# Supplementary material for: Family dinner: Transcriptional plasticity of five Noctuidae (Lepidoptera) feeding on three host plant species
Source: Ecol Evol. 2022 Sep 6;12(9):e9258. doi: 10.1002/ece3.9258 (PMC9448971; doi:10.1002/ece3.9258)
Supplement: Supplementary file 1 — Table S1 [file ECE3-12-e9258-s032.xlsx]

## Sheet: Blad1
Supplementary Table 1. RNA concentrations of all samples.
Spodoptera littoralis
Host	Sample	Conc (ng/μl)	Vol. μL	Amt. (μg)
Artificial food - S. littoralis	Lit_23	1244	32	39.808
Artificial food - S. littoralis	Lit_24	1234	32	39.488
Artificial food - S. littoralis	Lit_25	1030	32	32.960
B. oleracea - S. littoralis	Lit_31	460	32	14.720
B. oleracea - S. littoralis	Lit_32	584	32	18.688
B. oleracea - S. littoralis	Lit_22	334	32	10.688
N. tabacum - S. littoralis	Lit_35	444	32	14.208
N. tabacum - S. littoralis	Lit_36	510	32	16.320
N. tabacum - S. littoralis	Lit_37	432	32	13.824
Z. mays - S. littoralis	Lit_27	912	32	29.184
Z. mays - S. littoralis	Lit_28	862	32	27.584
Z. mays - S. littoralis	Lit_29	974	32	31.168
Autographa gamma
Host	Sample	Conc (ng/μl)	Vol. μL	Amt. (μg)
Artificial food - A. gamma	Gam80	1146	32	36.672
Artificial food - A. gamma	Gam81	1238	32	39.616
Artificial food - A. gamma	Gam82	1148	32	36.736
N. tabacum - A. gamma	Gam101	850	32	27.2
N. tabacum - A. gamma	Gam102	436	32	13.952
N. tabacum - A. gamma	Gam103	428	32	13.696
B. oleracea - A. gamma	Gam89	660	32	21.12
B. oleracea - A. gamma	Gam90	698	32	22.336
B. oleracea - A. gamma	Gam91	674	32	21.568
Z. mays - A. gamma	Gam85	932	32	29.824
Z. mays - A. gamma	Gam86	420	32	13.44
Z. mays - A. gamma	Gam87	554	32	17.728
Mamestra brassicae
Host	Sample	Conc (ng/μl)	Vol. μL	Amt. (μg)
Artificial food - M. bras	Bra22	1108	32	36.096
Artificial food - M. bras	Bra23	1406	32	22.976
Artificial food - M. bras	Bra24	992	32	25.984
N. tabacum - M. bras	Bra27	826	32	19.968
N. tabacum - M. bras	Bra28	466	32	42.304
N. tabacum - M. bras	Bra29	1316	32	31.872
B. oleracea - M. bras	Bra32	1128	32	35.456
B. oleracea - M. bras	Bra33	718	32	44.992
B. oleracea - M. bras	Bra39	812	32	31.744
Z. mays - M. bras	Bra35	624	32	26.432
Z. mays - M. bras	Bra36	1322	32	14.912
Z. mays - M. bras	Bra37	996	32	42.112
Trichoplusia ni
Host	Sample	Conc (ng/μl)	Vol. μL	Amt. (μg)
Artificial food - T. ni	Bra52-TNI	1364	47	64.108
Artificial food - T. ni	Bra53-TNI	1720	47	80.840
Artificial food - T. ni	Bra54-TNI	1218	47	57.246
N. tabacum - T. ni	Bra57-TNI	94	47	4.418
N. tabacum - T. ni	Bra58-TNI	224	47	10.528
N. tabacum - T. ni	Bra59-TNI	268	47	12.596
B. oleracea - T. ni	Bra62-TNI	810	47	38.070
B. oleracea - T. ni	Bra63-TNI	880	47	41.360
B. oleracea - T. ni	Bra64-TNI	556	47	26.132
Z. mays - T. ni	Bra67-TNI	802	47	37.694
Z. mays - T. ni	Bra68-TNI	940	47	44.180
Z. mays - T. ni	Bra69-TNI	814	47	38.258
