# Supplementary material for: Family dinner: Transcriptional plasticity of five Noctuidae (Lepidoptera) feeding on three host plant species
Source: Ecol Evol. 2022 Sep 6;12(9):e9258. doi: 10.1002/ece3.9258 (PMC9448971; doi:10.1002/ece3.9258)
Supplement: Supplementary file 2 — Table S2 [file ECE3-12-e9258-s010.xlsx]

## Sheet: overview
Supplementary Table 2. Overview of the number of raw reads per library and the final number of reads after trimming, cleaning and contamination checks.
Spodoptera littoralis
Illumina sequencing and trimming results
			Trimming		Trimming
Host plant diet	Sample library nr	Raw PE reads	PE reads after trimming and filtering	% survived	Unpaired R1	Unpaired R2
Zea mays	Lit_27	59033103	54257053	0.919095	3789649	518815
Zea mays	Lit_28	41909965	37600484	0.897173	3443702	390406
Zea mays	Lit_29	40820580	36580528	0.89613	3382504	388490
Artificial diet	Lit_23	63516445	58426750	0.919868	3506718	929895
Artificial diet	Lit_24	61395573	56612370	0.922092	3588093	663261
Artificial diet	Lit_25	58624597	53866802	0.918843	3659050	576003
Brassica oleracea	Lit_31	45405555	40803719	0.89865	3642011	445597
Brassica oleracea	Lit_32	44465544	39904766	0.897431	3610147	439223
Brassica oleracea	Lit_22	43835359	39027356	0.890317	3888080	406732
Nicotiana tabacum	Lit_35	41664650	37262648	0.894347	3536267	385937
Nicotiana tabacum	Lit_36	41262017	36737255	0.890341	3629625	380665
Nicotiana tabacum	Lit_37	43191281	38595474	0.893594	3694257	402808
	Total PE reads:	585124669
Contamination results
Host plant diet	Sample library nr	# R1 reads with susp. hit	# R2 reads with susp. hit	Unique paired susp. read hits	Total survived PE reads	% survived
Zea mays	Lit_27	185614	166494	195416	54061637	0.915785
Zea mays	Lit_28	150442	143252	158956	37441528	0.89338
Zea mays	Lit_29	148722	140133	157159	36423369	0.89228
Artificial diet	Lit_23	180092	189487	212187	58214563	0.916527
Artificial diet	Lit_24	144468	138922	158399	56453971	0.919512
Artificial diet	Lit_25	228263	228045	243777	53623025	0.914685
Brassica oleracea	Lit_31	158773	150907	168698	40635021	0.894935
Brassica oleracea	Lit_32	174701	168509	186203	39718563	0.893244
Brassica oleracea	Lit_22	226504	211943	239213	38788143	0.88486
Nicotiana tabacum	Lit_35	191869	184494	204501	37058147	0.889439
Nicotiana tabacum	Lit_36	126065	119199	133906	36603349	0.887095
Nicotiana tabacum	Lit_37	203377	194618	214963	38380511	0.888617
				Total:	527401827
Number of contigs after assembly
Trinity assembly
349,716 contigs
Final transcriptome assembly after contamination filtering
305,462 isoforms
236,046 genes
Autographa gamma
Illumina sequencing and trimming results
			Trimming		Trimming
Host plant diet	Sample library nr	Raw PE reads	PE reads after trimming and filtering	% survived	Unpaired R1	Unpaired R2
Zea mays	Gam85	49941491	48306090	0.967254	837024	494875
Zea mays	Gam86	54809360	53006083	0.967099	926622	532067
Zea mays	Gam87	62183710	60620483	0.974861	824465	472426
Artificial diet	Gam80	46560251	44983983	0.966146	810833	460794
Artificial diet	Gam81	47606195	45954083	0.965296	868942	469081
Artificial diet	Gam82	49238527	47447634	0.963628	970157	469645
Brassica oleracea	Gam89	61199158	59722794	0.975876	769355	456912
Brassica oleracea	Gam90	53874466	52484815	0.974206	738409	410034
Brassica oleracea	Gam91	53189726	51789332	0.973672	741839	411518
Nicotiana tabacum	Gam101	45754154	44649197	0.97585	558189	367303
Nicotiana tabacum	Gam102	47053984	45745130	0.972184	728731	346968
Nicotiana tabacum	Gam103	44250405	43083150	0.973622	604802	367686
	Total PE reads:	615661427
Contamination results
Host plant diet	Sample library nr	# R1 reads with susp. hit	# R2 reads with susp. hit	Unique paired susp. read hits	Total survived PE reads	% survived
Zea mays	Gam85	142329	133586	150655	48155435	0.964237
Zea mays	Gam86	109128	102569	115814	52890269	0.964986
Zea mays	Gam87	171657	162120	182935	60437548	0.971919
Artificial diet	Gam80	95317	85740	100992	44882991	0.963977
Artificial diet	Gam81	110029	102125	116576	45837507	0.962848
Artificial diet	Gam82	145656	133397	153963	47293671	0.960501
Brassica oleracea	Gam89	176773	165592	187098	59535696	0.972819
Brassica oleracea	Gam90	147682	134493	156178	52328637	0.971307
Brassica oleracea	Gam91	158830	151293	169718	51619614	0.970481
Nicotiana tabacum	Gam101	140023	135829	150105	44499092	0.972569
Nicotiana tabacum	Gam102	152789	148748	164363	45580767	0.968691
Nicotiana tabacum	Gam103	210687	206616	224885	42858265	0.968539
				Total:	595919492
Number of contigs after assembly
Trinity assembly
257,502 contigs
Final transcriptome assembly after contamination filtering
233,076 isoforms
163,343 genes
Mamestra brassicae
Illumina sequencing and trimming results
			Trimming		Trimming
Host plant diet	Sample library nr	Raw PE reads	PE reads after trimming and filtering	% survived	Unpaired R1	Unpaired R2
Zea mays	Bra35	40452459	37026374	0.915306	2445035	554955
Zea mays	Bra36	42434059	39237340	0.924666	2235801	535820
Zea mays	Bra37	44326217	36355232	0.820174	7308858	270378
Artificial diet	Bra22	44288998	36885830	0.832844	6774819	252880
Artificial diet	Bra23	42124798	34032073	0.807887	7473651	213703
Artificial diet	Bra24	50491042	39926117	0.790756	9895821	248320
Brassica oleracea	Bra32	42766791	38925638	0.910184	2820851	527929
Brassica oleracea	Bra33	42605942	38759400	0.909718	2773432	556700
Brassica oleracea	Bra39	40889660	37429160	0.91537	2436341	566140
Nicotiana tabacum	Bra27	42258619	35708501	0.844999	5948258	241199
Nicotiana tabacum	Bra28	41424230	38405118	0.927117	2087296	518491
Nicotiana tabacum	Bra29	53137012	43554109	0.819657	8873631	272042
	Total PE reads:	527199827
Contamination results
Host plant diet	Sample library nr	# R1 reads with susp. hit	# R2 reads with susp. hit	Unique paired susp. read hits	Total survived PE reads	% survived
Zea mays	Bra35	683247	698713	751411	36274963	0.896731
Zea mays	Bra36	349950	364266	392542	38844798	0.915416
Zea mays	Bra37	580692	571259	623008	35732224	0.806119
Artificial diet	Bra22	356371	357097	389212	36496618	0.824056
Artificial diet	Bra23	436335	433092	467893	33564180	0.79678
Artificial diet	Bra24	370292	373082	405430	39520687	0.782727
Brassica oleracea	Bra32	251335	259318	284039	38641599	0.903542
Brassica oleracea	Bra33	427411	436767	473744	38285656	0.898599
Brassica oleracea	Bra39	316618	325226	354405	37074755	0.906702
Nicotiana tabacum	Bra27	312630	308967	340289	35368212	0.836947
Nicotiana tabacum	Bra28	258909	274641	295263	38109855	0.919989
Nicotiana tabacum	Bra29	256600	259997	283068	43271041	0.81433
				Total:	451184588
Number of contigs after assembly
Trinity assembly
302,963 contigs
Final transcriptome assembly after contamination filtering
248,548 isoforms
198,864 genes
Trichoplusia ni
Illumina sequencing and trimming results
			Trimming		Trimming
Host plant diet	Sample library nr	Raw PE reads	PE reads after trimming and filtering	% survived	Unpaired R1	Unpaired R2
Zea mays	Bra67-TNI	45698423	40245214	0.88067	4467683	432792
Zea mays	Bra68-TNI	43212749	35620223	0.824299	6835739	287205
Zea mays	Bra69-TNI	43832664	36315919	0.828513	6826085	194024
Artificial diet	Bra52-TNI	43818921	35461697	0.809278	7567648	286017
Artificial diet	Bra53-TNI	45330473	42900259	0.946389	1952602	250584
Artificial diet	Bra54-TNI	43688543	37323804	0.854316	5584080	309398
Brassica oleracea	Bra62-TNI	43370463	37456746	0.863646	5107546	308498
Brassica oleracea	Bra63-TNI	42781229	38909268	0.909494	2903860	511173
Brassica oleracea	Bra64-TNI	43390572	37404506	0.862042	5166297	306038
Nicotiana tabacum	Bra57-TNI	43501109	36020583	0.828038	6640608	314035
Nicotiana tabacum	Bra58-TNI	42329887	38649703	0.913059	2731006	518421
Nicotiana tabacum	Bra59-TNI	42012670	38035365	0.905331	3059635	476901
	Total PE reads:	522967703
Contamination results
Host plant diet	Sample library nr	# R1 reads with susp. hit	# R2 reads with susp. hit	Unique paired susp. read hits	Total survived PE reads	% survived
Zea mays	Bra67-TNI	358264	396217	418579	39826635	0.87151
Zea mays	Bra68-TNI	307508	298953	338663	35620223	0.824299
Zea mays	Bra69-TNI	119724	98003	131683	36184236	0.825508
Artificial diet	Bra52-TNI	399374	374197	430293	35031404	0.799458
Artificial diet	Bra53-TNI	203528	225164	246741	42653518	0.940946
Artificial diet	Bra54-TNI	182972	178854	203139	37120665	0.849666
Brassica oleracea	Bra62-TNI	217745	216633	245811	37210935	0.857979
Brassica oleracea	Bra63-TNI	112531	125850	143806	38765462	0.906133
Brassica oleracea	Bra64-TNI	231425	219391	255493	37149013	0.856154
Nicotiana tabacum	Bra57-TNI	362655	336775	390695	35629888	0.819057
Nicotiana tabacum	Bra58-TNI	112013	126943	144397	38505306	0.909648
Nicotiana tabacum	Bra59-TNI	194053	199777	228909	37806456	0.899882
				Total:	451503741
Number of contigs after assembly
Trinity assembly
290,333 contigs
Final transcriptome assembly after contamination filtering
236,020 isoforms
203,366 genes

## Sheet: littoralis
Spodoptera littoralis
Illumina sequencing and trimming results
				Trimming		Trimming		Total discarded
Spodoptera littoralis	Host plant diet	Sample library nr	Raw PE reads	PE reads after trimming and filtering	% survived	Unpaired R1	Unpaired R2	R1+R2	% discarded
	Zea mays	Lit_27	59033103	54257053	0.919095	3789649	518815
	Zea mays	Lit_28	41909965	37600484	0.897173	3443702	390406
	Zea mays	Lit_29	40820580	36580528	0.89613	3382504	388490
	Artificial diet	Lit_23	63516445	58426750	0.919868	3506718	929895
	Artificial diet	Lit_24	61395573	56612370	0.922092	3588093	663261
	Artificial diet	Lit_25	58624597	53866802	0.918843	3659050	576003
	Brassica oleracea	Lit_31	45405555	40803719	0.89865	3642011	445597
	Brassica oleracea	Lit_32	44465544	39904766	0.897431	3610147	439223
	Brassica oleracea	Lit_22	43835359	39027356	0.890317	3888080	406732
	Nicotiana tabacum	Lit_35	41664650	37262648	0.894347	3536267	385937
	Nicotiana tabacum	Lit_36	41262017	36737255	0.890341	3629625	380665
	Nicotiana tabacum	Lit_37	43191281	38595474	0.893594	3694257	402808
		Total PE reads:	585124669
Contamination results
(initial univec)
Host plant diet	Sample library nr	# R1 reads with susp. hit	# R2 reads with susp. hit	Unique paired susp. read hits	Total survived PE reads	% survived
Zea mays	Lit_27	185614	166494	195416	54061637	0.915785
Zea mays	Lit_28	150442	143252	158956	37441528	0.89338
Zea mays	Lit_29	148722	140133	157159	36423369	0.89228
Artificial diet	Lit_23	180092	189487	212187	58214563	0.916527
Artificial diet	Lit_24	144468	138922	158399	56453971	0.919512
Artificial diet	Lit_25	228263	228045	243777	53623025	0.914685
Brassica oleracea	Lit_31	158773	150907	168698	40635021	0.894935
Brassica oleracea	Lit_32	174701	168509	186203	39718563	0.893244
Brassica oleracea	Lit_22	226504	211943	239213	38788143	0.88486
Nicotiana tabacum	Lit_35	191869	184494	204501	37058147	0.889439
Nicotiana tabacum	Lit_36	126065	119199	133906	36603349	0.887095
Nicotiana tabacum	Lit_37	203377	194618	214963	38380511	0.888617
				Total:	527401827
Number of contigs after assembly
Trinity assembly
349,716 contigs
Final transcriptome assembly after contamination filtering
305,462 isoforms
236,046 genes

## Sheet: gamma
Autographa gamma
Illumina sequencing and trimming results	ok
				Trimming		Trimming		Total discarded
Autographa gamma	Host plant diet	Sample library nr	Raw PE reads	PE reads after trimming and filtering	% survived	Unpaired R1 surv	Unpaired R2 surv	R1+R2	% discarded
	Zea mays	Gam85	49941491	48306090		837024	494875
	Zea mays	Gam86	54809360	53006083		926622	532067
	Zea mays	Gam87	62183710	60620483		824465	472426
	Artificial diet	Gam80	46560251	44983983		810833	460794
	Artificial diet	Gam81	47606195	45954083		868942	469081
	Artificial diet	Gam82	49238527	47447634		970157	469645
	Brassica oleracea	Gam89	61199158	59722794		769355	456912
	Brassica oleracea	Gam90	53874466	52484815		738409	410034
	Brassica oleracea	Gam91	53189726	51789332		741839	411518
	Nicotiana tabacum	Gam101	45754154	44649197		558189	367303
	Nicotiana tabacum	Gam102	47053984	45745130		728731	346968
	Nicotiana tabacum	Gam103	44250405	43083150		604802	367686
		Total PE reads:	615661427
Contamination results
(initial univec)
Host plant diet	Sample library nr	# R1 reads with susp. hit	# R2 reads with susp. hit	Unique paired susp. read hits	Total survived PE reads	% survived
Zea mays	Gam85	142329	133586	150655	48155435	0.964237
Zea mays	Gam86	109128	102569	115814	52890269	0.964986
Zea mays	Gam87	171657	162120	182935	60437548	0.971919
Artificial diet	Gam80	95317	85740	100992	44882991	0.963977
Artificial diet	Gam81	110029	102125	116576	45837507	0.962848
Artificial diet	Gam82	145656	133397	153963	47293671	0.960501
Brassica oleracea	Gam89	176773	165592	187098	59535696	0.972819
Brassica oleracea	Gam90	147682	134493	156178	52328637	0.971307
Brassica oleracea	Gam91	158830	151293	169718	51619614	0.970481
Nicotiana tabacum	Gam101	140023	135829	150105	44499092	0.972569
Nicotiana tabacum	Gam102	152789	148748	164363	45580767	0.968691
Nicotiana tabacum	Gam103	210687	206616	224885	42858265	0.968539
				Total:	595919492
Number of contigs after assembly
Trinity assembly
257,502 contigs
Final transcriptome assembly after contamination filtering
233,076 isoforms
163,343 genes

## Sheet: brassicae
Mammestra brassicae
Illumina sequencing and trimming results
				Trimming		Trimming		Total discarded
Mamestra brassicae	Host plant diet	Sample library nr	Raw PE reads	PE reads after trimming and filtering	% survived	Unpaired R1	Unpaired R2	R1+R2	% discarded
	Zea mays	Bra35	40452459	37026374		2445035	554955
	Zea mays	Bra36	42434059	39237340		2235801	535820
	Zea mays	Bra37	44326217	36355232		7308858	270378
	Artificial diet	Bra22	44288998	36885830		6774819	252880
	Artificial diet	Bra23	42124798	34032073		7473651	213703
	Artificial diet	Bra24	50491042	39926117		9895821	248320
	Brassica oleracea	Bra32	42766791	38925638		2820851	527929
	Brassica oleracea	Bra33	42605942	38759400		2773432	556700
	Brassica oleracea	Bra39	40889660	37429160		2436341	566140
	Nicotiana tabacum	Bra27	42258619	35708501		5948258	241199
	Nicotiana tabacum	Bra28	41424230	38405118		2087296	518491
	Nicotiana tabacum	Bra29	53137012	43554109		8873631	272042
		Total PE reads:	527199827
Contamination results
(initial univec)
Host plant diet	Sample library nr	# R1 reads with susp. hit	# R2 reads with susp. hit	Unique paired susp. read hits	Total survived PE reads	% survived
Zea mays	Bra35	683247	698713	751411	36274963	0.896731
Zea mays	Bra36	349950	364266	392542	38844798	0.915416
Zea mays	Bra37	580692	571259	623008	35732224	0.806119
Artificial diet	Bra22	356371	357097	389212	36496618	0.824056
Artificial diet	Bra23	436335	433092	467893	33564180	0.79678
Artificial diet	Bra24	370292	373082	405430	39520687	0.782727
Brassica oleracea	Bra32	251335	259318	284039	38641599	0.903542
Brassica oleracea	Bra33	427411	436767	473744	38285656	0.898599
Brassica oleracea	Bra39	316618	325226	354405	37074755	0.906702
Nicotiana tabacum	Bra27	312630	308967	340289	35368212	0.836947
Nicotiana tabacum	Bra28	258909	274641	295263	38109855	0.919989
Nicotiana tabacum	Bra29	256600	259997	283068	43271041	0.81433
				Total:	451184588
Number of contigs after assembly
Trinity assembly
302,963 contigs
Final transcriptome assembly after contamination filtering
248,548 isoforms
198,864 genes

## Sheet: ni
Trichoplusia ni
Illumina sequencing and trimming results
				Trimming		Trimming		Total discarded
Trichoplusia ni	Host plant diet	Sample library nr	Raw PE reads	PE reads after trimming and filtering	% survived	Unpaired R1	Unpaired R2	R1+R2	% discarded
	Zea mays	Bra67-TNI	45698423	40245214		4467683	432792
	Zea mays	Bra68-TNI	43212749	35620223		6835739	287205
	Zea mays	Bra69-TNI	43832664	36315919		6826085	194024
	Artificial diet	Bra52-TNI	43818921	35461697		7567648	286017
	Artificial diet	Bra53-TNI	45330473	42900259		1952602	250584
	Artificial diet	Bra54-TNI	43688543	37323804		5584080	309398
	Brassica oleracea	Bra62-TNI	43370463	37456746		5107546	308498
	Brassica oleracea	Bra63-TNI	42781229	38909268		2903860	511173
	Brassica oleracea	Bra64-TNI	43390572	37404506		5166297	306038
	Nicotiana tabacum	Bra57-TNI	43501109	36020583		6640608	314035
	Nicotiana tabacum	Bra58-TNI	42329887	38649703		2731006	518421
	Nicotiana tabacum	Bra59-TNI	42012670	38035365		3059635	476901
		Total PE reads:	522967703
Contamination results
(initial univec)
Host plant diet	Sample library nr	# R1 reads with susp. hit	# R2 reads with susp. hit	Unique paired susp. read hits	Total survived PE reads	% survived
Zea mays	Bra67-TNI	358264	396217	418579	39826635	0.87151
Zea mays	Bra68-TNI	307508	298953	338663	35620223	0.824299
Zea mays	Bra69-TNI	119724	98003	131683	36184236	0.825508
Artificial diet	Bra52-TNI	399374	374197	430293	35031404	0.799458
Artificial diet	Bra53-TNI	203528	225164	246741	42653518	0.940946
Artificial diet	Bra54-TNI	182972	178854	203139	37120665	0.849666
Brassica oleracea	Bra62-TNI	217745	216633	245811	37210935	0.857979
Brassica oleracea	Bra63-TNI	112531	125850	143806	38765462	0.906133
Brassica oleracea	Bra64-TNI	231425	219391	255493	37149013	0.856154
Nicotiana tabacum	Bra57-TNI	362655	336775	390695	35629888	0.819057
Nicotiana tabacum	Bra58-TNI	112013	126943	144397	38505306	0.909648
Nicotiana tabacum	Bra59-TNI	194053	199777	228909	37806456	0.899882
				Total:	451503741
Number of contigs after assembly
Trinity assembly
290,333 contigs
Final transcriptome assembly after contamination filtering
236,020 isoforms
203,366 genes
