# Supplementary material for: Family dinner: Transcriptional plasticity of five Noctuidae (Lepidoptera) feeding on three host plant species
Source: Ecol Evol. 2022 Sep 6;12(9):e9258. doi: 10.1002/ece3.9258 (PMC9448971; doi:10.1002/ece3.9258)
Supplement: Supplementary file 3 — Table S3 [file ECE3-12-e9258-s018.xlsx]

## Sheet: Blad1
Supplementary Table 3. BUSCO scores of all final used tanscriptome assemblies.
# BUSCO version is: 3.0.2
# The lineage dataset is: insecta_odb9 (Creation date: 2016-02-13, number of species: 42, number of BUSCOs: 1658)
Autographa gamma
	Categories	Nr. Of BUSCOs	%
	Complete BUSCOs (C)	1583	0.955
	Complete and single-copy BUSCOs (S)	927	0.559
	Complete and duplicated BUSCOs (D)	656	0.396
	Fragmented BUSCOs (F)	59	0.036
	Missing BUSCOs (M)	16	0.009
	Total BUSCO groups searched	1658
Mammestra brassicae
	Categories	Nr. Of BUSCOs	%
	Complete BUSCOs (C)	1625	0.98
	Complete and single-copy BUSCOs (S)	1107	0.668
	Complete and duplicated BUSCOs (D)	518	0.312
	Fragmented BUSCOs (F)	12	0.007
	Missing BUSCOs (M)	21	0.013
	Total BUSCO groups searched	1658
Trichoplusia ni
	Categories	Nr. Of BUSCOs	%
	Complete BUSCOs (C)	1627	0.981
	Complete and single-copy BUSCOs (S)	1066	0.643
	Complete and duplicated BUSCOs (D)	561	0.338
	Fragmented BUSCOs (F)	20	0.012
	Missing BUSCOs (M)	11	0.007
	Total BUSCO groups searched	1658
Spodoptera littoralis
	Categories	Nr. Of BUSCOs	%
	Complete BUSCOs (C)	1634	0.986
	Complete and single-copy BUSCOs (S)	978	0.59
	Complete and duplicated BUSCOs (D)	656	0.396
	Fragmented BUSCOs (F)	13	0.008
	Missing BUSCOs (M)	11	0.006
	Total BUSCO groups searched	1658
