# Supplementary material for: Family dinner: Transcriptional plasticity of five Noctuidae (Lepidoptera) feeding on three host plant species
Source: Ecol Evol. 2022 Sep 6;12(9):e9258. doi: 10.1002/ece3.9258 (PMC9448971; doi:10.1002/ece3.9258)
Supplement: Supplementary file 8 — Table S5 [file ECE3-12-e9258-s009.xlsx]

## Sheet: Blad1
Supplementary table 5. Keywords used to harvest annotated orthologous proteins from OrthoDB from selected gene families
	Gene familiy	OrthoDB Key words	Remarks
	Cytochrome P450 oxidases (P450s)	"cytochrome P450", "P450"
	UDP-glycosyltransferases (UGTs)	"UDP-glycosyltransferase", "UDPGT", "UGT"
	Carboxylesterases (CEs)	"choline esterase", "carboxyl esterase", "choline-carboxyl esterase", "CCE"
	Glutathione S-transferases (GSTs)	"glutathione S-transferase", "GST"
	ABC transporters (ABCs)	"ABC transporter", "ABC"
	Nitrile-specifier protein (NSP)	"nitrile specifier protein", "NSP"	Additionally did a sequence based search of "EU265817.1" (derived from NCBI) and additionaly added all sequences given in Fischer et al. 2018 "Evolutionary Origins of a Novel Host Plant Detoxification Gene in Butterflies”
	Glucosinolate sulfatase	"glucosinolate sulfatase", "GSS"	Additionally did a sequence based search of "MG022096" (derived from NCBI) and manually added sequences "MG022096–MG022110" (derived from NCBI) from Heidel-Fischer et al. 2019 "An insect counteradaptation against host plant defenses evolved through concerted neofunctionalization against host plant defenses evolved through concerted Neofunctionalization"
	GMC oxidoreductase	"GMC oxidoreductase", "GMC"
