# Supplementary material for: Family dinner: Transcriptional plasticity of five Noctuidae (Lepidoptera) feeding on three host plant species
Source: Ecol Evol. 2022 Sep 6;12(9):e9258. doi: 10.1002/ece3.9258 (PMC9448971; doi:10.1002/ece3.9258)
Supplement: Supplementary file 9 — Table S6 [file ECE3-12-e9258-s034.xlsx]

## Sheet: Sheet1
	Supplementary Table 6. Overview of identified detoxification genes per expression cluster using 3 different annotation strategies. Annotation strategies included: InterProScan using Pfam protein domain identification, a BLASTX approach using a custom created database of detoxification genes from various Lepidoptera species as implemented in Breeschoten et al. 2019 (hence termed 'old') and finally…
		Species	Gene family	InterProScan annotations	Total DE 'old' DB	Total DE 'new' DB	Expression cluster	InterProScan DE per cluster	"New" DB DE per cluster	"Old" DB DE per cluster			B. oleracea
													N. tabacum
		S. exigua	P450	30 DE - 185 total ID: PF00067	51	57	1	3	9	6			Z. mays
							4	19	35	34
							5	8	13	11
			UGT	11 DE - 63 total ID: PF00201	19	47	1	5	23	9
							2		1
							4	5	18	8
							5	1	4	2
							6		1
			GST	5 DE - 43 total ID: PF00043, PF02798	26	31	1	2	5	3
							2		1
							4	1	13	10
							5	2	10	12
							6		1	1
			CCE	26 DE - 107 total ID: PF02230, PF00135	37	40	1	8	9	10
							2		1
							4	8	19	15
							5	7	7	8
							6	3	4	4
			ABC	2 DE - 79 total ID: PF00005, PF00664	75	13	1	1	3	38
							2			4
							4	1	7	24
							5		2	8
							6		1	1
			NSP	0 DE - 2 total ID: PF06757
			GSS	0 DE - 9 total ID: PF00884
			GMC	13 DE - 63 total ID: PF00732, PF05199		27	1	8	15
							2	3	5
							3	1	6
							5	1	1
		S. littoralis	P450	30 DE - 162 total ID: PF00067	98	105	1	30	19	17
							2	2	10	8
							3	9	28	26
							4	12	2
							5		46	47
			UGT	22 DE - 47 total ID: PF00201	61	97	1	16	7	2
							2	5	12	8
							3		9	4
							4	1
							5		65	47
							6		1
							7		3
			GST	8 DE - 37 total ID: PF00043, PF02798	20	19	1	2	6	5
							2		2	3
							3	4	4	1
							5	2	3	8
							6		4	3
			CCE	21 DE - 106 total ID: PF02230, PF00135	30	28	1	10	3	3
							2
							3	3	9	8
							4	6
							5	2	13	17
							6		2	2
							7		1
			ABC	1 DE - 194 total ID: PF00005, PF00664	257	36	1	1	16	43
							2		1	13
							3		8	76
							4		1	6
							5		9	103
							6			7
							7			7
							8		1	1
							10			1
			NSP	0 DE - 3 total ID: PF06757
			GSS	2 DE - 25 total ID: PF00884		2	1	1
							5		1
							6	1
							7		1
			GMC	26 DE - 92 total ID: PF00732, PF05199		67	1	5	10
							2	1	3
							3	4	26
							4	8	1
							5	1	12
							6	6	8
							7		6
							10	1	1
		A. gamma	P450	82 DE - 142 total ID: PF00067	45	51	1	5	7	7
							2	6	12	8
							3	5	9	8
							4	2	3
							5	7	8	8
							6	7	10	10
							7	1	1	1
							14		1
			UGT	21 DE - 76 total ID: PF00201	47	67	1	13	31	30
							2	1	8	3
							3	3	10	5
							4		2
							5	1	3	3
							6	2	9	5
							7	1	2	1
							8		2
			GST	3 DE - 34 total ID: PF00043, PF02798	13	15	1	1	2	1
							2		3
							3	1	7	7
							5		1	1
							6	1	1	1
							7		1	3
			CCE	34 DE - 129 total ID: PF02230, PF00135	54	50	1	1	5	5
							2	8	14	11
							3	17	21	25
							5	1	2	3
							6	6	7	8
							7	1	1	2
			ABC	6 DE - 252 total ID: PF00005, PF00664	27	7	1		2	3
							2		1	6
							3			4
							5			4
							6	6	3	6
							7		1
							8			4
			NSP	0 DE - 1 total ID: PF06757
			GSS	0 DE - 27 total ID: PF00884
			GMC	7 DE - 84 total ID: PF00732, PF05199		22	1		1
							2	3	7
							3	2	3
							5		2
							6	1	6
							8	1	3
		M. brassicae	P450	26 DE - 189 total ID: PF00067	41	43	1	3	12	12
							2	18	22	22
							3		2
							4		1
							5	5	6	5
							7			2
			UGT	17 DE - 61 total ID: PF00201	47	59	1	7	29	27
							2	7	23	15
							3	1	2	1
							4		1
							10	2	4	4
			GST	17 DE - 61 total ID: PF00043, PF02798	49	8	1	3	14	24
							2	3	6	9
							5		1
							7	1	2	2
							10		2	2
							12	1	1	2
			CCE	19 DE - 162 total ID: PF02230, PF00135	31	28	1	7	10	13
							2	8	11	12
							5	1	2	2
							6			1
							7	1	1	1
							8		2
							12	2	2	2
			ABC	3 DE - 173 total ID: PF00005, PF00664	52	8	1	3	4	19
							2		1	9
							3			13
							4			2
							6			1
							7		3	6
							9			1
							10			1
			NSP	0 DE - 2 total ID: PF06757
			GSS	0 DE - 22 total ID: PF00884
			GMC	5 DE - 103 total ID: PF00732, PF05199		15	1	2	2
							2		3
							6		2
							7	3	5
							10		3
		T. ni	P450	30 DE - 141 total ID: PF00067	48	54	1	10	25	21
							2	13	20	20
							3	2	3	3
							4	4	4	4
							5		1
							6	1	1	1
			UGT	22 DE - 62 total ID: PF00201	58	74	1	11	42	35
							2		2
							3	11	26	22
							6		3
							4		1	1
			GST	4 DE - 31 total ID: PF00043, PF02798	19	17	1	2	8	10
							2		2
							3	2	7	7
							6		2	2
			CCE	41 DE - 131 total ID: PF02230, PF00135	58	52	1	12	14	21
							2	8	11	12
							3	10	13	12
							4	9	12	11
							5	2	2	2
			ABC	3 DE - 197 total ID: PF00005, PF00664	32	15	1	3	10	18
							2		3	1
							3	1	2	7
							4			1
							6			5
			NSP	0 DE - 1 total ID: PF06757
			GSS	1 DE - 21 total ID: PF00884			1	1
			GMC	7 DE - 68 total ID: PF00732, PF05199		23	1	5	15
							2		1
							3	2	4
							4		2
							5		1
