# Supplementary material for: Family dinner: Transcriptional plasticity of five Noctuidae (Lepidoptera) feeding on three host plant species
Source: Ecol Evol. 2022 Sep 6;12(9):e9258. doi: 10.1002/ece3.9258 (PMC9448971; doi:10.1002/ece3.9258)
Supplement: Supplementary file 10 — Table S7a [file ECE3-12-e9258-s002.xlsx]

## Sheet: Suppl_table4a
Supplementary Table 7a. Trinotate annotation report.
Spodoptera littoralis
gene ID	transcript ID	sprot_Top_BLASTX_hit	RNAMMER	protein ID	Protein coord.	sprot_Top_BLASTP_hit	Pfam	SignalP	TmHMM	eggnog	Kegg	gene_ontology_blast	gene_ontology_pfam
TRINITY_DN205638_c0_g1	TRINITY_DN205638_c0_g1_i1	.	.	.	.	.	.	.	.	.	.	.	.
TRINITY_DN205680_c0_g1	TRINITY_DN205680_c0_g1_i1	.	.	.	.	.	.	.	.	.	.	.	.
TRINITY_DN205636_c0_g1	TRINITY_DN205636_c0_g1_i1	.	.	.	.	.	.	.	.	.	.	.	.
TRINITY_DN205682_c0_g1	TRINITY_DN205682_c0_g1_i1	.	.	TRINITY_DN205682_c0_g1_i1.p1	329-700[+]	.	.	.	.	.	.	.	.
TRINITY_DN205651_c0_g1	TRINITY_DN205651_c0_g1_i1	.	.	.	.	.	.	.	.	.	.	.	.
TRINITY_DN205654_c0_g1	TRINITY_DN205654_c0_g1_i1	.	.	.	.	.	.	.	.	.	.	.	.
TRINITY_DN205686_c0_g1	TRINITY_DN205686_c0_g1_i1	RPOC_JANMA^RPOC_JANMA^Q:29-442,H:952-1089^89.13%ID^E:3e-78^RecName: Full=DNA-directed RNA polymerase subunit beta' {ECO:0000255|HAMAP-Rule:MF_01322};^Bacteria; Proteobacteria; Betaproteobacteria; Burkholderiales; Oxalobacteraceae; Janthinobacterium	.	TRINITY_DN205686_c0_g1_i1.p1	2-442[+]	RPOC_JANMA^RPOC_JANMA^Q:10-147,H:952-1089^89.13%ID^E:3.6e-79^RecName: Full=DNA-directed RNA polymerase subunit beta' {ECO:0000255|HAMAP-Rule:MF_01322};^Bacteria; Proteobacteria; Betaproteobacteria; Burkholderiales; Oxalobacteraceae; Janthinobacterium	.	.	.	COG0086^DNA-dependent RNA polymerase catalyzes the transcription of DNA into RNA using the four ribonucleoside triphosphates as substrates (By similarity)	KEGG:mms:mma_3419`KO:K03046	GO:0003677^molecular_function^DNA binding`GO:0003899^molecular_function^DNA-directed 5'-3' RNA polymerase activity`GO:0006351^biological_process^transcription, DNA-templated	.
TRINITY_DN205609_c0_g1	TRINITY_DN205609_c0_g1_i1	.	.	.	.	.	.	.	.	.	.	.	.
TRINITY_DN205601_c0_g1	TRINITY_DN205601_c0_g1_i1	.	.	.	.	.	.	.	.	.	.	.	.
TRINITY_DN205620_c0_g1	TRINITY_DN205620_c0_g1_i1	NODT_RHILT^NODT_RHILT^Q:372-28,H:202-316^37.39%ID^E:8e-11^RecName: Full=Nodulation protein T;^Bacteria; Proteobacteria; Alphaproteobacteria; Rhizobiales; Rhizobiaceae; Rhizobium/Agrobacterium group; Rhizobium	.	TRINITY_DN205620_c0_g1_i1.p3	1-378[-]	NODT_RHILT^NODT_RHILT^Q:3-117,H:202-316^37.391%ID^E:1.89e-18^RecName: Full=Nodulation protein T;^Bacteria; Proteobacteria; Alphaproteobacteria; Rhizobiales; Rhizobiaceae; Rhizobium/Agrobacterium group; Rhizobium	.	.	.	.	.	GO:0016021^cellular_component^integral component of membrane`GO:0005886^cellular_component^plasma membrane`GO:0015562^molecular_function^efflux transmembrane transporter activity`GO:0009877^biological_process^nodulation	.
TRINITY_DN205605_c0_g1	TRINITY_DN205605_c0_g1_i1	.	.	.	.	.	.	.	.	.	.	.	.
TRINITY_DN205665_c0_g1	TRINITY_DN205665_c0_g1_i1	.	.	.	.	.	.	.	.	.	.	.	.
TRINITY_DN205635_c0_g1	TRINITY_DN205635_c0_g1_i1	PUR3_ARATH^PUR3_ARATH^Q:1-264,H:164-251^60.23%ID^E:9e-31^RecName: Full=Phosphoribosylglycinamide formyltransferase, chloroplastic;^Eukaryota; Viridiplantae; Streptophyta; Embryophyta; Tracheophyta; Spermatophyta; Magnoliophyta; eudicotyledons; Gunneridae; Pentapetalae; rosids; malvids; Brassicales; Brassicaceae; Camelineae; Arabidopsis	.	.	.	.	.	.	.	COG0299^phosphoribosylglycinamide formyltransferase	KEGG:ath:AT1G31220`KO:K00601	GO:0009507^cellular_component^chloroplast`GO:0004644^molecular_function^phosphoribosylglycinamide formyltransferase activity`GO:0006189^biological_process^'de novo' IMP biosynthetic process	.
TRINITY_DN205693_c0_g1	TRINITY_DN205693_c0_g1_i1	.	.	.	.	.	.	.	.	.	.	.	.
TRINITY_DN205619_c0_g1	TRINITY_DN205619_c0_g1_i1	FABH_DELAS^FABH_DELAS^Q:582-256,H:211-319^95.41%ID^E:2e-66^RecName: Full=3-oxoacyl-[acyl-carrier-protein] synthase 3 {ECO:0000255|HAMAP-Rule:MF_01815};^Bacteria; Proteobacteria; Betaproteobacteria; Burkholderiales; Comamonadaceae; Delftia	.	TRINITY_DN205619_c0_g1_i1.p4	235-585[-]	FABH_DELAS^FABH_DELAS^Q:2-116,H:211-325^94.783%ID^E:7.5e-73^RecName: Full=3-oxoacyl-[acyl-carrier-protein] synthase 3 {ECO:0000255|HAMAP-Rule:MF_01815};^Bacteria; Proteobacteria; Betaproteobacteria; Burkholderiales; Comamonadaceae; Delftia	PF08541.10^ACP_syn_III_C^3-Oxoacyl-[acyl-carrier-protein (ACP)] synthase III C terminal^27-115^E:1.1e-38	.	.	COG0332^Catalyzes the condensation reaction of fatty acid synthesis by the addition to an acyl acceptor of two carbons from malonyl-ACP. Catalyzes the first condensation reaction which initiates fatty acid synthesis and may therefore play a role in governing the total rate of fatty acid production. Possesses both acetoacetyl-ACP synthase and acetyl transacylase activities. Its substrate specifici…	KEGG:dac:Daci_5272`KO:K00648	GO:0005737^cellular_component^cytoplasm`GO:0004315^molecular_function^3-oxoacyl-[acyl-carrier-protein] synthase activity`GO:0033818^molecular_function^beta-ketoacyl-acyl-carrier-protein synthase III activity`GO:0006633^biological_process^fatty acid biosynthetic process	.
TRINITY_DN205607_c0_g1	TRINITY_DN205607_c0_g1_i1	REP_BPM13^REP_BPM13^Q:41-310,H:323-410^45.56%ID^E:5e-18^RecName: Full=Replication-associated protein G2P;^Viruses; ssDNA viruses; Inoviridae; Inovirus	.	TRINITY_DN205607_c0_g1_i1.p2	2-313[+]	REP_BPM13^REP_BPM13^Q:14-103,H:323-410^45.556%ID^E:1.32e-18^RecName: Full=Replication-associated protein G2P;^Viruses; ssDNA viruses; Inoviridae; Inovirus	PF05155.15^Phage_X^Phage X family^21-100^E:8.9e-19	.	.	.	.	GO:0005524^molecular_function^ATP binding`GO:0003677^molecular_function^DNA binding`GO:0003910^molecular_function^DNA ligase (ATP) activity`GO:0004519^molecular_function^endonuclease activity`GO:0006260^biological_process^DNA replication`GO:0039684^biological_process^rolling circle single-stranded viral DNA replication	GO:0006260^biological_process^DNA replication
TRINITY_DN205648_c0_g1	TRINITY_DN205648_c0_g1_i1	.	.	.	.	.	.	.	.	.	.	.	.
TRINITY_DN205669_c0_g1	TRINITY_DN205669_c0_g1_i1	.	.	.	.	.	.	.	.	.	.	.	.
TRINITY_DN205641_c0_g1	TRINITY_DN205641_c0_g1_i1	.	.	.	.	.	.	.	.	.	.	.	.
TRINITY_DN205688_c0_g1	TRINITY_DN205688_c0_g1_i1	.	.	.	.	.	.	.	.	.	.	.	.
TRINITY_DN205687_c0_g1	TRINITY_DN205687_c0_g1_i1	.	.	.	.	.	.	.	.	.	.	.	.
TRINITY_DN205659_c0_g1	TRINITY_DN205659_c0_g1_i1	.	.	.	.	.	.	.	.	.	.	.	.
TRINITY_DN205633_c0_g1	TRINITY_DN205633_c0_g1_i1	.	.	.	.	.	.	.	.	.	.	.	.
TRINITY_DN205670_c0_g1	TRINITY_DN205670_c0_g1_i1	.	.	.	.	.	.	.	.	.	.	.	.
TRINITY_DN205624_c0_g1	TRINITY_DN205624_c0_g1_i1	KPYK_BACSU^KPYK_BACSU^Q:145-2,H:1-48^50%ID^E:3e-12^RecName: Full=Pyruvate kinase;^Bacteria; Firmicutes; Bacilli; Bacillales; Bacillaceae; Bacillus	.	.	.	.	.	.	.	COG0469^Pyruvate kinase`COG3848^Pyruvate kinase	KEGG:bsu:BSU29180`KO:K00873	GO:0005737^cellular_component^cytoplasm`GO:0005829^cellular_component^cytosol`GO:0005524^molecular_function^ATP binding`GO:0016301^molecular_function^kinase activity`GO:0000287^molecular_function^magnesium ion binding`GO:0030955^molecular_function^potassium ion binding`GO:0004743^molecular_function^pyruvate kinase activity`GO:0006096^biological_process^glycolytic process	.
TRINITY_DN205668_c0_g1	TRINITY_DN205668_c0_g1_i1	BTSR_ECOLI^BTSR_ECOLI^Q:2-199,H:1-65^43.94%ID^E:6e-10^RecName: Full=Transcriptional regulatory protein BtsR {ECO:0000305};^Bacteria; Proteobacteria; Gammaproteobacteria; Enterobacterales; Enterobacteriaceae; Escherichia	.	.	.	.	.	.	.	COG3279^Regulator	KEGG:ecj:JW5352`KEGG:eco:b2125`KO:K02477	GO:0003677^molecular_function^DNA binding`GO:0000160^biological_process^phosphorelay signal transduction system`GO:0006355^biological_process^regulation of transcription, DNA-templated	.
TRINITY_DN205626_c0_g1	TRINITY_DN205626_c0_g1_i1	FTSI_CAUVN^FTSI_CAUVN^Q:274-146,H:525-572^50%ID^E:5e-05^RecName: Full=Probable peptidoglycan D,D-transpeptidase FtsI {ECO:0000305};^Bacteria; Proteobacteria; Alphaproteobacteria; Caulobacterales; Caulobacteraceae; Caulobacter	.	.	.	.	.	.	.	.	KEGG:ccs:CCNA_02643`KO:K03587	GO:0016021^cellular_component^integral component of membrane`GO:0005886^cellular_component^plasma membrane`GO:0008658^molecular_function^penicillin binding`GO:0009002^molecular_function^serine-type D-Ala-D-Ala carboxypeptidase activity`GO:0071555^biological_process^cell wall organization`GO:0000917^biological_process^division septum assembly`GO:0009252^biological_process^peptidoglycan biosyntheti…	.
TRINITY_DN205699_c0_g1	TRINITY_DN205699_c0_g1_i1	.	.	.	.	.	.	.	.	.	.	.	.
TRINITY_DN205691_c0_g1	TRINITY_DN205691_c0_g1_i1	.	.	.	.	.	.	.	.	.	.	.	.
TRINITY_DN205603_c0_g1	TRINITY_DN205603_c0_g1_i1	.	.	TRINITY_DN205603_c0_g1_i1.p1	1-345[-]	.	.	.	.	.	.	.	.
TRINITY_DN205696_c0_g1	TRINITY_DN205696_c0_g1_i1	.	.	.	.	.	.	.	.	.	.	.	.
TRINITY_DN205663_c0_g1	TRINITY_DN205663_c0_g1_i1	.	.	.	.	.	.	.	.	.	.	.	.
TRINITY_DN205628_c0_g1	TRINITY_DN205628_c0_g1_i1	.	.	.	.	.	.	.	.	.	.	.	.
TRINITY_DN205677_c0_g1	TRINITY_DN205677_c0_g1_i1	.	.	.	.	.	.	.	.	.	.	.	.
TRINITY_DN205677_c0_g2	TRINITY_DN205677_c0_g2_i1	.	.	.	.	.	.	.	.	.	.	.	.
TRINITY_DN205676_c0_g1	TRINITY_DN205676_c0_g1_i1	LGRC_BREPA^LGRC_BREPA^Q:229-2,H:1411-1483^35.9%ID^E:3e-05^RecName: Full=Linear gramicidin synthase subunit C;^Bacteria; Firmicutes; Bacilli; Bacillales; Paenibacillaceae; Brevibacillus`LGRC_BREPA^LGRC_BREPA^Q:229-2,H:6573-6645^34.62%ID^E:8e-05^RecName: Full=Linear gramicidin synthase subunit C;^Bacteria; Firmicutes; Bacilli; Bacillales; Paenibacillaceae; Brevibacillus	.	.	.	.	.	.	.	.	.	GO:0016853^molecular_function^isomerase activity`GO:0016874^molecular_function^ligase activity`GO:0031177^molecular_function^phosphopantetheine binding`GO:0017000^biological_process^antibiotic biosynthetic process	.
TRINITY_DN205623_c0_g1	TRINITY_DN205623_c0_g1_i1	.	.	.	.	.	.	.	.	.	.	.	.
TRINITY_DN205618_c0_g1	TRINITY_DN205618_c0_g1_i1	.	.	.	.	.	.	.	.	.	.	.	.
TRINITY_DN205604_c0_g1	TRINITY_DN205604_c0_g1_i1	.	.	.	.	.	.	.	.	.	.	.	.
TRINITY_DN205657_c0_g1	TRINITY_DN205657_c0_g1_i1	.	.	.	.	.	.	.	.	.	.	.	.
TRINITY_DN205694_c0_g1	TRINITY_DN205694_c0_g1_i1	.	.	.	.	.	.	.	.	.	.	.	.
TRINITY_DN205622_c0_g1	TRINITY_DN205622_c0_g1_i1	ACD10_HUMAN^ACD10_HUMAN^Q:5-328,H:427-536^49.55%ID^E:1e-26^RecName: Full=Acyl-CoA dehydrogenase family member 10;^Eukaryota; Metazoa; Chordata; Craniata; Vertebrata; Euteleostomi; Mammalia; Eutheria; Euarchontoglires; Primates; Haplorrhini; Catarrhini; Hominidae; Homo	.	TRINITY_DN205622_c0_g1_i1.p2	2-367[-]	.	.	.	.	.	.	.	.
TRINITY_DN205644_c0_g1	TRINITY_DN205644_c0_g1_i1	.	.	.	.	.	.	.	.	.	.	.	.
TRINITY_DN205652_c0_g1	TRINITY_DN205652_c0_g1_i1	.	.	.	.	.	.	.	.	.	.	.	.
TRINITY_DN205613_c0_g1	TRINITY_DN205613_c0_g1_i1	.	.	.	.	.	.	.	.	.	.	.	.
TRINITY_DN205683_c0_g1	TRINITY_DN205683_c0_g1_i1	.	.	.	.	.	.	.	.	.	.	.	.
TRINITY_DN205679_c0_g1	TRINITY_DN205679_c0_g1_i1	.	.	.	.	.	.	.	.	.	.	.	.
TRINITY_DN205610_c0_g1	TRINITY_DN205610_c0_g1_i1	.	.	.	.	.	.	.	.	.	.	.	.
TRINITY_DN205675_c0_g1	TRINITY_DN205675_c0_g1_i1	OPPF_BACSU^OPPF_BACSU^Q:1-249,H:47-130^58.33%ID^E:1e-25^RecName: Full=Oligopeptide transport ATP-binding protein OppF;^Bacteria; Firmicutes; Bacilli; Bacillales; Bacillaceae; Bacillus	.	.	.	.	.	.	.	COG4608^(ABC) transporter	KEGG:bsu:BSU11470`KO:K10823	GO:0005886^cellular_component^plasma membrane`GO:0005524^molecular_function^ATP binding`GO:0016887^molecular_function^ATPase activity`GO:0030420^biological_process^establishment of competence for transformation`GO:0015031^biological_process^protein transport`GO:0030435^biological_process^sporulation resulting in formation of a cellular spore	.
TRINITY_DN205640_c0_g1	TRINITY_DN205640_c0_g1_i1	.	.	.	.	.	.	.	.	.	.	.	.
TRINITY_DN205672_c0_g1	TRINITY_DN205672_c0_g1_i1	.	.	.	.	.	.	.	.	.	.	.	.
TRINITY_DN205658_c0_g1	TRINITY_DN205658_c0_g1_i1	.	.	.	.	.	.	.	.	.	.	.	.
TRINITY_DN205611_c0_g1	TRINITY_DN205611_c0_g1_i1	.	.	TRINITY_DN205611_c0_g1_i1.p2	72-422[+]	.	.	.	.	.	.	.	.
TRINITY_DN205611_c0_g1	TRINITY_DN205611_c0_g1_i2	.	.	TRINITY_DN205611_c0_g1_i2.p1	72-422[+]	.	.	.	.	.	.	.	.
TRINITY_DN205700_c0_g1	TRINITY_DN205700_c0_g1_i1	CAPP_BURP6^CAPP_BURP6^Q:2-214,H:438-508^66.2%ID^E:3e-14^RecName: Full=Phosphoenolpyruvate carboxylase {ECO:0000255|HAMAP-Rule:MF_00595};^Bacteria; Proteobacteria; Betaproteobacteria; Burkholderiales; Burkholderiaceae; Burkholderia; pseudomallei group	.	.	.	.	.	.	.	.	KEGG:bpd:BURPS668_1069`KO:K01595	GO:0000287^molecular_function^magnesium ion binding`GO:0008964^molecular_function^phosphoenolpyruvate carboxylase activity`GO:0015977^biological_process^carbon fixation`GO:0006107^biological_process^oxaloacetate metabolic process`GO:0006099^biological_process^tricarboxylic acid cycle	.
TRINITY_DN205678_c0_g1	TRINITY_DN205678_c0_g1_i1	.	.	.	.	.	.	.	.	.	.	.	.
TRINITY_DN205655_c0_g1	TRINITY_DN205655_c0_g1_i1	.	.	.	.	.	.	.	.	.	.	.	.
TRINITY_DN205655_c0_g1	TRINITY_DN205655_c0_g1_i2	.	.	.	.	.	.	.	.	.	.	.	.
TRINITY_DN205690_c0_g1	TRINITY_DN205690_c0_g1_i1	.	.	.	.	.	.	.	.	.	.	.	.
TRINITY_DN205614_c0_g1	TRINITY_DN205614_c0_g1_i1	.	.	.	.	.	.	.	.	.	.	.	.
TRINITY_DN205662_c0_g1	TRINITY_DN205662_c0_g1_i1	.	.	.	.	.	.	.	.	.	.	.	.
TRINITY_DN205660_c0_g1	TRINITY_DN205660_c0_g1_i1	.	.	.	.	.	.	.	.	.	.	.	.
TRINITY_DN205647_c0_g1	TRINITY_DN205647_c0_g1_i1	.	.	.	.	.	.	.	.	.	.	.	.
TRINITY_DN205650_c0_g1	TRINITY_DN205650_c0_g1_i1	.	.	.	.	.	.	.	.	.	.	.	.
TRINITY_DN205602_c0_g1	TRINITY_DN205602_c0_g1_i1	.	.	.	.	.	.	.	.	.	.	.	.
TRINITY_DN205632_c0_g1	TRINITY_DN205632_c0_g1_i1	.	.	.	.	.	.	.	.	.	.	.	.
TRINITY_DN205695_c0_g1	TRINITY_DN205695_c0_g1_i1	.	.	.	.	.	.	.	.	.	.	.	.
TRINITY_DN205666_c0_g1	TRINITY_DN205666_c0_g1_i1	.	.	.	.	.	.	.	.	.	.	.	.
TRINITY_DN205621_c0_g1	TRINITY_DN205621_c0_g1_i1	.	.	.	.	.	.	.	.	.	.	.	.
TRINITY_DN205689_c0_g1	TRINITY_DN205689_c0_g1_i1	.	.	.	.	.	.	.	.	.	.	.	.
TRINITY_DN205606_c0_g1	TRINITY_DN205606_c0_g1_i1	.	.	.	.	.	.	.	.	.	.	.	.
TRINITY_DN205642_c0_g1	TRINITY_DN205642_c0_g1_i1	.	.	.	.	.	.	.	.	.	.	.	.
TRINITY_DN205684_c0_g1	TRINITY_DN205684_c0_g1_i1	.	.	.	.	.	.	.	.	.	.	.	.
TRINITY_DN205625_c0_g1	TRINITY_DN205625_c0_g1_i1	.	.	TRINITY_DN205625_c0_g1_i1.p1	2-430[+]	.	.	.	.	.	.	.	.
TRINITY_DN219181_c0_g1	TRINITY_DN219181_c0_g1_i1	.	.	.	.	.	.	.	.	.	.	.	.
TRINITY_DN219111_c0_g1	TRINITY_DN219111_c0_g1_i1	.	.	.	.	.	.	.	.	.	.	.	.
TRINITY_DN219189_c0_g1	TRINITY_DN219189_c0_g1_i1	.	.	.	.	.	.	.	.	.	.	.	.
TRINITY_DN219122_c0_g1	TRINITY_DN219122_c0_g1_i1	.	.	.	.	.	.	.	.	.	.	.	.
TRINITY_DN219200_c0_g1	TRINITY_DN219200_c0_g1_i1	.	.	.	.	.	.	.	.	.	.	.	.
TRINITY_DN219177_c0_g1	TRINITY_DN219177_c0_g1_i1	.	.	.	.	.	.	.	.	.	.	.	.
TRINITY_DN219198_c0_g1	TRINITY_DN219198_c0_g1_i1	.	.	.	.	.	.	.	.	.	.	.	.
TRINITY_DN219192_c0_g1	TRINITY_DN219192_c0_g1_i1	.	.	.	.	.	.	.	.	.	.	.	.
TRINITY_DN219135_c0_g1	TRINITY_DN219135_c0_g1_i1	.	.	.	.	.	.	.	.	.	.	.	.
TRINITY_DN219105_c0_g1	TRINITY_DN219105_c0_g1_i1	.	.	.	.	.	.	.	.	.	.	.	.
TRINITY_DN219101_c0_g1	TRINITY_DN219101_c0_g1_i1	.	.	.	.	.	.	.	.	.	.	.	.
TRINITY_DN219178_c0_g1	TRINITY_DN219178_c0_g1_i1	.	.	.	.	.	.	.	.	.	.	.	.
TRINITY_DN219178_c1_g1	TRINITY_DN219178_c1_g1_i1	.	.	.	.	.	.	.	.	.	.	.	.
TRINITY_DN219133_c0_g1	TRINITY_DN219133_c0_g1_i1	.	.	.	.	.	.	.	.	.	.	.	.
TRINITY_DN219130_c0_g1	TRINITY_DN219130_c0_g1_i1	.	.	.	.	.	.	.	.	.	.	.	.
TRINITY_DN219140_c0_g1	TRINITY_DN219140_c0_g1_i1	.	.	.	.	.	.	.	.	.	.	.	.
TRINITY_DN219103_c0_g1	TRINITY_DN219103_c0_g1_i1	.	.	.	.	.	.	.	.	.	.	.	.
TRINITY_DN219199_c0_g1	TRINITY_DN219199_c0_g1_i1	AHPF_ECOLI^AHPF_ECOLI^Q:111-1,H:1-37^56.76%ID^E:0.0004^RecName: Full=Alkyl hydroperoxide reductase subunit F;^Bacteria; Proteobacteria; Gammaproteobacteria; Enterobacterales; Enterobacteriaceae; Escherichia	.	.	.	.	.	.	.	COG3634^alkyl hydroperoxide reductase activity	KEGG:ecj:JW0599`KEGG:eco:b0606`KO:K03387	GO:0009321^cellular_component^alkyl hydroperoxide reductase complex`GO:0005829^cellular_component^cytosol`GO:0008785^molecular_function^alkyl hydroperoxide reductase activity`GO:0009055^molecular_function^electron transfer activity`GO:0071949^molecular_function^FAD binding`GO:0051287^molecular_function^NAD binding`GO:0015035^molecular_function^protein disulfide oxidoreductase activity`GO:0045454^…	.
TRINITY_DN219125_c0_g1	TRINITY_DN219125_c0_g1_i1	.	.	.	.	.	.	.	.	.	.	.	.
TRINITY_DN219125_c0_g1	TRINITY_DN219125_c0_g1_i2	.	.	.	.	.	.	.	.	.	.	.	.
TRINITY_DN219131_c0_g1	TRINITY_DN219131_c0_g1_i1	.	.	.	.	.	.	.	.	.	.	.	.
TRINITY_DN219128_c0_g1	TRINITY_DN219128_c0_g1_i1	.	.	.	.	.	.	.	.	.	.	.	.
TRINITY_DN219152_c0_g1	TRINITY_DN219152_c0_g1_i1	.	.	.	.	.	.	.	.	.	.	.	.
TRINITY_DN219115_c0_g1	TRINITY_DN219115_c0_g1_i1	.	.	.	.	.	.	.	.	.	.	.	.
TRINITY_DN219186_c0_g1	TRINITY_DN219186_c0_g1_i1	.	.	.	.	.	.	.	.	.	.	.	.
TRINITY_DN219127_c0_g1	TRINITY_DN219127_c0_g1_i1	.	.	.	.	.	.	.	.	.	.	.	.
TRINITY_DN219110_c0_g1	TRINITY_DN219110_c0_g1_i1	.	.	.	.	.	.	.	.	.	.	.	.
TRINITY_DN219102_c0_g1	TRINITY_DN219102_c0_g1_i1	.	.	.	.	.	.	.	.	.	.	.	.
TRINITY_DN219118_c0_g1	TRINITY_DN219118_c0_g1_i1	.	.	.	.	.	.	.	.	.	.	.	.
TRINITY_DN219120_c0_g1	TRINITY_DN219120_c0_g1_i1	.	.	.	.	.	.	.	.	.	.	.	.
TRINITY_DN219196_c0_g1	TRINITY_DN219196_c0_g1_i1	.	.	.	.	.	.	.	.	.	.	.	.
TRINITY_DN219191_c0_g1	TRINITY_DN219191_c0_g1_i1	.	.	.	.	.	.	.	.	.	.	.	.
TRINITY_DN219129_c0_g1	TRINITY_DN219129_c0_g1_i1	.	.	.	.	.	.	.	.	.	.	.	.
TRINITY_DN219180_c0_g1	TRINITY_DN219180_c0_g1_i1	.	.	.	.	.	.	.	.	.	.	.	.
TRINITY_DN219136_c0_g1	TRINITY_DN219136_c0_g1_i1	.	.	.	.	.	.	.	.	.	.	.	.
TRINITY_DN219149_c0_g1	TRINITY_DN219149_c0_g1_i1	.	.	.	.	.	.	.	.	.	.	.	.
TRINITY_DN219165_c0_g1	TRINITY_DN219165_c0_g1_i1	.	.	.	.	.	.	.	.	.	.	.	.
TRINITY_DN219160_c0_g1	TRINITY_DN219160_c0_g1_i1	.	.	.	.	.	.	.	.	.	.	.	.
TRINITY_DN219190_c0_g1	TRINITY_DN219190_c0_g1_i1	.	.	.	.	.	.	.	.	.	.	.	.
TRINITY_DN219171_c0_g1	TRINITY_DN219171_c0_g1_i1	.	.	.	.	.	.	.	.	.	.	.	.
TRINITY_DN219147_c0_g1	TRINITY_DN219147_c0_g1_i1	.	.	TRINITY_DN219147_c0_g1_i1.p1	1-336[+]	.	.	.	ExpAA=58.99^PredHel=3^Topology=o4-26i33-55o65-87i	.	.	.	.
TRINITY_DN219144_c0_g1	TRINITY_DN219144_c0_g1_i1	.	.	.	.	.	.	.	.	.	.	.	.
TRINITY_DN219106_c0_g1	TRINITY_DN219106_c0_g1_i1	TMED2_HUMAN^TMED2_HUMAN^Q:3-464,H:25-178^98.05%ID^E:2e-110^RecName: Full=Transmembrane emp24 domain-containing protein 2;^Eukaryota; Metazoa; Chordata; Craniata; Vertebrata; Euteleostomi; Mammalia; Eutheria; Euarchontoglires; Primates; Haplorrhini; Catarrhini; Hominidae; Homo	.	TRINITY_DN219106_c0_g1_i1.p1	3-464[+]	TMED2_HUMAN^TMED2_HUMAN^Q:1-154,H:25-178^98.052%ID^E:2.86e-112^RecName: Full=Transmembrane emp24 domain-containing protein 2;^Eukaryota; Metazoa; Chordata; Craniata; Vertebrata; Euteleostomi; Mammalia; Eutheria; Euarchontoglires; Primates; Haplorrhini; Catarrhini; Hominidae; Homo	PF01105.24^EMP24_GP25L^emp24/gp25L/p24 family/GOLD^1-153^E:3e-37	.	.	ENOG410XQCK^transmembrane emp24 domain trafficking protein 2	KEGG:hsa:10959`KO:K20347	GO:0030137^cellular_component^COPI-coated vesicle`GO:0030663^cellular_component^COPI-coated vesicle membrane`GO:0030134^cellular_component^COPII-coated ER to Golgi transport vesicle`GO:0005783^cellular_component^endoplasmic reticulum`GO:0005789^cellular_component^endoplasmic reticulum membrane`GO:0005793^cellular_component^endoplasmic reticulum-Golgi intermediate compartment`GO:0033116^cellular_c…	.
TRINITY_DN219108_c0_g1	TRINITY_DN219108_c0_g1_i1	.	.	.	.	.	.	.	.	.	.	.	.
TRINITY_DN219126_c0_g1	TRINITY_DN219126_c0_g1_i1	.	.	.	.	.	.	.	.	.	.	.	.
TRINITY_DN219174_c0_g1	TRINITY_DN219174_c0_g1_i1	.	.	.	.	.	.	.	.	.	.	.	.
TRINITY_DN219173_c0_g1	TRINITY_DN219173_c0_g1_i1	.	.	.	.	.	.	.	.	.	.	.	.
TRINITY_DN219195_c0_g1	TRINITY_DN219195_c0_g1_i1	.	.	.	.	.	.	.	.	.	.	.	.
TRINITY_DN219169_c0_g1	TRINITY_DN219169_c0_g1_i1	.	.	.	.	.	.	.	.	.	.	.	.
TRINITY_DN219185_c0_g1	TRINITY_DN219185_c0_g1_i1	.	.	.	.	.	.	.	.	.	.	.	.
TRINITY_DN219182_c0_g1	TRINITY_DN219182_c0_g1_i1	.	.	.	.	.	.	.	.	.	.	.	.
TRINITY_DN219116_c0_g1	TRINITY_DN219116_c0_g1_i1	.	.	.	.	.	.	.	.	.	.	.	.
TRINITY_DN219137_c0_g1	TRINITY_DN219137_c0_g1_i1	.	.	.	.	.	.	.	.	.	.	.	.
TRINITY_DN219142_c0_g1	TRINITY_DN219142_c0_g1_i1	.	.	.	.	.	.	.	.	.	.	.	.
TRINITY_DN219123_c0_g1	TRINITY_DN219123_c0_g1_i1	.	.	.	.	.	.	.	.	.	.	.	.
TRINITY_DN219151_c0_g1	TRINITY_DN219151_c0_g1_i1	.	.	.	.	.	.	.	.	.	.	.	.
TRINITY_DN219183_c0_g1	TRINITY_DN219183_c0_g1_i1	.	.	.	.	.	.	.	.	.	.	.	.
TRINITY_DN219194_c0_g1	TRINITY_DN219194_c0_g1_i1	.	.	.	.	.	.	.	.	.	.	.	.
TRINITY_DN219184_c0_g1	TRINITY_DN219184_c0_g1_i1	.	.	.	.	.	.	.	.	.	.	.	.
TRINITY_DN219166_c0_g1	TRINITY_DN219166_c0_g1_i1	.	.	.	.	.	.	.	.	.	.	.	.
TRINITY_DN219179_c0_g1	TRINITY_DN219179_c0_g1_i1	PRS4B_ARATH^PRS4B_ARATH^Q:209-3,H:351-419^98.55%ID^E:2e-40^RecName: Full=26S proteasome regulatory subunit 4 homolog B;^Eukaryota; Viridiplantae; Streptophyta; Embryophyta; Tracheophyta; Spermatophyta; Magnoliophyta; eudicotyledons; Gunneridae; Pentapetalae; rosids; malvids; Brassicales; Brassicaceae; Camelineae; Arabidopsis	.	.	.	.	.	.	.	COG1222^26S protease regulatory subunit	KEGG:ath:AT2G20140`KO:K03062	GO:0005829^cellular_component^cytosol`GO:0005634^cellular_component^nucleus`GO:0005886^cellular_component^plasma membrane`GO:0000502^cellular_component^proteasome complex`GO:0008540^cellular_component^proteasome regulatory particle, base subcomplex`GO:0005524^molecular_function^ATP binding`GO:0036402^molecular_function^proteasome-activating ATPase activity`GO:0017025^molecular_function^TBP-class …	.
TRINITY_DN219117_c0_g1	TRINITY_DN219117_c0_g1_i1	.	.	.	.	.	.	.	.	.	.	.	.
TRINITY_DN219197_c0_g1	TRINITY_DN219197_c0_g1_i1	.	.	.	.	.	.	.	.	.	.	.	.
TRINITY_DN219155_c0_g1	TRINITY_DN219155_c0_g1_i1	.	.	.	.	.	.	.	.	.	.	.	.
TRINITY_DN219155_c1_g1	TRINITY_DN219155_c1_g1_i1	.	.	.	.	.	.	.	.	.	.	.	.
TRINITY_DN219161_c0_g1	TRINITY_DN219161_c0_g1_i1	.	.	.	.	.	.	.	.	.	.	.	.
TRINITY_DN219175_c0_g1	TRINITY_DN219175_c0_g1_i1	.	.	TRINITY_DN219175_c0_g1_i1.p1	2-331[+]	.	.	.	.	.	.	.	.
TRINITY_DN219170_c0_g1	TRINITY_DN219170_c0_g1_i1	.	.	.	.	.	.	.	.	.	.	.	.
TRINITY_DN219109_c0_g1	TRINITY_DN219109_c0_g1_i1	MQO_LYSSC^MQO_LYSSC^Q:401-3,H:1-133^81.2%ID^E:6e-73^RecName: Full=Probable malate:quinone oxidoreductase {ECO:0000255|HAMAP-Rule:MF_00212};^Bacteria; Firmicutes; Bacilli; Bacillales; Bacillaceae; Lysinibacillus	.	TRINITY_DN219109_c0_g1_i1.p1	3-401[-]	MQO_LYSSC^MQO_LYSSC^Q:1-133,H:1-133^81.203%ID^E:1.05e-74^RecName: Full=Probable malate:quinone oxidoreductase {ECO:0000255|HAMAP-Rule:MF_00212};^Bacteria; Firmicutes; Bacilli; Bacillales; Bacillaceae; Lysinibacillus	PF06039.15^Mqo^Malate:quinone oxidoreductase (Mqo)^7-133^E:6.4e-64	.	.	COG0579^malate dehydrogenase (quinone)	KEGG:lsp:Bsph_4711`KO:K00116	GO:0052589^molecular_function^malate dehydrogenase (menaquinone) activity`GO:0008924^molecular_function^malate dehydrogenase (quinone) activity`GO:0006099^biological_process^tricarboxylic acid cycle	GO:0008924^molecular_function^malate dehydrogenase (quinone) activity`GO:0006099^biological_process^tricarboxylic acid cycle
TRINITY_DN219150_c0_g1	TRINITY_DN219150_c0_g1_i1	.	.	.	.	.	.	.	.	.	.	.	.
TRINITY_DN219188_c0_g1	TRINITY_DN219188_c0_g1_i1	.	.	.	.	.	.	.	.	.	.	.	.
TRINITY_DN219164_c0_g1	TRINITY_DN219164_c0_g1_i1	.	.	.	.	.	.	.	.	.	.	.	.
TRINITY_DN219154_c0_g1	TRINITY_DN219154_c0_g1_i1	PSEI_HELPY^PSEI_HELPY^Q:7-183,H:278-336^33.9%ID^E:3e-08^RecName: Full=Pseudaminic acid synthase;^Bacteria; Proteobacteria; Epsilonproteobacteria; Campylobacterales; Helicobacteraceae; Helicobacter	.	.	.	.	.	.	.	COG2089^synthase	KEGG:heo:C694_00885`KEGG:hpy:HP0178`KO:K15898	GO:0046872^molecular_function^metal ion binding`GO:0016740^molecular_function^transferase activity`GO:0016051^biological_process^carbohydrate biosynthetic process	.
TRINITY_DN219107_c0_g1	TRINITY_DN219107_c0_g1_i1	.	.	.	.	.	.	.	.	.	.	.	.
TRINITY_DN219148_c0_g1	TRINITY_DN219148_c0_g1_i1	.	.	.	.	.	.	.	.	.	.	.	.
TRINITY_DN219153_c0_g1	TRINITY_DN219153_c0_g1_i1	.	.	.	.	.	.	.	.	.	.	.	.
TRINITY_DN219112_c0_g1	TRINITY_DN219112_c0_g1_i1	.	.	.	.	.	.	.	.	.	.	.	.
TRINITY_DN219187_c0_g1	TRINITY_DN219187_c0_g1_i1	.	.	.	.	.	.	.	.	.	.	.	.
TRINITY_DN219176_c0_g1	TRINITY_DN219176_c0_g1_i1	.	.	.	.	.	.	.	.	.	.	.	.
TRINITY_DN219139_c0_g1	TRINITY_DN219139_c0_g1_i1	.	.	.	.	.	.	.	.	.	.	.	.
TRINITY_DN219172_c0_g1	TRINITY_DN219172_c0_g1_i1	.	.	.	.	.	.	.	.	.	.	.	.
TRINITY_DN219119_c0_g1	TRINITY_DN219119_c0_g1_i1	.	.	.	.	.	.	.	.	.	.	.	.
TRINITY_DN219113_c0_g1	TRINITY_DN219113_c0_g1_i1	.	.	.	.	.	.	.	.	.	.	.	.
TRINITY_DN219145_c0_g1	TRINITY_DN219145_c0_g1_i1	.	.	.	.	.	.	.	.	.	.	.	.
TRINITY_DN219114_c0_g1	TRINITY_DN219114_c0_g1_i1	.	.	.	.	.	.	.	.	.	.	.	.
TRINITY_DN219143_c0_g1	TRINITY_DN219143_c0_g1_i1	.	.	.	.	.	.	.	.	.	.	.	.
TRINITY_DN219124_c0_g1	TRINITY_DN219124_c0_g1_i1	.	.	.	.	.	.	.	.	.	.	.	.
TRINITY_DN219132_c0_g1	TRINITY_DN219132_c0_g1_i1	.	.	.	.	.	.	.	.	.	.	.	.
TRINITY_DN219132_c1_g1	TRINITY_DN219132_c1_g1_i1	.	.	.	.	.	.	.	.	.	.	.	.
TRINITY_DN209073_c0_g1	TRINITY_DN209073_c0_g1_i1	.	.	.	.	.	.	.	.	.	.	.	.
TRINITY_DN209055_c0_g1	TRINITY_DN209055_c0_g1_i1	.	.	.	.	.	.	.	.	.	.	.	.
TRINITY_DN209079_c0_g1	TRINITY_DN209079_c0_g1_i1	.	.	.	.	.	.	.	.	.	.	.	.
TRINITY_DN209033_c0_g1	TRINITY_DN209033_c0_g1_i1	.	.	.	.	.	.	.	.	.	.	.	.
TRINITY_DN209100_c0_g1	TRINITY_DN209100_c0_g1_i1	CU037_HUMAN^CU037_HUMAN^Q:224-96,H:23-65^41.86%ID^E:6e-07^RecName: Full=Putative uncharacterized protein encoded by LINC01549 {ECO:0000312|HGNC:HGNC:1277};^Eukaryota; Metazoa; Chordata; Craniata; Vertebrata; Euteleostomi; Mammalia; Eutheria; Euarchontoglires; Primates; Haplorrhini; Catarrhini; Hominidae; Homo	.	.	.	.	.	.	.	ENOG4110PTI^NA	.	.	.
TRINITY_DN209067_c0_g1	TRINITY_DN209067_c0_g1_i1	.	.	.	.	.	.	.	.	.	.	.	.
TRINITY_DN209081_c0_g1	TRINITY_DN209081_c0_g1_i1	.	.	.	.	.	.	.	.	.	.	.	.
TRINITY_DN209082_c0_g1	TRINITY_DN209082_c0_g1_i1	.	.	.	.	.	.	.	.	.	.	.	.
TRINITY_DN209074_c0_g1	TRINITY_DN209074_c0_g1_i1	.	.	.	.	.	.	.	.	.	.	.	.
TRINITY_DN209085_c0_g1	TRINITY_DN209085_c0_g1_i1	.	.	.	.	.	.	.	.	.	.	.	.
TRINITY_DN209083_c0_g1	TRINITY_DN209083_c0_g1_i1	NREC_STAHJ^NREC_STAHJ^Q:242-3,H:9-89^34.57%ID^E:9e-10^RecName: Full=Oxygen regulatory protein NreC;^Bacteria; Firmicutes; Bacilli; Bacillales; Staphylococcaceae; Staphylococcus	.	.	.	.	.	.	.	COG2197^Two component transcriptional regulator, LuxR family	KEGG:sha:SH0660`KO:K07696	GO:0005737^cellular_component^cytoplasm`GO:0003677^molecular_function^DNA binding`GO:0000160^biological_process^phosphorelay signal transduction system`GO:0006355^biological_process^regulation of transcription, DNA-templated	.
TRINITY_DN209012_c0_g1	TRINITY_DN209012_c0_g1_i1	LRP_RHIME^LRP_RHIME^Q:102-218,H:2-40^46.15%ID^E:5e-06^RecName: Full=Leucine-responsive regulatory protein;^Bacteria; Proteobacteria; Alphaproteobacteria; Rhizobiales; Rhizobiaceae; Sinorhizobium/Ensifer group; Sinorhizobium	.	.	.	.	.	.	.	COG1522^transcriptional regulator AsnC family	KEGG:sme:SMc01223	GO:0003700^molecular_function^DNA-binding transcription factor activity`GO:0043565^molecular_function^sequence-specific DNA binding	.
TRINITY_DN209001_c0_g1	TRINITY_DN209001_c0_g1_i1	.	.	.	.	.	.	.	.	.	.	.	.
TRINITY_DN209058_c0_g1	TRINITY_DN209058_c0_g1_i1	.	.	.	.	.	.	.	.	.	.	.	.
TRINITY_DN209026_c0_g1	TRINITY_DN209026_c0_g1_i1	.	.	.	.	.	.	.	.	.	.	.	.
TRINITY_DN209035_c0_g1	TRINITY_DN209035_c0_g1_i1	.	.	.	.	.	.	.	.	.	.	.	.
TRINITY_DN209047_c0_g1	TRINITY_DN209047_c0_g1_i1	.	.	.	.	.	.	.	.	.	.	.	.
TRINITY_DN209048_c0_g1	TRINITY_DN209048_c0_g1_i1	.	.	.	.	.	.	.	.	.	.	.	.
TRINITY_DN209078_c0_g1	TRINITY_DN209078_c0_g1_i1	.	.	.	.	.	.	.	.	.	.	.	.
TRINITY_DN209030_c0_g1	TRINITY_DN209030_c0_g1_i1	.	.	.	.	.	.	.	.	.	.	.	.
TRINITY_DN209099_c0_g1	TRINITY_DN209099_c0_g1_i1	.	.	.	.	.	.	.	.	.	.	.	.
TRINITY_DN209018_c0_g1	TRINITY_DN209018_c0_g1_i1	.	.	.	.	.	.	.	.	.	.	.	.
TRINITY_DN209054_c0_g1	TRINITY_DN209054_c0_g1_i1	.	.	.	.	.	.	.	.	.	.	.	.
TRINITY_DN209002_c0_g1	TRINITY_DN209002_c0_g1_i1	.	.	.	.	.	.	.	.	.	.	.	.
TRINITY_DN209062_c0_g1	TRINITY_DN209062_c0_g1_i1	TETR1_ECOLX^TETR1_ECOLX^Q:5-130,H:21-62^50%ID^E:4e-06^RecName: Full=Tetracycline repressor protein class A from transposon 1721;^Bacteria; Proteobacteria; Gammaproteobacteria; Enterobacterales; Enterobacteriaceae; Escherichia	.	.	.	.	.	.	.	.	.	GO:0003677^molecular_function^DNA binding`GO:0046872^molecular_function^metal ion binding`GO:0045892^biological_process^negative regulation of transcription, DNA-templated`GO:0046677^biological_process^response to antibiotic	.
TRINITY_DN209022_c0_g1	TRINITY_DN209022_c0_g1_i1	.	.	.	.	.	.	.	.	.	.	.	.
TRINITY_DN209032_c0_g1	TRINITY_DN209032_c0_g1_i1	.	.	.	.	.	.	.	.	.	.	.	.
TRINITY_DN209094_c0_g1	TRINITY_DN209094_c0_g1_i1	.	.	.	.	.	.	.	.	.	.	.	.
TRINITY_DN209041_c0_g1	TRINITY_DN209041_c0_g1_i1	.	.	.	.	.	.	.	.	.	.	.	.
TRINITY_DN209053_c0_g1	TRINITY_DN209053_c0_g1_i1	BKDA_MYCTU^BKDA_MYCTU^Q:3-230,H:96-171^39.47%ID^E:2e-09^RecName: Full=3-methyl-2-oxobutanoate dehydrogenase subunit alpha;^Bacteria; Actinobacteria; Corynebacteriales; Mycobacteriaceae; Mycobacterium; Mycobacterium tuberculosis complex	.	.	.	.	.	.	.	COG1071^Dehydrogenase	KEGG:mtu:Rv2497c`KO:K00161	GO:0003863^molecular_function^3-methyl-2-oxobutanoate dehydrogenase (2-methylpropanoyl-transferring) activity`GO:0046872^molecular_function^metal ion binding	.
TRINITY_DN209069_c0_g1	TRINITY_DN209069_c0_g1_i1	.	.	.	.	.	.	.	.	.	.	.	.
TRINITY_DN209013_c0_g1	TRINITY_DN209013_c0_g1_i1	.	.	.	.	.	.	.	.	.	.	.	.
TRINITY_DN209070_c0_g1	TRINITY_DN209070_c0_g1_i1	.	.	.	.	.	.	.	.	.	.	.	.
TRINITY_DN209051_c0_g1	TRINITY_DN209051_c0_g1_i1	.	.	.	.	.	.	.	.	.	.	.	.
TRINITY_DN209015_c0_g1	TRINITY_DN209015_c0_g1_i1	.	.	.	.	.	.	.	.	.	.	.	.
TRINITY_DN209040_c0_g1	TRINITY_DN209040_c0_g1_i1	.	.	.	.	.	.	.	.	.	.	.	.
TRINITY_DN209098_c0_g1	TRINITY_DN209098_c0_g1_i1	.	.	.	.	.	.	.	.	.	.	.	.
TRINITY_DN209029_c0_g1	TRINITY_DN209029_c0_g1_i1	.	.	.	.	.	.	.	.	.	.	.	.
TRINITY_DN209056_c0_g1	TRINITY_DN209056_c0_g1_i1	DACA_HAEIN^DACA_HAEIN^Q:1113-403,H:42-275^34.31%ID^E:8e-36^RecName: Full=D-alanyl-D-alanine carboxypeptidase DacA;^Bacteria; Proteobacteria; Gammaproteobacteria; Pasteurellales; Pasteurellaceae; Haemophilus	.	TRINITY_DN209056_c0_g1_i1.p2	358-1152[-]	DACA_HAEIN^DACA_HAEIN^Q:14-255,H:42-280^34.836%ID^E:9.86e-42^RecName: Full=D-alanyl-D-alanine carboxypeptidase DacA;^Bacteria; Proteobacteria; Gammaproteobacteria; Pasteurellales; Pasteurellaceae; Haemophilus	PF00768.20^Peptidase_S11^D-alanyl-D-alanine carboxypeptidase^13-237^E:5.7e-54`PF13354.6^Beta-lactamase2^Beta-lactamase enzyme family^26-167^E:3.2e-11	.	.	COG1686^Carboxypeptidase	KEGG:hin:HI0029`KO:K07258	GO:0005886^cellular_component^plasma membrane`GO:0004175^molecular_function^endopeptidase activity`GO:0009002^molecular_function^serine-type D-Ala-D-Ala carboxypeptidase activity`GO:0071555^biological_process^cell wall organization`GO:0009252^biological_process^peptidoglycan biosynthetic process`GO:0008360^biological_process^regulation of cell shape	GO:0009002^molecular_function^serine-type D-Ala-D-Ala carboxypeptidase activity`GO:0006508^biological_process^proteolysis
TRINITY_DN209023_c0_g1	TRINITY_DN209023_c0_g1_i1	.	.	.	.	.	.	.	.	.	.	.	.
TRINITY_DN209007_c0_g1	TRINITY_DN209007_c0_g1_i1	.	.	.	.	.	.	.	.	.	.	.	.
TRINITY_DN209092_c0_g1	TRINITY_DN209092_c0_g1_i1	.	.	.	.	.	.	.	.	.	.	.	.
TRINITY_DN209016_c0_g1	TRINITY_DN209016_c0_g1_i1	.	.	.	.	.	.	.	.	.	.	.	.
TRINITY_DN209059_c0_g1	TRINITY_DN209059_c0_g1_i1	.	.	.	.	.	.	.	.	.	.	.	.
TRINITY_DN209044_c0_g1	TRINITY_DN209044_c0_g1_i1	GSA_DELAS^GSA_DELAS^Q:2-286,H:342-436^78.95%ID^E:3e-47^RecName: Full=Glutamate-1-semialdehyde 2,1-aminomutase {ECO:0000255|HAMAP-Rule:MF_00375};^Bacteria; Proteobacteria; Betaproteobacteria; Burkholderiales; Comamonadaceae; Delftia	.	TRINITY_DN209044_c0_g1_i1.p1	2-364[-]	.	.	.	.	.	.	.	.
TRINITY_DN209068_c0_g1	TRINITY_DN209068_c0_g1_i1	KBP_ECOLI^KBP_ECOLI^Q:20-325,H:55-148^66.67%ID^E:7e-37^RecName: Full=Potassium binding protein Kbp {ECO:0000303|PubMed:27112601};^Bacteria; Proteobacteria; Gammaproteobacteria; Enterobacterales; Enterobacteriaceae; Escherichia	.	TRINITY_DN209068_c0_g1_i1.p2	2-328[+]	KBP_ECOLI^KBP_ECOLI^Q:7-108,H:55-148^66.667%ID^E:8.95e-39^RecName: Full=Potassium binding protein Kbp {ECO:0000303|PubMed:27112601};^Bacteria; Proteobacteria; Gammaproteobacteria; Enterobacterales; Enterobacteriaceae; Escherichia	PF04972.17^BON^BON domain^2-49^E:1.1e-11`PF01476.20^LysM^LysM domain^59-107^E:1.8e-11	.	.	COG1652^domain protein	KEGG:ecj:JW2640`KEGG:eco:b2665	GO:0005737^cellular_component^cytoplasm`GO:0030955^molecular_function^potassium ion binding`GO:0035864^biological_process^response to potassium ion	.
TRINITY_DN209064_c0_g1	TRINITY_DN209064_c0_g1_i1	.	.	.	.	.	.	.	.	.	.	.	.
TRINITY_DN209036_c0_g1	TRINITY_DN209036_c0_g1_i1	.	.	.	.	.	.	.	.	.	.	.	.
TRINITY_DN209049_c0_g1	TRINITY_DN209049_c0_g1_i1	.	.	.	.	.	.	.	.	.	.	.	.
TRINITY_DN209046_c0_g1	TRINITY_DN209046_c0_g1_i1	.	.	.	.	.	.	.	.	.	.	.	.
TRINITY_DN209088_c0_g1	TRINITY_DN209088_c0_g1_i1	.	.	.	.	.	.	.	.	.	.	.	.
TRINITY_DN209075_c0_g1	TRINITY_DN209075_c0_g1_i1	.	.	.	.	.	.	.	.	.	.	.	.
TRINITY_DN209039_c0_g1	TRINITY_DN209039_c0_g1_i1	.	.	.	.	.	.	.	.	.	.	.	.
TRINITY_DN209095_c0_g1	TRINITY_DN209095_c0_g1_i1	.	.	.	.	.	.	.	.	.	.	.	.
TRINITY_DN209052_c0_g1	TRINITY_DN209052_c0_g1_i1	.	.	.	.	.	.	.	.	.	.	.	.
TRINITY_DN209091_c0_g1	TRINITY_DN209091_c0_g1_i1	.	.	.	.	.	.	.	.	.	.	.	.
TRINITY_DN209097_c0_g1	TRINITY_DN209097_c0_g1_i1	.	.	.	.	.	.	.	.	.	.	.	.
TRINITY_DN209003_c0_g1	TRINITY_DN209003_c0_g1_i1	PHB_CHICK^PHB_CHICK^Q:259-104,H:215-266^100%ID^E:6e-27^RecName: Full=Prohibitin;^Eukaryota; Metazoa; Chordata; Craniata; Vertebrata; Euteleostomi; Archelosauria; Archosauria; Dinosauria; Saurischia; Theropoda; Coelurosauria; Aves; Neognathae; Galloanserae; Galliformes; Phasianidae; Phasianinae; Gallus	.	.	.	.	.	.	.	COG0330^Band 7 protein	.	GO:0009986^cellular_component^cell surface`GO:0005769^cellular_component^early endosome`GO:0005887^cellular_component^integral component of plasma membrane`GO:0005743^cellular_component^mitochondrial inner membrane`GO:0043209^cellular_component^myelin sheath`GO:0005654^cellular_component^nucleoplasm`GO:0001850^molecular_function^complement component C3a binding`GO:0001851^molecular_function^compl…	.
TRINITY_DN209042_c0_g1	TRINITY_DN209042_c0_g1_i1	.	.	.	.	.	.	.	.	.	.	.	.
TRINITY_DN209017_c0_g1	TRINITY_DN209017_c0_g1_i1	.	.	.	.	.	.	.	.	.	.	.	.
TRINITY_DN209034_c0_g1	TRINITY_DN209034_c0_g1_i1	.	.	.	.	.	.	.	.	.	.	.	.
TRINITY_DN209087_c0_g1	TRINITY_DN209087_c0_g1_i1	.	.	.	.	.	.	.	.	.	.	.	.
TRINITY_DN209038_c0_g1	TRINITY_DN209038_c0_g1_i1	.	.	TRINITY_DN209038_c0_g1_i1.p1	45-395[+]	.	.	.	.	.	.	.	.
TRINITY_DN209011_c0_g1	TRINITY_DN209011_c0_g1_i1	DHSL_COXBU^DHSL_COXBU^Q:267-4,H:82-169^70.45%ID^E:1e-36^RecName: Full=Deoxyhypusine synthase-like protein;^Bacteria; Proteobacteria; Gammaproteobacteria; Legionellales; Coxiellaceae; Coxiella	.	.	.	.	.	.	.	COG1899^deoxyhypusine synthase	KEGG:cbu:CBU_0721`KO:K00809	GO:0005737^cellular_component^cytoplasm`GO:0034038^molecular_function^deoxyhypusine synthase activity`GO:0008612^biological_process^peptidyl-lysine modification to peptidyl-hypusine	.
TRINITY_DN209093_c0_g1	TRINITY_DN209093_c0_g1_i1	FUSIL_DROME^FUSIL_DROME^Q:97-2,H:264-293^75%ID^E:2e-06^RecName: Full=RNA-binding protein fusilli;^Eukaryota; Metazoa; Ecdysozoa; Arthropoda; Hexapoda; Insecta; Pterygota; Neoptera; Holometabola; Diptera; Brachycera; Muscomorpha; Ephydroidea; Drosophilidae; Drosophila; Sophophora	.	.	.	.	.	.	.	ENOG410XPZU^epithelial splicing regulatory protein	KEGG:dme:Dmel_CG8205`KO:K14947	GO:0005634^cellular_component^nucleus`GO:0003729^molecular_function^mRNA binding`GO:0006397^biological_process^mRNA processing`GO:0043484^biological_process^regulation of RNA splicing`GO:0008380^biological_process^RNA splicing	.
TRINITY_DN209043_c0_g1	TRINITY_DN209043_c0_g1_i1	.	.	.	.	.	.	.	.	.	.	.	.
TRINITY_DN209057_c0_g1	TRINITY_DN209057_c0_g1_i1	.	.	.	.	.	.	.	.	.	.	.	.
TRINITY_DN209057_c0_g2	TRINITY_DN209057_c0_g2_i1	.	.	.	.	.	.	.	.	.	.	.	.
TRINITY_DN209021_c0_g1	TRINITY_DN209021_c0_g1_i1	.	.	.	.	.	.	.	.	.	.	.	.
TRINITY_DN209005_c0_g1	TRINITY_DN209005_c0_g1_i1	.	.	.	.	.	.	.	.	.	.	.	.
TRINITY_DN209028_c0_g1	TRINITY_DN209028_c0_g1_i1	.	.	.	.	.	.	.	.	.	.	.	.
TRINITY_DN209014_c0_g1	TRINITY_DN209014_c0_g1_i1	.	.	.	.	.	.	.	.	.	.	.	.
TRINITY_DN209065_c0_g1	TRINITY_DN209065_c0_g1_i1	MUTL_RALSO^MUTL_RALSO^Q:270-187,H:299-326^78.57%ID^E:2e-07^RecName: Full=DNA mismatch repair protein MutL {ECO:0000255|HAMAP-Rule:MF_00149};^Bacteria; Proteobacteria; Betaproteobacteria; Burkholderiales; Burkholderiaceae; Ralstonia	.	.	.	.	.	.	.	COG0323^This protein is involved in the repair of mismatches in DNA. It is required for dam-dependent methyl-directed DNA mismatch repair. May act as a molecular matchmaker , a protein that promotes the formation of a stable complex between two or more DNA-binding proteins in an ATP-dependent manner without itself being part of a final effector complex (By similarity)	KEGG:rso:RSc2563`KO:K03572	GO:0032300^cellular_component^mismatch repair complex`GO:0005524^molecular_function^ATP binding`GO:0016887^molecular_function^ATPase activity`GO:0030983^molecular_function^mismatched DNA binding`GO:0006298^biological_process^mismatch repair	.
TRINITY_DN209066_c0_g1	TRINITY_DN209066_c0_g1_i1	.	.	.	.	.	.	.	.	.	.	.	.
TRINITY_DN209037_c0_g1	TRINITY_DN209037_c0_g1_i1	.	.	.	.	.	.	.	.	.	.	.	.
TRINITY_DN209080_c0_g1	TRINITY_DN209080_c0_g1_i1	.	.	.	.	.	.	.	.	.	.	.	.
TRINITY_DN237488_c0_g1	TRINITY_DN237488_c0_g1_i1	.	.	.	.	.	.	.	.	.	.	.	.
TRINITY_DN237440_c0_g1	TRINITY_DN237440_c0_g1_i1	.	.	.	.	.	.	.	.	.	.	.	.
TRINITY_DN237498_c0_g1	TRINITY_DN237498_c0_g1_i1	.	.	.	.	.	.	.	.	.	.	.	.
TRINITY_DN237486_c0_g1	TRINITY_DN237486_c0_g1_i1	.	.	.	.	.	.	.	.	.	.	.	.
TRINITY_DN237445_c0_g1	TRINITY_DN237445_c0_g1_i1	.	.	.	.	.	.	.	.	.	.	.	.
TRINITY_DN237448_c0_g1	TRINITY_DN237448_c0_g1_i1	.	.	.	.	.	.	.	.	.	.	.	.
TRINITY_DN237489_c0_g1	TRINITY_DN237489_c0_g1_i1	RTJK_DROME^RTJK_DROME^Q:6-218,H:622-700^44.3%ID^E:1e-13^RecName: Full=RNA-directed DNA polymerase from mobile element jockey;^Eukaryota; Metazoa; Ecdysozoa; Arthropoda; Hexapoda; Insecta; Pterygota; Neoptera; Holometabola; Diptera; Brachycera; Muscomorpha; Ephydroidea; Drosophilidae; Drosophila; Sophophora	.	.	.	.	.	.	.	.	.	GO:0003964^molecular_function^RNA-directed DNA polymerase activity	.
TRINITY_DN237454_c0_g1	TRINITY_DN237454_c0_g1_i1	PGBD4_HUMAN^PGBD4_HUMAN^Q:2-526,H:158-331^34.08%ID^E:5e-20^RecName: Full=PiggyBac transposable element-derived protein 4;^Eukaryota; Metazoa; Chordata; Craniata; Vertebrata; Euteleostomi; Mammalia; Eutheria; Euarchontoglires; Primates; Haplorrhini; Catarrhini; Hominidae; Homo	.	TRINITY_DN237454_c0_g1_i1.p1	2-535[+]	PGBD4_HUMAN^PGBD4_HUMAN^Q:1-175,H:158-331^34.078%ID^E:1.5e-20^RecName: Full=PiggyBac transposable element-derived protein 4;^Eukaryota; Metazoa; Chordata; Craniata; Vertebrata; Euteleostomi; Mammalia; Eutheria; Euarchontoglires; Primates; Haplorrhini; Catarrhini; Hominidae; Homo	PF13843.6^DDE_Tnp_1_7^Transposase IS4^1-176^E:3e-29	sigP:1^16^0.483^YES	.	ENOG410XVJ3^piggyBac transposable element derived 4	KEGG:hsa:161779	.	.
TRINITY_DN237443_c0_g1	TRINITY_DN237443_c0_g1_i1	.	.	.	.	.	.	.	.	.	.	.	.
TRINITY_DN237435_c0_g1	TRINITY_DN237435_c0_g1_i1	MAP22_PYRTT^MAP22_PYRTT^Q:171-1,H:80-136^64.91%ID^E:7e-17^RecName: Full=Methionine aminopeptidase 2-2 {ECO:0000255|HAMAP-Rule:MF_03175};^Eukaryota; Fungi; Dikarya; Ascomycota; Pezizomycotina; Dothideomycetes; Pleosporomycetidae; Pleosporales; Pleosporineae; Pleosporaceae; Pyrenophora	.	.	.	.	.	.	.	COG0024^Removes the N-terminal methionine from nascent proteins (By similarity)	KEGG:pte:PTT_01727`KO:K01265	GO:0005737^cellular_component^cytoplasm`GO:0046872^molecular_function^metal ion binding`GO:0070006^molecular_function^metalloaminopeptidase activity`GO:0070084^biological_process^protein initiator methionine removal	.
TRINITY_DN237426_c0_g1	TRINITY_DN237426_c0_g1_i1	.	.	.	.	.	.	.	.	.	.	.	.
TRINITY_DN237449_c0_g1	TRINITY_DN237449_c0_g1_i1	.	.	.	.	.	.	.	.	.	.	.	.
TRINITY_DN237481_c0_g1	TRINITY_DN237481_c0_g1_i1	.	.	.	.	.	.	.	.	.	.	.	.
TRINITY_DN237447_c0_g1	TRINITY_DN237447_c0_g1_i1	.	.	.	.	.	.	.	.	.	.	.	.
TRINITY_DN237422_c0_g1	TRINITY_DN237422_c0_g1_i1	.	.	.	.	.	.	.	.	.	.	.	.
TRINITY_DN237444_c0_g1	TRINITY_DN237444_c0_g1_i1	.	.	.	.	.	.	.	.	.	.	.	.
TRINITY_DN237491_c0_g1	TRINITY_DN237491_c0_g1_i1	.	.	.	.	.	.	.	.	.	.	.	.
TRINITY_DN237492_c0_g1	TRINITY_DN237492_c0_g1_i1	.	.	.	.	.	.	.	.	.	.	.	.
TRINITY_DN237429_c0_g1	TRINITY_DN237429_c0_g1_i1	.	.	.	.	.	.	.	.	.	.	.	.
TRINITY_DN237406_c0_g1	TRINITY_DN237406_c0_g1_i1	.	.	.	.	.	.	.	.	.	.	.	.
TRINITY_DN237410_c0_g1	TRINITY_DN237410_c0_g1_i1	.	.	.	.	.	.	.	.	.	.	.	.
TRINITY_DN237446_c0_g1	TRINITY_DN237446_c0_g1_i1	.	.	.	.	.	.	.	.	.	.	.	.
TRINITY_DN237484_c0_g1	TRINITY_DN237484_c0_g1_i1	MIO_DICDI^MIO_DICDI^Q:2-64,H:1082-1102^66.67%ID^E:5e-05^RecName: Full=GATOR complex protein MIOS {ECO:0000305};^Eukaryota; Amoebozoa; Mycetozoa; Dictyostelids; Dictyosteliales; Dictyosteliaceae; Dictyostelium	.	.	.	.	.	.	.	ENOG410YY2R^missing oocyte, meiosis regulator, homolog (Drosophila)	KEGG:ddi:DDB_G0276673`KO:K20407	GO:0005765^cellular_component^lysosomal membrane	.
TRINITY_DN237496_c0_g1	TRINITY_DN237496_c0_g1_i1	.	.	.	.	.	.	.	.	.	.	.	.
TRINITY_DN237433_c0_g1	TRINITY_DN237433_c0_g1_i1	.	.	.	.	.	.	.	.	.	.	.	.
TRINITY_DN237478_c0_g1	TRINITY_DN237478_c0_g1_i1	.	.	.	.	.	.	.	.	.	.	.	.
TRINITY_DN237463_c0_g1	TRINITY_DN237463_c0_g1_i1	.	.	.	.	.	.	.	.	.	.	.	.
TRINITY_DN237480_c0_g1	TRINITY_DN237480_c0_g1_i1	.	.	.	.	.	.	.	.	.	.	.	.
TRINITY_DN237474_c0_g1	TRINITY_DN237474_c0_g1_i1	.	.	.	.	.	.	.	.	.	.	.	.
TRINITY_DN237470_c0_g1	TRINITY_DN237470_c0_g1_i1	.	.	.	.	.	.	.	.	.	.	.	.
TRINITY_DN237420_c0_g1	TRINITY_DN237420_c0_g1_i1	.	.	.	.	.	.	.	.	.	.	.	.
TRINITY_DN237416_c0_g1	TRINITY_DN237416_c0_g1_i1	.	.	.	.	.	.	.	.	.	.	.	.
TRINITY_DN237402_c0_g1	TRINITY_DN237402_c0_g1_i1	.	.	.	.	.	.	.	.	.	.	.	.
TRINITY_DN237466_c0_g1	TRINITY_DN237466_c0_g1_i1	.	.	.	.	.	.	.	.	.	.	.	.
TRINITY_DN237437_c0_g1	TRINITY_DN237437_c0_g1_i1	.	.	.	.	.	.	.	.	.	.	.	.
TRINITY_DN237451_c0_g1	TRINITY_DN237451_c0_g1_i1	.	.	.	.	.	.	.	.	.	.	.	.
TRINITY_DN237403_c0_g1	TRINITY_DN237403_c0_g1_i1	.	.	.	.	.	.	.	.	.	.	.	.
TRINITY_DN237432_c0_g1	TRINITY_DN237432_c0_g1_i1	.	.	.	.	.	.	.	.	.	.	.	.
TRINITY_DN237452_c0_g1	TRINITY_DN237452_c0_g1_i1	.	.	.	.	.	.	.	.	.	.	.	.
TRINITY_DN237500_c0_g1	TRINITY_DN237500_c0_g1_i1	.	.	.	.	.	.	.	.	.	.	.	.
TRINITY_DN237493_c0_g1	TRINITY_DN237493_c0_g1_i1	RS4_METFK^RS4_METFK^Q:174-40,H:1-45^66.67%ID^E:8e-14^RecName: Full=30S ribosomal protein S4 {ECO:0000255|HAMAP-Rule:MF_01306};^Bacteria; Proteobacteria; Betaproteobacteria; Nitrosomonadales; Methylophilaceae; Methylobacillus	.	.	.	.	.	.	.	COG0522^One of the primary rRNA binding proteins, it binds directly to 16S rRNA where it nucleates assembly of the body of the 30S subunit (By similarity)	KEGG:mfa:Mfla_0874`KEGG:mfa:Mfla_1018`KO:K02986	GO:0015935^cellular_component^small ribosomal subunit`GO:0019843^molecular_function^rRNA binding`GO:0003735^molecular_function^structural constituent of ribosome`GO:0006412^biological_process^translation	.
TRINITY_DN237483_c0_g1	TRINITY_DN237483_c0_g1_i1	.	.	.	.	.	.	.	.	.	.	.	.
TRINITY_DN237459_c0_g1	TRINITY_DN237459_c0_g1_i1	.	.	.	.	.	.	.	.	.	.	.	.
TRINITY_DN237494_c0_g1	TRINITY_DN237494_c0_g1_i1	.	.	.	.	.	.	.	.	.	.	.	.
TRINITY_DN237477_c0_g1	TRINITY_DN237477_c0_g1_i1	PIGX_HUMAN^PIGX_HUMAN^Q:241-101,H:210-256^63.83%ID^E:2e-05^RecName: Full=Phosphatidylinositol-glycan biosynthesis class X protein;^Eukaryota; Metazoa; Chordata; Craniata; Vertebrata; Euteleostomi; Mammalia; Eutheria; Euarchontoglires; Primates; Haplorrhini; Catarrhini; Hominidae; Homo	.	.	.	.	.	.	.	.	KEGG:hsa:54965`KO:K07541	GO:0005789^cellular_component^endoplasmic reticulum membrane`GO:0016021^cellular_component^integral component of membrane`GO:0006506^biological_process^GPI anchor biosynthetic process	.
TRINITY_DN237458_c0_g1	TRINITY_DN237458_c0_g1_i1	.	.	.	.	.	.	.	.	.	.	.	.
TRINITY_DN237490_c0_g1	TRINITY_DN237490_c0_g1_i1	.	.	.	.	.	.	.	.	.	.	.	.
TRINITY_DN237460_c0_g1	TRINITY_DN237460_c0_g1_i1	.	.	.	.	.	.	.	.	.	.	.	.
TRINITY_DN237424_c0_g1	TRINITY_DN237424_c0_g1_i1	.	.	.	.	.	.	.	.	.	.	.	.
TRINITY_DN237497_c0_g1	TRINITY_DN237497_c0_g1_i1	.	.	.	.	.	.	.	.	.	.	.	.
TRINITY_DN237438_c0_g1	TRINITY_DN237438_c0_g1_i1	YFMM_BACSU^YFMM_BACSU^Q:3-215,H:446-516^67.61%ID^E:2e-27^RecName: Full=Uncharacterized ABC transporter ATP-binding protein YfmM;^Bacteria; Firmicutes; Bacilli; Bacillales; Bacillaceae; Bacillus`YFMM_BACSU^YFMM_BACSU^Q:3-203,H:168-234^41.79%ID^E:9e-08^RecName: Full=Uncharacterized ABC transporter ATP-binding protein YfmM;^Bacteria; Firmicutes; Bacilli; Bacillales; Bacillaceae; Bacillus	.	.	.	.	.	.	.	COG0488^(ABC) transporter	KEGG:bsu:BSU07420	GO:0005524^molecular_function^ATP binding`GO:0016887^molecular_function^ATPase activity	.
TRINITY_DN237413_c0_g1	TRINITY_DN237413_c0_g1_i1	.	.	.	.	.	.	.	.	.	.	.	.
TRINITY_DN237487_c0_g1	TRINITY_DN237487_c0_g1_i1	.	.	.	.	.	.	.	.	.	.	.	.
TRINITY_DN237465_c0_g1	TRINITY_DN237465_c0_g1_i1	.	.	.	.	.	.	.	.	.	.	.	.
TRINITY_DN237476_c0_g1	TRINITY_DN237476_c0_g1_i1	.	.	.	.	.	.	.	.	.	.	.	.
TRINITY_DN237473_c0_g1	TRINITY_DN237473_c0_g1_i1	.	.	.	.	.	.	.	.	.	.	.	.
TRINITY_DN237456_c0_g1	TRINITY_DN237456_c0_g1_i1	.	.	.	.	.	.	.	.	.	.	.	.
TRINITY_DN237418_c0_g1	TRINITY_DN237418_c0_g1_i1	S16C6_MOUSE^S16C6_MOUSE^Q:226-47,H:166-226^32.79%ID^E:2e-06^RecName: Full=Short-chain dehydrogenase/reductase family 16C member 6;^Eukaryota; Metazoa; Chordata; Craniata; Vertebrata; Euteleostomi; Mammalia; Eutheria; Euarchontoglires; Glires; Rodentia; Myomorpha; Muroidea; Muridae; Murinae; Mus; Mus	.	.	.	.	.	.	.	COG1028^Dehydrogenase reductase	KEGG:mmu:242286	GO:0005811^cellular_component^lipid droplet`GO:0016491^molecular_function^oxidoreductase activity	.
TRINITY_DN237436_c0_g1	TRINITY_DN237436_c0_g1_i1	.	.	.	.	.	.	.	.	.	.	.	.
TRINITY_DN237415_c0_g1	TRINITY_DN237415_c0_g1_i1	.	.	TRINITY_DN237415_c0_g1_i1.p2	1-363[+]	.	.	.	.	.	.	.	.
TRINITY_DN237457_c0_g1	TRINITY_DN237457_c0_g1_i1	.	.	.	.	.	.	.	.	.	.	.	.
TRINITY_DN237407_c0_g1	TRINITY_DN237407_c0_g1_i1	.	.	.	.	.	.	.	.	.	.	.	.
TRINITY_DN237417_c0_g1	TRINITY_DN237417_c0_g1_i1	.	.	.	.	.	.	.	.	.	.	.	.
TRINITY_DN237421_c0_g1	TRINITY_DN237421_c0_g1_i1	.	.	.	.	.	.	.	.	.	.	.	.
TRINITY_DN237404_c0_g1	TRINITY_DN237404_c0_g1_i1	.	.	.	.	.	.	.	.	.	.	.	.
TRINITY_DN237455_c0_g1	TRINITY_DN237455_c0_g1_i1	.	.	.	.	.	.	.	.	.	.	.	.
TRINITY_DN237423_c0_g1	TRINITY_DN237423_c0_g1_i1	.	.	.	.	.	.	.	.	.	.	.	.
TRINITY_DN237479_c0_g1	TRINITY_DN237479_c0_g1_i1	.	.	.	.	.	.	.	.	.	.	.	.
TRINITY_DN237450_c0_g1	TRINITY_DN237450_c0_g1_i1	.	.	.	.	.	.	.	.	.	.	.	.
TRINITY_DN237442_c0_g1	TRINITY_DN237442_c0_g1_i1	.	.	.	.	.	.	.	.	.	.	.	.
TRINITY_DN237405_c0_g1	TRINITY_DN237405_c0_g1_i1	.	.	.	.	.	.	.	.	.	.	.	.
TRINITY_DN237439_c0_g1	TRINITY_DN237439_c0_g1_i1	.	.	.	.	.	.	.	.	.	.	.	.
TRINITY_DN237468_c0_g1	TRINITY_DN237468_c0_g1_i1	.	.	.	.	.	.	.	.	.	.	.	.
TRINITY_DN237464_c0_g1	TRINITY_DN237464_c0_g1_i1	.	.	.	.	.	.	.	.	.	.	.	.
TRINITY_DN227822_c0_g1	TRINITY_DN227822_c0_g1_i1	.	.	.	.	.	.	.	.	.	.	.	.
TRINITY_DN227863_c0_g1	TRINITY_DN227863_c0_g1_i1	.	.	.	.	.	.	.	.	.	.	.	.
TRINITY_DN227857_c0_g1	TRINITY_DN227857_c0_g1_i1	.	.	.	.	.	.	.	.	.	.	.	.
TRINITY_DN227850_c0_g1	TRINITY_DN227850_c0_g1_i1	RSMG_ACISJ^RSMG_ACISJ^Q:158-658,H:3-171^69.82%ID^E:3e-77^RecName: Full=Ribosomal RNA small subunit methyltransferase G {ECO:0000255|HAMAP-Rule:MF_00074};^Bacteria; Proteobacteria; Betaproteobacteria; Burkholderiales; Comamonadaceae; Acidovorax	.	TRINITY_DN227850_c0_g1_i1.p1	2-658[+]	RSMG_ACISJ^RSMG_ACISJ^Q:53-219,H:3-171^69.822%ID^E:7.96e-79^RecName: Full=Ribosomal RNA small subunit methyltransferase G {ECO:0000255|HAMAP-Rule:MF_00074};^Bacteria; Proteobacteria; Betaproteobacteria; Burkholderiales; Comamonadaceae; Acidovorax	PF02527.15^GidB^rRNA small subunit methyltransferase G^79-219^E:1.3e-37	.	.	COG0357^Specifically methylates the N7 position of a guanine in 16S rRNA (By similarity)	KEGG:ajs:Ajs_0027`KO:K03501	GO:0005737^cellular_component^cytoplasm`GO:0070043^molecular_function^rRNA (guanine-N7-)-methyltransferase activity	GO:0008649^molecular_function^rRNA methyltransferase activity`GO:0006364^biological_process^rRNA processing`GO:0005737^cellular_component^cytoplasm
TRINITY_DN227839_c0_g1	TRINITY_DN227839_c0_g1_i1	.	.	.	.	.	.	.	.	.	.	.	.
TRINITY_DN227814_c0_g1	TRINITY_DN227814_c0_g1_i1	THILB_XENLA^THILB_XENLA^Q:1551-304,H:8-420^61.54%ID^E:5e-170^RecName: Full=Acetyl-CoA acetyltransferase B, mitochondrial;^Eukaryota; Metazoa; Chordata; Craniata; Vertebrata; Euteleostomi; Amphibia; Batrachia; Anura; Pipoidea; Pipidae; Xenopodinae; Xenopus; Xenopus	.	TRINITY_DN227814_c0_g1_i1.p1	301-1563[-]	THILB_XENLA^THILB_XENLA^Q:5-420,H:8-420^61.538%ID^E:0^RecName: Full=Acetyl-CoA acetyltransferase B, mitochondrial;^Eukaryota; Metazoa; Chordata; Craniata; Vertebrata; Euteleostomi; Amphibia; Batrachia; Anura; Pipoidea; Pipidae; Xenopodinae; Xenopus; Xenopus	PF00108.23^Thiolase_N^Thiolase, N-terminal domain^34-291^E:1.8e-89`PF00109.26^ketoacyl-synt^Beta-ketoacyl synthase, N-terminal domain^113-150^E:1.8e-05`PF02803.18^Thiolase_C^Thiolase, C-terminal domain^300-419^E:5.8e-41	.	.	.	KEGG:xla:444457`KO:K00626	GO:0005739^cellular_component^mitochondrion`GO:0003985^molecular_function^acetyl-CoA C-acetyltransferase activity`GO:0046872^molecular_function^metal ion binding	GO:0016747^molecular_function^transferase activity, transferring acyl groups other than amino-acyl groups
TRINITY_DN227814_c0_g1	TRINITY_DN227814_c0_g1_i2	CDC20_MOUSE^CDC20_MOUSE^Q:4568-2970,H:1-493^48.8%ID^E:2e-161^RecName: Full=Cell division cycle protein 20 homolog;^Eukaryota; Metazoa; Chordata; Craniata; Vertebrata; Euteleostomi; Mammalia; Eutheria; Euarchontoglires; Glires; Rodentia; Myomorpha; Muroidea; Muridae; Murinae; Mus; Mus	.	TRINITY_DN227814_c0_g1_i2.p1	2946-4568[-]	CDC20_MOUSE^CDC20_MOUSE^Q:1-533,H:1-493^48.609%ID^E:4.29e-178^RecName: Full=Cell division cycle protein 20 homolog;^Eukaryota; Metazoa; Chordata; Craniata; Vertebrata; Euteleostomi; Mammalia; Eutheria; Euarchontoglires; Glires; Rodentia; Myomorpha; Muroidea; Muridae; Murinae; Mus; Mus	PF12894.7^ANAPC4_WD40^Anaphase-promoting complex subunit 4 WD40 domain^335-386^E:0.00029`PF00400.32^WD40^WD domain, G-beta repeat^341-374^E:2.8e-05`PF00400.32^WD40^WD domain, G-beta repeat^386-426^E:0.0011`PF00400.32^WD40^WD domain, G-beta repeat^476-511^E:0.00015	.	.	ENOG410XQ8I^Cell division cycle 20	KEGG:mmu:107995`KO:K03363	GO:0005680^cellular_component^anaphase-promoting complex`GO:0005813^cellular_component^centrosome`GO:0005829^cellular_component^cytosol`GO:0005654^cellular_component^nucleoplasm`GO:0005634^cellular_component^nucleus`GO:0048471^cellular_component^perinuclear region of cytoplasm`GO:0032991^cellular_component^protein-containing complex`GO:0000922^cellular_component^spindle pole`GO:0010997^molecular_…	GO:0005515^molecular_function^protein binding
TRINITY_DN227814_c0_g1	TRINITY_DN227814_c0_g1_i3	CDC20_MOUSE^CDC20_MOUSE^Q:4568-2970,H:1-493^48.8%ID^E:2e-161^RecName: Full=Cell division cycle protein 20 homolog;^Eukaryota; Metazoa; Chordata; Craniata; Vertebrata; Euteleostomi; Mammalia; Eutheria; Euarchontoglires; Glires; Rodentia; Myomorpha; Muroidea; Muridae; Murinae; Mus; Mus	.	TRINITY_DN227814_c0_g1_i3.p1	2946-4568[-]	CDC20_MOUSE^CDC20_MOUSE^Q:1-533,H:1-493^48.609%ID^E:4.29e-178^RecName: Full=Cell division cycle protein 20 homolog;^Eukaryota; Metazoa; Chordata; Craniata; Vertebrata; Euteleostomi; Mammalia; Eutheria; Euarchontoglires; Glires; Rodentia; Myomorpha; Muroidea; Muridae; Murinae; Mus; Mus	PF12894.7^ANAPC4_WD40^Anaphase-promoting complex subunit 4 WD40 domain^335-386^E:0.00029`PF00400.32^WD40^WD domain, G-beta repeat^341-374^E:2.8e-05`PF00400.32^WD40^WD domain, G-beta repeat^386-426^E:0.0011`PF00400.32^WD40^WD domain, G-beta repeat^476-511^E:0.00015	.	.	ENOG410XQ8I^Cell division cycle 20	KEGG:mmu:107995`KO:K03363	GO:0005680^cellular_component^anaphase-promoting complex`GO:0005813^cellular_component^centrosome`GO:0005829^cellular_component^cytosol`GO:0005654^cellular_component^nucleoplasm`GO:0005634^cellular_component^nucleus`GO:0048471^cellular_component^perinuclear region of cytoplasm`GO:0032991^cellular_component^protein-containing complex`GO:0000922^cellular_component^spindle pole`GO:0010997^molecular_…	GO:0005515^molecular_function^protein binding
TRINITY_DN227814_c0_g1	TRINITY_DN227814_c0_g1_i4	THILB_XENLA^THILB_XENLA^Q:1551-304,H:8-420^61.54%ID^E:5e-170^RecName: Full=Acetyl-CoA acetyltransferase B, mitochondrial;^Eukaryota; Metazoa; Chordata; Craniata; Vertebrata; Euteleostomi; Amphibia; Batrachia; Anura; Pipoidea; Pipidae; Xenopodinae; Xenopus; Xenopus	.	TRINITY_DN227814_c0_g1_i4.p1	301-1563[-]	THILB_XENLA^THILB_XENLA^Q:5-420,H:8-420^61.538%ID^E:0^RecName: Full=Acetyl-CoA acetyltransferase B, mitochondrial;^Eukaryota; Metazoa; Chordata; Craniata; Vertebrata; Euteleostomi; Amphibia; Batrachia; Anura; Pipoidea; Pipidae; Xenopodinae; Xenopus; Xenopus	PF00108.23^Thiolase_N^Thiolase, N-terminal domain^34-291^E:1.8e-89`PF00109.26^ketoacyl-synt^Beta-ketoacyl synthase, N-terminal domain^113-150^E:1.8e-05`PF02803.18^Thiolase_C^Thiolase, C-terminal domain^300-419^E:5.8e-41	.	.	.	KEGG:xla:444457`KO:K00626	GO:0005739^cellular_component^mitochondrion`GO:0003985^molecular_function^acetyl-CoA C-acetyltransferase activity`GO:0046872^molecular_function^metal ion binding	GO:0016747^molecular_function^transferase activity, transferring acyl groups other than amino-acyl groups
TRINITY_DN227868_c0_g1	TRINITY_DN227868_c0_g1_i1	ATPB2_DROME^ATPB2_DROME^Q:322-1263,H:9-323^54.26%ID^E:7e-112^RecName: Full=Sodium/potassium-transporting ATPase subunit beta-2;^Eukaryota; Metazoa; Ecdysozoa; Arthropoda; Hexapoda; Insecta; Pterygota; Neoptera; Holometabola; Diptera; Brachycera; Muscomorpha; Ephydroidea; Drosophilidae; Drosophila; Sophophora	.	TRINITY_DN227868_c0_g1_i1.p1	283-1266[+]	ATPB2_DROME^ATPB2_DROME^Q:14-327,H:9-323^54.259%ID^E:5.79e-130^RecName: Full=Sodium/potassium-transporting ATPase subunit beta-2;^Eukaryota; Metazoa; Ecdysozoa; Arthropoda; Hexapoda; Insecta; Pterygota; Neoptera; Holometabola; Diptera; Brachycera; Muscomorpha; Ephydroidea; Drosophilidae; Drosophila; Sophophora	PF00287.18^Na_K-ATPase^Sodium / potassium ATPase beta chain^29-322^E:8.4e-89	.	ExpAA=22.92^PredHel=1^Topology=i58-80o	ENOG411150A^ATPase, Na K transporting, beta	KEGG:dme:Dmel_CG9261`KO:K01540	GO:0030424^cellular_component^axon`GO:0005886^cellular_component^plasma membrane`GO:0005918^cellular_component^septate junction`GO:0005890^cellular_component^sodium:potassium-exchanging ATPase complex`GO:0001671^molecular_function^ATPase activator activity`GO:0006812^biological_process^cation transport`GO:0061343^biological_process^cell adhesion involved in heart morphogenesis`GO:0030007^biologic…	GO:0006813^biological_process^potassium ion transport`GO:0006814^biological_process^sodium ion transport`GO:0005890^cellular_component^sodium:potassium-exchanging ATPase complex
TRINITY_DN227824_c0_g1	TRINITY_DN227824_c0_g1_i1	.	.	.	.	.	.	.	.	.	.	.	.
TRINITY_DN227873_c0_g1	TRINITY_DN227873_c0_g1_i1	SPZ2_DROME^SPZ2_DROME^Q:742-1020,H:509-596^31.18%ID^E:0.0003^RecName: Full=Neurotrophin 1 {ECO:0000312|FlyBase:FBgn0261526};^Eukaryota; Metazoa; Ecdysozoa; Arthropoda; Hexapoda; Insecta; Pterygota; Neoptera; Holometabola; Diptera; Brachycera; Muscomorpha; Ephydroidea; Drosophilidae; Drosophila; Sophophora	.	TRINITY_DN227873_c0_g1_i1.p1	436-1041[+]	SPZ2_DROME^SPZ2_DROME^Q:103-195,H:509-596^31.183%ID^E:1.85e-05^RecName: Full=Neurotrophin 1 {ECO:0000312|FlyBase:FBgn0261526};^Eukaryota; Metazoa; Ecdysozoa; Arthropoda; Hexapoda; Insecta; Pterygota; Neoptera; Holometabola; Diptera; Brachycera; Muscomorpha; Ephydroidea; Drosophilidae; Drosophila; Sophophora	PF16077.5^Spaetzle^Spaetzle^103-196^E:2.2e-17	sigP:1^20^0.779^YES	.	ENOG4111KIW^NA	KEGG:dme:Dmel_CG42576	GO:0005576^cellular_component^extracellular region`GO:0008083^molecular_function^growth factor activity`GO:0005121^molecular_function^Toll binding`GO:0007411^biological_process^axon guidance`GO:0021556^biological_process^central nervous system formation`GO:0045087^biological_process^innate immune response`GO:0008045^biological_process^motor neuron axon guidance`GO:0007399^biological_process^nervo…	.
TRINITY_DN227881_c0_g1	TRINITY_DN227881_c0_g1_i1	.	.	.	.	.	.	.	.	.	.	.	.
TRINITY_DN227845_c0_g1	TRINITY_DN227845_c0_g1_i1	.	.	.	.	.	.	.	.	.	.	.	.
TRINITY_DN227801_c0_g1	TRINITY_DN227801_c0_g1_i1	.	.	TRINITY_DN227801_c0_g1_i1.p1	1-1041[+]	.	PF13387.6^DUF4105^Domain of unknown function (DUF4105)^132-283^E:1.4e-43	.	ExpAA=63.27^PredHel=3^Topology=i13-35o39-61i73-90o	.	.	.	.
TRINITY_DN227877_c0_g1	TRINITY_DN227877_c0_g1_i1	.	.	.	.	.	.	.	.	.	.	.	.
TRINITY_DN227828_c0_g1	TRINITY_DN227828_c0_g1_i1	.	.	.	.	.	.	.	.	.	.	.	.
TRINITY_DN227828_c1_g1	TRINITY_DN227828_c1_g1_i1	.	.	.	.	.	.	.	.	.	.	.	.
TRINITY_DN227816_c0_g1	TRINITY_DN227816_c0_g1_i1	.	.	.	.	.	.	.	.	.	.	.	.
TRINITY_DN227892_c0_g1	TRINITY_DN227892_c0_g1_i1	.	.	.	.	.	.	.	.	.	.	.	.
TRINITY_DN227859_c0_g1	TRINITY_DN227859_c0_g1_i1	.	.	.	.	.	.	.	.	.	.	.	.
TRINITY_DN227812_c0_g1	TRINITY_DN227812_c0_g1_i1	.	.	.	.	.	.	.	.	.	.	.	.
TRINITY_DN227817_c0_g1	TRINITY_DN227817_c0_g1_i1	.	.	.	.	.	.	.	.	.	.	.	.
TRINITY_DN227865_c0_g1	TRINITY_DN227865_c0_g1_i1	.	.	.	.	.	.	.	.	.	.	.	.
TRINITY_DN227811_c0_g1	TRINITY_DN227811_c0_g1_i1	.	.	TRINITY_DN227811_c0_g1_i1.p2	95-466[+]	.	.	.	.	.	.	.	.
TRINITY_DN227879_c0_g1	TRINITY_DN227879_c0_g1_i1	.	.	.	.	.	.	.	.	.	.	.	.
TRINITY_DN227897_c0_g1	TRINITY_DN227897_c0_g1_i1	EPN4_BOVIN^EPN4_BOVIN^Q:153-1289,H:1-358^44.1%ID^E:1e-70^RecName: Full=Clathrin interactor 1;^Eukaryota; Metazoa; Chordata; Craniata; Vertebrata; Euteleostomi; Mammalia; Eutheria; Laurasiatheria; Cetartiodactyla; Ruminantia; Pecora; Bovidae; Bovinae; Bos	.	TRINITY_DN227897_c0_g1_i1.p1	144-1478[+]	EPN4_BOVIN^EPN4_BOVIN^Q:4-382,H:1-358^44.776%ID^E:4.57e-83^RecName: Full=Clathrin interactor 1;^Eukaryota; Metazoa; Chordata; Craniata; Vertebrata; Euteleostomi; Mammalia; Eutheria; Laurasiatheria; Cetartiodactyla; Ruminantia; Pecora; Bovidae; Bovinae; Bos	PF01417.20^ENTH^ENTH domain^24-148^E:3e-43	.	.	ENOG410XSM0^Clathrin interactor 1	KEGG:bta:538540	GO:0030136^cellular_component^clathrin-coated vesicle`GO:0005798^cellular_component^Golgi-associated vesicle`GO:0016020^cellular_component^membrane`GO:0005654^cellular_component^nucleoplasm`GO:0048471^cellular_component^perinuclear region of cytoplasm`GO:0005802^cellular_component^trans-Golgi network`GO:0030276^molecular_function^clathrin binding`GO:0008289^molecular_function^lipid binding`GO:000…	.
TRINITY_DN227844_c0_g1	TRINITY_DN227844_c0_g1_i1	AEE7_ARATH^AEE7_ARATH^Q:753-1,H:195-446^56.75%ID^E:4e-101^RecName: Full=Acetate/butyrate--CoA ligase AAE7, peroxisomal;^Eukaryota; Viridiplantae; Streptophyta; Embryophyta; Tracheophyta; Spermatophyta; Magnoliophyta; eudicotyledons; Gunneridae; Pentapetalae; rosids; malvids; Brassicales; Brassicaceae; Camelineae; Arabidopsis	.	TRINITY_DN227844_c0_g1_i1.p2	1-756[-]	AEE7_ARATH^AEE7_ARATH^Q:2-252,H:195-446^56.746%ID^E:1.09e-102^RecName: Full=Acetate/butyrate--CoA ligase AAE7, peroxisomal;^Eukaryota; Viridiplantae; Streptophyta; Embryophyta; Tracheophyta; Spermatophyta; Magnoliophyta; eudicotyledons; Gunneridae; Pentapetalae; rosids; malvids; Brassicales; Brassicaceae; Camelineae; Arabidopsis	PF00501.28^AMP-binding^AMP-binding enzyme^3-252^E:1.9e-59	.	.	COG0318^Amp-dependent synthetase and ligase	KEGG:ath:AT3G16910`KO:K01913	GO:0005777^cellular_component^peroxisome`GO:0003987^molecular_function^acetate-CoA ligase activity`GO:0047760^molecular_function^butyrate-CoA ligase activity`GO:0006083^biological_process^acetate metabolic process`GO:0019605^biological_process^butyrate metabolic process`GO:0006097^biological_process^glyoxylate cycle	GO:0003824^molecular_function^catalytic activity
TRINITY_DN227813_c0_g1	TRINITY_DN227813_c0_g1_i1	.	.	.	.	.	.	.	.	.	.	.	.
TRINITY_DN227884_c0_g1	TRINITY_DN227884_c0_g1_i1	LPIN1_MOUSE^LPIN1_MOUSE^Q:2-205,H:577-644^92.65%ID^E:2e-28^RecName: Full=Phosphatidate phosphatase LPIN1;^Eukaryota; Metazoa; Chordata; Craniata; Vertebrata; Euteleostomi; Mammalia; Eutheria; Euarchontoglires; Glires; Rodentia; Myomorpha; Muroidea; Muridae; Murinae; Mus; Mus	.	.	.	.	.	.	.	COG5083^phosphatidylinositol transfer protein	KEGG:mmu:14245`KO:K15728	GO:0005737^cellular_component^cytoplasm`GO:0005789^cellular_component^endoplasmic reticulum membrane`GO:0005741^cellular_component^mitochondrial outer membrane`GO:0031965^cellular_component^nuclear membrane`GO:0005634^cellular_component^nucleus`GO:0005667^cellular_component^transcription factor complex`GO:0042826^molecular_function^histone deacetylase binding`GO:0042975^molecular_function^peroxis…	.
TRINITY_DN227853_c0_g1	TRINITY_DN227853_c0_g1_i1	.	.	.	.	.	.	.	.	.	.	.	.
TRINITY_DN227847_c0_g1	TRINITY_DN227847_c0_g1_i1	COMM_HAEIN^COMM_HAEIN^Q:387-1,H:217-348^62.88%ID^E:1e-48^RecName: Full=Competence protein ComM;^Bacteria; Proteobacteria; Gammaproteobacteria; Pasteurellales; Pasteurellaceae; Haemophilus	.	TRINITY_DN227847_c0_g1_i1.p1	1-387[-]	COMM_HAEIN^COMM_HAEIN^Q:1-129,H:217-348^62.879%ID^E:1.15e-49^RecName: Full=Competence protein ComM;^Bacteria; Proteobacteria; Gammaproteobacteria; Pasteurellales; Pasteurellaceae; Haemophilus	PF01078.21^Mg_chelatase^Magnesium chelatase, subunit ChlI^2-129^E:6.4e-59`PF07728.14^AAA_5^AAA domain (dynein-related subfamily)^2-128^E:6.7e-12`PF00158.26^Sigma54_activat^Sigma-54 interaction domain^2-129^E:1.8e-06`PF00004.29^AAA^ATPase family associated with various cellular activities (AAA)^2-91^E:1.1e-05	.	.	COG0606^Mg chelatase subunit ChlI	KEGG:hin:HI1117`KO:K07391	GO:0005524^molecular_function^ATP binding`GO:0003677^molecular_function^DNA binding`GO:0006270^biological_process^DNA replication initiation`GO:0030420^biological_process^establishment of competence for transformation	GO:0005524^molecular_function^ATP binding`GO:0016887^molecular_function^ATPase activity`GO:0008134^molecular_function^transcription factor binding`GO:0006355^biological_process^regulation of transcription, DNA-templated
TRINITY_DN227875_c0_g1	TRINITY_DN227875_c0_g1_i1	BASR_SALTY^BASR_SALTY^Q:1-669,H:3-222^44.39%ID^E:3e-42^RecName: Full=Transcriptional regulatory protein BasR;^Bacteria; Proteobacteria; Gammaproteobacteria; Enterobacterales; Enterobacteriaceae; Salmonella	.	TRINITY_DN227875_c0_g1_i1.p1	1-678[+]	BASR_SALTY^BASR_SALTY^Q:1-223,H:3-222^44.395%ID^E:4.12e-55^RecName: Full=Transcriptional regulatory protein BasR;^Bacteria; Proteobacteria; Gammaproteobacteria; Enterobacterales; Enterobacteriaceae; Salmonella	PF00072.24^Response_reg^Response regulator receiver domain^1-110^E:3.4e-23`PF00486.28^Trans_reg_C^Transcriptional regulatory protein, C terminal^144-216^E:4.1e-18	.	.	ENOG4111FPD^Two component transcriptional regulator, winged helix family	KEGG:stm:STM4292`KO:K07771	GO:0005829^cellular_component^cytosol`GO:0003677^molecular_function^DNA binding`GO:0003700^molecular_function^DNA-binding transcription factor activity`GO:0000156^molecular_function^phosphorelay response regulator activity`GO:0009405^biological_process^pathogenesis`GO:0046677^biological_process^response to antibiotic	GO:0000160^biological_process^phosphorelay signal transduction system`GO:0003677^molecular_function^DNA binding`GO:0006355^biological_process^regulation of transcription, DNA-templated
TRINITY_DN227867_c0_g1	TRINITY_DN227867_c0_g1_i1	.	.	.	.	.	.	.	.	.	.	.	.
TRINITY_DN227886_c0_g1	TRINITY_DN227886_c0_g1_i1	.	.	.	.	.	.	.	.	.	.	.	.
TRINITY_DN227887_c0_g1	TRINITY_DN227887_c0_g1_i1	OGFD3_MOUSE^OGFD3_MOUSE^Q:758-1501,H:64-312^54.8%ID^E:7e-77^RecName: Full=2-oxoglutarate and iron-dependent oxygenase domain-containing protein 3;^Eukaryota; Metazoa; Chordata; Craniata; Vertebrata; Euteleostomi; Mammalia; Eutheria; Euarchontoglires; Glires; Rodentia; Myomorpha; Muroidea; Muridae; Murinae; Mus; Mus	.	TRINITY_DN227887_c0_g1_i1.p1	569-1519[+]	OGFD3_RAT^OGFD3_RAT^Q:22-311,H:20-312^49.831%ID^E:2.98e-90^RecName: Full=2-oxoglutarate and iron-dependent oxygenase domain-containing protein 3;^Eukaryota; Metazoa; Chordata; Craniata; Vertebrata; Euteleostomi; Mammalia; Eutheria; Euarchontoglires; Glires; Rodentia; Myomorpha; Muroidea; Muridae; Murinae; Rattus	PF13640.6^2OG-FeII_Oxy_3^2OG-Fe(II) oxygenase superfamily^220-298^E:6.6e-08	.	ExpAA=21.39^PredHel=1^Topology=i40-62o	ENOG410ZI9Q^2-oxoglutarate and iron-dependent oxygenase domain containing 3	KEGG:rno:303749	GO:0016021^cellular_component^integral component of membrane`GO:0051213^molecular_function^dioxygenase activity`GO:0005506^molecular_function^iron ion binding`GO:0031418^molecular_function^L-ascorbic acid binding`GO:0016705^molecular_function^oxidoreductase activity, acting on paired donors, with incorporation or reduction of molecular oxygen	GO:0016491^molecular_function^oxidoreductase activity`GO:0055114^biological_process^oxidation-reduction process
TRINITY_DN227815_c0_g1	TRINITY_DN227815_c0_g1_i1	TSGCD_HALVD^TSGCD_HALVD^Q:1-234,H:225-320^35.42%ID^E:3e-08^RecName: Full=Putative glucose ABC transporter permease protein TsgC13;^Archaea; Euryarchaeota; Stenosarchaea group; Halobacteria; Haloferacales; Haloferacaceae; Haloferax	.	TRINITY_DN227815_c0_g1_i1.p2	190-531[-]	.	.	.	.	.	.	.	.
TRINITY_DN227830_c0_g1	TRINITY_DN227830_c0_g1_i1	XERD_XANCP^XERD_XANCP^Q:495-1433,H:4-315^75.4%ID^E:1e-129^RecName: Full=Tyrosine recombinase XerD {ECO:0000255|HAMAP-Rule:MF_01807};^Bacteria; Proteobacteria; Gammaproteobacteria; Xanthomonadales; Xanthomonadaceae; Xanthomonas	.	TRINITY_DN227830_c0_g1_i1.p1	117-2414[-]	.	.	.	.	.	.	.	.
TRINITY_DN227896_c0_g1	TRINITY_DN227896_c0_g1_i1	.	.	.	.	.	.	.	.	.	.	.	.
TRINITY_DN227864_c0_g1	TRINITY_DN227864_c0_g1_i1	.	.	TRINITY_DN227864_c0_g1_i1.p1	3-398[+]	.	.	.	.	.	.	.	.
TRINITY_DN227891_c0_g1	TRINITY_DN227891_c0_g1_i1	TAXB1_PONAB^TAXB1_PONAB^Q:254-3,H:1-79^88.1%ID^E:2e-47^RecName: Full=Tax1-binding protein 1 homolog;^Eukaryota; Metazoa; Chordata; Craniata; Vertebrata; Euteleostomi; Mammalia; Eutheria; Euarchontoglires; Primates; Haplorrhini; Catarrhini; Hominidae; Pongo	.	.	.	.	.	.	.	.	KEGG:pon:100189828`KO:K21347	GO:0046872^molecular_function^metal ion binding`GO:0006915^biological_process^apoptotic process	.
TRINITY_DN227849_c0_g1	TRINITY_DN227849_c0_g1_i1	.	.	.	.	.	.	.	.	.	.	.	.
TRINITY_DN227855_c0_g1	TRINITY_DN227855_c0_g1_i1	Y4ML_SINFN^Y4ML_SINFN^Q:254-3,H:165-248^45.24%ID^E:2e-09^RecName: Full=Uncharacterized protein y4mL;^Bacteria; Proteobacteria; Alphaproteobacteria; Rhizobiales; Rhizobiaceae; Sinorhizobium/Ensifer group; Sinorhizobium	.	.	.	.	.	.	.	.	KEGG:rhi:NGR_a02470	GO:0016021^cellular_component^integral component of membrane`GO:0005886^cellular_component^plasma membrane	.
TRINITY_DN227821_c0_g1	TRINITY_DN227821_c0_g1_i1	ACDB_BACSU^ACDB_BACSU^Q:1326-2450,H:1-375^49.33%ID^E:7e-107^RecName: Full=Acyl-CoA dehydrogenase;^Bacteria; Firmicutes; Bacilli; Bacillales; Bacillaceae; Bacillus	.	TRINITY_DN227821_c0_g1_i1.p4	230-1300[+]	HIBCH_DANRE^HIBCH_DANRE^Q:4-356,H:22-375^38.889%ID^E:8.43e-86^RecName: Full=3-hydroxyisobutyryl-CoA hydrolase, mitochondrial;^Eukaryota; Metazoa; Chordata; Craniata; Vertebrata; Euteleostomi; Actinopterygii; Neopterygii; Teleostei; Ostariophysi; Cypriniformes; Cyprinidae; Danio	PF00378.20^ECH_1^Enoyl-CoA hydratase/isomerase^18-198^E:2.6e-30`PF16113.5^ECH_2^Enoyl-CoA hydratase/isomerase^22-353^E:2.4e-119	.	.	COG1024^Enoyl-CoA hydratase	KEGG:dre:798364`KO:K05605	GO:0005739^cellular_component^mitochondrion`GO:0003860^molecular_function^3-hydroxyisobutyryl-CoA hydrolase activity`GO:0006635^biological_process^fatty acid beta-oxidation`GO:0006574^biological_process^valine catabolic process	GO:0003824^molecular_function^catalytic activity`GO:0003860^molecular_function^3-hydroxyisobutyryl-CoA hydrolase activity
TRINITY_DN227870_c0_g1	TRINITY_DN227870_c0_g1_i1	S39A1_TAKRU^S39A1_TAKRU^Q:90-959,H:5-270^28.42%ID^E:3e-18^RecName: Full=Zinc transporter ZIP1;^Eukaryota; Metazoa; Chordata; Craniata; Vertebrata; Euteleostomi; Actinopterygii; Neopterygii; Teleostei; Neoteleostei; Acanthomorphata; Eupercaria; Tetraodontiformes; Tetradontoidea; Tetraodontidae; Takifugu	.	TRINITY_DN227870_c0_g1_i1.p1	51-1055[+]	S39A1_TAKRU^S39A1_TAKRU^Q:14-303,H:5-270^28.669%ID^E:6.23e-29^RecName: Full=Zinc transporter ZIP1;^Eukaryota; Metazoa; Chordata; Craniata; Vertebrata; Euteleostomi; Actinopterygii; Neopterygii; Teleostei; Neoteleostei; Acanthomorphata; Eupercaria; Tetraodontiformes; Tetradontoidea; Tetraodontidae; Takifugu	PF02535.22^Zip^ZIP Zinc transporter^15-326^E:8.2e-56	.	ExpAA=176.02^PredHel=8^Topology=o15-37i58-80o95-117i189-211o221-243i250-272o282-301i308-330o	ENOG4111GP2^zinc transporter	KEGG:tru:446094`KO:K14709	GO:0016021^cellular_component^integral component of membrane`GO:0005886^cellular_component^plasma membrane`GO:0046873^molecular_function^metal ion transmembrane transporter activity`GO:0071577^biological_process^zinc ion transmembrane transport	GO:0046873^molecular_function^metal ion transmembrane transporter activity`GO:0030001^biological_process^metal ion transport`GO:0055085^biological_process^transmembrane transport`GO:0016020^cellular_component^membrane
TRINITY_DN227870_c1_g1	TRINITY_DN227870_c1_g1_i1	.	.	.	.	.	.	.	.	.	.	.	.
TRINITY_DN227803_c0_g1	TRINITY_DN227803_c0_g1_i1	.	.	.	.	.	.	.	.	.	.	.	.
TRINITY_DN227823_c0_g1	TRINITY_DN227823_c0_g1_i1	.	.	.	.	.	.	.	.	.	.	.	.
TRINITY_DN227861_c0_g1	TRINITY_DN227861_c0_g1_i1	.	.	.	.	.	.	.	.	.	.	.	.
TRINITY_DN227878_c0_g1	TRINITY_DN227878_c0_g1_i1	.	.	TRINITY_DN227878_c0_g1_i1.p4	2-331[+]	COBC_ECOLI^COBC_ECOLI^Q:7-85,H:96-176^33.333%ID^E:2.72e-07^RecName: Full=Adenosylcobalamin/alpha-ribazole phosphatase;^Bacteria; Proteobacteria; Gammaproteobacteria; Enterobacterales; Enterobacteriaceae; Escherichia	PF00300.22^His_Phos_1^Histidine phosphatase superfamily (branch 1)^10-95^E:9.4e-15	.	.	COG0406^Phosphoglycerate mutase	KEGG:ecj:JW0633`KEGG:eco:b0638`KO:K02226	GO:0043755^molecular_function^alpha-ribazole phosphatase activity`GO:0009236^biological_process^cobalamin biosynthetic process	.
TRINITY_DN227895_c0_g1	TRINITY_DN227895_c0_g1_i1	COBQ_ACIET^COBQ_ACIET^Q:14-349,H:64-175^84.82%ID^E:2e-58^RecName: Full=Cobyric acid synthase {ECO:0000255|HAMAP-Rule:MF_00028};^Bacteria; Proteobacteria; Betaproteobacteria; Burkholderiales; Comamonadaceae; Acidovorax	.	TRINITY_DN227895_c0_g1_i1.p2	2-349[+]	COBQ_ACIET^COBQ_ACIET^Q:5-116,H:64-175^84.821%ID^E:1.2e-59^RecName: Full=Cobyric acid synthase {ECO:0000255|HAMAP-Rule:MF_00028};^Bacteria; Proteobacteria; Betaproteobacteria; Burkholderiales; Comamonadaceae; Acidovorax	.	.	.	COG1492^catalyzes amidations at positions B, D, E, and G on adenosylcobyrinic A,C-diamide. NH(2) groups are provided by glutamine, and one molecule of ATP is hydrogenolyzed for each amidation (By similarity)	KEGG:dia:Dtpsy_2529`KO:K02232	GO:0015420^molecular_function^cobalamin-transporting ATPase activity`GO:0009236^biological_process^cobalamin biosynthetic process`GO:0006541^biological_process^glutamine metabolic process	.
TRINITY_DN227810_c0_g1	TRINITY_DN227810_c0_g1_i1	.	.	.	.	.	.	.	.	.	.	.	.
TRINITY_DN227804_c0_g1	TRINITY_DN227804_c0_g1_i1	.	.	.	.	.	.	.	.	.	.	.	.
TRINITY_DN227899_c0_g1	TRINITY_DN227899_c0_g1_i1	.	.	.	.	.	.	.	.	.	.	.	.
TRINITY_DN227871_c0_g1	TRINITY_DN227871_c0_g1_i1	.	.	.	.	.	.	.	.	.	.	.	.
TRINITY_DN227871_c1_g1	TRINITY_DN227871_c1_g1_i1	.	.	.	.	.	.	.	.	.	.	.	.
TRINITY_DN227818_c0_g1	TRINITY_DN227818_c0_g1_i1	.	.	.	.	.	.	.	.	.	.	.	.
TRINITY_DN227888_c0_g1	TRINITY_DN227888_c0_g1_i1	.	.	.	.	.	.	.	.	.	.	.	.
TRINITY_DN227883_c0_g1	TRINITY_DN227883_c0_g1_i1	GCVA_ECOLI^GCVA_ECOLI^Q:232-11,H:1-74^45.95%ID^E:3e-13^RecName: Full=Glycine cleavage system transcriptional activator;^Bacteria; Proteobacteria; Gammaproteobacteria; Enterobacterales; Enterobacteriaceae; Escherichia	.	TRINITY_DN227883_c0_g1_i1.p1	2-346[+]	.	.	.	.	.	.	.	.
TRINITY_DN227807_c0_g1	TRINITY_DN227807_c0_g1_i1	.	.	.	.	.	.	.	.	.	.	.	.
TRINITY_DN227889_c0_g1	TRINITY_DN227889_c0_g1_i1	HNRDL_CHICK^HNRDL_CHICK^Q:3-482,H:43-202^100%ID^E:2e-113^RecName: Full=Heterogeneous nuclear ribonucleoprotein D-like;^Eukaryota; Metazoa; Chordata; Craniata; Vertebrata; Euteleostomi; Archelosauria; Archosauria; Dinosauria; Saurischia; Theropoda; Coelurosauria; Aves; Neognathae; Galloanserae; Galliformes; Phasianidae; Phasianinae; Gallus`HNRDL_CHICK^HNRDL_CHICK^Q:186-416,H:19-95^36.36%ID^E:3e-09…	.	TRINITY_DN227889_c0_g1_i1.p1	3-482[+]	HNRDL_CHICK^HNRDL_CHICK^Q:1-160,H:43-202^100%ID^E:4.31e-115^RecName: Full=Heterogeneous nuclear ribonucleoprotein D-like;^Eukaryota; Metazoa; Chordata; Craniata; Vertebrata; Euteleostomi; Archelosauria; Archosauria; Dinosauria; Saurischia; Theropoda; Coelurosauria; Aves; Neognathae; Galloanserae; Galliformes; Phasianidae; Phasianinae; Gallus`HNRDL_CHICK^HNRDL_CHICK^Q:62-138,H:19-95^36.364%ID^E:2.…	PF00076.22^RRM_1^RNA recognition motif. (a.k.a. RRM, RBD, or RNP domain)^2-58^E:3.8e-11`PF16367.5^RRM_7^RNA recognition motif^73-149^E:2.9e-10`PF00076.22^RRM_1^RNA recognition motif. (a.k.a. RRM, RBD, or RNP domain)^75-135^E:8.3e-17	.	.	COG0724^Rna-binding protein	KEGG:gga:422601`KO:K13044	GO:0005737^cellular_component^cytoplasm`GO:0005654^cellular_component^nucleoplasm`GO:1990904^cellular_component^ribonucleoprotein complex`GO:0008143^molecular_function^poly(A) binding`GO:0034046^molecular_function^poly(G) binding`GO:0003723^molecular_function^RNA binding`GO:0043565^molecular_function^sequence-specific DNA binding`GO:1990837^molecular_function^sequence-specific double-stranded DNA…	GO:0003676^molecular_function^nucleic acid binding
TRINITY_DN227843_c0_g1	TRINITY_DN227843_c0_g1_i1	.	.	.	.	.	.	.	.	.	.	.	.
TRINITY_DN227900_c0_g1	TRINITY_DN227900_c0_g1_i1	PHAM_XANAG^PHAM_XANAG^Q:261-91,H:349-405^31.58%ID^E:0.0003^RecName: Full=o-phthalyl amidase;^Bacteria; Proteobacteria; Alphaproteobacteria; Rhizobiales; Xanthobacteraceae; Xanthobacter	.	.	.	.	.	.	.	.	.	GO:0047418^molecular_function^phthalyl amidase activity	.
TRINITY_DN227898_c0_g1	TRINITY_DN227898_c0_g1_i1	CLPP1_BRADU^CLPP1_BRADU^Q:1422-2015,H:1-198^80.81%ID^E:2e-110^RecName: Full=ATP-dependent Clp protease proteolytic subunit 1 {ECO:0000255|HAMAP-Rule:MF_00444};^Bacteria; Proteobacteria; Alphaproteobacteria; Rhizobiales; Bradyrhizobiaceae; Bradyrhizobium	.	TRINITY_DN227898_c0_g1_i1.p2	1-648[-]	YGEA_ECOLI^YGEA_ECOLI^Q:5-216,H:1-212^57.547%ID^E:1.17e-84^RecName: Full=Putative racemase YgeA;^Bacteria; Proteobacteria; Gammaproteobacteria; Enterobacterales; Enterobacteriaceae; Escherichia	PF01177.22^Asp_Glu_race^Asp/Glu/Hydantoin racemase^11-213^E:4.6e-54	.	.	COG1794^aspartate racemase	KEGG:ecj:JW2808`KEGG:eco:b2840	GO:0047661^molecular_function^amino-acid racemase activity`GO:0006520^biological_process^cellular amino acid metabolic process	GO:0036361^molecular_function^racemase activity, acting on amino acids and derivatives`GO:0006807^biological_process^nitrogen compound metabolic process
TRINITY_DN227848_c0_g1	TRINITY_DN227848_c0_g1_i1	.	.	.	.	.	.	.	.	.	.	.	.
TRINITY_DN227836_c0_g1	TRINITY_DN227836_c0_g1_i1	GCDH_BOVIN^GCDH_BOVIN^Q:579-1745,H:48-434^71.72%ID^E:0^RecName: Full=Glutaryl-CoA dehydrogenase, mitochondrial;^Eukaryota; Metazoa; Chordata; Craniata; Vertebrata; Euteleostomi; Mammalia; Eutheria; Laurasiatheria; Cetartiodactyla; Ruminantia; Pecora; Bovidae; Bovinae; Bos	.	TRINITY_DN227836_c0_g1_i1.p1	480-1751[+]	GCDH_BOVIN^GCDH_BOVIN^Q:24-422,H:38-434^70.677%ID^E:0^RecName: Full=Glutaryl-CoA dehydrogenase, mitochondrial;^Eukaryota; Metazoa; Chordata; Craniata; Vertebrata; Euteleostomi; Mammalia; Eutheria; Laurasiatheria; Cetartiodactyla; Ruminantia; Pecora; Bovidae; Bovinae; Bos	PF02771.16^Acyl-CoA_dh_N^Acyl-CoA dehydrogenase, N-terminal domain^48-158^E:5.5e-26`PF02770.19^Acyl-CoA_dh_M^Acyl-CoA dehydrogenase, middle domain^162-257^E:8.1e-18`PF00441.24^Acyl-CoA_dh_1^Acyl-CoA dehydrogenase, C-terminal domain^276-416^E:1.2e-28`PF08028.11^Acyl-CoA_dh_2^Acyl-CoA dehydrogenase, C-terminal domain^284-404^E:3.6e-06	.	.	COG1960^acyl-CoA dehydrogenase	KEGG:bta:506310`KO:K00252	GO:0005759^cellular_component^mitochondrial matrix`GO:0005739^cellular_component^mitochondrion`GO:0003995^molecular_function^acyl-CoA dehydrogenase activity`GO:0050660^molecular_function^flavin adenine dinucleotide binding`GO:0033539^biological_process^fatty acid beta-oxidation using acyl-CoA dehydrogenase`GO:0006568^biological_process^tryptophan metabolic process	GO:0016627^molecular_function^oxidoreductase activity, acting on the CH-CH group of donors`GO:0050660^molecular_function^flavin adenine dinucleotide binding`GO:0055114^biological_process^oxidation-reduction process
TRINITY_DN227819_c0_g1	TRINITY_DN227819_c0_g1_i1	PHOQ_ECO57^PHOQ_ECO57^Q:535-1083,H:216-403^34.57%ID^E:2e-24^RecName: Full=Sensor protein PhoQ;^Bacteria; Proteobacteria; Gammaproteobacteria; Enterobacterales; Enterobacteriaceae; Escherichia	.	TRINITY_DN227819_c0_g1_i1.p1	1-1176[+]	PHOQ_ECO57^PHOQ_ECO57^Q:159-384,H:194-420^34.335%ID^E:4.63e-29^RecName: Full=Sensor protein PhoQ;^Bacteria; Proteobacteria; Gammaproteobacteria; Enterobacterales; Enterobacteriaceae; Escherichia	PF00672.25^HAMP^HAMP domain^176-225^E:0.0062	.	ExpAA=21.65^PredHel=1^Topology=i159-181o	COG0642^Histidine kinase	KEGG:ece:Z1858`KEGG:ecs:ECs1601`KO:K07637	GO:0016021^cellular_component^integral component of membrane`GO:0005886^cellular_component^plasma membrane`GO:0005524^molecular_function^ATP binding`GO:0046872^molecular_function^metal ion binding`GO:0004721^molecular_function^phosphoprotein phosphatase activity`GO:0000155^molecular_function^phosphorelay sensor kinase activity	GO:0007165^biological_process^signal transduction`GO:0016021^cellular_component^integral component of membrane
TRINITY_DN227876_c0_g1	TRINITY_DN227876_c0_g1_i1	PUUB_ECOLI^PUUB_ECOLI^Q:13-588,H:230-423^39.69%ID^E:6e-34^RecName: Full=Gamma-glutamylputrescine oxidoreductase;^Bacteria; Proteobacteria; Gammaproteobacteria; Enterobacterales; Enterobacteriaceae; Escherichia	.	TRINITY_DN227876_c0_g1_i1.p1	85-417[-]	.	.	.	.	.	.	.	.
TRINITY_DN227852_c0_g1	TRINITY_DN227852_c0_g1_i1	.	.	.	.	.	.	.	.	.	.	.	.
TRINITY_DN227872_c0_g1	TRINITY_DN227872_c0_g1_i1	.	.	.	.	.	.	.	.	.	.	.	.
TRINITY_DN227825_c0_g1	TRINITY_DN227825_c0_g1_i1	.	.	TRINITY_DN227825_c0_g1_i1.p1	1128-2228[+]	.	PF10592.9^AIPR^AIPR protein^244-367^E:6.1e-44	.	.	.	.	.	.
TRINITY_DN227802_c0_g1	TRINITY_DN227802_c0_g1_i1	.	.	TRINITY_DN227802_c0_g1_i1.p1	259-2772[+]	.	.	sigP:1^17^0.832^YES	.	.	.	.	.
TRINITY_DN227869_c0_g1	TRINITY_DN227869_c0_g1_i1	.	.	.	.	.	.	.	.	.	.	.	.
TRINITY_DN227894_c0_g1	TRINITY_DN227894_c0_g1_i1	.	.	.	.	.	.	.	.	.	.	.	.
TRINITY_DN234625_c0_g1	TRINITY_DN234625_c0_g1_i1	AT1A1_CHICK^AT1A1_CHICK^Q:3-272,H:917-1006^100%ID^E:4e-57^RecName: Full=Sodium/potassium-transporting ATPase subunit alpha-1;^Eukaryota; Metazoa; Chordata; Craniata; Vertebrata; Euteleostomi; Archelosauria; Archosauria; Dinosauria; Saurischia; Theropoda; Coelurosauria; Aves; Neognathae; Galloanserae; Galliformes; Phasianidae; Phasianinae; Gallus	.	.	.	.	.	.	.	COG0474^P-type atpase	KEGG:gga:396530`KO:K01539	GO:1990794^cellular_component^basolateral part of cell`GO:0016021^cellular_component^integral component of membrane`GO:0005886^cellular_component^plasma membrane`GO:0042383^cellular_component^sarcolemma`GO:0005524^molecular_function^ATP binding`GO:0046872^molecular_function^metal ion binding`GO:0005391^molecular_function^sodium:potassium-exchanging ATPase activity`GO:0015991^biological_process^AT…	.
TRINITY_DN234642_c0_g1	TRINITY_DN234642_c0_g1_i1	GLNE_SHEFN^GLNE_SHEFN^Q:166-14,H:15-66^40.38%ID^E:0.0002^RecName: Full=Bifunctional glutamine synthetase adenylyltransferase/adenylyl-removing enzyme {ECO:0000255|HAMAP-Rule:MF_00802};^Bacteria; Proteobacteria; Gammaproteobacteria; Alteromonadales; Shewanellaceae; Shewanella	.	.	.	.	.	.	.	COG1391^Adenylation and deadenylation of glutamate--ammonia ligase (By similarity)	KEGG:sfr:Sfri_3261`KO:K00982	GO:0008882^molecular_function^[glutamate-ammonia-ligase] adenylyltransferase activity`GO:0047388^molecular_function^[glutamine synthetase]-adenylyl-L-tyrosine phosphorylase`GO:0005524^molecular_function^ATP binding`GO:0000287^molecular_function^magnesium ion binding`GO:0008152^biological_process^metabolic process`GO:0000820^biological_process^regulation of glutamine family amino acid metabolic pr…	.
TRINITY_DN234654_c0_g1	TRINITY_DN234654_c0_g1_i1	.	.	.	.	.	.	.	.	.	.	.	.
TRINITY_DN234638_c0_g1	TRINITY_DN234638_c0_g1_i1	PDED_ECOLI^PDED_ECOLI^Q:433-266,H:466-521^41.07%ID^E:0.0006^RecName: Full=Probable cyclic di-GMP phosphodiesterase PdeD {ECO:0000305};^Bacteria; Proteobacteria; Gammaproteobacteria; Enterobacterales; Enterobacteriaceae; Escherichia	.	.	.	.	.	.	.	COG2200^Diguanylate cyclase phosphodiesterase	KEGG:ecj:JW1804`KEGG:eco:b1815`KO:K21090	GO:0016021^cellular_component^integral component of membrane`GO:0005886^cellular_component^plasma membrane`GO:0071111^molecular_function^cyclic-guanylate-specific phosphodiesterase activity`GO:0006974^biological_process^cellular response to DNA damage stimulus	.
TRINITY_DN234690_c0_g1	TRINITY_DN234690_c0_g1_i1	.	.	.	.	.	.	.	.	.	.	.	.
TRINITY_DN234663_c0_g1	TRINITY_DN234663_c0_g1_i1	.	.	.	.	.	.	.	.	.	.	.	.
TRINITY_DN234697_c0_g1	TRINITY_DN234697_c0_g1_i1	.	.	.	.	.	.	.	.	.	.	.	.
TRINITY_DN234639_c0_g1	TRINITY_DN234639_c0_g1_i1	.	.	.	.	.	.	.	.	.	.	.	.
TRINITY_DN234601_c0_g1	TRINITY_DN234601_c0_g1_i1	.	.	.	.	.	.	.	.	.	.	.	.
TRINITY_DN234610_c0_g1	TRINITY_DN234610_c0_g1_i1	.	.	.	.	.	.	.	.	.	.	.	.
TRINITY_DN234689_c0_g1	TRINITY_DN234689_c0_g1_i1	.	.	.	.	.	.	.	.	.	.	.	.
TRINITY_DN234641_c0_g1	TRINITY_DN234641_c0_g1_i1	.	.	.	.	.	.	.	.	.	.	.	.
TRINITY_DN234635_c0_g1	TRINITY_DN234635_c0_g1_i1	.	.	.	.	.	.	.	.	.	.	.	.
TRINITY_DN234655_c0_g1	TRINITY_DN234655_c0_g1_i1	NFD4_ARATH^NFD4_ARATH^Q:200-9,H:463-533^42.25%ID^E:1e-10^RecName: Full=Protein NUCLEAR FUSION DEFECTIVE 4 {ECO:0000303|PubMed:16698901};^Eukaryota; Viridiplantae; Streptophyta; Embryophyta; Tracheophyta; Spermatophyta; Magnoliophyta; eudicotyledons; Gunneridae; Pentapetalae; rosids; malvids; Brassicales; Brassicaceae; Camelineae; Arabidopsis	.	.	.	.	.	.	.	ENOG41105RT^Nodulin-like	KEGG:ath:AT1G31470	GO:0016021^cellular_component^integral component of membrane`GO:0005739^cellular_component^mitochondrion`GO:0000741^biological_process^karyogamy`GO:0010197^biological_process^polar nucleus fusion`GO:0009651^biological_process^response to salt stress	.
TRINITY_DN234644_c0_g1	TRINITY_DN234644_c0_g1_i1	.	.	.	.	.	.	.	.	.	.	.	.
TRINITY_DN234676_c0_g1	TRINITY_DN234676_c0_g1_i1	.	.	.	.	.	.	.	.	.	.	.	.
TRINITY_DN234616_c0_g1	TRINITY_DN234616_c0_g1_i1	.	.	.	.	.	.	.	.	.	.	.	.
TRINITY_DN234683_c0_g1	TRINITY_DN234683_c0_g1_i1	.	.	.	.	.	.	.	.	.	.	.	.
TRINITY_DN234650_c0_g1	TRINITY_DN234650_c0_g1_i1	.	.	.	.	.	.	.	.	.	.	.	.
TRINITY_DN234675_c0_g1	TRINITY_DN234675_c0_g1_i1	.	.	.	.	.	.	.	.	.	.	.	.
TRINITY_DN234649_c0_g1	TRINITY_DN234649_c0_g1_i1	.	.	.	.	.	.	.	.	.	.	.	.
TRINITY_DN234614_c0_g1	TRINITY_DN234614_c0_g1_i1	.	.	.	.	.	.	.	.	.	.	.	.
TRINITY_DN234658_c0_g1	TRINITY_DN234658_c0_g1_i1	.	.	.	.	.	.	.	.	.	.	.	.
TRINITY_DN234632_c0_g1	TRINITY_DN234632_c0_g1_i1	.	.	.	.	.	.	.	.	.	.	.	.
TRINITY_DN234692_c0_g1	TRINITY_DN234692_c0_g1_i1	TIM8A_MOUSE^TIM8A_MOUSE^Q:352-95,H:12-97^93.02%ID^E:7e-53^RecName: Full=Mitochondrial import inner membrane translocase subunit Tim8 A;^Eukaryota; Metazoa; Chordata; Craniata; Vertebrata; Euteleostomi; Mammalia; Eutheria; Euarchontoglires; Glires; Rodentia; Myomorpha; Muroidea; Muridae; Murinae; Mus; Mus	.	.	.	.	.	.	.	ENOG41126D5^mitochondrial intermembrane chaperone that participates in the import and insertion of some multi-pass transmembrane proteins into the mitochondrial inner membrane. Also required for the transfer of beta-barrel precursors from the TOM complex to the sorting and assembly machinery (SAM complex) of the outer membrane. Acts as a chaperone-like protein that protects the hydrophobic precur…	KEGG:mmu:30058`KO:K17780	GO:0005743^cellular_component^mitochondrial inner membrane`GO:0005758^cellular_component^mitochondrial intermembrane space`GO:0005739^cellular_component^mitochondrion`GO:0008270^molecular_function^zinc ion binding`GO:0072321^biological_process^chaperone-mediated protein transport`GO:0006626^biological_process^protein targeting to mitochondrion	.
TRINITY_DN234657_c0_g1	TRINITY_DN234657_c0_g1_i1	.	.	.	.	.	.	.	.	.	.	.	.
TRINITY_DN234671_c0_g1	TRINITY_DN234671_c0_g1_i1	SMC1A_MOUSE^SMC1A_MOUSE^Q:3-299,H:250-348^94.95%ID^E:5e-33^RecName: Full=Structural maintenance of chromosomes protein 1A;^Eukaryota; Metazoa; Chordata; Craniata; Vertebrata; Euteleostomi; Mammalia; Eutheria; Euarchontoglires; Glires; Rodentia; Myomorpha; Muroidea; Muridae; Murinae; Mus; Mus	.	TRINITY_DN234671_c0_g1_i1.p4	3-311[+]	SMC1A_MOUSE^SMC1A_MOUSE^Q:1-99,H:250-348^94.949%ID^E:9.79e-43^RecName: Full=Structural maintenance of chromosomes protein 1A;^Eukaryota; Metazoa; Chordata; Craniata; Vertebrata; Euteleostomi; Mammalia; Eutheria; Euarchontoglires; Glires; Rodentia; Myomorpha; Muroidea; Muridae; Murinae; Mus; Mus	.	.	.	COG1196^Required for chromosome condensation and partitioning (By similarity)	KEGG:mmu:24061`KO:K06636	GO:0008278^cellular_component^cohesin complex`GO:0005829^cellular_component^cytosol`GO:0000776^cellular_component^kinetochore`GO:0030893^cellular_component^meiotic cohesin complex`GO:0097431^cellular_component^mitotic spindle pole`GO:0016363^cellular_component^nuclear matrix`GO:0005654^cellular_component^nucleoplasm`GO:0005634^cellular_component^nucleus`GO:0005524^molecular_function^ATP binding`G…	.
TRINITY_DN234668_c0_g1	TRINITY_DN234668_c0_g1_i1	.	.	.	.	.	.	.	.	.	.	.	.
TRINITY_DN234605_c0_g1	TRINITY_DN234605_c0_g1_i1	.	.	.	.	.	.	.	.	.	.	.	.
TRINITY_DN234607_c0_g1	TRINITY_DN234607_c0_g1_i1	.	.	.	.	.	.	.	.	.	.	.	.
TRINITY_DN234651_c0_g1	TRINITY_DN234651_c0_g1_i1	CASL_MOUSE^CASL_MOUSE^Q:1-249,H:442-524^71.08%ID^E:6e-34^RecName: Full=Enhancer of filamentation 1;^Eukaryota; Metazoa; Chordata; Craniata; Vertebrata; Euteleostomi; Mammalia; Eutheria; Euarchontoglires; Glires; Rodentia; Myomorpha; Muroidea; Muridae; Murinae; Mus; Mus	.	.	.	.	.	.	.	ENOG410ZSUM^neural precursor cell expressed, developmentally down-regulated 9	KEGG:mmu:18003`KO:K16832	GO:0005938^cellular_component^cell cortex`GO:0005737^cellular_component^cytoplasm`GO:0005829^cellular_component^cytosol`GO:0005654^cellular_component^nucleoplasm`GO:0005634^cellular_component^nucleus`GO:0005886^cellular_component^plasma membrane`GO:0000922^cellular_component^spindle pole`GO:1990782^molecular_function^protein tyrosine kinase binding`GO:0090527^biological_process^actin filament reo…	.
TRINITY_DN234612_c0_g1	TRINITY_DN234612_c0_g1_i1	.	.	.	.	.	.	.	.	.	.	.	.
TRINITY_DN234686_c0_g1	TRINITY_DN234686_c0_g1_i1	.	.	.	.	.	.	.	.	.	.	.	.
TRINITY_DN234602_c0_g1	TRINITY_DN234602_c0_g1_i1	.	.	.	.	.	.	.	.	.	.	.	.
TRINITY_DN234680_c0_g1	TRINITY_DN234680_c0_g1_i1	SUCO_HUMAN^SUCO_HUMAN^Q:3-206,H:432-499^94.12%ID^E:3e-26^RecName: Full=SUN domain-containing ossification factor;^Eukaryota; Metazoa; Chordata; Craniata; Vertebrata; Euteleostomi; Mammalia; Eutheria; Euarchontoglires; Primates; Haplorrhini; Catarrhini; Hominidae; Homo	.	.	.	.	.	.	.	ENOG41116S0^SUN domain containing ossification factor	KEGG:hsa:51430	GO:0005737^cellular_component^cytoplasm`GO:0016021^cellular_component^integral component of membrane`GO:0016020^cellular_component^membrane`GO:0005791^cellular_component^rough endoplasmic reticulum`GO:0030867^cellular_component^rough endoplasmic reticulum membrane`GO:0007275^biological_process^multicellular organism development`GO:0001503^biological_process^ossification`GO:0032967^biological_proc…	.
TRINITY_DN234656_c0_g1	TRINITY_DN234656_c0_g1_i1	.	.	.	.	.	.	.	.	.	.	.	.
TRINITY_DN234699_c0_g1	TRINITY_DN234699_c0_g1_i1	.	.	.	.	.	.	.	.	.	.	.	.
TRINITY_DN234681_c0_g1	TRINITY_DN234681_c0_g1_i1	.	.	.	.	.	.	.	.	.	.	.	.
TRINITY_DN234666_c0_g1	TRINITY_DN234666_c0_g1_i1	.	.	.	.	.	.	.	.	.	.	.	.
TRINITY_DN234693_c0_g1	TRINITY_DN234693_c0_g1_i1	RLA1_DROME^RLA1_DROME^Q:178-363,H:1-62^80.65%ID^E:2e-19^RecName: Full=60S acidic ribosomal protein P1;^Eukaryota; Metazoa; Ecdysozoa; Arthropoda; Hexapoda; Insecta; Pterygota; Neoptera; Holometabola; Diptera; Brachycera; Muscomorpha; Ephydroidea; Drosophilidae; Drosophila; Sophophora	.	TRINITY_DN234693_c0_g1_i1.p1	178-516[+]	RLA1_DROME^RLA1_DROME^Q:1-112,H:1-112^69.643%ID^E:1.85e-39^RecName: Full=60S acidic ribosomal protein P1;^Eukaryota; Metazoa; Ecdysozoa; Arthropoda; Hexapoda; Insecta; Pterygota; Neoptera; Holometabola; Diptera; Brachycera; Muscomorpha; Ephydroidea; Drosophilidae; Drosophila; Sophophora	PF00428.19^Ribosomal_60s^60s Acidic ribosomal protein^23-111^E:1.5e-29`PF12868.7^DUF3824^Domain of unknwon function (DUF3824)^71-102^E:0.21	.	.	COG2058^Ribosomal protein	KEGG:dme:Dmel_CG4087`KO:K02942	GO:0022625^cellular_component^cytosolic large ribosomal subunit`GO:0022626^cellular_component^cytosolic ribosome`GO:0030295^molecular_function^protein kinase activator activity`GO:0043021^molecular_function^ribonucleoprotein complex binding`GO:0003735^molecular_function^structural constituent of ribosome`GO:0002181^biological_process^cytoplasmic translation`GO:0006414^biological_process^translati…	.
TRINITY_DN234615_c0_g1	TRINITY_DN234615_c0_g1_i1	.	.	.	.	.	.	.	.	.	.	.	.
TRINITY_DN234617_c0_g1	TRINITY_DN234617_c0_g1_i1	.	.	.	.	.	.	.	.	.	.	.	.
TRINITY_DN234660_c0_g1	TRINITY_DN234660_c0_g1_i1	.	.	.	.	.	.	.	.	.	.	.	.
TRINITY_DN234603_c0_g1	TRINITY_DN234603_c0_g1_i1	.	.	TRINITY_DN234603_c0_g1_i1.p1	2-1300[+]	.	.	.	.	.	.	.	.
TRINITY_DN234662_c0_g1	TRINITY_DN234662_c0_g1_i1	.	.	.	.	.	.	.	.	.	.	.	.
TRINITY_DN234637_c0_g1	TRINITY_DN234637_c0_g1_i1	.	.	.	.	.	.	.	.	.	.	.	.
TRINITY_DN234678_c0_g1	TRINITY_DN234678_c0_g1_i1	.	.	.	.	.	.	.	.	.	.	.	.
TRINITY_DN234647_c0_g1	TRINITY_DN234647_c0_g1_i1	ANR17_HUMAN^ANR17_HUMAN^Q:3-101,H:193-225^87.88%ID^E:7e-10^RecName: Full=Ankyrin repeat domain-containing protein 17;^Eukaryota; Metazoa; Chordata; Craniata; Vertebrata; Euteleostomi; Mammalia; Eutheria; Euarchontoglires; Primates; Haplorrhini; Catarrhini; Hominidae; Homo	.	.	.	.	.	.	.	COG0666^Ankyrin Repeat	KEGG:hsa:26057`KO:K16726	GO:0000785^cellular_component^chromatin`GO:0005737^cellular_component^cytoplasm`GO:0016020^cellular_component^membrane`GO:0031965^cellular_component^nuclear membrane`GO:0005634^cellular_component^nucleus`GO:0003682^molecular_function^chromatin binding`GO:0003723^molecular_function^RNA binding`GO:0001955^biological_process^blood vessel maturation`GO:0042742^biological_process^defense response to b…	.
TRINITY_DN234694_c0_g1	TRINITY_DN234694_c0_g1_i1	.	.	.	.	.	.	.	.	.	.	.	.
TRINITY_DN234685_c0_g1	TRINITY_DN234685_c0_g1_i1	.	.	.	.	.	.	.	.	.	.	.	.
TRINITY_DN234604_c0_g1	TRINITY_DN234604_c0_g1_i1	.	.	.	.	.	.	.	.	.	.	.	.
TRINITY_DN234633_c0_g1	TRINITY_DN234633_c0_g1_i1	.	.	.	.	.	.	.	.	.	.	.	.
TRINITY_DN234646_c0_g1	TRINITY_DN234646_c0_g1_i1	.	.	.	.	.	.	.	.	.	.	.	.
TRINITY_DN234613_c0_g1	TRINITY_DN234613_c0_g1_i1	PSEI_HELPY^PSEI_HELPY^Q:227-3,H:60-134^61.33%ID^E:7e-24^RecName: Full=Pseudaminic acid synthase;^Bacteria; Proteobacteria; Epsilonproteobacteria; Campylobacterales; Helicobacteraceae; Helicobacter	.	.	.	.	.	.	.	COG2089^synthase	KEGG:heo:C694_00885`KEGG:hpy:HP0178`KO:K15898	GO:0046872^molecular_function^metal ion binding`GO:0016740^molecular_function^transferase activity`GO:0016051^biological_process^carbohydrate biosynthetic process	.
TRINITY_DN234609_c0_g1	TRINITY_DN234609_c0_g1_i1	.	.	.	.	.	.	.	.	.	.	.	.
TRINITY_DN234627_c0_g1	TRINITY_DN234627_c0_g1_i1	.	.	.	.	.	.	.	.	.	.	.	.
TRINITY_DN234679_c0_g1	TRINITY_DN234679_c0_g1_i1	.	.	.	.	.	.	.	.	.	.	.	.
TRINITY_DN234606_c0_g1	TRINITY_DN234606_c0_g1_i1	.	.	.	.	.	.	.	.	.	.	.	.
TRINITY_DN234698_c0_g1	TRINITY_DN234698_c0_g1_i1	ZNUC_BACSU^ZNUC_BACSU^Q:1-273,H:39-129^53.85%ID^E:2e-30^RecName: Full=High-affinity zinc uptake system ATP-binding protein ZnuC;^Bacteria; Firmicutes; Bacilli; Bacillales; Bacillaceae; Bacillus	.	.	.	.	.	.	.	COG1121^(ABC) transporter	KEGG:bsu:BSU02860`KO:K09817	GO:0043190^cellular_component^ATP-binding cassette (ABC) transporter complex`GO:0005524^molecular_function^ATP binding`GO:0016887^molecular_function^ATPase activity`GO:0006829^biological_process^zinc ion transport	.
TRINITY_DN234674_c0_g1	TRINITY_DN234674_c0_g1_i1	.	.	.	.	.	.	.	.	.	.	.	.
TRINITY_DN234634_c0_g1	TRINITY_DN234634_c0_g1_i1	.	.	.	.	.	.	.	.	.	.	.	.
TRINITY_DN234653_c0_g1	TRINITY_DN234653_c0_g1_i1	.	.	.	.	.	.	.	.	.	.	.	.
TRINITY_DN234696_c0_g1	TRINITY_DN234696_c0_g1_i1	.	.	.	.	.	.	.	.	.	.	.	.
TRINITY_DN234661_c0_g1	TRINITY_DN234661_c0_g1_i1	.	.	.	.	.	.	.	.	.	.	.	.
TRINITY_DN234682_c0_g1	TRINITY_DN234682_c0_g1_i1	SERHL_HUMAN^SERHL_HUMAN^Q:76-177,H:101-134^52.94%ID^E:4e-05^RecName: Full=Serine hydrolase-like protein;^Eukaryota; Metazoa; Chordata; Craniata; Vertebrata; Euteleostomi; Mammalia; Eutheria; Euarchontoglires; Primates; Haplorrhini; Catarrhini; Hominidae; Homo	.	.	.	.	.	.	.	COG0596^Alpha beta hydrolase	.	GO:0016787^molecular_function^hydrolase activity	.
TRINITY_DN234700_c0_g1	TRINITY_DN234700_c0_g1_i1	.	.	.	.	.	.	.	.	.	.	.	.
TRINITY_DN234621_c0_g1	TRINITY_DN234621_c0_g1_i1	.	.	.	.	.	.	.	.	.	.	.	.
TRINITY_DN234652_c0_g1	TRINITY_DN234652_c0_g1_i1	.	.	.	.	.	.	.	.	.	.	.	.
TRINITY_DN234623_c0_g1	TRINITY_DN234623_c0_g1_i1	.	.	.	.	.	.	.	.	.	.	.	.
TRINITY_DN234672_c0_g1	TRINITY_DN234672_c0_g1_i1	.	.	.	.	.	.	.	.	.	.	.	.
TRINITY_DN234619_c0_g1	TRINITY_DN234619_c0_g1_i1	.	.	.	.	.	.	.	.	.	.	.	.
TRINITY_DN234670_c0_g1	TRINITY_DN234670_c0_g1_i1	.	.	TRINITY_DN234670_c0_g1_i1.p1	253-693[+]	.	.	.	.	.	.	.	.
TRINITY_DN234667_c0_g1	TRINITY_DN234667_c0_g1_i1	.	.	.	.	.	.	.	.	.	.	.	.
TRINITY_DN234669_c0_g1	TRINITY_DN234669_c0_g1_i1	.	.	.	.	.	.	.	.	.	.	.	.
TRINITY_DN234695_c0_g1	TRINITY_DN234695_c0_g1_i1	.	.	.	.	.	.	.	.	.	.	.	.
TRINITY_DN234626_c0_g1	TRINITY_DN234626_c0_g1_i1	.	.	.	.	.	.	.	.	.	.	.	.
TRINITY_DN234622_c0_g1	TRINITY_DN234622_c0_g1_i1	.	.	.	.	.	.	.	.	.	.	.	.
TRINITY_DN234648_c0_g1	TRINITY_DN234648_c0_g1_i1	VAOX_PENSI^VAOX_PENSI^Q:9-275,H:125-215^58.24%ID^E:5e-30^RecName: Full=Vanillyl-alcohol oxidase;^Eukaryota; Fungi; Dikarya; Ascomycota; Pezizomycotina; Eurotiomycetes; Eurotiomycetidae; Eurotiales; Aspergillaceae; Penicillium	.	.	.	.	.	.	.	.	KEGG:ag:CAA75722`KO:K20153	GO:0005777^cellular_component^peroxisome`GO:0071949^molecular_function^FAD binding`GO:0018465^molecular_function^vanillyl-alcohol oxidase activity`GO:0015945^biological_process^methanol metabolic process	.
TRINITY_DN234688_c0_g1	TRINITY_DN234688_c0_g1_i1	TAGA_DICDI^TAGA_DICDI^Q:126-398,H:1119-1209^34.07%ID^E:9e-07^RecName: Full=Serine protease/ABC transporter B family protein tagA;^Eukaryota; Amoebozoa; Mycetozoa; Dictyostelids; Dictyosteliales; Dictyosteliaceae; Dictyostelium	.	TRINITY_DN234688_c0_g1_i1.p2	3-458[+]	CYAB_BORP1^CYAB_BORP1^Q:26-145,H:201-319^33.058%ID^E:4.87e-09^RecName: Full=Cyclolysin secretion/processing ATP-binding protein CyaB;^Bacteria; Proteobacteria; Betaproteobacteria; Burkholderiales; Alcaligenaceae; Bordetella	PF00664.23^ABC_membrane^ABC transporter transmembrane region^18-141^E:1.2e-22	.	ExpAA=64.90^PredHel=3^Topology=o15-37i92-114o119-141i	.	.	GO:0016021^cellular_component^integral component of membrane`GO:0005886^cellular_component^plasma membrane`GO:0030256^cellular_component^type I protein secretion system complex`GO:0005524^molecular_function^ATP binding`GO:0042626^molecular_function^ATPase activity, coupled to transmembrane movement of substances`GO:0008234^molecular_function^cysteine-type peptidase activity`GO:0008565^molecular_f…	GO:0005524^molecular_function^ATP binding`GO:0042626^molecular_function^ATPase activity, coupled to transmembrane movement of substances`GO:0055085^biological_process^transmembrane transport`GO:0016021^cellular_component^integral component of membrane
TRINITY_DN234688_c0_g1	TRINITY_DN234688_c0_g1_i2	MSBA_VIBPA^MSBA_VIBPA^Q:108-434,H:82-190^32.73%ID^E:2e-07^RecName: Full=Lipid A export ATP-binding/permease protein MsbA {ECO:0000255|HAMAP-Rule:MF_01703};^Bacteria; Proteobacteria; Gammaproteobacteria; Vibrionales; Vibrionaceae; Vibrio	.	TRINITY_DN234688_c0_g1_i2.p2	3-458[+]	YKNU_BACSU^YKNU_BACSU^Q:54-152,H:91-189^34.343%ID^E:5.76e-10^RecName: Full=Uncharacterized ABC transporter ATP-binding protein YknU;^Bacteria; Firmicutes; Bacilli; Bacillales; Bacillaceae; Bacillus	PF00664.23^ABC_membrane^ABC transporter transmembrane region^18-148^E:1.2e-23	.	ExpAA=64.73^PredHel=3^Topology=o15-37i91-113o117-139i	COG1132^(ABC) transporter	KEGG:bsu:BSU14320`KO:K06147	GO:0016021^cellular_component^integral component of membrane`GO:0005886^cellular_component^plasma membrane`GO:0005524^molecular_function^ATP binding`GO:0042626^molecular_function^ATPase activity, coupled to transmembrane movement of substances	GO:0005524^molecular_function^ATP binding`GO:0042626^molecular_function^ATPase activity, coupled to transmembrane movement of substances`GO:0055085^biological_process^transmembrane transport`GO:0016021^cellular_component^integral component of membrane
TRINITY_DN234645_c0_g1	TRINITY_DN234645_c0_g1_i1	.	.	.	.	.	.	.	.	.	.	.	.
TRINITY_DN234630_c0_g1	TRINITY_DN234630_c0_g1_i1	.	.	.	.	.	.	.	.	.	.	.	.
TRINITY_DN234620_c0_g1	TRINITY_DN234620_c0_g1_i1	.	.	.	.	.	.	.	.	.	.	.	.
TRINITY_DN202418_c0_g1	TRINITY_DN202418_c0_g1_i1	.	.	.	.	.	.	.	.	.	.	.	.
TRINITY_DN202411_c0_g1	TRINITY_DN202411_c0_g1_i1	.	.	.	.	.	.	.	.	.	.	.	.
TRINITY_DN202443_c0_g1	TRINITY_DN202443_c0_g1_i1	.	.	.	.	.	.	.	.	.	.	.	.
TRINITY_DN202404_c0_g1	TRINITY_DN202404_c0_g1_i1	.	.	.	.	.	.	.	.	.	.	.	.
TRINITY_DN202452_c0_g1	TRINITY_DN202452_c0_g1_i1	.	.	.	.	.	.	.	.	.	.	.	.
TRINITY_DN202496_c0_g1	TRINITY_DN202496_c0_g1_i1	.	.	.	.	.	.	.	.	.	.	.	.
TRINITY_DN202463_c0_g1	TRINITY_DN202463_c0_g1_i1	.	.	.	.	.	.	.	.	.	.	.	.
TRINITY_DN202498_c0_g1	TRINITY_DN202498_c0_g1_i1	.	.	.	.	.	.	.	.	.	.	.	.
TRINITY_DN202487_c0_g1	TRINITY_DN202487_c0_g1_i1	.	.	.	.	.	.	.	.	.	.	.	.
TRINITY_DN202424_c0_g1	TRINITY_DN202424_c0_g1_i1	.	.	.	.	.	.	.	.	.	.	.	.
TRINITY_DN202477_c0_g1	TRINITY_DN202477_c0_g1_i1	.	.	.	.	.	.	.	.	.	.	.	.
TRINITY_DN202480_c0_g1	TRINITY_DN202480_c0_g1_i1	.	.	.	.	.	.	.	.	.	.	.	.
TRINITY_DN202428_c0_g1	TRINITY_DN202428_c0_g1_i1	.	.	.	.	.	.	.	.	.	.	.	.
TRINITY_DN202403_c0_g1	TRINITY_DN202403_c0_g1_i1	TMCO1_DANRE^TMCO1_DANRE^Q:452-54,H:56-188^98.5%ID^E:1e-82^RecName: Full=Calcium load-activated calcium channel {ECO:0000250|UniProtKB:Q9UM00};^Eukaryota; Metazoa; Chordata; Craniata; Vertebrata; Euteleostomi; Actinopterygii; Neopterygii; Teleostei; Ostariophysi; Cypriniformes; Cyprinidae; Danio`TMCO1_DANRE^TMCO1_DANRE^Q:612-490,H:3-43^95.12%ID^E:1e-82^RecName: Full=Calcium load-activated calcium …	.	TRINITY_DN202403_c0_g1_i1.p1	51-365[-]	TMCO1_DANRE^TMCO1_DANRE^Q:1-104,H:85-188^98.077%ID^E:3.14e-73^RecName: Full=Calcium load-activated calcium channel {ECO:0000250|UniProtKB:Q9UM00};^Eukaryota; Metazoa; Chordata; Craniata; Vertebrata; Euteleostomi; Actinopterygii; Neopterygii; Teleostei; Ostariophysi; Cypriniformes; Cyprinidae; Danio	PF01956.16^EMC3_TMCO1^Integral membrane protein EMC3/TMCO1-like^1-81^E:7.4e-25	.	ExpAA=24.62^PredHel=1^Topology=i7-25o	ENOG410XR8B^transmembrane and coiled-coil domains 1	KEGG:dre:378980`KO:K21891	GO:0000139^cellular_component^Golgi membrane`GO:0030176^cellular_component^integral component of endoplasmic reticulum membrane`GO:0005262^molecular_function^calcium channel activity`GO:0070588^biological_process^calcium ion transmembrane transport`GO:0032469^biological_process^endoplasmic reticulum calcium ion homeostasis`GO:0006983^biological_process^ER overload response	GO:0016020^cellular_component^membrane
TRINITY_DN202486_c0_g1	TRINITY_DN202486_c0_g1_i1	SP0J_BACSU^SP0J_BACSU^Q:1-411,H:77-213^48.18%ID^E:1e-40^RecName: Full=Stage 0 sporulation protein J;^Bacteria; Firmicutes; Bacilli; Bacillales; Bacillaceae; Bacillus	.	TRINITY_DN202486_c0_g1_i1.p1	1-411[+]	SP0J_BACSU^SP0J_BACSU^Q:1-137,H:77-213^48.175%ID^E:8.51e-42^RecName: Full=Stage 0 sporulation protein J;^Bacteria; Firmicutes; Bacilli; Bacillales; Bacillaceae; Bacillus	PF02195.18^ParBc^ParB-like nuclease domain^1-36^E:2.5e-06`PF17762.1^HTH_ParB^HTH domain found in ParB protein^87-137^E:8.6e-18	.	.	COG1475^parb-like partition protein	KEGG:bsu:BSU40960`KO:K03497	GO:0043590^cellular_component^bacterial nucleoid`GO:0005694^cellular_component^chromosome`GO:0003677^molecular_function^DNA binding`GO:0007059^biological_process^chromosome segregation`GO:0045881^biological_process^positive regulation of sporulation resulting in formation of a cellular spore`GO:0030435^biological_process^sporulation resulting in formation of a cellular spore	.
TRINITY_DN202449_c0_g1	TRINITY_DN202449_c0_g1_i1	.	.	.	.	.	.	.	.	.	.	.	.
TRINITY_DN202473_c0_g1	TRINITY_DN202473_c0_g1_i1	.	.	.	.	.	.	.	.	.	.	.	.
TRINITY_DN202408_c0_g1	TRINITY_DN202408_c0_g1_i1	.	.	.	.	.	.	.	.	.	.	.	.
TRINITY_DN202406_c0_g1	TRINITY_DN202406_c0_g1_i1	.	.	.	.	.	.	.	.	.	.	.	.
TRINITY_DN202491_c0_g1	TRINITY_DN202491_c0_g1_i1	.	.	.	.	.	.	.	.	.	.	.	.
TRINITY_DN202475_c0_g1	TRINITY_DN202475_c0_g1_i1	OSGI1_HUMAN^OSGI1_HUMAN^Q:37-267,H:297-372^50.65%ID^E:8e-19^RecName: Full=Oxidative stress-induced growth inhibitor 1;^Eukaryota; Metazoa; Chordata; Craniata; Vertebrata; Euteleostomi; Mammalia; Eutheria; Euarchontoglires; Primates; Haplorrhini; Catarrhini; Hominidae; Homo	.	.	.	.	.	.	.	ENOG410ZAI8^Oxidative stress induced growth inhibitor	KEGG:hsa:29948	GO:0008083^molecular_function^growth factor activity`GO:0030154^biological_process^cell differentiation`GO:0007275^biological_process^multicellular organism development`GO:0030308^biological_process^negative regulation of cell growth`GO:0043065^biological_process^positive regulation of apoptotic process	.
TRINITY_DN202421_c0_g1	TRINITY_DN202421_c0_g1_i1	.	.	.	.	.	.	.	.	.	.	.	.
TRINITY_DN202490_c0_g1	TRINITY_DN202490_c0_g1_i1	MINY4_MOUSE^MINY4_MOUSE^Q:61-249,H:384-446^74.6%ID^E:2e-26^RecName: Full=Probable ubiquitin carboxyl-terminal hydrolase MINDY-4;^Eukaryota; Metazoa; Chordata; Craniata; Vertebrata; Euteleostomi; Mammalia; Eutheria; Euarchontoglires; Glires; Rodentia; Myomorpha; Muroidea; Muridae; Murinae; Mus; Mus	.	.	.	.	.	.	.	ENOG410XSGV^family with sequence similarity 188, member	KEGG:mmu:330323`KO:K22647	GO:0036459^molecular_function^thiol-dependent ubiquitinyl hydrolase activity	.
TRINITY_DN202410_c0_g1	TRINITY_DN202410_c0_g1_i1	.	.	.	.	.	.	.	.	.	.	.	.
TRINITY_DN202435_c0_g1	TRINITY_DN202435_c0_g1_i1	SCRB1_HUMAN^SCRB1_HUMAN^Q:1887-760,H:45-414^26.44%ID^E:2e-33^RecName: Full=Scavenger receptor class B member 1;^Eukaryota; Metazoa; Chordata; Craniata; Vertebrata; Euteleostomi; Mammalia; Eutheria; Euarchontoglires; Primates; Haplorrhini; Catarrhini; Hominidae; Homo	.	TRINITY_DN202435_c0_g1_i1.p1	502-1758[-]	SCRB1_HUMAN^SCRB1_HUMAN^Q:1-333,H:86-414^26.549%ID^E:1.11e-29^RecName: Full=Scavenger receptor class B member 1;^Eukaryota; Metazoa; Chordata; Craniata; Vertebrata; Euteleostomi; Mammalia; Eutheria; Euarchontoglires; Primates; Haplorrhini; Catarrhini; Hominidae; Homo	PF01130.21^CD36^CD36 family^1-379^E:2.9e-78	.	ExpAA=33.37^PredHel=1^Topology=o355-377i	ENOG410XS17^scavenger receptor class B, member	KEGG:hsa:949`KO:K13885	GO:0005901^cellular_component^caveola`GO:0009986^cellular_component^cell surface`GO:0030666^cellular_component^endocytic vesicle membrane`GO:0070062^cellular_component^extracellular exosome`GO:0005887^cellular_component^integral component of plasma membrane`GO:0043231^cellular_component^intracellular membrane-bounded organelle`GO:0005765^cellular_component^lysosomal membrane`GO:0031528^cellular_c…	GO:0016020^cellular_component^membrane
TRINITY_DN202413_c0_g1	TRINITY_DN202413_c0_g1_i1	.	.	.	.	.	.	.	.	.	.	.	.
TRINITY_DN202440_c0_g1	TRINITY_DN202440_c0_g1_i1	.	.	.	.	.	.	.	.	.	.	.	.
TRINITY_DN202432_c0_g1	TRINITY_DN202432_c0_g1_i1	.	.	.	.	.	.	.	.	.	.	.	.
TRINITY_DN202426_c0_g1	TRINITY_DN202426_c0_g1_i1	.	.	.	.	.	.	.	.	.	.	.	.
TRINITY_DN202465_c0_g1	TRINITY_DN202465_c0_g1_i1	MDTA_DICZ5^MDTA_DICZ5^Q:764-207,H:93-299^28.99%ID^E:2e-09^RecName: Full=Multidrug resistance protein MdtA {ECO:0000255|HAMAP-Rule:MF_01422};^Bacteria; Proteobacteria; Gammaproteobacteria; Enterobacterales; Pectobacteriaceae; Dickeya	.	TRINITY_DN202465_c0_g1_i1.p1	141-824[-]	MDTA_DICZ5^MDTA_DICZ5^Q:21-206,H:93-299^28.986%ID^E:6.86e-10^RecName: Full=Multidrug resistance protein MdtA {ECO:0000255|HAMAP-Rule:MF_01422};^Bacteria; Proteobacteria; Gammaproteobacteria; Enterobacterales; Pectobacteriaceae; Dickeya	PF16576.5^HlyD_D23^Barrel-sandwich domain of CusB or HlyD membrane-fusion^20-216^E:6.9e-15`PF13437.6^HlyD_3^HlyD family secretion protein^116-208^E:1.8e-15	.	.	ENOG410XSF7^Efflux transporter rnd family, mfp subunit	KEGG:ddc:Dd586_3002`KO:K07799	GO:0005886^cellular_component^plasma membrane`GO:0005215^molecular_function^transporter activity`GO:0055085^biological_process^transmembrane transport	.
TRINITY_DN202474_c0_g1	TRINITY_DN202474_c0_g1_i1	.	.	.	.	.	.	.	.	.	.	.	.
TRINITY_DN202499_c0_g1	TRINITY_DN202499_c0_g1_i1	.	.	.	.	.	.	.	.	.	.	.	.
TRINITY_DN202464_c0_g1	TRINITY_DN202464_c0_g1_i1	NTRC_KLEPN^NTRC_KLEPN^Q:256-2,H:215-299^72.94%ID^E:1e-34^RecName: Full=DNA-binding transcriptional regulator NtrC {ECO:0000250|UniProtKB:P0AFB8};^Bacteria; Proteobacteria; Gammaproteobacteria; Enterobacterales; Enterobacteriaceae; Klebsiella	.	.	.	.	.	.	.	COG2204^two component, sigma54 specific, transcriptional regulator, Fis family	.	GO:0005737^cellular_component^cytoplasm`GO:0005524^molecular_function^ATP binding`GO:0000156^molecular_function^phosphorelay response regulator activity`GO:0043565^molecular_function^sequence-specific DNA binding`GO:0008134^molecular_function^transcription factor binding`GO:0009399^biological_process^nitrogen fixation`GO:0006808^biological_process^regulation of nitrogen utilization`GO:0006355^bio…	.
TRINITY_DN202442_c0_g1	TRINITY_DN202442_c0_g1_i1	.	.	.	.	.	.	.	.	.	.	.	.
TRINITY_DN202478_c0_g1	TRINITY_DN202478_c0_g1_i1	.	.	.	.	.	.	.	.	.	.	.	.
TRINITY_DN202431_c0_g1	TRINITY_DN202431_c0_g1_i1	.	.	.	.	.	.	.	.	.	.	.	.
TRINITY_DN202457_c0_g1	TRINITY_DN202457_c0_g1_i1	.	.	.	.	.	.	.	.	.	.	.	.
TRINITY_DN202448_c0_g1	TRINITY_DN202448_c0_g1_i1	.	.	.	.	.	.	.	.	.	.	.	.
TRINITY_DN202450_c0_g1	TRINITY_DN202450_c0_g1_i1	.	.	.	.	.	.	.	.	.	.	.	.
TRINITY_DN202479_c0_g1	TRINITY_DN202479_c0_g1_i1	.	.	.	.	.	.	.	.	.	.	.	.
TRINITY_DN202423_c0_g1	TRINITY_DN202423_c0_g1_i1	GLTA_BACSU^GLTA_BACSU^Q:248-96,H:1434-1484^47.06%ID^E:1e-08^RecName: Full=Glutamate synthase [NADPH] large chain;^Bacteria; Firmicutes; Bacilli; Bacillales; Bacillaceae; Bacillus	.	.	.	.	.	.	.	COG0067^glutamate synthase`COG0069^glutamate synthase`COG0070^glutamate synthase	KEGG:bsu:BSU18450`KO:K00265	GO:0051538^molecular_function^3 iron, 4 sulfur cluster binding`GO:0004355^molecular_function^glutamate synthase (NADPH) activity`GO:0046872^molecular_function^metal ion binding`GO:0016491^molecular_function^oxidoreductase activity`GO:0019676^biological_process^ammonia assimilation cycle`GO:0006537^biological_process^glutamate biosynthetic process`GO:0097054^biological_process^L-glutamate biosynth…	.
TRINITY_DN202467_c0_g1	TRINITY_DN202467_c0_g1_i1	BGLS_RHIRD^BGLS_RHIRD^Q:13-243,H:185-261^63.64%ID^E:6e-26^RecName: Full=Beta-glucosidase;^Bacteria; Proteobacteria; Alphaproteobacteria; Rhizobiales; Rhizobiaceae; Rhizobium/Agrobacterium group; Agrobacterium; Agrobacterium tumefaciens complex	.	.	.	.	.	.	.	COG1472^hydrolase family 3	.	GO:0005737^cellular_component^cytoplasm`GO:0008422^molecular_function^beta-glucosidase activity`GO:0102483^molecular_function^scopolin beta-glucosidase activity`GO:0005975^biological_process^carbohydrate metabolic process	.
TRINITY_DN202416_c0_g1	TRINITY_DN202416_c0_g1_i1	CATD_CHICK^CATD_CHICK^Q:404-3,H:22-155^96.27%ID^E:2e-89^RecName: Full=Cathepsin D;^Eukaryota; Metazoa; Chordata; Craniata; Vertebrata; Euteleostomi; Archelosauria; Archosauria; Dinosauria; Saurischia; Theropoda; Coelurosauria; Aves; Neognathae; Galloanserae; Galliformes; Phasianidae; Phasianinae; Gallus	.	TRINITY_DN202416_c0_g1_i1.p1	3-485[-]	CATD_CHICK^CATD_CHICK^Q:22-161,H:16-155^96.429%ID^E:1.61e-96^RecName: Full=Cathepsin D;^Eukaryota; Metazoa; Chordata; Craniata; Vertebrata; Euteleostomi; Archelosauria; Archosauria; Dinosauria; Saurischia; Theropoda; Coelurosauria; Aves; Neognathae; Galloanserae; Galliformes; Phasianidae; Phasianinae; Gallus	PF07966.12^A1_Propeptide^A1 Propeptide^27-46^E:2e-06`PF00026.23^Asp^Eukaryotic aspartyl protease^83-161^E:9e-35`PF14543.6^TAXi_N^Xylanase inhibitor N-terminal^84-136^E:2.2e-08	sigP:1^26^0.896^YES	ExpAA=20.31^PredHel=1^Topology=i13-32o	ENOG410XNV7^aspartic	KEGG:gga:396090`KO:K01379	GO:0005764^cellular_component^lysosome`GO:0004190^molecular_function^aspartic-type endopeptidase activity`GO:0008219^biological_process^cell death`GO:0012501^biological_process^programmed cell death`GO:0030163^biological_process^protein catabolic process`GO:0006508^biological_process^proteolysis	GO:0004190^molecular_function^aspartic-type endopeptidase activity`GO:0006508^biological_process^proteolysis
TRINITY_DN202466_c0_g1	TRINITY_DN202466_c0_g1_i1	.	.	.	.	.	.	.	.	.	.	.	.
TRINITY_DN202430_c0_g1	TRINITY_DN202430_c0_g1_i1	.	.	.	.	.	.	.	.	.	.	.	.
TRINITY_DN202461_c0_g1	TRINITY_DN202461_c0_g1_i1	.	.	.	.	.	.	.	.	.	.	.	.
TRINITY_DN202407_c0_g1	TRINITY_DN202407_c0_g1_i1	.	.	.	.	.	.	.	.	.	.	.	.
TRINITY_DN202437_c0_g1	TRINITY_DN202437_c0_g1_i1	.	.	.	.	.	.	.	.	.	.	.	.
TRINITY_DN202485_c0_g1	TRINITY_DN202485_c0_g1_i1	.	.	.	.	.	.	.	.	.	.	.	.
TRINITY_DN202458_c0_g1	TRINITY_DN202458_c0_g1_i1	.	.	.	.	.	.	.	.	.	.	.	.
TRINITY_DN202468_c0_g1	TRINITY_DN202468_c0_g1_i1	.	.	.	.	.	.	.	.	.	.	.	.
TRINITY_DN202446_c0_g1	TRINITY_DN202446_c0_g1_i1	.	.	.	.	.	.	.	.	.	.	.	.
TRINITY_DN202451_c0_g1	TRINITY_DN202451_c0_g1_i1	.	.	.	.	.	.	.	.	.	.	.	.
TRINITY_DN202469_c0_g1	TRINITY_DN202469_c0_g1_i1	.	.	.	.	.	.	.	.	.	.	.	.
TRINITY_DN202422_c0_g1	TRINITY_DN202422_c0_g1_i1	.	.	TRINITY_DN202422_c0_g1_i1.p1	200-532[-]	.	.	.	.	.	.	.	.
TRINITY_DN202401_c0_g1	TRINITY_DN202401_c0_g1_i1	.	.	.	.	.	.	.	.	.	.	.	.
TRINITY_DN202460_c0_g1	TRINITY_DN202460_c0_g1_i1	.	.	TRINITY_DN202460_c0_g1_i1.p1	191-559[+]	.	.	.	.	.	.	.	.
TRINITY_DN202482_c0_g1	TRINITY_DN202482_c0_g1_i1	.	.	.	.	.	.	.	.	.	.	.	.
TRINITY_DN202402_c0_g1	TRINITY_DN202402_c0_g1_i1	.	.	.	.	.	.	.	.	.	.	.	.
TRINITY_DN202438_c0_g1	TRINITY_DN202438_c0_g1_i1	.	.	.	.	.	.	.	.	.	.	.	.
TRINITY_DN202415_c0_g1	TRINITY_DN202415_c0_g1_i1	EWG_DROME^EWG_DROME^Q:1-84,H:550-577^89.29%ID^E:2e-07^RecName: Full=DNA-binding protein Ewg;^Eukaryota; Metazoa; Ecdysozoa; Arthropoda; Hexapoda; Insecta; Pterygota; Neoptera; Holometabola; Diptera; Brachycera; Muscomorpha; Ephydroidea; Drosophilidae; Drosophila; Sophophora	.	TRINITY_DN202415_c0_g1_i1.p1	1-309[+]	EWG_DROME^EWG_DROME^Q:1-28,H:550-577^89.286%ID^E:2.05e-08^RecName: Full=DNA-binding protein Ewg;^Eukaryota; Metazoa; Ecdysozoa; Arthropoda; Hexapoda; Insecta; Pterygota; Neoptera; Holometabola; Diptera; Brachycera; Muscomorpha; Ephydroidea; Drosophilidae; Drosophila; Sophophora	.	.	ExpAA=42.09^PredHel=2^Topology=o23-45i65-87o	ENOG410XNU7^response to folic acid	KEGG:dme:Dmel_CG3114`KO:K11831	GO:0005634^cellular_component^nucleus`GO:0001046^molecular_function^core promoter sequence-specific DNA binding`GO:0003677^molecular_function^DNA binding`GO:0003700^molecular_function^DNA-binding transcription factor activity`GO:0000978^molecular_function^RNA polymerase II proximal promoter sequence-specific DNA binding`GO:0007527^biological_process^adult somatic muscle development`GO:0007417^bio…	.
TRINITY_DN202494_c0_g1	TRINITY_DN202494_c0_g1_i1	.	.	.	.	.	.	.	.	.	.	.	.
TRINITY_DN202447_c0_g1	TRINITY_DN202447_c0_g1_i1	SYQ_CUPTR^SYQ_CUPTR^Q:3-308,H:352-445^53.92%ID^E:1e-25^RecName: Full=Glutamine--tRNA ligase {ECO:0000255|HAMAP-Rule:MF_00126};^Bacteria; Proteobacteria; Betaproteobacteria; Burkholderiales; Burkholderiaceae; Cupriavidus	.	TRINITY_DN202447_c0_g1_i1.p2	3-311[+]	SYQ_CUPTR^SYQ_CUPTR^Q:1-102,H:352-445^53.922%ID^E:2.53e-26^RecName: Full=Glutamine--tRNA ligase {ECO:0000255|HAMAP-Rule:MF_00126};^Bacteria; Proteobacteria; Betaproteobacteria; Burkholderiales; Burkholderiaceae; Cupriavidus	PF03950.18^tRNA-synt_1c_C^tRNA synthetases class I (E and Q), anti-codon binding domain^20-102^E:4.6e-12	.	.	COG0008^Catalyzes the attachment of glutamate to tRNA(Glu) in a two-step reaction glutamate is first activated by ATP to form Glu-AMP and then transferred to the acceptor end of tRNA(Glu) (By similarity)	KEGG:cti:RALTA_A2274`KO:K01886	GO:0005737^cellular_component^cytoplasm`GO:0005524^molecular_function^ATP binding`GO:0004819^molecular_function^glutamine-tRNA ligase activity`GO:0006425^biological_process^glutaminyl-tRNA aminoacylation`GO:0006424^biological_process^glutamyl-tRNA aminoacylation	GO:0000166^molecular_function^nucleotide binding`GO:0004812^molecular_function^aminoacyl-tRNA ligase activity`GO:0005524^molecular_function^ATP binding`GO:0006418^biological_process^tRNA aminoacylation for protein translation`GO:0005737^cellular_component^cytoplasm
TRINITY_DN202444_c0_g1	TRINITY_DN202444_c0_g1_i1	.	.	.	.	.	.	.	.	.	.	.	.
TRINITY_DN202462_c0_g1	TRINITY_DN202462_c0_g1_i1	.	.	.	.	.	.	.	.	.	.	.	.
TRINITY_DN202470_c0_g1	TRINITY_DN202470_c0_g1_i1	.	.	.	.	.	.	.	.	.	.	.	.
TRINITY_DN202484_c0_g1	TRINITY_DN202484_c0_g1_i1	.	.	.	.	.	.	.	.	.	.	.	.
TRINITY_DN230232_c0_g1	TRINITY_DN230232_c0_g1_i1	.	.	.	.	.	.	.	.	.	.	.	.
TRINITY_DN230241_c0_g1	TRINITY_DN230241_c0_g1_i1	.	.	.	.	.	.	.	.	.	.	.	.
TRINITY_DN230273_c0_g1	TRINITY_DN230273_c0_g1_i1	CP4C1_BLADI^CP4C1_BLADI^Q:518-1993,H:4-505^26.42%ID^E:8e-55^RecName: Full=Cytochrome P450 4C1;^Eukaryota; Metazoa; Ecdysozoa; Arthropoda; Hexapoda; Insecta; Pterygota; Neoptera; Polyneoptera; Dictyoptera; Blattodea; Blaberoidea; Blaberidae; Blaberinae; Blaberus	.	TRINITY_DN230273_c0_g1_i1.p1	518-1999[+]	CP4C1_BLADI^CP4C1_BLADI^Q:1-492,H:4-505^26.419%ID^E:1.45e-60^RecName: Full=Cytochrome P450 4C1;^Eukaryota; Metazoa; Ecdysozoa; Arthropoda; Hexapoda; Insecta; Pterygota; Neoptera; Polyneoptera; Dictyoptera; Blattodea; Blaberoidea; Blaberidae; Blaberinae; Blaberus	PF00067.22^p450^Cytochrome P450^31-466^E:1.8e-77	.	ExpAA=18.61^PredHel=1^Topology=i2-19o	.	.	GO:0005789^cellular_component^endoplasmic reticulum membrane`GO:0031090^cellular_component^organelle membrane`GO:0070330^molecular_function^aromatase activity`GO:0020037^molecular_function^heme binding`GO:0005506^molecular_function^iron ion binding	GO:0005506^molecular_function^iron ion binding`GO:0016705^molecular_function^oxidoreductase activity, acting on paired donors, with incorporation or reduction of molecular oxygen`GO:0020037^molecular_function^heme binding`GO:0055114^biological_process^oxidation-reduction process
TRINITY_DN230298_c0_g1	TRINITY_DN230298_c0_g1_i1	MS18B_HUMAN^MS18B_HUMAN^Q:252-13,H:108-187^50%ID^E:5e-12^RecName: Full=Protein Mis18-beta;^Eukaryota; Metazoa; Chordata; Craniata; Vertebrata; Euteleostomi; Mammalia; Eutheria; Euarchontoglires; Primates; Haplorrhini; Catarrhini; Hominidae; Homo	.	.	.	.	.	.	.	ENOG410YQ0W^opa interacting protein 5	KEGG:hsa:11339`KO:K11565	GO:0015030^cellular_component^Cajal body`GO:0000785^cellular_component^chromatin`GO:0010369^cellular_component^chromocenter`GO:0000775^cellular_component^chromosome, centromeric region`GO:0005829^cellular_component^cytosol`GO:0016607^cellular_component^nuclear speck`GO:0005654^cellular_component^nucleoplasm`GO:0005634^cellular_component^nucleus`GO:0042802^molecular_function^identical protein bind…	.
TRINITY_DN230219_c0_g1	TRINITY_DN230219_c0_g1_i1	.	.	.	.	.	.	.	.	.	.	.	.
TRINITY_DN230201_c0_g1	TRINITY_DN230201_c0_g1_i1	.	.	.	.	.	.	.	.	.	.	.	.
TRINITY_DN230214_c0_g1	TRINITY_DN230214_c0_g1_i1	.	.	.	.	.	.	.	.	.	.	.	.
TRINITY_DN230274_c0_g1	TRINITY_DN230274_c0_g1_i1	.	.	.	.	.	.	.	.	.	.	.	.
TRINITY_DN230262_c0_g1	TRINITY_DN230262_c0_g1_i1	.	.	.	.	.	.	.	.	.	.	.	.
TRINITY_DN230235_c0_g1	TRINITY_DN230235_c0_g1_i1	.	.	.	.	.	.	.	.	.	.	.	.
TRINITY_DN230245_c0_g1	TRINITY_DN230245_c0_g1_i1	.	.	.	.	.	.	.	.	.	.	.	.
TRINITY_DN230228_c0_g1	TRINITY_DN230228_c0_g1_i1	ATNA_DROME^ATNA_DROME^Q:2-547,H:855-1036^80.77%ID^E:7e-89^RecName: Full=Sodium/potassium-transporting ATPase subunit alpha;^Eukaryota; Metazoa; Ecdysozoa; Arthropoda; Hexapoda; Insecta; Pterygota; Neoptera; Holometabola; Diptera; Brachycera; Muscomorpha; Ephydroidea; Drosophilidae; Drosophila; Sophophora	.	TRINITY_DN230228_c0_g1_i1.p1	2-547[+]	ATNA_DROME^ATNA_DROME^Q:1-182,H:855-1036^80.769%ID^E:6.65e-103^RecName: Full=Sodium/potassium-transporting ATPase subunit alpha;^Eukaryota; Metazoa; Ecdysozoa; Arthropoda; Hexapoda; Insecta; Pterygota; Neoptera; Holometabola; Diptera; Brachycera; Muscomorpha; Ephydroidea; Drosophilidae; Drosophila; Sophophora	PF00689.21^Cation_ATPase_C^Cation transporting ATPase, C-terminus^4-172^E:1.2e-27	.	ExpAA=82.27^PredHel=4^Topology=i13-35o80-99i112-134o149-166i	COG0474^P-type atpase	KEGG:dme:Dmel_CG5670`KO:K01539	GO:0016323^cellular_component^basolateral plasma membrane`GO:0005737^cellular_component^cytoplasm`GO:0005634^cellular_component^nucleus`GO:0005886^cellular_component^plasma membrane`GO:0005918^cellular_component^septate junction`GO:0005890^cellular_component^sodium:potassium-exchanging ATPase complex`GO:0005524^molecular_function^ATP binding`GO:0005391^molecular_function^sodium:potassium-exchangi…	.
TRINITY_DN230226_c0_g1	TRINITY_DN230226_c0_g1_i1	.	.	.	.	.	.	.	.	.	.	.	.
TRINITY_DN230216_c0_g1	TRINITY_DN230216_c0_g1_i1	VCP_APIME^VCP_APIME^Q:309-641,H:36-144^52.25%ID^E:2e-29^RecName: Full=Venom serine carboxypeptidase;^Eukaryota; Metazoa; Ecdysozoa; Arthropoda; Hexapoda; Insecta; Pterygota; Neoptera; Holometabola; Hymenoptera; Apocrita; Aculeata; Apoidea; Apidae; Apis	.	TRINITY_DN230216_c0_g1_i1.p1	147-641[+]	VCP_APIME^VCP_APIME^Q:55-165,H:36-144^52.252%ID^E:1.39e-30^RecName: Full=Venom serine carboxypeptidase;^Eukaryota; Metazoa; Ecdysozoa; Arthropoda; Hexapoda; Insecta; Pterygota; Neoptera; Holometabola; Hymenoptera; Apocrita; Aculeata; Apoidea; Apidae; Apis	PF00450.22^Peptidase_S10^Serine carboxypeptidase^87-164^E:7.3e-22	sigP:1^19^0.749^YES	.	COG2939^carboxy-peptidase	KEGG:ame:410451`KO:K09645	GO:0005576^cellular_component^extracellular region`GO:0004185^molecular_function^serine-type carboxypeptidase activity	GO:0004185^molecular_function^serine-type carboxypeptidase activity`GO:0006508^biological_process^proteolysis
TRINITY_DN230280_c0_g1	TRINITY_DN230280_c0_g1_i1	DCOR_CHICK^DCOR_CHICK^Q:308-111,H:385-450^96.97%ID^E:5e-38^RecName: Full=Ornithine decarboxylase;^Eukaryota; Metazoa; Chordata; Craniata; Vertebrata; Euteleostomi; Archelosauria; Archosauria; Dinosauria; Saurischia; Theropoda; Coelurosauria; Aves; Neognathae; Galloanserae; Galliformes; Phasianidae; Phasianinae; Gallus	.	.	.	.	.	.	.	COG0019^Specifically catalyzes the decarboxylation of meso- diaminopimelate (meso-DAP) to L-lysine (By similarity)	KEGG:gga:421937`KO:K01581	GO:0005737^cellular_component^cytoplasm`GO:0004586^molecular_function^ornithine decarboxylase activity`GO:0033387^biological_process^putrescine biosynthetic process from ornithine	.
TRINITY_DN230208_c0_g1	TRINITY_DN230208_c0_g1_i1	.	.	.	.	.	.	.	.	.	.	.	.
TRINITY_DN230285_c0_g1	TRINITY_DN230285_c0_g1_i1	.	.	.	.	.	.	.	.	.	.	.	.
TRINITY_DN230203_c0_g1	TRINITY_DN230203_c0_g1_i1	.	.	.	.	.	.	.	.	.	.	.	.
TRINITY_DN230233_c0_g1	TRINITY_DN230233_c0_g1_i1	.	.	TRINITY_DN230233_c0_g1_i1.p2	3-713[+]	.	PF11974.8^bMG3^Bacterial alpha-2-macroglobulin MG3 domain^196-236^E:1.3e-13	.	.	.	.	.	.
TRINITY_DN230223_c0_g1	TRINITY_DN230223_c0_g1_i1	.	.	.	.	.	.	.	.	.	.	.	.
TRINITY_DN230270_c0_g1	TRINITY_DN230270_c0_g1_i1	AK17A_HUMAN^AK17A_HUMAN^Q:1-537,H:86-264^93.85%ID^E:4e-120^RecName: Full=A-kinase anchor protein 17A;^Eukaryota; Metazoa; Chordata; Craniata; Vertebrata; Euteleostomi; Mammalia; Eutheria; Euarchontoglires; Primates; Haplorrhini; Catarrhini; Hominidae; Homo	.	TRINITY_DN230270_c0_g1_i1.p1	1-537[+]	AK17A_HUMAN^AK17A_HUMAN^Q:1-179,H:86-264^93.855%ID^E:9.03e-122^RecName: Full=A-kinase anchor protein 17A;^Eukaryota; Metazoa; Chordata; Craniata; Vertebrata; Euteleostomi; Mammalia; Eutheria; Euarchontoglires; Primates; Haplorrhini; Catarrhini; Hominidae; Homo	.	.	.	ENOG410XQIN^A kinase (PRKA) anchor protein	KEGG:hsa:8227`KO:K13169	GO:0005829^cellular_component^cytosol`GO:0016607^cellular_component^nuclear speck`GO:0005634^cellular_component^nucleus`GO:0005681^cellular_component^spliceosomal complex`GO:0051018^molecular_function^protein kinase A binding`GO:0003723^molecular_function^RNA binding`GO:0042113^biological_process^B cell activation`GO:0006397^biological_process^mRNA processing`GO:0043484^biological_process^regulat…	.
TRINITY_DN230263_c0_g1	TRINITY_DN230263_c0_g1_i1	.	.	.	.	.	.	.	.	.	.	.	.
TRINITY_DN230204_c0_g1	TRINITY_DN230204_c0_g1_i1	.	.	.	.	.	.	.	.	.	.	.	.
TRINITY_DN230299_c0_g1	TRINITY_DN230299_c0_g1_i1	.	.	.	.	.	.	.	.	.	.	.	.
TRINITY_DN230231_c0_g1	TRINITY_DN230231_c0_g1_i1	.	.	TRINITY_DN230231_c0_g1_i1.p1	1-855[+]	.	.	.	.	.	.	.	.
TRINITY_DN230260_c0_g1	TRINITY_DN230260_c0_g1_i1	.	.	.	.	.	.	.	.	.	.	.	.
TRINITY_DN230292_c0_g1	TRINITY_DN230292_c0_g1_i1	.	.	.	.	.	.	.	.	.	.	.	.
TRINITY_DN230261_c0_g1	TRINITY_DN230261_c0_g1_i1	.	.	.	.	.	.	.	.	.	.	.	.
TRINITY_DN230222_c0_g1	TRINITY_DN230222_c0_g1_i1	.	.	.	.	.	.	.	.	.	.	.	.
TRINITY_DN230267_c0_g1	TRINITY_DN230267_c0_g1_i1	.	.	.	.	.	.	.	.	.	.	.	.
TRINITY_DN230242_c0_g1	TRINITY_DN230242_c0_g1_i1	YRD1_CAEEL^YRD1_CAEEL^Q:568-119,H:12-157^35.06%ID^E:6e-20^RecName: Full=Uncharacterized protein K02A2.1;^Eukaryota; Metazoa; Ecdysozoa; Nematoda; Chromadorea; Rhabditida; Rhabditina; Rhabditomorpha; Rhabditoidea; Rhabditidae; Peloderinae; Caenorhabditis	.	TRINITY_DN230242_c0_g1_i1.p2	113-826[-]	YRD1_CAEEL^YRD1_CAEEL^Q:87-236,H:12-157^35.065%ID^E:7.7e-21^RecName: Full=Uncharacterized protein K02A2.1;^Eukaryota; Metazoa; Ecdysozoa; Nematoda; Chromadorea; Rhabditida; Rhabditina; Rhabditomorpha; Rhabditoidea; Rhabditidae; Peloderinae; Caenorhabditis	PF01738.18^DLH^Dienelactone hydrolase family^18-235^E:5e-47`PF08840.11^BAAT_C^BAAT / Acyl-CoA thioester hydrolase C terminal^88-142^E:0.00022	.	.	COG0412^dienelactone hydrolase	KEGG:cel:CELE_K02A2.1	GO:0016787^molecular_function^hydrolase activity	GO:0016787^molecular_function^hydrolase activity
TRINITY_DN230275_c0_g1	TRINITY_DN230275_c0_g1_i1	.	.	.	.	.	.	.	.	.	.	.	.
TRINITY_DN230275_c0_g1	TRINITY_DN230275_c0_g1_i2	.	.	.	.	.	.	.	.	.	.	.	.
TRINITY_DN230277_c0_g1	TRINITY_DN230277_c0_g1_i1	VDAC_DROME^VDAC_DROME^Q:171-1,H:1-57^61.4%ID^E:2e-18^RecName: Full=Voltage-dependent anion-selective channel;^Eukaryota; Metazoa; Ecdysozoa; Arthropoda; Hexapoda; Insecta; Pterygota; Neoptera; Holometabola; Diptera; Brachycera; Muscomorpha; Ephydroidea; Drosophilidae; Drosophila; Sophophora	.	.	.	.	.	.	.	ENOG410ZBK1^voltage-dependent anion channel	KEGG:dme:Dmel_CG6647`KO:K15040	GO:0005741^cellular_component^mitochondrial outer membrane`GO:0005739^cellular_component^mitochondrion`GO:0016006^cellular_component^Nebenkern`GO:0046930^cellular_component^pore complex`GO:0015288^molecular_function^porin activity`GO:0008308^molecular_function^voltage-gated anion channel activity`GO:0006811^biological_process^ion transport`GO:0006839^biological_process^mitochondrial transport`GO:…	.
TRINITY_DN230234_c0_g1	TRINITY_DN230234_c0_g1_i1	.	.	.	.	.	.	.	.	.	.	.	.
TRINITY_DN230212_c0_g1	TRINITY_DN230212_c0_g1_i1	RLMKL_STRMK^RLMKL_STRMK^Q:1401-1862,H:1-154^98.7%ID^E:2e-93^RecName: Full=Ribosomal RNA large subunit methyltransferase K/L {ECO:0000255|HAMAP-Rule:MF_01858};^Bacteria; Proteobacteria; Gammaproteobacteria; Xanthomonadales; Xanthomonadaceae; Stenotrophomonas; Stenotrophomonas maltophilia group	.	TRINITY_DN230212_c0_g1_i1.p4	89-655[-]	AMPD_CITFR^AMPD_CITFR^Q:60-182,H:73-178^33.333%ID^E:1.92e-09^RecName: Full=1,6-anhydro-N-acetylmuramyl-L-alanine amidase AmpD;^Bacteria; Proteobacteria; Gammaproteobacteria; Enterobacterales; Enterobacteriaceae; Citrobacter; Citrobacter freundii complex	PF01510.25^Amidase_2^N-acetylmuramoyl-L-alanine amidase^28-171^E:5.8e-25	.	.	.	.	GO:0005737^cellular_component^cytoplasm`GO:0046872^molecular_function^metal ion binding`GO:0008745^molecular_function^N-acetylmuramoyl-L-alanine amidase activity`GO:0071555^biological_process^cell wall organization`GO:0009253^biological_process^peptidoglycan catabolic process	GO:0008745^molecular_function^N-acetylmuramoyl-L-alanine amidase activity`GO:0009253^biological_process^peptidoglycan catabolic process
TRINITY_DN230205_c0_g1	TRINITY_DN230205_c0_g1_i1	UVRA_THET8^UVRA_THET8^Q:2-289,H:835-930^63.54%ID^E:1e-21^RecName: Full=UvrABC system protein A {ECO:0000255|HAMAP-Rule:MF_00205};^Bacteria; Deinococcus-Thermus; Deinococci; Thermales; Thermaceae; Thermus`UVRA_THET8^UVRA_THET8^Q:2-205,H:494-560^52.94%ID^E:2e-13^RecName: Full=UvrABC system protein A {ECO:0000255|HAMAP-Rule:MF_00205};^Bacteria; Deinococcus-Thermus; Deinococci; Thermales; Thermaceae;…	.	TRINITY_DN230205_c0_g1_i1.p2	2-328[+]	UVRA_THET8^UVRA_THET8^Q:1-106,H:835-939^63.208%ID^E:4.11e-35^RecName: Full=UvrABC system protein A {ECO:0000255|HAMAP-Rule:MF_00205};^Bacteria; Deinococcus-Thermus; Deinococci; Thermales; Thermaceae; Thermus`UVRA_THET8^UVRA_THET8^Q:1-104,H:494-596^50%ID^E:5.4e-25^RecName: Full=UvrABC system protein A {ECO:0000255|HAMAP-Rule:MF_00205};^Bacteria; Deinococcus-Thermus; Deinococci; Thermales; Thermace…	.	.	.	COG0178^The UvrABC repair system catalyzes the recognition and processing of DNA lesions. UvrA is an ATPase and a DNA-binding protein. A damage recognition complex composed of 2 UvrA and 2 UvrB subunits scans DNA for abnormalities. When the presence of a lesion has been verified by UvrB, the UvrA molecules dissociate (By similarity)	KEGG:ttj:TTHA1440`KO:K03701	GO:0005737^cellular_component^cytoplasm`GO:0009380^cellular_component^excinuclease repair complex`GO:0005524^molecular_function^ATP binding`GO:0016887^molecular_function^ATPase activity`GO:0003677^molecular_function^DNA binding`GO:0009381^molecular_function^excinuclease ABC activity`GO:0008270^molecular_function^zinc ion binding`GO:0006289^biological_process^nucleotide-excision repair`GO:0009432^…	.
TRINITY_DN230205_c0_g1	TRINITY_DN230205_c0_g1_i2	UVRA_THET8^UVRA_THET8^Q:2-292,H:835-931^62.89%ID^E:5e-21^RecName: Full=UvrABC system protein A {ECO:0000255|HAMAP-Rule:MF_00205};^Bacteria; Deinococcus-Thermus; Deinococci; Thermales; Thermaceae; Thermus`UVRA_THET8^UVRA_THET8^Q:2-205,H:494-560^52.94%ID^E:3e-13^RecName: Full=UvrABC system protein A {ECO:0000255|HAMAP-Rule:MF_00205};^Bacteria; Deinococcus-Thermus; Deinococci; Thermales; Thermaceae;…	.	TRINITY_DN230205_c0_g1_i2.p3	2-328[+]	UVRA_THET8^UVRA_THET8^Q:1-106,H:835-939^63.208%ID^E:4.11e-35^RecName: Full=UvrABC system protein A {ECO:0000255|HAMAP-Rule:MF_00205};^Bacteria; Deinococcus-Thermus; Deinococci; Thermales; Thermaceae; Thermus`UVRA_THET8^UVRA_THET8^Q:1-104,H:494-596^50%ID^E:5.4e-25^RecName: Full=UvrABC system protein A {ECO:0000255|HAMAP-Rule:MF_00205};^Bacteria; Deinococcus-Thermus; Deinococci; Thermales; Thermace…	.	.	.	COG0178^The UvrABC repair system catalyzes the recognition and processing of DNA lesions. UvrA is an ATPase and a DNA-binding protein. A damage recognition complex composed of 2 UvrA and 2 UvrB subunits scans DNA for abnormalities. When the presence of a lesion has been verified by UvrB, the UvrA molecules dissociate (By similarity)	KEGG:ttj:TTHA1440`KO:K03701	GO:0005737^cellular_component^cytoplasm`GO:0009380^cellular_component^excinuclease repair complex`GO:0005524^molecular_function^ATP binding`GO:0016887^molecular_function^ATPase activity`GO:0003677^molecular_function^DNA binding`GO:0009381^molecular_function^excinuclease ABC activity`GO:0008270^molecular_function^zinc ion binding`GO:0006289^biological_process^nucleotide-excision repair`GO:0009432^…	.
TRINITY_DN230297_c0_g1	TRINITY_DN230297_c0_g1_i1	.	.	.	.	.	.	.	.	.	.	.	.
TRINITY_DN230249_c0_g1	TRINITY_DN230249_c0_g1_i1	.	.	.	.	.	.	.	.	.	.	.	.
TRINITY_DN230258_c0_g1	TRINITY_DN230258_c0_g1_i1	.	.	TRINITY_DN230258_c0_g1_i1.p1	60-863[+]	.	.	.	.	.	.	.	.
TRINITY_DN230282_c0_g1	TRINITY_DN230282_c0_g1_i1	FLGK_ECOLI^FLGK_ECOLI^Q:1724-1140,H:239-433^35.35%ID^E:1e-21^RecName: Full=Flagellar hook-associated protein 1;^Bacteria; Proteobacteria; Gammaproteobacteria; Enterobacterales; Enterobacteriaceae; Escherichia`FLGK_ECOLI^FLGK_ECOLI^Q:953-564,H:392-544^26.14%ID^E:2e-07^RecName: Full=Flagellar hook-associated protein 1;^Bacteria; Proteobacteria; Gammaproteobacteria; Enterobacterales; Enterobacteriac…	.	TRINITY_DN230282_c0_g1_i1.p1	546-1724[-]	FLGK_SALTY^FLGK_SALTY^Q:1-228,H:239-467^34.052%ID^E:7.75e-26^RecName: Full=Flagellar hook-associated protein 1;^Bacteria; Proteobacteria; Gammaproteobacteria; Enterobacterales; Enterobacteriaceae; Salmonella`FLGK_SALTY^FLGK_SALTY^Q:285-387,H:449-550^33.01%ID^E:6.04e-07^RecName: Full=Flagellar hook-associated protein 1;^Bacteria; Proteobacteria; Gammaproteobacteria; Enterobacterales; Enterobacteri…	PF06429.13^Flg_bbr_C^Flagellar basal body rod FlgEFG protein C-terminal^330-387^E:1.2e-12	.	.	COG1256^ciliary or bacterial-type flagellar motility	KEGG:stm:STM1183`KO:K02396	GO:0009424^cellular_component^bacterial-type flagellum hook`GO:0005576^cellular_component^extracellular region`GO:0005198^molecular_function^structural molecule activity`GO:0044780^biological_process^bacterial-type flagellum assembly`GO:0071973^biological_process^bacterial-type flagellum-dependent cell motility	.
TRINITY_DN230218_c0_g1	TRINITY_DN230218_c0_g1_i1	.	.	.	.	.	.	.	.	.	.	.	.
TRINITY_DN230251_c0_g1	TRINITY_DN230251_c0_g1_i1	.	.	.	.	.	.	.	.	.	.	.	.
TRINITY_DN230230_c0_g1	TRINITY_DN230230_c0_g1_i1	CP6J1_BLAGE^CP6J1_BLAGE^Q:9-356,H:380-495^42.24%ID^E:2e-15^RecName: Full=Cytochrome P450 6j1;^Eukaryota; Metazoa; Ecdysozoa; Arthropoda; Hexapoda; Insecta; Pterygota; Neoptera; Polyneoptera; Dictyoptera; Blattodea; Blaberoidea; Ectobiidae; Blattellinae; Blattella	.	TRINITY_DN230230_c0_g1_i1.p1	3-407[+]	CP6J1_BLAGE^CP6J1_BLAGE^Q:3-118,H:380-495^42.241%ID^E:4.39e-25^RecName: Full=Cytochrome P450 6j1;^Eukaryota; Metazoa; Ecdysozoa; Arthropoda; Hexapoda; Insecta; Pterygota; Neoptera; Polyneoptera; Dictyoptera; Blattodea; Blaberoidea; Ectobiidae; Blattellinae; Blattella	PF00067.22^p450^Cytochrome P450^2-118^E:7.3e-33	.	.	.	.	GO:0005789^cellular_component^endoplasmic reticulum membrane`GO:0031090^cellular_component^organelle membrane`GO:0020037^molecular_function^heme binding`GO:0005506^molecular_function^iron ion binding`GO:0004497^molecular_function^monooxygenase activity`GO:0016705^molecular_function^oxidoreductase activity, acting on paired donors, with incorporation or reduction of molecular oxygen	GO:0005506^molecular_function^iron ion binding`GO:0016705^molecular_function^oxidoreductase activity, acting on paired donors, with incorporation or reduction of molecular oxygen`GO:0020037^molecular_function^heme binding`GO:0055114^biological_process^oxidation-reduction process
TRINITY_DN230210_c0_g1	TRINITY_DN230210_c0_g1_i1	AMPG3_RICFE^AMPG3_RICFE^Q:1617-481,H:43-403^27.42%ID^E:7e-41^RecName: Full=Putative transporter AmpG 3;^Bacteria; Proteobacteria; Alphaproteobacteria; Rickettsiales; Rickettsiaceae; Rickettsieae; Rickettsia; spotted fever group	.	TRINITY_DN230210_c0_g1_i1.p1	418-1584[-]	AMPG3_RICFE^AMPG3_RICFE^Q:1-368,H:54-403^27.419%ID^E:2.23e-49^RecName: Full=Putative transporter AmpG 3;^Bacteria; Proteobacteria; Alphaproteobacteria; Rickettsiales; Rickettsiaceae; Rickettsieae; Rickettsia; spotted fever group	PF13000.7^Acatn^Acetyl-coenzyme A transporter 1^1-89^E:2.2e-06`PF13347.6^MFS_2^MFS/sugar transport protein^5-329^E:1.3e-08	.	ExpAA=209.97^PredHel=10^Topology=i25-44o54-76i105-127o131-148i188-210o225-247i252-274o284-306i319-341o356-378i	COG0477^major facilitator Superfamily	KEGG:rfe:RF_1247	GO:0016021^cellular_component^integral component of membrane`GO:0005886^cellular_component^plasma membrane`GO:0055085^biological_process^transmembrane transport	GO:0008521^molecular_function^acetyl-CoA transmembrane transporter activity`GO:0016021^cellular_component^integral component of membrane
TRINITY_DN230220_c0_g1	TRINITY_DN230220_c0_g1_i1	.	.	.	.	.	.	.	.	.	.	.	.
TRINITY_DN230254_c0_g1	TRINITY_DN230254_c0_g1_i1	.	.	TRINITY_DN230254_c0_g1_i1.p1	2-316[+]	.	.	.	.	.	.	.	.
TRINITY_DN230287_c0_g1	TRINITY_DN230287_c0_g1_i1	.	.	.	.	.	.	.	.	.	.	.	.
TRINITY_DN230268_c0_g1	TRINITY_DN230268_c0_g1_i1	.	.	.	.	.	.	.	.	.	.	.	.
TRINITY_DN230283_c0_g1	TRINITY_DN230283_c0_g1_i1	.	.	.	.	.	.	.	.	.	.	.	.
TRINITY_DN230215_c0_g1	TRINITY_DN230215_c0_g1_i1	.	.	.	.	.	.	.	.	.	.	.	.
TRINITY_DN230240_c0_g1	TRINITY_DN230240_c0_g1_i1	.	.	.	.	.	.	.	.	.	.	.	.
TRINITY_DN230238_c0_g1	TRINITY_DN230238_c0_g1_i1	YODJ_BACSU^YODJ_BACSU^Q:19-240,H:76-149^54.05%ID^E:3e-21^RecName: Full=Putative carboxypeptidase YodJ;^Bacteria; Firmicutes; Bacilli; Bacillales; Bacillaceae; Bacillus	.	.	.	.	.	.	.	COG1876^Carboxypeptidase	KEGG:bsu:BSU19620`KO:K07260	GO:0005886^cellular_component^plasma membrane`GO:0004180^molecular_function^carboxypeptidase activity	.
TRINITY_DN230248_c0_g1	TRINITY_DN230248_c0_g1_i1	QUEE_RHOBA^QUEE_RHOBA^Q:1-153,H:207-257^37.25%ID^E:8e-05^RecName: Full=7-carboxy-7-deazaguanine synthase {ECO:0000255|HAMAP-Rule:MF_00917};^Bacteria; Planctomycetes; Planctomycetia; Planctomycetales; Planctomycetaceae; Rhodopirellula	.	.	.	.	.	.	.	COG0602^Catalyzes the conversion of 6-carboxy-5,6,7,8- tetrahydropterin (CPH4) to 7-carboxy-7-deazaguanine (CDG) (By similarity)	KEGG:rba:RB2645`KO:K10026	GO:0051539^molecular_function^4 iron, 4 sulfur cluster binding`GO:0016840^molecular_function^carbon-nitrogen lyase activity`GO:0000287^molecular_function^magnesium ion binding`GO:1904047^molecular_function^S-adenosyl-L-methionine binding`GO:0008616^biological_process^queuosine biosynthetic process	.
TRINITY_DN230281_c0_g1	TRINITY_DN230281_c0_g1_i1	.	.	.	.	.	.	.	.	.	.	.	.
TRINITY_DN230288_c0_g1	TRINITY_DN230288_c0_g1_i1	.	.	.	.	.	.	.	.	.	.	.	.
TRINITY_DN230265_c0_g1	TRINITY_DN230265_c0_g1_i1	PUR1_SHIFL^PUR1_SHIFL^Q:327-10,H:383-488^56.6%ID^E:9e-35^RecName: Full=Amidophosphoribosyltransferase {ECO:0000255|HAMAP-Rule:MF_01931};^Bacteria; Proteobacteria; Gammaproteobacteria; Enterobacterales; Enterobacteriaceae; Shigella	.	TRINITY_DN230265_c0_g1_i1.p2	1-327[-]	PUR1_SHIFL^PUR1_SHIFL^Q:1-106,H:383-488^56.604%ID^E:2.42e-35^RecName: Full=Amidophosphoribosyltransferase {ECO:0000255|HAMAP-Rule:MF_01931};^Bacteria; Proteobacteria; Gammaproteobacteria; Enterobacterales; Enterobacteriaceae; Shigella	.	.	.	COG0034^glutamine phosphoribosylpyrophosphate amidotransferase	KEGG:sfl:SF2388`KEGG:sfx:S2523`KO:K00764	GO:0004044^molecular_function^amidophosphoribosyltransferase activity`GO:0000287^molecular_function^magnesium ion binding`GO:0006189^biological_process^'de novo' IMP biosynthetic process`GO:0006541^biological_process^glutamine metabolic process`GO:0009116^biological_process^nucleoside metabolic process`GO:0009113^biological_process^purine nucleobase biosynthetic process	.
TRINITY_DN230211_c0_g1	TRINITY_DN230211_c0_g1_i1	.	.	.	.	.	.	.	.	.	.	.	.
TRINITY_DN230286_c0_g1	TRINITY_DN230286_c0_g1_i1	.	.	.	.	.	.	.	.	.	.	.	.
TRINITY_DN230293_c0_g1	TRINITY_DN230293_c0_g1_i1	KIZ_CHICK^KIZ_CHICK^Q:149-3,H:325-372^67.35%ID^E:9e-10^RecName: Full=Centrosomal protein kizuna;^Eukaryota; Metazoa; Chordata; Craniata; Vertebrata; Euteleostomi; Archelosauria; Archosauria; Dinosauria; Saurischia; Theropoda; Coelurosauria; Aves; Neognathae; Galloanserae; Galliformes; Phasianidae; Phasianinae; Gallus	.	.	.	.	.	.	.	ENOG4111S83^polo-like kinase 1 substrate 1	KEGG:gga:421237`KO:K16539	GO:0042995^cellular_component^cell projection`GO:0005813^cellular_component^centrosome`GO:0005737^cellular_component^cytoplasm`GO:0019901^molecular_function^protein kinase binding`GO:0007051^biological_process^spindle organization	.
TRINITY_DN230252_c0_g1	TRINITY_DN230252_c0_g1_i1	.	.	.	.	.	.	.	.	.	.	.	.
TRINITY_DN230272_c0_g1	TRINITY_DN230272_c0_g1_i1	DEAD_BUCAI^DEAD_BUCAI^Q:3881-2178,H:1-558^43.78%ID^E:8e-113^RecName: Full=ATP-dependent RNA helicase DeaD {ECO:0000255|HAMAP-Rule:MF_00964};^Bacteria; Proteobacteria; Gammaproteobacteria; Enterobacterales; Erwiniaceae; Buchnera`DEAD_BUCAI^DEAD_BUCAI^Q:1775-72,H:1-558^43.78%ID^E:8e-113^RecName: Full=ATP-dependent RNA helicase DeaD {ECO:0000255|HAMAP-Rule:MF_00964};^Bacteria; Proteobacteria; Gammap…	.	TRINITY_DN230272_c0_g1_i1.p2	87-1826[-]	DEAD_HAEIN^DEAD_HAEIN^Q:25-573,H:7-547^45.668%ID^E:4.26e-154^RecName: Full=ATP-dependent RNA helicase DeaD {ECO:0000255|HAMAP-Rule:MF_00964};^Bacteria; Proteobacteria; Gammaproteobacteria; Pasteurellales; Pasteurellaceae; Haemophilus	PF00270.29^DEAD^DEAD/DEAH box helicase^48-211^E:4.3e-49`PF04851.15^ResIII^Type III restriction enzyme, res subunit^66-207^E:2.2e-05`PF00271.31^Helicase_C^Helicase conserved C-terminal domain^249-357^E:2.7e-28`PF03880.15^DbpA^DbpA RNA binding domain^506-574^E:7.2e-17	.	.	COG0513^purine NTP-dependent helicase activity	KEGG:hin:HI0231`KO:K05592	GO:0005737^cellular_component^cytoplasm`GO:0005524^molecular_function^ATP binding`GO:0004004^molecular_function^ATP-dependent RNA helicase activity`GO:0003723^molecular_function^RNA binding`GO:0070417^biological_process^cellular response to cold`GO:0000027^biological_process^ribosomal large subunit assembly`GO:0006401^biological_process^RNA catabolic process	GO:0003676^molecular_function^nucleic acid binding`GO:0005524^molecular_function^ATP binding`GO:0003677^molecular_function^DNA binding`GO:0016787^molecular_function^hydrolase activity
TRINITY_DN224082_c0_g1	TRINITY_DN224082_c0_g1_i1	.	.	.	.	.	.	.	.	.	.	.	.
TRINITY_DN224002_c0_g1	TRINITY_DN224002_c0_g1_i1	.	.	.	.	.	.	.	.	.	.	.	.
TRINITY_DN224054_c0_g1	TRINITY_DN224054_c0_g1_i1	.	.	.	.	.	.	.	.	.	.	.	.
TRINITY_DN224004_c0_g1	TRINITY_DN224004_c0_g1_i1	.	.	.	.	.	.	.	.	.	.	.	.
TRINITY_DN224074_c0_g1	TRINITY_DN224074_c0_g1_i1	.	.	.	.	.	.	.	.	.	.	.	.
TRINITY_DN224088_c0_g1	TRINITY_DN224088_c0_g1_i1	.	.	.	.	.	.	.	.	.	.	.	.
TRINITY_DN224010_c0_g1	TRINITY_DN224010_c0_g1_i1	.	.	.	.	.	.	.	.	.	.	.	.
TRINITY_DN224031_c0_g1	TRINITY_DN224031_c0_g1_i1	.	.	.	.	.	.	.	.	.	.	.	.
TRINITY_DN224026_c0_g1	TRINITY_DN224026_c0_g1_i1	.	.	.	.	.	.	.	.	.	.	.	.
TRINITY_DN224041_c0_g1	TRINITY_DN224041_c0_g1_i1	.	.	.	.	.	.	.	.	.	.	.	.
TRINITY_DN224062_c0_g1	TRINITY_DN224062_c0_g1_i1	.	.	.	.	.	.	.	.	.	.	.	.
TRINITY_DN224003_c0_g1	TRINITY_DN224003_c0_g1_i1	.	.	.	.	.	.	.	.	.	.	.	.
TRINITY_DN224032_c0_g1	TRINITY_DN224032_c0_g1_i1	.	.	.	.	.	.	.	.	.	.	.	.
TRINITY_DN224025_c0_g1	TRINITY_DN224025_c0_g1_i1	.	.	.	.	.	.	.	.	.	.	.	.
TRINITY_DN224079_c0_g1	TRINITY_DN224079_c0_g1_i1	.	.	.	.	.	.	.	.	.	.	.	.
TRINITY_DN224051_c0_g1	TRINITY_DN224051_c0_g1_i1	.	.	.	.	.	.	.	.	.	.	.	.
TRINITY_DN224036_c0_g1	TRINITY_DN224036_c0_g1_i1	.	.	.	.	.	.	.	.	.	.	.	.
TRINITY_DN224029_c0_g1	TRINITY_DN224029_c0_g1_i1	.	.	.	.	.	.	.	.	.	.	.	.
TRINITY_DN224035_c0_g1	TRINITY_DN224035_c0_g1_i1	.	.	.	.	.	.	.	.	.	.	.	.
TRINITY_DN224043_c0_g1	TRINITY_DN224043_c0_g1_i1	.	.	.	.	.	.	.	.	.	.	.	.
TRINITY_DN224001_c0_g1	TRINITY_DN224001_c0_g1_i1	.	.	.	.	.	.	.	.	.	.	.	.
TRINITY_DN224077_c0_g1	TRINITY_DN224077_c0_g1_i1	CATB_PIG^CATB_PIG^Q:459-4,H:111-263^45.1%ID^E:1e-40^RecName: Full=Cathepsin B;^Eukaryota; Metazoa; Chordata; Craniata; Vertebrata; Euteleostomi; Mammalia; Eutheria; Laurasiatheria; Cetartiodactyla; Suina; Suidae; Sus	.	TRINITY_DN224077_c0_g1_i1.p1	1-459[-]	CATB_PIG^CATB_PIG^Q:1-152,H:111-263^45.098%ID^E:1.06e-41^RecName: Full=Cathepsin B;^Eukaryota; Metazoa; Chordata; Craniata; Vertebrata; Euteleostomi; Mammalia; Eutheria; Laurasiatheria; Cetartiodactyla; Suina; Suidae; Sus	PF00112.23^Peptidase_C1^Papain family cysteine protease^2-152^E:6.5e-16	.	.	COG4870^cathepsin	KEGG:ssc:100037961`KO:K01363	GO:0005615^cellular_component^extracellular space`GO:0005764^cellular_component^lysosome`GO:0042470^cellular_component^melanosome`GO:0004197^molecular_function^cysteine-type endopeptidase activity`GO:0051603^biological_process^proteolysis involved in cellular protein catabolic process`GO:0050790^biological_process^regulation of catalytic activity	GO:0008234^molecular_function^cysteine-type peptidase activity`GO:0006508^biological_process^proteolysis
TRINITY_DN224089_c0_g1	TRINITY_DN224089_c0_g1_i1	PAGO_SALTY^PAGO_SALTY^Q:254-3,H:100-183^34.52%ID^E:3e-09^RecName: Full=Protein PagO;^Bacteria; Proteobacteria; Gammaproteobacteria; Enterobacterales; Enterobacteriaceae; Salmonella	.	.	.	.	.	.	.	COG0697^membrane	KEGG:stm:STM1862`KO:K07790	GO:0016021^cellular_component^integral component of membrane`GO:0005886^cellular_component^plasma membrane	.
TRINITY_DN224085_c0_g1	TRINITY_DN224085_c0_g1_i1	.	.	.	.	.	.	.	.	.	.	.	.
TRINITY_DN224071_c0_g1	TRINITY_DN224071_c0_g1_i1	.	.	.	.	.	.	.	.	.	.	.	.
TRINITY_DN224018_c0_g1	TRINITY_DN224018_c0_g1_i1	.	.	.	.	.	.	.	.	.	.	.	.
TRINITY_DN224100_c0_g1	TRINITY_DN224100_c0_g1_i1	.	.	.	.	.	.	.	.	.	.	.	.
TRINITY_DN224008_c0_g1	TRINITY_DN224008_c0_g1_i1	.	.	.	.	.	.	.	.	.	.	.	.
TRINITY_DN224090_c0_g1	TRINITY_DN224090_c0_g1_i1	.	.	.	.	.	.	.	.	.	.	.	.
TRINITY_DN224044_c0_g1	TRINITY_DN224044_c0_g1_i1	.	.	.	.	.	.	.	.	.	.	.	.
TRINITY_DN224084_c0_g1	TRINITY_DN224084_c0_g1_i1	.	.	.	.	.	.	.	.	.	.	.	.
TRINITY_DN224073_c0_g1	TRINITY_DN224073_c0_g1_i1	.	.	.	.	.	.	.	.	.	.	.	.
TRINITY_DN224030_c0_g1	TRINITY_DN224030_c0_g1_i1	.	.	TRINITY_DN224030_c0_g1_i1.p1	1-297[+]	.	.	.	.	.	.	.	.
TRINITY_DN224017_c0_g1	TRINITY_DN224017_c0_g1_i1	.	.	TRINITY_DN224017_c0_g1_i1.p1	2-379[+]	.	.	.	.	.	.	.	.
TRINITY_DN224033_c0_g1	TRINITY_DN224033_c0_g1_i1	.	.	.	.	.	.	.	.	.	.	.	.
TRINITY_DN224034_c0_g1	TRINITY_DN224034_c0_g1_i1	.	.	.	.	.	.	.	.	.	.	.	.
TRINITY_DN224049_c0_g1	TRINITY_DN224049_c0_g1_i1	.	.	.	.	.	.	.	.	.	.	.	.
TRINITY_DN224087_c0_g1	TRINITY_DN224087_c0_g1_i1	.	.	.	.	.	.	.	.	.	.	.	.
TRINITY_DN224038_c0_g1	TRINITY_DN224038_c0_g1_i1	.	.	.	.	.	.	.	.	.	.	.	.
TRINITY_DN224028_c0_g1	TRINITY_DN224028_c0_g1_i1	.	.	.	.	.	.	.	.	.	.	.	.
TRINITY_DN224072_c0_g1	TRINITY_DN224072_c0_g1_i1	.	.	.	.	.	.	.	.	.	.	.	.
TRINITY_DN224056_c0_g1	TRINITY_DN224056_c0_g1_i1	.	.	.	.	.	.	.	.	.	.	.	.
TRINITY_DN224078_c0_g1	TRINITY_DN224078_c0_g1_i1	.	.	.	.	.	.	.	.	.	.	.	.
TRINITY_DN224058_c0_g1	TRINITY_DN224058_c0_g1_i1	AL1L1_RAT^AL1L1_RAT^Q:462-397,H:533-554^95.45%ID^E:1e-07^RecName: Full=Cytosolic 10-formyltetrahydrofolate dehydrogenase;^Eukaryota; Metazoa; Chordata; Craniata; Vertebrata; Euteleostomi; Mammalia; Eutheria; Euarchontoglires; Glires; Rodentia; Myomorpha; Muroidea; Muridae; Murinae; Rattus`AL1L1_RAT^AL1L1_RAT^Q:72-1,H:554-577^75%ID^E:5e-07^RecName: Full=Cytosolic 10-formyltetrahydrofolate dehydrog…	.	.	.	.	.	.	.	.	KEGG:rno:64392`KO:K00289	GO:0005829^cellular_component^cytosol`GO:0032991^cellular_component^protein-containing complex`GO:0004029^molecular_function^aldehyde dehydrogenase (NAD) activity`GO:0033721^molecular_function^aldehyde dehydrogenase (NADP+) activity`GO:0004030^molecular_function^aldehyde dehydrogenase [NAD(P)+] activity`GO:0016155^molecular_function^formyltetrahydrofolate dehydrogenase activity`GO:0016742^molecul…	.
TRINITY_DN224083_c0_g1	TRINITY_DN224083_c0_g1_i1	.	.	.	.	.	.	.	.	.	.	.	.
TRINITY_DN224020_c0_g1	TRINITY_DN224020_c0_g1_i1	.	.	.	.	.	.	.	.	.	.	.	.
TRINITY_DN224040_c0_g1	TRINITY_DN224040_c0_g1_i1	.	.	.	.	.	.	.	.	.	.	.	.
TRINITY_DN224037_c0_g1	TRINITY_DN224037_c0_g1_i1	.	.	.	.	.	.	.	.	.	.	.	.
TRINITY_DN224065_c0_g1	TRINITY_DN224065_c0_g1_i1	.	.	.	.	.	.	.	.	.	.	.	.
TRINITY_DN224009_c0_g1	TRINITY_DN224009_c0_g1_i1	.	.	.	.	.	.	.	.	.	.	.	.
TRINITY_DN224067_c0_g1	TRINITY_DN224067_c0_g1_i1	.	.	.	.	.	.	.	.	.	.	.	.
TRINITY_DN224021_c0_g1	TRINITY_DN224021_c0_g1_i1	.	.	.	.	.	.	.	.	.	.	.	.
TRINITY_DN224099_c0_g1	TRINITY_DN224099_c0_g1_i1	SURE_ACIET^SURE_ACIET^Q:207-1,H:4-72^85.51%ID^E:8e-36^RecName: Full=5'-nucleotidase SurE {ECO:0000255|HAMAP-Rule:MF_00060};^Bacteria; Proteobacteria; Betaproteobacteria; Burkholderiales; Comamonadaceae; Acidovorax	.	.	.	.	.	.	.	COG0496^Nucleotidase that shows phosphatase activity on nucleoside 5'-monophosphates (By similarity)	KEGG:dia:Dtpsy_1080`KO:K03787	GO:0005737^cellular_component^cytoplasm`GO:0008253^molecular_function^5'-nucleotidase activity`GO:0046872^molecular_function^metal ion binding`GO:0000166^molecular_function^nucleotide binding	.
TRINITY_DN224068_c0_g1	TRINITY_DN224068_c0_g1_i1	.	.	.	.	.	.	.	.	.	.	.	.
TRINITY_DN224092_c0_g1	TRINITY_DN224092_c0_g1_i1	.	.	.	.	.	.	.	.	.	.	.	.
TRINITY_DN224081_c0_g1	TRINITY_DN224081_c0_g1_i1	.	.	.	.	.	.	.	.	.	.	.	.
TRINITY_DN224039_c0_g1	TRINITY_DN224039_c0_g1_i1	.	.	.	.	.	.	.	.	.	.	.	.
TRINITY_DN224093_c0_g1	TRINITY_DN224093_c0_g1_i1	.	.	.	.	.	.	.	.	.	.	.	.
TRINITY_DN224042_c0_g1	TRINITY_DN224042_c0_g1_i1	YTCB_PSESQ^YTCB_PSESQ^Q:240-4,H:223-302^43.75%ID^E:1e-14^RecName: Full=UPF0065 protein in tcbD-tcbE intergenic region;^Bacteria; Proteobacteria; Betaproteobacteria; Burkholderiales; Comamonadaceae	.	.	.	.	.	.	.	.	.	GO:0030288^cellular_component^outer membrane-bounded periplasmic space	.
TRINITY_DN224075_c0_g1	TRINITY_DN224075_c0_g1_i1	.	.	.	.	.	.	.	.	.	.	.	.
TRINITY_DN224014_c0_g1	TRINITY_DN224014_c0_g1_i1	.	.	.	.	.	.	.	.	.	.	.	.
TRINITY_DN224050_c0_g1	TRINITY_DN224050_c0_g1_i1	.	.	.	.	.	.	.	.	.	.	.	.
TRINITY_DN224053_c0_g1	TRINITY_DN224053_c0_g1_i1	.	.	.	.	.	.	.	.	.	.	.	.
TRINITY_DN224061_c0_g1	TRINITY_DN224061_c0_g1_i1	.	.	.	.	.	.	.	.	.	.	.	.
TRINITY_DN224063_c0_g1	TRINITY_DN224063_c0_g1_i1	.	.	.	.	.	.	.	.	.	.	.	.
TRINITY_DN224059_c0_g1	TRINITY_DN224059_c0_g1_i1	.	.	.	.	.	.	.	.	.	.	.	.
TRINITY_DN224095_c0_g1	TRINITY_DN224095_c0_g1_i1	.	.	.	.	.	.	.	.	.	.	.	.
TRINITY_DN224060_c0_g1	TRINITY_DN224060_c0_g1_i1	.	.	.	.	.	.	.	.	.	.	.	.
TRINITY_DN224076_c0_g1	TRINITY_DN224076_c0_g1_i1	.	.	.	.	.	.	.	.	.	.	.	.
TRINITY_DN224096_c0_g1	TRINITY_DN224096_c0_g1_i1	.	.	.	.	.	.	.	.	.	.	.	.
TRINITY_DN224013_c0_g1	TRINITY_DN224013_c0_g1_i1	.	.	.	.	.	.	.	.	.	.	.	.
TRINITY_DN224016_c0_g1	TRINITY_DN224016_c0_g1_i1	.	.	.	.	.	.	.	.	.	.	.	.
TRINITY_DN224066_c0_g1	TRINITY_DN224066_c0_g1_i1	.	.	.	.	.	.	.	.	.	.	.	.
TRINITY_DN224097_c0_g1	TRINITY_DN224097_c0_g1_i1	.	.	.	.	.	.	.	.	.	.	.	.
TRINITY_DN224094_c0_g1	TRINITY_DN224094_c0_g1_i1	.	.	.	.	.	.	.	.	.	.	.	.
TRINITY_DN224023_c0_g1	TRINITY_DN224023_c0_g1_i1	.	.	TRINITY_DN224023_c0_g1_i1.p1	22-336[-]	.	.	.	.	.	.	.	.
TRINITY_DN224086_c0_g1	TRINITY_DN224086_c0_g1_i1	.	.	.	.	.	.	.	.	.	.	.	.
TRINITY_DN224070_c0_g1	TRINITY_DN224070_c0_g1_i1	.	.	.	.	.	.	.	.	.	.	.	.
TRINITY_DN224019_c0_g1	TRINITY_DN224019_c0_g1_i1	.	.	.	.	.	.	.	.	.	.	.	.
TRINITY_DN224069_c0_g1	TRINITY_DN224069_c0_g1_i1	.	.	.	.	.	.	.	.	.	.	.	.
TRINITY_DN224045_c0_g1	TRINITY_DN224045_c0_g1_i1	.	.	.	.	.	.	.	.	.	.	.	.
TRINITY_DN224046_c0_g1	TRINITY_DN224046_c0_g1_i1	.	.	.	.	.	.	.	.	.	.	.	.
TRINITY_DN224046_c1_g1	TRINITY_DN224046_c1_g1_i1	.	.	.	.	.	.	.	.	.	.	.	.
TRINITY_DN224006_c0_g1	TRINITY_DN224006_c0_g1_i1	RNSE_THET8^RNSE_THET8^Q:17-340,H:130-233^41.28%ID^E:2e-17^RecName: Full=Ribonuclease TTHA0252;^Bacteria; Deinococcus-Thermus; Deinococci; Thermales; Thermaceae; Thermus	.	TRINITY_DN224006_c0_g1_i1.p1	2-340[+]	RNSE_THET8^RNSE_THET8^Q:6-113,H:130-233^41.284%ID^E:6.22e-18^RecName: Full=Ribonuclease TTHA0252;^Bacteria; Deinococcus-Thermus; Deinococci; Thermales; Thermaceae; Thermus	.	.	.	COG1236^cleavage and polyadenylation	KEGG:ttj:TTHA0252`KO:K07576	GO:0005737^cellular_component^cytoplasm`GO:0004519^molecular_function^endonuclease activity`GO:0046872^molecular_function^metal ion binding`GO:0003723^molecular_function^RNA binding`GO:0006364^biological_process^rRNA processing	.
TRINITY_DN224055_c0_g1	TRINITY_DN224055_c0_g1_i1	.	.	.	.	.	.	.	.	.	.	.	.
TRINITY_DN231127_c0_g1	TRINITY_DN231127_c0_g1_i1	HMUT_YERPE^HMUT_YERPE^Q:1197-493,H:28-257^28.15%ID^E:5e-14^RecName: Full=Hemin-binding periplasmic protein HmuT;^Bacteria; Proteobacteria; Gammaproteobacteria; Enterobacterales; Yersiniaceae; Yersinia	.	TRINITY_DN231127_c0_g1_i1.p1	418-1461[-]	HMUT_YERPE^HMUT_YERPE^Q:89-323,H:28-257^31.687%ID^E:4.49e-19^RecName: Full=Hemin-binding periplasmic protein HmuT;^Bacteria; Proteobacteria; Gammaproteobacteria; Enterobacterales; Yersiniaceae; Yersinia	PF01497.18^Peripla_BP_2^Periplasmic binding protein^90-320^E:5.4e-18	sigP:1^24^0.721^YES	.	COG4558^periplasmic binding protein	KEGG:ype:YPO0281`KEGG:ypk:y0541`KEGG:ypm:YP_0436`KO:K02016	GO:0042597^cellular_component^periplasmic space`GO:0006811^biological_process^ion transport`GO:0055072^biological_process^iron ion homeostasis	.
TRINITY_DN231101_c0_g1	TRINITY_DN231101_c0_g1_i1	.	.	.	.	.	.	.	.	.	.	.	.
TRINITY_DN231151_c0_g1	TRINITY_DN231151_c0_g1_i1	.	.	.	.	.	.	.	.	.	.	.	.
TRINITY_DN231126_c0_g1	TRINITY_DN231126_c0_g1_i1	.	.	.	.	.	.	.	.	.	.	.	.
TRINITY_DN231152_c0_g1	TRINITY_DN231152_c0_g1_i1	.	.	.	.	.	.	.	.	.	.	.	.
TRINITY_DN231111_c0_g1	TRINITY_DN231111_c0_g1_i1	.	.	.	.	.	.	.	.	.	.	.	.
TRINITY_DN231195_c0_g1	TRINITY_DN231195_c0_g1_i1	.	.	.	.	.	.	.	.	.	.	.	.
TRINITY_DN231181_c0_g1	TRINITY_DN231181_c0_g1_i1	.	.	.	.	.	.	.	.	.	.	.	.
TRINITY_DN231140_c0_g1	TRINITY_DN231140_c0_g1_i1	CATA_MICLU^CATA_MICLU^Q:266-3,H:153-240^72.73%ID^E:7e-40^RecName: Full=Catalase;^Bacteria; Actinobacteria; Micrococcales; Micrococcaceae; Micrococcus	.	.	.	.	.	.	.	COG0753^Catalase	.	GO:0005737^cellular_component^cytoplasm`GO:0004096^molecular_function^catalase activity`GO:0020037^molecular_function^heme binding`GO:0046872^molecular_function^metal ion binding`GO:0042744^biological_process^hydrogen peroxide catabolic process`GO:0006979^biological_process^response to oxidative stress	.
TRINITY_DN231137_c0_g1	TRINITY_DN231137_c0_g1_i1	.	.	.	.	.	.	.	.	.	.	.	.
TRINITY_DN231174_c0_g1	TRINITY_DN231174_c0_g1_i1	.	.	.	.	.	.	.	.	.	.	.	.
TRINITY_DN231162_c0_g1	TRINITY_DN231162_c0_g1_i1	.	.	.	.	.	.	.	.	.	.	.	.
TRINITY_DN231165_c0_g1	TRINITY_DN231165_c0_g1_i1	.	.	.	.	.	.	.	.	.	.	.	.
TRINITY_DN231154_c0_g1	TRINITY_DN231154_c0_g1_i1	UBQL4_MOUSE^UBQL4_MOUSE^Q:171-1,H:171-227^96.49%ID^E:4e-19^RecName: Full=Ubiquilin-4;^Eukaryota; Metazoa; Chordata; Craniata; Vertebrata; Euteleostomi; Mammalia; Eutheria; Euarchontoglires; Glires; Rodentia; Myomorpha; Muroidea; Muridae; Murinae; Mus; Mus	.	TRINITY_DN231154_c0_g1_i1.p1	1-351[-]	UBQL4_MOUSE^UBQL4_MOUSE^Q:3-117,H:117-227^75.63%ID^E:3.11e-25^RecName: Full=Ubiquilin-4;^Eukaryota; Metazoa; Chordata; Craniata; Vertebrata; Euteleostomi; Mammalia; Eutheria; Euarchontoglires; Glires; Rodentia; Myomorpha; Muroidea; Muridae; Murinae; Mus; Mus	.	.	ExpAA=18.31^PredHel=1^Topology=o41-63i	COG5272^ubiquitin	KEGG:mmu:94232`KO:K04523	GO:0005776^cellular_component^autophagosome`GO:0005737^cellular_component^cytoplasm`GO:0031410^cellular_component^cytoplasmic vesicle`GO:0005829^cellular_component^cytosol`GO:0031597^cellular_component^cytosolic proteasome complex`GO:0005789^cellular_component^endoplasmic reticulum membrane`GO:0031595^cellular_component^nuclear proteasome complex`GO:0005634^cellular_component^nucleus`GO:0048471^c…	.
TRINITY_DN231175_c0_g1	TRINITY_DN231175_c0_g1_i1	.	.	.	.	.	.	.	.	.	.	.	.
TRINITY_DN231116_c0_g1	TRINITY_DN231116_c0_g1_i1	.	.	.	.	.	.	.	.	.	.	.	.
TRINITY_DN231115_c0_g1	TRINITY_DN231115_c0_g1_i1	POL3_DROME^POL3_DROME^Q:8-223,H:362-433^41.67%ID^E:1e-13^RecName: Full=Retrovirus-related Pol polyprotein from transposon 17.6;^Eukaryota; Metazoa; Ecdysozoa; Arthropoda; Hexapoda; Insecta; Pterygota; Neoptera; Holometabola; Diptera; Brachycera; Muscomorpha; Ephydroidea; Drosophilidae; Drosophila; Sophophora	.	.	.	.	.	.	.	.	.	GO:0004190^molecular_function^aspartic-type endopeptidase activity`GO:0004519^molecular_function^endonuclease activity`GO:0003676^molecular_function^nucleic acid binding`GO:0003964^molecular_function^RNA-directed DNA polymerase activity`GO:0015074^biological_process^DNA integration	.
TRINITY_DN231183_c0_g1	TRINITY_DN231183_c0_g1_i1	TRA8_CUPMC^TRA8_CUPMC^Q:237-1,H:97-175^67.09%ID^E:2e-32^RecName: Full=Transposase for insertion sequence element IS1086;^Bacteria; Proteobacteria; Betaproteobacteria; Burkholderiales; Burkholderiaceae; Cupriavidus	.	.	.	.	.	.	.	COG2826^transposase	KEGG:rme:Rmet_2842`KEGG:rme:Rmet_4004`KEGG:rme:Rmet_6282	GO:0003677^molecular_function^DNA binding`GO:0004803^molecular_function^transposase activity`GO:0015074^biological_process^DNA integration`GO:0006313^biological_process^transposition, DNA-mediated	.
TRINITY_DN231129_c0_g1	TRINITY_DN231129_c0_g1_i1	DHPS_HAEIN^DHPS_HAEIN^Q:23-310,H:136-231^38.54%ID^E:2e-17^RecName: Full=Dihydropteroate synthase;^Bacteria; Proteobacteria; Gammaproteobacteria; Pasteurellales; Pasteurellaceae; Haemophilus	.	TRINITY_DN231129_c0_g1_i1.p1	2-310[+]	DHPS_HAEIN^DHPS_HAEIN^Q:8-103,H:136-231^38.542%ID^E:9.42e-18^RecName: Full=Dihydropteroate synthase;^Bacteria; Proteobacteria; Gammaproteobacteria; Pasteurellales; Pasteurellaceae; Haemophilus	PF00809.22^Pterin_bind^Pterin binding enzyme^5-98^E:9e-18	.	.	COG0294^dihydropteroate synthase	KEGG:hin:HI1336`KEGG:hin:HI1464`KO:K00796	GO:0005829^cellular_component^cytosol`GO:0004156^molecular_function^dihydropteroate synthase activity`GO:0046872^molecular_function^metal ion binding`GO:0046656^biological_process^folic acid biosynthetic process`GO:0046654^biological_process^tetrahydrofolate biosynthetic process	GO:0042558^biological_process^pteridine-containing compound metabolic process
TRINITY_DN231188_c0_g1	TRINITY_DN231188_c0_g1_i1	.	.	.	.	.	.	.	.	.	.	.	.
TRINITY_DN231186_c0_g1	TRINITY_DN231186_c0_g1_i1	COBQ_ACIAC^COBQ_ACIAC^Q:591-145,H:333-480^57.05%ID^E:3e-46^RecName: Full=Cobyric acid synthase {ECO:0000255|HAMAP-Rule:MF_00028};^Bacteria; Proteobacteria; Betaproteobacteria; Burkholderiales; Comamonadaceae; Acidovorax	.	TRINITY_DN231186_c0_g1_i1.p2	130-591[-]	COBQ_ACIAC^COBQ_ACIAC^Q:1-149,H:333-480^57.047%ID^E:4.86e-48^RecName: Full=Cobyric acid synthase {ECO:0000255|HAMAP-Rule:MF_00028};^Bacteria; Proteobacteria; Betaproteobacteria; Burkholderiales; Comamonadaceae; Acidovorax	PF07685.14^GATase_3^CobB/CobQ-like glutamine amidotransferase domain^1-121^E:8.9e-24	.	.	COG1492^catalyzes amidations at positions B, D, E, and G on adenosylcobyrinic A,C-diamide. NH(2) groups are provided by glutamine, and one molecule of ATP is hydrogenolyzed for each amidation (By similarity)	KEGG:aav:Aave_1552`KO:K02232	GO:0015420^molecular_function^cobalamin-transporting ATPase activity`GO:0009236^biological_process^cobalamin biosynthetic process`GO:0006541^biological_process^glutamine metabolic process	GO:0003824^molecular_function^catalytic activity`GO:0009236^biological_process^cobalamin biosynthetic process
TRINITY_DN231130_c0_g1	TRINITY_DN231130_c0_g1_i1	.	.	.	.	.	.	.	.	.	.	.	.
TRINITY_DN231117_c0_g1	TRINITY_DN231117_c0_g1_i1	.	.	.	.	.	.	.	.	.	.	.	.
TRINITY_DN231139_c0_g1	TRINITY_DN231139_c0_g1_i1	.	.	.	.	.	.	.	.	.	.	.	.
TRINITY_DN231121_c0_g1	TRINITY_DN231121_c0_g1_i1	.	.	.	.	.	.	.	.	.	.	.	.
TRINITY_DN231176_c0_g1	TRINITY_DN231176_c0_g1_i1	MNME_AZOSB^MNME_AZOSB^Q:2-235,H:202-279^80.77%ID^E:1e-35^RecName: Full=tRNA modification GTPase MnmE {ECO:0000255|HAMAP-Rule:MF_00379};^Bacteria; Proteobacteria; Betaproteobacteria; Rhodocyclales; Zoogloeaceae; Azoarcus	.	.	.	.	.	.	.	COG0486^Exhibits a very high intrinsic GTPase hydrolysis rate. Involved in the addition of a carboxymethylaminomethyl (cmnm) group at the wobble position (U34) of certain tRNAs, forming tRNA- cmnm(5)s(2)U34 (By similarity)	KEGG:azo:azo3988`KO:K03650	GO:0005737^cellular_component^cytoplasm`GO:0005525^molecular_function^GTP binding`GO:0003924^molecular_function^GTPase activity`GO:0046872^molecular_function^metal ion binding`GO:0006400^biological_process^tRNA modification	.
TRINITY_DN231171_c0_g1	TRINITY_DN231171_c0_g1_i1	.	.	.	.	.	.	.	.	.	.	.	.
TRINITY_DN231187_c0_g1	TRINITY_DN231187_c0_g1_i1	.	.	.	.	.	.	.	.	.	.	.	.
TRINITY_DN231125_c0_g1	TRINITY_DN231125_c0_g1_i1	PTC_DROME^PTC_DROME^Q:1526-1449,H:82-107^88.46%ID^E:3e-05^RecName: Full=Protein patched;^Eukaryota; Metazoa; Ecdysozoa; Arthropoda; Hexapoda; Insecta; Pterygota; Neoptera; Holometabola; Diptera; Brachycera; Muscomorpha; Ephydroidea; Drosophilidae; Drosophila; Sophophora	.	.	.	.	.	.	.	ENOG410XRKU^Patched 1	KEGG:dme:Dmel_CG2411`KO:K06225	GO:0009925^cellular_component^basal plasma membrane`GO:0005929^cellular_component^cilium`GO:0030139^cellular_component^endocytic vesicle`GO:0005887^cellular_component^integral component of plasma membrane`GO:0005886^cellular_component^plasma membrane`GO:0097108^molecular_function^hedgehog family protein binding`GO:0008158^molecular_function^hedgehog receptor activity`GO:0030228^molecular_function…	.
TRINITY_DN231148_c0_g1	TRINITY_DN231148_c0_g1_i1	.	.	.	.	.	.	.	.	.	.	.	.
TRINITY_DN231200_c0_g1	TRINITY_DN231200_c0_g1_i1	.	.	.	.	.	.	.	.	.	.	.	.
TRINITY_DN231102_c0_g1	TRINITY_DN231102_c0_g1_i1	.	.	.	.	.	.	.	.	.	.	.	.
TRINITY_DN231120_c0_g1	TRINITY_DN231120_c0_g1_i1	.	.	.	.	.	.	.	.	.	.	.	.
TRINITY_DN231166_c0_g1	TRINITY_DN231166_c0_g1_i1	.	.	.	.	.	.	.	.	.	.	.	.
TRINITY_DN231185_c0_g1	TRINITY_DN231185_c0_g1_i1	.	.	.	.	.	.	.	.	.	.	.	.
TRINITY_DN231149_c0_g1	TRINITY_DN231149_c0_g1_i1	.	.	.	.	.	.	.	.	.	.	.	.
TRINITY_DN231178_c0_g1	TRINITY_DN231178_c0_g1_i1	.	.	.	.	.	.	.	.	.	.	.	.
TRINITY_DN231161_c0_g1	TRINITY_DN231161_c0_g1_i1	.	.	.	.	.	.	.	.	.	.	.	.
TRINITY_DN231180_c0_g1	TRINITY_DN231180_c0_g1_i1	YJMD_BACSU^YJMD_BACSU^Q:242-42,H:170-236^45.59%ID^E:2e-07^RecName: Full=Uncharacterized zinc-type alcohol dehydrogenase-like protein YjmD;^Bacteria; Firmicutes; Bacilli; Bacillales; Bacillaceae; Bacillus	.	.	.	.	.	.	.	COG1063^Dehydrogenase	KEGG:bsu:BSU12330	GO:0005829^cellular_component^cytosol`GO:0004024^molecular_function^alcohol dehydrogenase activity, zinc-dependent`GO:0051903^molecular_function^S-(hydroxymethyl)glutathione dehydrogenase activity`GO:0008270^molecular_function^zinc ion binding`GO:0046294^biological_process^formaldehyde catabolic process	.
TRINITY_DN231177_c0_g1	TRINITY_DN231177_c0_g1_i1	.	.	.	.	.	.	.	.	.	.	.	.
TRINITY_DN231122_c0_g1	TRINITY_DN231122_c0_g1_i1	.	.	.	.	.	.	.	.	.	.	.	.
TRINITY_DN231155_c0_g1	TRINITY_DN231155_c0_g1_i1	DPO3A_PSEAE^DPO3A_PSEAE^Q:3-539,H:22-200^94.97%ID^E:3e-113^RecName: Full=DNA polymerase III subunit alpha;^Bacteria; Proteobacteria; Gammaproteobacteria; Pseudomonadales; Pseudomonadaceae; Pseudomonas	.	TRINITY_DN231155_c0_g1_i1.p1	75-539[+]	DPO3A_PSEAE^DPO3A_PSEAE^Q:1-155,H:46-200^99.355%ID^E:1.3e-101^RecName: Full=DNA polymerase III subunit alpha;^Bacteria; Proteobacteria; Gammaproteobacteria; Pseudomonadales; Pseudomonadaceae; Pseudomonas	PF02811.19^PHP^PHP domain^1-126^E:3.8e-27	.	.	COG0587^DNA polymerase III (alpha subunit)	KEGG:pae:PA3640`KO:K02337	GO:0005737^cellular_component^cytoplasm`GO:0008408^molecular_function^3'-5' exonuclease activity`GO:0003887^molecular_function^DNA-directed DNA polymerase activity`GO:0003676^molecular_function^nucleic acid binding`GO:0006260^biological_process^DNA replication	GO:0003824^molecular_function^catalytic activity
TRINITY_DN231191_c0_g1	TRINITY_DN231191_c0_g1_i1	.	.	.	.	.	.	.	.	.	.	.	.
TRINITY_DN231124_c0_g1	TRINITY_DN231124_c0_g1_i1	.	.	.	.	.	.	.	.	.	.	.	.
TRINITY_DN231168_c0_g1	TRINITY_DN231168_c0_g1_i1	PHNB_ECOLI^PHNB_ECOLI^Q:2-103,H:106-139^55.88%ID^E:1e-06^RecName: Full=Protein PhnB;^Bacteria; Proteobacteria; Gammaproteobacteria; Enterobacterales; Enterobacteriaceae; Escherichia	.	.	.	.	.	.	.	COG2764^glyoxalase bleomycin resistance protein dioxygenase	KEGG:ecj:JW4068`KEGG:eco:b4107`KO:K04750	.	.
TRINITY_DN231167_c0_g1	TRINITY_DN231167_c0_g1_i1	.	.	.	.	.	.	.	.	.	.	.	.
TRINITY_DN231113_c0_g1	TRINITY_DN231113_c0_g1_i1	GCSP_VARPS^GCSP_VARPS^Q:228-1,H:293-368^81.58%ID^E:3e-36^RecName: Full=Glycine dehydrogenase (decarboxylating) {ECO:0000255|HAMAP-Rule:MF_00711};^Bacteria; Proteobacteria; Betaproteobacteria; Burkholderiales; Comamonadaceae; Variovorax	.	.	.	.	.	.	.	COG0403^The glycine cleavage system catalyzes the degradation of glycine. The P protein binds the alpha-amino group of glycine through its pyridoxal phosphate cofactor`COG1003^The glycine cleavage system catalyzes the degradation of glycine. The P protein binds the alpha-amino group of glycine through its pyridoxal phosphate cofactor	KEGG:vap:Vapar_3301`KO:K00281	GO:0004375^molecular_function^glycine dehydrogenase (decarboxylating) activity`GO:0019464^biological_process^glycine decarboxylation via glycine cleavage system	.
TRINITY_DN231197_c0_g1	TRINITY_DN231197_c0_g1_i1	.	.	.	.	.	.	.	.	.	.	.	.
TRINITY_DN231133_c0_g1	TRINITY_DN231133_c0_g1_i1	.	.	.	.	.	.	.	.	.	.	.	.
TRINITY_DN231153_c0_g1	TRINITY_DN231153_c0_g1_i1	.	.	.	.	.	.	.	.	.	.	.	.
TRINITY_DN231196_c0_g1	TRINITY_DN231196_c0_g1_i1	.	.	.	.	.	.	.	.	.	.	.	.
TRINITY_DN231128_c0_g1	TRINITY_DN231128_c0_g1_i1	.	.	.	.	.	.	.	.	.	.	.	.
TRINITY_DN231105_c0_g1	TRINITY_DN231105_c0_g1_i1	MSRA_BACHD^MSRA_BACHD^Q:1-252,H:8-91^75%ID^E:6e-41^RecName: Full=Peptide methionine sulfoxide reductase MsrA {ECO:0000255|HAMAP-Rule:MF_01401};^Bacteria; Firmicutes; Bacilli; Bacillales; Bacillaceae; Bacillus	.	.	.	.	.	.	.	COG0225^Has an important function as a repair enzyme for proteins that have been inactivated by oxidation. Catalyzes the reversible oxidation-reduction of methionine sulfoxide in proteins to methionine (By similarity)	KEGG:bha:BH2249`KO:K07304	GO:0008113^molecular_function^peptide-methionine (S)-S-oxide reductase activity`GO:0006464^biological_process^cellular protein modification process	.
TRINITY_DN231107_c0_g1	TRINITY_DN231107_c0_g1_i1	.	.	.	.	.	.	.	.	.	.	.	.
TRINITY_DN231190_c0_g1	TRINITY_DN231190_c0_g1_i1	.	.	.	.	.	.	.	.	.	.	.	.
TRINITY_DN231135_c0_g1	TRINITY_DN231135_c0_g1_i1	.	.	.	.	.	.	.	.	.	.	.	.
TRINITY_DN231159_c0_g1	TRINITY_DN231159_c0_g1_i1	.	.	.	.	.	.	.	.	.	.	.	.
TRINITY_DN231184_c0_g1	TRINITY_DN231184_c0_g1_i1	.	.	.	.	.	.	.	.	.	.	.	.
TRINITY_DN231136_c0_g1	TRINITY_DN231136_c0_g1_i1	MEPH_ECOLI^MEPH_ECOLI^Q:517-125,H:127-264^46.04%ID^E:5e-35^RecName: Full=Murein DD-endopeptidase MepH;^Bacteria; Proteobacteria; Gammaproteobacteria; Enterobacterales; Enterobacteriaceae; Escherichia	.	TRINITY_DN231136_c0_g1_i1.p2	116-538[-]	MEPH_ECOLI^MEPH_ECOLI^Q:8-138,H:127-264^46.043%ID^E:1.01e-36^RecName: Full=Murein DD-endopeptidase MepH;^Bacteria; Proteobacteria; Gammaproteobacteria; Enterobacterales; Enterobacteriaceae; Escherichia	PF00877.19^NLPC_P60^NlpC/P60 family^28-137^E:1.1e-30	.	.	COG0791^NLP P60 protein	KEGG:ecj:JW5270`KEGG:eco:b1655`KO:K19303	GO:0008234^molecular_function^cysteine-type peptidase activity`GO:0004175^molecular_function^endopeptidase activity`GO:0045227^biological_process^capsule polysaccharide biosynthetic process`GO:0071555^biological_process^cell wall organization`GO:0000270^biological_process^peptidoglycan metabolic process`GO:0009254^biological_process^peptidoglycan turnover	.
TRINITY_DN231156_c0_g1	TRINITY_DN231156_c0_g1_i1	.	.	.	.	.	.	.	.	.	.	.	.
TRINITY_DN231193_c0_g1	TRINITY_DN231193_c0_g1_i1	.	.	.	.	.	.	.	.	.	.	.	.
TRINITY_DN231158_c0_g1	TRINITY_DN231158_c0_g1_i1	.	.	.	.	.	.	.	.	.	.	.	.
TRINITY_DN231157_c0_g1	TRINITY_DN231157_c0_g1_i1	.	.	.	.	.	.	.	.	.	.	.	.
TRINITY_DN231142_c0_g1	TRINITY_DN231142_c0_g1_i1	.	.	.	.	.	.	.	.	.	.	.	.
TRINITY_DN231104_c0_g1	TRINITY_DN231104_c0_g1_i1	.	.	.	.	.	.	.	.	.	.	.	.
TRINITY_DN215448_c0_g1	TRINITY_DN215448_c0_g1_i1	.	.	.	.	.	.	.	.	.	.	.	.
TRINITY_DN215465_c0_g1	TRINITY_DN215465_c0_g1_i1	.	.	.	.	.	.	.	.	.	.	.	.
TRINITY_DN215477_c0_g1	TRINITY_DN215477_c0_g1_i1	.	.	.	.	.	.	.	.	.	.	.	.
TRINITY_DN215443_c0_g1	TRINITY_DN215443_c0_g1_i1	TM14_DROME^TM14_DROME^Q:493-329,H:1-63^41.27%ID^E:0.0003^RecName: Full=Transmembrane protein 14 homolog;^Eukaryota; Metazoa; Ecdysozoa; Arthropoda; Hexapoda; Insecta; Pterygota; Neoptera; Holometabola; Diptera; Brachycera; Muscomorpha; Ephydroidea; Drosophilidae; Drosophila; Sophophora	.	.	.	.	.	.	.	ENOG4112205^Transmembrane protein 14A	KEGG:dme:Dmel_CG5532	GO:0016021^cellular_component^integral component of membrane	.
TRINITY_DN215492_c0_g1	TRINITY_DN215492_c0_g1_i1	.	.	.	.	.	.	.	.	.	.	.	.
TRINITY_DN215435_c0_g1	TRINITY_DN215435_c0_g1_i1	.	.	.	.	.	.	.	.	.	.	.	.
TRINITY_DN215470_c0_g1	TRINITY_DN215470_c0_g1_i1	BNIP2_HUMAN^BNIP2_HUMAN^Q:227-3,H:1-55^50.67%ID^E:8e-09^RecName: Full=BCL2/adenovirus E1B 19 kDa protein-interacting protein 2;^Eukaryota; Metazoa; Chordata; Craniata; Vertebrata; Euteleostomi; Mammalia; Eutheria; Euarchontoglires; Primates; Haplorrhini; Catarrhini; Hominidae; Homo	.	.	.	.	.	.	.	ENOG410YCZE^BCL2 adenovirus E1B 19kDa interacting protein 2	KEGG:hsa:663`KO:K18448	GO:0005737^cellular_component^cytoplasm`GO:0005829^cellular_component^cytosol`GO:0043231^cellular_component^intracellular membrane-bounded organelle`GO:0005635^cellular_component^nuclear envelope`GO:0048471^cellular_component^perinuclear region of cytoplasm`GO:0005509^molecular_function^calcium ion binding`GO:0004309^molecular_function^exopolyphosphatase activity`GO:0005096^molecular_function^GTP…	.
TRINITY_DN215447_c0_g1	TRINITY_DN215447_c0_g1_i1	.	.	.	.	.	.	.	.	.	.	.	.
TRINITY_DN215453_c0_g1	TRINITY_DN215453_c0_g1_i1	.	.	.	.	.	.	.	.	.	.	.	.
TRINITY_DN215464_c0_g1	TRINITY_DN215464_c0_g1_i1	.	.	.	.	.	.	.	.	.	.	.	.
TRINITY_DN215500_c0_g1	TRINITY_DN215500_c0_g1_i1	.	.	.	.	.	.	.	.	.	.	.	.
TRINITY_DN215452_c0_g1	TRINITY_DN215452_c0_g1_i1	.	.	.	.	.	.	.	.	.	.	.	.
TRINITY_DN215404_c0_g1	TRINITY_DN215404_c0_g1_i1	.	.	.	.	.	.	.	.	.	.	.	.
TRINITY_DN215493_c0_g1	TRINITY_DN215493_c0_g1_i1	.	.	.	.	.	.	.	.	.	.	.	.
TRINITY_DN215411_c0_g1	TRINITY_DN215411_c0_g1_i1	MREB_SHIFL^MREB_SHIFL^Q:1-318,H:228-333^73.58%ID^E:2e-31^RecName: Full=Cell shape-determining protein MreB {ECO:0000255|HAMAP-Rule:MF_02207};^Bacteria; Proteobacteria; Gammaproteobacteria; Enterobacterales; Enterobacteriaceae; Shigella	.	TRINITY_DN215411_c0_g1_i1.p1	1-318[+]	MREB_SHIFL^MREB_SHIFL^Q:1-106,H:228-333^73.585%ID^E:1.68e-47^RecName: Full=Cell shape-determining protein MreB {ECO:0000255|HAMAP-Rule:MF_02207};^Bacteria; Proteobacteria; Gammaproteobacteria; Enterobacterales; Enterobacteriaceae; Shigella	PF06723.13^MreB_Mbl^MreB/Mbl protein^3-105^E:3.9e-39	.	.	COG1077^Rod shape-determining protein, MreB	KEGG:sfl:SF3289`KEGG:sfx:S3506`KO:K03569	GO:0000902^biological_process^cell morphogenesis`GO:0008360^biological_process^regulation of cell shape	GO:0000902^biological_process^cell morphogenesis
TRINITY_DN215467_c0_g1	TRINITY_DN215467_c0_g1_i1	.	.	.	.	.	.	.	.	.	.	.	.
TRINITY_DN215487_c0_g1	TRINITY_DN215487_c0_g1_i1	.	.	.	.	.	.	.	.	.	.	.	.
TRINITY_DN215454_c0_g1	TRINITY_DN215454_c0_g1_i1	.	.	.	.	.	.	.	.	.	.	.	.
TRINITY_DN215486_c0_g1	TRINITY_DN215486_c0_g1_i1	.	.	.	.	.	.	.	.	.	.	.	.
TRINITY_DN215409_c0_g1	TRINITY_DN215409_c0_g1_i1	.	.	.	.	.	.	.	.	.	.	.	.
TRINITY_DN215497_c0_g1	TRINITY_DN215497_c0_g1_i1	.	.	.	.	.	.	.	.	.	.	.	.
TRINITY_DN215432_c0_g1	TRINITY_DN215432_c0_g1_i1	.	.	.	.	.	.	.	.	.	.	.	.
TRINITY_DN215460_c0_g1	TRINITY_DN215460_c0_g1_i1	.	.	.	.	.	.	.	.	.	.	.	.
TRINITY_DN215424_c0_g1	TRINITY_DN215424_c0_g1_i1	.	.	.	.	.	.	.	.	.	.	.	.
TRINITY_DN215495_c0_g1	TRINITY_DN215495_c0_g1_i1	.	.	.	.	.	.	.	.	.	.	.	.
TRINITY_DN215402_c0_g1	TRINITY_DN215402_c0_g1_i1	.	.	.	.	.	.	.	.	.	.	.	.
TRINITY_DN215418_c0_g1	TRINITY_DN215418_c0_g1_i1	.	.	.	.	.	.	.	.	.	.	.	.
TRINITY_DN215488_c0_g1	TRINITY_DN215488_c0_g1_i1	.	.	.	.	.	.	.	.	.	.	.	.
TRINITY_DN215423_c0_g1	TRINITY_DN215423_c0_g1_i1	.	.	.	.	.	.	.	.	.	.	.	.
TRINITY_DN215403_c0_g1	TRINITY_DN215403_c0_g1_i1	GLMS_CALS4^GLMS_CALS4^Q:1-246,H:527-608^65.85%ID^E:8e-29^RecName: Full=Glutamine--fructose-6-phosphate aminotransferase [isomerizing] {ECO:0000255|HAMAP-Rule:MF_00164};^Bacteria; Firmicutes; Clostridia; Thermoanaerobacterales; Thermoanaerobacteraceae; Caldanaerobacter	.	.	.	.	.	.	.	COG0449^Catalyzes the first step in hexosamine metabolism, converting fructose-6P into glucosamine-6P using glutamine as a nitrogen source (By similarity)	KEGG:tte:TTE2190`KO:K00820	GO:0005737^cellular_component^cytoplasm`GO:0097367^molecular_function^carbohydrate derivative binding`GO:0004360^molecular_function^glutamine-fructose-6-phosphate transaminase (isomerizing) activity`GO:1901137^biological_process^carbohydrate derivative biosynthetic process`GO:0005975^biological_process^carbohydrate metabolic process`GO:0006541^biological_process^glutamine metabolic process	.
TRINITY_DN215425_c0_g1	TRINITY_DN215425_c0_g1_i1	.	.	.	.	.	.	.	.	.	.	.	.
TRINITY_DN215483_c0_g1	TRINITY_DN215483_c0_g1_i1	.	.	.	.	.	.	.	.	.	.	.	.
TRINITY_DN215471_c0_g1	TRINITY_DN215471_c0_g1_i1	.	.	.	.	.	.	.	.	.	.	.	.
TRINITY_DN215431_c0_g1	TRINITY_DN215431_c0_g1_i1	.	.	.	.	.	.	.	.	.	.	.	.
TRINITY_DN215414_c0_g1	TRINITY_DN215414_c0_g1_i1	.	.	.	.	.	.	.	.	.	.	.	.
TRINITY_DN215444_c0_g1	TRINITY_DN215444_c0_g1_i1	.	.	.	.	.	.	.	.	.	.	.	.
TRINITY_DN215450_c0_g1	TRINITY_DN215450_c0_g1_i1	.	.	.	.	.	.	.	.	.	.	.	.
TRINITY_DN215408_c0_g1	TRINITY_DN215408_c0_g1_i1	.	.	.	.	.	.	.	.	.	.	.	.
TRINITY_DN215406_c0_g1	TRINITY_DN215406_c0_g1_i1	.	.	.	.	.	.	.	.	.	.	.	.
TRINITY_DN215445_c0_g1	TRINITY_DN215445_c0_g1_i1	.	.	.	.	.	.	.	.	.	.	.	.
TRINITY_DN215434_c0_g1	TRINITY_DN215434_c0_g1_i1	.	.	.	.	.	.	.	.	.	.	.	.
TRINITY_DN215489_c0_g1	TRINITY_DN215489_c0_g1_i1	.	.	.	.	.	.	.	.	.	.	.	.
TRINITY_DN215455_c0_g1	TRINITY_DN215455_c0_g1_i1	.	.	.	.	.	.	.	.	.	.	.	.
TRINITY_DN215429_c0_g1	TRINITY_DN215429_c0_g1_i1	.	.	.	.	.	.	.	.	.	.	.	.
TRINITY_DN215490_c0_g1	TRINITY_DN215490_c0_g1_i1	.	.	.	.	.	.	.	.	.	.	.	.
TRINITY_DN215426_c0_g1	TRINITY_DN215426_c0_g1_i1	.	.	TRINITY_DN215426_c0_g1_i1.p1	3-362[-]	.	.	.	.	.	.	.	.
TRINITY_DN215415_c0_g1	TRINITY_DN215415_c0_g1_i1	MOEB_SALTY^MOEB_SALTY^Q:366-1,H:118-237^43.2%ID^E:9e-29^RecName: Full=Molybdopterin-synthase adenylyltransferase;^Bacteria; Proteobacteria; Gammaproteobacteria; Enterobacterales; Enterobacteriaceae; Salmonella	.	TRINITY_DN215415_c0_g1_i1.p3	1-366[-]	MOEB_SALTY^MOEB_SALTY^Q:1-122,H:118-237^43.2%ID^E:9.02e-30^RecName: Full=Molybdopterin-synthase adenylyltransferase;^Bacteria; Proteobacteria; Gammaproteobacteria; Enterobacterales; Enterobacteriaceae; Salmonella	PF00899.21^ThiF^ThiF family^3-121^E:5.5e-21	.	.	COG0476^small protein activating enzyme activity	KEGG:stm:STM0845`KO:K21029	GO:0005737^cellular_component^cytoplasm`GO:0005829^cellular_component^cytosol`GO:0005524^molecular_function^ATP binding`GO:0046872^molecular_function^metal ion binding`GO:0061605^molecular_function^molybdopterin-synthase adenylyltransferase activity`GO:0016779^molecular_function^nucleotidyltransferase activity`GO:0008641^molecular_function^ubiquitin-like modifier activating enzyme activity`GO:000…	GO:0008641^molecular_function^ubiquitin-like modifier activating enzyme activity
TRINITY_DN215442_c0_g1	TRINITY_DN215442_c0_g1_i1	.	.	.	.	.	.	.	.	.	.	.	.
TRINITY_DN215496_c0_g1	TRINITY_DN215496_c0_g1_i1	.	.	.	.	.	.	.	.	.	.	.	.
TRINITY_DN215494_c0_g1	TRINITY_DN215494_c0_g1_i1	.	.	.	.	.	.	.	.	.	.	.	.
TRINITY_DN215407_c0_g1	TRINITY_DN215407_c0_g1_i1	GLTB_ECOLI^GLTB_ECOLI^Q:3-284,H:284-377^58.51%ID^E:2e-32^RecName: Full=Glutamate synthase [NADPH] large chain;^Bacteria; Proteobacteria; Gammaproteobacteria; Enterobacterales; Enterobacteriaceae; Escherichia	.	.	.	.	.	.	.	COG0067^glutamate synthase`COG0069^glutamate synthase`COG0070^glutamate synthase	KEGG:ecj:JW3179`KEGG:eco:b3212`KO:K00265	GO:0005829^cellular_component^cytosol`GO:0051538^molecular_function^3 iron, 4 sulfur cluster binding`GO:0004355^molecular_function^glutamate synthase (NADPH) activity`GO:0046872^molecular_function^metal ion binding`GO:0016491^molecular_function^oxidoreductase activity`GO:0019676^biological_process^ammonia assimilation cycle`GO:0006537^biological_process^glutamate biosynthetic process`GO:0097054^b…	.
TRINITY_DN215463_c0_g1	TRINITY_DN215463_c0_g1_i1	.	.	.	.	.	.	.	.	.	.	.	.
TRINITY_DN215446_c0_g1	TRINITY_DN215446_c0_g1_i1	APBB1_MOUSE^APBB1_MOUSE^Q:41-214,H:189-250^64.52%ID^E:2e-09^RecName: Full=Amyloid-beta A4 precursor protein-binding family B member 1;^Eukaryota; Metazoa; Chordata; Craniata; Vertebrata; Euteleostomi; Mammalia; Eutheria; Euarchontoglires; Glires; Rodentia; Myomorpha; Muroidea; Muridae; Murinae; Mus; Mus	.	.	.	.	.	.	.	ENOG410YEVS^amyloid beta (A4) precursor protein-binding, family B, member	KEGG:mmu:11785`KO:K04529	GO:0005737^cellular_component^cytoplasm`GO:0043197^cellular_component^dendritic spine`GO:0098978^cellular_component^glutamatergic synapse`GO:0030426^cellular_component^growth cone`GO:1990812^cellular_component^growth cone filopodium`GO:1990761^cellular_component^growth cone lamellipodium`GO:0030027^cellular_component^lamellipodium`GO:0044304^cellular_component^main axon`GO:0031594^cellular_compon…	.
TRINITY_DN215484_c0_g1	TRINITY_DN215484_c0_g1_i1	.	.	.	.	.	.	.	.	.	.	.	.
TRINITY_DN215459_c0_g1	TRINITY_DN215459_c0_g1_i1	.	.	.	.	.	.	.	.	.	.	.	.
TRINITY_DN215475_c0_g1	TRINITY_DN215475_c0_g1_i1	.	.	.	.	.	.	.	.	.	.	.	.
TRINITY_DN215437_c0_g1	TRINITY_DN215437_c0_g1_i1	.	.	.	.	.	.	.	.	.	.	.	.
TRINITY_DN215498_c0_g1	TRINITY_DN215498_c0_g1_i1	PARE_SALTY^PARE_SALTY^Q:4-294,H:376-472^76.29%ID^E:3e-45^RecName: Full=DNA topoisomerase 4 subunit B {ECO:0000255|HAMAP-Rule:MF_00938};^Bacteria; Proteobacteria; Gammaproteobacteria; Enterobacterales; Enterobacteriaceae; Salmonella	.	TRINITY_DN215498_c0_g1_i1.p1	1-300[+]	PARE_SALTY^PARE_SALTY^Q:2-98,H:376-472^76.289%ID^E:6.86e-46^RecName: Full=DNA topoisomerase 4 subunit B {ECO:0000255|HAMAP-Rule:MF_00938};^Bacteria; Proteobacteria; Gammaproteobacteria; Enterobacterales; Enterobacteriaceae; Salmonella	PF01751.22^Toprim^Toprim domain^39-75^E:5.3e-06	.	.	COG0187^DNA gyrase negatively supercoils closed circular double- stranded DNA in an ATP-dependent manner and also catalyzes the interconversion of other topological isomers of double-stranded DNA rings, including catenanes and knotted rings (By similarity)	KEGG:stm:STM3181`KO:K02622	GO:0005694^cellular_component^chromosome`GO:0005524^molecular_function^ATP binding`GO:0003677^molecular_function^DNA binding`GO:0003918^molecular_function^DNA topoisomerase type II (ATP-hydrolyzing) activity`GO:0046872^molecular_function^metal ion binding`GO:0007059^biological_process^chromosome segregation`GO:0006265^biological_process^DNA topological change	.
TRINITY_DN215430_c0_g1	TRINITY_DN215430_c0_g1_i1	METK_LEPCP^METK_LEPCP^Q:144-242,H:1-33^100%ID^E:6e-14^RecName: Full=S-adenosylmethionine synthase {ECO:0000255|HAMAP-Rule:MF_00086};^Bacteria; Proteobacteria; Betaproteobacteria; Burkholderiales; Leptothrix	.	.	.	.	.	.	.	COG0192^Catalyzes the formation of S-adenosylmethionine from methionine and ATP	KEGG:lch:Lcho_0126`KO:K00789	GO:0005737^cellular_component^cytoplasm`GO:0005524^molecular_function^ATP binding`GO:0000287^molecular_function^magnesium ion binding`GO:0004478^molecular_function^methionine adenosyltransferase activity`GO:0006730^biological_process^one-carbon metabolic process`GO:0006556^biological_process^S-adenosylmethionine biosynthetic process	.
TRINITY_DN215451_c0_g1	TRINITY_DN215451_c0_g1_i1	.	.	.	.	.	.	.	.	.	.	.	.
TRINITY_DN215422_c0_g1	TRINITY_DN215422_c0_g1_i1	.	.	.	.	.	.	.	.	.	.	.	.
TRINITY_DN215439_c0_g1	TRINITY_DN215439_c0_g1_i1	.	.	.	.	.	.	.	.	.	.	.	.
TRINITY_DN215499_c0_g1	TRINITY_DN215499_c0_g1_i1	.	.	.	.	.	.	.	.	.	.	.	.
TRINITY_DN215478_c0_g1	TRINITY_DN215478_c0_g1_i1	.	.	.	.	.	.	.	.	.	.	.	.
TRINITY_DN215485_c0_g1	TRINITY_DN215485_c0_g1_i1	.	.	.	.	.	.	.	.	.	.	.	.
TRINITY_DN215479_c0_g1	TRINITY_DN215479_c0_g1_i1	.	.	.	.	.	.	.	.	.	.	.	.
TRINITY_DN215468_c0_g1	TRINITY_DN215468_c0_g1_i1	.	.	.	.	.	.	.	.	.	.	.	.
TRINITY_DN215458_c0_g1	TRINITY_DN215458_c0_g1_i1	.	.	.	.	.	.	.	.	.	.	.	.
TRINITY_DN215472_c0_g1	TRINITY_DN215472_c0_g1_i1	.	.	.	.	.	.	.	.	.	.	.	.
TRINITY_DN215421_c0_g1	TRINITY_DN215421_c0_g1_i1	.	.	.	.	.	.	.	.	.	.	.	.
TRINITY_DN215440_c0_g1	TRINITY_DN215440_c0_g1_i1	SGLT_VIBPH^SGLT_VIBPH^Q:231-1,H:41-117^66.23%ID^E:6e-30^RecName: Full=Sodium/glucose cotransporter;^Bacteria; Proteobacteria; Gammaproteobacteria; Vibrionales; Vibrionaceae; Vibrio	.	.	.	.	.	.	.	.	.	GO:0016021^cellular_component^integral component of membrane`GO:0005886^cellular_component^plasma membrane`GO:0015293^molecular_function^symporter activity`GO:0008643^biological_process^carbohydrate transport`GO:0006814^biological_process^sodium ion transport	.
TRINITY_DN215481_c0_g1	TRINITY_DN215481_c0_g1_i1	.	.	.	.	.	.	.	.	.	.	.	.
TRINITY_DN246331_c0_g1	TRINITY_DN246331_c0_g1_i1	.	.	.	.	.	.	.	.	.	.	.	.
TRINITY_DN246339_c0_g1	TRINITY_DN246339_c0_g1_i1	.	.	.	.	.	.	.	.	.	.	.	.
TRINITY_DN246301_c0_g1	TRINITY_DN246301_c0_g1_i1	.	.	.	.	.	.	.	.	.	.	.	.
TRINITY_DN246357_c0_g1	TRINITY_DN246357_c0_g1_i1	.	.	.	.	.	.	.	.	.	.	.	.
TRINITY_DN246308_c0_g1	TRINITY_DN246308_c0_g1_i1	.	.	.	.	.	.	.	.	.	.	.	.
TRINITY_DN246387_c0_g1	TRINITY_DN246387_c0_g1_i1	.	.	.	.	.	.	.	.	.	.	.	.
TRINITY_DN246400_c0_g1	TRINITY_DN246400_c0_g1_i1	.	.	.	.	.	.	.	.	.	.	.	.
TRINITY_DN246376_c0_g1	TRINITY_DN246376_c0_g1_i1	.	.	.	.	.	.	.	.	.	.	.	.
TRINITY_DN246377_c0_g1	TRINITY_DN246377_c0_g1_i1	.	.	.	.	.	.	.	.	.	.	.	.
TRINITY_DN246305_c0_g1	TRINITY_DN246305_c0_g1_i1	.	.	.	.	.	.	.	.	.	.	.	.
TRINITY_DN246391_c0_g1	TRINITY_DN246391_c0_g1_i1	.	.	.	.	.	.	.	.	.	.	.	.
TRINITY_DN246373_c0_g1	TRINITY_DN246373_c0_g1_i1	.	.	.	.	.	.	.	.	.	.	.	.
TRINITY_DN246343_c0_g1	TRINITY_DN246343_c0_g1_i1	.	.	.	.	.	.	.	.	.	.	.	.
TRINITY_DN246319_c0_g1	TRINITY_DN246319_c0_g1_i1	.	.	.	.	.	.	.	.	.	.	.	.
TRINITY_DN246312_c0_g1	TRINITY_DN246312_c0_g1_i1	.	.	.	.	.	.	.	.	.	.	.	.
TRINITY_DN246314_c0_g1	TRINITY_DN246314_c0_g1_i1	.	.	.	.	.	.	.	.	.	.	.	.
TRINITY_DN246350_c0_g1	TRINITY_DN246350_c0_g1_i1	.	.	.	.	.	.	.	.	.	.	.	.
TRINITY_DN246304_c0_g1	TRINITY_DN246304_c0_g1_i1	.	.	.	.	.	.	.	.	.	.	.	.
TRINITY_DN246367_c0_g1	TRINITY_DN246367_c0_g1_i1	.	.	.	.	.	.	.	.	.	.	.	.
TRINITY_DN246329_c0_g1	TRINITY_DN246329_c0_g1_i1	.	.	.	.	.	.	.	.	.	.	.	.
TRINITY_DN246389_c0_g1	TRINITY_DN246389_c0_g1_i1	.	.	.	.	.	.	.	.	.	.	.	.
TRINITY_DN246389_c0_g2	TRINITY_DN246389_c0_g2_i1	.	.	.	.	.	.	.	.	.	.	.	.
TRINITY_DN246362_c0_g1	TRINITY_DN246362_c0_g1_i1	DEGT_GEOSE^DEGT_GEOSE^Q:266-51,H:117-188^65.28%ID^E:1e-24^RecName: Full=Pleiotropic regulatory protein;^Bacteria; Firmicutes; Bacilli; Bacillales; Bacillaceae; Geobacillus	.	.	.	.	.	.	.	.	.	GO:0005886^cellular_component^plasma membrane`GO:0003824^molecular_function^catalytic activity`GO:0003677^molecular_function^DNA binding`GO:0000160^biological_process^phosphorelay signal transduction system	.
TRINITY_DN246306_c0_g1	TRINITY_DN246306_c0_g1_i1	MMPL3_MYCTU^MMPL3_MYCTU^Q:220-2,H:251-323^50.68%ID^E:2e-17^RecName: Full=Trehalose monomycolate exporter MmpL3 {ECO:0000305};^Bacteria; Actinobacteria; Corynebacteriales; Mycobacteriaceae; Mycobacterium; Mycobacterium tuberculosis complex	.	.	.	.	.	.	.	COG2409^MmpL domain protein	KEGG:mtu:Rv0206c`KO:K20470	GO:0005618^cellular_component^cell wall`GO:0005576^cellular_component^extracellular region`GO:0005887^cellular_component^integral component of plasma membrane`GO:0071766^biological_process^Actinobacterium-type cell wall biogenesis`GO:0071555^biological_process^cell wall organization`GO:0015920^biological_process^lipopolysaccharide transport	.
TRINITY_DN246333_c0_g1	TRINITY_DN246333_c0_g1_i1	.	.	.	.	.	.	.	.	.	.	.	.
TRINITY_DN246361_c0_g1	TRINITY_DN246361_c0_g1_i1	.	.	.	.	.	.	.	.	.	.	.	.
TRINITY_DN246341_c0_g1	TRINITY_DN246341_c0_g1_i1	.	.	.	.	.	.	.	.	.	.	.	.
TRINITY_DN246378_c0_g1	TRINITY_DN246378_c0_g1_i1	.	.	.	.	.	.	.	.	.	.	.	.
TRINITY_DN246398_c0_g1	TRINITY_DN246398_c0_g1_i1	ACR1_ACIAD^ACR1_ACIAD^Q:4-279,H:12-103^44.57%ID^E:5e-10^RecName: Full=Fatty acyl-CoA reductase;^Bacteria; Proteobacteria; Gammaproteobacteria; Pseudomonadales; Moraxellaceae; Acinetobacter	.	TRINITY_DN246398_c0_g1_i1.p1	1-297[+]	ACR1_ACIAD^ACR1_ACIAD^Q:2-93,H:12-103^44.565%ID^E:7.07e-17^RecName: Full=Fatty acyl-CoA reductase;^Bacteria; Proteobacteria; Gammaproteobacteria; Pseudomonadales; Moraxellaceae; Acinetobacter	PF00106.25^adh_short^short chain dehydrogenase^6-95^E:8.7e-25`PF01370.21^Epimerase^NAD dependent epimerase/dehydratase family^8-77^E:8e-05`PF08659.10^KR^KR domain^9-97^E:1.9e-12`PF13561.6^adh_short_C2^Enoyl-(Acyl carrier protein) reductase^12-95^E:1e-16	.	.	COG3320^domain protein	KEGG:aci:ACIAD3383	GO:0016491^molecular_function^oxidoreductase activity`GO:0006629^biological_process^lipid metabolic process	GO:0003824^molecular_function^catalytic activity`GO:0050662^molecular_function^coenzyme binding
TRINITY_DN246303_c0_g1	TRINITY_DN246303_c0_g1_i1	.	.	.	.	.	.	.	.	.	.	.	.
TRINITY_DN246371_c0_g1	TRINITY_DN246371_c0_g1_i1	.	.	.	.	.	.	.	.	.	.	.	.
TRINITY_DN246372_c0_g1	TRINITY_DN246372_c0_g1_i1	.	.	.	.	.	.	.	.	.	.	.	.
TRINITY_DN246364_c0_g1	TRINITY_DN246364_c0_g1_i1	.	.	.	.	.	.	.	.	.	.	.	.
TRINITY_DN246359_c0_g1	TRINITY_DN246359_c0_g1_i1	.	.	.	.	.	.	.	.	.	.	.	.
TRINITY_DN246335_c0_g1	TRINITY_DN246335_c0_g1_i1	.	.	.	.	.	.	.	.	.	.	.	.
TRINITY_DN246316_c0_g1	TRINITY_DN246316_c0_g1_i1	MPRA_MYCLE^MPRA_MYCLE^Q:248-9,H:86-165^43.75%ID^E:5e-15^RecName: Full=Response regulator MprA;^Bacteria; Actinobacteria; Corynebacteriales; Mycobacteriaceae; Mycobacterium	.	.	.	.	.	.	.	COG0745^regulatoR	KEGG:mle:ML0174`KO:K07669	GO:0005737^cellular_component^cytoplasm`GO:0003677^molecular_function^DNA binding`GO:0009405^biological_process^pathogenesis`GO:0000160^biological_process^phosphorelay signal transduction system`GO:0006355^biological_process^regulation of transcription, DNA-templated	.
TRINITY_DN246369_c0_g1	TRINITY_DN246369_c0_g1_i1	.	.	.	.	.	.	.	.	.	.	.	.
TRINITY_DN246317_c0_g1	TRINITY_DN246317_c0_g1_i1	.	.	.	.	.	.	.	.	.	.	.	.
TRINITY_DN246315_c0_g1	TRINITY_DN246315_c0_g1_i1	.	.	.	.	.	.	.	.	.	.	.	.
TRINITY_DN246310_c0_g1	TRINITY_DN246310_c0_g1_i1	.	.	.	.	.	.	.	.	.	.	.	.
TRINITY_DN246302_c0_g1	TRINITY_DN246302_c0_g1_i1	.	.	.	.	.	.	.	.	.	.	.	.
TRINITY_DN246351_c0_g1	TRINITY_DN246351_c0_g1_i1	.	.	.	.	.	.	.	.	.	.	.	.
TRINITY_DN246380_c0_g1	TRINITY_DN246380_c0_g1_i1	.	.	.	.	.	.	.	.	.	.	.	.
TRINITY_DN246354_c0_g1	TRINITY_DN246354_c0_g1_i1	.	.	.	.	.	.	.	.	.	.	.	.
TRINITY_DN246358_c0_g1	TRINITY_DN246358_c0_g1_i1	.	.	.	.	.	.	.	.	.	.	.	.
TRINITY_DN246384_c0_g1	TRINITY_DN246384_c0_g1_i1	.	.	.	.	.	.	.	.	.	.	.	.
TRINITY_DN246309_c0_g1	TRINITY_DN246309_c0_g1_i1	SYGA_BREBN^SYGA_BREBN^Q:238-92,H:256-308^75.47%ID^E:9e-18^RecName: Full=Glycine--tRNA ligase alpha subunit {ECO:0000255|HAMAP-Rule:MF_00254};^Bacteria; Firmicutes; Bacilli; Bacillales; Paenibacillaceae; Brevibacillus	.	.	.	.	.	.	.	COG0752^glycyl-tRNA synthetase, alpha subunit	KEGG:bbe:BBR47_20690`KO:K01878	GO:0005737^cellular_component^cytoplasm`GO:0005524^molecular_function^ATP binding`GO:0004820^molecular_function^glycine-tRNA ligase activity`GO:0006426^biological_process^glycyl-tRNA aminoacylation	.
TRINITY_DN246381_c0_g1	TRINITY_DN246381_c0_g1_i1	.	.	.	.	.	.	.	.	.	.	.	.
TRINITY_DN246321_c0_g1	TRINITY_DN246321_c0_g1_i1	.	.	.	.	.	.	.	.	.	.	.	.
TRINITY_DN246388_c0_g1	TRINITY_DN246388_c0_g1_i1	.	.	.	.	.	.	.	.	.	.	.	.
TRINITY_DN246313_c0_g1	TRINITY_DN246313_c0_g1_i1	ROCC_BACSU^ROCC_BACSU^Q:208-2,H:1-70^45.71%ID^E:4e-11^RecName: Full=Amino-acid permease RocC;^Bacteria; Firmicutes; Bacilli; Bacillales; Bacillaceae; Bacillus	.	.	.	.	.	.	.	COG0833^permease	KEGG:bsu:BSU37760`KO:K02205	GO:0016021^cellular_component^integral component of membrane`GO:0005886^cellular_component^plasma membrane`GO:0022857^molecular_function^transmembrane transporter activity`GO:0006865^biological_process^amino acid transport`GO:0006525^biological_process^arginine metabolic process	.
TRINITY_DN246324_c0_g1	TRINITY_DN246324_c0_g1_i1	.	.	.	.	.	.	.	.	.	.	.	.
TRINITY_DN246374_c0_g1	TRINITY_DN246374_c0_g1_i1	MBEA_ECOLX^MBEA_ECOLX^Q:233-514,H:1-89^30.85%ID^E:2e-05^RecName: Full=DNA relaxase MbeA;^Bacteria; Proteobacteria; Gammaproteobacteria; Enterobacterales; Enterobacteriaceae; Escherichia	.	.	.	.	.	.	.	.	.	GO:0003677^molecular_function^DNA binding`GO:0003917^molecular_function^DNA topoisomerase type I activity`GO:0046872^molecular_function^metal ion binding`GO:0000746^biological_process^conjugation	.
TRINITY_DN246328_c0_g1	TRINITY_DN246328_c0_g1_i1	.	.	.	.	.	.	.	.	.	.	.	.
TRINITY_DN246355_c0_g1	TRINITY_DN246355_c0_g1_i1	.	.	.	.	.	.	.	.	.	.	.	.
TRINITY_DN246330_c0_g1	TRINITY_DN246330_c0_g1_i1	.	.	.	.	.	.	.	.	.	.	.	.
TRINITY_DN246332_c0_g1	TRINITY_DN246332_c0_g1_i1	MTMR8_HUMAN^MTMR8_HUMAN^Q:316-245,H:391-414^62.5%ID^E:0.0006^RecName: Full=Myotubularin-related protein 8;^Eukaryota; Metazoa; Chordata; Craniata; Vertebrata; Euteleostomi; Mammalia; Eutheria; Euarchontoglires; Primates; Haplorrhini; Catarrhini; Hominidae; Homo	.	.	.	.	.	.	.	ENOG410XPTU^Myotubularin related protein	KEGG:hsa:55613`KO:K18083	GO:0005737^cellular_component^cytoplasm`GO:0005829^cellular_component^cytosol`GO:0005635^cellular_component^nuclear envelope`GO:0032991^cellular_component^protein-containing complex`GO:0052629^molecular_function^phosphatidylinositol-3,5-bisphosphate 3-phosphatase activity`GO:0106018^molecular_function^phosphatidylinositol-3,5-bisphosphate phosphatase activity`GO:0004438^molecular_function^phospha…	.
TRINITY_DN246307_c0_g1	TRINITY_DN246307_c0_g1_i1	FABI_SHIFL^FABI_SHIFL^Q:3-224,H:48-121^55.41%ID^E:4e-25^RecName: Full=Enoyl-[acyl-carrier-protein] reductase [NADH] FabI;^Bacteria; Proteobacteria; Gammaproteobacteria; Enterobacterales; Enterobacteriaceae; Shigella	.	.	.	.	.	.	.	COG0623^Enoyl- acyl-carrier-protein reductase NADH	KEGG:sfl:SF1293`KEGG:sfx:S1375`KO:K00208	GO:0004318^molecular_function^enoyl-[acyl-carrier-protein] reductase (NADH) activity`GO:0016631^molecular_function^enoyl-[acyl-carrier-protein] reductase activity`GO:0009102^biological_process^biotin biosynthetic process`GO:0030497^biological_process^fatty acid elongation`GO:0051289^biological_process^protein homotetramerization`GO:0046677^biological_process^response to antibiotic	.
TRINITY_DN246397_c0_g1	TRINITY_DN246397_c0_g1_i1	.	.	.	.	.	.	.	.	.	.	.	.
TRINITY_DN246385_c0_g1	TRINITY_DN246385_c0_g1_i1	.	.	.	.	.	.	.	.	.	.	.	.
TRINITY_DN246368_c0_g1	TRINITY_DN246368_c0_g1_i1	.	.	.	.	.	.	.	.	.	.	.	.
TRINITY_DN246346_c0_g1	TRINITY_DN246346_c0_g1_i1	.	.	.	.	.	.	.	.	.	.	.	.
TRINITY_DN246337_c0_g1	TRINITY_DN246337_c0_g1_i1	.	.	.	.	.	.	.	.	.	.	.	.
TRINITY_DN246353_c0_g1	TRINITY_DN246353_c0_g1_i1	.	.	.	.	.	.	.	.	.	.	.	.
TRINITY_DN246338_c0_g1	TRINITY_DN246338_c0_g1_i1	.	.	.	.	.	.	.	.	.	.	.	.
TRINITY_DN246386_c0_g1	TRINITY_DN246386_c0_g1_i1	.	.	.	.	.	.	.	.	.	.	.	.
TRINITY_DN246322_c0_g1	TRINITY_DN246322_c0_g1_i1	.	.	.	.	.	.	.	.	.	.	.	.
TRINITY_DN246327_c0_g1	TRINITY_DN246327_c0_g1_i1	.	.	.	.	.	.	.	.	.	.	.	.
TRINITY_DN246327_c0_g2	TRINITY_DN246327_c0_g2_i1	.	.	.	.	.	.	.	.	.	.	.	.
TRINITY_DN246379_c0_g1	TRINITY_DN246379_c0_g1_i1	.	.	.	.	.	.	.	.	.	.	.	.
TRINITY_DN246326_c0_g1	TRINITY_DN246326_c0_g1_i1	.	.	.	.	.	.	.	.	.	.	.	.
TRINITY_DN246390_c0_g1	TRINITY_DN246390_c0_g1_i1	.	.	.	.	.	.	.	.	.	.	.	.
TRINITY_DN246325_c0_g1	TRINITY_DN246325_c0_g1_i1	.	.	.	.	.	.	.	.	.	.	.	.
TRINITY_DN246365_c0_g1	TRINITY_DN246365_c0_g1_i1	.	.	.	.	.	.	.	.	.	.	.	.
TRINITY_DN246396_c0_g1	TRINITY_DN246396_c0_g1_i1	.	.	.	.	.	.	.	.	.	.	.	.
TRINITY_DN242088_c0_g1	TRINITY_DN242088_c0_g1_i1	.	.	TRINITY_DN242088_c0_g1_i1.p1	3-443[-]	.	.	.	.	.	.	.	.
TRINITY_DN242084_c0_g1	TRINITY_DN242084_c0_g1_i1	.	.	.	.	.	.	.	.	.	.	.	.
TRINITY_DN242036_c0_g1	TRINITY_DN242036_c0_g1_i1	.	.	.	.	.	.	.	.	.	.	.	.
TRINITY_DN242017_c0_g1	TRINITY_DN242017_c0_g1_i1	.	.	.	.	.	.	.	.	.	.	.	.
TRINITY_DN242032_c0_g1	TRINITY_DN242032_c0_g1_i1	.	.	.	.	.	.	.	.	.	.	.	.
TRINITY_DN242028_c0_g1	TRINITY_DN242028_c0_g1_i1	.	.	.	.	.	.	.	.	.	.	.	.
TRINITY_DN242025_c0_g1	TRINITY_DN242025_c0_g1_i1	.	.	.	.	.	.	.	.	.	.	.	.
TRINITY_DN242003_c0_g1	TRINITY_DN242003_c0_g1_i1	.	.	.	.	.	.	.	.	.	.	.	.
TRINITY_DN242003_c1_g1	TRINITY_DN242003_c1_g1_i1	.	.	.	.	.	.	.	.	.	.	.	.
TRINITY_DN242054_c0_g1	TRINITY_DN242054_c0_g1_i1	.	.	.	.	.	.	.	.	.	.	.	.
TRINITY_DN242022_c0_g1	TRINITY_DN242022_c0_g1_i1	.	.	.	.	.	.	.	.	.	.	.	.
TRINITY_DN242064_c0_g1	TRINITY_DN242064_c0_g1_i1	.	.	.	.	.	.	.	.	.	.	.	.
TRINITY_DN242044_c0_g1	TRINITY_DN242044_c0_g1_i1	.	.	.	.	.	.	.	.	.	.	.	.
TRINITY_DN242039_c0_g1	TRINITY_DN242039_c0_g1_i1	.	.	.	.	.	.	.	.	.	.	.	.
TRINITY_DN242097_c0_g1	TRINITY_DN242097_c0_g1_i1	.	.	.	.	.	.	.	.	.	.	.	.
TRINITY_DN242068_c0_g1	TRINITY_DN242068_c0_g1_i1	.	.	.	.	.	.	.	.	.	.	.	.
TRINITY_DN242045_c0_g1	TRINITY_DN242045_c0_g1_i1	.	.	.	.	.	.	.	.	.	.	.	.
TRINITY_DN242024_c0_g1	TRINITY_DN242024_c0_g1_i1	.	.	.	.	.	.	.	.	.	.	.	.
TRINITY_DN242018_c0_g1	TRINITY_DN242018_c0_g1_i1	.	.	.	.	.	.	.	.	.	.	.	.
TRINITY_DN242075_c0_g1	TRINITY_DN242075_c0_g1_i1	.	.	.	.	.	.	.	.	.	.	.	.
TRINITY_DN242004_c0_g1	TRINITY_DN242004_c0_g1_i1	.	.	.	.	.	.	.	.	.	.	.	.
TRINITY_DN242013_c0_g1	TRINITY_DN242013_c0_g1_i1	.	.	.	.	.	.	.	.	.	.	.	.
TRINITY_DN242020_c0_g1	TRINITY_DN242020_c0_g1_i1	.	.	.	.	.	.	.	.	.	.	.	.
TRINITY_DN242053_c0_g1	TRINITY_DN242053_c0_g1_i1	.	.	.	.	.	.	.	.	.	.	.	.
TRINITY_DN242041_c0_g1	TRINITY_DN242041_c0_g1_i1	.	.	.	.	.	.	.	.	.	.	.	.
TRINITY_DN242070_c0_g1	TRINITY_DN242070_c0_g1_i1	.	.	.	.	.	.	.	.	.	.	.	.
TRINITY_DN242073_c0_g1	TRINITY_DN242073_c0_g1_i1	.	.	.	.	.	.	.	.	.	.	.	.
TRINITY_DN242095_c0_g1	TRINITY_DN242095_c0_g1_i1	.	.	.	.	.	.	.	.	.	.	.	.
TRINITY_DN242056_c0_g1	TRINITY_DN242056_c0_g1_i1	.	.	TRINITY_DN242056_c0_g1_i1.p1	31-414[-]	.	.	.	ExpAA=22.09^PredHel=1^Topology=i50-72o	.	.	.	.
TRINITY_DN242052_c0_g1	TRINITY_DN242052_c0_g1_i1	.	.	.	.	.	.	.	.	.	.	.	.
TRINITY_DN242016_c0_g1	TRINITY_DN242016_c0_g1_i1	.	.	.	.	.	.	.	.	.	.	.	.
TRINITY_DN242030_c0_g1	TRINITY_DN242030_c0_g1_i1	.	.	.	.	.	.	.	.	.	.	.	.
TRINITY_DN242072_c0_g1	TRINITY_DN242072_c0_g1_i1	.	.	.	.	.	.	.	.	.	.	.	.
TRINITY_DN242014_c0_g1	TRINITY_DN242014_c0_g1_i1	.	.	.	.	.	.	.	.	.	.	.	.
TRINITY_DN242082_c0_g1	TRINITY_DN242082_c0_g1_i1	.	.	.	.	.	.	.	.	.	.	.	.
TRINITY_DN242076_c0_g1	TRINITY_DN242076_c0_g1_i1	.	.	.	.	.	.	.	.	.	.	.	.
TRINITY_DN242060_c0_g1	TRINITY_DN242060_c0_g1_i1	.	.	.	.	.	.	.	.	.	.	.	.
TRINITY_DN242074_c0_g1	TRINITY_DN242074_c0_g1_i1	.	.	.	.	.	.	.	.	.	.	.	.
TRINITY_DN242047_c0_g1	TRINITY_DN242047_c0_g1_i1	.	.	TRINITY_DN242047_c0_g1_i1.p1	2-412[-]	.	.	.	.	.	.	.	.
TRINITY_DN242007_c0_g1	TRINITY_DN242007_c0_g1_i1	.	.	.	.	.	.	.	.	.	.	.	.
TRINITY_DN242079_c0_g1	TRINITY_DN242079_c0_g1_i1	.	.	.	.	.	.	.	.	.	.	.	.
TRINITY_DN242027_c0_g1	TRINITY_DN242027_c0_g1_i1	.	.	.	.	.	.	.	.	.	.	.	.
TRINITY_DN242057_c0_g1	TRINITY_DN242057_c0_g1_i1	.	.	.	.	.	.	.	.	.	.	.	.
TRINITY_DN242077_c0_g1	TRINITY_DN242077_c0_g1_i1	.	.	.	.	.	.	.	.	.	.	.	.
TRINITY_DN242077_c1_g1	TRINITY_DN242077_c1_g1_i1	.	.	.	.	.	.	.	.	.	.	.	.
TRINITY_DN242080_c0_g1	TRINITY_DN242080_c0_g1_i1	CYC4_AZOVI^CYC4_AZOVI^Q:399-34,H:86-210^46.03%ID^E:4e-30^RecName: Full=Cytochrome c4;^Bacteria; Proteobacteria; Gammaproteobacteria; Pseudomonadales; Pseudomonadaceae; Azotobacter	.	TRINITY_DN242080_c0_g1_i1.p2	31-432[-]	CYC4_AZOVI^CYC4_AZOVI^Q:12-133,H:86-210^46.032%ID^E:1.85e-31^RecName: Full=Cytochrome c4;^Bacteria; Proteobacteria; Gammaproteobacteria; Pseudomonadales; Pseudomonadaceae; Azotobacter	PF00034.21^Cytochrom_C^Cytochrome c^64-131^E:4.6e-09`PF13442.6^Cytochrome_CBB3^Cytochrome C oxidase, cbb3-type, subunit III^64-129^E:3.8e-07	.	.	COG2863^electron transport chain	.	GO:0042597^cellular_component^periplasmic space`GO:0009055^molecular_function^electron transfer activity`GO:0020037^molecular_function^heme binding`GO:0005506^molecular_function^iron ion binding	GO:0009055^molecular_function^electron transfer activity`GO:0020037^molecular_function^heme binding
TRINITY_DN242011_c0_g1	TRINITY_DN242011_c0_g1_i1	ATPG_BOVIN^ATPG_BOVIN^Q:383-3,H:120-246^78.74%ID^E:9e-72^RecName: Full=ATP synthase subunit gamma, mitochondrial {ECO:0000305};^Eukaryota; Metazoa; Chordata; Craniata; Vertebrata; Euteleostomi; Mammalia; Eutheria; Laurasiatheria; Cetartiodactyla; Ruminantia; Pecora; Bovidae; Bovinae; Bos	.	TRINITY_DN242011_c0_g1_i1.p1	3-386[-]	ATPG_BOVIN^ATPG_BOVIN^Q:2-128,H:120-246^78.74%ID^E:2.7e-73^RecName: Full=ATP synthase subunit gamma, mitochondrial {ECO:0000305};^Eukaryota; Metazoa; Chordata; Craniata; Vertebrata; Euteleostomi; Mammalia; Eutheria; Laurasiatheria; Cetartiodactyla; Ruminantia; Pecora; Bovidae; Bovinae; Bos	PF00231.19^ATP-synt^ATP synthase^6-127^E:3.6e-15	.	.	COG0224^Produces ATP from ADP in the presence of a proton gradient across the membrane. The gamma chain is believed to be important in regulating ATPase activity and the flow of protons through the CF(0) complex (By similarity)	KEGG:bta:327668`KO:K02136	GO:0005753^cellular_component^mitochondrial proton-transporting ATP synthase complex`GO:0000275^cellular_component^mitochondrial proton-transporting ATP synthase complex, catalytic core F(1)`GO:0043209^cellular_component^myelin sheath`GO:0046933^molecular_function^proton-transporting ATP synthase activity, rotational mechanism`GO:0006754^biological_process^ATP biosynthetic process`GO:0015986^biol…	GO:0046933^molecular_function^proton-transporting ATP synthase activity, rotational mechanism`GO:0015986^biological_process^ATP synthesis coupled proton transport`GO:0045261^cellular_component^proton-transporting ATP synthase complex, catalytic core F(1)
TRINITY_DN242065_c0_g1	TRINITY_DN242065_c0_g1_i1	.	.	.	.	.	.	.	.	.	.	.	.
TRINITY_DN242031_c0_g1	TRINITY_DN242031_c0_g1_i1	.	.	.	.	.	.	.	.	.	.	.	.
TRINITY_DN242040_c0_g1	TRINITY_DN242040_c0_g1_i1	.	.	.	.	.	.	.	.	.	.	.	.
TRINITY_DN242034_c0_g1	TRINITY_DN242034_c0_g1_i1	.	.	.	.	.	.	.	.	.	.	.	.
TRINITY_DN242083_c0_g1	TRINITY_DN242083_c0_g1_i1	.	.	.	.	.	.	.	.	.	.	.	.
TRINITY_DN242071_c0_g1	TRINITY_DN242071_c0_g1_i1	.	.	.	.	.	.	.	.	.	.	.	.
TRINITY_DN242092_c0_g1	TRINITY_DN242092_c0_g1_i1	.	.	.	.	.	.	.	.	.	.	.	.
TRINITY_DN242086_c0_g1	TRINITY_DN242086_c0_g1_i1	.	.	.	.	.	.	.	.	.	.	.	.
TRINITY_DN242063_c0_g1	TRINITY_DN242063_c0_g1_i1	.	.	.	.	.	.	.	.	.	.	.	.
TRINITY_DN242062_c0_g1	TRINITY_DN242062_c0_g1_i1	.	.	.	.	.	.	.	.	.	.	.	.
TRINITY_DN242061_c0_g1	TRINITY_DN242061_c0_g1_i1	.	.	.	.	.	.	.	.	.	.	.	.
TRINITY_DN242051_c0_g1	TRINITY_DN242051_c0_g1_i1	GLO2_PSEF5^GLO2_PSEF5^Q:215-9,H:1-69^86.96%ID^E:2e-31^RecName: Full=Hydroxyacylglutathione hydrolase {ECO:0000255|HAMAP-Rule:MF_01374};^Bacteria; Proteobacteria; Gammaproteobacteria; Pseudomonadales; Pseudomonadaceae; Pseudomonas	.	.	.	.	.	.	.	COG0491^Beta-lactamase domain protein	KEGG:pfl:PFL_3299`KO:K01069	GO:0004416^molecular_function^hydroxyacylglutathione hydrolase activity`GO:0046872^molecular_function^metal ion binding`GO:0019243^biological_process^methylglyoxal catabolic process to D-lactate via S-lactoyl-glutathione	.
TRINITY_DN242094_c0_g1	TRINITY_DN242094_c0_g1_i1	.	.	.	.	.	.	.	.	.	.	.	.
TRINITY_DN242037_c0_g1	TRINITY_DN242037_c0_g1_i1	.	.	.	.	.	.	.	.	.	.	.	.
TRINITY_DN242089_c0_g1	TRINITY_DN242089_c0_g1_i1	.	.	TRINITY_DN242089_c0_g1_i1.p1	3-335[-]	.	PF00593.24^TonB_dep_Rec^TonB dependent receptor^3-104^E:5.6e-11	.	.	.	.	.	.
TRINITY_DN242055_c0_g1	TRINITY_DN242055_c0_g1_i1	.	.	.	.	.	.	.	.	.	.	.	.
TRINITY_DN242058_c0_g1	TRINITY_DN242058_c0_g1_i1	.	.	.	.	.	.	.	.	.	.	.	.
TRINITY_DN242042_c0_g1	TRINITY_DN242042_c0_g1_i1	.	.	.	.	.	.	.	.	.	.	.	.
TRINITY_DN242093_c0_g1	TRINITY_DN242093_c0_g1_i1	.	.	.	.	.	.	.	.	.	.	.	.
TRINITY_DN242012_c0_g1	TRINITY_DN242012_c0_g1_i1	.	.	.	.	.	.	.	.	.	.	.	.
TRINITY_DN242059_c0_g1	TRINITY_DN242059_c0_g1_i1	.	.	.	.	.	.	.	.	.	.	.	.
TRINITY_DN242090_c0_g1	TRINITY_DN242090_c0_g1_i1	.	.	.	.	.	.	.	.	.	.	.	.
TRINITY_DN242091_c0_g1	TRINITY_DN242091_c0_g1_i1	.	.	.	.	.	.	.	.	.	.	.	.
TRINITY_DN242050_c0_g1	TRINITY_DN242050_c0_g1_i1	.	.	.	.	.	.	.	.	.	.	.	.
TRINITY_DN242019_c0_g1	TRINITY_DN242019_c0_g1_i1	.	.	.	.	.	.	.	.	.	.	.	.
TRINITY_DN242043_c0_g1	TRINITY_DN242043_c0_g1_i1	.	.	.	.	.	.	.	.	.	.	.	.
TRINITY_DN242023_c0_g1	TRINITY_DN242023_c0_g1_i1	.	.	.	.	.	.	.	.	.	.	.	.
TRINITY_DN242096_c0_g1	TRINITY_DN242096_c0_g1_i1	.	.	.	.	.	.	.	.	.	.	.	.
TRINITY_DN242069_c0_g1	TRINITY_DN242069_c0_g1_i1	.	.	.	.	.	.	.	.	.	.	.	.
TRINITY_DN242015_c0_g1	TRINITY_DN242015_c0_g1_i1	.	.	.	.	.	.	.	.	.	.	.	.
TRINITY_DN242066_c0_g1	TRINITY_DN242066_c0_g1_i1	.	.	.	.	.	.	.	.	.	.	.	.
TRINITY_DN242066_c0_g1	TRINITY_DN242066_c0_g1_i2	.	.	.	.	.	.	.	.	.	.	.	.
TRINITY_DN242035_c0_g1	TRINITY_DN242035_c0_g1_i1	.	.	.	.	.	.	.	.	.	.	.	.
TRINITY_DN242026_c0_g1	TRINITY_DN242026_c0_g1_i1	.	.	.	.	.	.	.	.	.	.	.	.
TRINITY_DN242010_c0_g1	TRINITY_DN242010_c0_g1_i1	.	.	.	.	.	.	.	.	.	.	.	.
TRINITY_DN242033_c0_g1	TRINITY_DN242033_c0_g1_i1	DLD_HAEIN^DLD_HAEIN^Q:5-178,H:505-562^65.52%ID^E:7e-22^RecName: Full=Quinone-dependent D-lactate dehydrogenase {ECO:0000255|HAMAP-Rule:MF_02092};^Bacteria; Proteobacteria; Gammaproteobacteria; Pasteurellales; Pasteurellaceae; Haemophilus	.	.	.	.	.	.	.	COG0277^FAD linked oxidase domain protein	KEGG:hin:HI1649`KO:K03777	GO:0031234^cellular_component^extrinsic component of cytoplasmic side of plasma membrane`GO:0005887^cellular_component^integral component of plasma membrane`GO:0051990^molecular_function^(R)-2-hydroxyglutarate dehydrogenase activity`GO:0004458^molecular_function^D-lactate dehydrogenase (cytochrome) activity`GO:0071949^molecular_function^FAD binding`GO:0016901^molecular_function^oxidoreductase act…	.
TRINITY_DN242100_c0_g1	TRINITY_DN242100_c0_g1_i1	.	.	.	.	.	.	.	.	.	.	.	.
TRINITY_DN242048_c0_g1	TRINITY_DN242048_c0_g1_i1	.	.	.	.	.	.	.	.	.	.	.	.
TRINITY_DN242001_c0_g1	TRINITY_DN242001_c0_g1_i1	.	.	.	.	.	.	.	.	.	.	.	.
TRINITY_DN242081_c0_g1	TRINITY_DN242081_c0_g1_i1	.	.	.	.	.	.	.	.	.	.	.	.
TRINITY_DN212464_c0_g1	TRINITY_DN212464_c0_g1_i1	.	.	.	.	.	.	.	.	.	.	.	.
TRINITY_DN212483_c0_g1	TRINITY_DN212483_c0_g1_i1	.	.	TRINITY_DN212483_c0_g1_i1.p1	1-348[-]	.	.	.	.	.	.	.	.
TRINITY_DN212434_c0_g1	TRINITY_DN212434_c0_g1_i1	.	.	.	.	.	.	.	.	.	.	.	.
TRINITY_DN212466_c0_g1	TRINITY_DN212466_c0_g1_i1	.	.	.	.	.	.	.	.	.	.	.	.
TRINITY_DN212463_c0_g1	TRINITY_DN212463_c0_g1_i1	.	.	.	.	.	.	.	.	.	.	.	.
TRINITY_DN212433_c0_g1	TRINITY_DN212433_c0_g1_i1	.	.	.	.	.	.	.	.	.	.	.	.
TRINITY_DN212495_c0_g1	TRINITY_DN212495_c0_g1_i1	.	.	.	.	.	.	.	.	.	.	.	.
TRINITY_DN212450_c0_g1	TRINITY_DN212450_c0_g1_i1	.	.	.	.	.	.	.	.	.	.	.	.
TRINITY_DN212451_c0_g1	TRINITY_DN212451_c0_g1_i1	SELU_SULNB^SELU_SULNB^Q:1-249,H:46-129^39.08%ID^E:4e-08^RecName: Full=tRNA 2-selenouridine/geranyl-2-thiouridine synthase {ECO:0000255|HAMAP-Rule:MF_01622};^Bacteria; Proteobacteria; Epsilonproteobacteria; Sulfurovum	.	.	.	.	.	.	.	COG2603^Catalyzes the transfer of selenium from selenophosphate for conversion of 2-thiouridine to 2-selenouridine at the wobble position in tRNA (By similarity)	KEGG:sun:SUN_1828`KO:K06917	GO:0016765^molecular_function^transferase activity, transferring alkyl or aryl (other than methyl) groups`GO:0043828^molecular_function^tRNA 2-selenouridine synthase activity`GO:0070329^biological_process^tRNA seleno-modification`GO:0002098^biological_process^tRNA wobble uridine modification	.
TRINITY_DN212417_c0_g1	TRINITY_DN212417_c0_g1_i1	.	.	.	.	.	.	.	.	.	.	.	.
TRINITY_DN212461_c0_g1	TRINITY_DN212461_c0_g1_i1	.	.	.	.	.	.	.	.	.	.	.	.
TRINITY_DN212418_c0_g1	TRINITY_DN212418_c0_g1_i1	.	.	.	.	.	.	.	.	.	.	.	.
TRINITY_DN212418_c0_g2	TRINITY_DN212418_c0_g2_i1	.	.	.	.	.	.	.	.	.	.	.	.
TRINITY_DN212407_c0_g1	TRINITY_DN212407_c0_g1_i1	.	.	.	.	.	.	.	.	.	.	.	.
TRINITY_DN212438_c0_g1	TRINITY_DN212438_c0_g1_i1	.	.	.	.	.	.	.	.	.	.	.	.
TRINITY_DN212452_c0_g1	TRINITY_DN212452_c0_g1_i1	MYRO1_BREBR^MYRO1_BREBR^Q:224-3,H:5-78^54.05%ID^E:5e-20^RecName: Full=Myrosinase 1 {ECO:0000303|PubMed:11804799};^Eukaryota; Metazoa; Ecdysozoa; Arthropoda; Hexapoda; Insecta; Pterygota; Neoptera; Paraneoptera; Hemiptera; Sternorrhyncha; Aphidomorpha; Aphidoidea; Aphididae; Macrosiphini; Brevicoryne	.	.	.	.	.	.	.	.	.	GO:0102799^molecular_function^glucosinolate glucohydrolase activity`GO:0046872^molecular_function^metal ion binding`GO:0019137^molecular_function^thioglucosidase activity`GO:0005975^biological_process^carbohydrate metabolic process	.
TRINITY_DN212448_c0_g1	TRINITY_DN212448_c0_g1_i1	.	.	.	.	.	.	.	.	.	.	.	.
TRINITY_DN212458_c0_g1	TRINITY_DN212458_c0_g1_i1	.	.	.	.	.	.	.	.	.	.	.	.
TRINITY_DN212459_c0_g1	TRINITY_DN212459_c0_g1_i1	.	.	.	.	.	.	.	.	.	.	.	.
TRINITY_DN212405_c0_g1	TRINITY_DN212405_c0_g1_i1	.	.	.	.	.	.	.	.	.	.	.	.
TRINITY_DN212477_c0_g1	TRINITY_DN212477_c0_g1_i1	.	.	.	.	.	.	.	.	.	.	.	.
TRINITY_DN212423_c0_g1	TRINITY_DN212423_c0_g1_i1	.	.	.	.	.	.	.	.	.	.	.	.
TRINITY_DN212484_c0_g1	TRINITY_DN212484_c0_g1_i1	.	.	.	.	.	.	.	.	.	.	.	.
TRINITY_DN212402_c0_g1	TRINITY_DN212402_c0_g1_i1	.	.	.	.	.	.	.	.	.	.	.	.
TRINITY_DN212447_c0_g1	TRINITY_DN212447_c0_g1_i1	.	.	TRINITY_DN212447_c0_g1_i1.p2	1-318[-]	.	PF07969.11^Amidohydro_3^Amidohydrolase family^2-101^E:7.8e-13	.	.	.	.	.	.
TRINITY_DN212473_c0_g1	TRINITY_DN212473_c0_g1_i1	.	.	.	.	.	.	.	.	.	.	.	.
TRINITY_DN212454_c0_g1	TRINITY_DN212454_c0_g1_i1	.	.	.	.	.	.	.	.	.	.	.	.
TRINITY_DN212489_c0_g1	TRINITY_DN212489_c0_g1_i1	.	.	.	.	.	.	.	.	.	.	.	.
TRINITY_DN212481_c0_g1	TRINITY_DN212481_c0_g1_i1	.	.	.	.	.	.	.	.	.	.	.	.
TRINITY_DN212462_c0_g1	TRINITY_DN212462_c0_g1_i1	.	.	.	.	.	.	.	.	.	.	.	.
TRINITY_DN212449_c0_g1	TRINITY_DN212449_c0_g1_i1	.	.	.	.	.	.	.	.	.	.	.	.
TRINITY_DN212431_c0_g1	TRINITY_DN212431_c0_g1_i1	.	.	.	.	.	.	.	.	.	.	.	.
TRINITY_DN212492_c0_g1	TRINITY_DN212492_c0_g1_i1	.	.	.	.	.	.	.	.	.	.	.	.
TRINITY_DN212427_c0_g1	TRINITY_DN212427_c0_g1_i1	.	.	.	.	.	.	.	.	.	.	.	.
TRINITY_DN212403_c0_g1	TRINITY_DN212403_c0_g1_i1	RAB34_HUMAN^RAB34_HUMAN^Q:2-379,H:80-205^100%ID^E:4e-88^RecName: Full=Ras-related protein Rab-34;^Eukaryota; Metazoa; Chordata; Craniata; Vertebrata; Euteleostomi; Mammalia; Eutheria; Euarchontoglires; Primates; Haplorrhini; Catarrhini; Hominidae; Homo	.	TRINITY_DN212403_c0_g1_i1.p1	2-379[+]	RAB34_HUMAN^RAB34_HUMAN^Q:1-126,H:80-205^100%ID^E:9.53e-90^RecName: Full=Ras-related protein Rab-34;^Eukaryota; Metazoa; Chordata; Craniata; Vertebrata; Euteleostomi; Mammalia; Eutheria; Euarchontoglires; Primates; Haplorrhini; Catarrhini; Hominidae; Homo	PF00071.22^Ras^Ras family^2-126^E:2.4e-29`PF08477.13^Roc^Ras of Complex, Roc, domain of DAPkinase^2-90^E:1.9e-16`PF00025.21^Arf^ADP-ribosylation factor family^9-118^E:3.5e-10	.	.	ENOG410XPBI^member RAS oncogene family	KEGG:hsa:83871`KO:K07921	GO:0005929^cellular_component^cilium`GO:0070062^cellular_component^extracellular exosome`GO:0005794^cellular_component^Golgi apparatus`GO:0031985^cellular_component^Golgi cisterna`GO:0005795^cellular_component^Golgi stack`GO:0048471^cellular_component^perinuclear region of cytoplasm`GO:0045335^cellular_component^phagocytic vesicle`GO:0030670^cellular_component^phagocytic vesicle membrane`GO:00319…	GO:0003924^molecular_function^GTPase activity`GO:0005525^molecular_function^GTP binding
TRINITY_DN212457_c0_g1	TRINITY_DN212457_c0_g1_i1	.	.	.	.	.	.	.	.	.	.	.	.
TRINITY_DN212411_c0_g1	TRINITY_DN212411_c0_g1_i1	.	.	.	.	.	.	.	.	.	.	.	.
TRINITY_DN212439_c0_g1	TRINITY_DN212439_c0_g1_i1	FLIN_PECCC^FLIN_PECCC^Q:3-215,H:36-106^73.24%ID^E:2e-31^RecName: Full=Flagellar motor switch protein FliN;^Bacteria; Proteobacteria; Gammaproteobacteria; Enterobacterales; Pectobacteriaceae; Pectobacterium	.	TRINITY_DN212439_c0_g1_i1.p1	3-407[-]	.	.	.	.	.	.	.	.
TRINITY_DN212435_c0_g1	TRINITY_DN212435_c0_g1_i1	.	.	.	.	.	.	.	.	.	.	.	.
TRINITY_DN212472_c0_g1	TRINITY_DN212472_c0_g1_i1	.	.	.	.	.	.	.	.	.	.	.	.
TRINITY_DN212445_c0_g1	TRINITY_DN212445_c0_g1_i1	.	.	.	.	.	.	.	.	.	.	.	.
TRINITY_DN212479_c0_g1	TRINITY_DN212479_c0_g1_i1	.	.	.	.	.	.	.	.	.	.	.	.
TRINITY_DN212410_c0_g1	TRINITY_DN212410_c0_g1_i1	.	.	.	.	.	.	.	.	.	.	.	.
TRINITY_DN212408_c0_g1	TRINITY_DN212408_c0_g1_i1	CAPB_STAAU^CAPB_STAAU^Q:229-50,H:46-105^43.33%ID^E:2e-09^RecName: Full=Putative tyrosine-protein kinase CapB;^Bacteria; Firmicutes; Bacilli; Bacillales; Staphylococcaceae; Staphylococcus	.	.	.	.	.	.	.	.	.	GO:0005524^molecular_function^ATP binding`GO:0004715^molecular_function^non-membrane spanning protein tyrosine kinase activity`GO:0045227^biological_process^capsule polysaccharide biosynthetic process	.
TRINITY_DN212490_c0_g1	TRINITY_DN212490_c0_g1_i1	.	.	.	.	.	.	.	.	.	.	.	.
TRINITY_DN212487_c0_g1	TRINITY_DN212487_c0_g1_i1	.	.	.	.	.	.	.	.	.	.	.	.
TRINITY_DN212430_c0_g1	TRINITY_DN212430_c0_g1_i1	.	.	.	.	.	.	.	.	.	.	.	.
TRINITY_DN212475_c0_g1	TRINITY_DN212475_c0_g1_i1	.	.	.	.	.	.	.	.	.	.	.	.
TRINITY_DN212468_c0_g1	TRINITY_DN212468_c0_g1_i1	.	.	.	.	.	.	.	.	.	.	.	.
TRINITY_DN212460_c0_g1	TRINITY_DN212460_c0_g1_i1	.	.	.	.	.	.	.	.	.	.	.	.
TRINITY_DN212467_c0_g1	TRINITY_DN212467_c0_g1_i1	.	.	.	.	.	.	.	.	.	.	.	.
TRINITY_DN212441_c0_g1	TRINITY_DN212441_c0_g1_i1	.	.	.	.	.	.	.	.	.	.	.	.
TRINITY_DN212497_c0_g1	TRINITY_DN212497_c0_g1_i1	.	.	.	.	.	.	.	.	.	.	.	.
TRINITY_DN212496_c0_g1	TRINITY_DN212496_c0_g1_i1	.	.	.	.	.	.	.	.	.	.	.	.
TRINITY_DN212488_c0_g1	TRINITY_DN212488_c0_g1_i1	.	.	.	.	.	.	.	.	.	.	.	.
TRINITY_DN212478_c0_g1	TRINITY_DN212478_c0_g1_i1	.	.	.	.	.	.	.	.	.	.	.	.
TRINITY_DN212422_c0_g1	TRINITY_DN212422_c0_g1_i1	.	.	.	.	.	.	.	.	.	.	.	.
TRINITY_DN212415_c0_g1	TRINITY_DN212415_c0_g1_i1	TRUB_VEREI^TRUB_VEREI^Q:3-368,H:200-321^63.11%ID^E:9e-46^RecName: Full=tRNA pseudouridine synthase B {ECO:0000255|HAMAP-Rule:MF_01080};^Bacteria; Proteobacteria; Betaproteobacteria; Burkholderiales; Comamonadaceae; Verminephrobacter	.	TRINITY_DN212415_c0_g1_i1.p1	3-374[+]	TRUB_VEREI^TRUB_VEREI^Q:1-122,H:200-321^63.115%ID^E:9.73e-48^RecName: Full=tRNA pseudouridine synthase B {ECO:0000255|HAMAP-Rule:MF_01080};^Bacteria; Proteobacteria; Betaproteobacteria; Burkholderiales; Comamonadaceae; Verminephrobacter	PF16198.5^TruB_C_2^tRNA pseudouridylate synthase B C-terminal domain^1-47^E:1.2e-07`PF09157.11^TruB-C_2^Pseudouridine synthase II TruB, C-terminal^55-108^E:9.2e-07	.	.	COG0130^Responsible for synthesis of pseudouridine from uracil- 55 in the psi GC loop of transfer RNAs (By similarity)	KEGG:vei:Veis_2747`KO:K03177	GO:0003723^molecular_function^RNA binding`GO:0106029^molecular_function^tRNA pseudouridine synthase activity`GO:0031119^biological_process^tRNA pseudouridine synthesis	GO:0003723^molecular_function^RNA binding`GO:0009982^molecular_function^pseudouridine synthase activity`GO:0001522^biological_process^pseudouridine synthesis`GO:0009451^biological_process^RNA modification
TRINITY_DN212412_c0_g1	TRINITY_DN212412_c0_g1_i1	.	.	.	.	.	.	.	.	.	.	.	.
TRINITY_DN212453_c0_g1	TRINITY_DN212453_c0_g1_i1	.	.	TRINITY_DN212453_c0_g1_i1.p1	3-332[+]	.	PF03781.16^FGE-sulfatase^Sulfatase-modifying factor enzyme 1^2-105^E:1.5e-07	.	.	.	.	.	.
TRINITY_DN212404_c0_g1	TRINITY_DN212404_c0_g1_i1	.	.	.	.	.	.	.	.	.	.	.	.
TRINITY_DN212401_c0_g1	TRINITY_DN212401_c0_g1_i1	WALR_STAAW^WALR_STAAW^Q:274-8,H:49-137^82.02%ID^E:7e-44^RecName: Full=Transcriptional regulatory protein WalR {ECO:0000305};^Bacteria; Firmicutes; Bacilli; Bacillales; Staphylococcaceae; Staphylococcus	.	.	.	.	.	.	.	.	KEGG:sam:MW0018`KO:K07668	GO:0005737^cellular_component^cytoplasm`GO:0003677^molecular_function^DNA binding`GO:0000160^biological_process^phosphorelay signal transduction system`GO:0006355^biological_process^regulation of transcription, DNA-templated	.
TRINITY_DN212455_c0_g1	TRINITY_DN212455_c0_g1_i1	.	.	.	.	.	.	.	.	.	.	.	.
TRINITY_DN212442_c0_g1	TRINITY_DN212442_c0_g1_i1	.	.	.	.	.	.	.	.	.	.	.	.
TRINITY_DN212491_c0_g1	TRINITY_DN212491_c0_g1_i1	.	.	.	.	.	.	.	.	.	.	.	.
TRINITY_DN212424_c0_g1	TRINITY_DN212424_c0_g1_i1	.	.	.	.	.	.	.	.	.	.	.	.
TRINITY_DN212429_c0_g1	TRINITY_DN212429_c0_g1_i1	.	.	.	.	.	.	.	.	.	.	.	.
TRINITY_DN212406_c0_g1	TRINITY_DN212406_c0_g1_i1	.	.	.	.	.	.	.	.	.	.	.	.
TRINITY_DN212470_c0_g1	TRINITY_DN212470_c0_g1_i1	.	.	.	.	.	.	.	.	.	.	.	.
TRINITY_DN212465_c0_g1	TRINITY_DN212465_c0_g1_i1	.	.	.	.	.	.	.	.	.	.	.	.
TRINITY_DN212446_c0_g1	TRINITY_DN212446_c0_g1_i1	.	.	.	.	.	.	.	.	.	.	.	.
TRINITY_DN212498_c0_g1	TRINITY_DN212498_c0_g1_i1	.	.	.	.	.	.	.	.	.	.	.	.
TRINITY_DN212476_c0_g1	TRINITY_DN212476_c0_g1_i1	.	.	.	.	.	.	.	.	.	.	.	.
TRINITY_DN212440_c0_g1	TRINITY_DN212440_c0_g1_i1	.	.	.	.	.	.	.	.	.	.	.	.
TRINITY_DN212421_c0_g1	TRINITY_DN212421_c0_g1_i1	.	.	.	.	.	.	.	.	.	.	.	.
TRINITY_DN212409_c0_g1	TRINITY_DN212409_c0_g1_i1	.	.	.	.	.	.	.	.	.	.	.	.
TRINITY_DN211819_c0_g1	TRINITY_DN211819_c0_g1_i1	OR2_ANOGA^OR2_ANOGA^Q:517-116,H:242-375^26.12%ID^E:4e-11^RecName: Full=Odorant receptor Or2;^Eukaryota; Metazoa; Ecdysozoa; Arthropoda; Hexapoda; Insecta; Pterygota; Neoptera; Holometabola; Diptera; Nematocera; Culicoidea; Culicidae; Anophelinae; Anopheles	.	TRINITY_DN211819_c0_g1_i1.p1	113-544[-]	OR2_ANOGA^OR2_ANOGA^Q:10-143,H:242-375^26.119%ID^E:9.87e-12^RecName: Full=Odorant receptor Or2;^Eukaryota; Metazoa; Ecdysozoa; Arthropoda; Hexapoda; Insecta; Pterygota; Neoptera; Holometabola; Diptera; Nematocera; Culicoidea; Culicidae; Anophelinae; Anopheles	PF02949.20^7tm_6^7tm Odorant receptor^10-135^E:1.6e-22	.	ExpAA=58.99^PredHel=2^Topology=i20-42o52-71i	ENOG410YZ80^Odorant receptor	KEGG:aga:AgaP_AGAP009519`KO:K22984	GO:0016021^cellular_component^integral component of membrane`GO:0005886^cellular_component^plasma membrane`GO:0005549^molecular_function^odorant binding`GO:0004984^molecular_function^olfactory receptor activity`GO:0050911^biological_process^detection of chemical stimulus involved in sensory perception of smell`GO:0042048^biological_process^olfactory behavior`GO:0007608^biological_process^sensory …	GO:0004984^molecular_function^olfactory receptor activity`GO:0005549^molecular_function^odorant binding`GO:0007608^biological_process^sensory perception of smell`GO:0016020^cellular_component^membrane
TRINITY_DN211827_c0_g1	TRINITY_DN211827_c0_g1_i1	.	.	.	.	.	.	.	.	.	.	.	.
TRINITY_DN211888_c0_g1	TRINITY_DN211888_c0_g1_i1	.	.	.	.	.	.	.	.	.	.	.	.
TRINITY_DN211810_c0_g1	TRINITY_DN211810_c0_g1_i1	.	.	.	.	.	.	.	.	.	.	.	.
TRINITY_DN211897_c0_g1	TRINITY_DN211897_c0_g1_i1	.	.	.	.	.	.	.	.	.	.	.	.
TRINITY_DN211814_c0_g1	TRINITY_DN211814_c0_g1_i1	.	.	.	.	.	.	.	.	.	.	.	.
TRINITY_DN211851_c0_g1	TRINITY_DN211851_c0_g1_i1	.	.	.	.	.	.	.	.	.	.	.	.
TRINITY_DN211809_c0_g1	TRINITY_DN211809_c0_g1_i1	.	.	.	.	.	.	.	.	.	.	.	.
TRINITY_DN211880_c0_g1	TRINITY_DN211880_c0_g1_i1	.	.	.	.	.	.	.	.	.	.	.	.
TRINITY_DN211878_c0_g1	TRINITY_DN211878_c0_g1_i1	.	.	.	.	.	.	.	.	.	.	.	.
TRINITY_DN211881_c0_g1	TRINITY_DN211881_c0_g1_i1	.	.	.	.	.	.	.	.	.	.	.	.
TRINITY_DN211890_c0_g1	TRINITY_DN211890_c0_g1_i1	.	.	.	.	.	.	.	.	.	.	.	.
TRINITY_DN211824_c0_g1	TRINITY_DN211824_c0_g1_i1	.	.	.	.	.	.	.	.	.	.	.	.
TRINITY_DN211864_c0_g1	TRINITY_DN211864_c0_g1_i1	.	.	.	.	.	.	.	.	.	.	.	.
TRINITY_DN211806_c0_g1	TRINITY_DN211806_c0_g1_i1	.	.	.	.	.	.	.	.	.	.	.	.
TRINITY_DN211818_c0_g1	TRINITY_DN211818_c0_g1_i1	.	.	.	.	.	.	.	.	.	.	.	.
TRINITY_DN211854_c0_g1	TRINITY_DN211854_c0_g1_i1	.	.	.	.	.	.	.	.	.	.	.	.
TRINITY_DN211879_c0_g1	TRINITY_DN211879_c0_g1_i1	.	.	.	.	.	.	.	.	.	.	.	.
TRINITY_DN211873_c0_g1	TRINITY_DN211873_c0_g1_i1	.	.	.	.	.	.	.	.	.	.	.	.
TRINITY_DN211804_c0_g1	TRINITY_DN211804_c0_g1_i1	.	.	.	.	.	.	.	.	.	.	.	.
TRINITY_DN211898_c0_g1	TRINITY_DN211898_c0_g1_i1	.	.	.	.	.	.	.	.	.	.	.	.
TRINITY_DN211862_c0_g1	TRINITY_DN211862_c0_g1_i1	.	.	.	.	.	.	.	.	.	.	.	.
TRINITY_DN211842_c0_g1	TRINITY_DN211842_c0_g1_i1	.	.	.	.	.	.	.	.	.	.	.	.
TRINITY_DN211863_c0_g1	TRINITY_DN211863_c0_g1_i1	.	.	.	.	.	.	.	.	.	.	.	.
TRINITY_DN211812_c0_g1	TRINITY_DN211812_c0_g1_i1	.	.	.	.	.	.	.	.	.	.	.	.
TRINITY_DN211877_c0_g1	TRINITY_DN211877_c0_g1_i1	.	.	.	.	.	.	.	.	.	.	.	.
TRINITY_DN211882_c0_g1	TRINITY_DN211882_c0_g1_i1	.	.	.	.	.	.	.	.	.	.	.	.
TRINITY_DN211889_c0_g1	TRINITY_DN211889_c0_g1_i1	.	.	.	.	.	.	.	.	.	.	.	.
TRINITY_DN211850_c0_g1	TRINITY_DN211850_c0_g1_i1	.	.	.	.	.	.	.	.	.	.	.	.
TRINITY_DN211893_c0_g1	TRINITY_DN211893_c0_g1_i1	.	.	.	.	.	.	.	.	.	.	.	.
TRINITY_DN211840_c0_g1	TRINITY_DN211840_c0_g1_i1	PDE11_DROME^PDE11_DROME^Q:314-252,H:487-507^80.95%ID^E:0.0003^RecName: Full=Dual 3',5'-cyclic-AMP and -GMP phosphodiesterase 11;^Eukaryota; Metazoa; Ecdysozoa; Arthropoda; Hexapoda; Insecta; Pterygota; Neoptera; Holometabola; Diptera; Brachycera; Muscomorpha; Ephydroidea; Drosophilidae; Drosophila; Sophophora	.	.	.	.	.	.	.	ENOG410XRI7^Phosphodiesterase	KEGG:dme:Dmel_CG34341`KO:K13298	GO:0005829^cellular_component^cytosol`GO:0004115^molecular_function^3',5'-cyclic-AMP phosphodiesterase activity`GO:0047555^molecular_function^3',5'-cyclic-GMP phosphodiesterase activity`GO:0046872^molecular_function^metal ion binding`GO:0046058^biological_process^cAMP metabolic process`GO:0046068^biological_process^cGMP metabolic process`GO:0007165^biological_process^signal transduction	.
TRINITY_DN211875_c0_g1	TRINITY_DN211875_c0_g1_i1	.	.	.	.	.	.	.	.	.	.	.	.
TRINITY_DN211805_c0_g1	TRINITY_DN211805_c0_g1_i1	.	.	.	.	.	.	.	.	.	.	.	.
TRINITY_DN211895_c0_g1	TRINITY_DN211895_c0_g1_i1	.	.	.	.	.	.	.	.	.	.	.	.
TRINITY_DN211826_c0_g1	TRINITY_DN211826_c0_g1_i1	.	.	.	.	.	.	.	.	.	.	.	.
TRINITY_DN211858_c0_g1	TRINITY_DN211858_c0_g1_i1	.	.	.	.	.	.	.	.	.	.	.	.
TRINITY_DN211887_c0_g1	TRINITY_DN211887_c0_g1_i1	.	.	.	.	.	.	.	.	.	.	.	.
TRINITY_DN211869_c0_g1	TRINITY_DN211869_c0_g1_i1	.	.	.	.	.	.	.	.	.	.	.	.
TRINITY_DN211825_c0_g1	TRINITY_DN211825_c0_g1_i1	.	.	.	.	.	.	.	.	.	.	.	.
TRINITY_DN211823_c0_g1	TRINITY_DN211823_c0_g1_i1	.	.	.	.	.	.	.	.	.	.	.	.
TRINITY_DN211816_c0_g1	TRINITY_DN211816_c0_g1_i1	.	.	.	.	.	.	.	.	.	.	.	.
TRINITY_DN211859_c0_g1	TRINITY_DN211859_c0_g1_i1	.	.	.	.	.	.	.	.	.	.	.	.
TRINITY_DN211807_c0_g1	TRINITY_DN211807_c0_g1_i1	.	.	.	.	.	.	.	.	.	.	.	.
TRINITY_DN211855_c0_g1	TRINITY_DN211855_c0_g1_i1	.	.	.	.	.	.	.	.	.	.	.	.
TRINITY_DN211831_c0_g1	TRINITY_DN211831_c0_g1_i1	.	.	.	.	.	.	.	.	.	.	.	.
TRINITY_DN211808_c0_g1	TRINITY_DN211808_c0_g1_i1	.	.	.	.	.	.	.	.	.	.	.	.
TRINITY_DN211848_c0_g1	TRINITY_DN211848_c0_g1_i1	.	.	.	.	.	.	.	.	.	.	.	.
TRINITY_DN211874_c0_g1	TRINITY_DN211874_c0_g1_i1	SECA_LEPCP^SECA_LEPCP^Q:1-321,H:634-740^74.77%ID^E:2e-45^RecName: Full=Protein translocase subunit SecA {ECO:0000255|HAMAP-Rule:MF_01382};^Bacteria; Proteobacteria; Betaproteobacteria; Burkholderiales; Leptothrix	.	TRINITY_DN211874_c0_g1_i1.p1	1-324[+]	SECA_LEPCP^SECA_LEPCP^Q:1-107,H:634-740^74.766%ID^E:2.25e-46^RecName: Full=Protein translocase subunit SecA {ECO:0000255|HAMAP-Rule:MF_01382};^Bacteria; Proteobacteria; Betaproteobacteria; Burkholderiales; Leptothrix	PF07516.13^SecA_SW^SecA Wing and Scaffold domain^1-96^E:1.4e-27	.	.	COG0653^Part of the Sec protein translocase complex. Interacts with the SecYEG preprotein conducting channel. Has a central role in coupling the hydrolysis of ATP to the transfer of proteins into and across the cell membrane, serving	KEGG:lch:Lcho_0745`KO:K03070	GO:0005737^cellular_component^cytoplasm`GO:0005886^cellular_component^plasma membrane`GO:0005524^molecular_function^ATP binding`GO:0046872^molecular_function^metal ion binding`GO:0065002^biological_process^intracellular protein transmembrane transport`GO:0017038^biological_process^protein import`GO:0006605^biological_process^protein targeting	GO:0017038^biological_process^protein import`GO:0016020^cellular_component^membrane
TRINITY_DN211876_c0_g1	TRINITY_DN211876_c0_g1_i1	.	.	.	.	.	.	.	.	.	.	.	.
TRINITY_DN211801_c0_g1	TRINITY_DN211801_c0_g1_i1	AAEA_CITK8^AAEA_CITK8^Q:105-1,H:32-66^60%ID^E:3e-08^RecName: Full=p-hydroxybenzoic acid efflux pump subunit AaeA {ECO:0000255|HAMAP-Rule:MF_01544};^Bacteria; Proteobacteria; Gammaproteobacteria; Enterobacterales; Enterobacteriaceae; Citrobacter	.	.	.	.	.	.	.	COG1566^secretion protein HlyD family	KEGG:cko:CKO_04648`KO:K15548	GO:0016021^cellular_component^integral component of membrane`GO:0005886^cellular_component^plasma membrane`GO:0022857^molecular_function^transmembrane transporter activity	.
TRINITY_DN211868_c0_g1	TRINITY_DN211868_c0_g1_i1	.	.	.	.	.	.	.	.	.	.	.	.
TRINITY_DN211870_c0_g1	TRINITY_DN211870_c0_g1_i1	.	.	.	.	.	.	.	.	.	.	.	.
TRINITY_DN211852_c0_g1	TRINITY_DN211852_c0_g1_i1	.	.	.	.	.	.	.	.	.	.	.	.
TRINITY_DN211852_c1_g1	TRINITY_DN211852_c1_g1_i1	.	.	.	.	.	.	.	.	.	.	.	.
TRINITY_DN211846_c0_g1	TRINITY_DN211846_c0_g1_i1	.	.	.	.	.	.	.	.	.	.	.	.
TRINITY_DN211845_c0_g1	TRINITY_DN211845_c0_g1_i1	.	.	.	.	.	.	.	.	.	.	.	.
TRINITY_DN211892_c0_g1	TRINITY_DN211892_c0_g1_i1	.	.	.	.	.	.	.	.	.	.	.	.
TRINITY_DN211847_c0_g1	TRINITY_DN211847_c0_g1_i1	NUOM_RHOCA^NUOM_RHOCA^Q:2-238,H:405-483^62.03%ID^E:1e-24^RecName: Full=NADH-quinone oxidoreductase subunit M;^Bacteria; Proteobacteria; Alphaproteobacteria; Rhodobacterales; Rhodobacteraceae; Rhodobacter	.	.	.	.	.	.	.	COG1008^subunit m	.	GO:0016021^cellular_component^integral component of membrane`GO:0005886^cellular_component^plasma membrane`GO:0008137^molecular_function^NADH dehydrogenase (ubiquinone) activity`GO:0048038^molecular_function^quinone binding`GO:0006120^biological_process^mitochondrial electron transport, NADH to ubiquinone	.
TRINITY_DN211803_c0_g1	TRINITY_DN211803_c0_g1_i1	.	.	.	.	.	.	.	.	.	.	.	.
TRINITY_DN211884_c0_g1	TRINITY_DN211884_c0_g1_i1	.	.	TRINITY_DN211884_c0_g1_i1.p1	3-554[+]	.	.	.	ExpAA=22.14^PredHel=1^Topology=o118-140i	.	.	.	.
TRINITY_DN211832_c0_g1	TRINITY_DN211832_c0_g1_i1	.	.	.	.	.	.	.	.	.	.	.	.
TRINITY_DN211837_c0_g1	TRINITY_DN211837_c0_g1_i1	.	.	.	.	.	.	.	.	.	.	.	.
TRINITY_DN211839_c0_g1	TRINITY_DN211839_c0_g1_i1	.	.	.	.	.	.	.	.	.	.	.	.
TRINITY_DN211833_c0_g1	TRINITY_DN211833_c0_g1_i1	BTUB_ECOL6^BTUB_ECOL6^Q:3-122,H:126-165^55%ID^E:0.0001^RecName: Full=Vitamin B12 transporter BtuB {ECO:0000255|HAMAP-Rule:MF_01531};^Bacteria; Proteobacteria; Gammaproteobacteria; Enterobacterales; Enterobacteriaceae; Escherichia	.	TRINITY_DN211833_c0_g1_i1.p2	3-821[+]	BTUB_ECOL6^BTUB_ECOL6^Q:1-40,H:126-165^55%ID^E:0.000134^RecName: Full=Vitamin B12 transporter BtuB {ECO:0000255|HAMAP-Rule:MF_01531};^Bacteria; Proteobacteria; Gammaproteobacteria; Enterobacterales; Enterobacteriaceae; Escherichia	.	.	.	COG4206^tonB-dependent Receptor	KEGG:ecc:c4929`KO:K16092	GO:0009279^cellular_component^cell outer membrane`GO:0046930^cellular_component^pore complex`GO:0015420^molecular_function^cobalamin-transporting ATPase activity`GO:0046872^molecular_function^metal ion binding`GO:0015288^molecular_function^porin activity`GO:0006811^biological_process^ion transport	.
TRINITY_DN211830_c0_g1	TRINITY_DN211830_c0_g1_i1	.	.	.	.	.	.	.	.	.	.	.	.
TRINITY_DN211817_c0_g1	TRINITY_DN211817_c0_g1_i1	.	.	.	.	.	.	.	.	.	.	.	.
TRINITY_DN211834_c0_g1	TRINITY_DN211834_c0_g1_i1	.	.	.	.	.	.	.	.	.	.	.	.
TRINITY_DN211891_c0_g1	TRINITY_DN211891_c0_g1_i1	.	.	.	.	.	.	.	.	.	.	.	.
TRINITY_DN211836_c0_g1	TRINITY_DN211836_c0_g1_i1	.	.	.	.	.	.	.	.	.	.	.	.
TRINITY_DN211841_c0_g1	TRINITY_DN211841_c0_g1_i1	.	.	.	.	.	.	.	.	.	.	.	.
TRINITY_DN211843_c0_g1	TRINITY_DN211843_c0_g1_i1	.	.	.	.	.	.	.	.	.	.	.	.
TRINITY_DN211829_c0_g1	TRINITY_DN211829_c0_g1_i1	.	.	TRINITY_DN211829_c0_g1_i1.p1	3-302[+]	.	.	.	.	.	.	.	.
TRINITY_DN211849_c0_g1	TRINITY_DN211849_c0_g1_i1	.	.	.	.	.	.	.	.	.	.	.	.
TRINITY_DN211844_c0_g1	TRINITY_DN211844_c0_g1_i1	.	.	TRINITY_DN211844_c0_g1_i1.p1	2-394[+]	.	PF00650.20^CRAL_TRIO^CRAL/TRIO domain^9-117^E:2.5e-08	.	.	.	.	.	.
TRINITY_DN211820_c0_g1	TRINITY_DN211820_c0_g1_i1	.	.	.	.	.	.	.	.	.	.	.	.
TRINITY_DN211894_c0_g1	TRINITY_DN211894_c0_g1_i1	.	.	.	.	.	.	.	.	.	.	.	.
TRINITY_DN211896_c0_g1	TRINITY_DN211896_c0_g1_i1	.	.	.	.	.	.	.	.	.	.	.	.
TRINITY_DN211811_c0_g1	TRINITY_DN211811_c0_g1_i1	.	.	.	.	.	.	.	.	.	.	.	.
TRINITY_DN256307_c0_g1	TRINITY_DN256307_c0_g1_i1	.	.	.	.	.	.	.	.	.	.	.	.
TRINITY_DN256340_c0_g1	TRINITY_DN256340_c0_g1_i1	STIM1_RAT^STIM1_RAT^Q:2-136,H:46-90^84.44%ID^E:5e-17^RecName: Full=Stromal interaction molecule 1;^Eukaryota; Metazoa; Chordata; Craniata; Vertebrata; Euteleostomi; Mammalia; Eutheria; Euarchontoglires; Glires; Rodentia; Myomorpha; Muroidea; Muridae; Murinae; Rattus	.	.	.	.	.	.	.	ENOG410XRM6^Stromal interaction molecule	KEGG:rno:361618`KO:K16059	GO:0005783^cellular_component^endoplasmic reticulum`GO:0030426^cellular_component^growth cone`GO:0030176^cellular_component^integral component of endoplasmic reticulum membrane`GO:0005887^cellular_component^integral component of plasma membrane`GO:0005874^cellular_component^microtubule`GO:0005886^cellular_component^plasma membrane`GO:0044853^cellular_component^plasma membrane raft`GO:0032991^cell…	.
TRINITY_DN256397_c0_g1	TRINITY_DN256397_c0_g1_i1	.	.	.	.	.	.	.	.	.	.	.	.
TRINITY_DN256322_c0_g1	TRINITY_DN256322_c0_g1_i1	.	.	.	.	.	.	.	.	.	.	.	.
TRINITY_DN256315_c0_g1	TRINITY_DN256315_c0_g1_i1	.	.	.	.	.	.	.	.	.	.	.	.
TRINITY_DN256357_c0_g1	TRINITY_DN256357_c0_g1_i1	.	.	.	.	.	.	.	.	.	.	.	.
TRINITY_DN256333_c0_g1	TRINITY_DN256333_c0_g1_i1	.	.	.	.	.	.	.	.	.	.	.	.
TRINITY_DN256399_c0_g1	TRINITY_DN256399_c0_g1_i1	.	.	.	.	.	.	.	.	.	.	.	.
TRINITY_DN256358_c0_g1	TRINITY_DN256358_c0_g1_i1	.	.	.	.	.	.	.	.	.	.	.	.
TRINITY_DN256305_c0_g1	TRINITY_DN256305_c0_g1_i1	NANT_CITK8^NANT_CITK8^Q:81-194,H:174-211^44.74%ID^E:9e-06^RecName: Full=Sialic acid transporter NanT {ECO:0000255|HAMAP-Rule:MF_01238};^Bacteria; Proteobacteria; Gammaproteobacteria; Enterobacterales; Enterobacteriaceae; Citrobacter	.	.	.	.	.	.	.	ENOG410XSSD^Transporter	KEGG:cko:CKO_04628`KO:K03290	GO:0005887^cellular_component^integral component of plasma membrane`GO:0015538^molecular_function^sialic acid:proton symporter activity`GO:0008643^biological_process^carbohydrate transport	.
TRINITY_DN256312_c0_g1	TRINITY_DN256312_c0_g1_i1	.	.	.	.	.	.	.	.	.	.	.	.
TRINITY_DN256355_c0_g1	TRINITY_DN256355_c0_g1_i1	.	.	.	.	.	.	.	.	.	.	.	.
TRINITY_DN256380_c0_g1	TRINITY_DN256380_c0_g1_i1	ODPB_CYAM1^ODPB_CYAM1^Q:3-230,H:222-300^35.44%ID^E:2e-05^RecName: Full=Pyruvate dehydrogenase E1 component subunit beta;^Eukaryota; Rhodophyta; Bangiophyceae; Cyanidiales; Cyanidiaceae; Cyanidioschyzon	.	.	.	.	.	.	.	COG0022^Dehydrogenase, E1 component	KEGG:cme:CymeCp128`KO:K00162	GO:0009507^cellular_component^chloroplast`GO:0004739^molecular_function^pyruvate dehydrogenase (acetyl-transferring) activity`GO:0006096^biological_process^glycolytic process	.
TRINITY_DN256372_c0_g1	TRINITY_DN256372_c0_g1_i1	.	.	.	.	.	.	.	.	.	.	.	.
TRINITY_DN256316_c0_g1	TRINITY_DN256316_c0_g1_i1	.	.	.	.	.	.	.	.	.	.	.	.
TRINITY_DN256349_c0_g1	TRINITY_DN256349_c0_g1_i1	.	.	.	.	.	.	.	.	.	.	.	.
TRINITY_DN256371_c0_g1	TRINITY_DN256371_c0_g1_i1	.	.	.	.	.	.	.	.	.	.	.	.
TRINITY_DN256389_c0_g1	TRINITY_DN256389_c0_g1_i1	.	.	.	.	.	.	.	.	.	.	.	.
TRINITY_DN256353_c0_g1	TRINITY_DN256353_c0_g1_i1	.	.	.	.	.	.	.	.	.	.	.	.
TRINITY_DN256375_c0_g1	TRINITY_DN256375_c0_g1_i1	.	.	.	.	.	.	.	.	.	.	.	.
TRINITY_DN256384_c0_g1	TRINITY_DN256384_c0_g1_i1	.	.	.	.	.	.	.	.	.	.	.	.
TRINITY_DN256329_c0_g1	TRINITY_DN256329_c0_g1_i1	.	.	.	.	.	.	.	.	.	.	.	.
TRINITY_DN256392_c0_g1	TRINITY_DN256392_c0_g1_i1	.	.	.	.	.	.	.	.	.	.	.	.
TRINITY_DN256369_c0_g1	TRINITY_DN256369_c0_g1_i1	.	.	.	.	.	.	.	.	.	.	.	.
TRINITY_DN256330_c0_g1	TRINITY_DN256330_c0_g1_i1	.	.	.	.	.	.	.	.	.	.	.	.
TRINITY_DN256356_c0_g1	TRINITY_DN256356_c0_g1_i1	.	.	.	.	.	.	.	.	.	.	.	.
TRINITY_DN256335_c0_g1	TRINITY_DN256335_c0_g1_i1	.	.	.	.	.	.	.	.	.	.	.	.
TRINITY_DN256370_c0_g1	TRINITY_DN256370_c0_g1_i1	.	.	.	.	.	.	.	.	.	.	.	.
TRINITY_DN256398_c0_g1	TRINITY_DN256398_c0_g1_i1	.	.	.	.	.	.	.	.	.	.	.	.
TRINITY_DN256306_c0_g1	TRINITY_DN256306_c0_g1_i1	.	.	.	.	.	.	.	.	.	.	.	.
TRINITY_DN256400_c0_g1	TRINITY_DN256400_c0_g1_i1	YDES_BACSU^YDES_BACSU^Q:169-11,H:8-60^35.85%ID^E:8e-05^RecName: Full=Uncharacterized HTH-type transcriptional regulator YdeS;^Bacteria; Firmicutes; Bacilli; Bacillales; Bacillaceae; Bacillus	.	.	.	.	.	.	.	COG1309^Transcriptional regulator	KEGG:bsu:BSU05320	GO:0003677^molecular_function^DNA binding	.
TRINITY_DN256352_c0_g1	TRINITY_DN256352_c0_g1_i1	.	.	.	.	.	.	.	.	.	.	.	.
TRINITY_DN256317_c0_g1	TRINITY_DN256317_c0_g1_i1	.	.	.	.	.	.	.	.	.	.	.	.
TRINITY_DN256388_c0_g1	TRINITY_DN256388_c0_g1_i1	.	.	.	.	.	.	.	.	.	.	.	.
TRINITY_DN256311_c0_g1	TRINITY_DN256311_c0_g1_i1	.	.	.	.	.	.	.	.	.	.	.	.
TRINITY_DN256328_c0_g1	TRINITY_DN256328_c0_g1_i1	.	.	.	.	.	.	.	.	.	.	.	.
TRINITY_DN256364_c0_g1	TRINITY_DN256364_c0_g1_i1	.	.	.	.	.	.	.	.	.	.	.	.
TRINITY_DN256320_c0_g1	TRINITY_DN256320_c0_g1_i1	.	.	.	.	.	.	.	.	.	.	.	.
TRINITY_DN256351_c0_g1	TRINITY_DN256351_c0_g1_i1	.	.	.	.	.	.	.	.	.	.	.	.
TRINITY_DN256301_c0_g1	TRINITY_DN256301_c0_g1_i1	.	.	.	.	.	.	.	.	.	.	.	.
TRINITY_DN256323_c0_g1	TRINITY_DN256323_c0_g1_i1	.	.	.	.	.	.	.	.	.	.	.	.
TRINITY_DN256334_c0_g1	TRINITY_DN256334_c0_g1_i1	.	.	.	.	.	.	.	.	.	.	.	.
TRINITY_DN256347_c0_g1	TRINITY_DN256347_c0_g1_i1	.	.	.	.	.	.	.	.	.	.	.	.
TRINITY_DN256346_c0_g1	TRINITY_DN256346_c0_g1_i1	.	.	.	.	.	.	.	.	.	.	.	.
TRINITY_DN256362_c0_g1	TRINITY_DN256362_c0_g1_i1	.	.	.	.	.	.	.	.	.	.	.	.
TRINITY_DN256336_c0_g1	TRINITY_DN256336_c0_g1_i1	.	.	.	.	.	.	.	.	.	.	.	.
TRINITY_DN256309_c0_g1	TRINITY_DN256309_c0_g1_i1	.	.	.	.	.	.	.	.	.	.	.	.
TRINITY_DN256324_c0_g1	TRINITY_DN256324_c0_g1_i1	YWBI_BACSU^YWBI_BACSU^Q:19-267,H:158-240^30.95%ID^E:2e-13^RecName: Full=Uncharacterized HTH-type transcriptional regulator YwbI;^Bacteria; Firmicutes; Bacilli; Bacillales; Bacillaceae; Bacillus	.	.	.	.	.	.	.	ENOG410XNYY^LysR family Transcriptional regulator	KEGG:bsu:BSU38310	GO:0005737^cellular_component^cytoplasm`GO:0005829^cellular_component^cytosol`GO:0000986^molecular_function^bacterial-type proximal promoter sequence-specific DNA binding`GO:0003700^molecular_function^DNA-binding transcription factor activity`GO:0043565^molecular_function^sequence-specific DNA binding	.
TRINITY_DN256348_c0_g1	TRINITY_DN256348_c0_g1_i1	.	.	.	.	.	.	.	.	.	.	.	.
TRINITY_DN256381_c0_g1	TRINITY_DN256381_c0_g1_i1	.	.	.	.	.	.	.	.	.	.	.	.
TRINITY_DN256378_c0_g1	TRINITY_DN256378_c0_g1_i1	.	.	.	.	.	.	.	.	.	.	.	.
TRINITY_DN256383_c0_g1	TRINITY_DN256383_c0_g1_i1	.	.	.	.	.	.	.	.	.	.	.	.
TRINITY_DN256391_c0_g1	TRINITY_DN256391_c0_g1_i1	.	.	.	.	.	.	.	.	.	.	.	.
TRINITY_DN256368_c0_g1	TRINITY_DN256368_c0_g1_i1	.	.	.	.	.	.	.	.	.	.	.	.
TRINITY_DN256327_c0_g1	TRINITY_DN256327_c0_g1_i1	RB11A_CHICK^RB11A_CHICK^Q:355-278,H:31-56^92.31%ID^E:1e-07^RecName: Full=Ras-related protein Rab-11A;^Eukaryota; Metazoa; Chordata; Craniata; Vertebrata; Euteleostomi; Archelosauria; Archosauria; Dinosauria; Saurischia; Theropoda; Coelurosauria; Aves; Neognathae; Galloanserae; Galliformes; Phasianidae; Phasianinae; Gallus	.	.	.	.	.	.	.	COG1100^GTP-binding Protein	KEGG:gga:415544`KO:K07904	GO:0030424^cellular_component^axon`GO:0005813^cellular_component^centrosome`GO:0032154^cellular_component^cleavage furrow`GO:0005768^cellular_component^endosome`GO:0070062^cellular_component^extracellular exosome`GO:0098978^cellular_component^glutamatergic synapse`GO:0005828^cellular_component^kinetochore microtubule`GO:0005771^cellular_component^multivesicular body`GO:0048471^cellular_component^…	.
TRINITY_DN256308_c0_g1	TRINITY_DN256308_c0_g1_i1	.	.	.	.	.	.	.	.	.	.	.	.
TRINITY_DN256367_c0_g1	TRINITY_DN256367_c0_g1_i1	.	.	.	.	.	.	.	.	.	.	.	.
TRINITY_DN256342_c0_g1	TRINITY_DN256342_c0_g1_i1	.	.	.	.	.	.	.	.	.	.	.	.
TRINITY_DN256387_c0_g1	TRINITY_DN256387_c0_g1_i1	.	.	.	.	.	.	.	.	.	.	.	.
TRINITY_DN256360_c0_g1	TRINITY_DN256360_c0_g1_i1	.	.	.	.	.	.	.	.	.	.	.	.
TRINITY_DN256382_c0_g1	TRINITY_DN256382_c0_g1_i1	.	.	.	.	.	.	.	.	.	.	.	.
TRINITY_DN256325_c0_g1	TRINITY_DN256325_c0_g1_i1	.	.	.	.	.	.	.	.	.	.	.	.
TRINITY_DN256359_c0_g1	TRINITY_DN256359_c0_g1_i1	NADA_SINMW^NADA_SINMW^Q:224-3,H:136-209^74.32%ID^E:7e-32^RecName: Full=Quinolinate synthase A {ECO:0000255|HAMAP-Rule:MF_00568};^Bacteria; Proteobacteria; Alphaproteobacteria; Rhizobiales; Rhizobiaceae; Sinorhizobium/Ensifer group; Sinorhizobium	.	.	.	.	.	.	.	COG0379^Catalyzes the condensation of iminoaspartate with dihydroxyacetone phosphate to form quinolinate (By similarity)	KEGG:smd:Smed_0699`KO:K03517	GO:0005737^cellular_component^cytoplasm`GO:0051539^molecular_function^4 iron, 4 sulfur cluster binding`GO:0046872^molecular_function^metal ion binding`GO:0008987^molecular_function^quinolinate synthetase A activity`GO:0009435^biological_process^NAD biosynthetic process	.
TRINITY_DN256344_c0_g1	TRINITY_DN256344_c0_g1_i1	.	.	.	.	.	.	.	.	.	.	.	.
TRINITY_DN256390_c0_g1	TRINITY_DN256390_c0_g1_i1	.	.	.	.	.	.	.	.	.	.	.	.
TRINITY_DN256365_c0_g1	TRINITY_DN256365_c0_g1_i1	.	.	.	.	.	.	.	.	.	.	.	.
TRINITY_DN256386_c0_g1	TRINITY_DN256386_c0_g1_i1	.	.	.	.	.	.	.	.	.	.	.	.
TRINITY_DN256343_c0_g1	TRINITY_DN256343_c0_g1_i1	.	.	.	.	.	.	.	.	.	.	.	.
TRINITY_DN256373_c0_g1	TRINITY_DN256373_c0_g1_i1	FLGK_BACSU^FLGK_BACSU^Q:169-11,H:1-53^58.49%ID^E:1e-13^RecName: Full=Flagellar hook-associated protein 1;^Bacteria; Firmicutes; Bacilli; Bacillales; Bacillaceae; Bacillus	.	.	.	.	.	.	.	COG1256^ciliary or bacterial-type flagellar motility	KEGG:bsu:BSU35410`KO:K02396	GO:0009424^cellular_component^bacterial-type flagellum hook`GO:0005576^cellular_component^extracellular region`GO:0005198^molecular_function^structural molecule activity`GO:0044780^biological_process^bacterial-type flagellum assembly`GO:0071973^biological_process^bacterial-type flagellum-dependent cell motility	.
TRINITY_DN256304_c0_g1	TRINITY_DN256304_c0_g1_i1	.	.	.	.	.	.	.	.	.	.	.	.
TRINITY_DN256321_c0_g1	TRINITY_DN256321_c0_g1_i1	.	.	.	.	.	.	.	.	.	.	.	.
TRINITY_DN256319_c0_g1	TRINITY_DN256319_c0_g1_i1	DPO1_THEAQ^DPO1_THEAQ^Q:236-3,H:295-372^100%ID^E:4e-37^RecName: Full=DNA polymerase I, thermostable;^Bacteria; Deinococcus-Thermus; Deinococci; Thermales; Thermaceae; Thermus	.	.	.	.	.	.	.	COG0258^Structure-specific nuclease with 5'-flap endonuclease and 5'-3' exonuclease activities involved in DNA replication and repair. During DNA replication, cleaves the 5'-overhanging flap structure that is generated by displacement synthesis when DNA polymerase encounters the 5'-end of a downstream Okazaki fragment. It enters the flap from the 5'-end and then tracks to cleave the flap base, le…	.	GO:0003677^molecular_function^DNA binding`GO:0003887^molecular_function^DNA-directed DNA polymerase activity`GO:0001882^molecular_function^nucleoside binding`GO:0006281^biological_process^DNA repair`GO:0006261^biological_process^DNA-dependent DNA replication	.
TRINITY_DN256318_c0_g1	TRINITY_DN256318_c0_g1_i1	.	.	.	.	.	.	.	.	.	.	.	.
TRINITY_DN256374_c0_g1	TRINITY_DN256374_c0_g1_i1	.	.	.	.	.	.	.	.	.	.	.	.
TRINITY_DN256366_c0_g1	TRINITY_DN256366_c0_g1_i1	PUPA_PSEPU^PUPA_PSEPU^Q:170-6,H:146-200^56.36%ID^E:1e-13^RecName: Full=Ferric-pseudobactin 358 receptor;^Bacteria; Proteobacteria; Gammaproteobacteria; Pseudomonadales; Pseudomonadaceae; Pseudomonas	.	.	.	.	.	.	.	.	.	GO:0009279^cellular_component^cell outer membrane`GO:0016021^cellular_component^integral component of membrane`GO:0005506^molecular_function^iron ion binding`GO:0038023^molecular_function^signaling receptor activity`GO:0055072^biological_process^iron ion homeostasis`GO:0015891^biological_process^siderophore transport	.
TRINITY_DN256339_c0_g1	TRINITY_DN256339_c0_g1_i1	.	.	.	.	.	.	.	.	.	.	.	.
TRINITY_DN256331_c0_g1	TRINITY_DN256331_c0_g1_i1	.	.	.	.	.	.	.	.	.	.	.	.
TRINITY_DN256345_c0_g1	TRINITY_DN256345_c0_g1_i1	.	.	.	.	.	.	.	.	.	.	.	.
TRINITY_DN212858_c0_g1	TRINITY_DN212858_c0_g1_i1	.	.	.	.	.	.	.	.	.	.	.	.
TRINITY_DN212879_c0_g1	TRINITY_DN212879_c0_g1_i1	.	.	.	.	.	.	.	.	.	.	.	.
TRINITY_DN212844_c0_g1	TRINITY_DN212844_c0_g1_i1	.	.	.	.	.	.	.	.	.	.	.	.
TRINITY_DN212807_c0_g1	TRINITY_DN212807_c0_g1_i1	.	.	.	.	.	.	.	.	.	.	.	.
TRINITY_DN212891_c0_g1	TRINITY_DN212891_c0_g1_i1	.	.	.	.	.	.	.	.	.	.	.	.
TRINITY_DN212835_c0_g1	TRINITY_DN212835_c0_g1_i1	SOJ_BACSU^SOJ_BACSU^Q:971-252,H:3-242^34.85%ID^E:7e-29^RecName: Full=Sporulation initiation inhibitor protein Soj;^Bacteria; Firmicutes; Bacilli; Bacillales; Bacillaceae; Bacillus	.	TRINITY_DN212835_c0_g1_i1.p2	192-974[-]	SOJ_BACSU^SOJ_BACSU^Q:2-241,H:3-242^34.855%ID^E:3.81e-40^RecName: Full=Sporulation initiation inhibitor protein Soj;^Bacteria; Firmicutes; Bacilli; Bacillales; Bacillaceae; Bacillus	PF13614.6^AAA_31^AAA domain^1-171^E:2.9e-37`PF06564.12^CBP_BcsQ^Cellulose biosynthesis protein BcsQ^1-151^E:1.3e-10`PF10609.9^ParA^NUBPL iron-transfer P-loop NTPase^3-51^E:2.6e-06`PF01656.23^CbiA^CobQ/CobB/MinD/ParA nucleotide binding domain^5-222^E:8.7e-20`PF09140.11^MipZ^ATPase MipZ^5-40^E:6e-05`PF02374.15^ArsA_ATPase^Anion-transporting ATPase^8-129^E:2.2e-09	.	.	COG1192^cobyrinic Acid a,c-diamide synthase	KEGG:bsu:BSU40970`KO:K03496	GO:0005524^molecular_function^ATP binding`GO:0016787^molecular_function^hydrolase activity`GO:0042174^biological_process^negative regulation of sporulation resulting in formation of a cellular spore`GO:0030435^biological_process^sporulation resulting in formation of a cellular spore	.
TRINITY_DN212855_c0_g1	TRINITY_DN212855_c0_g1_i1	.	.	.	.	.	.	.	.	.	.	.	.
TRINITY_DN212801_c0_g1	TRINITY_DN212801_c0_g1_i1	S35B4_DANRE^S35B4_DANRE^Q:187-71,H:62-100^56.41%ID^E:1e-06^RecName: Full=UDP-xylose and UDP-N-acetylglucosamine transporter;^Eukaryota; Metazoa; Chordata; Craniata; Vertebrata; Euteleostomi; Actinopterygii; Neopterygii; Teleostei; Ostariophysi; Cypriniformes; Cyprinidae; Danio	.	.	.	.	.	.	.	ENOG410XQ16^Solute carrier family 35 member B4	.	GO:0030176^cellular_component^integral component of endoplasmic reticulum membrane`GO:0030173^cellular_component^integral component of Golgi membrane`GO:0022857^molecular_function^transmembrane transporter activity`GO:0005462^molecular_function^UDP-N-acetylglucosamine transmembrane transporter activity`GO:0005464^molecular_function^UDP-xylose transmembrane transporter activity`GO:0008643^biologic…	.
TRINITY_DN212841_c0_g1	TRINITY_DN212841_c0_g1_i1	.	.	.	.	.	.	.	.	.	.	.	.
TRINITY_DN212885_c0_g1	TRINITY_DN212885_c0_g1_i1	.	.	.	.	.	.	.	.	.	.	.	.
TRINITY_DN212864_c0_g1	TRINITY_DN212864_c0_g1_i1	.	.	.	.	.	.	.	.	.	.	.	.
TRINITY_DN212826_c0_g1	TRINITY_DN212826_c0_g1_i1	.	.	.	.	.	.	.	.	.	.	.	.
TRINITY_DN212811_c0_g1	TRINITY_DN212811_c0_g1_i1	.	.	TRINITY_DN212811_c0_g1_i1.p2	3-410[+]	.	PF18088.1^Glyco_H_20C_C^Glycoside Hydrolase 20C C-terminal domain^74-132^E:9.7e-18	.	.	.	.	.	.
TRINITY_DN212842_c0_g1	TRINITY_DN212842_c0_g1_i1	.	.	.	.	.	.	.	.	.	.	.	.
TRINITY_DN212884_c0_g1	TRINITY_DN212884_c0_g1_i1	.	.	.	.	.	.	.	.	.	.	.	.
TRINITY_DN212832_c0_g1	TRINITY_DN212832_c0_g1_i1	.	.	.	.	.	.	.	.	.	.	.	.
TRINITY_DN212808_c0_g1	TRINITY_DN212808_c0_g1_i1	.	.	.	.	.	.	.	.	.	.	.	.
TRINITY_DN212895_c0_g1	TRINITY_DN212895_c0_g1_i1	ASH1L_HUMAN^ASH1L_HUMAN^Q:78-1,H:2004-2029^100%ID^E:1e-09^RecName: Full=Histone-lysine N-methyltransferase ASH1L;^Eukaryota; Metazoa; Chordata; Craniata; Vertebrata; Euteleostomi; Mammalia; Eutheria; Euarchontoglires; Primates; Haplorrhini; Catarrhini; Hominidae; Homo	.	.	.	.	.	.	.	COG2940^Histone-lysine N-methyltransferase`COG5076^bromodomain	KEGG:hsa:55870`KO:K06101	GO:0005923^cellular_component^bicellular tight junction`GO:0005694^cellular_component^chromosome`GO:0005794^cellular_component^Golgi apparatus`GO:0005654^cellular_component^nucleoplasm`GO:0005634^cellular_component^nucleus`GO:0003682^molecular_function^chromatin binding`GO:0003677^molecular_function^DNA binding`GO:0000981^molecular_function^DNA-binding transcription factor activity, RNA polymeras…	.
TRINITY_DN212810_c0_g1	TRINITY_DN212810_c0_g1_i1	YCLN_BACSU^YCLN_BACSU^Q:308-66,H:140-220^51.85%ID^E:1e-21^RecName: Full=Petrobactin import system permease protein YclN {ECO:0000305};^Bacteria; Firmicutes; Bacilli; Bacillales; Bacillaceae; Bacillus	.	TRINITY_DN212810_c0_g1_i1.p1	3-308[-]	YCLN_BACSU^YCLN_BACSU^Q:1-102,H:140-241^50%ID^E:2.54e-26^RecName: Full=Petrobactin import system permease protein YclN {ECO:0000305};^Bacteria; Firmicutes; Bacilli; Bacillales; Bacillaceae; Bacillus	PF01032.18^FecCD^FecCD transport family^2-101^E:3.6e-11	.	.	COG4606^permease protein	KEGG:bsu:BSU03800`KO:K02015	GO:0016021^cellular_component^integral component of membrane`GO:0005886^cellular_component^plasma membrane`GO:0005215^molecular_function^transporter activity`GO:0006811^biological_process^ion transport`GO:0055072^biological_process^iron ion homeostasis	GO:0005215^molecular_function^transporter activity`GO:0016020^cellular_component^membrane
TRINITY_DN212865_c0_g1	TRINITY_DN212865_c0_g1_i1	.	.	.	.	.	.	.	.	.	.	.	.
TRINITY_DN212861_c0_g1	TRINITY_DN212861_c0_g1_i1	.	.	.	.	.	.	.	.	.	.	.	.
TRINITY_DN212821_c0_g1	TRINITY_DN212821_c0_g1_i1	.	.	.	.	.	.	.	.	.	.	.	.
TRINITY_DN212881_c0_g1	TRINITY_DN212881_c0_g1_i1	.	.	.	.	.	.	.	.	.	.	.	.
TRINITY_DN212847_c0_g1	TRINITY_DN212847_c0_g1_i1	.	.	.	.	.	.	.	.	.	.	.	.
TRINITY_DN212892_c0_g1	TRINITY_DN212892_c0_g1_i1	.	.	.	.	.	.	.	.	.	.	.	.
TRINITY_DN212820_c0_g1	TRINITY_DN212820_c0_g1_i1	.	.	.	.	.	.	.	.	.	.	.	.
TRINITY_DN212851_c0_g1	TRINITY_DN212851_c0_g1_i1	.	.	.	.	.	.	.	.	.	.	.	.
TRINITY_DN212878_c0_g1	TRINITY_DN212878_c0_g1_i1	TRPV5_MOUSE^TRPV5_MOUSE^Q:17-373,H:154-282^37.98%ID^E:9e-20^RecName: Full=Transient receptor potential cation channel subfamily V member 5;^Eukaryota; Metazoa; Chordata; Craniata; Vertebrata; Euteleostomi; Mammalia; Eutheria; Euarchontoglires; Glires; Rodentia; Myomorpha; Muroidea; Muridae; Murinae; Mus; Mus	.	TRINITY_DN212878_c0_g1_i1.p1	2-403[+]	TRPV5_MOUSE^TRPV5_MOUSE^Q:6-124,H:154-282^37.984%ID^E:1.51e-20^RecName: Full=Transient receptor potential cation channel subfamily V member 5;^Eukaryota; Metazoa; Chordata; Craniata; Vertebrata; Euteleostomi; Mammalia; Eutheria; Euarchontoglires; Glires; Rodentia; Myomorpha; Muroidea; Muridae; Murinae; Mus; Mus	.	.	.	ENOG4110DG4^Transient receptor potential cation channel subfamily V member	KEGG:mmu:194352`KO:K04974	GO:0016324^cellular_component^apical plasma membrane`GO:0005887^cellular_component^integral component of plasma membrane`GO:0031226^cellular_component^intrinsic component of plasma membrane`GO:0005262^molecular_function^calcium channel activity`GO:0005516^molecular_function^calmodulin binding`GO:0005216^molecular_function^ion channel activity`GO:0046872^molecular_function^metal ion binding`GO:005…	.
TRINITY_DN212866_c0_g1	TRINITY_DN212866_c0_g1_i1	.	.	.	.	.	.	.	.	.	.	.	.
TRINITY_DN212828_c0_g1	TRINITY_DN212828_c0_g1_i1	.	.	.	.	.	.	.	.	.	.	.	.
TRINITY_DN212889_c0_g1	TRINITY_DN212889_c0_g1_i1	ARMC8_MOUSE^ARMC8_MOUSE^Q:14-226,H:1-71^98.59%ID^E:6e-41^RecName: Full=Armadillo repeat-containing protein 8;^Eukaryota; Metazoa; Chordata; Craniata; Vertebrata; Euteleostomi; Mammalia; Eutheria; Euarchontoglires; Glires; Rodentia; Myomorpha; Muroidea; Muridae; Murinae; Mus; Mus	.	.	.	.	.	.	.	COG5369^Armadillo repeat containing 8	KEGG:mmu:74125	GO:0005737^cellular_component^cytoplasm`GO:0034657^cellular_component^GID complex`GO:0005634^cellular_component^nucleus`GO:0000151^cellular_component^ubiquitin ligase complex`GO:0043161^biological_process^proteasome-mediated ubiquitin-dependent protein catabolic process	.
TRINITY_DN212823_c0_g1	TRINITY_DN212823_c0_g1_i1	.	.	.	.	.	.	.	.	.	.	.	.
TRINITY_DN212857_c0_g1	TRINITY_DN212857_c0_g1_i1	OPDA_HAEIN^OPDA_HAEIN^Q:4-243,H:600-679^70%ID^E:4e-20^RecName: Full=Oligopeptidase A;^Bacteria; Proteobacteria; Gammaproteobacteria; Pasteurellales; Pasteurellaceae; Haemophilus	.	TRINITY_DN212857_c0_g1_i1.p1	1-300[-]	.	.	.	.	.	.	.	.
TRINITY_DN212814_c0_g1	TRINITY_DN212814_c0_g1_i1	.	.	.	.	.	.	.	.	.	.	.	.
TRINITY_DN212900_c0_g1	TRINITY_DN212900_c0_g1_i1	.	.	TRINITY_DN212900_c0_g1_i1.p1	165-614[-]	.	.	.	.	.	.	.	.
TRINITY_DN212867_c0_g1	TRINITY_DN212867_c0_g1_i1	.	.	.	.	.	.	.	.	.	.	.	.
TRINITY_DN212876_c0_g1	TRINITY_DN212876_c0_g1_i1	.	.	.	.	.	.	.	.	.	.	.	.
TRINITY_DN212860_c0_g1	TRINITY_DN212860_c0_g1_i1	.	.	.	.	.	.	.	.	.	.	.	.
TRINITY_DN212854_c0_g1	TRINITY_DN212854_c0_g1_i1	.	.	.	.	.	.	.	.	.	.	.	.
TRINITY_DN212843_c0_g1	TRINITY_DN212843_c0_g1_i1	.	.	.	.	.	.	.	.	.	.	.	.
TRINITY_DN212886_c0_g1	TRINITY_DN212886_c0_g1_i1	.	.	.	.	.	.	.	.	.	.	.	.
TRINITY_DN212871_c0_g1	TRINITY_DN212871_c0_g1_i1	.	.	.	.	.	.	.	.	.	.	.	.
TRINITY_DN212873_c0_g1	TRINITY_DN212873_c0_g1_i1	.	.	.	.	.	.	.	.	.	.	.	.
TRINITY_DN212802_c0_g1	TRINITY_DN212802_c0_g1_i1	MACB2_PSEE4^MACB2_PSEE4^Q:236-3,H:508-585^55.13%ID^E:2e-07^RecName: Full=Macrolide export ATP-binding/permease protein MacB 2 {ECO:0000255|HAMAP-Rule:MF_01720};^Bacteria; Proteobacteria; Gammaproteobacteria; Pseudomonadales; Pseudomonadaceae; Pseudomonas	.	.	.	.	.	.	.	COG0577^ABC transporter (permease)`COG1136^(ABC) transporter	KEGG:pen:PSEEN3665`KO:K05685	GO:0016021^cellular_component^integral component of membrane`GO:0005886^cellular_component^plasma membrane`GO:0042895^molecular_function^antibiotic transmembrane transporter activity`GO:0005524^molecular_function^ATP binding`GO:0016887^molecular_function^ATPase activity`GO:0015562^molecular_function^efflux transmembrane transporter activity`GO:0046677^biological_process^response to antibiotic	.
TRINITY_DN212870_c0_g1	TRINITY_DN212870_c0_g1_i1	UMPS_MOUSE^UMPS_MOUSE^Q:221-3,H:20-92^72.6%ID^E:2e-32^RecName: Full=Uridine 5'-monophosphate synthase;^Eukaryota; Metazoa; Chordata; Craniata; Vertebrata; Euteleostomi; Mammalia; Eutheria; Euarchontoglires; Glires; Rodentia; Myomorpha; Muroidea; Muridae; Murinae; Mus; Mus	.	.	.	.	.	.	.	COG0284^Catalyzes the decarboxylation of orotidine 5'- monophosphate (OMP) to uridine 5'-monophosphate (UMP) (By similarity)`COG0461^orotate phosphoribosyltransferase activity	KEGG:mmu:22247`KO:K13421	GO:0005737^cellular_component^cytoplasm`GO:0005634^cellular_component^nucleus`GO:0042802^molecular_function^identical protein binding`GO:0004588^molecular_function^orotate phosphoribosyltransferase activity`GO:0004590^molecular_function^orotidine-5'-phosphate decarboxylase activity`GO:0006207^biological_process^'de novo' pyrimidine nucleobase biosynthetic process`GO:0044205^biological_process^'de…	.
TRINITY_DN212822_c0_g1	TRINITY_DN212822_c0_g1_i1	.	.	.	.	.	.	.	.	.	.	.	.
TRINITY_DN212862_c0_g1	TRINITY_DN212862_c0_g1_i1	.	.	.	.	.	.	.	.	.	.	.	.
TRINITY_DN212816_c0_g1	TRINITY_DN212816_c0_g1_i1	.	.	.	.	.	.	.	.	.	.	.	.
TRINITY_DN212874_c0_g1	TRINITY_DN212874_c0_g1_i1	.	.	.	.	.	.	.	.	.	.	.	.
TRINITY_DN212869_c0_g1	TRINITY_DN212869_c0_g1_i1	.	.	.	.	.	.	.	.	.	.	.	.
TRINITY_DN212850_c0_g1	TRINITY_DN212850_c0_g1_i1	.	.	.	.	.	.	.	.	.	.	.	.
TRINITY_DN212833_c0_g1	TRINITY_DN212833_c0_g1_i1	.	.	.	.	.	.	.	.	.	.	.	.
TRINITY_DN212852_c0_g1	TRINITY_DN212852_c0_g1_i1	RB_CHICK^RB_CHICK^Q:101-304,H:14-81^73.53%ID^E:2e-17^RecName: Full=Retinoblastoma-associated protein;^Eukaryota; Metazoa; Chordata; Craniata; Vertebrata; Euteleostomi; Archelosauria; Archosauria; Dinosauria; Saurischia; Theropoda; Coelurosauria; Aves; Neognathae; Galloanserae; Galliformes; Phasianidae; Phasianinae; Gallus	.	TRINITY_DN212852_c0_g1_i1.p1	2-304[+]	RB_CHICK^RB_CHICK^Q:21-101,H:1-81^75.309%ID^E:7.55e-35^RecName: Full=Retinoblastoma-associated protein;^Eukaryota; Metazoa; Chordata; Craniata; Vertebrata; Euteleostomi; Archelosauria; Archosauria; Dinosauria; Saurischia; Theropoda; Coelurosauria; Aves; Neognathae; Galloanserae; Galliformes; Phasianidae; Phasianinae; Gallus	.	.	.	ENOG410XQF7^Retinoblastoma-like	KEGG:gga:386582`KO:K06618	GO:0000785^cellular_component^chromatin`GO:0035189^cellular_component^Rb-E2F complex`GO:0005667^cellular_component^transcription factor complex`GO:0001102^molecular_function^RNA polymerase II activating transcription factor binding`GO:0001012^molecular_function^RNA polymerase II regulatory region DNA binding`GO:0006915^biological_process^apoptotic process`GO:0007049^biological_process^cell cycle`…	.
TRINITY_DN212899_c0_g1	TRINITY_DN212899_c0_g1_i1	.	.	.	.	.	.	.	.	.	.	.	.
TRINITY_DN212825_c0_g1	TRINITY_DN212825_c0_g1_i1	.	.	.	.	.	.	.	.	.	.	.	.
TRINITY_DN212825_c0_g1	TRINITY_DN212825_c0_g1_i2	.	.	.	.	.	.	.	.	.	.	.	.
TRINITY_DN212805_c0_g1	TRINITY_DN212805_c0_g1_i1	.	.	.	.	.	.	.	.	.	.	.	.
TRINITY_DN212804_c0_g1	TRINITY_DN212804_c0_g1_i1	CBR4_MOUSE^CBR4_MOUSE^Q:165-1,H:98-155^37.93%ID^E:0.0005^RecName: Full=Carbonyl reductase family member 4;^Eukaryota; Metazoa; Chordata; Craniata; Vertebrata; Euteleostomi; Mammalia; Eutheria; Euarchontoglires; Glires; Rodentia; Myomorpha; Muroidea; Muridae; Murinae; Mus; Mus	.	.	.	.	.	.	.	COG1028^Dehydrogenase reductase	KEGG:mmu:234309`KO:K11539	GO:0005759^cellular_component^mitochondrial matrix`GO:0005739^cellular_component^mitochondrion`GO:1990204^cellular_component^oxidoreductase complex`GO:0047025^molecular_function^3-oxoacyl-[acyl-carrier-protein] reductase (NADH) activity`GO:0003955^molecular_function^NAD(P)H dehydrogenase (quinone) activity`GO:0070402^molecular_function^NADPH binding`GO:0008753^molecular_function^NADPH dehydrogena…	.
TRINITY_DN212834_c0_g1	TRINITY_DN212834_c0_g1_i1	.	.	.	.	.	.	.	.	.	.	.	.
TRINITY_DN212875_c0_g1	TRINITY_DN212875_c0_g1_i1	CNN3_RAT^CNN3_RAT^Q:1-210,H:87-156^94.29%ID^E:6e-40^RecName: Full=Calponin-3;^Eukaryota; Metazoa; Chordata; Craniata; Vertebrata; Euteleostomi; Mammalia; Eutheria; Euarchontoglires; Glires; Rodentia; Myomorpha; Muroidea; Muridae; Murinae; Rattus	.	.	.	.	.	.	.	COG5199^Calponin	KEGG:rno:54321	GO:0005884^cellular_component^actin filament`GO:0005829^cellular_component^cytosol`GO:0030425^cellular_component^dendrite`GO:0043197^cellular_component^dendritic spine`GO:0005874^cellular_component^microtubule`GO:0043025^cellular_component^neuronal cell body`GO:0014069^cellular_component^postsynaptic density`GO:0003779^molecular_function^actin binding`GO:0005516^molecular_function^calmodulin bind…	.
TRINITY_DN212824_c0_g1	TRINITY_DN212824_c0_g1_i1	YURQ_BACSU^YURQ_BACSU^Q:233-3,H:16-92^67.53%ID^E:3e-29^RecName: Full=Uncharacterized protein YurQ;^Bacteria; Firmicutes; Bacilli; Bacillales; Bacillaceae; Bacillus	.	.	.	.	.	.	.	COG0322^The UvrABC repair system catalyzes the recognition and processing of DNA lesions. UvrC both incises the 5' and 3' sides of the lesion. The N-terminal half is responsible for the 3' incision and the C-terminal half is responsible for the 5' incision (By similarity)	KEGG:bsu:BSU32620	GO:0009380^cellular_component^excinuclease repair complex`GO:0006974^biological_process^cellular response to DNA damage stimulus	.
TRINITY_DN212888_c0_g1	TRINITY_DN212888_c0_g1_i1	.	.	.	.	.	.	.	.	.	.	.	.
TRINITY_DN212819_c0_g1	TRINITY_DN212819_c0_g1_i1	.	.	.	.	.	.	.	.	.	.	.	.
TRINITY_DN212829_c0_g1	TRINITY_DN212829_c0_g1_i1	.	.	.	.	.	.	.	.	.	.	.	.
TRINITY_DN212896_c0_g1	TRINITY_DN212896_c0_g1_i1	.	.	.	.	.	.	.	.	.	.	.	.
TRINITY_DN212853_c0_g1	TRINITY_DN212853_c0_g1_i1	.	.	.	.	.	.	.	.	.	.	.	.
TRINITY_DN212880_c0_g1	TRINITY_DN212880_c0_g1_i1	.	.	.	.	.	.	.	.	.	.	.	.
TRINITY_DN212803_c0_g1	TRINITY_DN212803_c0_g1_i1	PCAJ_ACIAD^PCAJ_ACIAD^Q:96-206,H:145-181^86.49%ID^E:6e-16^RecName: Full=3-oxoadipate CoA-transferase subunit B;^Bacteria; Proteobacteria; Gammaproteobacteria; Pseudomonadales; Moraxellaceae; Acinetobacter	.	.	.	.	.	.	.	COG2057^Key enzyme for ketone body catabolism. Transfers the CoA moiety from succinate to acetoacetate. Formation of the enzyme-CoA intermediate proceeds via an unstable anhydride species formed between the carboxylate groups of the enzyme and substrate (By similarity)	KEGG:aci:ACIAD1449`KEGG:aci:ACIAD1705`KO:K01032	GO:0047569^molecular_function^3-oxoadipate CoA-transferase activity`GO:0042952^biological_process^beta-ketoadipate pathway	.
TRINITY_DN212882_c0_g1	TRINITY_DN212882_c0_g1_i1	.	.	.	.	.	.	.	.	.	.	.	.
TRINITY_DN212883_c0_g1	TRINITY_DN212883_c0_g1_i1	.	.	.	.	.	.	.	.	.	.	.	.
TRINITY_DN212846_c0_g1	TRINITY_DN212846_c0_g1_i1	.	.	.	.	.	.	.	.	.	.	.	.
TRINITY_DN212831_c0_g1	TRINITY_DN212831_c0_g1_i1	.	.	TRINITY_DN212831_c0_g1_i1.p2	3-497[-]	.	.	.	.	.	.	.	.
TRINITY_DN212812_c0_g1	TRINITY_DN212812_c0_g1_i1	.	.	.	.	.	.	.	.	.	.	.	.
TRINITY_DN212837_c0_g1	TRINITY_DN212837_c0_g1_i1	.	.	.	.	.	.	.	.	.	.	.	.
TRINITY_DN232703_c0_g1	TRINITY_DN232703_c0_g1_i1	.	.	.	.	.	.	.	.	.	.	.	.
TRINITY_DN232715_c0_g1	TRINITY_DN232715_c0_g1_i1	.	.	.	.	.	.	.	.	.	.	.	.
TRINITY_DN232750_c0_g1	TRINITY_DN232750_c0_g1_i1	.	.	.	.	.	.	.	.	.	.	.	.
TRINITY_DN232780_c0_g1	TRINITY_DN232780_c0_g1_i1	.	.	.	.	.	.	.	.	.	.	.	.
TRINITY_DN232739_c0_g1	TRINITY_DN232739_c0_g1_i1	BCEB_BACHD^BCEB_BACHD^Q:1-237,H:390-468^50.63%ID^E:2e-18^RecName: Full=Bacitracin export permease protein BceB;^Bacteria; Firmicutes; Bacilli; Bacillales; Bacillaceae; Bacillus	.	.	.	.	.	.	.	ENOG410ZRJQ^ABC transporter (permease)	KEGG:bha:BH3914`KO:K11632	GO:0016021^cellular_component^integral component of membrane`GO:0005886^cellular_component^plasma membrane`GO:0046677^biological_process^response to antibiotic`GO:0055085^biological_process^transmembrane transport	.
TRINITY_DN232756_c0_g1	TRINITY_DN232756_c0_g1_i1	PBP2_NEIMB^PBP2_NEIMB^Q:286-20,H:396-484^48.31%ID^E:2e-22^RecName: Full=Probable peptidoglycan D,D-transpeptidase PenA {ECO:0000255|HAMAP-Rule:MF_02080};^Bacteria; Proteobacteria; Betaproteobacteria; Neisseriales; Neisseriaceae; Neisseria	.	.	.	.	.	.	.	COG0768^penicillin-binding protein	KEGG:nme:NMB0413`KO:K03587	GO:0005887^cellular_component^integral component of plasma membrane`GO:0008658^molecular_function^penicillin binding`GO:0008955^molecular_function^peptidoglycan glycosyltransferase activity`GO:0009002^molecular_function^serine-type D-Ala-D-Ala carboxypeptidase activity`GO:0071555^biological_process^cell wall organization`GO:0000917^biological_process^division septum assembly`GO:0043093^biological…	.
TRINITY_DN232749_c0_g1	TRINITY_DN232749_c0_g1_i1	.	.	.	.	.	.	.	.	.	.	.	.
TRINITY_DN232745_c0_g1	TRINITY_DN232745_c0_g1_i1	.	.	.	.	.	.	.	.	.	.	.	.
TRINITY_DN232774_c0_g1	TRINITY_DN232774_c0_g1_i1	PPB_BOMMO^PPB_BOMMO^Q:263-3,H:22-115^51.06%ID^E:6e-13^RecName: Full=Membrane-bound alkaline phosphatase;^Eukaryota; Metazoa; Ecdysozoa; Arthropoda; Hexapoda; Insecta; Pterygota; Neoptera; Holometabola; Lepidoptera; Glossata; Ditrysia; Bombycoidea; Bombycidae; Bombycinae; Bombyx	.	TRINITY_DN232774_c0_g1_i1.p2	3-326[-]	PPB_BOMMO^PPB_BOMMO^Q:22-108,H:22-115^51.064%ID^E:2.77e-19^RecName: Full=Membrane-bound alkaline phosphatase;^Eukaryota; Metazoa; Ecdysozoa; Arthropoda; Hexapoda; Insecta; Pterygota; Neoptera; Holometabola; Lepidoptera; Glossata; Ditrysia; Bombycoidea; Bombycidae; Bombycinae; Bombyx	PF00245.20^Alk_phosphatase^Alkaline phosphatase^67-108^E:2.3e-10	sigP:1^21^0.832^YES	.	COG1785^alkaline phosphatase	KEGG:bmor:693074`KO:K01077	GO:0031225^cellular_component^anchored component of membrane`GO:0005886^cellular_component^plasma membrane`GO:0004035^molecular_function^alkaline phosphatase activity`GO:0046872^molecular_function^metal ion binding	GO:0016791^molecular_function^phosphatase activity
TRINITY_DN232717_c0_g1	TRINITY_DN232717_c0_g1_i1	Y1051_HAEIN^Y1051_HAEIN^Q:750-7,H:3-249^27.49%ID^E:5e-27^RecName: Full=Uncharacterized ABC transporter ATP-binding protein HI_1051;^Bacteria; Proteobacteria; Gammaproteobacteria; Pasteurellales; Pasteurellaceae; Haemophilus	.	TRINITY_DN232717_c0_g1_i1.p2	1-885[-]	Y1051_HAEIN^Y1051_HAEIN^Q:46-293,H:3-249^29.249%ID^E:2.93e-31^RecName: Full=Uncharacterized ABC transporter ATP-binding protein HI_1051;^Bacteria; Proteobacteria; Gammaproteobacteria; Pasteurellales; Pasteurellaceae; Haemophilus	PF00664.23^ABC_membrane^ABC transporter transmembrane region^89-288^E:5.1e-12	.	ExpAA=83.08^PredHel=4^Topology=i82-104o130-152i210-227o231-250i	COG1132^(ABC) transporter	KEGG:hin:HI1051`KO:K18893	GO:0016021^cellular_component^integral component of membrane`GO:0005886^cellular_component^plasma membrane`GO:0005524^molecular_function^ATP binding`GO:0042626^molecular_function^ATPase activity, coupled to transmembrane movement of substances	GO:0005524^molecular_function^ATP binding`GO:0042626^molecular_function^ATPase activity, coupled to transmembrane movement of substances`GO:0055085^biological_process^transmembrane transport`GO:0016021^cellular_component^integral component of membrane
TRINITY_DN232702_c0_g1	TRINITY_DN232702_c0_g1_i1	.	.	.	.	.	.	.	.	.	.	.	.
TRINITY_DN232723_c0_g1	TRINITY_DN232723_c0_g1_i1	CBS_DICDI^CBS_DICDI^Q:270-365,H:53-83^59.38%ID^E:4e-05^RecName: Full=Cystathionine beta-synthase;^Eukaryota; Amoebozoa; Mycetozoa; Dictyostelids; Dictyosteliales; Dictyosteliaceae; Dictyostelium	.	.	.	.	.	.	.	COG0031^cysteine biosynthetic process from serine	KEGG:ddi:DDB_G0267386`KO:K01697	GO:0005737^cellular_component^cytoplasm`GO:0004122^molecular_function^cystathionine beta-synthase activity`GO:0004124^molecular_function^cysteine synthase activity`GO:0030170^molecular_function^pyridoxal phosphate binding`GO:0006535^biological_process^cysteine biosynthetic process from serine`GO:0019343^biological_process^cysteine biosynthetic process via cystathionine`GO:0006534^biological_proce…	.
TRINITY_DN232721_c0_g1	TRINITY_DN232721_c0_g1_i1	.	.	.	.	.	.	.	.	.	.	.	.
TRINITY_DN232726_c0_g1	TRINITY_DN232726_c0_g1_i1	.	.	.	.	.	.	.	.	.	.	.	.
TRINITY_DN232732_c0_g1	TRINITY_DN232732_c0_g1_i1	.	.	.	.	.	.	.	.	.	.	.	.
TRINITY_DN232775_c0_g1	TRINITY_DN232775_c0_g1_i1	.	.	.	.	.	.	.	.	.	.	.	.
TRINITY_DN232737_c0_g1	TRINITY_DN232737_c0_g1_i1	.	.	.	.	.	.	.	.	.	.	.	.
TRINITY_DN232729_c0_g1	TRINITY_DN232729_c0_g1_i1	CAN_EMENI^CAN_EMENI^Q:169-2,H:21-76^66.07%ID^E:1e-20^RecName: Full=Carbonic anhydrase;^Eukaryota; Fungi; Dikarya; Ascomycota; Pezizomycotina; Eurotiomycetes; Eurotiomycetidae; Eurotiales; Aspergillaceae; Aspergillus	.	.	.	.	.	.	.	.	KEGG:ani:AN1805.2`KO:K01673	GO:0005737^cellular_component^cytoplasm`GO:0004089^molecular_function^carbonate dehydratase activity`GO:0008270^molecular_function^zinc ion binding`GO:0015976^biological_process^carbon utilization	.
TRINITY_DN232791_c0_g1	TRINITY_DN232791_c0_g1_i1	.	.	.	.	.	.	.	.	.	.	.	.
TRINITY_DN232773_c0_g1	TRINITY_DN232773_c0_g1_i1	.	.	.	.	.	.	.	.	.	.	.	.
TRINITY_DN232795_c0_g1	TRINITY_DN232795_c0_g1_i1	POMP_PONAB^POMP_PONAB^Q:210-1,H:29-98^100%ID^E:4e-32^RecName: Full=Proteasome maturation protein;^Eukaryota; Metazoa; Chordata; Craniata; Vertebrata; Euteleostomi; Mammalia; Eutheria; Euarchontoglires; Primates; Haplorrhini; Catarrhini; Hominidae; Pongo	.	.	.	.	.	.	.	ENOG410XUI5^Proteasome maturation protein	KEGG:pon:100172839`KO:K11599	GO:0005829^cellular_component^cytosol`GO:0005783^cellular_component^endoplasmic reticulum`GO:0005634^cellular_component^nucleus`GO:0031090^cellular_component^organelle membrane`GO:0043248^biological_process^proteasome assembly	.
TRINITY_DN232795_c0_g1	TRINITY_DN232795_c0_g1_i2	POMP_PONAB^POMP_PONAB^Q:144-1,H:41-98^75.86%ID^E:3e-20^RecName: Full=Proteasome maturation protein;^Eukaryota; Metazoa; Chordata; Craniata; Vertebrata; Euteleostomi; Mammalia; Eutheria; Euarchontoglires; Primates; Haplorrhini; Catarrhini; Hominidae; Pongo`POMP_PONAB^POMP_PONAB^Q:117-209,H:6-36^96.77%ID^E:2e-12^RecName: Full=Proteasome maturation protein;^Eukaryota; Metazoa; Chordata; Craniata; Ve…	.	.	.	.	.	.	.	ENOG410XUI5^Proteasome maturation protein	KEGG:pon:100172839`KO:K11599	GO:0005829^cellular_component^cytosol`GO:0005783^cellular_component^endoplasmic reticulum`GO:0005634^cellular_component^nucleus`GO:0031090^cellular_component^organelle membrane`GO:0043248^biological_process^proteasome assembly	.
TRINITY_DN232779_c0_g1	TRINITY_DN232779_c0_g1_i1	.	.	.	.	.	.	.	.	.	.	.	.
TRINITY_DN232759_c0_g1	TRINITY_DN232759_c0_g1_i1	YIDC_CUPMC^YIDC_CUPMC^Q:280-2,H:346-438^62.37%ID^E:5e-32^RecName: Full=Membrane protein insertase YidC {ECO:0000255|HAMAP-Rule:MF_01810};^Bacteria; Proteobacteria; Betaproteobacteria; Burkholderiales; Burkholderiaceae; Cupriavidus	.	.	.	.	.	.	.	COG0706^Required for the insertion and or proper folding and or complex formation of integral membrane proteins into the membrane. Involved in integration of membrane proteins that insert both dependently and independently of the Sec translocase complex, as well as at least some lipoproteins	KEGG:rme:Rmet_3613`KO:K03217	GO:0016021^cellular_component^integral component of membrane`GO:0005886^cellular_component^plasma membrane`GO:0032977^molecular_function^membrane insertase activity	.
TRINITY_DN232790_c0_g1	TRINITY_DN232790_c0_g1_i1	CASP2_CHICK^CASP2_CHICK^Q:3-221,H:97-167^79.45%ID^E:2e-32^RecName: Full=Caspase-2;^Eukaryota; Metazoa; Chordata; Craniata; Vertebrata; Euteleostomi; Archelosauria; Archosauria; Dinosauria; Saurischia; Theropoda; Coelurosauria; Aves; Neognathae; Galloanserae; Galliformes; Phasianidae; Phasianinae; Gallus	.	.	.	.	.	.	.	ENOG410ZQIE^apoptosis-related cysteine peptidase	KEGG:gga:395857`KO:K02186	GO:0005737^cellular_component^cytoplasm`GO:0097153^molecular_function^cysteine-type endopeptidase activity involved in apoptotic process`GO:0097200^molecular_function^cysteine-type endopeptidase activity involved in execution phase of apoptosis`GO:0006915^biological_process^apoptotic process`GO:0097192^biological_process^extrinsic apoptotic signaling pathway in absence of ligand`GO:0042981^biolog…	.
TRINITY_DN232751_c0_g1	TRINITY_DN232751_c0_g1_i1	.	.	.	.	.	.	.	.	.	.	.	.
TRINITY_DN232794_c0_g1	TRINITY_DN232794_c0_g1_i1	.	.	.	.	.	.	.	.	.	.	.	.
TRINITY_DN232792_c0_g1	TRINITY_DN232792_c0_g1_i1	.	.	.	.	.	.	.	.	.	.	.	.
TRINITY_DN232789_c0_g1	TRINITY_DN232789_c0_g1_i1	.	.	.	.	.	.	.	.	.	.	.	.
TRINITY_DN232785_c0_g1	TRINITY_DN232785_c0_g1_i1	ATPB_BREBN^ATPB_BREBN^Q:266-3,H:363-450^80.68%ID^E:3e-44^RecName: Full=ATP synthase subunit beta {ECO:0000255|HAMAP-Rule:MF_01347};^Bacteria; Firmicutes; Bacilli; Bacillales; Paenibacillaceae; Brevibacillus	.	.	.	.	.	.	.	COG0055^Produces ATP from ADP in the presence of a proton gradient across the membrane. The catalytic sites are hosted primarily by the beta subunits (By similarity)	KEGG:bbe:BBR47_54480`KO:K02112	GO:0005886^cellular_component^plasma membrane`GO:0045261^cellular_component^proton-transporting ATP synthase complex, catalytic core F(1)`GO:0005524^molecular_function^ATP binding`GO:0046933^molecular_function^proton-transporting ATP synthase activity, rotational mechanism`GO:0015986^biological_process^ATP synthesis coupled proton transport	.
TRINITY_DN232724_c0_g1	TRINITY_DN232724_c0_g1_i1	.	.	.	.	.	.	.	.	.	.	.	.
TRINITY_DN232710_c0_g1	TRINITY_DN232710_c0_g1_i1	NU1M_PANTR^NU1M_PANTR^Q:216-43,H:167-224^58.62%ID^E:2e-07^RecName: Full=NADH-ubiquinone oxidoreductase chain 1;^Eukaryota; Metazoa; Chordata; Craniata; Vertebrata; Euteleostomi; Mammalia; Eutheria; Euarchontoglires; Primates; Haplorrhini; Catarrhini; Hominidae; Pan	.	.	.	.	.	.	.	COG1005^NDH-1 shuttles electrons from NADH, via FMN and iron- sulfur (Fe-S) centers, to quinones in the respiratory chain. The immediate electron acceptor for the enzyme in this species is believed to be ubiquinone. Couples the redox reaction to proton translocation (for every two electrons transferred, four hydrogen ions are translocated across the cytoplasmic membrane), and thus conserves the r…	KEGG:ptr:807867`KO:K03878	GO:0016021^cellular_component^integral component of membrane`GO:0005747^cellular_component^mitochondrial respiratory chain complex I`GO:0009060^biological_process^aerobic respiration	.
TRINITY_DN232743_c0_g1	TRINITY_DN232743_c0_g1_i1	.	.	.	.	.	.	.	.	.	.	.	.
TRINITY_DN232734_c0_g1	TRINITY_DN232734_c0_g1_i1	.	.	.	.	.	.	.	.	.	.	.	.
TRINITY_DN232760_c0_g1	TRINITY_DN232760_c0_g1_i1	VRTN_PIG^VRTN_PIG^Q:210-133,H:338-363^65.38%ID^E:0.0004^RecName: Full=Vertnin;^Eukaryota; Metazoa; Chordata; Craniata; Vertebrata; Euteleostomi; Mammalia; Eutheria; Laurasiatheria; Cetartiodactyla; Suina; Suidae; Sus	.	.	.	.	.	.	.	ENOG4110HRD^vertebrae development homolog (pig)	KEGG:ssc:100157734	GO:0043565^molecular_function^sequence-specific DNA binding	.
TRINITY_DN232776_c0_g1	TRINITY_DN232776_c0_g1_i1	.	.	.	.	.	.	.	.	.	.	.	.
TRINITY_DN232746_c0_g1	TRINITY_DN232746_c0_g1_i1	.	.	.	.	.	.	.	.	.	.	.	.
TRINITY_DN232757_c0_g1	TRINITY_DN232757_c0_g1_i1	ECFG_RHOPT^ECFG_RHOPT^Q:1680-1249,H:16-153^33.1%ID^E:6e-06^RecName: Full=ECF RNA polymerase sigma factor EcfG {ECO:0000305};^Bacteria; Proteobacteria; Alphaproteobacteria; Rhizobiales; Bradyrhizobiaceae; Rhodopseudomonas	.	TRINITY_DN232757_c0_g1_i1.p1	161-1438[-]	.	PF16220.5^DUF4880^Domain of unknown function (DUF4880)^89-128^E:8.1e-09`PF04773.13^FecR^FecR protein^216-301^E:7.6e-15	.	ExpAA=22.05^PredHel=1^Topology=i184-206o	.	.	.	.
TRINITY_DN232727_c0_g1	TRINITY_DN232727_c0_g1_i1	GLGC_AGRFC^GLGC_AGRFC^Q:3-245,H:20-100^100%ID^E:5e-50^RecName: Full=Glucose-1-phosphate adenylyltransferase {ECO:0000255|HAMAP-Rule:MF_00624};^Bacteria; Proteobacteria; Alphaproteobacteria; Rhizobiales; Rhizobiaceae; Rhizobium/Agrobacterium group; Agrobacterium; Agrobacterium tumefaciens complex	.	.	.	.	.	.	.	COG0448^Catalyzes the synthesis of ADP-glucose, a sugar donor used in elongation reactions on alpha-glucans (By similarity)	KEGG:atu:Atu4076`KO:K00975	GO:0005524^molecular_function^ATP binding`GO:0008878^molecular_function^glucose-1-phosphate adenylyltransferase activity`GO:0005978^biological_process^glycogen biosynthetic process	.
TRINITY_DN232772_c0_g1	TRINITY_DN232772_c0_g1_i1	RS11_XENLA^RS11_XENLA^Q:553-89,H:1-158^76.58%ID^E:7e-82^RecName: Full=40S ribosomal protein S11;^Eukaryota; Metazoa; Chordata; Craniata; Vertebrata; Euteleostomi; Amphibia; Batrachia; Anura; Pipoidea; Pipidae; Xenopodinae; Xenopus; Xenopus	.	TRINITY_DN232772_c0_g1_i1.p1	86-553[-]	RS11_XENLA^RS11_XENLA^Q:1-155,H:1-158^76.582%ID^E:3.37e-84^RecName: Full=40S ribosomal protein S11;^Eukaryota; Metazoa; Chordata; Craniata; Vertebrata; Euteleostomi; Amphibia; Batrachia; Anura; Pipoidea; Pipidae; Xenopodinae; Xenopus; Xenopus	PF16205.5^Ribosomal_S17_N^Ribosomal_S17 N-terminal^4-70^E:4.3e-31`PF00366.20^Ribosomal_S17^Ribosomal protein S17^72-139^E:9.3e-26	.	.	.	.	GO:0005840^cellular_component^ribosome`GO:0019843^molecular_function^rRNA binding`GO:0003735^molecular_function^structural constituent of ribosome`GO:0006412^biological_process^translation	GO:0003735^molecular_function^structural constituent of ribosome`GO:0006412^biological_process^translation`GO:0005622^cellular_component^intracellular`GO:0005840^cellular_component^ribosome
TRINITY_DN232778_c0_g1	TRINITY_DN232778_c0_g1_i1	RAB10_CAEEL^RAB10_CAEEL^Q:1368-1255,H:112-149^57.89%ID^E:3e-06^RecName: Full=Ras-related protein Rab-10 {ECO:0000305};^Eukaryota; Metazoa; Ecdysozoa; Nematoda; Chromadorea; Rhabditida; Rhabditina; Rhabditomorpha; Rhabditoidea; Rhabditidae; Peloderinae; Caenorhabditis	.	.	.	.	.	.	.	ENOG410XPUI^member RAS oncogene family	KEGG:cel:CELE_T23H2.5`KO:K07903	GO:0030424^cellular_component^axon`GO:0031045^cellular_component^dense core granule`GO:0005769^cellular_component^early endosome`GO:0031901^cellular_component^early endosome membrane`GO:0005768^cellular_component^endosome`GO:0005794^cellular_component^Golgi apparatus`GO:0005797^cellular_component^Golgi medial cisterna`GO:0000139^cellular_component^Golgi membrane`GO:0032593^cellular_component^insu…	.
TRINITY_DN232748_c0_g1	TRINITY_DN232748_c0_g1_i1	.	.	TRINITY_DN232748_c0_g1_i1.p3	3-341[+]	.	PF13387.6^DUF4105^Domain of unknown function (DUF4105)^18-113^E:1.6e-14	.	.	.	.	.	.
TRINITY_DN232731_c0_g1	TRINITY_DN232731_c0_g1_i1	.	.	.	.	.	.	.	.	.	.	.	.
TRINITY_DN232787_c0_g1	TRINITY_DN232787_c0_g1_i1	NIKA_ECOLI^NIKA_ECOLI^Q:202-330,H:68-110^46.51%ID^E:4e-06^RecName: Full=Nickel-binding periplasmic protein;^Bacteria; Proteobacteria; Gammaproteobacteria; Enterobacterales; Enterobacteriaceae; Escherichia	.	TRINITY_DN232787_c0_g1_i1.p1	1-378[+]	NIKA_ECOLI^NIKA_ECOLI^Q:68-110,H:68-110^46.512%ID^E:1.88e-06^RecName: Full=Nickel-binding periplasmic protein;^Bacteria; Proteobacteria; Gammaproteobacteria; Enterobacterales; Enterobacteriaceae; Escherichia	PF00496.22^SBP_bac_5^Bacterial extracellular solute-binding proteins, family 5 Middle^67-113^E:2.1e-14	.	.	COG0747^Extracellular solute-binding protein, family 5	KEGG:ecj:JW3441`KEGG:eco:b3476`KO:K15584	GO:0043190^cellular_component^ATP-binding cassette (ABC) transporter complex`GO:0030288^cellular_component^outer membrane-bounded periplasmic space`GO:0042597^cellular_component^periplasmic space`GO:0020037^molecular_function^heme binding`GO:0051540^molecular_function^metal cluster binding`GO:0016151^molecular_function^nickel cation binding`GO:1904680^molecular_function^peptide transmembrane tran…	.
TRINITY_DN232720_c0_g1	TRINITY_DN232720_c0_g1_i1	OGT_BACSU^OGT_BACSU^Q:4-180,H:64-122^42.37%ID^E:2e-10^RecName: Full=Methylated-DNA--protein-cysteine methyltransferase, constitutive {ECO:0000255|HAMAP-Rule:MF_00772};^Bacteria; Firmicutes; Bacilli; Bacillales; Bacillaceae; Bacillus	.	.	.	.	.	.	.	COG0350^Involved in the cellular defense against the biological effects of O6-methylguanine (O6-MeG) in DNA. Repairs alkylated guanine in DNA by stoichiometrically transferring the alkyl group at the O-6 position to a cysteine residue in the enzyme. This is a suicide reaction the enzyme is irreversibly inactivated (By similarity)	KEGG:bsu:BSU13540`KO:K00567	GO:0005737^cellular_component^cytoplasm`GO:0003908^molecular_function^methylated-DNA-[protein]-cysteine S-methyltransferase activity`GO:0006307^biological_process^DNA dealkylation involved in DNA repair	.
TRINITY_DN232765_c0_g1	TRINITY_DN232765_c0_g1_i1	ALAT2_MOUSE^ALAT2_MOUSE^Q:26-325,H:423-522^60%ID^E:1e-29^RecName: Full=Alanine aminotransferase 2;^Eukaryota; Metazoa; Chordata; Craniata; Vertebrata; Euteleostomi; Mammalia; Eutheria; Euarchontoglires; Glires; Rodentia; Myomorpha; Muroidea; Muridae; Murinae; Mus; Mus	.	TRINITY_DN232765_c0_g1_i1.p1	2-328[+]	ALAT2_XENTR^ALAT2_XENTR^Q:9-108,H:425-524^60%ID^E:9.82e-39^RecName: Full=Alanine aminotransferase 2;^Eukaryota; Metazoa; Chordata; Craniata; Vertebrata; Euteleostomi; Amphibia; Batrachia; Anura; Pipoidea; Pipidae; Xenopodinae; Xenopus; Silurana	.	.	.	COG0436^aminotransferase	KEGG:xtr:549559`KO:K00814	GO:0004021^molecular_function^L-alanine:2-oxoglutarate aminotransferase activity`GO:0030170^molecular_function^pyridoxal phosphate binding`GO:0006103^biological_process^2-oxoglutarate metabolic process`GO:0009058^biological_process^biosynthetic process`GO:0042853^biological_process^L-alanine catabolic process`GO:0042851^biological_process^L-alanine metabolic process	.
TRINITY_DN232742_c0_g1	TRINITY_DN232742_c0_g1_i1	.	.	.	.	.	.	.	.	.	.	.	.
TRINITY_DN232713_c0_g1	TRINITY_DN232713_c0_g1_i1	.	.	.	.	.	.	.	.	.	.	.	.
TRINITY_DN232797_c0_g1	TRINITY_DN232797_c0_g1_i1	.	.	.	.	.	.	.	.	.	.	.	.
TRINITY_DN232701_c0_g1	TRINITY_DN232701_c0_g1_i1	.	.	.	.	.	.	.	.	.	.	.	.
TRINITY_DN232709_c0_g1	TRINITY_DN232709_c0_g1_i1	.	.	.	.	.	.	.	.	.	.	.	.
TRINITY_DN232740_c0_g1	TRINITY_DN232740_c0_g1_i1	CYSP1_HOMAM^CYSP1_HOMAM^Q:472-266,H:255-322^52.86%ID^E:5e-16^RecName: Full=Digestive cysteine proteinase 1;^Eukaryota; Metazoa; Ecdysozoa; Arthropoda; Crustacea; Multicrustacea; Malacostraca; Eumalacostraca; Eucarida; Decapoda; Pleocyemata; Astacidea; Nephropoidea; Nephropidae; Homarus	.	.	.	.	.	.	.	.	.	GO:0008234^molecular_function^cysteine-type peptidase activity	.
TRINITY_DN232706_c0_g1	TRINITY_DN232706_c0_g1_i1	.	.	.	.	.	.	.	.	.	.	.	.
TRINITY_DN232708_c0_g1	TRINITY_DN232708_c0_g1_i1	.	.	.	.	.	.	.	.	.	.	.	.
TRINITY_DN232767_c0_g1	TRINITY_DN232767_c0_g1_i1	.	.	.	.	.	.	.	.	.	.	.	.
TRINITY_DN232747_c0_g1	TRINITY_DN232747_c0_g1_i1	.	.	.	.	.	.	.	.	.	.	.	.
TRINITY_DN232728_c0_g1	TRINITY_DN232728_c0_g1_i1	.	.	.	.	.	.	.	.	.	.	.	.
TRINITY_DN232733_c0_g1	TRINITY_DN232733_c0_g1_i1	TIP44_MAIZE^TIP44_MAIZE^Q:398-333,H:195-216^81.82%ID^E:0.0002^RecName: Full=Aquaporin TIP4-4;^Eukaryota; Viridiplantae; Streptophyta; Embryophyta; Tracheophyta; Spermatophyta; Magnoliophyta; Liliopsida; Poales; Poaceae; PACMAD clade; Panicoideae; Andropogonodae; Andropogoneae; Tripsacinae; Zea	.	.	.	.	.	.	.	COG0580^Channel that permits osmotically driven movement of water in both directions. It is involved in the osmoregulation and in the maintenance of cell turgor during volume expansion in rapidly growing cells. It mediates rapid entry or exit of water in response to abrupt changes in osmolarity (By similarity)	KEGG:zma:542647`KO:K09873	GO:0016021^cellular_component^integral component of membrane`GO:0005774^cellular_component^vacuolar membrane`GO:0015250^molecular_function^water channel activity`GO:0015840^biological_process^urea transport	.
TRINITY_DN232704_c0_g1	TRINITY_DN232704_c0_g1_i1	YQJG_ECOLI^YQJG_ECOLI^Q:228-1,H:1-76^57.89%ID^E:3e-18^RecName: Full=Glutathionyl-hydroquinone reductase YqjG;^Bacteria; Proteobacteria; Gammaproteobacteria; Enterobacterales; Enterobacteriaceae; Escherichia	.	.	.	.	.	.	.	COG0435^glutathione Stransferase	KEGG:ecj:JW3073`KEGG:eco:b3102`KO:K07393	GO:0005737^cellular_component^cytoplasm`GO:0004364^molecular_function^glutathione transferase activity`GO:0016672^molecular_function^oxidoreductase activity, acting on a sulfur group of donors, quinone or similar compound as acceptor	.
TRINITY_DN232788_c0_g1	TRINITY_DN232788_c0_g1_i1	.	.	.	.	.	.	.	.	.	.	.	.
TRINITY_DN232735_c0_g1	TRINITY_DN232735_c0_g1_i1	.	.	.	.	.	.	.	.	.	.	.	.
TRINITY_DN232768_c0_g1	TRINITY_DN232768_c0_g1_i1	.	.	TRINITY_DN232768_c0_g1_i1.p1	165-566[+]	.	.	.	.	.	.	.	.
TRINITY_DN232716_c0_g1	TRINITY_DN232716_c0_g1_i1	HIFB2_HAEIF^HIFB2_HAEIF^Q:826-167,H:22-238^39.29%ID^E:1e-41^RecName: Full=Chaperone protein HifB;^Bacteria; Proteobacteria; Gammaproteobacteria; Pasteurellales; Pasteurellaceae; Haemophilus	.	TRINITY_DN232716_c0_g1_i1.p2	152-832[-]	HIFB2_HAEIF^HIFB2_HAEIF^Q:3-222,H:22-238^39.286%ID^E:2.12e-43^RecName: Full=Chaperone protein HifB;^Bacteria; Proteobacteria; Gammaproteobacteria; Pasteurellales; Pasteurellaceae; Haemophilus	PF00345.20^PapD_N^Pili and flagellar-assembly chaperone, PapD N-terminal domain^11-138^E:1.4e-29`PF02753.17^PapD_C^Pili assembly chaperone PapD, C-terminal domain^160-216^E:4.2e-13	.	.	.	.	GO:0030288^cellular_component^outer membrane-bounded periplasmic space`GO:0071555^biological_process^cell wall organization`GO:0061077^biological_process^chaperone-mediated protein folding`GO:0043711^biological_process^pilus organization	GO:0071555^biological_process^cell wall organization`GO:0030288^cellular_component^outer membrane-bounded periplasmic space
TRINITY_DN232799_c0_g1	TRINITY_DN232799_c0_g1_i1	.	.	.	.	.	.	.	.	.	.	.	.
TRINITY_DN232752_c0_g1	TRINITY_DN232752_c0_g1_i1	.	.	.	.	.	.	.	.	.	.	.	.
TRINITY_DN232707_c0_g1	TRINITY_DN232707_c0_g1_i1	PLSC_LIMAL^PLSC_LIMAL^Q:720-481,H:161-242^39.29%ID^E:7e-06^RecName: Full=1-acyl-sn-glycerol-3-phosphate acyltransferase;^Eukaryota; Viridiplantae; Streptophyta; Embryophyta; Tracheophyta; Spermatophyta; Magnoliophyta; eudicotyledons; Gunneridae; Pentapetalae; rosids; malvids; Brassicales; Limnanthaceae; Limnanthes	.	TRINITY_DN232707_c0_g1_i1.p1	2-613[+]	.	.	.	.	.	.	.	.
TRINITY_DN219735_c0_g1	TRINITY_DN219735_c0_g1_i1	.	.	.	.	.	.	.	.	.	.	.	.
TRINITY_DN219746_c0_g1	TRINITY_DN219746_c0_g1_i1	.	.	.	.	.	.	.	.	.	.	.	.
TRINITY_DN219766_c0_g1	TRINITY_DN219766_c0_g1_i1	.	.	.	.	.	.	.	.	.	.	.	.
TRINITY_DN219706_c0_g1	TRINITY_DN219706_c0_g1_i1	.	.	.	.	.	.	.	.	.	.	.	.
TRINITY_DN219792_c0_g1	TRINITY_DN219792_c0_g1_i1	.	.	.	.	.	.	.	.	.	.	.	.
TRINITY_DN219707_c0_g1	TRINITY_DN219707_c0_g1_i1	.	.	.	.	.	.	.	.	.	.	.	.
TRINITY_DN219773_c0_g1	TRINITY_DN219773_c0_g1_i1	.	.	.	.	.	.	.	.	.	.	.	.
TRINITY_DN219725_c0_g1	TRINITY_DN219725_c0_g1_i1	.	.	.	.	.	.	.	.	.	.	.	.
TRINITY_DN219757_c0_g1	TRINITY_DN219757_c0_g1_i1	.	.	.	.	.	.	.	.	.	.	.	.
TRINITY_DN219776_c0_g1	TRINITY_DN219776_c0_g1_i1	.	.	.	.	.	.	.	.	.	.	.	.
TRINITY_DN219740_c0_g1	TRINITY_DN219740_c0_g1_i1	.	.	.	.	.	.	.	.	.	.	.	.
TRINITY_DN219784_c0_g1	TRINITY_DN219784_c0_g1_i1	.	.	.	.	.	.	.	.	.	.	.	.
TRINITY_DN219737_c0_g1	TRINITY_DN219737_c0_g1_i1	.	.	.	.	.	.	.	.	.	.	.	.
TRINITY_DN219751_c0_g1	TRINITY_DN219751_c0_g1_i1	.	.	.	.	.	.	.	.	.	.	.	.
TRINITY_DN219736_c0_g1	TRINITY_DN219736_c0_g1_i1	.	.	.	.	.	.	.	.	.	.	.	.
TRINITY_DN219732_c0_g1	TRINITY_DN219732_c0_g1_i1	.	.	.	.	.	.	.	.	.	.	.	.
TRINITY_DN219798_c0_g1	TRINITY_DN219798_c0_g1_i1	.	.	.	.	.	.	.	.	.	.	.	.
TRINITY_DN219787_c0_g1	TRINITY_DN219787_c0_g1_i1	.	.	TRINITY_DN219787_c0_g1_i1.p2	3-311[+]	.	.	.	.	.	.	.	.
TRINITY_DN219800_c0_g1	TRINITY_DN219800_c0_g1_i1	.	.	.	.	.	.	.	.	.	.	.	.
TRINITY_DN219762_c0_g1	TRINITY_DN219762_c0_g1_i1	.	.	.	.	.	.	.	.	.	.	.	.
TRINITY_DN219772_c0_g1	TRINITY_DN219772_c0_g1_i1	.	.	.	.	.	.	.	.	.	.	.	.
TRINITY_DN219791_c0_g1	TRINITY_DN219791_c0_g1_i1	.	.	.	.	.	.	.	.	.	.	.	.
TRINITY_DN219729_c0_g1	TRINITY_DN219729_c0_g1_i1	.	.	.	.	.	.	.	.	.	.	.	.
TRINITY_DN219715_c0_g1	TRINITY_DN219715_c0_g1_i1	.	.	.	.	.	.	.	.	.	.	.	.
TRINITY_DN219749_c0_g1	TRINITY_DN219749_c0_g1_i1	.	.	.	.	.	.	.	.	.	.	.	.
TRINITY_DN219799_c0_g1	TRINITY_DN219799_c0_g1_i1	.	.	.	.	.	.	.	.	.	.	.	.
TRINITY_DN219782_c0_g1	TRINITY_DN219782_c0_g1_i1	.	.	.	.	.	.	.	.	.	.	.	.
TRINITY_DN219701_c0_g1	TRINITY_DN219701_c0_g1_i1	.	.	.	.	.	.	.	.	.	.	.	.
TRINITY_DN219723_c0_g1	TRINITY_DN219723_c0_g1_i1	.	.	.	.	.	.	.	.	.	.	.	.
TRINITY_DN219721_c0_g1	TRINITY_DN219721_c0_g1_i1	.	.	.	.	.	.	.	.	.	.	.	.
TRINITY_DN219770_c0_g1	TRINITY_DN219770_c0_g1_i1	.	.	.	.	.	.	.	.	.	.	.	.
TRINITY_DN219795_c0_g1	TRINITY_DN219795_c0_g1_i1	BAUC_PSEAE^BAUC_PSEAE^Q:2-190,H:434-496^79.37%ID^E:1e-28^RecName: Full=Putative 3-oxopropanoate dehydrogenase;^Bacteria; Proteobacteria; Gammaproteobacteria; Pseudomonadales; Pseudomonadaceae; Pseudomonas	.	TRINITY_DN219795_c0_g1_i1.p1	2-328[-]	.	.	.	.	.	.	.	.
TRINITY_DN219752_c0_g1	TRINITY_DN219752_c0_g1_i1	.	.	.	.	.	.	.	.	.	.	.	.
TRINITY_DN219703_c0_g1	TRINITY_DN219703_c0_g1_i1	.	.	.	.	.	.	.	.	.	.	.	.
TRINITY_DN219785_c0_g1	TRINITY_DN219785_c0_g1_i1	NUSB_CAUVN^NUSB_CAUVN^Q:11-217,H:1-69^97.1%ID^E:4e-40^RecName: Full=Transcription antitermination protein NusB {ECO:0000255|HAMAP-Rule:MF_00073};^Bacteria; Proteobacteria; Alphaproteobacteria; Caulobacterales; Caulobacteraceae; Caulobacter	.	.	.	.	.	.	.	.	KEGG:ccs:CCNA_01422`KO:K03625	GO:0003723^molecular_function^RNA binding`GO:0006353^biological_process^DNA-templated transcription, termination`GO:0031564^biological_process^transcription antitermination	.
TRINITY_DN219727_c0_g1	TRINITY_DN219727_c0_g1_i1	.	.	.	.	.	.	.	.	.	.	.	.
TRINITY_DN219779_c0_g1	TRINITY_DN219779_c0_g1_i1	.	.	.	.	.	.	.	.	.	.	.	.
TRINITY_DN219793_c0_g1	TRINITY_DN219793_c0_g1_i1	.	.	.	.	.	.	.	.	.	.	.	.
TRINITY_DN219702_c0_g1	TRINITY_DN219702_c0_g1_i1	.	.	.	.	.	.	.	.	.	.	.	.
TRINITY_DN219756_c0_g1	TRINITY_DN219756_c0_g1_i1	.	.	.	.	.	.	.	.	.	.	.	.
TRINITY_DN219764_c0_g1	TRINITY_DN219764_c0_g1_i1	.	.	.	.	.	.	.	.	.	.	.	.
TRINITY_DN219778_c0_g1	TRINITY_DN219778_c0_g1_i1	.	.	.	.	.	.	.	.	.	.	.	.
TRINITY_DN219713_c0_g1	TRINITY_DN219713_c0_g1_i1	.	.	.	.	.	.	.	.	.	.	.	.
TRINITY_DN219775_c0_g1	TRINITY_DN219775_c0_g1_i1	.	.	.	.	.	.	.	.	.	.	.	.
TRINITY_DN219777_c0_g1	TRINITY_DN219777_c0_g1_i1	.	.	.	.	.	.	.	.	.	.	.	.
TRINITY_DN219704_c0_g1	TRINITY_DN219704_c0_g1_i1	.	.	.	.	.	.	.	.	.	.	.	.
TRINITY_DN219710_c0_g1	TRINITY_DN219710_c0_g1_i1	.	.	.	.	.	.	.	.	.	.	.	.
TRINITY_DN219708_c0_g1	TRINITY_DN219708_c0_g1_i1	.	.	.	.	.	.	.	.	.	.	.	.
TRINITY_DN219783_c0_g1	TRINITY_DN219783_c0_g1_i1	.	.	.	.	.	.	.	.	.	.	.	.
TRINITY_DN219761_c0_g1	TRINITY_DN219761_c0_g1_i1	.	.	.	.	.	.	.	.	.	.	.	.
TRINITY_DN219768_c0_g1	TRINITY_DN219768_c0_g1_i1	.	.	.	.	.	.	.	.	.	.	.	.
TRINITY_DN219789_c0_g1	TRINITY_DN219789_c0_g1_i1	.	.	.	.	.	.	.	.	.	.	.	.
TRINITY_DN219726_c0_g1	TRINITY_DN219726_c0_g1_i1	.	.	.	.	.	.	.	.	.	.	.	.
TRINITY_DN219794_c0_g1	TRINITY_DN219794_c0_g1_i1	.	.	.	.	.	.	.	.	.	.	.	.
TRINITY_DN219718_c0_g1	TRINITY_DN219718_c0_g1_i1	.	.	.	.	.	.	.	.	.	.	.	.
TRINITY_DN219755_c0_g1	TRINITY_DN219755_c0_g1_i1	ATPO_DROME^ATPO_DROME^Q:25-249,H:7-81^48%ID^E:2e-16^RecName: Full=ATP synthase subunit O, mitochondrial;^Eukaryota; Metazoa; Ecdysozoa; Arthropoda; Hexapoda; Insecta; Pterygota; Neoptera; Holometabola; Diptera; Brachycera; Muscomorpha; Ephydroidea; Drosophilidae; Drosophila; Sophophora	.	.	.	.	.	.	.	COG0712^F(1)F(0) ATP synthase produces ATP from ADP in the presence of a proton or sodium gradient. F-type ATPases consist of two structural domains, F(1) containing the extramembraneous catalytic core and F(0) containing the membrane proton channel, linked together by a central stalk and a peripheral stalk. During catalysis, ATP synthesis in the catalytic domain of F(1) is coupled via a rotary m…	KEGG:dme:Dmel_CG4307`KO:K02137	GO:0005756^cellular_component^mitochondrial proton-transporting ATP synthase, central stalk`GO:0005739^cellular_component^mitochondrion`GO:0046933^molecular_function^proton-transporting ATP synthase activity, rotational mechanism`GO:0042776^biological_process^mitochondrial ATP synthesis coupled proton transport`GO:1902600^biological_process^proton transmembrane transport	.
TRINITY_DN219760_c0_g1	TRINITY_DN219760_c0_g1_i1	.	.	.	.	.	.	.	.	.	.	.	.
TRINITY_DN219796_c0_g1	TRINITY_DN219796_c0_g1_i1	.	.	.	.	.	.	.	.	.	.	.	.
TRINITY_DN219728_c0_g1	TRINITY_DN219728_c0_g1_i1	.	.	.	.	.	.	.	.	.	.	.	.
TRINITY_DN219750_c0_g1	TRINITY_DN219750_c0_g1_i1	.	.	.	.	.	.	.	.	.	.	.	.
TRINITY_DN219741_c0_g1	TRINITY_DN219741_c0_g1_i1	.	.	.	.	.	.	.	.	.	.	.	.
TRINITY_DN219738_c0_g1	TRINITY_DN219738_c0_g1_i1	.	.	.	.	.	.	.	.	.	.	.	.
TRINITY_DN219712_c0_g1	TRINITY_DN219712_c0_g1_i1	.	.	.	.	.	.	.	.	.	.	.	.
TRINITY_DN219797_c0_g1	TRINITY_DN219797_c0_g1_i1	.	.	.	.	.	.	.	.	.	.	.	.
TRINITY_DN219705_c0_g1	TRINITY_DN219705_c0_g1_i1	.	.	.	.	.	.	.	.	.	.	.	.
TRINITY_DN219720_c0_g1	TRINITY_DN219720_c0_g1_i1	.	.	.	.	.	.	.	.	.	.	.	.
TRINITY_DN219724_c0_g1	TRINITY_DN219724_c0_g1_i1	.	.	.	.	.	.	.	.	.	.	.	.
TRINITY_DN219774_c0_g1	TRINITY_DN219774_c0_g1_i1	.	.	.	.	.	.	.	.	.	.	.	.
TRINITY_DN219714_c0_g1	TRINITY_DN219714_c0_g1_i1	.	.	.	.	.	.	.	.	.	.	.	.
TRINITY_DN219780_c0_g1	TRINITY_DN219780_c0_g1_i1	.	.	.	.	.	.	.	.	.	.	.	.
TRINITY_DN219759_c0_g1	TRINITY_DN219759_c0_g1_i1	.	.	.	.	.	.	.	.	.	.	.	.
TRINITY_DN219744_c0_g1	TRINITY_DN219744_c0_g1_i1	.	.	.	.	.	.	.	.	.	.	.	.
TRINITY_DN219733_c0_g1	TRINITY_DN219733_c0_g1_i1	.	.	.	.	.	.	.	.	.	.	.	.
TRINITY_DN219767_c0_g1	TRINITY_DN219767_c0_g1_i1	.	.	.	.	.	.	.	.	.	.	.	.
TRINITY_DN219730_c0_g1	TRINITY_DN219730_c0_g1_i1	.	.	.	.	.	.	.	.	.	.	.	.
TRINITY_DN219722_c0_g1	TRINITY_DN219722_c0_g1_i1	.	.	.	.	.	.	.	.	.	.	.	.
TRINITY_DN219758_c0_g1	TRINITY_DN219758_c0_g1_i1	.	.	.	.	.	.	.	.	.	.	.	.
TRINITY_DN219753_c0_g1	TRINITY_DN219753_c0_g1_i1	HEM4_HUMAN^HEM4_HUMAN^Q:17-298,H:1-94^71.28%ID^E:7e-34^RecName: Full=Uroporphyrinogen-III synthase;^Eukaryota; Metazoa; Chordata; Craniata; Vertebrata; Euteleostomi; Mammalia; Eutheria; Euarchontoglires; Primates; Haplorrhini; Catarrhini; Hominidae; Homo	.	TRINITY_DN219753_c0_g1_i1.p1	2-304[+]	HEM4_HUMAN^HEM4_HUMAN^Q:6-99,H:1-94^71.277%ID^E:9.01e-45^RecName: Full=Uroporphyrinogen-III synthase;^Eukaryota; Metazoa; Chordata; Craniata; Vertebrata; Euteleostomi; Mammalia; Eutheria; Euarchontoglires; Primates; Haplorrhini; Catarrhini; Hominidae; Homo	PF02602.15^HEM4^Uroporphyrinogen-III synthase HemD^24-89^E:1e-07	.	.	COG1587^synthase	KEGG:hsa:7390`KO:K01719	GO:0005829^cellular_component^cytosol`GO:0005739^cellular_component^mitochondrion`GO:0004852^molecular_function^uroporphyrinogen-III synthase activity`GO:0006783^biological_process^heme biosynthetic process`GO:0006782^biological_process^protoporphyrinogen IX biosynthetic process`GO:0006780^biological_process^uroporphyrinogen III biosynthetic process	GO:0004852^molecular_function^uroporphyrinogen-III synthase activity`GO:0033014^biological_process^tetrapyrrole biosynthetic process
TRINITY_DN219745_c0_g1	TRINITY_DN219745_c0_g1_i1	.	.	.	.	.	.	.	.	.	.	.	.
TRINITY_DN219790_c0_g1	TRINITY_DN219790_c0_g1_i1	.	.	.	.	.	.	.	.	.	.	.	.
TRINITY_DN246051_c0_g1	TRINITY_DN246051_c0_g1_i1	.	.	.	.	.	.	.	.	.	.	.	.
TRINITY_DN246004_c0_g1	TRINITY_DN246004_c0_g1_i1	.	.	.	.	.	.	.	.	.	.	.	.
TRINITY_DN246014_c0_g1	TRINITY_DN246014_c0_g1_i1	.	.	.	.	.	.	.	.	.	.	.	.
TRINITY_DN246092_c0_g1	TRINITY_DN246092_c0_g1_i1	.	.	.	.	.	.	.	.	.	.	.	.
TRINITY_DN246046_c0_g1	TRINITY_DN246046_c0_g1_i1	RL23A_RAT^RL23A_RAT^Q:129-4,H:118-156^69.05%ID^E:5e-11^RecName: Full=60S ribosomal protein L23a;^Eukaryota; Metazoa; Chordata; Craniata; Vertebrata; Euteleostomi; Mammalia; Eutheria; Euarchontoglires; Glires; Rodentia; Myomorpha; Muroidea; Muridae; Murinae; Rattus`RL23A_RAT^RL23A_RAT^Q:396-271,H:88-129^71.43%ID^E:1e-10^RecName: Full=60S ribosomal protein L23a;^Eukaryota; Metazoa; Chordata; Crania…	.	.	.	.	.	.	.	COG0089^One of the early assembly proteins it binds 23S rRNA. One of the proteins that surrounds the polypeptide exit tunnel on the outside of the ribosome. Forms the main docking site for trigger factor binding to the ribosome (By similarity)	KEGG:rno:360572`KO:K02893	GO:0022625^cellular_component^cytosolic large ribosomal subunit`GO:0005634^cellular_component^nucleus`GO:0070180^molecular_function^large ribosomal subunit rRNA binding`GO:0003735^molecular_function^structural constituent of ribosome`GO:1904841^molecular_function^TORC2 complex binding`GO:0008283^biological_process^cell population proliferation`GO:0000027^biological_process^ribosomal large subunit…	.
TRINITY_DN246071_c0_g1	TRINITY_DN246071_c0_g1_i1	.	.	.	.	.	.	.	.	.	.	.	.
TRINITY_DN246047_c0_g1	TRINITY_DN246047_c0_g1_i1	.	.	.	.	.	.	.	.	.	.	.	.
TRINITY_DN246025_c0_g1	TRINITY_DN246025_c0_g1_i1	.	.	.	.	.	.	.	.	.	.	.	.
TRINITY_DN246035_c0_g1	TRINITY_DN246035_c0_g1_i1	.	.	.	.	.	.	.	.	.	.	.	.
TRINITY_DN246034_c0_g1	TRINITY_DN246034_c0_g1_i1	.	.	.	.	.	.	.	.	.	.	.	.
TRINITY_DN246009_c0_g1	TRINITY_DN246009_c0_g1_i1	.	.	.	.	.	.	.	.	.	.	.	.
TRINITY_DN246020_c0_g1	TRINITY_DN246020_c0_g1_i1	.	.	.	.	.	.	.	.	.	.	.	.
TRINITY_DN246032_c0_g1	TRINITY_DN246032_c0_g1_i1	.	.	.	.	.	.	.	.	.	.	.	.
TRINITY_DN246085_c0_g1	TRINITY_DN246085_c0_g1_i1	.	.	.	.	.	.	.	.	.	.	.	.
TRINITY_DN246097_c0_g1	TRINITY_DN246097_c0_g1_i1	RS21_MOUSE^RS21_MOUSE^Q:228-49,H:24-83^100%ID^E:1e-36^RecName: Full=40S ribosomal protein S21;^Eukaryota; Metazoa; Chordata; Craniata; Vertebrata; Euteleostomi; Mammalia; Eutheria; Euarchontoglires; Glires; Rodentia; Myomorpha; Muroidea; Muridae; Murinae; Mus; Mus	.	.	.	.	.	.	.	ENOG4112266^40S ribosomal protein S21	KEGG:mmu:66481`KO:K02971	GO:0022627^cellular_component^cytosolic small ribosomal subunit`GO:0042788^cellular_component^polysomal ribosome`GO:0005791^cellular_component^rough endoplasmic reticulum`GO:0045202^cellular_component^synapse`GO:0047485^molecular_function^protein N-terminus binding`GO:0043022^molecular_function^ribosome binding`GO:0003735^molecular_function^structural constituent of ribosome`GO:0002181^biological…	.
TRINITY_DN246021_c0_g1	TRINITY_DN246021_c0_g1_i1	.	.	.	.	.	.	.	.	.	.	.	.
TRINITY_DN246081_c0_g1	TRINITY_DN246081_c0_g1_i1	.	.	.	.	.	.	.	.	.	.	.	.
TRINITY_DN246081_c0_g1	TRINITY_DN246081_c0_g1_i2	.	.	.	.	.	.	.	.	.	.	.	.
TRINITY_DN246089_c0_g1	TRINITY_DN246089_c0_g1_i1	CATA2_ACILW^CATA2_ACILW^Q:17-220,H:125-192^64.71%ID^E:3e-24^RecName: Full=Catechol 1,2-dioxygenase 2;^Bacteria; Proteobacteria; Gammaproteobacteria; Pseudomonadales; Moraxellaceae; Acinetobacter	.	.	.	.	.	.	.	.	.	GO:0018576^molecular_function^catechol 1,2-dioxygenase activity`GO:0008199^molecular_function^ferric iron binding`GO:0042952^biological_process^beta-ketoadipate pathway`GO:0019614^biological_process^catechol-containing compound catabolic process	.
TRINITY_DN246049_c0_g1	TRINITY_DN246049_c0_g1_i1	.	.	.	.	.	.	.	.	.	.	.	.
TRINITY_DN246002_c0_g1	TRINITY_DN246002_c0_g1_i1	.	.	.	.	.	.	.	.	.	.	.	.
TRINITY_DN246076_c0_g1	TRINITY_DN246076_c0_g1_i1	.	.	.	.	.	.	.	.	.	.	.	.
TRINITY_DN246011_c0_g1	TRINITY_DN246011_c0_g1_i1	.	.	TRINITY_DN246011_c0_g1_i1.p1	1-345[-]	.	.	.	.	.	.	.	.
TRINITY_DN246053_c0_g1	TRINITY_DN246053_c0_g1_i1	.	.	.	.	.	.	.	.	.	.	.	.
TRINITY_DN246015_c0_g1	TRINITY_DN246015_c0_g1_i1	.	.	.	.	.	.	.	.	.	.	.	.
TRINITY_DN246088_c0_g1	TRINITY_DN246088_c0_g1_i1	.	.	.	.	.	.	.	.	.	.	.	.
TRINITY_DN246030_c0_g1	TRINITY_DN246030_c0_g1_i1	.	.	.	.	.	.	.	.	.	.	.	.
TRINITY_DN246031_c0_g1	TRINITY_DN246031_c0_g1_i1	.	.	.	.	.	.	.	.	.	.	.	.
TRINITY_DN246045_c0_g1	TRINITY_DN246045_c0_g1_i1	.	.	.	.	.	.	.	.	.	.	.	.
TRINITY_DN246079_c0_g1	TRINITY_DN246079_c0_g1_i1	FADH_PSEAE^FADH_PSEAE^Q:270-1,H:1-90^92.22%ID^E:7e-50^RecName: Full=Glutathione-independent formaldehyde dehydrogenase;^Bacteria; Proteobacteria; Gammaproteobacteria; Pseudomonadales; Pseudomonadaceae; Pseudomonas	.	TRINITY_DN246079_c0_g1_i1.p2	1-303[-]	FADH_PSEAE^FADH_PSEAE^Q:12-101,H:1-90^92.222%ID^E:4.25e-51^RecName: Full=Glutathione-independent formaldehyde dehydrogenase;^Bacteria; Proteobacteria; Gammaproteobacteria; Pseudomonadales; Pseudomonadaceae; Pseudomonas	PF08240.12^ADH_N^Alcohol dehydrogenase GroES-like domain^46-101^E:8.7e-14	.	.	COG1063^Dehydrogenase	KEGG:pae:PA5421`KO:K00148	GO:0018467^molecular_function^formaldehyde dehydrogenase activity`GO:0008270^molecular_function^zinc ion binding	GO:0055114^biological_process^oxidation-reduction process
TRINITY_DN246066_c0_g1	TRINITY_DN246066_c0_g1_i1	.	.	.	.	.	.	.	.	.	.	.	.
TRINITY_DN246001_c0_g1	TRINITY_DN246001_c0_g1_i1	.	.	.	.	.	.	.	.	.	.	.	.
TRINITY_DN246073_c0_g1	TRINITY_DN246073_c0_g1_i1	.	.	.	.	.	.	.	.	.	.	.	.
TRINITY_DN246086_c0_g1	TRINITY_DN246086_c0_g1_i1	.	.	.	.	.	.	.	.	.	.	.	.
TRINITY_DN246058_c0_g1	TRINITY_DN246058_c0_g1_i1	.	.	.	.	.	.	.	.	.	.	.	.
TRINITY_DN246091_c0_g1	TRINITY_DN246091_c0_g1_i1	.	.	.	.	.	.	.	.	.	.	.	.
TRINITY_DN246040_c0_g1	TRINITY_DN246040_c0_g1_i1	.	.	.	.	.	.	.	.	.	.	.	.
TRINITY_DN246005_c0_g1	TRINITY_DN246005_c0_g1_i1	.	.	.	.	.	.	.	.	.	.	.	.
TRINITY_DN246041_c0_g1	TRINITY_DN246041_c0_g1_i1	.	.	.	.	.	.	.	.	.	.	.	.
TRINITY_DN246096_c0_g1	TRINITY_DN246096_c0_g1_i1	.	.	.	.	.	.	.	.	.	.	.	.
TRINITY_DN246064_c0_g1	TRINITY_DN246064_c0_g1_i1	.	.	.	.	.	.	.	.	.	.	.	.
TRINITY_DN246018_c0_g1	TRINITY_DN246018_c0_g1_i1	Y3073_RHOS4^Y3073_RHOS4^Q:218-3,H:342-414^38.36%ID^E:6e-08^RecName: Full=Uncharacterized HTH-type transcriptional regulator RHOS4_30730;^Bacteria; Proteobacteria; Alphaproteobacteria; Rhodobacterales; Rhodobacteraceae; Rhodobacter	.	.	.	.	.	.	.	COG1167^Transcriptional regulator, gntR family	KEGG:rsp:RSP_3026	GO:0003677^molecular_function^DNA binding`GO:0003700^molecular_function^DNA-binding transcription factor activity`GO:0030170^molecular_function^pyridoxal phosphate binding`GO:0008483^molecular_function^transaminase activity`GO:0009058^biological_process^biosynthetic process	.
TRINITY_DN246090_c0_g1	TRINITY_DN246090_c0_g1_i1	.	.	.	.	.	.	.	.	.	.	.	.
TRINITY_DN246055_c0_g1	TRINITY_DN246055_c0_g1_i1	.	.	.	.	.	.	.	.	.	.	.	.
TRINITY_DN246067_c0_g1	TRINITY_DN246067_c0_g1_i1	FLAEY_CAUVC^FLAEY_CAUVC^Q:4-243,H:631-711^37.04%ID^E:3e-08^RecName: Full=Regulatory protein FlaEY;^Bacteria; Proteobacteria; Alphaproteobacteria; Caulobacterales; Caulobacteraceae; Caulobacter	.	.	.	.	.	.	.	ENOG410XRDS^NA	KEGG:ccr:CC_1465	GO:0044781^biological_process^bacterial-type flagellum organization	.
TRINITY_DN246022_c0_g1	TRINITY_DN246022_c0_g1_i1	.	.	.	.	.	.	.	.	.	.	.	.
TRINITY_DN246048_c0_g1	TRINITY_DN246048_c0_g1_i1	.	.	.	.	.	.	.	.	.	.	.	.
TRINITY_DN246082_c0_g1	TRINITY_DN246082_c0_g1_i1	.	.	.	.	.	.	.	.	.	.	.	.
TRINITY_DN246050_c0_g1	TRINITY_DN246050_c0_g1_i1	PCOS_ECOLX^PCOS_ECOLX^Q:461-3,H:178-328^48.37%ID^E:9e-43^RecName: Full=Probable sensor protein PcoS;^Bacteria; Proteobacteria; Gammaproteobacteria; Enterobacterales; Enterobacteriaceae; Escherichia	.	.	.	.	.	.	.	COG0642^Histidine kinase	.	GO:0016021^cellular_component^integral component of membrane`GO:0005886^cellular_component^plasma membrane`GO:0005524^molecular_function^ATP binding`GO:0000155^molecular_function^phosphorelay sensor kinase activity	.
TRINITY_DN246094_c0_g1	TRINITY_DN246094_c0_g1_i1	.	.	.	.	.	.	.	.	.	.	.	.
TRINITY_DN246084_c0_g1	TRINITY_DN246084_c0_g1_i1	.	.	TRINITY_DN246084_c0_g1_i1.p1	12-353[-]	.	.	.	.	.	.	.	.
TRINITY_DN246023_c0_g1	TRINITY_DN246023_c0_g1_i1	.	.	.	.	.	.	.	.	.	.	.	.
TRINITY_DN246077_c0_g1	TRINITY_DN246077_c0_g1_i1	.	.	.	.	.	.	.	.	.	.	.	.
TRINITY_DN246027_c0_g1	TRINITY_DN246027_c0_g1_i1	.	.	.	.	.	.	.	.	.	.	.	.
TRINITY_DN246056_c0_g1	TRINITY_DN246056_c0_g1_i1	.	.	.	.	.	.	.	.	.	.	.	.
TRINITY_DN246093_c0_g1	TRINITY_DN246093_c0_g1_i1	.	.	TRINITY_DN246093_c0_g1_i1.p1	1-483[+]	.	.	.	.	.	.	.	.
TRINITY_DN246057_c0_g1	TRINITY_DN246057_c0_g1_i1	.	.	.	.	.	.	.	.	.	.	.	.
TRINITY_DN246069_c0_g1	TRINITY_DN246069_c0_g1_i1	.	.	.	.	.	.	.	.	.	.	.	.
TRINITY_DN246013_c0_g1	TRINITY_DN246013_c0_g1_i1	.	.	.	.	.	.	.	.	.	.	.	.
TRINITY_DN246059_c0_g1	TRINITY_DN246059_c0_g1_i1	.	.	.	.	.	.	.	.	.	.	.	.
TRINITY_DN246083_c0_g1	TRINITY_DN246083_c0_g1_i1	.	.	.	.	.	.	.	.	.	.	.	.
TRINITY_DN246038_c0_g1	TRINITY_DN246038_c0_g1_i1	.	.	.	.	.	.	.	.	.	.	.	.
TRINITY_DN246010_c0_g1	TRINITY_DN246010_c0_g1_i1	.	.	.	.	.	.	.	.	.	.	.	.
TRINITY_DN246044_c0_g1	TRINITY_DN246044_c0_g1_i1	.	.	.	.	.	.	.	.	.	.	.	.
TRINITY_DN246012_c0_g1	TRINITY_DN246012_c0_g1_i1	.	.	.	.	.	.	.	.	.	.	.	.
TRINITY_DN246074_c0_g1	TRINITY_DN246074_c0_g1_i1	SPG7_MOUSE^SPG7_MOUSE^Q:373-459,H:461-489^72.41%ID^E:5e-06^RecName: Full=Paraplegin {ECO:0000303|PubMed:14722615};^Eukaryota; Metazoa; Chordata; Craniata; Vertebrata; Euteleostomi; Mammalia; Eutheria; Euarchontoglires; Glires; Rodentia; Myomorpha; Muroidea; Muridae; Murinae; Mus; Mus	.	.	.	.	.	.	.	COG0465^Acts as a processive, ATP-dependent zinc metallopeptidase for both cytoplasmic and membrane proteins. Plays a role in the quality control of integral membrane proteins (By similarity)	KEGG:mmu:234847`KO:K09552	GO:1904115^cellular_component^axon cytoplasm`GO:0005745^cellular_component^m-AAA complex`GO:0005743^cellular_component^mitochondrial inner membrane`GO:0005757^cellular_component^mitochondrial permeability transition pore complex`GO:0005739^cellular_component^mitochondrion`GO:0005524^molecular_function^ATP binding`GO:0004222^molecular_function^metalloendopeptidase activity`GO:0008270^molecular_fun…	.
TRINITY_DN246054_c0_g1	TRINITY_DN246054_c0_g1_i1	.	.	.	.	.	.	.	.	.	.	.	.
TRINITY_DN253163_c0_g1	TRINITY_DN253163_c0_g1_i1	.	.	.	.	.	.	.	.	.	.	.	.
TRINITY_DN253115_c0_g1	TRINITY_DN253115_c0_g1_i1	.	.	.	.	.	.	.	.	.	.	.	.
TRINITY_DN253158_c0_g1	TRINITY_DN253158_c0_g1_i1	.	.	.	.	.	.	.	.	.	.	.	.
TRINITY_DN253193_c0_g1	TRINITY_DN253193_c0_g1_i1	.	.	.	.	.	.	.	.	.	.	.	.
TRINITY_DN253121_c0_g1	TRINITY_DN253121_c0_g1_i1	.	.	.	.	.	.	.	.	.	.	.	.
TRINITY_DN253188_c0_g1	TRINITY_DN253188_c0_g1_i1	.	.	.	.	.	.	.	.	.	.	.	.
TRINITY_DN253186_c0_g1	TRINITY_DN253186_c0_g1_i1	.	.	.	.	.	.	.	.	.	.	.	.
TRINITY_DN253110_c0_g1	TRINITY_DN253110_c0_g1_i1	.	.	.	.	.	.	.	.	.	.	.	.
TRINITY_DN253148_c0_g1	TRINITY_DN253148_c0_g1_i1	.	.	.	.	.	.	.	.	.	.	.	.
TRINITY_DN253196_c0_g1	TRINITY_DN253196_c0_g1_i1	.	.	.	.	.	.	.	.	.	.	.	.
TRINITY_DN253177_c0_g1	TRINITY_DN253177_c0_g1_i1	.	.	.	.	.	.	.	.	.	.	.	.
TRINITY_DN253146_c0_g1	TRINITY_DN253146_c0_g1_i1	PTK7_DROSI^PTK7_DROSI^Q:2-79,H:808-833^61.54%ID^E:0.0002^RecName: Full=Tyrosine-protein kinase-like otk {ECO:0000250|UniProtKB:Q6AWJ9};^Eukaryota; Metazoa; Ecdysozoa; Arthropoda; Hexapoda; Insecta; Pterygota; Neoptera; Holometabola; Diptera; Brachycera; Muscomorpha; Ephydroidea; Drosophilidae; Drosophila; Sophophora	.	.	.	.	.	.	.	.	.	GO:0005887^cellular_component^integral component of plasma membrane`GO:0005886^cellular_component^plasma membrane`GO:0005524^molecular_function^ATP binding`GO:0050839^molecular_function^cell adhesion molecule binding`GO:1904929^molecular_function^coreceptor activity involved in Wnt signaling pathway, planar cell polarity pathway`GO:0004672^molecular_function^protein kinase activity`GO:0004713^mol…	.
TRINITY_DN253103_c0_g1	TRINITY_DN253103_c0_g1_i1	.	.	.	.	.	.	.	.	.	.	.	.
TRINITY_DN253113_c0_g1	TRINITY_DN253113_c0_g1_i1	.	.	.	.	.	.	.	.	.	.	.	.
TRINITY_DN253176_c0_g1	TRINITY_DN253176_c0_g1_i1	.	.	.	.	.	.	.	.	.	.	.	.
TRINITY_DN253132_c0_g1	TRINITY_DN253132_c0_g1_i1	.	.	.	.	.	.	.	.	.	.	.	.
TRINITY_DN253150_c0_g1	TRINITY_DN253150_c0_g1_i1	.	.	.	.	.	.	.	.	.	.	.	.
TRINITY_DN253134_c0_g1	TRINITY_DN253134_c0_g1_i1	.	.	.	.	.	.	.	.	.	.	.	.
TRINITY_DN253192_c0_g1	TRINITY_DN253192_c0_g1_i1	.	.	.	.	.	.	.	.	.	.	.	.
TRINITY_DN253145_c0_g1	TRINITY_DN253145_c0_g1_i1	.	.	.	.	.	.	.	.	.	.	.	.
TRINITY_DN253151_c0_g1	TRINITY_DN253151_c0_g1_i1	.	.	.	.	.	.	.	.	.	.	.	.
TRINITY_DN253119_c0_g1	TRINITY_DN253119_c0_g1_i1	.	.	.	.	.	.	.	.	.	.	.	.
TRINITY_DN253172_c0_g1	TRINITY_DN253172_c0_g1_i1	.	.	.	.	.	.	.	.	.	.	.	.
TRINITY_DN253107_c0_g1	TRINITY_DN253107_c0_g1_i1	.	.	.	.	.	.	.	.	.	.	.	.
TRINITY_DN253162_c0_g1	TRINITY_DN253162_c0_g1_i1	.	.	.	.	.	.	.	.	.	.	.	.
TRINITY_DN253117_c0_g1	TRINITY_DN253117_c0_g1_i1	.	.	.	.	.	.	.	.	.	.	.	.
TRINITY_DN253133_c0_g1	TRINITY_DN253133_c0_g1_i1	.	.	.	.	.	.	.	.	.	.	.	.
TRINITY_DN253164_c0_g1	TRINITY_DN253164_c0_g1_i1	.	.	.	.	.	.	.	.	.	.	.	.
TRINITY_DN253199_c0_g1	TRINITY_DN253199_c0_g1_i1	.	.	.	.	.	.	.	.	.	.	.	.
TRINITY_DN253131_c0_g1	TRINITY_DN253131_c0_g1_i1	.	.	.	.	.	.	.	.	.	.	.	.
TRINITY_DN253152_c0_g1	TRINITY_DN253152_c0_g1_i1	.	.	.	.	.	.	.	.	.	.	.	.
TRINITY_DN253175_c0_g1	TRINITY_DN253175_c0_g1_i1	.	.	.	.	.	.	.	.	.	.	.	.
TRINITY_DN253140_c0_g1	TRINITY_DN253140_c0_g1_i1	.	.	.	.	.	.	.	.	.	.	.	.
TRINITY_DN253128_c0_g1	TRINITY_DN253128_c0_g1_i1	.	.	.	.	.	.	.	.	.	.	.	.
TRINITY_DN253167_c0_g1	TRINITY_DN253167_c0_g1_i1	.	.	.	.	.	.	.	.	.	.	.	.
TRINITY_DN253174_c0_g1	TRINITY_DN253174_c0_g1_i1	.	.	.	.	.	.	.	.	.	.	.	.
TRINITY_DN253190_c0_g1	TRINITY_DN253190_c0_g1_i1	.	.	.	.	.	.	.	.	.	.	.	.
TRINITY_DN253129_c0_g1	TRINITY_DN253129_c0_g1_i1	PROB_PSYCK^PROB_PSYCK^Q:103-2,H:16-49^70.59%ID^E:2e-08^RecName: Full=Glutamate 5-kinase {ECO:0000255|HAMAP-Rule:MF_00456};^Bacteria; Proteobacteria; Gammaproteobacteria; Pseudomonadales; Moraxellaceae; Psychrobacter	.	.	.	.	.	.	.	COG0263^Catalyzes the transfer of a phosphate group to glutamate to form glutamate 5-phosphate which rapidly cyclizes to 5- oxoproline (By similarity)	KEGG:pcr:Pcryo_1682`KO:K00931	GO:0005737^cellular_component^cytoplasm`GO:0005524^molecular_function^ATP binding`GO:0004349^molecular_function^glutamate 5-kinase activity`GO:0003723^molecular_function^RNA binding`GO:0055129^biological_process^L-proline biosynthetic process	.
TRINITY_DN253154_c0_g1	TRINITY_DN253154_c0_g1_i1	.	.	.	.	.	.	.	.	.	.	.	.
TRINITY_DN253166_c0_g1	TRINITY_DN253166_c0_g1_i1	.	.	.	.	.	.	.	.	.	.	.	.
TRINITY_DN253198_c0_g1	TRINITY_DN253198_c0_g1_i1	.	.	.	.	.	.	.	.	.	.	.	.
TRINITY_DN253153_c0_g1	TRINITY_DN253153_c0_g1_i1	.	.	.	.	.	.	.	.	.	.	.	.
TRINITY_DN253168_c0_g1	TRINITY_DN253168_c0_g1_i1	.	.	.	.	.	.	.	.	.	.	.	.
TRINITY_DN253183_c0_g1	TRINITY_DN253183_c0_g1_i1	.	.	.	.	.	.	.	.	.	.	.	.
TRINITY_DN253189_c0_g1	TRINITY_DN253189_c0_g1_i1	.	.	.	.	.	.	.	.	.	.	.	.
TRINITY_DN253173_c0_g1	TRINITY_DN253173_c0_g1_i1	.	.	.	.	.	.	.	.	.	.	.	.
TRINITY_DN253147_c0_g1	TRINITY_DN253147_c0_g1_i1	.	.	.	.	.	.	.	.	.	.	.	.
TRINITY_DN253126_c0_g1	TRINITY_DN253126_c0_g1_i1	.	.	.	.	.	.	.	.	.	.	.	.
TRINITY_DN253156_c0_g1	TRINITY_DN253156_c0_g1_i1	.	.	.	.	.	.	.	.	.	.	.	.
TRINITY_DN253122_c0_g1	TRINITY_DN253122_c0_g1_i1	.	.	.	.	.	.	.	.	.	.	.	.
TRINITY_DN253120_c0_g1	TRINITY_DN253120_c0_g1_i1	.	.	.	.	.	.	.	.	.	.	.	.
TRINITY_DN253142_c0_g1	TRINITY_DN253142_c0_g1_i1	.	.	.	.	.	.	.	.	.	.	.	.
TRINITY_DN253143_c0_g1	TRINITY_DN253143_c0_g1_i1	.	.	.	.	.	.	.	.	.	.	.	.
TRINITY_DN253102_c0_g1	TRINITY_DN253102_c0_g1_i1	.	.	.	.	.	.	.	.	.	.	.	.
TRINITY_DN253180_c0_g1	TRINITY_DN253180_c0_g1_i1	.	.	.	.	.	.	.	.	.	.	.	.
TRINITY_DN253160_c0_g1	TRINITY_DN253160_c0_g1_i1	.	.	.	.	.	.	.	.	.	.	.	.
TRINITY_DN253191_c0_g1	TRINITY_DN253191_c0_g1_i1	.	.	.	.	.	.	.	.	.	.	.	.
TRINITY_DN253170_c0_g1	TRINITY_DN253170_c0_g1_i1	.	.	.	.	.	.	.	.	.	.	.	.
TRINITY_DN253125_c0_g1	TRINITY_DN253125_c0_g1_i1	.	.	.	.	.	.	.	.	.	.	.	.
TRINITY_DN253181_c0_g1	TRINITY_DN253181_c0_g1_i1	.	.	.	.	.	.	.	.	.	.	.	.
TRINITY_DN253149_c0_g1	TRINITY_DN253149_c0_g1_i1	.	.	.	.	.	.	.	.	.	.	.	.
TRINITY_DN253159_c0_g1	TRINITY_DN253159_c0_g1_i1	.	.	.	.	.	.	.	.	.	.	.	.
TRINITY_DN253116_c0_g1	TRINITY_DN253116_c0_g1_i1	.	.	.	.	.	.	.	.	.	.	.	.
TRINITY_DN253112_c0_g1	TRINITY_DN253112_c0_g1_i1	ELP3_CHICK^ELP3_CHICK^Q:1-105,H:216-250^68.57%ID^E:3e-10^RecName: Full=Elongator complex protein 3;^Eukaryota; Metazoa; Chordata; Craniata; Vertebrata; Euteleostomi; Archelosauria; Archosauria; Dinosauria; Saurischia; Theropoda; Coelurosauria; Aves; Neognathae; Galloanserae; Galliformes; Phasianidae; Phasianinae; Gallus	.	.	.	.	.	.	.	COG1243^Histone acetyltransferase	KEGG:gga:422021`KO:K07739	GO:0005737^cellular_component^cytoplasm`GO:0033588^cellular_component^Elongator holoenzyme complex`GO:0005634^cellular_component^nucleus`GO:0008023^cellular_component^transcription elongation factor complex`GO:0004402^molecular_function^histone acetyltransferase activity`GO:0051536^molecular_function^iron-sulfur cluster binding`GO:0046872^molecular_function^metal ion binding`GO:0008607^molecular_…	.
TRINITY_DN253182_c0_g1	TRINITY_DN253182_c0_g1_i1	RP44A_ARATH^RP44A_ARATH^Q:2-58,H:764-782^84.21%ID^E:9e-05^RecName: Full=Exosome complex exonuclease RRP44 homolog A {ECO:0000305};^Eukaryota; Viridiplantae; Streptophyta; Embryophyta; Tracheophyta; Spermatophyta; Magnoliophyta; eudicotyledons; Gunneridae; Pentapetalae; rosids; malvids; Brassicales; Brassicaceae; Camelineae; Arabidopsis	.	.	.	.	.	.	.	COG0557^3'-5' exoribonuclease that releases 5'-nucleoside monophosphates and is involved in maturation of structured RNAs (By similarity)	KEGG:ath:AT2G17510`KO:K12585	GO:0000177^cellular_component^cytoplasmic exosome (RNase complex)`GO:0000178^cellular_component^exosome (RNase complex)`GO:0000176^cellular_component^nuclear exosome (RNase complex)`GO:0000175^molecular_function^3'-5'-exoribonuclease activity`GO:0004519^molecular_function^endonuclease activity`GO:0046872^molecular_function^metal ion binding`GO:0003723^molecular_function^RNA binding`GO:0006401^bio…	.
TRINITY_DN253105_c0_g1	TRINITY_DN253105_c0_g1_i1	.	.	.	.	.	.	.	.	.	.	.	.
TRINITY_DN253161_c0_g1	TRINITY_DN253161_c0_g1_i1	.	.	.	.	.	.	.	.	.	.	.	.
TRINITY_DN253141_c0_g1	TRINITY_DN253141_c0_g1_i1	.	.	.	.	.	.	.	.	.	.	.	.
TRINITY_DN253179_c0_g1	TRINITY_DN253179_c0_g1_i1	.	.	.	.	.	.	.	.	.	.	.	.
TRINITY_DN253197_c0_g1	TRINITY_DN253197_c0_g1_i1	.	.	.	.	.	.	.	.	.	.	.	.
TRINITY_DN253127_c0_g1	TRINITY_DN253127_c0_g1_i1	.	.	.	.	.	.	.	.	.	.	.	.
TRINITY_DN253171_c0_g1	TRINITY_DN253171_c0_g1_i1	.	.	.	.	.	.	.	.	.	.	.	.
TRINITY_DN253138_c0_g1	TRINITY_DN253138_c0_g1_i1	.	.	.	.	.	.	.	.	.	.	.	.
TRINITY_DN253157_c0_g1	TRINITY_DN253157_c0_g1_i1	.	.	.	.	.	.	.	.	.	.	.	.
TRINITY_DN253101_c0_g1	TRINITY_DN253101_c0_g1_i1	.	.	.	.	.	.	.	.	.	.	.	.
TRINITY_DN253123_c0_g1	TRINITY_DN253123_c0_g1_i1	.	.	.	.	.	.	.	.	.	.	.	.
TRINITY_DN253155_c0_g1	TRINITY_DN253155_c0_g1_i1	.	.	.	.	.	.	.	.	.	.	.	.
TRINITY_DN253136_c0_g1	TRINITY_DN253136_c0_g1_i1	.	.	.	.	.	.	.	.	.	.	.	.
TRINITY_DN253124_c0_g1	TRINITY_DN253124_c0_g1_i1	.	.	.	.	.	.	.	.	.	.	.	.
TRINITY_DN253194_c0_g1	TRINITY_DN253194_c0_g1_i1	.	.	.	.	.	.	.	.	.	.	.	.
TRINITY_DN253165_c0_g1	TRINITY_DN253165_c0_g1_i1	.	.	.	.	.	.	.	.	.	.	.	.
TRINITY_DN253195_c0_g1	TRINITY_DN253195_c0_g1_i1	.	.	.	.	.	.	.	.	.	.	.	.
TRINITY_DN253106_c0_g1	TRINITY_DN253106_c0_g1_i1	.	.	.	.	.	.	.	.	.	.	.	.
TRINITY_DN253137_c0_g1	TRINITY_DN253137_c0_g1_i1	.	.	.	.	.	.	.	.	.	.	.	.
TRINITY_DN253118_c0_g1	TRINITY_DN253118_c0_g1_i1	.	.	.	.	.	.	.	.	.	.	.	.
TRINITY_DN253114_c0_g1	TRINITY_DN253114_c0_g1_i1	.	.	.	.	.	.	.	.	.	.	.	.
TRINITY_DN253144_c0_g1	TRINITY_DN253144_c0_g1_i1	.	.	.	.	.	.	.	.	.	.	.	.
TRINITY_DN226975_c0_g1	TRINITY_DN226975_c0_g1_i1	.	.	.	.	.	.	.	.	.	.	.	.
TRINITY_DN226963_c0_g1	TRINITY_DN226963_c0_g1_i1	.	.	.	.	.	.	.	.	.	.	.	.
TRINITY_DN226984_c0_g1	TRINITY_DN226984_c0_g1_i1	.	.	.	.	.	.	.	.	.	.	.	.
TRINITY_DN226936_c0_g1	TRINITY_DN226936_c0_g1_i1	.	.	.	.	.	.	.	.	.	.	.	.
TRINITY_DN226986_c0_g1	TRINITY_DN226986_c0_g1_i1	.	.	.	.	.	.	.	.	.	.	.	.
TRINITY_DN226954_c0_g1	TRINITY_DN226954_c0_g1_i1	.	.	.	.	.	.	.	.	.	.	.	.
TRINITY_DN226999_c0_g1	TRINITY_DN226999_c0_g1_i1	.	.	.	.	.	.	.	.	.	.	.	.
TRINITY_DN226982_c0_g1	TRINITY_DN226982_c0_g1_i1	.	.	.	.	.	.	.	.	.	.	.	.
TRINITY_DN226988_c0_g1	TRINITY_DN226988_c0_g1_i1	.	.	.	.	.	.	.	.	.	.	.	.
TRINITY_DN226926_c0_g1	TRINITY_DN226926_c0_g1_i1	.	.	.	.	.	.	.	.	.	.	.	.
TRINITY_DN226991_c0_g1	TRINITY_DN226991_c0_g1_i1	.	.	.	.	.	.	.	.	.	.	.	.
TRINITY_DN226930_c0_g1	TRINITY_DN226930_c0_g1_i1	.	.	.	.	.	.	.	.	.	.	.	.
TRINITY_DN226959_c0_g1	TRINITY_DN226959_c0_g1_i1	.	.	.	.	.	.	.	.	.	.	.	.
TRINITY_DN226902_c0_g1	TRINITY_DN226902_c0_g1_i1	.	.	.	.	.	.	.	.	.	.	.	.
TRINITY_DN226949_c0_g1	TRINITY_DN226949_c0_g1_i1	.	.	.	.	.	.	.	.	.	.	.	.
TRINITY_DN226928_c0_g1	TRINITY_DN226928_c0_g1_i1	.	.	.	.	.	.	.	.	.	.	.	.
TRINITY_DN226907_c0_g1	TRINITY_DN226907_c0_g1_i1	.	.	.	.	.	.	.	.	.	.	.	.
TRINITY_DN226921_c0_g1	TRINITY_DN226921_c0_g1_i1	.	.	.	.	.	.	.	.	.	.	.	.
TRINITY_DN226969_c0_g1	TRINITY_DN226969_c0_g1_i1	.	.	.	.	.	.	.	.	.	.	.	.
TRINITY_DN226952_c0_g1	TRINITY_DN226952_c0_g1_i1	.	.	.	.	.	.	.	.	.	.	.	.
TRINITY_DN226985_c0_g1	TRINITY_DN226985_c0_g1_i1	.	.	.	.	.	.	.	.	.	.	.	.
TRINITY_DN226909_c0_g1	TRINITY_DN226909_c0_g1_i1	.	.	.	.	.	.	.	.	.	.	.	.
TRINITY_DN226961_c0_g1	TRINITY_DN226961_c0_g1_i1	.	.	.	.	.	.	.	.	.	.	.	.
TRINITY_DN226973_c0_g1	TRINITY_DN226973_c0_g1_i1	.	.	.	.	.	.	.	.	.	.	.	.
TRINITY_DN226938_c0_g1	TRINITY_DN226938_c0_g1_i1	.	.	.	.	.	.	.	.	.	.	.	.
TRINITY_DN226914_c0_g1	TRINITY_DN226914_c0_g1_i1	.	.	.	.	.	.	.	.	.	.	.	.
TRINITY_DN226953_c0_g1	TRINITY_DN226953_c0_g1_i1	.	.	.	.	.	.	.	.	.	.	.	.
TRINITY_DN226901_c0_g1	TRINITY_DN226901_c0_g1_i1	.	.	.	.	.	.	.	.	.	.	.	.
TRINITY_DN226998_c0_g1	TRINITY_DN226998_c0_g1_i1	.	.	.	.	.	.	.	.	.	.	.	.
TRINITY_DN226925_c0_g1	TRINITY_DN226925_c0_g1_i1	.	.	.	.	.	.	.	.	.	.	.	.
TRINITY_DN226971_c0_g1	TRINITY_DN226971_c0_g1_i1	.	.	.	.	.	.	.	.	.	.	.	.
TRINITY_DN226977_c0_g1	TRINITY_DN226977_c0_g1_i1	.	.	.	.	.	.	.	.	.	.	.	.
TRINITY_DN226905_c0_g1	TRINITY_DN226905_c0_g1_i1	.	.	.	.	.	.	.	.	.	.	.	.
TRINITY_DN226979_c0_g1	TRINITY_DN226979_c0_g1_i1	.	.	.	.	.	.	.	.	.	.	.	.
TRINITY_DN226997_c0_g1	TRINITY_DN226997_c0_g1_i1	.	.	.	.	.	.	.	.	.	.	.	.
TRINITY_DN226965_c0_g1	TRINITY_DN226965_c0_g1_i1	.	.	.	.	.	.	.	.	.	.	.	.
TRINITY_DN226974_c0_g1	TRINITY_DN226974_c0_g1_i1	.	.	.	.	.	.	.	.	.	.	.	.
TRINITY_DN226931_c0_g1	TRINITY_DN226931_c0_g1_i1	.	.	.	.	.	.	.	.	.	.	.	.
TRINITY_DN226920_c0_g1	TRINITY_DN226920_c0_g1_i1	.	.	.	.	.	.	.	.	.	.	.	.
TRINITY_DN226904_c0_g1	TRINITY_DN226904_c0_g1_i1	.	.	.	.	.	.	.	.	.	.	.	.
TRINITY_DN226993_c0_g1	TRINITY_DN226993_c0_g1_i1	.	.	.	.	.	.	.	.	.	.	.	.
TRINITY_DN226913_c0_g1	TRINITY_DN226913_c0_g1_i1	.	.	.	.	.	.	.	.	.	.	.	.
TRINITY_DN226992_c0_g1	TRINITY_DN226992_c0_g1_i1	.	.	.	.	.	.	.	.	.	.	.	.
TRINITY_DN226940_c0_g1	TRINITY_DN226940_c0_g1_i1	.	.	.	.	.	.	.	.	.	.	.	.
TRINITY_DN226923_c0_g1	TRINITY_DN226923_c0_g1_i1	.	.	.	.	.	.	.	.	.	.	.	.
TRINITY_DN226976_c0_g1	TRINITY_DN226976_c0_g1_i1	.	.	.	.	.	.	.	.	.	.	.	.
TRINITY_DN226956_c0_g1	TRINITY_DN226956_c0_g1_i1	.	.	.	.	.	.	.	.	.	.	.	.
TRINITY_DN226957_c0_g1	TRINITY_DN226957_c0_g1_i1	.	.	.	.	.	.	.	.	.	.	.	.
TRINITY_DN226903_c0_g1	TRINITY_DN226903_c0_g1_i1	.	.	.	.	.	.	.	.	.	.	.	.
TRINITY_DN226906_c0_g1	TRINITY_DN226906_c0_g1_i1	.	.	.	.	.	.	.	.	.	.	.	.
TRINITY_DN226933_c0_g1	TRINITY_DN226933_c0_g1_i1	.	.	.	.	.	.	.	.	.	.	.	.
TRINITY_DN226937_c0_g1	TRINITY_DN226937_c0_g1_i1	.	.	.	.	.	.	.	.	.	.	.	.
TRINITY_DN226983_c0_g1	TRINITY_DN226983_c0_g1_i1	.	.	.	.	.	.	.	.	.	.	.	.
TRINITY_DN226908_c0_g1	TRINITY_DN226908_c0_g1_i1	.	.	.	.	.	.	.	.	.	.	.	.
TRINITY_DN226943_c0_g1	TRINITY_DN226943_c0_g1_i1	.	.	.	.	.	.	.	.	.	.	.	.
TRINITY_DN226945_c0_g1	TRINITY_DN226945_c0_g1_i1	.	.	.	.	.	.	.	.	.	.	.	.
TRINITY_DN226910_c0_g1	TRINITY_DN226910_c0_g1_i1	.	.	.	.	.	.	.	.	.	.	.	.
TRINITY_DN226912_c0_g1	TRINITY_DN226912_c0_g1_i1	.	.	.	.	.	.	.	.	.	.	.	.
TRINITY_DN226962_c0_g1	TRINITY_DN226962_c0_g1_i1	.	.	.	.	.	.	.	.	.	.	.	.
TRINITY_DN226970_c0_g1	TRINITY_DN226970_c0_g1_i1	.	.	.	.	.	.	.	.	.	.	.	.
TRINITY_DN226951_c0_g1	TRINITY_DN226951_c0_g1_i1	.	.	.	.	.	.	.	.	.	.	.	.
TRINITY_DN226916_c0_g1	TRINITY_DN226916_c0_g1_i1	.	.	.	.	.	.	.	.	.	.	.	.
TRINITY_DN226944_c0_g1	TRINITY_DN226944_c0_g1_i1	.	.	.	.	.	.	.	.	.	.	.	.
TRINITY_DN226981_c0_g1	TRINITY_DN226981_c0_g1_i1	.	.	.	.	.	.	.	.	.	.	.	.
TRINITY_DN226922_c0_g1	TRINITY_DN226922_c0_g1_i1	RADA_DEIRA^RADA_DEIRA^Q:240-55,H:81-141^46.77%ID^E:0.0002^RecName: Full=DNA repair protein RadA {ECO:0000255|HAMAP-Rule:MF_01498};^Bacteria; Deinococcus-Thermus; Deinococci; Deinococcales; Deinococcaceae; Deinococcus	.	.	.	.	.	.	.	COG1066^May play a role in the repair of endogenous alkylation damage (By similarity)	KEGG:dra:DR_1105`KO:K04485	GO:0005829^cellular_component^cytosol`GO:0005524^molecular_function^ATP binding`GO:0003684^molecular_function^damaged DNA binding`GO:0008094^molecular_function^DNA-dependent ATPase activity`GO:0046872^molecular_function^metal ion binding`GO:0000725^biological_process^recombinational repair	.
TRINITY_DN226978_c0_g1	TRINITY_DN226978_c0_g1_i1	.	.	.	.	.	.	.	.	.	.	.	.
TRINITY_DN226917_c0_g1	TRINITY_DN226917_c0_g1_i1	.	.	.	.	.	.	.	.	.	.	.	.
TRINITY_DN226994_c0_g1	TRINITY_DN226994_c0_g1_i1	.	.	.	.	.	.	.	.	.	.	.	.
TRINITY_DN226966_c0_g1	TRINITY_DN226966_c0_g1_i1	.	.	.	.	.	.	.	.	.	.	.	.
TRINITY_DN226972_c0_g1	TRINITY_DN226972_c0_g1_i1	.	.	.	.	.	.	.	.	.	.	.	.
TRINITY_DN226987_c0_g1	TRINITY_DN226987_c0_g1_i1	.	.	.	.	.	.	.	.	.	.	.	.
TRINITY_DN226989_c0_g1	TRINITY_DN226989_c0_g1_i1	.	.	.	.	.	.	.	.	.	.	.	.
TRINITY_DN226927_c0_g1	TRINITY_DN226927_c0_g1_i1	.	.	.	.	.	.	.	.	.	.	.	.
TRINITY_DN226990_c0_g1	TRINITY_DN226990_c0_g1_i1	.	.	.	.	.	.	.	.	.	.	.	.
TRINITY_DN252965_c0_g1	TRINITY_DN252965_c0_g1_i1	.	.	.	.	.	.	.	.	.	.	.	.
TRINITY_DN252951_c0_g1	TRINITY_DN252951_c0_g1_i1	.	.	.	.	.	.	.	.	.	.	.	.
TRINITY_DN252976_c0_g1	TRINITY_DN252976_c0_g1_i1	.	.	.	.	.	.	.	.	.	.	.	.
TRINITY_DN252921_c0_g1	TRINITY_DN252921_c0_g1_i1	.	.	.	.	.	.	.	.	.	.	.	.
TRINITY_DN252937_c0_g1	TRINITY_DN252937_c0_g1_i1	.	.	.	.	.	.	.	.	.	.	.	.
TRINITY_DN252914_c0_g1	TRINITY_DN252914_c0_g1_i1	.	.	.	.	.	.	.	.	.	.	.	.
TRINITY_DN252985_c0_g1	TRINITY_DN252985_c0_g1_i1	.	.	.	.	.	.	.	.	.	.	.	.
TRINITY_DN252935_c0_g1	TRINITY_DN252935_c0_g1_i1	.	.	.	.	.	.	.	.	.	.	.	.
TRINITY_DN252922_c0_g1	TRINITY_DN252922_c0_g1_i1	.	.	.	.	.	.	.	.	.	.	.	.
TRINITY_DN252907_c0_g1	TRINITY_DN252907_c0_g1_i1	.	.	.	.	.	.	.	.	.	.	.	.
TRINITY_DN252929_c0_g1	TRINITY_DN252929_c0_g1_i1	.	.	.	.	.	.	.	.	.	.	.	.
TRINITY_DN252933_c0_g1	TRINITY_DN252933_c0_g1_i1	.	.	.	.	.	.	.	.	.	.	.	.
TRINITY_DN252905_c0_g1	TRINITY_DN252905_c0_g1_i1	.	.	.	.	.	.	.	.	.	.	.	.
TRINITY_DN252931_c0_g1	TRINITY_DN252931_c0_g1_i1	.	.	.	.	.	.	.	.	.	.	.	.
TRINITY_DN252949_c0_g1	TRINITY_DN252949_c0_g1_i1	.	.	.	.	.	.	.	.	.	.	.	.
TRINITY_DN252954_c0_g1	TRINITY_DN252954_c0_g1_i1	.	.	.	.	.	.	.	.	.	.	.	.
TRINITY_DN252953_c0_g1	TRINITY_DN252953_c0_g1_i1	.	.	.	.	.	.	.	.	.	.	.	.
TRINITY_DN252979_c0_g1	TRINITY_DN252979_c0_g1_i1	.	.	.	.	.	.	.	.	.	.	.	.
TRINITY_DN252972_c0_g1	TRINITY_DN252972_c0_g1_i1	.	.	.	.	.	.	.	.	.	.	.	.
TRINITY_DN252959_c0_g1	TRINITY_DN252959_c0_g1_i1	.	.	.	.	.	.	.	.	.	.	.	.
TRINITY_DN252999_c0_g1	TRINITY_DN252999_c0_g1_i1	.	.	.	.	.	.	.	.	.	.	.	.
TRINITY_DN252973_c0_g1	TRINITY_DN252973_c0_g1_i1	.	.	.	.	.	.	.	.	.	.	.	.
TRINITY_DN252971_c0_g1	TRINITY_DN252971_c0_g1_i1	.	.	.	.	.	.	.	.	.	.	.	.
TRINITY_DN252904_c0_g1	TRINITY_DN252904_c0_g1_i1	.	.	.	.	.	.	.	.	.	.	.	.
TRINITY_DN252995_c0_g1	TRINITY_DN252995_c0_g1_i1	.	.	TRINITY_DN252995_c0_g1_i1.p1	3-302[-]	.	.	.	.	.	.	.	.
TRINITY_DN252950_c0_g1	TRINITY_DN252950_c0_g1_i1	.	.	.	.	.	.	.	.	.	.	.	.
TRINITY_DN252990_c0_g1	TRINITY_DN252990_c0_g1_i1	.	.	.	.	.	.	.	.	.	.	.	.
TRINITY_DN252970_c0_g1	TRINITY_DN252970_c0_g1_i1	.	.	.	.	.	.	.	.	.	.	.	.
TRINITY_DN252981_c0_g1	TRINITY_DN252981_c0_g1_i1	.	.	.	.	.	.	.	.	.	.	.	.
TRINITY_DN252932_c0_g1	TRINITY_DN252932_c0_g1_i1	.	.	.	.	.	.	.	.	.	.	.	.
TRINITY_DN252901_c0_g1	TRINITY_DN252901_c0_g1_i1	.	.	.	.	.	.	.	.	.	.	.	.
TRINITY_DN252994_c0_g1	TRINITY_DN252994_c0_g1_i1	.	.	.	.	.	.	.	.	.	.	.	.
TRINITY_DN252934_c0_g1	TRINITY_DN252934_c0_g1_i1	.	.	.	.	.	.	.	.	.	.	.	.
TRINITY_DN252930_c0_g1	TRINITY_DN252930_c0_g1_i1	.	.	.	.	.	.	.	.	.	.	.	.
TRINITY_DN252920_c0_g1	TRINITY_DN252920_c0_g1_i1	.	.	.	.	.	.	.	.	.	.	.	.
TRINITY_DN252920_c1_g1	TRINITY_DN252920_c1_g1_i1	.	.	.	.	.	.	.	.	.	.	.	.
TRINITY_DN252924_c0_g1	TRINITY_DN252924_c0_g1_i1	.	.	.	.	.	.	.	.	.	.	.	.
TRINITY_DN252948_c0_g1	TRINITY_DN252948_c0_g1_i1	.	.	.	.	.	.	.	.	.	.	.	.
TRINITY_DN252942_c0_g1	TRINITY_DN252942_c0_g1_i1	.	.	.	.	.	.	.	.	.	.	.	.
TRINITY_DN252903_c0_g1	TRINITY_DN252903_c0_g1_i1	.	.	.	.	.	.	.	.	.	.	.	.
TRINITY_DN252938_c0_g1	TRINITY_DN252938_c0_g1_i1	.	.	.	.	.	.	.	.	.	.	.	.
TRINITY_DN252968_c0_g1	TRINITY_DN252968_c0_g1_i1	.	.	.	.	.	.	.	.	.	.	.	.
TRINITY_DN252908_c0_g1	TRINITY_DN252908_c0_g1_i1	.	.	.	.	.	.	.	.	.	.	.	.
TRINITY_DN252955_c0_g1	TRINITY_DN252955_c0_g1_i1	.	.	.	.	.	.	.	.	.	.	.	.
TRINITY_DN252918_c0_g1	TRINITY_DN252918_c0_g1_i1	YIA3_RHISP^YIA3_RHISP^Q:3-158,H:37-88^59.62%ID^E:3e-12^RecName: Full=Insertion element ISR1 uncharacterized 10 kDa protein A3;^Bacteria; Proteobacteria; Alphaproteobacteria; Rhizobiales; Rhizobiaceae; Rhizobium/Agrobacterium group; Rhizobium	.	.	.	.	.	.	.	.	.	GO:0003677^molecular_function^DNA binding`GO:0004803^molecular_function^transposase activity`GO:0006313^biological_process^transposition, DNA-mediated	.
TRINITY_DN252926_c0_g1	TRINITY_DN252926_c0_g1_i1	.	.	.	.	.	.	.	.	.	.	.	.
TRINITY_DN252912_c0_g1	TRINITY_DN252912_c0_g1_i1	.	.	.	.	.	.	.	.	.	.	.	.
TRINITY_DN252996_c0_g1	TRINITY_DN252996_c0_g1_i1	PRIA_BACSU^PRIA_BACSU^Q:201-1,H:218-284^46.27%ID^E:4e-13^RecName: Full=Primosomal protein N' {ECO:0000255|HAMAP-Rule:MF_00983};^Bacteria; Firmicutes; Bacilli; Bacillales; Bacillaceae; Bacillus	.	.	.	.	.	.	.	COG1198^Primosomal protein n'	KEGG:bsu:BSU15710`KO:K04066	GO:1990077^cellular_component^primosome complex`GO:0005524^molecular_function^ATP binding`GO:0043140^molecular_function^ATP-dependent 3'-5' DNA helicase activity`GO:0003677^molecular_function^DNA binding`GO:0008270^molecular_function^zinc ion binding`GO:0006310^biological_process^DNA recombination`GO:0006270^biological_process^DNA replication initiation`GO:0006269^biological_process^DNA replicati…	.
TRINITY_DN252980_c0_g1	TRINITY_DN252980_c0_g1_i1	.	.	.	.	.	.	.	.	.	.	.	.
TRINITY_DN252946_c0_g1	TRINITY_DN252946_c0_g1_i1	.	.	.	.	.	.	.	.	.	.	.	.
TRINITY_DN252978_c0_g1	TRINITY_DN252978_c0_g1_i1	.	.	.	.	.	.	.	.	.	.	.	.
TRINITY_DN252915_c0_g1	TRINITY_DN252915_c0_g1_i1	.	.	.	.	.	.	.	.	.	.	.	.
TRINITY_DN252927_c0_g1	TRINITY_DN252927_c0_g1_i1	.	.	.	.	.	.	.	.	.	.	.	.
TRINITY_DN252989_c0_g1	TRINITY_DN252989_c0_g1_i1	.	.	.	.	.	.	.	.	.	.	.	.
TRINITY_DN252947_c0_g1	TRINITY_DN252947_c0_g1_i1	.	.	.	.	.	.	.	.	.	.	.	.
TRINITY_DN252993_c0_g1	TRINITY_DN252993_c0_g1_i1	ERD23_MOUSE^ERD23_MOUSE^Q:249-338,H:113-142^80%ID^E:2e-08^RecName: Full=ER lumen protein-retaining receptor 3;^Eukaryota; Metazoa; Chordata; Craniata; Vertebrata; Euteleostomi; Mammalia; Eutheria; Euarchontoglires; Glires; Rodentia; Myomorpha; Muroidea; Muridae; Murinae; Mus; Mus	.	.	.	.	.	.	.	COG5196^Required for the retention of luminal endoplasmic reticulum proteins. Determines the specificity of the luminal ER protein retention system. Also required for normal vesicular traffic through the Golgi (By similarity)	KEGG:mmu:105785`KO:K10949	GO:0005801^cellular_component^cis-Golgi network`GO:0005783^cellular_component^endoplasmic reticulum`GO:0005789^cellular_component^endoplasmic reticulum membrane`GO:0005794^cellular_component^Golgi apparatus`GO:0016021^cellular_component^integral component of membrane`GO:0046923^molecular_function^ER retention sequence binding`GO:0006888^biological_process^endoplasmic reticulum to Golgi vesicle-me…	.
TRINITY_DN252986_c0_g1	TRINITY_DN252986_c0_g1_i1	.	.	.	.	.	.	.	.	.	.	.	.
TRINITY_DN252936_c0_g1	TRINITY_DN252936_c0_g1_i1	.	.	.	.	.	.	.	.	.	.	.	.
TRINITY_DN252952_c0_g1	TRINITY_DN252952_c0_g1_i1	.	.	.	.	.	.	.	.	.	.	.	.
TRINITY_DN252991_c0_g1	TRINITY_DN252991_c0_g1_i1	.	.	.	.	.	.	.	.	.	.	.	.
TRINITY_DN253000_c0_g1	TRINITY_DN253000_c0_g1_i1	.	.	.	.	.	.	.	.	.	.	.	.
TRINITY_DN252983_c0_g1	TRINITY_DN252983_c0_g1_i1	.	.	.	.	.	.	.	.	.	.	.	.
TRINITY_DN252975_c0_g1	TRINITY_DN252975_c0_g1_i1	.	.	.	.	.	.	.	.	.	.	.	.
TRINITY_DN252919_c0_g1	TRINITY_DN252919_c0_g1_i1	.	.	.	.	.	.	.	.	.	.	.	.
TRINITY_DN252956_c0_g1	TRINITY_DN252956_c0_g1_i1	.	.	.	.	.	.	.	.	.	.	.	.
TRINITY_DN252910_c0_g1	TRINITY_DN252910_c0_g1_i1	ALA7_ARATH^ALA7_ARATH^Q:256-188,H:268-290^73.91%ID^E:0.0001^RecName: Full=Probable phospholipid-transporting ATPase 7 {ECO:0000303|PubMed:11402198};^Eukaryota; Viridiplantae; Streptophyta; Embryophyta; Tracheophyta; Spermatophyta; Magnoliophyta; eudicotyledons; Gunneridae; Pentapetalae; rosids; malvids; Brassicales; Brassicaceae; Camelineae; Arabidopsis	.	.	.	.	.	.	.	ENOG410XPYK^Phospholipid-transporting atpase	KEGG:ath:AT3G13900`KO:K01530	GO:0000139^cellular_component^Golgi membrane`GO:0016021^cellular_component^integral component of membrane`GO:0005886^cellular_component^plasma membrane`GO:0005802^cellular_component^trans-Golgi network`GO:0005524^molecular_function^ATP binding`GO:0000287^molecular_function^magnesium ion binding`GO:0004012^molecular_function^phospholipid-translocating ATPase activity`GO:0048194^biological_process^…	.
TRINITY_DN252982_c0_g1	TRINITY_DN252982_c0_g1_i1	.	.	.	.	.	.	.	.	.	.	.	.
TRINITY_DN252998_c0_g1	TRINITY_DN252998_c0_g1_i1	.	.	.	.	.	.	.	.	.	.	.	.
TRINITY_DN252987_c0_g1	TRINITY_DN252987_c0_g1_i1	.	.	.	.	.	.	.	.	.	.	.	.
TRINITY_DN252944_c0_g1	TRINITY_DN252944_c0_g1_i1	.	.	.	.	.	.	.	.	.	.	.	.
TRINITY_DN252913_c0_g1	TRINITY_DN252913_c0_g1_i1	.	.	.	.	.	.	.	.	.	.	.	.
TRINITY_DN252997_c0_g1	TRINITY_DN252997_c0_g1_i1	.	.	.	.	.	.	.	.	.	.	.	.
TRINITY_DN252911_c0_g1	TRINITY_DN252911_c0_g1_i1	.	.	.	.	.	.	.	.	.	.	.	.
TRINITY_DN252945_c0_g1	TRINITY_DN252945_c0_g1_i1	.	.	.	.	.	.	.	.	.	.	.	.
TRINITY_DN252923_c0_g1	TRINITY_DN252923_c0_g1_i1	GLYG_HUMAN^GLYG_HUMAN^Q:81-1,H:161-187^74.07%ID^E:9e-07^RecName: Full=Glycogenin-1;^Eukaryota; Metazoa; Chordata; Craniata; Vertebrata; Euteleostomi; Mammalia; Eutheria; Euarchontoglires; Primates; Haplorrhini; Catarrhini; Hominidae; Homo	.	.	.	.	.	.	.	COG5597^Glycosyl Transferase	KEGG:hsa:2992`KO:K00750	GO:0005829^cellular_component^cytosol`GO:0005576^cellular_component^extracellular region`GO:1904813^cellular_component^ficolin-1-rich granule lumen`GO:0043202^cellular_component^lysosomal lumen`GO:0016020^cellular_component^membrane`GO:0034774^cellular_component^secretory granule lumen`GO:0008466^molecular_function^glycogenin glucosyltransferase activity`GO:0030145^molecular_function^manganese io…	.
TRINITY_DN252941_c0_g1	TRINITY_DN252941_c0_g1_i1	.	.	.	.	.	.	.	.	.	.	.	.
TRINITY_DN252992_c0_g1	TRINITY_DN252992_c0_g1_i1	.	.	.	.	.	.	.	.	.	.	.	.
TRINITY_DN252925_c0_g1	TRINITY_DN252925_c0_g1_i1	.	.	.	.	.	.	.	.	.	.	.	.
TRINITY_DN252960_c0_g1	TRINITY_DN252960_c0_g1_i1	.	.	.	.	.	.	.	.	.	.	.	.
TRINITY_DN252964_c0_g1	TRINITY_DN252964_c0_g1_i1	.	.	.	.	.	.	.	.	.	.	.	.
TRINITY_DN252939_c0_g1	TRINITY_DN252939_c0_g1_i1	.	.	.	.	.	.	.	.	.	.	.	.
TRINITY_DN252984_c0_g1	TRINITY_DN252984_c0_g1_i1	.	.	.	.	.	.	.	.	.	.	.	.
TRINITY_DN252957_c0_g1	TRINITY_DN252957_c0_g1_i1	EXO1_DROME^EXO1_DROME^Q:1-78,H:33-58^57.69%ID^E:0.0002^RecName: Full=Exonuclease 1;^Eukaryota; Metazoa; Ecdysozoa; Arthropoda; Hexapoda; Insecta; Pterygota; Neoptera; Holometabola; Diptera; Brachycera; Muscomorpha; Ephydroidea; Drosophilidae; Drosophila; Sophophora`EXO1_DROME^EXO1_DROME^Q:242-307,H:55-76^72.73%ID^E:0.001^RecName: Full=Exonuclease 1;^Eukaryota; Metazoa; Ecdysozoa; Arthropoda; Hexa…	.	.	.	.	.	.	.	COG0258^Structure-specific nuclease with 5'-flap endonuclease and 5'-3' exonuclease activities involved in DNA replication and repair. During DNA replication, cleaves the 5'-overhanging flap structure that is generated by displacement synthesis when DNA polymerase encounters the 5'-end of a downstream Okazaki fragment. It enters the flap from the 5'-end and then tracks to cleave the flap base, le…	KEGG:dme:Dmel_CG10387`KO:K10746	GO:0005634^cellular_component^nucleus`GO:0008409^molecular_function^5'-3' exonuclease activity`GO:0017108^molecular_function^5'-flap endonuclease activity`GO:0003677^molecular_function^DNA binding`GO:0051908^molecular_function^double-stranded DNA 5'-3' exodeoxyribonuclease activity`GO:0048256^molecular_function^flap endonuclease activity`GO:0046872^molecular_function^metal ion binding`GO:0045145^…	.
TRINITY_DN252958_c0_g1	TRINITY_DN252958_c0_g1_i1	.	.	.	.	.	.	.	.	.	.	.	.
TRINITY_DN252940_c0_g1	TRINITY_DN252940_c0_g1_i1	.	.	.	.	.	.	.	.	.	.	.	.
TRINITY_DN252977_c0_g1	TRINITY_DN252977_c0_g1_i1	.	.	.	.	.	.	.	.	.	.	.	.
TRINITY_DN252974_c0_g1	TRINITY_DN252974_c0_g1_i1	.	.	.	.	.	.	.	.	.	.	.	.
TRINITY_DN252906_c0_g1	TRINITY_DN252906_c0_g1_i1	.	.	.	.	.	.	.	.	.	.	.	.
TRINITY_DN252916_c0_g1	TRINITY_DN252916_c0_g1_i1	.	.	.	.	.	.	.	.	.	.	.	.
TRINITY_DN252963_c0_g1	TRINITY_DN252963_c0_g1_i1	.	.	.	.	.	.	.	.	.	.	.	.
TRINITY_DN252472_c0_g1	TRINITY_DN252472_c0_g1_i1	.	.	.	.	.	.	.	.	.	.	.	.
TRINITY_DN252441_c0_g1	TRINITY_DN252441_c0_g1_i1	.	.	.	.	.	.	.	.	.	.	.	.
TRINITY_DN252489_c0_g1	TRINITY_DN252489_c0_g1_i1	.	.	.	.	.	.	.	.	.	.	.	.
TRINITY_DN252470_c0_g1	TRINITY_DN252470_c0_g1_i1	.	.	.	.	.	.	.	.	.	.	.	.
TRINITY_DN252408_c0_g1	TRINITY_DN252408_c0_g1_i1	.	.	.	.	.	.	.	.	.	.	.	.
TRINITY_DN252405_c0_g1	TRINITY_DN252405_c0_g1_i1	.	.	.	.	.	.	.	.	.	.	.	.
TRINITY_DN252427_c0_g1	TRINITY_DN252427_c0_g1_i1	.	.	.	.	.	.	.	.	.	.	.	.
TRINITY_DN252420_c0_g1	TRINITY_DN252420_c0_g1_i1	.	.	.	.	.	.	.	.	.	.	.	.
TRINITY_DN252442_c0_g1	TRINITY_DN252442_c0_g1_i1	.	.	.	.	.	.	.	.	.	.	.	.
TRINITY_DN252478_c0_g1	TRINITY_DN252478_c0_g1_i1	.	.	.	.	.	.	.	.	.	.	.	.
TRINITY_DN252411_c0_g1	TRINITY_DN252411_c0_g1_i1	.	.	.	.	.	.	.	.	.	.	.	.
TRINITY_DN252409_c0_g1	TRINITY_DN252409_c0_g1_i1	.	.	.	.	.	.	.	.	.	.	.	.
TRINITY_DN252474_c0_g1	TRINITY_DN252474_c0_g1_i1	.	.	.	.	.	.	.	.	.	.	.	.
TRINITY_DN252480_c0_g1	TRINITY_DN252480_c0_g1_i1	.	.	.	.	.	.	.	.	.	.	.	.
TRINITY_DN252497_c0_g1	TRINITY_DN252497_c0_g1_i1	.	.	.	.	.	.	.	.	.	.	.	.
TRINITY_DN252445_c0_g1	TRINITY_DN252445_c0_g1_i1	.	.	.	.	.	.	.	.	.	.	.	.
TRINITY_DN252410_c0_g1	TRINITY_DN252410_c0_g1_i1	.	.	.	.	.	.	.	.	.	.	.	.
TRINITY_DN252448_c0_g1	TRINITY_DN252448_c0_g1_i1	.	.	.	.	.	.	.	.	.	.	.	.
TRINITY_DN252417_c0_g1	TRINITY_DN252417_c0_g1_i1	.	.	.	.	.	.	.	.	.	.	.	.
TRINITY_DN252457_c0_g1	TRINITY_DN252457_c0_g1_i1	.	.	.	.	.	.	.	.	.	.	.	.
TRINITY_DN252437_c0_g1	TRINITY_DN252437_c0_g1_i1	.	.	.	.	.	.	.	.	.	.	.	.
TRINITY_DN252479_c0_g1	TRINITY_DN252479_c0_g1_i1	.	.	.	.	.	.	.	.	.	.	.	.
TRINITY_DN252452_c0_g1	TRINITY_DN252452_c0_g1_i1	.	.	.	.	.	.	.	.	.	.	.	.
TRINITY_DN252483_c0_g1	TRINITY_DN252483_c0_g1_i1	.	.	.	.	.	.	.	.	.	.	.	.
TRINITY_DN252422_c0_g1	TRINITY_DN252422_c0_g1_i1	.	.	.	.	.	.	.	.	.	.	.	.
TRINITY_DN252496_c0_g1	TRINITY_DN252496_c0_g1_i1	.	.	.	.	.	.	.	.	.	.	.	.
TRINITY_DN252415_c0_g1	TRINITY_DN252415_c0_g1_i1	.	.	.	.	.	.	.	.	.	.	.	.
TRINITY_DN252431_c0_g1	TRINITY_DN252431_c0_g1_i1	.	.	.	.	.	.	.	.	.	.	.	.
TRINITY_DN252482_c0_g1	TRINITY_DN252482_c0_g1_i1	.	.	.	.	.	.	.	.	.	.	.	.
TRINITY_DN252424_c0_g1	TRINITY_DN252424_c0_g1_i1	.	.	.	.	.	.	.	.	.	.	.	.
TRINITY_DN252460_c0_g1	TRINITY_DN252460_c0_g1_i1	.	.	.	.	.	.	.	.	.	.	.	.
TRINITY_DN252419_c0_g1	TRINITY_DN252419_c0_g1_i1	.	.	.	.	.	.	.	.	.	.	.	.
TRINITY_DN252459_c0_g1	TRINITY_DN252459_c0_g1_i1	.	.	.	.	.	.	.	.	.	.	.	.
TRINITY_DN252486_c0_g1	TRINITY_DN252486_c0_g1_i1	.	.	.	.	.	.	.	.	.	.	.	.
TRINITY_DN252485_c0_g1	TRINITY_DN252485_c0_g1_i1	.	.	.	.	.	.	.	.	.	.	.	.
TRINITY_DN252465_c0_g1	TRINITY_DN252465_c0_g1_i1	.	.	.	.	.	.	.	.	.	.	.	.
TRINITY_DN252455_c0_g1	TRINITY_DN252455_c0_g1_i1	.	.	.	.	.	.	.	.	.	.	.	.
TRINITY_DN252455_c0_g2	TRINITY_DN252455_c0_g2_i1	.	.	.	.	.	.	.	.	.	.	.	.
TRINITY_DN252462_c0_g1	TRINITY_DN252462_c0_g1_i1	.	.	.	.	.	.	.	.	.	.	.	.
TRINITY_DN252406_c0_g1	TRINITY_DN252406_c0_g1_i1	.	.	.	.	.	.	.	.	.	.	.	.
TRINITY_DN252412_c0_g1	TRINITY_DN252412_c0_g1_i1	.	.	.	.	.	.	.	.	.	.	.	.
TRINITY_DN252412_c1_g1	TRINITY_DN252412_c1_g1_i1	.	.	.	.	.	.	.	.	.	.	.	.
TRINITY_DN252467_c0_g1	TRINITY_DN252467_c0_g1_i1	.	.	.	.	.	.	.	.	.	.	.	.
TRINITY_DN252493_c0_g1	TRINITY_DN252493_c0_g1_i1	.	.	.	.	.	.	.	.	.	.	.	.
TRINITY_DN252416_c0_g1	TRINITY_DN252416_c0_g1_i1	.	.	.	.	.	.	.	.	.	.	.	.
TRINITY_DN252433_c0_g1	TRINITY_DN252433_c0_g1_i1	.	.	.	.	.	.	.	.	.	.	.	.
TRINITY_DN252487_c0_g1	TRINITY_DN252487_c0_g1_i1	.	.	.	.	.	.	.	.	.	.	.	.
TRINITY_DN252487_c0_g1	TRINITY_DN252487_c0_g1_i2	.	.	.	.	.	.	.	.	.	.	.	.
TRINITY_DN252435_c0_g1	TRINITY_DN252435_c0_g1_i1	.	.	.	.	.	.	.	.	.	.	.	.
TRINITY_DN252413_c0_g1	TRINITY_DN252413_c0_g1_i1	.	.	.	.	.	.	.	.	.	.	.	.
TRINITY_DN252491_c0_g1	TRINITY_DN252491_c0_g1_i1	.	.	.	.	.	.	.	.	.	.	.	.
TRINITY_DN252428_c0_g1	TRINITY_DN252428_c0_g1_i1	.	.	.	.	.	.	.	.	.	.	.	.
TRINITY_DN252475_c0_g1	TRINITY_DN252475_c0_g1_i1	.	.	.	.	.	.	.	.	.	.	.	.
TRINITY_DN252440_c0_g1	TRINITY_DN252440_c0_g1_i1	.	.	.	.	.	.	.	.	.	.	.	.
TRINITY_DN252449_c0_g1	TRINITY_DN252449_c0_g1_i1	.	.	.	.	.	.	.	.	.	.	.	.
TRINITY_DN252402_c0_g1	TRINITY_DN252402_c0_g1_i1	.	.	.	.	.	.	.	.	.	.	.	.
TRINITY_DN252436_c0_g1	TRINITY_DN252436_c0_g1_i1	.	.	.	.	.	.	.	.	.	.	.	.
TRINITY_DN252488_c0_g1	TRINITY_DN252488_c0_g1_i1	.	.	.	.	.	.	.	.	.	.	.	.
TRINITY_DN252495_c0_g1	TRINITY_DN252495_c0_g1_i1	.	.	.	.	.	.	.	.	.	.	.	.
TRINITY_DN252429_c0_g1	TRINITY_DN252429_c0_g1_i1	CPXM_BACME^CPXM_BACME^Q:216-1,H:329-400^72.22%ID^E:8e-33^RecName: Full=Cytochrome P450(MEG);^Bacteria; Firmicutes; Bacilli; Bacillales; Bacillaceae; Bacillus	.	.	.	.	.	.	.	.	KEGG:ag:CAA79985`KO:K21114	GO:0005737^cellular_component^cytoplasm`GO:0020037^molecular_function^heme binding`GO:0005506^molecular_function^iron ion binding`GO:0004497^molecular_function^monooxygenase activity`GO:0016705^molecular_function^oxidoreductase activity, acting on paired donors, with incorporation or reduction of molecular oxygen	.
TRINITY_DN252461_c0_g1	TRINITY_DN252461_c0_g1_i1	.	.	.	.	.	.	.	.	.	.	.	.
TRINITY_DN252464_c0_g1	TRINITY_DN252464_c0_g1_i1	.	.	.	.	.	.	.	.	.	.	.	.
TRINITY_DN252456_c0_g1	TRINITY_DN252456_c0_g1_i1	.	.	.	.	.	.	.	.	.	.	.	.
TRINITY_DN252453_c0_g1	TRINITY_DN252453_c0_g1_i1	.	.	.	.	.	.	.	.	.	.	.	.
TRINITY_DN252481_c0_g1	TRINITY_DN252481_c0_g1_i1	.	.	.	.	.	.	.	.	.	.	.	.
TRINITY_DN252492_c0_g1	TRINITY_DN252492_c0_g1_i1	.	.	.	.	.	.	.	.	.	.	.	.
TRINITY_DN252471_c0_g1	TRINITY_DN252471_c0_g1_i1	.	.	.	.	.	.	.	.	.	.	.	.
TRINITY_DN252498_c0_g1	TRINITY_DN252498_c0_g1_i1	.	.	.	.	.	.	.	.	.	.	.	.
TRINITY_DN252450_c0_g1	TRINITY_DN252450_c0_g1_i1	.	.	.	.	.	.	.	.	.	.	.	.
TRINITY_DN252447_c0_g1	TRINITY_DN252447_c0_g1_i1	.	.	.	.	.	.	.	.	.	.	.	.
TRINITY_DN252439_c0_g1	TRINITY_DN252439_c0_g1_i1	.	.	.	.	.	.	.	.	.	.	.	.
TRINITY_DN252434_c0_g1	TRINITY_DN252434_c0_g1_i1	.	.	.	.	.	.	.	.	.	.	.	.
TRINITY_DN252476_c0_g1	TRINITY_DN252476_c0_g1_i1	.	.	.	.	.	.	.	.	.	.	.	.
TRINITY_DN252451_c0_g1	TRINITY_DN252451_c0_g1_i1	.	.	.	.	.	.	.	.	.	.	.	.
TRINITY_DN252458_c0_g1	TRINITY_DN252458_c0_g1_i1	.	.	.	.	.	.	.	.	.	.	.	.
TRINITY_DN252469_c0_g1	TRINITY_DN252469_c0_g1_i1	.	.	.	.	.	.	.	.	.	.	.	.
TRINITY_DN252425_c0_g1	TRINITY_DN252425_c0_g1_i1	.	.	.	.	.	.	.	.	.	.	.	.
TRINITY_DN252477_c0_g1	TRINITY_DN252477_c0_g1_i1	.	.	.	.	.	.	.	.	.	.	.	.
TRINITY_DN252463_c0_g1	TRINITY_DN252463_c0_g1_i1	.	.	.	.	.	.	.	.	.	.	.	.
TRINITY_DN252444_c0_g1	TRINITY_DN252444_c0_g1_i1	.	.	.	.	.	.	.	.	.	.	.	.
TRINITY_DN252403_c0_g1	TRINITY_DN252403_c0_g1_i1	.	.	.	.	.	.	.	.	.	.	.	.
TRINITY_DN252426_c0_g1	TRINITY_DN252426_c0_g1_i1	.	.	.	.	.	.	.	.	.	.	.	.
TRINITY_DN252490_c0_g1	TRINITY_DN252490_c0_g1_i1	.	.	.	.	.	.	.	.	.	.	.	.
TRINITY_DN252430_c0_g1	TRINITY_DN252430_c0_g1_i1	.	.	.	.	.	.	.	.	.	.	.	.
TRINITY_DN252499_c0_g1	TRINITY_DN252499_c0_g1_i1	.	.	.	.	.	.	.	.	.	.	.	.
TRINITY_DN252404_c0_g1	TRINITY_DN252404_c0_g1_i1	.	.	.	.	.	.	.	.	.	.	.	.
TRINITY_DN252401_c0_g1	TRINITY_DN252401_c0_g1_i1	.	.	.	.	.	.	.	.	.	.	.	.
TRINITY_DN252407_c0_g1	TRINITY_DN252407_c0_g1_i1	.	.	.	.	.	.	.	.	.	.	.	.
TRINITY_DN252421_c0_g1	TRINITY_DN252421_c0_g1_i1	.	.	.	.	.	.	.	.	.	.	.	.
TRINITY_DN252484_c0_g1	TRINITY_DN252484_c0_g1_i1	.	.	.	.	.	.	.	.	.	.	.	.
TRINITY_DN252414_c0_g1	TRINITY_DN252414_c0_g1_i1	.	.	.	.	.	.	.	.	.	.	.	.
TRINITY_DN252438_c0_g1	TRINITY_DN252438_c0_g1_i1	.	.	.	.	.	.	.	.	.	.	.	.
TRINITY_DN252468_c0_g1	TRINITY_DN252468_c0_g1_i1	.	.	.	.	.	.	.	.	.	.	.	.
TRINITY_DN252494_c0_g1	TRINITY_DN252494_c0_g1_i1	.	.	.	.	.	.	.	.	.	.	.	.
TRINITY_DN254782_c0_g1	TRINITY_DN254782_c0_g1_i1	.	.	.	.	.	.	.	.	.	.	.	.
TRINITY_DN254779_c0_g1	TRINITY_DN254779_c0_g1_i1	.	.	.	.	.	.	.	.	.	.	.	.
TRINITY_DN254752_c0_g1	TRINITY_DN254752_c0_g1_i1	.	.	.	.	.	.	.	.	.	.	.	.
TRINITY_DN254736_c0_g1	TRINITY_DN254736_c0_g1_i1	.	.	.	.	.	.	.	.	.	.	.	.
TRINITY_DN254740_c0_g1	TRINITY_DN254740_c0_g1_i1	.	.	.	.	.	.	.	.	.	.	.	.
TRINITY_DN254778_c0_g1	TRINITY_DN254778_c0_g1_i1	.	.	.	.	.	.	.	.	.	.	.	.
TRINITY_DN254713_c0_g1	TRINITY_DN254713_c0_g1_i1	.	.	.	.	.	.	.	.	.	.	.	.
TRINITY_DN254723_c0_g1	TRINITY_DN254723_c0_g1_i1	.	.	.	.	.	.	.	.	.	.	.	.
TRINITY_DN254798_c0_g1	TRINITY_DN254798_c0_g1_i1	.	.	.	.	.	.	.	.	.	.	.	.
TRINITY_DN254734_c0_g1	TRINITY_DN254734_c0_g1_i1	.	.	.	.	.	.	.	.	.	.	.	.
TRINITY_DN254728_c0_g1	TRINITY_DN254728_c0_g1_i1	.	.	.	.	.	.	.	.	.	.	.	.
TRINITY_DN254755_c0_g1	TRINITY_DN254755_c0_g1_i1	.	.	.	.	.	.	.	.	.	.	.	.
TRINITY_DN254747_c0_g1	TRINITY_DN254747_c0_g1_i1	.	.	.	.	.	.	.	.	.	.	.	.
TRINITY_DN254784_c0_g1	TRINITY_DN254784_c0_g1_i1	.	.	.	.	.	.	.	.	.	.	.	.
TRINITY_DN254794_c0_g1	TRINITY_DN254794_c0_g1_i1	.	.	.	.	.	.	.	.	.	.	.	.
TRINITY_DN254760_c0_g1	TRINITY_DN254760_c0_g1_i1	.	.	.	.	.	.	.	.	.	.	.	.
TRINITY_DN254702_c0_g1	TRINITY_DN254702_c0_g1_i1	.	.	.	.	.	.	.	.	.	.	.	.
TRINITY_DN254748_c0_g1	TRINITY_DN254748_c0_g1_i1	.	.	.	.	.	.	.	.	.	.	.	.
TRINITY_DN254753_c0_g1	TRINITY_DN254753_c0_g1_i1	.	.	.	.	.	.	.	.	.	.	.	.
TRINITY_DN254725_c0_g1	TRINITY_DN254725_c0_g1_i1	.	.	.	.	.	.	.	.	.	.	.	.
TRINITY_DN254710_c0_g1	TRINITY_DN254710_c0_g1_i1	.	.	.	.	.	.	.	.	.	.	.	.
TRINITY_DN254731_c0_g1	TRINITY_DN254731_c0_g1_i1	.	.	.	.	.	.	.	.	.	.	.	.
TRINITY_DN254765_c0_g1	TRINITY_DN254765_c0_g1_i1	.	.	.	.	.	.	.	.	.	.	.	.
TRINITY_DN254786_c0_g1	TRINITY_DN254786_c0_g1_i1	.	.	.	.	.	.	.	.	.	.	.	.
TRINITY_DN254797_c0_g1	TRINITY_DN254797_c0_g1_i1	.	.	.	.	.	.	.	.	.	.	.	.
TRINITY_DN254792_c0_g1	TRINITY_DN254792_c0_g1_i1	.	.	.	.	.	.	.	.	.	.	.	.
TRINITY_DN254796_c0_g1	TRINITY_DN254796_c0_g1_i1	.	.	.	.	.	.	.	.	.	.	.	.
TRINITY_DN254800_c0_g1	TRINITY_DN254800_c0_g1_i1	.	.	.	.	.	.	.	.	.	.	.	.
TRINITY_DN254772_c0_g1	TRINITY_DN254772_c0_g1_i1	.	.	.	.	.	.	.	.	.	.	.	.
TRINITY_DN254763_c0_g1	TRINITY_DN254763_c0_g1_i1	.	.	.	.	.	.	.	.	.	.	.	.
TRINITY_DN254761_c0_g1	TRINITY_DN254761_c0_g1_i1	.	.	.	.	.	.	.	.	.	.	.	.
TRINITY_DN254707_c0_g1	TRINITY_DN254707_c0_g1_i1	RL19_HERAR^RL19_HERAR^Q:8-331,H:1-108^96.3%ID^E:9e-69^RecName: Full=50S ribosomal protein L19 {ECO:0000255|HAMAP-Rule:MF_00402};^Bacteria; Proteobacteria; Betaproteobacteria; Burkholderiales; Oxalobacteraceae; Herminiimonas	.	TRINITY_DN254707_c0_g1_i1.p2	26-331[-]	.	.	.	.	.	.	.	.
TRINITY_DN254759_c0_g1	TRINITY_DN254759_c0_g1_i1	.	.	.	.	.	.	.	.	.	.	.	.
TRINITY_DN254714_c0_g1	TRINITY_DN254714_c0_g1_i1	.	.	.	.	.	.	.	.	.	.	.	.
TRINITY_DN254756_c0_g1	TRINITY_DN254756_c0_g1_i1	.	.	.	.	.	.	.	.	.	.	.	.
TRINITY_DN254719_c0_g1	TRINITY_DN254719_c0_g1_i1	.	.	.	.	.	.	.	.	.	.	.	.
TRINITY_DN254764_c0_g1	TRINITY_DN254764_c0_g1_i1	.	.	.	.	.	.	.	.	.	.	.	.
TRINITY_DN254733_c0_g1	TRINITY_DN254733_c0_g1_i1	.	.	.	.	.	.	.	.	.	.	.	.
TRINITY_DN254718_c0_g1	TRINITY_DN254718_c0_g1_i1	.	.	.	.	.	.	.	.	.	.	.	.
TRINITY_DN254724_c0_g1	TRINITY_DN254724_c0_g1_i1	.	.	.	.	.	.	.	.	.	.	.	.
TRINITY_DN254793_c0_g1	TRINITY_DN254793_c0_g1_i1	.	.	.	.	.	.	.	.	.	.	.	.
TRINITY_DN254722_c0_g1	TRINITY_DN254722_c0_g1_i1	.	.	.	.	.	.	.	.	.	.	.	.
TRINITY_DN254737_c0_g1	TRINITY_DN254737_c0_g1_i1	.	.	.	.	.	.	.	.	.	.	.	.
TRINITY_DN254783_c0_g1	TRINITY_DN254783_c0_g1_i1	.	.	.	.	.	.	.	.	.	.	.	.
TRINITY_DN254762_c0_g1	TRINITY_DN254762_c0_g1_i1	.	.	.	.	.	.	.	.	.	.	.	.
TRINITY_DN254744_c0_g1	TRINITY_DN254744_c0_g1_i1	.	.	.	.	.	.	.	.	.	.	.	.
TRINITY_DN254780_c0_g1	TRINITY_DN254780_c0_g1_i1	.	.	.	.	.	.	.	.	.	.	.	.
TRINITY_DN254750_c0_g1	TRINITY_DN254750_c0_g1_i1	.	.	.	.	.	.	.	.	.	.	.	.
TRINITY_DN254770_c0_g1	TRINITY_DN254770_c0_g1_i1	.	.	.	.	.	.	.	.	.	.	.	.
TRINITY_DN254766_c0_g1	TRINITY_DN254766_c0_g1_i1	.	.	.	.	.	.	.	.	.	.	.	.
TRINITY_DN254785_c0_g1	TRINITY_DN254785_c0_g1_i1	.	.	.	.	.	.	.	.	.	.	.	.
TRINITY_DN254703_c0_g1	TRINITY_DN254703_c0_g1_i1	.	.	.	.	.	.	.	.	.	.	.	.
TRINITY_DN254716_c0_g1	TRINITY_DN254716_c0_g1_i1	.	.	.	.	.	.	.	.	.	.	.	.
TRINITY_DN254776_c0_g1	TRINITY_DN254776_c0_g1_i1	.	.	.	.	.	.	.	.	.	.	.	.
TRINITY_DN254787_c0_g1	TRINITY_DN254787_c0_g1_i1	.	.	.	.	.	.	.	.	.	.	.	.
TRINITY_DN254799_c0_g1	TRINITY_DN254799_c0_g1_i1	.	.	.	.	.	.	.	.	.	.	.	.
TRINITY_DN254729_c0_g1	TRINITY_DN254729_c0_g1_i1	.	.	.	.	.	.	.	.	.	.	.	.
TRINITY_DN254773_c0_g1	TRINITY_DN254773_c0_g1_i1	.	.	.	.	.	.	.	.	.	.	.	.
TRINITY_DN254790_c0_g1	TRINITY_DN254790_c0_g1_i1	.	.	.	.	.	.	.	.	.	.	.	.
TRINITY_DN254732_c0_g1	TRINITY_DN254732_c0_g1_i1	.	.	.	.	.	.	.	.	.	.	.	.
TRINITY_DN254767_c0_g1	TRINITY_DN254767_c0_g1_i1	.	.	.	.	.	.	.	.	.	.	.	.
TRINITY_DN254721_c0_g1	TRINITY_DN254721_c0_g1_i1	.	.	.	.	.	.	.	.	.	.	.	.
TRINITY_DN254709_c0_g1	TRINITY_DN254709_c0_g1_i1	.	.	.	.	.	.	.	.	.	.	.	.
TRINITY_DN254720_c0_g1	TRINITY_DN254720_c0_g1_i1	.	.	.	.	.	.	.	.	.	.	.	.
TRINITY_DN254757_c0_g1	TRINITY_DN254757_c0_g1_i1	.	.	.	.	.	.	.	.	.	.	.	.
TRINITY_DN254775_c0_g1	TRINITY_DN254775_c0_g1_i1	.	.	.	.	.	.	.	.	.	.	.	.
TRINITY_DN254771_c0_g1	TRINITY_DN254771_c0_g1_i1	.	.	.	.	.	.	.	.	.	.	.	.
TRINITY_DN254735_c0_g1	TRINITY_DN254735_c0_g1_i1	.	.	.	.	.	.	.	.	.	.	.	.
TRINITY_DN254768_c0_g1	TRINITY_DN254768_c0_g1_i1	.	.	.	.	.	.	.	.	.	.	.	.
TRINITY_DN254746_c0_g1	TRINITY_DN254746_c0_g1_i1	.	.	.	.	.	.	.	.	.	.	.	.
TRINITY_DN254726_c0_g1	TRINITY_DN254726_c0_g1_i1	.	.	.	.	.	.	.	.	.	.	.	.
TRINITY_DN254739_c0_g1	TRINITY_DN254739_c0_g1_i1	.	.	.	.	.	.	.	.	.	.	.	.
TRINITY_DN254788_c0_g1	TRINITY_DN254788_c0_g1_i1	.	.	.	.	.	.	.	.	.	.	.	.
TRINITY_DN254706_c0_g1	TRINITY_DN254706_c0_g1_i1	.	.	.	.	.	.	.	.	.	.	.	.
TRINITY_DN254774_c0_g1	TRINITY_DN254774_c0_g1_i1	.	.	.	.	.	.	.	.	.	.	.	.
TRINITY_DN254754_c0_g1	TRINITY_DN254754_c0_g1_i1	SPTCA_DROME^SPTCA_DROME^Q:79-2,H:24-49^80.77%ID^E:0.0003^RecName: Full=Spectrin alpha chain;^Eukaryota; Metazoa; Ecdysozoa; Arthropoda; Hexapoda; Insecta; Pterygota; Neoptera; Holometabola; Diptera; Brachycera; Muscomorpha; Ephydroidea; Drosophilidae; Drosophila; Sophophora	.	.	.	.	.	.	.	COG5069^Microtubule associated monoxygenase, calponin and LIM domain containing	KEGG:dme:Dmel_CG1977`KO:K06114	GO:0016323^cellular_component^basolateral plasma membrane`GO:0005938^cellular_component^cell cortex`GO:0045169^cellular_component^fusome`GO:0005794^cellular_component^Golgi apparatus`GO:0031594^cellular_component^neuromuscular junction`GO:0005886^cellular_component^plasma membrane`GO:0008091^cellular_component^spectrin`GO:0045170^cellular_component^spectrosome`GO:0003779^molecular_function^actin …	.
TRINITY_DN254749_c0_g1	TRINITY_DN254749_c0_g1_i1	.	.	.	.	.	.	.	.	.	.	.	.
TRINITY_DN254727_c0_g1	TRINITY_DN254727_c0_g1_i1	.	.	.	.	.	.	.	.	.	.	.	.
TRINITY_DN254715_c0_g1	TRINITY_DN254715_c0_g1_i1	.	.	.	.	.	.	.	.	.	.	.	.
TRINITY_DN254791_c0_g1	TRINITY_DN254791_c0_g1_i1	.	.	.	.	.	.	.	.	.	.	.	.
TRINITY_DN254743_c0_g1	TRINITY_DN254743_c0_g1_i1	.	.	.	.	.	.	.	.	.	.	.	.
TRINITY_DN254711_c0_g1	TRINITY_DN254711_c0_g1_i1	.	.	.	.	.	.	.	.	.	.	.	.
TRINITY_DN254745_c0_g1	TRINITY_DN254745_c0_g1_i1	.	.	.	.	.	.	.	.	.	.	.	.
TRINITY_DN254738_c0_g1	TRINITY_DN254738_c0_g1_i1	.	.	.	.	.	.	.	.	.	.	.	.
TRINITY_DN254751_c0_g1	TRINITY_DN254751_c0_g1_i1	.	.	.	.	.	.	.	.	.	.	.	.
TRINITY_DN254705_c0_g1	TRINITY_DN254705_c0_g1_i1	.	.	.	.	.	.	.	.	.	.	.	.
TRINITY_DN254742_c0_g1	TRINITY_DN254742_c0_g1_i1	.	.	.	.	.	.	.	.	.	.	.	.
TRINITY_DN254781_c0_g1	TRINITY_DN254781_c0_g1_i1	.	.	.	.	.	.	.	.	.	.	.	.
TRINITY_DN254777_c0_g1	TRINITY_DN254777_c0_g1_i1	.	.	.	.	.	.	.	.	.	.	.	.
TRINITY_DN254730_c0_g1	TRINITY_DN254730_c0_g1_i1	.	.	.	.	.	.	.	.	.	.	.	.
TRINITY_DN254701_c0_g1	TRINITY_DN254701_c0_g1_i1	.	.	.	.	.	.	.	.	.	.	.	.
TRINITY_DN254741_c0_g1	TRINITY_DN254741_c0_g1_i1	.	.	.	.	.	.	.	.	.	.	.	.
TRINITY_DN254717_c0_g1	TRINITY_DN254717_c0_g1_i1	.	.	.	.	.	.	.	.	.	.	.	.
TRINITY_DN235761_c0_g1	TRINITY_DN235761_c0_g1_i1	.	.	.	.	.	.	.	.	.	.	.	.
TRINITY_DN235789_c0_g1	TRINITY_DN235789_c0_g1_i1	.	.	TRINITY_DN235789_c0_g1_i1.p1	3-467[+]	.	PF13472.6^Lipase_GDSL_2^GDSL-like Lipase/Acylhydrolase family^1-87^E:5e-09	.	.	.	.	.	.
TRINITY_DN235784_c0_g1	TRINITY_DN235784_c0_g1_i1	.	.	.	.	.	.	.	.	.	.	.	.
TRINITY_DN235785_c0_g1	TRINITY_DN235785_c0_g1_i1	.	.	.	.	.	.	.	.	.	.	.	.
TRINITY_DN235757_c0_g1	TRINITY_DN235757_c0_g1_i1	.	.	.	.	.	.	.	.	.	.	.	.
TRINITY_DN235787_c0_g1	TRINITY_DN235787_c0_g1_i1	DUSK4_DROME^DUSK4_DROME^Q:81-1,H:354-380^66.67%ID^E:6e-06^RecName: Full=Dual specificity protein phosphatase MPK-4 {ECO:0000303|PubMed:18456458};^Eukaryota; Metazoa; Ecdysozoa; Arthropoda; Hexapoda; Insecta; Pterygota; Neoptera; Holometabola; Diptera; Brachycera; Muscomorpha; Ephydroidea; Drosophilidae; Drosophila; Sophophora	.	.	.	.	.	.	.	COG2453^dual specificity phosphatase	KEGG:dme:Dmel_CG14211`KO:K14819	GO:0005737^cellular_component^cytoplasm`GO:0005634^cellular_component^nucleus`GO:0016791^molecular_function^phosphatase activity`GO:0004725^molecular_function^protein tyrosine phosphatase activity`GO:0008138^molecular_function^protein tyrosine/serine/threonine phosphatase activity`GO:0016311^biological_process^dephosphorylation`GO:0043508^biological_process^negative regulation of JUN kinase activ…	.
TRINITY_DN235780_c0_g1	TRINITY_DN235780_c0_g1_i1	.	.	.	.	.	.	.	.	.	.	.	.
TRINITY_DN235718_c0_g1	TRINITY_DN235718_c0_g1_i1	.	.	TRINITY_DN235718_c0_g1_i1.p1	1-663[-]	.	.	.	.	.	.	.	.
TRINITY_DN235713_c0_g1	TRINITY_DN235713_c0_g1_i1	.	.	.	.	.	.	.	.	.	.	.	.
TRINITY_DN235751_c0_g1	TRINITY_DN235751_c0_g1_i1	.	.	.	.	.	.	.	.	.	.	.	.
TRINITY_DN235729_c0_g1	TRINITY_DN235729_c0_g1_i1	.	.	.	.	.	.	.	.	.	.	.	.
TRINITY_DN235788_c0_g1	TRINITY_DN235788_c0_g1_i1	.	.	.	.	.	.	.	.	.	.	.	.
TRINITY_DN235727_c0_g1	TRINITY_DN235727_c0_g1_i1	.	.	.	.	.	.	.	.	.	.	.	.
TRINITY_DN235794_c0_g1	TRINITY_DN235794_c0_g1_i1	.	.	.	.	.	.	.	.	.	.	.	.
TRINITY_DN235707_c0_g1	TRINITY_DN235707_c0_g1_i1	.	.	.	.	.	.	.	.	.	.	.	.
TRINITY_DN235715_c0_g1	TRINITY_DN235715_c0_g1_i1	.	.	.	.	.	.	.	.	.	.	.	.
TRINITY_DN235733_c0_g1	TRINITY_DN235733_c0_g1_i1	.	.	.	.	.	.	.	.	.	.	.	.
TRINITY_DN235731_c0_g1	TRINITY_DN235731_c0_g1_i1	.	.	.	.	.	.	.	.	.	.	.	.
TRINITY_DN235716_c0_g1	TRINITY_DN235716_c0_g1_i1	.	.	.	.	.	.	.	.	.	.	.	.
TRINITY_DN235774_c0_g1	TRINITY_DN235774_c0_g1_i1	.	.	.	.	.	.	.	.	.	.	.	.
TRINITY_DN235703_c0_g1	TRINITY_DN235703_c0_g1_i1	.	.	.	.	.	.	.	.	.	.	.	.
TRINITY_DN235775_c0_g1	TRINITY_DN235775_c0_g1_i1	.	.	.	.	.	.	.	.	.	.	.	.
TRINITY_DN235771_c0_g1	TRINITY_DN235771_c0_g1_i1	.	.	.	.	.	.	.	.	.	.	.	.
TRINITY_DN235742_c0_g1	TRINITY_DN235742_c0_g1_i1	.	.	.	.	.	.	.	.	.	.	.	.
TRINITY_DN235708_c0_g1	TRINITY_DN235708_c0_g1_i1	LT_POVJC^LT_POVJC^Q:212-547,H:519-630^56.25%ID^E:1e-12^RecName: Full=Large T antigen;^Viruses; dsDNA viruses, no RNA stage; Polyomaviridae	.	.	.	.	.	.	.	.	KEGG:vg:1489517	GO:0042025^cellular_component^host cell nucleus`GO:0005524^molecular_function^ATP binding`GO:0003688^molecular_function^DNA replication origin binding`GO:0016787^molecular_function^hydrolase activity`GO:0046872^molecular_function^metal ion binding`GO:0006260^biological_process^DNA replication`GO:0039645^biological_process^modulation by virus of host G1/S transition checkpoint`GO:0039576^biologica…	.
TRINITY_DN235724_c0_g1	TRINITY_DN235724_c0_g1_i1	.	.	.	.	.	.	.	.	.	.	.	.
TRINITY_DN235779_c0_g1	TRINITY_DN235779_c0_g1_i1	.	.	.	.	.	.	.	.	.	.	.	.
TRINITY_DN235704_c0_g1	TRINITY_DN235704_c0_g1_i1	.	.	.	.	.	.	.	.	.	.	.	.
TRINITY_DN235778_c0_g1	TRINITY_DN235778_c0_g1_i1	SPUC_PSEAE^SPUC_PSEAE^Q:1185-784,H:321-454^72.39%ID^E:1e-60^RecName: Full=Putrescine--pyruvate aminotransferase {ECO:0000303|PubMed:12081945};^Bacteria; Proteobacteria; Gammaproteobacteria; Pseudomonadales; Pseudomonadaceae; Pseudomonas	.	TRINITY_DN235778_c0_g1_i1.p4	778-1188[-]	SPUC_PSEAE^SPUC_PSEAE^Q:2-135,H:321-454^72.388%ID^E:1.06e-65^RecName: Full=Putrescine--pyruvate aminotransferase {ECO:0000303|PubMed:12081945};^Bacteria; Proteobacteria; Gammaproteobacteria; Pseudomonadales; Pseudomonadaceae; Pseudomonas	PF00202.21^Aminotran_3^Aminotransferase class-III^1-128^E:1.8e-22	.	.	COG0161^Catalyzes the transfer of the alpha-amino group from S- adenosyl-L-methionine (SAM) to 7-keto-8-aminopelargonic acid (KAPA) to form 7,8-diaminopelargonic acid (DAPA). It is the only animotransferase known to utilize SAM as an amino donor (By similarity)	KEGG:pae:PA0299`KO:K12256	GO:0003867^molecular_function^4-aminobutyrate transaminase activity`GO:0004015^molecular_function^adenosylmethionine-8-amino-7-oxononanoate transaminase activity`GO:0030170^molecular_function^pyridoxal phosphate binding`GO:0008483^molecular_function^transaminase activity`GO:0009102^biological_process^biotin biosynthetic process`GO:0009448^biological_process^gamma-aminobutyric acid metabolic proce…	GO:0008483^molecular_function^transaminase activity`GO:0030170^molecular_function^pyridoxal phosphate binding
TRINITY_DN235769_c0_g1	TRINITY_DN235769_c0_g1_i1	.	.	.	.	.	.	.	.	.	.	.	.
TRINITY_DN235732_c0_g1	TRINITY_DN235732_c0_g1_i1	.	.	.	.	.	.	.	.	.	.	.	.
TRINITY_DN235776_c0_g1	TRINITY_DN235776_c0_g1_i1	.	.	.	.	.	.	.	.	.	.	.	.
TRINITY_DN235748_c0_g1	TRINITY_DN235748_c0_g1_i1	.	.	.	.	.	.	.	.	.	.	.	.
TRINITY_DN235712_c0_g1	TRINITY_DN235712_c0_g1_i1	.	.	TRINITY_DN235712_c0_g1_i1.p1	2-397[+]	.	.	.	.	.	.	.	.
TRINITY_DN235760_c0_g1	TRINITY_DN235760_c0_g1_i1	.	.	.	.	.	.	.	.	.	.	.	.
TRINITY_DN235767_c0_g1	TRINITY_DN235767_c0_g1_i1	.	.	TRINITY_DN235767_c0_g1_i1.p1	3-320[-]	.	.	.	.	.	.	.	.
TRINITY_DN235781_c0_g1	TRINITY_DN235781_c0_g1_i1	.	.	.	.	.	.	.	.	.	.	.	.
TRINITY_DN235711_c0_g1	TRINITY_DN235711_c0_g1_i1	.	.	.	.	.	.	.	.	.	.	.	.
TRINITY_DN235777_c0_g1	TRINITY_DN235777_c0_g1_i1	.	.	.	.	.	.	.	.	.	.	.	.
TRINITY_DN235720_c0_g1	TRINITY_DN235720_c0_g1_i1	.	.	.	.	.	.	.	.	.	.	.	.
TRINITY_DN235765_c0_g1	TRINITY_DN235765_c0_g1_i1	.	.	.	.	.	.	.	.	.	.	.	.
TRINITY_DN235791_c0_g1	TRINITY_DN235791_c0_g1_i1	.	.	.	.	.	.	.	.	.	.	.	.
TRINITY_DN235705_c0_g1	TRINITY_DN235705_c0_g1_i1	.	.	.	.	.	.	.	.	.	.	.	.
TRINITY_DN235747_c0_g1	TRINITY_DN235747_c0_g1_i1	.	.	.	.	.	.	.	.	.	.	.	.
TRINITY_DN235746_c0_g1	TRINITY_DN235746_c0_g1_i1	.	.	.	.	.	.	.	.	.	.	.	.
TRINITY_DN235739_c0_g1	TRINITY_DN235739_c0_g1_i1	.	.	.	.	.	.	.	.	.	.	.	.
TRINITY_DN235741_c0_g1	TRINITY_DN235741_c0_g1_i1	.	.	.	.	.	.	.	.	.	.	.	.
TRINITY_DN235736_c0_g1	TRINITY_DN235736_c0_g1_i1	.	.	.	.	.	.	.	.	.	.	.	.
TRINITY_DN235710_c0_g1	TRINITY_DN235710_c0_g1_i1	.	.	.	.	.	.	.	.	.	.	.	.
TRINITY_DN235756_c0_g1	TRINITY_DN235756_c0_g1_i1	.	.	.	.	.	.	.	.	.	.	.	.
TRINITY_DN235783_c0_g1	TRINITY_DN235783_c0_g1_i1	.	.	.	.	.	.	.	.	.	.	.	.
TRINITY_DN235763_c0_g1	TRINITY_DN235763_c0_g1_i1	.	.	.	.	.	.	.	.	.	.	.	.
TRINITY_DN235759_c0_g1	TRINITY_DN235759_c0_g1_i1	.	.	.	.	.	.	.	.	.	.	.	.
TRINITY_DN235799_c0_g1	TRINITY_DN235799_c0_g1_i1	.	.	.	.	.	.	.	.	.	.	.	.
TRINITY_DN235744_c0_g1	TRINITY_DN235744_c0_g1_i1	.	.	.	.	.	.	.	.	.	.	.	.
TRINITY_DN235790_c0_g1	TRINITY_DN235790_c0_g1_i1	.	.	.	.	.	.	.	.	.	.	.	.
[truncated: 303,466+ more rows]
