# Supplementary material for: Family dinner: Transcriptional plasticity of five Noctuidae (Lepidoptera) feeding on three host plant species
Source: Ecol Evol. 2022 Sep 6;12(9):e9258. doi: 10.1002/ece3.9258 (PMC9448971; doi:10.1002/ece3.9258)
Supplement: Supplementary file 11 — Table S7b [file ECE3-12-e9258-s038.xlsx]

## Sheet: Suppl_table4b
Supplementary Table 7b. Trinotate annotation report.
Autographa gamma
gene ID	transcript ID	sprot_Top_BLASTX_hit	RNAMMER	protein ID	Protein coord.	sprot_Top_BLASTP_hit	Pfam	SignalP	TmHMM	eggnog	Kegg	gene_ontology_blast	gene_ontology_pfam
TRINITY_DN60224_c0_g1	TRINITY_DN60224_c0_g1_i1	.	.	.	.	.	.	.	.	.	.	.	.
TRINITY_DN60224_c0_g1	TRINITY_DN60224_c0_g1_i2	.	.	.	.	.	.	.	.	.	.	.	.
TRINITY_DN60224_c1_g1	TRINITY_DN60224_c1_g1_i1	ETS4_DROME^ETS4_DROME^Q:2103-2026,H:432-457^84.62%ID^E:2e-05^RecName: Full=DNA-binding protein D-ETS-4;^Eukaryota; Metazoa; Ecdysozoa; Arthropoda; Hexapoda; Insecta; Pterygota; Neoptera; Holometabola; Diptera; Brachycera; Muscomorpha; Ephydroidea; Drosophilidae; Drosophila; Sophophora	.	.	.	.	.	.	.	ENOG410XSXU^Transcription factor	KEGG:dme:Dmel_CG5583`KO:K09442	GO:0005634^cellular_component^nucleus`GO:0000981^molecular_function^DNA-binding transcription factor activity, RNA polymerase II-specific`GO:0043565^molecular_function^sequence-specific DNA binding`GO:0030154^biological_process^cell differentiation`GO:0006357^biological_process^regulation of transcription by RNA polymerase II	.
TRINITY_DN60224_c1_g1	TRINITY_DN60224_c1_g1_i2	ETS4_DROME^ETS4_DROME^Q:2106-2029,H:432-457^84.62%ID^E:2e-05^RecName: Full=DNA-binding protein D-ETS-4;^Eukaryota; Metazoa; Ecdysozoa; Arthropoda; Hexapoda; Insecta; Pterygota; Neoptera; Holometabola; Diptera; Brachycera; Muscomorpha; Ephydroidea; Drosophilidae; Drosophila; Sophophora	.	.	.	.	.	.	.	ENOG410XSXU^Transcription factor	KEGG:dme:Dmel_CG5583`KO:K09442	GO:0005634^cellular_component^nucleus`GO:0000981^molecular_function^DNA-binding transcription factor activity, RNA polymerase II-specific`GO:0043565^molecular_function^sequence-specific DNA binding`GO:0030154^biological_process^cell differentiation`GO:0006357^biological_process^regulation of transcription by RNA polymerase II	.
TRINITY_DN60246_c0_g1	TRINITY_DN60246_c0_g1_i1	RTJK_DROME^RTJK_DROME^Q:1839-598,H:430-835^24.24%ID^E:7e-32^RecName: Full=RNA-directed DNA polymerase from mobile element jockey;^Eukaryota; Metazoa; Ecdysozoa; Arthropoda; Hexapoda; Insecta; Pterygota; Neoptera; Holometabola; Diptera; Brachycera; Muscomorpha; Ephydroidea; Drosophilidae; Drosophila; Sophophora	.	TRINITY_DN60246_c0_g1_i1.p1	223-1323[-]	RTJK_DROME^RTJK_DROME^Q:15-242,H:616-835^23.95%ID^E:1.86e-14^RecName: Full=RNA-directed DNA polymerase from mobile element jockey;^Eukaryota; Metazoa; Ecdysozoa; Arthropoda; Hexapoda; Insecta; Pterygota; Neoptera; Holometabola; Diptera; Brachycera; Muscomorpha; Ephydroidea; Drosophilidae; Drosophila; Sophophora	PF00078.27^RVT_1^Reverse transcriptase (RNA-dependent DNA polymerase)^3-166^E:3.8e-17	.	.	.	.	GO:0003964^molecular_function^RNA-directed DNA polymerase activity	.
TRINITY_DN60246_c0_g1	TRINITY_DN60246_c0_g1_i2	RTJK_DROME^RTJK_DROME^Q:2258-1017,H:430-835^24.24%ID^E:2e-31^RecName: Full=RNA-directed DNA polymerase from mobile element jockey;^Eukaryota; Metazoa; Ecdysozoa; Arthropoda; Hexapoda; Insecta; Pterygota; Neoptera; Holometabola; Diptera; Brachycera; Muscomorpha; Ephydroidea; Drosophilidae; Drosophila; Sophophora	.	TRINITY_DN60246_c0_g1_i2.p3	3679-4599[-]	.	PF03258.14^Baculo_FP^Baculovirus FP protein^145-296^E:1.7e-13	.	.	.	.	.	.
TRINITY_DN60246_c0_g1	TRINITY_DN60246_c0_g1_i3	PPIL1_HUMAN^PPIL1_HUMAN^Q:1-66,H:111-132^95.45%ID^E:3e-06^RecName: Full=Peptidyl-prolyl cis-trans isomerase-like 1;^Eukaryota; Metazoa; Chordata; Craniata; Vertebrata; Euteleostomi; Mammalia; Eutheria; Euarchontoglires; Primates; Haplorrhini; Catarrhini; Hominidae; Homo	.	.	.	.	.	.	.	COG0652^peptidyl-prolyl cis-trans isomerase activity	KEGG:hsa:51645`KO:K12733	GO:0071013^cellular_component^catalytic step 2 spliceosome`GO:0005654^cellular_component^nucleoplasm`GO:0005634^cellular_component^nucleus`GO:0071007^cellular_component^U2-type catalytic step 2 spliceosome`GO:0016018^molecular_function^cyclosporin A binding`GO:0097718^molecular_function^disordered domain specific binding`GO:0003755^molecular_function^peptidyl-prolyl cis-trans isomerase activity`G…	.
TRINITY_DN60217_c0_g1	TRINITY_DN60217_c0_g1_i1	TPM_CHAFE^TPM_CHAFE^Q:1269-1370,H:188-221^97.06%ID^E:5e-11^RecName: Full=Tropomyosin;^Eukaryota; Metazoa; Ecdysozoa; Arthropoda; Crustacea; Multicrustacea; Malacostraca; Eumalacostraca; Eucarida; Decapoda; Pleocyemata; Brachyura; Eubrachyura; Portunoidea; Portunidae; Charybdis	.	.	.	.	.	.	.	.	.	.	.
TRINITY_DN60217_c0_g1	TRINITY_DN60217_c0_g1_i2	.	.	.	.	.	.	.	.	.	.	.	.
TRINITY_DN60272_c3_g1	TRINITY_DN60272_c3_g1_i1	RL4_DROME^RL4_DROME^Q:1412-285,H:1-376^69.41%ID^E:2e-166^RecName: Full=60S ribosomal protein L4;^Eukaryota; Metazoa; Ecdysozoa; Arthropoda; Hexapoda; Insecta; Pterygota; Neoptera; Holometabola; Diptera; Brachycera; Muscomorpha; Ephydroidea; Drosophilidae; Drosophila; Sophophora	.	TRINITY_DN60272_c3_g1_i1.p1	117-1412[-]	RL4_DROME^RL4_DROME^Q:1-376,H:1-376^69.415%ID^E:0^RecName: Full=60S ribosomal protein L4;^Eukaryota; Metazoa; Ecdysozoa; Arthropoda; Hexapoda; Insecta; Pterygota; Neoptera; Holometabola; Diptera; Brachycera; Muscomorpha; Ephydroidea; Drosophilidae; Drosophila; Sophophora	PF00573.22^Ribosomal_L4^Ribosomal protein L4/L1 family^26-264^E:1.1e-40`PF14374.6^Ribos_L4_asso_C^60S ribosomal protein L4 C-terminal domain^278-350^E:7.3e-27	.	.	COG0088^One of the primary rRNA binding proteins, this protein initially binds near the 5'-end of the 23S rRNA. It is important during the early stages of 50S assembly. It makes multiple contacts with different domains of the 23S rRNA in the assembled 50S subunit and ribosome (By similarity)	KEGG:dme:Dmel_CG5502`KO:K02930	GO:0022625^cellular_component^cytosolic large ribosomal subunit`GO:0022626^cellular_component^cytosolic ribosome`GO:0003735^molecular_function^structural constituent of ribosome`GO:0002181^biological_process^cytoplasmic translation	GO:0003735^molecular_function^structural constituent of ribosome`GO:0006412^biological_process^translation`GO:0005840^cellular_component^ribosome
TRINITY_DN60273_c0_g1	TRINITY_DN60273_c0_g1_i1	ABHD4_HUMAN^ABHD4_HUMAN^Q:1666-680,H:19-342^45.45%ID^E:1e-93^RecName: Full=Protein ABHD4 {ECO:0000305};^Eukaryota; Metazoa; Chordata; Craniata; Vertebrata; Euteleostomi; Mammalia; Eutheria; Euarchontoglires; Primates; Haplorrhini; Catarrhini; Hominidae; Homo	.	TRINITY_DN60273_c0_g1_i1.p1	551-1672[-]	ABHD4_HUMAN^ABHD4_HUMAN^Q:3-331,H:19-342^45.455%ID^E:2.68e-103^RecName: Full=Protein ABHD4 {ECO:0000305};^Eukaryota; Metazoa; Chordata; Craniata; Vertebrata; Euteleostomi; Mammalia; Eutheria; Euarchontoglires; Primates; Haplorrhini; Catarrhini; Hominidae; Homo	PF12146.8^Hydrolase_4^Serine aminopeptidase, S33^53-315^E:2.7e-16`PF00561.20^Abhydrolase_1^alpha/beta hydrolase fold^57-316^E:1.6e-24`PF12697.7^Abhydrolase_6^Alpha/beta hydrolase family^58-320^E:2.6e-20	.	.	COG0596^Alpha beta hydrolase	KEGG:hsa:63874`KO:K13698	GO:0005789^cellular_component^endoplasmic reticulum membrane`GO:0005811^cellular_component^lipid droplet`GO:0052689^molecular_function^carboxylic ester hydrolase activity`GO:0016787^molecular_function^hydrolase activity`GO:0016042^biological_process^lipid catabolic process`GO:0055088^biological_process^lipid homeostasis`GO:0036152^biological_process^phosphatidylethanolamine acyl-chain remodeling	.
TRINITY_DN60273_c0_g1	TRINITY_DN60273_c0_g1_i2	ABHD4_HUMAN^ABHD4_HUMAN^Q:1806-820,H:19-342^45.45%ID^E:5e-93^RecName: Full=Protein ABHD4 {ECO:0000305};^Eukaryota; Metazoa; Chordata; Craniata; Vertebrata; Euteleostomi; Mammalia; Eutheria; Euarchontoglires; Primates; Haplorrhini; Catarrhini; Hominidae; Homo	.	TRINITY_DN60273_c0_g1_i2.p1	691-1812[-]	ABHD4_HUMAN^ABHD4_HUMAN^Q:3-331,H:19-342^45.455%ID^E:2.57e-103^RecName: Full=Protein ABHD4 {ECO:0000305};^Eukaryota; Metazoa; Chordata; Craniata; Vertebrata; Euteleostomi; Mammalia; Eutheria; Euarchontoglires; Primates; Haplorrhini; Catarrhini; Hominidae; Homo	PF12146.8^Hydrolase_4^Serine aminopeptidase, S33^53-315^E:2.7e-16`PF00561.20^Abhydrolase_1^alpha/beta hydrolase fold^57-316^E:1.6e-24`PF12697.7^Abhydrolase_6^Alpha/beta hydrolase family^58-320^E:2.6e-20	.	.	COG0596^Alpha beta hydrolase	KEGG:hsa:63874`KO:K13698	GO:0005789^cellular_component^endoplasmic reticulum membrane`GO:0005811^cellular_component^lipid droplet`GO:0052689^molecular_function^carboxylic ester hydrolase activity`GO:0016787^molecular_function^hydrolase activity`GO:0016042^biological_process^lipid catabolic process`GO:0055088^biological_process^lipid homeostasis`GO:0036152^biological_process^phosphatidylethanolamine acyl-chain remodeling	.
TRINITY_DN60257_c0_g1	TRINITY_DN60257_c0_g1_i1	.	.	.	.	.	.	.	.	.	.	.	.
TRINITY_DN60257_c0_g1	TRINITY_DN60257_c0_g1_i2	.	.	.	.	.	.	.	.	.	.	.	.
TRINITY_DN60257_c1_g1	TRINITY_DN60257_c1_g1_i1	.	.	.	.	.	.	.	.	.	.	.	.
TRINITY_DN60257_c1_g1	TRINITY_DN60257_c1_g1_i2	.	.	.	.	.	.	.	.	.	.	.	.
TRINITY_DN60257_c1_g1	TRINITY_DN60257_c1_g1_i3	.	.	TRINITY_DN60257_c1_g1_i3.p1	3-773[+]	.	PF07841.13^DM4_12^DM4/DM12 family^171-252^E:2.2e-17	.	.	.	.	.	.
TRINITY_DN60207_c0_g1	TRINITY_DN60207_c0_g1_i1	.	.	.	.	.	.	.	.	.	.	.	.
TRINITY_DN60207_c0_g1	TRINITY_DN60207_c0_g1_i2	.	.	.	.	.	.	.	.	.	.	.	.
TRINITY_DN60290_c0_g1	TRINITY_DN60290_c0_g1_i1	GO45_RAT^GO45_RAT^Q:228-1424,H:22-397^28.61%ID^E:2e-24^RecName: Full=Golgin-45;^Eukaryota; Metazoa; Chordata; Craniata; Vertebrata; Euteleostomi; Mammalia; Eutheria; Euarchontoglires; Glires; Rodentia; Myomorpha; Muroidea; Muridae; Murinae; Rattus	.	TRINITY_DN60290_c0_g1_i1.p1	183-1436[+]	GO45_RAT^GO45_RAT^Q:16-417,H:22-400^28.638%ID^E:3.14e-25^RecName: Full=Golgin-45;^Eukaryota; Metazoa; Chordata; Craniata; Vertebrata; Euteleostomi; Mammalia; Eutheria; Euarchontoglires; Glires; Rodentia; Myomorpha; Muroidea; Muridae; Murinae; Rattus	.	.	.	ENOG410YMPQ^basic leucine zipper nuclear factor 1	KEGG:rno:498266	GO:0000139^cellular_component^Golgi membrane`GO:0005634^cellular_component^nucleus`GO:0031625^molecular_function^ubiquitin protein ligase binding`GO:0007030^biological_process^Golgi organization`GO:0043001^biological_process^Golgi to plasma membrane protein transport	.
TRINITY_DN60290_c0_g2	TRINITY_DN60290_c0_g2_i1	MCFD2_RAT^MCFD2_RAT^Q:1003-671,H:37-140^38.74%ID^E:1e-17^RecName: Full=Multiple coagulation factor deficiency protein 2 homolog;^Eukaryota; Metazoa; Chordata; Craniata; Vertebrata; Euteleostomi; Mammalia; Eutheria; Euarchontoglires; Glires; Rodentia; Myomorpha; Muroidea; Muridae; Murinae; Rattus	.	TRINITY_DN60290_c0_g2_i1.p1	605-1147[-]	MCFD2_RAT^MCFD2_RAT^Q:49-159,H:37-140^38.739%ID^E:7.39e-20^RecName: Full=Multiple coagulation factor deficiency protein 2 homolog;^Eukaryota; Metazoa; Chordata; Craniata; Vertebrata; Euteleostomi; Mammalia; Eutheria; Euarchontoglires; Glires; Rodentia; Myomorpha; Muroidea; Muridae; Murinae; Rattus	PF13202.6^EF-hand_5^EF hand^147-160^E:0.044	sigP:1^21^0.464^YES	.	ENOG41124J6^multiple coagulation factor deficiency 2	KEGG:rno:246117`KO:K20364	GO:0005783^cellular_component^endoplasmic reticulum`GO:0005793^cellular_component^endoplasmic reticulum-Golgi intermediate compartment`GO:0005576^cellular_component^extracellular region`GO:0005794^cellular_component^Golgi apparatus`GO:0005509^molecular_function^calcium ion binding`GO:0007420^biological_process^brain development`GO:0019752^biological_process^carboxylic acid metabolic process`GO:00…	GO:0005509^molecular_function^calcium ion binding
TRINITY_DN60290_c0_g1	TRINITY_DN60290_c0_g1_i2	GO45_RAT^GO45_RAT^Q:228-1424,H:22-397^28.61%ID^E:2e-24^RecName: Full=Golgin-45;^Eukaryota; Metazoa; Chordata; Craniata; Vertebrata; Euteleostomi; Mammalia; Eutheria; Euarchontoglires; Glires; Rodentia; Myomorpha; Muroidea; Muridae; Murinae; Rattus	.	TRINITY_DN60290_c0_g1_i2.p1	183-1436[+]	GO45_RAT^GO45_RAT^Q:16-417,H:22-400^28.638%ID^E:3.14e-25^RecName: Full=Golgin-45;^Eukaryota; Metazoa; Chordata; Craniata; Vertebrata; Euteleostomi; Mammalia; Eutheria; Euarchontoglires; Glires; Rodentia; Myomorpha; Muroidea; Muridae; Murinae; Rattus	.	.	.	ENOG410YMPQ^basic leucine zipper nuclear factor 1	KEGG:rno:498266	GO:0000139^cellular_component^Golgi membrane`GO:0005634^cellular_component^nucleus`GO:0031625^molecular_function^ubiquitin protein ligase binding`GO:0007030^biological_process^Golgi organization`GO:0043001^biological_process^Golgi to plasma membrane protein transport	.
TRINITY_DN60290_c0_g2	TRINITY_DN60290_c0_g2_i2	MCFD2_RAT^MCFD2_RAT^Q:998-666,H:37-140^38.74%ID^E:1e-17^RecName: Full=Multiple coagulation factor deficiency protein 2 homolog;^Eukaryota; Metazoa; Chordata; Craniata; Vertebrata; Euteleostomi; Mammalia; Eutheria; Euarchontoglires; Glires; Rodentia; Myomorpha; Muroidea; Muridae; Murinae; Rattus	.	TRINITY_DN60290_c0_g2_i2.p1	600-1142[-]	MCFD2_RAT^MCFD2_RAT^Q:49-159,H:37-140^38.739%ID^E:5.97e-20^RecName: Full=Multiple coagulation factor deficiency protein 2 homolog;^Eukaryota; Metazoa; Chordata; Craniata; Vertebrata; Euteleostomi; Mammalia; Eutheria; Euarchontoglires; Glires; Rodentia; Myomorpha; Muroidea; Muridae; Murinae; Rattus	PF13202.6^EF-hand_5^EF hand^147-160^E:0.044	sigP:1^21^0.53^YES	.	ENOG41124J6^multiple coagulation factor deficiency 2	KEGG:rno:246117`KO:K20364	GO:0005783^cellular_component^endoplasmic reticulum`GO:0005793^cellular_component^endoplasmic reticulum-Golgi intermediate compartment`GO:0005576^cellular_component^extracellular region`GO:0005794^cellular_component^Golgi apparatus`GO:0005509^molecular_function^calcium ion binding`GO:0007420^biological_process^brain development`GO:0019752^biological_process^carboxylic acid metabolic process`GO:00…	GO:0005509^molecular_function^calcium ion binding
TRINITY_DN60250_c0_g1	TRINITY_DN60250_c0_g1_i1	.	.	.	.	.	.	.	.	.	.	.	.
TRINITY_DN60250_c0_g1	TRINITY_DN60250_c0_g1_i2	.	.	.	.	.	.	.	.	.	.	.	.
TRINITY_DN60250_c0_g1	TRINITY_DN60250_c0_g1_i3	.	.	.	.	.	.	.	.	.	.	.	.
TRINITY_DN60247_c0_g1	TRINITY_DN60247_c0_g1_i1	.	.	TRINITY_DN60247_c0_g1_i1.p1	1641-1940[-]	.	PF04500.16^FLYWCH^FLYWCH zinc finger domain^36-92^E:6.8e-12	.	.	.	.	.	.
TRINITY_DN60247_c0_g1	TRINITY_DN60247_c0_g1_i2	.	.	.	.	.	.	.	.	.	.	.	.
TRINITY_DN60247_c0_g1	TRINITY_DN60247_c0_g1_i3	.	.	.	.	.	.	.	.	.	.	.	.
TRINITY_DN60222_c0_g1	TRINITY_DN60222_c0_g1_i1	.	.	.	.	.	.	.	.	.	.	.	.
TRINITY_DN60222_c0_g1	TRINITY_DN60222_c0_g1_i2	.	.	.	.	.	.	.	.	.	.	.	.
TRINITY_DN60222_c0_g2	TRINITY_DN60222_c0_g2_i1	NUFP1_HUMAN^NUFP1_HUMAN^Q:2572-2195,H:136-252^41.27%ID^E:7e-15^RecName: Full=Nuclear fragile X mental retardation-interacting protein 1;^Eukaryota; Metazoa; Chordata; Craniata; Vertebrata; Euteleostomi; Mammalia; Eutheria; Euarchontoglires; Primates; Haplorrhini; Catarrhini; Hominidae; Homo`NUFP1_HUMAN^NUFP1_HUMAN^Q:1843-1319,H:341-483^27.78%ID^E:0.0006^RecName: Full=Nuclear fragile X mental reta…	.	TRINITY_DN60222_c0_g2_i1.p1	1301-2590[-]	NUFP1_RAT^NUFP1_RAT^Q:53-428,H:168-478^27.632%ID^E:2.96e-25^RecName: Full=Nuclear fragile X mental retardation-interacting protein 1;^Eukaryota; Metazoa; Chordata; Craniata; Vertebrata; Euteleostomi; Mammalia; Eutheria; Euarchontoglires; Glires; Rodentia; Myomorpha; Muroidea; Muridae; Murinae; Rattus	PF00096.26^zf-C2H2^Zinc finger, C2H2 type^54-74^E:0.015`PF10453.9^NUFIP1^Nuclear fragile X mental retardation-interacting protein 1 (NUFIP1)^94-148^E:2.3e-16	.	.	ENOG4111GKG^box C/D snoRNP assembly	KEGG:rno:364430	GO:0022626^cellular_component^cytosolic ribosome`GO:0001650^cellular_component^fibrillar center`GO:0016363^cellular_component^nuclear matrix`GO:0005634^cellular_component^nucleus`GO:0005726^cellular_component^perichromatin fibrils`GO:0070761^cellular_component^pre-snoRNP complex`GO:0048786^cellular_component^presynaptic active zone`GO:0008023^cellular_component^transcription elongation factor com…	GO:0003676^molecular_function^nucleic acid binding
TRINITY_DN60222_c0_g2	TRINITY_DN60222_c0_g2_i2	.	.	.	.	.	.	.	.	.	.	.	.
TRINITY_DN60222_c0_g2	TRINITY_DN60222_c0_g2_i3	.	.	.	.	.	.	.	.	.	.	.	.
TRINITY_DN60222_c1_g1	TRINITY_DN60222_c1_g1_i1	.	.	.	.	.	.	.	.	.	.	.	.
TRINITY_DN60204_c0_g1	TRINITY_DN60204_c0_g1_i1	.	.	.	.	.	.	.	.	.	.	.	.
TRINITY_DN60204_c1_g1	TRINITY_DN60204_c1_g1_i1	.	.	TRINITY_DN60204_c1_g1_i1.p1	219-956[+]	.	PF03067.15^LPMO_10^Lytic polysaccharide mono-oxygenase, cellulose-degrading^17-201^E:2.3e-34	sigP:1^16^0.598^YES	.	.	.	.	.
TRINITY_DN60204_c1_g1	TRINITY_DN60204_c1_g1_i2	.	.	TRINITY_DN60204_c1_g1_i2.p1	219-956[+]	.	PF03067.15^LPMO_10^Lytic polysaccharide mono-oxygenase, cellulose-degrading^17-201^E:2.3e-34	sigP:1^16^0.598^YES	.	.	.	.	.
TRINITY_DN60231_c0_g1	TRINITY_DN60231_c0_g1_i1	EFTS_AEDAE^EFTS_AEDAE^Q:480-1070,H:22-219^53.5%ID^E:1e-60^RecName: Full=Elongation factor Ts, mitochondrial {ECO:0000255|HAMAP-Rule:MF_03135};^Eukaryota; Metazoa; Ecdysozoa; Arthropoda; Hexapoda; Insecta; Pterygota; Neoptera; Holometabola; Diptera; Nematocera; Culicoidea; Culicidae; Culicinae; Aedini; Aedes; Stegomyia	.	TRINITY_DN60231_c0_g1_i1.p1	429-1097[+]	EFTS_AEDAE^EFTS_AEDAE^Q:18-214,H:22-219^53.5%ID^E:1.29e-67^RecName: Full=Elongation factor Ts, mitochondrial {ECO:0000255|HAMAP-Rule:MF_03135};^Eukaryota; Metazoa; Ecdysozoa; Arthropoda; Hexapoda; Insecta; Pterygota; Neoptera; Holometabola; Diptera; Nematocera; Culicoidea; Culicidae; Culicinae; Aedini; Aedes; Stegomyia	PF00889.19^EF_TS^Elongation factor TS^89-216^E:8e-19	.	.	COG0264^Associates with the EF-Tu.GDP complex and induces the exchange of GDP to GTP. It remains bound to the aminoacyl-tRNA.EF- Tu.GTP complex up to the GTP hydrolysis stage on the ribosome (By similarity)	KEGG:aag:5575152`KO:K02357	GO:0005739^cellular_component^mitochondrion`GO:0003746^molecular_function^translation elongation factor activity	GO:0003746^molecular_function^translation elongation factor activity`GO:0006414^biological_process^translational elongation
TRINITY_DN60281_c0_g1	TRINITY_DN60281_c0_g1_i1	.	.	.	.	.	.	.	.	.	.	.	.
TRINITY_DN60281_c0_g2	TRINITY_DN60281_c0_g2_i1	.	.	TRINITY_DN60281_c0_g2_i1.p1	1498-5304[+]	.	.	.	.	.	.	.	.
TRINITY_DN60281_c0_g2	TRINITY_DN60281_c0_g2_i2	.	.	TRINITY_DN60281_c0_g2_i2.p1	575-3652[+]	.	.	.	.	.	.	.	.
TRINITY_DN60296_c0_g1	TRINITY_DN60296_c0_g1_i1	TTPAL_MOUSE^TTPAL_MOUSE^Q:18-557,H:103-281^33.89%ID^E:2e-30^RecName: Full=Alpha-tocopherol transfer protein-like;^Eukaryota; Metazoa; Chordata; Craniata; Vertebrata; Euteleostomi; Mammalia; Eutheria; Euarchontoglires; Glires; Rodentia; Myomorpha; Muroidea; Muridae; Murinae; Mus; Mus	.	TRINITY_DN60296_c0_g1_i1.p1	3-686[+]	TTPAL_MOUSE^TTPAL_MOUSE^Q:6-181,H:103-277^34.091%ID^E:6.7e-32^RecName: Full=Alpha-tocopherol transfer protein-like;^Eukaryota; Metazoa; Chordata; Craniata; Vertebrata; Euteleostomi; Mammalia; Eutheria; Euarchontoglires; Glires; Rodentia; Myomorpha; Muroidea; Muridae; Murinae; Mus; Mus	PF00650.20^CRAL_TRIO^CRAL/TRIO domain^34-181^E:9.3e-35`PF13716.6^CRAL_TRIO_2^Divergent CRAL/TRIO domain^91-181^E:3.3e-06	.	.	ENOG410XRSQ^Transfer protein	KEGG:mmu:76080	.	.
TRINITY_DN60296_c0_g2	TRINITY_DN60296_c0_g2_i1	.	.	.	.	.	.	.	.	.	.	.	.
TRINITY_DN60296_c0_g2	TRINITY_DN60296_c0_g2_i2	.	.	.	.	.	.	.	.	.	.	.	.
TRINITY_DN60296_c0_g1	TRINITY_DN60296_c0_g1_i2	TTPAL_MOUSE^TTPAL_MOUSE^Q:18-611,H:103-296^32.32%ID^E:2e-30^RecName: Full=Alpha-tocopherol transfer protein-like;^Eukaryota; Metazoa; Chordata; Craniata; Vertebrata; Euteleostomi; Mammalia; Eutheria; Euarchontoglires; Glires; Rodentia; Myomorpha; Muroidea; Muridae; Murinae; Mus; Mus	.	TRINITY_DN60296_c0_g1_i2.p1	3-683[+]	TTPAL_MOUSE^TTPAL_MOUSE^Q:6-181,H:103-277^34.091%ID^E:7.07e-32^RecName: Full=Alpha-tocopherol transfer protein-like;^Eukaryota; Metazoa; Chordata; Craniata; Vertebrata; Euteleostomi; Mammalia; Eutheria; Euarchontoglires; Glires; Rodentia; Myomorpha; Muroidea; Muridae; Murinae; Mus; Mus	PF00650.20^CRAL_TRIO^CRAL/TRIO domain^34-181^E:9.8e-35`PF13716.6^CRAL_TRIO_2^Divergent CRAL/TRIO domain^91-181^E:6.5e-06	.	.	ENOG410XRSQ^Transfer protein	KEGG:mmu:76080	.	.
TRINITY_DN60296_c0_g1	TRINITY_DN60296_c0_g1_i3	TTPAL_MOUSE^TTPAL_MOUSE^Q:18-611,H:103-296^32.32%ID^E:2e-30^RecName: Full=Alpha-tocopherol transfer protein-like;^Eukaryota; Metazoa; Chordata; Craniata; Vertebrata; Euteleostomi; Mammalia; Eutheria; Euarchontoglires; Glires; Rodentia; Myomorpha; Muroidea; Muridae; Murinae; Mus; Mus	.	TRINITY_DN60296_c0_g1_i3.p1	3-683[+]	TTPAL_MOUSE^TTPAL_MOUSE^Q:6-181,H:103-277^34.091%ID^E:5.92e-32^RecName: Full=Alpha-tocopherol transfer protein-like;^Eukaryota; Metazoa; Chordata; Craniata; Vertebrata; Euteleostomi; Mammalia; Eutheria; Euarchontoglires; Glires; Rodentia; Myomorpha; Muroidea; Muridae; Murinae; Mus; Mus	PF00650.20^CRAL_TRIO^CRAL/TRIO domain^34-181^E:9.2e-35`PF13716.6^CRAL_TRIO_2^Divergent CRAL/TRIO domain^91-180^E:3.4e-06	.	.	ENOG410XRSQ^Transfer protein	KEGG:mmu:76080	.	.
TRINITY_DN60205_c0_g1	TRINITY_DN60205_c0_g1_i1	TRET1_POLVA^TRET1_POLVA^Q:1626-604,H:140-482^28.03%ID^E:2e-32^RecName: Full=Facilitated trehalose transporter Tret1 {ECO:0000303|PubMed:17606922, ECO:0000312|EMBL:BAF63703.1};^Eukaryota; Metazoa; Ecdysozoa; Arthropoda; Hexapoda; Insecta; Pterygota; Neoptera; Holometabola; Diptera; Nematocera; Chironomoidea; Chironomidae; Chironominae; Polypedilum; Polypedilum	.	TRINITY_DN60205_c0_g1_i1.p1	571-1671[-]	TRET1_POLVA^TRET1_POLVA^Q:16-356,H:140-482^28.035%ID^E:1.65e-45^RecName: Full=Facilitated trehalose transporter Tret1 {ECO:0000303|PubMed:17606922, ECO:0000312|EMBL:BAF63703.1};^Eukaryota; Metazoa; Ecdysozoa; Arthropoda; Hexapoda; Insecta; Pterygota; Neoptera; Holometabola; Diptera; Nematocera; Chironomoidea; Chironomidae; Chironominae; Polypedilum; Polypedilum	PF00083.24^Sugar_tr^Sugar (and other) transporter^13-358^E:3e-62`PF07690.16^MFS_1^Major Facilitator Superfamily^13-257^E:6.3e-12`PF07690.16^MFS_1^Major Facilitator Superfamily^204-352^E:1.6e-08	.	.	.	.	GO:0016021^cellular_component^integral component of membrane`GO:0005886^cellular_component^plasma membrane`GO:0015574^molecular_function^trehalose transmembrane transporter activity`GO:0015771^biological_process^trehalose transport	GO:0022857^molecular_function^transmembrane transporter activity`GO:0055085^biological_process^transmembrane transport`GO:0016021^cellular_component^integral component of membrane
TRINITY_DN60205_c0_g1	TRINITY_DN60205_c0_g1_i2	TRET1_POLVA^TRET1_POLVA^Q:1920-604,H:43-482^26.79%ID^E:5e-35^RecName: Full=Facilitated trehalose transporter Tret1 {ECO:0000303|PubMed:17606922, ECO:0000312|EMBL:BAF63703.1};^Eukaryota; Metazoa; Ecdysozoa; Arthropoda; Hexapoda; Insecta; Pterygota; Neoptera; Holometabola; Diptera; Nematocera; Chironomoidea; Chironomidae; Chironominae; Polypedilum; Polypedilum	.	TRINITY_DN60205_c0_g1_i2.p1	571-1956[-]	TRET1_CULQU^TRET1_CULQU^Q:13-451,H:56-495^26.116%ID^E:2.13e-48^RecName: Full=Facilitated trehalose transporter Tret1 {ECO:0000250|UniProtKB:Q7PIR5};^Eukaryota; Metazoa; Ecdysozoa; Arthropoda; Hexapoda; Insecta; Pterygota; Neoptera; Holometabola; Diptera; Nematocera; Culicoidea; Culicidae; Culicinae; Culicini; Culex; Culex	PF00083.24^Sugar_tr^Sugar (and other) transporter^17-453^E:2.5e-72`PF07690.16^MFS_1^Major Facilitator Superfamily^25-353^E:3.9e-22	.	.	ENOG410XNQK^Transporter	KEGG:cqu:CpipJ_CPIJ004516`KO:K14258	GO:0016021^cellular_component^integral component of membrane`GO:0005886^cellular_component^plasma membrane`GO:0015574^molecular_function^trehalose transmembrane transporter activity`GO:0015771^biological_process^trehalose transport	GO:0022857^molecular_function^transmembrane transporter activity`GO:0055085^biological_process^transmembrane transport`GO:0016021^cellular_component^integral component of membrane
TRINITY_DN60249_c0_g1	TRINITY_DN60249_c0_g1_i1	.	.	.	.	.	.	.	.	.	.	.	.
TRINITY_DN60249_c0_g2	TRINITY_DN60249_c0_g2_i1	.	.	.	.	.	.	.	.	.	.	.	.
TRINITY_DN60249_c1_g1	TRINITY_DN60249_c1_g1_i1	.	.	.	.	.	.	.	.	.	.	.	.
TRINITY_DN60249_c1_g1	TRINITY_DN60249_c1_g1_i2	.	.	.	.	.	.	.	.	.	.	.	.
TRINITY_DN60249_c1_g1	TRINITY_DN60249_c1_g1_i3	.	.	.	.	.	.	.	.	.	.	.	.
TRINITY_DN60249_c1_g1	TRINITY_DN60249_c1_g1_i4	.	.	.	.	.	.	.	.	.	.	.	.
TRINITY_DN60249_c1_g1	TRINITY_DN60249_c1_g1_i5	.	.	.	.	.	.	.	.	.	.	.	.
TRINITY_DN60249_c1_g2	TRINITY_DN60249_c1_g2_i1	.	.	.	.	.	.	.	.	.	.	.	.
TRINITY_DN60249_c1_g1	TRINITY_DN60249_c1_g1_i6	.	.	.	.	.	.	.	.	.	.	.	.
TRINITY_DN60249_c1_g1	TRINITY_DN60249_c1_g1_i7	.	.	.	.	.	.	.	.	.	.	.	.
TRINITY_DN60249_c1_g1	TRINITY_DN60249_c1_g1_i8	.	.	.	.	.	.	.	.	.	.	.	.
TRINITY_DN60249_c1_g2	TRINITY_DN60249_c1_g2_i2	.	.	.	.	.	.	.	.	.	.	.	.
TRINITY_DN60249_c1_g1	TRINITY_DN60249_c1_g1_i9	.	.	.	.	.	.	.	.	.	.	.	.
TRINITY_DN60249_c1_g1	TRINITY_DN60249_c1_g1_i10	.	.	.	.	.	.	.	.	.	.	.	.
TRINITY_DN60249_c1_g1	TRINITY_DN60249_c1_g1_i11	.	.	.	.	.	.	.	.	.	.	.	.
TRINITY_DN60249_c1_g1	TRINITY_DN60249_c1_g1_i12	.	.	.	.	.	.	.	.	.	.	.	.
TRINITY_DN60249_c1_g1	TRINITY_DN60249_c1_g1_i13	.	.	.	.	.	.	.	.	.	.	.	.
TRINITY_DN60249_c1_g1	TRINITY_DN60249_c1_g1_i14	.	.	.	.	.	.	.	.	.	.	.	.
TRINITY_DN60249_c2_g1	TRINITY_DN60249_c2_g1_i1	.	.	.	.	.	.	.	.	.	.	.	.
TRINITY_DN60249_c3_g1	TRINITY_DN60249_c3_g1_i1	.	.	.	.	.	.	.	.	.	.	.	.
TRINITY_DN60227_c0_g1	TRINITY_DN60227_c0_g1_i1	.	.	.	.	.	.	.	.	.	.	.	.
TRINITY_DN60227_c0_g1	TRINITY_DN60227_c0_g1_i2	.	.	.	.	.	.	.	.	.	.	.	.
TRINITY_DN60227_c0_g1	TRINITY_DN60227_c0_g1_i3	.	.	.	.	.	.	.	.	.	.	.	.
TRINITY_DN60210_c1_g1	TRINITY_DN60210_c1_g1_i1	.	.	.	.	.	.	.	.	.	.	.	.
TRINITY_DN60210_c1_g2	TRINITY_DN60210_c1_g2_i1	.	.	.	.	.	.	.	.	.	.	.	.
TRINITY_DN60210_c2_g1	TRINITY_DN60210_c2_g1_i1	.	.	.	.	.	.	.	.	.	.	.	.
TRINITY_DN60210_c2_g1	TRINITY_DN60210_c2_g1_i2	.	.	.	.	.	.	.	.	.	.	.	.
TRINITY_DN60210_c2_g1	TRINITY_DN60210_c2_g1_i3	.	.	.	.	.	.	.	.	.	.	.	.
TRINITY_DN60210_c2_g2	TRINITY_DN60210_c2_g2_i1	.	.	.	.	.	.	.	.	.	.	.	.
TRINITY_DN60210_c2_g1	TRINITY_DN60210_c2_g1_i4	.	.	.	.	.	.	.	.	.	.	.	.
TRINITY_DN60289_c0_g1	TRINITY_DN60289_c0_g1_i1	.	.	.	.	.	.	.	.	.	.	.	.
TRINITY_DN60289_c1_g1	TRINITY_DN60289_c1_g1_i1	TRET1_CULQU^TRET1_CULQU^Q:1893-565,H:77-503^30.38%ID^E:4e-57^RecName: Full=Facilitated trehalose transporter Tret1 {ECO:0000250|UniProtKB:Q7PIR5};^Eukaryota; Metazoa; Ecdysozoa; Arthropoda; Hexapoda; Insecta; Pterygota; Neoptera; Holometabola; Diptera; Nematocera; Culicoidea; Culicidae; Culicinae; Culicini; Culex; Culex	.	TRINITY_DN60289_c1_g1_i1.p1	529-1995[-]	TRET1_CULQU^TRET1_CULQU^Q:15-477,H:60-503^29.487%ID^E:1.67e-64^RecName: Full=Facilitated trehalose transporter Tret1 {ECO:0000250|UniProtKB:Q7PIR5};^Eukaryota; Metazoa; Ecdysozoa; Arthropoda; Hexapoda; Insecta; Pterygota; Neoptera; Holometabola; Diptera; Nematocera; Culicoidea; Culicidae; Culicinae; Culicini; Culex; Culex	PF07690.16^MFS_1^Major Facilitator Superfamily^20-275^E:2.5e-22`PF00083.24^Sugar_tr^Sugar (and other) transporter^54-468^E:7.6e-69	.	.	ENOG410XNQK^Transporter	KEGG:cqu:CpipJ_CPIJ004516`KO:K14258	GO:0016021^cellular_component^integral component of membrane`GO:0005886^cellular_component^plasma membrane`GO:0015574^molecular_function^trehalose transmembrane transporter activity`GO:0015771^biological_process^trehalose transport	GO:0055085^biological_process^transmembrane transport`GO:0016021^cellular_component^integral component of membrane`GO:0022857^molecular_function^transmembrane transporter activity
TRINITY_DN60289_c1_g1	TRINITY_DN60289_c1_g1_i2	TRET1_CULQU^TRET1_CULQU^Q:1863-535,H:77-503^30.38%ID^E:3e-57^RecName: Full=Facilitated trehalose transporter Tret1 {ECO:0000250|UniProtKB:Q7PIR5};^Eukaryota; Metazoa; Ecdysozoa; Arthropoda; Hexapoda; Insecta; Pterygota; Neoptera; Holometabola; Diptera; Nematocera; Culicoidea; Culicidae; Culicinae; Culicini; Culex; Culex	.	TRINITY_DN60289_c1_g1_i2.p1	499-1965[-]	TRET1_CULQU^TRET1_CULQU^Q:15-477,H:60-503^29.487%ID^E:1.67e-64^RecName: Full=Facilitated trehalose transporter Tret1 {ECO:0000250|UniProtKB:Q7PIR5};^Eukaryota; Metazoa; Ecdysozoa; Arthropoda; Hexapoda; Insecta; Pterygota; Neoptera; Holometabola; Diptera; Nematocera; Culicoidea; Culicidae; Culicinae; Culicini; Culex; Culex	PF07690.16^MFS_1^Major Facilitator Superfamily^20-275^E:2.5e-22`PF00083.24^Sugar_tr^Sugar (and other) transporter^54-468^E:7.6e-69	.	.	ENOG410XNQK^Transporter	KEGG:cqu:CpipJ_CPIJ004516`KO:K14258	GO:0016021^cellular_component^integral component of membrane`GO:0005886^cellular_component^plasma membrane`GO:0015574^molecular_function^trehalose transmembrane transporter activity`GO:0015771^biological_process^trehalose transport	GO:0055085^biological_process^transmembrane transport`GO:0016021^cellular_component^integral component of membrane`GO:0022857^molecular_function^transmembrane transporter activity
TRINITY_DN60289_c1_g1	TRINITY_DN60289_c1_g1_i3	TRET1_CULQU^TRET1_CULQU^Q:1906-578,H:77-503^30.38%ID^E:4e-57^RecName: Full=Facilitated trehalose transporter Tret1 {ECO:0000250|UniProtKB:Q7PIR5};^Eukaryota; Metazoa; Ecdysozoa; Arthropoda; Hexapoda; Insecta; Pterygota; Neoptera; Holometabola; Diptera; Nematocera; Culicoidea; Culicidae; Culicinae; Culicini; Culex; Culex	.	TRINITY_DN60289_c1_g1_i3.p1	542-2008[-]	TRET1_CULQU^TRET1_CULQU^Q:15-477,H:60-503^29.487%ID^E:1.67e-64^RecName: Full=Facilitated trehalose transporter Tret1 {ECO:0000250|UniProtKB:Q7PIR5};^Eukaryota; Metazoa; Ecdysozoa; Arthropoda; Hexapoda; Insecta; Pterygota; Neoptera; Holometabola; Diptera; Nematocera; Culicoidea; Culicidae; Culicinae; Culicini; Culex; Culex	PF07690.16^MFS_1^Major Facilitator Superfamily^20-275^E:2.5e-22`PF00083.24^Sugar_tr^Sugar (and other) transporter^54-468^E:7.6e-69	.	.	ENOG410XNQK^Transporter	KEGG:cqu:CpipJ_CPIJ004516`KO:K14258	GO:0016021^cellular_component^integral component of membrane`GO:0005886^cellular_component^plasma membrane`GO:0015574^molecular_function^trehalose transmembrane transporter activity`GO:0015771^biological_process^trehalose transport	GO:0055085^biological_process^transmembrane transport`GO:0016021^cellular_component^integral component of membrane`GO:0022857^molecular_function^transmembrane transporter activity
TRINITY_DN60241_c0_g1	TRINITY_DN60241_c0_g1_i1	TXIP1_MOUSE^TXIP1_MOUSE^Q:21-1175,H:211-593^30.41%ID^E:2e-45^RecName: Full=Translin-associated factor X-interacting protein 1;^Eukaryota; Metazoa; Chordata; Craniata; Vertebrata; Euteleostomi; Mammalia; Eutheria; Euarchontoglires; Glires; Rodentia; Myomorpha; Muroidea; Muridae; Murinae; Mus; Mus	.	TRINITY_DN60241_c0_g1_i1.p1	3-1232[+]	TXIP1_MOUSE^TXIP1_MOUSE^Q:7-391,H:211-593^30.412%ID^E:6.76e-46^RecName: Full=Translin-associated factor X-interacting protein 1;^Eukaryota; Metazoa; Chordata; Craniata; Vertebrata; Euteleostomi; Mammalia; Eutheria; Euarchontoglires; Glires; Rodentia; Myomorpha; Muroidea; Muridae; Murinae; Mus; Mus	.	.	.	ENOG410XQRR^translin-associated factor X interacting protein 1	KEGG:mmu:72236	GO:0005737^cellular_component^cytoplasm`GO:0048471^cellular_component^perinuclear region of cytoplasm`GO:0030154^biological_process^cell differentiation`GO:0007275^biological_process^multicellular organism development`GO:0007283^biological_process^spermatogenesis	.
TRINITY_DN60241_c0_g1	TRINITY_DN60241_c0_g1_i2	TXIP1_MOUSE^TXIP1_MOUSE^Q:21-605,H:211-404^33.16%ID^E:2e-37^RecName: Full=Translin-associated factor X-interacting protein 1;^Eukaryota; Metazoa; Chordata; Craniata; Vertebrata; Euteleostomi; Mammalia; Eutheria; Euarchontoglires; Glires; Rodentia; Myomorpha; Muroidea; Muridae; Murinae; Mus; Mus`TXIP1_MOUSE^TXIP1_MOUSE^Q:622-1188,H:403-593^29.02%ID^E:2e-37^RecName: Full=Translin-associated factor …	.	TRINITY_DN60241_c0_g1_i2.p1	3-821[+]	TXIP1_HUMAN^TXIP1_HUMAN^Q:7-201,H:165-358^32.143%ID^E:5.47e-23^RecName: Full=Translin-associated factor X-interacting protein 1;^Eukaryota; Metazoa; Chordata; Craniata; Vertebrata; Euteleostomi; Mammalia; Eutheria; Euarchontoglires; Primates; Haplorrhini; Catarrhini; Hominidae; Homo	.	.	.	ENOG410XQRR^translin-associated factor X interacting protein 1	KEGG:hsa:55815	GO:0048471^cellular_component^perinuclear region of cytoplasm`GO:0030154^biological_process^cell differentiation`GO:0007275^biological_process^multicellular organism development`GO:0007283^biological_process^spermatogenesis	.
TRINITY_DN60241_c0_g1	TRINITY_DN60241_c0_g1_i3	TXIP1_HUMAN^TXIP1_HUMAN^Q:259-1140,H:183-474^30.54%ID^E:2e-34^RecName: Full=Translin-associated factor X-interacting protein 1;^Eukaryota; Metazoa; Chordata; Craniata; Vertebrata; Euteleostomi; Mammalia; Eutheria; Euarchontoglires; Primates; Haplorrhini; Catarrhini; Hominidae; Homo	.	TRINITY_DN60241_c0_g1_i3.p1	274-1218[+]	TXIP1_HUMAN^TXIP1_HUMAN^Q:37-289,H:223-474^31.25%ID^E:3.15e-35^RecName: Full=Translin-associated factor X-interacting protein 1;^Eukaryota; Metazoa; Chordata; Craniata; Vertebrata; Euteleostomi; Mammalia; Eutheria; Euarchontoglires; Primates; Haplorrhini; Catarrhini; Hominidae; Homo	.	.	.	ENOG410XQRR^translin-associated factor X interacting protein 1	KEGG:hsa:55815	GO:0048471^cellular_component^perinuclear region of cytoplasm`GO:0030154^biological_process^cell differentiation`GO:0007275^biological_process^multicellular organism development`GO:0007283^biological_process^spermatogenesis	.
TRINITY_DN60241_c0_g1	TRINITY_DN60241_c0_g1_i4	TXIP1_MOUSE^TXIP1_MOUSE^Q:259-789,H:229-404^34.27%ID^E:4e-36^RecName: Full=Translin-associated factor X-interacting protein 1;^Eukaryota; Metazoa; Chordata; Craniata; Vertebrata; Euteleostomi; Mammalia; Eutheria; Euarchontoglires; Glires; Rodentia; Myomorpha; Muroidea; Muridae; Murinae; Mus; Mus`TXIP1_MOUSE^TXIP1_MOUSE^Q:806-1372,H:403-593^29.02%ID^E:4e-36^RecName: Full=Translin-associated factor…	.	TRINITY_DN60241_c0_g1_i4.p2	956-1429[+]	TXIP1_MOUSE^TXIP1_MOUSE^Q:7-139,H:462-593^28.358%ID^E:6.46e-08^RecName: Full=Translin-associated factor X-interacting protein 1;^Eukaryota; Metazoa; Chordata; Craniata; Vertebrata; Euteleostomi; Mammalia; Eutheria; Euarchontoglires; Glires; Rodentia; Myomorpha; Muroidea; Muridae; Murinae; Mus; Mus	.	.	.	ENOG410XQRR^translin-associated factor X interacting protein 1	KEGG:mmu:72236	GO:0005737^cellular_component^cytoplasm`GO:0048471^cellular_component^perinuclear region of cytoplasm`GO:0030154^biological_process^cell differentiation`GO:0007275^biological_process^multicellular organism development`GO:0007283^biological_process^spermatogenesis	.
TRINITY_DN60241_c0_g1	TRINITY_DN60241_c0_g1_i5	TXIP1_MOUSE^TXIP1_MOUSE^Q:21-437,H:211-332^29.29%ID^E:0.0002^RecName: Full=Translin-associated factor X-interacting protein 1;^Eukaryota; Metazoa; Chordata; Craniata; Vertebrata; Euteleostomi; Mammalia; Eutheria; Euarchontoglires; Glires; Rodentia; Myomorpha; Muroidea; Muridae; Murinae; Mus; Mus	.	TRINITY_DN60241_c0_g1_i5.p1	3-452[+]	TXIP1_MOUSE^TXIP1_MOUSE^Q:7-145,H:211-332^29.286%ID^E:0.00018^RecName: Full=Translin-associated factor X-interacting protein 1;^Eukaryota; Metazoa; Chordata; Craniata; Vertebrata; Euteleostomi; Mammalia; Eutheria; Euarchontoglires; Glires; Rodentia; Myomorpha; Muroidea; Muridae; Murinae; Mus; Mus	.	.	.	ENOG410XQRR^translin-associated factor X interacting protein 1	KEGG:mmu:72236	GO:0005737^cellular_component^cytoplasm`GO:0048471^cellular_component^perinuclear region of cytoplasm`GO:0030154^biological_process^cell differentiation`GO:0007275^biological_process^multicellular organism development`GO:0007283^biological_process^spermatogenesis	.
TRINITY_DN60241_c0_g1	TRINITY_DN60241_c0_g1_i6	TXIP1_MOUSE^TXIP1_MOUSE^Q:259-1359,H:229-593^30.81%ID^E:1e-43^RecName: Full=Translin-associated factor X-interacting protein 1;^Eukaryota; Metazoa; Chordata; Craniata; Vertebrata; Euteleostomi; Mammalia; Eutheria; Euarchontoglires; Glires; Rodentia; Myomorpha; Muroidea; Muridae; Murinae; Mus; Mus	.	TRINITY_DN60241_c0_g1_i6.p1	274-1416[+]	TXIP1_MOUSE^TXIP1_MOUSE^Q:1-362,H:234-593^30.411%ID^E:2.94e-43^RecName: Full=Translin-associated factor X-interacting protein 1;^Eukaryota; Metazoa; Chordata; Craniata; Vertebrata; Euteleostomi; Mammalia; Eutheria; Euarchontoglires; Glires; Rodentia; Myomorpha; Muroidea; Muridae; Murinae; Mus; Mus	.	.	.	ENOG410XQRR^translin-associated factor X interacting protein 1	KEGG:mmu:72236	GO:0005737^cellular_component^cytoplasm`GO:0048471^cellular_component^perinuclear region of cytoplasm`GO:0030154^biological_process^cell differentiation`GO:0007275^biological_process^multicellular organism development`GO:0007283^biological_process^spermatogenesis	.
TRINITY_DN60241_c0_g1	TRINITY_DN60241_c0_g1_i7	TXIP1_HUMAN^TXIP1_HUMAN^Q:21-956,H:165-474^30.06%ID^E:3e-36^RecName: Full=Translin-associated factor X-interacting protein 1;^Eukaryota; Metazoa; Chordata; Craniata; Vertebrata; Euteleostomi; Mammalia; Eutheria; Euarchontoglires; Primates; Haplorrhini; Catarrhini; Hominidae; Homo	.	TRINITY_DN60241_c0_g1_i7.p1	3-1034[+]	TXIP1_HUMAN^TXIP1_HUMAN^Q:7-318,H:165-474^30.063%ID^E:1.09e-37^RecName: Full=Translin-associated factor X-interacting protein 1;^Eukaryota; Metazoa; Chordata; Craniata; Vertebrata; Euteleostomi; Mammalia; Eutheria; Euarchontoglires; Primates; Haplorrhini; Catarrhini; Hominidae; Homo	.	.	.	ENOG410XQRR^translin-associated factor X interacting protein 1	KEGG:hsa:55815	GO:0048471^cellular_component^perinuclear region of cytoplasm`GO:0030154^biological_process^cell differentiation`GO:0007275^biological_process^multicellular organism development`GO:0007283^biological_process^spermatogenesis	.
TRINITY_DN60241_c0_g1	TRINITY_DN60241_c0_g1_i8	TXIP1_MOUSE^TXIP1_MOUSE^Q:268-804,H:413-593^28.96%ID^E:4e-15^RecName: Full=Translin-associated factor X-interacting protein 1;^Eukaryota; Metazoa; Chordata; Craniata; Vertebrata; Euteleostomi; Mammalia; Eutheria; Euarchontoglires; Glires; Rodentia; Myomorpha; Muroidea; Muridae; Murinae; Mus; Mus`TXIP1_MOUSE^TXIP1_MOUSE^Q:96-167,H:381-404^45.83%ID^E:4e-15^RecName: Full=Translin-associated factor X…	.	TRINITY_DN60241_c0_g1_i8.p1	388-861[+]	TXIP1_MOUSE^TXIP1_MOUSE^Q:7-139,H:462-593^28.358%ID^E:6.46e-08^RecName: Full=Translin-associated factor X-interacting protein 1;^Eukaryota; Metazoa; Chordata; Craniata; Vertebrata; Euteleostomi; Mammalia; Eutheria; Euarchontoglires; Glires; Rodentia; Myomorpha; Muroidea; Muridae; Murinae; Mus; Mus	.	.	.	ENOG410XQRR^translin-associated factor X interacting protein 1	KEGG:mmu:72236	GO:0005737^cellular_component^cytoplasm`GO:0048471^cellular_component^perinuclear region of cytoplasm`GO:0030154^biological_process^cell differentiation`GO:0007275^biological_process^multicellular organism development`GO:0007283^biological_process^spermatogenesis	.
TRINITY_DN60241_c0_g1	TRINITY_DN60241_c0_g1_i9	.	.	.	.	.	.	.	.	.	.	.	.
TRINITY_DN60241_c1_g1	TRINITY_DN60241_c1_g1_i1	.	.	.	.	.	.	.	.	.	.	.	.
TRINITY_DN60303_c0_g1	TRINITY_DN60303_c0_g1_i1	.	.	TRINITY_DN60303_c0_g1_i1.p1	1817-2170[-]	.	.	sigP:1^19^0.665^YES	.	.	.	.	.
TRINITY_DN60303_c0_g1	TRINITY_DN60303_c0_g1_i2	.	.	TRINITY_DN60303_c0_g1_i2.p1	1791-2144[-]	.	.	sigP:1^19^0.665^YES	.	.	.	.	.
TRINITY_DN60243_c0_g1	TRINITY_DN60243_c0_g1_i1	ZG57_XENLA^ZG57_XENLA^Q:1224-619,H:81-280^40.29%ID^E:4e-34^RecName: Full=Gastrula zinc finger protein XlCGF57.1;^Eukaryota; Metazoa; Chordata; Craniata; Vertebrata; Euteleostomi; Amphibia; Batrachia; Anura; Pipoidea; Pipidae; Xenopodinae; Xenopus; Xenopus`ZG57_XENLA^ZG57_XENLA^Q:1254-619,H:15-224^34.88%ID^E:1e-29^RecName: Full=Gastrula zinc finger protein XlCGF57.1;^Eukaryota; Metazoa; Chordata; …	.	TRINITY_DN60243_c0_g1_i1.p1	454-1725[-]	ZG57_XENLA^ZG57_XENLA^Q:168-369,H:81-280^40.291%ID^E:5.05e-35^RecName: Full=Gastrula zinc finger protein XlCGF57.1;^Eukaryota; Metazoa; Chordata; Craniata; Vertebrata; Euteleostomi; Amphibia; Batrachia; Anura; Pipoidea; Pipidae; Xenopodinae; Xenopus; Xenopus`ZG57_XENLA^ZG57_XENLA^Q:158-369,H:15-224^34.884%ID^E:2.72e-30^RecName: Full=Gastrula zinc finger protein XlCGF57.1;^Eukaryota; Metazoa; Chor…	PF00096.26^zf-C2H2^Zinc finger, C2H2 type^234-256^E:0.00012`PF13912.6^zf-C2H2_6^C2H2-type zinc finger^262-281^E:0.045`PF00096.26^zf-C2H2^Zinc finger, C2H2 type^290-312^E:0.0028`PF00096.26^zf-C2H2^Zinc finger, C2H2 type^346-369^E:0.0013`PF12874.7^zf-met^Zinc-finger of C2H2 type^346-366^E:0.0091	.	.	.	.	GO:0005634^cellular_component^nucleus`GO:0003677^molecular_function^DNA binding`GO:0046872^molecular_function^metal ion binding	GO:0003676^molecular_function^nucleic acid binding
TRINITY_DN60243_c0_g1	TRINITY_DN60243_c0_g1_i2	ZN235_HUMAN^ZN235_HUMAN^Q:1277-861,H:433-574^41.55%ID^E:7e-42^RecName: Full=Zinc finger protein 235;^Eukaryota; Metazoa; Chordata; Craniata; Vertebrata; Euteleostomi; Mammalia; Eutheria; Euarchontoglires; Primates; Haplorrhini; Catarrhini; Hominidae; Homo`ZN235_HUMAN^ZN235_HUMAN^Q:825-493,H:582-682^37.5%ID^E:7e-42^RecName: Full=Zinc finger protein 235;^Eukaryota; Metazoa; Chordata; Craniata; Vert…	.	TRINITY_DN60243_c0_g1_i2.p1	648-2282[-]	ZN287_PONPY^ZN287_PONPY^Q:294-473,H:521-699^39.13%ID^E:7.1e-32^RecName: Full=Zinc finger protein 287;^Eukaryota; Metazoa; Chordata; Craniata; Vertebrata; Euteleostomi; Mammalia; Eutheria; Euarchontoglires; Primates; Haplorrhini; Catarrhini; Hominidae; Pongo`ZN287_PONPY^ZN287_PONPY^Q:335-475,H:586-729^38.889%ID^E:6.52e-29^RecName: Full=Zinc finger protein 287;^Eukaryota; Metazoa; Chordata; Craniat…	PF07776.15^zf-AD^Zinc-finger associated domain (zf-AD)^13-84^E:2e-12`PF00096.26^zf-C2H2^Zinc finger, C2H2 type^359-381^E:0.00016`PF13912.6^zf-C2H2_6^C2H2-type zinc finger^387-406^E:0.061`PF00096.26^zf-C2H2^Zinc finger, C2H2 type^415-437^E:0.0029`PF00096.26^zf-C2H2^Zinc finger, C2H2 type^443-465^E:0.00073	.	.	.	.	GO:0005634^cellular_component^nucleus`GO:0003677^molecular_function^DNA binding`GO:0003700^molecular_function^DNA-binding transcription factor activity`GO:0046872^molecular_function^metal ion binding	GO:0008270^molecular_function^zinc ion binding`GO:0005634^cellular_component^nucleus`GO:0003676^molecular_function^nucleic acid binding
TRINITY_DN60243_c0_g1	TRINITY_DN60243_c0_g1_i3	ZN497_HUMAN^ZN497_HUMAN^Q:1206-616,H:296-493^37.5%ID^E:8e-35^RecName: Full=Zinc finger protein 497;^Eukaryota; Metazoa; Chordata; Craniata; Vertebrata; Euteleostomi; Mammalia; Eutheria; Euarchontoglires; Primates; Haplorrhini; Catarrhini; Hominidae; Homo`ZN497_HUMAN^ZN497_HUMAN^Q:1095-634,H:192-348^40.76%ID^E:5e-28^RecName: Full=Zinc finger protein 497;^Eukaryota; Metazoa; Chordata; Craniata; Ver…	.	TRINITY_DN60243_c0_g1_i3.p1	454-2100[-]	ZN497_HUMAN^ZN497_HUMAN^Q:299-495,H:296-493^37.5%ID^E:6.88e-36^RecName: Full=Zinc finger protein 497;^Eukaryota; Metazoa; Chordata; Craniata; Vertebrata; Euteleostomi; Mammalia; Eutheria; Euarchontoglires; Primates; Haplorrhini; Catarrhini; Hominidae; Homo`ZN497_HUMAN^ZN497_HUMAN^Q:334-494,H:190-352^40.244%ID^E:1.99e-28^RecName: Full=Zinc finger protein 497;^Eukaryota; Metazoa; Chordata; Craniata…	PF07776.15^zf-AD^Zinc-finger associated domain (zf-AD)^13-84^E:2.1e-12`PF00096.26^zf-C2H2^Zinc finger, C2H2 type^359-381^E:0.00016`PF13912.6^zf-C2H2_6^C2H2-type zinc finger^387-406^E:0.062`PF00096.26^zf-C2H2^Zinc finger, C2H2 type^415-437^E:0.0029`PF00096.26^zf-C2H2^Zinc finger, C2H2 type^443-465^E:0.00074`PF00096.26^zf-C2H2^Zinc finger, C2H2 type^471-494^E:0.0021`PF12874.7^zf-met^Zinc-finger of …	.	.	COG5048^Zinc finger protein	KEGG:hsa:162968	GO:0005654^cellular_component^nucleoplasm`GO:0003700^molecular_function^DNA-binding transcription factor activity`GO:0000981^molecular_function^DNA-binding transcription factor activity, RNA polymerase II-specific`GO:0046872^molecular_function^metal ion binding`GO:0044212^molecular_function^transcription regulatory region DNA binding`GO:0000122^biological_process^negative regulation of transcript…	GO:0008270^molecular_function^zinc ion binding`GO:0005634^cellular_component^nucleus`GO:0003676^molecular_function^nucleic acid binding
TRINITY_DN60291_c0_g1	TRINITY_DN60291_c0_g1_i1	CP4P3_DROME^CP4P3_DROME^Q:823-224,H:286-483^35.15%ID^E:6e-33^RecName: Full=Probable cytochrome P450 4p3;^Eukaryota; Metazoa; Ecdysozoa; Arthropoda; Hexapoda; Insecta; Pterygota; Neoptera; Holometabola; Diptera; Brachycera; Muscomorpha; Ephydroidea; Drosophilidae; Drosophila; Sophophora	.	TRINITY_DN60291_c0_g1_i1.p1	134-847[-]	CP4P3_DROME^CP4P3_DROME^Q:9-208,H:286-483^35.149%ID^E:1.01e-33^RecName: Full=Probable cytochrome P450 4p3;^Eukaryota; Metazoa; Ecdysozoa; Arthropoda; Hexapoda; Insecta; Pterygota; Neoptera; Holometabola; Diptera; Brachycera; Muscomorpha; Ephydroidea; Drosophilidae; Drosophila; Sophophora	PF00067.22^p450^Cytochrome P450^3-213^E:8.8e-55	.	.	COG2124^Cytochrome p450	KEGG:dme:Dmel_CG10843`KO:K15001	GO:0005789^cellular_component^endoplasmic reticulum membrane`GO:0031090^cellular_component^organelle membrane`GO:0020037^molecular_function^heme binding`GO:0005506^molecular_function^iron ion binding`GO:0004497^molecular_function^monooxygenase activity`GO:0016705^molecular_function^oxidoreductase activity, acting on paired donors, with incorporation or reduction of molecular oxygen	GO:0005506^molecular_function^iron ion binding`GO:0016705^molecular_function^oxidoreductase activity, acting on paired donors, with incorporation or reduction of molecular oxygen`GO:0020037^molecular_function^heme binding`GO:0055114^biological_process^oxidation-reduction process
TRINITY_DN60291_c0_g1	TRINITY_DN60291_c0_g1_i2	CP4P3_DROME^CP4P3_DROME^Q:874-275,H:286-483^35.15%ID^E:6e-33^RecName: Full=Probable cytochrome P450 4p3;^Eukaryota; Metazoa; Ecdysozoa; Arthropoda; Hexapoda; Insecta; Pterygota; Neoptera; Holometabola; Diptera; Brachycera; Muscomorpha; Ephydroidea; Drosophilidae; Drosophila; Sophophora	.	TRINITY_DN60291_c0_g1_i2.p1	185-898[-]	CP4P3_DROME^CP4P3_DROME^Q:9-208,H:286-483^35.149%ID^E:6.98e-34^RecName: Full=Probable cytochrome P450 4p3;^Eukaryota; Metazoa; Ecdysozoa; Arthropoda; Hexapoda; Insecta; Pterygota; Neoptera; Holometabola; Diptera; Brachycera; Muscomorpha; Ephydroidea; Drosophilidae; Drosophila; Sophophora	PF00067.22^p450^Cytochrome P450^3-213^E:2.7e-54	.	.	COG2124^Cytochrome p450	KEGG:dme:Dmel_CG10843`KO:K15001	GO:0005789^cellular_component^endoplasmic reticulum membrane`GO:0031090^cellular_component^organelle membrane`GO:0020037^molecular_function^heme binding`GO:0005506^molecular_function^iron ion binding`GO:0004497^molecular_function^monooxygenase activity`GO:0016705^molecular_function^oxidoreductase activity, acting on paired donors, with incorporation or reduction of molecular oxygen	GO:0005506^molecular_function^iron ion binding`GO:0016705^molecular_function^oxidoreductase activity, acting on paired donors, with incorporation or reduction of molecular oxygen`GO:0020037^molecular_function^heme binding`GO:0055114^biological_process^oxidation-reduction process
TRINITY_DN60291_c0_g1	TRINITY_DN60291_c0_g1_i3	CP4P3_DROME^CP4P3_DROME^Q:836-237,H:286-483^35.15%ID^E:3e-33^RecName: Full=Probable cytochrome P450 4p3;^Eukaryota; Metazoa; Ecdysozoa; Arthropoda; Hexapoda; Insecta; Pterygota; Neoptera; Holometabola; Diptera; Brachycera; Muscomorpha; Ephydroidea; Drosophilidae; Drosophila; Sophophora	.	TRINITY_DN60291_c0_g1_i3.p1	147-860[-]	CP4P3_DROME^CP4P3_DROME^Q:9-208,H:286-483^35.149%ID^E:3.92e-34^RecName: Full=Probable cytochrome P450 4p3;^Eukaryota; Metazoa; Ecdysozoa; Arthropoda; Hexapoda; Insecta; Pterygota; Neoptera; Holometabola; Diptera; Brachycera; Muscomorpha; Ephydroidea; Drosophilidae; Drosophila; Sophophora	PF00067.22^p450^Cytochrome P450^3-213^E:3.3e-54	.	.	COG2124^Cytochrome p450	KEGG:dme:Dmel_CG10843`KO:K15001	GO:0005789^cellular_component^endoplasmic reticulum membrane`GO:0031090^cellular_component^organelle membrane`GO:0020037^molecular_function^heme binding`GO:0005506^molecular_function^iron ion binding`GO:0004497^molecular_function^monooxygenase activity`GO:0016705^molecular_function^oxidoreductase activity, acting on paired donors, with incorporation or reduction of molecular oxygen	GO:0005506^molecular_function^iron ion binding`GO:0016705^molecular_function^oxidoreductase activity, acting on paired donors, with incorporation or reduction of molecular oxygen`GO:0020037^molecular_function^heme binding`GO:0055114^biological_process^oxidation-reduction process
TRINITY_DN60291_c0_g1	TRINITY_DN60291_c0_g1_i4	CP4P3_DROME^CP4P3_DROME^Q:823-224,H:286-483^35.15%ID^E:6e-34^RecName: Full=Probable cytochrome P450 4p3;^Eukaryota; Metazoa; Ecdysozoa; Arthropoda; Hexapoda; Insecta; Pterygota; Neoptera; Holometabola; Diptera; Brachycera; Muscomorpha; Ephydroidea; Drosophilidae; Drosophila; Sophophora	.	TRINITY_DN60291_c0_g1_i4.p1	134-847[-]	CP4P3_DROME^CP4P3_DROME^Q:9-208,H:286-483^35.149%ID^E:7.27e-35^RecName: Full=Probable cytochrome P450 4p3;^Eukaryota; Metazoa; Ecdysozoa; Arthropoda; Hexapoda; Insecta; Pterygota; Neoptera; Holometabola; Diptera; Brachycera; Muscomorpha; Ephydroidea; Drosophilidae; Drosophila; Sophophora	PF00067.22^p450^Cytochrome P450^3-213^E:8.5e-54	.	.	COG2124^Cytochrome p450	KEGG:dme:Dmel_CG10843`KO:K15001	GO:0005789^cellular_component^endoplasmic reticulum membrane`GO:0031090^cellular_component^organelle membrane`GO:0020037^molecular_function^heme binding`GO:0005506^molecular_function^iron ion binding`GO:0004497^molecular_function^monooxygenase activity`GO:0016705^molecular_function^oxidoreductase activity, acting on paired donors, with incorporation or reduction of molecular oxygen	GO:0005506^molecular_function^iron ion binding`GO:0016705^molecular_function^oxidoreductase activity, acting on paired donors, with incorporation or reduction of molecular oxygen`GO:0020037^molecular_function^heme binding`GO:0055114^biological_process^oxidation-reduction process
TRINITY_DN60226_c0_g1	TRINITY_DN60226_c0_g1_i1	NEC1_BOVIN^NEC1_BOVIN^Q:1074-1157,H:253-280^67.86%ID^E:0.0004^RecName: Full=Neuroendocrine convertase 1;^Eukaryota; Metazoa; Chordata; Craniata; Vertebrata; Euteleostomi; Mammalia; Eutheria; Laurasiatheria; Cetartiodactyla; Ruminantia; Pecora; Bovidae; Bovinae; Bos	.	.	.	.	.	.	.	COG1404^peptidase (S8 and S53, subtilisin, kexin, sedolisin`COG4935^proprotein convertase subtilisin kexin type	KEGG:bta:281967`KO:K01359	GO:0005615^cellular_component^extracellular space`GO:0016020^cellular_component^membrane`GO:0043005^cellular_component^neuron projection`GO:0030133^cellular_component^transport vesicle`GO:0004252^molecular_function^serine-type endopeptidase activity`GO:0016486^biological_process^peptide hormone processing`GO:0016485^biological_process^protein processing	.
TRINITY_DN60218_c0_g1	TRINITY_DN60218_c0_g1_i1	NCKX5_HUMAN^NCKX5_HUMAN^Q:1008-2414,H:32-498^29.07%ID^E:5e-59^RecName: Full=Sodium/potassium/calcium exchanger 5;^Eukaryota; Metazoa; Chordata; Craniata; Vertebrata; Euteleostomi; Mammalia; Eutheria; Euarchontoglires; Primates; Haplorrhini; Catarrhini; Hominidae; Homo	.	TRINITY_DN60218_c0_g1_i1.p1	786-2417[+]	NCKX5_HUMAN^NCKX5_HUMAN^Q:75-543,H:32-498^29.691%ID^E:3.55e-70^RecName: Full=Sodium/potassium/calcium exchanger 5;^Eukaryota; Metazoa; Chordata; Craniata; Vertebrata; Euteleostomi; Mammalia; Eutheria; Euarchontoglires; Primates; Haplorrhini; Catarrhini; Hominidae; Homo	PF01699.24^Na_Ca_ex^Sodium/calcium exchanger protein^120-260^E:5.6e-23`PF01699.24^Na_Ca_ex^Sodium/calcium exchanger protein^374-528^E:2.2e-21	sigP:1^26^0.887^YES	.	ENOG410Y9YY^Solute carrier family 24 (Sodium potassium calcium exchanger), member	KEGG:hsa:283652`KO:K13753	GO:0016021^cellular_component^integral component of membrane`GO:0042470^cellular_component^melanosome`GO:0005802^cellular_component^trans-Golgi network`GO:0032588^cellular_component^trans-Golgi network membrane`GO:0005262^molecular_function^calcium channel activity`GO:0008273^molecular_function^calcium, potassium:sodium antiporter activity`GO:0015293^molecular_function^symporter activity`GO:00705…	GO:0055085^biological_process^transmembrane transport`GO:0016021^cellular_component^integral component of membrane
TRINITY_DN60248_c0_g1	TRINITY_DN60248_c0_g1_i1	.	.	.	.	.	.	.	.	.	.	.	.
TRINITY_DN60248_c0_g1	TRINITY_DN60248_c0_g1_i2	.	.	.	.	.	.	.	.	.	.	.	.
TRINITY_DN60248_c0_g1	TRINITY_DN60248_c0_g1_i3	.	.	.	.	.	.	.	.	.	.	.	.
TRINITY_DN60248_c0_g1	TRINITY_DN60248_c0_g1_i4	.	.	.	.	.	.	.	.	.	.	.	.
TRINITY_DN60232_c0_g1	TRINITY_DN60232_c0_g1_i1	NR5A2_CHICK^NR5A2_CHICK^Q:1584-1874,H:38-135^43.56%ID^E:2e-13^RecName: Full=Nuclear receptor subfamily 5 group A member 2;^Eukaryota; Metazoa; Chordata; Craniata; Vertebrata; Euteleostomi; Archelosauria; Archosauria; Dinosauria; Saurischia; Theropoda; Coelurosauria; Aves; Neognathae; Galloanserae; Galliformes; Phasianidae; Phasianinae; Gallus	.	.	.	.	.	.	.	ENOG410YWC2^steroid hormone receptor activity	KEGG:gga:395961`KO:K08027	GO:0090575^cellular_component^RNA polymerase II transcription factor complex`GO:0003682^molecular_function^chromatin binding`GO:0004879^molecular_function^nuclear receptor activity`GO:0003707^molecular_function^steroid hormone receptor activity`GO:0000976^molecular_function^transcription regulatory region sequence-specific DNA binding`GO:0008270^molecular_function^zinc ion binding`GO:0009755^biol…	.
TRINITY_DN60232_c0_g2	TRINITY_DN60232_c0_g2_i1	KRBA2_HUMAN^KRBA2_HUMAN^Q:869-1273,H:108-241^37.04%ID^E:1e-18^RecName: Full=KRAB-A domain-containing protein 2;^Eukaryota; Metazoa; Chordata; Craniata; Vertebrata; Euteleostomi; Mammalia; Eutheria; Euarchontoglires; Primates; Haplorrhini; Catarrhini; Hominidae; Homo	.	TRINITY_DN60232_c0_g2_i1.p1	869-1279[+]	KRBA2_HUMAN^KRBA2_HUMAN^Q:1-135,H:108-241^37.037%ID^E:7.83e-23^RecName: Full=KRAB-A domain-containing protein 2;^Eukaryota; Metazoa; Chordata; Craniata; Vertebrata; Euteleostomi; Mammalia; Eutheria; Euarchontoglires; Primates; Haplorrhini; Catarrhini; Hominidae; Homo	.	.	.	COG2801^Retrotransposon protein	KEGG:hsa:124751	GO:0003676^molecular_function^nucleic acid binding`GO:0015074^biological_process^DNA integration`GO:0006355^biological_process^regulation of transcription, DNA-templated	.
TRINITY_DN60232_c0_g2	TRINITY_DN60232_c0_g2_i2	.	.	.	.	.	.	.	.	.	.	.	.
TRINITY_DN60232_c0_g1	TRINITY_DN60232_c0_g1_i2	NR5A2_CHICK^NR5A2_CHICK^Q:1556-1846,H:38-135^43.56%ID^E:2e-13^RecName: Full=Nuclear receptor subfamily 5 group A member 2;^Eukaryota; Metazoa; Chordata; Craniata; Vertebrata; Euteleostomi; Archelosauria; Archosauria; Dinosauria; Saurischia; Theropoda; Coelurosauria; Aves; Neognathae; Galloanserae; Galliformes; Phasianidae; Phasianinae; Gallus	.	.	.	.	.	.	.	ENOG410YWC2^steroid hormone receptor activity	KEGG:gga:395961`KO:K08027	GO:0090575^cellular_component^RNA polymerase II transcription factor complex`GO:0003682^molecular_function^chromatin binding`GO:0004879^molecular_function^nuclear receptor activity`GO:0003707^molecular_function^steroid hormone receptor activity`GO:0000976^molecular_function^transcription regulatory region sequence-specific DNA binding`GO:0008270^molecular_function^zinc ion binding`GO:0009755^biol…	.
TRINITY_DN60232_c0_g1	TRINITY_DN60232_c0_g1_i3	NR5A2_CHICK^NR5A2_CHICK^Q:1543-1815,H:44-135^46.32%ID^E:1e-13^RecName: Full=Nuclear receptor subfamily 5 group A member 2;^Eukaryota; Metazoa; Chordata; Craniata; Vertebrata; Euteleostomi; Archelosauria; Archosauria; Dinosauria; Saurischia; Theropoda; Coelurosauria; Aves; Neognathae; Galloanserae; Galliformes; Phasianidae; Phasianinae; Gallus	.	.	.	.	.	.	.	ENOG410YWC2^steroid hormone receptor activity	KEGG:gga:395961`KO:K08027	GO:0090575^cellular_component^RNA polymerase II transcription factor complex`GO:0003682^molecular_function^chromatin binding`GO:0004879^molecular_function^nuclear receptor activity`GO:0003707^molecular_function^steroid hormone receptor activity`GO:0000976^molecular_function^transcription regulatory region sequence-specific DNA binding`GO:0008270^molecular_function^zinc ion binding`GO:0009755^biol…	.
TRINITY_DN60232_c0_g2	TRINITY_DN60232_c0_g2_i3	FTZF1_DROME^FTZF1_DROME^Q:842-925,H:506-533^71.43%ID^E:4e-06^RecName: Full=Nuclear hormone receptor FTZ-F1;^Eukaryota; Metazoa; Ecdysozoa; Arthropoda; Hexapoda; Insecta; Pterygota; Neoptera; Holometabola; Diptera; Brachycera; Muscomorpha; Ephydroidea; Drosophilidae; Drosophila; Sophophora	.	.	.	.	.	.	.	ENOG410YWC2^steroid hormone receptor activity	KEGG:dme:Dmel_CG4059`KO:K08705	GO:0005737^cellular_component^cytoplasm`GO:0005634^cellular_component^nucleus`GO:0090575^cellular_component^RNA polymerase II transcription factor complex`GO:0003682^molecular_function^chromatin binding`GO:0003677^molecular_function^DNA binding`GO:0001228^molecular_function^DNA-binding transcription activator activity, RNA polymerase II-specific`GO:0004879^molecular_function^nuclear receptor acti…	.
TRINITY_DN60232_c0_g2	TRINITY_DN60232_c0_g2_i4	.	.	.	.	.	.	.	.	.	.	.	.
TRINITY_DN60232_c0_g2	TRINITY_DN60232_c0_g2_i5	KRBA2_HUMAN^KRBA2_HUMAN^Q:121-525,H:108-241^37.04%ID^E:5e-20^RecName: Full=KRAB-A domain-containing protein 2;^Eukaryota; Metazoa; Chordata; Craniata; Vertebrata; Euteleostomi; Mammalia; Eutheria; Euarchontoglires; Primates; Haplorrhini; Catarrhini; Hominidae; Homo	.	TRINITY_DN60232_c0_g2_i5.p1	1-531[+]	KRBA2_HUMAN^KRBA2_HUMAN^Q:17-175,H:88-241^34.591%ID^E:1.65e-21^RecName: Full=KRAB-A domain-containing protein 2;^Eukaryota; Metazoa; Chordata; Craniata; Vertebrata; Euteleostomi; Mammalia; Eutheria; Euarchontoglires; Primates; Haplorrhini; Catarrhini; Hominidae; Homo	.	.	.	COG2801^Retrotransposon protein	KEGG:hsa:124751	GO:0003676^molecular_function^nucleic acid binding`GO:0015074^biological_process^DNA integration`GO:0006355^biological_process^regulation of transcription, DNA-templated	.
TRINITY_DN60232_c0_g2	TRINITY_DN60232_c0_g2_i6	.	.	.	.	.	.	.	.	.	.	.	.
TRINITY_DN60232_c0_g1	TRINITY_DN60232_c0_g1_i4	NR5A2_CHICK^NR5A2_CHICK^Q:1570-1842,H:44-135^46.32%ID^E:1e-13^RecName: Full=Nuclear receptor subfamily 5 group A member 2;^Eukaryota; Metazoa; Chordata; Craniata; Vertebrata; Euteleostomi; Archelosauria; Archosauria; Dinosauria; Saurischia; Theropoda; Coelurosauria; Aves; Neognathae; Galloanserae; Galliformes; Phasianidae; Phasianinae; Gallus	.	.	.	.	.	.	.	ENOG410YWC2^steroid hormone receptor activity	KEGG:gga:395961`KO:K08027	GO:0090575^cellular_component^RNA polymerase II transcription factor complex`GO:0003682^molecular_function^chromatin binding`GO:0004879^molecular_function^nuclear receptor activity`GO:0003707^molecular_function^steroid hormone receptor activity`GO:0000976^molecular_function^transcription regulatory region sequence-specific DNA binding`GO:0008270^molecular_function^zinc ion binding`GO:0009755^biol…	.
TRINITY_DN60232_c0_g1	TRINITY_DN60232_c0_g1_i5	NR5A2_CHICK^NR5A2_CHICK^Q:1544-1816,H:44-135^46.32%ID^E:1e-13^RecName: Full=Nuclear receptor subfamily 5 group A member 2;^Eukaryota; Metazoa; Chordata; Craniata; Vertebrata; Euteleostomi; Archelosauria; Archosauria; Dinosauria; Saurischia; Theropoda; Coelurosauria; Aves; Neognathae; Galloanserae; Galliformes; Phasianidae; Phasianinae; Gallus	.	.	.	.	.	.	.	ENOG410YWC2^steroid hormone receptor activity	KEGG:gga:395961`KO:K08027	GO:0090575^cellular_component^RNA polymerase II transcription factor complex`GO:0003682^molecular_function^chromatin binding`GO:0004879^molecular_function^nuclear receptor activity`GO:0003707^molecular_function^steroid hormone receptor activity`GO:0000976^molecular_function^transcription regulatory region sequence-specific DNA binding`GO:0008270^molecular_function^zinc ion binding`GO:0009755^biol…	.
TRINITY_DN60232_c0_g2	TRINITY_DN60232_c0_g2_i7	KRBA2_HUMAN^KRBA2_HUMAN^Q:1598-2002,H:108-241^37.04%ID^E:2e-18^RecName: Full=KRAB-A domain-containing protein 2;^Eukaryota; Metazoa; Chordata; Craniata; Vertebrata; Euteleostomi; Mammalia; Eutheria; Euarchontoglires; Primates; Haplorrhini; Catarrhini; Hominidae; Homo	.	TRINITY_DN60232_c0_g2_i7.p1	1598-2008[+]	KRBA2_HUMAN^KRBA2_HUMAN^Q:1-135,H:108-241^37.037%ID^E:7.83e-23^RecName: Full=KRAB-A domain-containing protein 2;^Eukaryota; Metazoa; Chordata; Craniata; Vertebrata; Euteleostomi; Mammalia; Eutheria; Euarchontoglires; Primates; Haplorrhini; Catarrhini; Hominidae; Homo	.	.	.	COG2801^Retrotransposon protein	KEGG:hsa:124751	GO:0003676^molecular_function^nucleic acid binding`GO:0015074^biological_process^DNA integration`GO:0006355^biological_process^regulation of transcription, DNA-templated	.
TRINITY_DN60232_c0_g1	TRINITY_DN60232_c0_g1_i6	NR5A2_CHICK^NR5A2_CHICK^Q:1583-1873,H:38-135^43.56%ID^E:2e-13^RecName: Full=Nuclear receptor subfamily 5 group A member 2;^Eukaryota; Metazoa; Chordata; Craniata; Vertebrata; Euteleostomi; Archelosauria; Archosauria; Dinosauria; Saurischia; Theropoda; Coelurosauria; Aves; Neognathae; Galloanserae; Galliformes; Phasianidae; Phasianinae; Gallus	.	.	.	.	.	.	.	ENOG410YWC2^steroid hormone receptor activity	KEGG:gga:395961`KO:K08027	GO:0090575^cellular_component^RNA polymerase II transcription factor complex`GO:0003682^molecular_function^chromatin binding`GO:0004879^molecular_function^nuclear receptor activity`GO:0003707^molecular_function^steroid hormone receptor activity`GO:0000976^molecular_function^transcription regulatory region sequence-specific DNA binding`GO:0008270^molecular_function^zinc ion binding`GO:0009755^biol…	.
TRINITY_DN60265_c0_g1	TRINITY_DN60265_c0_g1_i1	.	.	.	.	.	.	.	.	.	.	.	.
TRINITY_DN60265_c0_g1	TRINITY_DN60265_c0_g1_i2	.	.	.	.	.	.	.	.	.	.	.	.
TRINITY_DN60265_c0_g1	TRINITY_DN60265_c0_g1_i3	.	.	.	.	.	.	.	.	.	.	.	.
TRINITY_DN60265_c0_g1	TRINITY_DN60265_c0_g1_i4	.	.	.	.	.	.	.	.	.	.	.	.
TRINITY_DN60265_c0_g1	TRINITY_DN60265_c0_g1_i5	.	.	.	.	.	.	.	.	.	.	.	.
TRINITY_DN60219_c0_g1	TRINITY_DN60219_c0_g1_i1	.	.	.	.	.	.	.	.	.	.	.	.
TRINITY_DN60219_c1_g1	TRINITY_DN60219_c1_g1_i1	PTHB1_XENLA^PTHB1_XENLA^Q:56-784,H:118-365^32.54%ID^E:4e-41^RecName: Full=Protein PTHB1;^Eukaryota; Metazoa; Chordata; Craniata; Vertebrata; Euteleostomi; Amphibia; Batrachia; Anura; Pipoidea; Pipidae; Xenopodinae; Xenopus; Xenopus	.	TRINITY_DN60219_c1_g1_i1.p1	2-1030[+]	PTHB1_XENLA^PTHB1_XENLA^Q:19-261,H:118-365^32.54%ID^E:1.11e-41^RecName: Full=Protein PTHB1;^Eukaryota; Metazoa; Chordata; Craniata; Vertebrata; Euteleostomi; Amphibia; Batrachia; Anura; Pipoidea; Pipidae; Xenopodinae; Xenopus; Xenopus	PF14727.6^PHTB1_N^PTHB1 N-terminus^19-299^E:1.2e-72	sigP:1^19^0.749^YES	.	.	KEGG:xla:447236`KO:K19398	GO:0034464^cellular_component^BBSome`GO:0060170^cellular_component^ciliary membrane`GO:0005929^cellular_component^cilium`GO:0005737^cellular_component^cytoplasm`GO:0005815^cellular_component^microtubule organizing center	.
TRINITY_DN60219_c1_g1	TRINITY_DN60219_c1_g1_i2	PTHB1_XENLA^PTHB1_XENLA^Q:130-1200,H:1-365^32.89%ID^E:7e-60^RecName: Full=Protein PTHB1;^Eukaryota; Metazoa; Chordata; Craniata; Vertebrata; Euteleostomi; Amphibia; Batrachia; Anura; Pipoidea; Pipidae; Xenopodinae; Xenopus; Xenopus	.	TRINITY_DN60219_c1_g1_i2.p1	130-1446[+]	PTHB1_XENLA^PTHB1_XENLA^Q:1-357,H:1-365^32.888%ID^E:5.43e-61^RecName: Full=Protein PTHB1;^Eukaryota; Metazoa; Chordata; Craniata; Vertebrata; Euteleostomi; Amphibia; Batrachia; Anura; Pipoidea; Pipidae; Xenopodinae; Xenopus; Xenopus	PF14727.6^PHTB1_N^PTHB1 N-terminus^1-395^E:9e-99	.	.	.	KEGG:xla:447236`KO:K19398	GO:0034464^cellular_component^BBSome`GO:0060170^cellular_component^ciliary membrane`GO:0005929^cellular_component^cilium`GO:0005737^cellular_component^cytoplasm`GO:0005815^cellular_component^microtubule organizing center	.
TRINITY_DN60219_c1_g1	TRINITY_DN60219_c1_g1_i3	PTHB1_XENLA^PTHB1_XENLA^Q:56-556,H:118-293^35.8%ID^E:6e-33^RecName: Full=Protein PTHB1;^Eukaryota; Metazoa; Chordata; Craniata; Vertebrata; Euteleostomi; Amphibia; Batrachia; Anura; Pipoidea; Pipidae; Xenopodinae; Xenopus; Xenopus	.	.	.	.	.	.	.	.	KEGG:xla:447236`KO:K19398	GO:0034464^cellular_component^BBSome`GO:0060170^cellular_component^ciliary membrane`GO:0005929^cellular_component^cilium`GO:0005737^cellular_component^cytoplasm`GO:0005815^cellular_component^microtubule organizing center	.
TRINITY_DN60219_c1_g1	TRINITY_DN60219_c1_g1_i4	PTHB1_XENLA^PTHB1_XENLA^Q:130-738,H:1-206^36.97%ID^E:8e-36^RecName: Full=Protein PTHB1;^Eukaryota; Metazoa; Chordata; Craniata; Vertebrata; Euteleostomi; Amphibia; Batrachia; Anura; Pipoidea; Pipidae; Xenopodinae; Xenopus; Xenopus	.	TRINITY_DN60219_c1_g1_i4.p1	130-741[+]	PTHB1_XENLA^PTHB1_XENLA^Q:1-203,H:1-206^36.967%ID^E:1.41e-37^RecName: Full=Protein PTHB1;^Eukaryota; Metazoa; Chordata; Craniata; Vertebrata; Euteleostomi; Amphibia; Batrachia; Anura; Pipoidea; Pipidae; Xenopodinae; Xenopus; Xenopus	PF14727.6^PHTB1_N^PTHB1 N-terminus^1-203^E:5.7e-53	.	.	.	KEGG:xla:447236`KO:K19398	GO:0034464^cellular_component^BBSome`GO:0060170^cellular_component^ciliary membrane`GO:0005929^cellular_component^cilium`GO:0005737^cellular_component^cytoplasm`GO:0005815^cellular_component^microtubule organizing center	.
TRINITY_DN60220_c1_g1	TRINITY_DN60220_c1_g1_i1	DPH6_RAT^DPH6_RAT^Q:5449-4715,H:1-250^68%ID^E:6e-107^RecName: Full=Diphthine--ammonia ligase;^Eukaryota; Metazoa; Chordata; Craniata; Vertebrata; Euteleostomi; Mammalia; Eutheria; Euarchontoglires; Glires; Rodentia; Myomorpha; Muroidea; Muridae; Murinae; Rattus	.	TRINITY_DN60220_c1_g1_i1.p1	3188-5449[-]	DPH6_SCHPO^DPH6_SCHPO^Q:1-614,H:1-537^37.198%ID^E:1.37e-116^RecName: Full=Diphthine--ammonia ligase;^Eukaryota; Fungi; Dikarya; Ascomycota; Taphrinomycotina; Schizosaccharomycetes; Schizosaccharomycetales; Schizosaccharomycetaceae; Schizosaccharomyces	PF01902.17^Diphthami_syn_2^Diphthamide synthase^1-226^E:3.2e-43`PF01042.21^Ribonuc_L-PSP^Endoribonuclease L-PSP^380-440^E:7.3e-09`PF01042.21^Ribonuc_L-PSP^Endoribonuclease L-PSP^485-598^E:2.9e-09	.	.	.	KEGG:spo:SPBC577.12`KO:K06927	GO:0005829^cellular_component^cytosol`GO:0005634^cellular_component^nucleus`GO:0005524^molecular_function^ATP binding`GO:0017178^molecular_function^diphthine-ammonia ligase activity`GO:0051321^biological_process^meiotic cell cycle`GO:0017183^biological_process^peptidyl-diphthamide biosynthetic process from peptidyl-histidine	.
TRINITY_DN60220_c1_g1	TRINITY_DN60220_c1_g1_i2	DPH6_RAT^DPH6_RAT^Q:5447-4713,H:1-250^68%ID^E:6e-107^RecName: Full=Diphthine--ammonia ligase;^Eukaryota; Metazoa; Chordata; Craniata; Vertebrata; Euteleostomi; Mammalia; Eutheria; Euarchontoglires; Glires; Rodentia; Myomorpha; Muroidea; Muridae; Murinae; Rattus	.	TRINITY_DN60220_c1_g1_i2.p1	3186-5447[-]	DPH6_SCHPO^DPH6_SCHPO^Q:1-614,H:1-537^37.198%ID^E:1.37e-116^RecName: Full=Diphthine--ammonia ligase;^Eukaryota; Fungi; Dikarya; Ascomycota; Taphrinomycotina; Schizosaccharomycetes; Schizosaccharomycetales; Schizosaccharomycetaceae; Schizosaccharomyces	PF01902.17^Diphthami_syn_2^Diphthamide synthase^1-226^E:3.2e-43`PF01042.21^Ribonuc_L-PSP^Endoribonuclease L-PSP^380-440^E:7.3e-09`PF01042.21^Ribonuc_L-PSP^Endoribonuclease L-PSP^485-598^E:2.9e-09	.	.	.	KEGG:spo:SPBC577.12`KO:K06927	GO:0005829^cellular_component^cytosol`GO:0005634^cellular_component^nucleus`GO:0005524^molecular_function^ATP binding`GO:0017178^molecular_function^diphthine-ammonia ligase activity`GO:0051321^biological_process^meiotic cell cycle`GO:0017183^biological_process^peptidyl-diphthamide biosynthetic process from peptidyl-histidine	.
TRINITY_DN60220_c1_g1	TRINITY_DN60220_c1_g1_i3	DPH6_SCHPO^DPH6_SCHPO^Q:4403-3579,H:292-547^28.93%ID^E:6e-25^RecName: Full=Diphthine--ammonia ligase;^Eukaryota; Fungi; Dikarya; Ascomycota; Taphrinomycotina; Schizosaccharomycetes; Schizosaccharomycetales; Schizosaccharomycetaceae; Schizosaccharomyces	.	TRINITY_DN60220_c1_g1_i3.p1	3189-4673[-]	DPH6_SCHPO^DPH6_SCHPO^Q:91-365,H:292-547^28.929%ID^E:1.08e-26^RecName: Full=Diphthine--ammonia ligase;^Eukaryota; Fungi; Dikarya; Ascomycota; Taphrinomycotina; Schizosaccharomycetes; Schizosaccharomycetales; Schizosaccharomycetaceae; Schizosaccharomyces	PF01042.21^Ribonuc_L-PSP^Endoribonuclease L-PSP^121-181^E:4e-09`PF01042.21^Ribonuc_L-PSP^Endoribonuclease L-PSP^226-339^E:1.5e-09	.	.	.	KEGG:spo:SPBC577.12`KO:K06927	GO:0005829^cellular_component^cytosol`GO:0005634^cellular_component^nucleus`GO:0005524^molecular_function^ATP binding`GO:0017178^molecular_function^diphthine-ammonia ligase activity`GO:0051321^biological_process^meiotic cell cycle`GO:0017183^biological_process^peptidyl-diphthamide biosynthetic process from peptidyl-histidine	.
TRINITY_DN60220_c1_g1	TRINITY_DN60220_c1_g1_i4	DPH6_RAT^DPH6_RAT^Q:5446-4712,H:1-250^68%ID^E:6e-107^RecName: Full=Diphthine--ammonia ligase;^Eukaryota; Metazoa; Chordata; Craniata; Vertebrata; Euteleostomi; Mammalia; Eutheria; Euarchontoglires; Glires; Rodentia; Myomorpha; Muroidea; Muridae; Murinae; Rattus	.	TRINITY_DN60220_c1_g1_i4.p1	3185-5446[-]	DPH6_SCHPO^DPH6_SCHPO^Q:1-614,H:1-537^37.198%ID^E:1.37e-116^RecName: Full=Diphthine--ammonia ligase;^Eukaryota; Fungi; Dikarya; Ascomycota; Taphrinomycotina; Schizosaccharomycetes; Schizosaccharomycetales; Schizosaccharomycetaceae; Schizosaccharomyces	PF01902.17^Diphthami_syn_2^Diphthamide synthase^1-226^E:3.2e-43`PF01042.21^Ribonuc_L-PSP^Endoribonuclease L-PSP^380-440^E:7.3e-09`PF01042.21^Ribonuc_L-PSP^Endoribonuclease L-PSP^485-598^E:2.9e-09	.	.	.	KEGG:spo:SPBC577.12`KO:K06927	GO:0005829^cellular_component^cytosol`GO:0005634^cellular_component^nucleus`GO:0005524^molecular_function^ATP binding`GO:0017178^molecular_function^diphthine-ammonia ligase activity`GO:0051321^biological_process^meiotic cell cycle`GO:0017183^biological_process^peptidyl-diphthamide biosynthetic process from peptidyl-histidine	.
TRINITY_DN60274_c0_g1	TRINITY_DN60274_c0_g1_i1	.	.	.	.	.	.	.	.	.	.	.	.
TRINITY_DN60274_c0_g2	TRINITY_DN60274_c0_g2_i1	.	.	.	.	.	.	.	.	.	.	.	.
TRINITY_DN60274_c0_g1	TRINITY_DN60274_c0_g1_i2	.	.	.	.	.	.	.	.	.	.	.	.
TRINITY_DN60274_c0_g2	TRINITY_DN60274_c0_g2_i2	.	.	.	.	.	.	.	.	.	.	.	.
TRINITY_DN60274_c0_g2	TRINITY_DN60274_c0_g2_i3	.	.	.	.	.	.	.	.	.	.	.	.
TRINITY_DN60302_c0_g1	TRINITY_DN60302_c0_g1_i1	TSR3_HUMAN^TSR3_HUMAN^Q:55-585,H:60-236^53.67%ID^E:5e-67^RecName: Full=Ribosome biogenesis protein TSR3 homolog {ECO:0000255|HAMAP-Rule:MF_03146};^Eukaryota; Metazoa; Chordata; Craniata; Vertebrata; Euteleostomi; Mammalia; Eutheria; Euarchontoglires; Primates; Haplorrhini; Catarrhini; Hominidae; Homo	.	TRINITY_DN60302_c0_g1_i1.p1	1-627[+]	TSR3_HUMAN^TSR3_HUMAN^Q:19-195,H:60-236^53.672%ID^E:1.56e-70^RecName: Full=Ribosome biogenesis protein TSR3 homolog {ECO:0000255|HAMAP-Rule:MF_03146};^Eukaryota; Metazoa; Chordata; Craniata; Vertebrata; Euteleostomi; Mammalia; Eutheria; Euarchontoglires; Primates; Haplorrhini; Catarrhini; Hominidae; Homo	PF04068.15^RLI^Possible Fer4-like domain in RNase L inhibitor, RLI^18-51^E:2.5e-12`PF04034.13^Ribo_biogen_C^Ribosome biogenesis protein, C-terminal^55-181^E:2.2e-54	.	.	COG2042^pre-rRNA processing protein involved in ribosome biogenesis (By similarity)	KEGG:hsa:115939`KO:K09140	GO:0005829^cellular_component^cytosol`GO:0016740^molecular_function^transferase activity`GO:0030490^biological_process^maturation of SSU-rRNA`GO:0000154^biological_process^rRNA modification	.
TRINITY_DN60229_c1_g1	TRINITY_DN60229_c1_g1_i1	ASM1_CAEEL^ASM1_CAEEL^Q:1068-2741,H:41-548^29.2%ID^E:5e-69^RecName: Full=Sphingomyelin phosphodiesterase 1;^Eukaryota; Metazoa; Ecdysozoa; Nematoda; Chromadorea; Rhabditida; Rhabditina; Rhabditomorpha; Rhabditoidea; Rhabditidae; Peloderinae; Caenorhabditis	.	TRINITY_DN60229_c1_g1_i1.p1	846-2810[+]	ASM_HUMAN^ASM_HUMAN^Q:71-635,H:87-599^29.983%ID^E:4.51e-74^RecName: Full=Sphingomyelin phosphodiesterase;^Eukaryota; Metazoa; Chordata; Craniata; Vertebrata; Euteleostomi; Mammalia; Eutheria; Euarchontoglires; Primates; Haplorrhini; Catarrhini; Hominidae; Homo	PF00149.28^Metallophos^Calcineurin-like phosphoesterase^284-501^E:8.1e-13	sigP:1^16^0.794^YES	.	ENOG410YYPB^Sphingomyelin phosphodiesterase	KEGG:hsa:6609`KO:K12350	GO:0005768^cellular_component^endosome`GO:0070062^cellular_component^extracellular exosome`GO:0005615^cellular_component^extracellular space`GO:0042599^cellular_component^lamellar body`GO:0043202^cellular_component^lysosomal lumen`GO:0005764^cellular_component^lysosome`GO:0005886^cellular_component^plasma membrane`GO:0061750^molecular_function^acid sphingomyelin phosphodiesterase activity`GO:0016…	GO:0016787^molecular_function^hydrolase activity
TRINITY_DN60229_c1_g1	TRINITY_DN60229_c1_g1_i2	ASM1_CAEEL^ASM1_CAEEL^Q:1068-2741,H:41-548^29.2%ID^E:5e-69^RecName: Full=Sphingomyelin phosphodiesterase 1;^Eukaryota; Metazoa; Ecdysozoa; Nematoda; Chromadorea; Rhabditida; Rhabditina; Rhabditomorpha; Rhabditoidea; Rhabditidae; Peloderinae; Caenorhabditis	.	TRINITY_DN60229_c1_g1_i2.p1	846-2810[+]	ASM_HUMAN^ASM_HUMAN^Q:71-635,H:87-599^29.983%ID^E:4.51e-74^RecName: Full=Sphingomyelin phosphodiesterase;^Eukaryota; Metazoa; Chordata; Craniata; Vertebrata; Euteleostomi; Mammalia; Eutheria; Euarchontoglires; Primates; Haplorrhini; Catarrhini; Hominidae; Homo	PF00149.28^Metallophos^Calcineurin-like phosphoesterase^284-501^E:8.1e-13	sigP:1^16^0.794^YES	.	ENOG410YYPB^Sphingomyelin phosphodiesterase	KEGG:hsa:6609`KO:K12350	GO:0005768^cellular_component^endosome`GO:0070062^cellular_component^extracellular exosome`GO:0005615^cellular_component^extracellular space`GO:0042599^cellular_component^lamellar body`GO:0043202^cellular_component^lysosomal lumen`GO:0005764^cellular_component^lysosome`GO:0005886^cellular_component^plasma membrane`GO:0061750^molecular_function^acid sphingomyelin phosphodiesterase activity`GO:0016…	GO:0016787^molecular_function^hydrolase activity
TRINITY_DN60299_c0_g1	TRINITY_DN60299_c0_g1_i1	ZN782_HUMAN^ZN782_HUMAN^Q:1743-1330,H:534-664^33.33%ID^E:2e-09^RecName: Full=Zinc finger protein 782;^Eukaryota; Metazoa; Chordata; Craniata; Vertebrata; Euteleostomi; Mammalia; Eutheria; Euarchontoglires; Primates; Haplorrhini; Catarrhini; Hominidae; Homo`ZN782_HUMAN^ZN782_HUMAN^Q:1743-1315,H:422-556^32.17%ID^E:2e-05^RecName: Full=Zinc finger protein 782;^Eukaryota; Metazoa; Chordata; Craniata; …	.	TRINITY_DN60299_c0_g1_i1.p1	1303-1854[-]	ZN282_HUMAN^ZN282_HUMAN^Q:34-180,H:514-652^31.973%ID^E:3.55e-12^RecName: Full=Zinc finger protein 282;^Eukaryota; Metazoa; Chordata; Craniata; Vertebrata; Euteleostomi; Mammalia; Eutheria; Euarchontoglires; Primates; Haplorrhini; Catarrhini; Hominidae; Homo	PF00096.26^zf-C2H2^Zinc finger, C2H2 type^38-61^E:0.0021`PF00096.26^zf-C2H2^Zinc finger, C2H2 type^129-150^E:0.01`PF16622.5^zf-C2H2_11^zinc-finger C2H2-type^156-181^E:0.00038`PF00096.26^zf-C2H2^Zinc finger, C2H2 type^157-180^E:0.001`PF12874.7^zf-met^Zinc-finger of C2H2 type^157-176^E:0.0067`PF13912.6^zf-C2H2_6^C2H2-type zinc finger^157-182^E:0.032	.	.	COG5048^Zinc finger protein	KEGG:hsa:8427`KO:K09228	GO:0005634^cellular_component^nucleus`GO:0003677^molecular_function^DNA binding`GO:0000981^molecular_function^DNA-binding transcription factor activity, RNA polymerase II-specific`GO:0008270^molecular_function^zinc ion binding`GO:0045892^biological_process^negative regulation of transcription, DNA-templated`GO:0006355^biological_process^regulation of transcription, DNA-templated	GO:0003676^molecular_function^nucleic acid binding
TRINITY_DN60299_c0_g1	TRINITY_DN60299_c0_g1_i2	.	.	.	.	.	.	.	.	.	.	.	.
TRINITY_DN60254_c0_g1	TRINITY_DN60254_c0_g1_i1	.	.	TRINITY_DN60254_c0_g1_i1.p1	236-1777[+]	.	.	.	.	.	.	.	.
TRINITY_DN60298_c0_g1	TRINITY_DN60298_c0_g1_i1	.	.	TRINITY_DN60298_c0_g1_i1.p1	160-996[+]	.	PF10545.9^MADF_DNA_bdg^Alcohol dehydrogenase transcription factor Myb/SANT-like^11-97^E:8.4e-13	.	.	.	.	.	.
TRINITY_DN60298_c0_g1	TRINITY_DN60298_c0_g1_i2	.	.	TRINITY_DN60298_c0_g1_i2.p1	160-996[+]	.	PF10545.9^MADF_DNA_bdg^Alcohol dehydrogenase transcription factor Myb/SANT-like^11-97^E:8.4e-13	.	.	.	.	.	.
TRINITY_DN60262_c0_g1	TRINITY_DN60262_c0_g1_i1	.	.	.	.	.	.	.	.	.	.	.	.
TRINITY_DN60262_c0_g1	TRINITY_DN60262_c0_g1_i2	.	.	.	.	.	.	.	.	.	.	.	.
TRINITY_DN60262_c0_g1	TRINITY_DN60262_c0_g1_i3	.	.	.	.	.	.	.	.	.	.	.	.
TRINITY_DN60284_c0_g1	TRINITY_DN60284_c0_g1_i1	.	.	TRINITY_DN60284_c0_g1_i1.p1	3-776[-]	.	PF02892.15^zf-BED^BED zinc finger^6-51^E:3.6e-10	.	.	.	.	.	GO:0003677^molecular_function^DNA binding
TRINITY_DN60284_c0_g1	TRINITY_DN60284_c0_g1_i2	.	.	TRINITY_DN60284_c0_g1_i2.p1	3-512[-]	.	.	.	.	.	.	.	.
TRINITY_DN60284_c0_g2	TRINITY_DN60284_c0_g2_i1	.	.	.	.	.	.	.	.	.	.	.	.
TRINITY_DN60284_c0_g1	TRINITY_DN60284_c0_g1_i3	.	.	TRINITY_DN60284_c0_g1_i3.p1	3-452[-]	.	.	.	.	.	.	.	.
TRINITY_DN60284_c0_g1	TRINITY_DN60284_c0_g1_i4	.	.	TRINITY_DN60284_c0_g1_i4.p1	3-440[-]	.	.	.	.	.	.	.	.
TRINITY_DN60284_c0_g1	TRINITY_DN60284_c0_g1_i5	.	.	TRINITY_DN60284_c0_g1_i5.p1	3-851[-]	.	PF02892.15^zf-BED^BED zinc finger^6-51^E:4.2e-10	.	.	.	.	.	GO:0003677^molecular_function^DNA binding
TRINITY_DN60284_c0_g1	TRINITY_DN60284_c0_g1_i6	.	.	TRINITY_DN60284_c0_g1_i6.p1	3-464[-]	.	.	.	.	.	.	.	.
TRINITY_DN60280_c0_g1	TRINITY_DN60280_c0_g1_i1	TBB1_GLOMM^TBB1_GLOMM^Q:837-1,H:26-304^86.38%ID^E:2e-153^RecName: Full=Tubulin beta-1 chain;^Eukaryota; Metazoa; Ecdysozoa; Arthropoda; Hexapoda; Insecta; Pterygota; Neoptera; Holometabola; Diptera; Brachycera; Muscomorpha; Hippoboscoidea; Glossinidae; Glossina	.	TRINITY_DN60280_c0_g1_i1.p1	1-837[-]	TBB1_GLOMM^TBB1_GLOMM^Q:1-279,H:26-304^86.38%ID^E:9.81e-173^RecName: Full=Tubulin beta-1 chain;^Eukaryota; Metazoa; Ecdysozoa; Arthropoda; Hexapoda; Insecta; Pterygota; Neoptera; Holometabola; Diptera; Brachycera; Muscomorpha; Hippoboscoidea; Glossinidae; Glossina	PF00091.25^Tubulin^Tubulin/FtsZ family, GTPase domain^2-186^E:1.6e-58`PF03953.17^Tubulin_C^Tubulin C-terminal domain^236-278^E:3.7e-10	.	.	.	.	GO:0005737^cellular_component^cytoplasm`GO:0005874^cellular_component^microtubule`GO:0005525^molecular_function^GTP binding`GO:0003924^molecular_function^GTPase activity`GO:0005200^molecular_function^structural constituent of cytoskeleton`GO:0007017^biological_process^microtubule-based process	GO:0003924^molecular_function^GTPase activity
TRINITY_DN60240_c0_g1	TRINITY_DN60240_c0_g1_i1	.	.	TRINITY_DN60240_c0_g1_i1.p1	235-576[+]	.	.	.	.	.	.	.	.
TRINITY_DN60240_c0_g1	TRINITY_DN60240_c0_g1_i2	.	.	TRINITY_DN60240_c0_g1_i2.p1	862-1659[+]	.	PF10545.9^MADF_DNA_bdg^Alcohol dehydrogenase transcription factor Myb/SANT-like^7-83^E:3.3e-15`PF02944.20^BESS^BESS motif^193-217^E:4.7e-06	.	.	.	.	.	GO:0003677^molecular_function^DNA binding
TRINITY_DN60240_c0_g1	TRINITY_DN60240_c0_g1_i3	.	.	.	.	.	.	.	.	.	.	.	.
TRINITY_DN60240_c0_g1	TRINITY_DN60240_c0_g1_i4	.	.	TRINITY_DN60240_c0_g1_i4.p1	669-1466[+]	.	PF10545.9^MADF_DNA_bdg^Alcohol dehydrogenase transcription factor Myb/SANT-like^7-83^E:3.3e-15`PF02944.20^BESS^BESS motif^193-217^E:4.7e-06	.	.	.	.	.	GO:0003677^molecular_function^DNA binding
TRINITY_DN60240_c0_g1	TRINITY_DN60240_c0_g1_i5	.	.	.	.	.	.	.	.	.	.	.	.
TRINITY_DN60240_c0_g1	TRINITY_DN60240_c0_g1_i6	.	.	TRINITY_DN60240_c0_g1_i6.p1	669-1466[+]	.	PF10545.9^MADF_DNA_bdg^Alcohol dehydrogenase transcription factor Myb/SANT-like^7-83^E:3.3e-15`PF02944.20^BESS^BESS motif^193-217^E:4.7e-06	.	.	.	.	.	GO:0003677^molecular_function^DNA binding
TRINITY_DN60240_c0_g1	TRINITY_DN60240_c0_g1_i7	.	.	.	.	.	.	.	.	.	.	.	.
TRINITY_DN60240_c0_g2	TRINITY_DN60240_c0_g2_i1	.	.	.	.	.	.	.	.	.	.	.	.
TRINITY_DN60212_c0_g1	TRINITY_DN60212_c0_g1_i1	.	.	TRINITY_DN60212_c0_g1_i1.p1	393-1217[-]	.	PF10545.9^MADF_DNA_bdg^Alcohol dehydrogenase transcription factor Myb/SANT-like^14-91^E:7.5e-15	.	.	.	.	.	.
TRINITY_DN60212_c0_g1	TRINITY_DN60212_c0_g1_i2	.	.	TRINITY_DN60212_c0_g1_i2.p1	393-1319[-]	.	PF10545.9^MADF_DNA_bdg^Alcohol dehydrogenase transcription factor Myb/SANT-like^30-116^E:1.2e-17	.	.	.	.	.	.
TRINITY_DN60215_c4_g1	TRINITY_DN60215_c4_g1_i1	LIP3_DROME^LIP3_DROME^Q:28-552,H:129-303^44%ID^E:2e-44^RecName: Full=Lipase 3;^Eukaryota; Metazoa; Ecdysozoa; Arthropoda; Hexapoda; Insecta; Pterygota; Neoptera; Holometabola; Diptera; Brachycera; Muscomorpha; Ephydroidea; Drosophilidae; Drosophila; Sophophora	.	TRINITY_DN60215_c4_g1_i1.p1	1-537[+]	LIP3_DROME^LIP3_DROME^Q:10-173,H:129-292^45.122%ID^E:1.13e-43^RecName: Full=Lipase 3;^Eukaryota; Metazoa; Ecdysozoa; Arthropoda; Hexapoda; Insecta; Pterygota; Neoptera; Holometabola; Diptera; Brachycera; Muscomorpha; Ephydroidea; Drosophilidae; Drosophila; Sophophora	PF00561.20^Abhydrolase_1^alpha/beta hydrolase fold^16-82^E:5.2e-07	.	.	COG0596^Alpha beta hydrolase	KEGG:dme:Dmel_CG8823`KO:K01052	GO:0016298^molecular_function^lipase activity`GO:0044255^biological_process^cellular lipid metabolic process`GO:0016042^biological_process^lipid catabolic process	.
TRINITY_DN60215_c5_g1	TRINITY_DN60215_c5_g1_i1	LICH_MACFA^LICH_MACFA^Q:11-289,H:242-333^31.18%ID^E:5e-13^RecName: Full=Lysosomal acid lipase/cholesteryl ester hydrolase;^Eukaryota; Metazoa; Chordata; Craniata; Vertebrata; Euteleostomi; Mammalia; Eutheria; Euarchontoglires; Primates; Haplorrhini; Catarrhini; Cercopithecidae; Cercopithecinae; Macaca	.	.	.	.	.	.	.	.	.	GO:0005764^cellular_component^lysosome`GO:0004771^molecular_function^sterol esterase activity`GO:0016042^biological_process^lipid catabolic process	.
TRINITY_DN60215_c5_g1	TRINITY_DN60215_c5_g1_i2	LIP1_DROME^LIP1_DROME^Q:1138-2271,H:59-414^44.36%ID^E:8e-97^RecName: Full=Lipase 1;^Eukaryota; Metazoa; Ecdysozoa; Arthropoda; Hexapoda; Insecta; Pterygota; Neoptera; Holometabola; Diptera; Brachycera; Muscomorpha; Ephydroidea; Drosophilidae; Drosophila; Sophophora`LIP1_DROME^LIP1_DROME^Q:26-481,H:264-414^34.87%ID^E:3e-23^RecName: Full=Lipase 1;^Eukaryota; Metazoa; Ecdysozoa; Arthropoda; Hexapoda…	.	TRINITY_DN60215_c5_g1_i2.p1	1024-2307[+]	LIP1_DROME^LIP1_DROME^Q:39-427,H:59-425^43.367%ID^E:3.57e-103^RecName: Full=Lipase 1;^Eukaryota; Metazoa; Ecdysozoa; Arthropoda; Hexapoda; Insecta; Pterygota; Neoptera; Holometabola; Diptera; Brachycera; Muscomorpha; Ephydroidea; Drosophilidae; Drosophila; Sophophora	PF04083.16^Abhydro_lipase^Partial alpha/beta-hydrolase lipase region^49-110^E:3.9e-25`PF00561.20^Abhydrolase_1^alpha/beta hydrolase fold^92-219^E:4.8e-16	sigP:1^19^0.716^YES	.	COG0596^Alpha beta hydrolase	KEGG:dme:Dmel_CG7279	GO:0005576^cellular_component^extracellular region`GO:0016298^molecular_function^lipase activity`GO:0044255^biological_process^cellular lipid metabolic process`GO:0007586^biological_process^digestion`GO:0016042^biological_process^lipid catabolic process	GO:0006629^biological_process^lipid metabolic process
TRINITY_DN60215_c5_g1	TRINITY_DN60215_c5_g1_i3	LIP1_DROME^LIP1_DROME^Q:1091-2224,H:59-414^44.36%ID^E:9e-97^RecName: Full=Lipase 1;^Eukaryota; Metazoa; Ecdysozoa; Arthropoda; Hexapoda; Insecta; Pterygota; Neoptera; Holometabola; Diptera; Brachycera; Muscomorpha; Ephydroidea; Drosophilidae; Drosophila; Sophophora`LIP1_DROME^LIP1_DROME^Q:3-434,H:272-414^35.42%ID^E:2e-22^RecName: Full=Lipase 1;^Eukaryota; Metazoa; Ecdysozoa; Arthropoda; Hexapoda;…	.	TRINITY_DN60215_c5_g1_i3.p1	977-2260[+]	LIP1_DROME^LIP1_DROME^Q:39-427,H:59-425^43.367%ID^E:3.57e-103^RecName: Full=Lipase 1;^Eukaryota; Metazoa; Ecdysozoa; Arthropoda; Hexapoda; Insecta; Pterygota; Neoptera; Holometabola; Diptera; Brachycera; Muscomorpha; Ephydroidea; Drosophilidae; Drosophila; Sophophora	PF04083.16^Abhydro_lipase^Partial alpha/beta-hydrolase lipase region^49-110^E:3.9e-25`PF00561.20^Abhydrolase_1^alpha/beta hydrolase fold^92-219^E:4.8e-16	sigP:1^19^0.716^YES	.	COG0596^Alpha beta hydrolase	KEGG:dme:Dmel_CG7279	GO:0005576^cellular_component^extracellular region`GO:0016298^molecular_function^lipase activity`GO:0044255^biological_process^cellular lipid metabolic process`GO:0007586^biological_process^digestion`GO:0016042^biological_process^lipid catabolic process	GO:0006629^biological_process^lipid metabolic process
TRINITY_DN60215_c5_g1	TRINITY_DN60215_c5_g1_i4	LIP3_DROME^LIP3_DROME^Q:1115-1996,H:27-314^45.58%ID^E:1e-76^RecName: Full=Lipase 3;^Eukaryota; Metazoa; Ecdysozoa; Arthropoda; Hexapoda; Insecta; Pterygota; Neoptera; Holometabola; Diptera; Brachycera; Muscomorpha; Ephydroidea; Drosophilidae; Drosophila; Sophophora`LIP3_DROME^LIP3_DROME^Q:9-446,H:250-394^34.93%ID^E:1e-21^RecName: Full=Lipase 3;^Eukaryota; Metazoa; Ecdysozoa; Arthropoda; Hexapoda;…	.	TRINITY_DN60215_c5_g1_i4.p1	977-1996[+]	LIP3_DROME^LIP3_DROME^Q:47-340,H:27-314^45.578%ID^E:3.74e-82^RecName: Full=Lipase 3;^Eukaryota; Metazoa; Ecdysozoa; Arthropoda; Hexapoda; Insecta; Pterygota; Neoptera; Holometabola; Diptera; Brachycera; Muscomorpha; Ephydroidea; Drosophilidae; Drosophila; Sophophora	PF04083.16^Abhydro_lipase^Partial alpha/beta-hydrolase lipase region^49-110^E:2.7e-25`PF00561.20^Abhydrolase_1^alpha/beta hydrolase fold^92-219^E:3e-16	sigP:1^19^0.716^YES	.	COG0596^Alpha beta hydrolase	KEGG:dme:Dmel_CG8823`KO:K01052	GO:0016298^molecular_function^lipase activity`GO:0044255^biological_process^cellular lipid metabolic process`GO:0016042^biological_process^lipid catabolic process	GO:0006629^biological_process^lipid metabolic process
TRINITY_DN60215_c5_g1	TRINITY_DN60215_c5_g1_i5	LIP3_DROME^LIP3_DROME^Q:1115-1903,H:27-284^47.15%ID^E:2e-71^RecName: Full=Lipase 3;^Eukaryota; Metazoa; Ecdysozoa; Arthropoda; Hexapoda; Insecta; Pterygota; Neoptera; Holometabola; Diptera; Brachycera; Muscomorpha; Ephydroidea; Drosophilidae; Drosophila; Sophophora`LIP3_DROME^LIP3_DROME^Q:9-446,H:250-394^34.93%ID^E:1e-21^RecName: Full=Lipase 3;^Eukaryota; Metazoa; Ecdysozoa; Arthropoda; Hexapoda;…	.	TRINITY_DN60215_c5_g1_i5.p1	977-1906[+]	LIP3_DROME^LIP3_DROME^Q:47-309,H:27-284^47.148%ID^E:1.16e-76^RecName: Full=Lipase 3;^Eukaryota; Metazoa; Ecdysozoa; Arthropoda; Hexapoda; Insecta; Pterygota; Neoptera; Holometabola; Diptera; Brachycera; Muscomorpha; Ephydroidea; Drosophilidae; Drosophila; Sophophora	PF04083.16^Abhydro_lipase^Partial alpha/beta-hydrolase lipase region^49-110^E:2.3e-25`PF00561.20^Abhydrolase_1^alpha/beta hydrolase fold^92-219^E:2.4e-16	sigP:1^19^0.716^YES	.	COG0596^Alpha beta hydrolase	KEGG:dme:Dmel_CG8823`KO:K01052	GO:0016298^molecular_function^lipase activity`GO:0044255^biological_process^cellular lipid metabolic process`GO:0016042^biological_process^lipid catabolic process	GO:0006629^biological_process^lipid metabolic process
TRINITY_DN60215_c5_g1	TRINITY_DN60215_c5_g1_i6	LIP1_DROME^LIP1_DROME^Q:4-1104,H:70-414^44.86%ID^E:4e-98^RecName: Full=Lipase 1;^Eukaryota; Metazoa; Ecdysozoa; Arthropoda; Hexapoda; Insecta; Pterygota; Neoptera; Holometabola; Diptera; Brachycera; Muscomorpha; Ephydroidea; Drosophilidae; Drosophila; Sophophora	.	TRINITY_DN60215_c5_g1_i6.p1	1-1140[+]	LIP1_DROME^LIP1_DROME^Q:2-379,H:70-425^43.832%ID^E:2.31e-100^RecName: Full=Lipase 1;^Eukaryota; Metazoa; Ecdysozoa; Arthropoda; Hexapoda; Insecta; Pterygota; Neoptera; Holometabola; Diptera; Brachycera; Muscomorpha; Ephydroidea; Drosophilidae; Drosophila; Sophophora	PF04083.16^Abhydro_lipase^Partial alpha/beta-hydrolase lipase region^2-62^E:4.5e-25`PF00561.20^Abhydrolase_1^alpha/beta hydrolase fold^44-171^E:3.7e-16	.	.	COG0596^Alpha beta hydrolase	KEGG:dme:Dmel_CG7279	GO:0005576^cellular_component^extracellular region`GO:0016298^molecular_function^lipase activity`GO:0044255^biological_process^cellular lipid metabolic process`GO:0007586^biological_process^digestion`GO:0016042^biological_process^lipid catabolic process	GO:0006629^biological_process^lipid metabolic process
TRINITY_DN60275_c0_g1	TRINITY_DN60275_c0_g1_i1	TRM1_DROME^TRM1_DROME^Q:184-1662,H:16-520^56.92%ID^E:0^RecName: Full=Probable tRNA (guanine(26)-N(2))-dimethyltransferase;^Eukaryota; Metazoa; Ecdysozoa; Arthropoda; Hexapoda; Insecta; Pterygota; Neoptera; Holometabola; Diptera; Brachycera; Muscomorpha; Ephydroidea; Drosophilidae; Drosophila; Sophophora	.	TRINITY_DN60275_c0_g1_i1.p1	115-1662[+]	TRM1_DROME^TRM1_DROME^Q:24-516,H:16-520^56.917%ID^E:0^RecName: Full=Probable tRNA (guanine(26)-N(2))-dimethyltransferase;^Eukaryota; Metazoa; Ecdysozoa; Arthropoda; Hexapoda; Insecta; Pterygota; Neoptera; Holometabola; Diptera; Brachycera; Muscomorpha; Ephydroidea; Drosophilidae; Drosophila; Sophophora	PF02005.16^TRM^N2,N2-dimethylguanosine tRNA methyltransferase^28-449^E:3e-132`PF05958.11^tRNA_U5-meth_tr^tRNA (Uracil-5-)-methyltransferase^120-217^E:6.6e-05	.	.	COG1867^Dimethylates a single guanine residue at position 26 of a number of tRNAs using S-adenosyl-L-methionine as donor of the methyl groups (By similarity)	KEGG:dme:Dmel_CG6388`KO:K00555	GO:0005634^cellular_component^nucleus`GO:0004809^molecular_function^tRNA (guanine-N2-)-methyltransferase activity`GO:0000049^molecular_function^tRNA binding`GO:0002940^biological_process^tRNA N2-guanine methylation	GO:0003723^molecular_function^RNA binding`GO:0004809^molecular_function^tRNA (guanine-N2-)-methyltransferase activity`GO:0008033^biological_process^tRNA processing`GO:0008173^molecular_function^RNA methyltransferase activity`GO:0006396^biological_process^RNA processing
TRINITY_DN60275_c0_g1	TRINITY_DN60275_c0_g1_i2	TRM1_DROME^TRM1_DROME^Q:51-182,H:242-285^72.73%ID^E:3e-15^RecName: Full=Probable tRNA (guanine(26)-N(2))-dimethyltransferase;^Eukaryota; Metazoa; Ecdysozoa; Arthropoda; Hexapoda; Insecta; Pterygota; Neoptera; Holometabola; Diptera; Brachycera; Muscomorpha; Ephydroidea; Drosophilidae; Drosophila; Sophophora`TRM1_DROME^TRM1_DROME^Q:215-307,H:242-272^80.65%ID^E:2e-10^RecName: Full=Probable tRNA (gua…	.	.	.	.	.	.	.	COG1867^Dimethylates a single guanine residue at position 26 of a number of tRNAs using S-adenosyl-L-methionine as donor of the methyl groups (By similarity)	KEGG:dme:Dmel_CG6388`KO:K00555	GO:0005634^cellular_component^nucleus`GO:0004809^molecular_function^tRNA (guanine-N2-)-methyltransferase activity`GO:0000049^molecular_function^tRNA binding`GO:0002940^biological_process^tRNA N2-guanine methylation	.
TRINITY_DN60275_c0_g1	TRINITY_DN60275_c0_g1_i3	TRM1_DROME^TRM1_DROME^Q:135-1613,H:16-520^56.92%ID^E:0^RecName: Full=Probable tRNA (guanine(26)-N(2))-dimethyltransferase;^Eukaryota; Metazoa; Ecdysozoa; Arthropoda; Hexapoda; Insecta; Pterygota; Neoptera; Holometabola; Diptera; Brachycera; Muscomorpha; Ephydroidea; Drosophilidae; Drosophila; Sophophora	.	TRINITY_DN60275_c0_g1_i3.p1	126-1613[+]	TRM1_DROME^TRM1_DROME^Q:4-496,H:16-520^56.917%ID^E:0^RecName: Full=Probable tRNA (guanine(26)-N(2))-dimethyltransferase;^Eukaryota; Metazoa; Ecdysozoa; Arthropoda; Hexapoda; Insecta; Pterygota; Neoptera; Holometabola; Diptera; Brachycera; Muscomorpha; Ephydroidea; Drosophilidae; Drosophila; Sophophora	PF02005.16^TRM^N2,N2-dimethylguanosine tRNA methyltransferase^8-429^E:2.7e-132`PF05958.11^tRNA_U5-meth_tr^tRNA (Uracil-5-)-methyltransferase^100-197^E:6.2e-05	.	.	COG1867^Dimethylates a single guanine residue at position 26 of a number of tRNAs using S-adenosyl-L-methionine as donor of the methyl groups (By similarity)	KEGG:dme:Dmel_CG6388`KO:K00555	GO:0005634^cellular_component^nucleus`GO:0004809^molecular_function^tRNA (guanine-N2-)-methyltransferase activity`GO:0000049^molecular_function^tRNA binding`GO:0002940^biological_process^tRNA N2-guanine methylation	GO:0003723^molecular_function^RNA binding`GO:0004809^molecular_function^tRNA (guanine-N2-)-methyltransferase activity`GO:0008033^biological_process^tRNA processing`GO:0008173^molecular_function^RNA methyltransferase activity`GO:0006396^biological_process^RNA processing
TRINITY_DN60275_c0_g1	TRINITY_DN60275_c0_g1_i4	TRM1_DROME^TRM1_DROME^Q:184-1173,H:16-355^58.94%ID^E:6e-132^RecName: Full=Probable tRNA (guanine(26)-N(2))-dimethyltransferase;^Eukaryota; Metazoa; Ecdysozoa; Arthropoda; Hexapoda; Insecta; Pterygota; Neoptera; Holometabola; Diptera; Brachycera; Muscomorpha; Ephydroidea; Drosophilidae; Drosophila; Sophophora	.	TRINITY_DN60275_c0_g1_i4.p1	115-1173[+]	TRM1_DROME^TRM1_DROME^Q:24-353,H:16-355^58.944%ID^E:7.54e-138^RecName: Full=Probable tRNA (guanine(26)-N(2))-dimethyltransferase;^Eukaryota; Metazoa; Ecdysozoa; Arthropoda; Hexapoda; Insecta; Pterygota; Neoptera; Holometabola; Diptera; Brachycera; Muscomorpha; Ephydroidea; Drosophilidae; Drosophila; Sophophora	PF02005.16^TRM^N2,N2-dimethylguanosine tRNA methyltransferase^28-353^E:3.8e-105`PF05958.11^tRNA_U5-meth_tr^tRNA (Uracil-5-)-methyltransferase^120-217^E:3.1e-05	.	.	COG1867^Dimethylates a single guanine residue at position 26 of a number of tRNAs using S-adenosyl-L-methionine as donor of the methyl groups (By similarity)	KEGG:dme:Dmel_CG6388`KO:K00555	GO:0005634^cellular_component^nucleus`GO:0004809^molecular_function^tRNA (guanine-N2-)-methyltransferase activity`GO:0000049^molecular_function^tRNA binding`GO:0002940^biological_process^tRNA N2-guanine methylation	GO:0003723^molecular_function^RNA binding`GO:0004809^molecular_function^tRNA (guanine-N2-)-methyltransferase activity`GO:0008033^biological_process^tRNA processing`GO:0008173^molecular_function^RNA methyltransferase activity`GO:0006396^biological_process^RNA processing
TRINITY_DN60288_c0_g1	TRINITY_DN60288_c0_g1_i1	.	.	.	.	.	.	.	.	.	.	.	.
TRINITY_DN60288_c0_g1	TRINITY_DN60288_c0_g1_i2	.	.	.	.	.	.	.	.	.	.	.	.
TRINITY_DN60288_c0_g1	TRINITY_DN60288_c0_g1_i3	.	.	.	.	.	.	.	.	.	.	.	.
TRINITY_DN60288_c0_g1	TRINITY_DN60288_c0_g1_i4	.	.	.	.	.	.	.	.	.	.	.	.
TRINITY_DN60276_c0_g1	TRINITY_DN60276_c0_g1_i1	PXL2B_XENTR^PXL2B_XENTR^Q:368-904,H:3-182^40%ID^E:1e-42^RecName: Full=Prostamide/prostaglandin F synthase;^Eukaryota; Metazoa; Chordata; Craniata; Vertebrata; Euteleostomi; Amphibia; Batrachia; Anura; Pipoidea; Pipidae; Xenopodinae; Xenopus; Silurana	.	TRINITY_DN60276_c0_g1_i1.p1	239-982[+]	PXL2B_XENTR^PXL2B_XENTR^Q:44-222,H:3-182^40%ID^E:2.64e-46^RecName: Full=Prostamide/prostaglandin F synthase;^Eukaryota; Metazoa; Chordata; Craniata; Vertebrata; Euteleostomi; Amphibia; Batrachia; Anura; Pipoidea; Pipidae; Xenopodinae; Xenopus; Silurana	PF13911.6^AhpC-TSA_2^AhpC/TSA antioxidant enzyme^99-202^E:7e-14	.	.	ENOG410YFY9^family with sequence similarity 213, member	KEGG:xtr:549974`KO:K15717	GO:0005829^cellular_component^cytosol`GO:0016209^molecular_function^antioxidant activity`GO:0016616^molecular_function^oxidoreductase activity, acting on the CH-OH group of donors, NAD or NADP as acceptor`GO:0055114^biological_process^oxidation-reduction process`GO:0001516^biological_process^prostaglandin biosynthetic process	GO:0055114^biological_process^oxidation-reduction process
TRINITY_DN60295_c0_g1	TRINITY_DN60295_c0_g1_i1	.	.	.	.	.	.	.	.	.	.	.	.
TRINITY_DN60295_c0_g2	TRINITY_DN60295_c0_g2_i1	.	.	.	.	.	.	.	.	.	.	.	.
TRINITY_DN60295_c0_g1	TRINITY_DN60295_c0_g1_i2	.	.	.	.	.	.	.	.	.	.	.	.
TRINITY_DN60230_c0_g1	TRINITY_DN60230_c0_g1_i1	.	.	TRINITY_DN60230_c0_g1_i1.p1	89-790[-]	.	.	.	.	.	.	.	.
TRINITY_DN60230_c0_g1	TRINITY_DN60230_c0_g1_i2	.	.	TRINITY_DN60230_c0_g1_i2.p1	89-928[-]	.	PF10545.9^MADF_DNA_bdg^Alcohol dehydrogenase transcription factor Myb/SANT-like^11-95^E:3.1e-13	.	.	.	.	.	.
TRINITY_DN60251_c0_g1	TRINITY_DN60251_c0_g1_i1	.	.	TRINITY_DN60251_c0_g1_i1.p1	3-707[+]	.	.	.	.	.	.	.	.
TRINITY_DN60251_c0_g1	TRINITY_DN60251_c0_g1_i2	.	.	TRINITY_DN60251_c0_g1_i2.p1	182-745[+]	.	.	.	.	.	.	.	.
TRINITY_DN60251_c0_g1	TRINITY_DN60251_c0_g1_i3	.	.	TRINITY_DN60251_c0_g1_i3.p1	386-949[+]	.	.	.	.	.	.	.	.
TRINITY_DN60251_c0_g1	TRINITY_DN60251_c0_g1_i4	.	.	TRINITY_DN60251_c0_g1_i4.p1	1437-2000[+]	.	.	.	.	.	.	.	.
TRINITY_DN60251_c0_g1	TRINITY_DN60251_c0_g1_i5	.	.	TRINITY_DN60251_c0_g1_i5.p1	182-766[+]	.	.	.	.	.	.	.	.
TRINITY_DN60278_c0_g1	TRINITY_DN60278_c0_g1_i1	AK2E4_BOMMO^AK2E4_BOMMO^Q:850-134,H:70-307^50.63%ID^E:1e-81^RecName: Full=Aldo-keto reductase AKR2E4;^Eukaryota; Metazoa; Ecdysozoa; Arthropoda; Hexapoda; Insecta; Pterygota; Neoptera; Holometabola; Lepidoptera; Glossata; Ditrysia; Bombycoidea; Bombycidae; Bombycinae; Bombyx	.	TRINITY_DN60278_c0_g1_i1.p1	110-853[-]	AK2E4_BOMMO^AK2E4_BOMMO^Q:2-240,H:70-307^50.628%ID^E:7.16e-84^RecName: Full=Aldo-keto reductase AKR2E4;^Eukaryota; Metazoa; Ecdysozoa; Arthropoda; Hexapoda; Insecta; Pterygota; Neoptera; Holometabola; Lepidoptera; Glossata; Ditrysia; Bombycoidea; Bombycidae; Bombycinae; Bombyx	PF00248.21^Aldo_ket_red^Aldo/keto reductase family^6-220^E:1.6e-37	.	.	COG0656^reductase	KEGG:bmor:101743035`KO:K00011	GO:0016491^molecular_function^oxidoreductase activity`GO:0008202^biological_process^steroid metabolic process	.
TRINITY_DN60278_c0_g2	TRINITY_DN60278_c0_g2_i1	AK2E4_BOMMO^AK2E4_BOMMO^Q:296-6,H:187-281^58.76%ID^E:4e-31^RecName: Full=Aldo-keto reductase AKR2E4;^Eukaryota; Metazoa; Ecdysozoa; Arthropoda; Hexapoda; Insecta; Pterygota; Neoptera; Holometabola; Lepidoptera; Glossata; Ditrysia; Bombycoidea; Bombycidae; Bombycinae; Bombyx	.	TRINITY_DN60278_c0_g2_i1.p1	3-305[-]	AK2E4_BOMMO^AK2E4_BOMMO^Q:4-100,H:187-281^58.763%ID^E:4.67e-32^RecName: Full=Aldo-keto reductase AKR2E4;^Eukaryota; Metazoa; Ecdysozoa; Arthropoda; Hexapoda; Insecta; Pterygota; Neoptera; Holometabola; Lepidoptera; Glossata; Ditrysia; Bombycoidea; Bombycidae; Bombycinae; Bombyx	PF00248.21^Aldo_ket_red^Aldo/keto reductase family^5-97^E:5.3e-13	.	.	COG0656^reductase	KEGG:bmor:101743035`KO:K00011	GO:0016491^molecular_function^oxidoreductase activity`GO:0008202^biological_process^steroid metabolic process	.
TRINITY_DN60278_c0_g3	TRINITY_DN60278_c0_g3_i1	.	.	.	.	.	.	.	.	.	.	.	.
TRINITY_DN60278_c0_g1	TRINITY_DN60278_c0_g1_i2	AK2E4_BOMMO^AK2E4_BOMMO^Q:605-3,H:44-243^54.23%ID^E:5e-72^RecName: Full=Aldo-keto reductase AKR2E4;^Eukaryota; Metazoa; Ecdysozoa; Arthropoda; Hexapoda; Insecta; Pterygota; Neoptera; Holometabola; Lepidoptera; Glossata; Ditrysia; Bombycoidea; Bombycidae; Bombycinae; Bombyx	.	TRINITY_DN60278_c0_g1_i2.p1	3-614[-]	AK2E4_BOMMO^AK2E4_BOMMO^Q:4-204,H:44-243^54.229%ID^E:1.51e-73^RecName: Full=Aldo-keto reductase AKR2E4;^Eukaryota; Metazoa; Ecdysozoa; Arthropoda; Hexapoda; Insecta; Pterygota; Neoptera; Holometabola; Lepidoptera; Glossata; Ditrysia; Bombycoidea; Bombycidae; Bombycinae; Bombyx	PF00248.21^Aldo_ket_red^Aldo/keto reductase family^3-189^E:2.9e-37	.	.	COG0656^reductase	KEGG:bmor:101743035`KO:K00011	GO:0016491^molecular_function^oxidoreductase activity`GO:0008202^biological_process^steroid metabolic process	.
TRINITY_DN60278_c0_g2	TRINITY_DN60278_c0_g2_i2	AK2E4_BOMMO^AK2E4_BOMMO^Q:570-187,H:181-307^54.26%ID^E:4e-39^RecName: Full=Aldo-keto reductase AKR2E4;^Eukaryota; Metazoa; Ecdysozoa; Arthropoda; Hexapoda; Insecta; Pterygota; Neoptera; Holometabola; Lepidoptera; Glossata; Ditrysia; Bombycoidea; Bombycidae; Bombycinae; Bombyx	.	TRINITY_DN60278_c0_g2_i2.p1	172-570[-]	AK2E4_BOMMO^AK2E4_BOMMO^Q:1-128,H:181-307^54.264%ID^E:3.76e-41^RecName: Full=Aldo-keto reductase AKR2E4;^Eukaryota; Metazoa; Ecdysozoa; Arthropoda; Hexapoda; Insecta; Pterygota; Neoptera; Holometabola; Lepidoptera; Glossata; Ditrysia; Bombycoidea; Bombycidae; Bombycinae; Bombyx	PF00248.21^Aldo_ket_red^Aldo/keto reductase family^7-108^E:1.1e-13	.	.	COG0656^reductase	KEGG:bmor:101743035`KO:K00011	GO:0016491^molecular_function^oxidoreductase activity`GO:0008202^biological_process^steroid metabolic process	.
TRINITY_DN60278_c0_g1	TRINITY_DN60278_c0_g1_i3	AK2E4_BOMMO^AK2E4_BOMMO^Q:955-134,H:35-307^52.92%ID^E:4e-99^RecName: Full=Aldo-keto reductase AKR2E4;^Eukaryota; Metazoa; Ecdysozoa; Arthropoda; Hexapoda; Insecta; Pterygota; Neoptera; Holometabola; Lepidoptera; Glossata; Ditrysia; Bombycoidea; Bombycidae; Bombycinae; Bombyx	.	TRINITY_DN60278_c0_g1_i3.p1	110-961[-]	AK2E4_BOMMO^AK2E4_BOMMO^Q:3-276,H:35-307^52.92%ID^E:1.49e-101^RecName: Full=Aldo-keto reductase AKR2E4;^Eukaryota; Metazoa; Ecdysozoa; Arthropoda; Hexapoda; Insecta; Pterygota; Neoptera; Holometabola; Lepidoptera; Glossata; Ditrysia; Bombycoidea; Bombycidae; Bombycinae; Bombyx	PF00248.21^Aldo_ket_red^Aldo/keto reductase family^2-256^E:6.5e-49	.	.	COG0656^reductase	KEGG:bmor:101743035`KO:K00011	GO:0016491^molecular_function^oxidoreductase activity`GO:0008202^biological_process^steroid metabolic process	.
TRINITY_DN60282_c0_g1	TRINITY_DN60282_c0_g1_i1	CRTAP_HUMAN^CRTAP_HUMAN^Q:1328-381,H:41-361^28.22%ID^E:4e-37^RecName: Full=Cartilage-associated protein;^Eukaryota; Metazoa; Chordata; Craniata; Vertebrata; Euteleostomi; Mammalia; Eutheria; Euarchontoglires; Primates; Haplorrhini; Catarrhini; Hominidae; Homo	.	TRINITY_DN60282_c0_g1_i1.p1	273-1397[-]	CRTAP_HUMAN^CRTAP_HUMAN^Q:24-339,H:41-361^28.221%ID^E:9.05e-39^RecName: Full=Cartilage-associated protein;^Eukaryota; Metazoa; Chordata; Craniata; Vertebrata; Euteleostomi; Mammalia; Eutheria; Euarchontoglires; Primates; Haplorrhini; Catarrhini; Hominidae; Homo	.	sigP:1^21^0.752^YES	.	ENOG410Y7XP^Cartilage associated protein	KEGG:hsa:10491`KO:K19606	GO:0005783^cellular_component^endoplasmic reticulum`GO:0005788^cellular_component^endoplasmic reticulum lumen`GO:0005615^cellular_component^extracellular space`GO:0032991^cellular_component^protein-containing complex`GO:0061077^biological_process^chaperone-mediated protein folding`GO:1901874^biological_process^negative regulation of post-translational protein modification`GO:0018400^biological_pr…	.
TRINITY_DN60270_c0_g1	TRINITY_DN60270_c0_g1_i1	NKX28_HUMAN^NKX28_HUMAN^Q:778-1065,H:66-161^50%ID^E:8e-21^RecName: Full=Homeobox protein Nkx-2.8;^Eukaryota; Metazoa; Chordata; Craniata; Vertebrata; Euteleostomi; Mammalia; Eutheria; Euarchontoglires; Primates; Haplorrhini; Catarrhini; Hominidae; Homo	.	TRINITY_DN60270_c0_g1_i1.p1	100-1344[+]	NKX28_HUMAN^NKX28_HUMAN^Q:227-322,H:66-161^50%ID^E:1.24e-21^RecName: Full=Homeobox protein Nkx-2.8;^Eukaryota; Metazoa; Chordata; Craniata; Vertebrata; Euteleostomi; Mammalia; Eutheria; Euarchontoglires; Primates; Haplorrhini; Catarrhini; Hominidae; Homo	PF00046.29^Homeodomain^Homeodomain^246-302^E:1.5e-19	.	.	ENOG410XR21^homeobox	KEGG:hsa:26257`KO:K09347	GO:0005634^cellular_component^nucleus`GO:0001228^molecular_function^DNA-binding transcription activator activity, RNA polymerase II-specific`GO:0003700^molecular_function^DNA-binding transcription factor activity`GO:0000981^molecular_function^DNA-binding transcription factor activity, RNA polymerase II-specific`GO:0003690^molecular_function^double-stranded DNA binding`GO:0000978^molecular_functio…	GO:0003677^molecular_function^DNA binding
TRINITY_DN60228_c0_g1	TRINITY_DN60228_c0_g1_i1	MPC1_DROME^MPC1_DROME^Q:757-470,H:12-107^71.88%ID^E:5e-43^RecName: Full=Mitochondrial pyruvate carrier 1;^Eukaryota; Metazoa; Ecdysozoa; Arthropoda; Hexapoda; Insecta; Pterygota; Neoptera; Holometabola; Diptera; Brachycera; Muscomorpha; Ephydroidea; Drosophilidae; Drosophila; Sophophora	.	TRINITY_DN60228_c0_g1_i1.p1	407-793[-]	MPC1_DROME^MPC1_DROME^Q:13-108,H:12-107^71.875%ID^E:1.6e-48^RecName: Full=Mitochondrial pyruvate carrier 1;^Eukaryota; Metazoa; Ecdysozoa; Arthropoda; Hexapoda; Insecta; Pterygota; Neoptera; Holometabola; Diptera; Brachycera; Muscomorpha; Ephydroidea; Drosophilidae; Drosophila; Sophophora	PF03650.13^MPC^Mitochondrial pyruvate carriers^11-112^E:4e-36	.	.	ENOG4111TU9^Brain protein 44-like	KEGG:dme:Dmel_CG14290`KO:K22138	GO:0031305^cellular_component^integral component of mitochondrial inner membrane`GO:0005739^cellular_component^mitochondrion`GO:0050833^molecular_function^pyruvate transmembrane transporter activity`GO:0006850^biological_process^mitochondrial pyruvate transmembrane transport`GO:0006090^biological_process^pyruvate metabolic process	GO:0006850^biological_process^mitochondrial pyruvate transmembrane transport`GO:0005743^cellular_component^mitochondrial inner membrane
TRINITY_DN60233_c0_g1	TRINITY_DN60233_c0_g1_i1	POL3_DROME^POL3_DROME^Q:1142-792,H:230-346^57.26%ID^E:6e-39^RecName: Full=Retrovirus-related Pol polyprotein from transposon 17.6;^Eukaryota; Metazoa; Ecdysozoa; Arthropoda; Hexapoda; Insecta; Pterygota; Neoptera; Holometabola; Diptera; Brachycera; Muscomorpha; Ephydroidea; Drosophilidae; Drosophila; Sophophora	.	TRINITY_DN60233_c0_g1_i1.p1	408-734[-]	.	.	.	.	.	.	.	.
TRINITY_DN60233_c0_g1	TRINITY_DN60233_c0_g1_i2	POL3_DROME^POL3_DROME^Q:508-158,H:230-346^57.26%ID^E:2e-41^RecName: Full=Retrovirus-related Pol polyprotein from transposon 17.6;^Eukaryota; Metazoa; Ecdysozoa; Arthropoda; Hexapoda; Insecta; Pterygota; Neoptera; Holometabola; Diptera; Brachycera; Muscomorpha; Ephydroidea; Drosophilidae; Drosophila; Sophophora`POL3_DROME^POL3_DROME^Q:191-3,H:336-398^52.38%ID^E:1e-13^RecName: Full=Retrovirus-relat…	.	.	.	.	.	.	.	.	.	GO:0004190^molecular_function^aspartic-type endopeptidase activity`GO:0004519^molecular_function^endonuclease activity`GO:0003676^molecular_function^nucleic acid binding`GO:0003964^molecular_function^RNA-directed DNA polymerase activity`GO:0015074^biological_process^DNA integration	.
TRINITY_DN60233_c1_g1	TRINITY_DN60233_c1_g1_i1	RTXE_DROME^RTXE_DROME^Q:942-28,H:359-658^31.11%ID^E:2e-33^RecName: Full=Probable RNA-directed DNA polymerase from transposon X-element;^Eukaryota; Metazoa; Ecdysozoa; Arthropoda; Hexapoda; Insecta; Pterygota; Neoptera; Holometabola; Diptera; Brachycera; Muscomorpha; Ephydroidea; Drosophilidae; Drosophila; Sophophora	.	TRINITY_DN60233_c1_g1_i1.p1	1-2076[-]	RTJK_DROME^RTJK_DROME^Q:37-683,H:6-660^26.201%ID^E:1.29e-37^RecName: Full=RNA-directed DNA polymerase from mobile element jockey;^Eukaryota; Metazoa; Ecdysozoa; Arthropoda; Hexapoda; Insecta; Pterygota; Neoptera; Holometabola; Diptera; Brachycera; Muscomorpha; Ephydroidea; Drosophilidae; Drosophila; Sophophora	PF14529.6^Exo_endo_phos_2^Endonuclease-reverse transcriptase^134-231^E:9.4e-07`PF00078.27^RVT_1^Reverse transcriptase (RNA-dependent DNA polymerase)^531-689^E:1.5e-36	.	.	.	.	GO:0003964^molecular_function^RNA-directed DNA polymerase activity	.
TRINITY_DN60233_c1_g1	TRINITY_DN60233_c1_g1_i2	RTXE_DROME^RTXE_DROME^Q:942-28,H:359-658^31.11%ID^E:2e-33^RecName: Full=Probable RNA-directed DNA polymerase from transposon X-element;^Eukaryota; Metazoa; Ecdysozoa; Arthropoda; Hexapoda; Insecta; Pterygota; Neoptera; Holometabola; Diptera; Brachycera; Muscomorpha; Ephydroidea; Drosophilidae; Drosophila; Sophophora	.	TRINITY_DN60233_c1_g1_i2.p1	1-2076[-]	RTJK_DROME^RTJK_DROME^Q:37-683,H:6-660^26.201%ID^E:1.29e-37^RecName: Full=RNA-directed DNA polymerase from mobile element jockey;^Eukaryota; Metazoa; Ecdysozoa; Arthropoda; Hexapoda; Insecta; Pterygota; Neoptera; Holometabola; Diptera; Brachycera; Muscomorpha; Ephydroidea; Drosophilidae; Drosophila; Sophophora	PF14529.6^Exo_endo_phos_2^Endonuclease-reverse transcriptase^134-231^E:9.4e-07`PF00078.27^RVT_1^Reverse transcriptase (RNA-dependent DNA polymerase)^531-689^E:1.5e-36	.	.	.	.	GO:0003964^molecular_function^RNA-directed DNA polymerase activity	.
TRINITY_DN60233_c1_g1	TRINITY_DN60233_c1_g1_i3	RTXE_DROME^RTXE_DROME^Q:942-28,H:359-658^31.11%ID^E:2e-33^RecName: Full=Probable RNA-directed DNA polymerase from transposon X-element;^Eukaryota; Metazoa; Ecdysozoa; Arthropoda; Hexapoda; Insecta; Pterygota; Neoptera; Holometabola; Diptera; Brachycera; Muscomorpha; Ephydroidea; Drosophilidae; Drosophila; Sophophora	.	TRINITY_DN60233_c1_g1_i3.p1	1-2076[-]	RTJK_DROME^RTJK_DROME^Q:37-683,H:6-660^26.201%ID^E:1.29e-37^RecName: Full=RNA-directed DNA polymerase from mobile element jockey;^Eukaryota; Metazoa; Ecdysozoa; Arthropoda; Hexapoda; Insecta; Pterygota; Neoptera; Holometabola; Diptera; Brachycera; Muscomorpha; Ephydroidea; Drosophilidae; Drosophila; Sophophora	PF14529.6^Exo_endo_phos_2^Endonuclease-reverse transcriptase^134-231^E:9.4e-07`PF00078.27^RVT_1^Reverse transcriptase (RNA-dependent DNA polymerase)^531-689^E:1.5e-36	.	.	.	.	GO:0003964^molecular_function^RNA-directed DNA polymerase activity	.
TRINITY_DN60233_c2_g1	TRINITY_DN60233_c2_g1_i1	.	.	TRINITY_DN60233_c2_g1_i1.p1	1387-1884[-]	.	.	.	.	.	.	.	.
TRINITY_DN60233_c2_g2	TRINITY_DN60233_c2_g2_i1	.	.	.	.	.	.	.	.	.	.	.	.
TRINITY_DN60233_c2_g2	TRINITY_DN60233_c2_g2_i2	ALPL_ARATH^ALPL_ARATH^Q:1727-795,H:69-380^29.5%ID^E:2e-25^RecName: Full=Protein ALP1-like {ECO:0000305};^Eukaryota; Viridiplantae; Streptophyta; Embryophyta; Tracheophyta; Spermatophyta; Magnoliophyta; eudicotyledons; Gunneridae; Pentapetalae; rosids; malvids; Brassicales; Brassicaceae; Camelineae; Arabidopsis	.	TRINITY_DN60233_c2_g2_i2.p2	2119-2640[+]	.	.	.	.	.	.	.	.
TRINITY_DN60233_c2_g1	TRINITY_DN60233_c2_g1_i2	.	.	TRINITY_DN60233_c2_g1_i2.p1	1-420[-]	.	.	.	.	.	.	.	.
TRINITY_DN60233_c2_g1	TRINITY_DN60233_c2_g1_i3	.	.	.	.	.	.	.	.	.	.	.	.
TRINITY_DN60233_c2_g3	TRINITY_DN60233_c2_g3_i1	.	.	.	.	.	.	.	.	.	.	.	.
TRINITY_DN60277_c0_g1	TRINITY_DN60277_c0_g1_i1	.	.	.	.	.	.	.	.	.	.	.	.
TRINITY_DN60277_c0_g1	TRINITY_DN60277_c0_g1_i2	.	.	.	.	.	.	.	.	.	.	.	.
TRINITY_DN60252_c0_g1	TRINITY_DN60252_c0_g1_i1	NUPL2_MOUSE^NUPL2_MOUSE^Q:294-1199,H:104-417^26.67%ID^E:4e-12^RecName: Full=Nucleoporin-like protein 2;^Eukaryota; Metazoa; Chordata; Craniata; Vertebrata; Euteleostomi; Mammalia; Eutheria; Euarchontoglires; Glires; Rodentia; Myomorpha; Muroidea; Muridae; Murinae; Mus; Mus	.	TRINITY_DN60252_c0_g1_i1.p1	144-1235[+]	NUPL2_MOUSE^NUPL2_MOUSE^Q:1-353,H:1-418^23.963%ID^E:5.27e-16^RecName: Full=Nucleoporin-like protein 2;^Eukaryota; Metazoa; Chordata; Craniata; Vertebrata; Euteleostomi; Mammalia; Eutheria; Euarchontoglires; Glires; Rodentia; Myomorpha; Muroidea; Muridae; Murinae; Mus; Mus	PF18044.1^zf-CCCH_4^CCCH-type zinc finger^2-22^E:1e-07`PF00642.24^zf-CCCH^Zinc finger C-x8-C-x5-C-x3-H type (and similar)^2-22^E:3.6e-05`PF14608.6^zf-CCCH_2^RNA-binding, Nab2-type zinc finger^4-22^E:1.6	.	.	ENOG4111HKJ^nucleoporin like 2	KEGG:mmu:231042`KO:K14321	GO:0005829^cellular_component^cytosol`GO:0031965^cellular_component^nuclear membrane`GO:0005643^cellular_component^nuclear pore`GO:0005654^cellular_component^nucleoplasm`GO:0005634^cellular_component^nucleus`GO:0001750^cellular_component^photoreceptor outer segment`GO:0046872^molecular_function^metal ion binding`GO:0005049^molecular_function^nuclear export signal receptor activity`GO:0051028^biol…	GO:0046872^molecular_function^metal ion binding
TRINITY_DN60252_c0_g1	TRINITY_DN60252_c0_g1_i2	.	.	TRINITY_DN60252_c0_g1_i2.p1	3-551[+]	.	.	.	.	.	.	.	.
TRINITY_DN60213_c0_g1	TRINITY_DN60213_c0_g1_i1	.	.	.	.	.	.	.	.	.	.	.	.
TRINITY_DN60213_c0_g2	TRINITY_DN60213_c0_g2_i1	.	.	.	.	.	.	.	.	.	.	.	.
TRINITY_DN60213_c0_g1	TRINITY_DN60213_c0_g1_i2	.	.	.	.	.	.	.	.	.	.	.	.
TRINITY_DN60213_c0_g2	TRINITY_DN60213_c0_g2_i2	.	.	.	.	.	.	.	.	.	.	.	.
TRINITY_DN60253_c0_g1	TRINITY_DN60253_c0_g1_i1	THAP1_THAPI^THAP1_THAPI^Q:1712-1404,H:22-126^41.9%ID^E:1e-21^RecName: Full=Allergen Tha p 1 {ECO:0000303|PubMed:12580804};^Eukaryota; Metazoa; Ecdysozoa; Arthropoda; Hexapoda; Insecta; Pterygota; Neoptera; Holometabola; Lepidoptera; Glossata; Ditrysia; Noctuoidea; Notodontidae; Thaumetopoeinae; Thaumetopoea	.	TRINITY_DN60253_c0_g1_i1.p1	933-1793[-]	THAP1_THAPI^THAP1_THAPI^Q:28-130,H:22-126^41.905%ID^E:6.95e-24^RecName: Full=Allergen Tha p 1 {ECO:0000303|PubMed:12580804};^Eukaryota; Metazoa; Ecdysozoa; Arthropoda; Hexapoda; Insecta; Pterygota; Neoptera; Holometabola; Lepidoptera; Glossata; Ditrysia; Noctuoidea; Notodontidae; Thaumetopoeinae; Thaumetopoea	PF03392.13^OS-D^Insect pheromone-binding family, A10/OS-D^28-118^E:2.6e-30	sigP:1^16^0.731^YES	.	.	.	.	.
TRINITY_DN60253_c0_g1	TRINITY_DN60253_c0_g1_i2	THAP1_THAPI^THAP1_THAPI^Q:1939-1631,H:22-126^41.9%ID^E:2e-21^RecName: Full=Allergen Tha p 1 {ECO:0000303|PubMed:12580804};^Eukaryota; Metazoa; Ecdysozoa; Arthropoda; Hexapoda; Insecta; Pterygota; Neoptera; Holometabola; Lepidoptera; Glossata; Ditrysia; Noctuoidea; Notodontidae; Thaumetopoeinae; Thaumetopoea	.	TRINITY_DN60253_c0_g1_i2.p1	1160-2020[-]	THAP1_THAPI^THAP1_THAPI^Q:28-130,H:22-126^41.905%ID^E:6.46e-24^RecName: Full=Allergen Tha p 1 {ECO:0000303|PubMed:12580804};^Eukaryota; Metazoa; Ecdysozoa; Arthropoda; Hexapoda; Insecta; Pterygota; Neoptera; Holometabola; Lepidoptera; Glossata; Ditrysia; Noctuoidea; Notodontidae; Thaumetopoeinae; Thaumetopoea	PF03392.13^OS-D^Insect pheromone-binding family, A10/OS-D^28-118^E:2.6e-30	sigP:1^16^0.771^YES	.	.	.	.	.
TRINITY_DN60253_c0_g1	TRINITY_DN60253_c0_g1_i3	THAP1_THAPI^THAP1_THAPI^Q:1728-1420,H:22-126^41.9%ID^E:1e-21^RecName: Full=Allergen Tha p 1 {ECO:0000303|PubMed:12580804};^Eukaryota; Metazoa; Ecdysozoa; Arthropoda; Hexapoda; Insecta; Pterygota; Neoptera; Holometabola; Lepidoptera; Glossata; Ditrysia; Noctuoidea; Notodontidae; Thaumetopoeinae; Thaumetopoea	.	TRINITY_DN60253_c0_g1_i3.p1	949-1809[-]	THAP1_THAPI^THAP1_THAPI^Q:28-130,H:22-126^41.905%ID^E:6.95e-24^RecName: Full=Allergen Tha p 1 {ECO:0000303|PubMed:12580804};^Eukaryota; Metazoa; Ecdysozoa; Arthropoda; Hexapoda; Insecta; Pterygota; Neoptera; Holometabola; Lepidoptera; Glossata; Ditrysia; Noctuoidea; Notodontidae; Thaumetopoeinae; Thaumetopoea	PF03392.13^OS-D^Insect pheromone-binding family, A10/OS-D^28-118^E:2.6e-30	sigP:1^16^0.731^YES	.	.	.	.	.
TRINITY_DN60253_c0_g1	TRINITY_DN60253_c0_g1_i4	THAP1_THAPI^THAP1_THAPI^Q:1955-1647,H:22-126^41.9%ID^E:2e-21^RecName: Full=Allergen Tha p 1 {ECO:0000303|PubMed:12580804};^Eukaryota; Metazoa; Ecdysozoa; Arthropoda; Hexapoda; Insecta; Pterygota; Neoptera; Holometabola; Lepidoptera; Glossata; Ditrysia; Noctuoidea; Notodontidae; Thaumetopoeinae; Thaumetopoea	.	TRINITY_DN60253_c0_g1_i4.p1	1176-2036[-]	THAP1_THAPI^THAP1_THAPI^Q:28-130,H:22-126^41.905%ID^E:6.46e-24^RecName: Full=Allergen Tha p 1 {ECO:0000303|PubMed:12580804};^Eukaryota; Metazoa; Ecdysozoa; Arthropoda; Hexapoda; Insecta; Pterygota; Neoptera; Holometabola; Lepidoptera; Glossata; Ditrysia; Noctuoidea; Notodontidae; Thaumetopoeinae; Thaumetopoea	PF03392.13^OS-D^Insect pheromone-binding family, A10/OS-D^28-118^E:2.6e-30	sigP:1^16^0.771^YES	.	.	.	.	.
TRINITY_DN60261_c0_g1	TRINITY_DN60261_c0_g1_i1	.	.	.	.	.	.	.	.	.	.	.	.
TRINITY_DN60261_c0_g2	TRINITY_DN60261_c0_g2_i1	.	.	.	.	.	.	.	.	.	.	.	.
TRINITY_DN60261_c0_g2	TRINITY_DN60261_c0_g2_i2	.	.	.	.	.	.	.	.	.	.	.	.
TRINITY_DN60261_c0_g1	TRINITY_DN60261_c0_g1_i2	.	.	.	.	.	.	.	.	.	.	.	.
TRINITY_DN60261_c0_g2	TRINITY_DN60261_c0_g2_i3	.	.	.	.	.	.	.	.	.	.	.	.
TRINITY_DN60261_c0_g2	TRINITY_DN60261_c0_g2_i4	.	.	.	.	.	.	.	.	.	.	.	.
TRINITY_DN60256_c0_g1	TRINITY_DN60256_c0_g1_i1	.	.	.	.	.	.	.	.	.	.	.	.
TRINITY_DN60256_c2_g1	TRINITY_DN60256_c2_g1_i1	.	.	TRINITY_DN60256_c2_g1_i1.p1	455-778[+]	.	.	.	.	.	.	.	.
TRINITY_DN60256_c2_g2	TRINITY_DN60256_c2_g2_i1	YMD3_CAEEL^YMD3_CAEEL^Q:2715-1999,H:1-227^30.13%ID^E:7e-24^RecName: Full=Putative uncharacterized transposon-derived protein F54H12.3;^Eukaryota; Metazoa; Ecdysozoa; Nematoda; Chromadorea; Rhabditida; Rhabditina; Rhabditomorpha; Rhabditoidea; Rhabditidae; Peloderinae; Caenorhabditis	.	TRINITY_DN60256_c2_g2_i1.p1	1897-2829[-]	YMD3_CAEEL^YMD3_CAEEL^Q:39-277,H:1-227^30.126%ID^E:2.9e-26^RecName: Full=Putative uncharacterized transposon-derived protein F54H12.3;^Eukaryota; Metazoa; Ecdysozoa; Nematoda; Chromadorea; Rhabditida; Rhabditina; Rhabditomorpha; Rhabditoidea; Rhabditidae; Peloderinae; Caenorhabditis	PF00665.26^rve^Integrase core domain^30-140^E:3.4e-12	.	.	.	.	GO:0003676^molecular_function^nucleic acid binding`GO:0015074^biological_process^DNA integration	GO:0015074^biological_process^DNA integration
TRINITY_DN60256_c2_g1	TRINITY_DN60256_c2_g1_i2	.	.	TRINITY_DN60256_c2_g1_i2.p2	995-1318[+]	.	.	.	.	.	.	.	.
TRINITY_DN60283_c0_g1	TRINITY_DN60283_c0_g1_i1	.	.	.	.	.	.	.	.	.	.	.	.
TRINITY_DN60283_c0_g1	TRINITY_DN60283_c0_g1_i2	.	.	.	.	.	.	.	.	.	.	.	.
TRINITY_DN60283_c0_g1	TRINITY_DN60283_c0_g1_i3	.	.	.	.	.	.	.	.	.	.	.	.
TRINITY_DN60283_c0_g1	TRINITY_DN60283_c0_g1_i4	.	.	.	.	.	.	.	.	.	.	.	.
TRINITY_DN60234_c0_g1	TRINITY_DN60234_c0_g1_i1	.	.	.	.	.	.	.	.	.	.	.	.
TRINITY_DN60234_c0_g1	TRINITY_DN60234_c0_g1_i2	.	.	.	.	.	.	.	.	.	.	.	.
TRINITY_DN60234_c0_g1	TRINITY_DN60234_c0_g1_i3	.	.	.	.	.	.	.	.	.	.	.	.
TRINITY_DN60234_c0_g1	TRINITY_DN60234_c0_g1_i4	.	.	.	.	.	.	.	.	.	.	.	.
TRINITY_DN60294_c0_g1	TRINITY_DN60294_c0_g1_i1	.	.	.	.	.	.	.	.	.	.	.	.
TRINITY_DN60294_c0_g1	TRINITY_DN60294_c0_g1_i2	.	.	.	.	.	.	.	.	.	.	.	.
TRINITY_DN60294_c0_g2	TRINITY_DN60294_c0_g2_i1	.	.	.	.	.	.	.	.	.	.	.	.
TRINITY_DN60294_c0_g1	TRINITY_DN60294_c0_g1_i3	.	.	.	.	.	.	.	.	.	.	.	.
TRINITY_DN60294_c0_g2	TRINITY_DN60294_c0_g2_i2	.	.	.	.	.	.	.	.	.	.	.	.
TRINITY_DN60264_c0_g1	TRINITY_DN60264_c0_g1_i1	.	.	.	.	.	.	.	.	.	.	.	.
TRINITY_DN60264_c0_g1	TRINITY_DN60264_c0_g1_i2	.	.	.	.	.	.	.	.	.	.	.	.
TRINITY_DN60264_c1_g1	TRINITY_DN60264_c1_g1_i1	.	.	.	.	.	.	.	.	.	.	.	.
TRINITY_DN60264_c1_g2	TRINITY_DN60264_c1_g2_i1	.	.	.	.	.	.	.	.	.	.	.	.
TRINITY_DN60264_c1_g3	TRINITY_DN60264_c1_g3_i1	.	.	.	.	.	.	.	.	.	.	.	.
TRINITY_DN60264_c1_g4	TRINITY_DN60264_c1_g4_i1	.	.	.	.	.	.	.	.	.	.	.	.
TRINITY_DN60264_c1_g2	TRINITY_DN60264_c1_g2_i2	.	.	.	.	.	.	.	.	.	.	.	.
TRINITY_DN60264_c1_g3	TRINITY_DN60264_c1_g3_i2	.	.	.	.	.	.	.	.	.	.	.	.
TRINITY_DN60264_c1_g2	TRINITY_DN60264_c1_g2_i3	.	.	.	.	.	.	.	.	.	.	.	.
TRINITY_DN60264_c1_g5	TRINITY_DN60264_c1_g5_i1	.	.	.	.	.	.	.	.	.	.	.	.
TRINITY_DN60264_c1_g3	TRINITY_DN60264_c1_g3_i3	.	.	.	.	.	.	.	.	.	.	.	.
TRINITY_DN60264_c1_g3	TRINITY_DN60264_c1_g3_i4	.	.	.	.	.	.	.	.	.	.	.	.
TRINITY_DN60264_c2_g1	TRINITY_DN60264_c2_g1_i1	.	.	.	.	.	.	.	.	.	.	.	.
TRINITY_DN60264_c3_g1	TRINITY_DN60264_c3_g1_i1	.	.	.	.	.	.	.	.	.	.	.	.
TRINITY_DN60285_c1_g1	TRINITY_DN60285_c1_g1_i1	CRERF_DROME^CRERF_DROME^Q:2478-1777,H:498-739^64.05%ID^E:2e-67^RecName: Full=Protein CREBRF homolog {ECO:0000305};^Eukaryota; Metazoa; Ecdysozoa; Arthropoda; Hexapoda; Insecta; Pterygota; Neoptera; Holometabola; Diptera; Brachycera; Muscomorpha; Ephydroidea; Drosophilidae; Drosophila; Sophophora	.	TRINITY_DN60285_c1_g1_i1.p1	1573-3159[-]	CRERF_DROME^CRERF_DROME^Q:228-461,H:498-739^71.837%ID^E:7.26e-107^RecName: Full=Protein CREBRF homolog {ECO:0000305};^Eukaryota; Metazoa; Ecdysozoa; Arthropoda; Hexapoda; Insecta; Pterygota; Neoptera; Holometabola; Diptera; Brachycera; Muscomorpha; Ephydroidea; Drosophilidae; Drosophila; Sophophora	.	.	.	ENOG410Y9V2^negative regulation of endoplasmic reticulum unfolded protein response	KEGG:dme:Dmel_CG13624`KO:K21554	GO:0005829^cellular_component^cytosol`GO:0005634^cellular_component^nucleus`GO:0003677^molecular_function^DNA binding`GO:0003700^molecular_function^DNA-binding transcription factor activity`GO:0046982^molecular_function^protein heterodimerization activity`GO:0045893^biological_process^positive regulation of transcription, DNA-templated`GO:0042594^biological_process^response to starvation`GO:00069…	.
TRINITY_DN60211_c0_g1	TRINITY_DN60211_c0_g1_i1	.	.	.	.	.	.	.	.	.	.	.	.
TRINITY_DN60211_c0_g1	TRINITY_DN60211_c0_g1_i2	OPSD1_MIZYE^OPSD1_MIZYE^Q:210-665,H:125-297^23.12%ID^E:2e-07^RecName: Full=Rhodopsin, GQ-coupled;^Eukaryota; Metazoa; Lophotrochozoa; Mollusca; Bivalvia; Pteriomorphia; Pectinoida; Pectinoidea; Pectinidae; Mizuhopecten	.	TRINITY_DN60211_c0_g1_i2.p1	419-784[-]	.	.	.	.	.	.	.	.
TRINITY_DN60211_c0_g1	TRINITY_DN60211_c0_g1_i3	OPSX_MOUSE^OPSX_MOUSE^Q:87-1085,H:9-334^23.75%ID^E:2e-17^RecName: Full=Visual pigment-like receptor peropsin;^Eukaryota; Metazoa; Chordata; Craniata; Vertebrata; Euteleostomi; Mammalia; Eutheria; Euarchontoglires; Glires; Rodentia; Myomorpha; Muroidea; Muridae; Murinae; Mus; Mus	.	TRINITY_DN60211_c0_g1_i3.p3	2054-2545[-]	.	.	.	.	.	.	.	.
TRINITY_DN60211_c0_g1	TRINITY_DN60211_c0_g1_i4	OPSD1_MIZYE^OPSD1_MIZYE^Q:1519-1998,H:119-297^24.31%ID^E:4e-07^RecName: Full=Rhodopsin, GQ-coupled;^Eukaryota; Metazoa; Lophotrochozoa; Mollusca; Bivalvia; Pteriomorphia; Pectinoida; Pectinoidea; Pectinidae; Mizuhopecten	.	TRINITY_DN60211_c0_g1_i4.p3	1752-2243[-]	.	.	.	.	.	.	.	.
TRINITY_DN60211_c0_g1	TRINITY_DN60211_c0_g1_i5	OPSX_MOUSE^OPSX_MOUSE^Q:395-1339,H:20-334^23.53%ID^E:1e-18^RecName: Full=Visual pigment-like receptor peropsin;^Eukaryota; Metazoa; Chordata; Craniata; Vertebrata; Euteleostomi; Mammalia; Eutheria; Euarchontoglires; Glires; Rodentia; Myomorpha; Muroidea; Muridae; Murinae; Mus; Mus	.	TRINITY_DN60211_c0_g1_i5.p3	2308-2799[-]	.	.	.	.	.	.	.	.
TRINITY_DN60266_c1_g1	TRINITY_DN60266_c1_g1_i1	ARRD5_HUMAN^ARRD5_HUMAN^Q:121-1056,H:15-326^22.6%ID^E:3e-08^RecName: Full=Arrestin domain-containing protein 5;^Eukaryota; Metazoa; Chordata; Craniata; Vertebrata; Euteleostomi; Mammalia; Eutheria; Euarchontoglires; Primates; Haplorrhini; Catarrhini; Hominidae; Homo	.	TRINITY_DN60266_c1_g1_i1.p1	121-1167[+]	ARRD5_HUMAN^ARRD5_HUMAN^Q:1-312,H:15-326^22.601%ID^E:1.55e-08^RecName: Full=Arrestin domain-containing protein 5;^Eukaryota; Metazoa; Chordata; Craniata; Vertebrata; Euteleostomi; Mammalia; Eutheria; Euarchontoglires; Primates; Haplorrhini; Catarrhini; Hominidae; Homo	PF00339.29^Arrestin_N^Arrestin (or S-antigen), N-terminal domain^13-152^E:5.9e-15`PF02752.22^Arrestin_C^Arrestin (or S-antigen), C-terminal domain^177-303^E:7.3e-12	.	.	ENOG41102NY^Arrestin domain containing	KEGG:hsa:645432	.	.
TRINITY_DN60266_c1_g1	TRINITY_DN60266_c1_g1_i2	ARRD5_HUMAN^ARRD5_HUMAN^Q:168-1103,H:15-326^21.98%ID^E:0.0001^RecName: Full=Arrestin domain-containing protein 5;^Eukaryota; Metazoa; Chordata; Craniata; Vertebrata; Euteleostomi; Mammalia; Eutheria; Euarchontoglires; Primates; Haplorrhini; Catarrhini; Hominidae; Homo	.	TRINITY_DN60266_c1_g1_i2.p1	168-1214[+]	ARRD5_HUMAN^ARRD5_HUMAN^Q:1-312,H:15-326^22.91%ID^E:1.47e-08^RecName: Full=Arrestin domain-containing protein 5;^Eukaryota; Metazoa; Chordata; Craniata; Vertebrata; Euteleostomi; Mammalia; Eutheria; Euarchontoglires; Primates; Haplorrhini; Catarrhini; Hominidae; Homo	PF00339.29^Arrestin_N^Arrestin (or S-antigen), N-terminal domain^13-152^E:1.6e-14`PF02752.22^Arrestin_C^Arrestin (or S-antigen), C-terminal domain^177-303^E:7.3e-12	.	.	ENOG41102NY^Arrestin domain containing	KEGG:hsa:645432	.	.
TRINITY_DN60266_c1_g1	TRINITY_DN60266_c1_g1_i3	ARRD5_HUMAN^ARRD5_HUMAN^Q:168-1097,H:15-326^22.36%ID^E:6e-06^RecName: Full=Arrestin domain-containing protein 5;^Eukaryota; Metazoa; Chordata; Craniata; Vertebrata; Euteleostomi; Mammalia; Eutheria; Euarchontoglires; Primates; Haplorrhini; Catarrhini; Hominidae; Homo	.	TRINITY_DN60266_c1_g1_i3.p1	168-1208[+]	ARRD5_HUMAN^ARRD5_HUMAN^Q:1-310,H:15-326^23.292%ID^E:6.48e-10^RecName: Full=Arrestin domain-containing protein 5;^Eukaryota; Metazoa; Chordata; Craniata; Vertebrata; Euteleostomi; Mammalia; Eutheria; Euarchontoglires; Primates; Haplorrhini; Catarrhini; Hominidae; Homo	PF00339.29^Arrestin_N^Arrestin (or S-antigen), N-terminal domain^13-152^E:1.6e-14`PF02752.22^Arrestin_C^Arrestin (or S-antigen), C-terminal domain^177-301^E:4.8e-12	.	.	ENOG41102NY^Arrestin domain containing	KEGG:hsa:645432	.	.
TRINITY_DN60266_c1_g2	TRINITY_DN60266_c1_g2_i1	.	.	.	.	.	.	.	.	.	.	.	.
TRINITY_DN60266_c1_g2	TRINITY_DN60266_c1_g2_i2	ARRD4_MOUSE^ARRD4_MOUSE^Q:1897-1436,H:23-182^29.01%ID^E:2e-07^RecName: Full=Arrestin domain-containing protein 4;^Eukaryota; Metazoa; Chordata; Craniata; Vertebrata; Euteleostomi; Mammalia; Eutheria; Euarchontoglires; Glires; Rodentia; Myomorpha; Muroidea; Muridae; Murinae; Mus; Mus	.	TRINITY_DN60266_c1_g2_i2.p2	922-1293[-]	.	.	.	.	.	.	.	.
TRINITY_DN60237_c0_g1	TRINITY_DN60237_c0_g1_i1	DNAT_DROME^DNAT_DROME^Q:1398-763,H:57-263^30.66%ID^E:2e-26^RecName: Full=Dopamine N-acetyltransferase {ECO:0000312|EMBL:AAF47172.1};^Eukaryota; Metazoa; Ecdysozoa; Arthropoda; Hexapoda; Insecta; Pterygota; Neoptera; Holometabola; Diptera; Brachycera; Muscomorpha; Ephydroidea; Drosophilidae; Drosophila; Sophophora	.	TRINITY_DN60237_c0_g1_i1.p1	742-1413[-]	DNAT_DROME^DNAT_DROME^Q:6-217,H:57-263^30.66%ID^E:2.01e-29^RecName: Full=Dopamine N-acetyltransferase {ECO:0000312|EMBL:AAF47172.1};^Eukaryota; Metazoa; Ecdysozoa; Arthropoda; Hexapoda; Insecta; Pterygota; Neoptera; Holometabola; Diptera; Brachycera; Muscomorpha; Ephydroidea; Drosophilidae; Drosophila; Sophophora	.	.	.	ENOG4111REY^NA	KEGG:dme:Dmel_CG3318`KO:K00669	GO:0005737^cellular_component^cytoplasm`GO:0004059^molecular_function^aralkylamine N-acetyltransferase activity`GO:0004060^molecular_function^arylamine N-acetyltransferase activity`GO:0008080^molecular_function^N-acetyltransferase activity`GO:0006584^biological_process^catecholamine metabolic process`GO:0048066^biological_process^developmental pigmentation`GO:0042420^biological_process^dopamine c…	.
TRINITY_DN60237_c0_g1	TRINITY_DN60237_c0_g1_i2	DNAT_DROME^DNAT_DROME^Q:771-136,H:57-263^31.13%ID^E:2e-28^RecName: Full=Dopamine N-acetyltransferase {ECO:0000312|EMBL:AAF47172.1};^Eukaryota; Metazoa; Ecdysozoa; Arthropoda; Hexapoda; Insecta; Pterygota; Neoptera; Holometabola; Diptera; Brachycera; Muscomorpha; Ephydroidea; Drosophilidae; Drosophila; Sophophora	.	TRINITY_DN60237_c0_g1_i2.p1	115-786[-]	DNAT_DROME^DNAT_DROME^Q:6-217,H:57-263^31.132%ID^E:2.66e-30^RecName: Full=Dopamine N-acetyltransferase {ECO:0000312|EMBL:AAF47172.1};^Eukaryota; Metazoa; Ecdysozoa; Arthropoda; Hexapoda; Insecta; Pterygota; Neoptera; Holometabola; Diptera; Brachycera; Muscomorpha; Ephydroidea; Drosophilidae; Drosophila; Sophophora	.	.	.	ENOG4111REY^NA	KEGG:dme:Dmel_CG3318`KO:K00669	GO:0005737^cellular_component^cytoplasm`GO:0004059^molecular_function^aralkylamine N-acetyltransferase activity`GO:0004060^molecular_function^arylamine N-acetyltransferase activity`GO:0008080^molecular_function^N-acetyltransferase activity`GO:0006584^biological_process^catecholamine metabolic process`GO:0048066^biological_process^developmental pigmentation`GO:0042420^biological_process^dopamine c…	.
TRINITY_DN60237_c0_g1	TRINITY_DN60237_c0_g1_i3	DNAT_DROME^DNAT_DROME^Q:1398-763,H:57-263^30.66%ID^E:3e-26^RecName: Full=Dopamine N-acetyltransferase {ECO:0000312|EMBL:AAF47172.1};^Eukaryota; Metazoa; Ecdysozoa; Arthropoda; Hexapoda; Insecta; Pterygota; Neoptera; Holometabola; Diptera; Brachycera; Muscomorpha; Ephydroidea; Drosophilidae; Drosophila; Sophophora	.	TRINITY_DN60237_c0_g1_i3.p1	742-1413[-]	DNAT_DROME^DNAT_DROME^Q:6-217,H:57-263^30.66%ID^E:2.01e-29^RecName: Full=Dopamine N-acetyltransferase {ECO:0000312|EMBL:AAF47172.1};^Eukaryota; Metazoa; Ecdysozoa; Arthropoda; Hexapoda; Insecta; Pterygota; Neoptera; Holometabola; Diptera; Brachycera; Muscomorpha; Ephydroidea; Drosophilidae; Drosophila; Sophophora	.	.	.	ENOG4111REY^NA	KEGG:dme:Dmel_CG3318`KO:K00669	GO:0005737^cellular_component^cytoplasm`GO:0004059^molecular_function^aralkylamine N-acetyltransferase activity`GO:0004060^molecular_function^arylamine N-acetyltransferase activity`GO:0008080^molecular_function^N-acetyltransferase activity`GO:0006584^biological_process^catecholamine metabolic process`GO:0048066^biological_process^developmental pigmentation`GO:0042420^biological_process^dopamine c…	.
TRINITY_DN60237_c0_g1	TRINITY_DN60237_c0_g1_i4	DNAT_DROME^DNAT_DROME^Q:1398-763,H:57-263^30.66%ID^E:1e-26^RecName: Full=Dopamine N-acetyltransferase {ECO:0000312|EMBL:AAF47172.1};^Eukaryota; Metazoa; Ecdysozoa; Arthropoda; Hexapoda; Insecta; Pterygota; Neoptera; Holometabola; Diptera; Brachycera; Muscomorpha; Ephydroidea; Drosophilidae; Drosophila; Sophophora	.	TRINITY_DN60237_c0_g1_i4.p1	742-1413[-]	DNAT_DROME^DNAT_DROME^Q:6-217,H:57-263^30.66%ID^E:2.01e-29^RecName: Full=Dopamine N-acetyltransferase {ECO:0000312|EMBL:AAF47172.1};^Eukaryota; Metazoa; Ecdysozoa; Arthropoda; Hexapoda; Insecta; Pterygota; Neoptera; Holometabola; Diptera; Brachycera; Muscomorpha; Ephydroidea; Drosophilidae; Drosophila; Sophophora	.	.	.	ENOG4111REY^NA	KEGG:dme:Dmel_CG3318`KO:K00669	GO:0005737^cellular_component^cytoplasm`GO:0004059^molecular_function^aralkylamine N-acetyltransferase activity`GO:0004060^molecular_function^arylamine N-acetyltransferase activity`GO:0008080^molecular_function^N-acetyltransferase activity`GO:0006584^biological_process^catecholamine metabolic process`GO:0048066^biological_process^developmental pigmentation`GO:0042420^biological_process^dopamine c…	.
TRINITY_DN60301_c0_g1	TRINITY_DN60301_c0_g1_i1	OLM2A_PIG^OLM2A_PIG^Q:949-179,H:388-648^32.09%ID^E:2e-29^RecName: Full=Olfactomedin-like protein 2A;^Eukaryota; Metazoa; Chordata; Craniata; Vertebrata; Euteleostomi; Mammalia; Eutheria; Laurasiatheria; Cetartiodactyla; Suina; Suidae; Sus	.	TRINITY_DN60301_c0_g1_i1.p1	164-2653[-]	CO1A2_HUMAN^CO1A2_HUMAN^Q:153-292,H:111-247^47.552%ID^E:6.29e-16^RecName: Full=Collagen alpha-2(I) chain;^Eukaryota; Metazoa; Chordata; Craniata; Vertebrata; Euteleostomi; Mammalia; Eutheria; Euarchontoglires; Primates; Haplorrhini; Catarrhini; Hominidae; Homo`CO1A2_HUMAN^CO1A2_HUMAN^Q:166-283,H:961-1084^48.387%ID^E:7.17e-10^RecName: Full=Collagen alpha-2(I) chain;^Eukaryota; Metazoa; Chordata; C…	PF01391.18^Collagen^Collagen triple helix repeat (20 copies)^164-221^E:7.7e-10`PF01391.18^Collagen^Collagen triple helix repeat (20 copies)^203-260^E:2e-07`PF01391.18^Collagen^Collagen triple helix repeat (20 copies)^250-307^E:9.8e-09`PF13927.6^Ig_3^Immunoglobulin domain^322-398^E:4.3e-12`PF07679.16^I-set^Immunoglobulin I-set domain^323-411^E:1.2e-08`PF00047.25^ig^Immunoglobulin domain^330-398^E:…	.	.	ENOG410XNMM^collagen, type	KEGG:hsa:1278`KO:K06236	GO:0005584^cellular_component^collagen type I trimer`GO:0062023^cellular_component^collagen-containing extracellular matrix`GO:0005783^cellular_component^endoplasmic reticulum`GO:0005788^cellular_component^endoplasmic reticulum lumen`GO:0070062^cellular_component^extracellular exosome`GO:0031012^cellular_component^extracellular matrix`GO:0005576^cellular_component^extracellular region`GO:0005615^…	.
TRINITY_DN60245_c0_g1	TRINITY_DN60245_c0_g1_i1	.	.	.	.	.	.	.	.	.	.	.	.
TRINITY_DN60245_c0_g2	TRINITY_DN60245_c0_g2_i1	GTPBA_DROME^GTPBA_DROME^Q:2463-1303,H:1-383^51.29%ID^E:3e-104^RecName: Full=GTP-binding protein 10 homolog;^Eukaryota; Metazoa; Ecdysozoa; Arthropoda; Hexapoda; Insecta; Pterygota; Neoptera; Holometabola; Diptera; Brachycera; Muscomorpha; Ephydroidea; Drosophilidae; Drosophila; Sophophora	.	TRINITY_DN60245_c0_g2_i1.p1	1300-2463[-]	GTPBA_DROME^GTPBA_DROME^Q:1-387,H:1-383^51.289%ID^E:1.6e-122^RecName: Full=GTP-binding protein 10 homolog;^Eukaryota; Metazoa; Ecdysozoa; Arthropoda; Hexapoda; Insecta; Pterygota; Neoptera; Holometabola; Diptera; Brachycera; Muscomorpha; Ephydroidea; Drosophilidae; Drosophila; Sophophora	PF01018.22^GTP1_OBG^GTP1/OBG^26-144^E:1.2e-15`PF01926.23^MMR_HSR1^50S ribosome-binding GTPase^160-289^E:9.3e-24`PF02421.18^FeoB_N^Ferrous iron transport protein B^161-216^E:6.8e-11	.	.	COG0536^An essential GTPase which binds GTP, GDP and possibly (p)ppGpp with moderate affinity, with high nucleotide exchange rates and a fairly low GTP hydrolysis rate (By similarity). It may play a role in control of the cell cycle, stress response, ribosome biogenesis and in those bacteria that undergo differentiation, in morphogenesis control	KEGG:dme:Dmel_CG10628	GO:0005730^cellular_component^nucleolus`GO:0005525^molecular_function^GTP binding`GO:0042254^biological_process^ribosome biogenesis	GO:0005525^molecular_function^GTP binding
TRINITY_DN60208_c0_g1	TRINITY_DN60208_c0_g1_i1	REF2P_DROME^REF2P_DROME^Q:1076-936,H:122-169^54.17%ID^E:1e-11^RecName: Full=Protein ref(2)P;^Eukaryota; Metazoa; Ecdysozoa; Arthropoda; Hexapoda; Insecta; Pterygota; Neoptera; Holometabola; Diptera; Brachycera; Muscomorpha; Ephydroidea; Drosophilidae; Drosophila; Sophophora	.	TRINITY_DN60208_c0_g1_i1.p1	426-1367[-]	REF2P_DROME^REF2P_DROME^Q:98-144,H:122-169^54.167%ID^E:2.73e-12^RecName: Full=Protein ref(2)P;^Eukaryota; Metazoa; Ecdysozoa; Arthropoda; Hexapoda; Insecta; Pterygota; Neoptera; Holometabola; Diptera; Brachycera; Muscomorpha; Ephydroidea; Drosophilidae; Drosophila; Sophophora	PF05485.12^THAP^THAP domain^5-77^E:1.1e-15`PF00569.17^ZZ^Zinc finger, ZZ type^98-138^E:1.7e-11	.	.	ENOG410XWHN^Zinc finger, ZZ type	KEGG:dme:Dmel_CG10360	GO:0016235^cellular_component^aggresome`GO:0044753^cellular_component^amphisome`GO:0005776^cellular_component^autophagosome`GO:0005737^cellular_component^cytoplasm`GO:0005634^cellular_component^nucleus`GO:0003677^molecular_function^DNA binding`GO:0070530^molecular_function^K63-linked polyubiquitin modification-dependent protein binding`GO:0005080^molecular_function^protein kinase C binding`GO:000…	GO:0003676^molecular_function^nucleic acid binding`GO:0008270^molecular_function^zinc ion binding
TRINITY_DN60208_c0_g1	TRINITY_DN60208_c0_g1_i2	REF2P_DROME^REF2P_DROME^Q:1076-936,H:122-169^54.17%ID^E:1e-11^RecName: Full=Protein ref(2)P;^Eukaryota; Metazoa; Ecdysozoa; Arthropoda; Hexapoda; Insecta; Pterygota; Neoptera; Holometabola; Diptera; Brachycera; Muscomorpha; Ephydroidea; Drosophilidae; Drosophila; Sophophora	.	TRINITY_DN60208_c0_g1_i2.p1	426-1367[-]	REF2P_DROME^REF2P_DROME^Q:98-144,H:122-169^54.167%ID^E:2.63e-12^RecName: Full=Protein ref(2)P;^Eukaryota; Metazoa; Ecdysozoa; Arthropoda; Hexapoda; Insecta; Pterygota; Neoptera; Holometabola; Diptera; Brachycera; Muscomorpha; Ephydroidea; Drosophilidae; Drosophila; Sophophora	PF05485.12^THAP^THAP domain^5-77^E:1.1e-15`PF00569.17^ZZ^Zinc finger, ZZ type^98-138^E:1.7e-11	.	.	ENOG410XWHN^Zinc finger, ZZ type	KEGG:dme:Dmel_CG10360	GO:0016235^cellular_component^aggresome`GO:0044753^cellular_component^amphisome`GO:0005776^cellular_component^autophagosome`GO:0005737^cellular_component^cytoplasm`GO:0005634^cellular_component^nucleus`GO:0003677^molecular_function^DNA binding`GO:0070530^molecular_function^K63-linked polyubiquitin modification-dependent protein binding`GO:0005080^molecular_function^protein kinase C binding`GO:000…	GO:0003676^molecular_function^nucleic acid binding`GO:0008270^molecular_function^zinc ion binding
TRINITY_DN60208_c0_g1	TRINITY_DN60208_c0_g1_i3	REF2P_DROME^REF2P_DROME^Q:1075-935,H:122-169^54.17%ID^E:1e-11^RecName: Full=Protein ref(2)P;^Eukaryota; Metazoa; Ecdysozoa; Arthropoda; Hexapoda; Insecta; Pterygota; Neoptera; Holometabola; Diptera; Brachycera; Muscomorpha; Ephydroidea; Drosophilidae; Drosophila; Sophophora	.	TRINITY_DN60208_c0_g1_i3.p1	425-1366[-]	REF2P_DROME^REF2P_DROME^Q:98-144,H:122-169^54.167%ID^E:2.53e-12^RecName: Full=Protein ref(2)P;^Eukaryota; Metazoa; Ecdysozoa; Arthropoda; Hexapoda; Insecta; Pterygota; Neoptera; Holometabola; Diptera; Brachycera; Muscomorpha; Ephydroidea; Drosophilidae; Drosophila; Sophophora	PF05485.12^THAP^THAP domain^5-77^E:1.1e-15`PF00569.17^ZZ^Zinc finger, ZZ type^98-138^E:1.7e-11	.	.	ENOG410XWHN^Zinc finger, ZZ type	KEGG:dme:Dmel_CG10360	GO:0016235^cellular_component^aggresome`GO:0044753^cellular_component^amphisome`GO:0005776^cellular_component^autophagosome`GO:0005737^cellular_component^cytoplasm`GO:0005634^cellular_component^nucleus`GO:0003677^molecular_function^DNA binding`GO:0070530^molecular_function^K63-linked polyubiquitin modification-dependent protein binding`GO:0005080^molecular_function^protein kinase C binding`GO:000…	GO:0003676^molecular_function^nucleic acid binding`GO:0008270^molecular_function^zinc ion binding
TRINITY_DN60208_c0_g1	TRINITY_DN60208_c0_g1_i4	REF2P_DROME^REF2P_DROME^Q:1079-939,H:122-169^54.17%ID^E:1e-11^RecName: Full=Protein ref(2)P;^Eukaryota; Metazoa; Ecdysozoa; Arthropoda; Hexapoda; Insecta; Pterygota; Neoptera; Holometabola; Diptera; Brachycera; Muscomorpha; Ephydroidea; Drosophilidae; Drosophila; Sophophora	.	TRINITY_DN60208_c0_g1_i4.p1	429-1370[-]	REF2P_DROME^REF2P_DROME^Q:98-144,H:122-169^54.167%ID^E:2.68e-12^RecName: Full=Protein ref(2)P;^Eukaryota; Metazoa; Ecdysozoa; Arthropoda; Hexapoda; Insecta; Pterygota; Neoptera; Holometabola; Diptera; Brachycera; Muscomorpha; Ephydroidea; Drosophilidae; Drosophila; Sophophora	PF05485.12^THAP^THAP domain^5-77^E:1.1e-15`PF00569.17^ZZ^Zinc finger, ZZ type^98-138^E:1.7e-11	.	.	ENOG410XWHN^Zinc finger, ZZ type	KEGG:dme:Dmel_CG10360	GO:0016235^cellular_component^aggresome`GO:0044753^cellular_component^amphisome`GO:0005776^cellular_component^autophagosome`GO:0005737^cellular_component^cytoplasm`GO:0005634^cellular_component^nucleus`GO:0003677^molecular_function^DNA binding`GO:0070530^molecular_function^K63-linked polyubiquitin modification-dependent protein binding`GO:0005080^molecular_function^protein kinase C binding`GO:000…	GO:0003676^molecular_function^nucleic acid binding`GO:0008270^molecular_function^zinc ion binding
TRINITY_DN60267_c0_g1	TRINITY_DN60267_c0_g1_i1	LORF2_MOUSE^LORF2_MOUSE^Q:1684-3018,H:348-829^24.44%ID^E:2e-28^RecName: Full=LINE-1 retrotransposable element ORF2 protein;^Eukaryota; Metazoa; Chordata; Craniata; Vertebrata; Euteleostomi; Mammalia; Eutheria; Euarchontoglires; Glires; Rodentia; Myomorpha; Muroidea; Muridae; Murinae; Mus; Mus	.	TRINITY_DN60267_c0_g1_i1.p1	608-1693[+]	CFDP2_BOVIN^CFDP2_BOVIN^Q:41-315,H:239-505^30.216%ID^E:7.77e-28^RecName: Full=Craniofacial development protein 2;^Eukaryota; Metazoa; Chordata; Craniata; Vertebrata; Euteleostomi; Mammalia; Eutheria; Laurasiatheria; Cetartiodactyla; Ruminantia; Pecora; Bovidae; Bovinae; Bos	PF14529.6^Exo_endo_phos_2^Endonuclease-reverse transcriptase^146-284^E:1.3e-11	.	.	ENOG410Y65V^Retrotransposon protein	KEGG:bta:286876	GO:0005737^cellular_component^cytoplasm`GO:0005634^cellular_component^nucleus	.
TRINITY_DN60267_c0_g1	TRINITY_DN60267_c0_g1_i2	YTX2_XENLA^YTX2_XENLA^Q:143-685,H:487-667^28.18%ID^E:1e-17^RecName: Full=Transposon TX1 uncharacterized 149 kDa protein;^Eukaryota; Metazoa; Chordata; Craniata; Vertebrata; Euteleostomi; Amphibia; Batrachia; Anura; Pipoidea; Pipidae; Xenopodinae; Xenopus; Xenopus	.	TRINITY_DN60267_c0_g1_i2.p1	260-739[+]	LORF2_MOUSE^LORF2_MOUSE^Q:2-142,H:539-680^26.351%ID^E:3.11e-12^RecName: Full=LINE-1 retrotransposable element ORF2 protein;^Eukaryota; Metazoa; Chordata; Craniata; Vertebrata; Euteleostomi; Mammalia; Eutheria; Euarchontoglires; Glires; Rodentia; Myomorpha; Muroidea; Muridae; Murinae; Mus; Mus	PF00078.27^RVT_1^Reverse transcriptase (RNA-dependent DNA polymerase)^2-149^E:5e-24	.	.	ENOG41120A8^NA	.	GO:0004519^molecular_function^endonuclease activity`GO:0046872^molecular_function^metal ion binding`GO:0003964^molecular_function^RNA-directed DNA polymerase activity`GO:0006310^biological_process^DNA recombination	.
TRINITY_DN60267_c0_g1	TRINITY_DN60267_c0_g1_i3	YTX2_XENLA^YTX2_XENLA^Q:1049-2845,H:107-710^23.37%ID^E:3e-31^RecName: Full=Transposon TX1 uncharacterized 149 kDa protein;^Eukaryota; Metazoa; Chordata; Craniata; Vertebrata; Euteleostomi; Amphibia; Batrachia; Anura; Pipoidea; Pipidae; Xenopodinae; Xenopus; Xenopus	.	TRINITY_DN60267_c0_g1_i3.p1	608-3151[+]	YTX2_XENLA^YTX2_XENLA^Q:109-746,H:68-710^23.468%ID^E:1.06e-32^RecName: Full=Transposon TX1 uncharacterized 149 kDa protein;^Eukaryota; Metazoa; Chordata; Craniata; Vertebrata; Euteleostomi; Amphibia; Batrachia; Anura; Pipoidea; Pipidae; Xenopodinae; Xenopus; Xenopus	PF14529.6^Exo_endo_phos_2^Endonuclease-reverse transcriptase^146-284^E:6.2e-11`PF00078.27^RVT_1^Reverse transcriptase (RNA-dependent DNA polymerase)^554-797^E:1.2e-41	.	.	.	.	.	.
TRINITY_DN60271_c0_g1	TRINITY_DN60271_c0_g1_i1	.	.	.	.	.	.	.	.	.	.	.	.
TRINITY_DN60271_c0_g2	TRINITY_DN60271_c0_g2_i1	.	.	.	.	.	.	.	.	.	.	.	.
TRINITY_DN60271_c0_g2	TRINITY_DN60271_c0_g2_i2	.	.	.	.	.	.	.	.	.	.	.	.
TRINITY_DN60286_c0_g1	TRINITY_DN60286_c0_g1_i1	.	.	.	.	.	.	.	.	.	.	.	.
TRINITY_DN60286_c0_g1	TRINITY_DN60286_c0_g1_i2	.	.	.	.	.	.	.	.	.	.	.	.
TRINITY_DN60286_c0_g1	TRINITY_DN60286_c0_g1_i3	.	.	.	.	.	.	.	.	.	.	.	.
TRINITY_DN60286_c0_g1	TRINITY_DN60286_c0_g1_i4	.	.	.	.	.	.	.	.	.	.	.	.
TRINITY_DN60286_c0_g1	TRINITY_DN60286_c0_g1_i5	.	.	.	.	.	.	.	.	.	.	.	.
TRINITY_DN60286_c0_g1	TRINITY_DN60286_c0_g1_i6	.	.	.	.	.	.	.	.	.	.	.	.
TRINITY_DN60286_c0_g1	TRINITY_DN60286_c0_g1_i7	.	.	.	.	.	.	.	.	.	.	.	.
TRINITY_DN60235_c0_g1	TRINITY_DN60235_c0_g1_i1	.	.	TRINITY_DN60235_c0_g1_i1.p1	2-3148[-]	.	.	.	.	.	.	.	.
TRINITY_DN60279_c0_g1	TRINITY_DN60279_c0_g1_i2	.	.	.	.	.	.	.	.	.	.	.	.
TRINITY_DN60279_c0_g1	TRINITY_DN60279_c0_g1_i3	.	.	.	.	.	.	.	.	.	.	.	.
TRINITY_DN60279_c0_g1	TRINITY_DN60279_c0_g1_i4	.	.	.	.	.	.	.	.	.	.	.	.
TRINITY_DN60279_c0_g1	TRINITY_DN60279_c0_g1_i5	.	.	.	.	.	.	.	.	.	.	.	.
TRINITY_DN60214_c0_g1	TRINITY_DN60214_c0_g1_i1	.	.	TRINITY_DN60214_c0_g1_i1.p1	908-2971[-]	.	.	.	.	.	.	.	.
TRINITY_DN60214_c0_g1	TRINITY_DN60214_c0_g1_i2	.	.	TRINITY_DN60214_c0_g1_i2.p1	908-2719[-]	MYO3_CAEEL^MYO3_CAEEL^Q:273-477,H:905-1114^22.172%ID^E:0.00059^RecName: Full=Myosin-3;^Eukaryota; Metazoa; Ecdysozoa; Nematoda; Chromadorea; Rhabditida; Rhabditina; Rhabditomorpha; Rhabditoidea; Rhabditidae; Peloderinae; Caenorhabditis	.	.	.	COG5022^myosin heavy chain	KEGG:cel:CELE_K12F2.1`KO:K10352	GO:0031672^cellular_component^A band`GO:0005863^cellular_component^striated muscle myosin thick filament`GO:0051015^molecular_function^actin filament binding`GO:0005524^molecular_function^ATP binding`GO:0003774^molecular_function^motor activity`GO:0007626^biological_process^locomotory behavior`GO:0060279^biological_process^positive regulation of ovulation	.
TRINITY_DN60214_c0_g1	TRINITY_DN60214_c0_g1_i3	.	.	TRINITY_DN60214_c0_g1_i3.p1	908-2995[-]	.	.	.	.	.	.	.	.
TRINITY_DN60214_c0_g1	TRINITY_DN60214_c0_g1_i4	.	.	TRINITY_DN60214_c0_g1_i4.p1	908-2644[-]	MYO3_CAEEL^MYO3_CAEEL^Q:266-470,H:905-1114^22.172%ID^E:0.000445^RecName: Full=Myosin-3;^Eukaryota; Metazoa; Ecdysozoa; Nematoda; Chromadorea; Rhabditida; Rhabditina; Rhabditomorpha; Rhabditoidea; Rhabditidae; Peloderinae; Caenorhabditis	.	.	.	COG5022^myosin heavy chain	KEGG:cel:CELE_K12F2.1`KO:K10352	GO:0031672^cellular_component^A band`GO:0005863^cellular_component^striated muscle myosin thick filament`GO:0051015^molecular_function^actin filament binding`GO:0005524^molecular_function^ATP binding`GO:0003774^molecular_function^motor activity`GO:0007626^biological_process^locomotory behavior`GO:0060279^biological_process^positive regulation of ovulation	.
TRINITY_DN60214_c0_g1	TRINITY_DN60214_c0_g1_i5	.	.	TRINITY_DN60214_c0_g1_i5.p1	908-2719[-]	MYO3_CAEEL^MYO3_CAEEL^Q:273-477,H:905-1114^22.172%ID^E:0.000494^RecName: Full=Myosin-3;^Eukaryota; Metazoa; Ecdysozoa; Nematoda; Chromadorea; Rhabditida; Rhabditina; Rhabditomorpha; Rhabditoidea; Rhabditidae; Peloderinae; Caenorhabditis	.	.	.	COG5022^myosin heavy chain	KEGG:cel:CELE_K12F2.1`KO:K10352	GO:0031672^cellular_component^A band`GO:0005863^cellular_component^striated muscle myosin thick filament`GO:0051015^molecular_function^actin filament binding`GO:0005524^molecular_function^ATP binding`GO:0003774^molecular_function^motor activity`GO:0007626^biological_process^locomotory behavior`GO:0060279^biological_process^positive regulation of ovulation	.
TRINITY_DN60214_c0_g2	TRINITY_DN60214_c0_g2_i1	.	.	.	.	.	.	.	.	.	.	.	.
TRINITY_DN60214_c0_g3	TRINITY_DN60214_c0_g3_i1	.	.	.	.	.	.	.	.	.	.	.	.
TRINITY_DN60214_c0_g1	TRINITY_DN60214_c0_g1_i6	.	.	TRINITY_DN60214_c0_g1_i6.p1	908-2698[-]	MYO3_CAEEL^MYO3_CAEEL^Q:266-470,H:905-1114^22.172%ID^E:0.000638^RecName: Full=Myosin-3;^Eukaryota; Metazoa; Ecdysozoa; Nematoda; Chromadorea; Rhabditida; Rhabditina; Rhabditomorpha; Rhabditoidea; Rhabditidae; Peloderinae; Caenorhabditis	.	.	.	COG5022^myosin heavy chain	KEGG:cel:CELE_K12F2.1`KO:K10352	GO:0031672^cellular_component^A band`GO:0005863^cellular_component^striated muscle myosin thick filament`GO:0051015^molecular_function^actin filament binding`GO:0005524^molecular_function^ATP binding`GO:0003774^molecular_function^motor activity`GO:0007626^biological_process^locomotory behavior`GO:0060279^biological_process^positive regulation of ovulation	.
TRINITY_DN60214_c0_g1	TRINITY_DN60214_c0_g1_i7	.	.	TRINITY_DN60214_c0_g1_i7.p1	908-2686[-]	MYO3_CAEEL^MYO3_CAEEL^Q:280-484,H:905-1114^22.172%ID^E:0.000379^RecName: Full=Myosin-3;^Eukaryota; Metazoa; Ecdysozoa; Nematoda; Chromadorea; Rhabditida; Rhabditina; Rhabditomorpha; Rhabditoidea; Rhabditidae; Peloderinae; Caenorhabditis	.	.	.	COG5022^myosin heavy chain	KEGG:cel:CELE_K12F2.1`KO:K10352	GO:0031672^cellular_component^A band`GO:0005863^cellular_component^striated muscle myosin thick filament`GO:0051015^molecular_function^actin filament binding`GO:0005524^molecular_function^ATP binding`GO:0003774^molecular_function^motor activity`GO:0007626^biological_process^locomotory behavior`GO:0060279^biological_process^positive regulation of ovulation	.
TRINITY_DN60214_c0_g1	TRINITY_DN60214_c0_g1_i8	.	.	TRINITY_DN60214_c0_g1_i8.p1	908-2665[-]	MYO3_CAEEL^MYO3_CAEEL^Q:273-477,H:905-1114^22.172%ID^E:0.000389^RecName: Full=Myosin-3;^Eukaryota; Metazoa; Ecdysozoa; Nematoda; Chromadorea; Rhabditida; Rhabditina; Rhabditomorpha; Rhabditoidea; Rhabditidae; Peloderinae; Caenorhabditis	.	.	.	COG5022^myosin heavy chain	KEGG:cel:CELE_K12F2.1`KO:K10352	GO:0031672^cellular_component^A band`GO:0005863^cellular_component^striated muscle myosin thick filament`GO:0051015^molecular_function^actin filament binding`GO:0005524^molecular_function^ATP binding`GO:0003774^molecular_function^motor activity`GO:0007626^biological_process^locomotory behavior`GO:0060279^biological_process^positive regulation of ovulation	.
TRINITY_DN60214_c0_g1	TRINITY_DN60214_c0_g1_i9	.	.	TRINITY_DN60214_c0_g1_i9.p1	908-2974[-]	.	.	.	.	.	.	.	.
TRINITY_DN60214_c0_g1	TRINITY_DN60214_c0_g1_i10	.	.	TRINITY_DN60214_c0_g1_i10.p1	908-2740[-]	MYO3_CAEEL^MYO3_CAEEL^Q:280-484,H:905-1114^22.172%ID^E:0.000493^RecName: Full=Myosin-3;^Eukaryota; Metazoa; Ecdysozoa; Nematoda; Chromadorea; Rhabditida; Rhabditina; Rhabditomorpha; Rhabditoidea; Rhabditidae; Peloderinae; Caenorhabditis	.	.	.	COG5022^myosin heavy chain	KEGG:cel:CELE_K12F2.1`KO:K10352	GO:0031672^cellular_component^A band`GO:0005863^cellular_component^striated muscle myosin thick filament`GO:0051015^molecular_function^actin filament binding`GO:0005524^molecular_function^ATP binding`GO:0003774^molecular_function^motor activity`GO:0007626^biological_process^locomotory behavior`GO:0060279^biological_process^positive regulation of ovulation	.
TRINITY_DN60214_c0_g1	TRINITY_DN60214_c0_g1_i11	.	.	TRINITY_DN60214_c0_g1_i11.p1	908-2938[-]	.	.	.	.	.	.	.	.
TRINITY_DN60214_c0_g1	TRINITY_DN60214_c0_g1_i12	.	.	TRINITY_DN60214_c0_g1_i12.p1	908-2740[-]	MYO3_CAEEL^MYO3_CAEEL^Q:280-484,H:905-1114^22.172%ID^E:0.000493^RecName: Full=Myosin-3;^Eukaryota; Metazoa; Ecdysozoa; Nematoda; Chromadorea; Rhabditida; Rhabditina; Rhabditomorpha; Rhabditoidea; Rhabditidae; Peloderinae; Caenorhabditis	.	.	.	COG5022^myosin heavy chain	KEGG:cel:CELE_K12F2.1`KO:K10352	GO:0031672^cellular_component^A band`GO:0005863^cellular_component^striated muscle myosin thick filament`GO:0051015^molecular_function^actin filament binding`GO:0005524^molecular_function^ATP binding`GO:0003774^molecular_function^motor activity`GO:0007626^biological_process^locomotory behavior`GO:0060279^biological_process^positive regulation of ovulation	.
TRINITY_DN60214_c0_g1	TRINITY_DN60214_c0_g1_i13	.	.	TRINITY_DN60214_c0_g1_i13.p1	908-3016[-]	.	.	.	.	.	.	.	.
TRINITY_DN60214_c0_g4	TRINITY_DN60214_c0_g4_i1	.	.	.	.	.	.	.	.	.	.	.	.
TRINITY_DN60214_c0_g1	TRINITY_DN60214_c0_g1_i14	.	.	TRINITY_DN60214_c0_g1_i14.p1	908-2995[-]	.	.	.	.	.	.	.	.
TRINITY_DN60214_c0_g1	TRINITY_DN60214_c0_g1_i15	.	.	TRINITY_DN60214_c0_g1_i15.p1	908-2719[-]	MYO3_CAEEL^MYO3_CAEEL^Q:273-477,H:905-1114^22.172%ID^E:0.000494^RecName: Full=Myosin-3;^Eukaryota; Metazoa; Ecdysozoa; Nematoda; Chromadorea; Rhabditida; Rhabditina; Rhabditomorpha; Rhabditoidea; Rhabditidae; Peloderinae; Caenorhabditis	.	.	.	COG5022^myosin heavy chain	KEGG:cel:CELE_K12F2.1`KO:K10352	GO:0031672^cellular_component^A band`GO:0005863^cellular_component^striated muscle myosin thick filament`GO:0051015^molecular_function^actin filament binding`GO:0005524^molecular_function^ATP binding`GO:0003774^molecular_function^motor activity`GO:0007626^biological_process^locomotory behavior`GO:0060279^biological_process^positive regulation of ovulation	.
TRINITY_DN60214_c0_g1	TRINITY_DN60214_c0_g1_i16	.	.	TRINITY_DN60214_c0_g1_i16.p1	908-2665[-]	MYO3_CAEEL^MYO3_CAEEL^Q:273-477,H:905-1114^22.172%ID^E:0.000389^RecName: Full=Myosin-3;^Eukaryota; Metazoa; Ecdysozoa; Nematoda; Chromadorea; Rhabditida; Rhabditina; Rhabditomorpha; Rhabditoidea; Rhabditidae; Peloderinae; Caenorhabditis	.	.	.	COG5022^myosin heavy chain	KEGG:cel:CELE_K12F2.1`KO:K10352	GO:0031672^cellular_component^A band`GO:0005863^cellular_component^striated muscle myosin thick filament`GO:0051015^molecular_function^actin filament binding`GO:0005524^molecular_function^ATP binding`GO:0003774^molecular_function^motor activity`GO:0007626^biological_process^locomotory behavior`GO:0060279^biological_process^positive regulation of ovulation	.
TRINITY_DN60214_c0_g1	TRINITY_DN60214_c0_g1_i17	.	.	TRINITY_DN60214_c0_g1_i17.p1	1-1305[-]	.	.	.	.	.	.	.	.
TRINITY_DN60214_c0_g1	TRINITY_DN60214_c0_g1_i18	.	.	TRINITY_DN60214_c0_g1_i18.p1	908-2950[-]	.	.	.	.	.	.	.	.
TRINITY_DN60214_c0_g1	TRINITY_DN60214_c0_g1_i19	.	.	TRINITY_DN60214_c0_g1_i19.p1	1-1284[-]	.	.	.	.	.	.	.	.
TRINITY_DN60214_c0_g1	TRINITY_DN60214_c0_g1_i20	.	.	TRINITY_DN60214_c0_g1_i20.p1	908-2917[-]	.	.	.	.	.	.	.	.
TRINITY_DN60214_c0_g1	TRINITY_DN60214_c0_g1_i21	.	.	TRINITY_DN60214_c0_g1_i21.p1	908-2992[-]	.	.	.	.	.	.	.	.
TRINITY_DN60214_c0_g4	TRINITY_DN60214_c0_g4_i2	.	.	.	.	.	.	.	.	.	.	.	.
TRINITY_DN60214_c0_g1	TRINITY_DN60214_c0_g1_i22	.	.	TRINITY_DN60214_c0_g1_i22.p1	908-2644[-]	MYO3_CAEEL^MYO3_CAEEL^Q:266-470,H:905-1114^22.172%ID^E:0.000379^RecName: Full=Myosin-3;^Eukaryota; Metazoa; Ecdysozoa; Nematoda; Chromadorea; Rhabditida; Rhabditina; Rhabditomorpha; Rhabditoidea; Rhabditidae; Peloderinae; Caenorhabditis	.	.	.	COG5022^myosin heavy chain	KEGG:cel:CELE_K12F2.1`KO:K10352	GO:0031672^cellular_component^A band`GO:0005863^cellular_component^striated muscle myosin thick filament`GO:0051015^molecular_function^actin filament binding`GO:0005524^molecular_function^ATP binding`GO:0003774^molecular_function^motor activity`GO:0007626^biological_process^locomotory behavior`GO:0060279^biological_process^positive regulation of ovulation	.
TRINITY_DN60214_c1_g1	TRINITY_DN60214_c1_g1_i1	SUDX_DROME^SUDX_DROME^Q:1-81,H:879-905^100%ID^E:5e-12^RecName: Full=E3 ubiquitin-protein ligase Su(dx);^Eukaryota; Metazoa; Ecdysozoa; Arthropoda; Hexapoda; Insecta; Pterygota; Neoptera; Holometabola; Diptera; Brachycera; Muscomorpha; Ephydroidea; Drosophilidae; Drosophila; Sophophora	.	.	.	.	.	.	.	COG5021^ubiquitin protein ligase	KEGG:dme:Dmel_CG4244`KO:K05633	GO:0005938^cellular_component^cell cortex`GO:0005737^cellular_component^cytoplasm`GO:0005112^molecular_function^Notch binding`GO:0019904^molecular_function^protein domain specific binding`GO:0061630^molecular_function^ubiquitin protein ligase activity`GO:0004842^molecular_function^ubiquitin-protein transferase activity`GO:0016348^biological_process^imaginal disc-derived leg joint morphogenesis`GO…	.
TRINITY_DN60206_c0_g1	TRINITY_DN60206_c0_g1_i1	.	.	TRINITY_DN60206_c0_g1_i1.p1	1-603[-]	.	PF05225.16^HTH_psq^helix-turn-helix, Psq domain^14-52^E:1.2e-07	.	.	.	.	.	GO:0003677^molecular_function^DNA binding
TRINITY_DN60206_c0_g1	TRINITY_DN60206_c0_g1_i2	.	.	TRINITY_DN60206_c0_g1_i2.p1	1-603[-]	.	PF05225.16^HTH_psq^helix-turn-helix, Psq domain^14-52^E:1.2e-07	.	.	.	.	.	GO:0003677^molecular_function^DNA binding
TRINITY_DN60206_c0_g1	TRINITY_DN60206_c0_g1_i3	.	.	TRINITY_DN60206_c0_g1_i3.p1	1-603[-]	.	PF05225.16^HTH_psq^helix-turn-helix, Psq domain^14-52^E:1.2e-07	.	.	.	.	.	GO:0003677^molecular_function^DNA binding
TRINITY_DN60206_c0_g1	TRINITY_DN60206_c0_g1_i4	.	.	TRINITY_DN60206_c0_g1_i4.p1	1-603[-]	.	PF05225.16^HTH_psq^helix-turn-helix, Psq domain^14-52^E:1.2e-07	.	.	.	.	.	GO:0003677^molecular_function^DNA binding
TRINITY_DN60206_c0_g2	TRINITY_DN60206_c0_g2_i1	JERKL_MOUSE^JERKL_MOUSE^Q:11-436,H:197-343^28.19%ID^E:4e-07^RecName: Full=Jerky protein homolog-like;^Eukaryota; Metazoa; Chordata; Craniata; Vertebrata; Euteleostomi; Mammalia; Eutheria; Euarchontoglires; Glires; Rodentia; Myomorpha; Muroidea; Muridae; Murinae; Mus; Mus	.	TRINITY_DN60206_c0_g2_i1.p1	2-2194[+]	.	PF03184.19^DDE_1^DDE superfamily endonuclease^13-181^E:2.5e-25	.	.	.	.	.	GO:0003676^molecular_function^nucleic acid binding
TRINITY_DN60206_c0_g1	TRINITY_DN60206_c0_g1_i5	.	.	.	.	.	.	.	.	.	.	.	.
TRINITY_DN60206_c0_g2	TRINITY_DN60206_c0_g2_i2	JERKL_MOUSE^JERKL_MOUSE^Q:11-436,H:197-343^28.19%ID^E:2e-07^RecName: Full=Jerky protein homolog-like;^Eukaryota; Metazoa; Chordata; Craniata; Vertebrata; Euteleostomi; Mammalia; Eutheria; Euarchontoglires; Glires; Rodentia; Myomorpha; Muroidea; Muridae; Murinae; Mus; Mus	.	TRINITY_DN60206_c0_g2_i2.p1	2-1705[+]	POGK_HUMAN^POGK_HUMAN^Q:2-186,H:384-572^23.737%ID^E:2.73e-07^RecName: Full=Pogo transposable element with KRAB domain;^Eukaryota; Metazoa; Chordata; Craniata; Vertebrata; Euteleostomi; Mammalia; Eutheria; Euarchontoglires; Primates; Haplorrhini; Catarrhini; Hominidae; Homo	PF03184.19^DDE_1^DDE superfamily endonuclease^13-181^E:1.6e-25	.	.	ENOG4110CDI^tigger transposable element derived	KEGG:hsa:57645	GO:0005634^cellular_component^nucleus`GO:0003677^molecular_function^DNA binding`GO:0007275^biological_process^multicellular organism development`GO:0006355^biological_process^regulation of transcription, DNA-templated	GO:0003676^molecular_function^nucleic acid binding
TRINITY_DN60206_c0_g1	TRINITY_DN60206_c0_g1_i6	.	.	TRINITY_DN60206_c0_g1_i6.p1	1-603[-]	.	PF05225.16^HTH_psq^helix-turn-helix, Psq domain^14-52^E:1.2e-07	.	.	.	.	.	GO:0003677^molecular_function^DNA binding
TRINITY_DN60292_c0_g1	TRINITY_DN60292_c0_g1_i1	.	.	.	.	.	.	.	.	.	.	.	.
TRINITY_DN60292_c0_g1	TRINITY_DN60292_c0_g1_i2	.	.	.	.	.	.	.	.	.	.	.	.
TRINITY_DN60238_c0_g1	TRINITY_DN60238_c0_g1_i1	.	.	TRINITY_DN60238_c0_g1_i1.p1	2-733[-]	.	.	.	.	.	.	.	.
TRINITY_DN60238_c0_g1	TRINITY_DN60238_c0_g1_i2	.	.	.	.	.	.	.	.	.	.	.	.
TRINITY_DN60263_c0_g1	TRINITY_DN60263_c0_g1_i1	PGBD4_HUMAN^PGBD4_HUMAN^Q:541-1266,H:269-475^32.92%ID^E:6e-48^RecName: Full=PiggyBac transposable element-derived protein 4;^Eukaryota; Metazoa; Chordata; Craniata; Vertebrata; Euteleostomi; Mammalia; Eutheria; Euarchontoglires; Primates; Haplorrhini; Catarrhini; Hominidae; Homo`PGBD4_HUMAN^PGBD4_HUMAN^Q:339-554,H:196-272^36.36%ID^E:6e-48^RecName: Full=PiggyBac transposable element-derived protei…	.	.	.	.	.	.	.	ENOG410XVJ3^piggyBac transposable element derived 4	KEGG:hsa:161779	.	.
TRINITY_DN60263_c0_g1	TRINITY_DN60263_c0_g1_i2	PGBD4_HUMAN^PGBD4_HUMAN^Q:578-1303,H:269-475^32.92%ID^E:1e-53^RecName: Full=PiggyBac transposable element-derived protein 4;^Eukaryota; Metazoa; Chordata; Craniata; Vertebrata; Euteleostomi; Mammalia; Eutheria; Euarchontoglires; Primates; Haplorrhini; Catarrhini; Hominidae; Homo`PGBD4_HUMAN^PGBD4_HUMAN^Q:55-591,H:92-272^30.43%ID^E:1e-53^RecName: Full=PiggyBac transposable element-derived protein …	.	TRINITY_DN60263_c0_g1_i2.p1	112-618[+]	PGBD4_HUMAN^PGBD4_HUMAN^Q:36-157,H:143-269^36.22%ID^E:3.42e-19^RecName: Full=PiggyBac transposable element-derived protein 4;^Eukaryota; Metazoa; Chordata; Craniata; Vertebrata; Euteleostomi; Mammalia; Eutheria; Euarchontoglires; Primates; Haplorrhini; Catarrhini; Hominidae; Homo	PF13843.6^DDE_Tnp_1_7^Transposase IS4^2-165^E:4.1e-32	.	.	ENOG410XVJ3^piggyBac transposable element derived 4	KEGG:hsa:161779	.	.
TRINITY_DN60263_c1_g1	TRINITY_DN60263_c1_g1_i1	.	.	.	.	.	.	.	.	.	.	.	.
TRINITY_DN60263_c1_g1	TRINITY_DN60263_c1_g1_i2	UNC22_CAEEL^UNC22_CAEEL^Q:937-1050,H:6255-6292^60.53%ID^E:3e-05^RecName: Full=Twitchin {ECO:0000303|PubMed:7190524};^Eukaryota; Metazoa; Ecdysozoa; Nematoda; Chromadorea; Rhabditida; Rhabditina; Rhabditomorpha; Rhabditoidea; Rhabditidae; Peloderinae; Caenorhabditis	.	.	.	.	.	.	.	ENOG410XQFD^myosin light chain kinase	.	GO:0031672^cellular_component^A band`GO:0031430^cellular_component^M band`GO:0030017^cellular_component^sarcomere`GO:0005865^cellular_component^striated muscle thin filament`GO:0030018^cellular_component^Z disc`GO:0051015^molecular_function^actin filament binding`GO:0005524^molecular_function^ATP binding`GO:0005516^molecular_function^calmodulin binding`GO:0046872^molecular_function^metal ion bind…	.
TRINITY_DN60263_c1_g1	TRINITY_DN60263_c1_g1_i3	UNC22_CAEEL^UNC22_CAEEL^Q:966-1079,H:6255-6292^60.53%ID^E:3e-05^RecName: Full=Twitchin {ECO:0000303|PubMed:7190524};^Eukaryota; Metazoa; Ecdysozoa; Nematoda; Chromadorea; Rhabditida; Rhabditina; Rhabditomorpha; Rhabditoidea; Rhabditidae; Peloderinae; Caenorhabditis	.	.	.	.	.	.	.	ENOG410XQFD^myosin light chain kinase	.	GO:0031672^cellular_component^A band`GO:0031430^cellular_component^M band`GO:0030017^cellular_component^sarcomere`GO:0005865^cellular_component^striated muscle thin filament`GO:0030018^cellular_component^Z disc`GO:0051015^molecular_function^actin filament binding`GO:0005524^molecular_function^ATP binding`GO:0005516^molecular_function^calmodulin binding`GO:0046872^molecular_function^metal ion bind…	.
TRINITY_DN60263_c1_g1	TRINITY_DN60263_c1_g1_i4	.	.	.	.	.	.	.	.	.	.	.	.
TRINITY_DN60223_c0_g1	TRINITY_DN60223_c0_g1_i1	CYB5R_DROME^CYB5R_DROME^Q:1834-578,H:14-428^43.16%ID^E:1e-110^RecName: Full=Cytochrome b5-related protein;^Eukaryota; Metazoa; Ecdysozoa; Arthropoda; Hexapoda; Insecta; Pterygota; Neoptera; Holometabola; Diptera; Brachycera; Muscomorpha; Ephydroidea; Drosophilidae; Drosophila; Sophophora	.	TRINITY_DN60223_c0_g1_i1.p1	557-1918[-]	CYB5R_DROME^CYB5R_DROME^Q:29-447,H:14-428^43.16%ID^E:1.75e-118^RecName: Full=Cytochrome b5-related protein;^Eukaryota; Metazoa; Ecdysozoa; Arthropoda; Hexapoda; Insecta; Pterygota; Neoptera; Holometabola; Diptera; Brachycera; Muscomorpha; Ephydroidea; Drosophilidae; Drosophila; Sophophora	PF00173.28^Cyt-b5^Cytochrome b5-like Heme/Steroid binding domain^52-113^E:3.9e-13`PF00487.24^FA_desaturase^Fatty acid desaturase^177-426^E:7.9e-17	.	.	ENOG410XVSZ^Fatty acid desaturase	KEGG:dme:Dmel_CG13279	GO:0016021^cellular_component^integral component of membrane`GO:0005739^cellular_component^mitochondrion`GO:0020037^molecular_function^heme binding`GO:0046872^molecular_function^metal ion binding`GO:0016491^molecular_function^oxidoreductase activity`GO:0006629^biological_process^lipid metabolic process	GO:0006629^biological_process^lipid metabolic process
TRINITY_DN60223_c0_g1	TRINITY_DN60223_c0_g1_i2	CYB5R_DROME^CYB5R_DROME^Q:1781-567,H:28-428^43.9%ID^E:1e-110^RecName: Full=Cytochrome b5-related protein;^Eukaryota; Metazoa; Ecdysozoa; Arthropoda; Hexapoda; Insecta; Pterygota; Neoptera; Holometabola; Diptera; Brachycera; Muscomorpha; Ephydroidea; Drosophilidae; Drosophila; Sophophora	.	TRINITY_DN60223_c0_g1_i2.p1	546-1790[-]	CYB5R_DROME^CYB5R_DROME^Q:4-408,H:28-428^43.902%ID^E:5e-117^RecName: Full=Cytochrome b5-related protein;^Eukaryota; Metazoa; Ecdysozoa; Arthropoda; Hexapoda; Insecta; Pterygota; Neoptera; Holometabola; Diptera; Brachycera; Muscomorpha; Ephydroidea; Drosophilidae; Drosophila; Sophophora	PF00173.28^Cyt-b5^Cytochrome b5-like Heme/Steroid binding domain^13-74^E:3.4e-13`PF00487.24^FA_desaturase^Fatty acid desaturase^138-387^E:1.8e-17	.	.	ENOG410XVSZ^Fatty acid desaturase	KEGG:dme:Dmel_CG13279	GO:0016021^cellular_component^integral component of membrane`GO:0005739^cellular_component^mitochondrion`GO:0020037^molecular_function^heme binding`GO:0046872^molecular_function^metal ion binding`GO:0016491^molecular_function^oxidoreductase activity`GO:0006629^biological_process^lipid metabolic process	GO:0006629^biological_process^lipid metabolic process
TRINITY_DN60223_c0_g1	TRINITY_DN60223_c0_g1_i3	CYB5R_DROME^CYB5R_DROME^Q:1096-62,H:88-428^40.29%ID^E:7e-81^RecName: Full=Cytochrome b5-related protein;^Eukaryota; Metazoa; Ecdysozoa; Arthropoda; Hexapoda; Insecta; Pterygota; Neoptera; Holometabola; Diptera; Brachycera; Muscomorpha; Ephydroidea; Drosophilidae; Drosophila; Sophophora	.	TRINITY_DN60223_c0_g1_i3.p1	47-1099[-]	CYB5R_DROME^CYB5R_DROME^Q:2-346,H:88-428^40.286%ID^E:1.36e-84^RecName: Full=Cytochrome b5-related protein;^Eukaryota; Metazoa; Ecdysozoa; Arthropoda; Hexapoda; Insecta; Pterygota; Neoptera; Holometabola; Diptera; Brachycera; Muscomorpha; Ephydroidea; Drosophilidae; Drosophila; Sophophora	PF00487.24^FA_desaturase^Fatty acid desaturase^76-324^E:4.2e-16	.	.	ENOG410XVSZ^Fatty acid desaturase	KEGG:dme:Dmel_CG13279	GO:0016021^cellular_component^integral component of membrane`GO:0005739^cellular_component^mitochondrion`GO:0020037^molecular_function^heme binding`GO:0046872^molecular_function^metal ion binding`GO:0016491^molecular_function^oxidoreductase activity`GO:0006629^biological_process^lipid metabolic process	GO:0006629^biological_process^lipid metabolic process
TRINITY_DN60223_c0_g1	TRINITY_DN60223_c0_g1_i4	CYB5R_DROME^CYB5R_DROME^Q:1823-567,H:14-428^43.16%ID^E:8e-111^RecName: Full=Cytochrome b5-related protein;^Eukaryota; Metazoa; Ecdysozoa; Arthropoda; Hexapoda; Insecta; Pterygota; Neoptera; Holometabola; Diptera; Brachycera; Muscomorpha; Ephydroidea; Drosophilidae; Drosophila; Sophophora	.	TRINITY_DN60223_c0_g1_i4.p1	546-1907[-]	CYB5R_DROME^CYB5R_DROME^Q:29-447,H:14-428^43.16%ID^E:1.61e-118^RecName: Full=Cytochrome b5-related protein;^Eukaryota; Metazoa; Ecdysozoa; Arthropoda; Hexapoda; Insecta; Pterygota; Neoptera; Holometabola; Diptera; Brachycera; Muscomorpha; Ephydroidea; Drosophilidae; Drosophila; Sophophora	PF00173.28^Cyt-b5^Cytochrome b5-like Heme/Steroid binding domain^52-113^E:3.9e-13`PF00487.24^FA_desaturase^Fatty acid desaturase^177-426^E:7.9e-17	.	.	ENOG410XVSZ^Fatty acid desaturase	KEGG:dme:Dmel_CG13279	GO:0016021^cellular_component^integral component of membrane`GO:0005739^cellular_component^mitochondrion`GO:0020037^molecular_function^heme binding`GO:0046872^molecular_function^metal ion binding`GO:0016491^molecular_function^oxidoreductase activity`GO:0006629^biological_process^lipid metabolic process	GO:0006629^biological_process^lipid metabolic process
TRINITY_DN60223_c0_g1	TRINITY_DN60223_c0_g1_i5	CYB5R_DROME^CYB5R_DROME^Q:1318-62,H:14-428^43.4%ID^E:8e-113^RecName: Full=Cytochrome b5-related protein;^Eukaryota; Metazoa; Ecdysozoa; Arthropoda; Hexapoda; Insecta; Pterygota; Neoptera; Holometabola; Diptera; Brachycera; Muscomorpha; Ephydroidea; Drosophilidae; Drosophila; Sophophora	.	TRINITY_DN60223_c0_g1_i5.p1	47-1402[-]	CYB5R_DROME^CYB5R_DROME^Q:29-447,H:14-428^43.396%ID^E:1.47e-118^RecName: Full=Cytochrome b5-related protein;^Eukaryota; Metazoa; Ecdysozoa; Arthropoda; Hexapoda; Insecta; Pterygota; Neoptera; Holometabola; Diptera; Brachycera; Muscomorpha; Ephydroidea; Drosophilidae; Drosophila; Sophophora	PF00173.28^Cyt-b5^Cytochrome b5-like Heme/Steroid binding domain^52-113^E:3.9e-13`PF00487.24^FA_desaturase^Fatty acid desaturase^177-425^E:1.7e-15	.	.	ENOG410XVSZ^Fatty acid desaturase	KEGG:dme:Dmel_CG13279	GO:0016021^cellular_component^integral component of membrane`GO:0005739^cellular_component^mitochondrion`GO:0020037^molecular_function^heme binding`GO:0046872^molecular_function^metal ion binding`GO:0016491^molecular_function^oxidoreductase activity`GO:0006629^biological_process^lipid metabolic process	GO:0006629^biological_process^lipid metabolic process
TRINITY_DN60269_c0_g1	TRINITY_DN60269_c0_g1_i1	.	.	.	.	.	.	.	.	.	.	.	.
TRINITY_DN60269_c0_g1	TRINITY_DN60269_c0_g1_i2	.	.	.	.	.	.	.	.	.	.	.	.
TRINITY_DN60269_c0_g1	TRINITY_DN60269_c0_g1_i3	.	.	.	.	.	.	.	.	.	.	.	.
TRINITY_DN60269_c0_g1	TRINITY_DN60269_c0_g1_i4	.	.	.	.	.	.	.	.	.	.	.	.
TRINITY_DN60269_c0_g1	TRINITY_DN60269_c0_g1_i5	.	.	.	.	.	.	.	.	.	.	.	.
TRINITY_DN60269_c0_g1	TRINITY_DN60269_c0_g1_i6	.	.	.	.	.	.	.	.	.	.	.	.
TRINITY_DN60269_c0_g1	TRINITY_DN60269_c0_g1_i7	.	.	.	.	.	.	.	.	.	.	.	.
TRINITY_DN60269_c0_g1	TRINITY_DN60269_c0_g1_i8	.	.	.	.	.	.	.	.	.	.	.	.
TRINITY_DN60269_c0_g1	TRINITY_DN60269_c0_g1_i9	.	.	.	.	.	.	.	.	.	.	.	.
TRINITY_DN60269_c0_g1	TRINITY_DN60269_c0_g1_i10	.	.	.	.	.	.	.	.	.	.	.	.
TRINITY_DN60269_c0_g1	TRINITY_DN60269_c0_g1_i11	.	.	.	.	.	.	.	.	.	.	.	.
TRINITY_DN60221_c0_g1	TRINITY_DN60221_c0_g1_i1	.	.	.	.	.	.	.	.	.	.	.	.
TRINITY_DN60221_c0_g1	TRINITY_DN60221_c0_g1_i2	PRRC1_DANRE^PRRC1_DANRE^Q:729-1421,H:202-430^42.67%ID^E:5e-42^RecName: Full=Protein PRRC1;^Eukaryota; Metazoa; Chordata; Craniata; Vertebrata; Euteleostomi; Actinopterygii; Neopterygii; Teleostei; Ostariophysi; Cypriniformes; Cyprinidae; Danio	.	TRINITY_DN60221_c0_g1_i2.p1	321-1445[+]	PRRC1_DANRE^PRRC1_DANRE^Q:137-367,H:202-430^42.672%ID^E:3.49e-53^RecName: Full=Protein PRRC1;^Eukaryota; Metazoa; Chordata; Craniata; Vertebrata; Euteleostomi; Actinopterygii; Neopterygii; Teleostei; Ostariophysi; Cypriniformes; Cyprinidae; Danio	PF01931.18^NTPase_I-T^Protein of unknown function DUF84^189-277^E:2.1e-07	.	.	ENOG410ZN4R^Proline-rich coiled-coil 1	KEGG:dre:474330	GO:0005737^cellular_component^cytoplasm`GO:0005794^cellular_component^Golgi apparatus`GO:0034237^molecular_function^protein kinase A regulatory subunit binding`GO:0034199^biological_process^activation of protein kinase A activity`GO:0010669^biological_process^epithelial structure maintenance`GO:0001757^biological_process^somite specification	.
TRINITY_DN60221_c0_g1	TRINITY_DN60221_c0_g1_i3	PRRC1_DANRE^PRRC1_DANRE^Q:866-1558,H:202-430^42.67%ID^E:6e-42^RecName: Full=Protein PRRC1;^Eukaryota; Metazoa; Chordata; Craniata; Vertebrata; Euteleostomi; Actinopterygii; Neopterygii; Teleostei; Ostariophysi; Cypriniformes; Cyprinidae; Danio	.	TRINITY_DN60221_c0_g1_i3.p1	458-1582[+]	PRRC1_DANRE^PRRC1_DANRE^Q:137-367,H:202-430^42.672%ID^E:3.49e-53^RecName: Full=Protein PRRC1;^Eukaryota; Metazoa; Chordata; Craniata; Vertebrata; Euteleostomi; Actinopterygii; Neopterygii; Teleostei; Ostariophysi; Cypriniformes; Cyprinidae; Danio	PF01931.18^NTPase_I-T^Protein of unknown function DUF84^189-277^E:2.1e-07	.	.	ENOG410ZN4R^Proline-rich coiled-coil 1	KEGG:dre:474330	GO:0005737^cellular_component^cytoplasm`GO:0005794^cellular_component^Golgi apparatus`GO:0034237^molecular_function^protein kinase A regulatory subunit binding`GO:0034199^biological_process^activation of protein kinase A activity`GO:0010669^biological_process^epithelial structure maintenance`GO:0001757^biological_process^somite specification	.
TRINITY_DN60300_c0_g1	TRINITY_DN60300_c0_g1_i1	PPAF2_HOLDI^PPAF2_HOLDI^Q:1219-2124,H:89-403^34.76%ID^E:2e-42^RecName: Full=Phenoloxidase-activating factor 2 {ECO:0000305};^Eukaryota; Metazoa; Ecdysozoa; Arthropoda; Hexapoda; Insecta; Pterygota; Neoptera; Holometabola; Coleoptera; Polyphaga; Scarabaeiformia; Scarabaeidae; Melolonthinae; Holotrichia	.	TRINITY_DN60300_c0_g1_i1.p1	628-2136[+]	PPAF2_HOLDI^PPAF2_HOLDI^Q:198-499,H:89-403^34.756%ID^E:1.9e-53^RecName: Full=Phenoloxidase-activating factor 2 {ECO:0000305};^Eukaryota; Metazoa; Ecdysozoa; Arthropoda; Hexapoda; Insecta; Pterygota; Neoptera; Holometabola; Coleoptera; Polyphaga; Scarabaeiformia; Scarabaeidae; Melolonthinae; Holotrichia	PF18322.1^CLIP_1^Serine protease Clip domain PPAF-2^181-225^E:3.7e-07`PF00089.26^Trypsin^Trypsin^254-495^E:1.5e-44	sigP:1^17^0.786^YES	.	.	.	GO:0005576^cellular_component^extracellular region`GO:0046872^molecular_function^metal ion binding`GO:0004252^molecular_function^serine-type endopeptidase activity`GO:0045087^biological_process^innate immune response	GO:0004252^molecular_function^serine-type endopeptidase activity`GO:0006508^biological_process^proteolysis
TRINITY_DN60300_c0_g1	TRINITY_DN60300_c0_g1_i2	PPAF2_HOLDI^PPAF2_HOLDI^Q:1297-2202,H:89-403^34.76%ID^E:3e-42^RecName: Full=Phenoloxidase-activating factor 2 {ECO:0000305};^Eukaryota; Metazoa; Ecdysozoa; Arthropoda; Hexapoda; Insecta; Pterygota; Neoptera; Holometabola; Coleoptera; Polyphaga; Scarabaeiformia; Scarabaeidae; Melolonthinae; Holotrichia	.	TRINITY_DN60300_c0_g1_i2.p1	628-2214[+]	PPAF2_HOLDI^PPAF2_HOLDI^Q:224-525,H:89-403^34.756%ID^E:4.9e-53^RecName: Full=Phenoloxidase-activating factor 2 {ECO:0000305};^Eukaryota; Metazoa; Ecdysozoa; Arthropoda; Hexapoda; Insecta; Pterygota; Neoptera; Holometabola; Coleoptera; Polyphaga; Scarabaeiformia; Scarabaeidae; Melolonthinae; Holotrichia	PF18322.1^CLIP_1^Serine protease Clip domain PPAF-2^207-251^E:3.9e-07`PF00089.26^Trypsin^Trypsin^280-521^E:1.6e-44	sigP:1^17^0.786^YES	.	.	.	GO:0005576^cellular_component^extracellular region`GO:0046872^molecular_function^metal ion binding`GO:0004252^molecular_function^serine-type endopeptidase activity`GO:0045087^biological_process^innate immune response	GO:0004252^molecular_function^serine-type endopeptidase activity`GO:0006508^biological_process^proteolysis
TRINITY_DN60300_c0_g1	TRINITY_DN60300_c0_g1_i3	PPAF2_HOLDI^PPAF2_HOLDI^Q:579-1484,H:89-403^34.76%ID^E:5e-43^RecName: Full=Phenoloxidase-activating factor 2 {ECO:0000305};^Eukaryota; Metazoa; Ecdysozoa; Arthropoda; Hexapoda; Insecta; Pterygota; Neoptera; Holometabola; Coleoptera; Polyphaga; Scarabaeiformia; Scarabaeidae; Melolonthinae; Holotrichia	.	TRINITY_DN60300_c0_g1_i3.p1	366-1496[+]	PPAF2_HOLDI^PPAF2_HOLDI^Q:72-373,H:89-403^34.756%ID^E:1.89e-53^RecName: Full=Phenoloxidase-activating factor 2 {ECO:0000305};^Eukaryota; Metazoa; Ecdysozoa; Arthropoda; Hexapoda; Insecta; Pterygota; Neoptera; Holometabola; Coleoptera; Polyphaga; Scarabaeiformia; Scarabaeidae; Melolonthinae; Holotrichia	PF18322.1^CLIP_1^Serine protease Clip domain PPAF-2^55-99^E:2.5e-07`PF00089.26^Trypsin^Trypsin^128-369^E:6.7e-45	.	.	.	.	GO:0005576^cellular_component^extracellular region`GO:0046872^molecular_function^metal ion binding`GO:0004252^molecular_function^serine-type endopeptidase activity`GO:0045087^biological_process^innate immune response	GO:0004252^molecular_function^serine-type endopeptidase activity`GO:0006508^biological_process^proteolysis
TRINITY_DN60239_c0_g1	TRINITY_DN60239_c0_g1_i1	.	.	.	.	.	.	.	.	.	.	.	.
TRINITY_DN60239_c0_g1	TRINITY_DN60239_c0_g1_i2	.	.	TRINITY_DN60239_c0_g1_i2.p1	3-641[-]	.	.	.	.	.	.	.	.
TRINITY_DN60239_c0_g2	TRINITY_DN60239_c0_g2_i1	.	.	.	.	.	.	.	.	.	.	.	.
TRINITY_DN60239_c0_g1	TRINITY_DN60239_c0_g1_i3	.	.	.	.	.	.	.	.	.	.	.	.
TRINITY_DN60239_c0_g1	TRINITY_DN60239_c0_g1_i4	.	.	.	.	.	.	.	.	.	.	.	.
TRINITY_DN60239_c0_g2	TRINITY_DN60239_c0_g2_i2	.	.	.	.	.	.	.	.	.	.	.	.
TRINITY_DN60239_c0_g1	TRINITY_DN60239_c0_g1_i5	.	.	.	.	.	.	.	.	.	.	.	.
TRINITY_DN60239_c0_g1	TRINITY_DN60239_c0_g1_i6	.	.	.	.	.	.	.	.	.	.	.	.
TRINITY_DN60239_c0_g1	TRINITY_DN60239_c0_g1_i7	.	.	.	.	.	.	.	.	.	.	.	.
TRINITY_DN60239_c0_g1	TRINITY_DN60239_c0_g1_i8	.	.	TRINITY_DN60239_c0_g1_i8.p1	3-641[-]	.	.	.	.	.	.	.	.
TRINITY_DN60225_c0_g1	TRINITY_DN60225_c0_g1_i1	.	.	.	.	.	.	.	.	.	.	.	.
TRINITY_DN60225_c1_g1	TRINITY_DN60225_c1_g1_i1	.	.	.	.	.	.	.	.	.	.	.	.
TRINITY_DN60225_c1_g1	TRINITY_DN60225_c1_g1_i2	.	.	.	.	.	.	.	.	.	.	.	.
TRINITY_DN60225_c1_g1	TRINITY_DN60225_c1_g1_i3	.	.	.	.	.	.	.	.	.	.	.	.
TRINITY_DN60225_c3_g1	TRINITY_DN60225_c3_g1_i1	.	.	.	.	.	.	.	.	.	.	.	.
TRINITY_DN60225_c3_g2	TRINITY_DN60225_c3_g2_i1	.	.	.	.	.	.	.	.	.	.	.	.
TRINITY_DN60225_c3_g3	TRINITY_DN60225_c3_g3_i1	.	.	.	.	.	.	.	.	.	.	.	.
TRINITY_DN60225_c3_g1	TRINITY_DN60225_c3_g1_i2	.	.	.	.	.	.	.	.	.	.	.	.
TRINITY_DN60225_c3_g1	TRINITY_DN60225_c3_g1_i3	.	.	.	.	.	.	.	.	.	.	.	.
TRINITY_DN60225_c3_g1	TRINITY_DN60225_c3_g1_i4	.	.	.	.	.	.	.	.	.	.	.	.
TRINITY_DN60225_c3_g3	TRINITY_DN60225_c3_g3_i2	.	.	.	.	.	.	.	.	.	.	.	.
TRINITY_DN60225_c3_g3	TRINITY_DN60225_c3_g3_i3	.	.	.	.	.	.	.	.	.	.	.	.
TRINITY_DN60225_c3_g2	TRINITY_DN60225_c3_g2_i2	.	.	.	.	.	.	.	.	.	.	.	.
TRINITY_DN60225_c3_g1	TRINITY_DN60225_c3_g1_i5	.	.	.	.	.	.	.	.	.	.	.	.
TRINITY_DN60225_c3_g3	TRINITY_DN60225_c3_g3_i4	.	.	.	.	.	.	.	.	.	.	.	.
TRINITY_DN60225_c3_g1	TRINITY_DN60225_c3_g1_i6	.	.	.	.	.	.	.	.	.	.	.	.
TRINITY_DN60225_c3_g3	TRINITY_DN60225_c3_g3_i5	.	.	.	.	.	.	.	.	.	.	.	.
TRINITY_DN60259_c0_g1	TRINITY_DN60259_c0_g1_i1	DLDH_MANSE^DLDH_MANSE^Q:5506-4022,H:1-497^85.14%ID^E:0^RecName: Full=Dihydrolipoyl dehydrogenase;^Eukaryota; Metazoa; Ecdysozoa; Arthropoda; Hexapoda; Insecta; Pterygota; Neoptera; Holometabola; Lepidoptera; Glossata; Ditrysia; Bombycoidea; Sphingidae; Sphinginae; Sphingini; Manduca	.	TRINITY_DN60259_c0_g1_i1.p2	2-1402[+]	RPGRH_CAEEL^RPGRH_CAEEL^Q:8-211,H:947-1140^23.81%ID^E:4.62e-08^RecName: Full=X-linked retinitis pigmentosa GTPase regulator homolog;^Eukaryota; Metazoa; Ecdysozoa; Nematoda; Chromadorea; Rhabditida; Rhabditina; Rhabditomorpha; Rhabditoidea; Rhabditidae; Peloderinae; Caenorhabditis	PF13540.6^RCC1_2^Regulator of chromosome condensation (RCC1) repeat^54-83^E:6.3e-09`PF00415.18^RCC1^Regulator of chromosome condensation (RCC1) repeat^71-140^E:1.2e-07	.	.	COG5184^regulator of chromosome condensation	KEGG:cel:CELE_F07C3.4	GO:0030424^cellular_component^axon`GO:0045202^cellular_component^synapse`GO:0005085^molecular_function^guanyl-nucleotide exchange factor activity`GO:0030517^biological_process^negative regulation of axon extension	.
TRINITY_DN60259_c0_g1	TRINITY_DN60259_c0_g1_i2	DLDH_MANSE^DLDH_MANSE^Q:5495-4011,H:1-497^85.14%ID^E:0^RecName: Full=Dihydrolipoyl dehydrogenase;^Eukaryota; Metazoa; Ecdysozoa; Arthropoda; Hexapoda; Insecta; Pterygota; Neoptera; Holometabola; Lepidoptera; Glossata; Ditrysia; Bombycoidea; Sphingidae; Sphinginae; Sphingini; Manduca	.	TRINITY_DN60259_c0_g1_i2.p2	2-1402[+]	RPGRH_CAEEL^RPGRH_CAEEL^Q:8-211,H:947-1140^23.81%ID^E:4.62e-08^RecName: Full=X-linked retinitis pigmentosa GTPase regulator homolog;^Eukaryota; Metazoa; Ecdysozoa; Nematoda; Chromadorea; Rhabditida; Rhabditina; Rhabditomorpha; Rhabditoidea; Rhabditidae; Peloderinae; Caenorhabditis	PF13540.6^RCC1_2^Regulator of chromosome condensation (RCC1) repeat^54-83^E:6.3e-09`PF00415.18^RCC1^Regulator of chromosome condensation (RCC1) repeat^71-140^E:1.2e-07	.	.	COG5184^regulator of chromosome condensation	KEGG:cel:CELE_F07C3.4	GO:0030424^cellular_component^axon`GO:0045202^cellular_component^synapse`GO:0005085^molecular_function^guanyl-nucleotide exchange factor activity`GO:0030517^biological_process^negative regulation of axon extension	.
TRINITY_DN60260_c0_g1	TRINITY_DN60260_c0_g1_i1	.	.	.	.	.	.	.	.	.	.	.	.
TRINITY_DN60260_c0_g1	TRINITY_DN60260_c0_g1_i2	.	.	.	.	.	.	.	.	.	.	.	.
TRINITY_DN60260_c1_g1	TRINITY_DN60260_c1_g1_i1	.	.	.	.	.	.	.	.	.	.	.	.
TRINITY_DN60260_c1_g1	TRINITY_DN60260_c1_g1_i2	.	.	.	.	.	.	.	.	.	.	.	.
TRINITY_DN60260_c2_g1	TRINITY_DN60260_c2_g1_i1	.	.	.	.	.	.	.	.	.	.	.	.
TRINITY_DN60287_c0_g1	TRINITY_DN60287_c0_g1_i1	.	.	.	.	.	.	.	.	.	.	.	.
TRINITY_DN60287_c1_g1	TRINITY_DN60287_c1_g1_i1	.	.	.	.	.	.	.	.	.	.	.	.
TRINITY_DN60287_c1_g1	TRINITY_DN60287_c1_g1_i2	.	.	.	.	.	.	.	.	.	.	.	.
TRINITY_DN60287_c1_g1	TRINITY_DN60287_c1_g1_i3	.	.	.	.	.	.	.	.	.	.	.	.
TRINITY_DN60287_c1_g1	TRINITY_DN60287_c1_g1_i4	.	.	.	.	.	.	.	.	.	.	.	.
TRINITY_DN60287_c1_g1	TRINITY_DN60287_c1_g1_i5	.	.	.	.	.	.	.	.	.	.	.	.
TRINITY_DN60287_c1_g1	TRINITY_DN60287_c1_g1_i6	.	.	.	.	.	.	.	.	.	.	.	.
TRINITY_DN60287_c1_g1	TRINITY_DN60287_c1_g1_i7	.	.	.	.	.	.	.	.	.	.	.	.
TRINITY_DN60268_c1_g1	TRINITY_DN60268_c1_g1_i1	.	.	TRINITY_DN60268_c1_g1_i1.p1	1026-1754[+]	.	.	.	.	.	.	.	.
TRINITY_DN60268_c1_g1	TRINITY_DN60268_c1_g1_i2	.	.	TRINITY_DN60268_c1_g1_i2.p1	1027-1755[+]	.	.	.	.	.	.	.	.
TRINITY_DN60268_c1_g1	TRINITY_DN60268_c1_g1_i3	TMM47_DANRE^TMM47_DANRE^Q:708-965,H:98-181^34.88%ID^E:5e-07^RecName: Full=Transmembrane protein 47;^Eukaryota; Metazoa; Chordata; Craniata; Vertebrata; Euteleostomi; Actinopterygii; Neopterygii; Teleostei; Ostariophysi; Cypriniformes; Cyprinidae; Danio	.	TRINITY_DN60268_c1_g1_i3.p1	315-1010[+]	TMM47_DANRE^TMM47_DANRE^Q:33-217,H:9-181^26.882%ID^E:1.64e-07^RecName: Full=Transmembrane protein 47;^Eukaryota; Metazoa; Chordata; Craniata; Vertebrata; Euteleostomi; Actinopterygii; Neopterygii; Teleostei; Ostariophysi; Cypriniformes; Cyprinidae; Danio	.	.	.	ENOG4111P5K^Transmembrane protein 47	KEGG:dre:406640	GO:0005912^cellular_component^adherens junction`GO:0030054^cellular_component^cell junction`GO:0016021^cellular_component^integral component of membrane	.
TRINITY_DN60268_c1_g1	TRINITY_DN60268_c1_g1_i4	TMM47_DANRE^TMM47_DANRE^Q:836-1093,H:98-181^34.88%ID^E:5e-07^RecName: Full=Transmembrane protein 47;^Eukaryota; Metazoa; Chordata; Craniata; Vertebrata; Euteleostomi; Actinopterygii; Neopterygii; Teleostei; Ostariophysi; Cypriniformes; Cyprinidae; Danio	.	TRINITY_DN60268_c1_g1_i4.p1	524-1138[+]	TMM47_DANRE^TMM47_DANRE^Q:10-190,H:13-181^28.571%ID^E:8.38e-10^RecName: Full=Transmembrane protein 47;^Eukaryota; Metazoa; Chordata; Craniata; Vertebrata; Euteleostomi; Actinopterygii; Neopterygii; Teleostei; Ostariophysi; Cypriniformes; Cyprinidae; Danio	PF00822.20^PMP22_Claudin^PMP-22/EMP/MP20/Claudin family^21-173^E:4.1e-06	.	.	ENOG4111P5K^Transmembrane protein 47	KEGG:dre:406640	GO:0005912^cellular_component^adherens junction`GO:0030054^cellular_component^cell junction`GO:0016021^cellular_component^integral component of membrane	GO:0016021^cellular_component^integral component of membrane
TRINITY_DN60268_c1_g1	TRINITY_DN60268_c1_g1_i5	TMM47_DANRE^TMM47_DANRE^Q:757-1014,H:98-181^34.88%ID^E:5e-07^RecName: Full=Transmembrane protein 47;^Eukaryota; Metazoa; Chordata; Craniata; Vertebrata; Euteleostomi; Actinopterygii; Neopterygii; Teleostei; Ostariophysi; Cypriniformes; Cyprinidae; Danio	.	TRINITY_DN60268_c1_g1_i5.p1	364-1059[+]	TMM47_DANRE^TMM47_DANRE^Q:33-217,H:9-181^26.882%ID^E:1.64e-07^RecName: Full=Transmembrane protein 47;^Eukaryota; Metazoa; Chordata; Craniata; Vertebrata; Euteleostomi; Actinopterygii; Neopterygii; Teleostei; Ostariophysi; Cypriniformes; Cyprinidae; Danio	.	.	.	ENOG4111P5K^Transmembrane protein 47	KEGG:dre:406640	GO:0005912^cellular_component^adherens junction`GO:0030054^cellular_component^cell junction`GO:0016021^cellular_component^integral component of membrane	.
TRINITY_DN60216_c3_g1	TRINITY_DN60216_c3_g1_i1	.	.	.	.	.	.	.	.	.	.	.	.
TRINITY_DN60216_c4_g1	TRINITY_DN60216_c4_g1_i1	.	.	.	.	.	.	.	.	.	.	.	.
TRINITY_DN60216_c4_g1	TRINITY_DN60216_c4_g1_i2	.	.	.	.	.	.	.	.	.	.	.	.
TRINITY_DN60216_c4_g1	TRINITY_DN60216_c4_g1_i3	.	.	.	.	.	.	.	.	.	.	.	.
TRINITY_DN60216_c4_g2	TRINITY_DN60216_c4_g2_i1	.	.	.	.	.	.	.	.	.	.	.	.
TRINITY_DN60216_c4_g1	TRINITY_DN60216_c4_g1_i4	.	.	.	.	.	.	.	.	.	.	.	.
TRINITY_DN60216_c4_g1	TRINITY_DN60216_c4_g1_i5	.	.	.	.	.	.	.	.	.	.	.	.
TRINITY_DN60216_c4_g1	TRINITY_DN60216_c4_g1_i6	.	.	.	.	.	.	.	.	.	.	.	.
TRINITY_DN60216_c5_g1	TRINITY_DN60216_c5_g1_i1	.	.	.	.	.	.	.	.	.	.	.	.
TRINITY_DN60258_c0_g1	TRINITY_DN60258_c0_g1_i1	.	.	TRINITY_DN60258_c0_g1_i1.p1	481-1728[-]	.	.	.	.	.	.	.	.
TRINITY_DN60258_c0_g1	TRINITY_DN60258_c0_g1_i2	.	.	TRINITY_DN60258_c0_g1_i2.p1	494-1228[-]	.	.	.	.	.	.	.	.
TRINITY_DN60297_c0_g1	TRINITY_DN60297_c0_g1_i1	CSRN2_MOUSE^CSRN2_MOUSE^Q:1809-1177,H:58-278^49.32%ID^E:1e-57^RecName: Full=Cysteine/serine-rich nuclear protein 2;^Eukaryota; Metazoa; Chordata; Craniata; Vertebrata; Euteleostomi; Mammalia; Eutheria; Euarchontoglires; Glires; Rodentia; Myomorpha; Muroidea; Muridae; Murinae; Mus; Mus	.	TRINITY_DN60297_c0_g1_i1.p1	229-2478[-]	CSRN2_MOUSE^CSRN2_MOUSE^Q:224-456,H:58-300^51.44%ID^E:1.2e-75^RecName: Full=Cysteine/serine-rich nuclear protein 2;^Eukaryota; Metazoa; Chordata; Craniata; Vertebrata; Euteleostomi; Mammalia; Eutheria; Euarchontoglires; Glires; Rodentia; Myomorpha; Muroidea; Muridae; Murinae; Mus; Mus	PF16019.5^CSRNP_N^Cysteine/serine-rich nuclear protein N-terminus^227-436^E:6.4e-95	.	.	ENOG410XREB^cysteine-serine-rich nuclear protein	KEGG:mmu:207785`KO:K17494	GO:0005634^cellular_component^nucleus`GO:0001228^molecular_function^DNA-binding transcription activator activity, RNA polymerase II-specific`GO:0003700^molecular_function^DNA-binding transcription factor activity`GO:0019902^molecular_function^phosphatase binding`GO:0043565^molecular_function^sequence-specific DNA binding`GO:0006915^biological_process^apoptotic process`GO:0010923^biological_proces…	.
TRINITY_DN60297_c0_g1	TRINITY_DN60297_c0_g1_i2	CSRN2_MOUSE^CSRN2_MOUSE^Q:1809-1177,H:58-278^49.32%ID^E:7e-58^RecName: Full=Cysteine/serine-rich nuclear protein 2;^Eukaryota; Metazoa; Chordata; Craniata; Vertebrata; Euteleostomi; Mammalia; Eutheria; Euarchontoglires; Glires; Rodentia; Myomorpha; Muroidea; Muridae; Murinae; Mus; Mus	.	TRINITY_DN60297_c0_g1_i2.p1	229-2457[-]	CSRN2_MOUSE^CSRN2_MOUSE^Q:217-449,H:58-300^51.44%ID^E:9.96e-76^RecName: Full=Cysteine/serine-rich nuclear protein 2;^Eukaryota; Metazoa; Chordata; Craniata; Vertebrata; Euteleostomi; Mammalia; Eutheria; Euarchontoglires; Glires; Rodentia; Myomorpha; Muroidea; Muridae; Murinae; Mus; Mus	PF16019.5^CSRNP_N^Cysteine/serine-rich nuclear protein N-terminus^220-429^E:6.1e-95	.	.	ENOG410XREB^cysteine-serine-rich nuclear protein	KEGG:mmu:207785`KO:K17494	GO:0005634^cellular_component^nucleus`GO:0001228^molecular_function^DNA-binding transcription activator activity, RNA polymerase II-specific`GO:0003700^molecular_function^DNA-binding transcription factor activity`GO:0019902^molecular_function^phosphatase binding`GO:0043565^molecular_function^sequence-specific DNA binding`GO:0006915^biological_process^apoptotic process`GO:0010923^biological_proces…	.
TRINITY_DN60242_c0_g1	TRINITY_DN60242_c0_g1_i1	.	.	.	.	.	.	.	.	.	.	.	.
TRINITY_DN60209_c0_g1	TRINITY_DN60209_c0_g1_i1	.	.	.	.	.	.	.	.	.	.	.	.
TRINITY_DN60209_c0_g1	TRINITY_DN60209_c0_g1_i2	.	.	.	.	.	.	.	.	.	.	.	.
TRINITY_DN60209_c0_g1	TRINITY_DN60209_c0_g1_i3	.	.	.	.	.	.	.	.	.	.	.	.
TRINITY_DN60209_c0_g1	TRINITY_DN60209_c0_g1_i5	.	.	.	.	.	.	.	.	.	.	.	.
TRINITY_DN60209_c0_g1	TRINITY_DN60209_c0_g1_i6	.	.	.	.	.	.	.	.	.	.	.	.
TRINITY_DN60209_c0_g1	TRINITY_DN60209_c0_g1_i7	.	.	.	.	.	.	.	.	.	.	.	.
TRINITY_DN60209_c0_g1	TRINITY_DN60209_c0_g1_i8	.	.	.	.	.	.	.	.	.	.	.	.
TRINITY_DN60209_c0_g1	TRINITY_DN60209_c0_g1_i9	.	.	.	.	.	.	.	.	.	.	.	.
TRINITY_DN60255_c0_g1	TRINITY_DN60255_c0_g1_i1	MEP1_CAEEL^MEP1_CAEEL^Q:2366-2821,H:712-860^39.61%ID^E:2e-25^RecName: Full=MOG interacting and ectopic P-granules protein 1;^Eukaryota; Metazoa; Ecdysozoa; Nematoda; Chromadorea; Rhabditida; Rhabditina; Rhabditomorpha; Rhabditoidea; Rhabditidae; Peloderinae; Caenorhabditis`MEP1_CAEEL^MEP1_CAEEL^Q:1460-1936,H:359-512^26.42%ID^E:3e-09^RecName: Full=MOG interacting and ectopic P-granules protein 1;^…	.	TRINITY_DN60255_c0_g1_i1.p1	287-2941[+]	MEP1_CAEEL^MEP1_CAEEL^Q:682-830,H:700-849^39.073%ID^E:4.46e-28^RecName: Full=MOG interacting and ectopic P-granules protein 1;^Eukaryota; Metazoa; Ecdysozoa; Nematoda; Chromadorea; Rhabditida; Rhabditina; Rhabditomorpha; Rhabditoidea; Rhabditidae; Peloderinae; Caenorhabditis`MEP1_CAEEL^MEP1_CAEEL^Q:392-571,H:359-543^25.263%ID^E:1.79e-10^RecName: Full=MOG interacting and ectopic P-granules protein…	.	.	.	ENOG410Z9VC^DEAD/H-box RNA helicase binding	KEGG:cel:CELE_M04B2.1	GO:0005634^cellular_component^nucleus`GO:0017151^molecular_function^DEAD/H-box RNA helicase binding`GO:0042826^molecular_function^histone deacetylase binding`GO:0042802^molecular_function^identical protein binding`GO:0046872^molecular_function^metal ion binding`GO:0003723^molecular_function^RNA binding`GO:0000979^molecular_function^RNA polymerase II core promoter sequence-specific DNA binding`GO:…	.
TRINITY_DN60244_c1_g1	TRINITY_DN60244_c1_g1_i1	.	.	.	.	.	.	.	.	.	.	.	.
TRINITY_DN60244_c3_g1	TRINITY_DN60244_c3_g1_i1	GSTO1_RAT^GSTO1_RAT^Q:505-341,H:16-70^54.55%ID^E:1e-17^RecName: Full=Glutathione S-transferase omega-1;^Eukaryota; Metazoa; Chordata; Craniata; Vertebrata; Euteleostomi; Mammalia; Eutheria; Euarchontoglires; Glires; Rodentia; Myomorpha; Muroidea; Muridae; Murinae; Rattus`GSTO1_RAT^GSTO1_RAT^Q:267-181,H:72-100^51.72%ID^E:1e-17^RecName: Full=Glutathione S-transferase omega-1;^Eukaryota; Metazoa; Ch…	.	TRINITY_DN60244_c3_g1_i1.p1	146-505[-]	GSTO1_RAT^GSTO1_RAT^Q:1-55,H:16-70^54.545%ID^E:3.52e-16^RecName: Full=Glutathione S-transferase omega-1;^Eukaryota; Metazoa; Chordata; Craniata; Vertebrata; Euteleostomi; Mammalia; Eutheria; Euarchontoglires; Glires; Rodentia; Myomorpha; Muroidea; Muridae; Murinae; Rattus	PF02798.20^GST_N^Glutathione S-transferase, N-terminal domain^8-52^E:1.1e-07`PF00462.24^Glutaredoxin^Glutaredoxin^11-52^E:4e-05`PF13417.6^GST_N_3^Glutathione S-transferase, N-terminal domain^12-52^E:7.4e-09`PF13409.6^GST_N_2^Glutathione S-transferase, N-terminal domain^16-83^E:1.4e-07	.	.	ENOG410XSIX^glutathione Stransferase	.	GO:0030424^cellular_component^axon`GO:0005604^cellular_component^basement membrane`GO:0044297^cellular_component^cell body`GO:0005737^cellular_component^cytoplasm`GO:0005829^cellular_component^cytosol`GO:0043209^cellular_component^myelin sheath`GO:0031965^cellular_component^nuclear membrane`GO:0045174^molecular_function^glutathione dehydrogenase (ascorbate) activity`GO:0004364^molecular_function^…	GO:0005515^molecular_function^protein binding`GO:0009055^molecular_function^electron transfer activity`GO:0015035^molecular_function^protein disulfide oxidoreductase activity`GO:0045454^biological_process^cell redox homeostasis
TRINITY_DN60244_c3_g1	TRINITY_DN60244_c3_g1_i2	SEPIA_DROME^SEPIA_DROME^Q:552-1,H:3-185^47.09%ID^E:1e-35^RecName: Full=Pyrimidodiazepine synthase {ECO:0000305};^Eukaryota; Metazoa; Ecdysozoa; Arthropoda; Hexapoda; Insecta; Pterygota; Neoptera; Holometabola; Diptera; Brachycera; Muscomorpha; Ephydroidea; Drosophilidae; Drosophila; Sophophora	.	TRINITY_DN60244_c3_g1_i2.p1	1-582[-]	SEPIA_DROME^SEPIA_DROME^Q:11-194,H:3-185^47.09%ID^E:2.82e-50^RecName: Full=Pyrimidodiazepine synthase {ECO:0000305};^Eukaryota; Metazoa; Ecdysozoa; Arthropoda; Hexapoda; Insecta; Pterygota; Neoptera; Holometabola; Diptera; Brachycera; Muscomorpha; Ephydroidea; Drosophilidae; Drosophila; Sophophora	PF02798.20^GST_N^Glutathione S-transferase, N-terminal domain^27-98^E:8.5e-15`PF00462.24^Glutaredoxin^Glutaredoxin^30-81^E:1.3e-06`PF13417.6^GST_N_3^Glutathione S-transferase, N-terminal domain^31-105^E:5.1e-18`PF13409.6^GST_N_2^Glutathione S-transferase, N-terminal domain^35-99^E:5.2e-14`PF13410.6^GST_C_2^Glutathione S-transferase, C-terminal domain^140-186^E:1.2e-07	.	.	ENOG410XSIX^glutathione Stransferase	KEGG:dme:Dmel_CG6781`KO:K00310	GO:0005737^cellular_component^cytoplasm`GO:0045174^molecular_function^glutathione dehydrogenase (ascorbate) activity`GO:0004364^molecular_function^glutathione transferase activity`GO:0042803^molecular_function^protein homodimerization activity`GO:0004734^molecular_function^pyrimidodiazepine synthase activity`GO:0016782^molecular_function^transferase activity, transferring sulfur-containing groups…	GO:0005515^molecular_function^protein binding`GO:0009055^molecular_function^electron transfer activity`GO:0015035^molecular_function^protein disulfide oxidoreductase activity`GO:0045454^biological_process^cell redox homeostasis
TRINITY_DN60244_c3_g1	TRINITY_DN60244_c3_g1_i3	GSTO1_RAT^GSTO1_RAT^Q:372-169,H:16-80^48.53%ID^E:2e-15^RecName: Full=Glutathione S-transferase omega-1;^Eukaryota; Metazoa; Chordata; Craniata; Vertebrata; Euteleostomi; Mammalia; Eutheria; Euarchontoglires; Glires; Rodentia; Myomorpha; Muroidea; Muridae; Murinae; Rattus	.	.	.	.	.	.	.	ENOG410XSIX^glutathione Stransferase	.	GO:0030424^cellular_component^axon`GO:0005604^cellular_component^basement membrane`GO:0044297^cellular_component^cell body`GO:0005737^cellular_component^cytoplasm`GO:0005829^cellular_component^cytosol`GO:0043209^cellular_component^myelin sheath`GO:0031965^cellular_component^nuclear membrane`GO:0045174^molecular_function^glutathione dehydrogenase (ascorbate) activity`GO:0004364^molecular_function^…	.
TRINITY_DN60244_c3_g1	TRINITY_DN60244_c3_g1_i4	SEPIA_DROME^SEPIA_DROME^Q:622-428,H:3-69^53.73%ID^E:1e-26^RecName: Full=Pyrimidodiazepine synthase {ECO:0000305};^Eukaryota; Metazoa; Ecdysozoa; Arthropoda; Hexapoda; Insecta; Pterygota; Neoptera; Holometabola; Diptera; Brachycera; Muscomorpha; Ephydroidea; Drosophilidae; Drosophila; Sophophora`SEPIA_DROME^SEPIA_DROME^Q:363-1,H:68-185^43.55%ID^E:1e-26^RecName: Full=Pyrimidodiazepine synthase {ECO…	.	TRINITY_DN60244_c3_g1_i4.p1	257-652[-]	SEPIA_DROME^SEPIA_DROME^Q:11-75,H:3-69^53.731%ID^E:7.23e-17^RecName: Full=Pyrimidodiazepine synthase {ECO:0000305};^Eukaryota; Metazoa; Ecdysozoa; Arthropoda; Hexapoda; Insecta; Pterygota; Neoptera; Holometabola; Diptera; Brachycera; Muscomorpha; Ephydroidea; Drosophilidae; Drosophila; Sophophora	PF02798.20^GST_N^Glutathione S-transferase, N-terminal domain^27-71^E:1.4e-07`PF00462.24^Glutaredoxin^Glutaredoxin^30-71^E:4.9e-05`PF13417.6^GST_N_3^Glutathione S-transferase, N-terminal domain^31-71^E:1.1e-08`PF13409.6^GST_N_2^Glutathione S-transferase, N-terminal domain^35-102^E:1.5e-07	.	.	ENOG410XSIX^glutathione Stransferase	KEGG:dme:Dmel_CG6781`KO:K00310	GO:0005737^cellular_component^cytoplasm`GO:0045174^molecular_function^glutathione dehydrogenase (ascorbate) activity`GO:0004364^molecular_function^glutathione transferase activity`GO:0042803^molecular_function^protein homodimerization activity`GO:0004734^molecular_function^pyrimidodiazepine synthase activity`GO:0016782^molecular_function^transferase activity, transferring sulfur-containing groups…	GO:0005515^molecular_function^protein binding`GO:0009055^molecular_function^electron transfer activity`GO:0015035^molecular_function^protein disulfide oxidoreductase activity`GO:0045454^biological_process^cell redox homeostasis
TRINITY_DN60244_c3_g1	TRINITY_DN60244_c3_g1_i5	SEPIA_DROME^SEPIA_DROME^Q:275-93,H:3-65^55.56%ID^E:2e-14^RecName: Full=Pyrimidodiazepine synthase {ECO:0000305};^Eukaryota; Metazoa; Ecdysozoa; Arthropoda; Hexapoda; Insecta; Pterygota; Neoptera; Holometabola; Diptera; Brachycera; Muscomorpha; Ephydroidea; Drosophilidae; Drosophila; Sophophora	.	TRINITY_DN60244_c3_g1_i5.p1	3-305[-]	SEPIA_DROME^SEPIA_DROME^Q:11-71,H:3-65^55.556%ID^E:1.14e-16^RecName: Full=Pyrimidodiazepine synthase {ECO:0000305};^Eukaryota; Metazoa; Ecdysozoa; Arthropoda; Hexapoda; Insecta; Pterygota; Neoptera; Holometabola; Diptera; Brachycera; Muscomorpha; Ephydroidea; Drosophilidae; Drosophila; Sophophora	PF02798.20^GST_N^Glutathione S-transferase, N-terminal domain^27-75^E:5.6e-08`PF00462.24^Glutaredoxin^Glutaredoxin^30-71^E:4.5e-05`PF13417.6^GST_N_3^Glutathione S-transferase, N-terminal domain^31-71^E:8.9e-09`PF13409.6^GST_N_2^Glutathione S-transferase, N-terminal domain^35-68^E:1.7e-06	.	.	ENOG410XSIX^glutathione Stransferase	KEGG:dme:Dmel_CG6781`KO:K00310	GO:0005737^cellular_component^cytoplasm`GO:0045174^molecular_function^glutathione dehydrogenase (ascorbate) activity`GO:0004364^molecular_function^glutathione transferase activity`GO:0042803^molecular_function^protein homodimerization activity`GO:0004734^molecular_function^pyrimidodiazepine synthase activity`GO:0016782^molecular_function^transferase activity, transferring sulfur-containing groups…	GO:0005515^molecular_function^protein binding`GO:0009055^molecular_function^electron transfer activity`GO:0015035^molecular_function^protein disulfide oxidoreductase activity`GO:0045454^biological_process^cell redox homeostasis
TRINITY_DN60244_c4_g1	TRINITY_DN60244_c4_g1_i1	SEPIA_DROME^SEPIA_DROME^Q:1-702,H:7-241^40.91%ID^E:1e-53^RecName: Full=Pyrimidodiazepine synthase {ECO:0000305};^Eukaryota; Metazoa; Ecdysozoa; Arthropoda; Hexapoda; Insecta; Pterygota; Neoptera; Holometabola; Diptera; Brachycera; Muscomorpha; Ephydroidea; Drosophilidae; Drosophila; Sophophora	.	TRINITY_DN60244_c4_g1_i1.p1	1-708[+]	SEPIA_DROME^SEPIA_DROME^Q:1-234,H:7-241^40.909%ID^E:3e-55^RecName: Full=Pyrimidodiazepine synthase {ECO:0000305};^Eukaryota; Metazoa; Ecdysozoa; Arthropoda; Hexapoda; Insecta; Pterygota; Neoptera; Holometabola; Diptera; Brachycera; Muscomorpha; Ephydroidea; Drosophilidae; Drosophila; Sophophora	PF02798.20^GST_N^Glutathione S-transferase, N-terminal domain^13-84^E:1.2e-12`PF13417.6^GST_N_3^Glutathione S-transferase, N-terminal domain^17-91^E:3.9e-17`PF13409.6^GST_N_2^Glutathione S-transferase, N-terminal domain^21-85^E:5.6e-13`PF00043.25^GST_C^Glutathione S-transferase, C-terminal domain^113-202^E:1.3e-08`PF14497.6^GST_C_3^Glutathione S-transferase, C-terminal domain^123-208^E:4.2e-07`PF…	.	.	ENOG410XSIX^glutathione Stransferase	KEGG:dme:Dmel_CG6781`KO:K00310	GO:0005737^cellular_component^cytoplasm`GO:0045174^molecular_function^glutathione dehydrogenase (ascorbate) activity`GO:0004364^molecular_function^glutathione transferase activity`GO:0042803^molecular_function^protein homodimerization activity`GO:0004734^molecular_function^pyrimidodiazepine synthase activity`GO:0016782^molecular_function^transferase activity, transferring sulfur-containing groups…	GO:0005515^molecular_function^protein binding
TRINITY_DN60244_c4_g1	TRINITY_DN60244_c4_g1_i2	SEPIA_DROME^SEPIA_DROME^Q:1-702,H:7-241^41.74%ID^E:2e-54^RecName: Full=Pyrimidodiazepine synthase {ECO:0000305};^Eukaryota; Metazoa; Ecdysozoa; Arthropoda; Hexapoda; Insecta; Pterygota; Neoptera; Holometabola; Diptera; Brachycera; Muscomorpha; Ephydroidea; Drosophilidae; Drosophila; Sophophora	.	TRINITY_DN60244_c4_g1_i2.p1	1-708[+]	SEPIA_DROME^SEPIA_DROME^Q:1-234,H:7-241^41.736%ID^E:2.11e-56^RecName: Full=Pyrimidodiazepine synthase {ECO:0000305};^Eukaryota; Metazoa; Ecdysozoa; Arthropoda; Hexapoda; Insecta; Pterygota; Neoptera; Holometabola; Diptera; Brachycera; Muscomorpha; Ephydroidea; Drosophilidae; Drosophila; Sophophora	PF02798.20^GST_N^Glutathione S-transferase, N-terminal domain^13-84^E:4.5e-14`PF13417.6^GST_N_3^Glutathione S-transferase, N-terminal domain^17-91^E:7.9e-18`PF13409.6^GST_N_2^Glutathione S-transferase, N-terminal domain^21-85^E:2e-13`PF00043.25^GST_C^Glutathione S-transferase, C-terminal domain^113-202^E:5.3e-09`PF14497.6^GST_C_3^Glutathione S-transferase, C-terminal domain^122-208^E:3e-07`PF1341…	.	.	ENOG410XSIX^glutathione Stransferase	KEGG:dme:Dmel_CG6781`KO:K00310	GO:0005737^cellular_component^cytoplasm`GO:0045174^molecular_function^glutathione dehydrogenase (ascorbate) activity`GO:0004364^molecular_function^glutathione transferase activity`GO:0042803^molecular_function^protein homodimerization activity`GO:0004734^molecular_function^pyrimidodiazepine synthase activity`GO:0016782^molecular_function^transferase activity, transferring sulfur-containing groups…	GO:0005515^molecular_function^protein binding
TRINITY_DN60244_c4_g1	TRINITY_DN60244_c4_g1_i3	SEPIA_DROME^SEPIA_DROME^Q:1-705,H:7-242^40.33%ID^E:7e-52^RecName: Full=Pyrimidodiazepine synthase {ECO:0000305};^Eukaryota; Metazoa; Ecdysozoa; Arthropoda; Hexapoda; Insecta; Pterygota; Neoptera; Holometabola; Diptera; Brachycera; Muscomorpha; Ephydroidea; Drosophilidae; Drosophila; Sophophora	.	TRINITY_DN60244_c4_g1_i3.p1	1-708[+]	SEPIA_DROME^SEPIA_DROME^Q:1-235,H:7-242^40.329%ID^E:7.92e-54^RecName: Full=Pyrimidodiazepine synthase {ECO:0000305};^Eukaryota; Metazoa; Ecdysozoa; Arthropoda; Hexapoda; Insecta; Pterygota; Neoptera; Holometabola; Diptera; Brachycera; Muscomorpha; Ephydroidea; Drosophilidae; Drosophila; Sophophora	PF02798.20^GST_N^Glutathione S-transferase, N-terminal domain^13-84^E:1.2e-12`PF13417.6^GST_N_3^Glutathione S-transferase, N-terminal domain^17-91^E:3.9e-17`PF13409.6^GST_N_2^Glutathione S-transferase, N-terminal domain^21-85^E:5.6e-13`PF13410.6^GST_C_2^Glutathione S-transferase, C-terminal domain^130-196^E:8.1e-09`PF00043.25^GST_C^Glutathione S-transferase, C-terminal domain^135-202^E:7.8e-06`PF…	.	.	ENOG410XSIX^glutathione Stransferase	KEGG:dme:Dmel_CG6781`KO:K00310	GO:0005737^cellular_component^cytoplasm`GO:0045174^molecular_function^glutathione dehydrogenase (ascorbate) activity`GO:0004364^molecular_function^glutathione transferase activity`GO:0042803^molecular_function^protein homodimerization activity`GO:0004734^molecular_function^pyrimidodiazepine synthase activity`GO:0016782^molecular_function^transferase activity, transferring sulfur-containing groups…	GO:0005515^molecular_function^protein binding
TRINITY_DN60244_c4_g2	TRINITY_DN60244_c4_g2_i1	.	.	.	.	.	.	.	.	.	.	.	.
TRINITY_DN60244_c4_g1	TRINITY_DN60244_c4_g1_i4	SEPIA_DROME^SEPIA_DROME^Q:1052-1768,H:3-242^41.3%ID^E:1e-52^RecName: Full=Pyrimidodiazepine synthase {ECO:0000305};^Eukaryota; Metazoa; Ecdysozoa; Arthropoda; Hexapoda; Insecta; Pterygota; Neoptera; Holometabola; Diptera; Brachycera; Muscomorpha; Ephydroidea; Drosophilidae; Drosophila; Sophophora	.	TRINITY_DN60244_c4_g1_i4.p1	1028-1771[+]	SEPIA_DROME^SEPIA_DROME^Q:9-247,H:3-242^41.296%ID^E:1.92e-58^RecName: Full=Pyrimidodiazepine synthase {ECO:0000305};^Eukaryota; Metazoa; Ecdysozoa; Arthropoda; Hexapoda; Insecta; Pterygota; Neoptera; Holometabola; Diptera; Brachycera; Muscomorpha; Ephydroidea; Drosophilidae; Drosophila; Sophophora	PF02798.20^GST_N^Glutathione S-transferase, N-terminal domain^25-96^E:5.6e-15`PF13417.6^GST_N_3^Glutathione S-transferase, N-terminal domain^29-103^E:1.2e-18`PF13409.6^GST_N_2^Glutathione S-transferase, N-terminal domain^33-97^E:2.4e-13`PF13410.6^GST_C_2^Glutathione S-transferase, C-terminal domain^142-208^E:8.9e-09`PF00043.25^GST_C^Glutathione S-transferase, C-terminal domain^147-213^E:8.8e-06`P…	.	.	ENOG410XSIX^glutathione Stransferase	KEGG:dme:Dmel_CG6781`KO:K00310	GO:0005737^cellular_component^cytoplasm`GO:0045174^molecular_function^glutathione dehydrogenase (ascorbate) activity`GO:0004364^molecular_function^glutathione transferase activity`GO:0042803^molecular_function^protein homodimerization activity`GO:0004734^molecular_function^pyrimidodiazepine synthase activity`GO:0016782^molecular_function^transferase activity, transferring sulfur-containing groups…	GO:0005515^molecular_function^protein binding
TRINITY_DN60244_c4_g1	TRINITY_DN60244_c4_g1_i5	SEPIA_DROME^SEPIA_DROME^Q:1052-1765,H:3-241^41.87%ID^E:7e-54^RecName: Full=Pyrimidodiazepine synthase {ECO:0000305};^Eukaryota; Metazoa; Ecdysozoa; Arthropoda; Hexapoda; Insecta; Pterygota; Neoptera; Holometabola; Diptera; Brachycera; Muscomorpha; Ephydroidea; Drosophilidae; Drosophila; Sophophora	.	TRINITY_DN60244_c4_g1_i5.p1	1028-1771[+]	SEPIA_DROME^SEPIA_DROME^Q:9-246,H:3-241^41.87%ID^E:6.86e-60^RecName: Full=Pyrimidodiazepine synthase {ECO:0000305};^Eukaryota; Metazoa; Ecdysozoa; Arthropoda; Hexapoda; Insecta; Pterygota; Neoptera; Holometabola; Diptera; Brachycera; Muscomorpha; Ephydroidea; Drosophilidae; Drosophila; Sophophora	PF02798.20^GST_N^Glutathione S-transferase, N-terminal domain^25-96^E:5.6e-15`PF13417.6^GST_N_3^Glutathione S-transferase, N-terminal domain^29-103^E:1.2e-18`PF13409.6^GST_N_2^Glutathione S-transferase, N-terminal domain^33-97^E:2.4e-13`PF00043.25^GST_C^Glutathione S-transferase, C-terminal domain^125-214^E:9.4e-09`PF14497.6^GST_C_3^Glutathione S-transferase, C-terminal domain^135-220^E:2.9e-07`P…	.	.	ENOG410XSIX^glutathione Stransferase	KEGG:dme:Dmel_CG6781`KO:K00310	GO:0005737^cellular_component^cytoplasm`GO:0045174^molecular_function^glutathione dehydrogenase (ascorbate) activity`GO:0004364^molecular_function^glutathione transferase activity`GO:0042803^molecular_function^protein homodimerization activity`GO:0004734^molecular_function^pyrimidodiazepine synthase activity`GO:0016782^molecular_function^transferase activity, transferring sulfur-containing groups…	GO:0005515^molecular_function^protein binding
TRINITY_DN60244_c4_g1	TRINITY_DN60244_c4_g1_i6	SEPIA_DROME^SEPIA_DROME^Q:1-519,H:7-178^46.63%ID^E:6e-46^RecName: Full=Pyrimidodiazepine synthase {ECO:0000305};^Eukaryota; Metazoa; Ecdysozoa; Arthropoda; Hexapoda; Insecta; Pterygota; Neoptera; Holometabola; Diptera; Brachycera; Muscomorpha; Ephydroidea; Drosophilidae; Drosophila; Sophophora	.	TRINITY_DN60244_c4_g1_i6.p1	1-528[+]	SEPIA_DROME^SEPIA_DROME^Q:1-173,H:7-178^46.629%ID^E:3.09e-47^RecName: Full=Pyrimidodiazepine synthase {ECO:0000305};^Eukaryota; Metazoa; Ecdysozoa; Arthropoda; Hexapoda; Insecta; Pterygota; Neoptera; Holometabola; Diptera; Brachycera; Muscomorpha; Ephydroidea; Drosophilidae; Drosophila; Sophophora	PF02798.20^GST_N^Glutathione S-transferase, N-terminal domain^13-84^E:2.4e-14`PF13417.6^GST_N_3^Glutathione S-transferase, N-terminal domain^17-91^E:4.2e-18`PF13409.6^GST_N_2^Glutathione S-transferase, N-terminal domain^21-85^E:1.1e-13`PF00043.25^GST_C^Glutathione S-transferase, C-terminal domain^113-173^E:3.3e-06`PF13410.6^GST_C_2^Glutathione S-transferase, C-terminal domain^125-173^E:1.3e-09	.	.	ENOG410XSIX^glutathione Stransferase	KEGG:dme:Dmel_CG6781`KO:K00310	GO:0005737^cellular_component^cytoplasm`GO:0045174^molecular_function^glutathione dehydrogenase (ascorbate) activity`GO:0004364^molecular_function^glutathione transferase activity`GO:0042803^molecular_function^protein homodimerization activity`GO:0004734^molecular_function^pyrimidodiazepine synthase activity`GO:0016782^molecular_function^transferase activity, transferring sulfur-containing groups…	GO:0005515^molecular_function^protein binding
TRINITY_DN60244_c4_g2	TRINITY_DN60244_c4_g2_i2	.	.	.	.	.	.	.	.	.	.	.	.
TRINITY_DN60293_c0_g1	TRINITY_DN60293_c0_g1_i1	SMOX_HUMAN^SMOX_HUMAN^Q:3162-1693,H:45-544^33.33%ID^E:2e-76^RecName: Full=Spermine oxidase;^Eukaryota; Metazoa; Chordata; Craniata; Vertebrata; Euteleostomi; Mammalia; Eutheria; Euarchontoglires; Primates; Haplorrhini; Catarrhini; Hominidae; Homo	.	TRINITY_DN60293_c0_g1_i1.p1	1603-3270[-]	SMOX_HUMAN^SMOX_HUMAN^Q:18-526,H:26-544^34.953%ID^E:6.85e-82^RecName: Full=Spermine oxidase;^Eukaryota; Metazoa; Chordata; Craniata; Vertebrata; Euteleostomi; Mammalia; Eutheria; Euarchontoglires; Primates; Haplorrhini; Catarrhini; Hominidae; Homo	PF13450.6^NAD_binding_8^NAD(P)-binding Rossmann-like domain^21-76^E:4.8e-12`PF01593.24^Amino_oxidase^Flavin containing amine oxidoreductase^26-526^E:9.6e-78	.	.	ENOG410XQW0^Polyamine oxidase	KEGG:hsa:54498`KO:K12259	GO:0005737^cellular_component^cytoplasm`GO:0005829^cellular_component^cytosol`GO:0043231^cellular_component^intracellular membrane-bounded organelle`GO:0031965^cellular_component^nuclear membrane`GO:0005654^cellular_component^nucleoplasm`GO:0005634^cellular_component^nucleus`GO:0052895^molecular_function^N1-acetylspermine:oxygen oxidoreductase (N1-acetylspermidine-forming) activity`GO:0052894^mol…	GO:0016491^molecular_function^oxidoreductase activity`GO:0055114^biological_process^oxidation-reduction process
TRINITY_DN60293_c0_g2	TRINITY_DN60293_c0_g2_i1	SMOX_HUMAN^SMOX_HUMAN^Q:220-1689,H:45-544^33.33%ID^E:3e-77^RecName: Full=Spermine oxidase;^Eukaryota; Metazoa; Chordata; Craniata; Vertebrata; Euteleostomi; Mammalia; Eutheria; Euarchontoglires; Primates; Haplorrhini; Catarrhini; Hominidae; Homo	.	TRINITY_DN60293_c0_g2_i1.p1	112-1779[+]	SMOX_HUMAN^SMOX_HUMAN^Q:18-526,H:26-544^34.953%ID^E:6.85e-82^RecName: Full=Spermine oxidase;^Eukaryota; Metazoa; Chordata; Craniata; Vertebrata; Euteleostomi; Mammalia; Eutheria; Euarchontoglires; Primates; Haplorrhini; Catarrhini; Hominidae; Homo	PF13450.6^NAD_binding_8^NAD(P)-binding Rossmann-like domain^21-76^E:4.8e-12`PF01593.24^Amino_oxidase^Flavin containing amine oxidoreductase^26-526^E:9.6e-78	.	.	ENOG410XQW0^Polyamine oxidase	KEGG:hsa:54498`KO:K12259	GO:0005737^cellular_component^cytoplasm`GO:0005829^cellular_component^cytosol`GO:0043231^cellular_component^intracellular membrane-bounded organelle`GO:0031965^cellular_component^nuclear membrane`GO:0005654^cellular_component^nucleoplasm`GO:0005634^cellular_component^nucleus`GO:0052895^molecular_function^N1-acetylspermine:oxygen oxidoreductase (N1-acetylspermidine-forming) activity`GO:0052894^mol…	GO:0016491^molecular_function^oxidoreductase activity`GO:0055114^biological_process^oxidation-reduction process
TRINITY_DN60236_c0_g1	TRINITY_DN60236_c0_g1_i1	EI2BB_TAKRU^EI2BB_TAKRU^Q:186-1235,H:2-355^36.94%ID^E:2e-43^RecName: Full=Translation initiation factor eIF-2B subunit beta;^Eukaryota; Metazoa; Chordata; Craniata; Vertebrata; Euteleostomi; Actinopterygii; Neopterygii; Teleostei; Neoteleostei; Acanthomorphata; Eupercaria; Tetraodontiformes; Tetradontoidea; Tetraodontidae; Takifugu	.	TRINITY_DN60236_c0_g1_i1.p1	168-1238[+]	EI2BB_TAKRU^EI2BB_TAKRU^Q:7-356,H:2-355^36.944%ID^E:2.57e-76^RecName: Full=Translation initiation factor eIF-2B subunit beta;^Eukaryota; Metazoa; Chordata; Craniata; Vertebrata; Euteleostomi; Actinopterygii; Neopterygii; Teleostei; Neoteleostei; Acanthomorphata; Eupercaria; Tetraodontiformes; Tetradontoidea; Tetraodontidae; Takifugu	PF01008.17^IF-2B^Initiation factor 2 subunit family^31-337^E:5.3e-45`PF01442.18^Apolipoprotein^Apolipoprotein A1/A4/E domain^86-160^E:0.11	.	.	COG1184^translation initiation factor	KEGG:tru:101078626`KO:K03754	GO:0005737^cellular_component^cytoplasm`GO:0005851^cellular_component^eukaryotic translation initiation factor 2B complex`GO:0005524^molecular_function^ATP binding`GO:0005525^molecular_function^GTP binding`GO:0003743^molecular_function^translation initiation factor activity`GO:0007417^biological_process^central nervous system development`GO:0042552^biological_process^myelination`GO:0014003^biolog…	GO:0044237^biological_process^cellular metabolic process`GO:0008289^molecular_function^lipid binding`GO:0006869^biological_process^lipid transport`GO:0042157^biological_process^lipoprotein metabolic process`GO:0005576^cellular_component^extracellular region
TRINITY_DN60236_c0_g1	TRINITY_DN60236_c0_g1_i2	EI2BB_TAKRU^EI2BB_TAKRU^Q:178-1227,H:2-355^36.94%ID^E:1e-43^RecName: Full=Translation initiation factor eIF-2B subunit beta;^Eukaryota; Metazoa; Chordata; Craniata; Vertebrata; Euteleostomi; Actinopterygii; Neopterygii; Teleostei; Neoteleostei; Acanthomorphata; Eupercaria; Tetraodontiformes; Tetradontoidea; Tetraodontidae; Takifugu	.	TRINITY_DN60236_c0_g1_i2.p1	160-1230[+]	EI2BB_TAKRU^EI2BB_TAKRU^Q:7-356,H:2-355^36.944%ID^E:2.57e-76^RecName: Full=Translation initiation factor eIF-2B subunit beta;^Eukaryota; Metazoa; Chordata; Craniata; Vertebrata; Euteleostomi; Actinopterygii; Neopterygii; Teleostei; Neoteleostei; Acanthomorphata; Eupercaria; Tetraodontiformes; Tetradontoidea; Tetraodontidae; Takifugu	PF01008.17^IF-2B^Initiation factor 2 subunit family^31-337^E:5.3e-45`PF01442.18^Apolipoprotein^Apolipoprotein A1/A4/E domain^86-160^E:0.11	.	.	COG1184^translation initiation factor	KEGG:tru:101078626`KO:K03754	GO:0005737^cellular_component^cytoplasm`GO:0005851^cellular_component^eukaryotic translation initiation factor 2B complex`GO:0005524^molecular_function^ATP binding`GO:0005525^molecular_function^GTP binding`GO:0003743^molecular_function^translation initiation factor activity`GO:0007417^biological_process^central nervous system development`GO:0042552^biological_process^myelination`GO:0014003^biolog…	GO:0044237^biological_process^cellular metabolic process`GO:0008289^molecular_function^lipid binding`GO:0006869^biological_process^lipid transport`GO:0042157^biological_process^lipoprotein metabolic process`GO:0005576^cellular_component^extracellular region
TRINITY_DN60236_c0_g1	TRINITY_DN60236_c0_g1_i3	EI2BB_TAKRU^EI2BB_TAKRU^Q:178-1227,H:2-355^36.94%ID^E:2e-43^RecName: Full=Translation initiation factor eIF-2B subunit beta;^Eukaryota; Metazoa; Chordata; Craniata; Vertebrata; Euteleostomi; Actinopterygii; Neopterygii; Teleostei; Neoteleostei; Acanthomorphata; Eupercaria; Tetraodontiformes; Tetradontoidea; Tetraodontidae; Takifugu	.	TRINITY_DN60236_c0_g1_i3.p1	160-1230[+]	EI2BB_TAKRU^EI2BB_TAKRU^Q:7-356,H:2-355^36.944%ID^E:2.57e-76^RecName: Full=Translation initiation factor eIF-2B subunit beta;^Eukaryota; Metazoa; Chordata; Craniata; Vertebrata; Euteleostomi; Actinopterygii; Neopterygii; Teleostei; Neoteleostei; Acanthomorphata; Eupercaria; Tetraodontiformes; Tetradontoidea; Tetraodontidae; Takifugu	PF01008.17^IF-2B^Initiation factor 2 subunit family^31-337^E:5.3e-45`PF01442.18^Apolipoprotein^Apolipoprotein A1/A4/E domain^86-160^E:0.11	.	.	COG1184^translation initiation factor	KEGG:tru:101078626`KO:K03754	GO:0005737^cellular_component^cytoplasm`GO:0005851^cellular_component^eukaryotic translation initiation factor 2B complex`GO:0005524^molecular_function^ATP binding`GO:0005525^molecular_function^GTP binding`GO:0003743^molecular_function^translation initiation factor activity`GO:0007417^biological_process^central nervous system development`GO:0042552^biological_process^myelination`GO:0014003^biolog…	GO:0044237^biological_process^cellular metabolic process`GO:0008289^molecular_function^lipid binding`GO:0006869^biological_process^lipid transport`GO:0042157^biological_process^lipoprotein metabolic process`GO:0005576^cellular_component^extracellular region
TRINITY_DN60236_c0_g1	TRINITY_DN60236_c0_g1_i4	EI2BB_TAKRU^EI2BB_TAKRU^Q:186-890,H:2-241^35.1%ID^E:3e-12^RecName: Full=Translation initiation factor eIF-2B subunit beta;^Eukaryota; Metazoa; Chordata; Craniata; Vertebrata; Euteleostomi; Actinopterygii; Neopterygii; Teleostei; Neoteleostei; Acanthomorphata; Eupercaria; Tetraodontiformes; Tetradontoidea; Tetraodontidae; Takifugu	.	TRINITY_DN60236_c0_g1_i4.p1	168-962[+]	EI2BB_TAKRU^EI2BB_TAKRU^Q:7-265,H:2-265^34.572%ID^E:2.35e-39^RecName: Full=Translation initiation factor eIF-2B subunit beta;^Eukaryota; Metazoa; Chordata; Craniata; Vertebrata; Euteleostomi; Actinopterygii; Neopterygii; Teleostei; Neoteleostei; Acanthomorphata; Eupercaria; Tetraodontiformes; Tetradontoidea; Tetraodontidae; Takifugu	PF01008.17^IF-2B^Initiation factor 2 subunit family^31-264^E:6.8e-26`PF01442.18^Apolipoprotein^Apolipoprotein A1/A4/E domain^70-160^E:0.055	.	.	COG1184^translation initiation factor	KEGG:tru:101078626`KO:K03754	GO:0005737^cellular_component^cytoplasm`GO:0005851^cellular_component^eukaryotic translation initiation factor 2B complex`GO:0005524^molecular_function^ATP binding`GO:0005525^molecular_function^GTP binding`GO:0003743^molecular_function^translation initiation factor activity`GO:0007417^biological_process^central nervous system development`GO:0042552^biological_process^myelination`GO:0014003^biolog…	GO:0044237^biological_process^cellular metabolic process`GO:0008289^molecular_function^lipid binding`GO:0006869^biological_process^lipid transport`GO:0042157^biological_process^lipoprotein metabolic process`GO:0005576^cellular_component^extracellular region
TRINITY_DN60236_c0_g1	TRINITY_DN60236_c0_g1_i5	EI2BB_TAKRU^EI2BB_TAKRU^Q:186-1235,H:2-355^36.94%ID^E:2e-43^RecName: Full=Translation initiation factor eIF-2B subunit beta;^Eukaryota; Metazoa; Chordata; Craniata; Vertebrata; Euteleostomi; Actinopterygii; Neopterygii; Teleostei; Neoteleostei; Acanthomorphata; Eupercaria; Tetraodontiformes; Tetradontoidea; Tetraodontidae; Takifugu	.	TRINITY_DN60236_c0_g1_i5.p1	168-1238[+]	EI2BB_TAKRU^EI2BB_TAKRU^Q:7-356,H:2-355^36.944%ID^E:2.57e-76^RecName: Full=Translation initiation factor eIF-2B subunit beta;^Eukaryota; Metazoa; Chordata; Craniata; Vertebrata; Euteleostomi; Actinopterygii; Neopterygii; Teleostei; Neoteleostei; Acanthomorphata; Eupercaria; Tetraodontiformes; Tetradontoidea; Tetraodontidae; Takifugu	PF01008.17^IF-2B^Initiation factor 2 subunit family^31-337^E:5.3e-45`PF01442.18^Apolipoprotein^Apolipoprotein A1/A4/E domain^86-160^E:0.11	.	.	COG1184^translation initiation factor	KEGG:tru:101078626`KO:K03754	GO:0005737^cellular_component^cytoplasm`GO:0005851^cellular_component^eukaryotic translation initiation factor 2B complex`GO:0005524^molecular_function^ATP binding`GO:0005525^molecular_function^GTP binding`GO:0003743^molecular_function^translation initiation factor activity`GO:0007417^biological_process^central nervous system development`GO:0042552^biological_process^myelination`GO:0014003^biolog…	GO:0044237^biological_process^cellular metabolic process`GO:0008289^molecular_function^lipid binding`GO:0006869^biological_process^lipid transport`GO:0042157^biological_process^lipoprotein metabolic process`GO:0005576^cellular_component^extracellular region
TRINITY_DN44998_c0_g1	TRINITY_DN44998_c0_g1_i1	.	.	.	.	.	.	.	.	.	.	.	.
TRINITY_DN44944_c0_g1	TRINITY_DN44944_c0_g1_i1	.	.	.	.	.	.	.	.	.	.	.	.
TRINITY_DN44944_c0_g1	TRINITY_DN44944_c0_g1_i2	.	.	.	.	.	.	.	.	.	.	.	.
TRINITY_DN44978_c0_g1	TRINITY_DN44978_c0_g1_i1	.	.	.	.	.	.	.	.	.	.	.	.
TRINITY_DN44968_c0_g1	TRINITY_DN44968_c0_g1_i1	.	.	.	.	.	.	.	.	.	.	.	.
TRINITY_DN44968_c0_g1	TRINITY_DN44968_c0_g1_i2	.	.	.	.	.	.	.	.	.	.	.	.
TRINITY_DN44919_c0_g1	TRINITY_DN44919_c0_g1_i1	.	.	.	.	.	.	.	.	.	.	.	.
TRINITY_DN44919_c0_g1	TRINITY_DN44919_c0_g1_i2	.	.	.	.	.	.	.	.	.	.	.	.
TRINITY_DN44941_c0_g1	TRINITY_DN44941_c0_g1_i1	.	.	.	.	.	.	.	.	.	.	.	.
TRINITY_DN44915_c0_g2	TRINITY_DN44915_c0_g2_i1	.	.	.	.	.	.	.	.	.	.	.	.
TRINITY_DN44990_c0_g1	TRINITY_DN44990_c0_g1_i1	.	.	.	.	.	.	.	.	.	.	.	.
TRINITY_DN44990_c0_g2	TRINITY_DN44990_c0_g2_i1	.	.	.	.	.	.	.	.	.	.	.	.
TRINITY_DN44990_c0_g2	TRINITY_DN44990_c0_g2_i2	.	.	.	.	.	.	.	.	.	.	.	.
TRINITY_DN44933_c0_g1	TRINITY_DN44933_c0_g1_i1	.	.	.	.	.	.	.	.	.	.	.	.
TRINITY_DN44928_c0_g1	TRINITY_DN44928_c0_g1_i1	XDH_DROSU^XDH_DROSU^Q:506-426,H:44-70^74.07%ID^E:2e-06^RecName: Full=Xanthine dehydrogenase;^Eukaryota; Metazoa; Ecdysozoa; Arthropoda; Hexapoda; Insecta; Pterygota; Neoptera; Holometabola; Diptera; Brachycera; Muscomorpha; Ephydroidea; Drosophilidae; Drosophila; Sophophora	.	.	.	.	.	.	.	.	.	GO:0005777^cellular_component^peroxisome`GO:0051537^molecular_function^2 iron, 2 sulfur cluster binding`GO:0009055^molecular_function^electron transfer activity`GO:0071949^molecular_function^FAD binding`GO:0050660^molecular_function^flavin adenine dinucleotide binding`GO:0005506^molecular_function^iron ion binding`GO:0043546^molecular_function^molybdopterin cofactor binding`GO:0004854^molecular_f…	.
TRINITY_DN44928_c0_g1	TRINITY_DN44928_c0_g1_i2	XDH_CALVI^XDH_CALVI^Q:88-2,H:78-106^82.76%ID^E:3e-08^RecName: Full=Xanthine dehydrogenase;^Eukaryota; Metazoa; Ecdysozoa; Arthropoda; Hexapoda; Insecta; Pterygota; Neoptera; Holometabola; Diptera; Brachycera; Muscomorpha; Oestroidea; Calliphoridae; Calliphorinae; Calliphora	.	.	.	.	.	.	.	.	.	GO:0005777^cellular_component^peroxisome`GO:0051537^molecular_function^2 iron, 2 sulfur cluster binding`GO:0009055^molecular_function^electron transfer activity`GO:0071949^molecular_function^FAD binding`GO:0050660^molecular_function^flavin adenine dinucleotide binding`GO:0005506^molecular_function^iron ion binding`GO:0043546^molecular_function^molybdopterin cofactor binding`GO:0004854^molecular_f…	.
TRINITY_DN44950_c0_g2	TRINITY_DN44950_c0_g2_i1	NUOCD_PSEFS^NUOCD_PSEFS^Q:377-3,H:257-381^96%ID^E:4e-81^RecName: Full=NADH-quinone oxidoreductase subunit C/D {ECO:0000255|HAMAP-Rule:MF_01359};^Bacteria; Proteobacteria; Gammaproteobacteria; Pseudomonadales; Pseudomonadaceae; Pseudomonas	.	TRINITY_DN44950_c0_g2_i1.p1	3-377[-]	NUOCD_PSEFS^NUOCD_PSEFS^Q:1-125,H:257-381^96%ID^E:1.55e-82^RecName: Full=NADH-quinone oxidoreductase subunit C/D {ECO:0000255|HAMAP-Rule:MF_01359};^Bacteria; Proteobacteria; Gammaproteobacteria; Pseudomonadales; Pseudomonadaceae; Pseudomonas	PF00346.19^Complex1_49kDa^Respiratory-chain NADH dehydrogenase, 49 Kd subunit^68-124^E:8.4e-17	.	.	COG0649^NDH-1 shuttles electrons from NADH, via FMN and iron- sulfur (Fe-S) centers, to quinones in the respiratory chain. The immediate electron acceptor for the enzyme in this species is believed to be ubiquinone. Couples the redox reaction to proton translocation (for every two electrons transferred, four hydrogen ions are translocated across the cytoplasmic membrane), and thus conserves the r…	KEGG:pfs:PFLU_3820`KO:K13378	GO:0030964^cellular_component^NADH dehydrogenase complex`GO:0005886^cellular_component^plasma membrane`GO:0051287^molecular_function^NAD binding`GO:0008137^molecular_function^NADH dehydrogenase (ubiquinone) activity`GO:0048038^molecular_function^quinone binding	GO:0016651^molecular_function^oxidoreductase activity, acting on NAD(P)H`GO:0048038^molecular_function^quinone binding`GO:0051287^molecular_function^NAD binding`GO:0055114^biological_process^oxidation-reduction process
TRINITY_DN44950_c0_g2	TRINITY_DN44950_c0_g2_i2	NUOCD_PSEPW^NUOCD_PSEPW^Q:343-2,H:420-533^100%ID^E:8e-78^RecName: Full=NADH-quinone oxidoreductase subunit C/D {ECO:0000255|HAMAP-Rule:MF_01359};^Bacteria; Proteobacteria; Gammaproteobacteria; Pseudomonadales; Pseudomonadaceae; Pseudomonas	.	TRINITY_DN44950_c0_g2_i2.p3	2-343[-]	NUOCD_PSEPW^NUOCD_PSEPW^Q:1-114,H:420-533^100%ID^E:3.08e-79^RecName: Full=NADH-quinone oxidoreductase subunit C/D {ECO:0000255|HAMAP-Rule:MF_01359};^Bacteria; Proteobacteria; Gammaproteobacteria; Pseudomonadales; Pseudomonadaceae; Pseudomonas	PF00346.19^Complex1_49kDa^Respiratory-chain NADH dehydrogenase, 49 Kd subunit^1-113^E:1.5e-42	.	.	COG0649^NDH-1 shuttles electrons from NADH, via FMN and iron- sulfur (Fe-S) centers, to quinones in the respiratory chain. The immediate electron acceptor for the enzyme in this species is believed to be ubiquinone. Couples the redox reaction to proton translocation (for every two electrons transferred, four hydrogen ions are translocated across the cytoplasmic membrane), and thus conserves the r…	KEGG:ppw:PputW619_1871`KO:K13378	GO:0030964^cellular_component^NADH dehydrogenase complex`GO:0005886^cellular_component^plasma membrane`GO:0051287^molecular_function^NAD binding`GO:0008137^molecular_function^NADH dehydrogenase (ubiquinone) activity`GO:0048038^molecular_function^quinone binding	GO:0016651^molecular_function^oxidoreductase activity, acting on NAD(P)H`GO:0048038^molecular_function^quinone binding`GO:0051287^molecular_function^NAD binding`GO:0055114^biological_process^oxidation-reduction process
TRINITY_DN44950_c0_g2	TRINITY_DN44950_c0_g2_i3	NUOCD_PSEPG^NUOCD_PSEPG^Q:840-1,H:256-535^98.21%ID^E:0^RecName: Full=NADH-quinone oxidoreductase subunit C/D {ECO:0000255|HAMAP-Rule:MF_01359};^Bacteria; Proteobacteria; Gammaproteobacteria; Pseudomonadales; Pseudomonadaceae; Pseudomonas	.	TRINITY_DN44950_c0_g2_i3.p2	1-840[-]	NUOCD_PSEPG^NUOCD_PSEPG^Q:1-280,H:256-535^98.214%ID^E:0^RecName: Full=NADH-quinone oxidoreductase subunit C/D {ECO:0000255|HAMAP-Rule:MF_01359};^Bacteria; Proteobacteria; Gammaproteobacteria; Pseudomonadales; Pseudomonadaceae; Pseudomonas	PF00346.19^Complex1_49kDa^Respiratory-chain NADH dehydrogenase, 49 Kd subunit^68-280^E:4.7e-80	.	.	COG0649^NDH-1 shuttles electrons from NADH, via FMN and iron- sulfur (Fe-S) centers, to quinones in the respiratory chain. The immediate electron acceptor for the enzyme in this species is believed to be ubiquinone. Couples the redox reaction to proton translocation (for every two electrons transferred, four hydrogen ions are translocated across the cytoplasmic membrane), and thus conserves the r…	KEGG:ppg:PputGB1_3693`KO:K13378	GO:0030964^cellular_component^NADH dehydrogenase complex`GO:0005886^cellular_component^plasma membrane`GO:0051287^molecular_function^NAD binding`GO:0008137^molecular_function^NADH dehydrogenase (ubiquinone) activity`GO:0048038^molecular_function^quinone binding	GO:0016651^molecular_function^oxidoreductase activity, acting on NAD(P)H`GO:0048038^molecular_function^quinone binding`GO:0051287^molecular_function^NAD binding`GO:0055114^biological_process^oxidation-reduction process
TRINITY_DN44931_c0_g1	TRINITY_DN44931_c0_g1_i1	.	.	.	.	.	.	.	.	.	.	.	.
TRINITY_DN44903_c0_g1	TRINITY_DN44903_c0_g1_i1	.	.	.	.	.	.	.	.	.	.	.	.
TRINITY_DN44917_c0_g1	TRINITY_DN44917_c0_g1_i1	.	.	TRINITY_DN44917_c0_g1_i1.p1	788-1618[+]	.	PF14392.6^zf-CCHC_4^Zinc knuckle^222-236^E:4.2`PF00098.23^zf-CCHC^Zinc knuckle^241-257^E:0.00052	.	.	.	.	.	GO:0003676^molecular_function^nucleic acid binding`GO:0008270^molecular_function^zinc ion binding
TRINITY_DN44917_c0_g1	TRINITY_DN44917_c0_g1_i2	TF29_SCHPO^TF29_SCHPO^Q:2039-4297,H:401-1135^28.99%ID^E:3e-81^RecName: Full=Transposon Tf2-9 polyprotein;^Eukaryota; Fungi; Dikarya; Ascomycota; Taphrinomycotina; Schizosaccharomycetes; Schizosaccharomycetales; Schizosaccharomycetaceae; Schizosaccharomyces	.	TRINITY_DN44917_c0_g1_i2.p1	788-4945[+]	TF29_SCHPO^TF29_SCHPO^Q:418-1170,H:401-1135^28.995%ID^E:1.31e-81^RecName: Full=Transposon Tf2-9 polyprotein;^Eukaryota; Fungi; Dikarya; Ascomycota; Taphrinomycotina; Schizosaccharomycetes; Schizosaccharomycetales; Schizosaccharomycetaceae; Schizosaccharomyces	PF00098.23^zf-CCHC^Zinc knuckle^241-257^E:0.0033`PF00078.27^RVT_1^Reverse transcriptase (RNA-dependent DNA polymerase)^488-634^E:3.6e-20`PF17919.1^RT_RNaseH_2^RNase H-like domain found in reverse transcriptase^697-794^E:3.3e-33`PF17917.1^RT_RNaseH^RNase H-like domain found in reverse transcriptase^723-833^E:5.5e-30`PF17921.1^Integrase_H2C2^Integrase zinc binding domain^951-1005^E:6.6e-13`PF00665.…	.	.	.	KEGG:spo:SPAC167.08`KEGG:spo:SPAC26A3.13c`KEGG:spo:SPAC9.04`KEGG:spo:SPBC9B6.02c	GO:0005737^cellular_component^cytoplasm`GO:0005634^cellular_component^nucleus`GO:0004190^molecular_function^aspartic-type endopeptidase activity`GO:0003677^molecular_function^DNA binding`GO:0003887^molecular_function^DNA-directed DNA polymerase activity`GO:0004519^molecular_function^endonuclease activity`GO:0046872^molecular_function^metal ion binding`GO:0003723^molecular_function^RNA binding`GO:…	GO:0003676^molecular_function^nucleic acid binding`GO:0008270^molecular_function^zinc ion binding`GO:0015074^biological_process^DNA integration
TRINITY_DN44917_c0_g1	TRINITY_DN44917_c0_g1_i3	.	.	TRINITY_DN44917_c0_g1_i3.p1	788-1624[+]	.	PF14392.6^zf-CCHC_4^Zinc knuckle^222-236^E:4.3`PF00098.23^zf-CCHC^Zinc knuckle^241-257^E:0.00052	.	.	.	.	.	GO:0003676^molecular_function^nucleic acid binding`GO:0008270^molecular_function^zinc ion binding
TRINITY_DN44975_c0_g1	TRINITY_DN44975_c0_g1_i1	.	.	.	.	.	.	.	.	.	.	.	.
TRINITY_DN44975_c0_g1	TRINITY_DN44975_c0_g1_i2	.	.	.	.	.	.	.	.	.	.	.	.
TRINITY_DN44975_c0_g1	TRINITY_DN44975_c0_g1_i3	.	.	.	.	.	.	.	.	.	.	.	.
TRINITY_DN44966_c0_g1	TRINITY_DN44966_c0_g1_i1	.	.	.	.	.	.	.	.	.	.	.	.
TRINITY_DN44966_c0_g1	TRINITY_DN44966_c0_g1_i2	.	.	.	.	.	.	.	.	.	.	.	.
TRINITY_DN44996_c0_g1	TRINITY_DN44996_c0_g1_i1	UBIQP_XENLA^UBIQP_XENLA^Q:2-274,H:74-164^89.01%ID^E:2e-50^RecName: Full=Polyubiquitin;^Eukaryota; Metazoa; Chordata; Craniata; Vertebrata; Euteleostomi; Amphibia; Batrachia; Anura; Pipoidea; Pipidae; Xenopodinae; Xenopus; Xenopus`UBIQP_XENLA^UBIQP_XENLA^Q:11-274,H:1-88^88.64%ID^E:1e-47^RecName: Full=Polyubiquitin;^Eukaryota; Metazoa; Chordata; Craniata; Vertebrata; Euteleostomi; Amphibia; Batrach…	.	.	.	.	.	.	.	.	.	GO:0005737^cellular_component^cytoplasm`GO:0005634^cellular_component^nucleus	.
TRINITY_DN44996_c1_g1	TRINITY_DN44996_c1_g1_i1	UBC_RAT^UBC_RAT^Q:857-3,H:63-347^99.3%ID^E:0^RecName: Full=Polyubiquitin-C;^Eukaryota; Metazoa; Chordata; Craniata; Vertebrata; Euteleostomi; Mammalia; Eutheria; Euarchontoglires; Glires; Rodentia; Myomorpha; Muroidea; Muridae; Murinae; Rattus`UBC_RAT^UBC_RAT^Q:857-3,H:139-423^99.3%ID^E:0^RecName: Full=Polyubiquitin-C;^Eukaryota; Metazoa; Chordata; Craniata; Vertebrata; Euteleostomi; Mammalia; Eu…	.	TRINITY_DN44996_c1_g1_i1.p1	3-857[-]	UBC_RAT^UBC_RAT^Q:1-285,H:63-347^99.298%ID^E:0^RecName: Full=Polyubiquitin-C;^Eukaryota; Metazoa; Chordata; Craniata; Vertebrata; Euteleostomi; Mammalia; Eutheria; Euarchontoglires; Glires; Rodentia; Myomorpha; Muroidea; Muridae; Murinae; Rattus`UBC_RAT^UBC_RAT^Q:1-285,H:139-423^99.298%ID^E:0^RecName: Full=Polyubiquitin-C;^Eukaryota; Metazoa; Chordata; Craniata; Vertebrata; Euteleostomi; Mammalia…	PF11976.8^Rad60-SLD^Ubiquitin-2 like Rad60 SUMO-like^15-85^E:4.3e-16`PF00240.23^ubiquitin^Ubiquitin family^17-88^E:4.1e-34`PF13881.6^Rad60-SLD_2^Ubiquitin-2 like Rad60 SUMO-like^24-85^E:0.066`PF14560.6^Ubiquitin_2^Ubiquitin-like domain^25-83^E:0.0001`PF11976.8^Rad60-SLD^Ubiquitin-2 like Rad60 SUMO-like^91-161^E:1.5e-15`PF00240.23^ubiquitin^Ubiquitin family^93-164^E:1.5e-33`PF13881.6^Rad60-SLD_2^U…	.	.	COG5272^ubiquitin	KEGG:rno:50522`KO:K08770	GO:0005737^cellular_component^cytoplasm`GO:0005634^cellular_component^nucleus`GO:0031386^molecular_function^protein tag`GO:0031625^molecular_function^ubiquitin protein ligase binding`GO:0019941^biological_process^modification-dependent protein catabolic process`GO:0016567^biological_process^protein ubiquitination`GO:0006511^biological_process^ubiquitin-dependent protein catabolic process	GO:0005515^molecular_function^protein binding
TRINITY_DN44996_c1_g2	TRINITY_DN44996_c1_g2_i1	UBB_CAVPO^UBB_CAVPO^Q:701-3,H:30-262^100%ID^E:1e-163^RecName: Full=Polyubiquitin-B;^Eukaryota; Metazoa; Chordata; Craniata; Vertebrata; Euteleostomi; Mammalia; Eutheria; Euarchontoglires; Glires; Rodentia; Hystricomorpha; Caviidae; Cavia`UBB_CAVPO^UBB_CAVPO^Q:701-102,H:106-305^99.5%ID^E:9e-139^RecName: Full=Polyubiquitin-B;^Eukaryota; Metazoa; Chordata; Craniata; Vertebrata; Euteleostomi; Mammali…	.	TRINITY_DN44996_c1_g2_i1.p1	3-701[-]	UBB_CAVPO^UBB_CAVPO^Q:1-233,H:30-262^100%ID^E:1.73e-165^RecName: Full=Polyubiquitin-B;^Eukaryota; Metazoa; Chordata; Craniata; Vertebrata; Euteleostomi; Mammalia; Eutheria; Euarchontoglires; Glires; Rodentia; Hystricomorpha; Caviidae; Cavia`UBB_CAVPO^UBB_CAVPO^Q:1-200,H:106-305^99.5%ID^E:1.35e-140^RecName: Full=Polyubiquitin-B;^Eukaryota; Metazoa; Chordata; Craniata; Vertebrata; Euteleostomi; Mam…	PF00240.23^ubiquitin^Ubiquitin family^1-45^E:3.3e-19`PF11976.8^Rad60-SLD^Ubiquitin-2 like Rad60 SUMO-like^2-42^E:1.1e-07`PF11976.8^Rad60-SLD^Ubiquitin-2 like Rad60 SUMO-like^48-118^E:3e-16`PF00240.23^ubiquitin^Ubiquitin family^50-121^E:2.8e-34`PF13881.6^Rad60-SLD_2^Ubiquitin-2 like Rad60 SUMO-like^57-118^E:0.044`PF14560.6^Ubiquitin_2^Ubiquitin-like domain^58-116^E:7.2e-05`PF11976.8^Rad60-SLD^Ubiq…	.	.	COG1552^Ribosomal protein`COG5272^ubiquitin	.	GO:0005737^cellular_component^cytoplasm`GO:0005634^cellular_component^nucleus	GO:0005515^molecular_function^protein binding
TRINITY_DN44996_c3_g1	TRINITY_DN44996_c3_g1_i1	UBIQP_XENLA^UBIQP_XENLA^Q:429-1,H:14-156^98.6%ID^E:4e-96^RecName: Full=Polyubiquitin;^Eukaryota; Metazoa; Chordata; Craniata; Vertebrata; Euteleostomi; Amphibia; Batrachia; Anura; Pipoidea; Pipidae; Xenopodinae; Xenopus; Xenopus`UBIQP_XENLA^UBIQP_XENLA^Q:240-1,H:1-80^98.75%ID^E:5e-48^RecName: Full=Polyubiquitin;^Eukaryota; Metazoa; Chordata; Craniata; Vertebrata; Euteleostomi; Amphibia; Batrachia…	.	TRINITY_DN44996_c3_g1_i1.p1	1-429[-]	UBIQP_XENLA^UBIQP_XENLA^Q:1-143,H:14-156^98.601%ID^E:8.38e-98^RecName: Full=Polyubiquitin;^Eukaryota; Metazoa; Chordata; Craniata; Vertebrata; Euteleostomi; Amphibia; Batrachia; Anura; Pipoidea; Pipidae; Xenopodinae; Xenopus; Xenopus`UBIQP_XENLA^UBIQP_XENLA^Q:64-143,H:1-80^98.75%ID^E:2.28e-49^RecName: Full=Polyubiquitin;^Eukaryota; Metazoa; Chordata; Craniata; Vertebrata; Euteleostomi; Amphibia; …	PF11976.8^Rad60-SLD^Ubiquitin-2 like Rad60 SUMO-like^3-73^E:3.5e-16`PF00240.23^ubiquitin^Ubiquitin family^5-76^E:3.5e-34`PF13881.6^Rad60-SLD_2^Ubiquitin-2 like Rad60 SUMO-like^12-73^E:0.025`PF14560.6^Ubiquitin_2^Ubiquitin-like domain^14-71^E:7.6e-05`PF11976.8^Rad60-SLD^Ubiquitin-2 like Rad60 SUMO-like^79-142^E:8.4e-14`PF00240.23^ubiquitin^Ubiquitin family^81-143^E:6.9e-29`PF13881.6^Rad60-SLD_2^Ub…	.	.	.	.	GO:0005737^cellular_component^cytoplasm`GO:0005634^cellular_component^nucleus	GO:0005515^molecular_function^protein binding
TRINITY_DN44906_c0_g1	TRINITY_DN44906_c0_g1_i1	.	.	TRINITY_DN44906_c0_g1_i1.p1	2-361[+]	.	.	.	.	.	.	.	.
TRINITY_DN44906_c0_g1	TRINITY_DN44906_c0_g1_i2	.	.	.	.	.	.	.	.	.	.	.	.
TRINITY_DN44991_c0_g1	TRINITY_DN44991_c0_g1_i1	.	.	.	.	.	.	.	.	.	.	.	.
TRINITY_DN44991_c0_g1	TRINITY_DN44991_c0_g1_i2	.	.	.	.	.	.	.	.	.	.	.	.
TRINITY_DN44987_c0_g1	TRINITY_DN44987_c0_g1_i1	.	.	.	.	.	.	.	.	.	.	.	.
TRINITY_DN44947_c0_g1	TRINITY_DN44947_c0_g1_i1	ENPL1_CAEEL^ENPL1_CAEEL^Q:2-76,H:144-168^72%ID^E:2e-11^RecName: Full=Endoplasmin homolog {ECO:0000312|WormBase:T05E11.3a};^Eukaryota; Metazoa; Ecdysozoa; Nematoda; Chromadorea; Rhabditida; Rhabditina; Rhabditomorpha; Rhabditoidea; Rhabditidae; Peloderinae; Caenorhabditis`ENPL1_CAEEL^ENPL1_CAEEL^Q:147-248,H:164-197^52.94%ID^E:2e-11^RecName: Full=Endoplasmin homolog {ECO:0000312|WormBase:T05E11.3a}…	.	.	.	.	.	.	.	COG0326^Molecular chaperone. Has ATPase activity (By similarity)	KEGG:cel:CELE_T05E11.3`KO:K09487	GO:0005783^cellular_component^endoplasmic reticulum`GO:0005788^cellular_component^endoplasmic reticulum lumen`GO:0048471^cellular_component^perinuclear region of cytoplasm`GO:0005524^molecular_function^ATP binding`GO:0051082^molecular_function^unfolded protein binding`GO:0006457^biological_process^protein folding	.
TRINITY_DN44909_c0_g1	TRINITY_DN44909_c0_g1_i1	.	.	.	.	.	.	.	.	.	.	.	.
TRINITY_DN44909_c0_g2	TRINITY_DN44909_c0_g2_i1	.	.	.	.	.	.	.	.	.	.	.	.
TRINITY_DN44945_c0_g1	TRINITY_DN44945_c0_g1_i1	.	.	.	.	.	.	.	.	.	.	.	.
TRINITY_DN44964_c0_g1	TRINITY_DN44964_c0_g1_i1	.	.	.	.	.	.	.	.	.	.	.	.
TRINITY_DN44964_c0_g1	TRINITY_DN44964_c0_g1_i2	.	.	.	.	.	.	.	.	.	.	.	.
TRINITY_DN44964_c1_g1	TRINITY_DN44964_c1_g1_i1	.	.	.	.	.	.	.	.	.	.	.	.
TRINITY_DN44964_c1_g1	TRINITY_DN44964_c1_g1_i2	.	.	.	.	.	.	.	.	.	.	.	.
TRINITY_DN44964_c1_g1	TRINITY_DN44964_c1_g1_i3	.	.	.	.	.	.	.	.	.	.	.	.
TRINITY_DN44943_c0_g1	TRINITY_DN44943_c0_g1_i1	.	.	.	.	.	.	.	.	.	.	.	.
TRINITY_DN44943_c0_g1	TRINITY_DN44943_c0_g1_i2	.	.	.	.	.	.	.	.	.	.	.	.
TRINITY_DN44914_c0_g1	TRINITY_DN44914_c0_g1_i1	PRP1_BOMMO^PRP1_BOMMO^Q:98-3,H:531-562^68.75%ID^E:1e-05^RecName: Full=Phenoloxidase subunit 1;^Eukaryota; Metazoa; Ecdysozoa; Arthropoda; Hexapoda; Insecta; Pterygota; Neoptera; Holometabola; Lepidoptera; Glossata; Ditrysia; Bombycoidea; Bombycidae; Bombycinae; Bombyx	.	.	.	.	.	.	.	ENOG4111KTW^prophenoloxidase	KEGG:bmor:692758	GO:0005576^cellular_component^extracellular region`GO:0046872^molecular_function^metal ion binding`GO:0004503^molecular_function^monophenol monooxygenase activity`GO:0006952^biological_process^defense response`GO:0006583^biological_process^melanin biosynthetic process from tyrosine	.
TRINITY_DN44993_c0_g1	TRINITY_DN44993_c0_g1_i1	.	.	.	.	.	.	.	.	.	.	.	.
TRINITY_DN44993_c0_g1	TRINITY_DN44993_c0_g1_i2	.	.	.	.	.	.	.	.	.	.	.	.
TRINITY_DN44910_c0_g1	TRINITY_DN44910_c0_g1_i1	.	.	.	.	.	.	.	.	.	.	.	.
TRINITY_DN44971_c0_g1	TRINITY_DN44971_c0_g1_i1	.	.	.	.	.	.	.	.	.	.	.	.
TRINITY_DN44955_c0_g1	TRINITY_DN44955_c0_g1_i1	.	.	TRINITY_DN44955_c0_g1_i1.p1	225-680[+]	.	.	sigP:1^32^0.793^YES	.	.	.	.	.
TRINITY_DN44929_c0_g1	TRINITY_DN44929_c0_g1_i1	.	.	.	.	.	.	.	.	.	.	.	.
TRINITY_DN44929_c0_g1	TRINITY_DN44929_c0_g1_i2	.	.	.	.	.	.	.	.	.	.	.	.
TRINITY_DN44932_c0_g1	TRINITY_DN44932_c0_g1_i1	.	.	.	.	.	.	.	.	.	.	.	.
TRINITY_DN44932_c0_g1	TRINITY_DN44932_c0_g1_i2	.	.	.	.	.	.	.	.	.	.	.	.
TRINITY_DN44974_c0_g1	TRINITY_DN44974_c0_g1_i1	.	.	.	.	.	.	.	.	.	.	.	.
TRINITY_DN44974_c1_g1	TRINITY_DN44974_c1_g1_i1	.	.	.	.	.	.	.	.	.	.	.	.
TRINITY_DN44937_c0_g1	TRINITY_DN44937_c0_g1_i1	.	.	.	.	.	.	.	.	.	.	.	.
TRINITY_DN44937_c0_g2	TRINITY_DN44937_c0_g2_i1	.	.	.	.	.	.	.	.	.	.	.	.
TRINITY_DN44925_c0_g1	TRINITY_DN44925_c0_g1_i1	.	.	.	.	.	.	.	.	.	.	.	.
TRINITY_DN44924_c0_g1	TRINITY_DN44924_c0_g1_i1	.	.	.	.	.	.	.	.	.	.	.	.
TRINITY_DN44924_c0_g1	TRINITY_DN44924_c0_g1_i2	.	.	.	.	.	.	.	.	.	.	.	.
TRINITY_DN44924_c0_g1	TRINITY_DN44924_c0_g1_i3	.	.	.	.	.	.	.	.	.	.	.	.
TRINITY_DN44982_c0_g1	TRINITY_DN44982_c0_g1_i1	.	.	.	.	.	.	.	.	.	.	.	.
TRINITY_DN44982_c0_g1	TRINITY_DN44982_c0_g1_i2	.	.	.	.	.	.	.	.	.	.	.	.
TRINITY_DN44926_c0_g1	TRINITY_DN44926_c0_g1_i1	.	.	TRINITY_DN44926_c0_g1_i1.p1	2-325[+]	.	PF04500.16^FLYWCH^FLYWCH zinc finger domain^37-91^E:2e-08	.	.	.	.	.	.
TRINITY_DN44953_c0_g1	TRINITY_DN44953_c0_g1_i1	ATPA_DROME^ATPA_DROME^Q:446-357,H:399-428^100%ID^E:2e-10^RecName: Full=ATP synthase subunit alpha, mitochondrial;^Eukaryota; Metazoa; Ecdysozoa; Arthropoda; Hexapoda; Insecta; Pterygota; Neoptera; Holometabola; Diptera; Brachycera; Muscomorpha; Ephydroidea; Drosophilidae; Drosophila; Sophophora`ATPA_DROME^ATPA_DROME^Q:87-1,H:427-455^100%ID^E:1e-09^RecName: Full=ATP synthase subunit alpha, mitocho…	.	.	.	.	.	.	.	COG0056^Produces ATP from ADP in the presence of a proton gradient across the membrane. The alpha chain is a regulatory subunit (By similarity)	KEGG:dme:Dmel_CG3612`KO:K02132	GO:0000275^cellular_component^mitochondrial proton-transporting ATP synthase complex, catalytic core F(1)`GO:0005739^cellular_component^mitochondrion`GO:0043531^molecular_function^ADP binding`GO:0005524^molecular_function^ATP binding`GO:0046933^molecular_function^proton-transporting ATP synthase activity, rotational mechanism`GO:0006754^biological_process^ATP biosynthetic process`GO:0046034^biolo…	.
TRINITY_DN44940_c0_g1	TRINITY_DN44940_c0_g1_i1	.	.	TRINITY_DN44940_c0_g1_i1.p1	3-383[+]	.	.	.	.	.	.	.	.
TRINITY_DN44930_c0_g1	TRINITY_DN44930_c0_g1_i1	.	.	.	.	.	.	.	.	.	.	.	.
TRINITY_DN44930_c0_g2	TRINITY_DN44930_c0_g2_i1	.	.	.	.	.	.	.	.	.	.	.	.
TRINITY_DN44930_c0_g2	TRINITY_DN44930_c0_g2_i2	.	.	.	.	.	.	.	.	.	.	.	.
TRINITY_DN44969_c0_g1	TRINITY_DN44969_c0_g1_i1	DSCL_DROME^DSCL_DROME^Q:6-341,H:106-211^42.86%ID^E:1e-20^RecName: Full=Down syndrome cell adhesion molecule-like protein Dscam2;^Eukaryota; Metazoa; Ecdysozoa; Arthropoda; Hexapoda; Insecta; Pterygota; Neoptera; Holometabola; Diptera; Brachycera; Muscomorpha; Ephydroidea; Drosophilidae; Drosophila; Sophophora	.	.	.	.	.	.	.	ENOG410XQX7^down syndrome cell adhesion molecule	KEGG:dme:Dmel_CG42256	GO:0030424^cellular_component^axon`GO:0005887^cellular_component^integral component of plasma membrane`GO:0005886^cellular_component^plasma membrane`GO:0098632^molecular_function^cell-cell adhesion mediator activity`GO:0042802^molecular_function^identical protein binding`GO:0007411^biological_process^axon guidance`GO:0070593^biological_process^dendrite self-avoidance`GO:0007156^biological_process…	.
TRINITY_DN44969_c0_g1	TRINITY_DN44969_c0_g1_i2	DSCL_DROME^DSCL_DROME^Q:6-263,H:106-185^46.51%ID^E:4e-15^RecName: Full=Down syndrome cell adhesion molecule-like protein Dscam2;^Eukaryota; Metazoa; Ecdysozoa; Arthropoda; Hexapoda; Insecta; Pterygota; Neoptera; Holometabola; Diptera; Brachycera; Muscomorpha; Ephydroidea; Drosophilidae; Drosophila; Sophophora	.	.	.	.	.	.	.	ENOG410XQX7^down syndrome cell adhesion molecule	KEGG:dme:Dmel_CG42256	GO:0030424^cellular_component^axon`GO:0005887^cellular_component^integral component of plasma membrane`GO:0005886^cellular_component^plasma membrane`GO:0098632^molecular_function^cell-cell adhesion mediator activity`GO:0042802^molecular_function^identical protein binding`GO:0007411^biological_process^axon guidance`GO:0070593^biological_process^dendrite self-avoidance`GO:0007156^biological_process…	.
TRINITY_DN44969_c0_g1	TRINITY_DN44969_c0_g1_i3	DSCAM_MOUSE^DSCAM_MOUSE^Q:386-658,H:121-200^38.46%ID^E:2e-10^RecName: Full=Down syndrome cell adhesion molecule homolog;^Eukaryota; Metazoa; Chordata; Craniata; Vertebrata; Euteleostomi; Mammalia; Eutheria; Euarchontoglires; Glires; Rodentia; Myomorpha; Muroidea; Muridae; Murinae; Mus; Mus`DSCAM_MOUSE^DSCAM_MOUSE^Q:73-210,H:112-160^44.9%ID^E:9e-05^RecName: Full=Down syndrome cell adhesion molecul…	.	.	.	.	.	.	.	ENOG410XQX7^down syndrome cell adhesion molecule	KEGG:mmu:13508`KO:K06767	GO:0030424^cellular_component^axon`GO:0030054^cellular_component^cell junction`GO:0030426^cellular_component^growth cone`GO:0005887^cellular_component^integral component of plasma membrane`GO:0005886^cellular_component^plasma membrane`GO:0045202^cellular_component^synapse`GO:0098632^molecular_function^cell-cell adhesion mediator activity`GO:0007411^biological_process^axon guidance`GO:0060219^biol…	.
TRINITY_DN44969_c0_g1	TRINITY_DN44969_c0_g1_i4	DSCL_DROME^DSCL_DROME^Q:6-251,H:106-187^46.34%ID^E:3e-13^RecName: Full=Down syndrome cell adhesion molecule-like protein Dscam2;^Eukaryota; Metazoa; Ecdysozoa; Arthropoda; Hexapoda; Insecta; Pterygota; Neoptera; Holometabola; Diptera; Brachycera; Muscomorpha; Ephydroidea; Drosophilidae; Drosophila; Sophophora`DSCL_DROME^DSCL_DROME^Q:367-636,H:128-211^36.67%ID^E:2e-10^RecName: Full=Down syndrome c…	.	.	.	.	.	.	.	ENOG410XQX7^down syndrome cell adhesion molecule	KEGG:dme:Dmel_CG42256	GO:0030424^cellular_component^axon`GO:0005887^cellular_component^integral component of plasma membrane`GO:0005886^cellular_component^plasma membrane`GO:0098632^molecular_function^cell-cell adhesion mediator activity`GO:0042802^molecular_function^identical protein binding`GO:0007411^biological_process^axon guidance`GO:0070593^biological_process^dendrite self-avoidance`GO:0007156^biological_process…	.
TRINITY_DN44952_c0_g1	TRINITY_DN44952_c0_g1_i1	CENPX_HUMAN^CENPX_HUMAN^Q:574-341,H:4-81^41.03%ID^E:2e-13^RecName: Full=Centromere protein X;^Eukaryota; Metazoa; Chordata; Craniata; Vertebrata; Euteleostomi; Mammalia; Eutheria; Euarchontoglires; Primates; Haplorrhini; Catarrhini; Hominidae; Homo	.	.	.	.	.	.	.	.	KEGG:hsa:201254`KO:K15360	GO:0000777^cellular_component^condensed chromosome kinetochore`GO:0071821^cellular_component^FANCM-MHF complex`GO:0043240^cellular_component^Fanconi anaemia nuclear complex`GO:0005654^cellular_component^nucleoplasm`GO:0003677^molecular_function^DNA binding`GO:0003690^molecular_function^double-stranded DNA binding`GO:0051301^biological_process^cell division`GO:0034080^biological_process^CENP-A con…	.
TRINITY_DN44951_c0_g1	TRINITY_DN44951_c0_g1_i1	MACB_PSEPK^MACB_PSEPK^Q:2-718,H:416-654^79.92%ID^E:4e-126^RecName: Full=Macrolide export ATP-binding/permease protein MacB {ECO:0000255|HAMAP-Rule:MF_01720};^Bacteria; Proteobacteria; Gammaproteobacteria; Pseudomonadales; Pseudomonadaceae; Pseudomonas	.	TRINITY_DN44951_c0_g1_i1.p2	2-721[+]	MACB_PSEPK^MACB_PSEPK^Q:1-239,H:416-654^79.916%ID^E:1.78e-130^RecName: Full=Macrolide export ATP-binding/permease protein MacB {ECO:0000255|HAMAP-Rule:MF_01720};^Bacteria; Proteobacteria; Gammaproteobacteria; Pseudomonadales; Pseudomonadaceae; Pseudomonas	PF02687.21^FtsX^FtsX-like permease family^146-232^E:5.5e-11	.	.	COG0577^ABC transporter (permease)`COG1136^(ABC) transporter	KEGG:ppu:PP_4210`KO:K05685	GO:0016021^cellular_component^integral component of membrane`GO:0005886^cellular_component^plasma membrane`GO:0042895^molecular_function^antibiotic transmembrane transporter activity`GO:0005524^molecular_function^ATP binding`GO:0016887^molecular_function^ATPase activity`GO:0015562^molecular_function^efflux transmembrane transporter activity`GO:0046677^biological_process^response to antibiotic	GO:0016020^cellular_component^membrane
TRINITY_DN44951_c0_g1	TRINITY_DN44951_c0_g1_i2	MACB_PSEAE^MACB_PSEAE^Q:23-718,H:432-663^81.9%ID^E:1e-127^RecName: Full=Macrolide export ATP-binding/permease protein MacB {ECO:0000255|HAMAP-Rule:MF_01720};^Bacteria; Proteobacteria; Gammaproteobacteria; Pseudomonadales; Pseudomonadaceae; Pseudomonas	.	TRINITY_DN44951_c0_g1_i2.p1	2-721[+]	MACB_PSEAE^MACB_PSEAE^Q:8-239,H:432-663^81.897%ID^E:2.62e-129^RecName: Full=Macrolide export ATP-binding/permease protein MacB {ECO:0000255|HAMAP-Rule:MF_01720};^Bacteria; Proteobacteria; Gammaproteobacteria; Pseudomonadales; Pseudomonadaceae; Pseudomonas	PF02687.21^FtsX^FtsX-like permease family^146-232^E:5.2e-10	.	.	COG0577^ABC transporter (permease)`COG1136^(ABC) transporter	KEGG:pae:PA2390`KO:K05685	GO:1990281^cellular_component^efflux pump complex`GO:0005886^cellular_component^plasma membrane`GO:0042895^molecular_function^antibiotic transmembrane transporter activity`GO:0005524^molecular_function^ATP binding`GO:0016887^molecular_function^ATPase activity`GO:0015562^molecular_function^efflux transmembrane transporter activity`GO:0002049^biological_process^pyoverdine biosynthetic process`GO:00…	GO:0016020^cellular_component^membrane
TRINITY_DN44965_c0_g1	TRINITY_DN44965_c0_g1_i1	.	.	.	.	.	.	.	.	.	.	.	.
TRINITY_DN44965_c0_g1	TRINITY_DN44965_c0_g1_i2	.	.	.	.	.	.	.	.	.	.	.	.
TRINITY_DN44923_c0_g1	TRINITY_DN44923_c0_g1_i1	CTBP_DROME^CTBP_DROME^Q:551-468,H:232-259^92.86%ID^E:6e-10^RecName: Full=C-terminal-binding protein;^Eukaryota; Metazoa; Ecdysozoa; Arthropoda; Hexapoda; Insecta; Pterygota; Neoptera; Holometabola; Diptera; Brachycera; Muscomorpha; Ephydroidea; Drosophilidae; Drosophila; Sophophora`CTBP_DROME^CTBP_DROME^Q:73-2,H:257-280^87.5%ID^E:0.0008^RecName: Full=C-terminal-binding protein;^Eukaryota; Metazoa…	.	.	.	.	.	.	.	COG0111^Dehydrogenase	KEGG:dme:Dmel_CG7583`KO:K04496	GO:0031010^cellular_component^ISWI-type complex`GO:0005634^cellular_component^nucleus`GO:0042802^molecular_function^identical protein binding`GO:0051287^molecular_function^NAD binding`GO:0016616^molecular_function^oxidoreductase activity, acting on the CH-OH group of donors, NAD or NADP as acceptor`GO:0042803^molecular_function^protein homodimerization activity`GO:0070491^molecular_function^repre…	.
TRINITY_DN44923_c0_g1	TRINITY_DN44923_c0_g1_i2	CTBP_DROME^CTBP_DROME^Q:552-469,H:232-259^92.86%ID^E:6e-10^RecName: Full=C-terminal-binding protein;^Eukaryota; Metazoa; Ecdysozoa; Arthropoda; Hexapoda; Insecta; Pterygota; Neoptera; Holometabola; Diptera; Brachycera; Muscomorpha; Ephydroidea; Drosophilidae; Drosophila; Sophophora	.	.	.	.	.	.	.	COG0111^Dehydrogenase	KEGG:dme:Dmel_CG7583`KO:K04496	GO:0031010^cellular_component^ISWI-type complex`GO:0005634^cellular_component^nucleus`GO:0042802^molecular_function^identical protein binding`GO:0051287^molecular_function^NAD binding`GO:0016616^molecular_function^oxidoreductase activity, acting on the CH-OH group of donors, NAD or NADP as acceptor`GO:0042803^molecular_function^protein homodimerization activity`GO:0070491^molecular_function^repre…	.
TRINITY_DN44927_c0_g1	TRINITY_DN44927_c0_g1_i1	VATD_MANSE^VATD_MANSE^Q:111-1,H:96-132^78.38%ID^E:1e-18^RecName: Full=V-type proton ATPase subunit D;^Eukaryota; Metazoa; Ecdysozoa; Arthropoda; Hexapoda; Insecta; Pterygota; Neoptera; Holometabola; Lepidoptera; Glossata; Ditrysia; Bombycoidea; Sphingidae; Sphinginae; Sphingini; Manduca`VATD_MANSE^VATD_MANSE^Q:250-179,H:79-102^100%ID^E:1e-18^RecName: Full=V-type proton ATPase subunit D;^Eukaryota…	.	.	.	.	.	.	.	.	.	GO:0042626^molecular_function^ATPase activity, coupled to transmembrane movement of substances`GO:0006811^biological_process^ion transport	.
TRINITY_DN44927_c0_g1	TRINITY_DN44927_c0_g1_i2	VATD_MANSE^VATD_MANSE^Q:174-1,H:80-132^58.62%ID^E:8e-12^RecName: Full=V-type proton ATPase subunit D;^Eukaryota; Metazoa; Ecdysozoa; Arthropoda; Hexapoda; Insecta; Pterygota; Neoptera; Holometabola; Lepidoptera; Glossata; Ditrysia; Bombycoidea; Sphingidae; Sphinginae; Sphingini; Manduca	.	.	.	.	.	.	.	.	.	GO:0042626^molecular_function^ATPase activity, coupled to transmembrane movement of substances`GO:0006811^biological_process^ion transport	.
TRINITY_DN44927_c0_g1	TRINITY_DN44927_c0_g1_i3	VATD_MANSE^VATD_MANSE^Q:93-1,H:102-132^87.1%ID^E:2e-10^RecName: Full=V-type proton ATPase subunit D;^Eukaryota; Metazoa; Ecdysozoa; Arthropoda; Hexapoda; Insecta; Pterygota; Neoptera; Holometabola; Lepidoptera; Glossata; Ditrysia; Bombycoidea; Sphingidae; Sphinginae; Sphingini; Manduca`VATD_MANSE^VATD_MANSE^Q:572-498,H:79-103^100%ID^E:5e-07^RecName: Full=V-type proton ATPase subunit D;^Eukaryota;…	.	.	.	.	.	.	.	.	.	GO:0042626^molecular_function^ATPase activity, coupled to transmembrane movement of substances`GO:0006811^biological_process^ion transport	.
TRINITY_DN44957_c0_g1	TRINITY_DN44957_c0_g1_i1	.	.	.	.	.	.	.	.	.	.	.	.
TRINITY_DN44957_c0_g1	TRINITY_DN44957_c0_g1_i2	.	.	.	.	.	.	.	.	.	.	.	.
TRINITY_DN44976_c0_g1	TRINITY_DN44976_c0_g1_i1	.	.	.	.	.	.	.	.	.	.	.	.
TRINITY_DN44938_c0_g1	TRINITY_DN44938_c0_g1_i1	.	.	.	.	.	.	.	.	.	.	.	.
TRINITY_DN44992_c0_g1	TRINITY_DN44992_c0_g1_i1	.	.	.	.	.	.	.	.	.	.	.	.
TRINITY_DN44992_c0_g1	TRINITY_DN44992_c0_g1_i2	.	.	.	.	.	.	.	.	.	.	.	.
TRINITY_DN44995_c0_g1	TRINITY_DN44995_c0_g1_i1	.	.	.	.	.	.	.	.	.	.	.	.
TRINITY_DN45000_c0_g1	TRINITY_DN45000_c0_g1_i1	.	.	.	.	.	.	.	.	.	.	.	.
TRINITY_DN45001_c0_g1	TRINITY_DN45001_c0_g1_i1	GNTX_ECOL6^GNTX_ECOL6^Q:1098-526,H:37-226^41.15%ID^E:1e-23^RecName: Full=DNA utilization protein YhgH;^Bacteria; Proteobacteria; Gammaproteobacteria; Enterobacterales; Enterobacteriaceae; Escherichia	.	TRINITY_DN45001_c0_g1_i1.p1	505-1113[-]	GNTX_ECOL6^GNTX_ECOL6^Q:6-196,H:37-226^41.146%ID^E:2.53e-36^RecName: Full=DNA utilization protein YhgH;^Bacteria; Proteobacteria; Gammaproteobacteria; Enterobacterales; Enterobacteriaceae; Escherichia	PF00156.27^Pribosyltran^Phosphoribosyl transferase domain^105-197^E:4e-09	.	.	COG1040^Competence protein	KEGG:ecc:c4190	GO:0009116^biological_process^nucleoside metabolic process	GO:0009116^biological_process^nucleoside metabolic process
TRINITY_DN45001_c0_g1	TRINITY_DN45001_c0_g1_i2	GNTX_ECOL6^GNTX_ECOL6^Q:694-122,H:37-226^41.15%ID^E:2e-24^RecName: Full=DNA utilization protein YhgH;^Bacteria; Proteobacteria; Gammaproteobacteria; Enterobacterales; Enterobacteriaceae; Escherichia	.	TRINITY_DN45001_c0_g1_i2.p1	101-709[-]	GNTX_ECOL6^GNTX_ECOL6^Q:6-196,H:37-226^41.146%ID^E:2.53e-36^RecName: Full=DNA utilization protein YhgH;^Bacteria; Proteobacteria; Gammaproteobacteria; Enterobacterales; Enterobacteriaceae; Escherichia	PF00156.27^Pribosyltran^Phosphoribosyl transferase domain^105-197^E:4e-09	.	.	COG1040^Competence protein	KEGG:ecc:c4190	GO:0009116^biological_process^nucleoside metabolic process	GO:0009116^biological_process^nucleoside metabolic process
TRINITY_DN44954_c0_g1	TRINITY_DN44954_c0_g1_i1	.	.	.	.	.	.	.	.	.	.	.	.
TRINITY_DN44912_c0_g1	TRINITY_DN44912_c0_g1_i1	.	.	.	.	.	.	.	.	.	.	.	.
TRINITY_DN44920_c0_g1	TRINITY_DN44920_c0_g1_i1	.	.	.	.	.	.	.	.	.	.	.	.
TRINITY_DN44939_c0_g1	TRINITY_DN44939_c0_g1_i1	DMDC_RUEPO^DMDC_RUEPO^Q:1-636,H:356-566^35.98%ID^E:2e-18^RecName: Full=3-methylmercaptopropionyl-CoA dehydrogenase;^Bacteria; Proteobacteria; Alphaproteobacteria; Rhodobacterales; Rhodobacteraceae; Ruegeria	.	TRINITY_DN44939_c0_g1_i1.p2	1-726[+]	DMDC_RUEPO^DMDC_RUEPO^Q:1-212,H:356-566^35.981%ID^E:2.09e-20^RecName: Full=3-methylmercaptopropionyl-CoA dehydrogenase;^Bacteria; Proteobacteria; Alphaproteobacteria; Rhodobacterales; Rhodobacteraceae; Ruegeria	PF00441.24^Acyl-CoA_dh_1^Acyl-CoA dehydrogenase, C-terminal domain^2-91^E:2.2e-11`PF12806.7^Acyl-CoA_dh_C^Acetyl-CoA dehydrogenase C-terminal like^108-233^E:1.3e-35	.	.	COG1960^acyl-CoA dehydrogenase	KEGG:sil:SPO3804`KO:K20035	GO:0050660^molecular_function^flavin adenine dinucleotide binding`GO:0052890^molecular_function^oxidoreductase activity, acting on the CH-CH group of donors, with a flavin as acceptor	GO:0016627^molecular_function^oxidoreductase activity, acting on the CH-CH group of donors`GO:0055114^biological_process^oxidation-reduction process
TRINITY_DN44939_c0_g1	TRINITY_DN44939_c0_g1_i2	DMDC_RUEPO^DMDC_RUEPO^Q:50-325,H:374-465^51.09%ID^E:5e-20^RecName: Full=3-methylmercaptopropionyl-CoA dehydrogenase;^Bacteria; Proteobacteria; Alphaproteobacteria; Rhodobacterales; Rhodobacteraceae; Ruegeria	.	TRINITY_DN44939_c0_g1_i2.p1	2-568[+]	DMDC_RUEPO^DMDC_RUEPO^Q:17-108,H:374-465^51.087%ID^E:1.52e-20^RecName: Full=3-methylmercaptopropionyl-CoA dehydrogenase;^Bacteria; Proteobacteria; Alphaproteobacteria; Rhodobacterales; Rhodobacteraceae; Ruegeria	PF00441.24^Acyl-CoA_dh_1^Acyl-CoA dehydrogenase, C-terminal domain^28-88^E:8.6e-12`PF12806.7^Acyl-CoA_dh_C^Acetyl-CoA dehydrogenase C-terminal like^105-187^E:8e-18	.	.	COG1960^acyl-CoA dehydrogenase	KEGG:sil:SPO3804`KO:K20035	GO:0050660^molecular_function^flavin adenine dinucleotide binding`GO:0052890^molecular_function^oxidoreductase activity, acting on the CH-CH group of donors, with a flavin as acceptor	GO:0016627^molecular_function^oxidoreductase activity, acting on the CH-CH group of donors`GO:0055114^biological_process^oxidation-reduction process
TRINITY_DN44911_c0_g1	TRINITY_DN44911_c0_g1_i1	.	.	.	.	.	.	.	.	.	.	.	.
TRINITY_DN44902_c0_g1	TRINITY_DN44902_c0_g1_i1	.	.	.	.	.	.	.	.	.	.	.	.
TRINITY_DN44902_c0_g1	TRINITY_DN44902_c0_g1_i2	.	.	.	.	.	.	.	.	.	.	.	.
TRINITY_DN44905_c0_g1	TRINITY_DN44905_c0_g1_i1	.	.	.	.	.	.	.	.	.	.	.	.
TRINITY_DN44949_c0_g1	TRINITY_DN44949_c0_g1_i1	.	.	.	.	.	.	.	.	.	.	.	.
TRINITY_DN44949_c0_g1	TRINITY_DN44949_c0_g1_i2	.	.	.	.	.	.	.	.	.	.	.	.
TRINITY_DN44949_c0_g1	TRINITY_DN44949_c0_g1_i3	.	.	.	.	.	.	.	.	.	.	.	.
TRINITY_DN44913_c0_g1	TRINITY_DN44913_c0_g1_i1	.	.	.	.	.	.	.	.	.	.	.	.
TRINITY_DN44913_c0_g1	TRINITY_DN44913_c0_g1_i2	.	.	.	.	.	.	.	.	.	.	.	.
TRINITY_DN44963_c0_g1	TRINITY_DN44963_c0_g1_i1	.	.	TRINITY_DN44963_c0_g1_i1.p1	1-378[-]	.	.	.	.	.	.	.	.
TRINITY_DN44997_c0_g1	TRINITY_DN44997_c0_g1_i1	.	.	.	.	.	.	.	.	.	.	.	.
TRINITY_DN44962_c0_g1	TRINITY_DN44962_c0_g1_i1	.	.	.	.	.	.	.	.	.	.	.	.
TRINITY_DN44922_c0_g1	TRINITY_DN44922_c0_g1_i1	.	.	.	.	.	.	.	.	.	.	.	.
TRINITY_DN44980_c0_g1	TRINITY_DN44980_c0_g1_i1	.	.	.	.	.	.	.	.	.	.	.	.
TRINITY_DN44908_c0_g1	TRINITY_DN44908_c0_g1_i1	.	.	.	.	.	.	.	.	.	.	.	.
TRINITY_DN44908_c0_g1	TRINITY_DN44908_c0_g1_i2	.	.	.	.	.	.	.	.	.	.	.	.
TRINITY_DN44989_c0_g1	TRINITY_DN44989_c0_g1_i1	.	.	.	.	.	.	.	.	.	.	.	.
TRINITY_DN44989_c0_g1	TRINITY_DN44989_c0_g1_i2	.	.	.	.	.	.	.	.	.	.	.	.
TRINITY_DN44989_c0_g1	TRINITY_DN44989_c0_g1_i3	.	.	.	.	.	.	.	.	.	.	.	.
TRINITY_DN44907_c0_g1	TRINITY_DN44907_c0_g1_i1	.	.	.	.	.	.	.	.	.	.	.	.
TRINITY_DN44907_c0_g1	TRINITY_DN44907_c0_g1_i2	.	.	.	.	.	.	.	.	.	.	.	.
TRINITY_DN44981_c0_g1	TRINITY_DN44981_c0_g1_i1	.	.	.	.	.	.	.	.	.	.	.	.
TRINITY_DN44960_c0_g1	TRINITY_DN44960_c0_g1_i1	.	.	.	.	.	.	.	.	.	.	.	.
TRINITY_DN44967_c1_g1	TRINITY_DN44967_c1_g1_i1	.	.	.	.	.	.	.	.	.	.	.	.
TRINITY_DN44967_c1_g1	TRINITY_DN44967_c1_g1_i2	.	.	.	.	.	.	.	.	.	.	.	.
TRINITY_DN44967_c1_g1	TRINITY_DN44967_c1_g1_i3	.	.	.	.	.	.	.	.	.	.	.	.
TRINITY_DN44967_c1_g1	TRINITY_DN44967_c1_g1_i4	.	.	.	.	.	.	.	.	.	.	.	.
TRINITY_DN44970_c0_g1	TRINITY_DN44970_c0_g1_i1	RS9_DROYA^RS9_DROYA^Q:100-2,H:1-33^90.91%ID^E:3e-12^RecName: Full=40S ribosomal protein S9 {ECO:0000250|UniProtKB:P55935};^Eukaryota; Metazoa; Ecdysozoa; Arthropoda; Hexapoda; Insecta; Pterygota; Neoptera; Holometabola; Diptera; Brachycera; Muscomorpha; Ephydroidea; Drosophilidae; Drosophila; Sophophora	.	.	.	.	.	.	.	COG0522^One of the primary rRNA binding proteins, it binds directly to 16S rRNA where it nucleates assembly of the body of the 30S subunit (By similarity)	KEGG:dya:Dyak_GE21228`KO:K02997	GO:0000228^cellular_component^nuclear chromosome`GO:0005730^cellular_component^nucleolus`GO:0015935^cellular_component^small ribosomal subunit`GO:0019843^molecular_function^rRNA binding`GO:0003735^molecular_function^structural constituent of ribosome`GO:0006412^biological_process^translation	.
TRINITY_DN44970_c0_g1	TRINITY_DN44970_c0_g1_i2	.	.	.	.	.	.	.	.	.	.	.	.
TRINITY_DN44970_c0_g1	TRINITY_DN44970_c0_g1_i3	RS9_DROYA^RS9_DROYA^Q:100-2,H:1-33^90.91%ID^E:1e-13^RecName: Full=40S ribosomal protein S9 {ECO:0000250|UniProtKB:P55935};^Eukaryota; Metazoa; Ecdysozoa; Arthropoda; Hexapoda; Insecta; Pterygota; Neoptera; Holometabola; Diptera; Brachycera; Muscomorpha; Ephydroidea; Drosophilidae; Drosophila; Sophophora	.	.	.	.	.	.	.	COG0522^One of the primary rRNA binding proteins, it binds directly to 16S rRNA where it nucleates assembly of the body of the 30S subunit (By similarity)	KEGG:dya:Dyak_GE21228`KO:K02997	GO:0000228^cellular_component^nuclear chromosome`GO:0005730^cellular_component^nucleolus`GO:0015935^cellular_component^small ribosomal subunit`GO:0019843^molecular_function^rRNA binding`GO:0003735^molecular_function^structural constituent of ribosome`GO:0006412^biological_process^translation	.
TRINITY_DN44983_c0_g1	TRINITY_DN44983_c0_g1_i1	.	.	.	.	.	.	.	.	.	.	.	.
TRINITY_DN44983_c0_g2	TRINITY_DN44983_c0_g2_i1	.	.	.	.	.	.	.	.	.	.	.	.
TRINITY_DN44983_c1_g1	TRINITY_DN44983_c1_g1_i1	.	.	.	.	.	.	.	.	.	.	.	.
TRINITY_DN44977_c0_g1	TRINITY_DN44977_c0_g1_i1	UVRB_PSEPK^UVRB_PSEPK^Q:741-1,H:243-489^97.17%ID^E:5e-170^RecName: Full=UvrABC system protein B {ECO:0000255|HAMAP-Rule:MF_00204};^Bacteria; Proteobacteria; Gammaproteobacteria; Pseudomonadales; Pseudomonadaceae; Pseudomonas	.	TRINITY_DN44977_c0_g1_i1.p2	1-741[-]	UVRB_PSEPK^UVRB_PSEPK^Q:1-247,H:243-489^97.166%ID^E:6.99e-172^RecName: Full=UvrABC system protein B {ECO:0000255|HAMAP-Rule:MF_00204};^Bacteria; Proteobacteria; Gammaproteobacteria; Pseudomonadales; Pseudomonadaceae; Pseudomonas	.	.	.	COG0556^damaged site, the DNA wraps around one UvrB monomer. DNA wrap is dependent on ATP binding by UvrB and probably causes local melting of the DNA helix, facilitating insertion of UvrB beta-hairpin between the DNA strands. Then UvrB probes one DNA strand for the presence of a lesion. If a lesion is found the UvrA subunits dissociate and the UvrB-DNA preincision complex is formed. This complex…	KEGG:ppu:PP_1974`KO:K03702	GO:0005737^cellular_component^cytoplasm`GO:0009380^cellular_component^excinuclease repair complex`GO:0005524^molecular_function^ATP binding`GO:0016887^molecular_function^ATPase activity`GO:0003677^molecular_function^DNA binding`GO:0009381^molecular_function^excinuclease ABC activity`GO:0006289^biological_process^nucleotide-excision repair`GO:0009432^biological_process^SOS response	.
TRINITY_DN44977_c0_g2	TRINITY_DN44977_c0_g2_i1	UVRB_PSEAE^UVRB_PSEAE^Q:573-1,H:299-489^97.38%ID^E:8e-130^RecName: Full=UvrABC system protein B {ECO:0000255|HAMAP-Rule:MF_00204};^Bacteria; Proteobacteria; Gammaproteobacteria; Pseudomonadales; Pseudomonadaceae; Pseudomonas	.	TRINITY_DN44977_c0_g2_i1.p2	1-573[-]	UVRB_PSEAE^UVRB_PSEAE^Q:1-191,H:299-489^97.382%ID^E:1.41e-131^RecName: Full=UvrABC system protein B {ECO:0000255|HAMAP-Rule:MF_00204};^Bacteria; Proteobacteria; Gammaproteobacteria; Pseudomonadales; Pseudomonadaceae; Pseudomonas	.	.	.	COG0556^damaged site, the DNA wraps around one UvrB monomer. DNA wrap is dependent on ATP binding by UvrB and probably causes local melting of the DNA helix, facilitating insertion of UvrB beta-hairpin between the DNA strands. Then UvrB probes one DNA strand for the presence of a lesion. If a lesion is found the UvrA subunits dissociate and the UvrB-DNA preincision complex is formed. This complex…	KEGG:pae:PA3138`KO:K03702	GO:0005737^cellular_component^cytoplasm`GO:0009380^cellular_component^excinuclease repair complex`GO:0005524^molecular_function^ATP binding`GO:0016887^molecular_function^ATPase activity`GO:0003677^molecular_function^DNA binding`GO:0009381^molecular_function^excinuclease ABC activity`GO:0006289^biological_process^nucleotide-excision repair`GO:0009432^biological_process^SOS response	.
TRINITY_DN44921_c0_g1	TRINITY_DN44921_c0_g1_i1	SPRC_CAEEL^SPRC_CAEEL^Q:929-294,H:51-264^42.59%ID^E:9e-54^RecName: Full=SPARC;^Eukaryota; Metazoa; Ecdysozoa; Nematoda; Chromadorea; Rhabditida; Rhabditina; Rhabditomorpha; Rhabditoidea; Rhabditidae; Peloderinae; Caenorhabditis	.	TRINITY_DN44921_c0_g1_i1.p1	258-1217[-]	SPRC_CAEEL^SPRC_CAEEL^Q:97-308,H:51-264^42.593%ID^E:1.94e-57^RecName: Full=SPARC;^Eukaryota; Metazoa; Ecdysozoa; Nematoda; Chromadorea; Rhabditida; Rhabditina; Rhabditomorpha; Rhabditoidea; Rhabditidae; Peloderinae; Caenorhabditis	PF09289.10^FOLN^Follistatin/Osteonectin-like EGF domain^99-117^E:1.8e-05`PF07648.15^Kazal_2^Kazal-type serine protease inhibitor domain^121-180^E:0.0023`PF10591.9^SPARC_Ca_bdg^Secreted protein acidic and rich in cysteine Ca binding region^183-296^E:2.9e-37	sigP:1^19^0.863^YES	.	ENOG41101WW^secreted protein, acidic, cysteine-rich (osteonectin)	KEGG:cel:CELE_C44B12.2	GO:0005604^cellular_component^basement membrane`GO:0005615^cellular_component^extracellular space`GO:0005509^molecular_function^calcium ion binding`GO:0005518^molecular_function^collagen binding`GO:0050840^molecular_function^extracellular matrix binding`GO:0007275^biological_process^multicellular organism development	GO:0005515^molecular_function^protein binding`GO:0005509^molecular_function^calcium ion binding
TRINITY_DN44921_c0_g1	TRINITY_DN44921_c0_g1_i2	SPRC_CAEEL^SPRC_CAEEL^Q:903-268,H:51-264^42.59%ID^E:7e-54^RecName: Full=SPARC;^Eukaryota; Metazoa; Ecdysozoa; Nematoda; Chromadorea; Rhabditida; Rhabditina; Rhabditomorpha; Rhabditoidea; Rhabditidae; Peloderinae; Caenorhabditis	.	TRINITY_DN44921_c0_g1_i2.p1	232-1191[-]	SPRC_CAEEL^SPRC_CAEEL^Q:97-308,H:51-264^42.593%ID^E:1.94e-57^RecName: Full=SPARC;^Eukaryota; Metazoa; Ecdysozoa; Nematoda; Chromadorea; Rhabditida; Rhabditina; Rhabditomorpha; Rhabditoidea; Rhabditidae; Peloderinae; Caenorhabditis	PF09289.10^FOLN^Follistatin/Osteonectin-like EGF domain^99-117^E:1.8e-05`PF07648.15^Kazal_2^Kazal-type serine protease inhibitor domain^121-180^E:0.0023`PF10591.9^SPARC_Ca_bdg^Secreted protein acidic and rich in cysteine Ca binding region^183-296^E:2.9e-37	sigP:1^19^0.863^YES	.	ENOG41101WW^secreted protein, acidic, cysteine-rich (osteonectin)	KEGG:cel:CELE_C44B12.2	GO:0005604^cellular_component^basement membrane`GO:0005615^cellular_component^extracellular space`GO:0005509^molecular_function^calcium ion binding`GO:0005518^molecular_function^collagen binding`GO:0050840^molecular_function^extracellular matrix binding`GO:0007275^biological_process^multicellular organism development	GO:0005515^molecular_function^protein binding`GO:0005509^molecular_function^calcium ion binding
TRINITY_DN44921_c0_g1	TRINITY_DN44921_c0_g1_i3	SPRC_CAEEL^SPRC_CAEEL^Q:889-254,H:51-264^42.59%ID^E:7e-54^RecName: Full=SPARC;^Eukaryota; Metazoa; Ecdysozoa; Nematoda; Chromadorea; Rhabditida; Rhabditina; Rhabditomorpha; Rhabditoidea; Rhabditidae; Peloderinae; Caenorhabditis	.	TRINITY_DN44921_c0_g1_i3.p1	218-1177[-]	SPRC_CAEEL^SPRC_CAEEL^Q:97-308,H:51-264^42.593%ID^E:1.94e-57^RecName: Full=SPARC;^Eukaryota; Metazoa; Ecdysozoa; Nematoda; Chromadorea; Rhabditida; Rhabditina; Rhabditomorpha; Rhabditoidea; Rhabditidae; Peloderinae; Caenorhabditis	PF09289.10^FOLN^Follistatin/Osteonectin-like EGF domain^99-117^E:1.8e-05`PF07648.15^Kazal_2^Kazal-type serine protease inhibitor domain^121-180^E:0.0023`PF10591.9^SPARC_Ca_bdg^Secreted protein acidic and rich in cysteine Ca binding region^183-296^E:2.9e-37	sigP:1^19^0.863^YES	.	ENOG41101WW^secreted protein, acidic, cysteine-rich (osteonectin)	KEGG:cel:CELE_C44B12.2	GO:0005604^cellular_component^basement membrane`GO:0005615^cellular_component^extracellular space`GO:0005509^molecular_function^calcium ion binding`GO:0005518^molecular_function^collagen binding`GO:0050840^molecular_function^extracellular matrix binding`GO:0007275^biological_process^multicellular organism development	GO:0005515^molecular_function^protein binding`GO:0005509^molecular_function^calcium ion binding
TRINITY_DN44988_c0_g1	TRINITY_DN44988_c0_g1_i1	.	.	.	.	.	.	.	.	.	.	.	.
TRINITY_DN44988_c0_g1	TRINITY_DN44988_c0_g1_i2	.	.	.	.	.	.	.	.	.	.	.	.
TRINITY_DN44956_c0_g1	TRINITY_DN44956_c0_g1_i1	MTPN_DANRE^MTPN_DANRE^Q:431-769,H:5-117^57.89%ID^E:1e-32^RecName: Full=Myotrophin;^Eukaryota; Metazoa; Chordata; Craniata; Vertebrata; Euteleostomi; Actinopterygii; Neopterygii; Teleostei; Ostariophysi; Cypriniformes; Cyprinidae; Danio	.	TRINITY_DN44956_c0_g1_i1.p1	425-775[+]	MTPN_DANRE^MTPN_DANRE^Q:3-115,H:5-117^57.895%ID^E:4.25e-37^RecName: Full=Myotrophin;^Eukaryota; Metazoa; Chordata; Craniata; Vertebrata; Euteleostomi; Actinopterygii; Neopterygii; Teleostei; Ostariophysi; Cypriniformes; Cyprinidae; Danio	PF12796.7^Ank_2^Ankyrin repeats (3 copies)^7-95^E:1.1e-13`PF13857.6^Ank_5^Ankyrin repeats (many copies)^20-69^E:2.8e-08`PF00023.30^Ank^Ankyrin repeat^32-64^E:8.7e-07`PF13606.6^Ank_3^Ankyrin repeat^33-61^E:2.7e-05`PF13637.6^Ank_4^Ankyrin repeats (many copies)^36-86^E:4.2e-11	.	.	ENOG4111U90^Myotrophin	KEGG:dre:406240	GO:0005634^cellular_component^nucleus`GO:0048471^cellular_component^perinuclear region of cytoplasm	GO:0005515^molecular_function^protein binding
TRINITY_DN44959_c0_g1	TRINITY_DN44959_c0_g1_i1	.	.	.	.	.	.	.	.	.	.	.	.
TRINITY_DN44959_c0_g1	TRINITY_DN44959_c0_g1_i2	.	.	.	.	.	.	.	.	.	.	.	.
TRINITY_DN44972_c0_g1	TRINITY_DN44972_c0_g1_i1	.	.	.	.	.	.	.	.	.	.	.	.
TRINITY_DN44972_c0_g1	TRINITY_DN44972_c0_g1_i2	.	.	.	.	.	.	.	.	.	.	.	.
TRINITY_DN44972_c0_g1	TRINITY_DN44972_c0_g1_i3	.	.	.	.	.	.	.	.	.	.	.	.
TRINITY_DN44972_c0_g1	TRINITY_DN44972_c0_g1_i4	.	.	.	.	.	.	.	.	.	.	.	.
TRINITY_DN44972_c1_g1	TRINITY_DN44972_c1_g1_i1	.	.	.	.	.	.	.	.	.	.	.	.
TRINITY_DN44946_c0_g1	TRINITY_DN44946_c0_g1_i1	.	.	TRINITY_DN44946_c0_g1_i1.p1	131-832[-]	.	.	sigP:1^23^0.864^YES	.	.	.	.	.
TRINITY_DN44973_c0_g1	TRINITY_DN44973_c0_g1_i1	.	.	TRINITY_DN44973_c0_g1_i1.p1	3-317[+]	.	PF13904.6^DUF4207^Domain of unknown function (DUF4207)^2-47^E:7.4e-09`PF13904.6^DUF4207^Domain of unknown function (DUF4207)^48-105^E:6.6e-11	.	.	.	.	.	.
TRINITY_DN44973_c0_g1	TRINITY_DN44973_c0_g1_i2	.	.	.	.	.	.	.	.	.	.	.	.
TRINITY_DN44958_c0_g1	TRINITY_DN44958_c0_g1_i1	.	.	.	.	.	.	.	.	.	.	.	.
TRINITY_DN44958_c0_g1	TRINITY_DN44958_c0_g1_i2	.	.	.	.	.	.	.	.	.	.	.	.
TRINITY_DN44958_c0_g1	TRINITY_DN44958_c0_g1_i3	.	.	.	.	.	.	.	.	.	.	.	.
TRINITY_DN44986_c0_g1	TRINITY_DN44986_c0_g1_i1	.	.	.	.	.	.	.	.	.	.	.	.
TRINITY_DN44986_c0_g1	TRINITY_DN44986_c0_g1_i2	.	.	.	.	.	.	.	.	.	.	.	.
TRINITY_DN44918_c0_g1	TRINITY_DN44918_c0_g1_i1	.	.	.	.	.	.	.	.	.	.	.	.
TRINITY_DN44948_c0_g1	TRINITY_DN44948_c0_g1_i1	AMPM_MANSE^AMPM_MANSE^Q:436-513,H:174-199^76.92%ID^E:1e-05^RecName: Full=Membrane alanyl aminopeptidase;^Eukaryota; Metazoa; Ecdysozoa; Arthropoda; Hexapoda; Insecta; Pterygota; Neoptera; Holometabola; Lepidoptera; Glossata; Ditrysia; Bombycoidea; Sphingidae; Sphinginae; Sphingini; Manduca	.	.	.	.	.	.	.	.	.	GO:0031225^cellular_component^anchored component of membrane`GO:0005886^cellular_component^plasma membrane`GO:0004177^molecular_function^aminopeptidase activity`GO:0008237^molecular_function^metallopeptidase activity`GO:0008270^molecular_function^zinc ion binding	.
TRINITY_DN44979_c0_g1	TRINITY_DN44979_c0_g1_i1	.	.	.	.	.	.	.	.	.	.	.	.
TRINITY_DN44985_c0_g1	TRINITY_DN44985_c0_g1_i1	.	.	.	.	.	.	.	.	.	.	.	.
TRINITY_DN44985_c0_g1	TRINITY_DN44985_c0_g1_i2	.	.	.	.	.	.	.	.	.	.	.	.
TRINITY_DN44985_c0_g1	TRINITY_DN44985_c0_g1_i3	.	.	.	.	.	.	.	.	.	.	.	.
TRINITY_DN44985_c0_g1	TRINITY_DN44985_c0_g1_i4	.	.	.	.	.	.	.	.	.	.	.	.
TRINITY_DN44904_c0_g1	TRINITY_DN44904_c0_g1_i1	.	.	.	.	.	.	.	.	.	.	.	.
TRINITY_DN44904_c0_g1	TRINITY_DN44904_c0_g1_i2	.	.	.	.	.	.	.	.	.	.	.	.
TRINITY_DN44994_c0_g1	TRINITY_DN44994_c0_g1_i1	.	.	.	.	.	.	.	.	.	.	.	.
TRINITY_DN44934_c0_g1	TRINITY_DN44934_c0_g1_i1	.	.	.	.	.	.	.	.	.	.	.	.
TRINITY_DN44916_c0_g1	TRINITY_DN44916_c0_g1_i1	.	.	.	.	.	.	.	.	.	.	.	.
TRINITY_DN44916_c0_g1	TRINITY_DN44916_c0_g1_i2	.	.	.	.	.	.	.	.	.	.	.	.
TRINITY_DN44935_c0_g1	TRINITY_DN44935_c0_g1_i1	.	.	.	.	.	.	.	.	.	.	.	.
TRINITY_DN44935_c0_g1	TRINITY_DN44935_c0_g1_i2	.	.	.	.	.	.	.	.	.	.	.	.
TRINITY_DN44936_c0_g1	TRINITY_DN44936_c0_g1_i1	.	.	.	.	.	.	.	.	.	.	.	.
TRINITY_DN67430_c0_g1	TRINITY_DN67430_c0_g1_i1	.	.	.	.	.	.	.	.	.	.	.	.
TRINITY_DN67451_c0_g1	TRINITY_DN67451_c0_g1_i1	.	.	.	.	.	.	.	.	.	.	.	.
TRINITY_DN67424_c0_g1	TRINITY_DN67424_c0_g1_i1	Y3414_RALSO^Y3414_RALSO^Q:105-215,H:51-87^70.27%ID^E:7e-12^RecName: Full=UPF0187 protein RSc3414;^Bacteria; Proteobacteria; Betaproteobacteria; Burkholderiales; Burkholderiaceae; Ralstonia	.	.	.	.	.	.	.	COG3781^UPF0187 protein	KEGG:rso:RSc3414`KO:K08994	GO:0016021^cellular_component^integral component of membrane`GO:0005886^cellular_component^plasma membrane	.
TRINITY_DN67416_c0_g1	TRINITY_DN67416_c0_g1_i1	.	.	.	.	.	.	.	.	.	.	.	.
TRINITY_DN67499_c0_g1	TRINITY_DN67499_c0_g1_i1	.	.	TRINITY_DN67499_c0_g1_i1.p2	1-489[-]	.	.	.	.	.	.	.	.
TRINITY_DN67413_c0_g1	TRINITY_DN67413_c0_g1_i1	UTP20_HUMAN^UTP20_HUMAN^Q:314-8455,H:1-2740^28.8%ID^E:0^RecName: Full=Small subunit processome component 20 homolog;^Eukaryota; Metazoa; Chordata; Craniata; Vertebrata; Euteleostomi; Mammalia; Eutheria; Euarchontoglires; Primates; Haplorrhini; Catarrhini; Hominidae; Homo	.	TRINITY_DN67413_c0_g1_i1.p1	314-8605[+]	UTP20_HUMAN^UTP20_HUMAN^Q:1-2757,H:1-2780^29.102%ID^E:0^RecName: Full=Small subunit processome component 20 homolog;^Eukaryota; Metazoa; Chordata; Craniata; Vertebrata; Euteleostomi; Mammalia; Eutheria; Euarchontoglires; Primates; Haplorrhini; Catarrhini; Hominidae; Homo	PF07539.12^DRIM^Down-regulated in metastasis^884-1507^E:5.1e-159	.	.	ENOG410XSRE^UTP20, small subunit (SSU) processome component, homolog (yeast)	KEGG:hsa:27340`KO:K14772	GO:0030686^cellular_component^90S preribosome`GO:0005737^cellular_component^cytoplasm`GO:0005730^cellular_component^nucleolus`GO:0005654^cellular_component^nucleoplasm`GO:0005886^cellular_component^plasma membrane`GO:0030688^cellular_component^preribosome, small subunit precursor`GO:0032040^cellular_component^small-subunit processome`GO:0003723^molecular_function^RNA binding`GO:0000480^biological…	.
TRINITY_DN67463_c0_g1	TRINITY_DN67463_c0_g1_i1	.	.	.	.	.	.	.	.	.	.	.	.
TRINITY_DN67469_c0_g1	TRINITY_DN67469_c0_g1_i1	.	.	.	.	.	.	.	.	.	.	.	.
TRINITY_DN67478_c0_g1	TRINITY_DN67478_c0_g1_i1	ESIB_ECOL6^ESIB_ECOL6^Q:312-7,H:67-168^50%ID^E:2e-20^RecName: Full=Secretory immunoglobulin A-binding protein EsiB {ECO:0000303|PubMed:23882011};^Bacteria; Proteobacteria; Gammaproteobacteria; Enterobacterales; Enterobacteriaceae; Escherichia`ESIB_ECOL6^ESIB_ECOL6^Q:309-4,H:176-277^42.16%ID^E:4e-17^RecName: Full=Secretory immunoglobulin A-binding protein EsiB {ECO:0000303|PubMed:23882011};^Bacter…	.	TRINITY_DN67478_c0_g1_i1.p2	1-312[-]	ESIB_ECOL6^ESIB_ECOL6^Q:1-102,H:67-168^50%ID^E:6.43e-21^RecName: Full=Secretory immunoglobulin A-binding protein EsiB {ECO:0000303|PubMed:23882011};^Bacteria; Proteobacteria; Gammaproteobacteria; Enterobacterales; Enterobacteriaceae; Escherichia`ESIB_ECOL6^ESIB_ECOL6^Q:2-103,H:176-277^42.157%ID^E:9.42e-18^RecName: Full=Secretory immunoglobulin A-binding protein EsiB {ECO:0000303|PubMed:23882011};…	PF08238.12^Sel1^Sel1 repeat^1-7^E:1000`PF08238.12^Sel1^Sel1 repeat^10-44^E:3.4e-10`PF08238.12^Sel1^Sel1 repeat^45-80^E:1.2e-10`PF08238.12^Sel1^Sel1 repeat^81-103^E:0.042	.	.	.	KEGG:ecc:c5321`KO:K07126	GO:0009986^cellular_component^cell surface`GO:0019862^molecular_function^IgA binding`GO:0046872^molecular_function^metal ion binding`GO:0050777^biological_process^negative regulation of immune response`GO:1902564^biological_process^negative regulation of neutrophil activation`GO:0009405^biological_process^pathogenesis	.
TRINITY_DN67461_c0_g1	TRINITY_DN67461_c0_g1_i1	AT8B2_HUMAN^AT8B2_HUMAN^Q:89-3,H:30-58^72.41%ID^E:3e-06^RecName: Full=Phospholipid-transporting ATPase ID;^Eukaryota; Metazoa; Chordata; Craniata; Vertebrata; Euteleostomi; Mammalia; Eutheria; Euarchontoglires; Primates; Haplorrhini; Catarrhini; Hominidae; Homo	.	TRINITY_DN67461_c0_g1_i1.p1	3-488[+]	.	.	.	.	.	.	.	.
TRINITY_DN67498_c0_g1	TRINITY_DN67498_c0_g1_i1	.	.	.	.	.	.	.	.	.	.	.	.
TRINITY_DN67425_c0_g1	TRINITY_DN67425_c0_g1_i1	.	.	.	.	.	.	.	.	.	.	.	.
TRINITY_DN67492_c0_g1	TRINITY_DN67492_c0_g1_i1	.	.	.	.	.	.	.	.	.	.	.	.
TRINITY_DN67467_c0_g1	TRINITY_DN67467_c0_g1_i1	CEFD_STRC2^CEFD_STRC2^Q:623-3,H:65-287^32.74%ID^E:2e-18^RecName: Full=Isopenicillin N epimerase;^Bacteria; Actinobacteria; Streptomycetales; Streptomycetaceae; Streptomyces	.	TRINITY_DN67467_c0_g1_i1.p1	3-638[-]	CEFD_STRC2^CEFD_STRC2^Q:6-212,H:65-287^32.743%ID^E:1.16e-24^RecName: Full=Isopenicillin N epimerase;^Bacteria; Actinobacteria; Streptomycetales; Streptomycetaceae; Streptomyces	PF00266.19^Aminotran_5^Aminotransferase class-V^3-189^E:3.5e-30`PF00155.21^Aminotran_1_2^Aminotransferase class I and II^5-139^E:1.7e-07	.	.	COG0520^cysteine desulfurase	KEGG:ag:AAA26714`KO:K04127	GO:0045439^molecular_function^isopenicillin-N epimerase activity`GO:0017000^biological_process^antibiotic biosynthetic process	GO:0030170^molecular_function^pyridoxal phosphate binding`GO:0009058^biological_process^biosynthetic process
TRINITY_DN67410_c0_g1	TRINITY_DN67410_c0_g1_i1	MCAS_MYCBO^MCAS_MYCBO^Q:110-391,H:1547-1637^38.3%ID^E:6e-08^RecName: Full=Mycocerosic acid synthase;^Bacteria; Actinobacteria; Corynebacteriales; Mycobacteriaceae; Mycobacterium; Mycobacterium tuberculosis complex	.	TRINITY_DN67410_c0_g1_i1.p1	2-400[+]	FUSA1_GIBZE^FUSA1_GIBZE^Q:9-131,H:1928-2050^36.22%ID^E:6.75e-12^RecName: Full=Highly reducing polyketide synthase PKS6 {ECO:0000303|PubMed:25412204};^Eukaryota; Fungi; Dikarya; Ascomycota; Pezizomycotina; Sordariomycetes; Hypocreomycetidae; Hypocreales; Nectriaceae; Fusarium	PF00107.26^ADH_zinc_N^Zinc-binding dehydrogenase^62-128^E:9.7e-10	.	.	ENOG410XNPJ^polyketide synthase	KEGG:fgr:FGSG_08208	GO:0008168^molecular_function^methyltransferase activity`GO:0016491^molecular_function^oxidoreductase activity`GO:0031177^molecular_function^phosphopantetheine binding`GO:0016746^molecular_function^transferase activity, transferring acyl groups	GO:0055114^biological_process^oxidation-reduction process
TRINITY_DN67435_c0_g1	TRINITY_DN67435_c0_g1_i1	.	.	.	.	.	.	.	.	.	.	.	.
TRINITY_DN67464_c0_g1	TRINITY_DN67464_c0_g1_i1	.	.	.	.	.	.	.	.	.	.	.	.
TRINITY_DN67481_c0_g1	TRINITY_DN67481_c0_g1_i1	CLPP3_AGRFC^CLPP3_AGRFC^Q:2-268,H:88-176^98.88%ID^E:2e-58^RecName: Full=ATP-dependent Clp protease proteolytic subunit 3 {ECO:0000255|HAMAP-Rule:MF_00444};^Bacteria; Proteobacteria; Alphaproteobacteria; Rhizobiales; Rhizobiaceae; Rhizobium/Agrobacterium group; Agrobacterium; Agrobacterium tumefaciens complex	.	.	.	.	.	.	.	COG0740^Cleaves peptides in various proteins in a process that requires ATP hydrolysis. Has a chymotrypsin-like activity. Plays a major role in the degradation of misfolded proteins (By similarity)	KEGG:atu:Atu2270`KO:K01358	GO:0005737^cellular_component^cytoplasm`GO:0004252^molecular_function^serine-type endopeptidase activity	.
TRINITY_DN67434_c0_g1	TRINITY_DN67434_c0_g1_i1	MUTL_PSEPK^MUTL_PSEPK^Q:2-559,H:447-632^97.85%ID^E:3e-126^RecName: Full=DNA mismatch repair protein MutL {ECO:0000255|HAMAP-Rule:MF_00149};^Bacteria; Proteobacteria; Gammaproteobacteria; Pseudomonadales; Pseudomonadaceae; Pseudomonas	.	TRINITY_DN67434_c0_g1_i1.p2	2-562[+]	MUTL_PSEPK^MUTL_PSEPK^Q:1-186,H:447-632^97.849%ID^E:2.9e-128^RecName: Full=DNA mismatch repair protein MutL {ECO:0000255|HAMAP-Rule:MF_00149};^Bacteria; Proteobacteria; Gammaproteobacteria; Pseudomonadales; Pseudomonadaceae; Pseudomonas	PF08676.11^MutL_C^MutL C terminal dimerisation domain^1-142^E:7.4e-49	.	.	COG0323^This protein is involved in the repair of mismatches in DNA. It is required for dam-dependent methyl-directed DNA mismatch repair. May act as a molecular matchmaker , a protein that promotes the formation of a stable complex between two or more DNA-binding proteins in an ATP-dependent manner without itself being part of a final effector complex (By similarity)	KEGG:ppu:PP_4896`KO:K03572	GO:0032300^cellular_component^mismatch repair complex`GO:0005524^molecular_function^ATP binding`GO:0016887^molecular_function^ATPase activity`GO:0030983^molecular_function^mismatched DNA binding`GO:0006298^biological_process^mismatch repair	GO:0005524^molecular_function^ATP binding`GO:0006298^biological_process^mismatch repair
TRINITY_DN67431_c0_g1	TRINITY_DN67431_c0_g1_i1	.	.	TRINITY_DN67431_c0_g1_i1.p2	3-341[+]	.	PF17158.4^MASE4^Membrane-associated sensor, integral membrane domain^2-112^E:4.6e-07	.	.	.	.	.	.
TRINITY_DN67414_c0_g1	TRINITY_DN67414_c0_g1_i1	.	.	.	.	.	.	.	.	.	.	.	.
TRINITY_DN67414_c1_g1	TRINITY_DN67414_c1_g1_i1	.	.	.	.	.	.	.	.	.	.	.	.
TRINITY_DN67438_c0_g1	TRINITY_DN67438_c0_g1_i1	.	.	TRINITY_DN67438_c0_g1_i1.p1	3-344[+]	.	.	.	.	.	.	.	.
TRINITY_DN67420_c0_g1	TRINITY_DN67420_c0_g1_i1	.	.	TRINITY_DN67420_c0_g1_i1.p2	2-532[+]	.	.	.	.	.	.	.	.
TRINITY_DN67428_c0_g1	TRINITY_DN67428_c0_g1_i1	.	.	.	.	.	.	.	.	.	.	.	.
TRINITY_DN67450_c0_g1	TRINITY_DN67450_c0_g1_i1	.	.	TRINITY_DN67450_c0_g1_i1.p3	2-373[-]	.	.	sigP:1^19^0.663^YES	.	.	.	.	.
TRINITY_DN67426_c0_g1	TRINITY_DN67426_c0_g1_i1	CNRA_CUPMC^CNRA_CUPMC^Q:3-224,H:418-491^58.11%ID^E:6e-21^RecName: Full=Nickel and cobalt resistance protein CnrA;^Bacteria; Proteobacteria; Betaproteobacteria; Burkholderiales; Burkholderiaceae; Cupriavidus	.	.	.	.	.	.	.	.	KEGG:rme:Rmet_6210`KO:K15726	GO:0016021^cellular_component^integral component of membrane`GO:0005886^cellular_component^plasma membrane`GO:0008324^molecular_function^cation transmembrane transporter activity	.
TRINITY_DN67446_c0_g1	TRINITY_DN67446_c0_g1_i1	.	.	.	.	.	.	.	.	.	.	.	.
TRINITY_DN67455_c0_g1	TRINITY_DN67455_c0_g1_i1	.	.	.	.	.	.	.	.	.	.	.	.
TRINITY_DN67485_c0_g1	TRINITY_DN67485_c0_g1_i1	.	.	TRINITY_DN67485_c0_g1_i1.p1	2-436[+]	.	.	.	.	.	.	.	.
TRINITY_DN67485_c0_g1	TRINITY_DN67485_c0_g1_i2	.	.	TRINITY_DN67485_c0_g1_i2.p1	2-436[+]	.	.	.	.	.	.	.	.
TRINITY_DN67427_c0_g1	TRINITY_DN67427_c0_g1_i1	.	.	.	.	.	.	.	.	.	.	.	.
TRINITY_DN67460_c0_g1	TRINITY_DN67460_c0_g1_i1	.	.	.	.	.	.	.	.	.	.	.	.
TRINITY_DN67460_c0_g1	TRINITY_DN67460_c0_g1_i2	.	.	.	.	.	.	.	.	.	.	.	.
TRINITY_DN67493_c0_g1	TRINITY_DN67493_c0_g1_i1	.	.	.	.	.	.	.	.	.	.	.	.
TRINITY_DN67453_c0_g1	TRINITY_DN67453_c0_g1_i1	KDSC_HAEIN^KDSC_HAEIN^Q:32-238,H:6-74^47.83%ID^E:4e-15^RecName: Full=3-deoxy-D-manno-octulosonate 8-phosphate phosphatase KdsC;^Bacteria; Proteobacteria; Gammaproteobacteria; Pasteurellales; Pasteurellaceae; Haemophilus	.	.	.	.	.	.	.	COG1778^3-deoxy-d-manno-octulosonate 8-phosphate phosphatase	KEGG:hin:HI1679`KO:K03270	GO:0019143^molecular_function^3-deoxy-manno-octulosonate-8-phosphatase activity`GO:0046872^molecular_function^metal ion binding`GO:0008781^molecular_function^N-acylneuraminate cytidylyltransferase activity`GO:0009103^biological_process^lipopolysaccharide biosynthetic process	.
TRINITY_DN67468_c0_g1	TRINITY_DN67468_c0_g1_i1	.	.	TRINITY_DN67468_c0_g1_i1.p1	91-780[+]	Z512B_HUMAN^Z512B_HUMAN^Q:103-212,H:218-321^40.179%ID^E:0.000246^RecName: Full=Zinc finger protein 512B;^Eukaryota; Metazoa; Chordata; Craniata; Vertebrata; Euteleostomi; Mammalia; Eutheria; Euarchontoglires; Primates; Haplorrhini; Catarrhini; Hominidae; Homo	.	sigP:1^16^0.864^YES	.	COG5048^Zinc finger protein	KEGG:hsa:57473	GO:0005634^cellular_component^nucleus`GO:0003677^molecular_function^DNA binding`GO:0000981^molecular_function^DNA-binding transcription factor activity, RNA polymerase II-specific`GO:0046872^molecular_function^metal ion binding	.
TRINITY_DN67407_c0_g1	TRINITY_DN67407_c0_g1_i1	CLS_LISIN^CLS_LISIN^Q:380-21,H:161-281^57.85%ID^E:7e-45^RecName: Full=Cardiolipin synthase {ECO:0000255|HAMAP-Rule:MF_01916};^Bacteria; Firmicutes; Bacilli; Bacillales; Listeriaceae; Listeria	.	TRINITY_DN67407_c0_g1_i1.p2	3-380[-]	CLS_LISIN^CLS_LISIN^Q:1-120,H:161-281^57.851%ID^E:6.79e-46^RecName: Full=Cardiolipin synthase {ECO:0000255|HAMAP-Rule:MF_01916};^Bacteria; Firmicutes; Bacilli; Bacillales; Listeriaceae; Listeria	PF13091.6^PLDc_2^PLD-like domain^2-112^E:2.1e-08`PF00614.22^PLDc^Phospholipase D Active site motif^58-84^E:1e-06	.	.	COG1502^Catalyzes the reversible phosphatidyl group transfer from one phosphatidylglycerol molecule to another to form cardiolipin (CL) (diphosphatidylglycerol) and glycerol (By similarity)	KEGG:lin:lin2646`KO:K06131	GO:0016021^cellular_component^integral component of membrane`GO:0005886^cellular_component^plasma membrane`GO:0008808^molecular_function^cardiolipin synthase activity`GO:0032049^biological_process^cardiolipin biosynthetic process	GO:0003824^molecular_function^catalytic activity
TRINITY_DN67405_c0_g1	TRINITY_DN67405_c0_g1_i1	.	.	.	.	.	.	.	.	.	.	.	.
TRINITY_DN67488_c0_g1	TRINITY_DN67488_c0_g1_i1	.	.	.	.	.	.	.	.	.	.	.	.
TRINITY_DN67442_c0_g1	TRINITY_DN67442_c0_g1_i1	.	.	.	.	.	.	.	.	.	.	.	.
TRINITY_DN67489_c0_g1	TRINITY_DN67489_c0_g1_i1	.	.	.	.	.	.	.	.	.	.	.	.
TRINITY_DN67417_c0_g1	TRINITY_DN67417_c0_g1_i1	.	.	.	.	.	.	.	.	.	.	.	.
TRINITY_DN67440_c0_g1	TRINITY_DN67440_c0_g1_i1	.	.	.	.	.	.	.	.	.	.	.	.
TRINITY_DN67472_c0_g1	TRINITY_DN67472_c0_g1_i1	.	.	.	.	.	.	.	.	.	.	.	.
TRINITY_DN67447_c0_g1	TRINITY_DN67447_c0_g1_i1	RT06_DROME^RT06_DROME^Q:204-653,H:1-147^52.67%ID^E:7e-45^RecName: Full=Probable 28S ribosomal protein S6, mitochondrial;^Eukaryota; Metazoa; Ecdysozoa; Arthropoda; Hexapoda; Insecta; Pterygota; Neoptera; Holometabola; Diptera; Brachycera; Muscomorpha; Ephydroidea; Drosophilidae; Drosophila; Sophophora	.	TRINITY_DN67447_c0_g1_i1.p1	204-656[+]	RT06_DROME^RT06_DROME^Q:1-150,H:1-147^52.667%ID^E:2.75e-55^RecName: Full=Probable 28S ribosomal protein S6, mitochondrial;^Eukaryota; Metazoa; Ecdysozoa; Arthropoda; Hexapoda; Insecta; Pterygota; Neoptera; Holometabola; Diptera; Brachycera; Muscomorpha; Ephydroidea; Drosophilidae; Drosophila; Sophophora	PF01250.17^Ribosomal_S6^Ribosomal protein S6^4-91^E:2.2e-14	.	.	COG0360^Binds together with S18 to 16S ribosomal RNA (By similarity)	KEGG:dme:Dmel_CG15016`KO:K02990	GO:0005763^cellular_component^mitochondrial small ribosomal subunit`GO:0070181^molecular_function^small ribosomal subunit rRNA binding`GO:0003735^molecular_function^structural constituent of ribosome`GO:0032543^biological_process^mitochondrial translation`GO:0006412^biological_process^translation	GO:0003735^molecular_function^structural constituent of ribosome`GO:0019843^molecular_function^rRNA binding`GO:0006412^biological_process^translation`GO:0005840^cellular_component^ribosome
TRINITY_DN67503_c0_g1	TRINITY_DN67503_c0_g1_i1	.	.	.	.	.	.	.	.	.	.	.	.
TRINITY_DN67486_c0_g1	TRINITY_DN67486_c0_g1_i1	.	.	.	.	.	.	.	.	.	.	.	.
TRINITY_DN67449_c0_g1	TRINITY_DN67449_c0_g1_i1	GPMA_STRM5^GPMA_STRM5^Q:289-2,H:1-96^98.96%ID^E:4e-45^RecName: Full=2,3-bisphosphoglycerate-dependent phosphoglycerate mutase {ECO:0000255|HAMAP-Rule:MF_01039};^Bacteria; Proteobacteria; Gammaproteobacteria; Xanthomonadales; Xanthomonadaceae; Stenotrophomonas; Stenotrophomonas maltophilia group	.	TRINITY_DN67449_c0_g1_i1.p1	2-331[+]	.	.	.	.	.	.	.	.
TRINITY_DN67441_c0_g1	TRINITY_DN67441_c0_g1_i1	.	.	.	.	.	.	.	.	.	.	.	.
TRINITY_DN67448_c0_g1	TRINITY_DN67448_c0_g1_i1	.	.	.	.	.	.	.	.	.	.	.	.
TRINITY_DN67444_c0_g1	TRINITY_DN67444_c0_g1_i1	ENVZ_SHIFL^ENVZ_SHIFL^Q:291-49,H:356-438^46.99%ID^E:6e-15^RecName: Full=Osmolarity sensor protein EnvZ;^Bacteria; Proteobacteria; Gammaproteobacteria; Enterobacterales; Enterobacteriaceae; Shigella	.	TRINITY_DN67444_c0_g1_i1.p2	10-378[-]	ENVZ_SALTY^ENVZ_SALTY^Q:1-110,H:325-438^42.982%ID^E:6.24e-20^RecName: Full=Osmolarity sensor protein EnvZ;^Bacteria; Proteobacteria; Gammaproteobacteria; Enterobacterales; Enterobacteriaceae; Salmonella	PF02518.26^HATPase_c^Histidine kinase-, DNA gyrase B-, and HSP90-like ATPase^11-111^E:1.2e-18	.	.	ENOG410XTWD^Histidine kinase	KEGG:stm:STM3501`KO:K07638	GO:0005887^cellular_component^integral component of plasma membrane`GO:0005524^molecular_function^ATP binding`GO:0000155^molecular_function^phosphorelay sensor kinase activity`GO:0047484^biological_process^regulation of response to osmotic stress	.
TRINITY_DN67412_c0_g1	TRINITY_DN67412_c0_g1_i1	.	.	.	.	.	.	.	.	.	.	.	.
TRINITY_DN67470_c0_g1	TRINITY_DN67470_c0_g1_i1	PAAX_ECOLI^PAAX_ECOLI^Q:383-15,H:87-209^39.02%ID^E:2e-23^RecName: Full=Transcriptional repressor PaaX;^Bacteria; Proteobacteria; Gammaproteobacteria; Enterobacterales; Enterobacteriaceae; Escherichia	.	TRINITY_DN67470_c0_g1_i1.p1	3-386[-]	PAAX_ECOLI^PAAX_ECOLI^Q:2-124,H:87-209^39.024%ID^E:4.18e-24^RecName: Full=Transcriptional repressor PaaX;^Bacteria; Proteobacteria; Gammaproteobacteria; Enterobacterales; Enterobacteriaceae; Escherichia	PF08223.11^PaaX_C^PaaX-like protein C-terminal domain^98-127^E:8.1e-05	.	.	COG3327^phenylacetic acid degradation operon negative regulatory protein	KEGG:ecj:JW1394`KEGG:eco:b1399`KO:K02616	GO:0000984^molecular_function^bacterial-type RNA polymerase regulatory region sequence-specific DNA binding`GO:2000143^biological_process^negative regulation of DNA-templated transcription, initiation`GO:0010124^biological_process^phenylacetate catabolic process`GO:0006351^biological_process^transcription, DNA-templated	.
TRINITY_DN67490_c0_g1	TRINITY_DN67490_c0_g1_i1	PHAB_CUPNH^PHAB_CUPNH^Q:743-57,H:18-246^63.32%ID^E:7e-112^RecName: Full=Acetoacetyl-CoA reductase;^Bacteria; Proteobacteria; Betaproteobacteria; Burkholderiales; Burkholderiaceae; Cupriavidus	.	TRINITY_DN67490_c0_g1_i1.p2	54-743[-]	PHAB_CUPNH^PHAB_CUPNH^Q:1-229,H:18-246^63.319%ID^E:6.76e-114^RecName: Full=Acetoacetyl-CoA reductase;^Bacteria; Proteobacteria; Betaproteobacteria; Burkholderiales; Burkholderiaceae; Cupriavidus	PF13561.6^adh_short_C2^Enoyl-(Acyl carrier protein) reductase^1-226^E:6.6e-51`PF00106.25^adh_short^short chain dehydrogenase^1-173^E:3.1e-45`PF08659.10^KR^KR domain^3-155^E:1.1e-12	.	.	ENOG410XNW1^)-reductase	KEGG:reh:H16_A1439`KO:K00023	GO:0005737^cellular_component^cytoplasm`GO:0018454^molecular_function^acetoacetyl-CoA reductase activity`GO:0042619^biological_process^poly-hydroxybutyrate biosynthetic process	.
TRINITY_DN67457_c0_g1	TRINITY_DN67457_c0_g1_i1	.	.	TRINITY_DN67457_c0_g1_i1.p1	3-374[-]	.	.	.	.	.	.	.	.
TRINITY_DN67465_c0_g1	TRINITY_DN67465_c0_g1_i1	.	.	.	.	.	.	.	.	.	.	.	.
TRINITY_DN67459_c0_g1	TRINITY_DN67459_c0_g1_i1	.	.	.	.	.	.	.	.	.	.	.	.
TRINITY_DN67404_c0_g1	TRINITY_DN67404_c0_g1_i1	.	.	.	.	.	.	.	.	.	.	.	.
TRINITY_DN67423_c0_g1	TRINITY_DN67423_c0_g1_i1	.	.	TRINITY_DN67423_c0_g1_i1.p1	1165-2352[+]	.	.	.	.	.	.	.	.
TRINITY_DN67483_c0_g1	TRINITY_DN67483_c0_g1_i1	.	.	.	.	.	.	.	.	.	.	.	.
TRINITY_DN67476_c0_g1	TRINITY_DN67476_c0_g1_i1	BIOF_METPP^BIOF_METPP^Q:11-274,H:43-130^76.14%ID^E:7e-27^RecName: Full=8-amino-7-oxononanoate synthase {ECO:0000255|HAMAP-Rule:MF_01693};^Bacteria; Proteobacteria; Betaproteobacteria; Burkholderiales; Methylibium	.	.	.	.	.	.	.	COG0156^8-Amino-7-oxononanoate synthase	KEGG:mpt:Mpe_A0530`KO:K00652	GO:0008710^molecular_function^8-amino-7-oxononanoate synthase activity`GO:0030170^molecular_function^pyridoxal phosphate binding`GO:0009102^biological_process^biotin biosynthetic process	.
TRINITY_DN67471_c0_g1	TRINITY_DN67471_c0_g1_i1	.	.	.	.	.	.	.	.	.	.	.	.
TRINITY_DN67462_c0_g1	TRINITY_DN67462_c0_g1_i1	.	.	.	.	.	.	.	.	.	.	.	.
TRINITY_DN67422_c0_g1	TRINITY_DN67422_c0_g1_i1	.	.	.	.	.	.	.	.	.	.	.	.
TRINITY_DN67458_c0_g1	TRINITY_DN67458_c0_g1_i1	.	.	.	.	.	.	.	.	.	.	.	.
TRINITY_DN67415_c0_g1	TRINITY_DN67415_c0_g1_i1	.	.	.	.	.	.	.	.	.	.	.	.
TRINITY_DN67500_c0_g1	TRINITY_DN67500_c0_g1_i1	.	.	TRINITY_DN67500_c0_g1_i1.p1	2-565[+]	.	PF09912.9^DUF2141^Uncharacterized protein conserved in bacteria (DUF2141)^106-188^E:6e-22	.	.	.	.	.	.
TRINITY_DN67502_c0_g1	TRINITY_DN67502_c0_g1_i1	.	.	.	.	.	.	.	.	.	.	.	.
TRINITY_DN67411_c0_g1	TRINITY_DN67411_c0_g1_i1	HELA_LEGPN^HELA_LEGPN^Q:3-203,H:870-936^71.64%ID^E:1e-17^RecName: Full=Protein HelA;^Bacteria; Proteobacteria; Gammaproteobacteria; Legionellales; Legionellaceae; Legionella	.	.	.	.	.	.	.	.	.	GO:0016021^cellular_component^integral component of membrane`GO:0005886^cellular_component^plasma membrane`GO:0008324^molecular_function^cation transmembrane transporter activity	.
TRINITY_DN67484_c0_g1	TRINITY_DN67484_c0_g1_i1	FAD3_MYCTU^FAD3_MYCTU^Q:2-196,H:440-504^53.85%ID^E:5e-16^RecName: Full=3-[(3aS,4S,7aS)-7a-methyl-1,5-dioxo-octahydro-1H-inden-4-yl]propanoyl:CoA ligase {ECO:0000303|PubMed:23146019};^Bacteria; Actinobacteria; Corynebacteriales; Mycobacteriaceae; Mycobacterium; Mycobacterium tuberculosis complex	.	TRINITY_DN67484_c0_g1_i1.p1	2-301[-]	.	.	.	.	.	.	.	.
TRINITY_DN67419_c0_g1	TRINITY_DN67419_c0_g1_i1	.	.	.	.	.	.	.	.	.	.	.	.
TRINITY_DN67456_c0_g1	TRINITY_DN67456_c0_g1_i1	.	.	.	.	.	.	.	.	.	.	.	.
TRINITY_DN67480_c0_g1	TRINITY_DN67480_c0_g1_i1	FARB_NEIGO^FARB_NEIGO^Q:3-317,H:166-269^33.33%ID^E:2e-09^RecName: Full=Fatty acid resistance protein FarB {ECO:0000305};^Bacteria; Proteobacteria; Betaproteobacteria; Neisseriales; Neisseriaceae; Neisseria	.	TRINITY_DN67480_c0_g1_i1.p3	3-320[+]	FARB_NEIGO^FARB_NEIGO^Q:1-105,H:166-269^33.333%ID^E:1.81e-14^RecName: Full=Fatty acid resistance protein FarB {ECO:0000305};^Bacteria; Proteobacteria; Betaproteobacteria; Neisseriales; Neisseriaceae; Neisseria	.	.	.	ENOG410XNN3^drug resistance transporter emrb qaca subfamily	.	GO:0016021^cellular_component^integral component of membrane`GO:0005886^cellular_component^plasma membrane`GO:0022857^molecular_function^transmembrane transporter activity	.
TRINITY_DN67443_c0_g1	TRINITY_DN67443_c0_g1_i1	RBK1_ARATH^RBK1_ARATH^Q:215-6,H:320-389^87.14%ID^E:6e-36^RecName: Full=Receptor-like cytosolic serine/threonine-protein kinase RBK1;^Eukaryota; Viridiplantae; Streptophyta; Embryophyta; Tracheophyta; Spermatophyta; Magnoliophyta; eudicotyledons; Gunneridae; Pentapetalae; rosids; malvids; Brassicales; Brassicaceae; Camelineae; Arabidopsis	.	.	.	.	.	.	.	COG0515^Serine Threonine protein kinase	KEGG:ath:AT5G10520	GO:0005737^cellular_component^cytoplasm`GO:0005829^cellular_component^cytosol`GO:0012505^cellular_component^endomembrane system`GO:0005634^cellular_component^nucleus`GO:0005886^cellular_component^plasma membrane`GO:0005524^molecular_function^ATP binding`GO:0051020^molecular_function^GTPase binding`GO:0016301^molecular_function^kinase activity`GO:0004675^molecular_function^transmembrane receptor p…	.
TRINITY_DN67418_c0_g1	TRINITY_DN67418_c0_g1_i1	.	.	.	.	.	.	.	.	.	.	.	.
TRINITY_DN67491_c0_g1	TRINITY_DN67491_c0_g1_i1	.	.	.	.	.	.	.	.	.	.	.	.
TRINITY_DN67452_c0_g1	TRINITY_DN67452_c0_g1_i1	Y1285_METTH^Y1285_METTH^Q:110-307,H:49-110^42.42%ID^E:0.0006^RecName: Full=Uncharacterized HTH-type transcriptional regulator MTH_1285;^Archaea; Euryarchaeota; Methanomada group; Methanobacteria; Methanobacteriales; Methanobacteriaceae; Methanothermobacter	.	TRINITY_DN67452_c0_g1_i1.p1	517-834[+]	.	.	.	.	.	.	.	.
TRINITY_DN67408_c0_g1	TRINITY_DN67408_c0_g1_i1	MURA_PSEFS^MURA_PSEFS^Q:399-22,H:296-421^100%ID^E:3e-75^RecName: Full=UDP-N-acetylglucosamine 1-carboxyvinyltransferase {ECO:0000255|HAMAP-Rule:MF_00111};^Bacteria; Proteobacteria; Gammaproteobacteria; Pseudomonadales; Pseudomonadaceae; Pseudomonas	.	TRINITY_DN67408_c0_g1_i1.p2	19-399[-]	MURA_PSEFS^MURA_PSEFS^Q:1-126,H:296-421^100%ID^E:2.19e-86^RecName: Full=UDP-N-acetylglucosamine 1-carboxyvinyltransferase {ECO:0000255|HAMAP-Rule:MF_00111};^Bacteria; Proteobacteria; Gammaproteobacteria; Pseudomonadales; Pseudomonadaceae; Pseudomonas	PF00275.20^EPSP_synthase^EPSP synthase (3-phosphoshikimate 1-carboxyvinyltransferase)^1-114^E:1.3e-33	.	.	COG0766^Cell wall formation. Adds enolpyruvyl to UDP-N- acetylglucosamine (By similarity)	KEGG:pfs:PFLU_0894`KO:K00790	GO:0005737^cellular_component^cytoplasm`GO:0008760^molecular_function^UDP-N-acetylglucosamine 1-carboxyvinyltransferase activity`GO:0007049^biological_process^cell cycle`GO:0051301^biological_process^cell division`GO:0071555^biological_process^cell wall organization`GO:0009252^biological_process^peptidoglycan biosynthetic process`GO:0008360^biological_process^regulation of cell shape`GO:0019277^b…	GO:0016765^molecular_function^transferase activity, transferring alkyl or aryl (other than methyl) groups
TRINITY_DN67433_c0_g1	TRINITY_DN67433_c0_g1_i1	DADA2_PSEAE^DADA2_PSEAE^Q:3-872,H:4-293^63.45%ID^E:8e-114^RecName: Full=D-amino acid dehydrogenase 2;^Bacteria; Proteobacteria; Gammaproteobacteria; Pseudomonadales; Pseudomonadaceae; Pseudomonas	.	TRINITY_DN67433_c0_g1_i1.p2	3-872[+]	DADA2_PSEAE^DADA2_PSEAE^Q:1-290,H:4-293^63.448%ID^E:1.64e-120^RecName: Full=D-amino acid dehydrogenase 2;^Bacteria; Proteobacteria; Gammaproteobacteria; Pseudomonadales; Pseudomonadaceae; Pseudomonas	PF00070.27^Pyr_redox^Pyridine nucleotide-disulphide oxidoreductase^1-35^E:0.00018`PF01266.24^DAO^FAD dependent oxidoreductase^2-279^E:2e-37`PF13450.6^NAD_binding_8^NAD(P)-binding Rossmann-like domain^4-46^E:1e-07	.	.	COG0665^Catalyzes the last two steps in the biosynthesis of 5- methylaminomethyl-2-thiouridine (mnm(5)s(2)U) at the wobble position (U34) in tRNA. Catalyzes the FAD-dependent demodification of cmnm(5)s(2)U34 to nm(5)s(2)U34, followed by the transfer of a methyl group from S-adenosyl-L-methionine to nm(5)s(2)U34, to form mnm(5)s(2)U34 (By similarity)	KEGG:pae:PA5084`KO:K00285	GO:0005737^cellular_component^cytoplasm`GO:0005886^cellular_component^plasma membrane`GO:0008718^molecular_function^D-amino-acid dehydrogenase activity`GO:0016491^molecular_function^oxidoreductase activity`GO:0055130^biological_process^D-alanine catabolic process	GO:0016491^molecular_function^oxidoreductase activity`GO:0055114^biological_process^oxidation-reduction process
TRINITY_DN67409_c0_g1	TRINITY_DN67409_c0_g1_i1	CZCA_CUPMC^CZCA_CUPMC^Q:564-1,H:262-451^43.75%ID^E:5e-31^RecName: Full=Cobalt-zinc-cadmium resistance protein CzcA;^Bacteria; Proteobacteria; Betaproteobacteria; Burkholderiales; Burkholderiaceae; Cupriavidus	.	TRINITY_DN67409_c0_g1_i1.p1	1-564[-]	CZCA_CUPMC^CZCA_CUPMC^Q:1-188,H:262-451^43.75%ID^E:2.2e-38^RecName: Full=Cobalt-zinc-cadmium resistance protein CzcA;^Bacteria; Proteobacteria; Betaproteobacteria; Burkholderiales; Burkholderiaceae; Cupriavidus	PF00873.19^ACR_tran^AcrB/AcrD/AcrF family^2-186^E:2.5e-43	.	.	.	KEGG:rme:Rmet_5980`KO:K15726	GO:0016021^cellular_component^integral component of membrane`GO:0005886^cellular_component^plasma membrane`GO:0008324^molecular_function^cation transmembrane transporter activity`GO:0046686^biological_process^response to cadmium ion	GO:0022857^molecular_function^transmembrane transporter activity`GO:0055085^biological_process^transmembrane transport`GO:0016020^cellular_component^membrane
TRINITY_DN67445_c0_g1	TRINITY_DN67445_c0_g1_i1	.	.	.	.	.	.	.	.	.	.	.	.
TRINITY_DN67474_c0_g1	TRINITY_DN67474_c0_g1_i1	.	.	TRINITY_DN67474_c0_g1_i1.p2	180-611[+]	.	PF05232.12^BTP^Chlorhexidine efflux transporter^5-65^E:1.4e-19`PF05232.12^BTP^Chlorhexidine efflux transporter^71-133^E:7.2e-22	.	.	.	.	.	.
TRINITY_DN20594_c0_g1	TRINITY_DN20594_c0_g1_i1	.	.	.	.	.	.	.	.	.	.	.	.
TRINITY_DN20594_c0_g1	TRINITY_DN20594_c0_g1_i2	.	.	.	.	.	.	.	.	.	.	.	.
TRINITY_DN20549_c0_g1	TRINITY_DN20549_c0_g1_i1	.	.	.	.	.	.	.	.	.	.	.	.
TRINITY_DN20549_c0_g1	TRINITY_DN20549_c0_g1_i2	.	.	.	.	.	.	.	.	.	.	.	.
TRINITY_DN20553_c0_g1	TRINITY_DN20553_c0_g1_i1	ADCY8_HUMAN^ADCY8_HUMAN^Q:109-246,H:452-497^65.22%ID^E:2e-14^RecName: Full=Adenylate cyclase type 8 {ECO:0000305};^Eukaryota; Metazoa; Chordata; Craniata; Vertebrata; Euteleostomi; Mammalia; Eutheria; Euarchontoglires; Primates; Haplorrhini; Catarrhini; Hominidae; Homo	.	.	.	.	.	.	.	COG2114^Guanylate Cyclase	KEGG:hsa:114`KO:K08048	GO:0016324^cellular_component^apical plasma membrane`GO:0030424^cellular_component^axon`GO:0016323^cellular_component^basolateral plasma membrane`GO:0005901^cellular_component^caveola`GO:0005905^cellular_component^clathrin-coated pit`GO:0030425^cellular_component^dendrite`GO:0060076^cellular_component^excitatory synapse`GO:0098978^cellular_component^glutamatergic synapse`GO:0098686^cellular_compo…	.
TRINITY_DN20553_c0_g1	TRINITY_DN20553_c0_g1_i2	ADCY8_HUMAN^ADCY8_HUMAN^Q:1-240,H:418-497^60%ID^E:9e-26^RecName: Full=Adenylate cyclase type 8 {ECO:0000305};^Eukaryota; Metazoa; Chordata; Craniata; Vertebrata; Euteleostomi; Mammalia; Eutheria; Euarchontoglires; Primates; Haplorrhini; Catarrhini; Hominidae; Homo	.	.	.	.	.	.	.	COG2114^Guanylate Cyclase	KEGG:hsa:114`KO:K08048	GO:0016324^cellular_component^apical plasma membrane`GO:0030424^cellular_component^axon`GO:0016323^cellular_component^basolateral plasma membrane`GO:0005901^cellular_component^caveola`GO:0005905^cellular_component^clathrin-coated pit`GO:0030425^cellular_component^dendrite`GO:0060076^cellular_component^excitatory synapse`GO:0098978^cellular_component^glutamatergic synapse`GO:0098686^cellular_compo…	.
TRINITY_DN20519_c0_g1	TRINITY_DN20519_c0_g1_i1	.	.	.	.	.	.	.	.	.	.	.	.
TRINITY_DN20529_c0_g1	TRINITY_DN20529_c0_g1_i1	.	.	.	.	.	.	.	.	.	.	.	.
TRINITY_DN20550_c0_g1	TRINITY_DN20550_c0_g1_i1	.	.	.	.	.	.	.	.	.	.	.	.
TRINITY_DN20583_c0_g1	TRINITY_DN20583_c0_g1_i1	.	.	.	.	.	.	.	.	.	.	.	.
TRINITY_DN20582_c0_g1	TRINITY_DN20582_c0_g1_i1	CSIR_ECOLI^CSIR_ECOLI^Q:1-441,H:67-213^50.34%ID^E:5e-47^RecName: Full=HTH-type transcriptional repressor CsiR;^Bacteria; Proteobacteria; Gammaproteobacteria; Enterobacterales; Enterobacteriaceae; Escherichia	.	TRINITY_DN20582_c0_g1_i1.p1	1-471[+]	CSIR_ECOLI^CSIR_ECOLI^Q:1-147,H:67-213^50.34%ID^E:2.55e-48^RecName: Full=HTH-type transcriptional repressor CsiR;^Bacteria; Proteobacteria; Gammaproteobacteria; Enterobacterales; Enterobacteriaceae; Escherichia	PF07729.12^FCD^FCD domain^10-141^E:2.6e-18	.	.	COG1802^GntR Family Transcriptional Regulator	KEGG:ecj:JW2639`KEGG:eco:b2664`KO:K15735	GO:0005737^cellular_component^cytoplasm`GO:0003677^molecular_function^DNA binding`GO:0003700^molecular_function^DNA-binding transcription factor activity`GO:0006355^biological_process^regulation of transcription, DNA-templated	.
TRINITY_DN20581_c0_g1	TRINITY_DN20581_c0_g1_i1	.	.	.	.	.	.	.	.	.	.	.	.
TRINITY_DN20569_c0_g1	TRINITY_DN20569_c0_g1_i1	.	.	TRINITY_DN20569_c0_g1_i1.p1	1-393[-]	.	.	.	.	.	.	.	.
TRINITY_DN20525_c0_g1	TRINITY_DN20525_c0_g1_i1	ARGA_PSEPG^ARGA_PSEPG^Q:160-501,H:1-114^99.12%ID^E:3e-74^RecName: Full=Amino-acid acetyltransferase {ECO:0000255|HAMAP-Rule:MF_01105};^Bacteria; Proteobacteria; Gammaproteobacteria; Pseudomonadales; Pseudomonadaceae; Pseudomonas	.	TRINITY_DN20525_c0_g1_i1.p2	160-501[+]	ARGA_PSEPG^ARGA_PSEPG^Q:1-114,H:1-114^99.123%ID^E:1.45e-76^RecName: Full=Amino-acid acetyltransferase {ECO:0000255|HAMAP-Rule:MF_01105};^Bacteria; Proteobacteria; Gammaproteobacteria; Pseudomonadales; Pseudomonadaceae; Pseudomonas	PF00696.28^AA_kinase^Amino acid kinase family^36-107^E:6.4e-06	.	.	COG0548^nag kinase`COG1246^n-acetylglutamate synthase	KEGG:ppg:PputGB1_5245`KO:K14682	GO:0005737^cellular_component^cytoplasm`GO:0004042^molecular_function^acetyl-CoA:L-glutamate N-acetyltransferase activity`GO:0103045^molecular_function^methione N-acyltransferase activity`GO:0006526^biological_process^arginine biosynthetic process	.
TRINITY_DN20503_c0_g2	TRINITY_DN20503_c0_g2_i1	ACDA2_PYRFU^ACDA2_PYRFU^Q:657-370,H:260-354^29.17%ID^E:5e-05^RecName: Full=Acetate--CoA ligase [ADP-forming] II subunit alpha {ECO:0000305};^Archaea; Euryarchaeota; Thermococci; Thermococcales; Thermococcaceae; Pyrococcus	.	TRINITY_DN20503_c0_g2_i1.p3	1-660[-]	ACD_METJA^ACD_METJA^Q:2-194,H:263-452^24.103%ID^E:4.64e-08^RecName: Full=Acetate--CoA ligase [ADP-forming] {ECO:0000305};^Archaea; Euryarchaeota; Methanomada group; Methanococci; Methanococcales; Methanocaldococcaceae; Methanocaldococcus	.	.	.	COG1042^CoA-binding domain protein	KEGG:mja:MJ_0590`KO:K01905`KO:K22224	GO:0043758^molecular_function^acetate-CoA ligase (ADP-forming) activity`GO:0005524^molecular_function^ATP binding`GO:0048037^molecular_function^cofactor binding	.
TRINITY_DN20595_c0_g1	TRINITY_DN20595_c0_g1_i1	.	.	.	.	.	.	.	.	.	.	.	.
TRINITY_DN20566_c0_g1	TRINITY_DN20566_c0_g1_i1	.	.	.	.	.	.	.	.	.	.	.	.
TRINITY_DN20560_c0_g1	TRINITY_DN20560_c0_g1_i1	.	.	.	.	.	.	.	.	.	.	.	.
TRINITY_DN20564_c0_g1	TRINITY_DN20564_c0_g1_i1	SNX12_MOUSE^SNX12_MOUSE^Q:221-310,H:54-83^80%ID^E:1e-09^RecName: Full=Sorting nexin-12;^Eukaryota; Metazoa; Chordata; Craniata; Vertebrata; Euteleostomi; Mammalia; Eutheria; Euarchontoglires; Glires; Rodentia; Myomorpha; Muroidea; Muridae; Murinae; Mus; Mus	.	.	.	.	.	.	.	COG5391^sorting nexin	KEGG:mmu:55988`KO:K17918	GO:0005769^cellular_component^early endosome`GO:0016020^cellular_component^membrane`GO:0019899^molecular_function^enzyme binding`GO:0035091^molecular_function^phosphatidylinositol binding`GO:2000642^biological_process^negative regulation of early endosome to late endosome transport`GO:0010629^biological_process^negative regulation of gene expression`GO:0042177^biological_process^negative regulati…	.
TRINITY_DN20520_c0_g1	TRINITY_DN20520_c0_g1_i1	.	.	.	.	.	.	.	.	.	.	.	.
TRINITY_DN20513_c0_g1	TRINITY_DN20513_c0_g1_i1	.	.	.	.	.	.	.	.	.	.	.	.
TRINITY_DN20500_c0_g1	TRINITY_DN20500_c0_g1_i1	.	.	TRINITY_DN20500_c0_g1_i1.p1	1-300[+]	.	PF12021.8^DUF3509^Protein of unknown function (DUF3509)^11-92^E:1e-29	.	.	.	.	.	.
TRINITY_DN20500_c0_g1	TRINITY_DN20500_c0_g1_i2	.	.	TRINITY_DN20500_c0_g1_i2.p1	1-300[+]	.	PF12021.8^DUF3509^Protein of unknown function (DUF3509)^11-92^E:1.2e-28	.	.	.	.	.	.
TRINITY_DN20547_c0_g1	TRINITY_DN20547_c0_g1_i1	GLRA1_DANRE^GLRA1_DANRE^Q:82-372,H:39-134^40.21%ID^E:3e-13^RecName: Full=Glycine receptor subunit alphaZ1;^Eukaryota; Metazoa; Chordata; Craniata; Vertebrata; Euteleostomi; Actinopterygii; Neopterygii; Teleostei; Ostariophysi; Cypriniformes; Cyprinidae; Danio	.	TRINITY_DN20547_c0_g1_i1.p1	1-372[+]	GLRA1_DANRE^GLRA1_DANRE^Q:28-124,H:39-134^40.206%ID^E:6.18e-14^RecName: Full=Glycine receptor subunit alphaZ1;^Eukaryota; Metazoa; Chordata; Craniata; Vertebrata; Euteleostomi; Actinopterygii; Neopterygii; Teleostei; Ostariophysi; Cypriniformes; Cyprinidae; Danio	PF02931.23^Neur_chan_LBD^Neurotransmitter-gated ion-channel ligand binding domain^33-122^E:1.1e-15	.	.	ENOG410XPWH^Gamma-aminobutyric acid (GABA) A receptor	KEGG:dre:30676`KO:K05193	GO:0030054^cellular_component^cell junction`GO:0034707^cellular_component^chloride channel complex`GO:0030425^cellular_component^dendrite`GO:0016021^cellular_component^integral component of membrane`GO:0005887^cellular_component^integral component of plasma membrane`GO:0043005^cellular_component^neuron projection`GO:0043204^cellular_component^perikaryon`GO:0045211^cellular_component^postsynaptic …	GO:0005230^molecular_function^extracellular ligand-gated ion channel activity`GO:0006811^biological_process^ion transport`GO:0016021^cellular_component^integral component of membrane
TRINITY_DN20586_c0_g1	TRINITY_DN20586_c0_g1_i1	.	.	.	.	.	.	.	.	.	.	.	.
TRINITY_DN20596_c0_g1	TRINITY_DN20596_c0_g1_i1	.	.	.	.	.	.	.	.	.	.	.	.
TRINITY_DN20538_c0_g1	TRINITY_DN20538_c0_g1_i1	.	.	.	.	.	.	.	.	.	.	.	.
TRINITY_DN20509_c0_g1	TRINITY_DN20509_c0_g1_i1	.	.	.	.	.	.	.	.	.	.	.	.
TRINITY_DN20502_c0_g1	TRINITY_DN20502_c0_g1_i1	.	.	TRINITY_DN20502_c0_g1_i1.p1	1-621[+]	.	.	.	.	.	.	.	.
TRINITY_DN20558_c0_g1	TRINITY_DN20558_c0_g1_i1	.	.	.	.	.	.	.	.	.	.	.	.
TRINITY_DN20558_c1_g1	TRINITY_DN20558_c1_g1_i1	.	.	.	.	.	.	.	.	.	.	.	.
TRINITY_DN20505_c0_g1	TRINITY_DN20505_c0_g1_i1	.	.	.	.	.	.	.	.	.	.	.	.
TRINITY_DN20578_c0_g1	TRINITY_DN20578_c0_g1_i1	.	.	.	.	.	.	.	.	.	.	.	.
TRINITY_DN20524_c0_g1	TRINITY_DN20524_c0_g1_i1	.	.	.	.	.	.	.	.	.	.	.	.
TRINITY_DN20524_c0_g2	TRINITY_DN20524_c0_g2_i1	.	.	.	.	.	.	.	.	.	.	.	.
TRINITY_DN20562_c0_g1	TRINITY_DN20562_c0_g1_i1	.	.	.	.	.	.	.	.	.	.	.	.
TRINITY_DN20536_c0_g1	TRINITY_DN20536_c0_g1_i1	NIRB_KLEOX^NIRB_KLEOX^Q:15-203,H:126-188^71.43%ID^E:2e-13^RecName: Full=Nitrite reductase [NAD(P)H] large subunit;^Bacteria; Proteobacteria; Gammaproteobacteria; Enterobacterales; Enterobacteriaceae; Klebsiella	.	.	.	.	.	.	.	COG1251^nitrite reductase`COG2146^nitrite reductase (nad(p)h) small subunit	.	GO:0051537^molecular_function^2 iron, 2 sulfur cluster binding`GO:0051539^molecular_function^4 iron, 4 sulfur cluster binding`GO:0050660^molecular_function^flavin adenine dinucleotide binding`GO:0020037^molecular_function^heme binding`GO:0046872^molecular_function^metal ion binding`GO:0050661^molecular_function^NADP binding`GO:0008942^molecular_function^nitrite reductase [NAD(P)H] activity`GO:004…	.
TRINITY_DN20514_c0_g1	TRINITY_DN20514_c0_g1_i1	.	.	.	.	.	.	.	.	.	.	.	.
TRINITY_DN20504_c0_g1	TRINITY_DN20504_c0_g1_i1	.	.	.	.	.	.	.	.	.	.	.	.
TRINITY_DN20501_c0_g1	TRINITY_DN20501_c0_g1_i1	.	.	.	.	.	.	.	.	.	.	.	.
TRINITY_DN20571_c0_g1	TRINITY_DN20571_c0_g1_i1	.	.	.	.	.	.	.	.	.	.	.	.
TRINITY_DN20571_c1_g1	TRINITY_DN20571_c1_g1_i1	.	.	.	.	.	.	.	.	.	.	.	.
TRINITY_DN20565_c0_g1	TRINITY_DN20565_c0_g1_i1	.	.	.	.	.	.	.	.	.	.	.	.
TRINITY_DN20565_c1_g1	TRINITY_DN20565_c1_g1_i1	.	.	.	.	.	.	.	.	.	.	.	.
TRINITY_DN20563_c0_g1	TRINITY_DN20563_c0_g1_i1	LIVB6_BRUSU^LIVB6_BRUSU^Q:15-254,H:104-181^28.05%ID^E:4e-05^RecName: Full=Leu/Ile/Val-binding protein homolog 6;^Bacteria; Proteobacteria; Alphaproteobacteria; Rhizobiales; Brucellaceae; Brucella	.	.	.	.	.	.	.	.	KEGG:bms:BRA0648`KEGG:bsi:BS1330_II0642`KO:K01999	GO:0006865^biological_process^amino acid transport	.
TRINITY_DN20563_c0_g1	TRINITY_DN20563_c0_g1_i2	LIVB6_BRUSU^LIVB6_BRUSU^Q:23-217,H:115-181^29.85%ID^E:0.0001^RecName: Full=Leu/Ile/Val-binding protein homolog 6;^Bacteria; Proteobacteria; Alphaproteobacteria; Rhizobiales; Brucellaceae; Brucella	.	.	.	.	.	.	.	.	KEGG:bms:BRA0648`KEGG:bsi:BS1330_II0642`KO:K01999	GO:0006865^biological_process^amino acid transport	.
TRINITY_DN20570_c0_g1	TRINITY_DN20570_c0_g1_i1	.	.	.	.	.	.	.	.	.	.	.	.
TRINITY_DN20510_c0_g1	TRINITY_DN20510_c0_g1_i1	.	.	.	.	.	.	.	.	.	.	.	.
TRINITY_DN20510_c0_g2	TRINITY_DN20510_c0_g2_i1	.	.	.	.	.	.	.	.	.	.	.	.
TRINITY_DN20521_c0_g1	TRINITY_DN20521_c0_g1_i1	.	.	.	.	.	.	.	.	.	.	.	.
TRINITY_DN20521_c1_g1	TRINITY_DN20521_c1_g1_i1	.	.	.	.	.	.	.	.	.	.	.	.
TRINITY_DN20593_c0_g1	TRINITY_DN20593_c0_g1_i1	.	.	.	.	.	.	.	.	.	.	.	.
TRINITY_DN20531_c0_g1	TRINITY_DN20531_c0_g1_i1	.	.	.	.	.	.	.	.	.	.	.	.
TRINITY_DN20542_c0_g1	TRINITY_DN20542_c0_g1_i1	PDER_ECOLI^PDER_ECOLI^Q:3-182,H:598-661^40.62%ID^E:5e-09^RecName: Full=Cyclic di-GMP phosphodiesterase PdeR {ECO:0000305};^Bacteria; Proteobacteria; Gammaproteobacteria; Enterobacterales; Enterobacteriaceae; Escherichia	.	.	.	.	.	.	.	COG2199^Diguanylate cyclase`COG2200^Diguanylate cyclase phosphodiesterase`COG2202^Histidine kinase	KEGG:ecj:JW1278`KEGG:eco:b1285`KO:K14051	GO:0071111^molecular_function^cyclic-guanylate-specific phosphodiesterase activity`GO:0005525^molecular_function^GTP binding`GO:0031280^biological_process^negative regulation of cyclase activity`GO:0010608^biological_process^posttranscriptional regulation of gene expression	.
TRINITY_DN20554_c0_g1	TRINITY_DN20554_c0_g1_i1	.	.	.	.	.	.	.	.	.	.	.	.
TRINITY_DN20540_c0_g1	TRINITY_DN20540_c0_g1_i1	.	.	.	.	.	.	.	.	.	.	.	.
TRINITY_DN20567_c0_g1	TRINITY_DN20567_c0_g1_i1	.	.	.	.	.	.	.	.	.	.	.	.
TRINITY_DN20589_c0_g1	TRINITY_DN20589_c0_g1_i1	.	.	.	.	.	.	.	.	.	.	.	.
TRINITY_DN20518_c0_g1	TRINITY_DN20518_c0_g1_i1	.	.	.	.	.	.	.	.	.	.	.	.
TRINITY_DN20544_c0_g1	TRINITY_DN20544_c0_g1_i1	.	.	TRINITY_DN20544_c0_g1_i1.p1	1-297[-]	.	.	.	.	.	.	.	.
TRINITY_DN20534_c0_g1	TRINITY_DN20534_c0_g1_i1	.	.	.	.	.	.	.	.	.	.	.	.
TRINITY_DN20548_c0_g1	TRINITY_DN20548_c0_g1_i1	.	.	.	.	.	.	.	.	.	.	.	.
TRINITY_DN20548_c0_g1	TRINITY_DN20548_c0_g1_i2	.	.	.	.	.	.	.	.	.	.	.	.
TRINITY_DN20548_c0_g1	TRINITY_DN20548_c0_g1_i3	OACYL_MOUSE^OACYL_MOUSE^Q:26-88,H:577-597^61.9%ID^E:1e-06^RecName: Full=O-acyltransferase like protein {ECO:0000305};^Eukaryota; Metazoa; Chordata; Craniata; Vertebrata; Euteleostomi; Mammalia; Eutheria; Euarchontoglires; Glires; Rodentia; Myomorpha; Muroidea; Muridae; Murinae; Mus; Mus`OACYL_MOUSE^OACYL_MOUSE^Q:162-257,H:595-625^50%ID^E:1e-06^RecName: Full=O-acyltransferase like protein {ECO:000…	.	.	.	.	.	.	.	ENOG410YD1T^nose resistant to fluoxetine protein 6-like	KEGG:mmu:319888	GO:0016021^cellular_component^integral component of membrane`GO:0016747^molecular_function^transferase activity, transferring acyl groups other than amino-acyl groups	.
TRINITY_DN20574_c0_g1	TRINITY_DN20574_c0_g1_i1	.	.	.	.	.	.	.	.	.	.	.	.
TRINITY_DN20512_c0_g1	TRINITY_DN20512_c0_g1_i1	VANB_PSES9^VANB_PSES9^Q:337-2,H:2-114^54.87%ID^E:3e-27^RecName: Full=Vanillate O-demethylase oxidoreductase;^Bacteria; Proteobacteria	.	TRINITY_DN20512_c0_g1_i1.p1	355-1386[-]	NDMA_PSEPU^NDMA_PSEPU^Q:13-331,H:11-334^28.571%ID^E:2.2e-27^RecName: Full=Methylxanthine N1-demethylase NdmA;^Bacteria; Proteobacteria; Gammaproteobacteria; Pseudomonadales; Pseudomonadaceae; Pseudomonas	PF00355.26^Rieske^Rieske [2Fe-2S] domain^18-99^E:4.3e-17	.	.	.	KEGG:ag:AFD03116`KO:K21722	GO:0051537^molecular_function^2 iron, 2 sulfur cluster binding`GO:0032451^molecular_function^demethylase activity`GO:0046872^molecular_function^metal ion binding`GO:0016491^molecular_function^oxidoreductase activity`GO:0009822^biological_process^alkaloid catabolic process`GO:0055114^biological_process^oxidation-reduction process	GO:0016491^molecular_function^oxidoreductase activity`GO:0051537^molecular_function^2 iron, 2 sulfur cluster binding`GO:0055114^biological_process^oxidation-reduction process
TRINITY_DN20576_c0_g1	TRINITY_DN20576_c0_g1_i1	.	.	.	.	.	.	.	.	.	.	.	.
TRINITY_DN20598_c0_g1	TRINITY_DN20598_c0_g1_i1	.	.	.	.	.	.	.	.	.	.	.	.
TRINITY_DN20537_c0_g1	TRINITY_DN20537_c0_g1_i1	RFC2_RAT^RFC2_RAT^Q:451-380,H:100-123^100%ID^E:7e-08^RecName: Full=Replication factor C subunit 2;^Eukaryota; Metazoa; Chordata; Craniata; Vertebrata; Euteleostomi; Mammalia; Eutheria; Euarchontoglires; Glires; Rodentia; Myomorpha; Muroidea; Muridae; Murinae; Rattus	.	.	.	.	.	.	.	COG0470^DNA polymerase III subunit delta'	KEGG:rno:116468`KO:K10755	GO:0031390^cellular_component^Ctf18 RFC-like complex`GO:0005663^cellular_component^DNA replication factor C complex`GO:0005634^cellular_component^nucleus`GO:0005524^molecular_function^ATP binding`GO:0003689^molecular_function^DNA clamp loader activity`GO:0019899^molecular_function^enzyme binding`GO:0043142^molecular_function^single-stranded DNA-dependent ATPase activity`GO:0006261^biological_proc…	.
TRINITY_DN20587_c0_g1	TRINITY_DN20587_c0_g1_i1	.	.	.	.	.	.	.	.	.	.	.	.
TRINITY_DN20568_c0_g1	TRINITY_DN20568_c0_g1_i1	.	.	.	.	.	.	.	.	.	.	.	.
TRINITY_DN20535_c0_g1	TRINITY_DN20535_c0_g1_i1	TES_OTOGA^TES_OTOGA^Q:97-2,H:306-337^59.38%ID^E:7e-06^RecName: Full=Testin;^Eukaryota; Metazoa; Chordata; Craniata; Vertebrata; Euteleostomi; Mammalia; Eutheria; Euarchontoglires; Primates; Strepsirrhini; Lorisiformes; Galagidae; Otolemur	.	TRINITY_DN20535_c0_g1_i1.p1	2-361[+]	.	.	.	.	.	.	.	.
TRINITY_DN20555_c0_g1	TRINITY_DN20555_c0_g1_i1	UFM1_ANOGA^UFM1_ANOGA^Q:546-466,H:40-66^92.59%ID^E:4e-09^RecName: Full=Ubiquitin-fold modifier 1;^Eukaryota; Metazoa; Ecdysozoa; Arthropoda; Hexapoda; Insecta; Pterygota; Neoptera; Holometabola; Diptera; Nematocera; Culicoidea; Culicidae; Anophelinae; Anopheles	.	.	.	.	.	.	.	ENOG4111TVI^Ubiquitin-fold modifier 1	KEGG:aga:AgaP_AGAP001364`KO:K12162	GO:0005737^cellular_component^cytoplasm`GO:0005634^cellular_component^nucleus`GO:1990592^biological_process^protein K69-linked ufmylation	.
TRINITY_DN20541_c0_g1	TRINITY_DN20541_c0_g1_i1	.	.	.	.	.	.	.	.	.	.	.	.
TRINITY_DN20579_c0_g1	TRINITY_DN20579_c0_g1_i1	TRYC_MANSE^TRYC_MANSE^Q:96-1,H:160-191^65.62%ID^E:3e-06^RecName: Full=Trypsin, alkaline C;^Eukaryota; Metazoa; Ecdysozoa; Arthropoda; Hexapoda; Insecta; Pterygota; Neoptera; Holometabola; Lepidoptera; Glossata; Ditrysia; Bombycoidea; Sphingidae; Sphinginae; Sphingini; Manduca	.	.	.	.	.	.	.	.	.	GO:0005615^cellular_component^extracellular space`GO:0004252^molecular_function^serine-type endopeptidase activity	.
TRINITY_DN20579_c0_g1	TRINITY_DN20579_c0_g1_i2	TRYC_MANSE^TRYC_MANSE^Q:96-1,H:160-191^65.62%ID^E:3e-06^RecName: Full=Trypsin, alkaline C;^Eukaryota; Metazoa; Ecdysozoa; Arthropoda; Hexapoda; Insecta; Pterygota; Neoptera; Holometabola; Lepidoptera; Glossata; Ditrysia; Bombycoidea; Sphingidae; Sphinginae; Sphingini; Manduca	.	.	.	.	.	.	.	.	.	GO:0005615^cellular_component^extracellular space`GO:0004252^molecular_function^serine-type endopeptidase activity	.
TRINITY_DN20561_c0_g1	TRINITY_DN20561_c0_g1_i1	PIMT_PSEPW^PIMT_PSEPW^Q:270-1,H:113-202^98.89%ID^E:5e-57^RecName: Full=Protein-L-isoaspartate O-methyltransferase {ECO:0000255|HAMAP-Rule:MF_00090};^Bacteria; Proteobacteria; Gammaproteobacteria; Pseudomonadales; Pseudomonadaceae; Pseudomonas	.	.	.	.	.	.	.	COG2518^Catalyzes the methyl esterification of L-isoaspartyl residues in peptides and proteins that result from spontaneous decomposition of normal L-aspartyl and L-asparaginyl residues. It plays a role in the repair and or degradation of damaged proteins (By similarity)	KEGG:ppw:PputW619_4054`KO:K00573	GO:0005737^cellular_component^cytoplasm`GO:0004719^molecular_function^protein-L-isoaspartate (D-aspartate) O-methyltransferase activity`GO:0030091^biological_process^protein repair	.
TRINITY_DN20511_c0_g1	TRINITY_DN20511_c0_g1_i1	.	.	.	.	.	.	.	.	.	.	.	.
TRINITY_DN20511_c0_g1	TRINITY_DN20511_c0_g1_i2	.	.	.	.	.	.	.	.	.	.	.	.
TRINITY_DN20522_c0_g1	TRINITY_DN20522_c0_g1_i1	.	.	.	.	.	.	.	.	.	.	.	.
TRINITY_DN20516_c0_g1	TRINITY_DN20516_c0_g1_i1	.	.	TRINITY_DN20516_c0_g1_i1.p1	493-852[+]	.	.	.	.	.	.	.	.
TRINITY_DN20559_c0_g1	TRINITY_DN20559_c0_g1_i1	.	.	.	.	.	.	.	.	.	.	.	.
TRINITY_DN20559_c0_g1	TRINITY_DN20559_c0_g1_i2	.	.	.	.	.	.	.	.	.	.	.	.
TRINITY_DN20508_c0_g1	TRINITY_DN20508_c0_g1_i1	.	.	.	.	.	.	.	.	.	.	.	.
TRINITY_DN20577_c0_g1	TRINITY_DN20577_c0_g1_i1	.	.	.	.	.	.	.	.	.	.	.	.
TRINITY_DN20577_c0_g1	TRINITY_DN20577_c0_g1_i2	.	.	.	.	.	.	.	.	.	.	.	.
TRINITY_DN20523_c0_g1	TRINITY_DN20523_c0_g1_i1	.	.	.	.	.	.	.	.	.	.	.	.
TRINITY_DN20523_c0_g1	TRINITY_DN20523_c0_g1_i2	.	.	.	.	.	.	.	.	.	.	.	.
TRINITY_DN20517_c0_g1	TRINITY_DN20517_c0_g1_i1	.	.	.	.	.	.	.	.	.	.	.	.
TRINITY_DN20539_c0_g1	TRINITY_DN20539_c0_g1_i1	.	.	.	.	.	.	.	.	.	.	.	.
TRINITY_DN20591_c0_g1	TRINITY_DN20591_c0_g1_i1	.	.	.	.	.	.	.	.	.	.	.	.
TRINITY_DN20557_c0_g1	TRINITY_DN20557_c0_g1_i1	SOXA_RHIME^SOXA_RHIME^Q:6-257,H:751-836^43.02%ID^E:1e-14^RecName: Full=Sarcosine oxidase subunit alpha;^Bacteria; Proteobacteria; Alphaproteobacteria; Rhizobiales; Rhizobiaceae; Sinorhizobium/Ensifer group; Sinorhizobium	.	.	.	.	.	.	.	COG0404^The glycine cleavage system catalyzes the degradation of glycine (By similarity)	KEGG:sme:SMc02606`KO:K00302	GO:0005737^cellular_component^cytoplasm`GO:0008115^molecular_function^sarcosine oxidase activity`GO:0046653^biological_process^tetrahydrofolate metabolic process	.
TRINITY_DN20551_c0_g1	TRINITY_DN20551_c0_g1_i1	.	.	.	.	.	.	.	.	.	.	.	.
TRINITY_DN20552_c0_g1	TRINITY_DN20552_c0_g1_i1	AMIC_ECOLI^AMIC_ECOLI^Q:3-479,H:253-407^53.46%ID^E:4e-46^RecName: Full=N-acetylmuramoyl-L-alanine amidase AmiC;^Bacteria; Proteobacteria; Gammaproteobacteria; Enterobacterales; Enterobacteriaceae; Escherichia	.	TRINITY_DN20552_c0_g1_i1.p1	3-710[+]	AMIC_ECOLI^AMIC_ECOLI^Q:1-159,H:253-407^53.459%ID^E:6.9e-48^RecName: Full=N-acetylmuramoyl-L-alanine amidase AmiC;^Bacteria; Proteobacteria; Gammaproteobacteria; Enterobacterales; Enterobacteriaceae; Escherichia	PF01520.18^Amidase_3^N-acetylmuramoyl-L-alanine amidase^1-156^E:2.6e-23`PF01476.20^LysM^LysM domain^185-227^E:3e-11	.	.	COG0860^n-acetylmuramoyl-l-alanine amidase	KEGG:ecj:JW5449`KEGG:eco:b2817`KO:K01448	GO:0030288^cellular_component^outer membrane-bounded periplasmic space`GO:0042597^cellular_component^periplasmic space`GO:0008745^molecular_function^N-acetylmuramoyl-L-alanine amidase activity`GO:0071555^biological_process^cell wall organization`GO:0043093^biological_process^FtsZ-dependent cytokinesis`GO:0009253^biological_process^peptidoglycan catabolic process	GO:0008745^molecular_function^N-acetylmuramoyl-L-alanine amidase activity`GO:0009253^biological_process^peptidoglycan catabolic process
TRINITY_DN20530_c0_g1	TRINITY_DN20530_c0_g1_i1	.	.	.	.	.	.	.	.	.	.	.	.
TRINITY_DN20573_c0_g1	TRINITY_DN20573_c0_g1_i1	PAL_LEGPN^PAL_LEGPN^Q:196-426,H:70-144^40.26%ID^E:1e-07^RecName: Full=Peptidoglycan-associated lipoprotein {ECO:0000255|HAMAP-Rule:MF_02204};^Bacteria; Proteobacteria; Gammaproteobacteria; Legionellales; Legionellaceae; Legionella	.	TRINITY_DN20573_c0_g1_i1.p1	1-441[+]	PAL_LEGPN^PAL_LEGPN^Q:46-142,H:62-144^36.082%ID^E:8.77e-08^RecName: Full=Peptidoglycan-associated lipoprotein {ECO:0000255|HAMAP-Rule:MF_02204};^Bacteria; Proteobacteria; Gammaproteobacteria; Legionellales; Legionellaceae; Legionella	PF00691.20^OmpA^OmpA family^67-130^E:1.9e-08	.	.	COG2885^Ompa motb domain protein	.	GO:0009279^cellular_component^cell outer membrane`GO:0016021^cellular_component^integral component of membrane`GO:0007049^biological_process^cell cycle`GO:0051301^biological_process^cell division	.
TRINITY_DN20507_c0_g1	TRINITY_DN20507_c0_g1_i1	.	.	.	.	.	.	.	.	.	.	.	.
TRINITY_DN20507_c0_g1	TRINITY_DN20507_c0_g1_i2	.	.	.	.	.	.	.	.	.	.	.	.
TRINITY_DN20597_c0_g1	TRINITY_DN20597_c0_g1_i1	.	.	.	.	.	.	.	.	.	.	.	.
TRINITY_DN20592_c0_g1	TRINITY_DN20592_c0_g1_i1	.	.	.	.	.	.	.	.	.	.	.	.
TRINITY_DN20592_c0_g1	TRINITY_DN20592_c0_g1_i2	.	.	.	.	.	.	.	.	.	.	.	.
TRINITY_DN20588_c0_g1	TRINITY_DN20588_c0_g1_i1	.	.	.	.	.	.	.	.	.	.	.	.
TRINITY_DN38054_c0_g1	TRINITY_DN38054_c0_g1_i1	.	.	TRINITY_DN38054_c0_g1_i1.p1	3-323[+]	.	PF04500.16^FLYWCH^FLYWCH zinc finger domain^30-90^E:4e-12	.	.	.	.	.	.
TRINITY_DN38096_c0_g1	TRINITY_DN38096_c0_g1_i1	MTREX_HUMAN^MTREX_HUMAN^Q:81-1,H:989-1015^85.19%ID^E:2e-07^RecName: Full=Exosome RNA helicase MTR4 {ECO:0000305};^Eukaryota; Metazoa; Chordata; Craniata; Vertebrata; Euteleostomi; Mammalia; Eutheria; Euarchontoglires; Primates; Haplorrhini; Catarrhini; Hominidae; Homo`MTREX_HUMAN^MTREX_HUMAN^Q:480-403,H:966-991^73.08%ID^E:2e-05^RecName: Full=Exosome RNA helicase MTR4 {ECO:0000305};^Eukaryota; Met…	.	.	.	.	.	.	.	COG4581^helicase	KEGG:hsa:23517`KO:K12598	GO:0071013^cellular_component^catalytic step 2 spliceosome`GO:0005730^cellular_component^nucleolus`GO:0005654^cellular_component^nucleoplasm`GO:0005634^cellular_component^nucleus`GO:0031499^cellular_component^TRAMP complex`GO:0005524^molecular_function^ATP binding`GO:0004004^molecular_function^ATP-dependent RNA helicase activity`GO:0003723^molecular_function^RNA binding`GO:0000460^biological_proc…	.
TRINITY_DN38049_c0_g1	TRINITY_DN38049_c0_g1_i1	.	.	.	.	.	.	.	.	.	.	.	.
TRINITY_DN38049_c0_g1	TRINITY_DN38049_c0_g1_i2	.	.	.	.	.	.	.	.	.	.	.	.
TRINITY_DN38008_c0_g1	TRINITY_DN38008_c0_g1_i1	.	.	.	.	.	.	.	.	.	.	.	.
TRINITY_DN38082_c0_g1	TRINITY_DN38082_c0_g1_i1	.	.	.	.	.	.	.	.	.	.	.	.
TRINITY_DN38059_c0_g1	TRINITY_DN38059_c0_g1_i1	.	.	.	.	.	.	.	.	.	.	.	.
TRINITY_DN38077_c0_g1	TRINITY_DN38077_c0_g1_i1	.	.	.	.	.	.	.	.	.	.	.	.
TRINITY_DN38002_c0_g1	TRINITY_DN38002_c0_g1_i1	NACH_DROAN^NACH_DROAN^Q:6-527,H:288-467^25.54%ID^E:6e-07^RecName: Full=Sodium channel protein Nach;^Eukaryota; Metazoa; Ecdysozoa; Arthropoda; Hexapoda; Insecta; Pterygota; Neoptera; Holometabola; Diptera; Brachycera; Muscomorpha; Ephydroidea; Drosophilidae; Drosophila; Sophophora	.	TRINITY_DN38002_c0_g1_i1.p1	3-551[+]	NACH_DROAN^NACH_DROAN^Q:2-175,H:288-467^25.543%ID^E:3.6e-14^RecName: Full=Sodium channel protein Nach;^Eukaryota; Metazoa; Ecdysozoa; Arthropoda; Hexapoda; Insecta; Pterygota; Neoptera; Holometabola; Diptera; Brachycera; Muscomorpha; Ephydroidea; Drosophilidae; Drosophila; Sophophora	PF00858.24^ASC^Amiloride-sensitive sodium channel^6-175^E:5.8e-23	.	.	ENOG410ZNFK^acid-sensing (proton-gated) ion channel	.	GO:0016021^cellular_component^integral component of membrane`GO:0005272^molecular_function^sodium channel activity`GO:0035002^biological_process^liquid clearance, open tracheal system	GO:0005272^molecular_function^sodium channel activity`GO:0006814^biological_process^sodium ion transport`GO:0016020^cellular_component^membrane
TRINITY_DN38048_c0_g1	TRINITY_DN38048_c0_g1_i1	.	.	.	.	.	.	.	.	.	.	.	.
TRINITY_DN38056_c0_g1	TRINITY_DN38056_c0_g1_i1	CSTF2_PONAB^CSTF2_PONAB^Q:192-389,H:404-469^30.3%ID^E:0.0004^RecName: Full=Cleavage stimulation factor subunit 2;^Eukaryota; Metazoa; Chordata; Craniata; Vertebrata; Euteleostomi; Mammalia; Eutheria; Euarchontoglires; Primates; Haplorrhini; Catarrhini; Hominidae; Pongo`CSTF2_PONAB^CSTF2_PONAB^Q:216-419,H:402-469^29.41%ID^E:0.0006^RecName: Full=Cleavage stimulation factor subunit 2;^Eukaryota; Met…	.	.	.	.	.	.	.	ENOG410XQBV^cleavage stimulation factor	KEGG:pon:100171993`KO:K14407	GO:0071920^cellular_component^cleavage body`GO:0005847^cellular_component^mRNA cleavage and polyadenylation specificity factor complex`GO:0003723^molecular_function^RNA binding`GO:0006378^biological_process^mRNA polyadenylation	.
TRINITY_DN38067_c0_g1	TRINITY_DN38067_c0_g1_i1	.	.	.	.	.	.	.	.	.	.	.	.
TRINITY_DN38026_c0_g1	TRINITY_DN38026_c0_g1_i1	.	.	.	.	.	.	.	.	.	.	.	.
TRINITY_DN38026_c0_g1	TRINITY_DN38026_c0_g1_i2	.	.	.	.	.	.	.	.	.	.	.	.
TRINITY_DN38007_c0_g1	TRINITY_DN38007_c0_g1_i1	.	.	.	.	.	.	.	.	.	.	.	.
TRINITY_DN38007_c0_g1	TRINITY_DN38007_c0_g1_i2	.	.	.	.	.	.	.	.	.	.	.	.
TRINITY_DN38052_c0_g1	TRINITY_DN38052_c0_g1_i1	.	.	.	.	.	.	.	.	.	.	.	.
TRINITY_DN38017_c0_g1	TRINITY_DN38017_c0_g1_i1	.	.	.	.	.	.	.	.	.	.	.	.
TRINITY_DN38017_c0_g1	TRINITY_DN38017_c0_g1_i2	.	.	.	.	.	.	.	.	.	.	.	.
TRINITY_DN38017_c0_g1	TRINITY_DN38017_c0_g1_i3	.	.	.	.	.	.	.	.	.	.	.	.
TRINITY_DN38017_c1_g1	TRINITY_DN38017_c1_g1_i1	.	.	.	.	.	.	.	.	.	.	.	.
TRINITY_DN38085_c0_g1	TRINITY_DN38085_c0_g1_i1	.	.	.	.	.	.	.	.	.	.	.	.
TRINITY_DN38085_c0_g2	TRINITY_DN38085_c0_g2_i1	.	.	.	.	.	.	.	.	.	.	.	.
TRINITY_DN38091_c0_g1	TRINITY_DN38091_c0_g1_i1	.	.	TRINITY_DN38091_c0_g1_i1.p1	1-330[+]	.	.	.	.	.	.	.	.
TRINITY_DN38080_c0_g1	TRINITY_DN38080_c0_g1_i1	.	.	.	.	.	.	.	.	.	.	.	.
TRINITY_DN38044_c0_g1	TRINITY_DN38044_c0_g1_i1	.	.	.	.	.	.	.	.	.	.	.	.
TRINITY_DN38076_c0_g1	TRINITY_DN38076_c0_g1_i1	BEPA_VIBCH^BEPA_VIBCH^Q:509-138,H:29-152^39.52%ID^E:6e-22^RecName: Full=Putative beta-barrel assembly-enhancing protease {ECO:0000255|HAMAP-Rule:MF_00997};^Bacteria; Proteobacteria; Gammaproteobacteria; Vibrionales; Vibrionaceae; Vibrio	.	TRINITY_DN38076_c0_g1_i1.p2	944-1543[+]	PERM_HAEIN^PERM_HAEIN^Q:1-197,H:1-198^39.899%ID^E:3.32e-39^RecName: Full=Putative permease PerM homolog;^Bacteria; Proteobacteria; Gammaproteobacteria; Pasteurellales; Pasteurellaceae; Haemophilus	PF01594.16^AI-2E_transport^AI-2E family transporter^21-194^E:1.4e-25	.	.	.	.	GO:0016021^cellular_component^integral component of membrane`GO:0005886^cellular_component^plasma membrane	.
TRINITY_DN38045_c0_g1	TRINITY_DN38045_c0_g1_i1	.	.	.	.	.	.	.	.	.	.	.	.
TRINITY_DN38068_c0_g1	TRINITY_DN38068_c0_g1_i1	.	.	.	.	.	.	.	.	.	.	.	.
TRINITY_DN38041_c0_g1	TRINITY_DN38041_c0_g1_i1	.	.	.	.	.	.	.	.	.	.	.	.
TRINITY_DN38041_c0_g1	TRINITY_DN38041_c0_g1_i2	.	.	.	.	.	.	.	.	.	.	.	.
TRINITY_DN38041_c0_g1	TRINITY_DN38041_c0_g1_i3	.	.	.	.	.	.	.	.	.	.	.	.
TRINITY_DN38041_c0_g1	TRINITY_DN38041_c0_g1_i4	.	.	.	.	.	.	.	.	.	.	.	.
TRINITY_DN38078_c0_g1	TRINITY_DN38078_c0_g1_i1	.	.	TRINITY_DN38078_c0_g1_i1.p1	652-1617[+]	.	.	.	.	.	.	.	.
TRINITY_DN38078_c0_g1	TRINITY_DN38078_c0_g1_i2	.	.	TRINITY_DN38078_c0_g1_i2.p2	793-1221[+]	.	.	.	.	.	.	.	.
TRINITY_DN38078_c0_g1	TRINITY_DN38078_c0_g1_i3	.	.	TRINITY_DN38078_c0_g1_i3.p1	751-1716[+]	.	.	.	.	.	.	.	.
TRINITY_DN38089_c0_g1	TRINITY_DN38089_c0_g1_i1	ZAPE_ECOLI^ZAPE_ECOLI^Q:124-837,H:67-306^39.51%ID^E:4e-50^RecName: Full=Cell division protein ZapE {ECO:0000255|HAMAP-Rule:MF_01919};^Bacteria; Proteobacteria; Gammaproteobacteria; Enterobacterales; Enterobacteriaceae; Escherichia	.	TRINITY_DN38089_c0_g1_i1.p1	1-954[+]	ZAPE_ECOLI^ZAPE_ECOLI^Q:7-279,H:6-306^35.526%ID^E:2.01e-54^RecName: Full=Cell division protein ZapE {ECO:0000255|HAMAP-Rule:MF_01919};^Bacteria; Proteobacteria; Gammaproteobacteria; Enterobacterales; Enterobacteriaceae; Escherichia	PF03969.16^AFG1_ATPase^AFG1-like ATPase^27-284^E:1.3e-84	.	.	COG1485^AFG1 family ATPase	KEGG:ecj:JW3201`KEGG:eco:b3232`KO:K06916	GO:0032153^cellular_component^cell division site`GO:0005737^cellular_component^cytoplasm`GO:0005524^molecular_function^ATP binding`GO:0016887^molecular_function^ATPase activity`GO:0007049^biological_process^cell cycle`GO:0051301^biological_process^cell division	GO:0005524^molecular_function^ATP binding
TRINITY_DN38013_c0_g1	TRINITY_DN38013_c0_g1_i1	.	.	.	.	.	.	.	.	.	.	.	.
TRINITY_DN38013_c0_g1	TRINITY_DN38013_c0_g1_i2	.	.	.	.	.	.	.	.	.	.	.	.
TRINITY_DN38072_c0_g1	TRINITY_DN38072_c0_g1_i1	.	.	.	.	.	.	.	.	.	.	.	.
TRINITY_DN38006_c0_g1	TRINITY_DN38006_c0_g1_i1	.	.	.	.	.	.	.	.	.	.	.	.
TRINITY_DN38092_c0_g1	TRINITY_DN38092_c0_g1_i1	.	.	.	.	.	.	.	.	.	.	.	.
TRINITY_DN38033_c0_g1	TRINITY_DN38033_c0_g1_i1	.	.	.	.	.	.	.	.	.	.	.	.
TRINITY_DN38081_c0_g1	TRINITY_DN38081_c0_g1_i1	.	.	.	.	.	.	.	.	.	.	.	.
TRINITY_DN38088_c0_g1	TRINITY_DN38088_c0_g1_i1	.	.	.	.	.	.	.	.	.	.	.	.
TRINITY_DN38083_c0_g1	TRINITY_DN38083_c0_g1_i1	.	.	TRINITY_DN38083_c0_g1_i1.p1	164-1423[-]	.	PF13863.6^DUF4200^Domain of unknown function (DUF4200)^81-179^E:1.5e-08	.	.	.	.	.	.
TRINITY_DN38043_c0_g1	TRINITY_DN38043_c0_g1_i1	.	.	.	.	.	.	.	.	.	.	.	.
TRINITY_DN38043_c0_g1	TRINITY_DN38043_c0_g1_i2	.	.	.	.	.	.	.	.	.	.	.	.
TRINITY_DN38043_c0_g1	TRINITY_DN38043_c0_g1_i3	.	.	.	.	.	.	.	.	.	.	.	.
TRINITY_DN38037_c0_g1	TRINITY_DN38037_c0_g1_i1	TRET1_BOMMO^TRET1_BOMMO^Q:9-314,H:65-116^41.18%ID^E:1e-09^RecName: Full=Facilitated trehalose transporter Tret1 {ECO:0000303|PubMed:20035867};^Eukaryota; Metazoa; Ecdysozoa; Arthropoda; Hexapoda; Insecta; Pterygota; Neoptera; Holometabola; Lepidoptera; Glossata; Ditrysia; Bombycoidea; Bombycidae; Bombycinae; Bombyx	.	.	.	.	.	.	.	.	KEGG:bmor:100141437`KO:K14258	GO:0016021^cellular_component^integral component of membrane`GO:0005886^cellular_component^plasma membrane`GO:0015574^molecular_function^trehalose transmembrane transporter activity`GO:0015771^biological_process^trehalose transport	.
TRINITY_DN38037_c0_g1	TRINITY_DN38037_c0_g1_i2	TRET1_BOMMO^TRET1_BOMMO^Q:262-381,H:75-116^61.9%ID^E:2e-06^RecName: Full=Facilitated trehalose transporter Tret1 {ECO:0000303|PubMed:20035867};^Eukaryota; Metazoa; Ecdysozoa; Arthropoda; Hexapoda; Insecta; Pterygota; Neoptera; Holometabola; Lepidoptera; Glossata; Ditrysia; Bombycoidea; Bombycidae; Bombycinae; Bombyx`TRET1_BOMMO^TRET1_BOMMO^Q:9-92,H:65-92^67.86%ID^E:3e-05^RecName: Full=Facilitated…	.	.	.	.	.	.	.	.	KEGG:bmor:100141437`KO:K14258	GO:0016021^cellular_component^integral component of membrane`GO:0005886^cellular_component^plasma membrane`GO:0015574^molecular_function^trehalose transmembrane transporter activity`GO:0015771^biological_process^trehalose transport	.
TRINITY_DN38023_c0_g1	TRINITY_DN38023_c0_g1_i1	.	.	.	.	.	.	.	.	.	.	.	.
TRINITY_DN38023_c0_g1	TRINITY_DN38023_c0_g1_i2	.	.	.	.	.	.	.	.	.	.	.	.
TRINITY_DN38023_c0_g1	TRINITY_DN38023_c0_g1_i3	.	.	.	.	.	.	.	.	.	.	.	.
TRINITY_DN38034_c0_g1	TRINITY_DN38034_c0_g1_i1	.	.	.	.	.	.	.	.	.	.	.	.
TRINITY_DN38062_c0_g1	TRINITY_DN38062_c0_g1_i1	.	.	.	.	.	.	.	.	.	.	.	.
TRINITY_DN38011_c0_g1	TRINITY_DN38011_c0_g1_i1	.	.	.	.	.	.	.	.	.	.	.	.
TRINITY_DN38020_c0_g1	TRINITY_DN38020_c0_g1_i1	INT6A_XENLA^INT6A_XENLA^Q:874-948,H:299-323^68%ID^E:0.001^RecName: Full=Integrator complex subunit 6-A;^Eukaryota; Metazoa; Chordata; Craniata; Vertebrata; Euteleostomi; Amphibia; Batrachia; Anura; Pipoidea; Pipidae; Xenopodinae; Xenopus; Xenopus	.	.	.	.	.	.	.	.	KEGG:xla:735021`KO:K13143	GO:0005634^cellular_component^nucleus	.
TRINITY_DN38040_c0_g1	TRINITY_DN38040_c0_g1_i1	.	.	.	.	.	.	.	.	.	.	.	.
TRINITY_DN38093_c0_g1	TRINITY_DN38093_c0_g1_i1	.	.	.	.	.	.	.	.	.	.	.	.
TRINITY_DN38066_c0_g1	TRINITY_DN38066_c0_g1_i1	.	.	.	.	.	.	.	.	.	.	.	.
TRINITY_DN38066_c0_g1	TRINITY_DN38066_c0_g1_i2	.	.	.	.	.	.	.	.	.	.	.	.
TRINITY_DN38046_c0_g1	TRINITY_DN38046_c0_g1_i1	.	.	TRINITY_DN38046_c0_g1_i1.p1	544-1074[+]	.	PF01928.21^CYTH^CYTH domain^1-164^E:1.9e-16	.	.	.	.	.	.
TRINITY_DN38046_c0_g1	TRINITY_DN38046_c0_g1_i2	.	.	TRINITY_DN38046_c0_g1_i2.p1	81-653[+]	.	PF01928.21^CYTH^CYTH domain^15-178^E:2.5e-16	.	.	.	.	.	.
TRINITY_DN38097_c0_g1	TRINITY_DN38097_c0_g1_i1	.	.	.	.	.	.	.	.	.	.	.	.
TRINITY_DN38097_c0_g1	TRINITY_DN38097_c0_g1_i2	.	.	.	.	.	.	.	.	.	.	.	.
TRINITY_DN38028_c0_g1	TRINITY_DN38028_c0_g1_i1	.	.	.	.	.	.	.	.	.	.	.	.
TRINITY_DN38028_c0_g1	TRINITY_DN38028_c0_g1_i2	.	.	.	.	.	.	.	.	.	.	.	.
TRINITY_DN38028_c1_g1	TRINITY_DN38028_c1_g1_i1	.	.	.	.	.	.	.	.	.	.	.	.
TRINITY_DN38047_c0_g1	TRINITY_DN38047_c0_g1_i1	.	.	.	.	.	.	.	.	.	.	.	.
TRINITY_DN38069_c0_g1	TRINITY_DN38069_c0_g1_i1	.	.	.	.	.	.	.	.	.	.	.	.
TRINITY_DN38069_c0_g1	TRINITY_DN38069_c0_g1_i2	.	.	.	.	.	.	.	.	.	.	.	.
TRINITY_DN38025_c0_g1	TRINITY_DN38025_c0_g1_i1	.	.	.	.	.	.	.	.	.	.	.	.
TRINITY_DN38025_c0_g1	TRINITY_DN38025_c0_g1_i2	.	.	.	.	.	.	.	.	.	.	.	.
TRINITY_DN38025_c0_g1	TRINITY_DN38025_c0_g1_i3	.	.	.	.	.	.	.	.	.	.	.	.
TRINITY_DN38055_c0_g1	TRINITY_DN38055_c0_g1_i1	.	.	TRINITY_DN38055_c0_g1_i1.p1	241-981[+]	.	.	sigP:1^22^0.694^YES	.	.	.	.	.
TRINITY_DN38057_c0_g1	TRINITY_DN38057_c0_g1_i1	.	.	.	.	.	.	.	.	.	.	.	.
TRINITY_DN38057_c0_g1	TRINITY_DN38057_c0_g1_i2	.	.	.	.	.	.	.	.	.	.	.	.
TRINITY_DN38001_c0_g1	TRINITY_DN38001_c0_g1_i1	.	.	.	.	.	.	.	.	.	.	.	.
TRINITY_DN38001_c0_g1	TRINITY_DN38001_c0_g1_i2	.	.	.	.	.	.	.	.	.	.	.	.
TRINITY_DN38001_c0_g1	TRINITY_DN38001_c0_g1_i3	.	.	.	.	.	.	.	.	.	.	.	.
TRINITY_DN38060_c0_g1	TRINITY_DN38060_c0_g1_i1	.	.	.	.	.	.	.	.	.	.	.	.
TRINITY_DN38065_c0_g1	TRINITY_DN38065_c0_g1_i1	COQ8A_DANRE^COQ8A_DANRE^Q:259-2,H:444-495^43.02%ID^E:4e-13^RecName: Full=Atypical kinase COQ8A, mitochondrial {ECO:0000305};^Eukaryota; Metazoa; Chordata; Craniata; Vertebrata; Euteleostomi; Actinopterygii; Neopterygii; Teleostei; Ostariophysi; Cypriniformes; Cyprinidae; Danio	.	.	.	.	.	.	.	COG0661^Required, probably indirectly, for the hydroxylation of 2-octaprenylphenol to 2-octaprenyl-6-hydroxy-phenol, the fourth step in ubiquinone biosynthesis (By similarity)	KEGG:dre:437001`KO:K08869	GO:0031314^cellular_component^extrinsic component of mitochondrial inner membrane`GO:0016021^cellular_component^integral component of membrane`GO:0005739^cellular_component^mitochondrion`GO:0043531^molecular_function^ADP binding`GO:0005524^molecular_function^ATP binding`GO:0016301^molecular_function^kinase activity`GO:0016310^biological_process^phosphorylation`GO:0006468^biological_process^protei…	.
TRINITY_DN38065_c0_g1	TRINITY_DN38065_c0_g1_i2	COQ8A_DANRE^COQ8A_DANRE^Q:259-2,H:444-495^43.02%ID^E:4e-13^RecName: Full=Atypical kinase COQ8A, mitochondrial {ECO:0000305};^Eukaryota; Metazoa; Chordata; Craniata; Vertebrata; Euteleostomi; Actinopterygii; Neopterygii; Teleostei; Ostariophysi; Cypriniformes; Cyprinidae; Danio	.	.	.	.	.	.	.	COG0661^Required, probably indirectly, for the hydroxylation of 2-octaprenylphenol to 2-octaprenyl-6-hydroxy-phenol, the fourth step in ubiquinone biosynthesis (By similarity)	KEGG:dre:437001`KO:K08869	GO:0031314^cellular_component^extrinsic component of mitochondrial inner membrane`GO:0016021^cellular_component^integral component of membrane`GO:0005739^cellular_component^mitochondrion`GO:0043531^molecular_function^ADP binding`GO:0005524^molecular_function^ATP binding`GO:0016301^molecular_function^kinase activity`GO:0016310^biological_process^phosphorylation`GO:0006468^biological_process^protei…	.
TRINITY_DN38099_c0_g1	TRINITY_DN38099_c0_g1_i1	.	.	.	.	.	.	.	.	.	.	.	.
TRINITY_DN38074_c0_g1	TRINITY_DN38074_c0_g1_i1	.	.	.	.	.	.	.	.	.	.	.	.
TRINITY_DN38021_c0_g1	TRINITY_DN38021_c0_g1_i1	FATA_VIBA7^FATA_VIBA7^Q:1-1554,H:125-637^26.05%ID^E:1e-28^RecName: Full=Ferric-anguibactin receptor FatA {ECO:0000305};^Bacteria; Proteobacteria; Gammaproteobacteria; Vibrionales; Vibrionaceae; Vibrio	.	TRINITY_DN38021_c0_g1_i1.p1	1-1590[+]	FATA_VIBA7^FATA_VIBA7^Q:1-530,H:125-650^26.512%ID^E:9.4e-31^RecName: Full=Ferric-anguibactin receptor FatA {ECO:0000305};^Bacteria; Proteobacteria; Gammaproteobacteria; Vibrionales; Vibrionaceae; Vibrio	PF00593.24^TonB_dep_Rec^TonB dependent receptor^126-518^E:3.7e-31	.	.	.	.	GO:0009279^cellular_component^cell outer membrane`GO:0016021^cellular_component^integral component of membrane`GO:0005506^molecular_function^iron ion binding`GO:0038023^molecular_function^signaling receptor activity`GO:0055072^biological_process^iron ion homeostasis`GO:0015891^biological_process^siderophore transport	.
TRINITY_DN38032_c0_g1	TRINITY_DN38032_c0_g1_i1	.	.	.	.	.	.	.	.	.	.	.	.
TRINITY_DN38058_c0_g1	TRINITY_DN38058_c0_g1_i1	.	.	.	.	.	.	.	.	.	.	.	.
TRINITY_DN38058_c0_g1	TRINITY_DN38058_c0_g1_i2	.	.	.	.	.	.	.	.	.	.	.	.
TRINITY_DN38024_c0_g1	TRINITY_DN38024_c0_g1_i1	.	.	.	.	.	.	.	.	.	.	.	.
TRINITY_DN38016_c0_g1	TRINITY_DN38016_c0_g1_i1	ALDHY_YEASX^ALDHY_YEASX^Q:331-245,H:187-215^72.41%ID^E:9e-07^RecName: Full=Aldehyde dehydrogenase 2, mitochondrial;^Eukaryota; Fungi; Dikarya; Ascomycota; Saccharomycotina; Saccharomycetes; Saccharomycetales; Saccharomycetaceae; Saccharomyces	.	.	.	.	.	.	.	.	.	GO:0005759^cellular_component^mitochondrial matrix`GO:0004029^molecular_function^aldehyde dehydrogenase (NAD) activity`GO:0043878^molecular_function^glyceraldehyde-3-phosphate dehydrogenase (NAD+) (non-phosphorylating) activity`GO:0006081^biological_process^cellular aldehyde metabolic process`GO:0006068^biological_process^ethanol catabolic process	.
TRINITY_DN38016_c0_g1	TRINITY_DN38016_c0_g1_i2	ALDHY_YEASX^ALDHY_YEASX^Q:331-227,H:187-221^62.86%ID^E:8e-07^RecName: Full=Aldehyde dehydrogenase 2, mitochondrial;^Eukaryota; Fungi; Dikarya; Ascomycota; Saccharomycotina; Saccharomycetes; Saccharomycetales; Saccharomycetaceae; Saccharomyces	.	.	.	.	.	.	.	.	.	GO:0005759^cellular_component^mitochondrial matrix`GO:0004029^molecular_function^aldehyde dehydrogenase (NAD) activity`GO:0043878^molecular_function^glyceraldehyde-3-phosphate dehydrogenase (NAD+) (non-phosphorylating) activity`GO:0006081^biological_process^cellular aldehyde metabolic process`GO:0006068^biological_process^ethanol catabolic process	.
TRINITY_DN38051_c0_g1	TRINITY_DN38051_c0_g1_i1	TOLL6_DROME^TOLL6_DROME^Q:4647-1087,H:76-1248^40.25%ID^E:0^RecName: Full=Toll-like receptor 6 {ECO:0000305};^Eukaryota; Metazoa; Ecdysozoa; Arthropoda; Hexapoda; Insecta; Pterygota; Neoptera; Holometabola; Diptera; Brachycera; Muscomorpha; Ephydroidea; Drosophilidae; Drosophila; Sophophora	.	TRINITY_DN38051_c0_g1_i1.p1	718-4740[-]	TOLL6_DROME^TOLL6_DROME^Q:32-1218,H:76-1248^40.704%ID^E:0^RecName: Full=Toll-like receptor 6 {ECO:0000305};^Eukaryota; Metazoa; Ecdysozoa; Arthropoda; Hexapoda; Insecta; Pterygota; Neoptera; Holometabola; Diptera; Brachycera; Muscomorpha; Ephydroidea; Drosophilidae; Drosophila; Sophophora	PF13516.6^LRR_6^Leucine Rich repeat^113-126^E:590`PF00560.33^LRR_1^Leucine Rich Repeat^114-126^E:200`PF13516.6^LRR_6^Leucine Rich repeat^167-179^E:13`PF13855.6^LRR_8^Leucine rich repeat^169-212^E:9.7e-08`PF00560.33^LRR_1^Leucine Rich Repeat^169-188^E:8.8`PF00560.33^LRR_1^Leucine Rich Repeat^192-209^E:7.2`PF13516.6^LRR_6^Leucine Rich repeat^192-205^E:68`PF13516.6^LRR_6^Leucine Rich repeat^226-240^…	sigP:1^23^0.851^YES	.	COG4886^leucine Rich Repeat	KEGG:dme:Dmel_CG7250	GO:0016021^cellular_component^integral component of membrane`GO:0005886^cellular_component^plasma membrane`GO:0005030^molecular_function^neurotrophin receptor activity`GO:0003401^biological_process^axis elongation`GO:0060026^biological_process^convergent extension`GO:0070983^biological_process^dendrite guidance	GO:0005515^molecular_function^protein binding`GO:0007165^biological_process^signal transduction
TRINITY_DN38038_c0_g1	TRINITY_DN38038_c0_g1_i1	.	.	.	.	.	.	.	.	.	.	.	.
TRINITY_DN38038_c1_g1	TRINITY_DN38038_c1_g1_i1	.	.	.	.	.	.	.	.	.	.	.	.
TRINITY_DN38053_c0_g1	TRINITY_DN38053_c0_g1_i1	.	.	.	.	.	.	.	.	.	.	.	.
TRINITY_DN38053_c1_g1	TRINITY_DN38053_c1_g1_i1	.	.	.	.	.	.	.	.	.	.	.	.
TRINITY_DN38029_c0_g1	TRINITY_DN38029_c0_g1_i1	.	.	.	.	.	.	.	.	.	.	.	.
TRINITY_DN38029_c1_g1	TRINITY_DN38029_c1_g1_i1	.	.	.	.	.	.	.	.	.	.	.	.
TRINITY_DN38014_c0_g1	TRINITY_DN38014_c0_g1_i1	.	.	.	.	.	.	.	.	.	.	.	.
TRINITY_DN38073_c0_g1	TRINITY_DN38073_c0_g1_i1	GALE_KLEPN^GALE_KLEPN^Q:145-333,H:27-96^45.83%ID^E:2e-06^RecName: Full=UDP-glucose 4-epimerase;^Bacteria; Proteobacteria; Gammaproteobacteria; Enterobacterales; Enterobacteriaceae; Klebsiella	.	.	.	.	.	.	.	COG1087^udp-glucose 4-epimerase	.	GO:0050662^molecular_function^coenzyme binding`GO:0003978^molecular_function^UDP-glucose 4-epimerase activity`GO:0006012^biological_process^galactose metabolic process	.
TRINITY_DN38030_c0_g1	TRINITY_DN38030_c0_g1_i1	G6PD_ZYMMO^G6PD_ZYMMO^Q:315-1,H:248-350^66.67%ID^E:3e-39^RecName: Full=Glucose-6-phosphate 1-dehydrogenase {ECO:0000255|HAMAP-Rule:MF_00966};^Bacteria; Proteobacteria; Alphaproteobacteria; Sphingomonadales; Sphingomonadaceae; Zymomonas	.	TRINITY_DN38030_c0_g1_i1.p2	1-315[-]	G6PD_ZYMMO^G6PD_ZYMMO^Q:1-105,H:248-350^66.667%ID^E:4.34e-40^RecName: Full=Glucose-6-phosphate 1-dehydrogenase {ECO:0000255|HAMAP-Rule:MF_00966};^Bacteria; Proteobacteria; Alphaproteobacteria; Sphingomonadales; Sphingomonadaceae; Zymomonas	PF02781.16^G6PD_C^Glucose-6-phosphate dehydrogenase, C-terminal domain^1-104^E:1.6e-42	.	.	.	KEGG:zmo:ZMO0367`KO:K00036	GO:0004345^molecular_function^glucose-6-phosphate dehydrogenase activity`GO:0050661^molecular_function^NADP binding`GO:0006006^biological_process^glucose metabolic process`GO:0006098^biological_process^pentose-phosphate shunt	GO:0004345^molecular_function^glucose-6-phosphate dehydrogenase activity`GO:0050661^molecular_function^NADP binding`GO:0006006^biological_process^glucose metabolic process`GO:0055114^biological_process^oxidation-reduction process
TRINITY_DN38030_c0_g1	TRINITY_DN38030_c0_g1_i2	G6PD_SYNY3^G6PD_SYNY3^Q:519-28,H:311-473^49.39%ID^E:9e-47^RecName: Full=Glucose-6-phosphate 1-dehydrogenase {ECO:0000255|HAMAP-Rule:MF_00966};^Bacteria; Cyanobacteria; Synechococcales; Merismopediaceae; Synechocystis	.	TRINITY_DN38030_c0_g1_i2.p2	1-519[-]	G6PD_SYNY3^G6PD_SYNY3^Q:1-164,H:311-473^49.39%ID^E:8.61e-48^RecName: Full=Glucose-6-phosphate 1-dehydrogenase {ECO:0000255|HAMAP-Rule:MF_00966};^Bacteria; Cyanobacteria; Synechococcales; Merismopediaceae; Synechocystis	PF02781.16^G6PD_C^Glucose-6-phosphate dehydrogenase, C-terminal domain^2-173^E:4.7e-53	.	.	.	KEGG:syn:slr1843`KO:K00036	GO:0004345^molecular_function^glucose-6-phosphate dehydrogenase activity`GO:0050661^molecular_function^NADP binding`GO:0006006^biological_process^glucose metabolic process`GO:0006098^biological_process^pentose-phosphate shunt	GO:0004345^molecular_function^glucose-6-phosphate dehydrogenase activity`GO:0050661^molecular_function^NADP binding`GO:0006006^biological_process^glucose metabolic process`GO:0055114^biological_process^oxidation-reduction process
TRINITY_DN38030_c1_g1	TRINITY_DN38030_c1_g1_i1	G6PD_THEMA^G6PD_THEMA^Q:280-2,H:244-336^47.31%ID^E:2e-25^RecName: Full=Glucose-6-phosphate 1-dehydrogenase {ECO:0000255|HAMAP-Rule:MF_00966};^Bacteria; Thermotogae; Thermotogales; Thermotogaceae; Thermotoga	.	.	.	.	.	.	.	COG0364^Glucose-6-phosphate 1-dehydrogenase	KEGG:tma:TM1155`KO:K00036	GO:0004345^molecular_function^glucose-6-phosphate dehydrogenase activity`GO:0050661^molecular_function^NADP binding`GO:0006006^biological_process^glucose metabolic process`GO:0006098^biological_process^pentose-phosphate shunt	.
TRINITY_DN38094_c0_g1	TRINITY_DN38094_c0_g1_i1	.	.	.	.	.	.	.	.	.	.	.	.
TRINITY_DN38035_c0_g1	TRINITY_DN38035_c0_g1_i1	.	.	TRINITY_DN38035_c0_g1_i1.p1	2-319[+]	.	.	.	.	.	.	.	.
TRINITY_DN38035_c0_g1	TRINITY_DN38035_c0_g1_i2	.	.	.	.	.	.	.	.	.	.	.	.
TRINITY_DN38095_c0_g1	TRINITY_DN38095_c0_g1_i1	DHX9_XENLA^DHX9_XENLA^Q:75-1,H:805-829^88%ID^E:2e-05^RecName: Full=ATP-dependent RNA helicase A protein {ECO:0000250|UniProtKB:Q08211};^Eukaryota; Metazoa; Chordata; Craniata; Vertebrata; Euteleostomi; Amphibia; Batrachia; Anura; Pipoidea; Pipidae; Xenopodinae; Xenopus; Xenopus	.	.	.	.	.	.	.	.	KEGG:xla:447207`KO:K13184	GO:0015629^cellular_component^actin cytoskeleton`GO:0070937^cellular_component^CRD-mediated mRNA stability complex`GO:0005737^cellular_component^cytoplasm`GO:0036464^cellular_component^cytoplasmic ribonucleoprotein granule`GO:0035068^cellular_component^micro-ribonucleoprotein complex`GO:0005815^cellular_component^microtubule organizing center`GO:0016604^cellular_component^nuclear body`GO:0097165^…	.
TRINITY_DN38022_c0_g1	TRINITY_DN38022_c0_g1_i1	NUSA_COXBU^NUSA_COXBU^Q:213-584,H:1-127^55.91%ID^E:4e-23^RecName: Full=Transcription termination/antitermination protein NusA {ECO:0000255|HAMAP-Rule:MF_00945};^Bacteria; Proteobacteria; Gammaproteobacteria; Legionellales; Coxiellaceae; Coxiella	.	TRINITY_DN38022_c0_g1_i1.p2	213-584[+]	NUSA_SALTY^NUSA_SALTY^Q:1-124,H:1-122^58.065%ID^E:8.25e-37^RecName: Full=Transcription termination/antitermination protein NusA {ECO:0000255|HAMAP-Rule:MF_00945};^Bacteria; Proteobacteria; Gammaproteobacteria; Enterobacterales; Enterobacteriaceae; Salmonella	PF08529.11^NusA_N^NusA N-terminal domain^4-124^E:3.4e-36	.	.	COG0195^Transcription elongation factor NusA	KEGG:stm:STM3287`KO:K02600	GO:0005829^cellular_component^cytosol`GO:0003700^molecular_function^DNA-binding transcription factor activity`GO:0000166^molecular_function^nucleotide binding`GO:0003723^molecular_function^RNA binding`GO:0006353^biological_process^DNA-templated transcription, termination`GO:0031564^biological_process^transcription antitermination	GO:0003700^molecular_function^DNA-binding transcription factor activity`GO:0031554^biological_process^regulation of DNA-templated transcription, termination
TRINITY_DN38004_c0_g1	TRINITY_DN38004_c0_g1_i1	.	.	.	.	.	.	.	.	.	.	.	.
TRINITY_DN38064_c0_g1	TRINITY_DN38064_c0_g1_i1	S22AD_HUMAN^S22AD_HUMAN^Q:236-1603,H:57-515^29.18%ID^E:5e-46^RecName: Full=Solute carrier family 22 member 13;^Eukaryota; Metazoa; Chordata; Craniata; Vertebrata; Euteleostomi; Mammalia; Eutheria; Euarchontoglires; Primates; Haplorrhini; Catarrhini; Hominidae; Homo	.	TRINITY_DN38064_c0_g1_i1.p1	83-1654[+]	ORCT_DROME^ORCT_DROME^Q:20-517,H:14-529^30.134%ID^E:2.37e-52^RecName: Full=Organic cation transporter protein;^Eukaryota; Metazoa; Ecdysozoa; Arthropoda; Hexapoda; Insecta; Pterygota; Neoptera; Holometabola; Diptera; Brachycera; Muscomorpha; Ephydroidea; Drosophilidae; Drosophila; Sophophora	PF07690.16^MFS_1^Major Facilitator Superfamily^129-460^E:4.2e-18`PF00083.24^Sugar_tr^Sugar (and other) transporter^132-495^E:1.3e-18	.	.	ENOG410XSRI^solute carrier family 22	KEGG:dme:Dmel_CG6331`KO:K08202	GO:0016021^cellular_component^integral component of membrane`GO:0022857^molecular_function^transmembrane transporter activity`GO:0006915^biological_process^apoptotic process`GO:0006811^biological_process^ion transport	GO:0055085^biological_process^transmembrane transport`GO:0016021^cellular_component^integral component of membrane`GO:0022857^molecular_function^transmembrane transporter activity
TRINITY_DN38090_c0_g1	TRINITY_DN38090_c0_g1_i1	.	.	.	.	.	.	.	.	.	.	.	.
TRINITY_DN38010_c0_g1	TRINITY_DN38010_c0_g1_i1	ACRD_ECOLI^ACRD_ECOLI^Q:32-598,H:142-337^27.64%ID^E:5e-08^RecName: Full=Probable aminoglycoside efflux pump;^Bacteria; Proteobacteria; Gammaproteobacteria; Enterobacterales; Enterobacteriaceae; Escherichia	.	TRINITY_DN38010_c0_g1_i1.p1	2-778[+]	ACRD_ECOLI^ACRD_ECOLI^Q:14-259,H:145-398^28.794%ID^E:7.23e-20^RecName: Full=Probable aminoglycoside efflux pump;^Bacteria; Proteobacteria; Gammaproteobacteria; Enterobacterales; Enterobacteriaceae; Escherichia	PF00873.19^ACR_tran^AcrB/AcrD/AcrF family^21-259^E:5.5e-43	.	.	COG0841^acriflavin resistance protein	KEGG:ecj:JW2454`KEGG:eco:b2470`KO:K18324	GO:0016021^cellular_component^integral component of membrane`GO:0016020^cellular_component^membrane`GO:0005886^cellular_component^plasma membrane`GO:0015238^molecular_function^drug transmembrane transporter activity`GO:0015307^molecular_function^drug:proton antiporter activity`GO:0015562^molecular_function^efflux transmembrane transporter activity`GO:0006855^biological_process^drug transmembrane …	GO:0022857^molecular_function^transmembrane transporter activity`GO:0055085^biological_process^transmembrane transport`GO:0016020^cellular_component^membrane
TRINITY_DN38050_c0_g1	TRINITY_DN38050_c0_g1_i1	.	.	.	.	.	.	.	.	.	.	.	.
TRINITY_DN38050_c0_g1	TRINITY_DN38050_c0_g1_i2	.	.	.	.	.	.	.	.	.	.	.	.
TRINITY_DN38087_c0_g1	TRINITY_DN38087_c0_g1_i1	.	.	.	.	.	.	.	.	.	.	.	.
TRINITY_DN38042_c0_g1	TRINITY_DN38042_c0_g1_i1	.	.	.	.	.	.	.	.	.	.	.	.
TRINITY_DN38086_c0_g1	TRINITY_DN38086_c0_g1_i1	SCAPE_HUMAN^SCAPE_HUMAN^Q:262-2,H:605-691^44.83%ID^E:3e-11^RecName: Full=S phase cyclin A-associated protein in the endoplasmic reticulum;^Eukaryota; Metazoa; Chordata; Craniata; Vertebrata; Euteleostomi; Mammalia; Eutheria; Euarchontoglires; Primates; Haplorrhini; Catarrhini; Hominidae; Homo	.	.	.	.	.	.	.	ENOG410XPXB^S-phase cyclin A-associated protein in the ER	KEGG:hsa:49855	GO:0005829^cellular_component^cytosol`GO:0005783^cellular_component^endoplasmic reticulum`GO:0005634^cellular_component^nucleus`GO:0003676^molecular_function^nucleic acid binding`GO:0008270^molecular_function^zinc ion binding	.
TRINITY_DN38086_c0_g1	TRINITY_DN38086_c0_g1_i2	SCAPE_HUMAN^SCAPE_HUMAN^Q:262-2,H:605-691^44.83%ID^E:3e-11^RecName: Full=S phase cyclin A-associated protein in the endoplasmic reticulum;^Eukaryota; Metazoa; Chordata; Craniata; Vertebrata; Euteleostomi; Mammalia; Eutheria; Euarchontoglires; Primates; Haplorrhini; Catarrhini; Hominidae; Homo	.	.	.	.	.	.	.	ENOG410XPXB^S-phase cyclin A-associated protein in the ER	KEGG:hsa:49855	GO:0005829^cellular_component^cytosol`GO:0005783^cellular_component^endoplasmic reticulum`GO:0005634^cellular_component^nucleus`GO:0003676^molecular_function^nucleic acid binding`GO:0008270^molecular_function^zinc ion binding	.
TRINITY_DN38075_c0_g1	TRINITY_DN38075_c0_g1_i1	.	.	.	.	.	.	.	.	.	.	.	.
TRINITY_DN38100_c0_g1	TRINITY_DN38100_c0_g1_i1	.	.	.	.	.	.	.	.	.	.	.	.
TRINITY_DN38100_c0_g1	TRINITY_DN38100_c0_g1_i2	.	.	TRINITY_DN38100_c0_g1_i2.p1	4-438[-]	.	.	.	.	.	.	.	.
TRINITY_DN38100_c0_g1	TRINITY_DN38100_c0_g1_i3	ANT_BPP1^ANT_BPP1^Q:584-844,H:121-208^40.62%ID^E:9e-09^RecName: Full=Antirepressor protein 1;^Viruses; dsDNA viruses, no RNA stage; Caudovirales; Myoviridae; P1virus	.	TRINITY_DN38100_c0_g1_i3.p2	539-1018[+]	ANT_BPP1^ANT_BPP1^Q:3-102,H:109-208^39.45%ID^E:9.79e-12^RecName: Full=Antirepressor protein 1;^Viruses; dsDNA viruses, no RNA stage; Caudovirales; Myoviridae; P1virus	.	.	.	.	.	GO:0003677^molecular_function^DNA binding	.
TRINITY_DN38031_c0_g1	TRINITY_DN38031_c0_g1_i1	.	.	.	.	.	.	.	.	.	.	.	.
TRINITY_DN38039_c0_g1	TRINITY_DN38039_c0_g1_i1	.	.	.	.	.	.	.	.	.	.	.	.
TRINITY_DN38039_c0_g1	TRINITY_DN38039_c0_g1_i2	.	.	.	.	.	.	.	.	.	.	.	.
TRINITY_DN38015_c0_g1	TRINITY_DN38015_c0_g1_i1	.	.	.	.	.	.	.	.	.	.	.	.
TRINITY_DN38015_c0_g2	TRINITY_DN38015_c0_g2_i1	.	.	.	.	.	.	.	.	.	.	.	.
TRINITY_DN38015_c0_g2	TRINITY_DN38015_c0_g2_i2	.	.	.	.	.	.	.	.	.	.	.	.
TRINITY_DN38005_c0_g1	TRINITY_DN38005_c0_g1_i1	TPPC5_MOUSE^TPPC5_MOUSE^Q:436-516,H:157-183^74.07%ID^E:1e-07^RecName: Full=Trafficking protein particle complex subunit 5;^Eukaryota; Metazoa; Chordata; Craniata; Vertebrata; Euteleostomi; Mammalia; Eutheria; Euarchontoglires; Glires; Rodentia; Myomorpha; Muroidea; Muridae; Murinae; Mus; Mus`TPPC5_MOUSE^TPPC5_MOUSE^Q:1-87,H:128-156^72.41%ID^E:6e-07^RecName: Full=Trafficking protein particle compl…	.	.	.	.	.	.	.	COG5128^trafficking protein particle complex	KEGG:mmu:66682`KO:K20280	GO:0005783^cellular_component^endoplasmic reticulum`GO:0030008^cellular_component^TRAPP complex`GO:1990070^cellular_component^TRAPPI protein complex`GO:1990071^cellular_component^TRAPPII protein complex`GO:1990072^cellular_component^TRAPPIII protein complex`GO:0006888^biological_process^endoplasmic reticulum to Golgi vesicle-mediated transport	.
TRINITY_DN38071_c0_g1	TRINITY_DN38071_c0_g1_i1	.	.	.	.	.	.	.	.	.	.	.	.
TRINITY_DN38071_c0_g1	TRINITY_DN38071_c0_g1_i2	.	.	.	.	.	.	.	.	.	.	.	.
TRINITY_DN38071_c1_g1	TRINITY_DN38071_c1_g1_i1	.	.	.	.	.	.	.	.	.	.	.	.
TRINITY_DN38018_c0_g1	TRINITY_DN38018_c0_g1_i1	S61A1_BOVIN^S61A1_BOVIN^Q:389-457,H:47-69^95.65%ID^E:7e-07^RecName: Full=Protein transport protein Sec61 subunit alpha isoform 1;^Eukaryota; Metazoa; Chordata; Craniata; Vertebrata; Euteleostomi; Mammalia; Eutheria; Laurasiatheria; Cetartiodactyla; Ruminantia; Pecora; Bovidae; Bovinae; Bos	.	.	.	.	.	.	.	COG0201^The central subunit of the protein translocation channel SecYEG. Consists of two halves formed by TMs 1-5 and 6-10. These two domains form a lateral gate at the front which open onto the bilayer between TMs 2 and 7, and are clamped together by SecE at the back. The channel is closed by both a pore ring composed of hydrophobic SecY resides and a short helix (helix 2A) on the extracellular …	KEGG:bta:505064`KO:K10956	GO:0005783^cellular_component^endoplasmic reticulum`GO:0005789^cellular_component^endoplasmic reticulum membrane`GO:0030176^cellular_component^integral component of endoplasmic reticulum membrane`GO:0005784^cellular_component^Sec61 translocon complex`GO:0008320^molecular_function^protein transmembrane transporter activity`GO:0043022^molecular_function^ribosome binding`GO:0005048^molecular_functio…	.
TRINITY_DN38018_c0_g1	TRINITY_DN38018_c0_g1_i2	S61A1_BOVIN^S61A1_BOVIN^Q:199-279,H:44-69^85.19%ID^E:4e-07^RecName: Full=Protein transport protein Sec61 subunit alpha isoform 1;^Eukaryota; Metazoa; Chordata; Craniata; Vertebrata; Euteleostomi; Mammalia; Eutheria; Laurasiatheria; Cetartiodactyla; Ruminantia; Pecora; Bovidae; Bovinae; Bos	.	.	.	.	.	.	.	COG0201^The central subunit of the protein translocation channel SecYEG. Consists of two halves formed by TMs 1-5 and 6-10. These two domains form a lateral gate at the front which open onto the bilayer between TMs 2 and 7, and are clamped together by SecE at the back. The channel is closed by both a pore ring composed of hydrophobic SecY resides and a short helix (helix 2A) on the extracellular …	KEGG:bta:505064`KO:K10956	GO:0005783^cellular_component^endoplasmic reticulum`GO:0005789^cellular_component^endoplasmic reticulum membrane`GO:0030176^cellular_component^integral component of endoplasmic reticulum membrane`GO:0005784^cellular_component^Sec61 translocon complex`GO:0008320^molecular_function^protein transmembrane transporter activity`GO:0043022^molecular_function^ribosome binding`GO:0005048^molecular_functio…	.
TRINITY_DN38027_c0_g1	TRINITY_DN38027_c0_g1_i1	.	.	.	.	.	.	.	.	.	.	.	.
TRINITY_DN38079_c0_g1	TRINITY_DN38079_c0_g1_i1	MBTH_MYCTO^MBTH_MYCTO^Q:390-232,H:18-70^49.06%ID^E:8e-12^RecName: Full=Protein MbtH;^Bacteria; Actinobacteria; Corynebacteriales; Mycobacteriaceae; Mycobacterium; Mycobacterium tuberculosis complex	.	.	.	.	.	.	.	.	KEGG:mtc:MT2445.1`KO:K05375	.	.
TRINITY_DN38084_c0_g1	TRINITY_DN38084_c0_g1_i1	RTBS_DROME^RTBS_DROME^Q:450-10,H:509-654^39.47%ID^E:1e-18^RecName: Full=Probable RNA-directed DNA polymerase from transposon BS;^Eukaryota; Metazoa; Ecdysozoa; Arthropoda; Hexapoda; Insecta; Pterygota; Neoptera; Holometabola; Diptera; Brachycera; Muscomorpha; Ephydroidea; Drosophilidae; Drosophila; Sophophora	.	TRINITY_DN38084_c0_g1_i1.p1	1-453[-]	RTBS_DROME^RTBS_DROME^Q:2-148,H:509-654^39.474%ID^E:1.67e-19^RecName: Full=Probable RNA-directed DNA polymerase from transposon BS;^Eukaryota; Metazoa; Ecdysozoa; Arthropoda; Hexapoda; Insecta; Pterygota; Neoptera; Holometabola; Diptera; Brachycera; Muscomorpha; Ephydroidea; Drosophilidae; Drosophila; Sophophora	PF00078.27^RVT_1^Reverse transcriptase (RNA-dependent DNA polymerase)^5-148^E:2.5e-26	.	.	.	.	GO:0003964^molecular_function^RNA-directed DNA polymerase activity`GO:0006313^biological_process^transposition, DNA-mediated	.
TRINITY_DN38084_c0_g1	TRINITY_DN38084_c0_g1_i2	RTBS_DROME^RTBS_DROME^Q:368-3,H:527-647^36.22%ID^E:6e-11^RecName: Full=Probable RNA-directed DNA polymerase from transposon BS;^Eukaryota; Metazoa; Ecdysozoa; Arthropoda; Hexapoda; Insecta; Pterygota; Neoptera; Holometabola; Diptera; Brachycera; Muscomorpha; Ephydroidea; Drosophilidae; Drosophila; Sophophora	.	TRINITY_DN38084_c0_g1_i2.p1	3-383[-]	RTBS_DROME^RTBS_DROME^Q:6-127,H:527-647^36.22%ID^E:1.41e-11^RecName: Full=Probable RNA-directed DNA polymerase from transposon BS;^Eukaryota; Metazoa; Ecdysozoa; Arthropoda; Hexapoda; Insecta; Pterygota; Neoptera; Holometabola; Diptera; Brachycera; Muscomorpha; Ephydroidea; Drosophilidae; Drosophila; Sophophora	PF00078.27^RVT_1^Reverse transcriptase (RNA-dependent DNA polymerase)^3-127^E:6.1e-18	.	.	.	.	GO:0003964^molecular_function^RNA-directed DNA polymerase activity`GO:0006313^biological_process^transposition, DNA-mediated	.
TRINITY_DN72069_c0_g1	TRINITY_DN72069_c0_g1_i1	.	.	.	.	.	.	.	.	.	.	.	.
TRINITY_DN72099_c0_g1	TRINITY_DN72099_c0_g1_i1	.	.	.	.	.	.	.	.	.	.	.	.
TRINITY_DN72050_c0_g1	TRINITY_DN72050_c0_g1_i1	.	.	.	.	.	.	.	.	.	.	.	.
TRINITY_DN72021_c0_g1	TRINITY_DN72021_c0_g1_i1	M130_STRPU^M130_STRPU^Q:32-193,H:420-471^38.89%ID^E:0.0004^RecName: Full=Mesenchyme-specific cell surface glycoprotein;^Eukaryota; Metazoa; Echinodermata; Eleutherozoa; Echinozoa; Echinoidea; Euechinoidea; Echinacea; Echinoida; Strongylocentrotidae; Strongylocentrotus	.	.	.	.	.	.	.	.	.	GO:0031225^cellular_component^anchored component of membrane`GO:0005886^cellular_component^plasma membrane	.
TRINITY_DN72033_c0_g1	TRINITY_DN72033_c0_g1_i1	.	.	.	.	.	.	.	.	.	.	.	.
TRINITY_DN72009_c0_g1	TRINITY_DN72009_c0_g1_i1	.	.	.	.	.	.	.	.	.	.	.	.
TRINITY_DN72016_c0_g1	TRINITY_DN72016_c0_g1_i1	.	.	.	.	.	.	.	.	.	.	.	.
TRINITY_DN72017_c0_g1	TRINITY_DN72017_c0_g1_i1	.	.	.	.	.	.	.	.	.	.	.	.
TRINITY_DN72028_c0_g1	TRINITY_DN72028_c0_g1_i1	.	.	.	.	.	.	.	.	.	.	.	.
TRINITY_DN72028_c1_g1	TRINITY_DN72028_c1_g1_i1	.	.	.	.	.	.	.	.	.	.	.	.
TRINITY_DN72020_c0_g1	TRINITY_DN72020_c0_g1_i1	.	.	.	.	.	.	.	.	.	.	.	.
TRINITY_DN72087_c0_g1	TRINITY_DN72087_c0_g1_i1	.	.	.	.	.	.	.	.	.	.	.	.
TRINITY_DN72080_c0_g1	TRINITY_DN72080_c0_g1_i1	.	.	.	.	.	.	.	.	.	.	.	.
TRINITY_DN72051_c0_g1	TRINITY_DN72051_c0_g1_i1	.	.	.	.	.	.	.	.	.	.	.	.
TRINITY_DN72055_c0_g1	TRINITY_DN72055_c0_g1_i1	.	.	.	.	.	.	.	.	.	.	.	.
TRINITY_DN72004_c0_g1	TRINITY_DN72004_c0_g1_i1	ILVD_GEOKA^ILVD_GEOKA^Q:1-216,H:82-153^90.28%ID^E:1e-41^RecName: Full=Dihydroxy-acid dehydratase {ECO:0000255|HAMAP-Rule:MF_00012};^Bacteria; Firmicutes; Bacilli; Bacillales; Bacillaceae; Geobacillus; Geobacillus thermoleovorans group	.	.	.	.	.	.	.	COG0129^Dihydroxy-acid dehydratase	KEGG:gka:GK2046`KO:K01687	GO:0051539^molecular_function^4 iron, 4 sulfur cluster binding`GO:0004160^molecular_function^dihydroxy-acid dehydratase activity`GO:0046872^molecular_function^metal ion binding`GO:0009097^biological_process^isoleucine biosynthetic process`GO:0009099^biological_process^valine biosynthetic process	.
TRINITY_DN72029_c0_g1	TRINITY_DN72029_c0_g1_i1	.	.	.	.	.	.	.	.	.	.	.	.
TRINITY_DN72077_c0_g1	TRINITY_DN72077_c0_g1_i1	.	.	.	.	.	.	.	.	.	.	.	.
TRINITY_DN72049_c0_g1	TRINITY_DN72049_c0_g1_i1	.	.	.	.	.	.	.	.	.	.	.	.
TRINITY_DN72026_c0_g1	TRINITY_DN72026_c0_g1_i1	.	.	.	.	.	.	.	.	.	.	.	.
TRINITY_DN72096_c0_g1	TRINITY_DN72096_c0_g1_i1	.	.	.	.	.	.	.	.	.	.	.	.
TRINITY_DN72014_c0_g1	TRINITY_DN72014_c0_g1_i1	B3AT_ONCMY^B3AT_ONCMY^Q:248-346,H:693-725^54.55%ID^E:9e-05^RecName: Full=Band 3 anion exchange protein;^Eukaryota; Metazoa; Chordata; Craniata; Vertebrata; Euteleostomi; Actinopterygii; Neopterygii; Teleostei; Protacanthopterygii; Salmoniformes; Salmonidae; Salmoninae; Oncorhynchus	.	TRINITY_DN72014_c0_g1_i1.p1	1-348[-]	.	.	.	.	.	.	.	.
TRINITY_DN72018_c0_g1	TRINITY_DN72018_c0_g1_i1	.	.	.	.	.	.	.	.	.	.	.	.
TRINITY_DN72053_c0_g1	TRINITY_DN72053_c0_g1_i1	.	.	.	.	.	.	.	.	.	.	.	.
TRINITY_DN72039_c0_g1	TRINITY_DN72039_c0_g1_i1	.	.	TRINITY_DN72039_c0_g1_i1.p1	118-426[-]	.	.	sigP:1^17^0.83^YES	.	.	.	.	.
TRINITY_DN72015_c0_g1	TRINITY_DN72015_c0_g1_i1	.	.	.	.	.	.	.	.	.	.	.	.
TRINITY_DN72063_c0_g1	TRINITY_DN72063_c0_g1_i1	YDDH_ECOLI^YDDH_ECOLI^Q:292-2,H:6-104^49.49%ID^E:4e-29^RecName: Full=Uncharacterized protein YddH;^Bacteria; Proteobacteria; Gammaproteobacteria; Enterobacterales; Enterobacteriaceae; Escherichia	.	TRINITY_DN72063_c0_g1_i1.p2	2-298[-]	YDDH_ECOLI^YDDH_ECOLI^Q:3-99,H:6-104^49.495%ID^E:3.5e-30^RecName: Full=Uncharacterized protein YddH;^Bacteria; Proteobacteria; Gammaproteobacteria; Enterobacterales; Enterobacteriaceae; Escherichia	PF01613.18^Flavin_Reduct^Flavin reductase like domain^17-95^E:1.6e-09	.	.	COG1853^flavin reductase domain protein, FMN-binding	KEGG:ecj:JW1457`KEGG:eco:b1462	GO:0010181^molecular_function^FMN binding	GO:0010181^molecular_function^FMN binding
TRINITY_DN72068_c0_g1	TRINITY_DN72068_c0_g1_i1	.	.	.	.	.	.	.	.	.	.	.	.
TRINITY_DN72022_c0_g1	TRINITY_DN72022_c0_g1_i1	.	.	.	.	.	.	.	.	.	.	.	.
TRINITY_DN72083_c0_g1	TRINITY_DN72083_c0_g1_i1	YEGQ_ECOLI^YEGQ_ECOLI^Q:447-1,H:247-395^72.48%ID^E:5e-72^RecName: Full=Uncharacterized protease YegQ;^Bacteria; Proteobacteria; Gammaproteobacteria; Enterobacterales; Enterobacteriaceae; Escherichia	.	TRINITY_DN72083_c0_g1_i1.p2	1-447[-]	YEGQ_ECOLI^YEGQ_ECOLI^Q:1-149,H:247-395^72.483%ID^E:1.67e-73^RecName: Full=Uncharacterized protease YegQ;^Bacteria; Proteobacteria; Gammaproteobacteria; Enterobacterales; Enterobacteriaceae; Escherichia	PF01136.19^Peptidase_U32^Peptidase family U32^2-96^E:1.3e-31`PF16325.5^Peptidase_U32_C^Peptidase family U32 C-terminal domain^113-148^E:4.9e-09	.	.	COG0826^Peptidase U32	KEGG:ecj:JW2066`KEGG:eco:b2081`KO:K08303	GO:0005829^cellular_component^cytosol`GO:0008233^molecular_function^peptidase activity	GO:0008233^molecular_function^peptidase activity`GO:0006508^biological_process^proteolysis
TRINITY_DN72092_c0_g1	TRINITY_DN72092_c0_g1_i1	.	.	.	.	.	.	.	.	.	.	.	.
TRINITY_DN72058_c0_g1	TRINITY_DN72058_c0_g1_i1	.	.	.	.	.	.	.	.	.	.	.	.
TRINITY_DN72005_c0_g1	TRINITY_DN72005_c0_g1_i1	.	.	.	.	.	.	.	.	.	.	.	.
TRINITY_DN72100_c0_g1	TRINITY_DN72100_c0_g1_i1	.	.	.	.	.	.	.	.	.	.	.	.
TRINITY_DN72036_c0_g1	TRINITY_DN72036_c0_g1_i1	YUSS_BACSU^YUSS_BACSU^Q:235-2,H:18-95^57.69%ID^E:2e-25^RecName: Full=Short-chain dehydrogenase/reductase homolog YusS;^Bacteria; Firmicutes; Bacilli; Bacillales; Bacillaceae; Bacillus	.	.	.	.	.	.	.	.	KEGG:bsu:BSU32910	.	.
TRINITY_DN72084_c0_g1	TRINITY_DN72084_c0_g1_i1	PRTC_DICCH^PRTC_DICCH^Q:240-55,H:366-422^48.39%ID^E:5e-06^RecName: Full=Serralysin C;^Bacteria; Proteobacteria; Gammaproteobacteria; Enterobacterales; Pectobacteriaceae; Dickeya	.	.	.	.	.	.	.	.	.	GO:0031012^cellular_component^extracellular matrix`GO:0005615^cellular_component^extracellular space`GO:0005509^molecular_function^calcium ion binding`GO:0004222^molecular_function^metalloendopeptidase activity`GO:0008270^molecular_function^zinc ion binding	.
TRINITY_DN72031_c0_g1	TRINITY_DN72031_c0_g1_i1	ATP6_AZOSB^ATP6_AZOSB^Q:1-294,H:143-235^65.35%ID^E:1e-34^RecName: Full=ATP synthase subunit a {ECO:0000255|HAMAP-Rule:MF_01393};^Bacteria; Proteobacteria; Betaproteobacteria; Rhodocyclales; Zoogloeaceae; Azoarcus	.	TRINITY_DN72031_c0_g1_i1.p1	1-312[+]	ATP6_AZOSB^ATP6_AZOSB^Q:1-98,H:143-235^69.697%ID^E:2.13e-39^RecName: Full=ATP synthase subunit a {ECO:0000255|HAMAP-Rule:MF_01393};^Bacteria; Proteobacteria; Betaproteobacteria; Rhodocyclales; Zoogloeaceae; Azoarcus	PF00119.20^ATP-synt_A^ATP synthase A chain^4-97^E:1.4e-21	.	.	COG0356^it plays a direct role in the translocation of protons across the membrane (By similarity)	KEGG:azo:azo0153`KO:K02108	GO:0016021^cellular_component^integral component of membrane`GO:0005886^cellular_component^plasma membrane`GO:0045263^cellular_component^proton-transporting ATP synthase complex, coupling factor F(o)`GO:0046933^molecular_function^proton-transporting ATP synthase activity, rotational mechanism`GO:0015986^biological_process^ATP synthesis coupled proton transport	GO:0015078^molecular_function^proton transmembrane transporter activity`GO:0015986^biological_process^ATP synthesis coupled proton transport`GO:0045263^cellular_component^proton-transporting ATP synthase complex, coupling factor F(o)
TRINITY_DN72044_c0_g1	TRINITY_DN72044_c0_g1_i1	.	.	.	.	.	.	.	.	.	.	.	.
TRINITY_DN72064_c0_g1	TRINITY_DN72064_c0_g1_i1	.	.	TRINITY_DN72064_c0_g1_i1.p1	1-339[+]	.	.	.	.	.	.	.	.
TRINITY_DN72043_c0_g1	TRINITY_DN72043_c0_g1_i1	.	.	.	.	.	.	.	.	.	.	.	.
TRINITY_DN72062_c0_g1	TRINITY_DN72062_c0_g1_i1	4CL1_DICDI^4CL1_DICDI^Q:1-255,H:382-463^47.06%ID^E:7e-19^RecName: Full=Probable 4-coumarate--CoA ligase 1;^Eukaryota; Amoebozoa; Mycetozoa; Dictyostelids; Dictyosteliales; Dictyosteliaceae; Dictyostelium	.	.	.	.	.	.	.	COG0318^Amp-dependent synthetase and ligase	KEGG:ddi:DDB_G0284831`KO:K01904	GO:0016207^molecular_function^4-coumarate-CoA ligase activity`GO:0005524^molecular_function^ATP binding`GO:0009698^biological_process^phenylpropanoid metabolic process	.
TRINITY_DN72034_c0_g1	TRINITY_DN72034_c0_g1_i1	RSMH_PSEF5^RSMH_PSEF5^Q:58-285,H:239-314^98.68%ID^E:2e-44^RecName: Full=Ribosomal RNA small subunit methyltransferase H {ECO:0000255|HAMAP-Rule:MF_01007};^Bacteria; Proteobacteria; Gammaproteobacteria; Pseudomonadales; Pseudomonadaceae; Pseudomonas	.	.	.	.	.	.	.	COG0275^Specifically methylates the N4 position of cytidine in position 1402 (C1402) of 16S rRNA (By similarity)	KEGG:pfl:PFL_5069`KO:K03438	GO:0005737^cellular_component^cytoplasm`GO:0071424^molecular_function^rRNA (cytosine-N4-)-methyltransferase activity`GO:0070475^biological_process^rRNA base methylation	.
TRINITY_DN72030_c0_g1	TRINITY_DN72030_c0_g1_i1	.	.	.	.	.	.	.	.	.	.	.	.
TRINITY_DN72086_c0_g1	TRINITY_DN72086_c0_g1_i1	.	.	.	.	.	.	.	.	.	.	.	.
TRINITY_DN72059_c0_g1	TRINITY_DN72059_c0_g1_i1	MET14_DROME^MET14_DROME^Q:69-1,H:215-237^91.3%ID^E:2e-06^RecName: Full=N6-adenosine-methyltransferase non-catalytic subunit {ECO:0000305};^Eukaryota; Metazoa; Ecdysozoa; Arthropoda; Hexapoda; Insecta; Pterygota; Neoptera; Holometabola; Diptera; Brachycera; Muscomorpha; Ephydroidea; Drosophilidae; Drosophila; Sophophora	.	.	.	.	.	.	.	ENOG410XQ0H^Methyltransferase like 14	KEGG:dme:Dmel_CG7818`KO:K05925	GO:0005737^cellular_component^cytoplasm`GO:0005634^cellular_component^nucleus`GO:0036396^cellular_component^RNA N6-methyladenosine methyltransferase complex`GO:0001734^molecular_function^mRNA (N6-adenosine)-methyltransferase activity`GO:0003723^molecular_function^RNA binding`GO:0030154^biological_process^cell differentiation`GO:0030237^biological_process^female sex determination`GO:0080009^biolog…	.
TRINITY_DN72027_c0_g1	TRINITY_DN72027_c0_g1_i1	.	.	.	.	.	.	.	.	.	.	.	.
TRINITY_DN72070_c0_g1	TRINITY_DN72070_c0_g1_i1	.	.	.	.	.	.	.	.	.	.	.	.
TRINITY_DN72011_c0_g1	TRINITY_DN72011_c0_g1_i1	.	.	.	.	.	.	.	.	.	.	.	.
TRINITY_DN72047_c0_g1	TRINITY_DN72047_c0_g1_i1	.	.	.	.	.	.	.	.	.	.	.	.
TRINITY_DN72073_c0_g1	TRINITY_DN72073_c0_g1_i1	YIW2_YEAST^YIW2_YEAST^Q:6-512,H:24-191^40%ID^E:5e-35^RecName: Full=Uncharacterized protein YIR042C;^Eukaryota; Fungi; Dikarya; Ascomycota; Saccharomycotina; Saccharomycetes; Saccharomycetales; Saccharomycetaceae; Saccharomyces	.	TRINITY_DN72073_c0_g1_i1.p1	3-512[+]	YIW2_YEAST^YIW2_YEAST^Q:2-170,H:24-191^40%ID^E:4.07e-36^RecName: Full=Uncharacterized protein YIR042C;^Eukaryota; Fungi; Dikarya; Ascomycota; Saccharomycotina; Saccharomycetes; Saccharomycetales; Saccharomycetaceae; Saccharomyces	PF13302.7^Acetyltransf_3^Acetyltransferase (GNAT) domain^16-152^E:5e-11	.	.	.	KEGG:sce:YIR042C	GO:1990189^molecular_function^peptide-serine-N-acetyltransferase activity`GO:0008999^molecular_function^ribosomal-protein-alanine N-acetyltransferase activity`GO:0017198^biological_process^N-terminal peptidyl-serine acetylation	.
TRINITY_DN72097_c0_g1	TRINITY_DN72097_c0_g1_i1	.	.	.	.	.	.	.	.	.	.	.	.
TRINITY_DN72019_c0_g1	TRINITY_DN72019_c0_g1_i1	.	.	.	.	.	.	.	.	.	.	.	.
TRINITY_DN72091_c0_g1	TRINITY_DN72091_c0_g1_i1	.	.	.	.	.	.	.	.	.	.	.	.
TRINITY_DN72012_c0_g1	TRINITY_DN72012_c0_g1_i1	.	.	.	.	.	.	.	.	.	.	.	.
TRINITY_DN72037_c0_g1	TRINITY_DN72037_c0_g1_i1	.	.	.	.	.	.	.	.	.	.	.	.
TRINITY_DN72102_c0_g1	TRINITY_DN72102_c0_g1_i1	.	.	.	.	.	.	.	.	.	.	.	.
TRINITY_DN72042_c0_g1	TRINITY_DN72042_c0_g1_i1	.	.	.	.	.	.	.	.	.	.	.	.
TRINITY_DN72013_c0_g1	TRINITY_DN72013_c0_g1_i1	.	.	.	.	.	.	.	.	.	.	.	.
TRINITY_DN72048_c0_g1	TRINITY_DN72048_c0_g1_i1	.	.	.	.	.	.	.	.	.	.	.	.
TRINITY_DN72007_c0_g1	TRINITY_DN72007_c0_g1_i1	.	.	.	.	.	.	.	.	.	.	.	.
TRINITY_DN72101_c0_g1	TRINITY_DN72101_c0_g1_i1	.	.	.	.	.	.	.	.	.	.	.	.
TRINITY_DN72078_c0_g1	TRINITY_DN72078_c0_g1_i1	.	.	.	.	.	.	.	.	.	.	.	.
TRINITY_DN72076_c0_g1	TRINITY_DN72076_c0_g1_i1	.	.	.	.	.	.	.	.	.	.	.	.
TRINITY_DN72032_c0_g1	TRINITY_DN72032_c0_g1_i1	TLDD_SHIFL^TLDD_SHIFL^Q:1-213,H:126-196^47.89%ID^E:4e-14^RecName: Full=Metalloprotease TldD homolog;^Bacteria; Proteobacteria; Gammaproteobacteria; Enterobacterales; Enterobacteriaceae; Shigella	.	.	.	.	.	.	.	COG0312^peptidase U62 modulator of DNA gyrase	KEGG:sfl:SF3283`KEGG:sfx:S3499`KO:K03568	GO:0008237^molecular_function^metallopeptidase activity	.
TRINITY_DN72040_c0_g1	TRINITY_DN72040_c0_g1_i1	TRMJ_PSEAB^TRMJ_PSEAB^Q:447-4,H:32-179^66.22%ID^E:3e-59^RecName: Full=tRNA (cytidine/uridine/adenosine-2'-O-)-methyltransferase TrmJ {ECO:0000305};^Bacteria; Proteobacteria; Gammaproteobacteria; Pseudomonadales; Pseudomonadaceae; Pseudomonas	.	TRINITY_DN72040_c0_g1_i1.p2	1-447[-]	TRMJ_PSEAB^TRMJ_PSEAB^Q:1-148,H:32-179^66.216%ID^E:6.89e-69^RecName: Full=tRNA (cytidine/uridine/adenosine-2'-O-)-methyltransferase TrmJ {ECO:0000305};^Bacteria; Proteobacteria; Gammaproteobacteria; Pseudomonadales; Pseudomonadaceae; Pseudomonas	PF00588.19^SpoU_methylase^SpoU rRNA Methylase family^2-124^E:3.2e-21	.	.	.	KEGG:pau:PA14_14690`KO:K15396	GO:0005737^cellular_component^cytoplasm`GO:0003723^molecular_function^RNA binding`GO:0008173^molecular_function^RNA methyltransferase activity`GO:0008033^biological_process^tRNA processing	GO:0003723^molecular_function^RNA binding`GO:0008173^molecular_function^RNA methyltransferase activity`GO:0006396^biological_process^RNA processing
TRINITY_DN72057_c0_g1	TRINITY_DN72057_c0_g1_i1	.	.	.	.	.	.	.	.	.	.	.	.
TRINITY_DN72066_c0_g1	TRINITY_DN72066_c0_g1_i1	.	.	.	.	.	.	.	.	.	.	.	.
TRINITY_DN72054_c0_g1	TRINITY_DN72054_c0_g1_i1	.	.	TRINITY_DN72054_c0_g1_i1.p1	1-348[-]	.	.	.	.	.	.	.	.
TRINITY_DN72071_c0_g1	TRINITY_DN72071_c0_g1_i1	.	.	.	.	.	.	.	.	.	.	.	.
TRINITY_DN72025_c0_g1	TRINITY_DN72025_c0_g1_i1	.	.	.	.	.	.	.	.	.	.	.	.
TRINITY_DN72010_c0_g1	TRINITY_DN72010_c0_g1_i1	.	.	.	.	.	.	.	.	.	.	.	.
TRINITY_DN72046_c0_g1	TRINITY_DN72046_c0_g1_i1	.	.	TRINITY_DN72046_c0_g1_i1.p1	3-317[+]	.	.	.	.	.	.	.	.
TRINITY_DN72081_c0_g1	TRINITY_DN72081_c0_g1_i1	.	.	.	.	.	.	.	.	.	.	.	.
TRINITY_DN72093_c0_g1	TRINITY_DN72093_c0_g1_i1	.	.	.	.	.	.	.	.	.	.	.	.
TRINITY_DN72045_c0_g1	TRINITY_DN72045_c0_g1_i1	.	.	.	.	.	.	.	.	.	.	.	.
TRINITY_DN72103_c0_g1	TRINITY_DN72103_c0_g1_i1	.	.	.	.	.	.	.	.	.	.	.	.
TRINITY_DN72056_c0_g1	TRINITY_DN72056_c0_g1_i1	.	.	.	.	.	.	.	.	.	.	.	.
TRINITY_DN72074_c0_g1	TRINITY_DN72074_c0_g1_i1	PERR_ECOLI^PERR_ECOLI^Q:759-238,H:113-287^31.67%ID^E:8e-13^RecName: Full=HTH-type transcriptional regulator PerR;^Bacteria; Proteobacteria; Gammaproteobacteria; Enterobacterales; Enterobacteriaceae; Escherichia	.	TRINITY_DN72074_c0_g1_i1.p2	181-759[-]	PERR_ECOLI^PERR_ECOLI^Q:1-174,H:113-287^31.667%ID^E:1.33e-13^RecName: Full=HTH-type transcriptional regulator PerR;^Bacteria; Proteobacteria; Gammaproteobacteria; Enterobacterales; Enterobacteriaceae; Escherichia	PF03466.20^LysR_substrate^LysR substrate binding domain^1-178^E:3e-24	.	.	ENOG410Z3XZ^nucleic acid binding transcription factor activity	KEGG:ecj:JW0244`KEGG:eco:b0254	GO:0003700^molecular_function^DNA-binding transcription factor activity`GO:0042802^molecular_function^identical protein binding`GO:0043565^molecular_function^sequence-specific DNA binding`GO:0006351^biological_process^transcription, DNA-templated	.
TRINITY_DN72052_c0_g1	TRINITY_DN72052_c0_g1_i1	TAMB_ECOLI^TAMB_ECOLI^Q:32-460,H:961-1106^35.14%ID^E:1e-13^RecName: Full=Translocation and assembly module subunit TamB {ECO:0000303|PubMed:22466966};^Bacteria; Proteobacteria; Gammaproteobacteria; Enterobacterales; Enterobacteriaceae; Escherichia	.	TRINITY_DN72052_c0_g1_i1.p2	2-466[+]	TAMB_ECOLI^TAMB_ECOLI^Q:11-153,H:961-1106^35.135%ID^E:2.14e-14^RecName: Full=Translocation and assembly module subunit TamB {ECO:0000303|PubMed:22466966};^Bacteria; Proteobacteria; Gammaproteobacteria; Enterobacterales; Enterobacteriaceae; Escherichia	PF04357.13^TamB^TamB, inner membrane protein subunit of TAM complex^1-155^E:1.6e-23	.	.	COG2911^exported protein	KEGG:ecj:JW4180`KEGG:eco:b4221`KO:K09800	GO:0005887^cellular_component^integral component of plasma membrane`GO:0097347^cellular_component^TAM protein secretion complex`GO:0009306^biological_process^protein secretion	.
TRINITY_DN72008_c0_g1	TRINITY_DN72008_c0_g1_i1	.	.	.	.	.	.	.	.	.	.	.	.
TRINITY_DN72067_c0_g1	TRINITY_DN72067_c0_g1_i1	.	.	.	.	.	.	.	.	.	.	.	.
TRINITY_DN72035_c0_g1	TRINITY_DN72035_c0_g1_i1	.	.	.	.	.	.	.	.	.	.	.	.
TRINITY_DN72006_c0_g1	TRINITY_DN72006_c0_g1_i1	YPAA_LACLA^YPAA_LACLA^Q:108-434,H:11-119^31.53%ID^E:6e-08^RecName: Full=Uncharacterized protein YpaA;^Bacteria; Firmicutes; Bacilli; Lactobacillales; Streptococcaceae; Lactococcus	.	.	.	.	.	.	.	COG3759^Membrane	KEGG:lla:L101688`KO:K08987	.	.
TRINITY_DN72079_c0_g1	TRINITY_DN72079_c0_g1_i1	.	.	.	.	.	.	.	.	.	.	.	.
TRINITY_DN71935_c0_g1	TRINITY_DN71935_c0_g1_i1	.	.	.	.	.	.	.	.	.	.	.	.
TRINITY_DN71928_c0_g1	TRINITY_DN71928_c0_g1_i1	ABCGN_DICDI^ABCGN_DICDI^Q:289-366,H:140-165^80.77%ID^E:2e-06^RecName: Full=ABC transporter G family member 23;^Eukaryota; Amoebozoa; Mycetozoa; Dictyostelids; Dictyosteliales; Dictyosteliaceae; Dictyostelium	.	.	.	.	.	.	.	COG1131^(ABC) transporter	KEGG:ddi:DDB_G0269026	GO:0016021^cellular_component^integral component of membrane`GO:0005524^molecular_function^ATP binding`GO:0016887^molecular_function^ATPase activity	.
TRINITY_DN71960_c0_g1	TRINITY_DN71960_c0_g1_i1	.	.	.	.	.	.	.	.	.	.	.	.
TRINITY_DN71934_c0_g1	TRINITY_DN71934_c0_g1_i1	.	.	.	.	.	.	.	.	.	.	.	.
TRINITY_DN71918_c0_g1	TRINITY_DN71918_c0_g1_i1	.	.	TRINITY_DN71918_c0_g1_i1.p1	509-805[+]	.	.	.	.	.	.	.	.
TRINITY_DN71924_c0_g1	TRINITY_DN71924_c0_g1_i1	.	.	.	.	.	.	.	.	.	.	.	.
TRINITY_DN71950_c0_g1	TRINITY_DN71950_c0_g1_i1	.	.	.	.	.	.	.	.	.	.	.	.
TRINITY_DN71983_c0_g1	TRINITY_DN71983_c0_g1_i1	.	.	.	.	.	.	.	.	.	.	.	.
TRINITY_DN71981_c0_g1	TRINITY_DN71981_c0_g1_i1	PUR4_PSEPF^PUR4_PSEPF^Q:274-2,H:896-986^90.11%ID^E:3e-49^RecName: Full=Phosphoribosylformylglycinamidine synthase {ECO:0000255|HAMAP-Rule:MF_00419};^Bacteria; Proteobacteria; Gammaproteobacteria; Pseudomonadales; Pseudomonadaceae; Pseudomonas	.	.	.	.	.	.	.	COG0046^phosphoribosylformylglycinamidine synthase`COG0047^phosphoribosylformylglycinamidine synthase	KEGG:pfo:Pfl01_0999`KO:K01952	GO:0005737^cellular_component^cytoplasm`GO:0005524^molecular_function^ATP binding`GO:0046872^molecular_function^metal ion binding`GO:0004642^molecular_function^phosphoribosylformylglycinamidine synthase activity`GO:0006189^biological_process^'de novo' IMP biosynthetic process`GO:0006541^biological_process^glutamine metabolic process	.
TRINITY_DN71958_c0_g1	TRINITY_DN71958_c0_g1_i1	.	.	.	.	.	.	.	.	.	.	.	.
TRINITY_DN71996_c0_g1	TRINITY_DN71996_c0_g1_i1	.	.	.	.	.	.	.	.	.	.	.	.
TRINITY_DN72002_c0_g1	TRINITY_DN72002_c0_g1_i1	.	.	TRINITY_DN72002_c0_g1_i1.p3	54-413[+]	BTUB_VIBCB^BTUB_VIBCB^Q:12-120,H:1-101^24.771%ID^E:2.15e-05^RecName: Full=Vitamin B12 transporter BtuB {ECO:0000255|HAMAP-Rule:MF_01531};^Bacteria; Proteobacteria; Gammaproteobacteria; Vibrionales; Vibrionaceae; Vibrio	PF07715.15^Plug^TonB-dependent Receptor Plug Domain^55-120^E:4.2e-08	sigP:1^30^0.466^YES	.	COG4206^tonB-dependent Receptor	KEGG:vca:M892_11380`KEGG:vha:VIBHAR_00261`KO:K16092	GO:0009279^cellular_component^cell outer membrane`GO:0046930^cellular_component^pore complex`GO:0015420^molecular_function^cobalamin-transporting ATPase activity`GO:0015288^molecular_function^porin activity`GO:0006811^biological_process^ion transport	.
TRINITY_DN71943_c0_g1	TRINITY_DN71943_c0_g1_i1	.	.	.	.	.	.	.	.	.	.	.	.
TRINITY_DN71911_c0_g1	TRINITY_DN71911_c0_g1_i1	.	.	.	.	.	.	.	.	.	.	.	.
TRINITY_DN71930_c0_g1	TRINITY_DN71930_c0_g1_i1	.	.	.	.	.	.	.	.	.	.	.	.
TRINITY_DN71919_c0_g1	TRINITY_DN71919_c0_g1_i1	TDRKH_BOMMO^TDRKH_BOMMO^Q:350-270,H:339-365^100%ID^E:1e-10^RecName: Full=Tudor and KH domain-containing protein homolog {ECO:0000305};^Eukaryota; Metazoa; Ecdysozoa; Arthropoda; Hexapoda; Insecta; Pterygota; Neoptera; Holometabola; Lepidoptera; Glossata; Ditrysia; Bombycoidea; Bombycidae; Bombycinae; Bombyx	.	.	.	.	.	.	.	ENOG410Z0DP^A kinase (PRKA) anchor protein 1	.	GO:0016021^cellular_component^integral component of membrane`GO:0005741^cellular_component^mitochondrial outer membrane`GO:0003723^molecular_function^RNA binding`GO:0030154^biological_process^cell differentiation`GO:0031047^biological_process^gene silencing by RNA`GO:1990511^biological_process^piRNA biosynthetic process`GO:0007283^biological_process^spermatogenesis	.
TRINITY_DN71941_c0_g1	TRINITY_DN71941_c0_g1_i1	.	.	.	.	.	.	.	.	.	.	.	.
TRINITY_DN71980_c0_g1	TRINITY_DN71980_c0_g1_i1	.	.	.	.	.	.	.	.	.	.	.	.
TRINITY_DN71932_c0_g1	TRINITY_DN71932_c0_g1_i1	.	.	TRINITY_DN71932_c0_g1_i1.p1	34-354[+]	.	.	.	.	.	.	.	.
TRINITY_DN71993_c0_g1	TRINITY_DN71993_c0_g1_i1	.	.	.	.	.	.	.	.	.	.	.	.
TRINITY_DN71982_c0_g1	TRINITY_DN71982_c0_g1_i1	.	.	.	.	.	.	.	.	.	.	.	.
TRINITY_DN71936_c0_g1	TRINITY_DN71936_c0_g1_i1	.	.	.	.	.	.	.	.	.	.	.	.
TRINITY_DN71984_c0_g1	TRINITY_DN71984_c0_g1_i1	.	.	.	.	.	.	.	.	.	.	.	.
TRINITY_DN71966_c0_g1	TRINITY_DN71966_c0_g1_i1	.	.	.	.	.	.	.	.	.	.	.	.
TRINITY_DN71910_c0_g1	TRINITY_DN71910_c0_g1_i1	.	.	.	.	.	.	.	.	.	.	.	.
TRINITY_DN71969_c0_g1	TRINITY_DN71969_c0_g1_i1	.	.	.	.	.	.	.	.	.	.	.	.
TRINITY_DN71973_c0_g1	TRINITY_DN71973_c0_g1_i1	KALRN_HUMAN^KALRN_HUMAN^Q:85-8,H:1441-1466^88.46%ID^E:6e-07^RecName: Full=Kalirin {ECO:0000250|UniProtKB:P97924};^Eukaryota; Metazoa; Chordata; Craniata; Vertebrata; Euteleostomi; Mammalia; Eutheria; Euarchontoglires; Primates; Haplorrhini; Catarrhini; Hominidae; Homo	.	.	.	.	.	.	.	.	KEGG:hsa:8997`KO:K15048	GO:0015629^cellular_component^actin cytoskeleton`GO:0005829^cellular_component^cytosol`GO:0070062^cellular_component^extracellular exosome`GO:0005654^cellular_component^nucleoplasm`GO:0005524^molecular_function^ATP binding`GO:0005096^molecular_function^GTPase activator activity`GO:0005085^molecular_function^guanyl-nucleotide exchange factor activity`GO:0046872^molecular_function^metal ion binding…	.
TRINITY_DN71970_c0_g1	TRINITY_DN71970_c0_g1_i1	.	.	.	.	.	.	.	.	.	.	.	.
TRINITY_DN71974_c0_g1	TRINITY_DN71974_c0_g1_i1	.	.	.	.	.	.	.	.	.	.	.	.
TRINITY_DN71926_c0_g1	TRINITY_DN71926_c0_g1_i1	.	.	.	.	.	.	.	.	.	.	.	.
TRINITY_DN71975_c0_g1	TRINITY_DN71975_c0_g1_i1	.	.	.	.	.	.	.	.	.	.	.	.
TRINITY_DN71923_c0_g1	TRINITY_DN71923_c0_g1_i1	.	.	.	.	.	.	.	.	.	.	.	.
TRINITY_DN71978_c0_g1	TRINITY_DN71978_c0_g1_i1	.	.	.	.	.	.	.	.	.	.	.	.
TRINITY_DN71909_c0_g1	TRINITY_DN71909_c0_g1_i1	.	.	.	.	.	.	.	.	.	.	.	.
TRINITY_DN71957_c0_g1	TRINITY_DN71957_c0_g1_i1	.	.	.	.	.	.	.	.	.	.	.	.
TRINITY_DN71957_c0_g1	TRINITY_DN71957_c0_g1_i2	.	.	.	.	.	.	.	.	.	.	.	.
TRINITY_DN71992_c0_g1	TRINITY_DN71992_c0_g1_i1	.	.	.	.	.	.	.	.	.	.	.	.
TRINITY_DN71904_c0_g1	TRINITY_DN71904_c0_g1_i1	.	.	.	.	.	.	.	.	.	.	.	.
TRINITY_DN71907_c0_g1	TRINITY_DN71907_c0_g1_i1	.	.	.	.	.	.	.	.	.	.	.	.
TRINITY_DN71938_c0_g1	TRINITY_DN71938_c0_g1_i1	.	.	.	.	.	.	.	.	.	.	.	.
TRINITY_DN71948_c0_g1	TRINITY_DN71948_c0_g1_i1	.	.	.	.	.	.	.	.	.	.	.	.
TRINITY_DN71955_c0_g1	TRINITY_DN71955_c0_g1_i1	.	.	.	.	.	.	.	.	.	.	.	.
TRINITY_DN71946_c0_g1	TRINITY_DN71946_c0_g1_i1	.	.	.	.	.	.	.	.	.	.	.	.
TRINITY_DN71944_c0_g1	TRINITY_DN71944_c0_g1_i1	.	.	.	.	.	.	.	.	.	.	.	.
TRINITY_DN71915_c0_g1	TRINITY_DN71915_c0_g1_i1	.	.	.	.	.	.	.	.	.	.	.	.
TRINITY_DN71949_c0_g1	TRINITY_DN71949_c0_g1_i1	.	.	.	.	.	.	.	.	.	.	.	.
TRINITY_DN71965_c0_g1	TRINITY_DN71965_c0_g1_i1	.	.	TRINITY_DN71965_c0_g1_i1.p1	2-466[+]	.	PF04235.12^DUF418^Protein of unknown function (DUF418)^55-149^E:3e-06	.	.	.	.	.	.
TRINITY_DN71931_c0_g1	TRINITY_DN71931_c0_g1_i1	NADA_METMA^NADA_METMA^Q:2-307,H:44-145^67.65%ID^E:3e-43^RecName: Full=Quinolinate synthase A {ECO:0000255|HAMAP-Rule:MF_00568};^Archaea; Euryarchaeota; Stenosarchaea group; Methanomicrobia; Methanosarcinales; Methanosarcinaceae; Methanosarcina	.	TRINITY_DN71931_c0_g1_i1.p1	2-307[+]	NADA_METMA^NADA_METMA^Q:1-102,H:44-145^67.647%ID^E:1.86e-44^RecName: Full=Quinolinate synthase A {ECO:0000255|HAMAP-Rule:MF_00568};^Archaea; Euryarchaeota; Stenosarchaea group; Methanomicrobia; Methanosarcinales; Methanosarcinaceae; Methanosarcina	PF02445.16^NadA^Quinolinate synthetase A protein^1-102^E:4.5e-46	.	.	COG0379^Catalyzes the condensation of iminoaspartate with dihydroxyacetone phosphate to form quinolinate (By similarity)	KEGG:mma:MM_2073`KO:K03517	GO:0005737^cellular_component^cytoplasm`GO:0051539^molecular_function^4 iron, 4 sulfur cluster binding`GO:0046872^molecular_function^metal ion binding`GO:0008987^molecular_function^quinolinate synthetase A activity`GO:0009435^biological_process^NAD biosynthetic process	GO:0008987^molecular_function^quinolinate synthetase A activity`GO:0051539^molecular_function^4 iron, 4 sulfur cluster binding`GO:0009435^biological_process^NAD biosynthetic process
TRINITY_DN71921_c0_g1	TRINITY_DN71921_c0_g1_i1	.	.	.	.	.	.	.	.	.	.	.	.
TRINITY_DN71913_c0_g1	TRINITY_DN71913_c0_g1_i1	.	.	TRINITY_DN71913_c0_g1_i1.p1	66-599[-]	.	.	.	.	.	.	.	.
TRINITY_DN72000_c0_g1	TRINITY_DN72000_c0_g1_i1	.	.	.	.	.	.	.	.	.	.	.	.
TRINITY_DN71925_c0_g1	TRINITY_DN71925_c0_g1_i1	.	.	TRINITY_DN71925_c0_g1_i1.p3	3-308[+]	.	.	.	.	.	.	.	.
TRINITY_DN71906_c0_g1	TRINITY_DN71906_c0_g1_i1	WDR35_HUMAN^WDR35_HUMAN^Q:3-83,H:673-699^70.37%ID^E:1e-06^RecName: Full=WD repeat-containing protein 35;^Eukaryota; Metazoa; Chordata; Craniata; Vertebrata; Euteleostomi; Mammalia; Eutheria; Euarchontoglires; Primates; Haplorrhini; Catarrhini; Hominidae; Homo	.	.	.	.	.	.	.	ENOG410XNSQ^WD repeat domain 35	KEGG:hsa:57539`KO:K19674	GO:0005930^cellular_component^axoneme`GO:0005813^cellular_component^centrosome`GO:0036064^cellular_component^ciliary basal body`GO:0097542^cellular_component^ciliary tip`GO:0005929^cellular_component^cilium`GO:0030991^cellular_component^intraciliary transport particle A`GO:0035091^molecular_function^phosphatidylinositol binding`GO:0071333^biological_process^cellular response to glucose stimulus`G…	.
TRINITY_DN71988_c0_g1	TRINITY_DN71988_c0_g1_i1	CBPA1_DROME^CBPA1_DROME^Q:157-2,H:275-326^34.62%ID^E:7e-06^RecName: Full=Zinc carboxypeptidase A 1;^Eukaryota; Metazoa; Ecdysozoa; Arthropoda; Hexapoda; Insecta; Pterygota; Neoptera; Holometabola; Diptera; Brachycera; Muscomorpha; Ephydroidea; Drosophilidae; Drosophila; Sophophora	.	.	.	.	.	.	.	COG2866^metallocarboxypeptidase activity	KEGG:dme:Dmel_CG17633	GO:0005615^cellular_component^extracellular space`GO:0004181^molecular_function^metallocarboxypeptidase activity`GO:0008270^molecular_function^zinc ion binding`GO:0006508^biological_process^proteolysis	.
TRINITY_DN71945_c0_g1	TRINITY_DN71945_c0_g1_i1	.	.	.	.	.	.	.	.	.	.	.	.
TRINITY_DN71986_c0_g1	TRINITY_DN71986_c0_g1_i1	.	.	TRINITY_DN71986_c0_g1_i1.p2	3-311[+]	.	.	.	.	.	.	.	.
TRINITY_DN71967_c0_g1	TRINITY_DN71967_c0_g1_i1	.	.	.	.	.	.	.	.	.	.	.	.
TRINITY_DN71963_c0_g1	TRINITY_DN71963_c0_g1_i1	.	.	TRINITY_DN71963_c0_g1_i1.p1	41-340[-]	.	.	.	.	.	.	.	.
TRINITY_DN71952_c0_g1	TRINITY_DN71952_c0_g1_i1	.	.	.	.	.	.	.	.	.	.	.	.
TRINITY_DN71961_c0_g1	TRINITY_DN71961_c0_g1_i1	.	.	TRINITY_DN71961_c0_g1_i1.p1	334-633[+]	.	.	.	.	.	.	.	.
TRINITY_DN71922_c0_g1	TRINITY_DN71922_c0_g1_i1	.	.	TRINITY_DN71922_c0_g1_i1.p1	3-326[+]	.	PF04956.13^TrbC^TrbC/VIRB2 family^56-108^E:4.7e-09	.	.	.	.	.	.
TRINITY_DN71940_c0_g1	TRINITY_DN71940_c0_g1_i1	OAT_SCHPO^OAT_SCHPO^Q:235-38,H:262-325^38.81%ID^E:1e-08^RecName: Full=Ornithine aminotransferase car2;^Eukaryota; Fungi; Dikarya; Ascomycota; Taphrinomycotina; Schizosaccharomycetes; Schizosaccharomycetales; Schizosaccharomycetaceae; Schizosaccharomyces	.	.	.	.	.	.	.	.	KEGG:spo:SPBC21C3.08c`KO:K00819	GO:0005737^cellular_component^cytoplasm`GO:0005829^cellular_component^cytosol`GO:0005634^cellular_component^nucleus`GO:0004587^molecular_function^ornithine-oxo-acid transaminase activity`GO:0030170^molecular_function^pyridoxal phosphate binding`GO:0019544^biological_process^arginine catabolic process to glutamate`GO:0010121^biological_process^arginine catabolic process to proline via ornithine`GO…	.
TRINITY_DN71995_c0_g1	TRINITY_DN71995_c0_g1_i1	.	.	.	.	.	.	.	.	.	.	.	.
TRINITY_DN71933_c0_g1	TRINITY_DN71933_c0_g1_i1	.	.	TRINITY_DN71933_c0_g1_i1.p1	180-524[+]	.	.	.	.	.	.	.	.
TRINITY_DN71994_c0_g1	TRINITY_DN71994_c0_g1_i1	FABH_STAS1^FABH_STAS1^Q:291-34,H:123-211^44.94%ID^E:2e-13^RecName: Full=3-oxoacyl-[acyl-carrier-protein] synthase 3 {ECO:0000255|HAMAP-Rule:MF_01815};^Bacteria; Firmicutes; Bacilli; Bacillales; Staphylococcaceae; Staphylococcus	.	TRINITY_DN71994_c0_g1_i1.p3	1-297[-]	FABH_STAS1^FABH_STAS1^Q:3-88,H:123-211^44.944%ID^E:9.03e-14^RecName: Full=3-oxoacyl-[acyl-carrier-protein] synthase 3 {ECO:0000255|HAMAP-Rule:MF_01815};^Bacteria; Firmicutes; Bacilli; Bacillales; Staphylococcaceae; Staphylococcus	PF08545.10^ACP_syn_III^3-Oxoacyl-[acyl-carrier-protein (ACP)] synthase III^3-63^E:2e-12	.	.	COG0332^Catalyzes the condensation reaction of fatty acid synthesis by the addition to an acyl acceptor of two carbons from malonyl-ACP. Catalyzes the first condensation reaction which initiates fatty acid synthesis and may therefore play a role in governing the total rate of fatty acid production. Possesses both acetoacetyl-ACP synthase and acetyl transacylase activities. Its substrate specifici…	KEGG:ssp:SSP1798`KO:K00648	GO:0005737^cellular_component^cytoplasm`GO:0004315^molecular_function^3-oxoacyl-[acyl-carrier-protein] synthase activity`GO:0033818^molecular_function^beta-ketoacyl-acyl-carrier-protein synthase III activity`GO:0006633^biological_process^fatty acid biosynthetic process	GO:0004315^molecular_function^3-oxoacyl-[acyl-carrier-protein] synthase activity`GO:0006633^biological_process^fatty acid biosynthetic process
TRINITY_DN72003_c0_g1	TRINITY_DN72003_c0_g1_i1	.	.	.	.	.	.	.	.	.	.	.	.
TRINITY_DN71979_c0_g1	TRINITY_DN71979_c0_g1_i1	.	.	.	.	.	.	.	.	.	.	.	.
TRINITY_DN71939_c0_g1	TRINITY_DN71939_c0_g1_i1	PHS_HYPDU^PHS_HYPDU^Q:581-498,H:49-76^85.71%ID^E:1e-09^RecName: Full=Probable pterin-4-alpha-carbinolamine dehydratase;^Eukaryota; Metazoa; Ecdysozoa; Tardigrada; Eutardigrada; Parachela; Hypsibiidae; Hypsibius	.	.	.	.	.	.	.	.	.	GO:0008124^molecular_function^4-alpha-hydroxytetrahydrobiopterin dehydratase activity`GO:0006729^biological_process^tetrahydrobiopterin biosynthetic process	.
TRINITY_DN71908_c0_g1	TRINITY_DN71908_c0_g1_i1	.	.	.	.	.	.	.	.	.	.	.	.
TRINITY_DN71977_c0_g1	TRINITY_DN71977_c0_g1_i1	.	.	.	.	.	.	.	.	.	.	.	.
TRINITY_DN71972_c0_g1	TRINITY_DN71972_c0_g1_i1	.	.	TRINITY_DN71972_c0_g1_i1.p1	2-337[+]	.	.	.	.	.	.	.	.
TRINITY_DN71985_c0_g1	TRINITY_DN71985_c0_g1_i1	ARCD_PSEAE^ARCD_PSEAE^Q:438-49,H:5-134^65.38%ID^E:1e-52^RecName: Full=Arginine/ornithine antiporter;^Bacteria; Proteobacteria; Gammaproteobacteria; Pseudomonadales; Pseudomonadaceae; Pseudomonas	.	TRINITY_DN71985_c0_g1_i1.p2	1-459[-]	ARCD_PSEAE^ARCD_PSEAE^Q:8-152,H:5-149^64.828%ID^E:5.72e-62^RecName: Full=Arginine/ornithine antiporter;^Bacteria; Proteobacteria; Gammaproteobacteria; Pseudomonadales; Pseudomonadaceae; Pseudomonas	PF13520.6^AA_permease_2^Amino acid permease^12-152^E:3.2e-25`PF00324.21^AA_permease^Amino acid permease^21-108^E:1.9e-09	.	.	COG0531^amino acid	KEGG:pae:PA5170`KO:K03758	GO:0005887^cellular_component^integral component of plasma membrane`GO:0043858^molecular_function^arginine:ornithine antiporter activity`GO:0019546^biological_process^arginine deiminase pathway	GO:0022857^molecular_function^transmembrane transporter activity`GO:0055085^biological_process^transmembrane transport`GO:0016020^cellular_component^membrane
TRINITY_DN71929_c0_g1	TRINITY_DN71929_c0_g1_i1	.	.	.	.	.	.	.	.	.	.	.	.
TRINITY_DN71927_c0_g1	TRINITY_DN71927_c0_g1_i1	PTK_ACIJO^PTK_ACIJO^Q:215-90,H:277-318^54.76%ID^E:4e-08^RecName: Full=Tyrosine-protein kinase ptk;^Bacteria; Proteobacteria; Gammaproteobacteria; Pseudomonadales; Moraxellaceae; Acinetobacter	.	.	.	.	.	.	.	COG0489^ATP-binding protein`COG3206^biosynthesis protein	.	GO:0016021^cellular_component^integral component of membrane`GO:0005886^cellular_component^plasma membrane`GO:0005524^molecular_function^ATP binding`GO:0004713^molecular_function^protein tyrosine kinase activity`GO:0045226^biological_process^extracellular polysaccharide biosynthetic process`GO:0009103^biological_process^lipopolysaccharide biosynthetic process	.
TRINITY_DN71917_c0_g1	TRINITY_DN71917_c0_g1_i1	Y3374_MYCBO^Y3374_MYCBO^Q:465-175,H:46-138^42.27%ID^E:1e-12^RecName: Full=Uncharacterized methyltransferase Mb3374;^Bacteria; Actinobacteria; Corynebacteriales; Mycobacteriaceae; Mycobacterium; Mycobacterium tuberculosis complex	.	TRINITY_DN71917_c0_g1_i1.p2	1-465[-]	Y3374_MYCBO^Y3374_MYCBO^Q:1-97,H:46-138^42.268%ID^E:1.09e-12^RecName: Full=Uncharacterized methyltransferase Mb3374;^Bacteria; Actinobacteria; Corynebacteriales; Mycobacteriaceae; Mycobacterium; Mycobacterium tuberculosis complex	PF08241.12^Methyltransf_11^Methyltransferase domain^1-91^E:2.2e-13`PF13649.6^Methyltransf_25^Methyltransferase domain^1-88^E:4.2e-10	.	.	.	.	GO:0008168^molecular_function^methyltransferase activity	GO:0008168^molecular_function^methyltransferase activity
TRINITY_DN71914_c0_g1	TRINITY_DN71914_c0_g1_i1	.	.	.	.	.	.	.	.	.	.	.	.
TRINITY_DN71989_c0_g1	TRINITY_DN71989_c0_g1_i1	.	.	.	.	.	.	.	.	.	.	.	.
TRINITY_DN71954_c0_g1	TRINITY_DN71954_c0_g1_i1	.	.	TRINITY_DN71954_c0_g1_i1.p1	2-406[+]	.	.	.	.	.	.	.	.
TRINITY_DN71991_c0_g1	TRINITY_DN71991_c0_g1_i1	.	.	.	.	.	.	.	.	.	.	.	.
TRINITY_DN71953_c0_g1	TRINITY_DN71953_c0_g1_i1	.	.	.	.	.	.	.	.	.	.	.	.
TRINITY_DN71947_c0_g1	TRINITY_DN71947_c0_g1_i1	.	.	.	.	.	.	.	.	.	.	.	.
TRINITY_DN71990_c0_g1	TRINITY_DN71990_c0_g1_i1	ATPA_DROME^ATPA_DROME^Q:3-62,H:172-191^100%ID^E:0.0003^RecName: Full=ATP synthase subunit alpha, mitochondrial;^Eukaryota; Metazoa; Ecdysozoa; Arthropoda; Hexapoda; Insecta; Pterygota; Neoptera; Holometabola; Diptera; Brachycera; Muscomorpha; Ephydroidea; Drosophilidae; Drosophila; Sophophora	.	.	.	.	.	.	.	COG0056^Produces ATP from ADP in the presence of a proton gradient across the membrane. The alpha chain is a regulatory subunit (By similarity)	KEGG:dme:Dmel_CG3612`KO:K02132	GO:0000275^cellular_component^mitochondrial proton-transporting ATP synthase complex, catalytic core F(1)`GO:0005739^cellular_component^mitochondrion`GO:0043531^molecular_function^ADP binding`GO:0005524^molecular_function^ATP binding`GO:0046933^molecular_function^proton-transporting ATP synthase activity, rotational mechanism`GO:0006754^biological_process^ATP biosynthetic process`GO:0046034^biolo…	.
TRINITY_DN71964_c0_g1	TRINITY_DN71964_c0_g1_i1	.	.	.	.	.	.	.	.	.	.	.	.
TRINITY_DN49970_c0_g1	TRINITY_DN49970_c0_g1_i1	.	.	.	.	.	.	.	.	.	.	.	.
TRINITY_DN49966_c0_g1	TRINITY_DN49966_c0_g1_i1	MYNN_HUMAN^MYNN_HUMAN^Q:481-1146,H:304-526^30.09%ID^E:6e-24^RecName: Full=Myoneurin;^Eukaryota; Metazoa; Chordata; Craniata; Vertebrata; Euteleostomi; Mammalia; Eutheria; Euarchontoglires; Primates; Haplorrhini; Catarrhini; Hominidae; Homo`MYNN_HUMAN^MYNN_HUMAN^Q:463-1143,H:261-496^27.62%ID^E:3e-19^RecName: Full=Myoneurin;^Eukaryota; Metazoa; Chordata; Craniata; Vertebrata; Euteleostomi; Mammalia…	.	TRINITY_DN49966_c0_g1_i1.p1	1-1152[+]	TZAP_MOUSE^TZAP_MOUSE^Q:188-381,H:344-539^29.798%ID^E:6.52e-25^RecName: Full=Telomere zinc finger-associated protein {ECO:0000250|UniProtKB:P10074};^Eukaryota; Metazoa; Chordata; Craniata; Vertebrata; Euteleostomi; Mammalia; Eutheria; Euarchontoglires; Glires; Rodentia; Myomorpha; Muroidea; Muridae; Murinae; Mus; Mus`TZAP_MOUSE^TZAP_MOUSE^Q:161-378,H:373-593^27.354%ID^E:1.3e-14^RecName: Full=Telo…	PF13894.6^zf-C2H2_4^C2H2-type zinc finger^328-350^E:0.00031`PF00096.26^zf-C2H2^Zinc finger, C2H2 type^328-350^E:2.6e-06`PF12874.7^zf-met^Zinc-finger of C2H2 type^328-348^E:0.0068`PF13912.6^zf-C2H2_6^C2H2-type zinc finger^328-350^E:0.00079	.	.	COG5048^Zinc finger protein	KEGG:mmu:100090`KO:K10519	GO:0000781^cellular_component^chromosome, telomeric region`GO:0005829^cellular_component^cytosol`GO:0005654^cellular_component^nucleoplasm`GO:0003691^molecular_function^double-stranded telomeric DNA binding`GO:0042802^molecular_function^identical protein binding`GO:0046872^molecular_function^metal ion binding`GO:0044212^molecular_function^transcription regulatory region DNA binding`GO:0045893^bio…	GO:0003676^molecular_function^nucleic acid binding
TRINITY_DN49981_c0_g1	TRINITY_DN49981_c0_g1_i1	.	.	.	.	.	.	.	.	.	.	.	.
TRINITY_DN49981_c0_g1	TRINITY_DN49981_c0_g1_i2	.	.	.	.	.	.	.	.	.	.	.	.
TRINITY_DN49981_c0_g1	TRINITY_DN49981_c0_g1_i3	.	.	.	.	.	.	.	.	.	.	.	.
TRINITY_DN49937_c0_g1	TRINITY_DN49937_c0_g1_i1	.	.	.	.	.	.	.	.	.	.	.	.
TRINITY_DN49937_c0_g1	TRINITY_DN49937_c0_g1_i2	.	.	.	.	.	.	.	.	.	.	.	.
TRINITY_DN49937_c0_g1	TRINITY_DN49937_c0_g1_i3	.	.	.	.	.	.	.	.	.	.	.	.
TRINITY_DN49936_c0_g1	TRINITY_DN49936_c0_g1_i1	.	.	.	.	.	.	.	.	.	.	.	.
TRINITY_DN49985_c1_g1	TRINITY_DN49985_c1_g1_i1	FRRS1_DROME^FRRS1_DROME^Q:2256-448,H:34-642^43.59%ID^E:4e-136^RecName: Full=Putative ferric-chelate reductase 1 homolog;^Eukaryota; Metazoa; Ecdysozoa; Arthropoda; Hexapoda; Insecta; Pterygota; Neoptera; Holometabola; Diptera; Brachycera; Muscomorpha; Ephydroidea; Drosophilidae; Drosophila; Sophophora	.	TRINITY_DN49985_c1_g1_i1.p1	421-2337[-]	FRRS1_DROME^FRRS1_DROME^Q:28-630,H:34-642^44.623%ID^E:4.68e-162^RecName: Full=Putative ferric-chelate reductase 1 homolog;^Eukaryota; Metazoa; Ecdysozoa; Arthropoda; Hexapoda; Insecta; Pterygota; Neoptera; Holometabola; Diptera; Brachycera; Muscomorpha; Ephydroidea; Drosophilidae; Drosophila; Sophophora	PF02014.16^Reeler^Reeler domain^34-162^E:2e-28`PF03351.17^DOMON^DOMON domain^235-350^E:5.6e-17`PF03188.16^Cytochrom_B561^Eukaryotic cytochrome b561^397-527^E:2.4e-05	sigP:1^24^0.738^YES	.	ENOG410XR70^Ferric-chelate reductase	KEGG:dme:Dmel_CG8399	GO:0016021^cellular_component^integral component of membrane`GO:0000293^molecular_function^ferric-chelate reductase activity`GO:0055114^biological_process^oxidation-reduction process	.
TRINITY_DN49972_c0_g1	TRINITY_DN49972_c0_g1_i1	.	.	TRINITY_DN49972_c0_g1_i1.p1	115-429[-]	.	.	.	.	.	.	.	.
TRINITY_DN49972_c0_g1	TRINITY_DN49972_c0_g1_i2	.	.	.	.	.	.	.	.	.	.	.	.
TRINITY_DN49942_c0_g1	TRINITY_DN49942_c0_g1_i1	.	.	TRINITY_DN49942_c0_g1_i1.p1	49-867[+]	ADF1_DROME^ADF1_DROME^Q:15-105,H:23-101^29.67%ID^E:0.000851^RecName: Full=Transcription factor Adf-1;^Eukaryota; Metazoa; Ecdysozoa; Arthropoda; Hexapoda; Insecta; Pterygota; Neoptera; Holometabola; Diptera; Brachycera; Muscomorpha; Ephydroidea; Drosophilidae; Drosophila; Sophophora	PF10545.9^MADF_DNA_bdg^Alcohol dehydrogenase transcription factor Myb/SANT-like^17-103^E:3e-19	.	.	ENOG410Y6DQ^anatomical structure morphogenesis	KEGG:dme:Dmel_CG15845`KO:K09427	GO:0005634^cellular_component^nucleus`GO:0003677^molecular_function^DNA binding	.
TRINITY_DN49977_c0_g2	TRINITY_DN49977_c0_g2_i1	Y2027_MYCBO^Y2027_MYCBO^Q:1346-123,H:12-410^29.26%ID^E:1e-38^RecName: Full=Uncharacterized protein Mb2027c;^Bacteria; Actinobacteria; Corynebacteriales; Mycobacteriaceae; Mycobacterium; Mycobacterium tuberculosis complex	.	TRINITY_DN49977_c0_g2_i1.p1	3-1832[-]	Y2027_MYCBO^Y2027_MYCBO^Q:163-609,H:12-449^28.728%ID^E:5.26e-41^RecName: Full=Uncharacterized protein Mb2027c;^Bacteria; Actinobacteria; Corynebacteriales; Mycobacteriaceae; Mycobacterium; Mycobacterium tuberculosis complex	PF01636.23^APH^Phosphotransferase enzyme family^267-425^E:5.2e-07`PF13671.6^AAA_33^AAA domain^485-610^E:7.9e-32	.	.	.	.	GO:0005524^molecular_function^ATP binding	.
TRINITY_DN49968_c0_g1	TRINITY_DN49968_c0_g1_i1	.	.	.	.	.	.	.	.	.	.	.	.
TRINITY_DN49968_c0_g1	TRINITY_DN49968_c0_g1_i2	.	.	.	.	.	.	.	.	.	.	.	.
TRINITY_DN49968_c0_g1	TRINITY_DN49968_c0_g1_i3	.	.	.	.	.	.	.	.	.	.	.	.
TRINITY_DN49922_c0_g1	TRINITY_DN49922_c0_g1_i1	L2CC_DROME^L2CC_DROME^Q:589-506,H:118-145^89.29%ID^E:1e-06^RecName: Full=Protein l(2)37Cc;^Eukaryota; Metazoa; Ecdysozoa; Arthropoda; Hexapoda; Insecta; Pterygota; Neoptera; Holometabola; Diptera; Brachycera; Muscomorpha; Ephydroidea; Drosophilidae; Drosophila; Sophophora`L2CC_DROME^L2CC_DROME^Q:87-1,H:144-172^68.97%ID^E:8e-05^RecName: Full=Protein l(2)37Cc;^Eukaryota; Metazoa; Ecdysozoa; Arthrop…	.	.	.	.	.	.	.	COG0330^Band 7 protein	KEGG:dme:Dmel_CG10691`KO:K17080	GO:0016020^cellular_component^membrane`GO:0005739^cellular_component^mitochondrion`GO:0071456^biological_process^cellular response to hypoxia`GO:0007275^biological_process^multicellular organism development	.
TRINITY_DN49922_c0_g1	TRINITY_DN49922_c0_g1_i2	L2CC_DROME^L2CC_DROME^Q:578-495,H:118-145^89.29%ID^E:1e-06^RecName: Full=Protein l(2)37Cc;^Eukaryota; Metazoa; Ecdysozoa; Arthropoda; Hexapoda; Insecta; Pterygota; Neoptera; Holometabola; Diptera; Brachycera; Muscomorpha; Ephydroidea; Drosophilidae; Drosophila; Sophophora`L2CC_DROME^L2CC_DROME^Q:99-1,H:140-172^63.64%ID^E:3e-05^RecName: Full=Protein l(2)37Cc;^Eukaryota; Metazoa; Ecdysozoa; Arthrop…	.	.	.	.	.	.	.	COG0330^Band 7 protein	KEGG:dme:Dmel_CG10691`KO:K17080	GO:0016020^cellular_component^membrane`GO:0005739^cellular_component^mitochondrion`GO:0071456^biological_process^cellular response to hypoxia`GO:0007275^biological_process^multicellular organism development	.
TRINITY_DN49904_c0_g1	TRINITY_DN49904_c0_g1_i1	.	.	.	.	.	.	.	.	.	.	.	.
TRINITY_DN49904_c0_g1	TRINITY_DN49904_c0_g1_i2	.	.	.	.	.	.	.	.	.	.	.	.
TRINITY_DN49957_c0_g1	TRINITY_DN49957_c0_g1_i1	.	.	.	.	.	.	.	.	.	.	.	.
TRINITY_DN49962_c0_g1	TRINITY_DN49962_c0_g1_i1	.	.	.	.	.	.	.	.	.	.	.	.
TRINITY_DN49986_c1_g1	TRINITY_DN49986_c1_g1_i1	.	.	.	.	.	.	.	.	.	.	.	.
TRINITY_DN49986_c1_g1	TRINITY_DN49986_c1_g1_i2	.	.	.	.	.	.	.	.	.	.	.	.
TRINITY_DN49912_c0_g1	TRINITY_DN49912_c0_g1_i1	.	.	.	.	.	.	.	.	.	.	.	.
TRINITY_DN49912_c0_g1	TRINITY_DN49912_c0_g1_i2	.	.	.	.	.	.	.	.	.	.	.	.
TRINITY_DN49932_c0_g1	TRINITY_DN49932_c0_g1_i1	.	.	.	.	.	.	.	.	.	.	.	.
TRINITY_DN49932_c0_g1	TRINITY_DN49932_c0_g1_i2	.	.	.	.	.	.	.	.	.	.	.	.
TRINITY_DN49932_c0_g1	TRINITY_DN49932_c0_g1_i3	DCUP_DROME^DCUP_DROME^Q:142-225,H:200-227^60.71%ID^E:3e-05^RecName: Full=Uroporphyrinogen decarboxylase;^Eukaryota; Metazoa; Ecdysozoa; Arthropoda; Hexapoda; Insecta; Pterygota; Neoptera; Holometabola; Diptera; Brachycera; Muscomorpha; Ephydroidea; Drosophilidae; Drosophila; Sophophora	.	.	.	.	.	.	.	COG0407^Catalyzes the decarboxylation of four acetate groups of uroporphyrinogen-III to yield coproporphyrinogen-III (By similarity)	KEGG:dme:Dmel_CG1818`KO:K01599	GO:0005829^cellular_component^cytosol`GO:0004853^molecular_function^uroporphyrinogen decarboxylase activity`GO:0006783^biological_process^heme biosynthetic process`GO:0006782^biological_process^protoporphyrinogen IX biosynthetic process	.
TRINITY_DN49997_c0_g1	TRINITY_DN49997_c0_g1_i1	.	.	.	.	.	.	.	.	.	.	.	.
TRINITY_DN49997_c0_g1	TRINITY_DN49997_c0_g1_i2	.	.	.	.	.	.	.	.	.	.	.	.
TRINITY_DN49997_c1_g1	TRINITY_DN49997_c1_g1_i1	ACOX1_DROME^ACOX1_DROME^Q:310-822,H:6-176^44.57%ID^E:5e-40^RecName: Full=Probable peroxisomal acyl-coenzyme A oxidase 1;^Eukaryota; Metazoa; Ecdysozoa; Arthropoda; Hexapoda; Insecta; Pterygota; Neoptera; Holometabola; Diptera; Brachycera; Muscomorpha; Ephydroidea; Drosophilidae; Drosophila; Sophophora	.	TRINITY_DN49997_c1_g1_i1.p1	301-822[+]	ACOX1_DROME^ACOX1_DROME^Q:4-174,H:6-176^44.571%ID^E:5.79e-42^RecName: Full=Probable peroxisomal acyl-coenzyme A oxidase 1;^Eukaryota; Metazoa; Ecdysozoa; Arthropoda; Hexapoda; Insecta; Pterygota; Neoptera; Holometabola; Diptera; Brachycera; Muscomorpha; Ephydroidea; Drosophilidae; Drosophila; Sophophora	PF14749.6^Acyl-CoA_ox_N^Acyl-coenzyme A oxidase N-terminal^18-144^E:3.4e-32	.	.	COG1960^acyl-CoA dehydrogenase	KEGG:dme:Dmel_CG5009`KO:K00232	GO:0005777^cellular_component^peroxisome`GO:0003997^molecular_function^acyl-CoA oxidase activity`GO:0071949^molecular_function^FAD binding`GO:0005504^molecular_function^fatty acid binding`GO:0050660^molecular_function^flavin adenine dinucleotide binding`GO:0006635^biological_process^fatty acid beta-oxidation`GO:0033540^biological_process^fatty acid beta-oxidation using acyl-CoA oxidase`GO:0019395…	.
TRINITY_DN49997_c1_g1	TRINITY_DN49997_c1_g1_i2	ACOX1_DROME^ACOX1_DROME^Q:310-822,H:6-176^44.57%ID^E:6e-40^RecName: Full=Probable peroxisomal acyl-coenzyme A oxidase 1;^Eukaryota; Metazoa; Ecdysozoa; Arthropoda; Hexapoda; Insecta; Pterygota; Neoptera; Holometabola; Diptera; Brachycera; Muscomorpha; Ephydroidea; Drosophilidae; Drosophila; Sophophora	.	TRINITY_DN49997_c1_g1_i2.p1	301-822[+]	ACOX1_DROME^ACOX1_DROME^Q:4-174,H:6-176^44.571%ID^E:8.74e-42^RecName: Full=Probable peroxisomal acyl-coenzyme A oxidase 1;^Eukaryota; Metazoa; Ecdysozoa; Arthropoda; Hexapoda; Insecta; Pterygota; Neoptera; Holometabola; Diptera; Brachycera; Muscomorpha; Ephydroidea; Drosophilidae; Drosophila; Sophophora	PF14749.6^Acyl-CoA_ox_N^Acyl-coenzyme A oxidase N-terminal^18-144^E:4.2e-32	.	.	COG1960^acyl-CoA dehydrogenase	KEGG:dme:Dmel_CG5009`KO:K00232	GO:0005777^cellular_component^peroxisome`GO:0003997^molecular_function^acyl-CoA oxidase activity`GO:0071949^molecular_function^FAD binding`GO:0005504^molecular_function^fatty acid binding`GO:0050660^molecular_function^flavin adenine dinucleotide binding`GO:0006635^biological_process^fatty acid beta-oxidation`GO:0033540^biological_process^fatty acid beta-oxidation using acyl-CoA oxidase`GO:0019395…	.
TRINITY_DN49923_c0_g1	TRINITY_DN49923_c0_g1_i1	.	.	.	.	.	.	.	.	.	.	.	.
TRINITY_DN49923_c0_g1	TRINITY_DN49923_c0_g1_i2	.	.	.	.	.	.	.	.	.	.	.	.
TRINITY_DN49923_c0_g1	TRINITY_DN49923_c0_g1_i3	.	.	.	.	.	.	.	.	.	.	.	.
TRINITY_DN49976_c0_g1	TRINITY_DN49976_c0_g1_i1	.	.	.	.	.	.	.	.	.	.	.	.
TRINITY_DN49976_c0_g1	TRINITY_DN49976_c0_g1_i2	.	.	.	.	.	.	.	.	.	.	.	.
TRINITY_DN49920_c0_g1	TRINITY_DN49920_c0_g1_i1	NDUS6_MOUSE^NDUS6_MOUSE^Q:469-789,H:5-116^46.9%ID^E:6e-24^RecName: Full=NADH dehydrogenase [ubiquinone] iron-sulfur protein 6, mitochondrial;^Eukaryota; Metazoa; Chordata; Craniata; Vertebrata; Euteleostomi; Mammalia; Eutheria; Euarchontoglires; Glires; Rodentia; Myomorpha; Muroidea; Muridae; Murinae; Mus; Mus	.	TRINITY_DN49920_c0_g1_i1.p2	1424-1738[-]	U184_AEDAE^U184_AEDAE^Q:24-83,H:33-91^46.667%ID^E:4.89e-09^RecName: Full=UPF0184 protein AAEL002161;^Eukaryota; Metazoa; Ecdysozoa; Arthropoda; Hexapoda; Insecta; Pterygota; Neoptera; Holometabola; Diptera; Nematocera; Culicoidea; Culicidae; Culicinae; Aedini; Aedes; Stegomyia	PF03670.13^UPF0184^Uncharacterised protein family (UPF0184)^23-92^E:2.1e-13	.	.	ENOG411186Z^Uncharacterised protein family (UPF0184)	KEGG:aag:5580065	.	.
TRINITY_DN49906_c0_g1	TRINITY_DN49906_c0_g1_i1	.	.	.	.	.	.	.	.	.	.	.	.
TRINITY_DN49906_c0_g1	TRINITY_DN49906_c0_g1_i2	.	.	.	.	.	.	.	.	.	.	.	.
TRINITY_DN49906_c0_g1	TRINITY_DN49906_c0_g1_i3	.	.	.	.	.	.	.	.	.	.	.	.
TRINITY_DN49916_c0_g1	TRINITY_DN49916_c0_g1_i1	.	.	.	.	.	.	.	.	.	.	.	.
TRINITY_DN49916_c0_g1	TRINITY_DN49916_c0_g1_i2	.	.	.	.	.	.	.	.	.	.	.	.
TRINITY_DN49916_c0_g1	TRINITY_DN49916_c0_g1_i3	.	.	.	.	.	.	.	.	.	.	.	.
TRINITY_DN49916_c0_g1	TRINITY_DN49916_c0_g1_i4	.	.	.	.	.	.	.	.	.	.	.	.
TRINITY_DN49952_c0_g1	TRINITY_DN49952_c0_g1_i1	.	.	.	.	.	.	.	.	.	.	.	.
TRINITY_DN49952_c0_g1	TRINITY_DN49952_c0_g1_i2	.	.	.	.	.	.	.	.	.	.	.	.
TRINITY_DN49952_c0_g1	TRINITY_DN49952_c0_g1_i3	.	.	.	.	.	.	.	.	.	.	.	.
TRINITY_DN49952_c0_g1	TRINITY_DN49952_c0_g1_i4	.	.	.	.	.	.	.	.	.	.	.	.
TRINITY_DN49989_c0_g1	TRINITY_DN49989_c0_g1_i1	.	.	.	.	.	.	.	.	.	.	.	.
TRINITY_DN49989_c0_g1	TRINITY_DN49989_c0_g1_i2	.	.	.	.	.	.	.	.	.	.	.	.
TRINITY_DN49989_c0_g1	TRINITY_DN49989_c0_g1_i3	.	.	.	.	.	.	.	.	.	.	.	.
TRINITY_DN49989_c0_g1	TRINITY_DN49989_c0_g1_i4	.	.	.	.	.	.	.	.	.	.	.	.
TRINITY_DN49989_c0_g1	TRINITY_DN49989_c0_g1_i5	.	.	.	.	.	.	.	.	.	.	.	.
TRINITY_DN49982_c0_g1	TRINITY_DN49982_c0_g1_i1	.	.	.	.	.	.	.	.	.	.	.	.
TRINITY_DN49926_c0_g1	TRINITY_DN49926_c0_g1_i1	ECSIT_DROME^ECSIT_DROME^Q:337-257,H:124-150^81.48%ID^E:4e-08^RecName: Full=Evolutionarily conserved signaling intermediate in Toll pathway, mitochondrial;^Eukaryota; Metazoa; Ecdysozoa; Arthropoda; Hexapoda; Insecta; Pterygota; Neoptera; Holometabola; Diptera; Brachycera; Muscomorpha; Ephydroidea; Drosophilidae; Drosophila; Sophophora	.	.	.	.	.	.	.	ENOG41100I6^ECSIT homolog (Drosophila)	KEGG:dme:Dmel_CG10610`KO:K04405	GO:0005737^cellular_component^cytoplasm`GO:0005739^cellular_component^mitochondrion`GO:0005634^cellular_component^nucleus`GO:0016651^molecular_function^oxidoreductase activity, acting on NAD(P)H`GO:0045087^biological_process^innate immune response`GO:0051341^biological_process^regulation of oxidoreductase activity	.
TRINITY_DN49926_c0_g1	TRINITY_DN49926_c0_g1_i2	ECSIT_DROME^ECSIT_DROME^Q:335-255,H:124-150^81.48%ID^E:1e-09^RecName: Full=Evolutionarily conserved signaling intermediate in Toll pathway, mitochondrial;^Eukaryota; Metazoa; Ecdysozoa; Arthropoda; Hexapoda; Insecta; Pterygota; Neoptera; Holometabola; Diptera; Brachycera; Muscomorpha; Ephydroidea; Drosophilidae; Drosophila; Sophophora	.	.	.	.	.	.	.	ENOG41100I6^ECSIT homolog (Drosophila)	KEGG:dme:Dmel_CG10610`KO:K04405	GO:0005737^cellular_component^cytoplasm`GO:0005739^cellular_component^mitochondrion`GO:0005634^cellular_component^nucleus`GO:0016651^molecular_function^oxidoreductase activity, acting on NAD(P)H`GO:0045087^biological_process^innate immune response`GO:0051341^biological_process^regulation of oxidoreductase activity	.
TRINITY_DN49980_c0_g1	TRINITY_DN49980_c0_g1_i1	.	.	.	.	.	.	.	.	.	.	.	.
TRINITY_DN49980_c0_g1	TRINITY_DN49980_c0_g1_i2	.	.	.	.	.	.	.	.	.	.	.	.
TRINITY_DN49996_c0_g1	TRINITY_DN49996_c0_g1_i1	.	.	.	.	.	.	.	.	.	.	.	.
TRINITY_DN49998_c1_g1	TRINITY_DN49998_c1_g1_i1	.	.	.	.	.	.	.	.	.	.	.	.
TRINITY_DN49998_c1_g2	TRINITY_DN49998_c1_g2_i1	.	.	.	.	.	.	.	.	.	.	.	.
TRINITY_DN49998_c1_g2	TRINITY_DN49998_c1_g2_i2	.	.	.	.	.	.	.	.	.	.	.	.
TRINITY_DN49998_c1_g3	TRINITY_DN49998_c1_g3_i1	.	.	.	.	.	.	.	.	.	.	.	.
TRINITY_DN49931_c0_g1	TRINITY_DN49931_c0_g1_i1	.	.	.	.	.	.	.	.	.	.	.	.
TRINITY_DN49931_c0_g1	TRINITY_DN49931_c0_g1_i2	.	.	.	.	.	.	.	.	.	.	.	.
TRINITY_DN49967_c0_g1	TRINITY_DN49967_c0_g1_i1	.	.	.	.	.	.	.	.	.	.	.	.
TRINITY_DN49967_c0_g1	TRINITY_DN49967_c0_g1_i2	.	.	.	.	.	.	.	.	.	.	.	.
TRINITY_DN49935_c0_g1	TRINITY_DN49935_c0_g1_i1	.	.	.	.	.	.	.	.	.	.	.	.
TRINITY_DN49935_c0_g1	TRINITY_DN49935_c0_g1_i2	.	.	.	.	.	.	.	.	.	.	.	.
TRINITY_DN49963_c0_g1	TRINITY_DN49963_c0_g1_i1	DCDA_PSEAE^DCDA_PSEAE^Q:300-4,H:1-99^88.89%ID^E:2e-53^RecName: Full=Diaminopimelate decarboxylase {ECO:0000255|HAMAP-Rule:MF_02120};^Bacteria; Proteobacteria; Gammaproteobacteria; Pseudomonadales; Pseudomonadaceae; Pseudomonas	.	TRINITY_DN49963_c0_g1_i1.p1	1-486[+]	.	.	.	.	.	.	.	.
TRINITY_DN49963_c0_g1	TRINITY_DN49963_c0_g1_i2	DCDA_PSEFL^DCDA_PSEFL^Q:300-1,H:1-100^86%ID^E:2e-51^RecName: Full=Diaminopimelate decarboxylase {ECO:0000255|HAMAP-Rule:MF_02120};^Bacteria; Proteobacteria; Gammaproteobacteria; Pseudomonadales; Pseudomonadaceae; Pseudomonas	.	TRINITY_DN49963_c0_g1_i2.p2	1-495[+]	.	.	.	.	.	.	.	.
TRINITY_DN49995_c0_g1	TRINITY_DN49995_c0_g1_i1	.	.	.	.	.	.	.	.	.	.	.	.
TRINITY_DN49959_c0_g1	TRINITY_DN49959_c0_g1_i1	.	.	TRINITY_DN49959_c0_g1_i1.p1	245-754[-]	.	.	.	.	.	.	.	.
TRINITY_DN49969_c0_g1	TRINITY_DN49969_c0_g1_i1	.	.	.	.	.	.	.	.	.	.	.	.
TRINITY_DN49969_c1_g1	TRINITY_DN49969_c1_g1_i1	.	.	.	.	.	.	.	.	.	.	.	.
TRINITY_DN49949_c0_g1	TRINITY_DN49949_c0_g1_i1	.	.	.	.	.	.	.	.	.	.	.	.
TRINITY_DN49918_c0_g1	TRINITY_DN49918_c0_g1_i1	.	.	.	.	.	.	.	.	.	.	.	.
TRINITY_DN49934_c0_g1	TRINITY_DN49934_c0_g1_i1	.	.	.	.	.	.	.	.	.	.	.	.
TRINITY_DN49983_c0_g1	TRINITY_DN49983_c0_g1_i1	.	.	.	.	.	.	.	.	.	.	.	.
TRINITY_DN49983_c0_g1	TRINITY_DN49983_c0_g1_i2	.	.	.	.	.	.	.	.	.	.	.	.
TRINITY_DN49983_c0_g1	TRINITY_DN49983_c0_g1_i3	.	.	.	.	.	.	.	.	.	.	.	.
TRINITY_DN49983_c0_g1	TRINITY_DN49983_c0_g1_i4	.	.	.	.	.	.	.	.	.	.	.	.
TRINITY_DN49960_c0_g1	TRINITY_DN49960_c0_g1_i1	ULK2_HUMAN^ULK2_HUMAN^Q:360-797,H:1-141^57.53%ID^E:5e-49^RecName: Full=Serine/threonine-protein kinase ULK2;^Eukaryota; Metazoa; Chordata; Craniata; Vertebrata; Euteleostomi; Mammalia; Eutheria; Euarchontoglires; Primates; Haplorrhini; Catarrhini; Hominidae; Homo	.	TRINITY_DN49960_c0_g1_i1.p1	330-836[+]	ULK1_HUMAN^ULK1_HUMAN^Q:16-166,H:11-158^56.954%ID^E:2.09e-51^RecName: Full=Serine/threonine-protein kinase ULK1;^Eukaryota; Metazoa; Chordata; Craniata; Vertebrata; Euteleostomi; Mammalia; Eutheria; Euarchontoglires; Primates; Haplorrhini; Catarrhini; Hominidae; Homo	PF00069.25^Pkinase^Protein kinase domain^21-156^E:1.1e-36`PF07714.17^Pkinase_Tyr^Protein tyrosine kinase^23-157^E:1.2e-28`PF06293.14^Kdo^Lipopolysaccharide kinase (Kdo/WaaP) family^106-156^E:3.3e-06	.	.	ENOG410XR01^Unc51-like kinase	KEGG:hsa:8408`KO:K21357	GO:1990316^cellular_component^Atg1/ULK1 kinase complex`GO:0005776^cellular_component^autophagosome`GO:0030424^cellular_component^axon`GO:0005737^cellular_component^cytoplasm`GO:0005829^cellular_component^cytosol`GO:0005789^cellular_component^endoplasmic reticulum membrane`GO:0097635^cellular_component^extrinsic component of autophagosome membrane`GO:0097629^cellular_component^extrinsic component …	GO:0004672^molecular_function^protein kinase activity`GO:0005524^molecular_function^ATP binding`GO:0006468^biological_process^protein phosphorylation
TRINITY_DN49950_c0_g1	TRINITY_DN49950_c0_g1_i1	.	.	.	.	.	.	.	.	.	.	.	.
[truncated: 231,860+ more rows]
