# Supplementary material for: Family dinner: Transcriptional plasticity of five Noctuidae (Lepidoptera) feeding on three host plant species
Source: Ecol Evol. 2022 Sep 6;12(9):e9258. doi: 10.1002/ece3.9258 (PMC9448971; doi:10.1002/ece3.9258)
Supplement: Supplementary file 12 — Table S7c [file ECE3-12-e9258-s039.xlsx]

## Sheet: Suppl_table4c
Supplementary Table 7c. Trinotate annotation report.
Mamestra brassicae
gene ID	transcript ID	sprot_Top_BLASTX_hit	RNAMMER	protein ID	Protein coord.	sprot_Top_BLASTP_hit	Pfam	SignalP	TmHMM	eggnog	Kegg	gene_ontology_blast	gene_ontology_pfam
TRINITY_DN205636_c0_g1	TRINITY_DN205636_c0_g1_i1	.	.	.	.	.	.	.	.	.	.	.	.
TRINITY_DN205682_c0_g1	TRINITY_DN205682_c0_g1_i1	.	.	.	.	.	.	.	.	.	.	.	.
TRINITY_DN205654_c0_g1	TRINITY_DN205654_c0_g1_i1	.	.	.	.	.	.	.	.	.	.	.	.
TRINITY_DN205609_c0_g1	TRINITY_DN205609_c0_g1_i1	.	.	.	.	.	.	.	.	.	.	.	.
TRINITY_DN205601_c0_g1	TRINITY_DN205601_c0_g1_i1	.	.	.	.	.	.	.	.	.	.	.	.
TRINITY_DN205620_c0_g1	TRINITY_DN205620_c0_g1_i1	.	.	.	.	.	.	.	.	.	.	.	.
TRINITY_DN205605_c0_g1	TRINITY_DN205605_c0_g1_i1	.	.	.	.	.	.	.	.	.	.	.	.
TRINITY_DN205665_c0_g1	TRINITY_DN205665_c0_g1_i1	APLP_MANSE^APLP_MANSE^Q:527-610,H:2801-2828^64.29%ID^E:0.0004^RecName: Full=Apolipophorins;^Eukaryota; Metazoa; Ecdysozoa; Arthropoda; Hexapoda; Insecta; Pterygota; Neoptera; Holometabola; Lepidoptera; Glossata; Ditrysia; Bombycoidea; Sphingidae; Sphinginae; Sphingini; Manduca	.	.	.	.	.	.	.	.	.	GO:0005576^cellular_component^extracellular region`GO:0008289^molecular_function^lipid binding`GO:0005319^molecular_function^lipid transporter activity`GO:0016055^biological_process^Wnt signaling pathway	.
TRINITY_DN205619_c0_g1	TRINITY_DN205619_c0_g1_i1	TR2M_PSESS^TR2M_PSESS^Q:141-764,H:248-444^31.67%ID^E:9e-13^RecName: Full=Tryptophan 2-monooxygenase;^Bacteria; Proteobacteria; Gammaproteobacteria; Pseudomonadales; Pseudomonadaceae; Pseudomonas	.	TRINITY_DN205619_c0_g1_i1.p2	153-770[+]	TR2M_AGRVS^TR2M_AGRVS^Q:1-205,H:420-612^27.273%ID^E:3.64e-13^RecName: Full=Tryptophan 2-monooxygenase;^Bacteria; Proteobacteria; Alphaproteobacteria; Rhizobiales; Rhizobiaceae; Rhizobium/Agrobacterium group; Agrobacterium	PF01593.24^Amino_oxidase^Flavin containing amine oxidoreductase^14-204^E:2.4e-13	.	.	.	KEGG:avi:Avi_8288`KO:K00466	GO:0050361^molecular_function^tryptophan 2-monooxygenase activity`GO:0009851^biological_process^auxin biosynthetic process	GO:0016491^molecular_function^oxidoreductase activity`GO:0055114^biological_process^oxidation-reduction process
TRINITY_DN205685_c0_g1	TRINITY_DN205685_c0_g1_i1	.	.	.	.	.	.	.	.	.	.	.	.
TRINITY_DN205692_c0_g1	TRINITY_DN205692_c0_g1_i1	.	.	.	.	.	.	.	.	.	.	.	.
TRINITY_DN205674_c0_g1	TRINITY_DN205674_c0_g1_i1	.	.	.	.	.	.	.	.	.	.	.	.
TRINITY_DN205648_c0_g1	TRINITY_DN205648_c0_g1_i1	.	.	.	.	.	.	.	.	.	.	.	.
TRINITY_DN205669_c0_g1	TRINITY_DN205669_c0_g1_i1	.	.	.	.	.	.	.	.	.	.	.	.
TRINITY_DN205641_c0_g1	TRINITY_DN205641_c0_g1_i1	YRAR_ECOLI^YRAR_ECOLI^Q:3-182,H:148-208^40.98%ID^E:6e-07^RecName: Full=Putative NAD(P)-binding protein YraR;^Bacteria; Proteobacteria; Gammaproteobacteria; Enterobacterales; Enterobacteriaceae; Escherichia	.	.	.	.	.	.	.	COG0702^epimerase dehydratase	KEGG:ecj:JW5528`KEGG:eco:b3152	GO:0051287^molecular_function^NAD binding`GO:0016620^molecular_function^oxidoreductase activity, acting on the aldehyde or oxo group of donors, NAD or NADP as acceptor	.
TRINITY_DN205688_c0_g1	TRINITY_DN205688_c0_g1_i1	MASZ_VARPS^MASZ_VARPS^Q:202-2,H:437-503^80.6%ID^E:1e-30^RecName: Full=Malate synthase G {ECO:0000255|HAMAP-Rule:MF_00641};^Bacteria; Proteobacteria; Betaproteobacteria; Burkholderiales; Comamonadaceae; Variovorax	.	.	.	.	.	.	.	COG2225^malate synthase	KEGG:vap:Vapar_0452`KO:K01638	GO:0005737^cellular_component^cytoplasm`GO:0004474^molecular_function^malate synthase activity`GO:0046872^molecular_function^metal ion binding`GO:0006097^biological_process^glyoxylate cycle`GO:0006099^biological_process^tricarboxylic acid cycle	.
TRINITY_DN205633_c0_g1	TRINITY_DN205633_c0_g1_i1	.	.	.	.	.	.	.	.	.	.	.	.
TRINITY_DN205670_c0_g1	TRINITY_DN205670_c0_g1_i1	.	.	.	.	.	.	.	.	.	.	.	.
TRINITY_DN205626_c0_g1	TRINITY_DN205626_c0_g1_i1	.	.	.	.	.	.	.	.	.	.	.	.
TRINITY_DN205616_c0_g1	TRINITY_DN205616_c0_g1_i1	.	.	.	.	.	.	.	.	.	.	.	.
TRINITY_DN205653_c0_g1	TRINITY_DN205653_c0_g1_i1	.	.	TRINITY_DN205653_c0_g1_i1.p1	219-638[-]	.	.	.	.	.	.	.	.
TRINITY_DN205691_c0_g1	TRINITY_DN205691_c0_g1_i1	OR4_AEDAE^OR4_AEDAE^Q:3-194,H:322-390^34.78%ID^E:2e-07^RecName: Full=Odorant receptor 4 {ECO:0000303|PubMed:25391959};^Eukaryota; Metazoa; Ecdysozoa; Arthropoda; Hexapoda; Insecta; Pterygota; Neoptera; Holometabola; Diptera; Nematocera; Culicoidea; Culicidae; Culicinae; Aedini; Aedes; Stegomyia	.	.	.	.	.	.	.	ENOG410YWQ8^Odorant receptor	KEGG:aag:5566400`KO:K22984	GO:0016021^cellular_component^integral component of membrane`GO:0005549^molecular_function^odorant binding`GO:0004984^molecular_function^olfactory receptor activity`GO:0007165^biological_process^signal transduction	.
TRINITY_DN205696_c0_g1	TRINITY_DN205696_c0_g1_i1	.	.	TRINITY_DN205696_c0_g1_i1.p1	1-1524[-]	.	PF00589.22^Phage_integrase^Phage integrase family^138-284^E:2.4e-09	.	.	.	.	.	GO:0003677^molecular_function^DNA binding`GO:0006310^biological_process^DNA recombination`GO:0015074^biological_process^DNA integration
TRINITY_DN205663_c0_g1	TRINITY_DN205663_c0_g1_i1	.	.	.	.	.	.	.	.	.	.	.	.
TRINITY_DN205671_c0_g1	TRINITY_DN205671_c0_g1_i1	.	.	.	.	.	.	.	.	.	.	.	.
TRINITY_DN205629_c0_g1	TRINITY_DN205629_c0_g1_i1	.	.	TRINITY_DN205629_c0_g1_i1.p1	3-554[+]	.	.	.	.	.	.	.	.
TRINITY_DN205677_c0_g1	TRINITY_DN205677_c0_g1_i1	.	.	.	.	.	.	.	.	.	.	.	.
TRINITY_DN205676_c0_g1	TRINITY_DN205676_c0_g1_i1	DHGL_DROME^DHGL_DROME^Q:425-670,H:452-533^41.46%ID^E:3e-13^RecName: Full=Glucose dehydrogenase [FAD, quinone];^Eukaryota; Metazoa; Ecdysozoa; Arthropoda; Hexapoda; Insecta; Pterygota; Neoptera; Holometabola; Diptera; Brachycera; Muscomorpha; Ephydroidea; Drosophilidae; Drosophila; Sophophora`DHGL_DROME^DHGL_DROME^Q:6-167,H:307-361^49.09%ID^E:1e-07^RecName: Full=Glucose dehydrogenase [FAD, quinone…	.	TRINITY_DN205676_c0_g1_i1.p1	245-712[+]	DHGL_DROME^DHGL_DROME^Q:61-142,H:452-533^41.463%ID^E:2.05e-14^RecName: Full=Glucose dehydrogenase [FAD, quinone];^Eukaryota; Metazoa; Ecdysozoa; Arthropoda; Hexapoda; Insecta; Pterygota; Neoptera; Holometabola; Diptera; Brachycera; Muscomorpha; Ephydroidea; Drosophilidae; Drosophila; Sophophora	PF05199.13^GMC_oxred_C^GMC oxidoreductase^65-144^E:6.7e-08	.	.	COG2303^oxidoreductase	KEGG:dme:Dmel_CG1152`KO:K00115	GO:0005576^cellular_component^extracellular region`GO:0050660^molecular_function^flavin adenine dinucleotide binding`GO:0016614^molecular_function^oxidoreductase activity, acting on CH-OH group of donors`GO:0006006^biological_process^glucose metabolic process`GO:0008364^biological_process^pupal chitin-based cuticle development`GO:0046693^biological_process^sperm storage	GO:0016614^molecular_function^oxidoreductase activity, acting on CH-OH group of donors`GO:0055114^biological_process^oxidation-reduction process
TRINITY_DN205608_c0_g1	TRINITY_DN205608_c0_g1_i1	.	.	.	.	.	.	.	.	.	.	.	.
TRINITY_DN205623_c0_g1	TRINITY_DN205623_c0_g1_i1	ERGI3_XENLA^ERGI3_XENLA^Q:455-559,H:273-307^60%ID^E:5e-05^RecName: Full=Endoplasmic reticulum-Golgi intermediate compartment protein 3;^Eukaryota; Metazoa; Chordata; Craniata; Vertebrata; Euteleostomi; Amphibia; Batrachia; Anura; Pipoidea; Pipidae; Xenopodinae; Xenopus; Xenopus	.	.	.	.	.	.	.	.	KEGG:xla:447415`KO:K20367	GO:0005789^cellular_component^endoplasmic reticulum membrane`GO:0033116^cellular_component^endoplasmic reticulum-Golgi intermediate compartment membrane`GO:0005794^cellular_component^Golgi apparatus`GO:0016021^cellular_component^integral component of membrane`GO:0016192^biological_process^vesicle-mediated transport	.
TRINITY_DN205604_c0_g1	TRINITY_DN205604_c0_g1_i1	.	.	.	.	.	.	.	.	.	.	.	.
TRINITY_DN205694_c0_g1	TRINITY_DN205694_c0_g1_i1	.	.	.	.	.	.	.	.	.	.	.	.
TRINITY_DN205643_c0_g1	TRINITY_DN205643_c0_g1_i1	.	.	.	.	.	.	.	.	.	.	.	.
TRINITY_DN205644_c0_g1	TRINITY_DN205644_c0_g1_i1	HE_HEMPU^HE_HEMPU^Q:601-197,H:199-333^58.82%ID^E:1e-37^RecName: Full=50 kDa hatching enzyme;^Eukaryota; Metazoa; Echinodermata; Eleutherozoa; Echinozoa; Echinoidea; Euechinoidea; Echinacea; Echinoida; Strongylocentrotidae; Hemicentrotus	.	TRINITY_DN205644_c0_g1_i1.p1	2-607[-]	HE_HEMPU^HE_HEMPU^Q:3-137,H:199-333^58.824%ID^E:1.43e-44^RecName: Full=50 kDa hatching enzyme;^Eukaryota; Metazoa; Echinodermata; Eleutherozoa; Echinozoa; Echinoidea; Euechinoidea; Echinacea; Echinoida; Strongylocentrotidae; Hemicentrotus	PF00413.24^Peptidase_M10^Matrixin^3-134^E:6.1e-52	.	.	.	.	GO:0031012^cellular_component^extracellular matrix`GO:0004222^molecular_function^metalloendopeptidase activity`GO:0008270^molecular_function^zinc ion binding	GO:0004222^molecular_function^metalloendopeptidase activity`GO:0008270^molecular_function^zinc ion binding`GO:0006508^biological_process^proteolysis`GO:0031012^cellular_component^extracellular matrix
TRINITY_DN205613_c0_g1	TRINITY_DN205613_c0_g1_i1	.	.	.	.	.	.	.	.	.	.	.	.
TRINITY_DN205679_c0_g1	TRINITY_DN205679_c0_g1_i1	.	.	.	.	.	.	.	.	.	.	.	.
TRINITY_DN205675_c0_g1	TRINITY_DN205675_c0_g1_i1	CFA44_MOUSE^CFA44_MOUSE^Q:1-606,H:462-651^24.52%ID^E:4e-11^RecName: Full=Cilia- and flagella-associated protein 44 {ECO:0000303|PubMed:29449551};^Eukaryota; Metazoa; Chordata; Craniata; Vertebrata; Euteleostomi; Mammalia; Eutheria; Euarchontoglires; Glires; Rodentia; Myomorpha; Muroidea; Muridae; Murinae; Mus; Mus	.	TRINITY_DN205675_c0_g1_i1.p1	1-1053[+]	CFA44_MOUSE^CFA44_MOUSE^Q:1-202,H:462-651^24.519%ID^E:9.9e-12^RecName: Full=Cilia- and flagella-associated protein 44 {ECO:0000303|PubMed:29449551};^Eukaryota; Metazoa; Chordata; Craniata; Vertebrata; Euteleostomi; Mammalia; Eutheria; Euarchontoglires; Glires; Rodentia; Myomorpha; Muroidea; Muridae; Murinae; Mus; Mus	.	.	.	ENOG410XRYZ^WD repeat domain 52	KEGG:mmu:212517	GO:0005930^cellular_component^axoneme`GO:0031514^cellular_component^motile cilium`GO:0060285^biological_process^cilium-dependent cell motility`GO:0007288^biological_process^sperm axoneme assembly`GO:0097722^biological_process^sperm motility	.
TRINITY_DN205640_c0_g1	TRINITY_DN205640_c0_g1_i1	.	.	.	.	.	.	.	.	.	.	.	.
TRINITY_DN205672_c0_g1	TRINITY_DN205672_c0_g1_i1	.	.	.	.	.	.	.	.	.	.	.	.
TRINITY_DN205658_c0_g1	TRINITY_DN205658_c0_g1_i1	.	.	.	.	.	.	.	.	.	.	.	.
TRINITY_DN205611_c0_g1	TRINITY_DN205611_c0_g1_i1	.	.	.	.	.	.	.	.	.	.	.	.
TRINITY_DN205700_c0_g1	TRINITY_DN205700_c0_g1_i1	.	.	.	.	.	.	.	.	.	.	.	.
TRINITY_DN205690_c0_g1	TRINITY_DN205690_c0_g1_i1	.	.	TRINITY_DN205690_c0_g1_i1.p1	1-456[+]	.	.	.	.	.	.	.	.
TRINITY_DN205637_c0_g1	TRINITY_DN205637_c0_g1_i1	.	.	.	.	.	.	.	.	.	.	.	.
TRINITY_DN205614_c0_g1	TRINITY_DN205614_c0_g1_i1	.	.	.	.	.	.	.	.	.	.	.	.
TRINITY_DN205614_c0_g1	TRINITY_DN205614_c0_g1_i2	.	.	.	.	.	.	.	.	.	.	.	.
TRINITY_DN205662_c0_g1	TRINITY_DN205662_c0_g1_i1	.	.	.	.	.	.	.	.	.	.	.	.
TRINITY_DN205660_c0_g1	TRINITY_DN205660_c0_g1_i1	.	.	.	.	.	.	.	.	.	.	.	.
TRINITY_DN205647_c0_g1	TRINITY_DN205647_c0_g1_i1	.	.	.	.	.	.	.	.	.	.	.	.
TRINITY_DN205650_c0_g1	TRINITY_DN205650_c0_g1_i1	.	.	.	.	.	.	.	.	.	.	.	.
TRINITY_DN205632_c0_g1	TRINITY_DN205632_c0_g1_i1	.	.	TRINITY_DN205632_c0_g1_i1.p1	2-394[+]	.	.	.	.	.	.	.	.
TRINITY_DN205695_c0_g1	TRINITY_DN205695_c0_g1_i1	.	.	.	.	.	.	.	.	.	.	.	.
TRINITY_DN205666_c0_g1	TRINITY_DN205666_c0_g1_i1	.	.	.	.	.	.	.	.	.	.	.	.
TRINITY_DN205649_c0_g1	TRINITY_DN205649_c0_g1_i1	.	.	.	.	.	.	.	.	.	.	.	.
TRINITY_DN205621_c0_g1	TRINITY_DN205621_c0_g1_i1	.	.	.	.	.	.	.	.	.	.	.	.
TRINITY_DN205689_c0_g1	TRINITY_DN205689_c0_g1_i1	.	.	.	.	.	.	.	.	.	.	.	.
TRINITY_DN205606_c0_g1	TRINITY_DN205606_c0_g1_i1	.	.	.	.	.	.	.	.	.	.	.	.
TRINITY_DN205642_c0_g1	TRINITY_DN205642_c0_g1_i1	.	.	.	.	.	.	.	.	.	.	.	.
TRINITY_DN205684_c0_g1	TRINITY_DN205684_c0_g1_i1	SIR6_DROME^SIR6_DROME^Q:72-1,H:64-87^75%ID^E:1e-05^RecName: Full=NAD-dependent protein deacetylase Sirt6;^Eukaryota; Metazoa; Ecdysozoa; Arthropoda; Hexapoda; Insecta; Pterygota; Neoptera; Holometabola; Diptera; Brachycera; Muscomorpha; Ephydroidea; Drosophilidae; Drosophila; Sophophora	.	.	.	.	.	.	.	COG0846^NAD-dependent protein deacetylase which modulates the activities of several enzymes which are inactive in their acetylated form	KEGG:dme:Dmel_CG6284`KO:K11416	GO:0005634^cellular_component^nucleus`GO:0004407^molecular_function^histone deacetylase activity`GO:0046872^molecular_function^metal ion binding`GO:0070403^molecular_function^NAD+ binding`GO:0008340^biological_process^determination of adult lifespan`GO:0016575^biological_process^histone deacetylation`GO:0031937^biological_process^positive regulation of chromatin silencing	.
TRINITY_DN205656_c0_g1	TRINITY_DN205656_c0_g1_i1	.	.	.	.	.	.	.	.	.	.	.	.
TRINITY_DN205625_c0_g1	TRINITY_DN205625_c0_g1_i1	.	.	.	.	.	.	.	.	.	.	.	.
TRINITY_DN219111_c0_g1	TRINITY_DN219111_c0_g1_i1	RTXE_DROME^RTXE_DROME^Q:294-136,H:575-659^31.4%ID^E:0.0002^RecName: Full=Probable RNA-directed DNA polymerase from transposon X-element;^Eukaryota; Metazoa; Ecdysozoa; Arthropoda; Hexapoda; Insecta; Pterygota; Neoptera; Holometabola; Diptera; Brachycera; Muscomorpha; Ephydroidea; Drosophilidae; Drosophila; Sophophora	.	.	.	.	.	.	.	.	.	GO:0003964^molecular_function^RNA-directed DNA polymerase activity`GO:0006313^biological_process^transposition, DNA-mediated	.
TRINITY_DN219198_c0_g1	TRINITY_DN219198_c0_g1_i1	APBE_VIBC3^APBE_VIBC3^Q:543-4,H:87-267^40.88%ID^E:6e-43^RecName: Full=FAD:protein FMN transferase {ECO:0000303|PubMed:23558683};^Bacteria; Proteobacteria; Gammaproteobacteria; Vibrionales; Vibrionaceae; Vibrio	.	TRINITY_DN219198_c0_g1_i1.p2	1-549[-]	APBE_VIBC3^APBE_VIBC3^Q:3-182,H:87-267^40.884%ID^E:4.48e-44^RecName: Full=FAD:protein FMN transferase {ECO:0000303|PubMed:23558683};^Bacteria; Proteobacteria; Gammaproteobacteria; Vibrionales; Vibrionaceae; Vibrio	PF02424.15^ApbE^ApbE family^4-182^E:2.6e-48	.	.	COG1477^(LipO)protein	KEGG:vco:VC0395_A1878`KEGG:vcr:VC395_2405`KO:K03734	GO:0005886^cellular_component^plasma membrane`GO:0046872^molecular_function^metal ion binding`GO:0016740^molecular_function^transferase activity`GO:0017013^biological_process^protein flavinylation	GO:0017013^biological_process^protein flavinylation
TRINITY_DN219192_c0_g1	TRINITY_DN219192_c0_g1_i1	.	.	.	.	.	.	.	.	.	.	.	.
TRINITY_DN219178_c0_g1	TRINITY_DN219178_c0_g1_i1	.	.	.	.	.	.	.	.	.	.	.	.
TRINITY_DN219133_c0_g1	TRINITY_DN219133_c0_g1_i1	.	.	.	.	.	.	.	.	.	.	.	.
TRINITY_DN219140_c0_g1	TRINITY_DN219140_c0_g1_i1	LECH_CHICK^LECH_CHICK^Q:114-305,H:139-203^32.31%ID^E:3e-05^RecName: Full=Hepatic lectin;^Eukaryota; Metazoa; Chordata; Craniata; Vertebrata; Euteleostomi; Archelosauria; Archosauria; Dinosauria; Saurischia; Theropoda; Coelurosauria; Aves; Neognathae; Galloanserae; Galliformes; Phasianidae; Phasianinae; Gallus	.	TRINITY_DN219140_c0_g1_i1.p1	3-359[+]	LECH_CHICK^LECH_CHICK^Q:38-101,H:139-203^32.308%ID^E:1.14e-05^RecName: Full=Hepatic lectin;^Eukaryota; Metazoa; Chordata; Craniata; Vertebrata; Euteleostomi; Archelosauria; Archosauria; Dinosauria; Saurischia; Theropoda; Coelurosauria; Aves; Neognathae; Galloanserae; Galliformes; Phasianidae; Phasianinae; Gallus	PF00059.21^Lectin_C^Lectin C-type domain^1-101^E:4.3e-06	.	.	.	KEGG:gga:396477	GO:0016021^cellular_component^integral component of membrane`GO:0030246^molecular_function^carbohydrate binding`GO:0006897^biological_process^endocytosis	.
TRINITY_DN219199_c0_g1	TRINITY_DN219199_c0_g1_i1	CMPDT_AQUAE^CMPDT_AQUAE^Q:249-139,H:322-358^48.65%ID^E:0.001^RecName: Full=Bifunctional chorismate mutase/prephenate dehydratase {ECO:0000250|UniProtKB:P0A9J8};^Bacteria; Aquificae; Aquificales; Aquificaceae; Aquifex	.	.	.	.	.	.	.	COG0077^Prephenate dehydratase`COG1605^Chorismate mutase	KEGG:aae:aq_951`KO:K14170	GO:0005737^cellular_component^cytoplasm`GO:0004106^molecular_function^chorismate mutase activity`GO:0004664^molecular_function^prephenate dehydratase activity`GO:0046417^biological_process^chorismate metabolic process`GO:0009094^biological_process^L-phenylalanine biosynthetic process	.
TRINITY_DN219125_c0_g1	TRINITY_DN219125_c0_g1_i1	.	.	.	.	.	.	.	.	.	.	.	.
TRINITY_DN219131_c0_g1	TRINITY_DN219131_c0_g1_i1	.	.	TRINITY_DN219131_c0_g1_i1.p1	162-521[-]	.	.	.	.	.	.	.	.
TRINITY_DN219186_c0_g1	TRINITY_DN219186_c0_g1_i1	.	.	.	.	.	.	.	.	.	.	.	.
TRINITY_DN219157_c0_g1	TRINITY_DN219157_c0_g1_i1	.	.	.	.	.	.	.	.	.	.	.	.
TRINITY_DN219168_c0_g1	TRINITY_DN219168_c0_g1_i1	.	.	.	.	.	.	.	.	.	.	.	.
TRINITY_DN219120_c0_g1	TRINITY_DN219120_c0_g1_i1	.	.	.	.	.	.	.	.	.	.	.	.
TRINITY_DN219196_c0_g1	TRINITY_DN219196_c0_g1_i1	.	.	.	.	.	.	.	.	.	.	.	.
TRINITY_DN219129_c0_g1	TRINITY_DN219129_c0_g1_i1	.	.	.	.	.	.	.	.	.	.	.	.
TRINITY_DN219163_c0_g1	TRINITY_DN219163_c0_g1_i1	.	.	.	.	.	.	.	.	.	.	.	.
TRINITY_DN219149_c0_g1	TRINITY_DN219149_c0_g1_i1	.	.	.	.	.	.	.	.	.	.	.	.
TRINITY_DN219160_c0_g1	TRINITY_DN219160_c0_g1_i1	RL1_HERAR^RL1_HERAR^Q:9-329,H:1-107^88.79%ID^E:5e-50^RecName: Full=50S ribosomal protein L1 {ECO:0000255|HAMAP-Rule:MF_01318};^Bacteria; Proteobacteria; Betaproteobacteria; Burkholderiales; Oxalobacteraceae; Herminiimonas	.	TRINITY_DN219160_c0_g1_i1.p2	3-329[+]	RL1_HERAR^RL1_HERAR^Q:3-109,H:1-107^88.785%ID^E:2.14e-60^RecName: Full=50S ribosomal protein L1 {ECO:0000255|HAMAP-Rule:MF_01318};^Bacteria; Proteobacteria; Betaproteobacteria; Burkholderiales; Oxalobacteraceae; Herminiimonas	PF00687.21^Ribosomal_L1^Ribosomal protein L1p/L10e family^33-108^E:2.8e-17	.	.	COG0081^Binds directly to 23S rRNA. The L1 stalk is quite mobile in the ribosome, and is involved in E site tRNA release (By similarity)	KEGG:har:HEAR3176`KO:K02863	GO:0015934^cellular_component^large ribosomal subunit`GO:0019843^molecular_function^rRNA binding`GO:0003735^molecular_function^structural constituent of ribosome`GO:0000049^molecular_function^tRNA binding`GO:0006417^biological_process^regulation of translation`GO:0006412^biological_process^translation	.
TRINITY_DN219171_c0_g1	TRINITY_DN219171_c0_g1_i1	.	.	.	.	.	.	.	.	.	.	.	.
TRINITY_DN219147_c0_g1	TRINITY_DN219147_c0_g1_i1	.	.	.	.	.	.	.	.	.	.	.	.
TRINITY_DN219144_c0_g1	TRINITY_DN219144_c0_g1_i1	.	.	.	.	.	.	.	.	.	.	.	.
TRINITY_DN219106_c0_g1	TRINITY_DN219106_c0_g1_i1	.	.	.	.	.	.	.	.	.	.	.	.
TRINITY_DN219108_c0_g1	TRINITY_DN219108_c0_g1_i1	.	.	.	.	.	.	.	.	.	.	.	.
TRINITY_DN219126_c0_g1	TRINITY_DN219126_c0_g1_i1	.	.	.	.	.	.	.	.	.	.	.	.
TRINITY_DN219146_c0_g1	TRINITY_DN219146_c0_g1_i1	.	.	.	.	.	.	.	.	.	.	.	.
TRINITY_DN219156_c0_g1	TRINITY_DN219156_c0_g1_i1	.	.	.	.	.	.	.	.	.	.	.	.
TRINITY_DN219174_c0_g1	TRINITY_DN219174_c0_g1_i1	MNMA_BLOPB^MNMA_BLOPB^Q:6-104,H:188-220^66.67%ID^E:3e-05^RecName: Full=tRNA-specific 2-thiouridylase MnmA {ECO:0000255|HAMAP-Rule:MF_00144};^Bacteria; Proteobacteria; Gammaproteobacteria; Enterobacterales; Enterobacteriaceae; ant endosymbionts; Candidatus Blochmannia	.	.	.	.	.	.	.	COG0482^Catalyzes the 2-thiolation of uridine at the wobble position (U34) of tRNA, leading to the formation of s(2)U34 (By similarity)	KEGG:bpn:BPEN_404`KO:K00566	GO:0005737^cellular_component^cytoplasm`GO:0005524^molecular_function^ATP binding`GO:0016783^molecular_function^sulfurtransferase activity`GO:0000049^molecular_function^tRNA binding`GO:0006400^biological_process^tRNA modification	.
TRINITY_DN219134_c0_g1	TRINITY_DN219134_c0_g1_i1	.	.	.	.	.	.	.	.	.	.	.	.
TRINITY_DN219195_c0_g1	TRINITY_DN219195_c0_g1_i1	.	.	.	.	.	.	.	.	.	.	.	.
TRINITY_DN219169_c0_g1	TRINITY_DN219169_c0_g1_i1	.	.	.	.	.	.	.	.	.	.	.	.
TRINITY_DN219167_c0_g1	TRINITY_DN219167_c0_g1_i1	.	.	.	.	.	.	.	.	.	.	.	.
TRINITY_DN219185_c0_g1	TRINITY_DN219185_c0_g1_i1	.	.	.	.	.	.	.	.	.	.	.	.
TRINITY_DN219116_c0_g1	TRINITY_DN219116_c0_g1_i1	.	.	.	.	.	.	.	.	.	.	.	.
TRINITY_DN219137_c0_g1	TRINITY_DN219137_c0_g1_i1	.	.	.	.	.	.	.	.	.	.	.	.
TRINITY_DN219104_c0_g1	TRINITY_DN219104_c0_g1_i1	DAPA_PSEPW^DAPA_PSEPW^Q:2-124,H:252-292^95.12%ID^E:2e-18^RecName: Full=4-hydroxy-tetrahydrodipicolinate synthase {ECO:0000255|HAMAP-Rule:MF_00418};^Bacteria; Proteobacteria; Gammaproteobacteria; Pseudomonadales; Pseudomonadaceae; Pseudomonas	.	TRINITY_DN219104_c0_g1_i1.p3	143-448[+]	.	.	sigP:1^19^0.789^YES	.	.	.	.	.
TRINITY_DN219138_c0_g1	TRINITY_DN219138_c0_g1_i1	.	.	.	.	.	.	.	.	.	.	.	.
TRINITY_DN219194_c0_g1	TRINITY_DN219194_c0_g1_i1	CUSB_ECO57^CUSB_ECO57^Q:5-277,H:82-172^43.96%ID^E:7e-19^RecName: Full=Cation efflux system protein CusB;^Bacteria; Proteobacteria; Gammaproteobacteria; Enterobacterales; Enterobacteriaceae; Escherichia	.	.	.	.	.	.	.	ENOG410XPHF^Efflux transporter rnd family, mfp subunit	KEGG:ece:Z0713`KEGG:ecs:ECs0612`KO:K07798	GO:0016020^cellular_component^membrane`GO:0005215^molecular_function^transporter activity`GO:0006825^biological_process^copper ion transport`GO:0055085^biological_process^transmembrane transport	.
TRINITY_DN219166_c0_g1	TRINITY_DN219166_c0_g1_i1	.	.	.	.	.	.	.	.	.	.	.	.
TRINITY_DN219179_c0_g1	TRINITY_DN219179_c0_g1_i1	ECCC_THECD^ECCC_THECD^Q:2-217,H:623-694^73.61%ID^E:5e-27^RecName: Full=ESX secretion system protein EccC {ECO:0000303|PubMed:25865481};^Bacteria; Actinobacteria; Streptosporangiales; Thermomonosporaceae; Thermomonospora	.	.	.	.	.	.	.	COG1674^cell division protein FtsK	KEGG:tcu:Tcur_0607`KO:K03466	GO:0016021^cellular_component^integral component of membrane`GO:0005886^cellular_component^plasma membrane`GO:0005524^molecular_function^ATP binding`GO:0003677^molecular_function^DNA binding	.
TRINITY_DN219117_c0_g1	TRINITY_DN219117_c0_g1_i1	.	.	.	.	.	.	.	.	.	.	.	.
TRINITY_DN219155_c0_g1	TRINITY_DN219155_c0_g1_i1	.	.	.	.	.	.	.	.	.	.	.	.
TRINITY_DN219161_c0_g1	TRINITY_DN219161_c0_g1_i1	.	.	.	.	.	.	.	.	.	.	.	.
TRINITY_DN219175_c0_g1	TRINITY_DN219175_c0_g1_i1	.	.	.	.	.	.	.	.	.	.	.	.
TRINITY_DN219170_c0_g1	TRINITY_DN219170_c0_g1_i1	.	.	TRINITY_DN219170_c0_g1_i1.p1	3-341[-]	.	.	.	.	.	.	.	.
TRINITY_DN219109_c0_g1	TRINITY_DN219109_c0_g1_i1	.	.	.	.	.	.	.	.	.	.	.	.
TRINITY_DN219109_c1_g1	TRINITY_DN219109_c1_g1_i1	.	.	.	.	.	.	.	.	.	.	.	.
TRINITY_DN219150_c0_g1	TRINITY_DN219150_c0_g1_i1	.	.	TRINITY_DN219150_c0_g1_i1.p1	3-344[-]	.	.	.	.	.	.	.	.
TRINITY_DN219150_c0_g1	TRINITY_DN219150_c0_g1_i2	.	.	.	.	.	.	.	.	.	.	.	.
TRINITY_DN219188_c0_g1	TRINITY_DN219188_c0_g1_i1	ILVA_ECOLI^ILVA_ECOLI^Q:338-3,H:208-319^53.57%ID^E:2e-35^RecName: Full=L-threonine dehydratase biosynthetic IlvA;^Bacteria; Proteobacteria; Gammaproteobacteria; Enterobacterales; Enterobacteriaceae; Escherichia	.	TRINITY_DN219188_c0_g1_i1.p2	3-338[-]	ILVA_ECOLI^ILVA_ECOLI^Q:1-112,H:208-319^53.571%ID^E:4.28e-36^RecName: Full=L-threonine dehydratase biosynthetic IlvA;^Bacteria; Proteobacteria; Gammaproteobacteria; Enterobacterales; Enterobacteriaceae; Escherichia	PF00291.25^PALP^Pyridoxal-phosphate dependent enzyme^1-109^E:6.1e-18	.	.	COG1171^Threonine dehydratase	KEGG:ecj:JW3745`KEGG:eco:b3772`KO:K01754	GO:0016597^molecular_function^amino acid binding`GO:0004794^molecular_function^L-threonine ammonia-lyase activity`GO:0030170^molecular_function^pyridoxal phosphate binding`GO:0009082^biological_process^branched-chain amino acid biosynthetic process`GO:0009097^biological_process^isoleucine biosynthetic process`GO:0006567^biological_process^threonine catabolic process`GO:0006566^biological_process^…	.
TRINITY_DN219121_c0_g1	TRINITY_DN219121_c0_g1_i1	RL15_SPHWW^RL15_SPHWW^Q:1-204,H:80-147^77.94%ID^E:1e-14^RecName: Full=50S ribosomal protein L15 {ECO:0000255|HAMAP-Rule:MF_01341};^Bacteria; Proteobacteria; Alphaproteobacteria; Sphingomonadales; Sphingomonadaceae; Sphingomonas	.	.	.	.	.	.	.	COG0200^Binds to the 23S rRNA (By similarity)	KEGG:swi:Swit_1334`KO:K02876	GO:0015934^cellular_component^large ribosomal subunit`GO:0019843^molecular_function^rRNA binding`GO:0003735^molecular_function^structural constituent of ribosome`GO:0006412^biological_process^translation	.
TRINITY_DN219164_c0_g1	TRINITY_DN219164_c0_g1_i1	.	.	.	.	.	.	.	.	.	.	.	.
TRINITY_DN219154_c0_g1	TRINITY_DN219154_c0_g1_i1	.	.	.	.	.	.	.	.	.	.	.	.
TRINITY_DN219193_c0_g1	TRINITY_DN219193_c0_g1_i1	.	.	.	.	.	.	.	.	.	.	.	.
TRINITY_DN219141_c0_g1	TRINITY_DN219141_c0_g1_i1	.	.	TRINITY_DN219141_c0_g1_i1.p1	2-430[+]	.	.	.	.	.	.	.	.
TRINITY_DN219148_c0_g1	TRINITY_DN219148_c0_g1_i1	.	.	.	.	.	.	.	.	.	.	.	.
TRINITY_DN219112_c0_g1	TRINITY_DN219112_c0_g1_i1	.	.	.	.	.	.	.	.	.	.	.	.
TRINITY_DN219176_c0_g1	TRINITY_DN219176_c0_g1_i1	.	.	.	.	.	.	.	.	.	.	.	.
TRINITY_DN219139_c0_g1	TRINITY_DN219139_c0_g1_i1	.	.	.	.	.	.	.	.	.	.	.	.
TRINITY_DN219119_c0_g1	TRINITY_DN219119_c0_g1_i1	CGAP2_VIBCH^CGAP2_VIBCH^Q:299-6,H:46-143^47.96%ID^E:1e-21^RecName: Full=3'3'-cGAMP-specific phosphodiesterase 2 {ECO:0000303|PubMed:25837739};^Bacteria; Proteobacteria; Gammaproteobacteria; Vibrionales; Vibrionaceae; Vibrio	.	TRINITY_DN219119_c0_g1_i1.p2	3-305[-]	CGAP2_VIBCH^CGAP2_VIBCH^Q:3-100,H:46-143^47.959%ID^E:3.29e-22^RecName: Full=3'3'-cGAMP-specific phosphodiesterase 2 {ECO:0000303|PubMed:25837739};^Bacteria; Proteobacteria; Gammaproteobacteria; Vibrionales; Vibrionaceae; Vibrio	.	.	.	COG3437^Response Regulator	KEGG:vch:VCA0210	GO:0004112^molecular_function^cyclic-nucleotide phosphodiesterase activity`GO:0000156^molecular_function^phosphorelay response regulator activity`GO:0009214^biological_process^cyclic nucleotide catabolic process`GO:0000160^biological_process^phosphorelay signal transduction system	.
TRINITY_DN219113_c0_g1	TRINITY_DN219113_c0_g1_i1	.	.	.	.	.	.	.	.	.	.	.	.
TRINITY_DN219145_c0_g1	TRINITY_DN219145_c0_g1_i1	.	.	.	.	.	.	.	.	.	.	.	.
TRINITY_DN219114_c0_g1	TRINITY_DN219114_c0_g1_i1	.	.	.	.	.	.	.	.	.	.	.	.
TRINITY_DN219124_c0_g1	TRINITY_DN219124_c0_g1_i1	.	.	TRINITY_DN219124_c0_g1_i1.p2	2-367[-]	.	PF00654.20^Voltage_CLC^Voltage gated chloride channel^23-122^E:7.6e-10	.	.	.	.	.	GO:0005247^molecular_function^voltage-gated chloride channel activity`GO:0006821^biological_process^chloride transport`GO:0055085^biological_process^transmembrane transport`GO:0016020^cellular_component^membrane
TRINITY_DN219132_c0_g1	TRINITY_DN219132_c0_g1_i1	.	.	.	.	.	.	.	.	.	.	.	.
TRINITY_DN219132_c1_g1	TRINITY_DN219132_c1_g1_i1	.	.	.	.	.	.	.	.	.	.	.	.
TRINITY_DN219132_c2_g1	TRINITY_DN219132_c2_g1_i1	.	.	.	.	.	.	.	.	.	.	.	.
TRINITY_DN209073_c0_g1	TRINITY_DN209073_c0_g1_i1	.	.	.	.	.	.	.	.	.	.	.	.
TRINITY_DN209020_c0_g1	TRINITY_DN209020_c0_g1_i1	.	.	.	.	.	.	.	.	.	.	.	.
TRINITY_DN209081_c0_g1	TRINITY_DN209081_c0_g1_i1	.	.	.	.	.	.	.	.	.	.	.	.
TRINITY_DN209074_c0_g1	TRINITY_DN209074_c0_g1_i1	.	.	.	.	.	.	.	.	.	.	.	.
TRINITY_DN209083_c0_g1	TRINITY_DN209083_c0_g1_i1	.	.	.	.	.	.	.	.	.	.	.	.
TRINITY_DN209083_c0_g2	TRINITY_DN209083_c0_g2_i1	.	.	.	.	.	.	.	.	.	.	.	.
TRINITY_DN209012_c0_g1	TRINITY_DN209012_c0_g1_i1	.	.	.	.	.	.	.	.	.	.	.	.
TRINITY_DN209001_c0_g1	TRINITY_DN209001_c0_g1_i1	.	.	.	.	.	.	.	.	.	.	.	.
TRINITY_DN209058_c0_g1	TRINITY_DN209058_c0_g1_i1	.	.	.	.	.	.	.	.	.	.	.	.
TRINITY_DN209026_c0_g1	TRINITY_DN209026_c0_g1_i1	.	.	TRINITY_DN209026_c0_g1_i1.p1	1-399[+]	.	.	.	.	.	.	.	.
TRINITY_DN209035_c0_g1	TRINITY_DN209035_c0_g1_i1	LOLAL_DROME^LOLAL_DROME^Q:543-472,H:90-113^95.83%ID^E:9e-07^RecName: Full=Longitudinals lacking protein-like;^Eukaryota; Metazoa; Ecdysozoa; Arthropoda; Hexapoda; Insecta; Pterygota; Neoptera; Holometabola; Diptera; Brachycera; Muscomorpha; Ephydroidea; Drosophilidae; Drosophila; Sophophora	.	.	.	.	.	.	.	ENOG4111H3T^BTB/POZ domain	KEGG:dme:Dmel_CG5738	GO:0000794^cellular_component^condensed nuclear chromosome`GO:0005634^cellular_component^nucleus`GO:0031519^cellular_component^PcG protein complex`GO:0005700^cellular_component^polytene chromosome`GO:0003677^molecular_function^DNA binding`GO:0031208^molecular_function^POZ domain binding`GO:0042803^molecular_function^protein homodimerization activity`GO:0006342^biological_process^chromatin silenci…	.
TRINITY_DN209047_c0_g1	TRINITY_DN209047_c0_g1_i1	.	.	.	.	.	.	.	.	.	.	.	.
TRINITY_DN209048_c0_g1	TRINITY_DN209048_c0_g1_i1	.	.	.	.	.	.	.	.	.	.	.	.
TRINITY_DN209078_c0_g1	TRINITY_DN209078_c0_g1_i1	.	.	.	.	.	.	.	.	.	.	.	.
TRINITY_DN209030_c0_g1	TRINITY_DN209030_c0_g1_i1	.	.	.	.	.	.	.	.	.	.	.	.
TRINITY_DN209094_c0_g1	TRINITY_DN209094_c0_g1_i1	.	.	.	.	.	.	.	.	.	.	.	.
TRINITY_DN209006_c0_g1	TRINITY_DN209006_c0_g1_i1	.	.	.	.	.	.	.	.	.	.	.	.
TRINITY_DN209041_c0_g1	TRINITY_DN209041_c0_g1_i1	.	.	.	.	.	.	.	.	.	.	.	.
TRINITY_DN209053_c0_g1	TRINITY_DN209053_c0_g1_i1	NICP_PSEPK^NICP_PSEPK^Q:229-2,H:68-136^43.42%ID^E:3e-08^RecName: Full=Porin-like protein NicP;^Bacteria; Proteobacteria; Gammaproteobacteria; Pseudomonadales; Pseudomonadaceae; Pseudomonas	.	.	.	.	.	.	.	ENOG410XRCF^Outer membrane porin	KEGG:ppu:PP_3939	GO:0016021^cellular_component^integral component of membrane`GO:0019439^biological_process^aromatic compound catabolic process	.
TRINITY_DN209071_c0_g1	TRINITY_DN209071_c0_g1_i1	TTUD4_AGRVI^TTUD4_AGRVI^Q:254-3,H:22-106^45.88%ID^E:6e-07^RecName: Full=Putative hydroxypyruvate reductase;^Bacteria; Proteobacteria; Alphaproteobacteria; Rhizobiales; Rhizobiaceae; Rhizobium/Agrobacterium group; Agrobacterium	.	.	.	.	.	.	.	.	.	GO:0008887^molecular_function^glycerate kinase activity`GO:0016618^molecular_function^hydroxypyruvate reductase activity	.
TRINITY_DN209072_c0_g1	TRINITY_DN209072_c0_g1_i1	.	.	.	.	.	.	.	.	.	.	.	.
TRINITY_DN209069_c0_g1	TRINITY_DN209069_c0_g1_i1	.	.	.	.	.	.	.	.	.	.	.	.
TRINITY_DN209069_c1_g1	TRINITY_DN209069_c1_g1_i1	.	.	.	.	.	.	.	.	.	.	.	.
TRINITY_DN209051_c0_g1	TRINITY_DN209051_c0_g1_i1	.	.	.	.	.	.	.	.	.	.	.	.
TRINITY_DN209029_c0_g1	TRINITY_DN209029_c0_g1_i1	.	.	.	.	.	.	.	.	.	.	.	.
TRINITY_DN209023_c0_g1	TRINITY_DN209023_c0_g1_i1	.	.	.	.	.	.	.	.	.	.	.	.
TRINITY_DN209007_c0_g1	TRINITY_DN209007_c0_g1_i1	.	.	.	.	.	.	.	.	.	.	.	.
TRINITY_DN209092_c0_g1	TRINITY_DN209092_c0_g1_i1	.	.	.	.	.	.	.	.	.	.	.	.
TRINITY_DN209016_c0_g1	TRINITY_DN209016_c0_g1_i1	.	.	TRINITY_DN209016_c0_g1_i1.p1	3-377[-]	.	.	sigP:1^17^0.837^YES	.	.	.	.	.
TRINITY_DN209009_c0_g1	TRINITY_DN209009_c0_g1_i1	VDP_BOMMO^VDP_BOMMO^Q:5-412,H:127-262^67.65%ID^E:4e-62^RecName: Full=Vitellin-degrading protease;^Eukaryota; Metazoa; Ecdysozoa; Arthropoda; Hexapoda; Insecta; Pterygota; Neoptera; Holometabola; Lepidoptera; Glossata; Ditrysia; Bombycoidea; Bombycidae; Bombycinae; Bombyx	.	TRINITY_DN209009_c0_g1_i1.p1	2-424[+]	VDP_BOMMO^VDP_BOMMO^Q:2-137,H:127-262^67.647%ID^E:1.97e-65^RecName: Full=Vitellin-degrading protease;^Eukaryota; Metazoa; Ecdysozoa; Arthropoda; Hexapoda; Insecta; Pterygota; Neoptera; Holometabola; Lepidoptera; Glossata; Ditrysia; Bombycoidea; Bombycidae; Bombycinae; Bombyx	PF00089.26^Trypsin^Trypsin^1-123^E:3.5e-38	.	.	COG1819^Transferase`COG5640^protease	KEGG:bmor:692746`KO:K01312	GO:0004252^molecular_function^serine-type endopeptidase activity	GO:0004252^molecular_function^serine-type endopeptidase activity`GO:0006508^biological_process^proteolysis
TRINITY_DN209044_c0_g1	TRINITY_DN209044_c0_g1_i1	YHHI_ECOLI^YHHI_ECOLI^Q:20-217,H:307-373^44.78%ID^E:7e-10^RecName: Full=H repeat-associated putative transposase YhhI;^Bacteria; Proteobacteria; Gammaproteobacteria; Enterobacterales; Enterobacteriaceae; Escherichia	.	.	.	.	.	.	.	COG5433^Transposase	KEGG:ecj:JW3451`KEGG:eco:b3484	GO:0003677^molecular_function^DNA binding`GO:0004803^molecular_function^transposase activity`GO:0006313^biological_process^transposition, DNA-mediated	.
TRINITY_DN209086_c0_g1	TRINITY_DN209086_c0_g1_i1	.	.	.	.	.	.	.	.	.	.	.	.
TRINITY_DN209060_c0_g1	TRINITY_DN209060_c0_g1_i1	.	.	.	.	.	.	.	.	.	.	.	.
TRINITY_DN209063_c0_g1	TRINITY_DN209063_c0_g1_i1	.	.	TRINITY_DN209063_c0_g1_i1.p1	2-667[-]	.	.	.	.	.	.	.	.
TRINITY_DN209068_c0_g1	TRINITY_DN209068_c0_g1_i1	.	.	.	.	.	.	.	.	.	.	.	.
TRINITY_DN209064_c0_g1	TRINITY_DN209064_c0_g1_i1	.	.	.	.	.	.	.	.	.	.	.	.
TRINITY_DN209050_c0_g1	TRINITY_DN209050_c0_g1_i1	.	.	.	.	.	.	.	.	.	.	.	.
TRINITY_DN209036_c0_g1	TRINITY_DN209036_c0_g1_i1	.	.	.	.	.	.	.	.	.	.	.	.
TRINITY_DN209049_c0_g1	TRINITY_DN209049_c0_g1_i1	.	.	.	.	.	.	.	.	.	.	.	.
TRINITY_DN209088_c0_g1	TRINITY_DN209088_c0_g1_i1	.	.	.	.	.	.	.	.	.	.	.	.
TRINITY_DN209010_c0_g1	TRINITY_DN209010_c0_g1_i1	.	.	.	.	.	.	.	.	.	.	.	.
TRINITY_DN209075_c0_g1	TRINITY_DN209075_c0_g1_i1	.	.	.	.	.	.	.	.	.	.	.	.
TRINITY_DN209095_c0_g1	TRINITY_DN209095_c0_g1_i1	.	.	.	.	.	.	.	.	.	.	.	.
TRINITY_DN209091_c0_g1	TRINITY_DN209091_c0_g1_i1	.	.	TRINITY_DN209091_c0_g1_i1.p1	1-324[+]	.	.	sigP:1^33^0.659^YES	.	.	.	.	.
TRINITY_DN209089_c0_g1	TRINITY_DN209089_c0_g1_i1	.	.	.	.	.	.	.	.	.	.	.	.
TRINITY_DN209003_c0_g1	TRINITY_DN209003_c0_g1_i1	.	.	.	.	.	.	.	.	.	.	.	.
TRINITY_DN209017_c0_g1	TRINITY_DN209017_c0_g1_i1	.	.	.	.	.	.	.	.	.	.	.	.
TRINITY_DN209024_c0_g1	TRINITY_DN209024_c0_g1_i1	.	.	TRINITY_DN209024_c0_g1_i1.p1	118-495[+]	.	.	.	.	.	.	.	.
TRINITY_DN209034_c0_g1	TRINITY_DN209034_c0_g1_i1	PDR1_TOBAC^PDR1_TOBAC^Q:3-269,H:899-987^92.13%ID^E:3e-50^RecName: Full=Pleiotropic drug resistance protein 1;^Eukaryota; Viridiplantae; Streptophyta; Embryophyta; Tracheophyta; Spermatophyta; Magnoliophyta; eudicotyledons; Gunneridae; Pentapetalae; asterids; lamiids; Solanales; Solanaceae; Nicotianoideae; Nicotianeae; Nicotiana	.	.	.	.	.	.	.	.	KEGG:nta:107799533	GO:0016021^cellular_component^integral component of membrane`GO:0005524^molecular_function^ATP binding`GO:0016887^molecular_function^ATPase activity	.
TRINITY_DN209084_c0_g1	TRINITY_DN209084_c0_g1_i1	CYTSA_XENTR^CYTSA_XENTR^Q:108-1,H:1056-1091^41.67%ID^E:0.0004^RecName: Full=Cytospin-A;^Eukaryota; Metazoa; Chordata; Craniata; Vertebrata; Euteleostomi; Amphibia; Batrachia; Anura; Pipoidea; Pipidae; Xenopodinae; Xenopus; Silurana	.	.	.	.	.	.	.	COG5069^Microtubule associated monoxygenase, calponin and LIM domain containing	KEGG:xtr:733457	GO:0005737^cellular_component^cytoplasm`GO:0031941^cellular_component^filamentous actin`GO:0005921^cellular_component^gap junction`GO:0005815^cellular_component^microtubule organizing center`GO:0005819^cellular_component^spindle`GO:0030036^biological_process^actin cytoskeleton organization`GO:0007049^biological_process^cell cycle`GO:0051301^biological_process^cell division	.
TRINITY_DN209011_c0_g1	TRINITY_DN209011_c0_g1_i1	.	.	.	.	.	.	.	.	.	.	.	.
TRINITY_DN209043_c0_g1	TRINITY_DN209043_c0_g1_i1	.	.	.	.	.	.	.	.	.	.	.	.
TRINITY_DN209021_c0_g1	TRINITY_DN209021_c0_g1_i1	.	.	.	.	.	.	.	.	.	.	.	.
TRINITY_DN209028_c0_g1	TRINITY_DN209028_c0_g1_i1	.	.	.	.	.	.	.	.	.	.	.	.
TRINITY_DN209014_c0_g1	TRINITY_DN209014_c0_g1_i1	.	.	.	.	.	.	.	.	.	.	.	.
TRINITY_DN209031_c0_g1	TRINITY_DN209031_c0_g1_i1	XECA_XANP2^XECA_XANP2^Q:272-72,H:304-370^52.24%ID^E:4e-13^RecName: Full=2-hydroxypropyl-CoM lyase;^Bacteria; Proteobacteria; Alphaproteobacteria; Rhizobiales; Xanthobacteraceae; Xanthobacter	.	TRINITY_DN209031_c0_g1_i1.p1	1-363[+]	.	.	.	.	.	.	.	.
TRINITY_DN209066_c0_g1	TRINITY_DN209066_c0_g1_i1	.	.	.	.	.	.	.	.	.	.	.	.
TRINITY_DN209080_c0_g1	TRINITY_DN209080_c0_g1_i1	.	.	.	.	.	.	.	.	.	.	.	.
TRINITY_DN227822_c0_g1	TRINITY_DN227822_c0_g1_i1	ABL_DROME^ABL_DROME^Q:67-2,H:583-604^72.73%ID^E:0.0002^RecName: Full=Tyrosine-protein kinase Abl;^Eukaryota; Metazoa; Ecdysozoa; Arthropoda; Hexapoda; Insecta; Pterygota; Neoptera; Holometabola; Diptera; Brachycera; Muscomorpha; Ephydroidea; Drosophilidae; Drosophila; Sophophora	.	.	.	.	.	.	.	COG0515^Serine Threonine protein kinase	KEGG:dme:Dmel_CG4032`KO:K06619	GO:0005912^cellular_component^adherens junction`GO:0045179^cellular_component^apical cortex`GO:0030424^cellular_component^axon`GO:0005938^cellular_component^cell cortex`GO:0005911^cellular_component^cell-cell junction`GO:0005737^cellular_component^cytoplasm`GO:0005829^cellular_component^cytosol`GO:0019897^cellular_component^extrinsic component of plasma membrane`GO:0005927^cellular_component^musc…	.
TRINITY_DN227857_c0_g1	TRINITY_DN227857_c0_g1_i1	.	.	.	.	.	.	.	.	.	.	.	.
TRINITY_DN227809_c0_g1	TRINITY_DN227809_c0_g1_i1	.	.	.	.	.	.	.	.	.	.	.	.
TRINITY_DN227850_c0_g1	TRINITY_DN227850_c0_g1_i1	.	.	.	.	.	.	.	.	.	.	.	.
TRINITY_DN227839_c0_g1	TRINITY_DN227839_c0_g1_i1	.	.	.	.	.	.	.	.	.	.	.	.
TRINITY_DN227862_c0_g1	TRINITY_DN227862_c0_g1_i1	CCMH_PSEAE^CCMH_PSEAE^Q:274-2,H:1-91^83.52%ID^E:9e-43^RecName: Full=Cytochrome c-type biogenesis protein CcmH;^Bacteria; Proteobacteria; Gammaproteobacteria; Pseudomonadales; Pseudomonadaceae; Pseudomonas	.	TRINITY_DN227862_c0_g1_i1.p2	2-493[-]	CCMH_PSEAE^CCMH_PSEAE^Q:74-164,H:1-91^83.516%ID^E:3.65e-44^RecName: Full=Cytochrome c-type biogenesis protein CcmH;^Bacteria; Proteobacteria; Gammaproteobacteria; Pseudomonadales; Pseudomonadaceae; Pseudomonas	PF03918.14^CcmH^Cytochrome C biogenesis protein^82-164^E:4.1e-34	.	.	COG3088^biogenesis protein	KEGG:pae:PA1482`KO:K02200	GO:0016021^cellular_component^integral component of membrane`GO:0005886^cellular_component^plasma membrane`GO:0046872^molecular_function^metal ion binding`GO:0018378^biological_process^cytochrome c-heme linkage via heme-L-cysteine	.
TRINITY_DN227868_c0_g1	TRINITY_DN227868_c0_g1_i1	.	.	.	.	.	.	.	.	.	.	.	.
TRINITY_DN227841_c0_g1	TRINITY_DN227841_c0_g1_i1	.	.	.	.	.	.	.	.	.	.	.	.
TRINITY_DN227824_c0_g1	TRINITY_DN227824_c0_g1_i1	.	.	.	.	.	.	.	.	.	.	.	.
TRINITY_DN227873_c0_g1	TRINITY_DN227873_c0_g1_i1	.	.	.	.	.	.	.	.	.	.	.	.
TRINITY_DN227881_c0_g1	TRINITY_DN227881_c0_g1_i1	.	.	.	.	.	.	.	.	.	.	.	.
TRINITY_DN227866_c0_g1	TRINITY_DN227866_c0_g1_i1	GLNA_CRYNJ^GLNA_CRYNJ^Q:1-210,H:85-153^54.29%ID^E:7e-21^RecName: Full=Glutamine synthetase;^Eukaryota; Fungi; Dikarya; Basidiomycota; Agaricomycotina; Tremellomycetes; Tremellales; Cryptococcaceae; Cryptococcus; Cryptococcus neoformans species complex	.	.	.	.	.	.	.	COG0174^glutamine synthetase	.	GO:0005737^cellular_component^cytoplasm`GO:0034399^cellular_component^nuclear periphery`GO:0005524^molecular_function^ATP binding`GO:0004356^molecular_function^glutamate-ammonia ligase activity`GO:0019676^biological_process^ammonia assimilation cycle`GO:0006542^biological_process^glutamine biosynthetic process	.
TRINITY_DN227845_c0_g1	TRINITY_DN227845_c0_g1_i1	.	.	.	.	.	.	.	.	.	.	.	.
TRINITY_DN227801_c0_g1	TRINITY_DN227801_c0_g1_i1	CCA_STRMK^CCA_STRMK^Q:211-137,H:368-392^100%ID^E:4e-08^RecName: Full=Multifunctional CCA protein {ECO:0000255|HAMAP-Rule:MF_01261};^Bacteria; Proteobacteria; Gammaproteobacteria; Xanthomonadales; Xanthomonadaceae; Stenotrophomonas; Stenotrophomonas maltophilia group	.	.	.	.	.	.	.	COG0617^Catalyzes the addition and repair of the essential 3'- terminal CCA sequence in tRNAs without using a nucleic acid template. Adds these three nucleotides in the order of C, C, and A to the tRNA nucleotide-73, using CTP and ATP as substrates and producing inorganic pyrophosphate	KEGG:sml:Smlt4008`KO:K00974	GO:0005524^molecular_function^ATP binding`GO:0052929^molecular_function^ATP:3'-cytidine-cytidine-tRNA adenylyltransferase activity`GO:0052928^molecular_function^CTP:3'-cytidine-tRNA cytidylyltransferase activity`GO:0052927^molecular_function^CTP:tRNA cytidylyltransferase activity`GO:0004112^molecular_function^cyclic-nucleotide phosphodiesterase activity`GO:0000287^molecular_function^magnesium ion…	.
TRINITY_DN227877_c0_g1	TRINITY_DN227877_c0_g1_i1	.	.	.	.	.	.	.	.	.	.	.	.
TRINITY_DN227893_c0_g1	TRINITY_DN227893_c0_g1_i1	.	.	.	.	.	.	.	.	.	.	.	.
TRINITY_DN227828_c0_g1	TRINITY_DN227828_c0_g1_i1	.	.	.	.	.	.	.	.	.	.	.	.
TRINITY_DN227816_c0_g1	TRINITY_DN227816_c0_g1_i1	.	.	.	.	.	.	.	.	.	.	.	.
TRINITY_DN227859_c0_g1	TRINITY_DN227859_c0_g1_i1	.	.	.	.	.	.	.	.	.	.	.	.
TRINITY_DN227812_c0_g1	TRINITY_DN227812_c0_g1_i1	.	.	.	.	.	.	.	.	.	.	.	.
TRINITY_DN227817_c0_g1	TRINITY_DN227817_c0_g1_i1	.	.	.	.	.	.	.	.	.	.	.	.
TRINITY_DN227817_c0_g1	TRINITY_DN227817_c0_g1_i2	.	.	.	.	.	.	.	.	.	.	.	.
TRINITY_DN227879_c0_g1	TRINITY_DN227879_c0_g1_i1	.	.	.	.	.	.	.	.	.	.	.	.
TRINITY_DN227897_c0_g1	TRINITY_DN227897_c0_g1_i1	.	.	.	.	.	.	.	.	.	.	.	.
TRINITY_DN227844_c0_g1	TRINITY_DN227844_c0_g1_i1	.	.	.	.	.	.	.	.	.	.	.	.
TRINITY_DN227813_c0_g1	TRINITY_DN227813_c0_g1_i1	.	.	.	.	.	.	.	.	.	.	.	.
TRINITY_DN227806_c0_g1	TRINITY_DN227806_c0_g1_i1	.	.	.	.	.	.	.	.	.	.	.	.
TRINITY_DN227890_c0_g1	TRINITY_DN227890_c0_g1_i1	.	.	.	.	.	.	.	.	.	.	.	.
TRINITY_DN227884_c0_g1	TRINITY_DN227884_c0_g1_i1	.	.	.	.	.	.	.	.	.	.	.	.
TRINITY_DN227842_c0_g1	TRINITY_DN227842_c0_g1_i1	.	.	.	.	.	.	.	.	.	.	.	.
TRINITY_DN227847_c0_g1	TRINITY_DN227847_c0_g1_i1	.	.	.	.	.	.	.	.	.	.	.	.
TRINITY_DN227875_c0_g1	TRINITY_DN227875_c0_g1_i1	.	.	.	.	.	.	.	.	.	.	.	.
TRINITY_DN227867_c0_g1	TRINITY_DN227867_c0_g1_i1	.	.	.	.	.	.	.	.	.	.	.	.
TRINITY_DN227887_c0_g1	TRINITY_DN227887_c0_g1_i1	.	.	.	.	.	.	.	.	.	.	.	.
TRINITY_DN227815_c0_g1	TRINITY_DN227815_c0_g1_i1	.	.	.	.	.	.	.	.	.	.	.	.
TRINITY_DN227840_c0_g1	TRINITY_DN227840_c0_g1_i1	.	.	.	.	.	.	.	.	.	.	.	.
TRINITY_DN227830_c0_g1	TRINITY_DN227830_c0_g1_i1	.	.	.	.	.	.	.	.	.	.	.	.
TRINITY_DN227896_c0_g1	TRINITY_DN227896_c0_g1_i1	TRRAP_MOUSE^TRRAP_MOUSE^Q:340-260,H:2321-2347^85.19%ID^E:3e-07^RecName: Full=Transformation/transcription domain-associated protein;^Eukaryota; Metazoa; Chordata; Craniata; Vertebrata; Euteleostomi; Mammalia; Eutheria; Euarchontoglires; Glires; Rodentia; Myomorpha; Muroidea; Muridae; Murinae; Mus; Mus	.	.	.	.	.	.	.	COG5032^phosphatidylinositol kinase activity	.	GO:0005794^cellular_component^Golgi apparatus`GO:0000123^cellular_component^histone acetyltransferase complex`GO:0035267^cellular_component^NuA4 histone acetyltransferase complex`GO:0005654^cellular_component^nucleoplasm`GO:0005634^cellular_component^nucleus`GO:0000124^cellular_component^SAGA complex`GO:0030914^cellular_component^STAGA complex`GO:0000812^cellular_component^Swr1 complex`GO:0005667…	.
TRINITY_DN227864_c0_g1	TRINITY_DN227864_c0_g1_i1	.	.	.	.	.	.	.	.	.	.	.	.
TRINITY_DN227891_c0_g1	TRINITY_DN227891_c0_g1_i1	.	.	.	.	.	.	.	.	.	.	.	.
TRINITY_DN227849_c0_g1	TRINITY_DN227849_c0_g1_i1	.	.	.	.	.	.	.	.	.	.	.	.
TRINITY_DN227835_c0_g1	TRINITY_DN227835_c0_g1_i1	.	.	.	.	.	.	.	.	.	.	.	.
TRINITY_DN227855_c0_g1	TRINITY_DN227855_c0_g1_i1	.	.	.	.	.	.	.	.	.	.	.	.
TRINITY_DN227821_c0_g1	TRINITY_DN227821_c0_g1_i1	.	.	.	.	.	.	.	.	.	.	.	.
TRINITY_DN227870_c0_g1	TRINITY_DN227870_c0_g1_i1	.	.	.	.	.	.	.	.	.	.	.	.
TRINITY_DN227803_c0_g1	TRINITY_DN227803_c0_g1_i1	.	.	.	.	.	.	.	.	.	.	.	.
TRINITY_DN227823_c0_g1	TRINITY_DN227823_c0_g1_i1	.	.	.	.	.	.	.	.	.	.	.	.
TRINITY_DN227861_c0_g1	TRINITY_DN227861_c0_g1_i1	.	.	.	.	.	.	.	.	.	.	.	.
TRINITY_DN227837_c1_g1	TRINITY_DN227837_c1_g1_i1	.	.	.	.	.	.	.	.	.	.	.	.
TRINITY_DN227882_c0_g1	TRINITY_DN227882_c0_g1_i1	OAPT_PSEPU^OAPT_PSEPU^Q:211-2,H:70-139^45.71%ID^E:5e-15^RecName: Full=Omega-amino acid--pyruvate aminotransferase;^Bacteria; Proteobacteria; Gammaproteobacteria; Pseudomonadales; Pseudomonadaceae; Pseudomonas	.	.	.	.	.	.	.	.	.	GO:0016223^molecular_function^beta-alanine-pyruvate transaminase activity`GO:0030170^molecular_function^pyridoxal phosphate binding	.
TRINITY_DN227878_c0_g1	TRINITY_DN227878_c0_g1_i1	.	.	.	.	.	.	.	.	.	.	.	.
TRINITY_DN227895_c0_g1	TRINITY_DN227895_c0_g1_i1	.	.	.	.	.	.	.	.	.	.	.	.
TRINITY_DN227805_c0_g1	TRINITY_DN227805_c0_g1_i1	.	.	.	.	.	.	.	.	.	.	.	.
TRINITY_DN227810_c0_g1	TRINITY_DN227810_c0_g1_i1	.	.	.	.	.	.	.	.	.	.	.	.
TRINITY_DN227804_c0_g1	TRINITY_DN227804_c0_g1_i1	.	.	.	.	.	.	.	.	.	.	.	.
TRINITY_DN227899_c0_g1	TRINITY_DN227899_c0_g1_i1	.	.	.	.	.	.	.	.	.	.	.	.
TRINITY_DN227871_c0_g1	TRINITY_DN227871_c0_g1_i1	.	.	.	.	.	.	.	.	.	.	.	.
TRINITY_DN227818_c0_g1	TRINITY_DN227818_c0_g1_i1	.	.	.	.	.	.	.	.	.	.	.	.
TRINITY_DN227888_c0_g1	TRINITY_DN227888_c0_g1_i1	.	.	.	.	.	.	.	.	.	.	.	.
TRINITY_DN227846_c0_g1	TRINITY_DN227846_c0_g1_i1	.	.	.	.	.	.	.	.	.	.	.	.
TRINITY_DN227807_c0_g1	TRINITY_DN227807_c0_g1_i1	ARM_ANOGA^ARM_ANOGA^Q:306-238,H:378-400^95.65%ID^E:2e-06^RecName: Full=Armadillo segment polarity protein;^Eukaryota; Metazoa; Ecdysozoa; Arthropoda; Hexapoda; Insecta; Pterygota; Neoptera; Holometabola; Diptera; Nematocera; Culicoidea; Culicidae; Anophelinae; Anopheles	.	.	.	.	.	.	.	COG0035^Catalyzes the conversion of uracil and 5-phospho-alpha- D-ribose 1-diphosphate (PRPP) to UMP and diphosphate (By similarity)	KEGG:aga:AgaP_AGAP001043`KO:K02105	GO:0016342^cellular_component^catenin complex`GO:0005913^cellular_component^cell-cell adherens junction`GO:0005737^cellular_component^cytoplasm`GO:0045294^molecular_function^alpha-catenin binding`GO:0045296^molecular_function^cadherin binding`GO:0035257^molecular_function^nuclear hormone receptor binding`GO:0019903^molecular_function^protein phosphatase binding`GO:0003713^molecular_function^trans…	.
TRINITY_DN227889_c0_g1	TRINITY_DN227889_c0_g1_i1	BETT2_ACIAD^BETT2_ACIAD^Q:2-583,H:441-641^28.78%ID^E:2e-20^RecName: Full=Osmo-dependent choline transporter BetT2 {ECO:0000305};^Bacteria; Proteobacteria; Gammaproteobacteria; Pseudomonadales; Moraxellaceae; Acinetobacter	.	TRINITY_DN227889_c0_g1_i1.p2	2-583[+]	BETT_ECOLI^BETT_ECOLI^Q:2-194,H:434-634^32.692%ID^E:1.11e-23^RecName: Full=High-affinity choline transport protein {ECO:0000305};^Bacteria; Proteobacteria; Gammaproteobacteria; Enterobacterales; Enterobacteriaceae; Escherichia	PF02028.17^BCCT^BCCT, betaine/carnitine/choline family transporter^8-71^E:1.4e-14	.	.	COG1292^Transporter	KEGG:ecj:JW0306`KEGG:eco:b0314`KO:K02168	GO:0005887^cellular_component^integral component of plasma membrane`GO:0005886^cellular_component^plasma membrane`GO:0015220^molecular_function^choline transmembrane transporter activity`GO:0006974^biological_process^cellular response to DNA damage stimulus`GO:0019285^biological_process^glycine betaine biosynthetic process from choline	GO:0022857^molecular_function^transmembrane transporter activity`GO:0071705^biological_process^nitrogen compound transport`GO:0016020^cellular_component^membrane
TRINITY_DN227854_c0_g1	TRINITY_DN227854_c0_g1_i1	.	.	.	.	.	.	.	.	.	.	.	.
TRINITY_DN227900_c0_g1	TRINITY_DN227900_c0_g1_i1	.	.	.	.	.	.	.	.	.	.	.	.
TRINITY_DN227856_c0_g1	TRINITY_DN227856_c0_g1_i1	.	.	TRINITY_DN227856_c0_g1_i1.p1	3-308[+]	.	.	.	.	.	.	.	.
TRINITY_DN227898_c0_g1	TRINITY_DN227898_c0_g1_i1	.	.	.	.	.	.	.	.	.	.	.	.
TRINITY_DN227848_c0_g1	TRINITY_DN227848_c0_g1_i1	.	.	.	.	.	.	.	.	.	.	.	.
TRINITY_DN227836_c0_g1	TRINITY_DN227836_c0_g1_i1	.	.	.	.	.	.	.	.	.	.	.	.
TRINITY_DN227819_c0_g1	TRINITY_DN227819_c0_g1_i1	.	.	.	.	.	.	.	.	.	.	.	.
TRINITY_DN227876_c0_g1	TRINITY_DN227876_c0_g1_i1	.	.	.	.	.	.	.	.	.	.	.	.
TRINITY_DN227831_c0_g1	TRINITY_DN227831_c0_g1_i1	.	.	.	.	.	.	.	.	.	.	.	.
TRINITY_DN227820_c0_g1	TRINITY_DN227820_c0_g1_i1	.	.	.	.	.	.	.	.	.	.	.	.
TRINITY_DN227852_c0_g1	TRINITY_DN227852_c0_g1_i1	.	.	.	.	.	.	.	.	.	.	.	.
TRINITY_DN227880_c0_g1	TRINITY_DN227880_c0_g1_i1	.	.	.	.	.	.	.	.	.	.	.	.
TRINITY_DN227832_c0_g1	TRINITY_DN227832_c0_g1_i1	MPCP_CHOFU^MPCP_CHOFU^Q:1-81,H:252-278^100%ID^E:2e-09^RecName: Full=Phosphate carrier protein, mitochondrial;^Eukaryota; Metazoa; Ecdysozoa; Arthropoda; Hexapoda; Insecta; Pterygota; Neoptera; Holometabola; Lepidoptera; Glossata; Ditrysia; Tortricoidea; Tortricidae; Tortricinae; Choristoneura	.	.	.	.	.	.	.	.	.	GO:0016021^cellular_component^integral component of membrane`GO:0005743^cellular_component^mitochondrial inner membrane`GO:0022857^molecular_function^transmembrane transporter activity	.
TRINITY_DN227827_c0_g1	TRINITY_DN227827_c0_g1_i1	.	.	.	.	.	.	.	.	.	.	.	.
TRINITY_DN227833_c0_g1	TRINITY_DN227833_c0_g1_i1	.	.	.	.	.	.	.	.	.	.	.	.
TRINITY_DN227826_c0_g1	TRINITY_DN227826_c0_g1_i1	.	.	.	.	.	.	.	.	.	.	.	.
TRINITY_DN227874_c0_g1	TRINITY_DN227874_c0_g1_i1	.	.	.	.	.	.	.	.	.	.	.	.
TRINITY_DN227872_c0_g1	TRINITY_DN227872_c0_g1_i1	.	.	.	.	.	.	.	.	.	.	.	.
TRINITY_DN227825_c0_g1	TRINITY_DN227825_c0_g1_i1	.	.	.	.	.	.	.	.	.	.	.	.
TRINITY_DN227869_c0_g1	TRINITY_DN227869_c0_g1_i1	.	.	.	.	.	.	.	.	.	.	.	.
TRINITY_DN227894_c0_g1	TRINITY_DN227894_c0_g1_i1	.	.	.	.	.	.	.	.	.	.	.	.
TRINITY_DN227860_c0_g1	TRINITY_DN227860_c0_g1_i1	.	.	.	.	.	.	.	.	.	.	.	.
TRINITY_DN202434_c0_g1	TRINITY_DN202434_c0_g1_i1	SERB_RHOFT^SERB_RHOFT^Q:258-1,H:35-120^69.77%ID^E:2e-32^RecName: Full=Phosphoserine phosphatase {ECO:0000305|PubMed:25848029};^Bacteria; Proteobacteria; Betaproteobacteria; Burkholderiales; Comamonadaceae; Rhodoferax	.	.	.	.	.	.	.	COG0560^phosphoserine phosphatase activity	KEGG:rfr:Rfer_1329`KO:K01079	GO:0046872^molecular_function^metal ion binding`GO:0004647^molecular_function^phosphoserine phosphatase activity`GO:0006564^biological_process^L-serine biosynthetic process	.
TRINITY_DN202418_c0_g1	TRINITY_DN202418_c0_g1_i1	.	.	.	.	.	.	.	.	.	.	.	.
TRINITY_DN202441_c0_g1	TRINITY_DN202441_c0_g1_i1	PHNW_PSEPG^PHNW_PSEPG^Q:3-203,H:202-268^98.51%ID^E:1e-39^RecName: Full=2-aminoethylphosphonate--pyruvate transaminase {ECO:0000255|HAMAP-Rule:MF_01376};^Bacteria; Proteobacteria; Gammaproteobacteria; Pseudomonadales; Pseudomonadaceae; Pseudomonas	.	.	.	.	.	.	.	COG0075^aminotransferase	KEGG:ppg:PputGB1_1834`KO:K03430	GO:0047304^molecular_function^2-aminoethylphosphonate-pyruvate transaminase activity`GO:0019700^biological_process^organic phosphonate catabolic process	.
TRINITY_DN202456_c0_g1	TRINITY_DN202456_c0_g1_i1	.	.	.	.	.	.	.	.	.	.	.	.
TRINITY_DN202443_c0_g1	TRINITY_DN202443_c0_g1_i1	CCCP_DROME^CCCP_DROME^Q:545-1192,H:35-255^26.67%ID^E:1e-13^RecName: Full=Circadian clock-controlled protein;^Eukaryota; Metazoa; Ecdysozoa; Arthropoda; Hexapoda; Insecta; Pterygota; Neoptera; Holometabola; Diptera; Brachycera; Muscomorpha; Ephydroidea; Drosophilidae; Drosophila; Sophophora	.	TRINITY_DN202443_c0_g1_i1.p1	464-1207[+]	CCCP_DROME^CCCP_DROME^Q:28-243,H:35-255^26.667%ID^E:4.18e-16^RecName: Full=Circadian clock-controlled protein;^Eukaryota; Metazoa; Ecdysozoa; Arthropoda; Hexapoda; Insecta; Pterygota; Neoptera; Holometabola; Diptera; Brachycera; Muscomorpha; Ephydroidea; Drosophilidae; Drosophila; Sophophora	PF06585.11^JHBP^Haemolymph juvenile hormone binding protein (JHBP)^12-245^E:2.1e-66	sigP:1^18^0.724^YES	.	ENOG4110N42^circadian rhythm	KEGG:dme:Dmel_CG2650	GO:0005615^cellular_component^extracellular space`GO:0007623^biological_process^circadian rhythm	.
TRINITY_DN202452_c0_g1	TRINITY_DN202452_c0_g1_i1	DADA_STRMK^DADA_STRMK^Q:463-801,H:1-113^100%ID^E:2e-74^RecName: Full=D-amino acid dehydrogenase {ECO:0000255|HAMAP-Rule:MF_01202};^Bacteria; Proteobacteria; Gammaproteobacteria; Xanthomonadales; Xanthomonadaceae; Stenotrophomonas; Stenotrophomonas maltophilia group	.	TRINITY_DN202452_c0_g1_i1.p3	463-804[+]	DADA_STRMK^DADA_STRMK^Q:1-113,H:1-113^100%ID^E:1.72e-78^RecName: Full=D-amino acid dehydrogenase {ECO:0000255|HAMAP-Rule:MF_01202};^Bacteria; Proteobacteria; Gammaproteobacteria; Xanthomonadales; Xanthomonadaceae; Stenotrophomonas; Stenotrophomonas maltophilia group	PF01266.24^DAO^FAD dependent oxidoreductase^2-84^E:3.1e-13`PF00070.27^Pyr_redox^Pyridine nucleotide-disulphide oxidoreductase^2-36^E:9.2e-05`PF02558.16^ApbA^Ketopantoate reductase PanE/ApbA^3-35^E:1.5e-05`PF13450.6^NAD_binding_8^NAD(P)-binding Rossmann-like domain^5-55^E:2.3e-07	.	.	COG0665^Catalyzes the last two steps in the biosynthesis of 5- methylaminomethyl-2-thiouridine (mnm(5)s(2)U) at the wobble position (U34) in tRNA. Catalyzes the FAD-dependent demodification of cmnm(5)s(2)U34 to nm(5)s(2)U34, followed by the transfer of a methyl group from S-adenosyl-L-methionine to nm(5)s(2)U34, to form mnm(5)s(2)U34 (By similarity)	KEGG:sml:Smlt0567`KO:K00285	GO:0008718^molecular_function^D-amino-acid dehydrogenase activity`GO:0055130^biological_process^D-alanine catabolic process	GO:0016491^molecular_function^oxidoreductase activity`GO:0055114^biological_process^oxidation-reduction process
TRINITY_DN202496_c0_g1	TRINITY_DN202496_c0_g1_i1	.	.	.	.	.	.	.	.	.	.	.	.
TRINITY_DN202427_c0_g1	TRINITY_DN202427_c0_g1_i1	.	.	.	.	.	.	.	.	.	.	.	.
TRINITY_DN202405_c0_g1	TRINITY_DN202405_c0_g1_i1	UBE2S_NEMVE^UBE2S_NEMVE^Q:300-374,H:55-79^68%ID^E:2e-05^RecName: Full=Ubiquitin-conjugating enzyme E2 S;^Eukaryota; Metazoa; Cnidaria; Anthozoa; Hexacorallia; Actiniaria; Edwardsiidae; Nematostella	.	.	.	.	.	.	.	COG5078^ubiquitin-conjugating enzyme	KEGG:nve:NEMVE_v1g237158`KO:K10583	GO:0005680^cellular_component^anaphase-promoting complex`GO:0005524^molecular_function^ATP binding`GO:0061631^molecular_function^ubiquitin conjugating enzyme activity`GO:0031145^biological_process^anaphase-promoting complex-dependent catabolic process`GO:0051301^biological_process^cell division`GO:0010458^biological_process^exit from mitosis`GO:0010994^biological_process^free ubiquitin chain poly…	.
TRINITY_DN202481_c0_g1	TRINITY_DN202481_c0_g1_i1	.	.	.	.	.	.	.	.	.	.	.	.
TRINITY_DN202424_c0_g1	TRINITY_DN202424_c0_g1_i1	.	.	.	.	.	.	.	.	.	.	.	.
TRINITY_DN202477_c0_g1	TRINITY_DN202477_c0_g1_i1	.	.	.	.	.	.	.	.	.	.	.	.
TRINITY_DN202480_c0_g1	TRINITY_DN202480_c0_g1_i1	.	.	.	.	.	.	.	.	.	.	.	.
TRINITY_DN202428_c0_g1	TRINITY_DN202428_c0_g1_i1	NADK_XYLFT^NADK_XYLFT^Q:123-4,H:5-44^65%ID^E:3e-09^RecName: Full=NAD kinase {ECO:0000255|HAMAP-Rule:MF_00361};^Bacteria; Proteobacteria; Gammaproteobacteria; Xanthomonadales; Xanthomonadaceae; Xylella	.	.	.	.	.	.	.	.	KEGG:xft:PD_0786`KO:K00858	GO:0005737^cellular_component^cytoplasm`GO:0005524^molecular_function^ATP binding`GO:0046872^molecular_function^metal ion binding`GO:0003951^molecular_function^NAD+ kinase activity`GO:0019674^biological_process^NAD metabolic process`GO:0006741^biological_process^NADP biosynthetic process	.
TRINITY_DN202403_c0_g1	TRINITY_DN202403_c0_g1_i1	SURF1_RICFE^SURF1_RICFE^Q:396-1031,H:3-214^25.91%ID^E:3e-08^RecName: Full=SURF1-like protein;^Bacteria; Proteobacteria; Alphaproteobacteria; Rickettsiales; Rickettsiaceae; Rickettsieae; Rickettsia; spotted fever group	.	TRINITY_DN202403_c0_g1_i1.p2	369-1031[+]	SURF1_RICFE^SURF1_RICFE^Q:10-221,H:3-214^25.909%ID^E:5.6e-09^RecName: Full=SURF1-like protein;^Bacteria; Proteobacteria; Alphaproteobacteria; Rickettsiales; Rickettsiaceae; Rickettsieae; Rickettsia; spotted fever group	PF02104.15^SURF1^SURF1 family^18-216^E:2.3e-32	sigP:1^23^0.594^YES	.	COG3346^Surfeit locus 1 family protein	KEGG:rfe:RF_0175`KO:K14998	GO:0016021^cellular_component^integral component of membrane`GO:0005886^cellular_component^plasma membrane	GO:0016020^cellular_component^membrane
TRINITY_DN202486_c0_g1	TRINITY_DN202486_c0_g1_i1	.	.	.	.	.	.	.	.	.	.	.	.
TRINITY_DN202449_c0_g1	TRINITY_DN202449_c0_g1_i1	.	.	.	.	.	.	.	.	.	.	.	.
TRINITY_DN202473_c0_g1	TRINITY_DN202473_c0_g1_i1	.	.	.	.	.	.	.	.	.	.	.	.
TRINITY_DN202408_c0_g1	TRINITY_DN202408_c0_g1_i1	.	.	.	.	.	.	.	.	.	.	.	.
TRINITY_DN202439_c0_g1	TRINITY_DN202439_c0_g1_i1	YDEE_ECOLI^YDEE_ECOLI^Q:537-19,H:205-378^39.66%ID^E:1e-24^RecName: Full=Uncharacterized MFS-type transporter YdeE;^Bacteria; Proteobacteria; Gammaproteobacteria; Enterobacterales; Enterobacteriaceae; Escherichia	.	TRINITY_DN202439_c0_g1_i1.p2	1-576[-]	YDEE_ECOLI^YDEE_ECOLI^Q:14-186,H:205-378^40.23%ID^E:1.38e-33^RecName: Full=Uncharacterized MFS-type transporter YdeE;^Bacteria; Proteobacteria; Gammaproteobacteria; Enterobacterales; Enterobacteriaceae; Escherichia	.	.	.	ENOG410ZDMF^transporter	KEGG:ecj:JW1527`KEGG:eco:b1534	GO:0016021^cellular_component^integral component of membrane`GO:0005886^cellular_component^plasma membrane`GO:0071916^molecular_function^dipeptide transmembrane transporter activity`GO:0035442^biological_process^dipeptide transmembrane transport`GO:0015031^biological_process^protein transport	.
TRINITY_DN202406_c0_g1	TRINITY_DN202406_c0_g1_i1	.	.	.	.	.	.	.	.	.	.	.	.
TRINITY_DN202491_c0_g1	TRINITY_DN202491_c0_g1_i1	.	.	.	.	.	.	.	.	.	.	.	.
TRINITY_DN202491_c0_g2	TRINITY_DN202491_c0_g2_i1	.	.	.	.	.	.	.	.	.	.	.	.
TRINITY_DN202475_c0_g1	TRINITY_DN202475_c0_g1_i1	FTSH_CUPMC^FTSH_CUPMC^Q:3-77,H:584-608^76%ID^E:0.0005^RecName: Full=ATP-dependent zinc metalloprotease FtsH {ECO:0000255|HAMAP-Rule:MF_01458};^Bacteria; Proteobacteria; Betaproteobacteria; Burkholderiales; Burkholderiaceae; Cupriavidus	.	.	.	.	.	.	.	COG0465^Acts as a processive, ATP-dependent zinc metallopeptidase for both cytoplasmic and membrane proteins. Plays a role in the quality control of integral membrane proteins (By similarity)	KEGG:rme:Rmet_2188`KO:K03798	GO:0016021^cellular_component^integral component of membrane`GO:0005886^cellular_component^plasma membrane`GO:0005524^molecular_function^ATP binding`GO:0016887^molecular_function^ATPase activity`GO:0004222^molecular_function^metalloendopeptidase activity`GO:0008270^molecular_function^zinc ion binding`GO:0030163^biological_process^protein catabolic process	.
TRINITY_DN202421_c0_g1	TRINITY_DN202421_c0_g1_i1	.	.	TRINITY_DN202421_c0_g1_i1.p2	2-502[-]	.	.	.	.	.	.	.	.
TRINITY_DN202490_c0_g1	TRINITY_DN202490_c0_g1_i1	.	.	.	.	.	.	.	.	.	.	.	.
TRINITY_DN202445_c0_g1	TRINITY_DN202445_c0_g1_i1	5HT3A_CAVPO^5HT3A_CAVPO^Q:1601-681,H:95-395^22.22%ID^E:4e-06^RecName: Full=5-hydroxytryptamine receptor 3A;^Eukaryota; Metazoa; Chordata; Craniata; Vertebrata; Euteleostomi; Mammalia; Eutheria; Euarchontoglires; Glires; Rodentia; Hystricomorpha; Caviidae; Cavia	.	TRINITY_DN202445_c0_g1_i1.p1	552-2384[-]	5HT3A_CAVPO^5HT3A_CAVPO^Q:262-568,H:95-395^22.531%ID^E:1.92e-06^RecName: Full=5-hydroxytryptamine receptor 3A;^Eukaryota; Metazoa; Chordata; Craniata; Vertebrata; Euteleostomi; Mammalia; Eutheria; Euarchontoglires; Glires; Rodentia; Hystricomorpha; Caviidae; Cavia	PF12248.8^Methyltransf_FA^Farnesoic acid 0-methyl transferase^80-177^E:8e-26`PF02931.23^Neur_chan_LBD^Neurotransmitter-gated ion-channel ligand binding domain^228-427^E:1.9e-15	sigP:1^19^0.893^YES	.	.	.	GO:0030054^cellular_component^cell junction`GO:0030285^cellular_component^integral component of synaptic vesicle membrane`GO:0045211^cellular_component^postsynaptic membrane`GO:0005230^molecular_function^extracellular ligand-gated ion channel activity`GO:0004890^molecular_function^GABA-A receptor activity`GO:0006812^biological_process^cation transport	GO:0005230^molecular_function^extracellular ligand-gated ion channel activity`GO:0006811^biological_process^ion transport`GO:0016021^cellular_component^integral component of membrane
TRINITY_DN202435_c0_g1	TRINITY_DN202435_c0_g1_i1	.	.	.	.	.	.	.	.	.	.	.	.
TRINITY_DN202413_c0_g1	TRINITY_DN202413_c0_g1_i1	.	.	.	.	.	.	.	.	.	.	.	.
TRINITY_DN202455_c0_g1	TRINITY_DN202455_c0_g1_i1	.	.	.	.	.	.	.	.	.	.	.	.
TRINITY_DN202489_c0_g1	TRINITY_DN202489_c0_g1_i1	.	.	.	.	.	.	.	.	.	.	.	.
TRINITY_DN202433_c0_g1	TRINITY_DN202433_c0_g1_i1	.	.	.	.	.	.	.	.	.	.	.	.
TRINITY_DN202440_c0_g1	TRINITY_DN202440_c0_g1_i1	.	.	.	.	.	.	.	.	.	.	.	.
TRINITY_DN202412_c0_g1	TRINITY_DN202412_c0_g1_i1	ORDL_HAEIN^ORDL_HAEIN^Q:1-369,H:121-244^38.71%ID^E:6e-18^RecName: Full=Probable oxidoreductase OrdL;^Bacteria; Proteobacteria; Gammaproteobacteria; Pasteurellales; Pasteurellaceae; Haemophilus	.	TRINITY_DN202412_c0_g1_i1.p1	1-402[+]	ORDL_HAEIN^ORDL_HAEIN^Q:1-123,H:121-244^38.71%ID^E:2.28e-18^RecName: Full=Probable oxidoreductase OrdL;^Bacteria; Proteobacteria; Gammaproteobacteria; Pasteurellales; Pasteurellaceae; Haemophilus	PF01266.24^DAO^FAD dependent oxidoreductase^2-124^E:5.6e-10	.	.	ENOG410XWBT^fad dependent oxidoreductase	KEGG:hin:HI0499`KO:K09471	GO:0005737^cellular_component^cytoplasm`GO:0016491^molecular_function^oxidoreductase activity	GO:0016491^molecular_function^oxidoreductase activity`GO:0055114^biological_process^oxidation-reduction process
TRINITY_DN202432_c0_g1	TRINITY_DN202432_c0_g1_i1	RNT_PSEE4^RNT_PSEE4^Q:667-1338,H:1-224^95.09%ID^E:7e-153^RecName: Full=Ribonuclease T {ECO:0000255|HAMAP-Rule:MF_00157};^Bacteria; Proteobacteria; Gammaproteobacteria; Pseudomonadales; Pseudomonadaceae; Pseudomonas	.	TRINITY_DN202432_c0_g1_i1.p1	2-670[+]	PYRC_PSEPW^PYRC_PSEPW^Q:1-222,H:127-348^98.649%ID^E:9.2e-164^RecName: Full=Dihydroorotase {ECO:0000255|HAMAP-Rule:MF_00219};^Bacteria; Proteobacteria; Gammaproteobacteria; Pseudomonadales; Pseudomonadaceae; Pseudomonas	.	.	.	COG0418^Dihydroorotase	KEGG:ppw:PputW619_1115`KO:K01465	GO:0004151^molecular_function^dihydroorotase activity`GO:0008270^molecular_function^zinc ion binding`GO:0044205^biological_process^'de novo' UMP biosynthetic process`GO:0019856^biological_process^pyrimidine nucleobase biosynthetic process	.
TRINITY_DN202426_c0_g1	TRINITY_DN202426_c0_g1_i1	.	.	.	.	.	.	.	.	.	.	.	.
TRINITY_DN202474_c0_g1	TRINITY_DN202474_c0_g1_i1	.	.	.	.	.	.	.	.	.	.	.	.
TRINITY_DN202436_c0_g1	TRINITY_DN202436_c0_g1_i1	.	.	.	.	.	.	.	.	.	.	.	.
TRINITY_DN202464_c0_g1	TRINITY_DN202464_c0_g1_i1	.	.	.	.	.	.	.	.	.	.	.	.
TRINITY_DN202488_c0_g1	TRINITY_DN202488_c0_g1_i1	.	.	.	.	.	.	.	.	.	.	.	.
TRINITY_DN202420_c0_g1	TRINITY_DN202420_c0_g1_i1	MCPQ_PSEPK^MCPQ_PSEPK^Q:19-441,H:307-447^85.11%ID^E:6e-71^RecName: Full=Methyl-accepting chemotaxis protein McpQ {ECO:0000305};^Bacteria; Proteobacteria; Gammaproteobacteria; Pseudomonadales; Pseudomonadaceae; Pseudomonas	.	TRINITY_DN202420_c0_g1_i1.p1	1-441[+]	MCPQ_PSEPK^MCPQ_PSEPK^Q:7-147,H:307-447^85.106%ID^E:3.06e-72^RecName: Full=Methyl-accepting chemotaxis protein McpQ {ECO:0000305};^Bacteria; Proteobacteria; Gammaproteobacteria; Pseudomonadales; Pseudomonadaceae; Pseudomonas	PF00672.25^HAMP^HAMP domain^7-58^E:1.6e-13	.	.	COG0840^Methyl-accepting chemotaxis	KEGG:ppu:PP_5020`KO:K03406	GO:0016021^cellular_component^integral component of membrane`GO:0005886^cellular_component^plasma membrane`GO:0006935^biological_process^chemotaxis`GO:0007165^biological_process^signal transduction	GO:0007165^biological_process^signal transduction`GO:0016021^cellular_component^integral component of membrane
TRINITY_DN202479_c0_g1	TRINITY_DN202479_c0_g1_i1	.	.	.	.	.	.	.	.	.	.	.	.
TRINITY_DN202423_c0_g1	TRINITY_DN202423_c0_g1_i1	.	.	.	.	.	.	.	.	.	.	.	.
TRINITY_DN202416_c0_g1	TRINITY_DN202416_c0_g1_i1	YHXD_BACSU^YHXD_BACSU^Q:350-12,H:145-257^56.64%ID^E:8e-38^RecName: Full=Uncharacterized oxidoreductase YhxD;^Bacteria; Firmicutes; Bacilli; Bacillales; Bacillaceae; Bacillus	.	.	.	.	.	.	.	ENOG410XNUN^Short-chain dehydrogenase reductase Sdr	KEGG:bsu:BSU10430	GO:0016491^molecular_function^oxidoreductase activity	.
TRINITY_DN202466_c0_g1	TRINITY_DN202466_c0_g1_i1	.	.	.	.	.	.	.	.	.	.	.	.
TRINITY_DN202417_c0_g1	TRINITY_DN202417_c0_g1_i1	.	.	.	.	.	.	.	.	.	.	.	.
TRINITY_DN202468_c0_g1	TRINITY_DN202468_c0_g1_i1	UTP4_HUMAN^UTP4_HUMAN^Q:126-2231,H:5-685^28.9%ID^E:3e-81^RecName: Full=U3 small nucleolar RNA-associated protein 4 homolog;^Eukaryota; Metazoa; Chordata; Craniata; Vertebrata; Euteleostomi; Mammalia; Eutheria; Euarchontoglires; Primates; Haplorrhini; Catarrhini; Hominidae; Homo	.	TRINITY_DN202468_c0_g1_i1.p1	3-2240[+]	UTP4_HUMAN^UTP4_HUMAN^Q:42-743,H:5-685^29.178%ID^E:1.71e-88^RecName: Full=U3 small nucleolar RNA-associated protein 4 homolog;^Eukaryota; Metazoa; Chordata; Craniata; Vertebrata; Euteleostomi; Mammalia; Eutheria; Euarchontoglires; Primates; Haplorrhini; Catarrhini; Hominidae; Homo	PF00400.32^WD40^WD domain, G-beta repeat^54-81^E:0.14`PF12894.7^ANAPC4_WD40^Anaphase-promoting complex subunit 4 WD40 domain^146-225^E:0.00013	.	.	ENOG410XQNR^cirrhosis, autosomal recessive 1A (cirhin)	KEGG:hsa:84916`KO:K14548	GO:0030686^cellular_component^90S preribosome`GO:0005694^cellular_component^chromosome`GO:0001650^cellular_component^fibrillar center`GO:0005730^cellular_component^nucleolus`GO:0005654^cellular_component^nucleoplasm`GO:0032040^cellular_component^small-subunit processome`GO:0034455^cellular_component^t-UTP complex`GO:0003723^molecular_function^RNA binding`GO:0030490^biological_process^maturation o…	GO:0005515^molecular_function^protein binding
TRINITY_DN202446_c0_g1	TRINITY_DN202446_c0_g1_i1	MURE_PSEPK^MURE_PSEPK^Q:259-2,H:323-408^97.67%ID^E:2e-51^RecName: Full=UDP-N-acetylmuramoyl-L-alanyl-D-glutamate--2,6-diaminopimelate ligase {ECO:0000255|HAMAP-Rule:MF_00208};^Bacteria; Proteobacteria; Gammaproteobacteria; Pseudomonadales; Pseudomonadaceae; Pseudomonas	.	.	.	.	.	.	.	COG0769^Catalyzes the addition of meso-diaminopimelic acid to the nucleotide precursor UDP-N-acetylmuramoyl-L-alanyl-D-glutamate (UMAG) in the biosynthesis of bacterial cell-wall peptidoglycan (By similarity)	KEGG:ppu:PP_1332`KO:K01928	GO:0005737^cellular_component^cytoplasm`GO:0005524^molecular_function^ATP binding`GO:0000287^molecular_function^magnesium ion binding`GO:0008765^molecular_function^UDP-N-acetylmuramoylalanyl-D-glutamate-2,6-diaminopimelate ligase activity`GO:0007049^biological_process^cell cycle`GO:0051301^biological_process^cell division`GO:0071555^biological_process^cell wall organization`GO:0009252^biological_…	.
TRINITY_DN202469_c0_g1	TRINITY_DN202469_c0_g1_i1	.	.	.	.	.	.	.	.	.	.	.	.
TRINITY_DN202460_c0_g1	TRINITY_DN202460_c0_g1_i1	.	.	.	.	.	.	.	.	.	.	.	.
TRINITY_DN202482_c0_g1	TRINITY_DN202482_c0_g1_i1	RS21_SPOFR^RS21_SPOFR^Q:419-324,H:50-81^96.88%ID^E:4e-13^RecName: Full=40S ribosomal protein S21;^Eukaryota; Metazoa; Ecdysozoa; Arthropoda; Hexapoda; Insecta; Pterygota; Neoptera; Holometabola; Lepidoptera; Glossata; Ditrysia; Noctuoidea; Noctuidae; Amphipyrinae; Spodoptera	.	.	.	.	.	.	.	.	.	GO:0005829^cellular_component^cytosol`GO:0005840^cellular_component^ribosome`GO:0005791^cellular_component^rough endoplasmic reticulum`GO:0003735^molecular_function^structural constituent of ribosome`GO:0006412^biological_process^translation	.
TRINITY_DN202402_c0_g1	TRINITY_DN202402_c0_g1_i1	.	.	.	.	.	.	.	.	.	.	.	.
TRINITY_DN202476_c0_g1	TRINITY_DN202476_c0_g1_i1	.	.	.	.	.	.	.	.	.	.	.	.
TRINITY_DN202415_c0_g1	TRINITY_DN202415_c0_g1_i1	.	.	TRINITY_DN202415_c0_g1_i1.p3	3-359[+]	.	.	.	.	.	.	.	.
TRINITY_DN202494_c0_g1	TRINITY_DN202494_c0_g1_i1	.	.	.	.	.	.	.	.	.	.	.	.
TRINITY_DN202447_c0_g1	TRINITY_DN202447_c0_g1_i1	.	.	.	.	.	.	.	.	.	.	.	.
TRINITY_DN202454_c0_g1	TRINITY_DN202454_c0_g1_i1	MST_DROME^MST_DROME^Q:1697-84,H:4-571^35.59%ID^E:2e-109^RecName: Full=Protein misato;^Eukaryota; Metazoa; Ecdysozoa; Arthropoda; Hexapoda; Insecta; Pterygota; Neoptera; Holometabola; Diptera; Brachycera; Muscomorpha; Ephydroidea; Drosophilidae; Drosophila; Sophophora	.	TRINITY_DN202454_c0_g1_i1.p1	72-1703[-]	MST_DROME^MST_DROME^Q:3-540,H:4-571^35.59%ID^E:5.38e-113^RecName: Full=Protein misato;^Eukaryota; Metazoa; Ecdysozoa; Arthropoda; Hexapoda; Insecta; Pterygota; Neoptera; Holometabola; Diptera; Brachycera; Muscomorpha; Ephydroidea; Drosophilidae; Drosophila; Sophophora	PF10644.9^Misat_Tub_SegII^Misato Segment II tubulin-like domain^4-112^E:3.6e-34`PF14881.6^Tubulin_3^Tubulin domain^127-317^E:1.4e-19	.	.	ENOG410XPM0^Misato homolog 1 (Drosophila)	KEGG:dme:Dmel_CG1424	GO:0005737^cellular_component^cytoplasm`GO:0005856^cellular_component^cytoskeleton`GO:0005739^cellular_component^mitochondrion`GO:0000002^biological_process^mitochondrial genome maintenance`GO:0048311^biological_process^mitochondrion distribution`GO:0000070^biological_process^mitotic sister chromatid segregation`GO:0090307^biological_process^mitotic spindle assembly	.
TRINITY_DN202462_c0_g1	TRINITY_DN202462_c0_g1_i1	IXPDE_UNKP^IXPDE_UNKP^Q:508-966,H:9-164^65.38%ID^E:9e-64^RecName: Full=Isoxanthopterin deaminase;^Bacteria; environmental samples	.	.	.	.	.	.	.	.	.	GO:0046872^molecular_function^metal ion binding`GO:0050228^molecular_function^pterin deaminase activity	.
TRINITY_DN202470_c0_g1	TRINITY_DN202470_c0_g1_i1	CLVS1_XENLA^CLVS1_XENLA^Q:1026-217,H:10-282^31.87%ID^E:4e-42^RecName: Full=Clavesin-1;^Eukaryota; Metazoa; Chordata; Craniata; Vertebrata; Euteleostomi; Amphibia; Batrachia; Anura; Pipoidea; Pipidae; Xenopodinae; Xenopus; Xenopus	.	TRINITY_DN202470_c0_g1_i1.p1	148-1074[-]	CLVS1_XENLA^CLVS1_XENLA^Q:17-286,H:10-282^31.868%ID^E:3.83e-44^RecName: Full=Clavesin-1;^Eukaryota; Metazoa; Chordata; Craniata; Vertebrata; Euteleostomi; Amphibia; Batrachia; Anura; Pipoidea; Pipidae; Xenopodinae; Xenopus; Xenopus	PF00650.20^CRAL_TRIO^CRAL/TRIO domain^109-257^E:1.3e-30	.	.	.	KEGG:xla:496227	GO:0030136^cellular_component^clathrin-coated vesicle`GO:0031901^cellular_component^early endosome membrane`GO:0005768^cellular_component^endosome`GO:0005802^cellular_component^trans-Golgi network`GO:0080025^molecular_function^phosphatidylinositol-3,5-bisphosphate binding`GO:0007040^biological_process^lysosome organization	.
TRINITY_DN202470_c0_g1	TRINITY_DN202470_c0_g1_i2	.	.	.	.	.	.	.	.	.	.	.	.
TRINITY_DN202484_c0_g1	TRINITY_DN202484_c0_g1_i1	.	.	TRINITY_DN202484_c0_g1_i1.p1	3-299[+]	.	.	.	.	.	.	.	.
TRINITY_DN224002_c0_g1	TRINITY_DN224002_c0_g1_i1	.	.	.	.	.	.	.	.	.	.	.	.
TRINITY_DN224054_c0_g1	TRINITY_DN224054_c0_g1_i1	.	.	.	.	.	.	.	.	.	.	.	.
TRINITY_DN224004_c0_g1	TRINITY_DN224004_c0_g1_i1	.	.	.	.	.	.	.	.	.	.	.	.
TRINITY_DN224012_c0_g1	TRINITY_DN224012_c0_g1_i1	.	.	.	.	.	.	.	.	.	.	.	.
TRINITY_DN224074_c0_g1	TRINITY_DN224074_c0_g1_i1	.	.	.	.	.	.	.	.	.	.	.	.
TRINITY_DN224088_c0_g1	TRINITY_DN224088_c0_g1_i1	.	.	.	.	.	.	.	.	.	.	.	.
TRINITY_DN224010_c0_g1	TRINITY_DN224010_c0_g1_i1	.	.	.	.	.	.	.	.	.	.	.	.
TRINITY_DN224031_c0_g1	TRINITY_DN224031_c0_g1_i1	.	.	.	.	.	.	.	.	.	.	.	.
TRINITY_DN224041_c0_g1	TRINITY_DN224041_c0_g1_i1	.	.	.	.	.	.	.	.	.	.	.	.
TRINITY_DN224062_c0_g1	TRINITY_DN224062_c0_g1_i1	.	.	.	.	.	.	.	.	.	.	.	.
TRINITY_DN224003_c0_g1	TRINITY_DN224003_c0_g1_i1	.	.	.	.	.	.	.	.	.	.	.	.
TRINITY_DN224032_c0_g1	TRINITY_DN224032_c0_g1_i1	.	.	.	.	.	.	.	.	.	.	.	.
TRINITY_DN224025_c0_g1	TRINITY_DN224025_c0_g1_i1	.	.	.	.	.	.	.	.	.	.	.	.
TRINITY_DN224051_c0_g1	TRINITY_DN224051_c0_g1_i1	.	.	.	.	.	.	.	.	.	.	.	.
TRINITY_DN224036_c0_g1	TRINITY_DN224036_c0_g1_i1	.	.	.	.	.	.	.	.	.	.	.	.
TRINITY_DN224064_c0_g1	TRINITY_DN224064_c0_g1_i1	.	.	.	.	.	.	.	.	.	.	.	.
TRINITY_DN224029_c0_g1	TRINITY_DN224029_c0_g1_i1	.	.	.	.	.	.	.	.	.	.	.	.
TRINITY_DN224035_c0_g1	TRINITY_DN224035_c0_g1_i1	.	.	.	.	.	.	.	.	.	.	.	.
TRINITY_DN224043_c0_g1	TRINITY_DN224043_c0_g1_i1	.	.	.	.	.	.	.	.	.	.	.	.
TRINITY_DN224077_c0_g1	TRINITY_DN224077_c0_g1_i1	.	.	.	.	.	.	.	.	.	.	.	.
TRINITY_DN224091_c0_g1	TRINITY_DN224091_c0_g1_i1	.	.	.	.	.	.	.	.	.	.	.	.
TRINITY_DN224089_c0_g1	TRINITY_DN224089_c0_g1_i1	.	.	.	.	.	.	.	.	.	.	.	.
TRINITY_DN224085_c0_g1	TRINITY_DN224085_c0_g1_i1	.	.	.	.	.	.	.	.	.	.	.	.
TRINITY_DN224071_c0_g1	TRINITY_DN224071_c0_g1_i1	.	.	.	.	.	.	.	.	.	.	.	.
TRINITY_DN224018_c0_g1	TRINITY_DN224018_c0_g1_i1	.	.	.	.	.	.	.	.	.	.	.	.
TRINITY_DN224047_c0_g1	TRINITY_DN224047_c0_g1_i1	.	.	.	.	.	.	.	.	.	.	.	.
TRINITY_DN224008_c0_g1	TRINITY_DN224008_c0_g1_i1	.	.	.	.	.	.	.	.	.	.	.	.
TRINITY_DN224090_c0_g1	TRINITY_DN224090_c0_g1_i1	.	.	.	.	.	.	.	.	.	.	.	.
TRINITY_DN224024_c0_g1	TRINITY_DN224024_c0_g1_i1	.	.	.	.	.	.	.	.	.	.	.	.
TRINITY_DN224080_c0_g1	TRINITY_DN224080_c0_g1_i1	.	.	.	.	.	.	.	.	.	.	.	.
TRINITY_DN224044_c0_g1	TRINITY_DN224044_c0_g1_i1	.	.	.	.	.	.	.	.	.	.	.	.
TRINITY_DN224084_c0_g1	TRINITY_DN224084_c0_g1_i1	.	.	.	.	.	.	.	.	.	.	.	.
TRINITY_DN224030_c0_g1	TRINITY_DN224030_c0_g1_i1	.	.	.	.	.	.	.	.	.	.	.	.
TRINITY_DN224017_c0_g1	TRINITY_DN224017_c0_g1_i1	.	.	.	.	.	.	.	.	.	.	.	.
TRINITY_DN224033_c0_g1	TRINITY_DN224033_c0_g1_i1	.	.	.	.	.	.	.	.	.	.	.	.
TRINITY_DN224034_c0_g1	TRINITY_DN224034_c0_g1_i1	.	.	.	.	.	.	.	.	.	.	.	.
TRINITY_DN224049_c0_g1	TRINITY_DN224049_c0_g1_i1	.	.	.	.	.	.	.	.	.	.	.	.
TRINITY_DN224087_c0_g1	TRINITY_DN224087_c0_g1_i1	.	.	.	.	.	.	.	.	.	.	.	.
TRINITY_DN224028_c0_g1	TRINITY_DN224028_c0_g1_i1	.	.	.	.	.	.	.	.	.	.	.	.
TRINITY_DN224072_c0_g1	TRINITY_DN224072_c0_g1_i1	.	.	.	.	.	.	.	.	.	.	.	.
TRINITY_DN224056_c0_g1	TRINITY_DN224056_c0_g1_i1	JIP3_DROPS^JIP3_DROPS^Q:1-72,H:149-172^87.5%ID^E:0.0002^RecName: Full=JNK-interacting protein 3;^Eukaryota; Metazoa; Ecdysozoa; Arthropoda; Hexapoda; Insecta; Pterygota; Neoptera; Holometabola; Diptera; Brachycera; Muscomorpha; Ephydroidea; Drosophilidae; Drosophila; Sophophora	.	.	.	.	.	.	.	.	KEGG:dpo:Dpse_GA20831`KO:K20317	GO:0000139^cellular_component^Golgi membrane`GO:0043005^cellular_component^neuron projection`GO:0030140^cellular_component^trans-Golgi network transport vesicle`GO:0019894^molecular_function^kinesin binding`GO:0005078^molecular_function^MAP-kinase scaffold activity`GO:0008088^biological_process^axo-dendritic transport`GO:0046328^biological_process^regulation of JNK cascade`GO:0016192^biological_p…	.
TRINITY_DN224078_c0_g1	TRINITY_DN224078_c0_g1_i1	.	.	.	.	.	.	.	.	.	.	.	.
TRINITY_DN224058_c0_g1	TRINITY_DN224058_c0_g1_i1	.	.	.	.	.	.	.	.	.	.	.	.
TRINITY_DN224083_c0_g1	TRINITY_DN224083_c0_g1_i1	.	.	.	.	.	.	.	.	.	.	.	.
TRINITY_DN224020_c0_g1	TRINITY_DN224020_c0_g1_i1	.	.	.	.	.	.	.	.	.	.	.	.
TRINITY_DN224040_c0_g1	TRINITY_DN224040_c0_g1_i1	.	.	.	.	.	.	.	.	.	.	.	.
TRINITY_DN224005_c0_g1	TRINITY_DN224005_c0_g1_i1	.	.	.	.	.	.	.	.	.	.	.	.
TRINITY_DN224065_c0_g1	TRINITY_DN224065_c0_g1_i1	.	.	.	.	.	.	.	.	.	.	.	.
TRINITY_DN224009_c0_g1	TRINITY_DN224009_c0_g1_i1	.	.	.	.	.	.	.	.	.	.	.	.
TRINITY_DN224067_c0_g1	TRINITY_DN224067_c0_g1_i1	.	.	.	.	.	.	.	.	.	.	.	.
TRINITY_DN224021_c0_g1	TRINITY_DN224021_c0_g1_i1	.	.	.	.	.	.	.	.	.	.	.	.
TRINITY_DN224099_c0_g1	TRINITY_DN224099_c0_g1_i1	.	.	.	.	.	.	.	.	.	.	.	.
TRINITY_DN224052_c0_g1	TRINITY_DN224052_c0_g1_i1	.	.	.	.	.	.	.	.	.	.	.	.
TRINITY_DN224092_c0_g1	TRINITY_DN224092_c0_g1_i1	2AAA_DROME^2AAA_DROME^Q:338-261,H:191-216^80.77%ID^E:2e-05^RecName: Full=Serine/threonine-protein phosphatase PP2A 65 kDa regulatory subunit;^Eukaryota; Metazoa; Ecdysozoa; Arthropoda; Hexapoda; Insecta; Pterygota; Neoptera; Holometabola; Diptera; Brachycera; Muscomorpha; Ephydroidea; Drosophilidae; Drosophila; Sophophora	.	.	.	.	.	.	.	ENOG410XQVI^(Regulatory) subunit	KEGG:dme:Dmel_CG17291`KO:K03456	GO:0005814^cellular_component^centriole`GO:0005737^cellular_component^cytoplasm`GO:0005829^cellular_component^cytosol`GO:0005654^cellular_component^nucleoplasm`GO:0000159^cellular_component^protein phosphatase type 2A complex`GO:0019888^molecular_function^protein phosphatase regulator activity`GO:0006914^biological_process^autophagy`GO:0007099^biological_process^centriole replication`GO:0007098^b…	.
TRINITY_DN224042_c0_g1	TRINITY_DN224042_c0_g1_i1	.	.	.	.	.	.	.	.	.	.	.	.
TRINITY_DN224075_c0_g1	TRINITY_DN224075_c0_g1_i1	.	.	.	.	.	.	.	.	.	.	.	.
TRINITY_DN224014_c0_g1	TRINITY_DN224014_c0_g1_i1	.	.	.	.	.	.	.	.	.	.	.	.
TRINITY_DN224050_c0_g1	TRINITY_DN224050_c0_g1_i1	.	.	.	.	.	.	.	.	.	.	.	.
TRINITY_DN224053_c0_g1	TRINITY_DN224053_c0_g1_i1	CP6B2_HELAM^CP6B2_HELAM^Q:2-520,H:113-285^68.79%ID^E:4e-87^RecName: Full=Cytochrome P450 6B2;^Eukaryota; Metazoa; Ecdysozoa; Arthropoda; Hexapoda; Insecta; Pterygota; Neoptera; Holometabola; Lepidoptera; Glossata; Ditrysia; Noctuoidea; Noctuidae; Heliothinae; Helicoverpa	.	TRINITY_DN224053_c0_g1_i1.p1	2-520[+]	CP6B2_HELAM^CP6B2_HELAM^Q:1-173,H:113-285^68.786%ID^E:1.23e-88^RecName: Full=Cytochrome P450 6B2;^Eukaryota; Metazoa; Ecdysozoa; Arthropoda; Hexapoda; Insecta; Pterygota; Neoptera; Holometabola; Lepidoptera; Glossata; Ditrysia; Noctuoidea; Noctuidae; Heliothinae; Helicoverpa	PF00067.22^p450^Cytochrome P450^2-159^E:1.3e-22	.	.	.	.	GO:0005789^cellular_component^endoplasmic reticulum membrane`GO:0031090^cellular_component^organelle membrane`GO:0070330^molecular_function^aromatase activity`GO:0020037^molecular_function^heme binding`GO:0005506^molecular_function^iron ion binding	GO:0005506^molecular_function^iron ion binding`GO:0016705^molecular_function^oxidoreductase activity, acting on paired donors, with incorporation or reduction of molecular oxygen`GO:0020037^molecular_function^heme binding`GO:0055114^biological_process^oxidation-reduction process
TRINITY_DN224061_c0_g1	TRINITY_DN224061_c0_g1_i1	LEB1_BOMMO^LEB1_BOMMO^Q:262-540,H:1-87^44.68%ID^E:4e-13^RecName: Full=Lebocin-1/2;^Eukaryota; Metazoa; Ecdysozoa; Arthropoda; Hexapoda; Insecta; Pterygota; Neoptera; Holometabola; Lepidoptera; Glossata; Ditrysia; Bombycoidea; Bombycidae; Bombycinae; Bombyx	.	.	.	.	.	.	.	ENOG4111ASS^NA	KEGG:bmor:693033	GO:0005576^cellular_component^extracellular region`GO:0042742^biological_process^defense response to bacterium`GO:0045087^biological_process^innate immune response	.
TRINITY_DN224063_c0_g1	TRINITY_DN224063_c0_g1_i1	.	.	.	.	.	.	.	.	.	.	.	.
TRINITY_DN224015_c0_g1	TRINITY_DN224015_c0_g1_i1	.	.	.	.	.	.	.	.	.	.	.	.
TRINITY_DN224095_c0_g1	TRINITY_DN224095_c0_g1_i1	.	.	.	.	.	.	.	.	.	.	.	.
TRINITY_DN224060_c0_g1	TRINITY_DN224060_c0_g1_i1	.	.	.	.	.	.	.	.	.	.	.	.
TRINITY_DN224076_c0_g1	TRINITY_DN224076_c0_g1_i1	.	.	.	.	.	.	.	.	.	.	.	.
TRINITY_DN224096_c0_g1	TRINITY_DN224096_c0_g1_i1	.	.	.	.	.	.	.	.	.	.	.	.
TRINITY_DN224013_c0_g1	TRINITY_DN224013_c0_g1_i1	.	.	.	.	.	.	.	.	.	.	.	.
TRINITY_DN224016_c0_g1	TRINITY_DN224016_c0_g1_i1	.	.	.	.	.	.	.	.	.	.	.	.
TRINITY_DN224007_c0_g1	TRINITY_DN224007_c0_g1_i1	.	.	.	.	.	.	.	.	.	.	.	.
TRINITY_DN224066_c0_g1	TRINITY_DN224066_c0_g1_i1	.	.	.	.	.	.	.	.	.	.	.	.
TRINITY_DN224097_c0_g1	TRINITY_DN224097_c0_g1_i1	.	.	.	.	.	.	.	.	.	.	.	.
TRINITY_DN224094_c0_g1	TRINITY_DN224094_c0_g1_i1	.	.	.	.	.	.	.	.	.	.	.	.
TRINITY_DN224022_c0_g1	TRINITY_DN224022_c0_g1_i1	.	.	.	.	.	.	.	.	.	.	.	.
TRINITY_DN224086_c0_g1	TRINITY_DN224086_c0_g1_i1	.	.	.	.	.	.	.	.	.	.	.	.
TRINITY_DN224070_c0_g1	TRINITY_DN224070_c0_g1_i1	.	.	.	.	.	.	.	.	.	.	.	.
TRINITY_DN224045_c0_g1	TRINITY_DN224045_c0_g1_i1	.	.	.	.	.	.	.	.	.	.	.	.
TRINITY_DN224046_c0_g1	TRINITY_DN224046_c0_g1_i1	.	.	.	.	.	.	.	.	.	.	.	.
TRINITY_DN224055_c0_g1	TRINITY_DN224055_c0_g1_i1	.	.	.	.	.	.	.	.	.	.	.	.
TRINITY_DN215448_c0_g1	TRINITY_DN215448_c0_g1_i1	CAT1_CLOK5^CAT1_CLOK5^Q:3-230,H:436-511^65.79%ID^E:4e-29^RecName: Full=Succinyl-CoA:coenzyme A transferase;^Bacteria; Firmicutes; Clostridia; Clostridiales; Clostridiaceae; Clostridium	.	.	.	.	.	.	.	COG0427^Acetyl-CoA hydrolase	KEGG:ckl:CKL_3016`KO:K18118	GO:0016740^molecular_function^transferase activity`GO:0006084^biological_process^acetyl-CoA metabolic process	.
TRINITY_DN215476_c0_g1	TRINITY_DN215476_c0_g1_i1	.	.	TRINITY_DN215476_c0_g1_i1.p3	2-316[-]	.	PF07077.11^DUF1345^Protein of unknown function (DUF1345)^31-101^E:3e-14	.	.	.	.	.	.
TRINITY_DN215465_c0_g1	TRINITY_DN215465_c0_g1_i1	.	.	.	.	.	.	.	.	.	.	.	.
TRINITY_DN215401_c0_g1	TRINITY_DN215401_c0_g1_i1	.	.	.	.	.	.	.	.	.	.	.	.
TRINITY_DN215477_c0_g1	TRINITY_DN215477_c0_g1_i1	.	.	.	.	.	.	.	.	.	.	.	.
TRINITY_DN215427_c0_g1	TRINITY_DN215427_c0_g1_i1	.	.	.	.	.	.	.	.	.	.	.	.
TRINITY_DN215443_c0_g1	TRINITY_DN215443_c0_g1_i1	.	.	.	.	.	.	.	.	.	.	.	.
TRINITY_DN215492_c0_g1	TRINITY_DN215492_c0_g1_i1	.	.	.	.	.	.	.	.	.	.	.	.
TRINITY_DN215435_c0_g1	TRINITY_DN215435_c0_g1_i1	.	.	.	.	.	.	.	.	.	.	.	.
TRINITY_DN215413_c0_g1	TRINITY_DN215413_c0_g1_i1	.	.	.	.	.	.	.	.	.	.	.	.
TRINITY_DN215413_c0_g1	TRINITY_DN215413_c0_g1_i2	.	.	.	.	.	.	.	.	.	.	.	.
TRINITY_DN215447_c0_g1	TRINITY_DN215447_c0_g1_i1	PHOQ_SALTY^PHOQ_SALTY^Q:263-6,H:271-359^48.89%ID^E:8e-13^RecName: Full=Virulence sensor histidine kinase PhoQ;^Bacteria; Proteobacteria; Gammaproteobacteria; Enterobacterales; Enterobacteriaceae; Salmonella	.	.	.	.	.	.	.	COG0642^Histidine kinase	KEGG:stm:STM1230`KO:K07637	GO:0016021^cellular_component^integral component of membrane`GO:0005886^cellular_component^plasma membrane`GO:0005524^molecular_function^ATP binding`GO:0046872^molecular_function^metal ion binding`GO:0004721^molecular_function^phosphoprotein phosphatase activity`GO:0000155^molecular_function^phosphorelay sensor kinase activity`GO:0009405^biological_process^pathogenesis`GO:0000160^biological_proce…	.
TRINITY_DN215453_c0_g1	TRINITY_DN215453_c0_g1_i1	RHLE_ECOLI^RHLE_ECOLI^Q:405-1,H:201-335^62.96%ID^E:3e-54^RecName: Full=ATP-dependent RNA helicase RhlE {ECO:0000255|HAMAP-Rule:MF_00968};^Bacteria; Proteobacteria; Gammaproteobacteria; Enterobacterales; Enterobacteriaceae; Escherichia	.	TRINITY_DN215453_c0_g1_i1.p2	1-411[-]	RHLE_ECOLI^RHLE_ECOLI^Q:3-137,H:201-335^62.963%ID^E:1.86e-55^RecName: Full=ATP-dependent RNA helicase RhlE {ECO:0000255|HAMAP-Rule:MF_00968};^Bacteria; Proteobacteria; Gammaproteobacteria; Enterobacterales; Enterobacteriaceae; Escherichia	PF00271.31^Helicase_C^Helicase conserved C-terminal domain^34-137^E:1.9e-23	.	.	COG0513^purine NTP-dependent helicase activity	KEGG:ecj:JW0781`KEGG:eco:b0797`KO:K11927	GO:0005829^cellular_component^cytosol`GO:0005524^molecular_function^ATP binding`GO:0004004^molecular_function^ATP-dependent RNA helicase activity`GO:0003723^molecular_function^RNA binding`GO:0009408^biological_process^response to heat`GO:0042255^biological_process^ribosome assembly	.
TRINITY_DN215464_c0_g1	TRINITY_DN215464_c0_g1_i1	RSBN1_MOUSE^RSBN1_MOUSE^Q:82-2,H:650-676^66.67%ID^E:1e-05^RecName: Full=Lysine-specific demethylase 9 {ECO:0000303|PubMed:28867287};^Eukaryota; Metazoa; Chordata; Craniata; Vertebrata; Euteleostomi; Mammalia; Eutheria; Euarchontoglires; Glires; Rodentia; Myomorpha; Muroidea; Muridae; Murinae; Mus; Mus	.	.	.	.	.	.	.	ENOG410XSZP^round spermatid basic protein	KEGG:mmu:229675`KO:K22610	GO:0005634^cellular_component^nucleus`GO:0051213^molecular_function^dioxygenase activity`GO:0046872^molecular_function^metal ion binding`GO:0006325^biological_process^chromatin organization	.
TRINITY_DN215500_c0_g1	TRINITY_DN215500_c0_g1_i1	.	.	.	.	.	.	.	.	.	.	.	.
TRINITY_DN215456_c0_g1	TRINITY_DN215456_c0_g1_i1	.	.	.	.	.	.	.	.	.	.	.	.
TRINITY_DN215456_c0_g1	TRINITY_DN215456_c0_g1_i2	.	.	.	.	.	.	.	.	.	.	.	.
TRINITY_DN215452_c0_g1	TRINITY_DN215452_c0_g1_i1	.	.	.	.	.	.	.	.	.	.	.	.
TRINITY_DN215404_c0_g1	TRINITY_DN215404_c0_g1_i1	.	.	.	.	.	.	.	.	.	.	.	.
TRINITY_DN215411_c0_g1	TRINITY_DN215411_c0_g1_i1	.	.	.	.	.	.	.	.	.	.	.	.
TRINITY_DN215467_c0_g1	TRINITY_DN215467_c0_g1_i1	RTXE_DROME^RTXE_DROME^Q:633-31,H:307-509^31.07%ID^E:1e-21^RecName: Full=Probable RNA-directed DNA polymerase from transposon X-element;^Eukaryota; Metazoa; Ecdysozoa; Arthropoda; Hexapoda; Insecta; Pterygota; Neoptera; Holometabola; Diptera; Brachycera; Muscomorpha; Ephydroidea; Drosophilidae; Drosophila; Sophophora	.	TRINITY_DN215467_c0_g1_i1.p1	1-315[-]	RTXE_DROME^RTXE_DROME^Q:9-95,H:423-509^43.678%ID^E:2.37e-17^RecName: Full=Probable RNA-directed DNA polymerase from transposon X-element;^Eukaryota; Metazoa; Ecdysozoa; Arthropoda; Hexapoda; Insecta; Pterygota; Neoptera; Holometabola; Diptera; Brachycera; Muscomorpha; Ephydroidea; Drosophilidae; Drosophila; Sophophora	.	.	.	.	.	GO:0003964^molecular_function^RNA-directed DNA polymerase activity`GO:0006313^biological_process^transposition, DNA-mediated	.
TRINITY_DN215449_c0_g1	TRINITY_DN215449_c0_g1_i1	.	.	.	.	.	.	.	.	.	.	.	.
TRINITY_DN215473_c0_g1	TRINITY_DN215473_c0_g1_i1	.	.	.	.	.	.	.	.	.	.	.	.
TRINITY_DN215487_c0_g1	TRINITY_DN215487_c0_g1_i1	.	.	.	.	.	.	.	.	.	.	.	.
TRINITY_DN215482_c0_g1	TRINITY_DN215482_c0_g1_i1	.	.	.	.	.	.	.	.	.	.	.	.
TRINITY_DN215454_c0_g1	TRINITY_DN215454_c0_g1_i1	.	.	.	.	.	.	.	.	.	.	.	.
TRINITY_DN215486_c0_g1	TRINITY_DN215486_c0_g1_i1	.	.	.	.	.	.	.	.	.	.	.	.
TRINITY_DN215486_c0_g1	TRINITY_DN215486_c0_g1_i2	.	.	.	.	.	.	.	.	.	.	.	.
TRINITY_DN215409_c0_g1	TRINITY_DN215409_c0_g1_i1	.	.	.	.	.	.	.	.	.	.	.	.
TRINITY_DN215428_c0_g1	TRINITY_DN215428_c0_g1_i1	.	.	.	.	.	.	.	.	.	.	.	.
TRINITY_DN215497_c0_g1	TRINITY_DN215497_c0_g1_i1	.	.	.	.	.	.	.	.	.	.	.	.
TRINITY_DN215432_c0_g1	TRINITY_DN215432_c0_g1_i1	AP2M1_PONAB^AP2M1_PONAB^Q:603-520,H:327-354^92.86%ID^E:4e-09^RecName: Full=AP-2 complex subunit mu;^Eukaryota; Metazoa; Chordata; Craniata; Vertebrata; Euteleostomi; Mammalia; Eutheria; Euarchontoglires; Primates; Haplorrhini; Catarrhini; Hominidae; Pongo`AP2M1_PONAB^AP2M1_PONAB^Q:87-4,H:354-381^78.57%ID^E:1e-05^RecName: Full=AP-2 complex subunit mu;^Eukaryota; Metazoa; Chordata; Craniata; Verteb…	.	.	.	.	.	.	.	ENOG410XPFS^Adaptor-related protein complex	.	GO:0030131^cellular_component^clathrin adaptor complex`GO:0005905^cellular_component^clathrin-coated pit`GO:0005886^cellular_component^plasma membrane`GO:0008289^molecular_function^lipid binding`GO:0006897^biological_process^endocytosis`GO:0006886^biological_process^intracellular protein transport	.
TRINITY_DN215460_c0_g1	TRINITY_DN215460_c0_g1_i1	.	.	.	.	.	.	.	.	.	.	.	.
TRINITY_DN215495_c0_g1	TRINITY_DN215495_c0_g1_i1	.	.	.	.	.	.	.	.	.	.	.	.
TRINITY_DN215402_c0_g1	TRINITY_DN215402_c0_g1_i1	.	.	.	.	.	.	.	.	.	.	.	.
TRINITY_DN215418_c0_g1	TRINITY_DN215418_c0_g1_i1	.	.	.	.	.	.	.	.	.	.	.	.
TRINITY_DN215488_c0_g1	TRINITY_DN215488_c0_g1_i1	.	.	.	.	.	.	.	.	.	.	.	.
TRINITY_DN215423_c0_g1	TRINITY_DN215423_c0_g1_i1	.	.	.	.	.	.	.	.	.	.	.	.
TRINITY_DN215403_c0_g1	TRINITY_DN215403_c0_g1_i1	.	.	.	.	.	.	.	.	.	.	.	.
TRINITY_DN215425_c0_g1	TRINITY_DN215425_c0_g1_i1	.	.	.	.	.	.	.	.	.	.	.	.
TRINITY_DN215483_c0_g1	TRINITY_DN215483_c0_g1_i1	.	.	.	.	.	.	.	.	.	.	.	.
TRINITY_DN215474_c0_g1	TRINITY_DN215474_c0_g1_i1	.	.	.	.	.	.	.	.	.	.	.	.
TRINITY_DN215433_c0_g1	TRINITY_DN215433_c0_g1_i1	.	.	.	.	.	.	.	.	.	.	.	.
TRINITY_DN215419_c0_g1	TRINITY_DN215419_c0_g1_i1	.	.	.	.	.	.	.	.	.	.	.	.
TRINITY_DN215414_c0_g1	TRINITY_DN215414_c0_g1_i1	.	.	TRINITY_DN215414_c0_g1_i1.p1	1-309[+]	.	PF04500.16^FLYWCH^FLYWCH zinc finger domain^31-87^E:9.7e-08	.	.	.	.	.	.
TRINITY_DN215438_c0_g1	TRINITY_DN215438_c0_g1_i1	.	.	.	.	.	.	.	.	.	.	.	.
TRINITY_DN215450_c0_g1	TRINITY_DN215450_c0_g1_i1	MCPH_PSEPK^MCPH_PSEPK^Q:414-73,H:180-297^26.61%ID^E:9e-05^RecName: Full=Methyl-accepting chemotaxis protein McpH {ECO:0000305};^Bacteria; Proteobacteria; Gammaproteobacteria; Pseudomonadales; Pseudomonadaceae; Pseudomonas	.	TRINITY_DN215450_c0_g1_i1.p2	1-504[-]	MCPH_PSEPK^MCPH_PSEPK^Q:31-144,H:180-297^26.613%ID^E:0.000115^RecName: Full=Methyl-accepting chemotaxis protein McpH {ECO:0000305};^Bacteria; Proteobacteria; Gammaproteobacteria; Pseudomonadales; Pseudomonadaceae; Pseudomonas	PF02743.18^dCache_1^Cache domain^12-122^E:6.6e-13`PF17201.4^Cache_3-Cache_2^Cache 3/Cache 2 fusion domain^34-138^E:1.1e-06	.	.	ENOG410XUWH^Methyl-accepting chemotaxis	KEGG:ppu:PP_0320`KO:K03406	GO:0016021^cellular_component^integral component of membrane`GO:0005886^cellular_component^plasma membrane`GO:0006935^biological_process^chemotaxis`GO:0007165^biological_process^signal transduction	.
TRINITY_DN215405_c0_g1	TRINITY_DN215405_c0_g1_i1	.	.	.	.	.	.	.	.	.	.	.	.
TRINITY_DN215408_c0_g1	TRINITY_DN215408_c0_g1_i1	.	.	.	.	.	.	.	.	.	.	.	.
TRINITY_DN215406_c0_g1	TRINITY_DN215406_c0_g1_i1	.	.	.	.	.	.	.	.	.	.	.	.
TRINITY_DN215445_c0_g1	TRINITY_DN215445_c0_g1_i1	.	.	.	.	.	.	.	.	.	.	.	.
TRINITY_DN215434_c0_g1	TRINITY_DN215434_c0_g1_i1	.	.	.	.	.	.	.	.	.	.	.	.
TRINITY_DN215489_c0_g1	TRINITY_DN215489_c0_g1_i1	.	.	.	.	.	.	.	.	.	.	.	.
TRINITY_DN215455_c0_g1	TRINITY_DN215455_c0_g1_i1	.	.	.	.	.	.	.	.	.	.	.	.
TRINITY_DN215429_c0_g1	TRINITY_DN215429_c0_g1_i1	.	.	.	.	.	.	.	.	.	.	.	.
TRINITY_DN215490_c0_g1	TRINITY_DN215490_c0_g1_i1	.	.	.	.	.	.	.	.	.	.	.	.
TRINITY_DN215426_c0_g1	TRINITY_DN215426_c0_g1_i1	.	.	.	.	.	.	.	.	.	.	.	.
TRINITY_DN215415_c0_g1	TRINITY_DN215415_c0_g1_i1	.	.	.	.	.	.	.	.	.	.	.	.
TRINITY_DN215496_c0_g1	TRINITY_DN215496_c0_g1_i1	.	.	.	.	.	.	.	.	.	.	.	.
TRINITY_DN215494_c0_g1	TRINITY_DN215494_c0_g1_i1	PHNX_PSEAE^PHNX_PSEAE^Q:434-75,H:155-274^80%ID^E:2e-52^RecName: Full=Phosphonoacetaldehyde hydrolase {ECO:0000255|HAMAP-Rule:MF_01375};^Bacteria; Proteobacteria; Gammaproteobacteria; Pseudomonadales; Pseudomonadaceae; Pseudomonas	.	TRINITY_DN215494_c0_g1_i1.p1	69-434[-]	PHNX_PSEAE^PHNX_PSEAE^Q:1-120,H:155-274^80%ID^E:1.75e-65^RecName: Full=Phosphonoacetaldehyde hydrolase {ECO:0000255|HAMAP-Rule:MF_01375};^Bacteria; Proteobacteria; Gammaproteobacteria; Pseudomonadales; Pseudomonadaceae; Pseudomonas	.	.	.	COG0637^HAD-superfamily hydrolase subfamily IA variant 3	KEGG:pae:PA1311`KO:K05306	GO:0000287^molecular_function^magnesium ion binding`GO:0050194^molecular_function^phosphonoacetaldehyde hydrolase activity`GO:0019700^biological_process^organic phosphonate catabolic process	.
TRINITY_DN215494_c0_g1	TRINITY_DN215494_c0_g1_i2	PHNX_PSEAE^PHNX_PSEAE^Q:431-78,H:156-273^81.36%ID^E:2e-64^RecName: Full=Phosphonoacetaldehyde hydrolase {ECO:0000255|HAMAP-Rule:MF_01375};^Bacteria; Proteobacteria; Gammaproteobacteria; Pseudomonadales; Pseudomonadaceae; Pseudomonas	.	TRINITY_DN215494_c0_g1_i2.p1	69-431[-]	PHNX_PSEAE^PHNX_PSEAE^Q:1-119,H:156-274^80.672%ID^E:2.97e-66^RecName: Full=Phosphonoacetaldehyde hydrolase {ECO:0000255|HAMAP-Rule:MF_01375};^Bacteria; Proteobacteria; Gammaproteobacteria; Pseudomonadales; Pseudomonadaceae; Pseudomonas	.	.	.	COG0637^HAD-superfamily hydrolase subfamily IA variant 3	KEGG:pae:PA1311`KO:K05306	GO:0000287^molecular_function^magnesium ion binding`GO:0050194^molecular_function^phosphonoacetaldehyde hydrolase activity`GO:0019700^biological_process^organic phosphonate catabolic process	.
TRINITY_DN215412_c0_g1	TRINITY_DN215412_c0_g1_i1	.	.	.	.	.	.	.	.	.	.	.	.
TRINITY_DN215446_c0_g1	TRINITY_DN215446_c0_g1_i1	.	.	.	.	.	.	.	.	.	.	.	.
TRINITY_DN215441_c0_g1	TRINITY_DN215441_c0_g1_i1	.	.	.	.	.	.	.	.	.	.	.	.
TRINITY_DN215469_c0_g1	TRINITY_DN215469_c0_g1_i1	.	.	.	.	.	.	.	.	.	.	.	.
TRINITY_DN215475_c0_g1	TRINITY_DN215475_c0_g1_i1	.	.	.	.	.	.	.	.	.	.	.	.
TRINITY_DN215437_c0_g1	TRINITY_DN215437_c0_g1_i1	.	.	.	.	.	.	.	.	.	.	.	.
TRINITY_DN215498_c0_g1	TRINITY_DN215498_c0_g1_i1	.	.	.	.	.	.	.	.	.	.	.	.
TRINITY_DN215451_c0_g1	TRINITY_DN215451_c0_g1_i1	.	.	.	.	.	.	.	.	.	.	.	.
TRINITY_DN215422_c0_g1	TRINITY_DN215422_c0_g1_i1	.	.	.	.	.	.	.	.	.	.	.	.
TRINITY_DN215457_c0_g1	TRINITY_DN215457_c0_g1_i1	.	.	.	.	.	.	.	.	.	.	.	.
TRINITY_DN215420_c0_g1	TRINITY_DN215420_c0_g1_i1	.	.	.	.	.	.	.	.	.	.	.	.
TRINITY_DN215417_c0_g1	TRINITY_DN215417_c0_g1_i1	.	.	.	.	.	.	.	.	.	.	.	.
TRINITY_DN215491_c0_g1	TRINITY_DN215491_c0_g1_i1	.	.	.	.	.	.	.	.	.	.	.	.
TRINITY_DN215439_c0_g1	TRINITY_DN215439_c0_g1_i1	.	.	.	.	.	.	.	.	.	.	.	.
TRINITY_DN215499_c0_g1	TRINITY_DN215499_c0_g1_i1	.	.	.	.	.	.	.	.	.	.	.	.
TRINITY_DN215461_c0_g1	TRINITY_DN215461_c0_g1_i1	.	.	.	.	.	.	.	.	.	.	.	.
TRINITY_DN215478_c0_g1	TRINITY_DN215478_c0_g1_i1	.	.	.	.	.	.	.	.	.	.	.	.
TRINITY_DN215485_c0_g1	TRINITY_DN215485_c0_g1_i1	.	.	.	.	.	.	.	.	.	.	.	.
TRINITY_DN215458_c0_g1	TRINITY_DN215458_c0_g1_i1	.	.	.	.	.	.	.	.	.	.	.	.
TRINITY_DN215416_c0_g1	TRINITY_DN215416_c0_g1_i1	.	.	.	.	.	.	.	.	.	.	.	.
TRINITY_DN215421_c0_g1	TRINITY_DN215421_c0_g1_i1	UMPS_DROME^UMPS_DROME^Q:2-91,H:27-56^73.33%ID^E:2e-06^RecName: Full=Uridine 5'-monophosphate synthase;^Eukaryota; Metazoa; Ecdysozoa; Arthropoda; Hexapoda; Insecta; Pterygota; Neoptera; Holometabola; Diptera; Brachycera; Muscomorpha; Ephydroidea; Drosophilidae; Drosophila; Sophophora	.	.	.	.	.	.	.	COG0284^Catalyzes the decarboxylation of orotidine 5'- monophosphate (OMP) to uridine 5'-monophosphate (UMP) (By similarity)`COG0461^orotate phosphoribosyltransferase activity	KEGG:dme:Dmel_CG3593`KO:K13421	GO:0004588^molecular_function^orotate phosphoribosyltransferase activity`GO:0004590^molecular_function^orotidine-5'-phosphate decarboxylase activity`GO:0006207^biological_process^'de novo' pyrimidine nucleobase biosynthetic process`GO:0044205^biological_process^'de novo' UMP biosynthetic process	.
TRINITY_DN215440_c0_g1	TRINITY_DN215440_c0_g1_i1	SUCC_RENSM^SUCC_RENSM^Q:191-3,H:75-137^80.95%ID^E:8e-29^RecName: Full=Succinate--CoA ligase [ADP-forming] subunit beta {ECO:0000255|HAMAP-Rule:MF_00558};^Bacteria; Actinobacteria; Micrococcales; Micrococcaceae; Renibacterium	.	.	.	.	.	.	.	COG0045^Succinyl-CoA synthetase subunit beta	KEGG:rsa:RSal33209_0352`KO:K01903	GO:0005524^molecular_function^ATP binding`GO:0000287^molecular_function^magnesium ion binding`GO:0004775^molecular_function^succinate-CoA ligase (ADP-forming) activity`GO:0006099^biological_process^tricarboxylic acid cycle	.
TRINITY_DN212464_c0_g1	TRINITY_DN212464_c0_g1_i1	RS19_JANMA^RS19_JANMA^Q:20-277,H:1-86^96.51%ID^E:1e-55^RecName: Full=30S ribosomal protein S19 {ECO:0000255|HAMAP-Rule:MF_00531};^Bacteria; Proteobacteria; Betaproteobacteria; Burkholderiales; Oxalobacteraceae; Janthinobacterium	.	.	.	.	.	.	.	COG0185^Protein S19 forms a complex with S13 that binds strongly to the 16S ribosomal RNA (By similarity)	KEGG:mms:mma_3407`KO:K02965	GO:0015935^cellular_component^small ribosomal subunit`GO:0019843^molecular_function^rRNA binding`GO:0003735^molecular_function^structural constituent of ribosome`GO:0006412^biological_process^translation	.
TRINITY_DN212434_c0_g1	TRINITY_DN212434_c0_g1_i1	.	.	.	.	.	.	.	.	.	.	.	.
TRINITY_DN212466_c0_g1	TRINITY_DN212466_c0_g1_i1	.	.	.	.	.	.	.	.	.	.	.	.
TRINITY_DN212433_c0_g1	TRINITY_DN212433_c0_g1_i1	MAEB_HALED^MAEB_HALED^Q:1-285,H:165-259^73.68%ID^E:6e-40^RecName: Full=NADP-dependent malic enzyme {ECO:0000250|UniProtKB:P40927};^Bacteria; Proteobacteria; Gammaproteobacteria; Oceanospirillales; Halomonadaceae; Halomonas	.	.	.	.	.	.	.	COG0281^malic enzyme	KEGG:hel:HELO_3763`KO:K00029	GO:0004471^molecular_function^malate dehydrogenase (decarboxylating) (NAD+) activity`GO:0004473^molecular_function^malate dehydrogenase (decarboxylating) (NADP+) activity`GO:0046872^molecular_function^metal ion binding`GO:0051287^molecular_function^NAD binding`GO:0008948^molecular_function^oxaloacetate decarboxylase activity	.
TRINITY_DN212495_c0_g1	TRINITY_DN212495_c0_g1_i1	.	.	TRINITY_DN212495_c0_g1_i1.p2	3-314[+]	PCP_HAEIN^PCP_HAEIN^Q:4-103,H:8-114^40.187%ID^E:9.4e-13^RecName: Full=Outer membrane lipoprotein pcp;^Bacteria; Proteobacteria; Gammaproteobacteria; Pasteurellales; Pasteurellaceae; Haemophilus	PF05433.15^Rick_17kDa_Anti^Glycine zipper 2TM domain^51-90^E:3.1e-06	sigP:1^17^0.505^YES	.	COG3133^outer membrane lipoprotein	KEGG:hin:HI1579`KO:K06077	GO:0009279^cellular_component^cell outer membrane	GO:0019867^cellular_component^outer membrane
TRINITY_DN212450_c0_g1	TRINITY_DN212450_c0_g1_i1	.	.	.	.	.	.	.	.	.	.	.	.
TRINITY_DN212451_c0_g1	TRINITY_DN212451_c0_g1_i1	.	.	.	.	.	.	.	.	.	.	.	.
TRINITY_DN212461_c0_g1	TRINITY_DN212461_c0_g1_i1	.	.	.	.	.	.	.	.	.	.	.	.
TRINITY_DN212407_c0_g1	TRINITY_DN212407_c0_g1_i1	.	.	.	.	.	.	.	.	.	.	.	.
TRINITY_DN212438_c0_g1	TRINITY_DN212438_c0_g1_i1	.	.	TRINITY_DN212438_c0_g1_i1.p1	2-538[-]	.	PF01316.21^Arg_repressor^Arginine repressor, DNA binding domain^113-142^E:2e-05	.	.	.	.	.	GO:0003700^molecular_function^DNA-binding transcription factor activity`GO:0006355^biological_process^regulation of transcription, DNA-templated`GO:0006525^biological_process^arginine metabolic process
TRINITY_DN212444_c0_g1	TRINITY_DN212444_c0_g1_i1	.	.	.	.	.	.	.	.	.	.	.	.
TRINITY_DN212448_c0_g1	TRINITY_DN212448_c0_g1_i1	.	.	.	.	.	.	.	.	.	.	.	.
TRINITY_DN212458_c0_g1	TRINITY_DN212458_c0_g1_i1	.	.	.	.	.	.	.	.	.	.	.	.
TRINITY_DN212499_c0_g1	TRINITY_DN212499_c0_g1_i1	.	.	.	.	.	.	.	.	.	.	.	.
TRINITY_DN212477_c0_g1	TRINITY_DN212477_c0_g1_i1	.	.	.	.	.	.	.	.	.	.	.	.
TRINITY_DN212423_c0_g1	TRINITY_DN212423_c0_g1_i1	.	.	.	.	.	.	.	.	.	.	.	.
TRINITY_DN212484_c0_g1	TRINITY_DN212484_c0_g1_i1	.	.	.	.	.	.	.	.	.	.	.	.
TRINITY_DN212402_c0_g1	TRINITY_DN212402_c0_g1_i1	.	.	.	.	.	.	.	.	.	.	.	.
TRINITY_DN212486_c0_g1	TRINITY_DN212486_c0_g1_i1	SRP54_HAEIN^SRP54_HAEIN^Q:3-266,H:69-156^71.59%ID^E:3e-23^RecName: Full=Signal recognition particle protein {ECO:0000255|HAMAP-Rule:MF_00306};^Bacteria; Proteobacteria; Gammaproteobacteria; Pasteurellales; Pasteurellaceae; Haemophilus	.	.	.	.	.	.	.	COG0541^Involved in targeting and insertion of nascent membrane proteins into the cytoplasmic membrane. Binds to the hydrophobic signal sequence of the ribosome-nascent chain (RNC) as it emerges from the ribosomes. The SRP-RNC complex is then targeted to the cytoplasmic membrane where it interacts with the SRP receptor FtsY	KEGG:hin:HI0106`KO:K03106	GO:0048500^cellular_component^signal recognition particle`GO:0008312^molecular_function^7S RNA binding`GO:0005525^molecular_function^GTP binding`GO:0003924^molecular_function^GTPase activity`GO:0006614^biological_process^SRP-dependent cotranslational protein targeting to membrane	.
TRINITY_DN212432_c0_g1	TRINITY_DN212432_c0_g1_i1	.	.	.	.	.	.	.	.	.	.	.	.
TRINITY_DN212447_c0_g1	TRINITY_DN212447_c0_g1_i1	NMO_PARPJ^NMO_PARPJ^Q:351-22,H:9-118^53.64%ID^E:4e-26^RecName: Full=Nitronate monooxygenase {ECO:0000305|PubMed:25002579};^Bacteria; Proteobacteria; Betaproteobacteria; Burkholderiales; Burkholderiaceae; Paraburkholderia	.	TRINITY_DN212447_c0_g1_i1.p1	1-354[-]	NMO_PARPJ^NMO_PARPJ^Q:3-111,H:10-118^54.128%ID^E:6.62e-34^RecName: Full=Nitronate monooxygenase {ECO:0000305|PubMed:25002579};^Bacteria; Proteobacteria; Betaproteobacteria; Burkholderiales; Burkholderiaceae; Paraburkholderia	PF03060.15^NMO^Nitronate monooxygenase^4-85^E:1e-21	.	.	COG2070^2-Nitropropane dioxygenase	KEGG:bpy:Bphyt_4144`KO:K00459	GO:0018580^molecular_function^nitronate monooxygenase activity`GO:0000166^molecular_function^nucleotide binding`GO:0009636^biological_process^response to toxic substance	GO:0018580^molecular_function^nitronate monooxygenase activity`GO:0055114^biological_process^oxidation-reduction process
TRINITY_DN212419_c0_g1	TRINITY_DN212419_c0_g1_i1	.	.	.	.	.	.	.	.	.	.	.	.
TRINITY_DN212489_c0_g1	TRINITY_DN212489_c0_g1_i1	.	.	.	.	.	.	.	.	.	.	.	.
TRINITY_DN212481_c0_g1	TRINITY_DN212481_c0_g1_i1	.	.	TRINITY_DN212481_c0_g1_i1.p1	2-469[+]	.	PF13432.6^TPR_16^Tetratricopeptide repeat^57-108^E:4.1e-06	.	.	.	.	.	.
TRINITY_DN212437_c0_g1	TRINITY_DN212437_c0_g1_i1	LPXL_ECOLI^LPXL_ECOLI^Q:3-290,H:210-306^44.33%ID^E:6e-20^RecName: Full=Lipid A biosynthesis lauroyltransferase {ECO:0000255|HAMAP-Rule:MF_01942, ECO:0000303|PubMed:18656959};^Bacteria; Proteobacteria; Gammaproteobacteria; Enterobacterales; Enterobacteriaceae; Escherichia	.	TRINITY_DN212437_c0_g1_i1.p2	3-308[+]	LPXL_ECOLI^LPXL_ECOLI^Q:1-96,H:210-306^44.33%ID^E:1.01e-20^RecName: Full=Lipid A biosynthesis lauroyltransferase {ECO:0000255|HAMAP-Rule:MF_01942, ECO:0000303|PubMed:18656959};^Bacteria; Proteobacteria; Gammaproteobacteria; Enterobacterales; Enterobacteriaceae; Escherichia	PF03279.13^Lip_A_acyltrans^Bacterial lipid A biosynthesis acyltransferase^1-86^E:2.9e-19	.	.	COG1560^lipid a biosynthesis	KEGG:ecj:JW1041`KEGG:eco:b1054`KO:K02517	GO:0005887^cellular_component^integral component of plasma membrane`GO:0016020^cellular_component^membrane`GO:0005886^cellular_component^plasma membrane`GO:0008913^molecular_function^lauroyltransferase activity`GO:0016740^molecular_function^transferase activity`GO:0036104^biological_process^Kdo2-lipid A biosynthetic process`GO:0009245^biological_process^lipid A biosynthetic process`GO:0009103^bio…	GO:0016740^molecular_function^transferase activity`GO:0016021^cellular_component^integral component of membrane
TRINITY_DN212462_c0_g1	TRINITY_DN212462_c0_g1_i1	.	.	.	.	.	.	.	.	.	.	.	.
TRINITY_DN212449_c0_g1	TRINITY_DN212449_c0_g1_i1	.	.	.	.	.	.	.	.	.	.	.	.
TRINITY_DN212431_c0_g1	TRINITY_DN212431_c0_g1_i1	SGPL1_HUMAN^SGPL1_HUMAN^Q:312-383,H:206-229^79.17%ID^E:2e-05^RecName: Full=Sphingosine-1-phosphate lyase 1 {ECO:0000305};^Eukaryota; Metazoa; Chordata; Craniata; Vertebrata; Euteleostomi; Mammalia; Eutheria; Euarchontoglires; Primates; Haplorrhini; Catarrhini; Hominidae; Homo	.	.	.	.	.	.	.	COG0076^decarboxylase	KEGG:hsa:8879`KO:K01634	GO:0005783^cellular_component^endoplasmic reticulum`GO:0005789^cellular_component^endoplasmic reticulum membrane`GO:0030176^cellular_component^integral component of endoplasmic reticulum membrane`GO:0016831^molecular_function^carboxy-lyase activity`GO:0030170^molecular_function^pyridoxal phosphate binding`GO:0008117^molecular_function^sphinganine-1-phosphate aldolase activity`GO:0001667^biologica…	.
TRINITY_DN212492_c0_g1	TRINITY_DN212492_c0_g1_i1	YPH1_METEX^YPH1_METEX^Q:2-169,H:50-105^80.36%ID^E:5e-21^RecName: Full=Uncharacterized protein in phaC 3'region;^Bacteria; Proteobacteria; Alphaproteobacteria; Rhizobiales; Methylobacteriaceae; Methylorubrum	.	.	.	.	.	.	.	COG1226^PotAssium voltage-gated channel`COG4651^system, protein	.	GO:0016021^cellular_component^integral component of membrane`GO:0005886^cellular_component^plasma membrane`GO:0015299^molecular_function^solute:proton antiporter activity	.
TRINITY_DN212457_c0_g1	TRINITY_DN212457_c0_g1_i1	CALB_PSEAE^CALB_PSEAE^Q:218-520,H:18-118^63.37%ID^E:4e-35^RecName: Full=Probable coniferyl aldehyde dehydrogenase;^Bacteria; Proteobacteria; Gammaproteobacteria; Pseudomonadales; Pseudomonadaceae; Pseudomonas	.	TRINITY_DN212457_c0_g1_i1.p4	191-520[+]	CALB_PSEAE^CALB_PSEAE^Q:10-110,H:18-118^63.366%ID^E:9.07e-37^RecName: Full=Probable coniferyl aldehyde dehydrogenase;^Bacteria; Proteobacteria; Gammaproteobacteria; Pseudomonadales; Pseudomonadaceae; Pseudomonas	.	.	.	COG1012^Dehydrogenase	KEGG:pae:PA0366`KO:K00154	GO:0004028^molecular_function^3-chloroallyl aldehyde dehydrogenase activity`GO:0050269^molecular_function^coniferyl-aldehyde dehydrogenase activity`GO:0006081^biological_process^cellular aldehyde metabolic process	.
TRINITY_DN212420_c0_g1	TRINITY_DN212420_c0_g1_i1	.	.	.	.	.	.	.	.	.	.	.	.
TRINITY_DN212411_c0_g1	TRINITY_DN212411_c0_g1_i1	.	.	.	.	.	.	.	.	.	.	.	.
TRINITY_DN212482_c0_g1	TRINITY_DN212482_c0_g1_i1	.	.	TRINITY_DN212482_c0_g1_i1.p1	49-363[-]	.	.	.	.	.	.	.	.
TRINITY_DN212439_c0_g1	TRINITY_DN212439_c0_g1_i1	.	.	.	.	.	.	.	.	.	.	.	.
TRINITY_DN212416_c0_g1	TRINITY_DN212416_c0_g1_i1	.	.	.	.	.	.	.	.	.	.	.	.
TRINITY_DN212485_c0_g1	TRINITY_DN212485_c0_g1_i1	.	.	.	.	.	.	.	.	.	.	.	.
TRINITY_DN212456_c0_g1	TRINITY_DN212456_c0_g1_i1	.	.	.	.	.	.	.	.	.	.	.	.
TRINITY_DN212413_c0_g1	TRINITY_DN212413_c0_g1_i1	.	.	.	.	.	.	.	.	.	.	.	.
TRINITY_DN212472_c0_g1	TRINITY_DN212472_c0_g1_i1	YHJC_ECOLI^YHJC_ECOLI^Q:3-422,H:153-297^35.62%ID^E:1e-09^RecName: Full=Uncharacterized HTH-type transcriptional regulator YhjC;^Bacteria; Proteobacteria; Gammaproteobacteria; Enterobacterales; Enterobacteriaceae; Escherichia	.	TRINITY_DN212472_c0_g1_i1.p3	3-443[+]	Y1364_HAEIN^Y1364_HAEIN^Q:1-133,H:153-284^32.331%ID^E:9.83e-16^RecName: Full=Uncharacterized HTH-type transcriptional regulator HI_1364;^Bacteria; Proteobacteria; Gammaproteobacteria; Pasteurellales; Pasteurellaceae; Haemophilus	PF03466.20^LysR_substrate^LysR substrate binding domain^1-140^E:1.6e-27	.	.	ENOG410XQWS^LysR family (Transcriptional regulator	KEGG:hin:HI1364	GO:0003700^molecular_function^DNA-binding transcription factor activity`GO:0043565^molecular_function^sequence-specific DNA binding`GO:0006351^biological_process^transcription, DNA-templated	.
TRINITY_DN212445_c0_g1	TRINITY_DN212445_c0_g1_i1	.	.	.	.	.	.	.	.	.	.	.	.
TRINITY_DN212445_c1_g1	TRINITY_DN212445_c1_g1_i1	.	.	.	.	.	.	.	.	.	.	.	.
TRINITY_DN212479_c0_g1	TRINITY_DN212479_c0_g1_i1	.	.	.	.	.	.	.	.	.	.	.	.
TRINITY_DN212410_c0_g1	TRINITY_DN212410_c0_g1_i1	.	.	.	.	.	.	.	.	.	.	.	.
TRINITY_DN212487_c0_g1	TRINITY_DN212487_c0_g1_i1	.	.	.	.	.	.	.	.	.	.	.	.
TRINITY_DN212414_c0_g1	TRINITY_DN212414_c0_g1_i1	.	.	.	.	.	.	.	.	.	.	.	.
TRINITY_DN212430_c0_g1	TRINITY_DN212430_c0_g1_i1	.	.	.	.	.	.	.	.	.	.	.	.
TRINITY_DN212475_c0_g1	TRINITY_DN212475_c0_g1_i1	.	.	.	.	.	.	.	.	.	.	.	.
TRINITY_DN212469_c0_g1	TRINITY_DN212469_c0_g1_i1	RS28_DROME^RS28_DROME^Q:41-193,H:1-51^94.12%ID^E:1e-26^RecName: Full=40S ribosomal protein S28;^Eukaryota; Metazoa; Ecdysozoa; Arthropoda; Hexapoda; Insecta; Pterygota; Neoptera; Holometabola; Diptera; Brachycera; Muscomorpha; Ephydroidea; Drosophilidae; Drosophila; Sophophora	.	.	.	.	.	.	.	COG2053^Ribosomal protein	KEGG:dme:Dmel_CG2998`KO:K02979	GO:0022627^cellular_component^cytosolic small ribosomal subunit`GO:0003735^molecular_function^structural constituent of ribosome`GO:0002181^biological_process^cytoplasmic translation`GO:0030490^biological_process^maturation of SSU-rRNA`GO:0000028^biological_process^ribosomal small subunit assembly	.
TRINITY_DN212425_c0_g1	TRINITY_DN212425_c0_g1_i1	.	.	.	.	.	.	.	.	.	.	.	.
TRINITY_DN212467_c0_g1	TRINITY_DN212467_c0_g1_i1	.	.	.	.	.	.	.	.	.	.	.	.
TRINITY_DN212441_c0_g1	TRINITY_DN212441_c0_g1_i1	.	.	.	.	.	.	.	.	.	.	.	.
TRINITY_DN212488_c0_g1	TRINITY_DN212488_c0_g1_i1	YBIT_ECOLI^YBIT_ECOLI^Q:3-326,H:415-522^73.15%ID^E:7e-49^RecName: Full=Uncharacterized ABC transporter ATP-binding protein YbiT;^Bacteria; Proteobacteria; Gammaproteobacteria; Enterobacterales; Enterobacteriaceae; Escherichia`YBIT_ECOLI^YBIT_ECOLI^Q:75-326,H:156-239^32.14%ID^E:4e-11^RecName: Full=Uncharacterized ABC transporter ATP-binding protein YbiT;^Bacteria; Proteobacteria; Gammaproteobacter…	.	TRINITY_DN212488_c0_g1_i1.p1	3-326[+]	YBIT_ECOLI^YBIT_ECOLI^Q:1-108,H:415-522^73.148%ID^E:6.23e-50^RecName: Full=Uncharacterized ABC transporter ATP-binding protein YbiT;^Bacteria; Proteobacteria; Gammaproteobacteria; Enterobacterales; Enterobacteriaceae; Escherichia`YBIT_ECOLI^YBIT_ECOLI^Q:25-108,H:156-239^32.143%ID^E:1.15e-11^RecName: Full=Uncharacterized ABC transporter ATP-binding protein YbiT;^Bacteria; Proteobacteria; Gammaprot…	PF00005.27^ABC_tran^ABC transporter^6-53^E:8.1e-07	.	.	COG0488^(ABC) transporter	KEGG:ecj:JW0804`KEGG:eco:b0820	GO:0005524^molecular_function^ATP binding`GO:0016887^molecular_function^ATPase activity`GO:0009409^biological_process^response to cold	GO:0005524^molecular_function^ATP binding`GO:0016887^molecular_function^ATPase activity
TRINITY_DN212415_c0_g1	TRINITY_DN212415_c0_g1_i1	.	.	.	.	.	.	.	.	.	.	.	.
TRINITY_DN212412_c0_g1	TRINITY_DN212412_c0_g1_i1	.	.	TRINITY_DN212412_c0_g1_i1.p1	472-849[-]	.	.	.	.	.	.	.	.
TRINITY_DN212453_c0_g1	TRINITY_DN212453_c0_g1_i1	.	.	.	.	.	.	.	.	.	.	.	.
TRINITY_DN212443_c0_g1	TRINITY_DN212443_c0_g1_i1	.	.	.	.	.	.	.	.	.	.	.	.
TRINITY_DN212404_c0_g1	TRINITY_DN212404_c0_g1_i1	.	.	.	.	.	.	.	.	.	.	.	.
TRINITY_DN212401_c0_g1	TRINITY_DN212401_c0_g1_i1	.	.	.	.	.	.	.	.	.	.	.	.
TRINITY_DN212424_c0_g1	TRINITY_DN212424_c0_g1_i1	.	.	.	.	.	.	.	.	.	.	.	.
TRINITY_DN212429_c0_g1	TRINITY_DN212429_c0_g1_i1	.	.	.	.	.	.	.	.	.	.	.	.
TRINITY_DN212406_c0_g1	TRINITY_DN212406_c0_g1_i1	RS10_SPOFR^RS10_SPOFR^Q:84-1,H:68-95^100%ID^E:5e-11^RecName: Full=40S ribosomal protein S10;^Eukaryota; Metazoa; Ecdysozoa; Arthropoda; Hexapoda; Insecta; Pterygota; Neoptera; Holometabola; Lepidoptera; Glossata; Ditrysia; Noctuoidea; Noctuidae; Amphipyrinae; Spodoptera`RS10_SPOFR^RS10_SPOFR^Q:323-252,H:44-67^100%ID^E:2e-09^RecName: Full=40S ribosomal protein S10;^Eukaryota; Metazoa; Ecdysozoa; A…	.	.	.	.	.	.	.	.	.	GO:0005840^cellular_component^ribosome	.
TRINITY_DN212471_c0_g1	TRINITY_DN212471_c0_g1_i1	.	.	.	.	.	.	.	.	.	.	.	.
TRINITY_DN212470_c0_g1	TRINITY_DN212470_c0_g1_i1	.	.	.	.	.	.	.	.	.	.	.	.
TRINITY_DN212465_c0_g1	TRINITY_DN212465_c0_g1_i1	.	.	.	.	.	.	.	.	.	.	.	.
TRINITY_DN212446_c0_g1	TRINITY_DN212446_c0_g1_i1	.	.	.	.	.	.	.	.	.	.	.	.
TRINITY_DN212493_c0_g1	TRINITY_DN212493_c0_g1_i1	.	.	.	.	.	.	.	.	.	.	.	.
TRINITY_DN212476_c0_g1	TRINITY_DN212476_c0_g1_i1	.	.	.	.	.	.	.	.	.	.	.	.
TRINITY_DN212421_c0_g1	TRINITY_DN212421_c0_g1_i1	.	.	.	.	.	.	.	.	.	.	.	.
TRINITY_DN212409_c0_g1	TRINITY_DN212409_c0_g1_i1	.	.	.	.	.	.	.	.	.	.	.	.
TRINITY_DN211888_c0_g1	TRINITY_DN211888_c0_g1_i1	HDHA_ECOLI^HDHA_ECOLI^Q:327-4,H:1-99^40.74%ID^E:2e-15^RecName: Full=7-alpha-hydroxysteroid dehydrogenase {ECO:0000303|PubMed:2007545};^Bacteria; Proteobacteria; Gammaproteobacteria; Enterobacterales; Enterobacteriaceae; Escherichia	.	TRINITY_DN211888_c0_g1_i1.p2	1-309[-]	HDHA_ECOLI^HDHA_ECOLI^Q:16-102,H:14-99^44.828%ID^E:8.96e-16^RecName: Full=7-alpha-hydroxysteroid dehydrogenase {ECO:0000303|PubMed:2007545};^Bacteria; Proteobacteria; Gammaproteobacteria; Enterobacterales; Enterobacteriaceae; Escherichia	PF00106.25^adh_short^short chain dehydrogenase^16-101^E:4.3e-18`PF08659.10^KR^KR domain^16-101^E:2.5e-08`PF13561.6^adh_short_C2^Enoyl-(Acyl carrier protein) reductase^20-101^E:7.6e-14	.	.	ENOG410XPR5^short-chain dehydrogenase reductase	KEGG:ag:BAA01384`KEGG:ecj:JW1611`KEGG:eco:b1619`KO:K00076	GO:0005829^cellular_component^cytosol`GO:0008709^molecular_function^cholate 7-alpha-dehydrogenase activity`GO:0042802^molecular_function^identical protein binding`GO:0051287^molecular_function^NAD binding`GO:0030573^biological_process^bile acid catabolic process`GO:0016042^biological_process^lipid catabolic process`GO:0051289^biological_process^protein homotetramerization	.
TRINITY_DN211897_c0_g1	TRINITY_DN211897_c0_g1_i1	.	.	.	.	.	.	.	.	.	.	.	.
TRINITY_DN211865_c0_g1	TRINITY_DN211865_c0_g1_i1	.	.	.	.	.	.	.	.	.	.	.	.
TRINITY_DN211885_c0_g1	TRINITY_DN211885_c0_g1_i1	.	.	.	.	.	.	.	.	.	.	.	.
TRINITY_DN211885_c0_g1	TRINITY_DN211885_c0_g1_i2	.	.	.	.	.	.	.	.	.	.	.	.
TRINITY_DN211872_c0_g1	TRINITY_DN211872_c0_g1_i1	.	.	.	.	.	.	.	.	.	.	.	.
TRINITY_DN211809_c0_g1	TRINITY_DN211809_c0_g1_i1	.	.	.	.	.	.	.	.	.	.	.	.
TRINITY_DN211880_c0_g1	TRINITY_DN211880_c0_g1_i1	FDTB_ANETH^FDTB_ANETH^Q:3-410,H:25-156^62.5%ID^E:1e-49^RecName: Full=dTDP-3-amino-3,6-dideoxy-alpha-D-galactopyranose transaminase;^Bacteria; Firmicutes; Bacilli; Bacillales; Paenibacillaceae; Aneurinibacillus group; Aneurinibacillus	.	.	.	.	.	.	.	.	KEGG:ag:AAS55722`KO:K20680	GO:0016740^molecular_function^transferase activity	.
TRINITY_DN211878_c0_g1	TRINITY_DN211878_c0_g1_i1	.	.	.	.	.	.	.	.	.	.	.	.
TRINITY_DN211881_c0_g1	TRINITY_DN211881_c0_g1_i1	.	.	.	.	.	.	.	.	.	.	.	.
TRINITY_DN211824_c0_g1	TRINITY_DN211824_c0_g1_i1	.	.	.	.	.	.	.	.	.	.	.	.
TRINITY_DN211818_c0_g1	TRINITY_DN211818_c0_g1_i1	.	.	.	.	.	.	.	.	.	.	.	.
TRINITY_DN211879_c0_g1	TRINITY_DN211879_c0_g1_i1	.	.	.	.	.	.	.	.	.	.	.	.
TRINITY_DN211873_c0_g1	TRINITY_DN211873_c0_g1_i1	.	.	.	.	.	.	.	.	.	.	.	.
TRINITY_DN211804_c0_g1	TRINITY_DN211804_c0_g1_i1	.	.	.	.	.	.	.	.	.	.	.	.
TRINITY_DN211898_c0_g1	TRINITY_DN211898_c0_g1_i1	.	.	.	.	.	.	.	.	.	.	.	.
TRINITY_DN211862_c0_g1	TRINITY_DN211862_c0_g1_i1	REPX_WIGBR^REPX_WIGBR^Q:4-402,H:104-237^34.56%ID^E:3e-17^RecName: Full=Putative replication protein;^Bacteria; Proteobacteria; Gammaproteobacteria; Enterobacterales; Erwiniaceae; Wigglesworthia	.	TRINITY_DN211862_c0_g1_i1.p1	1-411[+]	REPX_WIGBR^REPX_WIGBR^Q:2-134,H:104-237^34.559%ID^E:1.4e-17^RecName: Full=Putative replication protein;^Bacteria; Proteobacteria; Gammaproteobacteria; Enterobacterales; Erwiniaceae; Wigglesworthia	PF10134.9^RPA^Replication initiator protein A^2-135^E:3.3e-54	.	.	.	.	GO:0006276^biological_process^plasmid maintenance	.
TRINITY_DN211842_c0_g1	TRINITY_DN211842_c0_g1_i1	.	.	.	.	.	.	.	.	.	.	.	.
TRINITY_DN211812_c0_g1	TRINITY_DN211812_c0_g1_i1	.	.	.	.	.	.	.	.	.	.	.	.
TRINITY_DN211835_c0_g1	TRINITY_DN211835_c0_g1_i1	RSMA_PSEPK^RSMA_PSEPK^Q:3-236,H:188-265^96.15%ID^E:2e-44^RecName: Full=Ribosomal RNA small subunit methyltransferase A {ECO:0000255|HAMAP-Rule:MF_00607};^Bacteria; Proteobacteria; Gammaproteobacteria; Pseudomonadales; Pseudomonadaceae; Pseudomonas	.	.	.	.	.	.	.	COG0030^Specifically dimethylates two adjacent adenosines (A1518 and A1519) in the loop of a conserved hairpin near the 3'-end of 16S rRNA in the 30S particle. May play a critical role in biogenesis of 30S subunits (By similarity)	KEGG:ppu:PP_0401`KO:K02528	GO:0005737^cellular_component^cytoplasm`GO:0052908^molecular_function^16S rRNA (adenine(1518)-N(6)/adenine(1519)-N(6))-dimethyltransferase activity`GO:0003723^molecular_function^RNA binding`GO:0000179^molecular_function^rRNA (adenine-N6,N6-)-dimethyltransferase activity	.
TRINITY_DN211882_c0_g1	TRINITY_DN211882_c0_g1_i1	.	.	.	.	.	.	.	.	.	.	.	.
TRINITY_DN211889_c0_g1	TRINITY_DN211889_c0_g1_i1	.	.	.	.	.	.	.	.	.	.	.	.
TRINITY_DN211889_c1_g1	TRINITY_DN211889_c1_g1_i1	.	.	.	.	.	.	.	.	.	.	.	.
TRINITY_DN211850_c0_g1	TRINITY_DN211850_c0_g1_i1	.	.	.	.	.	.	.	.	.	.	.	.
TRINITY_DN211893_c0_g1	TRINITY_DN211893_c0_g1_i1	.	.	.	.	.	.	.	.	.	.	.	.
TRINITY_DN211813_c0_g1	TRINITY_DN211813_c0_g1_i1	.	.	.	.	.	.	.	.	.	.	.	.
TRINITY_DN211840_c0_g1	TRINITY_DN211840_c0_g1_i1	.	.	.	.	.	.	.	.	.	.	.	.
TRINITY_DN211875_c0_g1	TRINITY_DN211875_c0_g1_i1	.	.	.	.	.	.	.	.	.	.	.	.
TRINITY_DN211853_c0_g1	TRINITY_DN211853_c0_g1_i1	.	.	TRINITY_DN211853_c0_g1_i1.p1	145-621[+]	.	.	.	.	.	.	.	.
TRINITY_DN211805_c0_g1	TRINITY_DN211805_c0_g1_i1	.	.	.	.	.	.	.	.	.	.	.	.
TRINITY_DN211895_c0_g1	TRINITY_DN211895_c0_g1_i1	.	.	.	.	.	.	.	.	.	.	.	.
TRINITY_DN211826_c0_g1	TRINITY_DN211826_c0_g1_i1	.	.	.	.	.	.	.	.	.	.	.	.
TRINITY_DN211858_c0_g1	TRINITY_DN211858_c0_g1_i1	.	.	.	.	.	.	.	.	.	.	.	.
TRINITY_DN211887_c0_g1	TRINITY_DN211887_c0_g1_i1	.	.	.	.	.	.	.	.	.	.	.	.
TRINITY_DN211869_c0_g1	TRINITY_DN211869_c0_g1_i1	.	.	.	.	.	.	.	.	.	.	.	.
TRINITY_DN211823_c0_g1	TRINITY_DN211823_c0_g1_i1	.	.	.	.	.	.	.	.	.	.	.	.
TRINITY_DN211857_c0_g1	TRINITY_DN211857_c0_g1_i1	.	.	.	.	.	.	.	.	.	.	.	.
TRINITY_DN211816_c0_g1	TRINITY_DN211816_c0_g1_i1	.	.	.	.	.	.	.	.	.	.	.	.
TRINITY_DN211807_c0_g1	TRINITY_DN211807_c0_g1_i1	.	.	.	.	.	.	.	.	.	.	.	.
TRINITY_DN211855_c0_g1	TRINITY_DN211855_c0_g1_i1	.	.	.	.	.	.	.	.	.	.	.	.
TRINITY_DN211831_c0_g1	TRINITY_DN211831_c0_g1_i1	.	.	.	.	.	.	.	.	.	.	.	.
TRINITY_DN211808_c0_g1	TRINITY_DN211808_c0_g1_i1	GERLB_BACCE^GERLB_BACCE^Q:19-231,H:227-297^50.7%ID^E:2e-18^RecName: Full=Spore germination protein GerLB;^Bacteria; Firmicutes; Bacilli; Bacillales; Bacillaceae; Bacillus; Bacillus cereus group	.	.	.	.	.	.	.	.	.	GO:0016021^cellular_component^integral component of membrane`GO:0009847^biological_process^spore germination	.
TRINITY_DN211860_c0_g1	TRINITY_DN211860_c0_g1_i1	.	.	.	.	.	.	.	.	.	.	.	.
TRINITY_DN211822_c0_g1	TRINITY_DN211822_c0_g1_i1	.	.	.	.	.	.	.	.	.	.	.	.
TRINITY_DN211801_c0_g1	TRINITY_DN211801_c0_g1_i1	PYRH_ACIBT^PYRH_ACIBT^Q:3-320,H:129-234^98.11%ID^E:8e-72^RecName: Full=Uridylate kinase {ECO:0000255|HAMAP-Rule:MF_01220};^Bacteria; Proteobacteria; Gammaproteobacteria; Pseudomonadales; Moraxellaceae; Acinetobacter; Acinetobacter calcoaceticus/baumannii complex	.	TRINITY_DN211801_c0_g1_i1.p1	3-320[+]	PYRH_ACIBT^PYRH_ACIBT^Q:1-106,H:129-234^98.113%ID^E:2.32e-73^RecName: Full=Uridylate kinase {ECO:0000255|HAMAP-Rule:MF_01220};^Bacteria; Proteobacteria; Gammaproteobacteria; Pseudomonadales; Moraxellaceae; Acinetobacter; Acinetobacter calcoaceticus/baumannii complex	PF00696.28^AA_kinase^Amino acid kinase family^15-92^E:8.6e-14	.	.	.	KEGG:acb:A1S_1975`KO:K09903	GO:0005737^cellular_component^cytoplasm`GO:0005524^molecular_function^ATP binding`GO:0033862^molecular_function^UMP kinase activity`GO:0044210^biological_process^'de novo' CTP biosynthetic process	.
TRINITY_DN211868_c0_g1	TRINITY_DN211868_c0_g1_i1	.	.	.	.	.	.	.	.	.	.	.	.
TRINITY_DN211883_c0_g1	TRINITY_DN211883_c0_g1_i1	.	.	.	.	.	.	.	.	.	.	.	.
TRINITY_DN211870_c0_g1	TRINITY_DN211870_c0_g1_i1	.	.	.	.	.	.	.	.	.	.	.	.
TRINITY_DN211852_c0_g1	TRINITY_DN211852_c0_g1_i1	.	.	.	.	.	.	.	.	.	.	.	.
TRINITY_DN211846_c0_g1	TRINITY_DN211846_c0_g1_i1	.	.	.	.	.	.	.	.	.	.	.	.
TRINITY_DN211845_c0_g1	TRINITY_DN211845_c0_g1_i1	.	.	.	.	.	.	.	.	.	.	.	.
TRINITY_DN211892_c0_g1	TRINITY_DN211892_c0_g1_i1	.	.	.	.	.	.	.	.	.	.	.	.
TRINITY_DN211861_c0_g1	TRINITY_DN211861_c0_g1_i1	.	.	.	.	.	.	.	.	.	.	.	.
TRINITY_DN211847_c0_g1	TRINITY_DN211847_c0_g1_i1	.	.	.	.	.	.	.	.	.	.	.	.
TRINITY_DN211900_c0_g1	TRINITY_DN211900_c0_g1_i1	.	.	.	.	.	.	.	.	.	.	.	.
TRINITY_DN211900_c1_g1	TRINITY_DN211900_c1_g1_i1	.	.	.	.	.	.	.	.	.	.	.	.
TRINITY_DN211900_c1_g1	TRINITY_DN211900_c1_g1_i2	.	.	.	.	.	.	.	.	.	.	.	.
TRINITY_DN211900_c1_g1	TRINITY_DN211900_c1_g1_i3	.	.	.	.	.	.	.	.	.	.	.	.
TRINITY_DN211900_c1_g1	TRINITY_DN211900_c1_g1_i4	.	.	.	.	.	.	.	.	.	.	.	.
TRINITY_DN211884_c0_g1	TRINITY_DN211884_c0_g1_i1	Y4JA_SINFN^Y4JA_SINFN^Q:118-192,H:1-25^92%ID^E:1e-07^RecName: Full=Uncharacterized protein y4jA/y4nE/y4sE;^Bacteria; Proteobacteria; Alphaproteobacteria; Rhizobiales; Rhizobiaceae; Sinorhizobium/Ensifer group; Sinorhizobium	.	.	.	.	.	.	.	.	KEGG:rhi:NGR_a01670`KEGG:rhi:NGR_a02370`KEGG:rhi:NGR_a03150`KEGG:rhi:NGR_b05500`KEGG:rhi:NGR_b07970`KEGG:rhi:NGR_b14880	GO:0015074^biological_process^DNA integration	.
TRINITY_DN211815_c0_g1	TRINITY_DN211815_c0_g1_i1	.	.	.	.	.	.	.	.	.	.	.	.
TRINITY_DN211828_c0_g1	TRINITY_DN211828_c0_g1_i1	.	.	.	.	.	.	.	.	.	.	.	.
TRINITY_DN211832_c0_g1	TRINITY_DN211832_c0_g1_i1	.	.	.	.	.	.	.	.	.	.	.	.
TRINITY_DN211837_c0_g1	TRINITY_DN211837_c0_g1_i1	.	.	.	.	.	.	.	.	.	.	.	.
TRINITY_DN211833_c0_g1	TRINITY_DN211833_c0_g1_i1	.	.	.	.	.	.	.	.	.	.	.	.
TRINITY_DN211830_c0_g1	TRINITY_DN211830_c0_g1_i1	.	.	.	.	.	.	.	.	.	.	.	.
TRINITY_DN211834_c0_g1	TRINITY_DN211834_c0_g1_i1	.	.	.	.	.	.	.	.	.	.	.	.
TRINITY_DN211841_c0_g1	TRINITY_DN211841_c0_g1_i1	.	.	.	.	.	.	.	.	.	.	.	.
TRINITY_DN211802_c0_g1	TRINITY_DN211802_c0_g1_i1	.	.	.	.	.	.	.	.	.	.	.	.
TRINITY_DN211899_c0_g1	TRINITY_DN211899_c0_g1_i1	.	.	TRINITY_DN211899_c0_g1_i1.p1	1-621[+]	.	PF16009.5^DUF4779^Domain of unknown function (DUF4779)^3-162^E:3.2e-35	.	.	.	.	.	.
TRINITY_DN211844_c0_g1	TRINITY_DN211844_c0_g1_i1	.	.	.	.	.	.	.	.	.	.	.	.
TRINITY_DN211820_c0_g1	TRINITY_DN211820_c0_g1_i1	.	.	.	.	.	.	.	.	.	.	.	.
TRINITY_DN211894_c0_g1	TRINITY_DN211894_c0_g1_i1	.	.	.	.	.	.	.	.	.	.	.	.
TRINITY_DN211811_c0_g1	TRINITY_DN211811_c0_g1_i1	.	.	.	.	.	.	.	.	.	.	.	.
TRINITY_DN211866_c0_g1	TRINITY_DN211866_c0_g1_i1	.	.	.	.	.	.	.	.	.	.	.	.
TRINITY_DN212858_c0_g1	TRINITY_DN212858_c0_g1_i1	.	.	.	.	.	.	.	.	.	.	.	.
TRINITY_DN212891_c0_g1	TRINITY_DN212891_c0_g1_i1	.	.	.	.	.	.	.	.	.	.	.	.
TRINITY_DN212855_c0_g1	TRINITY_DN212855_c0_g1_i1	.	.	.	.	.	.	.	.	.	.	.	.
TRINITY_DN212818_c0_g1	TRINITY_DN212818_c0_g1_i1	.	.	.	.	.	.	.	.	.	.	.	.
TRINITY_DN212801_c0_g1	TRINITY_DN212801_c0_g1_i1	.	.	.	.	.	.	.	.	.	.	.	.
TRINITY_DN212885_c0_g1	TRINITY_DN212885_c0_g1_i1	RL26_LITLI^RL26_LITLI^Q:301-2,H:1-100^82%ID^E:1e-35^RecName: Full=60S ribosomal protein L26;^Eukaryota; Metazoa; Lophotrochozoa; Mollusca; Gastropoda; Caenogastropoda; Littorinimorpha; Littorinoidea; Littorinidae; Littorina	.	.	.	.	.	.	.	.	.	GO:0015934^cellular_component^large ribosomal subunit`GO:0003735^molecular_function^structural constituent of ribosome`GO:0006412^biological_process^translation	.
TRINITY_DN212864_c0_g1	TRINITY_DN212864_c0_g1_i1	.	.	.	.	.	.	.	.	.	.	.	.
TRINITY_DN212826_c0_g1	TRINITY_DN212826_c0_g1_i1	.	.	.	.	.	.	.	.	.	.	.	.
TRINITY_DN212811_c0_g1	TRINITY_DN212811_c0_g1_i1	.	.	.	.	.	.	.	.	.	.	.	.
TRINITY_DN212811_c1_g1	TRINITY_DN212811_c1_g1_i1	.	.	.	.	.	.	.	.	.	.	.	.
TRINITY_DN212811_c2_g1	TRINITY_DN212811_c2_g1_i1	.	.	.	.	.	.	.	.	.	.	.	.
TRINITY_DN212832_c0_g1	TRINITY_DN212832_c0_g1_i1	LIPM_NEIMA^LIPM_NEIMA^Q:23-277,H:585-665^55.29%ID^E:4e-21^RecName: Full=Capsule polysaccharide modification protein LipA;^Bacteria; Proteobacteria; Betaproteobacteria; Neisseriales; Neisseriaceae; Neisseria`LIPM_NEIMA^LIPM_NEIMA^Q:23-247,H:249-325^44.16%ID^E:3e-11^RecName: Full=Capsule polysaccharide modification protein LipA;^Bacteria; Proteobacteria; Betaproteobacteria; Neisseriales; Neisseriac…	.	TRINITY_DN212832_c0_g1_i1.p1	2-313[+]	LIPM_NEIMA^LIPM_NEIMA^Q:8-92,H:585-665^55.294%ID^E:5.62e-22^RecName: Full=Capsule polysaccharide modification protein LipA;^Bacteria; Proteobacteria; Betaproteobacteria; Neisseriales; Neisseriaceae; Neisseria`LIPM_NEIMA^LIPM_NEIMA^Q:8-82,H:249-325^44.156%ID^E:6.02e-12^RecName: Full=Capsule polysaccharide modification protein LipA;^Bacteria; Proteobacteria; Betaproteobacteria; Neisseriales; Neisse…	PF05159.14^Capsule_synth^Capsule polysaccharide biosynthesis protein^2-80^E:3.4e-18	.	.	.	KEGG:nma:NMA0186`KO:K07266	GO:0005886^cellular_component^plasma membrane`GO:0000271^biological_process^polysaccharide biosynthetic process`GO:0015774^biological_process^polysaccharide transport	GO:0000271^biological_process^polysaccharide biosynthetic process`GO:0015774^biological_process^polysaccharide transport
TRINITY_DN212810_c0_g1	TRINITY_DN212810_c0_g1_i1	.	.	.	.	.	.	.	.	.	.	.	.
TRINITY_DN212865_c0_g1	TRINITY_DN212865_c0_g1_i1	.	.	.	.	.	.	.	.	.	.	.	.
TRINITY_DN212861_c0_g1	TRINITY_DN212861_c0_g1_i1	.	.	.	.	.	.	.	.	.	.	.	.
TRINITY_DN212881_c0_g1	TRINITY_DN212881_c0_g1_i1	.	.	.	.	.	.	.	.	.	.	.	.
TRINITY_DN212847_c0_g1	TRINITY_DN212847_c0_g1_i1	.	.	.	.	.	.	.	.	.	.	.	.
TRINITY_DN212892_c0_g1	TRINITY_DN212892_c0_g1_i1	.	.	.	.	.	.	.	.	.	.	.	.
TRINITY_DN212887_c0_g1	TRINITY_DN212887_c0_g1_i1	.	.	.	.	.	.	.	.	.	.	.	.
TRINITY_DN212820_c0_g1	TRINITY_DN212820_c0_g1_i1	CARB_PSESM^CARB_PSESM^Q:3-278,H:832-923^97.83%ID^E:2e-54^RecName: Full=Carbamoyl-phosphate synthase large chain {ECO:0000255|HAMAP-Rule:MF_01210};^Bacteria; Proteobacteria; Gammaproteobacteria; Pseudomonadales; Pseudomonadaceae; Pseudomonas`CARB_PSESM^CARB_PSESM^Q:21-278,H:297-391^38.14%ID^E:1e-09^RecName: Full=Carbamoyl-phosphate synthase large chain {ECO:0000255|HAMAP-Rule:MF_01210};^Bacteria; …	.	.	.	.	.	.	.	COG0458^carbamoyl-phosphate synthetase ammonia chain	KEGG:pst:PSPTO_4501`KO:K01955	GO:0005524^molecular_function^ATP binding`GO:0004088^molecular_function^carbamoyl-phosphate synthase (glutamine-hydrolyzing) activity`GO:0046872^molecular_function^metal ion binding`GO:0044205^biological_process^'de novo' UMP biosynthetic process`GO:0006526^biological_process^arginine biosynthetic process	.
TRINITY_DN212851_c0_g1	TRINITY_DN212851_c0_g1_i1	.	.	.	.	.	.	.	.	.	.	.	.
TRINITY_DN212878_c0_g1	TRINITY_DN212878_c0_g1_i1	.	.	.	.	.	.	.	.	.	.	.	.
TRINITY_DN212840_c0_g1	TRINITY_DN212840_c0_g1_i1	.	.	.	.	.	.	.	.	.	.	.	.
TRINITY_DN212828_c0_g1	TRINITY_DN212828_c0_g1_i1	.	.	.	.	.	.	.	.	.	.	.	.
TRINITY_DN212857_c0_g1	TRINITY_DN212857_c0_g1_i1	.	.	.	.	.	.	.	.	.	.	.	.
TRINITY_DN212900_c0_g1	TRINITY_DN212900_c0_g1_i1	.	.	.	.	.	.	.	.	.	.	.	.
TRINITY_DN212867_c0_g1	TRINITY_DN212867_c0_g1_i1	.	.	.	.	.	.	.	.	.	.	.	.
TRINITY_DN212856_c0_g1	TRINITY_DN212856_c0_g1_i1	.	.	.	.	.	.	.	.	.	.	.	.
TRINITY_DN212859_c0_g1	TRINITY_DN212859_c0_g1_i1	TPST_DROME^TPST_DROME^Q:374-297,H:176-201^88.46%ID^E:1e-07^RecName: Full=Protein-tyrosine sulfotransferase;^Eukaryota; Metazoa; Ecdysozoa; Arthropoda; Hexapoda; Insecta; Pterygota; Neoptera; Holometabola; Diptera; Brachycera; Muscomorpha; Ephydroidea; Drosophilidae; Drosophila; Sophophora	.	.	.	.	.	.	.	ENOG410XQ2X^sulfotransferase	KEGG:dme:Dmel_CG32632`KO:K01021	GO:0005794^cellular_component^Golgi apparatus`GO:0000139^cellular_component^Golgi membrane`GO:0016021^cellular_component^integral component of membrane`GO:0008476^molecular_function^protein-tyrosine sulfotransferase activity`GO:0006478^biological_process^peptidyl-tyrosine sulfation`GO:0009306^biological_process^protein secretion	.
TRINITY_DN212860_c0_g1	TRINITY_DN212860_c0_g1_i1	PPX_PSEAI^PPX_PSEAI^Q:1-270,H:58-147^72.22%ID^E:8e-39^RecName: Full=Exopolyphosphatase {ECO:0000303|PubMed:10224002};^Bacteria; Proteobacteria; Gammaproteobacteria; Pseudomonadales; Pseudomonadaceae; Pseudomonas	.	.	.	.	.	.	.	COG0248^ppx gppa phosphatase	.	GO:0005886^cellular_component^plasma membrane`GO:0004309^molecular_function^exopolyphosphatase activity`GO:0006793^biological_process^phosphorus metabolic process	.
TRINITY_DN212854_c0_g1	TRINITY_DN212854_c0_g1_i1	.	.	.	.	.	.	.	.	.	.	.	.
TRINITY_DN212886_c0_g1	TRINITY_DN212886_c0_g1_i1	.	.	.	.	.	.	.	.	.	.	.	.
TRINITY_DN212871_c0_g1	TRINITY_DN212871_c0_g1_i1	.	.	.	.	.	.	.	.	.	.	.	.
TRINITY_DN212873_c0_g1	TRINITY_DN212873_c0_g1_i1	.	.	.	.	.	.	.	.	.	.	.	.
TRINITY_DN212872_c0_g1	TRINITY_DN212872_c0_g1_i1	.	.	TRINITY_DN212872_c0_g1_i1.p1	124-543[+]	.	.	sigP:1^24^0.898^YES	.	.	.	.	.
TRINITY_DN212893_c0_g1	TRINITY_DN212893_c0_g1_i1	DYH6_HUMAN^DYH6_HUMAN^Q:469-2,H:2560-2717^51.9%ID^E:9e-43^RecName: Full=Dynein heavy chain 6, axonemal;^Eukaryota; Metazoa; Chordata; Craniata; Vertebrata; Euteleostomi; Mammalia; Eutheria; Euarchontoglires; Primates; Haplorrhini; Catarrhini; Hominidae; Homo	.	TRINITY_DN212893_c0_g1_i1.p1	2-472[-]	DYH6_HUMAN^DYH6_HUMAN^Q:2-157,H:2560-2717^51.899%ID^E:8.15e-52^RecName: Full=Dynein heavy chain 6, axonemal;^Eukaryota; Metazoa; Chordata; Craniata; Vertebrata; Euteleostomi; Mammalia; Eutheria; Euarchontoglires; Primates; Haplorrhini; Catarrhini; Hominidae; Homo	PF12780.7^AAA_8^P-loop containing dynein motor region D4^2-116^E:2.6e-45	.	.	COG5245^heavy chain	KEGG:hsa:1768`KO:K10408	GO:0005858^cellular_component^axonemal dynein complex`GO:0030286^cellular_component^dynein complex`GO:0005874^cellular_component^microtubule`GO:0005524^molecular_function^ATP binding`GO:0008569^molecular_function^ATP-dependent microtubule motor activity, minus-end-directed`GO:0045505^molecular_function^dynein intermediate chain binding`GO:0045503^molecular_function^dynein light chain binding`GO:0…	.
TRINITY_DN212838_c0_g1	TRINITY_DN212838_c0_g1_i1	.	.	.	.	.	.	.	.	.	.	.	.
TRINITY_DN212848_c0_g1	TRINITY_DN212848_c0_g1_i1	.	.	.	.	.	.	.	.	.	.	.	.
TRINITY_DN212870_c0_g1	TRINITY_DN212870_c0_g1_i1	.	.	.	.	.	.	.	.	.	.	.	.
TRINITY_DN212827_c0_g1	TRINITY_DN212827_c0_g1_i1	.	.	.	.	.	.	.	.	.	.	.	.
TRINITY_DN212877_c0_g1	TRINITY_DN212877_c0_g1_i1	.	.	.	.	.	.	.	.	.	.	.	.
TRINITY_DN212809_c0_g1	TRINITY_DN212809_c0_g1_i1	.	.	.	.	.	.	.	.	.	.	.	.
TRINITY_DN212816_c0_g1	TRINITY_DN212816_c0_g1_i1	.	.	.	.	.	.	.	.	.	.	.	.
TRINITY_DN212815_c0_g1	TRINITY_DN212815_c0_g1_i1	.	.	.	.	.	.	.	.	.	.	.	.
TRINITY_DN212869_c0_g1	TRINITY_DN212869_c0_g1_i1	.	.	.	.	.	.	.	.	.	.	.	.
TRINITY_DN212833_c0_g1	TRINITY_DN212833_c0_g1_i1	.	.	.	.	.	.	.	.	.	.	.	.
TRINITY_DN212852_c0_g1	TRINITY_DN212852_c0_g1_i1	ESTF_MYZPE^ESTF_MYZPE^Q:377-42,H:200-309^43.36%ID^E:4e-17^RecName: Full=Esterase FE4;^Eukaryota; Metazoa; Ecdysozoa; Arthropoda; Hexapoda; Insecta; Pterygota; Neoptera; Paraneoptera; Hemiptera; Sternorrhyncha; Aphidomorpha; Aphidoidea; Aphididae; Macrosiphini; Myzus	.	TRINITY_DN212852_c0_g1_i1.p2	18-377[-]	ESTF_MYZPE^ESTF_MYZPE^Q:1-112,H:200-309^43.363%ID^E:8.96e-18^RecName: Full=Esterase FE4;^Eukaryota; Metazoa; Ecdysozoa; Arthropoda; Hexapoda; Insecta; Pterygota; Neoptera; Paraneoptera; Hemiptera; Sternorrhyncha; Aphidomorpha; Aphidoidea; Aphididae; Macrosiphini; Myzus	PF00135.28^COesterase^Carboxylesterase family^1-115^E:4e-24	.	.	.	.	GO:0080030^molecular_function^methyl indole-3-acetate esterase activity	.
TRINITY_DN212899_c0_g1	TRINITY_DN212899_c0_g1_i1	.	.	.	.	.	.	.	.	.	.	.	.
TRINITY_DN212825_c0_g1	TRINITY_DN212825_c0_g1_i1	.	.	.	.	.	.	.	.	.	.	.	.
TRINITY_DN212804_c0_g1	TRINITY_DN212804_c0_g1_i1	.	.	TRINITY_DN212804_c0_g1_i1.p1	3-413[+]	.	.	.	.	.	.	.	.
TRINITY_DN212834_c0_g1	TRINITY_DN212834_c0_g1_i1	.	.	.	.	.	.	.	.	.	.	.	.
TRINITY_DN212863_c0_g1	TRINITY_DN212863_c0_g1_i1	.	.	.	.	.	.	.	.	.	.	.	.
TRINITY_DN212875_c0_g1	TRINITY_DN212875_c0_g1_i1	YGID_ECOLI^YGID_ECOLI^Q:51-389,H:13-124^48.25%ID^E:8e-24^RecName: Full=4,5-DOPA dioxygenase extradiol {ECO:0000305};^Bacteria; Proteobacteria; Gammaproteobacteria; Enterobacterales; Enterobacteriaceae; Escherichia	.	TRINITY_DN212875_c0_g1_i1.p1	3-434[+]	YGID_ECOLI^YGID_ECOLI^Q:17-129,H:13-124^48.246%ID^E:1.46e-24^RecName: Full=4,5-DOPA dioxygenase extradiol {ECO:0000305};^Bacteria; Proteobacteria; Gammaproteobacteria; Enterobacterales; Enterobacteriaceae; Escherichia	PF02900.18^LigB^Catalytic LigB subunit of aromatic ring-opening dioxygenase^21-131^E:2.9e-17	.	.	COG3384^extradiol ring-cleavage dioxygenase class IIi protein subunit b	KEGG:ecj:JW3007`KEGG:eco:b3039`KO:K15777	GO:0005737^cellular_component^cytoplasm`GO:0046566^molecular_function^DOPA dioxygenase activity`GO:0008198^molecular_function^ferrous iron binding`GO:0050297^molecular_function^stizolobate synthase activity`GO:0008270^molecular_function^zinc ion binding`GO:0006725^biological_process^cellular aromatic compound metabolic process	GO:0008198^molecular_function^ferrous iron binding`GO:0016491^molecular_function^oxidoreductase activity`GO:0006725^biological_process^cellular aromatic compound metabolic process
TRINITY_DN212849_c0_g1	TRINITY_DN212849_c0_g1_i1	FLHF_PSEPU^FLHF_PSEPU^Q:350-27,H:330-437^97.22%ID^E:2e-69^RecName: Full=Flagellar biosynthesis protein FlhF;^Bacteria; Proteobacteria; Gammaproteobacteria; Pseudomonadales; Pseudomonadaceae; Pseudomonas	.	TRINITY_DN212849_c0_g1_i1.p2	24-350[-]	FLHF_PSEPU^FLHF_PSEPU^Q:1-108,H:330-437^97.222%ID^E:6.14e-71^RecName: Full=Flagellar biosynthesis protein FlhF;^Bacteria; Proteobacteria; Gammaproteobacteria; Pseudomonadales; Pseudomonadaceae; Pseudomonas	PF00448.22^SRP54^SRP54-type protein, GTPase domain^2-79^E:1.5e-16	.	.	COG1419^Flagellar biosynthesis regulator FlhF	.	GO:0005886^cellular_component^plasma membrane`GO:0005525^molecular_function^GTP binding`GO:0003924^molecular_function^GTPase activity`GO:0044781^biological_process^bacterial-type flagellum organization`GO:0006614^biological_process^SRP-dependent cotranslational protein targeting to membrane	GO:0005525^molecular_function^GTP binding`GO:0006614^biological_process^SRP-dependent cotranslational protein targeting to membrane
TRINITY_DN212824_c0_g1	TRINITY_DN212824_c0_g1_i1	.	.	.	.	.	.	.	.	.	.	.	.
TRINITY_DN212897_c0_g1	TRINITY_DN212897_c0_g1_i1	.	.	.	.	.	.	.	.	.	.	.	.
TRINITY_DN212888_c0_g1	TRINITY_DN212888_c0_g1_i1	.	.	.	.	.	.	.	.	.	.	.	.
TRINITY_DN212819_c0_g1	TRINITY_DN212819_c0_g1_i1	.	.	.	.	.	.	.	.	.	.	.	.
TRINITY_DN212829_c0_g1	TRINITY_DN212829_c0_g1_i1	.	.	.	.	.	.	.	.	.	.	.	.
TRINITY_DN212896_c0_g1	TRINITY_DN212896_c0_g1_i1	.	.	.	.	.	.	.	.	.	.	.	.
TRINITY_DN212853_c0_g1	TRINITY_DN212853_c0_g1_i1	.	.	.	.	.	.	.	.	.	.	.	.
TRINITY_DN212882_c0_g1	TRINITY_DN212882_c0_g1_i1	.	.	.	.	.	.	.	.	.	.	.	.
TRINITY_DN212883_c0_g1	TRINITY_DN212883_c0_g1_i1	.	.	.	.	.	.	.	.	.	.	.	.
TRINITY_DN212846_c0_g1	TRINITY_DN212846_c0_g1_i1	.	.	.	.	.	.	.	.	.	.	.	.
TRINITY_DN212817_c0_g1	TRINITY_DN212817_c0_g1_i1	.	.	.	.	.	.	.	.	.	.	.	.
TRINITY_DN212830_c0_g1	TRINITY_DN212830_c0_g1_i1	.	.	.	.	.	.	.	.	.	.	.	.
TRINITY_DN212836_c0_g1	TRINITY_DN212836_c0_g1_i1	.	.	.	.	.	.	.	.	.	.	.	.
TRINITY_DN212831_c0_g1	TRINITY_DN212831_c0_g1_i1	.	.	.	.	.	.	.	.	.	.	.	.
TRINITY_DN212894_c0_g1	TRINITY_DN212894_c0_g1_i1	CITH_KLEPN^CITH_KLEPN^Q:556-32,H:253-432^27.78%ID^E:2e-10^RecName: Full=Citrate-proton symporter;^Bacteria; Proteobacteria; Gammaproteobacteria; Enterobacterales; Enterobacteriaceae; Klebsiella	.	TRINITY_DN212894_c0_g1_i1.p2	14-571[-]	CITH_KLEPN^CITH_KLEPN^Q:6-180,H:253-432^27.778%ID^E:7.67e-11^RecName: Full=Citrate-proton symporter;^Bacteria; Proteobacteria; Gammaproteobacteria; Enterobacterales; Enterobacteriaceae; Klebsiella	.	.	.	ENOG410XP7I^Transporter	.	GO:0016021^cellular_component^integral component of membrane`GO:0005886^cellular_component^plasma membrane`GO:0015293^molecular_function^symporter activity`GO:0006101^biological_process^citrate metabolic process	.
TRINITY_DN212898_c0_g1	TRINITY_DN212898_c0_g1_i1	MSBA_PSEPK^MSBA_PSEPK^Q:2-139,H:557-602^95.65%ID^E:5e-22^RecName: Full=Lipid A export ATP-binding/permease protein MsbA {ECO:0000255|HAMAP-Rule:MF_01703};^Bacteria; Proteobacteria; Gammaproteobacteria; Pseudomonadales; Pseudomonadaceae; Pseudomonas	.	.	.	.	.	.	.	COG1132^(ABC) transporter	KEGG:ppu:PP_4935`KO:K11085	GO:0016021^cellular_component^integral component of membrane`GO:0005886^cellular_component^plasma membrane`GO:0005524^molecular_function^ATP binding`GO:0034040^molecular_function^lipid-transporting ATPase activity	.
TRINITY_DN212812_c0_g1	TRINITY_DN212812_c0_g1_i1	.	.	.	.	.	.	.	.	.	.	.	.
TRINITY_DN219735_c0_g1	TRINITY_DN219735_c0_g1_i1	.	.	.	.	.	.	.	.	.	.	.	.
TRINITY_DN219746_c0_g1	TRINITY_DN219746_c0_g1_i1	TRET1_APILI^TRET1_APILI^Q:21-248,H:407-482^38.46%ID^E:5e-08^RecName: Full=Facilitated trehalose transporter Tret1 {ECO:0000303|PubMed:20035867};^Eukaryota; Metazoa; Ecdysozoa; Arthropoda; Hexapoda; Insecta; Pterygota; Neoptera; Holometabola; Hymenoptera; Apocrita; Aculeata; Apoidea; Apidae; Apis	.	TRINITY_DN219746_c0_g1_i1.p1	27-332[+]	TRET1_APILI^TRET1_APILI^Q:1-74,H:409-482^36.842%ID^E:6.66e-08^RecName: Full=Facilitated trehalose transporter Tret1 {ECO:0000303|PubMed:20035867};^Eukaryota; Metazoa; Ecdysozoa; Arthropoda; Hexapoda; Insecta; Pterygota; Neoptera; Holometabola; Hymenoptera; Apocrita; Aculeata; Apoidea; Apidae; Apis	PF00083.24^Sugar_tr^Sugar (and other) transporter^5-73^E:2.7e-06	.	.	.	KEGG:ame:551643`KO:K14258	GO:0016021^cellular_component^integral component of membrane`GO:0005886^cellular_component^plasma membrane`GO:0015574^molecular_function^trehalose transmembrane transporter activity`GO:0015771^biological_process^trehalose transport	GO:0022857^molecular_function^transmembrane transporter activity`GO:0055085^biological_process^transmembrane transport`GO:0016021^cellular_component^integral component of membrane
TRINITY_DN219766_c0_g1	TRINITY_DN219766_c0_g1_i1	.	.	.	.	.	.	.	.	.	.	.	.
TRINITY_DN219706_c0_g1	TRINITY_DN219706_c0_g1_i1	.	.	.	.	.	.	.	.	.	.	.	.
TRINITY_DN219792_c0_g1	TRINITY_DN219792_c0_g1_i1	.	.	.	.	.	.	.	.	.	.	.	.
TRINITY_DN219707_c0_g1	TRINITY_DN219707_c0_g1_i1	3MGA_HAEIN^3MGA_HAEIN^Q:4-144,H:134-180^59.57%ID^E:6e-13^RecName: Full=DNA-3-methyladenine glycosylase;^Bacteria; Proteobacteria; Gammaproteobacteria; Pasteurellales; Pasteurellaceae; Haemophilus	.	.	.	.	.	.	.	COG2818^DNA-3-methyladenine glycosylase activity	KEGG:hin:HI0654`KO:K01246	GO:0008725^molecular_function^DNA-3-methyladenine glycosylase activity`GO:0046872^molecular_function^metal ion binding`GO:0006284^biological_process^base-excision repair	.
TRINITY_DN219786_c0_g1	TRINITY_DN219786_c0_g1_i1	BIOF_CYAP4^BIOF_CYAP4^Q:47-376,H:29-138^42.73%ID^E:2e-22^RecName: Full=Putative 8-amino-7-oxononanoate synthase;^Bacteria; Cyanobacteria; Oscillatoriophycideae; Oscillatoriales; Cyanothecaceae; Cyanothece	.	TRINITY_DN219786_c0_g1_i1.p1	2-379[+]	BIOF_CYAP4^BIOF_CYAP4^Q:16-125,H:29-138^42.727%ID^E:1.02e-22^RecName: Full=Putative 8-amino-7-oxononanoate synthase;^Bacteria; Cyanobacteria; Oscillatoriophycideae; Oscillatoriales; Cyanothecaceae; Cyanothece	PF00155.21^Aminotran_1_2^Aminotransferase class I and II^29-124^E:1.1e-09	.	.	COG0156^8-Amino-7-oxononanoate synthase	KEGG:cyn:Cyan7425_0484`KO:K00652	GO:0008710^molecular_function^8-amino-7-oxononanoate synthase activity`GO:0030170^molecular_function^pyridoxal phosphate binding`GO:0009102^biological_process^biotin biosynthetic process	GO:0030170^molecular_function^pyridoxal phosphate binding`GO:0009058^biological_process^biosynthetic process
TRINITY_DN219725_c0_g1	TRINITY_DN219725_c0_g1_i1	.	.	.	.	.	.	.	.	.	.	.	.
TRINITY_DN219740_c0_g1	TRINITY_DN219740_c0_g1_i1	.	.	.	.	.	.	.	.	.	.	.	.
TRINITY_DN219784_c0_g1	TRINITY_DN219784_c0_g1_i1	.	.	.	.	.	.	.	.	.	.	.	.
TRINITY_DN219737_c0_g1	TRINITY_DN219737_c0_g1_i1	.	.	.	.	.	.	.	.	.	.	.	.
TRINITY_DN219736_c0_g1	TRINITY_DN219736_c0_g1_i1	.	.	.	.	.	.	.	.	.	.	.	.
TRINITY_DN219736_c0_g1	TRINITY_DN219736_c0_g1_i2	.	.	.	.	.	.	.	.	.	.	.	.
TRINITY_DN219781_c0_g1	TRINITY_DN219781_c0_g1_i1	.	.	.	.	.	.	.	.	.	.	.	.
TRINITY_DN219763_c0_g1	TRINITY_DN219763_c0_g1_i1	.	.	.	.	.	.	.	.	.	.	.	.
TRINITY_DN219800_c0_g1	TRINITY_DN219800_c0_g1_i1	.	.	.	.	.	.	.	.	.	.	.	.
TRINITY_DN219762_c0_g1	TRINITY_DN219762_c0_g1_i1	.	.	.	.	.	.	.	.	.	.	.	.
TRINITY_DN219772_c0_g1	TRINITY_DN219772_c0_g1_i1	.	.	.	.	.	.	.	.	.	.	.	.
TRINITY_DN219729_c0_g1	TRINITY_DN219729_c0_g1_i1	RLPA_PSEAB^RLPA_PSEAB^Q:333-16,H:94-199^52.83%ID^E:4e-32^RecName: Full=Endolytic peptidoglycan transglycosylase RlpA {ECO:0000255|HAMAP-Rule:MF_02071, ECO:0000305};^Bacteria; Proteobacteria; Gammaproteobacteria; Pseudomonadales; Pseudomonadaceae; Pseudomonas	.	TRINITY_DN219729_c0_g1_i1.p1	28-456[-]	RLPA_PSEAB^RLPA_PSEAB^Q:42-140,H:94-192^55.556%ID^E:1.5e-32^RecName: Full=Endolytic peptidoglycan transglycosylase RlpA {ECO:0000255|HAMAP-Rule:MF_02071, ECO:0000305};^Bacteria; Proteobacteria; Gammaproteobacteria; Pseudomonadales; Pseudomonadaceae; Pseudomonas	PF03330.18^DPBB_1^Lytic transglycolase^48-137^E:7e-25	sigP:1^38^0.575^YES	.	.	KEGG:pau:PA14_12090`KO:K03642	GO:0005886^cellular_component^plasma membrane`GO:0016829^molecular_function^lyase activity`GO:0008932^molecular_function^lytic endotransglycosylase activity`GO:0042834^molecular_function^peptidoglycan binding`GO:0071555^biological_process^cell wall organization`GO:0000270^biological_process^peptidoglycan metabolic process	.
TRINITY_DN219715_c0_g1	TRINITY_DN219715_c0_g1_i1	.	.	.	.	.	.	.	.	.	.	.	.
TRINITY_DN219749_c0_g1	TRINITY_DN219749_c0_g1_i1	.	.	.	.	.	.	.	.	.	.	.	.
TRINITY_DN219799_c0_g1	TRINITY_DN219799_c0_g1_i1	RS272_ARATH^RS272_ARATH^Q:8-265,H:1-86^94.19%ID^E:1e-54^RecName: Full=40S ribosomal protein S27-2;^Eukaryota; Viridiplantae; Streptophyta; Embryophyta; Tracheophyta; Spermatophyta; Magnoliophyta; eudicotyledons; Gunneridae; Pentapetalae; rosids; malvids; Brassicales; Brassicaceae; Camelineae; Arabidopsis	.	.	.	.	.	.	.	COG2051^40s ribosomal protein S27	KEGG:ath:AT3G61110`KO:K02978	GO:0005618^cellular_component^cell wall`GO:0022626^cellular_component^cytosolic ribosome`GO:0022627^cellular_component^cytosolic small ribosomal subunit`GO:0009506^cellular_component^plasmodesma`GO:0042788^cellular_component^polysomal ribosome`GO:0005840^cellular_component^ribosome`GO:0046872^molecular_function^metal ion binding`GO:0003735^molecular_function^structural constituent of ribosome`GO:…	.
TRINITY_DN219782_c0_g1	TRINITY_DN219782_c0_g1_i1	.	.	.	.	.	.	.	.	.	.	.	.
TRINITY_DN219701_c0_g1	TRINITY_DN219701_c0_g1_i1	.	.	.	.	.	.	.	.	.	.	.	.
TRINITY_DN219723_c0_g1	TRINITY_DN219723_c0_g1_i1	Y1210_PSEAE^Y1210_PSEAE^Q:1-225,H:158-232^62.67%ID^E:2e-24^RecName: Full=Putative quercetin 2,3-dioxygenase PA1210;^Bacteria; Proteobacteria; Gammaproteobacteria; Pseudomonadales; Pseudomonadaceae; Pseudomonas	.	.	.	.	.	.	.	COG1741^pirin domain protein	KEGG:pae:PA1210`KO:K06911	GO:0046872^molecular_function^metal ion binding`GO:0008127^molecular_function^quercetin 2,3-dioxygenase activity	.
TRINITY_DN219770_c0_g1	TRINITY_DN219770_c0_g1_i1	.	.	.	.	.	.	.	.	.	.	.	.
TRINITY_DN219752_c0_g1	TRINITY_DN219752_c0_g1_i1	.	.	.	.	.	.	.	.	.	.	.	.
TRINITY_DN219703_c0_g1	TRINITY_DN219703_c0_g1_i1	.	.	.	.	.	.	.	.	.	.	.	.
TRINITY_DN219765_c0_g1	TRINITY_DN219765_c0_g1_i1	.	.	.	.	.	.	.	.	.	.	.	.
TRINITY_DN219779_c0_g1	TRINITY_DN219779_c0_g1_i1	.	.	.	.	.	.	.	.	.	.	.	.
TRINITY_DN219702_c0_g1	TRINITY_DN219702_c0_g1_i1	.	.	.	.	.	.	.	.	.	.	.	.
TRINITY_DN219756_c0_g1	TRINITY_DN219756_c0_g1_i1	.	.	.	.	.	.	.	.	.	.	.	.
TRINITY_DN219734_c0_g1	TRINITY_DN219734_c0_g1_i1	ILF2_DROME^ILF2_DROME^Q:3-80,H:251-276^76.92%ID^E:3e-06^RecName: Full=Interleukin enhancer-binding factor 2 homolog;^Eukaryota; Metazoa; Ecdysozoa; Arthropoda; Hexapoda; Insecta; Pterygota; Neoptera; Holometabola; Diptera; Brachycera; Muscomorpha; Ephydroidea; Drosophilidae; Drosophila; Sophophora	.	.	.	.	.	.	.	ENOG410XQCJ^Interleukin enhancer binding factor 2	KEGG:dme:Dmel_CG5641`KO:K13089	GO:0071013^cellular_component^catalytic step 2 spliceosome`GO:0005730^cellular_component^nucleolus`GO:0005634^cellular_component^nucleus`GO:0071011^cellular_component^precatalytic spliceosome`GO:0005524^molecular_function^ATP binding`GO:0003677^molecular_function^DNA binding`GO:0003725^molecular_function^double-stranded RNA binding`GO:0016740^molecular_function^transferase activity`GO:0006955^bio…	.
TRINITY_DN219777_c0_g1	TRINITY_DN219777_c0_g1_i1	.	.	TRINITY_DN219777_c0_g1_i1.p2	3-332[+]	FLHB_SALTY^FLHB_SALTY^Q:5-110,H:1-105^32.71%ID^E:6.05e-08^RecName: Full=Flagellar biosynthetic protein FlhB;^Bacteria; Proteobacteria; Gammaproteobacteria; Enterobacterales; Enterobacteriaceae; Salmonella	PF01312.19^Bac_export_2^FlhB HrpN YscU SpaS Family^12-109^E:2.7e-18	.	.	COG1377^flagellar biosynthetic protein flhB	KEGG:stm:STM1914`KO:K02401	GO:0016021^cellular_component^integral component of membrane`GO:0005886^cellular_component^plasma membrane`GO:0044780^biological_process^bacterial-type flagellum assembly`GO:0009306^biological_process^protein secretion	GO:0009306^biological_process^protein secretion`GO:0016020^cellular_component^membrane
TRINITY_DN219704_c0_g1	TRINITY_DN219704_c0_g1_i1	.	.	.	.	.	.	.	.	.	.	.	.
TRINITY_DN219710_c0_g1	TRINITY_DN219710_c0_g1_i1	RYR_DROME^RYR_DROME^Q:459-382,H:2512-2537^96.15%ID^E:9e-09^RecName: Full=Ryanodine receptor;^Eukaryota; Metazoa; Ecdysozoa; Arthropoda; Hexapoda; Insecta; Pterygota; Neoptera; Holometabola; Diptera; Brachycera; Muscomorpha; Ephydroidea; Drosophilidae; Drosophila; Sophophora	.	.	.	.	.	.	.	ENOG410YCNW^ryanodine receptor	KEGG:dme:Dmel_CG10844`KO:K04962	GO:0034704^cellular_component^calcium channel complex`GO:0030659^cellular_component^cytoplasmic vesicle membrane`GO:0016021^cellular_component^integral component of membrane`GO:0005886^cellular_component^plasma membrane`GO:0042383^cellular_component^sarcolemma`GO:0033017^cellular_component^sarcoplasmic reticulum membrane`GO:0005790^cellular_component^smooth endoplasmic reticulum`GO:0030018^cellul…	.
TRINITY_DN219708_c0_g1	TRINITY_DN219708_c0_g1_i1	.	.	.	.	.	.	.	.	.	.	.	.
TRINITY_DN219783_c0_g1	TRINITY_DN219783_c0_g1_i1	.	.	.	.	.	.	.	.	.	.	.	.
TRINITY_DN219711_c0_g1	TRINITY_DN219711_c0_g1_i1	.	.	.	.	.	.	.	.	.	.	.	.
TRINITY_DN219794_c0_g1	TRINITY_DN219794_c0_g1_i1	.	.	.	.	.	.	.	.	.	.	.	.
TRINITY_DN219718_c0_g1	TRINITY_DN219718_c0_g1_i1	.	.	.	.	.	.	.	.	.	.	.	.
TRINITY_DN219796_c0_g1	TRINITY_DN219796_c0_g1_i1	NDK1_ARATH^NDK1_ARATH^Q:3-377,H:24-148^96%ID^E:7e-83^RecName: Full=Nucleoside diphosphate kinase 1;^Eukaryota; Viridiplantae; Streptophyta; Embryophyta; Tracheophyta; Spermatophyta; Magnoliophyta; eudicotyledons; Gunneridae; Pentapetalae; rosids; malvids; Brassicales; Brassicaceae; Camelineae; Arabidopsis	.	TRINITY_DN219796_c0_g1_i1.p1	3-380[+]	NDK1_ARATH^NDK1_ARATH^Q:1-125,H:24-148^96%ID^E:6.82e-85^RecName: Full=Nucleoside diphosphate kinase 1;^Eukaryota; Viridiplantae; Streptophyta; Embryophyta; Tracheophyta; Spermatophyta; Magnoliophyta; eudicotyledons; Gunneridae; Pentapetalae; rosids; malvids; Brassicales; Brassicaceae; Camelineae; Arabidopsis	PF00334.19^NDK^Nucleoside diphosphate kinase^1-110^E:1.5e-40	.	.	COG0105^Major role in the synthesis of nucleoside triphosphates other than ATP. The ATP gamma phosphate is transferred to the NDP beta phosphate via a ping-pong mechanism, using a phosphorylated active-site intermediate (By similarity)	KEGG:ath:AT4G09320`KO:K00940	GO:0005634^cellular_component^nucleus`GO:0005777^cellular_component^peroxisome`GO:0005524^molecular_function^ATP binding`GO:0046872^molecular_function^metal ion binding`GO:0004550^molecular_function^nucleoside diphosphate kinase activity`GO:0070301^biological_process^cellular response to hydrogen peroxide`GO:0006241^biological_process^CTP biosynthetic process`GO:0006183^biological_process^GTP bio…	.
TRINITY_DN219750_c0_g1	TRINITY_DN219750_c0_g1_i1	.	.	.	.	.	.	.	.	.	.	.	.
TRINITY_DN219738_c0_g1	TRINITY_DN219738_c0_g1_i1	.	.	.	.	.	.	.	.	.	.	.	.
TRINITY_DN219712_c0_g1	TRINITY_DN219712_c0_g1_i1	.	.	.	.	.	.	.	.	.	.	.	.
TRINITY_DN219705_c0_g1	TRINITY_DN219705_c0_g1_i1	COXX_POLSJ^COXX_POLSJ^Q:266-3,H:177-264^78.41%ID^E:1e-42^RecName: Full=Protoheme IX farnesyltransferase {ECO:0000255|HAMAP-Rule:MF_00154};^Bacteria; Proteobacteria; Betaproteobacteria; Burkholderiales; Comamonadaceae; Polaromonas	.	.	.	.	.	.	.	COG0109^Converts heme B (protoheme IX) to heme O by substitution of the vinyl group on carbon 2 of heme B porphyrin ring with a hydroxyethyl farnesyl side group (By similarity)	KEGG:pol:Bpro_1254`KO:K02257	GO:0016021^cellular_component^integral component of membrane`GO:0005886^cellular_component^plasma membrane`GO:0008495^molecular_function^protoheme IX farnesyltransferase activity`GO:0048034^biological_process^heme O biosynthetic process	.
TRINITY_DN219720_c0_g1	TRINITY_DN219720_c0_g1_i1	.	.	.	.	.	.	.	.	.	.	.	.
TRINITY_DN219724_c0_g1	TRINITY_DN219724_c0_g1_i1	.	.	TRINITY_DN219724_c0_g1_i1.p1	2-337[+]	.	.	.	.	.	.	.	.
TRINITY_DN219714_c0_g1	TRINITY_DN219714_c0_g1_i1	.	.	.	.	.	.	.	.	.	.	.	.
TRINITY_DN219780_c0_g1	TRINITY_DN219780_c0_g1_i1	CYB_ALLVD^CYB_ALLVD^Q:189-1,H:320-382^58.73%ID^E:2e-12^RecName: Full=Cytochrome b;^Bacteria; Proteobacteria; Gammaproteobacteria; Chromatiales; Chromatiaceae; Allochromatium	.	.	.	.	.	.	.	COG1290^Component of the ubiquinol-cytochrome c reductase complex (complex III or cytochrome b-c1 complex), which is a respiratory chain that generates an electrochemical potential coupled to ATP synthesis (By similarity)	KEGG:alv:Alvin_0069`KO:K00412	GO:0016021^cellular_component^integral component of membrane`GO:0005886^cellular_component^plasma membrane`GO:0045275^cellular_component^respiratory chain complex III`GO:0046872^molecular_function^metal ion binding`GO:0008121^molecular_function^ubiquinol-cytochrome-c reductase activity`GO:0006122^biological_process^mitochondrial electron transport, ubiquinol to cytochrome c	.
TRINITY_DN219744_c0_g1	TRINITY_DN219744_c0_g1_i1	ALKH_ZYMMO^ALKH_ZYMMO^Q:1-222,H:20-92^60.81%ID^E:2e-14^RecName: Full=KHG/KDPG aldolase;^Bacteria; Proteobacteria; Alphaproteobacteria; Sphingomonadales; Sphingomonadaceae; Zymomonas	.	.	.	.	.	.	.	.	KEGG:zmo:ZMO0997`KO:K01625	GO:0005737^cellular_component^cytoplasm`GO:0008675^molecular_function^2-dehydro-3-deoxy-phosphogluconate aldolase activity`GO:0043725^molecular_function^2-keto-3-deoxygluconate aldolase activity`GO:0008700^molecular_function^4-hydroxy-2-oxoglutarate aldolase activity`GO:0008152^biological_process^metabolic process	.
TRINITY_DN219771_c0_g1	TRINITY_DN219771_c0_g1_i1	.	.	.	.	.	.	.	.	.	.	.	.
TRINITY_DN219767_c0_g1	TRINITY_DN219767_c0_g1_i1	.	.	.	.	.	.	.	.	.	.	.	.
TRINITY_DN219730_c0_g1	TRINITY_DN219730_c0_g1_i1	.	.	.	.	.	.	.	.	.	.	.	.
TRINITY_DN219722_c0_g1	TRINITY_DN219722_c0_g1_i1	.	.	.	.	.	.	.	.	.	.	.	.
TRINITY_DN219758_c0_g1	TRINITY_DN219758_c0_g1_i1	PLEC_CAUVC^PLEC_CAUVC^Q:306-1,H:571-673^32.04%ID^E:5e-07^RecName: Full=Non-motile and phage-resistance protein;^Bacteria; Proteobacteria; Alphaproteobacteria; Caulobacterales; Caulobacteraceae; Caulobacter	.	TRINITY_DN219758_c0_g1_i1.p3	1-387[-]	Y1002_RHIME^Y1002_RHIME^Q:55-126,H:237-309^42.466%ID^E:8.23e-11^RecName: Full=Uncharacterized sensor-like histidine kinase R01002;^Bacteria; Proteobacteria; Alphaproteobacteria; Rhizobiales; Rhizobiaceae; Sinorhizobium/Ensifer group; Sinorhizobium	PF00512.25^HisKA^His Kinase A (phospho-acceptor) domain^58-125^E:9.3e-17	.	.	ENOG410XNMH^Histidine kinase	KEGG:sme:SMc00059`KO:K11357	GO:0016021^cellular_component^integral component of membrane`GO:0005886^cellular_component^plasma membrane`GO:0005524^molecular_function^ATP binding`GO:0000155^molecular_function^phosphorelay sensor kinase activity	GO:0000155^molecular_function^phosphorelay sensor kinase activity`GO:0007165^biological_process^signal transduction
TRINITY_DN219753_c0_g1	TRINITY_DN219753_c0_g1_i1	.	.	.	.	.	.	.	.	.	.	.	.
TRINITY_DN219745_c0_g1	TRINITY_DN219745_c0_g1_i1	.	.	.	.	.	.	.	.	.	.	.	.
TRINITY_DN219790_c0_g1	TRINITY_DN219790_c0_g1_i1	YFKA_BACSU^YFKA_BACSU^Q:3-260,H:32-117^65.12%ID^E:3e-32^RecName: Full=Putative protein YfkA;^Bacteria; Firmicutes; Bacilli; Bacillales; Bacillaceae; Bacillus	.	.	.	.	.	.	.	.	KEGG:bsu:BSU07955	GO:0051539^molecular_function^4 iron, 4 sulfur cluster binding`GO:0003824^molecular_function^catalytic activity`GO:0046872^molecular_function^metal ion binding	.
TRINITY_DN226975_c0_g1	TRINITY_DN226975_c0_g1_i1	.	.	.	.	.	.	.	.	.	.	.	.
TRINITY_DN226984_c0_g1	TRINITY_DN226984_c0_g1_i1	.	.	.	.	.	.	.	.	.	.	.	.
TRINITY_DN226936_c0_g1	TRINITY_DN226936_c0_g1_i1	.	.	.	.	.	.	.	.	.	.	.	.
TRINITY_DN226986_c0_g1	TRINITY_DN226986_c0_g1_i1	.	.	.	.	.	.	.	.	.	.	.	.
TRINITY_DN226954_c0_g1	TRINITY_DN226954_c0_g1_i1	.	.	.	.	.	.	.	.	.	.	.	.
TRINITY_DN226996_c0_g1	TRINITY_DN226996_c0_g1_i1	ACEK_PSEPW^ACEK_PSEPW^Q:359-3,H:188-306^97.48%ID^E:4e-76^RecName: Full=Isocitrate dehydrogenase kinase/phosphatase {ECO:0000255|HAMAP-Rule:MF_00747};^Bacteria; Proteobacteria; Gammaproteobacteria; Pseudomonadales; Pseudomonadaceae; Pseudomonas	.	TRINITY_DN226996_c0_g1_i1.p1	3-359[-]	ACEK_PSEPW^ACEK_PSEPW^Q:1-119,H:188-306^97.479%ID^E:1.37e-77^RecName: Full=Isocitrate dehydrogenase kinase/phosphatase {ECO:0000255|HAMAP-Rule:MF_00747};^Bacteria; Proteobacteria; Gammaproteobacteria; Pseudomonadales; Pseudomonadaceae; Pseudomonas	PF06315.11^AceK^Isocitrate dehydrogenase kinase/phosphatase (AceK)^4-119^E:1.4e-44	.	.	COG4579^Bifunctional enzyme which can phosphorylate or dephosphorylate isocitrate dehydrogenase (IDH) on a specific serine residue. This is a regulatory mechanism which enables bacteria to bypass the Krebs cycle via the glyoxylate shunt in response to the source of carbon. When bacteria are grown on glucose, IDH is fully active and unphosphorylated, but when grown on acetate or ethanol, the activ…	KEGG:ppw:PputW619_3866`KO:K00906	GO:0005737^cellular_component^cytoplasm`GO:0008772^molecular_function^[isocitrate dehydrogenase (NADP+)] kinase activity`GO:0005524^molecular_function^ATP binding`GO:0004721^molecular_function^phosphoprotein phosphatase activity`GO:0004674^molecular_function^protein serine/threonine kinase activity`GO:0006006^biological_process^glucose metabolic process`GO:0006097^biological_process^glyoxylate cy…	GO:0008772^molecular_function^[isocitrate dehydrogenase (NADP+)] kinase activity`GO:0016791^molecular_function^phosphatase activity`GO:0006006^biological_process^glucose metabolic process`GO:0005737^cellular_component^cytoplasm
TRINITY_DN226968_c0_g1	TRINITY_DN226968_c0_g1_i1	.	.	.	.	.	.	.	.	.	.	.	.
TRINITY_DN226999_c0_g1	TRINITY_DN226999_c0_g1_i1	.	.	.	.	.	.	.	.	.	.	.	.
TRINITY_DN226982_c0_g1	TRINITY_DN226982_c0_g1_i1	.	.	.	.	.	.	.	.	.	.	.	.
TRINITY_DN226960_c0_g1	TRINITY_DN226960_c0_g1_i1	.	.	.	.	.	.	.	.	.	.	.	.
TRINITY_DN226988_c0_g1	TRINITY_DN226988_c0_g1_i1	.	.	.	.	.	.	.	.	.	.	.	.
TRINITY_DN226926_c0_g1	TRINITY_DN226926_c0_g1_i1	.	.	.	.	.	.	.	.	.	.	.	.
TRINITY_DN226915_c0_g1	TRINITY_DN226915_c0_g1_i1	.	.	.	.	.	.	.	.	.	.	.	.
TRINITY_DN226930_c0_g1	TRINITY_DN226930_c0_g1_i1	.	.	.	.	.	.	.	.	.	.	.	.
TRINITY_DN226959_c0_g1	TRINITY_DN226959_c0_g1_i1	DCXR_CAEEL^DCXR_CAEEL^Q:274-11,H:100-190^40.66%ID^E:2e-15^RecName: Full=L-xylulose reductase {ECO:0000250|UniProtKB:Q7Z4W1};^Eukaryota; Metazoa; Ecdysozoa; Nematoda; Chromadorea; Rhabditida; Rhabditina; Rhabditomorpha; Rhabditoidea; Rhabditidae; Peloderinae; Caenorhabditis	.	.	.	.	.	.	.	ENOG410XQCY^)-reductase	KEGG:cel:CELE_R11D1.11`KO:K03331	GO:0005886^cellular_component^plasma membrane`GO:0004090^molecular_function^carbonyl reductase (NADPH) activity`GO:0003824^molecular_function^catalytic activity`GO:0044105^molecular_function^L-xylulose reductase (NAD+) activity`GO:0050038^molecular_function^L-xylulose reductase (NADP+) activity`GO:0042732^biological_process^D-xylose metabolic process`GO:0006006^biological_process^glucose metaboli…	.
TRINITY_DN226928_c0_g1	TRINITY_DN226928_c0_g1_i1	.	.	.	.	.	.	.	.	.	.	.	.
TRINITY_DN226964_c0_g1	TRINITY_DN226964_c0_g1_i1	.	.	.	.	.	.	.	.	.	.	.	.
TRINITY_DN226907_c0_g1	TRINITY_DN226907_c0_g1_i1	.	.	.	.	.	.	.	.	.	.	.	.
TRINITY_DN226921_c0_g1	TRINITY_DN226921_c0_g1_i1	.	.	.	.	.	.	.	.	.	.	.	.
TRINITY_DN226942_c0_g1	TRINITY_DN226942_c0_g1_i1	.	.	.	.	.	.	.	.	.	.	.	.
TRINITY_DN226969_c0_g1	TRINITY_DN226969_c0_g1_i1	.	.	.	.	.	.	.	.	.	.	.	.
TRINITY_DN226947_c0_g1	TRINITY_DN226947_c0_g1_i1	.	.	.	.	.	.	.	.	.	.	.	.
TRINITY_DN226929_c0_g1	TRINITY_DN226929_c0_g1_i1	.	.	.	.	.	.	.	.	.	.	.	.
TRINITY_DN226909_c0_g1	TRINITY_DN226909_c0_g1_i1	.	.	.	.	.	.	.	.	.	.	.	.
TRINITY_DN226938_c0_g1	TRINITY_DN226938_c0_g1_i1	.	.	.	.	.	.	.	.	.	.	.	.
TRINITY_DN226914_c0_g1	TRINITY_DN226914_c0_g1_i1	.	.	.	.	.	.	.	.	.	.	.	.
TRINITY_DN227000_c0_g1	TRINITY_DN227000_c0_g1_i1	.	.	.	.	.	.	.	.	.	.	.	.
TRINITY_DN226901_c0_g1	TRINITY_DN226901_c0_g1_i1	.	.	.	.	.	.	.	.	.	.	.	.
TRINITY_DN226998_c0_g1	TRINITY_DN226998_c0_g1_i1	.	.	.	.	.	.	.	.	.	.	.	.
TRINITY_DN226925_c0_g1	TRINITY_DN226925_c0_g1_i1	.	.	.	.	.	.	.	.	.	.	.	.
TRINITY_DN226977_c0_g1	TRINITY_DN226977_c0_g1_i1	.	.	.	.	.	.	.	.	.	.	.	.
TRINITY_DN226941_c0_g1	TRINITY_DN226941_c0_g1_i1	.	.	.	.	.	.	.	.	.	.	.	.
TRINITY_DN226905_c0_g1	TRINITY_DN226905_c0_g1_i1	.	.	.	.	.	.	.	.	.	.	.	.
TRINITY_DN226979_c0_g1	TRINITY_DN226979_c0_g1_i1	.	.	.	.	.	.	.	.	.	.	.	.
TRINITY_DN226965_c0_g1	TRINITY_DN226965_c0_g1_i1	MUTS_PSEPW^MUTS_PSEPW^Q:474-73,H:222-355^97.01%ID^E:3e-81^RecName: Full=DNA mismatch repair protein MutS {ECO:0000255|HAMAP-Rule:MF_00096};^Bacteria; Proteobacteria; Gammaproteobacteria; Pseudomonadales; Pseudomonadaceae; Pseudomonas	.	TRINITY_DN226965_c0_g1_i1.p2	1-474[-]	MUTS_PSEPW^MUTS_PSEPW^Q:1-158,H:222-379^96.203%ID^E:5.69e-98^RecName: Full=DNA mismatch repair protein MutS {ECO:0000255|HAMAP-Rule:MF_00096};^Bacteria; Proteobacteria; Gammaproteobacteria; Pseudomonadales; Pseudomonadaceae; Pseudomonas	PF05192.18^MutS_III^MutS domain III^49-157^E:1.3e-24	.	.	COG0249^that it carries out the mismatch recognition step. This protein has a weak ATPase activity (By similarity)	KEGG:ppw:PputW619_4050`KO:K03555	GO:0005524^molecular_function^ATP binding`GO:0003684^molecular_function^damaged DNA binding`GO:0030983^molecular_function^mismatched DNA binding`GO:0006298^biological_process^mismatch repair	GO:0005524^molecular_function^ATP binding`GO:0030983^molecular_function^mismatched DNA binding`GO:0006298^biological_process^mismatch repair
TRINITY_DN226948_c0_g1	TRINITY_DN226948_c0_g1_i1	.	.	.	.	.	.	.	.	.	.	.	.
TRINITY_DN226931_c0_g1	TRINITY_DN226931_c0_g1_i1	.	.	.	.	.	.	.	.	.	.	.	.
TRINITY_DN226919_c0_g1	TRINITY_DN226919_c0_g1_i1	.	.	.	.	.	.	.	.	.	.	.	.
TRINITY_DN226904_c0_g1	TRINITY_DN226904_c0_g1_i1	.	.	.	.	.	.	.	.	.	.	.	.
TRINITY_DN226918_c0_g1	TRINITY_DN226918_c0_g1_i1	.	.	.	.	.	.	.	.	.	.	.	.
TRINITY_DN226913_c0_g1	TRINITY_DN226913_c0_g1_i1	.	.	.	.	.	.	.	.	.	.	.	.
TRINITY_DN226992_c0_g1	TRINITY_DN226992_c0_g1_i1	.	.	.	.	.	.	.	.	.	.	.	.
TRINITY_DN226940_c0_g1	TRINITY_DN226940_c0_g1_i1	.	.	.	.	.	.	.	.	.	.	.	.
TRINITY_DN226923_c0_g1	TRINITY_DN226923_c0_g1_i1	.	.	.	.	.	.	.	.	.	.	.	.
TRINITY_DN226976_c0_g1	TRINITY_DN226976_c0_g1_i1	.	.	TRINITY_DN226976_c0_g1_i1.p1	2-325[+]	.	.	.	.	.	.	.	.
TRINITY_DN226956_c0_g1	TRINITY_DN226956_c0_g1_i1	.	.	.	.	.	.	.	.	.	.	.	.
TRINITY_DN226957_c0_g1	TRINITY_DN226957_c0_g1_i1	.	.	.	.	.	.	.	.	.	.	.	.
TRINITY_DN226903_c0_g1	TRINITY_DN226903_c0_g1_i1	.	.	.	.	.	.	.	.	.	.	.	.
TRINITY_DN226933_c0_g1	TRINITY_DN226933_c0_g1_i1	.	.	.	.	.	.	.	.	.	.	.	.
TRINITY_DN226946_c0_g1	TRINITY_DN226946_c0_g1_i1	.	.	.	.	.	.	.	.	.	.	.	.
TRINITY_DN226937_c0_g1	TRINITY_DN226937_c0_g1_i1	.	.	.	.	.	.	.	.	.	.	.	.
TRINITY_DN226908_c0_g1	TRINITY_DN226908_c0_g1_i1	.	.	.	.	.	.	.	.	.	.	.	.
TRINITY_DN226943_c0_g1	TRINITY_DN226943_c0_g1_i1	ACR10_ARATH^ACR10_ARATH^Q:28-294,H:1-87^68.54%ID^E:1e-35^RecName: Full=ACT domain-containing protein ACR10 {ECO:0000305};^Eukaryota; Viridiplantae; Streptophyta; Embryophyta; Tracheophyta; Spermatophyta; Magnoliophyta; eudicotyledons; Gunneridae; Pentapetalae; rosids; malvids; Brassicales; Brassicaceae; Camelineae; Arabidopsis	.	TRINITY_DN226943_c0_g1_i1.p2	28-324[+]	ACR10_ARATH^ACR10_ARATH^Q:1-89,H:1-87^68.539%ID^E:8.67e-37^RecName: Full=ACT domain-containing protein ACR10 {ECO:0000305};^Eukaryota; Viridiplantae; Streptophyta; Embryophyta; Tracheophyta; Spermatophyta; Magnoliophyta; eudicotyledons; Gunneridae; Pentapetalae; rosids; malvids; Brassicales; Brassicaceae; Camelineae; Arabidopsis	.	.	.	ENOG410YUMM^ACT domain containing protein, expressed	KEGG:ath:AT2G36840	.	.
TRINITY_DN226910_c0_g1	TRINITY_DN226910_c0_g1_i1	.	.	.	.	.	.	.	.	.	.	.	.
TRINITY_DN226912_c0_g1	TRINITY_DN226912_c0_g1_i1	.	.	.	.	.	.	.	.	.	.	.	.
TRINITY_DN226962_c0_g1	TRINITY_DN226962_c0_g1_i1	.	.	.	.	.	.	.	.	.	.	.	.
TRINITY_DN226958_c0_g1	TRINITY_DN226958_c0_g1_i1	.	.	.	.	.	.	.	.	.	.	.	.
TRINITY_DN226951_c0_g1	TRINITY_DN226951_c0_g1_i1	.	.	.	.	.	.	.	.	.	.	.	.
TRINITY_DN226981_c0_g1	TRINITY_DN226981_c0_g1_i1	.	.	.	.	.	.	.	.	.	.	.	.
TRINITY_DN226939_c0_g1	TRINITY_DN226939_c0_g1_i1	.	.	.	.	.	.	.	.	.	.	.	.
TRINITY_DN226922_c0_g1	TRINITY_DN226922_c0_g1_i1	YABD_BACSU^YABD_BACSU^Q:429-4,H:101-241^66.2%ID^E:6e-63^RecName: Full=Uncharacterized metal-dependent hydrolase YabD {ECO:0000305};^Bacteria; Firmicutes; Bacilli; Bacillales; Bacillaceae; Bacillus	.	TRINITY_DN226922_c0_g1_i1.p1	1-429[-]	YABD_BACSU^YABD_BACSU^Q:1-142,H:101-241^66.197%ID^E:2.06e-64^RecName: Full=Uncharacterized metal-dependent hydrolase YabD {ECO:0000305};^Bacteria; Firmicutes; Bacilli; Bacillales; Bacillaceae; Bacillus	PF01026.21^TatD_DNase^TatD related DNase^3-142^E:8.2e-47	.	.	COG0084^tatd family	KEGG:bsu:BSU00390`KO:K03424	GO:0005829^cellular_component^cytosol`GO:0016888^molecular_function^endodeoxyribonuclease activity, producing 5'-phosphomonoesters`GO:0046872^molecular_function^metal ion binding	GO:0016788^molecular_function^hydrolase activity, acting on ester bonds
TRINITY_DN226978_c0_g1	TRINITY_DN226978_c0_g1_i1	.	.	.	.	.	.	.	.	.	.	.	.
TRINITY_DN226917_c0_g1	TRINITY_DN226917_c0_g1_i1	.	.	.	.	.	.	.	.	.	.	.	.
TRINITY_DN226955_c0_g1	TRINITY_DN226955_c0_g1_i1	CYSNC_MYCTU^CYSNC_MYCTU^Q:234-1,H:4-84^77.78%ID^E:5e-35^RecName: Full=Bifunctional enzyme CysN/CysC;^Bacteria; Actinobacteria; Corynebacteriales; Mycobacteriaceae; Mycobacterium; Mycobacterium tuberculosis complex	.	.	.	.	.	.	.	COG0529^Catalyzes the synthesis of activated sulfate (By similarity)`COG2895^may be the GTPase, regulating ATP sulfurylase activity (By similarity)	KEGG:mtu:Rv1286`KO:K00955	GO:0005829^cellular_component^cytosol`GO:0005886^cellular_component^plasma membrane`GO:0009336^cellular_component^sulfate adenylyltransferase complex (ATP)`GO:0004020^molecular_function^adenylylsulfate kinase activity`GO:0005524^molecular_function^ATP binding`GO:0005525^molecular_function^GTP binding`GO:0003924^molecular_function^GTPase activity`GO:0004781^molecular_function^sulfate adenylyltrans…	.
TRINITY_DN226994_c0_g1	TRINITY_DN226994_c0_g1_i1	.	.	.	.	.	.	.	.	.	.	.	.
TRINITY_DN226972_c0_g1	TRINITY_DN226972_c0_g1_i1	HEM6_PSEE4^HEM6_PSEE4^Q:3-185,H:243-303^98.36%ID^E:4e-35^RecName: Full=Oxygen-dependent coproporphyrinogen-III oxidase {ECO:0000255|HAMAP-Rule:MF_00333};^Bacteria; Proteobacteria; Gammaproteobacteria; Pseudomonadales; Pseudomonadaceae; Pseudomonas	.	.	.	.	.	.	.	COG0408^Key enzyme in heme biosynthesis. Catalyzes the oxidative decarboxylation of propionic acid side chains of rings A and B of coproporphyrinogen III (By similarity)	KEGG:pen:PSEEN0030`KO:K00228	GO:0005737^cellular_component^cytoplasm`GO:0004109^molecular_function^coproporphyrinogen oxidase activity`GO:0046872^molecular_function^metal ion binding`GO:0042803^molecular_function^protein homodimerization activity`GO:0006782^biological_process^protoporphyrinogen IX biosynthetic process	.
TRINITY_DN226935_c0_g1	TRINITY_DN226935_c0_g1_i1	.	.	.	.	.	.	.	.	.	.	.	.
TRINITY_DN226950_c0_g1	TRINITY_DN226950_c0_g1_i1	.	.	.	.	.	.	.	.	.	.	.	.
TRINITY_DN226987_c0_g1	TRINITY_DN226987_c0_g1_i1	.	.	.	.	.	.	.	.	.	.	.	.
TRINITY_DN226989_c0_g1	TRINITY_DN226989_c0_g1_i1	.	.	.	.	.	.	.	.	.	.	.	.
TRINITY_DN226927_c0_g1	TRINITY_DN226927_c0_g1_i1	.	.	.	.	.	.	.	.	.	.	.	.
TRINITY_DN226990_c0_g1	TRINITY_DN226990_c0_g1_i1	.	.	.	.	.	.	.	.	.	.	.	.
TRINITY_DN202975_c0_g1	TRINITY_DN202975_c0_g1_i1	.	.	.	.	.	.	.	.	.	.	.	.
TRINITY_DN202934_c0_g1	TRINITY_DN202934_c0_g1_i1	.	.	.	.	.	.	.	.	.	.	.	.
TRINITY_DN202979_c0_g1	TRINITY_DN202979_c0_g1_i1	.	.	.	.	.	.	.	.	.	.	.	.
TRINITY_DN202979_c0_g1	TRINITY_DN202979_c0_g1_i2	.	.	.	.	.	.	.	.	.	.	.	.
TRINITY_DN202921_c0_g1	TRINITY_DN202921_c0_g1_i1	RHAS_ECOSE^RHAS_ECOSE^Q:12-272,H:161-247^35.63%ID^E:4e-09^RecName: Full=HTH-type transcriptional activator RhaS {ECO:0000255|HAMAP-Rule:MF_01534};^Bacteria; Proteobacteria; Gammaproteobacteria; Enterobacterales; Enterobacteriaceae; Escherichia	.	.	.	.	.	.	.	.	KEGG:ecy:ECSE_4194`KO:K02855	GO:0005737^cellular_component^cytoplasm`GO:0003700^molecular_function^DNA-binding transcription factor activity`GO:0043565^molecular_function^sequence-specific DNA binding`GO:0045893^biological_process^positive regulation of transcription, DNA-templated`GO:0019299^biological_process^rhamnose metabolic process	.
TRINITY_DN202997_c0_g1	TRINITY_DN202997_c0_g1_i1	.	.	.	.	.	.	.	.	.	.	.	.
TRINITY_DN203000_c0_g1	TRINITY_DN203000_c0_g1_i1	.	.	.	.	.	.	.	.	.	.	.	.
TRINITY_DN202971_c0_g1	TRINITY_DN202971_c0_g1_i1	HMGX4_XENLA^HMGX4_XENLA^Q:853-245,H:363-554^38.73%ID^E:2e-34^RecName: Full=HMG box-containing protein 4;^Eukaryota; Metazoa; Chordata; Craniata; Vertebrata; Euteleostomi; Amphibia; Batrachia; Anura; Pipoidea; Pipidae; Xenopodinae; Xenopus; Xenopus	.	TRINITY_DN202971_c0_g1_i1.p1	242-1303[-]	HMGX4_XENLA^HMGX4_XENLA^Q:151-353,H:363-554^38.725%ID^E:6.11e-38^RecName: Full=HMG box-containing protein 4;^Eukaryota; Metazoa; Chordata; Craniata; Vertebrata; Euteleostomi; Amphibia; Batrachia; Anura; Pipoidea; Pipidae; Xenopodinae; Xenopus; Xenopus	PF09011.10^HMG_box_2^HMG-box domain^145-209^E:3.1e-05`PF00505.19^HMG_box^HMG (high mobility group) box^151-202^E:6.7e-11	.	.	.	KEGG:xla:398700`KO:K11298	GO:0005634^cellular_component^nucleus`GO:0003677^molecular_function^DNA binding`GO:0019901^molecular_function^protein kinase binding`GO:0007275^biological_process^multicellular organism development`GO:0030178^biological_process^negative regulation of Wnt signaling pathway`GO:0016055^biological_process^Wnt signaling pathway	.
TRINITY_DN202935_c0_g1	TRINITY_DN202935_c0_g1_i1	.	.	.	.	.	.	.	.	.	.	.	.
TRINITY_DN202987_c0_g1	TRINITY_DN202987_c0_g1_i1	.	.	.	.	.	.	.	.	.	.	.	.
TRINITY_DN202923_c0_g1	TRINITY_DN202923_c0_g1_i1	TBCD7_MOUSE^TBCD7_MOUSE^Q:217-1077,H:1-289^42.52%ID^E:1e-68^RecName: Full=TBC1 domain family member 7;^Eukaryota; Metazoa; Chordata; Craniata; Vertebrata; Euteleostomi; Mammalia; Eutheria; Euarchontoglires; Glires; Rodentia; Myomorpha; Muroidea; Muridae; Murinae; Mus; Mus	.	TRINITY_DN202923_c0_g1_i1.p1	217-1104[+]	TBCD7_MOUSE^TBCD7_MOUSE^Q:1-287,H:1-289^42.517%ID^E:2.15e-73^RecName: Full=TBC1 domain family member 7;^Eukaryota; Metazoa; Chordata; Craniata; Vertebrata; Euteleostomi; Mammalia; Eutheria; Euarchontoglires; Glires; Rodentia; Myomorpha; Muroidea; Muridae; Murinae; Mus; Mus	PF00566.18^RabGAP-TBC^Rab-GTPase-TBC domain^136-248^E:7.5e-13	.	.	ENOG410YME8^TBC1 domain family, member 7	KEGG:mmu:67046`KO:K20396	GO:0036064^cellular_component^ciliary basal body`GO:0031410^cellular_component^cytoplasmic vesicle`GO:0005096^molecular_function^GTPase activator activity`GO:0017137^molecular_function^Rab GTPase binding`GO:0090630^biological_process^activation of GTPase activity`GO:1902018^biological_process^negative regulation of cilium assembly`GO:0032007^biological_process^negative regulation of TOR signaling…	.
TRINITY_DN202915_c0_g1	TRINITY_DN202915_c0_g1_i1	LIN10_CAEEL^LIN10_CAEEL^Q:98-9,H:953-982^70%ID^E:0.0002^RecName: Full=Protein lin-10;^Eukaryota; Metazoa; Ecdysozoa; Nematoda; Chromadorea; Rhabditida; Rhabditina; Rhabditomorpha; Rhabditoidea; Rhabditidae; Peloderinae; Caenorhabditis	.	.	.	.	.	.	.	ENOG410XSBD^amyloid beta A4 precursor protein-binding, family A, member	KEGG:cel:CELE_C09H6.2	GO:0030054^cellular_component^cell junction`GO:0005737^cellular_component^cytoplasm`GO:0030425^cellular_component^dendrite`GO:0043197^cellular_component^dendritic spine`GO:0005794^cellular_component^Golgi apparatus`GO:0032580^cellular_component^Golgi cisterna membrane`GO:0000138^cellular_component^Golgi trans cisterna`GO:0043005^cellular_component^neuron projection`GO:0043025^cellular_component^n…	.
TRINITY_DN202998_c0_g1	TRINITY_DN202998_c0_g1_i1	.	.	.	.	.	.	.	.	.	.	.	.
TRINITY_DN202920_c0_g1	TRINITY_DN202920_c0_g1_i1	.	.	.	.	.	.	.	.	.	.	.	.
TRINITY_DN202920_c1_g1	TRINITY_DN202920_c1_g1_i1	.	.	.	.	.	.	.	.	.	.	.	.
TRINITY_DN202917_c0_g1	TRINITY_DN202917_c0_g1_i1	SER3_DROME^SER3_DROME^Q:77-811,H:40-272^36.84%ID^E:1e-28^RecName: Full=Serine protease 3;^Eukaryota; Metazoa; Ecdysozoa; Arthropoda; Hexapoda; Insecta; Pterygota; Neoptera; Holometabola; Diptera; Brachycera; Muscomorpha; Ephydroidea; Drosophilidae; Drosophila; Sophophora	.	TRINITY_DN202917_c0_g1_i1.p1	2-931[+]	SER3_DROME^SER3_DROME^Q:24-270,H:38-272^36.546%ID^E:2.22e-31^RecName: Full=Serine protease 3;^Eukaryota; Metazoa; Ecdysozoa; Arthropoda; Hexapoda; Insecta; Pterygota; Neoptera; Holometabola; Diptera; Brachycera; Muscomorpha; Ephydroidea; Drosophilidae; Drosophila; Sophophora	PF00089.26^Trypsin^Trypsin^27-261^E:5.1e-35	.	.	COG5640^protease	KEGG:dme:Dmel_CG31039	GO:0004175^molecular_function^endopeptidase activity`GO:0004252^molecular_function^serine-type endopeptidase activity`GO:0006508^biological_process^proteolysis	GO:0004252^molecular_function^serine-type endopeptidase activity`GO:0006508^biological_process^proteolysis
TRINITY_DN202951_c0_g1	TRINITY_DN202951_c0_g1_i1	SYL_ACIBS^SYL_ACIBS^Q:618-1,H:33-238^97.57%ID^E:1e-135^RecName: Full=Leucine--tRNA ligase {ECO:0000255|HAMAP-Rule:MF_00049};^Bacteria; Proteobacteria; Gammaproteobacteria; Pseudomonadales; Moraxellaceae; Acinetobacter; Acinetobacter calcoaceticus/baumannii complex	.	TRINITY_DN202951_c0_g1_i1.p1	1-618[-]	SYL_ACIBY^SYL_ACIBY^Q:1-206,H:33-238^97.573%ID^E:2.4e-146^RecName: Full=Leucine--tRNA ligase {ECO:0000255|HAMAP-Rule:MF_00049};^Bacteria; Proteobacteria; Gammaproteobacteria; Pseudomonadales; Moraxellaceae; Acinetobacter; Acinetobacter calcoaceticus/baumannii complex	PF09334.11^tRNA-synt_1g^tRNA synthetases class I (M)^9-145^E:1.1e-20`PF00133.22^tRNA-synt_1^tRNA synthetases class I (I, L, M and V)^15-146^E:1.9e-25	.	.	.	KEGG:aby:ABAYE3244`KO:K01869	GO:0005737^cellular_component^cytoplasm`GO:0002161^molecular_function^aminoacyl-tRNA editing activity`GO:0005524^molecular_function^ATP binding`GO:0004823^molecular_function^leucine-tRNA ligase activity`GO:0006429^biological_process^leucyl-tRNA aminoacylation	GO:0000166^molecular_function^nucleotide binding`GO:0004812^molecular_function^aminoacyl-tRNA ligase activity`GO:0005524^molecular_function^ATP binding`GO:0006418^biological_process^tRNA aminoacylation for protein translation
TRINITY_DN202961_c0_g1	TRINITY_DN202961_c0_g1_i1	.	.	.	.	.	.	.	.	.	.	.	.
TRINITY_DN202962_c0_g1	TRINITY_DN202962_c0_g1_i1	.	.	.	.	.	.	.	.	.	.	.	.
TRINITY_DN202940_c0_g1	TRINITY_DN202940_c0_g1_i1	.	.	TRINITY_DN202940_c0_g1_i1.p1	3-332[+]	.	.	.	.	.	.	.	.
TRINITY_DN202922_c0_g1	TRINITY_DN202922_c0_g1_i1	SMC3_RAT^SMC3_RAT^Q:624-547,H:1122-1147^100%ID^E:2e-09^RecName: Full=Structural maintenance of chromosomes protein 3;^Eukaryota; Metazoa; Chordata; Craniata; Vertebrata; Euteleostomi; Mammalia; Eutheria; Euarchontoglires; Glires; Rodentia; Myomorpha; Muroidea; Muridae; Murinae; Rattus	.	.	.	.	.	.	.	COG1196^Required for chromosome condensation and partitioning (By similarity)	.	GO:0005604^cellular_component^basement membrane`GO:0000785^cellular_component^chromatin`GO:0000775^cellular_component^chromosome, centromeric region`GO:0030893^cellular_component^meiotic cohesin complex`GO:0097431^cellular_component^mitotic spindle pole`GO:0016363^cellular_component^nuclear matrix`GO:0005524^molecular_function^ATP binding`GO:0070840^molecular_function^dynein complex binding`GO:00…	.
TRINITY_DN202992_c0_g1	TRINITY_DN202992_c0_g1_i1	.	.	.	.	.	.	.	.	.	.	.	.
TRINITY_DN202924_c0_g1	TRINITY_DN202924_c0_g1_i1	SCOT1_HUMAN^SCOT1_HUMAN^Q:7-405,H:319-451^100%ID^E:4e-89^RecName: Full=Succinyl-CoA:3-ketoacid coenzyme A transferase 1, mitochondrial;^Eukaryota; Metazoa; Chordata; Craniata; Vertebrata; Euteleostomi; Mammalia; Eutheria; Euarchontoglires; Primates; Haplorrhini; Catarrhini; Hominidae; Homo	.	TRINITY_DN202924_c0_g1_i1.p1	1-405[+]	SCOT1_HUMAN^SCOT1_HUMAN^Q:3-135,H:319-451^100%ID^E:1.19e-90^RecName: Full=Succinyl-CoA:3-ketoacid coenzyme A transferase 1, mitochondrial;^Eukaryota; Metazoa; Chordata; Craniata; Vertebrata; Euteleostomi; Mammalia; Eutheria; Euarchontoglires; Primates; Haplorrhini; Catarrhini; Hominidae; Homo	PF01144.23^CoA_trans^Coenzyme A transferase^4-133^E:3.6e-32	.	.	COG1788^Key enzyme for ketone body catabolism. Transfers the CoA moiety from succinate to acetoacetate. Formation of the enzyme-CoA intermediate proceeds via an unstable anhydride species formed between the carboxylate groups of the enzyme and substrate (By similarity)`COG2057^Key enzyme for ketone body catabolism. Transfers the CoA moiety from succinate to acetoacetate. Formation of the enzyme-C…	KEGG:hsa:5019`KO:K01027	GO:0005759^cellular_component^mitochondrial matrix`GO:0005739^cellular_component^mitochondrion`GO:0005654^cellular_component^nucleoplasm`GO:0008260^molecular_function^3-oxoacid CoA-transferase activity`GO:0042803^molecular_function^protein homodimerization activity`GO:0060612^biological_process^adipose tissue development`GO:0007420^biological_process^brain development`GO:0046950^biological_proces…	GO:0008410^molecular_function^CoA-transferase activity
TRINITY_DN202999_c0_g1	TRINITY_DN202999_c0_g1_i1	.	.	.	.	.	.	.	.	.	.	.	.
TRINITY_DN202996_c0_g1	TRINITY_DN202996_c0_g1_i1	.	.	.	.	.	.	.	.	.	.	.	.
TRINITY_DN202993_c0_g1	TRINITY_DN202993_c0_g1_i1	.	.	.	.	.	.	.	.	.	.	.	.
TRINITY_DN202902_c0_g1	TRINITY_DN202902_c0_g1_i1	.	.	.	.	.	.	.	.	.	.	.	.
TRINITY_DN202936_c0_g1	TRINITY_DN202936_c0_g1_i1	.	.	.	.	.	.	.	.	.	.	.	.
TRINITY_DN202948_c0_g1	TRINITY_DN202948_c0_g1_i1	.	.	.	.	.	.	.	.	.	.	.	.
TRINITY_DN202948_c0_g1	TRINITY_DN202948_c0_g1_i2	.	.	.	.	.	.	.	.	.	.	.	.
TRINITY_DN202973_c0_g1	TRINITY_DN202973_c0_g1_i1	.	.	.	.	.	.	.	.	.	.	.	.
TRINITY_DN202946_c0_g1	TRINITY_DN202946_c0_g1_i1	.	.	.	.	.	.	.	.	.	.	.	.
TRINITY_DN202918_c0_g1	TRINITY_DN202918_c0_g1_i1	.	.	.	.	.	.	.	.	.	.	.	.
TRINITY_DN202918_c0_g2	TRINITY_DN202918_c0_g2_i1	.	.	.	.	.	.	.	.	.	.	.	.
TRINITY_DN202981_c0_g1	TRINITY_DN202981_c0_g1_i1	AMIB_ECOLI^AMIB_ECOLI^Q:409-38,H:192-315^52.42%ID^E:2e-37^RecName: Full=N-acetylmuramoyl-L-alanine amidase AmiB;^Bacteria; Proteobacteria; Gammaproteobacteria; Enterobacterales; Enterobacteriaceae; Escherichia	.	TRINITY_DN202981_c0_g1_i1.p1	2-544[-]	AMIB_ECOLI^AMIB_ECOLI^Q:46-169,H:192-315^52.419%ID^E:7.56e-39^RecName: Full=N-acetylmuramoyl-L-alanine amidase AmiB;^Bacteria; Proteobacteria; Gammaproteobacteria; Enterobacterales; Enterobacteriaceae; Escherichia	PF01520.18^Amidase_3^N-acetylmuramoyl-L-alanine amidase^48-153^E:4.9e-29	.	.	COG0860^n-acetylmuramoyl-l-alanine amidase	KEGG:ecj:JW4127`KEGG:eco:b4169`KO:K01448	GO:0030288^cellular_component^outer membrane-bounded periplasmic space`GO:0008745^molecular_function^N-acetylmuramoyl-L-alanine amidase activity`GO:0071555^biological_process^cell wall organization`GO:0043093^biological_process^FtsZ-dependent cytokinesis`GO:0009253^biological_process^peptidoglycan catabolic process	GO:0008745^molecular_function^N-acetylmuramoyl-L-alanine amidase activity`GO:0009253^biological_process^peptidoglycan catabolic process
TRINITY_DN202941_c0_g1	TRINITY_DN202941_c0_g1_i1	.	.	.	.	.	.	.	.	.	.	.	.
TRINITY_DN202954_c0_g1	TRINITY_DN202954_c0_g1_i1	.	.	.	.	.	.	.	.	.	.	.	.
TRINITY_DN202945_c0_g1	TRINITY_DN202945_c0_g1_i1	.	.	.	.	.	.	.	.	.	.	.	.
TRINITY_DN202988_c0_g1	TRINITY_DN202988_c0_g1_i1	.	.	.	.	.	.	.	.	.	.	.	.
TRINITY_DN202929_c0_g1	TRINITY_DN202929_c0_g1_i1	.	.	.	.	.	.	.	.	.	.	.	.
TRINITY_DN202990_c0_g1	TRINITY_DN202990_c0_g1_i1	.	.	.	.	.	.	.	.	.	.	.	.
TRINITY_DN202991_c0_g1	TRINITY_DN202991_c0_g1_i1	.	.	.	.	.	.	.	.	.	.	.	.
TRINITY_DN202965_c0_g1	TRINITY_DN202965_c0_g1_i1	.	.	.	.	.	.	.	.	.	.	.	.
TRINITY_DN202909_c0_g1	TRINITY_DN202909_c0_g1_i1	.	.	.	.	.	.	.	.	.	.	.	.
TRINITY_DN202911_c0_g1	TRINITY_DN202911_c0_g1_i1	UVRA_NEIMA^UVRA_NEIMA^Q:11-418,H:668-803^77.21%ID^E:2e-70^RecName: Full=UvrABC system protein A {ECO:0000255|HAMAP-Rule:MF_00205};^Bacteria; Proteobacteria; Betaproteobacteria; Neisseriales; Neisseriaceae; Neisseria	.	TRINITY_DN202911_c0_g1_i1.p2	2-418[+]	UVRA_NEIMA^UVRA_NEIMA^Q:4-139,H:668-803^77.206%ID^E:3.62e-71^RecName: Full=UvrABC system protein A {ECO:0000255|HAMAP-Rule:MF_00205};^Bacteria; Proteobacteria; Betaproteobacteria; Neisseriales; Neisseriaceae; Neisseria	.	.	.	.	KEGG:nma:NMA1159`KO:K03701	GO:0005737^cellular_component^cytoplasm`GO:0009380^cellular_component^excinuclease repair complex`GO:0005524^molecular_function^ATP binding`GO:0016887^molecular_function^ATPase activity`GO:0003677^molecular_function^DNA binding`GO:0009381^molecular_function^excinuclease ABC activity`GO:0008270^molecular_function^zinc ion binding`GO:0006289^biological_process^nucleotide-excision repair`GO:0009432^…	.
TRINITY_DN202911_c1_g1	TRINITY_DN202911_c1_g1_i1	UVRA_VITST^UVRA_VITST^Q:254-3,H:387-470^80.95%ID^E:4e-41^RecName: Full=UvrABC system protein A;^Bacteria; Proteobacteria; Betaproteobacteria; Neisseriales; Neisseriaceae; Vitreoscilla`UVRA_VITST^UVRA_VITST^Q:140-6,H:82-126^51.11%ID^E:4e-06^RecName: Full=UvrABC system protein A;^Bacteria; Proteobacteria; Betaproteobacteria; Neisseriales; Neisseriaceae; Vitreoscilla	.	.	.	.	.	.	.	.	.	GO:0005737^cellular_component^cytoplasm`GO:0009380^cellular_component^excinuclease repair complex`GO:0005524^molecular_function^ATP binding`GO:0016887^molecular_function^ATPase activity`GO:0003677^molecular_function^DNA binding`GO:0046872^molecular_function^metal ion binding`GO:0004518^molecular_function^nuclease activity`GO:0006289^biological_process^nucleotide-excision repair`GO:0009432^biologi…	.
TRINITY_DN202957_c0_g1	TRINITY_DN202957_c0_g1_i1	.	.	.	.	.	.	.	.	.	.	.	.
TRINITY_DN202969_c0_g1	TRINITY_DN202969_c0_g1_i1	.	.	.	.	.	.	.	.	.	.	.	.
TRINITY_DN202928_c0_g1	TRINITY_DN202928_c0_g1_i1	FKBP_NEIMA^FKBP_NEIMA^Q:88-2,H:70-98^79.31%ID^E:1e-06^RecName: Full=FK506-binding protein;^Bacteria; Proteobacteria; Betaproteobacteria; Neisseriales; Neisseriaceae; Neisseria	.	.	.	.	.	.	.	.	KEGG:nma:NMA0273`KO:K01802	GO:0003755^molecular_function^peptidyl-prolyl cis-trans isomerase activity	.
TRINITY_DN202928_c0_g1	TRINITY_DN202928_c0_g1_i2	FKBP_NEIMA^FKBP_NEIMA^Q:88-2,H:70-98^79.31%ID^E:1e-06^RecName: Full=FK506-binding protein;^Bacteria; Proteobacteria; Betaproteobacteria; Neisseriales; Neisseriaceae; Neisseria	.	.	.	.	.	.	.	.	KEGG:nma:NMA0273`KO:K01802	GO:0003755^molecular_function^peptidyl-prolyl cis-trans isomerase activity	.
TRINITY_DN202978_c0_g1	TRINITY_DN202978_c0_g1_i1	.	.	.	.	.	.	.	.	.	.	.	.
TRINITY_DN202905_c0_g1	TRINITY_DN202905_c0_g1_i1	NEMA_ECOLI^NEMA_ECOLI^Q:459-43,H:220-365^39.46%ID^E:2e-08^RecName: Full=N-ethylmaleimide reductase {ECO:0000303|PubMed:9013822};^Bacteria; Proteobacteria; Gammaproteobacteria; Enterobacterales; Enterobacteriaceae; Escherichia	.	TRINITY_DN202905_c0_g1_i1.p2	40-462[-]	OPR2_ARATH^OPR2_ARATH^Q:1-140,H:222-370^38%ID^E:1.4e-22^RecName: Full=12-oxophytodienoate reductase 2 {ECO:0000303|PubMed:10333582};^Eukaryota; Viridiplantae; Streptophyta; Embryophyta; Tracheophyta; Spermatophyta; Magnoliophyta; eudicotyledons; Gunneridae; Pentapetalae; rosids; malvids; Brassicales; Brassicaceae; Camelineae; Arabidopsis	PF00724.20^Oxidored_FMN^NADH:flavin oxidoreductase / NADH oxidase family^9-119^E:2.6e-06	.	.	COG1902^NADH flavin oxidoreductase, NADH oxidase	KEGG:ath:AT1G76690`KO:K05894	GO:0005737^cellular_component^cytoplasm`GO:0016629^molecular_function^12-oxophytodienoate reductase activity`GO:0010181^molecular_function^FMN binding`GO:0016491^molecular_function^oxidoreductase activity`GO:0031408^biological_process^oxylipin biosynthetic process`GO:0009611^biological_process^response to wounding	GO:0010181^molecular_function^FMN binding`GO:0016491^molecular_function^oxidoreductase activity`GO:0055114^biological_process^oxidation-reduction process
TRINITY_DN202989_c0_g1	TRINITY_DN202989_c0_g1_i1	HOLB_BUCBP^HOLB_BUCBP^Q:538-389,H:141-190^30%ID^E:0.0002^RecName: Full=DNA polymerase III subunit delta';^Bacteria; Proteobacteria; Gammaproteobacteria; Enterobacterales; Erwiniaceae; Buchnera	.	TRINITY_DN202989_c0_g1_i1.p2	2-538[-]	HOLB_BUCBP^HOLB_BUCBP^Q:1-50,H:141-190^30%ID^E:0.000104^RecName: Full=DNA polymerase III subunit delta';^Bacteria; Proteobacteria; Gammaproteobacteria; Enterobacterales; Erwiniaceae; Buchnera	.	.	.	COG0470^DNA polymerase III subunit delta'	KEGG:bab:bbp_324`KO:K02341	GO:0009360^cellular_component^DNA polymerase III complex`GO:0003677^molecular_function^DNA binding`GO:0003887^molecular_function^DNA-directed DNA polymerase activity`GO:0006260^biological_process^DNA replication	.
TRINITY_DN202995_c0_g1	TRINITY_DN202995_c0_g1_i1	.	.	.	.	.	.	.	.	.	.	.	.
TRINITY_DN202927_c0_g1	TRINITY_DN202927_c0_g1_i1	PSRP_STRMK^PSRP_STRMK^Q:347-3,H:46-160^100%ID^E:2e-77^RecName: Full=Putative phosphoenolpyruvate synthase regulatory protein {ECO:0000255|HAMAP-Rule:MF_01062};^Bacteria; Proteobacteria; Gammaproteobacteria; Xanthomonadales; Xanthomonadaceae; Stenotrophomonas; Stenotrophomonas maltophilia group	.	TRINITY_DN202927_c0_g1_i1.p1	3-347[-]	PSRP_STRMK^PSRP_STRMK^Q:1-115,H:46-160^100%ID^E:5.61e-79^RecName: Full=Putative phosphoenolpyruvate synthase regulatory protein {ECO:0000255|HAMAP-Rule:MF_01062};^Bacteria; Proteobacteria; Gammaproteobacteria; Xanthomonadales; Xanthomonadaceae; Stenotrophomonas; Stenotrophomonas maltophilia group	PF03618.14^Kinase-PPPase^Kinase/pyrophosphorylase^5-115^E:3.4e-21	.	.	COG1806^Bifunctional serine threonine kinase and phosphorylase involved in the regulation of the pyruvate, phosphate dikinase (PPDK) by catalyzing its phosphorylation dephosphorylation (By similarity)	KEGG:sml:Smlt2974`KO:K09773	GO:0043531^molecular_function^ADP binding`GO:0005524^molecular_function^ATP binding`GO:0016776^molecular_function^phosphotransferase activity, phosphate group as acceptor`GO:0004674^molecular_function^protein serine/threonine kinase activity`GO:0006470^biological_process^protein dephosphorylation	GO:0005524^molecular_function^ATP binding`GO:0016772^molecular_function^transferase activity, transferring phosphorus-containing groups
TRINITY_DN202960_c0_g1	TRINITY_DN202960_c0_g1_i1	SV2A_BOVIN^SV2A_BOVIN^Q:4-459,H:230-383^25.97%ID^E:2e-10^RecName: Full=Synaptic vesicle glycoprotein 2A;^Eukaryota; Metazoa; Chordata; Craniata; Vertebrata; Euteleostomi; Mammalia; Eutheria; Laurasiatheria; Cetartiodactyla; Ruminantia; Pecora; Bovidae; Bovinae; Bos	.	TRINITY_DN202960_c0_g1_i1.p1	1-507[+]	SV2C_MOUSE^SV2C_MOUSE^Q:2-167,H:216-386^26.316%ID^E:1.55e-12^RecName: Full=Synaptic vesicle glycoprotein 2C;^Eukaryota; Metazoa; Chordata; Craniata; Vertebrata; Euteleostomi; Mammalia; Eutheria; Euarchontoglires; Glires; Rodentia; Myomorpha; Muroidea; Muridae; Murinae; Mus; Mus	PF00083.24^Sugar_tr^Sugar (and other) transporter^2-146^E:1.6e-09`PF07690.16^MFS_1^Major Facilitator Superfamily^2-136^E:2.8e-09	.	.	ENOG410YQME^synaptic vesicle glycoprotein	KEGG:mmu:75209`KO:K06258	GO:0030054^cellular_component^cell junction`GO:0016021^cellular_component^integral component of membrane`GO:0030285^cellular_component^integral component of synaptic vesicle membrane`GO:0043005^cellular_component^neuron projection`GO:0008021^cellular_component^synaptic vesicle`GO:0030672^cellular_component^synaptic vesicle membrane`GO:0022857^molecular_function^transmembrane transporter activity`…	GO:0022857^molecular_function^transmembrane transporter activity`GO:0055085^biological_process^transmembrane transport`GO:0016021^cellular_component^integral component of membrane
TRINITY_DN202901_c0_g1	TRINITY_DN202901_c0_g1_i1	ACNB_PSEAE^ACNB_PSEAE^Q:2-349,H:454-569^95.69%ID^E:3e-71^RecName: Full=Aconitate hydratase B {ECO:0000250|UniProtKB:P36683};^Bacteria; Proteobacteria; Gammaproteobacteria; Pseudomonadales; Pseudomonadaceae; Pseudomonas	.	TRINITY_DN202901_c0_g1_i1.p2	2-349[+]	ACNB_PSEAE^ACNB_PSEAE^Q:1-116,H:454-569^95.69%ID^E:3e-72^RecName: Full=Aconitate hydratase B {ECO:0000250|UniProtKB:P36683};^Bacteria; Proteobacteria; Gammaproteobacteria; Pseudomonadales; Pseudomonadaceae; Pseudomonas	PF00330.20^Aconitase^Aconitase family (aconitate hydratase)^22-103^E:1.4e-11	.	.	COG1049^Aconitate hydratase 2	KEGG:pae:PA1787`KO:K01682	GO:0005829^cellular_component^cytosol`GO:0047456^molecular_function^2-methylisocitrate dehydratase activity`GO:0051539^molecular_function^4 iron, 4 sulfur cluster binding`GO:0003994^molecular_function^aconitate hydratase activity`GO:0046872^molecular_function^metal ion binding`GO:0003730^molecular_function^mRNA 3'-UTR binding`GO:0003729^molecular_function^mRNA binding`GO:0019629^biological_proces…	.
TRINITY_DN202974_c0_g1	TRINITY_DN202974_c0_g1_i1	.	.	.	.	.	.	.	.	.	.	.	.
TRINITY_DN202931_c0_g1	TRINITY_DN202931_c0_g1_i1	.	.	.	.	.	.	.	.	.	.	.	.
TRINITY_DN202919_c0_g1	TRINITY_DN202919_c0_g1_i1	.	.	.	.	.	.	.	.	.	.	.	.
TRINITY_DN202910_c0_g1	TRINITY_DN202910_c0_g1_i1	.	.	.	.	.	.	.	.	.	.	.	.
TRINITY_DN203543_c0_g1	TRINITY_DN203543_c0_g1_i1	.	.	.	.	.	.	.	.	.	.	.	.
TRINITY_DN203553_c0_g1	TRINITY_DN203553_c0_g1_i1	CFDP1_MOUSE^CFDP1_MOUSE^Q:185-265,H:18-44^100%ID^E:1e-09^RecName: Full=Craniofacial development protein 1;^Eukaryota; Metazoa; Chordata; Craniata; Vertebrata; Euteleostomi; Mammalia; Eutheria; Euarchontoglires; Glires; Rodentia; Myomorpha; Muroidea; Muridae; Murinae; Mus; Mus	.	.	.	.	.	.	.	ENOG4111H9K^Craniofacial development protein	KEGG:mmu:23837	GO:0005604^cellular_component^basement membrane`GO:0000777^cellular_component^condensed chromosome kinetochore`GO:0007155^biological_process^cell adhesion`GO:0007275^biological_process^multicellular organism development`GO:2000270^biological_process^negative regulation of fibroblast apoptotic process`GO:0042127^biological_process^regulation of cell population proliferation`GO:0008360^biological_p…	.
TRINITY_DN203559_c0_g1	TRINITY_DN203559_c0_g1_i1	.	.	.	.	.	.	.	.	.	.	.	.
TRINITY_DN203596_c0_g1	TRINITY_DN203596_c0_g1_i1	.	.	.	.	.	.	.	.	.	.	.	.
TRINITY_DN203514_c0_g1	TRINITY_DN203514_c0_g1_i1	.	.	.	.	.	.	.	.	.	.	.	.
TRINITY_DN203598_c0_g1	TRINITY_DN203598_c0_g1_i1	.	.	.	.	.	.	.	.	.	.	.	.
TRINITY_DN203555_c0_g1	TRINITY_DN203555_c0_g1_i1	.	.	.	.	.	.	.	.	.	.	.	.
TRINITY_DN203548_c0_g1	TRINITY_DN203548_c0_g1_i1	.	.	.	.	.	.	.	.	.	.	.	.
TRINITY_DN203519_c0_g1	TRINITY_DN203519_c0_g1_i1	RS3_ACIAC^RS3_ACIAC^Q:145-216,H:254-277^91.67%ID^E:2e-05^RecName: Full=30S ribosomal protein S3 {ECO:0000255|HAMAP-Rule:MF_01309};^Bacteria; Proteobacteria; Betaproteobacteria; Burkholderiales; Comamonadaceae; Acidovorax	.	.	.	.	.	.	.	COG0092^Binds the lower part of the 30S subunit head. Binds mRNA in the 70S ribosome, positioning it for translation (By similarity)	KEGG:aav:Aave_0344`KO:K02982	GO:0015935^cellular_component^small ribosomal subunit`GO:0003729^molecular_function^mRNA binding`GO:0019843^molecular_function^rRNA binding`GO:0003735^molecular_function^structural constituent of ribosome`GO:0006412^biological_process^translation	.
TRINITY_DN203551_c0_g1	TRINITY_DN203551_c0_g1_i1	.	.	.	.	.	.	.	.	.	.	.	.
TRINITY_DN203540_c0_g1	TRINITY_DN203540_c0_g1_i1	.	.	.	.	.	.	.	.	.	.	.	.
TRINITY_DN203577_c0_g1	TRINITY_DN203577_c0_g1_i1	STML2_BOVIN^STML2_BOVIN^Q:2-79,H:88-113^80.77%ID^E:9e-06^RecName: Full=Stomatin-like protein 2, mitochondrial;^Eukaryota; Metazoa; Chordata; Craniata; Vertebrata; Euteleostomi; Mammalia; Eutheria; Laurasiatheria; Cetartiodactyla; Ruminantia; Pecora; Bovidae; Bovinae; Bos	.	.	.	.	.	.	.	COG0330^Band 7 protein	KEGG:bta:510324	GO:0005856^cellular_component^cytoskeleton`GO:0019897^cellular_component^extrinsic component of plasma membrane`GO:0045121^cellular_component^membrane raft`GO:0005743^cellular_component^mitochondrial inner membrane`GO:0005758^cellular_component^mitochondrial intermembrane space`GO:1901612^molecular_function^cardiolipin binding`GO:0035710^biological_process^CD4-positive, alpha-beta T cell activati…	.
TRINITY_DN203502_c0_g1	TRINITY_DN203502_c0_g1_i1	CH044_HUMAN^CH044_HUMAN^Q:105-236,H:35-78^65.91%ID^E:9e-10^RecName: Full=Putative uncharacterized protein C8orf44;^Eukaryota; Metazoa; Chordata; Craniata; Vertebrata; Euteleostomi; Mammalia; Eutheria; Euarchontoglires; Primates; Haplorrhini; Catarrhini; Hominidae; Homo	.	.	.	.	.	.	.	ENOG41113P7^chromosome 8 open reading frame 44	KEGG:hsa:56260	GO:0005654^cellular_component^nucleoplasm	.
TRINITY_DN203584_c0_g1	TRINITY_DN203584_c0_g1_i1	.	.	.	.	.	.	.	.	.	.	.	.
TRINITY_DN203525_c0_g1	TRINITY_DN203525_c0_g1_i1	FGE_STRCO^FGE_STRCO^Q:205-41,H:138-187^53.57%ID^E:2e-07^RecName: Full=Formylglycine-generating enzyme {ECO:0000303|PubMed:18390551, ECO:0000303|PubMed:25931126};^Bacteria; Actinobacteria; Streptomycetales; Streptomycetaceae; Streptomyces; Streptomyces albidoflavus group	.	TRINITY_DN203525_c0_g1_i1.p2	2-331[-]	FGE_STRCO^FGE_STRCO^Q:43-97,H:138-187^53.571%ID^E:8.83e-08^RecName: Full=Formylglycine-generating enzyme {ECO:0000303|PubMed:18390551, ECO:0000303|PubMed:25931126};^Bacteria; Actinobacteria; Streptomycetales; Streptomycetaceae; Streptomyces; Streptomyces albidoflavus group	PF03781.16^FGE-sulfatase^Sulfatase-modifying factor enzyme 1^21-98^E:3.2e-22	.	.	COG1262^Sulphatase-modifying factor protein	KEGG:sco:SCO7548	GO:0005509^molecular_function^calcium ion binding`GO:1903135^molecular_function^cupric ion binding`GO:0120147^molecular_function^Formylglycine-generating oxidase activity`GO:0043687^biological_process^post-translational protein modification`GO:0018158^biological_process^protein oxidation	.
TRINITY_DN203563_c0_g1	TRINITY_DN203563_c0_g1_i1	PSTS_PSEAI^PSTS_PSEAI^Q:502-2,H:1-167^86.83%ID^E:4e-86^RecName: Full=Phosphate-binding protein PstS;^Bacteria; Proteobacteria; Gammaproteobacteria; Pseudomonadales; Pseudomonadaceae; Pseudomonas	.	TRINITY_DN203563_c0_g1_i1.p3	2-502[-]	PSTS_PSEAI^PSTS_PSEAI^Q:1-167,H:1-167^86.826%ID^E:1.73e-98^RecName: Full=Phosphate-binding protein PstS;^Bacteria; Proteobacteria; Gammaproteobacteria; Pseudomonadales; Pseudomonadaceae; Pseudomonas	PF12849.7^PBP_like_2^PBP superfamily domain^37-164^E:1.9e-20	sigP:1^22^0.7^YES	.	COG0226^phosphate abc transporter	.	GO:0005576^cellular_component^extracellular region`GO:0042597^cellular_component^periplasmic space`GO:0042301^molecular_function^phosphate ion binding`GO:0007155^biological_process^cell adhesion`GO:0009405^biological_process^pathogenesis`GO:0006817^biological_process^phosphate ion transport	.
TRINITY_DN203600_c0_g1	TRINITY_DN203600_c0_g1_i1	.	.	.	.	.	.	.	.	.	.	.	.
TRINITY_DN203581_c0_g1	TRINITY_DN203581_c0_g1_i1	.	.	.	.	.	.	.	.	.	.	.	.
TRINITY_DN203581_c0_g2	TRINITY_DN203581_c0_g2_i1	.	.	.	.	.	.	.	.	.	.	.	.
TRINITY_DN203549_c0_g1	TRINITY_DN203549_c0_g1_i1	.	.	.	.	.	.	.	.	.	.	.	.
TRINITY_DN203509_c0_g1	TRINITY_DN203509_c0_g1_i1	.	.	.	.	.	.	.	.	.	.	.	.
TRINITY_DN203597_c0_g1	TRINITY_DN203597_c0_g1_i1	OXLD1_MOUSE^OXLD1_MOUSE^Q:443-616,H:139-196^46.55%ID^E:5e-10^RecName: Full=Oxidoreductase-like domain-containing protein 1;^Eukaryota; Metazoa; Chordata; Craniata; Vertebrata; Euteleostomi; Mammalia; Eutheria; Euarchontoglires; Glires; Rodentia; Myomorpha; Muroidea; Muridae; Murinae; Mus; Mus	.	TRINITY_DN203597_c0_g1_i1.p1	299-631[+]	OXLD1_MOUSE^OXLD1_MOUSE^Q:49-106,H:139-196^46.552%ID^E:1.62e-11^RecName: Full=Oxidoreductase-like domain-containing protein 1;^Eukaryota; Metazoa; Chordata; Craniata; Vertebrata; Euteleostomi; Mammalia; Eutheria; Euarchontoglires; Glires; Rodentia; Myomorpha; Muroidea; Muridae; Murinae; Mus; Mus	PF09791.9^Oxidored-like^Oxidoreductase-like protein, N-terminal^49-72^E:4.6e-07	.	.	ENOG4112D6M^oxidoreductase-like domain containing 1	KEGG:mmu:66431	GO:0005739^cellular_component^mitochondrion	.
TRINITY_DN203504_c0_g1	TRINITY_DN203504_c0_g1_i1	CH044_HUMAN^CH044_HUMAN^Q:142-2,H:37-83^57.45%ID^E:4e-08^RecName: Full=Putative uncharacterized protein C8orf44;^Eukaryota; Metazoa; Chordata; Craniata; Vertebrata; Euteleostomi; Mammalia; Eutheria; Euarchontoglires; Primates; Haplorrhini; Catarrhini; Hominidae; Homo	.	.	.	.	.	.	.	ENOG41113P7^chromosome 8 open reading frame 44	KEGG:hsa:56260	GO:0005654^cellular_component^nucleoplasm	.
TRINITY_DN203544_c0_g1	TRINITY_DN203544_c0_g1_i1	ALGJ_PSEPK^ALGJ_PSEPK^Q:660-1,H:113-332^90.91%ID^E:9e-146^RecName: Full=Probable alginate O-acetylase AlgJ;^Bacteria; Proteobacteria; Gammaproteobacteria; Pseudomonadales; Pseudomonadaceae; Pseudomonas	.	TRINITY_DN203544_c0_g1_i1.p2	1-660[-]	ALGJ_PSEPK^ALGJ_PSEPK^Q:1-220,H:113-332^90.909%ID^E:1.19e-147^RecName: Full=Probable alginate O-acetylase AlgJ;^Bacteria; Proteobacteria; Gammaproteobacteria; Pseudomonadales; Pseudomonadaceae; Pseudomonas	PF16822.5^ALGX^SGNH hydrolase-like domain, acetyltransferase AlgX^2-220^E:9.5e-79	.	.	ENOG4111JB9^Together with AlgI and AlgF, forms an inner membrane complex which probably interacts with the alginate polymerization- transport complex and adds acetyl groups at the O-2 and O-3 positions of polymannuronic acid. Acetylation of alginate	KEGG:ppu:PP_1279`KO:K19295	GO:0042597^cellular_component^periplasmic space`GO:0005886^cellular_component^plasma membrane`GO:0016746^molecular_function^transferase activity, transferring acyl groups`GO:0042121^biological_process^alginic acid biosynthetic process	.
TRINITY_DN203531_c0_g1	TRINITY_DN203531_c0_g1_i1	GFOD1_XENTR^GFOD1_XENTR^Q:1615-419,H:1-388^43.73%ID^E:1e-111^RecName: Full=Glucose-fructose oxidoreductase domain-containing protein 1;^Eukaryota; Metazoa; Chordata; Craniata; Vertebrata; Euteleostomi; Amphibia; Batrachia; Anura; Pipoidea; Pipidae; Xenopodinae; Xenopus; Silurana	.	TRINITY_DN203531_c0_g1_i1.p1	413-1615[-]	GFOD1_XENTR^GFOD1_XENTR^Q:1-399,H:1-388^43.735%ID^E:5.43e-117^RecName: Full=Glucose-fructose oxidoreductase domain-containing protein 1;^Eukaryota; Metazoa; Chordata; Craniata; Vertebrata; Euteleostomi; Amphibia; Batrachia; Anura; Pipoidea; Pipidae; Xenopodinae; Xenopus; Silurana	PF01408.22^GFO_IDH_MocA^Oxidoreductase family, NAD-binding Rossmann fold^5-112^E:4.3e-14	.	.	COG0673^oxidoreductase	KEGG:xtr:394777	GO:0005576^cellular_component^extracellular region`GO:0016491^molecular_function^oxidoreductase activity	GO:0016491^molecular_function^oxidoreductase activity
TRINITY_DN203520_c0_g1	TRINITY_DN203520_c0_g1_i1	.	.	.	.	.	.	.	.	.	.	.	.
TRINITY_DN203542_c0_g1	TRINITY_DN203542_c0_g1_i1	.	.	.	.	.	.	.	.	.	.	.	.
TRINITY_DN203524_c0_g1	TRINITY_DN203524_c0_g1_i1	.	.	.	.	.	.	.	.	.	.	.	.
TRINITY_DN203594_c0_g1	TRINITY_DN203594_c0_g1_i1	.	.	.	.	.	.	.	.	.	.	.	.
TRINITY_DN203576_c0_g1	TRINITY_DN203576_c0_g1_i1	.	.	.	.	.	.	.	.	.	.	.	.
TRINITY_DN203583_c0_g1	TRINITY_DN203583_c0_g1_i1	DYH12_RAT^DYH12_RAT^Q:455-3,H:1188-1338^84.11%ID^E:3e-85^RecName: Full=Dynein heavy chain 12, axonemal;^Eukaryota; Metazoa; Chordata; Craniata; Vertebrata; Euteleostomi; Mammalia; Eutheria; Euarchontoglires; Glires; Rodentia; Myomorpha; Muroidea; Muridae; Murinae; Rattus	.	TRINITY_DN203583_c0_g1_i1.p1	3-455[-]	DYH12_RAT^DYH12_RAT^Q:1-151,H:1188-1338^84.106%ID^E:8.59e-87^RecName: Full=Dynein heavy chain 12, axonemal;^Eukaryota; Metazoa; Chordata; Craniata; Vertebrata; Euteleostomi; Mammalia; Eutheria; Euarchontoglires; Glires; Rodentia; Myomorpha; Muroidea; Muridae; Murinae; Rattus	PF12774.7^AAA_6^Hydrolytic ATP binding site of dynein motor region^26-151^E:2e-68	.	.	.	.	GO:0005929^cellular_component^cilium`GO:0005737^cellular_component^cytoplasm`GO:0030286^cellular_component^dynein complex`GO:0005874^cellular_component^microtubule`GO:0005524^molecular_function^ATP binding`GO:0008569^molecular_function^ATP-dependent microtubule motor activity, minus-end-directed`GO:0045505^molecular_function^dynein intermediate chain binding`GO:0045503^molecular_function^dynein l…	GO:0005524^molecular_function^ATP binding
TRINITY_DN203578_c0_g1	TRINITY_DN203578_c0_g1_i1	.	.	.	.	.	.	.	.	.	.	.	.
TRINITY_DN203556_c0_g1	TRINITY_DN203556_c0_g1_i1	.	.	.	.	.	.	.	.	.	.	.	.
TRINITY_DN203518_c0_g1	TRINITY_DN203518_c0_g1_i1	.	.	.	.	.	.	.	.	.	.	.	.
TRINITY_DN203506_c0_g1	TRINITY_DN203506_c0_g1_i1	SENP6_HUMAN^SENP6_HUMAN^Q:570-1,H:676-865^92.63%ID^E:9e-93^RecName: Full=Sentrin-specific protease 6;^Eukaryota; Metazoa; Chordata; Craniata; Vertebrata; Euteleostomi; Mammalia; Eutheria; Euarchontoglires; Primates; Haplorrhini; Catarrhini; Hominidae; Homo	.	TRINITY_DN203506_c0_g1_i1.p1	1-570[-]	SENP6_HUMAN^SENP6_HUMAN^Q:1-190,H:676-865^92.632%ID^E:1.23e-121^RecName: Full=Sentrin-specific protease 6;^Eukaryota; Metazoa; Chordata; Craniata; Vertebrata; Euteleostomi; Mammalia; Eutheria; Euarchontoglires; Primates; Haplorrhini; Catarrhini; Hominidae; Homo	PF02902.19^Peptidase_C48^Ulp1 protease family, C-terminal catalytic domain^5-136^E:4.7e-22	.	.	COG5160^SUMO1 sentrin specific peptidase	KEGG:hsa:26054`KO:K08595	GO:0005737^cellular_component^cytoplasm`GO:0005829^cellular_component^cytosol`GO:0005654^cellular_component^nucleoplasm`GO:0005634^cellular_component^nucleus`GO:0070139^molecular_function^SUMO-specific endopeptidase activity`GO:0016926^biological_process^protein desumoylation`GO:0070646^biological_process^protein modification by small protein removal`GO:0016925^biological_process^protein sumoylat…	GO:0008234^molecular_function^cysteine-type peptidase activity`GO:0006508^biological_process^proteolysis
TRINITY_DN203545_c0_g1	TRINITY_DN203545_c0_g1_i1	.	.	.	.	.	.	.	.	.	.	.	.
TRINITY_DN203532_c0_g1	TRINITY_DN203532_c0_g1_i1	.	.	.	.	.	.	.	.	.	.	.	.
TRINITY_DN203505_c0_g1	TRINITY_DN203505_c0_g1_i1	YLBK_BACSU^YLBK_BACSU^Q:1-600,H:62-260^31.84%ID^E:1e-25^RecName: Full=Uncharacterized NTE family protein YlbK;^Bacteria; Firmicutes; Bacilli; Bacillales; Bacillaceae; Bacillus	.	TRINITY_DN203505_c0_g1_i1.p1	1-654[+]	YLBK_BACSU^YLBK_BACSU^Q:1-200,H:62-260^31.841%ID^E:2.8e-27^RecName: Full=Uncharacterized NTE family protein YlbK;^Bacteria; Firmicutes; Bacilli; Bacillales; Bacillaceae; Bacillus	PF01734.22^Patatin^Patatin-like phospholipase^59-104^E:4.7e-08	.	.	COG1752^K07001 NTE family protein	KEGG:bsu:BSU15040`KO:K07001	GO:0004622^molecular_function^lysophospholipase activity`GO:0016042^biological_process^lipid catabolic process`GO:0046470^biological_process^phosphatidylcholine metabolic process	GO:0006629^biological_process^lipid metabolic process
TRINITY_DN203588_c0_g1	TRINITY_DN203588_c0_g1_i1	.	.	.	.	.	.	.	.	.	.	.	.
TRINITY_DN203537_c0_g1	TRINITY_DN203537_c0_g1_i1	.	.	.	.	.	.	.	.	.	.	.	.
TRINITY_DN203586_c0_g1	TRINITY_DN203586_c0_g1_i1	.	.	TRINITY_DN203586_c0_g1_i1.p1	455-817[-]	.	.	.	.	.	.	.	.
TRINITY_DN203501_c0_g1	TRINITY_DN203501_c0_g1_i1	.	.	TRINITY_DN203501_c0_g1_i1.p1	2-349[+]	.	.	.	.	.	.	.	.
TRINITY_DN203546_c0_g1	TRINITY_DN203546_c0_g1_i1	YHJE_ECOLI^YHJE_ECOLI^Q:290-12,H:29-121^60.22%ID^E:1e-23^RecName: Full=Inner membrane metabolite transport protein YhjE;^Bacteria; Proteobacteria; Gammaproteobacteria; Enterobacterales; Enterobacteriaceae; Escherichia	.	TRINITY_DN203546_c0_g1_i1.p2	3-341[-]	SHIA_ECOLI^SHIA_ECOLI^Q:8-110,H:19-121^53.398%ID^E:3.19e-32^RecName: Full=Shikimate transporter;^Bacteria; Proteobacteria; Gammaproteobacteria; Enterobacterales; Enterobacteriaceae; Escherichia	PF00083.24^Sugar_tr^Sugar (and other) transporter^15-104^E:1.1e-07	.	.	ENOG410XP7I^Transporter	KEGG:ecj:JW1962`KEGG:eco:b1981`KO:K08172	GO:0016021^cellular_component^integral component of membrane`GO:0005886^cellular_component^plasma membrane`GO:0015530^molecular_function^shikimate transmembrane transporter activity`GO:0015293^molecular_function^symporter activity`GO:0015733^biological_process^shikimate transmembrane transport	GO:0022857^molecular_function^transmembrane transporter activity`GO:0055085^biological_process^transmembrane transport`GO:0016021^cellular_component^integral component of membrane
TRINITY_DN203565_c0_g1	TRINITY_DN203565_c0_g1_i1	.	.	.	.	.	.	.	.	.	.	.	.
TRINITY_DN203569_c0_g1	TRINITY_DN203569_c0_g1_i1	HIS8_ACIBT^HIS8_ACIBT^Q:224-3,H:16-89^87.84%ID^E:2e-37^RecName: Full=Histidinol-phosphate aminotransferase {ECO:0000255|HAMAP-Rule:MF_01023};^Bacteria; Proteobacteria; Gammaproteobacteria; Pseudomonadales; Moraxellaceae; Acinetobacter; Acinetobacter calcoaceticus/baumannii complex	.	.	.	.	.	.	.	.	KEGG:acb:A1S_0688`KO:K00817	GO:0004400^molecular_function^histidinol-phosphate transaminase activity`GO:0030170^molecular_function^pyridoxal phosphate binding`GO:0000105^biological_process^histidine biosynthetic process	.
TRINITY_DN203517_c0_g1	TRINITY_DN203517_c0_g1_i1	.	.	.	.	.	.	.	.	.	.	.	.
TRINITY_DN203587_c0_g1	TRINITY_DN203587_c0_g1_i1	CCAP_MANSE^CCAP_MANSE^Q:791-420,H:1-123^79.03%ID^E:2e-60^RecName: Full=Cardioactive peptide;^Eukaryota; Metazoa; Ecdysozoa; Arthropoda; Hexapoda; Insecta; Pterygota; Neoptera; Holometabola; Lepidoptera; Glossata; Ditrysia; Bombycoidea; Sphingidae; Sphinginae; Sphingini; Manduca	.	TRINITY_DN203587_c0_g1_i1.p1	417-878[-]	CCAP_MANSE^CCAP_MANSE^Q:30-153,H:1-123^79.032%ID^E:4.69e-64^RecName: Full=Cardioactive peptide;^Eukaryota; Metazoa; Ecdysozoa; Arthropoda; Hexapoda; Insecta; Pterygota; Neoptera; Holometabola; Lepidoptera; Glossata; Ditrysia; Bombycoidea; Sphingidae; Sphinginae; Sphingini; Manduca	PF11105.8^CCAP^Arthropod cardioacceleratory peptide 2a^35-151^E:3.2e-40	.	.	.	.	GO:0005576^cellular_component^extracellular region`GO:0005184^molecular_function^neuropeptide hormone activity`GO:0007218^biological_process^neuropeptide signaling pathway`GO:0045823^biological_process^positive regulation of heart contraction	.
TRINITY_DN203503_c0_g1	TRINITY_DN203503_c0_g1_i1	.	.	.	.	.	.	.	.	.	.	.	.
TRINITY_DN203573_c0_g1	TRINITY_DN203573_c0_g1_i1	COBL_PSEAE^COBL_PSEAE^Q:326-15,H:129-232^67.31%ID^E:8e-35^RecName: Full=Precorrin-6Y C(5,15)-methyltransferase [decarboxylating];^Bacteria; Proteobacteria; Gammaproteobacteria; Pseudomonadales; Pseudomonadaceae; Pseudomonas	.	TRINITY_DN203573_c0_g1_i1.p1	3-326[-]	COBL_PSEAE^COBL_PSEAE^Q:1-104,H:129-232^67.308%ID^E:1.09e-35^RecName: Full=Precorrin-6Y C(5,15)-methyltransferase [decarboxylating];^Bacteria; Proteobacteria; Gammaproteobacteria; Pseudomonadales; Pseudomonadaceae; Pseudomonas	.	.	.	COG2241^precorrin-6y C5,15-methyltransferase`COG2242^precorrin-6y C5,15-methyltransferase	KEGG:pae:PA2907`KO:K00595	GO:0046025^molecular_function^precorrin-6Y C5,15-methyltransferase (decarboxylating) activity`GO:0008276^molecular_function^protein methyltransferase activity`GO:0009236^biological_process^cobalamin biosynthetic process	.
TRINITY_DN203512_c0_g1	TRINITY_DN203512_c0_g1_i1	ACCC_HAEIN^ACCC_HAEIN^Q:200-3,H:54-119^74.24%ID^E:3e-20^RecName: Full=Biotin carboxylase;^Bacteria; Proteobacteria; Gammaproteobacteria; Pasteurellales; Pasteurellaceae; Haemophilus	.	.	.	.	.	.	.	COG0439^acetyl-CoA carboxylase biotin carboxylase	KEGG:hin:HI0972`KO:K01961	GO:0003989^molecular_function^acetyl-CoA carboxylase activity`GO:0005524^molecular_function^ATP binding`GO:0004075^molecular_function^biotin carboxylase activity`GO:0046872^molecular_function^metal ion binding`GO:0006633^biological_process^fatty acid biosynthetic process`GO:2001295^biological_process^malonyl-CoA biosynthetic process	.
TRINITY_DN203533_c0_g1	TRINITY_DN203533_c0_g1_i1	.	.	.	.	.	.	.	.	.	.	.	.
TRINITY_DN203522_c0_g1	TRINITY_DN203522_c0_g1_i1	.	.	TRINITY_DN203522_c0_g1_i1.p1	3-308[+]	.	.	.	.	.	.	.	.
TRINITY_DN203562_c0_g1	TRINITY_DN203562_c0_g1_i1	.	.	.	.	.	.	.	.	.	.	.	.
TRINITY_DN201559_c0_g1	TRINITY_DN201559_c0_g1_i1	.	.	.	.	.	.	.	.	.	.	.	.
TRINITY_DN201532_c0_g1	TRINITY_DN201532_c0_g1_i1	.	.	TRINITY_DN201532_c0_g1_i1.p1	1-522[+]	.	.	.	.	.	.	.	.
TRINITY_DN201508_c0_g1	TRINITY_DN201508_c0_g1_i1	.	.	.	.	.	.	.	.	.	.	.	.
TRINITY_DN201510_c0_g1	TRINITY_DN201510_c0_g1_i1	PUUC_ECOLI^PUUC_ECOLI^Q:222-473,H:7-90^48.81%ID^E:6e-15^RecName: Full=NADP/NAD-dependent aldehyde dehydrogenase PuuC {ECO:0000303|PubMed:1840553};^Bacteria; Proteobacteria; Gammaproteobacteria; Enterobacterales; Enterobacteriaceae; Escherichia	.	TRINITY_DN201510_c0_g1_i1.p1	99-485[-]	.	.	.	.	.	.	.	.
TRINITY_DN201509_c0_g1	TRINITY_DN201509_c0_g1_i1	.	.	.	.	.	.	.	.	.	.	.	.
TRINITY_DN201568_c1_g1	TRINITY_DN201568_c1_g1_i1	.	.	.	.	.	.	.	.	.	.	.	.
TRINITY_DN201568_c2_g1	TRINITY_DN201568_c2_g1_i1	.	.	.	.	.	.	.	.	.	.	.	.
TRINITY_DN201515_c0_g1	TRINITY_DN201515_c0_g1_i1	PUCJ_BACSU^PUCJ_BACSU^Q:325-2,H:215-321^27.78%ID^E:3e-09^RecName: Full=Uric acid permease PucJ;^Bacteria; Firmicutes; Bacilli; Bacillales; Bacillaceae; Bacillus	.	TRINITY_DN201515_c0_g1_i1.p1	2-328[-]	PUCJ_BACSU^PUCJ_BACSU^Q:2-109,H:215-321^27.778%ID^E:9.47e-10^RecName: Full=Uric acid permease PucJ;^Bacteria; Firmicutes; Bacilli; Bacillales; Bacillaceae; Bacillus	PF00860.20^Xan_ur_permease^Permease family^2-109^E:1.8e-20	sigP:1^38^0.568^YES	.	COG2233^permease	KEGG:bsu:BSU32430`KO:K16170	GO:0005887^cellular_component^integral component of plasma membrane`GO:0042907^molecular_function^xanthine transmembrane transporter activity`GO:0042906^biological_process^xanthine transport	GO:0022857^molecular_function^transmembrane transporter activity`GO:0055085^biological_process^transmembrane transport`GO:0016020^cellular_component^membrane
TRINITY_DN201504_c0_g1	TRINITY_DN201504_c0_g1_i1	.	.	.	.	.	.	.	.	.	.	.	.
TRINITY_DN201593_c0_g1	TRINITY_DN201593_c0_g1_i1	MED10_AEDAE^MED10_AEDAE^Q:685-293,H:1-130^84.73%ID^E:5e-74^RecName: Full=Mediator of RNA polymerase II transcription subunit 10;^Eukaryota; Metazoa; Ecdysozoa; Arthropoda; Hexapoda; Insecta; Pterygota; Neoptera; Holometabola; Diptera; Nematocera; Culicoidea; Culicidae; Culicinae; Aedini; Aedes; Stegomyia	.	TRINITY_DN201593_c0_g1_i1.p1	290-685[-]	MED10_AEDAE^MED10_AEDAE^Q:1-131,H:1-130^84.733%ID^E:5.95e-78^RecName: Full=Mediator of RNA polymerase II transcription subunit 10;^Eukaryota; Metazoa; Ecdysozoa; Arthropoda; Hexapoda; Insecta; Pterygota; Neoptera; Holometabola; Diptera; Nematocera; Culicoidea; Culicidae; Culicinae; Aedini; Aedes; Stegomyia	PF09748.9^Med10^Transcription factor subunit Med10 of Mediator complex^9-125^E:3.6e-38	.	.	ENOG4111QA2^Component of the Mediator complex, a coactivator involved in the regulated transcription of nearly all RNA polymerase II-dependent genes. Mediator functions as a bridge to convey information from gene-specific regulatory proteins to the basal RNA polymerase II transcription machinery. Mediator is recruited to promoters by direct interactions with regulatory proteins and serves as a sc…	KEGG:aag:5564532`KO:K15151	GO:0016592^cellular_component^mediator complex`GO:0003712^molecular_function^transcription coregulator activity`GO:0006357^biological_process^regulation of transcription by RNA polymerase II	GO:0003712^molecular_function^transcription coregulator activity`GO:0006357^biological_process^regulation of transcription by RNA polymerase II`GO:0016592^cellular_component^mediator complex
TRINITY_DN201535_c0_g1	TRINITY_DN201535_c0_g1_i1	LAPB_ECOLI^LAPB_ECOLI^Q:3-248,H:70-152^51.81%ID^E:3e-15^RecName: Full=Lipopolysaccharide assembly protein B {ECO:0000255|HAMAP-Rule:MF_00994, ECO:0000303|PubMed:24722986};^Bacteria; Proteobacteria; Gammaproteobacteria; Enterobacterales; Enterobacteriaceae; Escherichia	.	.	.	.	.	.	.	COG2956^tetratricopeptide repeat protein	KEGG:ecj:JW1272`KEGG:eco:b1280`KO:K19804	GO:0005829^cellular_component^cytosol`GO:0005887^cellular_component^integral component of plasma membrane`GO:0031235^cellular_component^intrinsic component of the cytoplasmic side of the plasma membrane`GO:0005506^molecular_function^iron ion binding`GO:0046872^molecular_function^metal ion binding`GO:0008653^biological_process^lipopolysaccharide metabolic process`GO:0046890^biological_process^regu…	.
TRINITY_DN201536_c0_g1	TRINITY_DN201536_c0_g1_i1	Y294_AZOVD^Y294_AZOVD^Q:178-333,H:93-144^55.77%ID^E:2e-10^RecName: Full=UPF0758 protein Avin_02940;^Bacteria; Proteobacteria; Gammaproteobacteria; Pseudomonadales; Pseudomonadaceae; Azotobacter	.	TRINITY_DN201536_c0_g1_i1.p1	1-333[+]	Y294_AZOVD^Y294_AZOVD^Q:60-111,H:93-144^55.769%ID^E:1.54e-10^RecName: Full=UPF0758 protein Avin_02940;^Bacteria; Proteobacteria; Gammaproteobacteria; Pseudomonadales; Pseudomonadaceae; Azotobacter	PF04002.15^RadC^RadC-like JAB domain^70-110^E:0.00013	.	.	COG2003^DNA repair protein (RadC	KEGG:avn:Avin_02940`KO:K03630	GO:0046872^molecular_function^metal ion binding`GO:0008237^molecular_function^metallopeptidase activity	.
TRINITY_DN201562_c0_g1	TRINITY_DN201562_c0_g1_i1	NFSB_SALTY^NFSB_SALTY^Q:234-1,H:90-167^51.28%ID^E:5e-13^RecName: Full=Oxygen-insensitive NAD(P)H nitroreductase;^Bacteria; Proteobacteria; Gammaproteobacteria; Enterobacterales; Enterobacteriaceae; Salmonella	.	.	.	.	.	.	.	COG0778^nitroreductase	KEGG:stm:STM0578`KO:K10679	GO:0005829^cellular_component^cytosol`GO:0016020^cellular_component^membrane`GO:0018545^molecular_function^NAD(P)H nitroreductase activity`GO:0016491^molecular_function^oxidoreductase activity`GO:0046256^biological_process^2,4,6-trinitrotoluene catabolic process	.
TRINITY_DN201575_c0_g1	TRINITY_DN201575_c0_g1_i1	.	.	.	.	.	.	.	.	.	.	.	.
TRINITY_DN201531_c0_g1	TRINITY_DN201531_c0_g1_i1	.	.	.	.	.	.	.	.	.	.	.	.
TRINITY_DN201528_c0_g1	TRINITY_DN201528_c0_g1_i1	IN21B_ORYSJ^IN21B_ORYSJ^Q:389-3,H:13-141^72.09%ID^E:2e-64^RecName: Full=Protein IN2-1 homolog B;^Eukaryota; Viridiplantae; Streptophyta; Embryophyta; Tracheophyta; Spermatophyta; Magnoliophyta; Liliopsida; Poales; Poaceae; BOP clade; Oryzoideae; Oryzeae; Oryzinae; Oryza; Oryza sativa	.	TRINITY_DN201528_c0_g1_i1.p1	3-458[-]	IN21B_ORYSJ^IN21B_ORYSJ^Q:24-152,H:13-141^72.093%ID^E:7.19e-66^RecName: Full=Protein IN2-1 homolog B;^Eukaryota; Viridiplantae; Streptophyta; Embryophyta; Tracheophyta; Spermatophyta; Magnoliophyta; Liliopsida; Poales; Poaceae; BOP clade; Oryzoideae; Oryzeae; Oryzinae; Oryza; Oryza sativa	PF13417.6^GST_N_3^Glutathione S-transferase, N-terminal domain^47-123^E:1.6e-18`PF13409.6^GST_N_2^Glutathione S-transferase, N-terminal domain^53-118^E:4.4e-12	.	.	ENOG410XSIX^glutathione Stransferase	KEGG:osa:4332455`KO:K00799	GO:0010731^biological_process^protein glutathionylation	GO:0005515^molecular_function^protein binding
TRINITY_DN201530_c0_g1	TRINITY_DN201530_c0_g1_i1	.	.	.	.	.	.	.	.	.	.	.	.
TRINITY_DN201520_c0_g1	TRINITY_DN201520_c0_g1_i1	.	.	.	.	.	.	.	.	.	.	.	.
TRINITY_DN201511_c0_g1	TRINITY_DN201511_c0_g1_i1	.	.	TRINITY_DN201511_c0_g1_i1.p2	1-420[-]	.	.	.	.	.	.	.	.
TRINITY_DN201522_c0_g1	TRINITY_DN201522_c0_g1_i1	.	.	.	.	.	.	.	.	.	.	.	.
TRINITY_DN201505_c0_g1	TRINITY_DN201505_c0_g1_i1	.	.	.	.	.	.	.	.	.	.	.	.
TRINITY_DN201598_c0_g1	TRINITY_DN201598_c0_g1_i1	PNTB_SHIFL^PNTB_SHIFL^Q:4-237,H:153-230^61.54%ID^E:3e-22^RecName: Full=NAD(P) transhydrogenase subunit beta;^Bacteria; Proteobacteria; Gammaproteobacteria; Enterobacterales; Enterobacteriaceae; Shigella	.	.	.	.	.	.	.	COG1282^The transhydrogenation between NADH and NADP is coupled to respiration and ATP hydrolysis and functions as a proton pump across the membrane (By similarity)	KEGG:sfl:SF1623`KEGG:sfx:S1755`KO:K00325	GO:0016021^cellular_component^integral component of membrane`GO:0005886^cellular_component^plasma membrane`GO:0008750^molecular_function^NAD(P)+ transhydrogenase (AB-specific) activity`GO:0050661^molecular_function^NADP binding	.
TRINITY_DN201524_c0_g1	TRINITY_DN201524_c0_g1_i1	FOXL2_MOUSE^FOXL2_MOUSE^Q:1176-1511,H:31-139^71.68%ID^E:2e-42^RecName: Full=Forkhead box protein L2;^Eukaryota; Metazoa; Chordata; Craniata; Vertebrata; Euteleostomi; Mammalia; Eutheria; Euarchontoglires; Glires; Rodentia; Myomorpha; Muroidea; Muridae; Murinae; Mus; Mus	.	TRINITY_DN201524_c0_g1_i1.p1	795-2252[+]	FOXL2_MOUSE^FOXL2_MOUSE^Q:122-239,H:25-139^68.908%ID^E:5.03e-46^RecName: Full=Forkhead box protein L2;^Eukaryota; Metazoa; Chordata; Craniata; Vertebrata; Euteleostomi; Mammalia; Eutheria; Euarchontoglires; Glires; Rodentia; Myomorpha; Muroidea; Muridae; Murinae; Mus; Mus	PF00250.18^Forkhead^Forkhead domain^150-235^E:2e-38	.	.	COG5025^forkhead box	KEGG:mmu:26927`KO:K09405	GO:0045171^cellular_component^intercellular bridge`GO:0005634^cellular_component^nucleus`GO:0043028^molecular_function^cysteine-type endopeptidase regulator activity involved in apoptotic process`GO:0003677^molecular_function^DNA binding`GO:0001228^molecular_function^DNA-binding transcription activator activity, RNA polymerase II-specific`GO:0003700^molecular_function^DNA-binding transcription fa…	GO:0003700^molecular_function^DNA-binding transcription factor activity`GO:0043565^molecular_function^sequence-specific DNA binding`GO:0006355^biological_process^regulation of transcription, DNA-templated
TRINITY_DN201537_c0_g1	TRINITY_DN201537_c0_g1_i1	FAN_HUMAN^FAN_HUMAN^Q:214-2805,H:18-915^39.36%ID^E:0^RecName: Full=Protein FAN;^Eukaryota; Metazoa; Chordata; Craniata; Vertebrata; Euteleostomi; Mammalia; Eutheria; Euarchontoglires; Primates; Haplorrhini; Catarrhini; Hominidae; Homo	.	TRINITY_DN201537_c0_g1_i1.p1	208-2820[+]	FAN_HUMAN^FAN_HUMAN^Q:3-866,H:18-915^39.758%ID^E:0^RecName: Full=Protein FAN;^Eukaryota; Metazoa; Chordata; Craniata; Vertebrata; Euteleostomi; Mammalia; Eutheria; Euarchontoglires; Primates; Haplorrhini; Catarrhini; Hominidae; Homo	PF02138.18^Beach^Beige/BEACH domain^280-552^E:1.5e-113`PF12894.7^ANAPC4_WD40^Anaphase-promoting complex subunit 4 WD40 domain^633-674^E:0.00022`PF00400.32^WD40^WD domain, G-beta repeat^656-691^E:0.00016`PF00400.32^WD40^WD domain, G-beta repeat^832-864^E:0.099	.	.	ENOG410XNQC^beige BEACH domain containing protein	KEGG:hsa:8439`KO:K18953	GO:0005737^cellular_component^cytoplasm`GO:0005829^cellular_component^cytosol`GO:0016230^molecular_function^sphingomyelin phosphodiesterase activator activity`GO:0006672^biological_process^ceramide metabolic process`GO:0043065^biological_process^positive regulation of apoptotic process`GO:2000304^biological_process^positive regulation of ceramide biosynthetic process`GO:0007165^biological_process…	GO:0005515^molecular_function^protein binding
TRINITY_DN201521_c0_g1	TRINITY_DN201521_c0_g1_i1	.	.	.	.	.	.	.	.	.	.	.	.
TRINITY_DN201560_c0_g1	TRINITY_DN201560_c0_g1_i1	.	.	.	.	.	.	.	.	.	.	.	.
TRINITY_DN201543_c0_g1	TRINITY_DN201543_c0_g1_i1	.	.	TRINITY_DN201543_c0_g1_i1.p2	1-393[-]	.	.	.	.	.	.	.	.
TRINITY_DN201503_c0_g1	TRINITY_DN201503_c0_g1_i1	AMPR_RHOCA^AMPR_RHOCA^Q:425-3,H:108-248^60.28%ID^E:1e-33^RecName: Full=HTH-type transcriptional activator AmpR;^Bacteria; Proteobacteria; Alphaproteobacteria; Rhodobacterales; Rhodobacteraceae; Rhodobacter	.	TRINITY_DN201503_c0_g1_i1.p2	3-428[-]	AMPR_RHOCA^AMPR_RHOCA^Q:2-142,H:108-248^60.284%ID^E:5.94e-54^RecName: Full=HTH-type transcriptional activator AmpR;^Bacteria; Proteobacteria; Alphaproteobacteria; Rhodobacterales; Rhodobacteraceae; Rhodobacter	PF03466.20^LysR_substrate^LysR substrate binding domain^2-142^E:1.3e-25	.	.	.	.	GO:0005737^cellular_component^cytoplasm`GO:0003677^molecular_function^DNA binding`GO:0003700^molecular_function^DNA-binding transcription factor activity	.
TRINITY_DN201549_c0_g1	TRINITY_DN201549_c0_g1_i1	.	.	.	.	.	.	.	.	.	.	.	.
TRINITY_DN201527_c0_g1	TRINITY_DN201527_c0_g1_i1	.	.	TRINITY_DN201527_c0_g1_i1.p1	1-375[+]	.	.	.	.	.	.	.	.
TRINITY_DN201599_c0_g1	TRINITY_DN201599_c0_g1_i1	YDCR_ECOLI^YDCR_ECOLI^Q:3-182,H:403-462^41.67%ID^E:3e-07^RecName: Full=Uncharacterized HTH-type transcriptional regulator YdcR;^Bacteria; Proteobacteria; Gammaproteobacteria; Enterobacterales; Enterobacteriaceae; Escherichia	.	.	.	.	.	.	.	COG1167^Transcriptional regulator, gntR family	KEGG:ecj:JW1434`KEGG:eco:b1439	GO:0003677^molecular_function^DNA binding`GO:0003700^molecular_function^DNA-binding transcription factor activity`GO:0030170^molecular_function^pyridoxal phosphate binding`GO:0008483^molecular_function^transaminase activity`GO:1901605^biological_process^alpha-amino acid metabolic process`GO:0006351^biological_process^transcription, DNA-templated	.
TRINITY_DN201558_c0_g1	TRINITY_DN201558_c0_g1_i1	.	.	.	.	.	.	.	.	.	.	.	.
TRINITY_DN201525_c0_g1	TRINITY_DN201525_c0_g1_i1	.	.	.	.	.	.	.	.	.	.	.	.
TRINITY_DN201548_c0_g1	TRINITY_DN201548_c0_g1_i1	.	.	.	.	.	.	.	.	.	.	.	.
TRINITY_DN201512_c0_g1	TRINITY_DN201512_c0_g1_i1	.	.	TRINITY_DN201512_c0_g1_i1.p2	3-491[-]	.	.	sigP:1^25^0.843^YES	.	.	.	.	.
TRINITY_DN201556_c0_g1	TRINITY_DN201556_c0_g1_i1	.	.	.	.	.	.	.	.	.	.	.	.
TRINITY_DN201518_c0_g1	TRINITY_DN201518_c0_g1_i1	.	.	.	.	.	.	.	.	.	.	.	.
TRINITY_DN201538_c0_g1	TRINITY_DN201538_c0_g1_i1	LHGO_ECOLI^LHGO_ECOLI^Q:443-42,H:240-373^61.19%ID^E:9e-51^RecName: Full=L-2-hydroxyglutarate oxidase LhgO {ECO:0000255|HAMAP-Rule:MF_00990};^Bacteria; Proteobacteria; Gammaproteobacteria; Enterobacterales; Enterobacteriaceae; Escherichia	.	TRINITY_DN201538_c0_g1_i1.p1	3-443[-]	LHGO_ECOLI^LHGO_ECOLI^Q:1-147,H:240-386^64.626%ID^E:1.89e-61^RecName: Full=L-2-hydroxyglutarate oxidase LhgO {ECO:0000255|HAMAP-Rule:MF_00990};^Bacteria; Proteobacteria; Gammaproteobacteria; Enterobacterales; Enterobacteriaceae; Escherichia	PF01266.24^DAO^FAD dependent oxidoreductase^2-147^E:8.4e-10	.	.	COG0579^malate dehydrogenase (quinone)	KEGG:ecj:JW2635`KEGG:eco:b2660`KO:K15736	GO:0005737^cellular_component^cytoplasm`GO:0005886^cellular_component^plasma membrane`GO:0003973^molecular_function^(S)-2-hydroxy-acid oxidase activity`GO:0047545^molecular_function^2-hydroxyglutarate dehydrogenase activity`GO:0050660^molecular_function^flavin adenine dinucleotide binding`GO:0034419^molecular_function^L-2-hydroxyglutarate oxidase activity`GO:0052853^molecular_function^long-chain-…	GO:0016491^molecular_function^oxidoreductase activity`GO:0055114^biological_process^oxidation-reduction process
TRINITY_DN201529_c0_g1	TRINITY_DN201529_c0_g1_i1	.	.	.	.	.	.	.	.	.	.	.	.
TRINITY_DN201529_c1_g1	TRINITY_DN201529_c1_g1_i1	.	.	.	.	.	.	.	.	.	.	.	.
TRINITY_DN201580_c0_g1	TRINITY_DN201580_c0_g1_i1	.	.	.	.	.	.	.	.	.	.	.	.
TRINITY_DN201541_c0_g1	TRINITY_DN201541_c0_g1_i1	.	.	.	.	.	.	.	.	.	.	.	.
TRINITY_DN201545_c0_g1	TRINITY_DN201545_c0_g1_i1	.	.	.	.	.	.	.	.	.	.	.	.
TRINITY_DN201547_c0_g1	TRINITY_DN201547_c0_g1_i1	.	.	.	.	.	.	.	.	.	.	.	.
TRINITY_DN201539_c0_g1	TRINITY_DN201539_c0_g1_i1	.	.	.	.	.	.	.	.	.	.	.	.
TRINITY_DN201587_c0_g1	TRINITY_DN201587_c0_g1_i1	MEX3B_HUMAN^MEX3B_HUMAN^Q:2356-1862,H:61-229^80.47%ID^E:1e-62^RecName: Full=RNA-binding protein MEX3B;^Eukaryota; Metazoa; Chordata; Craniata; Vertebrata; Euteleostomi; Mammalia; Eutheria; Euarchontoglires; Primates; Haplorrhini; Catarrhini; Hominidae; Homo`MEX3B_HUMAN^MEX3B_HUMAN^Q:1546-1409,H:523-569^59.57%ID^E:1e-07^RecName: Full=RNA-binding protein MEX3B;^Eukaryota; Metazoa; Chordata; Craniat…	.	TRINITY_DN201587_c0_g1_i1.p1	1406-2524[-]	MEX3B_XENLA^MEX3B_XENLA^Q:1-222,H:1-225^67.373%ID^E:6.05e-94^RecName: Full=RNA-binding protein MEX3B;^Eukaryota; Metazoa; Chordata; Craniata; Vertebrata; Euteleostomi; Amphibia; Batrachia; Anura; Pipoidea; Pipidae; Xenopodinae; Xenopus; Xenopus`MEX3B_XENLA^MEX3B_XENLA^Q:319-372,H:453-507^61.818%ID^E:1.27e-13^RecName: Full=RNA-binding protein MEX3B;^Eukaryota; Metazoa; Chordata; Craniata; Vertebra…	PF00013.29^KH_1^KH domain^64-124^E:1.3e-10`PF00013.29^KH_1^KH domain^155-214^E:7.3e-13`PF13920.6^zf-C3HC4_3^Zinc finger, C3HC4 type (RING finger)^320-365^E:2.3e-11	.	.	.	KEGG:xla:100036990`KO:K15686	GO:0005634^cellular_component^nucleus`GO:0000932^cellular_component^P-body`GO:0046872^molecular_function^metal ion binding`GO:0003723^molecular_function^RNA binding	GO:0003723^molecular_function^RNA binding
TRINITY_DN201566_c0_g1	TRINITY_DN201566_c0_g1_i1	.	.	.	.	.	.	.	.	.	.	.	.
TRINITY_DN201596_c0_g1	TRINITY_DN201596_c0_g1_i1	MFSD1_MOUSE^MFSD1_MOUSE^Q:507-1793,H:30-459^54.52%ID^E:3e-151^RecName: Full=Major facilitator superfamily domain-containing protein 1;^Eukaryota; Metazoa; Chordata; Craniata; Vertebrata; Euteleostomi; Mammalia; Eutheria; Euarchontoglires; Glires; Rodentia; Myomorpha; Muroidea; Muridae; Murinae; Mus; Mus	.	TRINITY_DN201596_c0_g1_i1.p1	456-1997[+]	MFSD1_MOUSE^MFSD1_MOUSE^Q:18-446,H:30-459^54.524%ID^E:7.47e-166^RecName: Full=Major facilitator superfamily domain-containing protein 1;^Eukaryota; Metazoa; Chordata; Craniata; Vertebrata; Euteleostomi; Mammalia; Eutheria; Euarchontoglires; Glires; Rodentia; Myomorpha; Muroidea; Muridae; Murinae; Mus; Mus	PF07690.16^MFS_1^Major Facilitator Superfamily^38-271^E:1.9e-18`PF00083.24^Sugar_tr^Sugar (and other) transporter^64-136^E:1.1e-05`PF07690.16^MFS_1^Major Facilitator Superfamily^259-436^E:2.8e-15	.	.	COG0477^major facilitator Superfamily	KEGG:mmu:66868	GO:0016021^cellular_component^integral component of membrane`GO:0055085^biological_process^transmembrane transport	GO:0055085^biological_process^transmembrane transport`GO:0016021^cellular_component^integral component of membrane`GO:0022857^molecular_function^transmembrane transporter activity
TRINITY_DN201552_c0_g1	TRINITY_DN201552_c0_g1_i1	.	.	.	.	.	.	.	.	.	.	.	.
TRINITY_DN201553_c0_g1	TRINITY_DN201553_c0_g1_i1	SF3B4_HUMAN^SF3B4_HUMAN^Q:1136-504,H:1-211^87.68%ID^E:5e-134^RecName: Full=Splicing factor 3B subunit 4;^Eukaryota; Metazoa; Chordata; Craniata; Vertebrata; Euteleostomi; Mammalia; Eutheria; Euarchontoglires; Primates; Haplorrhini; Catarrhini; Hominidae; Homo	.	TRINITY_DN201553_c0_g1_i1.p1	108-1136[-]	SF3B4_HUMAN^SF3B4_HUMAN^Q:1-211,H:1-211^87.678%ID^E:6.6e-139^RecName: Full=Splicing factor 3B subunit 4;^Eukaryota; Metazoa; Chordata; Craniata; Vertebrata; Euteleostomi; Mammalia; Eutheria; Euarchontoglires; Primates; Haplorrhini; Catarrhini; Hominidae; Homo	PF13893.6^RRM_5^RNA recognition motif. (a.k.a. RRM, RBD, or RNP domain)^11-93^E:0.0033`PF00076.22^RRM_1^RNA recognition motif. (a.k.a. RRM, RBD, or RNP domain)^15-85^E:1.5e-17`PF00076.22^RRM_1^RNA recognition motif. (a.k.a. RRM, RBD, or RNP domain)^102-172^E:9.3e-19	.	.	ENOG410XPT4^Splicing factor 3B subunit 4	KEGG:hsa:10262`KO:K12831	GO:0005730^cellular_component^nucleolus`GO:0005654^cellular_component^nucleoplasm`GO:1990904^cellular_component^ribonucleoprotein complex`GO:0005681^cellular_component^spliceosomal complex`GO:0005689^cellular_component^U12-type spliceosomal complex`GO:0003723^molecular_function^RNA binding`GO:0006397^biological_process^mRNA processing`GO:0000398^biological_process^mRNA splicing, via spliceosome`G…	GO:0003676^molecular_function^nucleic acid binding
TRINITY_DN201513_c0_g1	TRINITY_DN201513_c0_g1_i1	MAIA_PSEPK^MAIA_PSEPK^Q:108-1,H:1-36^80.56%ID^E:3e-11^RecName: Full=Maleate isomerase {ECO:0000255|HAMAP-Rule:MF_00943};^Bacteria; Proteobacteria; Gammaproteobacteria; Pseudomonadales; Pseudomonadaceae; Pseudomonas	.	.	.	.	.	.	.	COG3473^Asp Glu hydantoin racemase	KEGG:ppu:PP_3942`KO:K01799	GO:0050076^molecular_function^maleate isomerase activity`GO:0019439^biological_process^aromatic compound catabolic process`GO:0051289^biological_process^protein homotetramerization	.
TRINITY_DN201557_c0_g1	TRINITY_DN201557_c0_g1_i1	.	.	.	.	.	.	.	.	.	.	.	.
TRINITY_DN201594_c0_g1	TRINITY_DN201594_c0_g1_i1	.	.	.	.	.	.	.	.	.	.	.	.
TRINITY_DN201540_c0_g1	TRINITY_DN201540_c0_g1_i1	TTRB_SALTY^TTRB_SALTY^Q:247-2,H:26-103^48.78%ID^E:1e-19^RecName: Full=Tetrathionate reductase subunit B;^Bacteria; Proteobacteria; Gammaproteobacteria; Enterobacterales; Enterobacteriaceae; Salmonella	.	.	.	.	.	.	.	COG0437^4fe-4S ferredoxin iron-sulfur binding domain protein	KEGG:stm:STM1385`KO:K08358	GO:0042597^cellular_component^periplasmic space`GO:0005886^cellular_component^plasma membrane`GO:0051539^molecular_function^4 iron, 4 sulfur cluster binding`GO:0046872^molecular_function^metal ion binding`GO:0055114^biological_process^oxidation-reduction process	.
TRINITY_DN201571_c0_g1	TRINITY_DN201571_c0_g1_i1	.	.	.	.	.	.	.	.	.	.	.	.
TRINITY_DN201523_c0_g1	TRINITY_DN201523_c0_g1_i1	.	.	.	.	.	.	.	.	.	.	.	.
TRINITY_DN201517_c0_g1	TRINITY_DN201517_c0_g1_i1	.	.	.	.	.	.	.	.	.	.	.	.
TRINITY_DN201586_c0_g1	TRINITY_DN201586_c0_g1_i1	DRK_DROSI^DRK_DROSI^Q:2803-2171,H:1-211^87.2%ID^E:6e-128^RecName: Full=Protein E(sev)2B;^Eukaryota; Metazoa; Ecdysozoa; Arthropoda; Hexapoda; Insecta; Pterygota; Neoptera; Holometabola; Diptera; Brachycera; Muscomorpha; Ephydroidea; Drosophilidae; Drosophila; Sophophora	.	TRINITY_DN201586_c0_g1_i1.p1	2165-2803[-]	DRK_DROSI^DRK_DROSI^Q:1-211,H:1-211^87.204%ID^E:3.9e-141^RecName: Full=Protein E(sev)2B;^Eukaryota; Metazoa; Ecdysozoa; Arthropoda; Hexapoda; Insecta; Pterygota; Neoptera; Holometabola; Diptera; Brachycera; Muscomorpha; Ephydroidea; Drosophilidae; Drosophila; Sophophora	PF00018.28^SH3_1^SH3 domain^4-50^E:1.2e-15`PF14604.6^SH3_9^Variant SH3 domain^5-54^E:5.6e-11`PF07653.17^SH3_2^Variant SH3 domain^5-54^E:5e-09`PF00017.24^SH2^SH2 domain^60-134^E:3.9e-22`PF07653.17^SH3_2^Variant SH3 domain^157-206^E:1.5e-11`PF00018.28^SH3_1^SH3 domain^158-203^E:5.1e-17`PF14604.6^SH3_9^Variant SH3 domain^159-207^E:2e-17	.	.	.	KEGG:dsi:Dsimw501_GD25755`KO:K04364	GO:0005886^cellular_component^plasma membrane`GO:0032991^cellular_component^protein-containing complex`GO:0005154^molecular_function^epidermal growth factor receptor binding`GO:0005118^molecular_function^sevenless binding`GO:0005070^molecular_function^SH3/SH2 adaptor activity`GO:0007173^biological_process^epidermal growth factor receptor signaling pathway`GO:0007427^biological_process^epithelial …	GO:0005515^molecular_function^protein binding
TRINITY_DN201589_c0_g1	TRINITY_DN201589_c0_g1_i1	ENGB_PSEP1^ENGB_PSEP1^Q:244-5,H:1-80^100%ID^E:3e-49^RecName: Full=Probable GTP-binding protein EngB {ECO:0000255|HAMAP-Rule:MF_00321};^Bacteria; Proteobacteria; Gammaproteobacteria; Pseudomonadales; Pseudomonadaceae; Pseudomonas	.	TRINITY_DN201589_c0_g1_i1.p2	2-439[-]	ENGB_PSEP1^ENGB_PSEP1^Q:66-145,H:1-80^100%ID^E:1.03e-51^RecName: Full=Probable GTP-binding protein EngB {ECO:0000255|HAMAP-Rule:MF_00321};^Bacteria; Proteobacteria; Gammaproteobacteria; Pseudomonadales; Pseudomonadaceae; Pseudomonas	PF01926.23^MMR_HSR1^50S ribosome-binding GTPase^98-140^E:1.1e-09	.	.	COG0218^Necessary for normal cell division and for the maintenance of normal septation (By similarity)	KEGG:ppf:Pput_0141`KO:K03978	GO:0005525^molecular_function^GTP binding`GO:0046872^molecular_function^metal ion binding`GO:0000917^biological_process^division septum assembly	GO:0005525^molecular_function^GTP binding
TRINITY_DN201581_c0_g1	TRINITY_DN201581_c0_g1_i1	.	.	.	.	.	.	.	.	.	.	.	.
TRINITY_DN201576_c0_g1	TRINITY_DN201576_c0_g1_i1	.	.	.	.	.	.	.	.	.	.	.	.
TRINITY_DN201588_c0_g1	TRINITY_DN201588_c0_g1_i1	.	.	TRINITY_DN201588_c0_g1_i1.p2	289-636[+]	.	PF06834.11^TraU^TraU protein^36-112^E:5.1e-14	sigP:1^28^0.545^YES	.	.	.	.	.
TRINITY_DN201567_c0_g1	TRINITY_DN201567_c0_g1_i1	FAC15_MYCMM^FAC15_MYCMM^Q:44-238,H:323-387^52.31%ID^E:2e-12^RecName: Full=Long-chain-fatty-acid--CoA ligase FadD15;^Bacteria; Actinobacteria; Corynebacteriales; Mycobacteriaceae; Mycobacterium	.	.	.	.	.	.	.	COG1022^Amp-dependent synthetase and ligase	KEGG:mmi:MMAR_3231`KO:K01897	GO:0005524^molecular_function^ATP binding`GO:0102391^molecular_function^decanoate-CoA ligase activity`GO:0004467^molecular_function^long-chain fatty acid-CoA ligase activity`GO:0006633^biological_process^fatty acid biosynthetic process	.
TRINITY_DN201519_c0_g1	TRINITY_DN201519_c0_g1_i1	.	.	.	.	.	.	.	.	.	.	.	.
TRINITY_DN212982_c0_g1	TRINITY_DN212982_c0_g1_i1	.	.	.	.	.	.	.	.	.	.	.	.
TRINITY_DN212939_c0_g1	TRINITY_DN212939_c0_g1_i1	.	.	.	.	.	.	.	.	.	.	.	.
TRINITY_DN212933_c0_g1	TRINITY_DN212933_c0_g1_i1	.	.	.	.	.	.	.	.	.	.	.	.
TRINITY_DN212961_c0_g1	TRINITY_DN212961_c0_g1_i1	.	.	.	.	.	.	.	.	.	.	.	.
TRINITY_DN212937_c0_g1	TRINITY_DN212937_c0_g1_i1	.	.	TRINITY_DN212937_c0_g1_i1.p3	2-307[-]	.	.	.	.	.	.	.	.
TRINITY_DN212976_c0_g1	TRINITY_DN212976_c0_g1_i1	.	.	.	.	.	.	.	.	.	.	.	.
TRINITY_DN212954_c0_g1	TRINITY_DN212954_c0_g1_i1	.	.	.	.	.	.	.	.	.	.	.	.
TRINITY_DN212935_c0_g1	TRINITY_DN212935_c0_g1_i1	.	.	.	.	.	.	.	.	.	.	.	.
TRINITY_DN212916_c0_g1	TRINITY_DN212916_c0_g1_i1	.	.	.	.	.	.	.	.	.	.	.	.
TRINITY_DN212956_c0_g1	TRINITY_DN212956_c0_g1_i1	YDIK_SHIFL^YDIK_SHIFL^Q:320-6,H:217-320^32.38%ID^E:8e-10^RecName: Full=Putative transport protein YdiK;^Bacteria; Proteobacteria; Gammaproteobacteria; Enterobacterales; Enterobacteriaceae; Shigella	.	TRINITY_DN212956_c0_g1_i1.p1	3-323[-]	YDIK_SHIFL^YDIK_SHIFL^Q:2-106,H:217-320^32.381%ID^E:2.93e-10^RecName: Full=Putative transport protein YdiK;^Bacteria; Proteobacteria; Gammaproteobacteria; Enterobacterales; Enterobacteriaceae; Shigella	PF01594.16^AI-2E_transport^AI-2E family transporter^2-105^E:9.7e-11	.	.	COG0628^Membrane	KEGG:sfl:SF1718`KEGG:sfx:S1850	GO:0016021^cellular_component^integral component of membrane`GO:0005886^cellular_component^plasma membrane	.
TRINITY_DN212911_c0_g1	TRINITY_DN212911_c0_g1_i1	.	.	.	.	.	.	.	.	.	.	.	.
TRINITY_DN212947_c0_g1	TRINITY_DN212947_c0_g1_i1	.	.	.	.	.	.	.	.	.	.	.	.
TRINITY_DN212949_c0_g1	TRINITY_DN212949_c0_g1_i1	.	.	.	.	.	.	.	.	.	.	.	.
TRINITY_DN212972_c0_g1	TRINITY_DN212972_c0_g1_i1	.	.	.	.	.	.	.	.	.	.	.	.
TRINITY_DN212991_c0_g1	TRINITY_DN212991_c0_g1_i1	.	.	.	.	.	.	.	.	.	.	.	.
TRINITY_DN212965_c0_g1	TRINITY_DN212965_c0_g1_i1	.	.	TRINITY_DN212965_c0_g1_i1.p2	48-368[+]	.	.	.	.	.	.	.	.
TRINITY_DN212994_c0_g1	TRINITY_DN212994_c0_g1_i1	POL_SFV3L^POL_SFV3L^Q:50-247,H:830-893^31.82%ID^E:7e-05^RecName: Full=Pro-Pol polyprotein;^Viruses; Ortervirales; Retroviridae; Spumaretrovirinae; Spumavirus	.	.	.	.	.	.	.	.	KEGG:vg:6386654	GO:0030430^cellular_component^host cell cytoplasm`GO:0042025^cellular_component^host cell nucleus`GO:0019012^cellular_component^virion`GO:0004190^molecular_function^aspartic-type endopeptidase activity`GO:0003887^molecular_function^DNA-directed DNA polymerase activity`GO:0046872^molecular_function^metal ion binding`GO:0003723^molecular_function^RNA binding`GO:0003964^molecular_function^RNA-direct…	.
TRINITY_DN212912_c0_g1	TRINITY_DN212912_c0_g1_i1	.	.	TRINITY_DN212912_c0_g1_i1.p2	2-334[-]	.	.	.	.	.	.	.	.
TRINITY_DN212926_c0_g1	TRINITY_DN212926_c0_g1_i1	.	.	.	.	.	.	.	.	.	.	.	.
TRINITY_DN212943_c0_g1	TRINITY_DN212943_c0_g1_i1	MMSA_CAEEL^MMSA_CAEEL^Q:3-434,H:212-355^64.58%ID^E:2e-58^RecName: Full=Probable methylmalonate-semialdehyde dehydrogenase [acylating], mitochondrial;^Eukaryota; Metazoa; Ecdysozoa; Nematoda; Chromadorea; Rhabditida; Rhabditina; Rhabditomorpha; Rhabditoidea; Rhabditidae; Peloderinae; Caenorhabditis	.	.	.	.	.	.	.	ENOG410XNP1^Dehydrogenase	KEGG:cel:CELE_F13D12.4`KO:K00140	GO:0005739^cellular_component^mitochondrion`GO:0000062^molecular_function^fatty-acyl-CoA binding`GO:0018478^molecular_function^malonate-semialdehyde dehydrogenase (acetylating) activity`GO:0004491^molecular_function^methylmalonate-semialdehyde dehydrogenase (acylating) activity`GO:0006210^biological_process^thymine catabolic process`GO:0019859^biological_process^thymine metabolic process`GO:00065…	.
TRINITY_DN212977_c0_g1	TRINITY_DN212977_c0_g1_i1	.	.	.	.	.	.	.	.	.	.	.	.
TRINITY_DN212983_c0_g1	TRINITY_DN212983_c0_g1_i1	.	.	.	.	.	.	.	.	.	.	.	.
TRINITY_DN212919_c0_g1	TRINITY_DN212919_c0_g1_i1	.	.	.	.	.	.	.	.	.	.	.	.
TRINITY_DN212928_c0_g1	TRINITY_DN212928_c0_g1_i1	.	.	.	.	.	.	.	.	.	.	.	.
TRINITY_DN212955_c0_g1	TRINITY_DN212955_c0_g1_i1	.	.	.	.	.	.	.	.	.	.	.	.
TRINITY_DN212910_c0_g1	TRINITY_DN212910_c0_g1_i1	.	.	.	.	.	.	.	.	.	.	.	.
TRINITY_DN212923_c0_g1	TRINITY_DN212923_c0_g1_i1	.	.	.	.	.	.	.	.	.	.	.	.
TRINITY_DN212970_c0_g1	TRINITY_DN212970_c0_g1_i1	.	.	.	.	.	.	.	.	.	.	.	.
TRINITY_DN212960_c0_g1	TRINITY_DN212960_c0_g1_i1	.	.	.	.	.	.	.	.	.	.	.	.
TRINITY_DN212995_c0_g1	TRINITY_DN212995_c0_g1_i1	.	.	.	.	.	.	.	.	.	.	.	.
TRINITY_DN212990_c0_g1	TRINITY_DN212990_c0_g1_i1	YENB_YERET^YENB_YERET^Q:577-2,H:480-675^45.69%ID^E:3e-46^RecName: Full=Toxin subunit YenB {ECO:0000303|PubMed:21278295};^Bacteria; Proteobacteria; Gammaproteobacteria; Enterobacterales; Yersiniaceae; Yersinia	.	TRINITY_DN212990_c0_g1_i1.p1	2-577[-]	YENB_YERET^YENB_YERET^Q:1-192,H:480-675^45.685%ID^E:1.96e-47^RecName: Full=Toxin subunit YenB {ECO:0000303|PubMed:21278295};^Bacteria; Proteobacteria; Gammaproteobacteria; Enterobacterales; Yersiniaceae; Yersinia	.	.	.	.	.	GO:0005737^cellular_component^cytoplasm	.
TRINITY_DN212971_c0_g1	TRINITY_DN212971_c0_g1_i1	.	.	.	.	.	.	.	.	.	.	.	.
TRINITY_DN212942_c0_g1	TRINITY_DN212942_c0_g1_i1	.	.	.	.	.	.	.	.	.	.	.	.
TRINITY_DN212967_c0_g1	TRINITY_DN212967_c0_g1_i1	.	.	.	.	.	.	.	.	.	.	.	.
TRINITY_DN212927_c0_g1	TRINITY_DN212927_c0_g1_i1	.	.	.	.	.	.	.	.	.	.	.	.
TRINITY_DN212952_c0_g1	TRINITY_DN212952_c0_g1_i1	.	.	.	.	.	.	.	.	.	.	.	.
TRINITY_DN212951_c0_g1	TRINITY_DN212951_c0_g1_i1	.	.	.	.	.	.	.	.	.	.	.	.
TRINITY_DN212997_c0_g1	TRINITY_DN212997_c0_g1_i1	.	.	.	.	.	.	.	.	.	.	.	.
TRINITY_DN212930_c0_g1	TRINITY_DN212930_c0_g1_i1	.	.	.	.	.	.	.	.	.	.	.	.
TRINITY_DN212901_c0_g1	TRINITY_DN212901_c0_g1_i1	CYDD_ECOLI^CYDD_ECOLI^Q:341-3,H:183-297^52.17%ID^E:3e-16^RecName: Full=ATP-binding/permease protein CydD;^Bacteria; Proteobacteria; Gammaproteobacteria; Enterobacterales; Enterobacteriaceae; Escherichia	.	TRINITY_DN212901_c0_g1_i1.p1	3-341[-]	CYDD_ECOLI^CYDD_ECOLI^Q:1-113,H:183-297^52.174%ID^E:7.55e-30^RecName: Full=ATP-binding/permease protein CydD;^Bacteria; Proteobacteria; Gammaproteobacteria; Enterobacterales; Enterobacteriaceae; Escherichia	PF00664.23^ABC_membrane^ABC transporter transmembrane region^11-89^E:8.8e-08	.	.	COG4988^cysteine transport	KEGG:ecj:JW0870`KEGG:eco:b0887`KO:K16013	GO:0043190^cellular_component^ATP-binding cassette (ABC) transporter complex`GO:0005887^cellular_component^integral component of plasma membrane`GO:0016020^cellular_component^membrane`GO:0005886^cellular_component^plasma membrane`GO:0005524^molecular_function^ATP binding`GO:0016887^molecular_function^ATPase activity`GO:0042626^molecular_function^ATPase activity, coupled to transmembrane movement …	GO:0005524^molecular_function^ATP binding`GO:0042626^molecular_function^ATPase activity, coupled to transmembrane movement of substances`GO:0055085^biological_process^transmembrane transport`GO:0016021^cellular_component^integral component of membrane
TRINITY_DN212986_c0_g1	TRINITY_DN212986_c0_g1_i1	.	.	.	.	.	.	.	.	.	.	.	.
TRINITY_DN212904_c0_g1	TRINITY_DN212904_c0_g1_i1	.	.	.	.	.	.	.	.	.	.	.	.
TRINITY_DN212959_c0_g1	TRINITY_DN212959_c0_g1_i1	.	.	.	.	.	.	.	.	.	.	.	.
TRINITY_DN212907_c0_g1	TRINITY_DN212907_c0_g1_i1	.	.	.	.	.	.	.	.	.	.	.	.
TRINITY_DN212938_c0_g1	TRINITY_DN212938_c0_g1_i1	.	.	.	.	.	.	.	.	.	.	.	.
TRINITY_DN212984_c0_g1	TRINITY_DN212984_c0_g1_i1	.	.	.	.	.	.	.	.	.	.	.	.
TRINITY_DN212941_c0_g1	TRINITY_DN212941_c0_g1_i1	Y1051_HAEIN^Y1051_HAEIN^Q:17-226,H:328-397^44.29%ID^E:3e-17^RecName: Full=Uncharacterized ABC transporter ATP-binding protein HI_1051;^Bacteria; Proteobacteria; Gammaproteobacteria; Pasteurellales; Pasteurellaceae; Haemophilus	.	.	.	.	.	.	.	COG1132^(ABC) transporter	KEGG:hin:HI1051`KO:K18893	GO:0016021^cellular_component^integral component of membrane`GO:0005886^cellular_component^plasma membrane`GO:0005524^molecular_function^ATP binding`GO:0042626^molecular_function^ATPase activity, coupled to transmembrane movement of substances	.
TRINITY_DN212940_c0_g1	TRINITY_DN212940_c0_g1_i1	GMAS_METUF^GMAS_METUF^Q:260-3,H:352-437^90.7%ID^E:1e-48^RecName: Full=Glutamate--methylamine ligase {ECO:0000303|PubMed:19943898};^Bacteria; Proteobacteria; Betaproteobacteria; Nitrosomonadales; Sterolibacteriaceae; Methyloversatilis	.	.	.	.	.	.	.	COG0174^glutamine synthetase	.	GO:0005524^molecular_function^ATP binding`GO:0004356^molecular_function^glutamate-ammonia ligase activity`GO:0047943^molecular_function^glutamate-methylamine ligase activity`GO:0006542^biological_process^glutamine biosynthetic process	.
TRINITY_DN212988_c0_g1	TRINITY_DN212988_c0_g1_i1	.	.	.	.	.	.	.	.	.	.	.	.
TRINITY_DN213000_c0_g1	TRINITY_DN213000_c0_g1_i1	.	.	.	.	.	.	.	.	.	.	.	.
TRINITY_DN212915_c0_g1	TRINITY_DN212915_c0_g1_i1	.	.	.	.	.	.	.	.	.	.	.	.
TRINITY_DN212946_c0_g1	TRINITY_DN212946_c0_g1_i1	.	.	.	.	.	.	.	.	.	.	.	.
TRINITY_DN212981_c0_g1	TRINITY_DN212981_c0_g1_i1	.	.	TRINITY_DN212981_c0_g1_i1.p1	232-987[-]	.	.	.	.	.	.	.	.
TRINITY_DN212944_c0_g1	TRINITY_DN212944_c0_g1_i1	PANB_PSEFS^PANB_PSEFS^Q:2-241,H:36-115^81.25%ID^E:5e-40^RecName: Full=3-methyl-2-oxobutanoate hydroxymethyltransferase {ECO:0000255|HAMAP-Rule:MF_00156};^Bacteria; Proteobacteria; Gammaproteobacteria; Pseudomonadales; Pseudomonadaceae; Pseudomonas	.	.	.	.	.	.	.	COG0413^Catalyzes the reversible reaction in which hydroxymethyl group from 5,10-methylenetetrahydrofolate is tranferred onto alpha-ketoisovalerate to form ketopantoate (By similarity)	KEGG:pfs:PFLU_5241`KO:K00606	GO:0005737^cellular_component^cytoplasm`GO:0003864^molecular_function^3-methyl-2-oxobutanoate hydroxymethyltransferase activity`GO:0046872^molecular_function^metal ion binding`GO:0015940^biological_process^pantothenate biosynthetic process	.
TRINITY_DN212963_c0_g1	TRINITY_DN212963_c0_g1_i1	.	.	.	.	.	.	.	.	.	.	.	.
TRINITY_DN212934_c0_g1	TRINITY_DN212934_c0_g1_i1	.	.	.	.	.	.	.	.	.	.	.	.
TRINITY_DN212924_c0_g1	TRINITY_DN212924_c0_g1_i1	.	.	.	.	.	.	.	.	.	.	.	.
TRINITY_DN212936_c0_g1	TRINITY_DN212936_c0_g1_i1	.	.	.	.	.	.	.	.	.	.	.	.
TRINITY_DN212908_c0_g1	TRINITY_DN212908_c0_g1_i1	.	.	.	.	.	.	.	.	.	.	.	.
TRINITY_DN209801_c0_g1	TRINITY_DN209801_c0_g1_i1	.	.	.	.	.	.	.	.	.	.	.	.
TRINITY_DN209847_c0_g1	TRINITY_DN209847_c0_g1_i1	.	.	.	.	.	.	.	.	.	.	.	.
TRINITY_DN209861_c0_g1	TRINITY_DN209861_c0_g1_i1	.	.	.	.	.	.	.	.	.	.	.	.
TRINITY_DN209845_c0_g1	TRINITY_DN209845_c0_g1_i1	.	.	.	.	.	.	.	.	.	.	.	.
TRINITY_DN209881_c0_g1	TRINITY_DN209881_c0_g1_i1	.	.	.	.	.	.	.	.	.	.	.	.
TRINITY_DN209806_c0_g1	TRINITY_DN209806_c0_g1_i1	.	.	.	.	.	.	.	.	.	.	.	.
TRINITY_DN209858_c0_g1	TRINITY_DN209858_c0_g1_i1	.	.	.	.	.	.	.	.	.	.	.	.
TRINITY_DN209802_c0_g1	TRINITY_DN209802_c0_g1_i1	.	.	.	.	.	.	.	.	.	.	.	.
TRINITY_DN209875_c0_g1	TRINITY_DN209875_c0_g1_i1	HR3_MANSE^HR3_MANSE^Q:3-62,H:398-417^95%ID^E:2e-05^RecName: Full=Probable nuclear hormone receptor HR3;^Eukaryota; Metazoa; Ecdysozoa; Arthropoda; Hexapoda; Insecta; Pterygota; Neoptera; Holometabola; Lepidoptera; Glossata; Ditrysia; Bombycoidea; Sphingidae; Sphinginae; Sphingini; Manduca	.	.	.	.	.	.	.	.	.	GO:0005634^cellular_component^nucleus`GO:0003700^molecular_function^DNA-binding transcription factor activity`GO:0043565^molecular_function^sequence-specific DNA binding`GO:0003707^molecular_function^steroid hormone receptor activity`GO:0008270^molecular_function^zinc ion binding	.
TRINITY_DN209842_c0_g1	TRINITY_DN209842_c0_g1_i1	Y1225_METJA^Y1225_METJA^Q:771-277,H:100-276^28.02%ID^E:6e-12^RecName: Full=Uncharacterized protein MJ1225;^Archaea; Euryarchaeota; Methanomada group; Methanococci; Methanococcales; Methanocaldococcaceae; Methanocaldococcus	.	TRINITY_DN209842_c0_g1_i1.p1	208-816[-]	Y1225_METJA^Y1225_METJA^Q:16-180,H:100-276^28.022%ID^E:1.54e-12^RecName: Full=Uncharacterized protein MJ1225;^Archaea; Euryarchaeota; Methanomada group; Methanococci; Methanococcales; Methanocaldococcaceae; Methanocaldococcus	PF00571.28^CBS^CBS domain^59-108^E:1.3e-11`PF00571.28^CBS^CBS domain^131-181^E:2.1e-07	.	.	COG0517^Catalyzes the conversion of inosine 5'-phosphate (IMP) to xanthosine 5'-phosphate (XMP), the first committed and rate- limiting step in the de novo synthesis of guanine nucleotides, and therefore plays an important role in the regulation of cell growth (By similarity)	KEGG:mja:MJ_1225	.	.
TRINITY_DN209821_c0_g1	TRINITY_DN209821_c0_g1_i1	.	.	.	.	.	.	.	.	.	.	.	.
TRINITY_DN209816_c0_g1	TRINITY_DN209816_c0_g1_i1	.	.	.	.	.	.	.	.	.	.	.	.
TRINITY_DN209874_c0_g1	TRINITY_DN209874_c0_g1_i1	.	.	.	.	.	.	.	.	.	.	.	.
TRINITY_DN209864_c0_g1	TRINITY_DN209864_c0_g1_i1	.	.	.	.	.	.	.	.	.	.	.	.
TRINITY_DN209867_c0_g1	TRINITY_DN209867_c0_g1_i1	.	.	.	.	.	.	.	.	.	.	.	.
TRINITY_DN209850_c0_g1	TRINITY_DN209850_c0_g1_i1	.	.	.	.	.	.	.	.	.	.	.	.
TRINITY_DN209834_c0_g1	TRINITY_DN209834_c0_g1_i1	.	.	.	.	.	.	.	.	.	.	.	.
TRINITY_DN209844_c0_g1	TRINITY_DN209844_c0_g1_i1	.	.	.	.	.	.	.	.	.	.	.	.
TRINITY_DN209835_c0_g1	TRINITY_DN209835_c0_g1_i1	RYR_DROME^RYR_DROME^Q:68-3,H:3738-3759^95.45%ID^E:6e-05^RecName: Full=Ryanodine receptor;^Eukaryota; Metazoa; Ecdysozoa; Arthropoda; Hexapoda; Insecta; Pterygota; Neoptera; Holometabola; Diptera; Brachycera; Muscomorpha; Ephydroidea; Drosophilidae; Drosophila; Sophophora	.	.	.	.	.	.	.	ENOG410YCNW^ryanodine receptor	KEGG:dme:Dmel_CG10844`KO:K04962	GO:0034704^cellular_component^calcium channel complex`GO:0030659^cellular_component^cytoplasmic vesicle membrane`GO:0016021^cellular_component^integral component of membrane`GO:0005886^cellular_component^plasma membrane`GO:0042383^cellular_component^sarcolemma`GO:0033017^cellular_component^sarcoplasmic reticulum membrane`GO:0005790^cellular_component^smooth endoplasmic reticulum`GO:0030018^cellul…	.
TRINITY_DN209871_c0_g1	TRINITY_DN209871_c0_g1_i1	.	.	.	.	.	.	.	.	.	.	.	.
TRINITY_DN209889_c0_g1	TRINITY_DN209889_c0_g1_i1	.	.	.	.	.	.	.	.	.	.	.	.
TRINITY_DN209818_c0_g1	TRINITY_DN209818_c0_g1_i1	.	.	.	.	.	.	.	.	.	.	.	.
TRINITY_DN209852_c0_g1	TRINITY_DN209852_c0_g1_i1	.	.	.	.	.	.	.	.	.	.	.	.
TRINITY_DN209857_c0_g1	TRINITY_DN209857_c0_g1_i1	.	.	.	.	.	.	.	.	.	.	.	.
TRINITY_DN209873_c0_g1	TRINITY_DN209873_c0_g1_i1	.	.	.	.	.	.	.	.	.	.	.	.
TRINITY_DN209854_c0_g1	TRINITY_DN209854_c0_g1_i1	.	.	.	.	.	.	.	.	.	.	.	.
TRINITY_DN209868_c0_g1	TRINITY_DN209868_c0_g1_i1	.	.	.	.	.	.	.	.	.	.	.	.
TRINITY_DN209836_c0_g1	TRINITY_DN209836_c0_g1_i1	YBHD_ECOLI^YBHD_ECOLI^Q:23-469,H:144-292^34.23%ID^E:2e-17^RecName: Full=Uncharacterized HTH-type transcriptional regulator YbhD;^Bacteria; Proteobacteria; Gammaproteobacteria; Enterobacterales; Enterobacteriaceae; Escherichia	.	TRINITY_DN209836_c0_g1_i1.p1	2-505[+]	YBHD_ECOLI^YBHD_ECOLI^Q:8-156,H:144-292^34.228%ID^E:2.99e-18^RecName: Full=Uncharacterized HTH-type transcriptional regulator YbhD;^Bacteria; Proteobacteria; Gammaproteobacteria; Enterobacterales; Enterobacteriaceae; Escherichia	PF03466.20^LysR_substrate^LysR substrate binding domain^2-157^E:2.1e-26	.	.	ENOG410XRIM^LysR family (Transcriptional regulator	KEGG:ecj:JW5896`KEGG:eco:b0768	GO:0005737^cellular_component^cytoplasm`GO:0005829^cellular_component^cytosol`GO:0000986^molecular_function^bacterial-type proximal promoter sequence-specific DNA binding`GO:0003700^molecular_function^DNA-binding transcription factor activity`GO:0043565^molecular_function^sequence-specific DNA binding	.
TRINITY_DN209894_c0_g1	TRINITY_DN209894_c0_g1_i1	.	.	.	.	.	.	.	.	.	.	.	.
TRINITY_DN209803_c0_g1	TRINITY_DN209803_c0_g1_i1	.	.	.	.	.	.	.	.	.	.	.	.
TRINITY_DN209838_c0_g1	TRINITY_DN209838_c0_g1_i1	.	.	.	.	.	.	.	.	.	.	.	.
TRINITY_DN209807_c0_g1	TRINITY_DN209807_c0_g1_i1	.	.	.	.	.	.	.	.	.	.	.	.
TRINITY_DN209809_c0_g1	TRINITY_DN209809_c0_g1_i1	.	.	.	.	.	.	.	.	.	.	.	.
TRINITY_DN209883_c0_g1	TRINITY_DN209883_c0_g1_i1	.	.	.	.	.	.	.	.	.	.	.	.
TRINITY_DN209820_c0_g1	TRINITY_DN209820_c0_g1_i1	CAPK_STAAU^CAPK_STAAU^Q:6-356,H:282-395^36.44%ID^E:4e-10^RecName: Full=Protein CapK;^Bacteria; Firmicutes; Bacilli; Bacillales; Staphylococcaceae; Staphylococcus	.	.	.	.	.	.	.	.	.	GO:0045227^biological_process^capsule polysaccharide biosynthetic process	.
TRINITY_DN209899_c0_g1	TRINITY_DN209899_c0_g1_i1	.	.	.	.	.	.	.	.	.	.	.	.
TRINITY_DN209877_c0_g1	TRINITY_DN209877_c0_g1_i1	.	.	.	.	.	.	.	.	.	.	.	.
TRINITY_DN209812_c0_g1	TRINITY_DN209812_c0_g1_i1	.	.	.	.	.	.	.	.	.	.	.	.
TRINITY_DN209865_c0_g1	TRINITY_DN209865_c0_g1_i1	.	.	.	.	.	.	.	.	.	.	.	.
TRINITY_DN209859_c0_g1	TRINITY_DN209859_c0_g1_i1	.	.	.	.	.	.	.	.	.	.	.	.
TRINITY_DN209805_c0_g1	TRINITY_DN209805_c0_g1_i1	.	.	.	.	.	.	.	.	.	.	.	.
TRINITY_DN209819_c0_g1	TRINITY_DN209819_c0_g1_i1	.	.	.	.	.	.	.	.	.	.	.	.
TRINITY_DN209851_c0_g1	TRINITY_DN209851_c0_g1_i1	.	.	.	.	.	.	.	.	.	.	.	.
TRINITY_DN209808_c0_g1	TRINITY_DN209808_c0_g1_i1	.	.	.	.	.	.	.	.	.	.	.	.
TRINITY_DN209860_c0_g1	TRINITY_DN209860_c0_g1_i1	.	.	.	.	.	.	.	.	.	.	.	.
TRINITY_DN209827_c0_g1	TRINITY_DN209827_c0_g1_i1	.	.	.	.	.	.	.	.	.	.	.	.
TRINITY_DN209846_c0_g1	TRINITY_DN209846_c0_g1_i1	.	.	.	.	.	.	.	.	.	.	.	.
TRINITY_DN209825_c0_g1	TRINITY_DN209825_c0_g1_i1	.	.	TRINITY_DN209825_c0_g1_i1.p2	3-413[+]	.	.	.	.	.	.	.	.
TRINITY_DN209890_c0_g1	TRINITY_DN209890_c0_g1_i1	.	.	.	.	.	.	.	.	.	.	.	.
TRINITY_DN209841_c0_g1	TRINITY_DN209841_c0_g1_i1	.	.	.	.	.	.	.	.	.	.	.	.
TRINITY_DN209876_c0_g1	TRINITY_DN209876_c0_g1_i1	.	.	.	.	.	.	.	.	.	.	.	.
TRINITY_DN209837_c0_g1	TRINITY_DN209837_c0_g1_i1	.	.	.	.	.	.	.	.	.	.	.	.
TRINITY_DN209892_c0_g1	TRINITY_DN209892_c0_g1_i1	.	.	.	.	.	.	.	.	.	.	.	.
TRINITY_DN209832_c0_g1	TRINITY_DN209832_c0_g1_i1	.	.	.	.	.	.	.	.	.	.	.	.
TRINITY_DN209843_c0_g1	TRINITY_DN209843_c0_g1_i1	.	.	.	.	.	.	.	.	.	.	.	.
TRINITY_DN209831_c0_g1	TRINITY_DN209831_c0_g1_i1	.	.	.	.	.	.	.	.	.	.	.	.
TRINITY_DN209869_c0_g1	TRINITY_DN209869_c0_g1_i1	YID1_PSEAE^YID1_PSEAE^Q:492-100,H:27-155^55.73%ID^E:1e-46^RecName: Full=Uncharacterized protein PA5481;^Bacteria; Proteobacteria; Gammaproteobacteria; Pseudomonadales; Pseudomonadaceae; Pseudomonas	.	TRINITY_DN209869_c0_g1_i1.p1	97-585[-]	YID1_PSEAE^YID1_PSEAE^Q:9-162,H:2-155^52.866%ID^E:7.54e-51^RecName: Full=Uncharacterized protein PA5481;^Bacteria; Proteobacteria; Gammaproteobacteria; Pseudomonadales; Pseudomonadaceae; Pseudomonas	PF08816.11^Ivy^Inhibitor of vertebrate lysozyme (Ivy)^43-159^E:1.1e-44	sigP:1^29^0.802^YES	.	ENOG4111SZM^inhibitor of vertebrate lysozyme	KEGG:pae:PA5481	GO:0042597^cellular_component^periplasmic space`GO:0043086^biological_process^negative regulation of catalytic activity	.
TRINITY_DN209897_c0_g1	TRINITY_DN209897_c0_g1_i1	.	.	.	.	.	.	.	.	.	.	.	.
TRINITY_DN209872_c0_g1	TRINITY_DN209872_c0_g1_i1	.	.	.	.	.	.	.	.	.	.	.	.
TRINITY_DN209815_c0_g1	TRINITY_DN209815_c0_g1_i1	.	.	TRINITY_DN209815_c0_g1_i1.p1	2-517[+]	ZN226_HUMAN^ZN226_HUMAN^Q:99-171,H:540-608^38.667%ID^E:0.000888^RecName: Full=Zinc finger protein 226;^Eukaryota; Metazoa; Chordata; Craniata; Vertebrata; Euteleostomi; Mammalia; Eutheria; Euarchontoglires; Primates; Haplorrhini; Catarrhini; Hominidae; Homo	.	.	.	COG5048^Zinc finger protein	KEGG:hsa:7769`KO:K09228	GO:0005634^cellular_component^nucleus`GO:0003677^molecular_function^DNA binding`GO:0000981^molecular_function^DNA-binding transcription factor activity, RNA polymerase II-specific`GO:0046872^molecular_function^metal ion binding	.
TRINITY_DN209823_c0_g1	TRINITY_DN209823_c0_g1_i1	.	.	.	.	.	.	.	.	.	.	.	.
TRINITY_DN209823_c0_g1	TRINITY_DN209823_c0_g1_i2	.	.	.	.	.	.	.	.	.	.	.	.
TRINITY_DN209823_c1_g1	TRINITY_DN209823_c1_g1_i1	.	.	.	.	.	.	.	.	.	.	.	.
TRINITY_DN209856_c0_g1	TRINITY_DN209856_c0_g1_i1	OSBL9_HUMAN^OSBL9_HUMAN^Q:657-1,H:81-299^98.17%ID^E:7e-151^RecName: Full=Oxysterol-binding protein-related protein 9;^Eukaryota; Metazoa; Chordata; Craniata; Vertebrata; Euteleostomi; Mammalia; Eutheria; Euarchontoglires; Primates; Haplorrhini; Catarrhini; Hominidae; Homo	.	TRINITY_DN209856_c0_g1_i1.p1	1-402[-]	OSBL9_PONAB^OSBL9_PONAB^Q:1-134,H:166-299^97.015%ID^E:1.91e-86^RecName: Full=Oxysterol-binding protein-related protein 9;^Eukaryota; Metazoa; Chordata; Craniata; Vertebrata; Euteleostomi; Mammalia; Eutheria; Euarchontoglires; Primates; Haplorrhini; Catarrhini; Hominidae; Pongo	.	.	.	ENOG410XRW6^Oxysterol-binding protein	KEGG:pon:100172780`KO:K20465	GO:0005794^cellular_component^Golgi apparatus`GO:0031902^cellular_component^late endosome membrane`GO:0008289^molecular_function^lipid binding`GO:0006869^biological_process^lipid transport	.
TRINITY_DN209830_c0_g1	TRINITY_DN209830_c0_g1_i1	.	.	.	.	.	.	.	.	.	.	.	.
TRINITY_DN209853_c0_g1	TRINITY_DN209853_c0_g1_i1	.	.	TRINITY_DN209853_c0_g1_i1.p1	3-338[-]	.	.	.	.	.	.	.	.
TRINITY_DN209855_c0_g1	TRINITY_DN209855_c0_g1_i1	LRC4C_MOUSE^LRC4C_MOUSE^Q:420-1,H:354-493^99.29%ID^E:5e-89^RecName: Full=Leucine-rich repeat-containing protein 4C;^Eukaryota; Metazoa; Chordata; Craniata; Vertebrata; Euteleostomi; Mammalia; Eutheria; Euarchontoglires; Glires; Rodentia; Myomorpha; Muroidea; Muridae; Murinae; Mus; Mus	.	TRINITY_DN209855_c0_g1_i1.p1	1-420[-]	LRC4C_MOUSE^LRC4C_MOUSE^Q:1-140,H:354-493^99.286%ID^E:1.54e-90^RecName: Full=Leucine-rich repeat-containing protein 4C;^Eukaryota; Metazoa; Chordata; Craniata; Vertebrata; Euteleostomi; Mammalia; Eutheria; Euarchontoglires; Glires; Rodentia; Myomorpha; Muroidea; Muridae; Murinae; Mus; Mus	PF07679.16^I-set^Immunoglobulin I-set domain^1-90^E:4.3e-14`PF13927.6^Ig_3^Immunoglobulin domain^1-77^E:1.9e-10`PF00047.25^ig^Immunoglobulin domain^7-87^E:5.2e-11	.	.	COG4886^leucine Rich Repeat	KEGG:mmu:241568`KO:K07523	GO:0030054^cellular_component^cell junction`GO:0098978^cellular_component^glutamatergic synapse`GO:0099061^cellular_component^integral component of postsynaptic density membrane`GO:0016020^cellular_component^membrane`GO:0098685^cellular_component^Schaffer collateral - CA1 synapse`GO:0050839^molecular_function^cell adhesion molecule binding`GO:0098632^molecular_function^cell-cell adhesion mediator…	.
TRINITY_DN209870_c0_g1	TRINITY_DN209870_c0_g1_i1	.	.	.	.	.	.	.	.	.	.	.	.
TRINITY_DN209829_c0_g1	TRINITY_DN209829_c0_g1_i1	.	.	.	.	.	.	.	.	.	.	.	.
TRINITY_DN209886_c0_g1	TRINITY_DN209886_c0_g1_i1	ALPL_ARATH^ALPL_ARATH^Q:105-656,H:174-357^32.62%ID^E:3e-12^RecName: Full=Protein ALP1-like {ECO:0000305};^Eukaryota; Viridiplantae; Streptophyta; Embryophyta; Tracheophyta; Spermatophyta; Magnoliophyta; eudicotyledons; Gunneridae; Pentapetalae; rosids; malvids; Brassicales; Brassicaceae; Camelineae; Arabidopsis	.	.	.	.	.	.	.	ENOG411206Y^transposon protein	KEGG:ath:AT3G55350	GO:0005634^cellular_component^nucleus`GO:0046872^molecular_function^metal ion binding`GO:0004518^molecular_function^nuclease activity	.
TRINITY_DN209891_c0_g1	TRINITY_DN209891_c0_g1_i1	.	.	.	.	.	.	.	.	.	.	.	.
TRINITY_DN211216_c0_g1	TRINITY_DN211216_c0_g1_i1	.	.	.	.	.	.	.	.	.	.	.	.
TRINITY_DN211288_c0_g1	TRINITY_DN211288_c0_g1_i1	.	.	.	.	.	.	.	.	.	.	.	.
TRINITY_DN211211_c0_g1	TRINITY_DN211211_c0_g1_i1	.	.	TRINITY_DN211211_c0_g1_i1.p1	1-480[-]	.	.	.	.	.	.	.	.
TRINITY_DN211260_c0_g1	TRINITY_DN211260_c0_g1_i1	.	.	.	.	.	.	.	.	.	.	.	.
TRINITY_DN211293_c0_g1	TRINITY_DN211293_c0_g1_i1	.	.	.	.	.	.	.	.	.	.	.	.
TRINITY_DN211245_c0_g1	TRINITY_DN211245_c0_g1_i1	.	.	.	.	.	.	.	.	.	.	.	.
TRINITY_DN211297_c0_g1	TRINITY_DN211297_c0_g1_i1	.	.	.	.	.	.	.	.	.	.	.	.
TRINITY_DN211208_c0_g1	TRINITY_DN211208_c0_g1_i1	.	.	.	.	.	.	.	.	.	.	.	.
TRINITY_DN211228_c0_g1	TRINITY_DN211228_c0_g1_i1	.	.	.	.	.	.	.	.	.	.	.	.
TRINITY_DN211206_c0_g1	TRINITY_DN211206_c0_g1_i1	.	.	.	.	.	.	.	.	.	.	.	.
TRINITY_DN211261_c0_g1	TRINITY_DN211261_c0_g1_i1	.	.	.	.	.	.	.	.	.	.	.	.
TRINITY_DN211273_c0_g1	TRINITY_DN211273_c0_g1_i1	.	.	.	.	.	.	.	.	.	.	.	.
TRINITY_DN211243_c0_g1	TRINITY_DN211243_c0_g1_i1	.	.	.	.	.	.	.	.	.	.	.	.
TRINITY_DN211224_c0_g1	TRINITY_DN211224_c0_g1_i1	.	.	.	.	.	.	.	.	.	.	.	.
TRINITY_DN211251_c0_g1	TRINITY_DN211251_c0_g1_i1	.	.	.	.	.	.	.	.	.	.	.	.
TRINITY_DN211271_c0_g1	TRINITY_DN211271_c0_g1_i1	PUR4_PSEAE^PUR4_PSEAE^Q:3-305,H:597-697^99.01%ID^E:7e-60^RecName: Full=Phosphoribosylformylglycinamidine synthase {ECO:0000255|HAMAP-Rule:MF_00419};^Bacteria; Proteobacteria; Gammaproteobacteria; Pseudomonadales; Pseudomonadaceae; Pseudomonas	.	TRINITY_DN211271_c0_g1_i1.p1	3-305[+]	PUR4_PSEAE^PUR4_PSEAE^Q:1-101,H:597-697^99.01%ID^E:5.9e-61^RecName: Full=Phosphoribosylformylglycinamidine synthase {ECO:0000255|HAMAP-Rule:MF_00419};^Bacteria; Proteobacteria; Gammaproteobacteria; Pseudomonadales; Pseudomonadaceae; Pseudomonas	.	.	.	COG0046^phosphoribosylformylglycinamidine synthase`COG0047^phosphoribosylformylglycinamidine synthase	KEGG:pae:PA3763`KO:K01952	GO:0005737^cellular_component^cytoplasm`GO:0005524^molecular_function^ATP binding`GO:0046872^molecular_function^metal ion binding`GO:0004642^molecular_function^phosphoribosylformylglycinamidine synthase activity`GO:0006189^biological_process^'de novo' IMP biosynthetic process`GO:0006541^biological_process^glutamine metabolic process	.
TRINITY_DN211289_c0_g1	TRINITY_DN211289_c0_g1_i1	.	.	.	.	.	.	.	.	.	.	.	.
TRINITY_DN211295_c0_g1	TRINITY_DN211295_c0_g1_i1	.	.	.	.	.	.	.	.	.	.	.	.
TRINITY_DN211242_c0_g1	TRINITY_DN211242_c0_g1_i1	KPRS_RALSO^KPRS_RALSO^Q:2-229,H:61-136^86.84%ID^E:1e-39^RecName: Full=Ribose-phosphate pyrophosphokinase {ECO:0000255|HAMAP-Rule:MF_00583};^Bacteria; Proteobacteria; Betaproteobacteria; Burkholderiales; Burkholderiaceae; Ralstonia	.	.	.	.	.	.	.	COG0462^Phosphoribosyl pyrophosphate synthase	KEGG:rso:RSc0395`KO:K00948	GO:0005737^cellular_component^cytoplasm`GO:0005524^molecular_function^ATP binding`GO:0016301^molecular_function^kinase activity`GO:0000287^molecular_function^magnesium ion binding`GO:0004749^molecular_function^ribose phosphate diphosphokinase activity`GO:0006015^biological_process^5-phosphoribose 1-diphosphate biosynthetic process`GO:0009116^biological_process^nucleoside metabolic process`GO:0009…	.
TRINITY_DN211222_c0_g1	TRINITY_DN211222_c0_g1_i1	.	.	TRINITY_DN211222_c0_g1_i1.p3	1-342[-]	.	PF07715.15^Plug^TonB-dependent Receptor Plug Domain^12-114^E:1.8e-12	.	.	.	.	.	.
TRINITY_DN211258_c0_g1	TRINITY_DN211258_c0_g1_i1	.	.	.	.	.	.	.	.	.	.	.	.
TRINITY_DN211247_c0_g1	TRINITY_DN211247_c0_g1_i1	.	.	.	.	.	.	.	.	.	.	.	.
TRINITY_DN211247_c0_g1	TRINITY_DN211247_c0_g1_i2	.	.	.	.	.	.	.	.	.	.	.	.
TRINITY_DN211277_c0_g1	TRINITY_DN211277_c0_g1_i1	.	.	TRINITY_DN211277_c0_g1_i1.p1	2-349[-]	CUSC_ECO57^CUSC_ECO57^Q:1-112,H:73-174^32.143%ID^E:1.3e-05^RecName: Full=Cation efflux system protein CusC;^Bacteria; Proteobacteria; Gammaproteobacteria; Enterobacterales; Enterobacteriaceae; Escherichia	PF02321.18^OEP^Outer membrane efflux protein^3-113^E:7.9e-12	.	.	COG1538^Membrane	KEGG:ece:Z0711`KEGG:ecs:ECs0610`KO:K07796	GO:0009279^cellular_component^cell outer membrane`GO:0046930^cellular_component^pore complex`GO:0019992^molecular_function^diacylglycerol binding`GO:0015562^molecular_function^efflux transmembrane transporter activity`GO:0015288^molecular_function^porin activity`GO:0006811^biological_process^ion transport`GO:0070207^biological_process^protein homotrimerization`GO:0018345^biological_process^protei…	GO:0015562^molecular_function^efflux transmembrane transporter activity`GO:0055085^biological_process^transmembrane transport
TRINITY_DN211238_c0_g1	TRINITY_DN211238_c0_g1_i1	.	.	TRINITY_DN211238_c0_g1_i1.p1	474-866[-]	.	.	.	.	.	.	.	.
TRINITY_DN211253_c0_g1	TRINITY_DN211253_c0_g1_i1	.	.	.	.	.	.	.	.	.	.	.	.
TRINITY_DN211227_c0_g1	TRINITY_DN211227_c0_g1_i1	.	.	.	.	.	.	.	.	.	.	.	.
TRINITY_DN211205_c0_g1	TRINITY_DN211205_c0_g1_i1	.	.	.	.	.	.	.	.	.	.	.	.
TRINITY_DN211269_c0_g1	TRINITY_DN211269_c0_g1_i1	VIT_ANTGR^VIT_ANTGR^Q:278-75,H:1725-1790^44.12%ID^E:5e-13^RecName: Full=Vitellogenin;^Eukaryota; Metazoa; Ecdysozoa; Arthropoda; Hexapoda; Insecta; Pterygota; Neoptera; Holometabola; Coleoptera; Polyphaga; Cucujiformia; Curculionidae; Curculioninae; Anthonomini; Anthonomus	.	.	.	.	.	.	.	.	.	GO:0005576^cellular_component^extracellular region`GO:0005319^molecular_function^lipid transporter activity`GO:0045735^molecular_function^nutrient reservoir activity	.
TRINITY_DN211264_c0_g1	TRINITY_DN211264_c0_g1_i1	.	.	.	.	.	.	.	.	.	.	.	.
TRINITY_DN211257_c0_g1	TRINITY_DN211257_c0_g1_i1	.	.	.	.	.	.	.	.	.	.	.	.
TRINITY_DN211215_c0_g1	TRINITY_DN211215_c0_g1_i1	.	.	TRINITY_DN211215_c0_g1_i1.p2	2-436[+]	.	PF13439.6^Glyco_transf_4^Glycosyltransferase Family 4^1-91^E:1.7e-06	.	.	.	.	.	.
TRINITY_DN211221_c0_g1	TRINITY_DN211221_c0_g1_i1	SYS_COREF^SYS_COREF^Q:4-243,H:172-251^45%ID^E:1e-15^RecName: Full=Serine--tRNA ligase {ECO:0000255|HAMAP-Rule:MF_00176};^Bacteria; Actinobacteria; Corynebacteriales; Corynebacteriaceae; Corynebacterium	.	.	.	.	.	.	.	COG0172^Catalyzes the attachment of serine to tRNA(Ser). Is also able to aminoacylate tRNA(Sec) with serine, to form the misacylated tRNA L-seryl-tRNA(Sec), which will be further converted into selenocysteinyl-tRNA(Sec) (By similarity)	KEGG:cef:CE2724`KO:K01875	GO:0005737^cellular_component^cytoplasm`GO:0005524^molecular_function^ATP binding`GO:0004828^molecular_function^serine-tRNA ligase activity`GO:0016260^biological_process^selenocysteine biosynthetic process`GO:0097056^biological_process^selenocysteinyl-tRNA(Sec) biosynthetic process`GO:0006434^biological_process^seryl-tRNA aminoacylation	.
TRINITY_DN211248_c0_g1	TRINITY_DN211248_c0_g1_i1	.	.	.	.	.	.	.	.	.	.	.	.
TRINITY_DN211248_c1_g1	TRINITY_DN211248_c1_g1_i1	.	.	.	.	.	.	.	.	.	.	.	.
TRINITY_DN211234_c0_g1	TRINITY_DN211234_c0_g1_i1	.	.	.	.	.	.	.	.	.	.	.	.
TRINITY_DN211279_c0_g1	TRINITY_DN211279_c0_g1_i1	.	.	.	.	.	.	.	.	.	.	.	.
TRINITY_DN211279_c1_g1	TRINITY_DN211279_c1_g1_i1	.	.	.	.	.	.	.	.	.	.	.	.
TRINITY_DN211255_c0_g1	TRINITY_DN211255_c0_g1_i1	.	.	.	.	.	.	.	.	.	.	.	.
TRINITY_DN211252_c0_g1	TRINITY_DN211252_c0_g1_i1	.	.	.	.	.	.	.	.	.	.	.	.
TRINITY_DN211235_c0_g1	TRINITY_DN211235_c0_g1_i1	.	.	.	.	.	.	.	.	.	.	.	.
TRINITY_DN211201_c0_g1	TRINITY_DN211201_c0_g1_i1	.	.	.	.	.	.	.	.	.	.	.	.
TRINITY_DN211259_c0_g1	TRINITY_DN211259_c0_g1_i1	.	.	.	.	.	.	.	.	.	.	.	.
TRINITY_DN211270_c0_g1	TRINITY_DN211270_c0_g1_i1	.	.	.	.	.	.	.	.	.	.	.	.
TRINITY_DN211263_c0_g1	TRINITY_DN211263_c0_g1_i1	Y2609_MYCBO^Y2609_MYCBO^Q:8-139,H:62-105^52.27%ID^E:2e-11^RecName: Full=Uncharacterized protein Mb2609c;^Bacteria; Actinobacteria; Corynebacteriales; Mycobacteriaceae; Mycobacterium; Mycobacterium tuberculosis complex	.	.	.	.	.	.	.	.	.	GO:0016021^cellular_component^integral component of membrane`GO:0005886^cellular_component^plasma membrane`GO:0051539^molecular_function^4 iron, 4 sulfur cluster binding`GO:0003824^molecular_function^catalytic activity`GO:0046872^molecular_function^metal ion binding	.
TRINITY_DN211278_c0_g1	TRINITY_DN211278_c0_g1_i1	.	.	.	.	.	.	.	.	.	.	.	.
TRINITY_DN211300_c0_g1	TRINITY_DN211300_c0_g1_i1	.	.	.	.	.	.	.	.	.	.	.	.
TRINITY_DN211218_c0_g1	TRINITY_DN211218_c0_g1_i1	.	.	.	.	.	.	.	.	.	.	.	.
TRINITY_DN211218_c1_g1	TRINITY_DN211218_c1_g1_i1	.	.	.	.	.	.	.	.	.	.	.	.
TRINITY_DN211266_c0_g1	TRINITY_DN211266_c0_g1_i1	.	.	.	.	.	.	.	.	.	.	.	.
TRINITY_DN211213_c0_g1	TRINITY_DN211213_c0_g1_i1	.	.	.	.	.	.	.	.	.	.	.	.
TRINITY_DN211237_c0_g1	TRINITY_DN211237_c0_g1_i1	.	.	.	.	.	.	.	.	.	.	.	.
TRINITY_DN211217_c0_g1	TRINITY_DN211217_c0_g1_i1	.	.	.	.	.	.	.	.	.	.	.	.
TRINITY_DN211294_c0_g1	TRINITY_DN211294_c0_g1_i1	.	.	.	.	.	.	.	.	.	.	.	.
TRINITY_DN211291_c0_g1	TRINITY_DN211291_c0_g1_i1	.	.	.	.	.	.	.	.	.	.	.	.
TRINITY_DN211246_c0_g1	TRINITY_DN211246_c0_g1_i1	.	.	.	.	.	.	.	.	.	.	.	.
TRINITY_DN211282_c0_g1	TRINITY_DN211282_c0_g1_i1	.	.	.	.	.	.	.	.	.	.	.	.
TRINITY_DN211225_c0_g1	TRINITY_DN211225_c0_g1_i1	SCN60_DROME^SCN60_DROME^Q:456-379,H:2221-2246^84.62%ID^E:4e-06^RecName: Full=Sodium channel protein 60E;^Eukaryota; Metazoa; Ecdysozoa; Arthropoda; Hexapoda; Insecta; Pterygota; Neoptera; Holometabola; Diptera; Brachycera; Muscomorpha; Ephydroidea; Drosophilidae; Drosophila; Sophophora	.	.	.	.	.	.	.	ENOG410XNP6^Calcium channel	KEGG:dme:Dmel_CG34405`KO:K21862	GO:0005886^cellular_component^plasma membrane`GO:0001518^cellular_component^voltage-gated sodium channel complex`GO:0022843^molecular_function^voltage-gated cation channel activity`GO:0005248^molecular_function^voltage-gated sodium channel activity`GO:0086010^biological_process^membrane depolarization during action potential`GO:0019228^biological_process^neuronal action potential`GO:0042048^biolo…	.
TRINITY_DN211241_c0_g1	TRINITY_DN211241_c0_g1_i1	.	.	.	.	.	.	.	.	.	.	.	.
TRINITY_DN211230_c0_g1	TRINITY_DN211230_c0_g1_i1	.	.	.	.	.	.	.	.	.	.	.	.
TRINITY_DN211290_c0_g1	TRINITY_DN211290_c0_g1_i1	.	.	.	.	.	.	.	.	.	.	.	.
TRINITY_DN211233_c0_g1	TRINITY_DN211233_c0_g1_i1	.	.	.	.	.	.	.	.	.	.	.	.
TRINITY_DN211220_c0_g1	TRINITY_DN211220_c0_g1_i1	.	.	.	.	.	.	.	.	.	.	.	.
TRINITY_DN211240_c0_g1	TRINITY_DN211240_c0_g1_i1	.	.	.	.	.	.	.	.	.	.	.	.
TRINITY_DN211276_c0_g1	TRINITY_DN211276_c0_g1_i1	.	.	.	.	.	.	.	.	.	.	.	.
TRINITY_DN211244_c0_g1	TRINITY_DN211244_c0_g1_i1	.	.	.	.	.	.	.	.	.	.	.	.
TRINITY_DN211292_c0_g1	TRINITY_DN211292_c0_g1_i1	.	.	.	.	.	.	.	.	.	.	.	.
TRINITY_DN211265_c0_g1	TRINITY_DN211265_c0_g1_i1	.	.	.	.	.	.	.	.	.	.	.	.
TRINITY_DN211298_c0_g1	TRINITY_DN211298_c0_g1_i1	.	.	.	.	.	.	.	.	.	.	.	.
TRINITY_DN211203_c0_g1	TRINITY_DN211203_c0_g1_i1	.	.	.	.	.	.	.	.	.	.	.	.
TRINITY_DN211223_c0_g1	TRINITY_DN211223_c0_g1_i1	.	.	.	.	.	.	.	.	.	.	.	.
TRINITY_DN211239_c0_g1	TRINITY_DN211239_c0_g1_i1	.	.	TRINITY_DN211239_c0_g1_i1.p2	3-365[+]	.	PF16930.5^Porin_5^Putative porin^1-121^E:9.5e-40	.	.	.	.	.	.
TRINITY_DN211272_c0_g1	TRINITY_DN211272_c0_g1_i1	.	.	.	.	.	.	.	.	.	.	.	.
TRINITY_DN211231_c0_g1	TRINITY_DN211231_c0_g1_i1	.	.	.	.	.	.	.	.	.	.	.	.
TRINITY_DN211286_c0_g1	TRINITY_DN211286_c0_g1_i1	.	.	.	.	.	.	.	.	.	.	.	.
TRINITY_DN211219_c0_g1	TRINITY_DN211219_c0_g1_i1	.	.	.	.	.	.	.	.	.	.	.	.
TRINITY_DN200877_c0_g1	TRINITY_DN200877_c0_g1_i1	ARCH_DROME^ARCH_DROME^Q:1007-564,H:5-152^65.54%ID^E:6e-55^RecName: Full=Protein archease-like;^Eukaryota; Metazoa; Ecdysozoa; Arthropoda; Hexapoda; Insecta; Pterygota; Neoptera; Holometabola; Diptera; Brachycera; Muscomorpha; Ephydroidea; Drosophilidae; Drosophila; Sophophora	.	TRINITY_DN200877_c0_g1_i1.p1	549-1028[-]	ARCH_DROME^ARCH_DROME^Q:8-159,H:5-156^66.447%ID^E:1.58e-74^RecName: Full=Protein archease-like;^Eukaryota; Metazoa; Ecdysozoa; Arthropoda; Hexapoda; Insecta; Pterygota; Neoptera; Holometabola; Diptera; Brachycera; Muscomorpha; Ephydroidea; Drosophilidae; Drosophila; Sophophora	PF01951.16^Archease^Archease protein family (MTH1598/TM1083)^20-159^E:3.2e-47	.	.	COG1371^Chaperone or modulator of proteins involved in DNA or RNA processing (By similarity)	KEGG:dme:Dmel_CG6353	GO:0072669^cellular_component^tRNA-splicing ligase complex`GO:0046872^molecular_function^metal ion binding`GO:0048680^biological_process^positive regulation of axon regeneration`GO:0006388^biological_process^tRNA splicing, via endonucleolytic cleavage and ligation	.
TRINITY_DN200852_c0_g1	TRINITY_DN200852_c0_g1_i1	UCHL_DROME^UCHL_DROME^Q:936-265,H:3-224^55.36%ID^E:5e-82^RecName: Full=Ubiquitin carboxyl-terminal hydrolase;^Eukaryota; Metazoa; Ecdysozoa; Arthropoda; Hexapoda; Insecta; Pterygota; Neoptera; Holometabola; Diptera; Brachycera; Muscomorpha; Ephydroidea; Drosophilidae; Drosophila; Sophophora	.	TRINITY_DN200852_c0_g1_i1.p1	256-948[-]	UCHL_DROME^UCHL_DROME^Q:5-228,H:3-224^55.357%ID^E:5.22e-87^RecName: Full=Ubiquitin carboxyl-terminal hydrolase;^Eukaryota; Metazoa; Ecdysozoa; Arthropoda; Hexapoda; Insecta; Pterygota; Neoptera; Holometabola; Diptera; Brachycera; Muscomorpha; Ephydroidea; Drosophilidae; Drosophila; Sophophora	PF01088.21^Peptidase_C12^Ubiquitin carboxyl-terminal hydrolase, family 1^7-212^E:6e-60	.	.	ENOG4111HNA^ubiquitin carboxyl-terminal	KEGG:dme:Dmel_CG4265`KO:K05609	GO:0005737^cellular_component^cytoplasm`GO:0004843^molecular_function^thiol-dependent ubiquitin-specific protease activity`GO:0016579^biological_process^protein deubiquitination`GO:0006511^biological_process^ubiquitin-dependent protein catabolic process	GO:0004843^molecular_function^thiol-dependent ubiquitin-specific protease activity`GO:0006511^biological_process^ubiquitin-dependent protein catabolic process`GO:0005622^cellular_component^intracellular
TRINITY_DN200852_c0_g1	TRINITY_DN200852_c0_g1_i2	UCHL_DROME^UCHL_DROME^Q:887-216,H:3-224^55.36%ID^E:3e-82^RecName: Full=Ubiquitin carboxyl-terminal hydrolase;^Eukaryota; Metazoa; Ecdysozoa; Arthropoda; Hexapoda; Insecta; Pterygota; Neoptera; Holometabola; Diptera; Brachycera; Muscomorpha; Ephydroidea; Drosophilidae; Drosophila; Sophophora	.	TRINITY_DN200852_c0_g1_i2.p1	207-899[-]	UCHL_DROME^UCHL_DROME^Q:5-228,H:3-224^55.357%ID^E:5.22e-87^RecName: Full=Ubiquitin carboxyl-terminal hydrolase;^Eukaryota; Metazoa; Ecdysozoa; Arthropoda; Hexapoda; Insecta; Pterygota; Neoptera; Holometabola; Diptera; Brachycera; Muscomorpha; Ephydroidea; Drosophilidae; Drosophila; Sophophora	PF01088.21^Peptidase_C12^Ubiquitin carboxyl-terminal hydrolase, family 1^7-212^E:6e-60	.	.	ENOG4111HNA^ubiquitin carboxyl-terminal	KEGG:dme:Dmel_CG4265`KO:K05609	GO:0005737^cellular_component^cytoplasm`GO:0004843^molecular_function^thiol-dependent ubiquitin-specific protease activity`GO:0016579^biological_process^protein deubiquitination`GO:0006511^biological_process^ubiquitin-dependent protein catabolic process	GO:0004843^molecular_function^thiol-dependent ubiquitin-specific protease activity`GO:0006511^biological_process^ubiquitin-dependent protein catabolic process`GO:0005622^cellular_component^intracellular
TRINITY_DN200848_c0_g1	TRINITY_DN200848_c0_g1_i1	CUD2_SCHGR^CUD2_SCHGR^Q:201-488,H:20-115^69.79%ID^E:6e-41^RecName: Full=Endocuticle structural glycoprotein SgAbd-2;^Eukaryota; Metazoa; Ecdysozoa; Arthropoda; Hexapoda; Insecta; Pterygota; Neoptera; Polyneoptera; Orthoptera; Caelifera; Acrididea; Acridomorpha; Acridoidea; Acrididae; Cyrtacanthacridinae; Schistocerca	.	TRINITY_DN200848_c0_g1_i1.p1	3-587[+]	CUD2_SCHGR^CUD2_SCHGR^Q:67-162,H:20-115^69.792%ID^E:1.84e-43^RecName: Full=Endocuticle structural glycoprotein SgAbd-2;^Eukaryota; Metazoa; Ecdysozoa; Arthropoda; Hexapoda; Insecta; Pterygota; Neoptera; Polyneoptera; Orthoptera; Caelifera; Acrididea; Acridomorpha; Acridoidea; Acrididae; Cyrtacanthacridinae; Schistocerca	PF00379.23^Chitin_bind_4^Insect cuticle protein^82-138^E:3.5e-18	.	.	.	.	GO:0042302^molecular_function^structural constituent of cuticle	GO:0042302^molecular_function^structural constituent of cuticle
TRINITY_DN200885_c0_g1	TRINITY_DN200885_c0_g1_i1	.	.	.	.	.	.	.	.	.	.	.	.
TRINITY_DN200884_c0_g1	TRINITY_DN200884_c0_g1_i1	4EBP2_MOUSE^4EBP2_MOUSE^Q:736-389,H:1-120^41.6%ID^E:4e-19^RecName: Full=Eukaryotic translation initiation factor 4E-binding protein 2 {ECO:0000250|UniProtKB:Q13542};^Eukaryota; Metazoa; Chordata; Craniata; Vertebrata; Euteleostomi; Mammalia; Eutheria; Euarchontoglires; Glires; Rodentia; Myomorpha; Muroidea; Muridae; Murinae; Mus; Mus	.	TRINITY_DN200884_c0_g1_i1.p1	386-736[-]	4EBP2_MOUSE^4EBP2_MOUSE^Q:1-94,H:1-86^48.421%ID^E:3.35e-22^RecName: Full=Eukaryotic translation initiation factor 4E-binding protein 2 {ECO:0000250|UniProtKB:Q13542};^Eukaryota; Metazoa; Chordata; Craniata; Vertebrata; Euteleostomi; Mammalia; Eutheria; Euarchontoglires; Glires; Rodentia; Myomorpha; Muroidea; Muridae; Murinae; Mus; Mus	PF05456.11^eIF_4EBP^Eukaryotic translation initiation factor 4E binding protein (EIF4EBP)^3-116^E:3.9e-37	.	.	ENOG4112779^Eukaryotic translation initiation factor 4E binding protein	KEGG:mmu:13688`KO:K18644	GO:0005737^cellular_component^cytoplasm`GO:0098794^cellular_component^postsynapse`GO:0008190^molecular_function^eukaryotic initiation factor 4E binding`GO:0030371^molecular_function^translation repressor activity`GO:0019933^biological_process^cAMP-mediated signaling`GO:0008286^biological_process^insulin receptor signaling pathway`GO:0007613^biological_process^memory`GO:0050804^biological_process^…	GO:0008190^molecular_function^eukaryotic initiation factor 4E binding`GO:0045947^biological_process^negative regulation of translational initiation
TRINITY_DN200893_c3_g1	TRINITY_DN200893_c3_g1_i1	.	.	.	.	.	.	.	.	.	.	.	.
TRINITY_DN200834_c0_g1	TRINITY_DN200834_c0_g1_i1	.	.	.	.	.	.	.	.	.	.	.	.
TRINITY_DN200802_c0_g1	TRINITY_DN200802_c0_g1_i1	.	.	.	.	.	.	.	.	.	.	.	.
TRINITY_DN200865_c0_g1	TRINITY_DN200865_c0_g1_i1	.	.	.	.	.	.	.	.	.	.	.	.
TRINITY_DN200806_c0_g1	TRINITY_DN200806_c0_g1_i1	.	.	TRINITY_DN200806_c0_g1_i1.p1	560-2758[+]	.	PF01607.24^CBM_14^Chitin binding Peritrophin-A domain^59-117^E:6.9e-09	.	.	.	.	.	GO:0008061^molecular_function^chitin binding`GO:0006030^biological_process^chitin metabolic process`GO:0005576^cellular_component^extracellular region
TRINITY_DN200894_c0_g1	TRINITY_DN200894_c0_g1_i1	.	.	.	.	.	.	.	.	.	.	.	.
TRINITY_DN200900_c0_g1	TRINITY_DN200900_c0_g1_i1	NELFE_DROME^NELFE_DROME^Q:225-935,H:1-235^44.08%ID^E:4e-28^RecName: Full=Negative elongation factor E;^Eukaryota; Metazoa; Ecdysozoa; Arthropoda; Hexapoda; Insecta; Pterygota; Neoptera; Holometabola; Diptera; Brachycera; Muscomorpha; Ephydroidea; Drosophilidae; Drosophila; Sophophora	.	TRINITY_DN200900_c0_g1_i1.p1	111-1043[+]	NELFE_DROME^NELFE_DROME^Q:39-309,H:1-278^39.931%ID^E:8.78e-38^RecName: Full=Negative elongation factor E;^Eukaryota; Metazoa; Ecdysozoa; Arthropoda; Hexapoda; Insecta; Pterygota; Neoptera; Holometabola; Diptera; Brachycera; Muscomorpha; Ephydroidea; Drosophilidae; Drosophila; Sophophora	.	.	.	ENOG41101UX^RD RNA binding protein	KEGG:dme:Dmel_CG5994`KO:K15182	GO:0005694^cellular_component^chromosome`GO:0032021^cellular_component^NELF complex`GO:0005634^cellular_component^nucleus`GO:0008023^cellular_component^transcription elongation factor complex`GO:0017053^cellular_component^transcriptional repressor complex`GO:0003729^molecular_function^mRNA binding`GO:0003723^molecular_function^RNA binding`GO:0032785^biological_process^negative regulation of DNA-t…	.
TRINITY_DN200838_c0_g1	TRINITY_DN200838_c0_g1_i1	.	.	.	.	.	.	.	.	.	.	.	.
TRINITY_DN200845_c0_g1	TRINITY_DN200845_c0_g1_i1	MBS1_ARATH^MBS1_ARATH^Q:623-330,H:7-105^75%ID^E:4e-43^RecName: Full=Protein METHYLENE BLUE SENSITIVITY 1 {ECO:0000303|PubMed:24151292};^Eukaryota; Viridiplantae; Streptophyta; Embryophyta; Tracheophyta; Spermatophyta; Magnoliophyta; eudicotyledons; Gunneridae; Pentapetalae; rosids; malvids; Brassicales; Brassicaceae; Camelineae; Arabidopsis	.	TRINITY_DN200845_c0_g1_i1.p3	327-641[-]	MBS1_ARATH^MBS1_ARATH^Q:1-104,H:1-105^76.415%ID^E:2.37e-51^RecName: Full=Protein METHYLENE BLUE SENSITIVITY 1 {ECO:0000303|PubMed:24151292};^Eukaryota; Viridiplantae; Streptophyta; Embryophyta; Tracheophyta; Spermatophyta; Magnoliophyta; eudicotyledons; Gunneridae; Pentapetalae; rosids; malvids; Brassicales; Brassicaceae; Camelineae; Arabidopsis	.	.	.	ENOG41121RP^zinc finger	KEGG:ath:AT3G02790	GO:0005737^cellular_component^cytoplasm`GO:0010494^cellular_component^cytoplasmic stress granule`GO:0005634^cellular_component^nucleus`GO:0003700^molecular_function^DNA-binding transcription factor activity`GO:0071452^biological_process^cellular response to singlet oxygen`GO:0009631^biological_process^cold acclimation`GO:1900055^biological_process^regulation of leaf senescence`GO:0006355^biologic…	.
TRINITY_DN200837_c0_g1	TRINITY_DN200837_c0_g1_i1	.	.	.	.	.	.	.	.	.	.	.	.
TRINITY_DN200895_c0_g1	TRINITY_DN200895_c0_g1_i1	.	.	.	.	.	.	.	.	.	.	.	.
TRINITY_DN200830_c0_g1	TRINITY_DN200830_c0_g1_i1	.	.	.	.	.	.	.	.	.	.	.	.
TRINITY_DN200889_c0_g1	TRINITY_DN200889_c0_g1_i1	.	.	.	.	.	.	.	.	.	.	.	.
TRINITY_DN200826_c0_g1	TRINITY_DN200826_c0_g1_i1	.	.	TRINITY_DN200826_c0_g1_i1.p5	393-698[-]	.	PF13953.6^PapC_C^PapC C-terminal domain^26-87^E:6.8e-13	.	.	.	.	.	.
TRINITY_DN200839_c0_g1	TRINITY_DN200839_c0_g1_i1	C56I_ECOLI^C56I_ECOLI^Q:5-481,H:25-183^59.75%ID^E:5e-51^RecName: Full=Cytochrome b561 homolog 2;^Bacteria; Proteobacteria; Gammaproteobacteria; Enterobacterales; Enterobacteriaceae; Escherichia	.	TRINITY_DN200839_c0_g1_i1.p1	2-484[+]	C56I_ECOLI^C56I_ECOLI^Q:2-160,H:25-183^59.748%ID^E:1.17e-62^RecName: Full=Cytochrome b561 homolog 2;^Bacteria; Proteobacteria; Gammaproteobacteria; Enterobacterales; Enterobacteriaceae; Escherichia	PF01292.20^Ni_hydr_CYTB^Prokaryotic cytochrome b561^2-157^E:5.4e-26	.	.	COG3038^cytochrome b561	KEGG:ecj:JW1044`KEGG:eco:b1057	GO:0016021^cellular_component^integral component of membrane`GO:0005886^cellular_component^plasma membrane`GO:0009055^molecular_function^electron transfer activity`GO:0046872^molecular_function^metal ion binding`GO:0022904^biological_process^respiratory electron transport chain	GO:0009055^molecular_function^electron transfer activity`GO:0016021^cellular_component^integral component of membrane
TRINITY_DN200833_c0_g1	TRINITY_DN200833_c0_g1_i1	.	.	.	.	.	.	.	.	.	.	.	.
TRINITY_DN200805_c0_g1	TRINITY_DN200805_c0_g1_i1	.	.	.	.	.	.	.	.	.	.	.	.
TRINITY_DN200858_c0_g1	TRINITY_DN200858_c0_g1_i1	.	.	.	.	.	.	.	.	.	.	.	.
TRINITY_DN200811_c0_g1	TRINITY_DN200811_c0_g1_i1	.	.	.	.	.	.	.	.	.	.	.	.
TRINITY_DN200864_c0_g1	TRINITY_DN200864_c0_g1_i1	.	.	.	.	.	.	.	.	.	.	.	.
TRINITY_DN200874_c0_g1	TRINITY_DN200874_c0_g1_i1	.	.	.	.	.	.	.	.	.	.	.	.
TRINITY_DN200891_c0_g1	TRINITY_DN200891_c0_g1_i1	.	.	.	.	.	.	.	.	.	.	.	.
TRINITY_DN200871_c0_g1	TRINITY_DN200871_c0_g1_i1	.	.	.	.	.	.	.	.	.	.	.	.
TRINITY_DN200888_c0_g1	TRINITY_DN200888_c0_g1_i1	TTC28_HUMAN^TTC28_HUMAN^Q:428-6208,H:58-1945^49.75%ID^E:0^RecName: Full=Tetratricopeptide repeat protein 28;^Eukaryota; Metazoa; Chordata; Craniata; Vertebrata; Euteleostomi; Mammalia; Eutheria; Euarchontoglires; Primates; Haplorrhini; Catarrhini; Hominidae; Homo	.	TRINITY_DN200888_c0_g1_i1.p1	356-7495[+]	TTC28_HUMAN^TTC28_HUMAN^Q:21-1951,H:54-1945^50.254%ID^E:0^RecName: Full=Tetratricopeptide repeat protein 28;^Eukaryota; Metazoa; Chordata; Craniata; Vertebrata; Euteleostomi; Mammalia; Eutheria; Euarchontoglires; Primates; Haplorrhini; Catarrhini; Hominidae; Homo	PF13432.6^TPR_16^Tetratricopeptide repeat^33-90^E:0.0014`PF13424.6^TPR_12^Tetratricopeptide repeat^281-352^E:1.8e-09`PF13176.6^TPR_7^Tetratricopeptide repeat^326-356^E:0.0073`PF13424.6^TPR_12^Tetratricopeptide repeat^360-431^E:2.7e-10`PF13374.6^TPR_10^Tetratricopeptide repeat^361-393^E:0.0035`PF13176.6^TPR_7^Tetratricopeptide repeat^363-397^E:0.0013`PF07721.14^TPR_4^Tetratricopeptide repeat^442-4…	.	.	COG0457^repeat-containing protein`COG4995^tetratricopeptide repeat domain`ENOG410XP6N^G-protein signaling modulator	KEGG:hsa:23331	GO:0005737^cellular_component^cytoplasm`GO:0005815^cellular_component^microtubule organizing center`GO:0030496^cellular_component^midbody`GO:0072686^cellular_component^mitotic spindle`GO:0000922^cellular_component^spindle pole`GO:0019900^molecular_function^kinase binding`GO:0007049^biological_process^cell cycle`GO:0051301^biological_process^cell division`GO:0007346^biological_process^regulation o…	GO:0005515^molecular_function^protein binding`GO:0042802^molecular_function^identical protein binding
TRINITY_DN200876_c0_g1	TRINITY_DN200876_c0_g1_i1	COAD_STRM5^COAD_STRM5^Q:67-2,H:1-22^100%ID^E:4e-08^RecName: Full=Phosphopantetheine adenylyltransferase {ECO:0000255|HAMAP-Rule:MF_00151};^Bacteria; Proteobacteria; Gammaproteobacteria; Xanthomonadales; Xanthomonadaceae; Stenotrophomonas; Stenotrophomonas maltophilia group	.	.	.	.	.	.	.	COG0669^Reversibly transfers an adenylyl group from ATP to 4'- phosphopantetheine, yielding dephospho-CoA (dPCoA) and pyrophosphate (By similarity)	KEGG:smt:Smal_1550`KO:K00954	GO:0005737^cellular_component^cytoplasm`GO:0005524^molecular_function^ATP binding`GO:0004595^molecular_function^pantetheine-phosphate adenylyltransferase activity`GO:0015937^biological_process^coenzyme A biosynthetic process	.
TRINITY_DN200853_c0_g1	TRINITY_DN200853_c0_g1_i1	CALCR_CAVPO^CALCR_CAVPO^Q:1474-2472,H:72-408^29.8%ID^E:8e-36^RecName: Full=Calcitonin receptor;^Eukaryota; Metazoa; Chordata; Craniata; Vertebrata; Euteleostomi; Mammalia; Eutheria; Euarchontoglires; Glires; Rodentia; Hystricomorpha; Caviidae; Cavia	.	TRINITY_DN200853_c0_g1_i1.p1	880-3249[+]	CALCR_CAVPO^CALCR_CAVPO^Q:199-531,H:72-408^29.799%ID^E:7.97e-41^RecName: Full=Calcitonin receptor;^Eukaryota; Metazoa; Chordata; Craniata; Vertebrata; Euteleostomi; Mammalia; Eutheria; Euarchontoglires; Glires; Rodentia; Hystricomorpha; Caviidae; Cavia	PF02793.22^HRM^Hormone receptor domain^198-258^E:5.2e-07`PF00002.24^7tm_2^7 transmembrane receptor (Secretin family)^267-510^E:1e-39	sigP:1^22^0.558^YES	.	ENOG410XRS2^Receptor	.	GO:0016021^cellular_component^integral component of membrane`GO:0005886^cellular_component^plasma membrane`GO:0004948^molecular_function^calcitonin receptor activity`GO:0007166^biological_process^cell surface receptor signaling pathway	GO:0004930^molecular_function^G protein-coupled receptor activity`GO:0016020^cellular_component^membrane`GO:0007186^biological_process^G protein-coupled receptor signaling pathway`GO:0016021^cellular_component^integral component of membrane
TRINITY_DN200870_c1_g1	TRINITY_DN200870_c1_g1_i1	.	.	.	.	.	.	.	.	.	.	.	.
TRINITY_DN200843_c0_g1	TRINITY_DN200843_c0_g1_i1	NEUL2_MOUSE^NEUL2_MOUSE^Q:1972-1187,H:24-281^39.64%ID^E:6e-47^RecName: Full=Neuralized-like protein 2;^Eukaryota; Metazoa; Chordata; Craniata; Vertebrata; Euteleostomi; Mammalia; Eutheria; Euarchontoglires; Glires; Rodentia; Myomorpha; Muroidea; Muridae; Murinae; Mus; Mus	.	TRINITY_DN200843_c0_g1_i1.p1	1175-1978[-]	NEUL2_MOUSE^NEUL2_MOUSE^Q:3-264,H:24-281^41.818%ID^E:1.34e-54^RecName: Full=Neuralized-like protein 2;^Eukaryota; Metazoa; Chordata; Craniata; Vertebrata; Euteleostomi; Mammalia; Eutheria; Euarchontoglires; Glires; Rodentia; Myomorpha; Muroidea; Muridae; Murinae; Mus; Mus	PF07177.12^Neuralized^Neuralized^5-228^E:3.2e-35`PF07525.16^SOCS_box^SOCS box^232-266^E:1.5e-06	.	.	ENOG4111F7Q^neuralized homolog 2 (Drosophila)	.	GO:0005927^cellular_component^muscle tendon junction`GO:0030891^cellular_component^VCB complex`GO:0035556^biological_process^intracellular signal transduction`GO:0030239^biological_process^myofibril assembly`GO:0016567^biological_process^protein ubiquitination`GO:0045214^biological_process^sarcomere organization	.
TRINITY_DN200878_c0_g1	TRINITY_DN200878_c0_g1_i1	.	.	.	.	.	.	.	.	.	.	.	.
TRINITY_DN200841_c0_g1	TRINITY_DN200841_c0_g1_i1	MOT14_MOUSE^MOT14_MOUSE^Q:3002-2289,H:28-269^34.55%ID^E:1e-39^RecName: Full=Monocarboxylate transporter 14;^Eukaryota; Metazoa; Chordata; Craniata; Vertebrata; Euteleostomi; Mammalia; Eutheria; Euarchontoglires; Glires; Rodentia; Myomorpha; Muroidea; Muridae; Murinae; Mus; Mus`MOT14_MOUSE^MOT14_MOUSE^Q:1628-1041,H:311-497^26.26%ID^E:3e-11^RecName: Full=Monocarboxylate transporter 14;^Eukaryota; M…	.	TRINITY_DN200841_c0_g1_i1.p1	954-3380[-]	MOT14_MOUSE^MOT14_MOUSE^Q:127-364,H:28-269^34.553%ID^E:6.31e-41^RecName: Full=Monocarboxylate transporter 14;^Eukaryota; Metazoa; Chordata; Craniata; Vertebrata; Euteleostomi; Mammalia; Eutheria; Euarchontoglires; Glires; Rodentia; Myomorpha; Muroidea; Muridae; Murinae; Mus; Mus`MOT14_MOUSE^MOT14_MOUSE^Q:585-777,H:311-494^26.667%ID^E:8.9e-13^RecName: Full=Monocarboxylate transporter 14;^Eukaryota…	PF07690.16^MFS_1^Major Facilitator Superfamily^139-320^E:9.8e-23`PF07690.16^MFS_1^Major Facilitator Superfamily^604-779^E:1.9e-11	.	.	COG0477^major facilitator Superfamily	KEGG:mmu:71781`KO:K08190	GO:0005887^cellular_component^integral component of plasma membrane`GO:0008028^molecular_function^monocarboxylic acid transmembrane transporter activity`GO:0015293^molecular_function^symporter activity`GO:0015718^biological_process^monocarboxylic acid transport	GO:0055085^biological_process^transmembrane transport`GO:0016021^cellular_component^integral component of membrane
TRINITY_DN200896_c0_g1	TRINITY_DN200896_c0_g1_i1	.	.	.	.	.	.	.	.	.	.	.	.
TRINITY_DN200809_c0_g1	TRINITY_DN200809_c0_g1_i1	.	.	.	.	.	.	.	.	.	.	.	.
TRINITY_DN200813_c0_g1	TRINITY_DN200813_c0_g1_i1	TPPC5_CHICK^TPPC5_CHICK^Q:665-1198,H:7-184^62.92%ID^E:1e-75^RecName: Full=Trafficking protein particle complex subunit 5;^Eukaryota; Metazoa; Chordata; Craniata; Vertebrata; Euteleostomi; Archelosauria; Archosauria; Dinosauria; Saurischia; Theropoda; Coelurosauria; Aves; Neognathae; Galloanserae; Galliformes; Phasianidae; Phasianinae; Gallus	.	TRINITY_DN200813_c0_g1_i1.p1	653-1213[+]	TPPC5_CHICK^TPPC5_CHICK^Q:5-186,H:7-188^62.637%ID^E:9.79e-89^RecName: Full=Trafficking protein particle complex subunit 5;^Eukaryota; Metazoa; Chordata; Craniata; Vertebrata; Euteleostomi; Archelosauria; Archosauria; Dinosauria; Saurischia; Theropoda; Coelurosauria; Aves; Neognathae; Galloanserae; Galliformes; Phasianidae; Phasianinae; Gallus	PF04051.16^TRAPP^Transport protein particle (TRAPP) component^28-172^E:2.1e-38	.	.	.	KEGG:gga:100858483`KO:K20280	GO:0005783^cellular_component^endoplasmic reticulum`GO:0030008^cellular_component^TRAPP complex`GO:1990070^cellular_component^TRAPPI protein complex`GO:1990071^cellular_component^TRAPPII protein complex`GO:1990072^cellular_component^TRAPPIII protein complex`GO:0006888^biological_process^endoplasmic reticulum to Golgi vesicle-mediated transport	.
TRINITY_DN200863_c0_g1	TRINITY_DN200863_c0_g1_i1	.	.	.	.	.	.	.	.	.	.	.	.
TRINITY_DN200815_c0_g1	TRINITY_DN200815_c0_g1_i1	.	.	.	.	.	.	.	.	.	.	.	.
TRINITY_DN200810_c0_g1	TRINITY_DN200810_c0_g1_i1	GSTZ2_DIACA^GSTZ2_DIACA^Q:169-38,H:48-91^45.45%ID^E:2e-07^RecName: Full=Glutathione S-transferase 2;^Eukaryota; Viridiplantae; Streptophyta; Embryophyta; Tracheophyta; Spermatophyta; Magnoliophyta; eudicotyledons; Gunneridae; Pentapetalae; Caryophyllales; Caryophyllaceae; Caryophylleae; Dianthus	.	.	.	.	.	.	.	.	.	GO:0005737^cellular_component^cytoplasm`GO:0004364^molecular_function^glutathione transferase activity`GO:0009072^biological_process^aromatic amino acid family metabolic process	.
TRINITY_DN200890_c0_g1	TRINITY_DN200890_c0_g1_i1	.	.	.	.	.	.	.	.	.	.	.	.
TRINITY_DN200897_c0_g1	TRINITY_DN200897_c0_g1_i1	.	.	.	.	.	.	.	.	.	.	.	.
TRINITY_DN200829_c0_g1	TRINITY_DN200829_c0_g1_i1	.	.	TRINITY_DN200829_c0_g1_i1.p1	2-538[+]	.	PF06187.11^DUF993^Protein of unknown function (DUF993)^2-179^E:1.9e-92	.	.	.	.	.	.
TRINITY_DN200832_c0_g1	TRINITY_DN200832_c0_g1_i1	.	.	TRINITY_DN200832_c0_g1_i1.p1	212-961[+]	.	.	sigP:1^15^0.865^YES	.	.	.	.	.
TRINITY_DN200882_c0_g1	TRINITY_DN200882_c0_g1_i1	.	.	.	.	.	.	.	.	.	.	.	.
TRINITY_DN200880_c1_g1	TRINITY_DN200880_c1_g1_i1	NSA2_HUMAN^NSA2_HUMAN^Q:103-879,H:1-260^76.92%ID^E:1e-134^RecName: Full=Ribosome biogenesis protein NSA2 homolog;^Eukaryota; Metazoa; Chordata; Craniata; Vertebrata; Euteleostomi; Mammalia; Eutheria; Euarchontoglires; Primates; Haplorrhini; Catarrhini; Hominidae; Homo	.	TRINITY_DN200880_c1_g1_i1.p1	103-882[+]	NSA2_HUMAN^NSA2_HUMAN^Q:1-259,H:1-260^76.923%ID^E:9.8e-151^RecName: Full=Ribosome biogenesis protein NSA2 homolog;^Eukaryota; Metazoa; Chordata; Craniata; Vertebrata; Euteleostomi; Mammalia; Eutheria; Euarchontoglires; Primates; Haplorrhini; Catarrhini; Hominidae; Homo	PF01201.22^Ribosomal_S8e^Ribosomal protein S8e^32-258^E:3.8e-48	.	.	COG2007^40S ribosomal protein S8	KEGG:hsa:10412`KO:K14842	GO:0005730^cellular_component^nucleolus`GO:0030687^cellular_component^preribosome, large subunit precursor`GO:0003723^molecular_function^RNA binding`GO:0006364^biological_process^rRNA processing	.
TRINITY_DN200812_c0_g1	TRINITY_DN200812_c0_g1_i1	.	.	.	.	.	.	.	.	.	.	.	.
TRINITY_DN200840_c0_g1	TRINITY_DN200840_c0_g1_i1	.	.	.	.	.	.	.	.	.	.	.	.
TRINITY_DN200823_c1_g1	TRINITY_DN200823_c1_g1_i1	PRS38_HUMAN^PRS38_HUMAN^Q:1106-1927,H:57-316^26.98%ID^E:2e-23^RecName: Full=Serine protease 38;^Eukaryota; Metazoa; Chordata; Craniata; Vertebrata; Euteleostomi; Mammalia; Eutheria; Euarchontoglires; Primates; Haplorrhini; Catarrhini; Hominidae; Homo	.	TRINITY_DN200823_c1_g1_i1.p1	1043-1972[+]	PRS38_HUMAN^PRS38_HUMAN^Q:22-295,H:57-316^26.978%ID^E:4.38e-25^RecName: Full=Serine protease 38;^Eukaryota; Metazoa; Chordata; Craniata; Vertebrata; Euteleostomi; Mammalia; Eutheria; Euarchontoglires; Primates; Haplorrhini; Catarrhini; Hominidae; Homo	PF00089.26^Trypsin^Trypsin^30-269^E:9.2e-35	sigP:1^17^0.621^YES	.	COG5640^protease	KEGG:hsa:339501	GO:0005576^cellular_component^extracellular region`GO:0004252^molecular_function^serine-type endopeptidase activity	GO:0004252^molecular_function^serine-type endopeptidase activity`GO:0006508^biological_process^proteolysis
TRINITY_DN200857_c0_g1	TRINITY_DN200857_c0_g1_i1	.	.	.	.	.	.	.	.	.	.	.	.
TRINITY_DN200855_c0_g1	TRINITY_DN200855_c0_g1_i1	.	.	.	.	.	.	.	.	.	.	.	.
TRINITY_DN200814_c0_g1	TRINITY_DN200814_c0_g1_i1	.	.	.	.	.	.	.	.	.	.	.	.
TRINITY_DN200803_c0_g1	TRINITY_DN200803_c0_g1_i1	.	.	TRINITY_DN200803_c0_g1_i1.p2	621-977[-]	.	.	.	.	.	.	.	.
TRINITY_DN200892_c0_g1	TRINITY_DN200892_c0_g1_i1	GSTT1_MANSE^GSTT1_MANSE^Q:348-19,H:3-111^49.55%ID^E:3e-28^RecName: Full=Glutathione S-transferase 1;^Eukaryota; Metazoa; Ecdysozoa; Arthropoda; Hexapoda; Insecta; Pterygota; Neoptera; Holometabola; Lepidoptera; Glossata; Ditrysia; Bombycoidea; Sphingidae; Sphinginae; Sphingini; Manduca	.	TRINITY_DN200892_c0_g1_i1.p2	1-357[-]	GSTT1_MANSE^GSTT1_MANSE^Q:4-113,H:3-111^49.55%ID^E:1.32e-31^RecName: Full=Glutathione S-transferase 1;^Eukaryota; Metazoa; Ecdysozoa; Arthropoda; Hexapoda; Insecta; Pterygota; Neoptera; Holometabola; Lepidoptera; Glossata; Ditrysia; Bombycoidea; Sphingidae; Sphinginae; Sphingini; Manduca	PF02798.20^GST_N^Glutathione S-transferase, N-terminal domain^4-76^E:4.2e-13`PF13417.6^GST_N_3^Glutathione S-transferase, N-terminal domain^6-81^E:4e-13`PF13409.6^GST_N_2^Glutathione S-transferase, N-terminal domain^12-76^E:3.2e-11	.	.	.	.	GO:0004364^molecular_function^glutathione transferase activity	GO:0005515^molecular_function^protein binding
TRINITY_DN200856_c0_g1	TRINITY_DN200856_c0_g1_i1	.	.	.	.	.	.	.	.	.	.	.	.
TRINITY_DN200801_c0_g1	TRINITY_DN200801_c0_g1_i1	LIP1_DROME^LIP1_DROME^Q:1149-43,H:56-412^36.88%ID^E:3e-68^RecName: Full=Lipase 1;^Eukaryota; Metazoa; Ecdysozoa; Arthropoda; Hexapoda; Insecta; Pterygota; Neoptera; Holometabola; Diptera; Brachycera; Muscomorpha; Ephydroidea; Drosophilidae; Drosophila; Sophophora	.	TRINITY_DN200801_c0_g1_i1.p1	4-1200[-]	LIP1_DROME^LIP1_DROME^Q:18-386,H:56-412^36.883%ID^E:6.3e-71^RecName: Full=Lipase 1;^Eukaryota; Metazoa; Ecdysozoa; Arthropoda; Hexapoda; Insecta; Pterygota; Neoptera; Holometabola; Diptera; Brachycera; Muscomorpha; Ephydroidea; Drosophilidae; Drosophila; Sophophora	PF04083.16^Abhydro_lipase^Partial alpha/beta-hydrolase lipase region^31-96^E:4e-18`PF12146.8^Hydrolase_4^Serine aminopeptidase, S33^77-349^E:1.2e-10`PF00561.20^Abhydrolase_1^alpha/beta hydrolase fold^79-348^E:1.1e-16	sigP:1^19^0.84^YES	.	COG0596^Alpha beta hydrolase	KEGG:dme:Dmel_CG7279	GO:0005576^cellular_component^extracellular region`GO:0016298^molecular_function^lipase activity`GO:0044255^biological_process^cellular lipid metabolic process`GO:0007586^biological_process^digestion`GO:0016042^biological_process^lipid catabolic process	GO:0006629^biological_process^lipid metabolic process
TRINITY_DN200328_c0_g1	TRINITY_DN200328_c0_g1_i1	XPO5_HUMAN^XPO5_HUMAN^Q:3696-148,H:2-1204^34.28%ID^E:6e-175^RecName: Full=Exportin-5;^Eukaryota; Metazoa; Chordata; Craniata; Vertebrata; Euteleostomi; Mammalia; Eutheria; Euarchontoglires; Primates; Haplorrhini; Catarrhini; Hominidae; Homo	.	TRINITY_DN200328_c0_g1_i1.p1	133-3723[-]	XPO5_HUMAN^XPO5_HUMAN^Q:10-1192,H:2-1204^35.126%ID^E:0^RecName: Full=Exportin-5;^Eukaryota; Metazoa; Chordata; Craniata; Vertebrata; Euteleostomi; Mammalia; Eutheria; Euarchontoglires; Primates; Haplorrhini; Catarrhini; Hominidae; Homo	PF03810.19^IBN_N^Importin-beta N-terminal domain^41-107^E:4.7e-08`PF08389.12^Xpo1^Exportin 1-like protein^115-276^E:6e-31	.	.	COG5101^exportin	KEGG:hsa:57510`KO:K14289	GO:0005737^cellular_component^cytoplasm`GO:0005829^cellular_component^cytosol`GO:0035068^cellular_component^micro-ribonucleoprotein complex`GO:0042272^cellular_component^nuclear RNA export factor complex`GO:0005654^cellular_component^nucleoplasm`GO:0005634^cellular_component^nucleus`GO:0042565^cellular_component^RNA nuclear export complex`GO:0003729^molecular_function^mRNA binding`GO:0005049^mole…	GO:0008536^molecular_function^Ran GTPase binding`GO:0006886^biological_process^intracellular protein transport
TRINITY_DN200350_c0_g1	TRINITY_DN200350_c0_g1_i1	.	.	.	.	.	.	.	.	.	.	.	.
TRINITY_DN200317_c0_g1	TRINITY_DN200317_c0_g1_i1	.	.	.	.	.	.	.	.	.	.	.	.
TRINITY_DN200317_c0_g2	TRINITY_DN200317_c0_g2_i1	.	.	.	.	.	.	.	.	.	.	.	.
TRINITY_DN200317_c1_g1	TRINITY_DN200317_c1_g1_i1	.	.	.	.	.	.	.	.	.	.	.	.
TRINITY_DN200317_c2_g1	TRINITY_DN200317_c2_g1_i1	.	.	.	.	.	.	.	.	.	.	.	.
TRINITY_DN200317_c2_g2	TRINITY_DN200317_c2_g2_i1	.	.	.	.	.	.	.	.	.	.	.	.
TRINITY_DN200329_c0_g1	TRINITY_DN200329_c0_g1_i1	PICO_DROME^PICO_DROME^Q:1614-220,H:40-495^39.32%ID^E:8e-108^RecName: Full=Putative inorganic phosphate cotransporter;^Eukaryota; Metazoa; Ecdysozoa; Arthropoda; Hexapoda; Insecta; Pterygota; Neoptera; Holometabola; Diptera; Brachycera; Muscomorpha; Ephydroidea; Drosophilidae; Drosophila; Sophophora	.	TRINITY_DN200329_c0_g1_i1.p1	112-1665[-]	PICO_DROME^PICO_DROME^Q:18-482,H:40-495^39.323%ID^E:8.58e-117^RecName: Full=Putative inorganic phosphate cotransporter;^Eukaryota; Metazoa; Ecdysozoa; Arthropoda; Hexapoda; Insecta; Pterygota; Neoptera; Holometabola; Diptera; Brachycera; Muscomorpha; Ephydroidea; Drosophilidae; Drosophila; Sophophora	PF07690.16^MFS_1^Major Facilitator Superfamily^27-436^E:3.8e-54`PF00083.24^Sugar_tr^Sugar (and other) transporter^63-472^E:4.9e-09	.	.	ENOG410XPWC^solute carrier family 17	KEGG:dme:Dmel_CG8098	GO:0016021^cellular_component^integral component of membrane`GO:0015114^molecular_function^phosphate ion transmembrane transporter activity`GO:0015293^molecular_function^symporter activity`GO:0006814^biological_process^sodium ion transport	GO:0055085^biological_process^transmembrane transport`GO:0016021^cellular_component^integral component of membrane`GO:0022857^molecular_function^transmembrane transporter activity
TRINITY_DN200352_c0_g1	TRINITY_DN200352_c0_g1_i1	IPSA_CORGL^IPSA_CORGL^Q:46-315,H:6-95^38.89%ID^E:4e-09^RecName: Full=HTH-type transcriptional regulator IpsA {ECO:0000305};^Bacteria; Actinobacteria; Corynebacteriales; Corynebacteriaceae; Corynebacterium	.	TRINITY_DN200352_c0_g1_i1.p1	1-324[+]	IPSA_CORGL^IPSA_CORGL^Q:16-105,H:6-95^38.889%ID^E:3.06e-14^RecName: Full=HTH-type transcriptional regulator IpsA {ECO:0000305};^Bacteria; Actinobacteria; Corynebacteriales; Corynebacteriaceae; Corynebacterium	PF00356.21^LacI^Bacterial regulatory proteins, lacI family^19-61^E:5.1e-12	.	.	.	KEGG:cgl:NCgl2538	GO:0003677^molecular_function^DNA binding`GO:0071555^biological_process^cell wall organization`GO:0006355^biological_process^regulation of transcription, DNA-templated	GO:0003677^molecular_function^DNA binding`GO:0006355^biological_process^regulation of transcription, DNA-templated
TRINITY_DN200322_c0_g1	TRINITY_DN200322_c0_g1_i1	.	.	.	.	.	.	.	.	.	.	.	.
TRINITY_DN200322_c1_g1	TRINITY_DN200322_c1_g1_i1	RS15A_DROYA^RS15A_DROYA^Q:180-566,H:1-130^93.08%ID^E:2e-81^RecName: Full=40S ribosomal protein S15a;^Eukaryota; Metazoa; Ecdysozoa; Arthropoda; Hexapoda; Insecta; Pterygota; Neoptera; Holometabola; Diptera; Brachycera; Muscomorpha; Ephydroidea; Drosophilidae; Drosophila; Sophophora	.	TRINITY_DN200322_c1_g1_i1.p1	180-569[+]	RS15A_DROYA^RS15A_DROYA^Q:1-129,H:1-130^93.077%ID^E:1.69e-86^RecName: Full=40S ribosomal protein S15a;^Eukaryota; Metazoa; Ecdysozoa; Arthropoda; Hexapoda; Insecta; Pterygota; Neoptera; Holometabola; Diptera; Brachycera; Muscomorpha; Ephydroidea; Drosophilidae; Drosophila; Sophophora	PF00410.19^Ribosomal_S8^Ribosomal protein S8^6-128^E:3.4e-21	.	.	COG0096^One of the primary rRNA binding proteins, it binds directly to 16S rRNA central domain where it helps coordinate assembly of the platform of the 30S subunit (By similarity)	KEGG:dya:Dyak_GE16163`KO:K02957	GO:0005840^cellular_component^ribosome`GO:0003735^molecular_function^structural constituent of ribosome`GO:0006412^biological_process^translation	GO:0003735^molecular_function^structural constituent of ribosome`GO:0006412^biological_process^translation`GO:0005840^cellular_component^ribosome
TRINITY_DN200326_c0_g1	TRINITY_DN200326_c0_g1_i1	PRDX5_BOVIN^PRDX5_BOVIN^Q:210-1,H:118-187^98.57%ID^E:1e-31^RecName: Full=Peroxiredoxin-5, mitochondrial;^Eukaryota; Metazoa; Chordata; Craniata; Vertebrata; Euteleostomi; Mammalia; Eutheria; Laurasiatheria; Cetartiodactyla; Ruminantia; Pecora; Bovidae; Bovinae; Bos	.	.	.	.	.	.	.	COG0678^peroxiredoxin	KEGG:bta:282885`KO:K11187	GO:0005737^cellular_component^cytoplasm`GO:0031410^cellular_component^cytoplasmic vesicle`GO:0005829^cellular_component^cytosol`GO:0005739^cellular_component^mitochondrion`GO:0005634^cellular_component^nucleus`GO:0048471^cellular_component^perinuclear region of cytoplasm`GO:0005782^cellular_component^peroxisomal matrix`GO:0005777^cellular_component^peroxisome`GO:0043027^molecular_function^cystein…	.
TRINITY_DN200356_c0_g1	TRINITY_DN200356_c0_g1_i1	.	.	.	.	.	.	.	.	.	.	.	.
TRINITY_DN200356_c0_g1	TRINITY_DN200356_c0_g1_i2	.	.	.	.	.	.	.	.	.	.	.	.
TRINITY_DN200377_c0_g1	TRINITY_DN200377_c0_g1_i1	CP6B2_HELAM^CP6B2_HELAM^Q:1611-121,H:5-500^43.57%ID^E:1e-144^RecName: Full=Cytochrome P450 6B2;^Eukaryota; Metazoa; Ecdysozoa; Arthropoda; Hexapoda; Insecta; Pterygota; Neoptera; Holometabola; Lepidoptera; Glossata; Ditrysia; Noctuoidea; Noctuidae; Heliothinae; Helicoverpa	.	TRINITY_DN200377_c0_g1_i1.p1	115-1620[-]	CP6B2_HELAM^CP6B2_HELAM^Q:4-500,H:5-500^43.574%ID^E:4.57e-154^RecName: Full=Cytochrome P450 6B2;^Eukaryota; Metazoa; Ecdysozoa; Arthropoda; Hexapoda; Insecta; Pterygota; Neoptera; Holometabola; Lepidoptera; Glossata; Ditrysia; Noctuoidea; Noctuidae; Heliothinae; Helicoverpa	PF00067.22^p450^Cytochrome P450^32-493^E:2.7e-81	.	.	.	.	GO:0005789^cellular_component^endoplasmic reticulum membrane`GO:0031090^cellular_component^organelle membrane`GO:0070330^molecular_function^aromatase activity`GO:0020037^molecular_function^heme binding`GO:0005506^molecular_function^iron ion binding	GO:0005506^molecular_function^iron ion binding`GO:0016705^molecular_function^oxidoreductase activity, acting on paired donors, with incorporation or reduction of molecular oxygen`GO:0020037^molecular_function^heme binding`GO:0055114^biological_process^oxidation-reduction process
TRINITY_DN200375_c0_g1	TRINITY_DN200375_c0_g1_i1	.	.	.	.	.	.	.	.	.	.	.	.
TRINITY_DN200332_c1_g1	TRINITY_DN200332_c1_g1_i1	NU1M_ANOGA^NU1M_ANOGA^Q:838-119,H:56-295^70%ID^E:2e-90^RecName: Full=NADH-ubiquinone oxidoreductase chain 1;^Eukaryota; Metazoa; Ecdysozoa; Arthropoda; Hexapoda; Insecta; Pterygota; Neoptera; Holometabola; Diptera; Nematocera; Culicoidea; Culicidae; Anophelinae; Anopheles	.	.	.	.	.	.	.	.	KEGG:aga:ND1`KO:K03878	GO:0016021^cellular_component^integral component of membrane`GO:0005747^cellular_component^mitochondrial respiratory chain complex I`GO:0009060^biological_process^aerobic respiration	.
TRINITY_DN200332_c1_g1	TRINITY_DN200332_c1_g1_i2	NU1M_ANOGA^NU1M_ANOGA^Q:853-134,H:56-295^70%ID^E:2e-90^RecName: Full=NADH-ubiquinone oxidoreductase chain 1;^Eukaryota; Metazoa; Ecdysozoa; Arthropoda; Hexapoda; Insecta; Pterygota; Neoptera; Holometabola; Diptera; Nematocera; Culicoidea; Culicidae; Anophelinae; Anopheles	.	.	.	.	.	.	.	.	KEGG:aga:ND1`KO:K03878	GO:0016021^cellular_component^integral component of membrane`GO:0005747^cellular_component^mitochondrial respiratory chain complex I`GO:0009060^biological_process^aerobic respiration	.
TRINITY_DN200393_c0_g1	TRINITY_DN200393_c0_g1_i1	RD23A_HUMAN^RD23A_HUMAN^Q:1200-241,H:1-362^50.55%ID^E:7e-83^RecName: Full=UV excision repair protein RAD23 homolog A;^Eukaryota; Metazoa; Chordata; Craniata; Vertebrata; Euteleostomi; Mammalia; Eutheria; Euarchontoglires; Primates; Haplorrhini; Catarrhini; Hominidae; Homo	.	TRINITY_DN200393_c0_g1_i1.p1	238-1194[-]	RD23A_HUMAN^RD23A_HUMAN^Q:1-318,H:3-362^51.771%ID^E:9.47e-102^RecName: Full=UV excision repair protein RAD23 homolog A;^Eukaryota; Metazoa; Chordata; Craniata; Vertebrata; Euteleostomi; Mammalia; Eutheria; Euarchontoglires; Primates; Haplorrhini; Catarrhini; Hominidae; Homo	PF00240.23^ubiquitin^Ubiquitin family^3-75^E:3e-19`PF00627.31^UBA^UBA/TS-N domain^134-168^E:3.6e-12`PF09280.11^XPC-binding^XPC-binding domain^191-246^E:6e-25`PF00627.31^UBA^UBA/TS-N domain^276-311^E:9.1e-12	.	.	COG5272^ubiquitin	KEGG:hsa:5886`KO:K10839	GO:0005737^cellular_component^cytoplasm`GO:0005829^cellular_component^cytosol`GO:0043231^cellular_component^intracellular membrane-bounded organelle`GO:0005815^cellular_component^microtubule organizing center`GO:0005654^cellular_component^nucleoplasm`GO:0005634^cellular_component^nucleus`GO:0000502^cellular_component^proteasome complex`GO:0032991^cellular_component^protein-containing complex`GO:0…	GO:0005515^molecular_function^protein binding`GO:0003684^molecular_function^damaged DNA binding`GO:0006289^biological_process^nucleotide-excision repair`GO:0043161^biological_process^proteasome-mediated ubiquitin-dependent protein catabolic process
TRINITY_DN200374_c0_g1	TRINITY_DN200374_c0_g1_i1	ACY1A_RAT^ACY1A_RAT^Q:1481-429,H:56-403^42.17%ID^E:1e-94^RecName: Full=Aminoacylase-1A;^Eukaryota; Metazoa; Chordata; Craniata; Vertebrata; Euteleostomi; Mammalia; Eutheria; Euarchontoglires; Glires; Rodentia; Myomorpha; Muroidea; Muridae; Murinae; Rattus	.	TRINITY_DN200374_c0_g1_i1.p1	378-1481[-]	ACY1A_RAT^ACY1A_RAT^Q:1-351,H:56-403^42.165%ID^E:4.65e-98^RecName: Full=Aminoacylase-1A;^Eukaryota; Metazoa; Chordata; Craniata; Vertebrata; Euteleostomi; Mammalia; Eutheria; Euarchontoglires; Glires; Rodentia; Myomorpha; Muroidea; Muridae; Murinae; Rattus	PF01546.28^Peptidase_M20^Peptidase family M20/M25/M40^21-344^E:2.3e-33`PF07687.14^M20_dimer^Peptidase dimerisation domain^137-246^E:8.4e-11	.	.	COG0624^succinyl-diaminopimelate desuccinylase activity	KEGG:rno:300981`KO:K14677	GO:0005737^cellular_component^cytoplasm`GO:0004046^molecular_function^aminoacylase activity`GO:0046872^molecular_function^metal ion binding`GO:0008237^molecular_function^metallopeptidase activity`GO:0006520^biological_process^cellular amino acid metabolic process`GO:0030163^biological_process^protein catabolic process	GO:0016787^molecular_function^hydrolase activity
TRINITY_DN200374_c0_g2	TRINITY_DN200374_c0_g2_i1	.	.	.	.	.	.	.	.	.	.	.	.
TRINITY_DN200374_c0_g1	TRINITY_DN200374_c0_g1_i2	ACY1A_RAT^ACY1A_RAT^Q:1476-424,H:56-403^42.17%ID^E:1e-94^RecName: Full=Aminoacylase-1A;^Eukaryota; Metazoa; Chordata; Craniata; Vertebrata; Euteleostomi; Mammalia; Eutheria; Euarchontoglires; Glires; Rodentia; Myomorpha; Muroidea; Muridae; Murinae; Rattus	.	TRINITY_DN200374_c0_g1_i2.p1	373-1476[-]	ACY1A_RAT^ACY1A_RAT^Q:1-351,H:56-403^42.165%ID^E:4.65e-98^RecName: Full=Aminoacylase-1A;^Eukaryota; Metazoa; Chordata; Craniata; Vertebrata; Euteleostomi; Mammalia; Eutheria; Euarchontoglires; Glires; Rodentia; Myomorpha; Muroidea; Muridae; Murinae; Rattus	PF01546.28^Peptidase_M20^Peptidase family M20/M25/M40^21-344^E:2.3e-33`PF07687.14^M20_dimer^Peptidase dimerisation domain^137-246^E:8.4e-11	.	.	COG0624^succinyl-diaminopimelate desuccinylase activity	KEGG:rno:300981`KO:K14677	GO:0005737^cellular_component^cytoplasm`GO:0004046^molecular_function^aminoacylase activity`GO:0046872^molecular_function^metal ion binding`GO:0008237^molecular_function^metallopeptidase activity`GO:0006520^biological_process^cellular amino acid metabolic process`GO:0030163^biological_process^protein catabolic process	GO:0016787^molecular_function^hydrolase activity
TRINITY_DN200379_c0_g1	TRINITY_DN200379_c0_g1_i1	PRS10_MOUSE^PRS10_MOUSE^Q:1255-101,H:5-389^88.31%ID^E:0^RecName: Full=26S proteasome regulatory subunit 10B;^Eukaryota; Metazoa; Chordata; Craniata; Vertebrata; Euteleostomi; Mammalia; Eutheria; Euarchontoglires; Glires; Rodentia; Myomorpha; Muroidea; Muridae; Murinae; Mus; Mus	.	TRINITY_DN200379_c0_g1_i1.p1	98-1288[-]	PRS10_MOUSE^PRS10_MOUSE^Q:12-396,H:5-389^88.312%ID^E:0^RecName: Full=26S proteasome regulatory subunit 10B;^Eukaryota; Metazoa; Chordata; Craniata; Vertebrata; Euteleostomi; Mammalia; Eutheria; Euarchontoglires; Glires; Rodentia; Myomorpha; Muroidea; Muridae; Murinae; Mus; Mus	PF16450.5^Prot_ATP_ID_OB^Proteasomal ATPase OB C-terminal domain^64-119^E:3.8e-08`PF05496.12^RuvB_N^Holliday junction DNA helicase RuvB P-loop domain^177-243^E:3e-05`PF00004.29^AAA^ATPase family associated with various cellular activities (AAA)^178-310^E:8.6e-44`PF07724.14^AAA_2^AAA domain (Cdc48 subfamily)^178-271^E:3.6e-05`PF17862.1^AAA_lid_3^AAA+ lid domain^334-375^E:1.3e-07	.	.	COG1222^26S protease regulatory subunit	KEGG:mmu:67089`KO:K03064	GO:0031597^cellular_component^cytosolic proteasome complex`GO:0016234^cellular_component^inclusion body`GO:0005634^cellular_component^nucleus`GO:0022624^cellular_component^proteasome accessory complex`GO:0000502^cellular_component^proteasome complex`GO:0008540^cellular_component^proteasome regulatory particle, base subcomplex`GO:0005524^molecular_function^ATP binding`GO:0042802^molecular_function…	GO:0009378^molecular_function^four-way junction helicase activity`GO:0006281^biological_process^DNA repair`GO:0006310^biological_process^DNA recombination`GO:0005524^molecular_function^ATP binding
TRINITY_DN200320_c0_g1	TRINITY_DN200320_c0_g1_i1	FKB14_PONAB^FKB14_PONAB^Q:421-1077,H:2-211^44.14%ID^E:2e-46^RecName: Full=Peptidyl-prolyl cis-trans isomerase FKBP14;^Eukaryota; Metazoa; Chordata; Craniata; Vertebrata; Euteleostomi; Mammalia; Eutheria; Euarchontoglires; Primates; Haplorrhini; Catarrhini; Hominidae; Pongo	.	TRINITY_DN200320_c0_g1_i1.p1	433-1080[+]	FKBP2_CRYNB^FKBP2_CRYNB^Q:4-132,H:6-135^60%ID^E:2.48e-50^RecName: Full=FK506-binding protein 2;^Eukaryota; Fungi; Dikarya; Basidiomycota; Agaricomycotina; Tremellomycetes; Tremellales; Cryptococcaceae; Cryptococcus; Cryptococcus neoformans species complex	PF00254.28^FKBP_C^FKBP-type peptidyl-prolyl cis-trans isomerase^38-128^E:4.4e-35`PF13499.6^EF-hand_7^EF-hand domain pair^138-207^E:3.2e-07`PF13202.6^EF-hand_5^EF hand^139-156^E:0.043`PF13202.6^EF-hand_5^EF hand^195-207^E:0.015	sigP:1^18^0.89^YES	.	COG0545^Peptidyl-prolyl cis-trans isomerase	KEGG:cnb:CNBE2370`KO:K09569	GO:0005783^cellular_component^endoplasmic reticulum`GO:0003755^molecular_function^peptidyl-prolyl cis-trans isomerase activity	GO:0005509^molecular_function^calcium ion binding
TRINITY_DN200320_c0_g1	TRINITY_DN200320_c0_g1_i2	FKBP2_CRYNB^FKBP2_CRYNB^Q:442-828,H:6-135^60%ID^E:2e-45^RecName: Full=FK506-binding protein 2;^Eukaryota; Fungi; Dikarya; Basidiomycota; Agaricomycotina; Tremellomycetes; Tremellales; Cryptococcaceae; Cryptococcus; Cryptococcus neoformans species complex	.	TRINITY_DN200320_c0_g1_i2.p1	433-1146[+]	FKBP2_CRYNB^FKBP2_CRYNB^Q:4-132,H:6-135^60%ID^E:3.55e-50^RecName: Full=FK506-binding protein 2;^Eukaryota; Fungi; Dikarya; Basidiomycota; Agaricomycotina; Tremellomycetes; Tremellales; Cryptococcaceae; Cryptococcus; Cryptococcus neoformans species complex	PF00254.28^FKBP_C^FKBP-type peptidyl-prolyl cis-trans isomerase^38-128^E:5.4e-35`PF13202.6^EF-hand_5^EF hand^139-155^E:0.085`PF13202.6^EF-hand_5^EF hand^161-177^E:0.074`PF13202.6^EF-hand_5^EF hand^217-229^E:0.017	sigP:1^18^0.89^YES	.	COG0545^Peptidyl-prolyl cis-trans isomerase	KEGG:cnb:CNBE2370`KO:K09569	GO:0005783^cellular_component^endoplasmic reticulum`GO:0003755^molecular_function^peptidyl-prolyl cis-trans isomerase activity	GO:0005509^molecular_function^calcium ion binding
TRINITY_DN200334_c0_g1	TRINITY_DN200334_c0_g1_i1	.	.	.	.	.	.	.	.	.	.	.	.
TRINITY_DN200373_c0_g1	TRINITY_DN200373_c0_g1_i1	COGS_HYPLI^COGS_HYPLI^Q:467-1294,H:5-260^34.78%ID^E:2e-35^RecName: Full=Collagenase;^Eukaryota; Metazoa; Ecdysozoa; Arthropoda; Hexapoda; Insecta; Pterygota; Neoptera; Holometabola; Diptera; Brachycera; Muscomorpha; Oestroidea; Oestridae; Hypodermatinae; Hypoderma	.	TRINITY_DN200373_c0_g1_i1.p1	443-1402[+]	COGS_HYPLI^COGS_HYPLI^Q:9-284,H:5-260^34.783%ID^E:8.3e-38^RecName: Full=Collagenase;^Eukaryota; Metazoa; Ecdysozoa; Arthropoda; Hexapoda; Insecta; Pterygota; Neoptera; Holometabola; Diptera; Brachycera; Muscomorpha; Oestroidea; Oestridae; Hypodermatinae; Hypoderma	PF00089.26^Trypsin^Trypsin^39-275^E:5e-42	sigP:1^18^0.892^YES	.	.	KEGG:ag:CAA52359`KO:K20752	GO:0005576^cellular_component^extracellular region`GO:0004252^molecular_function^serine-type endopeptidase activity`GO:0030574^biological_process^collagen catabolic process	GO:0004252^molecular_function^serine-type endopeptidase activity`GO:0006508^biological_process^proteolysis
TRINITY_DN200376_c0_g1	TRINITY_DN200376_c0_g1_i1	S27A4_PONAB^S27A4_PONAB^Q:2680-821,H:29-643^45.1%ID^E:0^RecName: Full=Long-chain fatty acid transport protein 4;^Eukaryota; Metazoa; Chordata; Craniata; Vertebrata; Euteleostomi; Mammalia; Eutheria; Euarchontoglires; Primates; Haplorrhini; Catarrhini; Hominidae; Pongo	.	TRINITY_DN200376_c0_g1_i1.p1	818-2926[-]	S27A4_MACFA^S27A4_MACFA^Q:83-702,H:29-643^45.498%ID^E:0^RecName: Full=Long-chain fatty acid transport protein 4;^Eukaryota; Metazoa; Chordata; Craniata; Vertebrata; Euteleostomi; Mammalia; Eutheria; Euarchontoglires; Primates; Haplorrhini; Catarrhini; Cercopithecidae; Cercopithecinae; Macaca	PF00501.28^AMP-binding^AMP-binding enzyme^137-571^E:1.3e-60`PF13193.6^AMP-binding_C^AMP-binding enzyme C-terminal domain^579-654^E:2.2e-06	.	.	.	KEGG:mcf:101866618`KO:K08745	GO:0005789^cellular_component^endoplasmic reticulum membrane`GO:0016021^cellular_component^integral component of membrane`GO:0004467^molecular_function^long-chain fatty acid-CoA ligase activity`GO:0000166^molecular_function^nucleotide binding`GO:0031957^molecular_function^very long-chain fatty acid-CoA ligase activity`GO:0015908^biological_process^fatty acid transport	GO:0003824^molecular_function^catalytic activity
TRINITY_DN200362_c0_g1	TRINITY_DN200362_c0_g1_i1	.	.	.	.	.	.	.	.	.	.	.	.
TRINITY_DN200330_c0_g1	TRINITY_DN200330_c0_g1_i1	.	.	TRINITY_DN200330_c0_g1_i1.p1	3-1109[-]	.	PF17921.1^Integrase_H2C2^Integrase zinc binding domain^233-284^E:4.8e-06	.	.	.	.	.	.
TRINITY_DN200338_c0_g1	TRINITY_DN200338_c0_g1_i1	.	.	.	.	.	.	.	.	.	.	.	.
TRINITY_DN200364_c0_g1	TRINITY_DN200364_c0_g1_i1	.	.	.	.	.	.	.	.	.	.	.	.
TRINITY_DN200349_c0_g1	TRINITY_DN200349_c0_g1_i1	.	.	.	.	.	.	.	.	.	.	.	.
TRINITY_DN200304_c0_g1	TRINITY_DN200304_c0_g1_i1	.	.	.	.	.	.	.	.	.	.	.	.
TRINITY_DN200346_c0_g1	TRINITY_DN200346_c0_g1_i1	.	.	TRINITY_DN200346_c0_g1_i1.p1	83-745[+]	.	.	sigP:1^17^0.828^YES	.	.	.	.	.
TRINITY_DN200307_c0_g1	TRINITY_DN200307_c0_g1_i1	.	.	.	.	.	.	.	.	.	.	.	.
TRINITY_DN200355_c0_g1	TRINITY_DN200355_c0_g1_i1	CU30_BOMMO^CU30_BOMMO^Q:962-1192,H:163-239^81.82%ID^E:2e-33^RecName: Full=Larval cuticle protein LCP-30;^Eukaryota; Metazoa; Ecdysozoa; Arthropoda; Hexapoda; Insecta; Pterygota; Neoptera; Holometabola; Lepidoptera; Glossata; Ditrysia; Bombycoidea; Bombycidae; Bombycinae; Bombyx`CU30_BOMMO^CU30_BOMMO^Q:185-451,H:1-63^44.94%ID^E:2e-06^RecName: Full=Larval cuticle protein LCP-30;^Eukaryota; Metazoa;…	.	TRINITY_DN200355_c0_g1_i1.p1	185-1195[+]	CU30_BOMMO^CU30_BOMMO^Q:147-336,H:38-239^52.97%ID^E:1.34e-54^RecName: Full=Larval cuticle protein LCP-30;^Eukaryota; Metazoa; Ecdysozoa; Arthropoda; Hexapoda; Insecta; Pterygota; Neoptera; Holometabola; Lepidoptera; Glossata; Ditrysia; Bombycoidea; Bombycidae; Bombycinae; Bombyx`CU30_BOMMO^CU30_BOMMO^Q:1-144,H:1-120^51.37%ID^E:9.91e-19^RecName: Full=Larval cuticle protein LCP-30;^Eukaryota; Metaz…	PF00379.23^Chitin_bind_4^Insect cuticle protein^272-327^E:9.1e-16	sigP:1^18^0.849^YES	.	ENOG410YZ4Z^structural constituent of cuticle	KEGG:bmor:693048	GO:0042302^molecular_function^structural constituent of cuticle	GO:0042302^molecular_function^structural constituent of cuticle
TRINITY_DN200381_c0_g1	TRINITY_DN200381_c0_g1_i1	.	.	.	.	.	.	.	.	.	.	.	.
TRINITY_DN200361_c0_g1	TRINITY_DN200361_c0_g1_i1	.	.	.	.	.	.	.	.	.	.	.	.
TRINITY_DN200384_c0_g1	TRINITY_DN200384_c0_g1_i1	.	.	.	.	.	.	.	.	.	.	.	.
TRINITY_DN200399_c1_g1	TRINITY_DN200399_c1_g1_i1	PPAP_MOUSE^PPAP_MOUSE^Q:278-1294,H:32-371^40.35%ID^E:3e-75^RecName: Full=Prostatic acid phosphatase;^Eukaryota; Metazoa; Chordata; Craniata; Vertebrata; Euteleostomi; Mammalia; Eutheria; Euarchontoglires; Glires; Rodentia; Myomorpha; Muroidea; Muridae; Murinae; Mus; Mus	.	TRINITY_DN200399_c1_g1_i1.p1	206-1471[+]	PPAP_MOUSE^PPAP_MOUSE^Q:25-363,H:32-371^40.346%ID^E:6.89e-82^RecName: Full=Prostatic acid phosphatase;^Eukaryota; Metazoa; Chordata; Craniata; Vertebrata; Euteleostomi; Mammalia; Eutheria; Euarchontoglires; Glires; Rodentia; Myomorpha; Muroidea; Muridae; Murinae; Mus; Mus	PF00328.22^His_Phos_2^Histidine phosphatase superfamily (branch 2)^52-321^E:2.6e-25	sigP:1^23^0.805^YES	.	ENOG410ZVBQ^acid PHOsphatase	KEGG:mmu:56318`KO:K19283	GO:0045177^cellular_component^apical part of cell`GO:0005615^cellular_component^extracellular space`GO:0030175^cellular_component^filopodium`GO:0031985^cellular_component^Golgi cisterna`GO:0016021^cellular_component^integral component of membrane`GO:0005765^cellular_component^lysosomal membrane`GO:0005771^cellular_component^multivesicular body`GO:0005886^cellular_component^plasma membrane`GO:0030…	.
TRINITY_DN200399_c2_g1	TRINITY_DN200399_c2_g1_i1	RL3_DROME^RL3_DROME^Q:1381-182,H:1-400^84.5%ID^E:0^RecName: Full=60S ribosomal protein L3;^Eukaryota; Metazoa; Ecdysozoa; Arthropoda; Hexapoda; Insecta; Pterygota; Neoptera; Holometabola; Diptera; Brachycera; Muscomorpha; Ephydroidea; Drosophilidae; Drosophila; Sophophora	.	TRINITY_DN200399_c2_g1_i1.p1	140-1381[-]	RL3_DROME^RL3_DROME^Q:1-400,H:1-400^84.5%ID^E:0^RecName: Full=60S ribosomal protein L3;^Eukaryota; Metazoa; Ecdysozoa; Arthropoda; Hexapoda; Insecta; Pterygota; Neoptera; Holometabola; Diptera; Brachycera; Muscomorpha; Ephydroidea; Drosophilidae; Drosophila; Sophophora	PF00297.22^Ribosomal_L3^Ribosomal protein L3^1-375^E:3.7e-182	.	.	COG0087^One of the primary rRNA binding proteins, it binds directly near the 3'-end of the 23S rRNA, where it nucleates assembly of the 50S subunit (By similarity)	KEGG:dme:Dmel_CG4863`KO:K02925	GO:0022625^cellular_component^cytosolic large ribosomal subunit`GO:0003735^molecular_function^structural constituent of ribosome`GO:0002181^biological_process^cytoplasmic translation`GO:0000027^biological_process^ribosomal large subunit assembly	GO:0003735^molecular_function^structural constituent of ribosome`GO:0006412^biological_process^translation`GO:0005622^cellular_component^intracellular`GO:0005840^cellular_component^ribosome
TRINITY_DN200351_c0_g1	TRINITY_DN200351_c0_g1_i1	NDUS2_RAT^NDUS2_RAT^Q:1679-384,H:32-463^78.01%ID^E:0^RecName: Full=NADH dehydrogenase [ubiquinone] iron-sulfur protein 2, mitochondrial;^Eukaryota; Metazoa; Chordata; Craniata; Vertebrata; Euteleostomi; Mammalia; Eutheria; Euarchontoglires; Glires; Rodentia; Myomorpha; Muroidea; Muridae; Murinae; Rattus	.	TRINITY_DN200351_c0_g1_i1.p1	381-1781[-]	NDUS2_RAT^NDUS2_RAT^Q:35-466,H:32-463^78.009%ID^E:0^RecName: Full=NADH dehydrogenase [ubiquinone] iron-sulfur protein 2, mitochondrial;^Eukaryota; Metazoa; Chordata; Craniata; Vertebrata; Euteleostomi; Mammalia; Eutheria; Euarchontoglires; Glires; Rodentia; Myomorpha; Muroidea; Muridae; Murinae; Rattus	PF00346.19^Complex1_49kDa^Respiratory-chain NADH dehydrogenase, 49 Kd subunit^196-466^E:6.4e-126	.	.	COG0649^NDH-1 shuttles electrons from NADH, via FMN and iron- sulfur (Fe-S) centers, to quinones in the respiratory chain. The immediate electron acceptor for the enzyme in this species is believed to be ubiquinone. Couples the redox reaction to proton translocation (for every two electrons transferred, four hydrogen ions are translocated across the cytoplasmic membrane), and thus conserves the r…	KEGG:rno:289218`KO:K03935	GO:0005747^cellular_component^mitochondrial respiratory chain complex I`GO:0005654^cellular_component^nucleoplasm`GO:0051539^molecular_function^4 iron, 4 sulfur cluster binding`GO:0046872^molecular_function^metal ion binding`GO:0051287^molecular_function^NAD binding`GO:0003954^molecular_function^NADH dehydrogenase activity`GO:0048038^molecular_function^quinone binding`GO:0031625^molecular_functio…	GO:0016651^molecular_function^oxidoreductase activity, acting on NAD(P)H`GO:0048038^molecular_function^quinone binding`GO:0051287^molecular_function^NAD binding`GO:0055114^biological_process^oxidation-reduction process
TRINITY_DN200351_c0_g1	TRINITY_DN200351_c0_g1_i2	NDUS2_RAT^NDUS2_RAT^Q:1765-470,H:32-463^78.01%ID^E:0^RecName: Full=NADH dehydrogenase [ubiquinone] iron-sulfur protein 2, mitochondrial;^Eukaryota; Metazoa; Chordata; Craniata; Vertebrata; Euteleostomi; Mammalia; Eutheria; Euarchontoglires; Glires; Rodentia; Myomorpha; Muroidea; Muridae; Murinae; Rattus	.	TRINITY_DN200351_c0_g1_i2.p1	467-1867[-]	NDUS2_RAT^NDUS2_RAT^Q:35-466,H:32-463^78.009%ID^E:0^RecName: Full=NADH dehydrogenase [ubiquinone] iron-sulfur protein 2, mitochondrial;^Eukaryota; Metazoa; Chordata; Craniata; Vertebrata; Euteleostomi; Mammalia; Eutheria; Euarchontoglires; Glires; Rodentia; Myomorpha; Muroidea; Muridae; Murinae; Rattus	PF00346.19^Complex1_49kDa^Respiratory-chain NADH dehydrogenase, 49 Kd subunit^196-466^E:6.4e-126	.	.	COG0649^NDH-1 shuttles electrons from NADH, via FMN and iron- sulfur (Fe-S) centers, to quinones in the respiratory chain. The immediate electron acceptor for the enzyme in this species is believed to be ubiquinone. Couples the redox reaction to proton translocation (for every two electrons transferred, four hydrogen ions are translocated across the cytoplasmic membrane), and thus conserves the r…	KEGG:rno:289218`KO:K03935	GO:0005747^cellular_component^mitochondrial respiratory chain complex I`GO:0005654^cellular_component^nucleoplasm`GO:0051539^molecular_function^4 iron, 4 sulfur cluster binding`GO:0046872^molecular_function^metal ion binding`GO:0051287^molecular_function^NAD binding`GO:0003954^molecular_function^NADH dehydrogenase activity`GO:0048038^molecular_function^quinone binding`GO:0031625^molecular_functio…	GO:0016651^molecular_function^oxidoreductase activity, acting on NAD(P)H`GO:0048038^molecular_function^quinone binding`GO:0051287^molecular_function^NAD binding`GO:0055114^biological_process^oxidation-reduction process
TRINITY_DN200335_c0_g1	TRINITY_DN200335_c0_g1_i1	IF2A_DROME^IF2A_DROME^Q:307-1200,H:1-298^74.16%ID^E:8e-146^RecName: Full=Eukaryotic translation initiation factor 2 subunit 1;^Eukaryota; Metazoa; Ecdysozoa; Arthropoda; Hexapoda; Insecta; Pterygota; Neoptera; Holometabola; Diptera; Brachycera; Muscomorpha; Ephydroidea; Drosophilidae; Drosophila; Sophophora	.	TRINITY_DN200335_c0_g1_i1.p1	307-1302[+]	IF2A_DROME^IF2A_DROME^Q:1-298,H:1-298^74.161%ID^E:4.16e-162^RecName: Full=Eukaryotic translation initiation factor 2 subunit 1;^Eukaryota; Metazoa; Ecdysozoa; Arthropoda; Hexapoda; Insecta; Pterygota; Neoptera; Holometabola; Diptera; Brachycera; Muscomorpha; Ephydroidea; Drosophilidae; Drosophila; Sophophora	PF00575.23^S1^S1 RNA binding domain^13-87^E:3.7e-18`PF07541.12^EIF_2_alpha^Eukaryotic translation initiation factor 2 alpha subunit^129-242^E:5e-33	.	.	COG1093^translation initiation factor	KEGG:dme:Dmel_CG9946`KO:K03237	GO:0005829^cellular_component^cytosol`GO:0033290^cellular_component^eukaryotic 48S preinitiation complex`GO:0005850^cellular_component^eukaryotic translation initiation factor 2 complex`GO:0005851^cellular_component^eukaryotic translation initiation factor 2B complex`GO:0043614^cellular_component^multi-eIF complex`GO:0043022^molecular_function^ribosome binding`GO:0003743^molecular_function^transl…	GO:0003676^molecular_function^nucleic acid binding`GO:0003723^molecular_function^RNA binding`GO:0003743^molecular_function^translation initiation factor activity
TRINITY_DN200389_c0_g1	TRINITY_DN200389_c0_g1_i1	CP6K1_BLAGE^CP6K1_BLAGE^Q:2220-838,H:13-488^31.11%ID^E:5e-62^RecName: Full=Cytochrome P450 6k1;^Eukaryota; Metazoa; Ecdysozoa; Arthropoda; Hexapoda; Insecta; Pterygota; Neoptera; Polyneoptera; Dictyoptera; Blattodea; Blaberoidea; Ectobiidae; Blattellinae; Blattella	.	TRINITY_DN200389_c0_g1_i1.p1	742-2232[-]	CP9E2_BLAGE^CP9E2_BLAGE^Q:9-465,H:13-499^30.894%ID^E:1.67e-70^RecName: Full=Cytochrome P450 9e2;^Eukaryota; Metazoa; Ecdysozoa; Arthropoda; Hexapoda; Insecta; Pterygota; Neoptera; Polyneoptera; Dictyoptera; Blattodea; Blaberoidea; Ectobiidae; Blattellinae; Blattella	PF00067.22^p450^Cytochrome P450^49-477^E:1.8e-80	.	.	.	.	GO:0005789^cellular_component^endoplasmic reticulum membrane`GO:0031090^cellular_component^organelle membrane`GO:0020037^molecular_function^heme binding`GO:0005506^molecular_function^iron ion binding`GO:0004497^molecular_function^monooxygenase activity`GO:0016705^molecular_function^oxidoreductase activity, acting on paired donors, with incorporation or reduction of molecular oxygen	GO:0005506^molecular_function^iron ion binding`GO:0016705^molecular_function^oxidoreductase activity, acting on paired donors, with incorporation or reduction of molecular oxygen`GO:0020037^molecular_function^heme binding`GO:0055114^biological_process^oxidation-reduction process
TRINITY_DN200353_c0_g1	TRINITY_DN200353_c0_g1_i1	.	.	TRINITY_DN200353_c0_g1_i1.p1	2-358[-]	.	.	.	.	.	.	.	.
TRINITY_DN200324_c0_g1	TRINITY_DN200324_c0_g1_i1	SSPO_BOVIN^SSPO_BOVIN^Q:414-575,H:1567-1620^48.15%ID^E:4e-05^RecName: Full=SCO-spondin;^Eukaryota; Metazoa; Chordata; Craniata; Vertebrata; Euteleostomi; Mammalia; Eutheria; Laurasiatheria; Cetartiodactyla; Ruminantia; Pecora; Bovidae; Bovinae; Bos	.	TRINITY_DN200324_c0_g1_i1.p1	3-1655[+]	SSPO_BOVIN^SSPO_BOVIN^Q:138-191,H:1567-1620^48.148%ID^E:2.55e-05^RecName: Full=SCO-spondin;^Eukaryota; Metazoa; Chordata; Craniata; Vertebrata; Euteleostomi; Mammalia; Eutheria; Laurasiatheria; Cetartiodactyla; Ruminantia; Pecora; Bovidae; Bovinae; Bos	PF01607.24^CBM_14^Chitin binding Peritrophin-A domain^56-113^E:6.1e-10`PF00057.18^Ldl_recept_a^Low-density lipoprotein receptor domain class A^133-167^E:3.9e-08`PF01522.21^Polysacc_deac_1^Polysaccharide deacetylase^208-324^E:3.4e-09	.	.	ENOG410XNSK^oligomeric mucus gel-forming	KEGG:bta:282659	GO:0005615^cellular_component^extracellular space`GO:0030414^molecular_function^peptidase inhibitor activity`GO:0007155^biological_process^cell adhesion`GO:0030154^biological_process^cell differentiation`GO:0007399^biological_process^nervous system development	GO:0008061^molecular_function^chitin binding`GO:0006030^biological_process^chitin metabolic process`GO:0005576^cellular_component^extracellular region`GO:0005515^molecular_function^protein binding`GO:0016810^molecular_function^hydrolase activity, acting on carbon-nitrogen (but not peptide) bonds`GO:0005975^biological_process^carbohydrate metabolic process
TRINITY_DN200336_c0_g1	TRINITY_DN200336_c0_g1_i1	RGN_CHICK^RGN_CHICK^Q:1239-352,H:11-293^37.62%ID^E:1e-57^RecName: Full=Regucalcin;^Eukaryota; Metazoa; Chordata; Craniata; Vertebrata; Euteleostomi; Archelosauria; Archosauria; Dinosauria; Saurischia; Theropoda; Coelurosauria; Aves; Neognathae; Galloanserae; Galliformes; Phasianidae; Phasianinae; Gallus	.	TRINITY_DN200336_c0_g1_i1.p1	328-1263[-]	RGN_CHICK^RGN_CHICK^Q:9-304,H:11-293^37.624%ID^E:5.37e-61^RecName: Full=Regucalcin;^Eukaryota; Metazoa; Chordata; Craniata; Vertebrata; Euteleostomi; Archelosauria; Archosauria; Dinosauria; Saurischia; Theropoda; Coelurosauria; Aves; Neognathae; Galloanserae; Galliformes; Phasianidae; Phasianinae; Gallus	PF08450.12^SGL^SMP-30/Gluconolactonase/LRE-like region^14-277^E:1.2e-63	.	.	COG3386^SMP-30 gluconolaconase LRE domain protein	KEGG:gga:395480`KO:K01053	GO:0005737^cellular_component^cytoplasm`GO:0005634^cellular_component^nucleus`GO:0005509^molecular_function^calcium ion binding`GO:0030234^molecular_function^enzyme regulator activity`GO:0004341^molecular_function^gluconolactonase activity`GO:0008270^molecular_function^zinc ion binding`GO:0006874^biological_process^cellular calcium ion homeostasis`GO:0019853^biological_process^L-ascorbic acid bio…	.
TRINITY_DN200354_c0_g1	TRINITY_DN200354_c0_g1_i1	SDHA_DROME^SDHA_DROME^Q:508-2478,H:7-661^72.84%ID^E:0^RecName: Full=Succinate dehydrogenase [ubiquinone] flavoprotein subunit, mitochondrial;^Eukaryota; Metazoa; Ecdysozoa; Arthropoda; Hexapoda; Insecta; Pterygota; Neoptera; Holometabola; Diptera; Brachycera; Muscomorpha; Ephydroidea; Drosophilidae; Drosophila; Sophophora	.	TRINITY_DN200354_c0_g1_i1.p1	511-2481[+]	SDHA_DROME^SDHA_DROME^Q:2-656,H:9-661^73.059%ID^E:0^RecName: Full=Succinate dehydrogenase [ubiquinone] flavoprotein subunit, mitochondrial;^Eukaryota; Metazoa; Ecdysozoa; Arthropoda; Hexapoda; Insecta; Pterygota; Neoptera; Holometabola; Diptera; Brachycera; Muscomorpha; Ephydroidea; Drosophilidae; Drosophila; Sophophora	PF00890.24^FAD_binding_2^FAD binding domain^55-449^E:1.2e-121`PF02910.20^Succ_DH_flav_C^Fumarate reductase flavoprotein C-term^504-656^E:4e-39	.	.	COG1053^Succinate DeHydrogenase	KEGG:dme:Dmel_CG17246`KO:K00234	GO:0005749^cellular_component^mitochondrial respiratory chain complex II, succinate dehydrogenase complex (ubiquinone)`GO:0005739^cellular_component^mitochondrion`GO:0045282^cellular_component^plasma membrane succinate dehydrogenase complex`GO:0009055^molecular_function^electron transfer activity`GO:0050660^molecular_function^flavin adenine dinucleotide binding`GO:0008177^molecular_function^succi…	GO:0016491^molecular_function^oxidoreductase activity`GO:0055114^biological_process^oxidation-reduction process
TRINITY_DN200301_c0_g1	TRINITY_DN200301_c0_g1_i1	.	.	.	.	.	.	.	.	.	.	.	.
TRINITY_DN200380_c0_g1	TRINITY_DN200380_c0_g1_i1	TCPB_RAT^TCPB_RAT^Q:383-1948,H:4-522^72.61%ID^E:0^RecName: Full=T-complex protein 1 subunit beta;^Eukaryota; Metazoa; Chordata; Craniata; Vertebrata; Euteleostomi; Mammalia; Eutheria; Euarchontoglires; Glires; Rodentia; Myomorpha; Muroidea; Muridae; Murinae; Rattus	.	TRINITY_DN200380_c0_g1_i1.p1	380-1990[+]	TCPB_MOUSE^TCPB_MOUSE^Q:2-536,H:4-535^72.523%ID^E:0^RecName: Full=T-complex protein 1 subunit beta;^Eukaryota; Metazoa; Chordata; Craniata; Vertebrata; Euteleostomi; Mammalia; Eutheria; Euarchontoglires; Glires; Rodentia; Myomorpha; Muroidea; Muridae; Murinae; Mus; Mus	PF00118.24^Cpn60_TCP1^TCP-1/cpn60 chaperonin family^34-525^E:1.4e-145	.	.	COG0459^Prevents misfolding and promotes the refolding and proper assembly of unfolded polypeptides generated under stress conditions (By similarity)	KEGG:mmu:12461`KO:K09494	GO:0044297^cellular_component^cell body`GO:0005832^cellular_component^chaperonin-containing T-complex`GO:0005829^cellular_component^cytosol`GO:0005874^cellular_component^microtubule`GO:0043209^cellular_component^myelin sheath`GO:0002199^cellular_component^zona pellucida receptor complex`GO:0005524^molecular_function^ATP binding`GO:0044183^molecular_function^protein folding chaperone`GO:0031625^mo…	GO:0005524^molecular_function^ATP binding
TRINITY_DN200345_c0_g1	TRINITY_DN200345_c0_g1_i1	.	.	.	.	.	.	.	.	.	.	.	.
TRINITY_DN200315_c10_g1	TRINITY_DN200315_c10_g1_i1	MLR_BOMMO^MLR_BOMMO^Q:734-1189,H:40-191^97.37%ID^E:2e-99^RecName: Full=Myosin regulatory light chain 2;^Eukaryota; Metazoa; Ecdysozoa; Arthropoda; Hexapoda; Insecta; Pterygota; Neoptera; Holometabola; Lepidoptera; Glossata; Ditrysia; Bombycoidea; Bombycidae; Bombycinae; Bombyx	.	TRINITY_DN200315_c10_g1_i1.p1	380-1222[+]	MLR_BOMMO^MLR_BOMMO^Q:76-280,H:1-201^95.61%ID^E:9.2e-138^RecName: Full=Myosin regulatory light chain 2;^Eukaryota; Metazoa; Ecdysozoa; Arthropoda; Hexapoda; Insecta; Pterygota; Neoptera; Holometabola; Lepidoptera; Glossata; Ditrysia; Bombycoidea; Bombycidae; Bombycinae; Bombyx	PF13405.6^EF-hand_6^EF-hand domain^138-167^E:3.7e-05`PF13202.6^EF-hand_5^EF hand^140-161^E:0.014`PF13833.6^EF-hand_8^EF-hand domain pair^220-267^E:0.0093	.	.	COG5126^Calcium-binding protein	KEGG:bmor:778518	GO:0016459^cellular_component^myosin complex`GO:0005509^molecular_function^calcium ion binding	GO:0005509^molecular_function^calcium ion binding
TRINITY_DN200358_c0_g1	TRINITY_DN200358_c0_g1_i1	.	.	.	.	.	.	.	.	.	.	.	.
TRINITY_DN200358_c0_g1	TRINITY_DN200358_c0_g1_i2	.	.	.	.	.	.	.	.	.	.	.	.
TRINITY_DN200378_c0_g1	TRINITY_DN200378_c0_g1_i1	.	.	.	.	.	.	.	.	.	.	.	.
TRINITY_DN200316_c0_g1	TRINITY_DN200316_c0_g1_i1	.	.	.	.	.	.	.	.	.	.	.	.
TRINITY_DN200391_c0_g1	TRINITY_DN200391_c0_g1_i1	.	.	.	.	.	.	.	.	.	.	.	.
TRINITY_DN200309_c0_g1	TRINITY_DN200309_c0_g1_i1	.	.	.	.	.	.	.	.	.	.	.	.
TRINITY_DN200331_c0_g1	TRINITY_DN200331_c0_g1_i1	CY1_BOVIN^CY1_BOVIN^Q:495-1403,H:23-323^57.1%ID^E:1e-90^RecName: Full=Cytochrome c1, heme protein, mitochondrial;^Eukaryota; Metazoa; Chordata; Craniata; Vertebrata; Euteleostomi; Mammalia; Eutheria; Laurasiatheria; Cetartiodactyla; Ruminantia; Pecora; Bovidae; Bovinae; Bos	.	TRINITY_DN200331_c0_g1_i1.p1	492-1418[+]	CY1_BOVIN^CY1_BOVIN^Q:2-304,H:23-323^57.096%ID^E:1.07e-111^RecName: Full=Cytochrome c1, heme protein, mitochondrial;^Eukaryota; Metazoa; Chordata; Craniata; Vertebrata; Euteleostomi; Mammalia; Eutheria; Laurasiatheria; Cetartiodactyla; Ruminantia; Pecora; Bovidae; Bovinae; Bos	PF02167.15^Cytochrom_C1^Cytochrome C1 family^77-294^E:5.6e-92	.	.	COG2857^cytochrome c1	KEGG:bta:512500`KO:K00413	GO:0016021^cellular_component^integral component of membrane`GO:0005743^cellular_component^mitochondrial inner membrane`GO:0005750^cellular_component^mitochondrial respiratory chain complex III`GO:0005739^cellular_component^mitochondrion`GO:0045153^molecular_function^electron transporter, transferring electrons within CoQH2-cytochrome c reductase complex activity`GO:0020037^molecular_function^hem…	GO:0009055^molecular_function^electron transfer activity`GO:0020037^molecular_function^heme binding
TRINITY_DN200347_c0_g1	TRINITY_DN200347_c0_g1_i1	.	.	.	.	.	.	.	.	.	.	.	.
TRINITY_DN200347_c0_g1	TRINITY_DN200347_c0_g1_i2	.	.	.	.	.	.	.	.	.	.	.	.
TRINITY_DN200347_c1_g1	TRINITY_DN200347_c1_g1_i1	LA_DROME^LA_DROME^Q:1284-307,H:55-375^43.16%ID^E:1e-73^RecName: Full=La protein homolog;^Eukaryota; Metazoa; Ecdysozoa; Arthropoda; Hexapoda; Insecta; Pterygota; Neoptera; Holometabola; Diptera; Brachycera; Muscomorpha; Ephydroidea; Drosophilidae; Drosophila; Sophophora	.	TRINITY_DN200347_c1_g1_i1.p1	241-1386[-]	LA_AEDAL^LA_AEDAL^Q:25-352,H:38-359^42.169%ID^E:9.03e-81^RecName: Full=La protein homolog;^Eukaryota; Metazoa; Ecdysozoa; Arthropoda; Hexapoda; Insecta; Pterygota; Neoptera; Holometabola; Diptera; Nematocera; Culicoidea; Culicidae; Culicinae; Aedini; Aedes; Stegomyia	PF05383.17^La^La domain^34-90^E:1.9e-20`PF00076.22^RRM_1^RNA recognition motif. (a.k.a. RRM, RBD, or RNP domain)^130-195^E:1.8e-06`PF08777.11^RRM_3^RNA binding motif^246-345^E:3.6e-23	.	.	.	.	GO:0005737^cellular_component^cytoplasm`GO:0005634^cellular_component^nucleus`GO:1990904^cellular_component^ribonucleoprotein complex`GO:0003677^molecular_function^DNA binding`GO:0003723^molecular_function^RNA binding`GO:0006396^biological_process^RNA processing	GO:0003676^molecular_function^nucleic acid binding`GO:0003723^molecular_function^RNA binding
TRINITY_DN200372_c0_g1	TRINITY_DN200372_c0_g1_i1	.	.	.	.	.	.	.	.	.	.	.	.
TRINITY_DN200340_c0_g1	TRINITY_DN200340_c0_g1_i1	IUNH_LEIMA^IUNH_LEIMA^Q:1074-163,H:3-306^27.07%ID^E:4e-18^RecName: Full=Inosine-uridine preferring nucleoside hydrolase {ECO:0000303|PubMed:10409664};^Eukaryota; Euglenozoa; Kinetoplastida; Trypanosomatidae; Leishmaniinae; Leishmania	.	TRINITY_DN200340_c0_g1_i1.p1	148-1131[-]	URH2_ARATH^URH2_ARATH^Q:19-197,H:6-184^36.957%ID^E:5.33e-27^RecName: Full=Probable uridine nucleosidase 2;^Eukaryota; Viridiplantae; Streptophyta; Embryophyta; Tracheophyta; Spermatophyta; Magnoliophyta; eudicotyledons; Gunneridae; Pentapetalae; rosids; malvids; Brassicales; Brassicaceae; Camelineae; Arabidopsis	PF01156.19^IU_nuc_hydro^Inosine-uridine preferring nucleoside hydrolase^20-314^E:3e-48	.	.	COG1957^nucleoside hydrolase	KEGG:ath:AT1G05620	GO:0005829^cellular_component^cytosol`GO:0047724^molecular_function^inosine nucleosidase activity`GO:0008477^molecular_function^purine nucleosidase activity`GO:0035251^molecular_function^UDP-glucosyltransferase activity`GO:0045437^molecular_function^uridine nucleosidase activity`GO:0006148^biological_process^inosine catabolic process`GO:0010150^biological_process^leaf senescence`GO:0006152^biolog…	.
TRINITY_DN200340_c0_g1	TRINITY_DN200340_c0_g1_i2	URH2_ARATH^URH2_ARATH^Q:1337-804,H:7-184^37.3%ID^E:4e-17^RecName: Full=Probable uridine nucleosidase 2;^Eukaryota; Viridiplantae; Streptophyta; Embryophyta; Tracheophyta; Spermatophyta; Magnoliophyta; eudicotyledons; Gunneridae; Pentapetalae; rosids; malvids; Brassicales; Brassicaceae; Camelineae; Arabidopsis	.	TRINITY_DN200340_c0_g1_i2.p1	411-1415[-]	URH2_ARATH^URH2_ARATH^Q:27-204,H:7-184^37.297%ID^E:1.06e-26^RecName: Full=Probable uridine nucleosidase 2;^Eukaryota; Viridiplantae; Streptophyta; Embryophyta; Tracheophyta; Spermatophyta; Magnoliophyta; eudicotyledons; Gunneridae; Pentapetalae; rosids; malvids; Brassicales; Brassicaceae; Camelineae; Arabidopsis	PF01156.19^IU_nuc_hydro^Inosine-uridine preferring nucleoside hydrolase^27-321^E:3.5e-49	sigP:1^23^0.623^YES	.	COG1957^nucleoside hydrolase	KEGG:ath:AT1G05620	GO:0005829^cellular_component^cytosol`GO:0047724^molecular_function^inosine nucleosidase activity`GO:0008477^molecular_function^purine nucleosidase activity`GO:0035251^molecular_function^UDP-glucosyltransferase activity`GO:0045437^molecular_function^uridine nucleosidase activity`GO:0006148^biological_process^inosine catabolic process`GO:0010150^biological_process^leaf senescence`GO:0006152^biolog…	.
TRINITY_DN200340_c0_g1	TRINITY_DN200340_c0_g1_i3	URH2_ARATH^URH2_ARATH^Q:1073-540,H:7-184^37.3%ID^E:3e-17^RecName: Full=Probable uridine nucleosidase 2;^Eukaryota; Viridiplantae; Streptophyta; Embryophyta; Tracheophyta; Spermatophyta; Magnoliophyta; eudicotyledons; Gunneridae; Pentapetalae; rosids; malvids; Brassicales; Brassicaceae; Camelineae; Arabidopsis	.	TRINITY_DN200340_c0_g1_i3.p1	147-1151[-]	URH2_ARATH^URH2_ARATH^Q:27-204,H:7-184^37.297%ID^E:1.06e-26^RecName: Full=Probable uridine nucleosidase 2;^Eukaryota; Viridiplantae; Streptophyta; Embryophyta; Tracheophyta; Spermatophyta; Magnoliophyta; eudicotyledons; Gunneridae; Pentapetalae; rosids; malvids; Brassicales; Brassicaceae; Camelineae; Arabidopsis	PF01156.19^IU_nuc_hydro^Inosine-uridine preferring nucleoside hydrolase^27-321^E:3.5e-49	sigP:1^23^0.623^YES	.	COG1957^nucleoside hydrolase	KEGG:ath:AT1G05620	GO:0005829^cellular_component^cytosol`GO:0047724^molecular_function^inosine nucleosidase activity`GO:0008477^molecular_function^purine nucleosidase activity`GO:0035251^molecular_function^UDP-glucosyltransferase activity`GO:0045437^molecular_function^uridine nucleosidase activity`GO:0006148^biological_process^inosine catabolic process`GO:0010150^biological_process^leaf senescence`GO:0006152^biolog…	.
TRINITY_DN200340_c0_g1	TRINITY_DN200340_c0_g1_i4	URH2_ARATH^URH2_ARATH^Q:1323-790,H:7-184^37.3%ID^E:4e-17^RecName: Full=Probable uridine nucleosidase 2;^Eukaryota; Viridiplantae; Streptophyta; Embryophyta; Tracheophyta; Spermatophyta; Magnoliophyta; eudicotyledons; Gunneridae; Pentapetalae; rosids; malvids; Brassicales; Brassicaceae; Camelineae; Arabidopsis	.	TRINITY_DN200340_c0_g1_i4.p1	397-1401[-]	URH2_ARATH^URH2_ARATH^Q:27-204,H:7-184^37.297%ID^E:1.06e-26^RecName: Full=Probable uridine nucleosidase 2;^Eukaryota; Viridiplantae; Streptophyta; Embryophyta; Tracheophyta; Spermatophyta; Magnoliophyta; eudicotyledons; Gunneridae; Pentapetalae; rosids; malvids; Brassicales; Brassicaceae; Camelineae; Arabidopsis	PF01156.19^IU_nuc_hydro^Inosine-uridine preferring nucleoside hydrolase^27-321^E:3.5e-49	sigP:1^23^0.623^YES	.	COG1957^nucleoside hydrolase	KEGG:ath:AT1G05620	GO:0005829^cellular_component^cytosol`GO:0047724^molecular_function^inosine nucleosidase activity`GO:0008477^molecular_function^purine nucleosidase activity`GO:0035251^molecular_function^UDP-glucosyltransferase activity`GO:0045437^molecular_function^uridine nucleosidase activity`GO:0006148^biological_process^inosine catabolic process`GO:0010150^biological_process^leaf senescence`GO:0006152^biolog…	.
TRINITY_DN200340_c0_g1	TRINITY_DN200340_c0_g1_i5	URH2_ARATH^URH2_ARATH^Q:1340-804,H:6-184^36.96%ID^E:1e-17^RecName: Full=Probable uridine nucleosidase 2;^Eukaryota; Viridiplantae; Streptophyta; Embryophyta; Tracheophyta; Spermatophyta; Magnoliophyta; eudicotyledons; Gunneridae; Pentapetalae; rosids; malvids; Brassicales; Brassicaceae; Camelineae; Arabidopsis	.	TRINITY_DN200340_c0_g1_i5.p1	411-1409[-]	URH2_ARATH^URH2_ARATH^Q:24-202,H:6-184^36.957%ID^E:5.54e-27^RecName: Full=Probable uridine nucleosidase 2;^Eukaryota; Viridiplantae; Streptophyta; Embryophyta; Tracheophyta; Spermatophyta; Magnoliophyta; eudicotyledons; Gunneridae; Pentapetalae; rosids; malvids; Brassicales; Brassicaceae; Camelineae; Arabidopsis	PF01156.19^IU_nuc_hydro^Inosine-uridine preferring nucleoside hydrolase^25-319^E:1.3e-48	sigP:1^20^0.637^YES	.	COG1957^nucleoside hydrolase	KEGG:ath:AT1G05620	GO:0005829^cellular_component^cytosol`GO:0047724^molecular_function^inosine nucleosidase activity`GO:0008477^molecular_function^purine nucleosidase activity`GO:0035251^molecular_function^UDP-glucosyltransferase activity`GO:0045437^molecular_function^uridine nucleosidase activity`GO:0006148^biological_process^inosine catabolic process`GO:0010150^biological_process^leaf senescence`GO:0006152^biolog…	.
TRINITY_DN200340_c0_g1	TRINITY_DN200340_c0_g1_i6	URH2_ARATH^URH2_ARATH^Q:1076-540,H:6-184^36.96%ID^E:6e-18^RecName: Full=Probable uridine nucleosidase 2;^Eukaryota; Viridiplantae; Streptophyta; Embryophyta; Tracheophyta; Spermatophyta; Magnoliophyta; eudicotyledons; Gunneridae; Pentapetalae; rosids; malvids; Brassicales; Brassicaceae; Camelineae; Arabidopsis	.	TRINITY_DN200340_c0_g1_i6.p1	147-1145[-]	URH2_ARATH^URH2_ARATH^Q:24-202,H:6-184^36.957%ID^E:5.54e-27^RecName: Full=Probable uridine nucleosidase 2;^Eukaryota; Viridiplantae; Streptophyta; Embryophyta; Tracheophyta; Spermatophyta; Magnoliophyta; eudicotyledons; Gunneridae; Pentapetalae; rosids; malvids; Brassicales; Brassicaceae; Camelineae; Arabidopsis	PF01156.19^IU_nuc_hydro^Inosine-uridine preferring nucleoside hydrolase^25-319^E:1.3e-48	sigP:1^20^0.637^YES	.	COG1957^nucleoside hydrolase	KEGG:ath:AT1G05620	GO:0005829^cellular_component^cytosol`GO:0047724^molecular_function^inosine nucleosidase activity`GO:0008477^molecular_function^purine nucleosidase activity`GO:0035251^molecular_function^UDP-glucosyltransferase activity`GO:0045437^molecular_function^uridine nucleosidase activity`GO:0006148^biological_process^inosine catabolic process`GO:0010150^biological_process^leaf senescence`GO:0006152^biolog…	.
TRINITY_DN200340_c0_g1	TRINITY_DN200340_c0_g1_i7	URH2_ARATH^URH2_ARATH^Q:1326-790,H:6-184^36.96%ID^E:1e-17^RecName: Full=Probable uridine nucleosidase 2;^Eukaryota; Viridiplantae; Streptophyta; Embryophyta; Tracheophyta; Spermatophyta; Magnoliophyta; eudicotyledons; Gunneridae; Pentapetalae; rosids; malvids; Brassicales; Brassicaceae; Camelineae; Arabidopsis	.	TRINITY_DN200340_c0_g1_i7.p1	397-1395[-]	URH2_ARATH^URH2_ARATH^Q:24-202,H:6-184^36.957%ID^E:5.54e-27^RecName: Full=Probable uridine nucleosidase 2;^Eukaryota; Viridiplantae; Streptophyta; Embryophyta; Tracheophyta; Spermatophyta; Magnoliophyta; eudicotyledons; Gunneridae; Pentapetalae; rosids; malvids; Brassicales; Brassicaceae; Camelineae; Arabidopsis	PF01156.19^IU_nuc_hydro^Inosine-uridine preferring nucleoside hydrolase^25-319^E:1.3e-48	sigP:1^20^0.637^YES	.	COG1957^nucleoside hydrolase	KEGG:ath:AT1G05620	GO:0005829^cellular_component^cytosol`GO:0047724^molecular_function^inosine nucleosidase activity`GO:0008477^molecular_function^purine nucleosidase activity`GO:0035251^molecular_function^UDP-glucosyltransferase activity`GO:0045437^molecular_function^uridine nucleosidase activity`GO:0006148^biological_process^inosine catabolic process`GO:0010150^biological_process^leaf senescence`GO:0006152^biolog…	.
TRINITY_DN200340_c1_g1	TRINITY_DN200340_c1_g1_i1	RS12_DROME^RS12_DROME^Q:486-106,H:11-136^77.17%ID^E:5e-64^RecName: Full=40S ribosomal protein S12;^Eukaryota; Metazoa; Ecdysozoa; Arthropoda; Hexapoda; Insecta; Pterygota; Neoptera; Holometabola; Diptera; Brachycera; Muscomorpha; Ephydroidea; Drosophilidae; Drosophila; Sophophora	.	TRINITY_DN200340_c1_g1_i1.p1	94-609[-]	RS12_DROME^RS12_DROME^Q:33-171,H:1-139^75%ID^E:1.58e-71^RecName: Full=40S ribosomal protein S12;^Eukaryota; Metazoa; Ecdysozoa; Arthropoda; Hexapoda; Insecta; Pterygota; Neoptera; Holometabola; Diptera; Brachycera; Muscomorpha; Ephydroidea; Drosophilidae; Drosophila; Sophophora	PF01248.26^Ribosomal_L7Ae^Ribosomal protein L7Ae/L30e/S12e/Gadd45 family^56-149^E:1.6e-29	.	.	COG1358^(ribosomal) protein	KEGG:dme:Dmel_CG11271`KO:K02951	GO:0022627^cellular_component^cytosolic small ribosomal subunit`GO:0003735^molecular_function^structural constituent of ribosome`GO:0002181^biological_process^cytoplasmic translation	.
TRINITY_DN200340_c1_g1	TRINITY_DN200340_c1_g1_i2	RS12_DROME^RS12_DROME^Q:486-106,H:11-136^77.17%ID^E:7e-64^RecName: Full=40S ribosomal protein S12;^Eukaryota; Metazoa; Ecdysozoa; Arthropoda; Hexapoda; Insecta; Pterygota; Neoptera; Holometabola; Diptera; Brachycera; Muscomorpha; Ephydroidea; Drosophilidae; Drosophila; Sophophora	.	TRINITY_DN200340_c1_g1_i2.p1	94-513[-]	RS12_DROME^RS12_DROME^Q:1-139,H:1-139^75%ID^E:6.86e-71^RecName: Full=40S ribosomal protein S12;^Eukaryota; Metazoa; Ecdysozoa; Arthropoda; Hexapoda; Insecta; Pterygota; Neoptera; Holometabola; Diptera; Brachycera; Muscomorpha; Ephydroidea; Drosophilidae; Drosophila; Sophophora	PF01248.26^Ribosomal_L7Ae^Ribosomal protein L7Ae/L30e/S12e/Gadd45 family^24-117^E:9e-30	.	.	COG1358^(ribosomal) protein	KEGG:dme:Dmel_CG11271`KO:K02951	GO:0022627^cellular_component^cytosolic small ribosomal subunit`GO:0003735^molecular_function^structural constituent of ribosome`GO:0002181^biological_process^cytoplasmic translation	.
TRINITY_DN200319_c0_g1	TRINITY_DN200319_c0_g1_i1	.	.	.	.	.	.	.	.	.	.	.	.
TRINITY_DN200339_c0_g1	TRINITY_DN200339_c0_g1_i1	SEPIA_DROME^SEPIA_DROME^Q:909-229,H:12-232^38.77%ID^E:2e-42^RecName: Full=Pyrimidodiazepine synthase {ECO:0000305};^Eukaryota; Metazoa; Ecdysozoa; Arthropoda; Hexapoda; Insecta; Pterygota; Neoptera; Holometabola; Diptera; Brachycera; Muscomorpha; Ephydroidea; Drosophilidae; Drosophila; Sophophora	.	TRINITY_DN200339_c0_g1_i1.p1	217-939[-]	SEPIA_DROME^SEPIA_DROME^Q:10-237,H:11-232^38.596%ID^E:2.03e-45^RecName: Full=Pyrimidodiazepine synthase {ECO:0000305};^Eukaryota; Metazoa; Ecdysozoa; Arthropoda; Hexapoda; Insecta; Pterygota; Neoptera; Holometabola; Diptera; Brachycera; Muscomorpha; Ephydroidea; Drosophilidae; Drosophila; Sophophora	PF02798.20^GST_N^Glutathione S-transferase, N-terminal domain^20-95^E:2.1e-13`PF13417.6^GST_N_3^Glutathione S-transferase, N-terminal domain^23-98^E:1.4e-16`PF13409.6^GST_N_2^Glutathione S-transferase, N-terminal domain^30-95^E:5.4e-12`PF13410.6^GST_C_2^Glutathione S-transferase, C-terminal domain^140-204^E:2.5e-08	.	.	ENOG410XSIX^glutathione Stransferase	KEGG:dme:Dmel_CG6781`KO:K00310	GO:0005737^cellular_component^cytoplasm`GO:0045174^molecular_function^glutathione dehydrogenase (ascorbate) activity`GO:0004364^molecular_function^glutathione transferase activity`GO:0042803^molecular_function^protein homodimerization activity`GO:0004734^molecular_function^pyrimidodiazepine synthase activity`GO:0016782^molecular_function^transferase activity, transferring sulfur-containing groups…	GO:0005515^molecular_function^protein binding
TRINITY_DN200305_c0_g1	TRINITY_DN200305_c0_g1_i1	PABP1_HUMAN^PABP1_HUMAN^Q:419-2212,H:1-614^68.7%ID^E:0^RecName: Full=Polyadenylate-binding protein 1;^Eukaryota; Metazoa; Chordata; Craniata; Vertebrata; Euteleostomi; Mammalia; Eutheria; Euarchontoglires; Primates; Haplorrhini; Catarrhini; Hominidae; Homo	.	TRINITY_DN200305_c0_g1_i1.p1	419-2254[+]	PABP1_HUMAN^PABP1_HUMAN^Q:1-609,H:1-625^68.77%ID^E:0^RecName: Full=Polyadenylate-binding protein 1;^Eukaryota; Metazoa; Chordata; Craniata; Vertebrata; Euteleostomi; Mammalia; Eutheria; Euarchontoglires; Primates; Haplorrhini; Catarrhini; Hominidae; Homo	PF00076.22^RRM_1^RNA recognition motif. (a.k.a. RRM, RBD, or RNP domain)^13-83^E:1.7e-19`PF00076.22^RRM_1^RNA recognition motif. (a.k.a. RRM, RBD, or RNP domain)^101-169^E:8e-20`PF00076.22^RRM_1^RNA recognition motif. (a.k.a. RRM, RBD, or RNP domain)^194-257^E:1.6e-19`PF00076.22^RRM_1^RNA recognition motif. (a.k.a. RRM, RBD, or RNP domain)^298-365^E:2.5e-18`PF00658.18^PABP^Poly-adenylate binding …	.	.	ENOG410XR5X^poly(A) binding protein, cytoplasmic	KEGG:hsa:26986`KO:K13126	GO:0071013^cellular_component^catalytic step 2 spliceosome`GO:0005737^cellular_component^cytoplasm`GO:0036464^cellular_component^cytoplasmic ribonucleoprotein granule`GO:0010494^cellular_component^cytoplasmic stress granule`GO:0005829^cellular_component^cytosol`GO:0070062^cellular_component^extracellular exosome`GO:0005925^cellular_component^focal adhesion`GO:0016020^cellular_component^membrane`G…	GO:0003676^molecular_function^nucleic acid binding`GO:0003723^molecular_function^RNA binding
TRINITY_DN200382_c0_g1	TRINITY_DN200382_c0_g1_i1	ATPA_DROME^ATPA_DROME^Q:338-1993,H:1-550^87.32%ID^E:0^RecName: Full=ATP synthase subunit alpha, mitochondrial;^Eukaryota; Metazoa; Ecdysozoa; Arthropoda; Hexapoda; Insecta; Pterygota; Neoptera; Holometabola; Diptera; Brachycera; Muscomorpha; Ephydroidea; Drosophilidae; Drosophila; Sophophora	.	TRINITY_DN200382_c0_g1_i1.p1	338-2011[+]	ATPA_DROME^ATPA_DROME^Q:1-552,H:1-550^87.319%ID^E:0^RecName: Full=ATP synthase subunit alpha, mitochondrial;^Eukaryota; Metazoa; Ecdysozoa; Arthropoda; Hexapoda; Insecta; Pterygota; Neoptera; Holometabola; Diptera; Brachycera; Muscomorpha; Ephydroidea; Drosophilidae; Drosophila; Sophophora	PF02874.23^ATP-synt_ab_N^ATP synthase alpha/beta family, beta-barrel domain^70-136^E:6.9e-19`PF00006.25^ATP-synt_ab^ATP synthase alpha/beta family, nucleotide-binding domain^193-416^E:2.3e-72`PF00306.27^ATP-synt_ab_C^ATP synthase alpha/beta chain, C terminal domain^423-548^E:6.4e-47	.	.	COG0056^Produces ATP from ADP in the presence of a proton gradient across the membrane. The alpha chain is a regulatory subunit (By similarity)	KEGG:dme:Dmel_CG3612`KO:K02132	GO:0000275^cellular_component^mitochondrial proton-transporting ATP synthase complex, catalytic core F(1)`GO:0005739^cellular_component^mitochondrion`GO:0043531^molecular_function^ADP binding`GO:0005524^molecular_function^ATP binding`GO:0046933^molecular_function^proton-transporting ATP synthase activity, rotational mechanism`GO:0006754^biological_process^ATP biosynthetic process`GO:0046034^biolo…	GO:0046034^biological_process^ATP metabolic process`GO:1902600^biological_process^proton transmembrane transport`GO:0005524^molecular_function^ATP binding`GO:0015986^biological_process^ATP synthesis coupled proton transport
TRINITY_DN200314_c0_g1	TRINITY_DN200314_c0_g1_i1	.	.	.	.	.	.	.	.	.	.	.	.
TRINITY_DN200327_c0_g1	TRINITY_DN200327_c0_g1_i1	RM52_DROME^RM52_DROME^Q:417-151,H:24-112^48.31%ID^E:3e-24^RecName: Full=39S ribosomal protein L52, mitochondrial;^Eukaryota; Metazoa; Ecdysozoa; Arthropoda; Hexapoda; Insecta; Pterygota; Neoptera; Holometabola; Diptera; Brachycera; Muscomorpha; Ephydroidea; Drosophilidae; Drosophila; Sophophora	.	TRINITY_DN200327_c0_g1_i1.p1	103-483[-]	RM52_DROME^RM52_DROME^Q:23-122,H:24-123^49%ID^E:8.46e-31^RecName: Full=39S ribosomal protein L52, mitochondrial;^Eukaryota; Metazoa; Ecdysozoa; Arthropoda; Hexapoda; Insecta; Pterygota; Neoptera; Holometabola; Diptera; Brachycera; Muscomorpha; Ephydroidea; Drosophilidae; Drosophila; Sophophora	PF18699.1^MRPL52^Mitoribosomal protein mL52^30-119^E:5.1e-32	.	.	ENOG4111XV4^NA	KEGG:dme:Dmel_CG1577`KO:K17433	GO:0005762^cellular_component^mitochondrial large ribosomal subunit`GO:0003735^molecular_function^structural constituent of ribosome`GO:0032543^biological_process^mitochondrial translation`GO:0006412^biological_process^translation	GO:0003735^molecular_function^structural constituent of ribosome`GO:0032543^biological_process^mitochondrial translation`GO:0005762^cellular_component^mitochondrial large ribosomal subunit
TRINITY_DN200341_c0_g1	TRINITY_DN200341_c0_g1_i1	FABP1_DORPE^FABP1_DORPE^Q:529-900,H:8-129^47.58%ID^E:7e-33^RecName: Full=Sodium/calcium exchanger regulatory protein 1 {ECO:0000303|PubMed:19168028};^Eukaryota; Metazoa; Lophotrochozoa; Mollusca; Cephalopoda; Coleoidea; Neocoleoidea; Decapodiformes; Teuthida; Myopsina; Loliginidae; Doryteuthis	.	TRINITY_DN200341_c0_g1_i1.p1	511-909[+]	FABP1_DORPE^FABP1_DORPE^Q:7-130,H:8-129^47.581%ID^E:6.75e-37^RecName: Full=Sodium/calcium exchanger regulatory protein 1 {ECO:0000303|PubMed:19168028};^Eukaryota; Metazoa; Lophotrochozoa; Mollusca; Cephalopoda; Coleoidea; Neocoleoidea; Decapodiformes; Teuthida; Myopsina; Loliginidae; Doryteuthis	PF14651.6^Lipocalin_7^Lipocalin / cytosolic fatty-acid binding protein family^1-130^E:3.6e-07`PF00061.23^Lipocalin^Lipocalin / cytosolic fatty-acid binding protein family^7-130^E:4.4e-19	.	.	.	.	GO:0005737^cellular_component^cytoplasm`GO:0016020^cellular_component^membrane`GO:0008289^molecular_function^lipid binding	.
TRINITY_DN200369_c0_g1	TRINITY_DN200369_c0_g1_i1	PRS8_MANSE^PRS8_MANSE^Q:542-1747,H:1-402^99.75%ID^E:0^RecName: Full=26S proteasome regulatory subunit 8;^Eukaryota; Metazoa; Ecdysozoa; Arthropoda; Hexapoda; Insecta; Pterygota; Neoptera; Holometabola; Lepidoptera; Glossata; Ditrysia; Bombycoidea; Sphingidae; Sphinginae; Sphingini; Manduca	.	TRINITY_DN200369_c0_g1_i1.p1	542-1750[+]	PRS8_MANSE^PRS8_MANSE^Q:1-402,H:1-402^99.751%ID^E:0^RecName: Full=26S proteasome regulatory subunit 8;^Eukaryota; Metazoa; Ecdysozoa; Arthropoda; Hexapoda; Insecta; Pterygota; Neoptera; Holometabola; Lepidoptera; Glossata; Ditrysia; Bombycoidea; Sphingidae; Sphinginae; Sphingini; Manduca	PF16450.5^Prot_ATP_ID_OB^Proteasomal ATPase OB C-terminal domain^69-124^E:4e-06`PF07728.14^AAA_5^AAA domain (dynein-related subfamily)^181-301^E:3.5e-06`PF05496.12^RuvB_N^Holliday junction DNA helicase RuvB P-loop domain^181-250^E:0.00018`PF00004.29^AAA^ATPase family associated with various cellular activities (AAA)^182-314^E:4.7e-43`PF07724.14^AAA_2^AAA domain (Cdc48 subfamily)^182-291^E:9.9e-07…	.	.	.	.	GO:0005737^cellular_component^cytoplasm`GO:0005634^cellular_component^nucleus`GO:0000502^cellular_component^proteasome complex`GO:0005524^molecular_function^ATP binding`GO:0036402^molecular_function^proteasome-activating ATPase activity`GO:0030163^biological_process^protein catabolic process	GO:0005524^molecular_function^ATP binding`GO:0016887^molecular_function^ATPase activity`GO:0009378^molecular_function^four-way junction helicase activity`GO:0006281^biological_process^DNA repair`GO:0006310^biological_process^DNA recombination
TRINITY_DN200342_c0_g1	TRINITY_DN200342_c0_g1_i1	TMN11_ARATH^TMN11_ARATH^Q:215-3,H:408-478^80.28%ID^E:4e-28^RecName: Full=Transmembrane 9 superfamily member 11 {ECO:0000305};^Eukaryota; Viridiplantae; Streptophyta; Embryophyta; Tracheophyta; Spermatophyta; Magnoliophyta; eudicotyledons; Gunneridae; Pentapetalae; rosids; malvids; Brassicales; Brassicaceae; Camelineae; Arabidopsis	.	.	.	.	.	.	.	ENOG410XPIW^transmembrane 9 superfamily	KEGG:ath:AT5G35160	GO:0005768^cellular_component^endosome`GO:0010008^cellular_component^endosome membrane`GO:0005794^cellular_component^Golgi apparatus`GO:0000139^cellular_component^Golgi membrane`GO:0016021^cellular_component^integral component of membrane`GO:0016020^cellular_component^membrane`GO:0005802^cellular_component^trans-Golgi network`GO:0072657^biological_process^protein localization to membrane	.
TRINITY_DN200363_c0_g1	TRINITY_DN200363_c0_g1_i1	GBLP_DROME^GBLP_DROME^Q:214-1167,H:1-317^85.89%ID^E:0^RecName: Full=Guanine nucleotide-binding protein subunit beta-like protein;^Eukaryota; Metazoa; Ecdysozoa; Arthropoda; Hexapoda; Insecta; Pterygota; Neoptera; Holometabola; Diptera; Brachycera; Muscomorpha; Ephydroidea; Drosophilidae; Drosophila; Sophophora	.	TRINITY_DN200363_c0_g1_i1.p1	214-1173[+]	GBLP_DROME^GBLP_DROME^Q:1-318,H:1-317^85.893%ID^E:0^RecName: Full=Guanine nucleotide-binding protein subunit beta-like protein;^Eukaryota; Metazoa; Ecdysozoa; Arthropoda; Hexapoda; Insecta; Pterygota; Neoptera; Holometabola; Diptera; Brachycera; Muscomorpha; Ephydroidea; Drosophilidae; Drosophila; Sophophora	PF00400.32^WD40^WD domain, G-beta repeat^8-44^E:0.0029`PF00400.32^WD40^WD domain, G-beta repeat^54-91^E:1.1e-07`PF00400.32^WD40^WD domain, G-beta repeat^96-133^E:1.2e-07`PF00400.32^WD40^WD domain, G-beta repeat^140-177^E:3.6e-06`PF00400.32^WD40^WD domain, G-beta repeat^188-220^E:0.00047`PF00400.32^WD40^WD domain, G-beta repeat^224-260^E:2.8e-06`PF00400.32^WD40^WD domain, G-beta repeat^290-312^E:0…	.	.	ENOG410XQGZ^guanine nucleotidebinding protein	KEGG:dme:Dmel_CG7111`KO:K14753	GO:0005776^cellular_component^autophagosome`GO:0071013^cellular_component^catalytic step 2 spliceosome`GO:0005737^cellular_component^cytoplasm`GO:0005829^cellular_component^cytosol`GO:0022627^cellular_component^cytosolic small ribosomal subunit`GO:0005634^cellular_component^nucleus`GO:0071011^cellular_component^precatalytic spliceosome`GO:0019899^molecular_function^enzyme binding`GO:0005080^molec…	GO:0005515^molecular_function^protein binding
TRINITY_DN200383_c0_g1	TRINITY_DN200383_c0_g1_i1	.	.	.	.	.	.	.	.	.	.	.	.
TRINITY_DN200386_c0_g1	TRINITY_DN200386_c0_g1_i1	.	.	.	.	.	.	.	.	.	.	.	.
TRINITY_DN200359_c0_g1	TRINITY_DN200359_c0_g1_i1	.	.	TRINITY_DN200359_c0_g1_i1.p1	687-1427[+]	.	.	.	.	.	.	.	.
TRINITY_DN208549_c0_g1	TRINITY_DN208549_c0_g1_i1	.	.	.	.	.	.	.	.	.	.	.	.
TRINITY_DN208550_c0_g1	TRINITY_DN208550_c0_g1_i1	NQOR_PSEAE^NQOR_PSEAE^Q:376-2,H:1-125^84.8%ID^E:1e-71^RecName: Full=NAD(P)H dehydrogenase (quinone);^Bacteria; Proteobacteria; Gammaproteobacteria; Pseudomonadales; Pseudomonadaceae; Pseudomonas	.	TRINITY_DN208550_c0_g1_i1.p2	2-571[-]	NQOR_PSEAE^NQOR_PSEAE^Q:66-190,H:1-125^84.8%ID^E:3.64e-73^RecName: Full=NAD(P)H dehydrogenase (quinone);^Bacteria; Proteobacteria; Gammaproteobacteria; Pseudomonadales; Pseudomonadaceae; Pseudomonas	PF03358.15^FMN_red^NADPH-dependent FMN reductase^78-189^E:3.8e-10	.	.	COG0655^Nadph-dependent fmn reductase	KEGG:pae:PA0949`KO:K03809	GO:0009055^molecular_function^electron transfer activity`GO:0010181^molecular_function^FMN binding`GO:0003955^molecular_function^NAD(P)H dehydrogenase (quinone) activity`GO:0016655^molecular_function^oxidoreductase activity, acting on NAD(P)H, quinone or similar compound as acceptor`GO:0034599^biological_process^cellular response to oxidative stress`GO:0055114^biological_process^oxidation-reducti…	GO:0016491^molecular_function^oxidoreductase activity
TRINITY_DN208520_c0_g1	TRINITY_DN208520_c0_g1_i1	.	.	.	.	.	.	.	.	.	.	.	.
TRINITY_DN208517_c0_g1	TRINITY_DN208517_c0_g1_i1	.	.	.	.	.	.	.	.	.	.	.	.
TRINITY_DN208507_c0_g1	TRINITY_DN208507_c0_g1_i1	.	.	.	.	.	.	.	.	.	.	.	.
TRINITY_DN208546_c0_g1	TRINITY_DN208546_c0_g1_i1	.	.	.	.	.	.	.	.	.	.	.	.
TRINITY_DN208506_c0_g1	TRINITY_DN208506_c0_g1_i1	.	.	.	.	.	.	.	.	.	.	.	.
TRINITY_DN208589_c0_g1	TRINITY_DN208589_c0_g1_i1	.	.	.	.	.	.	.	.	.	.	.	.
TRINITY_DN208577_c0_g1	TRINITY_DN208577_c0_g1_i1	.	.	.	.	.	.	.	.	.	.	.	.
TRINITY_DN208513_c0_g1	TRINITY_DN208513_c0_g1_i1	.	.	.	.	.	.	.	.	.	.	.	.
TRINITY_DN208585_c0_g1	TRINITY_DN208585_c0_g1_i1	.	.	.	.	.	.	.	.	.	.	.	.
TRINITY_DN208547_c0_g1	TRINITY_DN208547_c0_g1_i1	.	.	.	.	.	.	.	.	.	.	.	.
TRINITY_DN208591_c0_g1	TRINITY_DN208591_c0_g1_i1	.	.	.	.	.	.	.	.	.	.	.	.
TRINITY_DN208534_c0_g1	TRINITY_DN208534_c0_g1_i1	.	.	.	.	.	.	.	.	.	.	.	.
TRINITY_DN208581_c0_g1	TRINITY_DN208581_c0_g1_i1	.	.	.	.	.	.	.	.	.	.	.	.
TRINITY_DN208516_c0_g1	TRINITY_DN208516_c0_g1_i1	GPH_PSEPK^GPH_PSEPK^Q:404-3,H:1-134^93.28%ID^E:2e-74^RecName: Full=Phosphoglycolate phosphatase {ECO:0000255|HAMAP-Rule:MF_00495};^Bacteria; Proteobacteria; Gammaproteobacteria; Pseudomonadales; Pseudomonadaceae; Pseudomonas	.	TRINITY_DN208516_c0_g1_i1.p2	3-404[-]	GPH_PSEPK^GPH_PSEPK^Q:1-134,H:1-134^93.284%ID^E:3.76e-86^RecName: Full=Phosphoglycolate phosphatase {ECO:0000255|HAMAP-Rule:MF_00495};^Bacteria; Proteobacteria; Gammaproteobacteria; Pseudomonadales; Pseudomonadaceae; Pseudomonas	PF00702.26^Hydrolase^haloacid dehalogenase-like hydrolase^14-129^E:2.1e-08`PF13419.6^HAD_2^Haloacid dehalogenase-like hydrolase^16-129^E:5.4e-14`PF12710.7^HAD^haloacid dehalogenase-like hydrolase^16-133^E:3.6e-10	.	.	COG0546^had-superfamily hydrolase, subfamily ia, variant	KEGG:ppu:PP_0416`KO:K01091	GO:0046872^molecular_function^metal ion binding`GO:0008967^molecular_function^phosphoglycolate phosphatase activity`GO:0005975^biological_process^carbohydrate metabolic process`GO:0046295^biological_process^glycolate biosynthetic process	.
TRINITY_DN208597_c0_g1	TRINITY_DN208597_c0_g1_i1	.	.	.	.	.	.	.	.	.	.	.	.
TRINITY_DN208553_c0_g1	TRINITY_DN208553_c0_g1_i1	.	.	.	.	.	.	.	.	.	.	.	.
TRINITY_DN208512_c0_g1	TRINITY_DN208512_c0_g1_i1	.	.	.	.	.	.	.	.	.	.	.	.
TRINITY_DN208512_c0_g1	TRINITY_DN208512_c0_g1_i2	.	.	.	.	.	.	.	.	.	.	.	.
TRINITY_DN208582_c0_g1	TRINITY_DN208582_c0_g1_i1	.	.	.	.	.	.	.	.	.	.	.	.
TRINITY_DN208584_c0_g1	TRINITY_DN208584_c0_g1_i1	.	.	.	.	.	.	.	.	.	.	.	.
TRINITY_DN208515_c0_g1	TRINITY_DN208515_c0_g1_i1	.	.	.	.	.	.	.	.	.	.	.	.
TRINITY_DN208562_c0_g1	TRINITY_DN208562_c0_g1_i1	.	.	.	.	.	.	.	.	.	.	.	.
TRINITY_DN208544_c0_g1	TRINITY_DN208544_c0_g1_i1	.	.	.	.	.	.	.	.	.	.	.	.
TRINITY_DN208539_c0_g1	TRINITY_DN208539_c0_g1_i1	.	.	.	.	.	.	.	.	.	.	.	.
TRINITY_DN208522_c0_g1	TRINITY_DN208522_c0_g1_i1	.	.	.	.	.	.	.	.	.	.	.	.
TRINITY_DN208598_c0_g1	TRINITY_DN208598_c0_g1_i1	.	.	.	.	.	.	.	.	.	.	.	.
TRINITY_DN208592_c0_g1	TRINITY_DN208592_c0_g1_i1	.	.	.	.	.	.	.	.	.	.	.	.
TRINITY_DN208592_c1_g1	TRINITY_DN208592_c1_g1_i1	.	.	.	.	.	.	.	.	.	.	.	.
TRINITY_DN208566_c0_g1	TRINITY_DN208566_c0_g1_i1	.	.	.	.	.	.	.	.	.	.	.	.
TRINITY_DN208556_c0_g1	TRINITY_DN208556_c0_g1_i1	.	.	.	.	.	.	.	.	.	.	.	.
TRINITY_DN208543_c0_g1	TRINITY_DN208543_c0_g1_i1	.	.	.	.	.	.	.	.	.	.	.	.
TRINITY_DN208559_c0_g1	TRINITY_DN208559_c0_g1_i1	CCON1_PSEST^CCON1_PSEST^Q:227-66,H:406-459^59.26%ID^E:3e-17^RecName: Full=Cbb3-type cytochrome c oxidase subunit CcoN1 {ECO:0000303|PubMed:20576851, ECO:0000312|EMBL:ADI99999.1};^Bacteria; Proteobacteria; Gammaproteobacteria; Pseudomonadales; Pseudomonadaceae; Pseudomonas	.	.	.	.	.	.	.	COG3278^cytochrome C oxidase, cbb3-type, subunit i	.	GO:0070069^cellular_component^cytochrome complex`GO:0005887^cellular_component^integral component of plasma membrane`GO:0005886^cellular_component^plasma membrane`GO:0070470^cellular_component^plasma membrane respirasome`GO:0045278^cellular_component^plasma membrane respiratory chain complex IV`GO:0005507^molecular_function^copper ion binding`GO:0004129^molecular_function^cytochrome-c oxidase act…	.
TRINITY_DN208594_c0_g1	TRINITY_DN208594_c0_g1_i1	.	.	.	.	.	.	.	.	.	.	.	.
TRINITY_DN208567_c0_g1	TRINITY_DN208567_c0_g1_i1	.	.	.	.	.	.	.	.	.	.	.	.
TRINITY_DN208587_c0_g1	TRINITY_DN208587_c0_g1_i1	.	.	.	.	.	.	.	.	.	.	.	.
TRINITY_DN208518_c0_g1	TRINITY_DN208518_c0_g1_i1	.	.	.	.	.	.	.	.	.	.	.	.
TRINITY_DN208503_c0_g1	TRINITY_DN208503_c0_g1_i1	.	.	.	.	.	.	.	.	.	.	.	.
TRINITY_DN208569_c0_g1	TRINITY_DN208569_c0_g1_i1	.	.	.	.	.	.	.	.	.	.	.	.
TRINITY_DN208510_c0_g1	TRINITY_DN208510_c0_g1_i1	.	.	.	.	.	.	.	.	.	.	.	.
TRINITY_DN208590_c0_g1	TRINITY_DN208590_c0_g1_i1	.	.	.	.	.	.	.	.	.	.	.	.
TRINITY_DN208535_c0_g1	TRINITY_DN208535_c0_g1_i1	.	.	.	.	.	.	.	.	.	.	.	.
TRINITY_DN208572_c0_g1	TRINITY_DN208572_c0_g1_i1	.	.	.	.	.	.	.	.	.	.	.	.
TRINITY_DN208511_c0_g1	TRINITY_DN208511_c0_g1_i1	.	.	.	.	.	.	.	.	.	.	.	.
TRINITY_DN208565_c0_g1	TRINITY_DN208565_c0_g1_i1	.	.	.	.	.	.	.	.	.	.	.	.
TRINITY_DN208537_c0_g1	TRINITY_DN208537_c0_g1_i1	.	.	.	.	.	.	.	.	.	.	.	.
TRINITY_DN208552_c0_g1	TRINITY_DN208552_c0_g1_i1	.	.	.	.	.	.	.	.	.	.	.	.
TRINITY_DN208548_c0_g1	TRINITY_DN208548_c0_g1_i1	.	.	.	.	.	.	.	.	.	.	.	.
TRINITY_DN208541_c0_g1	TRINITY_DN208541_c0_g1_i1	USPE_YERPE^USPE_YERPE^Q:610-77,H:122-305^37.43%ID^E:3e-27^RecName: Full=Universal stress protein E;^Bacteria; Proteobacteria; Gammaproteobacteria; Enterobacterales; Yersiniaceae; Yersinia	.	TRINITY_DN208541_c0_g1_i1.p1	47-610[-]	USPE_YERPE^USPE_YERPE^Q:1-178,H:122-305^37.433%ID^E:3.16e-28^RecName: Full=Universal stress protein E;^Bacteria; Proteobacteria; Gammaproteobacteria; Enterobacterales; Yersiniaceae; Yersinia	PF00582.26^Usp^Universal stress protein family^69-173^E:9.5e-11	.	.	COG0589^Universal stress protein	KEGG:ype:YPO2301`KEGG:ypk:y2133`KEGG:ypm:YP_2086`KO:K14055	GO:0005737^cellular_component^cytoplasm	.
TRINITY_DN208508_c0_g1	TRINITY_DN208508_c0_g1_i1	RSMC_PSEPW^RSMC_PSEPW^Q:230-3,H:1-76^92.11%ID^E:1e-19^RecName: Full=Ribosomal RNA small subunit methyltransferase C {ECO:0000255|HAMAP-Rule:MF_01862};^Bacteria; Proteobacteria; Gammaproteobacteria; Pseudomonadales; Pseudomonadaceae; Pseudomonas	.	.	.	.	.	.	.	COG2813^Specifically methylates the guanine in position 1207 of 16S rRNA in the 30S particle (By similarity)	KEGG:ppw:PputW619_4427`KO:K00564	GO:0005737^cellular_component^cytoplasm`GO:0052914^molecular_function^16S rRNA (guanine(1207)-N(2))-methyltransferase activity`GO:0003676^molecular_function^nucleic acid binding	.
TRINITY_DN208580_c0_g1	TRINITY_DN208580_c0_g1_i1	.	.	.	.	.	.	.	.	.	.	.	.
TRINITY_DN208509_c0_g1	TRINITY_DN208509_c0_g1_i1	.	.	.	.	.	.	.	.	.	.	.	.
TRINITY_DN208514_c0_g1	TRINITY_DN208514_c0_g1_i1	.	.	.	.	.	.	.	.	.	.	.	.
TRINITY_DN208571_c0_g1	TRINITY_DN208571_c0_g1_i1	.	.	.	.	.	.	.	.	.	.	.	.
TRINITY_DN208560_c0_g1	TRINITY_DN208560_c0_g1_i1	.	.	.	.	.	.	.	.	.	.	.	.
TRINITY_DN208538_c0_g1	TRINITY_DN208538_c0_g1_i1	.	.	.	.	.	.	.	.	.	.	.	.
TRINITY_DN208551_c0_g1	TRINITY_DN208551_c0_g1_i1	POL4_DROME^POL4_DROME^Q:2-226,H:643-715^38.67%ID^E:5e-08^RecName: Full=Retrovirus-related Pol polyprotein from transposon 412;^Eukaryota; Metazoa; Ecdysozoa; Arthropoda; Hexapoda; Insecta; Pterygota; Neoptera; Holometabola; Diptera; Brachycera; Muscomorpha; Ephydroidea; Drosophilidae; Drosophila; Sophophora	.	.	.	.	.	.	.	.	.	GO:0004190^molecular_function^aspartic-type endopeptidase activity`GO:0004519^molecular_function^endonuclease activity`GO:0003676^molecular_function^nucleic acid binding`GO:0003964^molecular_function^RNA-directed DNA polymerase activity`GO:0015074^biological_process^DNA integration	.
TRINITY_DN208505_c0_g1	TRINITY_DN208505_c0_g1_i1	.	.	.	.	.	.	.	.	.	.	.	.
TRINITY_DN208530_c0_g1	TRINITY_DN208530_c0_g1_i1	.	.	.	.	.	.	.	.	.	.	.	.
TRINITY_DN208558_c0_g1	TRINITY_DN208558_c0_g1_i1	.	.	.	.	.	.	.	.	.	.	.	.
TRINITY_DN208599_c0_g1	TRINITY_DN208599_c0_g1_i1	.	.	.	.	.	.	.	.	.	.	.	.
TRINITY_DN208523_c0_g1	TRINITY_DN208523_c0_g1_i1	.	.	.	.	.	.	.	.	.	.	.	.
TRINITY_DN208523_c1_g1	TRINITY_DN208523_c1_g1_i1	.	.	.	.	.	.	.	.	.	.	.	.
TRINITY_DN204569_c0_g1	TRINITY_DN204569_c0_g1_i1	.	.	.	.	.	.	.	.	.	.	.	.
TRINITY_DN204568_c0_g1	TRINITY_DN204568_c0_g1_i1	ADEP_ECOLI^ADEP_ECOLI^Q:325-2,H:11-118^62.96%ID^E:5e-40^RecName: Full=Adenine permease AdeP;^Bacteria; Proteobacteria; Gammaproteobacteria; Enterobacterales; Enterobacteriaceae; Escherichia	.	TRINITY_DN204568_c0_g1_i1.p1	2-316[-]	ADEP_ECOLI^ADEP_ECOLI^Q:1-105,H:14-118^62.857%ID^E:2.14e-40^RecName: Full=Adenine permease AdeP;^Bacteria; Proteobacteria; Gammaproteobacteria; Enterobacterales; Enterobacteriaceae; Escherichia	PF00860.20^Xan_ur_permease^Permease family^17-104^E:2.8e-11	.	.	COG2252^Xanthine uracil vitamin C permease	KEGG:ecj:JW3692`KEGG:eco:b3714`KO:K06901	GO:0016021^cellular_component^integral component of membrane`GO:0005886^cellular_component^plasma membrane`GO:0015207^molecular_function^adenine transmembrane transporter activity`GO:0005345^molecular_function^purine nucleobase transmembrane transporter activity`GO:0015295^molecular_function^solute:proton symporter activity`GO:0015853^biological_process^adenine transport	GO:0022857^molecular_function^transmembrane transporter activity`GO:0055085^biological_process^transmembrane transport`GO:0016020^cellular_component^membrane
TRINITY_DN204547_c0_g1	TRINITY_DN204547_c0_g1_i1	POL2_DROME^POL2_DROME^Q:1-396,H:565-663^37.12%ID^E:6e-20^RecName: Full=Retrovirus-related Pol polyprotein from transposon 297;^Eukaryota; Metazoa; Ecdysozoa; Arthropoda; Hexapoda; Insecta; Pterygota; Neoptera; Holometabola; Diptera; Brachycera; Muscomorpha; Ephydroidea; Drosophilidae; Drosophila; Sophophora	.	TRINITY_DN204547_c0_g1_i1.p1	1-441[+]	POL2_DROME^POL2_DROME^Q:1-132,H:565-663^37.121%ID^E:8.08e-21^RecName: Full=Retrovirus-related Pol polyprotein from transposon 297;^Eukaryota; Metazoa; Ecdysozoa; Arthropoda; Hexapoda; Insecta; Pterygota; Neoptera; Holometabola; Diptera; Brachycera; Muscomorpha; Ephydroidea; Drosophilidae; Drosophila; Sophophora	PF17917.1^RT_RNaseH^RNase H-like domain found in reverse transcriptase^1-38^E:9.3e-09	.	.	.	.	GO:0004190^molecular_function^aspartic-type endopeptidase activity`GO:0004519^molecular_function^endonuclease activity`GO:0003676^molecular_function^nucleic acid binding`GO:0003964^molecular_function^RNA-directed DNA polymerase activity`GO:0015074^biological_process^DNA integration	.
TRINITY_DN204572_c0_g1	TRINITY_DN204572_c0_g1_i1	.	.	.	.	.	.	.	.	.	.	.	.
TRINITY_DN204506_c0_g1	TRINITY_DN204506_c0_g1_i1	.	.	.	.	.	.	.	.	.	.	.	.
TRINITY_DN204550_c0_g1	TRINITY_DN204550_c0_g1_i1	.	.	.	.	.	.	.	.	.	.	.	.
TRINITY_DN204510_c0_g1	TRINITY_DN204510_c0_g1_i1	.	.	.	.	.	.	.	.	.	.	.	.
TRINITY_DN204591_c0_g1	TRINITY_DN204591_c0_g1_i1	PTFAH_ECOLI^PTFAH_ECOLI^Q:323-640,H:1-106^61.32%ID^E:2e-33^RecName: Full=Multiphosphoryl transfer protein {ECO:0000250|UniProtKB:P44715};^Bacteria; Proteobacteria; Gammaproteobacteria; Enterobacterales; Enterobacteriaceae; Escherichia	.	TRINITY_DN204591_c0_g1_i1.p2	323-739[+]	PTFAH_ECOLI^PTFAH_ECOLI^Q:1-139,H:1-139^57.554%ID^E:2.93e-45^RecName: Full=Multiphosphoryl transfer protein {ECO:0000250|UniProtKB:P44715};^Bacteria; Proteobacteria; Gammaproteobacteria; Enterobacterales; Enterobacteriaceae; Escherichia	PF00359.22^PTS_EIIA_2^Phosphoenolpyruvate-dependent sugar phosphotransferase system, EIIA 2^5-139^E:6.2e-30	.	.	COG1925^phosphocarrier protein (HPr)`COG4668^pts system	KEGG:ecj:JW2156`KEGG:eco:b2169`KO:K02768`KO:K11183	GO:0005737^cellular_component^cytoplasm`GO:0019897^cellular_component^extrinsic component of plasma membrane`GO:0005886^cellular_component^plasma membrane`GO:0016301^molecular_function^kinase activity`GO:0022877^molecular_function^protein-N(PI)-phosphohistidine-fructose phosphotransferase system transporter activity`GO:0032445^biological_process^fructose import`GO:0009401^biological_process^phosp…	.
TRINITY_DN204537_c0_g1	TRINITY_DN204537_c0_g1_i1	.	.	.	.	.	.	.	.	.	.	.	.
TRINITY_DN204585_c0_g1	TRINITY_DN204585_c0_g1_i1	.	.	.	.	.	.	.	.	.	.	.	.
TRINITY_DN204590_c0_g1	TRINITY_DN204590_c0_g1_i1	.	.	.	.	.	.	.	.	.	.	.	.
TRINITY_DN204540_c0_g1	TRINITY_DN204540_c0_g1_i1	.	.	.	.	.	.	.	.	.	.	.	.
TRINITY_DN204524_c0_g1	TRINITY_DN204524_c0_g1_i1	.	.	.	.	.	.	.	.	.	.	.	.
TRINITY_DN204549_c0_g1	TRINITY_DN204549_c0_g1_i1	LUCI_LUCMI^LUCI_LUCMI^Q:425-156,H:451-543^49.46%ID^E:1e-19^RecName: Full=Luciferin 4-monooxygenase;^Eukaryota; Metazoa; Ecdysozoa; Arthropoda; Hexapoda; Insecta; Pterygota; Neoptera; Holometabola; Coleoptera; Polyphaga; Elateriformia; Elateroidea; Lampyridae; Luciolinae; Luciola	.	TRINITY_DN204549_c0_g1_i1.p1	120-425[-]	LUCI_LUCMI^LUCI_LUCMI^Q:1-90,H:451-543^49.462%ID^E:1.1e-21^RecName: Full=Luciferin 4-monooxygenase;^Eukaryota; Metazoa; Ecdysozoa; Arthropoda; Hexapoda; Insecta; Pterygota; Neoptera; Holometabola; Coleoptera; Polyphaga; Elateriformia; Elateroidea; Lampyridae; Luciolinae; Luciola	PF13193.6^AMP-binding_C^AMP-binding enzyme C-terminal domain^5-76^E:7.9e-17	.	.	.	KEGG:ag:AAB26932`KO:K05914	GO:0005777^cellular_component^peroxisome`GO:0005524^molecular_function^ATP binding`GO:0000287^molecular_function^magnesium ion binding`GO:0047077^molecular_function^Photinus-luciferin 4-monooxygenase (ATP-hydrolyzing) activity`GO:0008218^biological_process^bioluminescence	.
TRINITY_DN204534_c0_g1	TRINITY_DN204534_c0_g1_i1	.	.	.	.	.	.	.	.	.	.	.	.
TRINITY_DN204522_c0_g1	TRINITY_DN204522_c0_g1_i1	.	.	.	.	.	.	.	.	.	.	.	.
TRINITY_DN204582_c0_g1	TRINITY_DN204582_c0_g1_i1	.	.	.	.	.	.	.	.	.	.	.	.
TRINITY_DN204548_c0_g1	TRINITY_DN204548_c0_g1_i1	.	.	.	.	.	.	.	.	.	.	.	.
TRINITY_DN204593_c0_g1	TRINITY_DN204593_c0_g1_i1	.	.	TRINITY_DN204593_c0_g1_i1.p1	3-569[+]	.	.	.	.	.	.	.	.
TRINITY_DN204578_c0_g1	TRINITY_DN204578_c0_g1_i1	.	.	TRINITY_DN204578_c0_g1_i1.p2	130-504[-]	.	.	.	.	.	.	.	.
TRINITY_DN204597_c0_g1	TRINITY_DN204597_c0_g1_i1	.	.	.	.	.	.	.	.	.	.	.	.
TRINITY_DN204526_c0_g1	TRINITY_DN204526_c0_g1_i1	Y1250_MYCTU^Y1250_MYCTU^Q:388-20,H:61-182^39.02%ID^E:3e-13^RecName: Full=Uncharacterized MFS-type transporter Rv1250;^Bacteria; Actinobacteria; Corynebacteriales; Mycobacteriaceae; Mycobacterium; Mycobacterium tuberculosis complex	.	TRINITY_DN204526_c0_g1_i1.p2	2-388[-]	Y1250_MYCTU^Y1250_MYCTU^Q:1-123,H:61-182^42.276%ID^E:3.43e-21^RecName: Full=Uncharacterized MFS-type transporter Rv1250;^Bacteria; Actinobacteria; Corynebacteriales; Mycobacteriaceae; Mycobacterium; Mycobacterium tuberculosis complex	PF07690.16^MFS_1^Major Facilitator Superfamily^1-129^E:1.8e-26	sigP:1^18^0.57^YES	.	ENOG410XNN3^drug resistance transporter emrb qaca subfamily	KEGG:mtu:Rv1250`KEGG:mtv:RVBD_1250	GO:0016021^cellular_component^integral component of membrane`GO:0005886^cellular_component^plasma membrane`GO:0022857^molecular_function^transmembrane transporter activity	GO:0055085^biological_process^transmembrane transport`GO:0016021^cellular_component^integral component of membrane
TRINITY_DN204554_c0_g1	TRINITY_DN204554_c0_g1_i1	.	.	.	.	.	.	.	.	.	.	.	.
TRINITY_DN204529_c0_g1	TRINITY_DN204529_c0_g1_i1	.	.	.	.	.	.	.	.	.	.	.	.
TRINITY_DN204566_c0_g1	TRINITY_DN204566_c0_g1_i1	A20A2_HUMAN^A20A2_HUMAN^Q:297-46,H:86-164^73.81%ID^E:6e-32^RecName: Full=Ankyrin repeat domain-containing protein 20A2;^Eukaryota; Metazoa; Chordata; Craniata; Vertebrata; Euteleostomi; Mammalia; Eutheria; Euarchontoglires; Primates; Haplorrhini; Catarrhini; Hominidae; Homo	.	.	.	.	.	.	.	COG0666^Ankyrin Repeat	KEGG:hsa:441430`KO:K17299	.	.
TRINITY_DN204521_c1_g1	TRINITY_DN204521_c1_g1_i1	.	.	.	.	.	.	.	.	.	.	.	.
TRINITY_DN204520_c0_g1	TRINITY_DN204520_c0_g1_i1	.	.	.	.	.	.	.	.	.	.	.	.
TRINITY_DN204530_c0_g1	TRINITY_DN204530_c0_g1_i1	ZN177_HUMAN^ZN177_HUMAN^Q:2-409,H:312-447^50%ID^E:2e-36^RecName: Full=Zinc finger protein 177;^Eukaryota; Metazoa; Chordata; Craniata; Vertebrata; Euteleostomi; Mammalia; Eutheria; Euarchontoglires; Primates; Haplorrhini; Catarrhini; Hominidae; Homo`ZN177_HUMAN^ZN177_HUMAN^Q:2-409,H:256-391^41.91%ID^E:1e-25^RecName: Full=Zinc finger protein 177;^Eukaryota; Metazoa; Chordata; Craniata; Vertebrata;…	.	TRINITY_DN204530_c0_g1_i1.p1	2-820[+]	ZN177_HUMAN^ZN177_HUMAN^Q:1-136,H:312-447^50%ID^E:6.82e-38^RecName: Full=Zinc finger protein 177;^Eukaryota; Metazoa; Chordata; Craniata; Vertebrata; Euteleostomi; Mammalia; Eutheria; Euarchontoglires; Primates; Haplorrhini; Catarrhini; Hominidae; Homo`ZN177_HUMAN^ZN177_HUMAN^Q:1-136,H:256-391^41.912%ID^E:7.56e-26^RecName: Full=Zinc finger protein 177;^Eukaryota; Metazoa; Chordata; Craniata; Vert…	PF00096.26^zf-C2H2^Zinc finger, C2H2 type^1-23^E:1.5e-05`PF13894.6^zf-C2H2_4^C2H2-type zinc finger^1-23^E:0.00027`PF13912.6^zf-C2H2_6^C2H2-type zinc finger^1-23^E:0.00021`PF13913.6^zf-C2HC_2^zinc-finger of a C2HC-type^2-13^E:0.15`PF00096.26^zf-C2H2^Zinc finger, C2H2 type^29-51^E:0.012`PF13912.6^zf-C2H2_6^C2H2-type zinc finger^29-51^E:0.016`PF00096.26^zf-C2H2^Zinc finger, C2H2 type^85-107^E:8.3e-0…	.	.	COG5048^Zinc finger protein	KEGG:hsa:100529215`KEGG:hsa:7730`KO:K09228	GO:0072562^cellular_component^blood microparticle`GO:0005634^cellular_component^nucleus`GO:0003677^molecular_function^DNA binding`GO:0000981^molecular_function^DNA-binding transcription factor activity, RNA polymerase II-specific`GO:0046872^molecular_function^metal ion binding`GO:0000122^biological_process^negative regulation of transcription by RNA polymerase II	GO:0003676^molecular_function^nucleic acid binding
TRINITY_DN204513_c0_g1	TRINITY_DN204513_c0_g1_i1	.	.	.	.	.	.	.	.	.	.	.	.
TRINITY_DN204595_c0_g1	TRINITY_DN204595_c0_g1_i1	PEPVL_BACSU^PEPVL_BACSU^Q:208-2,H:93-161^40.58%ID^E:4e-11^RecName: Full=Putative dipeptidase YtjP;^Bacteria; Firmicutes; Bacilli; Bacillales; Bacillaceae; Bacillus	.	.	.	.	.	.	.	COG0624^succinyl-diaminopimelate desuccinylase activity	KEGG:bsu:BSU29980`KO:K01439	GO:0016805^molecular_function^dipeptidase activity`GO:0008237^molecular_function^metallopeptidase activity`GO:0008270^molecular_function^zinc ion binding	.
TRINITY_DN204594_c0_g1	TRINITY_DN204594_c0_g1_i1	.	.	.	.	.	.	.	.	.	.	.	.
TRINITY_DN204574_c0_g1	TRINITY_DN204574_c0_g1_i1	.	.	.	.	.	.	.	.	.	.	.	.
TRINITY_DN204599_c0_g1	TRINITY_DN204599_c0_g1_i1	RARA_ECOLI^RARA_ECOLI^Q:574-14,H:14-200^61.7%ID^E:6e-71^RecName: Full=Replication-associated recombination protein A {ECO:0000303|PubMed:11459952};^Bacteria; Proteobacteria; Gammaproteobacteria; Enterobacterales; Enterobacteriaceae; Escherichia	.	TRINITY_DN204599_c0_g1_i1.p3	2-574[-]	RARA_ECOLI^RARA_ECOLI^Q:1-182,H:14-195^63.388%ID^E:6.93e-77^RecName: Full=Replication-associated recombination protein A {ECO:0000303|PubMed:11459952};^Bacteria; Proteobacteria; Gammaproteobacteria; Enterobacterales; Enterobacteriaceae; Escherichia	PF05496.12^RuvB_N^Holliday junction DNA helicase RuvB P-loop domain^7-134^E:6.4e-16`PF07724.14^AAA_2^AAA domain (Cdc48 subfamily)^39-123^E:1.9e-05`PF00004.29^AAA^ATPase family associated with various cellular activities (AAA)^40-148^E:2e-16`PF07728.14^AAA_5^AAA domain (dynein-related subfamily)^40-131^E:6.1e-07	.	.	COG2256^Recombination factor protein RarA	KEGG:ecj:JW0875`KEGG:eco:b0892`KO:K07478	GO:0030894^cellular_component^replisome`GO:0005524^molecular_function^ATP binding`GO:0003677^molecular_function^DNA binding`GO:0008047^molecular_function^enzyme activator activity`GO:0043142^molecular_function^single-stranded DNA-dependent ATPase activity`GO:0006310^biological_process^DNA recombination`GO:0033567^biological_process^DNA replication, Okazaki fragment processing`GO:0000733^biologica…	GO:0009378^molecular_function^four-way junction helicase activity`GO:0006281^biological_process^DNA repair`GO:0006310^biological_process^DNA recombination`GO:0005524^molecular_function^ATP binding`GO:0016887^molecular_function^ATPase activity
TRINITY_DN204565_c0_g1	TRINITY_DN204565_c0_g1_i1	.	.	.	.	.	.	.	.	.	.	.	.
TRINITY_DN204545_c0_g1	TRINITY_DN204545_c0_g1_i1	.	.	.	.	.	.	.	.	.	.	.	.
TRINITY_DN204552_c0_g1	TRINITY_DN204552_c0_g1_i1	.	.	.	.	.	.	.	.	.	.	.	.
TRINITY_DN204532_c0_g1	TRINITY_DN204532_c0_g1_i1	METR_SHIFL^METR_SHIFL^Q:271-5,H:170-257^40.45%ID^E:3e-15^RecName: Full=HTH-type transcriptional regulator MetR;^Bacteria; Proteobacteria; Gammaproteobacteria; Enterobacterales; Enterobacteriaceae; Shigella	.	.	.	.	.	.	.	ENOG410XQG7^Transcriptional regulator	KEGG:sfl:SF3906`KEGG:sfx:S3849`KO:K03576	GO:0005737^cellular_component^cytoplasm`GO:0003677^molecular_function^DNA binding`GO:0003700^molecular_function^DNA-binding transcription factor activity`GO:0009086^biological_process^methionine biosynthetic process	.
TRINITY_DN204505_c0_g1	TRINITY_DN204505_c0_g1_i1	.	.	.	.	.	.	.	.	.	.	.	.
TRINITY_DN204544_c0_g1	TRINITY_DN204544_c0_g1_i1	.	.	TRINITY_DN204544_c0_g1_i1.p1	1-942[+]	.	.	.	.	.	.	.	.
TRINITY_DN204563_c0_g1	TRINITY_DN204563_c0_g1_i1	C1TC_SPOFR^C1TC_SPOFR^Q:2-82,H:826-852^88.89%ID^E:2e-07^RecName: Full=C-1-tetrahydrofolate synthase, cytoplasmic;^Eukaryota; Metazoa; Ecdysozoa; Arthropoda; Hexapoda; Insecta; Pterygota; Neoptera; Holometabola; Lepidoptera; Glossata; Ditrysia; Noctuoidea; Noctuidae; Amphipyrinae; Spodoptera	.	.	.	.	.	.	.	.	.	GO:0005737^cellular_component^cytoplasm`GO:0005524^molecular_function^ATP binding`GO:0004329^molecular_function^formate-tetrahydrofolate ligase activity`GO:0004477^molecular_function^methenyltetrahydrofolate cyclohydrolase activity`GO:0004488^molecular_function^methylenetetrahydrofolate dehydrogenase (NADP+) activity`GO:0000105^biological_process^histidine biosynthetic process`GO:0009086^biologic…	.
TRINITY_DN204514_c0_g1	TRINITY_DN204514_c0_g1_i1	FUMC_RALSO^FUMC_RALSO^Q:128-247,H:3-42^80%ID^E:5e-16^RecName: Full=Fumarate hydratase class II {ECO:0000255|HAMAP-Rule:MF_00743};^Bacteria; Proteobacteria; Betaproteobacteria; Burkholderiales; Burkholderiaceae; Ralstonia	.	.	.	.	.	.	.	.	KEGG:rso:RSp1279`KO:K01679	GO:0045239^cellular_component^tricarboxylic acid cycle enzyme complex`GO:0004333^molecular_function^fumarate hydratase activity`GO:0006106^biological_process^fumarate metabolic process`GO:0006099^biological_process^tricarboxylic acid cycle	.
TRINITY_DN204507_c0_g1	TRINITY_DN204507_c0_g1_i1	.	.	.	.	.	.	.	.	.	.	.	.
TRINITY_DN204504_c0_g1	TRINITY_DN204504_c0_g1_i1	.	.	.	.	.	.	.	.	.	.	.	.
TRINITY_DN204503_c0_g1	TRINITY_DN204503_c0_g1_i1	.	.	.	.	.	.	.	.	.	.	.	.
TRINITY_DN204557_c0_g1	TRINITY_DN204557_c0_g1_i1	.	.	TRINITY_DN204557_c0_g1_i1.p1	17-1015[-]	.	PF16220.5^DUF4880^Domain of unknown function (DUF4880)^13-53^E:1.6e-15`PF04773.13^FecR^FecR protein^121-207^E:2e-20	.	.	.	.	.	.
TRINITY_DN204541_c0_g1	TRINITY_DN204541_c0_g1_i1	.	.	.	.	.	.	.	.	.	.	.	.
TRINITY_DN204558_c0_g1	TRINITY_DN204558_c0_g1_i1	.	.	.	.	.	.	.	.	.	.	.	.
TRINITY_DN204589_c0_g1	TRINITY_DN204589_c0_g1_i1	.	.	.	.	.	.	.	.	.	.	.	.
TRINITY_DN204515_c0_g1	TRINITY_DN204515_c0_g1_i1	DYH10_HUMAN^DYH10_HUMAN^Q:669-16,H:817-1031^32.11%ID^E:8e-35^RecName: Full=Dynein heavy chain 10, axonemal;^Eukaryota; Metazoa; Chordata; Craniata; Vertebrata; Euteleostomi; Mammalia; Eutheria; Euarchontoglires; Primates; Haplorrhini; Catarrhini; Hominidae; Homo	.	TRINITY_DN204515_c0_g1_i1.p1	1-672[-]	DYH10_HUMAN^DYH10_HUMAN^Q:2-219,H:817-1031^32.11%ID^E:5.86e-36^RecName: Full=Dynein heavy chain 10, axonemal;^Eukaryota; Metazoa; Chordata; Craniata; Vertebrata; Euteleostomi; Mammalia; Eutheria; Euarchontoglires; Primates; Haplorrhini; Catarrhini; Hominidae; Homo	.	.	.	COG5245^heavy chain	KEGG:hsa:196385`KO:K10408	GO:0005929^cellular_component^cilium`GO:0005737^cellular_component^cytoplasm`GO:0030286^cellular_component^dynein complex`GO:0005874^cellular_component^microtubule`GO:0005524^molecular_function^ATP binding`GO:0008569^molecular_function^ATP-dependent microtubule motor activity, minus-end-directed`GO:0045505^molecular_function^dynein intermediate chain binding`GO:0045503^molecular_function^dynein l…	.
TRINITY_DN204542_c0_g1	TRINITY_DN204542_c0_g1_i1	DYH3_HUMAN^DYH3_HUMAN^Q:2-1042,H:2780-3128^63.61%ID^E:6e-142^RecName: Full=Dynein heavy chain 3, axonemal;^Eukaryota; Metazoa; Chordata; Craniata; Vertebrata; Euteleostomi; Mammalia; Eutheria; Euarchontoglires; Primates; Haplorrhini; Catarrhini; Hominidae; Homo	.	TRINITY_DN204542_c0_g1_i1.p1	2-1042[+]	DYH3_HUMAN^DYH3_HUMAN^Q:1-347,H:2780-3128^63.61%ID^E:9.11e-145^RecName: Full=Dynein heavy chain 3, axonemal;^Eukaryota; Metazoa; Chordata; Craniata; Vertebrata; Euteleostomi; Mammalia; Eutheria; Euarchontoglires; Primates; Haplorrhini; Catarrhini; Hominidae; Homo	PF12777.7^MT^Microtubule-binding stalk of dynein motor^2-241^E:9.5e-35`PF12781.7^AAA_9^ATP-binding dynein motor region^272-347^E:5.8e-27	.	.	COG5245^heavy chain	KEGG:hsa:55567`KO:K10408	GO:0005858^cellular_component^axonemal dynein complex`GO:0030286^cellular_component^dynein complex`GO:0005874^cellular_component^microtubule`GO:0005524^molecular_function^ATP binding`GO:0008569^molecular_function^ATP-dependent microtubule motor activity, minus-end-directed`GO:0045505^molecular_function^dynein intermediate chain binding`GO:0045503^molecular_function^dynein light chain binding`GO:0…	.
TRINITY_DN204518_c0_g1	TRINITY_DN204518_c0_g1_i1	.	.	TRINITY_DN204518_c0_g1_i1.p1	1-513[+]	LOVHK_BRUO2^LOVHK_BRUO2^Q:29-155,H:162-285^28.462%ID^E:1.5e-06^RecName: Full=Blue-light-activated histidine kinase;^Bacteria; Proteobacteria; Alphaproteobacteria; Rhizobiales; Brucellaceae; Brucella	PF00989.25^PAS^PAS fold^32-141^E:1.4e-09`PF08447.12^PAS_3^PAS fold^51-138^E:7e-13`PF08448.10^PAS_4^PAS fold^54-146^E:4.9e-07	.	.	.	KEGG:bov:BOV_A0554	GO:0005524^molecular_function^ATP binding`GO:0009881^molecular_function^photoreceptor activity`GO:0004673^molecular_function^protein histidine kinase activity`GO:0009405^biological_process^pathogenesis`GO:0018298^biological_process^protein-chromophore linkage`GO:0050896^biological_process^response to stimulus	GO:0006355^biological_process^regulation of transcription, DNA-templated`GO:0005515^molecular_function^protein binding
TRINITY_DN204543_c0_g1	TRINITY_DN204543_c0_g1_i1	.	.	.	.	.	.	.	.	.	.	.	.
TRINITY_DN204533_c0_g1	TRINITY_DN204533_c0_g1_i1	TSAE_STRCO^TSAE_STRCO^Q:3-155,H:28-73^62.75%ID^E:4e-09^RecName: Full=tRNA threonylcarbamoyladenosine biosynthesis protein TsaE;^Bacteria; Actinobacteria; Streptomycetales; Streptomycetaceae; Streptomyces; Streptomyces albidoflavus group	.	.	.	.	.	.	.	COG0802^protein family UPF0079, ATPase	KEGG:sco:SCO4747`KO:K06925	GO:0005737^cellular_component^cytoplasm`GO:0005524^molecular_function^ATP binding`GO:0046872^molecular_function^metal ion binding`GO:0002949^biological_process^tRNA threonylcarbamoyladenosine modification	.
TRINITY_DN204577_c0_g1	TRINITY_DN204577_c0_g1_i1	.	.	.	.	.	.	.	.	.	.	.	.
TRINITY_DN204517_c0_g1	TRINITY_DN204517_c0_g1_i1	.	.	.	.	.	.	.	.	.	.	.	.
TRINITY_DN204587_c0_g1	TRINITY_DN204587_c0_g1_i1	.	.	.	.	.	.	.	.	.	.	.	.
TRINITY_DN204546_c0_g1	TRINITY_DN204546_c0_g1_i1	.	.	.	.	.	.	.	.	.	.	.	.
TRINITY_DN210894_c0_g1	TRINITY_DN210894_c0_g1_i1	.	.	.	.	.	.	.	.	.	.	.	.
TRINITY_DN210831_c0_g1	TRINITY_DN210831_c0_g1_i1	.	.	.	.	.	.	.	.	.	.	.	.
TRINITY_DN210851_c0_g1	TRINITY_DN210851_c0_g1_i1	MGTE_THET8^MGTE_THET8^Q:3-725,H:164-404^42.32%ID^E:9e-46^RecName: Full=Magnesium transporter MgtE;^Bacteria; Deinococcus-Thermus; Deinococci; Thermales; Thermaceae; Thermus	.	TRINITY_DN210851_c0_g1_i1.p1	3-725[+]	MGTE_THET8^MGTE_THET8^Q:1-241,H:164-404^42.324%ID^E:8.27e-47^RecName: Full=Magnesium transporter MgtE;^Bacteria; Deinococcus-Thermus; Deinococci; Thermales; Thermaceae; Thermus	PF00571.28^CBS^CBS domain^36-89^E:1.9e-08`PF01769.16^MgtE^Divalent cation transporter^158-241^E:4.1e-12	.	.	COG2239^magnesium ion transmembrane transporter activity	KEGG:ttj:TTHA1060`KO:K06213	GO:0016021^cellular_component^integral component of membrane`GO:0005886^cellular_component^plasma membrane`GO:0042802^molecular_function^identical protein binding`GO:0000287^molecular_function^magnesium ion binding`GO:0015095^molecular_function^magnesium ion transmembrane transporter activity`GO:0042803^molecular_function^protein homodimerization activity`GO:0015693^biological_process^magnesium i…	GO:0008324^molecular_function^cation transmembrane transporter activity`GO:0006812^biological_process^cation transport
TRINITY_DN210810_c0_g1	TRINITY_DN210810_c0_g1_i1	ACSF2_MOUSE^ACSF2_MOUSE^Q:271-2,H:54-143^45.56%ID^E:1e-22^RecName: Full=Acyl-CoA synthetase family member 2, mitochondrial;^Eukaryota; Metazoa; Chordata; Craniata; Vertebrata; Euteleostomi; Mammalia; Eutheria; Euarchontoglires; Glires; Rodentia; Myomorpha; Muroidea; Muridae; Murinae; Mus; Mus	.	TRINITY_DN210810_c0_g1_i1.p1	2-382[+]	.	.	.	.	.	.	.	.
TRINITY_DN210839_c0_g1	TRINITY_DN210839_c0_g1_i1	.	.	.	.	.	.	.	.	.	.	.	.
TRINITY_DN210900_c0_g1	TRINITY_DN210900_c0_g1_i1	.	.	.	.	.	.	.	.	.	.	.	.
TRINITY_DN210884_c0_g1	TRINITY_DN210884_c0_g1_i1	DRC3_RAT^DRC3_RAT^Q:1121-210,H:232-523^30.97%ID^E:3e-29^RecName: Full=Dynein regulatory complex subunit 3;^Eukaryota; Metazoa; Chordata; Craniata; Vertebrata; Euteleostomi; Mammalia; Eutheria; Euarchontoglires; Glires; Rodentia; Myomorpha; Muroidea; Muridae; Murinae; Rattus	.	TRINITY_DN210884_c0_g1_i1.p1	171-1181[-]	DRC3_RAT^DRC3_RAT^Q:21-324,H:232-523^30.968%ID^E:3.35e-30^RecName: Full=Dynein regulatory complex subunit 3;^Eukaryota; Metazoa; Chordata; Craniata; Vertebrata; Euteleostomi; Mammalia; Eutheria; Euarchontoglires; Glires; Rodentia; Myomorpha; Muroidea; Muridae; Murinae; Rattus	.	.	.	COG4886^leucine Rich Repeat	KEGG:rno:287371	GO:0005930^cellular_component^axoneme`GO:0031514^cellular_component^motile cilium	.
TRINITY_DN210885_c0_g1	TRINITY_DN210885_c0_g1_i1	.	.	.	.	.	.	.	.	.	.	.	.
TRINITY_DN210886_c0_g1	TRINITY_DN210886_c0_g1_i1	.	.	TRINITY_DN210886_c0_g1_i1.p3	2-379[-]	.	PF01442.18^Apolipoprotein^Apolipoprotein A1/A4/E domain^38-114^E:0.11	.	.	.	.	.	GO:0008289^molecular_function^lipid binding`GO:0006869^biological_process^lipid transport`GO:0042157^biological_process^lipoprotein metabolic process`GO:0005576^cellular_component^extracellular region
TRINITY_DN210880_c0_g1	TRINITY_DN210880_c0_g1_i1	.	.	.	.	.	.	.	.	.	.	.	.
TRINITY_DN210864_c0_g1	TRINITY_DN210864_c0_g1_i1	.	.	.	.	.	.	.	.	.	.	.	.
TRINITY_DN210815_c0_g1	TRINITY_DN210815_c0_g1_i1	SRKA_SHIFL^SRKA_SHIFL^Q:27-281,H:53-136^49.41%ID^E:1e-21^RecName: Full=Stress response kinase A {ECO:0000255|HAMAP-Rule:MF_01497};^Bacteria; Proteobacteria; Gammaproteobacteria; Enterobacterales; Enterobacteriaceae; Shigella	.	.	.	.	.	.	.	COG2334^Homoserine Kinase	KEGG:sfl:SF3930`KEGG:sfx:S3817	GO:0005737^cellular_component^cytoplasm`GO:0005524^molecular_function^ATP binding`GO:0000287^molecular_function^magnesium ion binding`GO:0004674^molecular_function^protein serine/threonine kinase activity	.
TRINITY_DN210830_c0_g1	TRINITY_DN210830_c0_g1_i1	.	.	.	.	.	.	.	.	.	.	.	.
TRINITY_DN210820_c0_g1	TRINITY_DN210820_c0_g1_i1	FADA_PSEU2^FADA_PSEU2^Q:101-3,H:1-33^100%ID^E:4e-15^RecName: Full=3-ketoacyl-CoA thiolase {ECO:0000255|HAMAP-Rule:MF_01620};^Bacteria; Proteobacteria; Gammaproteobacteria; Pseudomonadales; Pseudomonadaceae; Pseudomonas; Pseudomonas syringae	.	.	.	.	.	.	.	COG0183^acetyl-coa acetyltransferase	KEGG:psb:Psyr_3289`KO:K00632	GO:0005737^cellular_component^cytoplasm`GO:0003988^molecular_function^acetyl-CoA C-acyltransferase activity`GO:0006635^biological_process^fatty acid beta-oxidation	.
TRINITY_DN210804_c0_g1	TRINITY_DN210804_c0_g1_i1	.	.	.	.	.	.	.	.	.	.	.	.
TRINITY_DN210824_c0_g1	TRINITY_DN210824_c0_g1_i1	.	.	.	.	.	.	.	.	.	.	.	.
TRINITY_DN210834_c0_g1	TRINITY_DN210834_c0_g1_i1	.	.	.	.	.	.	.	.	.	.	.	.
TRINITY_DN210825_c0_g1	TRINITY_DN210825_c0_g1_i1	.	.	.	.	.	.	.	.	.	.	.	.
TRINITY_DN210838_c0_g1	TRINITY_DN210838_c0_g1_i1	.	.	.	.	.	.	.	.	.	.	.	.
TRINITY_DN210838_c1_g1	TRINITY_DN210838_c1_g1_i1	.	.	.	.	.	.	.	.	.	.	.	.
TRINITY_DN210865_c0_g1	TRINITY_DN210865_c0_g1_i1	.	.	.	.	.	.	.	.	.	.	.	.
TRINITY_DN210877_c0_g1	TRINITY_DN210877_c0_g1_i1	.	.	.	.	.	.	.	.	.	.	.	.
TRINITY_DN210809_c0_g1	TRINITY_DN210809_c0_g1_i1	.	.	.	.	.	.	.	.	.	.	.	.
TRINITY_DN210826_c0_g1	TRINITY_DN210826_c0_g1_i1	.	.	.	.	.	.	.	.	.	.	.	.
TRINITY_DN210816_c0_g1	TRINITY_DN210816_c0_g1_i1	.	.	.	.	.	.	.	.	.	.	.	.
TRINITY_DN210896_c0_g1	TRINITY_DN210896_c0_g1_i1	.	.	.	.	.	.	.	.	.	.	.	.
TRINITY_DN210823_c0_g1	TRINITY_DN210823_c0_g1_i1	.	.	.	.	.	.	.	.	.	.	.	.
TRINITY_DN210853_c0_g1	TRINITY_DN210853_c0_g1_i1	.	.	.	.	.	.	.	.	.	.	.	.
TRINITY_DN210898_c0_g1	TRINITY_DN210898_c0_g1_i1	.	.	.	.	.	.	.	.	.	.	.	.
TRINITY_DN210822_c0_g1	TRINITY_DN210822_c0_g1_i1	.	.	.	.	.	.	.	.	.	.	.	.
TRINITY_DN210818_c0_g1	TRINITY_DN210818_c0_g1_i1	.	.	.	.	.	.	.	.	.	.	.	.
TRINITY_DN210842_c0_g1	TRINITY_DN210842_c0_g1_i1	.	.	.	.	.	.	.	.	.	.	.	.
TRINITY_DN210856_c0_g1	TRINITY_DN210856_c0_g1_i1	.	.	.	.	.	.	.	.	.	.	.	.
TRINITY_DN210827_c0_g1	TRINITY_DN210827_c0_g1_i1	.	.	.	.	.	.	.	.	.	.	.	.
TRINITY_DN210875_c0_g1	TRINITY_DN210875_c0_g1_i1	.	.	.	.	.	.	.	.	.	.	.	.
TRINITY_DN210805_c0_g1	TRINITY_DN210805_c0_g1_i1	PYRH_PSEPF^PYRH_PSEPF^Q:1-204,H:179-246^100%ID^E:4e-45^RecName: Full=Uridylate kinase {ECO:0000255|HAMAP-Rule:MF_01220};^Bacteria; Proteobacteria; Gammaproteobacteria; Pseudomonadales; Pseudomonadaceae; Pseudomonas	.	.	.	.	.	.	.	COG0528^UMP kinase activity	KEGG:pfo:Pfl01_1103`KO:K09903	GO:0005737^cellular_component^cytoplasm`GO:0005524^molecular_function^ATP binding`GO:0033862^molecular_function^UMP kinase activity`GO:0044210^biological_process^'de novo' CTP biosynthetic process	.
TRINITY_DN210876_c0_g1	TRINITY_DN210876_c0_g1_i1	.	.	.	.	.	.	.	.	.	.	.	.
TRINITY_DN210812_c0_g1	TRINITY_DN210812_c0_g1_i1	.	.	.	.	.	.	.	.	.	.	.	.
TRINITY_DN210862_c0_g1	TRINITY_DN210862_c0_g1_i1	TEKT1_CANLF^TEKT1_CANLF^Q:97-345,H:56-138^38.55%ID^E:2e-05^RecName: Full=Tektin-1;^Eukaryota; Metazoa; Chordata; Craniata; Vertebrata; Euteleostomi; Mammalia; Eutheria; Laurasiatheria; Carnivora; Caniformia; Canidae; Canis	.	TRINITY_DN210862_c0_g1_i1.p1	1-345[+]	TEKT1_CANLF^TEKT1_CANLF^Q:33-115,H:56-138^38.554%ID^E:2.71e-09^RecName: Full=Tektin-1;^Eukaryota; Metazoa; Chordata; Craniata; Vertebrata; Euteleostomi; Mammalia; Eutheria; Laurasiatheria; Carnivora; Caniformia; Canidae; Canis	PF03148.14^Tektin^Tektin family^7-115^E:2.1e-24	.	.	ENOG410XSCN^tektin 2 (testicular)	.	GO:0005737^cellular_component^cytoplasm`GO:0005874^cellular_component^microtubule`GO:0036126^cellular_component^sperm flagellum`GO:0060271^biological_process^cilium assembly`GO:0060294^biological_process^cilium movement involved in cell motility`GO:0030317^biological_process^flagellated sperm motility	.
TRINITY_DN210808_c0_g1	TRINITY_DN210808_c0_g1_i1	.	.	.	.	.	.	.	.	.	.	.	.
TRINITY_DN210850_c0_g1	TRINITY_DN210850_c0_g1_i1	YBHP_SHIFL^YBHP_SHIFL^Q:5-265,H:153-242^52.22%ID^E:1e-24^RecName: Full=Uncharacterized protein YbhP;^Bacteria; Proteobacteria; Gammaproteobacteria; Enterobacterales; Enterobacteriaceae; Shigella	.	.	.	.	.	.	.	COG3568^Endonuclease/Exonuclease/phosphatase family	KEGG:sfl:SF0740`KEGG:sfx:S0781	.	.
TRINITY_DN210841_c0_g1	TRINITY_DN210841_c0_g1_i1	.	.	.	.	.	.	.	.	.	.	.	.
TRINITY_DN210867_c0_g1	TRINITY_DN210867_c0_g1_i1	.	.	.	.	.	.	.	.	.	.	.	.
TRINITY_DN210807_c0_g1	TRINITY_DN210807_c0_g1_i1	.	.	.	.	.	.	.	.	.	.	.	.
TRINITY_DN210866_c0_g1	TRINITY_DN210866_c0_g1_i1	.	.	.	.	.	.	.	.	.	.	.	.
TRINITY_DN210848_c0_g1	TRINITY_DN210848_c0_g1_i1	.	.	.	.	.	.	.	.	.	.	.	.
TRINITY_DN210829_c0_g1	TRINITY_DN210829_c0_g1_i1	TRAI2_ECOLX^TRAI2_ECOLX^Q:31-399,H:1-121^41.13%ID^E:7e-22^RecName: Full=Multifunctional conjugation protein TraI;^Bacteria; Proteobacteria; Gammaproteobacteria; Enterobacterales; Enterobacteriaceae; Escherichia	.	TRINITY_DN210829_c0_g1_i1.p1	31-402[+]	TRAI2_ECOLX^TRAI2_ECOLX^Q:1-123,H:1-121^41.129%ID^E:6.99e-23^RecName: Full=Multifunctional conjugation protein TraI;^Bacteria; Proteobacteria; Gammaproteobacteria; Enterobacterales; Enterobacteriaceae; Escherichia	PF08751.11^TrwC^TrwC relaxase^15-121^E:1.1e-29	.	.	COG0507^exodeoxyribonuclease v alpha	.	GO:0005737^cellular_component^cytoplasm`GO:0005524^molecular_function^ATP binding`GO:0003677^molecular_function^DNA binding`GO:0003678^molecular_function^DNA helicase activity`GO:0003917^molecular_function^DNA topoisomerase type I activity`GO:0046872^molecular_function^metal ion binding`GO:0000746^biological_process^conjugation`GO:0008152^biological_process^metabolic process	.
TRINITY_DN210892_c0_g1	TRINITY_DN210892_c0_g1_i1	.	.	.	.	.	.	.	.	.	.	.	.
TRINITY_DN210883_c0_g1	TRINITY_DN210883_c0_g1_i1	.	.	.	.	.	.	.	.	.	.	.	.
TRINITY_DN210836_c0_g1	TRINITY_DN210836_c0_g1_i1	EFHC2_DANRE^EFHC2_DANRE^Q:65-904,H:153-463^41.12%ID^E:5e-66^RecName: Full=EF-hand domain-containing family member C2;^Eukaryota; Metazoa; Chordata; Craniata; Vertebrata; Euteleostomi; Actinopterygii; Neopterygii; Teleostei; Ostariophysi; Cypriniformes; Cyprinidae; Danio`EFHC2_DANRE^EFHC2_DANRE^Q:245-898,H:71-260^27.39%ID^E:1e-08^RecName: Full=EF-hand domain-containing family member C2;^Eukaryota;…	.	TRINITY_DN210836_c0_g1_i1.p1	2-904[+]	EFHC2_DANRE^EFHC2_DANRE^Q:1-301,H:131-463^41.108%ID^E:9.9e-71^RecName: Full=EF-hand domain-containing family member C2;^Eukaryota; Metazoa; Chordata; Craniata; Vertebrata; Euteleostomi; Actinopterygii; Neopterygii; Teleostei; Ostariophysi; Cypriniformes; Cyprinidae; Danio`EFHC2_DANRE^EFHC2_DANRE^Q:82-299,H:71-260^27.468%ID^E:1.34e-08^RecName: Full=EF-hand domain-containing family member C2;^Eukar…	PF06565.12^DUF1126^DUF1126 PH-like domain^2-43^E:4e-06`PF06565.12^DUF1126^DUF1126 PH-like domain^79-190^E:2.5e-34`PF06565.12^DUF1126^DUF1126 PH-like domain^263-301^E:6.4e-08	.	.	ENOG410XQCQ^EF-hand domain (C-terminal) containing	.	.	.
TRINITY_DN210881_c0_g1	TRINITY_DN210881_c0_g1_i1	.	.	.	.	.	.	.	.	.	.	.	.
TRINITY_DN210860_c0_g1	TRINITY_DN210860_c0_g1_i1	.	.	.	.	.	.	.	.	.	.	.	.
TRINITY_DN210869_c0_g1	TRINITY_DN210869_c0_g1_i1	PXPC_ECOLI^PXPC_ECOLI^Q:3-353,H:26-137^39.83%ID^E:1e-12^RecName: Full=5-oxoprolinase subunit C {ECO:0000305};^Bacteria; Proteobacteria; Gammaproteobacteria; Enterobacterales; Enterobacteriaceae; Escherichia	.	TRINITY_DN210869_c0_g1_i1.p3	3-371[+]	PXPC_ECOLI^PXPC_ECOLI^Q:1-117,H:26-137^39.831%ID^E:7.47e-13^RecName: Full=5-oxoprolinase subunit C {ECO:0000305};^Bacteria; Proteobacteria; Gammaproteobacteria; Enterobacterales; Enterobacteriaceae; Escherichia	PF02626.15^CT_A_B^Carboxyltransferase domain, subdomain A and B^1-119^E:2.3e-32	.	.	COG1984^Allophanate hydrolase subunit 2	KEGG:ecj:JW0702`KEGG:eco:b0712	GO:0005829^cellular_component^cytosol`GO:0017168^molecular_function^5-oxoprolinase (ATP-hydrolyzing) activity`GO:0005524^molecular_function^ATP binding	.
TRINITY_DN210814_c0_g1	TRINITY_DN210814_c0_g1_i1	.	.	.	.	.	.	.	.	.	.	.	.
TRINITY_DN210806_c0_g1	TRINITY_DN210806_c0_g1_i1	.	.	.	.	.	.	.	.	.	.	.	.
TRINITY_DN210887_c0_g1	TRINITY_DN210887_c0_g1_i1	.	.	.	.	.	.	.	.	.	.	.	.
TRINITY_DN210832_c0_g1	TRINITY_DN210832_c0_g1_i1	.	.	.	.	.	.	.	.	.	.	.	.
TRINITY_DN210801_c0_g1	TRINITY_DN210801_c0_g1_i1	.	.	TRINITY_DN210801_c0_g1_i1.p2	3-320[+]	YKWD_BACSU^YKWD_BACSU^Q:21-106,H:138-214^32.558%ID^E:1.44e-06^RecName: Full=Uncharacterized protein YkwD;^Bacteria; Firmicutes; Bacilli; Bacillales; Bacillaceae; Bacillus	PF00188.26^CAP^Cysteine-rich secretory protein family^24-97^E:5.4e-07	.	.	COG2340^Scp-like extracellular	KEGG:bsu:BSU13970	.	.
TRINITY_DN210873_c0_g1	TRINITY_DN210873_c0_g1_i1	.	.	.	.	.	.	.	.	.	.	.	.
TRINITY_DN210899_c0_g1	TRINITY_DN210899_c0_g1_i1	.	.	TRINITY_DN210899_c0_g1_i1.p1	2-532[+]	.	.	.	.	.	.	.	.
TRINITY_DN210878_c0_g1	TRINITY_DN210878_c0_g1_i1	YEJB_ECOLI^YEJB_ECOLI^Q:225-1,H:81-155^62.67%ID^E:2e-23^RecName: Full=Inner membrane ABC transporter permease protein YejB;^Bacteria; Proteobacteria; Gammaproteobacteria; Enterobacterales; Enterobacteriaceae; Escherichia	.	.	.	.	.	.	.	COG4174^microcin transport	KEGG:ecj:JW2166`KEGG:eco:b2178`KO:K13894	GO:0016021^cellular_component^integral component of membrane`GO:0005886^cellular_component^plasma membrane`GO:0042884^biological_process^microcin transport`GO:0035672^biological_process^oligopeptide transmembrane transport	.
TRINITY_DN210819_c0_g1	TRINITY_DN210819_c0_g1_i1	.	.	.	.	.	.	.	.	.	.	.	.
TRINITY_DN210821_c1_g1	TRINITY_DN210821_c1_g1_i1	.	.	.	.	.	.	.	.	.	.	.	.
TRINITY_DN210835_c0_g1	TRINITY_DN210835_c0_g1_i1	.	.	.	.	.	.	.	.	.	.	.	.
TRINITY_DN210879_c0_g1	TRINITY_DN210879_c0_g1_i1	.	.	.	.	.	.	.	.	.	.	.	.
TRINITY_DN210871_c0_g1	TRINITY_DN210871_c0_g1_i1	.	.	.	.	.	.	.	.	.	.	.	.
TRINITY_DN210828_c0_g1	TRINITY_DN210828_c0_g1_i1	.	.	.	.	.	.	.	.	.	.	.	.
TRINITY_DN210840_c0_g1	TRINITY_DN210840_c0_g1_i1	.	.	.	.	.	.	.	.	.	.	.	.
TRINITY_DN210845_c0_g1	TRINITY_DN210845_c0_g1_i1	.	.	.	.	.	.	.	.	.	.	.	.
TRINITY_DN210817_c0_g1	TRINITY_DN210817_c0_g1_i1	.	.	.	.	.	.	.	.	.	.	.	.
TRINITY_DN210844_c0_g1	TRINITY_DN210844_c0_g1_i1	.	.	.	.	.	.	.	.	.	.	.	.
TRINITY_DN210882_c0_g1	TRINITY_DN210882_c0_g1_i1	.	.	.	.	.	.	.	.	.	.	.	.
TRINITY_DN210895_c0_g1	TRINITY_DN210895_c0_g1_i1	.	.	.	.	.	.	.	.	.	.	.	.
TRINITY_DN226797_c0_g1	TRINITY_DN226797_c0_g1_i1	.	.	.	.	.	.	.	.	.	.	.	.
TRINITY_DN226755_c0_g1	TRINITY_DN226755_c0_g1_i1	.	.	.	.	.	.	.	.	.	.	.	.
TRINITY_DN226771_c0_g1	TRINITY_DN226771_c0_g1_i1	.	.	.	.	.	.	.	.	.	.	.	.
TRINITY_DN226792_c0_g1	TRINITY_DN226792_c0_g1_i1	.	.	.	.	.	.	.	.	.	.	.	.
TRINITY_DN226746_c0_g1	TRINITY_DN226746_c0_g1_i1	.	.	.	.	.	.	.	.	.	.	.	.
TRINITY_DN226745_c0_g1	TRINITY_DN226745_c0_g1_i1	.	.	.	.	.	.	.	.	.	.	.	.
TRINITY_DN226760_c0_g1	TRINITY_DN226760_c0_g1_i1	.	.	.	.	.	.	.	.	.	.	.	.
TRINITY_DN226713_c0_g1	TRINITY_DN226713_c0_g1_i1	.	.	.	.	.	.	.	.	.	.	.	.
TRINITY_DN226730_c0_g1	TRINITY_DN226730_c0_g1_i1	.	.	.	.	.	.	.	.	.	.	.	.
TRINITY_DN226730_c0_g1	TRINITY_DN226730_c0_g1_i2	.	.	.	.	.	.	.	.	.	.	.	.
TRINITY_DN226714_c0_g1	TRINITY_DN226714_c0_g1_i1	.	.	.	.	.	.	.	.	.	.	.	.
TRINITY_DN226779_c0_g1	TRINITY_DN226779_c0_g1_i1	RS10_SPOFR^RS10_SPOFR^Q:275-3,H:4-94^89.01%ID^E:2e-56^RecName: Full=40S ribosomal protein S10;^Eukaryota; Metazoa; Ecdysozoa; Arthropoda; Hexapoda; Insecta; Pterygota; Neoptera; Holometabola; Lepidoptera; Glossata; Ditrysia; Noctuoidea; Noctuidae; Amphipyrinae; Spodoptera	.	.	.	.	.	.	.	.	.	GO:0005840^cellular_component^ribosome	.
TRINITY_DN226761_c0_g1	TRINITY_DN226761_c0_g1_i1	.	.	.	.	.	.	.	.	.	.	.	.
TRINITY_DN226770_c0_g1	TRINITY_DN226770_c0_g1_i1	.	.	.	.	.	.	.	.	.	.	.	.
TRINITY_DN226752_c0_g1	TRINITY_DN226752_c0_g1_i1	.	.	.	.	.	.	.	.	.	.	.	.
TRINITY_DN226753_c0_g1	TRINITY_DN226753_c0_g1_i1	.	.	.	.	.	.	.	.	.	.	.	.
TRINITY_DN226737_c0_g1	TRINITY_DN226737_c0_g1_i1	.	.	.	.	.	.	.	.	.	.	.	.
TRINITY_DN226780_c0_g1	TRINITY_DN226780_c0_g1_i1	.	.	.	.	.	.	.	.	.	.	.	.
TRINITY_DN226791_c0_g1	TRINITY_DN226791_c0_g1_i1	.	.	.	.	.	.	.	.	.	.	.	.
TRINITY_DN226749_c0_g1	TRINITY_DN226749_c0_g1_i1	.	.	.	.	.	.	.	.	.	.	.	.
TRINITY_DN226798_c0_g1	TRINITY_DN226798_c0_g1_i1	.	.	.	.	.	.	.	.	.	.	.	.
TRINITY_DN226751_c0_g1	TRINITY_DN226751_c0_g1_i1	.	.	.	.	.	.	.	.	.	.	.	.
TRINITY_DN226790_c0_g1	TRINITY_DN226790_c0_g1_i1	.	.	.	.	.	.	.	.	.	.	.	.
TRINITY_DN226708_c0_g1	TRINITY_DN226708_c0_g1_i1	.	.	.	.	.	.	.	.	.	.	.	.
TRINITY_DN226708_c1_g1	TRINITY_DN226708_c1_g1_i1	.	.	.	.	.	.	.	.	.	.	.	.
TRINITY_DN226795_c0_g1	TRINITY_DN226795_c0_g1_i1	.	.	.	.	.	.	.	.	.	.	.	.
TRINITY_DN226757_c0_g1	TRINITY_DN226757_c0_g1_i1	.	.	.	.	.	.	.	.	.	.	.	.
TRINITY_DN226707_c0_g1	TRINITY_DN226707_c0_g1_i1	.	.	.	.	.	.	.	.	.	.	.	.
TRINITY_DN226748_c0_g1	TRINITY_DN226748_c0_g1_i1	.	.	.	.	.	.	.	.	.	.	.	.
TRINITY_DN226736_c0_g1	TRINITY_DN226736_c0_g1_i1	.	.	.	.	.	.	.	.	.	.	.	.
TRINITY_DN226759_c0_g1	TRINITY_DN226759_c0_g1_i1	.	.	.	.	.	.	.	.	.	.	.	.
TRINITY_DN226744_c0_g1	TRINITY_DN226744_c0_g1_i1	.	.	.	.	.	.	.	.	.	.	.	.
TRINITY_DN226762_c0_g1	TRINITY_DN226762_c0_g1_i1	.	.	.	.	.	.	.	.	.	.	.	.
TRINITY_DN226772_c0_g1	TRINITY_DN226772_c0_g1_i1	.	.	.	.	.	.	.	.	.	.	.	.
TRINITY_DN226726_c0_g1	TRINITY_DN226726_c0_g1_i1	.	.	.	.	.	.	.	.	.	.	.	.
TRINITY_DN226732_c0_g1	TRINITY_DN226732_c0_g1_i1	.	.	.	.	.	.	.	.	.	.	.	.
TRINITY_DN226712_c0_g1	TRINITY_DN226712_c0_g1_i1	.	.	.	.	.	.	.	.	.	.	.	.
TRINITY_DN226796_c0_g1	TRINITY_DN226796_c0_g1_i1	.	.	.	.	.	.	.	.	.	.	.	.
TRINITY_DN226711_c0_g1	TRINITY_DN226711_c0_g1_i1	.	.	.	.	.	.	.	.	.	.	.	.
TRINITY_DN226800_c0_g1	TRINITY_DN226800_c0_g1_i1	.	.	.	.	.	.	.	.	.	.	.	.
TRINITY_DN226734_c0_g1	TRINITY_DN226734_c0_g1_i1	.	.	.	.	.	.	.	.	.	.	.	.
TRINITY_DN226742_c0_g1	TRINITY_DN226742_c0_g1_i1	.	.	.	.	.	.	.	.	.	.	.	.
TRINITY_DN226764_c0_g1	TRINITY_DN226764_c0_g1_i1	.	.	.	.	.	.	.	.	.	.	.	.
TRINITY_DN226743_c0_g1	TRINITY_DN226743_c0_g1_i1	.	.	.	.	.	.	.	.	.	.	.	.
TRINITY_DN226789_c0_g1	TRINITY_DN226789_c0_g1_i1	.	.	.	.	.	.	.	.	.	.	.	.
TRINITY_DN226793_c0_g1	TRINITY_DN226793_c0_g1_i1	.	.	.	.	.	.	.	.	.	.	.	.
TRINITY_DN226756_c0_g1	TRINITY_DN226756_c0_g1_i1	.	.	.	.	.	.	.	.	.	.	.	.
TRINITY_DN226758_c0_g1	TRINITY_DN226758_c0_g1_i1	.	.	.	.	.	.	.	.	.	.	.	.
TRINITY_DN226718_c0_g1	TRINITY_DN226718_c0_g1_i1	.	.	.	.	.	.	.	.	.	.	.	.
TRINITY_DN226778_c0_g1	TRINITY_DN226778_c0_g1_i1	.	.	.	.	.	.	.	.	.	.	.	.
TRINITY_DN226739_c0_g1	TRINITY_DN226739_c0_g1_i1	.	.	.	.	.	.	.	.	.	.	.	.
TRINITY_DN226782_c0_g1	TRINITY_DN226782_c0_g1_i1	.	.	.	.	.	.	.	.	.	.	.	.
TRINITY_DN226728_c0_g1	TRINITY_DN226728_c0_g1_i1	.	.	.	.	.	.	.	.	.	.	.	.
TRINITY_DN226794_c0_g1	TRINITY_DN226794_c0_g1_i1	.	.	.	.	.	.	.	.	.	.	.	.
TRINITY_DN226704_c0_g1	TRINITY_DN226704_c0_g1_i1	.	.	.	.	.	.	.	.	.	.	.	.
TRINITY_DN226722_c0_g1	TRINITY_DN226722_c0_g1_i1	.	.	.	.	.	.	.	.	.	.	.	.
TRINITY_DN226775_c0_g1	TRINITY_DN226775_c0_g1_i1	.	.	.	.	.	.	.	.	.	.	.	.
TRINITY_DN226767_c0_g1	TRINITY_DN226767_c0_g1_i1	TSAD_RHOS5^TSAD_RHOS5^Q:237-1,H:222-305^66.67%ID^E:2e-10^RecName: Full=tRNA N6-adenosine threonylcarbamoyltransferase {ECO:0000255|HAMAP-Rule:MF_01445};^Bacteria; Proteobacteria; Alphaproteobacteria; Rhodobacterales; Rhodobacteraceae; Rhodobacter	.	.	.	.	.	.	.	COG0533^Required for the formation of a threonylcarbamoyl group on adenosine at position 37 (t(6)A37) in tRNAs that read codons beginning with adenine (By similarity)	KEGG:rsq:Rsph17025_2914`KO:K01409	GO:0005737^cellular_component^cytoplasm`GO:0005506^molecular_function^iron ion binding`GO:0004222^molecular_function^metalloendopeptidase activity`GO:0061711^molecular_function^N(6)-L-threonylcarbamoyladenine synthase activity`GO:0002949^biological_process^tRNA threonylcarbamoyladenosine modification	.
TRINITY_DN226768_c0_g1	TRINITY_DN226768_c0_g1_i1	.	.	.	.	.	.	.	.	.	.	.	.
TRINITY_DN226786_c0_g1	TRINITY_DN226786_c0_g1_i1	.	.	.	.	.	.	.	.	.	.	.	.
TRINITY_DN226709_c0_g1	TRINITY_DN226709_c0_g1_i1	.	.	.	.	.	.	.	.	.	.	.	.
TRINITY_DN226721_c0_g1	TRINITY_DN226721_c0_g1_i1	.	.	.	.	.	.	.	.	.	.	.	.
TRINITY_DN226738_c0_g1	TRINITY_DN226738_c0_g1_i1	.	.	.	.	.	.	.	.	.	.	.	.
TRINITY_DN226765_c0_g1	TRINITY_DN226765_c0_g1_i1	.	.	.	.	.	.	.	.	.	.	.	.
TRINITY_DN226783_c0_g1	TRINITY_DN226783_c0_g1_i1	.	.	.	.	.	.	.	.	.	.	.	.
TRINITY_DN226735_c0_g1	TRINITY_DN226735_c0_g1_i1	.	.	.	.	.	.	.	.	.	.	.	.
TRINITY_DN226702_c0_g1	TRINITY_DN226702_c0_g1_i1	.	.	.	.	.	.	.	.	.	.	.	.
TRINITY_DN226705_c0_g1	TRINITY_DN226705_c0_g1_i1	.	.	.	.	.	.	.	.	.	.	.	.
TRINITY_DN226706_c0_g1	TRINITY_DN226706_c0_g1_i1	.	.	.	.	.	.	.	.	.	.	.	.
TRINITY_DN226754_c0_g1	TRINITY_DN226754_c0_g1_i1	.	.	.	.	.	.	.	.	.	.	.	.
TRINITY_DN226787_c0_g1	TRINITY_DN226787_c0_g1_i1	.	.	.	.	.	.	.	.	.	.	.	.
TRINITY_DN226788_c0_g1	TRINITY_DN226788_c0_g1_i1	.	.	.	.	.	.	.	.	.	.	.	.
TRINITY_DN226716_c0_g1	TRINITY_DN226716_c0_g1_i1	.	.	.	.	.	.	.	.	.	.	.	.
TRINITY_DN226777_c0_g1	TRINITY_DN226777_c0_g1_i1	.	.	.	.	.	.	.	.	.	.	.	.
TRINITY_DN226720_c0_g1	TRINITY_DN226720_c0_g1_i1	.	.	.	.	.	.	.	.	.	.	.	.
TRINITY_DN226769_c0_g1	TRINITY_DN226769_c0_g1_i1	.	.	.	.	.	.	.	.	.	.	.	.
TRINITY_DN226701_c0_g1	TRINITY_DN226701_c0_g1_i1	.	.	.	.	.	.	.	.	.	.	.	.
TRINITY_DN226703_c0_g1	TRINITY_DN226703_c0_g1_i1	.	.	.	.	.	.	.	.	.	.	.	.
TRINITY_DN226750_c0_g1	TRINITY_DN226750_c0_g1_i1	.	.	.	.	.	.	.	.	.	.	.	.
TRINITY_DN203740_c0_g1	TRINITY_DN203740_c0_g1_i1	.	.	.	.	.	.	.	.	.	.	.	.
TRINITY_DN203765_c0_g2	TRINITY_DN203765_c0_g2_i1	VATB_CHICK^VATB_CHICK^Q:3-218,H:286-357^100%ID^E:4e-44^RecName: Full=V-type proton ATPase subunit B;^Eukaryota; Metazoa; Chordata; Craniata; Vertebrata; Euteleostomi; Archelosauria; Archosauria; Dinosauria; Saurischia; Theropoda; Coelurosauria; Aves; Neognathae; Galloanserae; Galliformes; Phasianidae; Phasianinae; Gallus	.	.	.	.	.	.	.	.	.	GO:0033180^cellular_component^proton-transporting V-type ATPase, V1 domain`GO:0005524^molecular_function^ATP binding`GO:0016787^molecular_function^hydrolase activity`GO:0015991^biological_process^ATP hydrolysis coupled proton transport	.
TRINITY_DN203761_c0_g1	TRINITY_DN203761_c0_g1_i1	DMDC_RUEPO^DMDC_RUEPO^Q:3-314,H:271-371^58.65%ID^E:1e-29^RecName: Full=3-methylmercaptopropionyl-CoA dehydrogenase;^Bacteria; Proteobacteria; Alphaproteobacteria; Rhodobacterales; Rhodobacteraceae; Ruegeria	.	TRINITY_DN203761_c0_g1_i1.p3	3-347[+]	DMDC_RUEPO^DMDC_RUEPO^Q:1-104,H:271-371^58.654%ID^E:3.15e-30^RecName: Full=3-methylmercaptopropionyl-CoA dehydrogenase;^Bacteria; Proteobacteria; Alphaproteobacteria; Rhodobacterales; Rhodobacteraceae; Ruegeria	PF00441.24^Acyl-CoA_dh_1^Acyl-CoA dehydrogenase, C-terminal domain^10-105^E:4.2e-10	.	.	COG1960^acyl-CoA dehydrogenase	KEGG:sil:SPO3804`KO:K20035	GO:0050660^molecular_function^flavin adenine dinucleotide binding`GO:0052890^molecular_function^oxidoreductase activity, acting on the CH-CH group of donors, with a flavin as acceptor	GO:0016627^molecular_function^oxidoreductase activity, acting on the CH-CH group of donors`GO:0055114^biological_process^oxidation-reduction process
TRINITY_DN203751_c0_g1	TRINITY_DN203751_c0_g1_i1	.	.	.	.	.	.	.	.	.	.	.	.
TRINITY_DN203706_c0_g1	TRINITY_DN203706_c0_g1_i1	NHOA_SALTY^NHOA_SALTY^Q:142-14,H:32-74^53.49%ID^E:7e-07^RecName: Full=N-hydroxyarylamine O-acetyltransferase {ECO:0000303|PubMed:1569093};^Bacteria; Proteobacteria; Gammaproteobacteria; Enterobacterales; Enterobacteriaceae; Salmonella	.	TRINITY_DN203706_c0_g1_i1.p2	2-400[+]	.	.	.	.	.	.	.	.
TRINITY_DN203792_c0_g1	TRINITY_DN203792_c0_g1_i1	.	.	.	.	.	.	.	.	.	.	.	.
TRINITY_DN203795_c0_g1	TRINITY_DN203795_c0_g1_i1	.	.	.	.	.	.	.	.	.	.	.	.
TRINITY_DN203780_c0_g1	TRINITY_DN203780_c0_g1_i1	QSEB_ECOLI^QSEB_ECOLI^Q:156-308,H:2-52^41.18%ID^E:5e-05^RecName: Full=Transcriptional regulatory protein QseB;^Bacteria; Proteobacteria; Gammaproteobacteria; Enterobacterales; Enterobacteriaceae; Escherichia	.	.	.	.	.	.	.	ENOG4111FPD^Two component transcriptional regulator, winged helix family	KEGG:ecj:JW2993`KEGG:eco:b3025`KO:K07666	GO:0005829^cellular_component^cytosol`GO:0003677^molecular_function^DNA binding`GO:0003700^molecular_function^DNA-binding transcription factor activity`GO:0000156^molecular_function^phosphorelay response regulator activity`GO:0010038^biological_process^response to metal ion`GO:0006351^biological_process^transcription, DNA-templated	.
TRINITY_DN203776_c0_g1	TRINITY_DN203776_c0_g1_i1	.	.	TRINITY_DN203776_c0_g1_i1.p1	384-719[+]	.	PF15868.5^MBF2^Transcription activator MBF2^26-110^E:5.7e-15	sigP:1^20^0.712^YES	.	.	.	.	.
TRINITY_DN203738_c0_g1	TRINITY_DN203738_c0_g1_i1	.	.	.	.	.	.	.	.	.	.	.	.
TRINITY_DN203759_c0_g1	TRINITY_DN203759_c0_g1_i1	.	.	.	.	.	.	.	.	.	.	.	.
TRINITY_DN203757_c0_g1	TRINITY_DN203757_c0_g1_i1	.	.	.	.	.	.	.	.	.	.	.	.
TRINITY_DN203732_c0_g1	TRINITY_DN203732_c0_g1_i1	.	.	.	.	.	.	.	.	.	.	.	.
TRINITY_DN203796_c0_g1	TRINITY_DN203796_c0_g1_i1	.	.	.	.	.	.	.	.	.	.	.	.
TRINITY_DN203769_c0_g1	TRINITY_DN203769_c0_g1_i1	ACCD_PSEPK^ACCD_PSEPK^Q:246-1,H:51-132^97.56%ID^E:8e-51^RecName: Full=Acetyl-coenzyme A carboxylase carboxyl transferase subunit beta {ECO:0000255|HAMAP-Rule:MF_01395};^Bacteria; Proteobacteria; Gammaproteobacteria; Pseudomonadales; Pseudomonadaceae; Pseudomonas	.	.	.	.	.	.	.	COG0777^Component of the acetyl coenzyme A carboxylase (ACC) complex. Biotin carboxylase (BC) catalyzes the carboxylation of biotin on its carrier protein (BCCP) and then the CO(2) group is transferred by the transcarboxylase to acetyl-CoA to form malonyl- CoA (By similarity)	KEGG:ppu:PP_1996`KO:K01963	GO:0009317^cellular_component^acetyl-CoA carboxylase complex`GO:0003989^molecular_function^acetyl-CoA carboxylase activity`GO:0005524^molecular_function^ATP binding`GO:0016743^molecular_function^carboxyl- or carbamoyltransferase activity`GO:0008270^molecular_function^zinc ion binding`GO:0006633^biological_process^fatty acid biosynthetic process`GO:2001295^biological_process^malonyl-CoA biosynthet…	.
TRINITY_DN203781_c0_g1	TRINITY_DN203781_c0_g1_i1	.	.	.	.	.	.	.	.	.	.	.	.
TRINITY_DN203797_c0_g1	TRINITY_DN203797_c0_g1_i1	DER_JANMA^DER_JANMA^Q:3-209,H:88-156^84.06%ID^E:4e-35^RecName: Full=GTPase Der {ECO:0000255|HAMAP-Rule:MF_00195};^Bacteria; Proteobacteria; Betaproteobacteria; Burkholderiales; Oxalobacteraceae; Janthinobacterium	.	.	.	.	.	.	.	COG1160^GTPase that plays an essential role in the late steps of ribosome biogenesis (By similarity)	KEGG:mms:mma_2123`KO:K03977	GO:0005525^molecular_function^GTP binding`GO:0042254^biological_process^ribosome biogenesis	.
TRINITY_DN203721_c0_g1	TRINITY_DN203721_c0_g1_i1	.	.	TRINITY_DN203721_c0_g1_i1.p1	60-815[-]	.	.	.	.	.	.	.	.
TRINITY_DN203766_c0_g1	TRINITY_DN203766_c0_g1_i1	.	.	.	.	.	.	.	.	.	.	.	.
TRINITY_DN203779_c0_g1	TRINITY_DN203779_c0_g1_i1	.	.	.	.	.	.	.	.	.	.	.	.
TRINITY_DN203767_c0_g1	TRINITY_DN203767_c0_g1_i1	.	.	.	.	.	.	.	.	.	.	.	.
TRINITY_DN203741_c0_g1	TRINITY_DN203741_c0_g1_i1	.	.	.	.	.	.	.	.	.	.	.	.
TRINITY_DN203748_c0_g1	TRINITY_DN203748_c0_g1_i1	.	.	.	.	.	.	.	.	.	.	.	.
TRINITY_DN203748_c1_g1	TRINITY_DN203748_c1_g1_i1	.	.	.	.	.	.	.	.	.	.	.	.
TRINITY_DN203739_c0_g1	TRINITY_DN203739_c0_g1_i1	PERO_DROME^PERO_DROME^Q:101-358,H:407-491^31.4%ID^E:2e-05^RecName: Full=Peroxidase;^Eukaryota; Metazoa; Ecdysozoa; Arthropoda; Hexapoda; Insecta; Pterygota; Neoptera; Holometabola; Diptera; Brachycera; Muscomorpha; Ephydroidea; Drosophilidae; Drosophila; Sophophora	.	.	.	.	.	.	.	ENOG410XPZ3^prostaglandin G H synthase and cyclooxygenase	KEGG:dme:Dmel_CG3477`KO:K19511	GO:0042600^cellular_component^chorion`GO:0005576^cellular_component^extracellular region`GO:0020037^molecular_function^heme binding`GO:0046872^molecular_function^metal ion binding`GO:0004601^molecular_function^peroxidase activity`GO:0007306^biological_process^eggshell chorion assembly`GO:0042744^biological_process^hydrogen peroxide catabolic process`GO:0045471^biological_process^response to ethan…	.
TRINITY_DN203788_c0_g1	TRINITY_DN203788_c0_g1_i1	TUBE_BPP2^TUBE_BPP2^Q:31-210,H:66-126^45.9%ID^E:6e-08^RecName: Full=Tail tube protein;^Viruses; dsDNA viruses, no RNA stage; Caudovirales; Myoviridae; Peduovirinae; P2virus	.	.	.	.	.	.	.	.	KEGG:vg:1261535	GO:0098026^cellular_component^virus tail, tube`GO:0099000^biological_process^viral genome ejection through host cell envelope, contractile tail mechanism	.
TRINITY_DN203709_c0_g1	TRINITY_DN203709_c0_g1_i1	.	.	.	.	.	.	.	.	.	.	.	.
TRINITY_DN203735_c0_g1	TRINITY_DN203735_c0_g1_i1	.	.	.	.	.	.	.	.	.	.	.	.
TRINITY_DN203763_c0_g1	TRINITY_DN203763_c0_g1_i1	ETS1A_CHICK^ETS1A_CHICK^Q:348-428,H:330-356^96.3%ID^E:2e-10^RecName: Full=Transforming protein p54/c-ets-1;^Eukaryota; Metazoa; Chordata; Craniata; Vertebrata; Euteleostomi; Archelosauria; Archosauria; Dinosauria; Saurischia; Theropoda; Coelurosauria; Aves; Neognathae; Galloanserae; Galliformes; Phasianidae; Phasianinae; Gallus	.	.	.	.	.	.	.	ENOG410Z0ZF^ets variant	KEGG:gga:396235`KO:K02678	GO:0005634^cellular_component^nucleus`GO:0000981^molecular_function^DNA-binding transcription factor activity, RNA polymerase II-specific`GO:0043565^molecular_function^sequence-specific DNA binding`GO:0030154^biological_process^cell differentiation`GO:0010595^biological_process^positive regulation of endothelial cell migration`GO:0045765^biological_process^regulation of angiogenesis`GO:0006357^bi…	.
TRINITY_DN203749_c0_g1	TRINITY_DN203749_c0_g1_i1	.	.	.	.	.	.	.	.	.	.	.	.
TRINITY_DN203723_c0_g1	TRINITY_DN203723_c0_g1_i1	.	.	.	.	.	.	.	.	.	.	.	.
TRINITY_DN203770_c0_g1	TRINITY_DN203770_c0_g1_i1	.	.	.	.	.	.	.	.	.	.	.	.
TRINITY_DN203784_c0_g1	TRINITY_DN203784_c0_g1_i1	.	.	.	.	.	.	.	.	.	.	.	.
TRINITY_DN203746_c0_g1	TRINITY_DN203746_c0_g1_i1	.	.	.	.	.	.	.	.	.	.	.	.
TRINITY_DN203758_c0_g1	TRINITY_DN203758_c0_g1_i1	.	.	.	.	.	.	.	.	.	.	.	.
TRINITY_DN203786_c0_g1	TRINITY_DN203786_c0_g1_i1	.	.	.	.	.	.	.	.	.	.	.	.
[truncated: 246,874+ more rows]
