# Supplementary material for: Family dinner: Transcriptional plasticity of five Noctuidae (Lepidoptera) feeding on three host plant species
Source: Ecol Evol. 2022 Sep 6;12(9):e9258. doi: 10.1002/ece3.9258 (PMC9448971; doi:10.1002/ece3.9258)
Supplement: Supplementary file 13 — Table S7d [file ECE3-12-e9258-s057.xlsx]

## Sheet: Suppl_table4d
Supplementary Table 7d. Trinotate annotation report.
Trichoplusia ni
gene ID	transcript ID	sprot_Top_BLASTX_hit	RNAMMER	protein ID	Protein coord.	sprot_Top_BLASTP_hit	Pfam	SignalP	TmHMM	eggnog	Kegg	gene_ontology_blast	gene_ontology_pfam
TRINITY_DN100633_c0_g1	TRINITY_DN100633_c0_g1_i1	TIGD1_HUMAN^TIGD1_HUMAN^Q:20-205,H:530-591^90.32%ID^E:2e-31^RecName: Full=Tigger transposable element-derived protein 1;^Eukaryota; Metazoa; Chordata; Craniata; Vertebrata; Euteleostomi; Mammalia; Eutheria; Euarchontoglires; Primates; Haplorrhini; Catarrhini; Hominidae; Homo	.	.	.	.	.	.	.	ENOG4110CDI^tigger transposable element derived	KEGG:hsa:200765	GO:0005634^cellular_component^nucleus`GO:0003677^molecular_function^DNA binding	.
TRINITY_DN106858_c0_g1	TRINITY_DN106858_c0_g1_i1	.	.	.	.	.	.	.	.	.	.	.	.
TRINITY_DN179039_c0_g1	TRINITY_DN179039_c0_g1_i1	.	.	.	.	.	.	.	.	.	.	.	.
TRINITY_DN18691_c0_g1	TRINITY_DN18691_c0_g1_i3	CX062_HUMAN^CX062_HUMAN^Q:227-15,H:95-165^77.46%ID^E:6e-20^RecName: Full=Putative uncharacterized protein encoded by LINC00269;^Eukaryota; Metazoa; Chordata; Craniata; Vertebrata; Euteleostomi; Mammalia; Eutheria; Euarchontoglires; Primates; Haplorrhini; Catarrhini; Hominidae; Homo	.	.	.	.	.	.	.	.	.	.	.
TRINITY_DN199584_c0_g1	TRINITY_DN199584_c0_g1_i1	RP54_XANEU^RP54_XANEU^Q:655-2,H:1-223^64.47%ID^E:2e-47^RecName: Full=RNA polymerase sigma-54 factor;^Bacteria; Proteobacteria; Gammaproteobacteria; Xanthomonadales; Xanthomonadaceae; Xanthomonas	.	TRINITY_DN199584_c0_g1_i1.p1	2-685[-]	RP54_XANEU^RP54_XANEU^Q:11-228,H:1-223^66.079%ID^E:1.07e-89^RecName: Full=RNA polymerase sigma-54 factor;^Bacteria; Proteobacteria; Gammaproteobacteria; Xanthomonadales; Xanthomonadaceae; Xanthomonas	PF00309.20^Sigma54_AID^Sigma-54 factor, Activator interacting domain (AID)^14-58^E:9.2e-17`PF04963.13^Sigma54_CBD^Sigma-54 factor, core binding domain^118-214^E:6.7e-31	.	.	COG1508^Sigma factors are initiation factors that promote the attachment of RNA polymerase to specific initiation sites and are then released (By similarity)	.	GO:0001216^molecular_function^DNA-binding transcription activator activity`GO:0003677^molecular_function^DNA binding`GO:0003899^molecular_function^DNA-directed 5'-3' RNA polymerase activity`GO:0016987^molecular_function^sigma factor activity`GO:0006352^biological_process^DNA-templated transcription, initiation	GO:0001216^molecular_function^DNA-binding transcription activator activity`GO:0016987^molecular_function^sigma factor activity`GO:0003677^molecular_function^DNA binding`GO:0006352^biological_process^DNA-templated transcription, initiation
TRINITY_DN21183_c0_g1	TRINITY_DN21183_c0_g1_i1	.	.	.	.	.	.	.	.	.	.	.	.
TRINITY_DN227304_c0_g1	TRINITY_DN227304_c0_g1_i1	BSD_ASPTN^BSD_ASPTN^Q:320-3,H:2-107^99.06%ID^E:3e-65^RecName: Full=Blasticidin-S deaminase;^Eukaryota; Fungi; Dikarya; Ascomycota; Pezizomycotina; Eurotiomycetes; Eurotiomycetidae; Eurotiales; Aspergillaceae; Aspergillus	.	TRINITY_DN227304_c0_g1_i1.p2	3-332[-]	BSD_ASPTE^BSD_ASPTE^Q:5-110,H:2-107^100%ID^E:1.92e-72^RecName: Full=Blasticidin-S deaminase;^Eukaryota; Fungi; Dikarya; Ascomycota; Pezizomycotina; Eurotiomycetes; Eurotiomycetidae; Eurotiales; Aspergillaceae; Aspergillus	PF00383.23^dCMP_cyt_deam_1^Cytidine and deoxycytidylate deaminase zinc-binding region^10-107^E:6.1e-07	.	.	ENOG4111Y4T^deaminase	.	GO:0047711^molecular_function^blasticidin-S deaminase activity`GO:0008270^molecular_function^zinc ion binding`GO:0046677^biological_process^response to antibiotic	.
TRINITY_DN26165_c0_g1	TRINITY_DN26165_c0_g1_i2	.	.	.	.	.	.	.	.	.	.	.	.
TRINITY_DN47468_c0_g1	TRINITY_DN47468_c0_g1_i2	JPH1_RABIT^JPH1_RABIT^Q:457-534,H:270-295^76.92%ID^E:3e-06^RecName: Full=Junctophilin-1;^Eukaryota; Metazoa; Chordata; Craniata; Vertebrata; Euteleostomi; Mammalia; Eutheria; Euarchontoglires; Glires; Lagomorpha; Leporidae; Oryctolagus	.	.	.	.	.	.	.	COG4642^whole genome shotgun sequence	KEGG:ocu:100008611`KO:K19530	GO:0016021^cellular_component^integral component of membrane`GO:0030314^cellular_component^junctional membrane complex`GO:0005886^cellular_component^plasma membrane`GO:0033017^cellular_component^sarcoplasmic reticulum membrane	.
TRINITY_DN52961_c0_g4	TRINITY_DN52961_c0_g4_i1	.	.	.	.	.	.	.	.	.	.	.	.
TRINITY_DN66136_c0_g1	TRINITY_DN66136_c0_g1_i1	ARGD_PSEPK^ARGD_PSEPK^Q:229-2,H:7-82^98.68%ID^E:5e-48^RecName: Full=Acetylornithine aminotransferase {ECO:0000255|HAMAP-Rule:MF_01107};^Bacteria; Proteobacteria; Gammaproteobacteria; Pseudomonadales; Pseudomonadaceae; Pseudomonas	.	.	.	.	.	.	.	COG4992^Acetylornithine aminotransferase	KEGG:ppu:PP_4481`KO:K00840	GO:0005737^cellular_component^cytoplasm`GO:0003992^molecular_function^N2-acetyl-L-ornithine:2-oxoglutarate 5-aminotransferase activity`GO:0030170^molecular_function^pyridoxal phosphate binding`GO:0006526^biological_process^arginine biosynthetic process	.
TRINITY_DN71097_c0_g1	TRINITY_DN71097_c0_g1_i1	.	.	.	.	.	.	.	.	.	.	.	.
TRINITY_DN8143_c0_g1	TRINITY_DN8143_c0_g1_i1	RCC1_DROME^RCC1_DROME^Q:311-394,H:192-219^67.86%ID^E:0.0005^RecName: Full=Regulator of chromosome condensation;^Eukaryota; Metazoa; Ecdysozoa; Arthropoda; Hexapoda; Insecta; Pterygota; Neoptera; Holometabola; Diptera; Brachycera; Muscomorpha; Ephydroidea; Drosophilidae; Drosophila; Sophophora	.	.	.	.	.	.	.	COG5184^regulator of chromosome condensation	KEGG:dme:Dmel_CG10480`KO:K11493	GO:0000793^cellular_component^condensed chromosome`GO:0005737^cellular_component^cytoplasm`GO:0005634^cellular_component^nucleus`GO:0003682^molecular_function^chromatin binding`GO:0005087^molecular_function^Ran guanyl-nucleotide exchange factor activity`GO:0007049^biological_process^cell cycle`GO:0051301^biological_process^cell division`GO:0007417^biological_process^central nervous system develop…	.
TRINITY_DN144668_c0_g1	TRINITY_DN144668_c0_g1_i1	.	.	.	.	.	.	.	.	.	.	.	.
TRINITY_DN208447_c0_g1	TRINITY_DN208447_c0_g1_i1	.	.	.	.	.	.	.	.	.	.	.	.
TRINITY_DN70334_c0_g1	TRINITY_DN70334_c0_g1_i1	ITPK1_ARATH^ITPK1_ARATH^Q:3-197,H:179-254^54.55%ID^E:1e-17^RecName: Full=Inositol-tetrakisphosphate 1-kinase 1;^Eukaryota; Viridiplantae; Streptophyta; Embryophyta; Tracheophyta; Spermatophyta; Magnoliophyta; eudicotyledons; Gunneridae; Pentapetalae; rosids; malvids; Brassicales; Brassicaceae; Camelineae; Arabidopsis	.	.	.	.	.	.	.	ENOG4110KIK^inositol-tetrakisphosphate 1-kinase	KEGG:ath:AT5G16760`KO:K00913	GO:0005737^cellular_component^cytoplasm`GO:0005829^cellular_component^cytosol`GO:0005524^molecular_function^ATP binding`GO:0047325^molecular_function^inositol tetrakisphosphate 1-kinase activity`GO:0052726^molecular_function^inositol-1,3,4-trisphosphate 5-kinase activity`GO:0052725^molecular_function^inositol-1,3,4-trisphosphate 6-kinase activity`GO:0000287^molecular_function^magnesium ion bindin…	.
TRINITY_DN22282_c0_g1	TRINITY_DN22282_c0_g1_i1	.	.	.	.	.	.	.	.	.	.	.	.
TRINITY_DN139994_c0_g1	TRINITY_DN139994_c0_g1_i1	.	.	.	.	.	.	.	.	.	.	.	.
TRINITY_DN235953_c0_g1	TRINITY_DN235953_c0_g1_i1	SBP3_ARATH^SBP3_ARATH^Q:32-322,H:1-97^74.23%ID^E:3e-49^RecName: Full=Probable steroid-binding protein 3;^Eukaryota; Viridiplantae; Streptophyta; Embryophyta; Tracheophyta; Spermatophyta; Magnoliophyta; eudicotyledons; Gunneridae; Pentapetalae; rosids; malvids; Brassicales; Brassicaceae; Camelineae; Arabidopsis	.	TRINITY_DN235953_c0_g1_i1.p1	2-334[+]	SBP3_ARATH^SBP3_ARATH^Q:11-110,H:1-100^75%ID^E:5.15e-53^RecName: Full=Probable steroid-binding protein 3;^Eukaryota; Viridiplantae; Streptophyta; Embryophyta; Tracheophyta; Spermatophyta; Magnoliophyta; eudicotyledons; Gunneridae; Pentapetalae; rosids; malvids; Brassicales; Brassicaceae; Camelineae; Arabidopsis	PF00173.28^Cyt-b5^Cytochrome b5-like Heme/Steroid binding domain^14-108^E:9.1e-16	.	.	ENOG4111UG0^progesterone receptor membrane component	KEGG:ath:AT2G24940`KO:K17278	GO:0005829^cellular_component^cytosol`GO:0005634^cellular_component^nucleus`GO:0005496^molecular_function^steroid binding	.
TRINITY_DN936_c0_g1	TRINITY_DN936_c0_g1_i1	CALM_MEDSA^CALM_MEDSA^Q:1-351,H:33-149^100%ID^E:6e-79^RecName: Full=Calmodulin;^Eukaryota; Viridiplantae; Streptophyta; Embryophyta; Tracheophyta; Spermatophyta; Magnoliophyta; eudicotyledons; Gunneridae; Pentapetalae; rosids; fabids; Fabales; Fabaceae; Papilionoideae; 50 kb inversion clade; NPAAA clade; Hologalegina; IRL clade; Trifolieae; Medicago`CALM_MEDSA^CALM_MEDSA^Q:157-381,H:12-86^44%ID^E…	.	TRINITY_DN936_c0_g1_i1.p2	1-354[+]	CALM_MEDSA^CALM_MEDSA^Q:1-117,H:33-149^100%ID^E:7.48e-81^RecName: Full=Calmodulin;^Eukaryota; Viridiplantae; Streptophyta; Embryophyta; Tracheophyta; Spermatophyta; Magnoliophyta; eudicotyledons; Gunneridae; Pentapetalae; rosids; fabids; Fabales; Fabaceae; Papilionoideae; 50 kb inversion clade; NPAAA clade; Hologalegina; IRL clade; Trifolieae; Medicago`CALM_MEDSA^CALM_MEDSA^Q:53-117,H:12-76^47.69…	PF13833.6^EF-hand_8^EF-hand domain pair^5-43^E:1.5e-10`PF00036.32^EF-hand_1^EF hand^16-43^E:1.3e-08`PF13202.6^EF-hand_5^EF hand^17-41^E:0.00011`PF08726.10^EFhand_Ca_insen^Ca2+ insensitive EF hand^47-116^E:0.00028`PF13499.6^EF-hand_7^EF-hand domain pair^51-114^E:9e-19`PF12763.7^EF-hand_4^Cytoskeletal-regulatory complex EF hand^52-114^E:2.5e-05`PF00036.32^EF-hand_1^EF hand^53-80^E:1.4e-09`PF13405.6…	.	.	.	.	GO:0005509^molecular_function^calcium ion binding	GO:0005509^molecular_function^calcium ion binding`GO:0005515^molecular_function^protein binding
TRINITY_DN65575_c0_g1	TRINITY_DN65575_c0_g1_i1	XYLA_ARATH^XYLA_ARATH^Q:2-427,H:205-346^92.96%ID^E:3e-92^RecName: Full=Xylose isomerase;^Eukaryota; Viridiplantae; Streptophyta; Embryophyta; Tracheophyta; Spermatophyta; Magnoliophyta; eudicotyledons; Gunneridae; Pentapetalae; rosids; malvids; Brassicales; Brassicaceae; Camelineae; Arabidopsis	.	TRINITY_DN65575_c0_g1_i1.p1	2-427[+]	XYLA_ARATH^XYLA_ARATH^Q:1-142,H:205-346^92.958%ID^E:7.02e-94^RecName: Full=Xylose isomerase;^Eukaryota; Viridiplantae; Streptophyta; Embryophyta; Tracheophyta; Spermatophyta; Magnoliophyta; eudicotyledons; Gunneridae; Pentapetalae; rosids; malvids; Brassicales; Brassicaceae; Camelineae; Arabidopsis	.	.	.	COG2115^Xylose isomerase	KEGG:ath:AT5G57655`KO:K01805	GO:0005783^cellular_component^endoplasmic reticulum`GO:0005794^cellular_component^Golgi apparatus`GO:0005774^cellular_component^vacuolar membrane`GO:0005773^cellular_component^vacuole`GO:0046872^molecular_function^metal ion binding`GO:0009045^molecular_function^xylose isomerase activity`GO:0042732^biological_process^D-xylose metabolic process	.
TRINITY_DN24096_c0_g1	TRINITY_DN24096_c0_g1_i2	RS33_ARATH^RS33_ARATH^Q:1-525,H:41-215^94.86%ID^E:2e-119^RecName: Full=40S ribosomal protein S3-3;^Eukaryota; Viridiplantae; Streptophyta; Embryophyta; Tracheophyta; Spermatophyta; Magnoliophyta; eudicotyledons; Gunneridae; Pentapetalae; rosids; malvids; Brassicales; Brassicaceae; Camelineae; Arabidopsis	.	TRINITY_DN24096_c0_g1_i2.p1	1-534[+]	RS33_ARATH^RS33_ARATH^Q:1-175,H:41-215^94.857%ID^E:3.73e-121^RecName: Full=40S ribosomal protein S3-3;^Eukaryota; Viridiplantae; Streptophyta; Embryophyta; Tracheophyta; Spermatophyta; Magnoliophyta; eudicotyledons; Gunneridae; Pentapetalae; rosids; malvids; Brassicales; Brassicaceae; Camelineae; Arabidopsis	PF07650.17^KH_2^KH domain^2-53^E:1.1e-07`PF00189.20^Ribosomal_S3_C^Ribosomal protein S3, C-terminal domain^66-148^E:4e-25	.	.	COG0092^Binds the lower part of the 30S subunit head. Binds mRNA in the 70S ribosome, positioning it for translation (By similarity)	KEGG:ath:AT5G35530`KO:K02985	GO:0005829^cellular_component^cytosol`GO:0022626^cellular_component^cytosolic ribosome`GO:0022627^cellular_component^cytosolic small ribosomal subunit`GO:0016020^cellular_component^membrane`GO:0005730^cellular_component^nucleolus`GO:0005634^cellular_component^nucleus`GO:0009506^cellular_component^plasmodesma`GO:0003684^molecular_function^damaged DNA binding`GO:0003906^molecular_function^DNA-(apur…	GO:0003723^molecular_function^RNA binding`GO:0003735^molecular_function^structural constituent of ribosome`GO:0006412^biological_process^translation`GO:0005840^cellular_component^ribosome
TRINITY_DN52689_c5_g1	TRINITY_DN52689_c5_g1_i15	.	.	.	.	.	.	.	.	.	.	.	.
TRINITY_DN205645_c0_g1	TRINITY_DN205645_c0_g1_i1	.	.	.	.	.	.	.	.	.	.	.	.
TRINITY_DN205638_c0_g1	TRINITY_DN205638_c0_g1_i1	.	.	.	.	.	.	.	.	.	.	.	.
TRINITY_DN205680_c0_g1	TRINITY_DN205680_c0_g1_i1	.	.	.	.	.	.	.	.	.	.	.	.
TRINITY_DN205636_c0_g1	TRINITY_DN205636_c0_g1_i1	.	.	.	.	.	.	.	.	.	.	.	.
TRINITY_DN205697_c0_g1	TRINITY_DN205697_c0_g1_i1	.	.	.	.	.	.	.	.	.	.	.	.
TRINITY_DN205612_c0_g1	TRINITY_DN205612_c0_g1_i1	.	.	.	.	.	.	.	.	.	.	.	.
TRINITY_DN205615_c0_g1	TRINITY_DN205615_c0_g1_i1	.	.	.	.	.	.	.	.	.	.	.	.
TRINITY_DN205651_c0_g1	TRINITY_DN205651_c0_g1_i1	.	.	.	.	.	.	.	.	.	.	.	.
TRINITY_DN205681_c0_g1	TRINITY_DN205681_c0_g1_i1	TNNC1_DROME^TNNC1_DROME^Q:41-409,H:3-124^61.79%ID^E:3e-45^RecName: Full=Troponin C, isoform 1;^Eukaryota; Metazoa; Ecdysozoa; Arthropoda; Hexapoda; Insecta; Pterygota; Neoptera; Holometabola; Diptera; Brachycera; Muscomorpha; Ephydroidea; Drosophilidae; Drosophila; Sophophora	.	TRINITY_DN205681_c0_g1_i1.p1	38-412[+]	TNNC1_DROME^TNNC1_DROME^Q:2-124,H:3-124^61.789%ID^E:1.02e-46^RecName: Full=Troponin C, isoform 1;^Eukaryota; Metazoa; Ecdysozoa; Arthropoda; Hexapoda; Insecta; Pterygota; Neoptera; Holometabola; Diptera; Brachycera; Muscomorpha; Ephydroidea; Drosophilidae; Drosophila; Sophophora	PF13833.6^EF-hand_8^EF-hand domain pair^34-73^E:0.01`PF13405.6^EF-hand_6^EF-hand domain^88-116^E:4.7e-07	.	.	COG5126^Calcium-binding protein	KEGG:dme:Dmel_CG2981	GO:0005634^cellular_component^nucleus`GO:0005509^molecular_function^calcium ion binding`GO:0019722^biological_process^calcium-mediated signaling`GO:0051300^biological_process^spindle pole body organization	GO:0005509^molecular_function^calcium ion binding
TRINITY_DN205686_c0_g1	TRINITY_DN205686_c0_g1_i1	.	.	.	.	.	.	.	.	.	.	.	.
TRINITY_DN205605_c0_g1	TRINITY_DN205605_c0_g1_i1	.	.	.	.	.	.	.	.	.	.	.	.
TRINITY_DN205665_c0_g1	TRINITY_DN205665_c0_g1_i1	.	.	.	.	.	.	.	.	.	.	.	.
TRINITY_DN205635_c0_g1	TRINITY_DN205635_c0_g1_i1	.	.	.	.	.	.	.	.	.	.	.	.
TRINITY_DN205619_c0_g1	TRINITY_DN205619_c0_g1_i1	.	.	.	.	.	.	.	.	.	.	.	.
TRINITY_DN205607_c0_g1	TRINITY_DN205607_c0_g1_i1	.	.	.	.	.	.	.	.	.	.	.	.
TRINITY_DN205674_c0_g1	TRINITY_DN205674_c0_g1_i1	.	.	.	.	.	.	.	.	.	.	.	.
TRINITY_DN205634_c0_g1	TRINITY_DN205634_c0_g1_i1	.	.	.	.	.	.	.	.	.	.	.	.
TRINITY_DN205648_c0_g1	TRINITY_DN205648_c0_g1_i1	.	.	.	.	.	.	.	.	.	.	.	.
TRINITY_DN205641_c0_g1	TRINITY_DN205641_c0_g1_i1	.	.	.	.	.	.	.	.	.	.	.	.
TRINITY_DN205687_c0_g1	TRINITY_DN205687_c0_g1_i1	.	.	.	.	.	.	.	.	.	.	.	.
TRINITY_DN205633_c0_g1	TRINITY_DN205633_c0_g1_i1	.	.	.	.	.	.	.	.	.	.	.	.
TRINITY_DN205670_c0_g1	TRINITY_DN205670_c0_g1_i1	.	.	.	.	.	.	.	.	.	.	.	.
TRINITY_DN205639_c0_g1	TRINITY_DN205639_c0_g1_i1	.	.	.	.	.	.	.	.	.	.	.	.
TRINITY_DN205624_c0_g1	TRINITY_DN205624_c0_g1_i1	.	.	.	.	.	.	.	.	.	.	.	.
TRINITY_DN205626_c0_g1	TRINITY_DN205626_c0_g1_i1	.	.	.	.	.	.	.	.	.	.	.	.
TRINITY_DN205616_c0_g1	TRINITY_DN205616_c0_g1_i1	.	.	.	.	.	.	.	.	.	.	.	.
TRINITY_DN205653_c0_g1	TRINITY_DN205653_c0_g1_i1	.	.	.	.	.	.	.	.	.	.	.	.
TRINITY_DN205699_c0_g1	TRINITY_DN205699_c0_g1_i1	.	.	.	.	.	.	.	.	.	.	.	.
TRINITY_DN205699_c0_g1	TRINITY_DN205699_c0_g1_i2	.	.	.	.	.	.	.	.	.	.	.	.
TRINITY_DN205691_c0_g1	TRINITY_DN205691_c0_g1_i1	.	.	.	.	.	.	.	.	.	.	.	.
TRINITY_DN205603_c0_g1	TRINITY_DN205603_c0_g1_i1	.	.	.	.	.	.	.	.	.	.	.	.
TRINITY_DN205696_c0_g1	TRINITY_DN205696_c0_g1_i1	.	.	.	.	.	.	.	.	.	.	.	.
TRINITY_DN205667_c0_g1	TRINITY_DN205667_c0_g1_i1	IDGFL_BOMMO^IDGFL_BOMMO^Q:236-177,H:147-166^85%ID^E:0.0001^RecName: Full=Chitinase-like protein EN03;^Eukaryota; Metazoa; Ecdysozoa; Arthropoda; Hexapoda; Insecta; Pterygota; Neoptera; Holometabola; Lepidoptera; Glossata; Ditrysia; Bombycoidea; Bombycidae; Bombycinae; Bombyx	.	.	.	.	.	.	.	COG3325^chitinase	KEGG:bmor:692387	GO:0005576^cellular_component^extracellular region`GO:0008061^molecular_function^chitin binding`GO:0005975^biological_process^carbohydrate metabolic process	.
TRINITY_DN205663_c0_g1	TRINITY_DN205663_c0_g1_i1	.	.	.	.	.	.	.	.	.	.	.	.
TRINITY_DN205628_c0_g1	TRINITY_DN205628_c0_g1_i1	.	.	.	.	.	.	.	.	.	.	.	.
TRINITY_DN205671_c0_g1	TRINITY_DN205671_c0_g1_i1	.	.	.	.	.	.	.	.	.	.	.	.
TRINITY_DN205629_c0_g1	TRINITY_DN205629_c0_g1_i1	ALG1_PONAB^ALG1_PONAB^Q:308-243,H:373-394^77.27%ID^E:0.0002^RecName: Full=Chitobiosyldiphosphodolichol beta-mannosyltransferase;^Eukaryota; Metazoa; Chordata; Craniata; Vertebrata; Euteleostomi; Mammalia; Eutheria; Euarchontoglires; Primates; Haplorrhini; Catarrhini; Hominidae; Pongo	.	.	.	.	.	.	.	COG0438^Glycosyl transferase (Group 1	.	GO:0005789^cellular_component^endoplasmic reticulum membrane`GO:0016021^cellular_component^integral component of membrane`GO:0004578^molecular_function^chitobiosyldiphosphodolichol beta-mannosyltransferase activity`GO:0006486^biological_process^protein glycosylation	.
TRINITY_DN205673_c0_g1	TRINITY_DN205673_c0_g1_i1	.	.	.	.	.	.	.	.	.	.	.	.
TRINITY_DN205677_c0_g1	TRINITY_DN205677_c0_g1_i1	.	.	.	.	.	.	.	.	.	.	.	.
TRINITY_DN205676_c0_g1	TRINITY_DN205676_c0_g1_i1	.	.	.	.	.	.	.	.	.	.	.	.
TRINITY_DN205608_c0_g1	TRINITY_DN205608_c0_g1_i1	.	.	.	.	.	.	.	.	.	.	.	.
TRINITY_DN205623_c0_g1	TRINITY_DN205623_c0_g1_i1	BAZ2B_HUMAN^BAZ2B_HUMAN^Q:478-215,H:2079-2166^75%ID^E:1e-40^RecName: Full=Bromodomain adjacent to zinc finger domain protein 2B;^Eukaryota; Metazoa; Chordata; Craniata; Vertebrata; Euteleostomi; Mammalia; Eutheria; Euarchontoglires; Primates; Haplorrhini; Catarrhini; Hominidae; Homo	.	.	.	.	.	.	.	COG5076^bromodomain	KEGG:hsa:29994	GO:0005634^cellular_component^nucleus`GO:0003677^molecular_function^DNA binding`GO:0046872^molecular_function^metal ion binding`GO:0006338^biological_process^chromatin remodeling`GO:0006357^biological_process^regulation of transcription by RNA polymerase II	.
TRINITY_DN205618_c0_g1	TRINITY_DN205618_c0_g1_i1	.	.	.	.	.	.	.	.	.	.	.	.
TRINITY_DN205657_c0_g1	TRINITY_DN205657_c0_g1_i1	.	.	.	.	.	.	.	.	.	.	.	.
TRINITY_DN205694_c0_g1	TRINITY_DN205694_c0_g1_i1	.	.	.	.	.	.	.	.	.	.	.	.
TRINITY_DN205643_c0_g1	TRINITY_DN205643_c0_g1_i1	.	.	TRINITY_DN205643_c0_g1_i1.p1	71-367[-]	.	.	sigP:1^20^0.918^YES	.	.	.	.	.
TRINITY_DN205644_c0_g1	TRINITY_DN205644_c0_g1_i1	.	.	.	.	.	.	.	.	.	.	.	.
TRINITY_DN205652_c0_g1	TRINITY_DN205652_c0_g1_i1	.	.	.	.	.	.	.	.	.	.	.	.
TRINITY_DN205683_c0_g1	TRINITY_DN205683_c0_g1_i1	RTF1_MOUSE^RTF1_MOUSE^Q:25-438,H:259-394^76.09%ID^E:7e-48^RecName: Full=RNA polymerase-associated protein RTF1 homolog;^Eukaryota; Metazoa; Chordata; Craniata; Vertebrata; Euteleostomi; Mammalia; Eutheria; Euarchontoglires; Glires; Rodentia; Myomorpha; Muroidea; Muridae; Murinae; Mus; Mus	.	TRINITY_DN205683_c0_g1_i1.p1	1-438[+]	RTF1_MOUSE^RTF1_MOUSE^Q:9-146,H:259-394^78.986%ID^E:1.98e-54^RecName: Full=RNA polymerase-associated protein RTF1 homolog;^Eukaryota; Metazoa; Chordata; Craniata; Vertebrata; Euteleostomi; Mammalia; Eutheria; Euarchontoglires; Glires; Rodentia; Myomorpha; Muroidea; Muridae; Murinae; Mus; Mus	PF03126.18^Plus-3^Plus-3 domain^115-146^E:8.6e-11	.	.	COG5296^Rtf1, Paf1 RNA polymerase II complex component, homolog (S. cerevisiae)	KEGG:mmu:76246`KO:K15178	GO:0016593^cellular_component^Cdc73/Paf1 complex`GO:0005730^cellular_component^nucleolus`GO:1990269^molecular_function^RNA polymerase II C-terminal domain phosphoserine binding`GO:0003697^molecular_function^single-stranded DNA binding`GO:0001832^biological_process^blastocyst growth`GO:0001711^biological_process^endodermal cell fate commitment`GO:0080182^biological_process^histone H3-K4 trimethyla…	GO:0003677^molecular_function^DNA binding
TRINITY_DN205679_c0_g1	TRINITY_DN205679_c0_g1_i1	.	.	.	.	.	.	.	.	.	.	.	.
TRINITY_DN205610_c0_g1	TRINITY_DN205610_c0_g1_i1	.	.	.	.	.	.	.	.	.	.	.	.
TRINITY_DN205675_c0_g1	TRINITY_DN205675_c0_g1_i1	.	.	.	.	.	.	.	.	.	.	.	.
TRINITY_DN205640_c0_g1	TRINITY_DN205640_c0_g1_i1	.	.	.	.	.	.	.	.	.	.	.	.
TRINITY_DN205658_c0_g1	TRINITY_DN205658_c0_g1_i1	.	.	.	.	.	.	.	.	.	.	.	.
TRINITY_DN205611_c0_g1	TRINITY_DN205611_c0_g1_i1	.	.	.	.	.	.	.	.	.	.	.	.
TRINITY_DN205700_c0_g1	TRINITY_DN205700_c0_g1_i1	.	.	.	.	.	.	.	.	.	.	.	.
TRINITY_DN205678_c0_g1	TRINITY_DN205678_c0_g1_i1	.	.	.	.	.	.	.	.	.	.	.	.
TRINITY_DN205631_c0_g1	TRINITY_DN205631_c0_g1_i1	.	.	.	.	.	.	.	.	.	.	.	.
TRINITY_DN205655_c0_g1	TRINITY_DN205655_c0_g1_i1	.	.	.	.	.	.	.	.	.	.	.	.
TRINITY_DN205664_c0_g1	TRINITY_DN205664_c0_g1_i1	.	.	.	.	.	.	.	.	.	.	.	.
TRINITY_DN205690_c0_g1	TRINITY_DN205690_c0_g1_i1	.	.	.	.	.	.	.	.	.	.	.	.
TRINITY_DN205637_c0_g1	TRINITY_DN205637_c0_g1_i1	.	.	.	.	.	.	.	.	.	.	.	.
TRINITY_DN205614_c0_g1	TRINITY_DN205614_c0_g1_i1	PSAA_ADICA^PSAA_ADICA^Q:495-322,H:431-488^65.52%ID^E:2e-17^RecName: Full=Photosystem I P700 chlorophyll a apoprotein A1 {ECO:0000255|HAMAP-Rule:MF_00458};^Eukaryota; Viridiplantae; Streptophyta; Embryophyta; Tracheophyta; Polypodiopsida; Polypodiidae; Polypodiales; Pteridineae; Pteridaceae; Vittarioideae; Adiantum`PSAA_ADICA^PSAA_ADICA^Q:120-1,H:556-595^47.5%ID^E:8e-07^RecName: Full=Photosystem I…	.	.	.	.	.	.	.	.	.	GO:0009535^cellular_component^chloroplast thylakoid membrane`GO:0016021^cellular_component^integral component of membrane`GO:0009522^cellular_component^photosystem I`GO:0051539^molecular_function^4 iron, 4 sulfur cluster binding`GO:0016168^molecular_function^chlorophyll binding`GO:0009055^molecular_function^electron transfer activity`GO:0000287^molecular_function^magnesium ion binding`GO:0015979^…	.
TRINITY_DN205647_c0_g1	TRINITY_DN205647_c0_g1_i1	MYH11_RABIT^MYH11_RABIT^Q:3-275,H:820-910^78.02%ID^E:4e-31^RecName: Full=Myosin-11;^Eukaryota; Metazoa; Chordata; Craniata; Vertebrata; Euteleostomi; Mammalia; Eutheria; Euarchontoglires; Glires; Lagomorpha; Leporidae; Oryctolagus	.	.	.	.	.	.	.	COG5022^myosin heavy chain	KEGG:ocu:100009145`KO:K10352	GO:0042470^cellular_component^melanosome`GO:0005859^cellular_component^muscle myosin complex`GO:0030016^cellular_component^myofibril`GO:0032982^cellular_component^myosin filament`GO:0051015^molecular_function^actin filament binding`GO:0030898^molecular_function^actin-dependent ATPase activity`GO:0005524^molecular_function^ATP binding`GO:0005516^molecular_function^calmodulin binding`GO:0000146^mol…	.
TRINITY_DN205650_c0_g1	TRINITY_DN205650_c0_g1_i1	.	.	.	.	.	.	.	.	.	.	.	.
TRINITY_DN205602_c0_g1	TRINITY_DN205602_c0_g1_i1	.	.	.	.	.	.	.	.	.	.	.	.
TRINITY_DN205632_c0_g1	TRINITY_DN205632_c0_g1_i1	POL5_DROME^POL5_DROME^Q:202-14,H:105-169^43.08%ID^E:2e-06^RecName: Full=Retrovirus-related Pol polyprotein from transposon opus;^Eukaryota; Metazoa; Ecdysozoa; Arthropoda; Hexapoda; Insecta; Pterygota; Neoptera; Holometabola; Diptera; Brachycera; Muscomorpha; Ephydroidea; Drosophilidae; Drosophila; Sophophora	.	.	.	.	.	.	.	.	.	GO:0005634^cellular_component^nucleus`GO:0004519^molecular_function^endonuclease activity`GO:0003676^molecular_function^nucleic acid binding`GO:0008233^molecular_function^peptidase activity`GO:0003964^molecular_function^RNA-directed DNA polymerase activity`GO:0015074^biological_process^DNA integration`GO:0006313^biological_process^transposition, DNA-mediated	.
TRINITY_DN205695_c0_g1	TRINITY_DN205695_c0_g1_i1	HOLIN_LAMBD^HOLIN_LAMBD^Q:2-253,H:23-106^64.29%ID^E:1e-18^RecName: Full=Antiholin {ECO:0000303|PubMed:8878031};^Viruses; dsDNA viruses, no RNA stage; Caudovirales; Siphoviridae; Lambdavirus	.	.	.	.	.	.	.	.	KEGG:vg:2703479`KEGG:vg:5740919	GO:0020002^cellular_component^host cell plasma membrane`GO:0016021^cellular_component^integral component of membrane`GO:0034291^molecular_function^canonical holin activity`GO:0019835^biological_process^cytolysis`GO:0044659^biological_process^cytolysis by virus of host cell	.
TRINITY_DN205649_c0_g1	TRINITY_DN205649_c0_g1_i1	ALFP2_ARATH^ALFP2_ARATH^Q:310-113,H:333-398^87.88%ID^E:2e-32^RecName: Full=Fructose-bisphosphate aldolase 2, chloroplastic {ECO:0000305};^Eukaryota; Viridiplantae; Streptophyta; Embryophyta; Tracheophyta; Spermatophyta; Magnoliophyta; eudicotyledons; Gunneridae; Pentapetalae; rosids; malvids; Brassicales; Brassicaceae; Camelineae; Arabidopsis	.	.	.	.	.	.	.	COG3588^fructose-bisphosphate aldolase	KEGG:ath:AT4G38970`KO:K01623	GO:0048046^cellular_component^apoplast`GO:0009507^cellular_component^chloroplast`GO:0009941^cellular_component^chloroplast envelope`GO:0009570^cellular_component^chloroplast stroma`GO:0016020^cellular_component^membrane`GO:0010287^cellular_component^plastoglobule`GO:0009579^cellular_component^thylakoid`GO:0004332^molecular_function^fructose-bisphosphate aldolase activity`GO:0006094^biological_pro…	.
TRINITY_DN205621_c0_g1	TRINITY_DN205621_c0_g1_i1	.	.	.	.	.	.	.	.	.	.	.	.
TRINITY_DN205689_c0_g1	TRINITY_DN205689_c0_g1_i1	.	.	.	.	.	.	.	.	.	.	.	.
TRINITY_DN205606_c0_g1	TRINITY_DN205606_c0_g1_i1	MANEL_DANRE^MANEL_DANRE^Q:3-344,H:142-255^77.19%ID^E:7e-59^RecName: Full=Glycoprotein endo-alpha-1,2-mannosidase-like protein;^Eukaryota; Metazoa; Chordata; Craniata; Vertebrata; Euteleostomi; Actinopterygii; Neopterygii; Teleostei; Ostariophysi; Cypriniformes; Cyprinidae; Danio	.	TRINITY_DN205606_c0_g1_i1.p1	3-344[+]	MANEL_DANRE^MANEL_DANRE^Q:1-114,H:142-255^77.193%ID^E:3.23e-60^RecName: Full=Glycoprotein endo-alpha-1,2-mannosidase-like protein;^Eukaryota; Metazoa; Chordata; Craniata; Vertebrata; Euteleostomi; Actinopterygii; Neopterygii; Teleostei; Ostariophysi; Cypriniformes; Cyprinidae; Danio	PF16317.5^Glyco_hydro_99^Glycosyl hydrolase family 99^1-114^E:2e-36	.	.	ENOG410XT8Q^mannosidase	KEGG:dre:566679	GO:0005794^cellular_component^Golgi apparatus`GO:0000139^cellular_component^Golgi membrane`GO:0016021^cellular_component^integral component of membrane`GO:0004559^molecular_function^alpha-mannosidase activity	GO:0016798^molecular_function^hydrolase activity, acting on glycosyl bonds
TRINITY_DN205627_c0_g1	TRINITY_DN205627_c0_g1_i1	.	.	.	.	.	.	.	.	.	.	.	.
TRINITY_DN205642_c0_g1	TRINITY_DN205642_c0_g1_i1	.	.	.	.	.	.	.	.	.	.	.	.
TRINITY_DN205684_c0_g1	TRINITY_DN205684_c0_g1_i1	VIGLN_MOUSE^VIGLN_MOUSE^Q:205-2,H:960-1027^79.41%ID^E:3e-28^RecName: Full=Vigilin;^Eukaryota; Metazoa; Chordata; Craniata; Vertebrata; Euteleostomi; Mammalia; Eutheria; Euarchontoglires; Glires; Rodentia; Myomorpha; Muroidea; Muridae; Murinae; Mus; Mus`VIGLN_MOUSE^VIGLN_MOUSE^Q:136-2,H:518-563^47.83%ID^E:0.0001^RecName: Full=Vigilin;^Eukaryota; Metazoa; Chordata; Craniata; Vertebrata; Euteleostom…	.	.	.	.	.	.	.	ENOG410XQFV^High density lipoprotein binding protein	KEGG:mmu:110611	GO:0005829^cellular_component^cytosol`GO:0034364^cellular_component^high-density lipoprotein particle`GO:0005634^cellular_component^nucleus`GO:0003723^molecular_function^RNA binding`GO:0008203^biological_process^cholesterol metabolic process`GO:0006869^biological_process^lipid transport	.
TRINITY_DN205625_c0_g1	TRINITY_DN205625_c0_g1_i1	.	.	.	.	.	.	.	.	.	.	.	.
TRINITY_DN219111_c0_g1	TRINITY_DN219111_c0_g1_i1	TPM_CHAFE^TPM_CHAFE^Q:2-118,H:178-216^82.05%ID^E:1e-10^RecName: Full=Tropomyosin;^Eukaryota; Metazoa; Ecdysozoa; Arthropoda; Crustacea; Multicrustacea; Malacostraca; Eumalacostraca; Eucarida; Decapoda; Pleocyemata; Brachyura; Eubrachyura; Portunoidea; Portunidae; Charybdis	.	.	.	.	.	.	.	.	.	.	.
TRINITY_DN219189_c0_g1	TRINITY_DN219189_c0_g1_i1	.	.	.	.	.	.	.	.	.	.	.	.
TRINITY_DN219122_c0_g1	TRINITY_DN219122_c0_g1_i1	GID1C_ARATH^GID1C_ARATH^Q:285-1,H:6-99^72.63%ID^E:4e-38^RecName: Full=Gibberellin receptor GID1C;^Eukaryota; Viridiplantae; Streptophyta; Embryophyta; Tracheophyta; Spermatophyta; Magnoliophyta; eudicotyledons; Gunneridae; Pentapetalae; rosids; malvids; Brassicales; Brassicaceae; Camelineae; Arabidopsis	.	TRINITY_DN219122_c0_g1_i1.p1	1-309[-]	GID1C_ARATH^GID1C_ARATH^Q:9-103,H:6-99^72.632%ID^E:3.49e-40^RecName: Full=Gibberellin receptor GID1C;^Eukaryota; Viridiplantae; Streptophyta; Embryophyta; Tracheophyta; Spermatophyta; Magnoliophyta; eudicotyledons; Gunneridae; Pentapetalae; rosids; malvids; Brassicales; Brassicaceae; Camelineae; Arabidopsis	.	.	.	COG0657^alpha beta hydrolase fold-3 domain protein	KEGG:ath:AT5G27320`KO:K14493	GO:0005737^cellular_component^cytoplasm`GO:0005634^cellular_component^nucleus`GO:0010331^molecular_function^gibberellin binding`GO:0016787^molecular_function^hydrolase activity`GO:0048444^biological_process^floral organ morphogenesis`GO:0048530^biological_process^fruit morphogenesis`GO:0010476^biological_process^gibberellin mediated signaling pathway`GO:0010629^biological_process^negative regulat…	.
TRINITY_DN219158_c0_g1	TRINITY_DN219158_c0_g1_i1	MOEH_DROME^MOEH_DROME^Q:262-342,H:321-347^88.89%ID^E:1e-05^RecName: Full=Moesin/ezrin/radixin homolog 1;^Eukaryota; Metazoa; Ecdysozoa; Arthropoda; Hexapoda; Insecta; Pterygota; Neoptera; Holometabola; Diptera; Brachycera; Muscomorpha; Ephydroidea; Drosophilidae; Drosophila; Sophophora`MOEH_DROME^MOEH_DROME^Q:1-75,H:297-321^88%ID^E:9e-05^RecName: Full=Moesin/ezrin/radixin homolog 1;^Eukaryota; Me…	.	.	.	.	.	.	.	.	KEGG:dme:Dmel_CG10701	GO:0005912^cellular_component^adherens junction`GO:0016324^cellular_component^apical plasma membrane`GO:0005938^cellular_component^cell cortex`GO:0032154^cellular_component^cleavage furrow`GO:0005737^cellular_component^cytoplasm`GO:0005829^cellular_component^cytosol`GO:1990023^cellular_component^mitotic spindle midzone`GO:0005654^cellular_component^nucleoplasm`GO:0005634^cellular_component^nucleu…	.
TRINITY_DN219105_c0_g1	TRINITY_DN219105_c0_g1_i1	.	.	.	.	.	.	.	.	.	.	.	.
TRINITY_DN219101_c0_g1	TRINITY_DN219101_c0_g1_i1	GSTK1_HUMAN^GSTK1_HUMAN^Q:3-299,H:7-105^57.58%ID^E:6e-38^RecName: Full=Glutathione S-transferase kappa 1;^Eukaryota; Metazoa; Chordata; Craniata; Vertebrata; Euteleostomi; Mammalia; Eutheria; Euarchontoglires; Primates; Haplorrhini; Catarrhini; Hominidae; Homo	.	TRINITY_DN219101_c0_g1_i1.p1	3-299[+]	GSTK1_HUMAN^GSTK1_HUMAN^Q:1-99,H:7-105^57.576%ID^E:3.28e-39^RecName: Full=Glutathione S-transferase kappa 1;^Eukaryota; Metazoa; Chordata; Craniata; Vertebrata; Euteleostomi; Mammalia; Eutheria; Euarchontoglires; Primates; Haplorrhini; Catarrhini; Hominidae; Homo	PF01323.20^DSBA^DSBA-like thioredoxin domain^1-99^E:4.3e-23	.	.	.	KEGG:hsa:373156`KO:K13299	GO:0005829^cellular_component^cytosol`GO:0070062^cellular_component^extracellular exosome`GO:0005622^cellular_component^intracellular`GO:0016020^cellular_component^membrane`GO:0005759^cellular_component^mitochondrial matrix`GO:0005739^cellular_component^mitochondrion`GO:0005782^cellular_component^peroxisomal matrix`GO:0005777^cellular_component^peroxisome`GO:0004602^molecular_function^glutathione…	GO:0015035^molecular_function^protein disulfide oxidoreductase activity
TRINITY_DN219178_c0_g1	TRINITY_DN219178_c0_g1_i1	XTH7_ARATH^XTH7_ARATH^Q:434-90,H:179-293^72.17%ID^E:6e-62^RecName: Full=Probable xyloglucan endotransglucosylase/hydrolase protein 7;^Eukaryota; Viridiplantae; Streptophyta; Embryophyta; Tracheophyta; Spermatophyta; Magnoliophyta; eudicotyledons; Gunneridae; Pentapetalae; rosids; malvids; Brassicales; Brassicaceae; Camelineae; Arabidopsis	.	TRINITY_DN219178_c0_g1_i1.p1	87-434[-]	XTH7_ARATH^XTH7_ARATH^Q:1-115,H:179-293^72.174%ID^E:7.54e-64^RecName: Full=Probable xyloglucan endotransglucosylase/hydrolase protein 7;^Eukaryota; Viridiplantae; Streptophyta; Embryophyta; Tracheophyta; Spermatophyta; Magnoliophyta; eudicotyledons; Gunneridae; Pentapetalae; rosids; malvids; Brassicales; Brassicaceae; Camelineae; Arabidopsis	PF00722.21^Glyco_hydro_16^Glycosyl hydrolases family 16^4-38^E:1.6e-05`PF06955.12^XET_C^Xyloglucan endo-transglycosylase (XET) C-terminus^64-111^E:4.4e-19	.	.	COG2273^hydrolase family 16	KEGG:ath:AT4G37800`KO:K08235	GO:0048046^cellular_component^apoplast`GO:0005618^cellular_component^cell wall`GO:0004553^molecular_function^hydrolase activity, hydrolyzing O-glycosyl compounds`GO:0016762^molecular_function^xyloglucan:xyloglucosyl transferase activity`GO:0042546^biological_process^cell wall biogenesis`GO:0071555^biological_process^cell wall organization`GO:0010411^biological_process^xyloglucan metabolic process	GO:0004553^molecular_function^hydrolase activity, hydrolyzing O-glycosyl compounds`GO:0005975^biological_process^carbohydrate metabolic process`GO:0016762^molecular_function^xyloglucan:xyloglucosyl transferase activity`GO:0006073^biological_process^cellular glucan metabolic process`GO:0005618^cellular_component^cell wall`GO:0048046^cellular_component^apoplast
TRINITY_DN219133_c0_g1	TRINITY_DN219133_c0_g1_i1	.	.	.	.	.	.	.	.	.	.	.	.
TRINITY_DN219130_c0_g1	TRINITY_DN219130_c0_g1_i1	.	.	TRINITY_DN219130_c0_g1_i1.p1	79-390[+]	.	.	.	.	.	.	.	.
TRINITY_DN219125_c0_g1	TRINITY_DN219125_c0_g1_i1	AMX_DROME^AMX_DROME^Q:306-833,H:110-281^56.25%ID^E:5e-67^RecName: Full=TM2 domain-containing protein almondex;^Eukaryota; Metazoa; Ecdysozoa; Arthropoda; Hexapoda; Insecta; Pterygota; Neoptera; Holometabola; Diptera; Brachycera; Muscomorpha; Ephydroidea; Drosophilidae; Drosophila; Sophophora	.	TRINITY_DN219125_c0_g1_i1.p1	111-845[+]	AMX_DROME^AMX_DROME^Q:66-244,H:110-284^56.983%ID^E:2.93e-71^RecName: Full=TM2 domain-containing protein almondex;^Eukaryota; Metazoa; Ecdysozoa; Arthropoda; Hexapoda; Insecta; Pterygota; Neoptera; Holometabola; Diptera; Brachycera; Muscomorpha; Ephydroidea; Drosophilidae; Drosophila; Sophophora	PF05154.16^TM2^TM2 domain^183-227^E:4.1e-14	sigP:1^31^0.713^YES	.	ENOG4111HJK^TM2 domain containing 3	KEGG:dme:Dmel_CG12127	GO:0044214^cellular_component^spanning component of plasma membrane`GO:0007398^biological_process^ectoderm development`GO:0001713^biological_process^ectodermal cell fate determination`GO:0046331^biological_process^lateral inhibition`GO:0007498^biological_process^mesoderm development`GO:0007220^biological_process^Notch receptor processing`GO:0007219^biological_process^Notch signaling pathway`GO:00…	.
TRINITY_DN219128_c0_g1	TRINITY_DN219128_c0_g1_i1	MIC26_HUMAN^MIC26_HUMAN^Q:339-10,H:75-173^34.55%ID^E:3e-20^RecName: Full=MICOS complex subunit MIC26 {ECO:0000303|PubMed:25764979};^Eukaryota; Metazoa; Chordata; Craniata; Vertebrata; Euteleostomi; Mammalia; Eutheria; Euarchontoglires; Primates; Haplorrhini; Catarrhini; Hominidae; Homo	.	TRINITY_DN219128_c0_g1_i1.p1	1-339[-]	MIC26_HUMAN^MIC26_HUMAN^Q:1-110,H:75-173^34.545%ID^E:5.01e-21^RecName: Full=MICOS complex subunit MIC26 {ECO:0000303|PubMed:25764979};^Eukaryota; Metazoa; Chordata; Craniata; Vertebrata; Euteleostomi; Mammalia; Eutheria; Euarchontoglires; Primates; Haplorrhini; Catarrhini; Hominidae; Homo	PF09769.9^ApoO^Apolipoprotein O^6-111^E:1.4e-26	.	.	ENOG4112AZQ^Apolipoprotein	KEGG:hsa:79135	GO:0005829^cellular_component^cytosol`GO:0005789^cellular_component^endoplasmic reticulum membrane`GO:0005576^cellular_component^extracellular region`GO:0005615^cellular_component^extracellular space`GO:0000139^cellular_component^Golgi membrane`GO:0034364^cellular_component^high-density lipoprotein particle`GO:0031305^cellular_component^integral component of mitochondrial inner membrane`GO:003436…	GO:0042407^biological_process^cristae formation`GO:0061617^cellular_component^MICOS complex
TRINITY_DN219115_c0_g1	TRINITY_DN219115_c0_g1_i1	.	.	.	.	.	.	.	.	.	.	.	.
TRINITY_DN219110_c0_g1	TRINITY_DN219110_c0_g1_i1	BTBD1_HUMAN^BTBD1_HUMAN^Q:1-381,H:356-482^85.83%ID^E:2e-58^RecName: Full=BTB/POZ domain-containing protein 1;^Eukaryota; Metazoa; Chordata; Craniata; Vertebrata; Euteleostomi; Mammalia; Eutheria; Euarchontoglires; Primates; Haplorrhini; Catarrhini; Hominidae; Homo	.	TRINITY_DN219110_c0_g1_i1.p1	1-384[+]	BTBD1_HUMAN^BTBD1_HUMAN^Q:1-127,H:356-482^85.827%ID^E:1.11e-78^RecName: Full=BTB/POZ domain-containing protein 1;^Eukaryota; Metazoa; Chordata; Craniata; Vertebrata; Euteleostomi; Mammalia; Eutheria; Euarchontoglires; Primates; Haplorrhini; Catarrhini; Hominidae; Homo	PF08005.12^PHR^PHR domain^1-126^E:3.5e-40	.	.	ENOG410XQ3X^nervous system development	KEGG:hsa:53339`KO:K10477	GO:0005829^cellular_component^cytosol`GO:0000932^cellular_component^P-body`GO:0032991^cellular_component^protein-containing complex`GO:0007517^biological_process^muscle organ development`GO:0022008^biological_process^neurogenesis`GO:0043687^biological_process^post-translational protein modification`GO:0016567^biological_process^protein ubiquitination`GO:0043393^biological_process^regulation of pr…	.
TRINITY_DN219102_c0_g1	TRINITY_DN219102_c0_g1_i1	.	.	TRINITY_DN219102_c0_g1_i1.p1	107-523[+]	.	.	.	.	.	.	.	.
TRINITY_DN219157_c0_g1	TRINITY_DN219157_c0_g1_i1	UVRB_PSESM^UVRB_PSESM^Q:260-3,H:42-127^72.09%ID^E:9e-40^RecName: Full=UvrABC system protein B {ECO:0000255|HAMAP-Rule:MF_00204};^Bacteria; Proteobacteria; Gammaproteobacteria; Pseudomonadales; Pseudomonadaceae; Pseudomonas	.	.	.	.	.	.	.	COG0556^damaged site, the DNA wraps around one UvrB monomer. DNA wrap is dependent on ATP binding by UvrB and probably causes local melting of the DNA helix, facilitating insertion of UvrB beta-hairpin between the DNA strands. Then UvrB probes one DNA strand for the presence of a lesion. If a lesion is found the UvrA subunits dissociate and the UvrB-DNA preincision complex is formed. This complex…	KEGG:pst:PSPTO_2164`KO:K03702	GO:0005737^cellular_component^cytoplasm`GO:0009380^cellular_component^excinuclease repair complex`GO:0005524^molecular_function^ATP binding`GO:0016887^molecular_function^ATPase activity`GO:0003677^molecular_function^DNA binding`GO:0009381^molecular_function^excinuclease ABC activity`GO:0006289^biological_process^nucleotide-excision repair`GO:0009432^biological_process^SOS response	.
TRINITY_DN219168_c0_g1	TRINITY_DN219168_c0_g1_i1	.	.	.	.	.	.	.	.	.	.	.	.
TRINITY_DN219118_c0_g1	TRINITY_DN219118_c0_g1_i1	YAY3_SCHPO^YAY3_SCHPO^Q:68-838,H:19-300^37.32%ID^E:2e-45^RecName: Full=Uncharacterized protein C4H3.03c;^Eukaryota; Fungi; Dikarya; Ascomycota; Taphrinomycotina; Schizosaccharomycetes; Schizosaccharomycetales; Schizosaccharomycetaceae; Schizosaccharomyces	.	TRINITY_DN219118_c0_g1_i1.p1	35-838[+]	YAY3_SCHPO^YAY3_SCHPO^Q:12-268,H:19-300^37.324%ID^E:2.72e-46^RecName: Full=Uncharacterized protein C4H3.03c;^Eukaryota; Fungi; Dikarya; Ascomycota; Taphrinomycotina; Schizosaccharomycetes; Schizosaccharomycetales; Schizosaccharomycetaceae; Schizosaccharomyces	.	.	.	.	KEGG:spo:SPAC4H3.03c	GO:0005829^cellular_component^cytosol`GO:0016021^cellular_component^integral component of membrane`GO:0005634^cellular_component^nucleus`GO:0003824^molecular_function^catalytic activity`GO:0044264^biological_process^cellular polysaccharide metabolic process	.
TRINITY_DN219120_c0_g1	TRINITY_DN219120_c0_g1_i1	AATF_RAT^AATF_RAT^Q:1171-98,H:176-514^36.87%ID^E:1e-61^RecName: Full=Protein AATF;^Eukaryota; Metazoa; Chordata; Craniata; Vertebrata; Euteleostomi; Mammalia; Eutheria; Euarchontoglires; Glires; Rodentia; Myomorpha; Muroidea; Muridae; Murinae; Rattus	.	TRINITY_DN219120_c0_g1_i1.p1	38-1753[-]	AATF_CHICK^AATF_CHICK^Q:28-554,H:21-551^32.753%ID^E:1.51e-71^RecName: Full=Protein AATF;^Eukaryota; Metazoa; Chordata; Craniata; Vertebrata; Euteleostomi; Archelosauria; Archosauria; Dinosauria; Saurischia; Theropoda; Coelurosauria; Aves; Neognathae; Galloanserae; Galliformes; Phasianidae; Phasianinae; Gallus	PF13339.6^AATF-Che1^Apoptosis antagonizing transcription factor^206-379^E:6.2e-35`PF08164.12^TRAUB^Apoptosis-antagonizing transcription factor, C-terminal^467-549^E:6e-29	.	.	ENOG410XWGK^apoptosis antagonizing transcription factor	KEGG:gga:417653`KO:K14782	GO:0005737^cellular_component^cytoplasm`GO:0005730^cellular_component^nucleolus`GO:0043522^molecular_function^leucine zipper domain binding`GO:0007155^biological_process^cell adhesion`GO:0006974^biological_process^cellular response to DNA damage stimulus`GO:0040016^biological_process^embryonic cleavage`GO:0042985^biological_process^negative regulation of amyloid precursor protein biosynthetic pro…	GO:0005634^cellular_component^nucleus
TRINITY_DN219129_c0_g1	TRINITY_DN219129_c0_g1_i1	.	.	.	.	.	.	.	.	.	.	.	.
TRINITY_DN219129_c1_g1	TRINITY_DN219129_c1_g1_i1	.	.	.	.	.	.	.	.	.	.	.	.
TRINITY_DN219180_c0_g1	TRINITY_DN219180_c0_g1_i1	.	.	.	.	.	.	.	.	.	.	.	.
TRINITY_DN219136_c0_g1	TRINITY_DN219136_c0_g1_i1	TSP2_CHICK^TSP2_CHICK^Q:3-218,H:1010-1081^70.83%ID^E:1e-31^RecName: Full=Thrombospondin-2;^Eukaryota; Metazoa; Chordata; Craniata; Vertebrata; Euteleostomi; Archelosauria; Archosauria; Dinosauria; Saurischia; Theropoda; Coelurosauria; Aves; Neognathae; Galloanserae; Galliformes; Phasianidae; Phasianinae; Gallus	.	.	.	.	.	.	.	ENOG410XQKE^thrombospondin	KEGG:gga:414837`KO:K04659	GO:0005615^cellular_component^extracellular space`GO:0031091^cellular_component^platelet alpha granule`GO:0005509^molecular_function^calcium ion binding`GO:0008201^molecular_function^heparin binding`GO:0007155^biological_process^cell adhesion`GO:0016525^biological_process^negative regulation of angiogenesis	.
TRINITY_DN219165_c0_g1	TRINITY_DN219165_c0_g1_i1	.	.	.	.	.	.	.	.	.	.	.	.
TRINITY_DN219160_c0_g1	TRINITY_DN219160_c0_g1_i1	.	.	.	.	.	.	.	.	.	.	.	.
TRINITY_DN219190_c0_g1	TRINITY_DN219190_c0_g1_i1	.	.	.	.	.	.	.	.	.	.	.	.
TRINITY_DN219171_c0_g1	TRINITY_DN219171_c0_g1_i1	COP1_MOUSE^COP1_MOUSE^Q:527-3,H:432-606^97.14%ID^E:5e-122^RecName: Full=E3 ubiquitin-protein ligase COP1 {ECO:0000305};^Eukaryota; Metazoa; Chordata; Craniata; Vertebrata; Euteleostomi; Mammalia; Eutheria; Euarchontoglires; Glires; Rodentia; Myomorpha; Muroidea; Muridae; Murinae; Mus; Mus	.	TRINITY_DN219171_c0_g1_i1.p1	3-527[-]	COP1_MOUSE^COP1_MOUSE^Q:1-175,H:432-606^97.143%ID^E:1.08e-123^RecName: Full=E3 ubiquitin-protein ligase COP1 {ECO:0000305};^Eukaryota; Metazoa; Chordata; Craniata; Vertebrata; Euteleostomi; Mammalia; Eutheria; Euarchontoglires; Glires; Rodentia; Myomorpha; Muroidea; Muridae; Murinae; Mus; Mus	PF00400.32^WD40^WD domain, G-beta repeat^39-70^E:0.011`PF00400.32^WD40^WD domain, G-beta repeat^75-113^E:0.0056`PF00400.32^WD40^WD domain, G-beta repeat^128-155^E:0.059	.	.	ENOG410XNTU^protein ubiquitination	KEGG:mmu:26374`KO:K10143	GO:0031464^cellular_component^Cul4A-RING E3 ubiquitin ligase complex`GO:0000139^cellular_component^Golgi membrane`GO:0016607^cellular_component^nuclear speck`GO:0046872^molecular_function^metal ion binding`GO:0061630^molecular_function^ubiquitin protein ligase activity`GO:0032436^biological_process^positive regulation of proteasomal ubiquitin-dependent protein catabolic process`GO:0043161^biologi…	GO:0005515^molecular_function^protein binding
TRINITY_DN219147_c0_g1	TRINITY_DN219147_c0_g1_i1	.	.	.	.	.	.	.	.	.	.	.	.
TRINITY_DN219106_c0_g1	TRINITY_DN219106_c0_g1_i1	.	.	.	.	.	.	.	.	.	.	.	.
TRINITY_DN219108_c0_g1	TRINITY_DN219108_c0_g1_i1	.	.	.	.	.	.	.	.	.	.	.	.
TRINITY_DN219126_c0_g1	TRINITY_DN219126_c0_g1_i1	HISZ_PSEFS^HISZ_PSEFS^Q:221-153,H:210-232^95.65%ID^E:9e-06^RecName: Full=ATP phosphoribosyltransferase regulatory subunit {ECO:0000255|HAMAP-Rule:MF_00125};^Bacteria; Proteobacteria; Gammaproteobacteria; Pseudomonadales; Pseudomonadaceae; Pseudomonas	.	.	.	.	.	.	.	COG3705^Required for the first step of histidine biosynthesis. May allow the feedback regulation of ATP phosphoribosyltransferase activity by histidine (By similarity)	KEGG:pfs:PFLU_0524`KO:K02502	GO:0005737^cellular_component^cytoplasm`GO:0000105^biological_process^histidine biosynthetic process	.
TRINITY_DN219174_c0_g1	TRINITY_DN219174_c0_g1_i1	.	.	.	.	.	.	.	.	.	.	.	.
TRINITY_DN219173_c0_g1	TRINITY_DN219173_c0_g1_i1	ANKF1_HUMAN^ANKF1_HUMAN^Q:125-1144,H:422-756^32.66%ID^E:1e-56^RecName: Full=Ankyrin repeat and fibronectin type-III domain-containing protein 1;^Eukaryota; Metazoa; Chordata; Craniata; Vertebrata; Euteleostomi; Mammalia; Eutheria; Euarchontoglires; Primates; Haplorrhini; Catarrhini; Hominidae; Homo	.	TRINITY_DN219173_c0_g1_i1.p1	2-2683[+]	ANKF1_HUMAN^ANKF1_HUMAN^Q:42-381,H:422-756^32.659%ID^E:5.86e-64^RecName: Full=Ankyrin repeat and fibronectin type-III domain-containing protein 1;^Eukaryota; Metazoa; Chordata; Craniata; Vertebrata; Euteleostomi; Mammalia; Eutheria; Euarchontoglires; Primates; Haplorrhini; Catarrhini; Hominidae; Homo	PF00788.23^RA^Ras association (RalGDS/AF-6) domain^796-876^E:0.00039	.	.	ENOG410XNUA^ankyrin-repeat and fibronectin type III domain containing 1	KEGG:hsa:162282	.	GO:0007165^biological_process^signal transduction
TRINITY_DN219159_c0_g1	TRINITY_DN219159_c0_g1_i1	.	.	.	.	.	.	.	.	.	.	.	.
TRINITY_DN219195_c0_g1	TRINITY_DN219195_c0_g1_i1	.	.	.	.	.	.	.	.	.	.	.	.
TRINITY_DN219182_c0_g1	TRINITY_DN219182_c0_g1_i1	DPOE1_ARATH^DPOE1_ARATH^Q:2-232,H:1493-1567^45.45%ID^E:1e-14^RecName: Full=DNA polymerase epsilon catalytic subunit A;^Eukaryota; Viridiplantae; Streptophyta; Embryophyta; Tracheophyta; Spermatophyta; Magnoliophyta; eudicotyledons; Gunneridae; Pentapetalae; rosids; malvids; Brassicales; Brassicaceae; Camelineae; Arabidopsis	.	.	.	.	.	.	.	COG0417^DNA polymerase	KEGG:ath:AT1G08260`KO:K02324	GO:0048046^cellular_component^apoplast`GO:0008622^cellular_component^epsilon DNA polymerase complex`GO:0051539^molecular_function^4 iron, 4 sulfur cluster binding`GO:0003677^molecular_function^DNA binding`GO:0003887^molecular_function^DNA-directed DNA polymerase activity`GO:0000166^molecular_function^nucleotide binding`GO:0008310^molecular_function^single-stranded DNA 3'-5' exodeoxyribonuclease a…	.
TRINITY_DN219116_c0_g1	TRINITY_DN219116_c0_g1_i1	CBID_PSEPW^CBID_PSEPW^Q:463-2,H:9-162^90.26%ID^E:9e-72^RecName: Full=Cobalt-precorrin-5B C(1)-methyltransferase {ECO:0000255|HAMAP-Rule:MF_00787};^Bacteria; Proteobacteria; Gammaproteobacteria; Pseudomonadales; Pseudomonadaceae; Pseudomonas	.	TRINITY_DN219116_c0_g1_i1.p1	2-463[-]	CBID_PSEPW^CBID_PSEPW^Q:1-154,H:9-162^90.26%ID^E:9.54e-93^RecName: Full=Cobalt-precorrin-5B C(1)-methyltransferase {ECO:0000255|HAMAP-Rule:MF_00787};^Bacteria; Proteobacteria; Gammaproteobacteria; Pseudomonadales; Pseudomonadaceae; Pseudomonas	PF01888.17^CbiD^CbiD^4-153^E:3.3e-43	.	.	COG1903^May catalyze the methylation of C-1 in cobalt-precorrin- 5 and the subsequent extrusion of acetic acid from the resulting intermediate to form cobalt-precorrin-6A (By similarity)	KEGG:ppw:PputW619_4621`KO:K02188	GO:0008168^molecular_function^methyltransferase activity`GO:0009236^biological_process^cobalamin biosynthetic process`GO:0046140^biological_process^corrin biosynthetic process	GO:0008168^molecular_function^methyltransferase activity`GO:0009236^biological_process^cobalamin biosynthetic process
TRINITY_DN219104_c0_g1	TRINITY_DN219104_c0_g1_i1	.	.	.	.	.	.	.	.	.	.	.	.
TRINITY_DN219123_c0_g1	TRINITY_DN219123_c0_g1_i1	PAXB1_MOUSE^PAXB1_MOUSE^Q:3-263,H:315-399^50.57%ID^E:4e-21^RecName: Full=PAX3- and PAX7-binding protein 1;^Eukaryota; Metazoa; Chordata; Craniata; Vertebrata; Euteleostomi; Mammalia; Eutheria; Euarchontoglires; Glires; Rodentia; Myomorpha; Muroidea; Muridae; Murinae; Mus; Mus	.	.	.	.	.	.	.	ENOG410YU43^GC-rich sequence DNA-binding factor	KEGG:mmu:67367`KO:K13211	GO:0005634^cellular_component^nucleus`GO:0001227^molecular_function^DNA-binding transcription repressor activity, RNA polymerase II-specific`GO:0000978^molecular_function^RNA polymerase II proximal promoter sequence-specific DNA binding`GO:0008134^molecular_function^transcription factor binding`GO:0007517^biological_process^muscle organ development`GO:0000122^biological_process^negative regulatio…	.
TRINITY_DN219151_c0_g1	TRINITY_DN219151_c0_g1_i1	.	.	.	.	.	.	.	.	.	.	.	.
TRINITY_DN219138_c0_g1	TRINITY_DN219138_c0_g1_i1	.	.	.	.	.	.	.	.	.	.	.	.
TRINITY_DN219194_c0_g1	TRINITY_DN219194_c0_g1_i1	.	.	.	.	.	.	.	.	.	.	.	.
TRINITY_DN219166_c0_g1	TRINITY_DN219166_c0_g1_i1	.	.	.	.	.	.	.	.	.	.	.	.
TRINITY_DN219179_c0_g1	TRINITY_DN219179_c0_g1_i1	.	.	.	.	.	.	.	.	.	.	.	.
TRINITY_DN219117_c0_g1	TRINITY_DN219117_c0_g1_i1	.	.	.	.	.	.	.	.	.	.	.	.
TRINITY_DN219161_c0_g1	TRINITY_DN219161_c0_g1_i1	AMAB2_GEOSE^AMAB2_GEOSE^Q:364-23,H:123-236^44.74%ID^E:3e-24^RecName: Full=N-carbamoyl-L-amino acid hydrolase {ECO:0000303|PubMed:7764340};^Bacteria; Firmicutes; Bacilli; Bacillales; Bacillaceae; Geobacillus	.	TRINITY_DN219161_c0_g1_i1.p3	2-364[-]	AMAB2_GEOSE^AMAB2_GEOSE^Q:1-114,H:123-236^44.737%ID^E:1.05e-24^RecName: Full=N-carbamoyl-L-amino acid hydrolase {ECO:0000303|PubMed:7764340};^Bacteria; Firmicutes; Bacilli; Bacillales; Bacillaceae; Geobacillus	.	.	.	.	.	GO:0050897^molecular_function^cobalt ion binding`GO:0016813^molecular_function^hydrolase activity, acting on carbon-nitrogen (but not peptide) bonds, in linear amidines`GO:0042802^molecular_function^identical protein binding`GO:0030145^molecular_function^manganese ion binding`GO:0050538^molecular_function^N-carbamoyl-L-amino-acid hydrolase activity	.
TRINITY_DN219175_c0_g1	TRINITY_DN219175_c0_g1_i1	RB18B_DANRE^RB18B_DANRE^Q:1-414,H:41-178^96.38%ID^E:4e-93^RecName: Full=Ras-related protein Rab-18-B;^Eukaryota; Metazoa; Chordata; Craniata; Vertebrata; Euteleostomi; Actinopterygii; Neopterygii; Teleostei; Ostariophysi; Cypriniformes; Cyprinidae; Danio	.	TRINITY_DN219175_c0_g1_i1.p1	1-501[+]	RB18B_DANRE^RB18B_DANRE^Q:1-165,H:41-204^87.273%ID^E:1.13e-102^RecName: Full=Ras-related protein Rab-18-B;^Eukaryota; Metazoa; Chordata; Craniata; Vertebrata; Euteleostomi; Actinopterygii; Neopterygii; Teleostei; Ostariophysi; Cypriniformes; Cyprinidae; Danio	PF00071.22^Ras^Ras family^1-130^E:2.9e-43`PF08477.13^Roc^Ras of Complex, Roc, domain of DAPkinase^1-86^E:5.1e-22`PF00025.21^Arf^ADP-ribosylation factor family^4-129^E:1.7e-13	.	.	ENOG410XPD0^Ras-related protein	KEGG:dre:445055`KO:K07910	GO:0005794^cellular_component^Golgi apparatus`GO:0005525^molecular_function^GTP binding`GO:0003924^molecular_function^GTPase activity`GO:0007420^biological_process^brain development`GO:0043009^biological_process^chordate embryonic development`GO:0001654^biological_process^eye development`GO:0006886^biological_process^intracellular protein transport`GO:0034389^biological_process^lipid droplet orga…	GO:0003924^molecular_function^GTPase activity`GO:0005525^molecular_function^GTP binding
TRINITY_DN219170_c0_g1	TRINITY_DN219170_c0_g1_i1	HRPA_ECOLI^HRPA_ECOLI^Q:348-4,H:397-516^57.5%ID^E:3e-39^RecName: Full=ATP-dependent RNA helicase HrpA;^Bacteria; Proteobacteria; Gammaproteobacteria; Enterobacterales; Enterobacteriaceae; Escherichia	.	TRINITY_DN219170_c0_g1_i1.p2	1-348[-]	HRPA_ECOLI^HRPA_ECOLI^Q:1-115,H:397-516^57.5%ID^E:1.89e-40^RecName: Full=ATP-dependent RNA helicase HrpA;^Bacteria; Proteobacteria; Gammaproteobacteria; Enterobacterales; Enterobacteriaceae; Escherichia	PF04408.23^HA2^Helicase associated domain (HA2)^71-115^E:1.7e-12	.	.	COG1643^helicase	KEGG:ecj:JW5905`KEGG:eco:b1413`KO:K03578	GO:0005524^molecular_function^ATP binding`GO:0034459^molecular_function^ATP-dependent 3'-5' RNA helicase activity`GO:0004004^molecular_function^ATP-dependent RNA helicase activity`GO:0004386^molecular_function^helicase activity`GO:0003676^molecular_function^nucleic acid binding`GO:0006397^biological_process^mRNA processing`GO:0009451^biological_process^RNA modification	GO:0004386^molecular_function^helicase activity
TRINITY_DN219109_c0_g1	TRINITY_DN219109_c0_g1_i1	.	.	.	.	.	.	.	.	.	.	.	.
TRINITY_DN219188_c0_g1	TRINITY_DN219188_c0_g1_i1	.	.	.	.	.	.	.	.	.	.	.	.
TRINITY_DN219164_c0_g1	TRINITY_DN219164_c0_g1_i1	.	.	.	.	.	.	.	.	.	.	.	.
TRINITY_DN219154_c0_g1	TRINITY_DN219154_c0_g1_i1	.	.	.	.	.	.	.	.	.	.	.	.
TRINITY_DN219193_c0_g1	TRINITY_DN219193_c0_g1_i1	.	.	.	.	.	.	.	.	.	.	.	.
TRINITY_DN219148_c0_g1	TRINITY_DN219148_c0_g1_i1	ENPP2_RAT^ENPP2_RAT^Q:2-631,H:620-828^53.08%ID^E:4e-76^RecName: Full=Ectonucleotide pyrophosphatase/phosphodiesterase family member 2;^Eukaryota; Metazoa; Chordata; Craniata; Vertebrata; Euteleostomi; Mammalia; Eutheria; Euarchontoglires; Glires; Rodentia; Myomorpha; Muroidea; Muridae; Murinae; Rattus	.	TRINITY_DN219148_c0_g1_i1.p1	2-631[+]	ENPP2_RAT^ENPP2_RAT^Q:1-210,H:620-828^53.081%ID^E:2.93e-77^RecName: Full=Ectonucleotide pyrophosphatase/phosphodiesterase family member 2;^Eukaryota; Metazoa; Chordata; Craniata; Vertebrata; Euteleostomi; Mammalia; Eutheria; Euarchontoglires; Glires; Rodentia; Myomorpha; Muroidea; Muridae; Murinae; Rattus	PF01223.23^Endonuclease_NS^DNA/RNA non-specific endonuclease^17-203^E:1.7e-07	.	.	.	KEGG:rno:84050`KO:K01122	GO:0005737^cellular_component^cytoplasm`GO:0005615^cellular_component^extracellular space`GO:0005794^cellular_component^Golgi apparatus`GO:0047391^molecular_function^alkylglycerophosphoethanolamine phosphodiesterase activity`GO:0005509^molecular_function^calcium ion binding`GO:0004622^molecular_function^lysophospholipase activity`GO:0003676^molecular_function^nucleic acid binding`GO:0004551^molec…	GO:0003676^molecular_function^nucleic acid binding`GO:0016787^molecular_function^hydrolase activity`GO:0046872^molecular_function^metal ion binding
TRINITY_DN219153_c0_g1	TRINITY_DN219153_c0_g1_i1	.	.	TRINITY_DN219153_c0_g1_i1.p2	255-680[-]	.	.	.	.	.	.	.	.
TRINITY_DN219112_c0_g1	TRINITY_DN219112_c0_g1_i1	CTL2A_DANRE^CTL2A_DANRE^Q:1-270,H:109-198^70%ID^E:4e-33^RecName: Full=CTD small phosphatase-like protein 2-A;^Eukaryota; Metazoa; Chordata; Craniata; Vertebrata; Euteleostomi; Actinopterygii; Neopterygii; Teleostei; Ostariophysi; Cypriniformes; Cyprinidae; Danio	.	TRINITY_DN219112_c0_g1_i1.p1	1-300[+]	CTL2A_DANRE^CTL2A_DANRE^Q:1-90,H:109-198^70%ID^E:9.21e-34^RecName: Full=CTD small phosphatase-like protein 2-A;^Eukaryota; Metazoa; Chordata; Craniata; Vertebrata; Euteleostomi; Actinopterygii; Neopterygii; Teleostei; Ostariophysi; Cypriniformes; Cyprinidae; Danio	.	.	.	COG5190^CTD (Carboxy-terminal domain, RNA polymerase II, polypeptide A)	KEGG:dre:558181`KO:K17616	GO:0004721^molecular_function^phosphoprotein phosphatase activity	.
TRINITY_DN219176_c0_g1	TRINITY_DN219176_c0_g1_i1	.	.	.	.	.	.	.	.	.	.	.	.
TRINITY_DN219139_c0_g1	TRINITY_DN219139_c0_g1_i1	.	.	.	.	.	.	.	.	.	.	.	.
TRINITY_DN219172_c0_g1	TRINITY_DN219172_c0_g1_i1	.	.	.	.	.	.	.	.	.	.	.	.
TRINITY_DN219113_c0_g1	TRINITY_DN219113_c0_g1_i1	.	.	.	.	.	.	.	.	.	.	.	.
TRINITY_DN219145_c0_g1	TRINITY_DN219145_c0_g1_i1	.	.	.	.	.	.	.	.	.	.	.	.
TRINITY_DN219114_c0_g1	TRINITY_DN219114_c0_g1_i1	.	.	.	.	.	.	.	.	.	.	.	.
TRINITY_DN219143_c0_g1	TRINITY_DN219143_c0_g1_i1	DEN5A_RAT^DEN5A_RAT^Q:4-255,H:857-940^96.43%ID^E:1e-48^RecName: Full=DENN domain-containing protein 5A;^Eukaryota; Metazoa; Chordata; Craniata; Vertebrata; Euteleostomi; Mammalia; Eutheria; Euarchontoglires; Glires; Rodentia; Myomorpha; Muroidea; Muridae; Murinae; Rattus	.	.	.	.	.	.	.	ENOG410XNYP^DENN MADD domain containing	KEGG:rno:308942`KO:K20164	GO:0005829^cellular_component^cytosol`GO:0000139^cellular_component^Golgi membrane`GO:0030904^cellular_component^retromer complex`GO:0005802^cellular_component^trans-Golgi network`GO:0017112^molecular_function^Rab guanyl-nucleotide exchange factor activity`GO:0010977^biological_process^negative regulation of neuron projection development`GO:0042147^biological_process^retrograde transport, endosom…	.
TRINITY_DN219124_c0_g1	TRINITY_DN219124_c0_g1_i1	SYNEM_MOUSE^SYNEM_MOUSE^Q:398-192,H:250-318^43.48%ID^E:4e-11^RecName: Full=Synemin {ECO:0000303|PubMed:15265691};^Eukaryota; Metazoa; Chordata; Craniata; Vertebrata; Euteleostomi; Mammalia; Eutheria; Euarchontoglires; Glires; Rodentia; Myomorpha; Muroidea; Muridae; Murinae; Mus; Mus	.	TRINITY_DN219124_c0_g1_i1.p1	3-398[-]	SYNEM_MOUSE^SYNEM_MOUSE^Q:1-69,H:250-318^43.478%ID^E:9.44e-12^RecName: Full=Synemin {ECO:0000303|PubMed:15265691};^Eukaryota; Metazoa; Chordata; Craniata; Vertebrata; Euteleostomi; Mammalia; Eutheria; Euarchontoglires; Glires; Rodentia; Myomorpha; Muroidea; Muridae; Murinae; Mus; Mus	PF00038.21^Filament^Intermediate filament protein^2-69^E:2e-12	.	.	ENOG4111GBF^Synemin, intermediate filament protein	KEGG:mmu:233335`KO:K10376	GO:0005912^cellular_component^adherens junction`GO:0043034^cellular_component^costamere`GO:0005882^cellular_component^intermediate filament`GO:0016020^cellular_component^membrane`GO:0060053^cellular_component^neurofilament cytoskeleton`GO:0042383^cellular_component^sarcolemma`GO:0030018^cellular_component^Z disc`GO:0019215^molecular_function^intermediate filament binding`GO:0030674^molecular_func…	.
TRINITY_DN219132_c0_g1	TRINITY_DN219132_c0_g1_i1	.	.	TRINITY_DN219132_c0_g1_i1.p1	226-537[-]	.	.	.	.	.	.	.	.
TRINITY_DN209073_c0_g1	TRINITY_DN209073_c0_g1_i1	.	.	.	.	.	.	.	.	.	.	.	.
TRINITY_DN209055_c0_g1	TRINITY_DN209055_c0_g1_i1	.	.	.	.	.	.	.	.	.	.	.	.
TRINITY_DN209079_c0_g1	TRINITY_DN209079_c0_g1_i1	.	.	.	.	.	.	.	.	.	.	.	.
TRINITY_DN209033_c0_g1	TRINITY_DN209033_c0_g1_i1	.	.	.	.	.	.	.	.	.	.	.	.
TRINITY_DN209067_c0_g1	TRINITY_DN209067_c0_g1_i1	.	.	.	.	.	.	.	.	.	.	.	.
TRINITY_DN209008_c0_g1	TRINITY_DN209008_c0_g1_i1	.	.	TRINITY_DN209008_c0_g1_i1.p1	24-440[-]	.	.	.	.	.	.	.	.
TRINITY_DN209082_c0_g1	TRINITY_DN209082_c0_g1_i1	.	.	.	.	.	.	.	.	.	.	.	.
TRINITY_DN209074_c0_g1	TRINITY_DN209074_c0_g1_i1	.	.	.	.	.	.	.	.	.	.	.	.
TRINITY_DN209085_c0_g1	TRINITY_DN209085_c0_g1_i1	.	.	.	.	.	.	.	.	.	.	.	.
TRINITY_DN209083_c0_g1	TRINITY_DN209083_c0_g1_i1	.	.	.	.	.	.	.	.	.	.	.	.
TRINITY_DN209012_c0_g1	TRINITY_DN209012_c0_g1_i1	.	.	.	.	.	.	.	.	.	.	.	.
TRINITY_DN209001_c0_g1	TRINITY_DN209001_c0_g1_i1	.	.	.	.	.	.	.	.	.	.	.	.
TRINITY_DN209058_c0_g1	TRINITY_DN209058_c0_g1_i1	.	.	.	.	.	.	.	.	.	.	.	.
TRINITY_DN209035_c0_g1	TRINITY_DN209035_c0_g1_i1	.	.	.	.	.	.	.	.	.	.	.	.
TRINITY_DN209047_c0_g1	TRINITY_DN209047_c0_g1_i1	.	.	.	.	.	.	.	.	.	.	.	.
TRINITY_DN209048_c0_g1	TRINITY_DN209048_c0_g1_i1	.	.	.	.	.	.	.	.	.	.	.	.
TRINITY_DN209078_c0_g1	TRINITY_DN209078_c0_g1_i1	FBX22_MOUSE^FBX22_MOUSE^Q:6-299,H:142-243^48.04%ID^E:9e-27^RecName: Full=F-box only protein 22;^Eukaryota; Metazoa; Chordata; Craniata; Vertebrata; Euteleostomi; Mammalia; Eutheria; Euarchontoglires; Glires; Rodentia; Myomorpha; Muroidea; Muridae; Murinae; Mus; Mus	.	TRINITY_DN209078_c0_g1_i1.p1	3-326[+]	FBX22_MOUSE^FBX22_MOUSE^Q:2-99,H:142-243^48.039%ID^E:3.15e-27^RecName: Full=F-box only protein 22;^Eukaryota; Metazoa; Chordata; Craniata; Vertebrata; Euteleostomi; Mammalia; Eutheria; Euarchontoglires; Glires; Rodentia; Myomorpha; Muroidea; Muridae; Murinae; Mus; Mus	.	.	.	ENOG4110X7S^F-box protein 22	KEGG:mmu:71999`KO:K10302	GO:0005737^cellular_component^cytoplasm`GO:0005634^cellular_component^nucleus`GO:0030018^cellular_component^Z disc`GO:0004842^molecular_function^ubiquitin-protein transferase activity`GO:0009267^biological_process^cellular response to starvation`GO:0006913^biological_process^nucleocytoplasmic transport`GO:0032436^biological_process^positive regulation of proteasomal ubiquitin-dependent protein ca…	.
TRINITY_DN209018_c0_g1	TRINITY_DN209018_c0_g1_i1	.	.	.	.	.	.	.	.	.	.	.	.
TRINITY_DN209077_c0_g1	TRINITY_DN209077_c0_g1_i1	NEP4_DROME^NEP4_DROME^Q:312-250,H:281-301^71.43%ID^E:0.0002^RecName: Full=Neprilysin-4 {ECO:0000303|PubMed:19880729};^Eukaryota; Metazoa; Ecdysozoa; Arthropoda; Hexapoda; Insecta; Pterygota; Neoptera; Holometabola; Diptera; Brachycera; Muscomorpha; Ephydroidea; Drosophilidae; Drosophila; Sophophora	.	.	.	.	.	.	.	COG3590^endothelin-converting enzyme	KEGG:dme:Dmel_CG4058`KO:K08635	GO:0005615^cellular_component^extracellular space`GO:0016021^cellular_component^integral component of membrane`GO:0005886^cellular_component^plasma membrane`GO:0016529^cellular_component^sarcoplasmic reticulum`GO:0004175^molecular_function^endopeptidase activity`GO:0046872^molecular_function^metal ion binding`GO:0004222^molecular_function^metalloendopeptidase activity`GO:0008237^molecular_functio…	.
TRINITY_DN209019_c0_g1	TRINITY_DN209019_c0_g1_i1	.	.	.	.	.	.	.	.	.	.	.	.
TRINITY_DN209002_c0_g1	TRINITY_DN209002_c0_g1_i1	.	.	.	.	.	.	.	.	.	.	.	.
TRINITY_DN209062_c0_g1	TRINITY_DN209062_c0_g1_i1	.	.	.	.	.	.	.	.	.	.	.	.
TRINITY_DN209022_c0_g1	TRINITY_DN209022_c0_g1_i1	.	.	.	.	.	.	.	.	.	.	.	.
TRINITY_DN209032_c0_g1	TRINITY_DN209032_c0_g1_i1	.	.	.	.	.	.	.	.	.	.	.	.
TRINITY_DN209094_c0_g1	TRINITY_DN209094_c0_g1_i1	MFTE_MYCTU^MFTE_MYCTU^Q:211-2,H:43-125^57.83%ID^E:4e-21^RecName: Full=Putative mycofactocin system creatinine amidohydrolase family protein MftE;^Bacteria; Actinobacteria; Corynebacteriales; Mycobacteriaceae; Mycobacterium; Mycobacterium tuberculosis complex	.	.	.	.	.	.	.	COG1402^K01470 creatinine amidohydrolase EC 3.5.2.10	KEGG:mtu:Rv0695	GO:0016811^molecular_function^hydrolase activity, acting on carbon-nitrogen (but not peptide) bonds, in linear amides`GO:0046872^molecular_function^metal ion binding`GO:0009231^biological_process^riboflavin biosynthetic process	.
TRINITY_DN209027_c0_g1	TRINITY_DN209027_c0_g1_i1	.	.	.	.	.	.	.	.	.	.	.	.
TRINITY_DN209006_c0_g1	TRINITY_DN209006_c0_g1_i1	.	.	TRINITY_DN209006_c0_g1_i1.p1	49-378[+]	.	.	.	.	.	.	.	.
TRINITY_DN209096_c0_g1	TRINITY_DN209096_c0_g1_i1	.	.	.	.	.	.	.	.	.	.	.	.
TRINITY_DN209053_c0_g1	TRINITY_DN209053_c0_g1_i1	.	.	.	.	.	.	.	.	.	.	.	.
TRINITY_DN209071_c0_g1	TRINITY_DN209071_c0_g1_i1	.	.	.	.	.	.	.	.	.	.	.	.
TRINITY_DN209072_c0_g1	TRINITY_DN209072_c0_g1_i1	.	.	.	.	.	.	.	.	.	.	.	.
TRINITY_DN209069_c0_g1	TRINITY_DN209069_c0_g1_i1	.	.	.	.	.	.	.	.	.	.	.	.
TRINITY_DN209013_c0_g1	TRINITY_DN209013_c0_g1_i1	SBT56_ARATH^SBT56_ARATH^Q:226-89,H:179-231^49.06%ID^E:6e-08^RecName: Full=Subtilisin-like protease SBT5.6 {ECO:0000303|PubMed:16193095};^Eukaryota; Viridiplantae; Streptophyta; Embryophyta; Tracheophyta; Spermatophyta; Magnoliophyta; eudicotyledons; Gunneridae; Pentapetalae; rosids; malvids; Brassicales; Brassicaceae; Camelineae; Arabidopsis	.	.	.	.	.	.	.	COG1404^peptidase (S8 and S53, subtilisin, kexin, sedolisin	KEGG:ath:AT5G45650	GO:0005576^cellular_component^extracellular region`GO:0004252^molecular_function^serine-type endopeptidase activity	.
TRINITY_DN209045_c0_g1	TRINITY_DN209045_c0_g1_i1	.	.	.	.	.	.	.	.	.	.	.	.
TRINITY_DN209070_c0_g1	TRINITY_DN209070_c0_g1_i1	.	.	.	.	.	.	.	.	.	.	.	.
TRINITY_DN209051_c0_g1	TRINITY_DN209051_c0_g1_i1	.	.	.	.	.	.	.	.	.	.	.	.
TRINITY_DN209015_c0_g1	TRINITY_DN209015_c0_g1_i1	.	.	.	.	.	.	.	.	.	.	.	.
TRINITY_DN209040_c0_g1	TRINITY_DN209040_c0_g1_i1	.	.	.	.	.	.	.	.	.	.	.	.
TRINITY_DN209025_c0_g1	TRINITY_DN209025_c0_g1_i1	.	.	.	.	.	.	.	.	.	.	.	.
TRINITY_DN209098_c0_g1	TRINITY_DN209098_c0_g1_i1	.	.	.	.	.	.	.	.	.	.	.	.
TRINITY_DN209029_c0_g1	TRINITY_DN209029_c0_g1_i1	.	.	.	.	.	.	.	.	.	.	.	.
TRINITY_DN209023_c0_g1	TRINITY_DN209023_c0_g1_i1	.	.	.	.	.	.	.	.	.	.	.	.
TRINITY_DN209007_c0_g1	TRINITY_DN209007_c0_g1_i1	.	.	.	.	.	.	.	.	.	.	.	.
TRINITY_DN209092_c0_g1	TRINITY_DN209092_c0_g1_i1	.	.	.	.	.	.	.	.	.	.	.	.
TRINITY_DN209016_c0_g1	TRINITY_DN209016_c0_g1_i1	.	.	.	.	.	.	.	.	.	.	.	.
TRINITY_DN209009_c0_g1	TRINITY_DN209009_c0_g1_i1	.	.	.	.	.	.	.	.	.	.	.	.
TRINITY_DN209044_c0_g1	TRINITY_DN209044_c0_g1_i1	.	.	.	.	.	.	.	.	.	.	.	.
TRINITY_DN209086_c0_g1	TRINITY_DN209086_c0_g1_i1	.	.	.	.	.	.	.	.	.	.	.	.
TRINITY_DN209063_c0_g1	TRINITY_DN209063_c0_g1_i1	.	.	.	.	.	.	.	.	.	.	.	.
TRINITY_DN209068_c0_g1	TRINITY_DN209068_c0_g1_i1	.	.	.	.	.	.	.	.	.	.	.	.
TRINITY_DN209064_c0_g1	TRINITY_DN209064_c0_g1_i1	.	.	.	.	.	.	.	.	.	.	.	.
TRINITY_DN209050_c0_g1	TRINITY_DN209050_c0_g1_i1	.	.	.	.	.	.	.	.	.	.	.	.
TRINITY_DN209090_c0_g1	TRINITY_DN209090_c0_g1_i1	.	.	.	.	.	.	.	.	.	.	.	.
TRINITY_DN209036_c0_g1	TRINITY_DN209036_c0_g1_i1	.	.	.	.	.	.	.	.	.	.	.	.
TRINITY_DN209046_c0_g1	TRINITY_DN209046_c0_g1_i1	.	.	.	.	.	.	.	.	.	.	.	.
TRINITY_DN209088_c0_g1	TRINITY_DN209088_c0_g1_i1	.	.	.	.	.	.	.	.	.	.	.	.
TRINITY_DN209010_c0_g1	TRINITY_DN209010_c0_g1_i1	XDH_CALVI^XDH_CALVI^Q:259-342,H:80-107^89.29%ID^E:4e-09^RecName: Full=Xanthine dehydrogenase;^Eukaryota; Metazoa; Ecdysozoa; Arthropoda; Hexapoda; Insecta; Pterygota; Neoptera; Holometabola; Diptera; Brachycera; Muscomorpha; Oestroidea; Calliphoridae; Calliphorinae; Calliphora	.	.	.	.	.	.	.	.	.	GO:0005777^cellular_component^peroxisome`GO:0051537^molecular_function^2 iron, 2 sulfur cluster binding`GO:0009055^molecular_function^electron transfer activity`GO:0071949^molecular_function^FAD binding`GO:0050660^molecular_function^flavin adenine dinucleotide binding`GO:0005506^molecular_function^iron ion binding`GO:0043546^molecular_function^molybdopterin cofactor binding`GO:0004854^molecular_f…	.
TRINITY_DN209010_c0_g1	TRINITY_DN209010_c0_g1_i2	XDH_CALVI^XDH_CALVI^Q:255-338,H:80-107^89.29%ID^E:4e-09^RecName: Full=Xanthine dehydrogenase;^Eukaryota; Metazoa; Ecdysozoa; Arthropoda; Hexapoda; Insecta; Pterygota; Neoptera; Holometabola; Diptera; Brachycera; Muscomorpha; Oestroidea; Calliphoridae; Calliphorinae; Calliphora	.	.	.	.	.	.	.	.	.	GO:0005777^cellular_component^peroxisome`GO:0051537^molecular_function^2 iron, 2 sulfur cluster binding`GO:0009055^molecular_function^electron transfer activity`GO:0071949^molecular_function^FAD binding`GO:0050660^molecular_function^flavin adenine dinucleotide binding`GO:0005506^molecular_function^iron ion binding`GO:0043546^molecular_function^molybdopterin cofactor binding`GO:0004854^molecular_f…	.
TRINITY_DN209075_c0_g1	TRINITY_DN209075_c0_g1_i1	.	.	.	.	.	.	.	.	.	.	.	.
TRINITY_DN209095_c0_g1	TRINITY_DN209095_c0_g1_i1	.	.	.	.	.	.	.	.	.	.	.	.
TRINITY_DN209052_c0_g1	TRINITY_DN209052_c0_g1_i1	.	.	.	.	.	.	.	.	.	.	.	.
TRINITY_DN209091_c0_g1	TRINITY_DN209091_c0_g1_i1	.	.	.	.	.	.	.	.	.	.	.	.
TRINITY_DN209097_c0_g1	TRINITY_DN209097_c0_g1_i1	METH_ECOLI^METH_ECOLI^Q:3-308,H:1117-1219^62.14%ID^E:5e-37^RecName: Full=Methionine synthase;^Bacteria; Proteobacteria; Gammaproteobacteria; Enterobacterales; Enterobacteriaceae; Escherichia	.	TRINITY_DN209097_c0_g1_i1.p3	3-308[+]	METH_ECOLI^METH_ECOLI^Q:1-102,H:1117-1219^62.136%ID^E:3.95e-38^RecName: Full=Methionine synthase;^Bacteria; Proteobacteria; Gammaproteobacteria; Enterobacterales; Enterobacteriaceae; Escherichia	PF02965.17^Met_synt_B12^Vitamin B12 dependent methionine synthase, activation domain^2-91^E:8.8e-43	.	.	COG0646^homocysteine S-methyltransferase activity`COG1410^methionine synthase	KEGG:ecj:JW3979`KEGG:eco:b4019`KO:K00548	GO:0005737^cellular_component^cytoplasm`GO:0005829^cellular_component^cytosol`GO:0031419^molecular_function^cobalamin binding`GO:0008705^molecular_function^methionine synthase activity`GO:0008276^molecular_function^protein methyltransferase activity`GO:0008270^molecular_function^zinc ion binding`GO:0050667^biological_process^homocysteine metabolic process`GO:0009086^biological_process^methionine …	GO:0008705^molecular_function^methionine synthase activity`GO:0009086^biological_process^methionine biosynthetic process
TRINITY_DN209003_c0_g1	TRINITY_DN209003_c0_g1_i1	.	.	.	.	.	.	.	.	.	.	.	.
TRINITY_DN209042_c0_g1	TRINITY_DN209042_c0_g1_i1	PCDA6_HUMAN^PCDA6_HUMAN^Q:5-214,H:230-299^45.71%ID^E:1e-13^RecName: Full=Protocadherin alpha-6;^Eukaryota; Metazoa; Chordata; Craniata; Vertebrata; Euteleostomi; Mammalia; Eutheria; Euarchontoglires; Primates; Haplorrhini; Catarrhini; Hominidae; Homo`PCDA6_HUMAN^PCDA6_HUMAN^Q:2-160,H:442-494^39.62%ID^E:0.0001^RecName: Full=Protocadherin alpha-6;^Eukaryota; Metazoa; Chordata; Craniata; Vertebrata;…	.	.	.	.	.	.	.	ENOG410XQHI^Cadherins are calcium dependent cell adhesion proteins (By similarity)	KEGG:hsa:56142`KO:K16493	GO:0005576^cellular_component^extracellular region`GO:0005887^cellular_component^integral component of plasma membrane`GO:0005509^molecular_function^calcium ion binding`GO:0007155^biological_process^cell adhesion`GO:0007156^biological_process^homophilic cell adhesion via plasma membrane adhesion molecules`GO:0007399^biological_process^nervous system development	.
TRINITY_DN209004_c0_g1	TRINITY_DN209004_c0_g1_i1	.	.	.	.	.	.	.	.	.	.	.	.
TRINITY_DN209017_c0_g1	TRINITY_DN209017_c0_g1_i1	.	.	.	.	.	.	.	.	.	.	.	.
TRINITY_DN209024_c0_g1	TRINITY_DN209024_c0_g1_i1	.	.	.	.	.	.	.	.	.	.	.	.
TRINITY_DN209038_c0_g1	TRINITY_DN209038_c0_g1_i1	.	.	.	.	.	.	.	.	.	.	.	.
TRINITY_DN209084_c0_g1	TRINITY_DN209084_c0_g1_i1	.	.	.	.	.	.	.	.	.	.	.	.
TRINITY_DN209011_c0_g1	TRINITY_DN209011_c0_g1_i1	.	.	.	.	.	.	.	.	.	.	.	.
TRINITY_DN209093_c0_g1	TRINITY_DN209093_c0_g1_i1	.	.	.	.	.	.	.	.	.	.	.	.
TRINITY_DN209043_c0_g1	TRINITY_DN209043_c0_g1_i1	.	.	.	.	.	.	.	.	.	.	.	.
TRINITY_DN209021_c0_g1	TRINITY_DN209021_c0_g1_i1	FLGK_SALTY^FLGK_SALTY^Q:13-159,H:502-550^53.06%ID^E:4e-07^RecName: Full=Flagellar hook-associated protein 1;^Bacteria; Proteobacteria; Gammaproteobacteria; Enterobacterales; Enterobacteriaceae; Salmonella	.	.	.	.	.	.	.	COG1256^ciliary or bacterial-type flagellar motility	KEGG:stm:STM1183`KO:K02396	GO:0009424^cellular_component^bacterial-type flagellum hook`GO:0005576^cellular_component^extracellular region`GO:0005198^molecular_function^structural molecule activity`GO:0044780^biological_process^bacterial-type flagellum assembly`GO:0071973^biological_process^bacterial-type flagellum-dependent cell motility	.
TRINITY_DN209028_c0_g1	TRINITY_DN209028_c0_g1_i1	SPTB2_HUMAN^SPTB2_HUMAN^Q:300-16,H:2267-2364^69.7%ID^E:2e-32^RecName: Full=Spectrin beta chain, non-erythrocytic 1;^Eukaryota; Metazoa; Chordata; Craniata; Vertebrata; Euteleostomi; Mammalia; Eutheria; Euarchontoglires; Primates; Haplorrhini; Catarrhini; Hominidae; Homo	.	.	.	.	.	.	.	COG5069^Microtubule associated monoxygenase, calponin and LIM domain containing	KEGG:hsa:6711`KO:K06115	GO:0030673^cellular_component^axolemma`GO:0032437^cellular_component^cuticular plate`GO:0005737^cellular_component^cytoplasm`GO:0005829^cellular_component^cytosol`GO:0070062^cellular_component^extracellular exosome`GO:0098978^cellular_component^glutamatergic synapse`GO:0031430^cellular_component^M band`GO:0005730^cellular_component^nucleolus`GO:0014069^cellular_component^postsynaptic density`GO:0…	.
TRINITY_DN209065_c0_g1	TRINITY_DN209065_c0_g1_i1	.	.	.	.	.	.	.	.	.	.	.	.
TRINITY_DN209031_c0_g1	TRINITY_DN209031_c0_g1_i1	.	.	.	.	.	.	.	.	.	.	.	.
TRINITY_DN209066_c0_g1	TRINITY_DN209066_c0_g1_i1	.	.	.	.	.	.	.	.	.	.	.	.
TRINITY_DN209037_c0_g1	TRINITY_DN209037_c0_g1_i1	.	.	.	.	.	.	.	.	.	.	.	.
TRINITY_DN209080_c0_g1	TRINITY_DN209080_c0_g1_i1	.	.	.	.	.	.	.	.	.	.	.	.
TRINITY_DN237488_c0_g1	TRINITY_DN237488_c0_g1_i1	.	.	.	.	.	.	.	.	.	.	.	.
TRINITY_DN237440_c0_g1	TRINITY_DN237440_c0_g1_i1	.	.	.	.	.	.	.	.	.	.	.	.
TRINITY_DN237498_c0_g1	TRINITY_DN237498_c0_g1_i1	.	.	.	.	.	.	.	.	.	.	.	.
TRINITY_DN237486_c0_g1	TRINITY_DN237486_c0_g1_i1	.	.	.	.	.	.	.	.	.	.	.	.
TRINITY_DN237445_c0_g1	TRINITY_DN237445_c0_g1_i1	.	.	.	.	.	.	.	.	.	.	.	.
TRINITY_DN237454_c0_g1	TRINITY_DN237454_c0_g1_i1	.	.	.	.	.	.	.	.	.	.	.	.
TRINITY_DN237443_c0_g1	TRINITY_DN237443_c0_g1_i1	.	.	.	.	.	.	.	.	.	.	.	.
TRINITY_DN237482_c0_g1	TRINITY_DN237482_c0_g1_i1	ACSA_BACSU^ACSA_BACSU^Q:23-229,H:427-495^47.83%ID^E:1e-15^RecName: Full=Acetyl-coenzyme A synthetase;^Bacteria; Firmicutes; Bacilli; Bacillales; Bacillaceae; Bacillus	.	.	.	.	.	.	.	COG0365^Catalyzes the conversion of acetate into acetyl-CoA (AcCoA), an essential intermediate at the junction of anabolic and catabolic pathways. AcsA undergoes a two-step reaction. In the first half reaction, AcsA combines acetate with ATP to form acetyl-adenylate (AcAMP) intermediate. In the second half reaction, it can then transfer the acetyl group from AcAMP to the sulfhydryl group of CoA, …	KEGG:bsu:BSU29680`KO:K01895	GO:0003987^molecular_function^acetate-CoA ligase activity`GO:0005524^molecular_function^ATP binding`GO:0046872^molecular_function^metal ion binding	.
TRINITY_DN237435_c0_g1	TRINITY_DN237435_c0_g1_i1	.	.	.	.	.	.	.	.	.	.	.	.
TRINITY_DN237426_c0_g1	TRINITY_DN237426_c0_g1_i1	.	.	TRINITY_DN237426_c0_g1_i1.p1	1-390[+]	.	.	.	.	.	.	.	.
TRINITY_DN237449_c0_g1	TRINITY_DN237449_c0_g1_i1	.	.	.	.	.	.	.	.	.	.	.	.
TRINITY_DN237427_c0_g1	TRINITY_DN237427_c0_g1_i1	.	.	.	.	.	.	.	.	.	.	.	.
TRINITY_DN237485_c0_g1	TRINITY_DN237485_c0_g1_i1	.	.	TRINITY_DN237485_c0_g1_i1.p3	2-313[-]	.	.	.	.	.	.	.	.
TRINITY_DN237447_c0_g1	TRINITY_DN237447_c0_g1_i1	CUT1A_ARATH^CUT1A_ARATH^Q:200-3,H:71-136^84.85%ID^E:8e-35^RecName: Full=Protein CURVATURE THYLAKOID 1A, chloroplastic;^Eukaryota; Viridiplantae; Streptophyta; Embryophyta; Tracheophyta; Spermatophyta; Magnoliophyta; eudicotyledons; Gunneridae; Pentapetalae; rosids; malvids; Brassicales; Brassicaceae; Camelineae; Arabidopsis	.	.	.	.	.	.	.	ENOG4111YWG^NA	KEGG:ath:AT4G01150	GO:0009507^cellular_component^chloroplast`GO:0009941^cellular_component^chloroplast envelope`GO:0009534^cellular_component^chloroplast thylakoid`GO:0009535^cellular_component^chloroplast thylakoid membrane`GO:0016021^cellular_component^integral component of membrane`GO:0010287^cellular_component^plastoglobule`GO:0009579^cellular_component^thylakoid	.
TRINITY_DN237444_c0_g1	TRINITY_DN237444_c0_g1_i1	.	.	.	.	.	.	.	.	.	.	.	.
TRINITY_DN237491_c0_g1	TRINITY_DN237491_c0_g1_i1	.	.	.	.	.	.	.	.	.	.	.	.
TRINITY_DN237431_c0_g1	TRINITY_DN237431_c0_g1_i1	.	.	.	.	.	.	.	.	.	.	.	.
TRINITY_DN237429_c0_g1	TRINITY_DN237429_c0_g1_i1	.	.	.	.	.	.	.	.	.	.	.	.
TRINITY_DN237410_c0_g1	TRINITY_DN237410_c0_g1_i1	.	.	.	.	.	.	.	.	.	.	.	.
TRINITY_DN237484_c0_g1	TRINITY_DN237484_c0_g1_i1	Y8J3_VIBVU^Y8J3_VIBVU^Q:59-292,H:31-108^56.41%ID^E:8e-23^RecName: Full=Uncharacterized response regulatory protein VV2_1193;^Bacteria; Proteobacteria; Gammaproteobacteria; Vibrionales; Vibrionaceae; Vibrio	.	TRINITY_DN237484_c0_g1_i1.p2	2-400[+]	ALGR_PSEAE^ALGR_PSEAE^Q:1-109,H:7-116^56.364%ID^E:1.49e-31^RecName: Full=Positive alginate biosynthesis regulatory protein;^Bacteria; Proteobacteria; Gammaproteobacteria; Pseudomonadales; Pseudomonadaceae; Pseudomonas	PF00072.24^Response_reg^Response regulator receiver domain^1-106^E:1.3e-25	.	.	COG3279^Regulator	KEGG:pae:PA5261`KO:K08083	GO:0032993^cellular_component^protein-DNA complex`GO:0001216^molecular_function^DNA-binding transcription activator activity`GO:0001217^molecular_function^DNA-binding transcription repressor activity`GO:0003677^molecular_function^DNA binding`GO:0043565^molecular_function^sequence-specific DNA binding`GO:0000976^molecular_function^transcription regulatory region sequence-specific DNA binding`GO:00…	GO:0000160^biological_process^phosphorelay signal transduction system
TRINITY_DN237496_c0_g1	TRINITY_DN237496_c0_g1_i1	AROK_THIDA^AROK_THIDA^Q:148-264,H:6-44^76.92%ID^E:2e-13^RecName: Full=Shikimate kinase {ECO:0000255|HAMAP-Rule:MF_00109};^Bacteria; Proteobacteria; Betaproteobacteria; Nitrosomonadales; Thiobacillaceae; Thiobacillus	.	.	.	.	.	.	.	COG0703^Catalyzes the specific phosphorylation of the 3-hydroxyl group of shikimic acid using ATP as a cosubstrate (By similarity)	KEGG:tbd:Tbd_0207`KO:K00891	GO:0005737^cellular_component^cytoplasm`GO:0005524^molecular_function^ATP binding`GO:0000287^molecular_function^magnesium ion binding`GO:0004765^molecular_function^shikimate kinase activity`GO:0009073^biological_process^aromatic amino acid family biosynthetic process`GO:0009423^biological_process^chorismate biosynthetic process	.
TRINITY_DN237478_c0_g1	TRINITY_DN237478_c0_g1_i1	.	.	.	.	.	.	.	.	.	.	.	.
TRINITY_DN237463_c0_g1	TRINITY_DN237463_c0_g1_i1	.	.	.	.	.	.	.	.	.	.	.	.
TRINITY_DN237474_c0_g1	TRINITY_DN237474_c0_g1_i1	.	.	.	.	.	.	.	.	.	.	.	.
TRINITY_DN237416_c0_g1	TRINITY_DN237416_c0_g1_i1	MURC_STRM5^MURC_STRM5^Q:294-1,H:139-236^100%ID^E:1e-48^RecName: Full=UDP-N-acetylmuramate--L-alanine ligase {ECO:0000255|HAMAP-Rule:MF_00046};^Bacteria; Proteobacteria; Gammaproteobacteria; Xanthomonadales; Xanthomonadaceae; Stenotrophomonas; Stenotrophomonas maltophilia group	.	TRINITY_DN237416_c0_g1_i1.p2	1-333[-]	MURC_STRMK^MURC_STRMK^Q:1-111,H:126-236^100%ID^E:5.5e-73^RecName: Full=UDP-N-acetylmuramate--L-alanine ligase {ECO:0000255|HAMAP-Rule:MF_00046};^Bacteria; Proteobacteria; Gammaproteobacteria; Xanthomonadales; Xanthomonadaceae; Stenotrophomonas; Stenotrophomonas maltophilia group	PF08245.12^Mur_ligase_M^Mur ligase middle domain^1-107^E:2.1e-11	.	.	COG0773^cell wall formation (By similarity)	KEGG:sml:Smlt0756`KO:K01924	GO:0005737^cellular_component^cytoplasm`GO:0005524^molecular_function^ATP binding`GO:0008763^molecular_function^UDP-N-acetylmuramate-L-alanine ligase activity`GO:0007049^biological_process^cell cycle`GO:0051301^biological_process^cell division`GO:0071555^biological_process^cell wall organization`GO:0009252^biological_process^peptidoglycan biosynthetic process`GO:0008360^biological_process^regulat…	GO:0005524^molecular_function^ATP binding`GO:0009058^biological_process^biosynthetic process
TRINITY_DN237466_c0_g1	TRINITY_DN237466_c0_g1_i1	.	.	.	.	.	.	.	.	.	.	.	.
TRINITY_DN237437_c0_g1	TRINITY_DN237437_c0_g1_i1	.	.	.	.	.	.	.	.	.	.	.	.
TRINITY_DN237408_c0_g1	TRINITY_DN237408_c0_g1_i1	.	.	.	.	.	.	.	.	.	.	.	.
TRINITY_DN237451_c0_g1	TRINITY_DN237451_c0_g1_i1	.	.	.	.	.	.	.	.	.	.	.	.
TRINITY_DN237403_c0_g1	TRINITY_DN237403_c0_g1_i1	.	.	.	.	.	.	.	.	.	.	.	.
TRINITY_DN237432_c0_g1	TRINITY_DN237432_c0_g1_i1	.	.	.	.	.	.	.	.	.	.	.	.
TRINITY_DN237500_c0_g1	TRINITY_DN237500_c0_g1_i1	.	.	.	.	.	.	.	.	.	.	.	.
TRINITY_DN237471_c0_g1	TRINITY_DN237471_c0_g1_i1	.	.	.	.	.	.	.	.	.	.	.	.
TRINITY_DN237493_c0_g1	TRINITY_DN237493_c0_g1_i1	.	.	.	.	.	.	.	.	.	.	.	.
TRINITY_DN237483_c0_g1	TRINITY_DN237483_c0_g1_i1	.	.	.	.	.	.	.	.	.	.	.	.
TRINITY_DN237458_c0_g1	TRINITY_DN237458_c0_g1_i1	.	.	.	.	.	.	.	.	.	.	.	.
TRINITY_DN237411_c0_g1	TRINITY_DN237411_c0_g1_i1	.	.	.	.	.	.	.	.	.	.	.	.
TRINITY_DN237490_c0_g1	TRINITY_DN237490_c0_g1_i1	.	.	.	.	.	.	.	.	.	.	.	.
TRINITY_DN237438_c0_g1	TRINITY_DN237438_c0_g1_i1	.	.	.	.	.	.	.	.	.	.	.	.
TRINITY_DN237413_c0_g1	TRINITY_DN237413_c0_g1_i1	.	.	.	.	.	.	.	.	.	.	.	.
TRINITY_DN237412_c0_g1	TRINITY_DN237412_c0_g1_i1	.	.	.	.	.	.	.	.	.	.	.	.
TRINITY_DN237453_c0_g1	TRINITY_DN237453_c0_g1_i1	DMOA_HYPSL^DMOA_HYPSL^Q:213-1,H:39-109^61.97%ID^E:6e-23^RecName: Full=Dimethyl-sulfide monooxygenase;^Bacteria; Proteobacteria; Alphaproteobacteria; Rhizobiales; Hyphomicrobiaceae; Hyphomicrobium	.	.	.	.	.	.	.	.	KEGG:ag:ADU77278`KO:K16967	GO:0018633^molecular_function^dimethyl sulfide monooxygenase activity	.
TRINITY_DN237487_c0_g1	TRINITY_DN237487_c0_g1_i1	.	.	.	.	.	.	.	.	.	.	.	.
TRINITY_DN237465_c0_g1	TRINITY_DN237465_c0_g1_i1	ATM1_USTMA^ATM1_USTMA^Q:268-2,H:326-414^77.53%ID^E:3e-42^RecName: Full=Iron-sulfur clusters transporter ATM1, mitochondrial;^Eukaryota; Fungi; Dikarya; Basidiomycota; Ustilaginomycotina; Ustilaginomycetes; Ustilaginales; Ustilaginaceae; Ustilago	.	.	.	.	.	.	.	.	KEGG:uma:UMAG_00597`KO:K05663	GO:0016021^cellular_component^integral component of membrane`GO:0005743^cellular_component^mitochondrial inner membrane`GO:0005524^molecular_function^ATP binding`GO:0042626^molecular_function^ATPase activity, coupled to transmembrane movement of substances`GO:0006879^biological_process^cellular iron ion homeostasis`GO:0006811^biological_process^ion transport	.
TRINITY_DN237476_c0_g1	TRINITY_DN237476_c0_g1_i1	.	.	.	.	.	.	.	.	.	.	.	.
TRINITY_DN237419_c0_g1	TRINITY_DN237419_c0_g1_i1	Y1317_METJA^Y1317_METJA^Q:311-3,H:25-126^38.32%ID^E:6e-11^RecName: Full=Uncharacterized MFS-type transporter MJ1317;^Archaea; Euryarchaeota; Methanomada group; Methanococci; Methanococcales; Methanocaldococcaceae; Methanocaldococcus	.	TRINITY_DN237419_c0_g1_i1.p1	3-311[-]	Y1317_METJA^Y1317_METJA^Q:1-103,H:25-126^38.318%ID^E:2.11e-11^RecName: Full=Uncharacterized MFS-type transporter MJ1317;^Archaea; Euryarchaeota; Methanomada group; Methanococci; Methanococcales; Methanocaldococcaceae; Methanocaldococcus	PF07690.16^MFS_1^Major Facilitator Superfamily^4-101^E:4.2e-10	.	.	COG0477^major facilitator Superfamily	KEGG:mja:MJ_1317	GO:0016021^cellular_component^integral component of membrane`GO:0005886^cellular_component^plasma membrane`GO:0055085^biological_process^transmembrane transport	GO:0055085^biological_process^transmembrane transport`GO:0016021^cellular_component^integral component of membrane
TRINITY_DN237473_c0_g1	TRINITY_DN237473_c0_g1_i1	ULK1_HUMAN^ULK1_HUMAN^Q:219-1,H:113-185^79.45%ID^E:9e-33^RecName: Full=Serine/threonine-protein kinase ULK1;^Eukaryota; Metazoa; Chordata; Craniata; Vertebrata; Euteleostomi; Mammalia; Eutheria; Euarchontoglires; Primates; Haplorrhini; Catarrhini; Hominidae; Homo	.	.	.	.	.	.	.	ENOG410XR01^Unc51-like kinase	KEGG:hsa:8408`KO:K21357	GO:1990316^cellular_component^Atg1/ULK1 kinase complex`GO:0005776^cellular_component^autophagosome`GO:0030424^cellular_component^axon`GO:0005737^cellular_component^cytoplasm`GO:0005829^cellular_component^cytosol`GO:0005789^cellular_component^endoplasmic reticulum membrane`GO:0097635^cellular_component^extrinsic component of autophagosome membrane`GO:0097629^cellular_component^extrinsic component …	.
TRINITY_DN237456_c0_g1	TRINITY_DN237456_c0_g1_i1	.	.	.	.	.	.	.	.	.	.	.	.
TRINITY_DN237461_c0_g1	TRINITY_DN237461_c0_g1_i1	.	.	.	.	.	.	.	.	.	.	.	.
TRINITY_DN237475_c0_g1	TRINITY_DN237475_c0_g1_i1	.	.	.	.	.	.	.	.	.	.	.	.
TRINITY_DN237436_c0_g1	TRINITY_DN237436_c0_g1_i1	.	.	.	.	.	.	.	.	.	.	.	.
TRINITY_DN237415_c0_g1	TRINITY_DN237415_c0_g1_i1	.	.	.	.	.	.	.	.	.	.	.	.
TRINITY_DN237457_c0_g1	TRINITY_DN237457_c0_g1_i1	.	.	.	.	.	.	.	.	.	.	.	.
TRINITY_DN237407_c0_g1	TRINITY_DN237407_c0_g1_i1	.	.	.	.	.	.	.	.	.	.	.	.
TRINITY_DN237409_c0_g1	TRINITY_DN237409_c0_g1_i1	.	.	.	.	.	.	.	.	.	.	.	.
TRINITY_DN237417_c0_g1	TRINITY_DN237417_c0_g1_i1	.	.	.	.	.	.	.	.	.	.	.	.
TRINITY_DN237421_c0_g1	TRINITY_DN237421_c0_g1_i1	ERF1_DROME^ERF1_DROME^Q:81-1,H:30-56^100%ID^E:1e-09^RecName: Full=Eukaryotic peptide chain release factor subunit 1;^Eukaryota; Metazoa; Ecdysozoa; Arthropoda; Hexapoda; Insecta; Pterygota; Neoptera; Holometabola; Diptera; Brachycera; Muscomorpha; Ephydroidea; Drosophilidae; Drosophila; Sophophora	.	.	.	.	.	.	.	COG1503^Peptide Chain Release Factor	KEGG:dme:Dmel_CG5605`KO:K03265	GO:0005829^cellular_component^cytosol`GO:0018444^cellular_component^translation release factor complex`GO:1990825^molecular_function^sequence-specific mRNA binding`GO:0016149^molecular_function^translation release factor activity, codon specific`GO:0002184^biological_process^cytoplasmic translational termination`GO:0006415^biological_process^translational termination	.
TRINITY_DN237455_c0_g1	TRINITY_DN237455_c0_g1_i1	.	.	.	.	.	.	.	.	.	.	.	.
TRINITY_DN237467_c0_g1	TRINITY_DN237467_c0_g1_i1	UBR4_HUMAN^UBR4_HUMAN^Q:215-6,H:3834-3901^91.43%ID^E:2e-30^RecName: Full=E3 ubiquitin-protein ligase UBR4;^Eukaryota; Metazoa; Chordata; Craniata; Vertebrata; Euteleostomi; Mammalia; Eutheria; Euarchontoglires; Primates; Haplorrhini; Catarrhini; Hominidae; Homo	.	.	.	.	.	.	.	ENOG410XPP8^Ubiquitin protein ligase E3 component n-recognin 4	KEGG:hsa:23352`KO:K10691	GO:0005813^cellular_component^centrosome`GO:0005829^cellular_component^cytosol`GO:0101003^cellular_component^ficolin-1-rich granule membrane`GO:0016021^cellular_component^integral component of membrane`GO:0016020^cellular_component^membrane`GO:0005654^cellular_component^nucleoplasm`GO:0005886^cellular_component^plasma membrane`GO:0035579^cellular_component^specific granule membrane`GO:0070821^cel…	.
TRINITY_DN237423_c0_g1	TRINITY_DN237423_c0_g1_i1	.	.	.	.	.	.	.	.	.	.	.	.
TRINITY_DN237479_c0_g1	TRINITY_DN237479_c0_g1_i1	.	.	.	.	.	.	.	.	.	.	.	.
TRINITY_DN237442_c0_g1	TRINITY_DN237442_c0_g1_i2	.	.	.	.	.	.	.	.	.	.	.	.
TRINITY_DN237405_c0_g1	TRINITY_DN237405_c0_g1_i1	CTR3_RAT^CTR3_RAT^Q:441-1,H:202-346^70.07%ID^E:1e-65^RecName: Full=Cationic amino acid transporter 3;^Eukaryota; Metazoa; Chordata; Craniata; Vertebrata; Euteleostomi; Mammalia; Eutheria; Euarchontoglires; Glires; Rodentia; Myomorpha; Muroidea; Muridae; Murinae; Rattus	.	.	.	.	.	.	.	COG0531^amino acid	KEGG:rno:29485`KO:K13865	GO:0016021^cellular_component^integral component of membrane`GO:0005886^cellular_component^plasma membrane`GO:0015181^molecular_function^arginine transmembrane transporter activity`GO:0015174^molecular_function^basic amino acid transmembrane transporter activity`GO:0015189^molecular_function^L-lysine transmembrane transporter activity`GO:0000064^molecular_function^L-ornithine transmembrane transp…	.
TRINITY_DN237434_c0_g1	TRINITY_DN237434_c0_g1_i1	TMTC4_HUMAN^TMTC4_HUMAN^Q:3-218,H:667-738^69.44%ID^E:3e-27^RecName: Full=Protein O-mannosyl-transferase TMTC4 {ECO:0000305};^Eukaryota; Metazoa; Chordata; Craniata; Vertebrata; Euteleostomi; Mammalia; Eutheria; Euarchontoglires; Primates; Haplorrhini; Catarrhini; Hominidae; Homo	.	.	.	.	.	.	.	ENOG410XP5Q^Transmembrane and tetratricopeptide repeat containing	KEGG:hsa:84899	GO:0016021^cellular_component^integral component of membrane`GO:0000030^molecular_function^mannosyltransferase activity`GO:0035269^biological_process^protein O-linked mannosylation	.
TRINITY_DN227863_c0_g1	TRINITY_DN227863_c0_g1_i1	.	.	.	.	.	.	.	.	.	.	.	.
TRINITY_DN227857_c0_g1	TRINITY_DN227857_c0_g1_i1	.	.	.	.	.	.	.	.	.	.	.	.
TRINITY_DN227809_c0_g1	TRINITY_DN227809_c0_g1_i1	.	.	TRINITY_DN227809_c0_g1_i1.p2	2-463[+]	.	.	.	.	.	.	.	.
TRINITY_DN227850_c0_g1	TRINITY_DN227850_c0_g1_i1	.	.	.	.	.	.	.	.	.	.	.	.
TRINITY_DN227839_c0_g1	TRINITY_DN227839_c0_g1_i1	.	.	.	.	.	.	.	.	.	.	.	.
TRINITY_DN227814_c0_g1	TRINITY_DN227814_c0_g1_i1	.	.	.	.	.	.	.	.	.	.	.	.
TRINITY_DN227841_c0_g1	TRINITY_DN227841_c0_g1_i1	.	.	.	.	.	.	.	.	.	.	.	.
TRINITY_DN227824_c0_g1	TRINITY_DN227824_c0_g1_i1	.	.	.	.	.	.	.	.	.	.	.	.
TRINITY_DN227873_c0_g1	TRINITY_DN227873_c0_g1_i1	.	.	.	.	.	.	.	.	.	.	.	.
TRINITY_DN227881_c0_g1	TRINITY_DN227881_c0_g1_i1	.	.	.	.	.	.	.	.	.	.	.	.
TRINITY_DN227845_c0_g1	TRINITY_DN227845_c0_g1_i1	.	.	.	.	.	.	.	.	.	.	.	.
TRINITY_DN227801_c0_g1	TRINITY_DN227801_c0_g1_i1	.	.	.	.	.	.	.	.	.	.	.	.
TRINITY_DN227877_c0_g1	TRINITY_DN227877_c0_g1_i1	.	.	.	.	.	.	.	.	.	.	.	.
TRINITY_DN227893_c0_g1	TRINITY_DN227893_c0_g1_i1	WIZ_HUMAN^WIZ_HUMAN^Q:290-135,H:1037-1088^61.54%ID^E:9e-15^RecName: Full=Protein Wiz;^Eukaryota; Metazoa; Chordata; Craniata; Vertebrata; Euteleostomi; Mammalia; Eutheria; Euarchontoglires; Primates; Haplorrhini; Catarrhini; Hominidae; Homo`WIZ_HUMAN^WIZ_HUMAN^Q:278-135,H:1225-1272^62.5%ID^E:6e-13^RecName: Full=Protein Wiz;^Eukaryota; Metazoa; Chordata; Craniata; Vertebrata; Euteleostomi; Mammali…	.	.	.	.	.	.	.	.	KEGG:hsa:58525	GO:0070062^cellular_component^extracellular exosome`GO:0030496^cellular_component^midbody`GO:0005654^cellular_component^nucleoplasm`GO:0005634^cellular_component^nucleus`GO:0003700^molecular_function^DNA-binding transcription factor activity`GO:0000981^molecular_function^DNA-binding transcription factor activity, RNA polymerase II-specific`GO:0046872^molecular_function^metal ion binding`GO:000367…	.
TRINITY_DN227828_c0_g1	TRINITY_DN227828_c0_g1_i1	.	.	.	.	.	.	.	.	.	.	.	.
TRINITY_DN227816_c0_g1	TRINITY_DN227816_c0_g1_i1	.	.	.	.	.	.	.	.	.	.	.	.
TRINITY_DN227892_c0_g1	TRINITY_DN227892_c0_g1_i1	.	.	.	.	.	.	.	.	.	.	.	.
TRINITY_DN227859_c0_g1	TRINITY_DN227859_c0_g1_i1	.	.	.	.	.	.	.	.	.	.	.	.
TRINITY_DN227812_c0_g1	TRINITY_DN227812_c0_g1_i1	.	.	TRINITY_DN227812_c0_g1_i1.p1	335-1453[-]	.	.	.	.	.	.	.	.
TRINITY_DN227817_c0_g1	TRINITY_DN227817_c0_g1_i1	.	.	.	.	.	.	.	.	.	.	.	.
TRINITY_DN227865_c0_g1	TRINITY_DN227865_c0_g1_i1	.	.	.	.	.	.	.	.	.	.	.	.
TRINITY_DN227811_c0_g1	TRINITY_DN227811_c0_g1_i1	.	.	.	.	.	.	.	.	.	.	.	.
TRINITY_DN227897_c0_g1	TRINITY_DN227897_c0_g1_i1	.	.	.	.	.	.	.	.	.	.	.	.
TRINITY_DN227813_c0_g1	TRINITY_DN227813_c0_g1_i1	Y647_HAEIN^Y647_HAEIN^Q:21-230,H:18-96^37.5%ID^E:2e-11^RecName: Full=Uncharacterized protein HI_0647;^Bacteria; Proteobacteria; Gammaproteobacteria; Pasteurellales; Pasteurellaceae; Haemophilus	.	.	.	.	.	.	.	COG1285^mgtC SapB transporter	KEGG:hin:HI0647`KO:K07507	GO:0016021^cellular_component^integral component of membrane`GO:0005886^cellular_component^plasma membrane	.
TRINITY_DN227806_c0_g1	TRINITY_DN227806_c0_g1_i1	MK10_HUMAN^MK10_HUMAN^Q:1-102,H:343-376^64.71%ID^E:8e-07^RecName: Full=Mitogen-activated protein kinase 10;^Eukaryota; Metazoa; Chordata; Craniata; Vertebrata; Euteleostomi; Mammalia; Eutheria; Euarchontoglires; Primates; Haplorrhini; Catarrhini; Hominidae; Homo	.	.	.	.	.	.	.	ENOG410XSHI^JUN kinase activity	KEGG:hsa:5602`KO:K04440	GO:0005737^cellular_component^cytoplasm`GO:0005829^cellular_component^cytosol`GO:0005739^cellular_component^mitochondrion`GO:0005654^cellular_component^nucleoplasm`GO:0005634^cellular_component^nucleus`GO:0005886^cellular_component^plasma membrane`GO:0005524^molecular_function^ATP binding`GO:0004705^molecular_function^JUN kinase activity`GO:0004707^molecular_function^MAP kinase activity`GO:000470…	.
TRINITY_DN227806_c0_g2	TRINITY_DN227806_c0_g2_i1	.	.	.	.	.	.	.	.	.	.	.	.
TRINITY_DN227890_c0_g1	TRINITY_DN227890_c0_g1_i1	.	.	.	.	.	.	.	.	.	.	.	.
TRINITY_DN227884_c0_g1	TRINITY_DN227884_c0_g1_i1	TRI62_HUMAN^TRI62_HUMAN^Q:568-8,H:236-422^85.03%ID^E:2e-116^RecName: Full=E3 ubiquitin-protein ligase TRIM62;^Eukaryota; Metazoa; Chordata; Craniata; Vertebrata; Euteleostomi; Mammalia; Eutheria; Euarchontoglires; Primates; Haplorrhini; Catarrhini; Hominidae; Homo	.	TRINITY_DN227884_c0_g1_i1.p1	2-568[-]	TRI62_HUMAN^TRI62_HUMAN^Q:1-187,H:236-422^85.027%ID^E:3.28e-118^RecName: Full=E3 ubiquitin-protein ligase TRIM62;^Eukaryota; Metazoa; Chordata; Craniata; Vertebrata; Euteleostomi; Mammalia; Eutheria; Euarchontoglires; Primates; Haplorrhini; Catarrhini; Hominidae; Homo	PF13765.6^PRY^SPRY-associated domain^62-111^E:5e-17`PF00622.28^SPRY^SPRY domain^116-188^E:1.3e-09	.	.	ENOG410XNZK^Tripartite motif containing 62	KEGG:hsa:55223`KO:K12030	GO:0005737^cellular_component^cytoplasm`GO:0005829^cellular_component^cytosol`GO:0004842^molecular_function^ubiquitin-protein transferase activity`GO:0008270^molecular_function^zinc ion binding`GO:0045087^biological_process^innate immune response`GO:0060333^biological_process^interferon-gamma-mediated signaling pathway`GO:0010719^biological_process^negative regulation of epithelial to mesenchymal…	GO:0005515^molecular_function^protein binding
TRINITY_DN227853_c0_g1	TRINITY_DN227853_c0_g1_i1	ENTP4_HUMAN^ENTP4_HUMAN^Q:358-2,H:215-333^86.55%ID^E:1e-69^RecName: Full=Ectonucleoside triphosphate diphosphohydrolase 4;^Eukaryota; Metazoa; Chordata; Craniata; Vertebrata; Euteleostomi; Mammalia; Eutheria; Euarchontoglires; Primates; Haplorrhini; Catarrhini; Hominidae; Homo	.	TRINITY_DN227853_c0_g1_i1.p1	2-361[-]	ENTP4_HUMAN^ENTP4_HUMAN^Q:2-120,H:215-333^86.555%ID^E:5.45e-71^RecName: Full=Ectonucleoside triphosphate diphosphohydrolase 4;^Eukaryota; Metazoa; Chordata; Craniata; Vertebrata; Euteleostomi; Mammalia; Eutheria; Euarchontoglires; Primates; Haplorrhini; Catarrhini; Hominidae; Homo	PF01150.17^GDA1_CD39^GDA1/CD39 (nucleoside phosphatase) family^1-120^E:1.8e-24	.	.	COG5371^Ectonucleoside triphosphate diphosphohydrolase	KEGG:hsa:9583`KO:K12305	GO:0031410^cellular_component^cytoplasmic vesicle`GO:0000139^cellular_component^Golgi membrane`GO:0097637^cellular_component^integral component of autophagosome membrane`GO:0030173^cellular_component^integral component of Golgi membrane`GO:0017110^molecular_function^nucleoside-diphosphatase activity`GO:0017111^molecular_function^nucleoside-triphosphatase activity`GO:0045134^molecular_function^uri…	GO:0016787^molecular_function^hydrolase activity
TRINITY_DN227851_c0_g1	TRINITY_DN227851_c0_g1_i1	.	.	.	.	.	.	.	.	.	.	.	.
TRINITY_DN227842_c0_g1	TRINITY_DN227842_c0_g1_i1	.	.	.	.	.	.	.	.	.	.	.	.
TRINITY_DN227847_c0_g1	TRINITY_DN227847_c0_g1_i1	.	.	.	.	.	.	.	.	.	.	.	.
TRINITY_DN227875_c0_g1	TRINITY_DN227875_c0_g1_i1	HUWE1_MOUSE^HUWE1_MOUSE^Q:115-393,H:3290-3357^62.37%ID^E:6e-26^RecName: Full=E3 ubiquitin-protein ligase HUWE1;^Eukaryota; Metazoa; Chordata; Craniata; Vertebrata; Euteleostomi; Mammalia; Eutheria; Euarchontoglires; Glires; Rodentia; Myomorpha; Muroidea; Muridae; Murinae; Mus; Mus	.	TRINITY_DN227875_c0_g1_i1.p1	1-447[+]	HUWE1_HUMAN^HUWE1_HUMAN^Q:18-132,H:3269-3358^65.217%ID^E:1.31e-43^RecName: Full=E3 ubiquitin-protein ligase HUWE1;^Eukaryota; Metazoa; Chordata; Craniata; Vertebrata; Euteleostomi; Mammalia; Eutheria; Euarchontoglires; Primates; Haplorrhini; Catarrhini; Hominidae; Homo	.	.	.	COG5021^ubiquitin protein ligase	KEGG:hsa:10075`KO:K10592	GO:0005737^cellular_component^cytoplasm`GO:0005829^cellular_component^cytosol`GO:0070062^cellular_component^extracellular exosome`GO:0005576^cellular_component^extracellular region`GO:1904813^cellular_component^ficolin-1-rich granule lumen`GO:0016020^cellular_component^membrane`GO:0005654^cellular_component^nucleoplasm`GO:0005634^cellular_component^nucleus`GO:0034774^cellular_component^secretory …	.
TRINITY_DN227867_c0_g1	TRINITY_DN227867_c0_g1_i1	.	.	.	.	.	.	.	.	.	.	.	.
TRINITY_DN227886_c0_g1	TRINITY_DN227886_c0_g1_i1	.	.	.	.	.	.	.	.	.	.	.	.
TRINITY_DN227887_c0_g1	TRINITY_DN227887_c0_g1_i1	.	.	.	.	.	.	.	.	.	.	.	.
TRINITY_DN227815_c0_g1	TRINITY_DN227815_c0_g1_i1	SOAT1_HUMAN^SOAT1_HUMAN^Q:2-583,H:335-529^61.54%ID^E:4e-69^RecName: Full=Sterol O-acyltransferase 1;^Eukaryota; Metazoa; Chordata; Craniata; Vertebrata; Euteleostomi; Mammalia; Eutheria; Euarchontoglires; Primates; Haplorrhini; Catarrhini; Hominidae; Homo	.	TRINITY_DN227815_c0_g1_i1.p2	107-583[-]	.	.	.	.	.	.	.	.
TRINITY_DN227840_c0_g1	TRINITY_DN227840_c0_g1_i1	.	.	.	.	.	.	.	.	.	.	.	.
TRINITY_DN227834_c0_g1	TRINITY_DN227834_c0_g1_i1	.	.	.	.	.	.	.	.	.	.	.	.
TRINITY_DN227830_c0_g1	TRINITY_DN227830_c0_g1_i1	FYNA_DANRE^FYNA_DANRE^Q:450-1,H:1-150^88.67%ID^E:3e-92^RecName: Full=Tyrosine-protein kinase fyna;^Eukaryota; Metazoa; Chordata; Craniata; Vertebrata; Euteleostomi; Actinopterygii; Neopterygii; Teleostei; Ostariophysi; Cypriniformes; Cyprinidae; Danio	.	TRINITY_DN227830_c0_g1_i1.p1	1-450[-]	FYNA_DANRE^FYNA_DANRE^Q:1-150,H:1-150^88.667%ID^E:1.95e-94^RecName: Full=Tyrosine-protein kinase fyna;^Eukaryota; Metazoa; Chordata; Craniata; Vertebrata; Euteleostomi; Actinopterygii; Neopterygii; Teleostei; Ostariophysi; Cypriniformes; Cyprinidae; Danio	PF07653.17^SH3_2^Variant SH3 domain^87-141^E:1.5e-10`PF00018.28^SH3_1^SH3 domain^88-135^E:1.2e-19`PF14604.6^SH3_9^Variant SH3 domain^89-139^E:8e-15	.	.	COG0515^Serine Threonine protein kinase	KEGG:dre:373872`KO:K05703	GO:0005829^cellular_component^cytosol`GO:0031234^cellular_component^extrinsic component of cytoplasmic side of plasma membrane`GO:0005634^cellular_component^nucleus`GO:0005524^molecular_function^ATP binding`GO:0046872^molecular_function^metal ion binding`GO:0004715^molecular_function^non-membrane spanning protein tyrosine kinase activity`GO:0004672^molecular_function^protein kinase activity`GO:00…	GO:0005515^molecular_function^protein binding
TRINITY_DN227896_c0_g1	TRINITY_DN227896_c0_g1_i1	ACEK_PSEPW^ACEK_PSEPW^Q:1-285,H:300-394^95.79%ID^E:7e-57^RecName: Full=Isocitrate dehydrogenase kinase/phosphatase {ECO:0000255|HAMAP-Rule:MF_00747};^Bacteria; Proteobacteria; Gammaproteobacteria; Pseudomonadales; Pseudomonadaceae; Pseudomonas	.	.	.	.	.	.	.	COG4579^Bifunctional enzyme which can phosphorylate or dephosphorylate isocitrate dehydrogenase (IDH) on a specific serine residue. This is a regulatory mechanism which enables bacteria to bypass the Krebs cycle via the glyoxylate shunt in response to the source of carbon. When bacteria are grown on glucose, IDH is fully active and unphosphorylated, but when grown on acetate or ethanol, the activ…	KEGG:ppw:PputW619_3866`KO:K00906	GO:0005737^cellular_component^cytoplasm`GO:0008772^molecular_function^[isocitrate dehydrogenase (NADP+)] kinase activity`GO:0005524^molecular_function^ATP binding`GO:0004721^molecular_function^phosphoprotein phosphatase activity`GO:0004674^molecular_function^protein serine/threonine kinase activity`GO:0006006^biological_process^glucose metabolic process`GO:0006097^biological_process^glyoxylate cy…	.
TRINITY_DN227864_c0_g1	TRINITY_DN227864_c0_g1_i1	.	.	.	.	.	.	.	.	.	.	.	.
TRINITY_DN227891_c0_g1	TRINITY_DN227891_c0_g1_i1	.	.	.	.	.	.	.	.	.	.	.	.
TRINITY_DN227849_c0_g1	TRINITY_DN227849_c0_g1_i1	.	.	.	.	.	.	.	.	.	.	.	.
TRINITY_DN227835_c0_g1	TRINITY_DN227835_c0_g1_i1	.	.	.	.	.	.	.	.	.	.	.	.
TRINITY_DN227821_c0_g1	TRINITY_DN227821_c0_g1_i1	.	.	.	.	.	.	.	.	.	.	.	.
TRINITY_DN227821_c0_g2	TRINITY_DN227821_c0_g2_i1	.	.	.	.	.	.	.	.	.	.	.	.
TRINITY_DN227821_c0_g2	TRINITY_DN227821_c0_g2_i2	.	.	.	.	.	.	.	.	.	.	.	.
TRINITY_DN227870_c0_g1	TRINITY_DN227870_c0_g1_i1	INSR_XENLA^INSR_XENLA^Q:2-286,H:1234-1328^73.68%ID^E:1e-42^RecName: Full=Insulin receptor;^Eukaryota; Metazoa; Chordata; Craniata; Vertebrata; Euteleostomi; Amphibia; Batrachia; Anura; Pipoidea; Pipidae; Xenopodinae; Xenopus; Xenopus	.	TRINITY_DN227870_c0_g1_i1.p1	2-331[+]	INSR_XENLA^INSR_XENLA^Q:1-95,H:1234-1328^73.684%ID^E:8.82e-44^RecName: Full=Insulin receptor;^Eukaryota; Metazoa; Chordata; Craniata; Vertebrata; Euteleostomi; Amphibia; Batrachia; Anura; Pipoidea; Pipidae; Xenopodinae; Xenopus; Xenopus	PF07714.17^Pkinase_Tyr^Protein tyrosine kinase^2-46^E:2.5e-10	.	.	.	KEGG:xla:398006`KO:K04527	GO:0005887^cellular_component^integral component of plasma membrane`GO:0016020^cellular_component^membrane`GO:0005886^cellular_component^plasma membrane`GO:0005524^molecular_function^ATP binding`GO:0043559^molecular_function^insulin binding`GO:0043560^molecular_function^insulin receptor substrate binding`GO:0005009^molecular_function^insulin-activated receptor activity`GO:0043548^molecular_functi…	GO:0004672^molecular_function^protein kinase activity`GO:0006468^biological_process^protein phosphorylation
TRINITY_DN227803_c0_g1	TRINITY_DN227803_c0_g1_i1	.	.	.	.	.	.	.	.	.	.	.	.
TRINITY_DN227823_c0_g1	TRINITY_DN227823_c0_g1_i1	.	.	.	.	.	.	.	.	.	.	.	.
TRINITY_DN227837_c0_g1	TRINITY_DN227837_c0_g1_i1	.	.	.	.	.	.	.	.	.	.	.	.
TRINITY_DN227882_c0_g1	TRINITY_DN227882_c0_g1_i1	.	.	.	.	.	.	.	.	.	.	.	.
TRINITY_DN227878_c0_g1	TRINITY_DN227878_c0_g1_i1	.	.	.	.	.	.	.	.	.	.	.	.
TRINITY_DN227885_c0_g1	TRINITY_DN227885_c0_g1_i1	PIG9_CLAP2^PIG9_CLAP2^Q:628-2,H:61-260^32.23%ID^E:4e-23^RecName: Full=Monoogygenase CPUR_05431 {ECO:0000303|PubMed:28955461};^Eukaryota; Fungi; Dikarya; Ascomycota; Pezizomycotina; Sordariomycetes; Hypocreomycetidae; Hypocreales; Clavicipitaceae; Claviceps	.	TRINITY_DN227885_c0_g1_i1.p2	2-631[-]	PIG9_CLAP2^PIG9_CLAP2^Q:2-210,H:61-260^32.227%ID^E:1.7e-23^RecName: Full=Monoogygenase CPUR_05431 {ECO:0000303|PubMed:28955461};^Eukaryota; Fungi; Dikarya; Ascomycota; Pezizomycotina; Sordariomycetes; Hypocreomycetidae; Hypocreales; Clavicipitaceae; Claviceps	PF01494.19^FAD_binding_3^FAD binding domain^1-156^E:1.3e-13	.	.	.	.	GO:0071949^molecular_function^FAD binding`GO:0004497^molecular_function^monooxygenase activity	GO:0071949^molecular_function^FAD binding
TRINITY_DN227805_c0_g1	TRINITY_DN227805_c0_g1_i1	ANR12_HUMAN^ANR12_HUMAN^Q:110-445,H:493-606^52.17%ID^E:4e-24^RecName: Full=Ankyrin repeat domain-containing protein 12;^Eukaryota; Metazoa; Chordata; Craniata; Vertebrata; Euteleostomi; Mammalia; Eutheria; Euarchontoglires; Primates; Haplorrhini; Catarrhini; Hominidae; Homo	.	TRINITY_DN227805_c0_g1_i1.p1	2-445[+]	ANR12_HUMAN^ANR12_HUMAN^Q:13-148,H:464-606^54.861%ID^E:7.21e-35^RecName: Full=Ankyrin repeat domain-containing protein 12;^Eukaryota; Metazoa; Chordata; Craniata; Vertebrata; Euteleostomi; Mammalia; Eutheria; Euarchontoglires; Primates; Haplorrhini; Catarrhini; Hominidae; Homo	.	.	.	ENOG4110UQU^ankyrin repeat domain	KEGG:hsa:23253`KO:K21436	GO:0005829^cellular_component^cytosol`GO:0005654^cellular_component^nucleoplasm	.
TRINITY_DN227810_c0_g1	TRINITY_DN227810_c0_g1_i1	PFPA1_ARATH^PFPA1_ARATH^Q:175-2,H:1-58^75.86%ID^E:2e-18^RecName: Full=Pyrophosphate--fructose 6-phosphate 1-phosphotransferase subunit alpha 1 {ECO:0000255|HAMAP-Rule:MF_03185};^Eukaryota; Viridiplantae; Streptophyta; Embryophyta; Tracheophyta; Spermatophyta; Magnoliophyta; eudicotyledons; Gunneridae; Pentapetalae; rosids; malvids; Brassicales; Brassicaceae; Camelineae; Arabidopsis	.	.	.	.	.	.	.	COG0205^phosphohexokinase	KEGG:ath:AT1G20950`KO:K00895	GO:0005829^cellular_component^cytosol`GO:0003872^molecular_function^6-phosphofructokinase activity`GO:0005524^molecular_function^ATP binding`GO:0047334^molecular_function^diphosphate-fructose-6-phosphate 1-phosphotransferase activity`GO:0046872^molecular_function^metal ion binding`GO:0015979^biological_process^photosynthesis`GO:0009750^biological_process^response to fructose`GO:0009749^biological…	.
TRINITY_DN227804_c0_g1	TRINITY_DN227804_c0_g1_i1	ARSG_MOUSE^ARSG_MOUSE^Q:239-12,H:301-376^67.11%ID^E:4e-32^RecName: Full=Arylsulfatase G;^Eukaryota; Metazoa; Chordata; Craniata; Vertebrata; Euteleostomi; Mammalia; Eutheria; Euarchontoglires; Glires; Rodentia; Myomorpha; Muroidea; Muridae; Murinae; Mus; Mus	.	.	.	.	.	.	.	COG3119^Sulfatase	KEGG:mmu:74008`KO:K12381	GO:0005783^cellular_component^endoplasmic reticulum`GO:0005615^cellular_component^extracellular space`GO:0005764^cellular_component^lysosome`GO:0004065^molecular_function^arylsulfatase activity`GO:0046872^molecular_function^metal ion binding`GO:0006790^biological_process^sulfur compound metabolic process	.
TRINITY_DN227899_c0_g1	TRINITY_DN227899_c0_g1_i1	.	.	.	.	.	.	.	.	.	.	.	.
TRINITY_DN227818_c0_g1	TRINITY_DN227818_c0_g1_i1	.	.	.	.	.	.	.	.	.	.	.	.
TRINITY_DN227888_c0_g1	TRINITY_DN227888_c0_g1_i1	RCLR_ECOLI^RCLR_ECOLI^Q:29-355,H:169-278^31.82%ID^E:6e-16^RecName: Full=RCS-specific HTH-type transcriptional activator RclR;^Bacteria; Proteobacteria; Gammaproteobacteria; Enterobacterales; Enterobacteriaceae; Escherichia	.	TRINITY_DN227888_c0_g1_i1.p2	2-370[+]	RCLR_ECOLI^RCLR_ECOLI^Q:10-118,H:169-278^31.818%ID^E:2.57e-16^RecName: Full=RCS-specific HTH-type transcriptional activator RclR;^Bacteria; Proteobacteria; Gammaproteobacteria; Enterobacterales; Enterobacteriaceae; Escherichia	PF12833.7^HTH_18^Helix-turn-helix domain^40-118^E:1.1e-19	.	.	COG2207^Transcriptional Regulator AraC Family	KEGG:ecj:JW0298`KEGG:eco:b0305`KO:K21746	GO:0001216^molecular_function^DNA-binding transcription activator activity`GO:0043565^molecular_function^sequence-specific DNA binding`GO:0045893^biological_process^positive regulation of transcription, DNA-templated`GO:0090347^biological_process^regulation of cellular organohalogen metabolic process`GO:0006351^biological_process^transcription, DNA-templated	GO:0003700^molecular_function^DNA-binding transcription factor activity`GO:0043565^molecular_function^sequence-specific DNA binding`GO:0006355^biological_process^regulation of transcription, DNA-templated
TRINITY_DN227846_c0_g1	TRINITY_DN227846_c0_g1_i1	.	.	.	.	.	.	.	.	.	.	.	.
TRINITY_DN227807_c0_g1	TRINITY_DN227807_c0_g1_i1	.	.	.	.	.	.	.	.	.	.	.	.
TRINITY_DN227889_c0_g1	TRINITY_DN227889_c0_g1_i1	.	.	.	.	.	.	.	.	.	.	.	.
TRINITY_DN227843_c0_g1	TRINITY_DN227843_c0_g1_i1	.	.	.	.	.	.	.	.	.	.	.	.
TRINITY_DN227854_c0_g1	TRINITY_DN227854_c0_g1_i1	MTG1_ICTPU^MTG1_ICTPU^Q:110-229,H:1-41^73.17%ID^E:1e-13^RecName: Full=Mitochondrial ribosome-associated GTPase 1;^Eukaryota; Metazoa; Chordata; Craniata; Vertebrata; Euteleostomi; Actinopterygii; Neopterygii; Teleostei; Ostariophysi; Siluriformes; Ictaluridae; Ictalurus	.	.	.	.	.	.	.	.	KEGG:ipu:100528095`KO:K19828	GO:0005743^cellular_component^mitochondrial inner membrane`GO:0005759^cellular_component^mitochondrial matrix`GO:0005761^cellular_component^mitochondrial ribosome`GO:0005525^molecular_function^GTP binding`GO:0006417^biological_process^regulation of translation	.
TRINITY_DN227900_c0_g1	TRINITY_DN227900_c0_g1_i1	.	.	.	.	.	.	.	.	.	.	.	.
TRINITY_DN227856_c0_g1	TRINITY_DN227856_c0_g1_i1	S12A2_MOUSE^S12A2_MOUSE^Q:2-232,H:767-843^74.03%ID^E:3e-36^RecName: Full=Solute carrier family 12 member 2;^Eukaryota; Metazoa; Chordata; Craniata; Vertebrata; Euteleostomi; Mammalia; Eutheria; Euarchontoglires; Glires; Rodentia; Myomorpha; Muroidea; Muridae; Murinae; Mus; Mus	.	.	.	.	.	.	.	COG0531^amino acid	KEGG:mmu:20496`KO:K10951	GO:0016324^cellular_component^apical plasma membrane`GO:0016323^cellular_component^basolateral plasma membrane`GO:0016021^cellular_component^integral component of membrane`GO:0005886^cellular_component^plasma membrane`GO:0008519^molecular_function^ammonium transmembrane transporter activity`GO:0015379^molecular_function^potassium:chloride symporter activity`GO:0019901^molecular_function^protein k…	.
TRINITY_DN227829_c0_g1	TRINITY_DN227829_c0_g1_i1	.	.	.	.	.	.	.	.	.	.	.	.
TRINITY_DN227848_c0_g1	TRINITY_DN227848_c0_g1_i1	FYCO1_HUMAN^FYCO1_HUMAN^Q:174-1,H:1322-1378^62.07%ID^E:4e-14^RecName: Full=FYVE and coiled-coil domain-containing protein 1;^Eukaryota; Metazoa; Chordata; Craniata; Vertebrata; Euteleostomi; Mammalia; Eutheria; Euarchontoglires; Primates; Haplorrhini; Catarrhini; Hominidae; Homo	.	.	.	.	.	.	.	ENOG410XPJK^Pleckstrin homology domain containing, family F (With FYVE domain) member	KEGG:hsa:79443`KO:K21954	GO:0005776^cellular_component^autophagosome`GO:0005794^cellular_component^Golgi apparatus`GO:0043231^cellular_component^intracellular membrane-bounded organelle`GO:0005770^cellular_component^late endosome`GO:0005764^cellular_component^lysosome`GO:0016020^cellular_component^membrane`GO:0046872^molecular_function^metal ion binding`GO:0072383^biological_process^plus-end-directed vesicle transport al…	.
TRINITY_DN227836_c0_g1	TRINITY_DN227836_c0_g1_i1	.	.	.	.	.	.	.	.	.	.	.	.
TRINITY_DN227819_c0_g1	TRINITY_DN227819_c0_g1_i1	.	.	.	.	.	.	.	.	.	.	.	.
TRINITY_DN227876_c0_g1	TRINITY_DN227876_c0_g1_i1	.	.	.	.	.	.	.	.	.	.	.	.
TRINITY_DN227831_c0_g1	TRINITY_DN227831_c0_g1_i1	.	.	.	.	.	.	.	.	.	.	.	.
TRINITY_DN227852_c0_g1	TRINITY_DN227852_c0_g1_i1	SADH_MYCTU^SADH_MYCTU^Q:638-66,H:9-200^34.87%ID^E:3e-31^RecName: Full=Putative oxidoreductase SadH;^Bacteria; Actinobacteria; Corynebacteriales; Mycobacteriaceae; Mycobacterium; Mycobacterium tuberculosis complex	.	TRINITY_DN227852_c0_g1_i1.p1	3-683[-]	SADH_MYCTU^SADH_MYCTU^Q:16-206,H:9-200^34.872%ID^E:1.62e-32^RecName: Full=Putative oxidoreductase SadH;^Bacteria; Actinobacteria; Corynebacteriales; Mycobacteriaceae; Mycobacterium; Mycobacterium tuberculosis complex	PF00106.25^adh_short^short chain dehydrogenase^16-202^E:2.7e-46`PF08659.10^KR^KR domain^16-177^E:1.5e-11`PF13561.6^adh_short_C2^Enoyl-(Acyl carrier protein) reductase^20-203^E:1.7e-40	.	.	ENOG410XQUW^short-chain dehydrogenase reductase	KEGG:mtu:Rv3085	GO:0016491^molecular_function^oxidoreductase activity`GO:0044119^biological_process^growth of symbiont in host cell`GO:0010447^biological_process^response to acidic pH	.
TRINITY_DN227880_c0_g1	TRINITY_DN227880_c0_g1_i1	.	.	.	.	.	.	.	.	.	.	.	.
TRINITY_DN227827_c0_g1	TRINITY_DN227827_c0_g1_i1	MRP5_RAT^MRP5_RAT^Q:3-290,H:1221-1315^80.21%ID^E:9e-34^RecName: Full=Multidrug resistance-associated protein 5;^Eukaryota; Metazoa; Chordata; Craniata; Vertebrata; Euteleostomi; Mammalia; Eutheria; Euarchontoglires; Glires; Rodentia; Myomorpha; Muroidea; Muridae; Murinae; Rattus	.	TRINITY_DN227827_c0_g1_i1.p1	3-305[+]	MRP5_HUMAN^MRP5_HUMAN^Q:1-96,H:1222-1316^80.208%ID^E:8.15e-46^RecName: Full=Multidrug resistance-associated protein 5;^Eukaryota; Metazoa; Chordata; Craniata; Vertebrata; Euteleostomi; Mammalia; Eutheria; Euarchontoglires; Primates; Haplorrhini; Catarrhini; Hominidae; Homo	PF00005.27^ABC_tran^ABC transporter^1-88^E:4.3e-14	.	.	COG1132^(ABC) transporter	KEGG:hsa:10057`KO:K05668	GO:0005887^cellular_component^integral component of plasma membrane`GO:0016020^cellular_component^membrane`GO:0005886^cellular_component^plasma membrane`GO:0005524^molecular_function^ATP binding`GO:0042626^molecular_function^ATPase activity, coupled to transmembrane movement of substances`GO:0043225^molecular_function^ATPase-coupled anion transmembrane transporter activity`GO:0008514^molecular_fu…	GO:0005524^molecular_function^ATP binding`GO:0016887^molecular_function^ATPase activity
TRINITY_DN227833_c0_g1	TRINITY_DN227833_c0_g1_i1	.	.	.	.	.	.	.	.	.	.	.	.
TRINITY_DN227826_c0_g1	TRINITY_DN227826_c0_g1_i1	.	.	.	.	.	.	.	.	.	.	.	.
TRINITY_DN227874_c0_g1	TRINITY_DN227874_c0_g1_i1	MDTC_ECOSE^MDTC_ECOSE^Q:427-95,H:776-886^53.15%ID^E:2e-28^RecName: Full=Multidrug resistance protein MdtC {ECO:0000255|HAMAP-Rule:MF_01424};^Bacteria; Proteobacteria; Gammaproteobacteria; Enterobacterales; Enterobacteriaceae; Escherichia	.	TRINITY_DN227874_c0_g1_i1.p1	2-463[-]	MDTC_SHIFL^MDTC_SHIFL^Q:13-154,H:772-913^55.634%ID^E:3.87e-41^RecName: Full=Multidrug resistance protein MdtC {ECO:0000255|HAMAP-Rule:MF_01424};^Bacteria; Proteobacteria; Gammaproteobacteria; Enterobacterales; Enterobacteriaceae; Shigella	PF00873.19^ACR_tran^AcrB/AcrD/AcrF family^2-154^E:9.7e-35	.	.	COG0841^acriflavin resistance protein	KEGG:sfl:SF2141`KEGG:sfx:S2266`KO:K07789	GO:0016021^cellular_component^integral component of membrane`GO:0005886^cellular_component^plasma membrane`GO:0022857^molecular_function^transmembrane transporter activity	GO:0022857^molecular_function^transmembrane transporter activity`GO:0055085^biological_process^transmembrane transport`GO:0016020^cellular_component^membrane
TRINITY_DN227872_c0_g1	TRINITY_DN227872_c0_g1_i1	.	.	.	.	.	.	.	.	.	.	.	.
TRINITY_DN227802_c0_g1	TRINITY_DN227802_c0_g1_i1	.	.	.	.	.	.	.	.	.	.	.	.
TRINITY_DN227869_c0_g1	TRINITY_DN227869_c0_g1_i1	.	.	.	.	.	.	.	.	.	.	.	.
TRINITY_DN227894_c0_g1	TRINITY_DN227894_c0_g1_i1	.	.	.	.	.	.	.	.	.	.	.	.
TRINITY_DN227838_c0_g1	TRINITY_DN227838_c0_g1_i1	.	.	.	.	.	.	.	.	.	.	.	.
TRINITY_DN227860_c0_g1	TRINITY_DN227860_c0_g1_i1	SOX8_TETNG^SOX8_TETNG^Q:2-316,H:82-186^98.1%ID^E:1e-68^RecName: Full=Transcription factor Sox-8;^Eukaryota; Metazoa; Chordata; Craniata; Vertebrata; Euteleostomi; Actinopterygii; Neopterygii; Teleostei; Neoteleostei; Acanthomorphata; Eupercaria; Tetraodontiformes; Tetradontoidea; Tetraodontidae; Tetraodon	.	TRINITY_DN227860_c0_g1_i1.p1	2-316[+]	SOX8_TETNG^SOX8_TETNG^Q:1-105,H:82-186^98.095%ID^E:4.99e-70^RecName: Full=Transcription factor Sox-8;^Eukaryota; Metazoa; Chordata; Craniata; Vertebrata; Euteleostomi; Actinopterygii; Neopterygii; Teleostei; Neoteleostei; Acanthomorphata; Eupercaria; Tetraodontiformes; Tetradontoidea; Tetraodontidae; Tetraodon	PF09011.10^HMG_box_2^HMG-box domain^16-86^E:3.4e-12`PF00505.19^HMG_box^HMG (high mobility group) box^19-87^E:2.9e-27	.	.	ENOG4111EG3^SRY (sex determining region Y)-box 8	KEGG:tng:GSTEN00018540G001`KO:K09270	GO:0005634^cellular_component^nucleus`GO:0003677^molecular_function^DNA binding`GO:0000981^molecular_function^DNA-binding transcription factor activity, RNA polymerase II-specific	.
TRINITY_DN234625_c0_g1	TRINITY_DN234625_c0_g1_i1	.	.	.	.	.	.	.	.	.	.	.	.
TRINITY_DN234642_c0_g1	TRINITY_DN234642_c0_g1_i1	.	.	.	.	.	.	.	.	.	.	.	.
TRINITY_DN234654_c0_g1	TRINITY_DN234654_c0_g1_i1	.	.	.	.	.	.	.	.	.	.	.	.
TRINITY_DN234638_c0_g1	TRINITY_DN234638_c0_g1_i1	.	.	.	.	.	.	.	.	.	.	.	.
TRINITY_DN234690_c0_g1	TRINITY_DN234690_c0_g1_i1	.	.	.	.	.	.	.	.	.	.	.	.
TRINITY_DN234663_c0_g1	TRINITY_DN234663_c0_g1_i1	.	.	.	.	.	.	.	.	.	.	.	.
TRINITY_DN234639_c0_g1	TRINITY_DN234639_c0_g1_i1	YCF52_GRATL^YCF52_GRATL^Q:245-12,H:60-139^28.05%ID^E:1e-06^RecName: Full=Uncharacterized N-acetyltransferase ycf52;^Eukaryota; Rhodophyta; Florideophyceae; Rhodymeniophycidae; Gracilariales; Gracilariaceae; Gracilaria	.	.	.	.	.	.	.	.	.	GO:0009507^cellular_component^chloroplast`GO:0016746^molecular_function^transferase activity, transferring acyl groups	.
TRINITY_DN234601_c0_g1	TRINITY_DN234601_c0_g1_i1	.	.	.	.	.	.	.	.	.	.	.	.
TRINITY_DN234610_c0_g1	TRINITY_DN234610_c0_g1_i1	.	.	.	.	.	.	.	.	.	.	.	.
TRINITY_DN234689_c0_g1	TRINITY_DN234689_c0_g1_i1	.	.	.	.	.	.	.	.	.	.	.	.
TRINITY_DN234641_c0_g1	TRINITY_DN234641_c0_g1_i1	.	.	.	.	.	.	.	.	.	.	.	.
TRINITY_DN234624_c0_g1	TRINITY_DN234624_c0_g1_i1	.	.	.	.	.	.	.	.	.	.	.	.
TRINITY_DN234636_c0_g1	TRINITY_DN234636_c0_g1_i1	.	.	.	.	.	.	.	.	.	.	.	.
TRINITY_DN234635_c0_g1	TRINITY_DN234635_c0_g1_i1	YRD6_CAEEL^YRD6_CAEEL^Q:290-12,H:435-529^42.11%ID^E:3e-19^RecName: Full=Uncharacterized protein K02A2.6;^Eukaryota; Metazoa; Ecdysozoa; Nematoda; Chromadorea; Rhabditida; Rhabditina; Rhabditomorpha; Rhabditoidea; Rhabditidae; Peloderinae; Caenorhabditis	.	.	.	.	.	.	.	.	.	GO:0003676^molecular_function^nucleic acid binding`GO:0008270^molecular_function^zinc ion binding`GO:0015074^biological_process^DNA integration	.
TRINITY_DN234687_c0_g1	TRINITY_DN234687_c0_g1_i1	HDDC2_DANRE^HDDC2_DANRE^Q:221-120,H:104-137^52.94%ID^E:0.0005^RecName: Full=HD domain-containing protein 2;^Eukaryota; Metazoa; Chordata; Craniata; Vertebrata; Euteleostomi; Actinopterygii; Neopterygii; Teleostei; Ostariophysi; Cypriniformes; Cyprinidae; Danio	.	.	.	.	.	.	.	COG1896^Metal Dependent Phosphohydrolase	KEGG:dre:554129`KO:K07023	GO:0002953^molecular_function^5'-deoxynucleotidase activity`GO:0006226^biological_process^dUMP biosynthetic process`GO:0010139^biological_process^pyrimidine deoxyribonucleotide salvage	.
TRINITY_DN234631_c0_g1	TRINITY_DN234631_c0_g1_i1	.	.	.	.	.	.	.	.	.	.	.	.
TRINITY_DN234655_c0_g1	TRINITY_DN234655_c0_g1_i1	.	.	.	.	.	.	.	.	.	.	.	.
TRINITY_DN234644_c0_g1	TRINITY_DN234644_c0_g1_i1	RLMJ_ECOLI^RLMJ_ECOLI^Q:313-2,H:2-105^57.69%ID^E:6e-39^RecName: Full=Ribosomal RNA large subunit methyltransferase J {ECO:0000255|HAMAP-Rule:MF_00934};^Bacteria; Proteobacteria; Gammaproteobacteria; Enterobacterales; Enterobacteriaceae; Escherichia	.	TRINITY_DN234644_c0_g1_i1.p2	2-325[-]	RLMJ_ECOLI^RLMJ_ECOLI^Q:5-108,H:2-105^57.692%ID^E:4.06e-40^RecName: Full=Ribosomal RNA large subunit methyltransferase J {ECO:0000255|HAMAP-Rule:MF_00934};^Bacteria; Proteobacteria; Gammaproteobacteria; Enterobacterales; Enterobacteriaceae; Escherichia	PF04378.13^RsmJ^Ribosomal RNA large subunit methyltransferase D, RlmJ^36-108^E:1.5e-27	.	.	COG2961^protein involved in catabolism of external DNA	KEGG:ecj:JW3466`KEGG:eco:b3499`KO:K07115	GO:0005829^cellular_component^cytosol`GO:0036307^molecular_function^23S rRNA (adenine(2030)-N(6))-methyltransferase activity`GO:0003723^molecular_function^RNA binding`GO:0008988^molecular_function^rRNA (adenine-N6-)-methyltransferase activity`GO:0015976^biological_process^carbon utilization`GO:0070475^biological_process^rRNA base methylation	GO:0008649^molecular_function^rRNA methyltransferase activity`GO:0070475^biological_process^rRNA base methylation
TRINITY_DN234676_c0_g1	TRINITY_DN234676_c0_g1_i1	.	.	.	.	.	.	.	.	.	.	.	.
TRINITY_DN234629_c0_g1	TRINITY_DN234629_c0_g1_i1	.	.	.	.	.	.	.	.	.	.	.	.
TRINITY_DN234616_c0_g1	TRINITY_DN234616_c0_g1_i1	RIBB_NEIMB^RIBB_NEIMB^Q:2-268,H:26-114^74.16%ID^E:1e-37^RecName: Full=3,4-dihydroxy-2-butanone 4-phosphate synthase;^Bacteria; Proteobacteria; Betaproteobacteria; Neisseriales; Neisseriaceae; Neisseria	.	.	.	.	.	.	.	COG0108^Catalyzes the conversion of D-ribulose 5-phosphate to formate and 3,4-dihydroxy-2-butanone 4-phosphate (By similarity)`COG0807^Catalyzes the conversion of D-ribulose 5-phosphate to formate and 3,4-dihydroxy-2-butanone 4-phosphate (By similarity)	KEGG:nme:NMB1256`KO:K14652	GO:0005829^cellular_component^cytosol`GO:0008686^molecular_function^3,4-dihydroxy-2-butanone-4-phosphate synthase activity`GO:0003935^molecular_function^GTP cyclohydrolase II activity`GO:0000287^molecular_function^magnesium ion binding`GO:0030145^molecular_function^manganese ion binding`GO:0009231^biological_process^riboflavin biosynthetic process	.
TRINITY_DN234683_c0_g1	TRINITY_DN234683_c0_g1_i1	.	.	.	.	.	.	.	.	.	.	.	.
TRINITY_DN234675_c0_g1	TRINITY_DN234675_c0_g1_i1	.	.	.	.	.	.	.	.	.	.	.	.
TRINITY_DN234649_c0_g1	TRINITY_DN234649_c0_g1_i2	.	.	.	.	.	.	.	.	.	.	.	.
TRINITY_DN234614_c0_g1	TRINITY_DN234614_c0_g1_i1	.	.	.	.	.	.	.	.	.	.	.	.
TRINITY_DN234658_c0_g1	TRINITY_DN234658_c0_g1_i1	.	.	.	.	.	.	.	.	.	.	.	.
TRINITY_DN234684_c0_g1	TRINITY_DN234684_c0_g1_i1	.	.	.	.	.	.	.	.	.	.	.	.
TRINITY_DN234632_c0_g1	TRINITY_DN234632_c0_g1_i1	.	.	.	.	.	.	.	.	.	.	.	.
TRINITY_DN234692_c0_g1	TRINITY_DN234692_c0_g1_i1	U2QL1_DROME^U2QL1_DROME^Q:5-94,H:204-233^76.67%ID^E:2e-09^RecName: Full=Ubiquitin-conjugating enzyme E2Q-like protein CG4502;^Eukaryota; Metazoa; Ecdysozoa; Arthropoda; Hexapoda; Insecta; Pterygota; Neoptera; Holometabola; Diptera; Brachycera; Muscomorpha; Ephydroidea; Drosophilidae; Drosophila; Sophophora	.	.	.	.	.	.	.	ENOG410XRET^ubiquitin-conjugating enzyme	KEGG:dme:Dmel_CG4502`KO:K10582	GO:0005524^molecular_function^ATP binding`GO:0061631^molecular_function^ubiquitin conjugating enzyme activity	.
TRINITY_DN234657_c0_g1	TRINITY_DN234657_c0_g1_i1	.	.	.	.	.	.	.	.	.	.	.	.
TRINITY_DN234671_c0_g1	TRINITY_DN234671_c0_g1_i1	MSBA_ACIAD^MSBA_ACIAD^Q:2-454,H:175-325^77.48%ID^E:6e-82^RecName: Full=Lipid A export ATP-binding/permease protein MsbA {ECO:0000255|HAMAP-Rule:MF_01703};^Bacteria; Proteobacteria; Gammaproteobacteria; Pseudomonadales; Moraxellaceae; Acinetobacter	.	TRINITY_DN234671_c0_g1_i1.p1	59-460[+]	MSBA_ACIAD^MSBA_ACIAD^Q:1-132,H:194-325^75.758%ID^E:3.11e-71^RecName: Full=Lipid A export ATP-binding/permease protein MsbA {ECO:0000255|HAMAP-Rule:MF_01703};^Bacteria; Proteobacteria; Gammaproteobacteria; Pseudomonadales; Moraxellaceae; Acinetobacter	PF00664.23^ABC_membrane^ABC transporter transmembrane region^2-98^E:1.8e-16	.	.	COG1132^(ABC) transporter	KEGG:aci:ACIAD2365`KO:K11085	GO:0016021^cellular_component^integral component of membrane`GO:0005886^cellular_component^plasma membrane`GO:0005524^molecular_function^ATP binding`GO:0034040^molecular_function^lipid-transporting ATPase activity	GO:0005524^molecular_function^ATP binding`GO:0042626^molecular_function^ATPase activity, coupled to transmembrane movement of substances`GO:0055085^biological_process^transmembrane transport`GO:0016021^cellular_component^integral component of membrane
TRINITY_DN234668_c0_g1	TRINITY_DN234668_c0_g1_i1	.	.	.	.	.	.	.	.	.	.	.	.
TRINITY_DN234611_c0_g1	TRINITY_DN234611_c0_g1_i1	.	.	.	.	.	.	.	.	.	.	.	.
TRINITY_DN234605_c0_g1	TRINITY_DN234605_c0_g1_i1	.	.	.	.	.	.	.	.	.	.	.	.
TRINITY_DN234607_c0_g1	TRINITY_DN234607_c0_g1_i1	.	.	.	.	.	.	.	.	.	.	.	.
TRINITY_DN234677_c0_g1	TRINITY_DN234677_c0_g1_i1	.	.	.	.	.	.	.	.	.	.	.	.
TRINITY_DN234686_c0_g1	TRINITY_DN234686_c0_g1_i1	.	.	TRINITY_DN234686_c0_g1_i1.p1	1-336[+]	.	.	.	.	.	.	.	.
TRINITY_DN234602_c0_g1	TRINITY_DN234602_c0_g1_i1	.	.	.	.	.	.	.	.	.	.	.	.
TRINITY_DN234656_c0_g1	TRINITY_DN234656_c0_g1_i1	.	.	.	.	.	.	.	.	.	.	.	.
TRINITY_DN234699_c0_g1	TRINITY_DN234699_c0_g1_i1	.	.	.	.	.	.	.	.	.	.	.	.
TRINITY_DN234628_c0_g1	TRINITY_DN234628_c0_g1_i1	.	.	.	.	.	.	.	.	.	.	.	.
TRINITY_DN234666_c0_g1	TRINITY_DN234666_c0_g1_i1	.	.	.	.	.	.	.	.	.	.	.	.
TRINITY_DN234615_c0_g1	TRINITY_DN234615_c0_g1_i1	SC4AB_DANRE^SC4AB_DANRE^Q:248-6,H:305-385^55.56%ID^E:5e-32^RecName: Full=Sodium channel protein type 4 subunit alpha B;^Eukaryota; Metazoa; Chordata; Craniata; Vertebrata; Euteleostomi; Actinopterygii; Neopterygii; Teleostei; Ostariophysi; Cypriniformes; Cyprinidae; Danio	.	.	.	.	.	.	.	ENOG410XNP6^Calcium channel	KEGG:dre:564977`KO:K04837	GO:0030424^cellular_component^axon`GO:0005886^cellular_component^plasma membrane`GO:0001518^cellular_component^voltage-gated sodium channel complex`GO:0005244^molecular_function^voltage-gated ion channel activity`GO:0005248^molecular_function^voltage-gated sodium channel activity`GO:0086010^biological_process^membrane depolarization during action potential`GO:0019228^biological_process^neuronal a…	.
TRINITY_DN234617_c0_g1	TRINITY_DN234617_c0_g1_i1	RTBS_DROME^RTBS_DROME^Q:138-365,H:744-822^30%ID^E:0.0002^RecName: Full=Probable RNA-directed DNA polymerase from transposon BS;^Eukaryota; Metazoa; Ecdysozoa; Arthropoda; Hexapoda; Insecta; Pterygota; Neoptera; Holometabola; Diptera; Brachycera; Muscomorpha; Ephydroidea; Drosophilidae; Drosophila; Sophophora	.	.	.	.	.	.	.	.	.	GO:0003964^molecular_function^RNA-directed DNA polymerase activity`GO:0006313^biological_process^transposition, DNA-mediated	.
TRINITY_DN234603_c0_g1	TRINITY_DN234603_c0_g1_i1	.	.	.	.	.	.	.	.	.	.	.	.
TRINITY_DN234662_c0_g1	TRINITY_DN234662_c0_g1_i1	BAUR_PSEAE^BAUR_PSEAE^Q:150-467,H:166-270^36.7%ID^E:5e-11^RecName: Full=HTH-type transcriptional activator BauR;^Bacteria; Proteobacteria; Gammaproteobacteria; Pseudomonadales; Pseudomonadaceae; Pseudomonas	.	TRINITY_DN234662_c0_g1_i1.p1	3-470[+]	BAUR_PSEAE^BAUR_PSEAE^Q:8-155,H:122-270^29.801%ID^E:2.94e-14^RecName: Full=HTH-type transcriptional activator BauR;^Bacteria; Proteobacteria; Gammaproteobacteria; Pseudomonadales; Pseudomonadaceae; Pseudomonas	PF03466.20^LysR_substrate^LysR substrate binding domain^12-152^E:3.6e-18	.	.	COG0583^Transcriptional regulator	KEGG:pae:PA0133`KO:K21699	GO:0003677^molecular_function^DNA binding`GO:0003700^molecular_function^DNA-binding transcription factor activity`GO:0009896^biological_process^positive regulation of catabolic process	.
TRINITY_DN234637_c0_g1	TRINITY_DN234637_c0_g1_i1	.	.	TRINITY_DN234637_c0_g1_i1.p1	3-326[-]	.	.	.	.	.	.	.	.
TRINITY_DN234647_c0_g1	TRINITY_DN234647_c0_g1_i1	.	.	.	.	.	.	.	.	.	.	.	.
TRINITY_DN234694_c0_g1	TRINITY_DN234694_c0_g1_i1	.	.	.	.	.	.	.	.	.	.	.	.
TRINITY_DN234646_c0_g1	TRINITY_DN234646_c0_g1_i1	.	.	.	.	.	.	.	.	.	.	.	.
TRINITY_DN234609_c0_g1	TRINITY_DN234609_c0_g1_i1	.	.	TRINITY_DN234609_c0_g1_i1.p3	3-359[+]	.	PF09299.11^Mu-transpos_C^Mu transposase, C-terminal^1-32^E:2.7e-06	.	.	.	.	.	.
TRINITY_DN234640_c0_g1	TRINITY_DN234640_c0_g1_i1	MASZ_PSEPK^MASZ_PSEPK^Q:204-1,H:108-175^98.53%ID^E:3e-29^RecName: Full=Malate synthase G {ECO:0000255|HAMAP-Rule:MF_00641};^Bacteria; Proteobacteria; Gammaproteobacteria; Pseudomonadales; Pseudomonadaceae; Pseudomonas	.	.	.	.	.	.	.	COG2225^malate synthase	KEGG:ppu:PP_0356`KO:K01638	GO:0005737^cellular_component^cytoplasm`GO:0004474^molecular_function^malate synthase activity`GO:0046872^molecular_function^metal ion binding`GO:0006097^biological_process^glyoxylate cycle`GO:0006099^biological_process^tricarboxylic acid cycle	.
TRINITY_DN234627_c0_g1	TRINITY_DN234627_c0_g1_i1	.	.	.	.	.	.	.	.	.	.	.	.
TRINITY_DN234679_c0_g1	TRINITY_DN234679_c0_g1_i1	.	.	.	.	.	.	.	.	.	.	.	.
TRINITY_DN234606_c0_g1	TRINITY_DN234606_c0_g1_i1	.	.	.	.	.	.	.	.	.	.	.	.
TRINITY_DN234698_c0_g1	TRINITY_DN234698_c0_g1_i1	.	.	.	.	.	.	.	.	.	.	.	.
TRINITY_DN234674_c0_g1	TRINITY_DN234674_c0_g1_i1	EXBB_PSEPU^EXBB_PSEPU^Q:451-561,H:89-125^89.19%ID^E:1e-14^RecName: Full=Biopolymer transport protein ExbB;^Bacteria; Proteobacteria; Gammaproteobacteria; Pseudomonadales; Pseudomonadaceae; Pseudomonas`EXBB_PSEPU^EXBB_PSEPU^Q:217-315,H:1-33^100%ID^E:1e-12^RecName: Full=Biopolymer transport protein ExbB;^Bacteria; Proteobacteria; Gammaproteobacteria; Pseudomonadales; Pseudomonadaceae; Pseudomonas	.	TRINITY_DN234674_c0_g1_i1.p2	217-561[+]	EXBB_PSEPU^EXBB_PSEPU^Q:1-115,H:1-125^73.6%ID^E:1.62e-38^RecName: Full=Biopolymer transport protein ExbB;^Bacteria; Proteobacteria; Gammaproteobacteria; Pseudomonadales; Pseudomonadaceae; Pseudomonas	.	sigP:1^34^0.826^YES	.	.	.	GO:0016021^cellular_component^integral component of membrane`GO:0005886^cellular_component^plasma membrane`GO:0022857^molecular_function^transmembrane transporter activity`GO:0015031^biological_process^protein transport	.
TRINITY_DN234634_c0_g1	TRINITY_DN234634_c0_g1_i1	CHDM_DROME^CHDM_DROME^Q:56-3,H:439-456^83.33%ID^E:0.0001^RecName: Full=Chromodomain-helicase-DNA-binding protein Mi-2 homolog;^Eukaryota; Metazoa; Ecdysozoa; Arthropoda; Hexapoda; Insecta; Pterygota; Neoptera; Holometabola; Diptera; Brachycera; Muscomorpha; Ephydroidea; Drosophilidae; Drosophila; Sophophora	.	.	.	.	.	.	.	COG0553^helicase	KEGG:dme:Dmel_CG8103`KO:K11643	GO:0005829^cellular_component^cytosol`GO:0005634^cellular_component^nucleus`GO:0016581^cellular_component^NuRD complex`GO:0005700^cellular_component^polytene chromosome`GO:0035327^cellular_component^transcriptionally active chromatin`GO:0005524^molecular_function^ATP binding`GO:0016887^molecular_function^ATPase activity`GO:0003682^molecular_function^chromatin binding`GO:0003677^molecular_function…	.
TRINITY_DN234696_c0_g1	TRINITY_DN234696_c0_g1_i1	.	.	.	.	.	.	.	.	.	.	.	.
TRINITY_DN234661_c0_g1	TRINITY_DN234661_c0_g1_i1	.	.	.	.	.	.	.	.	.	.	.	.
TRINITY_DN234691_c0_g1	TRINITY_DN234691_c0_g1_i1	.	.	.	.	.	.	.	.	.	.	.	.
TRINITY_DN234621_c0_g1	TRINITY_DN234621_c0_g1_i1	.	.	.	.	.	.	.	.	.	.	.	.
TRINITY_DN234652_c0_g1	TRINITY_DN234652_c0_g1_i1	.	.	.	.	.	.	.	.	.	.	.	.
TRINITY_DN234623_c0_g1	TRINITY_DN234623_c0_g1_i1	.	.	.	.	.	.	.	.	.	.	.	.
TRINITY_DN234672_c0_g1	TRINITY_DN234672_c0_g1_i1	.	.	.	.	.	.	.	.	.	.	.	.
TRINITY_DN234619_c0_g1	TRINITY_DN234619_c0_g1_i1	.	.	.	.	.	.	.	.	.	.	.	.
TRINITY_DN234670_c0_g1	TRINITY_DN234670_c0_g1_i1	.	.	.	.	.	.	.	.	.	.	.	.
TRINITY_DN234667_c0_g1	TRINITY_DN234667_c0_g1_i1	.	.	.	.	.	.	.	.	.	.	.	.
TRINITY_DN234669_c0_g1	TRINITY_DN234669_c0_g1_i1	ENGB_PSEFS^ENGB_PSEFS^Q:252-1,H:107-190^95.24%ID^E:3e-52^RecName: Full=Probable GTP-binding protein EngB {ECO:0000255|HAMAP-Rule:MF_00321};^Bacteria; Proteobacteria; Gammaproteobacteria; Pseudomonadales; Pseudomonadaceae; Pseudomonas	.	.	.	.	.	.	.	COG0218^Necessary for normal cell division and for the maintenance of normal septation (By similarity)	KEGG:pfs:PFLU_0080`KO:K03978	GO:0005525^molecular_function^GTP binding`GO:0046872^molecular_function^metal ion binding`GO:0000917^biological_process^division septum assembly	.
TRINITY_DN234664_c0_g1	TRINITY_DN234664_c0_g1_i1	.	.	.	.	.	.	.	.	.	.	.	.
TRINITY_DN234695_c0_g1	TRINITY_DN234695_c0_g1_i1	.	.	.	.	.	.	.	.	.	.	.	.
TRINITY_DN234626_c0_g1	TRINITY_DN234626_c0_g1_i1	.	.	.	.	.	.	.	.	.	.	.	.
TRINITY_DN234648_c0_g1	TRINITY_DN234648_c0_g1_i1	.	.	.	.	.	.	.	.	.	.	.	.
TRINITY_DN234688_c0_g1	TRINITY_DN234688_c0_g1_i1	IVD_CAEEL^IVD_CAEEL^Q:2-208,H:255-323^46.38%ID^E:4e-08^RecName: Full=Probable acyl-CoA dehydrogenase 6;^Eukaryota; Metazoa; Ecdysozoa; Nematoda; Chromadorea; Rhabditida; Rhabditina; Rhabditomorpha; Rhabditoidea; Rhabditidae; Peloderinae; Caenorhabditis	.	.	.	.	.	.	.	COG1960^acyl-CoA dehydrogenase	KEGG:cel:CELE_C02D5.1`KO:K11731	GO:0005886^cellular_component^plasma membrane`GO:0003995^molecular_function^acyl-CoA dehydrogenase activity`GO:0050660^molecular_function^flavin adenine dinucleotide binding`GO:0006552^biological_process^leucine catabolic process	.
TRINITY_DN234645_c0_g1	TRINITY_DN234645_c0_g1_i1	.	.	.	.	.	.	.	.	.	.	.	.
TRINITY_DN234659_c0_g1	TRINITY_DN234659_c0_g1_i1	FABG_THEMA^FABG_THEMA^Q:443-30,H:110-246^39.57%ID^E:8e-21^RecName: Full=3-oxoacyl-[acyl-carrier-protein] reductase FabG;^Bacteria; Thermotogae; Thermotogales; Thermotogaceae; Thermotoga	.	TRINITY_DN234659_c0_g1_i1.p1	24-443[-]	KDUD_BACSU^KDUD_BACSU^Q:1-136,H:115-251^40.876%ID^E:3.33e-28^RecName: Full=2-dehydro-3-deoxy-D-gluconate 5-dehydrogenase;^Bacteria; Firmicutes; Bacilli; Bacillales; Bacillaceae; Bacillus	PF13561.6^adh_short_C2^Enoyl-(Acyl carrier protein) reductase^1-137^E:3.5e-39`PF00106.25^adh_short^short chain dehydrogenase^2-88^E:8.4e-21	.	.	ENOG410XNW1^)-reductase	KEGG:bsu:BSU22140`KO:K00065	GO:0047001^molecular_function^2-dehydro-3-deoxy-D-gluconate 5-dehydrogenase activity`GO:0008678^molecular_function^2-deoxy-D-gluconate 3-dehydrogenase activity`GO:0051287^molecular_function^NAD binding`GO:0016616^molecular_function^oxidoreductase activity, acting on the CH-OH group of donors, NAD or NADP as acceptor`GO:0045490^biological_process^pectin catabolic process	.
TRINITY_DN234630_c0_g1	TRINITY_DN234630_c0_g1_i1	ASPG_LUPAN^ASPG_LUPAN^Q:23-328,H:3-105^83.5%ID^E:6e-43^RecName: Full=Isoaspartyl peptidase/L-asparaginase;^Eukaryota; Viridiplantae; Streptophyta; Embryophyta; Tracheophyta; Spermatophyta; Magnoliophyta; eudicotyledons; Gunneridae; Pentapetalae; rosids; fabids; Fabales; Fabaceae; Papilionoideae; 50 kb inversion clade; genistoids sensu lato; core genistoids; Genisteae; Lupinus	.	TRINITY_DN234630_c0_g1_i1.p2	20-328[+]	ASPG_LUPAN^ASPG_LUPAN^Q:2-103,H:3-105^83.495%ID^E:8.04e-55^RecName: Full=Isoaspartyl peptidase/L-asparaginase;^Eukaryota; Viridiplantae; Streptophyta; Embryophyta; Tracheophyta; Spermatophyta; Magnoliophyta; eudicotyledons; Gunneridae; Pentapetalae; rosids; fabids; Fabales; Fabaceae; Papilionoideae; 50 kb inversion clade; genistoids sensu lato; core genistoids; Genisteae; Lupinus	PF01112.18^Asparaginase_2^Asparaginase^3-103^E:3.9e-32	.	.	.	KEGG:lang:109344701`KO:K13051	GO:0008798^molecular_function^beta-aspartyl-peptidase activity	GO:0016787^molecular_function^hydrolase activity
TRINITY_DN234620_c0_g1	TRINITY_DN234620_c0_g1_i1	.	.	TRINITY_DN234620_c0_g1_i1.p1	1-588[-]	.	PF13188.7^PAS_8^PAS domain^2-56^E:0.087`PF08448.10^PAS_4^PAS fold^7-116^E:4.1e-06`PF13426.7^PAS_9^PAS domain^14-114^E:0.096`PF07730.13^HisKA_3^Histidine kinase^143-194^E:2.8e-09	.	.	.	.	.	GO:0000155^molecular_function^phosphorelay sensor kinase activity`GO:0046983^molecular_function^protein dimerization activity`GO:0000160^biological_process^phosphorelay signal transduction system`GO:0016021^cellular_component^integral component of membrane
TRINITY_DN202434_c0_g1	TRINITY_DN202434_c0_g1_i1	.	.	.	.	.	.	.	.	.	.	.	.
TRINITY_DN202411_c0_g1	TRINITY_DN202411_c0_g1_i1	CATA_ACIAD^CATA_ACIAD^Q:1-198,H:235-308^41.89%ID^E:4e-07^RecName: Full=Catechol 1,2-dioxygenase;^Bacteria; Proteobacteria; Gammaproteobacteria; Pseudomonadales; Moraxellaceae; Acinetobacter	.	.	.	.	.	.	.	COG3485^protocatechuate 3,4-dioxygenase	KEGG:aci:ACIAD1442`KO:K03381	GO:0018576^molecular_function^catechol 1,2-dioxygenase activity`GO:0008199^molecular_function^ferric iron binding`GO:0042952^biological_process^beta-ketoadipate pathway`GO:0019614^biological_process^catechol-containing compound catabolic process	.
TRINITY_DN202456_c0_g1	TRINITY_DN202456_c0_g1_i1	.	.	.	.	.	.	.	.	.	.	.	.
TRINITY_DN202443_c0_g1	TRINITY_DN202443_c0_g1_i1	PRP1_BOMMO^PRP1_BOMMO^Q:546-484,H:467-487^85.71%ID^E:0.0007^RecName: Full=Phenoloxidase subunit 1;^Eukaryota; Metazoa; Ecdysozoa; Arthropoda; Hexapoda; Insecta; Pterygota; Neoptera; Holometabola; Lepidoptera; Glossata; Ditrysia; Bombycoidea; Bombycidae; Bombycinae; Bombyx	.	.	.	.	.	.	.	ENOG4111KTW^prophenoloxidase	KEGG:bmor:692758	GO:0005576^cellular_component^extracellular region`GO:0046872^molecular_function^metal ion binding`GO:0004503^molecular_function^monophenol monooxygenase activity`GO:0006952^biological_process^defense response`GO:0006583^biological_process^melanin biosynthetic process from tyrosine	.
TRINITY_DN202414_c0_g1	TRINITY_DN202414_c0_g1_i1	.	.	.	.	.	.	.	.	.	.	.	.
TRINITY_DN202409_c0_g1	TRINITY_DN202409_c0_g1_i1	.	.	.	.	.	.	.	.	.	.	.	.
TRINITY_DN202452_c0_g1	TRINITY_DN202452_c0_g1_i1	.	.	.	.	.	.	.	.	.	.	.	.
TRINITY_DN202496_c0_g1	TRINITY_DN202496_c0_g1_i1	.	.	.	.	.	.	.	.	.	.	.	.
TRINITY_DN202463_c0_g1	TRINITY_DN202463_c0_g1_i1	.	.	TRINITY_DN202463_c0_g1_i1.p2	3-551[-]	.	.	.	.	.	.	.	.
TRINITY_DN202427_c0_g1	TRINITY_DN202427_c0_g1_i1	SPHM_HUMAN^SPHM_HUMAN^Q:2-73,H:386-409^87.5%ID^E:1e-07^RecName: Full=N-sulphoglucosamine sulphohydrolase;^Eukaryota; Metazoa; Chordata; Craniata; Vertebrata; Euteleostomi; Mammalia; Eutheria; Euarchontoglires; Primates; Haplorrhini; Catarrhini; Hominidae; Homo`SPHM_HUMAN^SPHM_HUMAN^Q:309-428,H:397-436^45%ID^E:0.0001^RecName: Full=N-sulphoglucosamine sulphohydrolase;^Eukaryota; Metazoa; Chordata; …	.	.	.	.	.	.	.	COG3119^Sulfatase	KEGG:hsa:6448`KO:K01565	GO:0070062^cellular_component^extracellular exosome`GO:0043202^cellular_component^lysosomal lumen`GO:0005764^cellular_component^lysosome`GO:0046872^molecular_function^metal ion binding`GO:0016250^molecular_function^N-sulfoglucosamine sulfohydrolase activity`GO:0008484^molecular_function^sulfuric ester hydrolase activity`GO:0006027^biological_process^glycosaminoglycan catabolic process`GO:0030200^…	.
TRINITY_DN202498_c0_g1	TRINITY_DN202498_c0_g1_i1	RNR_ECOLI^RNR_ECOLI^Q:165-332,H:2-57^58.93%ID^E:2e-11^RecName: Full=Ribonuclease R;^Bacteria; Proteobacteria; Gammaproteobacteria; Enterobacterales; Enterobacteriaceae; Escherichia	.	.	.	.	.	.	.	COG0557^3'-5' exoribonuclease that releases 5'-nucleoside monophosphates and is involved in maturation of structured RNAs (By similarity)	KEGG:ecj:JW5741`KEGG:eco:b4179`KO:K12573	GO:0005829^cellular_component^cytosol`GO:0034458^molecular_function^3'-5' RNA helicase activity`GO:0000175^molecular_function^3'-5'-exoribonuclease activity`GO:0016896^molecular_function^exoribonuclease activity, producing 5'-phosphomonoesters`GO:0008859^molecular_function^exoribonuclease II activity`GO:0004540^molecular_function^ribonuclease activity`GO:0008997^molecular_function^ribonuclease R …	.
TRINITY_DN202424_c0_g1	TRINITY_DN202424_c0_g1_i1	.	.	.	.	.	.	.	.	.	.	.	.
TRINITY_DN202403_c0_g1	TRINITY_DN202403_c0_g1_i1	.	.	.	.	.	.	.	.	.	.	.	.
TRINITY_DN202486_c0_g1	TRINITY_DN202486_c0_g1_i1	.	.	.	.	.	.	.	.	.	.	.	.
TRINITY_DN202419_c0_g1	TRINITY_DN202419_c0_g1_i1	.	.	.	.	.	.	.	.	.	.	.	.
TRINITY_DN202473_c0_g1	TRINITY_DN202473_c0_g1_i1	.	.	TRINITY_DN202473_c0_g1_i1.p1	26-361[-]	.	.	.	.	.	.	.	.
TRINITY_DN202439_c0_g1	TRINITY_DN202439_c0_g1_i1	AAT_METJA^AAT_METJA^Q:116-241,H:24-65^47.62%ID^E:0.0001^RecName: Full=Probable aspartate aminotransferase;^Archaea; Euryarchaeota; Methanomada group; Methanococci; Methanococcales; Methanocaldococcaceae; Methanocaldococcus	.	.	.	.	.	.	.	COG0436^aminotransferase	KEGG:mja:MJ_0001`KO:K00812	GO:0005737^cellular_component^cytoplasm`GO:0004069^molecular_function^L-aspartate:2-oxoglutarate aminotransferase activity`GO:0030170^molecular_function^pyridoxal phosphate binding`GO:0009058^biological_process^biosynthetic process	.
TRINITY_DN202495_c0_g1	TRINITY_DN202495_c0_g1_i1	.	.	.	.	.	.	.	.	.	.	.	.
TRINITY_DN202491_c0_g1	TRINITY_DN202491_c0_g1_i1	.	.	.	.	.	.	.	.	.	.	.	.
TRINITY_DN202475_c0_g1	TRINITY_DN202475_c0_g1_i1	.	.	.	.	.	.	.	.	.	.	.	.
TRINITY_DN202429_c0_g1	TRINITY_DN202429_c0_g1_i1	.	.	.	.	.	.	.	.	.	.	.	.
TRINITY_DN202492_c0_g1	TRINITY_DN202492_c0_g1_i1	.	.	.	.	.	.	.	.	.	.	.	.
TRINITY_DN202410_c0_g1	TRINITY_DN202410_c0_g1_i1	.	.	.	.	.	.	.	.	.	.	.	.
TRINITY_DN202413_c0_g1	TRINITY_DN202413_c0_g1_i1	.	.	.	.	.	.	.	.	.	.	.	.
TRINITY_DN202455_c0_g1	TRINITY_DN202455_c0_g1_i1	COPD_PSESF^COPD_PSESF^Q:3-119,H:270-308^56.41%ID^E:2e-06^RecName: Full=Copper resistance protein D;^Bacteria; Proteobacteria; Gammaproteobacteria; Pseudomonadales; Pseudomonadaceae; Pseudomonas; Pseudomonas syringae	.	.	.	.	.	.	.	.	.	GO:0016021^cellular_component^integral component of membrane`GO:0005886^cellular_component^plasma membrane`GO:0006825^biological_process^copper ion transport	.
TRINITY_DN202489_c0_g1	TRINITY_DN202489_c0_g1_i1	.	.	.	.	.	.	.	.	.	.	.	.
TRINITY_DN202433_c0_g1	TRINITY_DN202433_c0_g1_i1	.	.	.	.	.	.	.	.	.	.	.	.
TRINITY_DN202440_c0_g1	TRINITY_DN202440_c0_g1_i1	.	.	.	.	.	.	.	.	.	.	.	.
TRINITY_DN202412_c0_g1	TRINITY_DN202412_c0_g1_i1	.	.	.	.	.	.	.	.	.	.	.	.
TRINITY_DN202432_c0_g1	TRINITY_DN202432_c0_g1_i1	.	.	.	.	.	.	.	.	.	.	.	.
TRINITY_DN202497_c0_g1	TRINITY_DN202497_c0_g1_i1	.	.	.	.	.	.	.	.	.	.	.	.
TRINITY_DN202426_c0_g1	TRINITY_DN202426_c0_g1_i1	.	.	.	.	.	.	.	.	.	.	.	.
TRINITY_DN202474_c0_g1	TRINITY_DN202474_c0_g1_i1	.	.	.	.	.	.	.	.	.	.	.	.
TRINITY_DN202499_c0_g1	TRINITY_DN202499_c0_g1_i1	RTF1_DROME^RTF1_DROME^Q:288-211,H:495-520^80.77%ID^E:2e-05^RecName: Full=RNA polymerase-associated protein Rtf1;^Eukaryota; Metazoa; Ecdysozoa; Arthropoda; Hexapoda; Insecta; Pterygota; Neoptera; Holometabola; Diptera; Brachycera; Muscomorpha; Ephydroidea; Drosophilidae; Drosophila; Sophophora	.	.	.	.	.	.	.	COG5296^Rtf1, Paf1 RNA polymerase II complex component, homolog (S. cerevisiae)	KEGG:dme:Dmel_CG10955`KO:K15178	GO:0016593^cellular_component^Cdc73/Paf1 complex`GO:0005634^cellular_component^nucleus`GO:0035327^cellular_component^transcriptionally active chromatin`GO:0003677^molecular_function^DNA binding`GO:0042800^molecular_function^histone methyltransferase activity (H3-K4 specific)`GO:1990269^molecular_function^RNA polymerase II C-terminal domain phosphoserine binding`GO:0051568^biological_process^histo…	.
TRINITY_DN202459_c0_g1	TRINITY_DN202459_c0_g1_i1	.	.	.	.	.	.	.	.	.	.	.	.
TRINITY_DN202464_c0_g1	TRINITY_DN202464_c0_g1_i1	.	.	.	.	.	.	.	.	.	.	.	.
TRINITY_DN202488_c0_g1	TRINITY_DN202488_c0_g1_i1	.	.	.	.	.	.	.	.	.	.	.	.
TRINITY_DN202442_c0_g1	TRINITY_DN202442_c0_g1_i1	MRDA_HAEIN^MRDA_HAEIN^Q:397-5,H:278-412^45.99%ID^E:2e-30^RecName: Full=Peptidoglycan D,D-transpeptidase MrdA {ECO:0000255|HAMAP-Rule:MF_02081};^Bacteria; Proteobacteria; Gammaproteobacteria; Pasteurellales; Pasteurellaceae; Haemophilus	.	TRINITY_DN202442_c0_g1_i1.p1	2-400[-]	MRDA_HAEIN^MRDA_HAEIN^Q:2-132,H:278-412^45.985%ID^E:4.6e-31^RecName: Full=Peptidoglycan D,D-transpeptidase MrdA {ECO:0000255|HAMAP-Rule:MF_02081};^Bacteria; Proteobacteria; Gammaproteobacteria; Pasteurellales; Pasteurellaceae; Haemophilus	PF00905.22^Transpeptidase^Penicillin binding protein transpeptidase domain^3-130^E:1.2e-30	.	.	COG0768^penicillin-binding protein	KEGG:hin:HI0032`KO:K05515	GO:0005887^cellular_component^integral component of plasma membrane`GO:0008658^molecular_function^penicillin binding`GO:0071972^molecular_function^peptidoglycan L,D-transpeptidase activity`GO:0009002^molecular_function^serine-type D-Ala-D-Ala carboxypeptidase activity`GO:0071555^biological_process^cell wall organization`GO:0009252^biological_process^peptidoglycan biosynthetic process`GO:0008360^b…	GO:0008658^molecular_function^penicillin binding
TRINITY_DN202420_c0_g1	TRINITY_DN202420_c0_g1_i1	NADC_ARATH^NADC_ARATH^Q:1-342,H:35-148^78.95%ID^E:4e-58^RecName: Full=Nicotinate-nucleotide pyrophosphorylase [carboxylating], chloroplastic;^Eukaryota; Viridiplantae; Streptophyta; Embryophyta; Tracheophyta; Spermatophyta; Magnoliophyta; eudicotyledons; Gunneridae; Pentapetalae; rosids; malvids; Brassicales; Brassicaceae; Camelineae; Arabidopsis	.	TRINITY_DN202420_c0_g1_i1.p1	1-342[+]	NADC_ARATH^NADC_ARATH^Q:1-114,H:35-148^78.947%ID^E:1.66e-59^RecName: Full=Nicotinate-nucleotide pyrophosphorylase [carboxylating], chloroplastic;^Eukaryota; Viridiplantae; Streptophyta; Embryophyta; Tracheophyta; Spermatophyta; Magnoliophyta; eudicotyledons; Gunneridae; Pentapetalae; rosids; malvids; Brassicales; Brassicaceae; Camelineae; Arabidopsis	PF02749.16^QRPTase_N^Quinolinate phosphoribosyl transferase, N-terminal domain^27-114^E:2.1e-27	.	.	COG0157^nicotinate-nucleotide diphosphorylase (carboxylating) activity	KEGG:ath:AT2G01350`KO:K00767	GO:0009507^cellular_component^chloroplast`GO:0005737^cellular_component^cytoplasm`GO:0004514^molecular_function^nicotinate-nucleotide diphosphorylase (carboxylating) activity`GO:0009435^biological_process^NAD biosynthetic process`GO:0034213^biological_process^quinolinate catabolic process	GO:0016763^molecular_function^transferase activity, transferring pentosyl groups
TRINITY_DN202478_c0_g1	TRINITY_DN202478_c0_g1_i1	.	.	.	.	.	.	.	.	.	.	.	.
TRINITY_DN202431_c0_g1	TRINITY_DN202431_c0_g1_i1	.	.	.	.	.	.	.	.	.	.	.	.
TRINITY_DN202471_c0_g1	TRINITY_DN202471_c0_g1_i1	.	.	.	.	.	.	.	.	.	.	.	.
TRINITY_DN202457_c0_g1	TRINITY_DN202457_c0_g1_i1	.	.	.	.	.	.	.	.	.	.	.	.
TRINITY_DN202448_c0_g1	TRINITY_DN202448_c0_g1_i1	.	.	.	.	.	.	.	.	.	.	.	.
TRINITY_DN202450_c0_g1	TRINITY_DN202450_c0_g1_i1	SADA_SALTY^SADA_SALTY^Q:158-3,H:1117-1167^48.08%ID^E:0.0004^RecName: Full=Autotransporter adhesin SadA {ECO:0000305};^Bacteria; Proteobacteria; Gammaproteobacteria; Enterobacterales; Enterobacteriaceae; Salmonella	.	TRINITY_DN202450_c0_g1_i1.p2	3-308[-]	SADA_SALTY^SADA_SALTY^Q:46-102,H:1110-1167^47.458%ID^E:2.06e-05^RecName: Full=Autotransporter adhesin SadA {ECO:0000305};^Bacteria; Proteobacteria; Gammaproteobacteria; Enterobacterales; Enterobacteriaceae; Salmonella`SADA_SALTY^SADA_SALTY^Q:2-102,H:1195-1288^33.036%ID^E:0.000446^RecName: Full=Autotransporter adhesin SadA {ECO:0000305};^Bacteria; Proteobacteria; Gammaproteobacteria; Enterobactera…	.	.	.	COG5295^domain protein	KEGG:stm:STM3691`KO:K21449	GO:0009279^cellular_component^cell outer membrane`GO:0009986^cellular_component^cell surface`GO:0016021^cellular_component^integral component of membrane`GO:0009405^biological_process^pathogenesis	.
TRINITY_DN202479_c0_g1	TRINITY_DN202479_c0_g1_i1	.	.	TRINITY_DN202479_c0_g1_i1.p1	2-304[+]	.	.	.	.	.	.	.	.
TRINITY_DN202423_c0_g1	TRINITY_DN202423_c0_g1_i1	.	.	.	.	.	.	.	.	.	.	.	.
TRINITY_DN202467_c0_g1	TRINITY_DN202467_c0_g1_i1	PUR4_XANCP^PUR4_XANCP^Q:351-1,H:103-219^70.94%ID^E:6e-48^RecName: Full=Phosphoribosylformylglycinamidine synthase {ECO:0000255|HAMAP-Rule:MF_00419};^Bacteria; Proteobacteria; Gammaproteobacteria; Xanthomonadales; Xanthomonadaceae; Xanthomonas	.	TRINITY_DN202467_c0_g1_i1.p2	1-351[-]	PUR4_XANAC^PUR4_XANAC^Q:1-117,H:103-219^71.795%ID^E:4.83e-52^RecName: Full=Phosphoribosylformylglycinamidine synthase {ECO:0000255|HAMAP-Rule:MF_00419};^Bacteria; Proteobacteria; Gammaproteobacteria; Xanthomonadales; Xanthomonadaceae; Xanthomonas	PF18076.1^FGAR-AT_N^Formylglycinamide ribonucleotide amidotransferase N-terminal^1-45^E:2.8e-07`PF18072.1^FGAR-AT_linker^Formylglycinamide ribonucleotide amidotransferase linker domain^61-110^E:7.2e-24	.	.	COG0046^phosphoribosylformylglycinamidine synthase`COG0047^phosphoribosylformylglycinamidine synthase	KEGG:xac:XAC3549`KO:K01952	GO:0005737^cellular_component^cytoplasm`GO:0005524^molecular_function^ATP binding`GO:0046872^molecular_function^metal ion binding`GO:0004642^molecular_function^phosphoribosylformylglycinamidine synthase activity`GO:0006189^biological_process^'de novo' IMP biosynthetic process`GO:0006541^biological_process^glutamine metabolic process	.
TRINITY_DN202416_c0_g1	TRINITY_DN202416_c0_g1_i1	SETD2_MOUSE^SETD2_MOUSE^Q:2-214,H:1694-1764^70.42%ID^E:3e-28^RecName: Full=Histone-lysine N-methyltransferase SETD2 {ECO:0000305};^Eukaryota; Metazoa; Chordata; Craniata; Vertebrata; Euteleostomi; Mammalia; Eutheria; Euarchontoglires; Glires; Rodentia; Myomorpha; Muroidea; Muridae; Murinae; Mus; Mus	.	.	.	.	.	.	.	COG2940^Histone-lysine N-methyltransferase	KEGG:mmu:235626`KO:K11423	GO:0005694^cellular_component^chromosome`GO:0005634^cellular_component^nucleus`GO:0043014^molecular_function^alpha-tubulin binding`GO:0046975^molecular_function^histone methyltransferase activity (H3-K36 specific)`GO:0018024^molecular_function^histone-lysine N-methyltransferase activity`GO:0046872^molecular_function^metal ion binding`GO:0016279^molecular_function^protein-lysine N-methyltransferas…	.
TRINITY_DN202466_c0_g1	TRINITY_DN202466_c0_g1_i1	Y3523_XANC5^Y3523_XANC5^Q:158-553,H:2-133^52.63%ID^E:5e-22^RecName: Full=UPF0149 protein XCV3523 {ECO:0000255|HAMAP-Rule:MF_00346};^Bacteria; Proteobacteria; Gammaproteobacteria; Xanthomonadales; Xanthomonadaceae; Xanthomonas	.	TRINITY_DN202466_c0_g1_i1.p1	2-553[+]	Y904_XANC8^Y904_XANC8^Q:53-184,H:2-133^57.895%ID^E:2.5e-40^RecName: Full=UPF0149 protein XC_0904 {ECO:0000255|HAMAP-Rule:MF_00346};^Bacteria; Proteobacteria; Gammaproteobacteria; Xanthomonadales; Xanthomonadaceae; Xanthomonas	PF03695.13^UPF0149^Uncharacterised protein family (UPF0149)^68-183^E:3.4e-15	.	.	COG3079^UPF0149 protein	KEGG:xcb:XC_0904`KO:K09895	.	.
TRINITY_DN202430_c0_g1	TRINITY_DN202430_c0_g1_i1	.	.	.	.	.	.	.	.	.	.	.	.
TRINITY_DN202461_c0_g1	TRINITY_DN202461_c0_g1_i1	.	.	.	.	.	.	.	.	.	.	.	.
TRINITY_DN202437_c0_g1	TRINITY_DN202437_c0_g1_i1	.	.	.	.	.	.	.	.	.	.	.	.
TRINITY_DN202485_c0_g1	TRINITY_DN202485_c0_g1_i1	.	.	.	.	.	.	.	.	.	.	.	.
TRINITY_DN202458_c0_g1	TRINITY_DN202458_c0_g1_i1	.	.	.	.	.	.	.	.	.	.	.	.
TRINITY_DN202468_c0_g1	TRINITY_DN202468_c0_g1_i1	.	.	.	.	.	.	.	.	.	.	.	.
TRINITY_DN202446_c0_g1	TRINITY_DN202446_c0_g1_i1	.	.	.	.	.	.	.	.	.	.	.	.
TRINITY_DN202451_c0_g1	TRINITY_DN202451_c0_g1_i1	.	.	.	.	.	.	.	.	.	.	.	.
TRINITY_DN202469_c0_g1	TRINITY_DN202469_c0_g1_i1	.	.	.	.	.	.	.	.	.	.	.	.
TRINITY_DN202422_c0_g1	TRINITY_DN202422_c0_g1_i1	.	.	.	.	.	.	.	.	.	.	.	.
TRINITY_DN202460_c0_g1	TRINITY_DN202460_c0_g1_i1	.	.	.	.	.	.	.	.	.	.	.	.
TRINITY_DN202482_c0_g1	TRINITY_DN202482_c0_g1_i1	IKBA_HUMAN^IKBA_HUMAN^Q:4-243,H:123-203^59.26%ID^E:4e-25^RecName: Full=NF-kappa-B inhibitor alpha;^Eukaryota; Metazoa; Chordata; Craniata; Vertebrata; Euteleostomi; Mammalia; Eutheria; Euarchontoglires; Primates; Haplorrhini; Catarrhini; Hominidae; Homo	.	.	.	.	.	.	.	COG0666^Ankyrin Repeat	KEGG:hsa:4792`KO:K04734	GO:0005737^cellular_component^cytoplasm`GO:0005829^cellular_component^cytosol`GO:0033256^cellular_component^I-kappaB/NF-kappaB complex`GO:0005622^cellular_component^intracellular`GO:0005654^cellular_component^nucleoplasm`GO:0005634^cellular_component^nucleus`GO:0005886^cellular_component^plasma membrane`GO:0019899^molecular_function^enzyme binding`GO:0042802^molecular_function^identical protein b…	.
TRINITY_DN202402_c0_g1	TRINITY_DN202402_c0_g1_i1	YEJF_ECOLI^YEJF_ECOLI^Q:3-218,H:320-391^55.56%ID^E:8e-18^RecName: Full=Uncharacterized ABC transporter ATP-binding protein YejF;^Bacteria; Proteobacteria; Gammaproteobacteria; Enterobacterales; Enterobacteriaceae; Escherichia`YEJF_ECOLI^YEJF_ECOLI^Q:3-272,H:43-144^29.13%ID^E:6e-05^RecName: Full=Uncharacterized ABC transporter ATP-binding protein YejF;^Bacteria; Proteobacteria; Gammaproteobacteria…	.	.	.	.	.	.	.	COG4172^(ABC) transporter	KEGG:ecj:JW2168`KEGG:eco:b2180`KO:K13896	GO:0005886^cellular_component^plasma membrane`GO:0005524^molecular_function^ATP binding`GO:0042626^molecular_function^ATPase activity, coupled to transmembrane movement of substances`GO:0042884^biological_process^microcin transport`GO:0035672^biological_process^oligopeptide transmembrane transport	.
TRINITY_DN202438_c0_g1	TRINITY_DN202438_c0_g1_i1	.	.	.	.	.	.	.	.	.	.	.	.
TRINITY_DN202500_c0_g1	TRINITY_DN202500_c0_g1_i1	.	.	.	.	.	.	.	.	.	.	.	.
TRINITY_DN202476_c0_g1	TRINITY_DN202476_c0_g1_i1	.	.	.	.	.	.	.	.	.	.	.	.
TRINITY_DN202415_c0_g1	TRINITY_DN202415_c0_g1_i1	PO6F2_HUMAN^PO6F2_HUMAN^Q:145-279,H:7-51^100%ID^E:5e-21^RecName: Full=POU domain, class 6, transcription factor 2;^Eukaryota; Metazoa; Chordata; Craniata; Vertebrata; Euteleostomi; Mammalia; Eutheria; Euarchontoglires; Primates; Haplorrhini; Catarrhini; Hominidae; Homo	.	.	.	.	.	.	.	ENOG410XQ7X^POU class	KEGG:hsa:11281`KO:K09368	GO:0005634^cellular_component^nucleus`GO:0003677^molecular_function^DNA binding`GO:0003700^molecular_function^DNA-binding transcription factor activity`GO:0000981^molecular_function^DNA-binding transcription factor activity, RNA polymerase II-specific`GO:0007417^biological_process^central nervous system development`GO:0007402^biological_process^ganglion mother cell fate determination`GO:0006355^b…	.
TRINITY_DN202447_c0_g1	TRINITY_DN202447_c0_g1_i1	.	.	.	.	.	.	.	.	.	.	.	.
TRINITY_DN202454_c0_g1	TRINITY_DN202454_c0_g1_i1	.	.	.	.	.	.	.	.	.	.	.	.
TRINITY_DN202462_c0_g1	TRINITY_DN202462_c0_g1_i1	.	.	.	.	.	.	.	.	.	.	.	.
TRINITY_DN202470_c0_g1	TRINITY_DN202470_c0_g1_i1	.	.	.	.	.	.	.	.	.	.	.	.
TRINITY_DN202484_c0_g1	TRINITY_DN202484_c0_g1_i1	.	.	.	.	.	.	.	.	.	.	.	.
TRINITY_DN202493_c0_g1	TRINITY_DN202493_c0_g1_i1	.	.	.	.	.	.	.	.	.	.	.	.
TRINITY_DN230241_c0_g1	TRINITY_DN230241_c0_g1_i1	.	.	.	.	.	.	.	.	.	.	.	.
TRINITY_DN230246_c0_g1	TRINITY_DN230246_c0_g1_i1	KLF11_HUMAN^KLF11_HUMAN^Q:231-130,H:470-503^64.71%ID^E:1e-07^RecName: Full=Krueppel-like factor 11;^Eukaryota; Metazoa; Chordata; Craniata; Vertebrata; Euteleostomi; Mammalia; Eutheria; Euarchontoglires; Primates; Haplorrhini; Catarrhini; Hominidae; Homo	.	.	.	.	.	.	.	COG5048^Zinc finger protein	KEGG:hsa:8462`KO:K09209	GO:0005829^cellular_component^cytosol`GO:0005925^cellular_component^focal adhesion`GO:0016604^cellular_component^nuclear body`GO:0005654^cellular_component^nucleoplasm`GO:0005634^cellular_component^nucleus`GO:0003700^molecular_function^DNA-binding transcription factor activity`GO:0000981^molecular_function^DNA-binding transcription factor activity, RNA polymerase II-specific`GO:0046872^molecular_…	.
TRINITY_DN230273_c0_g1	TRINITY_DN230273_c0_g1_i1	.	.	.	.	.	.	.	.	.	.	.	.
TRINITY_DN230243_c0_g1	TRINITY_DN230243_c0_g1_i1	.	.	.	.	.	.	.	.	.	.	.	.
TRINITY_DN230239_c0_g1	TRINITY_DN230239_c0_g1_i1	ACCC2_BACSU^ACCC2_BACSU^Q:214-2,H:82-152^59.15%ID^E:2e-21^RecName: Full=Biotin carboxylase 2;^Bacteria; Firmicutes; Bacilli; Bacillales; Bacillaceae; Bacillus	.	.	.	.	.	.	.	COG0439^acetyl-CoA carboxylase biotin carboxylase	KEGG:bsu:BSU18240`KO:K01961	GO:0003989^molecular_function^acetyl-CoA carboxylase activity`GO:0005524^molecular_function^ATP binding`GO:0004075^molecular_function^biotin carboxylase activity`GO:0046872^molecular_function^metal ion binding`GO:0006633^biological_process^fatty acid biosynthetic process`GO:2001295^biological_process^malonyl-CoA biosynthetic process	.
TRINITY_DN230298_c0_g1	TRINITY_DN230298_c0_g1_i1	.	.	.	.	.	.	.	.	.	.	.	.
TRINITY_DN230219_c0_g1	TRINITY_DN230219_c0_g1_i1	.	.	.	.	.	.	.	.	.	.	.	.
TRINITY_DN230201_c0_g1	TRINITY_DN230201_c0_g1_i1	.	.	.	.	.	.	.	.	.	.	.	.
TRINITY_DN230209_c0_g1	TRINITY_DN230209_c0_g1_i1	ZBED6_MOUSE^ZBED6_MOUSE^Q:706-383,H:601-706^33.33%ID^E:6e-08^RecName: Full=Zinc finger BED domain-containing protein 6 {ECO:0000303|PubMed:20016685};^Eukaryota; Metazoa; Chordata; Craniata; Vertebrata; Euteleostomi; Mammalia; Eutheria; Euarchontoglires; Glires; Rodentia; Myomorpha; Muroidea; Muridae; Murinae; Mus; Mus	.	.	.	.	.	.	.	ENOG410YAJD^zinc finger, BED-type containing 6	KEGG:mmu:667118	GO:0005730^cellular_component^nucleolus`GO:0005634^cellular_component^nucleus`GO:0003677^molecular_function^DNA binding`GO:0046872^molecular_function^metal ion binding`GO:0046983^molecular_function^protein dimerization activity`GO:0001835^biological_process^blastocyst hatching`GO:0000122^biological_process^negative regulation of transcription by RNA polymerase II`GO:0045892^biological_process^neg…	.
TRINITY_DN230274_c0_g1	TRINITY_DN230274_c0_g1_i1	DC4L1_HUMAN^DC4L1_HUMAN^Q:22-315,H:145-249^77.14%ID^E:6e-47^RecName: Full=DDB1- and CUL4-associated factor 4-like protein 1;^Eukaryota; Metazoa; Chordata; Craniata; Vertebrata; Euteleostomi; Mammalia; Eutheria; Euarchontoglires; Primates; Haplorrhini; Catarrhini; Hominidae; Homo`DC4L1_HUMAN^DC4L1_HUMAN^Q:2-85,H:145-172^85.71%ID^E:3e-08^RecName: Full=DDB1- and CUL4-associated factor 4-like protein…	.	TRINITY_DN230274_c0_g1_i1.p1	1-315[+]	DC4L1_HUMAN^DC4L1_HUMAN^Q:8-105,H:145-249^77.143%ID^E:3.73e-48^RecName: Full=DDB1- and CUL4-associated factor 4-like protein 1;^Eukaryota; Metazoa; Chordata; Craniata; Vertebrata; Euteleostomi; Mammalia; Eutheria; Euarchontoglires; Primates; Haplorrhini; Catarrhini; Hominidae; Homo	.	.	.	ENOG410XQIU^ddb1 and cul4 associated factor	KEGG:hsa:285429	.	.
TRINITY_DN230262_c0_g1	TRINITY_DN230262_c0_g1_i1	.	.	.	.	.	.	.	.	.	.	.	.
TRINITY_DN230253_c0_g1	TRINITY_DN230253_c0_g1_i1	.	.	.	.	.	.	.	.	.	.	.	.
TRINITY_DN230235_c0_g1	TRINITY_DN230235_c0_g1_i1	B4GT4_CRIGR^B4GT4_CRIGR^Q:3-269,H:231-319^66.29%ID^E:3e-38^RecName: Full=Beta-1,4-galactosyltransferase 4;^Eukaryota; Metazoa; Chordata; Craniata; Vertebrata; Euteleostomi; Mammalia; Eutheria; Euarchontoglires; Glires; Rodentia; Myomorpha; Muroidea; Cricetidae; Cricetinae; Cricetulus	.	.	.	.	.	.	.	.	KEGG:cge:100689435`KO:K07969	GO:0032580^cellular_component^Golgi cisterna membrane`GO:0016021^cellular_component^integral component of membrane`GO:0046872^molecular_function^metal ion binding`GO:0003945^molecular_function^N-acetyllactosamine synthase activity`GO:0005975^biological_process^carbohydrate metabolic process`GO:0006486^biological_process^protein glycosylation	.
TRINITY_DN230300_c0_g1	TRINITY_DN230300_c0_g1_i1	.	.	.	.	.	.	.	.	.	.	.	.
TRINITY_DN230225_c0_g1	TRINITY_DN230225_c0_g1_i1	FTSY_HAEIN^FTSY_HAEIN^Q:225-1,H:172-246^58.67%ID^E:3e-10^RecName: Full=Signal recognition particle receptor FtsY {ECO:0000255|HAMAP-Rule:MF_00920};^Bacteria; Proteobacteria; Gammaproteobacteria; Pasteurellales; Pasteurellaceae; Haemophilus	.	.	.	.	.	.	.	COG0552^Involved in targeting and insertion of nascent membrane proteins into the cytoplasmic membrane. Acts as a receptor for the complex formed by the signal recognition particle (SRP) and the ribosome-nascent chain (RNC)	KEGG:hin:HI0768`KO:K03110	GO:0005737^cellular_component^cytoplasm`GO:0031226^cellular_component^intrinsic component of plasma membrane`GO:0016020^cellular_component^membrane`GO:0005886^cellular_component^plasma membrane`GO:0005525^molecular_function^GTP binding`GO:0003924^molecular_function^GTPase activity`GO:0005047^molecular_function^signal recognition particle binding`GO:0006605^biological_process^protein targeting`GO:…	.
TRINITY_DN230245_c0_g1	TRINITY_DN230245_c0_g1_i1	OPPD_BACSU^OPPD_BACSU^Q:19-357,H:8-125^38.98%ID^E:1e-18^RecName: Full=Oligopeptide transport ATP-binding protein OppD;^Bacteria; Firmicutes; Bacilli; Bacillales; Bacillaceae; Bacillus	.	TRINITY_DN230245_c0_g1_i1.p1	1-363[+]	OPPD_BACSU^OPPD_BACSU^Q:7-119,H:8-125^38.983%ID^E:5.09e-19^RecName: Full=Oligopeptide transport ATP-binding protein OppD;^Bacteria; Firmicutes; Bacilli; Bacillales; Bacillaceae; Bacillus	PF00005.27^ABC_tran^ABC transporter^23-97^E:4.8e-07	.	.	COG0444^(ABC) transporter	KEGG:bsu:BSU11460`KO:K15583	GO:0005886^cellular_component^plasma membrane`GO:0005524^molecular_function^ATP binding`GO:0016887^molecular_function^ATPase activity`GO:0030420^biological_process^establishment of competence for transformation`GO:0015031^biological_process^protein transport`GO:0030435^biological_process^sporulation resulting in formation of a cellular spore	GO:0005524^molecular_function^ATP binding`GO:0016887^molecular_function^ATPase activity
TRINITY_DN230228_c0_g1	TRINITY_DN230228_c0_g1_i1	.	.	.	.	.	.	.	.	.	.	.	.
TRINITY_DN230226_c0_g1	TRINITY_DN230226_c0_g1_i1	PCAT1_RAT^PCAT1_RAT^Q:581-90,H:372-519^54.88%ID^E:7e-50^RecName: Full=Lysophosphatidylcholine acyltransferase 1;^Eukaryota; Metazoa; Chordata; Craniata; Vertebrata; Euteleostomi; Mammalia; Eutheria; Euarchontoglires; Glires; Rodentia; Myomorpha; Muroidea; Muridae; Murinae; Rattus	.	TRINITY_DN230226_c0_g1_i1.p1	45-581[-]	PCAT1_RAT^PCAT1_RAT^Q:1-164,H:372-519^54.878%ID^E:1.99e-51^RecName: Full=Lysophosphatidylcholine acyltransferase 1;^Eukaryota; Metazoa; Chordata; Craniata; Vertebrata; Euteleostomi; Mammalia; Eutheria; Euarchontoglires; Glires; Rodentia; Myomorpha; Muroidea; Muridae; Murinae; Rattus	PF13833.6^EF-hand_8^EF-hand domain pair^61-110^E:1.1e-05	.	.	ENOG410XSIQ^Lysophosphatidylcholine acyltransferase	KEGG:rno:361467`KO:K13510	GO:0005783^cellular_component^endoplasmic reticulum`GO:0005789^cellular_component^endoplasmic reticulum membrane`GO:0005794^cellular_component^Golgi apparatus`GO:0000139^cellular_component^Golgi membrane`GO:0016021^cellular_component^integral component of membrane`GO:0005811^cellular_component^lipid droplet`GO:0047184^molecular_function^1-acylglycerophosphocholine O-acyltransferase activity`GO:00…	GO:0005509^molecular_function^calcium ion binding
TRINITY_DN230216_c0_g1	TRINITY_DN230216_c0_g1_i1	.	.	TRINITY_DN230216_c0_g1_i1.p1	2-367[+]	.	.	.	.	.	.	.	.
TRINITY_DN230280_c0_g1	TRINITY_DN230280_c0_g1_i1	PUR7_CUPNH^PUR7_CUPNH^Q:1-207,H:54-122^79.71%ID^E:2e-32^RecName: Full=Phosphoribosylaminoimidazole-succinocarboxamide synthase {ECO:0000255|HAMAP-Rule:MF_00137};^Bacteria; Proteobacteria; Betaproteobacteria; Burkholderiales; Burkholderiaceae; Cupriavidus	.	.	.	.	.	.	.	COG0152^SAICAR synthetase	KEGG:reh:H16_A0569`KO:K01923	GO:0005524^molecular_function^ATP binding`GO:0004639^molecular_function^phosphoribosylaminoimidazolesuccinocarboxamide synthase activity`GO:0006189^biological_process^'de novo' IMP biosynthetic process	.
TRINITY_DN230227_c0_g1	TRINITY_DN230227_c0_g1_i1	.	.	.	.	.	.	.	.	.	.	.	.
TRINITY_DN230208_c0_g1	TRINITY_DN230208_c0_g1_i1	.	.	.	.	.	.	.	.	.	.	.	.
TRINITY_DN230244_c0_g1	TRINITY_DN230244_c0_g1_i1	.	.	.	.	.	.	.	.	.	.	.	.
TRINITY_DN230279_c0_g1	TRINITY_DN230279_c0_g1_i1	BRWD1_HUMAN^BRWD1_HUMAN^Q:270-28,H:1386-1468^53.01%ID^E:1e-17^RecName: Full=Bromodomain and WD repeat-containing protein 1;^Eukaryota; Metazoa; Chordata; Craniata; Vertebrata; Euteleostomi; Mammalia; Eutheria; Euarchontoglires; Primates; Haplorrhini; Catarrhini; Hominidae; Homo	.	.	.	.	.	.	.	COG5076^bromodomain	KEGG:hsa:54014`KO:K11798	GO:0005829^cellular_component^cytosol`GO:0005730^cellular_component^nucleolus`GO:0005654^cellular_component^nucleoplasm`GO:0005634^cellular_component^nucleus`GO:0006325^biological_process^chromatin organization`GO:0007010^biological_process^cytoskeleton organization`GO:0038111^biological_process^interleukin-7-mediated signaling pathway`GO:0008360^biological_process^regulation of cell shape`GO:000…	.
TRINITY_DN230233_c0_g1	TRINITY_DN230233_c0_g1_i1	HPCL1_RAT^HPCL1_RAT^Q:2-154,H:143-193^80.39%ID^E:1e-20^RecName: Full=Hippocalcin-like protein 1;^Eukaryota; Metazoa; Chordata; Craniata; Vertebrata; Euteleostomi; Mammalia; Eutheria; Euarchontoglires; Glires; Rodentia; Myomorpha; Muroidea; Muridae; Murinae; Rattus	.	.	.	.	.	.	.	COG5126^Calcium-binding protein	KEGG:rno:50871	GO:0016020^cellular_component^membrane`GO:0005509^molecular_function^calcium ion binding	.
TRINITY_DN230223_c0_g1	TRINITY_DN230223_c0_g1_i1	.	.	.	.	.	.	.	.	.	.	.	.
TRINITY_DN230217_c0_g1	TRINITY_DN230217_c0_g1_i1	.	.	.	.	.	.	.	.	.	.	.	.
TRINITY_DN230270_c0_g1	TRINITY_DN230270_c0_g1_i1	CROCC_MOUSE^CROCC_MOUSE^Q:10-252,H:1188-1268^49.38%ID^E:6e-14^RecName: Full=Rootletin;^Eukaryota; Metazoa; Chordata; Craniata; Vertebrata; Euteleostomi; Mammalia; Eutheria; Euarchontoglires; Glires; Rodentia; Myomorpha; Muroidea; Muridae; Murinae; Mus; Mus	.	TRINITY_DN230270_c0_g1_i1.p1	1-354[+]	CROCC_MOUSE^CROCC_MOUSE^Q:4-118,H:1188-1302^56.522%ID^E:1.09e-29^RecName: Full=Rootletin;^Eukaryota; Metazoa; Chordata; Craniata; Vertebrata; Euteleostomi; Mammalia; Eutheria; Euarchontoglires; Glires; Rodentia; Myomorpha; Muroidea; Muridae; Murinae; Mus; Mus	.	.	.	ENOG410XPG3^Ciliary rootlet coiled-coil, rootletin	KEGG:mmu:230872`KO:K16469	GO:0015629^cellular_component^actin cytoskeleton`GO:0005814^cellular_component^centriole`GO:0005813^cellular_component^centrosome`GO:0035253^cellular_component^ciliary rootlet`GO:0005829^cellular_component^cytosol`GO:0001917^cellular_component^photoreceptor inner segment`GO:0005886^cellular_component^plasma membrane`GO:0003779^molecular_function^actin binding`GO:0019894^molecular_function^kinesin…	.
TRINITY_DN230276_c0_g1	TRINITY_DN230276_c0_g1_i1	FLOT1_CARAU^FLOT1_CARAU^Q:259-113,H:376-423^71.43%ID^E:1e-14^RecName: Full=Flotillin-1;^Eukaryota; Metazoa; Chordata; Craniata; Vertebrata; Euteleostomi; Actinopterygii; Neopterygii; Teleostei; Ostariophysi; Cypriniformes; Cyprinidae; Carassius	.	.	.	.	.	.	.	.	.	GO:0005901^cellular_component^caveola`GO:0005737^cellular_component^cytoplasm`GO:0005768^cellular_component^endosome`GO:0042470^cellular_component^melanosome`GO:0045121^cellular_component^membrane raft`GO:0005886^cellular_component^plasma membrane	.
TRINITY_DN230263_c0_g1	TRINITY_DN230263_c0_g1_i1	.	.	.	.	.	.	.	.	.	.	.	.
TRINITY_DN230231_c0_g1	TRINITY_DN230231_c0_g1_i1	.	.	.	.	.	.	.	.	.	.	.	.
TRINITY_DN230256_c0_g1	TRINITY_DN230256_c0_g1_i1	.	.	.	.	.	.	.	.	.	.	.	.
TRINITY_DN230292_c0_g1	TRINITY_DN230292_c0_g1_i1	.	.	.	.	.	.	.	.	.	.	.	.
TRINITY_DN230222_c0_g1	TRINITY_DN230222_c0_g1_i1	CPPC_NEIGO^CPPC_NEIGO^Q:251-3,H:49-124^57.83%ID^E:5e-29^RecName: Full=Cryptic plasmid protein C;^Bacteria; Proteobacteria; Betaproteobacteria; Neisseriales; Neisseriaceae; Neisseria	.	.	.	.	.	.	.	.	.	.	.
TRINITY_DN230207_c0_g1	TRINITY_DN230207_c0_g1_i1	.	.	.	.	.	.	.	.	.	.	.	.
TRINITY_DN230267_c0_g1	TRINITY_DN230267_c0_g1_i1	.	.	.	.	.	.	.	.	.	.	.	.
TRINITY_DN230242_c0_g1	TRINITY_DN230242_c0_g1_i1	SUCHY_MOUSE^SUCHY_MOUSE^Q:264-1,H:312-399^63.64%ID^E:2e-34^RecName: Full=Succinate--hydroxymethylglutarate CoA-transferase;^Eukaryota; Metazoa; Chordata; Craniata; Vertebrata; Euteleostomi; Mammalia; Eutheria; Euarchontoglires; Glires; Rodentia; Myomorpha; Muroidea; Muridae; Murinae; Mus; Mus	.	.	.	.	.	.	.	COG1804^l-carnitine dehydratase bile acid-inducible protein F	KEGG:mmu:192136`KO:K18703	GO:0005739^cellular_component^mitochondrion`GO:0047369^molecular_function^succinate-hydroxymethylglutarate CoA-transferase activity	.
TRINITY_DN230271_c0_g1	TRINITY_DN230271_c0_g1_i1	.	.	TRINITY_DN230271_c0_g1_i1.p2	2-340[-]	.	PF01243.20^Putative_PNPOx^Pyridoxamine 5'-phosphate oxidase^1-87^E:1.6e-09	sigP:1^17^0.466^YES	.	.	.	.	.
TRINITY_DN230275_c0_g1	TRINITY_DN230275_c0_g1_i1	.	.	.	.	.	.	.	.	.	.	.	.
TRINITY_DN230277_c0_g1	TRINITY_DN230277_c0_g1_i1	.	.	.	.	.	.	.	.	.	.	.	.
TRINITY_DN230234_c0_g1	TRINITY_DN230234_c0_g1_i1	.	.	.	.	.	.	.	.	.	.	.	.
TRINITY_DN230212_c0_g1	TRINITY_DN230212_c0_g1_i1	.	.	.	.	.	.	.	.	.	.	.	.
TRINITY_DN230284_c0_g1	TRINITY_DN230284_c0_g1_i1	.	.	.	.	.	.	.	.	.	.	.	.
TRINITY_DN230205_c0_g1	TRINITY_DN230205_c0_g1_i1	.	.	.	.	.	.	.	.	.	.	.	.
TRINITY_DN230297_c0_g1	TRINITY_DN230297_c0_g1_i1	.	.	.	.	.	.	.	.	.	.	.	.
TRINITY_DN230249_c0_g1	TRINITY_DN230249_c0_g1_i1	.	.	TRINITY_DN230249_c0_g1_i1.p1	2-355[-]	P66A_HUMAN^P66A_HUMAN^Q:1-116,H:463-569^40.336%ID^E:8.62e-11^RecName: Full=Transcriptional repressor p66-alpha;^Eukaryota; Metazoa; Chordata; Craniata; Vertebrata; Euteleostomi; Mammalia; Eutheria; Euarchontoglires; Primates; Haplorrhini; Catarrhini; Hominidae; Homo	.	.	.	ENOG410XRVM^GATA zinc finger domain containing	KEGG:hsa:54815	GO:0016607^cellular_component^nuclear speck`GO:0005654^cellular_component^nucleoplasm`GO:0005634^cellular_component^nucleus`GO:0016581^cellular_component^NuRD complex`GO:0000981^molecular_function^DNA-binding transcription factor activity, RNA polymerase II-specific`GO:0030674^molecular_function^protein binding, bridging`GO:0043565^molecular_function^sequence-specific DNA binding`GO:0008270^molec…	.
TRINITY_DN230258_c0_g1	TRINITY_DN230258_c0_g1_i1	.	.	.	.	.	.	.	.	.	.	.	.
TRINITY_DN230282_c0_g1	TRINITY_DN230282_c0_g1_i1	.	.	.	.	.	.	.	.	.	.	.	.
TRINITY_DN230255_c0_g1	TRINITY_DN230255_c0_g1_i1	.	.	.	.	.	.	.	.	.	.	.	.
TRINITY_DN230236_c0_g1	TRINITY_DN230236_c0_g1_i1	.	.	.	.	.	.	.	.	.	.	.	.
TRINITY_DN230229_c0_g1	TRINITY_DN230229_c0_g1_i1	.	.	.	.	.	.	.	.	.	.	.	.
TRINITY_DN230251_c0_g1	TRINITY_DN230251_c0_g1_i1	.	.	.	.	.	.	.	.	.	.	.	.
TRINITY_DN230237_c0_g1	TRINITY_DN230237_c0_g1_i1	.	.	.	.	.	.	.	.	.	.	.	.
TRINITY_DN230230_c0_g1	TRINITY_DN230230_c0_g1_i1	.	.	.	.	.	.	.	.	.	.	.	.
TRINITY_DN230295_c0_g1	TRINITY_DN230295_c0_g1_i1	.	.	.	.	.	.	.	.	.	.	.	.
TRINITY_DN230290_c0_g1	TRINITY_DN230290_c0_g1_i1	.	.	TRINITY_DN230290_c0_g1_i1.p3	52-444[-]	.	.	.	.	.	.	.	.
TRINITY_DN230220_c0_g1	TRINITY_DN230220_c0_g1_i1	.	.	.	.	.	.	.	.	.	.	.	.
TRINITY_DN230254_c0_g1	TRINITY_DN230254_c0_g1_i1	.	.	.	.	.	.	.	.	.	.	.	.
TRINITY_DN230287_c0_g1	TRINITY_DN230287_c0_g1_i1	.	.	.	.	.	.	.	.	.	.	.	.
TRINITY_DN230259_c0_g1	TRINITY_DN230259_c0_g1_i1	.	.	.	.	.	.	.	.	.	.	.	.
TRINITY_DN230268_c0_g1	TRINITY_DN230268_c0_g1_i1	.	.	.	.	.	.	.	.	.	.	.	.
TRINITY_DN230283_c0_g1	TRINITY_DN230283_c0_g1_i1	.	.	.	.	.	.	.	.	.	.	.	.
TRINITY_DN230215_c0_g1	TRINITY_DN230215_c0_g1_i1	DAAM1_HUMAN^DAAM1_HUMAN^Q:1-237,H:395-473^88.61%ID^E:9e-43^RecName: Full=Disheveled-associated activator of morphogenesis 1;^Eukaryota; Metazoa; Chordata; Craniata; Vertebrata; Euteleostomi; Mammalia; Eutheria; Euarchontoglires; Primates; Haplorrhini; Catarrhini; Hominidae; Homo	.	.	.	.	.	.	.	ENOG410XT5Z^actin cytoskeleton organization	KEGG:hsa:23002`KO:K04512	GO:0036064^cellular_component^ciliary basal body`GO:0005829^cellular_component^cytosol`GO:0016020^cellular_component^membrane`GO:0031514^cellular_component^motile cilium`GO:0005886^cellular_component^plasma membrane`GO:0001725^cellular_component^stress fiber`GO:0003779^molecular_function^actin binding`GO:0042802^molecular_function^identical protein binding`GO:0017048^molecular_function^Rho GTPase…	.
TRINITY_DN230269_c0_g1	TRINITY_DN230269_c0_g1_i1	.	.	TRINITY_DN230269_c0_g1_i1.p3	1-327[-]	.	PF13654.6^AAA_32^AAA domain^2-108^E:3.6e-28	.	.	.	.	.	.
TRINITY_DN230296_c0_g1	TRINITY_DN230296_c0_g1_i1	TAUB_PSEE4^TAUB_PSEE4^Q:417-10,H:116-251^55.15%ID^E:3e-48^RecName: Full=Taurine import ATP-binding protein TauB {ECO:0000255|HAMAP-Rule:MF_01714};^Bacteria; Proteobacteria; Gammaproteobacteria; Pseudomonadales; Pseudomonadaceae; Pseudomonas	.	TRINITY_DN230296_c0_g1_i1.p1	1-417[-]	TAUB_PSEE4^TAUB_PSEE4^Q:1-136,H:116-251^55.147%ID^E:1.58e-49^RecName: Full=Taurine import ATP-binding protein TauB {ECO:0000255|HAMAP-Rule:MF_01714};^Bacteria; Proteobacteria; Gammaproteobacteria; Pseudomonadales; Pseudomonadaceae; Pseudomonas	PF00005.27^ABC_tran^ABC transporter^5-46^E:1.4e-08	.	.	COG4525^(ABC) transporter	KEGG:pen:PSEEN0212`KO:K10831	GO:0005886^cellular_component^plasma membrane`GO:0005524^molecular_function^ATP binding`GO:0015411^molecular_function^taurine-transporting ATPase activity	GO:0005524^molecular_function^ATP binding`GO:0016887^molecular_function^ATPase activity
TRINITY_DN230240_c0_g1	TRINITY_DN230240_c0_g1_i1	.	.	.	.	.	.	.	.	.	.	.	.
TRINITY_DN230238_c0_g1	TRINITY_DN230238_c0_g1_i1	.	.	.	.	.	.	.	.	.	.	.	.
TRINITY_DN230248_c0_g1	TRINITY_DN230248_c0_g1_i1	QOX1_ACEAC^QOX1_ACEAC^Q:5-373,H:118-240^73.98%ID^E:2e-55^RecName: Full=Ubiquinol oxidase subunit 1;^Bacteria; Proteobacteria; Alphaproteobacteria; Rhodospirillales; Acetobacteraceae; Acetobacter; Acetobacter subgen. Acetobacter	.	TRINITY_DN230248_c0_g1_i1.p1	2-373[+]	QOX1_ACEAC^QOX1_ACEAC^Q:2-124,H:118-240^73.984%ID^E:1.67e-56^RecName: Full=Ubiquinol oxidase subunit 1;^Bacteria; Proteobacteria; Alphaproteobacteria; Rhodospirillales; Acetobacteraceae; Acetobacter; Acetobacter subgen. Acetobacter	PF00115.20^COX1^Cytochrome C and Quinol oxidase polypeptide I^1-124^E:8e-34	.	.	.	.	GO:0016021^cellular_component^integral component of membrane`GO:0005886^cellular_component^plasma membrane`GO:0070469^cellular_component^respirasome`GO:0004129^molecular_function^cytochrome-c oxidase activity`GO:0020037^molecular_function^heme binding`GO:0046872^molecular_function^metal ion binding`GO:0016682^molecular_function^oxidoreductase activity, acting on diphenols and related substances a…	GO:0004129^molecular_function^cytochrome-c oxidase activity`GO:0020037^molecular_function^heme binding`GO:0009060^biological_process^aerobic respiration`GO:0055114^biological_process^oxidation-reduction process`GO:0016021^cellular_component^integral component of membrane
TRINITY_DN230266_c0_g1	TRINITY_DN230266_c0_g1_i1	WCAF_SHIFL^WCAF_SHIFL^Q:343-86,H:93-178^44.19%ID^E:1e-09^RecName: Full=Putative colanic acid biosynthesis acetyltransferase WcaF;^Bacteria; Proteobacteria; Gammaproteobacteria; Enterobacterales; Enterobacteriaceae; Shigella	.	TRINITY_DN230266_c0_g1_i1.p2	17-343[-]	WCAF_SHIFL^WCAF_SHIFL^Q:1-86,H:93-178^44.186%ID^E:1.58e-16^RecName: Full=Putative colanic acid biosynthesis acetyltransferase WcaF;^Bacteria; Proteobacteria; Gammaproteobacteria; Enterobacterales; Enterobacteriaceae; Shigella	PF14602.6^Hexapep_2^Hexapeptide repeat of succinyl-transferase^32-67^E:3.7e-07`PF00132.24^Hexapep^Bacterial transferase hexapeptide (six repeats)^33-67^E:2.7e-09	.	.	COG0110^acetyltransferase	KEGG:sfl:SF2117`KEGG:sfx:S2240`KO:K03818	GO:0016746^molecular_function^transferase activity, transferring acyl groups`GO:0009103^biological_process^lipopolysaccharide biosynthetic process`GO:0045228^biological_process^slime layer polysaccharide biosynthetic process	.
TRINITY_DN230206_c0_g1	TRINITY_DN230206_c0_g1_i1	.	.	.	.	.	.	.	.	.	.	.	.
TRINITY_DN230281_c0_g1	TRINITY_DN230281_c0_g1_i1	.	.	.	.	.	.	.	.	.	.	.	.
TRINITY_DN230288_c0_g1	TRINITY_DN230288_c0_g1_i1	.	.	.	.	.	.	.	.	.	.	.	.
TRINITY_DN230211_c0_g1	TRINITY_DN230211_c0_g1_i1	MTAP2_MOUSE^MTAP2_MOUSE^Q:184-8,H:1638-1695^81.36%ID^E:7e-24^RecName: Full=Microtubule-associated protein 2;^Eukaryota; Metazoa; Chordata; Craniata; Vertebrata; Euteleostomi; Mammalia; Eutheria; Euarchontoglires; Glires; Rodentia; Myomorpha; Muroidea; Muridae; Murinae; Mus; Mus	.	TRINITY_DN230211_c0_g1_i1.p1	2-472[-]	MTAP2_MOUSE^MTAP2_MOUSE^Q:73-155,H:1604-1695^70.968%ID^E:6.75e-34^RecName: Full=Microtubule-associated protein 2;^Eukaryota; Metazoa; Chordata; Craniata; Vertebrata; Euteleostomi; Mammalia; Eutheria; Euarchontoglires; Glires; Rodentia; Myomorpha; Muroidea; Muridae; Murinae; Mus; Mus	PF00418.19^Tubulin-binding^Tau and MAP protein, tubulin-binding repeat^122-152^E:4.1e-12	.	.	ENOG4111J07^Microtubule-associated protein	KEGG:mmu:17756`KO:K10430	GO:0015629^cellular_component^actin cytoskeleton`GO:0150014^cellular_component^apical distal dendrite`GO:0043203^cellular_component^axon hillock`GO:0043194^cellular_component^axon initial segment`GO:0097441^cellular_component^basal dendrite`GO:0097442^cellular_component^CA3 pyramidal cell dendrite`GO:0044297^cellular_component^cell body`GO:0005737^cellular_component^cytoplasm`GO:0005829^cellular_…	GO:0015631^molecular_function^tubulin binding
TRINITY_DN230286_c0_g1	TRINITY_DN230286_c0_g1_i1	.	.	.	.	.	.	.	.	.	.	.	.
TRINITY_DN230278_c0_g1	TRINITY_DN230278_c0_g1_i1	.	.	.	.	.	.	.	.	.	.	.	.
TRINITY_DN230213_c0_g1	TRINITY_DN230213_c0_g1_i1	YOAE_ECOLI^YOAE_ECOLI^Q:3-410,H:58-190^46.76%ID^E:1e-25^RecName: Full=UPF0053 inner membrane protein YoaE;^Bacteria; Proteobacteria; Gammaproteobacteria; Enterobacterales; Enterobacteriaceae; Escherichia	.	TRINITY_DN230213_c0_g1_i1.p3	3-410[+]	YGDQ_ECOLI^YGDQ_ECOLI^Q:1-136,H:60-190^51.471%ID^E:1.79e-34^RecName: Full=UPF0053 inner membrane protein YgdQ;^Bacteria; Proteobacteria; Gammaproteobacteria; Enterobacterales; Enterobacteriaceae; Escherichia	PF03741.16^TerC^Integral membrane protein TerC family^1-135^E:3.7e-30	.	.	COG0861^membrane protein terC	KEGG:ecj:JW2800`KEGG:eco:b2832	GO:0016021^cellular_component^integral component of membrane`GO:0005886^cellular_component^plasma membrane	GO:0016021^cellular_component^integral component of membrane
TRINITY_DN230293_c0_g1	TRINITY_DN230293_c0_g1_i1	MPND_DANRE^MPND_DANRE^Q:230-33,H:391-456^77.27%ID^E:5e-30^RecName: Full=MPN domain-containing protein;^Eukaryota; Metazoa; Chordata; Craniata; Vertebrata; Euteleostomi; Actinopterygii; Neopterygii; Teleostei; Ostariophysi; Cypriniformes; Cyprinidae; Danio	.	.	.	.	.	.	.	COG1310^Component of the eukaryotic translation initiation factor 3 (eIF-3) complex, which is involved in protein synthesis and, together with other initiation factors, stimulates binding of mRNA and methionyl-tRNAi to the 40S ribosome (By similarity)	KEGG:dre:559169	GO:0046872^molecular_function^metal ion binding`GO:0008237^molecular_function^metallopeptidase activity	.
TRINITY_DN230257_c0_g1	TRINITY_DN230257_c0_g1_i1	.	.	.	.	.	.	.	.	.	.	.	.
TRINITY_DN230252_c0_g1	TRINITY_DN230252_c0_g1_i1	.	.	.	.	.	.	.	.	.	.	.	.
TRINITY_DN230264_c0_g1	TRINITY_DN230264_c0_g1_i1	.	.	.	.	.	.	.	.	.	.	.	.
TRINITY_DN224082_c0_g1	TRINITY_DN224082_c0_g1_i1	.	.	.	.	.	.	.	.	.	.	.	.
TRINITY_DN224002_c0_g1	TRINITY_DN224002_c0_g1_i1	.	.	TRINITY_DN224002_c0_g1_i1.p3	591-890[-]	.	.	.	.	.	.	.	.
TRINITY_DN224004_c0_g1	TRINITY_DN224004_c0_g1_i1	.	.	TRINITY_DN224004_c0_g1_i1.p1	3-323[+]	.	.	.	.	.	.	.	.
TRINITY_DN224012_c0_g1	TRINITY_DN224012_c0_g1_i1	.	.	.	.	.	.	.	.	.	.	.	.
TRINITY_DN224074_c0_g1	TRINITY_DN224074_c0_g1_i1	.	.	.	.	.	.	.	.	.	.	.	.
TRINITY_DN224088_c0_g1	TRINITY_DN224088_c0_g1_i1	.	.	.	.	.	.	.	.	.	.	.	.
TRINITY_DN224031_c0_g1	TRINITY_DN224031_c0_g1_i1	TNIK_MOUSE^TNIK_MOUSE^Q:3-278,H:1201-1292^95.65%ID^E:9e-57^RecName: Full=Traf2 and NCK-interacting protein kinase;^Eukaryota; Metazoa; Chordata; Craniata; Vertebrata; Euteleostomi; Mammalia; Eutheria; Euarchontoglires; Glires; Rodentia; Myomorpha; Muroidea; Muridae; Murinae; Mus; Mus	.	.	.	.	.	.	.	ENOG410XPHR^mitogen-activated protein kinase kinase kinase kinase	KEGG:mmu:665113`KO:K08840	GO:0016324^cellular_component^apical plasma membrane`GO:0005737^cellular_component^cytoplasm`GO:0005856^cellular_component^cytoskeleton`GO:0005829^cellular_component^cytosol`GO:0098978^cellular_component^glutamatergic synapse`GO:0005654^cellular_component^nucleoplasm`GO:0005634^cellular_component^nucleus`GO:0048471^cellular_component^perinuclear region of cytoplasm`GO:0055037^cellular_component^r…	.
TRINITY_DN224041_c0_g1	TRINITY_DN224041_c0_g1_i1	.	.	.	.	.	.	.	.	.	.	.	.
TRINITY_DN224062_c0_g1	TRINITY_DN224062_c0_g1_i1	.	.	.	.	.	.	.	.	.	.	.	.
TRINITY_DN224003_c0_g1	TRINITY_DN224003_c0_g1_i1	.	.	.	.	.	.	.	.	.	.	.	.
TRINITY_DN224025_c0_g1	TRINITY_DN224025_c0_g1_i1	LRP3_HUMAN^LRP3_HUMAN^Q:2-220,H:67-142^57.89%ID^E:5e-22^RecName: Full=Low-density lipoprotein receptor-related protein 3;^Eukaryota; Metazoa; Chordata; Craniata; Vertebrata; Euteleostomi; Mammalia; Eutheria; Euarchontoglires; Primates; Haplorrhini; Catarrhini; Hominidae; Homo	.	.	.	.	.	.	.	ENOG410XP34^beta-amyloid clearance	KEGG:hsa:4037`KO:K20050	GO:0005905^cellular_component^clathrin-coated pit`GO:0016021^cellular_component^integral component of membrane`GO:0006898^biological_process^receptor-mediated endocytosis	.
TRINITY_DN224051_c0_g1	TRINITY_DN224051_c0_g1_i1	.	.	.	.	.	.	.	.	.	.	.	.
TRINITY_DN224036_c0_g1	TRINITY_DN224036_c0_g1_i1	.	.	.	.	.	.	.	.	.	.	.	.
TRINITY_DN224064_c0_g1	TRINITY_DN224064_c0_g1_i1	.	.	.	.	.	.	.	.	.	.	.	.
TRINITY_DN224029_c0_g1	TRINITY_DN224029_c0_g1_i1	PHYB_NOSS1^PHYB_NOSS1^Q:432-13,H:518-658^34.51%ID^E:1e-15^RecName: Full=Cyanobacterial phytochrome B;^Bacteria; Cyanobacteria; Nostocales; Nostocaceae; Nostoc	.	TRINITY_DN224029_c0_g1_i1.p2	1-432[-]	PHYB_NOSS1^PHYB_NOSS1^Q:1-140,H:518-658^34.507%ID^E:2e-16^RecName: Full=Cyanobacterial phytochrome B;^Bacteria; Cyanobacteria; Nostocales; Nostocaceae; Nostoc	PF00512.25^HisKA^His Kinase A (phospho-acceptor) domain^14-78^E:2.1e-11	.	.	ENOG410XNMH^Histidine kinase	KEGG:ana:all2899	GO:0005524^molecular_function^ATP binding`GO:0000155^molecular_function^phosphorelay sensor kinase activity`GO:0009881^molecular_function^photoreceptor activity`GO:0009584^biological_process^detection of visible light`GO:0018298^biological_process^protein-chromophore linkage`GO:0006355^biological_process^regulation of transcription, DNA-templated	GO:0000155^molecular_function^phosphorelay sensor kinase activity`GO:0007165^biological_process^signal transduction
TRINITY_DN224035_c0_g1	TRINITY_DN224035_c0_g1_i1	.	.	.	.	.	.	.	.	.	.	.	.
TRINITY_DN224043_c0_g1	TRINITY_DN224043_c0_g1_i1	.	.	.	.	.	.	.	.	.	.	.	.
TRINITY_DN224001_c0_g1	TRINITY_DN224001_c0_g1_i1	.	.	.	.	.	.	.	.	.	.	.	.
TRINITY_DN224077_c0_g1	TRINITY_DN224077_c0_g1_i1	.	.	.	.	.	.	.	.	.	.	.	.
TRINITY_DN224091_c0_g1	TRINITY_DN224091_c0_g1_i1	CE290_DANRE^CE290_DANRE^Q:3-419,H:2123-2263^60.99%ID^E:4e-28^RecName: Full=Centrosomal protein of 290 kDa;^Eukaryota; Metazoa; Chordata; Craniata; Vertebrata; Euteleostomi; Actinopterygii; Neopterygii; Teleostei; Ostariophysi; Cypriniformes; Cyprinidae; Danio	.	TRINITY_DN224091_c0_g1_i1.p1	3-533[+]	CE290_DANRE^CE290_DANRE^Q:1-177,H:2123-2301^56.983%ID^E:1e-49^RecName: Full=Centrosomal protein of 290 kDa;^Eukaryota; Metazoa; Chordata; Craniata; Vertebrata; Euteleostomi; Actinopterygii; Neopterygii; Teleostei; Ostariophysi; Cypriniformes; Cyprinidae; Danio	.	.	.	ENOG410XRSC^centrosomal protein 290kDa	.	GO:0042995^cellular_component^cell projection`GO:0034451^cellular_component^centriolar satellite`GO:0005813^cellular_component^centrosome`GO:0005634^cellular_component^nucleus`GO:0043010^biological_process^camera-type eye development`GO:0021549^biological_process^cerebellum development`GO:0060271^biological_process^cilium assembly`GO:0042769^biological_process^DNA damage response, detection of DN…	.
TRINITY_DN224011_c0_g1	TRINITY_DN224011_c0_g1_i1	.	.	.	.	.	.	.	.	.	.	.	.
TRINITY_DN224027_c0_g1	TRINITY_DN224027_c0_g1_i1	.	.	.	.	.	.	.	.	.	.	.	.
TRINITY_DN224048_c0_g1	TRINITY_DN224048_c0_g1_i1	.	.	.	.	.	.	.	.	.	.	.	.
TRINITY_DN224089_c0_g1	TRINITY_DN224089_c0_g1_i1	.	.	.	.	.	.	.	.	.	.	.	.
TRINITY_DN224085_c0_g1	TRINITY_DN224085_c0_g1_i1	.	.	.	.	.	.	.	.	.	.	.	.
TRINITY_DN224071_c0_g1	TRINITY_DN224071_c0_g1_i1	MCFD2_RAT^MCFD2_RAT^Q:299-192,H:110-145^80.56%ID^E:1e-12^RecName: Full=Multiple coagulation factor deficiency protein 2 homolog;^Eukaryota; Metazoa; Chordata; Craniata; Vertebrata; Euteleostomi; Mammalia; Eutheria; Euarchontoglires; Glires; Rodentia; Myomorpha; Muroidea; Muridae; Murinae; Rattus	.	.	.	.	.	.	.	ENOG41124J6^multiple coagulation factor deficiency 2	KEGG:rno:246117`KO:K20364	GO:0005783^cellular_component^endoplasmic reticulum`GO:0005793^cellular_component^endoplasmic reticulum-Golgi intermediate compartment`GO:0005576^cellular_component^extracellular region`GO:0005794^cellular_component^Golgi apparatus`GO:0005509^molecular_function^calcium ion binding`GO:0007420^biological_process^brain development`GO:0019752^biological_process^carboxylic acid metabolic process`GO:00…	.
TRINITY_DN224018_c0_g1	TRINITY_DN224018_c0_g1_i1	.	.	.	.	.	.	.	.	.	.	.	.
TRINITY_DN224100_c0_g1	TRINITY_DN224100_c0_g1_i1	AT8A2_HUMAN^AT8A2_HUMAN^Q:353-3,H:994-1110^73.5%ID^E:1e-50^RecName: Full=Phospholipid-transporting ATPase IB;^Eukaryota; Metazoa; Chordata; Craniata; Vertebrata; Euteleostomi; Mammalia; Eutheria; Euarchontoglires; Primates; Haplorrhini; Catarrhini; Hominidae; Homo	.	TRINITY_DN224100_c0_g1_i1.p1	3-326[-]	AT8A2_HUMAN^AT8A2_HUMAN^Q:11-108,H:1013-1110^71.429%ID^E:3.95e-47^RecName: Full=Phospholipid-transporting ATPase IB;^Eukaryota; Metazoa; Chordata; Craniata; Vertebrata; Euteleostomi; Mammalia; Eutheria; Euarchontoglires; Primates; Haplorrhini; Catarrhini; Hominidae; Homo	PF16212.5^PhoLip_ATPase_C^Phospholipid-translocating P-type ATPase C-terminal^1-96^E:1.8e-17	.	.	ENOG410XPYK^Phospholipid-transporting atpase	KEGG:hsa:51761`KO:K14802	GO:0005768^cellular_component^endosome`GO:0005794^cellular_component^Golgi apparatus`GO:0016021^cellular_component^integral component of membrane`GO:0005654^cellular_component^nucleoplasm`GO:0001750^cellular_component^photoreceptor outer segment`GO:0005886^cellular_component^plasma membrane`GO:0005524^molecular_function^ATP binding`GO:0000287^molecular_function^magnesium ion binding`GO:0004012^mo…	.
TRINITY_DN224047_c0_g1	TRINITY_DN224047_c0_g1_i1	.	.	.	.	.	.	.	.	.	.	.	.
TRINITY_DN224090_c0_g1	TRINITY_DN224090_c0_g1_i1	.	.	.	.	.	.	.	.	.	.	.	.
TRINITY_DN224080_c0_g1	TRINITY_DN224080_c0_g1_i1	.	.	.	.	.	.	.	.	.	.	.	.
TRINITY_DN224044_c0_g1	TRINITY_DN224044_c0_g1_i1	.	.	.	.	.	.	.	.	.	.	.	.
TRINITY_DN224084_c0_g1	TRINITY_DN224084_c0_g1_i1	.	.	.	.	.	.	.	.	.	.	.	.
TRINITY_DN224030_c0_g1	TRINITY_DN224030_c0_g1_i1	.	.	.	.	.	.	.	.	.	.	.	.
TRINITY_DN224017_c0_g1	TRINITY_DN224017_c0_g1_i1	.	.	.	.	.	.	.	.	.	.	.	.
TRINITY_DN224033_c0_g1	TRINITY_DN224033_c0_g1_i1	.	.	.	.	.	.	.	.	.	.	.	.
TRINITY_DN224034_c0_g1	TRINITY_DN224034_c0_g1_i1	.	.	.	.	.	.	.	.	.	.	.	.
TRINITY_DN224049_c0_g1	TRINITY_DN224049_c0_g1_i1	.	.	TRINITY_DN224049_c0_g1_i1.p1	1-555[+]	.	.	.	.	.	.	.	.
TRINITY_DN224087_c0_g1	TRINITY_DN224087_c0_g1_i1	.	.	.	.	.	.	.	.	.	.	.	.
TRINITY_DN224038_c0_g1	TRINITY_DN224038_c0_g1_i1	CX7A2_BOVIN^CX7A2_BOVIN^Q:279-160,H:43-82^60%ID^E:2e-10^RecName: Full=Cytochrome c oxidase subunit 7A2, mitochondrial;^Eukaryota; Metazoa; Chordata; Craniata; Vertebrata; Euteleostomi; Mammalia; Eutheria; Laurasiatheria; Cetartiodactyla; Ruminantia; Pecora; Bovidae; Bovinae; Bos	.	.	.	.	.	.	.	ENOG41124EQ^cytochrome c oxidase subunit VIIa polypeptide 2 (liver)	KEGG:bta:327688`KO:K02270	GO:0005746^cellular_component^mitochondrial respirasome`GO:0004129^molecular_function^cytochrome-c oxidase activity`GO:0097250^biological_process^mitochondrial respirasome assembly`GO:0002082^biological_process^regulation of oxidative phosphorylation	.
TRINITY_DN224072_c0_g1	TRINITY_DN224072_c0_g1_i1	.	.	.	.	.	.	.	.	.	.	.	.
TRINITY_DN224056_c0_g1	TRINITY_DN224056_c0_g1_i1	.	.	TRINITY_DN224056_c0_g1_i1.p1	3-407[-]	.	.	.	.	.	.	.	.
TRINITY_DN224058_c0_g1	TRINITY_DN224058_c0_g1_i1	COQ3_HUMAN^COQ3_HUMAN^Q:2-382,H:122-249^66.41%ID^E:5e-52^RecName: Full=Ubiquinone biosynthesis O-methyltransferase, mitochondrial {ECO:0000255|HAMAP-Rule:MF_03190};^Eukaryota; Metazoa; Chordata; Craniata; Vertebrata; Euteleostomi; Mammalia; Eutheria; Euarchontoglires; Primates; Haplorrhini; Catarrhini; Hominidae; Homo	.	TRINITY_DN224058_c0_g1_i1.p1	2-382[+]	COQ3_HUMAN^COQ3_HUMAN^Q:1-127,H:122-249^66.406%ID^E:2.77e-53^RecName: Full=Ubiquinone biosynthesis O-methyltransferase, mitochondrial {ECO:0000255|HAMAP-Rule:MF_03190};^Eukaryota; Metazoa; Chordata; Craniata; Vertebrata; Euteleostomi; Mammalia; Eutheria; Euarchontoglires; Primates; Haplorrhini; Catarrhini; Hominidae; Homo	PF13489.6^Methyltransf_23^Methyltransferase domain^23-127^E:5.2e-11`PF13847.6^Methyltransf_31^Methyltransferase domain^26-126^E:4.8e-09`PF02353.20^CMAS^Mycolic acid cyclopropane synthetase^26-125^E:1.3e-05`PF13649.6^Methyltransf_25^Methyltransferase domain^29-124^E:3.1e-15`PF05401.11^NodS^Nodulation protein S (NodS)^29-109^E:5.8e-05`PF08241.12^Methyltransf_11^Methyltransferase domain^30-127^E:8.6…	.	.	COG2227^Non-specific O-methyltransferase that catalyzes the 2 O- methylation steps in the ubiquinone biosynthetic pathway (By similarity)	KEGG:hsa:51805`KO:K00591	GO:0031314^cellular_component^extrinsic component of mitochondrial inner membrane`GO:0005759^cellular_component^mitochondrial matrix`GO:0005739^cellular_component^mitochondrion`GO:0008425^molecular_function^2-polyprenyl-6-methoxy-1,4-benzoquinone methyltransferase activity`GO:0044596^molecular_function^3-demethylubiquinone-10 3-O-methyltransferase activity`GO:0008689^molecular_function^3-demethyl…	GO:0008757^molecular_function^S-adenosylmethionine-dependent methyltransferase activity`GO:0009312^biological_process^oligosaccharide biosynthetic process`GO:0009877^biological_process^nodulation`GO:0008168^molecular_function^methyltransferase activity
TRINITY_DN224040_c0_g1	TRINITY_DN224040_c0_g1_i1	.	.	.	.	.	.	.	.	.	.	.	.
TRINITY_DN224005_c0_g1	TRINITY_DN224005_c0_g1_i1	.	.	.	.	.	.	.	.	.	.	.	.
TRINITY_DN224065_c0_g1	TRINITY_DN224065_c0_g1_i1	.	.	.	.	.	.	.	.	.	.	.	.
TRINITY_DN224067_c0_g1	TRINITY_DN224067_c0_g1_i1	.	.	.	.	.	.	.	.	.	.	.	.
TRINITY_DN224021_c0_g1	TRINITY_DN224021_c0_g1_i1	.	.	.	.	.	.	.	.	.	.	.	.
TRINITY_DN224052_c0_g1	TRINITY_DN224052_c0_g1_i1	.	.	.	.	.	.	.	.	.	.	.	.
TRINITY_DN224068_c0_g1	TRINITY_DN224068_c0_g1_i1	.	.	.	.	.	.	.	.	.	.	.	.
TRINITY_DN224092_c0_g1	TRINITY_DN224092_c0_g1_i1	.	.	.	.	.	.	.	.	.	.	.	.
TRINITY_DN224081_c0_g1	TRINITY_DN224081_c0_g1_i1	.	.	.	.	.	.	.	.	.	.	.	.
TRINITY_DN224039_c0_g1	TRINITY_DN224039_c0_g1_i1	.	.	.	.	.	.	.	.	.	.	.	.
TRINITY_DN224093_c0_g1	TRINITY_DN224093_c0_g1_i1	.	.	.	.	.	.	.	.	.	.	.	.
TRINITY_DN224042_c0_g1	TRINITY_DN224042_c0_g1_i1	.	.	.	.	.	.	.	.	.	.	.	.
TRINITY_DN224075_c0_g1	TRINITY_DN224075_c0_g1_i1	.	.	.	.	.	.	.	.	.	.	.	.
TRINITY_DN224098_c0_g1	TRINITY_DN224098_c0_g1_i1	UTRO_HUMAN^UTRO_HUMAN^Q:3-401,H:3234-3366^73.88%ID^E:4e-19^RecName: Full=Utrophin;^Eukaryota; Metazoa; Chordata; Craniata; Vertebrata; Euteleostomi; Mammalia; Eutheria; Euarchontoglires; Primates; Haplorrhini; Catarrhini; Hominidae; Homo	.	TRINITY_DN224098_c0_g1_i1.p1	3-422[+]	UTRO_HUMAN^UTRO_HUMAN^Q:1-133,H:3234-3366^77.612%ID^E:9.02e-48^RecName: Full=Utrophin;^Eukaryota; Metazoa; Chordata; Craniata; Vertebrata; Euteleostomi; Mammalia; Eutheria; Euarchontoglires; Primates; Haplorrhini; Catarrhini; Hominidae; Homo	.	.	.	COG5069^Microtubule associated monoxygenase, calponin and LIM domain containing	KEGG:hsa:7402	GO:0030054^cellular_component^cell junction`GO:0030864^cellular_component^cortical actin cytoskeleton`GO:0005737^cellular_component^cytoplasm`GO:0005856^cellular_component^cytoskeleton`GO:0016010^cellular_component^dystrophin-associated glycoprotein complex`GO:0070062^cellular_component^extracellular exosome`GO:0030175^cellular_component^filopodium`GO:0031527^cellular_component^filopodium membran…	.
TRINITY_DN224053_c0_g1	TRINITY_DN224053_c0_g1_i1	.	.	.	.	.	.	.	.	.	.	.	.
TRINITY_DN224061_c0_g1	TRINITY_DN224061_c0_g1_i1	DSDC_ECOLI^DSDC_ECOLI^Q:318-34,H:168-269^30.1%ID^E:4e-05^RecName: Full=HTH-type transcriptional regulator DsdC;^Bacteria; Proteobacteria; Gammaproteobacteria; Enterobacterales; Enterobacteriaceae; Escherichia	.	TRINITY_DN224061_c0_g1_i1.p1	1-324[-]	DSDC_ECOLI^DSDC_ECOLI^Q:3-97,H:168-269^30.097%ID^E:2.33e-05^RecName: Full=HTH-type transcriptional regulator DsdC;^Bacteria; Proteobacteria; Gammaproteobacteria; Enterobacterales; Enterobacteriaceae; Escherichia	PF03466.20^LysR_substrate^LysR substrate binding domain^4-98^E:1.8e-10	.	.	COG0583^Transcriptional regulator	KEGG:ecj:JW2361`KEGG:eco:b2364`KO:K13636	GO:0003700^molecular_function^DNA-binding transcription factor activity`GO:0043565^molecular_function^sequence-specific DNA binding`GO:0006351^biological_process^transcription, DNA-templated	.
TRINITY_DN224063_c0_g1	TRINITY_DN224063_c0_g1_i1	.	.	.	.	.	.	.	.	.	.	.	.
TRINITY_DN224015_c0_g1	TRINITY_DN224015_c0_g1_i1	.	.	TRINITY_DN224015_c0_g1_i1.p1	98-616[+]	.	.	.	.	.	.	.	.
TRINITY_DN224059_c0_g1	TRINITY_DN224059_c0_g1_i1	.	.	.	.	.	.	.	.	.	.	.	.
TRINITY_DN224095_c0_g1	TRINITY_DN224095_c0_g1_i1	.	.	.	.	.	.	.	.	.	.	.	.
TRINITY_DN224060_c0_g1	TRINITY_DN224060_c0_g1_i1	.	.	.	.	.	.	.	.	.	.	.	.
TRINITY_DN224076_c0_g1	TRINITY_DN224076_c0_g1_i1	.	.	.	.	.	.	.	.	.	.	.	.
TRINITY_DN224096_c0_g1	TRINITY_DN224096_c0_g1_i1	.	.	.	.	.	.	.	.	.	.	.	.
TRINITY_DN224013_c0_g1	TRINITY_DN224013_c0_g1_i1	.	.	.	.	.	.	.	.	.	.	.	.
TRINITY_DN224007_c0_g1	TRINITY_DN224007_c0_g1_i1	.	.	.	.	.	.	.	.	.	.	.	.
TRINITY_DN224066_c0_g1	TRINITY_DN224066_c0_g1_i1	.	.	.	.	.	.	.	.	.	.	.	.
TRINITY_DN224097_c0_g1	TRINITY_DN224097_c0_g1_i1	.	.	TRINITY_DN224097_c0_g1_i1.p1	2-1231[+]	.	.	.	.	.	.	.	.
TRINITY_DN224094_c0_g1	TRINITY_DN224094_c0_g1_i1	.	.	.	.	.	.	.	.	.	.	.	.
TRINITY_DN224022_c0_g1	TRINITY_DN224022_c0_g1_i1	ZFY21_BOVIN^ZFY21_BOVIN^Q:8-232,H:178-254^51.9%ID^E:2e-14^RecName: Full=Zinc finger FYVE domain-containing protein 21;^Eukaryota; Metazoa; Chordata; Craniata; Vertebrata; Euteleostomi; Mammalia; Eutheria; Laurasiatheria; Cetartiodactyla; Ruminantia; Pecora; Bovidae; Bovinae; Bos	.	.	.	.	.	.	.	ENOG4111JNQ^Zinc finger, FYVE domain containing 21	KEGG:bta:511413	GO:0005768^cellular_component^endosome`GO:0005925^cellular_component^focal adhesion`GO:0046872^molecular_function^metal ion binding	.
TRINITY_DN224086_c0_g1	TRINITY_DN224086_c0_g1_i1	.	.	.	.	.	.	.	.	.	.	.	.
TRINITY_DN224070_c0_g1	TRINITY_DN224070_c0_g1_i1	.	.	.	.	.	.	.	.	.	.	.	.
TRINITY_DN224019_c0_g1	TRINITY_DN224019_c0_g1_i1	.	.	.	.	.	.	.	.	.	.	.	.
TRINITY_DN224069_c0_g1	TRINITY_DN224069_c0_g1_i1	.	.	.	.	.	.	.	.	.	.	.	.
TRINITY_DN224055_c0_g1	TRINITY_DN224055_c0_g1_i1	.	.	.	.	.	.	.	.	.	.	.	.
TRINITY_DN224055_c0_g1	TRINITY_DN224055_c0_g1_i2	.	.	.	.	.	.	.	.	.	.	.	.
TRINITY_DN224055_c0_g1	TRINITY_DN224055_c0_g1_i3	.	.	.	.	.	.	.	.	.	.	.	.
TRINITY_DN231127_c0_g1	TRINITY_DN231127_c0_g1_i1	.	.	.	.	.	.	.	.	.	.	.	.
TRINITY_DN231101_c0_g1	TRINITY_DN231101_c0_g1_i1	.	.	.	.	.	.	.	.	.	.	.	.
TRINITY_DN231118_c0_g1	TRINITY_DN231118_c0_g1_i1	.	.	.	.	.	.	.	.	.	.	.	.
TRINITY_DN231126_c0_g1	TRINITY_DN231126_c0_g1_i1	.	.	.	.	.	.	.	.	.	.	.	.
TRINITY_DN231179_c0_g1	TRINITY_DN231179_c0_g1_i1	.	.	.	.	.	.	.	.	.	.	.	.
TRINITY_DN231152_c0_g1	TRINITY_DN231152_c0_g1_i1	.	.	.	.	.	.	.	.	.	.	.	.
TRINITY_DN231111_c0_g1	TRINITY_DN231111_c0_g1_i1	.	.	.	.	.	.	.	.	.	.	.	.
TRINITY_DN231195_c0_g1	TRINITY_DN231195_c0_g1_i1	.	.	.	.	.	.	.	.	.	.	.	.
TRINITY_DN231181_c0_g1	TRINITY_DN231181_c0_g1_i1	.	.	.	.	.	.	.	.	.	.	.	.
TRINITY_DN231181_c1_g1	TRINITY_DN231181_c1_g1_i1	.	.	.	.	.	.	.	.	.	.	.	.
TRINITY_DN231140_c0_g1	TRINITY_DN231140_c0_g1_i1	.	.	.	.	.	.	.	.	.	.	.	.
TRINITY_DN231172_c0_g1	TRINITY_DN231172_c0_g1_i1	.	.	.	.	.	.	.	.	.	.	.	.
TRINITY_DN231174_c0_g1	TRINITY_DN231174_c0_g1_i1	.	.	.	.	.	.	.	.	.	.	.	.
TRINITY_DN231114_c0_g1	TRINITY_DN231114_c0_g1_i1	.	.	.	.	.	.	.	.	.	.	.	.
TRINITY_DN231146_c0_g1	TRINITY_DN231146_c0_g1_i1	.	.	.	.	.	.	.	.	.	.	.	.
TRINITY_DN231162_c0_g1	TRINITY_DN231162_c0_g1_i1	OTUD1_HUMAN^OTUD1_HUMAN^Q:411-668,H:314-387^31.4%ID^E:1e-05^RecName: Full=OTU domain-containing protein 1;^Eukaryota; Metazoa; Chordata; Craniata; Vertebrata; Euteleostomi; Mammalia; Eutheria; Euarchontoglires; Primates; Haplorrhini; Catarrhini; Hominidae; Homo	.	TRINITY_DN231162_c0_g1_i1.p1	327-776[+]	OTUD1_HUMAN^OTUD1_HUMAN^Q:20-114,H:305-387^30.526%ID^E:1.23e-07^RecName: Full=OTU domain-containing protein 1;^Eukaryota; Metazoa; Chordata; Craniata; Vertebrata; Euteleostomi; Mammalia; Eutheria; Euarchontoglires; Primates; Haplorrhini; Catarrhini; Hominidae; Homo	PF02338.19^OTU^OTU-like cysteine protease^33-113^E:3e-06	.	.	ENOG4111V2X^OTU-like cysteine protease	KEGG:hsa:220213`KO:K13716	GO:0004843^molecular_function^thiol-dependent ubiquitin-specific protease activity`GO:0070536^biological_process^protein K63-linked deubiquitination	.
TRINITY_DN231165_c0_g1	TRINITY_DN231165_c0_g1_i1	.	.	.	.	.	.	.	.	.	.	.	.
TRINITY_DN231109_c0_g1	TRINITY_DN231109_c0_g1_i1	.	.	.	.	.	.	.	.	.	.	.	.
TRINITY_DN231154_c0_g1	TRINITY_DN231154_c0_g1_i1	.	.	TRINITY_DN231154_c0_g1_i1.p1	2-664[-]	PRP1_MEDTR^PRP1_MEDTR^Q:55-168,H:24-141^55.462%ID^E:4.52e-12^RecName: Full=Repetitive proline-rich cell wall protein 1;^Eukaryota; Viridiplantae; Streptophyta; Embryophyta; Tracheophyta; Spermatophyta; Magnoliophyta; eudicotyledons; Gunneridae; Pentapetalae; rosids; fabids; Fabales; Fabaceae; Papilionoideae; 50 kb inversion clade; NPAAA clade; Hologalegina; IRL clade; Trifolieae; Medicago`PRP1_ME…	PF14547.6^Hydrophob_seed^Hydrophobic seed protein^189-221^E:2.9e-06	.	.	.	.	GO:0005618^cellular_component^cell wall`GO:0005576^cellular_component^extracellular region`GO:0005199^molecular_function^structural constituent of cell wall`GO:0007275^biological_process^multicellular organism development	.
TRINITY_DN231175_c0_g1	TRINITY_DN231175_c0_g1_i1	.	.	.	.	.	.	.	.	.	.	.	.
TRINITY_DN231116_c0_g1	TRINITY_DN231116_c0_g1_i1	.	.	.	.	.	.	.	.	.	.	.	.
TRINITY_DN231115_c0_g1	TRINITY_DN231115_c0_g1_i1	FAKD4_XENLA^FAKD4_XENLA^Q:3-197,H:569-633^72.31%ID^E:2e-26^RecName: Full=FAST kinase domain-containing protein 4;^Eukaryota; Metazoa; Chordata; Craniata; Vertebrata; Euteleostomi; Amphibia; Batrachia; Anura; Pipoidea; Pipidae; Xenopodinae; Xenopus; Xenopus	.	.	.	.	.	.	.	.	KEGG:xla:398879	GO:0005759^cellular_component^mitochondrial matrix`GO:0005739^cellular_component^mitochondrion`GO:0004672^molecular_function^protein kinase activity`GO:0045333^biological_process^cellular respiration`GO:0090615^biological_process^mitochondrial mRNA processing`GO:0016071^biological_process^mRNA metabolic process`GO:0044528^biological_process^regulation of mitochondrial mRNA stability	.
TRINITY_DN231108_c0_g1	TRINITY_DN231108_c0_g1_i1	.	.	.	.	.	.	.	.	.	.	.	.
TRINITY_DN231188_c0_g1	TRINITY_DN231188_c0_g1_i1	.	.	.	.	.	.	.	.	.	.	.	.
TRINITY_DN231186_c0_g1	TRINITY_DN231186_c0_g1_i1	.	.	.	.	.	.	.	.	.	.	.	.
TRINITY_DN231130_c0_g1	TRINITY_DN231130_c0_g1_i1	.	.	.	.	.	.	.	.	.	.	.	.
TRINITY_DN231117_c0_g1	TRINITY_DN231117_c0_g1_i1	FCUA_YEREN^FCUA_YEREN^Q:1-255,H:639-723^38.82%ID^E:4e-12^RecName: Full=Ferrichrome receptor FcuA;^Bacteria; Proteobacteria; Gammaproteobacteria; Enterobacterales; Yersiniaceae; Yersinia	.	.	.	.	.	.	.	.	.	GO:0009279^cellular_component^cell outer membrane`GO:0016021^cellular_component^integral component of membrane`GO:0005506^molecular_function^iron ion binding`GO:0038023^molecular_function^signaling receptor activity`GO:0055072^biological_process^iron ion homeostasis`GO:0015891^biological_process^siderophore transport	.
TRINITY_DN231189_c0_g1	TRINITY_DN231189_c0_g1_i1	.	.	.	.	.	.	.	.	.	.	.	.
TRINITY_DN231119_c0_g1	TRINITY_DN231119_c0_g1_i1	MLP2_DROME^MLP2_DROME^Q:75-1,H:343-367^76%ID^E:2e-08^RecName: Full=Muscle LIM protein Mlp84B {ECO:0000303|PubMed:8794860};^Eukaryota; Metazoa; Ecdysozoa; Arthropoda; Hexapoda; Insecta; Pterygota; Neoptera; Holometabola; Diptera; Brachycera; Muscomorpha; Ephydroidea; Drosophilidae; Drosophila; Sophophora`MLP2_DROME^MLP2_DROME^Q:455-369,H:316-344^79.31%ID^E:5e-06^RecName: Full=Muscle LIM protein Ml…	.	.	.	.	.	.	.	ENOG410Z840^Cysteine and glycine-rich protein 3 (Cardiac LIM protein)	KEGG:dme:Dmel_CG1019	GO:0005634^cellular_component^nucleus`GO:0030018^cellular_component^Z disc`GO:0046872^molecular_function^metal ion binding`GO:0008307^molecular_function^structural constituent of muscle`GO:0007517^biological_process^muscle organ development`GO:0060537^biological_process^muscle tissue development`GO:0090175^biological_process^regulation of establishment of planar polarity`GO:0045214^biological_pro…	.
TRINITY_DN231198_c0_g1	TRINITY_DN231198_c0_g1_i1	YHAV_ECOL6^YHAV_ECOL6^Q:164-283,H:4-43^45%ID^E:1e-05^RecName: Full=Toxin YhaV;^Bacteria; Proteobacteria; Gammaproteobacteria; Enterobacterales; Enterobacteriaceae; Escherichia	.	.	.	.	.	.	.	ENOG4111FPC^these effects are overcome by concomitant expression of antitoxin SohA (PrlF). Massive overexpression is toxic. Unlike most other characterized TA systems degrades rRNA, and co-folding of the proteins is necessary in vitro for inhibition of the RNase activity. It is not known if it has any sequence-specificity. Acts as a transcription factor. The YhaV PrlF complex binds the prlF-yhaV …	KEGG:ecc:c3885`KO:K19155	GO:0110001^cellular_component^toxin-antitoxin complex`GO:0004519^molecular_function^endonuclease activity`GO:0004540^molecular_function^ribonuclease activity	.
TRINITY_DN231139_c0_g1	TRINITY_DN231139_c0_g1_i1	CSN4_DROME^CSN4_DROME^Q:496-579,H:296-323^82.14%ID^E:1e-06^RecName: Full=COP9 signalosome complex subunit 4;^Eukaryota; Metazoa; Ecdysozoa; Arthropoda; Hexapoda; Insecta; Pterygota; Neoptera; Holometabola; Diptera; Brachycera; Muscomorpha; Ephydroidea; Drosophilidae; Drosophila; Sophophora	.	.	.	.	.	.	.	ENOG410XPDE^protein deneddylation	KEGG:dme:Dmel_CG8725`KO:K12178	GO:0008180^cellular_component^COP9 signalosome`GO:0005829^cellular_component^cytosol`GO:0044212^molecular_function^transcription regulatory region DNA binding`GO:0001751^biological_process^compound eye photoreceptor cell differentiation`GO:0036099^biological_process^female germ-line stem cell population maintenance`GO:0007281^biological_process^germ cell development`GO:0048140^biological_process^…	.
TRINITY_DN231106_c0_g1	TRINITY_DN231106_c0_g1_i1	.	.	.	.	.	.	.	.	.	.	.	.
TRINITY_DN231121_c0_g1	TRINITY_DN231121_c0_g1_i1	.	.	.	.	.	.	.	.	.	.	.	.
TRINITY_DN231173_c0_g1	TRINITY_DN231173_c0_g1_i1	.	.	.	.	.	.	.	.	.	.	.	.
TRINITY_DN231176_c0_g1	TRINITY_DN231176_c0_g1_i1	PCTA_PSEAE^PCTA_PSEAE^Q:201-16,H:95-155^37.1%ID^E:1e-06^RecName: Full=Methyl-accepting chemotaxis protein PctA;^Bacteria; Proteobacteria; Gammaproteobacteria; Pseudomonadales; Pseudomonadaceae; Pseudomonas	.	TRINITY_DN231176_c0_g1_i1.p2	1-534[-]	PCTA_PSEAE^PCTA_PSEAE^Q:112-173,H:95-155^37.097%ID^E:7.17e-07^RecName: Full=Methyl-accepting chemotaxis protein PctA;^Bacteria; Proteobacteria; Gammaproteobacteria; Pseudomonadales; Pseudomonadaceae; Pseudomonas	.	.	.	COG0840^Methyl-accepting chemotaxis	KEGG:pae:PA4309`KO:K03406	GO:0016021^cellular_component^integral component of membrane`GO:0005886^cellular_component^plasma membrane`GO:0016597^molecular_function^amino acid binding`GO:0004888^molecular_function^transmembrane signaling receptor activity`GO:0006935^biological_process^chemotaxis`GO:0043200^biological_process^response to amino acid`GO:0007165^biological_process^signal transduction	.
TRINITY_DN231171_c0_g1	TRINITY_DN231171_c0_g1_i1	.	.	.	.	.	.	.	.	.	.	.	.
TRINITY_DN231125_c0_g1	TRINITY_DN231125_c0_g1_i1	YEAG_ECOLI^YEAG_ECOLI^Q:307-2,H:404-505^82.35%ID^E:2e-51^RecName: Full=Uncharacterized protein YeaG;^Bacteria; Proteobacteria; Gammaproteobacteria; Enterobacterales; Enterobacteriaceae; Escherichia	.	TRINITY_DN231125_c0_g1_i1.p2	2-307[-]	YEAG_ECOLI^YEAG_ECOLI^Q:1-102,H:404-505^82.353%ID^E:2.14e-52^RecName: Full=Uncharacterized protein YeaG;^Bacteria; Proteobacteria; Gammaproteobacteria; Enterobacterales; Enterobacteriaceae; Escherichia	PF06798.12^PrkA^PrkA serine protein kinase C-terminal domain^1-102^E:3.1e-23	.	.	COG2766^Serine protein kinase	KEGG:ecj:JW1772`KEGG:eco:b1783`KO:K07180	GO:0004672^molecular_function^protein kinase activity`GO:0006995^biological_process^cellular response to nitrogen starvation	.
TRINITY_DN231182_c0_g1	TRINITY_DN231182_c0_g1_i1	.	.	.	.	.	.	.	.	.	.	.	.
TRINITY_DN231148_c0_g1	TRINITY_DN231148_c0_g1_i1	NYLA_FLASK^NYLA_FLASK^Q:2-658,H:50-269^44.34%ID^E:4e-38^RecName: Full=6-aminohexanoate-cyclic-dimer hydrolase;^Bacteria; Bacteroidetes; Flavobacteriia; Flavobacteriales; Flavobacteriaceae; Flavobacterium	.	TRINITY_DN231148_c0_g1_i1.p1	2-811[+]	NYLA_FLASK^NYLA_FLASK^Q:1-219,H:50-269^44.344%ID^E:2.61e-44^RecName: Full=6-aminohexanoate-cyclic-dimer hydrolase;^Bacteria; Bacteroidetes; Flavobacteriia; Flavobacteriales; Flavobacteriaceae; Flavobacterium	PF01425.21^Amidase^Amidase^5-221^E:2.8e-59	.	.	.	KEGG:ag:BAA05090`KO:K01471	GO:0019874^molecular_function^6-aminohexanoate-cyclic-dimer hydrolase activity`GO:0004040^molecular_function^amidase activity`GO:0019876^biological_process^nylon catabolic process	.
TRINITY_DN231200_c0_g1	TRINITY_DN231200_c0_g1_i1	WDR12_SALSA^WDR12_SALSA^Q:2-181,H:364-423^90%ID^E:7e-31^RecName: Full=Ribosome biogenesis protein wdr12 {ECO:0000255|HAMAP-Rule:MF_03029};^Eukaryota; Metazoa; Chordata; Craniata; Vertebrata; Euteleostomi; Actinopterygii; Neopterygii; Teleostei; Protacanthopterygii; Salmoniformes; Salmonidae; Salmoninae; Salmo	.	.	.	.	.	.	.	.	KEGG:sasa:106575042`KO:K14863	GO:0005730^cellular_component^nucleolus`GO:0005654^cellular_component^nucleoplasm`GO:0070545^cellular_component^PeBoW complex`GO:0030687^cellular_component^preribosome, large subunit precursor`GO:0043021^molecular_function^ribonucleoprotein complex binding`GO:0008283^biological_process^cell population proliferation`GO:0000466^biological_process^maturation of 5.8S rRNA from tricistronic rRNA trans…	.
TRINITY_DN231112_c0_g1	TRINITY_DN231112_c0_g1_i1	.	.	.	.	.	.	.	.	.	.	.	.
TRINITY_DN231102_c0_g1	TRINITY_DN231102_c0_g1_i1	.	.	TRINITY_DN231102_c0_g1_i1.p1	1-297[-]	.	.	sigP:1^29^0.655^YES	.	.	.	.	.
TRINITY_DN231120_c0_g1	TRINITY_DN231120_c0_g1_i1	.	.	TRINITY_DN231120_c0_g1_i1.p1	2-310[+]	.	.	.	.	.	.	.	.
TRINITY_DN231103_c0_g1	TRINITY_DN231103_c0_g1_i1	.	.	.	.	.	.	.	.	.	.	.	.
TRINITY_DN231166_c0_g1	TRINITY_DN231166_c0_g1_i1	RHBA_RHIME^RHBA_RHIME^Q:16-345,H:220-330^64.86%ID^E:4e-41^RecName: Full=Diaminobutyrate--2-oxoglutarate aminotransferase;^Bacteria; Proteobacteria; Alphaproteobacteria; Rhizobiales; Rhizobiaceae; Sinorhizobium/Ensifer group; Sinorhizobium	.	TRINITY_DN231166_c0_g1_i1.p1	1-345[+]	RHBA_RHIME^RHBA_RHIME^Q:6-115,H:220-330^64.865%ID^E:5.14e-42^RecName: Full=Diaminobutyrate--2-oxoglutarate aminotransferase;^Bacteria; Proteobacteria; Alphaproteobacteria; Rhizobiales; Rhizobiaceae; Sinorhizobium/Ensifer group; Sinorhizobium	PF00202.21^Aminotran_3^Aminotransferase class-III^7-114^E:2e-32	.	.	.	KEGG:sme:SMa2400`KO:K00836	GO:0045303^molecular_function^diaminobutyrate-2-oxoglutarate transaminase activity`GO:0030170^molecular_function^pyridoxal phosphate binding`GO:0019289^biological_process^rhizobactin 1021 biosynthetic process	GO:0008483^molecular_function^transaminase activity`GO:0030170^molecular_function^pyridoxal phosphate binding
TRINITY_DN231185_c0_g1	TRINITY_DN231185_c0_g1_i1	.	.	.	.	.	.	.	.	.	.	.	.
TRINITY_DN231149_c0_g1	TRINITY_DN231149_c0_g1_i1	BTD_TAKRU^BTD_TAKRU^Q:298-2,H:139-236^73.74%ID^E:4e-46^RecName: Full=Biotinidase;^Eukaryota; Metazoa; Chordata; Craniata; Vertebrata; Euteleostomi; Actinopterygii; Neopterygii; Teleostei; Neoteleostei; Acanthomorphata; Eupercaria; Tetraodontiformes; Tetradontoidea; Tetraodontidae; Takifugu	.	TRINITY_DN231149_c0_g1_i1.p1	2-298[-]	BTD_TAKRU^BTD_TAKRU^Q:1-99,H:139-236^73.737%ID^E:3.93e-47^RecName: Full=Biotinidase;^Eukaryota; Metazoa; Chordata; Craniata; Vertebrata; Euteleostomi; Actinopterygii; Neopterygii; Teleostei; Neoteleostei; Acanthomorphata; Eupercaria; Tetraodontiformes; Tetradontoidea; Tetraodontidae; Takifugu	PF00795.22^CN_hydrolase^Carbon-nitrogen hydrolase^25-98^E:1.3e-06	.	.	COG0388^nitrilase cyanide hydratase and apolipoprotein n-acyltransferase	.	GO:0005615^cellular_component^extracellular space`GO:0047708^molecular_function^biotinidase activity`GO:0006807^biological_process^nitrogen compound metabolic process	GO:0006807^biological_process^nitrogen compound metabolic process
TRINITY_DN231123_c0_g1	TRINITY_DN231123_c0_g1_i1	.	.	.	.	.	.	.	.	.	.	.	.
TRINITY_DN231178_c0_g1	TRINITY_DN231178_c0_g1_i1	.	.	.	.	.	.	.	.	.	.	.	.
TRINITY_DN231161_c0_g1	TRINITY_DN231161_c0_g1_i1	.	.	.	.	.	.	.	.	.	.	.	.
TRINITY_DN231164_c0_g1	TRINITY_DN231164_c0_g1_i1	.	.	.	.	.	.	.	.	.	.	.	.
TRINITY_DN231180_c0_g1	TRINITY_DN231180_c0_g1_i1	Y3471_BRADU^Y3471_BRADU^Q:28-294,H:183-271^32.97%ID^E:1e-05^RecName: Full=Uncharacterized transporter bll3471;^Bacteria; Proteobacteria; Alphaproteobacteria; Rhizobiales; Bradyrhizobiaceae; Bradyrhizobium	.	TRINITY_DN231180_c0_g1_i1.p1	1-297[+]	Y3471_BRADU^Y3471_BRADU^Q:10-98,H:183-271^32.967%ID^E:5.98e-06^RecName: Full=Uncharacterized transporter bll3471;^Bacteria; Proteobacteria; Alphaproteobacteria; Rhizobiales; Bradyrhizobiaceae; Bradyrhizobium	.	.	.	COG2985^transport protein	KEGG:bja:bll3471	GO:0016021^cellular_component^integral component of membrane`GO:0005886^cellular_component^plasma membrane`GO:0008324^molecular_function^cation transmembrane transporter activity`GO:0006813^biological_process^potassium ion transport	.
TRINITY_DN231169_c0_g1	TRINITY_DN231169_c0_g1_i1	.	.	.	.	.	.	.	.	.	.	.	.
TRINITY_DN231141_c0_g1	TRINITY_DN231141_c0_g1_i1	YADG_ECOLI^YADG_ECOLI^Q:101-3,H:1-33^60.61%ID^E:9e-05^RecName: Full=Uncharacterized ABC transporter ATP-binding protein YadG;^Bacteria; Proteobacteria; Gammaproteobacteria; Enterobacterales; Enterobacteriaceae; Escherichia	.	.	.	.	.	.	.	COG1131^(ABC) transporter	KEGG:ecj:JW0123`KEGG:eco:b0127`KO:K01990	GO:0005886^cellular_component^plasma membrane`GO:0005524^molecular_function^ATP binding`GO:0016887^molecular_function^ATPase activity`GO:0010165^biological_process^response to X-ray	.
TRINITY_DN231192_c0_g1	TRINITY_DN231192_c0_g1_i1	.	.	.	.	.	.	.	.	.	.	.	.
TRINITY_DN231110_c0_g1	TRINITY_DN231110_c0_g1_i1	.	.	.	.	.	.	.	.	.	.	.	.
TRINITY_DN231160_c0_g1	TRINITY_DN231160_c0_g1_i1	T176B_MOUSE^T176B_MOUSE^Q:157-2,H:61-112^42.31%ID^E:2e-05^RecName: Full=Transmembrane protein 176B;^Eukaryota; Metazoa; Chordata; Craniata; Vertebrata; Euteleostomi; Mammalia; Eutheria; Euarchontoglires; Glires; Rodentia; Myomorpha; Muroidea; Muridae; Murinae; Mus; Mus	.	.	.	.	.	.	.	ENOG410ZDNZ^Transmembrane protein 176B	KEGG:mmu:65963	GO:0016021^cellular_component^integral component of membrane`GO:0031965^cellular_component^nuclear membrane`GO:0030154^biological_process^cell differentiation`GO:2001199^biological_process^negative regulation of dendritic cell differentiation	.
TRINITY_DN231177_c0_g1	TRINITY_DN231177_c0_g1_i1	MK01_HUMAN^MK01_HUMAN^Q:2-322,H:20-126^93.46%ID^E:1e-66^RecName: Full=Mitogen-activated protein kinase 1;^Eukaryota; Metazoa; Chordata; Craniata; Vertebrata; Euteleostomi; Mammalia; Eutheria; Euarchontoglires; Primates; Haplorrhini; Catarrhini; Hominidae; Homo	.	TRINITY_DN231177_c0_g1_i1.p1	2-322[+]	MK01_HUMAN^MK01_HUMAN^Q:1-107,H:20-126^93.458%ID^E:4.33e-68^RecName: Full=Mitogen-activated protein kinase 1;^Eukaryota; Metazoa; Chordata; Craniata; Vertebrata; Euteleostomi; Mammalia; Eutheria; Euarchontoglires; Primates; Haplorrhini; Catarrhini; Hominidae; Homo	PF00069.25^Pkinase^Protein kinase domain^6-101^E:2.7e-15`PF07714.17^Pkinase_Tyr^Protein tyrosine kinase^11-100^E:5.9e-10	.	.	ENOG410XNY0^Mitogen-activated protein kinase	KEGG:hsa:5594`KO:K04371	GO:0030424^cellular_component^axon`GO:0035578^cellular_component^azurophil granule lumen`GO:0005901^cellular_component^caveola`GO:0005737^cellular_component^cytoplasm`GO:0005856^cellular_component^cytoskeleton`GO:0005829^cellular_component^cytosol`GO:0032839^cellular_component^dendrite cytoplasm`GO:0005769^cellular_component^early endosome`GO:0005576^cellular_component^extracellular region`GO:190…	GO:0004672^molecular_function^protein kinase activity`GO:0005524^molecular_function^ATP binding`GO:0006468^biological_process^protein phosphorylation
TRINITY_DN231122_c0_g1	TRINITY_DN231122_c0_g1_i1	.	.	.	.	.	.	.	.	.	.	.	.
TRINITY_DN231155_c0_g1	TRINITY_DN231155_c0_g1_i1	.	.	.	.	.	.	.	.	.	.	.	.
TRINITY_DN231191_c0_g1	TRINITY_DN231191_c0_g1_i1	.	.	.	.	.	.	.	.	.	.	.	.
TRINITY_DN231124_c0_g1	TRINITY_DN231124_c0_g1_i1	.	.	.	.	.	.	.	.	.	.	.	.
TRINITY_DN231168_c0_g1	TRINITY_DN231168_c0_g1_i1	.	.	.	.	.	.	.	.	.	.	.	.
TRINITY_DN231194_c0_g1	TRINITY_DN231194_c0_g1_i1	.	.	.	.	.	.	.	.	.	.	.	.
TRINITY_DN231167_c0_g1	TRINITY_DN231167_c0_g1_i1	.	.	.	.	.	.	.	.	.	.	.	.
TRINITY_DN231113_c0_g1	TRINITY_DN231113_c0_g1_i1	.	.	.	.	.	.	.	.	.	.	.	.
TRINITY_DN231197_c0_g1	TRINITY_DN231197_c0_g1_i1	.	.	.	.	.	.	.	.	.	.	.	.
TRINITY_DN231133_c0_g1	TRINITY_DN231133_c0_g1_i1	SG196_DANRE^SG196_DANRE^Q:3-209,H:278-347^58.57%ID^E:1e-20^RecName: Full=Protein O-mannose kinase;^Eukaryota; Metazoa; Chordata; Craniata; Vertebrata; Euteleostomi; Actinopterygii; Neopterygii; Teleostei; Ostariophysi; Cypriniformes; Cyprinidae; Danio	.	.	.	.	.	.	.	ENOG4111I05^protein kinase-like protein SgK196-like	KEGG:dre:492773`KO:K17547	GO:0005789^cellular_component^endoplasmic reticulum membrane`GO:0016021^cellular_component^integral component of membrane`GO:0043531^molecular_function^ADP binding`GO:0005524^molecular_function^ATP binding`GO:0019200^molecular_function^carbohydrate kinase activity`GO:0016301^molecular_function^kinase activity`GO:0016773^molecular_function^phosphotransferase activity, alcohol group as acceptor`GO:…	.
TRINITY_DN231153_c0_g1	TRINITY_DN231153_c0_g1_i1	.	.	.	.	.	.	.	.	.	.	.	.
TRINITY_DN231196_c0_g1	TRINITY_DN231196_c0_g1_i1	.	.	.	.	.	.	.	.	.	.	.	.
TRINITY_DN231128_c0_g1	TRINITY_DN231128_c0_g1_i1	.	.	.	.	.	.	.	.	.	.	.	.
TRINITY_DN231132_c0_g1	TRINITY_DN231132_c0_g1_i1	.	.	.	.	.	.	.	.	.	.	.	.
TRINITY_DN231105_c0_g1	TRINITY_DN231105_c0_g1_i1	.	.	.	.	.	.	.	.	.	.	.	.
TRINITY_DN231107_c0_g1	TRINITY_DN231107_c0_g1_i1	.	.	.	.	.	.	.	.	.	.	.	.
TRINITY_DN231170_c0_g1	TRINITY_DN231170_c0_g1_i1	.	.	TRINITY_DN231170_c0_g1_i1.p2	2-316[+]	.	.	.	.	.	.	.	.
TRINITY_DN231190_c0_g1	TRINITY_DN231190_c0_g1_i1	.	.	TRINITY_DN231190_c0_g1_i1.p2	2-343[-]	.	PF02974.14^Inh^Protease inhibitor Inh^58-113^E:1e-06	.	.	.	.	.	.
TRINITY_DN231135_c0_g1	TRINITY_DN231135_c0_g1_i1	.	.	.	.	.	.	.	.	.	.	.	.
TRINITY_DN231184_c0_g1	TRINITY_DN231184_c0_g1_i1	.	.	.	.	.	.	.	.	.	.	.	.
TRINITY_DN231136_c0_g1	TRINITY_DN231136_c0_g1_i1	.	.	.	.	.	.	.	.	.	.	.	.
TRINITY_DN231163_c0_g1	TRINITY_DN231163_c0_g1_i1	.	.	TRINITY_DN231163_c0_g1_i1.p2	1-315[-]	.	.	.	.	.	.	.	.
TRINITY_DN231156_c0_g1	TRINITY_DN231156_c0_g1_i1	.	.	.	.	.	.	.	.	.	.	.	.
TRINITY_DN231193_c0_g1	TRINITY_DN231193_c0_g1_i1	KLK1_RAT^KLK1_RAT^Q:309-163,H:211-258^53.06%ID^E:3e-09^RecName: Full=Kallikrein-1;^Eukaryota; Metazoa; Chordata; Craniata; Vertebrata; Euteleostomi; Mammalia; Eutheria; Euarchontoglires; Glires; Rodentia; Myomorpha; Muroidea; Muridae; Murinae; Rattus	.	.	.	.	.	.	.	COG5640^protease	KEGG:rno:24594`KO:K01325	GO:0030141^cellular_component^secretory granule`GO:0004252^molecular_function^serine-type endopeptidase activity`GO:0003073^biological_process^regulation of systemic arterial blood pressure`GO:0031638^biological_process^zymogen activation	.
TRINITY_DN231158_c0_g1	TRINITY_DN231158_c0_g1_i1	.	.	.	.	.	.	.	.	.	.	.	.
TRINITY_DN231157_c0_g1	TRINITY_DN231157_c0_g1_i1	MACF1_HUMAN^MACF1_HUMAN^Q:120-1,H:62-101^77.5%ID^E:2e-13^RecName: Full=Microtubule-actin cross-linking factor 1, isoforms 1/2/3/5;^Eukaryota; Metazoa; Chordata; Craniata; Vertebrata; Euteleostomi; Mammalia; Eutheria; Euarchontoglires; Primates; Haplorrhini; Catarrhini; Hominidae; Homo	.	.	.	.	.	.	.	COG5069^Microtubule associated monoxygenase, calponin and LIM domain containing	KEGG:hsa:23499`KO:K19827	GO:0015629^cellular_component^actin cytoskeleton`GO:0005737^cellular_component^cytoplasm`GO:0005856^cellular_component^cytoskeleton`GO:0005794^cellular_component^Golgi apparatus`GO:0016020^cellular_component^membrane`GO:0005874^cellular_component^microtubule`GO:0005886^cellular_component^plasma membrane`GO:0032587^cellular_component^ruffle membrane`GO:0003779^molecular_function^actin binding`GO:0…	.
TRINITY_DN231104_c0_g1	TRINITY_DN231104_c0_g1_i1	PKHG7_HUMAN^PKHG7_HUMAN^Q:11-394,H:61-188^58.59%ID^E:5e-47^RecName: Full=Pleckstrin homology domain-containing family G member 7;^Eukaryota; Metazoa; Chordata; Craniata; Vertebrata; Euteleostomi; Mammalia; Eutheria; Euarchontoglires; Primates; Haplorrhini; Catarrhini; Hominidae; Homo	.	TRINITY_DN231104_c0_g1_i1.p1	2-394[+]	PKHG7_HUMAN^PKHG7_HUMAN^Q:4-131,H:61-188^58.594%ID^E:3.33e-48^RecName: Full=Pleckstrin homology domain-containing family G member 7;^Eukaryota; Metazoa; Chordata; Craniata; Vertebrata; Euteleostomi; Mammalia; Eutheria; Euarchontoglires; Primates; Haplorrhini; Catarrhini; Hominidae; Homo	PF00621.20^RhoGEF^RhoGEF domain^10-103^E:4.5e-19	.	.	ENOG410XRPT^pleckstrin homology domain containing, family G (with RhoGef domain) member	KEGG:hsa:440107	GO:0005089^molecular_function^Rho guanyl-nucleotide exchange factor activity`GO:0035023^biological_process^regulation of Rho protein signal transduction	GO:0005089^molecular_function^Rho guanyl-nucleotide exchange factor activity`GO:0035023^biological_process^regulation of Rho protein signal transduction
TRINITY_DN215462_c0_g1	TRINITY_DN215462_c0_g1_i1	RNF25_MOUSE^RNF25_MOUSE^Q:183-911,H:7-249^35.2%ID^E:1e-39^RecName: Full=E3 ubiquitin-protein ligase RNF25;^Eukaryota; Metazoa; Chordata; Craniata; Vertebrata; Euteleostomi; Mammalia; Eutheria; Euarchontoglires; Glires; Rodentia; Myomorpha; Muroidea; Muridae; Murinae; Mus; Mus	.	TRINITY_DN215462_c0_g1_i1.p1	186-1172[+]	RNF25_MOUSE^RNF25_MOUSE^Q:6-273,H:13-268^33.818%ID^E:7.12e-45^RecName: Full=E3 ubiquitin-protein ligase RNF25;^Eukaryota; Metazoa; Chordata; Craniata; Vertebrata; Euteleostomi; Mammalia; Eutheria; Euarchontoglires; Glires; Rodentia; Myomorpha; Muroidea; Muridae; Murinae; Mus; Mus	PF05773.22^RWD^RWD domain^7-116^E:4.1e-17	.	.	ENOG4111H5K^RING finger protein 25	KEGG:mmu:57751`KO:K10640	GO:0005829^cellular_component^cytosol`GO:0005634^cellular_component^nucleus`GO:0046872^molecular_function^metal ion binding`GO:0051059^molecular_function^NF-kappaB binding`GO:0061630^molecular_function^ubiquitin protein ligase activity`GO:0004842^molecular_function^ubiquitin-protein transferase activity`GO:0051092^biological_process^positive regulation of NF-kappaB transcription factor activity`G…	GO:0005515^molecular_function^protein binding
TRINITY_DN215448_c0_g1	TRINITY_DN215448_c0_g1_i1	.	.	TRINITY_DN215448_c0_g1_i1.p3	3-317[+]	.	.	.	.	.	.	.	.
TRINITY_DN215448_c0_g1	TRINITY_DN215448_c0_g1_i2	SPHM_HUMAN^SPHM_HUMAN^Q:1582-131,H:23-502^58.44%ID^E:0^RecName: Full=N-sulphoglucosamine sulphohydrolase;^Eukaryota; Metazoa; Chordata; Craniata; Vertebrata; Euteleostomi; Mammalia; Eutheria; Euarchontoglires; Primates; Haplorrhini; Catarrhini; Hominidae; Homo	.	TRINITY_DN215448_c0_g1_i2.p1	110-1669[-]	SPHM_HUMAN^SPHM_HUMAN^Q:30-513,H:23-502^58.436%ID^E:0^RecName: Full=N-sulphoglucosamine sulphohydrolase;^Eukaryota; Metazoa; Chordata; Craniata; Vertebrata; Euteleostomi; Mammalia; Eutheria; Euarchontoglires; Primates; Haplorrhini; Catarrhini; Hominidae; Homo	PF00884.23^Sulfatase^Sulfatase^30-336^E:2.3e-52`PF01663.22^Phosphodiest^Type I phosphodiesterase / nucleotide pyrophosphatase^47-285^E:1.4e-06`PF16347.5^DUF4976^Domain of unknown function (DUF4976)^434-486^E:1.5e-09	sigP:1^23^0.61^YES	.	COG3119^Sulfatase	KEGG:hsa:6448`KO:K01565	GO:0070062^cellular_component^extracellular exosome`GO:0043202^cellular_component^lysosomal lumen`GO:0005764^cellular_component^lysosome`GO:0046872^molecular_function^metal ion binding`GO:0016250^molecular_function^N-sulfoglucosamine sulfohydrolase activity`GO:0008484^molecular_function^sulfuric ester hydrolase activity`GO:0006027^biological_process^glycosaminoglycan catabolic process`GO:0030200^…	GO:0008484^molecular_function^sulfuric ester hydrolase activity`GO:0003824^molecular_function^catalytic activity
TRINITY_DN215476_c0_g1	TRINITY_DN215476_c0_g1_i1	DEOR_BACSU^DEOR_BACSU^Q:306-4,H:151-251^42.57%ID^E:9e-22^RecName: Full=Deoxyribonucleoside regulator {ECO:0000305};^Bacteria; Firmicutes; Bacilli; Bacillales; Bacillaceae; Bacillus	.	TRINITY_DN215476_c0_g1_i1.p1	1-318[-]	DEOR_BACSU^DEOR_BACSU^Q:5-105,H:151-251^42.574%ID^E:2.94e-22^RecName: Full=Deoxyribonucleoside regulator {ECO:0000305};^Bacteria; Firmicutes; Bacilli; Bacillales; Bacillaceae; Bacillus	PF04198.13^Sugar-bind^Putative sugar-binding domain^4-105^E:1.1e-17	.	.	COG2390^Transcriptional regulator	KEGG:bsu:BSU39430`KO:K05346	GO:0030246^molecular_function^carbohydrate binding`GO:0003677^molecular_function^DNA binding`GO:0042802^molecular_function^identical protein binding	GO:0030246^molecular_function^carbohydrate binding
TRINITY_DN215465_c0_g1	TRINITY_DN215465_c0_g1_i1	.	.	.	.	.	.	.	.	.	.	.	.
TRINITY_DN215401_c0_g1	TRINITY_DN215401_c0_g1_i1	FAS_HUMAN^FAS_HUMAN^Q:76-5,H:2016-2039^83.33%ID^E:9e-07^RecName: Full=Fatty acid synthase;^Eukaryota; Metazoa; Chordata; Craniata; Vertebrata; Euteleostomi; Mammalia; Eutheria; Euarchontoglires; Primates; Haplorrhini; Catarrhini; Hominidae; Homo	.	.	.	.	.	.	.	COG3321^synthase	KEGG:hsa:2194`KO:K00665	GO:0005829^cellular_component^cytosol`GO:0070062^cellular_component^extracellular exosome`GO:0042587^cellular_component^glycogen granule`GO:0005794^cellular_component^Golgi apparatus`GO:0042470^cellular_component^melanosome`GO:0016020^cellular_component^membrane`GO:0005886^cellular_component^plasma membrane`GO:0008659^molecular_function^(3R)-hydroxymyristoyl-[acyl-carrier-protein] dehydratase act…	.
TRINITY_DN215477_c0_g1	TRINITY_DN215477_c0_g1_i1	.	.	.	.	.	.	.	.	.	.	.	.
TRINITY_DN215427_c0_g1	TRINITY_DN215427_c0_g1_i1	SODC_HYLLA^SODC_HYLLA^Q:378-827,H:3-151^47.68%ID^E:2e-37^RecName: Full=Superoxide dismutase [Cu-Zn];^Eukaryota; Metazoa; Chordata; Craniata; Vertebrata; Euteleostomi; Mammalia; Eutheria; Euarchontoglires; Primates; Haplorrhini; Catarrhini; Hylobatidae; Hylobates	.	TRINITY_DN215427_c0_g1_i1.p1	120-839[+]	SODC_HYLLA^SODC_HYLLA^Q:87-236,H:3-151^47.682%ID^E:1.14e-39^RecName: Full=Superoxide dismutase [Cu-Zn];^Eukaryota; Metazoa; Chordata; Craniata; Vertebrata; Euteleostomi; Mammalia; Eutheria; Euarchontoglires; Primates; Haplorrhini; Catarrhini; Hylobatidae; Hylobates	PF00080.20^Sod_Cu^Copper/zinc superoxide dismutase (SODC)^98-235^E:1.4e-34	sigP:1^21^0.756^YES	.	.	.	GO:0005737^cellular_component^cytoplasm`GO:0031410^cellular_component^cytoplasmic vesicle`GO:0005829^cellular_component^cytosol`GO:0032839^cellular_component^dendrite cytoplasm`GO:0005615^cellular_component^extracellular space`GO:0005739^cellular_component^mitochondrion`GO:0043025^cellular_component^neuronal cell body`GO:0005634^cellular_component^nucleus`GO:0032991^cellular_component^protein-con…	GO:0046872^molecular_function^metal ion binding`GO:0006801^biological_process^superoxide metabolic process
TRINITY_DN215443_c0_g1	TRINITY_DN215443_c0_g1_i1	.	.	.	.	.	.	.	.	.	.	.	.
TRINITY_DN215492_c0_g1	TRINITY_DN215492_c0_g1_i1	ZAN_MOUSE^ZAN_MOUSE^Q:3935-2565,H:3051-3475^25.7%ID^E:1e-06^RecName: Full=Zonadhesin;^Eukaryota; Metazoa; Chordata; Craniata; Vertebrata; Euteleostomi; Mammalia; Eutheria; Euarchontoglires; Glires; Rodentia; Myomorpha; Muroidea; Muridae; Murinae; Mus; Mus`ZAN_MOUSE^ZAN_MOUSE^Q:4190-1836,H:2375-3118^23.01%ID^E:1e-06^RecName: Full=Zonadhesin;^Eukaryota; Metazoa; Chordata; Craniata; Vertebrata; Eute…	.	TRINITY_DN215492_c0_g1_i1.p1	1431-6281[-]	ZAN_MOUSE^ZAN_MOUSE^Q:25-1239,H:3000-4207^24.069%ID^E:8.12e-13^RecName: Full=Zonadhesin;^Eukaryota; Metazoa; Chordata; Craniata; Vertebrata; Euteleostomi; Mammalia; Eutheria; Euarchontoglires; Glires; Rodentia; Myomorpha; Muroidea; Muridae; Murinae; Mus; Mus`ZAN_MOUSE^ZAN_MOUSE^Q:70-1239,H:3638-4802^24.042%ID^E:1.92e-08^RecName: Full=Zonadhesin;^Eukaryota; Metazoa; Chordata; Craniata; Vertebrata;…	PF01826.17^TIL^Trypsin Inhibitor like cysteine rich domain^221-275^E:7.9e-10`PF01826.17^TIL^Trypsin Inhibitor like cysteine rich domain^284-338^E:1.3e-08`PF01826.17^TIL^Trypsin Inhibitor like cysteine rich domain^347-401^E:1.6e-09`PF01826.17^TIL^Trypsin Inhibitor like cysteine rich domain^541-595^E:5.7e-10`PF01826.17^TIL^Trypsin Inhibitor like cysteine rich domain^604-657^E:2.7e-07`PF01826.17^TIL…	sigP:1^18^0.845^YES	.	ENOG410XNSK^oligomeric mucus gel-forming	.	GO:0016021^cellular_component^integral component of membrane`GO:0005886^cellular_component^plasma membrane`GO:0050840^molecular_function^extracellular matrix binding`GO:0007339^biological_process^binding of sperm to zona pellucida`GO:0007155^biological_process^cell adhesion`GO:2000359^biological_process^regulation of binding of sperm to zona pellucida	.
TRINITY_DN215435_c0_g1	TRINITY_DN215435_c0_g1_i1	Y3778_MYCTU^Y3778_MYCTU^Q:69-1,H:1-23^78.26%ID^E:7e-05^RecName: Full=Uncharacterized protein Rv3778c;^Bacteria; Actinobacteria; Corynebacteriales; Mycobacteriaceae; Mycobacterium; Mycobacterium tuberculosis complex	.	.	.	.	.	.	.	COG0520^cysteine desulfurase	KEGG:mtu:Rv3778c	GO:0005618^cellular_component^cell wall`GO:0005886^cellular_component^plasma membrane`GO:0003824^molecular_function^catalytic activity	.
TRINITY_DN215413_c0_g1	TRINITY_DN215413_c0_g1_i1	LYST_HUMAN^LYST_HUMAN^Q:497-781,H:3684-3778^45.26%ID^E:2e-16^RecName: Full=Lysosomal-trafficking regulator;^Eukaryota; Metazoa; Chordata; Craniata; Vertebrata; Euteleostomi; Mammalia; Eutheria; Euarchontoglires; Primates; Haplorrhini; Catarrhini; Hominidae; Homo	.	TRINITY_DN215413_c0_g1_i1.p1	305-841[+]	LYST_HUMAN^LYST_HUMAN^Q:65-159,H:3684-3778^45.263%ID^E:4.81e-19^RecName: Full=Lysosomal-trafficking regulator;^Eukaryota; Metazoa; Chordata; Craniata; Vertebrata; Euteleostomi; Mammalia; Eutheria; Euarchontoglires; Primates; Haplorrhini; Catarrhini; Hominidae; Homo	.	.	.	ENOG410XNQC^beige BEACH domain containing protein	KEGG:hsa:1130`KO:K22937	GO:0005737^cellular_component^cytoplasm`GO:0015630^cellular_component^microtubule cytoskeleton`GO:0042742^biological_process^defense response to bacterium`GO:0042832^biological_process^defense response to protozoan`GO:0051607^biological_process^defense response to virus`GO:0032510^biological_process^endosome to lysosome transport via multivesicular body sorting pathway`GO:0030595^biological_proce…	.
TRINITY_DN215413_c0_g1	TRINITY_DN215413_c0_g1_i2	LYST_HUMAN^LYST_HUMAN^Q:30-647,H:3612-3778^32.04%ID^E:3e-22^RecName: Full=Lysosomal-trafficking regulator;^Eukaryota; Metazoa; Chordata; Craniata; Vertebrata; Euteleostomi; Mammalia; Eutheria; Euarchontoglires; Primates; Haplorrhini; Catarrhini; Hominidae; Homo	.	TRINITY_DN215413_c0_g1_i2.p1	3-707[+]	LYST_HUMAN^LYST_HUMAN^Q:10-215,H:3612-3778^33.01%ID^E:9.06e-27^RecName: Full=Lysosomal-trafficking regulator;^Eukaryota; Metazoa; Chordata; Craniata; Vertebrata; Euteleostomi; Mammalia; Eutheria; Euarchontoglires; Primates; Haplorrhini; Catarrhini; Hominidae; Homo	.	.	.	ENOG410XNQC^beige BEACH domain containing protein	KEGG:hsa:1130`KO:K22937	GO:0005737^cellular_component^cytoplasm`GO:0015630^cellular_component^microtubule cytoskeleton`GO:0042742^biological_process^defense response to bacterium`GO:0042832^biological_process^defense response to protozoan`GO:0051607^biological_process^defense response to virus`GO:0032510^biological_process^endosome to lysosome transport via multivesicular body sorting pathway`GO:0030595^biological_proce…	.
TRINITY_DN215470_c0_g1	TRINITY_DN215470_c0_g1_i1	NGDN_DANRE^NGDN_DANRE^Q:497-177,H:183-288^73.83%ID^E:2e-36^RecName: Full=Neuroguidin;^Eukaryota; Metazoa; Chordata; Craniata; Vertebrata; Euteleostomi; Actinopterygii; Neopterygii; Teleostei; Ostariophysi; Cypriniformes; Cyprinidae; Danio	.	TRINITY_DN215470_c0_g1_i1.p1	84-488[-]	NGDN_DANRE^NGDN_DANRE^Q:1-104,H:186-288^73.077%ID^E:1.21e-44^RecName: Full=Neuroguidin;^Eukaryota; Metazoa; Chordata; Craniata; Vertebrata; Euteleostomi; Actinopterygii; Neopterygii; Teleostei; Ostariophysi; Cypriniformes; Cyprinidae; Danio	.	.	.	ENOG4111F0Z^Neuroguidin, EIF4E binding protein	KEGG:dre:386642`KO:K14765	GO:0005737^cellular_component^cytoplasm`GO:0005730^cellular_component^nucleolus`GO:0032040^cellular_component^small-subunit processome`GO:0000462^biological_process^maturation of SSU-rRNA from tricistronic rRNA transcript (SSU-rRNA, 5.8S rRNA, LSU-rRNA)`GO:0006417^biological_process^regulation of translation	.
TRINITY_DN215447_c0_g1	TRINITY_DN215447_c0_g1_i1	.	.	TRINITY_DN215447_c0_g1_i1.p1	3-401[-]	IQIP1_MOUSE^IQIP1_MOUSE^Q:2-76,H:95-167^58.537%ID^E:1.59e-07^RecName: Full=IQCJ-SCHIP1 readthrough transcript protein {ECO:0000305};^Eukaryota; Metazoa; Chordata; Craniata; Vertebrata; Euteleostomi; Mammalia; Eutheria; Euarchontoglires; Glires; Rodentia; Myomorpha; Muroidea; Muridae; Murinae; Mus; Mus	.	.	.	ENOG4111HYM^Schwannomin interacting protein 1	KEGG:mmu:100505386	GO:0043194^cellular_component^axon initial segment`GO:0005737^cellular_component^cytoplasm`GO:0033268^cellular_component^node of Ranvier`GO:0030506^molecular_function^ankyrin binding`GO:0005516^molecular_function^calmodulin binding`GO:0044325^molecular_function^ion channel binding`GO:0008366^biological_process^axon ensheathment`GO:0051494^biological_process^negative regulation of cytoskeleton org…	.
TRINITY_DN215464_c0_g1	TRINITY_DN215464_c0_g1_i1	HEM2_PSEAE^HEM2_PSEAE^Q:2-310,H:225-326^72.82%ID^E:1e-41^RecName: Full=Delta-aminolevulinic acid dehydratase;^Bacteria; Proteobacteria; Gammaproteobacteria; Pseudomonadales; Pseudomonadaceae; Pseudomonas	.	TRINITY_DN215464_c0_g1_i1.p1	2-337[+]	HEM2_PSEAE^HEM2_PSEAE^Q:1-103,H:225-326^72.816%ID^E:5.8e-43^RecName: Full=Delta-aminolevulinic acid dehydratase;^Bacteria; Proteobacteria; Gammaproteobacteria; Pseudomonadales; Pseudomonadaceae; Pseudomonas	PF00490.21^ALAD^Delta-aminolevulinic acid dehydratase^3-107^E:6.4e-51	.	.	COG0113^delta-aminolevulinic acid dehydratase	KEGG:pae:PA5243`KO:K01698	GO:0005829^cellular_component^cytosol`GO:0004655^molecular_function^porphobilinogen synthase activity`GO:0008270^molecular_function^zinc ion binding`GO:0006783^biological_process^heme biosynthetic process`GO:0006779^biological_process^porphyrin-containing compound biosynthetic process`GO:0006782^biological_process^protoporphyrinogen IX biosynthetic process	GO:0004655^molecular_function^porphobilinogen synthase activity`GO:0046872^molecular_function^metal ion binding`GO:0033014^biological_process^tetrapyrrole biosynthetic process
TRINITY_DN215500_c0_g1	TRINITY_DN215500_c0_g1_i1	PCAK_PSEPU^PCAK_PSEPU^Q:498-1,H:8-173^96.39%ID^E:5e-86^RecName: Full=4-hydroxybenzoate transporter PcaK;^Bacteria; Proteobacteria; Gammaproteobacteria; Pseudomonadales; Pseudomonadaceae; Pseudomonas	.	TRINITY_DN215500_c0_g1_i1.p2	1-498[-]	PCAK_PSEPU^PCAK_PSEPU^Q:1-166,H:8-173^96.386%ID^E:8.84e-109^RecName: Full=4-hydroxybenzoate transporter PcaK;^Bacteria; Proteobacteria; Gammaproteobacteria; Pseudomonadales; Pseudomonadaceae; Pseudomonas	PF07690.16^MFS_1^Major Facilitator Superfamily^28-165^E:2.5e-21`PF00083.24^Sugar_tr^Sugar (and other) transporter^32-159^E:3.5e-15`PF06779.14^MFS_4^Uncharacterised MFS-type transporter YbfB^44-163^E:2.7e-06	.	.	COG0477^major facilitator Superfamily	.	GO:0016021^cellular_component^integral component of membrane`GO:0005886^cellular_component^plasma membrane`GO:0022857^molecular_function^transmembrane transporter activity`GO:0006935^biological_process^chemotaxis	GO:0055085^biological_process^transmembrane transport`GO:0016021^cellular_component^integral component of membrane`GO:0022857^molecular_function^transmembrane transporter activity
TRINITY_DN215456_c0_g1	TRINITY_DN215456_c0_g1_i1	CPNE2_HUMAN^CPNE2_HUMAN^Q:258-4,H:116-200^76.47%ID^E:5e-41^RecName: Full=Copine-2 {ECO:0000305};^Eukaryota; Metazoa; Chordata; Craniata; Vertebrata; Euteleostomi; Mammalia; Eutheria; Euarchontoglires; Primates; Haplorrhini; Catarrhini; Hominidae; Homo	.	.	.	.	.	.	.	ENOG410XPC8^copine family	KEGG:hsa:221184	GO:0005737^cellular_component^cytoplasm`GO:0070062^cellular_component^extracellular exosome`GO:0005634^cellular_component^nucleus`GO:0005886^cellular_component^plasma membrane`GO:0005544^molecular_function^calcium-dependent phospholipid binding`GO:0071277^biological_process^cellular response to calcium ion	.
TRINITY_DN215452_c0_g1	TRINITY_DN215452_c0_g1_i1	.	.	.	.	.	.	.	.	.	.	.	.
TRINITY_DN215404_c0_g1	TRINITY_DN215404_c0_g1_i1	SLB1_DEIAC^SLB1_DEIAC^Q:431-688,H:33-125^32.35%ID^E:0.0005^RecName: Full=Snaclec agglucetin subunit beta-1;^Eukaryota; Metazoa; Chordata; Craniata; Vertebrata; Euteleostomi; Lepidosauria; Squamata; Bifurcata; Unidentata; Episquamata; Toxicofera; Serpentes; Colubroidea; Viperidae; Crotalinae; Deinagkistrodon	.	TRINITY_DN215404_c0_g1_i1.p2	344-712[+]	SLB1_DEIAC^SLB1_DEIAC^Q:30-115,H:33-125^32.353%ID^E:2.87e-05^RecName: Full=Snaclec agglucetin subunit beta-1;^Eukaryota; Metazoa; Chordata; Craniata; Vertebrata; Euteleostomi; Lepidosauria; Squamata; Bifurcata; Unidentata; Episquamata; Toxicofera; Serpentes; Colubroidea; Viperidae; Crotalinae; Deinagkistrodon	PF00059.21^Lectin_C^Lectin C-type domain^40-105^E:2.8e-06	sigP:1^16^0.723^YES	.	.	.	GO:0005576^cellular_component^extracellular region`GO:0090729^molecular_function^toxin activity	.
TRINITY_DN215404_c0_g1	TRINITY_DN215404_c0_g1_i2	.	.	TRINITY_DN215404_c0_g1_i2.p1	344-841[+]	TETN_BOVIN^TETN_BOVIN^Q:12-160,H:58-198^24.342%ID^E:4.31e-05^RecName: Full=Tetranectin;^Eukaryota; Metazoa; Chordata; Craniata; Vertebrata; Euteleostomi; Mammalia; Eutheria; Laurasiatheria; Cetartiodactyla; Ruminantia; Pecora; Bovidae; Bovinae; Bos	PF00059.21^Lectin_C^Lectin C-type domain^40-160^E:7.9e-10	sigP:1^16^0.723^YES	.	ENOG4111IV3^C-type lectin domain family 3 member B	KEGG:bta:515783`KO:K17520	GO:0005737^cellular_component^cytoplasm`GO:0005615^cellular_component^extracellular space`GO:0001652^cellular_component^granular component`GO:0005509^molecular_function^calcium ion binding`GO:0030246^molecular_function^carbohydrate binding`GO:0008201^molecular_function^heparin binding`GO:0036143^molecular_function^kringle domain binding`GO:0030282^biological_process^bone mineralization`GO:0071560…	.
TRINITY_DN215411_c0_g1	TRINITY_DN215411_c0_g1_i1	.	.	.	.	.	.	.	.	.	.	.	.
TRINITY_DN215449_c0_g1	TRINITY_DN215449_c0_g1_i1	.	.	.	.	.	.	.	.	.	.	.	.
TRINITY_DN215473_c0_g1	TRINITY_DN215473_c0_g1_i1	.	.	.	.	.	.	.	.	.	.	.	.
TRINITY_DN215482_c0_g1	TRINITY_DN215482_c0_g1_i1	.	.	.	.	.	.	.	.	.	.	.	.
TRINITY_DN215486_c0_g1	TRINITY_DN215486_c0_g1_i1	.	.	.	.	.	.	.	.	.	.	.	.
TRINITY_DN215409_c0_g1	TRINITY_DN215409_c0_g1_i1	.	.	TRINITY_DN215409_c0_g1_i1.p1	2-640[+]	BLAR_BACLI^BLAR_BACLI^Q:10-181,H:175-342^27.586%ID^E:7.68e-11^RecName: Full=Regulatory protein BlaR1;^Bacteria; Firmicutes; Bacilli; Bacillales; Bacillaceae; Bacillus	PF05569.11^Peptidase_M56^BlaR1 peptidase M56^4-126^E:7.6e-22	.	.	.	.	GO:0016021^cellular_component^integral component of membrane`GO:0005886^cellular_component^plasma membrane`GO:0008658^molecular_function^penicillin binding	.
TRINITY_DN215428_c0_g1	TRINITY_DN215428_c0_g1_i1	.	.	.	.	.	.	.	.	.	.	.	.
TRINITY_DN215497_c0_g1	TRINITY_DN215497_c0_g1_i1	.	.	.	.	.	.	.	.	.	.	.	.
TRINITY_DN215432_c0_g1	TRINITY_DN215432_c0_g1_i1	.	.	.	.	.	.	.	.	.	.	.	.
TRINITY_DN215460_c0_g1	TRINITY_DN215460_c0_g1_i1	.	.	TRINITY_DN215460_c0_g1_i1.p1	3-749[-]	.	.	sigP:1^20^0.787^YES	.	.	.	.	.
TRINITY_DN215495_c0_g1	TRINITY_DN215495_c0_g1_i1	.	.	.	.	.	.	.	.	.	.	.	.
TRINITY_DN215402_c0_g1	TRINITY_DN215402_c0_g1_i1	.	.	.	.	.	.	.	.	.	.	.	.
TRINITY_DN215418_c0_g1	TRINITY_DN215418_c0_g1_i1	.	.	.	.	.	.	.	.	.	.	.	.
TRINITY_DN215488_c0_g1	TRINITY_DN215488_c0_g1_i1	.	.	.	.	.	.	.	.	.	.	.	.
TRINITY_DN215423_c0_g1	TRINITY_DN215423_c0_g1_i1	KTBL1_HUMAN^KTBL1_HUMAN^Q:150-392,H:97-181^49.41%ID^E:1e-14^RecName: Full=KATNB1-like protein 1;^Eukaryota; Metazoa; Chordata; Craniata; Vertebrata; Euteleostomi; Mammalia; Eutheria; Euarchontoglires; Primates; Haplorrhini; Catarrhini; Hominidae; Homo	.	TRINITY_DN215423_c0_g1_i1.p1	3-392[+]	KTBL1_HUMAN^KTBL1_HUMAN^Q:50-130,H:97-181^49.412%ID^E:8.88e-15^RecName: Full=KATNB1-like protein 1;^Eukaryota; Metazoa; Chordata; Craniata; Vertebrata; Euteleostomi; Mammalia; Eutheria; Euarchontoglires; Primates; Haplorrhini; Catarrhini; Hominidae; Homo	.	.	.	ENOG4111ZSI^katanin p80 subunit B-like 1	KEGG:hsa:79768	GO:0005737^cellular_component^cytoplasm`GO:0097431^cellular_component^mitotic spindle pole`GO:0005730^cellular_component^nucleolus`GO:0005634^cellular_component^nucleus`GO:0051495^biological_process^positive regulation of cytoskeleton organization	.
TRINITY_DN215483_c0_g1	TRINITY_DN215483_c0_g1_i1	.	.	.	.	.	.	.	.	.	.	.	.
TRINITY_DN215474_c0_g1	TRINITY_DN215474_c0_g1_i1	.	.	.	.	.	.	.	.	.	.	.	.
TRINITY_DN215433_c0_g1	TRINITY_DN215433_c0_g1_i1	SPEE_NEIMB^SPEE_NEIMB^Q:32-253,H:10-83^40%ID^E:7e-12^RecName: Full=Polyamine aminopropyltransferase {ECO:0000255|HAMAP-Rule:MF_00198};^Bacteria; Proteobacteria; Betaproteobacteria; Neisseriales; Neisseriaceae; Neisseria	.	.	.	.	.	.	.	COG0421^Catalyzes the production of spermidine from putrescine and decarboxylated S-adenosylmethionine (dcSAM), which serves as an aminopropyl donor (By similarity)	KEGG:nme:NMB0869`KO:K00797	GO:0005737^cellular_component^cytoplasm`GO:0004766^molecular_function^spermidine synthase activity`GO:0006596^biological_process^polyamine biosynthetic process`GO:0008295^biological_process^spermidine biosynthetic process	.
TRINITY_DN215419_c0_g1	TRINITY_DN215419_c0_g1_i1	NCOA5_HUMAN^NCOA5_HUMAN^Q:881-1357,H:199-394^34.18%ID^E:3e-25^RecName: Full=Nuclear receptor coactivator 5;^Eukaryota; Metazoa; Chordata; Craniata; Vertebrata; Euteleostomi; Mammalia; Eutheria; Euarchontoglires; Primates; Haplorrhini; Catarrhini; Hominidae; Homo	.	TRINITY_DN215419_c0_g1_i1.p1	233-1543[+]	NCOA5_HUMAN^NCOA5_HUMAN^Q:172-420,H:154-437^31.707%ID^E:5.27e-28^RecName: Full=Nuclear receptor coactivator 5;^Eukaryota; Metazoa; Chordata; Craniata; Vertebrata; Euteleostomi; Mammalia; Eutheria; Euarchontoglires; Primates; Haplorrhini; Catarrhini; Hominidae; Homo	PF00076.22^RRM_1^RNA recognition motif. (a.k.a. RRM, RBD, or RNP domain)^22-83^E:6.6e-15`PF13893.6^RRM_5^RNA recognition motif. (a.k.a. RRM, RBD, or RNP domain)^29-100^E:0.049	.	.	ENOG410XPV4^nuclear pore complex protein	KEGG:hsa:57727	GO:0015629^cellular_component^actin cytoskeleton`GO:0005615^cellular_component^extracellular space`GO:0005634^cellular_component^nucleus`GO:0003682^molecular_function^chromatin binding`GO:0003723^molecular_function^RNA binding`GO:0042593^biological_process^glucose homeostasis`GO:0046627^biological_process^negative regulation of insulin receptor signaling pathway	GO:0003676^molecular_function^nucleic acid binding
TRINITY_DN215471_c0_g1	TRINITY_DN215471_c0_g1_i1	.	.	.	.	.	.	.	.	.	.	.	.
TRINITY_DN215431_c0_g1	TRINITY_DN215431_c0_g1_i1	TRYP_CHOFU^TRYP_CHOFU^Q:25-309,H:162-256^69.47%ID^E:6e-44^RecName: Full=Trypsin CFT-1;^Eukaryota; Metazoa; Ecdysozoa; Arthropoda; Hexapoda; Insecta; Pterygota; Neoptera; Holometabola; Lepidoptera; Glossata; Ditrysia; Tortricoidea; Tortricidae; Tortricinae; Choristoneura	.	.	.	.	.	.	.	.	.	GO:0005615^cellular_component^extracellular space`GO:0004252^molecular_function^serine-type endopeptidase activity	.
TRINITY_DN215414_c0_g1	TRINITY_DN215414_c0_g1_i1	.	.	.	.	.	.	.	.	.	.	.	.
TRINITY_DN215444_c0_g1	TRINITY_DN215444_c0_g1_i1	.	.	TRINITY_DN215444_c0_g1_i1.p1	3-428[-]	.	.	.	.	.	.	.	.
TRINITY_DN215438_c0_g1	TRINITY_DN215438_c0_g1_i1	.	.	.	.	.	.	.	.	.	.	.	.
TRINITY_DN215408_c0_g1	TRINITY_DN215408_c0_g1_i1	.	.	.	.	.	.	.	.	.	.	.	.
TRINITY_DN215445_c0_g1	TRINITY_DN215445_c0_g1_i1	.	.	.	.	.	.	.	.	.	.	.	.
TRINITY_DN215489_c0_g1	TRINITY_DN215489_c0_g1_i1	.	.	.	.	.	.	.	.	.	.	.	.
TRINITY_DN215429_c0_g1	TRINITY_DN215429_c0_g1_i1	.	.	.	.	.	.	.	.	.	.	.	.
TRINITY_DN215490_c0_g1	TRINITY_DN215490_c0_g1_i1	.	.	.	.	.	.	.	.	.	.	.	.
TRINITY_DN215426_c0_g1	TRINITY_DN215426_c0_g1_i1	MYO6_PIG^MYO6_PIG^Q:421-5,H:1116-1254^84.89%ID^E:2e-79^RecName: Full=Unconventional myosin-VI;^Eukaryota; Metazoa; Chordata; Craniata; Vertebrata; Euteleostomi; Mammalia; Eutheria; Laurasiatheria; Cetartiodactyla; Suina; Suidae; Sus	.	TRINITY_DN215426_c0_g1_i1.p1	2-487[-]	MYO6_PIG^MYO6_PIG^Q:23-161,H:1116-1254^84.892%ID^E:3.71e-80^RecName: Full=Unconventional myosin-VI;^Eukaryota; Metazoa; Chordata; Craniata; Vertebrata; Euteleostomi; Mammalia; Eutheria; Laurasiatheria; Cetartiodactyla; Suina; Suidae; Sus	PF12299.8^DUF3627^Protein of unknown function (DUF3627)^15-60^E:0.061`PF16521.5^Myosin-VI_CBD^Myosin VI cargo binding domain^44-134^E:3e-45	.	.	COG5022^myosin heavy chain	KEGG:ssc:397085`KO:K10358	GO:0005884^cellular_component^actin filament`GO:0005938^cellular_component^cell cortex`GO:0005737^cellular_component^cytoplasm`GO:0031410^cellular_component^cytoplasmic vesicle`GO:0031941^cellular_component^filamentous actin`GO:0005794^cellular_component^Golgi apparatus`GO:0016459^cellular_component^myosin complex`GO:0031965^cellular_component^nuclear membrane`GO:0005654^cellular_component^nucleo…	.
TRINITY_DN215466_c0_g1	TRINITY_DN215466_c0_g1_i1	.	.	TRINITY_DN215466_c0_g1_i1.p1	3-497[+]	.	PF08238.12^Sel1^Sel1 repeat^35-50^E:9000`PF08238.12^Sel1^Sel1 repeat^57-65^E:4400`PF08238.12^Sel1^Sel1 repeat^72-105^E:0.071	.	.	.	.	.	.
TRINITY_DN215496_c0_g1	TRINITY_DN215496_c0_g1_i1	Y183_HAEIN^Y183_HAEIN^Q:755-9,H:14-246^52.8%ID^E:2e-55^RecName: Full=Uncharacterized transporter HI_0183;^Bacteria; Proteobacteria; Gammaproteobacteria; Pasteurellales; Pasteurellaceae; Haemophilus	.	TRINITY_DN215496_c0_g1_i1.p1	3-779[-]	Y183_HAEIN^Y183_HAEIN^Q:9-257,H:14-246^52.8%ID^E:4.93e-81^RecName: Full=Uncharacterized transporter HI_0183;^Bacteria; Proteobacteria; Gammaproteobacteria; Pasteurellales; Pasteurellaceae; Haemophilus	PF01235.17^Na_Ala_symp^Sodium:alanine symporter family^62-259^E:6e-73	.	.	COG1115^amino acid carrier protein	KEGG:hin:HI0183`KO:K03310	GO:0016021^cellular_component^integral component of membrane`GO:0005886^cellular_component^plasma membrane`GO:0015655^molecular_function^alanine:sodium symporter activity	GO:0015655^molecular_function^alanine:sodium symporter activity`GO:0006814^biological_process^sodium ion transport`GO:0032328^biological_process^alanine transport`GO:0016020^cellular_component^membrane
TRINITY_DN215463_c0_g1	TRINITY_DN215463_c0_g1_i1	POL_WDSV^POL_WDSV^Q:3-224,H:879-952^50%ID^E:3e-17^RecName: Full=Gag-Pol polyprotein;^Viruses; Ortervirales; Retroviridae; Orthoretrovirinae; Epsilonretrovirus	.	.	.	.	.	.	.	.	.	GO:0020002^cellular_component^host cell plasma membrane`GO:0016020^cellular_component^membrane`GO:0019013^cellular_component^viral nucleocapsid`GO:0004190^molecular_function^aspartic-type endopeptidase activity`GO:0003677^molecular_function^DNA binding`GO:0003887^molecular_function^DNA-directed DNA polymerase activity`GO:0003723^molecular_function^RNA binding`GO:0003964^molecular_function^RNA-dir…	.
TRINITY_DN215446_c0_g1	TRINITY_DN215446_c0_g1_i1	.	.	.	.	.	.	.	.	.	.	.	.
TRINITY_DN215441_c0_g1	TRINITY_DN215441_c0_g1_i1	MBN2A_TAKRU^MBN2A_TAKRU^Q:223-2,H:274-345^78.38%ID^E:5e-31^RecName: Full=Muscleblind-like protein 2a;^Eukaryota; Metazoa; Chordata; Craniata; Vertebrata; Euteleostomi; Actinopterygii; Neopterygii; Teleostei; Neoteleostei; Acanthomorphata; Eupercaria; Tetraodontiformes; Tetradontoidea; Tetraodontidae; Takifugu	.	.	.	.	.	.	.	ENOG410ZNRC^muscleblind-like splicing regulator	KEGG:tru:446045`KO:K14943	GO:0005737^cellular_component^cytoplasm`GO:0005634^cellular_component^nucleus`GO:0046872^molecular_function^metal ion binding`GO:0003723^molecular_function^RNA binding`GO:0006397^biological_process^mRNA processing`GO:0008380^biological_process^RNA splicing	.
TRINITY_DN215459_c0_g1	TRINITY_DN215459_c0_g1_i1	.	.	.	.	.	.	.	.	.	.	.	.
TRINITY_DN215469_c0_g1	TRINITY_DN215469_c0_g1_i1	MAST4_MOUSE^MAST4_MOUSE^Q:1-222,H:666-739^94.59%ID^E:1e-43^RecName: Full=Microtubule-associated serine/threonine-protein kinase 4;^Eukaryota; Metazoa; Chordata; Craniata; Vertebrata; Euteleostomi; Mammalia; Eutheria; Euarchontoglires; Glires; Rodentia; Myomorpha; Muroidea; Muridae; Murinae; Mus; Mus	.	.	.	.	.	.	.	ENOG410XPWX^microtubule associated serine threonine kinase	KEGG:mmu:328329`KO:K08789	GO:0005737^cellular_component^cytoplasm`GO:0005524^molecular_function^ATP binding`GO:0000287^molecular_function^magnesium ion binding`GO:0004674^molecular_function^protein serine/threonine kinase activity`GO:0007010^biological_process^cytoskeleton organization`GO:0035556^biological_process^intracellular signal transduction`GO:0018105^biological_process^peptidyl-serine phosphorylation	.
TRINITY_DN215475_c0_g1	TRINITY_DN215475_c0_g1_i1	CTRO_HUMAN^CTRO_HUMAN^Q:255-1,H:1786-1870^71.76%ID^E:4e-39^RecName: Full=Citron Rho-interacting kinase;^Eukaryota; Metazoa; Chordata; Craniata; Vertebrata; Euteleostomi; Mammalia; Eutheria; Euarchontoglires; Primates; Haplorrhini; Catarrhini; Hominidae; Homo	.	.	.	.	.	.	.	ENOG410XR1Q^CDC42 binding protein kinase	KEGG:hsa:11113`KO:K16308	GO:0032154^cellular_component^cleavage furrow`GO:0005829^cellular_component^cytosol`GO:0031985^cellular_component^Golgi cisterna`GO:0016020^cellular_component^membrane`GO:0030496^cellular_component^midbody`GO:0043025^cellular_component^neuronal cell body`GO:0005524^molecular_function^ATP binding`GO:0046872^molecular_function^metal ion binding`GO:0030165^molecular_function^PDZ domain binding`GO:00…	.
TRINITY_DN215410_c0_g1	TRINITY_DN215410_c0_g1_i1	S2611_HUMAN^S2611_HUMAN^Q:1283-246,H:234-571^42.24%ID^E:3e-71^RecName: Full=Sodium-independent sulfate anion transporter;^Eukaryota; Metazoa; Chordata; Craniata; Vertebrata; Euteleostomi; Mammalia; Eutheria; Euarchontoglires; Primates; Haplorrhini; Catarrhini; Hominidae; Homo	.	TRINITY_DN215410_c0_g1_i1.p1	180-1436[-]	S2611_HUMAN^S2611_HUMAN^Q:52-415,H:234-581^41.53%ID^E:1.73e-78^RecName: Full=Sodium-independent sulfate anion transporter;^Eukaryota; Metazoa; Chordata; Craniata; Vertebrata; Euteleostomi; Mammalia; Eutheria; Euarchontoglires; Primates; Haplorrhini; Catarrhini; Hominidae; Homo	PF00916.20^Sulfate_transp^Sulfate permease family^2-259^E:5.2e-41`PF01740.21^STAS^STAS domain^302-386^E:7.4e-09	.	.	COG0659^sulfate transporter	KEGG:hsa:284129`KO:K14708	GO:0005783^cellular_component^endoplasmic reticulum`GO:0070062^cellular_component^extracellular exosome`GO:0005794^cellular_component^Golgi apparatus`GO:0016021^cellular_component^integral component of membrane`GO:0005887^cellular_component^integral component of plasma membrane`GO:0043231^cellular_component^intracellular membrane-bounded organelle`GO:0005765^cellular_component^lysosomal membrane`…	GO:0015116^molecular_function^sulfate transmembrane transporter activity`GO:0008272^biological_process^sulfate transport`GO:0016021^cellular_component^integral component of membrane
TRINITY_DN215437_c0_g1	TRINITY_DN215437_c0_g1_i1	.	.	.	.	.	.	.	.	.	.	.	.
TRINITY_DN215480_c0_g1	TRINITY_DN215480_c0_g1_i1	MEGF8_HUMAN^MEGF8_HUMAN^Q:344-3,H:2414-2527^63.16%ID^E:1e-47^RecName: Full=Multiple epidermal growth factor-like domains protein 8;^Eukaryota; Metazoa; Chordata; Craniata; Vertebrata; Euteleostomi; Mammalia; Eutheria; Euarchontoglires; Primates; Haplorrhini; Catarrhini; Hominidae; Homo	.	TRINITY_DN215480_c0_g1_i1.p1	3-347[-]	MEGF8_HUMAN^MEGF8_HUMAN^Q:2-115,H:2414-2527^63.158%ID^E:5.77e-49^RecName: Full=Multiple epidermal growth factor-like domains protein 8;^Eukaryota; Metazoa; Chordata; Craniata; Vertebrata; Euteleostomi; Mammalia; Eutheria; Euarchontoglires; Primates; Haplorrhini; Catarrhini; Hominidae; Homo	.	.	.	ENOG410YF0N^Multiple EGF-like-domains 8	KEGG:hsa:1954	GO:0070062^cellular_component^extracellular exosome`GO:0016021^cellular_component^integral component of membrane`GO:0005634^cellular_component^nucleus`GO:0005509^molecular_function^calcium ion binding`GO:0030509^biological_process^BMP signaling pathway`GO:0042074^biological_process^cell migration involved in gastrulation`GO:0060976^biological_process^coronary vasculature development`GO:0097094^bi…	.
TRINITY_DN215430_c0_g1	TRINITY_DN215430_c0_g1_i1	.	.	TRINITY_DN215430_c0_g1_i1.p1	1-519[+]	.	PF16885.5^CAC1F_C^Voltage-gated calcium channel subunit alpha, C-term^54-173^E:4.9e-10	.	.	.	.	.	.
TRINITY_DN215451_c0_g1	TRINITY_DN215451_c0_g1_i1	.	.	.	.	.	.	.	.	.	.	.	.
TRINITY_DN215422_c0_g1	TRINITY_DN215422_c0_g1_i1	KIF2A_BOVIN^KIF2A_BOVIN^Q:2-202,H:249-315^100%ID^E:3e-42^RecName: Full=Kinesin-like protein KIF2A;^Eukaryota; Metazoa; Chordata; Craniata; Vertebrata; Euteleostomi; Mammalia; Eutheria; Laurasiatheria; Cetartiodactyla; Ruminantia; Pecora; Bovidae; Bovinae; Bos	.	.	.	.	.	.	.	.	KEGG:bta:768014`KO:K10393	GO:0005813^cellular_component^centrosome`GO:0005737^cellular_component^cytoplasm`GO:0005871^cellular_component^kinesin complex`GO:0005874^cellular_component^microtubule`GO:0005634^cellular_component^nucleus`GO:0000922^cellular_component^spindle pole`GO:0005524^molecular_function^ATP binding`GO:0016887^molecular_function^ATPase activity`GO:0008017^molecular_function^microtubule binding`GO:0003777^…	.
TRINITY_DN215417_c0_g1	TRINITY_DN215417_c0_g1_i1	TMED5_MOUSE^TMED5_MOUSE^Q:1508-948,H:35-227^29.38%ID^E:4e-18^RecName: Full=Transmembrane emp24 domain-containing protein 5;^Eukaryota; Metazoa; Chordata; Craniata; Vertebrata; Euteleostomi; Mammalia; Eutheria; Euarchontoglires; Glires; Rodentia; Myomorpha; Muroidea; Muridae; Murinae; Mus; Mus	.	TRINITY_DN215417_c0_g1_i1.p1	930-1514[-]	TMED5_MOUSE^TMED5_MOUSE^Q:3-189,H:35-227^29.381%ID^E:3.72e-20^RecName: Full=Transmembrane emp24 domain-containing protein 5;^Eukaryota; Metazoa; Chordata; Craniata; Vertebrata; Euteleostomi; Mammalia; Eutheria; Euarchontoglires; Glires; Rodentia; Myomorpha; Muroidea; Muridae; Murinae; Mus; Mus	PF01105.24^EMP24_GP25L^emp24/gp25L/p24 family/GOLD^4-184^E:2.2e-36	.	.	ENOG410Z18S^Golgi ribbon formation	KEGG:mmu:73130`KO:K14825	GO:0005801^cellular_component^cis-Golgi network`GO:0030134^cellular_component^COPII-coated ER to Golgi transport vesicle`GO:0005783^cellular_component^endoplasmic reticulum`GO:0070971^cellular_component^endoplasmic reticulum exit site`GO:0005789^cellular_component^endoplasmic reticulum membrane`GO:0005793^cellular_component^endoplasmic reticulum-Golgi intermediate compartment`GO:0033116^cellular_…	.
TRINITY_DN215417_c0_g2	TRINITY_DN215417_c0_g2_i1	PUSL1_XENLA^PUSL1_XENLA^Q:1829-1038,H:34-282^32.33%ID^E:1e-34^RecName: Full=tRNA pseudouridine synthase-like 1;^Eukaryota; Metazoa; Chordata; Craniata; Vertebrata; Euteleostomi; Amphibia; Batrachia; Anura; Pipoidea; Pipidae; Xenopodinae; Xenopus; Xenopus	.	TRINITY_DN215417_c0_g2_i1.p1	969-1817[-]	PUSL1_XENLA^PUSL1_XENLA^Q:1-260,H:38-282^32.061%ID^E:5.12e-37^RecName: Full=tRNA pseudouridine synthase-like 1;^Eukaryota; Metazoa; Chordata; Craniata; Vertebrata; Euteleostomi; Amphibia; Batrachia; Anura; Pipoidea; Pipidae; Xenopodinae; Xenopus; Xenopus	PF01416.20^PseudoU_synth_1^tRNA pseudouridine synthase^136-256^E:1.6e-19	.	.	.	KEGG:xla:443955	GO:0009982^molecular_function^pseudouridine synthase activity`GO:0003723^molecular_function^RNA binding`GO:0001522^biological_process^pseudouridine synthesis`GO:0008033^biological_process^tRNA processing	GO:0003723^molecular_function^RNA binding`GO:0009982^molecular_function^pseudouridine synthase activity`GO:0001522^biological_process^pseudouridine synthesis`GO:0009451^biological_process^RNA modification
TRINITY_DN215417_c0_g2	TRINITY_DN215417_c0_g2_i2	PUSL1_XENLA^PUSL1_XENLA^Q:1763-1038,H:56-282^31.56%ID^E:3e-29^RecName: Full=tRNA pseudouridine synthase-like 1;^Eukaryota; Metazoa; Chordata; Craniata; Vertebrata; Euteleostomi; Amphibia; Batrachia; Anura; Pipoidea; Pipidae; Xenopodinae; Xenopus; Xenopus	.	TRINITY_DN215417_c0_g2_i2.p1	169-744[-]	DUSP2_DICDI^DUSP2_DICDI^Q:1-183,H:1-222^36.486%ID^E:2.61e-29^RecName: Full=Probable dual specificity protein phosphatase DDB_G0283417;^Eukaryota; Amoebozoa; Mycetozoa; Dictyostelids; Dictyosteliales; Dictyosteliaceae; Dictyostelium	PF00782.20^DSPc^Dual specificity phosphatase, catalytic domain^63-183^E:4.7e-27	.	.	COG2453^dual specificity phosphatase	KEGG:ddi:DDB_G0283417	GO:0005737^cellular_component^cytoplasm`GO:0008579^molecular_function^JUN kinase phosphatase activity`GO:0004725^molecular_function^protein tyrosine phosphatase activity`GO:0043405^biological_process^regulation of MAP kinase activity	GO:0008138^molecular_function^protein tyrosine/serine/threonine phosphatase activity`GO:0016311^biological_process^dephosphorylation
TRINITY_DN215439_c0_g1	TRINITY_DN215439_c0_g1_i1	NPL4_HUMAN^NPL4_HUMAN^Q:263-3,H:484-570^78.16%ID^E:6e-41^RecName: Full=Nuclear protein localization protein 4 homolog;^Eukaryota; Metazoa; Chordata; Craniata; Vertebrata; Euteleostomi; Mammalia; Eutheria; Euarchontoglires; Primates; Haplorrhini; Catarrhini; Hominidae; Homo	.	.	.	.	.	.	.	COG5100^Nuclear protein localization	KEGG:hsa:55666`KO:K14015	GO:0005829^cellular_component^cytosol`GO:0005783^cellular_component^endoplasmic reticulum`GO:0042175^cellular_component^nuclear outer membrane-endoplasmic reticulum membrane network`GO:0005654^cellular_component^nucleoplasm`GO:0005634^cellular_component^nucleus`GO:0036501^cellular_component^UFD1-NPL4 complex`GO:0034098^cellular_component^VCP-NPL4-UFD1 AAA ATPase complex`GO:0046872^molecular_funct…	.
TRINITY_DN215499_c0_g1	TRINITY_DN215499_c0_g1_i1	CFAB_BOVIN^CFAB_BOVIN^Q:21-500,H:612-761^40.12%ID^E:2e-28^RecName: Full=Complement factor B;^Eukaryota; Metazoa; Chordata; Craniata; Vertebrata; Euteleostomi; Mammalia; Eutheria; Laurasiatheria; Cetartiodactyla; Ruminantia; Pecora; Bovidae; Bovinae; Bos	.	TRINITY_DN215499_c0_g1_i1.p1	3-527[+]	CFAB_BOVIN^CFAB_BOVIN^Q:7-166,H:612-761^40.123%ID^E:2.21e-30^RecName: Full=Complement factor B;^Eukaryota; Metazoa; Chordata; Craniata; Vertebrata; Euteleostomi; Mammalia; Eutheria; Laurasiatheria; Cetartiodactyla; Ruminantia; Pecora; Bovidae; Bovinae; Bos	PF00089.26^Trypsin^Trypsin^69-126^E:3.4e-09	.	.	COG5640^protease	KEGG:bta:514076`KO:K01335	GO:0005576^cellular_component^extracellular region`GO:0004252^molecular_function^serine-type endopeptidase activity`GO:0006957^biological_process^complement activation, alternative pathway	GO:0004252^molecular_function^serine-type endopeptidase activity`GO:0006508^biological_process^proteolysis
TRINITY_DN215478_c0_g1	TRINITY_DN215478_c0_g1_i1	.	.	.	.	.	.	.	.	.	.	.	.
TRINITY_DN215479_c0_g1	TRINITY_DN215479_c0_g1_i1	.	.	.	.	.	.	.	.	.	.	.	.
TRINITY_DN215468_c0_g1	TRINITY_DN215468_c0_g1_i1	DNAE2_PSEPK^DNAE2_PSEPK^Q:1-579,H:14-206^84.97%ID^E:2e-103^RecName: Full=Error-prone DNA polymerase {ECO:0000255|HAMAP-Rule:MF_01902};^Bacteria; Proteobacteria; Gammaproteobacteria; Pseudomonadales; Pseudomonadaceae; Pseudomonas	.	TRINITY_DN215468_c0_g1_i1.p1	1-579[+]	DNAE2_PSEPK^DNAE2_PSEPK^Q:1-193,H:14-206^84.974%ID^E:6.45e-105^RecName: Full=Error-prone DNA polymerase {ECO:0000255|HAMAP-Rule:MF_01902};^Bacteria; Proteobacteria; Gammaproteobacteria; Pseudomonadales; Pseudomonadaceae; Pseudomonas	PF02811.19^PHP^PHP domain^2-118^E:1.9e-21	.	.	COG0587^DNA polymerase III (alpha subunit)	KEGG:ppu:PP_3119`KO:K14162	GO:0005737^cellular_component^cytoplasm`GO:0008408^molecular_function^3'-5' exonuclease activity`GO:0003887^molecular_function^DNA-directed DNA polymerase activity`GO:0003676^molecular_function^nucleic acid binding`GO:0006281^biological_process^DNA repair`GO:0006260^biological_process^DNA replication	GO:0003824^molecular_function^catalytic activity
TRINITY_DN215458_c0_g1	TRINITY_DN215458_c0_g1_i1	.	.	.	.	.	.	.	.	.	.	.	.
TRINITY_DN215472_c0_g1	TRINITY_DN215472_c0_g1_i1	DICH_DROME^DICH_DROME^Q:1308-1081,H:133-208^93.42%ID^E:6e-40^RecName: Full=SOX domain-containing protein dichaete;^Eukaryota; Metazoa; Ecdysozoa; Arthropoda; Hexapoda; Insecta; Pterygota; Neoptera; Holometabola; Diptera; Brachycera; Muscomorpha; Ephydroidea; Drosophilidae; Drosophila; Sophophora	.	TRINITY_DN215472_c0_g1_i1.p1	667-1395[-]	DICH_DROME^DICH_DROME^Q:30-242,H:133-382^47.348%ID^E:1.94e-54^RecName: Full=SOX domain-containing protein dichaete;^Eukaryota; Metazoa; Ecdysozoa; Arthropoda; Hexapoda; Insecta; Pterygota; Neoptera; Holometabola; Diptera; Brachycera; Muscomorpha; Ephydroidea; Drosophilidae; Drosophila; Sophophora	PF00505.19^HMG_box^HMG (high mobility group) box^39-107^E:4.7e-26`PF09011.10^HMG_box_2^HMG-box domain^40-106^E:1.2e-10	.	.	ENOG4111P99^HMG (high mobility group) box	KEGG:dme:Dmel_CG5893`KO:K09267	GO:0005737^cellular_component^cytoplasm`GO:0044798^cellular_component^nuclear transcription factor complex`GO:0005634^cellular_component^nucleus`GO:0003677^molecular_function^DNA binding`GO:0008301^molecular_function^DNA binding, bending`GO:0003700^molecular_function^DNA-binding transcription factor activity`GO:0000981^molecular_function^DNA-binding transcription factor activity, RNA polymerase I…	.
TRINITY_DN215421_c0_g1	TRINITY_DN215421_c0_g1_i1	.	.	.	.	.	.	.	.	.	.	.	.
TRINITY_DN215440_c0_g1	TRINITY_DN215440_c0_g1_i1	.	.	.	.	.	.	.	.	.	.	.	.
TRINITY_DN215481_c0_g1	TRINITY_DN215481_c0_g1_i1	.	.	.	.	.	.	.	.	.	.	.	.
TRINITY_DN246331_c0_g1	TRINITY_DN246331_c0_g1_i1	.	.	.	.	.	.	.	.	.	.	.	.
TRINITY_DN246318_c0_g1	TRINITY_DN246318_c0_g1_i1	.	.	.	.	.	.	.	.	.	.	.	.
TRINITY_DN246339_c0_g1	TRINITY_DN246339_c0_g1_i1	.	.	.	.	.	.	.	.	.	.	.	.
TRINITY_DN246301_c0_g1	TRINITY_DN246301_c0_g1_i1	RECA_ACICJ^RECA_ACICJ^Q:223-2,H:241-314^75.68%ID^E:4e-36^RecName: Full=Protein RecA {ECO:0000255|HAMAP-Rule:MF_00268};^Bacteria; Proteobacteria; Alphaproteobacteria; Rhodospirillales; Acetobacteraceae; Acidiphilium	.	.	.	.	.	.	.	COG0468^Can catalyze the hydrolysis of ATP in the presence of single-stranded DNA, the ATP-dependent uptake of single-stranded DNA by duplex DNA, and the ATP-dependent hybridization of homologous single-stranded DNAs. It interacts with LexA causing its activation and leading to its autocatalytic cleavage (By similarity)	KEGG:acr:Acry_1034`KO:K03553	GO:0005737^cellular_component^cytoplasm`GO:0005524^molecular_function^ATP binding`GO:0003684^molecular_function^damaged DNA binding`GO:0008094^molecular_function^DNA-dependent ATPase activity`GO:0003697^molecular_function^single-stranded DNA binding`GO:0006310^biological_process^DNA recombination`GO:0006281^biological_process^DNA repair`GO:0009432^biological_process^SOS response	.
TRINITY_DN246360_c0_g1	TRINITY_DN246360_c0_g1_i1	.	.	.	.	.	.	.	.	.	.	.	.
TRINITY_DN246357_c0_g1	TRINITY_DN246357_c0_g1_i1	VATC_DROME^VATC_DROME^Q:592-663,H:44-67^87.5%ID^E:4e-05^RecName: Full=V-type proton ATPase subunit C;^Eukaryota; Metazoa; Ecdysozoa; Arthropoda; Hexapoda; Insecta; Pterygota; Neoptera; Holometabola; Diptera; Brachycera; Muscomorpha; Ephydroidea; Drosophilidae; Drosophila; Sophophora	.	.	.	.	.	.	.	COG5127^ATP hydrolysis coupled proton transport	KEGG:dme:Dmel_CG8048`KO:K02148	GO:0033181^cellular_component^plasma membrane proton-transporting V-type ATPase complex`GO:0000221^cellular_component^vacuolar proton-transporting V-type ATPase, V1 domain`GO:0008553^molecular_function^proton-exporting ATPase activity, phosphorylative mechanism`GO:0046961^molecular_function^proton-transporting ATPase activity, rotational mechanism`GO:0015991^biological_process^ATP hydrolysis coup…	.
TRINITY_DN246308_c0_g1	TRINITY_DN246308_c0_g1_i1	.	.	.	.	.	.	.	.	.	.	.	.
TRINITY_DN246376_c0_g1	TRINITY_DN246376_c0_g1_i1	.	.	TRINITY_DN246376_c0_g1_i1.p1	2-322[+]	.	.	.	.	.	.	.	.
TRINITY_DN246377_c0_g1	TRINITY_DN246377_c0_g1_i1	.	.	.	.	.	.	.	.	.	.	.	.
TRINITY_DN246305_c0_g1	TRINITY_DN246305_c0_g1_i1	.	.	.	.	.	.	.	.	.	.	.	.
TRINITY_DN246391_c0_g1	TRINITY_DN246391_c0_g1_i1	.	.	.	.	.	.	.	.	.	.	.	.
TRINITY_DN246373_c0_g1	TRINITY_DN246373_c0_g1_i1	.	.	.	.	.	.	.	.	.	.	.	.
TRINITY_DN246343_c0_g1	TRINITY_DN246343_c0_g1_i1	.	.	.	.	.	.	.	.	.	.	.	.
TRINITY_DN246392_c0_g1	TRINITY_DN246392_c0_g1_i1	.	.	.	.	.	.	.	.	.	.	.	.
TRINITY_DN246319_c0_g1	TRINITY_DN246319_c0_g1_i1	.	.	.	.	.	.	.	.	.	.	.	.
TRINITY_DN246312_c0_g1	TRINITY_DN246312_c0_g1_i1	.	.	.	.	.	.	.	.	.	.	.	.
TRINITY_DN246334_c0_g1	TRINITY_DN246334_c0_g1_i1	.	.	.	.	.	.	.	.	.	.	.	.
TRINITY_DN246314_c0_g1	TRINITY_DN246314_c0_g1_i1	.	.	.	.	.	.	.	.	.	.	.	.
TRINITY_DN246349_c0_g1	TRINITY_DN246349_c0_g1_i1	.	.	.	.	.	.	.	.	.	.	.	.
TRINITY_DN246366_c0_g1	TRINITY_DN246366_c0_g1_i1	.	.	.	.	.	.	.	.	.	.	.	.
TRINITY_DN246350_c0_g1	TRINITY_DN246350_c0_g1_i1	.	.	.	.	.	.	.	.	.	.	.	.
TRINITY_DN246304_c0_g1	TRINITY_DN246304_c0_g1_i1	.	.	.	.	.	.	.	.	.	.	.	.
TRINITY_DN246329_c0_g1	TRINITY_DN246329_c0_g1_i1	.	.	.	.	.	.	.	.	.	.	.	.
TRINITY_DN246382_c0_g1	TRINITY_DN246382_c0_g1_i1	.	.	.	.	.	.	.	.	.	.	.	.
TRINITY_DN246347_c0_g1	TRINITY_DN246347_c0_g1_i1	RSMG_ACIET^RSMG_ACIET^Q:146-3,H:3-50^60.42%ID^E:3e-10^RecName: Full=Ribosomal RNA small subunit methyltransferase G {ECO:0000255|HAMAP-Rule:MF_00074};^Bacteria; Proteobacteria; Betaproteobacteria; Burkholderiales; Comamonadaceae; Acidovorax	.	.	.	.	.	.	.	COG0357^Specifically methylates the N7 position of a guanine in 16S rRNA (By similarity)	KEGG:dia:Dtpsy_0046`KO:K03501	GO:0005737^cellular_component^cytoplasm`GO:0070043^molecular_function^rRNA (guanine-N7-)-methyltransferase activity	.
TRINITY_DN246389_c0_g1	TRINITY_DN246389_c0_g1_i1	.	.	.	.	.	.	.	.	.	.	.	.
TRINITY_DN246362_c0_g1	TRINITY_DN246362_c0_g1_i1	.	.	.	.	.	.	.	.	.	.	.	.
TRINITY_DN246306_c0_g1	TRINITY_DN246306_c0_g1_i1	.	.	.	.	.	.	.	.	.	.	.	.
TRINITY_DN246333_c0_g1	TRINITY_DN246333_c0_g1_i1	.	.	.	.	.	.	.	.	.	.	.	.
TRINITY_DN246361_c0_g1	TRINITY_DN246361_c0_g1_i1	.	.	.	.	.	.	.	.	.	.	.	.
TRINITY_DN246341_c0_g1	TRINITY_DN246341_c0_g1_i1	.	.	.	.	.	.	.	.	.	.	.	.
TRINITY_DN246378_c0_g1	TRINITY_DN246378_c0_g1_i1	.	.	.	.	.	.	.	.	.	.	.	.
TRINITY_DN246398_c0_g1	TRINITY_DN246398_c0_g1_i1	PYRG_MYCVP^PYRG_MYCVP^Q:2-115,H:526-563^73.68%ID^E:9e-11^RecName: Full=CTP synthase {ECO:0000255|HAMAP-Rule:MF_01227};^Bacteria; Actinobacteria; Corynebacteriales; Mycobacteriaceae; Mycolicibacterium	.	.	.	.	.	.	.	COG0504^Catalyzes the ATP-dependent amination of UTP to CTP with either L-glutamine or ammonia as the source of nitrogen (By similarity)	KEGG:mva:Mvan_3283`KO:K01937	GO:0005524^molecular_function^ATP binding`GO:0003883^molecular_function^CTP synthase activity`GO:0046872^molecular_function^metal ion binding`GO:0044210^biological_process^'de novo' CTP biosynthetic process`GO:0006541^biological_process^glutamine metabolic process	.
TRINITY_DN246303_c0_g1	TRINITY_DN246303_c0_g1_i1	SCRIB_DANRE^SCRIB_DANRE^Q:440-3,H:309-455^87.76%ID^E:4e-80^RecName: Full=Protein scribble homolog;^Eukaryota; Metazoa; Chordata; Craniata; Vertebrata; Euteleostomi; Actinopterygii; Neopterygii; Teleostei; Ostariophysi; Cypriniformes; Cyprinidae; Danio`SCRIB_DANRE^SCRIB_DANRE^Q:440-225,H:194-265^38.89%ID^E:0.0004^RecName: Full=Protein scribble homolog;^Eukaryota; Metazoa; Chordata; Craniata; Verte…	.	TRINITY_DN246303_c0_g1_i1.p1	3-440[-]	SCRIB_DANRE^SCRIB_DANRE^Q:1-146,H:309-455^87.755%ID^E:2.71e-81^RecName: Full=Protein scribble homolog;^Eukaryota; Metazoa; Chordata; Craniata; Vertebrata; Euteleostomi; Actinopterygii; Neopterygii; Teleostei; Ostariophysi; Cypriniformes; Cyprinidae; Danio`SCRIB_DANRE^SCRIB_DANRE^Q:1-72,H:194-265^38.889%ID^E:0.000332^RecName: Full=Protein scribble homolog;^Eukaryota; Metazoa; Chordata; Craniata; V…	PF13516.6^LRR_6^Leucine Rich repeat^4-18^E:41`PF13855.6^LRR_8^Leucine rich repeat^5-62^E:3.3e-08`PF00560.33^LRR_1^Leucine Rich Repeat^5-21^E:68`PF13516.6^LRR_6^Leucine Rich repeat^26-40^E:12`PF00560.33^LRR_1^Leucine Rich Repeat^29-44^E:66`PF00560.33^LRR_1^Leucine Rich Repeat^52-66^E:46`PF13516.6^LRR_6^Leucine Rich repeat^52-63^E:65`PF13516.6^LRR_6^Leucine Rich repeat^69-74^E:7900	.	.	COG4886^leucine Rich Repeat	KEGG:dre:368473`KO:K16175	GO:0016323^cellular_component^basolateral plasma membrane`GO:0030054^cellular_component^cell junction`GO:0005913^cellular_component^cell-cell adherens junction`GO:0005911^cellular_component^cell-cell junction`GO:0005737^cellular_component^cytoplasm`GO:0016020^cellular_component^membrane`GO:0005886^cellular_component^plasma membrane`GO:0014069^cellular_component^postsynaptic density`GO:0045202^cel…	GO:0005515^molecular_function^protein binding
TRINITY_DN246371_c0_g1	TRINITY_DN246371_c0_g1_i1	.	.	.	.	.	.	.	.	.	.	.	.
TRINITY_DN246372_c0_g1	TRINITY_DN246372_c0_g1_i1	.	.	.	.	.	.	.	.	.	.	.	.
TRINITY_DN246323_c0_g1	TRINITY_DN246323_c0_g1_i1	PP1R8_MOUSE^PP1R8_MOUSE^Q:212-141,H:328-351^95.83%ID^E:3e-07^RecName: Full=Nuclear inhibitor of protein phosphatase 1;^Eukaryota; Metazoa; Chordata; Craniata; Vertebrata; Euteleostomi; Mammalia; Eutheria; Euarchontoglires; Glires; Rodentia; Myomorpha; Muroidea; Muridae; Murinae; Mus; Mus	.	.	.	.	.	.	.	ENOG410XTHZ^Protein phosphatase 1 regulatory subunit 8	KEGG:mmu:100336`KO:K13216	GO:0016607^cellular_component^nuclear speck`GO:0005654^cellular_component^nucleoplasm`GO:0005634^cellular_component^nucleus`GO:0005681^cellular_component^spliceosomal complex`GO:0003677^molecular_function^DNA binding`GO:0003729^molecular_function^mRNA binding`GO:0019888^molecular_function^protein phosphatase regulator activity`GO:0004865^molecular_function^protein serine/threonine phosphatase inh…	.
TRINITY_DN246364_c0_g1	TRINITY_DN246364_c0_g1_i1	.	.	.	.	.	.	.	.	.	.	.	.
TRINITY_DN246359_c0_g1	TRINITY_DN246359_c0_g1_i1	.	.	.	.	.	.	.	.	.	.	.	.
TRINITY_DN246335_c0_g1	TRINITY_DN246335_c0_g1_i1	.	.	.	.	.	.	.	.	.	.	.	.
TRINITY_DN246316_c0_g1	TRINITY_DN246316_c0_g1_i1	.	.	TRINITY_DN246316_c0_g1_i1.p1	3-599[+]	.	PF01190.17^Pollen_Ole_e_I^Pollen proteins Ole e I like^103-194^E:1.9e-12	.	.	.	.	.	.
TRINITY_DN246369_c0_g1	TRINITY_DN246369_c0_g1_i1	.	.	.	.	.	.	.	.	.	.	.	.
TRINITY_DN246317_c0_g1	TRINITY_DN246317_c0_g1_i1	APAH2_PSEAE^APAH2_PSEAE^Q:245-78,H:145-200^76.79%ID^E:3e-34^RecName: Full=Acetylpolyamine amidohydrolase 2 {ECO:0000303|PubMed:26956223};^Bacteria; Proteobacteria; Gammaproteobacteria; Pseudomonadales; Pseudomonadaceae; Pseudomonas`APAH2_PSEAE^APAH2_PSEAE^Q:81-1,H:200-226^74.07%ID^E:3e-34^RecName: Full=Acetylpolyamine amidohydrolase 2 {ECO:0000303|PubMed:26956223};^Bacteria; Proteobacteria; Gamma…	.	TRINITY_DN246317_c0_g1_i1.p1	3-344[-]	APAH1_PSEAE^APAH1_PSEAE^Q:18-97,H:131-210^71.25%ID^E:8.43e-33^RecName: Full=Acetylpolyamine amidohydrolase 1 {ECO:0000303|PubMed:26956223};^Bacteria; Proteobacteria; Gammaproteobacteria; Pseudomonadales; Pseudomonadaceae; Pseudomonas	PF00850.19^Hist_deacetyl^Histone deacetylase domain^20-88^E:4.8e-20	.	.	COG0123^Histone deacetylase	KEGG:pae:PA1409	GO:0047609^molecular_function^acetylputrescine deacetylase activity`GO:0016787^molecular_function^hydrolase activity`GO:0046872^molecular_function^metal ion binding`GO:0006595^biological_process^polyamine metabolic process	.
TRINITY_DN246399_c0_g1	TRINITY_DN246399_c0_g1_i1	.	.	.	.	.	.	.	.	.	.	.	.
TRINITY_DN246302_c0_g1	TRINITY_DN246302_c0_g1_i1	SRG2B_HUMAN^SRG2B_HUMAN^Q:3-254,H:56-146^41.76%ID^E:6e-15^RecName: Full=SLIT-ROBO Rho GTPase-activating protein 2B;^Eukaryota; Metazoa; Chordata; Craniata; Vertebrata; Euteleostomi; Mammalia; Eutheria; Euarchontoglires; Primates; Haplorrhini; Catarrhini; Hominidae; Homo	.	.	.	.	.	.	.	ENOG410XS44^extension of a leading process involved in cell motility in cerebral cortex radial glia guided migration	.	GO:0005737^cellular_component^cytoplasm`GO:0048365^molecular_function^Rac GTPase binding`GO:0030336^biological_process^negative regulation of cell migration`GO:0007399^biological_process^nervous system development	.
TRINITY_DN246351_c0_g1	TRINITY_DN246351_c0_g1_i1	.	.	.	.	.	.	.	.	.	.	.	.
TRINITY_DN246363_c0_g1	TRINITY_DN246363_c0_g1_i1	.	.	.	.	.	.	.	.	.	.	.	.
TRINITY_DN246380_c0_g1	TRINITY_DN246380_c0_g1_i1	.	.	.	.	.	.	.	.	.	.	.	.
TRINITY_DN246354_c0_g1	TRINITY_DN246354_c0_g1_i1	.	.	TRINITY_DN246354_c0_g1_i1.p1	2-304[+]	.	.	.	.	.	.	.	.
TRINITY_DN246358_c0_g1	TRINITY_DN246358_c0_g1_i1	.	.	.	.	.	.	.	.	.	.	.	.
TRINITY_DN246342_c0_g1	TRINITY_DN246342_c0_g1_i1	.	.	.	.	.	.	.	.	.	.	.	.
TRINITY_DN246336_c0_g1	TRINITY_DN246336_c0_g1_i1	.	.	.	.	.	.	.	.	.	.	.	.
TRINITY_DN246309_c0_g1	TRINITY_DN246309_c0_g1_i1	.	.	.	.	.	.	.	.	.	.	.	.
TRINITY_DN246311_c0_g1	TRINITY_DN246311_c0_g1_i1	.	.	.	.	.	.	.	.	.	.	.	.
TRINITY_DN246321_c0_g1	TRINITY_DN246321_c0_g1_i1	.	.	.	.	.	.	.	.	.	.	.	.
TRINITY_DN246388_c0_g1	TRINITY_DN246388_c0_g1_i1	GLND_XANC5^GLND_XANC5^Q:311-3,H:196-298^85.44%ID^E:3e-51^RecName: Full=Bifunctional uridylyltransferase/uridylyl-removing enzyme {ECO:0000255|HAMAP-Rule:MF_00277};^Bacteria; Proteobacteria; Gammaproteobacteria; Xanthomonadales; Xanthomonadaceae; Xanthomonas	.	TRINITY_DN246388_c0_g1_i1.p1	3-311[-]	GLND_XANC5^GLND_XANC5^Q:1-103,H:196-298^85.437%ID^E:5.9e-52^RecName: Full=Bifunctional uridylyltransferase/uridylyl-removing enzyme {ECO:0000255|HAMAP-Rule:MF_00277};^Bacteria; Proteobacteria; Gammaproteobacteria; Xanthomonadales; Xanthomonadaceae; Xanthomonas	PF08335.11^GlnD_UR_UTase^GlnD PII-uridylyltransferase^4-95^E:9.4e-25	.	.	COG2844^Modifies, by uridylylation or deuridylylation the PII (GlnB) regulatory protein (By similarity)	KEGG:xcv:XCV1486`KO:K00990	GO:0008773^molecular_function^[protein-PII] uridylyltransferase activity`GO:0008081^molecular_function^phosphoric diester hydrolase activity`GO:0006807^biological_process^nitrogen compound metabolic process`GO:0006808^biological_process^regulation of nitrogen utilization	GO:0016779^molecular_function^nucleotidyltransferase activity
TRINITY_DN246313_c0_g1	TRINITY_DN246313_c0_g1_i1	.	.	.	.	.	.	.	.	.	.	.	.
TRINITY_DN246324_c0_g1	TRINITY_DN246324_c0_g1_i1	BETA_PSEMY^BETA_PSEMY^Q:3-260,H:199-286^44.32%ID^E:4e-14^RecName: Full=Oxygen-dependent choline dehydrogenase {ECO:0000255|HAMAP-Rule:MF_00750};^Bacteria; Proteobacteria; Gammaproteobacteria; Pseudomonadales; Pseudomonadaceae; Pseudomonas	.	TRINITY_DN246324_c0_g1_i1.p1	3-308[+]	BETA_PSEMY^BETA_PSEMY^Q:1-86,H:199-286^44.318%ID^E:8.43e-15^RecName: Full=Oxygen-dependent choline dehydrogenase {ECO:0000255|HAMAP-Rule:MF_00750};^Bacteria; Proteobacteria; Gammaproteobacteria; Pseudomonadales; Pseudomonadaceae; Pseudomonas	PF00732.19^GMC_oxred_N^GMC oxidoreductase^1-92^E:3.6e-20	.	.	COG2303^oxidoreductase	KEGG:pmy:Pmen_0481`KO:K00108	GO:0008802^molecular_function^betaine-aldehyde dehydrogenase activity`GO:0008812^molecular_function^choline dehydrogenase activity`GO:0050660^molecular_function^flavin adenine dinucleotide binding`GO:0019285^biological_process^glycine betaine biosynthetic process from choline	GO:0016614^molecular_function^oxidoreductase activity, acting on CH-OH group of donors`GO:0050660^molecular_function^flavin adenine dinucleotide binding`GO:0055114^biological_process^oxidation-reduction process
TRINITY_DN246328_c0_g1	TRINITY_DN246328_c0_g1_i1	.	.	.	.	.	.	.	.	.	.	.	.
TRINITY_DN246340_c0_g1	TRINITY_DN246340_c0_g1_i1	.	.	.	.	.	.	.	.	.	.	.	.
TRINITY_DN246330_c0_g1	TRINITY_DN246330_c0_g1_i1	PDLI1_RAT^PDLI1_RAT^Q:1-336,H:7-118^77.68%ID^E:1e-58^RecName: Full=PDZ and LIM domain protein 1;^Eukaryota; Metazoa; Chordata; Craniata; Vertebrata; Euteleostomi; Mammalia; Eutheria; Euarchontoglires; Glires; Rodentia; Myomorpha; Muroidea; Muridae; Murinae; Rattus	.	TRINITY_DN246330_c0_g1_i1.p1	1-336[+]	PDLI1_RAT^PDLI1_RAT^Q:1-112,H:7-118^77.679%ID^E:4.17e-60^RecName: Full=PDZ and LIM domain protein 1;^Eukaryota; Metazoa; Chordata; Craniata; Vertebrata; Euteleostomi; Mammalia; Eutheria; Euarchontoglires; Glires; Rodentia; Myomorpha; Muroidea; Muridae; Murinae; Rattus	PF00595.24^PDZ^PDZ domain^4-74^E:4e-18`PF17820.1^PDZ_6^PDZ domain^24-68^E:8.5e-09	.	.	ENOG410XRD4^PDZ and LIM domain	KEGG:rno:54133	GO:0005856^cellular_component^cytoskeleton`GO:0005667^cellular_component^transcription factor complex`GO:0030018^cellular_component^Z disc`GO:0046872^molecular_function^metal ion binding`GO:0003713^molecular_function^transcription coactivator activity`GO:0006355^biological_process^regulation of transcription, DNA-templated`GO:0001666^biological_process^response to hypoxia	GO:0005515^molecular_function^protein binding
TRINITY_DN246332_c0_g1	TRINITY_DN246332_c0_g1_i1	.	.	.	.	.	.	.	.	.	.	.	.
TRINITY_DN246395_c0_g1	TRINITY_DN246395_c0_g1_i1	.	.	.	.	.	.	.	.	.	.	.	.
TRINITY_DN246385_c0_g1	TRINITY_DN246385_c0_g1_i1	.	.	.	.	.	.	.	.	.	.	.	.
TRINITY_DN246368_c0_g1	TRINITY_DN246368_c0_g1_i1	SYLC_HUMAN^SYLC_HUMAN^Q:329-225,H:175-213^48.72%ID^E:1e-05^RecName: Full=Leucine--tRNA ligase, cytoplasmic;^Eukaryota; Metazoa; Chordata; Craniata; Vertebrata; Euteleostomi; Mammalia; Eutheria; Euarchontoglires; Primates; Haplorrhini; Catarrhini; Hominidae; Homo	.	.	.	.	.	.	.	COG0495^Leucyl-trna synthetase	KEGG:hsa:51520`KO:K01869	GO:0017101^cellular_component^aminoacyl-tRNA synthetase multienzyme complex`GO:0005737^cellular_component^cytoplasm`GO:0005829^cellular_component^cytosol`GO:0012505^cellular_component^endomembrane system`GO:0005783^cellular_component^endoplasmic reticulum`GO:0005764^cellular_component^lysosome`GO:0016604^cellular_component^nuclear body`GO:0002161^molecular_function^aminoacyl-tRNA editing activity…	.
TRINITY_DN246346_c0_g1	TRINITY_DN246346_c0_g1_i1	SCRT1_MOUSE^SCRT1_MOUSE^Q:3-191,H:276-338^84.13%ID^E:3e-30^RecName: Full=Transcriptional repressor scratch 1;^Eukaryota; Metazoa; Chordata; Craniata; Vertebrata; Euteleostomi; Mammalia; Eutheria; Euarchontoglires; Glires; Rodentia; Myomorpha; Muroidea; Muridae; Murinae; Mus; Mus	.	.	.	.	.	.	.	ENOG41106JS^snail homolog	KEGG:mmu:170729`KO:K09219	GO:0016604^cellular_component^nuclear body`GO:0005634^cellular_component^nucleus`GO:0003677^molecular_function^DNA binding`GO:0003700^molecular_function^DNA-binding transcription factor activity`GO:0001227^molecular_function^DNA-binding transcription repressor activity, RNA polymerase II-specific`GO:0046872^molecular_function^metal ion binding`GO:0000977^molecular_function^RNA polymerase II regul…	.
TRINITY_DN246337_c0_g1	TRINITY_DN246337_c0_g1_i1	.	.	.	.	.	.	.	.	.	.	.	.
TRINITY_DN246353_c0_g1	TRINITY_DN246353_c0_g1_i1	.	.	.	.	.	.	.	.	.	.	.	.
TRINITY_DN246386_c0_g1	TRINITY_DN246386_c0_g1_i1	.	.	.	.	.	.	.	.	.	.	.	.
TRINITY_DN246344_c0_g1	TRINITY_DN246344_c0_g1_i1	.	.	.	.	.	.	.	.	.	.	.	.
TRINITY_DN246322_c0_g1	TRINITY_DN246322_c0_g1_i1	.	.	.	.	.	.	.	.	.	.	.	.
TRINITY_DN246327_c0_g1	TRINITY_DN246327_c0_g1_i1	.	.	.	.	.	.	.	.	.	.	.	.
TRINITY_DN246379_c0_g1	TRINITY_DN246379_c0_g1_i1	.	.	.	.	.	.	.	.	.	.	.	.
TRINITY_DN246356_c0_g1	TRINITY_DN246356_c0_g1_i1	.	.	.	.	.	.	.	.	.	.	.	.
TRINITY_DN246320_c0_g1	TRINITY_DN246320_c0_g1_i1	.	.	.	.	.	.	.	.	.	.	.	.
TRINITY_DN246390_c0_g1	TRINITY_DN246390_c0_g1_i1	.	.	.	.	.	.	.	.	.	.	.	.
TRINITY_DN246325_c0_g1	TRINITY_DN246325_c0_g1_i1	SYIC_HUMAN^SYIC_HUMAN^Q:1-258,H:444-529^84.88%ID^E:8e-51^RecName: Full=Isoleucine--tRNA ligase, cytoplasmic;^Eukaryota; Metazoa; Chordata; Craniata; Vertebrata; Euteleostomi; Mammalia; Eutheria; Euarchontoglires; Primates; Haplorrhini; Catarrhini; Hominidae; Homo	.	.	.	.	.	.	.	COG0060^amino acids such as valine, to avoid such errors it has two additional distinct tRNA(Ile)-dependent editing activities. One activity is designated as 'pretransfer' editing and involves the hydrolysis of activated Val-AMP. The other activity is designated 'posttransfer' editing and involves deacylation of mischarged Val-tRNA(Ile) (By similarity)	KEGG:hsa:3376`KO:K01870	GO:0017101^cellular_component^aminoacyl-tRNA synthetase multienzyme complex`GO:0005737^cellular_component^cytoplasm`GO:0005829^cellular_component^cytosol`GO:0070062^cellular_component^extracellular exosome`GO:0016020^cellular_component^membrane`GO:0002161^molecular_function^aminoacyl-tRNA editing activity`GO:0005524^molecular_function^ATP binding`GO:0051020^molecular_function^GTPase binding`GO:00…	.
TRINITY_DN246345_c0_g1	TRINITY_DN246345_c0_g1_i1	MRP2_RAT^MRP2_RAT^Q:3-125,H:1439-1479^82.93%ID^E:4e-20^RecName: Full=Canalicular multispecific organic anion transporter 1;^Eukaryota; Metazoa; Chordata; Craniata; Vertebrata; Euteleostomi; Mammalia; Eutheria; Euarchontoglires; Glires; Rodentia; Myomorpha; Muroidea; Muridae; Murinae; Rattus`MRP2_RAT^MRP2_RAT^Q:125-199,H:1480-1504^80%ID^E:4e-20^RecName: Full=Canalicular multispecific organic anion…	.	.	.	.	.	.	.	COG1132^(ABC) transporter	KEGG:rno:25303`KO:K05666	GO:0016324^cellular_component^apical plasma membrane`GO:0031526^cellular_component^brush border membrane`GO:0005887^cellular_component^integral component of plasma membrane`GO:0046581^cellular_component^intercellular canaliculus`GO:0016020^cellular_component^membrane`GO:0005524^molecular_function^ATP binding`GO:0042626^molecular_function^ATPase activity, coupled to transmembrane movement of subst…	.
TRINITY_DN246393_c0_g1	TRINITY_DN246393_c0_g1_i1	SELPA_DANRE^SELPA_DANRE^Q:35-223,H:1-64^79.69%ID^E:1e-14^RecName: Full=Selenoprotein Pa;^Eukaryota; Metazoa; Chordata; Craniata; Vertebrata; Euteleostomi; Actinopterygii; Neopterygii; Teleostei; Ostariophysi; Cypriniformes; Cyprinidae; Danio	.	.	.	.	.	.	.	ENOG4111JK7^selenoprotein P, plasma, 1	.	GO:0005576^cellular_component^extracellular region`GO:0005615^cellular_component^extracellular space`GO:0008430^molecular_function^selenium binding`GO:0010269^biological_process^response to selenium ion`GO:0001887^biological_process^selenium compound metabolic process	.
TRINITY_DN242088_c0_g1	TRINITY_DN242088_c0_g1_i1	.	.	.	.	.	.	.	.	.	.	.	.
TRINITY_DN242084_c0_g1	TRINITY_DN242084_c0_g1_i1	.	.	.	.	.	.	.	.	.	.	.	.
TRINITY_DN242036_c0_g1	TRINITY_DN242036_c0_g1_i1	.	.	.	.	.	.	.	.	.	.	.	.
TRINITY_DN242017_c0_g1	TRINITY_DN242017_c0_g1_i1	.	.	.	.	.	.	.	.	.	.	.	.
TRINITY_DN242028_c0_g1	TRINITY_DN242028_c0_g1_i1	STR2_ARATH^STR2_ARATH^Q:183-1,H:39-97^45.9%ID^E:6e-12^RecName: Full=Thiosulfate/3-mercaptopyruvate sulfurtransferase 2;^Eukaryota; Viridiplantae; Streptophyta; Embryophyta; Tracheophyta; Spermatophyta; Magnoliophyta; eudicotyledons; Gunneridae; Pentapetalae; rosids; malvids; Brassicales; Brassicaceae; Camelineae; Arabidopsis	.	.	.	.	.	.	.	COG2897^sulfurtransferase	KEGG:ath:AT1G16460`KO:K01011	GO:0005737^cellular_component^cytoplasm`GO:0005829^cellular_component^cytosol`GO:0016784^molecular_function^3-mercaptopyruvate sulfurtransferase activity`GO:0004792^molecular_function^thiosulfate sulfurtransferase activity`GO:0009793^biological_process^embryo development ending in seed dormancy	.
TRINITY_DN242025_c0_g1	TRINITY_DN242025_c0_g1_i1	.	.	.	.	.	.	.	.	.	.	.	.
TRINITY_DN242003_c0_g1	TRINITY_DN242003_c0_g1_i1	AAR2_MACFA^AAR2_MACFA^Q:113-6,H:5-40^61.11%ID^E:1e-08^RecName: Full=Protein AAR2 homolog;^Eukaryota; Metazoa; Chordata; Craniata; Vertebrata; Euteleostomi; Mammalia; Eutheria; Euarchontoglires; Primates; Haplorrhini; Catarrhini; Cercopithecidae; Cercopithecinae; Macaca	.	.	.	.	.	.	.	.	KEGG:mcf:101865905`KO:K13205	GO:0005681^cellular_component^spliceosomal complex`GO:0006397^biological_process^mRNA processing`GO:0008380^biological_process^RNA splicing	.
TRINITY_DN242054_c0_g1	TRINITY_DN242054_c0_g1_i1	.	.	.	.	.	.	.	.	.	.	.	.
TRINITY_DN242044_c0_g1	TRINITY_DN242044_c0_g1_i1	.	.	.	.	.	.	.	.	.	.	.	.
TRINITY_DN242097_c0_g1	TRINITY_DN242097_c0_g1_i1	.	.	.	.	.	.	.	.	.	.	.	.
TRINITY_DN242068_c0_g1	TRINITY_DN242068_c0_g1_i1	.	.	.	.	.	.	.	.	.	.	.	.
TRINITY_DN242045_c0_g1	TRINITY_DN242045_c0_g1_i1	.	.	.	.	.	.	.	.	.	.	.	.
TRINITY_DN242049_c0_g1	TRINITY_DN242049_c0_g1_i1	.	.	.	.	.	.	.	.	.	.	.	.
TRINITY_DN242024_c0_g1	TRINITY_DN242024_c0_g1_i1	.	.	.	.	.	.	.	.	.	.	.	.
TRINITY_DN242018_c0_g1	TRINITY_DN242018_c0_g1_i1	.	.	.	.	.	.	.	.	.	.	.	.
TRINITY_DN242075_c0_g1	TRINITY_DN242075_c0_g1_i1	.	.	.	.	.	.	.	.	.	.	.	.
TRINITY_DN242004_c0_g1	TRINITY_DN242004_c0_g1_i1	.	.	.	.	.	.	.	.	.	.	.	.
TRINITY_DN242013_c0_g1	TRINITY_DN242013_c0_g1_i1	.	.	.	.	.	.	.	.	.	.	.	.
TRINITY_DN242020_c0_g1	TRINITY_DN242020_c0_g1_i1	.	.	.	.	.	.	.	.	.	.	.	.
TRINITY_DN242053_c0_g1	TRINITY_DN242053_c0_g1_i1	.	.	.	.	.	.	.	.	.	.	.	.
TRINITY_DN242070_c0_g1	TRINITY_DN242070_c0_g1_i1	.	.	.	.	.	.	.	.	.	.	.	.
TRINITY_DN242073_c0_g1	TRINITY_DN242073_c0_g1_i1	.	.	.	.	.	.	.	.	.	.	.	.
TRINITY_DN242056_c0_g1	TRINITY_DN242056_c0_g1_i1	.	.	.	.	.	.	.	.	.	.	.	.
TRINITY_DN242098_c0_g1	TRINITY_DN242098_c0_g1_i1	.	.	.	.	.	.	.	.	.	.	.	.
TRINITY_DN242052_c0_g1	TRINITY_DN242052_c0_g1_i1	.	.	.	.	.	.	.	.	.	.	.	.
TRINITY_DN242016_c0_g1	TRINITY_DN242016_c0_g1_i1	.	.	.	.	.	.	.	.	.	.	.	.
TRINITY_DN242030_c0_g1	TRINITY_DN242030_c0_g1_i1	.	.	.	.	.	.	.	.	.	.	.	.
TRINITY_DN242072_c0_g1	TRINITY_DN242072_c0_g1_i1	.	.	.	.	.	.	.	.	.	.	.	.
TRINITY_DN242014_c0_g1	TRINITY_DN242014_c0_g1_i1	.	.	.	.	.	.	.	.	.	.	.	.
TRINITY_DN242076_c0_g1	TRINITY_DN242076_c0_g1_i1	.	.	.	.	.	.	.	.	.	.	.	.
TRINITY_DN242005_c0_g1	TRINITY_DN242005_c0_g1_i1	.	.	.	.	.	.	.	.	.	.	.	.
TRINITY_DN242060_c0_g1	TRINITY_DN242060_c0_g1_i1	.	.	.	.	.	.	.	.	.	.	.	.
TRINITY_DN242074_c0_g1	TRINITY_DN242074_c0_g1_i1	.	.	.	.	.	.	.	.	.	.	.	.
TRINITY_DN242027_c0_g1	TRINITY_DN242027_c0_g1_i1	.	.	.	.	.	.	.	.	.	.	.	.
TRINITY_DN242057_c0_g1	TRINITY_DN242057_c0_g1_i1	YVDB_BACSU^YVDB_BACSU^Q:2-310,H:354-442^43.69%ID^E:3e-11^RecName: Full=Putative sulfate transporter YvdB;^Bacteria; Firmicutes; Bacilli; Bacillales; Bacillaceae; Bacillus	.	TRINITY_DN242057_c0_g1_i1.p1	2-325[+]	YVDB_BACSU^YVDB_BACSU^Q:1-103,H:354-442^43.689%ID^E:2.59e-15^RecName: Full=Putative sulfate transporter YvdB;^Bacteria; Firmicutes; Bacilli; Bacillales; Bacillaceae; Bacillus	.	.	.	COG0659^sulfate transporter	KEGG:bsu:BSU34660`KO:K03321	GO:0005887^cellular_component^integral component of plasma membrane`GO:0015301^molecular_function^anion:anion antiporter activity`GO:0015138^molecular_function^fumarate transmembrane transporter activity`GO:0015183^molecular_function^L-aspartate transmembrane transporter activity`GO:0008271^molecular_function^secondary active sulfate transmembrane transporter activity`GO:0015141^molecular_functio…	.
TRINITY_DN242077_c0_g1	TRINITY_DN242077_c0_g1_i1	.	.	.	.	.	.	.	.	.	.	.	.
TRINITY_DN242080_c0_g1	TRINITY_DN242080_c0_g1_i1	.	.	.	.	.	.	.	.	.	.	.	.
TRINITY_DN242011_c0_g1	TRINITY_DN242011_c0_g1_i1	.	.	.	.	.	.	.	.	.	.	.	.
TRINITY_DN242078_c0_g1	TRINITY_DN242078_c0_g1_i1	.	.	.	.	.	.	.	.	.	.	.	.
TRINITY_DN242031_c0_g1	TRINITY_DN242031_c0_g1_i1	.	.	.	.	.	.	.	.	.	.	.	.
TRINITY_DN242034_c0_g1	TRINITY_DN242034_c0_g1_i1	.	.	.	.	.	.	.	.	.	.	.	.
TRINITY_DN242083_c0_g1	TRINITY_DN242083_c0_g1_i1	.	.	.	.	.	.	.	.	.	.	.	.
TRINITY_DN242092_c0_g1	TRINITY_DN242092_c0_g1_i1	.	.	.	.	.	.	.	.	.	.	.	.
TRINITY_DN242063_c0_g1	TRINITY_DN242063_c0_g1_i1	.	.	.	.	.	.	.	.	.	.	.	.
TRINITY_DN242006_c0_g1	TRINITY_DN242006_c0_g1_i1	.	.	.	.	.	.	.	.	.	.	.	.
TRINITY_DN242062_c0_g1	TRINITY_DN242062_c0_g1_i1	KCAB2_XENLA^KCAB2_XENLA^Q:1-468,H:43-198^97.44%ID^E:5e-107^RecName: Full=Voltage-gated potassium channel subunit beta-2;^Eukaryota; Metazoa; Chordata; Craniata; Vertebrata; Euteleostomi; Amphibia; Batrachia; Anura; Pipoidea; Pipidae; Xenopodinae; Xenopus; Xenopus	.	TRINITY_DN242062_c0_g1_i1.p1	1-468[+]	KCAB2_XENLA^KCAB2_XENLA^Q:1-156,H:43-198^97.436%ID^E:9.08e-109^RecName: Full=Voltage-gated potassium channel subunit beta-2;^Eukaryota; Metazoa; Chordata; Craniata; Vertebrata; Euteleostomi; Amphibia; Batrachia; Anura; Pipoidea; Pipidae; Xenopodinae; Xenopus; Xenopus	PF00248.21^Aldo_ket_red^Aldo/keto reductase family^10-155^E:3.5e-43	.	.	.	.	GO:0030424^cellular_component^axon`GO:0030054^cellular_component^cell junction`GO:0005856^cellular_component^cytoskeleton`GO:0005829^cellular_component^cytosol`GO:0016021^cellular_component^integral component of membrane`GO:0005886^cellular_component^plasma membrane`GO:0045202^cellular_component^synapse`GO:0004033^molecular_function^aldo-keto reductase (NADP) activity`GO:0015459^molecular_functio…	.
TRINITY_DN242061_c0_g1	TRINITY_DN242061_c0_g1_i1	.	.	.	.	.	.	.	.	.	.	.	.
TRINITY_DN242051_c0_g1	TRINITY_DN242051_c0_g1_i1	.	.	.	.	.	.	.	.	.	.	.	.
TRINITY_DN242094_c0_g1	TRINITY_DN242094_c0_g1_i1	.	.	.	.	.	.	.	.	.	.	.	.
TRINITY_DN242037_c0_g1	TRINITY_DN242037_c0_g1_i1	.	.	.	.	.	.	.	.	.	.	.	.
TRINITY_DN242055_c0_g1	TRINITY_DN242055_c0_g1_i1	.	.	.	.	.	.	.	.	.	.	.	.
TRINITY_DN242058_c0_g1	TRINITY_DN242058_c0_g1_i1	.	.	.	.	.	.	.	.	.	.	.	.
TRINITY_DN242042_c0_g1	TRINITY_DN242042_c0_g1_i1	.	.	.	.	.	.	.	.	.	.	.	.
TRINITY_DN242093_c0_g1	TRINITY_DN242093_c0_g1_i1	.	.	.	.	.	.	.	.	.	.	.	.
TRINITY_DN242059_c0_g1	TRINITY_DN242059_c0_g1_i1	.	.	.	.	.	.	.	.	.	.	.	.
TRINITY_DN242021_c0_g1	TRINITY_DN242021_c0_g1_i1	.	.	.	.	.	.	.	.	.	.	.	.
TRINITY_DN242090_c0_g1	TRINITY_DN242090_c0_g1_i1	.	.	.	.	.	.	.	.	.	.	.	.
TRINITY_DN242046_c0_g1	TRINITY_DN242046_c0_g1_i1	UDB16_RABIT^UDB16_RABIT^Q:89-6,H:432-459^57.14%ID^E:0.0005^RecName: Full=UDP-glucuronosyltransferase 2B16;^Eukaryota; Metazoa; Chordata; Craniata; Vertebrata; Euteleostomi; Mammalia; Eutheria; Euarchontoglires; Glires; Lagomorpha; Leporidae; Oryctolagus	.	.	.	.	.	.	.	COG1819^Transferase	.	GO:0005789^cellular_component^endoplasmic reticulum membrane`GO:0016021^cellular_component^integral component of membrane`GO:0031090^cellular_component^organelle membrane`GO:0015020^molecular_function^glucuronosyltransferase activity	.
TRINITY_DN242091_c0_g1	TRINITY_DN242091_c0_g1_i1	.	.	.	.	.	.	.	.	.	.	.	.
TRINITY_DN242050_c0_g1	TRINITY_DN242050_c0_g1_i1	.	.	.	.	.	.	.	.	.	.	.	.
TRINITY_DN242085_c0_g1	TRINITY_DN242085_c0_g1_i1	.	.	.	.	.	.	.	.	.	.	.	.
TRINITY_DN242067_c0_g1	TRINITY_DN242067_c0_g1_i1	.	.	.	.	.	.	.	.	.	.	.	.
TRINITY_DN242008_c0_g1	TRINITY_DN242008_c0_g1_i1	.	.	.	.	.	.	.	.	.	.	.	.
TRINITY_DN242019_c0_g1	TRINITY_DN242019_c0_g1_i1	.	.	.	.	.	.	.	.	.	.	.	.
TRINITY_DN242043_c0_g1	TRINITY_DN242043_c0_g1_i1	.	.	.	.	.	.	.	.	.	.	.	.
TRINITY_DN242023_c0_g1	TRINITY_DN242023_c0_g1_i1	.	.	.	.	.	.	.	.	.	.	.	.
TRINITY_DN242096_c0_g1	TRINITY_DN242096_c0_g1_i1	.	.	.	.	.	.	.	.	.	.	.	.
TRINITY_DN242069_c0_g1	TRINITY_DN242069_c0_g1_i1	.	.	.	.	.	.	.	.	.	.	.	.
TRINITY_DN242015_c0_g1	TRINITY_DN242015_c0_g1_i1	.	.	.	.	.	.	.	.	.	.	.	.
TRINITY_DN242035_c0_g1	TRINITY_DN242035_c0_g1_i1	.	.	.	.	.	.	.	.	.	.	.	.
TRINITY_DN242087_c0_g1	TRINITY_DN242087_c0_g1_i1	.	.	.	.	.	.	.	.	.	.	.	.
TRINITY_DN242010_c0_g1	TRINITY_DN242010_c0_g1_i1	.	.	.	.	.	.	.	.	.	.	.	.
TRINITY_DN242038_c0_g1	TRINITY_DN242038_c0_g1_i1	.	.	.	.	.	.	.	.	.	.	.	.
TRINITY_DN242033_c0_g1	TRINITY_DN242033_c0_g1_i1	.	.	.	.	.	.	.	.	.	.	.	.
TRINITY_DN242100_c0_g1	TRINITY_DN242100_c0_g1_i1	.	.	.	.	.	.	.	.	.	.	.	.
TRINITY_DN242009_c0_g1	TRINITY_DN242009_c0_g1_i1	.	.	.	.	.	.	.	.	.	.	.	.
TRINITY_DN242048_c0_g1	TRINITY_DN242048_c0_g1_i1	.	.	.	.	.	.	.	.	.	.	.	.
TRINITY_DN242001_c0_g1	TRINITY_DN242001_c0_g1_i1	.	.	.	.	.	.	.	.	.	.	.	.
TRINITY_DN242081_c0_g1	TRINITY_DN242081_c0_g1_i1	.	.	.	.	.	.	.	.	.	.	.	.
TRINITY_DN212464_c0_g1	TRINITY_DN212464_c0_g1_i1	AL3A1_CANLF^AL3A1_CANLF^Q:2-79,H:265-290^65.38%ID^E:0.0003^RecName: Full=Aldehyde dehydrogenase, dimeric NADP-preferring;^Eukaryota; Metazoa; Chordata; Craniata; Vertebrata; Euteleostomi; Mammalia; Eutheria; Laurasiatheria; Carnivora; Caniformia; Canidae; Canis	.	.	.	.	.	.	.	COG1012^Dehydrogenase	KEGG:cfa:489526`KO:K00129	GO:0005737^cellular_component^cytoplasm`GO:0004028^molecular_function^3-chloroallyl aldehyde dehydrogenase activity`GO:0004030^molecular_function^aldehyde dehydrogenase [NAD(P)+] activity`GO:0006081^biological_process^cellular aldehyde metabolic process	.
TRINITY_DN212483_c0_g1	TRINITY_DN212483_c0_g1_i1	.	.	.	.	.	.	.	.	.	.	.	.
TRINITY_DN212434_c0_g1	TRINITY_DN212434_c0_g1_i1	.	.	.	.	.	.	.	.	.	.	.	.
TRINITY_DN212433_c0_g1	TRINITY_DN212433_c0_g1_i1	.	.	.	.	.	.	.	.	.	.	.	.
TRINITY_DN212495_c0_g1	TRINITY_DN212495_c0_g1_i1	.	.	.	.	.	.	.	.	.	.	.	.
TRINITY_DN212451_c0_g1	TRINITY_DN212451_c0_g1_i1	.	.	.	.	.	.	.	.	.	.	.	.
TRINITY_DN212417_c0_g1	TRINITY_DN212417_c0_g1_i1	TPIS_NEIMA^TPIS_NEIMA^Q:1-216,H:141-212^98.61%ID^E:1e-43^RecName: Full=Triosephosphate isomerase {ECO:0000255|HAMAP-Rule:MF_00147};^Bacteria; Proteobacteria; Betaproteobacteria; Neisseriales; Neisseriaceae; Neisseria	.	.	.	.	.	.	.	.	KEGG:nma:NMA0570`KO:K01803	GO:0005737^cellular_component^cytoplasm`GO:0004807^molecular_function^triose-phosphate isomerase activity`GO:0006094^biological_process^gluconeogenesis`GO:0006096^biological_process^glycolytic process	.
TRINITY_DN212418_c0_g1	TRINITY_DN212418_c0_g1_i1	.	.	.	.	.	.	.	.	.	.	.	.
TRINITY_DN212444_c0_g1	TRINITY_DN212444_c0_g1_i1	.	.	.	.	.	.	.	.	.	.	.	.
TRINITY_DN212452_c0_g1	TRINITY_DN212452_c0_g1_i1	.	.	.	.	.	.	.	.	.	.	.	.
TRINITY_DN212480_c0_g1	TRINITY_DN212480_c0_g1_i1	.	.	.	.	.	.	.	.	.	.	.	.
TRINITY_DN212448_c0_g1	TRINITY_DN212448_c0_g1_i1	.	.	.	.	.	.	.	.	.	.	.	.
TRINITY_DN212499_c0_g1	TRINITY_DN212499_c0_g1_i1	.	.	.	.	.	.	.	.	.	.	.	.
TRINITY_DN212405_c0_g1	TRINITY_DN212405_c0_g1_i1	.	.	.	.	.	.	.	.	.	.	.	.
TRINITY_DN212477_c0_g1	TRINITY_DN212477_c0_g1_i1	.	.	.	.	.	.	.	.	.	.	.	.
TRINITY_DN212423_c0_g1	TRINITY_DN212423_c0_g1_i1	GLGX_ECOSE^GLGX_ECOSE^Q:199-5,H:2-64^55.38%ID^E:2e-15^RecName: Full=Glycogen debranching enzyme {ECO:0000255|HAMAP-Rule:MF_01248};^Bacteria; Proteobacteria; Gammaproteobacteria; Enterobacterales; Enterobacteriaceae; Escherichia	.	.	.	.	.	.	.	.	KEGG:ecy:ECSE_3700`KO:K02438	GO:0004133^molecular_function^glycogen debranching enzyme activity`GO:0004553^molecular_function^hydrolase activity, hydrolyzing O-glycosyl compounds`GO:0005980^biological_process^glycogen catabolic process	.
TRINITY_DN212484_c0_g1	TRINITY_DN212484_c0_g1_i1	.	.	.	.	.	.	.	.	.	.	.	.
TRINITY_DN212402_c0_g1	TRINITY_DN212402_c0_g1_i1	.	.	TRINITY_DN212402_c0_g1_i1.p1	2-367[+]	.	.	.	.	.	.	.	.
TRINITY_DN212486_c0_g1	TRINITY_DN212486_c0_g1_i1	ACTN_DROME^ACTN_DROME^Q:3-86,H:467-494^96.43%ID^E:4e-08^RecName: Full=Alpha-actinin, sarcomeric;^Eukaryota; Metazoa; Ecdysozoa; Arthropoda; Hexapoda; Insecta; Pterygota; Neoptera; Holometabola; Diptera; Brachycera; Muscomorpha; Ephydroidea; Drosophilidae; Drosophila; Sophophora`ACTN_DROME^ACTN_DROME^Q:344-418,H:494-518^84%ID^E:4e-07^RecName: Full=Alpha-actinin, sarcomeric;^Eukaryota; Metazoa; Ecd…	.	.	.	.	.	.	.	COG5069^Microtubule associated monoxygenase, calponin and LIM domain containing	KEGG:dme:Dmel_CG4376`KO:K05699	GO:0005925^cellular_component^focal adhesion`GO:0030018^cellular_component^Z disc`GO:0003779^molecular_function^actin binding`GO:0051015^molecular_function^actin filament binding`GO:0005509^molecular_function^calcium ion binding`GO:0031532^biological_process^actin cytoskeleton reorganization`GO:0051017^biological_process^actin filament bundle assembly`GO:0007016^biological_process^cytoskeletal an…	.
TRINITY_DN212447_c0_g1	TRINITY_DN212447_c0_g1_i1	.	.	.	.	.	.	.	.	.	.	.	.
TRINITY_DN212454_c0_g1	TRINITY_DN212454_c0_g1_i1	.	.	.	.	.	.	.	.	.	.	.	.
TRINITY_DN212419_c0_g1	TRINITY_DN212419_c0_g1_i1	.	.	.	.	.	.	.	.	.	.	.	.
TRINITY_DN212489_c0_g1	TRINITY_DN212489_c0_g1_i1	.	.	.	.	.	.	.	.	.	.	.	.
TRINITY_DN212436_c0_g1	TRINITY_DN212436_c0_g1_i1	.	.	.	.	.	.	.	.	.	.	.	.
TRINITY_DN212437_c0_g1	TRINITY_DN212437_c0_g1_i1	.	.	.	.	.	.	.	.	.	.	.	.
TRINITY_DN212462_c0_g1	TRINITY_DN212462_c0_g1_i1	.	.	.	.	.	.	.	.	.	.	.	.
TRINITY_DN212449_c0_g1	TRINITY_DN212449_c0_g1_i1	.	.	.	.	.	.	.	.	.	.	.	.
TRINITY_DN212431_c0_g1	TRINITY_DN212431_c0_g1_i1	.	.	.	.	.	.	.	.	.	.	.	.
TRINITY_DN212492_c0_g1	TRINITY_DN212492_c0_g1_i1	.	.	.	.	.	.	.	.	.	.	.	.
TRINITY_DN212403_c0_g1	TRINITY_DN212403_c0_g1_i1	.	.	.	.	.	.	.	.	.	.	.	.
TRINITY_DN212457_c0_g1	TRINITY_DN212457_c0_g1_i1	.	.	.	.	.	.	.	.	.	.	.	.
TRINITY_DN212420_c0_g1	TRINITY_DN212420_c0_g1_i1	.	.	.	.	.	.	.	.	.	.	.	.
TRINITY_DN212474_c0_g1	TRINITY_DN212474_c0_g1_i1	.	.	.	.	.	.	.	.	.	.	.	.
TRINITY_DN212411_c0_g1	TRINITY_DN212411_c0_g1_i1	.	.	.	.	.	.	.	.	.	.	.	.
TRINITY_DN212482_c0_g1	TRINITY_DN212482_c0_g1_i1	.	.	.	.	.	.	.	.	.	.	.	.
TRINITY_DN212439_c0_g1	TRINITY_DN212439_c0_g1_i1	.	.	.	.	.	.	.	.	.	.	.	.
TRINITY_DN212485_c0_g1	TRINITY_DN212485_c0_g1_i1	.	.	.	.	.	.	.	.	.	.	.	.
TRINITY_DN212435_c0_g1	TRINITY_DN212435_c0_g1_i1	.	.	.	.	.	.	.	.	.	.	.	.
TRINITY_DN212428_c0_g1	TRINITY_DN212428_c0_g1_i1	.	.	.	.	.	.	.	.	.	.	.	.
TRINITY_DN212472_c0_g1	TRINITY_DN212472_c0_g1_i1	.	.	.	.	.	.	.	.	.	.	.	.
TRINITY_DN212445_c0_g1	TRINITY_DN212445_c0_g1_i1	.	.	.	.	.	.	.	.	.	.	.	.
TRINITY_DN212479_c0_g1	TRINITY_DN212479_c0_g1_i1	.	.	.	.	.	.	.	.	.	.	.	.
TRINITY_DN212410_c0_g1	TRINITY_DN212410_c0_g1_i1	.	.	.	.	.	.	.	.	.	.	.	.
TRINITY_DN212408_c0_g1	TRINITY_DN212408_c0_g1_i1	.	.	.	.	.	.	.	.	.	.	.	.
TRINITY_DN212490_c0_g1	TRINITY_DN212490_c0_g1_i1	HYEP_BOMMO^HYEP_BOMMO^Q:126-1,H:59-100^54.76%ID^E:1e-08^RecName: Full=Juvenile hormone epoxide hydrolase {ECO:0000303|PubMed:15681225, ECO:0000312|EMBL:AAQ87024.1};^Eukaryota; Metazoa; Ecdysozoa; Arthropoda; Hexapoda; Insecta; Pterygota; Neoptera; Holometabola; Lepidoptera; Glossata; Ditrysia; Bombycoidea; Bombycidae; Bombycinae; Bombyx	.	.	.	.	.	.	.	COG0596^Alpha beta hydrolase	KEGG:bmor:692686`KO:K10719	GO:0005789^cellular_component^endoplasmic reticulum membrane`GO:0016021^cellular_component^integral component of membrane`GO:0031090^cellular_component^organelle membrane`GO:0033961^molecular_function^cis-stilbene-oxide hydrolase activity`GO:0019439^biological_process^aromatic compound catabolic process	.
TRINITY_DN212487_c0_g1	TRINITY_DN212487_c0_g1_i1	.	.	.	.	.	.	.	.	.	.	.	.
TRINITY_DN212414_c0_g1	TRINITY_DN212414_c0_g1_i1	.	.	.	.	.	.	.	.	.	.	.	.
TRINITY_DN212475_c0_g1	TRINITY_DN212475_c0_g1_i1	.	.	.	.	.	.	.	.	.	.	.	.
TRINITY_DN212460_c0_g1	TRINITY_DN212460_c0_g1_i1	.	.	.	.	.	.	.	.	.	.	.	.
TRINITY_DN212469_c0_g1	TRINITY_DN212469_c0_g1_i1	.	.	.	.	.	.	.	.	.	.	.	.
TRINITY_DN212425_c0_g1	TRINITY_DN212425_c0_g1_i1	.	.	.	.	.	.	.	.	.	.	.	.
TRINITY_DN212441_c0_g1	TRINITY_DN212441_c0_g1_i1	.	.	.	.	.	.	.	.	.	.	.	.
TRINITY_DN212497_c0_g1	TRINITY_DN212497_c0_g1_i1	.	.	.	.	.	.	.	.	.	.	.	.
TRINITY_DN212496_c0_g1	TRINITY_DN212496_c0_g1_i1	.	.	.	.	.	.	.	.	.	.	.	.
TRINITY_DN212488_c0_g1	TRINITY_DN212488_c0_g1_i1	.	.	.	.	.	.	.	.	.	.	.	.
TRINITY_DN212478_c0_g1	TRINITY_DN212478_c0_g1_i1	GGPPS_HUMAN^GGPPS_HUMAN^Q:3-74,H:127-150^62.5%ID^E:0.0002^RecName: Full=Geranylgeranyl pyrophosphate synthase;^Eukaryota; Metazoa; Chordata; Craniata; Vertebrata; Euteleostomi; Mammalia; Eutheria; Euarchontoglires; Primates; Haplorrhini; Catarrhini; Hominidae; Homo	.	.	.	.	.	.	.	COG0142^synthase	KEGG:hsa:9453`KO:K00804	GO:0005829^cellular_component^cytosol`GO:0004161^molecular_function^dimethylallyltranstransferase activity`GO:0004311^molecular_function^farnesyltranstransferase activity`GO:0004337^molecular_function^geranyltranstransferase activity`GO:0042802^molecular_function^identical protein binding`GO:0046872^molecular_function^metal ion binding`GO:0006695^biological_process^cholesterol biosynthetic proces…	.
TRINITY_DN212415_c0_g1	TRINITY_DN212415_c0_g1_i1	.	.	.	.	.	.	.	.	.	.	.	.
TRINITY_DN212412_c0_g1	TRINITY_DN212412_c0_g1_i1	.	.	.	.	.	.	.	.	.	.	.	.
TRINITY_DN212443_c0_g1	TRINITY_DN212443_c0_g1_i1	.	.	.	.	.	.	.	.	.	.	.	.
TRINITY_DN212401_c0_g1	TRINITY_DN212401_c0_g1_i1	.	.	.	.	.	.	.	.	.	.	.	.
TRINITY_DN212455_c0_g1	TRINITY_DN212455_c0_g1_i1	.	.	.	.	.	.	.	.	.	.	.	.
TRINITY_DN212442_c0_g1	TRINITY_DN212442_c0_g1_i1	.	.	.	.	.	.	.	.	.	.	.	.
TRINITY_DN212491_c0_g1	TRINITY_DN212491_c0_g1_i1	UBIQ_COPCO^UBIQ_COPCO^Q:101-3,H:22-54^90.91%ID^E:1e-13^RecName: Full=Ubiquitin;^Eukaryota; Fungi; Dikarya; Basidiomycota; Agaricomycotina; Agaricomycetes; Agaricomycetidae; Agaricales; Psathyrellaceae; Coprinellus	.	.	.	.	.	.	.	.	.	GO:0005737^cellular_component^cytoplasm`GO:0005634^cellular_component^nucleus	.
TRINITY_DN212424_c0_g1	TRINITY_DN212424_c0_g1_i1	.	.	.	.	.	.	.	.	.	.	.	.
TRINITY_DN212406_c0_g1	TRINITY_DN212406_c0_g1_i1	.	.	.	.	.	.	.	.	.	.	.	.
TRINITY_DN212465_c0_g1	TRINITY_DN212465_c0_g1_i1	.	.	.	.	.	.	.	.	.	.	.	.
TRINITY_DN212446_c0_g1	TRINITY_DN212446_c0_g1_i1	.	.	.	.	.	.	.	.	.	.	.	.
TRINITY_DN212500_c0_g1	TRINITY_DN212500_c0_g1_i1	.	.	.	.	.	.	.	.	.	.	.	.
TRINITY_DN212493_c0_g1	TRINITY_DN212493_c0_g1_i1	.	.	.	.	.	.	.	.	.	.	.	.
TRINITY_DN212476_c0_g1	TRINITY_DN212476_c0_g1_i1	.	.	.	.	.	.	.	.	.	.	.	.
TRINITY_DN212440_c0_g1	TRINITY_DN212440_c0_g1_i1	.	.	.	.	.	.	.	.	.	.	.	.
TRINITY_DN212421_c0_g1	TRINITY_DN212421_c0_g1_i1	.	.	.	.	.	.	.	.	.	.	.	.
TRINITY_DN212409_c0_g1	TRINITY_DN212409_c0_g1_i1	.	.	.	.	.	.	.	.	.	.	.	.
TRINITY_DN211827_c0_g1	TRINITY_DN211827_c0_g1_i1	.	.	.	.	.	.	.	.	.	.	.	.
TRINITY_DN211888_c0_g1	TRINITY_DN211888_c0_g1_i1	.	.	.	.	.	.	.	.	.	.	.	.
TRINITY_DN211810_c0_g1	TRINITY_DN211810_c0_g1_i1	.	.	.	.	.	.	.	.	.	.	.	.
TRINITY_DN211897_c0_g1	TRINITY_DN211897_c0_g1_i1	.	.	.	.	.	.	.	.	.	.	.	.
TRINITY_DN211885_c0_g1	TRINITY_DN211885_c0_g1_i1	.	.	.	.	.	.	.	.	.	.	.	.
TRINITY_DN211814_c0_g1	TRINITY_DN211814_c0_g1_i1	.	.	.	.	.	.	.	.	.	.	.	.
TRINITY_DN211872_c0_g1	TRINITY_DN211872_c0_g1_i1	.	.	.	.	.	.	.	.	.	.	.	.
TRINITY_DN211851_c0_g1	TRINITY_DN211851_c0_g1_i1	.	.	.	.	.	.	.	.	.	.	.	.
TRINITY_DN211809_c0_g1	TRINITY_DN211809_c0_g1_i1	.	.	.	.	.	.	.	.	.	.	.	.
TRINITY_DN211880_c0_g1	TRINITY_DN211880_c0_g1_i1	.	.	.	.	.	.	.	.	.	.	.	.
TRINITY_DN211878_c0_g1	TRINITY_DN211878_c0_g1_i1	.	.	.	.	.	.	.	.	.	.	.	.
TRINITY_DN211881_c0_g1	TRINITY_DN211881_c0_g1_i1	.	.	.	.	.	.	.	.	.	.	.	.
TRINITY_DN211838_c0_g1	TRINITY_DN211838_c0_g1_i1	.	.	.	.	.	.	.	.	.	.	.	.
TRINITY_DN211890_c0_g1	TRINITY_DN211890_c0_g1_i1	.	.	.	.	.	.	.	.	.	.	.	.
TRINITY_DN211824_c0_g1	TRINITY_DN211824_c0_g1_i1	.	.	.	.	.	.	.	.	.	.	.	.
TRINITY_DN211806_c0_g1	TRINITY_DN211806_c0_g1_i1	.	.	.	.	.	.	.	.	.	.	.	.
TRINITY_DN211818_c0_g1	TRINITY_DN211818_c0_g1_i1	.	.	.	.	.	.	.	.	.	.	.	.
TRINITY_DN211854_c0_g1	TRINITY_DN211854_c0_g1_i1	.	.	.	.	.	.	.	.	.	.	.	.
TRINITY_DN211879_c0_g1	TRINITY_DN211879_c0_g1_i1	.	.	.	.	.	.	.	.	.	.	.	.
TRINITY_DN211812_c0_g1	TRINITY_DN211812_c0_g1_i1	.	.	.	.	.	.	.	.	.	.	.	.
TRINITY_DN211877_c0_g1	TRINITY_DN211877_c0_g1_i1	.	.	.	.	.	.	.	.	.	.	.	.
TRINITY_DN211835_c0_g1	TRINITY_DN211835_c0_g1_i1	.	.	.	.	.	.	.	.	.	.	.	.
TRINITY_DN211850_c0_g1	TRINITY_DN211850_c0_g1_i1	.	.	.	.	.	.	.	.	.	.	.	.
TRINITY_DN211893_c0_g1	TRINITY_DN211893_c0_g1_i1	.	.	.	.	.	.	.	.	.	.	.	.
TRINITY_DN211813_c0_g1	TRINITY_DN211813_c0_g1_i1	Y091_CAUVC^Y091_CAUVC^Q:3-479,H:560-713^47.8%ID^E:9e-37^RecName: Full=Uncharacterized signaling protein CC_0091;^Bacteria; Proteobacteria; Alphaproteobacteria; Caulobacterales; Caulobacteraceae; Caulobacter	.	TRINITY_DN211813_c0_g1_i1.p2	3-479[+]	Y091_CAUVC^Y091_CAUVC^Q:1-159,H:560-713^47.799%ID^E:1.6e-37^RecName: Full=Uncharacterized signaling protein CC_0091;^Bacteria; Proteobacteria; Alphaproteobacteria; Caulobacterales; Caulobacteraceae; Caulobacter	PF00563.20^EAL^EAL domain^1-159^E:2.3e-40	.	.	COG2199^Diguanylate cyclase`COG2200^Diguanylate cyclase phosphodiesterase`COG3300^cyclic nucleotide biosynthetic process	KEGG:ccr:CC_0091	GO:0016021^cellular_component^integral component of membrane`GO:0005886^cellular_component^plasma membrane	.
TRINITY_DN211840_c0_g1	TRINITY_DN211840_c0_g1_i1	.	.	.	.	.	.	.	.	.	.	.	.
TRINITY_DN211853_c0_g1	TRINITY_DN211853_c0_g1_i1	.	.	.	.	.	.	.	.	.	.	.	.
TRINITY_DN211805_c0_g1	TRINITY_DN211805_c0_g1_i1	.	.	.	.	.	.	.	.	.	.	.	.
TRINITY_DN211856_c0_g1	TRINITY_DN211856_c0_g1_i1	.	.	.	.	.	.	.	.	.	.	.	.
TRINITY_DN211895_c0_g1	TRINITY_DN211895_c0_g1_i1	.	.	.	.	.	.	.	.	.	.	.	.
TRINITY_DN211826_c0_g1	TRINITY_DN211826_c0_g1_i1	.	.	.	.	.	.	.	.	.	.	.	.
TRINITY_DN211858_c0_g1	TRINITY_DN211858_c0_g1_i1	.	.	.	.	.	.	.	.	.	.	.	.
TRINITY_DN211887_c0_g1	TRINITY_DN211887_c0_g1_i1	.	.	.	.	.	.	.	.	.	.	.	.
TRINITY_DN211869_c0_g1	TRINITY_DN211869_c0_g1_i1	.	.	.	.	.	.	.	.	.	.	.	.
TRINITY_DN211867_c0_g1	TRINITY_DN211867_c0_g1_i1	.	.	.	.	.	.	.	.	.	.	.	.
TRINITY_DN211825_c0_g1	TRINITY_DN211825_c0_g1_i1	.	.	.	.	.	.	.	.	.	.	.	.
TRINITY_DN211886_c0_g1	TRINITY_DN211886_c0_g1_i1	.	.	.	.	.	.	.	.	.	.	.	.
TRINITY_DN211857_c0_g1	TRINITY_DN211857_c0_g1_i1	.	.	.	.	.	.	.	.	.	.	.	.
TRINITY_DN211816_c0_g1	TRINITY_DN211816_c0_g1_i1	.	.	.	.	.	.	.	.	.	.	.	.
TRINITY_DN211859_c0_g1	TRINITY_DN211859_c0_g1_i1	.	.	.	.	.	.	.	.	.	.	.	.
TRINITY_DN211807_c0_g1	TRINITY_DN211807_c0_g1_i1	.	.	.	.	.	.	.	.	.	.	.	.
TRINITY_DN211855_c0_g1	TRINITY_DN211855_c0_g1_i1	.	.	.	.	.	.	.	.	.	.	.	.
TRINITY_DN211831_c0_g1	TRINITY_DN211831_c0_g1_i1	.	.	.	.	.	.	.	.	.	.	.	.
TRINITY_DN211821_c0_g1	TRINITY_DN211821_c0_g1_i1	.	.	.	.	.	.	.	.	.	.	.	.
TRINITY_DN211848_c0_g1	TRINITY_DN211848_c0_g1_i1	.	.	.	.	.	.	.	.	.	.	.	.
TRINITY_DN211874_c0_g1	TRINITY_DN211874_c0_g1_i1	.	.	.	.	.	.	.	.	.	.	.	.
TRINITY_DN211876_c0_g1	TRINITY_DN211876_c0_g1_i1	MDH_GEOKA^MDH_GEOKA^Q:5-253,H:1-83^91.57%ID^E:1e-45^RecName: Full=Malate dehydrogenase {ECO:0000255|HAMAP-Rule:MF_00487};^Bacteria; Firmicutes; Bacilli; Bacillales; Bacillaceae; Geobacillus; Geobacillus thermoleovorans group	.	.	.	.	.	.	.	COG0039^Catalyzes the reversible oxidation of malate to oxaloacetate (By similarity)	KEGG:gka:GK2734`KO:K00024	GO:0030060^molecular_function^L-malate dehydrogenase activity`GO:0005975^biological_process^carbohydrate metabolic process`GO:0006099^biological_process^tricarboxylic acid cycle	.
TRINITY_DN211860_c0_g1	TRINITY_DN211860_c0_g1_i1	.	.	.	.	.	.	.	.	.	.	.	.
TRINITY_DN211822_c0_g1	TRINITY_DN211822_c0_g1_i1	.	.	.	.	.	.	.	.	.	.	.	.
TRINITY_DN211801_c0_g1	TRINITY_DN211801_c0_g1_i1	.	.	.	.	.	.	.	.	.	.	.	.
TRINITY_DN211868_c0_g1	TRINITY_DN211868_c0_g1_i1	.	.	.	.	.	.	.	.	.	.	.	.
TRINITY_DN211883_c0_g1	TRINITY_DN211883_c0_g1_i1	.	.	.	.	.	.	.	.	.	.	.	.
TRINITY_DN211852_c0_g1	TRINITY_DN211852_c0_g1_i1	.	.	.	.	.	.	.	.	.	.	.	.
TRINITY_DN211846_c0_g1	TRINITY_DN211846_c0_g1_i1	YTBD_BACSU^YTBD_BACSU^Q:270-118,H:219-269^50.98%ID^E:6e-09^RecName: Full=Uncharacterized MFS-type transporter YtbD;^Bacteria; Firmicutes; Bacilli; Bacillales; Bacillaceae; Bacillus	.	TRINITY_DN211846_c0_g1_i1.p2	1-330[-]	YTBD_BACSU^YTBD_BACSU^Q:1-71,H:199-269^45.07%ID^E:2.77e-12^RecName: Full=Uncharacterized MFS-type transporter YtbD;^Bacteria; Firmicutes; Bacilli; Bacillales; Bacillaceae; Bacillus	PF07690.16^MFS_1^Major Facilitator Superfamily^3-104^E:6.1e-09	.	.	COG2814^Major Facilitator	KEGG:bsu:BSU29040	GO:0016021^cellular_component^integral component of membrane`GO:0005886^cellular_component^plasma membrane`GO:0055085^biological_process^transmembrane transport	GO:0055085^biological_process^transmembrane transport`GO:0016021^cellular_component^integral component of membrane
TRINITY_DN211845_c0_g1	TRINITY_DN211845_c0_g1_i1	.	.	.	.	.	.	.	.	.	.	.	.
TRINITY_DN211892_c0_g1	TRINITY_DN211892_c0_g1_i1	.	.	.	.	.	.	.	.	.	.	.	.
TRINITY_DN211861_c0_g1	TRINITY_DN211861_c0_g1_i1	.	.	.	.	.	.	.	.	.	.	.	.
TRINITY_DN211803_c0_g1	TRINITY_DN211803_c0_g1_i1	.	.	.	.	.	.	.	.	.	.	.	.
TRINITY_DN211871_c0_g1	TRINITY_DN211871_c0_g1_i1	.	.	.	.	.	.	.	.	.	.	.	.
TRINITY_DN211884_c0_g1	TRINITY_DN211884_c0_g1_i1	.	.	.	.	.	.	.	.	.	.	.	.
TRINITY_DN211815_c0_g1	TRINITY_DN211815_c0_g1_i1	.	.	.	.	.	.	.	.	.	.	.	.
TRINITY_DN211832_c0_g1	TRINITY_DN211832_c0_g1_i1	.	.	.	.	.	.	.	.	.	.	.	.
TRINITY_DN211837_c0_g1	TRINITY_DN211837_c0_g1_i1	.	.	.	.	.	.	.	.	.	.	.	.
TRINITY_DN211833_c0_g1	TRINITY_DN211833_c0_g1_i1	.	.	.	.	.	.	.	.	.	.	.	.
TRINITY_DN211817_c0_g1	TRINITY_DN211817_c0_g1_i1	.	.	.	.	.	.	.	.	.	.	.	.
TRINITY_DN211891_c0_g1	TRINITY_DN211891_c0_g1_i1	OPLA_DICDI^OPLA_DICDI^Q:222-73,H:598-647^34%ID^E:0.001^RecName: Full=5-oxoprolinase;^Eukaryota; Amoebozoa; Mycetozoa; Dictyostelids; Dictyosteliales; Dictyosteliaceae; Dictyostelium	.	.	.	.	.	.	.	COG0145^5-oxoprolinase`COG0146^5-oxoprolinase	KEGG:ddi:DDB_G0284953`KO:K01469	GO:0005829^cellular_component^cytosol`GO:0017168^molecular_function^5-oxoprolinase (ATP-hydrolyzing) activity`GO:0005524^molecular_function^ATP binding`GO:0006749^biological_process^glutathione metabolic process	.
TRINITY_DN211836_c0_g1	TRINITY_DN211836_c0_g1_i1	.	.	.	.	.	.	.	.	.	.	.	.
TRINITY_DN211841_c0_g1	TRINITY_DN211841_c0_g1_i1	.	.	.	.	.	.	.	.	.	.	.	.
TRINITY_DN211843_c0_g1	TRINITY_DN211843_c0_g1_i1	.	.	.	.	.	.	.	.	.	.	.	.
TRINITY_DN211802_c0_g1	TRINITY_DN211802_c0_g1_i1	.	.	.	.	.	.	.	.	.	.	.	.
TRINITY_DN211829_c0_g1	TRINITY_DN211829_c0_g1_i1	.	.	.	.	.	.	.	.	.	.	.	.
TRINITY_DN211899_c0_g1	TRINITY_DN211899_c0_g1_i1	.	.	.	.	.	.	.	.	.	.	.	.
TRINITY_DN211849_c0_g1	TRINITY_DN211849_c0_g1_i1	.	.	.	.	.	.	.	.	.	.	.	.
TRINITY_DN211844_c0_g1	TRINITY_DN211844_c0_g1_i1	.	.	.	.	.	.	.	.	.	.	.	.
TRINITY_DN211820_c0_g1	TRINITY_DN211820_c0_g1_i1	.	.	.	.	.	.	.	.	.	.	.	.
TRINITY_DN211811_c0_g1	TRINITY_DN211811_c0_g1_i1	.	.	.	.	.	.	.	.	.	.	.	.
TRINITY_DN211866_c0_g1	TRINITY_DN211866_c0_g1_i1	.	.	.	.	.	.	.	.	.	.	.	.
TRINITY_DN212858_c0_g1	TRINITY_DN212858_c0_g1_i1	.	.	.	.	.	.	.	.	.	.	.	.
TRINITY_DN212879_c0_g1	TRINITY_DN212879_c0_g1_i1	GLT10_CAEEL^GLT10_CAEEL^Q:2-85,H:437-465^68.97%ID^E:2e-05^RecName: Full=Putative polypeptide N-acetylgalactosaminyltransferase 10;^Eukaryota; Metazoa; Ecdysozoa; Nematoda; Chromadorea; Rhabditida; Rhabditina; Rhabditomorpha; Rhabditoidea; Rhabditidae; Peloderinae; Caenorhabditis	.	.	.	.	.	.	.	ENOG410XPMK^UDP-N-acetyl-alpha-D-galactosamine polypeptide N-acetylgalactosaminyltransferase	KEGG:cel:CELE_Y45F10D.3`KO:K00710	GO:0005794^cellular_component^Golgi apparatus`GO:0000139^cellular_component^Golgi membrane`GO:0016021^cellular_component^integral component of membrane`GO:0030246^molecular_function^carbohydrate binding`GO:0046872^molecular_function^metal ion binding`GO:0004653^molecular_function^polypeptide N-acetylgalactosaminyltransferase activity`GO:0006486^biological_process^protein glycosylation	.
TRINITY_DN212807_c0_g1	TRINITY_DN212807_c0_g1_i1	.	.	.	.	.	.	.	.	.	.	.	.
TRINITY_DN212891_c0_g1	TRINITY_DN212891_c0_g1_i1	.	.	.	.	.	.	.	.	.	.	.	.
TRINITY_DN212835_c0_g1	TRINITY_DN212835_c0_g1_i1	.	.	.	.	.	.	.	.	.	.	.	.
TRINITY_DN212855_c0_g1	TRINITY_DN212855_c0_g1_i1	.	.	.	.	.	.	.	.	.	.	.	.
TRINITY_DN212818_c0_g1	TRINITY_DN212818_c0_g1_i1	.	.	.	.	.	.	.	.	.	.	.	.
TRINITY_DN212801_c0_g1	TRINITY_DN212801_c0_g1_i1	.	.	.	.	.	.	.	.	.	.	.	.
TRINITY_DN212841_c0_g1	TRINITY_DN212841_c0_g1_i1	.	.	.	.	.	.	.	.	.	.	.	.
TRINITY_DN212885_c0_g1	TRINITY_DN212885_c0_g1_i1	.	.	.	.	.	.	.	.	.	.	.	.
TRINITY_DN212864_c0_g1	TRINITY_DN212864_c0_g1_i1	.	.	.	.	.	.	.	.	.	.	.	.
TRINITY_DN212811_c0_g1	TRINITY_DN212811_c0_g1_i1	.	.	.	.	.	.	.	.	.	.	.	.
TRINITY_DN212842_c0_g1	TRINITY_DN212842_c0_g1_i1	.	.	.	.	.	.	.	.	.	.	.	.
TRINITY_DN212884_c0_g1	TRINITY_DN212884_c0_g1_i1	.	.	.	.	.	.	.	.	.	.	.	.
TRINITY_DN212808_c0_g1	TRINITY_DN212808_c0_g1_i1	.	.	.	.	.	.	.	.	.	.	.	.
TRINITY_DN212895_c0_g1	TRINITY_DN212895_c0_g1_i1	.	.	.	.	.	.	.	.	.	.	.	.
TRINITY_DN212810_c0_g1	TRINITY_DN212810_c0_g1_i1	.	.	.	.	.	.	.	.	.	.	.	.
TRINITY_DN212865_c0_g1	TRINITY_DN212865_c0_g1_i1	SIGI_MYCTU^SIGI_MYCTU^Q:41-220,H:15-77^39.06%ID^E:1e-05^RecName: Full=Probable ECF RNA polymerase sigma factor SigI;^Bacteria; Actinobacteria; Corynebacteriales; Mycobacteriaceae; Mycobacterium; Mycobacterium tuberculosis complex	.	.	.	.	.	.	.	COG1595^RNA Polymerase	KEGG:mtu:Rv1189`KO:K03088	GO:0003677^molecular_function^DNA binding`GO:0003700^molecular_function^DNA-binding transcription factor activity`GO:0016987^molecular_function^sigma factor activity`GO:0006352^biological_process^DNA-templated transcription, initiation	.
TRINITY_DN212861_c0_g1	TRINITY_DN212861_c0_g1_i1	.	.	.	.	.	.	.	.	.	.	.	.
TRINITY_DN212821_c0_g1	TRINITY_DN212821_c0_g1_i1	.	.	.	.	.	.	.	.	.	.	.	.
TRINITY_DN212881_c0_g1	TRINITY_DN212881_c0_g1_i1	.	.	.	.	.	.	.	.	.	.	.	.
TRINITY_DN212892_c0_g1	TRINITY_DN212892_c0_g1_i1	.	.	.	.	.	.	.	.	.	.	.	.
TRINITY_DN212820_c0_g1	TRINITY_DN212820_c0_g1_i1	.	.	.	.	.	.	.	.	.	.	.	.
TRINITY_DN212851_c0_g1	TRINITY_DN212851_c0_g1_i1	.	.	.	.	.	.	.	.	.	.	.	.
TRINITY_DN212866_c0_g1	TRINITY_DN212866_c0_g1_i1	.	.	.	.	.	.	.	.	.	.	.	.
TRINITY_DN212828_c0_g1	TRINITY_DN212828_c0_g1_i1	.	.	.	.	.	.	.	.	.	.	.	.
TRINITY_DN212839_c0_g1	TRINITY_DN212839_c0_g1_i1	.	.	.	.	.	.	.	.	.	.	.	.
TRINITY_DN212823_c0_g1	TRINITY_DN212823_c0_g1_i1	.	.	.	.	.	.	.	.	.	.	.	.
TRINITY_DN212857_c0_g1	TRINITY_DN212857_c0_g1_i1	.	.	.	.	.	.	.	.	.	.	.	.
TRINITY_DN212900_c0_g1	TRINITY_DN212900_c0_g1_i1	.	.	.	.	.	.	.	.	.	.	.	.
TRINITY_DN212876_c0_g1	TRINITY_DN212876_c0_g1_i1	.	.	.	.	.	.	.	.	.	.	.	.
TRINITY_DN212854_c0_g1	TRINITY_DN212854_c0_g1_i1	.	.	.	.	.	.	.	.	.	.	.	.
TRINITY_DN212843_c0_g1	TRINITY_DN212843_c0_g1_i1	.	.	.	.	.	.	.	.	.	.	.	.
TRINITY_DN212871_c0_g1	TRINITY_DN212871_c0_g1_i1	ALST_BACSU^ALST_BACSU^Q:189-1,H:377-439^41.27%ID^E:9e-08^RecName: Full=Amino-acid carrier protein AlsT;^Bacteria; Firmicutes; Bacilli; Bacillales; Bacillaceae; Bacillus	.	.	.	.	.	.	.	COG1115^amino acid carrier protein	KEGG:bsu:BSU18120`KO:K03310	GO:0016021^cellular_component^integral component of membrane`GO:0005886^cellular_component^plasma membrane`GO:0015655^molecular_function^alanine:sodium symporter activity	.
TRINITY_DN212873_c0_g1	TRINITY_DN212873_c0_g1_i1	.	.	.	.	.	.	.	.	.	.	.	.
TRINITY_DN212872_c0_g1	TRINITY_DN212872_c0_g1_i1	ASH2_DROME^ASH2_DROME^Q:260-322,H:150-170^71.43%ID^E:0.0008^RecName: Full=Set1/Ash2 histone methyltransferase complex subunit ASH2 {ECO:0000303|PubMed:21694722};^Eukaryota; Metazoa; Ecdysozoa; Arthropoda; Hexapoda; Insecta; Pterygota; Neoptera; Holometabola; Diptera; Brachycera; Muscomorpha; Ephydroidea; Drosophilidae; Drosophila; Sophophora	.	.	.	.	.	.	.	ENOG410Y5GC^ash2 (absent, small, or homeotic)-like (Drosophila)	KEGG:dme:Dmel_CG6677`KO:K14964	GO:0044665^cellular_component^MLL1/2 complex`GO:0044666^cellular_component^MLL3/4 complex`GO:0005634^cellular_component^nucleus`GO:0005700^cellular_component^polytene chromosome`GO:0005703^cellular_component^polytene chromosome puff`GO:0048188^cellular_component^Set1C/COMPASS complex`GO:0003677^molecular_function^DNA binding`GO:0019899^molecular_function^enzyme binding`GO:0046872^molecular_functi…	.
TRINITY_DN212893_c0_g1	TRINITY_DN212893_c0_g1_i1	.	.	.	.	.	.	.	.	.	.	.	.
TRINITY_DN212838_c0_g1	TRINITY_DN212838_c0_g1_i1	.	.	.	.	.	.	.	.	.	.	.	.
TRINITY_DN212870_c0_g1	TRINITY_DN212870_c0_g1_i1	.	.	.	.	.	.	.	.	.	.	.	.
TRINITY_DN212877_c0_g1	TRINITY_DN212877_c0_g1_i1	.	.	.	.	.	.	.	.	.	.	.	.
TRINITY_DN212822_c0_g1	TRINITY_DN212822_c0_g1_i1	MAP7_CHICK^MAP7_CHICK^Q:1-228,H:75-150^71.05%ID^E:1e-29^RecName: Full=Ensconsin;^Eukaryota; Metazoa; Chordata; Craniata; Vertebrata; Euteleostomi; Archelosauria; Archosauria; Dinosauria; Saurischia; Theropoda; Coelurosauria; Aves; Neognathae; Galloanserae; Galliformes; Phasianidae; Phasianinae; Gallus	.	.	.	.	.	.	.	ENOG410XS5W^Microtubule-associated protein 7	KEGG:gga:421689`KO:K10433	GO:0005874^cellular_component^microtubule`GO:0015630^cellular_component^microtubule cytoskeleton`GO:0048471^cellular_component^perinuclear region of cytoplasm`GO:0000226^biological_process^microtubule cytoskeleton organization	.
TRINITY_DN212809_c0_g1	TRINITY_DN212809_c0_g1_i1	.	.	.	.	.	.	.	.	.	.	.	.
TRINITY_DN212874_c0_g1	TRINITY_DN212874_c0_g1_i1	.	.	.	.	.	.	.	.	.	.	.	.
TRINITY_DN212869_c0_g1	TRINITY_DN212869_c0_g1_i1	.	.	.	.	.	.	.	.	.	.	.	.
TRINITY_DN212868_c0_g1	TRINITY_DN212868_c0_g1_i1	.	.	.	.	.	.	.	.	.	.	.	.
TRINITY_DN212833_c0_g1	TRINITY_DN212833_c0_g1_i1	.	.	.	.	.	.	.	.	.	.	.	.
TRINITY_DN212813_c0_g1	TRINITY_DN212813_c0_g1_i1	.	.	.	.	.	.	.	.	.	.	.	.
TRINITY_DN212825_c0_g1	TRINITY_DN212825_c0_g1_i1	.	.	.	.	.	.	.	.	.	.	.	.
TRINITY_DN212806_c0_g1	TRINITY_DN212806_c0_g1_i1	.	.	.	.	.	.	.	.	.	.	.	.
TRINITY_DN212805_c0_g1	TRINITY_DN212805_c0_g1_i1	.	.	.	.	.	.	.	.	.	.	.	.
TRINITY_DN212804_c0_g1	TRINITY_DN212804_c0_g1_i1	.	.	.	.	.	.	.	.	.	.	.	.
TRINITY_DN212834_c0_g1	TRINITY_DN212834_c0_g1_i1	.	.	.	.	.	.	.	.	.	.	.	.
TRINITY_DN212849_c0_g1	TRINITY_DN212849_c0_g1_i1	.	.	.	.	.	.	.	.	.	.	.	.
TRINITY_DN212824_c0_g1	TRINITY_DN212824_c0_g1_i1	.	.	.	.	.	.	.	.	.	.	.	.
TRINITY_DN212888_c0_g1	TRINITY_DN212888_c0_g1_i1	.	.	.	.	.	.	.	.	.	.	.	.
TRINITY_DN212819_c0_g1	TRINITY_DN212819_c0_g1_i1	.	.	.	.	.	.	.	.	.	.	.	.
TRINITY_DN212829_c0_g1	TRINITY_DN212829_c0_g1_i1	.	.	.	.	.	.	.	.	.	.	.	.
TRINITY_DN212896_c0_g1	TRINITY_DN212896_c0_g1_i1	.	.	.	.	.	.	.	.	.	.	.	.
TRINITY_DN212853_c0_g1	TRINITY_DN212853_c0_g1_i1	.	.	.	.	.	.	.	.	.	.	.	.
TRINITY_DN212880_c0_g1	TRINITY_DN212880_c0_g1_i1	.	.	.	.	.	.	.	.	.	.	.	.
TRINITY_DN212883_c0_g1	TRINITY_DN212883_c0_g1_i1	.	.	.	.	.	.	.	.	.	.	.	.
TRINITY_DN212846_c0_g1	TRINITY_DN212846_c0_g1_i1	.	.	.	.	.	.	.	.	.	.	.	.
TRINITY_DN212817_c0_g1	TRINITY_DN212817_c0_g1_i1	.	.	.	.	.	.	.	.	.	.	.	.
TRINITY_DN212830_c0_g1	TRINITY_DN212830_c0_g1_i1	.	.	.	.	.	.	.	.	.	.	.	.
TRINITY_DN212836_c0_g1	TRINITY_DN212836_c0_g1_i1	.	.	.	.	.	.	.	.	.	.	.	.
TRINITY_DN212831_c0_g1	TRINITY_DN212831_c0_g1_i1	.	.	.	.	.	.	.	.	.	.	.	.
TRINITY_DN212894_c0_g1	TRINITY_DN212894_c0_g1_i1	.	.	.	.	.	.	.	.	.	.	.	.
TRINITY_DN212837_c0_g1	TRINITY_DN212837_c0_g1_i1	.	.	.	.	.	.	.	.	.	.	.	.
TRINITY_DN232703_c0_g1	TRINITY_DN232703_c0_g1_i1	.	.	.	.	.	.	.	.	.	.	.	.
TRINITY_DN232715_c0_g1	TRINITY_DN232715_c0_g1_i1	.	.	.	.	.	.	.	.	.	.	.	.
TRINITY_DN232714_c0_g1	TRINITY_DN232714_c0_g1_i1	.	.	.	.	.	.	.	.	.	.	.	.
TRINITY_DN232739_c0_g1	TRINITY_DN232739_c0_g1_i1	.	.	.	.	.	.	.	.	.	.	.	.
TRINITY_DN232756_c0_g1	TRINITY_DN232756_c0_g1_i1	.	.	.	.	.	.	.	.	.	.	.	.
TRINITY_DN232793_c0_g1	TRINITY_DN232793_c0_g1_i1	BACE1_BOVIN^BACE1_BOVIN^Q:332-6,H:243-351^88.07%ID^E:1e-65^RecName: Full=Beta-secretase 1;^Eukaryota; Metazoa; Chordata; Craniata; Vertebrata; Euteleostomi; Mammalia; Eutheria; Laurasiatheria; Cetartiodactyla; Ruminantia; Pecora; Bovidae; Bovinae; Bos	.	TRINITY_DN232793_c0_g1_i1.p1	3-335[-]	BACE1_CAVPO^BACE1_CAVPO^Q:2-110,H:215-323^88.073%ID^E:5.28e-67^RecName: Full=Beta-secretase 1;^Eukaryota; Metazoa; Chordata; Craniata; Vertebrata; Euteleostomi; Mammalia; Eutheria; Euarchontoglires; Glires; Rodentia; Hystricomorpha; Caviidae; Cavia	PF00026.23^Asp^Eukaryotic aspartyl protease^2-75^E:1.1e-07	.	.	ENOG410XNV7^aspartic	.	GO:0009986^cellular_component^cell surface`GO:0030659^cellular_component^cytoplasmic vesicle membrane`GO:0005769^cellular_component^early endosome`GO:0005783^cellular_component^endoplasmic reticulum`GO:0005768^cellular_component^endosome`GO:0005794^cellular_component^Golgi apparatus`GO:0016021^cellular_component^integral component of membrane`GO:0005770^cellular_component^late endosome`GO:0005764…	.
TRINITY_DN232749_c0_g1	TRINITY_DN232749_c0_g1_i1	.	.	.	.	.	.	.	.	.	.	.	.
TRINITY_DN232745_c0_g1	TRINITY_DN232745_c0_g1_i1	.	.	.	.	.	.	.	.	.	.	.	.
TRINITY_DN232774_c0_g1	TRINITY_DN232774_c0_g1_i1	.	.	.	.	.	.	.	.	.	.	.	.
TRINITY_DN232702_c0_g1	TRINITY_DN232702_c0_g1_i1	YOZG_BACSU^YOZG_BACSU^Q:190-2,H:1-63^61.9%ID^E:2e-21^RecName: Full=Uncharacterized HTH-type transcriptional regulator YozG;^Bacteria; Firmicutes; Bacilli; Bacillales; Bacillaceae; Bacillus	.	TRINITY_DN232702_c0_g1_i1.p1	2-334[+]	.	.	.	.	.	.	.	.
TRINITY_DN232723_c0_g1	TRINITY_DN232723_c0_g1_i1	.	.	.	.	.	.	.	.	.	.	.	.
TRINITY_DN232730_c0_g1	TRINITY_DN232730_c0_g1_i1	PROP_STAAN^PROP_STAAN^Q:252-67,H:95-156^51.61%ID^E:8e-13^RecName: Full=Putative proline/betaine transporter;^Bacteria; Firmicutes; Bacilli; Bacillales; Staphylococcaceae; Staphylococcus	.	.	.	.	.	.	.	.	KEGG:sau:SA0531`KO:K03762	GO:0016021^cellular_component^integral component of membrane`GO:0005886^cellular_component^plasma membrane`GO:0015293^molecular_function^symporter activity	.
TRINITY_DN232726_c0_g1	TRINITY_DN232726_c0_g1_i1	DPH3_MOUSE^DPH3_MOUSE^Q:85-327,H:1-81^72.84%ID^E:4e-24^RecName: Full=DPH3 homolog;^Eukaryota; Metazoa; Chordata; Craniata; Vertebrata; Euteleostomi; Mammalia; Eutheria; Euarchontoglires; Glires; Rodentia; Myomorpha; Muroidea; Muridae; Murinae; Mus; Mus	.	.	.	.	.	.	.	COG5216^Diphthamide biosynthesis protein 3	KEGG:mmu:105638`KO:K15455	GO:0005737^cellular_component^cytoplasm`GO:0005829^cellular_component^cytosol`GO:0005654^cellular_component^nucleoplasm`GO:0005634^cellular_component^nucleus`GO:0046872^molecular_function^metal ion binding`GO:0050709^biological_process^negative regulation of protein secretion`GO:0017183^biological_process^peptidyl-diphthamide biosynthetic process from peptidyl-histidine`GO:0051099^biological_proc…	.
TRINITY_DN232786_c0_g1	TRINITY_DN232786_c0_g1_i1	.	.	.	.	.	.	.	.	.	.	.	.
TRINITY_DN232775_c0_g1	TRINITY_DN232775_c0_g1_i1	HBD_THETC^HBD_THETC^Q:218-3,H:168-239^75%ID^E:2e-29^RecName: Full=3-hydroxybutyryl-CoA dehydrogenase;^Bacteria; Firmicutes; Clostridia; Thermoanaerobacterales; Thermoanaerobacterales Family III. Incertae Sedis; Thermoanaerobacterium	.	.	.	.	.	.	.	COG1250^Dehydrogenase	KEGG:ttm:Tthe_1657`KO:K00074	GO:0003857^molecular_function^3-hydroxyacyl-CoA dehydrogenase activity`GO:0008691^molecular_function^3-hydroxybutyryl-CoA dehydrogenase activity`GO:0070403^molecular_function^NAD+ binding`GO:0019605^biological_process^butyrate metabolic process	.
TRINITY_DN232737_c0_g1	TRINITY_DN232737_c0_g1_i1	.	.	.	.	.	.	.	.	.	.	.	.
TRINITY_DN232729_c0_g1	TRINITY_DN232729_c0_g1_i1	.	.	.	.	.	.	.	.	.	.	.	.
TRINITY_DN232791_c0_g1	TRINITY_DN232791_c0_g1_i1	.	.	.	.	.	.	.	.	.	.	.	.
TRINITY_DN232791_c0_g2	TRINITY_DN232791_c0_g2_i1	.	.	.	.	.	.	.	.	.	.	.	.
TRINITY_DN232754_c0_g1	TRINITY_DN232754_c0_g1_i1	.	.	.	.	.	.	.	.	.	.	.	.
TRINITY_DN232795_c0_g1	TRINITY_DN232795_c0_g1_i1	.	.	.	.	.	.	.	.	.	.	.	.
TRINITY_DN232779_c0_g1	TRINITY_DN232779_c0_g1_i1	.	.	.	.	.	.	.	.	.	.	.	.
TRINITY_DN232763_c0_g1	TRINITY_DN232763_c0_g1_i1	RUSD1_DANRE^RUSD1_DANRE^Q:97-8,H:164-194^77.42%ID^E:3e-06^RecName: Full=RNA pseudouridylate synthase domain-containing protein 1;^Eukaryota; Metazoa; Chordata; Craniata; Vertebrata; Euteleostomi; Actinopterygii; Neopterygii; Teleostei; Ostariophysi; Cypriniformes; Cyprinidae; Danio	.	.	.	.	.	.	.	COG0564^pseudouridine synthase activity	KEGG:dre:767786	GO:0009982^molecular_function^pseudouridine synthase activity`GO:0003723^molecular_function^RNA binding`GO:0001522^biological_process^pseudouridine synthesis	.
TRINITY_DN232751_c0_g1	TRINITY_DN232751_c0_g1_i1	.	.	.	.	.	.	.	.	.	.	.	.
TRINITY_DN232792_c0_g1	TRINITY_DN232792_c0_g1_i1	PPIA_PSEAE^PPIA_PSEAE^Q:2-199,H:121-187^68.66%ID^E:2e-21^RecName: Full=Peptidyl-prolyl cis-trans isomerase A;^Bacteria; Proteobacteria; Gammaproteobacteria; Pseudomonadales; Pseudomonadaceae; Pseudomonas	.	.	.	.	.	.	.	COG0652^peptidyl-prolyl cis-trans isomerase activity	KEGG:pae:PA3227`KO:K03767	GO:0042597^cellular_component^periplasmic space`GO:0003755^molecular_function^peptidyl-prolyl cis-trans isomerase activity`GO:0006457^biological_process^protein folding	.
TRINITY_DN232785_c0_g1	TRINITY_DN232785_c0_g1_i1	.	.	.	.	.	.	.	.	.	.	.	.
TRINITY_DN232782_c0_g1	TRINITY_DN232782_c0_g1_i1	.	.	.	.	.	.	.	.	.	.	.	.
TRINITY_DN232755_c0_g1	TRINITY_DN232755_c0_g1_i1	EDD_RHIME^EDD_RHIME^Q:74-247,H:36-93^68.97%ID^E:6e-20^RecName: Full=Phosphogluconate dehydratase {ECO:0000255|HAMAP-Rule:MF_02094};^Bacteria; Proteobacteria; Alphaproteobacteria; Rhizobiales; Rhizobiaceae; Sinorhizobium/Ensifer group; Sinorhizobium	.	.	.	.	.	.	.	COG0129^Dihydroxy-acid dehydratase	KEGG:sme:SMc03068`KO:K01690	GO:0051539^molecular_function^4 iron, 4 sulfur cluster binding`GO:0046872^molecular_function^metal ion binding`GO:0004456^molecular_function^phosphogluconate dehydratase activity`GO:0019521^biological_process^D-gluconate metabolic process`GO:0009255^biological_process^Entner-Doudoroff pathway through 6-phosphogluconate	.
TRINITY_DN232724_c0_g1	TRINITY_DN232724_c0_g1_i1	.	.	.	.	.	.	.	.	.	.	.	.
TRINITY_DN232710_c0_g1	TRINITY_DN232710_c0_g1_i1	.	.	.	.	.	.	.	.	.	.	.	.
TRINITY_DN232743_c0_g1	TRINITY_DN232743_c0_g1_i1	.	.	.	.	.	.	.	.	.	.	.	.
TRINITY_DN232766_c0_g1	TRINITY_DN232766_c0_g1_i1	.	.	.	.	.	.	.	.	.	.	.	.
TRINITY_DN232705_c0_g1	TRINITY_DN232705_c0_g1_i1	.	.	.	.	.	.	.	.	.	.	.	.
TRINITY_DN232781_c0_g1	TRINITY_DN232781_c0_g1_i1	TCPE_ARATH^TCPE_ARATH^Q:543-1,H:159-339^93.92%ID^E:1e-121^RecName: Full=T-complex protein 1 subunit epsilon {ECO:0000303|PubMed:11599560};^Eukaryota; Viridiplantae; Streptophyta; Embryophyta; Tracheophyta; Spermatophyta; Magnoliophyta; eudicotyledons; Gunneridae; Pentapetalae; rosids; malvids; Brassicales; Brassicaceae; Camelineae; Arabidopsis	.	TRINITY_DN232781_c0_g1_i1.p1	1-546[-]	TCPE_ARATH^TCPE_ARATH^Q:2-182,H:159-339^93.923%ID^E:2.68e-123^RecName: Full=T-complex protein 1 subunit epsilon {ECO:0000303|PubMed:11599560};^Eukaryota; Viridiplantae; Streptophyta; Embryophyta; Tracheophyta; Spermatophyta; Magnoliophyta; eudicotyledons; Gunneridae; Pentapetalae; rosids; malvids; Brassicales; Brassicaceae; Camelineae; Arabidopsis	PF00118.24^Cpn60_TCP1^TCP-1/cpn60 chaperonin family^3-181^E:5.7e-46	.	.	COG0459^Prevents misfolding and promotes the refolding and proper assembly of unfolded polypeptides generated under stress conditions (By similarity)	KEGG:ath:AT1G24510`KO:K09497	GO:0005832^cellular_component^chaperonin-containing T-complex`GO:0005829^cellular_component^cytosol`GO:0005886^cellular_component^plasma membrane`GO:0009506^cellular_component^plasmodesma`GO:0005524^molecular_function^ATP binding`GO:0051082^molecular_function^unfolded protein binding`GO:0006457^biological_process^protein folding	GO:0005524^molecular_function^ATP binding
TRINITY_DN232770_c0_g1	TRINITY_DN232770_c0_g1_i1	.	.	.	.	.	.	.	.	.	.	.	.
TRINITY_DN232760_c0_g1	TRINITY_DN232760_c0_g1_i1	.	.	TRINITY_DN232760_c0_g1_i1.p1	1-483[+]	VPL_HAEIN^VPL_HAEIN^Q:3-161,H:211-369^32.716%ID^E:4.05e-06^RecName: Full=Mu-like prophage FluMu tail sheath protein;^Bacteria; Proteobacteria; Gammaproteobacteria; Pasteurellales; Pasteurellaceae; Haemophilus	PF04984.14^Phage_sheath_1^Phage tail sheath protein subtilisin-like domain^6-156^E:1.9e-12	.	.	COG4386^tail SHEATH	KEGG:hin:HI1511	.	.
TRINITY_DN232776_c0_g1	TRINITY_DN232776_c0_g1_i1	.	.	.	.	.	.	.	.	.	.	.	.
TRINITY_DN232746_c0_g1	TRINITY_DN232746_c0_g1_i1	.	.	.	.	.	.	.	.	.	.	.	.
TRINITY_DN232757_c0_g1	TRINITY_DN232757_c0_g1_i1	.	.	.	.	.	.	.	.	.	.	.	.
TRINITY_DN232727_c0_g1	TRINITY_DN232727_c0_g1_i1	.	.	.	.	.	.	.	.	.	.	.	.
TRINITY_DN232778_c0_g1	TRINITY_DN232778_c0_g1_i1	.	.	.	.	.	.	.	.	.	.	.	.
TRINITY_DN232731_c0_g1	TRINITY_DN232731_c0_g1_i1	.	.	.	.	.	.	.	.	.	.	.	.
TRINITY_DN232720_c0_g1	TRINITY_DN232720_c0_g1_i1	MF14A_MOUSE^MF14A_MOUSE^Q:118-20,H:336-368^87.88%ID^E:1e-10^RecName: Full=Hippocampus abundant transcript 1 protein {ECO:0000250|UniProtKB:Q96MC6};^Eukaryota; Metazoa; Chordata; Craniata; Vertebrata; Euteleostomi; Mammalia; Eutheria; Euarchontoglires; Glires; Rodentia; Myomorpha; Muroidea; Muridae; Murinae; Mus; Mus	.	.	.	.	.	.	.	ENOG410ZVCA^solute carrier family 46	KEGG:mmu:15247	GO:0016021^cellular_component^integral component of membrane`GO:0005215^molecular_function^transporter activity`GO:0055085^biological_process^transmembrane transport	.
TRINITY_DN232765_c0_g1	TRINITY_DN232765_c0_g1_i1	.	.	.	.	.	.	.	.	.	.	.	.
TRINITY_DN232742_c0_g1	TRINITY_DN232742_c0_g1_i1	.	.	.	.	.	.	.	.	.	.	.	.
TRINITY_DN232753_c0_g1	TRINITY_DN232753_c0_g1_i1	.	.	.	.	.	.	.	.	.	.	.	.
TRINITY_DN232713_c0_g1	TRINITY_DN232713_c0_g1_i1	.	.	.	.	.	.	.	.	.	.	.	.
TRINITY_DN232761_c0_g1	TRINITY_DN232761_c0_g1_i1	.	.	.	.	.	.	.	.	.	.	.	.
TRINITY_DN232764_c0_g1	TRINITY_DN232764_c0_g1_i1	.	.	.	.	.	.	.	.	.	.	.	.
TRINITY_DN232719_c0_g1	TRINITY_DN232719_c0_g1_i1	.	.	.	.	.	.	.	.	.	.	.	.
TRINITY_DN232771_c0_g1	TRINITY_DN232771_c0_g1_i1	.	.	.	.	.	.	.	.	.	.	.	.
TRINITY_DN232722_c0_g1	TRINITY_DN232722_c0_g1_i1	.	.	.	.	.	.	.	.	.	.	.	.
TRINITY_DN232701_c0_g1	TRINITY_DN232701_c0_g1_i1	.	.	.	.	.	.	.	.	.	.	.	.
TRINITY_DN232709_c0_g1	TRINITY_DN232709_c0_g1_i1	.	.	.	.	.	.	.	.	.	.	.	.
TRINITY_DN232740_c0_g1	TRINITY_DN232740_c0_g1_i1	ACM4_CHICK^ACM4_CHICK^Q:2-253,H:399-482^76.19%ID^E:2e-43^RecName: Full=Muscarinic acetylcholine receptor M4;^Eukaryota; Metazoa; Chordata; Craniata; Vertebrata; Euteleostomi; Archelosauria; Archosauria; Dinosauria; Saurischia; Theropoda; Coelurosauria; Aves; Neognathae; Galloanserae; Galliformes; Phasianidae; Phasianinae; Gallus	.	.	.	.	.	.	.	ENOG410YCQR^Cholinergic receptor, muscarinic	KEGG:gga:423195`KO:K04132	GO:0030054^cellular_component^cell junction`GO:0005887^cellular_component^integral component of plasma membrane`GO:0045211^cellular_component^postsynaptic membrane`GO:0004935^molecular_function^adrenergic receptor activity`GO:0016907^molecular_function^G protein-coupled acetylcholine receptor activity`GO:0071880^biological_process^adenylate cyclase-activating adrenergic receptor signaling pathway…	.
TRINITY_DN232706_c0_g1	TRINITY_DN232706_c0_g1_i1	.	.	.	.	.	.	.	.	.	.	.	.
TRINITY_DN232708_c0_g1	TRINITY_DN232708_c0_g1_i1	YHGF_ECOLI^YHGF_ECOLI^Q:1-240,H:512-591^57.5%ID^E:6e-26^RecName: Full=Protein YhgF;^Bacteria; Proteobacteria; Gammaproteobacteria; Enterobacterales; Enterobacteriaceae; Escherichia	.	.	.	.	.	.	.	COG2183^domain protein	KEGG:ecj:JW3370`KEGG:eco:b3407`KO:K06959	GO:0005829^cellular_component^cytosol`GO:0003729^molecular_function^mRNA binding`GO:0003735^molecular_function^structural constituent of ribosome`GO:0006139^biological_process^nucleobase-containing compound metabolic process`GO:0010212^biological_process^response to ionizing radiation`GO:0006412^biological_process^translation	.
TRINITY_DN232767_c0_g1	TRINITY_DN232767_c0_g1_i1	RL91_ARATH^RL91_ARATH^Q:25-324,H:1-100^86%ID^E:7e-59^RecName: Full=60S ribosomal protein L9-1;^Eukaryota; Viridiplantae; Streptophyta; Embryophyta; Tracheophyta; Spermatophyta; Magnoliophyta; eudicotyledons; Gunneridae; Pentapetalae; rosids; malvids; Brassicales; Brassicaceae; Camelineae; Arabidopsis	.	TRINITY_DN232767_c0_g1_i1.p1	1-324[+]	RL91_ARATH^RL91_ARATH^Q:9-108,H:1-100^86%ID^E:2.17e-60^RecName: Full=60S ribosomal protein L9-1;^Eukaryota; Viridiplantae; Streptophyta; Embryophyta; Tracheophyta; Spermatophyta; Magnoliophyta; eudicotyledons; Gunneridae; Pentapetalae; rosids; malvids; Brassicales; Brassicaceae; Camelineae; Arabidopsis	PF00347.23^Ribosomal_L6^Ribosomal protein L6^20-98^E:1.7e-11	.	.	COG0097^This protein binds to the 23S rRNA, and is important in its secondary structure. It is located near the subunit interface in the base of the L7 L12 stalk, and near the tRNA binding site of the peptidyltransferase center (By similarity)	KEGG:ath:AT1G33120`KEGG:ath:AT1G33140`KO:K02940	GO:0009507^cellular_component^chloroplast`GO:0009941^cellular_component^chloroplast envelope`GO:0005829^cellular_component^cytosol`GO:0022625^cellular_component^cytosolic large ribosomal subunit`GO:0022626^cellular_component^cytosolic ribosome`GO:0016020^cellular_component^membrane`GO:0005730^cellular_component^nucleolus`GO:0005886^cellular_component^plasma membrane`GO:0009506^cellular_component^…	GO:0003735^molecular_function^structural constituent of ribosome`GO:0019843^molecular_function^rRNA binding`GO:0006412^biological_process^translation`GO:0005840^cellular_component^ribosome
TRINITY_DN232741_c0_g1	TRINITY_DN232741_c0_g1_i1	.	.	.	.	.	.	.	.	.	.	.	.
TRINITY_DN232747_c0_g1	TRINITY_DN232747_c0_g1_i1	.	.	.	.	.	.	.	.	.	.	.	.
TRINITY_DN232758_c0_g1	TRINITY_DN232758_c0_g1_i1	.	.	.	.	.	.	.	.	.	.	.	.
TRINITY_DN232738_c0_g1	TRINITY_DN232738_c0_g1_i1	.	.	.	.	.	.	.	.	.	.	.	.
TRINITY_DN232711_c0_g1	TRINITY_DN232711_c0_g1_i1	.	.	.	.	.	.	.	.	.	.	.	.
TRINITY_DN232783_c0_g1	TRINITY_DN232783_c0_g1_i1	SURE_PSEPW^SURE_PSEPW^Q:1-273,H:40-130^98.9%ID^E:7e-55^RecName: Full=5'-nucleotidase SurE {ECO:0000255|HAMAP-Rule:MF_00060};^Bacteria; Proteobacteria; Gammaproteobacteria; Pseudomonadales; Pseudomonadaceae; Pseudomonas	.	.	.	.	.	.	.	COG0496^Nucleotidase that shows phosphatase activity on nucleoside 5'-monophosphates (By similarity)	KEGG:ppw:PputW619_4055`KO:K03787	GO:0005737^cellular_component^cytoplasm`GO:0008253^molecular_function^5'-nucleotidase activity`GO:0046872^molecular_function^metal ion binding`GO:0000166^molecular_function^nucleotide binding	.
TRINITY_DN232733_c0_g1	TRINITY_DN232733_c0_g1_i1	.	.	.	.	.	.	.	.	.	.	.	.
TRINITY_DN232704_c0_g1	TRINITY_DN232704_c0_g1_i1	.	.	.	.	.	.	.	.	.	.	.	.
TRINITY_DN232788_c0_g1	TRINITY_DN232788_c0_g1_i1	.	.	.	.	.	.	.	.	.	.	.	.
TRINITY_DN232768_c0_g1	TRINITY_DN232768_c0_g1_i1	.	.	.	.	.	.	.	.	.	.	.	.
TRINITY_DN232736_c0_g1	TRINITY_DN232736_c0_g1_i1	.	.	.	.	.	.	.	.	.	.	.	.
TRINITY_DN232744_c0_g1	TRINITY_DN232744_c0_g1_i1	.	.	.	.	.	.	.	.	.	.	.	.
TRINITY_DN232716_c0_g1	TRINITY_DN232716_c0_g1_i1	.	.	.	.	.	.	.	.	.	.	.	.
TRINITY_DN232718_c0_g1	TRINITY_DN232718_c0_g1_i1	.	.	.	.	.	.	.	.	.	.	.	.
TRINITY_DN232796_c0_g1	TRINITY_DN232796_c0_g1_i1	SF3B3_DANRE^SF3B3_DANRE^Q:2-112,H:438-474^72.97%ID^E:3e-10^RecName: Full=Splicing factor 3B subunit 3;^Eukaryota; Metazoa; Chordata; Craniata; Vertebrata; Euteleostomi; Actinopterygii; Neopterygii; Teleostei; Ostariophysi; Cypriniformes; Cyprinidae; Danio	.	.	.	.	.	.	.	ENOG410XPFQ^Splicing factor 3b subunit	KEGG:dre:406824`KO:K12830	GO:0005634^cellular_component^nucleus`GO:0071005^cellular_component^U2-type precatalytic spliceosome`GO:0003676^molecular_function^nucleic acid binding`GO:0000398^biological_process^mRNA splicing, via spliceosome	.
TRINITY_DN232799_c0_g1	TRINITY_DN232799_c0_g1_i1	.	.	.	.	.	.	.	.	.	.	.	.
TRINITY_DN232752_c0_g1	TRINITY_DN232752_c0_g1_i1	BGLR_MOUSE^BGLR_MOUSE^Q:2-91,H:601-630^83.33%ID^E:5e-10^RecName: Full=Beta-glucuronidase;^Eukaryota; Metazoa; Chordata; Craniata; Vertebrata; Euteleostomi; Mammalia; Eutheria; Euarchontoglires; Glires; Rodentia; Myomorpha; Muroidea; Muridae; Murinae; Mus; Mus	.	.	.	.	.	.	.	COG3250^hydrolase family 2	KEGG:mmu:110006`KO:K01195	GO:0005783^cellular_component^endoplasmic reticulum`GO:0005615^cellular_component^extracellular space`GO:0043231^cellular_component^intracellular membrane-bounded organelle`GO:0005764^cellular_component^lysosome`GO:0004566^molecular_function^beta-glucuronidase activity`GO:0030246^molecular_function^carbohydrate binding`GO:0016787^molecular_function^hydrolase activity`GO:0019904^molecular_function…	.
TRINITY_DN232707_c0_g1	TRINITY_DN232707_c0_g1_i1	.	.	.	.	.	.	.	.	.	.	.	.
TRINITY_DN219735_c0_g1	TRINITY_DN219735_c0_g1_i1	.	.	.	.	.	.	.	.	.	.	.	.
TRINITY_DN219746_c0_g1	TRINITY_DN219746_c0_g1_i1	.	.	.	.	.	.	.	.	.	.	.	.
TRINITY_DN219766_c0_g1	TRINITY_DN219766_c0_g1_i1	.	.	.	.	.	.	.	.	.	.	.	.
TRINITY_DN219707_c0_g1	TRINITY_DN219707_c0_g1_i1	PDS5A_DANRE^PDS5A_DANRE^Q:370-2,H:530-652^94.31%ID^E:4e-73^RecName: Full=Sister chromatid cohesion protein PDS5 homolog A;^Eukaryota; Metazoa; Chordata; Craniata; Vertebrata; Euteleostomi; Actinopterygii; Neopterygii; Teleostei; Ostariophysi; Cypriniformes; Cyprinidae; Danio	.	TRINITY_DN219707_c0_g1_i1.p1	2-370[-]	PDS5A_DANRE^PDS5A_DANRE^Q:1-123,H:530-652^94.309%ID^E:4.74e-74^RecName: Full=Sister chromatid cohesion protein PDS5 homolog A;^Eukaryota; Metazoa; Chordata; Craniata; Vertebrata; Euteleostomi; Actinopterygii; Neopterygii; Teleostei; Ostariophysi; Cypriniformes; Cyprinidae; Danio	.	.	.	ENOG410XQW7^PDS5, regulator of cohesion maintenance, homolog	KEGG:dre:393967`KO:K11267	GO:0000785^cellular_component^chromatin`GO:0005634^cellular_component^nucleus`GO:0051301^biological_process^cell division`GO:0006281^biological_process^DNA repair`GO:0007064^biological_process^mitotic sister chromatid cohesion`GO:0008156^biological_process^negative regulation of DNA replication	.
TRINITY_DN219773_c0_g1	TRINITY_DN219773_c0_g1_i1	.	.	.	.	.	.	.	.	.	.	.	.
TRINITY_DN219709_c0_g1	TRINITY_DN219709_c0_g1_i1	CTL1_XENLA^CTL1_XENLA^Q:726-1,H:221-455^72.31%ID^E:5e-103^RecName: Full=Choline transporter-like protein 1;^Eukaryota; Metazoa; Chordata; Craniata; Vertebrata; Euteleostomi; Amphibia; Batrachia; Anura; Pipoidea; Pipidae; Xenopodinae; Xenopus; Xenopus	.	TRINITY_DN219709_c0_g1_i1.p2	1-729[-]	CTL1_XENLA^CTL1_XENLA^Q:2-243,H:221-455^72.314%ID^E:8.53e-118^RecName: Full=Choline transporter-like protein 1;^Eukaryota; Metazoa; Chordata; Craniata; Vertebrata; Euteleostomi; Amphibia; Batrachia; Anura; Pipoidea; Pipidae; Xenopodinae; Xenopus; Xenopus	PF04515.12^Choline_transpo^Plasma-membrane choline transporter^77-243^E:1.1e-47	.	.	.	KEGG:xla:432345`KO:K06515	GO:0016021^cellular_component^integral component of membrane	.
TRINITY_DN219786_c0_g1	TRINITY_DN219786_c0_g1_i1	.	.	.	.	.	.	.	.	.	.	.	.
TRINITY_DN219725_c0_g1	TRINITY_DN219725_c0_g1_i1	UBE4A_PONAB^UBE4A_PONAB^Q:228-1,H:713-788^86.84%ID^E:2e-40^RecName: Full=Ubiquitin conjugation factor E4 A {ECO:0000305};^Eukaryota; Metazoa; Chordata; Craniata; Vertebrata; Euteleostomi; Mammalia; Eutheria; Euarchontoglires; Primates; Haplorrhini; Catarrhini; Hominidae; Pongo	.	.	.	.	.	.	.	COG5113^Ubiquitin conjugation factor E4	KEGG:pon:100189732`KO:K10596	GO:0005737^cellular_component^cytoplasm`GO:0000151^cellular_component^ubiquitin ligase complex`GO:0034450^molecular_function^ubiquitin-ubiquitin ligase activity`GO:0006511^biological_process^ubiquitin-dependent protein catabolic process	.
TRINITY_DN219747_c0_g1	TRINITY_DN219747_c0_g1_i1	.	.	.	.	.	.	.	.	.	.	.	.
TRINITY_DN219757_c0_g1	TRINITY_DN219757_c0_g1_i1	.	.	.	.	.	.	.	.	.	.	.	.
TRINITY_DN219776_c0_g1	TRINITY_DN219776_c0_g1_i1	.	.	.	.	.	.	.	.	.	.	.	.
TRINITY_DN219740_c0_g1	TRINITY_DN219740_c0_g1_i1	PPBD_BACSU^PPBD_BACSU^Q:310-8,H:89-195^37.04%ID^E:9e-14^RecName: Full=Alkaline phosphatase D;^Bacteria; Firmicutes; Bacilli; Bacillales; Bacillaceae; Bacillus	.	TRINITY_DN219740_c0_g1_i1.p1	2-319[-]	PPBD_BACSU^PPBD_BACSU^Q:4-104,H:89-195^37.037%ID^E:1.99e-14^RecName: Full=Alkaline phosphatase D;^Bacteria; Firmicutes; Bacilli; Bacillales; Bacillaceae; Bacillus	PF16655.5^PhoD_N^PhoD-like phosphatase, N-terminal domain^8-73^E:4e-16	.	.	COG3540^alkaline phosphatase	KEGG:bsu:BSU02620`KO:K01113	GO:0003993^molecular_function^acid phosphatase activity`GO:0004035^molecular_function^alkaline phosphatase activity`GO:0046872^molecular_function^metal ion binding	.
TRINITY_DN219784_c0_g1	TRINITY_DN219784_c0_g1_i1	.	.	.	.	.	.	.	.	.	.	.	.
TRINITY_DN219736_c0_g1	TRINITY_DN219736_c0_g1_i1	.	.	.	.	.	.	.	.	.	.	.	.
TRINITY_DN219732_c0_g1	TRINITY_DN219732_c0_g1_i1	CBPZ_HUMAN^CBPZ_HUMAN^Q:255-16,H:223-302^76.25%ID^E:5e-40^RecName: Full=Carboxypeptidase Z;^Eukaryota; Metazoa; Chordata; Craniata; Vertebrata; Euteleostomi; Mammalia; Eutheria; Euarchontoglires; Primates; Haplorrhini; Catarrhini; Hominidae; Homo	.	.	.	.	.	.	.	ENOG410XX0H^carboxy-peptidase	KEGG:hsa:8532`KO:K13022	GO:0005615^cellular_component^extracellular space`GO:0004181^molecular_function^metallocarboxypeptidase activity`GO:0008270^molecular_function^zinc ion binding`GO:0006518^biological_process^peptide metabolic process`GO:0016485^biological_process^protein processing`GO:0006508^biological_process^proteolysis`GO:0016055^biological_process^Wnt signaling pathway	.
TRINITY_DN219781_c0_g1	TRINITY_DN219781_c0_g1_i1	.	.	.	.	.	.	.	.	.	.	.	.
TRINITY_DN219798_c0_g1	TRINITY_DN219798_c0_g1_i1	.	.	.	.	.	.	.	.	.	.	.	.
TRINITY_DN219787_c0_g1	TRINITY_DN219787_c0_g1_i1	CU19_LOCMI^CU19_LOCMI^Q:1198-998,H:52-118^64.18%ID^E:9e-21^RecName: Full=Cuticle protein 19;^Eukaryota; Metazoa; Ecdysozoa; Arthropoda; Hexapoda; Insecta; Pterygota; Neoptera; Polyneoptera; Orthoptera; Caelifera; Acrididea; Acridomorpha; Acridoidea; Acrididae; Oedipodinae; Locusta	.	TRINITY_DN219787_c0_g1_i1.p1	980-2557[-]	CU19_LOCMI^CU19_LOCMI^Q:454-520,H:52-118^64.179%ID^E:9.15e-23^RecName: Full=Cuticle protein 19;^Eukaryota; Metazoa; Ecdysozoa; Arthropoda; Hexapoda; Insecta; Pterygota; Neoptera; Polyneoptera; Orthoptera; Caelifera; Acrididea; Acridomorpha; Acridoidea; Acrididae; Oedipodinae; Locusta	PF00379.23^Chitin_bind_4^Insect cuticle protein^461-513^E:9.6e-14	sigP:1^16^0.458^YES	.	.	.	GO:0042302^molecular_function^structural constituent of cuticle	GO:0042302^molecular_function^structural constituent of cuticle
TRINITY_DN219763_c0_g1	TRINITY_DN219763_c0_g1_i1	.	.	.	.	.	.	.	.	.	.	.	.
TRINITY_DN219800_c0_g1	TRINITY_DN219800_c0_g1_i1	.	.	TRINITY_DN219800_c0_g1_i1.p1	107-496[+]	.	.	.	.	.	.	.	.
TRINITY_DN219762_c0_g1	TRINITY_DN219762_c0_g1_i1	.	.	.	.	.	.	.	.	.	.	.	.
TRINITY_DN219791_c0_g1	TRINITY_DN219791_c0_g1_i1	TLL_AGGAC^TLL_AGGAC^Q:398-6,H:2-129^32.82%ID^E:9e-12^RecName: Full=dTDP-6-deoxy-L-talose 4-dehydrogenase (NAD(+));^Bacteria; Proteobacteria; Gammaproteobacteria; Pasteurellales; Pasteurellaceae; Aggregatibacter	.	TRINITY_DN219791_c0_g1_i1.p2	3-410[-]	TLL_AGGAC^TLL_AGGAC^Q:5-135,H:2-129^32.824%ID^E:4.41e-17^RecName: Full=dTDP-6-deoxy-L-talose 4-dehydrogenase (NAD(+));^Bacteria; Proteobacteria; Gammaproteobacteria; Pasteurellales; Pasteurellaceae; Aggregatibacter	PF01370.21^Epimerase^NAD dependent epimerase/dehydratase family^6-133^E:7.2e-14`PF05368.13^NmrA^NmrA-like family^6-108^E:3.7e-08`PF01073.19^3Beta_HSD^3-beta hydroxysteroid dehydrogenase/isomerase family^7-78^E:9e-06`PF07993.12^NAD_binding_4^Male sterility protein^8-38^E:3.2e-05`PF13460.6^NAD_binding_10^NAD(P)H-binding^10-74^E:8.5e-13	.	.	.	KEGG:ag:BAA28138`KO:K19180	GO:0050662^molecular_function^coenzyme binding`GO:0016491^molecular_function^oxidoreductase activity`GO:0009243^biological_process^O antigen biosynthetic process	GO:0003824^molecular_function^catalytic activity`GO:0050662^molecular_function^coenzyme binding`GO:0003854^molecular_function^3-beta-hydroxy-delta5-steroid dehydrogenase activity`GO:0016616^molecular_function^oxidoreductase activity, acting on the CH-OH group of donors, NAD or NADP as acceptor`GO:0006694^biological_process^steroid biosynthetic process`GO:0055114^biological_process^oxidation-reduc…
TRINITY_DN219729_c0_g1	TRINITY_DN219729_c0_g1_i1	RLUC_SALTY^RLUC_SALTY^Q:450-4,H:68-219^53.29%ID^E:2e-34^RecName: Full=Ribosomal large subunit pseudouridine synthase C;^Bacteria; Proteobacteria; Gammaproteobacteria; Enterobacterales; Enterobacteriaceae; Salmonella	.	TRINITY_DN219729_c0_g1_i1.p3	1-450[-]	RLUC_PASMU^RLUC_PASMU^Q:1-149,H:74-225^56.209%ID^E:5.8e-48^RecName: Full=Ribosomal large subunit pseudouridine synthase C;^Bacteria; Proteobacteria; Gammaproteobacteria; Pasteurellales; Pasteurellaceae; Pasteurella	PF00849.22^PseudoU_synth_2^RNA pseudouridylate synthase^31-130^E:8.2e-21	.	.	COG0564^pseudouridine synthase activity	KEGG:pmu:PM0992`KO:K06179	GO:0003723^molecular_function^RNA binding`GO:0120159^molecular_function^rRNA pseudouridine synthase activity`GO:0001522^biological_process^pseudouridine synthesis`GO:0006364^biological_process^rRNA processing	GO:0003723^molecular_function^RNA binding`GO:0009982^molecular_function^pseudouridine synthase activity`GO:0001522^biological_process^pseudouridine synthesis`GO:0009451^biological_process^RNA modification
TRINITY_DN219715_c0_g1	TRINITY_DN219715_c0_g1_i1	.	.	.	.	.	.	.	.	.	.	.	.
TRINITY_DN219749_c0_g1	TRINITY_DN219749_c0_g1_i1	.	.	.	.	.	.	.	.	.	.	.	.
TRINITY_DN219701_c0_g1	TRINITY_DN219701_c0_g1_i1	SMD2_MOUSE^SMD2_MOUSE^Q:577-224,H:1-118^97.46%ID^E:3e-56^RecName: Full=Small nuclear ribonucleoprotein Sm D2;^Eukaryota; Metazoa; Chordata; Craniata; Vertebrata; Euteleostomi; Mammalia; Eutheria; Euarchontoglires; Glires; Rodentia; Myomorpha; Muroidea; Muridae; Murinae; Mus; Mus	.	TRINITY_DN219701_c0_g1_i1.p1	221-577[-]	SMD2_MOUSE^SMD2_MOUSE^Q:1-118,H:1-118^97.458%ID^E:1.51e-80^RecName: Full=Small nuclear ribonucleoprotein Sm D2;^Eukaryota; Metazoa; Chordata; Craniata; Vertebrata; Euteleostomi; Mammalia; Eutheria; Euarchontoglires; Glires; Rodentia; Myomorpha; Muroidea; Muridae; Murinae; Mus; Mus	PF01423.22^LSM^LSM domain^37-109^E:7.6e-19	.	.	COG1958^small nuclear ribonucleoprotein	KEGG:mmu:107686`KO:K11096	GO:0071013^cellular_component^catalytic step 2 spliceosome`GO:0005829^cellular_component^cytosol`GO:0034709^cellular_component^methylosome`GO:0005634^cellular_component^nucleus`GO:0034715^cellular_component^pICln-Sm protein complex`GO:0034719^cellular_component^SMN-Sm protein complex`GO:0005685^cellular_component^U1 snRNP`GO:0005689^cellular_component^U12-type spliceosomal complex`GO:0005686^cell…	.
TRINITY_DN219769_c0_g1	TRINITY_DN219769_c0_g1_i1	.	.	.	.	.	.	.	.	.	.	.	.
TRINITY_DN219721_c0_g1	TRINITY_DN219721_c0_g1_i1	.	.	TRINITY_DN219721_c0_g1_i1.p1	1-504[+]	.	.	.	.	.	.	.	.
TRINITY_DN219770_c0_g1	TRINITY_DN219770_c0_g1_i1	.	.	TRINITY_DN219770_c0_g1_i1.p1	258-830[-]	.	PF16077.5^Spaetzle^Spaetzle^95-187^E:5.4e-08	sigP:1^19^0.813^YES	.	.	.	.	.
TRINITY_DN219795_c0_g1	TRINITY_DN219795_c0_g1_i1	.	.	.	.	.	.	.	.	.	.	.	.
TRINITY_DN219752_c0_g1	TRINITY_DN219752_c0_g1_i1	.	.	.	.	.	.	.	.	.	.	.	.
TRINITY_DN219703_c0_g1	TRINITY_DN219703_c0_g1_i1	ACNA_PSEAE^ACNA_PSEAE^Q:125-238,H:167-204^47.37%ID^E:1e-05^RecName: Full=Aconitate hydratase A {ECO:0000250|UniProtKB:Q8ZP52};^Bacteria; Proteobacteria; Gammaproteobacteria; Pseudomonadales; Pseudomonadaceae; Pseudomonas`ACNA_PSEAE^ACNA_PSEAE^Q:220-267,H:199-214^56.25%ID^E:1e-05^RecName: Full=Aconitate hydratase A {ECO:0000250|UniProtKB:Q8ZP52};^Bacteria; Proteobacteria; Gammaproteobacteria; Pseu…	.	.	.	.	.	.	.	COG1048^aconitate hydratase	KEGG:pae:PA1562`KO:K01681	GO:0005737^cellular_component^cytoplasm`GO:0005829^cellular_component^cytosol`GO:0047456^molecular_function^2-methylisocitrate dehydratase activity`GO:0051539^molecular_function^4 iron, 4 sulfur cluster binding`GO:0003994^molecular_function^aconitate hydratase activity`GO:0005506^molecular_function^iron ion binding`GO:0003730^molecular_function^mRNA 3'-UTR binding`GO:0003729^molecular_function^mR…	.
TRINITY_DN219785_c0_g1	TRINITY_DN219785_c0_g1_i1	GLCNE_HUMAN^GLCNE_HUMAN^Q:199-507,H:8-110^85.44%ID^E:6e-55^RecName: Full=Bifunctional UDP-N-acetylglucosamine 2-epimerase/N-acetylmannosamine kinase;^Eukaryota; Metazoa; Chordata; Craniata; Vertebrata; Euteleostomi; Mammalia; Eutheria; Euarchontoglires; Primates; Haplorrhini; Catarrhini; Hominidae; Homo	.	TRINITY_DN219785_c0_g1_i1.p1	1-507[+]	GLCNE_HUMAN^GLCNE_HUMAN^Q:67-169,H:8-110^85.437%ID^E:5.27e-56^RecName: Full=Bifunctional UDP-N-acetylglucosamine 2-epimerase/N-acetylmannosamine kinase;^Eukaryota; Metazoa; Chordata; Craniata; Vertebrata; Euteleostomi; Mammalia; Eutheria; Euarchontoglires; Primates; Haplorrhini; Catarrhini; Hominidae; Homo	.	.	.	COG0381^UDP-N-acetylglucosamine 2-epimerase`COG1940^ROK family	KEGG:hsa:10020`KO:K12409	GO:0005737^cellular_component^cytoplasm`GO:0005829^cellular_component^cytosol`GO:0005524^molecular_function^ATP binding`GO:0004553^molecular_function^hydrolase activity, hydrolyzing O-glycosyl compounds`GO:0046872^molecular_function^metal ion binding`GO:0009384^molecular_function^N-acylmannosamine kinase activity`GO:0008761^molecular_function^UDP-N-acetylglucosamine 2-epimerase activity`GO:000715…	.
TRINITY_DN219727_c0_g1	TRINITY_DN219727_c0_g1_i1	H2AV_STRPU^H2AV_STRPU^Q:361-65,H:9-107^44.44%ID^E:1e-22^RecName: Full=Histone H2A.V;^Eukaryota; Metazoa; Echinodermata; Eleutherozoa; Echinozoa; Echinoidea; Euechinoidea; Echinacea; Echinoida; Strongylocentrotidae; Strongylocentrotus	.	TRINITY_DN219727_c0_g1_i1.p1	2-370[-]	H2AV_STRPU^H2AV_STRPU^Q:4-102,H:9-107^44.444%ID^E:7.13e-24^RecName: Full=Histone H2A.V;^Eukaryota; Metazoa; Echinodermata; Eleutherozoa; Echinozoa; Echinoidea; Euechinoidea; Echinacea; Echinoida; Strongylocentrotidae; Strongylocentrotus	PF00125.24^Histone^Core histone H2A/H2B/H3/H4^7-84^E:1.4e-06	.	.	COG5262^histone h2a	.	GO:0000790^cellular_component^nuclear chromatin`GO:0000786^cellular_component^nucleosome`GO:0003677^molecular_function^DNA binding`GO:0046982^molecular_function^protein heterodimerization activity`GO:0006325^biological_process^chromatin organization	GO:0003677^molecular_function^DNA binding`GO:0000786^cellular_component^nucleosome
TRINITY_DN219765_c0_g1	TRINITY_DN219765_c0_g1_i1	GCDH_HUMAN^GCDH_HUMAN^Q:224-3,H:1-72^40%ID^E:3e-07^RecName: Full=Glutaryl-CoA dehydrogenase, mitochondrial;^Eukaryota; Metazoa; Chordata; Craniata; Vertebrata; Euteleostomi; Mammalia; Eutheria; Euarchontoglires; Primates; Haplorrhini; Catarrhini; Hominidae; Homo	.	.	.	.	.	.	.	COG1960^acyl-CoA dehydrogenase	KEGG:hsa:2639`KO:K00252	GO:0005759^cellular_component^mitochondrial matrix`GO:0005739^cellular_component^mitochondrion`GO:0000062^molecular_function^fatty-acyl-CoA binding`GO:0050660^molecular_function^flavin adenine dinucleotide binding`GO:0004361^molecular_function^glutaryl-CoA dehydrogenase activity`GO:0033539^biological_process^fatty acid beta-oxidation using acyl-CoA dehydrogenase`GO:0046949^biological_process^fatt…	.
TRINITY_DN219793_c0_g1	TRINITY_DN219793_c0_g1_i1	TOP1_PSEAE^TOP1_PSEAE^Q:6-335,H:347-456^83.64%ID^E:4e-59^RecName: Full=DNA topoisomerase 1 {ECO:0000255|HAMAP-Rule:MF_00952};^Bacteria; Proteobacteria; Gammaproteobacteria; Pseudomonadales; Pseudomonadaceae; Pseudomonas	.	TRINITY_DN219793_c0_g1_i1.p2	3-335[+]	TOP1_PSEAE^TOP1_PSEAE^Q:2-111,H:347-456^83.636%ID^E:1.02e-59^RecName: Full=DNA topoisomerase 1 {ECO:0000255|HAMAP-Rule:MF_00952};^Bacteria; Proteobacteria; Gammaproteobacteria; Pseudomonadales; Pseudomonadaceae; Pseudomonas	PF01131.20^Topoisom_bac^DNA topoisomerase^3-102^E:1.3e-20	.	.	COG0550^Releases the supercoiling and torsional tension of DNA, which is introduced during the DNA replication and transcription, by transiently cleaving and rejoining one strand of the DNA duplex. Introduces a single-strand break via transesterification at a target site in duplex DNA. The scissile phosphodiester is attacked by the catalytic tyrosine of the enzyme, resulting in the formation of a…	KEGG:pae:PA3011`KO:K03168	GO:0005694^cellular_component^chromosome`GO:0003677^molecular_function^DNA binding`GO:0003917^molecular_function^DNA topoisomerase type I activity`GO:0046872^molecular_function^metal ion binding`GO:0006265^biological_process^DNA topological change	GO:0003677^molecular_function^DNA binding`GO:0003916^molecular_function^DNA topoisomerase activity`GO:0006265^biological_process^DNA topological change
TRINITY_DN219702_c0_g1	TRINITY_DN219702_c0_g1_i1	.	.	.	.	.	.	.	.	.	.	.	.
TRINITY_DN219734_c0_g1	TRINITY_DN219734_c0_g1_i1	.	.	TRINITY_DN219734_c0_g1_i1.p1	1-858[-]	.	.	.	.	.	.	.	.
TRINITY_DN219764_c0_g1	TRINITY_DN219764_c0_g1_i1	.	.	.	.	.	.	.	.	.	.	.	.
TRINITY_DN219778_c0_g1	TRINITY_DN219778_c0_g1_i1	.	.	.	.	.	.	.	.	.	.	.	.
TRINITY_DN219713_c0_g1	TRINITY_DN219713_c0_g1_i1	.	.	.	.	.	.	.	.	.	.	.	.
TRINITY_DN219775_c0_g1	TRINITY_DN219775_c0_g1_i1	.	.	.	.	.	.	.	.	.	.	.	.
TRINITY_DN219743_c0_g1	TRINITY_DN219743_c0_g1_i1	.	.	.	.	.	.	.	.	.	.	.	.
TRINITY_DN219777_c0_g1	TRINITY_DN219777_c0_g1_i1	.	.	.	.	.	.	.	.	.	.	.	.
TRINITY_DN219704_c0_g1	TRINITY_DN219704_c0_g1_i1	.	.	.	.	.	.	.	.	.	.	.	.
TRINITY_DN219783_c0_g1	TRINITY_DN219783_c0_g1_i1	.	.	.	.	.	.	.	.	.	.	.	.
TRINITY_DN219761_c0_g1	TRINITY_DN219761_c0_g1_i1	.	.	.	.	.	.	.	.	.	.	.	.
TRINITY_DN219711_c0_g1	TRINITY_DN219711_c0_g1_i1	NUOA_LEPCP^NUOA_LEPCP^Q:218-48,H:63-119^87.72%ID^E:2e-25^RecName: Full=NADH-quinone oxidoreductase subunit A {ECO:0000255|HAMAP-Rule:MF_01394};^Bacteria; Proteobacteria; Betaproteobacteria; Burkholderiales; Leptothrix	.	.	.	.	.	.	.	COG0838^NDH-1 shuttles electrons from NADH, via FMN and iron- sulfur (Fe-S) centers, to quinones in the respiratory chain	KEGG:lch:Lcho_1501`KO:K00330	GO:0016021^cellular_component^integral component of membrane`GO:0005886^cellular_component^plasma membrane`GO:0008137^molecular_function^NADH dehydrogenase (ubiquinone) activity`GO:0048038^molecular_function^quinone binding	.
TRINITY_DN219768_c0_g1	TRINITY_DN219768_c0_g1_i1	.	.	.	.	.	.	.	.	.	.	.	.
TRINITY_DN219719_c0_g1	TRINITY_DN219719_c0_g1_i1	MDR1_LEIEN^MDR1_LEIEN^Q:46-207,H:519-572^57.41%ID^E:2e-10^RecName: Full=Multidrug resistance protein 1;^Eukaryota; Euglenozoa; Kinetoplastida; Trypanosomatidae; Leishmaniinae; Leishmania	.	.	.	.	.	.	.	.	.	GO:0016021^cellular_component^integral component of membrane`GO:0005524^molecular_function^ATP binding`GO:0042626^molecular_function^ATPase activity, coupled to transmembrane movement of substances`GO:0046677^biological_process^response to antibiotic	.
TRINITY_DN219726_c0_g1	TRINITY_DN219726_c0_g1_i1	.	.	.	.	.	.	.	.	.	.	.	.
TRINITY_DN219794_c0_g1	TRINITY_DN219794_c0_g1_i1	.	.	.	.	.	.	.	.	.	.	.	.
TRINITY_DN219717_c0_g1	TRINITY_DN219717_c0_g1_i1	WDR91_DANRE^WDR91_DANRE^Q:382-2,H:27-153^77.95%ID^E:2e-66^RecName: Full=WD repeat-containing protein 91 {ECO:0000250|UniProtKB:A4D1P6};^Eukaryota; Metazoa; Chordata; Craniata; Vertebrata; Euteleostomi; Actinopterygii; Neopterygii; Teleostei; Ostariophysi; Cypriniformes; Cyprinidae; Danio	.	TRINITY_DN219717_c0_g1_i1.p1	2-382[-]	WDR91_DANRE^WDR91_DANRE^Q:1-127,H:27-153^77.953%ID^E:1.12e-67^RecName: Full=WD repeat-containing protein 91 {ECO:0000250|UniProtKB:A4D1P6};^Eukaryota; Metazoa; Chordata; Craniata; Vertebrata; Euteleostomi; Actinopterygii; Neopterygii; Teleostei; Ostariophysi; Cypriniformes; Cyprinidae; Danio	.	.	.	ENOG410XQIX^WD repeat domain 91	KEGG:dre:402898	GO:0005829^cellular_component^cytosol`GO:0031901^cellular_component^early endosome membrane`GO:0031313^cellular_component^extrinsic component of endosome membrane`GO:0031902^cellular_component^late endosome membrane`GO:0035014^molecular_function^phosphatidylinositol 3-kinase regulator activity`GO:0045022^biological_process^early endosome to late endosome transport`GO:0043551^biological_process^re…	.
TRINITY_DN219754_c0_g1	TRINITY_DN219754_c0_g1_i1	.	.	.	.	.	.	.	.	.	.	.	.
TRINITY_DN219741_c0_g1	TRINITY_DN219741_c0_g1_i1	.	.	.	.	.	.	.	.	.	.	.	.
TRINITY_DN219738_c0_g1	TRINITY_DN219738_c0_g1_i1	PELO_PONAB^PELO_PONAB^Q:403-2,H:1-134^100%ID^E:2e-94^RecName: Full=Protein pelota homolog;^Eukaryota; Metazoa; Chordata; Craniata; Vertebrata; Euteleostomi; Mammalia; Eutheria; Euarchontoglires; Primates; Haplorrhini; Catarrhini; Hominidae; Pongo	.	TRINITY_DN219738_c0_g1_i1.p2	2-403[-]	PELO_PONAB^PELO_PONAB^Q:1-134,H:1-134^100%ID^E:3.03e-96^RecName: Full=Protein pelota homolog;^Eukaryota; Metazoa; Chordata; Craniata; Vertebrata; Euteleostomi; Mammalia; Eutheria; Euarchontoglires; Primates; Haplorrhini; Catarrhini; Hominidae; Pongo	PF03463.15^eRF1_1^eRF1 domain 1^1-129^E:1.3e-54	.	.	COG1537^May function in recognizing stalled ribosomes, interact with stem-loop structures in stalled mRNA molecules, and effect endonucleolytic cleavage of the mRNA. May play a role in the release non-functional ribosomes and degradation of damaged mRNAs. Has endoribonuclease activity (By similarity)	KEGG:pon:100172199`KO:K06965	GO:0005737^cellular_component^cytoplasm`GO:0005634^cellular_component^nucleus`GO:0004519^molecular_function^endonuclease activity`GO:0046872^molecular_function^metal ion binding`GO:0007049^biological_process^cell cycle`GO:0051301^biological_process^cell division`GO:0070966^biological_process^nuclear-transcribed mRNA catabolic process, no-go decay`GO:0070481^biological_process^nuclear-transcribed …	.
TRINITY_DN219797_c0_g1	TRINITY_DN219797_c0_g1_i1	.	.	.	.	.	.	.	.	.	.	.	.
TRINITY_DN219720_c0_g1	TRINITY_DN219720_c0_g1_i1	.	.	.	.	.	.	.	.	.	.	.	.
TRINITY_DN219742_c0_g1	TRINITY_DN219742_c0_g1_i1	.	.	.	.	.	.	.	.	.	.	.	.
TRINITY_DN219774_c0_g1	TRINITY_DN219774_c0_g1_i1	SGMB_DICDI^SGMB_DICDI^Q:493-918,H:77-213^30.77%ID^E:0.0003^RecName: Full=Sphingomyelin phosphodiesterase B;^Eukaryota; Amoebozoa; Mycetozoa; Dictyostelids; Dictyosteliales; Dictyosteliaceae; Dictyostelium	.	.	.	.	.	.	.	ENOG410YYPB^Sphingomyelin phosphodiesterase	KEGG:ddi:DDB_G0293210`KO:K12350	GO:0005615^cellular_component^extracellular space`GO:0016798^molecular_function^hydrolase activity, acting on glycosyl bonds`GO:0046872^molecular_function^metal ion binding`GO:0008081^molecular_function^phosphoric diester hydrolase activity`GO:0004767^molecular_function^sphingomyelin phosphodiesterase activity`GO:0046513^biological_process^ceramide biosynthetic process`GO:0006685^biological_proce…	.
TRINITY_DN219774_c0_g1	TRINITY_DN219774_c0_g1_i2	SGMB_DICDI^SGMB_DICDI^Q:413-838,H:77-213^30.77%ID^E:0.0002^RecName: Full=Sphingomyelin phosphodiesterase B;^Eukaryota; Amoebozoa; Mycetozoa; Dictyostelids; Dictyosteliales; Dictyosteliaceae; Dictyostelium	.	TRINITY_DN219774_c0_g1_i2.p1	191-997[+]	SGMB_DICDI^SGMB_DICDI^Q:61-216,H:63-213^30.573%ID^E:7.41e-10^RecName: Full=Sphingomyelin phosphodiesterase B;^Eukaryota; Amoebozoa; Mycetozoa; Dictyostelids; Dictyosteliales; Dictyosteliaceae; Dictyostelium	.	sigP:1^16^0.723^YES	.	ENOG410YYPB^Sphingomyelin phosphodiesterase	KEGG:ddi:DDB_G0293210`KO:K12350	GO:0005615^cellular_component^extracellular space`GO:0016798^molecular_function^hydrolase activity, acting on glycosyl bonds`GO:0046872^molecular_function^metal ion binding`GO:0008081^molecular_function^phosphoric diester hydrolase activity`GO:0004767^molecular_function^sphingomyelin phosphodiesterase activity`GO:0046513^biological_process^ceramide biosynthetic process`GO:0006685^biological_proce…	.
TRINITY_DN219774_c1_g1	TRINITY_DN219774_c1_g1_i1	.	.	.	.	.	.	.	.	.	.	.	.
TRINITY_DN219714_c0_g1	TRINITY_DN219714_c0_g1_i1	.	.	.	.	.	.	.	.	.	.	.	.
TRINITY_DN219780_c0_g1	TRINITY_DN219780_c0_g1_i1	.	.	.	.	.	.	.	.	.	.	.	.
TRINITY_DN219759_c0_g1	TRINITY_DN219759_c0_g1_i1	.	.	.	.	.	.	.	.	.	.	.	.
TRINITY_DN219744_c0_g1	TRINITY_DN219744_c0_g1_i1	TNG6_HUMAN^TNG6_HUMAN^Q:231-121,H:1058-1094^72.97%ID^E:8e-10^RecName: Full=Transport and Golgi organization protein 6 homolog;^Eukaryota; Metazoa; Chordata; Craniata; Vertebrata; Euteleostomi; Mammalia; Eutheria; Euarchontoglires; Primates; Haplorrhini; Catarrhini; Hominidae; Homo	.	.	.	.	.	.	.	ENOG410XS2I^transmembrane and coiled-coil domains 7	KEGG:hsa:79613	GO:0016021^cellular_component^integral component of membrane	.
TRINITY_DN219771_c0_g1	TRINITY_DN219771_c0_g1_i1	.	.	.	.	.	.	.	.	.	.	.	.
TRINITY_DN219733_c0_g1	TRINITY_DN219733_c0_g1_i1	FUMC_XYLFT^FUMC_XYLFT^Q:235-762,H:3-175^68.18%ID^E:2e-70^RecName: Full=Fumarate hydratase class II {ECO:0000255|HAMAP-Rule:MF_00743};^Bacteria; Proteobacteria; Gammaproteobacteria; Xanthomonadales; Xanthomonadaceae; Xylella	.	TRINITY_DN219733_c0_g1_i1.p2	235-765[+]	FUMC_XYLFT^FUMC_XYLFT^Q:1-176,H:3-175^68.182%ID^E:7.47e-82^RecName: Full=Fumarate hydratase class II {ECO:0000255|HAMAP-Rule:MF_00743};^Bacteria; Proteobacteria; Gammaproteobacteria; Xanthomonadales; Xanthomonadaceae; Xylella	PF00206.20^Lyase_1^Lyase^17-176^E:3.7e-38	.	.	.	KEGG:xft:PD_0763`KO:K01679	GO:0045239^cellular_component^tricarboxylic acid cycle enzyme complex`GO:0004333^molecular_function^fumarate hydratase activity`GO:0006106^biological_process^fumarate metabolic process`GO:0006099^biological_process^tricarboxylic acid cycle	.
TRINITY_DN219767_c0_g1	TRINITY_DN219767_c0_g1_i1	.	.	.	.	.	.	.	.	.	.	.	.
TRINITY_DN219730_c0_g1	TRINITY_DN219730_c0_g1_i1	.	.	.	.	.	.	.	.	.	.	.	.
TRINITY_DN219758_c0_g1	TRINITY_DN219758_c0_g1_i1	.	.	.	.	.	.	.	.	.	.	.	.
TRINITY_DN219716_c0_g1	TRINITY_DN219716_c0_g1_i1	.	.	.	.	.	.	.	.	.	.	.	.
TRINITY_DN246051_c0_g1	TRINITY_DN246051_c0_g1_i1	.	.	.	.	.	.	.	.	.	.	.	.
TRINITY_DN246087_c0_g1	TRINITY_DN246087_c0_g1_i1	CB068_DANRE^CB068_DANRE^Q:3-215,H:94-164^73.24%ID^E:4e-30^RecName: Full=UPF0561 protein C2orf68 homolog;^Eukaryota; Metazoa; Chordata; Craniata; Vertebrata; Euteleostomi; Actinopterygii; Neopterygii; Teleostei; Ostariophysi; Cypriniformes; Cyprinidae; Danio	.	.	.	.	.	.	.	ENOG4111P0A^Chromosome 2 open reading frame 68	KEGG:dre:100001127	.	.
TRINITY_DN246100_c0_g1	TRINITY_DN246100_c0_g1_i1	.	.	.	.	.	.	.	.	.	.	.	.
TRINITY_DN246004_c0_g1	TRINITY_DN246004_c0_g1_i1	.	.	TRINITY_DN246004_c0_g1_i1.p1	1-330[+]	.	.	.	.	.	.	.	.
TRINITY_DN246072_c0_g1	TRINITY_DN246072_c0_g1_i1	.	.	.	.	.	.	.	.	.	.	.	.
TRINITY_DN246070_c0_g1	TRINITY_DN246070_c0_g1_i1	.	.	.	.	.	.	.	.	.	.	.	.
TRINITY_DN246036_c0_g1	TRINITY_DN246036_c0_g1_i1	.	.	.	.	.	.	.	.	.	.	.	.
TRINITY_DN246014_c0_g1	TRINITY_DN246014_c0_g1_i1	.	.	.	.	.	.	.	.	.	.	.	.
TRINITY_DN246061_c0_g1	TRINITY_DN246061_c0_g1_i1	.	.	.	.	.	.	.	.	.	.	.	.
TRINITY_DN246071_c0_g1	TRINITY_DN246071_c0_g1_i1	ATD2B_HUMAN^ATD2B_HUMAN^Q:2-223,H:958-1031^82.43%ID^E:7e-34^RecName: Full=ATPase family AAA domain-containing protein 2B;^Eukaryota; Metazoa; Chordata; Craniata; Vertebrata; Euteleostomi; Mammalia; Eutheria; Euarchontoglires; Primates; Haplorrhini; Catarrhini; Hominidae; Homo	.	.	.	.	.	.	.	COG0464^Aaa atpase	KEGG:hsa:54454`KO:K22531	GO:0005654^cellular_component^nucleoplasm`GO:0005634^cellular_component^nucleus`GO:0005524^molecular_function^ATP binding`GO:0016887^molecular_function^ATPase activity`GO:0003682^molecular_function^chromatin binding`GO:0042393^molecular_function^histone binding`GO:0070577^molecular_function^lysine-acetylated histone binding`GO:0031936^biological_process^negative regulation of chromatin silencing`…	.
TRINITY_DN246047_c0_g1	TRINITY_DN246047_c0_g1_i1	RPC1_BPP22^RPC1_BPP22^Q:220-101,H:20-59^45%ID^E:0.0006^RecName: Full=Transcriptional activator protein C1;^Viruses; dsDNA viruses, no RNA stage; Caudovirales; Podoviridae; P22virus	.	.	.	.	.	.	.	.	KEGG:vg:1262826	GO:0043565^molecular_function^sequence-specific DNA binding`GO:0006355^biological_process^regulation of transcription, DNA-templated	.
TRINITY_DN246025_c0_g1	TRINITY_DN246025_c0_g1_i1	.	.	.	.	.	.	.	.	.	.	.	.
TRINITY_DN246035_c0_g1	TRINITY_DN246035_c0_g1_i1	.	.	.	.	.	.	.	.	.	.	.	.
TRINITY_DN246034_c0_g1	TRINITY_DN246034_c0_g1_i1	.	.	.	.	.	.	.	.	.	.	.	.
TRINITY_DN246009_c0_g1	TRINITY_DN246009_c0_g1_i1	.	.	.	.	.	.	.	.	.	.	.	.
TRINITY_DN246020_c0_g1	TRINITY_DN246020_c0_g1_i1	.	.	.	.	.	.	.	.	.	.	.	.
TRINITY_DN246032_c0_g1	TRINITY_DN246032_c0_g1_i1	PRP1_MANSE^PRP1_MANSE^Q:315-386,H:614-637^95.83%ID^E:7e-09^RecName: Full=Phenoloxidase subunit 1;^Eukaryota; Metazoa; Ecdysozoa; Arthropoda; Hexapoda; Insecta; Pterygota; Neoptera; Holometabola; Lepidoptera; Glossata; Ditrysia; Bombycoidea; Sphingidae; Sphinginae; Sphingini; Manduca	.	.	.	.	.	.	.	.	.	GO:0005576^cellular_component^extracellular region`GO:0031404^molecular_function^chloride ion binding`GO:0005507^molecular_function^copper ion binding`GO:0004503^molecular_function^monophenol monooxygenase activity`GO:0006952^biological_process^defense response`GO:0006583^biological_process^melanin biosynthetic process from tyrosine`GO:0035008^biological_process^positive regulation of melanizatio…	.
TRINITY_DN246008_c0_g1	TRINITY_DN246008_c0_g1_i1	FUND1_TETNG^FUND1_TETNG^Q:2-304,H:42-142^90.1%ID^E:2e-38^RecName: Full=FUN14 domain-containing protein 1;^Eukaryota; Metazoa; Chordata; Craniata; Vertebrata; Euteleostomi; Actinopterygii; Neopterygii; Teleostei; Neoteleostei; Acanthomorphata; Eupercaria; Tetraodontiformes; Tetradontoidea; Tetraodontidae; Tetraodon	.	TRINITY_DN246008_c0_g1_i1.p1	2-355[+]	FUND1_CHICK^FUND1_CHICK^Q:1-117,H:40-156^83.761%ID^E:7.31e-70^RecName: Full=FUN14 domain-containing protein 1;^Eukaryota; Metazoa; Chordata; Craniata; Vertebrata; Euteleostomi; Archelosauria; Archosauria; Dinosauria; Saurischia; Theropoda; Coelurosauria; Aves; Neognathae; Galloanserae; Galliformes; Phasianidae; Phasianinae; Gallus	PF04930.15^FUN14^FUN14 family^16-115^E:1.1e-28	.	.	ENOG41122V1^fun14 domain containing	KEGG:gga:418558`KO:K17986	GO:0031307^cellular_component^integral component of mitochondrial outer membrane`GO:0000422^biological_process^autophagy of mitochondrion`GO:0001666^biological_process^response to hypoxia	.
TRINITY_DN246033_c0_g1	TRINITY_DN246033_c0_g1_i1	.	.	.	.	.	.	.	.	.	.	.	.
TRINITY_DN246085_c0_g1	TRINITY_DN246085_c0_g1_i1	.	.	.	.	.	.	.	.	.	.	.	.
TRINITY_DN246052_c0_g1	TRINITY_DN246052_c0_g1_i1	.	.	.	.	.	.	.	.	.	.	.	.
TRINITY_DN246097_c0_g1	TRINITY_DN246097_c0_g1_i1	RNF38_MOUSE^RNF38_MOUSE^Q:3-236,H:422-500^37.97%ID^E:9e-15^RecName: Full=E3 ubiquitin-protein ligase RNF38;^Eukaryota; Metazoa; Chordata; Craniata; Vertebrata; Euteleostomi; Mammalia; Eutheria; Euarchontoglires; Glires; Rodentia; Myomorpha; Muroidea; Muridae; Murinae; Mus; Mus	.	.	.	.	.	.	.	ENOG41121N2^zinc ion binding	KEGG:mmu:73469`KO:K19041	GO:0005654^cellular_component^nucleoplasm`GO:0005634^cellular_component^nucleus`GO:0036126^cellular_component^sperm flagellum`GO:0046872^molecular_function^metal ion binding`GO:0004842^molecular_function^ubiquitin-protein transferase activity`GO:0008584^biological_process^male gonad development`GO:0016567^biological_process^protein ubiquitination	.
TRINITY_DN246021_c0_g1	TRINITY_DN246021_c0_g1_i1	.	.	.	.	.	.	.	.	.	.	.	.
TRINITY_DN246081_c0_g1	TRINITY_DN246081_c0_g1_i1	.	.	.	.	.	.	.	.	.	.	.	.
TRINITY_DN246049_c0_g1	TRINITY_DN246049_c0_g1_i1	.	.	.	.	.	.	.	.	.	.	.	.
TRINITY_DN246002_c0_g1	TRINITY_DN246002_c0_g1_i1	.	.	.	.	.	.	.	.	.	.	.	.
TRINITY_DN246011_c0_g1	TRINITY_DN246011_c0_g1_i1	.	.	.	.	.	.	.	.	.	.	.	.
TRINITY_DN246053_c0_g1	TRINITY_DN246053_c0_g1_i1	KAD6_RABIT^KAD6_RABIT^Q:239-3,H:90-168^70.89%ID^E:3e-35^RecName: Full=Adenylate kinase isoenzyme 6 {ECO:0000255|HAMAP-Rule:MF_03173};^Eukaryota; Metazoa; Chordata; Craniata; Vertebrata; Euteleostomi; Mammalia; Eutheria; Euarchontoglires; Glires; Lagomorpha; Leporidae; Oryctolagus	.	.	.	.	.	.	.	COG1936^adenylate kinase activity	KEGG:ocu:103349645`KO:K18532	GO:0015030^cellular_component^Cajal body`GO:0005654^cellular_component^nucleoplasm`GO:0004017^molecular_function^adenylate kinase activity`GO:0005524^molecular_function^ATP binding`GO:0016887^molecular_function^ATPase activity	.
TRINITY_DN246015_c0_g1	TRINITY_DN246015_c0_g1_i1	PYRD_PSEFS^PYRD_PSEFS^Q:134-316,H:1-61^98.36%ID^E:1e-33^RecName: Full=Dihydroorotate dehydrogenase (quinone) {ECO:0000255|HAMAP-Rule:MF_00225};^Bacteria; Proteobacteria; Gammaproteobacteria; Pseudomonadales; Pseudomonadaceae; Pseudomonas	.	.	.	.	.	.	.	COG0167^Catalyzes the conversion of dihydroorotate to orotate	KEGG:pfs:PFLU_4603`KO:K00254	GO:0005737^cellular_component^cytoplasm`GO:0005886^cellular_component^plasma membrane`GO:0004152^molecular_function^dihydroorotate dehydrogenase activity`GO:0006207^biological_process^'de novo' pyrimidine nucleobase biosynthetic process`GO:0044205^biological_process^'de novo' UMP biosynthetic process	.
TRINITY_DN246088_c0_g1	TRINITY_DN246088_c0_g1_i1	.	.	.	.	.	.	.	.	.	.	.	.
TRINITY_DN246030_c0_g1	TRINITY_DN246030_c0_g1_i1	MASP1_HUMAN^MASP1_HUMAN^Q:219-4,H:248-319^43.06%ID^E:2e-15^RecName: Full=Mannan-binding lectin serine protease 1;^Eukaryota; Metazoa; Chordata; Craniata; Vertebrata; Euteleostomi; Mammalia; Eutheria; Euarchontoglires; Primates; Haplorrhini; Catarrhini; Hominidae; Homo	.	.	.	.	.	.	.	.	KEGG:hsa:5648`KO:K03992	GO:0005829^cellular_component^cytosol`GO:0005576^cellular_component^extracellular region`GO:0005615^cellular_component^extracellular space`GO:0005654^cellular_component^nucleoplasm`GO:0005509^molecular_function^calcium ion binding`GO:0048306^molecular_function^calcium-dependent protein binding`GO:0008233^molecular_function^peptidase activity`GO:0042803^molecular_function^protein homodimerization …	.
TRINITY_DN246099_c0_g1	TRINITY_DN246099_c0_g1_i1	.	.	.	.	.	.	.	.	.	.	.	.
TRINITY_DN246031_c0_g1	TRINITY_DN246031_c0_g1_i1	.	.	.	.	.	.	.	.	.	.	.	.
TRINITY_DN246045_c0_g1	TRINITY_DN246045_c0_g1_i1	.	.	.	.	.	.	.	.	.	.	.	.
TRINITY_DN246028_c0_g1	TRINITY_DN246028_c0_g1_i1	.	.	.	.	.	.	.	.	.	.	.	.
TRINITY_DN246079_c0_g1	TRINITY_DN246079_c0_g1_i1	.	.	.	.	.	.	.	.	.	.	.	.
TRINITY_DN246066_c0_g1	TRINITY_DN246066_c0_g1_i1	A2MGH_YERPE^A2MGH_YERPE^Q:254-3,H:89-183^36.84%ID^E:3e-13^RecName: Full=Alpha-2-macroglobulin homolog {ECO:0000305};^Bacteria; Proteobacteria; Gammaproteobacteria; Enterobacterales; Yersiniaceae; Yersinia	.	.	.	.	.	.	.	COG2373^alpha-2-macroglobulin domain protein	KEGG:ype:YPO2573`KEGG:ypk:y1143`KEGG:ypm:YP_1141`KO:K06894	GO:0004866^molecular_function^endopeptidase inhibitor activity	.
TRINITY_DN246001_c0_g1	TRINITY_DN246001_c0_g1_i1	.	.	.	.	.	.	.	.	.	.	.	.
TRINITY_DN246073_c0_g1	TRINITY_DN246073_c0_g1_i1	.	.	.	.	.	.	.	.	.	.	.	.
TRINITY_DN246086_c0_g1	TRINITY_DN246086_c0_g1_i1	.	.	.	.	.	.	.	.	.	.	.	.
TRINITY_DN246006_c0_g1	TRINITY_DN246006_c0_g1_i1	.	.	.	.	.	.	.	.	.	.	.	.
TRINITY_DN246091_c0_g1	TRINITY_DN246091_c0_g1_i1	.	.	.	.	.	.	.	.	.	.	.	.
TRINITY_DN246065_c0_g1	TRINITY_DN246065_c0_g1_i1	.	.	.	.	.	.	.	.	.	.	.	.
TRINITY_DN246040_c0_g1	TRINITY_DN246040_c0_g1_i1	.	.	.	.	.	.	.	.	.	.	.	.
TRINITY_DN246005_c0_g1	TRINITY_DN246005_c0_g1_i1	.	.	.	.	.	.	.	.	.	.	.	.
TRINITY_DN246041_c0_g1	TRINITY_DN246041_c0_g1_i1	.	.	.	.	.	.	.	.	.	.	.	.
TRINITY_DN246060_c0_g1	TRINITY_DN246060_c0_g1_i1	.	.	TRINITY_DN246060_c0_g1_i1.p2	2-388[+]	.	.	.	.	.	.	.	.
TRINITY_DN246095_c0_g1	TRINITY_DN246095_c0_g1_i1	.	.	.	.	.	.	.	.	.	.	.	.
TRINITY_DN246018_c0_g1	TRINITY_DN246018_c0_g1_i1	.	.	.	.	.	.	.	.	.	.	.	.
TRINITY_DN246090_c0_g1	TRINITY_DN246090_c0_g1_i1	.	.	.	.	.	.	.	.	.	.	.	.
TRINITY_DN246055_c0_g1	TRINITY_DN246055_c0_g1_i1	.	.	.	.	.	.	.	.	.	.	.	.
TRINITY_DN246067_c0_g1	TRINITY_DN246067_c0_g1_i1	.	.	.	.	.	.	.	.	.	.	.	.
TRINITY_DN246022_c0_g1	TRINITY_DN246022_c0_g1_i1	.	.	.	.	.	.	.	.	.	.	.	.
TRINITY_DN246043_c0_g1	TRINITY_DN246043_c0_g1_i1	.	.	.	.	.	.	.	.	.	.	.	.
TRINITY_DN246029_c0_g1	TRINITY_DN246029_c0_g1_i1	.	.	.	.	.	.	.	.	.	.	.	.
TRINITY_DN246048_c0_g1	TRINITY_DN246048_c0_g1_i1	.	.	.	.	.	.	.	.	.	.	.	.
TRINITY_DN246082_c0_g1	TRINITY_DN246082_c0_g1_i1	.	.	.	.	.	.	.	.	.	.	.	.
TRINITY_DN246050_c0_g1	TRINITY_DN246050_c0_g1_i1	PATL1_DANRE^PATL1_DANRE^Q:1-225,H:691-765^88%ID^E:1e-21^RecName: Full=Protein PAT1 homolog 1;^Eukaryota; Metazoa; Chordata; Craniata; Vertebrata; Euteleostomi; Actinopterygii; Neopterygii; Teleostei; Ostariophysi; Cypriniformes; Cyprinidae; Danio	.	.	.	.	.	.	.	ENOG4110Q9I^protein associated with topoisomerase II homolog 1 (yeast)	KEGG:dre:100009659`KO:K12617	GO:0016607^cellular_component^nuclear speck`GO:0000932^cellular_component^P-body`GO:0016605^cellular_component^PML body`GO:0003723^molecular_function^RNA binding`GO:0033962^biological_process^cytoplasmic mRNA processing body assembly`GO:0000290^biological_process^deadenylation-dependent decapping of nuclear-transcribed mRNA	.
TRINITY_DN246094_c0_g1	TRINITY_DN246094_c0_g1_i1	.	.	.	.	.	.	.	.	.	.	.	.
TRINITY_DN246084_c0_g1	TRINITY_DN246084_c0_g1_i1	.	.	.	.	.	.	.	.	.	.	.	.
TRINITY_DN246063_c0_g1	TRINITY_DN246063_c0_g1_i1	.	.	.	.	.	.	.	.	.	.	.	.
TRINITY_DN246023_c0_g1	TRINITY_DN246023_c0_g1_i1	.	.	.	.	.	.	.	.	.	.	.	.
TRINITY_DN246003_c0_g1	TRINITY_DN246003_c0_g1_i1	.	.	.	.	.	.	.	.	.	.	.	.
TRINITY_DN246077_c0_g1	TRINITY_DN246077_c0_g1_i1	.	.	.	.	.	.	.	.	.	.	.	.
TRINITY_DN246027_c0_g1	TRINITY_DN246027_c0_g1_i1	.	.	.	.	.	.	.	.	.	.	.	.
TRINITY_DN246068_c0_g1	TRINITY_DN246068_c0_g1_i1	.	.	.	.	.	.	.	.	.	.	.	.
TRINITY_DN246056_c0_g1	TRINITY_DN246056_c0_g1_i1	.	.	.	.	.	.	.	.	.	.	.	.
TRINITY_DN246093_c0_g1	TRINITY_DN246093_c0_g1_i1	.	.	.	.	.	.	.	.	.	.	.	.
TRINITY_DN246057_c0_g1	TRINITY_DN246057_c0_g1_i1	.	.	.	.	.	.	.	.	.	.	.	.
TRINITY_DN246017_c0_g1	TRINITY_DN246017_c0_g1_i1	.	.	.	.	.	.	.	.	.	.	.	.
TRINITY_DN246016_c0_g1	TRINITY_DN246016_c0_g1_i1	.	.	.	.	.	.	.	.	.	.	.	.
TRINITY_DN246069_c0_g1	TRINITY_DN246069_c0_g1_i1	.	.	.	.	.	.	.	.	.	.	.	.
TRINITY_DN246013_c0_g1	TRINITY_DN246013_c0_g1_i1	.	.	.	.	.	.	.	.	.	.	.	.
TRINITY_DN246059_c0_g1	TRINITY_DN246059_c0_g1_i1	.	.	.	.	.	.	.	.	.	.	.	.
TRINITY_DN246083_c0_g1	TRINITY_DN246083_c0_g1_i1	.	.	.	.	.	.	.	.	.	.	.	.
TRINITY_DN246026_c0_g1	TRINITY_DN246026_c0_g1_i1	.	.	.	.	.	.	.	.	.	.	.	.
TRINITY_DN246038_c0_g1	TRINITY_DN246038_c0_g1_i1	.	.	.	.	.	.	.	.	.	.	.	.
TRINITY_DN246010_c0_g1	TRINITY_DN246010_c0_g1_i1	.	.	.	.	.	.	.	.	.	.	.	.
TRINITY_DN246044_c0_g1	TRINITY_DN246044_c0_g1_i1	.	.	.	.	.	.	.	.	.	.	.	.
TRINITY_DN246012_c0_g1	TRINITY_DN246012_c0_g1_i1	.	.	.	.	.	.	.	.	.	.	.	.
TRINITY_DN246074_c0_g1	TRINITY_DN246074_c0_g1_i1	.	.	.	.	.	.	.	.	.	.	.	.
TRINITY_DN226975_c0_g1	TRINITY_DN226975_c0_g1_i1	.	.	.	.	.	.	.	.	.	.	.	.
TRINITY_DN226963_c0_g1	TRINITY_DN226963_c0_g1_i1	.	.	.	.	.	.	.	.	.	.	.	.
TRINITY_DN226984_c0_g1	TRINITY_DN226984_c0_g1_i1	.	.	.	.	.	.	.	.	.	.	.	.
TRINITY_DN226936_c0_g1	TRINITY_DN226936_c0_g1_i1	.	.	.	.	.	.	.	.	.	.	.	.
TRINITY_DN226986_c0_g1	TRINITY_DN226986_c0_g1_i1	.	.	.	.	.	.	.	.	.	.	.	.
TRINITY_DN226954_c0_g1	TRINITY_DN226954_c0_g1_i1	PI42B_RAT^PI42B_RAT^Q:386-84,H:316-416^86.14%ID^E:3e-35^RecName: Full=Phosphatidylinositol 5-phosphate 4-kinase type-2 beta;^Eukaryota; Metazoa; Chordata; Craniata; Vertebrata; Euteleostomi; Mammalia; Eutheria; Euarchontoglires; Glires; Rodentia; Myomorpha; Muroidea; Muridae; Murinae; Rattus	.	TRINITY_DN226954_c0_g1_i1.p1	81-443[-]	PI42B_HUMAN^PI42B_HUMAN^Q:12-120,H:309-416^82.569%ID^E:3.18e-48^RecName: Full=Phosphatidylinositol 5-phosphate 4-kinase type-2 beta;^Eukaryota; Metazoa; Chordata; Craniata; Vertebrata; Euteleostomi; Mammalia; Eutheria; Euarchontoglires; Primates; Haplorrhini; Catarrhini; Hominidae; Homo	PF01504.18^PIP5K^Phosphatidylinositol-4-phosphate 5-Kinase^54-118^E:4.1e-18	.	.	COG5253^phosphatidylinositol-4-phosphate 5-kinase	KEGG:hsa:8396`KO:K00920	GO:0005776^cellular_component^autophagosome`GO:0005829^cellular_component^cytosol`GO:0005789^cellular_component^endoplasmic reticulum membrane`GO:0005654^cellular_component^nucleoplasm`GO:0005886^cellular_component^plasma membrane`GO:0052811^molecular_function^1-phosphatidylinositol-3-phosphate 4-kinase activity`GO:0016308^molecular_function^1-phosphatidylinositol-4-phosphate 5-kinase activity`GO…	GO:0016307^molecular_function^phosphatidylinositol phosphate kinase activity`GO:0046488^biological_process^phosphatidylinositol metabolic process
TRINITY_DN226996_c0_g1	TRINITY_DN226996_c0_g1_i1	.	.	.	.	.	.	.	.	.	.	.	.
TRINITY_DN226968_c0_g1	TRINITY_DN226968_c0_g1_i1	.	.	.	.	.	.	.	.	.	.	.	.
TRINITY_DN226999_c0_g1	TRINITY_DN226999_c0_g1_i1	.	.	.	.	.	.	.	.	.	.	.	.
TRINITY_DN226982_c0_g1	TRINITY_DN226982_c0_g1_i1	.	.	.	.	.	.	.	.	.	.	.	.
TRINITY_DN226960_c0_g1	TRINITY_DN226960_c0_g1_i1	.	.	.	.	.	.	.	.	.	.	.	.
TRINITY_DN226988_c0_g1	TRINITY_DN226988_c0_g1_i1	.	.	.	.	.	.	.	.	.	.	.	.
TRINITY_DN226995_c0_g1	TRINITY_DN226995_c0_g1_i1	FBX46_RAT^FBX46_RAT^Q:77-3,H:445-469^96%ID^E:5e-09^RecName: Full=F-box only protein 46;^Eukaryota; Metazoa; Chordata; Craniata; Vertebrata; Euteleostomi; Mammalia; Eutheria; Euarchontoglires; Glires; Rodentia; Myomorpha; Muroidea; Muridae; Murinae; Rattus	.	TRINITY_DN226995_c0_g1_i1.p1	3-383[-]	FBX46_RAT^FBX46_RAT^Q:1-127,H:385-469^40.157%ID^E:2.56e-14^RecName: Full=F-box only protein 46;^Eukaryota; Metazoa; Chordata; Craniata; Vertebrata; Euteleostomi; Mammalia; Eutheria; Euarchontoglires; Glires; Rodentia; Myomorpha; Muroidea; Muridae; Murinae; Rattus	.	.	.	ENOG410ZZJ3^NA	KEGG:rno:292686`KO:K10320	.	.
TRINITY_DN226980_c0_g1	TRINITY_DN226980_c0_g1_i1	.	.	.	.	.	.	.	.	.	.	.	.
TRINITY_DN226926_c0_g1	TRINITY_DN226926_c0_g1_i1	.	.	.	.	.	.	.	.	.	.	.	.
TRINITY_DN226915_c0_g1	TRINITY_DN226915_c0_g1_i1	.	.	.	.	.	.	.	.	.	.	.	.
TRINITY_DN226991_c0_g1	TRINITY_DN226991_c0_g1_i1	.	.	.	.	.	.	.	.	.	.	.	.
TRINITY_DN226930_c0_g1	TRINITY_DN226930_c0_g1_i1	.	.	.	.	.	.	.	.	.	.	.	.
TRINITY_DN226959_c0_g1	TRINITY_DN226959_c0_g1_i1	.	.	.	.	.	.	.	.	.	.	.	.
TRINITY_DN226902_c0_g1	TRINITY_DN226902_c0_g1_i1	.	.	.	.	.	.	.	.	.	.	.	.
TRINITY_DN226949_c0_g1	TRINITY_DN226949_c0_g1_i1	DING_SALPA^DING_SALPA^Q:24-233,H:438-509^38.89%ID^E:1e-07^RecName: Full=ATP-dependent DNA helicase DinG {ECO:0000255|HAMAP-Rule:MF_02205};^Bacteria; Proteobacteria; Gammaproteobacteria; Enterobacterales; Enterobacteriaceae; Salmonella	.	.	.	.	.	.	.	.	KEGG:spt:SPA1932`KO:K03722	GO:0051539^molecular_function^4 iron, 4 sulfur cluster binding`GO:0005524^molecular_function^ATP binding`GO:0004003^molecular_function^ATP-dependent DNA helicase activity`GO:0003677^molecular_function^DNA binding`GO:0046872^molecular_function^metal ion binding`GO:0006139^biological_process^nucleobase-containing compound metabolic process	.
TRINITY_DN226928_c0_g1	TRINITY_DN226928_c0_g1_i1	.	.	.	.	.	.	.	.	.	.	.	.
TRINITY_DN226964_c0_g1	TRINITY_DN226964_c0_g1_i1	.	.	.	.	.	.	.	.	.	.	.	.
TRINITY_DN226907_c0_g1	TRINITY_DN226907_c0_g1_i1	.	.	.	.	.	.	.	.	.	.	.	.
TRINITY_DN226921_c0_g1	TRINITY_DN226921_c0_g1_i1	TIMP4_MOUSE^TIMP4_MOUSE^Q:111-4,H:28-63^66.67%ID^E:1e-07^RecName: Full=Metalloproteinase inhibitor 4;^Eukaryota; Metazoa; Chordata; Craniata; Vertebrata; Euteleostomi; Mammalia; Eutheria; Euarchontoglires; Glires; Rodentia; Myomorpha; Muroidea; Muridae; Murinae; Mus; Mus	.	.	.	.	.	.	.	ENOG41103NU^TIMP metallopeptidase inhibitor	KEGG:mmu:110595`KO:K22584	GO:0031012^cellular_component^extracellular matrix`GO:0005615^cellular_component^extracellular space`GO:0030017^cellular_component^sarcomere`GO:0008191^molecular_function^metalloendopeptidase inhibitor activity`GO:0002020^molecular_function^protease binding`GO:0008270^molecular_function^zinc ion binding`GO:0007417^biological_process^central nervous system development`GO:0010951^biological_process…	.
TRINITY_DN226942_c0_g1	TRINITY_DN226942_c0_g1_i1	RHBG_DANRE^RHBG_DANRE^Q:213-46,H:322-377^41.07%ID^E:2e-10^RecName: Full=Ammonium transporter Rh type B;^Eukaryota; Metazoa; Chordata; Craniata; Vertebrata; Euteleostomi; Actinopterygii; Neopterygii; Teleostei; Ostariophysi; Cypriniformes; Cyprinidae; Danio	.	.	.	.	.	.	.	ENOG410XTF8^Ammonium transporter Rh type	KEGG:dre:337596`KO:K06580	GO:0016323^cellular_component^basolateral plasma membrane`GO:0030659^cellular_component^cytoplasmic vesicle membrane`GO:0005887^cellular_component^integral component of plasma membrane`GO:0008519^molecular_function^ammonium transmembrane transporter activity`GO:0097272^biological_process^ammonia homeostasis`GO:0072488^biological_process^ammonium transmembrane transport`GO:0015696^biological_proce…	.
TRINITY_DN226969_c0_g1	TRINITY_DN226969_c0_g1_i1	ATG4C_HUMAN^ATG4C_HUMAN^Q:3-179,H:400-458^45.9%ID^E:2e-07^RecName: Full=Cysteine protease ATG4C;^Eukaryota; Metazoa; Chordata; Craniata; Vertebrata; Euteleostomi; Mammalia; Eutheria; Euarchontoglires; Primates; Haplorrhini; Catarrhini; Hominidae; Homo	.	.	.	.	.	.	.	ENOG410XPQ0^Cysteine peptidase	KEGG:hsa:84938`KO:K08342	GO:0005737^cellular_component^cytoplasm`GO:0005829^cellular_component^cytosol`GO:0005576^cellular_component^extracellular region`GO:0004197^molecular_function^cysteine-type endopeptidase activity`GO:0008233^molecular_function^peptidase activity`GO:0000045^biological_process^autophagosome assembly`GO:0006914^biological_process^autophagy`GO:0006612^biological_process^protein targeting to membrane`G…	.
TRINITY_DN226952_c0_g1	TRINITY_DN226952_c0_g1_i1	.	.	.	.	.	.	.	.	.	.	.	.
TRINITY_DN226947_c0_g1	TRINITY_DN226947_c0_g1_i1	PASK_HUMAN^PASK_HUMAN^Q:6-1193,H:900-1297^39.36%ID^E:6e-86^RecName: Full=PAS domain-containing serine/threonine-protein kinase;^Eukaryota; Metazoa; Chordata; Craniata; Vertebrata; Euteleostomi; Mammalia; Eutheria; Euarchontoglires; Primates; Haplorrhini; Catarrhini; Hominidae; Homo	.	TRINITY_DN226947_c0_g1_i1.p1	3-1364[+]	PASK_HUMAN^PASK_HUMAN^Q:2-397,H:900-1297^39.614%ID^E:1.68e-90^RecName: Full=PAS domain-containing serine/threonine-protein kinase;^Eukaryota; Metazoa; Chordata; Craniata; Vertebrata; Euteleostomi; Mammalia; Eutheria; Euarchontoglires; Primates; Haplorrhini; Catarrhini; Hominidae; Homo	PF00069.25^Pkinase^Protein kinase domain^99-350^E:3e-60`PF07714.17^Pkinase_Tyr^Protein tyrosine kinase^101-345^E:7.8e-25`PF06293.14^Kdo^Lipopolysaccharide kinase (Kdo/WaaP) family^178-247^E:8.2e-05`PF14531.6^Kinase-like^Kinase-like^213-333^E:7e-06	.	.	COG0515^Serine Threonine protein kinase	KEGG:hsa:23178`KO:K08801	GO:0005737^cellular_component^cytoplasm`GO:0005829^cellular_component^cytosol`GO:0005634^cellular_component^nucleus`GO:0005524^molecular_function^ATP binding`GO:0035091^molecular_function^phosphatidylinositol binding`GO:0004674^molecular_function^protein serine/threonine kinase activity`GO:0097009^biological_process^energy homeostasis`GO:0035556^biological_process^intracellular signal transductio…	GO:0004672^molecular_function^protein kinase activity`GO:0005524^molecular_function^ATP binding`GO:0006468^biological_process^protein phosphorylation
TRINITY_DN226985_c0_g1	TRINITY_DN226985_c0_g1_i1	CYSA_RALSO^CYSA_RALSO^Q:204-88,H:318-356^48.72%ID^E:9e-06^RecName: Full=Sulfate/thiosulfate import ATP-binding protein CysA {ECO:0000255|HAMAP-Rule:MF_01701};^Bacteria; Proteobacteria; Betaproteobacteria; Burkholderiales; Burkholderiaceae; Ralstonia	.	.	.	.	.	.	.	COG1118^(ABC) transporter	KEGG:rso:RSc1347`KO:K02045	GO:0043190^cellular_component^ATP-binding cassette (ABC) transporter complex`GO:0005524^molecular_function^ATP binding`GO:0015419^molecular_function^ATPase-coupled sulfate transmembrane transporter activity`GO:0102025^molecular_function^ATPase-coupled thiosulfate transmembrane transporter activity	.
TRINITY_DN226929_c0_g1	TRINITY_DN226929_c0_g1_i1	NICT_PSEPK^NICT_PSEPK^Q:9-212,H:139-205^57.35%ID^E:9e-20^RecName: Full=Putative metabolite transport protein NicT;^Bacteria; Proteobacteria; Gammaproteobacteria; Pseudomonadales; Pseudomonadaceae; Pseudomonas	.	.	.	.	.	.	.	ENOG410XNQ6^Major Facilitator superfamily	KEGG:ppu:PP_3940	GO:0016021^cellular_component^integral component of membrane`GO:0019439^biological_process^aromatic compound catabolic process`GO:0055085^biological_process^transmembrane transport	.
TRINITY_DN226967_c0_g1	TRINITY_DN226967_c0_g1_i1	RAPA_YERE8^RAPA_YERE8^Q:1-387,H:187-318^36.09%ID^E:1e-17^RecName: Full=RNA polymerase-associated protein RapA {ECO:0000255|HAMAP-Rule:MF_01821};^Bacteria; Proteobacteria; Gammaproteobacteria; Enterobacterales; Yersiniaceae; Yersinia	.	TRINITY_DN226967_c0_g1_i1.p1	1-393[+]	RAPA_YERE8^RAPA_YERE8^Q:1-129,H:187-318^36.09%ID^E:2.05e-18^RecName: Full=RNA polymerase-associated protein RapA {ECO:0000255|HAMAP-Rule:MF_01821};^Bacteria; Proteobacteria; Gammaproteobacteria; Enterobacterales; Yersiniaceae; Yersinia	PF04851.15^ResIII^Type III restriction enzyme, res subunit^5-127^E:3.1e-08`PF00176.23^SNF2_N^SNF2 family N-terminal domain^13-131^E:2.7e-17`PF09848.9^DUF2075^Uncharacterized conserved protein (DUF2075)^42-116^E:7.8e-05	.	.	COG0553^helicase	KEGG:yen:YE0636`KO:K03580	GO:0005524^molecular_function^ATP binding`GO:0003677^molecular_function^DNA binding`GO:0004386^molecular_function^helicase activity`GO:0006355^biological_process^regulation of transcription, DNA-templated	GO:0003677^molecular_function^DNA binding`GO:0005524^molecular_function^ATP binding`GO:0016787^molecular_function^hydrolase activity
TRINITY_DN226961_c0_g1	TRINITY_DN226961_c0_g1_i1	.	.	.	.	.	.	.	.	.	.	.	.
TRINITY_DN226938_c0_g1	TRINITY_DN226938_c0_g1_i1	.	.	.	.	.	.	.	.	.	.	.	.
TRINITY_DN226914_c0_g1	TRINITY_DN226914_c0_g1_i1	.	.	.	.	.	.	.	.	.	.	.	.
TRINITY_DN227000_c0_g1	TRINITY_DN227000_c0_g1_i1	PAPS1_CAVPO^PAPS1_CAVPO^Q:1-270,H:337-426^93.33%ID^E:3e-55^RecName: Full=Bifunctional 3'-phosphoadenosine 5'-phosphosulfate synthase 1;^Eukaryota; Metazoa; Chordata; Craniata; Vertebrata; Euteleostomi; Mammalia; Eutheria; Euarchontoglires; Glires; Rodentia; Hystricomorpha; Caviidae; Cavia	.	.	.	.	.	.	.	.	.	GO:0004020^molecular_function^adenylylsulfate kinase activity`GO:0005524^molecular_function^ATP binding`GO:0016779^molecular_function^nucleotidyltransferase activity`GO:0004781^molecular_function^sulfate adenylyltransferase (ATP) activity`GO:0050428^biological_process^3'-phosphoadenosine 5'-phosphosulfate biosynthetic process`GO:0000103^biological_process^sulfate assimilation	.
TRINITY_DN226953_c0_g1	TRINITY_DN226953_c0_g1_i1	Y1098_STRMK^Y1098_STRMK^Q:291-1,H:57-153^98.97%ID^E:1e-63^RecName: Full=UPF0301 protein Smlt1098 {ECO:0000255|HAMAP-Rule:MF_00758};^Bacteria; Proteobacteria; Gammaproteobacteria; Xanthomonadales; Xanthomonadaceae; Stenotrophomonas; Stenotrophomonas maltophilia group	.	.	.	.	.	.	.	COG1678^UPF0301 protein	KEGG:sml:Smlt1098`KO:K07735	.	.
TRINITY_DN226998_c0_g1	TRINITY_DN226998_c0_g1_i1	.	.	.	.	.	.	.	.	.	.	.	.
TRINITY_DN226925_c0_g1	TRINITY_DN226925_c0_g1_i1	.	.	.	.	.	.	.	.	.	.	.	.
TRINITY_DN226977_c0_g1	TRINITY_DN226977_c0_g1_i1	.	.	.	.	.	.	.	.	.	.	.	.
TRINITY_DN226941_c0_g1	TRINITY_DN226941_c0_g1_i1	.	.	.	.	.	.	.	.	.	.	.	.
TRINITY_DN226905_c0_g1	TRINITY_DN226905_c0_g1_i1	.	.	TRINITY_DN226905_c0_g1_i1.p2	173-514[+]	.	.	.	.	.	.	.	.
TRINITY_DN226979_c0_g1	TRINITY_DN226979_c0_g1_i1	MURE_PSEPK^MURE_PSEPK^Q:289-2,H:284-379^95.83%ID^E:2e-48^RecName: Full=UDP-N-acetylmuramoyl-L-alanyl-D-glutamate--2,6-diaminopimelate ligase {ECO:0000255|HAMAP-Rule:MF_00208};^Bacteria; Proteobacteria; Gammaproteobacteria; Pseudomonadales; Pseudomonadaceae; Pseudomonas	.	TRINITY_DN226979_c0_g1_i1.p1	2-304[-]	MURE_PSEPK^MURE_PSEPK^Q:6-101,H:284-379^95.833%ID^E:1.78e-50^RecName: Full=UDP-N-acetylmuramoyl-L-alanyl-D-glutamate--2,6-diaminopimelate ligase {ECO:0000255|HAMAP-Rule:MF_00208};^Bacteria; Proteobacteria; Gammaproteobacteria; Pseudomonadales; Pseudomonadaceae; Pseudomonas	PF02875.21^Mur_ligase_C^Mur ligase family, glutamate ligase domain^60-98^E:1.6e-09	.	.	COG0769^Catalyzes the addition of meso-diaminopimelic acid to the nucleotide precursor UDP-N-acetylmuramoyl-L-alanyl-D-glutamate (UMAG) in the biosynthesis of bacterial cell-wall peptidoglycan (By similarity)	KEGG:ppu:PP_1332`KO:K01928	GO:0005737^cellular_component^cytoplasm`GO:0005524^molecular_function^ATP binding`GO:0000287^molecular_function^magnesium ion binding`GO:0008765^molecular_function^UDP-N-acetylmuramoylalanyl-D-glutamate-2,6-diaminopimelate ligase activity`GO:0007049^biological_process^cell cycle`GO:0051301^biological_process^cell division`GO:0071555^biological_process^cell wall organization`GO:0009252^biological_…	GO:0005524^molecular_function^ATP binding`GO:0016874^molecular_function^ligase activity`GO:0009058^biological_process^biosynthetic process
TRINITY_DN226974_c0_g1	TRINITY_DN226974_c0_g1_i1	.	.	.	.	.	.	.	.	.	.	.	.
TRINITY_DN226931_c0_g1	TRINITY_DN226931_c0_g1_i1	.	.	TRINITY_DN226931_c0_g1_i1.p1	497-820[+]	.	.	.	.	.	.	.	.
TRINITY_DN226931_c0_g1	TRINITY_DN226931_c0_g1_i2	.	.	TRINITY_DN226931_c0_g1_i2.p1	497-820[+]	.	.	.	.	.	.	.	.
TRINITY_DN226920_c0_g1	TRINITY_DN226920_c0_g1_i1	.	.	.	.	.	.	.	.	.	.	.	.
TRINITY_DN226919_c0_g1	TRINITY_DN226919_c0_g1_i1	.	.	.	.	.	.	.	.	.	.	.	.
TRINITY_DN226904_c0_g1	TRINITY_DN226904_c0_g1_i1	.	.	TRINITY_DN226904_c0_g1_i1.p1	2-346[+]	.	PF07690.16^MFS_1^Major Facilitator Superfamily^9-115^E:1.7e-11	.	.	.	.	.	GO:0055085^biological_process^transmembrane transport`GO:0016021^cellular_component^integral component of membrane
TRINITY_DN226918_c0_g1	TRINITY_DN226918_c0_g1_i1	.	.	.	.	.	.	.	.	.	.	.	.
TRINITY_DN226993_c0_g1	TRINITY_DN226993_c0_g1_i1	VPS41_MOUSE^VPS41_MOUSE^Q:2-367,H:215-336^78.69%ID^E:4e-63^RecName: Full=Vacuolar protein sorting-associated protein 41 homolog;^Eukaryota; Metazoa; Chordata; Craniata; Vertebrata; Euteleostomi; Mammalia; Eutheria; Euarchontoglires; Glires; Rodentia; Myomorpha; Muroidea; Muridae; Murinae; Mus; Mus	.	TRINITY_DN226993_c0_g1_i1.p1	2-367[+]	VPS41_MOUSE^VPS41_MOUSE^Q:1-122,H:215-336^78.689%ID^E:5.98e-64^RecName: Full=Vacuolar protein sorting-associated protein 41 homolog;^Eukaryota; Metazoa; Chordata; Craniata; Vertebrata; Euteleostomi; Mammalia; Eutheria; Euarchontoglires; Glires; Rodentia; Myomorpha; Muroidea; Muridae; Murinae; Mus; Mus	.	.	.	ENOG410XQBC^vacuolar protein sorting 41 homolog (S. cerevisiae)	KEGG:mmu:218035`KO:K20184	GO:0030123^cellular_component^AP-3 adaptor complex`GO:0071439^cellular_component^clathrin complex`GO:0030136^cellular_component^clathrin-coated vesicle`GO:0005829^cellular_component^cytosol`GO:0005769^cellular_component^early endosome`GO:0010008^cellular_component^endosome membrane`GO:0005794^cellular_component^Golgi apparatus`GO:0005798^cellular_component^Golgi-associated vesicle`GO:0030897^cell…	.
TRINITY_DN226913_c0_g1	TRINITY_DN226913_c0_g1_i1	.	.	.	.	.	.	.	.	.	.	.	.
TRINITY_DN226924_c0_g1	TRINITY_DN226924_c0_g1_i1	.	.	.	.	.	.	.	.	.	.	.	.
TRINITY_DN226992_c0_g1	TRINITY_DN226992_c0_g1_i1	.	.	.	.	.	.	.	.	.	.	.	.
TRINITY_DN226923_c0_g1	TRINITY_DN226923_c0_g1_i1	.	.	.	.	.	.	.	.	.	.	.	.
TRINITY_DN226976_c0_g1	TRINITY_DN226976_c0_g1_i1	.	.	.	.	.	.	.	.	.	.	.	.
TRINITY_DN226956_c0_g1	TRINITY_DN226956_c0_g1_i1	PILS_PSEAE^PILS_PSEAE^Q:71-283,H:459-529^53.52%ID^E:1e-18^RecName: Full=Sensor protein PilS;^Bacteria; Proteobacteria; Gammaproteobacteria; Pseudomonadales; Pseudomonadaceae; Pseudomonas	.	.	.	.	.	.	.	ENOG410XSGR^Histidine kinase	KEGG:pae:PA4546`KO:K02668	GO:0016021^cellular_component^integral component of membrane`GO:0005886^cellular_component^plasma membrane`GO:0005524^molecular_function^ATP binding`GO:0000155^molecular_function^phosphorelay sensor kinase activity`GO:0060491^biological_process^regulation of cell projection assembly	.
TRINITY_DN226957_c0_g1	TRINITY_DN226957_c0_g1_i1	.	.	.	.	.	.	.	.	.	.	.	.
TRINITY_DN226903_c0_g1	TRINITY_DN226903_c0_g1_i1	.	.	.	.	.	.	.	.	.	.	.	.
TRINITY_DN226906_c0_g1	TRINITY_DN226906_c0_g1_i1	.	.	.	.	.	.	.	.	.	.	.	.
TRINITY_DN226932_c0_g1	TRINITY_DN226932_c0_g1_i1	.	.	.	.	.	.	.	.	.	.	.	.
TRINITY_DN226934_c0_g1	TRINITY_DN226934_c0_g1_i1	.	.	TRINITY_DN226934_c0_g1_i1.p1	2-559[+]	.	.	.	.	.	.	.	.
TRINITY_DN226933_c0_g1	TRINITY_DN226933_c0_g1_i1	.	.	.	.	.	.	.	.	.	.	.	.
TRINITY_DN226937_c0_g1	TRINITY_DN226937_c0_g1_i1	PEX19_RAT^PEX19_RAT^Q:193-378,H:69-130^64.52%ID^E:2e-19^RecName: Full=Peroxisomal biogenesis factor 19;^Eukaryota; Metazoa; Chordata; Craniata; Vertebrata; Euteleostomi; Mammalia; Eutheria; Euarchontoglires; Glires; Rodentia; Myomorpha; Muroidea; Muridae; Murinae; Rattus	.	TRINITY_DN226937_c0_g1_i1.p1	1-378[+]	PEX19_RAT^PEX19_RAT^Q:28-126,H:24-130^51.852%ID^E:4.34e-25^RecName: Full=Peroxisomal biogenesis factor 19;^Eukaryota; Metazoa; Chordata; Craniata; Vertebrata; Euteleostomi; Mammalia; Eutheria; Euarchontoglires; Glires; Rodentia; Myomorpha; Muroidea; Muridae; Murinae; Rattus	.	.	.	ENOG4111QGU^peroxisomal biogenesis factor 19	.	GO:0031526^cellular_component^brush border membrane`GO:0005737^cellular_component^cytoplasm`GO:0005778^cellular_component^peroxisomal membrane`GO:0005777^cellular_component^peroxisome`GO:0007031^biological_process^peroxisome organization	.
TRINITY_DN226983_c0_g1	TRINITY_DN226983_c0_g1_i1	.	.	.	.	.	.	.	.	.	.	.	.
TRINITY_DN226908_c0_g1	TRINITY_DN226908_c0_g1_i1	.	.	.	.	.	.	.	.	.	.	.	.
TRINITY_DN226943_c0_g1	TRINITY_DN226943_c0_g1_i1	.	.	.	.	.	.	.	.	.	.	.	.
TRINITY_DN226945_c0_g1	TRINITY_DN226945_c0_g1_i1	.	.	.	.	.	.	.	.	.	.	.	.
TRINITY_DN226910_c0_g1	TRINITY_DN226910_c0_g1_i1	.	.	.	.	.	.	.	.	.	.	.	.
TRINITY_DN226962_c0_g1	TRINITY_DN226962_c0_g1_i1	.	.	.	.	.	.	.	.	.	.	.	.
TRINITY_DN226970_c0_g1	TRINITY_DN226970_c0_g1_i1	KAD_STRLI^KAD_STRLI^Q:45-293,H:39-124^31.03%ID^E:6e-05^RecName: Full=Adenylate kinase {ECO:0000255|HAMAP-Rule:MF_00235};^Bacteria; Actinobacteria; Streptomycetales; Streptomycetaceae; Streptomyces	.	TRINITY_DN226970_c0_g1_i1.p1	3-422[+]	KAD_CORK4^KAD_CORK4^Q:12-127,H:37-149^25.833%ID^E:1.85e-05^RecName: Full=Adenylate kinase {ECO:0000255|HAMAP-Rule:MF_00235};^Bacteria; Actinobacteria; Corynebacteriales; Corynebacteriaceae; Corynebacterium	PF00406.22^ADK^Adenylate kinase^11-120^E:4.6e-08	.	.	COG0563^Catalyzes the reversible transfer of the terminal phosphate group between ATP and AMP. Plays an important role in cellular energy homeostasis and in adenine nucleotide metabolism (By similarity)	KEGG:ckp:ckrop_1789`KO:K00939	GO:0005737^cellular_component^cytoplasm`GO:0004017^molecular_function^adenylate kinase activity`GO:0005524^molecular_function^ATP binding`GO:0044209^biological_process^AMP salvage	.
TRINITY_DN226958_c0_g1	TRINITY_DN226958_c0_g1_i1	.	.	.	.	.	.	.	.	.	.	.	.
TRINITY_DN226916_c0_g1	TRINITY_DN226916_c0_g1_i1	.	.	.	.	.	.	.	.	.	.	.	.
TRINITY_DN226944_c0_g1	TRINITY_DN226944_c0_g1_i1	.	.	.	.	.	.	.	.	.	.	.	.
TRINITY_DN226981_c0_g1	TRINITY_DN226981_c0_g1_i1	.	.	.	.	.	.	.	.	.	.	.	.
TRINITY_DN226939_c0_g1	TRINITY_DN226939_c0_g1_i1	.	.	.	.	.	.	.	.	.	.	.	.
TRINITY_DN226922_c0_g1	TRINITY_DN226922_c0_g1_i1	AT11A_MOUSE^AT11A_MOUSE^Q:221-3,H:513-585^82.19%ID^E:4e-34^RecName: Full=Probable phospholipid-transporting ATPase IH;^Eukaryota; Metazoa; Chordata; Craniata; Vertebrata; Euteleostomi; Mammalia; Eutheria; Euarchontoglires; Glires; Rodentia; Myomorpha; Muroidea; Muridae; Murinae; Mus; Mus	.	.	.	.	.	.	.	COG0474^P-type atpase	KEGG:mmu:50770`KO:K01530	GO:0005769^cellular_component^early endosome`GO:0005783^cellular_component^endoplasmic reticulum`GO:0016021^cellular_component^integral component of membrane`GO:0043231^cellular_component^intracellular membrane-bounded organelle`GO:0005886^cellular_component^plasma membrane`GO:0055037^cellular_component^recycling endosome`GO:0005802^cellular_component^trans-Golgi network`GO:0005524^molecular_func…	.
TRINITY_DN226978_c0_g1	TRINITY_DN226978_c0_g1_i1	.	.	.	.	.	.	.	.	.	.	.	.
TRINITY_DN226994_c0_g1	TRINITY_DN226994_c0_g1_i1	CORT_HELEA^CORT_HELEA^Q:83-259,H:293-351^74.58%ID^E:2e-23^RecName: Full=Protein cortex {ECO:0000250|UniProtKB:Q960N3};^Eukaryota; Metazoa; Ecdysozoa; Arthropoda; Hexapoda; Insecta; Pterygota; Neoptera; Holometabola; Lepidoptera; Glossata; Ditrysia; Papilionoidea; Nymphalidae; Heliconiinae; Heliconiini; Heliconius`CORT_HELEA^CORT_HELEA^Q:1-90,H:255-284^50%ID^E:2e-23^RecName: Full=Protein cortex {E…	.	.	.	.	.	.	.	.	.	GO:0005737^cellular_component^cytoplasm`GO:0010997^molecular_function^anaphase-promoting complex binding`GO:0097027^molecular_function^ubiquitin-protein transferase activator activity`GO:1904668^biological_process^positive regulation of ubiquitin protein ligase activity	.
TRINITY_DN226966_c0_g1	TRINITY_DN226966_c0_g1_i1	.	.	.	.	.	.	.	.	.	.	.	.
TRINITY_DN226972_c0_g1	TRINITY_DN226972_c0_g1_i1	.	.	.	.	.	.	.	.	.	.	.	.
TRINITY_DN226950_c0_g1	TRINITY_DN226950_c0_g1_i1	.	.	.	.	.	.	.	.	.	.	.	.
TRINITY_DN226987_c0_g1	TRINITY_DN226987_c0_g1_i1	.	.	.	.	.	.	.	.	.	.	.	.
TRINITY_DN226989_c0_g1	TRINITY_DN226989_c0_g1_i1	.	.	.	.	.	.	.	.	.	.	.	.
TRINITY_DN226927_c0_g1	TRINITY_DN226927_c0_g1_i1	.	.	.	.	.	.	.	.	.	.	.	.
TRINITY_DN226911_c0_g1	TRINITY_DN226911_c0_g1_i1	.	.	.	.	.	.	.	.	.	.	.	.
TRINITY_DN235761_c0_g1	TRINITY_DN235761_c0_g1_i1	BEPA_VIBCH^BEPA_VIBCH^Q:2-436,H:134-277^37.93%ID^E:9e-20^RecName: Full=Putative beta-barrel assembly-enhancing protease {ECO:0000255|HAMAP-Rule:MF_00997};^Bacteria; Proteobacteria; Gammaproteobacteria; Vibrionales; Vibrionaceae; Vibrio	.	TRINITY_DN235761_c0_g1_i1.p2	2-502[+]	BEPA_VIBCH^BEPA_VIBCH^Q:1-145,H:134-277^37.931%ID^E:1.52e-20^RecName: Full=Putative beta-barrel assembly-enhancing protease {ECO:0000255|HAMAP-Rule:MF_00997};^Bacteria; Proteobacteria; Gammaproteobacteria; Vibrionales; Vibrionaceae; Vibrio	PF01435.18^Peptidase_M48^Peptidase family M48^1-124^E:5.1e-17	.	.	COG4783^peptidase m48, ste24p	KEGG:vch:VC2164`KO:K01423	GO:0016020^cellular_component^membrane`GO:0042597^cellular_component^periplasmic space`GO:0004222^molecular_function^metalloendopeptidase activity`GO:0008270^molecular_function^zinc ion binding`GO:0061077^biological_process^chaperone-mediated protein folding	GO:0004222^molecular_function^metalloendopeptidase activity`GO:0006508^biological_process^proteolysis
TRINITY_DN235789_c0_g1	TRINITY_DN235789_c0_g1_i1	POTG_ECOLI^POTG_ECOLI^Q:2-403,H:239-375^38.69%ID^E:2e-23^RecName: Full=Putrescine transport ATP-binding protein PotG;^Bacteria; Proteobacteria; Gammaproteobacteria; Enterobacterales; Enterobacteriaceae; Escherichia	.	TRINITY_DN235789_c0_g1_i1.p2	2-409[+]	POTG_ECOLI^POTG_ECOLI^Q:1-134,H:239-375^38.686%ID^E:6.61e-24^RecName: Full=Putrescine transport ATP-binding protein PotG;^Bacteria; Proteobacteria; Gammaproteobacteria; Enterobacterales; Enterobacteriaceae; Escherichia	PF08402.10^TOBE_2^TOBE domain^55-134^E:2.4e-18	.	.	COG3842^Part of the ABC transporter complex PotABCD involved in spermidine putrescine import. Responsible for energy coupling to the transport system (By similarity)	KEGG:ecj:JW5818`KEGG:eco:b0855`KO:K11076	GO:0043190^cellular_component^ATP-binding cassette (ABC) transporter complex`GO:0005524^molecular_function^ATP binding`GO:0015417^molecular_function^polyamine-transporting ATPase activity`GO:0015847^biological_process^putrescine transport	GO:0005524^molecular_function^ATP binding`GO:0022857^molecular_function^transmembrane transporter activity`GO:0055085^biological_process^transmembrane transport`GO:0043190^cellular_component^ATP-binding cassette (ABC) transporter complex
TRINITY_DN235784_c0_g1	TRINITY_DN235784_c0_g1_i1	BVGS_BORPE^BVGS_BORPE^Q:460-2,H:685-837^61.44%ID^E:4e-52^RecName: Full=Virulence sensor protein BvgS;^Bacteria; Proteobacteria; Betaproteobacteria; Burkholderiales; Alcaligenaceae; Bordetella	.	TRINITY_DN235784_c0_g1_i1.p1	2-460[-]	BVGS_BORPE^BVGS_BORPE^Q:1-153,H:685-837^61.438%ID^E:3.38e-53^RecName: Full=Virulence sensor protein BvgS;^Bacteria; Proteobacteria; Betaproteobacteria; Burkholderiales; Alcaligenaceae; Bordetella	PF00512.25^HisKA^His Kinase A (phospho-acceptor) domain^35-101^E:5.1e-15	.	.	ENOG410XNMH^Histidine kinase	KEGG:bpe:BP1877`KO:K07679	GO:0016021^cellular_component^integral component of membrane`GO:0005886^cellular_component^plasma membrane`GO:0005524^molecular_function^ATP binding`GO:0000155^molecular_function^phosphorelay sensor kinase activity`GO:0009405^biological_process^pathogenesis`GO:0006355^biological_process^regulation of transcription, DNA-templated	GO:0000155^molecular_function^phosphorelay sensor kinase activity`GO:0007165^biological_process^signal transduction
TRINITY_DN235785_c0_g1	TRINITY_DN235785_c0_g1_i1	.	.	.	.	.	.	.	.	.	.	.	.
TRINITY_DN235757_c0_g1	TRINITY_DN235757_c0_g1_i1	MDTA_YERE8^MDTA_YERE8^Q:507-34,H:107-266^32.5%ID^E:1e-15^RecName: Full=Multidrug resistance protein MdtA {ECO:0000255|HAMAP-Rule:MF_01422};^Bacteria; Proteobacteria; Gammaproteobacteria; Enterobacterales; Yersiniaceae; Yersinia	.	TRINITY_DN235757_c0_g1_i1.p2	1-507[-]	MDTA_YERPS^MDTA_YERPS^Q:1-152,H:107-259^32.68%ID^E:5.16e-20^RecName: Full=Multidrug resistance protein MdtA {ECO:0000255|HAMAP-Rule:MF_01422};^Bacteria; Proteobacteria; Gammaproteobacteria; Enterobacterales; Yersiniaceae; Yersinia	PF13533.6^Biotin_lipoyl_2^Biotin-lipoyl like^1-31^E:2.8e-08	.	.	.	KEGG:ypo:BZ17_3818`KEGG:yps:YPTB2813`KO:K07799	GO:0005886^cellular_component^plasma membrane`GO:0005215^molecular_function^transporter activity`GO:0055085^biological_process^transmembrane transport	.
TRINITY_DN235787_c0_g1	TRINITY_DN235787_c0_g1_i1	.	.	.	.	.	.	.	.	.	.	.	.
TRINITY_DN235725_c0_g1	TRINITY_DN235725_c0_g1_i1	.	.	.	.	.	.	.	.	.	.	.	.
TRINITY_DN235780_c0_g1	TRINITY_DN235780_c0_g1_i1	.	.	.	.	.	.	.	.	.	.	.	.
TRINITY_DN235718_c0_g1	TRINITY_DN235718_c0_g1_i1	.	.	.	.	.	.	.	.	.	.	.	.
TRINITY_DN235713_c0_g1	TRINITY_DN235713_c0_g1_i1	HMMR_RHILV^HMMR_RHILV^Q:306-452,H:1-49^48.98%ID^E:6e-07^RecName: Full=HTH-type transcriptional regulator HmrR;^Bacteria; Proteobacteria; Alphaproteobacteria; Rhizobiales; Rhizobiaceae; Rhizobium/Agrobacterium group; Rhizobium	.	.	.	.	.	.	.	.	.	GO:0005737^cellular_component^cytoplasm`GO:0005507^molecular_function^copper ion binding`GO:0003677^molecular_function^DNA binding`GO:0003700^molecular_function^DNA-binding transcription factor activity`GO:0045893^biological_process^positive regulation of transcription, DNA-templated	.
TRINITY_DN235772_c0_g1	TRINITY_DN235772_c0_g1_i1	.	.	.	.	.	.	.	.	.	.	.	.
TRINITY_DN235788_c0_g1	TRINITY_DN235788_c0_g1_i1	.	.	.	.	.	.	.	.	.	.	.	.
TRINITY_DN235727_c0_g1	TRINITY_DN235727_c0_g1_i1	.	.	.	.	.	.	.	.	.	.	.	.
TRINITY_DN235794_c0_g1	TRINITY_DN235794_c0_g1_i1	.	.	.	.	.	.	.	.	.	.	.	.
TRINITY_DN235707_c0_g1	TRINITY_DN235707_c0_g1_i1	.	.	.	.	.	.	.	.	.	.	.	.
TRINITY_DN235715_c0_g1	TRINITY_DN235715_c0_g1_i1	IF4E3_DANRE^IF4E3_DANRE^Q:270-10,H:138-224^89.66%ID^E:3e-50^RecName: Full=Eukaryotic translation initiation factor 4E type 3;^Eukaryota; Metazoa; Chordata; Craniata; Vertebrata; Euteleostomi; Actinopterygii; Neopterygii; Teleostei; Ostariophysi; Cypriniformes; Cyprinidae; Danio	.	.	.	.	.	.	.	COG5053^eukaryotic translation initiation factor	KEGG:dre:447850	GO:0016281^cellular_component^eukaryotic translation initiation factor 4F complex`GO:0005845^cellular_component^mRNA cap binding complex`GO:0000340^molecular_function^RNA 7-methylguanosine cap binding`GO:0003743^molecular_function^translation initiation factor activity`GO:0006417^biological_process^regulation of translation	.
TRINITY_DN235733_c0_g1	TRINITY_DN235733_c0_g1_i1	.	.	.	.	.	.	.	.	.	.	.	.
TRINITY_DN235745_c0_g1	TRINITY_DN235745_c0_g1_i1	.	.	.	.	.	.	.	.	.	.	.	.
TRINITY_DN235731_c0_g1	TRINITY_DN235731_c0_g1_i1	CPHE_PSEAG^CPHE_PSEAG^Q:29-157,H:113-155^44.19%ID^E:0.001^RecName: Full=Cyanophycinase;^Bacteria; Proteobacteria; Gammaproteobacteria; Pseudomonadales; Pseudomonadaceae; Pseudomonas	.	TRINITY_DN235731_c0_g1_i1.p2	2-304[+]	CPHE_PSEAG^CPHE_PSEAG^Q:11-91,H:114-194^40.741%ID^E:3.71e-10^RecName: Full=Cyanophycinase;^Bacteria; Proteobacteria; Gammaproteobacteria; Pseudomonadales; Pseudomonadaceae; Pseudomonas	PF03575.17^Peptidase_S51^Peptidase family S51^13-80^E:2.2e-08	.	.	.	KEGG:ag:AAL40891`KO:K13282	GO:0005576^cellular_component^extracellular region`GO:0008236^molecular_function^serine-type peptidase activity`GO:0044260^biological_process^cellular macromolecule metabolic process	GO:0008236^molecular_function^serine-type peptidase activity`GO:0006508^biological_process^proteolysis
TRINITY_DN235716_c0_g1	TRINITY_DN235716_c0_g1_i1	.	.	.	.	.	.	.	.	.	.	.	.
TRINITY_DN235774_c0_g1	TRINITY_DN235774_c0_g1_i1	.	.	.	.	.	.	.	.	.	.	.	.
TRINITY_DN235703_c0_g1	TRINITY_DN235703_c0_g1_i1	.	.	.	.	.	.	.	.	.	.	.	.
TRINITY_DN235706_c0_g1	TRINITY_DN235706_c0_g1_i1	SPKAP_DANRE^SPKAP_DANRE^Q:203-3,H:1506-1572^62.69%ID^E:3e-25^RecName: Full=A-kinase anchor protein SPHKAP;^Eukaryota; Metazoa; Chordata; Craniata; Vertebrata; Euteleostomi; Actinopterygii; Neopterygii; Teleostei; Ostariophysi; Cypriniformes; Cyprinidae; Danio	.	.	.	.	.	.	.	ENOG41113DA^SPHK1 interactor, AKAP domain containing	KEGG:dre:100034387	GO:0005737^cellular_component^cytoplasm`GO:0051018^molecular_function^protein kinase A binding	.
TRINITY_DN235753_c0_g1	TRINITY_DN235753_c0_g1_i1	.	.	.	.	.	.	.	.	.	.	.	.
TRINITY_DN235775_c0_g1	TRINITY_DN235775_c0_g1_i1	.	.	.	.	.	.	.	.	.	.	.	.
TRINITY_DN235771_c0_g1	TRINITY_DN235771_c0_g1_i1	.	.	.	.	.	.	.	.	.	.	.	.
TRINITY_DN235742_c0_g1	TRINITY_DN235742_c0_g1_i1	ARTQ_BACSU^ARTQ_BACSU^Q:2-262,H:76-162^34.48%ID^E:1e-13^RecName: Full=Arginine transport system permease protein ArtQ;^Bacteria; Firmicutes; Bacilli; Bacillales; Bacillaceae; Bacillus	.	TRINITY_DN235742_c0_g1_i1.p1	2-334[+]	ARTQ_BACSU^ARTQ_BACSU^Q:1-110,H:76-185^34.545%ID^E:1.63e-18^RecName: Full=Arginine transport system permease protein ArtQ;^Bacteria; Firmicutes; Bacilli; Bacillales; Bacillaceae; Bacillus	PF00528.22^BPD_transp_1^Binding-protein-dependent transport system inner membrane component^9-94^E:1.6e-08	sigP:1^17^0.725^YES	.	COG0765^amino acid AbC transporter	KEGG:bsu:BSU23970`KO:K02029	GO:0043190^cellular_component^ATP-binding cassette (ABC) transporter complex`GO:0005886^cellular_component^plasma membrane`GO:0022857^molecular_function^transmembrane transporter activity`GO:0006865^biological_process^amino acid transport	GO:0055085^biological_process^transmembrane transport`GO:0016020^cellular_component^membrane
TRINITY_DN235708_c0_g1	TRINITY_DN235708_c0_g1_i1	NOC2L_MOUSE^NOC2L_MOUSE^Q:248-3,H:546-627^69.51%ID^E:2e-28^RecName: Full=Nucleolar complex protein 2 homolog;^Eukaryota; Metazoa; Chordata; Craniata; Vertebrata; Euteleostomi; Mammalia; Eutheria; Euarchontoglires; Glires; Rodentia; Myomorpha; Muroidea; Muridae; Murinae; Mus; Mus	.	.	.	.	.	.	.	COG5604^nucleolar complex protein 2	.	GO:0005829^cellular_component^cytosol`GO:0030690^cellular_component^Noc1p-Noc2p complex`GO:0030691^cellular_component^Noc2p-Noc3p complex`GO:0005730^cellular_component^nucleolus`GO:0005654^cellular_component^nucleoplasm`GO:0005634^cellular_component^nucleus`GO:0003682^molecular_function^chromatin binding`GO:0042393^molecular_function^histone binding`GO:0031493^molecular_function^nucleosomal histo…	.
TRINITY_DN235779_c0_g1	TRINITY_DN235779_c0_g1_i1	.	.	.	.	.	.	.	.	.	.	.	.
TRINITY_DN235704_c0_g1	TRINITY_DN235704_c0_g1_i1	.	.	.	.	.	.	.	.	.	.	.	.
TRINITY_DN235778_c0_g1	TRINITY_DN235778_c0_g1_i1	.	.	.	.	.	.	.	.	.	.	.	.
TRINITY_DN235769_c0_g1	TRINITY_DN235769_c0_g1_i1	.	.	.	.	.	.	.	.	.	.	.	.
TRINITY_DN235732_c0_g1	TRINITY_DN235732_c0_g1_i1	.	.	.	.	.	.	.	.	.	.	.	.
TRINITY_DN235748_c0_g1	TRINITY_DN235748_c0_g1_i1	.	.	.	.	.	.	.	.	.	.	.	.
TRINITY_DN235712_c0_g1	TRINITY_DN235712_c0_g1_i1	STMN4_RAT^STMN4_RAT^Q:3-98,H:157-188^71.88%ID^E:5e-06^RecName: Full=Stathmin-4;^Eukaryota; Metazoa; Chordata; Craniata; Vertebrata; Euteleostomi; Mammalia; Eutheria; Euarchontoglires; Glires; Rodentia; Myomorpha; Muroidea; Muridae; Murinae; Rattus	.	.	.	.	.	.	.	.	KEGG:rno:79423	GO:0005737^cellular_component^cytoplasm`GO:0005794^cellular_component^Golgi apparatus`GO:0030426^cellular_component^growth cone`GO:0043005^cellular_component^neuron projection`GO:0015631^molecular_function^tubulin binding`GO:0007019^biological_process^microtubule depolymerization`GO:0031175^biological_process^neuron projection development`GO:0051493^biological_process^regulation of cytoskeleton o…	.
TRINITY_DN235760_c0_g1	TRINITY_DN235760_c0_g1_i1	FLGC_SALTY^FLGC_SALTY^Q:321-1,H:1-94^39.25%ID^E:4e-17^RecName: Full=Flagellar basal-body rod protein FlgC;^Bacteria; Proteobacteria; Gammaproteobacteria; Enterobacterales; Enterobacteriaceae; Salmonella	.	TRINITY_DN235760_c0_g1_i1.p3	1-327[-]	FLGC_SALTY^FLGC_SALTY^Q:3-109,H:1-94^39.252%ID^E:2.52e-18^RecName: Full=Flagellar basal-body rod protein FlgC;^Bacteria; Proteobacteria; Gammaproteobacteria; Enterobacterales; Enterobacteriaceae; Salmonella	PF00460.20^Flg_bb_rod^Flagella basal body rod protein^9-36^E:1.3e-08	.	.	COG1558^flagellar basal-body rod protein flgc	KEGG:stm:STM1175`KO:K02388	GO:0030694^cellular_component^bacterial-type flagellum basal body, rod`GO:0009424^cellular_component^bacterial-type flagellum hook`GO:0071978^biological_process^bacterial-type flagellum-dependent swarming motility	GO:0071973^biological_process^bacterial-type flagellum-dependent cell motility
TRINITY_DN235767_c0_g1	TRINITY_DN235767_c0_g1_i1	GCN1_MOUSE^GCN1_MOUSE^Q:230-3,H:1618-1693^47.37%ID^E:1e-12^RecName: Full=eIF-2-alpha kinase activator GCN1 {ECO:0000305};^Eukaryota; Metazoa; Chordata; Craniata; Vertebrata; Euteleostomi; Mammalia; Eutheria; Euarchontoglires; Glires; Rodentia; Myomorpha; Muroidea; Muridae; Murinae; Mus; Mus	.	.	.	.	.	.	.	ENOG410XPSD^GCN1 general control of amino-acid synthesis 1-like 1 (Yeast)	KEGG:mmu:231659	GO:0005829^cellular_component^cytosol`GO:0005844^cellular_component^polysome`GO:0019901^molecular_function^protein kinase binding`GO:0019887^molecular_function^protein kinase regulator activity`GO:0043022^molecular_function^ribosome binding`GO:0034198^biological_process^cellular response to amino acid starvation`GO:1990253^biological_process^cellular response to leucine starvation`GO:0033674^biol…	.
TRINITY_DN235770_c0_g1	TRINITY_DN235770_c0_g1_i1	.	.	.	.	.	.	.	.	.	.	.	.
TRINITY_DN235750_c0_g1	TRINITY_DN235750_c0_g1_i1	.	.	.	.	.	.	.	.	.	.	.	.
TRINITY_DN235766_c0_g1	TRINITY_DN235766_c0_g1_i1	TCMR_STRGA^TCMR_STRGA^Q:45-182,H:29-74^47.83%ID^E:4e-05^RecName: Full=HTH-type transcriptional regulator TcmR;^Bacteria; Actinobacteria; Streptomycetales; Streptomycetaceae; Streptomyces	.	.	.	.	.	.	.	.	.	GO:0003677^molecular_function^DNA binding`GO:0017000^biological_process^antibiotic biosynthetic process	.
TRINITY_DN235781_c0_g1	TRINITY_DN235781_c0_g1_i1	BAUA_PSEAE^BAUA_PSEAE^Q:208-2,H:310-378^53.62%ID^E:2e-16^RecName: Full=Beta-alanine--pyruvate aminotransferase;^Bacteria; Proteobacteria; Gammaproteobacteria; Pseudomonadales; Pseudomonadaceae; Pseudomonas	.	.	.	.	.	.	.	COG0161^Catalyzes the transfer of the alpha-amino group from S- adenosyl-L-methionine (SAM) to 7-keto-8-aminopelargonic acid (KAPA) to form 7,8-diaminopelargonic acid (DAPA). It is the only animotransferase known to utilize SAM as an amino donor (By similarity)	KEGG:pae:PA0132`KO:K00822	GO:0004015^molecular_function^adenosylmethionine-8-amino-7-oxononanoate transaminase activity`GO:0016223^molecular_function^beta-alanine-pyruvate transaminase activity`GO:0030170^molecular_function^pyridoxal phosphate binding`GO:0019483^biological_process^beta-alanine biosynthetic process`GO:0009102^biological_process^biotin biosynthetic process	.
TRINITY_DN235711_c0_g1	TRINITY_DN235711_c0_g1_i1	PLAK_XENLA^PLAK_XENLA^Q:4-399,H:3-142^52.11%ID^E:3e-30^RecName: Full=Junction plakoglobin;^Eukaryota; Metazoa; Chordata; Craniata; Vertebrata; Euteleostomi; Amphibia; Batrachia; Anura; Pipoidea; Pipidae; Xenopodinae; Xenopus; Xenopus	.	TRINITY_DN235711_c0_g1_i1.p1	1-399[+]	PLAK_XENLA^PLAK_XENLA^Q:2-133,H:3-142^51.064%ID^E:1.96e-32^RecName: Full=Junction plakoglobin;^Eukaryota; Metazoa; Chordata; Craniata; Vertebrata; Euteleostomi; Amphibia; Batrachia; Anura; Pipoidea; Pipidae; Xenopodinae; Xenopus; Xenopus	.	.	.	.	KEGG:xla:399278`KO:K10056	GO:0016342^cellular_component^catenin complex`GO:0005913^cellular_component^cell-cell adherens junction`GO:0005737^cellular_component^cytoplasm`GO:0005856^cellular_component^cytoskeleton`GO:0030057^cellular_component^desmosome`GO:0045294^molecular_function^alpha-catenin binding`GO:0045296^molecular_function^cadherin binding`GO:0005198^molecular_function^structural molecule activity`GO:0007155^bio…	.
TRINITY_DN235714_c0_g1	TRINITY_DN235714_c0_g1_i1	.	.	.	.	.	.	.	.	.	.	.	.
TRINITY_DN235777_c0_g1	TRINITY_DN235777_c0_g1_i1	KGSD3_AZOBR^KGSD3_AZOBR^Q:279-13,H:295-384^56.67%ID^E:3e-09^RecName: Full=Alpha-ketoglutaric semialdehyde dehydrogenase 3 {ECO:0000303|PubMed:17202142};^Bacteria; Proteobacteria; Alphaproteobacteria; Rhodospirillales; Rhodospirillaceae; Azospirillum	.	TRINITY_DN235777_c0_g1_i1.p2	1-333[-]	KGSD2_AZOBR^KGSD2_AZOBR^Q:2-109,H:279-388^49.107%ID^E:8.18e-22^RecName: Full=Alpha-ketoglutaric semialdehyde dehydrogenase 2 {ECO:0000303|PubMed:17202142};^Bacteria; Proteobacteria; Alphaproteobacteria; Rhodospirillales; Rhodospirillaceae; Azospirillum	.	.	.	.	.	GO:0047533^molecular_function^2,5-dioxovalerate dehydrogenase (NADP+) activity`GO:0042838^biological_process^D-glucarate catabolic process`GO:0046392^biological_process^galactarate catabolic process	.
TRINITY_DN235720_c0_g1	TRINITY_DN235720_c0_g1_i1	.	.	.	.	.	.	.	.	.	.	.	.
TRINITY_DN235765_c0_g1	TRINITY_DN235765_c0_g1_i1	.	.	.	.	.	.	.	.	.	.	.	.
TRINITY_DN235740_c0_g1	TRINITY_DN235740_c0_g1_i1	.	.	.	.	.	.	.	.	.	.	.	.
TRINITY_DN235791_c0_g1	TRINITY_DN235791_c0_g1_i1	.	.	.	.	.	.	.	.	.	.	.	.
TRINITY_DN235795_c0_g1	TRINITY_DN235795_c0_g1_i1	.	.	.	.	.	.	.	.	.	.	.	.
TRINITY_DN235743_c0_g1	TRINITY_DN235743_c0_g1_i1	.	.	.	.	.	.	.	.	.	.	.	.
TRINITY_DN235705_c0_g1	TRINITY_DN235705_c0_g1_i1	.	.	.	.	.	.	.	.	.	.	.	.
TRINITY_DN235747_c0_g1	TRINITY_DN235747_c0_g1_i1	GLTS_SHIFL^GLTS_SHIFL^Q:316-104,H:65-135^43.66%ID^E:3e-08^RecName: Full=Sodium/glutamate symporter {ECO:0000255|HAMAP-Rule:MF_02062};^Bacteria; Proteobacteria; Gammaproteobacteria; Enterobacterales; Enterobacteriaceae; Shigella	.	TRINITY_DN235747_c0_g1_i1.p1	2-316[-]	GLTS_SHIFL^GLTS_SHIFL^Q:1-102,H:65-167^43.689%ID^E:4.19e-21^RecName: Full=Sodium/glutamate symporter {ECO:0000255|HAMAP-Rule:MF_02062};^Bacteria; Proteobacteria; Gammaproteobacteria; Enterobacterales; Enterobacteriaceae; Shigella	PF03616.14^Glt_symporter^Sodium/glutamate symporter^2-105^E:1.6e-37	.	.	COG0786^Sodium Glutamate Symporter	KEGG:sfl:SF3693`KEGG:sfx:S4076`KO:K03312	GO:0016021^cellular_component^integral component of membrane`GO:0005886^cellular_component^plasma membrane`GO:0015501^molecular_function^glutamate:sodium symporter activity`GO:0015813^biological_process^L-glutamate transmembrane transport	GO:0015501^molecular_function^glutamate:sodium symporter activity`GO:0015813^biological_process^L-glutamate transmembrane transport`GO:0016021^cellular_component^integral component of membrane
TRINITY_DN235739_c0_g1	TRINITY_DN235739_c0_g1_i1	.	.	.	.	.	.	.	.	.	.	.	.
TRINITY_DN235741_c0_g1	TRINITY_DN235741_c0_g1_i1	.	.	.	.	.	.	.	.	.	.	.	.
TRINITY_DN235717_c0_g1	TRINITY_DN235717_c0_g1_i1	.	.	.	.	.	.	.	.	.	.	.	.
TRINITY_DN235763_c0_g1	TRINITY_DN235763_c0_g1_i1	DAP4_PSEMX^DAP4_PSEMX^Q:297-4,H:447-544^69.39%ID^E:6e-41^RecName: Full=Dipeptidyl aminopeptidase 4 {ECO:0000312|EMBL:BAD27580.1};^Bacteria; Proteobacteria; Gammaproteobacteria; Xanthomonadales; Xanthomonadaceae; Pseudoxanthomonas	.	TRINITY_DN235763_c0_g1_i1.p2	1-297[-]	DAP4_PSEMX^DAP4_PSEMX^Q:1-98,H:447-544^69.388%ID^E:1.18e-41^RecName: Full=Dipeptidyl aminopeptidase 4 {ECO:0000312|EMBL:BAD27580.1};^Bacteria; Proteobacteria; Gammaproteobacteria; Xanthomonadales; Xanthomonadaceae; Pseudoxanthomonas	.	.	.	.	.	GO:0005737^cellular_component^cytoplasm`GO:0042597^cellular_component^periplasmic space`GO:0008239^molecular_function^dipeptidyl-peptidase activity`GO:0042802^molecular_function^identical protein binding`GO:0042803^molecular_function^protein homodimerization activity`GO:0008236^molecular_function^serine-type peptidase activity`GO:0051603^biological_process^proteolysis involved in cellular protein…	.
TRINITY_DN235744_c0_g1	TRINITY_DN235744_c0_g1_i1	.	.	TRINITY_DN235744_c0_g1_i1.p1	1-315[+]	.	.	.	.	.	.	.	.
[truncated: 234,407+ more rows]
