# Supplementary material for: Family dinner: Transcriptional plasticity of five Noctuidae (Lepidoptera) feeding on three host plant species
Source: Ecol Evol. 2022 Sep 6;12(9):e9258. doi: 10.1002/ece3.9258 (PMC9448971; doi:10.1002/ece3.9258)
Supplement: Supplementary file 14 — Table S8a [file ECE3-12-e9258-s041.xlsx]

## Sheet: Blad1
Supplementary Table 8a. Interproscan annotation report of Spodoptera exigua.
Spodoptera exigua
Gene-protein_ID	Sequence MD5 digest	Seq length	Analysis	Signature Accession	Signature Description	Start location	Stop location	e-value score	Status	Date of Run	Interpro annotation accession	Interpro annotation description	GO annotations
TRINITY_DN48494_c0_g1_i1.p1	abf3c1a184a2ce8a5ba54e4142ba0beb	464	Pfam	PF10243	Microtubule-binding protein MIP-T3 CH-like domain	9	119	2.8e-43	T	2019-08-09	IPR040468	TRAF3-interacting protein 1, N-terminal
TRINITY_DN50784_c2_g1_i10.p1	c7aa8a200253cb750e7fbc808433ddd3	725	Pfam	PF12756	C2H2 type zinc-finger (2 copies)	321	388	0.0015	T	2019-08-09	IPR041661	ZN622/Rei1/Reh1, zinc finger C2H2-type
TRINITY_DN50784_c2_g1_i10.p1	c7aa8a200253cb750e7fbc808433ddd3	725	Pfam	PF00096	Zinc finger, C2H2 type	573	596	0.002	T	2019-08-09	IPR013087	Zinc finger C2H2-type	GO:0003676
TRINITY_DN50784_c2_g1_i10.p1	c7aa8a200253cb750e7fbc808433ddd3	725	Pfam	PF07776	Zinc-finger associated domain (zf-AD)	14	93	2.8e-07	T	2019-08-09	IPR012934	Zinc finger, AD-type	GO:0005634|GO:0008270
TRINITY_DN50784_c2_g1_i10.p1	c7aa8a200253cb750e7fbc808433ddd3	725	Pfam	PF13912	C2H2-type zinc finger	274	296	0.025	T	2019-08-09
TRINITY_DN48256_c2_g2_i1.p1	00f6545c11d21fb158496817cefee8fa	279	Pfam	PF00151	Lipase	14	276	1e-45	T	2019-08-09	IPR013818	Lipase/vitellogenin
TRINITY_DN37029_c0_g1_i9.p1	c134b36d22546b15bfceb5f3d41697c7	2687	Pfam	PF15636	GHH signature containing HNH/Endo VII superfamily nuclease toxin	2582	2659	2.8e-31	T	2019-08-09	IPR028916	Tox-GHH domain
TRINITY_DN37029_c0_g1_i9.p1	c134b36d22546b15bfceb5f3d41697c7	2687	Pfam	PF07974	EGF-like domain	484	509	2.9e-05	T	2019-08-09	IPR013111	EGF-like domain, extracellular
TRINITY_DN51044_c0_g1_i11.p1	b98ebf93fee35ba255c6db78215ad56c	708	Pfam	PF12874	Zinc-finger of C2H2 type	453	474	0.0013	T	2019-08-09
TRINITY_DN51044_c0_g1_i11.p1	b98ebf93fee35ba255c6db78215ad56c	708	Pfam	PF12874	Zinc-finger of C2H2 type	33	51	0.033	T	2019-08-09
TRINITY_DN51044_c0_g1_i11.p1	b98ebf93fee35ba255c6db78215ad56c	708	Pfam	PF00096	Zinc finger, C2H2 type	481	504	0.0019	T	2019-08-09	IPR013087	Zinc finger C2H2-type	GO:0003676
TRINITY_DN51044_c0_g1_i11.p1	b98ebf93fee35ba255c6db78215ad56c	708	Pfam	PF00096	Zinc finger, C2H2 type	92	115	0.0076	T	2019-08-09	IPR013087	Zinc finger C2H2-type	GO:0003676
TRINITY_DN51044_c0_g1_i11.p1	b98ebf93fee35ba255c6db78215ad56c	708	Pfam	PF00096	Zinc finger, C2H2 type	425	447	0.012	T	2019-08-09	IPR013087	Zinc finger C2H2-type	GO:0003676
TRINITY_DN51044_c0_g1_i11.p1	b98ebf93fee35ba255c6db78215ad56c	708	Pfam	PF00096	Zinc finger, C2H2 type	280	303	0.00022	T	2019-08-09	IPR013087	Zinc finger C2H2-type	GO:0003676
TRINITY_DN51044_c0_g1_i10.p1	b98ebf93fee35ba255c6db78215ad56c	708	Pfam	PF12874	Zinc-finger of C2H2 type	453	474	0.0013	T	2019-08-09
TRINITY_DN51044_c0_g1_i10.p1	b98ebf93fee35ba255c6db78215ad56c	708	Pfam	PF12874	Zinc-finger of C2H2 type	33	51	0.033	T	2019-08-09
TRINITY_DN51044_c0_g1_i10.p1	b98ebf93fee35ba255c6db78215ad56c	708	Pfam	PF00096	Zinc finger, C2H2 type	481	504	0.0019	T	2019-08-09	IPR013087	Zinc finger C2H2-type	GO:0003676
TRINITY_DN51044_c0_g1_i10.p1	b98ebf93fee35ba255c6db78215ad56c	708	Pfam	PF00096	Zinc finger, C2H2 type	92	115	0.0076	T	2019-08-09	IPR013087	Zinc finger C2H2-type	GO:0003676
TRINITY_DN51044_c0_g1_i10.p1	b98ebf93fee35ba255c6db78215ad56c	708	Pfam	PF00096	Zinc finger, C2H2 type	425	447	0.012	T	2019-08-09	IPR013087	Zinc finger C2H2-type	GO:0003676
TRINITY_DN51044_c0_g1_i10.p1	b98ebf93fee35ba255c6db78215ad56c	708	Pfam	PF00096	Zinc finger, C2H2 type	280	303	0.00022	T	2019-08-09	IPR013087	Zinc finger C2H2-type	GO:0003676
TRINITY_DN51044_c0_g1_i9.p1	b98ebf93fee35ba255c6db78215ad56c	708	Pfam	PF12874	Zinc-finger of C2H2 type	453	474	0.0013	T	2019-08-09
TRINITY_DN51044_c0_g1_i9.p1	b98ebf93fee35ba255c6db78215ad56c	708	Pfam	PF12874	Zinc-finger of C2H2 type	33	51	0.033	T	2019-08-09
TRINITY_DN51044_c0_g1_i9.p1	b98ebf93fee35ba255c6db78215ad56c	708	Pfam	PF00096	Zinc finger, C2H2 type	481	504	0.0019	T	2019-08-09	IPR013087	Zinc finger C2H2-type	GO:0003676
TRINITY_DN51044_c0_g1_i9.p1	b98ebf93fee35ba255c6db78215ad56c	708	Pfam	PF00096	Zinc finger, C2H2 type	92	115	0.0076	T	2019-08-09	IPR013087	Zinc finger C2H2-type	GO:0003676
TRINITY_DN51044_c0_g1_i9.p1	b98ebf93fee35ba255c6db78215ad56c	708	Pfam	PF00096	Zinc finger, C2H2 type	425	447	0.012	T	2019-08-09	IPR013087	Zinc finger C2H2-type	GO:0003676
TRINITY_DN51044_c0_g1_i9.p1	b98ebf93fee35ba255c6db78215ad56c	708	Pfam	PF00096	Zinc finger, C2H2 type	280	303	0.00022	T	2019-08-09	IPR013087	Zinc finger C2H2-type	GO:0003676
TRINITY_DN134880_c0_g1_i1.p1	d86d1cfe344710f318882bd46837e5a1	171	Pfam	PF15375	Domain of unknown function (DUF4602)	36	136	3.3e-24	T	2019-08-09	IPR027973	Protein of unknown function DUF4602
TRINITY_DN169259_c0_g1_i1.p1	1af0477d8a66c110f950fe414ee603ef	538	Pfam	PF03727	Hexokinase	301	528	2.6e-59	T	2019-08-09	IPR022673	Hexokinase, C-terminal	GO:0005524|GO:0005975|GO:0016773
TRINITY_DN169259_c0_g1_i1.p1	1af0477d8a66c110f950fe414ee603ef	538	Pfam	PF00349	Hexokinase	104	293	8.6e-59	T	2019-08-09	IPR022672	Hexokinase, N-terminal	GO:0005524|GO:0005975|GO:0016773
TRINITY_DN50064_c0_g1_i4.p1	d0f7bb1089b0f9f609727060f7915f6e	688	Pfam	PF01630	Hyaluronidase	32	353	1.6e-100	T	2019-08-09	IPR018155	Hyaluronidase	GO:0004415|GO:0005975
TRINITY_DN45975_c0_g1_i2.p1	40be79f97b5b989e1e0a8bda39b89a64	418	Pfam	PF00096	Zinc finger, C2H2 type	352	375	0.0043	T	2019-08-09	IPR013087	Zinc finger C2H2-type	GO:0003676
TRINITY_DN45975_c0_g1_i2.p1	40be79f97b5b989e1e0a8bda39b89a64	418	Pfam	PF00096	Zinc finger, C2H2 type	382	405	0.013	T	2019-08-09	IPR013087	Zinc finger C2H2-type	GO:0003676
TRINITY_DN45975_c0_g1_i2.p1	40be79f97b5b989e1e0a8bda39b89a64	418	Pfam	PF00651	BTB/POZ domain	22	117	1.9e-24	T	2019-08-09	IPR000210	BTB/POZ domain	GO:0005515
TRINITY_DN48975_c0_g1_i13.p1	3811b5257714a2a7c3006613ff05f977	2580	Pfam	PF00616	GTPase-activator protein for Ras-like GTPase	1085	1188	2.2e-21	T	2019-08-09	IPR001936	Ras GTPase-activating domain	GO:0043087
TRINITY_DN48975_c0_g1_i13.p1	3811b5257714a2a7c3006613ff05f977	2580	Pfam	PF13716	Divergent CRAL/TRIO domain	1352	1484	1.2e-23	T	2019-08-09	IPR001251	CRAL-TRIO lipid binding domain
TRINITY_DN45554_c0_g1_i1.p1	759ace9f8124f09ac5fe081a7d17d160	791	Pfam	PF01694	Rhomboid family	581	721	5.9e-31	T	2019-08-09	IPR022764	Peptidase S54, rhomboid domain	GO:0004252|GO:0016021
TRINITY_DN15818_c0_g1_i1.p1	82999cd88b233df00671626d82a21af8	157	Pfam	PF04969	CS domain	11	84	9.1e-08	T	2019-08-09	IPR007052	CS domain
TRINITY_DN51315_c0_g1_i2.p1	4ee0011505a134af985891c6606276e9	1359	Pfam	PF00665	Integrase core domain	1085	1197	8.9e-18	T	2019-08-09	IPR001584	Integrase, catalytic core	GO:0015074
TRINITY_DN51315_c0_g1_i2.p1	4ee0011505a134af985891c6606276e9	1359	Pfam	PF17917	RNase H-like domain found in reverse transcriptase	601	704	4.5e-39	T	2019-08-09	IPR041373	Reverse transcriptase, RNase H-like domain
TRINITY_DN51315_c0_g1_i2.p1	4ee0011505a134af985891c6606276e9	1359	Pfam	PF17921	Integrase zinc binding domain	1013	1068	6.2e-18	T	2019-08-09	IPR041588	Integrase zinc-binding domain
TRINITY_DN51315_c0_g1_i2.p1	4ee0011505a134af985891c6606276e9	1359	Pfam	PF00078	Reverse transcriptase (RNA-dependent DNA polymerase)	349	512	7.8e-29	T	2019-08-09	IPR000477	Reverse transcriptase domain
TRINITY_DN169238_c0_g1_i1.p1	aae5cdd10bd73458853f7b871aa06d6b	282	Pfam	PF13417	Glutathione S-transferase, N-terminal domain	63	138	1.9e-18	T	2019-08-09	IPR004045	Glutathione S-transferase, N-terminal	GO:0005515
TRINITY_DN169238_c0_g1_i1.p1	aae5cdd10bd73458853f7b871aa06d6b	282	Pfam	PF13410	Glutathione S-transferase, C-terminal domain	179	243	1.2e-09	T	2019-08-09
TRINITY_DN50005_c0_g1_i11.p1	280414abb841bbe1fb1798a3b0eb8fb4	108	Pfam	PF04500	FLYWCH zinc finger domain	32	86	1.1e-12	T	2019-08-09	IPR007588	Zinc finger, FLYWCH-type
TRINITY_DN50981_c2_g1_i4.p1	412c208b9a92c0c0fe45f9713954894a	1487	Pfam	PF00587	tRNA synthetase class II core domain (G, H, P, S and T)	1084	1254	7.6e-18	T	2019-08-09	IPR002314	Aminoacyl-tRNA synthetase, class II (G/ P/ S/T)	GO:0000166|GO:0004812|GO:0005524|GO:0006418
TRINITY_DN50981_c2_g1_i4.p1	412c208b9a92c0c0fe45f9713954894a	1487	Pfam	PF00458	WHEP-TRS domain	891	941	1.5e-17	T	2019-08-09	IPR000738	WHEP-TRS domain	GO:0004812|GO:0005524|GO:0006418
TRINITY_DN50981_c2_g1_i4.p1	412c208b9a92c0c0fe45f9713954894a	1487	Pfam	PF00458	WHEP-TRS domain	812	863	4.5e-20	T	2019-08-09	IPR000738	WHEP-TRS domain	GO:0004812|GO:0005524|GO:0006418
TRINITY_DN50981_c2_g1_i4.p1	412c208b9a92c0c0fe45f9713954894a	1487	Pfam	PF00458	WHEP-TRS domain	741	792	1.2e-23	T	2019-08-09	IPR000738	WHEP-TRS domain	GO:0004812|GO:0005524|GO:0006418
TRINITY_DN50981_c2_g1_i4.p1	412c208b9a92c0c0fe45f9713954894a	1487	Pfam	PF03129	Anticodon binding domain	1273	1373	1.8e-16	T	2019-08-09	IPR004154	Anticodon-binding
TRINITY_DN50981_c2_g1_i4.p1	412c208b9a92c0c0fe45f9713954894a	1487	Pfam	PF03950	tRNA synthetases class I (E and Q), anti-codon binding domain	509	685	2.8e-34	T	2019-08-09	IPR020059	Glutamyl/glutaminyl-tRNA synthetase, class Ib, anti-codon binding domain	GO:0000166|GO:0004812|GO:0005524|GO:0005737|GO:0006418
TRINITY_DN50981_c2_g1_i4.p1	412c208b9a92c0c0fe45f9713954894a	1487	Pfam	PF00749	tRNA synthetases class I (E and Q), catalytic domain	202	506	3.1e-117	T	2019-08-09	IPR020058	Glutamyl/glutaminyl-tRNA synthetase, class Ib, catalytic domain	GO:0004812|GO:0005524|GO:0043039
TRINITY_DN50981_c2_g1_i4.p1	412c208b9a92c0c0fe45f9713954894a	1487	Pfam	PF09180	Prolyl-tRNA synthetase, C-terminal	1400	1487	7.5e-21	T	2019-08-09	IPR016061	Proline-tRNA ligase, class II, C-terminal	GO:0000166|GO:0004827|GO:0005524|GO:0005737|GO:0006433
TRINITY_DN50981_c2_g1_i4.p1	412c208b9a92c0c0fe45f9713954894a	1487	Pfam	PF14497	Glutathione S-transferase, C-terminal domain	85	158	2.3e-06	T	2019-08-09	IPR004046	Glutathione S-transferase, C-terminal
TRINITY_DN204637_c0_g1_i1.p2	6faaa58d69a2bcd0a53d5bff6c3c8192	109	Pfam	PF10184	Uncharacterized conserved protein (DUF2358)	1	63	1.7e-08	T	2019-08-09	IPR018790	Protein of unknown function DUF2358
TRINITY_DN32239_c0_g1_i4.p1	c9679a17aa29e984f3a93ad7bc742793	816	Pfam	PF00041	Fibronectin type III domain	525	603	3.7e-06	T	2019-08-09	IPR003961	Fibronectin type III	GO:0005515
TRINITY_DN32239_c0_g1_i4.p1	c9679a17aa29e984f3a93ad7bc742793	816	Pfam	PF00041	Fibronectin type III domain	638	716	5.9e-08	T	2019-08-09	IPR003961	Fibronectin type III	GO:0005515
TRINITY_DN32239_c0_g1_i4.p1	c9679a17aa29e984f3a93ad7bc742793	816	Pfam	PF07679	Immunoglobulin I-set domain	140	219	3.7e-14	T	2019-08-09	IPR013098	Immunoglobulin I-set
TRINITY_DN32239_c0_g1_i4.p1	c9679a17aa29e984f3a93ad7bc742793	816	Pfam	PF07679	Immunoglobulin I-set domain	224	313	2.1e-17	T	2019-08-09	IPR013098	Immunoglobulin I-set
TRINITY_DN32239_c0_g1_i4.p1	c9679a17aa29e984f3a93ad7bc742793	816	Pfam	PF13927	Immunoglobulin domain	316	406	3.1e-09	T	2019-08-09
TRINITY_DN32239_c0_g1_i4.p1	c9679a17aa29e984f3a93ad7bc742793	816	Pfam	PF13927	Immunoglobulin domain	37	115	2.3e-07	T	2019-08-09
TRINITY_DN31076_c0_g1_i2.p1	8b52ced5806ea0acdd71f37be3ac4b26	355	Pfam	PF00046	Homeodomain	237	293	2e-19	T	2019-08-09	IPR001356	Homeobox domain	GO:0003677
TRINITY_DN31076_c0_g1_i2.p1	8b52ced5806ea0acdd71f37be3ac4b26	355	Pfam	PF00412	LIM domain	80	135	7.2e-17	T	2019-08-09	IPR001781	Zinc finger, LIM-type
TRINITY_DN31076_c0_g1_i2.p1	8b52ced5806ea0acdd71f37be3ac4b26	355	Pfam	PF00412	LIM domain	18	74	2.7e-15	T	2019-08-09	IPR001781	Zinc finger, LIM-type
TRINITY_DN41298_c2_g1_i7.p1	6cba1c47fc9e5f2cf4d5967bcbe17567	817	Pfam	PF00651	BTB/POZ domain	139	171	4.1e-07	T	2019-08-09	IPR000210	BTB/POZ domain	GO:0005515
TRINITY_DN48080_c0_g1_i4.p1	1165e56ceb10fcebee0f60fcac11c13c	1234	Pfam	PF01833	IPT/TIG domain	580	660	7.1e-09	T	2019-08-09	IPR002909	IPT domain
TRINITY_DN48080_c0_g1_i4.p1	1165e56ceb10fcebee0f60fcac11c13c	1234	Pfam	PF03859	CG-1 domain	43	154	3.5e-43	T	2019-08-09	IPR005559	CG-1 DNA-binding domain	GO:0003677
TRINITY_DN50026_c4_g1_i4.p1	9c35726179ee92dcad3003e55b3efb79	767	Pfam	PF00433	Protein kinase C terminal domain	359	397	4.6e-06	T	2019-08-09	IPR017892	Protein kinase, C-terminal	GO:0004674|GO:0005524|GO:0006468
TRINITY_DN50026_c4_g1_i4.p1	9c35726179ee92dcad3003e55b3efb79	767	Pfam	PF00069	Protein kinase domain	79	337	7e-69	T	2019-08-09	IPR000719	Protein kinase domain	GO:0004672|GO:0005524|GO:0006468
TRINITY_DN50026_c4_g1_i4.p1	9c35726179ee92dcad3003e55b3efb79	767	Pfam	PF00069	Protein kinase domain	443	700	7.1e-64	T	2019-08-09	IPR000719	Protein kinase domain	GO:0004672|GO:0005524|GO:0006468
TRINITY_DN50098_c1_g1_i1.p1	e3ab05bf87e46af7ade1c61aba64ea34	966	Pfam	PF01055	Glycosyl hydrolases family 31	581	959	6.2e-36	T	2019-08-09	IPR000322	Glycoside hydrolase family 31	GO:0004553|GO:0005975
TRINITY_DN45671_c0_g1_i1.p1	7fde32e69b036344b1a929faca05d106	915	Pfam	PF08033	Sec23/Sec24 beta-sandwich domain	571	653	3.5e-17	T	2019-08-09	IPR012990	Sec23/Sec24 beta-sandwich
TRINITY_DN45671_c0_g1_i1.p1	7fde32e69b036344b1a929faca05d106	915	Pfam	PF04811	Sec23/Sec24 trunk domain	321	565	7e-77	T	2019-08-09	IPR006896	Sec23/Sec24, trunk domain	GO:0006886|GO:0006888|GO:0030127
TRINITY_DN45671_c0_g1_i1.p1	7fde32e69b036344b1a929faca05d106	915	Pfam	PF04810	Sec23/Sec24 zinc finger	246	284	2.7e-13	T	2019-08-09	IPR006895	Zinc finger, Sec23/Sec24-type	GO:0006886|GO:0006888|GO:0008270|GO:0030127
TRINITY_DN45671_c0_g1_i1.p1	7fde32e69b036344b1a929faca05d106	915	Pfam	PF00626	Gelsolin repeat	788	855	2.3e-07	T	2019-08-09	IPR007123	Gelsolin-like domain
TRINITY_DN45671_c0_g1_i1.p1	7fde32e69b036344b1a929faca05d106	915	Pfam	PF04815	Sec23/Sec24 helical domain	666	765	1e-20	T	2019-08-09	IPR006900	Sec23/Sec24, helical domain	GO:0006886|GO:0006888|GO:0030127
TRINITY_DN48610_c0_g1_i14.p1	141dc939f5f814c258a472eede0df5b8	2040	Pfam	PF11933	Cytoplasmic domain of voltage-gated Na+ ion channel	502	730	7.4e-37	T	2019-08-09	IPR024583	Voltage-gated Na+ ion channel, cytoplasmic domain
TRINITY_DN48610_c0_g1_i14.p1	141dc939f5f814c258a472eede0df5b8	2040	Pfam	PF06512	Sodium ion transport-associated	1043	1283	1.2e-32	T	2019-08-09	IPR010526	Sodium ion transport-associated	GO:0001518|GO:0005248|GO:0006814
TRINITY_DN48610_c0_g1_i14.p1	141dc939f5f814c258a472eede0df5b8	2040	Pfam	PF00520	Ion transport protein	807	1034	1.9e-50	T	2019-08-09	IPR005821	Ion transport domain	GO:0005216|GO:0006811|GO:0016020|GO:0055085
TRINITY_DN48610_c0_g1_i14.p1	141dc939f5f814c258a472eede0df5b8	2040	Pfam	PF00520	Ion transport protein	1288	1557	1.1e-65	T	2019-08-09	IPR005821	Ion transport domain	GO:0005216|GO:0006811|GO:0016020|GO:0055085
TRINITY_DN48610_c0_g1_i14.p1	141dc939f5f814c258a472eede0df5b8	2040	Pfam	PF00520	Ion transport protein	1608	1857	5.6e-55	T	2019-08-09	IPR005821	Ion transport domain	GO:0005216|GO:0006811|GO:0016020|GO:0055085
TRINITY_DN48610_c0_g1_i14.p1	141dc939f5f814c258a472eede0df5b8	2040	Pfam	PF00520	Ion transport protein	140	425	2.3e-71	T	2019-08-09	IPR005821	Ion transport domain	GO:0005216|GO:0006811|GO:0016020|GO:0055085
TRINITY_DN11906_c0_g1_i1.p1	f1bacd2b0d632f2a7da34686bcfdcb7b	421	Pfam	PF00270	DEAD/DEAH box helicase	73	236	1.3e-45	T	2019-08-09	IPR011545	DEAD/DEAH box helicase domain	GO:0003676|GO:0005524
TRINITY_DN11906_c0_g1_i1.p1	f1bacd2b0d632f2a7da34686bcfdcb7b	421	Pfam	PF00271	Helicase conserved C-terminal domain	274	382	2.1e-31	T	2019-08-09	IPR001650	Helicase, C-terminal
TRINITY_DN51202_c0_g1_i9.p1	91b49691bb85007a43f4b71f555579e3	590	Pfam	PF02828	L27 domain	21	60	5.3e-05	T	2019-08-09	IPR014775	L27 domain, C-terminal
TRINITY_DN51202_c0_g1_i9.p1	91b49691bb85007a43f4b71f555579e3	590	Pfam	PF02828	L27 domain	78	126	9.8e-10	T	2019-08-09	IPR014775	L27 domain, C-terminal
TRINITY_DN51202_c0_g1_i9.p1	91b49691bb85007a43f4b71f555579e3	590	Pfam	PF00625	Guanylate kinase	384	570	1.4e-40	T	2019-08-09	IPR008145	Guanylate kinase/L-type calcium channel beta subunit
TRINITY_DN51202_c0_g1_i9.p1	91b49691bb85007a43f4b71f555579e3	590	Pfam	PF00595	PDZ domain	143	217	3.8e-14	T	2019-08-09	IPR001478	PDZ domain	GO:0005515
TRINITY_DN51202_c0_g1_i9.p1	91b49691bb85007a43f4b71f555579e3	590	Pfam	PF07653	Variant SH3 domain	233	296	9.2e-10	T	2019-08-09	IPR001452	SH3 domain	GO:0005515
TRINITY_DN42758_c0_g1_i2.p1	1f20b2691066f2de7700153e1f5b4480	1642	Pfam	PF00616	GTPase-activator protein for Ras-like GTPase	1023	1225	4.2e-38	T	2019-08-09	IPR001936	Ras GTPase-activating domain	GO:0043087
TRINITY_DN42758_c0_g1_i2.p1	1f20b2691066f2de7700153e1f5b4480	1642	Pfam	PF00307	Calponin homology (CH) domain	43	154	9.8e-17	T	2019-08-09	IPR001715	Calponin homology domain	GO:0005515
TRINITY_DN42758_c0_g1_i2.p1	1f20b2691066f2de7700153e1f5b4480	1642	Pfam	PF00612	IQ calmodulin-binding motif	818	834	0.0071	T	2019-08-09	IPR000048	IQ motif, EF-hand binding site	GO:0005515
TRINITY_DN42758_c0_g1_i2.p1	1f20b2691066f2de7700153e1f5b4480	1642	Pfam	PF00612	IQ calmodulin-binding motif	738	755	0.0001	T	2019-08-09	IPR000048	IQ motif, EF-hand binding site	GO:0005515
TRINITY_DN42758_c0_g1_i2.p1	1f20b2691066f2de7700153e1f5b4480	1642	Pfam	PF03836	RasGAP C-terminus	1434	1562	7.6e-31	T	2019-08-09	IPR000593	RasGAP protein, C-terminal	GO:0005515
TRINITY_DN34001_c0_g1_i2.p1	edc6ec3b24943ecbfac33952da016e4c	619	Pfam	PF00096	Zinc finger, C2H2 type	66	88	0.00066	T	2019-08-09	IPR013087	Zinc finger C2H2-type	GO:0003676
TRINITY_DN34001_c0_g1_i2.p1	edc6ec3b24943ecbfac33952da016e4c	619	Pfam	PF00096	Zinc finger, C2H2 type	38	60	0.0015	T	2019-08-09	IPR013087	Zinc finger C2H2-type	GO:0003676
TRINITY_DN34001_c0_g1_i2.p1	edc6ec3b24943ecbfac33952da016e4c	619	Pfam	PF00096	Zinc finger, C2H2 type	130	149	0.0032	T	2019-08-09	IPR013087	Zinc finger C2H2-type	GO:0003676
TRINITY_DN34001_c0_g1_i2.p1	edc6ec3b24943ecbfac33952da016e4c	619	Pfam	PF00096	Zinc finger, C2H2 type	94	118	8.5e-06	T	2019-08-09	IPR013087	Zinc finger C2H2-type	GO:0003676
TRINITY_DN34001_c0_g1_i2.p1	edc6ec3b24943ecbfac33952da016e4c	619	Pfam	PF12874	Zinc-finger of C2H2 type	268	287	0.003	T	2019-08-09
TRINITY_DN34001_c0_g1_i2.p1	edc6ec3b24943ecbfac33952da016e4c	619	Pfam	PF13912	C2H2-type zinc finger	233	256	0.0044	T	2019-08-09
TRINITY_DN48421_c4_g1_i7.p1	24d9bd05b1dcd3d84bb6ee83779ce373	625	Pfam	PF14223	gag-polypeptide of LTR copia-type	57	194	4e-37	T	2019-08-09
TRINITY_DN48421_c4_g1_i7.p1	24d9bd05b1dcd3d84bb6ee83779ce373	625	Pfam	PF13976	GAG-pre-integrase domain	405	467	1.5e-11	T	2019-08-09	IPR025724	GAG-pre-integrase domain
TRINITY_DN48421_c4_g1_i7.p1	24d9bd05b1dcd3d84bb6ee83779ce373	625	Pfam	PF00098	Zinc knuckle	245	260	0.00078	T	2019-08-09	IPR001878	Zinc finger, CCHC-type	GO:0003676|GO:0008270
TRINITY_DN48421_c4_g1_i7.p1	24d9bd05b1dcd3d84bb6ee83779ce373	625	Pfam	PF00098	Zinc knuckle	215	230	0.00046	T	2019-08-09	IPR001878	Zinc finger, CCHC-type	GO:0003676|GO:0008270
TRINITY_DN47640_c0_g1_i5.p1	cb860f174308a0ed382bf317e09de14a	649	Pfam	PF09069	EF-hand	163	251	4.9e-24	T	2019-08-09	IPR015154	EF-hand domain, type 2
TRINITY_DN47640_c0_g1_i5.p1	cb860f174308a0ed382bf317e09de14a	649	Pfam	PF09068	EF hand	35	159	1.1e-36	T	2019-08-09	IPR015153	EF-hand domain, type 1
TRINITY_DN47640_c0_g1_i5.p1	cb860f174308a0ed382bf317e09de14a	649	Pfam	PF00569	Zinc finger, ZZ type	261	299	1.1e-08	T	2019-08-09	IPR000433	Zinc finger, ZZ-type	GO:0008270
TRINITY_DN49671_c0_g1_i1.p1	99326f5e5491f2516326fde3434174c7	1015	Pfam	PF00075	RNase H	764	892	1.2e-12	T	2019-08-09	IPR002156	Ribonuclease H domain	GO:0003676|GO:0004523
TRINITY_DN49671_c0_g1_i1.p1	99326f5e5491f2516326fde3434174c7	1015	Pfam	PF00078	Reverse transcriptase (RNA-dependent DNA polymerase)	309	549	2.9e-41	T	2019-08-09	IPR000477	Reverse transcriptase domain
TRINITY_DN46392_c0_g1_i4.p1	00e5fb633d37762fd6b3f32d3b8065bf	1273	Pfam	PF04762	IKI3 family	1	912	2.8e-258	T	2019-08-09	IPR006849	Elongator complex protein 1	GO:0002098|GO:0033588
TRINITY_DN42978_c0_g1_i6.p1	37ba0649b9a1e83943c0f7052f072802	387	Pfam	PF00035	Double-stranded RNA binding motif	182	247	9.2e-07	T	2019-08-09	IPR014720	Double-stranded RNA-binding domain
TRINITY_DN42978_c0_g1_i6.p1	37ba0649b9a1e83943c0f7052f072802	387	Pfam	PF00035	Double-stranded RNA binding motif	82	146	4e-14	T	2019-08-09	IPR014720	Double-stranded RNA-binding domain
TRINITY_DN40526_c0_g1_i3.p1	913a90f7cbb94168fcf34b2cd0cf5ef3	1624	Pfam	PF15044	Mitochondrial function, CLU-N-term	340	411	3.4e-14	T	2019-08-09	IPR028275	Clustered mitochondria protein, N-terminal
TRINITY_DN40526_c0_g1_i3.p1	913a90f7cbb94168fcf34b2cd0cf5ef3	1624	Pfam	PF13424	Tetratricopeptide repeat	1431	1506	5.2e-12	T	2019-08-09
TRINITY_DN40526_c0_g1_i3.p1	913a90f7cbb94168fcf34b2cd0cf5ef3	1624	Pfam	PF12807	Translation initiation factor eIF3 subunit 135	1090	1276	1.7e-52	T	2019-08-09	IPR033646	CLU central domain
TRINITY_DN40526_c0_g1_i3.p1	913a90f7cbb94168fcf34b2cd0cf5ef3	1624	Pfam	PF13236	Clustered mitochondria	625	845	3.3e-88	T	2019-08-09	IPR025697	CLU domain
TRINITY_DN40526_c0_g1_i3.p1	913a90f7cbb94168fcf34b2cd0cf5ef3	1624	Pfam	PF13374	Tetratricopeptide repeat	1348	1387	0.00016	T	2019-08-09
TRINITY_DN44392_c0_g1_i1.p1	bca6e63fb56d779797b76977ae61f7a5	322	Pfam	PF03399	SAC3/GANP family	45	279	4.8e-40	T	2019-08-09	IPR005062	SAC3/GANP/THP3
TRINITY_DN44239_c0_g1_i1.p1	c10c4ccd106ea70cfb05e48df15dee3d	751	Pfam	PF01315	Aldehyde oxidase and xanthine dehydrogenase, a/b hammerhead domain	38	149	4.5e-22	T	2019-08-09	IPR000674	Aldehyde oxidase/xanthine dehydrogenase, a/b hammerhead
TRINITY_DN44239_c0_g1_i1.p1	c10c4ccd106ea70cfb05e48df15dee3d	751	Pfam	PF02738	Molybdopterin-binding domain of aldehyde dehydrogenase	179	670	1.2e-132	T	2019-08-09	IPR008274	Aldehyde oxidase/xanthine dehydrogenase, molybdopterin binding	GO:0016491|GO:0055114
TRINITY_DN40309_c1_g1_i1.p1	b4814428d6643527c0968b8e9f99a071	2814	Pfam	PF01344	Kelch motif	1789	1830	0.0001	T	2019-08-09	IPR006652	Kelch repeat type 1	GO:0005515
TRINITY_DN40309_c1_g1_i1.p1	b4814428d6643527c0968b8e9f99a071	2814	Pfam	PF00431	CUB domain	32	141	4.6e-18	T	2019-08-09	IPR000859	CUB domain
TRINITY_DN40309_c1_g1_i1.p1	b4814428d6643527c0968b8e9f99a071	2814	Pfam	PF07645	Calcium-binding EGF domain	1158	1198	1.7e-10	T	2019-08-09	IPR001881	EGF-like calcium-binding domain	GO:0005509
TRINITY_DN40309_c1_g1_i1.p1	b4814428d6643527c0968b8e9f99a071	2814	Pfam	PF00053	Laminin EGF domain	2354	2416	0.003	T	2019-08-09	IPR002049	Laminin EGF domain
TRINITY_DN40309_c1_g1_i1.p1	b4814428d6643527c0968b8e9f99a071	2814	Pfam	PF00053	Laminin EGF domain	1281	1329	8.3e-10	T	2019-08-09	IPR002049	Laminin EGF domain
TRINITY_DN40309_c1_g1_i1.p1	b4814428d6643527c0968b8e9f99a071	2814	Pfam	PF00053	Laminin EGF domain	2296	2342	0.0041	T	2019-08-09	IPR002049	Laminin EGF domain
TRINITY_DN40309_c1_g1_i1.p1	b4814428d6643527c0968b8e9f99a071	2814	Pfam	PF00053	Laminin EGF domain	1234	1278	0.018	T	2019-08-09	IPR002049	Laminin EGF domain
TRINITY_DN40309_c1_g1_i1.p1	b4814428d6643527c0968b8e9f99a071	2814	Pfam	PF13418	Galactose oxidase, central domain	363	405	2.9e-05	T	2019-08-09
TRINITY_DN40309_c1_g1_i1.p1	b4814428d6643527c0968b8e9f99a071	2814	Pfam	PF13418	Galactose oxidase, central domain	419	460	0.00012	T	2019-08-09
TRINITY_DN40309_c1_g1_i1.p1	b4814428d6643527c0968b8e9f99a071	2814	Pfam	PF13418	Galactose oxidase, central domain	1553	1595	2.3e-08	T	2019-08-09
TRINITY_DN40309_c1_g1_i1.p1	b4814428d6643527c0968b8e9f99a071	2814	Pfam	PF13854	Kelch motif	1605	1650	4.8e-05	T	2019-08-09
TRINITY_DN143355_c0_g1_i1.p2	ef8a6e427007a644394d6ede05c392fc	112	Pfam	PF01253	Translation initiation factor SUI1	27	99	2.2e-24	T	2019-08-09	IPR001950	SUI1 domain	GO:0003743|GO:0006413
TRINITY_DN60242_c0_g1_i1.p1	cabe25bc6238850fee4a8be29e99f840	149	Pfam	PF03256	Anaphase-promoting complex, subunit 10 (APC10)	56	149	4.7e-48	T	2019-08-09	IPR004939	APC10/DOC domain
TRINITY_DN46337_c0_g1_i4.p1	6ff4c11ee96a2e9f5a4eaee3e73febea	696	Pfam	PF00625	Guanylate kinase	499	677	8.5e-45	T	2019-08-09	IPR008145	Guanylate kinase/L-type calcium channel beta subunit
TRINITY_DN46337_c0_g1_i4.p1	6ff4c11ee96a2e9f5a4eaee3e73febea	696	Pfam	PF00595	PDZ domain	266	339	2.2e-11	T	2019-08-09	IPR001478	PDZ domain	GO:0005515
TRINITY_DN46337_c0_g1_i4.p1	6ff4c11ee96a2e9f5a4eaee3e73febea	696	Pfam	PF07653	Variant SH3 domain	357	418	6e-11	T	2019-08-09	IPR001452	SH3 domain	GO:0005515
TRINITY_DN936_c0_g1_i2.p1	8d13a5b83e3c198500d6f99d1325e69c	137	Pfam	PF01064	Activin types I and II receptor domain	10	92	5e-11	T	2019-08-09	IPR000472	Activin types I and II receptor domain	GO:0004675|GO:0016020
TRINITY_DN136748_c0_g1_i1.p1	7285dc62dd3e888b2636f40018397cde	204	Pfam	PF02441	Flavoprotein	11	192	1.8e-49	T	2019-08-09	IPR003382	Flavoprotein	GO:0003824
TRINITY_DN22906_c0_g1_i2.p1	73ff4e98091ed3b1737e668d25fd7235	272	Pfam	PF00089	Trypsin	45	258	3.9e-58	T	2019-08-09	IPR001254	Serine proteases, trypsin domain	GO:0004252|GO:0006508
TRINITY_DN46239_c0_g1_i5.p1	4191a08af41de60715765cb754ef425f	1655	Pfam	PF00017	SH2 domain	295	373	1.2e-10	T	2019-08-09	IPR000980	SH2 domain
TRINITY_DN46239_c0_g1_i5.p1	4191a08af41de60715765cb754ef425f	1655	Pfam	PF00788	Ras association (RalGDS/AF-6) domain	1557	1631	9.1e-05	T	2019-08-09	IPR000159	Ras-associating (RA) domain	GO:0007165
TRINITY_DN46239_c0_g1_i5.p1	4191a08af41de60715765cb754ef425f	1655	Pfam	PF02204	Vacuolar sorting protein 9 (VPS9) domain	1433	1528	1.3e-17	T	2019-08-09	IPR003123	VPS9 domain
TRINITY_DN49480_c1_g2_i1.p1	1cce1501feb445b42fdce5bf0b74f0e5	318	Pfam	PF01490	Transmembrane amino acid transporter protein	56	318	3.3e-45	T	2019-08-09	IPR013057	Amino acid transporter, transmembrane domain
TRINITY_DN20070_c0_g1_i1.p1	9906f035dcef7b2be98e250c309a399f	346	Pfam	PF12796	Ankyrin repeats (3 copies)	105	174	2e-07	T	2019-08-09	IPR020683	Ankyrin repeat-containing domain
TRINITY_DN20070_c0_g1_i1.p1	9906f035dcef7b2be98e250c309a399f	346	Pfam	PF13637	Ankyrin repeats (many copies)	222	272	1.1e-08	T	2019-08-09
TRINITY_DN50346_c0_g2_i4.p1	27aed3eafabc924478a478a3248579dc	121	Pfam	PF00009	Elongation factor Tu GTP binding domain	7	121	1.1e-36	T	2019-08-09	IPR000795	Transcription factor, GTP-binding domain	GO:0003924|GO:0005525
TRINITY_DN32589_c0_g1_i2.p1	a6176d9c2b33f4d45072f6cf54b4332e	716	Pfam	PF05064	Nsp1-like C-terminal region	512	615	3.4e-32	T	2019-08-09	IPR007758	Nucleoporin, NSP1-like, C-terminal
TRINITY_DN50924_c0_g1_i1.p1	d9169facb3a1aab55385db476965ced7	140	Pfam	PF02351	GDNF/GAS1 domain	11	84	3.1e-05	T	2019-08-09	IPR016017	GDNF/GAS1
TRINITY_DN45062_c2_g1_i1.p1	225b1859f50ceaff23fc0689f386bba3	102	Pfam	PF00238	Ribosomal protein L14p/L23e	22	102	6.1e-23	T	2019-08-09	IPR000218	Ribosomal protein L14P	GO:0003735|GO:0005840|GO:0006412
TRINITY_DN135018_c1_g1_i1.p1	7458be2040522dfd0f60d5ff3de2d4be	247	Pfam	PF04193	PQ loop repeat	152	206	1.9e-08	T	2019-08-09	IPR006603	PQ-loop repeat
TRINITY_DN135018_c1_g1_i1.p1	7458be2040522dfd0f60d5ff3de2d4be	247	Pfam	PF04193	PQ loop repeat	37	96	7.5e-14	T	2019-08-09	IPR006603	PQ-loop repeat
TRINITY_DN126946_c0_g1_i1.p1	fb3215173db5cb77604c53e341263e03	107	Pfam	PF08799	pre-mRNA processing factor 4 (PRP4) like	64	90	6.3e-12	T	2019-08-09	IPR014906	Pre-mRNA processing factor 4 (PRP4)-like
TRINITY_DN48588_c0_g3_i1.p1	6e2ec621f56c950f75827f5bf836df27	238	Pfam	PF00665	Integrase core domain	2	80	1.1e-08	T	2019-08-09	IPR001584	Integrase, catalytic core	GO:0015074
TRINITY_DN12956_c0_g1_i2.p1	0f5ed5533965407fc9bb4c2e368e179a	120	Pfam	PF00428	60s Acidic ribosomal protein	27	111	1e-18	T	2019-08-09
TRINITY_DN12956_c0_g1_i1.p2	0f5ed5533965407fc9bb4c2e368e179a	120	Pfam	PF00428	60s Acidic ribosomal protein	27	111	1e-18	T	2019-08-09
TRINITY_DN44135_c2_g1_i2.p1	d70172b14f6f73e57c40a0e276c79983	1583	Pfam	PF13927	Immunoglobulin domain	40	118	3.7e-07	T	2019-08-09
TRINITY_DN44135_c2_g1_i2.p1	d70172b14f6f73e57c40a0e276c79983	1583	Pfam	PF07679	Immunoglobulin I-set domain	268	357	1.9e-15	T	2019-08-09	IPR013098	Immunoglobulin I-set
TRINITY_DN44135_c2_g1_i2.p1	d70172b14f6f73e57c40a0e276c79983	1583	Pfam	PF07679	Immunoglobulin I-set domain	366	448	2.2e-11	T	2019-08-09	IPR013098	Immunoglobulin I-set
TRINITY_DN44135_c2_g1_i2.p1	d70172b14f6f73e57c40a0e276c79983	1583	Pfam	PF00041	Fibronectin type III domain	956	1039	1.1e-06	T	2019-08-09	IPR003961	Fibronectin type III	GO:0005515
TRINITY_DN44135_c2_g1_i2.p1	d70172b14f6f73e57c40a0e276c79983	1583	Pfam	PF00041	Fibronectin type III domain	722	822	6.8e-14	T	2019-08-09	IPR003961	Fibronectin type III	GO:0005515
TRINITY_DN44135_c2_g1_i2.p1	d70172b14f6f73e57c40a0e276c79983	1583	Pfam	PF00041	Fibronectin type III domain	530	610	7.8e-13	T	2019-08-09	IPR003961	Fibronectin type III	GO:0005515
TRINITY_DN44135_c2_g1_i2.p1	d70172b14f6f73e57c40a0e276c79983	1583	Pfam	PF00041	Fibronectin type III domain	1053	1140	1.3e-10	T	2019-08-09	IPR003961	Fibronectin type III	GO:0005515
TRINITY_DN44135_c2_g1_i2.p1	d70172b14f6f73e57c40a0e276c79983	1583	Pfam	PF00041	Fibronectin type III domain	626	706	1.3e-08	T	2019-08-09	IPR003961	Fibronectin type III	GO:0005515
TRINITY_DN44135_c2_g1_i2.p1	d70172b14f6f73e57c40a0e276c79983	1583	Pfam	PF06583	Neogenin C-terminus	1499	1577	4.6e-09	T	2019-08-09	IPR010560	Neogenin, C-terminal	GO:0016021
TRINITY_DN44135_c2_g1_i2.p1	d70172b14f6f73e57c40a0e276c79983	1583	Pfam	PF06583	Neogenin C-terminus	1211	1238	8.9e-11	T	2019-08-09	IPR010560	Neogenin, C-terminal	GO:0016021
TRINITY_DN61790_c0_g1_i1.p1	749d7c681ddf0a866c150073d942c843	214	Pfam	PF07162	Ciliary basal body-associated, B9 protein	27	191	8.8e-34	T	2019-08-09	IPR010796	B9 domain
TRINITY_DN49946_c1_g1_i1.p1	5999dbbb45e966430ed067348a9a0a1e	194	Pfam	PF00385	Chromo (CHRromatin Organisation MOdifier) domain	19	67	2.9e-16	T	2019-08-09	IPR023780	Chromo domain
TRINITY_DN49946_c1_g1_i1.p1	5999dbbb45e966430ed067348a9a0a1e	194	Pfam	PF01393	Chromo shadow domain	136	187	7.8e-26	T	2019-08-09	IPR008251	Chromo shadow domain	GO:0005634
TRINITY_DN49786_c0_g1_i1.p1	e1abffde431652f29716da887bb7f694	1450	Pfam	PF00005	ABC transporter	1143	1289	1.4e-26	T	2019-08-09	IPR003439	ABC transporter-like	GO:0005524|GO:0016887
TRINITY_DN49786_c0_g1_i1.p1	e1abffde431652f29716da887bb7f694	1450	Pfam	PF00664	ABC transporter transmembrane region	756	1047	3.1e-31	T	2019-08-09	IPR011527	ABC transporter type 1, transmembrane domain	GO:0005524|GO:0016021|GO:0042626|GO:0055085
TRINITY_DN49786_c0_g1_i1.p1	e1abffde431652f29716da887bb7f694	1450	Pfam	PF00664	ABC transporter transmembrane region	96	364	4.4e-22	T	2019-08-09	IPR011527	ABC transporter type 1, transmembrane domain	GO:0005524|GO:0016021|GO:0042626|GO:0055085
TRINITY_DN49786_c0_g1_i1.p1	e1abffde431652f29716da887bb7f694	1450	Pfam	PF00005	ABC transporter	470	604	8.1e-22	T	2019-08-09	IPR003439	ABC transporter-like	GO:0005524|GO:0016887
TRINITY_DN48247_c1_g1_i1.p1	bb21c46f5c5d100203361702bb41f7d1	748	Pfam	PF06046	Exocyst complex component Sec6	180	734	1.9e-123	T	2019-08-09	IPR010326	Exocyst complex component EXOC3/Sec6	GO:0000145|GO:0006887
TRINITY_DN47399_c0_g1_i1.p1	e2175616f2cf97f576a96fe8ecf2ec12	108	Pfam	PF04500	FLYWCH zinc finger domain	34	91	7.4e-11	T	2019-08-09	IPR007588	Zinc finger, FLYWCH-type
TRINITY_DN50403_c26_g3_i1.p1	094ba25177c2a49fb73e717da6fefb0b	485	Pfam	PF01485	IBR domain, a half RING-finger domain	189	252	2.6e-12	T	2019-08-09	IPR002867	IBR domain
TRINITY_DN50403_c26_g3_i1.p1	094ba25177c2a49fb73e717da6fefb0b	485	Pfam	PF01485	IBR domain, a half RING-finger domain	274	315	8.6e-07	T	2019-08-09	IPR002867	IBR domain
TRINITY_DN50012_c0_g2_i3.p1	2bea20901047beb5fd9086d7893e0695	1297	Pfam	PF08005	PHR domain	156	315	6e-38	T	2019-08-09	IPR012983	PHR
TRINITY_DN50012_c0_g2_i3.p1	2bea20901047beb5fd9086d7893e0695	1297	Pfam	PF08239	Bacterial SH3 domain	931	980	2.7e-06	T	2019-08-09	IPR003646	SH3-like domain, bacterial-type
TRINITY_DN24736_c0_g1_i1.p1	0b10d247a12929e04af5203b72456276	182	Pfam	PF00078	Reverse transcriptase (RNA-dependent DNA polymerase)	11	157	1e-31	T	2019-08-09	IPR000477	Reverse transcriptase domain
TRINITY_DN27215_c0_g1_i3.p1	7e2eb2b23898bc492f502af273539fb4	259	Pfam	PF12017	Transposase protein	10	185	2.2e-26	T	2019-08-09	IPR021896	Transposase protein	GO:0004803|GO:0006313
TRINITY_DN50180_c0_g1_i5.p1	abe6f415745c79a5d2c3709d45ce3173	1223	Pfam	PF13961	Domain of unknown function (DUF4219)	12	39	2.3e-08	T	2019-08-09	IPR025314	Domain of unknown function DUF4219
TRINITY_DN50180_c0_g1_i5.p1	abe6f415745c79a5d2c3709d45ce3173	1223	Pfam	PF07727	Reverse transcriptase (RNA-dependent DNA polymerase)	799	1035	2.6e-74	T	2019-08-09	IPR013103	Reverse transcriptase, RNA-dependent DNA polymerase
TRINITY_DN50180_c0_g1_i5.p1	abe6f415745c79a5d2c3709d45ce3173	1223	Pfam	PF00665	Integrase core domain	441	557	7.4e-25	T	2019-08-09	IPR001584	Integrase, catalytic core	GO:0015074
TRINITY_DN50180_c0_g1_i5.p1	abe6f415745c79a5d2c3709d45ce3173	1223	Pfam	PF13976	GAG-pre-integrase domain	361	428	2.4e-09	T	2019-08-09	IPR025724	GAG-pre-integrase domain
TRINITY_DN50180_c0_g1_i5.p1	abe6f415745c79a5d2c3709d45ce3173	1223	Pfam	PF14223	gag-polypeptide of LTR copia-type	50	177	1.3e-23	T	2019-08-09
TRINITY_DN50855_c3_g2_i1.p1	993416de3880972849d9e6fc68222747	478	Pfam	PF04922	DIE2/ALG10 family	34	432	2.8e-106	T	2019-08-09	IPR016900	Alpha-2-glucosyltransferase Alg10	GO:0004583|GO:0005789|GO:0006488
TRINITY_DN135125_c0_g1_i1.p1	a0f10c09c57a062091d6a3f9d1db0c48	323	Pfam	PF00400	WD domain, G-beta repeat	179	211	0.2	T	2019-08-09	IPR001680	WD40 repeat	GO:0005515
TRINITY_DN135125_c0_g1_i1.p1	a0f10c09c57a062091d6a3f9d1db0c48	323	Pfam	PF00400	WD domain, G-beta repeat	219	255	0.041	T	2019-08-09	IPR001680	WD40 repeat	GO:0005515
TRINITY_DN49607_c1_g1_i3.p1	c9449ffe200e2387f787717aa96f0f89	476	Pfam	PF13465	Zinc-finger double domain	252	276	2.2e-10	T	2019-08-09
TRINITY_DN49607_c1_g1_i3.p1	c9449ffe200e2387f787717aa96f0f89	476	Pfam	PF12874	Zinc-finger of C2H2 type	211	232	0.00014	T	2019-08-09
TRINITY_DN49607_c1_g1_i3.p1	c9449ffe200e2387f787717aa96f0f89	476	Pfam	PF00096	Zinc finger, C2H2 type	129	149	0.0021	T	2019-08-09	IPR013087	Zinc finger C2H2-type	GO:0003676
TRINITY_DN49607_c1_g1_i3.p1	c9449ffe200e2387f787717aa96f0f89	476	Pfam	PF00096	Zinc finger, C2H2 type	41	62	0.0017	T	2019-08-09	IPR013087	Zinc finger C2H2-type	GO:0003676
TRINITY_DN49607_c1_g1_i3.p1	c9449ffe200e2387f787717aa96f0f89	476	Pfam	PF00096	Zinc finger, C2H2 type	183	205	1.1e-07	T	2019-08-09	IPR013087	Zinc finger C2H2-type	GO:0003676
TRINITY_DN49607_c1_g1_i3.p1	c9449ffe200e2387f787717aa96f0f89	476	Pfam	PF00096	Zinc finger, C2H2 type	99	121	0.0034	T	2019-08-09	IPR013087	Zinc finger C2H2-type	GO:0003676
TRINITY_DN49607_c1_g1_i3.p1	c9449ffe200e2387f787717aa96f0f89	476	Pfam	PF00096	Zinc finger, C2H2 type	68	90	4.5e-05	T	2019-08-09	IPR013087	Zinc finger C2H2-type	GO:0003676
TRINITY_DN49607_c1_g1_i4.p1	c9449ffe200e2387f787717aa96f0f89	476	Pfam	PF13465	Zinc-finger double domain	252	276	2.2e-10	T	2019-08-09
TRINITY_DN49607_c1_g1_i4.p1	c9449ffe200e2387f787717aa96f0f89	476	Pfam	PF12874	Zinc-finger of C2H2 type	211	232	0.00014	T	2019-08-09
TRINITY_DN49607_c1_g1_i4.p1	c9449ffe200e2387f787717aa96f0f89	476	Pfam	PF00096	Zinc finger, C2H2 type	129	149	0.0021	T	2019-08-09	IPR013087	Zinc finger C2H2-type	GO:0003676
TRINITY_DN49607_c1_g1_i4.p1	c9449ffe200e2387f787717aa96f0f89	476	Pfam	PF00096	Zinc finger, C2H2 type	41	62	0.0017	T	2019-08-09	IPR013087	Zinc finger C2H2-type	GO:0003676
TRINITY_DN49607_c1_g1_i4.p1	c9449ffe200e2387f787717aa96f0f89	476	Pfam	PF00096	Zinc finger, C2H2 type	183	205	1.1e-07	T	2019-08-09	IPR013087	Zinc finger C2H2-type	GO:0003676
TRINITY_DN49607_c1_g1_i4.p1	c9449ffe200e2387f787717aa96f0f89	476	Pfam	PF00096	Zinc finger, C2H2 type	99	121	0.0034	T	2019-08-09	IPR013087	Zinc finger C2H2-type	GO:0003676
TRINITY_DN49607_c1_g1_i4.p1	c9449ffe200e2387f787717aa96f0f89	476	Pfam	PF00096	Zinc finger, C2H2 type	68	90	4.5e-05	T	2019-08-09	IPR013087	Zinc finger C2H2-type	GO:0003676
TRINITY_DN46194_c0_g1_i9.p2	2c499fd8ad71453255cf4e217590a8dc	142	Pfam	PF00096	Zinc finger, C2H2 type	22	45	3.8e-05	T	2019-08-09	IPR013087	Zinc finger C2H2-type	GO:0003676
TRINITY_DN46194_c0_g1_i1.p3	2c499fd8ad71453255cf4e217590a8dc	142	Pfam	PF00096	Zinc finger, C2H2 type	22	45	3.8e-05	T	2019-08-09	IPR013087	Zinc finger C2H2-type	GO:0003676
TRINITY_DN50334_c1_g2_i5.p1	bf85a3e2e9e97413d0cc8576fd10f873	342	Pfam	PF00787	PX domain	36	119	8.7e-15	T	2019-08-09	IPR001683	Phox homologous domain	GO:0035091
TRINITY_DN48975_c0_g1_i15.p1	d8b232b2ce9cf5822d3974c17672b482	2783	Pfam	PF00616	GTPase-activator protein for Ras-like GTPase	1305	1408	2.4e-21	T	2019-08-09	IPR001936	Ras GTPase-activating domain	GO:0043087
TRINITY_DN48975_c0_g1_i15.p1	d8b232b2ce9cf5822d3974c17672b482	2783	Pfam	PF13716	Divergent CRAL/TRIO domain	1568	1700	1.4e-23	T	2019-08-09	IPR001251	CRAL-TRIO lipid binding domain
TRINITY_DN37225_c1_g1_i2.p1	560f1375e9e656c262ed8a38181d0d8a	458	Pfam	PF03022	Major royal jelly protein	118	403	3.2e-89	T	2019-08-09	IPR017996	Major royal jelly protein/protein yellow
TRINITY_DN33250_c0_g1_i2.p1	3a84f23648fdc383dfdd801380557592	114	Pfam	PF03148	Tektin family	46	111	1.3e-14	T	2019-08-09
TRINITY_DN294_c0_g1_i1.p1	0d168c3765b705a100a99e342a23b397	334	Pfam	PF11717	RNA binding activity-knot of a chromodomain	9	59	3.1e-14	T	2019-08-09	IPR025995	RNA binding activity-knot of a chromodomain
TRINITY_DN294_c0_g1_i1.p1	0d168c3765b705a100a99e342a23b397	334	Pfam	PF05712	MRG	156	322	8.4e-48	T	2019-08-09	IPR026541	MRG domain
TRINITY_DN47277_c0_g1_i4.p1	1bedf2ff7376a2464db78cdb7b940e3e	523	Pfam	PF00076	RNA recognition motif. (a.k.a. RRM, RBD, or RNP domain)	450	509	1.9e-05	T	2019-08-09	IPR000504	RNA recognition motif domain	GO:0003676
TRINITY_DN47277_c0_g1_i4.p1	1bedf2ff7376a2464db78cdb7b940e3e	523	Pfam	PF00076	RNA recognition motif. (a.k.a. RRM, RBD, or RNP domain)	35	85	0.00024	T	2019-08-09	IPR000504	RNA recognition motif domain	GO:0003676
TRINITY_DN47277_c0_g1_i4.p1	1bedf2ff7376a2464db78cdb7b940e3e	523	Pfam	PF13893	RNA recognition motif. (a.k.a. RRM, RBD, or RNP domain)	314	425	3e-33	T	2019-08-09
TRINITY_DN47277_c0_g1_i4.p1	1bedf2ff7376a2464db78cdb7b940e3e	523	Pfam	PF11835	RRM-like domain	158	240	2.6e-14	T	2019-08-09	IPR021790	PTBP1, RNA recognition motif 2-like
TRINITY_DN3444_c0_g1_i2.p2	6500c1b8675ec4344b6ec38a71999c81	129	Pfam	PF00333	Ribosomal protein S5, N-terminal domain	90	129	3e-18	T	2019-08-09	IPR013810	Ribosomal protein S5, N-terminal	GO:0003723|GO:0003735|GO:0005840|GO:0006412
TRINITY_DN13847_c0_g1_i1.p1	d91c675209ce0a68fca9ce7687852274	273	Pfam	PF07727	Reverse transcriptase (RNA-dependent DNA polymerase)	149	265	3.5e-37	T	2019-08-09	IPR013103	Reverse transcriptase, RNA-dependent DNA polymerase
TRINITY_DN45877_c0_g1_i32.p1	9951cc3a20a3e8634f6a76bce6728387	4442	Pfam	PF08454	RyR and IP3R Homology associated	3336	3451	2.3e-29	T	2019-08-09	IPR013662	RyR/IP3R Homology associated domain
TRINITY_DN45877_c0_g1_i32.p1	9951cc3a20a3e8634f6a76bce6728387	4442	Pfam	PF01365	RIH domain	1556	1786	5.5e-76	T	2019-08-09	IPR000699	RIH domain	GO:0005262|GO:0016020|GO:0070588
TRINITY_DN45877_c0_g1_i32.p1	9951cc3a20a3e8634f6a76bce6728387	4442	Pfam	PF02026	RyR domain	2161	2250	7.7e-31	T	2019-08-09	IPR003032	Ryanodine receptor Ryr
TRINITY_DN45877_c0_g1_i32.p1	9951cc3a20a3e8634f6a76bce6728387	4442	Pfam	PF02026	RyR domain	2281	2364	3.5e-26	T	2019-08-09	IPR003032	Ryanodine receptor Ryr
TRINITY_DN45877_c0_g1_i32.p1	9951cc3a20a3e8634f6a76bce6728387	4442	Pfam	PF02026	RyR domain	296	385	3.7e-30	T	2019-08-09	IPR003032	Ryanodine receptor Ryr
TRINITY_DN45877_c0_g1_i32.p1	9951cc3a20a3e8634f6a76bce6728387	4442	Pfam	PF02026	RyR domain	183	272	4.3e-31	T	2019-08-09	IPR003032	Ryanodine receptor Ryr
TRINITY_DN45877_c0_g1_i32.p1	9951cc3a20a3e8634f6a76bce6728387	4442	Pfam	PF00622	SPRY domain	422	541	9.7e-23	T	2019-08-09	IPR003877	SPRY domain	GO:0005515
TRINITY_DN45877_c0_g1_i32.p1	9951cc3a20a3e8634f6a76bce6728387	4442	Pfam	PF00622	SPRY domain	877	1015	1.5e-20	T	2019-08-09	IPR003877	SPRY domain	GO:0005515
TRINITY_DN45877_c0_g1_i32.p1	9951cc3a20a3e8634f6a76bce6728387	4442	Pfam	PF00622	SPRY domain	10	129	6e-17	T	2019-08-09	IPR003877	SPRY domain	GO:0005515
TRINITY_DN45877_c0_g1_i32.p1	9951cc3a20a3e8634f6a76bce6728387	4442	Pfam	PF06459	Ryanodine Receptor TM 4-6	3830	4080	3.6e-52	T	2019-08-09	IPR009460	Ryanodine Receptor TM 4-6	GO:0005219|GO:0006874|GO:0016021
TRINITY_DN45877_c0_g1_i32.p1	9951cc3a20a3e8634f6a76bce6728387	4442	Pfam	PF00520	Ion transport protein	4206	4350	1.3e-14	T	2019-08-09	IPR005821	Ion transport domain	GO:0005216|GO:0006811|GO:0016020|GO:0055085
TRINITY_DN137877_c0_g1_i1.p1	f4805b5a04ecf56e9bdb8ffa6c3ba769	185	Pfam	PF04275	Phosphomevalonate kinase	8	117	6.9e-48	T	2019-08-09	IPR005919	Higher eukaryotic phosphomevalonate kinase	GO:0004631|GO:0005737|GO:0006695
TRINITY_DN45222_c0_g1_i3.p1	649bdf20aa1b26cd7b6bfc1f55c0e394	317	Pfam	PF13733	N-terminal region of glycosyl transferase group 7	86	189	6e-38	T	2019-08-09	IPR027995	Galactosyltransferase, N-terminal
TRINITY_DN45222_c0_g1_i3.p1	649bdf20aa1b26cd7b6bfc1f55c0e394	317	Pfam	PF02709	N-terminal domain of galactosyltransferase	193	267	2.8e-20	T	2019-08-09	IPR027791	Galactosyltransferase, C-terminal
TRINITY_DN9324_c0_g1_i1.p1	cd7d79148e25236e2399fc2356fc95d2	195	Pfam	PF06565	DUF1126 PH-like domain	81	195	8.5e-26	T	2019-08-09	IPR010554	Domain of unknown function DUF1126
TRINITY_DN50839_c2_g1_i6.p1	864ded737be624e637a0644b213df7e3	612	Pfam	PF18037	Ubiquitin-like domain	73	165	9.1e-18	T	2019-08-09	IPR041207	NEDD8 ultimate buster 1, ubiquitin-like domain
TRINITY_DN50839_c2_g1_i6.p1	864ded737be624e637a0644b213df7e3	612	Pfam	PF00627	UBA/TS-N domain	497	532	6.2e-06	T	2019-08-09	IPR015940	Ubiquitin-associated domain
TRINITY_DN50839_c2_g1_i6.p1	864ded737be624e637a0644b213df7e3	612	Pfam	PF00627	UBA/TS-N domain	433	465	2.6e-06	T	2019-08-09	IPR015940	Ubiquitin-associated domain
TRINITY_DN50839_c2_g1_i2.p1	864ded737be624e637a0644b213df7e3	612	Pfam	PF18037	Ubiquitin-like domain	73	165	9.1e-18	T	2019-08-09	IPR041207	NEDD8 ultimate buster 1, ubiquitin-like domain
TRINITY_DN50839_c2_g1_i2.p1	864ded737be624e637a0644b213df7e3	612	Pfam	PF00627	UBA/TS-N domain	497	532	6.2e-06	T	2019-08-09	IPR015940	Ubiquitin-associated domain
TRINITY_DN50839_c2_g1_i2.p1	864ded737be624e637a0644b213df7e3	612	Pfam	PF00627	UBA/TS-N domain	433	465	2.6e-06	T	2019-08-09	IPR015940	Ubiquitin-associated domain
TRINITY_DN50992_c0_g1_i5.p1	c0a44affc7f790d1a03cb29928e183e9	736	Pfam	PF00626	Gelsolin repeat	281	366	8.8e-07	T	2019-08-09	IPR007123	Gelsolin-like domain
TRINITY_DN50992_c0_g1_i5.p1	c0a44affc7f790d1a03cb29928e183e9	736	Pfam	PF02209	Villin headpiece domain	701	736	2.8e-16	T	2019-08-09	IPR003128	Villin headpiece	GO:0003779|GO:0007010
TRINITY_DN50992_c0_g1_i1.p2	c0a44affc7f790d1a03cb29928e183e9	736	Pfam	PF00626	Gelsolin repeat	281	366	8.8e-07	T	2019-08-09	IPR007123	Gelsolin-like domain
TRINITY_DN50992_c0_g1_i1.p2	c0a44affc7f790d1a03cb29928e183e9	736	Pfam	PF02209	Villin headpiece domain	701	736	2.8e-16	T	2019-08-09	IPR003128	Villin headpiece	GO:0003779|GO:0007010
TRINITY_DN48586_c0_g1_i1.p1	0c10e23f51c400fc98c5855762ebcb5e	550	Pfam	PF00096	Zinc finger, C2H2 type	454	476	2.9e-05	T	2019-08-09	IPR013087	Zinc finger C2H2-type	GO:0003676
TRINITY_DN48586_c0_g1_i1.p1	0c10e23f51c400fc98c5855762ebcb5e	550	Pfam	PF00096	Zinc finger, C2H2 type	123	144	0.00019	T	2019-08-09	IPR013087	Zinc finger C2H2-type	GO:0003676
TRINITY_DN48586_c0_g1_i1.p1	0c10e23f51c400fc98c5855762ebcb5e	550	Pfam	PF00096	Zinc finger, C2H2 type	307	329	0.00044	T	2019-08-09	IPR013087	Zinc finger C2H2-type	GO:0003676
TRINITY_DN48586_c0_g1_i1.p1	0c10e23f51c400fc98c5855762ebcb5e	550	Pfam	PF00096	Zinc finger, C2H2 type	426	448	0.00041	T	2019-08-09	IPR013087	Zinc finger C2H2-type	GO:0003676
TRINITY_DN48586_c0_g1_i1.p1	0c10e23f51c400fc98c5855762ebcb5e	550	Pfam	PF00096	Zinc finger, C2H2 type	212	230	0.0025	T	2019-08-09	IPR013087	Zinc finger C2H2-type	GO:0003676
TRINITY_DN48586_c0_g1_i1.p1	0c10e23f51c400fc98c5855762ebcb5e	550	Pfam	PF00096	Zinc finger, C2H2 type	240	261	0.013	T	2019-08-09	IPR013087	Zinc finger C2H2-type	GO:0003676
TRINITY_DN48586_c0_g1_i1.p1	0c10e23f51c400fc98c5855762ebcb5e	550	Pfam	PF00096	Zinc finger, C2H2 type	66	88	0.0061	T	2019-08-09	IPR013087	Zinc finger C2H2-type	GO:0003676
TRINITY_DN48586_c0_g1_i1.p1	0c10e23f51c400fc98c5855762ebcb5e	550	Pfam	PF00096	Zinc finger, C2H2 type	94	116	9.3e-05	T	2019-08-09	IPR013087	Zinc finger C2H2-type	GO:0003676
TRINITY_DN36536_c1_g1_i3.p1	dc7ee6d37a8c6ea652f09f97ee1b9aab	526	Pfam	PF00169	PH domain	282	372	1.5e-05	T	2019-08-09	IPR001849	Pleckstrin homology domain
TRINITY_DN36536_c1_g1_i3.p1	dc7ee6d37a8c6ea652f09f97ee1b9aab	526	Pfam	PF00621	RhoGEF domain	70	246	2e-31	T	2019-08-09	IPR000219	Dbl homology (DH) domain	GO:0005089|GO:0035023
TRINITY_DN36536_c1_g1_i3.p1	dc7ee6d37a8c6ea652f09f97ee1b9aab	526	Pfam	PF00018	SH3 domain	457	504	3.1e-09	T	2019-08-09	IPR001452	SH3 domain	GO:0005515
TRINITY_DN49467_c1_g1_i1.p1	f75bb60799b9a2b7c6e253a866a677d1	857	Pfam	PF04388	Hamartin protein	570	598	1.6e-07	T	2019-08-09	IPR007483	Hamartin
TRINITY_DN49467_c1_g1_i1.p1	f75bb60799b9a2b7c6e253a866a677d1	857	Pfam	PF04388	Hamartin protein	8	269	1.7e-51	T	2019-08-09	IPR007483	Hamartin
TRINITY_DN42585_c0_g1_i2.p1	dccf6f80a016d1176fa8c78413143468	405	Pfam	PF12347	Holliday junction regulator protein family C-terminal repeat	98	160	6.9e-16	T	2019-08-09	IPR022102	Holliday junction regulator protein family C-terminal
TRINITY_DN42585_c0_g1_i2.p1	dccf6f80a016d1176fa8c78413143468	405	Pfam	PF00319	SRF-type transcription factor (DNA-binding and dimerisation domain)	10	57	1.7e-24	T	2019-08-09	IPR002100	Transcription factor, MADS-box	GO:0003677|GO:0046983
TRINITY_DN106675_c0_g1_i1.p1	fc17aeb97805a8fe1efd5f24ccff47fb	159	Pfam	PF04969	CS domain	34	109	1.2e-10	T	2019-08-09	IPR007052	CS domain
TRINITY_DN37325_c0_g1_i2.p1	bb90d4578975300e78dd6f162bdcd25d	1078	Pfam	PF02373	JmjC domain, hydroxylase	802	910	2.4e-30	T	2019-08-09	IPR003347	JmjC domain
TRINITY_DN37325_c0_g1_i2.p1	bb90d4578975300e78dd6f162bdcd25d	1078	Pfam	PF13181	Tetratricopeptide repeat	76	108	0.001	T	2019-08-09	IPR019734	Tetratricopeptide repeat	GO:0005515
TRINITY_DN49617_c2_g1_i1.p1	2cd4f0e370c276b1b942de36f03cc100	682	Pfam	PF05997	Nucleolar protein,Nop52	35	232	1.8e-46	T	2019-08-09	IPR010301	Nucleolar, Nop52	GO:0006364|GO:0030688
TRINITY_DN41370_c0_g1_i5.p1	36ccd47c7237fa8bd3573c99033792c5	406	Pfam	PF02995	Protein of unknown function (DUF229)	93	406	1.9e-71	T	2019-08-09	IPR004245	Protein of unknown function DUF229
TRINITY_DN50658_c0_g1_i7.p1	08205ee88201aac5624dc517a8e89750	133	Pfam	PF13359	DDE superfamily endonuclease	29	94	2.9e-14	T	2019-08-09	IPR027806	Harbinger transposase-derived nuclease domain
TRINITY_DN49407_c0_g1_i1.p1	795cb6e484c6118e0ab0fec9019eee0b	325	Pfam	PF00520	Ion transport protein	1	71	1.8e-13	T	2019-08-09	IPR005821	Ion transport domain	GO:0005216|GO:0006811|GO:0016020|GO:0055085
TRINITY_DN49407_c0_g1_i1.p1	795cb6e484c6118e0ab0fec9019eee0b	325	Pfam	PF08763	Voltage gated calcium channel IQ domain	144	222	1.4e-31	T	2019-08-09	IPR014873	Voltage-dependent calcium channel, alpha-1 subunit, IQ domain
TRINITY_DN49407_c0_g1_i1.p1	795cb6e484c6118e0ab0fec9019eee0b	325	Pfam	PF16905	Voltage-dependent L-type calcium channel, IQ-associated	81	134	1.1e-29	T	2019-08-09	IPR031649	Voltage-dependent L-type calcium channel, IQ-associated domain
TRINITY_DN31209_c1_g1_i1.p1	da024e4f72132111df306f87e1708012	538	Pfam	PF00135	Carboxylesterase family	3	522	2.1e-137	T	2019-08-09	IPR002018	Carboxylesterase, type B
TRINITY_DN48875_c0_g1_i1.p1	f8eb664395fa314f6fc7225d74d36766	1455	Pfam	PF02373	JmjC domain, hydroxylase	1164	1278	8.4e-16	T	2019-08-09	IPR003347	JmjC domain
TRINITY_DN48875_c0_g1_i1.p1	f8eb664395fa314f6fc7225d74d36766	1455	Pfam	PF01388	ARID/BRIGHT DNA binding domain	922	998	7.1e-12	T	2019-08-09	IPR001606	ARID DNA-binding domain	GO:0003677
TRINITY_DN48875_c0_g1_i1.p1	f8eb664395fa314f6fc7225d74d36766	1455	Pfam	PF02375	jmjN domain	848	881	2.2e-13	T	2019-08-09	IPR003349	JmjN domain
TRINITY_DN48875_c0_g1_i1.p1	f8eb664395fa314f6fc7225d74d36766	1455	Pfam	PF02928	C5HC2 zinc finger	1379	1432	0.00016	T	2019-08-09	IPR004198	Zinc finger, C5HC2-type
TRINITY_DN39811_c0_g1_i2.p1	57e279e9c814426c601405a522905900	203	Pfam	PF02115	RHO protein GDP dissociation inhibitor	12	200	1e-71	T	2019-08-09	IPR000406	Rho protein GDP-dissociation inhibitor	GO:0005094|GO:0005737
TRINITY_DN39811_c0_g1_i1.p1	57e279e9c814426c601405a522905900	203	Pfam	PF02115	RHO protein GDP dissociation inhibitor	12	200	1e-71	T	2019-08-09	IPR000406	Rho protein GDP-dissociation inhibitor	GO:0005094|GO:0005737
TRINITY_DN41642_c1_g1_i1.p1	57a6eec524e5101c387a6dcd909d6fd4	147	Pfam	PF00043	Glutathione S-transferase, C-terminal domain	50	123	3.7e-10	T	2019-08-09	IPR004046	Glutathione S-transferase, C-terminal
TRINITY_DN145520_c0_g1_i1.p1	0b1b074771900ec594df5362d1053fd5	156	Pfam	PF00318	Ribosomal protein S2	2	69	2.3e-06	T	2019-08-09	IPR001865	Ribosomal protein S2	GO:0003735|GO:0005840|GO:0006412
TRINITY_DN145520_c0_g1_i1.p1	0b1b074771900ec594df5362d1053fd5	156	Pfam	PF00318	Ribosomal protein S2	74	139	8e-13	T	2019-08-09	IPR001865	Ribosomal protein S2	GO:0003735|GO:0005840|GO:0006412
TRINITY_DN36148_c0_g1_i1.p1	6a73001ace5044f2fac256fcf8124033	235	Pfam	PF12796	Ankyrin repeats (3 copies)	59	118	2.2e-11	T	2019-08-09	IPR020683	Ankyrin repeat-containing domain
TRINITY_DN36148_c0_g1_i1.p1	6a73001ace5044f2fac256fcf8124033	235	Pfam	PF13637	Ankyrin repeats (many copies)	123	169	5.6e-07	T	2019-08-09
TRINITY_DN4769_c0_g1_i2.p1	0e8e18aeb9d801d4ffa905ffb68cd39c	291	Pfam	PF07165	Protein of unknown function (DUF1397)	51	256	7.1e-62	T	2019-08-09	IPR009832	Protein of unknown function DUF1397
TRINITY_DN4769_c0_g1_i1.p1	0e8e18aeb9d801d4ffa905ffb68cd39c	291	Pfam	PF07165	Protein of unknown function (DUF1397)	51	256	7.1e-62	T	2019-08-09	IPR009832	Protein of unknown function DUF1397
TRINITY_DN38180_c0_g1_i2.p1	aca5dc5a1abed39534191a3bfe40c579	1335	Pfam	PF16070	Transmembrane protein family 132	430	779	2.6e-139	T	2019-08-09	IPR031437	Transmembrane protein family 132, middle domain
TRINITY_DN38180_c0_g1_i2.p1	aca5dc5a1abed39534191a3bfe40c579	1335	Pfam	PF15706	Mature oligodendrocyte transmembrane protein, TMEM132D, C-term	871	984	8.6e-20	T	2019-08-09	IPR031436	Transmembrane protein TMEM132, C-terminal
TRINITY_DN38180_c0_g1_i2.p1	aca5dc5a1abed39534191a3bfe40c579	1335	Pfam	PF15705	Mature oligodendrocyte transmembrane protein, TMEM132D, N-term	17	164	3.8e-16	T	2019-08-09	IPR031435	Transmembrane protein TMEM132, N-terminal
TRINITY_DN50927_c2_g4_i3.p1	dc0d0c7cabda0f9428b949b0903d1dc2	161	Pfam	PF00078	Reverse transcriptase (RNA-dependent DNA polymerase)	97	147	4.3e-08	T	2019-08-09	IPR000477	Reverse transcriptase domain
TRINITY_DN49012_c0_g1_i1.p1	8dfe15e8dee683167d3262cc2cb68d2c	195	Pfam	PF00412	LIM domain	42	100	8.1e-15	T	2019-08-09	IPR001781	Zinc finger, LIM-type
TRINITY_DN49012_c0_g1_i1.p1	8dfe15e8dee683167d3262cc2cb68d2c	195	Pfam	PF00412	LIM domain	106	167	8.3e-12	T	2019-08-09	IPR001781	Zinc finger, LIM-type
TRINITY_DN50779_c0_g1_i4.p1	7c93f9a907feaaa04246d38a18dbe2c2	1344	Pfam	PF05380	Pao retrotransposon peptidase	584	747	5e-55	T	2019-08-09	IPR008042	Retrotransposon, Pao
TRINITY_DN50779_c0_g1_i4.p1	7c93f9a907feaaa04246d38a18dbe2c2	1344	Pfam	PF17921	Integrase zinc binding domain	970	1019	3.9e-07	T	2019-08-09	IPR041588	Integrase zinc-binding domain
TRINITY_DN50779_c0_g1_i4.p1	7c93f9a907feaaa04246d38a18dbe2c2	1344	Pfam	PF18701	Family of unknown function (DUF5641)	1246	1339	1.3e-32	T	2019-08-09	IPR040676	Domain of unknown function DUF5641
TRINITY_DN50779_c0_g1_i4.p1	7c93f9a907feaaa04246d38a18dbe2c2	1344	Pfam	PF05585	Putative peptidase (DUF1758)	75	221	8.2e-16	T	2019-08-09	IPR008737	Peptidase aspartic, putative
TRINITY_DN49521_c0_g1_i2.p1	adceddcc8772b1262aff1d8841a291a2	184	Pfam	PF01585	G-patch domain	37	80	2.2e-12	T	2019-08-09	IPR000467	G-patch domain	GO:0003676
TRINITY_DN49521_c0_g1_i2.p1	adceddcc8772b1262aff1d8841a291a2	184	Pfam	PF00035	Double-stranded RNA binding motif	113	180	1.1e-15	T	2019-08-09	IPR014720	Double-stranded RNA-binding domain
TRINITY_DN22787_c0_g1_i1.p1	1af2950802a3a8b932e8577110c8cdee	519	Pfam	PF00067	Cytochrome P450	73	492	7.6e-74	T	2019-08-09	IPR001128	Cytochrome P450	GO:0005506|GO:0016705|GO:0020037|GO:0055114
TRINITY_DN48344_c0_g1_i3.p1	f8c7aa48a6c1cd5dd5bf3d0ee88626c4	809	Pfam	PF00621	RhoGEF domain	533	718	3.7e-31	T	2019-08-09	IPR000219	Dbl homology (DH) domain	GO:0005089|GO:0035023
TRINITY_DN45049_c0_g1_i2.p1	d592551be49d7378f0999e624b2a52c8	1179	Pfam	PF00566	Rab-GTPase-TBC domain	958	1136	6.4e-30	T	2019-08-09	IPR000195	Rab-GTPase-TBC domain
TRINITY_DN45049_c0_g1_i2.p1	d592551be49d7378f0999e624b2a52c8	1179	Pfam	PF02759	RUN domain	61	209	7.2e-35	T	2019-08-09	IPR004012	RUN domain
TRINITY_DN45049_c0_g1_i2.p1	d592551be49d7378f0999e624b2a52c8	1179	Pfam	PF12068	Rab-binding domain (RBD)	286	460	1e-31	T	2019-08-09	IPR021935	Small G protein signalling modulator 1/2, Rab-binding domain
TRINITY_DN51191_c1_g1_i7.p2	06adbe4126b27af230ea9f869d96037b	151	Pfam	PF13358	DDE superfamily endonuclease	16	107	3.9e-09	T	2019-08-09	IPR038717	Tc1-like transposase, DDE domain
TRINITY_DN48182_c0_g1_i4.p1	d5d4e436c733376b82b04e8371947c7b	815	Pfam	PF17820	PDZ domain	430	479	6.2e-12	T	2019-08-09	IPR041489	PDZ domain 6
TRINITY_DN48182_c0_g1_i4.p1	d5d4e436c733376b82b04e8371947c7b	815	Pfam	PF00168	C2 domain	550	657	1.8e-05	T	2019-08-09	IPR000008	C2 domain
TRINITY_DN45366_c1_g1_i2.p1	d2c579d7a6ff318f52ec457d0990a480	446	Pfam	PF13873	Myb/SANT-like DNA-binding domain	90	155	1.9e-07	T	2019-08-09	IPR028002	Myb/SANT-like DNA-binding domain
TRINITY_DN102689_c0_g1_i1.p1	e07495b83b09e8a9ec9332bd536fb527	517	Pfam	PF00067	Cytochrome P450	32	485	1e-85	T	2019-08-09	IPR001128	Cytochrome P450	GO:0005506|GO:0016705|GO:0020037|GO:0055114
TRINITY_DN102689_c0_g1_i2.p1	e07495b83b09e8a9ec9332bd536fb527	517	Pfam	PF00067	Cytochrome P450	32	485	1e-85	T	2019-08-09	IPR001128	Cytochrome P450	GO:0005506|GO:0016705|GO:0020037|GO:0055114
TRINITY_DN50203_c1_g1_i2.p1	49f91d6ebee2052791b61eb0eff93b19	952	Pfam	PF16876	Lipin/Ned1/Smp2 multi-domain protein middle domain	489	574	3.6e-12	T	2019-08-09	IPR031703	Lipin, middle domain
TRINITY_DN50203_c1_g1_i2.p1	49f91d6ebee2052791b61eb0eff93b19	952	Pfam	PF08235	LNS2 (Lipin/Ned1/Smp2)	691	916	5.9e-102	T	2019-08-09	IPR013209	Lipin/Ned1/Smp2 (LNS2)
TRINITY_DN50203_c1_g1_i2.p1	49f91d6ebee2052791b61eb0eff93b19	952	Pfam	PF04571	lipin, N-terminal conserved region	4	106	6.4e-43	T	2019-08-09	IPR007651	Lipin, N-terminal
TRINITY_DN39931_c0_g1_i1.p1	95fa9d8475dae947a19e4f27ff8e2d38	137	Pfam	PF01201	Ribosomal protein S8e	1	115	5.4e-19	T	2019-08-09	IPR022309	Ribosomal protein S8e/ribosomal biogenesis NSA2
TRINITY_DN179819_c0_g1_i1.p1	11455d000347205f211bfa1e899052e0	153	Pfam	PF14310	Fibronectin type III-like domain	77	144	1.2e-10	T	2019-08-09	IPR026891	Fibronectin type III-like domain
TRINITY_DN48990_c2_g2_i4.p1	3ee996fb627309c577f8988fc69a3fac	500	Pfam	PF16533	STIM1 Orai1-activating region	340	440	2.6e-41	T	2019-08-09	IPR032393	Stromal interaction molecule, Orai1-activating region
TRINITY_DN48990_c2_g2_i4.p1	3ee996fb627309c577f8988fc69a3fac	500	Pfam	PF07647	SAM domain (Sterile alpha motif)	142	210	4.7e-13	T	2019-08-09	IPR001660	Sterile alpha motif domain	GO:0005515
TRINITY_DN48990_c2_g2_i1.p1	3ee996fb627309c577f8988fc69a3fac	500	Pfam	PF16533	STIM1 Orai1-activating region	340	440	2.6e-41	T	2019-08-09	IPR032393	Stromal interaction molecule, Orai1-activating region
TRINITY_DN48990_c2_g2_i1.p1	3ee996fb627309c577f8988fc69a3fac	500	Pfam	PF07647	SAM domain (Sterile alpha motif)	142	210	4.7e-13	T	2019-08-09	IPR001660	Sterile alpha motif domain	GO:0005515
TRINITY_DN48990_c2_g2_i3.p1	3ee996fb627309c577f8988fc69a3fac	500	Pfam	PF16533	STIM1 Orai1-activating region	340	440	2.6e-41	T	2019-08-09	IPR032393	Stromal interaction molecule, Orai1-activating region
TRINITY_DN48990_c2_g2_i3.p1	3ee996fb627309c577f8988fc69a3fac	500	Pfam	PF07647	SAM domain (Sterile alpha motif)	142	210	4.7e-13	T	2019-08-09	IPR001660	Sterile alpha motif domain	GO:0005515
TRINITY_DN50347_c0_g1_i2.p1	d9cc475deee85213a3929215d5ed06da	744	Pfam	PF00027	Cyclic nucleotide-binding domain	314	402	3.4e-18	T	2019-08-09	IPR000595	Cyclic nucleotide-binding domain
TRINITY_DN50347_c0_g1_i2.p1	d9cc475deee85213a3929215d5ed06da	744	Pfam	PF00027	Cyclic nucleotide-binding domain	196	277	7.4e-19	T	2019-08-09	IPR000595	Cyclic nucleotide-binding domain
TRINITY_DN50347_c0_g1_i2.p1	d9cc475deee85213a3929215d5ed06da	744	Pfam	PF16808	Coiled-coil N-terminus of cGMP-dependent protein kinase	87	114	6e-07	T	2019-08-09	IPR031831	cGMP-dependent protein kinase, N-terminal coiled-coil domain
TRINITY_DN50347_c0_g1_i2.p1	d9cc475deee85213a3929215d5ed06da	744	Pfam	PF00069	Protein kinase domain	436	692	2.9e-71	T	2019-08-09	IPR000719	Protein kinase domain	GO:0004672|GO:0005524|GO:0006468
TRINITY_DN50347_c0_g1_i3.p1	d9cc475deee85213a3929215d5ed06da	744	Pfam	PF00027	Cyclic nucleotide-binding domain	314	402	3.4e-18	T	2019-08-09	IPR000595	Cyclic nucleotide-binding domain
TRINITY_DN50347_c0_g1_i3.p1	d9cc475deee85213a3929215d5ed06da	744	Pfam	PF00027	Cyclic nucleotide-binding domain	196	277	7.4e-19	T	2019-08-09	IPR000595	Cyclic nucleotide-binding domain
TRINITY_DN50347_c0_g1_i3.p1	d9cc475deee85213a3929215d5ed06da	744	Pfam	PF16808	Coiled-coil N-terminus of cGMP-dependent protein kinase	87	114	6e-07	T	2019-08-09	IPR031831	cGMP-dependent protein kinase, N-terminal coiled-coil domain
TRINITY_DN50347_c0_g1_i3.p1	d9cc475deee85213a3929215d5ed06da	744	Pfam	PF00069	Protein kinase domain	436	692	2.9e-71	T	2019-08-09	IPR000719	Protein kinase domain	GO:0004672|GO:0005524|GO:0006468
TRINITY_DN39396_c0_g1_i1.p1	6c0d64dd43dc831a1af27b4ac761ce49	516	Pfam	PF03129	Anticodon binding domain	412	501	7.4e-17	T	2019-08-09	IPR004154	Anticodon-binding
TRINITY_DN39396_c0_g1_i1.p1	6c0d64dd43dc831a1af27b4ac761ce49	516	Pfam	PF13393	Histidyl-tRNA synthetase	64	391	1.2e-42	T	2019-08-09	IPR041715	Class II Histidinyl-tRNA synthetase (HisRS)-like catalytic core domain
TRINITY_DN39396_c0_g1_i1.p1	6c0d64dd43dc831a1af27b4ac761ce49	516	Pfam	PF00458	WHEP-TRS domain	8	52	1.7e-13	T	2019-08-09	IPR000738	WHEP-TRS domain	GO:0004812|GO:0005524|GO:0006418
TRINITY_DN44244_c0_g1_i7.p1	03ee0485e6e8cfbb798849f6b40d70bd	275	Pfam	PF07527	Hairy Orange	30	69	1.7e-08	T	2019-08-09	IPR003650	Orange domain	GO:0003677|GO:0006355
TRINITY_DN50510_c2_g1_i21.p1	bfd0bd3018780a739ad565ccfcd7ff5f	1628	Pfam	PF17095	Spectrin-binding region of Ca2+-Calmodulin	609	665	1.2e-23	T	2019-08-09	IPR031372	CAMSAP, spectrin and Ca2+/calmodulin-binding region	GO:0005516|GO:0030507|GO:0031175
TRINITY_DN50510_c2_g1_i21.p1	bfd0bd3018780a739ad565ccfcd7ff5f	1628	Pfam	PF11971	CAMSAP CH domain	211	291	2.9e-20	T	2019-08-09	IPR022613	Calmodulin-regulated spectrin-associated protein, CH domain
TRINITY_DN50510_c2_g1_i21.p1	bfd0bd3018780a739ad565ccfcd7ff5f	1628	Pfam	PF08683	Microtubule-binding calmodulin-regulated spectrin-associated	1488	1606	6e-51	T	2019-08-09	IPR014797	CKK domain	GO:0008017
TRINITY_DN37152_c0_g1_i1.p1	80a13a58cd7ccca5d04853410771fd79	590	Pfam	PF00493	MCM P-loop domain	1	98	1.9e-39	T	2019-08-09	IPR001208	MCM domain	GO:0003677|GO:0005524|GO:0006270
TRINITY_DN37152_c0_g1_i1.p1	80a13a58cd7ccca5d04853410771fd79	590	Pfam	PF17855	MCM AAA-lid domain	114	195	8.4e-13	T	2019-08-09	IPR041562	MCM, AAA-lid domain
TRINITY_DN80766_c0_g1_i1.p1	5dbfc80391b50c791da1770c98931772	299	Pfam	PF02104	SURF1 family	65	282	1.9e-40	T	2019-08-09	IPR002994	Surfeit locus 1/Shy1	GO:0016020
TRINITY_DN35402_c0_g1_i1.p1	217fcb2f85f145f832f419146d96ea49	689	Pfam	PF10312	Conserved mid region of cactin	215	398	1.9e-59	T	2019-08-09	IPR018816	Cactin, central domain
TRINITY_DN35402_c0_g1_i1.p1	217fcb2f85f145f832f419146d96ea49	689	Pfam	PF09732	Cactus-binding C-terminus of cactin protein	565	689	1.6e-57	T	2019-08-09	IPR019134	Cactin, C-terminal	GO:0005515
TRINITY_DN7729_c0_g1_i1.p1	49e0c5650218bcab05d367032de7a621	723	Pfam	PF01406	tRNA synthetases class I (C) catalytic domain	38	440	9.4e-125	T	2019-08-09	IPR032678	tRNA synthetases class I, catalytic domain
TRINITY_DN38302_c0_g1_i2.p1	be7670f9880cf1563841b1bde105681a	465	Pfam	PF00365	Phosphofructokinase	95	379	1.2e-92	T	2019-08-09	IPR000023	Phosphofructokinase domain	GO:0003872|GO:0006096
TRINITY_DN38302_c0_g1_i4.p1	be7670f9880cf1563841b1bde105681a	465	Pfam	PF00365	Phosphofructokinase	95	379	1.2e-92	T	2019-08-09	IPR000023	Phosphofructokinase domain	GO:0003872|GO:0006096
TRINITY_DN51189_c0_g2_i5.p1	a841de4f8bef6deade542cbfc63ee552	1629	Pfam	PF00168	C2 domain	1471	1581	2.5e-13	T	2019-08-09	IPR000008	C2 domain
TRINITY_DN51189_c0_g2_i5.p1	a841de4f8bef6deade542cbfc63ee552	1629	Pfam	PF00168	C2 domain	604	712	1.7e-27	T	2019-08-09	IPR000008	C2 domain
TRINITY_DN51189_c0_g2_i5.p1	a841de4f8bef6deade542cbfc63ee552	1629	Pfam	PF00130	Phorbol esters/diacylglycerol binding domain (C1 domain)	477	526	2e-10	T	2019-08-09	IPR002219	Protein kinase C-like, phorbol ester/diacylglycerol-binding domain	GO:0035556
TRINITY_DN51189_c0_g2_i5.p1	a841de4f8bef6deade542cbfc63ee552	1629	Pfam	PF06292	Domain of Unknown Function (DUF1041)	921	1027	1.5e-36	T	2019-08-09	IPR010439	Calcium-dependent secretion activator domain
TRINITY_DN51189_c0_g2_i5.p1	a841de4f8bef6deade542cbfc63ee552	1629	Pfam	PF10540	Munc13 (mammalian uncoordinated) homology domain	1268	1434	2.6e-50	T	2019-08-09	IPR019558	Mammalian uncoordinated homology 13, subgroup, domain 2
TRINITY_DN49173_c1_g1_i4.p1	3de700b4baa4cd426bd7845301e61671	462	Pfam	PF00105	Zinc finger, C4 type (two domains)	13	81	1.1e-31	T	2019-08-09	IPR001628	Zinc finger, nuclear hormone receptor-type	GO:0003700|GO:0005634|GO:0006355|GO:0008270|GO:0043565
TRINITY_DN49173_c1_g1_i4.p1	3de700b4baa4cd426bd7845301e61671	462	Pfam	PF00104	Ligand-binding domain of nuclear hormone receptor	267	429	1.7e-12	T	2019-08-09	IPR000536	Nuclear hormone receptor, ligand-binding domain
TRINITY_DN50277_c0_g2_i2.p1	efc6b38843f4310c5b986cd09c627e8a	1125	Pfam	PF17921	Integrase zinc binding domain	754	810	1.1e-18	T	2019-08-09	IPR041588	Integrase zinc-binding domain
TRINITY_DN50277_c0_g2_i2.p1	efc6b38843f4310c5b986cd09c627e8a	1125	Pfam	PF17919	RNase H-like domain found in reverse transcriptase	527	626	4e-28	T	2019-08-09	IPR041577	Reverse transcriptase/retrotransposon-derived protein, RNase H-like domain
TRINITY_DN50277_c0_g2_i2.p1	efc6b38843f4310c5b986cd09c627e8a	1125	Pfam	PF00665	Integrase core domain	828	938	3e-21	T	2019-08-09	IPR001584	Integrase, catalytic core	GO:0015074
TRINITY_DN50277_c0_g2_i2.p1	efc6b38843f4310c5b986cd09c627e8a	1125	Pfam	PF00078	Reverse transcriptase (RNA-dependent DNA polymerase)	305	464	4.5e-28	T	2019-08-09	IPR000477	Reverse transcriptase domain
TRINITY_DN50607_c0_g3_i3.p1	9512aa5b1218be0fcdd21bd2d193ac82	594	Pfam	PF00071	Ras family	373	534	7.3e-27	T	2019-08-09	IPR001806	Small GTPase	GO:0003924|GO:0005525
TRINITY_DN50642_c9_g1_i6.p1	2d3a6534c1384dc4aaa9f0d98ca7ba80	646	Pfam	PF00270	DEAD/DEAH box helicase	324	474	6.4e-06	T	2019-08-09	IPR011545	DEAD/DEAH box helicase domain	GO:0003676|GO:0005524
TRINITY_DN50642_c9_g1_i6.p1	2d3a6534c1384dc4aaa9f0d98ca7ba80	646	Pfam	PF00271	Helicase conserved C-terminal domain	535	631	2.6e-12	T	2019-08-09	IPR001650	Helicase, C-terminal
TRINITY_DN51290_c0_g3_i1.p1	e21f451c82a8a13b594c550fa92267fc	478	Pfam	PF11878	Domain of unknown function (DUF3398)	41	146	8.6e-19	T	2019-08-09	IPR021816	Dedicator of cytokinesis C/D, N-terminal
TRINITY_DN50536_c6_g2_i1.p1	88221cb3cb52953952fcfe71896186ad	599	Pfam	PF00474	Sodium:solute symporter family	48	455	5.3e-30	T	2019-08-09	IPR001734	Sodium/solute symporter	GO:0016020|GO:0022857|GO:0055085
TRINITY_DN43990_c2_g1_i10.p1	35e417e40b42d22aceae8609d6796cfa	1105	Pfam	PF12796	Ankyrin repeats (3 copies)	133	215	7.2e-09	T	2019-08-09	IPR020683	Ankyrin repeat-containing domain
TRINITY_DN43990_c2_g1_i10.p1	35e417e40b42d22aceae8609d6796cfa	1105	Pfam	PF12796	Ankyrin repeats (3 copies)	257	340	2.7e-07	T	2019-08-09	IPR020683	Ankyrin repeat-containing domain
TRINITY_DN43990_c2_g1_i10.p1	35e417e40b42d22aceae8609d6796cfa	1105	Pfam	PF17820	PDZ domain	526	575	1.5e-11	T	2019-08-09	IPR041489	PDZ domain 6
TRINITY_DN43990_c2_g1_i10.p1	35e417e40b42d22aceae8609d6796cfa	1105	Pfam	PF16511	N-terminal or F0 domain of Talin-head FERM	13	84	1e-06	T	2019-08-09	IPR032425	Talin, N-terminal F0 domain
TRINITY_DN43990_c2_g1_i10.p1	35e417e40b42d22aceae8609d6796cfa	1105	Pfam	PF07653	Variant SH3 domain	379	433	4.6e-06	T	2019-08-09	IPR001452	SH3 domain	GO:0005515
TRINITY_DN78357_c0_g1_i1.p1	a5507d5bef2733c825b613b8ad8548b1	342	Pfam	PF02574	Homocysteine S-methyltransferase	15	319	5.1e-73	T	2019-08-09	IPR003726	Homocysteine-binding domain
TRINITY_DN200172_c0_g1_i3.p1	b788401791e0fc97aa5ebb5aa7990f9f	122	Pfam	PF01215	Cytochrome c oxidase subunit Vb	25	116	1.5e-21	T	2019-08-09	IPR002124	Cytochrome c oxidase, subunit Vb	GO:0004129|GO:0005740
TRINITY_DN49929_c0_g1_i1.p1	cd38771f7bc073ddb3e3fe041ca738a0	536	Pfam	PF04499	SIT4 phosphatase-associated protein	142	221	4e-15	T	2019-08-09	IPR007587	SIT4 phosphatase-associated protein family	GO:0019903|GO:0043666
TRINITY_DN28835_c0_g1_i1.p1	ff800fa2c3531489274a41a22851aae2	233	Pfam	PF00118	TCP-1/cpn60 chaperonin family	2	228	1.4e-33	T	2019-08-09	IPR002423	Chaperonin Cpn60/TCP-1 family	GO:0005524
TRINITY_DN50826_c0_g1_i3.p1	3e70097d2d89812efe8564ce51f25686	1005	Pfam	PF12796	Ankyrin repeats (3 copies)	811	897	1.5e-15	T	2019-08-09	IPR020683	Ankyrin repeat-containing domain
TRINITY_DN50826_c0_g1_i3.p1	3e70097d2d89812efe8564ce51f25686	1005	Pfam	PF00018	SH3 domain	943	990	1.7e-08	T	2019-08-09	IPR001452	SH3 domain	GO:0005515
TRINITY_DN79888_c0_g1_i1.p1	4d503fcb1f4325f1b9d74e154ba4c5ea	234	Pfam	PF01105	emp24/gp25L/p24 family/GOLD	44	224	3.5e-35	T	2019-08-09	IPR009038	GOLD domain
TRINITY_DN27408_c0_g1_i1.p1	56a2414ff488e95c329b0546e1661477	141	Pfam	PF06747	CHCH domain	102	135	4.4e-07	T	2019-08-09	IPR010625	CHCH
TRINITY_DN41678_c0_g1_i1.p2	d47fc1f3cd8644831cd8b92a58b7c276	297	Pfam	PF00378	Enoyl-CoA hydratase/isomerase	44	296	1.1e-59	T	2019-08-09	IPR001753	Enoyl-CoA hydratase/isomerase	GO:0003824
TRINITY_DN41678_c0_g1_i2.p2	d47fc1f3cd8644831cd8b92a58b7c276	297	Pfam	PF00378	Enoyl-CoA hydratase/isomerase	44	296	1.1e-59	T	2019-08-09	IPR001753	Enoyl-CoA hydratase/isomerase	GO:0003824
TRINITY_DN43554_c0_g1_i4.p1	4bd1a2ed9f57f9a4479ec8dfee11050d	1584	Pfam	PF01388	ARID/BRIGHT DNA binding domain	17	101	6.2e-18	T	2019-08-09	IPR001606	ARID DNA-binding domain	GO:0003677
TRINITY_DN43554_c0_g1_i4.p1	4bd1a2ed9f57f9a4479ec8dfee11050d	1584	Pfam	PF02257	RFX DNA-binding domain	591	673	1.1e-06	T	2019-08-09	IPR003150	DNA-binding RFX-type winged-helix domain	GO:0003677|GO:0006355
TRINITY_DN12214_c0_g1_i1.p1	85938246ab2f548cd350047ee51ee2a8	128	Pfam	PF02238	Cytochrome c oxidase subunit VII	73	121	5e-08	T	2019-08-09	IPR039297	Cytochrome c oxidase subunit VII
TRINITY_DN26360_c0_g1_i1.p1	9f0b68ee631cc851f2066143652c882a	585	Pfam	PF00069	Protein kinase domain	311	562	4.5e-74	T	2019-08-09	IPR000719	Protein kinase domain	GO:0004672|GO:0005524|GO:0006468
TRINITY_DN26360_c0_g1_i1.p1	9f0b68ee631cc851f2066143652c882a	585	Pfam	PF00786	P21-Rho-binding domain	69	125	2.9e-24	T	2019-08-09	IPR000095	CRIB domain
TRINITY_DN49400_c1_g1_i22.p1	b56363b366ce398ffcebd2cfd0fcd531	1145	Pfam	PF07565	Band 3 cytoplasmic domain	121	407	9.6e-99	T	2019-08-09	IPR013769	Band 3 cytoplasmic domain	GO:0006820|GO:0008509|GO:0016021
TRINITY_DN49400_c1_g1_i22.p1	b56363b366ce398ffcebd2cfd0fcd531	1145	Pfam	PF00955	HCO3- transporter family	451	948	1.5e-234	T	2019-08-09	IPR011531	Bicarbonate transporter, C-terminal	GO:0006820|GO:0016021
TRINITY_DN50087_c0_g1_i4.p2	f1a778857241a0e81202ddc9ec1607eb	484	Pfam	PF07530	Associated with zinc fingers	255	320	1.5e-17	T	2019-08-09	IPR006579	Pre-C2HC domain
TRINITY_DN49063_c0_g1_i2.p1	896fc4b387db1e9b1f7f79fb3078147f	197	Pfam	PF00406	Adenylate kinase	72	190	2.3e-30	T	2019-08-09
TRINITY_DN4821_c0_g1_i1.p1	69e19045fe39364926176dd865d87ffd	1008	Pfam	PF02008	CXXC zinc finger domain	472	516	7e-14	T	2019-08-09	IPR002857	Zinc finger, CXXC-type	GO:0003677|GO:0008270
TRINITY_DN4821_c0_g1_i1.p1	69e19045fe39364926176dd865d87ffd	1008	Pfam	PF17811	Jumonji helical domain	308	408	2.9e-05	T	2019-08-09	IPR041070	Jumonji, helical domain
TRINITY_DN4821_c0_g1_i1.p1	69e19045fe39364926176dd865d87ffd	1008	Pfam	PF13621	Cupin-like domain	118	292	1.2e-07	T	2019-08-09	IPR041667	Cupin-like domain 8
TRINITY_DN4821_c0_g1_i1.p1	69e19045fe39364926176dd865d87ffd	1008	Pfam	PF16866	PHD-finger	521	591	1.3e-22	T	2019-08-09	IPR019787	Zinc finger, PHD-finger
TRINITY_DN4821_c0_g1_i1.p1	69e19045fe39364926176dd865d87ffd	1008	Pfam	PF12937	F-box-like	745	784	2.7e-07	T	2019-08-09	IPR001810	F-box domain	GO:0005515
TRINITY_DN50613_c5_g8_i2.p1	9036f0c0c0a13440941e0944690496a6	327	Pfam	PF00067	Cytochrome P450	2	327	7.7e-38	T	2019-08-09	IPR001128	Cytochrome P450	GO:0005506|GO:0016705|GO:0020037|GO:0055114
TRINITY_DN26032_c0_g1_i1.p1	66d827eb683635047be55a7cb4fb4e76	108	Pfam	PF14138	Cytochrome c oxidase assembly protein COX16	25	101	2e-26	T	2019-08-09	IPR020164	Cytochrome c oxidase assembly protein COX16	GO:0031966
TRINITY_DN43971_c0_g1_i3.p1	0e7ea281afe22bb59d9fe6101a1553b8	405	Pfam	PF00096	Zinc finger, C2H2 type	282	306	0.0027	T	2019-08-09	IPR013087	Zinc finger C2H2-type	GO:0003676
TRINITY_DN43971_c0_g1_i3.p1	0e7ea281afe22bb59d9fe6101a1553b8	405	Pfam	PF00096	Zinc finger, C2H2 type	342	364	9.5e-05	T	2019-08-09	IPR013087	Zinc finger C2H2-type	GO:0003676
TRINITY_DN43971_c0_g1_i3.p1	0e7ea281afe22bb59d9fe6101a1553b8	405	Pfam	PF00096	Zinc finger, C2H2 type	312	336	4.5e-06	T	2019-08-09	IPR013087	Zinc finger C2H2-type	GO:0003676
TRINITY_DN43773_c0_g1_i1.p1	3aa7903bdee9873c4dffb9e83ca90c96	192	Pfam	PF00579	tRNA synthetases class I (W and Y)	6	146	9e-20	T	2019-08-09	IPR002305	Aminoacyl-tRNA synthetase, class Ic	GO:0000166|GO:0004812|GO:0005524|GO:0006418
TRINITY_DN47801_c0_g1_i2.p1	5d1f8306a040d01fee633bfca524205c	696	Pfam	PF01728	FtsJ-like methyltransferase	110	318	6.4e-26	T	2019-08-09	IPR002877	Ribosomal RNA methyltransferase FtsJ domain	GO:0008168|GO:0032259
TRINITY_DN16871_c0_g1_i2.p1	7faf43472690a8a055df7eaa31df9fff	527	Pfam	PF00498	FHA domain	68	143	8.4e-09	T	2019-08-09	IPR000253	Forkhead-associated (FHA) domain	GO:0005515
TRINITY_DN16871_c0_g1_i2.p1	7faf43472690a8a055df7eaa31df9fff	527	Pfam	PF00069	Protein kinase domain	174	439	1.1e-72	T	2019-08-09	IPR000719	Protein kinase domain	GO:0004672|GO:0005524|GO:0006468
TRINITY_DN49094_c0_g1_i3.p1	2f4da98b25031a793901352f8c187517	1521	Pfam	PF13927	Immunoglobulin domain	430	501	3.7e-08	T	2019-08-09
TRINITY_DN49094_c0_g1_i3.p1	2f4da98b25031a793901352f8c187517	1521	Pfam	PF13927	Immunoglobulin domain	793	865	1.6e-09	T	2019-08-09
TRINITY_DN49094_c0_g1_i3.p1	2f4da98b25031a793901352f8c187517	1521	Pfam	PF13927	Immunoglobulin domain	612	685	7.3e-10	T	2019-08-09
TRINITY_DN49094_c0_g1_i3.p1	2f4da98b25031a793901352f8c187517	1521	Pfam	PF07679	Immunoglobulin I-set domain	903	973	7.9e-12	T	2019-08-09	IPR013098	Immunoglobulin I-set
TRINITY_DN49094_c0_g1_i3.p1	2f4da98b25031a793901352f8c187517	1521	Pfam	PF07679	Immunoglobulin I-set domain	523	598	1.9e-11	T	2019-08-09	IPR013098	Immunoglobulin I-set
TRINITY_DN49094_c0_g1_i3.p1	2f4da98b25031a793901352f8c187517	1521	Pfam	PF07679	Immunoglobulin I-set domain	702	787	7.9e-15	T	2019-08-09	IPR013098	Immunoglobulin I-set
TRINITY_DN49094_c0_g1_i3.p1	2f4da98b25031a793901352f8c187517	1521	Pfam	PF13895	Immunoglobulin domain	982	1042	8.7e-09	T	2019-08-09	IPR007110	Immunoglobulin-like domain
TRINITY_DN49094_c0_g1_i3.p1	2f4da98b25031a793901352f8c187517	1521	Pfam	PF13519	von Willebrand factor type A domain	32	135	8.9e-08	T	2019-08-09	IPR002035	von Willebrand factor, type A
TRINITY_DN49094_c0_g1_i3.p1	2f4da98b25031a793901352f8c187517	1521	Pfam	PF01223	DNA/RNA non-specific endonuclease	1251	1488	3.6e-17	T	2019-08-09	IPR001604	DNA/RNA non-specific endonuclease	GO:0003676|GO:0016787|GO:0046872
TRINITY_DN42989_c1_g1_i5.p2	bcf259b4af0459c758bb66e5cb8ecd4d	485	Pfam	PF03062	MBOAT, membrane-bound O-acyltransferase family	164	470	2.6e-30	T	2019-08-09	IPR004299	Membrane bound O-acyl transferase, MBOAT
TRINITY_DN135317_c0_g1_i1.p1	5447dc3ff16c81707ee3d1a45d02e530	247	Pfam	PF11838	ERAP1-like C-terminal domain	163	239	1.3e-18	T	2019-08-09	IPR024571	ERAP1-like C-terminal domain
TRINITY_DN48304_c1_g1_i3.p1	9a504973bdb371ac37d63fb80339619d	831	Pfam	PF00122	E1-E2 ATPase	147	337	1.5e-43	T	2019-08-09
TRINITY_DN48304_c1_g1_i3.p1	9a504973bdb371ac37d63fb80339619d	831	Pfam	PF13246	Cation transport ATPase (P-type)	409	504	7.7e-22	T	2019-08-09
TRINITY_DN48304_c1_g1_i3.p1	9a504973bdb371ac37d63fb80339619d	831	Pfam	PF00690	Cation transporter/ATPase, N-terminus	27	94	4.4e-19	T	2019-08-09	IPR004014	Cation-transporting P-type ATPase, N-terminal
TRINITY_DN50944_c0_g2_i5.p1	795786712f9a14817570c4f55052cb7b	387	Pfam	PF00962	Adenosine/AMP deaminase	35	341	1.5e-99	T	2019-08-09	IPR001365	Adenosine/AMP deaminase domain	GO:0019239
TRINITY_DN51346_c0_g1_i1.p1	dca2cb5f5de998873edac6394a14924d	1799	Pfam	PF05057	Putative serine esterase (DUF676)	1527	1718	1.9e-57	T	2019-08-09	IPR007751	Domain of unknown function DUF676, lipase-like
TRINITY_DN51346_c0_g1_i1.p1	dca2cb5f5de998873edac6394a14924d	1799	Pfam	PF12394	Protein FAM135	117	172	8.4e-13	T	2019-08-09	IPR022122	Protein FAM135
TRINITY_DN26436_c0_g1_i1.p1	0368a0738496a1ed37e31f92eaf3057d	510	Pfam	PF00561	alpha/beta hydrolase fold	260	374	1.8e-06	T	2019-08-09	IPR000073	Alpha/beta hydrolase fold-1
TRINITY_DN49567_c9_g1_i4.p1	0615398758f841ff5d2cfa49eaadc1f6	481	Pfam	PF02874	ATP synthase alpha/beta family, beta-barrel domain	18	84	9.5e-22	T	2019-08-09	IPR004100	ATPase, F1/V1/A1 complex, alpha/beta subunit, N-terminal domain	GO:0046034|GO:1902600
TRINITY_DN49567_c9_g1_i4.p1	0615398758f841ff5d2cfa49eaadc1f6	481	Pfam	PF00006	ATP synthase alpha/beta family, nucleotide-binding domain	141	360	3.2e-63	T	2019-08-09	IPR000194	ATPase, F1/V1/A1 complex, alpha/beta subunit, nucleotide-binding domain	GO:0005524
TRINITY_DN49567_c9_g1_i5.p1	0615398758f841ff5d2cfa49eaadc1f6	481	Pfam	PF02874	ATP synthase alpha/beta family, beta-barrel domain	18	84	9.5e-22	T	2019-08-09	IPR004100	ATPase, F1/V1/A1 complex, alpha/beta subunit, N-terminal domain	GO:0046034|GO:1902600
TRINITY_DN49567_c9_g1_i5.p1	0615398758f841ff5d2cfa49eaadc1f6	481	Pfam	PF00006	ATP synthase alpha/beta family, nucleotide-binding domain	141	360	3.2e-63	T	2019-08-09	IPR000194	ATPase, F1/V1/A1 complex, alpha/beta subunit, nucleotide-binding domain	GO:0005524
TRINITY_DN115156_c0_g1_i1.p1	3bc24453b17a6db51eb86c96d4f47479	101	Pfam	PF00083	Sugar (and other) transporter	2	98	3e-28	T	2019-08-09	IPR005828	Major facilitator, sugar transporter-like	GO:0016021|GO:0022857|GO:0055085
TRINITY_DN32965_c0_g1_i2.p1	d1814359ba9dd12b8e80708a11be4765	417	Pfam	PF04683	Proteasome complex subunit Rpn13 ubiquitin receptor	29	111	1.6e-32	T	2019-08-09	IPR006773	Proteasomal ubiquitin receptor Rpn13/ADRM1	GO:0005634|GO:0005737
TRINITY_DN32965_c0_g1_i2.p1	d1814359ba9dd12b8e80708a11be4765	417	Pfam	PF16550	UCH-binding domain	288	374	5e-11	T	2019-08-09	IPR032368	UCH-binding domain
TRINITY_DN221680_c0_g1_i1.p1	da07329c98a3067f32a84dbbd3504881	104	Pfam	PF02785	Biotin carboxylase C-terminal domain	13	103	2.5e-35	T	2019-08-09	IPR005482	Biotin carboxylase, C-terminal
TRINITY_DN43854_c0_g1_i1.p1	9d45d789bfeb335030309f5a220b8902	1267	Pfam	PF07714	Protein tyrosine kinase	582	822	2.7e-41	T	2019-08-09	IPR001245	Serine-threonine/tyrosine-protein kinase, catalytic domain	GO:0004672|GO:0006468
TRINITY_DN43854_c0_g1_i1.p1	9d45d789bfeb335030309f5a220b8902	1267	Pfam	PF00211	Adenylate and Guanylate cyclase catalytic domain	893	1077	5.8e-67	T	2019-08-09	IPR001054	Adenylyl cyclase class-3/4/guanylyl cyclase	GO:0009190|GO:0016849|GO:0035556
TRINITY_DN43854_c0_g1_i1.p1	9d45d789bfeb335030309f5a220b8902	1267	Pfam	PF01094	Receptor family ligand binding region	96	437	1.7e-41	T	2019-08-09	IPR001828	Receptor, ligand binding region
TRINITY_DN38200_c0_g1_i3.p1	83662906854f55229c9d58d0b00874cb	307	Pfam	PF00067	Cytochrome P450	2	300	2.5e-75	T	2019-08-09	IPR001128	Cytochrome P450	GO:0005506|GO:0016705|GO:0020037|GO:0055114
TRINITY_DN46743_c0_g1_i2.p1	57c149ea98fd2c534e83239735bec061	857	Pfam	PF08372	Plant phosphoribosyltransferase C-terminal	713	827	3.4e-08	T	2019-08-09	IPR013583	Phosphoribosyltransferase C-terminal
TRINITY_DN46743_c0_g1_i2.p1	57c149ea98fd2c534e83239735bec061	857	Pfam	PF00168	C2 domain	168	266	4e-19	T	2019-08-09	IPR000008	C2 domain
TRINITY_DN46743_c0_g1_i2.p1	57c149ea98fd2c534e83239735bec061	857	Pfam	PF00168	C2 domain	325	424	1.4e-24	T	2019-08-09	IPR000008	C2 domain
TRINITY_DN46743_c0_g1_i2.p1	57c149ea98fd2c534e83239735bec061	857	Pfam	PF00168	C2 domain	482	576	4.5e-18	T	2019-08-09	IPR000008	C2 domain
TRINITY_DN50728_c0_g1_i8.p1	b8720a9f248deb15bfc9dd96bc695798	519	Pfam	PF05199	GMC oxidoreductase	370	508	3e-30	T	2019-08-09	IPR007867	Glucose-methanol-choline oxidoreductase, C-terminal	GO:0016614|GO:0055114
TRINITY_DN50728_c0_g1_i8.p1	b8720a9f248deb15bfc9dd96bc695798	519	Pfam	PF00732	GMC oxidoreductase	21	277	1.2e-49	T	2019-08-09	IPR000172	Glucose-methanol-choline oxidoreductase, N-terminal	GO:0016614|GO:0050660|GO:0055114
TRINITY_DN50728_c0_g1_i3.p1	b8720a9f248deb15bfc9dd96bc695798	519	Pfam	PF05199	GMC oxidoreductase	370	508	3e-30	T	2019-08-09	IPR007867	Glucose-methanol-choline oxidoreductase, C-terminal	GO:0016614|GO:0055114
TRINITY_DN50728_c0_g1_i3.p1	b8720a9f248deb15bfc9dd96bc695798	519	Pfam	PF00732	GMC oxidoreductase	21	277	1.2e-49	T	2019-08-09	IPR000172	Glucose-methanol-choline oxidoreductase, N-terminal	GO:0016614|GO:0050660|GO:0055114
TRINITY_DN41333_c0_g1_i1.p1	481944da44869d7641927dcdaafdfed8	136	Pfam	PF02991	Autophagy protein Atg8 ubiquitin like	31	135	5.9e-38	T	2019-08-09	IPR004241	Autophagy protein Atg8 ubiquitin-like
TRINITY_DN48909_c0_g1_i1.p1	df0578f45f895d9575cb5b160b3efbf2	242	Pfam	PF00046	Homeodomain	120	175	2.3e-20	T	2019-08-09	IPR001356	Homeobox domain	GO:0003677
TRINITY_DN46117_c0_g1_i1.p1	6446e6abf78b08fd92f9d72a46434567	217	Pfam	PF17144	Ribosomal large subunit proteins 60S L5, and 50S L18	1	93	3.2e-40	T	2019-08-09	IPR005485	Ribosomal protein L5 eukaryotic/L18 archaeal	GO:0003735|GO:0005840|GO:0006412|GO:0008097
TRINITY_DN46117_c0_g1_i1.p1	6446e6abf78b08fd92f9d72a46434567	217	Pfam	PF14204	Ribosomal L18 C-terminal region	109	198	3.2e-36	T	2019-08-09	IPR025607	Ribosomal protein L5 eukaryotic/L18 archaeal, C-terminal
TRINITY_DN51082_c0_g1_i1.p1	43e3d4d90ab1f31a6e3eb4653ac4fdb4	1684	Pfam	PF00169	PH domain	353	454	1.1e-12	T	2019-08-09	IPR001849	Pleckstrin homology domain
TRINITY_DN51082_c0_g1_i1.p1	43e3d4d90ab1f31a6e3eb4653ac4fdb4	1684	Pfam	PF02196	Raf-like Ras-binding domain	622	694	4.8e-15	T	2019-08-09	IPR003116	Raf-like Ras-binding	GO:0007165
TRINITY_DN51082_c0_g1_i1.p1	43e3d4d90ab1f31a6e3eb4653ac4fdb4	1684	Pfam	PF18385	T-lymphoma invasion and metastasis CC-Ex domain	482	577	3.3e-30	T	2019-08-09	IPR040655	TIAM1, CC-Ex domain
TRINITY_DN51082_c0_g1_i1.p1	43e3d4d90ab1f31a6e3eb4653ac4fdb4	1684	Pfam	PF00621	RhoGEF domain	922	1110	1.5e-42	T	2019-08-09	IPR000219	Dbl homology (DH) domain	GO:0005089|GO:0035023
TRINITY_DN135768_c0_g1_i1.p2	ce1b1b8cf8942f98fa11e2337e28a90e	144	Pfam	PF00076	RNA recognition motif. (a.k.a. RRM, RBD, or RNP domain)	99	144	3.8e-12	T	2019-08-09	IPR000504	RNA recognition motif domain	GO:0003676
TRINITY_DN135768_c0_g1_i1.p2	ce1b1b8cf8942f98fa11e2337e28a90e	144	Pfam	PF00076	RNA recognition motif. (a.k.a. RRM, RBD, or RNP domain)	1	64	4.3e-13	T	2019-08-09	IPR000504	RNA recognition motif domain	GO:0003676
TRINITY_DN49658_c0_g1_i2.p1	a6830d2e5a080d70a942e4c7bec4d84a	1391	Pfam	PF00003	7 transmembrane sweet-taste receptor of 3 GCPR	465	716	1.6e-63	T	2019-08-09	IPR017978	GPCR family 3, C-terminal	GO:0004930|GO:0007186|GO:0016021
TRINITY_DN49658_c0_g1_i2.p1	a6830d2e5a080d70a942e4c7bec4d84a	1391	Pfam	PF01094	Receptor family ligand binding region	53	391	1.3e-44	T	2019-08-09	IPR001828	Receptor, ligand binding region
TRINITY_DN46277_c0_g1_i5.p1	38adcec75cbf3330a8df244bd625c5b2	1298	Pfam	PF13246	Cation transport ATPase (P-type)	535	623	3.3e-11	T	2019-08-09
TRINITY_DN46277_c0_g1_i5.p1	38adcec75cbf3330a8df244bd625c5b2	1298	Pfam	PF16212	Phospholipid-translocating P-type ATPase C-terminal	944	1190	5e-77	T	2019-08-09	IPR032630	P-type ATPase, C-terminal
TRINITY_DN46277_c0_g1_i5.p1	38adcec75cbf3330a8df244bd625c5b2	1298	Pfam	PF16209	Phospholipid-translocating ATPase N-terminal	16	81	1.6e-26	T	2019-08-09	IPR032631	P-type ATPase, N-terminal
TRINITY_DN51131_c3_g2_i2.p1	80bef979c596929f22537a0c38867dd3	664	Pfam	PF12017	Transposase protein	14	190	6.7e-21	T	2019-08-09	IPR021896	Transposase protein	GO:0004803|GO:0006313
TRINITY_DN49621_c0_g1_i16.p1	d0841ffb83cb5916e4f753c67d34edc6	1137	Pfam	PF00041	Fibronectin type III domain	727	806	6.5e-13	T	2019-08-09	IPR003961	Fibronectin type III	GO:0005515
TRINITY_DN49621_c0_g1_i16.p1	d0841ffb83cb5916e4f753c67d34edc6	1137	Pfam	PF00041	Fibronectin type III domain	829	897	8.3e-07	T	2019-08-09	IPR003961	Fibronectin type III	GO:0005515
TRINITY_DN49621_c0_g1_i16.p1	d0841ffb83cb5916e4f753c67d34edc6	1137	Pfam	PF00041	Fibronectin type III domain	531	619	2.3e-13	T	2019-08-09	IPR003961	Fibronectin type III	GO:0005515
TRINITY_DN49621_c0_g1_i16.p1	d0841ffb83cb5916e4f753c67d34edc6	1137	Pfam	PF00041	Fibronectin type III domain	206	306	7.3e-09	T	2019-08-09	IPR003961	Fibronectin type III	GO:0005515
TRINITY_DN49621_c0_g1_i16.p1	d0841ffb83cb5916e4f753c67d34edc6	1137	Pfam	PF00041	Fibronectin type III domain	432	518	5.6e-14	T	2019-08-09	IPR003961	Fibronectin type III	GO:0005515
TRINITY_DN49621_c0_g1_i16.p1	d0841ffb83cb5916e4f753c67d34edc6	1137	Pfam	PF00041	Fibronectin type III domain	327	418	2.7e-13	T	2019-08-09	IPR003961	Fibronectin type III	GO:0005515
TRINITY_DN49621_c0_g1_i16.p1	d0841ffb83cb5916e4f753c67d34edc6	1137	Pfam	PF13927	Immunoglobulin domain	8	88	5.6e-12	T	2019-08-09
TRINITY_DN49621_c0_g1_i16.p1	d0841ffb83cb5916e4f753c67d34edc6	1137	Pfam	PF07679	Immunoglobulin I-set domain	642	713	2.1e-10	T	2019-08-09	IPR013098	Immunoglobulin I-set
TRINITY_DN49621_c0_g1_i16.p1	d0841ffb83cb5916e4f753c67d34edc6	1137	Pfam	PF07679	Immunoglobulin I-set domain	107	200	1.7e-11	T	2019-08-09	IPR013098	Immunoglobulin I-set
TRINITY_DN44333_c1_g2_i3.p1	bcd48f89f6de4a5d6e42fbbf517f3698	924	Pfam	PF01237	Oxysterol-binding protein	569	909	1.4e-132	T	2019-08-09	IPR000648	Oxysterol-binding protein
TRINITY_DN44333_c1_g2_i3.p1	bcd48f89f6de4a5d6e42fbbf517f3698	924	Pfam	PF15409	Pleckstrin homology domain	100	187	1.3e-11	T	2019-08-09	IPR041680	Pleckstrin homology domain 8
TRINITY_DN48610_c0_g1_i5.p1	851c0d7e19ad052388bd366d43d26abc	367	Pfam	PF00520	Ion transport protein	280	360	6.5e-16	T	2019-08-09	IPR005821	Ion transport domain	GO:0005216|GO:0006811|GO:0016020|GO:0055085
TRINITY_DN48610_c0_g1_i5.p1	851c0d7e19ad052388bd366d43d26abc	367	Pfam	PF06512	Sodium ion transport-associated	36	276	4.1e-34	T	2019-08-09	IPR010526	Sodium ion transport-associated	GO:0001518|GO:0005248|GO:0006814
TRINITY_DN210063_c0_g1_i1.p1	8eedef54df910f951715b1c4026bd663	161	Pfam	PF00854	POT family	2	160	3.5e-29	T	2019-08-09	IPR000109	Proton-dependent oligopeptide transporter family	GO:0016020|GO:0022857|GO:0055085
TRINITY_DN49845_c0_g2_i1.p1	8d6ed2d971a8e533eca7c9147bc4cce9	1015	Pfam	PF08367	Peptidase M16C associated	502	749	2.9e-64	T	2019-08-09	IPR013578	Peptidase M16C associated	GO:0006508
TRINITY_DN49845_c0_g2_i1.p1	8d6ed2d971a8e533eca7c9147bc4cce9	1015	Pfam	PF05193	Peptidase M16 inactive domain	243	425	3.9e-14	T	2019-08-09	IPR007863	Peptidase M16, C-terminal
TRINITY_DN49845_c0_g2_i1.p1	8d6ed2d971a8e533eca7c9147bc4cce9	1015	Pfam	PF00675	Insulinase (Peptidase family M16)	87	177	4.8e-05	T	2019-08-09	IPR011765	Peptidase M16, N-terminal
TRINITY_DN25284_c0_g1_i2.p1	448c7875a5a1c0658668da3f18b3a0f3	528	Pfam	PF13671	AAA domain	371	494	1e-09	T	2019-08-09
TRINITY_DN25284_c0_g1_i2.p1	448c7875a5a1c0658668da3f18b3a0f3	528	Pfam	PF17913	FHA domain	8	104	4.6e-33	T	2019-08-09	IPR041388	PNK, FHA domain
TRINITY_DN25284_c0_g1_i2.p1	448c7875a5a1c0658668da3f18b3a0f3	528	Pfam	PF08645	Polynucleotide kinase 3 phosphatase	173	334	2.3e-54	T	2019-08-09	IPR013954	Polynucleotide kinase 3 phosphatase
TRINITY_DN54926_c0_g1_i1.p1	f7926f1f3af9536ff2b5f5045370a96e	165	Pfam	PF02221	ML domain	37	156	8.9e-25	T	2019-08-09	IPR003172	MD-2-related lipid-recognition domain
TRINITY_DN47378_c0_g1_i29.p1	880cf1154a729de544787901c51a3dea	557	Pfam	PF00046	Homeodomain	491	546	3.7e-16	T	2019-08-09	IPR001356	Homeobox domain	GO:0003677
TRINITY_DN47378_c0_g1_i29.p1	880cf1154a729de544787901c51a3dea	557	Pfam	PF00157	Pou domain - N-terminal to homeobox domain	427	472	7.4e-14	T	2019-08-09	IPR000327	POU-specific domain	GO:0003700|GO:0006355
TRINITY_DN169608_c0_g1_i1.p1	4bc778a0d4f5c4103314cbf8d8da63f6	1057	Pfam	PF13246	Cation transport ATPase (P-type)	508	584	1.8e-09	T	2019-08-09
TRINITY_DN169608_c0_g1_i1.p1	4bc778a0d4f5c4103314cbf8d8da63f6	1057	Pfam	PF16212	Phospholipid-translocating P-type ATPase C-terminal	822	1047	3.2e-46	T	2019-08-09	IPR032630	P-type ATPase, C-terminal
TRINITY_DN169608_c0_g1_i1.p1	4bc778a0d4f5c4103314cbf8d8da63f6	1057	Pfam	PF00122	E1-E2 ATPase	147	347	5.7e-15	T	2019-08-09
TRINITY_DN169608_c0_g1_i1.p1	4bc778a0d4f5c4103314cbf8d8da63f6	1057	Pfam	PF00702	haloacid dehalogenase-like hydrolase	724	807	2e-06	T	2019-08-09
TRINITY_DN169608_c0_g1_i1.p1	4bc778a0d4f5c4103314cbf8d8da63f6	1057	Pfam	PF16209	Phospholipid-translocating ATPase N-terminal	42	96	1.7e-18	T	2019-08-09	IPR032631	P-type ATPase, N-terminal
TRINITY_DN48218_c4_g2_i2.p1	1a33968de063d9c3ab9889e9b4e6fa7f	109	Pfam	PF00379	Insect cuticle protein	33	85	3.4e-13	T	2019-08-09	IPR000618	Insect cuticle protein	GO:0042302
TRINITY_DN44187_c1_g1_i5.p1	2d7ab99ed79d264c4fe4e3cc95dd75ee	1689	Pfam	PF12355	Down syndrome cell adhesion molecule C terminal	1570	1661	2.3e-21	T	2019-08-09	IPR021012	Down syndrome cell adhesion molecule, C-terminal
TRINITY_DN44187_c1_g1_i5.p1	2d7ab99ed79d264c4fe4e3cc95dd75ee	1689	Pfam	PF00041	Fibronectin type III domain	1125	1206	2e-11	T	2019-08-09	IPR003961	Fibronectin type III	GO:0005515
TRINITY_DN44187_c1_g1_i5.p1	2d7ab99ed79d264c4fe4e3cc95dd75ee	1689	Pfam	PF00041	Fibronectin type III domain	840	926	2.4e-08	T	2019-08-09	IPR003961	Fibronectin type III	GO:0005515
TRINITY_DN44187_c1_g1_i5.p1	2d7ab99ed79d264c4fe4e3cc95dd75ee	1689	Pfam	PF00041	Fibronectin type III domain	735	824	1.3e-12	T	2019-08-09	IPR003961	Fibronectin type III	GO:0005515
TRINITY_DN44187_c1_g1_i5.p1	2d7ab99ed79d264c4fe4e3cc95dd75ee	1689	Pfam	PF00041	Fibronectin type III domain	635	720	2.6e-13	T	2019-08-09	IPR003961	Fibronectin type III	GO:0005515
TRINITY_DN44187_c1_g1_i5.p1	2d7ab99ed79d264c4fe4e3cc95dd75ee	1689	Pfam	PF00041	Fibronectin type III domain	1220	1298	7.8e-07	T	2019-08-09	IPR003961	Fibronectin type III	GO:0005515
TRINITY_DN44187_c1_g1_i5.p1	2d7ab99ed79d264c4fe4e3cc95dd75ee	1689	Pfam	PF00041	Fibronectin type III domain	940	1020	3.6e-11	T	2019-08-09	IPR003961	Fibronectin type III	GO:0005515
TRINITY_DN44187_c1_g1_i5.p1	2d7ab99ed79d264c4fe4e3cc95dd75ee	1689	Pfam	PF13927	Immunoglobulin domain	66	129	3.9e-12	T	2019-08-09
TRINITY_DN44187_c1_g1_i5.p1	2d7ab99ed79d264c4fe4e3cc95dd75ee	1689	Pfam	PF13927	Immunoglobulin domain	348	419	9.9e-10	T	2019-08-09
TRINITY_DN44187_c1_g1_i5.p1	2d7ab99ed79d264c4fe4e3cc95dd75ee	1689	Pfam	PF13927	Immunoglobulin domain	255	320	2e-09	T	2019-08-09
TRINITY_DN44187_c1_g1_i5.p1	2d7ab99ed79d264c4fe4e3cc95dd75ee	1689	Pfam	PF13927	Immunoglobulin domain	435	516	6.3e-12	T	2019-08-09
TRINITY_DN44187_c1_g1_i5.p1	2d7ab99ed79d264c4fe4e3cc95dd75ee	1689	Pfam	PF07679	Immunoglobulin I-set domain	534	629	3.8e-11	T	2019-08-09	IPR013098	Immunoglobulin I-set
TRINITY_DN44187_c1_g1_i5.p1	2d7ab99ed79d264c4fe4e3cc95dd75ee	1689	Pfam	PF07679	Immunoglobulin I-set domain	157	243	7.1e-14	T	2019-08-09	IPR013098	Immunoglobulin I-set
TRINITY_DN44187_c1_g1_i5.p1	2d7ab99ed79d264c4fe4e3cc95dd75ee	1689	Pfam	PF07679	Immunoglobulin I-set domain	19	59	3.3e-06	T	2019-08-09	IPR013098	Immunoglobulin I-set
TRINITY_DN44187_c1_g1_i5.p1	2d7ab99ed79d264c4fe4e3cc95dd75ee	1689	Pfam	PF07679	Immunoglobulin I-set domain	1040	1119	3e-13	T	2019-08-09	IPR013098	Immunoglobulin I-set
TRINITY_DN85668_c0_g1_i1.p1	95732c5cb4e490b15b86540738486526	108	Pfam	PF04525	LURP-one-related	2	92	1.9e-20	T	2019-08-09	IPR007612	LURP-one-related
TRINITY_DN51208_c0_g3_i3.p1	15fd133c70141f23f8d6e6f3184f1c00	771	Pfam	PF00621	RhoGEF domain	3	81	5.8e-13	T	2019-08-09	IPR000219	Dbl homology (DH) domain	GO:0005089|GO:0035023
TRINITY_DN51146_c0_g2_i2.p1	b1f3fb654c1311835df0d2e6d2e40906	1471	Pfam	PF13927	Immunoglobulin domain	1036	1121	1.2e-09	T	2019-08-09
TRINITY_DN51146_c0_g2_i2.p1	b1f3fb654c1311835df0d2e6d2e40906	1471	Pfam	PF01682	DB module	1146	1230	2.8e-13	T	2019-08-09	IPR002602	Domain of unknown function DB
TRINITY_DN51146_c0_g2_i2.p1	b1f3fb654c1311835df0d2e6d2e40906	1471	Pfam	PF01682	DB module	434	527	9.3e-14	T	2019-08-09	IPR002602	Domain of unknown function DB
TRINITY_DN51146_c0_g2_i2.p1	b1f3fb654c1311835df0d2e6d2e40906	1471	Pfam	PF01682	DB module	645	731	1.1e-13	T	2019-08-09	IPR002602	Domain of unknown function DB
TRINITY_DN51146_c0_g2_i2.p1	b1f3fb654c1311835df0d2e6d2e40906	1471	Pfam	PF01682	DB module	199	291	2.6e-14	T	2019-08-09	IPR002602	Domain of unknown function DB
TRINITY_DN51146_c0_g2_i2.p1	b1f3fb654c1311835df0d2e6d2e40906	1471	Pfam	PF00041	Fibronectin type III domain	1240	1320	1.3e-10	T	2019-08-09	IPR003961	Fibronectin type III	GO:0005515
TRINITY_DN51146_c0_g2_i2.p1	b1f3fb654c1311835df0d2e6d2e40906	1471	Pfam	PF00041	Fibronectin type III domain	850	935	1.7e-12	T	2019-08-09	IPR003961	Fibronectin type III	GO:0005515
TRINITY_DN51146_c0_g2_i2.p1	b1f3fb654c1311835df0d2e6d2e40906	1471	Pfam	PF00041	Fibronectin type III domain	300	404	4.1e-10	T	2019-08-09	IPR003961	Fibronectin type III	GO:0005515
TRINITY_DN51146_c0_g2_i2.p1	b1f3fb654c1311835df0d2e6d2e40906	1471	Pfam	PF00041	Fibronectin type III domain	741	830	6.1e-08	T	2019-08-09	IPR003961	Fibronectin type III	GO:0005515
TRINITY_DN51146_c0_g2_i2.p1	b1f3fb654c1311835df0d2e6d2e40906	1471	Pfam	PF00041	Fibronectin type III domain	537	618	5.7e-12	T	2019-08-09	IPR003961	Fibronectin type III	GO:0005515
TRINITY_DN51146_c0_g2_i1.p1	b1f3fb654c1311835df0d2e6d2e40906	1471	Pfam	PF13927	Immunoglobulin domain	1036	1121	1.2e-09	T	2019-08-09
TRINITY_DN51146_c0_g2_i1.p1	b1f3fb654c1311835df0d2e6d2e40906	1471	Pfam	PF01682	DB module	1146	1230	2.8e-13	T	2019-08-09	IPR002602	Domain of unknown function DB
TRINITY_DN51146_c0_g2_i1.p1	b1f3fb654c1311835df0d2e6d2e40906	1471	Pfam	PF01682	DB module	434	527	9.3e-14	T	2019-08-09	IPR002602	Domain of unknown function DB
TRINITY_DN51146_c0_g2_i1.p1	b1f3fb654c1311835df0d2e6d2e40906	1471	Pfam	PF01682	DB module	645	731	1.1e-13	T	2019-08-09	IPR002602	Domain of unknown function DB
TRINITY_DN51146_c0_g2_i1.p1	b1f3fb654c1311835df0d2e6d2e40906	1471	Pfam	PF01682	DB module	199	291	2.6e-14	T	2019-08-09	IPR002602	Domain of unknown function DB
TRINITY_DN51146_c0_g2_i1.p1	b1f3fb654c1311835df0d2e6d2e40906	1471	Pfam	PF00041	Fibronectin type III domain	1240	1320	1.3e-10	T	2019-08-09	IPR003961	Fibronectin type III	GO:0005515
TRINITY_DN51146_c0_g2_i1.p1	b1f3fb654c1311835df0d2e6d2e40906	1471	Pfam	PF00041	Fibronectin type III domain	850	935	1.7e-12	T	2019-08-09	IPR003961	Fibronectin type III	GO:0005515
TRINITY_DN51146_c0_g2_i1.p1	b1f3fb654c1311835df0d2e6d2e40906	1471	Pfam	PF00041	Fibronectin type III domain	300	404	4.1e-10	T	2019-08-09	IPR003961	Fibronectin type III	GO:0005515
TRINITY_DN51146_c0_g2_i1.p1	b1f3fb654c1311835df0d2e6d2e40906	1471	Pfam	PF00041	Fibronectin type III domain	741	830	6.1e-08	T	2019-08-09	IPR003961	Fibronectin type III	GO:0005515
TRINITY_DN51146_c0_g2_i1.p1	b1f3fb654c1311835df0d2e6d2e40906	1471	Pfam	PF00041	Fibronectin type III domain	537	618	5.7e-12	T	2019-08-09	IPR003961	Fibronectin type III	GO:0005515
TRINITY_DN42972_c0_g1_i1.p1	59237a03dd7bb5d006d8abe045622265	886	Pfam	PF00271	Helicase conserved C-terminal domain	712	823	3.8e-17	T	2019-08-09	IPR001650	Helicase, C-terminal
TRINITY_DN42972_c0_g1_i1.p1	59237a03dd7bb5d006d8abe045622265	886	Pfam	PF00176	SNF2 family N-terminal domain	354	642	1.6e-55	T	2019-08-09	IPR000330	SNF2-related, N-terminal domain	GO:0005524
TRINITY_DN49748_c1_g1_i3.p1	83d181f054d9e24fbbbb694cd4baf6cc	395	Pfam	PF00096	Zinc finger, C2H2 type	180	202	0.001	T	2019-08-09	IPR013087	Zinc finger C2H2-type	GO:0003676
TRINITY_DN49748_c1_g1_i3.p1	83d181f054d9e24fbbbb694cd4baf6cc	395	Pfam	PF00096	Zinc finger, C2H2 type	296	318	0.0029	T	2019-08-09	IPR013087	Zinc finger C2H2-type	GO:0003676
TRINITY_DN49748_c1_g1_i3.p1	83d181f054d9e24fbbbb694cd4baf6cc	395	Pfam	PF00096	Zinc finger, C2H2 type	324	346	0.0001	T	2019-08-09	IPR013087	Zinc finger C2H2-type	GO:0003676
TRINITY_DN49748_c1_g1_i3.p1	83d181f054d9e24fbbbb694cd4baf6cc	395	Pfam	PF00096	Zinc finger, C2H2 type	267	290	0.0029	T	2019-08-09	IPR013087	Zinc finger C2H2-type	GO:0003676
TRINITY_DN48374_c0_g2_i1.p1	8edbd3cdd15ba70465732902da465dd8	475	Pfam	PF07719	Tetratricopeptide repeat	329	361	5.3e-07	T	2019-08-09	IPR013105	Tetratricopeptide repeat 2
TRINITY_DN48374_c0_g2_i6.p1	8edbd3cdd15ba70465732902da465dd8	475	Pfam	PF07719	Tetratricopeptide repeat	329	361	5.3e-07	T	2019-08-09	IPR013105	Tetratricopeptide repeat 2
TRINITY_DN108166_c0_g1_i1.p1	670693027ef5264cdfc7288fc47d3c61	127	Pfam	PF00891	O-methyltransferase domain	6	107	3.6e-33	T	2019-08-09	IPR001077	O-methyltransferase domain	GO:0008171
TRINITY_DN39038_c0_g1_i1.p1	6012eaeb10bea9c8689490e57e970d5c	391	Pfam	PF00046	Homeodomain	293	343	2.9e-14	T	2019-08-09	IPR001356	Homeobox domain	GO:0003677
TRINITY_DN39038_c0_g1_i1.p1	6012eaeb10bea9c8689490e57e970d5c	391	Pfam	PF16878	Transcriptional regulator, SIX1, N-terminal SD domain	172	282	8.9e-45	T	2019-08-09	IPR031701	Homeobox protein SIX1, N-terminal SD domain
TRINITY_DN40373_c0_g1_i2.p1	a6b66aa1909fd41c6e33cd4aa440e05d	1232	Pfam	PF04564	U-box domain	1158	1228	1.7e-28	T	2019-08-09	IPR003613	U box domain	GO:0004842|GO:0016567
TRINITY_DN40373_c0_g1_i2.p1	a6b66aa1909fd41c6e33cd4aa440e05d	1232	Pfam	PF10408	Ubiquitin elongating factor core	536	1140	3.7e-174	T	2019-08-09	IPR019474	Ubiquitin conjugation factor E4, core	GO:0000151|GO:0006511|GO:0016567|GO:0034450
TRINITY_DN81752_c0_g1_i1.p1	10ae1625c379b1817b7b8cb8c355637e	127	Pfam	PF01569	PAP2 superfamily	20	127	8.8e-16	T	2019-08-09	IPR000326	Phosphatidic acid phosphatase type 2/haloperoxidase
TRINITY_DN51514_c1_g1_i1.p1	61655fd55c471eaa364f6165e690df38	368	Pfam	PF02779	Transketolase, pyrimidine binding domain	32	207	6.9e-46	T	2019-08-09	IPR005475	Transketolase-like, pyrimidine-binding domain
TRINITY_DN51514_c1_g1_i1.p1	61655fd55c471eaa364f6165e690df38	368	Pfam	PF02780	Transketolase, C-terminal domain	226	345	4.2e-36	T	2019-08-09	IPR033248	Transketolase, C-terminal domain
TRINITY_DN151792_c0_g1_i1.p1	f79371fdff5c0065b763b34a3f8d18c1	110	Pfam	PF06999	Sucrase/ferredoxin-like	2	79	3.8e-22	T	2019-08-09	IPR009737	Thioredoxin-like ferredoxin
TRINITY_DN54972_c0_g1_i1.p1	a1eae2a7bd0ee2f1cb519e7d398902e6	167	Pfam	PF06201	PITH domain	2	130	4.5e-29	T	2019-08-09	IPR010400	PITH domain
TRINITY_DN46173_c0_g1_i2.p1	d244c2f23de98139f3cf20868d8d34b1	1045	Pfam	PF07686	Immunoglobulin V-set domain	29	114	3.7e-10	T	2019-08-09	IPR013106	Immunoglobulin V-set domain
TRINITY_DN46173_c0_g1_i2.p1	d244c2f23de98139f3cf20868d8d34b1	1045	Pfam	PF08205	CD80-like C2-set immunoglobulin domain	263	334	4.2e-10	T	2019-08-09	IPR013162	CD80-like, immunoglobulin C2-set
TRINITY_DN46173_c0_g1_i2.p1	d244c2f23de98139f3cf20868d8d34b1	1045	Pfam	PF00047	Immunoglobulin domain	158	229	1.4e-06	T	2019-08-09	IPR013151	Immunoglobulin
TRINITY_DN46173_c0_g1_i2.p1	d244c2f23de98139f3cf20868d8d34b1	1045	Pfam	PF13895	Immunoglobulin domain	569	646	4.9e-07	T	2019-08-09	IPR007110	Immunoglobulin-like domain
TRINITY_DN46173_c0_g1_i2.p1	d244c2f23de98139f3cf20868d8d34b1	1045	Pfam	PF13927	Immunoglobulin domain	454	544	2.4e-08	T	2019-08-09
TRINITY_DN46173_c0_g1_i2.p1	d244c2f23de98139f3cf20868d8d34b1	1045	Pfam	PF13927	Immunoglobulin domain	356	436	3.5e-12	T	2019-08-09
TRINITY_DN46173_c0_g1_i2.p1	d244c2f23de98139f3cf20868d8d34b1	1045	Pfam	PF13927	Immunoglobulin domain	774	851	1.1e-10	T	2019-08-09
TRINITY_DN49873_c1_g1_i3.p1	f801d1e09f9b40cd30d5c907d5cf6c1f	317	Pfam	PF03258	Baculovirus FP protein	164	306	1.7e-10	T	2019-08-09	IPR004941	Baculovirus FP protein
TRINITY_DN173690_c0_g1_i1.p1	e6707b4f7a78c695cf974cbaed435830	174	Pfam	PF01395	PBP/GOBP family	35	152	1.3e-16	T	2019-08-09	IPR006170	Pheromone/general odorant binding protein	GO:0005549
TRINITY_DN210270_c0_g1_i1.p1	dc7fec3d1e992866a5228de3d9c2b31e	103	Pfam	PF01020	Ribosomal L40e family	53	102	7.3e-32	T	2019-08-09	IPR001975	Ribosomal protein L40e	GO:0003735|GO:0005840|GO:0006412
TRINITY_DN210270_c0_g1_i1.p1	dc7fec3d1e992866a5228de3d9c2b31e	103	Pfam	PF00240	Ubiquitin family	1	49	1.7e-22	T	2019-08-09	IPR000626	Ubiquitin domain	GO:0005515
TRINITY_DN47476_c0_g1_i1.p1	6ccb0d0ca7724ffd7f36d1cfb08962e6	913	Pfam	PF13812	Pentatricopeptide repeat domain	74	127	0.00052	T	2019-08-09	IPR002885	Pentatricopeptide repeat
TRINITY_DN79749_c0_g1_i1.p1	4c79da11bda078677df6a946cd281c14	240	Pfam	PF00255	Glutathione peroxidase	82	190	4.2e-41	T	2019-08-09	IPR000889	Glutathione peroxidase	GO:0004602|GO:0006979|GO:0055114
TRINITY_DN42586_c0_g1_i1.p1	5b7e783aff214cbcea335354bc0c1873	1272	Pfam	PF00400	WD domain, G-beta repeat	761	796	0.0059	T	2019-08-09	IPR001680	WD40 repeat	GO:0005515
TRINITY_DN42675_c1_g1_i1.p1	365d4a11f88f4368a6d202efd6e36016	215	Pfam	PF15359	Carnitine deficiency-associated protein 3	60	174	1.1e-21	T	2019-08-09	IPR026806	Protein CDV3
TRINITY_DN48638_c3_g1_i4.p1	5a66c6d01af1a36c2e4cdcf1bc6a15a5	362	Pfam	PF00514	Armadillo/beta-catenin-like repeat	91	129	5.8e-08	T	2019-08-09	IPR000225	Armadillo	GO:0005515
TRINITY_DN2906_c0_g1_i6.p1	7d68ffdc769f211aadb9b3e208259859	697	Pfam	PF13374	Tetratricopeptide repeat	162	187	0.0015	T	2019-08-09
TRINITY_DN2906_c0_g1_i6.p1	7d68ffdc769f211aadb9b3e208259859	697	Pfam	PF13374	Tetratricopeptide repeat	125	152	4.9e-05	T	2019-08-09
TRINITY_DN2906_c0_g1_i6.p1	7d68ffdc769f211aadb9b3e208259859	697	Pfam	PF00515	Tetratricopeptide repeat	192	225	1e-08	T	2019-08-09	IPR001440	Tetratricopeptide repeat 1	GO:0005515
TRINITY_DN2906_c0_g1_i6.p1	7d68ffdc769f211aadb9b3e208259859	697	Pfam	PF13414	TPR repeat	234	268	3.1e-11	T	2019-08-09
TRINITY_DN2906_c0_g1_i6.p1	7d68ffdc769f211aadb9b3e208259859	697	Pfam	PF13414	TPR repeat	66	104	5e-12	T	2019-08-09
TRINITY_DN2906_c0_g1_i6.p1	7d68ffdc769f211aadb9b3e208259859	697	Pfam	PF13844	Glycosyl transferase family 41	350	681	3.2e-144	T	2019-08-09	IPR029489	O-GlcNAc transferase, C-terminal
TRINITY_DN50584_c0_g1_i1.p1	5c5113e1a77d49cbddd6a425ae7115c0	931	Pfam	PF03435	Saccharopine dehydrogenase NADP binding domain	490	603	4.1e-25	T	2019-08-09	IPR005097	Saccharopine dehydrogenase, NADP binding domain	GO:0016491|GO:0055114
TRINITY_DN50584_c0_g1_i1.p1	5c5113e1a77d49cbddd6a425ae7115c0	931	Pfam	PF05222	Alanine dehydrogenase/PNT, N-terminal domain	32	161	1.1e-25	T	2019-08-09	IPR007886	Alanine dehydrogenase/pyridine nucleotide transhydrogenase, N-terminal
TRINITY_DN50584_c0_g1_i1.p1	5c5113e1a77d49cbddd6a425ae7115c0	931	Pfam	PF16653	Saccharopine dehydrogenase C-terminal domain	608	921	6.2e-82	T	2019-08-09	IPR032095	Saccharopine dehydrogenase, C-terminal
TRINITY_DN50584_c0_g1_i1.p1	5c5113e1a77d49cbddd6a425ae7115c0	931	Pfam	PF01262	Alanine dehydrogenase/PNT, C-terminal domain	357	461	2.2e-05	T	2019-08-09	IPR007698	Alanine dehydrogenase/pyridine nucleotide transhydrogenase, NAD(H)-binding domain
TRINITY_DN32375_c0_g1_i2.p1	ae07c11380564d91312c0177a131d763	853	Pfam	PF01582	TIR domain	711	850	2.6e-13	T	2019-08-09	IPR000157	Toll/interleukin-1 receptor homology (TIR) domain	GO:0005515|GO:0007165
TRINITY_DN32375_c0_g1_i2.p1	ae07c11380564d91312c0177a131d763	853	Pfam	PF13855	Leucine rich repeat	108	167	2.8e-11	T	2019-08-09	IPR001611	Leucine-rich repeat	GO:0005515
TRINITY_DN32375_c0_g1_i2.p1	ae07c11380564d91312c0177a131d763	853	Pfam	PF13855	Leucine rich repeat	394	453	8.7e-10	T	2019-08-09	IPR001611	Leucine-rich repeat	GO:0005515
TRINITY_DN48190_c0_g2_i7.p1	1b9cf6fa0503225d87015ca87d4ad55e	347	Pfam	PF05063	MT-A70	163	333	8.1e-36	T	2019-08-09	IPR007757	MT-A70-like
TRINITY_DN19463_c0_g1_i1.p1	bb11f5e3c25db1f4f1ef05f235d5d6f6	140	Pfam	PF00044	Glyceraldehyde 3-phosphate dehydrogenase, NAD binding domain	5	47	5.2e-09	T	2019-08-09	IPR020828	Glyceraldehyde 3-phosphate dehydrogenase, NAD(P) binding domain	GO:0016620|GO:0055114
TRINITY_DN19463_c0_g1_i1.p1	bb11f5e3c25db1f4f1ef05f235d5d6f6	140	Pfam	PF02800	Glyceraldehyde 3-phosphate dehydrogenase, C-terminal domain	99	139	2.5e-15	T	2019-08-09	IPR020829	Glyceraldehyde 3-phosphate dehydrogenase, catalytic domain	GO:0016620|GO:0055114
TRINITY_DN49464_c0_g1_i2.p1	d552db0832f5e3d48e562561b9267540	672	Pfam	PF00005	ABC transporter	434	586	4.7e-35	T	2019-08-09	IPR003439	ABC transporter-like	GO:0005524|GO:0016887
TRINITY_DN49464_c0_g1_i2.p1	d552db0832f5e3d48e562561b9267540	672	Pfam	PF00664	ABC transporter transmembrane region	93	365	4.4e-55	T	2019-08-09	IPR011527	ABC transporter type 1, transmembrane domain	GO:0005524|GO:0016021|GO:0042626|GO:0055085
TRINITY_DN50022_c1_g1_i1.p1	0e2b09c4fdf54f1540c54103b9e5a7dd	961	Pfam	PF00702	haloacid dehalogenase-like hydrolase	380	696	1.3e-16	T	2019-08-09
TRINITY_DN50022_c1_g1_i1.p1	0e2b09c4fdf54f1540c54103b9e5a7dd	961	Pfam	PF00122	E1-E2 ATPase	171	364	2.1e-51	T	2019-08-09
TRINITY_DN50022_c1_g1_i1.p1	0e2b09c4fdf54f1540c54103b9e5a7dd	961	Pfam	PF00689	Cation transporting ATPase, C-terminus	766	938	1.6e-42	T	2019-08-09	IPR006068	Cation-transporting P-type ATPase, C-terminal
TRINITY_DN50022_c1_g1_i1.p1	0e2b09c4fdf54f1540c54103b9e5a7dd	961	Pfam	PF00690	Cation transporter/ATPase, N-terminus	68	132	2.8e-18	T	2019-08-09	IPR004014	Cation-transporting P-type ATPase, N-terminal
TRINITY_DN49748_c1_g1_i2.p1	e02fb5ae04b4a4f091e6276ffd8fa05c	385	Pfam	PF00096	Zinc finger, C2H2 type	314	336	9.9e-05	T	2019-08-09	IPR013087	Zinc finger C2H2-type	GO:0003676
TRINITY_DN49748_c1_g1_i2.p1	e02fb5ae04b4a4f091e6276ffd8fa05c	385	Pfam	PF00096	Zinc finger, C2H2 type	257	280	0.0028	T	2019-08-09	IPR013087	Zinc finger C2H2-type	GO:0003676
TRINITY_DN49748_c1_g1_i2.p1	e02fb5ae04b4a4f091e6276ffd8fa05c	385	Pfam	PF00096	Zinc finger, C2H2 type	286	308	0.0028	T	2019-08-09	IPR013087	Zinc finger C2H2-type	GO:0003676
TRINITY_DN49748_c1_g1_i2.p1	e02fb5ae04b4a4f091e6276ffd8fa05c	385	Pfam	PF00096	Zinc finger, C2H2 type	170	192	0.001	T	2019-08-09	IPR013087	Zinc finger C2H2-type	GO:0003676
TRINITY_DN50969_c1_g1_i2.p1	11e1a61024531aa1f14da61924c57397	1076	Pfam	PF00397	WW domain	651	680	1.6e-12	T	2019-08-09	IPR001202	WW domain	GO:0005515
TRINITY_DN50969_c1_g1_i2.p1	11e1a61024531aa1f14da61924c57397	1076	Pfam	PF00397	WW domain	594	623	4.5e-09	T	2019-08-09	IPR001202	WW domain	GO:0005515
TRINITY_DN50969_c1_g1_i2.p1	11e1a61024531aa1f14da61924c57397	1076	Pfam	PF00397	WW domain	234	263	6.8e-11	T	2019-08-09	IPR001202	WW domain	GO:0005515
TRINITY_DN50969_c1_g1_i2.p1	11e1a61024531aa1f14da61924c57397	1076	Pfam	PF00632	HECT-domain (ubiquitin-transferase)	771	1072	4.1e-99	T	2019-08-09	IPR000569	HECT domain	GO:0004842
TRINITY_DN50969_c1_g1_i2.p1	11e1a61024531aa1f14da61924c57397	1076	Pfam	PF00168	C2 domain	64	160	2.7e-22	T	2019-08-09	IPR000008	C2 domain
TRINITY_DN48828_c0_g1_i5.p1	779406176e4c2582b1d8df901aec4b5a	1652	Pfam	PF00027	Cyclic nucleotide-binding domain	520	604	2.6e-16	T	2019-08-09	IPR000595	Cyclic nucleotide-binding domain
TRINITY_DN48828_c0_g1_i5.p1	779406176e4c2582b1d8df901aec4b5a	1652	Pfam	PF00520	Ion transport protein	186	418	6.6e-24	T	2019-08-09	IPR005821	Ion transport domain	GO:0005216|GO:0006811|GO:0016020|GO:0055085
TRINITY_DN206475_c0_g1_i1.p1	cc500fe97b9a8f3243af47b9bd6c67bb	104	Pfam	PF18107	Fission yeast centromere protein N-terminal domain	38	92	9e-07	T	2019-08-09	IPR041188	ARS-binding protein 1, N-terminal
TRINITY_DN23685_c0_g1_i1.p1	4910ae56fe526cbdd255584a43bc5dec	817	Pfam	PF07774	ER membrane protein complex subunit 1, C-terminal	727	784	3.6e-05	T	2019-08-09	IPR011678	ER membrane protein complex subunit 1, C-terminal
TRINITY_DN23685_c0_g1_i1.p1	4910ae56fe526cbdd255584a43bc5dec	817	Pfam	PF13360	PQQ-like domain	70	252	1.1e-07	T	2019-08-09	IPR002372	Pyrrolo-quinoline quinone repeat
TRINITY_DN50972_c0_g2_i1.p1	c3650af4ddc4e0b1db28d00d6dbfc019	769	Pfam	PF00586	AIR synthase related protein, N-terminal domain	494	595	5.1e-15	T	2019-08-09	IPR016188	PurM-like, N-terminal domain
TRINITY_DN50972_c0_g2_i1.p1	c3650af4ddc4e0b1db28d00d6dbfc019	769	Pfam	PF02844	Phosphoribosylglycinamide synthetase, N domain	5	105	1.8e-33	T	2019-08-09	IPR020562	Phosphoribosylglycinamide synthetase, N-terminal	GO:0004637|GO:0009113
TRINITY_DN50972_c0_g2_i1.p1	c3650af4ddc4e0b1db28d00d6dbfc019	769	Pfam	PF02843	Phosphoribosylglycinamide synthetase, C domain	335	427	4.8e-24	T	2019-08-09	IPR020560	Phosphoribosylglycinamide synthetase, C-domain	GO:0004637|GO:0009113
TRINITY_DN50972_c0_g2_i1.p1	c3650af4ddc4e0b1db28d00d6dbfc019	769	Pfam	PF01071	Phosphoribosylglycinamide synthetase, ATP-grasp (A) domain	106	299	1.4e-84	T	2019-08-09	IPR020561	Phosphoribosylglycinamide synthetase, ATP-grasp (A) domain
TRINITY_DN50972_c0_g2_i1.p1	c3650af4ddc4e0b1db28d00d6dbfc019	769	Pfam	PF02769	AIR synthase related protein, C-terminal domain	608	767	1.5e-27	T	2019-08-09	IPR010918	PurM-like, C-terminal domain
TRINITY_DN23295_c0_g1_i2.p1	28bd2ac3a2b5722c3fb86f5dad27c5d9	280	Pfam	PF01363	FYVE zinc finger	148	212	7e-19	T	2019-08-09	IPR000306	FYVE zinc finger	GO:0046872
TRINITY_DN23295_c0_g1_i2.p1	28bd2ac3a2b5722c3fb86f5dad27c5d9	280	Pfam	PF00169	PH domain	39	130	6.8e-09	T	2019-08-09	IPR001849	Pleckstrin homology domain
TRINITY_DN48601_c1_g2_i2.p1	3aa8ab67ab6e6c1490a2320f1aa2dc6e	330	Pfam	PF00069	Protein kinase domain	31	315	1e-39	T	2019-08-09	IPR000719	Protein kinase domain	GO:0004672|GO:0005524|GO:0006468
TRINITY_DN48601_c1_g2_i2.p1	3aa8ab67ab6e6c1490a2320f1aa2dc6e	330	Pfam	PF08515	Transforming growth factor beta type I GS-motif	8	26	8.1e-11	T	2019-08-09	IPR003605	GS domain	GO:0004675|GO:0005524|GO:0006468|GO:0016020
TRINITY_DN44641_c0_g1_i7.p1	716a38e63dadae9fe8a0a49103d4e472	547	Pfam	PF00536	SAM domain (Sterile alpha motif)	473	536	5.1e-12	T	2019-08-09	IPR001660	Sterile alpha motif domain	GO:0005515
TRINITY_DN51198_c7_g3_i2.p1	94b880bef94ab220c359dd85e1cb58f0	765	Pfam	PF00078	Reverse transcriptase (RNA-dependent DNA polymerase)	493	744	1.6e-42	T	2019-08-09	IPR000477	Reverse transcriptase domain
TRINITY_DN51198_c7_g3_i2.p1	94b880bef94ab220c359dd85e1cb58f0	765	Pfam	PF03372	Endonuclease/Exonuclease/phosphatase family	104	199	3.9e-18	T	2019-08-09	IPR005135	Endonuclease/exonuclease/phosphatase
TRINITY_DN45505_c0_g1_i4.p1	d0fdc0f5d4cf43d1f7441ccdec9d73bf	1945	Pfam	PF02210	Laminin G domain	1789	1927	4.9e-16	T	2019-08-09	IPR001791	Laminin G domain
TRINITY_DN45505_c0_g1_i4.p1	d0fdc0f5d4cf43d1f7441ccdec9d73bf	1945	Pfam	PF00054	Laminin G domain	1547	1677	1.5e-24	T	2019-08-09	IPR001791	Laminin G domain
TRINITY_DN45505_c0_g1_i4.p1	d0fdc0f5d4cf43d1f7441ccdec9d73bf	1945	Pfam	PF00054	Laminin G domain	1273	1404	8.3e-24	T	2019-08-09	IPR001791	Laminin G domain
TRINITY_DN45505_c0_g1_i4.p1	d0fdc0f5d4cf43d1f7441ccdec9d73bf	1945	Pfam	PF07648	Kazal-type serine protease inhibitor domain	591	640	5.9e-08	T	2019-08-09	IPR002350	Kazal domain	GO:0005515
TRINITY_DN45505_c0_g1_i4.p1	d0fdc0f5d4cf43d1f7441ccdec9d73bf	1945	Pfam	PF07648	Kazal-type serine protease inhibitor domain	457	492	2.6e-08	T	2019-08-09	IPR002350	Kazal domain	GO:0005515
TRINITY_DN45505_c0_g1_i4.p1	d0fdc0f5d4cf43d1f7441ccdec9d73bf	1945	Pfam	PF07648	Kazal-type serine protease inhibitor domain	1023	1066	1e-07	T	2019-08-09	IPR002350	Kazal domain	GO:0005515
TRINITY_DN45505_c0_g1_i4.p1	d0fdc0f5d4cf43d1f7441ccdec9d73bf	1945	Pfam	PF07648	Kazal-type serine protease inhibitor domain	667	713	5.1e-11	T	2019-08-09	IPR002350	Kazal domain	GO:0005515
TRINITY_DN45505_c0_g1_i4.p1	d0fdc0f5d4cf43d1f7441ccdec9d73bf	1945	Pfam	PF07648	Kazal-type serine protease inhibitor domain	373	419	1.7e-08	T	2019-08-09	IPR002350	Kazal domain	GO:0005515
TRINITY_DN45505_c0_g1_i4.p1	d0fdc0f5d4cf43d1f7441ccdec9d73bf	1945	Pfam	PF07648	Kazal-type serine protease inhibitor domain	525	566	2.1e-09	T	2019-08-09	IPR002350	Kazal domain	GO:0005515
TRINITY_DN45505_c0_g1_i4.p1	d0fdc0f5d4cf43d1f7441ccdec9d73bf	1945	Pfam	PF07648	Kazal-type serine protease inhibitor domain	734	772	5.1e-07	T	2019-08-09	IPR002350	Kazal domain	GO:0005515
TRINITY_DN45505_c0_g1_i4.p1	d0fdc0f5d4cf43d1f7441ccdec9d73bf	1945	Pfam	PF07648	Kazal-type serine protease inhibitor domain	304	348	3.3e-08	T	2019-08-09	IPR002350	Kazal domain	GO:0005515
TRINITY_DN45505_c0_g1_i4.p1	d0fdc0f5d4cf43d1f7441ccdec9d73bf	1945	Pfam	PF00008	EGF-like domain	1424	1462	2e-06	T	2019-08-09	IPR000742	EGF-like domain
TRINITY_DN45505_c0_g1_i4.p1	d0fdc0f5d4cf43d1f7441ccdec9d73bf	1945	Pfam	PF00008	EGF-like domain	1716	1743	7.5e-06	T	2019-08-09	IPR000742	EGF-like domain
TRINITY_DN45505_c0_g1_i4.p1	d0fdc0f5d4cf43d1f7441ccdec9d73bf	1945	Pfam	PF00008	EGF-like domain	1200	1230	3.4e-06	T	2019-08-09	IPR000742	EGF-like domain
TRINITY_DN45505_c0_g1_i4.p1	d0fdc0f5d4cf43d1f7441ccdec9d73bf	1945	Pfam	PF00053	Laminin EGF domain	940	980	2e-05	T	2019-08-09	IPR002049	Laminin EGF domain
TRINITY_DN45505_c0_g1_i4.p1	d0fdc0f5d4cf43d1f7441ccdec9d73bf	1945	Pfam	PF00053	Laminin EGF domain	888	937	4.7e-11	T	2019-08-09	IPR002049	Laminin EGF domain
TRINITY_DN50278_c12_g1_i5.p1	21c09eb8463ed0cb8ab6f0dcbc3eea9d	3578	Pfam	PF08913	Vinculin Binding Site	1870	1993	1.5e-35	T	2019-08-09	IPR015009	Vinculin-binding site-containing domain
TRINITY_DN50278_c12_g1_i5.p1	21c09eb8463ed0cb8ab6f0dcbc3eea9d	3578	Pfam	PF09141	Talin, middle domain	514	672	2.7e-61	T	2019-08-09	IPR015224	Talin, central	GO:0001726|GO:0005200|GO:0005925|GO:0007016
TRINITY_DN50278_c12_g1_i5.p1	21c09eb8463ed0cb8ab6f0dcbc3eea9d	3578	Pfam	PF09379	FERM N-terminal domain	93	194	6.9e-17	T	2019-08-09	IPR018979	FERM, N-terminal
TRINITY_DN50278_c12_g1_i5.p1	21c09eb8463ed0cb8ab6f0dcbc3eea9d	3578	Pfam	PF00373	FERM central domain	215	323	1.9e-24	T	2019-08-09	IPR019748	FERM central domain
TRINITY_DN50278_c12_g1_i5.p1	21c09eb8463ed0cb8ab6f0dcbc3eea9d	3578	Pfam	PF01608	I/LWEQ domain	2989	3133	1.2e-48	T	2019-08-09	IPR002558	I/LWEQ domain	GO:0003779
TRINITY_DN50278_c12_g1_i5.p1	21c09eb8463ed0cb8ab6f0dcbc3eea9d	3578	Pfam	PF16511	N-terminal or F0 domain of Talin-head FERM	4	86	3.1e-33	T	2019-08-09	IPR032425	Talin, N-terminal F0 domain
TRINITY_DN46337_c0_g1_i12.p1	9483d22553a52fa9368ebde7e97035e9	681	Pfam	PF00625	Guanylate kinase	484	662	8.2e-45	T	2019-08-09	IPR008145	Guanylate kinase/L-type calcium channel beta subunit
TRINITY_DN46337_c0_g1_i12.p1	9483d22553a52fa9368ebde7e97035e9	681	Pfam	PF00595	PDZ domain	251	324	2.2e-11	T	2019-08-09	IPR001478	PDZ domain	GO:0005515
TRINITY_DN46337_c0_g1_i12.p1	9483d22553a52fa9368ebde7e97035e9	681	Pfam	PF07653	Variant SH3 domain	342	403	5.8e-11	T	2019-08-09	IPR001452	SH3 domain	GO:0005515
TRINITY_DN46337_c0_g1_i1.p1	9483d22553a52fa9368ebde7e97035e9	681	Pfam	PF00625	Guanylate kinase	484	662	8.2e-45	T	2019-08-09	IPR008145	Guanylate kinase/L-type calcium channel beta subunit
TRINITY_DN46337_c0_g1_i1.p1	9483d22553a52fa9368ebde7e97035e9	681	Pfam	PF00595	PDZ domain	251	324	2.2e-11	T	2019-08-09	IPR001478	PDZ domain	GO:0005515
TRINITY_DN46337_c0_g1_i1.p1	9483d22553a52fa9368ebde7e97035e9	681	Pfam	PF07653	Variant SH3 domain	342	403	5.8e-11	T	2019-08-09	IPR001452	SH3 domain	GO:0005515
TRINITY_DN50622_c1_g1_i1.p1	fd6d91c061281a10d5668d0556c48b45	864	Pfam	PF00458	WHEP-TRS domain	835	863	1e-06	T	2019-08-09	IPR000738	WHEP-TRS domain	GO:0004812|GO:0005524|GO:0006418
TRINITY_DN50622_c1_g1_i1.p1	fd6d91c061281a10d5668d0556c48b45	864	Pfam	PF09334	tRNA synthetases class I (M)	259	652	5e-145	T	2019-08-09	IPR015413	Methionyl/Leucyl tRNA synthetase	GO:0000166|GO:0004812|GO:0005524|GO:0006418
TRINITY_DN50622_c1_g1_i1.p1	fd6d91c061281a10d5668d0556c48b45	864	Pfam	PF18485	Glutathione S-transferase, N-terminal domain	1	67	1.2e-10	T	2019-08-09	IPR041598	Methionine--tRNA ligase, N-terminal
TRINITY_DN50622_c1_g1_i1.p1	fd6d91c061281a10d5668d0556c48b45	864	Pfam	PF00043	Glutathione S-transferase, C-terminal domain	99	171	5.6e-07	T	2019-08-09	IPR004046	Glutathione S-transferase, C-terminal
TRINITY_DN44934_c2_g2_i1.p1	0848091713ac46b8fdfdd9759c172aee	1542	Pfam	PF00168	C2 domain	1430	1537	1.2e-16	T	2019-08-09	IPR000008	C2 domain
TRINITY_DN44934_c2_g2_i1.p1	0848091713ac46b8fdfdd9759c172aee	1542	Pfam	PF00454	Phosphatidylinositol 3- and 4-kinase	993	1201	3.8e-56	T	2019-08-09	IPR000403	Phosphatidylinositol 3-/4-kinase, catalytic domain
TRINITY_DN44934_c2_g2_i1.p1	0848091713ac46b8fdfdd9759c172aee	1542	Pfam	PF00613	Phosphoinositide 3-kinase family, accessory domain (PIK domain)	704	852	6.7e-27	T	2019-08-09	IPR001263	Phosphoinositide 3-kinase, accessory (PIK) domain
TRINITY_DN44934_c2_g2_i1.p1	0848091713ac46b8fdfdd9759c172aee	1542	Pfam	PF00794	PI3-kinase family, ras-binding domain	235	322	1.7e-13	T	2019-08-09	IPR000341	Phosphatidylinositol 3-kinase Ras-binding (PI3K RBD) domain
TRINITY_DN44934_c2_g2_i1.p1	0848091713ac46b8fdfdd9759c172aee	1542	Pfam	PF00787	PX domain	1284	1392	1.2e-11	T	2019-08-09	IPR001683	Phox homologous domain	GO:0035091
TRINITY_DN44934_c2_g2_i1.p1	0848091713ac46b8fdfdd9759c172aee	1542	Pfam	PF00792	Phosphoinositide 3-kinase C2	523	642	1.7e-11	T	2019-08-09	IPR002420	Phosphatidylinositol 3-kinase, C2 domain
TRINITY_DN45877_c0_g1_i21.p1	1132fc30995709e9df7ecc4b17a873bd	5111	Pfam	PF06459	Ryanodine Receptor TM 4-6	4485	4749	5.5e-52	T	2019-08-09	IPR009460	Ryanodine Receptor TM 4-6	GO:0005219|GO:0006874|GO:0016021
TRINITY_DN45877_c0_g1_i21.p1	1132fc30995709e9df7ecc4b17a873bd	5111	Pfam	PF08709	Inositol 1,4,5-trisphosphate/ryanodine receptor	13	209	6e-64	T	2019-08-09	IPR014821	Inositol 1,4,5-trisphosphate/ryanodine receptor
TRINITY_DN45877_c0_g1_i21.p1	1132fc30995709e9df7ecc4b17a873bd	5111	Pfam	PF02815	MIR domain	217	397	5.9e-46	T	2019-08-09	IPR016093	MIR motif	GO:0016020
TRINITY_DN45877_c0_g1_i21.p1	1132fc30995709e9df7ecc4b17a873bd	5111	Pfam	PF00520	Ion transport protein	4875	5019	1.5e-14	T	2019-08-09	IPR005821	Ion transport domain	GO:0005216|GO:0006811|GO:0016020|GO:0055085
TRINITY_DN45877_c0_g1_i21.p1	1132fc30995709e9df7ecc4b17a873bd	5111	Pfam	PF01365	RIH domain	448	646	2.4e-55	T	2019-08-09	IPR000699	RIH domain	GO:0005262|GO:0016020|GO:0070588
TRINITY_DN45877_c0_g1_i21.p1	1132fc30995709e9df7ecc4b17a873bd	5111	Pfam	PF01365	RIH domain	2214	2444	6.5e-76	T	2019-08-09	IPR000699	RIH domain	GO:0005262|GO:0016020|GO:0070588
TRINITY_DN45877_c0_g1_i21.p1	1132fc30995709e9df7ecc4b17a873bd	5111	Pfam	PF08454	RyR and IP3R Homology associated	3994	4109	2.6e-29	T	2019-08-09	IPR013662	RyR/IP3R Homology associated domain
TRINITY_DN45877_c0_g1_i21.p1	1132fc30995709e9df7ecc4b17a873bd	5111	Pfam	PF02026	RyR domain	2819	2908	8.9e-31	T	2019-08-09	IPR003032	Ryanodine receptor Ryr
TRINITY_DN45877_c0_g1_i21.p1	1132fc30995709e9df7ecc4b17a873bd	5111	Pfam	PF02026	RyR domain	860	949	5.1e-31	T	2019-08-09	IPR003032	Ryanodine receptor Ryr
TRINITY_DN45877_c0_g1_i21.p1	1132fc30995709e9df7ecc4b17a873bd	5111	Pfam	PF02026	RyR domain	973	1062	4.3e-30	T	2019-08-09	IPR003032	Ryanodine receptor Ryr
TRINITY_DN45877_c0_g1_i21.p1	1132fc30995709e9df7ecc4b17a873bd	5111	Pfam	PF02026	RyR domain	2939	3022	4.1e-26	T	2019-08-09	IPR003032	Ryanodine receptor Ryr
TRINITY_DN45877_c0_g1_i21.p1	1132fc30995709e9df7ecc4b17a873bd	5111	Pfam	PF00622	SPRY domain	671	806	3.6e-20	T	2019-08-09	IPR003877	SPRY domain	GO:0005515
TRINITY_DN45877_c0_g1_i21.p1	1132fc30995709e9df7ecc4b17a873bd	5111	Pfam	PF00622	SPRY domain	1535	1673	1.8e-20	T	2019-08-09	IPR003877	SPRY domain	GO:0005515
TRINITY_DN45877_c0_g1_i21.p1	1132fc30995709e9df7ecc4b17a873bd	5111	Pfam	PF00622	SPRY domain	1099	1218	1.1e-22	T	2019-08-09	IPR003877	SPRY domain	GO:0005515
TRINITY_DN34784_c0_g1_i1.p1	47a3741c96c70eaac0ddc3a7aa2df1d4	211	Pfam	PF00044	Glyceraldehyde 3-phosphate dehydrogenase, NAD binding domain	9	41	5.6e-05	T	2019-08-09	IPR020828	Glyceraldehyde 3-phosphate dehydrogenase, NAD(P) binding domain	GO:0016620|GO:0055114
TRINITY_DN34784_c0_g1_i1.p1	47a3741c96c70eaac0ddc3a7aa2df1d4	211	Pfam	PF02800	Glyceraldehyde 3-phosphate dehydrogenase, C-terminal domain	95	192	2.9e-28	T	2019-08-09	IPR020829	Glyceraldehyde 3-phosphate dehydrogenase, catalytic domain	GO:0016620|GO:0055114
TRINITY_DN19050_c0_g1_i2.p2	d7f08c2e430bfe9d0b55bf9e9a7067b4	339	Pfam	PF00057	Low-density lipoprotein receptor domain class A	2	31	3.6e-08	T	2019-08-09	IPR002172	Low-density lipoprotein (LDL) receptor class A repeat	GO:0005515
TRINITY_DN19050_c0_g1_i2.p2	d7f08c2e430bfe9d0b55bf9e9a7067b4	339	Pfam	PF00057	Low-density lipoprotein receptor domain class A	105	142	1.8e-07	T	2019-08-09	IPR002172	Low-density lipoprotein (LDL) receptor class A repeat	GO:0005515
TRINITY_DN19050_c0_g1_i2.p2	d7f08c2e430bfe9d0b55bf9e9a7067b4	339	Pfam	PF00057	Low-density lipoprotein receptor domain class A	49	84	1e-11	T	2019-08-09	IPR002172	Low-density lipoprotein (LDL) receptor class A repeat	GO:0005515
TRINITY_DN43707_c0_g1_i11.p1	fd4d26eb2cb875e4172384c39029dbc2	830	Pfam	PF00373	FERM central domain	98	204	9.6e-17	T	2019-08-09	IPR019748	FERM central domain
TRINITY_DN43707_c0_g1_i11.p1	fd4d26eb2cb875e4172384c39029dbc2	830	Pfam	PF09379	FERM N-terminal domain	16	77	4.6e-16	T	2019-08-09	IPR018979	FERM, N-terminal
TRINITY_DN43707_c0_g1_i11.p1	fd4d26eb2cb875e4172384c39029dbc2	830	Pfam	PF09380	FERM C-terminal PH-like domain	210	294	2.9e-16	T	2019-08-09	IPR018980	FERM, C-terminal PH-like domain
TRINITY_DN46337_c0_g1_i7.p1	31ced94d17040221ce49f3ac02d16293	687	Pfam	PF00595	PDZ domain	251	324	2.2e-11	T	2019-08-09	IPR001478	PDZ domain	GO:0005515
TRINITY_DN46337_c0_g1_i7.p1	31ced94d17040221ce49f3ac02d16293	687	Pfam	PF00625	Guanylate kinase	490	668	8.3e-45	T	2019-08-09	IPR008145	Guanylate kinase/L-type calcium channel beta subunit
TRINITY_DN46337_c0_g1_i7.p1	31ced94d17040221ce49f3ac02d16293	687	Pfam	PF07653	Variant SH3 domain	342	403	5.9e-11	T	2019-08-09	IPR001452	SH3 domain	GO:0005515
TRINITY_DN50467_c0_g1_i1.p1	4584333ce1af7ac0060c7629b45f3095	931	Pfam	PF00076	RNA recognition motif. (a.k.a. RRM, RBD, or RNP domain)	167	240	1.5e-14	T	2019-08-09	IPR000504	RNA recognition motif domain	GO:0003676
TRINITY_DN50467_c0_g1_i1.p1	4584333ce1af7ac0060c7629b45f3095	931	Pfam	PF08312	cwf21 domain	743	787	1.4e-05	T	2019-08-09	IPR013170	mRNA splicing factor Cwf21 domain
TRINITY_DN50467_c0_g1_i1.p1	4584333ce1af7ac0060c7629b45f3095	931	Pfam	PF01805	Surp module	326	376	5.7e-17	T	2019-08-09	IPR000061	SWAP/Surp	GO:0003723|GO:0006396
TRINITY_DN43201_c0_g1_i1.p1	bb0b93fc4d4ee91e9093b66a82f47dbb	1134	Pfam	PF04566	RNA polymerase Rpb2, domain 4	541	602	2.2e-25	T	2019-08-09	IPR007646	RNA polymerase Rpb2, domain 4	GO:0003677|GO:0003899|GO:0006351
TRINITY_DN43201_c0_g1_i1.p1	bb0b93fc4d4ee91e9093b66a82f47dbb	1134	Pfam	PF04563	RNA polymerase beta subunit	39	399	2.6e-50	T	2019-08-09	IPR007644	RNA polymerase, beta subunit, protrusion	GO:0003677|GO:0003899|GO:0006351
TRINITY_DN43201_c0_g1_i1.p1	bb0b93fc4d4ee91e9093b66a82f47dbb	1134	Pfam	PF00562	RNA polymerase Rpb2, domain 6	671	1043	4.5e-124	T	2019-08-09	IPR007120	DNA-directed RNA polymerase, subunit 2, hybrid-binding domain	GO:0003677|GO:0003899|GO:0006351
TRINITY_DN43201_c0_g1_i1.p1	bb0b93fc4d4ee91e9093b66a82f47dbb	1134	Pfam	PF04565	RNA polymerase Rpb2, domain 3	440	504	4.5e-21	T	2019-08-09	IPR007645	RNA polymerase Rpb2, domain 3	GO:0003677|GO:0003899|GO:0006351
TRINITY_DN43201_c0_g1_i1.p1	bb0b93fc4d4ee91e9093b66a82f47dbb	1134	Pfam	PF04567	RNA polymerase Rpb2, domain 5	623	664	7.2e-10	T	2019-08-09	IPR007647	RNA polymerase Rpb2, domain 5	GO:0006351
TRINITY_DN43201_c0_g1_i1.p1	bb0b93fc4d4ee91e9093b66a82f47dbb	1134	Pfam	PF04561	RNA polymerase Rpb2, domain 2	190	365	5e-23	T	2019-08-09	IPR007642	RNA polymerase Rpb2, domain 2	GO:0003677|GO:0003899|GO:0006351
TRINITY_DN43201_c0_g1_i1.p1	bb0b93fc4d4ee91e9093b66a82f47dbb	1134	Pfam	PF04560	RNA polymerase Rpb2, domain 7	1045	1130	1.5e-32	T	2019-08-09	IPR007641	RNA polymerase Rpb2, domain 7	GO:0003677|GO:0003899|GO:0006351
TRINITY_DN78565_c0_g1_i2.p1	453e515dcd32abbdf08a7b5ac422e840	366	Pfam	PF02809	Ubiquitin interaction motif	261	269	5.7	T	2019-08-09	IPR003903	Ubiquitin interacting motif
TRINITY_DN78565_c0_g1_i2.p1	453e515dcd32abbdf08a7b5ac422e840	366	Pfam	PF02809	Ubiquitin interaction motif	277	291	0.032	T	2019-08-09	IPR003903	Ubiquitin interacting motif
TRINITY_DN78565_c0_g1_i2.p1	453e515dcd32abbdf08a7b5ac422e840	366	Pfam	PF02809	Ubiquitin interaction motif	214	230	0.0068	T	2019-08-09	IPR003903	Ubiquitin interacting motif
TRINITY_DN78565_c0_g1_i2.p1	453e515dcd32abbdf08a7b5ac422e840	366	Pfam	PF13519	von Willebrand factor type A domain	6	112	1.6e-22	T	2019-08-09	IPR002035	von Willebrand factor, type A
TRINITY_DN78565_c0_g1_i1.p1	453e515dcd32abbdf08a7b5ac422e840	366	Pfam	PF02809	Ubiquitin interaction motif	261	269	5.7	T	2019-08-09	IPR003903	Ubiquitin interacting motif
TRINITY_DN78565_c0_g1_i1.p1	453e515dcd32abbdf08a7b5ac422e840	366	Pfam	PF02809	Ubiquitin interaction motif	277	291	0.032	T	2019-08-09	IPR003903	Ubiquitin interacting motif
TRINITY_DN78565_c0_g1_i1.p1	453e515dcd32abbdf08a7b5ac422e840	366	Pfam	PF02809	Ubiquitin interaction motif	214	230	0.0068	T	2019-08-09	IPR003903	Ubiquitin interacting motif
TRINITY_DN78565_c0_g1_i1.p1	453e515dcd32abbdf08a7b5ac422e840	366	Pfam	PF13519	von Willebrand factor type A domain	6	112	1.6e-22	T	2019-08-09	IPR002035	von Willebrand factor, type A
TRINITY_DN48981_c0_g1_i1.p1	a572478276acf9ab502e0a32afef64be	252	Pfam	PF07912	ERp29, N-terminal domain	22	145	2.1e-40	T	2019-08-09	IPR012883	ERp29, N-terminal	GO:0005788|GO:0009306
TRINITY_DN48981_c0_g1_i1.p1	a572478276acf9ab502e0a32afef64be	252	Pfam	PF07749	Endoplasmic reticulum protein ERp29, C-terminal domain	146	238	3.5e-24	T	2019-08-09	IPR011679	Endoplasmic reticulum resident protein 29, C-terminal	GO:0005783
TRINITY_DN80614_c0_g1_i1.p2	efaf2cf661389b0c0102237e0521d723	127	Pfam	PF00313	'Cold-shock' DNA-binding domain	47	109	3.8e-10	T	2019-08-09	IPR002059	Cold-shock protein, DNA-binding	GO:0003676
TRINITY_DN46900_c1_g1_i1.p1	7b140d67d51d3cb5d35a159ded70bacc	1512	Pfam	PF15410	Pleckstrin homology domain	703	805	6.6e-15	T	2019-08-09	IPR041681	Pleckstrin homology domain 9
TRINITY_DN46900_c1_g1_i1.p1	7b140d67d51d3cb5d35a159ded70bacc	1512	Pfam	PF00620	RhoGAP domain	913	1058	6e-44	T	2019-08-09	IPR000198	Rho GTPase-activating protein domain	GO:0007165
TRINITY_DN46900_c1_g1_i1.p1	7b140d67d51d3cb5d35a159ded70bacc	1512	Pfam	PF17820	PDZ domain	89	141	6.6e-12	T	2019-08-09	IPR041489	PDZ domain 6
TRINITY_DN41747_c0_g1_i1.p1	79fced43cd1068d1f34efc627a90f61d	1275	Pfam	PF00082	Subtilase family	149	438	3.3e-45	T	2019-08-09	IPR000209	Peptidase S8/S53 domain	GO:0004252|GO:0006508
TRINITY_DN41747_c0_g1_i1.p1	79fced43cd1068d1f34efc627a90f61d	1275	Pfam	PF16470	Peptidase S8 pro-domain	22	98	7e-22	T	2019-08-09	IPR032815	Peptidase S8, pro-domain
TRINITY_DN41747_c0_g1_i1.p1	79fced43cd1068d1f34efc627a90f61d	1275	Pfam	PF01483	Proprotein convertase P-domain	499	587	4.2e-25	T	2019-08-09	IPR002884	P domain	GO:0004252|GO:0006508
TRINITY_DN41747_c0_g1_i1.p1	79fced43cd1068d1f34efc627a90f61d	1275	Pfam	PF14843	Growth factor receptor domain IV	668	776	4.4e-15	T	2019-08-09	IPR032778	Growth factor receptor domain 4
TRINITY_DN28429_c0_g1_i2.p1	1ac6fc91d6690613b0142d5a9ae705a5	435	Pfam	PF00091	Tubulin/FtsZ family, GTPase domain	5	211	1.9e-58	T	2019-08-09	IPR003008	Tubulin/FtsZ, GTPase domain	GO:0003924
TRINITY_DN28429_c0_g1_i2.p1	1ac6fc91d6690613b0142d5a9ae705a5	435	Pfam	PF03953	Tubulin C-terminal domain	261	390	3e-43	T	2019-08-09	IPR018316	Tubulin/FtsZ, 2-layer sandwich domain
TRINITY_DN50606_c0_g1_i4.p1	0f7dda6eccffa50b3dc12731d97a206e	1252	Pfam	PF08205	CD80-like C2-set immunoglobulin domain	138	216	9.2e-11	T	2019-08-09	IPR013162	CD80-like, immunoglobulin C2-set
TRINITY_DN50606_c0_g1_i4.p1	0f7dda6eccffa50b3dc12731d97a206e	1252	Pfam	PF13927	Immunoglobulin domain	319	388	2.1e-13	T	2019-08-09
TRINITY_DN50606_c0_g1_i4.p1	0f7dda6eccffa50b3dc12731d97a206e	1252	Pfam	PF13927	Immunoglobulin domain	235	302	3.9e-10	T	2019-08-09
TRINITY_DN50606_c0_g1_i4.p1	0f7dda6eccffa50b3dc12731d97a206e	1252	Pfam	PF00041	Fibronectin type III domain	725	825	3.5e-08	T	2019-08-09	IPR003961	Fibronectin type III	GO:0005515
TRINITY_DN50606_c0_g1_i4.p1	0f7dda6eccffa50b3dc12731d97a206e	1252	Pfam	PF07679	Immunoglobulin I-set domain	508	617	2.2e-08	T	2019-08-09	IPR013098	Immunoglobulin I-set
TRINITY_DN50606_c0_g1_i4.p1	0f7dda6eccffa50b3dc12731d97a206e	1252	Pfam	PF07679	Immunoglobulin I-set domain	627	717	5.7e-11	T	2019-08-09	IPR013098	Immunoglobulin I-set
TRINITY_DN50606_c0_g1_i4.p1	0f7dda6eccffa50b3dc12731d97a206e	1252	Pfam	PF13895	Immunoglobulin domain	424	504	1e-08	T	2019-08-09	IPR007110	Immunoglobulin-like domain
TRINITY_DN10033_c0_g1_i1.p1	56fab14dcc01c4d0c642b97397211a4a	288	Pfam	PF04194	Programmed cell death protein 2, C-terminal putative domain	115	284	2.9e-26	T	2019-08-09	IPR007320	Programmed cell death protein 2, C-terminal	GO:0005737
TRINITY_DN50205_c7_g1_i4.p1	df907461d45d24403c353a0656434758	1791	Pfam	PF01493	GXGXG motif	1012	1199	2.7e-79	T	2019-08-09	IPR002489	Glutamate synthase, alpha subunit, C-terminal	GO:0016491|GO:0055114
TRINITY_DN50205_c7_g1_i4.p1	df907461d45d24403c353a0656434758	1791	Pfam	PF04898	Glutamate synthase central domain	218	501	3.7e-106	T	2019-08-09	IPR006982	Glutamate synthase, central-N	GO:0006807|GO:0015930|GO:0055114
TRINITY_DN50205_c7_g1_i4.p1	df907461d45d24403c353a0656434758	1791	Pfam	PF00310	Glutamine amidotransferases class-II	1	177	1.2e-73	T	2019-08-09	IPR017932	Glutamine amidotransferase type 2 domain
TRINITY_DN50205_c7_g1_i4.p1	df907461d45d24403c353a0656434758	1791	Pfam	PF14691	Dihydroprymidine dehydrogenase domain II, 4Fe-4S cluster	1314	1423	1.1e-20	T	2019-08-09	IPR028261	Dihydroprymidine dehydrogenase domain II
TRINITY_DN50205_c7_g1_i4.p1	df907461d45d24403c353a0656434758	1791	Pfam	PF01645	Conserved region in glutamate synthase	563	929	7.3e-152	T	2019-08-09	IPR002932	Glutamate synthase domain	GO:0006537|GO:0015930|GO:0016638|GO:0055114
TRINITY_DN50205_c7_g1_i4.p1	df907461d45d24403c353a0656434758	1791	Pfam	PF07992	Pyridine nucleotide-disulphide oxidoreductase	1437	1764	1.3e-25	T	2019-08-09	IPR023753	FAD/NAD(P)-binding domain	GO:0016491|GO:0055114
TRINITY_DN50991_c0_g1_i2.p1	5cc8f3ebd7a9907e6e3f3115091b8dd8	2705	Pfam	PF00628	PHD-finger	2553	2597	1.9e-07	T	2019-08-09	IPR019787	Zinc finger, PHD-finger
TRINITY_DN44230_c0_g1_i4.p1	890488d0413c09176a7451e34ea0d750	381	Pfam	PF00292	'Paired box' domain	8	131	1.7e-70	T	2019-08-09	IPR001523	Paired domain	GO:0003677|GO:0006355
TRINITY_DN49278_c0_g1_i2.p1	1a694f733447d1599fc4621cbe0c5c20	510	Pfam	PF16186	Atypical Arm repeat	444	490	7.9e-18	T	2019-08-09	IPR032413	Atypical Arm repeat
TRINITY_DN49278_c0_g1_i2.p1	1a694f733447d1599fc4621cbe0c5c20	510	Pfam	PF01749	Importin beta binding domain	9	85	8.8e-16	T	2019-08-09	IPR002652	Importin-alpha, importin-beta-binding domain	GO:0006606|GO:0061608
TRINITY_DN49278_c0_g1_i2.p1	1a694f733447d1599fc4621cbe0c5c20	510	Pfam	PF02985	HEAT repeat	279	307	0.0016	T	2019-08-09	IPR000357	HEAT repeat	GO:0005515
TRINITY_DN49278_c0_g1_i2.p1	1a694f733447d1599fc4621cbe0c5c20	510	Pfam	PF00514	Armadillo/beta-catenin-like repeat	309	348	1.8e-06	T	2019-08-09	IPR000225	Armadillo	GO:0005515
TRINITY_DN49278_c0_g1_i2.p1	1a694f733447d1599fc4621cbe0c5c20	510	Pfam	PF00514	Armadillo/beta-catenin-like repeat	235	263	0.00036	T	2019-08-09	IPR000225	Armadillo	GO:0005515
TRINITY_DN49278_c0_g1_i2.p1	1a694f733447d1599fc4621cbe0c5c20	510	Pfam	PF00514	Armadillo/beta-catenin-like repeat	98	138	3.4e-09	T	2019-08-09	IPR000225	Armadillo	GO:0005515
TRINITY_DN49278_c0_g1_i2.p1	1a694f733447d1599fc4621cbe0c5c20	510	Pfam	PF00514	Armadillo/beta-catenin-like repeat	352	390	2.4e-08	T	2019-08-09	IPR000225	Armadillo	GO:0005515
TRINITY_DN49278_c0_g1_i1.p1	1a694f733447d1599fc4621cbe0c5c20	510	Pfam	PF16186	Atypical Arm repeat	444	490	7.9e-18	T	2019-08-09	IPR032413	Atypical Arm repeat
TRINITY_DN49278_c0_g1_i1.p1	1a694f733447d1599fc4621cbe0c5c20	510	Pfam	PF01749	Importin beta binding domain	9	85	8.8e-16	T	2019-08-09	IPR002652	Importin-alpha, importin-beta-binding domain	GO:0006606|GO:0061608
TRINITY_DN49278_c0_g1_i1.p1	1a694f733447d1599fc4621cbe0c5c20	510	Pfam	PF02985	HEAT repeat	279	307	0.0016	T	2019-08-09	IPR000357	HEAT repeat	GO:0005515
TRINITY_DN49278_c0_g1_i1.p1	1a694f733447d1599fc4621cbe0c5c20	510	Pfam	PF00514	Armadillo/beta-catenin-like repeat	309	348	1.8e-06	T	2019-08-09	IPR000225	Armadillo	GO:0005515
TRINITY_DN49278_c0_g1_i1.p1	1a694f733447d1599fc4621cbe0c5c20	510	Pfam	PF00514	Armadillo/beta-catenin-like repeat	235	263	0.00036	T	2019-08-09	IPR000225	Armadillo	GO:0005515
TRINITY_DN49278_c0_g1_i1.p1	1a694f733447d1599fc4621cbe0c5c20	510	Pfam	PF00514	Armadillo/beta-catenin-like repeat	98	138	3.4e-09	T	2019-08-09	IPR000225	Armadillo	GO:0005515
TRINITY_DN49278_c0_g1_i1.p1	1a694f733447d1599fc4621cbe0c5c20	510	Pfam	PF00514	Armadillo/beta-catenin-like repeat	352	390	2.4e-08	T	2019-08-09	IPR000225	Armadillo	GO:0005515
TRINITY_DN41404_c3_g1_i3.p1	fbdb8a7cb0f23cad692786a2568a7e9d	538	Pfam	PF07716	Basic region leucine zipper	472	519	1.8e-07	T	2019-08-09	IPR004827	Basic-leucine zipper domain	GO:0003700|GO:0006355
TRINITY_DN46393_c0_g1_i4.p1	6f62919b3f8daa1627a0b674ed3a835b	866	Pfam	PF00326	Prolyl oligopeptidase family	657	853	1.1e-34	T	2019-08-09	IPR001375	Peptidase S9, prolyl oligopeptidase, catalytic domain	GO:0006508|GO:0008236
TRINITY_DN46393_c0_g1_i4.p1	6f62919b3f8daa1627a0b674ed3a835b	866	Pfam	PF00930	Dipeptidyl peptidase IV (DPP IV) N-terminal region	150	566	1.2e-56	T	2019-08-09	IPR002469	Dipeptidylpeptidase IV, N-terminal domain	GO:0006508
TRINITY_DN45093_c0_g1_i1.p1	c427047d5f1d7a403b287772a5602317	606	Pfam	PF14857	TMEM151 family	13	469	5.2e-144	T	2019-08-09	IPR026767	Transmembrane protein 151
TRINITY_DN212207_c0_g1_i1.p1	cec732d1a1fd539c6923d8020db95251	108	Pfam	PF12143	Protein of unknown function (DUF_B2219)	34	107	2e-22	T	2019-08-09	IPR022740	Polyphenol oxidase, C-terminal	GO:0004097|GO:0055114
TRINITY_DN2906_c0_g1_i3.p1	1af0786e95697aef6e867113335216f2	827	Pfam	PF13844	Glycosyl transferase family 41	350	811	4.2e-219	T	2019-08-09	IPR029489	O-GlcNAc transferase, C-terminal
TRINITY_DN2906_c0_g1_i3.p1	1af0786e95697aef6e867113335216f2	827	Pfam	PF13414	TPR repeat	235	268	5.3e-11	T	2019-08-09
TRINITY_DN2906_c0_g1_i3.p1	1af0786e95697aef6e867113335216f2	827	Pfam	PF13414	TPR repeat	66	104	6.2e-12	T	2019-08-09
TRINITY_DN2906_c0_g1_i3.p1	1af0786e95697aef6e867113335216f2	827	Pfam	PF00515	Tetratricopeptide repeat	192	225	1.2e-08	T	2019-08-09	IPR001440	Tetratricopeptide repeat 1	GO:0005515
TRINITY_DN2906_c0_g1_i3.p1	1af0786e95697aef6e867113335216f2	827	Pfam	PF13374	Tetratricopeptide repeat	125	152	5.9e-05	T	2019-08-09
TRINITY_DN2906_c0_g1_i3.p1	1af0786e95697aef6e867113335216f2	827	Pfam	PF13374	Tetratricopeptide repeat	162	187	0.0018	T	2019-08-09
TRINITY_DN46726_c0_g1_i30.p1	e1a791cb1a05a567a067c52210e6fa1f	920	Pfam	PF13831	PHD-finger	20	55	4.3e-13	T	2019-08-09
TRINITY_DN46726_c0_g1_i30.p1	e1a791cb1a05a567a067c52210e6fa1f	920	Pfam	PF13832	PHD-zinc-finger like domain	64	180	5e-29	T	2019-08-09
TRINITY_DN30481_c0_g1_i4.p1	e3ac54cb34f07840bbac652131443402	610	Pfam	PF00004	ATPase family associated with various cellular activities (AAA)	370	498	6.7e-36	T	2019-08-09	IPR003959	ATPase, AAA-type, core	GO:0005524
TRINITY_DN30481_c0_g1_i4.p1	e3ac54cb34f07840bbac652131443402	610	Pfam	PF09336	Vps4 C terminal oligomerisation domain	570	606	4.2e-06	T	2019-08-09	IPR015415	Vps4 oligomerisation, C-terminal
TRINITY_DN30481_c0_g1_i4.p1	e3ac54cb34f07840bbac652131443402	610	Pfam	PF17862	AAA+ lid domain	526	561	7.5e-10	T	2019-08-09	IPR041569	AAA ATPase, AAA+ lid domain
TRINITY_DN41813_c0_g1_i1.p2	e0221c42406382271c92d53e6207b9fe	252	Pfam	PF03764	Elongation factor G, domain IV	20	131	9.3e-32	T	2019-08-09	IPR005517	Translation elongation factor EFG/EF2, domain IV	GO:0005525
TRINITY_DN41813_c0_g1_i1.p2	e0221c42406382271c92d53e6207b9fe	252	Pfam	PF00679	Elongation factor G C-terminus	134	220	1.2e-20	T	2019-08-09	IPR000640	Elongation factor EFG, domain V-like
TRINITY_DN37882_c0_g1_i1.p1	2756d027cdceedc730039d693d855240	795	Pfam	PF01067	Calpain large subunit, domain III	673	783	6.3e-12	T	2019-08-09	IPR022682	Peptidase C2, calpain, large subunit, domain III
TRINITY_DN37882_c0_g1_i1.p1	2756d027cdceedc730039d693d855240	795	Pfam	PF00648	Calpain family cysteine protease	227	516	6.5e-46	T	2019-08-09	IPR001300	Peptidase C2, calpain, catalytic domain	GO:0004198|GO:0006508
TRINITY_DN37882_c0_g1_i1.p1	2756d027cdceedc730039d693d855240	795	Pfam	PF04212	MIT (microtubule interacting and transport) domain	87	144	8.1e-08	T	2019-08-09	IPR007330	MIT
TRINITY_DN37882_c0_g1_i1.p1	2756d027cdceedc730039d693d855240	795	Pfam	PF04212	MIT (microtubule interacting and transport) domain	6	65	4.1e-10	T	2019-08-09	IPR007330	MIT
TRINITY_DN43070_c2_g1_i2.p1	58e9c597d1b05e074126c2435123d457	1208	Pfam	PF13832	PHD-zinc-finger like domain	301	419	5.7e-36	T	2019-08-09
TRINITY_DN43070_c2_g1_i2.p1	58e9c597d1b05e074126c2435123d457	1208	Pfam	PF13831	PHD-finger	259	292	2e-15	T	2019-08-09
TRINITY_DN43070_c2_g1_i2.p1	58e9c597d1b05e074126c2435123d457	1208	Pfam	PF00439	Bromodomain	598	676	8.5e-24	T	2019-08-09	IPR001487	Bromodomain	GO:0005515
TRINITY_DN43070_c2_g1_i2.p1	58e9c597d1b05e074126c2435123d457	1208	Pfam	PF00855	PWWP domain	1088	1198	5.7e-15	T	2019-08-09	IPR000313	PWWP domain
TRINITY_DN43070_c2_g1_i2.p1	58e9c597d1b05e074126c2435123d457	1208	Pfam	PF10513	Enhancer of polycomb-like	139	226	1.1e-21	T	2019-08-09	IPR019542	Enhancer of polycomb-like, N-terminal
TRINITY_DN49401_c0_g1_i7.p1	caa6dd5557c0fcd9d0ee5f226e8f1337	464	Pfam	PF07645	Calcium-binding EGF domain	194	234	2.4e-11	T	2019-08-09	IPR001881	EGF-like calcium-binding domain	GO:0005509
TRINITY_DN49401_c0_g1_i7.p1	caa6dd5557c0fcd9d0ee5f226e8f1337	464	Pfam	PF07645	Calcium-binding EGF domain	75	119	1.5e-09	T	2019-08-09	IPR001881	EGF-like calcium-binding domain	GO:0005509
TRINITY_DN49401_c0_g1_i7.p1	caa6dd5557c0fcd9d0ee5f226e8f1337	464	Pfam	PF07645	Calcium-binding EGF domain	236	266	3.8e-08	T	2019-08-09	IPR001881	EGF-like calcium-binding domain	GO:0005509
TRINITY_DN49401_c0_g1_i7.p1	caa6dd5557c0fcd9d0ee5f226e8f1337	464	Pfam	PF12947	EGF domain	125	160	2.1e-11	T	2019-08-09	IPR024731	EGF domain
TRINITY_DN49401_c0_g1_i7.p1	caa6dd5557c0fcd9d0ee5f226e8f1337	464	Pfam	PF12947	EGF domain	43	73	8.3e-09	T	2019-08-09	IPR024731	EGF domain
TRINITY_DN46836_c0_g1_i5.p1	99a68c6c83fa32732649e81aceb1b1d0	384	Pfam	PF00520	Ion transport protein	102	275	1e-13	T	2019-08-09	IPR005821	Ion transport domain	GO:0005216|GO:0006811|GO:0016020|GO:0055085
TRINITY_DN41333_c0_g2_i1.p1	8bdfbb5963366f929995389eccbf77e7	121	Pfam	PF02991	Autophagy protein Atg8 ubiquitin like	18	121	1.7e-32	T	2019-08-09	IPR004241	Autophagy protein Atg8 ubiquitin-like
TRINITY_DN154094_c0_g1_i1.p2	95ae7b25c5dfe2986cfa3e4e8afb055d	140	Pfam	PF01923	Cobalamin adenosyltransferase	1	140	1.3e-38	T	2019-08-09	IPR016030	Cobalamin adenosyltransferase-like
TRINITY_DN32811_c0_g1_i1.p1	bcb4053592d1b30a2c61512ff6154e13	750	Pfam	PF07645	Calcium-binding EGF domain	572	605	2.5e-10	T	2019-08-09	IPR001881	EGF-like calcium-binding domain	GO:0005509
TRINITY_DN32811_c0_g1_i1.p1	bcb4053592d1b30a2c61512ff6154e13	750	Pfam	PF07474	G2F domain	309	488	5.2e-62	T	2019-08-09	IPR006605	G2 nidogen/fibulin G2F
TRINITY_DN32811_c0_g1_i1.p1	bcb4053592d1b30a2c61512ff6154e13	750	Pfam	PF12947	EGF domain	658	690	3.9e-07	T	2019-08-09	IPR024731	EGF domain
TRINITY_DN32811_c0_g1_i1.p1	bcb4053592d1b30a2c61512ff6154e13	750	Pfam	PF06119	Nidogen-like	157	241	3.6e-20	T	2019-08-09	IPR003886	NIDO domain	GO:0007160
TRINITY_DN39659_c0_g1_i1.p1	3ddee6e922bc8a4325dba250b34723df	234	Pfam	PF01227	GTP cyclohydrolase I	55	231	3.2e-75	T	2019-08-09	IPR020602	GTP cyclohydrolase I domain
TRINITY_DN103303_c0_g1_i1.p1	f13eaf0ecd0efd240c86c51c4cdea760	358	Pfam	PF02984	Cyclin, C-terminal domain	192	284	1.9e-17	T	2019-08-09	IPR004367	Cyclin, C-terminal domain	GO:0005634
TRINITY_DN103303_c0_g1_i1.p1	f13eaf0ecd0efd240c86c51c4cdea760	358	Pfam	PF00134	Cyclin, N-terminal domain	81	190	2.8e-28	T	2019-08-09	IPR006671	Cyclin, N-terminal
TRINITY_DN45545_c0_g1_i3.p1	5c45a7c2867b4a527b20fdf342868d56	619	Pfam	PF01753	MYND finger	404	443	3.4e-06	T	2019-08-09	IPR002893	Zinc finger, MYND-type
TRINITY_DN43854_c0_g1_i6.p1	95a2fc1b893a10b43b1ffe150f0847d9	1075	Pfam	PF01094	Receptor family ligand binding region	31	245	1.5e-38	T	2019-08-09	IPR001828	Receptor, ligand binding region
TRINITY_DN43854_c0_g1_i6.p1	95a2fc1b893a10b43b1ffe150f0847d9	1075	Pfam	PF00211	Adenylate and Guanylate cyclase catalytic domain	701	885	4.5e-67	T	2019-08-09	IPR001054	Adenylyl cyclase class-3/4/guanylyl cyclase	GO:0009190|GO:0016849|GO:0035556
TRINITY_DN43854_c0_g1_i6.p1	95a2fc1b893a10b43b1ffe150f0847d9	1075	Pfam	PF07714	Protein tyrosine kinase	390	630	2e-41	T	2019-08-09	IPR001245	Serine-threonine/tyrosine-protein kinase, catalytic domain	GO:0004672|GO:0006468
TRINITY_DN51701_c1_g1_i1.p1	bdb9fd012707ab587ddf02ba6003e8c2	636	Pfam	PF00557	Metallopeptidase family M24	330	544	2.4e-39	T	2019-08-09	IPR000994	Peptidase M24
TRINITY_DN51701_c1_g1_i1.p1	bdb9fd012707ab587ddf02ba6003e8c2	636	Pfam	PF16189	Creatinase/Prolidase N-terminal domain	157	326	4.7e-44	T	2019-08-09
TRINITY_DN51701_c1_g1_i1.p1	bdb9fd012707ab587ddf02ba6003e8c2	636	Pfam	PF01321	Creatinase/Prolidase N-terminal domain	5	149	1.5e-15	T	2019-08-09	IPR000587	Creatinase, N-terminal	GO:0016787
TRINITY_DN51701_c1_g1_i1.p1	bdb9fd012707ab587ddf02ba6003e8c2	636	Pfam	PF16188	C-terminal region of peptidase_M24	570	633	9.4e-22	T	2019-08-09	IPR032416	Peptidase M24, C-terminal domain
TRINITY_DN44876_c2_g1_i4.p1	4c70798e997d809d8002a812389ed99f	1519	Pfam	PF00013	KH domain	877	938	9.2e-14	T	2019-08-09	IPR004088	K Homology domain, type 1	GO:0003723
TRINITY_DN44876_c2_g1_i4.p1	4c70798e997d809d8002a812389ed99f	1519	Pfam	PF12796	Ankyrin repeats (3 copies)	343	405	2.9e-08	T	2019-08-09	IPR020683	Ankyrin repeat-containing domain
TRINITY_DN44876_c2_g1_i4.p1	4c70798e997d809d8002a812389ed99f	1519	Pfam	PF12796	Ankyrin repeats (3 copies)	415	506	9.9e-18	T	2019-08-09	IPR020683	Ankyrin repeat-containing domain
TRINITY_DN44876_c2_g1_i4.p1	4c70798e997d809d8002a812389ed99f	1519	Pfam	PF12796	Ankyrin repeats (3 copies)	269	338	2.2e-13	T	2019-08-09	IPR020683	Ankyrin repeat-containing domain
TRINITY_DN44876_c2_g1_i4.p1	4c70798e997d809d8002a812389ed99f	1519	Pfam	PF12796	Ankyrin repeats (3 copies)	514	576	8.1e-09	T	2019-08-09	IPR020683	Ankyrin repeat-containing domain
TRINITY_DN201952_c0_g1_i1.p1	b33bc2710fadcd1f78b51fb240d9b3e7	224	Pfam	PF03171	2OG-Fe(II) oxygenase superfamily	80	170	8.4e-26	T	2019-08-09	IPR005123	Oxoglutarate/iron-dependent dioxygenase	GO:0016491|GO:0055114
TRINITY_DN41625_c1_g1_i1.p1	5d9a92cbcaebed41d6f90c7182b4459e	132	Pfam	PF00332	Glycosyl hydrolases family 17	32	131	5.1e-38	T	2019-08-09	IPR000490	Glycoside hydrolase family 17	GO:0004553|GO:0005975
TRINITY_DN47378_c0_g1_i24.p1	84c167866b64d5f510a808192ecd697c	603	Pfam	PF00046	Homeodomain	537	592	4.1e-16	T	2019-08-09	IPR001356	Homeobox domain	GO:0003677
TRINITY_DN47378_c0_g1_i24.p1	84c167866b64d5f510a808192ecd697c	603	Pfam	PF00157	Pou domain - N-terminal to homeobox domain	486	515	7.2e-07	T	2019-08-09	IPR000327	POU-specific domain	GO:0003700|GO:0006355
TRINITY_DN47378_c0_g1_i24.p1	84c167866b64d5f510a808192ecd697c	603	Pfam	PF00157	Pou domain - N-terminal to homeobox domain	427	470	7.9e-13	T	2019-08-09	IPR000327	POU-specific domain	GO:0003700|GO:0006355
TRINITY_DN47378_c0_g1_i12.p1	84c167866b64d5f510a808192ecd697c	603	Pfam	PF00046	Homeodomain	537	592	4.1e-16	T	2019-08-09	IPR001356	Homeobox domain	GO:0003677
TRINITY_DN47378_c0_g1_i12.p1	84c167866b64d5f510a808192ecd697c	603	Pfam	PF00157	Pou domain - N-terminal to homeobox domain	486	515	7.2e-07	T	2019-08-09	IPR000327	POU-specific domain	GO:0003700|GO:0006355
TRINITY_DN47378_c0_g1_i12.p1	84c167866b64d5f510a808192ecd697c	603	Pfam	PF00157	Pou domain - N-terminal to homeobox domain	427	470	7.9e-13	T	2019-08-09	IPR000327	POU-specific domain	GO:0003700|GO:0006355
TRINITY_DN33817_c0_g1_i3.p1	9818a3b5bfb08aaadec60c93e0646c78	1671	Pfam	PF00057	Low-density lipoprotein receptor domain class A	1625	1658	2.4e-06	T	2019-08-09	IPR002172	Low-density lipoprotein (LDL) receptor class A repeat	GO:0005515
TRINITY_DN33817_c0_g1_i3.p1	9818a3b5bfb08aaadec60c93e0646c78	1671	Pfam	PF00057	Low-density lipoprotein receptor domain class A	1112	1148	1.2e-05	T	2019-08-09	IPR002172	Low-density lipoprotein (LDL) receptor class A repeat	GO:0005515
TRINITY_DN33817_c0_g1_i3.p1	9818a3b5bfb08aaadec60c93e0646c78	1671	Pfam	PF00089	Trypsin	1351	1582	2.9e-66	T	2019-08-09	IPR001254	Serine proteases, trypsin domain	GO:0004252|GO:0006508
TRINITY_DN45877_c0_g1_i28.p1	1e08d11b25e75a8ad864378c0c793099	4427	Pfam	PF06459	Ryanodine Receptor TM 4-6	3815	4065	3.6e-52	T	2019-08-09	IPR009460	Ryanodine Receptor TM 4-6	GO:0005219|GO:0006874|GO:0016021
TRINITY_DN45877_c0_g1_i28.p1	1e08d11b25e75a8ad864378c0c793099	4427	Pfam	PF01365	RIH domain	1535	1765	5.5e-76	T	2019-08-09	IPR000699	RIH domain	GO:0005262|GO:0016020|GO:0070588
TRINITY_DN45877_c0_g1_i28.p1	1e08d11b25e75a8ad864378c0c793099	4427	Pfam	PF02026	RyR domain	2140	2229	7.6e-31	T	2019-08-09	IPR003032	Ryanodine receptor Ryr
TRINITY_DN45877_c0_g1_i28.p1	1e08d11b25e75a8ad864378c0c793099	4427	Pfam	PF02026	RyR domain	2266	2349	3.5e-26	T	2019-08-09	IPR003032	Ryanodine receptor Ryr
TRINITY_DN45877_c0_g1_i28.p1	1e08d11b25e75a8ad864378c0c793099	4427	Pfam	PF02026	RyR domain	296	385	3.7e-30	T	2019-08-09	IPR003032	Ryanodine receptor Ryr
TRINITY_DN45877_c0_g1_i28.p1	1e08d11b25e75a8ad864378c0c793099	4427	Pfam	PF02026	RyR domain	183	272	4.3e-31	T	2019-08-09	IPR003032	Ryanodine receptor Ryr
TRINITY_DN45877_c0_g1_i28.p1	1e08d11b25e75a8ad864378c0c793099	4427	Pfam	PF00622	SPRY domain	856	994	1.5e-20	T	2019-08-09	IPR003877	SPRY domain	GO:0005515
TRINITY_DN45877_c0_g1_i28.p1	1e08d11b25e75a8ad864378c0c793099	4427	Pfam	PF00622	SPRY domain	10	129	6e-17	T	2019-08-09	IPR003877	SPRY domain	GO:0005515
TRINITY_DN45877_c0_g1_i28.p1	1e08d11b25e75a8ad864378c0c793099	4427	Pfam	PF00622	SPRY domain	422	541	9.6e-23	T	2019-08-09	IPR003877	SPRY domain	GO:0005515
TRINITY_DN45877_c0_g1_i28.p1	1e08d11b25e75a8ad864378c0c793099	4427	Pfam	PF00520	Ion transport protein	4191	4335	1.3e-14	T	2019-08-09	IPR005821	Ion transport domain	GO:0005216|GO:0006811|GO:0016020|GO:0055085
TRINITY_DN45877_c0_g1_i28.p1	1e08d11b25e75a8ad864378c0c793099	4427	Pfam	PF08454	RyR and IP3R Homology associated	3321	3436	2.3e-29	T	2019-08-09	IPR013662	RyR/IP3R Homology associated domain
TRINITY_DN49814_c3_g1_i1.p1	52feb43068510955525335d3b62c7e39	600	Pfam	PF13418	Galactose oxidase, central domain	27	78	2e-08	T	2019-08-09
TRINITY_DN49814_c3_g1_i1.p1	52feb43068510955525335d3b62c7e39	600	Pfam	PF01344	Kelch motif	83	122	3.7e-06	T	2019-08-09	IPR006652	Kelch repeat type 1	GO:0005515
TRINITY_DN49814_c3_g1_i1.p1	52feb43068510955525335d3b62c7e39	600	Pfam	PF01344	Kelch motif	198	240	1.4e-08	T	2019-08-09	IPR006652	Kelch repeat type 1	GO:0005515
TRINITY_DN49814_c3_g1_i1.p1	52feb43068510955525335d3b62c7e39	600	Pfam	PF13415	Galactose oxidase, central domain	261	301	4.7e-07	T	2019-08-09
TRINITY_DN49602_c51_g1_i3.p1	c8d8c2a4e8d278e87fd3b543e98c05c8	1087	Pfam	PF00549	CoA-ligase	649	771	1.5e-14	T	2019-08-09	IPR005811	ATP-citrate lyase/succinyl-CoA ligase	GO:0003824
TRINITY_DN49602_c51_g1_i3.p1	c8d8c2a4e8d278e87fd3b543e98c05c8	1087	Pfam	PF02629	CoA binding domain	484	589	3.8e-10	T	2019-08-09	IPR003781	CoA-binding	GO:0048037
TRINITY_DN49602_c51_g1_i3.p1	c8d8c2a4e8d278e87fd3b543e98c05c8	1087	Pfam	PF00285	Citrate synthase, C-terminal domain	870	1074	9.5e-16	T	2019-08-09	IPR002020	Citrate synthase	GO:0046912
TRINITY_DN49602_c51_g1_i3.p1	c8d8c2a4e8d278e87fd3b543e98c05c8	1087	Pfam	PF08442	ATP-grasp domain	49	207	2.7e-07	T	2019-08-09	IPR013650	ATP-grasp fold, succinyl-CoA synthetase-type
TRINITY_DN49602_c51_g1_i3.p1	c8d8c2a4e8d278e87fd3b543e98c05c8	1087	Pfam	PF16114	ATP citrate lyase citrate-binding	244	420	3.4e-87	T	2019-08-09	IPR032263	ATP-citrate synthase, citrate-binding domain
TRINITY_DN49602_c51_g1_i9.p1	c8d8c2a4e8d278e87fd3b543e98c05c8	1087	Pfam	PF00549	CoA-ligase	649	771	1.5e-14	T	2019-08-09	IPR005811	ATP-citrate lyase/succinyl-CoA ligase	GO:0003824
TRINITY_DN49602_c51_g1_i9.p1	c8d8c2a4e8d278e87fd3b543e98c05c8	1087	Pfam	PF02629	CoA binding domain	484	589	3.8e-10	T	2019-08-09	IPR003781	CoA-binding	GO:0048037
TRINITY_DN49602_c51_g1_i9.p1	c8d8c2a4e8d278e87fd3b543e98c05c8	1087	Pfam	PF00285	Citrate synthase, C-terminal domain	870	1074	9.5e-16	T	2019-08-09	IPR002020	Citrate synthase	GO:0046912
TRINITY_DN49602_c51_g1_i9.p1	c8d8c2a4e8d278e87fd3b543e98c05c8	1087	Pfam	PF08442	ATP-grasp domain	49	207	2.7e-07	T	2019-08-09	IPR013650	ATP-grasp fold, succinyl-CoA synthetase-type
TRINITY_DN49602_c51_g1_i9.p1	c8d8c2a4e8d278e87fd3b543e98c05c8	1087	Pfam	PF16114	ATP citrate lyase citrate-binding	244	420	3.4e-87	T	2019-08-09	IPR032263	ATP-citrate synthase, citrate-binding domain
TRINITY_DN45777_c0_g1_i2.p1	a3ea59f3e15eed33c2089b328dce241f	1258	Pfam	PF17921	Integrase zinc binding domain	1035	1091	2.9e-16	T	2019-08-09	IPR041588	Integrase zinc-binding domain
TRINITY_DN45777_c0_g1_i2.p1	a3ea59f3e15eed33c2089b328dce241f	1258	Pfam	PF17919	RNase H-like domain found in reverse transcriptase	820	918	3.4e-32	T	2019-08-09	IPR041577	Reverse transcriptase/retrotransposon-derived protein, RNase H-like domain
TRINITY_DN45777_c0_g1_i2.p1	a3ea59f3e15eed33c2089b328dce241f	1258	Pfam	PF00665	Integrase core domain	1108	1217	6.9e-18	T	2019-08-09	IPR001584	Integrase, catalytic core	GO:0015074
TRINITY_DN45777_c0_g1_i2.p1	a3ea59f3e15eed33c2089b328dce241f	1258	Pfam	PF00078	Reverse transcriptase (RNA-dependent DNA polymerase)	597	755	1.5e-19	T	2019-08-09	IPR000477	Reverse transcriptase domain
TRINITY_DN50095_c0_g1_i5.p1	a816b3994c7ead6283d176daaca20c9d	444	Pfam	PF13927	Immunoglobulin domain	120	191	2.1e-12	T	2019-08-09
TRINITY_DN50095_c0_g1_i5.p1	a816b3994c7ead6283d176daaca20c9d	444	Pfam	PF07679	Immunoglobulin I-set domain	25	111	4.6e-07	T	2019-08-09	IPR013098	Immunoglobulin I-set
TRINITY_DN50095_c0_g1_i5.p1	a816b3994c7ead6283d176daaca20c9d	444	Pfam	PF07679	Immunoglobulin I-set domain	209	296	2.1e-18	T	2019-08-09	IPR013098	Immunoglobulin I-set
TRINITY_DN50095_c0_g1_i3.p1	a816b3994c7ead6283d176daaca20c9d	444	Pfam	PF13927	Immunoglobulin domain	120	191	2.1e-12	T	2019-08-09
TRINITY_DN50095_c0_g1_i3.p1	a816b3994c7ead6283d176daaca20c9d	444	Pfam	PF07679	Immunoglobulin I-set domain	25	111	4.6e-07	T	2019-08-09	IPR013098	Immunoglobulin I-set
TRINITY_DN50095_c0_g1_i3.p1	a816b3994c7ead6283d176daaca20c9d	444	Pfam	PF07679	Immunoglobulin I-set domain	209	296	2.1e-18	T	2019-08-09	IPR013098	Immunoglobulin I-set
TRINITY_DN4670_c0_g1_i1.p1	6696a3680febdfa360e944c838df9811	629	Pfam	PF00535	Glycosyl transferase family 2	185	369	3.4e-34	T	2019-08-09	IPR001173	Glycosyltransferase 2-like
TRINITY_DN4670_c0_g1_i1.p1	6696a3680febdfa360e944c838df9811	629	Pfam	PF00652	Ricin-type beta-trefoil lectin domain	498	614	5.5e-28	T	2019-08-09	IPR000772	Ricin B, lectin domain
TRINITY_DN174110_c0_g1_i1.p2	64f3278fe057195e8001b53f0286ca64	106	Pfam	PF05915	Eukaryotic protein of unknown function (DUF872)	35	104	3.9e-14	T	2019-08-09	IPR008590	Protein of unknown function DUF872, transmembrane
TRINITY_DN47494_c0_g1_i19.p1	8c355feb782f6927e661d29d648025fe	756	Pfam	PF00520	Ion transport protein	4	213	3.4e-25	T	2019-08-09	IPR005821	Ion transport domain	GO:0005216|GO:0006811|GO:0016020|GO:0055085
TRINITY_DN4620_c0_g1_i4.p1	7df1c17f415ac61a65e69b4758b1bf45	1787	Pfam	PF12335	Myotubularin protein	546	764	1.9e-94	T	2019-08-09	IPR022096	SBF1/SBF2 domain
TRINITY_DN4620_c0_g1_i4.p1	7df1c17f415ac61a65e69b4758b1bf45	1787	Pfam	PF02141	DENN (AEX-3) domain	120	301	1.3e-49	T	2019-08-09	IPR001194	cDENN domain
TRINITY_DN4620_c0_g1_i4.p1	7df1c17f415ac61a65e69b4758b1bf45	1787	Pfam	PF06602	Myotubularin-like phosphatase domain	1119	1537	3.1e-79	T	2019-08-09	IPR010569	Myotubularin-like phosphatase domain
TRINITY_DN4620_c0_g1_i4.p1	7df1c17f415ac61a65e69b4758b1bf45	1787	Pfam	PF03456	uDENN domain	26	85	4.9e-16	T	2019-08-09	IPR005113	uDENN domain
TRINITY_DN4620_c0_g1_i4.p1	7df1c17f415ac61a65e69b4758b1bf45	1787	Pfam	PF02893	GRAM domain	883	1004	1.1e-12	T	2019-08-09	IPR004182	GRAM domain
TRINITY_DN50741_c0_g1_i1.p1	39a11489eaae9956f3d09f0dcaffcf27	1802	Pfam	PF00008	EGF-like domain	360	390	1.1e-05	T	2019-08-09	IPR000742	EGF-like domain
TRINITY_DN50741_c0_g1_i1.p1	39a11489eaae9956f3d09f0dcaffcf27	1802	Pfam	PF00008	EGF-like domain	1406	1435	3.3e-06	T	2019-08-09	IPR000742	EGF-like domain
TRINITY_DN50741_c0_g1_i1.p1	39a11489eaae9956f3d09f0dcaffcf27	1802	Pfam	PF00008	EGF-like domain	1691	1720	5.6e-05	T	2019-08-09	IPR000742	EGF-like domain
TRINITY_DN50741_c0_g1_i1.p1	39a11489eaae9956f3d09f0dcaffcf27	1802	Pfam	PF00008	EGF-like domain	1113	1142	2.6e-08	T	2019-08-09	IPR000742	EGF-like domain
TRINITY_DN50741_c0_g1_i1.p1	39a11489eaae9956f3d09f0dcaffcf27	1802	Pfam	PF00008	EGF-like domain	1601	1635	3.1e-06	T	2019-08-09	IPR000742	EGF-like domain
TRINITY_DN50741_c0_g1_i1.p1	39a11489eaae9956f3d09f0dcaffcf27	1802	Pfam	PF00008	EGF-like domain	142	172	0.0002	T	2019-08-09	IPR000742	EGF-like domain
TRINITY_DN50741_c0_g1_i1.p1	39a11489eaae9956f3d09f0dcaffcf27	1802	Pfam	PF00008	EGF-like domain	1482	1511	4.7e-06	T	2019-08-09	IPR000742	EGF-like domain
TRINITY_DN50741_c0_g1_i1.p1	39a11489eaae9956f3d09f0dcaffcf27	1802	Pfam	PF00008	EGF-like domain	437	467	1.4e-05	T	2019-08-09	IPR000742	EGF-like domain
TRINITY_DN50741_c0_g1_i1.p1	39a11489eaae9956f3d09f0dcaffcf27	1802	Pfam	PF00008	EGF-like domain	398	428	4.9e-06	T	2019-08-09	IPR000742	EGF-like domain
TRINITY_DN50741_c0_g1_i1.p1	39a11489eaae9956f3d09f0dcaffcf27	1802	Pfam	PF00008	EGF-like domain	322	351	2.9e-05	T	2019-08-09	IPR000742	EGF-like domain
TRINITY_DN50741_c0_g1_i1.p1	39a11489eaae9956f3d09f0dcaffcf27	1802	Pfam	PF00008	EGF-like domain	1444	1473	7.6e-07	T	2019-08-09	IPR000742	EGF-like domain
TRINITY_DN50741_c0_g1_i1.p1	39a11489eaae9956f3d09f0dcaffcf27	1802	Pfam	PF00008	EGF-like domain	549	578	3.5e-05	T	2019-08-09	IPR000742	EGF-like domain
TRINITY_DN50741_c0_g1_i1.p1	39a11489eaae9956f3d09f0dcaffcf27	1802	Pfam	PF12661	Human growth factor-like EGF	99	120	0.012	T	2019-08-09	IPR013032	EGF-like, conserved site
TRINITY_DN50741_c0_g1_i1.p1	39a11489eaae9956f3d09f0dcaffcf27	1802	Pfam	PF12661	Human growth factor-like EGF	250	270	0.014	T	2019-08-09	IPR013032	EGF-like, conserved site
TRINITY_DN50741_c0_g1_i1.p1	39a11489eaae9956f3d09f0dcaffcf27	1802	Pfam	PF00054	Laminin G domain	912	1015	1.2e-14	T	2019-08-09	IPR001791	Laminin G domain
TRINITY_DN50741_c0_g1_i1.p1	39a11489eaae9956f3d09f0dcaffcf27	1802	Pfam	PF00054	Laminin G domain	690	815	2.8e-13	T	2019-08-09	IPR001791	Laminin G domain
TRINITY_DN50741_c0_g1_i1.p1	39a11489eaae9956f3d09f0dcaffcf27	1802	Pfam	PF07645	Calcium-binding EGF domain	279	311	1.1e-08	T	2019-08-09	IPR001881	EGF-like calcium-binding domain	GO:0005509
TRINITY_DN50741_c0_g1_i1.p1	39a11489eaae9956f3d09f0dcaffcf27	1802	Pfam	PF07645	Calcium-binding EGF domain	1639	1671	1.9e-05	T	2019-08-09	IPR001881	EGF-like calcium-binding domain	GO:0005509
TRINITY_DN169655_c0_g1_i1.p1	c552623a7d0dba2d0c5ace579075c556	602	Pfam	PF01336	OB-fold nucleic acid binding domain	180	262	5.6e-12	T	2019-08-09	IPR004365	OB-fold nucleic acid binding domain, AA-tRNA synthetase-type	GO:0003676
TRINITY_DN169655_c0_g1_i1.p1	c552623a7d0dba2d0c5ace579075c556	602	Pfam	PF04057	Replication factor-A protein 1, N-terminal domain	5	106	4.3e-22	T	2019-08-09	IPR007199	Replication factor-A protein 1, N-terminal	GO:0003677|GO:0005634|GO:0006260
TRINITY_DN169655_c0_g1_i1.p1	c552623a7d0dba2d0c5ace579075c556	602	Pfam	PF16900	Replication protein A OB domain	289	386	1e-29	T	2019-08-09	IPR031657	Replication protein A, OB domain
TRINITY_DN169655_c0_g1_i1.p1	c552623a7d0dba2d0c5ace579075c556	602	Pfam	PF08646	Replication factor-A C terminal domain	445	590	1.2e-49	T	2019-08-09	IPR013955	Replication factor A, C-terminal
TRINITY_DN119393_c0_g1_i1.p1	529d6a0beebd0e3af224e9ec58163d15	170	Pfam	PF00181	Ribosomal Proteins L2, RNA binding domain	14	90	2.7e-17	T	2019-08-09	IPR022666	Ribosomal Proteins L2, RNA binding domain	GO:0003735|GO:0005840|GO:0006412
TRINITY_DN119393_c0_g1_i1.p1	529d6a0beebd0e3af224e9ec58163d15	170	Pfam	PF03947	Ribosomal Proteins L2, C-terminal domain	98	170	1.5e-24	T	2019-08-09	IPR022669	Ribosomal protein L2, C-terminal	GO:0003735|GO:0005840|GO:0006412
TRINITY_DN137258_c0_g1_i1.p1	50108d83c7bdfc4a59533afe5eae6fc2	314	Pfam	PF05705	Eukaryotic protein of unknown function (DUF829)	79	303	1.3e-45	T	2019-08-09	IPR008547	Protein of unknown function DUF829, TMEM53
TRINITY_DN47931_c0_g1_i3.p1	71de5faf4d638c2a3d430d7054562071	676	Pfam	PF12796	Ankyrin repeats (3 copies)	499	593	5.6e-17	T	2019-08-09	IPR020683	Ankyrin repeat-containing domain
TRINITY_DN47931_c0_g1_i3.p1	71de5faf4d638c2a3d430d7054562071	676	Pfam	PF12796	Ankyrin repeats (3 copies)	383	449	5.8e-11	T	2019-08-09	IPR020683	Ankyrin repeat-containing domain
TRINITY_DN47931_c0_g1_i3.p1	71de5faf4d638c2a3d430d7054562071	676	Pfam	PF12796	Ankyrin repeats (3 copies)	257	335	1.1e-07	T	2019-08-09	IPR020683	Ankyrin repeat-containing domain
TRINITY_DN47931_c0_g1_i3.p1	71de5faf4d638c2a3d430d7054562071	676	Pfam	PF00023	Ankyrin repeat	109	130	0.022	T	2019-08-09	IPR002110	Ankyrin repeat	GO:0005515
TRINITY_DN51203_c2_g2_i3.p1	7e8a5e0c5cadf0e490ca2cb391cd1ee5	672	Pfam	PF07885	Ion channel	131	186	8.3e-20	T	2019-08-09	IPR013099	Potassium channel domain
TRINITY_DN51203_c2_g2_i3.p1	7e8a5e0c5cadf0e490ca2cb391cd1ee5	672	Pfam	PF07885	Ion channel	563	645	1.6e-18	T	2019-08-09	IPR013099	Potassium channel domain
TRINITY_DN45366_c1_g1_i1.p1	c1071d97cd4ffd9dbf11db7fdce61e1c	556	Pfam	PF13894	C2H2-type zinc finger	317	338	0.00039	T	2019-08-09
TRINITY_DN45366_c1_g1_i1.p1	c1071d97cd4ffd9dbf11db7fdce61e1c	556	Pfam	PF00096	Zinc finger, C2H2 type	376	398	0.0044	T	2019-08-09	IPR013087	Zinc finger C2H2-type	GO:0003676
TRINITY_DN45366_c1_g1_i1.p1	c1071d97cd4ffd9dbf11db7fdce61e1c	556	Pfam	PF00096	Zinc finger, C2H2 type	252	275	0.0011	T	2019-08-09	IPR013087	Zinc finger C2H2-type	GO:0003676
TRINITY_DN201787_c0_g1_i1.p1	557b673bdd07cf90526a8175c6f1abbc	494	Pfam	PF02781	Glucose-6-phosphate dehydrogenase, C-terminal domain	191	481	4.5e-114	T	2019-08-09	IPR022675	Glucose-6-phosphate dehydrogenase, C-terminal	GO:0004345|GO:0006006|GO:0050661|GO:0055114
TRINITY_DN201787_c0_g1_i1.p1	557b673bdd07cf90526a8175c6f1abbc	494	Pfam	PF00479	Glucose-6-phosphate dehydrogenase, NAD binding domain	14	189	2.8e-57	T	2019-08-09	IPR022674	Glucose-6-phosphate dehydrogenase, NAD-binding	GO:0006006|GO:0016614|GO:0050661|GO:0055114
TRINITY_DN50839_c2_g1_i8.p1	7c48974827949a626c3332c1134f4bc4	611	Pfam	PF00627	UBA/TS-N domain	497	532	6.2e-06	T	2019-08-09	IPR015940	Ubiquitin-associated domain
TRINITY_DN50839_c2_g1_i8.p1	7c48974827949a626c3332c1134f4bc4	611	Pfam	PF00627	UBA/TS-N domain	433	465	2.6e-06	T	2019-08-09	IPR015940	Ubiquitin-associated domain
TRINITY_DN50839_c2_g1_i8.p1	7c48974827949a626c3332c1134f4bc4	611	Pfam	PF18037	Ubiquitin-like domain	73	165	9.1e-18	T	2019-08-09	IPR041207	NEDD8 ultimate buster 1, ubiquitin-like domain
TRINITY_DN197855_c0_g1_i1.p1	d67632afef1d4e826e545334e95c64f1	199	Pfam	PF00665	Integrase core domain	1	90	3.3e-16	T	2019-08-09	IPR001584	Integrase, catalytic core	GO:0015074
TRINITY_DN51126_c0_g1_i5.p1	224e937dcda730f37583139ff3ad0641	786	Pfam	PF13909	C2H2-type zinc-finger domain	183	206	2.5e-06	T	2019-08-09
TRINITY_DN51126_c0_g1_i5.p1	224e937dcda730f37583139ff3ad0641	786	Pfam	PF12874	Zinc-finger of C2H2 type	739	758	0.06	T	2019-08-09
TRINITY_DN51126_c0_g1_i5.p1	224e937dcda730f37583139ff3ad0641	786	Pfam	PF12874	Zinc-finger of C2H2 type	235	254	0.013	T	2019-08-09
TRINITY_DN51126_c0_g1_i8.p1	224e937dcda730f37583139ff3ad0641	786	Pfam	PF13909	C2H2-type zinc-finger domain	183	206	2.5e-06	T	2019-08-09
TRINITY_DN51126_c0_g1_i8.p1	224e937dcda730f37583139ff3ad0641	786	Pfam	PF12874	Zinc-finger of C2H2 type	739	758	0.06	T	2019-08-09
TRINITY_DN51126_c0_g1_i8.p1	224e937dcda730f37583139ff3ad0641	786	Pfam	PF12874	Zinc-finger of C2H2 type	235	254	0.013	T	2019-08-09
TRINITY_DN63350_c0_g1_i1.p1	4517c7fb53f3b65f62b6c8e32e1fe221	90	Pfam	PF03208	PRA1 family protein	57	89	3.2e-08	T	2019-08-09	IPR004895	Prenylated rab acceptor PRA1
TRINITY_DN50177_c0_g1_i7.p1	7b508076ae3b18a3b84944e5056bd361	1474	Pfam	PF00102	Protein-tyrosine phosphatase	906	1176	2.6e-75	T	2019-08-09	IPR000242	PTP type protein phosphatase	GO:0004725|GO:0006470
TRINITY_DN50177_c0_g1_i7.p1	7b508076ae3b18a3b84944e5056bd361	1474	Pfam	PF00102	Protein-tyrosine phosphatase	1239	1463	9.2e-58	T	2019-08-09	IPR000242	PTP type protein phosphatase	GO:0004725|GO:0006470
TRINITY_DN50177_c0_g1_i7.p1	7b508076ae3b18a3b84944e5056bd361	1474	Pfam	PF07679	Immunoglobulin I-set domain	39	127	9.2e-07	T	2019-08-09	IPR013098	Immunoglobulin I-set
TRINITY_DN50177_c0_g1_i7.p1	7b508076ae3b18a3b84944e5056bd361	1474	Pfam	PF00041	Fibronectin type III domain	242	318	2.5e-06	T	2019-08-09	IPR003961	Fibronectin type III	GO:0005515
TRINITY_DN50177_c0_g1_i7.p1	7b508076ae3b18a3b84944e5056bd361	1474	Pfam	PF00041	Fibronectin type III domain	344	423	1.8e-10	T	2019-08-09	IPR003961	Fibronectin type III	GO:0005515
TRINITY_DN50080_c2_g1_i2.p1	a312db26dcae9ef24c717308f8c72b76	271	Pfam	PF00078	Reverse transcriptase (RNA-dependent DNA polymerase)	5	104	7e-08	T	2019-08-09	IPR000477	Reverse transcriptase domain
TRINITY_DN50167_c0_g1_i2.p1	ceb24a0cc8d356f8d808ad92e849b68c	162	Pfam	PF01431	Peptidase family M13	79	162	2.2e-25	T	2019-08-09	IPR018497	Peptidase M13, C-terminal domain	GO:0004222|GO:0006508
TRINITY_DN49400_c1_g1_i11.p2	fa4dd4b6f1b7d612931e7078b21674c9	270	Pfam	PF07565	Band 3 cytoplasmic domain	121	236	1.7e-35	T	2019-08-09	IPR013769	Band 3 cytoplasmic domain	GO:0006820|GO:0008509|GO:0016021
TRINITY_DN47257_c1_g1_i2.p1	5e15d7fbc48586004a982bdfa2669edb	109	Pfam	PF04500	FLYWCH zinc finger domain	44	93	1e-05	T	2019-08-09	IPR007588	Zinc finger, FLYWCH-type
TRINITY_DN45877_c0_g1_i8.p1	8110dee5b8945a2d6ef395c4abd60dd5	3455	Pfam	PF02026	RyR domain	1299	1382	2.6e-26	T	2019-08-09	IPR003032	Ryanodine receptor Ryr
TRINITY_DN45877_c0_g1_i8.p1	8110dee5b8945a2d6ef395c4abd60dd5	3455	Pfam	PF02026	RyR domain	1173	1262	5.8e-31	T	2019-08-09	IPR003032	Ryanodine receptor Ryr
TRINITY_DN45877_c0_g1_i8.p1	8110dee5b8945a2d6ef395c4abd60dd5	3455	Pfam	PF01365	RIH domain	568	798	4.1e-76	T	2019-08-09	IPR000699	RIH domain	GO:0005262|GO:0016020|GO:0070588
TRINITY_DN45877_c0_g1_i8.p1	8110dee5b8945a2d6ef395c4abd60dd5	3455	Pfam	PF08454	RyR and IP3R Homology associated	2349	2464	1.7e-29	T	2019-08-09	IPR013662	RyR/IP3R Homology associated domain
TRINITY_DN45877_c0_g1_i8.p1	8110dee5b8945a2d6ef395c4abd60dd5	3455	Pfam	PF06459	Ryanodine Receptor TM 4-6	2843	3093	2.7e-52	T	2019-08-09	IPR009460	Ryanodine Receptor TM 4-6	GO:0005219|GO:0006874|GO:0016021
TRINITY_DN45877_c0_g1_i8.p1	8110dee5b8945a2d6ef395c4abd60dd5	3455	Pfam	PF00520	Ion transport protein	3219	3363	9.6e-15	T	2019-08-09	IPR005821	Ion transport domain	GO:0005216|GO:0006811|GO:0016020|GO:0055085
TRINITY_DN51502_c0_g1_i1.p1	4d3e6edddd57c95b5d0450966a849882	1171	Pfam	PF01399	PCI domain	392	494	1e-09	T	2019-08-09	IPR000717	Proteasome component (PCI) domain
TRINITY_DN78387_c0_g1_i1.p1	f18674d64e950a0393c08a0dbfd5387a	512	Pfam	PF00379	Insect cuticle protein	113	155	8.2e-08	T	2019-08-09	IPR000618	Insect cuticle protein	GO:0042302
TRINITY_DN50051_c0_g1_i4.p1	6dd0ec6723672a3250fea22cf530067c	1750	Pfam	PF05380	Pao retrotransposon peptidase	996	1156	1.2e-56	T	2019-08-09	IPR008042	Retrotransposon, Pao
TRINITY_DN50051_c0_g1_i4.p1	6dd0ec6723672a3250fea22cf530067c	1750	Pfam	PF17921	Integrase zinc binding domain	1387	1440	4.1e-09	T	2019-08-09	IPR041588	Integrase zinc-binding domain
TRINITY_DN50051_c0_g1_i4.p1	6dd0ec6723672a3250fea22cf530067c	1750	Pfam	PF03564	Protein of unknown function (DUF1759)	143	287	2.1e-38	T	2019-08-09	IPR005312	Protein of unknown function DUF1759
TRINITY_DN50051_c0_g1_i4.p1	6dd0ec6723672a3250fea22cf530067c	1750	Pfam	PF05585	Putative peptidase (DUF1758)	490	641	7.2e-18	T	2019-08-09	IPR008737	Peptidase aspartic, putative
TRINITY_DN50051_c0_g1_i4.p1	6dd0ec6723672a3250fea22cf530067c	1750	Pfam	PF18701	Family of unknown function (DUF5641)	1664	1743	2.2e-29	T	2019-08-09	IPR040676	Domain of unknown function DUF5641
TRINITY_DN205321_c0_g1_i1.p1	d05cb2dfb98f9afcb97757520848d172	257	Pfam	PF00684	DnaJ central domain	3	54	9.5e-11	T	2019-08-09	IPR001305	Heat shock protein DnaJ, cysteine-rich domain	GO:0031072|GO:0051082
TRINITY_DN205321_c0_g1_i1.p1	d05cb2dfb98f9afcb97757520848d172	257	Pfam	PF01556	DnaJ C terminal domain	55	183	1.5e-36	T	2019-08-09	IPR002939	Chaperone DnaJ, C-terminal
TRINITY_DN35007_c0_g1_i1.p1	eb5513a533952982b2a859e0689c5bc1	782	Pfam	PF00621	RhoGEF domain	393	548	9.7e-31	T	2019-08-09	IPR000219	Dbl homology (DH) domain	GO:0005089|GO:0035023
TRINITY_DN46542_c1_g1_i2.p1	c6d183453338295999c38332f736ea05	524	Pfam	PF00096	Zinc finger, C2H2 type	261	283	0.0011	T	2019-08-09	IPR013087	Zinc finger C2H2-type	GO:0003676
TRINITY_DN46542_c1_g1_i2.p1	c6d183453338295999c38332f736ea05	524	Pfam	PF00096	Zinc finger, C2H2 type	316	338	0.00038	T	2019-08-09	IPR013087	Zinc finger C2H2-type	GO:0003676
TRINITY_DN46542_c1_g1_i2.p1	c6d183453338295999c38332f736ea05	524	Pfam	PF00096	Zinc finger, C2H2 type	375	397	0.0021	T	2019-08-09	IPR013087	Zinc finger C2H2-type	GO:0003676
TRINITY_DN51162_c1_g2_i3.p1	09f7bc0186f012309d086c7b1555a8a1	149	Pfam	PF03372	Endonuclease/Exonuclease/phosphatase family	3	132	2.1e-06	T	2019-08-09	IPR005135	Endonuclease/exonuclease/phosphatase
TRINITY_DN48993_c1_g1_i1.p1	ac6c59808fe5ac6d9826562c2471ced6	507	Pfam	PF00008	EGF-like domain	305	337	4.4e-07	T	2019-08-09	IPR000742	EGF-like domain
TRINITY_DN48993_c1_g1_i1.p1	ac6c59808fe5ac6d9826562c2471ced6	507	Pfam	PF00008	EGF-like domain	263	294	1.5e-10	T	2019-08-09	IPR000742	EGF-like domain
TRINITY_DN48993_c1_g1_i1.p1	ac6c59808fe5ac6d9826562c2471ced6	507	Pfam	PF00008	EGF-like domain	345	378	1.2e-06	T	2019-08-09	IPR000742	EGF-like domain
TRINITY_DN48993_c1_g1_i1.p1	ac6c59808fe5ac6d9826562c2471ced6	507	Pfam	PF12661	Human growth factor-like EGF	229	246	0.039	T	2019-08-09	IPR013032	EGF-like, conserved site
TRINITY_DN48993_c1_g1_i1.p1	ac6c59808fe5ac6d9826562c2471ced6	507	Pfam	PF07645	Calcium-binding EGF domain	383	415	0.00013	T	2019-08-09	IPR001881	EGF-like calcium-binding domain	GO:0005509
TRINITY_DN207901_c0_g1_i1.p1	2eeb830291b3f9263fd751976ea5da7a	146	Pfam	PF00071	Ras family	6	125	4.2e-43	T	2019-08-09	IPR001806	Small GTPase	GO:0003924|GO:0005525
TRINITY_DN43707_c0_g1_i2.p1	e7ffb1fb060a857856688ffadc416995	889	Pfam	PF09379	FERM N-terminal domain	16	77	5e-16	T	2019-08-09	IPR018979	FERM, N-terminal
TRINITY_DN43707_c0_g1_i2.p1	e7ffb1fb060a857856688ffadc416995	889	Pfam	PF00373	FERM central domain	98	204	1.1e-16	T	2019-08-09	IPR019748	FERM central domain
TRINITY_DN43707_c0_g1_i2.p1	e7ffb1fb060a857856688ffadc416995	889	Pfam	PF09380	FERM C-terminal PH-like domain	210	294	3.2e-16	T	2019-08-09	IPR018980	FERM, C-terminal PH-like domain
TRINITY_DN43990_c2_g1_i7.p1	ef414264cf49f47bf1e238a15b3d902d	1225	Pfam	PF16511	N-terminal or F0 domain of Talin-head FERM	13	84	1.2e-06	T	2019-08-09	IPR032425	Talin, N-terminal F0 domain
TRINITY_DN43990_c2_g1_i7.p1	ef414264cf49f47bf1e238a15b3d902d	1225	Pfam	PF17820	PDZ domain	610	659	1.7e-11	T	2019-08-09	IPR041489	PDZ domain 6
TRINITY_DN43990_c2_g1_i7.p1	ef414264cf49f47bf1e238a15b3d902d	1225	Pfam	PF12796	Ankyrin repeats (3 copies)	133	215	8.2e-09	T	2019-08-09	IPR020683	Ankyrin repeat-containing domain
TRINITY_DN43990_c2_g1_i7.p1	ef414264cf49f47bf1e238a15b3d902d	1225	Pfam	PF12796	Ankyrin repeats (3 copies)	257	339	4.1e-07	T	2019-08-09	IPR020683	Ankyrin repeat-containing domain
TRINITY_DN43990_c2_g1_i7.p1	ef414264cf49f47bf1e238a15b3d902d	1225	Pfam	PF07653	Variant SH3 domain	463	517	5.2e-06	T	2019-08-09	IPR001452	SH3 domain	GO:0005515
TRINITY_DN50337_c4_g4_i1.p1	0e08623f961b2857174c6eebd7883e3f	543	Pfam	PF03404	Mo-co oxidoreductase dimerisation domain	414	541	7.1e-38	T	2019-08-09	IPR005066	Moybdenum cofactor oxidoreductase, dimerisation	GO:0016491|GO:0030151|GO:0055114
TRINITY_DN50337_c4_g4_i1.p1	0e08623f961b2857174c6eebd7883e3f	543	Pfam	PF00174	Oxidoreductase molybdopterin binding domain	216	390	7.7e-53	T	2019-08-09	IPR000572	Oxidoreductase, molybdopterin-binding domain	GO:0042128
TRINITY_DN50337_c4_g4_i1.p1	0e08623f961b2857174c6eebd7883e3f	543	Pfam	PF00173	Cytochrome b5-like Heme/Steroid binding domain	93	164	1.1e-14	T	2019-08-09	IPR001199	Cytochrome b5-like heme/steroid binding domain
TRINITY_DN43861_c0_g1_i2.p1	80988b14d011c7fe6196da3c2ac7eed8	1280	Pfam	PF01582	TIR domain	1078	1177	4.9e-18	T	2019-08-09	IPR000157	Toll/interleukin-1 receptor homology (TIR) domain	GO:0005515|GO:0007165
TRINITY_DN43861_c0_g1_i2.p1	80988b14d011c7fe6196da3c2ac7eed8	1280	Pfam	PF13855	Leucine rich repeat	503	561	4.2e-13	T	2019-08-09	IPR001611	Leucine-rich repeat	GO:0005515
TRINITY_DN43861_c0_g1_i2.p1	80988b14d011c7fe6196da3c2ac7eed8	1280	Pfam	PF13855	Leucine rich repeat	889	926	7.8e-07	T	2019-08-09	IPR001611	Leucine-rich repeat	GO:0005515
TRINITY_DN43861_c0_g1_i2.p1	80988b14d011c7fe6196da3c2ac7eed8	1280	Pfam	PF13855	Leucine rich repeat	259	305	1.2e-08	T	2019-08-09	IPR001611	Leucine-rich repeat	GO:0005515
TRINITY_DN43861_c0_g1_i2.p1	80988b14d011c7fe6196da3c2ac7eed8	1280	Pfam	PF13855	Leucine rich repeat	152	197	2.8e-07	T	2019-08-09	IPR001611	Leucine-rich repeat	GO:0005515
TRINITY_DN43861_c0_g1_i2.p1	80988b14d011c7fe6196da3c2ac7eed8	1280	Pfam	PF13855	Leucine rich repeat	432	489	3.3e-11	T	2019-08-09	IPR001611	Leucine-rich repeat	GO:0005515
TRINITY_DN43861_c0_g1_i2.p1	80988b14d011c7fe6196da3c2ac7eed8	1280	Pfam	PF13855	Leucine rich repeat	362	418	3.2e-13	T	2019-08-09	IPR001611	Leucine-rich repeat	GO:0005515
TRINITY_DN43861_c0_g1_i2.p1	80988b14d011c7fe6196da3c2ac7eed8	1280	Pfam	PF13855	Leucine rich repeat	821	878	3.2e-09	T	2019-08-09	IPR001611	Leucine-rich repeat	GO:0005515
TRINITY_DN43015_c0_g1_i1.p1	99d64db1fe05223aee885d13bbf81e87	128	Pfam	PF00428	60s Acidic ribosomal protein	38	127	5e-28	T	2019-08-09
TRINITY_DN50453_c0_g1_i1.p1	d75afdeb56c3db562fd199b9bb6dd09a	622	Pfam	PF00616	GTPase-activator protein for Ras-like GTPase	422	521	1.1e-14	T	2019-08-09	IPR001936	Ras GTPase-activating domain	GO:0043087
TRINITY_DN50453_c0_g1_i1.p1	d75afdeb56c3db562fd199b9bb6dd09a	622	Pfam	PF00168	C2 domain	177	273	4.4e-08	T	2019-08-09	IPR000008	C2 domain
TRINITY_DN50453_c0_g1_i1.p1	d75afdeb56c3db562fd199b9bb6dd09a	622	Pfam	PF00169	PH domain	54	156	8e-13	T	2019-08-09	IPR001849	Pleckstrin homology domain
TRINITY_DN50082_c0_g1_i5.p1	87e10d1b652dd49bfc3204319059c890	255	Pfam	PF08344	Transient receptor ion channel II	182	244	2.1e-28	T	2019-08-09	IPR013555	Transient receptor ion channel domain
TRINITY_DN50082_c0_g1_i5.p1	87e10d1b652dd49bfc3204319059c890	255	Pfam	PF00023	Ankyrin repeat	150	173	0.0061	T	2019-08-09	IPR002110	Ankyrin repeat	GO:0005515
TRINITY_DN50082_c0_g1_i5.p1	87e10d1b652dd49bfc3204319059c890	255	Pfam	PF12796	Ankyrin repeats (3 copies)	45	122	3.4e-06	T	2019-08-09	IPR020683	Ankyrin repeat-containing domain
TRINITY_DN47968_c1_g1_i2.p1	6fc6c87e6939804bfa7a642cc0228af2	506	Pfam	PF07690	Major Facilitator Superfamily	33	414	6.6e-29	T	2019-08-09	IPR011701	Major facilitator superfamily	GO:0005887|GO:0055085
TRINITY_DN26309_c0_g1_i1.p1	1176042cb8549d0811a9cc51edf97a22	473	Pfam	PF00096	Zinc finger, C2H2 type	186	208	6.1e-06	T	2019-08-09	IPR013087	Zinc finger C2H2-type	GO:0003676
TRINITY_DN26309_c0_g1_i1.p1	1176042cb8549d0811a9cc51edf97a22	473	Pfam	PF00096	Zinc finger, C2H2 type	158	180	0.00027	T	2019-08-09	IPR013087	Zinc finger C2H2-type	GO:0003676
TRINITY_DN26309_c0_g1_i1.p1	1176042cb8549d0811a9cc51edf97a22	473	Pfam	PF00096	Zinc finger, C2H2 type	214	236	0.0055	T	2019-08-09	IPR013087	Zinc finger C2H2-type	GO:0003676
TRINITY_DN26309_c0_g1_i1.p1	1176042cb8549d0811a9cc51edf97a22	473	Pfam	PF00096	Zinc finger, C2H2 type	275	297	0.00023	T	2019-08-09	IPR013087	Zinc finger C2H2-type	GO:0003676
TRINITY_DN48633_c1_g1_i1.p1	18fe1be68ece1449c83b51efa3f846fd	383	Pfam	PF13873	Myb/SANT-like DNA-binding domain	80	156	1.3e-15	T	2019-08-09	IPR028002	Myb/SANT-like DNA-binding domain
TRINITY_DN40493_c0_g1_i2.p1	a97388400ddd6b1328652d5a71659b32	103	Pfam	PF16028	Solute carrier family 3 member 2 N-terminus	21	72	4.2e-07	T	2019-08-09	IPR031984	Solute carrier family 3 member 2, N-terminal domain
TRINITY_DN40493_c0_g1_i1.p1	a97388400ddd6b1328652d5a71659b32	103	Pfam	PF16028	Solute carrier family 3 member 2 N-terminus	21	72	4.2e-07	T	2019-08-09	IPR031984	Solute carrier family 3 member 2, N-terminal domain
TRINITY_DN10992_c0_g1_i1.p1	65f7c1714cbe437535ac9b9b50f101b3	163	Pfam	PF04241	Protein of unknown function (DUF423)	69	151	1e-22	T	2019-08-09	IPR006696	Protein of unknown function DUF423
TRINITY_DN46246_c0_g1_i12.p1	7959d2cd20aea10ea0127c8a61123eb1	875	Pfam	PF00536	SAM domain (Sterile alpha motif)	606	674	5.3e-07	T	2019-08-09	IPR001660	Sterile alpha motif domain	GO:0005515
TRINITY_DN46246_c0_g1_i12.p1	7959d2cd20aea10ea0127c8a61123eb1	875	Pfam	PF00536	SAM domain (Sterile alpha motif)	694	752	4e-15	T	2019-08-09	IPR001660	Sterile alpha motif domain	GO:0005515
TRINITY_DN46246_c0_g1_i12.p1	7959d2cd20aea10ea0127c8a61123eb1	875	Pfam	PF07647	SAM domain (Sterile alpha motif)	778	845	1.1e-09	T	2019-08-09	IPR001660	Sterile alpha motif domain	GO:0005515
TRINITY_DN113590_c0_g1_i1.p1	5292e811ab7f1bfeb30605cfdd3ede67	163	Pfam	PF03219	TLC ATP/ADP transporter	3	162	6.9e-55	T	2019-08-09	IPR004667	ADP/ATP carrier protein	GO:0005471|GO:0006862|GO:0016021
TRINITY_DN43099_c0_g1_i2.p1	91095f78bab719754f250a3673969c47	910	Pfam	PF05585	Putative peptidase (DUF1758)	452	599	1.6e-13	T	2019-08-09	IPR008737	Peptidase aspartic, putative
TRINITY_DN43099_c0_g1_i2.p1	91095f78bab719754f250a3673969c47	910	Pfam	PF03564	Protein of unknown function (DUF1759)	136	278	1.2e-39	T	2019-08-09	IPR005312	Protein of unknown function DUF1759
TRINITY_DN22613_c0_g1_i1.p1	eeb45af90e1708cfea80a4b7e45bdf48	285	Pfam	PF00916	Sulfate permease family	3	129	1.3e-30	T	2019-08-09	IPR011547	SLC26A/SulP transporter domain	GO:0008272|GO:0015116|GO:0016021
TRINITY_DN22613_c0_g1_i1.p1	eeb45af90e1708cfea80a4b7e45bdf48	285	Pfam	PF01740	STAS domain	181	256	1.8e-08	T	2019-08-09	IPR002645	STAS domain
TRINITY_DN50510_c2_g1_i8.p1	9877fab29cb42d8ad9aa60109225f9f3	1661	Pfam	PF11971	CAMSAP CH domain	191	271	2.9e-20	T	2019-08-09	IPR022613	Calmodulin-regulated spectrin-associated protein, CH domain
TRINITY_DN50510_c2_g1_i8.p1	9877fab29cb42d8ad9aa60109225f9f3	1661	Pfam	PF08683	Microtubule-binding calmodulin-regulated spectrin-associated	1521	1639	6.2e-51	T	2019-08-09	IPR014797	CKK domain	GO:0008017
TRINITY_DN50510_c2_g1_i8.p1	9877fab29cb42d8ad9aa60109225f9f3	1661	Pfam	PF17095	Spectrin-binding region of Ca2+-Calmodulin	642	698	1.2e-23	T	2019-08-09	IPR031372	CAMSAP, spectrin and Ca2+/calmodulin-binding region	GO:0005516|GO:0030507|GO:0031175
TRINITY_DN37443_c0_g1_i4.p1	fe2d638be500e347e1bdcb20766e60d0	839	Pfam	PF11768	WD repeat-containing and planar cell polarity effector protein Fritz	42	540	3.8e-76	T	2019-08-09	IPR024511	WD repeat-containing and planar cell polarity effector protein Fritz
TRINITY_DN135109_c0_g1_i1.p1	a748a6cac5654e6de67bcb96af05d4b0	265	Pfam	PF03932	CutC family	2	225	2.3e-57	T	2019-08-09	IPR023648	Copper homeostasis CutC domain	GO:0005507|GO:0055070
TRINITY_DN38163_c0_g1_i1.p1	003e3cab29fb4dd51e8625059be264a9	232	Pfam	PF00248	Aldo/keto reductase family	24	228	7.6e-61	T	2019-08-09	IPR023210	NADP-dependent oxidoreductase domain
TRINITY_DN136942_c0_g1_i1.p1	c3d8e4de64e54c83f4ef954779f97b68	175	Pfam	PF00756	Putative esterase	13	175	8.7e-45	T	2019-08-09	IPR000801	Putative esterase
TRINITY_DN48385_c0_g1_i1.p1	a583267479698ad8e41dda10abb8bdb0	628	Pfam	PF00005	ABC transporter	26	166	1.9e-26	T	2019-08-09	IPR003439	ABC transporter-like	GO:0005524|GO:0016887
TRINITY_DN48385_c0_g1_i1.p1	a583267479698ad8e41dda10abb8bdb0	628	Pfam	PF01061	ABC-2 type transporter	356	565	9.7e-25	T	2019-08-09	IPR013525	ABC-2 type transporter	GO:0016020
TRINITY_DN26499_c0_g1_i2.p1	e370a8d306a7dee68285ad0bf3be0f45	237	Pfam	PF10587	Eukaryotic elongation factor 1 beta central acidic region	115	142	1.4e-15	T	2019-08-09	IPR018940	Elongation factor 1 beta central acidic region, eukaryote
TRINITY_DN26499_c0_g1_i2.p1	e370a8d306a7dee68285ad0bf3be0f45	237	Pfam	PF00736	EF-1 guanine nucleotide exchange domain	154	237	1.6e-33	T	2019-08-09	IPR014038	Translation elongation factor EF1B, beta/delta subunit, guanine nucleotide exchange domain	GO:0003746|GO:0006414
TRINITY_DN50966_c0_g1_i4.p1	a9165f07d361fb3abc1bc42eb6299963	648	Pfam	PF17771	ADAM cysteine-rich domain	411	479	8.9e-13	T	2019-08-09	IPR041645	ADAM cysteine-rich domain 2
TRINITY_DN50966_c0_g1_i4.p1	a9165f07d361fb3abc1bc42eb6299963	648	Pfam	PF01562	Reprolysin family propeptide	24	133	4e-13	T	2019-08-09	IPR002870	Peptidase M12B, propeptide
TRINITY_DN50966_c0_g1_i4.p1	a9165f07d361fb3abc1bc42eb6299963	648	Pfam	PF13688	Metallo-peptidase family M12	171	369	3e-12	T	2019-08-09
TRINITY_DN88680_c0_g1_i1.p1	aab7a7d9a059a80214c24d2cb616378a	149	Pfam	PF03141	Putative S-adenosyl-L-methionine-dependent methyltransferase	2	141	2.3e-42	T	2019-08-09	IPR004159	Putative S-adenosyl-L-methionine-dependent methyltransferase	GO:0008168
TRINITY_DN46443_c1_g1_i12.p1	2014ad93cfa41d05c09593385d336026	679	Pfam	PF00778	DIX domain	600	676	1.5e-27	T	2019-08-09	IPR001158	DIX domain
TRINITY_DN46443_c1_g1_i12.p1	2014ad93cfa41d05c09593385d336026	679	Pfam	PF00615	Regulator of G protein signaling domain	78	192	3.9e-15	T	2019-08-09	IPR016137	RGS domain
TRINITY_DN46443_c1_g1_i12.p1	2014ad93cfa41d05c09593385d336026	679	Pfam	PF08833	Axin beta-catenin binding domain	425	456	1.1e-12	T	2019-08-09	IPR014936	Axin beta-catenin binding
TRINITY_DN47690_c1_g1_i2.p1	d33134b19158bb4e0bcf74711efcdbf7	834	Pfam	PF00621	RhoGEF domain	410	599	2.4e-44	T	2019-08-09	IPR000219	Dbl homology (DH) domain	GO:0005089|GO:0035023
TRINITY_DN47690_c1_g1_i2.p1	d33134b19158bb4e0bcf74711efcdbf7	834	Pfam	PF12738	twin BRCT domain	128	190	1.1e-17	T	2019-08-09	IPR001357	BRCT domain
TRINITY_DN48975_c0_g1_i10.p1	79ded128d911504683efad6ce1d3f0d9	2080	Pfam	PF00616	GTPase-activator protein for Ras-like GTPase	576	679	1.7e-21	T	2019-08-09	IPR001936	Ras GTPase-activating domain	GO:0043087
TRINITY_DN48975_c0_g1_i10.p1	79ded128d911504683efad6ce1d3f0d9	2080	Pfam	PF13716	Divergent CRAL/TRIO domain	839	971	9.6e-24	T	2019-08-09	IPR001251	CRAL-TRIO lipid binding domain
TRINITY_DN49645_c0_g1_i1.p1	f9e86647af9e6aa73ec6aa0128fa0ffd	403	Pfam	PF00069	Protein kinase domain	90	369	2.6e-66	T	2019-08-09	IPR000719	Protein kinase domain	GO:0004672|GO:0005524|GO:0006468
TRINITY_DN18353_c0_g1_i2.p1	4d39f917c5c7cd7d1e8e1a860cc58b26	365	Pfam	PF18112	Autophagy receptor zinc finger-C2H2 domain	315	341	3.5e-12	T	2019-08-09	IPR041641	CALCOCO1/2, zinc finger-C2H2 domain
TRINITY_DN32341_c0_g1_i1.p1	0c07c4a9c0bb6935560f0e9cb58b8a67	487	Pfam	PF07690	Major Facilitator Superfamily	114	405	5.1e-37	T	2019-08-09	IPR011701	Major facilitator superfamily	GO:0005887|GO:0055085
TRINITY_DN44536_c0_g1_i6.p1	38eab22e74795bd1ad3e336e6a98c4bb	242	Pfam	PF15519	linker between RRM2 and RRM3 domains in RBM39 protein	77	153	3e-24	T	2019-08-09	IPR029123	Splicing factor RBM39, linker
TRINITY_DN44536_c0_g1_i6.p1	38eab22e74795bd1ad3e336e6a98c4bb	242	Pfam	PF00076	RNA recognition motif. (a.k.a. RRM, RBD, or RNP domain)	2	58	3.2e-16	T	2019-08-09	IPR000504	RNA recognition motif domain	GO:0003676
TRINITY_DN169247_c0_g1_i1.p1	c49a0b7b6b8d8282296753fc533f5096	538	Pfam	PF00675	Insulinase (Peptidase family M16)	85	234	1.4e-30	T	2019-08-09	IPR011765	Peptidase M16, N-terminal
TRINITY_DN169247_c0_g1_i1.p1	c49a0b7b6b8d8282296753fc533f5096	538	Pfam	PF05193	Peptidase M16 inactive domain	240	441	1.9e-35	T	2019-08-09	IPR007863	Peptidase M16, C-terminal
TRINITY_DN106723_c0_g1_i1.p1	e2497f25ffe19a022a52be915a0d1dde	103	Pfam	PF00379	Insect cuticle protein	38	92	1.4e-16	T	2019-08-09	IPR000618	Insect cuticle protein	GO:0042302
TRINITY_DN48847_c1_g1_i2.p1	ef2c6dbdda0b1d6099a7ad6196baa3b9	1050	Pfam	PF13638	PIN domain	367	486	1.3e-05	T	2019-08-09	IPR002716	PIN domain
TRINITY_DN19922_c0_g1_i2.p1	3d28de41c0ca57f56bab5acf505609b5	115	Pfam	PF01205	Uncharacterized protein family UPF0029	17	115	1.7e-29	T	2019-08-09	IPR001498	Impact, N-terminal
TRINITY_DN53012_c0_g1_i1.p1	509918da5a1c71f61792ee1c5d043c27	376	Pfam	PF02668	Taurine catabolism dioxygenase TauD, TfdA family	119	359	3e-41	T	2019-08-09	IPR003819	TauD/TfdA-like domain	GO:0016491|GO:0055114
TRINITY_DN53012_c0_g1_i1.p1	509918da5a1c71f61792ee1c5d043c27	376	Pfam	PF06155	Protein of unknown function (DUF971)	11	92	4e-13	T	2019-08-09	IPR010376	Gamma-butyrobetaine hydroxylase-like, N-terminal
TRINITY_DN45896_c0_g1_i3.p2	e0c925142b90d63c5706a5787a0d07a6	974	Pfam	PF16678	HOIP UBA domain pair	833	931	1.4e-17	T	2019-08-09	IPR032065	E3 ubiquitin-protein ligase RNF31, UBA-like domain
TRINITY_DN49082_c0_g2_i1.p1	2c07468d0dce4d59a12a24baf21fd1ba	1327	Pfam	PF00069	Protein kinase domain	1054	1309	1.3e-60	T	2019-08-09	IPR000719	Protein kinase domain	GO:0004672|GO:0005524|GO:0006468
TRINITY_DN50353_c5_g2_i2.p1	ab9c76c3401dbb529034666e1fe878c7	515	Pfam	PF01138	3' exoribonuclease family, domain 1	40	168	2e-17	T	2019-08-09	IPR001247	Exoribonuclease, phosphorolytic domain 1
TRINITY_DN50353_c5_g2_i2.p1	ab9c76c3401dbb529034666e1fe878c7	515	Pfam	PF01138	3' exoribonuclease family, domain 1	349	482	4.5e-20	T	2019-08-09	IPR001247	Exoribonuclease, phosphorolytic domain 1
TRINITY_DN50353_c5_g2_i2.p1	ab9c76c3401dbb529034666e1fe878c7	515	Pfam	PF03726	Polyribonucleotide nucleotidyltransferase, RNA binding domain	268	346	7.1e-07	T	2019-08-09	IPR015848	Polyribonucleotide nucleotidyltransferase, RNA-binding domain	GO:0003723|GO:0006396
TRINITY_DN50353_c5_g2_i2.p1	ab9c76c3401dbb529034666e1fe878c7	515	Pfam	PF03725	3' exoribonuclease family, domain 2	171	235	1.7e-13	T	2019-08-09	IPR015847	Exoribonuclease, phosphorolytic domain 2
TRINITY_DN80691_c0_g1_i1.p1	ce0197956be89c68fda4a2a597c59387	312	Pfam	PF03098	Animal haem peroxidase	1	311	1.8e-92	T	2019-08-09	IPR019791	Haem peroxidase, animal-type
TRINITY_DN42757_c0_g1_i3.p1	b9a39afeefe54ecb20b4fa7190a8c8df	171	Pfam	PF00106	short chain dehydrogenase	2	164	4.7e-38	T	2019-08-09	IPR002347	Short-chain dehydrogenase/reductase SDR
TRINITY_DN46743_c0_g1_i4.p1	b4b0fb8687bfa98ab949d55b2b2a18f4	731	Pfam	PF00168	C2 domain	168	266	3.2e-19	T	2019-08-09	IPR000008	C2 domain
TRINITY_DN46743_c0_g1_i4.p1	b4b0fb8687bfa98ab949d55b2b2a18f4	731	Pfam	PF00168	C2 domain	325	424	1.1e-24	T	2019-08-09	IPR000008	C2 domain
TRINITY_DN46743_c0_g1_i4.p1	b4b0fb8687bfa98ab949d55b2b2a18f4	731	Pfam	PF00168	C2 domain	482	576	3.6e-18	T	2019-08-09	IPR000008	C2 domain
TRINITY_DN45206_c1_g1_i2.p1	ba5c450c2924f3e7607568c58b493fe5	926	Pfam	PF00233	3'5'-cyclic nucleotide phosphodiesterase	308	537	5.3e-80	T	2019-08-09	IPR002073	3'5'-cyclic nucleotide phosphodiesterase, catalytic domain	GO:0004114|GO:0007165
TRINITY_DN200144_c0_g1_i1.p1	5e6f3c8d76a3c59b57e633965a414c09	503	Pfam	PF00067	Cytochrome P450	39	496	5.7e-82	T	2019-08-09	IPR001128	Cytochrome P450	GO:0005506|GO:0016705|GO:0020037|GO:0055114
TRINITY_DN199989_c0_g1_i1.p1	335c09d161820dd0681394d74289a1d1	474	Pfam	PF01233	Myristoyl-CoA:protein N-myristoyltransferase, N-terminal domain	113	272	3.8e-74	T	2019-08-09	IPR022676	Myristoyl-CoA:protein N-myristoyltransferase, N-terminal	GO:0004379
TRINITY_DN199989_c0_g1_i1.p1	335c09d161820dd0681394d74289a1d1	474	Pfam	PF02799	Myristoyl-CoA:protein N-myristoyltransferase, C-terminal domain	286	464	5.6e-77	T	2019-08-09	IPR022677	Myristoyl-CoA:protein N-myristoyltransferase, C-terminal	GO:0004379
TRINITY_DN41711_c0_g1_i1.p1	2f5b8610a7db4108de04206ce539ce89	217	Pfam	PF13774	Regulated-SNARE-like domain	37	117	1.3e-26	T	2019-08-09	IPR010908	Longin domain
TRINITY_DN41711_c0_g1_i1.p1	2f5b8610a7db4108de04206ce539ce89	217	Pfam	PF00957	Synaptobrevin	140	216	4.8e-16	T	2019-08-09	IPR001388	Synaptobrevin	GO:0016021|GO:0016192
TRINITY_DN31680_c0_g1_i1.p1	1c7747c81bf086ff274e344bf8343040	453	Pfam	PF00656	Caspase domain	210	427	6.6e-27	T	2019-08-09
TRINITY_DN31680_c0_g1_i1.p1	1c7747c81bf086ff274e344bf8343040	453	Pfam	PF00619	Caspase recruitment domain	7	88	7.5e-09	T	2019-08-09	IPR001315	CARD domain	GO:0042981
TRINITY_DN46900_c1_g1_i26.p1	ccd978b7122a48a90a3d2054e8ffcf86	1513	Pfam	PF17820	PDZ domain	85	137	6.6e-12	T	2019-08-09	IPR041489	PDZ domain 6
TRINITY_DN46900_c1_g1_i26.p1	ccd978b7122a48a90a3d2054e8ffcf86	1513	Pfam	PF00620	RhoGAP domain	909	1054	6e-44	T	2019-08-09	IPR000198	Rho GTPase-activating protein domain	GO:0007165
TRINITY_DN46900_c1_g1_i26.p1	ccd978b7122a48a90a3d2054e8ffcf86	1513	Pfam	PF15410	Pleckstrin homology domain	699	801	6.6e-15	T	2019-08-09	IPR041681	Pleckstrin homology domain 9
TRINITY_DN50232_c2_g1_i3.p1	2f6627ccb9d2f0b342328d690cbdb694	798	Pfam	PF01344	Kelch motif	209	249	2.1e-06	T	2019-08-09	IPR006652	Kelch repeat type 1	GO:0005515
TRINITY_DN50232_c2_g1_i3.p1	2f6627ccb9d2f0b342328d690cbdb694	798	Pfam	PF13418	Galactose oxidase, central domain	163	206	1.2e-06	T	2019-08-09
TRINITY_DN50232_c2_g1_i3.p1	2f6627ccb9d2f0b342328d690cbdb694	798	Pfam	PF13418	Galactose oxidase, central domain	265	307	3.2e-07	T	2019-08-09
TRINITY_DN50232_c2_g1_i3.p1	2f6627ccb9d2f0b342328d690cbdb694	798	Pfam	PF13415	Galactose oxidase, central domain	60	107	1.5e-07	T	2019-08-09
TRINITY_DN50232_c2_g1_i3.p1	2f6627ccb9d2f0b342328d690cbdb694	798	Pfam	PF00651	BTB/POZ domain	365	501	9.8e-16	T	2019-08-09	IPR000210	BTB/POZ domain	GO:0005515
TRINITY_DN50232_c2_g1_i3.p1	2f6627ccb9d2f0b342328d690cbdb694	798	Pfam	PF00651	BTB/POZ domain	597	697	3.1e-16	T	2019-08-09	IPR000210	BTB/POZ domain	GO:0005515
TRINITY_DN50232_c2_g1_i1.p1	2f6627ccb9d2f0b342328d690cbdb694	798	Pfam	PF01344	Kelch motif	209	249	2.1e-06	T	2019-08-09	IPR006652	Kelch repeat type 1	GO:0005515
TRINITY_DN50232_c2_g1_i1.p1	2f6627ccb9d2f0b342328d690cbdb694	798	Pfam	PF13418	Galactose oxidase, central domain	163	206	1.2e-06	T	2019-08-09
TRINITY_DN50232_c2_g1_i1.p1	2f6627ccb9d2f0b342328d690cbdb694	798	Pfam	PF13418	Galactose oxidase, central domain	265	307	3.2e-07	T	2019-08-09
TRINITY_DN50232_c2_g1_i1.p1	2f6627ccb9d2f0b342328d690cbdb694	798	Pfam	PF13415	Galactose oxidase, central domain	60	107	1.5e-07	T	2019-08-09
TRINITY_DN50232_c2_g1_i1.p1	2f6627ccb9d2f0b342328d690cbdb694	798	Pfam	PF00651	BTB/POZ domain	365	501	9.8e-16	T	2019-08-09	IPR000210	BTB/POZ domain	GO:0005515
TRINITY_DN50232_c2_g1_i1.p1	2f6627ccb9d2f0b342328d690cbdb694	798	Pfam	PF00651	BTB/POZ domain	597	697	3.1e-16	T	2019-08-09	IPR000210	BTB/POZ domain	GO:0005515
TRINITY_DN51199_c0_g1_i2.p1	c679542c087f4f6279fdfc2ee0dfa27e	555	Pfam	PF01504	Phosphatidylinositol-4-phosphate 5-Kinase	170	482	1.5e-92	T	2019-08-09	IPR002498	Phosphatidylinositol-4-phosphate 5-kinase, core	GO:0016307|GO:0046488
TRINITY_DN46238_c0_g1_i2.p1	5afe2fb057ad3e20c1a5b14227980619	139	Pfam	PF15377	Domain of unknown function (DUF4604)	5	119	7.1e-12	T	2019-08-09	IPR027911	Domain of unknown function DUF4604
TRINITY_DN17005_c0_g1_i1.p1	c6133f9af623a30a49e3335dbba271b9	309	Pfam	PF02752	Arrestin (or S-antigen), C-terminal domain	175	299	3.3e-06	T	2019-08-09	IPR011022	Arrestin C-terminal-like domain
TRINITY_DN17005_c0_g1_i1.p1	c6133f9af623a30a49e3335dbba271b9	309	Pfam	PF00339	Arrestin (or S-antigen), N-terminal domain	5	146	9.6e-14	T	2019-08-09	IPR011021	Arrestin-like, N-terminal
TRINITY_DN180346_c0_g1_i1.p1	81a02872611ebbf928640853931d2ea1	111	Pfam	PF02949	7tm Odorant receptor	27	111	1.1e-10	T	2019-08-09	IPR004117	Olfactory receptor, insect	GO:0004984|GO:0005549|GO:0007608|GO:0016020
TRINITY_DN32045_c0_g1_i1.p1	06bcb0bb633ad8eaa27bfb303de48acc	429	Pfam	PF16043	Domain of unknown function (DUF4795)	109	289	1.4e-16	T	2019-08-09	IPR032013	Protein of unknown function DUF4795
TRINITY_DN20878_c0_g1_i1.p1	08433a9333a7f9ff800b49702d7a6d4e	314	Pfam	PF12259	Baculovirus F protein	27	301	2.9e-07	T	2019-08-09	IPR022048	Envelope fusion protein-like
TRINITY_DN51299_c0_g1_i7.p1	4399cfdbca15067e9cbd50088b68d90b	372	Pfam	PF12017	Transposase protein	11	240	7.1e-25	T	2019-08-09	IPR021896	Transposase protein	GO:0004803|GO:0006313
TRINITY_DN51299_c0_g1_i9.p1	4399cfdbca15067e9cbd50088b68d90b	372	Pfam	PF12017	Transposase protein	11	240	7.1e-25	T	2019-08-09	IPR021896	Transposase protein	GO:0004803|GO:0006313
TRINITY_DN102707_c0_g1_i1.p1	839e6765ae54c4c42124b4892a537f79	189	Pfam	PF03637	Mob1/phocein family	6	176	3.6e-82	T	2019-08-09	IPR005301	MOB kinase activator family
TRINITY_DN22678_c1_g1_i1.p1	a6b001a8b45b8053576607da42e63152	197	Pfam	PF00255	Glutathione peroxidase	42	150	2.6e-40	T	2019-08-09	IPR000889	Glutathione peroxidase	GO:0004602|GO:0006979|GO:0055114
TRINITY_DN32607_c0_g1_i1.p1	c362d11d5fb6b97ed6dd2670262d9f5b	366	Pfam	PF13855	Leucine rich repeat	48	104	2e-09	T	2019-08-09	IPR001611	Leucine-rich repeat	GO:0005515
TRINITY_DN50966_c0_g1_i3.p1	2ea6003220a95dcfaacbbbf44af441fe	486	Pfam	PF01562	Reprolysin family propeptide	24	133	2.5e-13	T	2019-08-09	IPR002870	Peptidase M12B, propeptide
TRINITY_DN50966_c0_g1_i3.p1	2ea6003220a95dcfaacbbbf44af441fe	486	Pfam	PF17771	ADAM cysteine-rich domain	411	471	2.5e-07	T	2019-08-09	IPR041645	ADAM cysteine-rich domain 2
TRINITY_DN50966_c0_g1_i3.p1	2ea6003220a95dcfaacbbbf44af441fe	486	Pfam	PF13688	Metallo-peptidase family M12	171	369	1.6e-12	T	2019-08-09
TRINITY_DN34343_c0_g1_i2.p1	81a35ab439d914c936483e6194636870	380	Pfam	PF00999	Sodium/hydrogen exchanger family	93	377	9.9e-11	T	2019-08-09	IPR006153	Cation/H+ exchanger	GO:0006812|GO:0015299|GO:0016021|GO:0055085
TRINITY_DN181626_c0_g1_i1.p1	a3effffb479c3b08632fbd4b10646de2	145	Pfam	PF14642	FAM47 family	2	50	2.7e-07	T	2019-08-09	IPR032743	FAM47 family
TRINITY_DN145320_c0_g1_i1.p1	c82b1a9f0992afeb4932ef385b7e8329	192	Pfam	PF00197	Trypsin and protease inhibitor	17	191	1.4e-40	T	2019-08-09	IPR002160	Proteinase inhibitor I3, Kunitz legume	GO:0004866
TRINITY_DN42074_c0_g1_i1.p1	b99863d4477184199bc8903097c5f2fd	520	Pfam	PF00067	Cytochrome P450	66	499	4.2e-87	T	2019-08-09	IPR001128	Cytochrome P450	GO:0005506|GO:0016705|GO:0020037|GO:0055114
TRINITY_DN176324_c0_g1_i1.p1	93023e59e4e1597e8995af32b64eefc9	175	Pfam	PF00012	Hsp70 protein	1	175	1.5e-81	T	2019-08-09	IPR013126	Heat shock protein 70 family
TRINITY_DN78808_c0_g1_i1.p1	193eeb9ad163c39c06674b484336a4e2	310	Pfam	PF01151	GNS1/SUR4 family	28	264	2.2e-67	T	2019-08-09	IPR002076	ELO family	GO:0016021
TRINITY_DN134679_c0_g1_i1.p1	45d6a9b95965bc42a3707dff8f324aab	899	Pfam	PF13513	HEAT-like repeat	420	473	8.1e-11	T	2019-08-09
TRINITY_DN134679_c0_g1_i1.p1	45d6a9b95965bc42a3707dff8f324aab	899	Pfam	PF03810	Importin-beta N-terminal domain	32	98	1.9e-14	T	2019-08-09	IPR001494	Importin-beta, N-terminal domain	GO:0006886|GO:0008536
TRINITY_DN17227_c0_g1_i1.p1	d4893fb6ea7c14b18f57575df527f6bb	1075	Pfam	PF03522	Solute carrier family 12	646	1075	3.1e-150	T	2019-08-09	IPR018491	SLC12A transporter, C-terminal	GO:0006811|GO:0016020|GO:0022857
TRINITY_DN17227_c0_g1_i1.p1	d4893fb6ea7c14b18f57575df527f6bb	1075	Pfam	PF00324	Amino acid permease	129	637	2.3e-109	T	2019-08-09	IPR004841	Amino acid permease/ SLC12A domain	GO:0016020|GO:0055085
TRINITY_DN50914_c0_g1_i2.p1	1c546731f5ff9ce58c0397b32c8bea54	455	Pfam	PF05978	Ion channel regulatory protein UNC-93	11	164	1.2e-50	T	2019-08-09	IPR010291	Ion channel regulatory protein, UNC-93
TRINITY_DN25473_c0_g1_i1.p1	007a5c4fa245992a5a306822a1d0cad3	113	Pfam	PF04500	FLYWCH zinc finger domain	32	90	1.1e-09	T	2019-08-09	IPR007588	Zinc finger, FLYWCH-type
TRINITY_DN30663_c0_g1_i1.p1	8d006584ac9fff635bd656cc538a4634	430	Pfam	PF10228	Uncharacterised conserved protein (DUF2228)	163	408	1.9e-83	T	2019-08-09	IPR019361	Histone PARylation factor 1
TRINITY_DN30663_c0_g1_i1.p1	8d006584ac9fff635bd656cc538a4634	430	Pfam	PF10283	PBZ domain	17	41	3.6e-07	T	2019-08-09	IPR019406	Aprataxin and PNK-like factor, PBZ domain
TRINITY_DN37545_c0_g1_i2.p1	49a62f8a0493e6eda2a2ef4abd73cd2c	1035	Pfam	PF00443	Ubiquitin carboxyl-terminal hydrolase	150	645	1.8e-55	T	2019-08-09	IPR001394	Peptidase C19, ubiquitin carboxyl-terminal hydrolase	GO:0016579|GO:0036459
TRINITY_DN37545_c0_g1_i2.p1	49a62f8a0493e6eda2a2ef4abd73cd2c	1035	Pfam	PF02148	Zn-finger in ubiquitin-hydrolases and other protein	30	93	1.1e-11	T	2019-08-09	IPR001607	Zinc finger, UBP-type	GO:0008270
TRINITY_DN37545_c0_g1_i2.p1	49a62f8a0493e6eda2a2ef4abd73cd2c	1035	Pfam	PF06337	DUSP domain	782	857	4.5e-13	T	2019-08-09	IPR006615	Peptidase C19, ubiquitin-specific peptidase, DUSP domain	GO:0004843
TRINITY_DN37545_c0_g1_i2.p1	49a62f8a0493e6eda2a2ef4abd73cd2c	1035	Pfam	PF06337	DUSP domain	675	739	7.7e-08	T	2019-08-09	IPR006615	Peptidase C19, ubiquitin-specific peptidase, DUSP domain	GO:0004843
TRINITY_DN11791_c0_g1_i1.p1	4486001104ff2c2bb6d6de188308a992	122	Pfam	PF00379	Insect cuticle protein	44	95	2.1e-12	T	2019-08-09	IPR000618	Insect cuticle protein	GO:0042302
TRINITY_DN50434_c0_g1_i3.p1	18ac0a58fa7d746316398996c56cfa5a	208	Pfam	PF08063	PADR1 (NUC008) domain	173	207	2e-11	T	2019-08-09	IPR012982	PADR1 domain
TRINITY_DN50434_c0_g1_i3.p1	18ac0a58fa7d746316398996c56cfa5a	208	Pfam	PF00645	Poly(ADP-ribose) polymerase and DNA-Ligase Zn-finger region	18	95	7.4e-14	T	2019-08-09	IPR001510	Zinc finger, PARP-type	GO:0003677|GO:0008270
TRINITY_DN134371_c0_g1_i2.p1	98a55fabce911b692cc6bc0fcdf71775	730	Pfam	PF13510	2Fe-2S iron-sulfur cluster binding domain	36	110	9.5e-19	T	2019-08-09
TRINITY_DN134371_c0_g1_i2.p1	98a55fabce911b692cc6bc0fcdf71775	730	Pfam	PF00384	Molybdopterin oxidoreductase	309	637	6.9e-65	T	2019-08-09	IPR006656	Molybdopterin oxidoreductase	GO:0016491|GO:0055114
TRINITY_DN134371_c0_g1_i2.p1	98a55fabce911b692cc6bc0fcdf71775	730	Pfam	PF10588	NADH-ubiquinone oxidoreductase-G iron-sulfur binding region	117	156	4.5e-16	T	2019-08-09	IPR019574	NADH:ubiquinone oxidoreductase, subunit G, iron-sulphur binding	GO:0016491|GO:0055114
TRINITY_DN134371_c0_g1_i2.p1	98a55fabce911b692cc6bc0fcdf71775	730	Pfam	PF09326	NADH-ubiquinone oxidoreductase subunit G, C-terminal	668	718	3.3e-13	T	2019-08-09	IPR015405	NADH-quinone oxidoreductase, chain G, C-terminal	GO:0016651|GO:0051536|GO:0055114
TRINITY_DN134371_c0_g1_i1.p1	98a55fabce911b692cc6bc0fcdf71775	730	Pfam	PF13510	2Fe-2S iron-sulfur cluster binding domain	36	110	9.5e-19	T	2019-08-09
TRINITY_DN134371_c0_g1_i1.p1	98a55fabce911b692cc6bc0fcdf71775	730	Pfam	PF00384	Molybdopterin oxidoreductase	309	637	6.9e-65	T	2019-08-09	IPR006656	Molybdopterin oxidoreductase	GO:0016491|GO:0055114
TRINITY_DN134371_c0_g1_i1.p1	98a55fabce911b692cc6bc0fcdf71775	730	Pfam	PF10588	NADH-ubiquinone oxidoreductase-G iron-sulfur binding region	117	156	4.5e-16	T	2019-08-09	IPR019574	NADH:ubiquinone oxidoreductase, subunit G, iron-sulphur binding	GO:0016491|GO:0055114
TRINITY_DN134371_c0_g1_i1.p1	98a55fabce911b692cc6bc0fcdf71775	730	Pfam	PF09326	NADH-ubiquinone oxidoreductase subunit G, C-terminal	668	718	3.3e-13	T	2019-08-09	IPR015405	NADH-quinone oxidoreductase, chain G, C-terminal	GO:0016651|GO:0051536|GO:0055114
TRINITY_DN20391_c0_g1_i1.p1	0be8e201f685fdc99931bb8d79d12e12	114	Pfam	PF03244	Photosystem I reaction centre subunit VI	8	114	1.3e-55	T	2019-08-09	IPR004928	Photosystem I PsaH, reaction centre subunit VI	GO:0009522|GO:0009538|GO:0015979
TRINITY_DN44171_c0_g1_i1.p1	4d70f6829f118508f21ddd9abda5d14f	456	Pfam	PF01591	6-phosphofructo-2-kinase	28	241	7.6e-85	T	2019-08-09	IPR013079	6-phosphofructo-2-kinase	GO:0003873|GO:0005524|GO:0006000
TRINITY_DN44171_c0_g1_i1.p1	4d70f6829f118508f21ddd9abda5d14f	456	Pfam	PF00300	Histidine phosphatase superfamily (branch 1)	245	424	2.3e-41	T	2019-08-09	IPR013078	Histidine phosphatase superfamily, clade-1
TRINITY_DN35796_c0_g1_i1.p1	c88e954308603078ac5f125005d5799b	178	Pfam	PF03489	Saposin-like type B, region 2	2	20	9e-05	T	2019-08-09	IPR008138	Saposin B type, region 2
TRINITY_DN35796_c0_g1_i1.p1	c88e954308603078ac5f125005d5799b	178	Pfam	PF00026	Eukaryotic aspartyl protease	28	177	1.1e-30	T	2019-08-09	IPR033121	Peptidase family A1 domain
TRINITY_DN35796_c0_g1_i1.p1	c88e954308603078ac5f125005d5799b	178	Pfam	PF05184	Saposin-like type B, region 1	51	87	5.5e-15	T	2019-08-09	IPR007856	Saposin-like type B, region 1	GO:0006629
TRINITY_DN49876_c0_g1_i3.p1	b7393ac9ceff9d754b9a96f2342fd930	430	Pfam	PF17655	Inward rectifier potassium channel C-terminal domain	216	387	2.9e-73	T	2019-08-09	IPR041647	Inward rectifier potassium channel, C-terminal
TRINITY_DN49876_c0_g1_i3.p1	b7393ac9ceff9d754b9a96f2342fd930	430	Pfam	PF01007	Inward rectifier potassium channel transmembrane domain	64	209	3.6e-62	T	2019-08-09	IPR040445	Potassium channel, inwardly rectifying, transmembrane domain
TRINITY_DN78400_c0_g1_i1.p1	0a4f9764ca7ca83fc7924b4169bd0767	1899	Pfam	PF05001	RNA polymerase Rpb1 C-terminal repeat	1643	1656	1.8	T	2019-08-09	IPR000684	RNA polymerase II, heptapeptide repeat, eukaryotic	GO:0003677|GO:0005665|GO:0006366
TRINITY_DN78400_c0_g1_i1.p1	0a4f9764ca7ca83fc7924b4169bd0767	1899	Pfam	PF05001	RNA polymerase Rpb1 C-terminal repeat	1850	1863	3.8	T	2019-08-09	IPR000684	RNA polymerase II, heptapeptide repeat, eukaryotic	GO:0003677|GO:0005665|GO:0006366
TRINITY_DN78400_c0_g1_i1.p1	0a4f9764ca7ca83fc7924b4169bd0767	1899	Pfam	PF05001	RNA polymerase Rpb1 C-terminal repeat	1699	1712	0.91	T	2019-08-09	IPR000684	RNA polymerase II, heptapeptide repeat, eukaryotic	GO:0003677|GO:0005665|GO:0006366
TRINITY_DN78400_c0_g1_i1.p1	0a4f9764ca7ca83fc7924b4169bd0767	1899	Pfam	PF05001	RNA polymerase Rpb1 C-terminal repeat	1629	1642	0.1	T	2019-08-09	IPR000684	RNA polymerase II, heptapeptide repeat, eukaryotic	GO:0003677|GO:0005665|GO:0006366
TRINITY_DN78400_c0_g1_i1.p1	0a4f9764ca7ca83fc7924b4169bd0767	1899	Pfam	PF05001	RNA polymerase Rpb1 C-terminal repeat	1727	1740	4	T	2019-08-09	IPR000684	RNA polymerase II, heptapeptide repeat, eukaryotic	GO:0003677|GO:0005665|GO:0006366
TRINITY_DN78400_c0_g1_i1.p1	0a4f9764ca7ca83fc7924b4169bd0767	1899	Pfam	PF05001	RNA polymerase Rpb1 C-terminal repeat	1741	1754	0.33	T	2019-08-09	IPR000684	RNA polymerase II, heptapeptide repeat, eukaryotic	GO:0003677|GO:0005665|GO:0006366
TRINITY_DN78400_c0_g1_i1.p1	0a4f9764ca7ca83fc7924b4169bd0767	1899	Pfam	PF05001	RNA polymerase Rpb1 C-terminal repeat	1803	1814	0.5	T	2019-08-09	IPR000684	RNA polymerase II, heptapeptide repeat, eukaryotic	GO:0003677|GO:0005665|GO:0006366
TRINITY_DN78400_c0_g1_i1.p1	0a4f9764ca7ca83fc7924b4169bd0767	1899	Pfam	PF05001	RNA polymerase Rpb1 C-terminal repeat	1685	1698	0.33	T	2019-08-09	IPR000684	RNA polymerase II, heptapeptide repeat, eukaryotic	GO:0003677|GO:0005665|GO:0006366
TRINITY_DN78400_c0_g1_i1.p1	0a4f9764ca7ca83fc7924b4169bd0767	1899	Pfam	PF05001	RNA polymerase Rpb1 C-terminal repeat	1615	1628	0.57	T	2019-08-09	IPR000684	RNA polymerase II, heptapeptide repeat, eukaryotic	GO:0003677|GO:0005665|GO:0006366
TRINITY_DN78400_c0_g1_i1.p1	0a4f9764ca7ca83fc7924b4169bd0767	1899	Pfam	PF05001	RNA polymerase Rpb1 C-terminal repeat	1755	1768	0.6	T	2019-08-09	IPR000684	RNA polymerase II, heptapeptide repeat, eukaryotic	GO:0003677|GO:0005665|GO:0006366
TRINITY_DN78400_c0_g1_i1.p1	0a4f9764ca7ca83fc7924b4169bd0767	1899	Pfam	PF05001	RNA polymerase Rpb1 C-terminal repeat	1836	1849	11	T	2019-08-09	IPR000684	RNA polymerase II, heptapeptide repeat, eukaryotic	GO:0003677|GO:0005665|GO:0006366
TRINITY_DN78400_c0_g1_i1.p1	0a4f9764ca7ca83fc7924b4169bd0767	1899	Pfam	PF05001	RNA polymerase Rpb1 C-terminal repeat	1881	1894	1.1	T	2019-08-09	IPR000684	RNA polymerase II, heptapeptide repeat, eukaryotic	GO:0003677|GO:0005665|GO:0006366
TRINITY_DN78400_c0_g1_i1.p1	0a4f9764ca7ca83fc7924b4169bd0767	1899	Pfam	PF05001	RNA polymerase Rpb1 C-terminal repeat	1713	1726	2.2	T	2019-08-09	IPR000684	RNA polymerase II, heptapeptide repeat, eukaryotic	GO:0003677|GO:0005665|GO:0006366
TRINITY_DN78400_c0_g1_i1.p1	0a4f9764ca7ca83fc7924b4169bd0767	1899	Pfam	PF05001	RNA polymerase Rpb1 C-terminal repeat	1789	1799	1	T	2019-08-09	IPR000684	RNA polymerase II, heptapeptide repeat, eukaryotic	GO:0003677|GO:0005665|GO:0006366
TRINITY_DN78400_c0_g1_i1.p1	0a4f9764ca7ca83fc7924b4169bd0767	1899	Pfam	PF05001	RNA polymerase Rpb1 C-terminal repeat	1657	1670	0.11	T	2019-08-09	IPR000684	RNA polymerase II, heptapeptide repeat, eukaryotic	GO:0003677|GO:0005665|GO:0006366
TRINITY_DN78400_c0_g1_i1.p1	0a4f9764ca7ca83fc7924b4169bd0767	1899	Pfam	PF05001	RNA polymerase Rpb1 C-terminal repeat	1671	1684	1.8	T	2019-08-09	IPR000684	RNA polymerase II, heptapeptide repeat, eukaryotic	GO:0003677|GO:0005665|GO:0006366
TRINITY_DN78400_c0_g1_i1.p1	0a4f9764ca7ca83fc7924b4169bd0767	1899	Pfam	PF05001	RNA polymerase Rpb1 C-terminal repeat	1601	1614	0.39	T	2019-08-09	IPR000684	RNA polymerase II, heptapeptide repeat, eukaryotic	GO:0003677|GO:0005665|GO:0006366
TRINITY_DN78400_c0_g1_i1.p1	0a4f9764ca7ca83fc7924b4169bd0767	1899	Pfam	PF04983	RNA polymerase Rpb1, domain 3	514	682	7.2e-48	T	2019-08-09	IPR007066	RNA polymerase Rpb1, domain 3	GO:0003677|GO:0003899|GO:0006351
TRINITY_DN78400_c0_g1_i1.p1	0a4f9764ca7ca83fc7924b4169bd0767	1899	Pfam	PF04990	RNA polymerase Rpb1, domain 7	1154	1290	1.2e-55	T	2019-08-09	IPR007073	RNA polymerase Rpb1, domain 7	GO:0003677|GO:0003899|GO:0006351
TRINITY_DN78400_c0_g1_i1.p1	0a4f9764ca7ca83fc7924b4169bd0767	1899	Pfam	PF05000	RNA polymerase Rpb1, domain 4	711	813	3.8e-37	T	2019-08-09	IPR007083	RNA polymerase Rpb1, domain 4	GO:0003677|GO:0003899|GO:0006351
TRINITY_DN78400_c0_g1_i1.p1	0a4f9764ca7ca83fc7924b4169bd0767	1899	Pfam	PF04992	RNA polymerase Rpb1, domain 6	886	1069	4.9e-64	T	2019-08-09	IPR007075	RNA polymerase Rpb1, domain 6	GO:0003677|GO:0003899|GO:0006351
TRINITY_DN78400_c0_g1_i1.p1	0a4f9764ca7ca83fc7924b4169bd0767	1899	Pfam	PF04998	RNA polymerase Rpb1, domain 5	820	1417	1.8e-101	T	2019-08-09	IPR007081	RNA polymerase Rpb1, domain 5	GO:0003677|GO:0003899|GO:0006351
TRINITY_DN78400_c0_g1_i1.p1	0a4f9764ca7ca83fc7924b4169bd0767	1899	Pfam	PF00623	RNA polymerase Rpb1, domain 2	346	509	1e-73	T	2019-08-09	IPR000722	RNA polymerase, alpha subunit	GO:0003677|GO:0003899|GO:0006351
TRINITY_DN78400_c0_g1_i1.p1	0a4f9764ca7ca83fc7924b4169bd0767	1899	Pfam	PF04997	RNA polymerase Rpb1, domain 1	12	344	1.6e-107	T	2019-08-09	IPR007080	RNA polymerase Rpb1, domain 1	GO:0003677|GO:0003899|GO:0006351
TRINITY_DN49307_c4_g1_i9.p1	fa58d12105369c347a4c3c3e04a266d0	651	Pfam	PF03178	CPSF A subunit region	292	617	3.5e-93	T	2019-08-09	IPR004871	Cleavage/polyadenylation specificity factor, A subunit, C-terminal	GO:0003676|GO:0005634
TRINITY_DN21626_c0_g1_i1.p1	6170a4dafe93d41bad249e6a1b72a5a2	116	Pfam	PF00240	Ubiquitin family	83	116	1.4e-10	T	2019-08-09	IPR000626	Ubiquitin domain	GO:0005515
TRINITY_DN21626_c0_g1_i1.p1	6170a4dafe93d41bad249e6a1b72a5a2	116	Pfam	PF00240	Ubiquitin family	7	78	1.4e-34	T	2019-08-09	IPR000626	Ubiquitin domain	GO:0005515
TRINITY_DN43273_c0_g1_i1.p1	1d9d705da955160247f3e6cf82488748	293	Pfam	PF07686	Immunoglobulin V-set domain	68	152	8.3e-08	T	2019-08-09	IPR013106	Immunoglobulin V-set domain
TRINITY_DN43273_c0_g1_i1.p1	1d9d705da955160247f3e6cf82488748	293	Pfam	PF13927	Immunoglobulin domain	172	248	5e-09	T	2019-08-09
TRINITY_DN50340_c4_g1_i1.p1	62614819d01af7bb58500e20774071b3	880	Pfam	PF12937	F-box-like	487	524	1.7e-10	T	2019-08-09	IPR001810	F-box domain	GO:0005515
TRINITY_DN50340_c4_g1_i1.p1	62614819d01af7bb58500e20774071b3	880	Pfam	PF01429	Methyl-CpG binding domain	239	300	9.6e-10	T	2019-08-09	IPR001739	Methyl-CpG DNA binding	GO:0003677|GO:0005634
TRINITY_DN78853_c0_g1_i1.p1	099cff30621559eefba5228d12ba9bf2	215	Pfam	PF00061	Lipocalin / cytosolic fatty-acid binding protein family	122	186	5.5e-07	T	2019-08-09	IPR000566	Lipocalin/cytosolic fatty-acid binding domain
TRINITY_DN47935_c0_g1_i5.p1	112b0bae1eb9b5f3668194bc806f0154	356	Pfam	PF01529	DHHC palmitoyltransferase	139	264	1.5e-35	T	2019-08-09	IPR001594	Palmitoyltransferase, DHHC domain	GO:0016409
TRINITY_DN42690_c0_g1_i2.p1	fb9fba1d8685b34011c0b07ef089762f	847	Pfam	PF00648	Calpain family cysteine protease	126	422	1.4e-128	T	2019-08-09	IPR001300	Peptidase C2, calpain, catalytic domain	GO:0004198|GO:0006508
TRINITY_DN42690_c0_g1_i2.p1	fb9fba1d8685b34011c0b07ef089762f	847	Pfam	PF01067	Calpain large subunit, domain III	448	587	7.4e-53	T	2019-08-09	IPR022682	Peptidase C2, calpain, large subunit, domain III
TRINITY_DN42690_c0_g1_i2.p1	fb9fba1d8685b34011c0b07ef089762f	847	Pfam	PF13833	EF-hand domain pair	726	758	4.6e-05	T	2019-08-09	IPR002048	EF-hand domain	GO:0005509
TRINITY_DN174951_c0_g1_i1.p1	7e49fb0175a096513edaf18d5482db5f	157	Pfam	PF10357	Domain of Kin17 curved DNA-binding protein	40	156	3.9e-45	T	2019-08-09	IPR019447	DNA/RNA-binding protein Kin17, conserved domain
TRINITY_DN45153_c0_g1_i3.p1	3aec9a8e1ec7b8ee45875f91cfbaa148	1098	Pfam	PF08312	cwf21 domain	57	96	3.1e-15	T	2019-08-09	IPR013170	mRNA splicing factor Cwf21 domain
TRINITY_DN50908_c0_g2_i2.p1	c595e417024bd3951141c5829f5a0b13	1048	Pfam	PF18199	Dynein heavy chain C-terminal domain	837	1042	3.7e-63	T	2019-08-09	IPR041228	Dynein heavy chain, C-terminal domain
TRINITY_DN50908_c0_g2_i2.p1	c595e417024bd3951141c5829f5a0b13	1048	Pfam	PF12781	ATP-binding dynein motor region	77	296	1.3e-82	T	2019-08-09	IPR035706	Dynein heavy chain, ATP-binding dynein motor region
TRINITY_DN50908_c0_g2_i2.p1	c595e417024bd3951141c5829f5a0b13	1048	Pfam	PF03028	Dynein heavy chain region D6 P-loop domain	540	660	1.3e-41	T	2019-08-09	IPR004273	Dynein heavy chain region D6 P-loop domain	GO:0003777|GO:0007018|GO:0030286
TRINITY_DN50908_c0_g2_i2.p1	c595e417024bd3951141c5829f5a0b13	1048	Pfam	PF18198	Dynein heavy chain AAA lid domain	661	827	1.3e-59	T	2019-08-09	IPR041658	Dynein heavy chain AAA lid domain
TRINITY_DN47888_c0_g1_i10.p1	22dd00489364eb99379e86948e09040b	2823	Pfam	PF05041	Pecanex protein (C-terminus)	2168	2387	1.5e-108	T	2019-08-09	IPR007735	Pecanex, C-terminal	GO:0016021
TRINITY_DN48960_c0_g1_i19.p1	4dca0dce54445326047b413f820ce4e4	836	Pfam	PF00078	Reverse transcriptase (RNA-dependent DNA polymerase)	21	187	2e-26	T	2019-08-09	IPR000477	Reverse transcriptase domain
TRINITY_DN48960_c0_g1_i19.p1	4dca0dce54445326047b413f820ce4e4	836	Pfam	PF00665	Integrase core domain	641	750	1.4e-14	T	2019-08-09	IPR001584	Integrase, catalytic core	GO:0015074
TRINITY_DN48960_c0_g1_i19.p1	4dca0dce54445326047b413f820ce4e4	836	Pfam	PF17919	RNase H-like domain found in reverse transcriptase	250	347	1.4e-33	T	2019-08-09	IPR041577	Reverse transcriptase/retrotransposon-derived protein, RNase H-like domain
TRINITY_DN48960_c0_g1_i19.p1	4dca0dce54445326047b413f820ce4e4	836	Pfam	PF17921	Integrase zinc binding domain	571	623	8e-18	T	2019-08-09	IPR041588	Integrase zinc-binding domain
TRINITY_DN48960_c0_g1_i22.p1	4dca0dce54445326047b413f820ce4e4	836	Pfam	PF00078	Reverse transcriptase (RNA-dependent DNA polymerase)	21	187	2e-26	T	2019-08-09	IPR000477	Reverse transcriptase domain
TRINITY_DN48960_c0_g1_i22.p1	4dca0dce54445326047b413f820ce4e4	836	Pfam	PF00665	Integrase core domain	641	750	1.4e-14	T	2019-08-09	IPR001584	Integrase, catalytic core	GO:0015074
TRINITY_DN48960_c0_g1_i22.p1	4dca0dce54445326047b413f820ce4e4	836	Pfam	PF17919	RNase H-like domain found in reverse transcriptase	250	347	1.4e-33	T	2019-08-09	IPR041577	Reverse transcriptase/retrotransposon-derived protein, RNase H-like domain
TRINITY_DN48960_c0_g1_i22.p1	4dca0dce54445326047b413f820ce4e4	836	Pfam	PF17921	Integrase zinc binding domain	571	623	8e-18	T	2019-08-09	IPR041588	Integrase zinc-binding domain
TRINITY_DN34243_c0_g1_i3.p1	7087573bae7b4ff8710d9846840a355c	156	Pfam	PF02493	MORN repeat	47	68	0.016	T	2019-08-09	IPR003409	MORN motif
TRINITY_DN34243_c0_g1_i3.p1	7087573bae7b4ff8710d9846840a355c	156	Pfam	PF02493	MORN repeat	70	91	2e-05	T	2019-08-09	IPR003409	MORN motif
TRINITY_DN34243_c0_g1_i3.p1	7087573bae7b4ff8710d9846840a355c	156	Pfam	PF02493	MORN repeat	23	46	2.2e-06	T	2019-08-09	IPR003409	MORN motif
TRINITY_DN34243_c0_g1_i3.p1	7087573bae7b4ff8710d9846840a355c	156	Pfam	PF02493	MORN repeat	93	114	0.067	T	2019-08-09	IPR003409	MORN motif
TRINITY_DN44276_c0_g1_i5.p1	7db252f88cdb3aaae5f259c198256eb4	577	Pfam	PF00069	Protein kinase domain	253	570	1.6e-47	T	2019-08-09	IPR000719	Protein kinase domain	GO:0004672|GO:0005524|GO:0006468
TRINITY_DN44276_c0_g1_i1.p1	7db252f88cdb3aaae5f259c198256eb4	577	Pfam	PF00069	Protein kinase domain	253	570	1.6e-47	T	2019-08-09	IPR000719	Protein kinase domain	GO:0004672|GO:0005524|GO:0006468
TRINITY_DN1117_c0_g1_i1.p1	8b0bd419d8fcea5617c896a03da90463	110	Pfam	PF00135	Carboxylesterase family	1	109	1.3e-08	T	2019-08-09	IPR002018	Carboxylesterase, type B
TRINITY_DN48466_c2_g1_i14.p1	e5d0aa36cefe6065c2a01fd6965f7cc3	174	Pfam	PF01607	Chitin binding Peritrophin-A domain	68	119	2.6e-12	T	2019-08-09	IPR002557	Chitin binding domain	GO:0005576|GO:0006030|GO:0008061
TRINITY_DN16278_c0_g1_i1.p1	8738124e6491fe8ba57c6747e3b13f93	586	Pfam	PF05199	GMC oxidoreductase	461	586	2.8e-34	T	2019-08-09	IPR007867	Glucose-methanol-choline oxidoreductase, C-terminal	GO:0016614|GO:0055114
TRINITY_DN16278_c0_g1_i1.p1	8738124e6491fe8ba57c6747e3b13f93	586	Pfam	PF00732	GMC oxidoreductase	50	353	2.7e-72	T	2019-08-09	IPR000172	Glucose-methanol-choline oxidoreductase, N-terminal	GO:0016614|GO:0050660|GO:0055114
TRINITY_DN35744_c0_g1_i1.p1	1beccb25f91ef124103bf2da0ffd0b38	148	Pfam	PF00957	Synaptobrevin	38	121	2.2e-29	T	2019-08-09	IPR001388	Synaptobrevin	GO:0016021|GO:0016192
TRINITY_DN200765_c0_g1_i1.p1	e9595e5136b62b5767e65a931a58e863	373	Pfam	PF13450	NAD(P)-binding Rossmann-like domain	4	67	2.4e-14	T	2019-08-09
TRINITY_DN50293_c0_g1_i3.p2	2a6b4eaf106733fc19cd2da000ab822b	684	Pfam	PF00400	WD domain, G-beta repeat	368	403	1e-05	T	2019-08-09	IPR001680	WD40 repeat	GO:0005515
TRINITY_DN50293_c0_g1_i3.p2	2a6b4eaf106733fc19cd2da000ab822b	684	Pfam	PF00400	WD domain, G-beta repeat	600	638	5.8e-08	T	2019-08-09	IPR001680	WD40 repeat	GO:0005515
TRINITY_DN50293_c0_g1_i3.p2	2a6b4eaf106733fc19cd2da000ab822b	684	Pfam	PF00400	WD domain, G-beta repeat	573	596	0.054	T	2019-08-09	IPR001680	WD40 repeat	GO:0005515
TRINITY_DN50293_c0_g1_i3.p2	2a6b4eaf106733fc19cd2da000ab822b	684	Pfam	PF00400	WD domain, G-beta repeat	477	507	0.0059	T	2019-08-09	IPR001680	WD40 repeat	GO:0005515
TRINITY_DN50293_c0_g1_i3.p2	2a6b4eaf106733fc19cd2da000ab822b	684	Pfam	PF00400	WD domain, G-beta repeat	419	457	0.00037	T	2019-08-09	IPR001680	WD40 repeat	GO:0005515
TRINITY_DN50293_c0_g1_i3.p2	2a6b4eaf106733fc19cd2da000ab822b	684	Pfam	PF00400	WD domain, G-beta repeat	643	682	0.067	T	2019-08-09	IPR001680	WD40 repeat	GO:0005515
TRINITY_DN50293_c0_g1_i3.p2	2a6b4eaf106733fc19cd2da000ab822b	684	Pfam	PF08232	Striatin family	44	166	1.7e-43	T	2019-08-09	IPR013258	Striatin, N-terminal
TRINITY_DN44550_c0_g2_i4.p1	305e04f0e47592ee123266d43ab0ecbb	176	Pfam	PF07898	Protein of unknown function (DUF1676)	51	120	8.6e-10	T	2019-08-09	IPR012464	Protein of unknown function DUF1676
TRINITY_DN50660_c0_g1_i9.p1	e6266f9b739cf4d9af479e74b8c07a93	3713	Pfam	PF12780	P-loop containing dynein motor region D4	2014	2276	1.2e-92	T	2019-08-09	IPR024317	Dynein heavy chain, AAA module D4
TRINITY_DN50660_c0_g1_i9.p1	e6266f9b739cf4d9af479e74b8c07a93	3713	Pfam	PF18199	Dynein heavy chain C-terminal domain	3415	3710	2.5e-91	T	2019-08-09	IPR041228	Dynein heavy chain, C-terminal domain
TRINITY_DN50660_c0_g1_i9.p1	e6266f9b739cf4d9af479e74b8c07a93	3713	Pfam	PF17852	Dynein heavy chain AAA lid domain	1489	1633	7.3e-20	T	2019-08-09	IPR041466	Dynein heavy chain, AAA 5 extension domain
TRINITY_DN50660_c0_g1_i9.p1	e6266f9b739cf4d9af479e74b8c07a93	3713	Pfam	PF12775	P-loop containing dynein motor region	1645	1820	3.6e-62	T	2019-08-09
TRINITY_DN50660_c0_g1_i9.p1	e6266f9b739cf4d9af479e74b8c07a93	3713	Pfam	PF03028	Dynein heavy chain region D6 P-loop domain	3129	3245	4.3e-39	T	2019-08-09	IPR004273	Dynein heavy chain region D6 P-loop domain	GO:0003777|GO:0007018|GO:0030286
TRINITY_DN50660_c0_g1_i9.p1	e6266f9b739cf4d9af479e74b8c07a93	3713	Pfam	PF12777	Microtubule-binding stalk of dynein motor	2290	2632	2.5e-39	T	2019-08-09	IPR024743	Dynein heavy chain, coiled coil stalk
TRINITY_DN50660_c0_g1_i9.p1	e6266f9b739cf4d9af479e74b8c07a93	3713	Pfam	PF12781	ATP-binding dynein motor region	2663	2883	2.9e-81	T	2019-08-09	IPR035706	Dynein heavy chain, ATP-binding dynein motor region
TRINITY_DN50660_c0_g1_i9.p1	e6266f9b739cf4d9af479e74b8c07a93	3713	Pfam	PF17857	AAA+ lid domain	1856	1941	4.9e-16	T	2019-08-09	IPR041589	Dynein heavy chain 3, AAA+ lid domain
TRINITY_DN50660_c0_g1_i9.p1	e6266f9b739cf4d9af479e74b8c07a93	3713	Pfam	PF12774	Hydrolytic ATP binding site of dynein motor region	1005	1332	5.1e-145	T	2019-08-09	IPR035699	Dynein heavy chain, hydrolytic ATP-binding dynein motor region	GO:0005524
TRINITY_DN50660_c0_g1_i9.p1	e6266f9b739cf4d9af479e74b8c07a93	3713	Pfam	PF18198	Dynein heavy chain AAA lid domain	3246	3408	3.4e-55	T	2019-08-09	IPR041658	Dynein heavy chain AAA lid domain
TRINITY_DN50660_c0_g1_i9.p1	e6266f9b739cf4d9af479e74b8c07a93	3713	Pfam	PF08393	Dynein heavy chain, N-terminal region 2	465	870	1.6e-125	T	2019-08-09	IPR013602	Dynein heavy chain, domain-2
TRINITY_DN46246_c0_g1_i17.p1	bcbbf6322190e3ffca91ea04aa969a65	839	Pfam	PF07647	SAM domain (Sterile alpha motif)	767	834	1e-09	T	2019-08-09	IPR001660	Sterile alpha motif domain	GO:0005515
TRINITY_DN46246_c0_g1_i17.p1	bcbbf6322190e3ffca91ea04aa969a65	839	Pfam	PF00536	SAM domain (Sterile alpha motif)	602	663	2.7e-11	T	2019-08-09	IPR001660	Sterile alpha motif domain	GO:0005515
TRINITY_DN46246_c0_g1_i17.p1	bcbbf6322190e3ffca91ea04aa969a65	839	Pfam	PF00536	SAM domain (Sterile alpha motif)	683	741	3.8e-15	T	2019-08-09	IPR001660	Sterile alpha motif domain	GO:0005515
TRINITY_DN47566_c0_g1_i1.p1	472ca7af18883618317096f6680aa154	719	Pfam	PF00493	MCM P-loop domain	322	541	5.4e-102	T	2019-08-09	IPR001208	MCM domain	GO:0003677|GO:0005524|GO:0006270
TRINITY_DN47566_c0_g1_i1.p1	472ca7af18883618317096f6680aa154	719	Pfam	PF14551	MCM N-terminal domain	10	140	1.6e-19	T	2019-08-09	IPR027925	MCM N-terminal domain
TRINITY_DN47566_c0_g1_i1.p1	472ca7af18883618317096f6680aa154	719	Pfam	PF17855	MCM AAA-lid domain	558	640	1.2e-20	T	2019-08-09	IPR041562	MCM, AAA-lid domain
TRINITY_DN47566_c0_g1_i1.p1	472ca7af18883618317096f6680aa154	719	Pfam	PF17207	MCM OB domain	150	278	6.8e-36	T	2019-08-09	IPR033762	MCM OB domain
TRINITY_DN51088_c0_g1_i8.p1	95082a9b458f488d8e54c0a46737d0cf	136	Pfam	PF13927	Immunoglobulin domain	2	84	5.4e-11	T	2019-08-09
TRINITY_DN49811_c5_g4_i1.p1	83fda2d656b86a460224caf324602b2a	472	Pfam	PF13905	Thioredoxin-like	189	286	3.6e-13	T	2019-08-09	IPR012336	Thioredoxin-like fold
TRINITY_DN49039_c1_g1_i13.p1	fc4e7462deff3f4ef1ca18dfe4132611	771	Pfam	PF08447	PAS fold	81	166	6e-14	T	2019-08-09	IPR013655	PAS fold-3	GO:0005515
TRINITY_DN38076_c0_g1_i1.p1	6758188cca656840c4daf04013ef212b	151	Pfam	PF05458	Cd27 binding protein (Siva)	1	149	1.4e-13	T	2019-08-09	IPR022773	Siva
TRINITY_DN7770_c0_g1_i2.p1	505544fb650d8f395d7c71dd473bf16e	756	Pfam	PF13520	Amino acid permease	54	430	2.5e-43	T	2019-08-09	IPR002293	Amino acid/polyamine transporter I	GO:0016020|GO:0022857|GO:0055085
TRINITY_DN7770_c0_g1_i2.p1	505544fb650d8f395d7c71dd473bf16e	756	Pfam	PF13906	C-terminus of AA_permease	621	671	1.9e-17	T	2019-08-09	IPR029485	Cationic amino acid transporter, C-terminal
TRINITY_DN37545_c0_g1_i1.p1	9f4bc639595fe25a13430085dce57d28	1030	Pfam	PF00443	Ubiquitin carboxyl-terminal hydrolase	145	640	1.7e-55	T	2019-08-09	IPR001394	Peptidase C19, ubiquitin carboxyl-terminal hydrolase	GO:0016579|GO:0036459
TRINITY_DN37545_c0_g1_i1.p1	9f4bc639595fe25a13430085dce57d28	1030	Pfam	PF02148	Zn-finger in ubiquitin-hydrolases and other protein	30	93	1.1e-11	T	2019-08-09	IPR001607	Zinc finger, UBP-type	GO:0008270
TRINITY_DN37545_c0_g1_i1.p1	9f4bc639595fe25a13430085dce57d28	1030	Pfam	PF06337	DUSP domain	670	734	7.7e-08	T	2019-08-09	IPR006615	Peptidase C19, ubiquitin-specific peptidase, DUSP domain	GO:0004843
TRINITY_DN37545_c0_g1_i1.p1	9f4bc639595fe25a13430085dce57d28	1030	Pfam	PF06337	DUSP domain	777	852	4.5e-13	T	2019-08-09	IPR006615	Peptidase C19, ubiquitin-specific peptidase, DUSP domain	GO:0004843
TRINITY_DN35544_c0_g1_i1.p1	4e05fa1dd3ebbe901c2d89a7e4b75306	275	Pfam	PF05742	Transport and Golgi organisation 2	1	252	5.9e-61	T	2019-08-09	IPR008551	Transport and Golgi organisation protein 2
TRINITY_DN22682_c0_g1_i1.p1	326de0f938a9c15dbce3ed06501280c9	365	Pfam	PF07679	Immunoglobulin I-set domain	52	134	9.6e-08	T	2019-08-09	IPR013098	Immunoglobulin I-set
TRINITY_DN22682_c0_g1_i1.p1	326de0f938a9c15dbce3ed06501280c9	365	Pfam	PF00047	Immunoglobulin domain	275	319	1.8e-06	T	2019-08-09	IPR013151	Immunoglobulin
TRINITY_DN7317_c0_g1_i1.p1	f0b158fc2654e03465a6a8f37fc52946	402	Pfam	PF03087	Arabidopsis protein of unknown function	143	377	2.2e-08	T	2019-08-09	IPR004320	Protein of unknown function DUF241, plant
TRINITY_DN49889_c0_g1_i3.p1	ac1e6fd20c0274a403c432c72739c8d0	588	Pfam	PF05199	GMC oxidoreductase	435	571	5.2e-29	T	2019-08-09	IPR007867	Glucose-methanol-choline oxidoreductase, C-terminal	GO:0016614|GO:0055114
TRINITY_DN49889_c0_g1_i3.p1	ac1e6fd20c0274a403c432c72739c8d0	588	Pfam	PF00732	GMC oxidoreductase	44	342	3.9e-58	T	2019-08-09	IPR000172	Glucose-methanol-choline oxidoreductase, N-terminal	GO:0016614|GO:0050660|GO:0055114
TRINITY_DN23426_c0_g1_i1.p1	ac504a40dbe8fe4b0b9d21f5b1d47770	163	Pfam	PF00294	pfkB family carbohydrate kinase	1	135	7.7e-33	T	2019-08-09	IPR011611	Carbohydrate kinase PfkB
TRINITY_DN211694_c0_g1_i1.p2	2f20226a8ba27f4b1d069589d8c4c485	102	Pfam	PF09588	YqaJ-like viral recombinase domain	35	93	1.8e-05	T	2019-08-09	IPR019080	YqaJ viral recombinase
TRINITY_DN112019_c0_g1_i1.p1	77a8a53e60bfe3a797441acf4ea83aa5	149	Pfam	PF00534	Glycosyl transferases group 1	36	149	1.4e-06	T	2019-08-09	IPR001296	Glycosyl transferase, family 1
TRINITY_DN42536_c0_g1_i6.p1	3a98c85341ac0d921ed3750eee88246b	2977	Pfam	PF12510	Smoothelin cytoskeleton protein	1234	1267	2.6e-11	T	2019-08-09	IPR022189	Smoothelin
TRINITY_DN42536_c0_g1_i6.p1	3a98c85341ac0d921ed3750eee88246b	2977	Pfam	PF12510	Smoothelin cytoskeleton protein	1996	2033	1.8e-10	T	2019-08-09	IPR022189	Smoothelin
TRINITY_DN110607_c0_g1_i1.p1	c6809e093f56cd59ff8384c7048bbb9b	111	Pfam	PF10697	Protein of unknown function (DUF2502)	24	84	9.7e-14	T	2019-08-09	IPR019638	Protein of unknown function DUF2502
TRINITY_DN44259_c0_g1_i4.p1	58cbd770d77fbbd99e9ad5d8bccd0853	499	Pfam	PF02893	GRAM domain	194	301	8.8e-20	T	2019-08-09	IPR004182	GRAM domain
TRINITY_DN49859_c0_g1_i1.p1	7023a002acc76af2d06f667d11fdd1b2	121	Pfam	PF10220	Smg8_Smg9	5	112	5.4e-29	T	2019-08-09	IPR019354	Smg8/Smg9	GO:0000184
TRINITY_DN51779_c0_g1_i1.p1	6267d7e6b9c7b7a11c75d3967cb3040f	923	Pfam	PF00012	Hsp70 protein	29	618	7.6e-93	T	2019-08-09	IPR013126	Heat shock protein 70 family
TRINITY_DN50402_c0_g1_i7.p1	b3fbbe8b4a4dea93f4db3f08e8f47db6	416	Pfam	PF03732	Retrotransposon gag protein	58	136	6e-07	T	2019-08-09	IPR005162	Retrotransposon gag domain
TRINITY_DN56554_c0_g1_i1.p1	b6523aee8ad93e0362ec8883bbd44240	88	Pfam	PF03242	Late embryogenesis abundant protein	5	82	2.3e-14	T	2019-08-09	IPR004926	Late embryogenesis abundant protein, LEA_3 subgroup
TRINITY_DN51198_c7_g2_i1.p1	c8e95f7c3d7954b4d16c1d9d253e9eb7	533	Pfam	PF00098	Zinc knuckle	521	532	0.00068	T	2019-08-09	IPR001878	Zinc finger, CCHC-type	GO:0003676|GO:0008270
TRINITY_DN107311_c0_g1_i1.p1	35c2279f5e7a520ecb346ce14dfb3689	136	Pfam	PF06957	Coatomer (COPI) alpha subunit C-terminus	1	136	1.3e-67	T	2019-08-09	IPR010714	Coatomer, alpha subunit, C-terminal	GO:0005198|GO:0005515|GO:0006886|GO:0016192|GO:0030126
TRINITY_DN103279_c0_g1_i1.p1	a9f4e9b768e25f9ac723d79fb1af534c	318	Pfam	PF01112	Asparaginase	3	300	1.5e-100	T	2019-08-09	IPR000246	Peptidase T2, asparaginase 2	GO:0016787
TRINITY_DN213253_c0_g1_i1.p1	6bec0b7f011f55cc1175e9877d20475b	122	Pfam	PF07651	ANTH domain	24	119	3.5e-32	T	2019-08-09	IPR011417	AP180 N-terminal homology (ANTH) domain	GO:0005543
TRINITY_DN50255_c0_g2_i2.p1	7a2507c8e46a36136e6fd380fe4bcdc0	362	Pfam	PF01436	NHL repeat	179	207	1.3e-06	T	2019-08-09	IPR001258	NHL repeat	GO:0005515
TRINITY_DN50255_c0_g2_i2.p1	7a2507c8e46a36136e6fd380fe4bcdc0	362	Pfam	PF01436	NHL repeat	121	148	4.1e-05	T	2019-08-09	IPR001258	NHL repeat	GO:0005515
TRINITY_DN30037_c0_g1_i4.p1	328c6267ced7b95ee06b1dc9fba0a328	322	Pfam	PF01088	Ubiquitin carboxyl-terminal hydrolase, family 1	7	208	1.7e-66	T	2019-08-09	IPR001578	Peptidase C12, ubiquitin carboxyl-terminal hydrolase	GO:0004843|GO:0006511
TRINITY_DN30037_c0_g1_i4.p1	328c6267ced7b95ee06b1dc9fba0a328	322	Pfam	PF18031	Ubiquitin carboxyl-terminal hydrolases	258	301	2.6e-15	T	2019-08-09	IPR041507	Peptidase C12, C-terminal domain
TRINITY_DN30037_c0_g1_i1.p1	328c6267ced7b95ee06b1dc9fba0a328	322	Pfam	PF01088	Ubiquitin carboxyl-terminal hydrolase, family 1	7	208	1.7e-66	T	2019-08-09	IPR001578	Peptidase C12, ubiquitin carboxyl-terminal hydrolase	GO:0004843|GO:0006511
TRINITY_DN30037_c0_g1_i1.p1	328c6267ced7b95ee06b1dc9fba0a328	322	Pfam	PF18031	Ubiquitin carboxyl-terminal hydrolases	258	301	2.6e-15	T	2019-08-09	IPR041507	Peptidase C12, C-terminal domain
TRINITY_DN50802_c2_g1_i11.p1	f8d4e1ba7293467b81426c40cde5e876	438	Pfam	PF00078	Reverse transcriptase (RNA-dependent DNA polymerase)	15	236	1.6e-29	T	2019-08-09	IPR000477	Reverse transcriptase domain
TRINITY_DN49282_c0_g1_i1.p1	61dff22b27e59f0e3ad8ee3607ca7f65	266	Pfam	PF08562	Crisp	206	257	7.8e-11	T	2019-08-09	IPR013871	Cysteine-rich secretory protein
TRINITY_DN49282_c0_g1_i1.p1	61dff22b27e59f0e3ad8ee3607ca7f65	266	Pfam	PF00188	Cysteine-rich secretory protein family	57	186	3.1e-17	T	2019-08-09	IPR014044	CAP domain
TRINITY_DN49210_c1_g1_i1.p1	3e88176db8789477291f9c7be990eef0	505	Pfam	PF03901	Alg9-like mannosyltransferase family	12	403	5.4e-101	T	2019-08-09	IPR005599	GPI mannosyltransferase	GO:0016757
TRINITY_DN48179_c0_g1_i4.p1	42f753e0218ce654de6b28473173044d	336	Pfam	PF07859	alpha/beta hydrolase fold	116	228	5e-08	T	2019-08-09	IPR013094	Alpha/beta hydrolase fold-3	GO:0016787
TRINITY_DN49827_c0_g1_i1.p2	ce2ebad1ff070faac66d9bd52488bd7f	132	Pfam	PF03474	DMRTA motif	1	32	8.1e-13	T	2019-08-09	IPR005173	DMRTA motif
TRINITY_DN49827_c0_g1_i4.p2	ce2ebad1ff070faac66d9bd52488bd7f	132	Pfam	PF03474	DMRTA motif	1	32	8.1e-13	T	2019-08-09	IPR005173	DMRTA motif
TRINITY_DN49938_c1_g1_i2.p1	fea553512ebeae649e428198612ddf61	443	Pfam	PF10186	Vacuolar sorting 38 and autophagy-related subunit 14	29	195	1.7e-14	T	2019-08-09	IPR018791	UV radiation resistance protein/autophagy-related protein 14
TRINITY_DN47992_c2_g2_i3.p1	96b790d23ae7eaae9eebdf5cadd977db	195	Pfam	PF13873	Myb/SANT-like DNA-binding domain	7	63	3.7e-11	T	2019-08-09	IPR028002	Myb/SANT-like DNA-binding domain
TRINITY_DN50114_c1_g1_i6.p1	1d3a8d0b72f5725c9d413c60499851c0	794	Pfam	PF13927	Immunoglobulin domain	241	318	1.1e-12	T	2019-08-09
TRINITY_DN50114_c1_g1_i6.p1	1d3a8d0b72f5725c9d413c60499851c0	794	Pfam	PF13927	Immunoglobulin domain	430	507	4.9e-12	T	2019-08-09
TRINITY_DN50114_c1_g1_i6.p1	1d3a8d0b72f5725c9d413c60499851c0	794	Pfam	PF13895	Immunoglobulin domain	355	425	1.2e-06	T	2019-08-09	IPR007110	Immunoglobulin-like domain
TRINITY_DN50114_c1_g1_i6.p1	1d3a8d0b72f5725c9d413c60499851c0	794	Pfam	PF07679	Immunoglobulin I-set domain	148	236	8.1e-18	T	2019-08-09	IPR013098	Immunoglobulin I-set
TRINITY_DN50114_c1_g1_i6.p1	1d3a8d0b72f5725c9d413c60499851c0	794	Pfam	PF07686	Immunoglobulin V-set domain	36	144	8.2e-09	T	2019-08-09	IPR013106	Immunoglobulin V-set domain
TRINITY_DN50114_c1_g1_i6.p1	1d3a8d0b72f5725c9d413c60499851c0	794	Pfam	PF00041	Fibronectin type III domain	652	728	2.6e-09	T	2019-08-09	IPR003961	Fibronectin type III	GO:0005515
TRINITY_DN50114_c1_g1_i6.p1	1d3a8d0b72f5725c9d413c60499851c0	794	Pfam	PF00041	Fibronectin type III domain	527	610	3.5e-10	T	2019-08-09	IPR003961	Fibronectin type III	GO:0005515
TRINITY_DN46965_c0_g1_i3.p1	2e6d35eab0e8f0fbe3433100b5f36328	542	Pfam	PF02759	RUN domain	100	222	9.6e-28	T	2019-08-09	IPR004012	RUN domain
TRINITY_DN7089_c0_g1_i1.p1	7e7d761eb96c811ac946e9a4e11931e2	608	Pfam	PF00909	Ammonium Transporter Family	38	437	2.1e-103	T	2019-08-09	IPR024041	Ammonium transporter AmtB-like domain	GO:0008519|GO:0015696|GO:0016020
TRINITY_DN116896_c0_g1_i1.p1	3b13f861f49056784c4f4888b70b28fc	192	Pfam	PF12777	Microtubule-binding stalk of dynein motor	17	192	8.4e-24	T	2019-08-09	IPR024743	Dynein heavy chain, coiled coil stalk
TRINITY_DN43990_c2_g1_i6.p1	523069a4e331635e23df17b04dbefa6e	1041	Pfam	PF07653	Variant SH3 domain	463	517	4.3e-06	T	2019-08-09	IPR001452	SH3 domain	GO:0005515
TRINITY_DN43990_c2_g1_i6.p1	523069a4e331635e23df17b04dbefa6e	1041	Pfam	PF12796	Ankyrin repeats (3 copies)	257	339	3.3e-07	T	2019-08-09	IPR020683	Ankyrin repeat-containing domain
TRINITY_DN43990_c2_g1_i6.p1	523069a4e331635e23df17b04dbefa6e	1041	Pfam	PF12796	Ankyrin repeats (3 copies)	133	215	6.6e-09	T	2019-08-09	IPR020683	Ankyrin repeat-containing domain
TRINITY_DN43990_c2_g1_i6.p1	523069a4e331635e23df17b04dbefa6e	1041	Pfam	PF16511	N-terminal or F0 domain of Talin-head FERM	13	84	9.6e-07	T	2019-08-09	IPR032425	Talin, N-terminal F0 domain
TRINITY_DN43990_c2_g1_i6.p1	523069a4e331635e23df17b04dbefa6e	1041	Pfam	PF17820	PDZ domain	610	659	1.4e-11	T	2019-08-09	IPR041489	PDZ domain 6
TRINITY_DN16586_c0_g1_i2.p1	9c50a0070145f0820a9b4908c516f500	719	Pfam	PF00627	UBA/TS-N domain	244	277	7.3e-08	T	2019-08-09	IPR015940	Ubiquitin-associated domain
TRINITY_DN16586_c0_g1_i2.p1	9c50a0070145f0820a9b4908c516f500	719	Pfam	PF08585	RecQ mediated genome instability protein	84	163	4.6e-18	T	2019-08-09	IPR013894	RecQ mediated genome instability protein, N-terminal
TRINITY_DN16586_c0_g1_i2.p1	9c50a0070145f0820a9b4908c516f500	719	Pfam	PF06003	Survival motor neuron protein (SMN)	631	690	4.6e-09	T	2019-08-09	IPR010304	Survival motor neuron	GO:0003723|GO:0005634|GO:0005737|GO:0006397
TRINITY_DN71968_c0_g1_i1.p1	f2c0a4b28180e3c77569f358568e4fcc	110	Pfam	PF13193	AMP-binding enzyme C-terminal domain	22	97	1.7e-17	T	2019-08-09	IPR025110	AMP-binding enzyme, C-terminal domain
TRINITY_DN53816_c0_g1_i1.p1	3c25f61f581b4dc2f238d48c6911347a	823	Pfam	PF14559	Tetratricopeptide repeat	173	227	6.7e-06	T	2019-08-09
TRINITY_DN53816_c0_g1_i1.p1	3c25f61f581b4dc2f238d48c6911347a	823	Pfam	PF13181	Tetratricopeptide repeat	303	334	0.026	T	2019-08-09	IPR019734	Tetratricopeptide repeat	GO:0005515
TRINITY_DN53816_c0_g1_i1.p1	3c25f61f581b4dc2f238d48c6911347a	823	Pfam	PF13181	Tetratricopeptide repeat	530	560	0.039	T	2019-08-09	IPR019734	Tetratricopeptide repeat	GO:0005515
TRINITY_DN53816_c0_g1_i1.p1	3c25f61f581b4dc2f238d48c6911347a	823	Pfam	PF13181	Tetratricopeptide repeat	680	706	0.00069	T	2019-08-09	IPR019734	Tetratricopeptide repeat	GO:0005515
TRINITY_DN53816_c0_g1_i1.p1	3c25f61f581b4dc2f238d48c6911347a	823	Pfam	PF07719	Tetratricopeptide repeat	341	371	2.7e-05	T	2019-08-09	IPR013105	Tetratricopeptide repeat 2
TRINITY_DN53816_c0_g1_i1.p1	3c25f61f581b4dc2f238d48c6911347a	823	Pfam	PF13424	Tetratricopeptide repeat	448	519	2.7e-07	T	2019-08-09
TRINITY_DN206013_c0_g1_i1.p1	b926551ecf78a4846c0dde23fbcc204b	340	Pfam	PF01799	[2Fe-2S] binding domain	89	162	1.3e-27	T	2019-08-09	IPR002888	[2Fe-2S]-binding	GO:0016491|GO:0046872|GO:0055114
TRINITY_DN206013_c0_g1_i1.p1	b926551ecf78a4846c0dde23fbcc204b	340	Pfam	PF00941	FAD binding domain in molybdopterin dehydrogenase	222	338	4.8e-17	T	2019-08-09	IPR002346	Molybdopterin dehydrogenase, FAD-binding	GO:0016491|GO:0055114
TRINITY_DN206013_c0_g1_i1.p1	b926551ecf78a4846c0dde23fbcc204b	340	Pfam	PF00111	2Fe-2S iron-sulfur cluster binding domain	25	60	8.8e-06	T	2019-08-09	IPR001041	2Fe-2S ferredoxin-type iron-sulfur binding domain	GO:0009055|GO:0051536
TRINITY_DN9511_c0_g2_i1.p1	84f1a80539ef7e4d37d83c5afccd59d8	4418	Pfam	PF12662	Complement Clr-like EGF-like	3131	3154	1.7e-07	T	2019-08-09	IPR026823	Complement Clr-like EGF domain
TRINITY_DN9511_c0_g2_i1.p1	84f1a80539ef7e4d37d83c5afccd59d8	4418	Pfam	PF16472	Domain of unknown function (DUF5050)	2459	2606	1.5e-09	T	2019-08-09	IPR032485	Domain of unknown function DUF5050
TRINITY_DN9511_c0_g2_i1.p1	84f1a80539ef7e4d37d83c5afccd59d8	4418	Pfam	PF00057	Low-density lipoprotein receptor domain class A	3895	3929	2.9e-06	T	2019-08-09	IPR002172	Low-density lipoprotein (LDL) receptor class A repeat	GO:0005515
TRINITY_DN9511_c0_g2_i1.p1	84f1a80539ef7e4d37d83c5afccd59d8	4418	Pfam	PF00057	Low-density lipoprotein receptor domain class A	167	203	5.8e-08	T	2019-08-09	IPR002172	Low-density lipoprotein (LDL) receptor class A repeat	GO:0005515
TRINITY_DN9511_c0_g2_i1.p1	84f1a80539ef7e4d37d83c5afccd59d8	4418	Pfam	PF00057	Low-density lipoprotein receptor domain class A	2943	2978	2.7e-06	T	2019-08-09	IPR002172	Low-density lipoprotein (LDL) receptor class A repeat	GO:0005515
TRINITY_DN9511_c0_g2_i1.p1	84f1a80539ef7e4d37d83c5afccd59d8	4418	Pfam	PF00057	Low-density lipoprotein receptor domain class A	2728	2763	3.9e-12	T	2019-08-09	IPR002172	Low-density lipoprotein (LDL) receptor class A repeat	GO:0005515
TRINITY_DN9511_c0_g2_i1.p1	84f1a80539ef7e4d37d83c5afccd59d8	4418	Pfam	PF00057	Low-density lipoprotein receptor domain class A	2687	2722	1.3e-09	T	2019-08-09	IPR002172	Low-density lipoprotein (LDL) receptor class A repeat	GO:0005515
TRINITY_DN9511_c0_g2_i1.p1	84f1a80539ef7e4d37d83c5afccd59d8	4418	Pfam	PF00057	Low-density lipoprotein receptor domain class A	1255	1291	4.7e-09	T	2019-08-09	IPR002172	Low-density lipoprotein (LDL) receptor class A repeat	GO:0005515
TRINITY_DN9511_c0_g2_i1.p1	84f1a80539ef7e4d37d83c5afccd59d8	4418	Pfam	PF00057	Low-density lipoprotein receptor domain class A	2852	2890	3.2e-10	T	2019-08-09	IPR002172	Low-density lipoprotein (LDL) receptor class A repeat	GO:0005515
TRINITY_DN9511_c0_g2_i1.p1	84f1a80539ef7e4d37d83c5afccd59d8	4418	Pfam	PF00057	Low-density lipoprotein receptor domain class A	3809	3844	1.4e-10	T	2019-08-09	IPR002172	Low-density lipoprotein (LDL) receptor class A repeat	GO:0005515
TRINITY_DN9511_c0_g2_i1.p1	84f1a80539ef7e4d37d83c5afccd59d8	4418	Pfam	PF00057	Low-density lipoprotein receptor domain class A	2896	2934	1.2e-07	T	2019-08-09	IPR002172	Low-density lipoprotein (LDL) receptor class A repeat	GO:0005515
TRINITY_DN9511_c0_g2_i1.p1	84f1a80539ef7e4d37d83c5afccd59d8	4418	Pfam	PF00057	Low-density lipoprotein receptor domain class A	2810	2849	2e-08	T	2019-08-09	IPR002172	Low-density lipoprotein (LDL) receptor class A repeat	GO:0005515
TRINITY_DN9511_c0_g2_i1.p1	84f1a80539ef7e4d37d83c5afccd59d8	4418	Pfam	PF00057	Low-density lipoprotein receptor domain class A	3562	3597	1.6e-08	T	2019-08-09	IPR002172	Low-density lipoprotein (LDL) receptor class A repeat	GO:0005515
TRINITY_DN9511_c0_g2_i1.p1	84f1a80539ef7e4d37d83c5afccd59d8	4418	Pfam	PF00057	Low-density lipoprotein receptor domain class A	32	67	3.1e-09	T	2019-08-09	IPR002172	Low-density lipoprotein (LDL) receptor class A repeat	GO:0005515
TRINITY_DN9511_c0_g2_i1.p1	84f1a80539ef7e4d37d83c5afccd59d8	4418	Pfam	PF00057	Low-density lipoprotein receptor domain class A	1213	1251	4.9e-10	T	2019-08-09	IPR002172	Low-density lipoprotein (LDL) receptor class A repeat	GO:0005515
TRINITY_DN9511_c0_g2_i1.p1	84f1a80539ef7e4d37d83c5afccd59d8	4418	Pfam	PF00057	Low-density lipoprotein receptor domain class A	2767	2806	4.3e-08	T	2019-08-09	IPR002172	Low-density lipoprotein (LDL) receptor class A repeat	GO:0005515
TRINITY_DN9511_c0_g2_i1.p1	84f1a80539ef7e4d37d83c5afccd59d8	4418	Pfam	PF00057	Low-density lipoprotein receptor domain class A	3030	3066	3.3e-09	T	2019-08-09	IPR002172	Low-density lipoprotein (LDL) receptor class A repeat	GO:0005515
TRINITY_DN9511_c0_g2_i1.p1	84f1a80539ef7e4d37d83c5afccd59d8	4418	Pfam	PF00057	Low-density lipoprotein receptor domain class A	207	242	2.9e-11	T	2019-08-09	IPR002172	Low-density lipoprotein (LDL) receptor class A repeat	GO:0005515
TRINITY_DN9511_c0_g2_i1.p1	84f1a80539ef7e4d37d83c5afccd59d8	4418	Pfam	PF00057	Low-density lipoprotein receptor domain class A	1011	1047	1.1e-09	T	2019-08-09	IPR002172	Low-density lipoprotein (LDL) receptor class A repeat	GO:0005515
TRINITY_DN9511_c0_g2_i1.p1	84f1a80539ef7e4d37d83c5afccd59d8	4418	Pfam	PF00057	Low-density lipoprotein receptor domain class A	1170	1206	1.4e-09	T	2019-08-09	IPR002172	Low-density lipoprotein (LDL) receptor class A repeat	GO:0005515
TRINITY_DN9511_c0_g2_i1.p1	84f1a80539ef7e4d37d83c5afccd59d8	4418	Pfam	PF00057	Low-density lipoprotein receptor domain class A	1050	1086	3.1e-11	T	2019-08-09	IPR002172	Low-density lipoprotein (LDL) receptor class A repeat	GO:0005515
TRINITY_DN9511_c0_g2_i1.p1	84f1a80539ef7e4d37d83c5afccd59d8	4418	Pfam	PF00057	Low-density lipoprotein receptor domain class A	3642	3678	1.4e-08	T	2019-08-09	IPR002172	Low-density lipoprotein (LDL) receptor class A repeat	GO:0005515
TRINITY_DN9511_c0_g2_i1.p1	84f1a80539ef7e4d37d83c5afccd59d8	4418	Pfam	PF00057	Low-density lipoprotein receptor domain class A	3600	3636	1.1e-08	T	2019-08-09	IPR002172	Low-density lipoprotein (LDL) receptor class A repeat	GO:0005515
TRINITY_DN9511_c0_g2_i1.p1	84f1a80539ef7e4d37d83c5afccd59d8	4418	Pfam	PF00057	Low-density lipoprotein receptor domain class A	1129	1166	3.1e-09	T	2019-08-09	IPR002172	Low-density lipoprotein (LDL) receptor class A repeat	GO:0005515
TRINITY_DN9511_c0_g2_i1.p1	84f1a80539ef7e4d37d83c5afccd59d8	4418	Pfam	PF00057	Low-density lipoprotein receptor domain class A	3854	3886	6.8e-08	T	2019-08-09	IPR002172	Low-density lipoprotein (LDL) receptor class A repeat	GO:0005515
TRINITY_DN9511_c0_g2_i1.p1	84f1a80539ef7e4d37d83c5afccd59d8	4418	Pfam	PF00057	Low-density lipoprotein receptor domain class A	3685	3724	2e-05	T	2019-08-09	IPR002172	Low-density lipoprotein (LDL) receptor class A repeat	GO:0005515
TRINITY_DN9511_c0_g2_i1.p1	84f1a80539ef7e4d37d83c5afccd59d8	4418	Pfam	PF00057	Low-density lipoprotein receptor domain class A	1090	1126	1.9e-11	T	2019-08-09	IPR002172	Low-density lipoprotein (LDL) receptor class A repeat	GO:0005515
TRINITY_DN9511_c0_g2_i1.p1	84f1a80539ef7e4d37d83c5afccd59d8	4418	Pfam	PF00057	Low-density lipoprotein receptor domain class A	71	111	5.4e-06	T	2019-08-09	IPR002172	Low-density lipoprotein (LDL) receptor class A repeat	GO:0005515
TRINITY_DN9511_c0_g2_i1.p1	84f1a80539ef7e4d37d83c5afccd59d8	4418	Pfam	PF00057	Low-density lipoprotein receptor domain class A	2989	3025	5.1e-11	T	2019-08-09	IPR002172	Low-density lipoprotein (LDL) receptor class A repeat	GO:0005515
TRINITY_DN9511_c0_g2_i1.p1	84f1a80539ef7e4d37d83c5afccd59d8	4418	Pfam	PF00057	Low-density lipoprotein receptor domain class A	3726	3760	4e-08	T	2019-08-09	IPR002172	Low-density lipoprotein (LDL) receptor class A repeat	GO:0005515
TRINITY_DN9511_c0_g2_i1.p1	84f1a80539ef7e4d37d83c5afccd59d8	4418	Pfam	PF00057	Low-density lipoprotein receptor domain class A	3071	3108	4.3e-08	T	2019-08-09	IPR002172	Low-density lipoprotein (LDL) receptor class A repeat	GO:0005515
TRINITY_DN9511_c0_g2_i1.p1	84f1a80539ef7e4d37d83c5afccd59d8	4418	Pfam	PF00057	Low-density lipoprotein receptor domain class A	3770	3805	1.5e-09	T	2019-08-09	IPR002172	Low-density lipoprotein (LDL) receptor class A repeat	GO:0005515
TRINITY_DN9511_c0_g2_i1.p1	84f1a80539ef7e4d37d83c5afccd59d8	4418	Pfam	PF00057	Low-density lipoprotein receptor domain class A	3939	3975	6.2e-07	T	2019-08-09	IPR002172	Low-density lipoprotein (LDL) receptor class A repeat	GO:0005515
TRINITY_DN9511_c0_g2_i1.p1	84f1a80539ef7e4d37d83c5afccd59d8	4418	Pfam	PF00057	Low-density lipoprotein receptor domain class A	3520	3558	8.8e-08	T	2019-08-09	IPR002172	Low-density lipoprotein (LDL) receptor class A repeat	GO:0005515
TRINITY_DN9511_c0_g2_i1.p1	84f1a80539ef7e4d37d83c5afccd59d8	4418	Pfam	PF00058	Low-density lipoprotein receptor repeat class B	862	901	0.00037	T	2019-08-09	IPR000033	LDLR class B repeat
TRINITY_DN9511_c0_g2_i1.p1	84f1a80539ef7e4d37d83c5afccd59d8	4418	Pfam	PF00058	Low-density lipoprotein receptor repeat class B	1507	1547	7.1e-06	T	2019-08-09	IPR000033	LDLR class B repeat
TRINITY_DN9511_c0_g2_i1.p1	84f1a80539ef7e4d37d83c5afccd59d8	4418	Pfam	PF00058	Low-density lipoprotein receptor repeat class B	3372	3399	8.3e-05	T	2019-08-09	IPR000033	LDLR class B repeat
TRINITY_DN9511_c0_g2_i1.p1	84f1a80539ef7e4d37d83c5afccd59d8	4418	Pfam	PF00058	Low-density lipoprotein receptor repeat class B	2237	2273	9.4e-06	T	2019-08-09	IPR000033	LDLR class B repeat
TRINITY_DN9511_c0_g2_i1.p1	84f1a80539ef7e4d37d83c5afccd59d8	4418	Pfam	PF00058	Low-density lipoprotein receptor repeat class B	1554	1592	8.2e-09	T	2019-08-09	IPR000033	LDLR class B repeat
TRINITY_DN9511_c0_g2_i1.p1	84f1a80539ef7e4d37d83c5afccd59d8	4418	Pfam	PF00058	Low-density lipoprotein receptor repeat class B	1878	1920	7.6e-05	T	2019-08-09	IPR000033	LDLR class B repeat
TRINITY_DN9511_c0_g2_i1.p1	84f1a80539ef7e4d37d83c5afccd59d8	4418	Pfam	PF00058	Low-density lipoprotein receptor repeat class B	4212	4253	9.1e-12	T	2019-08-09	IPR000033	LDLR class B repeat
TRINITY_DN9511_c0_g2_i1.p1	84f1a80539ef7e4d37d83c5afccd59d8	4418	Pfam	PF00058	Low-density lipoprotein receptor repeat class B	2191	2231	1.8e-06	T	2019-08-09	IPR000033	LDLR class B repeat
TRINITY_DN9511_c0_g2_i1.p1	84f1a80539ef7e4d37d83c5afccd59d8	4418	Pfam	PF00058	Low-density lipoprotein receptor repeat class B	3326	3369	6e-05	T	2019-08-09	IPR000033	LDLR class B repeat
TRINITY_DN9511_c0_g2_i1.p1	84f1a80539ef7e4d37d83c5afccd59d8	4418	Pfam	PF07645	Calcium-binding EGF domain	328	358	5e-05	T	2019-08-09	IPR001881	EGF-like calcium-binding domain	GO:0005509
TRINITY_DN9511_c0_g2_i1.p1	84f1a80539ef7e4d37d83c5afccd59d8	4418	Pfam	PF07645	Calcium-binding EGF domain	1379	1417	6.7e-06	T	2019-08-09	IPR001881	EGF-like calcium-binding domain	GO:0005509
TRINITY_DN9511_c0_g2_i1.p1	84f1a80539ef7e4d37d83c5afccd59d8	4418	Pfam	PF07645	Calcium-binding EGF domain	4025	4063	1e-08	T	2019-08-09	IPR001881	EGF-like calcium-binding domain	GO:0005509
TRINITY_DN9511_c0_g2_i1.p1	84f1a80539ef7e4d37d83c5afccd59d8	4418	Pfam	PF14670	Coagulation Factor Xa inhibitory site	3465	3517	2.2e-08	T	2019-08-09
TRINITY_DN9511_c0_g2_i1.p1	84f1a80539ef7e4d37d83c5afccd59d8	4418	Pfam	PF14670	Coagulation Factor Xa inhibitory site	641	681	6.4e-09	T	2019-08-09
TRINITY_DN49286_c1_g1_i5.p1	b83347d5be25b91f34e1961e1997e179	892	Pfam	PF00078	Reverse transcriptase (RNA-dependent DNA polymerase)	439	693	7.2e-34	T	2019-08-09	IPR000477	Reverse transcriptase domain
TRINITY_DN49960_c1_g1_i1.p1	4a8c193f97a325e69b42ed1feeecf22c	564	Pfam	PF03137	Organic Anion Transporter Polypeptide (OATP) family	75	522	2.8e-26	T	2019-08-09	IPR004156	Organic anion transporter polypeptide	GO:0016020|GO:0055085
TRINITY_DN6641_c0_g1_i1.p1	e7f8a95c54a67a13ed448d9516d8482c	652	Pfam	PF00755	Choline/Carnitine o-acyltransferase	50	646	3.5e-187	T	2019-08-09	IPR039551	Choline/carnitine acyltransferase domain
TRINITY_DN49959_c0_g1_i4.p1	ed6b00ad4f3b15142e05e26fa94742d1	1622	Pfam	PF00005	ABC transporter	1436	1587	3.7e-22	T	2019-08-09	IPR003439	ABC transporter-like	GO:0005524|GO:0016887
TRINITY_DN49959_c0_g1_i4.p1	ed6b00ad4f3b15142e05e26fa94742d1	1622	Pfam	PF00664	ABC transporter transmembrane region	272	572	1.1e-23	T	2019-08-09	IPR011527	ABC transporter type 1, transmembrane domain	GO:0005524|GO:0016021|GO:0042626|GO:0055085
TRINITY_DN49959_c0_g1_i4.p1	ed6b00ad4f3b15142e05e26fa94742d1	1622	Pfam	PF00664	ABC transporter transmembrane region	1110	1345	2.4e-18	T	2019-08-09	IPR011527	ABC transporter type 1, transmembrane domain	GO:0005524|GO:0016021|GO:0042626|GO:0055085
TRINITY_DN49959_c0_g1_i4.p1	ed6b00ad4f3b15142e05e26fa94742d1	1622	Pfam	PF00005	ABC transporter	687	819	1.1e-16	T	2019-08-09	IPR003439	ABC transporter-like	GO:0005524|GO:0016887
TRINITY_DN22791_c0_g2_i1.p1	2e92caf952be626b5bb7544768e8f22c	98	Pfam	PF10780	39S ribosomal protein L53/MRP-L53	38	85	9.8e-15	T	2019-08-09	IPR019716	Ribosomal protein L53, mitochondrial
TRINITY_DN50886_c0_g1_i1.p1	3da8f084204cf30b5e300c10dad23462	397	Pfam	PF02078	Synapsin, N-terminal domain	1	46	1.6e-14	T	2019-08-09	IPR020897	Synapsin, pre-ATP-grasp domain
TRINITY_DN50886_c0_g1_i1.p1	3da8f084204cf30b5e300c10dad23462	397	Pfam	PF02750	Synapsin, ATP binding domain	48	249	8.4e-91	T	2019-08-09	IPR020898	Synapsin, ATP-binding domain
TRINITY_DN162293_c0_g1_i1.p1	eece7c6bf9c7c19b2e763de989701814	130	Pfam	PF00118	TCP-1/cpn60 chaperonin family	68	130	1.7e-12	T	2019-08-09	IPR002423	Chaperonin Cpn60/TCP-1 family	GO:0005524
TRINITY_DN48879_c0_g2_i6.p1	87d78d7c4d9e88136d2cb23682fe1168	101	Pfam	PF04500	FLYWCH zinc finger domain	32	92	9.7e-14	T	2019-08-09	IPR007588	Zinc finger, FLYWCH-type
TRINITY_DN148486_c0_g1_i1.p1	08dc06b8217cc5309a3af31ad1138997	173	Pfam	PF07818	HCNGP-like protein	46	139	1.2e-34	T	2019-08-09	IPR012479	SAP30-binding protein	GO:0006355
TRINITY_DN43990_c2_g1_i1.p1	4a0e5019c624d743b283fb54bd3f8833	1231	Pfam	PF07653	Variant SH3 domain	469	523	5.2e-06	T	2019-08-09	IPR001452	SH3 domain	GO:0005515
TRINITY_DN43990_c2_g1_i1.p1	4a0e5019c624d743b283fb54bd3f8833	1231	Pfam	PF12796	Ankyrin repeats (3 copies)	139	221	8.2e-09	T	2019-08-09	IPR020683	Ankyrin repeat-containing domain
TRINITY_DN43990_c2_g1_i1.p1	4a0e5019c624d743b283fb54bd3f8833	1231	Pfam	PF12796	Ankyrin repeats (3 copies)	263	345	4.2e-07	T	2019-08-09	IPR020683	Ankyrin repeat-containing domain
TRINITY_DN43990_c2_g1_i1.p1	4a0e5019c624d743b283fb54bd3f8833	1231	Pfam	PF17820	PDZ domain	616	665	1.7e-11	T	2019-08-09	IPR041489	PDZ domain 6
TRINITY_DN4618_c0_g1_i1.p1	b78977f2a1797904e69a24368eee4f8d	338	Pfam	PF01412	Putative GTPase activating protein for Arf	8	114	1.1e-32	T	2019-08-09	IPR001164	Arf GTPase activating protein	GO:0005096
TRINITY_DN200924_c0_g1_i1.p1	228a8049dad4ffc2646269e0cd44c2ba	162	Pfam	PF13843	Transposase IS4	1	129	5.8e-15	T	2019-08-09	IPR029526	PiggyBac transposable element-derived protein
TRINITY_DN48591_c1_g1_i1.p1	21fcb5ca094a43888df41c0b4413899f	695	Pfam	PF03031	NLI interacting factor-like phosphatase	146	287	6.3e-23	T	2019-08-09	IPR004274	FCP1 homology domain
TRINITY_DN48591_c1_g1_i1.p1	21fcb5ca094a43888df41c0b4413899f	695	Pfam	PF00533	BRCA1 C Terminus (BRCT) domain	458	518	5.4e-06	T	2019-08-09	IPR001357	BRCT domain
TRINITY_DN48591_c1_g1_i1.p1	21fcb5ca094a43888df41c0b4413899f	695	Pfam	PF09309	FCP1, C-terminal	556	691	1.3e-06	T	2019-08-09	IPR015388	FCP1-like phosphatase, C-terminal
TRINITY_DN48591_c1_g1_i2.p1	21fcb5ca094a43888df41c0b4413899f	695	Pfam	PF03031	NLI interacting factor-like phosphatase	146	287	6.3e-23	T	2019-08-09	IPR004274	FCP1 homology domain
TRINITY_DN48591_c1_g1_i2.p1	21fcb5ca094a43888df41c0b4413899f	695	Pfam	PF00533	BRCA1 C Terminus (BRCT) domain	458	518	5.4e-06	T	2019-08-09	IPR001357	BRCT domain
TRINITY_DN48591_c1_g1_i2.p1	21fcb5ca094a43888df41c0b4413899f	695	Pfam	PF09309	FCP1, C-terminal	556	691	1.3e-06	T	2019-08-09	IPR015388	FCP1-like phosphatase, C-terminal
TRINITY_DN47075_c0_g1_i1.p1	139063086c0b2395d4d1237d2d79bf9c	348	Pfam	PF01398	JAB1/Mov34/MPN/PAD-1 ubiquitin protease	56	167	1.1e-34	T	2019-08-09	IPR000555	JAB1/MPN/MOV34 metalloenzyme domain	GO:0005515
TRINITY_DN47075_c0_g1_i1.p1	139063086c0b2395d4d1237d2d79bf9c	348	Pfam	PF18323	Cop9 signalosome subunit 5 C-terminal domain	255	334	2.3e-22	T	2019-08-09	IPR040961	Cop9 signalosome subunit 5 C-terminal domain
TRINITY_DN51247_c1_g1_i4.p1	0b406fe261c043987a76f071cd79e423	112	Pfam	PF13551	Winged helix-turn helix	24	78	8.8e-07	T	2019-08-09
TRINITY_DN112945_c0_g1_i1.p1	1e8e7962552dc3f592b5c860e1ef34f3	106	Pfam	PF02183	Homeobox associated leucine zipper	55	96	3.1e-14	T	2019-08-09	IPR003106	Leucine zipper, homeobox-associated	GO:0003700|GO:0006355|GO:0043565
TRINITY_DN112945_c0_g1_i1.p1	1e8e7962552dc3f592b5c860e1ef34f3	106	Pfam	PF00046	Homeodomain	3	53	1.5e-16	T	2019-08-09	IPR001356	Homeobox domain	GO:0003677
TRINITY_DN169891_c0_g1_i1.p1	f1941c9cd5835812f6f55f27c328c822	222	Pfam	PF00199	Catalase	43	221	3.4e-71	T	2019-08-09	IPR011614	Catalase core domain	GO:0004096|GO:0020037|GO:0055114
TRINITY_DN36844_c0_g1_i2.p1	eec91cf0638c18c7aa0fc23b2c706a37	749	Pfam	PF00372	Hemocyanin, copper containing domain	158	437	6.3e-83	T	2019-08-09	IPR000896	Hemocyanin/hexamerin middle domain
TRINITY_DN36844_c0_g1_i2.p1	eec91cf0638c18c7aa0fc23b2c706a37	749	Pfam	PF03723	Hemocyanin, ig-like domain	447	698	7.9e-73	T	2019-08-09	IPR005203	Hemocyanin, C-terminal
TRINITY_DN36844_c0_g1_i2.p1	eec91cf0638c18c7aa0fc23b2c706a37	749	Pfam	PF03722	Hemocyanin, all-alpha domain	33	153	3.4e-42	T	2019-08-09	IPR005204	Hemocyanin, N-terminal
TRINITY_DN46555_c2_g1_i1.p1	e9da89fcbf56850c2da3ebaee11ff4c8	398	Pfam	PF07885	Ion channel	132	188	7.8e-20	T	2019-08-09	IPR013099	Potassium channel domain
TRINITY_DN46555_c2_g1_i1.p1	e9da89fcbf56850c2da3ebaee11ff4c8	398	Pfam	PF07885	Ion channel	228	299	9.1e-21	T	2019-08-09	IPR013099	Potassium channel domain
TRINITY_DN36266_c0_g1_i2.p1	e77c2fd7a0ff4c98231f6c4aa3a6fd64	245	Pfam	PF13417	Glutathione S-transferase, N-terminal domain	36	109	3.7e-12	T	2019-08-09	IPR004045	Glutathione S-transferase, N-terminal	GO:0005515
TRINITY_DN36266_c0_g1_i2.p1	e77c2fd7a0ff4c98231f6c4aa3a6fd64	245	Pfam	PF00043	Glutathione S-transferase, C-terminal domain	144	217	3.2e-09	T	2019-08-09	IPR004046	Glutathione S-transferase, C-terminal
TRINITY_DN48126_c0_g2_i9.p1	95b8f2bb6a27a4a325fa7feb61e6f1fa	714	Pfam	PF12781	ATP-binding dynein motor region	480	565	3.8e-14	T	2019-08-09	IPR035706	Dynein heavy chain, ATP-binding dynein motor region
TRINITY_DN48126_c0_g2_i9.p1	95b8f2bb6a27a4a325fa7feb61e6f1fa	714	Pfam	PF12781	ATP-binding dynein motor region	590	682	3.9e-13	T	2019-08-09	IPR035706	Dynein heavy chain, ATP-binding dynein motor region
TRINITY_DN48126_c0_g2_i9.p1	95b8f2bb6a27a4a325fa7feb61e6f1fa	714	Pfam	PF12777	Microtubule-binding stalk of dynein motor	123	446	1.6e-23	T	2019-08-09	IPR024743	Dynein heavy chain, coiled coil stalk
TRINITY_DN48126_c0_g2_i9.p1	95b8f2bb6a27a4a325fa7feb61e6f1fa	714	Pfam	PF12780	P-loop containing dynein motor region D4	2	88	2.7e-07	T	2019-08-09	IPR024317	Dynein heavy chain, AAA module D4
TRINITY_DN47893_c0_g1_i12.p1	fa1d0d4fd2c70da4b0911fa69add67e1	448	Pfam	PF00076	RNA recognition motif. (a.k.a. RRM, RBD, or RNP domain)	195	260	8.9e-13	T	2019-08-09	IPR000504	RNA recognition motif domain	GO:0003676
TRINITY_DN47893_c0_g1_i12.p1	fa1d0d4fd2c70da4b0911fa69add67e1	448	Pfam	PF00076	RNA recognition motif. (a.k.a. RRM, RBD, or RNP domain)	116	179	1.3e-14	T	2019-08-09	IPR000504	RNA recognition motif domain	GO:0003676
TRINITY_DN26030_c0_g1_i2.p1	f132a607d3890e86d8bcf40d2e9eec1f	1547	Pfam	PF00439	Bromodomain	349	429	5.1e-16	T	2019-08-09	IPR001487	Bromodomain	GO:0005515
TRINITY_DN26030_c0_g1_i2.p1	f132a607d3890e86d8bcf40d2e9eec1f	1547	Pfam	PF02135	TAZ zinc finger	1024	1095	7e-11	T	2019-08-09	IPR000197	Zinc finger, TAZ-type	GO:0003712|GO:0004402|GO:0005634|GO:0006355|GO:0008270
TRINITY_DN26030_c0_g1_i2.p1	f132a607d3890e86d8bcf40d2e9eec1f	1547	Pfam	PF00569	Zinc finger, ZZ type	955	995	2.8e-13	T	2019-08-09	IPR000433	Zinc finger, ZZ-type	GO:0008270
TRINITY_DN26030_c0_g1_i2.p1	f132a607d3890e86d8bcf40d2e9eec1f	1547	Pfam	PF06001	Domain of Unknown Function (DUF902)	442	481	1.6e-22	T	2019-08-09	IPR010303	CREB-binding protein/p300, atypical RING domain
TRINITY_DN26030_c0_g1_i2.p1	f132a607d3890e86d8bcf40d2e9eec1f	1547	Pfam	PF08214	Histone acetylation protein	592	901	2.3e-74	T	2019-08-09	IPR013178	Histone acetyltransferase Rtt109/CBP	GO:0004402|GO:0006355|GO:0016573
TRINITY_DN26030_c0_g1_i2.p1	f132a607d3890e86d8bcf40d2e9eec1f	1547	Pfam	PF09030	Creb binding	1237	1324	1.9e-16	T	2019-08-09	IPR014744	Nuclear receptor coactivator, CREB-bp-like, interlocking	GO:0000123|GO:0003713|GO:0004402|GO:0005634|GO:0006355|GO:0016573
TRINITY_DN44314_c0_g1_i1.p1	bce83cf91b753968c648b99afd9ccc30	795	Pfam	PF00856	SET domain	250	538	1.5e-10	T	2019-08-09	IPR001214	SET domain	GO:0005515
TRINITY_DN48071_c0_g1_i1.p1	d5beea5c719ef28f223948b38513eed2	3238	Pfam	PF15785	Serine/threonine-protein kinase smg-1	604	1180	3e-115	T	2019-08-09	IPR031559	Serine/threonine-protein kinase SMG1	GO:0000184|GO:0004674|GO:0016310
TRINITY_DN48071_c0_g1_i1.p1	d5beea5c719ef28f223948b38513eed2	3238	Pfam	PF00454	Phosphatidylinositol 3- and 4-kinase	2021	2289	4.9e-55	T	2019-08-09	IPR000403	Phosphatidylinositol 3-/4-kinase, catalytic domain
TRINITY_DN40188_c0_g1_i1.p1	d7e8ca92ed10f1788e86e0f284343fd4	523	Pfam	PF07690	Major Facilitator Superfamily	39	335	2.8e-25	T	2019-08-09	IPR011701	Major facilitator superfamily	GO:0005887|GO:0055085
TRINITY_DN25335_c0_g1_i1.p1	898bf06cc21b8dacf0f12ad1e2336ed4	515	Pfam	PF07690	Major Facilitator Superfamily	280	428	7.1e-13	T	2019-08-09	IPR011701	Major facilitator superfamily	GO:0005887|GO:0055085
TRINITY_DN25335_c0_g1_i1.p1	898bf06cc21b8dacf0f12ad1e2336ed4	515	Pfam	PF07690	Major Facilitator Superfamily	38	271	2e-18	T	2019-08-09	IPR011701	Major facilitator superfamily	GO:0005887|GO:0055085
TRINITY_DN172142_c0_g1_i1.p1	5ba9e047393e7f98d23da55111ac3514	427	Pfam	PF11976	Ubiquitin-2 like Rad60 SUMO-like	263	320	2.1e-05	T	2019-08-09	IPR022617	Rad60/SUMO-like domain
TRINITY_DN41081_c0_g1_i3.p1	3bf75851f8ba40bf82dccc97c7d96369	231	Pfam	PF00628	PHD-finger	73	124	4.2e-07	T	2019-08-09	IPR019787	Zinc finger, PHD-finger
TRINITY_DN41576_c0_g2_i2.p2	bc82a7611e4f9c28ff304dc3dc81a26b	453	Pfam	PF18418	Ankyrin ubiquitin-binding domain	13	92	2.7e-22	T	2019-08-09	IPR041294	Ankyrin ubiquitin-binding domain
TRINITY_DN41576_c0_g2_i2.p2	bc82a7611e4f9c28ff304dc3dc81a26b	453	Pfam	PF02338	OTU-like cysteine protease	190	334	1.1e-21	T	2019-08-09	IPR003323	OTU domain
TRINITY_DN51501_c0_g1_i1.p1	81e3416dca344c9034739d1346e545cd	298	Pfam	PF01607	Chitin binding Peritrophin-A domain	55	107	3.9e-11	T	2019-08-09	IPR002557	Chitin binding domain	GO:0005576|GO:0006030|GO:0008061
TRINITY_DN51501_c0_g1_i1.p1	81e3416dca344c9034739d1346e545cd	298	Pfam	PF01607	Chitin binding Peritrophin-A domain	122	172	9.7e-15	T	2019-08-09	IPR002557	Chitin binding domain	GO:0005576|GO:0006030|GO:0008061
TRINITY_DN51501_c0_g1_i1.p1	81e3416dca344c9034739d1346e545cd	298	Pfam	PF01607	Chitin binding Peritrophin-A domain	201	246	4.3e-10	T	2019-08-09	IPR002557	Chitin binding domain	GO:0005576|GO:0006030|GO:0008061
TRINITY_DN43327_c0_g1_i1.p1	84c64a961e1433bb5c4376964dac8a12	1081	Pfam	PF00412	LIM domain	907	962	1.3e-08	T	2019-08-09	IPR001781	Zinc finger, LIM-type
TRINITY_DN43327_c0_g1_i1.p1	84c64a961e1433bb5c4376964dac8a12	1081	Pfam	PF00412	LIM domain	968	1022	4.8e-11	T	2019-08-09	IPR001781	Zinc finger, LIM-type
TRINITY_DN43327_c0_g1_i1.p1	84c64a961e1433bb5c4376964dac8a12	1081	Pfam	PF00412	LIM domain	1027	1079	6.9e-11	T	2019-08-09	IPR001781	Zinc finger, LIM-type
TRINITY_DN48375_c0_g4_i2.p1	174b55cd036348f5d09d898940cb2d7d	713	Pfam	PF00595	PDZ domain	9	80	3e-14	T	2019-08-09	IPR001478	PDZ domain	GO:0005515
TRINITY_DN48375_c0_g4_i2.p1	174b55cd036348f5d09d898940cb2d7d	713	Pfam	PF02208	Sorbin homologous domain	674	710	6.5e-09	T	2019-08-09	IPR003127	SoHo domain
TRINITY_DN40840_c0_g1_i2.p1	623bad77e4732977f1921dacbb0d9985	434	Pfam	PF13613	Helix-turn-helix of DDE superfamily endonuclease	223	270	1.2e-10	T	2019-08-09	IPR027805	Transposase, Helix-turn-helix domain
TRINITY_DN40840_c0_g1_i2.p1	623bad77e4732977f1921dacbb0d9985	434	Pfam	PF05485	THAP domain	4	79	3.2e-14	T	2019-08-09	IPR006612	THAP-type zinc finger	GO:0003676
TRINITY_DN34820_c0_g1_i1.p1	55a37e85b8f4390276be683690d27caa	904	Pfam	PF18755	Restriction Enzyme Adenine Methylase Associated	75	180	2.7e-27	T	2019-08-09	IPR040843	Restriction enzyme adenine methylase associated
TRINITY_DN34820_c0_g1_i1.p1	55a37e85b8f4390276be683690d27caa	904	Pfam	PF01398	JAB1/Mov34/MPN/PAD-1 ubiquitin protease	245	341	3.3e-07	T	2019-08-09	IPR000555	JAB1/MPN/MOV34 metalloenzyme domain	GO:0005515
TRINITY_DN14867_c0_g1_i1.p1	ec39551be1756473e6628c1c1c09be82	194	Pfam	PF01269	Fibrillarin	17	175	2e-77	T	2019-08-09	IPR000692	Fibrillarin	GO:0003723|GO:0006364|GO:0008168
TRINITY_DN50054_c1_g1_i6.p1	a4cef57d27f98c1509ea5eae1cc85ad3	283	Pfam	PF00370	FGGY family of carbohydrate kinases, N-terminal domain	18	273	3e-60	T	2019-08-09	IPR018484	Carbohydrate kinase, FGGY, N-terminal	GO:0005975|GO:0016773
TRINITY_DN22662_c0_g1_i1.p1	c7f5600f3ba348d2dcb402ba7a161cde	778	Pfam	PF12862	Anaphase-promoting complex subunit 5	273	362	4.2e-20	T	2019-08-09	IPR026000	Anaphase-promoting complex subunit 5 domain
TRINITY_DN22662_c0_g1_i1.p1	c7f5600f3ba348d2dcb402ba7a161cde	778	Pfam	PF12862	Anaphase-promoting complex subunit 5	573	666	0.85	T	2019-08-09	IPR026000	Anaphase-promoting complex subunit 5 domain
TRINITY_DN22824_c1_g1_i1.p1	3cacb5b379b51f2d094528fb0253ece6	139	Pfam	PF15013	CCSMST1 family	31	104	6.5e-27	T	2019-08-09	IPR029160	CCSMST1 family
TRINITY_DN43325_c3_g1_i2.p1	3f787ac4c545840333b37f35f1ab6461	1056	Pfam	PF14636	Folliculin-interacting protein N-terminus	90	128	4.1e-09	T	2019-08-09	IPR028084	Folliculin-interacting protein, N-terminal domain
TRINITY_DN43325_c3_g1_i2.p1	3f787ac4c545840333b37f35f1ab6461	1056	Pfam	PF14637	Folliculin-interacting protein middle domain	291	502	6.9e-60	T	2019-08-09	IPR028085	Folliculin-interacting protein, middle domain
TRINITY_DN43325_c3_g1_i2.p1	3f787ac4c545840333b37f35f1ab6461	1056	Pfam	PF14638	Folliculin-interacting protein C-terminus	888	1048	9.1e-43	T	2019-08-09	IPR028086	Folliculin-interacting protein, C-terminal domain
TRINITY_DN43325_c3_g1_i1.p1	3f787ac4c545840333b37f35f1ab6461	1056	Pfam	PF14636	Folliculin-interacting protein N-terminus	90	128	4.1e-09	T	2019-08-09	IPR028084	Folliculin-interacting protein, N-terminal domain
TRINITY_DN43325_c3_g1_i1.p1	3f787ac4c545840333b37f35f1ab6461	1056	Pfam	PF14637	Folliculin-interacting protein middle domain	291	502	6.9e-60	T	2019-08-09	IPR028085	Folliculin-interacting protein, middle domain
TRINITY_DN43325_c3_g1_i1.p1	3f787ac4c545840333b37f35f1ab6461	1056	Pfam	PF14638	Folliculin-interacting protein C-terminus	888	1048	9.1e-43	T	2019-08-09	IPR028086	Folliculin-interacting protein, C-terminal domain
TRINITY_DN44728_c1_g1_i1.p1	9d0137906a400149138b55814b7adfd7	487	Pfam	PF00096	Zinc finger, C2H2 type	338	360	0.0013	T	2019-08-09	IPR013087	Zinc finger C2H2-type	GO:0003676
TRINITY_DN44728_c1_g1_i1.p1	9d0137906a400149138b55814b7adfd7	487	Pfam	PF00096	Zinc finger, C2H2 type	282	304	0.0098	T	2019-08-09	IPR013087	Zinc finger C2H2-type	GO:0003676
TRINITY_DN44728_c1_g1_i1.p1	9d0137906a400149138b55814b7adfd7	487	Pfam	PF00096	Zinc finger, C2H2 type	368	389	9.8e-06	T	2019-08-09	IPR013087	Zinc finger C2H2-type	GO:0003676
TRINITY_DN44728_c1_g1_i1.p1	9d0137906a400149138b55814b7adfd7	487	Pfam	PF07776	Zinc-finger associated domain (zf-AD)	4	75	3.9e-11	T	2019-08-09	IPR012934	Zinc finger, AD-type	GO:0005634|GO:0008270
TRINITY_DN44728_c1_g1_i1.p1	9d0137906a400149138b55814b7adfd7	487	Pfam	PF13912	C2H2-type zinc finger	310	334	0.062	T	2019-08-09
TRINITY_DN78579_c0_g1_i1.p1	3b7583503a22526d05f955904735e595	326	Pfam	PF00789	UBX domain	243	322	6.3e-17	T	2019-08-09	IPR001012	UBX domain	GO:0005515
TRINITY_DN78579_c0_g1_i1.p1	3b7583503a22526d05f955904735e595	326	Pfam	PF00627	UBA/TS-N domain	3	36	6.4e-09	T	2019-08-09	IPR015940	Ubiquitin-associated domain
TRINITY_DN48663_c0_g1_i1.p1	16cae0b0dde5f6d30111de0b90e7c639	561	Pfam	PF00632	HECT-domain (ubiquitin-transferase)	202	560	3.3e-67	T	2019-08-09	IPR000569	HECT domain	GO:0004842
TRINITY_DN41231_c0_g1_i6.p1	5555ae360ebc8e00fe258e2f16383d39	3377	Pfam	PF12777	Microtubule-binding stalk of dynein motor	3210	3369	2.7e-16	T	2019-08-09	IPR024743	Dynein heavy chain, coiled coil stalk
TRINITY_DN41231_c0_g1_i6.p1	5555ae360ebc8e00fe258e2f16383d39	3377	Pfam	PF12780	P-loop containing dynein motor region D4	2917	3194	2.4e-67	T	2019-08-09	IPR024317	Dynein heavy chain, AAA module D4
TRINITY_DN41231_c0_g1_i6.p1	5555ae360ebc8e00fe258e2f16383d39	3377	Pfam	PF08393	Dynein heavy chain, N-terminal region 2	1314	1711	2.4e-116	T	2019-08-09	IPR013602	Dynein heavy chain, domain-2
TRINITY_DN41231_c0_g1_i6.p1	5555ae360ebc8e00fe258e2f16383d39	3377	Pfam	PF17852	Dynein heavy chain AAA lid domain	2435	2558	7.6e-16	T	2019-08-09	IPR041466	Dynein heavy chain, AAA 5 extension domain
TRINITY_DN41231_c0_g1_i6.p1	5555ae360ebc8e00fe258e2f16383d39	3377	Pfam	PF07728	AAA domain (dynein-related subfamily)	2222	2354	3.8e-13	T	2019-08-09	IPR011704	ATPase, dynein-related, AAA domain	GO:0005524|GO:0016887
TRINITY_DN41231_c0_g1_i6.p1	5555ae360ebc8e00fe258e2f16383d39	3377	Pfam	PF12774	Hydrolytic ATP binding site of dynein motor region	1855	2099	2.4e-109	T	2019-08-09	IPR035699	Dynein heavy chain, hydrolytic ATP-binding dynein motor region	GO:0005524
TRINITY_DN41231_c0_g1_i6.p1	5555ae360ebc8e00fe258e2f16383d39	3377	Pfam	PF12775	P-loop containing dynein motor region	2570	2746	2.3e-38	T	2019-08-09
TRINITY_DN41231_c0_g1_i6.p1	5555ae360ebc8e00fe258e2f16383d39	3377	Pfam	PF08385	Dynein heavy chain, N-terminal region 1	241	828	4.5e-130	T	2019-08-09	IPR013594	Dynein heavy chain, domain-1
TRINITY_DN148373_c0_g1_i1.p1	78a7513d61ad6e6ac6eaaf01b7863e74	309	Pfam	PF00078	Reverse transcriptase (RNA-dependent DNA polymerase)	235	296	1.4e-07	T	2019-08-09	IPR000477	Reverse transcriptase domain
TRINITY_DN11865_c0_g1_i1.p1	b66dfec4aabfdbafbfa3a729b814e832	1311	Pfam	PF14559	Tetratricopeptide repeat	973	1021	1.9e-05	T	2019-08-09
TRINITY_DN11865_c0_g1_i1.p1	b66dfec4aabfdbafbfa3a729b814e832	1311	Pfam	PF13432	Tetratricopeptide repeat	731	791	0.00067	T	2019-08-09
TRINITY_DN50704_c0_g2_i1.p1	95c7096c3ce6158507f4e9916d949c3b	636	Pfam	PF12348	CLASP N terminal	321	535	1.8e-39	T	2019-08-09	IPR024395	CLASP N-terminal domain
TRINITY_DN50704_c0_g2_i1.p1	95c7096c3ce6158507f4e9916d949c3b	636	Pfam	PF12348	CLASP N terminal	65	208	5.5e-15	T	2019-08-09	IPR024395	CLASP N-terminal domain
TRINITY_DN46726_c0_g1_i21.p1	86a24bd16d3436e091862b2a1f27958a	904	Pfam	PF13831	PHD-finger	20	55	4.2e-13	T	2019-08-09
TRINITY_DN46726_c0_g1_i21.p1	86a24bd16d3436e091862b2a1f27958a	904	Pfam	PF13832	PHD-zinc-finger like domain	64	180	4.9e-29	T	2019-08-09
TRINITY_DN15983_c0_g1_i2.p1	610ac289ace1d0deba384acae2d77732	597	Pfam	PF00611	Fes/CIP4, and EFC/F-BAR homology domain	10	86	1.1e-17	T	2019-08-09	IPR001060	FCH domain
TRINITY_DN15983_c0_g1_i2.p1	610ac289ace1d0deba384acae2d77732	597	Pfam	PF00018	SH3 domain	534	583	1.2e-06	T	2019-08-09	IPR001452	SH3 domain	GO:0005515
TRINITY_DN50838_c0_g1_i7.p1	29cf160c2a3463465b86d8ef579c2ea6	461	Pfam	PF14529	Endonuclease-reverse transcriptase	148	253	5.9e-11	T	2019-08-09	IPR005135	Endonuclease/exonuclease/phosphatase
TRINITY_DN49319_c0_g1_i1.p1	72920634a6524957cf6a574979dd4e25	265	Pfam	PF00096	Zinc finger, C2H2 type	195	215	4.7e-06	T	2019-08-09	IPR013087	Zinc finger C2H2-type	GO:0003676
TRINITY_DN49319_c0_g1_i1.p1	72920634a6524957cf6a574979dd4e25	265	Pfam	PF00096	Zinc finger, C2H2 type	108	130	1.2e-05	T	2019-08-09	IPR013087	Zinc finger C2H2-type	GO:0003676
TRINITY_DN49319_c0_g1_i1.p1	72920634a6524957cf6a574979dd4e25	265	Pfam	PF00096	Zinc finger, C2H2 type	165	187	0.00026	T	2019-08-09	IPR013087	Zinc finger C2H2-type	GO:0003676
TRINITY_DN49319_c0_g1_i1.p1	72920634a6524957cf6a574979dd4e25	265	Pfam	PF00096	Zinc finger, C2H2 type	221	240	0.013	T	2019-08-09	IPR013087	Zinc finger C2H2-type	GO:0003676
TRINITY_DN116889_c0_g1_i1.p1	50916a223cec362a3c8994b4109d57a8	140	Pfam	PF00001	7 transmembrane receptor (rhodopsin family)	2	116	7.2e-22	T	2019-08-09	IPR000276	G protein-coupled receptor, rhodopsin-like	GO:0004930|GO:0007186|GO:0016021
TRINITY_DN39946_c1_g1_i3.p1	6f4f74b85d50bea634cfa9ead3547668	1875	Pfam	PF17809	UPA domain	458	589	3.3e-33	T	2019-08-09	IPR040745	Ankyrin, UPA domain
TRINITY_DN39946_c1_g1_i3.p1	6f4f74b85d50bea634cfa9ead3547668	1875	Pfam	PF00791	ZU5 domain	138	235	6.1e-21	T	2019-08-09	IPR000906	ZU5 domain
TRINITY_DN39946_c1_g1_i3.p1	6f4f74b85d50bea634cfa9ead3547668	1875	Pfam	PF01442	Apolipoprotein A1/A4/E domain	866	1004	0.085	T	2019-08-09	IPR000074	Apolipoprotein A/E	GO:0005576|GO:0006869|GO:0008289|GO:0042157
TRINITY_DN39946_c1_g1_i3.p1	6f4f74b85d50bea634cfa9ead3547668	1875	Pfam	PF01442	Apolipoprotein A1/A4/E domain	1734	1828	0.068	T	2019-08-09	IPR000074	Apolipoprotein A/E	GO:0005576|GO:0006869|GO:0008289|GO:0042157
TRINITY_DN39946_c1_g1_i3.p1	6f4f74b85d50bea634cfa9ead3547668	1875	Pfam	PF01442	Apolipoprotein A1/A4/E domain	1523	1711	1.7e-09	T	2019-08-09	IPR000074	Apolipoprotein A/E	GO:0005576|GO:0006869|GO:0008289|GO:0042157
TRINITY_DN39946_c1_g1_i3.p1	6f4f74b85d50bea634cfa9ead3547668	1875	Pfam	PF01442	Apolipoprotein A1/A4/E domain	1029	1120	0.0021	T	2019-08-09	IPR000074	Apolipoprotein A/E	GO:0005576|GO:0006869|GO:0008289|GO:0042157
TRINITY_DN39946_c1_g1_i3.p1	6f4f74b85d50bea634cfa9ead3547668	1875	Pfam	PF01442	Apolipoprotein A1/A4/E domain	1273	1446	1.9e-09	T	2019-08-09	IPR000074	Apolipoprotein A/E	GO:0005576|GO:0006869|GO:0008289|GO:0042157
TRINITY_DN39946_c1_g1_i3.p1	6f4f74b85d50bea634cfa9ead3547668	1875	Pfam	PF01442	Apolipoprotein A1/A4/E domain	1155	1314	2.2e-06	T	2019-08-09	IPR000074	Apolipoprotein A/E	GO:0005576|GO:0006869|GO:0008289|GO:0042157
TRINITY_DN59030_c0_g1_i1.p1	8deb6c230ab93ae79153df6ba5850b63	154	Pfam	PF03476	MOSC N-terminal beta barrel domain	1	101	5.9e-26	T	2019-08-09	IPR005303	MOSC, N-terminal beta barrel
TRINITY_DN78624_c0_g1_i1.p1	876959f0b2ac839f4b6e5afea8b85efc	268	Pfam	PF01607	Chitin binding Peritrophin-A domain	21	72	3.4e-12	T	2019-08-09	IPR002557	Chitin binding domain	GO:0005576|GO:0006030|GO:0008061
TRINITY_DN78624_c0_g1_i1.p1	876959f0b2ac839f4b6e5afea8b85efc	268	Pfam	PF01607	Chitin binding Peritrophin-A domain	101	151	2.7e-07	T	2019-08-09	IPR002557	Chitin binding domain	GO:0005576|GO:0006030|GO:0008061
TRINITY_DN78624_c0_g1_i1.p1	876959f0b2ac839f4b6e5afea8b85efc	268	Pfam	PF01607	Chitin binding Peritrophin-A domain	188	240	1.5e-13	T	2019-08-09	IPR002557	Chitin binding domain	GO:0005576|GO:0006030|GO:0008061
TRINITY_DN47818_c0_g1_i1.p1	ba4b82e175f90f49fe45d5a28c1a0f59	906	Pfam	PF12796	Ankyrin repeats (3 copies)	336	434	3.7e-06	T	2019-08-09	IPR020683	Ankyrin repeat-containing domain
TRINITY_DN47818_c0_g1_i1.p1	ba4b82e175f90f49fe45d5a28c1a0f59	906	Pfam	PF12796	Ankyrin repeats (3 copies)	21	109	4.5e-10	T	2019-08-09	IPR020683	Ankyrin repeat-containing domain
TRINITY_DN47818_c0_g1_i1.p1	ba4b82e175f90f49fe45d5a28c1a0f59	906	Pfam	PF12796	Ankyrin repeats (3 copies)	261	326	3.8e-09	T	2019-08-09	IPR020683	Ankyrin repeat-containing domain
TRINITY_DN47818_c0_g1_i1.p1	ba4b82e175f90f49fe45d5a28c1a0f59	906	Pfam	PF12796	Ankyrin repeats (3 copies)	441	524	2.8e-14	T	2019-08-09	IPR020683	Ankyrin repeat-containing domain
TRINITY_DN47818_c0_g1_i1.p1	ba4b82e175f90f49fe45d5a28c1a0f59	906	Pfam	PF00023	Ankyrin repeat	538	562	0.00012	T	2019-08-09	IPR002110	Ankyrin repeat	GO:0005515
TRINITY_DN47173_c0_g1_i5.p1	210463de8e0a45e359c801c1eef39641	660	Pfam	PF14598	PAS domain	174	280	7.8e-28	T	2019-08-09
TRINITY_DN47173_c0_g1_i5.p1	210463de8e0a45e359c801c1eef39641	660	Pfam	PF13426	PAS domain	4	67	0.0083	T	2019-08-09	IPR000014	PAS domain
TRINITY_DN50642_c9_g1_i16.p1	85ec37cb71cf4779e6f9eefdf8f28333	1082	Pfam	PF00271	Helicase conserved C-terminal domain	535	664	6.1e-16	T	2019-08-09	IPR001650	Helicase, C-terminal
TRINITY_DN50642_c9_g1_i16.p1	85ec37cb71cf4779e6f9eefdf8f28333	1082	Pfam	PF04408	Helicase associated domain (HA2)	729	803	7.2e-07	T	2019-08-09	IPR007502	Helicase-associated domain	GO:0004386
TRINITY_DN50642_c9_g1_i16.p1	85ec37cb71cf4779e6f9eefdf8f28333	1082	Pfam	PF00270	DEAD/DEAH box helicase	324	474	1.4e-05	T	2019-08-09	IPR011545	DEAD/DEAH box helicase domain	GO:0003676|GO:0005524
TRINITY_DN134464_c0_g1_i2.p1	36d0329e4b197e1da12da58bd7bd6992	422	Pfam	PF01399	PCI domain	274	354	8.1e-15	T	2019-08-09	IPR000717	Proteasome component (PCI) domain
TRINITY_DN47850_c0_g1_i2.p1	1e60155d9c9dddaf2f955b5afb259dd7	267	Pfam	PF05206	Methyltransferase TRM13	14	264	1.3e-49	T	2019-08-09	IPR007871	Methyltransferase TRM13	GO:0008033|GO:0008168
TRINITY_DN49621_c0_g1_i21.p1	1081de2ff48f15e5036b642d84e9e82b	1797	Pfam	PF13927	Immunoglobulin domain	212	285	8.9e-08	T	2019-08-09
TRINITY_DN49621_c0_g1_i21.p1	1081de2ff48f15e5036b642d84e9e82b	1797	Pfam	PF13927	Immunoglobulin domain	583	661	1e-10	T	2019-08-09
TRINITY_DN49621_c0_g1_i21.p1	1081de2ff48f15e5036b642d84e9e82b	1797	Pfam	PF13927	Immunoglobulin domain	678	758	9.7e-12	T	2019-08-09
TRINITY_DN49621_c0_g1_i21.p1	1081de2ff48f15e5036b642d84e9e82b	1797	Pfam	PF00041	Fibronectin type III domain	1201	1289	4.1e-13	T	2019-08-09	IPR003961	Fibronectin type III	GO:0005515
TRINITY_DN49621_c0_g1_i21.p1	1081de2ff48f15e5036b642d84e9e82b	1797	Pfam	PF00041	Fibronectin type III domain	997	1088	4.7e-13	T	2019-08-09	IPR003961	Fibronectin type III	GO:0005515
TRINITY_DN49621_c0_g1_i21.p1	1081de2ff48f15e5036b642d84e9e82b	1797	Pfam	PF00041	Fibronectin type III domain	1499	1567	1.4e-06	T	2019-08-09	IPR003961	Fibronectin type III	GO:0005515
TRINITY_DN49621_c0_g1_i21.p1	1081de2ff48f15e5036b642d84e9e82b	1797	Pfam	PF00041	Fibronectin type III domain	1102	1188	9.8e-14	T	2019-08-09	IPR003961	Fibronectin type III	GO:0005515
TRINITY_DN49621_c0_g1_i21.p1	1081de2ff48f15e5036b642d84e9e82b	1797	Pfam	PF00041	Fibronectin type III domain	876	976	1.3e-08	T	2019-08-09	IPR003961	Fibronectin type III	GO:0005515
TRINITY_DN49621_c0_g1_i21.p1	1081de2ff48f15e5036b642d84e9e82b	1797	Pfam	PF00041	Fibronectin type III domain	1397	1476	1.1e-12	T	2019-08-09	IPR003961	Fibronectin type III	GO:0005515
TRINITY_DN49621_c0_g1_i21.p1	1081de2ff48f15e5036b642d84e9e82b	1797	Pfam	PF07679	Immunoglobulin I-set domain	777	870	2.9e-11	T	2019-08-09	IPR013098	Immunoglobulin I-set
TRINITY_DN49621_c0_g1_i21.p1	1081de2ff48f15e5036b642d84e9e82b	1797	Pfam	PF07679	Immunoglobulin I-set domain	405	494	3.1e-15	T	2019-08-09	IPR013098	Immunoglobulin I-set
TRINITY_DN49621_c0_g1_i21.p1	1081de2ff48f15e5036b642d84e9e82b	1797	Pfam	PF07679	Immunoglobulin I-set domain	1313	1383	3.6e-10	T	2019-08-09	IPR013098	Immunoglobulin I-set
TRINITY_DN49621_c0_g1_i21.p1	1081de2ff48f15e5036b642d84e9e82b	1797	Pfam	PF07679	Immunoglobulin I-set domain	306	391	8e-14	T	2019-08-09	IPR013098	Immunoglobulin I-set
TRINITY_DN49736_c0_g2_i5.p1	c5b4d05e53d152f1c02dcd8e78cda049	228	Pfam	PF05225	helix-turn-helix, Psq domain	15	52	4.1e-08	T	2019-08-09	IPR007889	DNA binding HTH domain, Psq-type	GO:0003677
TRINITY_DN49736_c0_g2_i5.p1	c5b4d05e53d152f1c02dcd8e78cda049	228	Pfam	PF03221	Tc5 transposase DNA-binding domain	66	132	2.1e-06	T	2019-08-09	IPR006600	HTH CenpB-type DNA-binding domain
TRINITY_DN41341_c0_g1_i3.p1	e79835c3aa6c39f596dc35efe69cdfb3	3350	Pfam	PF07679	Immunoglobulin I-set domain	2276	2342	1.5e-05	T	2019-08-09	IPR013098	Immunoglobulin I-set
TRINITY_DN41341_c0_g1_i3.p1	e79835c3aa6c39f596dc35efe69cdfb3	3350	Pfam	PF13927	Immunoglobulin domain	2352	2421	1.2e-08	T	2019-08-09
TRINITY_DN41341_c0_g1_i3.p1	e79835c3aa6c39f596dc35efe69cdfb3	3350	Pfam	PF13927	Immunoglobulin domain	1780	1851	2.7e-14	T	2019-08-09
TRINITY_DN41341_c0_g1_i3.p1	e79835c3aa6c39f596dc35efe69cdfb3	3350	Pfam	PF13927	Immunoglobulin domain	564	637	1.3e-10	T	2019-08-09
TRINITY_DN41341_c0_g1_i3.p1	e79835c3aa6c39f596dc35efe69cdfb3	3350	Pfam	PF13927	Immunoglobulin domain	1977	2037	1e-09	T	2019-08-09
TRINITY_DN41341_c0_g1_i3.p1	e79835c3aa6c39f596dc35efe69cdfb3	3350	Pfam	PF13927	Immunoglobulin domain	1686	1756	1.1e-07	T	2019-08-09
TRINITY_DN41341_c0_g1_i3.p1	e79835c3aa6c39f596dc35efe69cdfb3	3350	Pfam	PF13927	Immunoglobulin domain	2057	2134	1.2e-11	T	2019-08-09
TRINITY_DN41341_c0_g1_i3.p1	e79835c3aa6c39f596dc35efe69cdfb3	3350	Pfam	PF13927	Immunoglobulin domain	2151	2222	1.5e-11	T	2019-08-09
TRINITY_DN41341_c0_g1_i3.p1	e79835c3aa6c39f596dc35efe69cdfb3	3350	Pfam	PF13927	Immunoglobulin domain	348	411	2.5e-08	T	2019-08-09
TRINITY_DN41341_c0_g1_i3.p1	e79835c3aa6c39f596dc35efe69cdfb3	3350	Pfam	PF00052	Laminin B (Domain IV)	1468	1599	2.9e-22	T	2019-08-09	IPR000034	Laminin IV
TRINITY_DN41341_c0_g1_i3.p1	e79835c3aa6c39f596dc35efe69cdfb3	3350	Pfam	PF00052	Laminin B (Domain IV)	1126	1261	3.6e-25	T	2019-08-09	IPR000034	Laminin IV
TRINITY_DN41341_c0_g1_i3.p1	e79835c3aa6c39f596dc35efe69cdfb3	3350	Pfam	PF00052	Laminin B (Domain IV)	753	885	6.2e-19	T	2019-08-09	IPR000034	Laminin IV
TRINITY_DN41341_c0_g1_i3.p1	e79835c3aa6c39f596dc35efe69cdfb3	3350	Pfam	PF02210	Laminin G domain	3201	3321	5.6e-17	T	2019-08-09	IPR001791	Laminin G domain
TRINITY_DN41341_c0_g1_i3.p1	e79835c3aa6c39f596dc35efe69cdfb3	3350	Pfam	PF00008	EGF-like domain	2802	2836	7.4e-05	T	2019-08-09	IPR000742	EGF-like domain
TRINITY_DN41341_c0_g1_i3.p1	e79835c3aa6c39f596dc35efe69cdfb3	3350	Pfam	PF00008	EGF-like domain	3124	3157	0.00014	T	2019-08-09	IPR000742	EGF-like domain
TRINITY_DN41341_c0_g1_i3.p1	e79835c3aa6c39f596dc35efe69cdfb3	3350	Pfam	PF00047	Immunoglobulin domain	2550	2622	1.6e-07	T	2019-08-09	IPR013151	Immunoglobulin
TRINITY_DN41341_c0_g1_i3.p1	e79835c3aa6c39f596dc35efe69cdfb3	3350	Pfam	PF00057	Low-density lipoprotein receptor domain class A	148	183	5.5e-09	T	2019-08-09	IPR002172	Low-density lipoprotein (LDL) receptor class A repeat	GO:0005515
TRINITY_DN41341_c0_g1_i3.p1	e79835c3aa6c39f596dc35efe69cdfb3	3350	Pfam	PF00057	Low-density lipoprotein receptor domain class A	1	37	6.6e-08	T	2019-08-09	IPR002172	Low-density lipoprotein (LDL) receptor class A repeat	GO:0005515
TRINITY_DN41341_c0_g1_i3.p1	e79835c3aa6c39f596dc35efe69cdfb3	3350	Pfam	PF00057	Low-density lipoprotein receptor domain class A	38	74	2.9e-07	T	2019-08-09	IPR002172	Low-density lipoprotein (LDL) receptor class A repeat	GO:0005515
TRINITY_DN41341_c0_g1_i3.p1	e79835c3aa6c39f596dc35efe69cdfb3	3350	Pfam	PF00057	Low-density lipoprotein receptor domain class A	194	230	1.4e-08	T	2019-08-09	IPR002172	Low-density lipoprotein (LDL) receptor class A repeat	GO:0005515
TRINITY_DN41341_c0_g1_i3.p1	e79835c3aa6c39f596dc35efe69cdfb3	3350	Pfam	PF00057	Low-density lipoprotein receptor domain class A	522	558	7.2e-12	T	2019-08-09	IPR002172	Low-density lipoprotein (LDL) receptor class A repeat	GO:0005515
TRINITY_DN41341_c0_g1_i3.p1	e79835c3aa6c39f596dc35efe69cdfb3	3350	Pfam	PF00057	Low-density lipoprotein receptor domain class A	232	266	4.6e-09	T	2019-08-09	IPR002172	Low-density lipoprotein (LDL) receptor class A repeat	GO:0005515
TRINITY_DN41341_c0_g1_i3.p1	e79835c3aa6c39f596dc35efe69cdfb3	3350	Pfam	PF00057	Low-density lipoprotein receptor domain class A	440	475	7.7e-10	T	2019-08-09	IPR002172	Low-density lipoprotein (LDL) receptor class A repeat	GO:0005515
TRINITY_DN41341_c0_g1_i3.p1	e79835c3aa6c39f596dc35efe69cdfb3	3350	Pfam	PF00057	Low-density lipoprotein receptor domain class A	481	515	1.9e-11	T	2019-08-09	IPR002172	Low-density lipoprotein (LDL) receptor class A repeat	GO:0005515
TRINITY_DN41341_c0_g1_i3.p1	e79835c3aa6c39f596dc35efe69cdfb3	3350	Pfam	PF00057	Low-density lipoprotein receptor domain class A	301	336	2.7e-05	T	2019-08-09	IPR002172	Low-density lipoprotein (LDL) receptor class A repeat	GO:0005515
TRINITY_DN41341_c0_g1_i3.p1	e79835c3aa6c39f596dc35efe69cdfb3	3350	Pfam	PF00054	Laminin G domain	2916	3041	7.5e-18	T	2019-08-09	IPR001791	Laminin G domain
TRINITY_DN41341_c0_g1_i3.p1	e79835c3aa6c39f596dc35efe69cdfb3	3350	Pfam	PF00054	Laminin G domain	2657	2784	2.8e-20	T	2019-08-09	IPR001791	Laminin G domain
TRINITY_DN41341_c0_g1_i3.p1	e79835c3aa6c39f596dc35efe69cdfb3	3350	Pfam	PF00053	Laminin EGF domain	1296	1336	1.8e-05	T	2019-08-09	IPR002049	Laminin EGF domain
TRINITY_DN41341_c0_g1_i3.p1	e79835c3aa6c39f596dc35efe69cdfb3	3350	Pfam	PF00053	Laminin EGF domain	939	993	7.8e-06	T	2019-08-09	IPR002049	Laminin EGF domain
TRINITY_DN41341_c0_g1_i3.p1	e79835c3aa6c39f596dc35efe69cdfb3	3350	Pfam	PF00053	Laminin EGF domain	1261	1284	0.00057	T	2019-08-09	IPR002049	Laminin EGF domain
TRINITY_DN41341_c0_g1_i3.p1	e79835c3aa6c39f596dc35efe69cdfb3	3350	Pfam	PF00053	Laminin EGF domain	1350	1396	3.7e-08	T	2019-08-09	IPR002049	Laminin EGF domain
TRINITY_DN40454_c3_g1_i1.p1	fa9cf9be99a789c7bb1066b39e3ebb22	430	Pfam	PF10324	Serpentine type 7TM GPCR chemoreceptor Srw	94	401	6.1e-32	T	2019-08-09	IPR019427	7TM GPCR, serpentine receptor class w (Srw)	GO:0008528
TRINITY_DN48401_c0_g1_i1.p1	17aaf10702c891ab06af5fc0ff363321	503	Pfam	PF04981	NMD3 family	19	247	1.1e-80	T	2019-08-09	IPR007064	Nmd3, N-terminal
TRINITY_DN201147_c0_g1_i1.p1	00c6e9671a82f1d5b46c016e40e7495d	109	Pfam	PF05047	Mitochondrial ribosomal protein L51 / S25 / CI-B8 domain	61	108	7e-14	T	2019-08-09	IPR007741	Ribosomal protein/NADH dehydrogenase domain
TRINITY_DN28903_c0_g1_i1.p1	8e2bf5b3dfab640237dc40281a3f45c2	348	Pfam	PF08925	Domain of Unknown Function (DUF1907)	53	336	3.9e-113	T	2019-08-09	IPR015021	Domain of unknown function DUF1907	GO:0005634
TRINITY_DN47215_c0_g1_i4.p1	7cb799e6f0dba2b83398606c08e612fd	2196	Pfam	PF13716	Divergent CRAL/TRIO domain	31	155	2.5e-06	T	2019-08-09	IPR001251	CRAL-TRIO lipid binding domain
TRINITY_DN47215_c0_g1_i4.p1	7cb799e6f0dba2b83398606c08e612fd	2196	Pfam	PF00621	RhoGEF domain	1862	2032	1.8e-30	T	2019-08-09	IPR000219	Dbl homology (DH) domain	GO:0005089|GO:0035023
TRINITY_DN47215_c0_g1_i4.p1	7cb799e6f0dba2b83398606c08e612fd	2196	Pfam	PF00621	RhoGEF domain	1246	1414	3.2e-34	T	2019-08-09	IPR000219	Dbl homology (DH) domain	GO:0005089|GO:0035023
TRINITY_DN47215_c0_g1_i4.p1	7cb799e6f0dba2b83398606c08e612fd	2196	Pfam	PF00435	Spectrin repeat	878	978	5.6e-12	T	2019-08-09	IPR002017	Spectrin repeat	GO:0005515
TRINITY_DN47215_c0_g1_i4.p1	7cb799e6f0dba2b83398606c08e612fd	2196	Pfam	PF00435	Spectrin repeat	288	390	1.1e-08	T	2019-08-09	IPR002017	Spectrin repeat	GO:0005515
TRINITY_DN35422_c0_g1_i1.p1	fd039b59b88c54958a83af40258c1407	912	Pfam	PF00069	Protein kinase domain	56	205	4.6e-10	T	2019-08-09	IPR000719	Protein kinase domain	GO:0004672|GO:0005524|GO:0006468
TRINITY_DN46824_c0_g2_i1.p2	a90080422a9e01ff67a4674d8633b2ab	910	Pfam	PF13927	Immunoglobulin domain	423	504	1.5e-09	T	2019-08-09
TRINITY_DN46824_c0_g2_i1.p2	a90080422a9e01ff67a4674d8633b2ab	910	Pfam	PF13927	Immunoglobulin domain	110	190	1.2e-11	T	2019-08-09
TRINITY_DN46824_c0_g2_i1.p2	a90080422a9e01ff67a4674d8633b2ab	910	Pfam	PF00047	Immunoglobulin domain	214	316	3.3e-07	T	2019-08-09	IPR013151	Immunoglobulin
TRINITY_DN46824_c0_g2_i1.p2	a90080422a9e01ff67a4674d8633b2ab	910	Pfam	PF00041	Fibronectin type III domain	724	818	3.2e-10	T	2019-08-09	IPR003961	Fibronectin type III	GO:0005515
TRINITY_DN46824_c0_g2_i1.p2	a90080422a9e01ff67a4674d8633b2ab	910	Pfam	PF00041	Fibronectin type III domain	622	704	8.5e-08	T	2019-08-09	IPR003961	Fibronectin type III	GO:0005515
TRINITY_DN46824_c0_g2_i1.p2	a90080422a9e01ff67a4674d8633b2ab	910	Pfam	PF07679	Immunoglobulin I-set domain	340	418	1.9e-12	T	2019-08-09	IPR013098	Immunoglobulin I-set
TRINITY_DN46824_c0_g2_i1.p2	a90080422a9e01ff67a4674d8633b2ab	910	Pfam	PF07679	Immunoglobulin I-set domain	524	616	1.3e-09	T	2019-08-09	IPR013098	Immunoglobulin I-set
TRINITY_DN47378_c0_g1_i25.p1	f6a772522b11ece49028bf941332daa7	575	Pfam	PF00046	Homeodomain	509	564	3.9e-16	T	2019-08-09	IPR001356	Homeobox domain	GO:0003677
TRINITY_DN47378_c0_g1_i25.p1	f6a772522b11ece49028bf941332daa7	575	Pfam	PF00157	Pou domain - N-terminal to homeobox domain	427	470	7.7e-13	T	2019-08-09	IPR000327	POU-specific domain	GO:0003700|GO:0006355
TRINITY_DN47378_c0_g1_i20.p1	f6a772522b11ece49028bf941332daa7	575	Pfam	PF00046	Homeodomain	509	564	3.9e-16	T	2019-08-09	IPR001356	Homeobox domain	GO:0003677
TRINITY_DN47378_c0_g1_i20.p1	f6a772522b11ece49028bf941332daa7	575	Pfam	PF00157	Pou domain - N-terminal to homeobox domain	427	470	7.7e-13	T	2019-08-09	IPR000327	POU-specific domain	GO:0003700|GO:0006355
TRINITY_DN47378_c0_g1_i3.p1	f6a772522b11ece49028bf941332daa7	575	Pfam	PF00046	Homeodomain	509	564	3.9e-16	T	2019-08-09	IPR001356	Homeobox domain	GO:0003677
TRINITY_DN47378_c0_g1_i3.p1	f6a772522b11ece49028bf941332daa7	575	Pfam	PF00157	Pou domain - N-terminal to homeobox domain	427	470	7.7e-13	T	2019-08-09	IPR000327	POU-specific domain	GO:0003700|GO:0006355
TRINITY_DN201953_c0_g1_i2.p1	4476ee9483a1dfa307d483ec73ef8adf	334	Pfam	PF12777	Microtubule-binding stalk of dynein motor	31	306	9.9e-43	T	2019-08-09	IPR024743	Dynein heavy chain, coiled coil stalk
TRINITY_DN201953_c0_g1_i2.p1	4476ee9483a1dfa307d483ec73ef8adf	334	Pfam	PF00612	IQ calmodulin-binding motif	3	20	0.00026	T	2019-08-09	IPR000048	IQ motif, EF-hand binding site	GO:0005515
TRINITY_DN38813_c0_g1_i2.p1	6bfc8a19ea1fc690d958c348fcb82c1e	456	Pfam	PF00611	Fes/CIP4, and EFC/F-BAR homology domain	24	98	3.4e-15	T	2019-08-09	IPR001060	FCH domain
TRINITY_DN38813_c0_g1_i2.p1	6bfc8a19ea1fc690d958c348fcb82c1e	456	Pfam	PF14604	Variant SH3 domain	403	452	1.1e-14	T	2019-08-09	IPR001452	SH3 domain	GO:0005515
TRINITY_DN171253_c0_g1_i1.p1	1b655764a1797d2eb7b283ad8ff40cdd	565	Pfam	PF01534	Frizzled/Smoothened family membrane region	227	555	9.4e-142	T	2019-08-09	IPR000539	Frizzled/Smoothened, transmembrane domain	GO:0007166|GO:0016020
TRINITY_DN171253_c0_g1_i1.p1	1b655764a1797d2eb7b283ad8ff40cdd	565	Pfam	PF01392	Fz domain	38	144	1.7e-31	T	2019-08-09	IPR020067	Frizzled domain	GO:0005515
TRINITY_DN37113_c0_g1_i1.p1	6fb1c4e5c1580e8843b624a6ea808b42	120	Pfam	PF00935	Ribosomal protein L44	34	108	5.4e-35	T	2019-08-09	IPR000552	Ribosomal protein L44e	GO:0003735|GO:0005840|GO:0006412
TRINITY_DN51225_c0_g1_i4.p1	b356f304ea870830a5931e369aad2ae0	1058	Pfam	PF00454	Phosphatidylinositol 3- and 4-kinase	785	1007	8.1e-52	T	2019-08-09	IPR000403	Phosphatidylinositol 3-/4-kinase, catalytic domain
TRINITY_DN51225_c0_g1_i4.p1	b356f304ea870830a5931e369aad2ae0	1058	Pfam	PF00794	PI3-kinase family, ras-binding domain	180	280	3.3e-16	T	2019-08-09	IPR000341	Phosphatidylinositol 3-kinase Ras-binding (PI3K RBD) domain
TRINITY_DN51225_c0_g1_i4.p1	b356f304ea870830a5931e369aad2ae0	1058	Pfam	PF00792	Phosphoinositide 3-kinase C2	347	451	1.7e-21	T	2019-08-09	IPR002420	Phosphatidylinositol 3-kinase, C2 domain
TRINITY_DN51225_c0_g1_i4.p1	b356f304ea870830a5931e369aad2ae0	1058	Pfam	PF02192	PI3-kinase family, p85-binding domain	34	107	1.7e-20	T	2019-08-09	IPR003113	Phosphatidylinositol 3-kinase adaptor-binding (PI3K ABD) domain
TRINITY_DN51225_c0_g1_i4.p1	b356f304ea870830a5931e369aad2ae0	1058	Pfam	PF00613	Phosphoinositide 3-kinase family, accessory domain (PIK domain)	520	696	4.6e-53	T	2019-08-09	IPR001263	Phosphoinositide 3-kinase, accessory (PIK) domain
TRINITY_DN47445_c1_g1_i11.p1	9391fe25e54a4fb25c3950e466b513ee	331	Pfam	PF00013	KH domain	68	120	7.9e-10	T	2019-08-09	IPR004088	K Homology domain, type 1	GO:0003723
TRINITY_DN51307_c1_g1_i2.p1	d47b4eaabf287dc89f7003a7bced183b	487	Pfam	PF17921	Integrase zinc binding domain	323	379	5.1e-16	T	2019-08-09	IPR041588	Integrase zinc-binding domain
TRINITY_DN2869_c0_g1_i1.p1	003b6a03ba1709a30e6501a11406416a	1024	Pfam	PF00176	SNF2 family N-terminal domain	143	413	2.9e-74	T	2019-08-09	IPR000330	SNF2-related, N-terminal domain	GO:0005524
TRINITY_DN2869_c0_g1_i1.p1	003b6a03ba1709a30e6501a11406416a	1024	Pfam	PF00271	Helicase conserved C-terminal domain	435	548	1.3e-21	T	2019-08-09	IPR001650	Helicase, C-terminal
TRINITY_DN2869_c0_g1_i1.p1	003b6a03ba1709a30e6501a11406416a	1024	Pfam	PF13892	DNA-binding domain	39	64	1.4e-05	T	2019-08-09	IPR020838	DBINO domain	GO:0003677
TRINITY_DN2869_c0_g1_i1.p1	003b6a03ba1709a30e6501a11406416a	1024	Pfam	PF09111	SLIDE	856	969	2.3e-40	T	2019-08-09	IPR015195	SLIDE domain	GO:0003676|GO:0005524|GO:0005634|GO:0006338|GO:0016818
TRINITY_DN2869_c0_g1_i1.p1	003b6a03ba1709a30e6501a11406416a	1024	Pfam	PF09110	HAND	698	799	2.2e-29	T	2019-08-09	IPR015194	ISWI, HAND domain	GO:0031491|GO:0043044
TRINITY_DN11360_c0_g1_i2.p1	c53cf0b45f1ff0ac36afc285d3d7e3a8	878	Pfam	PF00628	PHD-finger	131	184	2.1e-08	T	2019-08-09	IPR019787	Zinc finger, PHD-finger
TRINITY_DN45210_c0_g1_i10.p1	ab3c96462643e34d8b12bbbaef5560dc	1338	Pfam	PF01094	Receptor family ligand binding region	50	428	1.4e-35	T	2019-08-09	IPR001828	Receptor, ligand binding region
TRINITY_DN45210_c0_g1_i10.p1	ab3c96462643e34d8b12bbbaef5560dc	1338	Pfam	PF00211	Adenylate and Guanylate cyclase catalytic domain	896	1080	3.2e-65	T	2019-08-09	IPR001054	Adenylyl cyclase class-3/4/guanylyl cyclase	GO:0009190|GO:0016849|GO:0035556
TRINITY_DN45210_c0_g1_i10.p1	ab3c96462643e34d8b12bbbaef5560dc	1338	Pfam	PF07714	Protein tyrosine kinase	577	829	3.6e-33	T	2019-08-09	IPR001245	Serine-threonine/tyrosine-protein kinase, catalytic domain	GO:0004672|GO:0006468
TRINITY_DN45210_c0_g1_i13.p1	ab3c96462643e34d8b12bbbaef5560dc	1338	Pfam	PF01094	Receptor family ligand binding region	50	428	1.4e-35	T	2019-08-09	IPR001828	Receptor, ligand binding region
TRINITY_DN45210_c0_g1_i13.p1	ab3c96462643e34d8b12bbbaef5560dc	1338	Pfam	PF00211	Adenylate and Guanylate cyclase catalytic domain	896	1080	3.2e-65	T	2019-08-09	IPR001054	Adenylyl cyclase class-3/4/guanylyl cyclase	GO:0009190|GO:0016849|GO:0035556
TRINITY_DN45210_c0_g1_i13.p1	ab3c96462643e34d8b12bbbaef5560dc	1338	Pfam	PF07714	Protein tyrosine kinase	577	829	3.6e-33	T	2019-08-09	IPR001245	Serine-threonine/tyrosine-protein kinase, catalytic domain	GO:0004672|GO:0006468
TRINITY_DN172417_c0_g1_i1.p1	07731c8703090064870676be79b3bbb9	206	Pfam	PF00379	Insect cuticle protein	94	146	4e-10	T	2019-08-09	IPR000618	Insect cuticle protein	GO:0042302
TRINITY_DN50658_c0_g3_i8.p1	e78792afdd9cbef9d285822c0e3448db	244	Pfam	PF13359	DDE superfamily endonuclease	29	187	7.9e-41	T	2019-08-09	IPR027806	Harbinger transposase-derived nuclease domain
TRINITY_DN137965_c0_g1_i1.p1	bae26b97f35837f4c708ccce560751d9	191	Pfam	PF01048	Phosphorylase superfamily	14	180	1.3e-18	T	2019-08-09	IPR000845	Nucleoside phosphorylase domain	GO:0003824|GO:0009116
TRINITY_DN48793_c0_g2_i1.p1	5fe6d0ada59da8542056053c31b60917	314	Pfam	PF04087	Domain of unknown function (DUF389)	1	128	4e-29	T	2019-08-09	IPR005240	Protein of unknown function DUF389
TRINITY_DN49002_c4_g1_i2.p1	fcad02d8bbb8a172416e63cc0202bbac	468	Pfam	PF00169	PH domain	6	134	4.6e-13	T	2019-08-09	IPR001849	Pleckstrin homology domain
TRINITY_DN134431_c0_g1_i1.p1	ace8af02607cbfa80a68f74afc58c675	240	Pfam	PF06585	Haemolymph juvenile hormone binding protein (JHBP)	14	237	1e-53	T	2019-08-09	IPR010562	Haemolymph juvenile hormone binding
TRINITY_DN39440_c0_g1_i1.p1	a7389c9f9baae37a25d5f1d921a265db	400	Pfam	PF07679	Immunoglobulin I-set domain	33	125	5.7e-12	T	2019-08-09	IPR013098	Immunoglobulin I-set
TRINITY_DN39440_c0_g1_i1.p1	a7389c9f9baae37a25d5f1d921a265db	400	Pfam	PF13927	Immunoglobulin domain	235	322	4.7e-08	T	2019-08-09
TRINITY_DN39440_c0_g1_i1.p1	a7389c9f9baae37a25d5f1d921a265db	400	Pfam	PF13927	Immunoglobulin domain	134	217	3.1e-14	T	2019-08-09
TRINITY_DN78520_c0_g1_i1.p1	ddaee96e401483dc66ef95e5d6224608	107	Pfam	PF00454	Phosphatidylinositol 3- and 4-kinase	1	67	9.3e-11	T	2019-08-09	IPR000403	Phosphatidylinositol 3-/4-kinase, catalytic domain
TRINITY_DN48773_c0_g1_i4.p1	97ab93bac1dcb34c55ba670336c94488	294	Pfam	PF00135	Carboxylesterase family	29	270	1.5e-26	T	2019-08-09	IPR002018	Carboxylesterase, type B
TRINITY_DN228532_c0_g1_i1.p1	0a1d968f89fbd21bc244eb0d484e65ad	122	Pfam	PF14938	Soluble NSF attachment protein, SNAP	6	115	2.5e-16	T	2019-08-09
TRINITY_DN40437_c0_g1_i1.p1	9cb04c102ab0382b2ffa9d71b1609ef3	155	Pfam	PF00410	Ribosomal protein S8	32	155	1.1e-21	T	2019-08-09	IPR000630	Ribosomal protein S8	GO:0003735|GO:0005840|GO:0006412
TRINITY_DN40437_c0_g1_i2.p1	9cb04c102ab0382b2ffa9d71b1609ef3	155	Pfam	PF00410	Ribosomal protein S8	32	155	1.1e-21	T	2019-08-09	IPR000630	Ribosomal protein S8	GO:0003735|GO:0005840|GO:0006412
TRINITY_DN51108_c0_g1_i1.p1	e4f3542361f391b66f23380c8291c0d9	1130	Pfam	PF00488	MutS domain V	901	1099	8.6e-68	T	2019-08-09	IPR000432	DNA mismatch repair protein MutS, C-terminal	GO:0005524|GO:0006298|GO:0030983
TRINITY_DN51108_c0_g1_i1.p1	e4f3542361f391b66f23380c8291c0d9	1130	Pfam	PF05190	MutS family domain IV	714	803	1e-12	T	2019-08-09	IPR007861	DNA mismatch repair protein MutS, clamp	GO:0005524|GO:0006298|GO:0030983
TRINITY_DN51108_c0_g1_i1.p1	e4f3542361f391b66f23380c8291c0d9	1130	Pfam	PF05188	MutS domain II	344	439	1.1e-10	T	2019-08-09	IPR007860	DNA mismatch repair protein MutS, connector domain	GO:0005524|GO:0006298|GO:0030983
TRINITY_DN51108_c0_g1_i1.p1	e4f3542361f391b66f23380c8291c0d9	1130	Pfam	PF01624	MutS domain I	213	327	1.5e-29	T	2019-08-09	IPR007695	DNA mismatch repair protein MutS-like, N-terminal	GO:0005524|GO:0006298|GO:0030983
TRINITY_DN51108_c0_g1_i1.p1	e4f3542361f391b66f23380c8291c0d9	1130	Pfam	PF05192	MutS domain III	534	843	2.2e-32	T	2019-08-09	IPR007696	DNA mismatch repair protein MutS, core	GO:0005524|GO:0006298|GO:0030983
TRINITY_DN43990_c2_g1_i5.p1	7e6e33fa97386ecf797cb83b61425a81	1028	Pfam	PF17820	PDZ domain	610	659	1.4e-11	T	2019-08-09	IPR041489	PDZ domain 6
TRINITY_DN43990_c2_g1_i5.p1	7e6e33fa97386ecf797cb83b61425a81	1028	Pfam	PF12796	Ankyrin repeats (3 copies)	257	339	3.2e-07	T	2019-08-09	IPR020683	Ankyrin repeat-containing domain
TRINITY_DN43990_c2_g1_i5.p1	7e6e33fa97386ecf797cb83b61425a81	1028	Pfam	PF12796	Ankyrin repeats (3 copies)	133	215	6.5e-09	T	2019-08-09	IPR020683	Ankyrin repeat-containing domain
TRINITY_DN43990_c2_g1_i5.p1	7e6e33fa97386ecf797cb83b61425a81	1028	Pfam	PF16511	N-terminal or F0 domain of Talin-head FERM	13	84	9.4e-07	T	2019-08-09	IPR032425	Talin, N-terminal F0 domain
TRINITY_DN43990_c2_g1_i5.p1	7e6e33fa97386ecf797cb83b61425a81	1028	Pfam	PF07653	Variant SH3 domain	463	517	4.2e-06	T	2019-08-09	IPR001452	SH3 domain	GO:0005515
TRINITY_DN50616_c1_g1_i6.p1	74da9eb87b6600a398a0d8e59375c5d4	283	Pfam	PF13359	DDE superfamily endonuclease	173	279	6.7e-18	T	2019-08-09	IPR027806	Harbinger transposase-derived nuclease domain
TRINITY_DN31281_c0_g1_i1.p1	a719665079df3f61e1116643196839b1	510	Pfam	PF16676	Transactivation domain of FOXO protein family	431	466	2.6e-09	T	2019-08-09	IPR032067	FOXO protein, transactivation domain
TRINITY_DN31281_c0_g1_i1.p1	a719665079df3f61e1116643196839b1	510	Pfam	PF00250	Forkhead domain	98	180	1.3e-26	T	2019-08-09	IPR001766	Fork head domain	GO:0003700|GO:0006355|GO:0043565
TRINITY_DN169991_c0_g1_i1.p1	fdc86f115ff6aa24ae0ab1e6f82b491d	495	Pfam	PF05208	ALG3 protein	39	466	5.1e-147	T	2019-08-09	IPR007873	Glycosyltransferase, ALG3	GO:0000030|GO:0030176
TRINITY_DN30242_c19_g1_i2.p1	29d008ac70731c7d9549d02a20da7c30	1000	Pfam	PF00122	E1-E2 ATPase	123	329	5.8e-53	T	2019-08-09
TRINITY_DN30242_c19_g1_i2.p1	29d008ac70731c7d9549d02a20da7c30	1000	Pfam	PF13246	Cation transport ATPase (P-type)	419	527	2.1e-19	T	2019-08-09
TRINITY_DN30242_c19_g1_i2.p1	29d008ac70731c7d9549d02a20da7c30	1000	Pfam	PF00689	Cation transporting ATPase, C-terminus	784	987	7.6e-44	T	2019-08-09	IPR006068	Cation-transporting P-type ATPase, C-terminal
TRINITY_DN30242_c19_g1_i2.p1	29d008ac70731c7d9549d02a20da7c30	1000	Pfam	PF00690	Cation transporter/ATPase, N-terminus	5	72	3.6e-21	T	2019-08-09	IPR004014	Cation-transporting P-type ATPase, N-terminal
TRINITY_DN30242_c19_g1_i2.p1	29d008ac70731c7d9549d02a20da7c30	1000	Pfam	PF08282	haloacid dehalogenase-like hydrolase	687	744	6.1e-06	T	2019-08-09
TRINITY_DN30242_c19_g1_i1.p1	29d008ac70731c7d9549d02a20da7c30	1000	Pfam	PF00122	E1-E2 ATPase	123	329	5.8e-53	T	2019-08-09
TRINITY_DN30242_c19_g1_i1.p1	29d008ac70731c7d9549d02a20da7c30	1000	Pfam	PF13246	Cation transport ATPase (P-type)	419	527	2.1e-19	T	2019-08-09
TRINITY_DN30242_c19_g1_i1.p1	29d008ac70731c7d9549d02a20da7c30	1000	Pfam	PF00689	Cation transporting ATPase, C-terminus	784	987	7.6e-44	T	2019-08-09	IPR006068	Cation-transporting P-type ATPase, C-terminal
TRINITY_DN30242_c19_g1_i1.p1	29d008ac70731c7d9549d02a20da7c30	1000	Pfam	PF00690	Cation transporter/ATPase, N-terminus	5	72	3.6e-21	T	2019-08-09	IPR004014	Cation-transporting P-type ATPase, N-terminal
TRINITY_DN30242_c19_g1_i1.p1	29d008ac70731c7d9549d02a20da7c30	1000	Pfam	PF08282	haloacid dehalogenase-like hydrolase	687	744	6.1e-06	T	2019-08-09
TRINITY_DN42912_c0_g1_i4.p1	3a33ac89829758216efc70fa393b2cdf	189	Pfam	PF11540	Cytoplasmic dynein 1 intermediate chain 2	108	138	1.3e-14	T	2019-08-09	IPR025956	Cytoplasmic dynein 1 intermediate chain 1/2	GO:0005868|GO:0007018
TRINITY_DN41341_c0_g1_i1.p1	29f7646f86ca18e432ee2385187bd8a5	3813	Pfam	PF00054	Laminin G domain	3126	3253	3.2e-20	T	2019-08-09	IPR001791	Laminin G domain
TRINITY_DN41341_c0_g1_i1.p1	29f7646f86ca18e432ee2385187bd8a5	3813	Pfam	PF00054	Laminin G domain	3385	3512	1.4e-17	T	2019-08-09	IPR001791	Laminin G domain
TRINITY_DN41341_c0_g1_i1.p1	29f7646f86ca18e432ee2385187bd8a5	3813	Pfam	PF07679	Immunoglobulin I-set domain	2653	2719	1.7e-05	T	2019-08-09	IPR013098	Immunoglobulin I-set
TRINITY_DN41341_c0_g1_i1.p1	29f7646f86ca18e432ee2385187bd8a5	3813	Pfam	PF00053	Laminin EGF domain	1673	1713	2.1e-05	T	2019-08-09	IPR002049	Laminin EGF domain
TRINITY_DN41341_c0_g1_i1.p1	29f7646f86ca18e432ee2385187bd8a5	3813	Pfam	PF00053	Laminin EGF domain	1638	1661	0.00065	T	2019-08-09	IPR002049	Laminin EGF domain
TRINITY_DN41341_c0_g1_i1.p1	29f7646f86ca18e432ee2385187bd8a5	3813	Pfam	PF00053	Laminin EGF domain	1727	1773	4.3e-08	T	2019-08-09	IPR002049	Laminin EGF domain
TRINITY_DN41341_c0_g1_i1.p1	29f7646f86ca18e432ee2385187bd8a5	3813	Pfam	PF00053	Laminin EGF domain	1316	1370	9e-06	T	2019-08-09	IPR002049	Laminin EGF domain
TRINITY_DN41341_c0_g1_i1.p1	29f7646f86ca18e432ee2385187bd8a5	3813	Pfam	PF00052	Laminin B (Domain IV)	1130	1262	7.2e-19	T	2019-08-09	IPR000034	Laminin IV
TRINITY_DN41341_c0_g1_i1.p1	29f7646f86ca18e432ee2385187bd8a5	3813	Pfam	PF00052	Laminin B (Domain IV)	1503	1638	4.2e-25	T	2019-08-09	IPR000034	Laminin IV
TRINITY_DN41341_c0_g1_i1.p1	29f7646f86ca18e432ee2385187bd8a5	3813	Pfam	PF00052	Laminin B (Domain IV)	1845	1976	3.4e-22	T	2019-08-09	IPR000034	Laminin IV
TRINITY_DN41341_c0_g1_i1.p1	29f7646f86ca18e432ee2385187bd8a5	3813	Pfam	PF02210	Laminin G domain	3664	3784	6.5e-17	T	2019-08-09	IPR001791	Laminin G domain
TRINITY_DN41341_c0_g1_i1.p1	29f7646f86ca18e432ee2385187bd8a5	3813	Pfam	PF00057	Low-density lipoprotein receptor domain class A	817	852	8.8e-10	T	2019-08-09	IPR002172	Low-density lipoprotein (LDL) receptor class A repeat	GO:0005515
TRINITY_DN41341_c0_g1_i1.p1	29f7646f86ca18e432ee2385187bd8a5	3813	Pfam	PF00057	Low-density lipoprotein receptor domain class A	899	935	8.3e-12	T	2019-08-09	IPR002172	Low-density lipoprotein (LDL) receptor class A repeat	GO:0005515
TRINITY_DN41341_c0_g1_i1.p1	29f7646f86ca18e432ee2385187bd8a5	3813	Pfam	PF00057	Low-density lipoprotein receptor domain class A	453	489	3.3e-07	T	2019-08-09	IPR002172	Low-density lipoprotein (LDL) receptor class A repeat	GO:0005515
TRINITY_DN41341_c0_g1_i1.p1	29f7646f86ca18e432ee2385187bd8a5	3813	Pfam	PF00057	Low-density lipoprotein receptor domain class A	379	413	9.1e-06	T	2019-08-09	IPR002172	Low-density lipoprotein (LDL) receptor class A repeat	GO:0005515
TRINITY_DN41341_c0_g1_i1.p1	29f7646f86ca18e432ee2385187bd8a5	3813	Pfam	PF00057	Low-density lipoprotein receptor domain class A	858	892	2.2e-11	T	2019-08-09	IPR002172	Low-density lipoprotein (LDL) receptor class A repeat	GO:0005515
TRINITY_DN41341_c0_g1_i1.p1	29f7646f86ca18e432ee2385187bd8a5	3813	Pfam	PF00057	Low-density lipoprotein receptor domain class A	228	263	2.8e-07	T	2019-08-09	IPR002172	Low-density lipoprotein (LDL) receptor class A repeat	GO:0005515
TRINITY_DN41341_c0_g1_i1.p1	29f7646f86ca18e432ee2385187bd8a5	3813	Pfam	PF00057	Low-density lipoprotein receptor domain class A	609	645	1.6e-08	T	2019-08-09	IPR002172	Low-density lipoprotein (LDL) receptor class A repeat	GO:0005515
TRINITY_DN41341_c0_g1_i1.p1	29f7646f86ca18e432ee2385187bd8a5	3813	Pfam	PF00057	Low-density lipoprotein receptor domain class A	563	598	6.3e-09	T	2019-08-09	IPR002172	Low-density lipoprotein (LDL) receptor class A repeat	GO:0005515
TRINITY_DN41341_c0_g1_i1.p1	29f7646f86ca18e432ee2385187bd8a5	3813	Pfam	PF00057	Low-density lipoprotein receptor domain class A	647	681	5.3e-09	T	2019-08-09	IPR002172	Low-density lipoprotein (LDL) receptor class A repeat	GO:0005515
TRINITY_DN41341_c0_g1_i1.p1	29f7646f86ca18e432ee2385187bd8a5	3813	Pfam	PF00057	Low-density lipoprotein receptor domain class A	416	452	7.6e-08	T	2019-08-09	IPR002172	Low-density lipoprotein (LDL) receptor class A repeat	GO:0005515
TRINITY_DN41341_c0_g1_i1.p1	29f7646f86ca18e432ee2385187bd8a5	3813	Pfam	PF01390	SEA domain	113	204	7.4e-06	T	2019-08-09	IPR000082	SEA domain
TRINITY_DN41341_c0_g1_i1.p1	29f7646f86ca18e432ee2385187bd8a5	3813	Pfam	PF00047	Immunoglobulin domain	3019	3091	1.9e-07	T	2019-08-09	IPR013151	Immunoglobulin
TRINITY_DN41341_c0_g1_i1.p1	29f7646f86ca18e432ee2385187bd8a5	3813	Pfam	PF00008	EGF-like domain	3587	3620	0.00016	T	2019-08-09	IPR000742	EGF-like domain
TRINITY_DN41341_c0_g1_i1.p1	29f7646f86ca18e432ee2385187bd8a5	3813	Pfam	PF00008	EGF-like domain	3271	3305	8.5e-05	T	2019-08-09	IPR000742	EGF-like domain
TRINITY_DN41341_c0_g1_i1.p1	29f7646f86ca18e432ee2385187bd8a5	3813	Pfam	PF13927	Immunoglobulin domain	2157	2228	3.1e-14	T	2019-08-09
TRINITY_DN41341_c0_g1_i1.p1	29f7646f86ca18e432ee2385187bd8a5	3813	Pfam	PF13927	Immunoglobulin domain	2354	2414	1.2e-09	T	2019-08-09
TRINITY_DN41341_c0_g1_i1.p1	29f7646f86ca18e432ee2385187bd8a5	3813	Pfam	PF13927	Immunoglobulin domain	2528	2599	1.7e-11	T	2019-08-09
TRINITY_DN41341_c0_g1_i1.p1	29f7646f86ca18e432ee2385187bd8a5	3813	Pfam	PF13927	Immunoglobulin domain	723	788	2.8e-08	T	2019-08-09
TRINITY_DN41341_c0_g1_i1.p1	29f7646f86ca18e432ee2385187bd8a5	3813	Pfam	PF13927	Immunoglobulin domain	941	1014	1.5e-10	T	2019-08-09
TRINITY_DN41341_c0_g1_i1.p1	29f7646f86ca18e432ee2385187bd8a5	3813	Pfam	PF13927	Immunoglobulin domain	2434	2511	1.3e-11	T	2019-08-09
TRINITY_DN41341_c0_g1_i1.p1	29f7646f86ca18e432ee2385187bd8a5	3813	Pfam	PF13927	Immunoglobulin domain	2824	2887	2.6e-08	T	2019-08-09
TRINITY_DN41341_c0_g1_i1.p1	29f7646f86ca18e432ee2385187bd8a5	3813	Pfam	PF13927	Immunoglobulin domain	2729	2798	1.4e-08	T	2019-08-09
TRINITY_DN41341_c0_g1_i1.p1	29f7646f86ca18e432ee2385187bd8a5	3813	Pfam	PF13927	Immunoglobulin domain	2063	2133	1.3e-07	T	2019-08-09
TRINITY_DN46260_c0_g1_i9.p1	2a7190097cb25c1f15dbcc7655e870c5	1168	Pfam	PF00397	WW domain	51	81	3.3e-09	T	2019-08-09	IPR001202	WW domain	GO:0005515
TRINITY_DN51054_c1_g4_i1.p1	e70f011966bd5347ca9e954937359859	342	Pfam	PF03258	Baculovirus FP protein	166	331	2.1e-05	T	2019-08-09	IPR004941	Baculovirus FP protein
TRINITY_DN51983_c0_g1_i1.p1	10a34fb8bd83a223275fda32734233d7	116	Pfam	PF04262	Glutamate-cysteine ligase	34	101	3.2e-16	T	2019-08-09	IPR007370	Glutamate--cysteine ligase	GO:0004357|GO:0006750
TRINITY_DN51223_c1_g2_i9.p1	5529b43b14d4bec1513472d8f0b48ca5	812	Pfam	PF07714	Protein tyrosine kinase	534	789	2.6e-89	T	2019-08-09	IPR001245	Serine-threonine/tyrosine-protein kinase, catalytic domain	GO:0004672|GO:0006468
TRINITY_DN51223_c1_g2_i9.p1	5529b43b14d4bec1513472d8f0b48ca5	812	Pfam	PF12796	Ankyrin repeats (3 copies)	112	198	7.9e-09	T	2019-08-09	IPR020683	Ankyrin repeat-containing domain
TRINITY_DN51223_c1_g2_i9.p1	5529b43b14d4bec1513472d8f0b48ca5	812	Pfam	PF12796	Ankyrin repeats (3 copies)	200	259	1.5e-08	T	2019-08-09	IPR020683	Ankyrin repeat-containing domain
TRINITY_DN51223_c1_g2_i9.p1	5529b43b14d4bec1513472d8f0b48ca5	812	Pfam	PF00017	SH2 domain	28	105	6.8e-24	T	2019-08-09	IPR000980	SH2 domain
TRINITY_DN51223_c1_g2_i9.p1	5529b43b14d4bec1513472d8f0b48ca5	812	Pfam	PF00017	SH2 domain	303	387	2.1e-14	T	2019-08-09	IPR000980	SH2 domain
TRINITY_DN51223_c1_g2_i3.p1	5529b43b14d4bec1513472d8f0b48ca5	812	Pfam	PF07714	Protein tyrosine kinase	534	789	2.6e-89	T	2019-08-09	IPR001245	Serine-threonine/tyrosine-protein kinase, catalytic domain	GO:0004672|GO:0006468
TRINITY_DN51223_c1_g2_i3.p1	5529b43b14d4bec1513472d8f0b48ca5	812	Pfam	PF12796	Ankyrin repeats (3 copies)	112	198	7.9e-09	T	2019-08-09	IPR020683	Ankyrin repeat-containing domain
TRINITY_DN51223_c1_g2_i3.p1	5529b43b14d4bec1513472d8f0b48ca5	812	Pfam	PF12796	Ankyrin repeats (3 copies)	200	259	1.5e-08	T	2019-08-09	IPR020683	Ankyrin repeat-containing domain
TRINITY_DN51223_c1_g2_i3.p1	5529b43b14d4bec1513472d8f0b48ca5	812	Pfam	PF00017	SH2 domain	28	105	6.8e-24	T	2019-08-09	IPR000980	SH2 domain
TRINITY_DN51223_c1_g2_i3.p1	5529b43b14d4bec1513472d8f0b48ca5	812	Pfam	PF00017	SH2 domain	303	387	2.1e-14	T	2019-08-09	IPR000980	SH2 domain
TRINITY_DN177680_c0_g1_i1.p1	3d65de7ba75e74a654e5316851f974c1	225	Pfam	PF05199	GMC oxidoreductase	71	215	4.7e-35	T	2019-08-09	IPR007867	Glucose-methanol-choline oxidoreductase, C-terminal	GO:0016614|GO:0055114
TRINITY_DN47992_c1_g1_i3.p1	350ccc105a3b7fafa369332c669879c4	406	Pfam	PF13843	Transposase IS4	2	312	1.3e-60	T	2019-08-09	IPR029526	PiggyBac transposable element-derived protein
TRINITY_DN47992_c1_g1_i20.p1	350ccc105a3b7fafa369332c669879c4	406	Pfam	PF13843	Transposase IS4	2	312	1.3e-60	T	2019-08-09	IPR029526	PiggyBac transposable element-derived protein
TRINITY_DN48970_c2_g1_i4.p1	8d29aaa352bd931e553fafb702d0b629	757	Pfam	PF00027	Cyclic nucleotide-binding domain	581	660	5.4e-11	T	2019-08-09	IPR000595	Cyclic nucleotide-binding domain
TRINITY_DN48970_c2_g1_i4.p1	8d29aaa352bd931e553fafb702d0b629	757	Pfam	PF13426	PAS domain	39	136	5.2e-20	T	2019-08-09	IPR000014	PAS domain
TRINITY_DN48970_c2_g1_i4.p1	8d29aaa352bd931e553fafb702d0b629	757	Pfam	PF00520	Ion transport protein	224	487	1.6e-38	T	2019-08-09	IPR005821	Ion transport domain	GO:0005216|GO:0006811|GO:0016020|GO:0055085
TRINITY_DN169306_c0_g1_i1.p1	1f7a124f0e7607b19085494c0965f2f9	787	Pfam	PF04950	40S ribosome biogenesis protein Tsr1 and BMS1 C-terminal	478	766	5.1e-123	T	2019-08-09	IPR007034	Ribosome biogenesis protein BMS1/TSR1, C-terminal
TRINITY_DN169306_c0_g1_i1.p1	1f7a124f0e7607b19085494c0965f2f9	787	Pfam	PF08142	AARP2CN (NUC121) domain	229	306	4.5e-24	T	2019-08-09	IPR012948	AARP2CN	GO:0005634|GO:0042254
TRINITY_DN49388_c0_g1_i1.p1	40f19d3c92e535d7126bb6b42445ef0f	289	Pfam	PF17862	AAA+ lid domain	228	272	5.3e-11	T	2019-08-09	IPR041569	AAA ATPase, AAA+ lid domain
TRINITY_DN49388_c0_g1_i1.p1	40f19d3c92e535d7126bb6b42445ef0f	289	Pfam	PF00004	ATPase family associated with various cellular activities (AAA)	73	205	1.4e-41	T	2019-08-09	IPR003959	ATPase, AAA-type, core	GO:0005524
TRINITY_DN48975_c0_g1_i24.p1	f9d9f077de8189f8af06c6c040fab354	2793	Pfam	PF00616	GTPase-activator protein for Ras-like GTPase	1311	1414	2.4e-21	T	2019-08-09	IPR001936	Ras GTPase-activating domain	GO:0043087
TRINITY_DN48975_c0_g1_i24.p1	f9d9f077de8189f8af06c6c040fab354	2793	Pfam	PF13716	Divergent CRAL/TRIO domain	1578	1710	1.4e-23	T	2019-08-09	IPR001251	CRAL-TRIO lipid binding domain
TRINITY_DN40600_c0_g1_i1.p1	0ec1ec9279e5d8c71504a3a94126f1b9	905	Pfam	PF10613	Ligated ion channel L-glutamate- and glycine-binding site	418	532	1.5e-45	T	2019-08-09	IPR019594	Ionotropic glutamate receptor, L-glutamate and glycine-binding domain	GO:0004970|GO:0016020
TRINITY_DN40600_c0_g1_i1.p1	0ec1ec9279e5d8c71504a3a94126f1b9	905	Pfam	PF01094	Receptor family ligand binding region	37	385	4.2e-71	T	2019-08-09	IPR001828	Receptor, ligand binding region
TRINITY_DN40600_c0_g1_i1.p1	0ec1ec9279e5d8c71504a3a94126f1b9	905	Pfam	PF00060	Ligand-gated ion channel	547	827	2e-56	T	2019-08-09	IPR001320	Ionotropic glutamate receptor	GO:0015276|GO:0016020
TRINITY_DN215319_c0_g1_i1.p2	ce35289d67b0864e48c4b3028f9620a3	197	Pfam	PF00297	Ribosomal protein L3	1	195	6.1e-96	T	2019-08-09	IPR000597	Ribosomal protein L3	GO:0003735|GO:0005840|GO:0006412
TRINITY_DN45708_c2_g1_i1.p1	1745b04c9c7d250c2c974323046c3b71	171	Pfam	PF01204	Trehalase	47	171	1.7e-23	T	2019-08-09	IPR001661	Glycoside hydrolase, family 37	GO:0004555|GO:0005991
TRINITY_DN49797_c0_g1_i3.p1	820682727f8a450cd20d3aca3123b7ad	410	Pfam	PF13894	C2H2-type zinc finger	174	196	0.00032	T	2019-08-09
TRINITY_DN49797_c0_g1_i3.p1	820682727f8a450cd20d3aca3123b7ad	410	Pfam	PF07776	Zinc-finger associated domain (zf-AD)	6	74	1.6e-07	T	2019-08-09	IPR012934	Zinc finger, AD-type	GO:0005634|GO:0008270
TRINITY_DN49797_c0_g1_i3.p1	820682727f8a450cd20d3aca3123b7ad	410	Pfam	PF00096	Zinc finger, C2H2 type	341	363	1.1e-05	T	2019-08-09	IPR013087	Zinc finger C2H2-type	GO:0003676
TRINITY_DN49797_c0_g1_i3.p1	820682727f8a450cd20d3aca3123b7ad	410	Pfam	PF00096	Zinc finger, C2H2 type	201	223	0.00037	T	2019-08-09	IPR013087	Zinc finger C2H2-type	GO:0003676
TRINITY_DN49797_c0_g1_i3.p1	820682727f8a450cd20d3aca3123b7ad	410	Pfam	PF00096	Zinc finger, C2H2 type	285	307	4.2e-05	T	2019-08-09	IPR013087	Zinc finger C2H2-type	GO:0003676
TRINITY_DN49401_c0_g1_i5.p1	857e311b5956fd75a8ac15b460dd416c	477	Pfam	PF07645	Calcium-binding EGF domain	75	119	1.5e-09	T	2019-08-09	IPR001881	EGF-like calcium-binding domain	GO:0005509
TRINITY_DN49401_c0_g1_i5.p1	857e311b5956fd75a8ac15b460dd416c	477	Pfam	PF07645	Calcium-binding EGF domain	194	234	2.5e-11	T	2019-08-09	IPR001881	EGF-like calcium-binding domain	GO:0005509
TRINITY_DN49401_c0_g1_i5.p1	857e311b5956fd75a8ac15b460dd416c	477	Pfam	PF07645	Calcium-binding EGF domain	236	266	3.9e-08	T	2019-08-09	IPR001881	EGF-like calcium-binding domain	GO:0005509
TRINITY_DN49401_c0_g1_i5.p1	857e311b5956fd75a8ac15b460dd416c	477	Pfam	PF12947	EGF domain	125	160	2.2e-11	T	2019-08-09	IPR024731	EGF domain
TRINITY_DN49401_c0_g1_i5.p1	857e311b5956fd75a8ac15b460dd416c	477	Pfam	PF12947	EGF domain	43	73	8.6e-09	T	2019-08-09	IPR024731	EGF domain
TRINITY_DN50063_c0_g1_i11.p1	e06f9b433aba836a52869fa88bf5e87a	788	Pfam	PF00999	Sodium/hydrogen exchanger family	118	518	2.7e-86	T	2019-08-09	IPR006153	Cation/H+ exchanger	GO:0006812|GO:0015299|GO:0016021|GO:0055085
TRINITY_DN39659_c0_g1_i2.p1	ca29208993db72c826e78857f7de7e40	291	Pfam	PF01227	GTP cyclohydrolase I	112	288	6.8e-75	T	2019-08-09	IPR020602	GTP cyclohydrolase I domain
TRINITY_DN50866_c0_g1_i6.p1	f8e5c0816ed3b4753c6ca32c1a7d9415	1130	Pfam	PF18424	Alpha-Dystroglycan N-terminal domain 2	155	278	8.4e-09	T	2019-08-09	IPR041631	Alpha-dystroglycan N-terminal domain 2
TRINITY_DN50866_c0_g1_i6.p1	f8e5c0816ed3b4753c6ca32c1a7d9415	1130	Pfam	PF05454	Dystroglycan (Dystrophin-associated glycoprotein 1)	632	735	5.5e-06	T	2019-08-09	IPR008465	Dystroglycan, C-terminal	GO:0007016|GO:0016010
TRINITY_DN50866_c0_g1_i6.p1	f8e5c0816ed3b4753c6ca32c1a7d9415	1130	Pfam	PF05454	Dystroglycan (Dystrophin-associated glycoprotein 1)	867	1087	2.8e-50	T	2019-08-09	IPR008465	Dystroglycan, C-terminal	GO:0007016|GO:0016010
TRINITY_DN134603_c1_g1_i1.p1	a3d42e0481c2a767e5f4876963995fe9	1067	Pfam	PF00010	Helix-loop-helix DNA-binding domain	297	347	2.6e-17	T	2019-08-09	IPR011598	Myc-type, basic helix-loop-helix (bHLH) domain	GO:0046983
TRINITY_DN50273_c0_g1_i1.p1	16624a9b6dbd7bafc962195cb6d8c972	625	Pfam	PF13637	Ankyrin repeats (many copies)	47	97	1.9e-07	T	2019-08-09
TRINITY_DN50273_c0_g1_i1.p1	16624a9b6dbd7bafc962195cb6d8c972	625	Pfam	PF11904	GPCR-chaperone	161	479	3.5e-85	T	2019-08-09	IPR021832	Ankyrin repeat domain-containing protein 13
TRINITY_DN48044_c0_g1_i3.p1	87d8536a559cf0a6c43de1370eacb0d7	1404	Pfam	PF00665	Integrase core domain	1109	1218	3.7e-21	T	2019-08-09	IPR001584	Integrase, catalytic core	GO:0015074
TRINITY_DN48044_c0_g1_i3.p1	87d8536a559cf0a6c43de1370eacb0d7	1404	Pfam	PF17919	RNase H-like domain found in reverse transcriptase	810	909	1.3e-30	T	2019-08-09	IPR041577	Reverse transcriptase/retrotransposon-derived protein, RNase H-like domain
TRINITY_DN48044_c0_g1_i3.p1	87d8536a559cf0a6c43de1370eacb0d7	1404	Pfam	PF17921	Integrase zinc binding domain	1035	1091	5.5e-19	T	2019-08-09	IPR041588	Integrase zinc-binding domain
TRINITY_DN48044_c0_g1_i3.p1	87d8536a559cf0a6c43de1370eacb0d7	1404	Pfam	PF00078	Reverse transcriptase (RNA-dependent DNA polymerase)	587	747	1.2e-28	T	2019-08-09	IPR000477	Reverse transcriptase domain
TRINITY_DN169880_c0_g1_i1.p1	a6f621a3553ebb3bd57f5fce6edb81ee	149	Pfam	PF00400	WD domain, G-beta repeat	72	106	4.6e-06	T	2019-08-09	IPR001680	WD40 repeat	GO:0005515
TRINITY_DN50893_c9_g3_i1.p1	5c4a3d0bfc800eae42554339d7e27cd3	124	Pfam	PF00705	Proliferating cell nuclear antigen, N-terminal domain	1	123	2.6e-60	T	2019-08-09	IPR022648	Proliferating cell nuclear antigen, PCNA, N-terminal	GO:0003677|GO:0006275
TRINITY_DN50825_c0_g1_i2.p1	2e39d1572c998c9669d121f0c0ae87a8	539	Pfam	PF00168	C2 domain	421	496	5e-13	T	2019-08-09	IPR000008	C2 domain
TRINITY_DN50825_c0_g1_i2.p1	2e39d1572c998c9669d121f0c0ae87a8	539	Pfam	PF00168	C2 domain	290	395	1.7e-20	T	2019-08-09	IPR000008	C2 domain
TRINITY_DN201329_c0_g1_i1.p1	9fed3d347840b3039f458ff9c6afcf9a	194	Pfam	PF05916	GINS complex protein	48	133	4.7e-08	T	2019-08-09	IPR021151	GINS subunit, domain A
TRINITY_DN41733_c0_g1_i2.p1	ba1fc33b9dd87de5b20cd4b55573c038	1602	Pfam	PF10541	Nuclear envelope localisation domain	1548	1602	6.3e-19	T	2019-08-09	IPR012315	KASH domain	GO:0016021
TRINITY_DN42873_c0_g1_i1.p1	ae6a5b2b5c2e79b11a4350727127789a	261	Pfam	PF00314	Thaumatin family	46	260	6.2e-73	T	2019-08-09	IPR001938	Thaumatin family
TRINITY_DN200044_c0_g1_i1.p1	119dbea43fa8faacdae4342a6aed0b13	217	Pfam	PF01607	Chitin binding Peritrophin-A domain	52	95	2.8e-12	T	2019-08-09	IPR002557	Chitin binding domain	GO:0005576|GO:0006030|GO:0008061
TRINITY_DN200044_c0_g1_i1.p1	119dbea43fa8faacdae4342a6aed0b13	217	Pfam	PF01607	Chitin binding Peritrophin-A domain	157	201	2.6e-10	T	2019-08-09	IPR002557	Chitin binding domain	GO:0005576|GO:0006030|GO:0008061
TRINITY_DN51098_c1_g1_i3.p1	428bb83a251feca82ba34b7599b2b88a	286	Pfam	PF07776	Zinc-finger associated domain (zf-AD)	4	72	1.2e-07	T	2019-08-09	IPR012934	Zinc finger, AD-type	GO:0005634|GO:0008270
TRINITY_DN15983_c0_g1_i1.p1	b6b7e8a162fed170e2df8879ec559cb6	607	Pfam	PF00611	Fes/CIP4, and EFC/F-BAR homology domain	10	86	1.1e-17	T	2019-08-09	IPR001060	FCH domain
TRINITY_DN15983_c0_g1_i1.p1	b6b7e8a162fed170e2df8879ec559cb6	607	Pfam	PF00018	SH3 domain	544	593	1.2e-06	T	2019-08-09	IPR001452	SH3 domain	GO:0005515
TRINITY_DN46326_c0_g1_i5.p1	7a1b00d45f8e5d1e296ca6e6cd10cd1b	167	Pfam	PF00076	RNA recognition motif. (a.k.a. RRM, RBD, or RNP domain)	41	111	2.7e-22	T	2019-08-09	IPR000504	RNA recognition motif domain	GO:0003676
TRINITY_DN40601_c0_g1_i6.p1	f5c3600eece4f7d3d2579ee2f521ee52	1770	Pfam	PF00620	RhoGAP domain	1484	1631	5.4e-41	T	2019-08-09	IPR000198	Rho GTPase-activating protein domain	GO:0007165
TRINITY_DN40601_c0_g1_i6.p1	f5c3600eece4f7d3d2579ee2f521ee52	1770	Pfam	PF00130	Phorbol esters/diacylglycerol binding domain (C1 domain)	1388	1439	1.3e-06	T	2019-08-09	IPR002219	Protein kinase C-like, phorbol ester/diacylglycerol-binding domain	GO:0035556
TRINITY_DN40601_c0_g1_i6.p1	f5c3600eece4f7d3d2579ee2f521ee52	1770	Pfam	PF00130	Phorbol esters/diacylglycerol binding domain (C1 domain)	1151	1196	1.7e-06	T	2019-08-09	IPR002219	Protein kinase C-like, phorbol ester/diacylglycerol-binding domain	GO:0035556
TRINITY_DN40601_c0_g1_i6.p1	f5c3600eece4f7d3d2579ee2f521ee52	1770	Pfam	PF00612	IQ calmodulin-binding motif	739	757	0.088	T	2019-08-09	IPR000048	IQ motif, EF-hand binding site	GO:0005515
TRINITY_DN40601_c0_g1_i6.p1	f5c3600eece4f7d3d2579ee2f521ee52	1770	Pfam	PF00612	IQ calmodulin-binding motif	698	716	0.0029	T	2019-08-09	IPR000048	IQ motif, EF-hand binding site	GO:0005515
TRINITY_DN40601_c0_g1_i6.p1	f5c3600eece4f7d3d2579ee2f521ee52	1770	Pfam	PF00063	Myosin head (motor domain)	3	681	7.2e-202	T	2019-08-09	IPR001609	Myosin head, motor domain	GO:0003774|GO:0005524|GO:0016459
TRINITY_DN36208_c0_g1_i5.p1	7edb2aa14b4963834f873d08b3394050	282	Pfam	PF03637	Mob1/phocein family	80	244	1.8e-54	T	2019-08-09	IPR005301	MOB kinase activator family
TRINITY_DN25193_c0_g1_i5.p1	1f5799e7428e25d6756ccd46791a90e6	622	Pfam	PF08499	3'5'-cyclic nucleotide phosphodiesterase N-terminal	180	240	5.1e-32	T	2019-08-09	IPR013706	3'5'-cyclic nucleotide phosphodiesterase N-terminal	GO:0004114
TRINITY_DN25193_c0_g1_i5.p1	1f5799e7428e25d6756ccd46791a90e6	622	Pfam	PF00233	3'5'-cyclic nucleotide phosphodiesterase	325	544	4.1e-82	T	2019-08-09	IPR002073	3'5'-cyclic nucleotide phosphodiesterase, catalytic domain	GO:0004114|GO:0007165
TRINITY_DN142039_c0_g1_i1.p1	28d553b9a83feeece2643be5fcbf8ab8	138	Pfam	PF01397	Terpene synthase, N-terminal domain	25	138	1.4e-30	T	2019-08-09	IPR001906	Terpene synthase, N-terminal domain	GO:0010333|GO:0016829
TRINITY_DN4828_c1_g1_i1.p1	9fe65022364641983f731a0214b41429	156	Pfam	PF00366	Ribosomal protein S17	73	142	1.7e-27	T	2019-08-09	IPR000266	Ribosomal protein S17/S11	GO:0003735|GO:0005840|GO:0006412
TRINITY_DN4828_c1_g1_i1.p1	9fe65022364641983f731a0214b41429	156	Pfam	PF16205	Ribosomal_S17 N-terminal	4	71	1.9e-33	T	2019-08-09	IPR032440	40S ribosomal protein S11, N-terminal
TRINITY_DN49011_c0_g1_i4.p1	81b82fe4f5cdec51cbe71811e786d9f9	648	Pfam	PF02178	AT hook motif	221	230	0.48	T	2019-08-09	IPR017956	AT hook, DNA-binding motif	GO:0003677
TRINITY_DN49011_c0_g1_i4.p1	81b82fe4f5cdec51cbe71811e786d9f9	648	Pfam	PF02178	AT hook motif	142	149	1.4	T	2019-08-09	IPR017956	AT hook, DNA-binding motif	GO:0003677
TRINITY_DN49011_c0_g1_i4.p1	81b82fe4f5cdec51cbe71811e786d9f9	648	Pfam	PF02178	AT hook motif	100	107	1.4	T	2019-08-09	IPR017956	AT hook, DNA-binding motif	GO:0003677
TRINITY_DN49011_c0_g1_i4.p1	81b82fe4f5cdec51cbe71811e786d9f9	648	Pfam	PF00096	Zinc finger, C2H2 type	617	639	0.0016	T	2019-08-09	IPR013087	Zinc finger C2H2-type	GO:0003676
TRINITY_DN49011_c0_g1_i4.p1	81b82fe4f5cdec51cbe71811e786d9f9	648	Pfam	PF13912	C2H2-type zinc finger	500	525	0.049	T	2019-08-09
TRINITY_DN42287_c0_g1_i1.p1	6ddad1cef3f018ea8b9f912eff387fa6	163	Pfam	PF07534	TLD	4	120	2.9e-07	T	2019-08-09	IPR006571	TLDc domain
TRINITY_DN53668_c0_g1_i1.p1	e49101273be7a4beaf52202ec3038f5a	253	Pfam	PF10483	Elongator subunit Iki1	7	143	5e-07	T	2019-08-09	IPR019519	Elongator complex protein 5	GO:0002098|GO:0033588
TRINITY_DN50012_c0_g1_i2.p1	bae7012869f32d2224ac5f3611ca1b16	810	Pfam	PF08005	PHR domain	440	588	3.1e-42	T	2019-08-09	IPR012983	PHR
TRINITY_DN50012_c0_g1_i2.p1	bae7012869f32d2224ac5f3611ca1b16	810	Pfam	PF13540	Regulator of chromosome condensation (RCC1) repeat	98	127	8.2e-09	T	2019-08-09
TRINITY_DN50012_c0_g1_i2.p1	bae7012869f32d2224ac5f3611ca1b16	810	Pfam	PF13540	Regulator of chromosome condensation (RCC1) repeat	149	171	7.3e-06	T	2019-08-09
TRINITY_DN110787_c0_g1_i1.p1	103d3e5d60eec23960a4e97bba557df3	227	Pfam	PF00067	Cytochrome P450	81	217	3.5e-18	T	2019-08-09	IPR001128	Cytochrome P450	GO:0005506|GO:0016705|GO:0020037|GO:0055114
TRINITY_DN45897_c0_g1_i1.p1	f45e72264ad43776b1c14bb58628811c	503	Pfam	PF00067	Cytochrome P450	32	494	5.8e-115	T	2019-08-09	IPR001128	Cytochrome P450	GO:0005506|GO:0016705|GO:0020037|GO:0055114
TRINITY_DN46817_c0_g1_i2.p1	b7ffed2d5c98217f1d678a8a205977b9	382	Pfam	PF00651	BTB/POZ domain	204	299	3.5e-15	T	2019-08-09	IPR000210	BTB/POZ domain	GO:0005515
TRINITY_DN44155_c0_g1_i5.p1	364ab21620b989748bd9e050515dd14d	562	Pfam	PF01031	Dynamin central region	226	506	4e-102	T	2019-08-09	IPR000375	Dynamin central domain	GO:0005525
TRINITY_DN44155_c0_g1_i5.p1	364ab21620b989748bd9e050515dd14d	562	Pfam	PF00350	Dynamin family	28	216	1e-51	T	2019-08-09	IPR022812	Dynamin superfamily
TRINITY_DN50537_c0_g1_i3.p1	e8a6dcb96ee213cfbb74d4b63bcb58b7	182	Pfam	PF00313	'Cold-shock' DNA-binding domain	29	92	8.1e-25	T	2019-08-09	IPR002059	Cold-shock protein, DNA-binding	GO:0003676
TRINITY_DN50537_c0_g1_i3.p1	e8a6dcb96ee213cfbb74d4b63bcb58b7	182	Pfam	PF00098	Zinc knuckle	138	153	0.00056	T	2019-08-09	IPR001878	Zinc finger, CCHC-type	GO:0003676|GO:0008270
TRINITY_DN52261_c0_g1_i1.p1	68173844092b0fc93978de557ea118c5	211	Pfam	PF00557	Metallopeptidase family M24	18	194	1.1e-18	T	2019-08-09	IPR000994	Peptidase M24
TRINITY_DN137525_c0_g1_i1.p1	d6831666da16cfc6c86a9b9ab5008529	104	Pfam	PF05637	galactosyl transferase GMA12/MNN10 family	1	30	1.5e-05	T	2019-08-09	IPR008630	Glycosyltransferase 34	GO:0016021|GO:0016757
TRINITY_DN51235_c0_g1_i5.p1	0d575de9db4b140c7ca34fc4d90ad276	684	Pfam	PF06602	Myotubularin-like phosphatase domain	172	276	3.5e-08	T	2019-08-09	IPR010569	Myotubularin-like phosphatase domain
TRINITY_DN51235_c0_g1_i5.p1	0d575de9db4b140c7ca34fc4d90ad276	684	Pfam	PF06602	Myotubularin-like phosphatase domain	321	508	1.5e-52	T	2019-08-09	IPR010569	Myotubularin-like phosphatase domain
TRINITY_DN51235_c0_g1_i2.p1	0d575de9db4b140c7ca34fc4d90ad276	684	Pfam	PF06602	Myotubularin-like phosphatase domain	172	276	3.5e-08	T	2019-08-09	IPR010569	Myotubularin-like phosphatase domain
TRINITY_DN51235_c0_g1_i2.p1	0d575de9db4b140c7ca34fc4d90ad276	684	Pfam	PF06602	Myotubularin-like phosphatase domain	321	508	1.5e-52	T	2019-08-09	IPR010569	Myotubularin-like phosphatase domain
TRINITY_DN2802_c0_g1_i1.p1	03be7ec21bbbf907d3a71c2040d5073a	497	Pfam	PF00046	Homeodomain	100	156	3.2e-21	T	2019-08-09	IPR001356	Homeobox domain	GO:0003677
TRINITY_DN50902_c0_g1_i3.p1	19053a51d63ae7dbf0cced35245192e1	928	Pfam	PF00520	Ion transport protein	506	736	6.6e-13	T	2019-08-09	IPR005821	Ion transport domain	GO:0005216|GO:0006811|GO:0016020|GO:0055085
TRINITY_DN50902_c0_g1_i3.p1	19053a51d63ae7dbf0cced35245192e1	928	Pfam	PF12796	Ankyrin repeats (3 copies)	111	202	5.9e-14	T	2019-08-09	IPR020683	Ankyrin repeat-containing domain
TRINITY_DN50902_c0_g1_i3.p1	19053a51d63ae7dbf0cced35245192e1	928	Pfam	PF12796	Ankyrin repeats (3 copies)	274	336	4.5e-13	T	2019-08-09	IPR020683	Ankyrin repeat-containing domain
TRINITY_DN50902_c0_g1_i3.p1	19053a51d63ae7dbf0cced35245192e1	928	Pfam	PF12796	Ankyrin repeats (3 copies)	203	266	3.9e-08	T	2019-08-09	IPR020683	Ankyrin repeat-containing domain
TRINITY_DN50902_c0_g1_i3.p1	19053a51d63ae7dbf0cced35245192e1	928	Pfam	PF13857	Ankyrin repeats (many copies)	360	411	8.8e-10	T	2019-08-09
TRINITY_DN50902_c0_g1_i6.p1	19053a51d63ae7dbf0cced35245192e1	928	Pfam	PF00520	Ion transport protein	506	736	6.6e-13	T	2019-08-09	IPR005821	Ion transport domain	GO:0005216|GO:0006811|GO:0016020|GO:0055085
TRINITY_DN50902_c0_g1_i6.p1	19053a51d63ae7dbf0cced35245192e1	928	Pfam	PF12796	Ankyrin repeats (3 copies)	111	202	5.9e-14	T	2019-08-09	IPR020683	Ankyrin repeat-containing domain
TRINITY_DN50902_c0_g1_i6.p1	19053a51d63ae7dbf0cced35245192e1	928	Pfam	PF12796	Ankyrin repeats (3 copies)	274	336	4.5e-13	T	2019-08-09	IPR020683	Ankyrin repeat-containing domain
TRINITY_DN50902_c0_g1_i6.p1	19053a51d63ae7dbf0cced35245192e1	928	Pfam	PF12796	Ankyrin repeats (3 copies)	203	266	3.9e-08	T	2019-08-09	IPR020683	Ankyrin repeat-containing domain
TRINITY_DN50902_c0_g1_i6.p1	19053a51d63ae7dbf0cced35245192e1	928	Pfam	PF13857	Ankyrin repeats (many copies)	360	411	8.8e-10	T	2019-08-09
TRINITY_DN15928_c0_g1_i1.p1	8019ead34e89ac34b81e0f6f8d212633	103	Pfam	PF00012	Hsp70 protein	27	102	9.3e-35	T	2019-08-09	IPR013126	Heat shock protein 70 family
TRINITY_DN49616_c0_g1_i1.p1	08fc8c95e689aadf12fb3eaf4451fdd9	454	Pfam	PF00709	Adenylosuccinate synthetase	34	449	1.5e-184	T	2019-08-09	IPR001114	Adenylosuccinate synthetase	GO:0004019|GO:0005525|GO:0006164
TRINITY_DN49616_c0_g1_i2.p1	08fc8c95e689aadf12fb3eaf4451fdd9	454	Pfam	PF00709	Adenylosuccinate synthetase	34	449	1.5e-184	T	2019-08-09	IPR001114	Adenylosuccinate synthetase	GO:0004019|GO:0005525|GO:0006164
TRINITY_DN50344_c0_g1_i1.p1	ddc98e7d6d69c198eaa6877ca0b969f8	864	Pfam	PF01315	Aldehyde oxidase and xanthine dehydrogenase, a/b hammerhead domain	156	264	9.5e-28	T	2019-08-09	IPR000674	Aldehyde oxidase/xanthine dehydrogenase, a/b hammerhead
TRINITY_DN50344_c0_g1_i1.p1	ddc98e7d6d69c198eaa6877ca0b969f8	864	Pfam	PF02738	Molybdopterin-binding domain of aldehyde dehydrogenase	303	782	5.5e-111	T	2019-08-09	IPR008274	Aldehyde oxidase/xanthine dehydrogenase, molybdopterin binding	GO:0016491|GO:0055114
TRINITY_DN50344_c0_g1_i1.p1	ddc98e7d6d69c198eaa6877ca0b969f8	864	Pfam	PF03450	CO dehydrogenase flavoprotein C-terminal domain	1	100	5.5e-18	T	2019-08-09	IPR005107	CO dehydrogenase flavoprotein, C-terminal
TRINITY_DN50182_c1_g1_i9.p1	a65e8fb0ecf589b62aeac7bf4e54da12	189	Pfam	PF00096	Zinc finger, C2H2 type	38	60	0.0047	T	2019-08-09	IPR013087	Zinc finger C2H2-type	GO:0003676
TRINITY_DN50182_c1_g1_i9.p1	a65e8fb0ecf589b62aeac7bf4e54da12	189	Pfam	PF12171	Zinc-finger double-stranded RNA-binding	93	119	6.3e-06	T	2019-08-09	IPR022755	Zinc finger, double-stranded RNA binding
TRINITY_DN28431_c0_g1_i1.p1	fa8c5b8d759a0981af68c2d4118b297f	255	Pfam	PF01105	emp24/gp25L/p24 family/GOLD	28	244	6.3e-22	T	2019-08-09	IPR009038	GOLD domain
TRINITY_DN48732_c0_g1_i4.p1	6fe6849d33a9f862cd2d355ead07a31d	180	Pfam	PF00076	RNA recognition motif. (a.k.a. RRM, RBD, or RNP domain)	24	89	5.3e-12	T	2019-08-09	IPR000504	RNA recognition motif domain	GO:0003676
TRINITY_DN48732_c0_g1_i7.p1	6fe6849d33a9f862cd2d355ead07a31d	180	Pfam	PF00076	RNA recognition motif. (a.k.a. RRM, RBD, or RNP domain)	24	89	5.3e-12	T	2019-08-09	IPR000504	RNA recognition motif domain	GO:0003676
TRINITY_DN48732_c0_g1_i8.p1	6fe6849d33a9f862cd2d355ead07a31d	180	Pfam	PF00076	RNA recognition motif. (a.k.a. RRM, RBD, or RNP domain)	24	89	5.3e-12	T	2019-08-09	IPR000504	RNA recognition motif domain	GO:0003676
TRINITY_DN7028_c0_g1_i1.p1	94556319c871b63bc187752d42a0014d	556	Pfam	PF01733	Nucleoside transporter	359	517	6.5e-26	T	2019-08-09	IPR002259	Equilibrative nucleoside transporter	GO:0005337|GO:0016021|GO:1901642
TRINITY_DN7028_c0_g1_i1.p1	94556319c871b63bc187752d42a0014d	556	Pfam	PF01733	Nucleoside transporter	141	238	6.4e-13	T	2019-08-09	IPR002259	Equilibrative nucleoside transporter	GO:0005337|GO:0016021|GO:1901642
TRINITY_DN46781_c1_g1_i5.p1	dfd7ad1d35b23208eb2560dc113a163f	1767	Pfam	PF00225	Kinesin motor domain	9	352	1.2e-114	T	2019-08-09	IPR001752	Kinesin motor domain	GO:0003777|GO:0005524|GO:0007018|GO:0008017
TRINITY_DN46781_c1_g1_i5.p1	dfd7ad1d35b23208eb2560dc113a163f	1767	Pfam	PF00498	FHA domain	530	587	5.2e-05	T	2019-08-09	IPR000253	Forkhead-associated (FHA) domain	GO:0005515
TRINITY_DN46781_c1_g1_i5.p1	dfd7ad1d35b23208eb2560dc113a163f	1767	Pfam	PF16183	Kinesin-associated	356	520	1.5e-54	T	2019-08-09	IPR032405	Kinesin-associated
TRINITY_DN46781_c1_g1_i5.p1	dfd7ad1d35b23208eb2560dc113a163f	1767	Pfam	PF12473	Kinesin protein	1246	1393	6.2e-35	T	2019-08-09	IPR022164	Kinesin-like
TRINITY_DN46781_c1_g1_i5.p1	dfd7ad1d35b23208eb2560dc113a163f	1767	Pfam	PF00169	PH domain	1652	1744	1.2e-08	T	2019-08-09	IPR001849	Pleckstrin homology domain
TRINITY_DN46781_c1_g1_i5.p1	dfd7ad1d35b23208eb2560dc113a163f	1767	Pfam	PF12423	Kinesin protein 1B	908	953	4.9e-12	T	2019-08-09	IPR022140	Kinesin-like KIF1-type
TRINITY_DN49000_c1_g1_i17.p1	607f760c9ecac58bd581797e4c06c036	205	Pfam	PF00291	Pyridoxal-phosphate dependent enzyme	2	167	1.4e-39	T	2019-08-09	IPR001926	Pyridoxal-phosphate dependent enzyme
TRINITY_DN49828_c0_g1_i1.p1	8b51035eb10d3edec5ba1dfcb0a2a427	1002	Pfam	PF05193	Peptidase M16 inactive domain	195	329	9.1e-08	T	2019-08-09	IPR007863	Peptidase M16, C-terminal
TRINITY_DN49828_c0_g1_i1.p1	8b51035eb10d3edec5ba1dfcb0a2a427	1002	Pfam	PF00675	Insulinase (Peptidase family M16)	49	133	2e-08	T	2019-08-09	IPR011765	Peptidase M16, N-terminal
TRINITY_DN50602_c0_g2_i6.p1	68c0baadc2bf9d530b7a9ce886dcb015	434	Pfam	PF02932	Neurotransmitter-gated ion-channel transmembrane region	253	353	9.5e-29	T	2019-08-09	IPR006029	Neurotransmitter-gated ion-channel transmembrane domain	GO:0006811|GO:0016021
TRINITY_DN50602_c0_g2_i6.p1	68c0baadc2bf9d530b7a9ce886dcb015	434	Pfam	PF02931	Neurotransmitter-gated ion-channel ligand binding domain	35	245	4.3e-48	T	2019-08-09	IPR006202	Neurotransmitter-gated ion-channel ligand-binding domain	GO:0005230|GO:0006811|GO:0016021
TRINITY_DN24382_c0_g1_i1.p1	4f0f442778c16b55bb3ff388acf5c11a	108	Pfam	PF00379	Insect cuticle protein	2	32	1.2e-12	T	2019-08-09	IPR000618	Insect cuticle protein	GO:0042302
TRINITY_DN42744_c0_g1_i3.p1	b18c8b673db17e36afe13eee321dac45	142	Pfam	PF03054	tRNA methyl transferase	61	142	2.9e-21	T	2019-08-09
TRINITY_DN42744_c0_g1_i3.p1	b18c8b673db17e36afe13eee321dac45	142	Pfam	PF03054	tRNA methyl transferase	3	60	3.5e-17	T	2019-08-09
TRINITY_DN51377_c7_g1_i5.p1	1abe76504dcf84b80ae4fa1a368443ec	1136	Pfam	PF14529	Endonuclease-reverse transcriptase	15	111	3.8e-18	T	2019-08-09	IPR005135	Endonuclease/exonuclease/phosphatase
TRINITY_DN51377_c7_g1_i5.p1	1abe76504dcf84b80ae4fa1a368443ec	1136	Pfam	PF00075	RNase H	846	975	8.1e-11	T	2019-08-09	IPR002156	Ribonuclease H domain	GO:0003676|GO:0004523
TRINITY_DN51377_c7_g1_i5.p1	1abe76504dcf84b80ae4fa1a368443ec	1136	Pfam	PF00078	Reverse transcriptase (RNA-dependent DNA polymerase)	390	631	1.1e-42	T	2019-08-09	IPR000477	Reverse transcriptase domain
TRINITY_DN50495_c0_g1_i8.p1	915ed10f5191df76f6db59cfb8555172	1955	Pfam	PF02210	Laminin G domain	1255	1415	4.6e-27	T	2019-08-09	IPR001791	Laminin G domain
TRINITY_DN50495_c0_g1_i8.p1	915ed10f5191df76f6db59cfb8555172	1955	Pfam	PF02210	Laminin G domain	1509	1644	7.1e-24	T	2019-08-09	IPR001791	Laminin G domain
TRINITY_DN50495_c0_g1_i8.p1	915ed10f5191df76f6db59cfb8555172	1955	Pfam	PF00008	EGF-like domain	1194	1224	8.7e-05	T	2019-08-09	IPR000742	EGF-like domain
TRINITY_DN50495_c0_g1_i8.p1	915ed10f5191df76f6db59cfb8555172	1955	Pfam	PF00008	EGF-like domain	1720	1746	9.5e-05	T	2019-08-09	IPR000742	EGF-like domain
TRINITY_DN50495_c0_g1_i8.p1	915ed10f5191df76f6db59cfb8555172	1955	Pfam	PF01049	Cadherin cytoplasmic region	1786	1948	3.5e-48	T	2019-08-09	IPR000233	Cadherin, cytoplasmic domain	GO:0005509|GO:0007156
TRINITY_DN50495_c0_g1_i8.p1	915ed10f5191df76f6db59cfb8555172	1955	Pfam	PF12661	Human growth factor-like EGF	1452	1470	0.045	T	2019-08-09	IPR013032	EGF-like, conserved site
TRINITY_DN50495_c0_g1_i8.p1	915ed10f5191df76f6db59cfb8555172	1955	Pfam	PF00028	Cadherin domain	377	468	1.8e-14	T	2019-08-09	IPR002126	Cadherin-like	GO:0005509|GO:0007156|GO:0016020
TRINITY_DN50495_c0_g1_i8.p1	915ed10f5191df76f6db59cfb8555172	1955	Pfam	PF00028	Cadherin domain	715	805	3.2e-18	T	2019-08-09	IPR002126	Cadherin-like	GO:0005509|GO:0007156|GO:0016020
TRINITY_DN50495_c0_g1_i8.p1	915ed10f5191df76f6db59cfb8555172	1955	Pfam	PF00028	Cadherin domain	38	135	4.7e-11	T	2019-08-09	IPR002126	Cadherin-like	GO:0005509|GO:0007156|GO:0016020
TRINITY_DN50495_c0_g1_i8.p1	915ed10f5191df76f6db59cfb8555172	1955	Pfam	PF00028	Cadherin domain	485	580	2.5e-12	T	2019-08-09	IPR002126	Cadherin-like	GO:0005509|GO:0007156|GO:0016020
TRINITY_DN50495_c0_g1_i8.p1	915ed10f5191df76f6db59cfb8555172	1955	Pfam	PF00028	Cadherin domain	153	232	3.2e-15	T	2019-08-09	IPR002126	Cadherin-like	GO:0005509|GO:0007156|GO:0016020
TRINITY_DN50495_c0_g1_i8.p1	915ed10f5191df76f6db59cfb8555172	1955	Pfam	PF00028	Cadherin domain	267	352	1.3e-18	T	2019-08-09	IPR002126	Cadherin-like	GO:0005509|GO:0007156|GO:0016020
TRINITY_DN50495_c0_g1_i8.p1	915ed10f5191df76f6db59cfb8555172	1955	Pfam	PF00028	Cadherin domain	828	921	9.3e-07	T	2019-08-09	IPR002126	Cadherin-like	GO:0005509|GO:0007156|GO:0016020
TRINITY_DN45392_c0_g1_i4.p1	6613cba18626d609c055619a1ba3c72a	1269	Pfam	PF12624	N-terminal region of Chorein or VPS13	4	96	3.2e-15	T	2019-08-09	IPR026854	Vacuolar protein sorting-associated protein 13, N-terminal domain
TRINITY_DN51007_c1_g1_i5.p1	8a918c4b5a49665785540a850015ec9b	3562	Pfam	PF14844	PH domain associated with Beige/BEACH	2501	2556	1.2e-12	T	2019-08-09	IPR023362	PH-BEACH domain
TRINITY_DN51007_c1_g1_i5.p1	8a918c4b5a49665785540a850015ec9b	3562	Pfam	PF00400	WD domain, G-beta repeat	3126	3156	0.058	T	2019-08-09	IPR001680	WD40 repeat	GO:0005515
TRINITY_DN51007_c1_g1_i5.p1	8a918c4b5a49665785540a850015ec9b	3562	Pfam	PF00400	WD domain, G-beta repeat	3027	3059	0.00027	T	2019-08-09	IPR001680	WD40 repeat	GO:0005515
TRINITY_DN51007_c1_g1_i5.p1	8a918c4b5a49665785540a850015ec9b	3562	Pfam	PF01363	FYVE zinc finger	3496	3559	2.4e-16	T	2019-08-09	IPR000306	FYVE zinc finger	GO:0046872
TRINITY_DN51007_c1_g1_i5.p1	8a918c4b5a49665785540a850015ec9b	3562	Pfam	PF02138	Beige/BEACH domain	2599	2879	2.4e-125	T	2019-08-09	IPR000409	BEACH domain
TRINITY_DN23435_c1_g1_i1.p1	03c830a326f3ea810aba52fc48d5b64a	496	Pfam	PF00067	Cytochrome P450	37	460	8.8e-77	T	2019-08-09	IPR001128	Cytochrome P450	GO:0005506|GO:0016705|GO:0020037|GO:0055114
TRINITY_DN48323_c1_g1_i1.p1	4f998eb11ab07a4d5fe45c623a565d9f	204	Pfam	PF00071	Ras family	7	170	1.3e-39	T	2019-08-09	IPR001806	Small GTPase	GO:0003924|GO:0005525
TRINITY_DN36458_c0_g1_i4.p1	b2e8509788f4ceb97eb1490bfa2dd4db	1102	Pfam	PF00076	RNA recognition motif. (a.k.a. RRM, RBD, or RNP domain)	44	103	1.9e-11	T	2019-08-09	IPR000504	RNA recognition motif domain	GO:0003676
TRINITY_DN36458_c0_g1_i4.p1	b2e8509788f4ceb97eb1490bfa2dd4db	1102	Pfam	PF01753	MYND finger	293	330	7.7e-08	T	2019-08-09	IPR002893	Zinc finger, MYND-type
TRINITY_DN36458_c0_g1_i4.p1	b2e8509788f4ceb97eb1490bfa2dd4db	1102	Pfam	PF00567	Tudor domain	714	820	3.2e-10	T	2019-08-09	IPR002999	Tudor domain
TRINITY_DN36458_c0_g1_i4.p1	b2e8509788f4ceb97eb1490bfa2dd4db	1102	Pfam	PF00567	Tudor domain	957	1041	2.4e-09	T	2019-08-09	IPR002999	Tudor domain
TRINITY_DN58829_c0_g1_i1.p1	3f95912c73b595a7d195d11f98f7ed7d	102	Pfam	PF17172	Glutathione S-transferase N-terminal domain	60	100	3.3e-09	T	2019-08-09	IPR012336	Thioredoxin-like fold
TRINITY_DN50909_c0_g1_i1.p1	03fde979716a76925691fc69728bc89e	1221	Pfam	PF00122	E1-E2 ATPase	551	758	8.7e-47	T	2019-08-09
TRINITY_DN50909_c0_g1_i1.p1	03fde979716a76925691fc69728bc89e	1221	Pfam	PF00702	haloacid dehalogenase-like hydrolase	775	1062	6.7e-52	T	2019-08-09
TRINITY_DN50909_c0_g1_i1.p1	03fde979716a76925691fc69728bc89e	1221	Pfam	PF00403	Heavy-metal-associated domain	319	379	2.6e-13	T	2019-08-09	IPR006121	Heavy metal-associated domain, HMA	GO:0030001|GO:0046872
TRINITY_DN50909_c0_g1_i1.p1	03fde979716a76925691fc69728bc89e	1221	Pfam	PF00403	Heavy-metal-associated domain	27	87	2.8e-08	T	2019-08-09	IPR006121	Heavy metal-associated domain, HMA	GO:0030001|GO:0046872
TRINITY_DN50909_c0_g1_i1.p1	03fde979716a76925691fc69728bc89e	1221	Pfam	PF00403	Heavy-metal-associated domain	241	301	2e-10	T	2019-08-09	IPR006121	Heavy metal-associated domain, HMA	GO:0030001|GO:0046872
TRINITY_DN50909_c0_g1_i1.p1	03fde979716a76925691fc69728bc89e	1221	Pfam	PF00403	Heavy-metal-associated domain	126	185	1.6e-10	T	2019-08-09	IPR006121	Heavy metal-associated domain, HMA	GO:0030001|GO:0046872
TRINITY_DN53611_c0_g1_i1.p1	935a0399e6316b0903ca5bace01367b1	486	Pfam	PF13855	Leucine rich repeat	208	265	3.8e-10	T	2019-08-09	IPR001611	Leucine-rich repeat	GO:0005515
TRINITY_DN53611_c0_g1_i1.p1	935a0399e6316b0903ca5bace01367b1	486	Pfam	PF13855	Leucine rich repeat	99	144	3.1e-08	T	2019-08-09	IPR001611	Leucine-rich repeat	GO:0005515
TRINITY_DN33207_c0_g1_i1.p1	af3087a4f3b76588e764a1710eaa0dd6	513	Pfam	PF00856	SET domain	18	250	2.7e-07	T	2019-08-09	IPR001214	SET domain	GO:0005515
TRINITY_DN200311_c0_g1_i1.p2	d38a3801431a1a0df88cbec5642b6d89	99	Pfam	PF04718	Mitochondrial ATP synthase g subunit	7	98	9.2e-24	T	2019-08-09	IPR006808	ATP synthase, F0 complex, subunit G, mitochondrial	GO:0000276|GO:0015078|GO:0015986
TRINITY_DN35404_c0_g1_i3.p1	431c4721dd8b524dc01de365db2fe766	516	Pfam	PF07776	Zinc-finger associated domain (zf-AD)	13	84	1.9e-12	T	2019-08-09	IPR012934	Zinc finger, AD-type	GO:0005634|GO:0008270
TRINITY_DN35404_c0_g1_i3.p1	431c4721dd8b524dc01de365db2fe766	516	Pfam	PF00096	Zinc finger, C2H2 type	437	459	0.00069	T	2019-08-09	IPR013087	Zinc finger C2H2-type	GO:0003676
TRINITY_DN35404_c0_g1_i3.p1	431c4721dd8b524dc01de365db2fe766	516	Pfam	PF00096	Zinc finger, C2H2 type	409	431	0.0027	T	2019-08-09	IPR013087	Zinc finger C2H2-type	GO:0003676
TRINITY_DN35404_c0_g1_i3.p1	431c4721dd8b524dc01de365db2fe766	516	Pfam	PF00096	Zinc finger, C2H2 type	353	375	0.00026	T	2019-08-09	IPR013087	Zinc finger C2H2-type	GO:0003676
TRINITY_DN49530_c0_g1_i1.p1	bd240593a0b2d18e0341ea03b3180916	382	Pfam	PF03416	Peptidase family C54	44	323	3.4e-94	T	2019-08-09	IPR005078	Peptidase C54
TRINITY_DN138700_c0_g1_i1.p1	7a23d9c113f50f6170158da23b90e7cd	175	Pfam	PF00011	Hsp20/alpha crystallin family	62	157	2e-28	T	2019-08-09	IPR002068	Alpha crystallin/Hsp20 domain
TRINITY_DN55005_c0_g1_i1.p3	22f039ce2c99b4d048c6b299148bda9a	127	Pfam	PF00171	Aldehyde dehydrogenase family	2	127	5.7e-17	T	2019-08-09	IPR015590	Aldehyde dehydrogenase domain	GO:0016491|GO:0055114
TRINITY_DN8411_c0_g1_i1.p1	1829ca566f973a56e1d7ab890b8b9ae1	1288	Pfam	PF10403	Rad4 beta-hairpin domain 1	1034	1083	9.9e-18	T	2019-08-09	IPR018326	Rad4 beta-hairpin domain 1	GO:0003677
TRINITY_DN8411_c0_g1_i1.p1	1829ca566f973a56e1d7ab890b8b9ae1	1288	Pfam	PF03835	Rad4 transglutaminase-like domain	916	1027	8.1e-23	T	2019-08-09	IPR018325	Rad4/PNGase transglutaminase-like fold
TRINITY_DN8411_c0_g1_i1.p1	1829ca566f973a56e1d7ab890b8b9ae1	1288	Pfam	PF10405	Rad4 beta-hairpin domain 3	1149	1222	3.6e-27	T	2019-08-09	IPR018328	Rad4 beta-hairpin domain 3	GO:0003677
TRINITY_DN45703_c2_g1_i1.p1	4cdf54a0f5070aa943c7637cd1cf579f	697	Pfam	PF04516	CP2 transcription factor	240	432	1e-68	T	2019-08-09	IPR007604	CP2 transcription factor
TRINITY_DN45703_c2_g1_i1.p1	4cdf54a0f5070aa943c7637cd1cf579f	697	Pfam	PF18016	SAM domain (Sterile alpha motif)	544	601	3.4e-16	T	2019-08-09	IPR041418	SAM domain
TRINITY_DN48825_c2_g2_i5.p1	bd8f3d7a73b1522770864b9b24a2a472	371	Pfam	PF00096	Zinc finger, C2H2 type	139	160	0.00056	T	2019-08-09	IPR013087	Zinc finger C2H2-type	GO:0003676
TRINITY_DN48825_c2_g2_i5.p1	bd8f3d7a73b1522770864b9b24a2a472	371	Pfam	PF13912	C2H2-type zinc finger	288	312	0.00027	T	2019-08-09
TRINITY_DN48825_c2_g2_i5.p1	bd8f3d7a73b1522770864b9b24a2a472	371	Pfam	PF13912	C2H2-type zinc finger	317	337	0.037	T	2019-08-09
TRINITY_DN47553_c1_g1_i1.p1	d1198ab89c13bf4ee02bdd0060707809	1433	Pfam	PF00002	7 transmembrane receptor (Secretin family)	837	1073	1.5e-58	T	2019-08-09	IPR000832	GPCR, family 2, secretin-like	GO:0004930|GO:0007186|GO:0016021
TRINITY_DN47553_c1_g1_i1.p1	d1198ab89c13bf4ee02bdd0060707809	1433	Pfam	PF01825	GPCR proteolysis site, GPS, motif	782	822	8.1e-14	T	2019-08-09	IPR000203	GPS motif
TRINITY_DN47553_c1_g1_i1.p1	d1198ab89c13bf4ee02bdd0060707809	1433	Pfam	PF02140	Galactose binding lectin domain	113	192	1.1e-18	T	2019-08-09	IPR000922	D-galactoside/L-rhamnose binding SUEL lectin domain	GO:0030246
TRINITY_DN47553_c1_g1_i1.p1	d1198ab89c13bf4ee02bdd0060707809	1433	Pfam	PF16489	GPCR-Autoproteolysis INducing (GAIN) domain	527	756	4.4e-45	T	2019-08-09	IPR032471	GAIN domain, N-terminal
TRINITY_DN202305_c0_g1_i1.p1	2987496257a38d77cf5d0af7a89c48e5	123	Pfam	PF00931	NB-ARC domain	2	112	2e-19	T	2019-08-09	IPR002182	NB-ARC	GO:0043531
TRINITY_DN47493_c0_g1_i1.p1	027fba895ab5c1f617cac0d2d78d30a7	138	Pfam	PF01425	Amidase	41	121	1.3e-09	T	2019-08-09	IPR023631	Amidase signature domain
TRINITY_DN51264_c1_g1_i6.p1	f88a35f0dbef20584e39095294385e2b	2060	Pfam	PF06920	Dock homology region 2	1503	2030	8.3e-162	T	2019-08-09	IPR010703	Dedicator of cytokinesis, C-terminal
TRINITY_DN51264_c1_g1_i6.p1	f88a35f0dbef20584e39095294385e2b	2060	Pfam	PF00169	PH domain	160	253	7.8e-12	T	2019-08-09	IPR001849	Pleckstrin homology domain
TRINITY_DN51264_c1_g1_i6.p1	f88a35f0dbef20584e39095294385e2b	2060	Pfam	PF14429	C2 domain in Dock180 and Zizimin proteins	616	799	3.2e-45	T	2019-08-09	IPR027007	DHR-1 domain
TRINITY_DN51264_c1_g1_i6.p1	f88a35f0dbef20584e39095294385e2b	2060	Pfam	PF11878	Domain of unknown function (DUF3398)	25	128	5.6e-22	T	2019-08-09	IPR021816	Dedicator of cytokinesis C/D, N-terminal
TRINITY_DN51264_c1_g1_i1.p1	f88a35f0dbef20584e39095294385e2b	2060	Pfam	PF06920	Dock homology region 2	1503	2030	8.3e-162	T	2019-08-09	IPR010703	Dedicator of cytokinesis, C-terminal
TRINITY_DN51264_c1_g1_i1.p1	f88a35f0dbef20584e39095294385e2b	2060	Pfam	PF00169	PH domain	160	253	7.8e-12	T	2019-08-09	IPR001849	Pleckstrin homology domain
TRINITY_DN51264_c1_g1_i1.p1	f88a35f0dbef20584e39095294385e2b	2060	Pfam	PF14429	C2 domain in Dock180 and Zizimin proteins	616	799	3.2e-45	T	2019-08-09	IPR027007	DHR-1 domain
TRINITY_DN51264_c1_g1_i1.p1	f88a35f0dbef20584e39095294385e2b	2060	Pfam	PF11878	Domain of unknown function (DUF3398)	25	128	5.6e-22	T	2019-08-09	IPR021816	Dedicator of cytokinesis C/D, N-terminal
TRINITY_DN48610_c0_g1_i7.p1	30ed3bd2867ce283ca1fe72fe7d2f974	1601	Pfam	PF00520	Ion transport protein	355	582	1.3e-50	T	2019-08-09	IPR005821	Ion transport domain	GO:0005216|GO:0006811|GO:0016020|GO:0055085
TRINITY_DN48610_c0_g1_i7.p1	30ed3bd2867ce283ca1fe72fe7d2f974	1601	Pfam	PF00520	Ion transport protein	849	1118	7.6e-66	T	2019-08-09	IPR005821	Ion transport domain	GO:0005216|GO:0006811|GO:0016020|GO:0055085
TRINITY_DN48610_c0_g1_i7.p1	30ed3bd2867ce283ca1fe72fe7d2f974	1601	Pfam	PF00520	Ion transport protein	1169	1418	3.9e-55	T	2019-08-09	IPR005821	Ion transport domain	GO:0005216|GO:0006811|GO:0016020|GO:0055085
TRINITY_DN48610_c0_g1_i7.p1	30ed3bd2867ce283ca1fe72fe7d2f974	1601	Pfam	PF11933	Cytoplasmic domain of voltage-gated Na+ ion channel	49	278	5.9e-34	T	2019-08-09	IPR024583	Voltage-gated Na+ ion channel, cytoplasmic domain
TRINITY_DN48610_c0_g1_i7.p1	30ed3bd2867ce283ca1fe72fe7d2f974	1601	Pfam	PF06512	Sodium ion transport-associated	591	844	4.5e-32	T	2019-08-09	IPR010526	Sodium ion transport-associated	GO:0001518|GO:0005248|GO:0006814
TRINITY_DN31052_c0_g1_i3.p1	a81f9d8d81f8c7847a62898a465981b5	376	Pfam	PF14916	Coiled-coil domain of unknown function	37	89	1.9e-20	T	2019-08-09	IPR039496	CCDC92/74, coiled-coil domain
TRINITY_DN23330_c0_g1_i1.p1	43d6bf659bc41e90b49305d2b18aac45	538	Pfam	PF07993	Male sterility protein	46	320	2.9e-71	T	2019-08-09	IPR013120	Male sterility, NAD-binding
TRINITY_DN23330_c0_g1_i1.p1	43d6bf659bc41e90b49305d2b18aac45	538	Pfam	PF03015	Male sterility protein	396	488	7.4e-27	T	2019-08-09	IPR033640	Fatty acyl-CoA reductase, C-terminal
TRINITY_DN47494_c0_g1_i13.p1	0ae022150d55bd1130934cb488338f06	1064	Pfam	PF13426	PAS domain	40	133	4.2e-17	T	2019-08-09	IPR000014	PAS domain
TRINITY_DN47494_c0_g1_i13.p1	0ae022150d55bd1130934cb488338f06	1064	Pfam	PF00520	Ion transport protein	267	521	1.8e-32	T	2019-08-09	IPR005821	Ion transport domain	GO:0005216|GO:0006811|GO:0016020|GO:0055085
TRINITY_DN50680_c2_g3_i3.p1	b07ee462a3ee70c585cccaa2d1d5fb5c	215	Pfam	PF13894	C2H2-type zinc finger	40	62	4e-05	T	2019-08-09
TRINITY_DN50680_c2_g3_i3.p1	b07ee462a3ee70c585cccaa2d1d5fb5c	215	Pfam	PF13894	C2H2-type zinc finger	130	153	0.00025	T	2019-08-09
TRINITY_DN50680_c2_g3_i3.p1	b07ee462a3ee70c585cccaa2d1d5fb5c	215	Pfam	PF00096	Zinc finger, C2H2 type	161	183	0.011	T	2019-08-09	IPR013087	Zinc finger C2H2-type	GO:0003676
TRINITY_DN50680_c2_g3_i3.p1	b07ee462a3ee70c585cccaa2d1d5fb5c	215	Pfam	PF00096	Zinc finger, C2H2 type	189	212	0.00036	T	2019-08-09	IPR013087	Zinc finger C2H2-type	GO:0003676
TRINITY_DN50680_c2_g3_i3.p1	b07ee462a3ee70c585cccaa2d1d5fb5c	215	Pfam	PF00096	Zinc finger, C2H2 type	13	34	9.5e-05	T	2019-08-09	IPR013087	Zinc finger C2H2-type	GO:0003676
TRINITY_DN50680_c2_g3_i3.p1	b07ee462a3ee70c585cccaa2d1d5fb5c	215	Pfam	PF12874	Zinc-finger of C2H2 type	72	92	0.014	T	2019-08-09
TRINITY_DN50680_c2_g3_i3.p1	b07ee462a3ee70c585cccaa2d1d5fb5c	215	Pfam	PF12874	Zinc-finger of C2H2 type	101	121	0.075	T	2019-08-09
TRINITY_DN6633_c1_g1_i1.p1	1ddf49031b08b2e747a3350f02ca0688	355	Pfam	PF10058	Predicted integral membrane zinc-ribbon metal-binding protein	228	277	1.7e-18	T	2019-08-09	IPR019273	Lunapark domain
TRINITY_DN48068_c0_g2_i1.p1	bbe1ffd6885bb4514b376539c8ceaea2	1069	Pfam	PF00271	Helicase conserved C-terminal domain	513	642	2e-14	T	2019-08-09	IPR001650	Helicase, C-terminal
TRINITY_DN48068_c0_g2_i1.p1	bbe1ffd6885bb4514b376539c8ceaea2	1069	Pfam	PF04408	Helicase associated domain (HA2)	706	813	2.2e-15	T	2019-08-09	IPR007502	Helicase-associated domain	GO:0004386
TRINITY_DN48068_c0_g2_i1.p1	bbe1ffd6885bb4514b376539c8ceaea2	1069	Pfam	PF07717	Oligonucleotide/oligosaccharide-binding (OB)-fold	866	967	5.5e-07	T	2019-08-09	IPR011709	Domain of unknown function DUF1605
TRINITY_DN48068_c0_g2_i1.p1	bbe1ffd6885bb4514b376539c8ceaea2	1069	Pfam	PF00270	DEAD/DEAH box helicase	254	408	2.7e-08	T	2019-08-09	IPR011545	DEAD/DEAH box helicase domain	GO:0003676|GO:0005524
TRINITY_DN47549_c0_g1_i1.p1	ee25152307b866f32bf364e4c93d76c1	1264	Pfam	PF00211	Adenylate and Guanylate cyclase catalytic domain	899	1082	2.9e-63	T	2019-08-09	IPR001054	Adenylyl cyclase class-3/4/guanylyl cyclase	GO:0009190|GO:0016849|GO:0035556
TRINITY_DN47549_c0_g1_i1.p1	ee25152307b866f32bf364e4c93d76c1	1264	Pfam	PF01094	Receptor family ligand binding region	54	416	4.5e-36	T	2019-08-09	IPR001828	Receptor, ligand binding region
TRINITY_DN47549_c0_g1_i1.p1	ee25152307b866f32bf364e4c93d76c1	1264	Pfam	PF07714	Protein tyrosine kinase	580	831	7.9e-28	T	2019-08-09	IPR001245	Serine-threonine/tyrosine-protein kinase, catalytic domain	GO:0004672|GO:0006468
TRINITY_DN44109_c0_g1_i11.p1	2d2eda9310b1781b90ac8008bc1fbc10	137	Pfam	PF00725	3-hydroxyacyl-CoA dehydrogenase, C-terminal domain	39	135	8.2e-36	T	2019-08-09	IPR006108	3-hydroxyacyl-CoA dehydrogenase, C-terminal	GO:0003857|GO:0006631|GO:0016491|GO:0055114
TRINITY_DN44109_c0_g1_i11.p1	2d2eda9310b1781b90ac8008bc1fbc10	137	Pfam	PF02737	3-hydroxyacyl-CoA dehydrogenase, NAD binding domain	1	37	5.5e-06	T	2019-08-09	IPR006176	3-hydroxyacyl-CoA dehydrogenase, NAD binding	GO:0003857|GO:0006631|GO:0016491|GO:0055114
TRINITY_DN44109_c0_g1_i10.p1	2d2eda9310b1781b90ac8008bc1fbc10	137	Pfam	PF00725	3-hydroxyacyl-CoA dehydrogenase, C-terminal domain	39	135	8.2e-36	T	2019-08-09	IPR006108	3-hydroxyacyl-CoA dehydrogenase, C-terminal	GO:0003857|GO:0006631|GO:0016491|GO:0055114
TRINITY_DN44109_c0_g1_i10.p1	2d2eda9310b1781b90ac8008bc1fbc10	137	Pfam	PF02737	3-hydroxyacyl-CoA dehydrogenase, NAD binding domain	1	37	5.5e-06	T	2019-08-09	IPR006176	3-hydroxyacyl-CoA dehydrogenase, NAD binding	GO:0003857|GO:0006631|GO:0016491|GO:0055114
TRINITY_DN143130_c0_g1_i1.p1	ed154aa012d19aa0d7340d943ae628fe	179	Pfam	PF13912	C2H2-type zinc finger	154	176	1.5e-05	T	2019-08-09
TRINITY_DN834_c0_g2_i1.p1	d34172f36d8f80ca0883a2bd992d7b3c	404	Pfam	PF00135	Carboxylesterase family	150	402	1.7e-86	T	2019-08-09	IPR002018	Carboxylesterase, type B
TRINITY_DN50793_c0_g1_i1.p1	12e8387a0a8aa262308798d4c66791ec	896	Pfam	PF13231	Dolichyl-phosphate-mannose-protein mannosyltransferase	117	246	4.5e-08	T	2019-08-09	IPR038731	Glycosyltransferase RgtA/B/C/D-like
TRINITY_DN50793_c0_g1_i1.p1	12e8387a0a8aa262308798d4c66791ec	896	Pfam	PF14559	Tetratricopeptide repeat	748	810	7.2e-06	T	2019-08-09
TRINITY_DN50793_c0_g1_i1.p1	12e8387a0a8aa262308798d4c66791ec	896	Pfam	PF13424	Tetratricopeptide repeat	481	541	3.3e-08	T	2019-08-09
TRINITY_DN50793_c0_g1_i1.p1	12e8387a0a8aa262308798d4c66791ec	896	Pfam	PF08409	Domain of unknown function (DUF1736)	299	370	3.6e-26	T	2019-08-09	IPR013618	Domain of unknown function DUF1736
TRINITY_DN50793_c0_g1_i1.p1	12e8387a0a8aa262308798d4c66791ec	896	Pfam	PF13414	TPR repeat	605	646	1.4e-09	T	2019-08-09
TRINITY_DN50793_c0_g1_i1.p1	12e8387a0a8aa262308798d4c66791ec	896	Pfam	PF13181	Tetratricopeptide repeat	704	735	0.15	T	2019-08-09	IPR019734	Tetratricopeptide repeat	GO:0005515
TRINITY_DN49094_c0_g1_i1.p1	318dde870d4760e0cd135a66fa617ce8	1520	Pfam	PF07679	Immunoglobulin I-set domain	903	973	7.9e-12	T	2019-08-09	IPR013098	Immunoglobulin I-set
TRINITY_DN49094_c0_g1_i1.p1	318dde870d4760e0cd135a66fa617ce8	1520	Pfam	PF07679	Immunoglobulin I-set domain	523	598	1.9e-11	T	2019-08-09	IPR013098	Immunoglobulin I-set
TRINITY_DN49094_c0_g1_i1.p1	318dde870d4760e0cd135a66fa617ce8	1520	Pfam	PF07679	Immunoglobulin I-set domain	702	787	7.9e-15	T	2019-08-09	IPR013098	Immunoglobulin I-set
TRINITY_DN49094_c0_g1_i1.p1	318dde870d4760e0cd135a66fa617ce8	1520	Pfam	PF13927	Immunoglobulin domain	430	501	3.7e-08	T	2019-08-09
TRINITY_DN49094_c0_g1_i1.p1	318dde870d4760e0cd135a66fa617ce8	1520	Pfam	PF13927	Immunoglobulin domain	612	685	7.3e-10	T	2019-08-09
TRINITY_DN49094_c0_g1_i1.p1	318dde870d4760e0cd135a66fa617ce8	1520	Pfam	PF13927	Immunoglobulin domain	793	865	1.6e-09	T	2019-08-09
TRINITY_DN49094_c0_g1_i1.p1	318dde870d4760e0cd135a66fa617ce8	1520	Pfam	PF13895	Immunoglobulin domain	982	1042	8.7e-09	T	2019-08-09	IPR007110	Immunoglobulin-like domain
TRINITY_DN49094_c0_g1_i1.p1	318dde870d4760e0cd135a66fa617ce8	1520	Pfam	PF13519	von Willebrand factor type A domain	32	135	8.9e-08	T	2019-08-09	IPR002035	von Willebrand factor, type A
TRINITY_DN49094_c0_g1_i1.p1	318dde870d4760e0cd135a66fa617ce8	1520	Pfam	PF01223	DNA/RNA non-specific endonuclease	1251	1488	3.6e-17	T	2019-08-09	IPR001604	DNA/RNA non-specific endonuclease	GO:0003676|GO:0016787|GO:0046872
TRINITY_DN126982_c0_g1_i1.p1	a044149dddba4c44202f96d2cfcd4858	106	Pfam	PF13181	Tetratricopeptide repeat	75	105	0.0028	T	2019-08-09	IPR019734	Tetratricopeptide repeat	GO:0005515
TRINITY_DN126982_c0_g1_i1.p1	a044149dddba4c44202f96d2cfcd4858	106	Pfam	PF13181	Tetratricopeptide repeat	46	71	0.14	T	2019-08-09	IPR019734	Tetratricopeptide repeat	GO:0005515
TRINITY_DN169270_c0_g1_i1.p1	0b720abbbc9e8e7dd72d2eebd0db4027	626	Pfam	PF01740	STAS domain	504	590	2.8e-06	T	2019-08-09	IPR002645	STAS domain
TRINITY_DN169270_c0_g1_i1.p1	0b720abbbc9e8e7dd72d2eebd0db4027	626	Pfam	PF00916	Sulfate permease family	70	458	7.5e-80	T	2019-08-09	IPR011547	SLC26A/SulP transporter domain	GO:0008272|GO:0015116|GO:0016021
TRINITY_DN103249_c0_g1_i1.p1	3214ef4761f032799bb8149b2bc907db	128	Pfam	PF13927	Immunoglobulin domain	12	84	2.6e-07	T	2019-08-09
TRINITY_DN102899_c0_g1_i1.p1	1c484f2fbb7e5307aa71d9b64aeeb432	445	Pfam	PF00638	RanBP1 domain	220	291	4.3e-06	T	2019-08-09	IPR000156	Ran binding domain	GO:0046907
TRINITY_DN40774_c0_g1_i1.p1	d3aa965a77625e24b543540d5dd3954b	141	Pfam	PF02780	Transketolase, C-terminal domain	28	133	7.1e-12	T	2019-08-09	IPR033248	Transketolase, C-terminal domain
TRINITY_DN51352_c0_g1_i12.p1	e6d3239e04be02b1a8072d15fc28df99	1341	Pfam	PF00078	Reverse transcriptase (RNA-dependent DNA polymerase)	658	922	1.9e-32	T	2019-08-09	IPR000477	Reverse transcriptase domain
TRINITY_DN43078_c0_g1_i3.p1	ba2dc050d9db6cc9ecd698a3ef334738	2415	Pfam	PF12166	Piezo non-specific cation channel, R-Ras-binding domain	1969	2400	1.6e-129	T	2019-08-09	IPR031334	Piezo non-specific cation channel, R-Ras-binding domain
TRINITY_DN43078_c0_g1_i3.p1	ba2dc050d9db6cc9ecd698a3ef334738	2415	Pfam	PF15917	Piezo	1207	1398	3.6e-51	T	2019-08-09	IPR031805	Piezo domain
TRINITY_DN50730_c0_g1_i6.p1	ae55b5bf72f2ab2f9504b4cf306c31a5	634	Pfam	PF00665	Integrase core domain	330	440	5.1e-16	T	2019-08-09	IPR001584	Integrase, catalytic core	GO:0015074
TRINITY_DN50730_c0_g1_i6.p1	ae55b5bf72f2ab2f9504b4cf306c31a5	634	Pfam	PF17917	RNase H-like domain found in reverse transcriptase	50	153	1.2e-35	T	2019-08-09	IPR041373	Reverse transcriptase, RNase H-like domain
TRINITY_DN50730_c0_g1_i6.p1	ae55b5bf72f2ab2f9504b4cf306c31a5	634	Pfam	PF17921	Integrase zinc binding domain	256	314	2.5e-22	T	2019-08-09	IPR041588	Integrase zinc-binding domain
TRINITY_DN49401_c0_g1_i4.p1	1a763ca4810917a11f3140e0850320f4	821	Pfam	PF13385	Concanavalin A-like lectin/glucanases superfamily	115	245	1.1e-06	T	2019-08-09
TRINITY_DN49401_c0_g1_i4.p1	1a763ca4810917a11f3140e0850320f4	821	Pfam	PF00093	von Willebrand factor type C domain	364	424	3.6e-10	T	2019-08-09	IPR001007	VWFC domain	GO:0005515
TRINITY_DN49401_c0_g1_i4.p1	1a763ca4810917a11f3140e0850320f4	821	Pfam	PF00093	von Willebrand factor type C domain	307	360	2.8e-11	T	2019-08-09	IPR001007	VWFC domain	GO:0005515
TRINITY_DN49401_c0_g1_i4.p1	1a763ca4810917a11f3140e0850320f4	821	Pfam	PF07645	Calcium-binding EGF domain	627	657	9.9e-09	T	2019-08-09	IPR001881	EGF-like calcium-binding domain	GO:0005509
TRINITY_DN49401_c0_g1_i4.p1	1a763ca4810917a11f3140e0850320f4	821	Pfam	PF07645	Calcium-binding EGF domain	585	625	4.8e-11	T	2019-08-09	IPR001881	EGF-like calcium-binding domain	GO:0005509
TRINITY_DN49401_c0_g1_i4.p1	1a763ca4810917a11f3140e0850320f4	821	Pfam	PF07645	Calcium-binding EGF domain	466	510	3e-09	T	2019-08-09	IPR001881	EGF-like calcium-binding domain	GO:0005509
TRINITY_DN49401_c0_g1_i4.p1	1a763ca4810917a11f3140e0850320f4	821	Pfam	PF12947	EGF domain	434	464	1.7e-08	T	2019-08-09	IPR024731	EGF domain
TRINITY_DN49401_c0_g1_i4.p1	1a763ca4810917a11f3140e0850320f4	821	Pfam	PF12947	EGF domain	516	551	4.3e-11	T	2019-08-09	IPR024731	EGF domain
TRINITY_DN50278_c12_g1_i1.p1	32175867201021278cab182759fcd241	3589	Pfam	PF08913	Vinculin Binding Site	1870	1993	1.5e-35	T	2019-08-09	IPR015009	Vinculin-binding site-containing domain
TRINITY_DN50278_c12_g1_i1.p1	32175867201021278cab182759fcd241	3589	Pfam	PF01608	I/LWEQ domain	2989	3133	1.2e-48	T	2019-08-09	IPR002558	I/LWEQ domain	GO:0003779
TRINITY_DN50278_c12_g1_i1.p1	32175867201021278cab182759fcd241	3589	Pfam	PF09141	Talin, middle domain	514	672	2.7e-61	T	2019-08-09	IPR015224	Talin, central	GO:0001726|GO:0005200|GO:0005925|GO:0007016
TRINITY_DN50278_c12_g1_i1.p1	32175867201021278cab182759fcd241	3589	Pfam	PF09379	FERM N-terminal domain	93	194	6.9e-17	T	2019-08-09	IPR018979	FERM, N-terminal
TRINITY_DN50278_c12_g1_i1.p1	32175867201021278cab182759fcd241	3589	Pfam	PF16511	N-terminal or F0 domain of Talin-head FERM	4	86	3.2e-33	T	2019-08-09	IPR032425	Talin, N-terminal F0 domain
TRINITY_DN50278_c12_g1_i1.p1	32175867201021278cab182759fcd241	3589	Pfam	PF00373	FERM central domain	215	323	1.9e-24	T	2019-08-09	IPR019748	FERM central domain
TRINITY_DN6583_c1_g1_i1.p1	30f2b7849a655998047f2572d2b0dfe1	806	Pfam	PF02933	Cell division protein 48 (CDC48), domain 2	125	188	4.1e-10	T	2019-08-09	IPR004201	CDC48, domain 2
TRINITY_DN6583_c1_g1_i1.p1	30f2b7849a655998047f2572d2b0dfe1	806	Pfam	PF02359	Cell division protein 48 (CDC48), N-terminal domain	24	105	1.9e-21	T	2019-08-09	IPR003338	CDC48, N-terminal subdomain
TRINITY_DN6583_c1_g1_i1.p1	30f2b7849a655998047f2572d2b0dfe1	806	Pfam	PF09336	Vps4 C terminal oligomerisation domain	718	761	7.2e-06	T	2019-08-09	IPR015415	Vps4 oligomerisation, C-terminal
TRINITY_DN6583_c1_g1_i1.p1	30f2b7849a655998047f2572d2b0dfe1	806	Pfam	PF17862	AAA+ lid domain	668	707	1.2e-11	T	2019-08-09	IPR041569	AAA ATPase, AAA+ lid domain
TRINITY_DN6583_c1_g1_i1.p1	30f2b7849a655998047f2572d2b0dfe1	806	Pfam	PF17862	AAA+ lid domain	392	433	4.6e-11	T	2019-08-09	IPR041569	AAA ATPase, AAA+ lid domain
TRINITY_DN6583_c1_g1_i1.p1	30f2b7849a655998047f2572d2b0dfe1	806	Pfam	PF00004	ATPase family associated with various cellular activities (AAA)	513	646	1.2e-45	T	2019-08-09	IPR003959	ATPase, AAA-type, core	GO:0005524
TRINITY_DN6583_c1_g1_i1.p1	30f2b7849a655998047f2572d2b0dfe1	806	Pfam	PF00004	ATPase family associated with various cellular activities (AAA)	240	369	7.7e-47	T	2019-08-09	IPR003959	ATPase, AAA-type, core	GO:0005524
TRINITY_DN50656_c9_g1_i2.p1	11624917868390e5d85380d703164bca	250	Pfam	PF01007	Inward rectifier potassium channel transmembrane domain	50	192	7.8e-61	T	2019-08-09	IPR040445	Potassium channel, inwardly rectifying, transmembrane domain
TRINITY_DN50656_c9_g1_i2.p1	11624917868390e5d85380d703164bca	250	Pfam	PF17655	Inward rectifier potassium channel C-terminal domain	200	242	1.8e-16	T	2019-08-09	IPR041647	Inward rectifier potassium channel, C-terminal
TRINITY_DN49202_c0_g1_i2.p1	0e31cc1ac9158e3b2948fde9cb96199c	694	Pfam	PF14223	gag-polypeptide of LTR copia-type	10	143	1.1e-27	T	2019-08-09
TRINITY_DN49202_c0_g1_i2.p1	0e31cc1ac9158e3b2948fde9cb96199c	694	Pfam	PF00665	Integrase core domain	401	517	1.2e-24	T	2019-08-09	IPR001584	Integrase, catalytic core	GO:0015074
TRINITY_DN49202_c0_g1_i2.p1	0e31cc1ac9158e3b2948fde9cb96199c	694	Pfam	PF00098	Zinc knuckle	167	182	8.9e-05	T	2019-08-09	IPR001878	Zinc finger, CCHC-type	GO:0003676|GO:0008270
TRINITY_DN49202_c0_g1_i2.p1	0e31cc1ac9158e3b2948fde9cb96199c	694	Pfam	PF13976	GAG-pre-integrase domain	321	388	3.5e-07	T	2019-08-09	IPR025724	GAG-pre-integrase domain
TRINITY_DN60293_c0_g1_i1.p1	009a13c793d664c2a96dbec02bf52924	109	Pfam	PF01556	DnaJ C terminal domain	2	108	4.3e-06	T	2019-08-09	IPR002939	Chaperone DnaJ, C-terminal
TRINITY_DN60293_c0_g1_i1.p1	009a13c793d664c2a96dbec02bf52924	109	Pfam	PF00684	DnaJ central domain	11	77	3.1e-16	T	2019-08-09	IPR001305	Heat shock protein DnaJ, cysteine-rich domain	GO:0031072|GO:0051082
TRINITY_DN46527_c0_g1_i9.p1	cd0b04feb9e1b5d645ddeff0ae817a18	1330	Pfam	PF00046	Homeodomain	1034	1090	2.2e-15	T	2019-08-09	IPR001356	Homeobox domain	GO:0003677
TRINITY_DN46527_c0_g1_i9.p1	cd0b04feb9e1b5d645ddeff0ae817a18	1330	Pfam	PF02376	CUT domain	706	779	9.9e-26	T	2019-08-09	IPR003350	CUT domain	GO:0003677
TRINITY_DN46527_c0_g1_i9.p1	cd0b04feb9e1b5d645ddeff0ae817a18	1330	Pfam	PF02376	CUT domain	909	981	1.3e-24	T	2019-08-09	IPR003350	CUT domain	GO:0003677
TRINITY_DN46527_c0_g1_i9.p1	cd0b04feb9e1b5d645ddeff0ae817a18	1330	Pfam	PF02376	CUT domain	307	372	8.2e-22	T	2019-08-09	IPR003350	CUT domain	GO:0003677
TRINITY_DN47445_c1_g1_i8.p1	9e47ba404dfd5f78a7f7e73cb837b752	363	Pfam	PF00013	KH domain	68	120	9.1e-10	T	2019-08-09	IPR004088	K Homology domain, type 1	GO:0003723
TRINITY_DN199892_c0_g1_i1.p1	3a09693719b295e3de97251bb36cf8a9	545	Pfam	PF05585	Putative peptidase (DUF1758)	217	365	1.9e-16	T	2019-08-09	IPR008737	Peptidase aspartic, putative
TRINITY_DN42226_c0_g2_i1.p1	606f572356b4d2dea1ac530cff772ccc	116	Pfam	PF03645	Tctex-1 family	20	114	1.7e-35	T	2019-08-09	IPR005334	Dynein light chain Tctex-1 like
TRINITY_DN48794_c0_g1_i3.p1	5229d1bc31b1d795d3b22bde1f84e261	1416	Pfam	PF16641	CLIP1 zinc knuckle	1394	1410	2.5e-09	T	2019-08-09	IPR032108	CLIP1, zinc knuckle
TRINITY_DN48794_c0_g1_i3.p1	5229d1bc31b1d795d3b22bde1f84e261	1416	Pfam	PF16641	CLIP1 zinc knuckle	1354	1371	2.9e-07	T	2019-08-09	IPR032108	CLIP1, zinc knuckle
TRINITY_DN48794_c0_g1_i2.p1	5229d1bc31b1d795d3b22bde1f84e261	1416	Pfam	PF16641	CLIP1 zinc knuckle	1394	1410	2.5e-09	T	2019-08-09	IPR032108	CLIP1, zinc knuckle
TRINITY_DN48794_c0_g1_i2.p1	5229d1bc31b1d795d3b22bde1f84e261	1416	Pfam	PF16641	CLIP1 zinc knuckle	1354	1371	2.9e-07	T	2019-08-09	IPR032108	CLIP1, zinc knuckle
TRINITY_DN50671_c2_g3_i3.p1	5d0b0d35db2b93c520ac7ee79e843a3b	365	Pfam	PF03184	DDE superfamily endonuclease	213	349	7e-12	T	2019-08-09	IPR004875	DDE superfamily endonuclease domain	GO:0003676
TRINITY_DN49858_c4_g1_i1.p1	4f6919bdf132c473f8a9b7c0d02ae79e	663	Pfam	PF18701	Family of unknown function (DUF5641)	544	636	1.5e-27	T	2019-08-09	IPR040676	Domain of unknown function DUF5641
TRINITY_DN49858_c4_g1_i1.p1	4f6919bdf132c473f8a9b7c0d02ae79e	663	Pfam	PF00665	Integrase core domain	355	470	1.5e-13	T	2019-08-09	IPR001584	Integrase, catalytic core	GO:0015074
TRINITY_DN49858_c4_g1_i1.p1	4f6919bdf132c473f8a9b7c0d02ae79e	663	Pfam	PF17921	Integrase zinc binding domain	281	334	5.5e-07	T	2019-08-09	IPR041588	Integrase zinc-binding domain
TRINITY_DN36109_c0_g1_i1.p1	3c2616f6fb06f93e2e63f73450dfc2f2	1271	Pfam	PF00621	RhoGEF domain	530	717	1.4e-26	T	2019-08-09	IPR000219	Dbl homology (DH) domain	GO:0005089|GO:0035023
TRINITY_DN36109_c0_g1_i1.p1	3c2616f6fb06f93e2e63f73450dfc2f2	1271	Pfam	PF17838	PH domain	749	863	2.2e-24	T	2019-08-09	IPR041020	ARHGEF1-like, PH domain
TRINITY_DN50735_c0_g1_i7.p1	219445bf79eca87633922f1967c1490e	393	Pfam	PF02149	Kinase associated domain 1	351	393	2.7e-20	T	2019-08-09	IPR001772	Kinase associated domain 1 (KA1)
TRINITY_DN78919_c0_g1_i1.p1	04f21365e9f17c2d256296e589614e6b	167	Pfam	PF05047	Mitochondrial ribosomal protein L51 / S25 / CI-B8 domain	45	95	2.4e-11	T	2019-08-09	IPR007741	Ribosomal protein/NADH dehydrogenase domain
TRINITY_DN45762_c0_g1_i1.p1	40864583710ac2567235e9a8e3456589	409	Pfam	PF04389	Peptidase family M28	208	394	3.2e-23	T	2019-08-09	IPR007484	Peptidase M28
TRINITY_DN51241_c7_g2_i2.p1	5e7a25c22c3fc6cb9daf53d3615fb385	937	Pfam	PF01794	Ferric reductase like transmembrane component	246	391	4.6e-22	T	2019-08-09	IPR013130	Ferric reductase transmembrane component-like domain
TRINITY_DN51241_c7_g2_i2.p1	5e7a25c22c3fc6cb9daf53d3615fb385	937	Pfam	PF08030	Ferric reductase NAD binding domain	755	924	7.5e-30	T	2019-08-09	IPR013121	Ferric reductase, NAD binding domain	GO:0016491|GO:0055114
TRINITY_DN51241_c7_g2_i2.p1	5e7a25c22c3fc6cb9daf53d3615fb385	937	Pfam	PF13202	EF hand	94	115	0.0053	T	2019-08-09	IPR002048	EF-hand domain	GO:0005509
TRINITY_DN51241_c7_g2_i2.p1	5e7a25c22c3fc6cb9daf53d3615fb385	937	Pfam	PF13202	EF hand	58	76	0.0089	T	2019-08-09	IPR002048	EF-hand domain	GO:0005509
TRINITY_DN51241_c7_g2_i2.p1	5e7a25c22c3fc6cb9daf53d3615fb385	937	Pfam	PF08022	FAD-binding domain	434	508	1.4e-16	T	2019-08-09	IPR013112	FAD-binding 8	GO:0016491|GO:0055114
TRINITY_DN50824_c0_g1_i2.p1	41543fb587016c3519055de9c0b2fcd9	374	Pfam	PF01370	NAD dependent epimerase/dehydratase family	13	251	2.8e-18	T	2019-08-09	IPR001509	NAD-dependent epimerase/dehydratase	GO:0003824|GO:0050662
TRINITY_DN13345_c0_g1_i1.p1	36e685b9d196f6276e70a03704196d9f	337	Pfam	PF00107	Zinc-binding dehydrogenase	159	281	3.3e-18	T	2019-08-09	IPR013149	Alcohol dehydrogenase, C-terminal	GO:0055114
TRINITY_DN13345_c0_g1_i1.p1	36e685b9d196f6276e70a03704196d9f	337	Pfam	PF16884	N-terminal domain of oxidoreductase	7	100	3.9e-25	T	2019-08-09	IPR041694	Oxidoreductase, N-terminal domain
TRINITY_DN49045_c0_g1_i2.p1	3d996df18f121c5049e41d487dc3b4eb	371	Pfam	PF13975	gag-polyprotein putative aspartyl protease	143	234	9.9e-07	T	2019-08-09
TRINITY_DN49115_c1_g1_i4.p1	a13c2ca70321e579547ea27be504275d	488	Pfam	PF12052	Voltage gated calcium channel subunit beta domain 4Aa N terminal	79	119	8.1e-20	T	2019-08-09	IPR000584	Voltage-dependent calcium channel, L-type, beta subunit	GO:0005245|GO:0005891|GO:0070588
TRINITY_DN49115_c1_g1_i4.p1	a13c2ca70321e579547ea27be504275d	488	Pfam	PF00625	Guanylate kinase	270	448	1.9e-40	T	2019-08-09	IPR008145	Guanylate kinase/L-type calcium channel beta subunit
TRINITY_DN204801_c0_g1_i1.p1	346afc36037d0a125c9476b9b0e41fc7	297	Pfam	PF10230	Lipid-droplet associated hydrolase	29	278	1.1e-54	T	2019-08-09	IPR019363	Lipid droplet-associated hydrolase
TRINITY_DN48712_c0_g1_i1.p1	596d890718c78dfec317866b99e72cde	255	Pfam	PF12874	Zinc-finger of C2H2 type	58	76	0.065	T	2019-08-09
TRINITY_DN48712_c0_g1_i1.p1	596d890718c78dfec317866b99e72cde	255	Pfam	PF00096	Zinc finger, C2H2 type	163	185	0.00022	T	2019-08-09	IPR013087	Zinc finger C2H2-type	GO:0003676
TRINITY_DN48712_c0_g1_i1.p1	596d890718c78dfec317866b99e72cde	255	Pfam	PF00096	Zinc finger, C2H2 type	193	214	0.0052	T	2019-08-09	IPR013087	Zinc finger C2H2-type	GO:0003676
TRINITY_DN48712_c0_g1_i1.p1	596d890718c78dfec317866b99e72cde	255	Pfam	PF13912	C2H2-type zinc finger	21	41	0.00016	T	2019-08-09
TRINITY_DN48172_c0_g1_i1.p1	2adda74210648a2a67b75c5c2639500e	369	Pfam	PF07716	Basic region leucine zipper	46	97	6.5e-12	T	2019-08-09	IPR004827	Basic-leucine zipper domain	GO:0003700|GO:0006355
TRINITY_DN48298_c0_g1_i1.p1	b7e4529e2d22796bcd426250e97d99f5	1214	Pfam	PF00435	Spectrin repeat	258	365	2.8e-13	T	2019-08-09	IPR002017	Spectrin repeat	GO:0005515
TRINITY_DN48298_c0_g1_i1.p1	b7e4529e2d22796bcd426250e97d99f5	1214	Pfam	PF00435	Spectrin repeat	39	144	9e-11	T	2019-08-09	IPR002017	Spectrin repeat	GO:0005515
TRINITY_DN48298_c0_g1_i1.p1	b7e4529e2d22796bcd426250e97d99f5	1214	Pfam	PF00435	Spectrin repeat	149	252	9.7e-10	T	2019-08-09	IPR002017	Spectrin repeat	GO:0005515
TRINITY_DN48298_c0_g1_i1.p1	b7e4529e2d22796bcd426250e97d99f5	1214	Pfam	PF00435	Spectrin repeat	478	582	1.5e-09	T	2019-08-09	IPR002017	Spectrin repeat	GO:0005515
TRINITY_DN48298_c0_g1_i1.p1	b7e4529e2d22796bcd426250e97d99f5	1214	Pfam	PF00435	Spectrin repeat	372	473	1.8e-16	T	2019-08-09	IPR002017	Spectrin repeat	GO:0005515
TRINITY_DN48298_c0_g1_i1.p1	b7e4529e2d22796bcd426250e97d99f5	1214	Pfam	PF02187	Growth-Arrest-Specific Protein 2 Domain	874	942	5.3e-32	T	2019-08-09	IPR003108	GAR domain	GO:0008017
TRINITY_DN35364_c0_g1_i1.p1	116e528f165c124eedf6ad559213e99a	453	Pfam	PF00173	Cytochrome b5-like Heme/Steroid binding domain	53	112	2.8e-11	T	2019-08-09	IPR001199	Cytochrome b5-like heme/steroid binding domain
TRINITY_DN35364_c0_g1_i1.p1	116e528f165c124eedf6ad559213e99a	453	Pfam	PF00487	Fatty acid desaturase	177	426	5.1e-15	T	2019-08-09	IPR005804	Fatty acid desaturase domain	GO:0006629
TRINITY_DN105671_c0_g1_i1.p4	68bb2760be1c69d11c4fcb763806852c	110	Pfam	PF12171	Zinc-finger double-stranded RNA-binding	82	108	1.1e-09	T	2019-08-09	IPR022755	Zinc finger, double-stranded RNA binding
TRINITY_DN46772_c1_g1_i1.p1	8d866b82a9f48e9cece8d2ed2d4be33e	283	Pfam	PF00270	DEAD/DEAH box helicase	1	61	1.2e-10	T	2019-08-09	IPR011545	DEAD/DEAH box helicase domain	GO:0003676|GO:0005524
TRINITY_DN46772_c1_g1_i1.p1	8d866b82a9f48e9cece8d2ed2d4be33e	283	Pfam	PF00271	Helicase conserved C-terminal domain	101	208	9.8e-28	T	2019-08-09	IPR001650	Helicase, C-terminal
TRINITY_DN51016_c0_g1_i3.p1	4df97cfcad6c10ca0ed971388a16d10b	754	Pfam	PF00041	Fibronectin type III domain	224	312	3.7e-12	T	2019-08-09	IPR003961	Fibronectin type III	GO:0005515
TRINITY_DN51016_c0_g1_i3.p1	4df97cfcad6c10ca0ed971388a16d10b	754	Pfam	PF00041	Fibronectin type III domain	110	209	3.1e-13	T	2019-08-09	IPR003961	Fibronectin type III	GO:0005515
TRINITY_DN51016_c0_g1_i3.p1	4df97cfcad6c10ca0ed971388a16d10b	754	Pfam	PF00041	Fibronectin type III domain	11	95	1.5e-16	T	2019-08-09	IPR003961	Fibronectin type III	GO:0005515
TRINITY_DN51016_c0_g1_i3.p1	4df97cfcad6c10ca0ed971388a16d10b	754	Pfam	PF00041	Fibronectin type III domain	614	692	2.3e-07	T	2019-08-09	IPR003961	Fibronectin type III	GO:0005515
TRINITY_DN51016_c0_g1_i3.p1	4df97cfcad6c10ca0ed971388a16d10b	754	Pfam	PF00041	Fibronectin type III domain	518	596	9.1e-11	T	2019-08-09	IPR003961	Fibronectin type III	GO:0005515
TRINITY_DN51016_c0_g1_i3.p1	4df97cfcad6c10ca0ed971388a16d10b	754	Pfam	PF07679	Immunoglobulin I-set domain	429	513	3.1e-11	T	2019-08-09	IPR013098	Immunoglobulin I-set
TRINITY_DN47039_c0_g1_i1.p1	140a443a4d16836e1761d8c67b6df4ac	719	Pfam	PF03351	DOMON domain	302	435	1.8e-25	T	2019-08-09	IPR005018	DOMON domain
TRINITY_DN47039_c0_g1_i1.p1	140a443a4d16836e1761d8c67b6df4ac	719	Pfam	PF10517	Electron transfer DM13	163	265	1.1e-26	T	2019-08-09	IPR019545	DM13 domain
TRINITY_DN47039_c0_g1_i1.p1	140a443a4d16836e1761d8c67b6df4ac	719	Pfam	PF10517	Electron transfer DM13	46	149	1.6e-29	T	2019-08-09	IPR019545	DM13 domain
TRINITY_DN46157_c2_g1_i5.p3	50a481c659434d1ea8c140df95d8de94	126	Pfam	PF09778	Guanylylate cyclase	9	121	1e-24	T	2019-08-09	IPR018616	Protein GUCD1
TRINITY_DN43143_c0_g1_i1.p1	74deed38a5e9235989f054afd53dcfee	736	Pfam	PF01082	Copper type II ascorbate-dependent monooxygenase, N-terminal domain	242	384	1.4e-33	T	2019-08-09	IPR000323	Copper type II, ascorbate-dependent monooxygenase, N-terminal	GO:0004497|GO:0005507|GO:0016715|GO:0055114
TRINITY_DN43143_c0_g1_i1.p1	74deed38a5e9235989f054afd53dcfee	736	Pfam	PF03351	DOMON domain	89	206	2.1e-25	T	2019-08-09	IPR005018	DOMON domain
TRINITY_DN43143_c0_g1_i1.p1	74deed38a5e9235989f054afd53dcfee	736	Pfam	PF03712	Copper type II ascorbate-dependent monooxygenase, C-terminal domain	405	559	1.5e-49	T	2019-08-09	IPR024548	Copper type II ascorbate-dependent monooxygenase, C-terminal
TRINITY_DN157941_c0_g1_i1.p1	bba200bc49f7092faeacb00be26a1098	156	Pfam	PF00560	Leucine Rich Repeat	129	146	0.27	T	2019-08-09	IPR001611	Leucine-rich repeat	GO:0005515
TRINITY_DN157941_c0_g1_i1.p1	bba200bc49f7092faeacb00be26a1098	156	Pfam	PF00560	Leucine Rich Repeat	81	99	0.77	T	2019-08-09	IPR001611	Leucine-rich repeat	GO:0005515
TRINITY_DN79344_c0_g1_i1.p1	e1256f03a2eec69f3429b15401f38779	114	Pfam	PF03647	Transmembrane proteins 14C	13	103	7.8e-20	T	2019-08-09	IPR005349	TMEM14 family	GO:0016020
TRINITY_DN48298_c0_g1_i4.p1	c2b498697ba5ef330d2b0303b79f1738	5884	Pfam	PF02187	Growth-Arrest-Specific Protein 2 Domain	5546	5614	3.1e-31	T	2019-08-09	IPR003108	GAR domain	GO:0008017
TRINITY_DN48298_c0_g1_i4.p1	c2b498697ba5ef330d2b0303b79f1738	5884	Pfam	PF00681	Plectin repeat	490	517	2e-06	T	2019-08-09	IPR001101	Plectin repeat	GO:0005856
TRINITY_DN48298_c0_g1_i4.p1	c2b498697ba5ef330d2b0303b79f1738	5884	Pfam	PF00435	Spectrin repeat	4821	4924	6.1e-09	T	2019-08-09	IPR002017	Spectrin repeat	GO:0005515
TRINITY_DN48298_c0_g1_i4.p1	c2b498697ba5ef330d2b0303b79f1738	5884	Pfam	PF00435	Spectrin repeat	4494	4596	1.1e-10	T	2019-08-09	IPR002017	Spectrin repeat	GO:0005515
TRINITY_DN48298_c0_g1_i4.p1	c2b498697ba5ef330d2b0303b79f1738	5884	Pfam	PF00435	Spectrin repeat	4711	4816	5.7e-10	T	2019-08-09	IPR002017	Spectrin repeat	GO:0005515
TRINITY_DN48298_c0_g1_i4.p1	c2b498697ba5ef330d2b0303b79f1738	5884	Pfam	PF00435	Spectrin repeat	5150	5254	9.6e-09	T	2019-08-09	IPR002017	Spectrin repeat	GO:0005515
TRINITY_DN48298_c0_g1_i4.p1	c2b498697ba5ef330d2b0303b79f1738	5884	Pfam	PF00435	Spectrin repeat	4385	4486	4.3e-10	T	2019-08-09	IPR002017	Spectrin repeat	GO:0005515
TRINITY_DN48298_c0_g1_i4.p1	c2b498697ba5ef330d2b0303b79f1738	5884	Pfam	PF00435	Spectrin repeat	5044	5145	1.2e-15	T	2019-08-09	IPR002017	Spectrin repeat	GO:0005515
TRINITY_DN48298_c0_g1_i4.p1	c2b498697ba5ef330d2b0303b79f1738	5884	Pfam	PF00435	Spectrin repeat	3630	3732	5.2e-09	T	2019-08-09	IPR002017	Spectrin repeat	GO:0005515
TRINITY_DN48298_c0_g1_i4.p1	c2b498697ba5ef330d2b0303b79f1738	5884	Pfam	PF00435	Spectrin repeat	2865	2969	2.2e-07	T	2019-08-09	IPR002017	Spectrin repeat	GO:0005515
TRINITY_DN48298_c0_g1_i4.p1	c2b498697ba5ef330d2b0303b79f1738	5884	Pfam	PF00435	Spectrin repeat	4059	4159	5.6e-08	T	2019-08-09	IPR002017	Spectrin repeat	GO:0005515
TRINITY_DN48298_c0_g1_i4.p1	c2b498697ba5ef330d2b0303b79f1738	5884	Pfam	PF00435	Spectrin repeat	3854	3940	1.3e-05	T	2019-08-09	IPR002017	Spectrin repeat	GO:0005515
TRINITY_DN48298_c0_g1_i4.p1	c2b498697ba5ef330d2b0303b79f1738	5884	Pfam	PF00435	Spectrin repeat	3516	3621	5.8e-06	T	2019-08-09	IPR002017	Spectrin repeat	GO:0005515
TRINITY_DN48298_c0_g1_i4.p1	c2b498697ba5ef330d2b0303b79f1738	5884	Pfam	PF00435	Spectrin repeat	3738	3829	4.3e-09	T	2019-08-09	IPR002017	Spectrin repeat	GO:0005515
TRINITY_DN48298_c0_g1_i4.p1	c2b498697ba5ef330d2b0303b79f1738	5884	Pfam	PF00435	Spectrin repeat	4174	4268	3.4e-05	T	2019-08-09	IPR002017	Spectrin repeat	GO:0005515
TRINITY_DN48298_c0_g1_i4.p1	c2b498697ba5ef330d2b0303b79f1738	5884	Pfam	PF00435	Spectrin repeat	4274	4378	3.5e-05	T	2019-08-09	IPR002017	Spectrin repeat	GO:0005515
TRINITY_DN48298_c0_g1_i4.p1	c2b498697ba5ef330d2b0303b79f1738	5884	Pfam	PF00435	Spectrin repeat	4602	4707	3.8e-14	T	2019-08-09	IPR002017	Spectrin repeat	GO:0005515
TRINITY_DN48298_c0_g1_i4.p1	c2b498697ba5ef330d2b0303b79f1738	5884	Pfam	PF00435	Spectrin repeat	2019	2107	1.7e-06	T	2019-08-09	IPR002017	Spectrin repeat	GO:0005515
TRINITY_DN48298_c0_g1_i4.p1	c2b498697ba5ef330d2b0303b79f1738	5884	Pfam	PF00435	Spectrin repeat	4930	5037	1.8e-12	T	2019-08-09	IPR002017	Spectrin repeat	GO:0005515
TRINITY_DN107864_c0_g1_i1.p1	0a7586e7db729a4370e0389097de043b	352	Pfam	PF01151	GNS1/SUR4 family	26	261	4.7e-62	T	2019-08-09	IPR002076	ELO family	GO:0016021
TRINITY_DN49773_c0_g1_i1.p1	c6830e779a48497c3795450bbd918d8c	167	Pfam	PF08395	7tm Chemosensory receptor	9	164	5.5e-28	T	2019-08-09	IPR013604	7TM chemoreceptor	GO:0016021|GO:0050909
TRINITY_DN27949_c0_g1_i1.p1	46ed62896c51551255bfabff26a186e9	274	Pfam	PF01151	GNS1/SUR4 family	27	264	1.5e-57	T	2019-08-09	IPR002076	ELO family	GO:0016021
TRINITY_DN26304_c0_g1_i1.p1	02798d2928aab859b65909d6ae6e98d0	661	Pfam	PF01483	Proprotein convertase P-domain	536	626	3.6e-22	T	2019-08-09	IPR002884	P domain	GO:0004252|GO:0006508
TRINITY_DN26304_c0_g1_i1.p1	02798d2928aab859b65909d6ae6e98d0	661	Pfam	PF00082	Subtilase family	191	450	1e-39	T	2019-08-09	IPR000209	Peptidase S8/S53 domain	GO:0004252|GO:0006508
TRINITY_DN26304_c0_g1_i1.p1	02798d2928aab859b65909d6ae6e98d0	661	Pfam	PF16470	Peptidase S8 pro-domain	56	134	1.3e-18	T	2019-08-09	IPR032815	Peptidase S8, pro-domain
TRINITY_DN42051_c0_g1_i2.p1	b6857e620817bac1ea2b2c544931e343	3487	Pfam	PF01825	GPCR proteolysis site, GPS, motif	2692	2742	1.2e-09	T	2019-08-09	IPR000203	GPS motif
TRINITY_DN42051_c0_g1_i2.p1	b6857e620817bac1ea2b2c544931e343	3487	Pfam	PF16489	GPCR-Autoproteolysis INducing (GAIN) domain	2264	2531	2.6e-19	T	2019-08-09	IPR032471	GAIN domain, N-terminal
TRINITY_DN42051_c0_g1_i2.p1	b6857e620817bac1ea2b2c544931e343	3487	Pfam	PF00002	7 transmembrane receptor (Secretin family)	2760	2930	3.8e-17	T	2019-08-09	IPR000832	GPCR, family 2, secretin-like	GO:0004930|GO:0007186|GO:0016021
TRINITY_DN42051_c0_g1_i2.p1	b6857e620817bac1ea2b2c544931e343	3487	Pfam	PF02210	Laminin G domain	1608	1767	1.1e-23	T	2019-08-09	IPR001791	Laminin G domain
TRINITY_DN42051_c0_g1_i2.p1	b6857e620817bac1ea2b2c544931e343	3487	Pfam	PF02210	Laminin G domain	1858	1977	1.4e-15	T	2019-08-09	IPR001791	Laminin G domain
TRINITY_DN42051_c0_g1_i2.p1	b6857e620817bac1ea2b2c544931e343	3487	Pfam	PF00008	EGF-like domain	1792	1821	1.3e-08	T	2019-08-09	IPR000742	EGF-like domain
TRINITY_DN42051_c0_g1_i2.p1	b6857e620817bac1ea2b2c544931e343	3487	Pfam	PF00008	EGF-like domain	1501	1530	7.8e-08	T	2019-08-09	IPR000742	EGF-like domain
TRINITY_DN42051_c0_g1_i2.p1	b6857e620817bac1ea2b2c544931e343	3487	Pfam	PF00028	Cadherin domain	1021	1113	4.1e-22	T	2019-08-09	IPR002126	Cadherin-like	GO:0005509|GO:0007156|GO:0016020
TRINITY_DN42051_c0_g1_i2.p1	b6857e620817bac1ea2b2c544931e343	3487	Pfam	PF00028	Cadherin domain	462	576	1.5e-15	T	2019-08-09	IPR002126	Cadherin-like	GO:0005509|GO:0007156|GO:0016020
TRINITY_DN42051_c0_g1_i2.p1	b6857e620817bac1ea2b2c544931e343	3487	Pfam	PF00028	Cadherin domain	357	448	8.1e-17	T	2019-08-09	IPR002126	Cadherin-like	GO:0005509|GO:0007156|GO:0016020
TRINITY_DN42051_c0_g1_i2.p1	b6857e620817bac1ea2b2c544931e343	3487	Pfam	PF00028	Cadherin domain	1128	1218	3.1e-15	T	2019-08-09	IPR002126	Cadherin-like	GO:0005509|GO:0007156|GO:0016020
TRINITY_DN42051_c0_g1_i2.p1	b6857e620817bac1ea2b2c544931e343	3487	Pfam	PF00028	Cadherin domain	699	792	7.8e-20	T	2019-08-09	IPR002126	Cadherin-like	GO:0005509|GO:0007156|GO:0016020
TRINITY_DN42051_c0_g1_i2.p1	b6857e620817bac1ea2b2c544931e343	3487	Pfam	PF00028	Cadherin domain	806	895	9.8e-20	T	2019-08-09	IPR002126	Cadherin-like	GO:0005509|GO:0007156|GO:0016020
TRINITY_DN42051_c0_g1_i2.p1	b6857e620817bac1ea2b2c544931e343	3487	Pfam	PF00028	Cadherin domain	909	1006	6.7e-21	T	2019-08-09	IPR002126	Cadherin-like	GO:0005509|GO:0007156|GO:0016020
TRINITY_DN42051_c0_g1_i2.p1	b6857e620817bac1ea2b2c544931e343	3487	Pfam	PF00028	Cadherin domain	590	682	6.4e-23	T	2019-08-09	IPR002126	Cadherin-like	GO:0005509|GO:0007156|GO:0016020
TRINITY_DN42051_c0_g1_i2.p1	b6857e620817bac1ea2b2c544931e343	3487	Pfam	PF00053	Laminin EGF domain	2131	2177	3.8e-07	T	2019-08-09	IPR002049	Laminin EGF domain
TRINITY_DN45488_c0_g1_i1.p1	a400a04f3254fcd3f2325b0ccd882b46	794	Pfam	PF00536	SAM domain (Sterile alpha motif)	735	781	2.8e-05	T	2019-08-09	IPR001660	Sterile alpha motif domain	GO:0005515
TRINITY_DN25957_c0_g1_i3.p1	aee12cd3543bb0a93340dc94fcf62aa3	458	Pfam	PF00083	Sugar (and other) transporter	82	452	1.6e-37	T	2019-08-09	IPR005828	Major facilitator, sugar transporter-like	GO:0016021|GO:0022857|GO:0055085
TRINITY_DN51252_c147_g5_i1.p1	03f2d78496c72eb81f2beb3f090587d5	117	Pfam	PF00067	Cytochrome P450	7	116	1.2e-17	T	2019-08-09	IPR001128	Cytochrome P450	GO:0005506|GO:0016705|GO:0020037|GO:0055114
TRINITY_DN50597_c0_g1_i6.p1	46395e3e30d46f727e70d4135cccf175	369	Pfam	PF10561	Uncharacterised protein family UPF0565	5	324	7.9e-105	T	2019-08-09	IPR018881	Uncharacterised protein family UPF0565
TRINITY_DN50597_c0_g1_i1.p1	46395e3e30d46f727e70d4135cccf175	369	Pfam	PF10561	Uncharacterised protein family UPF0565	5	324	7.9e-105	T	2019-08-09	IPR018881	Uncharacterised protein family UPF0565
TRINITY_DN6512_c0_g1_i1.p1	aa59e91fbbf31d85d3997dbfef146795	139	Pfam	PF01778	Ribosomal L28e protein family	5	122	1e-32	T	2019-08-09	IPR029004	Ribosomal L28e/Mak16
TRINITY_DN50452_c2_g1_i1.p1	5f1df9485524669843b3891444337343	377	Pfam	PF00569	Zinc finger, ZZ type	4	47	7.4e-11	T	2019-08-09	IPR000433	Zinc finger, ZZ-type	GO:0008270
TRINITY_DN50452_c2_g1_i1.p1	5f1df9485524669843b3891444337343	377	Pfam	PF05605	Drought induced 19 protein (Di19), zinc-binding	76	137	4.1e-20	T	2019-08-09	IPR008598	Drought induced 19 protein type, zinc-binding domain
TRINITY_DN23014_c0_g1_i1.p1	916bb605c063e1c7f202791dc71c8c87	303	Pfam	PF16269	Domain of unknown function (DUF4922)	100	253	7.1e-07	T	2019-08-09
TRINITY_DN48182_c0_g1_i11.p1	cb007832668591c22d34294574de665f	971	Pfam	PF00168	C2 domain	852	958	4.7e-11	T	2019-08-09	IPR000008	C2 domain
[truncated: 45,900 more rows]
