# Supplementary material for: Family dinner: Transcriptional plasticity of five Noctuidae (Lepidoptera) feeding on three host plant species
Source: Ecol Evol. 2022 Sep 6;12(9):e9258. doi: 10.1002/ece3.9258 (PMC9448971; doi:10.1002/ece3.9258)
Supplement: Supplementary file 15 — Table S8b [file ECE3-12-e9258-s035.xlsx]

## Sheet: Blad1
Supplementary Table 8b. Interproscan annotation report of Spodoptera littoralis.
Spodoptera littoralis
Gene-protein_ID	Sequence MD5 digest	Seq length	Analysis	Signature Accession	Signature Description	Start location	Stop location	e-value score	Status	Date of Run	Interpro annotation accession	Interpro annotation description	GO annotations
TRINITY_DN77813_c0_g2_i1.p1	5ff9bb6ee7cea677e0b89b4eb5853191	1017	Pfam	PF00754	F5/8 type C domain	196	332	4.5e-12	T	2019-08-09	IPR000421	Coagulation factor 5/8 C-terminal domain
TRINITY_DN77813_c0_g2_i1.p1	5ff9bb6ee7cea677e0b89b4eb5853191	1017	Pfam	PF07714	Protein tyrosine kinase	737	1004	3e-54	T	2019-08-09	IPR001245	Serine-threonine/tyrosine-protein kinase, catalytic domain	GO:0004672|GO:0006468
TRINITY_DN77195_c0_g2_i6.p1	37fa918d8cf1de671a53d7ad40adce07	960	Pfam	PF00665	Integrase core domain	692	801	3.2e-14	T	2019-08-09	IPR001584	Integrase, catalytic core	GO:0015074
TRINITY_DN77195_c0_g2_i6.p1	37fa918d8cf1de671a53d7ad40adce07	960	Pfam	PF17919	RNase H-like domain found in reverse transcriptase	303	400	3e-35	T	2019-08-09	IPR041577	Reverse transcriptase/retrotransposon-derived protein, RNase H-like domain
TRINITY_DN77195_c0_g2_i6.p1	37fa918d8cf1de671a53d7ad40adce07	960	Pfam	PF00078	Reverse transcriptase (RNA-dependent DNA polymerase)	57	240	1.2e-27	T	2019-08-09	IPR000477	Reverse transcriptase domain
TRINITY_DN77195_c0_g2_i6.p1	37fa918d8cf1de671a53d7ad40adce07	960	Pfam	PF17921	Integrase zinc binding domain	618	673	4.5e-17	T	2019-08-09	IPR041588	Integrase zinc-binding domain
TRINITY_DN71200_c0_g1_i2.p1	2b84d8433a058baee77e97aa346af9e6	180	Pfam	PF00107	Zinc-binding dehydrogenase	4	138	4.5e-21	T	2019-08-09	IPR013149	Alcohol dehydrogenase, C-terminal	GO:0055114
TRINITY_DN136102_c0_g1_i1.p1	c167f50bb3d7a7167fe939de30f79c4e	291	Pfam	PF02629	CoA binding domain	6	99	6.2e-31	T	2019-08-09	IPR003781	CoA-binding	GO:0048037
TRINITY_DN136102_c0_g1_i1.p1	c167f50bb3d7a7167fe939de30f79c4e	291	Pfam	PF00549	CoA-ligase	153	274	3.2e-19	T	2019-08-09	IPR005811	ATP-citrate lyase/succinyl-CoA ligase	GO:0003824
TRINITY_DN59446_c0_g1_i1.p1	6cb6dcce78a80b81afd1b26c22280eee	125	Pfam	PF05699	hAT family C-terminal dimerisation region	11	94	1.8e-09	T	2019-08-09	IPR008906	HAT, C-terminal dimerisation domain	GO:0046983
TRINITY_DN70107_c1_g1_i3.p1	336e1c0a87f4b18435a8ecbf21c1b659	472	Pfam	PF00271	Helicase conserved C-terminal domain	245	348	7.5e-32	T	2019-08-09	IPR001650	Helicase, C-terminal
TRINITY_DN70107_c1_g1_i3.p1	336e1c0a87f4b18435a8ecbf21c1b659	472	Pfam	PF00270	DEAD/DEAH box helicase	14	194	1.2e-50	T	2019-08-09	IPR011545	DEAD/DEAH box helicase domain	GO:0003676|GO:0005524
TRINITY_DN70433_c3_g1_i1.p1	a4860f777c08874a038a6e0cbc466c7e	625	Pfam	PF01529	DHHC palmitoyltransferase	421	552	6.5e-37	T	2019-08-09	IPR001594	Palmitoyltransferase, DHHC domain	GO:0016409
TRINITY_DN70433_c3_g1_i1.p1	a4860f777c08874a038a6e0cbc466c7e	625	Pfam	PF12796	Ankyrin repeats (3 copies)	143	234	7e-11	T	2019-08-09	IPR020683	Ankyrin repeat-containing domain
TRINITY_DN70433_c3_g1_i1.p1	a4860f777c08874a038a6e0cbc466c7e	625	Pfam	PF12796	Ankyrin repeats (3 copies)	46	136	1.1e-13	T	2019-08-09	IPR020683	Ankyrin repeat-containing domain
TRINITY_DN77787_c1_g1_i3.p1	7e43def2bea6798472b550f7fd5bb250	709	Pfam	PF00431	CUB domain	144	238	2.6e-22	T	2019-08-09	IPR000859	CUB domain
TRINITY_DN77787_c1_g1_i3.p1	7e43def2bea6798472b550f7fd5bb250	709	Pfam	PF00431	CUB domain	278	371	1.9e-07	T	2019-08-09	IPR000859	CUB domain
TRINITY_DN77472_c1_g1_i7.p1	820149a6d7e4312a19d0e13e31316586	2694	Pfam	PF05729	NACHT domain	1971	2167	1.4e-06	T	2019-08-09	IPR007111	NACHT nucleoside triphosphatase
TRINITY_DN46455_c0_g1_i1.p3	d97e97e060e4cc3060e8abb05e8a3e86	308	Pfam	PF00126	Bacterial regulatory helix-turn-helix protein, lysR family	11	68	3.8e-15	T	2019-08-09	IPR000847	Transcription regulator HTH, LysR	GO:0003700|GO:0006355
TRINITY_DN46455_c0_g1_i1.p3	d97e97e060e4cc3060e8abb05e8a3e86	308	Pfam	PF03466	LysR substrate binding domain	94	291	4.2e-27	T	2019-08-09	IPR005119	LysR, substrate-binding
TRINITY_DN77502_c1_g1_i6.p1	19af8f66b80f4a8242a6cdac05dc5080	573	Pfam	PF00090	Thrombospondin type 1 domain	313	358	2.3e-11	T	2019-08-09	IPR000884	Thrombospondin type-1 (TSP1) repeat
TRINITY_DN77502_c1_g1_i6.p1	19af8f66b80f4a8242a6cdac05dc5080	573	Pfam	PF00090	Thrombospondin type 1 domain	239	303	2e-05	T	2019-08-09	IPR000884	Thrombospondin type-1 (TSP1) repeat
TRINITY_DN77502_c1_g1_i6.p1	19af8f66b80f4a8242a6cdac05dc5080	573	Pfam	PF07679	Immunoglobulin I-set domain	52	135	8.2e-13	T	2019-08-09	IPR013098	Immunoglobulin I-set
TRINITY_DN77502_c1_g1_i6.p1	19af8f66b80f4a8242a6cdac05dc5080	573	Pfam	PF07679	Immunoglobulin I-set domain	154	232	8.5e-13	T	2019-08-09	IPR013098	Immunoglobulin I-set
TRINITY_DN77502_c1_g1_i6.p1	19af8f66b80f4a8242a6cdac05dc5080	573	Pfam	PF07645	Calcium-binding EGF domain	454	495	5.5e-12	T	2019-08-09	IPR001881	EGF-like calcium-binding domain	GO:0005509
TRINITY_DN77502_c1_g1_i6.p1	19af8f66b80f4a8242a6cdac05dc5080	573	Pfam	PF07645	Calcium-binding EGF domain	497	536	1.2e-06	T	2019-08-09	IPR001881	EGF-like calcium-binding domain	GO:0005509
TRINITY_DN148202_c0_g1_i1.p1	970eb29de32ab7f72e7361a6e1d0ef5f	255	Pfam	PF04055	Radical SAM superfamily	188	254	3.6e-10	T	2019-08-09	IPR007197	Radical SAM	GO:0003824|GO:0051536
TRINITY_DN148202_c0_g1_i1.p1	970eb29de32ab7f72e7361a6e1d0ef5f	255	Pfam	PF13353	4Fe-4S single cluster domain	192	250	9.9e-06	T	2019-08-09
TRINITY_DN48914_c0_g1_i2.p1	de9cbd6efba45cb30494d74e7669535b	294	Pfam	PF01852	START domain	87	290	1e-20	T	2019-08-09	IPR002913	START domain	GO:0008289
TRINITY_DN45109_c0_g1_i1.p1	b286064e39ac3db50e8ae0d32a961ec3	1061	Pfam	PF18777	Chromosome region maintenance or exportin repeat	340	375	7.1e-18	T	2019-08-09	IPR041123	Chromosome region maintenance repeat
TRINITY_DN45109_c0_g1_i1.p1	b286064e39ac3db50e8ae0d32a961ec3	1061	Pfam	PF18784	CRM1 / Exportin repeat 2	396	463	1.9e-36	T	2019-08-09	IPR041235	Exportin-1, repeat 2
TRINITY_DN45109_c0_g1_i1.p1	b286064e39ac3db50e8ae0d32a961ec3	1061	Pfam	PF03810	Importin-beta N-terminal domain	41	106	3e-12	T	2019-08-09	IPR001494	Importin-beta, N-terminal domain	GO:0006886|GO:0008536
TRINITY_DN45109_c0_g1_i1.p1	b286064e39ac3db50e8ae0d32a961ec3	1061	Pfam	PF08767	CRM1 C terminal	700	1016	1.6e-128	T	2019-08-09	IPR014877	Exportin-1, C-terminal	GO:0005049
TRINITY_DN45109_c0_g1_i1.p1	b286064e39ac3db50e8ae0d32a961ec3	1061	Pfam	PF08389	Exportin 1-like protein	119	263	3e-39	T	2019-08-09	IPR013598	Exportin-1/Importin-beta-like
TRINITY_DN45109_c0_g1_i1.p1	b286064e39ac3db50e8ae0d32a961ec3	1061	Pfam	PF18787	CRM1 / Exportin repeat 3	476	526	4.2e-29	T	2019-08-09	IPR040485	Exportin-1, repeat 3
TRINITY_DN58652_c0_g2_i1.p2	7a18a275784418779f380baf260c7138	169	Pfam	PF07715	TonB-dependent Receptor Plug Domain	55	169	5.3e-18	T	2019-08-09	IPR012910	TonB-dependent receptor, plug domain
TRINITY_DN228847_c0_g1_i1.p2	f28958a561572d61a945a32d7acd37af	229	Pfam	PF04371	Porphyromonas-type peptidyl-arginine deiminase	10	228	9.2e-69	T	2019-08-09	IPR007466	Peptidyl-arginine deiminase, Porphyromonas-type	GO:0004668|GO:0009446
TRINITY_DN77771_c0_g1_i1.p1	a7e52521ba8ee850e353ac87d2e65f22	1426	Pfam	PF13637	Ankyrin repeats (many copies)	274	326	6.1e-05	T	2019-08-09
TRINITY_DN75827_c0_g1_i2.p1	85bd9b5858160a897e29be896c3f7ae0	619	Pfam	PF00096	Zinc finger, C2H2 type	66	88	0.00066	T	2019-08-09	IPR013087	Zinc finger C2H2-type	GO:0003676
TRINITY_DN75827_c0_g1_i2.p1	85bd9b5858160a897e29be896c3f7ae0	619	Pfam	PF00096	Zinc finger, C2H2 type	38	60	0.0015	T	2019-08-09	IPR013087	Zinc finger C2H2-type	GO:0003676
TRINITY_DN75827_c0_g1_i2.p1	85bd9b5858160a897e29be896c3f7ae0	619	Pfam	PF00096	Zinc finger, C2H2 type	130	149	0.0032	T	2019-08-09	IPR013087	Zinc finger C2H2-type	GO:0003676
TRINITY_DN75827_c0_g1_i2.p1	85bd9b5858160a897e29be896c3f7ae0	619	Pfam	PF00096	Zinc finger, C2H2 type	94	118	8.5e-06	T	2019-08-09	IPR013087	Zinc finger C2H2-type	GO:0003676
TRINITY_DN75827_c0_g1_i2.p1	85bd9b5858160a897e29be896c3f7ae0	619	Pfam	PF12874	Zinc-finger of C2H2 type	268	287	0.003	T	2019-08-09
TRINITY_DN75827_c0_g1_i2.p1	85bd9b5858160a897e29be896c3f7ae0	619	Pfam	PF13912	C2H2-type zinc finger	233	256	0.0044	T	2019-08-09
TRINITY_DN70625_c0_g1_i4.p1	5477a5eff99e4ee887dde4ecc24bcbee	1171	Pfam	PF16178	Dimerisation domain of Ca+-activated chloride-channel, anoctamin	293	527	1.9e-62	T	2019-08-09	IPR032394	Anoctamin, dimerisation domain	GO:0046983
TRINITY_DN70625_c0_g1_i4.p1	5477a5eff99e4ee887dde4ecc24bcbee	1171	Pfam	PF04547	Calcium-activated chloride channel	530	1103	7.7e-164	T	2019-08-09	IPR007632	Anoctamin
TRINITY_DN61743_c0_g1_i18.p1	36fc91059504432be5b86fecd7285de6	672	Pfam	PF00246	Zinc carboxypeptidase	343	601	1.9e-40	T	2019-08-09	IPR000834	Peptidase M14, carboxypeptidase A	GO:0004181|GO:0006508|GO:0008270
TRINITY_DN61743_c0_g1_i16.p1	36fc91059504432be5b86fecd7285de6	672	Pfam	PF00246	Zinc carboxypeptidase	343	601	1.9e-40	T	2019-08-09	IPR000834	Peptidase M14, carboxypeptidase A	GO:0004181|GO:0006508|GO:0008270
TRINITY_DN70705_c0_g1_i2.p1	aaf6e70ff33d1b3c806da07001cbaa5c	1316	Pfam	PF17921	Integrase zinc binding domain	872	927	1.1e-15	T	2019-08-09	IPR041588	Integrase zinc-binding domain
TRINITY_DN70705_c0_g1_i2.p1	aaf6e70ff33d1b3c806da07001cbaa5c	1316	Pfam	PF17919	RNase H-like domain found in reverse transcriptase	643	741	2.9e-33	T	2019-08-09	IPR041577	Reverse transcriptase/retrotransposon-derived protein, RNase H-like domain
TRINITY_DN70705_c0_g1_i2.p1	aaf6e70ff33d1b3c806da07001cbaa5c	1316	Pfam	PF00665	Integrase core domain	946	1056	1.8e-18	T	2019-08-09	IPR001584	Integrase, catalytic core	GO:0015074
TRINITY_DN70705_c0_g1_i2.p1	aaf6e70ff33d1b3c806da07001cbaa5c	1316	Pfam	PF00078	Reverse transcriptase (RNA-dependent DNA polymerase)	419	579	5.3e-28	T	2019-08-09	IPR000477	Reverse transcriptase domain
TRINITY_DN77891_c1_g1_i6.p1	68b5e977cf7e5f594119dc7aa607e5e5	1393	Pfam	PF13934	Nuclear pore complex assembly	2	170	1.9e-20	T	2019-08-09	IPR025151	ELYS-like domain
TRINITY_DN44640_c0_g1_i1.p2	c860046072be3622d0f3b40d45749d87	296	Pfam	PF00561	alpha/beta hydrolase fold	34	278	5.9e-25	T	2019-08-09	IPR000073	Alpha/beta hydrolase fold-1
TRINITY_DN78021_c0_g1_i13.p1	dc1721b7e98c0200c98f47693c606f45	1726	Pfam	PF14429	C2 domain in Dock180 and Zizimin proteins	281	471	2.1e-49	T	2019-08-09	IPR027007	DHR-1 domain
TRINITY_DN78021_c0_g1_i13.p1	dc1721b7e98c0200c98f47693c606f45	1726	Pfam	PF06920	Dock homology region 2	986	1481	4.8e-87	T	2019-08-09	IPR010703	Dedicator of cytokinesis, C-terminal
TRINITY_DN78021_c0_g1_i13.p1	dc1721b7e98c0200c98f47693c606f45	1726	Pfam	PF16172	DOCK N-terminus	1	276	8e-42	T	2019-08-09	IPR032376	Dedicator of cytokinesis, N-terminal domain
TRINITY_DN134962_c0_g1_i1.p1	7d227c40e5eb0a1eb94fab094aa0a154	130	Pfam	PF16009	Domain of unknown function (DUF4779)	60	130	3.2e-12	T	2019-08-09	IPR031959	Protein of unknown function DUF4779
TRINITY_DN168562_c0_g1_i1.p3	0964a8f208decc0a7f2d819824043227	104	Pfam	PF13470	PIN domain	22	85	9.1e-12	T	2019-08-09	IPR002716	PIN domain
TRINITY_DN72227_c0_g1_i1.p1	c61267640cd14923fbc80b55108237af	464	Pfam	PF06441	Epoxide hydrolase N terminus	49	158	3.1e-28	T	2019-08-09	IPR010497	Epoxide hydrolase, N-terminal
TRINITY_DN70340_c2_g1_i4.p1	5edad5007182ed544010f4d31236a1f0	361	Pfam	PF07727	Reverse transcriptase (RNA-dependent DNA polymerase)	238	342	1.2e-34	T	2019-08-09	IPR013103	Reverse transcriptase, RNA-dependent DNA polymerase
TRINITY_DN70340_c2_g1_i1.p1	5edad5007182ed544010f4d31236a1f0	361	Pfam	PF07727	Reverse transcriptase (RNA-dependent DNA polymerase)	238	342	1.2e-34	T	2019-08-09	IPR013103	Reverse transcriptase, RNA-dependent DNA polymerase
TRINITY_DN70882_c3_g1_i1.p1	b94e7949c80e86c24d8a2094a94bc110	285	Pfam	PF00153	Mitochondrial carrier protein	94	184	1.3e-11	T	2019-08-09	IPR018108	Mitochondrial substrate/solute carrier
TRINITY_DN70882_c3_g1_i1.p1	b94e7949c80e86c24d8a2094a94bc110	285	Pfam	PF00153	Mitochondrial carrier protein	188	281	5.9e-21	T	2019-08-09	IPR018108	Mitochondrial substrate/solute carrier
TRINITY_DN70882_c3_g1_i1.p1	b94e7949c80e86c24d8a2094a94bc110	285	Pfam	PF00153	Mitochondrial carrier protein	15	86	2.5e-10	T	2019-08-09	IPR018108	Mitochondrial substrate/solute carrier
TRINITY_DN71156_c0_g1_i2.p1	5c269352a8de698ae8b429ccbd53df7f	591	Pfam	PF00027	Cyclic nucleotide-binding domain	509	561	4.8e-13	T	2019-08-09	IPR000595	Cyclic nucleotide-binding domain
TRINITY_DN71156_c0_g1_i2.p1	5c269352a8de698ae8b429ccbd53df7f	591	Pfam	PF07885	Ion channel	356	411	3.4e-05	T	2019-08-09	IPR013099	Potassium channel domain
TRINITY_DN58508_c0_g1_i4.p1	b8316ec5c4678574ecb1259871d3b991	237	Pfam	PF00335	Tetraspanin family	8	227	3.5e-44	T	2019-08-09	IPR018499	Tetraspanin/Peripherin	GO:0016021
TRINITY_DN196791_c0_g1_i1.p1	612546d30be408311420ca2c788f3d6a	401	Pfam	PF03417	Acyl-coenzyme A:6-aminopenicillanic acid acyl-transferase	143	384	2.2e-42	T	2019-08-09	IPR005079	Peptidase C45
TRINITY_DN74240_c0_g1_i1.p1	c1c1ae038e667c6d52eb2584661aa63d	457	Pfam	PF00098	Zinc knuckle	429	445	8.4e-05	T	2019-08-09	IPR001878	Zinc finger, CCHC-type	GO:0003676|GO:0008270
TRINITY_DN74240_c0_g1_i1.p1	c1c1ae038e667c6d52eb2584661aa63d	457	Pfam	PF10237	Probable N6-adenine methyltransferase	154	322	5.4e-22	T	2019-08-09	IPR041370	Methyltransferase EEF1AKMT1/ZCCHC4	GO:0008168
TRINITY_DN74240_c0_g1_i2.p1	c1c1ae038e667c6d52eb2584661aa63d	457	Pfam	PF00098	Zinc knuckle	429	445	8.4e-05	T	2019-08-09	IPR001878	Zinc finger, CCHC-type	GO:0003676|GO:0008270
TRINITY_DN74240_c0_g1_i2.p1	c1c1ae038e667c6d52eb2584661aa63d	457	Pfam	PF10237	Probable N6-adenine methyltransferase	154	322	5.4e-22	T	2019-08-09	IPR041370	Methyltransferase EEF1AKMT1/ZCCHC4	GO:0008168
TRINITY_DN166786_c0_g1_i1.p1	7a38374580c51255368ac66f43004281	129	Pfam	PF00957	Synaptobrevin	40	126	2e-35	T	2019-08-09	IPR001388	Synaptobrevin	GO:0016021|GO:0016192
TRINITY_DN68923_c0_g1_i4.p1	337f1eaef612c13f1d286ce524105297	1485	Pfam	PF00176	SNF2 family N-terminal domain	568	841	1.5e-64	T	2019-08-09	IPR000330	SNF2-related, N-terminal domain	GO:0005524
TRINITY_DN68923_c0_g1_i4.p1	337f1eaef612c13f1d286ce524105297	1485	Pfam	PF07529	HSA	199	265	5.7e-20	T	2019-08-09	IPR014012	Helicase/SANT-associated domain
TRINITY_DN68923_c0_g1_i4.p1	337f1eaef612c13f1d286ce524105297	1485	Pfam	PF15790	E1A-binding protein p400, N-terminal	64	118	1.3e-06	T	2019-08-09	IPR031575	E1A-binding protein p400, N-terminal
TRINITY_DN68923_c0_g1_i4.p1	337f1eaef612c13f1d286ce524105297	1485	Pfam	PF00271	Helicase conserved C-terminal domain	1107	1219	1.1e-15	T	2019-08-09	IPR001650	Helicase, C-terminal
TRINITY_DN170538_c0_g1_i1.p2	4a9107c14d49bf4802756aae1c5532b1	210	Pfam	PF01588	Putative tRNA binding domain	19	119	5.6e-28	T	2019-08-09	IPR002547	tRNA-binding domain	GO:0000049
TRINITY_DN76293_c0_g1_i1.p1	72217f49f782e552e3967ac481ff1bfe	1612	Pfam	PF03368	Dicer dimerisation domain	98	195	2.1e-25	T	2019-08-09	IPR005034	Dicer dimerisation domain	GO:0016891
TRINITY_DN76293_c0_g1_i1.p1	72217f49f782e552e3967ac481ff1bfe	1612	Pfam	PF02170	PAZ domain	484	632	2.4e-35	T	2019-08-09	IPR003100	PAZ domain	GO:0005515
TRINITY_DN76293_c0_g1_i1.p1	72217f49f782e552e3967ac481ff1bfe	1612	Pfam	PF00636	Ribonuclease III domain	1396	1517	1.3e-21	T	2019-08-09	IPR000999	Ribonuclease III domain	GO:0004525|GO:0006396
TRINITY_DN76293_c0_g1_i1.p1	72217f49f782e552e3967ac481ff1bfe	1612	Pfam	PF00636	Ribonuclease III domain	1095	1230	2.8e-35	T	2019-08-09	IPR000999	Ribonuclease III domain	GO:0004525|GO:0006396
TRINITY_DN75362_c1_g1_i11.p1	d33d324c053a6c5102f282397c22c627	1335	Pfam	PF07714	Protein tyrosine kinase	577	829	1.2e-33	T	2019-08-09	IPR001245	Serine-threonine/tyrosine-protein kinase, catalytic domain	GO:0004672|GO:0006468
TRINITY_DN75362_c1_g1_i11.p1	d33d324c053a6c5102f282397c22c627	1335	Pfam	PF00211	Adenylate and Guanylate cyclase catalytic domain	896	1080	3.2e-65	T	2019-08-09	IPR001054	Adenylyl cyclase class-3/4/guanylyl cyclase	GO:0009190|GO:0016849|GO:0035556
TRINITY_DN75362_c1_g1_i11.p1	d33d324c053a6c5102f282397c22c627	1335	Pfam	PF01094	Receptor family ligand binding region	50	428	1.5e-35	T	2019-08-09	IPR001828	Receptor, ligand binding region
TRINITY_DN66685_c0_g2_i2.p1	06cb1ec0c404f2c71f79cc0013cbb903	895	Pfam	PF03461	TRCF domain	756	848	1.4e-27	T	2019-08-09	IPR005118	Transcription-repair-coupling factor, C-terminal domain	GO:0006281
TRINITY_DN66685_c0_g2_i2.p1	06cb1ec0c404f2c71f79cc0013cbb903	895	Pfam	PF00270	DEAD/DEAH box helicase	351	511	1.4e-18	T	2019-08-09	IPR011545	DEAD/DEAH box helicase domain	GO:0003676|GO:0005524
TRINITY_DN66685_c0_g2_i2.p1	06cb1ec0c404f2c71f79cc0013cbb903	895	Pfam	PF00271	Helicase conserved C-terminal domain	551	655	1.6e-16	T	2019-08-09	IPR001650	Helicase, C-terminal
TRINITY_DN66685_c0_g2_i2.p1	06cb1ec0c404f2c71f79cc0013cbb903	895	Pfam	PF02559	CarD-like/TRCF domain	226	321	2.2e-24	T	2019-08-09	IPR003711	CarD-like/TRCF domain
TRINITY_DN66685_c0_g2_i1.p1	06cb1ec0c404f2c71f79cc0013cbb903	895	Pfam	PF03461	TRCF domain	756	848	1.4e-27	T	2019-08-09	IPR005118	Transcription-repair-coupling factor, C-terminal domain	GO:0006281
TRINITY_DN66685_c0_g2_i1.p1	06cb1ec0c404f2c71f79cc0013cbb903	895	Pfam	PF00270	DEAD/DEAH box helicase	351	511	1.4e-18	T	2019-08-09	IPR011545	DEAD/DEAH box helicase domain	GO:0003676|GO:0005524
TRINITY_DN66685_c0_g2_i1.p1	06cb1ec0c404f2c71f79cc0013cbb903	895	Pfam	PF00271	Helicase conserved C-terminal domain	551	655	1.6e-16	T	2019-08-09	IPR001650	Helicase, C-terminal
TRINITY_DN66685_c0_g2_i1.p1	06cb1ec0c404f2c71f79cc0013cbb903	895	Pfam	PF02559	CarD-like/TRCF domain	226	321	2.2e-24	T	2019-08-09	IPR003711	CarD-like/TRCF domain
TRINITY_DN68381_c1_g1_i6.p1	bcc46b10c032bb9443cb67021738505a	443	Pfam	PF00078	Reverse transcriptase (RNA-dependent DNA polymerase)	1	241	3.3e-32	T	2019-08-09	IPR000477	Reverse transcriptase domain
TRINITY_DN71606_c0_g1_i11.p1	e73cd3a413c3c367431921bc6022cf06	401	Pfam	PF02803	Thiolase, C-terminal domain	279	399	5e-45	T	2019-08-09	IPR020617	Thiolase, C-terminal	GO:0016747
TRINITY_DN71606_c0_g1_i11.p1	e73cd3a413c3c367431921bc6022cf06	401	Pfam	PF00108	Thiolase, N-terminal domain	10	271	1.1e-60	T	2019-08-09	IPR020616	Thiolase, N-terminal	GO:0016747
TRINITY_DN78153_c0_g1_i1.p1	5d4bb1b7eff34963581d87beb6a1636d	350	Pfam	PF01536	Adenosylmethionine decarboxylase	15	345	3.9e-114	T	2019-08-09	IPR001985	S-adenosylmethionine decarboxylase	GO:0004014|GO:0006597|GO:0008295
TRINITY_DN68742_c0_g1_i1.p1	aa4e82bcf829d85f4c1250c059d5d0d5	716	Pfam	PF02184	HAT (Half-A-TPR) repeat	91	121	6.3e-06	T	2019-08-09	IPR003107	HAT (Half-A-TPR) repeat	GO:0006396
TRINITY_DN68742_c0_g1_i1.p1	aa4e82bcf829d85f4c1250c059d5d0d5	716	Pfam	PF02184	HAT (Half-A-TPR) repeat	192	222	5.3e-20	T	2019-08-09	IPR003107	HAT (Half-A-TPR) repeat	GO:0006396
TRINITY_DN68742_c0_g1_i1.p1	aa4e82bcf829d85f4c1250c059d5d0d5	716	Pfam	PF02184	HAT (Half-A-TPR) repeat	526	554	4.5e-05	T	2019-08-09	IPR003107	HAT (Half-A-TPR) repeat	GO:0006396
TRINITY_DN77027_c0_g1_i1.p1	52b3aa6934f562537caa8bc496c6b785	810	Pfam	PF08763	Voltage gated calcium channel IQ domain	465	540	3.2e-29	T	2019-08-09	IPR014873	Voltage-dependent calcium channel, alpha-1 subunit, IQ domain
TRINITY_DN77027_c0_g1_i1.p1	52b3aa6934f562537caa8bc496c6b785	810	Pfam	PF00520	Ion transport protein	1	71	2.1e-10	T	2019-08-09	IPR005821	Ion transport domain	GO:0005216|GO:0006811|GO:0016020|GO:0055085
TRINITY_DN77027_c0_g1_i1.p1	52b3aa6934f562537caa8bc496c6b785	810	Pfam	PF00520	Ion transport protein	115	392	1.3e-60	T	2019-08-09	IPR005821	Ion transport domain	GO:0005216|GO:0006811|GO:0016020|GO:0055085
TRINITY_DN77027_c0_g1_i1.p1	52b3aa6934f562537caa8bc496c6b785	810	Pfam	PF16905	Voltage-dependent L-type calcium channel, IQ-associated	402	455	1.8e-28	T	2019-08-09	IPR031649	Voltage-dependent L-type calcium channel, IQ-associated domain
TRINITY_DN74481_c0_g1_i3.p1	b2a2907a7df373f2253da2472c80fb61	587	Pfam	PF00069	Protein kinase domain	177	342	1.8e-13	T	2019-08-09	IPR000719	Protein kinase domain	GO:0004672|GO:0005524|GO:0006468
TRINITY_DN76507_c1_g1_i11.p1	e53aeb43386d403b124611ca3fbaf7b9	884	Pfam	PF02732	ERCC4 domain	638	767	3.9e-22	T	2019-08-09	IPR006166	ERCC4 domain	GO:0003677|GO:0004518
TRINITY_DN76507_c1_g1_i9.p1	e53aeb43386d403b124611ca3fbaf7b9	884	Pfam	PF02732	ERCC4 domain	638	767	3.9e-22	T	2019-08-09	IPR006166	ERCC4 domain	GO:0003677|GO:0004518
TRINITY_DN76507_c1_g1_i3.p1	e53aeb43386d403b124611ca3fbaf7b9	884	Pfam	PF02732	ERCC4 domain	638	767	3.9e-22	T	2019-08-09	IPR006166	ERCC4 domain	GO:0003677|GO:0004518
TRINITY_DN76549_c3_g6_i1.p1	be9cdaae5298bd14922b7e54b2549fa7	156	Pfam	PF00732	GMC oxidoreductase	74	115	1.4e-08	T	2019-08-09	IPR000172	Glucose-methanol-choline oxidoreductase, N-terminal	GO:0016614|GO:0050660|GO:0055114
TRINITY_DN71020_c0_g1_i1.p1	7485b5ce23878f301ed99df1143d2e7e	544	Pfam	PF00149	Calcineurin-like phosphoesterase	26	241	1.3e-14	T	2019-08-09	IPR004843	Calcineurin-like phosphoesterase domain, ApaH type	GO:0016787
TRINITY_DN71020_c0_g1_i1.p1	7485b5ce23878f301ed99df1143d2e7e	544	Pfam	PF02872	5'-nucleotidase, C-terminal domain	335	502	2.3e-34	T	2019-08-09	IPR008334	5'-Nucleotidase, C-terminal	GO:0009166|GO:0016787
TRINITY_DN171900_c0_g1_i1.p1	6a24cf8c600e1d9cdfbeb854b99364c6	99	Pfam	PF00809	Pterin binding enzyme	27	96	5.1e-29	T	2019-08-09	IPR000489	Pterin-binding domain	GO:0042558
TRINITY_DN235758_c0_g1_i1.p1	511a496c5b502703b9a217621cff6da4	102	Pfam	PF00067	Cytochrome P450	1	102	1.1e-14	T	2019-08-09	IPR001128	Cytochrome P450	GO:0005506|GO:0016705|GO:0020037|GO:0055114
TRINITY_DN77930_c2_g1_i4.p1	7d8be7f72eb9f9201d49b1838392b274	1053	Pfam	PF02257	RFX DNA-binding domain	57	139	1.4e-06	T	2019-08-09	IPR003150	DNA-binding RFX-type winged-helix domain	GO:0003677|GO:0006355
TRINITY_DN74167_c0_g1_i1.p1	b64d976ebd1b5ad3429b4acdb33b6adb	781	Pfam	PF00004	ATPase family associated with various cellular activities (AAA)	454	593	6.2e-16	T	2019-08-09	IPR003959	ATPase, AAA-type, core	GO:0005524
TRINITY_DN74167_c0_g1_i1.p1	b64d976ebd1b5ad3429b4acdb33b6adb	781	Pfam	PF17872	AAA lid domain	619	653	8.6e-09	T	2019-08-09	IPR041083	AAA lid domain
TRINITY_DN69310_c0_g1_i1.p1	e6f86fbf9172be5845b804ead634fe49	1063	Pfam	PF13976	GAG-pre-integrase domain	437	491	1.9e-10	T	2019-08-09	IPR025724	GAG-pre-integrase domain
TRINITY_DN69310_c0_g1_i1.p1	e6f86fbf9172be5845b804ead634fe49	1063	Pfam	PF07727	Reverse transcriptase (RNA-dependent DNA polymerase)	851	1062	4e-67	T	2019-08-09	IPR013103	Reverse transcriptase, RNA-dependent DNA polymerase
TRINITY_DN69310_c0_g1_i1.p1	e6f86fbf9172be5845b804ead634fe49	1063	Pfam	PF14223	gag-polypeptide of LTR copia-type	49	186	1.8e-32	T	2019-08-09
TRINITY_DN69310_c0_g1_i1.p1	e6f86fbf9172be5845b804ead634fe49	1063	Pfam	PF00665	Integrase core domain	507	623	7.1e-20	T	2019-08-09	IPR001584	Integrase, catalytic core	GO:0015074
TRINITY_DN76391_c1_g1_i7.p1	d4c355387ad3aefc6674656a72799231	122	Pfam	PF02055	Glycosyl hydrolase family 30 TIM-barrel domain	2	45	6.6e-13	T	2019-08-09	IPR033453	Glycosyl hydrolase family 30, TIM-barrel domain
TRINITY_DN76391_c1_g1_i7.p1	d4c355387ad3aefc6674656a72799231	122	Pfam	PF17189	Glycosyl hydrolase family 30 beta sandwich domain	48	108	7.3e-12	T	2019-08-09	IPR033452	Glycosyl hydrolase family 30, beta sandwich domain
TRINITY_DN38235_c0_g1_i1.p1	db8a633caec454dc5f24c5508e8f4b04	364	Pfam	PF00076	RNA recognition motif. (a.k.a. RRM, RBD, or RNP domain)	94	168	1.3e-07	T	2019-08-09	IPR000504	RNA recognition motif domain	GO:0003676
TRINITY_DN196659_c0_g1_i1.p2	33542e6da3533f2172246e727c1b678d	212	Pfam	PF01012	Electron transfer flavoprotein domain	13	181	9.4e-39	T	2019-08-09	IPR014730	Electron transfer flavoprotein, alpha/beta-subunit, N-terminal
TRINITY_DN114392_c0_g1_i1.p2	907b68168f0a9dd9222579530e7fae3f	128	Pfam	PF01738	Dienelactone hydrolase family	2	125	1.4e-24	T	2019-08-09	IPR002925	Dienelactone hydrolase	GO:0016787
TRINITY_DN89467_c0_g1_i1.p1	bfeeaeb6666ebd23b8303d643b45ebe6	122	Pfam	PF01775	Ribosomal proteins 50S-L18Ae/60S-L20/60S-L18A	4	122	4.3e-54	T	2019-08-09	IPR023573	Ribosomal protein 50S-L18Ae/60S-L20/60S-L18A	GO:0003735|GO:0005840|GO:0006412
TRINITY_DN53951_c0_g1_i1.p1	0b137ff76b521e11c8046395cf72c6ab	245	Pfam	PF00089	Trypsin	35	245	1e-43	T	2019-08-09	IPR001254	Serine proteases, trypsin domain	GO:0004252|GO:0006508
TRINITY_DN77884_c0_g1_i5.p1	c38b40c811d3791544533084a6267367	1509	Pfam	PF00084	Sushi repeat (SCR repeat)	7	62	9.5e-09	T	2019-08-09	IPR000436	Sushi/SCR/CCP domain
TRINITY_DN77884_c0_g1_i5.p1	c38b40c811d3791544533084a6267367	1509	Pfam	PF00084	Sushi repeat (SCR repeat)	102	138	0.0049	T	2019-08-09	IPR000436	Sushi/SCR/CCP domain
TRINITY_DN77884_c0_g1_i5.p1	c38b40c811d3791544533084a6267367	1509	Pfam	PF00084	Sushi repeat (SCR repeat)	1313	1367	4.9e-10	T	2019-08-09	IPR000436	Sushi/SCR/CCP domain
TRINITY_DN77884_c0_g1_i5.p1	c38b40c811d3791544533084a6267367	1509	Pfam	PF00084	Sushi repeat (SCR repeat)	1371	1426	7.8e-10	T	2019-08-09	IPR000436	Sushi/SCR/CCP domain
TRINITY_DN77884_c0_g1_i5.p1	c38b40c811d3791544533084a6267367	1509	Pfam	PF00084	Sushi repeat (SCR repeat)	692	741	0.0043	T	2019-08-09	IPR000436	Sushi/SCR/CCP domain
TRINITY_DN77884_c0_g1_i5.p1	c38b40c811d3791544533084a6267367	1509	Pfam	PF00084	Sushi repeat (SCR repeat)	1190	1243	2.4e-05	T	2019-08-09	IPR000436	Sushi/SCR/CCP domain
TRINITY_DN77884_c0_g1_i5.p1	c38b40c811d3791544533084a6267367	1509	Pfam	PF00084	Sushi repeat (SCR repeat)	146	196	1.2e-07	T	2019-08-09	IPR000436	Sushi/SCR/CCP domain
TRINITY_DN77884_c0_g1_i5.p1	c38b40c811d3791544533084a6267367	1509	Pfam	PF00084	Sushi repeat (SCR repeat)	233	268	0.00018	T	2019-08-09	IPR000436	Sushi/SCR/CCP domain
TRINITY_DN77158_c2_g1_i11.p1	4c2d11e311a71dbbf2808f86503b3d60	2339	Pfam	PF12259	Baculovirus F protein	1891	2329	8.2e-24	T	2019-08-09	IPR022048	Envelope fusion protein-like
TRINITY_DN77158_c2_g1_i11.p1	4c2d11e311a71dbbf2808f86503b3d60	2339	Pfam	PF05380	Pao retrotransposon peptidase	1083	1246	3.2e-50	T	2019-08-09	IPR008042	Retrotransposon, Pao
TRINITY_DN77158_c2_g1_i11.p1	4c2d11e311a71dbbf2808f86503b3d60	2339	Pfam	PF00665	Integrase core domain	1538	1666	9.4e-12	T	2019-08-09	IPR001584	Integrase, catalytic core	GO:0015074
TRINITY_DN77158_c2_g1_i11.p1	4c2d11e311a71dbbf2808f86503b3d60	2339	Pfam	PF17921	Integrase zinc binding domain	1467	1519	4e-08	T	2019-08-09	IPR041588	Integrase zinc-binding domain
TRINITY_DN77158_c2_g1_i11.p1	4c2d11e311a71dbbf2808f86503b3d60	2339	Pfam	PF03564	Protein of unknown function (DUF1759)	258	401	1.7e-39	T	2019-08-09	IPR005312	Protein of unknown function DUF1759
TRINITY_DN77158_c2_g1_i11.p1	4c2d11e311a71dbbf2808f86503b3d60	2339	Pfam	PF05585	Putative peptidase (DUF1758)	579	736	1.5e-15	T	2019-08-09	IPR008737	Peptidase aspartic, putative
TRINITY_DN77158_c2_g1_i11.p1	4c2d11e311a71dbbf2808f86503b3d60	2339	Pfam	PF18701	Family of unknown function (DUF5641)	1734	1826	2.4e-35	T	2019-08-09	IPR040676	Domain of unknown function DUF5641
TRINITY_DN75640_c0_g2_i1.p1	7973ca1056070fe0940daf0f6597ddf4	234	Pfam	PF15801	zf-MYND-like zinc finger, mRNA-binding	16	60	2.3e-20	T	2019-08-09	IPR031615	MYND-like zinc finger, mRNA-binding
TRINITY_DN75640_c0_g2_i1.p1	7973ca1056070fe0940daf0f6597ddf4	234	Pfam	PF00557	Metallopeptidase family M24	135	234	6.7e-18	T	2019-08-09	IPR000994	Peptidase M24
TRINITY_DN77019_c0_g1_i1.p1	2f36d4dfce2e2a3b5481b6bf371eb513	426	Pfam	PF08265	YL1 nuclear protein C-terminal domain	358	386	3.6e-11	T	2019-08-09	IPR013272	Vps72/YL1, C-terminal
TRINITY_DN77019_c0_g1_i1.p1	2f36d4dfce2e2a3b5481b6bf371eb513	426	Pfam	PF05764	YL1 nuclear protein	4	234	1.6e-41	T	2019-08-09	IPR008895	Vps72/YL1 family	GO:0005634|GO:0006338|GO:0006355|GO:0043486
TRINITY_DN77019_c0_g1_i2.p1	2f36d4dfce2e2a3b5481b6bf371eb513	426	Pfam	PF08265	YL1 nuclear protein C-terminal domain	358	386	3.6e-11	T	2019-08-09	IPR013272	Vps72/YL1, C-terminal
TRINITY_DN77019_c0_g1_i2.p1	2f36d4dfce2e2a3b5481b6bf371eb513	426	Pfam	PF05764	YL1 nuclear protein	4	234	1.6e-41	T	2019-08-09	IPR008895	Vps72/YL1 family	GO:0005634|GO:0006338|GO:0006355|GO:0043486
TRINITY_DN66894_c0_g1_i1.p1	27a094555c9b1bc065408ea3d9194331	673	Pfam	PF00028	Cadherin domain	34	128	3.5e-11	T	2019-08-09	IPR002126	Cadherin-like	GO:0005509|GO:0007156|GO:0016020
TRINITY_DN72937_c0_g1_i1.p1	802a505428d79578f501cfcd1fad8da7	851	Pfam	PF07810	TMC domain	334	449	7.7e-39	T	2019-08-09	IPR012496	TMC domain	GO:0016021
TRINITY_DN59883_c0_g1_i1.p1	1df68b264421f2846b6325fb9c6bc1a6	152	Pfam	PF00383	Cytidine and deoxycytidylate deaminase zinc-binding region	15	111	7.9e-16	T	2019-08-09	IPR002125	Cytidine and deoxycytidylate deaminase domain
TRINITY_DN77272_c0_g1_i3.p1	64d944c24a8667bb27b4d051164416b0	600	Pfam	PF00535	Glycosyl transferase family 2	163	348	1.6e-28	T	2019-08-09	IPR001173	Glycosyltransferase 2-like
TRINITY_DN77272_c0_g1_i4.p1	64d944c24a8667bb27b4d051164416b0	600	Pfam	PF00535	Glycosyl transferase family 2	163	348	1.6e-28	T	2019-08-09	IPR001173	Glycosyltransferase 2-like
TRINITY_DN69535_c1_g1_i1.p2	12ef13c817006637e07c18a4df04c9bd	311	Pfam	PF09745	Coiled-coil domain-containing protein 55 (DUF2040)	6	122	1.4e-36	T	2019-08-09	IPR018612	Domain of unknown function DUF2040
TRINITY_DN48383_c0_g1_i1.p1	c44db42f74353e8e611ff42901cae78d	144	Pfam	PF00129	Class I Histocompatibility antigen, domains alpha 1 and 2	2	143	3.5e-49	T	2019-08-09	IPR011161	MHC class I-like antigen recognition-like
TRINITY_DN77350_c0_g1_i9.p1	2ef47dc63658863baeba9dd498f3aee9	453	Pfam	PF00069	Protein kinase domain	14	288	1.4e-50	T	2019-08-09	IPR000719	Protein kinase domain	GO:0004672|GO:0005524|GO:0006468
TRINITY_DN77184_c0_g1_i3.p2	8599e638a42068811d569d74bd7f4a5e	103	Pfam	PF15511	Centromere kinetochore component CENP-T histone fold	35	96	2e-08	T	2019-08-09	IPR035425	CENP-T/Histone H4, histone fold
TRINITY_DN76591_c2_g1_i11.p1	6f7efaa29fed6bff4c753c91ecec509a	616	Pfam	PF14324	PINIT domain	109	262	4.6e-34	T	2019-08-09	IPR023321	PINIT domain
TRINITY_DN76591_c2_g1_i11.p1	6f7efaa29fed6bff4c753c91ecec509a	616	Pfam	PF02891	MIZ/SP-RING zinc finger	307	355	7e-19	T	2019-08-09	IPR004181	Zinc finger, MIZ-type	GO:0008270
TRINITY_DN75355_c20_g1_i8.p1	d3bf36fc6fd4d3365ad337f3b787abdd	768	Pfam	PF00017	SH2 domain	592	635	2.3e-09	T	2019-08-09	IPR000980	SH2 domain
TRINITY_DN75355_c20_g1_i8.p1	d3bf36fc6fd4d3365ad337f3b787abdd	768	Pfam	PF02864	STAT protein, DNA binding domain	330	468	8.6e-46	T	2019-08-09	IPR013801	STAT transcription factor, DNA-binding	GO:0003677
TRINITY_DN75355_c20_g1_i8.p1	d3bf36fc6fd4d3365ad337f3b787abdd	768	Pfam	PF02865	STAT protein, protein interaction domain	2	117	3.1e-31	T	2019-08-09	IPR013799	STAT transcription factor, protein interaction	GO:0006355|GO:0007165
TRINITY_DN75355_c20_g1_i8.p1	d3bf36fc6fd4d3365ad337f3b787abdd	768	Pfam	PF01017	STAT protein, all-alpha domain	134	318	6.3e-42	T	2019-08-09	IPR013800	STAT transcription factor, all-alpha domain	GO:0006355|GO:0007165
TRINITY_DN75355_c20_g1_i2.p1	d3bf36fc6fd4d3365ad337f3b787abdd	768	Pfam	PF00017	SH2 domain	592	635	2.3e-09	T	2019-08-09	IPR000980	SH2 domain
TRINITY_DN75355_c20_g1_i2.p1	d3bf36fc6fd4d3365ad337f3b787abdd	768	Pfam	PF02864	STAT protein, DNA binding domain	330	468	8.6e-46	T	2019-08-09	IPR013801	STAT transcription factor, DNA-binding	GO:0003677
TRINITY_DN75355_c20_g1_i2.p1	d3bf36fc6fd4d3365ad337f3b787abdd	768	Pfam	PF02865	STAT protein, protein interaction domain	2	117	3.1e-31	T	2019-08-09	IPR013799	STAT transcription factor, protein interaction	GO:0006355|GO:0007165
TRINITY_DN75355_c20_g1_i2.p1	d3bf36fc6fd4d3365ad337f3b787abdd	768	Pfam	PF01017	STAT protein, all-alpha domain	134	318	6.3e-42	T	2019-08-09	IPR013800	STAT transcription factor, all-alpha domain	GO:0006355|GO:0007165
TRINITY_DN195633_c0_g1_i1.p3	7c1d131d5e02947c15357d0c6ea88819	115	Pfam	PF01053	Cys/Met metabolism PLP-dependent enzyme	1	114	7.8e-43	T	2019-08-09	IPR000277	Cys/Met metabolism, pyridoxal phosphate-dependent enzyme	GO:0019346|GO:0030170
TRINITY_DN206425_c0_g1_i1.p2	463d51ce32032a5b94c70ff9cc5b9e4a	134	Pfam	PF02515	CoA-transferase family III	2	133	2.6e-48	T	2019-08-09	IPR003673	CoA-transferase family III	GO:0008410
TRINITY_DN65643_c0_g5_i1.p2	f203b5d1b73e0147b0d3cf773ffb2c72	450	Pfam	PF01593	Flavin containing amine oxidoreductase	79	315	4.5e-37	T	2019-08-09	IPR002937	Amine oxidase	GO:0016491|GO:0055114
TRINITY_DN67783_c0_g1_i2.p1	407a7a6a09efa0ea1dafc2a8e60fa2dd	493	Pfam	PF13716	Divergent CRAL/TRIO domain	124	257	1.2e-40	T	2019-08-09	IPR001251	CRAL-TRIO lipid binding domain
TRINITY_DN67783_c0_g1_i2.p1	407a7a6a09efa0ea1dafc2a8e60fa2dd	493	Pfam	PF00620	RhoGAP domain	320	466	5.2e-39	T	2019-08-09	IPR000198	Rho GTPase-activating protein domain	GO:0007165
TRINITY_DN61424_c3_g1_i2.p1	02049b03d3371ef742076a9aae346a38	592	Pfam	PF00849	RNA pseudouridylate synthase	212	360	2.8e-34	T	2019-08-09	IPR006145	Pseudouridine synthase, RsuA/RluA	GO:0001522|GO:0003723|GO:0009451|GO:0009982
TRINITY_DN32418_c0_g1_i2.p1	399faea0c4fba3ac404f4584182e72f8	233	Pfam	PF00096	Zinc finger, C2H2 type	185	207	0.00011	T	2019-08-09	IPR013087	Zinc finger C2H2-type	GO:0003676
TRINITY_DN32418_c0_g1_i2.p1	399faea0c4fba3ac404f4584182e72f8	233	Pfam	PF00096	Zinc finger, C2H2 type	213	233	0.00034	T	2019-08-09	IPR013087	Zinc finger C2H2-type	GO:0003676
TRINITY_DN71293_c5_g1_i3.p2	9978d84227f09532e863434a9ccf1ce0	195	Pfam	PF00015	Methyl-accepting chemotaxis protein (MCP) signalling domain	1	108	7e-37	T	2019-08-09	IPR004089	Methyl-accepting chemotaxis protein (MCP) signalling domain	GO:0007165|GO:0016020
TRINITY_DN44194_c0_g1_i2.p1	50f659e26e902360f92430d9cd96ea53	824	Pfam	PF07645	Calcium-binding EGF domain	464	508	3e-09	T	2019-08-09	IPR001881	EGF-like calcium-binding domain	GO:0005509
TRINITY_DN44194_c0_g1_i2.p1	50f659e26e902360f92430d9cd96ea53	824	Pfam	PF07645	Calcium-binding EGF domain	583	629	4e-10	T	2019-08-09	IPR001881	EGF-like calcium-binding domain	GO:0005509
TRINITY_DN44194_c0_g1_i2.p1	50f659e26e902360f92430d9cd96ea53	824	Pfam	PF07645	Calcium-binding EGF domain	631	661	2.4e-08	T	2019-08-09	IPR001881	EGF-like calcium-binding domain	GO:0005509
TRINITY_DN44194_c0_g1_i2.p1	50f659e26e902360f92430d9cd96ea53	824	Pfam	PF00093	von Willebrand factor type C domain	362	422	3.6e-10	T	2019-08-09	IPR001007	VWFC domain	GO:0005515
TRINITY_DN44194_c0_g1_i2.p1	50f659e26e902360f92430d9cd96ea53	824	Pfam	PF00093	von Willebrand factor type C domain	305	358	2.8e-11	T	2019-08-09	IPR001007	VWFC domain	GO:0005515
TRINITY_DN44194_c0_g1_i2.p1	50f659e26e902360f92430d9cd96ea53	824	Pfam	PF12947	EGF domain	514	549	4.6e-11	T	2019-08-09	IPR024731	EGF domain
TRINITY_DN44194_c0_g1_i2.p1	50f659e26e902360f92430d9cd96ea53	824	Pfam	PF12947	EGF domain	432	462	1.7e-08	T	2019-08-09	IPR024731	EGF domain
TRINITY_DN44194_c0_g1_i2.p1	50f659e26e902360f92430d9cd96ea53	824	Pfam	PF13385	Concanavalin A-like lectin/glucanases superfamily	113	243	1.1e-06	T	2019-08-09
TRINITY_DN73327_c0_g1_i1.p1	fd9cb03a5ae940778c69ca1d61952797	1312	Pfam	PF00041	Fibronectin type III domain	1073	1161	3.9e-08	T	2019-08-09	IPR003961	Fibronectin type III	GO:0005515
TRINITY_DN73327_c0_g1_i1.p1	fd9cb03a5ae940778c69ca1d61952797	1312	Pfam	PF00041	Fibronectin type III domain	1176	1263	1e-09	T	2019-08-09	IPR003961	Fibronectin type III	GO:0005515
TRINITY_DN73327_c0_g1_i1.p1	fd9cb03a5ae940778c69ca1d61952797	1312	Pfam	PF00041	Fibronectin type III domain	860	953	1.8e-09	T	2019-08-09	IPR003961	Fibronectin type III	GO:0005515
TRINITY_DN73327_c0_g1_i1.p1	fd9cb03a5ae940778c69ca1d61952797	1312	Pfam	PF07679	Immunoglobulin I-set domain	765	854	9.7e-07	T	2019-08-09	IPR013098	Immunoglobulin I-set
TRINITY_DN73327_c0_g1_i1.p1	fd9cb03a5ae940778c69ca1d61952797	1312	Pfam	PF07679	Immunoglobulin I-set domain	570	663	1.3e-05	T	2019-08-09	IPR013098	Immunoglobulin I-set
TRINITY_DN73327_c0_g1_i1.p1	fd9cb03a5ae940778c69ca1d61952797	1312	Pfam	PF13927	Immunoglobulin domain	667	743	6.7e-14	T	2019-08-09
TRINITY_DN73327_c0_g1_i1.p1	fd9cb03a5ae940778c69ca1d61952797	1312	Pfam	PF13927	Immunoglobulin domain	290	359	6.5e-08	T	2019-08-09
TRINITY_DN73327_c0_g1_i1.p1	fd9cb03a5ae940778c69ca1d61952797	1312	Pfam	PF13927	Immunoglobulin domain	493	553	7.6e-11	T	2019-08-09
TRINITY_DN63252_c3_g1_i1.p1	eaf18ddb06d86efd1473ecd40e2b56e3	428	Pfam	PF00004	ATPase family associated with various cellular activities (AAA)	212	344	3e-41	T	2019-08-09	IPR003959	ATPase, AAA-type, core	GO:0005524
TRINITY_DN63252_c3_g1_i1.p1	eaf18ddb06d86efd1473ecd40e2b56e3	428	Pfam	PF17862	AAA+ lid domain	367	411	8.6e-11	T	2019-08-09	IPR041569	AAA ATPase, AAA+ lid domain
TRINITY_DN63252_c3_g1_i1.p1	eaf18ddb06d86efd1473ecd40e2b56e3	428	Pfam	PF16450	Proteasomal ATPase OB C-terminal domain	79	154	1.4e-19	T	2019-08-09	IPR032501	Proteasomal ATPase OB C-terminal domain
TRINITY_DN56863_c0_g1_i1.p1	973575aed3d869832c094b026c9628fe	171	Pfam	PF06278	Condensin II complex subunit CAP-H2 or CNDH2, N-terminal	59	139	1.5e-10	T	2019-08-09	IPR009378	Condensin II complex subunit H2, N-terminal
TRINITY_DN75241_c3_g1_i3.p1	2c17f803d9cdfc601cec0396a38cb8a3	1078	Pfam	PF02373	JmjC domain, hydroxylase	802	910	2.4e-30	T	2019-08-09	IPR003347	JmjC domain
TRINITY_DN75241_c3_g1_i3.p1	2c17f803d9cdfc601cec0396a38cb8a3	1078	Pfam	PF13181	Tetratricopeptide repeat	76	108	0.001	T	2019-08-09	IPR019734	Tetratricopeptide repeat	GO:0005515
TRINITY_DN134274_c0_g1_i1.p1	4b40d91759b3657ad1e74f72b7a6f79d	987	Pfam	PF00078	Reverse transcriptase (RNA-dependent DNA polymerase)	180	338	5.5e-20	T	2019-08-09	IPR000477	Reverse transcriptase domain
TRINITY_DN134274_c0_g1_i1.p1	4b40d91759b3657ad1e74f72b7a6f79d	987	Pfam	PF17921	Integrase zinc binding domain	641	691	2e-13	T	2019-08-09	IPR041588	Integrase zinc-binding domain
TRINITY_DN134274_c0_g1_i1.p1	4b40d91759b3657ad1e74f72b7a6f79d	987	Pfam	PF00665	Integrase core domain	710	816	4.5e-18	T	2019-08-09	IPR001584	Integrase, catalytic core	GO:0015074
TRINITY_DN134274_c0_g1_i1.p1	4b40d91759b3657ad1e74f72b7a6f79d	987	Pfam	PF17919	RNase H-like domain found in reverse transcriptase	401	500	2.1e-35	T	2019-08-09	IPR041577	Reverse transcriptase/retrotransposon-derived protein, RNase H-like domain
TRINITY_DN55430_c0_g1_i2.p1	6a6313bf51c183fd22cc1d7e20fc49d6	967	Pfam	PF01590	GAF domain	369	513	2.1e-18	T	2019-08-09	IPR003018	GAF domain	GO:0005515
TRINITY_DN55430_c0_g1_i2.p1	6a6313bf51c183fd22cc1d7e20fc49d6	967	Pfam	PF00233	3'5'-cyclic nucleotide phosphodiesterase	614	845	2.1e-67	T	2019-08-09	IPR002073	3'5'-cyclic nucleotide phosphodiesterase, catalytic domain	GO:0004114|GO:0007165
TRINITY_DN81734_c0_g1_i1.p2	bd602eef1ba545ca0d6c7545918ee28e	211	Pfam	PF02798	Glutathione S-transferase, N-terminal domain	1	74	8.7e-16	T	2019-08-09	IPR004045	Glutathione S-transferase, N-terminal	GO:0005515
TRINITY_DN81734_c0_g1_i1.p2	bd602eef1ba545ca0d6c7545918ee28e	211	Pfam	PF14497	Glutathione S-transferase, C-terminal domain	112	200	6.4e-06	T	2019-08-09	IPR004046	Glutathione S-transferase, C-terminal
TRINITY_DN75304_c0_g1_i1.p1	22cad95647a3982429f8f65bfe0e58bf	524	Pfam	PF00018	SH3 domain	73	120	9.2e-13	T	2019-08-09	IPR001452	SH3 domain	GO:0005515
TRINITY_DN75304_c0_g1_i1.p1	22cad95647a3982429f8f65bfe0e58bf	524	Pfam	PF07714	Protein tyrosine kinase	256	506	1.3e-94	T	2019-08-09	IPR001245	Serine-threonine/tyrosine-protein kinase, catalytic domain	GO:0004672|GO:0006468
TRINITY_DN75304_c0_g1_i1.p1	22cad95647a3982429f8f65bfe0e58bf	524	Pfam	PF00017	SH2 domain	134	216	1.9e-22	T	2019-08-09	IPR000980	SH2 domain
TRINITY_DN73887_c0_g1_i4.p1	d262e8d995047cfe448ac34ab0d537f3	333	Pfam	PF10523	BEN domain	183	252	3e-10	T	2019-08-09	IPR018379	BEN domain
TRINITY_DN91505_c0_g1_i1.p1	32d30826792fde7c5ac6b6df4e8db003	162	Pfam	PF12535	Hydrolase of X-linked nucleoside diphosphate N terminal	1	53	1.4e-22	T	2019-08-09
TRINITY_DN91505_c0_g1_i1.p1	32d30826792fde7c5ac6b6df4e8db003	162	Pfam	PF00293	NUDIX domain	65	131	4e-10	T	2019-08-09	IPR000086	NUDIX hydrolase domain	GO:0016787
TRINITY_DN75471_c0_g1_i4.p1	d70eaff8e5d1afbed8ab8c9f60fef59e	826	Pfam	PF00018	SH3 domain	614	658	2e-11	T	2019-08-09	IPR001452	SH3 domain	GO:0005515
TRINITY_DN75471_c0_g1_i4.p1	d70eaff8e5d1afbed8ab8c9f60fef59e	826	Pfam	PF07653	Variant SH3 domain	543	595	2e-13	T	2019-08-09	IPR001452	SH3 domain	GO:0005515
TRINITY_DN75471_c0_g1_i4.p1	d70eaff8e5d1afbed8ab8c9f60fef59e	826	Pfam	PF14604	Variant SH3 domain	774	824	2e-17	T	2019-08-09	IPR001452	SH3 domain	GO:0005515
TRINITY_DN75471_c0_g1_i4.p1	d70eaff8e5d1afbed8ab8c9f60fef59e	826	Pfam	PF02208	Sorbin homologous domain	183	224	2.4e-09	T	2019-08-09	IPR003127	SoHo domain
TRINITY_DN72908_c0_g1_i1.p1	3eebd39e6520fd7f6b68b32b2c8b34dd	147	Pfam	PF00337	Galactoside-binding lectin	2	127	1.1e-31	T	2019-08-09	IPR001079	Galectin, carbohydrate recognition domain	GO:0030246
TRINITY_DN75944_c3_g4_i6.p1	b48ea18f14faf797e2fdc997ca90eb39	268	Pfam	PF01189	16S rRNA methyltransferase RsmB/F	53	223	2.3e-39	T	2019-08-09	IPR001678	SAM-dependent methyltransferase RsmB/NOP2-type	GO:0008168
TRINITY_DN18553_c0_g1_i2.p1	fb388a019539e7b552b19dcb850aa5b7	663	Pfam	PF01301	Glycosyl hydrolases family 35	57	373	6.4e-114	T	2019-08-09	IPR031330	Glycoside hydrolase 35, catalytic domain
TRINITY_DN18553_c0_g1_i2.p1	fb388a019539e7b552b19dcb850aa5b7	663	Pfam	PF13364	Beta-galactosidase jelly roll domain	549	617	2.7e-05	T	2019-08-09	IPR025300	Beta-galactosidase jelly roll domain
TRINITY_DN77064_c1_g1_i7.p1	58c02a6d704e87f8bc4034f91226cc54	420	Pfam	PF16575	mRNA cleavage and polyadenylation factor CLP1 P-loop	116	302	3e-78	T	2019-08-09	IPR032319	Polyribonucleotide 5'-hydroxyl-kinase Clp1, P-loop domain
TRINITY_DN77064_c1_g1_i7.p1	58c02a6d704e87f8bc4034f91226cc54	420	Pfam	PF16573	N-terminal beta-sandwich domain of polyadenylation factor	10	102	1.4e-33	T	2019-08-09	IPR032324	Clp1, N-terminal beta-sandwich domain
TRINITY_DN77064_c1_g1_i7.p1	58c02a6d704e87f8bc4034f91226cc54	420	Pfam	PF06807	Pre-mRNA cleavage complex II protein Clp1	308	418	3.6e-30	T	2019-08-09	IPR010655	Pre-mRNA cleavage complex subunit Clp1, C-terminal	GO:0031124
TRINITY_DN76359_c1_g1_i4.p1	69cce236ffa6a352916d4d9ee5d28e46	471	Pfam	PF02363	Cysteine rich repeat	148	163	0.25	T	2019-08-09	IPR003341	Cysteine rich repeat, tripleX
TRINITY_DN76359_c1_g1_i4.p1	69cce236ffa6a352916d4d9ee5d28e46	471	Pfam	PF02363	Cysteine rich repeat	49	64	3.4	T	2019-08-09	IPR003341	Cysteine rich repeat, tripleX
TRINITY_DN76359_c1_g1_i4.p1	69cce236ffa6a352916d4d9ee5d28e46	471	Pfam	PF02363	Cysteine rich repeat	10	25	3.2	T	2019-08-09	IPR003341	Cysteine rich repeat, tripleX
TRINITY_DN76359_c1_g1_i4.p1	69cce236ffa6a352916d4d9ee5d28e46	471	Pfam	PF02363	Cysteine rich repeat	218	235	1.1	T	2019-08-09	IPR003341	Cysteine rich repeat, tripleX
TRINITY_DN76359_c1_g1_i4.p1	69cce236ffa6a352916d4d9ee5d28e46	471	Pfam	PF02363	Cysteine rich repeat	355	372	0.13	T	2019-08-09	IPR003341	Cysteine rich repeat, tripleX
TRINITY_DN76359_c1_g1_i4.p1	69cce236ffa6a352916d4d9ee5d28e46	471	Pfam	PF02363	Cysteine rich repeat	81	97	0.0061	T	2019-08-09	IPR003341	Cysteine rich repeat, tripleX
TRINITY_DN76359_c1_g1_i4.p1	69cce236ffa6a352916d4d9ee5d28e46	471	Pfam	PF02363	Cysteine rich repeat	185	202	0.22	T	2019-08-09	IPR003341	Cysteine rich repeat, tripleX
TRINITY_DN76359_c1_g1_i4.p1	69cce236ffa6a352916d4d9ee5d28e46	471	Pfam	PF02363	Cysteine rich repeat	290	306	0.33	T	2019-08-09	IPR003341	Cysteine rich repeat, tripleX
TRINITY_DN76359_c1_g1_i4.p1	69cce236ffa6a352916d4d9ee5d28e46	471	Pfam	PF02363	Cysteine rich repeat	115	131	0.14	T	2019-08-09	IPR003341	Cysteine rich repeat, tripleX
TRINITY_DN76359_c1_g1_i4.p1	69cce236ffa6a352916d4d9ee5d28e46	471	Pfam	PF02363	Cysteine rich repeat	257	273	0.23	T	2019-08-09	IPR003341	Cysteine rich repeat, tripleX
TRINITY_DN76359_c1_g1_i4.p1	69cce236ffa6a352916d4d9ee5d28e46	471	Pfam	PF02363	Cysteine rich repeat	323	338	0.71	T	2019-08-09	IPR003341	Cysteine rich repeat, tripleX
TRINITY_DN44319_c0_g1_i1.p1	b0b1d3576cec41cc04c5a438816e8217	1004	Pfam	PF13637	Ankyrin repeats (many copies)	39	90	2e-12	T	2019-08-09
TRINITY_DN44319_c0_g1_i1.p1	b0b1d3576cec41cc04c5a438816e8217	1004	Pfam	PF12796	Ankyrin repeats (3 copies)	108	199	3.8e-16	T	2019-08-09	IPR020683	Ankyrin repeat-containing domain
TRINITY_DN59791_c1_g1_i1.p1	928f45ade2b24a22a1022e97e58accf0	243	Pfam	PF00189	Ribosomal protein S3, C-terminal domain	107	189	1.3e-21	T	2019-08-09	IPR001351	Ribosomal protein S3, C-terminal	GO:0003735|GO:0006412
TRINITY_DN59791_c1_g1_i1.p1	928f45ade2b24a22a1022e97e58accf0	243	Pfam	PF07650	KH domain	21	94	2.4e-11	T	2019-08-09	IPR004044	K Homology domain, type 2	GO:0003723
TRINITY_DN52061_c0_g1_i1.p1	96d7862a3720e6082fe8920c5874079a	223	Pfam	PF01294	Ribosomal protein L13e	7	186	2.1e-79	T	2019-08-09	IPR001380	Ribosomal protein L13e	GO:0003735|GO:0005840|GO:0006412
TRINITY_DN77890_c0_g1_i1.p1	bccd002b65c0658187566043629ca6cd	1228	Pfam	PF04811	Sec23/Sec24 trunk domain	635	871	9.6e-69	T	2019-08-09	IPR006896	Sec23/Sec24, trunk domain	GO:0006886|GO:0006888|GO:0030127
TRINITY_DN77890_c0_g1_i1.p1	bccd002b65c0658187566043629ca6cd	1228	Pfam	PF04810	Sec23/Sec24 zinc finger	562	598	1.5e-13	T	2019-08-09	IPR006895	Zinc finger, Sec23/Sec24-type	GO:0006886|GO:0006888|GO:0008270|GO:0030127
TRINITY_DN77890_c0_g1_i1.p1	bccd002b65c0658187566043629ca6cd	1228	Pfam	PF04815	Sec23/Sec24 helical domain	972	1072	2.6e-21	T	2019-08-09	IPR006900	Sec23/Sec24, helical domain	GO:0006886|GO:0006888|GO:0030127
TRINITY_DN77890_c0_g1_i1.p1	bccd002b65c0658187566043629ca6cd	1228	Pfam	PF08033	Sec23/Sec24 beta-sandwich domain	877	960	5.7e-20	T	2019-08-09	IPR012990	Sec23/Sec24 beta-sandwich
TRINITY_DN77185_c3_g1_i10.p1	eeaa147586513c3edee0c42064ff066b	538	Pfam	PF00149	Calcineurin-like phosphoesterase	29	242	2.6e-13	T	2019-08-09	IPR004843	Calcineurin-like phosphoesterase domain, ApaH type	GO:0016787
TRINITY_DN77185_c3_g1_i10.p1	eeaa147586513c3edee0c42064ff066b	538	Pfam	PF02872	5'-nucleotidase, C-terminal domain	337	501	3.5e-35	T	2019-08-09	IPR008334	5'-Nucleotidase, C-terminal	GO:0009166|GO:0016787
TRINITY_DN228867_c0_g1_i1.p3	6e626a7680219a1421839d6b19ec1163	109	Pfam	PF01284	Membrane-associating domain	25	99	1.2e-10	T	2019-08-09	IPR008253	Marvel domain	GO:0016020
TRINITY_DN74401_c3_g1_i9.p2	d1aca4ac6816578279b23f4b6d0a8eda	878	Pfam	PF17755	UvrA DNA-binding domain	224	332	1.4e-32	T	2019-08-09	IPR041552	UvrA DNA-binding domain
TRINITY_DN74401_c3_g1_i9.p2	d1aca4ac6816578279b23f4b6d0a8eda	878	Pfam	PF17760	UvrA interaction domain	64	170	8.9e-38	T	2019-08-09	IPR041102	UvrA, interaction domain
TRINITY_DN74133_c0_g2_i3.p1	875e26f11b3e8d53f94fd281d67019c0	1002	Pfam	PF00652	Ricin-type beta-trefoil lectin domain	495	624	2.7e-14	T	2019-08-09	IPR000772	Ricin B, lectin domain
TRINITY_DN74133_c0_g2_i3.p1	875e26f11b3e8d53f94fd281d67019c0	1002	Pfam	PF00535	Glycosyl transferase family 2	147	362	4.5e-26	T	2019-08-09	IPR001173	Glycosyltransferase 2-like
TRINITY_DN69800_c0_g1_i3.p1	ffcc1e31a8707a9a1b00d8d3fede1d16	270	Pfam	PF05741	Nanos RNA binding domain	152	204	7.3e-25	T	2019-08-09	IPR024161	Zinc finger, nanos-type
TRINITY_DN72878_c0_g1_i10.p1	fda20069d674ae86bd45bc1a22cdeeea	946	Pfam	PF02149	Kinase associated domain 1	904	946	8.4e-20	T	2019-08-09	IPR001772	Kinase associated domain 1 (KA1)
TRINITY_DN72878_c0_g1_i10.p1	fda20069d674ae86bd45bc1a22cdeeea	946	Pfam	PF00069	Protein kinase domain	304	555	1.4e-74	T	2019-08-09	IPR000719	Protein kinase domain	GO:0004672|GO:0005524|GO:0006468
TRINITY_DN69253_c0_g1_i2.p1	29df7a50d1e9eec56746032b13f915ad	245	Pfam	PF02602	Uroporphyrinogen-III synthase HemD	14	236	5.5e-37	T	2019-08-09	IPR003754	Tetrapyrrole biosynthesis, uroporphyrinogen III synthase	GO:0004852|GO:0033014
TRINITY_DN70741_c0_g1_i3.p1	ff55d775400ff2a24b2760b50942a84c	242	Pfam	PF13879	KIAA1430 homologue	149	231	2.1e-10	T	2019-08-09	IPR029488	Hemingway/CFAP97D1
TRINITY_DN70741_c0_g1_i2.p1	ff55d775400ff2a24b2760b50942a84c	242	Pfam	PF13879	KIAA1430 homologue	149	231	2.1e-10	T	2019-08-09	IPR029488	Hemingway/CFAP97D1
TRINITY_DN70741_c0_g1_i1.p1	ff55d775400ff2a24b2760b50942a84c	242	Pfam	PF13879	KIAA1430 homologue	149	231	2.1e-10	T	2019-08-09	IPR029488	Hemingway/CFAP97D1
TRINITY_DN230015_c0_g1_i1.p3	12ebe91da66e233cfcc6c6b4c4bc5645	98	Pfam	PF04972	BON domain	32	98	2.7e-18	T	2019-08-09	IPR007055	BON domain
TRINITY_DN75210_c0_g1_i1.p1	cde777a6bcc4e164db6862fcb5a25f64	364	Pfam	PF07776	Zinc-finger associated domain (zf-AD)	45	114	2.6e-16	T	2019-08-09	IPR012934	Zinc finger, AD-type	GO:0005634|GO:0008270
TRINITY_DN75210_c0_g1_i1.p1	cde777a6bcc4e164db6862fcb5a25f64	364	Pfam	PF00096	Zinc finger, C2H2 type	230	252	0.012	T	2019-08-09	IPR013087	Zinc finger C2H2-type	GO:0003676
TRINITY_DN75210_c0_g1_i1.p1	cde777a6bcc4e164db6862fcb5a25f64	364	Pfam	PF00096	Zinc finger, C2H2 type	204	224	0.0083	T	2019-08-09	IPR013087	Zinc finger C2H2-type	GO:0003676
TRINITY_DN74038_c0_g2_i3.p1	f0ab343e4bce369860aa83ef61adb0fc	1166	Pfam	PF16056	Domain of unknown function (DUF4799)	326	596	3.9e-09	T	2019-08-09	IPR032057	Protein of unknown function DUF4799
TRINITY_DN74038_c0_g2_i3.p1	f0ab343e4bce369860aa83ef61adb0fc	1166	Pfam	PF00595	PDZ domain	1016	1082	1.2e-07	T	2019-08-09	IPR001478	PDZ domain	GO:0005515
TRINITY_DN72953_c4_g1_i4.p1	d7a217fe13baddfcbd92655f78884cfb	798	Pfam	PF00651	BTB/POZ domain	597	697	2.4e-16	T	2019-08-09	IPR000210	BTB/POZ domain	GO:0005515
TRINITY_DN72953_c4_g1_i4.p1	d7a217fe13baddfcbd92655f78884cfb	798	Pfam	PF00651	BTB/POZ domain	365	501	9.7e-16	T	2019-08-09	IPR000210	BTB/POZ domain	GO:0005515
TRINITY_DN72953_c4_g1_i4.p1	d7a217fe13baddfcbd92655f78884cfb	798	Pfam	PF01344	Kelch motif	209	249	2.1e-06	T	2019-08-09	IPR006652	Kelch repeat type 1	GO:0005515
TRINITY_DN72953_c4_g1_i4.p1	d7a217fe13baddfcbd92655f78884cfb	798	Pfam	PF13415	Galactose oxidase, central domain	60	107	1.5e-07	T	2019-08-09
TRINITY_DN72953_c4_g1_i4.p1	d7a217fe13baddfcbd92655f78884cfb	798	Pfam	PF13418	Galactose oxidase, central domain	163	206	1.2e-06	T	2019-08-09
TRINITY_DN72953_c4_g1_i4.p1	d7a217fe13baddfcbd92655f78884cfb	798	Pfam	PF13418	Galactose oxidase, central domain	265	307	3.2e-07	T	2019-08-09
TRINITY_DN72953_c4_g1_i5.p1	d7a217fe13baddfcbd92655f78884cfb	798	Pfam	PF00651	BTB/POZ domain	597	697	2.4e-16	T	2019-08-09	IPR000210	BTB/POZ domain	GO:0005515
TRINITY_DN72953_c4_g1_i5.p1	d7a217fe13baddfcbd92655f78884cfb	798	Pfam	PF00651	BTB/POZ domain	365	501	9.7e-16	T	2019-08-09	IPR000210	BTB/POZ domain	GO:0005515
TRINITY_DN72953_c4_g1_i5.p1	d7a217fe13baddfcbd92655f78884cfb	798	Pfam	PF01344	Kelch motif	209	249	2.1e-06	T	2019-08-09	IPR006652	Kelch repeat type 1	GO:0005515
TRINITY_DN72953_c4_g1_i5.p1	d7a217fe13baddfcbd92655f78884cfb	798	Pfam	PF13415	Galactose oxidase, central domain	60	107	1.5e-07	T	2019-08-09
TRINITY_DN72953_c4_g1_i5.p1	d7a217fe13baddfcbd92655f78884cfb	798	Pfam	PF13418	Galactose oxidase, central domain	163	206	1.2e-06	T	2019-08-09
TRINITY_DN72953_c4_g1_i5.p1	d7a217fe13baddfcbd92655f78884cfb	798	Pfam	PF13418	Galactose oxidase, central domain	265	307	3.2e-07	T	2019-08-09
TRINITY_DN204011_c0_g1_i1.p1	d0abb485b0bd3f65136e01a722abe288	353	Pfam	PF06381	Protein of unknown function (DUF1073)	1	333	7.1e-99	T	2019-08-09	IPR024459	Protein of unknown function DUF1073
TRINITY_DN75016_c2_g1_i1.p1	45b9da83897b0b16520032b8383d6765	263	Pfam	PF00078	Reverse transcriptase (RNA-dependent DNA polymerase)	20	73	4.7e-09	T	2019-08-09	IPR000477	Reverse transcriptase domain
TRINITY_DN8321_c0_g1_i2.p2	b79b9e8a9bcfac77cdbcaa55f5422e55	275	Pfam	PF13185	GAF domain	135	265	1.9e-09	T	2019-08-09	IPR003018	GAF domain	GO:0005515
TRINITY_DN103088_c0_g1_i1.p1	a5641666c9f2c923b298e2f96c145c26	481	Pfam	PF00246	Zinc carboxypeptidase	33	337	9.2e-69	T	2019-08-09	IPR000834	Peptidase M14, carboxypeptidase A	GO:0004181|GO:0006508|GO:0008270
TRINITY_DN103088_c0_g1_i1.p1	a5641666c9f2c923b298e2f96c145c26	481	Pfam	PF13620	Carboxypeptidase regulatory-like domain	349	432	3.3e-09	T	2019-08-09
TRINITY_DN72137_c0_g1_i2.p1	0beab51d007cda6c252be324a916c035	548	Pfam	PF00096	Zinc finger, C2H2 type	356	378	0.00011	T	2019-08-09	IPR013087	Zinc finger C2H2-type	GO:0003676
TRINITY_DN72137_c0_g1_i2.p1	0beab51d007cda6c252be324a916c035	548	Pfam	PF00096	Zinc finger, C2H2 type	327	348	0.00035	T	2019-08-09	IPR013087	Zinc finger C2H2-type	GO:0003676
TRINITY_DN72137_c0_g1_i2.p1	0beab51d007cda6c252be324a916c035	548	Pfam	PF00096	Zinc finger, C2H2 type	468	491	1.1e-05	T	2019-08-09	IPR013087	Zinc finger C2H2-type	GO:0003676
TRINITY_DN72137_c0_g1_i2.p1	0beab51d007cda6c252be324a916c035	548	Pfam	PF00096	Zinc finger, C2H2 type	412	434	0.0031	T	2019-08-09	IPR013087	Zinc finger C2H2-type	GO:0003676
TRINITY_DN72137_c0_g1_i2.p1	0beab51d007cda6c252be324a916c035	548	Pfam	PF07776	Zinc-finger associated domain (zf-AD)	5	80	6.4e-09	T	2019-08-09	IPR012934	Zinc finger, AD-type	GO:0005634|GO:0008270
TRINITY_DN72137_c0_g1_i1.p1	0beab51d007cda6c252be324a916c035	548	Pfam	PF00096	Zinc finger, C2H2 type	356	378	0.00011	T	2019-08-09	IPR013087	Zinc finger C2H2-type	GO:0003676
TRINITY_DN72137_c0_g1_i1.p1	0beab51d007cda6c252be324a916c035	548	Pfam	PF00096	Zinc finger, C2H2 type	327	348	0.00035	T	2019-08-09	IPR013087	Zinc finger C2H2-type	GO:0003676
TRINITY_DN72137_c0_g1_i1.p1	0beab51d007cda6c252be324a916c035	548	Pfam	PF00096	Zinc finger, C2H2 type	468	491	1.1e-05	T	2019-08-09	IPR013087	Zinc finger C2H2-type	GO:0003676
TRINITY_DN72137_c0_g1_i1.p1	0beab51d007cda6c252be324a916c035	548	Pfam	PF00096	Zinc finger, C2H2 type	412	434	0.0031	T	2019-08-09	IPR013087	Zinc finger C2H2-type	GO:0003676
TRINITY_DN72137_c0_g1_i1.p1	0beab51d007cda6c252be324a916c035	548	Pfam	PF07776	Zinc-finger associated domain (zf-AD)	5	80	6.4e-09	T	2019-08-09	IPR012934	Zinc finger, AD-type	GO:0005634|GO:0008270
TRINITY_DN51951_c0_g1_i1.p1	16bf6063a0199e6b223538703bbbe907	985	Pfam	PF03159	XRN 5'-3' exonuclease N-terminus	1	255	4.9e-101	T	2019-08-09	IPR004859	Putative 5-3 exonuclease	GO:0003676|GO:0004527
TRINITY_DN51951_c0_g1_i1.p1	16bf6063a0199e6b223538703bbbe907	985	Pfam	PF17846	Xrn1 helical domain	324	776	4.5e-165	T	2019-08-09	IPR041412	Xrn1, helical domain
TRINITY_DN69358_c0_g1_i3.p1	1fc9ae9d9686b3bdb98877f7a5510839	243	Pfam	PF02798	Glutathione S-transferase, N-terminal domain	43	111	4e-10	T	2019-08-09	IPR004045	Glutathione S-transferase, N-terminal	GO:0005515
TRINITY_DN69358_c0_g1_i3.p1	1fc9ae9d9686b3bdb98877f7a5510839	243	Pfam	PF14497	Glutathione S-transferase, C-terminal domain	136	238	5e-14	T	2019-08-09	IPR004046	Glutathione S-transferase, C-terminal
TRINITY_DN77696_c0_g1_i3.p1	aa45a22c64e602d3ec96d9eebf0b3140	842	Pfam	PF00780	CNH domain	351	618	3.8e-33	T	2019-08-09	IPR001180	Citron homology (CNH) domain
TRINITY_DN77696_c0_g1_i3.p1	aa45a22c64e602d3ec96d9eebf0b3140	842	Pfam	PF00130	Phorbol esters/diacylglycerol binding domain (C1 domain)	128	178	6e-12	T	2019-08-09	IPR002219	Protein kinase C-like, phorbol ester/diacylglycerol-binding domain	GO:0035556
TRINITY_DN75834_c2_g1_i2.p1	548882d1dc09f4f406be74e58638745d	183	Pfam	PF03600	Citrate transporter	6	120	7.9e-20	T	2019-08-09	IPR004680	Citrate transporter-like domain	GO:0016021|GO:0055085
TRINITY_DN61628_c0_g1_i1.p1	f4dffc23dd94edd155be796b3268b452	468	Pfam	PF03184	DDE superfamily endonuclease	59	223	2.3e-22	T	2019-08-09	IPR004875	DDE superfamily endonuclease domain	GO:0003676
TRINITY_DN76620_c6_g1_i11.p2	2e40e581e1229c232b966e17c4187944	184	Pfam	PF13920	Zinc finger, C3HC4 type (RING finger)	30	77	8.8e-11	T	2019-08-09
TRINITY_DN32018_c1_g1_i1.p2	c95a0c33015db38bf1f48e109fcf67b9	115	Pfam	PF12170	DNA polymerase III tau subunit V interacting with alpha	3	110	7e-08	T	2019-08-09	IPR021029	DNA polymerase III, tau subunit, domain V	GO:0003887
TRINITY_DN76484_c0_g1_i7.p1	7f5380c26b5ed2aecd126d338137b581	595	Pfam	PF00225	Kinesin motor domain	2	279	1.6e-107	T	2019-08-09	IPR001752	Kinesin motor domain	GO:0003777|GO:0005524|GO:0007018|GO:0008017
TRINITY_DN65316_c0_g1_i3.p1	7dc2f89a06d5105c9db385da77cd5750	779	Pfam	PF07653	Variant SH3 domain	484	537	2.6e-07	T	2019-08-09	IPR001452	SH3 domain	GO:0005515
TRINITY_DN65316_c0_g1_i3.p1	7dc2f89a06d5105c9db385da77cd5750	779	Pfam	PF00536	SAM domain (Sterile alpha motif)	562	622	5.2e-09	T	2019-08-09	IPR001660	Sterile alpha motif domain	GO:0005515
TRINITY_DN65316_c0_g1_i3.p1	7dc2f89a06d5105c9db385da77cd5750	779	Pfam	PF00536	SAM domain (Sterile alpha motif)	8	67	5.2e-15	T	2019-08-09	IPR001660	Sterile alpha motif domain	GO:0005515
TRINITY_DN134775_c0_g1_i1.p1	940c17111ec04eee3bed4dc2e4bf62ea	488	Pfam	PF17757	UvrB interaction domain	136	221	1.4e-18	T	2019-08-09	IPR041471	UvrB, interaction domain
TRINITY_DN74825_c0_g1_i5.p1	e00df693611e25c9d76da04abe013c3f	444	Pfam	PF12874	Zinc-finger of C2H2 type	175	191	0.066	T	2019-08-09
TRINITY_DN74825_c0_g1_i5.p1	e00df693611e25c9d76da04abe013c3f	444	Pfam	PF00096	Zinc finger, C2H2 type	144	166	0.0006	T	2019-08-09	IPR013087	Zinc finger C2H2-type	GO:0003676
TRINITY_DN68898_c3_g1_i2.p2	14d1c7c9537feb9d661bbacde7c1a4b9	158	Pfam	PF07502	MANEC domain	26	109	5.4e-26	T	2019-08-09	IPR011106	Seven cysteines, N-terminal
TRINITY_DN61432_c0_g1_i3.p2	cdaeada3c262d6640de604f2749f5afc	342	Pfam	PF13531	Bacterial extracellular solute-binding protein	52	292	1.7e-44	T	2019-08-09
TRINITY_DN72774_c9_g1_i9.p1	aebb262f9dfd5111b953b5f36a0ccda6	782	Pfam	PF04818	RNA polymerase II-binding domain.	59	117	3.9e-14	T	2019-08-09	IPR006903	RNA polymerase II-binding domain
TRINITY_DN72505_c0_g1_i8.p1	770044acb2764625bb5e08d5d68e9a4e	1025	Pfam	PF00520	Ion transport protein	228	400	6.4e-13	T	2019-08-09	IPR005821	Ion transport domain	GO:0005216|GO:0006811|GO:0016020|GO:0055085
TRINITY_DN196951_c0_g1_i1.p2	2f6b105cac8603f06c5c40e7f4c53bc3	331	Pfam	PF02225	PA domain	148	239	8.1e-08	T	2019-08-09	IPR003137	PA domain
TRINITY_DN77790_c0_g1_i5.p1	b18c2e8bf64b30bf9e850dbd10635aa8	1746	Pfam	PF18701	Family of unknown function (DUF5641)	1645	1738	1.5e-31	T	2019-08-09	IPR040676	Domain of unknown function DUF5641
TRINITY_DN77790_c0_g1_i5.p1	b18c2e8bf64b30bf9e850dbd10635aa8	1746	Pfam	PF05380	Pao retrotransposon peptidase	992	1152	3.7e-57	T	2019-08-09	IPR008042	Retrotransposon, Pao
TRINITY_DN77790_c0_g1_i5.p1	b18c2e8bf64b30bf9e850dbd10635aa8	1746	Pfam	PF03564	Protein of unknown function (DUF1759)	140	282	1.5e-38	T	2019-08-09	IPR005312	Protein of unknown function DUF1759
TRINITY_DN77790_c0_g1_i5.p1	b18c2e8bf64b30bf9e850dbd10635aa8	1746	Pfam	PF00665	Integrase core domain	1449	1571	1.4e-08	T	2019-08-09	IPR001584	Integrase, catalytic core	GO:0015074
TRINITY_DN77790_c0_g1_i5.p1	b18c2e8bf64b30bf9e850dbd10635aa8	1746	Pfam	PF05585	Putative peptidase (DUF1758)	472	627	7.3e-21	T	2019-08-09	IPR008737	Peptidase aspartic, putative
TRINITY_DN48992_c0_g1_i1.p1	b2828498f47eb41592bf193ef31b81b6	607	Pfam	PF01321	Creatinase/Prolidase N-terminal domain	54	179	1.7e-14	T	2019-08-09	IPR000587	Creatinase, N-terminal	GO:0016787
TRINITY_DN48992_c0_g1_i1.p1	b2828498f47eb41592bf193ef31b81b6	607	Pfam	PF16189	Creatinase/Prolidase N-terminal domain	202	373	5.8e-38	T	2019-08-09
TRINITY_DN48992_c0_g1_i1.p1	b2828498f47eb41592bf193ef31b81b6	607	Pfam	PF00557	Metallopeptidase family M24	377	591	6.1e-39	T	2019-08-09	IPR000994	Peptidase M24
TRINITY_DN68976_c0_g1_i2.p1	38d19daa23011b9d744431c2c4de6c2b	533	Pfam	PF07690	Major Facilitator Superfamily	144	482	5.6e-31	T	2019-08-09	IPR011701	Major facilitator superfamily	GO:0005887|GO:0055085
TRINITY_DN68976_c0_g1_i3.p1	38d19daa23011b9d744431c2c4de6c2b	533	Pfam	PF07690	Major Facilitator Superfamily	144	482	5.6e-31	T	2019-08-09	IPR011701	Major facilitator superfamily	GO:0005887|GO:0055085
TRINITY_DN64084_c1_g1_i2.p1	96172d3009f4bf58e136dd635bdee276	110	Pfam	PF04500	FLYWCH zinc finger domain	31	94	1.1e-15	T	2019-08-09	IPR007588	Zinc finger, FLYWCH-type
TRINITY_DN73012_c2_g1_i2.p1	6e079df45f8dfc2bccd1fb421bc35137	161	Pfam	PF00337	Galactoside-binding lectin	12	137	4.6e-34	T	2019-08-09	IPR001079	Galectin, carbohydrate recognition domain	GO:0030246
TRINITY_DN77277_c0_g1_i4.p1	2f3b65395f39eda52849c015709cd171	534	Pfam	PF00989	PAS fold	28	86	1.4e-06	T	2019-08-09	IPR013767	PAS fold	GO:0006355
TRINITY_DN77277_c0_g1_i4.p1	2f3b65395f39eda52849c015709cd171	534	Pfam	PF08447	PAS fold	188	272	1.1e-19	T	2019-08-09	IPR013655	PAS fold-3	GO:0005515
TRINITY_DN77277_c0_g1_i3.p1	2f3b65395f39eda52849c015709cd171	534	Pfam	PF00989	PAS fold	28	86	1.4e-06	T	2019-08-09	IPR013767	PAS fold	GO:0006355
TRINITY_DN77277_c0_g1_i3.p1	2f3b65395f39eda52849c015709cd171	534	Pfam	PF08447	PAS fold	188	272	1.1e-19	T	2019-08-09	IPR013655	PAS fold-3	GO:0005515
TRINITY_DN77277_c0_g1_i1.p1	2f3b65395f39eda52849c015709cd171	534	Pfam	PF00989	PAS fold	28	86	1.4e-06	T	2019-08-09	IPR013767	PAS fold	GO:0006355
TRINITY_DN77277_c0_g1_i1.p1	2f3b65395f39eda52849c015709cd171	534	Pfam	PF08447	PAS fold	188	272	1.1e-19	T	2019-08-09	IPR013655	PAS fold-3	GO:0005515
TRINITY_DN201140_c0_g1_i1.p2	46ad9d2b2ec2f22d2a2c53a0885e5007	686	Pfam	PF13361	UvrD-like helicase C-terminal domain	384	562	3.5e-16	T	2019-08-09	IPR014017	UvrD-like DNA helicase, C-terminal	GO:0005524|GO:0016787
TRINITY_DN201140_c0_g1_i1.p2	46ad9d2b2ec2f22d2a2c53a0885e5007	686	Pfam	PF00580	UvrD/REP helicase N-terminal domain	68	177	8.7e-25	T	2019-08-09	IPR034739	UvrD/AddA helicase, N-terminal	GO:0005524
TRINITY_DN201140_c0_g1_i1.p2	46ad9d2b2ec2f22d2a2c53a0885e5007	686	Pfam	PF13361	UvrD-like helicase C-terminal domain	184	359	2.9e-08	T	2019-08-09	IPR014017	UvrD-like DNA helicase, C-terminal	GO:0005524|GO:0016787
TRINITY_DN230912_c0_g1_i1.p3	93dd7a1b0594942de765e8567c1fd6b0	170	Pfam	PF13361	UvrD-like helicase C-terminal domain	3	159	2.8e-31	T	2019-08-09	IPR014017	UvrD-like DNA helicase, C-terminal	GO:0005524|GO:0016787
TRINITY_DN197299_c0_g1_i1.p2	de73306c089b3787ad5d0cd9ddade67c	134	Pfam	PF07690	Major Facilitator Superfamily	2	132	1.8e-12	T	2019-08-09	IPR011701	Major facilitator superfamily	GO:0005887|GO:0055085
TRINITY_DN77915_c0_g1_i4.p1	7d0f48ee91ec559c9bac17e3a67372af	863	Pfam	PF07700	Haem-NO-binding	2	163	3.5e-57	T	2019-08-09	IPR011644	Heme NO-binding	GO:0020037
TRINITY_DN77915_c0_g1_i4.p1	7d0f48ee91ec559c9bac17e3a67372af	863	Pfam	PF00211	Adenylate and Guanylate cyclase catalytic domain	418	597	3.7e-68	T	2019-08-09	IPR001054	Adenylyl cyclase class-3/4/guanylyl cyclase	GO:0009190|GO:0016849|GO:0035556
TRINITY_DN77915_c0_g1_i4.p1	7d0f48ee91ec559c9bac17e3a67372af	863	Pfam	PF07701	Heme NO binding associated	202	407	4.8e-70	T	2019-08-09	IPR011645	Haem NO binding associated	GO:0004383|GO:0006182
TRINITY_DN59006_c0_g1_i1.p1	828a16faec57a4128e5fb58303901d37	352	Pfam	PF14331	ImcF-related N-terminal domain	16	275	2e-73	T	2019-08-09	IPR025743	IcmF-related, N-terminal domain
TRINITY_DN76753_c0_g1_i7.p1	237830a887c7da21703a0966004fdfc2	1688	Pfam	PF00096	Zinc finger, C2H2 type	1458	1480	0.0083	T	2019-08-09	IPR013087	Zinc finger C2H2-type	GO:0003676
TRINITY_DN25694_c0_g1_i1.p1	535819824408e83219d35443f24a014a	519	Pfam	PF01144	Coenzyme A transferase	298	495	1.4e-46	T	2019-08-09	IPR004165	Coenzyme A transferase family I	GO:0008410
TRINITY_DN25694_c0_g1_i1.p1	535819824408e83219d35443f24a014a	519	Pfam	PF01144	Coenzyme A transferase	44	270	1.3e-74	T	2019-08-09	IPR004165	Coenzyme A transferase family I	GO:0008410
TRINITY_DN75623_c0_g1_i2.p1	dcd843350a8ab7e730cf933049cf1a55	431	Pfam	PF03567	Sulfotransferase family	132	395	8.8e-22	T	2019-08-09	IPR005331	Sulfotransferase	GO:0008146|GO:0016021
TRINITY_DN15489_c0_g1_i2.p2	dc16cb64f1fb25f3b960f0b102f65a73	390	Pfam	PF14714	KH-domain-like of EngA bacterial GTPase enzymes, C-terminal	281	359	5.8e-23	T	2019-08-09	IPR032859	GTPase Der, C-terminal KH-domain-like
TRINITY_DN15489_c0_g1_i2.p2	dc16cb64f1fb25f3b960f0b102f65a73	390	Pfam	PF01926	50S ribosome-binding GTPase	106	223	4.4e-21	T	2019-08-09	IPR006073	GTP binding domain	GO:0005525
TRINITY_DN77285_c1_g1_i1.p1	c41ea59d8d3a77282a0605874d8fffd4	487	Pfam	PF03727	Hexokinase	250	477	7.5e-59	T	2019-08-09	IPR022673	Hexokinase, C-terminal	GO:0005524|GO:0005975|GO:0016773
TRINITY_DN77285_c1_g1_i1.p1	c41ea59d8d3a77282a0605874d8fffd4	487	Pfam	PF00349	Hexokinase	53	242	2.9e-59	T	2019-08-09	IPR022672	Hexokinase, N-terminal	GO:0005524|GO:0005975|GO:0016773
TRINITY_DN77285_c1_g1_i2.p1	c41ea59d8d3a77282a0605874d8fffd4	487	Pfam	PF03727	Hexokinase	250	477	7.5e-59	T	2019-08-09	IPR022673	Hexokinase, C-terminal	GO:0005524|GO:0005975|GO:0016773
TRINITY_DN77285_c1_g1_i2.p1	c41ea59d8d3a77282a0605874d8fffd4	487	Pfam	PF00349	Hexokinase	53	242	2.9e-59	T	2019-08-09	IPR022672	Hexokinase, N-terminal	GO:0005524|GO:0005975|GO:0016773
TRINITY_DN73643_c0_g1_i22.p1	e6a8fb0748975cf667d9856671bfefbf	603	Pfam	PF00157	Pou domain - N-terminal to homeobox domain	486	515	7.2e-07	T	2019-08-09	IPR000327	POU-specific domain	GO:0003700|GO:0006355
TRINITY_DN73643_c0_g1_i22.p1	e6a8fb0748975cf667d9856671bfefbf	603	Pfam	PF00157	Pou domain - N-terminal to homeobox domain	427	470	7.9e-13	T	2019-08-09	IPR000327	POU-specific domain	GO:0003700|GO:0006355
TRINITY_DN73643_c0_g1_i22.p1	e6a8fb0748975cf667d9856671bfefbf	603	Pfam	PF00046	Homeodomain	537	592	4.1e-16	T	2019-08-09	IPR001356	Homeobox domain	GO:0003677
TRINITY_DN74582_c0_g1_i5.p1	3cdeeae9fa928d82dfe99f7df45a0264	1458	Pfam	PF12777	Microtubule-binding stalk of dynein motor	342	686	2.5e-51	T	2019-08-09	IPR024743	Dynein heavy chain, coiled coil stalk
TRINITY_DN74582_c0_g1_i5.p1	3cdeeae9fa928d82dfe99f7df45a0264	1458	Pfam	PF12781	ATP-binding dynein motor region	714	935	6.4e-76	T	2019-08-09	IPR035706	Dynein heavy chain, ATP-binding dynein motor region
TRINITY_DN74582_c0_g1_i5.p1	3cdeeae9fa928d82dfe99f7df45a0264	1458	Pfam	PF12780	P-loop containing dynein motor region D4	65	327	1.3e-96	T	2019-08-09	IPR024317	Dynein heavy chain, AAA module D4
TRINITY_DN74582_c0_g1_i5.p1	3cdeeae9fa928d82dfe99f7df45a0264	1458	Pfam	PF18198	Dynein heavy chain AAA lid domain	1300	1434	1.7e-45	T	2019-08-09	IPR041658	Dynein heavy chain AAA lid domain
TRINITY_DN74582_c0_g1_i5.p1	3cdeeae9fa928d82dfe99f7df45a0264	1458	Pfam	PF03028	Dynein heavy chain region D6 P-loop domain	1179	1299	5.5e-40	T	2019-08-09	IPR004273	Dynein heavy chain region D6 P-loop domain	GO:0003777|GO:0007018|GO:0030286
TRINITY_DN77241_c4_g1_i1.p1	d8ac2e3b917264008264991fd33f546e	369	Pfam	PF03798	TLC domain	133	325	1.4e-37	T	2019-08-09	IPR006634	TRAM/LAG1/CLN8 homology domain	GO:0016021
TRINITY_DN77241_c4_g1_i1.p1	d8ac2e3b917264008264991fd33f546e	369	Pfam	PF00046	Homeodomain	85	127	6.7e-07	T	2019-08-09	IPR001356	Homeobox domain	GO:0003677
TRINITY_DN70925_c0_g1_i3.p1	8a70df8ca5ad50fba4d80f916871bd8c	201	Pfam	PF00562	RNA polymerase Rpb2, domain 6	25	201	8.2e-59	T	2019-08-09	IPR007120	DNA-directed RNA polymerase, subunit 2, hybrid-binding domain	GO:0003677|GO:0003899|GO:0006351
TRINITY_DN76861_c7_g1_i3.p1	20138785f34169432a4d6a038527ef08	345	Pfam	PF00067	Cytochrome P450	33	343	8.1e-61	T	2019-08-09	IPR001128	Cytochrome P450	GO:0005506|GO:0016705|GO:0020037|GO:0055114
TRINITY_DN76663_c4_g1_i11.p1	ac96734ad2c9f69f39227205adb57360	270	Pfam	PF00106	short chain dehydrogenase	7	195	2.2e-38	T	2019-08-09	IPR002347	Short-chain dehydrogenase/reductase SDR
TRINITY_DN231386_c0_g1_i1.p2	7e8969c537e8ac583937dd365aec72fb	112	Pfam	PF02321	Outer membrane efflux protein	3	99	2.1e-11	T	2019-08-09	IPR003423	Outer membrane efflux protein	GO:0015562|GO:0055085
TRINITY_DN72489_c1_g1_i2.p1	6b888e2f3ca6b188d5a3d32247f0301a	471	Pfam	PF00198	2-oxoacid dehydrogenases acyltransferase (catalytic domain)	241	468	6.5e-78	T	2019-08-09	IPR001078	2-oxoacid dehydrogenase acyltransferase, catalytic domain	GO:0016746
TRINITY_DN72489_c1_g1_i2.p1	6b888e2f3ca6b188d5a3d32247f0301a	471	Pfam	PF00364	Biotin-requiring enzyme	69	140	4.5e-16	T	2019-08-09	IPR000089	Biotin/lipoyl attachment
TRINITY_DN73002_c0_g1_i3.p1	322f20a3ee9d742f29c6d58b34c40558	892	Pfam	PF00611	Fes/CIP4, and EFC/F-BAR homology domain	15	86	7.3e-14	T	2019-08-09	IPR001060	FCH domain
TRINITY_DN73002_c0_g1_i3.p1	322f20a3ee9d742f29c6d58b34c40558	892	Pfam	PF10291	Muniscin C-terminal mu homology domain	621	887	6.7e-61	T	2019-08-09	IPR018808	Muniscin C-terminal
TRINITY_DN77807_c1_g1_i2.p1	fe688b7201820e22aa299c8145d24e7c	941	Pfam	PF17921	Integrase zinc binding domain	574	628	2.3e-15	T	2019-08-09	IPR041588	Integrase zinc-binding domain
TRINITY_DN77807_c1_g1_i2.p1	fe688b7201820e22aa299c8145d24e7c	941	Pfam	PF17919	RNase H-like domain found in reverse transcriptase	362	460	2.1e-29	T	2019-08-09	IPR041577	Reverse transcriptase/retrotransposon-derived protein, RNase H-like domain
TRINITY_DN77807_c1_g1_i2.p1	fe688b7201820e22aa299c8145d24e7c	941	Pfam	PF00665	Integrase core domain	644	754	1.5e-19	T	2019-08-09	IPR001584	Integrase, catalytic core	GO:0015074
TRINITY_DN77807_c1_g1_i2.p1	fe688b7201820e22aa299c8145d24e7c	941	Pfam	PF00078	Reverse transcriptase (RNA-dependent DNA polymerase)	134	294	2.9e-22	T	2019-08-09	IPR000477	Reverse transcriptase domain
TRINITY_DN134175_c0_g1_i1.p1	3b0b2637381cfbcde05e6f42dcae6804	156	Pfam	PF00059	Lectin C-type domain	33	148	9.8e-10	T	2019-08-09	IPR001304	C-type lectin-like
TRINITY_DN57608_c0_g1_i3.p1	6524c144f7dff1079a58224939a2bdeb	1278	Pfam	PF00098	Zinc knuckle	223	237	1.5e-05	T	2019-08-09	IPR001878	Zinc finger, CCHC-type	GO:0003676|GO:0008270
TRINITY_DN57608_c0_g1_i3.p1	6524c144f7dff1079a58224939a2bdeb	1278	Pfam	PF13976	GAG-pre-integrase domain	384	449	1.2e-12	T	2019-08-09	IPR025724	GAG-pre-integrase domain
TRINITY_DN57608_c0_g1_i3.p1	6524c144f7dff1079a58224939a2bdeb	1278	Pfam	PF00665	Integrase core domain	465	578	2.3e-19	T	2019-08-09	IPR001584	Integrase, catalytic core	GO:0015074
TRINITY_DN57608_c0_g1_i3.p1	6524c144f7dff1079a58224939a2bdeb	1278	Pfam	PF14223	gag-polypeptide of LTR copia-type	48	184	2e-33	T	2019-08-09
TRINITY_DN57608_c0_g1_i3.p1	6524c144f7dff1079a58224939a2bdeb	1278	Pfam	PF07727	Reverse transcriptase (RNA-dependent DNA polymerase)	809	1045	7.9e-67	T	2019-08-09	IPR013103	Reverse transcriptase, RNA-dependent DNA polymerase
TRINITY_DN82341_c0_g1_i1.p1	03c82ac0becfcd6e186a5b0221e712fd	187	Pfam	PF07366	SnoaL-like polyketide cyclase	60	185	5.4e-12	T	2019-08-09	IPR009959	Polyketide cyclase SnoaL-like	GO:0030638
TRINITY_DN70711_c0_g1_i1.p1	ae92d25d5c12110475f6de088f85dc3e	289	Pfam	PF08433	Chromatin associated protein KTI12	1	284	1.5e-81	T	2019-08-09	IPR013641	Protein KTI12/L-seryl-tRNA(Sec) kinase
TRINITY_DN71949_c1_g1_i6.p1	1af5e7c1b2abd8ac73464ee344e69ff8	714	Pfam	PF12874	Zinc-finger of C2H2 type	461	478	0.0058	T	2019-08-09
TRINITY_DN71949_c1_g1_i6.p1	1af5e7c1b2abd8ac73464ee344e69ff8	714	Pfam	PF12874	Zinc-finger of C2H2 type	8	26	0.07	T	2019-08-09
TRINITY_DN71949_c1_g1_i6.p1	1af5e7c1b2abd8ac73464ee344e69ff8	714	Pfam	PF00096	Zinc finger, C2H2 type	607	629	0.0077	T	2019-08-09	IPR013087	Zinc finger C2H2-type	GO:0003676
TRINITY_DN71949_c1_g1_i6.p1	1af5e7c1b2abd8ac73464ee344e69ff8	714	Pfam	PF00096	Zinc finger, C2H2 type	581	603	0.0015	T	2019-08-09	IPR013087	Zinc finger C2H2-type	GO:0003676
TRINITY_DN71949_c1_g1_i6.p1	1af5e7c1b2abd8ac73464ee344e69ff8	714	Pfam	PF00096	Zinc finger, C2H2 type	637	660	0.0032	T	2019-08-09	IPR013087	Zinc finger C2H2-type	GO:0003676
TRINITY_DN71949_c1_g1_i6.p1	1af5e7c1b2abd8ac73464ee344e69ff8	714	Pfam	PF00096	Zinc finger, C2H2 type	525	547	0.00025	T	2019-08-09	IPR013087	Zinc finger C2H2-type	GO:0003676
TRINITY_DN75755_c0_g1_i4.p2	4b38662fed2ffdeb3bcda27016db01a1	168	Pfam	PF07776	Zinc-finger associated domain (zf-AD)	5	72	9.6e-08	T	2019-08-09	IPR012934	Zinc finger, AD-type	GO:0005634|GO:0008270
TRINITY_DN89023_c0_g1_i1.p2	be3cd4c2a3fd4932c4aa26da9b51b787	141	Pfam	PF08299	Bacterial dnaA protein helix-turn-helix	50	118	1.2e-33	T	2019-08-09	IPR013159	Chromosomal replication initiator, DnaA C-terminal	GO:0005524|GO:0006270|GO:0006275|GO:0043565
TRINITY_DN73754_c1_g1_i2.p1	5d10ae9f187a08b0245dcd811cbc7953	318	Pfam	PF05495	CHY zinc finger	27	99	5.1e-19	T	2019-08-09	IPR008913	Zinc finger, CHY-type	GO:0008270
TRINITY_DN73754_c1_g1_i2.p1	5d10ae9f187a08b0245dcd811cbc7953	318	Pfam	PF14599	Zinc-ribbon	201	259	6.8e-26	T	2019-08-09	IPR039512	RCHY1, zinc-ribbon
TRINITY_DN73754_c1_g1_i2.p1	5d10ae9f187a08b0245dcd811cbc7953	318	Pfam	PF13639	Ring finger domain	153	197	6.9e-07	T	2019-08-09	IPR001841	Zinc finger, RING-type
TRINITY_DN75043_c30_g2_i1.p1	30f8384832afc1a6dd7eea2c8a9239eb	624	Pfam	PF01436	NHL repeat	593	620	8.8e-05	T	2019-08-09	IPR001258	NHL repeat	GO:0005515
TRINITY_DN75043_c30_g2_i1.p1	30f8384832afc1a6dd7eea2c8a9239eb	624	Pfam	PF01436	NHL repeat	546	572	0.00011	T	2019-08-09	IPR001258	NHL repeat	GO:0005515
TRINITY_DN75043_c30_g2_i1.p1	30f8384832afc1a6dd7eea2c8a9239eb	624	Pfam	PF00097	Zinc finger, C3HC4 type (RING finger)	73	112	3.8e-07	T	2019-08-09	IPR018957	Zinc finger, C3HC4 RING-type	GO:0046872
TRINITY_DN75043_c30_g2_i1.p1	30f8384832afc1a6dd7eea2c8a9239eb	624	Pfam	PF17170	6-bladed beta-propeller	441	509	2.1e-07	T	2019-08-09
TRINITY_DN76256_c0_g1_i10.p1	03bb752519c95f4aeedc725a8d0f2529	1601	Pfam	PF17907	AWS domain	564	598	2e-12	T	2019-08-09	IPR006560	AWS domain	GO:0005634|GO:0018024
TRINITY_DN76256_c0_g1_i10.p1	03bb752519c95f4aeedc725a8d0f2529	1601	Pfam	PF00856	SET domain	612	717	2.6e-17	T	2019-08-09	IPR001214	SET domain	GO:0005515
TRINITY_DN76256_c0_g1_i10.p1	03bb752519c95f4aeedc725a8d0f2529	1601	Pfam	PF08236	SRI (Set2 Rpb1 interacting) domain	1506	1594	4.7e-22	T	2019-08-09	IPR013257	Set2 Rpb1 interacting domain	GO:0005694|GO:0006355|GO:0018024|GO:0034968
TRINITY_DN76256_c0_g1_i10.p1	03bb752519c95f4aeedc725a8d0f2529	1601	Pfam	PF00397	WW domain	1272	1301	2.3e-06	T	2019-08-09	IPR001202	WW domain	GO:0005515
TRINITY_DN172354_c0_g1_i1.p1	cdd1702a7edbe95aad1737c4a0c4c39a	318	Pfam	PF02514	CobN/Magnesium Chelatase	1	318	3.5e-87	T	2019-08-09	IPR003672	CobN/magnesium chelatase	GO:0009058
TRINITY_DN77383_c0_g1_i13.p1	8dfe7498003b84416b83c1ca8db05d0b	857	Pfam	PF13894	C2H2-type zinc finger	116	138	0.00028	T	2019-08-09
TRINITY_DN77383_c0_g1_i13.p1	8dfe7498003b84416b83c1ca8db05d0b	857	Pfam	PF00046	Homeodomain	533	588	1.4e-16	T	2019-08-09	IPR001356	Homeobox domain	GO:0003677
TRINITY_DN77383_c0_g1_i13.p1	8dfe7498003b84416b83c1ca8db05d0b	857	Pfam	PF00096	Zinc finger, C2H2 type	147	169	0.00011	T	2019-08-09	IPR013087	Zinc finger C2H2-type	GO:0003676
TRINITY_DN77383_c0_g1_i13.p1	8dfe7498003b84416b83c1ca8db05d0b	857	Pfam	PF00096	Zinc finger, C2H2 type	798	820	0.0072	T	2019-08-09	IPR013087	Zinc finger C2H2-type	GO:0003676
TRINITY_DN77383_c0_g1_i13.p1	8dfe7498003b84416b83c1ca8db05d0b	857	Pfam	PF00096	Zinc finger, C2H2 type	770	792	0.00078	T	2019-08-09	IPR013087	Zinc finger C2H2-type	GO:0003676
TRINITY_DN77383_c0_g1_i13.p1	8dfe7498003b84416b83c1ca8db05d0b	857	Pfam	PF00096	Zinc finger, C2H2 type	175	195	0.013	T	2019-08-09	IPR013087	Zinc finger C2H2-type	GO:0003676
TRINITY_DN77825_c1_g1_i3.p1	254e8d50647c25dae624b3e8e82b60b9	1960	Pfam	PF06602	Myotubularin-like phosphatase domain	1118	1539	3.3e-80	T	2019-08-09	IPR010569	Myotubularin-like phosphatase domain
TRINITY_DN77825_c1_g1_i3.p1	254e8d50647c25dae624b3e8e82b60b9	1960	Pfam	PF02141	DENN (AEX-3) domain	120	301	1.4e-49	T	2019-08-09	IPR001194	cDENN domain
TRINITY_DN77825_c1_g1_i3.p1	254e8d50647c25dae624b3e8e82b60b9	1960	Pfam	PF02893	GRAM domain	889	1010	1.8e-12	T	2019-08-09	IPR004182	GRAM domain
TRINITY_DN77825_c1_g1_i3.p1	254e8d50647c25dae624b3e8e82b60b9	1960	Pfam	PF03456	uDENN domain	26	85	5.4e-16	T	2019-08-09	IPR005113	uDENN domain
TRINITY_DN77825_c1_g1_i3.p1	254e8d50647c25dae624b3e8e82b60b9	1960	Pfam	PF00130	Phorbol esters/diacylglycerol binding domain (C1 domain)	1764	1813	3.3e-11	T	2019-08-09	IPR002219	Protein kinase C-like, phorbol ester/diacylglycerol-binding domain	GO:0035556
TRINITY_DN77825_c1_g1_i3.p1	254e8d50647c25dae624b3e8e82b60b9	1960	Pfam	PF12335	Myotubularin protein	546	770	4.7e-94	T	2019-08-09	IPR022096	SBF1/SBF2 domain
TRINITY_DN77825_c1_g1_i3.p1	254e8d50647c25dae624b3e8e82b60b9	1960	Pfam	PF00169	PH domain	1858	1959	5.6e-14	T	2019-08-09	IPR001849	Pleckstrin homology domain
TRINITY_DN74756_c8_g2_i2.p1	3c9f2070b7cbeec9f805356482963817	536	Pfam	PF06419	Conserved oligomeric complex COG6	14	535	9.8e-127	T	2019-08-09	IPR010490	Conserved oligomeric Golgi complex subunit 6	GO:0006891|GO:0017119
TRINITY_DN49562_c0_g1_i12.p1	48b3eed8a6b1cbf72605ebd8931750c6	470	Pfam	PF00621	RhoGEF domain	70	246	1.4e-31	T	2019-08-09	IPR000219	Dbl homology (DH) domain	GO:0005089|GO:0035023
TRINITY_DN49562_c0_g1_i12.p1	48b3eed8a6b1cbf72605ebd8931750c6	470	Pfam	PF00169	PH domain	282	372	2.8e-06	T	2019-08-09	IPR001849	Pleckstrin homology domain
TRINITY_DN135898_c0_g1_i1.p1	e823a9e999464d74abb03b587992e74f	144	Pfam	PF14551	MCM N-terminal domain	30	126	9.3e-20	T	2019-08-09	IPR027925	MCM N-terminal domain
TRINITY_DN42207_c0_g2_i1.p2	222d5d234a5994e1db6c5a65199d7a7a	133	Pfam	PF03707	Bacterial signalling protein N terminal repeat	5	32	6.9e-05	T	2019-08-09	IPR005330	MHYT domain
TRINITY_DN42207_c0_g2_i1.p2	222d5d234a5994e1db6c5a65199d7a7a	133	Pfam	PF03707	Bacterial signalling protein N terminal repeat	116	133	5.3e-05	T	2019-08-09	IPR005330	MHYT domain
TRINITY_DN42207_c0_g2_i1.p2	222d5d234a5994e1db6c5a65199d7a7a	133	Pfam	PF03707	Bacterial signalling protein N terminal repeat	53	111	2.3e-22	T	2019-08-09	IPR005330	MHYT domain
TRINITY_DN71542_c4_g1_i10.p1	bdb0d97ce2bb6b25e244a962255ee4b7	375	Pfam	PF00001	7 transmembrane receptor (rhodopsin family)	25	215	6.6e-25	T	2019-08-09	IPR000276	G protein-coupled receptor, rhodopsin-like	GO:0004930|GO:0007186|GO:0016021
TRINITY_DN212528_c0_g1_i1.p1	e2b81f5441dec84d475e462d16215759	90	Pfam	PF08245	Mur ligase middle domain	3	90	1.9e-15	T	2019-08-09	IPR013221	Mur ligase, central	GO:0005524|GO:0009058
TRINITY_DN72735_c0_g1_i9.p1	dfac900510621aef92b83719b8bcc6a2	1177	Pfam	PF17917	RNase H-like domain found in reverse transcriptase	557	660	3.2e-32	T	2019-08-09	IPR041373	Reverse transcriptase, RNase H-like domain
TRINITY_DN72735_c0_g1_i9.p1	dfac900510621aef92b83719b8bcc6a2	1177	Pfam	PF17921	Integrase zinc binding domain	765	820	3.6e-16	T	2019-08-09	IPR041588	Integrase zinc-binding domain
TRINITY_DN72735_c0_g1_i9.p1	dfac900510621aef92b83719b8bcc6a2	1177	Pfam	PF00078	Reverse transcriptase (RNA-dependent DNA polymerase)	307	468	3.3e-22	T	2019-08-09	IPR000477	Reverse transcriptase domain
TRINITY_DN72735_c0_g1_i9.p1	dfac900510621aef92b83719b8bcc6a2	1177	Pfam	PF00098	Zinc knuckle	7	24	0.0025	T	2019-08-09	IPR001878	Zinc finger, CCHC-type	GO:0003676|GO:0008270
TRINITY_DN72735_c0_g1_i9.p1	dfac900510621aef92b83719b8bcc6a2	1177	Pfam	PF00098	Zinc knuckle	52	67	0.0015	T	2019-08-09	IPR001878	Zinc finger, CCHC-type	GO:0003676|GO:0008270
TRINITY_DN72735_c0_g1_i9.p1	dfac900510621aef92b83719b8bcc6a2	1177	Pfam	PF00665	Integrase core domain	839	948	6e-21	T	2019-08-09	IPR001584	Integrase, catalytic core	GO:0015074
TRINITY_DN197066_c0_g1_i1.p1	3688244a606ab002d26a955922bfc4d0	815	Pfam	PF06466	PCAF (P300/CBP-associated factor) N-terminal domain	61	314	2e-115	T	2019-08-09	IPR009464	PCAF, N-terminal	GO:0004402|GO:0005634|GO:0006355
TRINITY_DN197066_c0_g1_i1.p1	3688244a606ab002d26a955922bfc4d0	815	Pfam	PF00583	Acetyltransferase (GNAT) family	522	606	9.1e-09	T	2019-08-09	IPR000182	GNAT domain	GO:0008080
TRINITY_DN197066_c0_g1_i1.p1	3688244a606ab002d26a955922bfc4d0	815	Pfam	PF00439	Bromodomain	715	797	2.7e-22	T	2019-08-09	IPR001487	Bromodomain	GO:0005515
TRINITY_DN75764_c0_g1_i2.p1	8835287881bf977b863c8e535b679a2d	417	Pfam	PF00202	Aminotransferase class-III	31	412	7.9e-124	T	2019-08-09	IPR005814	Aminotransferase class-III	GO:0008483|GO:0030170
TRINITY_DN63041_c2_g1_i2.p1	d183e4a7bc370d88c6d0c98701091162	430	Pfam	PF01007	Inward rectifier potassium channel transmembrane domain	64	209	3.4e-62	T	2019-08-09	IPR040445	Potassium channel, inwardly rectifying, transmembrane domain
TRINITY_DN63041_c2_g1_i2.p1	d183e4a7bc370d88c6d0c98701091162	430	Pfam	PF17655	Inward rectifier potassium channel C-terminal domain	216	387	2.9e-73	T	2019-08-09	IPR041647	Inward rectifier potassium channel, C-terminal
TRINITY_DN75886_c0_g1_i1.p1	3a39d2ce95aff527aceab082dfafa584	206	Pfam	PF00665	Integrase core domain	79	188	2.7e-19	T	2019-08-09	IPR001584	Integrase, catalytic core	GO:0015074
TRINITY_DN75886_c0_g1_i1.p1	3a39d2ce95aff527aceab082dfafa584	206	Pfam	PF17921	Integrase zinc binding domain	7	60	1.8e-15	T	2019-08-09	IPR041588	Integrase zinc-binding domain
TRINITY_DN21206_c0_g1_i1.p1	42b373b17dc2c32abbe88e25ecc9b27a	690	Pfam	PF03542	Tuberin	553	631	3.2e-15	T	2019-08-09	IPR018515	Tuberin-type domain	GO:0005096|GO:0043547
TRINITY_DN21206_c0_g1_i1.p1	42b373b17dc2c32abbe88e25ecc9b27a	690	Pfam	PF11864	Domain of unknown function (DUF3384)	48	467	1.4e-62	T	2019-08-09	IPR024584	Tuberin, N-terminal
TRINITY_DN43346_c0_g1_i1.p1	1d0b1e57ffb565cfec14b1197dcdadb8	185	Pfam	PF01094	Receptor family ligand binding region	10	183	1e-07	T	2019-08-09	IPR001828	Receptor, ligand binding region
TRINITY_DN74349_c0_g1_i2.p1	b6b1b425586b2afb70a45db2aed2b776	1434	Pfam	PF00041	Fibronectin type III domain	615	697	1.3e-05	T	2019-08-09	IPR003961	Fibronectin type III	GO:0005515
TRINITY_DN74349_c0_g1_i2.p1	b6b1b425586b2afb70a45db2aed2b776	1434	Pfam	PF07679	Immunoglobulin I-set domain	1310	1400	3e-18	T	2019-08-09	IPR013098	Immunoglobulin I-set
TRINITY_DN74349_c0_g1_i2.p1	b6b1b425586b2afb70a45db2aed2b776	1434	Pfam	PF07679	Immunoglobulin I-set domain	942	1021	1.1e-12	T	2019-08-09	IPR013098	Immunoglobulin I-set
TRINITY_DN74349_c0_g1_i2.p1	b6b1b425586b2afb70a45db2aed2b776	1434	Pfam	PF07679	Immunoglobulin I-set domain	719	804	1.5e-20	T	2019-08-09	IPR013098	Immunoglobulin I-set
TRINITY_DN74349_c0_g1_i2.p1	b6b1b425586b2afb70a45db2aed2b776	1434	Pfam	PF07679	Immunoglobulin I-set domain	389	478	1.5e-10	T	2019-08-09	IPR013098	Immunoglobulin I-set
TRINITY_DN74349_c0_g1_i2.p1	b6b1b425586b2afb70a45db2aed2b776	1434	Pfam	PF07679	Immunoglobulin I-set domain	495	578	1.7e-09	T	2019-08-09	IPR013098	Immunoglobulin I-set
TRINITY_DN74349_c0_g1_i2.p1	b6b1b425586b2afb70a45db2aed2b776	1434	Pfam	PF07679	Immunoglobulin I-set domain	1048	1140	8.5e-14	T	2019-08-09	IPR013098	Immunoglobulin I-set
TRINITY_DN74349_c0_g1_i2.p1	b6b1b425586b2afb70a45db2aed2b776	1434	Pfam	PF07679	Immunoglobulin I-set domain	170	259	2.9e-16	T	2019-08-09	IPR013098	Immunoglobulin I-set
TRINITY_DN74349_c0_g1_i2.p1	b6b1b425586b2afb70a45db2aed2b776	1434	Pfam	PF07679	Immunoglobulin I-set domain	270	354	1.3e-15	T	2019-08-09	IPR013098	Immunoglobulin I-set
TRINITY_DN74349_c0_g1_i2.p1	b6b1b425586b2afb70a45db2aed2b776	1434	Pfam	PF07679	Immunoglobulin I-set domain	1163	1252	1.4e-20	T	2019-08-09	IPR013098	Immunoglobulin I-set
TRINITY_DN74349_c0_g1_i2.p1	b6b1b425586b2afb70a45db2aed2b776	1434	Pfam	PF07679	Immunoglobulin I-set domain	831	920	1.8e-15	T	2019-08-09	IPR013098	Immunoglobulin I-set
TRINITY_DN13322_c0_g1_i1.p1	36204e1712d22245485c5f9d84f72a55	742	Pfam	PF00160	Cyclophilin type peptidyl-prolyl cis-trans isomerase/CLD	3	159	4.7e-31	T	2019-08-09	IPR002130	Cyclophilin-type peptidyl-prolyl cis-trans isomerase domain	GO:0000413|GO:0003755
TRINITY_DN13322_c0_g1_i1.p1	36204e1712d22245485c5f9d84f72a55	742	Pfam	PF00076	RNA recognition motif. (a.k.a. RRM, RBD, or RNP domain)	242	312	2.4e-15	T	2019-08-09	IPR000504	RNA recognition motif domain	GO:0003676
TRINITY_DN104728_c0_g1_i1.p1	f27c3c012fee375ab7f4c55e27decd20	104	Pfam	PF00698	Acyl transferase domain	1	102	1.4e-12	T	2019-08-09	IPR014043	Acyl transferase
TRINITY_DN77253_c2_g2_i10.p1	444280e87eb4a669b9aca0a435d47443	177	Pfam	PF02709	N-terminal domain of galactosyltransferase	22	98	8.4e-27	T	2019-08-09	IPR027791	Galactosyltransferase, C-terminal
TRINITY_DN70565_c0_g1_i1.p2	a6e180fd5903a53ebb2281f9d9ad22e8	898	Pfam	PF02518	Histidine kinase-, DNA gyrase B-, and HSP90-like ATPase	376	491	5.3e-29	T	2019-08-09	IPR003594	Histidine kinase/HSP90-like ATPase
TRINITY_DN70565_c0_g1_i1.p2	a6e180fd5903a53ebb2281f9d9ad22e8	898	Pfam	PF01627	Hpt domain	811	890	1.8e-10	T	2019-08-09	IPR008207	Signal transduction histidine kinase, phosphotransfer (Hpt) domain	GO:0000160
TRINITY_DN70565_c0_g1_i1.p2	a6e180fd5903a53ebb2281f9d9ad22e8	898	Pfam	PF00672	HAMP domain	170	220	1.6e-10	T	2019-08-09	IPR003660	HAMP domain	GO:0007165|GO:0016021
TRINITY_DN70565_c0_g1_i1.p2	a6e180fd5903a53ebb2281f9d9ad22e8	898	Pfam	PF00512	His Kinase A (phospho-acceptor) domain	265	329	2.8e-22	T	2019-08-09	IPR003661	Signal transduction histidine kinase, dimerisation/phosphoacceptor domain	GO:0000155|GO:0007165
TRINITY_DN70565_c0_g1_i1.p2	a6e180fd5903a53ebb2281f9d9ad22e8	898	Pfam	PF00072	Response regulator receiver domain	650	764	2.5e-26	T	2019-08-09	IPR001789	Signal transduction response regulator, receiver domain	GO:0000160
TRINITY_DN70565_c0_g1_i1.p2	a6e180fd5903a53ebb2281f9d9ad22e8	898	Pfam	PF09984	Uncharacterised signal transduction histidine kinase domain (DUF2222)	15	148	2.9e-20	T	2019-08-09	IPR019247	Histidine kinase BarA, N-terminal
TRINITY_DN75085_c0_g1_i4.p1	e75186f6527ead90c9d691c67aa57dcc	342	Pfam	PF00078	Reverse transcriptase (RNA-dependent DNA polymerase)	3	144	1.3e-18	T	2019-08-09	IPR000477	Reverse transcriptase domain
TRINITY_DN67564_c0_g1_i1.p2	413338be1966dd867dd1387d77a1b325	198	Pfam	PF18697	Murine leukemia virus (MLV) integrase (IN) C-terminal domain	123	197	1.6e-20	T	2019-08-09	IPR040643	Murine leukemia virus integrase, C-terminal
TRINITY_DN76955_c1_g1_i7.p1	e0c9b44b26b5ee91a084843ef70959da	838	Pfam	PF00069	Protein kinase domain	4	248	1.4e-33	T	2019-08-09	IPR000719	Protein kinase domain	GO:0004672|GO:0005524|GO:0006468
TRINITY_DN65499_c0_g1_i15.p1	0ddb328311b17bf10ddc6383071fc6d2	169	Pfam	PF17054	Microtubule-Associated protein Jupiter	114	169	3.7e-12	T	2019-08-09	IPR033335	Microtubule-associated protein Jupiter
TRINITY_DN67659_c1_g1_i1.p1	3e951b4644787c430ca23e128401ee34	557	Pfam	PF00006	ATP synthase alpha/beta family, nucleotide-binding domain	193	416	2.2e-72	T	2019-08-09	IPR000194	ATPase, F1/V1/A1 complex, alpha/beta subunit, nucleotide-binding domain	GO:0005524
TRINITY_DN67659_c1_g1_i1.p1	3e951b4644787c430ca23e128401ee34	557	Pfam	PF00306	ATP synthase alpha/beta chain, C terminal domain	423	548	7.9e-47	T	2019-08-09	IPR000793	ATP synthase, alpha subunit, C-terminal	GO:0015986
TRINITY_DN67659_c1_g1_i1.p1	3e951b4644787c430ca23e128401ee34	557	Pfam	PF02874	ATP synthase alpha/beta family, beta-barrel domain	70	136	1.6e-18	T	2019-08-09	IPR004100	ATPase, F1/V1/A1 complex, alpha/beta subunit, N-terminal domain	GO:0046034|GO:1902600
TRINITY_DN70933_c2_g2_i1.p1	4b882172deea4c05a9331ded70f71900	310	Pfam	PF13793	N-terminal domain of ribose phosphate pyrophosphokinase	1	118	3.2e-48	T	2019-08-09	IPR029099	Ribose-phosphate pyrophosphokinase, N-terminal domain
TRINITY_DN70933_c2_g2_i1.p1	4b882172deea4c05a9331ded70f71900	310	Pfam	PF14572	Phosphoribosyl synthetase-associated domain	200	310	6.1e-35	T	2019-08-09	IPR005946	Ribose-phosphate pyrophosphokinase	GO:0000287|GO:0004749|GO:0009165
TRINITY_DN26092_c0_g1_i1.p1	0c5552b6ac204617e412eda3050b201d	250	Pfam	PF02779	Transketolase, pyrimidine binding domain	1	105	6.8e-22	T	2019-08-09	IPR005475	Transketolase-like, pyrimidine-binding domain
TRINITY_DN26092_c0_g1_i1.p1	0c5552b6ac204617e412eda3050b201d	250	Pfam	PF02780	Transketolase, C-terminal domain	118	240	1.9e-32	T	2019-08-09	IPR033248	Transketolase, C-terminal domain
TRINITY_DN230233_c0_g1_i1.p2	37ac3715e898685c630c98862df6956c	237	Pfam	PF11974	Bacterial alpha-2-macroglobulin MG3 domain	196	236	1.3e-13	T	2019-08-09	IPR021868	Alpha-2-macroglobulin MG3 domain
TRINITY_DN74401_c2_g2_i1.p1	f227ea95c0633008193711982fedd450	659	Pfam	PF00133	tRNA synthetases class I (I, L, M and V)	416	454	5.3e-06	T	2019-08-09	IPR002300	Aminoacyl-tRNA synthetase, class Ia	GO:0000166|GO:0004812|GO:0005524|GO:0006418
TRINITY_DN74401_c2_g2_i1.p1	f227ea95c0633008193711982fedd450	659	Pfam	PF00133	tRNA synthetases class I (I, L, M and V)	214	369	1.6e-08	T	2019-08-09	IPR002300	Aminoacyl-tRNA synthetase, class Ia	GO:0000166|GO:0004812|GO:0005524|GO:0006418
TRINITY_DN74401_c2_g2_i1.p1	f227ea95c0633008193711982fedd450	659	Pfam	PF08264	Anticodon-binding domain of tRNA	497	619	1.1e-12	T	2019-08-09	IPR013155	Methionyl/Valyl/Leucyl/Isoleucyl-tRNA synthetase, anticodon-binding	GO:0004812|GO:0006418
TRINITY_DN74401_c2_g2_i1.p1	f227ea95c0633008193711982fedd450	659	Pfam	PF13603	Leucyl-tRNA synthetase, Domain 2	4	200	3.5e-66	T	2019-08-09	IPR025709	Leucyl-tRNA synthetase, editing domain	GO:0002161|GO:0006418
TRINITY_DN71764_c0_g1_i2.p1	0523113ed5f6a9c586134e2994e826f7	448	Pfam	PF07776	Zinc-finger associated domain (zf-AD)	12	82	8.3e-07	T	2019-08-09	IPR012934	Zinc finger, AD-type	GO:0005634|GO:0008270
TRINITY_DN228013_c0_g1_i1.p1	bf47f95d6fe5b4e4b39f53098d58228a	385	Pfam	PF00990	Diguanylate cyclase, GGDEF domain	1	119	4.7e-08	T	2019-08-09	IPR000160	GGDEF domain
TRINITY_DN228013_c0_g1_i1.p1	bf47f95d6fe5b4e4b39f53098d58228a	385	Pfam	PF00563	EAL domain	143	375	3.4e-55	T	2019-08-09	IPR001633	EAL domain
TRINITY_DN74283_c11_g3_i13.p1	f311cb6892fb7718823d713b207242fe	626	Pfam	PF02893	GRAM domain	50	159	2.3e-15	T	2019-08-09	IPR004182	GRAM domain
TRINITY_DN74283_c11_g3_i13.p1	f311cb6892fb7718823d713b207242fe	626	Pfam	PF06602	Myotubularin-like phosphatase domain	166	502	0	T	2019-08-09	IPR010569	Myotubularin-like phosphatase domain
TRINITY_DN74283_c11_g3_i5.p1	f311cb6892fb7718823d713b207242fe	626	Pfam	PF02893	GRAM domain	50	159	2.3e-15	T	2019-08-09	IPR004182	GRAM domain
TRINITY_DN74283_c11_g3_i5.p1	f311cb6892fb7718823d713b207242fe	626	Pfam	PF06602	Myotubularin-like phosphatase domain	166	502	0	T	2019-08-09	IPR010569	Myotubularin-like phosphatase domain
TRINITY_DN107915_c0_g1_i1.p2	9138bbcff035e8a1cd5e7ecd0e664532	152	Pfam	PF00474	Sodium:solute symporter family	5	147	1.3e-12	T	2019-08-09	IPR001734	Sodium/solute symporter	GO:0016020|GO:0022857|GO:0055085
TRINITY_DN63645_c0_g1_i4.p1	ae405f458a5f1013b79e22296e69f963	1603	Pfam	PF00595	PDZ domain	874	952	1.2e-11	T	2019-08-09	IPR001478	PDZ domain	GO:0005515
TRINITY_DN63645_c0_g1_i4.p1	ae405f458a5f1013b79e22296e69f963	1603	Pfam	PF17817	PDZ domain	787	861	1.9e-34	T	2019-08-09	IPR040645	Neurabin-1/2, PDZ domain
TRINITY_DN15888_c0_g1_i1.p2	28867f74a344fd5383806ed6420bc976	301	Pfam	PF06003	Survival motor neuron protein (SMN)	23	296	6.7e-26	T	2019-08-09	IPR010304	Survival motor neuron	GO:0003723|GO:0005634|GO:0005737|GO:0006397
TRINITY_DN71899_c0_g1_i1.p1	b8bfd55bbea703b51530da028448ab7d	102	Pfam	PF04500	FLYWCH zinc finger domain	39	96	1.6e-15	T	2019-08-09	IPR007588	Zinc finger, FLYWCH-type
TRINITY_DN76322_c0_g1_i1.p1	11a64aa78092fe743e6625add7ef7148	1005	Pfam	PF01433	Peptidase family M1 domain	349	572	7.3e-78	T	2019-08-09	IPR014782	Peptidase M1, membrane alanine aminopeptidase	GO:0008237|GO:0008270
TRINITY_DN76322_c0_g1_i1.p1	11a64aa78092fe743e6625add7ef7148	1005	Pfam	PF11838	ERAP1-like C-terminal domain	655	977	1.7e-79	T	2019-08-09	IPR024571	ERAP1-like C-terminal domain
TRINITY_DN76322_c0_g1_i1.p1	11a64aa78092fe743e6625add7ef7148	1005	Pfam	PF17900	Peptidase M1 N-terminal domain	130	319	4.4e-50	T	2019-08-09
TRINITY_DN76441_c7_g5_i1.p1	20afd77ae736838355c6a272a2e12675	260	Pfam	PF08816	Inhibitor of vertebrate lysozyme (Ivy)	173	222	2.1e-06	T	2019-08-09
TRINITY_DN67117_c0_g1_i2.p1	5431aa462cc1d46a11420552391b6cda	2522	Pfam	PF15612	WSTF, HB1, Itc1p, MBD9 motif 1	295	335	1.1e-06	T	2019-08-09	IPR028942	WHIM1 domain
TRINITY_DN67117_c0_g1_i2.p1	5431aa462cc1d46a11420552391b6cda	2522	Pfam	PF00628	PHD-finger	349	392	2.2e-07	T	2019-08-09	IPR019787	Zinc finger, PHD-finger
TRINITY_DN67117_c0_g1_i2.p1	5431aa462cc1d46a11420552391b6cda	2522	Pfam	PF00628	PHD-finger	2295	2342	3.2e-09	T	2019-08-09	IPR019787	Zinc finger, PHD-finger
TRINITY_DN67117_c0_g1_i2.p1	5431aa462cc1d46a11420552391b6cda	2522	Pfam	PF00628	PHD-finger	2350	2398	7.4e-09	T	2019-08-09	IPR019787	Zinc finger, PHD-finger
TRINITY_DN67117_c0_g1_i2.p1	5431aa462cc1d46a11420552391b6cda	2522	Pfam	PF02791	DDT domain	201	252	4.5e-13	T	2019-08-09	IPR018501	DDT domain
TRINITY_DN67117_c0_g1_i2.p1	5431aa462cc1d46a11420552391b6cda	2522	Pfam	PF00439	Bromodomain	2419	2500	4.4e-24	T	2019-08-09	IPR001487	Bromodomain	GO:0005515
TRINITY_DN75229_c0_g1_i1.p1	ca58525421733c65a3eb2db5da8ba482	707	Pfam	PF12874	Zinc-finger of C2H2 type	519	538	0.049	T	2019-08-09
TRINITY_DN75229_c0_g1_i1.p1	ca58525421733c65a3eb2db5da8ba482	707	Pfam	PF07776	Zinc-finger associated domain (zf-AD)	14	82	8.9e-08	T	2019-08-09	IPR012934	Zinc finger, AD-type	GO:0005634|GO:0008270
TRINITY_DN75229_c0_g1_i1.p1	ca58525421733c65a3eb2db5da8ba482	707	Pfam	PF00096	Zinc finger, C2H2 type	456	478	0.013	T	2019-08-09	IPR013087	Zinc finger C2H2-type	GO:0003676
TRINITY_DN75229_c0_g1_i1.p1	ca58525421733c65a3eb2db5da8ba482	707	Pfam	PF00096	Zinc finger, C2H2 type	484	506	0.01	T	2019-08-09	IPR013087	Zinc finger C2H2-type	GO:0003676
TRINITY_DN75229_c0_g1_i1.p1	ca58525421733c65a3eb2db5da8ba482	707	Pfam	PF00096	Zinc finger, C2H2 type	637	660	0.0019	T	2019-08-09	IPR013087	Zinc finger C2H2-type	GO:0003676
TRINITY_DN75229_c0_g1_i1.p1	ca58525421733c65a3eb2db5da8ba482	707	Pfam	PF00096	Zinc finger, C2H2 type	611	631	2.3e-05	T	2019-08-09	IPR013087	Zinc finger C2H2-type	GO:0003676
TRINITY_DN72300_c0_g1_i1.p1	b5649547e58db24008a39243ef971be3	758	Pfam	PF00888	Cullin family	32	656	0	T	2019-08-09	IPR001373	Cullin, N-terminal	GO:0006511|GO:0031625
TRINITY_DN72300_c0_g1_i1.p1	b5649547e58db24008a39243ef971be3	758	Pfam	PF10557	Cullin protein neddylation domain	688	750	1.1e-26	T	2019-08-09	IPR019559	Cullin protein, neddylation domain
TRINITY_DN72300_c0_g1_i2.p1	b5649547e58db24008a39243ef971be3	758	Pfam	PF00888	Cullin family	32	656	0	T	2019-08-09	IPR001373	Cullin, N-terminal	GO:0006511|GO:0031625
TRINITY_DN72300_c0_g1_i2.p1	b5649547e58db24008a39243ef971be3	758	Pfam	PF10557	Cullin protein neddylation domain	688	750	1.1e-26	T	2019-08-09	IPR019559	Cullin protein, neddylation domain
TRINITY_DN66754_c1_g1_i4.p1	4790972751950a761dfbd1178669eb9e	595	Pfam	PF00859	CTF/NF-I family transcription modulation region	328	431	1.8e-07	T	2019-08-09	IPR000647	CTF transcription factor/nuclear factor 1	GO:0003700|GO:0005634|GO:0006355
TRINITY_DN66754_c1_g1_i4.p1	4790972751950a761dfbd1178669eb9e	595	Pfam	PF03165	MH1 domain	50	151	1.7e-12	T	2019-08-09	IPR003619	MAD homology 1, Dwarfin-type	GO:0006355
TRINITY_DN66754_c1_g1_i4.p1	4790972751950a761dfbd1178669eb9e	595	Pfam	PF10524	Nuclear factor I protein pre-N-terminus	1	27	8.8e-16	T	2019-08-09	IPR019548	CTF transcription factor/nuclear factor 1, N-terminal
TRINITY_DN58533_c0_g1_i2.p1	85aa5ca9a46e934f9882a516592a9355	1695	Pfam	PF16165	Ferlin C-terminus	1600	1691	7.2e-29	T	2019-08-09	IPR032362	Ferlin, C-terminal domain
TRINITY_DN58533_c0_g1_i2.p1	85aa5ca9a46e934f9882a516592a9355	1695	Pfam	PF00168	C2 domain	1194	1284	8.8e-17	T	2019-08-09	IPR000008	C2 domain
TRINITY_DN58533_c0_g1_i2.p1	85aa5ca9a46e934f9882a516592a9355	1695	Pfam	PF00168	C2 domain	113	216	2.8e-14	T	2019-08-09	IPR000008	C2 domain
TRINITY_DN58533_c0_g1_i2.p1	85aa5ca9a46e934f9882a516592a9355	1695	Pfam	PF00168	C2 domain	1514	1559	0.00073	T	2019-08-09	IPR000008	C2 domain
TRINITY_DN58533_c0_g1_i2.p1	85aa5ca9a46e934f9882a516592a9355	1695	Pfam	PF00168	C2 domain	643	732	6.2e-11	T	2019-08-09	IPR000008	C2 domain
TRINITY_DN58533_c0_g1_i2.p1	85aa5ca9a46e934f9882a516592a9355	1695	Pfam	PF08151	FerI (NUC094) domain	55	104	3.6e-20	T	2019-08-09	IPR012968	FerIin domain
TRINITY_DN58533_c0_g1_i2.p1	85aa5ca9a46e934f9882a516592a9355	1695	Pfam	PF08150	FerB (NUC096) domain	523	597	2e-30	T	2019-08-09	IPR012561	Ferlin B-domain	GO:0016021
TRINITY_DN44432_c0_g1_i2.p1	1adab4d0d1c3de34bdb218a7aebd9679	539	Pfam	PF05641	Agenet domain	64	116	2.7e-07	T	2019-08-09	IPR008395	Agenet-like domain
TRINITY_DN44432_c0_g1_i2.p1	1adab4d0d1c3de34bdb218a7aebd9679	539	Pfam	PF18336	Fragile X mental retardation Tudor domain	4	51	1.7e-21	T	2019-08-09	IPR041560	Fxr1, tudor domain
TRINITY_DN44432_c0_g1_i2.p1	1adab4d0d1c3de34bdb218a7aebd9679	539	Pfam	PF00013	KH domain	223	282	2.7e-05	T	2019-08-09	IPR004088	K Homology domain, type 1	GO:0003723
TRINITY_DN44432_c0_g1_i2.p1	1adab4d0d1c3de34bdb218a7aebd9679	539	Pfam	PF00013	KH domain	286	356	9e-12	T	2019-08-09	IPR004088	K Homology domain, type 1	GO:0003723
TRINITY_DN44432_c0_g1_i2.p1	1adab4d0d1c3de34bdb218a7aebd9679	539	Pfam	PF17904	FMRP KH0 domain	124	208	7.4e-32	T	2019-08-09	IPR040472	Synaptic functional regulator FMRP, KH0 domain
TRINITY_DN44432_c0_g1_i2.p1	1adab4d0d1c3de34bdb218a7aebd9679	539	Pfam	PF12235	Fragile X-related 1 protein core C terminal	358	532	5.2e-09	T	2019-08-09	IPR022034	Fragile X-related 1 protein, C-terminal core	GO:0003723
TRINITY_DN154238_c0_g1_i1.p2	a5ffb6b35c7e1d13a0a09f439f5729be	113	Pfam	PF01138	3' exoribonuclease family, domain 1	55	99	2.9e-06	T	2019-08-09	IPR001247	Exoribonuclease, phosphorolytic domain 1
TRINITY_DN154238_c0_g1_i1.p2	a5ffb6b35c7e1d13a0a09f439f5729be	113	Pfam	PF03726	Polyribonucleotide nucleotidyltransferase, RNA binding domain	3	51	9.4e-08	T	2019-08-09	IPR015848	Polyribonucleotide nucleotidyltransferase, RNA-binding domain	GO:0003723|GO:0006396
TRINITY_DN45196_c0_g1_i1.p1	99e66f5bfdf8806361cb32f8dbdd389c	335	Pfam	PF08542	Replication factor C C-terminal domain	233	319	2.8e-17	T	2019-08-09	IPR013748	Replication factor C, C-terminal
TRINITY_DN45196_c0_g1_i1.p1	99e66f5bfdf8806361cb32f8dbdd389c	335	Pfam	PF00004	ATPase family associated with various cellular activities (AAA)	46	165	4e-17	T	2019-08-09	IPR003959	ATPase, AAA-type, core	GO:0005524
TRINITY_DN71610_c0_g1_i1.p1	eed1d7fdea62c9dbdb0418505f9616fd	1203	Pfam	PF00078	Reverse transcriptase (RNA-dependent DNA polymerase)	380	540	7.8e-26	T	2019-08-09	IPR000477	Reverse transcriptase domain
TRINITY_DN71610_c0_g1_i1.p1	eed1d7fdea62c9dbdb0418505f9616fd	1203	Pfam	PF00098	Zinc knuckle	118	133	9.7e-06	T	2019-08-09	IPR001878	Zinc finger, CCHC-type	GO:0003676|GO:0008270
TRINITY_DN71610_c0_g1_i1.p1	eed1d7fdea62c9dbdb0418505f9616fd	1203	Pfam	PF00665	Integrase core domain	910	1019	6e-17	T	2019-08-09	IPR001584	Integrase, catalytic core	GO:0015074
TRINITY_DN71610_c0_g1_i1.p1	eed1d7fdea62c9dbdb0418505f9616fd	1203	Pfam	PF17917	RNase H-like domain found in reverse transcriptase	628	731	2.6e-31	T	2019-08-09	IPR041373	Reverse transcriptase, RNase H-like domain
TRINITY_DN71610_c0_g1_i1.p1	eed1d7fdea62c9dbdb0418505f9616fd	1203	Pfam	PF17921	Integrase zinc binding domain	834	889	2.3e-15	T	2019-08-09	IPR041588	Integrase zinc-binding domain
TRINITY_DN72593_c0_g1_i1.p1	2844f650fd8931faf4a2f30c316de072	580	Pfam	PF07679	Immunoglobulin I-set domain	264	369	1.7e-09	T	2019-08-09	IPR013098	Immunoglobulin I-set
TRINITY_DN72593_c0_g1_i1.p1	2844f650fd8931faf4a2f30c316de072	580	Pfam	PF13855	Leucine rich repeat	84	143	4.2e-13	T	2019-08-09	IPR001611	Leucine-rich repeat	GO:0005515
TRINITY_DN72593_c0_g1_i1.p1	2844f650fd8931faf4a2f30c316de072	580	Pfam	PF13855	Leucine rich repeat	156	213	3.2e-10	T	2019-08-09	IPR001611	Leucine-rich repeat	GO:0005515
TRINITY_DN70746_c0_g1_i1.p1	55057ebf09e49253137187d5a17b7178	273	Pfam	PF00089	Trypsin	36	268	7.9e-42	T	2019-08-09	IPR001254	Serine proteases, trypsin domain	GO:0004252|GO:0006508
TRINITY_DN44332_c0_g1_i1.p1	c1d356fb638703d3df61dfc2b8a029f1	468	Pfam	PF01979	Amidohydrolase family	63	448	7.7e-31	T	2019-08-09	IPR006680	Amidohydrolase-related	GO:0016787
TRINITY_DN74848_c0_g1_i1.p1	c28681d9aef5593208c6da04979d29c9	1174	Pfam	PF06371	Diaphanous GTPase-binding Domain	98	281	2e-35	T	2019-08-09	IPR010473	Formin, GTPase-binding domain	GO:0003779|GO:0017048|GO:0030036
TRINITY_DN74848_c0_g1_i1.p1	c28681d9aef5593208c6da04979d29c9	1174	Pfam	PF06367	Diaphanous FH3 Domain	284	465	7.2e-59	T	2019-08-09	IPR010472	Formin, FH3 domain	GO:0003779|GO:0016043
TRINITY_DN74848_c0_g1_i1.p1	c28681d9aef5593208c6da04979d29c9	1174	Pfam	PF02181	Formin Homology 2 Domain	670	1044	8.7e-102	T	2019-08-09	IPR015425	Formin, FH2 domain
TRINITY_DN196537_c0_g1_i1.p1	b067a3ffb260dd449292e630b64377b3	1037	Pfam	PF13086	AAA domain	549	651	5.6e-24	T	2019-08-09	IPR041677	DNA2/NAM7 helicase, AAA domain
TRINITY_DN196537_c0_g1_i1.p1	b067a3ffb260dd449292e630b64377b3	1037	Pfam	PF04851	Type III restriction enzyme, res subunit	466	516	7.6e-05	T	2019-08-09	IPR006935	Helicase/UvrB, N-terminal	GO:0003677|GO:0005524|GO:0016787
TRINITY_DN196537_c0_g1_i1.p1	b067a3ffb260dd449292e630b64377b3	1037	Pfam	PF09416	RNA helicase (UPF2 interacting domain)	100	251	2.1e-74	T	2019-08-09	IPR018999	RNA helicase UPF1, UPF2-interacting domain	GO:0000184|GO:0003677|GO:0004386|GO:0005524|GO:0005737|GO:0008270
TRINITY_DN196537_c0_g1_i1.p1	b067a3ffb260dd449292e630b64377b3	1037	Pfam	PF13087	AAA domain	660	856	1.4e-61	T	2019-08-09	IPR041679	DNA2/NAM7 helicase-like, AAA domain
TRINITY_DN196537_c0_g1_i1.p1	b067a3ffb260dd449292e630b64377b3	1037	Pfam	PF18141	Domain of unknown function (DUF5599)	303	393	2.5e-32	T	2019-08-09	IPR040812	Domain of unknown function DUF5599
TRINITY_DN61795_c0_g1_i1.p1	fb4916d6e1e5d91f594db0b614d3c86f	498	Pfam	PF01607	Chitin binding Peritrophin-A domain	52	100	3.5e-12	T	2019-08-09	IPR002557	Chitin binding domain	GO:0005576|GO:0006030|GO:0008061
TRINITY_DN77543_c12_g8_i1.p2	af56d29b0076eebc14cf59492b2fe69e	350	Pfam	PF07759	Protein of unknown function (DUF1615)	36	350	7.1e-142	T	2019-08-09	IPR011673	Protein of unknown function DUF1615
TRINITY_DN66961_c1_g1_i4.p1	b8d1f638478d74166bed21743a726888	169	Pfam	PF13639	Ring finger domain	124	166	3.1e-13	T	2019-08-09	IPR001841	Zinc finger, RING-type
TRINITY_DN75573_c1_g1_i1.p1	0b3b57ce3bfff790666bed71eb895ffd	181	Pfam	PF00583	Acetyltransferase (GNAT) family	46	153	4.4e-17	T	2019-08-09	IPR000182	GNAT domain	GO:0008080
TRINITY_DN68290_c0_g1_i1.p1	1ebdc04ee1caab735f05b799138332cc	241	Pfam	PF00412	LIM domain	41	98	8.3e-12	T	2019-08-09	IPR001781	Zinc finger, LIM-type
TRINITY_DN68290_c0_g1_i1.p1	1ebdc04ee1caab735f05b799138332cc	241	Pfam	PF00412	LIM domain	105	161	6.6e-13	T	2019-08-09	IPR001781	Zinc finger, LIM-type
TRINITY_DN77418_c0_g1_i1.p1	1ccdb81b4c6db8f35157da456dbad1f1	1189	Pfam	PF09380	FERM C-terminal PH-like domain	240	321	2.6e-14	T	2019-08-09	IPR018980	FERM, C-terminal PH-like domain
TRINITY_DN77418_c0_g1_i1.p1	1ccdb81b4c6db8f35157da456dbad1f1	1189	Pfam	PF09379	FERM N-terminal domain	25	87	1.6e-13	T	2019-08-09	IPR018979	FERM, N-terminal
TRINITY_DN77418_c0_g1_i1.p1	1ccdb81b4c6db8f35157da456dbad1f1	1189	Pfam	PF00373	FERM central domain	110	233	2e-20	T	2019-08-09	IPR019748	FERM central domain
TRINITY_DN77418_c0_g1_i1.p1	1ccdb81b4c6db8f35157da456dbad1f1	1189	Pfam	PF00102	Protein-tyrosine phosphatase	912	1180	1.4e-24	T	2019-08-09	IPR000242	PTP type protein phosphatase	GO:0004725|GO:0006470
TRINITY_DN72078_c0_g1_i5.p1	445b83620536a6f0253ee4088a3240fa	232	Pfam	PF13358	DDE superfamily endonuclease	26	154	1.5e-10	T	2019-08-09	IPR038717	Tc1-like transposase, DDE domain
TRINITY_DN74815_c0_g1_i1.p1	9bfc0f8181e62d72f9a5a3911ca56725	2471	Pfam	PF12796	Ankyrin repeats (3 copies)	2034	2121	7.6e-10	T	2019-08-09	IPR020683	Ankyrin repeat-containing domain
TRINITY_DN74815_c0_g1_i1.p1	9bfc0f8181e62d72f9a5a3911ca56725	2471	Pfam	PF00008	EGF-like domain	1371	1400	1.1e-06	T	2019-08-09	IPR000742	EGF-like domain
TRINITY_DN74815_c0_g1_i1.p1	9bfc0f8181e62d72f9a5a3911ca56725	2471	Pfam	PF00008	EGF-like domain	517	547	1.3e-07	T	2019-08-09	IPR000742	EGF-like domain
TRINITY_DN74815_c0_g1_i1.p1	9bfc0f8181e62d72f9a5a3911ca56725	2471	Pfam	PF00008	EGF-like domain	1013	1043	4.6e-06	T	2019-08-09	IPR000742	EGF-like domain
TRINITY_DN74815_c0_g1_i1.p1	9bfc0f8181e62d72f9a5a3911ca56725	2471	Pfam	PF00008	EGF-like domain	975	1005	2.8e-07	T	2019-08-09	IPR000742	EGF-like domain
TRINITY_DN74815_c0_g1_i1.p1	9bfc0f8181e62d72f9a5a3911ca56725	2471	Pfam	PF00008	EGF-like domain	937	967	8.9e-09	T	2019-08-09	IPR000742	EGF-like domain
TRINITY_DN74815_c0_g1_i1.p1	9bfc0f8181e62d72f9a5a3911ca56725	2471	Pfam	PF00008	EGF-like domain	246	276	1.5e-05	T	2019-08-09	IPR000742	EGF-like domain
TRINITY_DN74815_c0_g1_i1.p1	9bfc0f8181e62d72f9a5a3911ca56725	2471	Pfam	PF00008	EGF-like domain	1089	1118	6.9e-07	T	2019-08-09	IPR000742	EGF-like domain
TRINITY_DN74815_c0_g1_i1.p1	9bfc0f8181e62d72f9a5a3911ca56725	2471	Pfam	PF00008	EGF-like domain	782	811	1.1e-08	T	2019-08-09	IPR000742	EGF-like domain
TRINITY_DN74815_c0_g1_i1.p1	9bfc0f8181e62d72f9a5a3911ca56725	2471	Pfam	PF00008	EGF-like domain	593	621	2.1e-05	T	2019-08-09	IPR000742	EGF-like domain
TRINITY_DN74815_c0_g1_i1.p1	9bfc0f8181e62d72f9a5a3911ca56725	2471	Pfam	PF00008	EGF-like domain	479	507	1.3e-05	T	2019-08-09	IPR000742	EGF-like domain
TRINITY_DN74815_c0_g1_i1.p1	9bfc0f8181e62d72f9a5a3911ca56725	2471	Pfam	PF00008	EGF-like domain	820	850	2.5e-06	T	2019-08-09	IPR000742	EGF-like domain
TRINITY_DN74815_c0_g1_i1.p1	9bfc0f8181e62d72f9a5a3911ca56725	2471	Pfam	PF00008	EGF-like domain	363	391	0.0001	T	2019-08-09	IPR000742	EGF-like domain
TRINITY_DN74815_c0_g1_i1.p1	9bfc0f8181e62d72f9a5a3911ca56725	2471	Pfam	PF00008	EGF-like domain	166	199	4.6e-07	T	2019-08-09	IPR000742	EGF-like domain
TRINITY_DN74815_c0_g1_i1.p1	9bfc0f8181e62d72f9a5a3911ca56725	2471	Pfam	PF00008	EGF-like domain	555	583	3.5e-07	T	2019-08-09	IPR000742	EGF-like domain
TRINITY_DN74815_c0_g1_i1.p1	9bfc0f8181e62d72f9a5a3911ca56725	2471	Pfam	PF00008	EGF-like domain	1179	1208	1.6e-07	T	2019-08-09	IPR000742	EGF-like domain
TRINITY_DN74815_c0_g1_i1.p1	9bfc0f8181e62d72f9a5a3911ca56725	2471	Pfam	PF00008	EGF-like domain	1255	1285	9.1e-08	T	2019-08-09	IPR000742	EGF-like domain
TRINITY_DN74815_c0_g1_i1.p1	9bfc0f8181e62d72f9a5a3911ca56725	2471	Pfam	PF00008	EGF-like domain	1051	1081	6.6e-05	T	2019-08-09	IPR000742	EGF-like domain
TRINITY_DN74815_c0_g1_i1.p1	9bfc0f8181e62d72f9a5a3911ca56725	2471	Pfam	PF00008	EGF-like domain	668	698	1.1e-06	T	2019-08-09	IPR000742	EGF-like domain
TRINITY_DN74815_c0_g1_i1.p1	9bfc0f8181e62d72f9a5a3911ca56725	2471	Pfam	PF00008	EGF-like domain	744	774	2.6e-06	T	2019-08-09	IPR000742	EGF-like domain
TRINITY_DN74815_c0_g1_i1.p1	9bfc0f8181e62d72f9a5a3911ca56725	2471	Pfam	PF00008	EGF-like domain	400	430	5.7e-06	T	2019-08-09	IPR000742	EGF-like domain
TRINITY_DN74815_c0_g1_i1.p1	9bfc0f8181e62d72f9a5a3911ca56725	2471	Pfam	PF00008	EGF-like domain	858	889	1.1e-06	T	2019-08-09	IPR000742	EGF-like domain
TRINITY_DN74815_c0_g1_i1.p1	9bfc0f8181e62d72f9a5a3911ca56725	2471	Pfam	PF00008	EGF-like domain	128	158	4.2e-09	T	2019-08-09	IPR000742	EGF-like domain
TRINITY_DN74815_c0_g1_i1.p1	9bfc0f8181e62d72f9a5a3911ca56725	2471	Pfam	PF00008	EGF-like domain	706	735	1.5e-07	T	2019-08-09	IPR000742	EGF-like domain
TRINITY_DN74815_c0_g1_i1.p1	9bfc0f8181e62d72f9a5a3911ca56725	2471	Pfam	PF00008	EGF-like domain	42	72	6e-07	T	2019-08-09	IPR000742	EGF-like domain
TRINITY_DN74815_c0_g1_i1.p1	9bfc0f8181e62d72f9a5a3911ca56725	2471	Pfam	PF00023	Ankyrin repeat	1915	1956	0.003	T	2019-08-09	IPR002110	Ankyrin repeat	GO:0005515
TRINITY_DN74815_c0_g1_i1.p1	9bfc0f8181e62d72f9a5a3911ca56725	2471	Pfam	PF06816	NOTCH protein	1599	1654	2.1e-23	T	2019-08-09	IPR010660	Notch, NOD domain	GO:0016021|GO:0030154
TRINITY_DN74815_c0_g1_i1.p1	9bfc0f8181e62d72f9a5a3911ca56725	2471	Pfam	PF07645	Calcium-binding EGF domain	319	352	8.2e-10	T	2019-08-09	IPR001881	EGF-like calcium-binding domain	GO:0005509
TRINITY_DN74815_c0_g1_i1.p1	9bfc0f8181e62d72f9a5a3911ca56725	2471	Pfam	PF07645	Calcium-binding EGF domain	894	926	6.6e-10	T	2019-08-09	IPR001881	EGF-like calcium-binding domain	GO:0005509
TRINITY_DN74815_c0_g1_i1.p1	9bfc0f8181e62d72f9a5a3911ca56725	2471	Pfam	PF07645	Calcium-binding EGF domain	436	468	5.7e-08	T	2019-08-09	IPR001881	EGF-like calcium-binding domain	GO:0005509
TRINITY_DN74815_c0_g1_i1.p1	9bfc0f8181e62d72f9a5a3911ca56725	2471	Pfam	PF07645	Calcium-binding EGF domain	203	235	3.2e-06	T	2019-08-09	IPR001881	EGF-like calcium-binding domain	GO:0005509
TRINITY_DN74815_c0_g1_i1.p1	9bfc0f8181e62d72f9a5a3911ca56725	2471	Pfam	PF12661	Human growth factor-like EGF	1147	1167	0.023	T	2019-08-09	IPR013032	EGF-like, conserved site
TRINITY_DN74815_c0_g1_i1.p1	9bfc0f8181e62d72f9a5a3911ca56725	2471	Pfam	PF12661	Human growth factor-like EGF	290	309	3.6e-06	T	2019-08-09	IPR013032	EGF-like, conserved site
TRINITY_DN74815_c0_g1_i1.p1	9bfc0f8181e62d72f9a5a3911ca56725	2471	Pfam	PF12661	Human growth factor-like EGF	1305	1321	0.07	T	2019-08-09	IPR013032	EGF-like, conserved site
TRINITY_DN74815_c0_g1_i1.p1	9bfc0f8181e62d72f9a5a3911ca56725	2471	Pfam	PF12661	Human growth factor-like EGF	1222	1240	0.0034	T	2019-08-09	IPR013032	EGF-like, conserved site
TRINITY_DN74815_c0_g1_i1.p1	9bfc0f8181e62d72f9a5a3911ca56725	2471	Pfam	PF12661	Human growth factor-like EGF	635	655	0.001	T	2019-08-09	IPR013032	EGF-like, conserved site
TRINITY_DN74815_c0_g1_i1.p1	9bfc0f8181e62d72f9a5a3911ca56725	2471	Pfam	PF00066	LNR domain	1521	1556	7.6e-12	T	2019-08-09	IPR000800	Notch domain
TRINITY_DN74815_c0_g1_i1.p1	9bfc0f8181e62d72f9a5a3911ca56725	2471	Pfam	PF00066	LNR domain	1481	1514	4.9e-09	T	2019-08-09	IPR000800	Notch domain
TRINITY_DN74815_c0_g1_i1.p1	9bfc0f8181e62d72f9a5a3911ca56725	2471	Pfam	PF00066	LNR domain	1560	1596	1.1e-11	T	2019-08-09	IPR000800	Notch domain
TRINITY_DN74815_c0_g1_i1.p1	9bfc0f8181e62d72f9a5a3911ca56725	2471	Pfam	PF13857	Ankyrin repeats (many copies)	1959	2000	7.9e-08	T	2019-08-09
TRINITY_DN74815_c0_g1_i1.p1	9bfc0f8181e62d72f9a5a3911ca56725	2471	Pfam	PF07684	NOTCH protein	1679	1735	5.8e-21	T	2019-08-09	IPR011656	Notch, NODP domain	GO:0007219|GO:0007275|GO:0016021|GO:0030154
TRINITY_DN165475_c0_g1_i1.p1	cc3561d309f5a9c57c599d38b50a9ad4	168	Pfam	PF00042	Globin	29	132	1.5e-28	T	2019-08-09	IPR000971	Globin	GO:0020037
TRINITY_DN107812_c0_g1_i1.p3	4c790389f42b8250d3fc5a177221044c	135	Pfam	PF02470	MlaD protein	53	123	2.3e-07	T	2019-08-09	IPR003399	Mce/MlaD
TRINITY_DN72836_c0_g1_i6.p2	5ea19b2881983e4d43a3a5eafef48754	186	Pfam	PF15386	Drosophila Tantalus-like	63	116	3.4e-08	T	2019-08-09	IPR028149	Tantalus-like
TRINITY_DN72836_c0_g1_i3.p2	5ea19b2881983e4d43a3a5eafef48754	186	Pfam	PF15386	Drosophila Tantalus-like	63	116	3.4e-08	T	2019-08-09	IPR028149	Tantalus-like
TRINITY_DN72836_c0_g1_i4.p2	5ea19b2881983e4d43a3a5eafef48754	186	Pfam	PF15386	Drosophila Tantalus-like	63	116	3.4e-08	T	2019-08-09	IPR028149	Tantalus-like
TRINITY_DN65977_c0_g1_i3.p1	57f785dbb55a3bf6fad06de6c2e4eb37	276	Pfam	PF00153	Mitochondrial carrier protein	130	237	3.2e-11	T	2019-08-09	IPR018108	Mitochondrial substrate/solute carrier
TRINITY_DN65977_c0_g1_i3.p1	57f785dbb55a3bf6fad06de6c2e4eb37	276	Pfam	PF00153	Mitochondrial carrier protein	49	121	9.1e-15	T	2019-08-09	IPR018108	Mitochondrial substrate/solute carrier
TRINITY_DN71035_c0_g1_i2.p2	b4e5fda2390ae54938d6c2f9df689285	189	Pfam	PF03841	L-seryl-tRNA selenium transferase	1	187	2.8e-88	T	2019-08-09	IPR018319	L-seryl-tRNA selenium transferase-like
TRINITY_DN77555_c0_g1_i5.p1	68e8309bb7fbe00ff39673a2fd25c3bb	1181	Pfam	PF02759	RUN domain	61	209	6.3e-35	T	2019-08-09	IPR004012	RUN domain
TRINITY_DN77555_c0_g1_i5.p1	68e8309bb7fbe00ff39673a2fd25c3bb	1181	Pfam	PF12068	Rab-binding domain (RBD)	286	460	2e-31	T	2019-08-09	IPR021935	Small G protein signalling modulator 1/2, Rab-binding domain
TRINITY_DN77555_c0_g1_i5.p1	68e8309bb7fbe00ff39673a2fd25c3bb	1181	Pfam	PF00566	Rab-GTPase-TBC domain	960	1138	6.4e-30	T	2019-08-09	IPR000195	Rab-GTPase-TBC domain
TRINITY_DN68732_c0_g1_i1.p1	3abb095e48effd65f79f36c897f3f47f	404	Pfam	PF00096	Zinc finger, C2H2 type	352	375	0.0005	T	2019-08-09	IPR013087	Zinc finger C2H2-type	GO:0003676
TRINITY_DN68732_c0_g1_i1.p1	3abb095e48effd65f79f36c897f3f47f	404	Pfam	PF00096	Zinc finger, C2H2 type	161	183	0.00047	T	2019-08-09	IPR013087	Zinc finger C2H2-type	GO:0003676
TRINITY_DN68732_c0_g1_i1.p1	3abb095e48effd65f79f36c897f3f47f	404	Pfam	PF13894	C2H2-type zinc finger	324	346	0.00012	T	2019-08-09
TRINITY_DN68732_c0_g1_i1.p1	3abb095e48effd65f79f36c897f3f47f	404	Pfam	PF13912	C2H2-type zinc finger	258	279	0.00054	T	2019-08-09
TRINITY_DN68732_c0_g1_i2.p1	3abb095e48effd65f79f36c897f3f47f	404	Pfam	PF00096	Zinc finger, C2H2 type	352	375	0.0005	T	2019-08-09	IPR013087	Zinc finger C2H2-type	GO:0003676
TRINITY_DN68732_c0_g1_i2.p1	3abb095e48effd65f79f36c897f3f47f	404	Pfam	PF00096	Zinc finger, C2H2 type	161	183	0.00047	T	2019-08-09	IPR013087	Zinc finger C2H2-type	GO:0003676
TRINITY_DN68732_c0_g1_i2.p1	3abb095e48effd65f79f36c897f3f47f	404	Pfam	PF13894	C2H2-type zinc finger	324	346	0.00012	T	2019-08-09
TRINITY_DN68732_c0_g1_i2.p1	3abb095e48effd65f79f36c897f3f47f	404	Pfam	PF13912	C2H2-type zinc finger	258	279	0.00054	T	2019-08-09
TRINITY_DN72878_c0_g1_i15.p1	4beb15dd6144dda67522d7d28782945f	926	Pfam	PF00069	Protein kinase domain	304	555	1.3e-74	T	2019-08-09	IPR000719	Protein kinase domain	GO:0004672|GO:0005524|GO:0006468
TRINITY_DN72878_c0_g1_i15.p1	4beb15dd6144dda67522d7d28782945f	926	Pfam	PF02149	Kinase associated domain 1	884	926	8.2e-20	T	2019-08-09	IPR001772	Kinase associated domain 1 (KA1)
TRINITY_DN73675_c0_g1_i3.p1	c91b6364eb4afb199d499f481e74fab7	1330	Pfam	PF11262	Transcription factor/nuclear export subunit protein 2	869	1170	2.1e-102	T	2019-08-09	IPR021418	THO complex, subunitTHOC2, C-terminal
TRINITY_DN73675_c0_g1_i3.p1	c91b6364eb4afb199d499f481e74fab7	1330	Pfam	PF11732	Transcription- and export-related complex subunit	556	627	8e-23	T	2019-08-09	IPR021726	THO complex, subunitTHOC2, N-terminal
TRINITY_DN73675_c0_g1_i3.p1	c91b6364eb4afb199d499f481e74fab7	1330	Pfam	PF16134	THO complex subunit 2 N-terminus	10	397	7.5e-45	T	2019-08-09	IPR032302	THO complex subunit 2, N-terminal domain
TRINITY_DN73675_c0_g1_i3.p1	c91b6364eb4afb199d499f481e74fab7	1330	Pfam	PF16134	THO complex subunit 2 N-terminus	420	554	2.8e-26	T	2019-08-09	IPR032302	THO complex subunit 2, N-terminal domain
TRINITY_DN76479_c0_g1_i1.p1	7ce0f6a05cd0e9a0519d663e44619e91	1258	Pfam	PF01799	[2Fe-2S] binding domain	82	155	1.3e-24	T	2019-08-09	IPR002888	[2Fe-2S]-binding	GO:0016491|GO:0046872|GO:0055114
TRINITY_DN76479_c0_g1_i1.p1	7ce0f6a05cd0e9a0519d663e44619e91	1258	Pfam	PF00941	FAD binding domain in molybdopterin dehydrogenase	216	386	1.7e-20	T	2019-08-09	IPR002346	Molybdopterin dehydrogenase, FAD-binding	GO:0016491|GO:0055114
TRINITY_DN76479_c0_g1_i1.p1	7ce0f6a05cd0e9a0519d663e44619e91	1258	Pfam	PF00111	2Fe-2S iron-sulfur cluster binding domain	15	70	9.9e-06	T	2019-08-09	IPR001041	2Fe-2S ferredoxin-type iron-sulfur binding domain	GO:0009055|GO:0051536
TRINITY_DN76479_c0_g1_i1.p1	7ce0f6a05cd0e9a0519d663e44619e91	1258	Pfam	PF01315	Aldehyde oxidase and xanthine dehydrogenase, a/b hammerhead domain	552	661	7.9e-27	T	2019-08-09	IPR000674	Aldehyde oxidase/xanthine dehydrogenase, a/b hammerhead
TRINITY_DN76479_c0_g1_i1.p1	7ce0f6a05cd0e9a0519d663e44619e91	1258	Pfam	PF02738	Molybdopterin-binding domain of aldehyde dehydrogenase	698	1176	3.8e-113	T	2019-08-09	IPR008274	Aldehyde oxidase/xanthine dehydrogenase, molybdopterin binding	GO:0016491|GO:0055114
TRINITY_DN76479_c0_g1_i1.p1	7ce0f6a05cd0e9a0519d663e44619e91	1258	Pfam	PF03450	CO dehydrogenase flavoprotein C-terminal domain	395	497	3.8e-22	T	2019-08-09	IPR005107	CO dehydrogenase flavoprotein, C-terminal
TRINITY_DN75237_c1_g1_i11.p1	90c76d40040e767ce8678973e0302ea0	246	Pfam	PF13193	AMP-binding enzyme C-terminal domain	193	246	7.7e-11	T	2019-08-09	IPR025110	AMP-binding enzyme, C-terminal domain
TRINITY_DN75237_c1_g1_i11.p1	90c76d40040e767ce8678973e0302ea0	246	Pfam	PF00501	AMP-binding enzyme	10	184	6.2e-38	T	2019-08-09	IPR000873	AMP-dependent synthetase/ligase	GO:0003824
TRINITY_DN68196_c0_g1_i7.p2	017dfe65e5871d90e5f434af9fc54b6f	548	Pfam	PF16471	JNK-interacting protein leucine zipper II	333	403	1.2e-27	T	2019-08-09	IPR032486	JNK-interacting protein, leucine zipper II
TRINITY_DN68196_c0_g1_i7.p2	017dfe65e5871d90e5f434af9fc54b6f	548	Pfam	PF09744	JNK_SAPK-associated protein-1	24	178	1.7e-56	T	2019-08-09	IPR019143	JNK/Rab-associated protein-1, N-terminal
TRINITY_DN74985_c1_g1_i2.p1	4b01ba7ae6b1e9dcbcd3c1143b1b360b	363	Pfam	PF00194	Eukaryotic-type carbonic anhydrase	26	286	2.6e-74	T	2019-08-09	IPR001148	Alpha carbonic anhydrase domain
TRINITY_DN72221_c2_g1_i5.p1	d661c2302d1b6a9d86a00f0ec66a950c	322	Pfam	PF18031	Ubiquitin carboxyl-terminal hydrolases	258	301	2.6e-15	T	2019-08-09	IPR041507	Peptidase C12, C-terminal domain
TRINITY_DN72221_c2_g1_i5.p1	d661c2302d1b6a9d86a00f0ec66a950c	322	Pfam	PF01088	Ubiquitin carboxyl-terminal hydrolase, family 1	7	208	2.4e-66	T	2019-08-09	IPR001578	Peptidase C12, ubiquitin carboxyl-terminal hydrolase	GO:0004843|GO:0006511
TRINITY_DN75236_c1_g1_i2.p1	da7aff557dc02c68be7076a0964191de	474	Pfam	PF00169	PH domain	165	259	5.5e-09	T	2019-08-09	IPR001849	Pleckstrin homology domain
TRINITY_DN75236_c1_g1_i2.p1	da7aff557dc02c68be7076a0964191de	474	Pfam	PF00017	SH2 domain	328	405	1.1e-11	T	2019-08-09	IPR000980	SH2 domain
TRINITY_DN75236_c1_g1_i2.p1	da7aff557dc02c68be7076a0964191de	474	Pfam	PF08916	Phenylalanine zipper	11	69	2.2e-18	T	2019-08-09	IPR015012	Phenylalanine zipper
TRINITY_DN63735_c1_g4_i1.p2	9118788e6ad9059e7e5b610fc0912f4b	629	Pfam	PF00873	AcrB/AcrD/AcrF family	1	600	3.3e-159	T	2019-08-09	IPR001036	Acriflavin resistance protein	GO:0016020|GO:0022857|GO:0055085
TRINITY_DN54614_c0_g1_i1.p1	3f35a95133290ba92eb83fd24620f071	145	Pfam	PF02958	Ecdysteroid kinase	1	90	8.1e-15	T	2019-08-09	IPR004119	Ecdysteroid kinase-like
TRINITY_DN147358_c0_g1_i1.p1	9956cca32575a6d3c500e5bea3244fb7	145	Pfam	PF02666	Phosphatidylserine decarboxylase	1	142	9.3e-28	T	2019-08-09	IPR003817	Phosphatidylserine decarboxylase-related	GO:0004609|GO:0008654
TRINITY_DN70380_c4_g1_i1.p1	4b7f0068553225b89557f44414a6339a	255	Pfam	PF00011	Hsp20/alpha crystallin family	69	164	1.7e-21	T	2019-08-09	IPR002068	Alpha crystallin/Hsp20 domain
TRINITY_DN231493_c0_g1_i1.p1	6dda29b1a526d423543e77b85531f4dd	289	Pfam	PF02518	Histidine kinase-, DNA gyrase B-, and HSP90-like ATPase	183	272	2.5e-12	T	2019-08-09	IPR003594	Histidine kinase/HSP90-like ATPase
TRINITY_DN55688_c0_g1_i2.p1	7eed986964fff64b94b358cb6578a278	449	Pfam	PF02518	Histidine kinase-, DNA gyrase B-, and HSP90-like ATPase	340	431	7.1e-20	T	2019-08-09	IPR003594	Histidine kinase/HSP90-like ATPase
TRINITY_DN55688_c0_g1_i2.p1	7eed986964fff64b94b358cb6578a278	449	Pfam	PF00512	His Kinase A (phospho-acceptor) domain	232	290	1.4e-12	T	2019-08-09	IPR003661	Signal transduction histidine kinase, dimerisation/phosphoacceptor domain	GO:0000155|GO:0007165
TRINITY_DN75734_c0_g1_i7.p1	93e8a3be1f80c1f21d9121a8f71bf353	171	Pfam	PF00067	Cytochrome P450	1	152	3.1e-42	T	2019-08-09	IPR001128	Cytochrome P450	GO:0005506|GO:0016705|GO:0020037|GO:0055114
TRINITY_DN67602_c0_g1_i3.p1	fd6205282f1e408725917bb61dead55d	211	Pfam	PF00292	'Paired box' domain	79	202	1.3e-70	T	2019-08-09	IPR001523	Paired domain	GO:0003677|GO:0006355
TRINITY_DN74810_c2_g1_i2.p1	02a3cbb9ab5c73fb53201f6860a2199a	697	Pfam	PF08662	Eukaryotic translation initiation factor eIF2A	384	586	3.9e-50	T	2019-08-09	IPR013979	Translation initiation factor, beta propellor-like domain
TRINITY_DN74810_c2_g1_i2.p1	02a3cbb9ab5c73fb53201f6860a2199a	697	Pfam	PF00076	RNA recognition motif. (a.k.a. RRM, RBD, or RNP domain)	82	133	1.2e-06	T	2019-08-09	IPR000504	RNA recognition motif domain	GO:0003676
TRINITY_DN49340_c0_g1_i2.p1	d171dfff131455595dae773ee9013f4d	240	Pfam	PF12951	Passenger-associated-transport-repeat	155	185	8.8e-10	T	2019-08-09	IPR013425	Autotransporter-associated beta strand repeat
TRINITY_DN49340_c0_g1_i2.p1	d171dfff131455595dae773ee9013f4d	240	Pfam	PF12951	Passenger-associated-transport-repeat	224	240	0.00071	T	2019-08-09	IPR013425	Autotransporter-associated beta strand repeat
TRINITY_DN49340_c0_g1_i2.p1	d171dfff131455595dae773ee9013f4d	240	Pfam	PF12951	Passenger-associated-transport-repeat	86	116	3.1e-09	T	2019-08-09	IPR013425	Autotransporter-associated beta strand repeat
TRINITY_DN49340_c0_g1_i2.p1	d171dfff131455595dae773ee9013f4d	240	Pfam	PF12951	Passenger-associated-transport-repeat	17	47	1.9e-08	T	2019-08-09	IPR013425	Autotransporter-associated beta strand repeat
TRINITY_DN77554_c12_g3_i1.p1	57cae67c8a4bf871bce60e44a3064157	543	Pfam	PF00786	P21-Rho-binding domain	226	286	2.2e-11	T	2019-08-09	IPR000095	CRIB domain
TRINITY_DN77554_c12_g3_i1.p1	57cae67c8a4bf871bce60e44a3064157	543	Pfam	PF02205	WH2 motif	440	461	0.0011	T	2019-08-09	IPR003124	WH2 domain	GO:0003779
TRINITY_DN77554_c12_g3_i1.p1	57cae67c8a4bf871bce60e44a3064157	543	Pfam	PF02205	WH2 motif	470	489	0.00061	T	2019-08-09	IPR003124	WH2 domain	GO:0003779
TRINITY_DN77554_c12_g3_i1.p1	57cae67c8a4bf871bce60e44a3064157	543	Pfam	PF00568	WH1 domain	22	126	2.7e-28	T	2019-08-09	IPR000697	WH1/EVH1 domain
TRINITY_DN70870_c1_g2_i1.p1	f8ee640d4fec7bb7739f8274cfc148e9	182	Pfam	PF00011	Hsp20/alpha crystallin family	64	159	2.5e-27	T	2019-08-09	IPR002068	Alpha crystallin/Hsp20 domain
TRINITY_DN66342_c0_g1_i4.p1	d383f3619e82753d8223f3cc78fc4079	347	Pfam	PF00079	Serpin (serine protease inhibitor)	65	339	4.1e-27	T	2019-08-09	IPR023796	Serpin domain
TRINITY_DN74515_c2_g1_i1.p1	c5cdcb77529e2a727fe4b8cf5a8a2f26	962	Pfam	PF03810	Importin-beta N-terminal domain	26	91	1.4e-06	T	2019-08-09	IPR001494	Importin-beta, N-terminal domain	GO:0006886|GO:0008536
TRINITY_DN74515_c2_g1_i1.p1	c5cdcb77529e2a727fe4b8cf5a8a2f26	962	Pfam	PF18773	Importin 13 repeat	417	447	1.1e-08	T	2019-08-09	IPR040709	Importin 13, repeat 1
TRINITY_DN70790_c1_g2_i1.p3	fdae04c1f035f7ea49de69dec9eedb0e	400	Pfam	PF02803	Thiolase, C-terminal domain	276	399	1.3e-42	T	2019-08-09	IPR020617	Thiolase, C-terminal	GO:0016747
TRINITY_DN70790_c1_g2_i1.p3	fdae04c1f035f7ea49de69dec9eedb0e	400	Pfam	PF00108	Thiolase, N-terminal domain	4	267	6.2e-79	T	2019-08-09	IPR020616	Thiolase, N-terminal	GO:0016747
TRINITY_DN77759_c2_g1_i5.p1	809d574fcf296f37ada6b26375e2e284	239	Pfam	PF01161	Phosphatidylethanolamine-binding protein	68	183	4.9e-19	T	2019-08-09	IPR008914	Phosphatidylethanolamine-binding protein
TRINITY_DN84575_c0_g1_i1.p1	1187fc8e0abbd319247a6dcb1a5ac720	186	Pfam	PF08079	Ribosomal L30 N-terminal domain	21	92	5.9e-28	T	2019-08-09	IPR012988	Ribosomal protein L30, N-terminal
TRINITY_DN84575_c0_g1_i1.p1	1187fc8e0abbd319247a6dcb1a5ac720	186	Pfam	PF00327	Ribosomal protein L30p/L7e	97	147	2.3e-25	T	2019-08-09	IPR016082	Ribosomal protein L30, ferredoxin-like fold domain
TRINITY_DN68084_c4_g1_i4.p1	6755e33ea7a4045e591cd3d391aaafbc	599	Pfam	PF03221	Tc5 transposase DNA-binding domain	65	126	1.2e-05	T	2019-08-09	IPR006600	HTH CenpB-type DNA-binding domain
TRINITY_DN68084_c4_g1_i4.p1	6755e33ea7a4045e591cd3d391aaafbc	599	Pfam	PF05225	helix-turn-helix, Psq domain	13	55	8.8e-07	T	2019-08-09	IPR007889	DNA binding HTH domain, Psq-type	GO:0003677
TRINITY_DN68084_c4_g1_i4.p1	6755e33ea7a4045e591cd3d391aaafbc	599	Pfam	PF03184	DDE superfamily endonuclease	209	349	1.4e-18	T	2019-08-09	IPR004875	DDE superfamily endonuclease domain	GO:0003676
TRINITY_DN64494_c0_g1_i3.p1	f81ecdfdcb81974f6e1586687fd03eb6	164	Pfam	PF07645	Calcium-binding EGF domain	108	149	4.3e-10	T	2019-08-09	IPR001881	EGF-like calcium-binding domain	GO:0005509
TRINITY_DN64494_c0_g1_i3.p1	f81ecdfdcb81974f6e1586687fd03eb6	164	Pfam	PF07645	Calcium-binding EGF domain	65	106	2.8e-11	T	2019-08-09	IPR001881	EGF-like calcium-binding domain	GO:0005509
TRINITY_DN64494_c0_g1_i3.p1	f81ecdfdcb81974f6e1586687fd03eb6	164	Pfam	PF07645	Calcium-binding EGF domain	22	63	2.2e-12	T	2019-08-09	IPR001881	EGF-like calcium-binding domain	GO:0005509
TRINITY_DN76054_c0_g1_i9.p1	a0f9ffde0c7e486d845ba2fa7ab42d8d	692	Pfam	PF00665	Integrase core domain	2	48	2.2e-09	T	2019-08-09	IPR001584	Integrase, catalytic core	GO:0015074
TRINITY_DN76054_c0_g1_i9.p1	a0f9ffde0c7e486d845ba2fa7ab42d8d	692	Pfam	PF07727	Reverse transcriptase (RNA-dependent DNA polymerase)	294	533	4.7e-64	T	2019-08-09	IPR013103	Reverse transcriptase, RNA-dependent DNA polymerase
TRINITY_DN70985_c0_g1_i1.p1	f8568a3188777332c3cbf7eced751147	514	Pfam	PF00856	SET domain	18	251	8e-07	T	2019-08-09	IPR001214	SET domain	GO:0005515
TRINITY_DN68926_c0_g1_i1.p1	0b85a6b1923f51517a6f1c823ef135ec	185	Pfam	PF10273	Pre-rRNA-processing protein TSR2	6	83	1.7e-19	T	2019-08-09	IPR019398	Pre-rRNA-processing protein TSR2
TRINITY_DN57489_c0_g1_i4.p1	61658c0b894693afed608c2a8060fd6f	396	Pfam	PF00096	Zinc finger, C2H2 type	224	246	2.5e-06	T	2019-08-09	IPR013087	Zinc finger C2H2-type	GO:0003676
TRINITY_DN57489_c0_g1_i4.p1	61658c0b894693afed608c2a8060fd6f	396	Pfam	PF00096	Zinc finger, C2H2 type	168	190	4.1e-05	T	2019-08-09	IPR013087	Zinc finger C2H2-type	GO:0003676
TRINITY_DN57489_c0_g1_i4.p1	61658c0b894693afed608c2a8060fd6f	396	Pfam	PF00096	Zinc finger, C2H2 type	196	218	7.9e-05	T	2019-08-09	IPR013087	Zinc finger C2H2-type	GO:0003676
TRINITY_DN57489_c0_g1_i4.p1	61658c0b894693afed608c2a8060fd6f	396	Pfam	PF07776	Zinc-finger associated domain (zf-AD)	4	75	5.4e-16	T	2019-08-09	IPR012934	Zinc finger, AD-type	GO:0005634|GO:0008270
TRINITY_DN62182_c0_g1_i2.p1	e62ea42eab866f6b34d389d2a8068b26	346	Pfam	PF00400	WD domain, G-beta repeat	103	137	0.021	T	2019-08-09	IPR001680	WD40 repeat	GO:0005515
TRINITY_DN62182_c0_g1_i2.p1	e62ea42eab866f6b34d389d2a8068b26	346	Pfam	PF00400	WD domain, G-beta repeat	245	280	0.053	T	2019-08-09	IPR001680	WD40 repeat	GO:0005515
TRINITY_DN62182_c0_g1_i2.p1	e62ea42eab866f6b34d389d2a8068b26	346	Pfam	PF00400	WD domain, G-beta repeat	67	94	0.03	T	2019-08-09	IPR001680	WD40 repeat	GO:0005515
TRINITY_DN62182_c0_g1_i1.p1	e62ea42eab866f6b34d389d2a8068b26	346	Pfam	PF00400	WD domain, G-beta repeat	103	137	0.021	T	2019-08-09	IPR001680	WD40 repeat	GO:0005515
TRINITY_DN62182_c0_g1_i1.p1	e62ea42eab866f6b34d389d2a8068b26	346	Pfam	PF00400	WD domain, G-beta repeat	245	280	0.053	T	2019-08-09	IPR001680	WD40 repeat	GO:0005515
TRINITY_DN62182_c0_g1_i1.p1	e62ea42eab866f6b34d389d2a8068b26	346	Pfam	PF00400	WD domain, G-beta repeat	67	94	0.03	T	2019-08-09	IPR001680	WD40 repeat	GO:0005515
TRINITY_DN8257_c0_g1_i1.p2	500a5675032496bb633554877f01a9e6	299	Pfam	PF07690	Major Facilitator Superfamily	21	298	5.5e-39	T	2019-08-09	IPR011701	Major facilitator superfamily	GO:0005887|GO:0055085
TRINITY_DN7489_c0_g1_i1.p2	a261ec18c40bd5abd09ede00935c90a5	746	Pfam	PF00593	TonB dependent receptor	345	720	1.2e-07	T	2019-08-09	IPR000531	TonB-dependent receptor-like, beta-barrel
TRINITY_DN7489_c0_g1_i1.p2	a261ec18c40bd5abd09ede00935c90a5	746	Pfam	PF07715	TonB-dependent Receptor Plug Domain	153	246	1e-06	T	2019-08-09	IPR012910	TonB-dependent receptor, plug domain
TRINITY_DN7489_c0_g1_i1.p2	a261ec18c40bd5abd09ede00935c90a5	746	Pfam	PF13620	Carboxypeptidase regulatory-like domain	49	121	1.7e-10	T	2019-08-09
TRINITY_DN77168_c1_g1_i5.p1	edbe3e0860cfbdf358523a068ca575d6	193	Pfam	PF00201	UDP-glucoronosyl and UDP-glucosyl transferase	10	180	6.6e-52	T	2019-08-09	IPR002213	UDP-glucuronosyl/UDP-glucosyltransferase	GO:0016758
TRINITY_DN84404_c0_g1_i1.p1	d507f7637957c32ad8d7056526291d8d	251	Pfam	PF00691	OmpA family	138	230	1.3e-21	T	2019-08-09	IPR006665	OmpA-like domain
TRINITY_DN84404_c0_g1_i1.p1	d507f7637957c32ad8d7056526291d8d	251	Pfam	PF04355	SmpA / OmlA family	30	98	7.2e-16	T	2019-08-09	IPR007450	Lipoprotein SmpA/OmlA	GO:0019867
TRINITY_DN73289_c0_g1_i1.p1	2da0a6195a2bf548ce35a864f796c4fa	247	Pfam	PF15477	Small acidic protein family	170	241	7e-21	T	2019-08-09	IPR028124	Small acidic protein-like domain
TRINITY_DN73289_c0_g1_i2.p1	2da0a6195a2bf548ce35a864f796c4fa	247	Pfam	PF15477	Small acidic protein family	170	241	7e-21	T	2019-08-09	IPR028124	Small acidic protein-like domain
TRINITY_DN44848_c0_g1_i2.p1	7b9e7960285575f1dcb06ce4e06b86ec	558	Pfam	PF13522	Glutamine amidotransferase domain	135	260	9e-14	T	2019-08-09
TRINITY_DN44848_c0_g1_i2.p1	7b9e7960285575f1dcb06ce4e06b86ec	558	Pfam	PF00156	Phosphoribosyl transferase domain	375	471	1.5e-06	T	2019-08-09	IPR000836	Phosphoribosyltransferase domain	GO:0009116
TRINITY_DN76762_c0_g1_i2.p1	c798410091d3af6d5bb0b4009d03b4dc	883	Pfam	PF14551	MCM N-terminal domain	175	263	5.5e-17	T	2019-08-09	IPR027925	MCM N-terminal domain
TRINITY_DN76762_c0_g1_i2.p1	c798410091d3af6d5bb0b4009d03b4dc	883	Pfam	PF12619	Mini-chromosome maintenance protein 2	29	153	1e-17	T	2019-08-09	IPR008045	DNA replication licensing factor Mcm2	GO:0003677|GO:0005524|GO:0005634|GO:0006270|GO:0042555|GO:1905775
TRINITY_DN76762_c0_g1_i2.p1	c798410091d3af6d5bb0b4009d03b4dc	883	Pfam	PF17855	MCM AAA-lid domain	688	772	1.9e-28	T	2019-08-09	IPR041562	MCM, AAA-lid domain
TRINITY_DN76762_c0_g1_i2.p1	c798410091d3af6d5bb0b4009d03b4dc	883	Pfam	PF17207	MCM OB domain	272	398	1.5e-35	T	2019-08-09	IPR033762	MCM OB domain
TRINITY_DN76762_c0_g1_i2.p1	c798410091d3af6d5bb0b4009d03b4dc	883	Pfam	PF00493	MCM P-loop domain	439	661	6.5e-100	T	2019-08-09	IPR001208	MCM domain	GO:0003677|GO:0005524|GO:0006270
TRINITY_DN60881_c0_g1_i4.p1	964196cc990b7be027a7061e0d36d974	337	Pfam	PF16043	Domain of unknown function (DUF4795)	15	211	5.2e-35	T	2019-08-09	IPR032013	Protein of unknown function DUF4795
TRINITY_DN103816_c0_g1_i1.p1	07047172e957c648cde8e78a82034d58	321	Pfam	PF12796	Ankyrin repeats (3 copies)	67	124	9.5e-12	T	2019-08-09	IPR020683	Ankyrin repeat-containing domain
TRINITY_DN103816_c0_g1_i1.p1	07047172e957c648cde8e78a82034d58	321	Pfam	PF12796	Ankyrin repeats (3 copies)	8	64	3e-07	T	2019-08-09	IPR020683	Ankyrin repeat-containing domain
TRINITY_DN103816_c0_g1_i1.p1	07047172e957c648cde8e78a82034d58	321	Pfam	PF07714	Protein tyrosine kinase	202	316	1.4e-09	T	2019-08-09	IPR001245	Serine-threonine/tyrosine-protein kinase, catalytic domain	GO:0004672|GO:0006468
TRINITY_DN77004_c0_g1_i3.p1	09e0f97884beb1ba14cb2ed01d8d76b7	772	Pfam	PF01607	Chitin binding Peritrophin-A domain	716	764	4.4e-08	T	2019-08-09	IPR002557	Chitin binding domain	GO:0005576|GO:0006030|GO:0008061
TRINITY_DN233052_c0_g1_i1.p2	ebb64a33c264cfb5a7aa5d091f2d0ffa	137	Pfam	PF05118	Aspartyl/Asparaginyl beta-hydroxylase	74	137	5.2e-10	T	2019-08-09	IPR007803	Aspartyl/asparaginy/proline hydroxylase	GO:0018193
TRINITY_DN56380_c0_g1_i1.p1	7ba9fe6c164d1d3e4bc7c40740ccb47c	627	Pfam	PF08275	DNA primase catalytic core, N-terminal domain	172	296	1.4e-40	T	2019-08-09	IPR013264	DNA primase, catalytic core, N-terminal
TRINITY_DN56380_c0_g1_i1.p1	7ba9fe6c164d1d3e4bc7c40740ccb47c	627	Pfam	PF01807	CHC2 zinc finger	53	147	1.5e-37	T	2019-08-09	IPR002694	Zinc finger, CHC2-type	GO:0003677|GO:0003896|GO:0006260|GO:0008270
TRINITY_DN56380_c0_g1_i1.p1	7ba9fe6c164d1d3e4bc7c40740ccb47c	627	Pfam	PF13662	Toprim domain	305	368	6.7e-13	T	2019-08-09	IPR006171	TOPRIM domain
TRINITY_DN56380_c0_g1_i1.p1	7ba9fe6c164d1d3e4bc7c40740ccb47c	627	Pfam	PF08278	DNA primase DnaG DnaB-binding	495	618	2.2e-26	T	2019-08-09	IPR013173	DNA primase DnaG, DnaB-binding domain	GO:0003896|GO:0006269
TRINITY_DN56380_c0_g1_i1.p1	7ba9fe6c164d1d3e4bc7c40740ccb47c	627	Pfam	PF10410	DnaB-helicase binding domain of primase	414	466	8.4e-13	T	2019-08-09	IPR019475	DNA primase, DnaB-helicase binding domain	GO:0016779
TRINITY_DN60159_c3_g2_i1.p1	72af914e8f37c6278b29726af8b28a30	329	Pfam	PF00400	WD domain, G-beta repeat	72	107	0.00041	T	2019-08-09	IPR001680	WD40 repeat	GO:0005515
TRINITY_DN60159_c3_g2_i1.p1	72af914e8f37c6278b29726af8b28a30	329	Pfam	PF00400	WD domain, G-beta repeat	25	58	0.002	T	2019-08-09	IPR001680	WD40 repeat	GO:0005515
TRINITY_DN60159_c3_g2_i1.p1	72af914e8f37c6278b29726af8b28a30	329	Pfam	PF12894	Anaphase-promoting complex subunit 4 WD40 domain	247	294	0.00012	T	2019-08-09	IPR024977	Anaphase-promoting complex subunit 4, WD40 domain
TRINITY_DN60159_c3_g2_i1.p1	72af914e8f37c6278b29726af8b28a30	329	Pfam	PF08662	Eukaryotic translation initiation factor eIF2A	108	221	1.8e-06	T	2019-08-09	IPR013979	Translation initiation factor, beta propellor-like domain
TRINITY_DN63806_c0_g1_i3.p1	0480d740d8c7fc85c558172a7bf10741	851	Pfam	PF11861	Domain of unknown function (DUF3381)	235	384	3.6e-42	T	2019-08-09	IPR024576	Ribosomal RNA methyltransferase Spb1, domain of unknown function DUF3381
TRINITY_DN63806_c0_g1_i3.p1	0480d740d8c7fc85c558172a7bf10741	851	Pfam	PF07780	Spb1 C-terminal domain	602	822	1.1e-69	T	2019-08-09	IPR012920	Ribosomal RNA methyltransferase, Spb1, C-terminal	GO:0005634|GO:0006364|GO:0008168
TRINITY_DN63806_c0_g1_i3.p1	0480d740d8c7fc85c558172a7bf10741	851	Pfam	PF01728	FtsJ-like methyltransferase	24	200	2.2e-57	T	2019-08-09	IPR002877	Ribosomal RNA methyltransferase FtsJ domain	GO:0008168|GO:0032259
TRINITY_DN75861_c0_g1_i1.p1	f6d5e52f1bc30226070213c32d9f5037	806	Pfam	PF00394	Multicopper oxidase	325	480	9.7e-25	T	2019-08-09	IPR001117	Multicopper oxidase, type 1	GO:0055114
TRINITY_DN75861_c0_g1_i1.p1	f6d5e52f1bc30226070213c32d9f5037	806	Pfam	PF07731	Multicopper oxidase	579	730	1e-36	T	2019-08-09	IPR011706	Multicopper oxidase, type 2	GO:0005507|GO:0016491|GO:0055114
TRINITY_DN75861_c0_g1_i1.p1	f6d5e52f1bc30226070213c32d9f5037	806	Pfam	PF07732	Multicopper oxidase	198	310	2.3e-38	T	2019-08-09	IPR011707	Multicopper oxidase, type 3	GO:0005507
TRINITY_DN40861_c0_g1_i1.p1	16d057778ed855912b380071f921e9f5	225	Pfam	PF01151	GNS1/SUR4 family	29	213	7.3e-52	T	2019-08-09	IPR002076	ELO family	GO:0016021
TRINITY_DN69335_c0_g1_i1.p1	5bc32b7a2ff687e1684606f2a1a1f872	1015	Pfam	PF00400	WD domain, G-beta repeat	457	501	0.0042	T	2019-08-09	IPR001680	WD40 repeat	GO:0005515
TRINITY_DN69335_c0_g1_i1.p1	5bc32b7a2ff687e1684606f2a1a1f872	1015	Pfam	PF00400	WD domain, G-beta repeat	738	770	0.05	T	2019-08-09	IPR001680	WD40 repeat	GO:0005515
TRINITY_DN69335_c0_g1_i1.p1	5bc32b7a2ff687e1684606f2a1a1f872	1015	Pfam	PF03451	HELP motif	387	453	4.1e-24	T	2019-08-09	IPR005108	HELP
TRINITY_DN69335_c0_g1_i1.p1	5bc32b7a2ff687e1684606f2a1a1f872	1015	Pfam	PF03607	Doublecortin	114	167	4e-12	T	2019-08-09	IPR003533	Doublecortin domain	GO:0035556
TRINITY_DN229392_c0_g1_i1.p2	48cb429eb9161a284f97370fbf23c382	776	Pfam	PF01653	NAD-dependent DNA ligase adenylation domain	2	315	8.3e-130	T	2019-08-09	IPR013839	NAD-dependent DNA ligase, adenylation	GO:0003911
TRINITY_DN229392_c0_g1_i1.p2	48cb429eb9161a284f97370fbf23c382	776	Pfam	PF12826	Helix-hairpin-helix motif	520	583	3e-20	T	2019-08-09	IPR041663	DisA/LigA, helix-hairpin-helix motif
TRINITY_DN229392_c0_g1_i1.p2	48cb429eb9161a284f97370fbf23c382	776	Pfam	PF00533	BRCA1 C Terminus (BRCT) domain	695	763	6.4e-11	T	2019-08-09	IPR001357	BRCT domain
TRINITY_DN229392_c0_g1_i1.p2	48cb429eb9161a284f97370fbf23c382	776	Pfam	PF03120	NAD-dependent DNA ligase OB-fold domain	320	396	6.7e-36	T	2019-08-09	IPR004150	NAD-dependent DNA ligase, OB-fold	GO:0003911|GO:0006260|GO:0006281
TRINITY_DN229392_c0_g1_i1.p2	48cb429eb9161a284f97370fbf23c382	776	Pfam	PF03119	NAD-dependent DNA ligase C4 zinc finger domain	405	444	3.1e-10	T	2019-08-09	IPR004149	Zinc-finger, NAD-dependent DNA ligase C4-type	GO:0003911|GO:0006260|GO:0006281
TRINITY_DN68879_c0_g1_i4.p1	a6f77fef468fd72231ae75b69e8cf04c	555	Pfam	PF00105	Zinc finger, C4 type (two domains)	106	174	1.5e-31	T	2019-08-09	IPR001628	Zinc finger, nuclear hormone receptor-type	GO:0003700|GO:0005634|GO:0006355|GO:0008270|GO:0043565
TRINITY_DN68879_c0_g1_i4.p1	a6f77fef468fd72231ae75b69e8cf04c	555	Pfam	PF00104	Ligand-binding domain of nuclear hormone receptor	360	522	1.7e-12	T	2019-08-09	IPR000536	Nuclear hormone receptor, ligand-binding domain
TRINITY_DN61250_c0_g1_i1.p1	fdb032f8f7fb0c695bcd24960ec7d675	291	Pfam	PF13927	Immunoglobulin domain	21	104	2.9e-12	T	2019-08-09
TRINITY_DN61250_c0_g1_i1.p1	fdb032f8f7fb0c695bcd24960ec7d675	291	Pfam	PF07679	Immunoglobulin I-set domain	127	215	2.5e-12	T	2019-08-09	IPR013098	Immunoglobulin I-set
TRINITY_DN71476_c0_g1_i2.p1	c5d718502b36de01ae4293e1c12f5469	682	Pfam	PF18826	bacteroidetes VLRF1 release factor	192	333	1.7e-49	T	2019-08-09	IPR041175	VLRF1/Vms1
TRINITY_DN139501_c0_g1_i1.p1	9170678041070a32da6f39f75b5fdec6	154	Pfam	PF00005	ABC transporter	28	154	6.9e-18	T	2019-08-09	IPR003439	ABC transporter-like	GO:0005524|GO:0016887
TRINITY_DN75854_c3_g1_i6.p1	14e30eb0a7508760e200deae309fc84b	1040	Pfam	PF00631	GGL domain	298	358	6.9e-12	T	2019-08-09	IPR015898	G-protein gamma-like domain	GO:0007186
TRINITY_DN75854_c3_g1_i6.p1	14e30eb0a7508760e200deae309fc84b	1040	Pfam	PF00615	Regulator of G protein signaling domain	378	493	2e-29	T	2019-08-09	IPR016137	RGS domain
TRINITY_DN75854_c3_g1_i6.p1	14e30eb0a7508760e200deae309fc84b	1040	Pfam	PF18148	Regulator of G-protein signalling DHEX domain	171	280	1.3e-36	T	2019-08-09	IPR040759	Regulator of G-protein signalling, DHEX domain
TRINITY_DN75854_c3_g1_i6.p1	14e30eb0a7508760e200deae309fc84b	1040	Pfam	PF00610	Domain found in Dishevelled, Egl-10, and Pleckstrin (DEP)	95	168	3.9e-15	T	2019-08-09	IPR000591	DEP domain	GO:0035556
TRINITY_DN63555_c0_g1_i1.p1	2a7b5d3692ec11de9296b454cf51eccf	372	Pfam	PF05914	RIB43A	2	372	2e-124	T	2019-08-09	IPR008805	RIB43A
TRINITY_DN74767_c7_g2_i1.p1	4978ce091ddf6bb31d3ccb2e0d76fe5b	530	Pfam	PF03015	Male sterility protein	388	484	7.6e-27	T	2019-08-09	IPR033640	Fatty acyl-CoA reductase, C-terminal
TRINITY_DN74767_c7_g2_i1.p1	4978ce091ddf6bb31d3ccb2e0d76fe5b	530	Pfam	PF07993	Male sterility protein	40	315	9e-66	T	2019-08-09	IPR013120	Male sterility, NAD-binding
TRINITY_DN25935_c0_g1_i1.p2	931651ad8822b348d00f9986590395eb	423	Pfam	PF00012	Hsp70 protein	299	395	1e-09	T	2019-08-09	IPR013126	Heat shock protein 70 family
TRINITY_DN25935_c0_g1_i1.p2	931651ad8822b348d00f9986590395eb	423	Pfam	PF00012	Hsp70 protein	10	230	5.6e-15	T	2019-08-09	IPR013126	Heat shock protein 70 family
TRINITY_DN75740_c0_g2_i1.p1	ed1d76b3d903f156750381380883944a	274	Pfam	PF00763	Tetrahydrofolate dehydrogenase/cyclohydrolase, catalytic domain	2	91	8.4e-30	T	2019-08-09	IPR020630	Tetrahydrofolate dehydrogenase/cyclohydrolase, catalytic domain	GO:0004488|GO:0055114
TRINITY_DN75740_c0_g2_i1.p1	ed1d76b3d903f156750381380883944a	274	Pfam	PF02882	Tetrahydrofolate dehydrogenase/cyclohydrolase, NAD(P)-binding domain	94	266	1.3e-60	T	2019-08-09	IPR020631	Tetrahydrofolate dehydrogenase/cyclohydrolase, NAD(P)-binding domain	GO:0004488
TRINITY_DN75295_c0_g1_i1.p1	ffcf0a305ed7f4cb93708e8b0816724b	844	Pfam	PF00643	B-box zinc finger	203	234	6.4e-06	T	2019-08-09	IPR000315	B-box-type zinc finger	GO:0008270
TRINITY_DN75295_c0_g1_i1.p1	ffcf0a305ed7f4cb93708e8b0816724b	844	Pfam	PF13445	RING-type zinc-finger	55	91	2.1e-07	T	2019-08-09	IPR027370	RING-type zinc-finger, LisH dimerisation motif
TRINITY_DN75295_c0_g1_i1.p1	ffcf0a305ed7f4cb93708e8b0816724b	844	Pfam	PF01436	NHL repeat	587	614	1.9e-10	T	2019-08-09	IPR001258	NHL repeat	GO:0005515
TRINITY_DN75295_c0_g1_i1.p1	ffcf0a305ed7f4cb93708e8b0816724b	844	Pfam	PF01436	NHL repeat	723	748	2.9e-05	T	2019-08-09	IPR001258	NHL repeat	GO:0005515
TRINITY_DN75295_c0_g1_i1.p1	ffcf0a305ed7f4cb93708e8b0816724b	844	Pfam	PF01436	NHL repeat	678	705	0.00048	T	2019-08-09	IPR001258	NHL repeat	GO:0005515
TRINITY_DN75295_c0_g1_i1.p1	ffcf0a305ed7f4cb93708e8b0816724b	844	Pfam	PF01436	NHL repeat	634	663	0.00023	T	2019-08-09	IPR001258	NHL repeat	GO:0005515
TRINITY_DN75295_c0_g1_i2.p1	ffcf0a305ed7f4cb93708e8b0816724b	844	Pfam	PF00643	B-box zinc finger	203	234	6.4e-06	T	2019-08-09	IPR000315	B-box-type zinc finger	GO:0008270
TRINITY_DN75295_c0_g1_i2.p1	ffcf0a305ed7f4cb93708e8b0816724b	844	Pfam	PF13445	RING-type zinc-finger	55	91	2.1e-07	T	2019-08-09	IPR027370	RING-type zinc-finger, LisH dimerisation motif
TRINITY_DN75295_c0_g1_i2.p1	ffcf0a305ed7f4cb93708e8b0816724b	844	Pfam	PF01436	NHL repeat	587	614	1.9e-10	T	2019-08-09	IPR001258	NHL repeat	GO:0005515
TRINITY_DN75295_c0_g1_i2.p1	ffcf0a305ed7f4cb93708e8b0816724b	844	Pfam	PF01436	NHL repeat	723	748	2.9e-05	T	2019-08-09	IPR001258	NHL repeat	GO:0005515
TRINITY_DN75295_c0_g1_i2.p1	ffcf0a305ed7f4cb93708e8b0816724b	844	Pfam	PF01436	NHL repeat	678	705	0.00048	T	2019-08-09	IPR001258	NHL repeat	GO:0005515
TRINITY_DN75295_c0_g1_i2.p1	ffcf0a305ed7f4cb93708e8b0816724b	844	Pfam	PF01436	NHL repeat	634	663	0.00023	T	2019-08-09	IPR001258	NHL repeat	GO:0005515
TRINITY_DN71484_c0_g1_i1.p1	57e58b5998ea8b817429c3edd793eb5b	950	Pfam	PF17981	Cysteine Rich ADD domain	60	106	6.1e-10	T	2019-08-09	IPR041430	ATRX, ADD domain
TRINITY_DN58783_c0_g1_i1.p1	c9815615c674390f4bd96a7810aaed25	249	Pfam	PF02944	BESS motif	194	226	2.9e-09	T	2019-08-09	IPR004210	BESS motif	GO:0003677
TRINITY_DN58783_c0_g1_i1.p1	c9815615c674390f4bd96a7810aaed25	249	Pfam	PF10545	Alcohol dehydrogenase transcription factor Myb/SANT-like	11	98	1.8e-12	T	2019-08-09	IPR006578	MADF domain
TRINITY_DN59912_c0_g1_i3.p1	65a6d2ad27852905b4a9907c5cf4abb5	193	Pfam	PF13873	Myb/SANT-like DNA-binding domain	37	106	1.6e-14	T	2019-08-09	IPR028002	Myb/SANT-like DNA-binding domain
TRINITY_DN69046_c1_g1_i2.p1	5da44a8c74f841b417a6cf0dd57e1434	1302	Pfam	PF00036	EF hand	625	647	2e-07	T	2019-08-09	IPR002048	EF-hand domain	GO:0005509
TRINITY_DN69046_c1_g1_i2.p1	5da44a8c74f841b417a6cf0dd57e1434	1302	Pfam	PF08022	FAD-binding domain	1025	1118	1.7e-15	T	2019-08-09	IPR013112	FAD-binding 8	GO:0016491|GO:0055114
TRINITY_DN69046_c1_g1_i2.p1	5da44a8c74f841b417a6cf0dd57e1434	1302	Pfam	PF03098	Animal haem peroxidase	15	357	4.2e-101	T	2019-08-09	IPR019791	Haem peroxidase, animal-type
TRINITY_DN69046_c1_g1_i2.p1	5da44a8c74f841b417a6cf0dd57e1434	1302	Pfam	PF08030	Ferric reductase NAD binding domain	1127	1282	5.7e-25	T	2019-08-09	IPR013121	Ferric reductase, NAD binding domain	GO:0016491|GO:0055114
TRINITY_DN69046_c1_g1_i2.p1	5da44a8c74f841b417a6cf0dd57e1434	1302	Pfam	PF01794	Ferric reductase like transmembrane component	840	983	2.5e-17	T	2019-08-09	IPR013130	Ferric reductase transmembrane component-like domain
TRINITY_DN77828_c1_g1_i10.p1	5fd3f679e0e0ad6ac55e452072ddcca6	606	Pfam	PF17917	RNase H-like domain found in reverse transcriptase	1	104	4e-38	T	2019-08-09	IPR041373	Reverse transcriptase, RNase H-like domain
TRINITY_DN77828_c1_g1_i10.p1	5fd3f679e0e0ad6ac55e452072ddcca6	606	Pfam	PF00665	Integrase core domain	243	356	2.4e-12	T	2019-08-09	IPR001584	Integrase, catalytic core	GO:0015074
TRINITY_DN74783_c2_g1_i1.p1	78bfef30d965de305824cbde9c3dafa9	429	Pfam	PF00743	Flavin-binding monooxygenase-like	232	373	1.5e-21	T	2019-08-09	IPR020946	Flavin monooxygenase-like	GO:0004499|GO:0050660|GO:0050661|GO:0055114
TRINITY_DN74783_c2_g1_i1.p1	78bfef30d965de305824cbde9c3dafa9	429	Pfam	PF00743	Flavin-binding monooxygenase-like	3	213	1.5e-41	T	2019-08-09	IPR020946	Flavin monooxygenase-like	GO:0004499|GO:0050660|GO:0050661|GO:0055114
TRINITY_DN171625_c0_g1_i1.p2	10fe10bf364792dd9dbca62392202365	148	Pfam	PF01797	Transposase IS200 like	46	142	8.1e-16	T	2019-08-09	IPR002686	Transposase IS200-like	GO:0003677|GO:0004803|GO:0006313
TRINITY_DN75170_c1_g1_i1.p1	a9304b744c7f18210b61268cec8d97e1	495	Pfam	PF00078	Reverse transcriptase (RNA-dependent DNA polymerase)	42	291	1.3e-38	T	2019-08-09	IPR000477	Reverse transcriptase domain
TRINITY_DN175788_c0_g1_i1.p1	ba93694fe24cc4dd08ab45da26c88611	113	Pfam	PF02275	Linear amide C-N hydrolases, choloylglycine hydrolase family	27	113	1e-09	T	2019-08-09	IPR029132	Choloylglycine hydrolase/NAAA C-terminal
TRINITY_DN76938_c0_g1_i2.p1	764b4210e77f3c06ec79e2e51989bec6	309	Pfam	PF13894	C2H2-type zinc finger	166	188	0.00041	T	2019-08-09
TRINITY_DN76938_c0_g1_i2.p1	764b4210e77f3c06ec79e2e51989bec6	309	Pfam	PF00096	Zinc finger, C2H2 type	282	304	0.00038	T	2019-08-09	IPR013087	Zinc finger C2H2-type	GO:0003676
TRINITY_DN76938_c0_g1_i3.p2	764b4210e77f3c06ec79e2e51989bec6	309	Pfam	PF13894	C2H2-type zinc finger	166	188	0.00041	T	2019-08-09
TRINITY_DN76938_c0_g1_i3.p2	764b4210e77f3c06ec79e2e51989bec6	309	Pfam	PF00096	Zinc finger, C2H2 type	282	304	0.00038	T	2019-08-09	IPR013087	Zinc finger C2H2-type	GO:0003676
TRINITY_DN228963_c0_g1_i1.p3	9fcfc54acada629d19a0e1edb04c8e9b	133	Pfam	PF09084	NMT1/THI5 like	1	125	1.1e-21	T	2019-08-09	IPR015168	SsuA/THI5-like
TRINITY_DN62237_c0_g1_i11.p1	a7bfe4582c9e61b84d255d8e5e2c4188	3719	Pfam	PF07679	Immunoglobulin I-set domain	774	865	4.7e-17	T	2019-08-09	IPR013098	Immunoglobulin I-set
TRINITY_DN62237_c0_g1_i11.p1	a7bfe4582c9e61b84d255d8e5e2c4188	3719	Pfam	PF07679	Immunoglobulin I-set domain	1911	2002	3.5e-14	T	2019-08-09	IPR013098	Immunoglobulin I-set
TRINITY_DN62237_c0_g1_i11.p1	a7bfe4582c9e61b84d255d8e5e2c4188	3719	Pfam	PF07679	Immunoglobulin I-set domain	2565	2653	6e-13	T	2019-08-09	IPR013098	Immunoglobulin I-set
TRINITY_DN62237_c0_g1_i11.p1	a7bfe4582c9e61b84d255d8e5e2c4188	3719	Pfam	PF07679	Immunoglobulin I-set domain	2111	2200	1.6e-15	T	2019-08-09	IPR013098	Immunoglobulin I-set
TRINITY_DN62237_c0_g1_i11.p1	a7bfe4582c9e61b84d255d8e5e2c4188	3719	Pfam	PF07679	Immunoglobulin I-set domain	2015	2103	4e-14	T	2019-08-09	IPR013098	Immunoglobulin I-set
TRINITY_DN62237_c0_g1_i11.p1	a7bfe4582c9e61b84d255d8e5e2c4188	3719	Pfam	PF07679	Immunoglobulin I-set domain	2481	2561	9.3e-09	T	2019-08-09	IPR013098	Immunoglobulin I-set
TRINITY_DN62237_c0_g1_i11.p1	a7bfe4582c9e61b84d255d8e5e2c4188	3719	Pfam	PF07679	Immunoglobulin I-set domain	586	669	6.6e-14	T	2019-08-09	IPR013098	Immunoglobulin I-set
TRINITY_DN62237_c0_g1_i11.p1	a7bfe4582c9e61b84d255d8e5e2c4188	3719	Pfam	PF07679	Immunoglobulin I-set domain	495	582	4.3e-15	T	2019-08-09	IPR013098	Immunoglobulin I-set
TRINITY_DN62237_c0_g1_i11.p1	a7bfe4582c9e61b84d255d8e5e2c4188	3719	Pfam	PF07679	Immunoglobulin I-set domain	2213	2302	1.1e-16	T	2019-08-09	IPR013098	Immunoglobulin I-set
TRINITY_DN62237_c0_g1_i11.p1	a7bfe4582c9e61b84d255d8e5e2c4188	3719	Pfam	PF07679	Immunoglobulin I-set domain	3153	3237	8e-16	T	2019-08-09	IPR013098	Immunoglobulin I-set
TRINITY_DN62237_c0_g1_i11.p1	a7bfe4582c9e61b84d255d8e5e2c4188	3719	Pfam	PF07679	Immunoglobulin I-set domain	1814	1904	1.2e-17	T	2019-08-09	IPR013098	Immunoglobulin I-set
TRINITY_DN62237_c0_g1_i11.p1	a7bfe4582c9e61b84d255d8e5e2c4188	3719	Pfam	PF07679	Immunoglobulin I-set domain	1528	1613	9.4e-14	T	2019-08-09	IPR013098	Immunoglobulin I-set
TRINITY_DN62237_c0_g1_i11.p1	a7bfe4582c9e61b84d255d8e5e2c4188	3719	Pfam	PF07679	Immunoglobulin I-set domain	1716	1807	2.4e-11	T	2019-08-09	IPR013098	Immunoglobulin I-set
TRINITY_DN62237_c0_g1_i11.p1	a7bfe4582c9e61b84d255d8e5e2c4188	3719	Pfam	PF07679	Immunoglobulin I-set domain	297	392	3.9e-15	T	2019-08-09	IPR013098	Immunoglobulin I-set
TRINITY_DN62237_c0_g1_i11.p1	a7bfe4582c9e61b84d255d8e5e2c4188	3719	Pfam	PF07679	Immunoglobulin I-set domain	1421	1519	1.9e-09	T	2019-08-09	IPR013098	Immunoglobulin I-set
TRINITY_DN62237_c0_g1_i11.p1	a7bfe4582c9e61b84d255d8e5e2c4188	3719	Pfam	PF07679	Immunoglobulin I-set domain	1343	1412	4.6e-14	T	2019-08-09	IPR013098	Immunoglobulin I-set
TRINITY_DN62237_c0_g1_i11.p1	a7bfe4582c9e61b84d255d8e5e2c4188	3719	Pfam	PF07679	Immunoglobulin I-set domain	683	770	1.3e-16	T	2019-08-09	IPR013098	Immunoglobulin I-set
TRINITY_DN62237_c0_g1_i11.p1	a7bfe4582c9e61b84d255d8e5e2c4188	3719	Pfam	PF07679	Immunoglobulin I-set domain	1618	1708	2.1e-13	T	2019-08-09	IPR013098	Immunoglobulin I-set
TRINITY_DN62237_c0_g1_i11.p1	a7bfe4582c9e61b84d255d8e5e2c4188	3719	Pfam	PF07679	Immunoglobulin I-set domain	414	478	2.6e-10	T	2019-08-09	IPR013098	Immunoglobulin I-set
TRINITY_DN62237_c0_g1_i11.p1	a7bfe4582c9e61b84d255d8e5e2c4188	3719	Pfam	PF07679	Immunoglobulin I-set domain	869	961	6.4e-22	T	2019-08-09	IPR013098	Immunoglobulin I-set
TRINITY_DN62237_c0_g1_i11.p1	a7bfe4582c9e61b84d255d8e5e2c4188	3719	Pfam	PF00069	Protein kinase domain	3398	3651	1.8e-46	T	2019-08-09	IPR000719	Protein kinase domain	GO:0004672|GO:0005524|GO:0006468
TRINITY_DN62237_c0_g1_i11.p1	a7bfe4582c9e61b84d255d8e5e2c4188	3719	Pfam	PF00069	Protein kinase domain	2685	2939	1.7e-48	T	2019-08-09	IPR000719	Protein kinase domain	GO:0004672|GO:0005524|GO:0006468
TRINITY_DN62237_c0_g1_i11.p1	a7bfe4582c9e61b84d255d8e5e2c4188	3719	Pfam	PF00041	Fibronectin type III domain	3248	3329	4.6e-13	T	2019-08-09	IPR003961	Fibronectin type III	GO:0005515
TRINITY_DN62237_c0_g1_i11.p1	a7bfe4582c9e61b84d255d8e5e2c4188	3719	Pfam	PF00041	Fibronectin type III domain	2344	2417	1.5e-05	T	2019-08-09	IPR003961	Fibronectin type III	GO:0005515
TRINITY_DN76060_c3_g1_i1.p1	b2352ea1b109edb053fd6a4aa2f9750a	498	Pfam	PF07993	Male sterility protein	18	287	1.1e-75	T	2019-08-09	IPR013120	Male sterility, NAD-binding
TRINITY_DN76060_c3_g1_i1.p1	b2352ea1b109edb053fd6a4aa2f9750a	498	Pfam	PF03015	Male sterility protein	360	451	6.7e-30	T	2019-08-09	IPR033640	Fatty acyl-CoA reductase, C-terminal
TRINITY_DN75336_c0_g1_i1.p1	7002b515d31b403c4c1f7e07f0f57d04	507	Pfam	PF00018	SH3 domain	62	109	5.6e-18	T	2019-08-09	IPR001452	SH3 domain	GO:0005515
TRINITY_DN75336_c0_g1_i1.p1	7002b515d31b403c4c1f7e07f0f57d04	507	Pfam	PF00017	SH2 domain	123	200	8e-26	T	2019-08-09	IPR000980	SH2 domain
TRINITY_DN75336_c0_g1_i1.p1	7002b515d31b403c4c1f7e07f0f57d04	507	Pfam	PF07714	Protein tyrosine kinase	241	489	1.3e-99	T	2019-08-09	IPR001245	Serine-threonine/tyrosine-protein kinase, catalytic domain	GO:0004672|GO:0006468
TRINITY_DN76348_c1_g1_i5.p1	38d22f832247ff821e95ea87c055babc	644	Pfam	PF00085	Thioredoxin	171	258	7.6e-19	T	2019-08-09	IPR013766	Thioredoxin domain	GO:0045454
TRINITY_DN76348_c1_g1_i5.p1	38d22f832247ff821e95ea87c055babc	644	Pfam	PF00085	Thioredoxin	406	508	1.2e-24	T	2019-08-09	IPR013766	Thioredoxin domain	GO:0045454
TRINITY_DN76348_c1_g1_i5.p1	38d22f832247ff821e95ea87c055babc	644	Pfam	PF00085	Thioredoxin	282	384	3.9e-27	T	2019-08-09	IPR013766	Thioredoxin domain	GO:0045454
TRINITY_DN76348_c1_g1_i5.p1	38d22f832247ff821e95ea87c055babc	644	Pfam	PF00085	Thioredoxin	532	633	7.7e-20	T	2019-08-09	IPR013766	Thioredoxin domain	GO:0045454
TRINITY_DN105892_c0_g1_i1.p2	9134ee84ac90a0f07b88f30a3ba8b2b6	111	Pfam	PF00586	AIR synthase related protein, N-terminal domain	45	110	5.4e-15	T	2019-08-09	IPR016188	PurM-like, N-terminal domain
TRINITY_DN70495_c1_g1_i9.p1	b69148a5332d8908d915da1af26950aa	116	Pfam	PF04500	FLYWCH zinc finger domain	34	95	7.3e-12	T	2019-08-09	IPR007588	Zinc finger, FLYWCH-type
TRINITY_DN70495_c1_g1_i6.p1	b69148a5332d8908d915da1af26950aa	116	Pfam	PF04500	FLYWCH zinc finger domain	34	95	7.3e-12	T	2019-08-09	IPR007588	Zinc finger, FLYWCH-type
TRINITY_DN77816_c0_g1_i7.p1	f71b7adc811ae7ff1ee5cfb7898a009e	866	Pfam	PF08205	CD80-like C2-set immunoglobulin domain	264	328	7.9e-12	T	2019-08-09	IPR013162	CD80-like, immunoglobulin C2-set
TRINITY_DN77816_c0_g1_i7.p1	f71b7adc811ae7ff1ee5cfb7898a009e	866	Pfam	PF13927	Immunoglobulin domain	164	229	9.4e-08	T	2019-08-09
TRINITY_DN77816_c0_g1_i7.p1	f71b7adc811ae7ff1ee5cfb7898a009e	866	Pfam	PF13927	Immunoglobulin domain	445	524	4.2e-08	T	2019-08-09
TRINITY_DN77816_c0_g1_i7.p1	f71b7adc811ae7ff1ee5cfb7898a009e	866	Pfam	PF13927	Immunoglobulin domain	360	427	1.6e-07	T	2019-08-09
TRINITY_DN77816_c0_g1_i7.p1	f71b7adc811ae7ff1ee5cfb7898a009e	866	Pfam	PF07686	Immunoglobulin V-set domain	31	139	1e-08	T	2019-08-09	IPR013106	Immunoglobulin V-set domain
TRINITY_DN77816_c0_g1_i3.p1	f71b7adc811ae7ff1ee5cfb7898a009e	866	Pfam	PF08205	CD80-like C2-set immunoglobulin domain	264	328	7.9e-12	T	2019-08-09	IPR013162	CD80-like, immunoglobulin C2-set
TRINITY_DN77816_c0_g1_i3.p1	f71b7adc811ae7ff1ee5cfb7898a009e	866	Pfam	PF13927	Immunoglobulin domain	164	229	9.4e-08	T	2019-08-09
TRINITY_DN77816_c0_g1_i3.p1	f71b7adc811ae7ff1ee5cfb7898a009e	866	Pfam	PF13927	Immunoglobulin domain	445	524	4.2e-08	T	2019-08-09
TRINITY_DN77816_c0_g1_i3.p1	f71b7adc811ae7ff1ee5cfb7898a009e	866	Pfam	PF13927	Immunoglobulin domain	360	427	1.6e-07	T	2019-08-09
TRINITY_DN77816_c0_g1_i3.p1	f71b7adc811ae7ff1ee5cfb7898a009e	866	Pfam	PF07686	Immunoglobulin V-set domain	31	139	1e-08	T	2019-08-09	IPR013106	Immunoglobulin V-set domain
TRINITY_DN169160_c0_g1_i1.p1	21c713d338af7d800ef3fce1456bcd3f	343	Pfam	PF01585	G-patch domain	8	43	3.6e-10	T	2019-08-09	IPR000467	G-patch domain	GO:0003676
TRINITY_DN18944_c0_g1_i1.p1	ac90dbba1acf5e7e5c5b1988b0fd0ed5	651	Pfam	PF07701	Heme NO binding associated	380	419	1.7e-06	T	2019-08-09	IPR011645	Haem NO binding associated	GO:0004383|GO:0006182
TRINITY_DN18944_c0_g1_i1.p1	ac90dbba1acf5e7e5c5b1988b0fd0ed5	651	Pfam	PF08376	Nitrate and nitrite sensing	107	337	1.4e-23	T	2019-08-09	IPR013587	Nitrate/nitrite sensing protein
TRINITY_DN18944_c0_g1_i1.p1	ac90dbba1acf5e7e5c5b1988b0fd0ed5	651	Pfam	PF00211	Adenylate and Guanylate cyclase catalytic domain	426	610	1.5e-58	T	2019-08-09	IPR001054	Adenylyl cyclase class-3/4/guanylyl cyclase	GO:0009190|GO:0016849|GO:0035556
TRINITY_DN246566_c0_g1_i1.p3	f81c2a66c64e4cbc3d5b20548df8b5ec	112	Pfam	PF00528	Binding-protein-dependent transport system inner membrane component	3	111	8.2e-13	T	2019-08-09	IPR000515	ABC transporter type 1, transmembrane domain MetI-like	GO:0016020|GO:0055085
TRINITY_DN74418_c0_g1_i10.p1	0698fa5a849e27002a0f7668de640599	982	Pfam	PF00917	MATH domain	296	398	9.5e-05	T	2019-08-09	IPR002083	MATH/TRAF domain	GO:0005515
TRINITY_DN74418_c0_g1_i10.p1	0698fa5a849e27002a0f7668de640599	982	Pfam	PF00643	B-box zinc finger	104	143	3e-10	T	2019-08-09	IPR000315	B-box-type zinc finger	GO:0008270
TRINITY_DN37611_c0_g1_i1.p1	835a7beb55ad000db64f84d75b533866	1128	Pfam	PF00225	Kinesin motor domain	44	365	1.3e-100	T	2019-08-09	IPR001752	Kinesin motor domain	GO:0003777|GO:0005524|GO:0007018|GO:0008017
TRINITY_DN72332_c1_g1_i2.p1	8d90da1f69d1d713767c7fc75f6c8797	477	Pfam	PF12032	Regulatory CLIP domain of proteinases	103	155	1.1e-10	T	2019-08-09	IPR022700	Proteinase, regulatory CLIP domain
TRINITY_DN72332_c1_g1_i2.p1	8d90da1f69d1d713767c7fc75f6c8797	477	Pfam	PF00089	Trypsin	221	467	2.1e-56	T	2019-08-09	IPR001254	Serine proteases, trypsin domain	GO:0004252|GO:0006508
TRINITY_DN234424_c0_g1_i1.p1	c268b00cd9abf3b799aca8fe8eda87ef	206	Pfam	PF00534	Glycosyl transferases group 1	54	176	1.1e-06	T	2019-08-09	IPR001296	Glycosyl transferase, family 1
TRINITY_DN74622_c0_g1_i4.p1	4a7d8a5ad0bafd06828ba11a153b307e	399	Pfam	PF01545	Cation efflux family	13	271	9.4e-52	T	2019-08-09	IPR002524	Cation efflux protein	GO:0006812|GO:0008324|GO:0016021|GO:0055085
TRINITY_DN76233_c0_g1_i7.p1	cfd2936910817a0ae06b5be1d8193df4	1371	Pfam	PF07645	Calcium-binding EGF domain	1192	1228	8.6e-06	T	2019-08-09	IPR001881	EGF-like calcium-binding domain	GO:0005509
TRINITY_DN76233_c0_g1_i7.p1	cfd2936910817a0ae06b5be1d8193df4	1371	Pfam	PF00008	EGF-like domain	2	28	1.3e-05	T	2019-08-09	IPR000742	EGF-like domain
TRINITY_DN76233_c0_g1_i7.p1	cfd2936910817a0ae06b5be1d8193df4	1371	Pfam	PF00008	EGF-like domain	75	105	4e-05	T	2019-08-09	IPR000742	EGF-like domain
TRINITY_DN76233_c0_g1_i7.p1	cfd2936910817a0ae06b5be1d8193df4	1371	Pfam	PF00008	EGF-like domain	1158	1187	6e-08	T	2019-08-09	IPR000742	EGF-like domain
TRINITY_DN76233_c0_g1_i7.p1	cfd2936910817a0ae06b5be1d8193df4	1371	Pfam	PF00008	EGF-like domain	113	143	3.2e-06	T	2019-08-09	IPR000742	EGF-like domain
TRINITY_DN76233_c0_g1_i7.p1	cfd2936910817a0ae06b5be1d8193df4	1371	Pfam	PF00008	EGF-like domain	1120	1150	4.5e-06	T	2019-08-09	IPR000742	EGF-like domain
TRINITY_DN76233_c0_g1_i7.p1	cfd2936910817a0ae06b5be1d8193df4	1371	Pfam	PF00008	EGF-like domain	839	868	1.6e-08	T	2019-08-09	IPR000742	EGF-like domain
TRINITY_DN76233_c0_g1_i7.p1	cfd2936910817a0ae06b5be1d8193df4	1371	Pfam	PF00008	EGF-like domain	37	66	2.2e-05	T	2019-08-09	IPR000742	EGF-like domain
TRINITY_DN76233_c0_g1_i7.p1	cfd2936910817a0ae06b5be1d8193df4	1371	Pfam	PF00008	EGF-like domain	152	182	7.8e-06	T	2019-08-09	IPR000742	EGF-like domain
TRINITY_DN76233_c0_g1_i7.p1	cfd2936910817a0ae06b5be1d8193df4	1371	Pfam	PF00008	EGF-like domain	264	293	2.6e-05	T	2019-08-09	IPR000742	EGF-like domain
TRINITY_DN76233_c0_g1_i7.p1	cfd2936910817a0ae06b5be1d8193df4	1371	Pfam	PF00054	Laminin G domain	642	747	5.2e-15	T	2019-08-09	IPR001791	Laminin G domain
TRINITY_DN76233_c0_g1_i7.p1	cfd2936910817a0ae06b5be1d8193df4	1371	Pfam	PF00054	Laminin G domain	405	530	9.7e-14	T	2019-08-09	IPR001791	Laminin G domain
TRINITY_DN73614_c0_g1_i10.p1	0794cc1d88ab2aa36df32e302a401325	592	Pfam	PF00170	bZIP transcription factor	295	357	1e-15	T	2019-08-09	IPR004827	Basic-leucine zipper domain	GO:0003700|GO:0006355
TRINITY_DN71201_c4_g3_i1.p1	de15c1f0bf7901fec588913d2bd72505	220	Pfam	PF02518	Histidine kinase-, DNA gyrase B-, and HSP90-like ATPase	94	208	1.6e-18	T	2019-08-09	IPR003594	Histidine kinase/HSP90-like ATPase
TRINITY_DN43771_c1_g1_i1.p1	8199310fda6d1e0aebc6af95707133d1	153	Pfam	PF03466	LysR substrate binding domain	8	147	3.7e-27	T	2019-08-09	IPR005119	LysR, substrate-binding
TRINITY_DN41896_c0_g2_i1.p4	18db58ec0c5c425c4834b24304832260	124	Pfam	PF00005	ABC transporter	22	73	1.8e-10	T	2019-08-09	IPR003439	ABC transporter-like	GO:0005524|GO:0016887
TRINITY_DN71854_c0_g1_i8.p1	1115e07be950e8b4cebb88440c2daa87	467	Pfam	PF00105	Zinc finger, C4 type (two domains)	113	181	1.3e-30	T	2019-08-09	IPR001628	Zinc finger, nuclear hormone receptor-type	GO:0003700|GO:0005634|GO:0006355|GO:0008270|GO:0043565
TRINITY_DN71854_c0_g1_i8.p1	1115e07be950e8b4cebb88440c2daa87	467	Pfam	PF00104	Ligand-binding domain of nuclear hormone receptor	238	441	1.7e-32	T	2019-08-09	IPR000536	Nuclear hormone receptor, ligand-binding domain
TRINITY_DN71854_c0_g1_i12.p1	1115e07be950e8b4cebb88440c2daa87	467	Pfam	PF00105	Zinc finger, C4 type (two domains)	113	181	1.3e-30	T	2019-08-09	IPR001628	Zinc finger, nuclear hormone receptor-type	GO:0003700|GO:0005634|GO:0006355|GO:0008270|GO:0043565
TRINITY_DN71854_c0_g1_i12.p1	1115e07be950e8b4cebb88440c2daa87	467	Pfam	PF00104	Ligand-binding domain of nuclear hormone receptor	238	441	1.7e-32	T	2019-08-09	IPR000536	Nuclear hormone receptor, ligand-binding domain
TRINITY_DN79229_c0_g1_i1.p2	46f7fe9657c3167442ab422357a4ebcc	321	Pfam	PF05088	Bacterial NAD-glutamate dehydrogenase	2	321	1.2e-104	T	2019-08-09	IPR028971	NAD-glutamate dehydrogenase	GO:0004352|GO:0019551
TRINITY_DN74417_c0_g1_i2.p1	baa5c5d3ca52edf3c26b64cb14f61ebb	406	Pfam	PF16009	Domain of unknown function (DUF4779)	206	364	1.1e-36	T	2019-08-09	IPR031959	Protein of unknown function DUF4779
TRINITY_DN58771_c0_g1_i1.p2	4b6518aa430f0cae23fb77fa40e8390b	376	Pfam	PF02780	Transketolase, C-terminal domain	248	365	1.7e-38	T	2019-08-09	IPR033248	Transketolase, C-terminal domain
TRINITY_DN58771_c0_g1_i1.p2	4b6518aa430f0cae23fb77fa40e8390b	376	Pfam	PF02779	Transketolase, pyrimidine binding domain	54	228	7.6e-43	T	2019-08-09	IPR005475	Transketolase-like, pyrimidine-binding domain
TRINITY_DN59913_c0_g1_i1.p1	d8dc98eaa7d8e6b6e0a6c75b013f8023	129	Pfam	PF17039	Fucosyltransferase, N-terminal	54	129	1.4e-07	T	2019-08-09	IPR031481	Fucosyltransferase, N-terminal
TRINITY_DN55701_c1_g1_i1.p1	206d52161acc6b078fdc66e3776618c1	1210	Pfam	PF00412	LIM domain	1036	1091	1.5e-08	T	2019-08-09	IPR001781	Zinc finger, LIM-type
TRINITY_DN55701_c1_g1_i1.p1	206d52161acc6b078fdc66e3776618c1	1210	Pfam	PF00412	LIM domain	1097	1151	5.4e-11	T	2019-08-09	IPR001781	Zinc finger, LIM-type
TRINITY_DN55701_c1_g1_i1.p1	206d52161acc6b078fdc66e3776618c1	1210	Pfam	PF00412	LIM domain	1156	1208	7.9e-11	T	2019-08-09	IPR001781	Zinc finger, LIM-type
TRINITY_DN149554_c0_g1_i1.p1	27eeb54b1b65bd6e3a774711367ecfef	136	Pfam	PF00782	Dual specificity phosphatase, catalytic domain	1	79	4e-33	T	2019-08-09	IPR000340	Dual specificity phosphatase, catalytic domain	GO:0008138|GO:0016311
TRINITY_DN74775_c0_g1_i1.p1	014802fef9962d95ae87df105c4ae1c8	755	Pfam	PF00930	Dipeptidyl peptidase IV (DPP IV) N-terminal region	87	458	6.6e-68	T	2019-08-09	IPR002469	Dipeptidylpeptidase IV, N-terminal domain	GO:0006508
TRINITY_DN74775_c0_g1_i1.p1	014802fef9962d95ae87df105c4ae1c8	755	Pfam	PF00326	Prolyl oligopeptidase family	550	749	2.2e-45	T	2019-08-09	IPR001375	Peptidase S9, prolyl oligopeptidase, catalytic domain	GO:0006508|GO:0008236
TRINITY_DN208810_c0_g1_i1.p3	82c546f4abbe739d9346a5ff271e2736	103	Pfam	PF03070	TENA/THI-4/PQQC family	1	102	7.7e-19	T	2019-08-09	IPR004305	Thiaminase-2/PQQC
TRINITY_DN75780_c0_g1_i6.p1	0bed5fc44ab4005283feb82b989d8583	518	Pfam	PF01591	6-phosphofructo-2-kinase	64	277	1e-84	T	2019-08-09	IPR013079	6-phosphofructo-2-kinase	GO:0003873|GO:0005524|GO:0006000
TRINITY_DN75780_c0_g1_i6.p1	0bed5fc44ab4005283feb82b989d8583	518	Pfam	PF00300	Histidine phosphatase superfamily (branch 1)	281	460	3e-41	T	2019-08-09	IPR013078	Histidine phosphatase superfamily, clade-1
TRINITY_DN70151_c2_g1_i1.p1	e158ade4e780b0867cfc2ad8cb871469	305	Pfam	PF00089	Trypsin	36	256	1.7e-33	T	2019-08-09	IPR001254	Serine proteases, trypsin domain	GO:0004252|GO:0006508
TRINITY_DN75649_c1_g1_i7.p1	51926e916e55eb481e6c5d85874c6b04	1291	Pfam	PF13086	AAA domain	970	1034	1.1e-16	T	2019-08-09	IPR041677	DNA2/NAM7 helicase, AAA domain
TRINITY_DN75649_c1_g1_i7.p1	51926e916e55eb481e6c5d85874c6b04	1291	Pfam	PF13086	AAA domain	866	942	1.2e-11	T	2019-08-09	IPR041677	DNA2/NAM7 helicase, AAA domain
TRINITY_DN75649_c1_g1_i7.p1	51926e916e55eb481e6c5d85874c6b04	1291	Pfam	PF08696	DNA replication factor Dna2	312	511	4.8e-56	T	2019-08-09	IPR014808	DNA replication factor Dna2, N-terminal
TRINITY_DN75649_c1_g1_i7.p1	51926e916e55eb481e6c5d85874c6b04	1291	Pfam	PF13087	AAA domain	1042	1253	1.6e-44	T	2019-08-09	IPR041679	DNA2/NAM7 helicase-like, AAA domain
TRINITY_DN77558_c6_g1_i1.p1	12a4eddc313d99295f4b276e0e678cb2	1162	Pfam	PF00018	SH3 domain	880	924	1.2e-10	T	2019-08-09	IPR001452	SH3 domain	GO:0005515
TRINITY_DN77558_c6_g1_i1.p1	12a4eddc313d99295f4b276e0e678cb2	1162	Pfam	PF14604	Variant SH3 domain	779	830	3.9e-10	T	2019-08-09	IPR001452	SH3 domain	GO:0005515
TRINITY_DN77558_c6_g1_i1.p1	12a4eddc313d99295f4b276e0e678cb2	1162	Pfam	PF14604	Variant SH3 domain	1023	1076	8.3e-11	T	2019-08-09	IPR001452	SH3 domain	GO:0005515
TRINITY_DN77558_c6_g1_i1.p1	12a4eddc313d99295f4b276e0e678cb2	1162	Pfam	PF14604	Variant SH3 domain	1109	1158	2e-16	T	2019-08-09	IPR001452	SH3 domain	GO:0005515
TRINITY_DN77558_c6_g1_i1.p1	12a4eddc313d99295f4b276e0e678cb2	1162	Pfam	PF12763	Cytoskeletal-regulatory complex EF hand	358	441	4.3e-14	T	2019-08-09	IPR000261	EH domain	GO:0005515
TRINITY_DN77558_c6_g1_i1.p1	12a4eddc313d99295f4b276e0e678cb2	1162	Pfam	PF12763	Cytoskeletal-regulatory complex EF hand	10	95	9.2e-13	T	2019-08-09	IPR000261	EH domain	GO:0005515
TRINITY_DN176325_c0_g1_i1.p1	f27eccdf31f38276c1ea9c8395801743	118	Pfam	PF01435	Peptidase family M48	2	116	1e-13	T	2019-08-09	IPR001915	Peptidase M48	GO:0004222|GO:0006508
TRINITY_DN74907_c2_g1_i1.p1	65864c33d9b7955d9a5ce252158150f6	746	Pfam	PF07528	DZF domain	587	707	7.3e-12	T	2019-08-09	IPR006561	DZF domain
TRINITY_DN74907_c2_g1_i1.p1	65864c33d9b7955d9a5ce252158150f6	746	Pfam	PF12874	Zinc-finger of C2H2 type	370	394	1.1e-06	T	2019-08-09
TRINITY_DN74907_c2_g1_i1.p1	65864c33d9b7955d9a5ce252158150f6	746	Pfam	PF12874	Zinc-finger of C2H2 type	232	255	2.3e-06	T	2019-08-09
TRINITY_DN74907_c2_g1_i1.p1	65864c33d9b7955d9a5ce252158150f6	746	Pfam	PF12874	Zinc-finger of C2H2 type	282	305	0.00013	T	2019-08-09
TRINITY_DN75540_c2_g1_i1.p1	5a09db1825407c153b0c3eefd5d7eb1c	759	Pfam	PF03456	uDENN domain	28	81	1.2e-08	T	2019-08-09	IPR005113	uDENN domain
TRINITY_DN75540_c2_g1_i1.p1	5a09db1825407c153b0c3eefd5d7eb1c	759	Pfam	PF02141	DENN (AEX-3) domain	86	269	5.4e-45	T	2019-08-09	IPR001194	cDENN domain
TRINITY_DN75540_c2_g1_i1.p1	5a09db1825407c153b0c3eefd5d7eb1c	759	Pfam	PF03455	dDENN domain	332	379	4.4e-10	T	2019-08-09	IPR005112	dDENN domain
TRINITY_DN75787_c0_g1_i5.p1	c2c94a36ecf0a04720844e0c13b9bb33	308	Pfam	PF01027	Inhibitor of apoptosis-promoting Bax1	94	302	2.6e-47	T	2019-08-09	IPR006214	Bax inhibitor 1-related
TRINITY_DN74962_c0_g1_i6.p1	cf6f091001185083efb67e02a2d79eda	437	Pfam	PF12756	C2H2 type zinc-finger (2 copies)	37	103	0.00077	T	2019-08-09	IPR041661	ZN622/Rei1/Reh1, zinc finger C2H2-type
TRINITY_DN74962_c0_g1_i6.p1	cf6f091001185083efb67e02a2d79eda	437	Pfam	PF00096	Zinc finger, C2H2 type	289	312	0.0011	T	2019-08-09	IPR013087	Zinc finger C2H2-type	GO:0003676
TRINITY_DN74801_c0_g2_i2.p1	85f017a2d3dd05969b19225b883579a1	1284	Pfam	PF05380	Pao retrotransposon peptidase	505	665	6e-57	T	2019-08-09	IPR008042	Retrotransposon, Pao
TRINITY_DN74801_c0_g2_i2.p1	85f017a2d3dd05969b19225b883579a1	1284	Pfam	PF17921	Integrase zinc binding domain	895	947	2.1e-08	T	2019-08-09	IPR041588	Integrase zinc-binding domain
TRINITY_DN74801_c0_g2_i2.p1	85f017a2d3dd05969b19225b883579a1	1284	Pfam	PF05585	Putative peptidase (DUF1758)	4	152	2.5e-20	T	2019-08-09	IPR008737	Peptidase aspartic, putative
TRINITY_DN74801_c0_g2_i2.p1	85f017a2d3dd05969b19225b883579a1	1284	Pfam	PF18701	Family of unknown function (DUF5641)	1173	1265	1.2e-31	T	2019-08-09	IPR040676	Domain of unknown function DUF5641
TRINITY_DN75015_c0_g1_i2.p1	b79cb58e4b2578608e58008dc979284c	509	Pfam	PF13229	Right handed beta helix region	369	465	1.6e-10	T	2019-08-09	IPR039448	Right handed beta helix domain
TRINITY_DN76724_c4_g2_i7.p1	3d9a97358520ece255598f006172a495	196	Pfam	PF00627	UBA/TS-N domain	32	68	1e-10	T	2019-08-09	IPR015940	Ubiquitin-associated domain
TRINITY_DN74528_c1_g1_i14.p1	45f3b86c94127d8addefa407d0c3e1da	944	Pfam	PF10650	Putative zinc-finger domain	920	938	8.2e-05	T	2019-08-09	IPR019607	Putative zinc-finger domain
TRINITY_DN78024_c0_g1_i1.p1	7ea92b526ee178b36c7fecd9fd4ed2d9	4059	Pfam	PF00005	ABC transporter	3727	3869	1.5e-24	T	2019-08-09	IPR003439	ABC transporter-like	GO:0005524|GO:0016887
TRINITY_DN78024_c0_g1_i1.p1	7ea92b526ee178b36c7fecd9fd4ed2d9	4059	Pfam	PF12698	ABC-2 family transporter protein	3202	3623	1.5e-30	T	2019-08-09
TRINITY_DN78024_c0_g1_i1.p1	7ea92b526ee178b36c7fecd9fd4ed2d9	4059	Pfam	PF12698	ABC-2 family transporter protein	2515	2787	1.8e-20	T	2019-08-09
TRINITY_DN78024_c0_g1_i1.p1	7ea92b526ee178b36c7fecd9fd4ed2d9	4059	Pfam	PF00005	ABC transporter	2833	2971	1.3e-25	T	2019-08-09	IPR003439	ABC transporter-like	GO:0005524|GO:0016887
TRINITY_DN76667_c0_g1_i1.p1	05c02f31288841a296405094d4d7c606	754	Pfam	PF01403	Sema domain	54	464	0	T	2019-08-09	IPR001627	Sema domain	GO:0005515
TRINITY_DN76667_c0_g1_i1.p1	05c02f31288841a296405094d4d7c606	754	Pfam	PF01437	Plexin repeat	490	547	3.8e-06	T	2019-08-09	IPR002165	Plexin repeat
TRINITY_DN66301_c0_g1_i12.p1	d207aeab95da1fb97a9f0246bbb64763	534	Pfam	PF15898	cGMP-dependent protein kinase interacting domain	435	529	1.2e-25	T	2019-08-09	IPR031775	cGMP-dependent protein kinase, interacting domain	GO:0019901
TRINITY_DN77895_c1_g1_i1.p1	8295bce7bc60e0b2347c4b29274fcddd	246	Pfam	PF00076	RNA recognition motif. (a.k.a. RRM, RBD, or RNP domain)	67	124	1.3e-12	T	2019-08-09	IPR000504	RNA recognition motif domain	GO:0003676
TRINITY_DN72247_c1_g2_i2.p1	6b931ecf18aee7126feaad70fed649bc	621	Pfam	PF00078	Reverse transcriptase (RNA-dependent DNA polymerase)	223	468	1.6e-48	T	2019-08-09	IPR000477	Reverse transcriptase domain
TRINITY_DN75549_c0_g1_i2.p1	2fec2c2f2931d048f37d7fac58822ab2	1009	Pfam	PF02174	PTB domain (IRS-1 type)	135	205	5.8e-08	T	2019-08-09	IPR002404	IRS-type PTB domain
TRINITY_DN77158_c2_g1_i10.p1	df1e1eaaa644bae8932563f254b718a5	2350	Pfam	PF00665	Integrase core domain	1541	1677	6.3e-12	T	2019-08-09	IPR001584	Integrase, catalytic core	GO:0015074
TRINITY_DN77158_c2_g1_i10.p1	df1e1eaaa644bae8932563f254b718a5	2350	Pfam	PF17921	Integrase zinc binding domain	1470	1522	4e-08	T	2019-08-09	IPR041588	Integrase zinc-binding domain
TRINITY_DN77158_c2_g1_i10.p1	df1e1eaaa644bae8932563f254b718a5	2350	Pfam	PF05585	Putative peptidase (DUF1758)	579	736	1.6e-15	T	2019-08-09	IPR008737	Peptidase aspartic, putative
TRINITY_DN77158_c2_g1_i10.p1	df1e1eaaa644bae8932563f254b718a5	2350	Pfam	PF12259	Baculovirus F protein	1902	2340	7.5e-24	T	2019-08-09	IPR022048	Envelope fusion protein-like
TRINITY_DN77158_c2_g1_i10.p1	df1e1eaaa644bae8932563f254b718a5	2350	Pfam	PF03564	Protein of unknown function (DUF1759)	258	401	1.7e-39	T	2019-08-09	IPR005312	Protein of unknown function DUF1759
TRINITY_DN77158_c2_g1_i10.p1	df1e1eaaa644bae8932563f254b718a5	2350	Pfam	PF18701	Family of unknown function (DUF5641)	1745	1837	2.4e-35	T	2019-08-09	IPR040676	Domain of unknown function DUF5641
TRINITY_DN77158_c2_g1_i10.p1	df1e1eaaa644bae8932563f254b718a5	2350	Pfam	PF05380	Pao retrotransposon peptidase	1083	1262	1.3e-42	T	2019-08-09	IPR008042	Retrotransposon, Pao
TRINITY_DN155854_c0_g1_i1.p1	ce63b59d8fd675cc85352838034f0daa	107	Pfam	PF03144	Elongation factor Tu domain 2	49	106	2.4e-11	T	2019-08-09	IPR004161	Translation elongation factor EFTu-like, domain 2	GO:0005525
TRINITY_DN47114_c1_g1_i1.p1	f213ac2ba9198274f42efbe8d0341f59	258	Pfam	PF00083	Sugar (and other) transporter	72	255	2e-25	T	2019-08-09	IPR005828	Major facilitator, sugar transporter-like	GO:0016021|GO:0022857|GO:0055085
TRINITY_DN61895_c0_g1_i2.p1	f1304726e7aa5cd774396037129b72d2	1076	Pfam	PF12872	OST-HTH/LOTUS domain	5	63	1.9e-06	T	2019-08-09	IPR025605	OST-HTH/LOTUS domain
TRINITY_DN61895_c0_g1_i2.p1	f1304726e7aa5cd774396037129b72d2	1076	Pfam	PF00567	Tudor domain	882	999	9.2e-20	T	2019-08-09	IPR002999	Tudor domain
TRINITY_DN61895_c0_g1_i2.p1	f1304726e7aa5cd774396037129b72d2	1076	Pfam	PF00567	Tudor domain	446	567	1.3e-14	T	2019-08-09	IPR002999	Tudor domain
TRINITY_DN75237_c1_g1_i4.p1	6f32c091e9eae714858d449de806a49c	468	Pfam	PF00501	AMP-binding enzyme	2	367	5.8e-61	T	2019-08-09	IPR000873	AMP-dependent synthetase/ligase	GO:0003824
TRINITY_DN75237_c1_g1_i4.p1	6f32c091e9eae714858d449de806a49c	468	Pfam	PF13193	AMP-binding enzyme C-terminal domain	376	452	1.5e-14	T	2019-08-09	IPR025110	AMP-binding enzyme, C-terminal domain
TRINITY_DN54464_c0_g1_i2.p1	ce1ef82727433c5a70c446d8cd59d1b2	210	Pfam	PF00071	Ras family	12	172	1.3e-55	T	2019-08-09	IPR001806	Small GTPase	GO:0003924|GO:0005525
TRINITY_DN46226_c0_g1_i1.p1	7f9fbdb9c6d5065e79dc7de0f4a1c7f9	142	Pfam	PF01248	Ribosomal protein L7Ae/L30e/S12e/Gadd45 family	24	117	6.1e-28	T	2019-08-09	IPR004038	Ribosomal protein L7Ae/L30e/S12e/Gadd45
TRINITY_DN68323_c0_g1_i1.p1	78153955d3a7a6a381e3fe869f1022ce	225	Pfam	PF05920	Homeobox KN domain	1	18	0.0002	T	2019-08-09	IPR008422	Homeobox KN domain	GO:0003677|GO:0006355
TRINITY_DN8282_c0_g1_i1.p1	ca330ddcdc6a02fd22dc50a401f45e63	469	Pfam	PF13347	MFS/sugar transport protein	17	406	9.7e-36	T	2019-08-09
TRINITY_DN31437_c0_g1_i1.p1	39e58c9dbe3a62ef4fe1625bbbc039cf	182	Pfam	PF13843	Transposase IS4	4	74	2.3e-10	T	2019-08-09	IPR029526	PiggyBac transposable element-derived protein
TRINITY_DN137907_c0_g1_i1.p1	6ed01bbda8c8fc7aff70a4393675708f	449	Pfam	PF06315	Isocitrate dehydrogenase kinase/phosphatase (AceK)	49	448	3e-140	T	2019-08-09	IPR010452	Isocitrate dehydrogenase kinasephosphatase	GO:0005737|GO:0006006|GO:0008772|GO:0016791
TRINITY_DN76133_c3_g1_i8.p1	3390f957e2fd34636dd3942132293645	533	Pfam	PF07776	Zinc-finger associated domain (zf-AD)	14	91	5.2e-08	T	2019-08-09	IPR012934	Zinc finger, AD-type	GO:0005634|GO:0008270
TRINITY_DN76133_c3_g1_i8.p1	3390f957e2fd34636dd3942132293645	533	Pfam	PF00096	Zinc finger, C2H2 type	494	516	0.00011	T	2019-08-09	IPR013087	Zinc finger C2H2-type	GO:0003676
TRINITY_DN76133_c3_g1_i8.p1	3390f957e2fd34636dd3942132293645	533	Pfam	PF00096	Zinc finger, C2H2 type	437	460	0.00064	T	2019-08-09	IPR013087	Zinc finger C2H2-type	GO:0003676
TRINITY_DN76133_c3_g1_i8.p1	3390f957e2fd34636dd3942132293645	533	Pfam	PF00096	Zinc finger, C2H2 type	381	402	0.0033	T	2019-08-09	IPR013087	Zinc finger C2H2-type	GO:0003676
TRINITY_DN196437_c1_g1_i1.p1	331b58524669f457f4e1972ff6ac9e8f	507	Pfam	PF00199	Catalase	26	407	0	T	2019-08-09	IPR011614	Catalase core domain	GO:0004096|GO:0020037|GO:0055114
TRINITY_DN196437_c1_g1_i1.p1	331b58524669f457f4e1972ff6ac9e8f	507	Pfam	PF06628	Catalase-related immune-responsive	435	497	8.9e-22	T	2019-08-09	IPR010582	Catalase immune-responsive domain
TRINITY_DN71909_c1_g1_i4.p1	96366ed040fa0c2b02e5d1332591af95	718	Pfam	PF11265	Mediator complex subunit 25 von Willebrand factor type A	8	211	5.3e-55	T	2019-08-09	IPR021419	Mediator complex, subunit Med25, von Willebrand factor type A
TRINITY_DN71909_c1_g1_i4.p1	96366ed040fa0c2b02e5d1332591af95	718	Pfam	PF11232	Mediator complex subunit 25 PTOV activation and synapsin 2	341	491	3.5e-57	T	2019-08-09	IPR021394	Mediator complex, subunit Med25, PTOV domain
TRINITY_DN197439_c0_g1_i1.p2	addb945c91c0f04b81b9adb006eb542a	149	Pfam	PF01981	Peptidyl-tRNA hydrolase PTH2	93	148	2.5e-21	T	2019-08-09	IPR002833	Peptidyl-tRNA hydrolase, PTH2	GO:0004045
TRINITY_DN77365_c1_g1_i10.p1	96f8df53483a7558ff2bbf070091f88e	174	Pfam	PF02214	BTB/POZ domain	39	127	1.2e-16	T	2019-08-09	IPR003131	Potassium channel tetramerisation-type BTB domain	GO:0051260
TRINITY_DN77365_c1_g1_i4.p1	96f8df53483a7558ff2bbf070091f88e	174	Pfam	PF02214	BTB/POZ domain	39	127	1.2e-16	T	2019-08-09	IPR003131	Potassium channel tetramerisation-type BTB domain	GO:0051260
TRINITY_DN38020_c0_g1_i1.p1	8146a5846c6db8e78bb27721580be36c	406	Pfam	PF06090	Inositol-pentakisphosphate 2-kinase	10	389	3.6e-62	T	2019-08-09	IPR009286	Inositol-pentakisphosphate 2-kinase	GO:0005524|GO:0035299
TRINITY_DN64677_c0_g1_i10.p1	1ef2545ad432f3940165caed2c566214	388	Pfam	PF14604	Variant SH3 domain	332	380	3.8e-15	T	2019-08-09	IPR001452	SH3 domain	GO:0005515
TRINITY_DN64677_c0_g1_i10.p1	1ef2545ad432f3940165caed2c566214	388	Pfam	PF03114	BAR domain	6	243	9.9e-72	T	2019-08-09	IPR004148	BAR domain	GO:0005515|GO:0005737
TRINITY_DN197191_c0_g1_i1.p2	8b6a07672dd5efa5511ac516a7ef6253	115	Pfam	PF07670	Nucleoside recognition	2	114	8.8e-22	T	2019-08-09	IPR011642	Nucleoside transporter/FeoB GTPase, Gate domain
TRINITY_DN77518_c2_g1_i1.p1	26b2f8a125c1ed8547d72dd57b55b037	961	Pfam	PF00702	haloacid dehalogenase-like hydrolase	380	696	3.7e-17	T	2019-08-09
TRINITY_DN77518_c2_g1_i1.p1	26b2f8a125c1ed8547d72dd57b55b037	961	Pfam	PF00122	E1-E2 ATPase	171	364	3e-51	T	2019-08-09
TRINITY_DN77518_c2_g1_i1.p1	26b2f8a125c1ed8547d72dd57b55b037	961	Pfam	PF00689	Cation transporting ATPase, C-terminus	766	938	6.6e-43	T	2019-08-09	IPR006068	Cation-transporting P-type ATPase, C-terminal
TRINITY_DN77518_c2_g1_i1.p1	26b2f8a125c1ed8547d72dd57b55b037	961	Pfam	PF00690	Cation transporter/ATPase, N-terminus	68	132	2.8e-18	T	2019-08-09	IPR004014	Cation-transporting P-type ATPase, N-terminal
TRINITY_DN68296_c0_g1_i3.p1	9f721d4a16c10636b257e5a5ecd13057	556	Pfam	PF00018	SH3 domain	373	428	3.1e-08	T	2019-08-09	IPR001452	SH3 domain	GO:0005515
TRINITY_DN68296_c0_g1_i3.p1	9f721d4a16c10636b257e5a5ecd13057	556	Pfam	PF00625	Guanylate kinase	524	556	1.7e-05	T	2019-08-09	IPR008145	Guanylate kinase/L-type calcium channel beta subunit
TRINITY_DN68296_c0_g1_i3.p1	9f721d4a16c10636b257e5a5ecd13057	556	Pfam	PF00595	PDZ domain	262	338	9.7e-22	T	2019-08-09	IPR001478	PDZ domain	GO:0005515
TRINITY_DN68296_c0_g1_i3.p1	9f721d4a16c10636b257e5a5ecd13057	556	Pfam	PF00595	PDZ domain	134	220	2.5e-18	T	2019-08-09	IPR001478	PDZ domain	GO:0005515
TRINITY_DN68296_c0_g1_i3.p1	9f721d4a16c10636b257e5a5ecd13057	556	Pfam	PF00595	PDZ domain	29	112	3.6e-21	T	2019-08-09	IPR001478	PDZ domain	GO:0005515
TRINITY_DN72565_c2_g1_i1.p1	d487a7d871131d7716abd07478e0a45f	415	Pfam	PF13909	C2H2-type zinc-finger domain	265	289	3.4e-08	T	2019-08-09
TRINITY_DN72565_c2_g1_i1.p1	d487a7d871131d7716abd07478e0a45f	415	Pfam	PF00096	Zinc finger, C2H2 type	322	344	0.0079	T	2019-08-09	IPR013087	Zinc finger C2H2-type	GO:0003676
TRINITY_DN72565_c2_g1_i1.p1	d487a7d871131d7716abd07478e0a45f	415	Pfam	PF00096	Zinc finger, C2H2 type	293	316	5.1e-06	T	2019-08-09	IPR013087	Zinc finger C2H2-type	GO:0003676
TRINITY_DN72565_c2_g1_i1.p1	d487a7d871131d7716abd07478e0a45f	415	Pfam	PF07776	Zinc-finger associated domain (zf-AD)	27	97	5.5e-16	T	2019-08-09	IPR012934	Zinc finger, AD-type	GO:0005634|GO:0008270
TRINITY_DN10094_c0_g1_i1.p1	0cf0072e1f40d715e3bddd6e3fddb1f2	138	Pfam	PF07679	Immunoglobulin I-set domain	5	72	1.4e-10	T	2019-08-09	IPR013098	Immunoglobulin I-set
TRINITY_DN230837_c0_g1_i1.p1	58f96d0ef3eae16a4d0991c909625b49	185	Pfam	PF02913	FAD linked oxidases, C-terminal domain	98	185	6.4e-19	T	2019-08-09	IPR004113	FAD-linked oxidase, C-terminal	GO:0003824|GO:0050660
TRINITY_DN79471_c0_g1_i1.p1	e956b6cf6aa4028bdb8e83fd0caaf220	167	Pfam	PF00903	Glyoxalase/Bleomycin resistance protein/Dioxygenase superfamily	51	165	0.00018	T	2019-08-09	IPR004360	Glyoxalase/fosfomycin resistance/dioxygenase domain
TRINITY_DN77608_c0_g1_i2.p1	25dfa2d02b73032f6d3e4a94403985d7	989	Pfam	PF00780	CNH domain	594	817	6.6e-22	T	2019-08-09	IPR001180	Citron homology (CNH) domain
TRINITY_DN77608_c0_g1_i2.p1	25dfa2d02b73032f6d3e4a94403985d7	989	Pfam	PF02145	Rap/ran-GAP	253	429	2.1e-60	T	2019-08-09	IPR000331	Rap GTPase activating protein domain	GO:0005096|GO:0051056
TRINITY_DN77608_c0_g1_i1.p1	25dfa2d02b73032f6d3e4a94403985d7	989	Pfam	PF00780	CNH domain	594	817	6.6e-22	T	2019-08-09	IPR001180	Citron homology (CNH) domain
TRINITY_DN77608_c0_g1_i1.p1	25dfa2d02b73032f6d3e4a94403985d7	989	Pfam	PF02145	Rap/ran-GAP	253	429	2.1e-60	T	2019-08-09	IPR000331	Rap GTPase activating protein domain	GO:0005096|GO:0051056
TRINITY_DN104807_c0_g1_i1.p1	31d90d3f3d55227d01a84bf219530241	124	Pfam	PF14348	Domain of unknown function (DUF4400)	10	123	3.2e-13	T	2019-08-09	IPR022266	Integrating conjugative element protein, PFL4697-type
TRINITY_DN73785_c0_g1_i10.p2	d55f032c4f533ae32473b874462adffc	381	Pfam	PF00628	PHD-finger	5	53	1.9e-07	T	2019-08-09	IPR019787	Zinc finger, PHD-finger
TRINITY_DN56973_c0_g1_i1.p3	b47b74a3d5f57075e55da9af3216689f	194	Pfam	PF00448	SRP54-type protein, GTPase domain	2	32	6.9e-06	T	2019-08-09	IPR000897	Signal recognition particle, SRP54 subunit, GTPase domain	GO:0005525|GO:0006614
TRINITY_DN56973_c0_g1_i1.p3	b47b74a3d5f57075e55da9af3216689f	194	Pfam	PF02978	Signal peptide binding domain	65	164	2e-33	T	2019-08-09	IPR004125	Signal recognition particle, SRP54 subunit, M-domain	GO:0006614|GO:0008312|GO:0048500
TRINITY_DN73887_c0_g1_i19.p1	f3a714b264cdc03610204fe3777da882	540	Pfam	PF00651	BTB/POZ domain	27	122	1e-25	T	2019-08-09	IPR000210	BTB/POZ domain	GO:0005515
TRINITY_DN73887_c0_g1_i19.p1	f3a714b264cdc03610204fe3777da882	540	Pfam	PF10523	BEN domain	384	453	6.4e-10	T	2019-08-09	IPR018379	BEN domain
TRINITY_DN73887_c0_g1_i17.p1	f3a714b264cdc03610204fe3777da882	540	Pfam	PF00651	BTB/POZ domain	27	122	1e-25	T	2019-08-09	IPR000210	BTB/POZ domain	GO:0005515
TRINITY_DN73887_c0_g1_i17.p1	f3a714b264cdc03610204fe3777da882	540	Pfam	PF10523	BEN domain	384	453	6.4e-10	T	2019-08-09	IPR018379	BEN domain
TRINITY_DN75676_c2_g1_i2.p1	12e1139ab569a83ee132893b3ee57eea	427	Pfam	PF00078	Reverse transcriptase (RNA-dependent DNA polymerase)	37	274	7.3e-47	T	2019-08-09	IPR000477	Reverse transcriptase domain
TRINITY_DN76330_c7_g1_i8.p1	fe994c9069732aa05745d6a5a48f795e	957	Pfam	PF14529	Endonuclease-reverse transcriptase	157	293	9.9e-12	T	2019-08-09	IPR005135	Endonuclease/exonuclease/phosphatase
TRINITY_DN76330_c7_g1_i8.p1	fe994c9069732aa05745d6a5a48f795e	957	Pfam	PF00078	Reverse transcriptase (RNA-dependent DNA polymerase)	569	814	4.6e-40	T	2019-08-09	IPR000477	Reverse transcriptase domain
TRINITY_DN124867_c0_g1_i1.p1	d8deaf8ef8b5453d023c2a99b9b36f04	135	Pfam	PF03726	Polyribonucleotide nucleotidyltransferase, RNA binding domain	11	90	2.1e-16	T	2019-08-09	IPR015848	Polyribonucleotide nucleotidyltransferase, RNA-binding domain	GO:0003723|GO:0006396
TRINITY_DN232634_c0_g1_i1.p3	13bff257aba7d1e29b656db4fb905153	124	Pfam	PF04430	Protein of unknown function (DUF498/DUF598)	20	121	5.6e-25	T	2019-08-09	IPR007523	NDUFAF3/Mth938 domain-containing protein
TRINITY_DN77661_c0_g1_i1.p1	2b0acea6835fba0e39056449e9cc611b	826	Pfam	PF00595	PDZ domain	680	750	1.2e-11	T	2019-08-09	IPR001478	PDZ domain	GO:0005515
TRINITY_DN77661_c0_g1_i1.p1	2b0acea6835fba0e39056449e9cc611b	826	Pfam	PF02185	Hr1 repeat	54	116	1.5e-18	T	2019-08-09	IPR011072	HR1 rho-binding domain	GO:0007165
TRINITY_DN77661_c0_g1_i1.p1	2b0acea6835fba0e39056449e9cc611b	826	Pfam	PF03097	BRO1-like domain	128	538	2.5e-77	T	2019-08-09	IPR004328	BRO1 domain
TRINITY_DN67272_c0_g1_i3.p1	07c7e772b49bb9863cf4de8ad3861997	517	Pfam	PF07690	Major Facilitator Superfamily	27	436	1.5e-53	T	2019-08-09	IPR011701	Major facilitator superfamily	GO:0005887|GO:0055085
TRINITY_DN77451_c0_g1_i12.p1	016e9a79b6d00f125fe6fb1c01d1341f	138	Pfam	PF04500	FLYWCH zinc finger domain	25	83	9.1e-07	T	2019-08-09	IPR007588	Zinc finger, FLYWCH-type
TRINITY_DN77451_c0_g1_i3.p1	016e9a79b6d00f125fe6fb1c01d1341f	138	Pfam	PF04500	FLYWCH zinc finger domain	25	83	9.1e-07	T	2019-08-09	IPR007588	Zinc finger, FLYWCH-type
TRINITY_DN77451_c0_g1_i6.p1	016e9a79b6d00f125fe6fb1c01d1341f	138	Pfam	PF04500	FLYWCH zinc finger domain	25	83	9.1e-07	T	2019-08-09	IPR007588	Zinc finger, FLYWCH-type
TRINITY_DN77451_c0_g1_i7.p1	016e9a79b6d00f125fe6fb1c01d1341f	138	Pfam	PF04500	FLYWCH zinc finger domain	25	83	9.1e-07	T	2019-08-09	IPR007588	Zinc finger, FLYWCH-type
TRINITY_DN77451_c0_g1_i2.p1	016e9a79b6d00f125fe6fb1c01d1341f	138	Pfam	PF04500	FLYWCH zinc finger domain	25	83	9.1e-07	T	2019-08-09	IPR007588	Zinc finger, FLYWCH-type
TRINITY_DN70422_c0_g1_i1.p1	ba29ec8301c76e73922a600f06b259e0	220	Pfam	PF13417	Glutathione S-transferase, N-terminal domain	11	88	4.1e-16	T	2019-08-09	IPR004045	Glutathione S-transferase, N-terminal	GO:0005515
TRINITY_DN70422_c0_g1_i1.p1	ba29ec8301c76e73922a600f06b259e0	220	Pfam	PF14497	Glutathione S-transferase, C-terminal domain	129	203	3e-07	T	2019-08-09	IPR004046	Glutathione S-transferase, C-terminal
TRINITY_DN76231_c0_g1_i2.p1	30ed86fdfc14d35b3108899510df8e2a	503	Pfam	PF00211	Adenylate and Guanylate cyclase catalytic domain	157	341	9.1e-69	T	2019-08-09	IPR001054	Adenylyl cyclase class-3/4/guanylyl cyclase	GO:0009190|GO:0016849|GO:0035556
TRINITY_DN73038_c0_g1_i17.p1	c061ac74d9a10079650391d05c73dbd5	1145	Pfam	PF07565	Band 3 cytoplasmic domain	121	407	9.6e-99	T	2019-08-09	IPR013769	Band 3 cytoplasmic domain	GO:0006820|GO:0008509|GO:0016021
TRINITY_DN73038_c0_g1_i17.p1	c061ac74d9a10079650391d05c73dbd5	1145	Pfam	PF00955	HCO3- transporter family	451	948	1.5e-234	T	2019-08-09	IPR011531	Bicarbonate transporter, C-terminal	GO:0006820|GO:0016021
TRINITY_DN77825_c1_g1_i2.p1	0951cb4ae2392e847b05b612e6e658be	1954	Pfam	PF02893	GRAM domain	883	1004	1.8e-12	T	2019-08-09	IPR004182	GRAM domain
TRINITY_DN77825_c1_g1_i2.p1	0951cb4ae2392e847b05b612e6e658be	1954	Pfam	PF12335	Myotubularin protein	546	764	2.1e-94	T	2019-08-09	IPR022096	SBF1/SBF2 domain
TRINITY_DN77825_c1_g1_i2.p1	0951cb4ae2392e847b05b612e6e658be	1954	Pfam	PF00169	PH domain	1852	1953	5.6e-14	T	2019-08-09	IPR001849	Pleckstrin homology domain
TRINITY_DN77825_c1_g1_i2.p1	0951cb4ae2392e847b05b612e6e658be	1954	Pfam	PF06602	Myotubularin-like phosphatase domain	1112	1533	3.3e-80	T	2019-08-09	IPR010569	Myotubularin-like phosphatase domain
TRINITY_DN77825_c1_g1_i2.p1	0951cb4ae2392e847b05b612e6e658be	1954	Pfam	PF00130	Phorbol esters/diacylglycerol binding domain (C1 domain)	1758	1807	3.3e-11	T	2019-08-09	IPR002219	Protein kinase C-like, phorbol ester/diacylglycerol-binding domain	GO:0035556
TRINITY_DN77825_c1_g1_i2.p1	0951cb4ae2392e847b05b612e6e658be	1954	Pfam	PF03456	uDENN domain	26	85	5.4e-16	T	2019-08-09	IPR005113	uDENN domain
TRINITY_DN77825_c1_g1_i2.p1	0951cb4ae2392e847b05b612e6e658be	1954	Pfam	PF02141	DENN (AEX-3) domain	120	301	1.4e-49	T	2019-08-09	IPR001194	cDENN domain
TRINITY_DN72683_c2_g1_i2.p1	5d2fc1ec4ce1a37c44126e6b57e5eaee	461	Pfam	PF08156	NOP5NT (NUC127) domain	5	70	4.3e-21	T	2019-08-09	IPR012974	NOP5, N-terminal
TRINITY_DN72683_c2_g1_i2.p1	5d2fc1ec4ce1a37c44126e6b57e5eaee	461	Pfam	PF01798	snoRNA binding domain, fibrillarin	176	408	4.3e-85	T	2019-08-09	IPR002687	Nop domain
TRINITY_DN135548_c0_g1_i1.p1	5e30f9cc22d7e0f61d342c5f6f4d532b	476	Pfam	PF03023	Lipid II flippase MurJ	2	430	3.2e-103	T	2019-08-09	IPR004268	Peptidoglycan biosynthesis protein MurJ
TRINITY_DN75615_c0_g1_i3.p1	dd3abc6fef7fb19c749b902d573ecf9a	432	Pfam	PF12706	Beta-lactamase superfamily domain	87	305	7.6e-12	T	2019-08-09	IPR001279	Metallo-beta-lactamase
TRINITY_DN600_c0_g1_i1.p2	769bac10ad35b42990e9fb734b70611d	620	Pfam	PF00450	Serine carboxypeptidase	213	582	1.2e-17	T	2019-08-09	IPR001563	Peptidase S10, serine carboxypeptidase	GO:0004185|GO:0006508
TRINITY_DN65716_c1_g1_i6.p1	21dc07bdc1d03b4c164f867affafdd32	751	Pfam	PF08372	Plant phosphoribosyltransferase C-terminal	607	721	1.8e-08	T	2019-08-09	IPR013583	Phosphoribosyltransferase C-terminal
TRINITY_DN65716_c1_g1_i6.p1	21dc07bdc1d03b4c164f867affafdd32	751	Pfam	PF00168	C2 domain	376	470	3.7e-18	T	2019-08-09	IPR000008	C2 domain
TRINITY_DN65716_c1_g1_i6.p1	21dc07bdc1d03b4c164f867affafdd32	751	Pfam	PF00168	C2 domain	219	318	1.1e-24	T	2019-08-09	IPR000008	C2 domain
TRINITY_DN65716_c1_g1_i1.p1	21dc07bdc1d03b4c164f867affafdd32	751	Pfam	PF08372	Plant phosphoribosyltransferase C-terminal	607	721	1.8e-08	T	2019-08-09	IPR013583	Phosphoribosyltransferase C-terminal
TRINITY_DN65716_c1_g1_i1.p1	21dc07bdc1d03b4c164f867affafdd32	751	Pfam	PF00168	C2 domain	376	470	3.7e-18	T	2019-08-09	IPR000008	C2 domain
TRINITY_DN65716_c1_g1_i1.p1	21dc07bdc1d03b4c164f867affafdd32	751	Pfam	PF00168	C2 domain	219	318	1.1e-24	T	2019-08-09	IPR000008	C2 domain
TRINITY_DN70494_c0_g2_i2.p1	2d961da9055480c9f4083f93971e7408	197	Pfam	PF00072	Response regulator receiver domain	16	127	1.3e-26	T	2019-08-09	IPR001789	Signal transduction response regulator, receiver domain	GO:0000160
TRINITY_DN70494_c0_g2_i2.p1	2d961da9055480c9f4083f93971e7408	197	Pfam	PF00989	PAS fold	155	193	4.2e-06	T	2019-08-09	IPR013767	PAS fold	GO:0006355
TRINITY_DN59588_c0_g1_i2.p1	e0959cf8a821822539eb7fe1684e37bb	509	Pfam	PF00392	Bacterial regulatory proteins, gntR family	23	86	4e-15	T	2019-08-09	IPR000524	Transcription regulator HTH, GntR	GO:0003700|GO:0006355
TRINITY_DN59588_c0_g1_i2.p1	e0959cf8a821822539eb7fe1684e37bb	509	Pfam	PF00155	Aminotransferase class I and II	178	418	6.1e-19	T	2019-08-09	IPR004839	Aminotransferase, class I/classII	GO:0009058|GO:0030170
TRINITY_DN76760_c0_g1_i1.p1	fb6247084a2dc5883e3d1ff3797f4a18	1015	Pfam	PF13922	PHD domain of transcriptional enhancer, Asx	939	1014	9.4e-19	T	2019-08-09	IPR026905	Protein ASX-like, PHD domain	GO:0003677
TRINITY_DN76760_c0_g1_i1.p1	fb6247084a2dc5883e3d1ff3797f4a18	1015	Pfam	PF13919	Asx homology domain	129	251	1.4e-40	T	2019-08-09	IPR028020	ASX homology domain
TRINITY_DN65782_c0_g1_i1.p2	3c7566c4725a13fa41bf973bcfc2e334	166	Pfam	PF03134	TB2/DP1, HVA22 family	71	148	2.1e-31	T	2019-08-09	IPR004345	TB2/DP1/HVA22-related protein
TRINITY_DN77962_c1_g3_i1.p1	c0784e10107625bde85f755b6fddb493	1905	Pfam	PF01039	Carboxyl transferase domain	1697	1905	2e-55	T	2019-08-09	IPR034733	Acetyl-CoA carboxylase
TRINITY_DN77962_c1_g3_i1.p1	c0784e10107625bde85f755b6fddb493	1905	Pfam	PF08326	Acetyl-CoA carboxylase, central region	848	1595	4.2e-260	T	2019-08-09	IPR013537	Acetyl-CoA carboxylase, central domain	GO:0003989|GO:0005524|GO:0006633
TRINITY_DN77962_c1_g3_i1.p1	c0784e10107625bde85f755b6fddb493	1905	Pfam	PF00289	Biotin carboxylase, N-terminal domain	151	270	1.6e-31	T	2019-08-09	IPR005481	Biotin carboxylase-like, N-terminal domain
TRINITY_DN77962_c1_g3_i1.p1	c0784e10107625bde85f755b6fddb493	1905	Pfam	PF02786	Carbamoyl-phosphate synthase L chain, ATP binding domain	316	500	8.8e-53	T	2019-08-09	IPR005479	Carbamoyl-phosphate synthetase large subunit-like, ATP-binding domain	GO:0005524
TRINITY_DN77962_c1_g3_i1.p1	c0784e10107625bde85f755b6fddb493	1905	Pfam	PF02785	Biotin carboxylase C-terminal domain	537	643	4.9e-21	T	2019-08-09	IPR005482	Biotin carboxylase, C-terminal
TRINITY_DN77962_c1_g3_i1.p1	c0784e10107625bde85f755b6fddb493	1905	Pfam	PF00364	Biotin-requiring enzyme	782	847	2.5e-15	T	2019-08-09	IPR000089	Biotin/lipoyl attachment
TRINITY_DN113445_c0_g1_i1.p1	f84c90b3f0b11141afaebcd56571e2e8	386	Pfam	PF03372	Endonuclease/Exonuclease/phosphatase family	37	378	5e-26	T	2019-08-09	IPR005135	Endonuclease/exonuclease/phosphatase
TRINITY_DN72712_c0_g1_i4.p1	c8ba20c1e4a5e37dfa980f022b6b9eef	292	Pfam	PF01564	Spermine/spermidine synthase domain	64	247	3.6e-63	T	2019-08-09
TRINITY_DN72712_c0_g1_i4.p1	c8ba20c1e4a5e37dfa980f022b6b9eef	292	Pfam	PF17284	Spermidine synthase tetramerisation domain	8	61	1.5e-18	T	2019-08-09	IPR035246	Spermidine synthase, tetramerisation domain
TRINITY_DN72712_c0_g1_i2.p1	c8ba20c1e4a5e37dfa980f022b6b9eef	292	Pfam	PF01564	Spermine/spermidine synthase domain	64	247	3.6e-63	T	2019-08-09
TRINITY_DN72712_c0_g1_i2.p1	c8ba20c1e4a5e37dfa980f022b6b9eef	292	Pfam	PF17284	Spermidine synthase tetramerisation domain	8	61	1.5e-18	T	2019-08-09	IPR035246	Spermidine synthase, tetramerisation domain
TRINITY_DN76244_c15_g2_i2.p1	b1159164194d97541d200555c0de527c	316	Pfam	PF01156	Inosine-uridine preferring nucleoside hydrolase	9	300	4e-50	T	2019-08-09	IPR001910	Inosine/uridine-preferring nucleoside hydrolase domain
TRINITY_DN76212_c0_g1_i1.p1	1d543bc24fc809b58fb32d3123d4e905	388	Pfam	PF08725	Integrin beta cytoplasmic domain	340	377	5e-06	T	2019-08-09	IPR014836	Integrin beta subunit, cytoplasmic domain
TRINITY_DN199954_c0_g1_i1.p2	70386d3a1397236e8436e37b73bae8df	187	Pfam	PF01865	Protein of unknown function DUF47	61	184	7.4e-05	T	2019-08-09	IPR018445	Putative phosphate transport regulator
TRINITY_DN41976_c0_g1_i1.p1	16e382c19e5735340f0ea0c8268740b5	275	Pfam	PF09816	RNA polymerase II transcription elongation factor	13	111	1e-22	T	2019-08-09	IPR019194	Transcription elognation factor Eaf, N-terminal
TRINITY_DN55991_c0_g1_i1.p1	e2d32854c708a87e95784b1d80930708	110	Pfam	PF15430	Single domain von Willebrand factor type C	37	103	4.3e-14	T	2019-08-09	IPR029277	Single domain Von Willebrand factor type C domain
TRINITY_DN46716_c0_g1_i3.p1	3301800fb1c3b2bf42f2205fda15d786	115	Pfam	PF03920	Groucho/TLE N-terminal Q-rich domain	1	72	6.8e-39	T	2019-08-09	IPR005617	Groucho/TLE, N-terminal Q-rich domain	GO:0005515
TRINITY_DN82961_c0_g1_i1.p1	5aa3ae9b9c17a1ba27c834dd2086d831	103	Pfam	PF02645	Uncharacterised protein, DegV family COG1307	1	101	2.7e-18	T	2019-08-09	IPR003797	DegV
TRINITY_DN76963_c1_g1_i11.p1	d24d7ab7341d525c36d3c1bc884afc48	442	Pfam	PF00270	DEAD/DEAH box helicase	83	247	4.8e-46	T	2019-08-09	IPR011545	DEAD/DEAH box helicase domain	GO:0003676|GO:0005524
TRINITY_DN76963_c1_g1_i11.p1	d24d7ab7341d525c36d3c1bc884afc48	442	Pfam	PF00271	Helicase conserved C-terminal domain	284	390	3.8e-26	T	2019-08-09	IPR001650	Helicase, C-terminal
TRINITY_DN76082_c0_g1_i3.p1	40770cbb1b721ed93a6a24d03a078fcc	1129	Pfam	PF00008	EGF-like domain	49	79	0.00017	T	2019-08-09	IPR000742	EGF-like domain
TRINITY_DN229499_c0_g1_i1.p1	3ea54fda5075dffce511b98f2bfdba7f	122	Pfam	PF02698	DUF218 domain	34	122	3.2e-11	T	2019-08-09	IPR003848	Domain of unknown function DUF218
TRINITY_DN84045_c0_g1_i1.p1	051bb1b5229ef24145a45b937575e6f3	214	Pfam	PF13181	Tetratricopeptide repeat	58	86	0.044	T	2019-08-09	IPR019734	Tetratricopeptide repeat	GO:0005515
TRINITY_DN84045_c0_g1_i1.p1	051bb1b5229ef24145a45b937575e6f3	214	Pfam	PF14559	Tetratricopeptide repeat	137	198	7.4e-06	T	2019-08-09
TRINITY_DN77305_c0_g1_i1.p1	44f24d82c9d98e1c6ce1ab87f6a93b85	1063	Pfam	PF02738	Molybdopterin-binding domain of aldehyde dehydrogenase	742	1062	2.6e-76	T	2019-08-09	IPR008274	Aldehyde oxidase/xanthine dehydrogenase, molybdopterin binding	GO:0016491|GO:0055114
TRINITY_DN77305_c0_g1_i1.p1	44f24d82c9d98e1c6ce1ab87f6a93b85	1063	Pfam	PF01315	Aldehyde oxidase and xanthine dehydrogenase, a/b hammerhead domain	595	706	2.5e-26	T	2019-08-09	IPR000674	Aldehyde oxidase/xanthine dehydrogenase, a/b hammerhead
TRINITY_DN77305_c0_g1_i1.p1	44f24d82c9d98e1c6ce1ab87f6a93b85	1063	Pfam	PF03450	CO dehydrogenase flavoprotein C-terminal domain	442	544	3.2e-23	T	2019-08-09	IPR005107	CO dehydrogenase flavoprotein, C-terminal
TRINITY_DN77305_c0_g1_i1.p1	44f24d82c9d98e1c6ce1ab87f6a93b85	1063	Pfam	PF01799	[2Fe-2S] binding domain	129	202	1.2e-24	T	2019-08-09	IPR002888	[2Fe-2S]-binding	GO:0016491|GO:0046872|GO:0055114
TRINITY_DN77305_c0_g1_i1.p1	44f24d82c9d98e1c6ce1ab87f6a93b85	1063	Pfam	PF00111	2Fe-2S iron-sulfur cluster binding domain	61	117	5.5e-07	T	2019-08-09	IPR001041	2Fe-2S ferredoxin-type iron-sulfur binding domain	GO:0009055|GO:0051536
TRINITY_DN77305_c0_g1_i1.p1	44f24d82c9d98e1c6ce1ab87f6a93b85	1063	Pfam	PF00941	FAD binding domain in molybdopterin dehydrogenase	262	433	1.1e-22	T	2019-08-09	IPR002346	Molybdopterin dehydrogenase, FAD-binding	GO:0016491|GO:0055114
TRINITY_DN165710_c0_g1_i1.p1	94463cdeefcac548354a155dba31b837	233	Pfam	PF00010	Helix-loop-helix DNA-binding domain	152	204	7.5e-14	T	2019-08-09	IPR011598	Myc-type, basic helix-loop-helix (bHLH) domain	GO:0046983
TRINITY_DN75626_c1_g2_i1.p1	2b26b5c2a318c655baf95f88d56b3dec	393	Pfam	PF00096	Zinc finger, C2H2 type	244	266	0.00011	T	2019-08-09	IPR013087	Zinc finger C2H2-type	GO:0003676
TRINITY_DN75626_c1_g2_i1.p1	2b26b5c2a318c655baf95f88d56b3dec	393	Pfam	PF00096	Zinc finger, C2H2 type	274	295	1.5e-05	T	2019-08-09	IPR013087	Zinc finger C2H2-type	GO:0003676
TRINITY_DN75626_c1_g2_i1.p1	2b26b5c2a318c655baf95f88d56b3dec	393	Pfam	PF13912	C2H2-type zinc finger	188	211	4.1e-05	T	2019-08-09
TRINITY_DN67895_c1_g1_i4.p1	73990218089b1312af01d731f0ee89bf	373	Pfam	PF00876	Innexin	20	358	3.9e-94	T	2019-08-09	IPR000990	Innexin
TRINITY_DN77204_c0_g1_i1.p1	5097a95c3813d893b57883361cd0add0	183	Pfam	PF00179	Ubiquitin-conjugating enzyme	33	167	2.3e-39	T	2019-08-09	IPR000608	Ubiquitin-conjugating enzyme E2
TRINITY_DN76133_c3_g1_i7.p1	c1b778ffc661c6bfce05004db6a22b11	553	Pfam	PF00096	Zinc finger, C2H2 type	497	519	1.8e-06	T	2019-08-09	IPR013087	Zinc finger C2H2-type	GO:0003676
TRINITY_DN76133_c3_g1_i7.p1	c1b778ffc661c6bfce05004db6a22b11	553	Pfam	PF00096	Zinc finger, C2H2 type	356	379	0.00096	T	2019-08-09	IPR013087	Zinc finger C2H2-type	GO:0003676
TRINITY_DN76133_c3_g1_i7.p1	c1b778ffc661c6bfce05004db6a22b11	553	Pfam	PF00096	Zinc finger, C2H2 type	382	405	0.01	T	2019-08-09	IPR013087	Zinc finger C2H2-type	GO:0003676
TRINITY_DN76133_c3_g1_i7.p1	c1b778ffc661c6bfce05004db6a22b11	553	Pfam	PF07776	Zinc-finger associated domain (zf-AD)	14	91	5.5e-08	T	2019-08-09	IPR012934	Zinc finger, AD-type	GO:0005634|GO:0008270
TRINITY_DN77971_c1_g1_i8.p1	488dbda70fe707c429b0b393f98ce2a6	2793	Pfam	PF13716	Divergent CRAL/TRIO domain	1578	1710	1.4e-23	T	2019-08-09	IPR001251	CRAL-TRIO lipid binding domain
TRINITY_DN77971_c1_g1_i8.p1	488dbda70fe707c429b0b393f98ce2a6	2793	Pfam	PF00616	GTPase-activator protein for Ras-like GTPase	1311	1414	1.8e-21	T	2019-08-09	IPR001936	Ras GTPase-activating domain	GO:0043087
TRINITY_DN52018_c0_g1_i1.p1	a4ce4573bab84a266b061f40bcce01e1	237	Pfam	PF05699	hAT family C-terminal dimerisation region	168	231	1.1e-11	T	2019-08-09	IPR008906	HAT, C-terminal dimerisation domain	GO:0046983
TRINITY_DN15949_c0_g1_i2.p1	056828b346b4949ef2caad3f2284e208	273	Pfam	PF16077	Spaetzle	174	267	2.4e-23	T	2019-08-09	IPR032104	Spaetzle
TRINITY_DN73950_c0_g1_i1.p1	b3cfea06007704f11046badc72054909	387	Pfam	PF12874	Zinc-finger of C2H2 type	159	179	0.00011	T	2019-08-09
TRINITY_DN73950_c0_g1_i1.p1	b3cfea06007704f11046badc72054909	387	Pfam	PF13894	C2H2-type zinc finger	246	268	0.00076	T	2019-08-09
TRINITY_DN73950_c0_g1_i1.p1	b3cfea06007704f11046badc72054909	387	Pfam	PF00096	Zinc finger, C2H2 type	302	324	0.00019	T	2019-08-09	IPR013087	Zinc finger C2H2-type	GO:0003676
TRINITY_DN73950_c0_g1_i1.p1	b3cfea06007704f11046badc72054909	387	Pfam	PF00096	Zinc finger, C2H2 type	330	353	0.0012	T	2019-08-09	IPR013087	Zinc finger C2H2-type	GO:0003676
TRINITY_DN196438_c0_g1_i1.p1	a3309c6a91e61271e694cd8a1f0a9eb2	402	Pfam	PF00004	ATPase family associated with various cellular activities (AAA)	182	314	4.3e-43	T	2019-08-09	IPR003959	ATPase, AAA-type, core	GO:0005524
TRINITY_DN196438_c0_g1_i1.p1	a3309c6a91e61271e694cd8a1f0a9eb2	402	Pfam	PF17862	AAA+ lid domain	338	380	3.8e-12	T	2019-08-09	IPR041569	AAA ATPase, AAA+ lid domain
TRINITY_DN196438_c0_g1_i1.p1	a3309c6a91e61271e694cd8a1f0a9eb2	402	Pfam	PF16450	Proteasomal ATPase OB C-terminal domain	69	124	3.7e-06	T	2019-08-09	IPR032501	Proteasomal ATPase OB C-terminal domain
TRINITY_DN76660_c0_g1_i7.p1	d5ba0600c756896a42cb6c60c23e62c5	146	Pfam	PF00098	Zinc knuckle	88	104	7.9e-07	T	2019-08-09	IPR001878	Zinc finger, CCHC-type	GO:0003676|GO:0008270
TRINITY_DN76660_c0_g1_i7.p1	d5ba0600c756896a42cb6c60c23e62c5	146	Pfam	PF00098	Zinc knuckle	46	61	5.2e-05	T	2019-08-09	IPR001878	Zinc finger, CCHC-type	GO:0003676|GO:0008270
TRINITY_DN74830_c1_g1_i2.p1	4c5f0cd23d6521dec807599e35a0dd2c	701	Pfam	PF02358	Trehalose-phosphatase	409	621	9.2e-35	T	2019-08-09	IPR003337	Trehalose-phosphatase	GO:0003824|GO:0005992
TRINITY_DN74830_c1_g1_i2.p1	4c5f0cd23d6521dec807599e35a0dd2c	701	Pfam	PF00982	Glycosyltransferase family 20	5	369	4.7e-112	T	2019-08-09	IPR001830	Glycosyl transferase, family 20	GO:0003824|GO:0005992
TRINITY_DN77991_c6_g2_i4.p1	b39b410e9c9364ed85c99d166a11cf3c	372	Pfam	PF18701	Family of unknown function (DUF5641)	266	359	2.5e-30	T	2019-08-09	IPR040676	Domain of unknown function DUF5641
TRINITY_DN77991_c6_g2_i4.p1	b39b410e9c9364ed85c99d166a11cf3c	372	Pfam	PF17921	Integrase zinc binding domain	2	46	3.6e-06	T	2019-08-09	IPR041588	Integrase zinc-binding domain
TRINITY_DN77991_c6_g2_i4.p1	b39b410e9c9364ed85c99d166a11cf3c	372	Pfam	PF00665	Integrase core domain	73	194	1.5e-09	T	2019-08-09	IPR001584	Integrase, catalytic core	GO:0015074
TRINITY_DN74162_c0_g1_i1.p1	6dfe94486f1737857bbed4383c2645ba	516	Pfam	PF16030	Serine protease gd N-terminus	27	138	1.1e-25	T	2019-08-09	IPR031986	Serine protease gd, N-terminal domain
TRINITY_DN74162_c0_g1_i1.p1	6dfe94486f1737857bbed4383c2645ba	516	Pfam	PF00089	Trypsin	264	509	7.5e-48	T	2019-08-09	IPR001254	Serine proteases, trypsin domain	GO:0004252|GO:0006508
TRINITY_DN176859_c0_g1_i1.p2	ca6d05a4da4d5478e22e5fefb6cde24c	118	Pfam	PF05135	Phage gp6-like head-tail connector protein	23	112	1.2e-14	T	2019-08-09	IPR021146	Phage gp6-like head-tail connector protein
TRINITY_DN65972_c0_g1_i1.p1	3f967b9285f57db489562df4c6098e01	239	Pfam	PF10366	Vacuolar sorting protein 39 domain 1	129	229	3.6e-21	T	2019-08-09	IPR019452	Vacuolar sorting protein 39/Transforming growth factor beta receptor-associated domain 1
TRINITY_DN73485_c2_g1_i3.p1	7067f7a6c933113bcbb4c6f91bd2df5f	132	Pfam	PF08615	Ribonuclease H2 non-catalytic subunit (Ylr154p-like)	22	85	2.8e-10	T	2019-08-09	IPR013924	Ribonuclease H2, subunit C	GO:0006401|GO:0032299
TRINITY_DN40350_c0_g1_i1.p1	44618d92e1a0ed689da39aaa56ede4f6	118	Pfam	PF16193	AAA C-terminal domain	2	22	1.2e-08	T	2019-08-09	IPR032423	AAA C-terminal domain
TRINITY_DN40350_c0_g1_i1.p1	44618d92e1a0ed689da39aaa56ede4f6	118	Pfam	PF12002	MgsA AAA+ ATPase C terminal	23	117	9.7e-44	T	2019-08-09	IPR021886	MgsA AAA+ ATPase C-terminal
TRINITY_DN73440_c0_g1_i1.p1	c6e769d0f8020e5e0604705e89a686d3	310	Pfam	PF11816	Domain of unknown function (DUF3337)	144	306	3.2e-42	T	2019-08-09	IPR021772	WDR48/Bun107
TRINITY_DN70540_c1_g1_i2.p1	d41cada2b6e7ac929e221be693925f50	1008	Pfam	PF00102	Protein-tyrosine phosphatase	541	644	2e-14	T	2019-08-09	IPR000242	PTP type protein phosphatase	GO:0004725|GO:0006470
TRINITY_DN70540_c1_g1_i2.p1	d41cada2b6e7ac929e221be693925f50	1008	Pfam	PF00102	Protein-tyrosine phosphatase	140	342	1.1e-54	T	2019-08-09	IPR000242	PTP type protein phosphatase	GO:0004725|GO:0006470
TRINITY_DN196453_c0_g1_i1.p1	7a0ecf2391ddb1ffae082664f926004e	282	Pfam	PF13417	Glutathione S-transferase, N-terminal domain	63	138	1.8e-18	T	2019-08-09	IPR004045	Glutathione S-transferase, N-terminal	GO:0005515
TRINITY_DN196453_c0_g1_i1.p1	7a0ecf2391ddb1ffae082664f926004e	282	Pfam	PF13410	Glutathione S-transferase, C-terminal domain	182	243	3.5e-09	T	2019-08-09
TRINITY_DN77059_c8_g1_i2.p1	3b16c4d910ccdd4b2943db0c0739ad43	332	Pfam	PF00883	Cytosol aminopeptidase family, catalytic domain	1	302	1.3e-91	T	2019-08-09	IPR000819	Peptidase M17, leucyl aminopeptidase, C-terminal	GO:0004177|GO:0006508
TRINITY_DN77059_c8_g1_i5.p1	3b16c4d910ccdd4b2943db0c0739ad43	332	Pfam	PF00883	Cytosol aminopeptidase family, catalytic domain	1	302	1.3e-91	T	2019-08-09	IPR000819	Peptidase M17, leucyl aminopeptidase, C-terminal	GO:0004177|GO:0006508
TRINITY_DN77059_c8_g1_i4.p1	3b16c4d910ccdd4b2943db0c0739ad43	332	Pfam	PF00883	Cytosol aminopeptidase family, catalytic domain	1	302	1.3e-91	T	2019-08-09	IPR000819	Peptidase M17, leucyl aminopeptidase, C-terminal	GO:0004177|GO:0006508
TRINITY_DN68146_c2_g2_i1.p2	fa2bec2bb710896120ba2af3cc512993	558	Pfam	PF00593	TonB dependent receptor	108	557	4e-53	T	2019-08-09	IPR000531	TonB-dependent receptor-like, beta-barrel
TRINITY_DN256132_c0_g1_i1.p1	87fc23fccdf07f711d2a984ab7279a2e	103	Pfam	PF06508	Queuosine biosynthesis protein QueC	2	97	4.8e-38	T	2019-08-09	IPR018317	Queuosine biosynthesis protein QueC
TRINITY_DN75388_c0_g1_i4.p2	8d0accc864c89b2dd1f9b983bb6d97c7	316	Pfam	PF00098	Zinc knuckle	233	250	4.6e-05	T	2019-08-09	IPR001878	Zinc finger, CCHC-type	GO:0003676|GO:0008270
TRINITY_DN77458_c0_g1_i4.p1	7791dc3475477ce52413c96fb4118033	1291	Pfam	PF17862	AAA+ lid domain	634	670	2.8e-08	T	2019-08-09	IPR041569	AAA ATPase, AAA+ lid domain
TRINITY_DN77458_c0_g1_i4.p1	7791dc3475477ce52413c96fb4118033	1291	Pfam	PF00439	Bromodomain	945	1021	8.1e-17	T	2019-08-09	IPR001487	Bromodomain	GO:0005515
TRINITY_DN77458_c0_g1_i4.p1	7791dc3475477ce52413c96fb4118033	1291	Pfam	PF00004	ATPase family associated with various cellular activities (AAA)	473	608	9.7e-41	T	2019-08-09	IPR003959	ATPase, AAA-type, core	GO:0005524
TRINITY_DN16983_c0_g1_i1.p1	7b06901356b8a318666b72b7fb1e203c	218	Pfam	PF05648	Peroxisomal biogenesis factor 11 (PEX11)	5	209	3e-15	T	2019-08-09	IPR008733	Peroxisomal biogenesis factor 11	GO:0005779|GO:0016559
TRINITY_DN76698_c0_g1_i11.p1	eba4846cc2b4b7db6c664547b9ccef06	482	Pfam	PF06652	Methuselah N-terminus	22	173	1.6e-11	T	2019-08-09	IPR010596	Methuselah, N-terminal domain	GO:0004930
TRINITY_DN76698_c0_g1_i11.p1	eba4846cc2b4b7db6c664547b9ccef06	482	Pfam	PF00002	7 transmembrane receptor (Secretin family)	197	446	3.3e-10	T	2019-08-09	IPR000832	GPCR, family 2, secretin-like	GO:0004930|GO:0007186|GO:0016021
TRINITY_DN76698_c0_g1_i1.p1	eba4846cc2b4b7db6c664547b9ccef06	482	Pfam	PF06652	Methuselah N-terminus	22	173	1.6e-11	T	2019-08-09	IPR010596	Methuselah, N-terminal domain	GO:0004930
TRINITY_DN76698_c0_g1_i1.p1	eba4846cc2b4b7db6c664547b9ccef06	482	Pfam	PF00002	7 transmembrane receptor (Secretin family)	197	446	3.3e-10	T	2019-08-09	IPR000832	GPCR, family 2, secretin-like	GO:0004930|GO:0007186|GO:0016021
TRINITY_DN73864_c5_g1_i3.p1	b5e7243aec8c609788ebccee4f3c769d	292	Pfam	PF00232	Glycosyl hydrolase family 1	3	273	1.7e-53	T	2019-08-09	IPR001360	Glycoside hydrolase family 1	GO:0004553|GO:0005975
TRINITY_DN77089_c0_g1_i5.p1	7a9e6570e11ba21fc9dfb2dd919c29e7	400	Pfam	PF00071	Ras family	186	343	4.7e-19	T	2019-08-09	IPR001806	Small GTPase	GO:0003924|GO:0005525
TRINITY_DN77089_c0_g1_i10.p1	7a9e6570e11ba21fc9dfb2dd919c29e7	400	Pfam	PF00071	Ras family	186	343	4.7e-19	T	2019-08-09	IPR001806	Small GTPase	GO:0003924|GO:0005525
TRINITY_DN73494_c0_g1_i2.p1	d288ed578801ee84f5167e9816003de4	813	Pfam	PF00628	PHD-finger	306	351	3.4e-10	T	2019-08-09	IPR019787	Zinc finger, PHD-finger
TRINITY_DN73494_c0_g1_i2.p1	d288ed578801ee84f5167e9816003de4	813	Pfam	PF01388	ARID/BRIGHT DNA binding domain	95	176	7.8e-15	T	2019-08-09	IPR001606	ARID DNA-binding domain	GO:0003677
TRINITY_DN73494_c0_g1_i2.p1	d288ed578801ee84f5167e9816003de4	813	Pfam	PF02373	JmjC domain, hydroxylase	479	595	1e-41	T	2019-08-09	IPR003347	JmjC domain
TRINITY_DN73494_c0_g1_i2.p1	d288ed578801ee84f5167e9816003de4	813	Pfam	PF02928	C5HC2 zinc finger	685	735	3.7e-15	T	2019-08-09	IPR004198	Zinc finger, C5HC2-type
TRINITY_DN73494_c0_g1_i2.p1	d288ed578801ee84f5167e9816003de4	813	Pfam	PF02375	jmjN domain	26	59	1.8e-14	T	2019-08-09	IPR003349	JmjN domain
TRINITY_DN75008_c3_g1_i2.p1	4a915f97955a8b3291e211623e05bd2c	440	Pfam	PF13912	C2H2-type zinc finger	206	226	0.00041	T	2019-08-09
TRINITY_DN75008_c3_g1_i2.p1	4a915f97955a8b3291e211623e05bd2c	440	Pfam	PF00096	Zinc finger, C2H2 type	348	370	0.00043	T	2019-08-09	IPR013087	Zinc finger C2H2-type	GO:0003676
TRINITY_DN75008_c3_g1_i2.p1	4a915f97955a8b3291e211623e05bd2c	440	Pfam	PF00096	Zinc finger, C2H2 type	97	120	0.00099	T	2019-08-09	IPR013087	Zinc finger C2H2-type	GO:0003676
TRINITY_DN75008_c3_g1_i2.p1	4a915f97955a8b3291e211623e05bd2c	440	Pfam	PF00096	Zinc finger, C2H2 type	378	399	0.01	T	2019-08-09	IPR013087	Zinc finger C2H2-type	GO:0003676
TRINITY_DN77902_c6_g1_i3.p1	af2fa9a6194564b831a5e3a9d9d38587	409	Pfam	PF00665	Integrase core domain	114	237	6.8e-09	T	2019-08-09	IPR001584	Integrase, catalytic core	GO:0015074
TRINITY_DN77902_c6_g1_i3.p1	af2fa9a6194564b831a5e3a9d9d38587	409	Pfam	PF17921	Integrase zinc binding domain	35	88	6e-10	T	2019-08-09	IPR041588	Integrase zinc-binding domain
TRINITY_DN77902_c6_g1_i3.p1	af2fa9a6194564b831a5e3a9d9d38587	409	Pfam	PF18701	Family of unknown function (DUF5641)	312	404	1.4e-33	T	2019-08-09	IPR040676	Domain of unknown function DUF5641
TRINITY_DN69039_c0_g1_i6.p1	138d99a4d9dd28a9928bf035737ae624	905	Pfam	PF08447	PAS fold	81	166	1e-13	T	2019-08-09	IPR013655	PAS fold-3	GO:0005515
TRINITY_DN69039_c0_g1_i6.p1	138d99a4d9dd28a9928bf035737ae624	905	Pfam	PF12114	Period protein 2/3C-terminal region	721	870	1.5e-20	T	2019-08-09	IPR022728	Period circadian-like, C-terminal
TRINITY_DN76257_c0_g1_i3.p1	ced5b188473cf33cc11ac6aa908001dd	221	Pfam	PF00096	Zinc finger, C2H2 type	4	26	0.00063	T	2019-08-09	IPR013087	Zinc finger C2H2-type	GO:0003676
TRINITY_DN76257_c0_g1_i3.p1	ced5b188473cf33cc11ac6aa908001dd	221	Pfam	PF00096	Zinc finger, C2H2 type	60	82	2.5e-05	T	2019-08-09	IPR013087	Zinc finger C2H2-type	GO:0003676
TRINITY_DN76274_c0_g2_i8.p1	59b5aa71032bf07825b9c0eb3396cba7	425	Pfam	PF03184	DDE superfamily endonuclease	219	379	4.4e-19	T	2019-08-09	IPR004875	DDE superfamily endonuclease domain	GO:0003676
TRINITY_DN76274_c0_g2_i8.p1	59b5aa71032bf07825b9c0eb3396cba7	425	Pfam	PF03221	Tc5 transposase DNA-binding domain	77	141	2.7e-07	T	2019-08-09	IPR006600	HTH CenpB-type DNA-binding domain
TRINITY_DN56298_c0_g1_i1.p1	7411c9a1a8b4a3370d99097ab44c5671	173	Pfam	PF00106	short chain dehydrogenase	2	107	5e-16	T	2019-08-09	IPR002347	Short-chain dehydrogenase/reductase SDR
TRINITY_DN77561_c0_g1_i3.p1	873ed816b27ff472473cf6a52d6c3306	1824	Pfam	PF00439	Bromodomain	538	614	7.9e-16	T	2019-08-09	IPR001487	Bromodomain	GO:0005515
TRINITY_DN77561_c0_g1_i3.p1	873ed816b27ff472473cf6a52d6c3306	1824	Pfam	PF00855	PWWP domain	658	729	6.6e-07	T	2019-08-09	IPR000313	PWWP domain
TRINITY_DN70647_c0_g1_i1.p1	4d45261538650cf0d2ddd26c64de99b6	257	Pfam	PF06229	FRG1-like domain	68	255	9.7e-69	T	2019-08-09	IPR010414	Protein FRG1
TRINITY_DN254080_c0_g1_i1.p1	0e8a2f205a635ab84a6225c0e765937c	117	Pfam	PF09856	Predicted transcriptional regulator (DUF2083)	1	116	1.3e-50	T	2019-08-09	IPR018653	Domain of unknown function DUF2083,transcriptional regulator
TRINITY_DN70675_c0_g1_i2.p1	ce433fb3f44e1811c4f01bf1227ae63d	209	Pfam	PF05769	SIKE family	2	181	2.7e-59	T	2019-08-09	IPR008555	SIKE family
TRINITY_DN227671_c0_g1_i1.p2	abfaedc46d42b40d0906bb9075fa77e7	327	Pfam	PF01464	Transglycosylase SLT domain	16	138	1.3e-11	T	2019-08-09	IPR008258	Transglycosylase SLT domain 1
TRINITY_DN63633_c0_g1_i5.p1	4f49ddd729c5e088bdeaa1ba1578717f	613	Pfam	PF00010	Helix-loop-helix DNA-binding domain	12	60	1.1e-07	T	2019-08-09	IPR011598	Myc-type, basic helix-loop-helix (bHLH) domain	GO:0046983
TRINITY_DN63633_c0_g1_i5.p1	4f49ddd729c5e088bdeaa1ba1578717f	613	Pfam	PF14598	PAS domain	242	345	2e-19	T	2019-08-09
TRINITY_DN63633_c0_g1_i5.p1	4f49ddd729c5e088bdeaa1ba1578717f	613	Pfam	PF00989	PAS fold	90	150	6.4e-07	T	2019-08-09	IPR013767	PAS fold	GO:0006355
TRINITY_DN76270_c2_g1_i1.p1	e127a7f9170a479b386127856dc80243	392	Pfam	PF00561	alpha/beta hydrolase fold	69	352	2.7e-13	T	2019-08-09	IPR000073	Alpha/beta hydrolase fold-1
TRINITY_DN61151_c1_g1_i1.p1	abafb18ade3e47f48d2c51070ca7500a	545	Pfam	PF00672	HAMP domain	269	319	1.8e-08	T	2019-08-09	IPR003660	HAMP domain	GO:0007165|GO:0016021
TRINITY_DN61151_c1_g1_i1.p1	abafb18ade3e47f48d2c51070ca7500a	545	Pfam	PF00512	His Kinase A (phospho-acceptor) domain	326	386	1.3e-12	T	2019-08-09	IPR003661	Signal transduction histidine kinase, dimerisation/phosphoacceptor domain	GO:0000155|GO:0007165
TRINITY_DN61151_c1_g1_i1.p1	abafb18ade3e47f48d2c51070ca7500a	545	Pfam	PF02518	Histidine kinase-, DNA gyrase B-, and HSP90-like ATPase	438	541	7.1e-12	T	2019-08-09	IPR003594	Histidine kinase/HSP90-like ATPase
TRINITY_DN77077_c0_g4_i14.p3	53e43e7ab3c808cb8e8ac3b7cc1e5b6e	131	Pfam	PF02777	Iron/manganese superoxide dismutases, C-terminal domain	22	125	1.5e-42	T	2019-08-09	IPR019832	Manganese/iron superoxide dismutase, C-terminal	GO:0004784|GO:0006801|GO:0046872|GO:0055114
TRINITY_DN77077_c0_g4_i1.p2	53e43e7ab3c808cb8e8ac3b7cc1e5b6e	131	Pfam	PF02777	Iron/manganese superoxide dismutases, C-terminal domain	22	125	1.5e-42	T	2019-08-09	IPR019832	Manganese/iron superoxide dismutase, C-terminal	GO:0004784|GO:0006801|GO:0046872|GO:0055114
TRINITY_DN77077_c0_g4_i8.p2	53e43e7ab3c808cb8e8ac3b7cc1e5b6e	131	Pfam	PF02777	Iron/manganese superoxide dismutases, C-terminal domain	22	125	1.5e-42	T	2019-08-09	IPR019832	Manganese/iron superoxide dismutase, C-terminal	GO:0004784|GO:0006801|GO:0046872|GO:0055114
TRINITY_DN32685_c0_g1_i2.p1	64f9b9ccac2b3589827c45326dea73ac	735	Pfam	PF07648	Kazal-type serine protease inhibitor domain	485	531	2.1e-08	T	2019-08-09	IPR002350	Kazal domain	GO:0005515
TRINITY_DN32685_c0_g1_i2.p1	64f9b9ccac2b3589827c45326dea73ac	735	Pfam	PF03137	Organic Anion Transporter Polypeptide (OATP) family	82	655	5.7e-159	T	2019-08-09	IPR004156	Organic anion transporter polypeptide	GO:0016020|GO:0055085
TRINITY_DN140653_c0_g1_i1.p1	09d999624a1927451612e80e56f6d884	112	Pfam	PF00440	Bacterial regulatory proteins, tetR family	19	66	9.7e-11	T	2019-08-09	IPR001647	DNA-binding HTH domain, TetR-type	GO:0003677
TRINITY_DN56838_c0_g1_i2.p1	ea5cb88c38d8f3ee671cbe0972f26008	310	Pfam	PF00076	RNA recognition motif. (a.k.a. RRM, RBD, or RNP domain)	40	110	1.7e-18	T	2019-08-09	IPR000504	RNA recognition motif domain	GO:0003676
TRINITY_DN56838_c0_g1_i2.p1	ea5cb88c38d8f3ee671cbe0972f26008	310	Pfam	PF00076	RNA recognition motif. (a.k.a. RRM, RBD, or RNP domain)	138	207	2.7e-15	T	2019-08-09	IPR000504	RNA recognition motif domain	GO:0003676
TRINITY_DN77755_c0_g1_i8.p1	a757d2c322ab5a32a5b17df24d9facce	1517	Pfam	PF07679	Immunoglobulin I-set domain	523	598	6.3e-09	T	2019-08-09	IPR013098	Immunoglobulin I-set
TRINITY_DN77755_c0_g1_i8.p1	a757d2c322ab5a32a5b17df24d9facce	1517	Pfam	PF07679	Immunoglobulin I-set domain	700	785	3e-14	T	2019-08-09	IPR013098	Immunoglobulin I-set
TRINITY_DN77755_c0_g1_i8.p1	a757d2c322ab5a32a5b17df24d9facce	1517	Pfam	PF07679	Immunoglobulin I-set domain	432	510	2e-05	T	2019-08-09	IPR013098	Immunoglobulin I-set
TRINITY_DN77755_c0_g1_i8.p1	a757d2c322ab5a32a5b17df24d9facce	1517	Pfam	PF13519	von Willebrand factor type A domain	31	134	2e-06	T	2019-08-09	IPR002035	von Willebrand factor, type A
TRINITY_DN77755_c0_g1_i8.p1	a757d2c322ab5a32a5b17df24d9facce	1517	Pfam	PF13927	Immunoglobulin domain	880	958	6.9e-12	T	2019-08-09
TRINITY_DN77755_c0_g1_i8.p1	a757d2c322ab5a32a5b17df24d9facce	1517	Pfam	PF13927	Immunoglobulin domain	612	683	7.4e-10	T	2019-08-09
TRINITY_DN77755_c0_g1_i8.p1	a757d2c322ab5a32a5b17df24d9facce	1517	Pfam	PF13927	Immunoglobulin domain	793	863	4e-08	T	2019-08-09
TRINITY_DN77755_c0_g1_i8.p1	a757d2c322ab5a32a5b17df24d9facce	1517	Pfam	PF01223	DNA/RNA non-specific endonuclease	1246	1486	1.2e-16	T	2019-08-09	IPR001604	DNA/RNA non-specific endonuclease	GO:0003676|GO:0016787|GO:0046872
TRINITY_DN77755_c0_g1_i8.p1	a757d2c322ab5a32a5b17df24d9facce	1517	Pfam	PF13895	Immunoglobulin domain	979	1039	7.6e-08	T	2019-08-09	IPR007110	Immunoglobulin-like domain
TRINITY_DN77755_c0_g1_i8.p1	a757d2c322ab5a32a5b17df24d9facce	1517	Pfam	PF13895	Immunoglobulin domain	1068	1136	1.5e-06	T	2019-08-09	IPR007110	Immunoglobulin-like domain
TRINITY_DN73238_c0_g1_i24.p1	3089a48cf4d797c643ad68d2cabc88fb	2620	Pfam	PF00632	HECT-domain (ubiquitin-transferase)	2325	2619	1.7e-60	T	2019-08-09	IPR000569	HECT domain	GO:0004842
TRINITY_DN73238_c0_g1_i24.p1	3089a48cf4d797c643ad68d2cabc88fb	2620	Pfam	PF00658	Poly-adenylate binding protein, unique domain	2222	2277	1.2e-19	T	2019-08-09	IPR002004	Polyadenylate-binding protein/Hyperplastic disc protein	GO:0003723
TRINITY_DN73644_c0_g1_i10.p1	f536d48313433e82afe009d0f7ed84af	319	Pfam	PF00320	GATA zinc finger	98	130	2.1e-14	T	2019-08-09	IPR000679	Zinc finger, GATA-type	GO:0006355|GO:0008270|GO:0043565
TRINITY_DN76022_c0_g1_i5.p1	0af38da90250fb56c4cf20fda7a44266	415	Pfam	PF07885	Ion channel	282	359	1.4e-12	T	2019-08-09	IPR013099	Potassium channel domain
TRINITY_DN76022_c0_g1_i5.p1	0af38da90250fb56c4cf20fda7a44266	415	Pfam	PF03530	Calcium-activated SK potassium channel	82	195	1.1e-48	T	2019-08-09	IPR015449	Potassium channel, calcium-activated, SK	GO:0006813|GO:0016021|GO:0016286
TRINITY_DN76022_c0_g1_i5.p1	0af38da90250fb56c4cf20fda7a44266	415	Pfam	PF02888	Calmodulin binding domain	374	415	3.8e-17	T	2019-08-09	IPR004178	Calmodulin-binding domain	GO:0005516|GO:0006813|GO:0015269|GO:0016021
TRINITY_DN77154_c2_g1_i1.p1	3068f519e01e8e323b8ffe13d8a83cf2	439	Pfam	PF00654	Voltage gated chloride channel	145	391	2.8e-50	T	2019-08-09	IPR001807	Chloride channel, voltage gated	GO:0005247|GO:0006821|GO:0016020|GO:0055085
TRINITY_DN18375_c0_g1_i1.p1	b1366db7ca5d3d4f81e4e14372c59d1b	336	Pfam	PF00250	Forkhead domain	57	141	3.2e-40	T	2019-08-09	IPR001766	Fork head domain	GO:0003700|GO:0006355|GO:0043565
TRINITY_DN77145_c1_g1_i1.p1	4b248c8d71adc31fe3a7df86fc22815e	870	Pfam	PF08205	CD80-like C2-set immunoglobulin domain	271	342	2.6e-09	T	2019-08-09	IPR013162	CD80-like, immunoglobulin C2-set
TRINITY_DN77145_c1_g1_i1.p1	4b248c8d71adc31fe3a7df86fc22815e	870	Pfam	PF07686	Immunoglobulin V-set domain	43	153	8.9e-09	T	2019-08-09	IPR013106	Immunoglobulin V-set domain
TRINITY_DN77145_c1_g1_i1.p1	4b248c8d71adc31fe3a7df86fc22815e	870	Pfam	PF13927	Immunoglobulin domain	177	243	1.3e-08	T	2019-08-09
TRINITY_DN77145_c1_g1_i1.p1	4b248c8d71adc31fe3a7df86fc22815e	870	Pfam	PF13927	Immunoglobulin domain	373	439	3.1e-10	T	2019-08-09
TRINITY_DN77145_c1_g1_i2.p1	4b248c8d71adc31fe3a7df86fc22815e	870	Pfam	PF08205	CD80-like C2-set immunoglobulin domain	271	342	2.6e-09	T	2019-08-09	IPR013162	CD80-like, immunoglobulin C2-set
TRINITY_DN77145_c1_g1_i2.p1	4b248c8d71adc31fe3a7df86fc22815e	870	Pfam	PF07686	Immunoglobulin V-set domain	43	153	8.9e-09	T	2019-08-09	IPR013106	Immunoglobulin V-set domain
TRINITY_DN77145_c1_g1_i2.p1	4b248c8d71adc31fe3a7df86fc22815e	870	Pfam	PF13927	Immunoglobulin domain	177	243	1.3e-08	T	2019-08-09
TRINITY_DN77145_c1_g1_i2.p1	4b248c8d71adc31fe3a7df86fc22815e	870	Pfam	PF13927	Immunoglobulin domain	373	439	3.1e-10	T	2019-08-09
TRINITY_DN76955_c1_g1_i6.p1	cf0396302cc9d26261f84b8cdb3e6d64	1071	Pfam	PF00069	Protein kinase domain	149	476	2.1e-51	T	2019-08-09	IPR000719	Protein kinase domain	GO:0004672|GO:0005524|GO:0006468
TRINITY_DN77543_c2_g1_i1.p1	972dd6702666219633ba2b455ddf803b	389	Pfam	PF17831	Pyruvate dehydrogenase E1 component middle domain	1	199	7e-109	T	2019-08-09	IPR041621	Pyruvate dehydrogenase E1 component, middle domain
TRINITY_DN75043_c29_g2_i15.p1	fb57bdd7732398cc8c241440ada90b30	274	Pfam	PF00106	short chain dehydrogenase	185	229	1.5e-06	T	2019-08-09	IPR002347	Short-chain dehydrogenase/reductase SDR
TRINITY_DN75043_c29_g2_i15.p1	fb57bdd7732398cc8c241440ada90b30	274	Pfam	PF00106	short chain dehydrogenase	3	142	7.8e-25	T	2019-08-09	IPR002347	Short-chain dehydrogenase/reductase SDR
TRINITY_DN45380_c0_g1_i2.p1	8d030fea46624d50968a6379faade133	186	Pfam	PF00379	Insect cuticle protein	72	118	8.9e-11	T	2019-08-09	IPR000618	Insect cuticle protein	GO:0042302
TRINITY_DN75763_c0_g1_i1.p1	98dde3561388cbf3891e3b7248b76ba6	1106	Pfam	PF00246	Zinc carboxypeptidase	813	1058	1.8e-05	T	2019-08-09	IPR000834	Peptidase M14, carboxypeptidase A	GO:0004181|GO:0006508|GO:0008270
TRINITY_DN75763_c0_g1_i1.p1	98dde3561388cbf3891e3b7248b76ba6	1106	Pfam	PF18027	Cytosolic carboxypeptidase N-terminal domain	651	782	3.9e-13	T	2019-08-09	IPR040626	Cytosolic carboxypeptidase, N-terminal
TRINITY_DN22785_c0_g1_i1.p1	d1bf6c82c4e729de4d264f9c73d28d75	346	Pfam	PF00096	Zinc finger, C2H2 type	175	197	9e-05	T	2019-08-09	IPR013087	Zinc finger C2H2-type	GO:0003676
TRINITY_DN22785_c0_g1_i1.p1	d1bf6c82c4e729de4d264f9c73d28d75	346	Pfam	PF00096	Zinc finger, C2H2 type	147	169	9.1e-05	T	2019-08-09	IPR013087	Zinc finger C2H2-type	GO:0003676
TRINITY_DN22785_c0_g1_i1.p1	d1bf6c82c4e729de4d264f9c73d28d75	346	Pfam	PF00096	Zinc finger, C2H2 type	259	282	0.0017	T	2019-08-09	IPR013087	Zinc finger C2H2-type	GO:0003676
TRINITY_DN22785_c0_g1_i1.p1	d1bf6c82c4e729de4d264f9c73d28d75	346	Pfam	PF00096	Zinc finger, C2H2 type	203	225	0.0028	T	2019-08-09	IPR013087	Zinc finger C2H2-type	GO:0003676
TRINITY_DN22785_c0_g1_i1.p1	d1bf6c82c4e729de4d264f9c73d28d75	346	Pfam	PF00096	Zinc finger, C2H2 type	119	138	2.1e-05	T	2019-08-09	IPR013087	Zinc finger C2H2-type	GO:0003676
TRINITY_DN18564_c0_g1_i1.p1	3d3529e7d72fdb5b45ab2f1c0677a7b5	626	Pfam	PF12796	Ankyrin repeats (3 copies)	449	533	4.1e-11	T	2019-08-09	IPR020683	Ankyrin repeat-containing domain
TRINITY_DN18564_c0_g1_i1.p1	3d3529e7d72fdb5b45ab2f1c0677a7b5	626	Pfam	PF17763	Glutaminase/Asparaginase C-terminal domain	280	389	1.2e-27	T	2019-08-09	IPR040919	Asparaginase/glutaminase, C-terminal
TRINITY_DN18564_c0_g1_i1.p1	3d3529e7d72fdb5b45ab2f1c0677a7b5	626	Pfam	PF00710	Asparaginase, N-terminal	43	259	3.3e-60	T	2019-08-09	IPR027474	L-asparaginase, N-terminal
TRINITY_DN18564_c0_g1_i1.p1	3d3529e7d72fdb5b45ab2f1c0677a7b5	626	Pfam	PF13606	Ankyrin repeat	574	598	0.0047	T	2019-08-09	IPR002110	Ankyrin repeat	GO:0005515
TRINITY_DN117850_c0_g1_i1.p1	40d9a8f8e51674daf8d0776f6a84678d	152	Pfam	PF00990	Diguanylate cyclase, GGDEF domain	93	151	2.2e-22	T	2019-08-09	IPR000160	GGDEF domain
TRINITY_DN117850_c0_g1_i1.p1	40d9a8f8e51674daf8d0776f6a84678d	152	Pfam	PF03707	Bacterial signalling protein N terminal repeat	11	76	9e-12	T	2019-08-09	IPR005330	MHYT domain
TRINITY_DN47568_c0_g1_i1.p1	04a7b666ccdc0ae4072f1b2ba61e7c56	690	Pfam	PF01412	Putative GTPase activating protein for Arf	7	121	7.7e-27	T	2019-08-09	IPR001164	Arf GTPase activating protein	GO:0005096
TRINITY_DN47568_c0_g1_i1.p1	04a7b666ccdc0ae4072f1b2ba61e7c56	690	Pfam	PF08518	Spa2 homology domain (SHD) of GIT	325	352	2.3e-07	T	2019-08-09	IPR013724	GIT, Spa2 homology (SHD) domain
TRINITY_DN47568_c0_g1_i1.p1	04a7b666ccdc0ae4072f1b2ba61e7c56	690	Pfam	PF08518	Spa2 homology domain (SHD) of GIT	265	293	4.5e-14	T	2019-08-09	IPR013724	GIT, Spa2 homology (SHD) domain
TRINITY_DN47568_c0_g1_i1.p1	04a7b666ccdc0ae4072f1b2ba61e7c56	690	Pfam	PF12205	G protein-coupled receptor kinase-interacting protein 1 C term	583	685	2.7e-15	T	2019-08-09	IPR022018	ARF GTPase-activating protein GIT1, C-terminal
TRINITY_DN47568_c0_g1_i1.p1	04a7b666ccdc0ae4072f1b2ba61e7c56	690	Pfam	PF13637	Ankyrin repeats (many copies)	137	187	6.1e-08	T	2019-08-09
TRINITY_DN73078_c5_g1_i1.p1	d5b07538001b2a79768098b5007a6a1a	973	Pfam	PF12460	RNAPII transcription regulator C-terminal	521	899	4.4e-35	T	2019-08-09	IPR024687	MMS19, C-terminal
TRINITY_DN73078_c5_g1_i1.p1	d5b07538001b2a79768098b5007a6a1a	973	Pfam	PF14500	Dos2-interacting transcription regulator of RNA-Pol-II	42	302	1.4e-78	T	2019-08-09	IPR029240	MMS19, N-terminal
TRINITY_DN74582_c0_g1_i3.p1	878a64c69218de3d198fc4c9f8c2029a	1367	Pfam	PF12780	P-loop containing dynein motor region D4	216	478	1.1e-96	T	2019-08-09	IPR024317	Dynein heavy chain, AAA module D4
TRINITY_DN74582_c0_g1_i3.p1	878a64c69218de3d198fc4c9f8c2029a	1367	Pfam	PF12781	ATP-binding dynein motor region	865	1086	5.8e-76	T	2019-08-09	IPR035706	Dynein heavy chain, ATP-binding dynein motor region
TRINITY_DN74582_c0_g1_i3.p1	878a64c69218de3d198fc4c9f8c2029a	1367	Pfam	PF17857	AAA+ lid domain	73	161	1.8e-20	T	2019-08-09	IPR041589	Dynein heavy chain 3, AAA+ lid domain
TRINITY_DN74582_c0_g1_i3.p1	878a64c69218de3d198fc4c9f8c2029a	1367	Pfam	PF12775	P-loop containing dynein motor region	2	38	8.7e-09	T	2019-08-09
TRINITY_DN74582_c0_g1_i3.p1	878a64c69218de3d198fc4c9f8c2029a	1367	Pfam	PF12777	Microtubule-binding stalk of dynein motor	493	837	2.3e-51	T	2019-08-09	IPR024743	Dynein heavy chain, coiled coil stalk
TRINITY_DN73062_c0_g1_i4.p1	ad38978f0d076746510e06793d3bc44d	354	Pfam	PF14580	Leucine-rich repeat	34	134	5.9e-09	T	2019-08-09
TRINITY_DN77667_c1_g1_i13.p1	197363958f7e1b42318dfe2b760c00a5	1241	Pfam	PF00078	Reverse transcriptase (RNA-dependent DNA polymerase)	403	561	9.9e-29	T	2019-08-09	IPR000477	Reverse transcriptase domain
TRINITY_DN77667_c1_g1_i13.p1	197363958f7e1b42318dfe2b760c00a5	1241	Pfam	PF17921	Integrase zinc binding domain	843	898	1.2e-14	T	2019-08-09	IPR041588	Integrase zinc-binding domain
TRINITY_DN77667_c1_g1_i13.p1	197363958f7e1b42318dfe2b760c00a5	1241	Pfam	PF17917	RNase H-like domain found in reverse transcriptase	653	756	3.9e-31	T	2019-08-09	IPR041373	Reverse transcriptase, RNase H-like domain
TRINITY_DN77667_c1_g1_i13.p1	197363958f7e1b42318dfe2b760c00a5	1241	Pfam	PF00098	Zinc knuckle	96	113	0.00028	T	2019-08-09	IPR001878	Zinc finger, CCHC-type	GO:0003676|GO:0008270
TRINITY_DN77667_c1_g1_i13.p1	197363958f7e1b42318dfe2b760c00a5	1241	Pfam	PF13650	Aspartyl protease	187	276	2.1e-05	T	2019-08-09
TRINITY_DN77667_c1_g1_i13.p1	197363958f7e1b42318dfe2b760c00a5	1241	Pfam	PF00665	Integrase core domain	917	1026	2.9e-14	T	2019-08-09	IPR001584	Integrase, catalytic core	GO:0015074
TRINITY_DN77667_c1_g1_i2.p1	197363958f7e1b42318dfe2b760c00a5	1241	Pfam	PF00078	Reverse transcriptase (RNA-dependent DNA polymerase)	403	561	9.9e-29	T	2019-08-09	IPR000477	Reverse transcriptase domain
TRINITY_DN77667_c1_g1_i2.p1	197363958f7e1b42318dfe2b760c00a5	1241	Pfam	PF17921	Integrase zinc binding domain	843	898	1.2e-14	T	2019-08-09	IPR041588	Integrase zinc-binding domain
TRINITY_DN77667_c1_g1_i2.p1	197363958f7e1b42318dfe2b760c00a5	1241	Pfam	PF17917	RNase H-like domain found in reverse transcriptase	653	756	3.9e-31	T	2019-08-09	IPR041373	Reverse transcriptase, RNase H-like domain
TRINITY_DN77667_c1_g1_i2.p1	197363958f7e1b42318dfe2b760c00a5	1241	Pfam	PF00098	Zinc knuckle	96	113	0.00028	T	2019-08-09	IPR001878	Zinc finger, CCHC-type	GO:0003676|GO:0008270
TRINITY_DN77667_c1_g1_i2.p1	197363958f7e1b42318dfe2b760c00a5	1241	Pfam	PF13650	Aspartyl protease	187	276	2.1e-05	T	2019-08-09
TRINITY_DN77667_c1_g1_i2.p1	197363958f7e1b42318dfe2b760c00a5	1241	Pfam	PF00665	Integrase core domain	917	1026	2.9e-14	T	2019-08-09	IPR001584	Integrase, catalytic core	GO:0015074
TRINITY_DN242089_c0_g1_i1.p1	3a9d4de23c4d9ed4501f8fd85bbdae57	111	Pfam	PF00593	TonB dependent receptor	3	104	5.6e-11	T	2019-08-09	IPR000531	TonB-dependent receptor-like, beta-barrel
TRINITY_DN77034_c1_g1_i5.p2	84cfa8809ffbd55be2fec47deb082c50	660	Pfam	PF13696	Zinc knuckle	265	283	2.1e-06	T	2019-08-09	IPR025829	Zinc knuckle CX2CX3GHX4C
TRINITY_DN77034_c1_g1_i5.p2	84cfa8809ffbd55be2fec47deb082c50	660	Pfam	PF00078	Reverse transcriptase (RNA-dependent DNA polymerase)	521	659	7.3e-14	T	2019-08-09	IPR000477	Reverse transcriptase domain
TRINITY_DN73348_c0_g1_i2.p1	e4af3afd74c54064fcc0b844fe705bab	506	Pfam	PF00633	Helix-hairpin-helix motif	204	227	4e-06	T	2019-08-09	IPR000445	Helix-hairpin-helix motif	GO:0003677
TRINITY_DN73348_c0_g1_i2.p1	e4af3afd74c54064fcc0b844fe705bab	506	Pfam	PF00730	HhH-GPD superfamily base excision DNA repair protein	138	275	6.1e-21	T	2019-08-09	IPR003265	HhH-GPD domain	GO:0006284
TRINITY_DN121538_c0_g1_i1.p1	e8cda495c5712eee69ad503bb4f04e27	105	Pfam	PF13458	Periplasmic binding protein	40	104	1.1e-14	T	2019-08-09	IPR028081	Leucine-binding protein domain
TRINITY_DN70625_c0_g1_i3.p1	17979a4f166105e8e37d89fbd1addfbe	1156	Pfam	PF04547	Calcium-activated chloride channel	515	1088	7.4e-164	T	2019-08-09	IPR007632	Anoctamin
TRINITY_DN70625_c0_g1_i3.p1	17979a4f166105e8e37d89fbd1addfbe	1156	Pfam	PF16178	Dimerisation domain of Ca+-activated chloride-channel, anoctamin	282	512	4.3e-63	T	2019-08-09	IPR032394	Anoctamin, dimerisation domain	GO:0046983
TRINITY_DN69386_c1_g1_i1.p1	c1ba860f66a0da1855301cf329302fae	222	Pfam	PF13417	Glutathione S-transferase, N-terminal domain	5	81	4e-16	T	2019-08-09	IPR004045	Glutathione S-transferase, N-terminal	GO:0005515
TRINITY_DN69386_c1_g1_i1.p1	c1ba860f66a0da1855301cf329302fae	222	Pfam	PF00043	Glutathione S-transferase, C-terminal domain	122	194	4.5e-05	T	2019-08-09	IPR004046	Glutathione S-transferase, C-terminal
TRINITY_DN77930_c2_g1_i7.p1	859bb93653930d6face1fc7ff94ac5a1	1570	Pfam	PF02257	RFX DNA-binding domain	586	668	2.3e-06	T	2019-08-09	IPR003150	DNA-binding RFX-type winged-helix domain	GO:0003677|GO:0006355
TRINITY_DN77930_c2_g1_i7.p1	859bb93653930d6face1fc7ff94ac5a1	1570	Pfam	PF01388	ARID/BRIGHT DNA binding domain	17	101	6.2e-18	T	2019-08-09	IPR001606	ARID DNA-binding domain	GO:0003677
TRINITY_DN76361_c0_g1_i4.p1	df7cebf80184bd7e861db08698546e1f	499	Pfam	PF00067	Cytochrome P450	33	483	2.1e-102	T	2019-08-09	IPR001128	Cytochrome P450	GO:0005506|GO:0016705|GO:0020037|GO:0055114
TRINITY_DN66266_c0_g1_i1.p1	6a72792989eb31c102c136420a4fc4b3	493	Pfam	PF01756	Acyl-CoA oxidase	318	493	3.9e-49	T	2019-08-09	IPR002655	Acyl-CoA oxidase, C-terminal	GO:0003997|GO:0005777|GO:0006635
TRINITY_DN68866_c0_g1_i3.p1	0bebc10a7ca9d373a2283b773980702f	217	Pfam	PF01569	PAP2 superfamily	83	191	4.2e-18	T	2019-08-09	IPR000326	Phosphatidic acid phosphatase type 2/haloperoxidase
TRINITY_DN63939_c2_g1_i2.p1	7e12a6ec32d0e5f494f931d9b0c886d4	140	Pfam	PF04178	Got1/Sft2-like family	18	113	2.6e-16	T	2019-08-09	IPR007305	Vesicle transport protein, Got1/SFT2-like	GO:0016192
TRINITY_DN54557_c0_g1_i2.p1	e5d6b983816dc2adfaaf7d547d2284fb	118	Pfam	PF00135	Carboxylesterase family	13	117	4.1e-39	T	2019-08-09	IPR002018	Carboxylesterase, type B
TRINITY_DN49246_c0_g1_i2.p1	493ae9520385a39f2442fc354edda373	468	Pfam	PF09668	Aspartyl protease	200	323	4.5e-62	T	2019-08-09	IPR019103	Aspartic peptidase, DDI1-type	GO:0004190|GO:0006508
TRINITY_DN49246_c0_g1_i2.p1	493ae9520385a39f2442fc354edda373	468	Pfam	PF00240	Ubiquitin family	3	71	1e-11	T	2019-08-09	IPR000626	Ubiquitin domain	GO:0005515
TRINITY_DN72881_c0_g1_i1.p1	fd83ea9778d514ac2d435e5695b3a4c7	235	Pfam	PF18360	Heterogeneous nuclear ribonucleoprotein Q acidic domain	36	105	3e-30	T	2019-08-09	IPR041337	Heterogeneous nuclear ribonucleoprotein Q acidic domain
TRINITY_DN72881_c0_g1_i1.p1	fd83ea9778d514ac2d435e5695b3a4c7	235	Pfam	PF00076	RNA recognition motif. (a.k.a. RRM, RBD, or RNP domain)	170	229	3.9e-14	T	2019-08-09	IPR000504	RNA recognition motif domain	GO:0003676
TRINITY_DN72881_c0_g1_i13.p1	fd83ea9778d514ac2d435e5695b3a4c7	235	Pfam	PF18360	Heterogeneous nuclear ribonucleoprotein Q acidic domain	36	105	3e-30	T	2019-08-09	IPR041337	Heterogeneous nuclear ribonucleoprotein Q acidic domain
TRINITY_DN72881_c0_g1_i13.p1	fd83ea9778d514ac2d435e5695b3a4c7	235	Pfam	PF00076	RNA recognition motif. (a.k.a. RRM, RBD, or RNP domain)	170	229	3.9e-14	T	2019-08-09	IPR000504	RNA recognition motif domain	GO:0003676
TRINITY_DN29323_c1_g1_i1.p3	072b73e59cbf27a6532a0b506676804d	267	Pfam	PF00394	Multicopper oxidase	9	112	2.2e-28	T	2019-08-09	IPR001117	Multicopper oxidase, type 1	GO:0055114
TRINITY_DN77530_c0_g1_i4.p1	3d769d4dbddca6c2210f5458a9891d45	1020	Pfam	PF07653	Variant SH3 domain	695	749	2.7e-12	T	2019-08-09	IPR001452	SH3 domain	GO:0005515
TRINITY_DN77530_c0_g1_i4.p1	3d769d4dbddca6c2210f5458a9891d45	1020	Pfam	PF00611	Fes/CIP4, and EFC/F-BAR homology domain	21	105	4e-15	T	2019-08-09	IPR001060	FCH domain
TRINITY_DN77530_c0_g1_i4.p1	3d769d4dbddca6c2210f5458a9891d45	1020	Pfam	PF00018	SH3 domain	546	593	7.3e-11	T	2019-08-09	IPR001452	SH3 domain	GO:0005515
TRINITY_DN77805_c0_g1_i5.p1	1f948976db5c8f1236605b6d14094dbc	2059	Pfam	PF00169	PH domain	160	253	7.8e-12	T	2019-08-09	IPR001849	Pleckstrin homology domain
TRINITY_DN77805_c0_g1_i5.p1	1f948976db5c8f1236605b6d14094dbc	2059	Pfam	PF11878	Domain of unknown function (DUF3398)	25	128	1.6e-21	T	2019-08-09	IPR021816	Dedicator of cytokinesis C/D, N-terminal
TRINITY_DN77805_c0_g1_i5.p1	1f948976db5c8f1236605b6d14094dbc	2059	Pfam	PF14429	C2 domain in Dock180 and Zizimin proteins	616	799	9e-46	T	2019-08-09	IPR027007	DHR-1 domain
TRINITY_DN77805_c0_g1_i5.p1	1f948976db5c8f1236605b6d14094dbc	2059	Pfam	PF06920	Dock homology region 2	1502	2029	4.4e-162	T	2019-08-09	IPR010703	Dedicator of cytokinesis, C-terminal
TRINITY_DN72123_c1_g1_i1.p1	ecb03554cdb7a9b610f623fd3314f633	253	Pfam	PF00702	haloacid dehalogenase-like hydrolase	40	213	1.9e-15	T	2019-08-09
TRINITY_DN72388_c0_g1_i1.p1	47746e5008b92551bccc6e52537367a5	584	Pfam	PF00342	Phosphoglucose isomerase	86	577	4.7e-258	T	2019-08-09	IPR001672	Phosphoglucose isomerase (PGI)	GO:0004347|GO:0006094|GO:0006096
TRINITY_DN69905_c0_g1_i5.p1	7a4c8fa3584c6b91a62dfd7e50f5800b	179	Pfam	PF05699	hAT family C-terminal dimerisation region	58	118	3e-07	T	2019-08-09	IPR008906	HAT, C-terminal dimerisation domain	GO:0046983
TRINITY_DN74948_c0_g1_i1.p1	3a3c844675d64961514b848a1a48e541	489	Pfam	PF10509	Galactokinase galactose-binding signature	28	74	4.5e-22	T	2019-08-09	IPR019539	Galactokinase galactose-binding domain	GO:0005534
TRINITY_DN74948_c0_g1_i1.p1	3a3c844675d64961514b848a1a48e541	489	Pfam	PF08544	GHMP kinases C terminal	391	459	4e-08	T	2019-08-09	IPR013750	GHMP kinase, C-terminal domain
TRINITY_DN74948_c0_g1_i1.p1	3a3c844675d64961514b848a1a48e541	489	Pfam	PF00288	GHMP kinases N terminal domain	142	204	3e-12	T	2019-08-09	IPR006204	GHMP kinase N-terminal domain	GO:0005524
TRINITY_DN75225_c0_g1_i5.p1	78d6a1335e369074ec4aa28dc6664889	957	Pfam	PF00791	ZU5 domain	880	926	7.4e-10	T	2019-08-09	IPR000906	ZU5 domain
TRINITY_DN71646_c0_g1_i1.p1	d9e9f8a5fd350694b287c741a409c941	1024	Pfam	PF00271	Helicase conserved C-terminal domain	435	548	1.3e-21	T	2019-08-09	IPR001650	Helicase, C-terminal
TRINITY_DN71646_c0_g1_i1.p1	d9e9f8a5fd350694b287c741a409c941	1024	Pfam	PF00176	SNF2 family N-terminal domain	143	413	3.9e-74	T	2019-08-09	IPR000330	SNF2-related, N-terminal domain	GO:0005524
TRINITY_DN71646_c0_g1_i1.p1	d9e9f8a5fd350694b287c741a409c941	1024	Pfam	PF13892	DNA-binding domain	39	64	1.4e-05	T	2019-08-09	IPR020838	DBINO domain	GO:0003677
TRINITY_DN71646_c0_g1_i1.p1	d9e9f8a5fd350694b287c741a409c941	1024	Pfam	PF09111	SLIDE	856	969	2.3e-40	T	2019-08-09	IPR015195	SLIDE domain	GO:0003676|GO:0005524|GO:0005634|GO:0006338|GO:0016818
TRINITY_DN71646_c0_g1_i1.p1	d9e9f8a5fd350694b287c741a409c941	1024	Pfam	PF09110	HAND	698	799	2.2e-29	T	2019-08-09	IPR015194	ISWI, HAND domain	GO:0031491|GO:0043044
TRINITY_DN33271_c0_g1_i1.p1	bcedeb18efca9b77a464db839e4b46d1	444	Pfam	PF08725	Integrin beta cytoplasmic domain	423	442	6.3e-06	T	2019-08-09	IPR014836	Integrin beta subunit, cytoplasmic domain
TRINITY_DN33271_c0_g1_i1.p1	bcedeb18efca9b77a464db839e4b46d1	444	Pfam	PF18372	Integrin beta epidermal growth factor like domain 1	187	215	8.3e-10	T	2019-08-09	IPR040622	Integrin beta, epidermal growth factor-like domain 1
TRINITY_DN74978_c0_g1_i1.p1	fe2b80d3aa7d1a802b672ac3647727ef	689	Pfam	PF00441	Acyl-CoA dehydrogenase, C-terminal domain	298	459	5.4e-06	T	2019-08-09	IPR009075	Acyl-CoA dehydrogenase/oxidase C-terminal	GO:0016627|GO:0055114
TRINITY_DN74978_c0_g1_i1.p1	fe2b80d3aa7d1a802b672ac3647727ef	689	Pfam	PF02770	Acyl-CoA dehydrogenase, middle domain	154	264	9.4e-16	T	2019-08-09	IPR006091	Acyl-CoA oxidase/dehydrogenase, central domain	GO:0016627|GO:0055114
TRINITY_DN74978_c0_g1_i1.p1	fe2b80d3aa7d1a802b672ac3647727ef	689	Pfam	PF01756	Acyl-CoA oxidase	510	682	4.3e-46	T	2019-08-09	IPR002655	Acyl-CoA oxidase, C-terminal	GO:0003997|GO:0005777|GO:0006635
TRINITY_DN75082_c0_g1_i3.p1	6c7bd42218b4b1b4f013b5d3531b2a09	612	Pfam	PF13445	RING-type zinc-finger	66	91	4.8e-07	T	2019-08-09	IPR027370	RING-type zinc-finger, LisH dimerisation motif
TRINITY_DN75082_c0_g1_i3.p1	6c7bd42218b4b1b4f013b5d3531b2a09	612	Pfam	PF00630	Filamin/ABP280 repeat	464	557	8.8e-11	T	2019-08-09	IPR017868	Filamin/ABP280 repeat-like
TRINITY_DN75082_c0_g1_i3.p1	6c7bd42218b4b1b4f013b5d3531b2a09	612	Pfam	PF00643	B-box zinc finger	258	294	3.1e-08	T	2019-08-09	IPR000315	B-box-type zinc finger	GO:0008270
TRINITY_DN73063_c1_g1_i6.p1	74afeb46b36b0355066f118fe457640e	1463	Pfam	PF11793	FANCL C-terminal domain	1412	1454	6.2e-05	T	2019-08-09	IPR026850	FANCL C-terminal domain
TRINITY_DN26608_c0_g1_i1.p2	295e8e0ccb6f0b4cdaa505efe6639c9a	719	Pfam	PF07715	TonB-dependent Receptor Plug Domain	53	158	2.3e-17	T	2019-08-09	IPR012910	TonB-dependent receptor, plug domain
TRINITY_DN26608_c0_g1_i1.p2	295e8e0ccb6f0b4cdaa505efe6639c9a	719	Pfam	PF00593	TonB dependent receptor	246	717	3.8e-38	T	2019-08-09	IPR000531	TonB-dependent receptor-like, beta-barrel
TRINITY_DN72560_c0_g1_i4.p1	807fec57b2fe87f566f304b088664b80	363	Pfam	PF00383	Cytidine and deoxycytidylate deaminase zinc-binding region	207	331	1.2e-06	T	2019-08-09	IPR002125	Cytidine and deoxycytidylate deaminase domain
TRINITY_DN72560_c0_g1_i2.p1	807fec57b2fe87f566f304b088664b80	363	Pfam	PF00383	Cytidine and deoxycytidylate deaminase zinc-binding region	207	331	1.2e-06	T	2019-08-09	IPR002125	Cytidine and deoxycytidylate deaminase domain
TRINITY_DN77507_c1_g1_i10.p1	a59dcd2fe05e2855509c974d64578959	822	Pfam	PF00665	Integrase core domain	530	638	3.4e-19	T	2019-08-09	IPR001584	Integrase, catalytic core	GO:0015074
TRINITY_DN77507_c1_g1_i10.p1	a59dcd2fe05e2855509c974d64578959	822	Pfam	PF17919	RNase H-like domain found in reverse transcriptase	250	344	5.9e-31	T	2019-08-09	IPR041577	Reverse transcriptase/retrotransposon-derived protein, RNase H-like domain
TRINITY_DN77507_c1_g1_i10.p1	a59dcd2fe05e2855509c974d64578959	822	Pfam	PF00078	Reverse transcriptase (RNA-dependent DNA polymerase)	22	179	2.9e-26	T	2019-08-09	IPR000477	Reverse transcriptase domain
TRINITY_DN77507_c1_g1_i10.p1	a59dcd2fe05e2855509c974d64578959	822	Pfam	PF17921	Integrase zinc binding domain	456	511	6.4e-15	T	2019-08-09	IPR041588	Integrase zinc-binding domain
TRINITY_DN75697_c0_g1_i3.p1	191832848ded9a76063af0d4356f2a9d	1001	Pfam	PF01421	Reprolysin (M12B) family zinc metalloprotease	255	469	2.5e-19	T	2019-08-09	IPR001590	Peptidase M12B, ADAM/reprolysin	GO:0004222|GO:0006508
TRINITY_DN75697_c0_g1_i3.p1	191832848ded9a76063af0d4356f2a9d	1001	Pfam	PF17771	ADAM cysteine-rich domain	486	551	2e-16	T	2019-08-09	IPR041645	ADAM cysteine-rich domain 2
TRINITY_DN75697_c0_g1_i3.p1	191832848ded9a76063af0d4356f2a9d	1001	Pfam	PF01562	Reprolysin family propeptide	81	170	6.9e-09	T	2019-08-09	IPR002870	Peptidase M12B, propeptide
TRINITY_DN30637_c0_g1_i1.p1	5a69b5c803809bbfa0857703482e3670	217	Pfam	PF00043	Glutathione S-transferase, C-terminal domain	120	193	6.6e-10	T	2019-08-09	IPR004046	Glutathione S-transferase, C-terminal
TRINITY_DN30637_c0_g1_i1.p1	5a69b5c803809bbfa0857703482e3670	217	Pfam	PF13417	Glutathione S-transferase, N-terminal domain	5	79	9.7e-14	T	2019-08-09	IPR004045	Glutathione S-transferase, N-terminal	GO:0005515
TRINITY_DN19821_c0_g1_i1.p1	9e6865e1209677c571cf07cc9b1ef2b9	208	Pfam	PF02223	Thymidylate kinase	9	184	1.6e-47	T	2019-08-09	IPR039430	Thymidylate kinase-like domain
TRINITY_DN19821_c0_g1_i2.p1	9e6865e1209677c571cf07cc9b1ef2b9	208	Pfam	PF02223	Thymidylate kinase	9	184	1.6e-47	T	2019-08-09	IPR039430	Thymidylate kinase-like domain
TRINITY_DN77721_c0_g1_i11.p1	915aab8e79d3c431c6e385f624697de8	829	Pfam	PF06350	Hormone-sensitive lipase (HSL) N-terminus	46	345	1.1e-121	T	2019-08-09	IPR010468	Hormone-sensitive lipase, N-terminal	GO:0008203|GO:0016042|GO:0016298
TRINITY_DN77721_c0_g1_i11.p1	915aab8e79d3c431c6e385f624697de8	829	Pfam	PF07859	alpha/beta hydrolase fold	361	501	3.1e-30	T	2019-08-09	IPR013094	Alpha/beta hydrolase fold-3	GO:0016787
TRINITY_DN77721_c0_g1_i11.p1	915aab8e79d3c431c6e385f624697de8	829	Pfam	PF07859	alpha/beta hydrolase fold	731	792	4e-07	T	2019-08-09	IPR013094	Alpha/beta hydrolase fold-3	GO:0016787
TRINITY_DN77721_c0_g1_i3.p1	915aab8e79d3c431c6e385f624697de8	829	Pfam	PF06350	Hormone-sensitive lipase (HSL) N-terminus	46	345	1.1e-121	T	2019-08-09	IPR010468	Hormone-sensitive lipase, N-terminal	GO:0008203|GO:0016042|GO:0016298
TRINITY_DN77721_c0_g1_i3.p1	915aab8e79d3c431c6e385f624697de8	829	Pfam	PF07859	alpha/beta hydrolase fold	361	501	3.1e-30	T	2019-08-09	IPR013094	Alpha/beta hydrolase fold-3	GO:0016787
TRINITY_DN77721_c0_g1_i3.p1	915aab8e79d3c431c6e385f624697de8	829	Pfam	PF07859	alpha/beta hydrolase fold	731	792	4e-07	T	2019-08-09	IPR013094	Alpha/beta hydrolase fold-3	GO:0016787
TRINITY_DN76370_c0_g1_i3.p1	3752aa40d4d03179179be68c7446245d	396	Pfam	PF00400	WD domain, G-beta repeat	359	393	0.2	T	2019-08-09	IPR001680	WD40 repeat	GO:0005515
TRINITY_DN76370_c0_g1_i3.p1	3752aa40d4d03179179be68c7446245d	396	Pfam	PF00400	WD domain, G-beta repeat	105	137	9.8e-07	T	2019-08-09	IPR001680	WD40 repeat	GO:0005515
TRINITY_DN76370_c0_g1_i3.p1	3752aa40d4d03179179be68c7446245d	396	Pfam	PF00400	WD domain, G-beta repeat	187	223	2.1e-05	T	2019-08-09	IPR001680	WD40 repeat	GO:0005515
TRINITY_DN76370_c0_g1_i6.p1	3752aa40d4d03179179be68c7446245d	396	Pfam	PF00400	WD domain, G-beta repeat	359	393	0.2	T	2019-08-09	IPR001680	WD40 repeat	GO:0005515
TRINITY_DN76370_c0_g1_i6.p1	3752aa40d4d03179179be68c7446245d	396	Pfam	PF00400	WD domain, G-beta repeat	105	137	9.8e-07	T	2019-08-09	IPR001680	WD40 repeat	GO:0005515
TRINITY_DN76370_c0_g1_i6.p1	3752aa40d4d03179179be68c7446245d	396	Pfam	PF00400	WD domain, G-beta repeat	187	223	2.1e-05	T	2019-08-09	IPR001680	WD40 repeat	GO:0005515
TRINITY_DN76899_c1_g1_i6.p1	44df3338738bcade92e89ab2848403f6	747	Pfam	PF09746	Tumour-associated protein	42	467	2.6e-160	T	2019-08-09	IPR019144	Membralin
TRINITY_DN76899_c1_g1_i9.p1	44df3338738bcade92e89ab2848403f6	747	Pfam	PF09746	Tumour-associated protein	42	467	2.6e-160	T	2019-08-09	IPR019144	Membralin
TRINITY_DN83417_c0_g1_i1.p1	e36eb1b69c30a24f68f1165ef9adddb2	165	Pfam	PF00550	Phosphopantetheine attachment site	82	147	4.6e-14	T	2019-08-09	IPR009081	Phosphopantetheine binding ACP domain
TRINITY_DN75345_c0_g1_i2.p1	1b2905969154db89e245c66252fe05a6	524	Pfam	PF14604	Variant SH3 domain	472	520	2.3e-14	T	2019-08-09	IPR001452	SH3 domain	GO:0005515
TRINITY_DN75345_c0_g1_i2.p1	1b2905969154db89e245c66252fe05a6	524	Pfam	PF02218	Repeat in HS1/Cortactin	224	258	8.9e-19	T	2019-08-09	IPR003134	Hs1/Cortactin
TRINITY_DN75345_c0_g1_i2.p1	1b2905969154db89e245c66252fe05a6	524	Pfam	PF02218	Repeat in HS1/Cortactin	76	111	5.7e-20	T	2019-08-09	IPR003134	Hs1/Cortactin
TRINITY_DN75345_c0_g1_i2.p1	1b2905969154db89e245c66252fe05a6	524	Pfam	PF02218	Repeat in HS1/Cortactin	113	148	2e-20	T	2019-08-09	IPR003134	Hs1/Cortactin
TRINITY_DN75345_c0_g1_i2.p1	1b2905969154db89e245c66252fe05a6	524	Pfam	PF02218	Repeat in HS1/Cortactin	187	222	1.5e-17	T	2019-08-09	IPR003134	Hs1/Cortactin
TRINITY_DN75345_c0_g1_i2.p1	1b2905969154db89e245c66252fe05a6	524	Pfam	PF02218	Repeat in HS1/Cortactin	261	286	1.5e-10	T	2019-08-09	IPR003134	Hs1/Cortactin
TRINITY_DN75345_c0_g1_i2.p1	1b2905969154db89e245c66252fe05a6	524	Pfam	PF02218	Repeat in HS1/Cortactin	150	185	2.4e-20	T	2019-08-09	IPR003134	Hs1/Cortactin
TRINITY_DN46918_c0_g1_i1.p1	48f1a3ec4acd1fa399ab2beeb52dcc61	447	Pfam	PF07690	Major Facilitator Superfamily	69	380	1.2e-27	T	2019-08-09	IPR011701	Major facilitator superfamily	GO:0005887|GO:0055085
TRINITY_DN66022_c0_g2_i4.p1	cf9139f2536d3bbb220a383ab5ab7e21	541	Pfam	PF00078	Reverse transcriptase (RNA-dependent DNA polymerase)	146	394	1.3e-39	T	2019-08-09	IPR000477	Reverse transcriptase domain
TRINITY_DN176588_c0_g1_i1.p1	22df79f18ceac1bf9e147b706ac75fab	162	Pfam	PF00012	Hsp70 protein	1	142	6.7e-24	T	2019-08-09	IPR013126	Heat shock protein 70 family
TRINITY_DN197474_c0_g1_i1.p1	9622e7a77b5216502a6179369711b836	258	Pfam	PF13476	AAA domain	7	108	3.6e-06	T	2019-08-09	IPR038729	Rad50/SbcC-type AAA domain
TRINITY_DN25961_c0_g1_i1.p1	1ffd2c2b0acf68fcd3bb368495d94227	402	Pfam	PF00001	7 transmembrane receptor (rhodopsin family)	85	347	4.2e-55	T	2019-08-09	IPR000276	G protein-coupled receptor, rhodopsin-like	GO:0004930|GO:0007186|GO:0016021
TRINITY_DN72998_c0_g1_i1.p1	e273877b88b2d8073d61024ed1b81a92	804	Pfam	PF13921	Myb-like DNA-binding domain	11	71	6.9e-14	T	2019-08-09
TRINITY_DN72998_c0_g1_i1.p1	e273877b88b2d8073d61024ed1b81a92	804	Pfam	PF11831	pre-mRNA splicing factor component	397	645	2.7e-72	T	2019-08-09	IPR021786	Pre-mRNA splicing factor component Cdc5p/Cef1
TRINITY_DN72998_c0_g1_i2.p1	e273877b88b2d8073d61024ed1b81a92	804	Pfam	PF13921	Myb-like DNA-binding domain	11	71	6.9e-14	T	2019-08-09
TRINITY_DN72998_c0_g1_i2.p1	e273877b88b2d8073d61024ed1b81a92	804	Pfam	PF11831	pre-mRNA splicing factor component	397	645	2.7e-72	T	2019-08-09	IPR021786	Pre-mRNA splicing factor component Cdc5p/Cef1
TRINITY_DN60603_c0_g1_i1.p1	6478b4cfbb6234b6c95dbde58745b7ca	356	Pfam	PF01471	Putative peptidoglycan binding domain	228	289	9.1e-07	T	2019-08-09	IPR002477	Peptidoglycan binding-like
TRINITY_DN45138_c0_g1_i3.p1	ca42dd7530a015cf372810d6b935f0ae	1297	Pfam	PF02008	CXXC zinc finger domain	324	367	7.9e-14	T	2019-08-09	IPR002857	Zinc finger, CXXC-type	GO:0003677|GO:0008270
TRINITY_DN45138_c0_g1_i3.p1	ca42dd7530a015cf372810d6b935f0ae	1297	Pfam	PF00145	C-5 cytosine-specific DNA methylase	838	1291	3.8e-52	T	2019-08-09	IPR001525	C-5 cytosine methyltransferase	GO:0008168
TRINITY_DN45138_c0_g1_i3.p1	ca42dd7530a015cf372810d6b935f0ae	1297	Pfam	PF01426	BAH domain	441	565	1.8e-09	T	2019-08-09	IPR001025	Bromo adjacent homology (BAH) domain	GO:0003682
TRINITY_DN45138_c0_g1_i3.p1	ca42dd7530a015cf372810d6b935f0ae	1297	Pfam	PF01426	BAH domain	692	795	2e-09	T	2019-08-09	IPR001025	Bromo adjacent homology (BAH) domain	GO:0003682
TRINITY_DN45138_c0_g1_i3.p1	ca42dd7530a015cf372810d6b935f0ae	1297	Pfam	PF12047	Cytosine specific DNA methyltransferase replication foci domain	83	217	2e-39	T	2019-08-09	IPR022702	DNA (cytosine-5)-methyltransferase 1, replication foci domain
TRINITY_DN74188_c0_g2_i2.p1	5bacd3064a198e478d456618a8fb8f7e	1204	Pfam	PF13832	PHD-zinc-finger like domain	301	419	5.7e-36	T	2019-08-09
TRINITY_DN74188_c0_g2_i2.p1	5bacd3064a198e478d456618a8fb8f7e	1204	Pfam	PF13831	PHD-finger	259	292	2e-15	T	2019-08-09
TRINITY_DN74188_c0_g2_i2.p1	5bacd3064a198e478d456618a8fb8f7e	1204	Pfam	PF10513	Enhancer of polycomb-like	139	226	9.4e-22	T	2019-08-09	IPR019542	Enhancer of polycomb-like, N-terminal
TRINITY_DN74188_c0_g2_i2.p1	5bacd3064a198e478d456618a8fb8f7e	1204	Pfam	PF00855	PWWP domain	1084	1194	6.6e-15	T	2019-08-09	IPR000313	PWWP domain
TRINITY_DN74188_c0_g2_i2.p1	5bacd3064a198e478d456618a8fb8f7e	1204	Pfam	PF00439	Bromodomain	599	677	1e-23	T	2019-08-09	IPR001487	Bromodomain	GO:0005515
TRINITY_DN115671_c0_g1_i1.p1	9456b188933e8747a1fef4ea2c8ab543	149	Pfam	PF02525	Flavodoxin-like fold	17	149	1.1e-32	T	2019-08-09	IPR003680	Flavodoxin-like fold
TRINITY_DN38185_c0_g1_i3.p2	0b25ada839f286ffded794ed631cb234	352	Pfam	PF13489	Methyltransferase domain	162	319	1.6e-16	T	2019-08-09
TRINITY_DN72490_c0_g1_i1.p1	3039fe27ea782661d58eb133995ae6ad	412	Pfam	PF00288	GHMP kinases N terminal domain	154	238	4.3e-13	T	2019-08-09	IPR006204	GHMP kinase N-terminal domain	GO:0005524
TRINITY_DN72490_c0_g1_i1.p1	3039fe27ea782661d58eb133995ae6ad	412	Pfam	PF08544	GHMP kinases C terminal	328	388	2.1e-06	T	2019-08-09	IPR013750	GHMP kinase, C-terminal domain
TRINITY_DN74156_c1_g1_i1.p1	d2bae84c71258a6fe41af2c52e6796e4	293	Pfam	PF09588	YqaJ-like viral recombinase domain	156	284	2.6e-16	T	2019-08-09	IPR019080	YqaJ viral recombinase
TRINITY_DN49803_c0_g2_i1.p1	304c463bf6ec28cc00e957e4655205e4	467	Pfam	PF00126	Bacterial regulatory helix-turn-helix protein, lysR family	180	237	1.9e-19	T	2019-08-09	IPR000847	Transcription regulator HTH, LysR	GO:0003700|GO:0006355
TRINITY_DN49803_c0_g2_i1.p1	304c463bf6ec28cc00e957e4655205e4	467	Pfam	PF03466	LysR substrate binding domain	264	461	1.7e-36	T	2019-08-09	IPR005119	LysR, substrate-binding
TRINITY_DN246855_c0_g1_i1.p1	bf7a436db04c68ca33ffa0cd0382798d	241	Pfam	PF17921	Integrase zinc binding domain	155	210	3.2e-17	T	2019-08-09	IPR041588	Integrase zinc-binding domain
TRINITY_DN246855_c0_g1_i1.p1	bf7a436db04c68ca33ffa0cd0382798d	241	Pfam	PF17917	RNase H-like domain found in reverse transcriptase	3	67	1.6e-17	T	2019-08-09	IPR041373	Reverse transcriptase, RNase H-like domain
TRINITY_DN76284_c0_g1_i2.p1	4475bf17c6f323e133f82bc2c93ca8dd	645	Pfam	PF04515	Plasma-membrane choline transporter	254	618	1.2e-102	T	2019-08-09	IPR007603	Choline transporter-like
TRINITY_DN74556_c1_g1_i1.p1	631ca406d9fc6967b58bbc064e47115b	504	Pfam	PF00907	T-box	152	340	4.5e-75	T	2019-08-09	IPR001699	Transcription factor, T-box	GO:0003700|GO:0005634|GO:0006355
TRINITY_DN107133_c0_g1_i1.p1	204e66a06155e12ad502ec7a0b9044bd	117	Pfam	PF02921	Ubiquinol cytochrome reductase transmembrane region	78	117	6.6e-13	T	2019-08-09	IPR004192	Cytochrome b-c1 complex subunit Rieske, transmembrane domain	GO:0008121|GO:0055114
TRINITY_DN107133_c0_g1_i1.p1	204e66a06155e12ad502ec7a0b9044bd	117	Pfam	PF09165	Ubiquinol-cytochrome c reductase 8 kDa, N-terminal	2	75	1.7e-25	T	2019-08-09	IPR015248	Ubiquinol-cytochrome c reductase 8kDa, N-terminal	GO:0008121|GO:0055114
TRINITY_DN76213_c0_g1_i3.p1	77c1fc1cebe62e3e384b232ee49f6308	2357	Pfam	PF18701	Family of unknown function (DUF5641)	1759	1851	2.9e-32	T	2019-08-09	IPR040676	Domain of unknown function DUF5641
TRINITY_DN76213_c0_g1_i3.p1	77c1fc1cebe62e3e384b232ee49f6308	2357	Pfam	PF05585	Putative peptidase (DUF1758)	595	748	9.5e-12	T	2019-08-09	IPR008737	Peptidase aspartic, putative
TRINITY_DN76213_c0_g1_i3.p1	77c1fc1cebe62e3e384b232ee49f6308	2357	Pfam	PF12259	Baculovirus F protein	1908	2341	7.8e-22	T	2019-08-09	IPR022048	Envelope fusion protein-like
TRINITY_DN76213_c0_g1_i3.p1	77c1fc1cebe62e3e384b232ee49f6308	2357	Pfam	PF03564	Protein of unknown function (DUF1759)	278	423	1.6e-35	T	2019-08-09	IPR005312	Protein of unknown function DUF1759
TRINITY_DN76213_c0_g1_i3.p1	77c1fc1cebe62e3e384b232ee49f6308	2357	Pfam	PF05380	Pao retrotransposon peptidase	1101	1259	3e-47	T	2019-08-09	IPR008042	Retrotransposon, Pao
TRINITY_DN76213_c0_g1_i3.p1	77c1fc1cebe62e3e384b232ee49f6308	2357	Pfam	PF00665	Integrase core domain	1557	1691	8.1e-09	T	2019-08-09	IPR001584	Integrase, catalytic core	GO:0015074
TRINITY_DN76213_c0_g1_i3.p1	77c1fc1cebe62e3e384b232ee49f6308	2357	Pfam	PF17921	Integrase zinc binding domain	1482	1535	1.9e-09	T	2019-08-09	IPR041588	Integrase zinc-binding domain
TRINITY_DN76373_c0_g1_i3.p1	478f475d6d71c9fe45f27038da26dca2	896	Pfam	PF10257	Retinoic acid induced 16-like protein	89	412	4.2e-69	T	2019-08-09	IPR019384	Retinoic acid induced 16-like protein
TRINITY_DN73913_c0_g1_i16.p1	3ae7c3b03b73513cb3ed0a4c75756960	179	Pfam	PF05190	MutS family domain IV	91	140	0.00032	T	2019-08-09	IPR007861	DNA mismatch repair protein MutS, clamp	GO:0005524|GO:0006298|GO:0030983
TRINITY_DN75937_c0_g1_i3.p1	521875294e45e9a28e5a220caaab6dcd	1038	Pfam	PF16178	Dimerisation domain of Ca+-activated chloride-channel, anoctamin	159	401	1.4e-62	T	2019-08-09	IPR032394	Anoctamin, dimerisation domain	GO:0046983
TRINITY_DN75937_c0_g1_i3.p1	521875294e45e9a28e5a220caaab6dcd	1038	Pfam	PF04547	Calcium-activated chloride channel	404	968	7.3e-152	T	2019-08-09	IPR007632	Anoctamin
TRINITY_DN52065_c0_g1_i1.p1	9419d1e7675727ce488ffe6e91f79978	174	Pfam	PF03694	Erg28 like protein	11	116	1.6e-16	T	2019-08-09	IPR005352	Erg28	GO:0016021
TRINITY_DN45501_c0_g1_i1.p1	7ee9039d85448c707a9694fd19440a87	155	Pfam	PF04381	Putative exonuclease, RdgC	1	153	1.4e-52	T	2019-08-09	IPR007476	Putative exonuclease, RdgC	GO:0006310
TRINITY_DN69368_c0_g1_i1.p1	8c3889713fc1dc1a9401538ac242cbb5	428	Pfam	PF02628	Cytochrome oxidase assembly protein	83	413	4.3e-102	T	2019-08-09	IPR003780	COX15/CtaA family	GO:0006784|GO:0016021|GO:0016627|GO:0055114
TRINITY_DN107957_c0_g1_i1.p2	48fd1c4b2b2bf27c8f7969061cd8a51f	139	Pfam	PF03717	Penicillin-binding Protein dimerisation domain	6	136	7.5e-31	T	2019-08-09	IPR005311	Penicillin-binding protein, dimerisation domain	GO:0008658
TRINITY_DN65434_c1_g2_i1.p1	51a5b7a47d6cd078dad2e307926135d9	112	Pfam	PF00173	Cytochrome b5-like Heme/Steroid binding domain	11	82	4.9e-22	T	2019-08-09	IPR001199	Cytochrome b5-like heme/steroid binding domain
TRINITY_DN231953_c0_g1_i1.p1	c0a40302889a0a67f7e4b5b9663c6acb	511	Pfam	PF00326	Prolyl oligopeptidase family	423	510	1.5e-27	T	2019-08-09	IPR001375	Peptidase S9, prolyl oligopeptidase, catalytic domain	GO:0006508|GO:0008236
TRINITY_DN231953_c0_g1_i1.p1	c0a40302889a0a67f7e4b5b9663c6acb	511	Pfam	PF02897	Prolyl oligopeptidase, N-terminal beta-propeller domain	2	365	3.7e-101	T	2019-08-09	IPR023302	Peptidase S9A, N-terminal domain	GO:0004252|GO:0070008
TRINITY_DN79146_c0_g1_i1.p1	46f6bb703175a998aa7255df339e51ba	168	Pfam	PF09997	Predicted membrane protein (DUF2238)	7	143	1.4e-44	T	2019-08-09	IPR014509	Uncharacterised conserved protein UCP020606
TRINITY_DN65902_c0_g1_i1.p1	c50fb314b77ffe168468f70855233502	123	Pfam	PF01607	Chitin binding Peritrophin-A domain	70	119	2.1e-05	T	2019-08-09	IPR002557	Chitin binding domain	GO:0005576|GO:0006030|GO:0008061
TRINITY_DN65902_c0_g1_i1.p1	c50fb314b77ffe168468f70855233502	123	Pfam	PF01607	Chitin binding Peritrophin-A domain	10	60	3.8e-08	T	2019-08-09	IPR002557	Chitin binding domain	GO:0005576|GO:0006030|GO:0008061
TRINITY_DN70578_c0_g1_i1.p2	b4f9b4689e17c0cbdf94b3d625ff84cd	591	Pfam	PF04413	3-Deoxy-D-manno-octulosonic-acid transferase (kdotransferase)	201	378	9.3e-67	T	2019-08-09	IPR007507	3-deoxy-D-manno-octulosonic-acid transferase, N-terminal
TRINITY_DN56566_c0_g1_i5.p1	e3529ba7ac5155c24eeb751f32b51b14	187	Pfam	PF00698	Acyl transferase domain	5	63	1.3e-12	T	2019-08-09	IPR014043	Acyl transferase
TRINITY_DN227847_c0_g1_i1.p1	b1d718e7c746a11002eb6fdd6010bd6e	129	Pfam	PF01078	Magnesium chelatase, subunit ChlI	2	129	6.4e-59	T	2019-08-09	IPR000523	Magnesium chelatase ChlI domain
TRINITY_DN63636_c1_g1_i24.p1	976317428ed8ec3ced4ac8efd067b0ec	476	Pfam	PF00069	Protein kinase domain	149	397	7e-66	T	2019-08-09	IPR000719	Protein kinase domain	GO:0004672|GO:0005524|GO:0006468
TRINITY_DN63636_c1_g1_i24.p1	976317428ed8ec3ced4ac8efd067b0ec	476	Pfam	PF00433	Protein kinase C terminal domain	427	468	2.8e-11	T	2019-08-09	IPR017892	Protein kinase, C-terminal	GO:0004674|GO:0005524|GO:0006468
TRINITY_DN73917_c1_g1_i1.p1	1c4e2452a2c464ed4000869a7540f5af	417	Pfam	PF05478	Prominin	9	405	5.1e-75	T	2019-08-09	IPR008795	Prominin	GO:0016021
TRINITY_DN68177_c0_g2_i1.p1	26e43937b7c1ac50810906620d9db9d5	323	Pfam	PF01584	CheW-like domain	196	318	8.2e-26	T	2019-08-09	IPR002545	CheW-like domain	GO:0006935|GO:0007165
TRINITY_DN68177_c0_g2_i1.p1	26e43937b7c1ac50810906620d9db9d5	323	Pfam	PF02518	Histidine kinase-, DNA gyrase B-, and HSP90-like ATPase	50	189	8.7e-19	T	2019-08-09	IPR003594	Histidine kinase/HSP90-like ATPase
TRINITY_DN134321_c0_g1_i2.p1	8eea375b9564083bdb7022be817e8f35	1261	Pfam	PF00005	ABC transporter	1038	1189	6.9e-34	T	2019-08-09	IPR003439	ABC transporter-like	GO:0005524|GO:0016887
TRINITY_DN134321_c0_g1_i2.p1	8eea375b9564083bdb7022be817e8f35	1261	Pfam	PF00664	ABC transporter transmembrane region	71	345	3.9e-56	T	2019-08-09	IPR011527	ABC transporter type 1, transmembrane domain	GO:0005524|GO:0016021|GO:0042626|GO:0055085
TRINITY_DN134321_c0_g1_i2.p1	8eea375b9564083bdb7022be817e8f35	1261	Pfam	PF00664	ABC transporter transmembrane region	698	970	5.7e-55	T	2019-08-09	IPR011527	ABC transporter type 1, transmembrane domain	GO:0005524|GO:0016021|GO:0042626|GO:0055085
TRINITY_DN134321_c0_g1_i2.p1	8eea375b9564083bdb7022be817e8f35	1261	Pfam	PF00005	ABC transporter	413	562	2.5e-37	T	2019-08-09	IPR003439	ABC transporter-like	GO:0005524|GO:0016887
TRINITY_DN59661_c0_g1_i1.p1	0763956a036c5fca8a2a959e88cc7573	169	Pfam	PF01290	Thymosin beta-4 family	12	55	1.4e-17	T	2019-08-09	IPR001152	Beta-thymosin	GO:0003785|GO:0007015
TRINITY_DN59661_c0_g1_i1.p1	0763956a036c5fca8a2a959e88cc7573	169	Pfam	PF01290	Thymosin beta-4 family	62	93	1.6e-09	T	2019-08-09	IPR001152	Beta-thymosin	GO:0003785|GO:0007015
TRINITY_DN59661_c0_g1_i1.p1	0763956a036c5fca8a2a959e88cc7573	169	Pfam	PF01290	Thymosin beta-4 family	100	130	7.4e-12	T	2019-08-09	IPR001152	Beta-thymosin	GO:0003785|GO:0007015
TRINITY_DN59661_c0_g1_i1.p1	0763956a036c5fca8a2a959e88cc7573	169	Pfam	PF01290	Thymosin beta-4 family	137	168	3.3e-14	T	2019-08-09	IPR001152	Beta-thymosin	GO:0003785|GO:0007015
TRINITY_DN70267_c0_g1_i5.p1	c7ab581b0de3b6b4e7dc410af31b0989	281	Pfam	PF00041	Fibronectin type III domain	113	208	2.6e-10	T	2019-08-09	IPR003961	Fibronectin type III	GO:0005515
TRINITY_DN73030_c1_g2_i1.p1	9731bc0ef9ebdbec7cc3f65bde7acc21	116	Pfam	PF00067	Cytochrome P450	1	108	1.5e-36	T	2019-08-09	IPR001128	Cytochrome P450	GO:0005506|GO:0016705|GO:0020037|GO:0055114
TRINITY_DN227753_c0_g1_i1.p1	5a8de7dbc3260ebf7c43933a7bc68ce8	1598	Pfam	PF02204	Vacuolar sorting protein 9 (VPS9) domain	1492	1590	1.2e-17	T	2019-08-09	IPR003123	VPS9 domain
TRINITY_DN227753_c0_g1_i1.p1	5a8de7dbc3260ebf7c43933a7bc68ce8	1598	Pfam	PF00415	Regulator of chromosome condensation (RCC1) repeat	456	502	1.8e-08	T	2019-08-09	IPR000408	Regulator of chromosome condensation, RCC1
TRINITY_DN227753_c0_g1_i1.p1	5a8de7dbc3260ebf7c43933a7bc68ce8	1598	Pfam	PF02493	MORN repeat	1029	1050	1.2e-05	T	2019-08-09	IPR003409	MORN motif
TRINITY_DN227753_c0_g1_i1.p1	5a8de7dbc3260ebf7c43933a7bc68ce8	1598	Pfam	PF02493	MORN repeat	1080	1095	0.0029	T	2019-08-09	IPR003409	MORN motif
TRINITY_DN227753_c0_g1_i1.p1	5a8de7dbc3260ebf7c43933a7bc68ce8	1598	Pfam	PF02493	MORN repeat	983	1003	0.00045	T	2019-08-09	IPR003409	MORN motif
TRINITY_DN227753_c0_g1_i1.p1	5a8de7dbc3260ebf7c43933a7bc68ce8	1598	Pfam	PF02493	MORN repeat	1006	1021	8.4	T	2019-08-09	IPR003409	MORN motif
TRINITY_DN227753_c0_g1_i1.p1	5a8de7dbc3260ebf7c43933a7bc68ce8	1598	Pfam	PF02493	MORN repeat	1104	1117	0.36	T	2019-08-09	IPR003409	MORN motif
TRINITY_DN227753_c0_g1_i1.p1	5a8de7dbc3260ebf7c43933a7bc68ce8	1598	Pfam	PF02493	MORN repeat	1127	1148	0.046	T	2019-08-09	IPR003409	MORN motif
TRINITY_DN227753_c0_g1_i1.p1	5a8de7dbc3260ebf7c43933a7bc68ce8	1598	Pfam	PF02493	MORN repeat	1052	1066	0.11	T	2019-08-09	IPR003409	MORN motif
TRINITY_DN227753_c0_g1_i1.p1	5a8de7dbc3260ebf7c43933a7bc68ce8	1598	Pfam	PF02493	MORN repeat	1150	1172	0.0043	T	2019-08-09	IPR003409	MORN motif
TRINITY_DN7082_c0_g1_i1.p1	9fec01e29f1d43ef4b2bbd01d4b4871e	160	Pfam	PF00855	PWWP domain	30	126	4e-15	T	2019-08-09	IPR000313	PWWP domain
TRINITY_DN116819_c0_g1_i1.p2	94204db286a059ff1d705aa3fec65a2d	118	Pfam	PF01015	Ribosomal S3Ae family	1	118	5.9e-56	T	2019-08-09	IPR001593	Ribosomal protein S3Ae	GO:0003735|GO:0005840|GO:0006412
TRINITY_DN76721_c0_g1_i13.p1	6b46cf9ab86bc343b1532db8168a0b7b	177	Pfam	PF00069	Protein kinase domain	7	150	2.9e-35	T	2019-08-09	IPR000719	Protein kinase domain	GO:0004672|GO:0005524|GO:0006468
TRINITY_DN68566_c0_g2_i1.p1	eb067689b0163425291fefc927648f54	997	Pfam	PF01526	Tn3 transposase DDE domain	589	975	0	T	2019-08-09	IPR002513	Tn3 transposase DDE domain	GO:0004803|GO:0006313
TRINITY_DN68566_c0_g2_i1.p1	eb067689b0163425291fefc927648f54	997	Pfam	PF13700	Domain of unknown function (DUF4158)	6	164	8.1e-26	T	2019-08-09	IPR025296	Domain of unknown function DUF4158
TRINITY_DN120451_c0_g1_i1.p2	365e51fc73f7d1c94142e26a8df02750	116	Pfam	PF00593	TonB dependent receptor	12	110	8.2e-21	T	2019-08-09	IPR000531	TonB-dependent receptor-like, beta-barrel
TRINITY_DN72885_c2_g1_i3.p1	8b0fb17ba6ba62ee1ffed8d297545d90	236	Pfam	PF14529	Endonuclease-reverse transcriptase	111	215	1.4e-06	T	2019-08-09	IPR005135	Endonuclease/exonuclease/phosphatase
TRINITY_DN69506_c0_g1_i1.p1	83f3956a6a2f20cf17613f767877851f	534	Pfam	PF09379	FERM N-terminal domain	14	77	9.1e-15	T	2019-08-09	IPR018979	FERM, N-terminal
TRINITY_DN69506_c0_g1_i1.p1	83f3956a6a2f20cf17613f767877851f	534	Pfam	PF00373	FERM central domain	97	214	8.4e-18	T	2019-08-09	IPR019748	FERM central domain
TRINITY_DN69506_c0_g1_i1.p1	83f3956a6a2f20cf17613f767877851f	534	Pfam	PF09380	FERM C-terminal PH-like domain	218	302	1.8e-18	T	2019-08-09	IPR018980	FERM, C-terminal PH-like domain
TRINITY_DN76716_c4_g1_i5.p1	c6d0299b982a1a44a91a621665298431	445	Pfam	PF12937	F-box-like	38	78	1e-05	T	2019-08-09	IPR001810	F-box domain	GO:0005515
TRINITY_DN76716_c4_g1_i3.p1	c6d0299b982a1a44a91a621665298431	445	Pfam	PF12937	F-box-like	38	78	1e-05	T	2019-08-09	IPR001810	F-box domain	GO:0005515
TRINITY_DN66454_c0_g1_i1.p1	ede7eb31140f6980e7ce5f57660b073b	478	Pfam	PF00002	7 transmembrane receptor (Secretin family)	158	382	2.8e-06	T	2019-08-09	IPR000832	GPCR, family 2, secretin-like	GO:0004930|GO:0007186|GO:0016021
TRINITY_DN75075_c0_g1_i3.p1	84545855ed91a0dc20e1d7f427941ec6	1079	Pfam	PF06367	Diaphanous FH3 Domain	299	494	4.4e-42	T	2019-08-09	IPR010472	Formin, FH3 domain	GO:0003779|GO:0016043
TRINITY_DN75075_c0_g1_i3.p1	84545855ed91a0dc20e1d7f427941ec6	1079	Pfam	PF06371	Diaphanous GTPase-binding Domain	37	157	8.3e-16	T	2019-08-09	IPR010473	Formin, GTPase-binding domain	GO:0003779|GO:0017048|GO:0030036
TRINITY_DN75075_c0_g1_i3.p1	84545855ed91a0dc20e1d7f427941ec6	1079	Pfam	PF06371	Diaphanous GTPase-binding Domain	238	296	2.8e-14	T	2019-08-09	IPR010473	Formin, GTPase-binding domain	GO:0003779|GO:0017048|GO:0030036
TRINITY_DN75075_c0_g1_i3.p1	84545855ed91a0dc20e1d7f427941ec6	1079	Pfam	PF02181	Formin Homology 2 Domain	600	974	1.6e-97	T	2019-08-09	IPR015425	Formin, FH2 domain
TRINITY_DN71815_c0_g1_i2.p1	945b7d095ec59939474e0f757473a129	550	Pfam	PF00102	Protein-tyrosine phosphatase	205	245	9.1e-09	T	2019-08-09	IPR000242	PTP type protein phosphatase	GO:0004725|GO:0006470
TRINITY_DN71815_c0_g1_i2.p1	945b7d095ec59939474e0f757473a129	550	Pfam	PF00102	Protein-tyrosine phosphatase	300	510	2.4e-61	T	2019-08-09	IPR000242	PTP type protein phosphatase	GO:0004725|GO:0006470
TRINITY_DN71815_c0_g1_i2.p1	945b7d095ec59939474e0f757473a129	550	Pfam	PF00017	SH2 domain	53	128	8.4e-22	T	2019-08-09	IPR000980	SH2 domain
TRINITY_DN71004_c1_g1_i10.p1	ba172dd4a6229cef9efa28b670399e88	788	Pfam	PF10613	Ligated ion channel L-glutamate- and glycine-binding site	427	542	3.6e-40	T	2019-08-09	IPR019594	Ionotropic glutamate receptor, L-glutamate and glycine-binding domain	GO:0004970|GO:0016020
TRINITY_DN71004_c1_g1_i10.p1	ba172dd4a6229cef9efa28b670399e88	788	Pfam	PF01094	Receptor family ligand binding region	74	272	2.7e-10	T	2019-08-09	IPR001828	Receptor, ligand binding region
TRINITY_DN71004_c1_g1_i10.p1	ba172dd4a6229cef9efa28b670399e88	788	Pfam	PF00060	Ligand-gated ion channel	558	761	1.8e-33	T	2019-08-09	IPR001320	Ionotropic glutamate receptor	GO:0015276|GO:0016020
TRINITY_DN86119_c0_g1_i1.p1	c83bf03273dc4f6fa679ea112a331450	188	Pfam	PF00078	Reverse transcriptase (RNA-dependent DNA polymerase)	60	188	6e-19	T	2019-08-09	IPR000477	Reverse transcriptase domain
TRINITY_DN75218_c1_g1_i7.p1	d4f78fd9689ae8d915e9940d68e218ae	809	Pfam	PF14529	Endonuclease-reverse transcriptase	111	231	1.4e-07	T	2019-08-09	IPR005135	Endonuclease/exonuclease/phosphatase
TRINITY_DN75218_c1_g1_i7.p1	d4f78fd9689ae8d915e9940d68e218ae	809	Pfam	PF00078	Reverse transcriptase (RNA-dependent DNA polymerase)	540	789	3.7e-38	T	2019-08-09	IPR000477	Reverse transcriptase domain
TRINITY_DN48811_c0_g1_i1.p1	e0a9782977ff6f4d68120db17f3a9e40	1074	Pfam	PF00168	C2 domain	671	763	3e-06	T	2019-08-09	IPR000008	C2 domain
TRINITY_DN48811_c0_g1_i1.p1	e0a9782977ff6f4d68120db17f3a9e40	1074	Pfam	PF00388	Phosphatidylinositol-specific phospholipase C, X domain	315	463	2.4e-58	T	2019-08-09	IPR000909	Phosphatidylinositol-specific phospholipase C, X domain
TRINITY_DN48811_c0_g1_i1.p1	e0a9782977ff6f4d68120db17f3a9e40	1074	Pfam	PF06631	Protein of unknown function (DUF1154)	845	888	1.1e-20	T	2019-08-09	IPR009535	Phospholipase C-beta, conserved site
TRINITY_DN48811_c0_g1_i1.p1	e0a9782977ff6f4d68120db17f3a9e40	1074	Pfam	PF00387	Phosphatidylinositol-specific phospholipase C, Y domain	533	647	1.9e-42	T	2019-08-09	IPR001711	Phospholipase C, phosphatidylinositol-specific, Y domain	GO:0004435|GO:0006629|GO:0007165|GO:0035556
TRINITY_DN48811_c0_g1_i1.p1	e0a9782977ff6f4d68120db17f3a9e40	1074	Pfam	PF09279	Phosphoinositide-specific phospholipase C, efhand-like	212	301	2.2e-11	T	2019-08-09	IPR015359	Phosphoinositide-specific phospholipase C, EF-hand-like domain
TRINITY_DN48811_c0_g1_i1.p1	e0a9782977ff6f4d68120db17f3a9e40	1074	Pfam	PF17787	PH domain	13	140	2.2e-40	T	2019-08-09	IPR037862	PLC-beta, PH domain
TRINITY_DN46358_c0_g1_i1.p4	a0fc4f876898fdf3eecec0598eb9a7a4	181	Pfam	PF04073	Aminoacyl-tRNA editing domain	56	169	2.7e-24	T	2019-08-09	IPR007214	YbaK/aminoacyl-tRNA synthetase-associated domain	GO:0002161
TRINITY_DN10598_c0_g1_i1.p1	c5fe855a832f72d4291ddcc69d1266d3	442	Pfam	PF00155	Aminotransferase class I and II	102	421	1.2e-28	T	2019-08-09	IPR004839	Aminotransferase, class I/classII	GO:0009058|GO:0030170
TRINITY_DN77828_c1_g2_i1.p1	60481c76faf3c00154e826010cf00b2e	696	Pfam	PF00078	Reverse transcriptase (RNA-dependent DNA polymerase)	565	695	8.7e-20	T	2019-08-09	IPR000477	Reverse transcriptase domain
TRINITY_DN77828_c1_g2_i1.p1	60481c76faf3c00154e826010cf00b2e	696	Pfam	PF13975	gag-polyprotein putative aspartyl protease	342	432	1.5e-06	T	2019-08-09
TRINITY_DN75285_c3_g1_i7.p1	9ef086be8fcd3f3cdbf7e5c477d5a6cc	345	Pfam	PF00067	Cytochrome P450	34	343	3.3e-28	T	2019-08-09	IPR001128	Cytochrome P450	GO:0005506|GO:0016705|GO:0020037|GO:0055114
TRINITY_DN74433_c0_g3_i2.p1	e1546c5ae092ab9def00e73bc80e408b	1043	Pfam	PF17921	Integrase zinc binding domain	669	724	1.1e-18	T	2019-08-09	IPR041588	Integrase zinc-binding domain
TRINITY_DN74433_c0_g3_i2.p1	e1546c5ae092ab9def00e73bc80e408b	1043	Pfam	PF00078	Reverse transcriptase (RNA-dependent DNA polymerase)	231	388	4.8e-22	T	2019-08-09	IPR000477	Reverse transcriptase domain
TRINITY_DN74433_c0_g3_i2.p1	e1546c5ae092ab9def00e73bc80e408b	1043	Pfam	PF17919	RNase H-like domain found in reverse transcriptase	458	555	2.5e-30	T	2019-08-09	IPR041577	Reverse transcriptase/retrotransposon-derived protein, RNase H-like domain
TRINITY_DN74433_c0_g3_i2.p1	e1546c5ae092ab9def00e73bc80e408b	1043	Pfam	PF00665	Integrase core domain	738	850	3e-23	T	2019-08-09	IPR001584	Integrase, catalytic core	GO:0015074
TRINITY_DN75392_c0_g1_i2.p1	c1a41835b0eef5dd0b0dc095957cc39d	478	Pfam	PF00324	Amino acid permease	25	466	7.8e-113	T	2019-08-09	IPR004841	Amino acid permease/ SLC12A domain	GO:0016020|GO:0055085
TRINITY_DN67201_c0_g1_i1.p1	a2f51932a6f9c87aa43f74e4c9bd8547	324	Pfam	PF00059	Lectin C-type domain	47	155	4.1e-15	T	2019-08-09	IPR001304	C-type lectin-like
TRINITY_DN67201_c0_g1_i1.p1	a2f51932a6f9c87aa43f74e4c9bd8547	324	Pfam	PF00059	Lectin C-type domain	189	303	1.4e-08	T	2019-08-09	IPR001304	C-type lectin-like
TRINITY_DN75440_c0_g1_i4.p1	c1478e46cf1cda7350333200e1843b16	860	Pfam	PF00689	Cation transporting ATPase, C-terminus	785	835	1.5e-13	T	2019-08-09	IPR006068	Cation-transporting P-type ATPase, C-terminal
TRINITY_DN75440_c0_g1_i4.p1	c1478e46cf1cda7350333200e1843b16	860	Pfam	PF00690	Cation transporter/ATPase, N-terminus	30	97	4.6e-19	T	2019-08-09	IPR004014	Cation-transporting P-type ATPase, N-terminal
TRINITY_DN75440_c0_g1_i4.p1	c1478e46cf1cda7350333200e1843b16	860	Pfam	PF13246	Cation transport ATPase (P-type)	412	507	5.2e-22	T	2019-08-09
TRINITY_DN75440_c0_g1_i4.p1	c1478e46cf1cda7350333200e1843b16	860	Pfam	PF00122	E1-E2 ATPase	150	340	1.3e-43	T	2019-08-09
TRINITY_DN35521_c0_g1_i1.p1	7b4e3717a38ce488424806326eb6fb5c	340	Pfam	PF05853	beta-keto acid cleavage enzyme	86	340	1.1e-87	T	2019-08-09	IPR008567	3-keto-5-aminohexanoate cleavage enzyme	GO:0016740|GO:0019475
TRINITY_DN171362_c0_g1_i1.p3	88d9968810b99323941e44f9cd1a5273	135	Pfam	PF01370	NAD dependent epimerase/dehydratase family	17	79	1.5e-05	T	2019-08-09	IPR001509	NAD-dependent epimerase/dehydratase	GO:0003824|GO:0050662
TRINITY_DN200925_c0_g1_i1.p2	1c7ddfbfd9f625cdfbea9b385cbc4d0f	321	Pfam	PF00501	AMP-binding enzyme	16	315	3e-55	T	2019-08-09	IPR000873	AMP-dependent synthetase/ligase	GO:0003824
TRINITY_DN63054_c0_g1_i4.p1	a747dfb041d969437cd203fcc78201d5	637	Pfam	PF04926	Poly(A) polymerase predicted RNA binding domain	382	541	2.5e-30	T	2019-08-09	IPR007010	Poly(A) polymerase, RNA-binding domain	GO:0003723|GO:0043631
TRINITY_DN63054_c0_g1_i4.p1	a747dfb041d969437cd203fcc78201d5	637	Pfam	PF04928	Poly(A) polymerase central domain	37	379	2.4e-112	T	2019-08-09	IPR007012	Poly(A) polymerase, central domain	GO:0004652|GO:0043631
TRINITY_DN63054_c0_g1_i4.p1	a747dfb041d969437cd203fcc78201d5	637	Pfam	PF01909	Nucleotidyltransferase domain	110	190	1.1e-10	T	2019-08-09	IPR002934	Polymerase, nucleotidyl transferase domain	GO:0016779
TRINITY_DN61643_c0_g1_i1.p1	0dffe788bdda62823f7659b68fa0dd4c	417	Pfam	PF01223	DNA/RNA non-specific endonuclease	189	354	6.9e-07	T	2019-08-09	IPR001604	DNA/RNA non-specific endonuclease	GO:0003676|GO:0016787|GO:0046872
TRINITY_DN75483_c3_g1_i1.p1	66cbb284bbf6625f4e24e9fed006a48c	640	Pfam	PF01392	Fz domain	21	141	2e-10	T	2019-08-09	IPR020067	Frizzled domain	GO:0005515
TRINITY_DN75483_c3_g1_i1.p1	66cbb284bbf6625f4e24e9fed006a48c	640	Pfam	PF07714	Protein tyrosine kinase	353	627	8.9e-89	T	2019-08-09	IPR001245	Serine-threonine/tyrosine-protein kinase, catalytic domain	GO:0004672|GO:0006468
TRINITY_DN75483_c3_g1_i1.p1	66cbb284bbf6625f4e24e9fed006a48c	640	Pfam	PF00051	Kringle domain	168	246	2.6e-23	T	2019-08-09	IPR000001	Kringle
TRINITY_DN235061_c0_g1_i1.p1	9c6b4df8cf758f1f0d8cfc0a9df31209	111	Pfam	PF00884	Sulfatase	5	83	4.6e-14	T	2019-08-09	IPR000917	Sulfatase, N-terminal	GO:0008484
TRINITY_DN74594_c0_g1_i7.p1	c51eee97e23f18932d57aeebd7ed9e70	373	Pfam	PF12018	Domain of unknown function	6	198	5.3e-37	T	2019-08-09	IPR021897	Cilia- and flagella-associated protein 206
TRINITY_DN65232_c0_g2_i1.p2	9dd45b9edd9b40bb43ec0262dae6cc22	318	Pfam	PF05683	Fumarase C-terminus	242	316	4.7e-17	T	2019-08-09	IPR004647	Fe-S hydro-lyase, tartrate dehydratase beta-type, catalytic domain	GO:0016836
TRINITY_DN65232_c0_g2_i1.p2	9dd45b9edd9b40bb43ec0262dae6cc22	318	Pfam	PF05681	Fumarate hydratase (Fumerase)	1	238	1e-87	T	2019-08-09	IPR004646	Fe-S hydro-lyase, tartrate dehydratase alpha-type, catalytic domain	GO:0016829
TRINITY_DN76891_c0_g1_i3.p1	cedf2531a7f3b6ac67baea8dd7eb9941	270	Pfam	PF01388	ARID/BRIGHT DNA binding domain	45	131	1.7e-20	T	2019-08-09	IPR001606	ARID DNA-binding domain	GO:0003677
TRINITY_DN199103_c0_g1_i1.p1	b7532f120ead6158efc42ec495764fb8	311	Pfam	PF16576	Barrel-sandwich domain of CusB or HlyD membrane-fusion	76	294	1.2e-13	T	2019-08-09	IPR032317	RND efflux pump, membrane fusion protein, barrel-sandwich domain
TRINITY_DN78028_c1_g1_i7.p1	e6c1afe7c5697ec42e137c9884460cd4	1270	Pfam	PF01429	Methyl-CpG binding domain	624	697	8.7e-06	T	2019-08-09	IPR001739	Methyl-CpG DNA binding	GO:0003677|GO:0005634
TRINITY_DN75042_c0_g1_i3.p1	13f13779848afbc48a207c21e1202248	519	Pfam	PF00651	BTB/POZ domain	93	199	1.1e-23	T	2019-08-09	IPR000210	BTB/POZ domain	GO:0005515
TRINITY_DN75042_c0_g1_i3.p1	13f13779848afbc48a207c21e1202248	519	Pfam	PF08005	PHR domain	358	459	6.3e-27	T	2019-08-09	IPR012983	PHR
TRINITY_DN75042_c0_g1_i3.p1	13f13779848afbc48a207c21e1202248	519	Pfam	PF07707	BTB And C-terminal Kelch	211	309	4.1e-09	T	2019-08-09	IPR011705	BTB/Kelch-associated
TRINITY_DN52786_c0_g1_i3.p1	465ac591ff431238ff491f457798851f	233	Pfam	PF00057	Low-density lipoprotein receptor domain class A	54	88	9.6e-09	T	2019-08-09	IPR002172	Low-density lipoprotein (LDL) receptor class A repeat	GO:0005515
TRINITY_DN75486_c2_g1_i2.p1	18bb30d5ae6361fe7f290cbece59ebc2	619	Pfam	PF01683	EB module	494	547	1.3e-06	T	2019-08-09	IPR006149	EB domain
TRINITY_DN75486_c2_g1_i2.p1	18bb30d5ae6361fe7f290cbece59ebc2	619	Pfam	PF01683	EB module	536	586	5.5e-05	T	2019-08-09	IPR006149	EB domain
TRINITY_DN75486_c2_g1_i2.p1	18bb30d5ae6361fe7f290cbece59ebc2	619	Pfam	PF01683	EB module	407	461	1.2e-07	T	2019-08-09	IPR006149	EB domain
TRINITY_DN75486_c2_g1_i2.p1	18bb30d5ae6361fe7f290cbece59ebc2	619	Pfam	PF01683	EB module	98	156	4.6e-07	T	2019-08-09	IPR006149	EB domain
TRINITY_DN72742_c4_g1_i1.p1	39a3d5168aa09c1d14cc30ea77725ddd	401	Pfam	PF01302	CAP-Gly domain	250	317	3.4e-23	T	2019-08-09	IPR000938	CAP Gly-rich domain
TRINITY_DN72742_c4_g1_i1.p1	39a3d5168aa09c1d14cc30ea77725ddd	401	Pfam	PF01302	CAP-Gly domain	122	185	6.8e-22	T	2019-08-09	IPR000938	CAP Gly-rich domain
TRINITY_DN61964_c0_g1_i5.p1	eec856c8bd2e25c1f5bbed47d52daff0	3169	Pfam	PF08686	PLAC (protease and lacunin) domain	3115	3146	1.6e-09	T	2019-08-09	IPR010909	PLAC	GO:0008233
TRINITY_DN61964_c0_g1_i5.p1	eec856c8bd2e25c1f5bbed47d52daff0	3169	Pfam	PF00014	Kunitz/Bovine pancreatic trypsin inhibitor domain	2421	2473	9e-15	T	2019-08-09	IPR002223	Pancreatic trypsin inhibitor Kunitz domain	GO:0004867
TRINITY_DN61964_c0_g1_i5.p1	eec856c8bd2e25c1f5bbed47d52daff0	3169	Pfam	PF00014	Kunitz/Bovine pancreatic trypsin inhibitor domain	2280	2332	7.4e-20	T	2019-08-09	IPR002223	Pancreatic trypsin inhibitor Kunitz domain	GO:0004867
TRINITY_DN61964_c0_g1_i5.p1	eec856c8bd2e25c1f5bbed47d52daff0	3169	Pfam	PF00014	Kunitz/Bovine pancreatic trypsin inhibitor domain	2019	2069	1.2e-15	T	2019-08-09	IPR002223	Pancreatic trypsin inhibitor Kunitz domain	GO:0004867
TRINITY_DN61964_c0_g1_i5.p1	eec856c8bd2e25c1f5bbed47d52daff0	3169	Pfam	PF00014	Kunitz/Bovine pancreatic trypsin inhibitor domain	1959	2011	7.9e-16	T	2019-08-09	IPR002223	Pancreatic trypsin inhibitor Kunitz domain	GO:0004867
TRINITY_DN61964_c0_g1_i5.p1	eec856c8bd2e25c1f5bbed47d52daff0	3169	Pfam	PF00014	Kunitz/Bovine pancreatic trypsin inhibitor domain	1900	1951	8.6e-17	T	2019-08-09	IPR002223	Pancreatic trypsin inhibitor Kunitz domain	GO:0004867
TRINITY_DN61964_c0_g1_i5.p1	eec856c8bd2e25c1f5bbed47d52daff0	3169	Pfam	PF00014	Kunitz/Bovine pancreatic trypsin inhibitor domain	2079	2129	8.1e-14	T	2019-08-09	IPR002223	Pancreatic trypsin inhibitor Kunitz domain	GO:0004867
TRINITY_DN61964_c0_g1_i5.p1	eec856c8bd2e25c1f5bbed47d52daff0	3169	Pfam	PF00014	Kunitz/Bovine pancreatic trypsin inhibitor domain	2223	2274	5.9e-14	T	2019-08-09	IPR002223	Pancreatic trypsin inhibitor Kunitz domain	GO:0004867
TRINITY_DN61964_c0_g1_i5.p1	eec856c8bd2e25c1f5bbed47d52daff0	3169	Pfam	PF00014	Kunitz/Bovine pancreatic trypsin inhibitor domain	2555	2604	1.3e-05	T	2019-08-09	IPR002223	Pancreatic trypsin inhibitor Kunitz domain	GO:0004867
TRINITY_DN61964_c0_g1_i5.p1	eec856c8bd2e25c1f5bbed47d52daff0	3169	Pfam	PF00014	Kunitz/Bovine pancreatic trypsin inhibitor domain	2612	2663	4.5e-13	T	2019-08-09	IPR002223	Pancreatic trypsin inhibitor Kunitz domain	GO:0004867
TRINITY_DN61964_c0_g1_i5.p1	eec856c8bd2e25c1f5bbed47d52daff0	3169	Pfam	PF00014	Kunitz/Bovine pancreatic trypsin inhibitor domain	2138	2188	2.4e-16	T	2019-08-09	IPR002223	Pancreatic trypsin inhibitor Kunitz domain	GO:0004867
TRINITY_DN61964_c0_g1_i5.p1	eec856c8bd2e25c1f5bbed47d52daff0	3169	Pfam	PF00014	Kunitz/Bovine pancreatic trypsin inhibitor domain	2480	2531	8.6e-18	T	2019-08-09	IPR002223	Pancreatic trypsin inhibitor Kunitz domain	GO:0004867
TRINITY_DN61964_c0_g1_i5.p1	eec856c8bd2e25c1f5bbed47d52daff0	3169	Pfam	PF05986	ADAM-TS Spacer 1	217	331	2.1e-30	T	2019-08-09	IPR010294	ADAM-TS Spacer 1
TRINITY_DN61964_c0_g1_i5.p1	eec856c8bd2e25c1f5bbed47d52daff0	3169	Pfam	PF00090	Thrombospondin type 1 domain	649	697	2.6e-05	T	2019-08-09	IPR000884	Thrombospondin type-1 (TSP1) repeat
TRINITY_DN61964_c0_g1_i5.p1	eec856c8bd2e25c1f5bbed47d52daff0	3169	Pfam	PF00090	Thrombospondin type 1 domain	588	611	0.00049	T	2019-08-09	IPR000884	Thrombospondin type-1 (TSP1) repeat
TRINITY_DN61964_c0_g1_i5.p1	eec856c8bd2e25c1f5bbed47d52daff0	3169	Pfam	PF00090	Thrombospondin type 1 domain	347	398	4.2e-05	T	2019-08-09	IPR000884	Thrombospondin type-1 (TSP1) repeat
TRINITY_DN61964_c0_g1_i5.p1	eec856c8bd2e25c1f5bbed47d52daff0	3169	Pfam	PF00090	Thrombospondin type 1 domain	469	521	0.00046	T	2019-08-09	IPR000884	Thrombospondin type-1 (TSP1) repeat
TRINITY_DN61964_c0_g1_i5.p1	eec856c8bd2e25c1f5bbed47d52daff0	3169	Pfam	PF00090	Thrombospondin type 1 domain	65	112	0.00018	T	2019-08-09	IPR000884	Thrombospondin type-1 (TSP1) repeat
TRINITY_DN61964_c0_g1_i5.p1	eec856c8bd2e25c1f5bbed47d52daff0	3169	Pfam	PF00090	Thrombospondin type 1 domain	405	463	0.0026	T	2019-08-09	IPR000884	Thrombospondin type-1 (TSP1) repeat
TRINITY_DN61964_c0_g1_i5.p1	eec856c8bd2e25c1f5bbed47d52daff0	3169	Pfam	PF07679	Immunoglobulin I-set domain	3027	3106	1.8e-16	T	2019-08-09	IPR013098	Immunoglobulin I-set
TRINITY_DN61964_c0_g1_i5.p1	eec856c8bd2e25c1f5bbed47d52daff0	3169	Pfam	PF07679	Immunoglobulin I-set domain	2930	3013	8.5e-11	T	2019-08-09	IPR013098	Immunoglobulin I-set
TRINITY_DN71107_c0_g2_i11.p1	870eaa60003abd86d6a88868cf5cd8eb	1358	Pfam	PF02209	Villin headpiece domain	1323	1358	5.6e-16	T	2019-08-09	IPR003128	Villin headpiece	GO:0003779|GO:0007010
TRINITY_DN71107_c0_g2_i11.p1	870eaa60003abd86d6a88868cf5cd8eb	1358	Pfam	PF00626	Gelsolin repeat	904	992	1e-06	T	2019-08-09	IPR007123	Gelsolin-like domain
TRINITY_DN219252_c0_g1_i1.p1	390b27d237f49a62df731712dda8448c	101	Pfam	PF06325	Ribosomal protein L11 methyltransferase (PrmA)	1	100	5.7e-22	T	2019-08-09
TRINITY_DN75121_c4_g1_i2.p1	5e9ae1ca22334e6346cc0bd345b3c35a	343	Pfam	PF07898	Protein of unknown function (DUF1676)	79	253	6.6e-38	T	2019-08-09	IPR012464	Protein of unknown function DUF1676
TRINITY_DN44181_c0_g1_i1.p2	7eb8ea9c707f74a552dcce550ae1e823	246	Pfam	PF00999	Sodium/hydrogen exchanger family	4	246	2.9e-48	T	2019-08-09	IPR006153	Cation/H+ exchanger	GO:0006812|GO:0015299|GO:0016021|GO:0055085
TRINITY_DN71592_c0_g3_i1.p1	2987fa604e74776a18de335b903d7d10	529	Pfam	PF03315	Serine dehydratase beta chain	75	226	5.3e-57	T	2019-08-09	IPR005131	Serine dehydratase beta chain	GO:0003941|GO:0006094|GO:0051539
TRINITY_DN71592_c0_g3_i1.p1	2987fa604e74776a18de335b903d7d10	529	Pfam	PF03313	Serine dehydratase alpha chain	257	523	3.4e-99	T	2019-08-09	IPR005130	Serine dehydratase-like, alpha subunit
TRINITY_DN74764_c0_g1_i1.p1	6be3210ca734b20f48083676b376c238	735	Pfam	PF09730	Microtubule-associated protein Bicaudal-D	78	373	2.9e-67	T	2019-08-09	IPR018477	Bicaudal-D protein	GO:0008093|GO:0070840
TRINITY_DN74764_c0_g1_i1.p1	6be3210ca734b20f48083676b376c238	735	Pfam	PF09730	Microtubule-associated protein Bicaudal-D	431	513	8.2e-12	T	2019-08-09	IPR018477	Bicaudal-D protein	GO:0008093|GO:0070840
TRINITY_DN74764_c0_g1_i1.p1	6be3210ca734b20f48083676b376c238	735	Pfam	PF09730	Microtubule-associated protein Bicaudal-D	535	712	5.2e-85	T	2019-08-09	IPR018477	Bicaudal-D protein	GO:0008093|GO:0070840
TRINITY_DN71755_c0_g1_i3.p1	a171b067bbb93b7381b009028dbb3e1b	1152	Pfam	PF00665	Integrase core domain	248	375	2.1e-10	T	2019-08-09	IPR001584	Integrase, catalytic core	GO:0015074
TRINITY_DN71755_c0_g1_i3.p1	a171b067bbb93b7381b009028dbb3e1b	1152	Pfam	PF17921	Integrase zinc binding domain	169	221	2.2e-08	T	2019-08-09	IPR041588	Integrase zinc-binding domain
TRINITY_DN71755_c0_g1_i3.p1	a171b067bbb93b7381b009028dbb3e1b	1152	Pfam	PF18701	Family of unknown function (DUF5641)	444	537	2e-34	T	2019-08-09	IPR040676	Domain of unknown function DUF5641
TRINITY_DN71755_c0_g1_i3.p1	a171b067bbb93b7381b009028dbb3e1b	1152	Pfam	PF12259	Baculovirus F protein	571	1122	3.2e-28	T	2019-08-09	IPR022048	Envelope fusion protein-like
TRINITY_DN64760_c0_g1_i1.p1	9dc95b66a9ffd24f086404330571e5ba	335	Pfam	PF03096	Ndr family	56	334	3e-102	T	2019-08-09	IPR004142	NDRG
TRINITY_DN85270_c0_g1_i1.p1	c58f67caa72d89109e96e9ea761d8fa5	125	Pfam	PF02661	Fic/DOC family	14	118	9.8e-16	T	2019-08-09	IPR003812	Fido domain
TRINITY_DN73113_c0_g1_i3.p1	b1a767ea55526210da1c179e2d56d1fd	268	Pfam	PF00089	Trypsin	25	262	5.6e-63	T	2019-08-09	IPR001254	Serine proteases, trypsin domain	GO:0004252|GO:0006508
TRINITY_DN77742_c0_g1_i7.p1	3d843a52e1f302b31f7238941389908f	1753	Pfam	PF18701	Family of unknown function (DUF5641)	990	1081	2.5e-34	T	2019-08-09	IPR040676	Domain of unknown function DUF5641
TRINITY_DN77742_c0_g1_i7.p1	3d843a52e1f302b31f7238941389908f	1753	Pfam	PF00665	Integrase core domain	781	918	3.4e-14	T	2019-08-09	IPR001584	Integrase, catalytic core	GO:0015074
TRINITY_DN77742_c0_g1_i7.p1	3d843a52e1f302b31f7238941389908f	1753	Pfam	PF12259	Baculovirus F protein	1132	1699	7.1e-28	T	2019-08-09	IPR022048	Envelope fusion protein-like
TRINITY_DN77742_c0_g1_i7.p1	3d843a52e1f302b31f7238941389908f	1753	Pfam	PF17921	Integrase zinc binding domain	707	762	5.9e-10	T	2019-08-09	IPR041588	Integrase zinc-binding domain
TRINITY_DN77742_c0_g1_i7.p1	3d843a52e1f302b31f7238941389908f	1753	Pfam	PF05380	Pao retrotransposon peptidase	328	488	4.8e-57	T	2019-08-09	IPR008042	Retrotransposon, Pao
TRINITY_DN75143_c2_g1_i1.p1	1ed1053c98661eda7d1435802cdaf93e	277	Pfam	PF01263	Aldose 1-epimerase	6	274	1.1e-44	T	2019-08-09	IPR008183	Aldose 1-/Glucose-6-phosphate 1-epimerase	GO:0005975|GO:0016853
TRINITY_DN75143_c2_g1_i4.p1	1ed1053c98661eda7d1435802cdaf93e	277	Pfam	PF01263	Aldose 1-epimerase	6	274	1.1e-44	T	2019-08-09	IPR008183	Aldose 1-/Glucose-6-phosphate 1-epimerase	GO:0005975|GO:0016853
TRINITY_DN75143_c2_g1_i3.p1	1ed1053c98661eda7d1435802cdaf93e	277	Pfam	PF01263	Aldose 1-epimerase	6	274	1.1e-44	T	2019-08-09	IPR008183	Aldose 1-/Glucose-6-phosphate 1-epimerase	GO:0005975|GO:0016853
TRINITY_DN54859_c1_g1_i2.p1	9b619a529607a27d3c2eea14a2e63fd4	651	Pfam	PF00069	Protein kinase domain	100	359	4.3e-54	T	2019-08-09	IPR000719	Protein kinase domain	GO:0004672|GO:0005524|GO:0006468
TRINITY_DN70263_c0_g1_i1.p1	e332761f724ca8fb623f5364258b7869	631	Pfam	PF17921	Integrase zinc binding domain	212	270	4.1e-21	T	2019-08-09	IPR041588	Integrase zinc-binding domain
TRINITY_DN70263_c0_g1_i1.p1	e332761f724ca8fb623f5364258b7869	631	Pfam	PF17917	RNase H-like domain found in reverse transcriptase	6	107	5e-36	T	2019-08-09	IPR041373	Reverse transcriptase, RNase H-like domain
TRINITY_DN70263_c0_g1_i1.p1	e332761f724ca8fb623f5364258b7869	631	Pfam	PF00665	Integrase core domain	287	396	5.3e-15	T	2019-08-09	IPR001584	Integrase, catalytic core	GO:0015074
TRINITY_DN73887_c0_g1_i28.p1	b536aa06db020859ae52039af7f3e76f	339	Pfam	PF10523	BEN domain	183	252	3.1e-10	T	2019-08-09	IPR018379	BEN domain
TRINITY_DN44766_c0_g1_i1.p1	dff52cd1cd4076ac853ddb8ffe6f98a8	800	Pfam	PF00271	Helicase conserved C-terminal domain	407	512	2.9e-28	T	2019-08-09	IPR001650	Helicase, C-terminal
TRINITY_DN44766_c0_g1_i1.p1	dff52cd1cd4076ac853ddb8ffe6f98a8	800	Pfam	PF00270	DEAD/DEAH box helicase	195	366	1.9e-46	T	2019-08-09	IPR011545	DEAD/DEAH box helicase domain	GO:0003676|GO:0005524
TRINITY_DN70582_c1_g2_i1.p1	8ad382c8605cda21cc562804fe7d281b	450	Pfam	PF18694	Transactive response DNA-binding protein N-terminal domain	14	89	8.1e-31	T	2019-08-09	IPR041105	TAR DNA-binding protein 43, N-terminal
TRINITY_DN70582_c1_g2_i1.p1	8ad382c8605cda21cc562804fe7d281b	450	Pfam	PF00076	RNA recognition motif. (a.k.a. RRM, RBD, or RNP domain)	125	181	1.8e-12	T	2019-08-09	IPR000504	RNA recognition motif domain	GO:0003676
TRINITY_DN70582_c1_g2_i1.p1	8ad382c8605cda21cc562804fe7d281b	450	Pfam	PF00076	RNA recognition motif. (a.k.a. RRM, RBD, or RNP domain)	206	254	5.4e-10	T	2019-08-09	IPR000504	RNA recognition motif domain	GO:0003676
TRINITY_DN76989_c0_g2_i6.p1	ec30c7685118fb0ec2ff95fee0607353	486	Pfam	PF02759	RUN domain	143	331	1.4e-21	T	2019-08-09	IPR004012	RUN domain
TRINITY_DN76989_c0_g2_i6.p1	ec30c7685118fb0ec2ff95fee0607353	486	Pfam	PF01477	PLAT/LH2 domain	345	448	4.4e-18	T	2019-08-09	IPR001024	PLAT/LH2 domain	GO:0005515
TRINITY_DN76989_c0_g2_i6.p1	ec30c7685118fb0ec2ff95fee0607353	486	Pfam	PF03455	dDENN domain	1	46	9.5e-15	T	2019-08-09	IPR005112	dDENN domain
TRINITY_DN53260_c1_g1_i1.p2	f1ba664e85956947a3a464db1713af1e	520	Pfam	PF00514	Armadillo/beta-catenin-like repeat	101	140	2.4e-09	T	2019-08-09	IPR000225	Armadillo	GO:0005515
TRINITY_DN53260_c1_g1_i1.p2	f1ba664e85956947a3a464db1713af1e	520	Pfam	PF00514	Armadillo/beta-catenin-like repeat	238	268	6.9e-08	T	2019-08-09	IPR000225	Armadillo	GO:0005515
TRINITY_DN53260_c1_g1_i1.p2	f1ba664e85956947a3a464db1713af1e	520	Pfam	PF00514	Armadillo/beta-catenin-like repeat	185	226	8.1e-10	T	2019-08-09	IPR000225	Armadillo	GO:0005515
TRINITY_DN53260_c1_g1_i1.p2	f1ba664e85956947a3a464db1713af1e	520	Pfam	PF00514	Armadillo/beta-catenin-like repeat	142	182	2.2e-10	T	2019-08-09	IPR000225	Armadillo	GO:0005515
TRINITY_DN53260_c1_g1_i1.p2	f1ba664e85956947a3a464db1713af1e	520	Pfam	PF00514	Armadillo/beta-catenin-like repeat	355	393	3.5e-08	T	2019-08-09	IPR000225	Armadillo	GO:0005515
TRINITY_DN53260_c1_g1_i1.p2	f1ba664e85956947a3a464db1713af1e	520	Pfam	PF00514	Armadillo/beta-catenin-like repeat	271	309	1.9e-08	T	2019-08-09	IPR000225	Armadillo	GO:0005515
TRINITY_DN53260_c1_g1_i1.p2	f1ba664e85956947a3a464db1713af1e	520	Pfam	PF00514	Armadillo/beta-catenin-like repeat	312	352	0.00028	T	2019-08-09	IPR000225	Armadillo	GO:0005515
TRINITY_DN53260_c1_g1_i1.p2	f1ba664e85956947a3a464db1713af1e	520	Pfam	PF00514	Armadillo/beta-catenin-like repeat	398	432	3.7e-05	T	2019-08-09	IPR000225	Armadillo	GO:0005515
TRINITY_DN53260_c1_g1_i1.p2	f1ba664e85956947a3a464db1713af1e	520	Pfam	PF01749	Importin beta binding domain	5	90	7.2e-26	T	2019-08-09	IPR002652	Importin-alpha, importin-beta-binding domain	GO:0006606|GO:0061608
TRINITY_DN53260_c1_g1_i1.p2	f1ba664e85956947a3a464db1713af1e	520	Pfam	PF16186	Atypical Arm repeat	447	492	5.3e-23	T	2019-08-09	IPR032413	Atypical Arm repeat
TRINITY_DN75741_c1_g1_i16.p1	e7ea4e787be084ab4f74c5d77da77932	1663	Pfam	PF13927	Immunoglobulin domain	774	851	5.1e-11	T	2019-08-09
TRINITY_DN75741_c1_g1_i16.p1	e7ea4e787be084ab4f74c5d77da77932	1663	Pfam	PF13927	Immunoglobulin domain	454	544	4.2e-08	T	2019-08-09
TRINITY_DN75741_c1_g1_i16.p1	e7ea4e787be084ab4f74c5d77da77932	1663	Pfam	PF13927	Immunoglobulin domain	356	436	5.7e-12	T	2019-08-09
TRINITY_DN75741_c1_g1_i16.p1	e7ea4e787be084ab4f74c5d77da77932	1663	Pfam	PF00047	Immunoglobulin domain	158	229	1.9e-06	T	2019-08-09	IPR013151	Immunoglobulin
TRINITY_DN75741_c1_g1_i16.p1	e7ea4e787be084ab4f74c5d77da77932	1663	Pfam	PF07686	Immunoglobulin V-set domain	29	114	6.6e-10	T	2019-08-09	IPR013106	Immunoglobulin V-set domain
TRINITY_DN75741_c1_g1_i16.p1	e7ea4e787be084ab4f74c5d77da77932	1663	Pfam	PF13895	Immunoglobulin domain	571	646	1.2e-06	T	2019-08-09	IPR007110	Immunoglobulin-like domain
TRINITY_DN75741_c1_g1_i16.p1	e7ea4e787be084ab4f74c5d77da77932	1663	Pfam	PF08205	CD80-like C2-set immunoglobulin domain	256	334	7.7e-11	T	2019-08-09	IPR013162	CD80-like, immunoglobulin C2-set
TRINITY_DN33580_c0_g1_i2.p1	90cda63d87a71731c1f840856b3c0ac2	170	Pfam	PF00069	Protein kinase domain	5	127	1.3e-21	T	2019-08-09	IPR000719	Protein kinase domain	GO:0004672|GO:0005524|GO:0006468
TRINITY_DN77530_c0_g1_i5.p1	0ecdced180510bb52d1d352abd02c0f7	1018	Pfam	PF00018	SH3 domain	554	601	7.3e-11	T	2019-08-09	IPR001452	SH3 domain	GO:0005515
TRINITY_DN77530_c0_g1_i5.p1	0ecdced180510bb52d1d352abd02c0f7	1018	Pfam	PF00611	Fes/CIP4, and EFC/F-BAR homology domain	29	113	4e-15	T	2019-08-09	IPR001060	FCH domain
TRINITY_DN77530_c0_g1_i5.p1	0ecdced180510bb52d1d352abd02c0f7	1018	Pfam	PF07653	Variant SH3 domain	703	757	2.7e-12	T	2019-08-09	IPR001452	SH3 domain	GO:0005515
TRINITY_DN203133_c0_g1_i1.p1	012562ee789d787310cc701596edcb71	155	Pfam	PF00106	short chain dehydrogenase	8	155	2.7e-32	T	2019-08-09	IPR002347	Short-chain dehydrogenase/reductase SDR
TRINITY_DN232677_c0_g1_i1.p1	811650ed35f1f65e29173ca2f45ccdb2	119	Pfam	PF03354	Phage Terminase	1	118	1.2e-18	T	2019-08-09	IPR005021	Terminase large subunit, Lambdalikevirus-type
TRINITY_DN105537_c0_g1_i1.p1	7e39433fea1c3db13d7189c49d1d5105	254	Pfam	PF11898	Domain of unknown function (DUF3418)	1	250	4.6e-78	T	2019-08-09	IPR024590	RNA helicase HrpA, C-terminal
TRINITY_DN76876_c0_g1_i2.p1	29b9da831a9731c5cd31439704f77c10	1050	Pfam	PF13913	zinc-finger of a C2HC-type	137	161	7.7e-08	T	2019-08-09
TRINITY_DN76876_c0_g1_i2.p1	29b9da831a9731c5cd31439704f77c10	1050	Pfam	PF13913	zinc-finger of a C2HC-type	229	250	0.0019	T	2019-08-09
TRINITY_DN72696_c0_g1_i1.p1	5652d248d8755c7f73f8224f6fbcbfcc	1127	Pfam	PF13927	Immunoglobulin domain	8	88	2.7e-11	T	2019-08-09
TRINITY_DN72696_c0_g1_i1.p1	5652d248d8755c7f73f8224f6fbcbfcc	1127	Pfam	PF07679	Immunoglobulin I-set domain	642	712	3.6e-10	T	2019-08-09	IPR013098	Immunoglobulin I-set
TRINITY_DN72696_c0_g1_i1.p1	5652d248d8755c7f73f8224f6fbcbfcc	1127	Pfam	PF07679	Immunoglobulin I-set domain	107	200	6.2e-12	T	2019-08-09	IPR013098	Immunoglobulin I-set
TRINITY_DN72696_c0_g1_i1.p1	5652d248d8755c7f73f8224f6fbcbfcc	1127	Pfam	PF00041	Fibronectin type III domain	432	518	4.6e-14	T	2019-08-09	IPR003961	Fibronectin type III	GO:0005515
TRINITY_DN72696_c0_g1_i1.p1	5652d248d8755c7f73f8224f6fbcbfcc	1127	Pfam	PF00041	Fibronectin type III domain	531	619	1.3e-13	T	2019-08-09	IPR003961	Fibronectin type III	GO:0005515
TRINITY_DN72696_c0_g1_i1.p1	5652d248d8755c7f73f8224f6fbcbfcc	1127	Pfam	PF00041	Fibronectin type III domain	206	306	7.2e-09	T	2019-08-09	IPR003961	Fibronectin type III	GO:0005515
TRINITY_DN72696_c0_g1_i1.p1	5652d248d8755c7f73f8224f6fbcbfcc	1127	Pfam	PF00041	Fibronectin type III domain	829	897	4.1e-07	T	2019-08-09	IPR003961	Fibronectin type III	GO:0005515
TRINITY_DN72696_c0_g1_i1.p1	5652d248d8755c7f73f8224f6fbcbfcc	1127	Pfam	PF00041	Fibronectin type III domain	727	806	6.4e-13	T	2019-08-09	IPR003961	Fibronectin type III	GO:0005515
TRINITY_DN72696_c0_g1_i1.p1	5652d248d8755c7f73f8224f6fbcbfcc	1127	Pfam	PF00041	Fibronectin type III domain	327	418	2.6e-13	T	2019-08-09	IPR003961	Fibronectin type III	GO:0005515
TRINITY_DN58886_c0_g1_i2.p1	1a7094893ff68cd1eb06acb5952cccc9	211	Pfam	PF02845	CUE domain	100	138	2.9e-06	T	2019-08-09	IPR003892	Ubiquitin system component CUE	GO:0005515
TRINITY_DN76202_c0_g2_i5.p1	b841d2f603cd22d54a1e5e0f36a2325c	484	Pfam	PF00083	Sugar (and other) transporter	24	474	7.3e-54	T	2019-08-09	IPR005828	Major facilitator, sugar transporter-like	GO:0016021|GO:0022857|GO:0055085
TRINITY_DN88635_c0_g1_i1.p1	b25d707c26e755bd4280a0bd1d15c5b1	117	Pfam	PF00563	EAL domain	1	117	4.1e-26	T	2019-08-09	IPR001633	EAL domain
TRINITY_DN103966_c0_g1_i1.p3	821ba257fe899d4fef43d896d9e13e5c	291	Pfam	PF00892	EamA-like transporter family	138	277	1.1e-08	T	2019-08-09	IPR000620	EamA domain	GO:0016020|GO:0016021
TRINITY_DN103966_c0_g1_i1.p3	821ba257fe899d4fef43d896d9e13e5c	291	Pfam	PF00892	EamA-like transporter family	4	127	4.3e-08	T	2019-08-09	IPR000620	EamA domain	GO:0016020|GO:0016021
TRINITY_DN21129_c0_g1_i1.p1	a3c49faa44b5928519f4a9bc3f0496ed	349	Pfam	PF06474	MltD lipid attachment motif	1	34	1.5e-14	T	2019-08-09	IPR010511	Lytic murein transglycosylase D , lipid attachment domain
TRINITY_DN21129_c0_g1_i1.p1	a3c49faa44b5928519f4a9bc3f0496ed	349	Pfam	PF01464	Transglycosylase SLT domain	127	224	4.1e-25	T	2019-08-09	IPR008258	Transglycosylase SLT domain 1
TRINITY_DN75687_c1_g1_i1.p1	646bd81124d28c26c964b565e9abb83f	161	Pfam	PF03098	Animal haem peroxidase	2	137	2.4e-47	T	2019-08-09	IPR019791	Haem peroxidase, animal-type
TRINITY_DN70933_c3_g1_i1.p2	88e357a4a385e3fe8c4a40a792b56c67	600	Pfam	PF07517	SecA DEAD-like domain	7	398	1.9e-134	T	2019-08-09	IPR011115	SecA DEAD-like, N-terminal	GO:0005524|GO:0016020|GO:0017038
TRINITY_DN70933_c3_g1_i1.p2	88e357a4a385e3fe8c4a40a792b56c67	600	Pfam	PF01043	SecA preprotein cross-linking domain	233	354	2.3e-38	T	2019-08-09	IPR011130	SecA, preprotein cross-linking domain	GO:0016020|GO:0017038
TRINITY_DN74218_c1_g1_i2.p1	1df04636c9fb3dc9c66d58c4e7039727	105	Pfam	PF13843	Transposase IS4	5	100	2.9e-20	T	2019-08-09	IPR029526	PiggyBac transposable element-derived protein
TRINITY_DN65313_c2_g1_i1.p1	d1c7eb7f3f397e93533a77d9b3f52a8a	643	Pfam	PF10156	Subunit 17 of Mediator complex	177	391	3.2e-05	T	2019-08-09	IPR019313	Mediator complex, subunit Med17	GO:0003712|GO:0006357|GO:0016592
TRINITY_DN111854_c0_g1_i1.p1	b02811f7cd616e192c3cad7d98cfbd41	139	Pfam	PF00501	AMP-binding enzyme	1	138	4e-17	T	2019-08-09	IPR000873	AMP-dependent synthetase/ligase	GO:0003824
TRINITY_DN107637_c0_g1_i1.p1	b629b19eef0f10c6c3e57db9de61d5be	405	Pfam	PF00512	His Kinase A (phospho-acceptor) domain	262	326	1.5e-10	T	2019-08-09	IPR003661	Signal transduction histidine kinase, dimerisation/phosphoacceptor domain	GO:0000155|GO:0007165
TRINITY_DN107637_c0_g1_i1.p1	b629b19eef0f10c6c3e57db9de61d5be	405	Pfam	PF01590	GAF domain	1	52	4.1e-08	T	2019-08-09	IPR003018	GAF domain	GO:0005515
TRINITY_DN107637_c0_g1_i1.p1	b629b19eef0f10c6c3e57db9de61d5be	405	Pfam	PF00360	Phytochrome region	67	244	2.5e-54	T	2019-08-09	IPR013515	Phytochrome, central region	GO:0006355|GO:0009584|GO:0018298
TRINITY_DN134311_c0_g1_i1.p1	4b9c096eac27726813a685b82be6ae62	416	Pfam	PF02668	Taurine catabolism dioxygenase TauD, TfdA family	151	392	6.6e-32	T	2019-08-09	IPR003819	TauD/TfdA-like domain	GO:0016491|GO:0055114
TRINITY_DN134311_c0_g1_i1.p1	4b9c096eac27726813a685b82be6ae62	416	Pfam	PF06155	Protein of unknown function (DUF971)	47	114	4.6e-13	T	2019-08-09	IPR010376	Gamma-butyrobetaine hydroxylase-like, N-terminal
TRINITY_DN77070_c0_g1_i2.p1	47e53da80f6069c5c86a9d5002f1c864	416	Pfam	PF02931	Neurotransmitter-gated ion-channel ligand binding domain	56	270	1.2e-77	T	2019-08-09	IPR006202	Neurotransmitter-gated ion-channel ligand-binding domain	GO:0005230|GO:0006811|GO:0016021
TRINITY_DN77070_c0_g1_i2.p1	47e53da80f6069c5c86a9d5002f1c864	416	Pfam	PF02932	Neurotransmitter-gated ion-channel transmembrane region	277	395	1.2e-51	T	2019-08-09	IPR006029	Neurotransmitter-gated ion-channel transmembrane domain	GO:0006811|GO:0016021
TRINITY_DN76932_c1_g1_i8.p1	4850df9360fdd14fdba741196b86ba54	656	Pfam	PF00651	BTB/POZ domain	22	136	6.7e-18	T	2019-08-09	IPR000210	BTB/POZ domain	GO:0005515
TRINITY_DN50146_c0_g1_i1.p1	12edc15b8ea5addf3c05d4b754b97f79	622	Pfam	PF11879	Domain of unknown function (DUF3399)	464	550	2.2e-15	T	2019-08-09	IPR024587	Potassium channel, voltage dependent, Kv4, C-terminal
TRINITY_DN50146_c0_g1_i1.p1	12edc15b8ea5addf3c05d4b754b97f79	622	Pfam	PF00520	Ion transport protein	198	428	2.4e-43	T	2019-08-09	IPR005821	Ion transport domain	GO:0005216|GO:0006811|GO:0016020|GO:0055085
TRINITY_DN50146_c0_g1_i1.p1	12edc15b8ea5addf3c05d4b754b97f79	622	Pfam	PF02214	BTB/POZ domain	56	144	1.4e-27	T	2019-08-09	IPR003131	Potassium channel tetramerisation-type BTB domain	GO:0051260
TRINITY_DN50146_c0_g1_i1.p1	12edc15b8ea5addf3c05d4b754b97f79	622	Pfam	PF11601	Shal-type voltage-gated potassium channels, N-terminal	14	41	3.6e-14	T	2019-08-09	IPR021645	Shal-type voltage-gated potassium channels, N-terminal
TRINITY_DN74033_c1_g1_i1.p2	6fc386fea466a43979757e27f0ec589b	338	Pfam	PF00440	Bacterial regulatory proteins, tetR family	280	326	1.2e-10	T	2019-08-09	IPR001647	DNA-binding HTH domain, TetR-type	GO:0003677
TRINITY_DN74033_c1_g1_i1.p2	6fc386fea466a43979757e27f0ec589b	338	Pfam	PF01266	FAD dependent oxidoreductase	38	276	4.9e-35	T	2019-08-09	IPR006076	FAD dependent oxidoreductase	GO:0016491|GO:0055114
TRINITY_DN77545_c2_g2_i3.p1	d303248052dd70bd214f7e3b0bfe013f	760	Pfam	PF00168	C2 domain	394	464	8.7e-12	T	2019-08-09	IPR000008	C2 domain
TRINITY_DN77303_c0_g1_i6.p1	15c9bbdc0137655a551784b1a7c8892f	2203	Pfam	PF00169	PH domain	382	478	3.9e-17	T	2019-08-09	IPR001849	Pleckstrin homology domain
TRINITY_DN77303_c0_g1_i9.p1	15c9bbdc0137655a551784b1a7c8892f	2203	Pfam	PF00169	PH domain	382	478	3.9e-17	T	2019-08-09	IPR001849	Pleckstrin homology domain
TRINITY_DN103482_c0_g1_i1.p1	104433752f41161e0d8daf8f4c8048d4	195	Pfam	PF10417	C-terminal domain of 1-Cys peroxiredoxin	164	190	3.3e-05	T	2019-08-09	IPR019479	Peroxiredoxin, C-terminal	GO:0051920|GO:0055114
TRINITY_DN103482_c0_g1_i1.p1	104433752f41161e0d8daf8f4c8048d4	195	Pfam	PF00578	AhpC/TSA family	12	140	2.6e-33	T	2019-08-09	IPR000866	Alkyl hydroperoxide reductase subunit C/ Thiol specific antioxidant	GO:0016209|GO:0016491|GO:0055114
TRINITY_DN77369_c0_g2_i11.p1	9beb9110ca70a8997ba5dde3d74374d3	858	Pfam	PF14223	gag-polypeptide of LTR copia-type	48	178	1.9e-25	T	2019-08-09
TRINITY_DN77369_c0_g2_i11.p1	9beb9110ca70a8997ba5dde3d74374d3	858	Pfam	PF07727	Reverse transcriptase (RNA-dependent DNA polymerase)	775	857	1.1e-18	T	2019-08-09	IPR013103	Reverse transcriptase, RNA-dependent DNA polymerase
TRINITY_DN77369_c0_g2_i11.p1	9beb9110ca70a8997ba5dde3d74374d3	858	Pfam	PF00665	Integrase core domain	446	562	2.8e-24	T	2019-08-09	IPR001584	Integrase, catalytic core	GO:0015074
TRINITY_DN77369_c0_g2_i11.p1	9beb9110ca70a8997ba5dde3d74374d3	858	Pfam	PF13976	GAG-pre-integrase domain	375	432	2e-09	T	2019-08-09	IPR025724	GAG-pre-integrase domain
TRINITY_DN203283_c0_g1_i1.p2	92ba3fa40365fd507e52d325f39f73a8	169	Pfam	PF00291	Pyridoxal-phosphate dependent enzyme	2	169	1.1e-54	T	2019-08-09	IPR001926	Pyridoxal-phosphate dependent enzyme
TRINITY_DN1596_c0_g1_i1.p3	e468650d4735fedcde8e8b062fb53f3e	283	Pfam	PF01678	Diaminopimelate epimerase	161	275	1.7e-22	T	2019-08-09	IPR001653	Diaminopimelate epimerase, DapF	GO:0008837|GO:0009089
TRINITY_DN1596_c0_g1_i1.p3	e468650d4735fedcde8e8b062fb53f3e	283	Pfam	PF01678	Diaminopimelate epimerase	11	130	1.3e-23	T	2019-08-09	IPR001653	Diaminopimelate epimerase, DapF	GO:0008837|GO:0009089
TRINITY_DN61829_c0_g1_i1.p2	596032d66a9fe45b0d013ba6d85e243e	273	Pfam	PF00724	NADH:flavin oxidoreductase / NADH oxidase family	3	252	1.8e-40	T	2019-08-09	IPR001155	NADH:flavin oxidoreductase/NADH oxidase, N-terminal	GO:0010181|GO:0016491|GO:0055114
TRINITY_DN76203_c1_g1_i2.p1	f7bdd7e91db85b7bf71bd3c8f3b3bbbb	749	Pfam	PF01237	Oxysterol-binding protein	394	734	7.2e-133	T	2019-08-09	IPR000648	Oxysterol-binding protein
TRINITY_DN167370_c0_g1_i1.p1	3b19bbe9ffeadfa80a2f99ba0fa87a64	455	Pfam	PF09808	Small nuclear RNA activating complex (SNAPc), subunit SNAP43	39	228	9.9e-29	T	2019-08-09	IPR019188	Small nuclear RNA activating complex (SNAPc), subunit SNAP43
TRINITY_DN44654_c0_g1_i1.p2	9f6eeecec1a0a9ecd24f0a5ae42b0862	341	Pfam	PF02926	THUMP domain	58	171	2.6e-10	T	2019-08-09	IPR004114	THUMP domain	GO:0003723
TRINITY_DN44654_c0_g1_i1.p2	9f6eeecec1a0a9ecd24f0a5ae42b0862	341	Pfam	PF01170	Putative RNA methylase family UPF0020	180	340	1.1e-35	T	2019-08-09	IPR000241	Putative RNA methylase domain
TRINITY_DN75661_c1_g2_i2.p1	6d0e61fd4a618835fdaea7ccdc18d919	1126	Pfam	PF17919	RNase H-like domain found in reverse transcriptase	451	549	2e-37	T	2019-08-09	IPR041577	Reverse transcriptase/retrotransposon-derived protein, RNase H-like domain
TRINITY_DN75661_c1_g2_i2.p1	6d0e61fd4a618835fdaea7ccdc18d919	1126	Pfam	PF17921	Integrase zinc binding domain	784	839	1.3e-19	T	2019-08-09	IPR041588	Integrase zinc-binding domain
TRINITY_DN75661_c1_g2_i2.p1	6d0e61fd4a618835fdaea7ccdc18d919	1126	Pfam	PF00078	Reverse transcriptase (RNA-dependent DNA polymerase)	220	387	3.8e-29	T	2019-08-09	IPR000477	Reverse transcriptase domain
TRINITY_DN75661_c1_g2_i2.p1	6d0e61fd4a618835fdaea7ccdc18d919	1126	Pfam	PF00665	Integrase core domain	855	968	2.5e-16	T	2019-08-09	IPR001584	Integrase, catalytic core	GO:0015074
TRINITY_DN64099_c0_g1_i1.p1	d2380b5e34b02cd4d6af0c6aca15a494	166	Pfam	PF00787	PX domain	30	151	1.6e-27	T	2019-08-09	IPR001683	Phox homologous domain	GO:0035091
TRINITY_DN77490_c2_g1_i1.p1	ee443808150e8db072fb39ab3e4ecb79	127	Pfam	PF02269	Transcription initiation factor IID, 18kD subunit	33	121	2.6e-35	T	2019-08-09	IPR003195	Transcription initiation factor IID, subunit 13	GO:0006366
TRINITY_DN28621_c0_g1_i1.p1	ce1854a487eff53b4037f2d454b8443a	219	Pfam	PF03357	Snf7	18	186	1.1e-39	T	2019-08-09	IPR005024	Snf7 family	GO:0007034
TRINITY_DN76368_c12_g2_i1.p1	20707fa14017d677a5ce10f6ee29052d	1619	Pfam	PF00439	Bromodomain	1098	1173	2.4e-13	T	2019-08-09	IPR001487	Bromodomain	GO:0005515
TRINITY_DN76368_c12_g2_i1.p1	20707fa14017d677a5ce10f6ee29052d	1619	Pfam	PF00439	Bromodomain	1225	1305	3.6e-17	T	2019-08-09	IPR001487	Bromodomain	GO:0005515
TRINITY_DN76368_c12_g2_i1.p1	20707fa14017d677a5ce10f6ee29052d	1619	Pfam	PF00400	WD domain, G-beta repeat	170	203	0.0016	T	2019-08-09	IPR001680	WD40 repeat	GO:0005515
TRINITY_DN76368_c12_g2_i1.p1	20707fa14017d677a5ce10f6ee29052d	1619	Pfam	PF00400	WD domain, G-beta repeat	208	244	5.9e-05	T	2019-08-09	IPR001680	WD40 repeat	GO:0005515
TRINITY_DN76368_c12_g2_i1.p1	20707fa14017d677a5ce10f6ee29052d	1619	Pfam	PF00400	WD domain, G-beta repeat	317	340	0.0049	T	2019-08-09	IPR001680	WD40 repeat	GO:0005515
TRINITY_DN78110_c0_g1_i1.p1	571b8ceecc28007f00496f6415676bb3	443	Pfam	PF00996	GDP dissociation inhibitor	1	434	0	T	2019-08-09	IPR018203	GDP dissociation inhibitor	GO:0005092|GO:0007264
TRINITY_DN77581_c0_g1_i8.p1	4ce094f25c67402d22f17570a1a2f69c	201	Pfam	PF16087	Helix-turn-helix domain (DUF4817)	5	58	8.3e-09	T	2019-08-09	IPR032135	Helix-turn-helix domain (DUF4817)
TRINITY_DN77581_c0_g1_i11.p1	4ce094f25c67402d22f17570a1a2f69c	201	Pfam	PF16087	Helix-turn-helix domain (DUF4817)	5	58	8.3e-09	T	2019-08-09	IPR032135	Helix-turn-helix domain (DUF4817)
TRINITY_DN58936_c0_g1_i1.p1	865c9f1e17ff68c5cf14200d02628146	238	Pfam	PF13855	Leucine rich repeat	63	119	2.2e-11	T	2019-08-09	IPR001611	Leucine-rich repeat	GO:0005515
TRINITY_DN58936_c0_g1_i1.p1	865c9f1e17ff68c5cf14200d02628146	238	Pfam	PF00560	Leucine Rich Repeat	39	56	1.5	T	2019-08-09	IPR001611	Leucine-rich repeat	GO:0005515
TRINITY_DN71528_c1_g1_i3.p1	d14ca30870b826454906603137bbd833	323	Pfam	PF00191	Annexin	181	246	7.8e-23	T	2019-08-09	IPR018502	Annexin repeat	GO:0005509|GO:0005544
TRINITY_DN71528_c1_g1_i3.p1	d14ca30870b826454906603137bbd833	323	Pfam	PF00191	Annexin	26	90	1.5e-22	T	2019-08-09	IPR018502	Annexin repeat	GO:0005509|GO:0005544
TRINITY_DN71528_c1_g1_i3.p1	d14ca30870b826454906603137bbd833	323	Pfam	PF00191	Annexin	256	321	1.3e-23	T	2019-08-09	IPR018502	Annexin repeat	GO:0005509|GO:0005544
TRINITY_DN71528_c1_g1_i3.p1	d14ca30870b826454906603137bbd833	323	Pfam	PF00191	Annexin	97	162	8.9e-23	T	2019-08-09	IPR018502	Annexin repeat	GO:0005509|GO:0005544
TRINITY_DN71528_c1_g1_i1.p1	d14ca30870b826454906603137bbd833	323	Pfam	PF00191	Annexin	181	246	7.8e-23	T	2019-08-09	IPR018502	Annexin repeat	GO:0005509|GO:0005544
TRINITY_DN71528_c1_g1_i1.p1	d14ca30870b826454906603137bbd833	323	Pfam	PF00191	Annexin	26	90	1.5e-22	T	2019-08-09	IPR018502	Annexin repeat	GO:0005509|GO:0005544
TRINITY_DN71528_c1_g1_i1.p1	d14ca30870b826454906603137bbd833	323	Pfam	PF00191	Annexin	256	321	1.3e-23	T	2019-08-09	IPR018502	Annexin repeat	GO:0005509|GO:0005544
TRINITY_DN71528_c1_g1_i1.p1	d14ca30870b826454906603137bbd833	323	Pfam	PF00191	Annexin	97	162	8.9e-23	T	2019-08-09	IPR018502	Annexin repeat	GO:0005509|GO:0005544
TRINITY_DN44780_c0_g1_i2.p1	62c467c9e3688b0ef65df7b1a6579282	131	Pfam	PF02136	Nuclear transport factor 2 (NTF2) domain	10	124	1e-27	T	2019-08-09	IPR002075	Nuclear transport factor 2
TRINITY_DN77901_c0_g1_i5.p1	e62b1ea276156371d369e187a89dd044	2109	Pfam	PF00613	Phosphoinositide 3-kinase family, accessory domain (PIK domain)	1583	1727	3.9e-22	T	2019-08-09	IPR001263	Phosphoinositide 3-kinase, accessory (PIK) domain
TRINITY_DN77901_c0_g1_i5.p1	e62b1ea276156371d369e187a89dd044	2109	Pfam	PF00454	Phosphatidylinositol 3- and 4-kinase	1918	2056	3.2e-29	T	2019-08-09	IPR000403	Phosphatidylinositol 3-/4-kinase, catalytic domain
TRINITY_DN77386_c0_g1_i2.p1	8c257292630f7715917e097a86f02bd1	1492	Pfam	PF01049	Cadherin cytoplasmic region	1344	1480	1.7e-41	T	2019-08-09	IPR000233	Cadherin, cytoplasmic domain	GO:0005509|GO:0007156
TRINITY_DN77386_c0_g1_i2.p1	8c257292630f7715917e097a86f02bd1	1492	Pfam	PF02210	Laminin G domain	1149	1288	3.9e-19	T	2019-08-09	IPR001791	Laminin G domain
TRINITY_DN77386_c0_g1_i2.p1	8c257292630f7715917e097a86f02bd1	1492	Pfam	PF00028	Cadherin domain	409	483	2.8e-16	T	2019-08-09	IPR002126	Cadherin-like	GO:0005509|GO:0007156|GO:0016020
TRINITY_DN77386_c0_g1_i2.p1	8c257292630f7715917e097a86f02bd1	1492	Pfam	PF00028	Cadherin domain	85	177	4.5e-13	T	2019-08-09	IPR002126	Cadherin-like	GO:0005509|GO:0007156|GO:0016020
TRINITY_DN77386_c0_g1_i2.p1	8c257292630f7715917e097a86f02bd1	1492	Pfam	PF00028	Cadherin domain	620	717	1.3e-07	T	2019-08-09	IPR002126	Cadherin-like	GO:0005509|GO:0007156|GO:0016020
TRINITY_DN77386_c0_g1_i2.p1	8c257292630f7715917e097a86f02bd1	1492	Pfam	PF00028	Cadherin domain	737	822	3.2e-09	T	2019-08-09	IPR002126	Cadherin-like	GO:0005509|GO:0007156|GO:0016020
TRINITY_DN77386_c0_g1_i2.p1	8c257292630f7715917e097a86f02bd1	1492	Pfam	PF00028	Cadherin domain	192	283	3e-15	T	2019-08-09	IPR002126	Cadherin-like	GO:0005509|GO:0007156|GO:0016020
TRINITY_DN77386_c0_g1_i2.p1	8c257292630f7715917e097a86f02bd1	1492	Pfam	PF00028	Cadherin domain	522	604	3.4e-12	T	2019-08-09	IPR002126	Cadherin-like	GO:0005509|GO:0007156|GO:0016020
TRINITY_DN77110_c0_g1_i8.p1	23d1b78d9157cd24227ea29a652b6669	436	Pfam	PF04280	Tim44-like domain	281	427	6.8e-44	T	2019-08-09	IPR007379	Tim44-like domain
TRINITY_DN77110_c0_g1_i1.p1	23d1b78d9157cd24227ea29a652b6669	436	Pfam	PF04280	Tim44-like domain	281	427	6.8e-44	T	2019-08-09	IPR007379	Tim44-like domain
TRINITY_DN73262_c0_g1_i6.p1	5b076d38f6ca6e71030c821998016ed3	715	Pfam	PF02437	SKI/SNO/DAC family	82	186	4.2e-37	T	2019-08-09	IPR003380	SKI/SNO/DAC domain
TRINITY_DN69418_c0_g2_i2.p1	d68dce50fcb23bfa6a4520770b7b7c51	296	Pfam	PF00650	CRAL/TRIO domain	128	263	3.4e-22	T	2019-08-09	IPR001251	CRAL-TRIO lipid binding domain
TRINITY_DN34966_c0_g1_i1.p1	26bd89eb78d1b7434e4ffd864c019b66	613	Pfam	PF15619	Ciliary protein causing Leber congenital amaurosis disease	60	252	7.5e-55	T	2019-08-09	IPR028933	Lebercilin domain
TRINITY_DN75721_c0_g1_i3.p1	9120689900fea1561cb191dd755152b5	1467	Pfam	PF15784	G-protein pathway suppressor 2-interacting domain	172	254	4.1e-26	T	2019-08-09	IPR031557	N-CoR, GPS2-interacting domain
TRINITY_DN65503_c0_g1_i12.p1	f6dade49cd5508eaa10a789f1b54e118	144	Pfam	PF01391	Collagen triple helix repeat (20 copies)	6	63	3.4e-10	T	2019-08-09	IPR008160	Collagen triple helix repeat
TRINITY_DN65873_c0_g1_i1.p1	f0dae40faedcc4a1cc42efac2560b665	568	Pfam	PF01653	NAD-dependent DNA ligase adenylation domain	122	309	2.4e-18	T	2019-08-09	IPR013839	NAD-dependent DNA ligase, adenylation	GO:0003911
TRINITY_DN65873_c0_g1_i1.p1	f0dae40faedcc4a1cc42efac2560b665	568	Pfam	PF03120	NAD-dependent DNA ligase OB-fold domain	315	387	3.2e-18	T	2019-08-09	IPR004150	NAD-dependent DNA ligase, OB-fold	GO:0003911|GO:0006260|GO:0006281
TRINITY_DN65873_c0_g1_i1.p1	f0dae40faedcc4a1cc42efac2560b665	568	Pfam	PF14520	Helix-hairpin-helix domain	431	480	0.00025	T	2019-08-09
TRINITY_DN62237_c0_g1_i4.p1	c356372abe7b09a2558e9436db3bd121	2664	Pfam	PF00041	Fibronectin type III domain	2193	2274	3.2e-13	T	2019-08-09	IPR003961	Fibronectin type III	GO:0005515
TRINITY_DN62237_c0_g1_i4.p1	c356372abe7b09a2558e9436db3bd121	2664	Pfam	PF00041	Fibronectin type III domain	1289	1362	1e-05	T	2019-08-09	IPR003961	Fibronectin type III	GO:0005515
TRINITY_DN62237_c0_g1_i4.p1	c356372abe7b09a2558e9436db3bd121	2664	Pfam	PF00069	Protein kinase domain	1630	1884	1.1e-48	T	2019-08-09	IPR000719	Protein kinase domain	GO:0004672|GO:0005524|GO:0006468
TRINITY_DN62237_c0_g1_i4.p1	c356372abe7b09a2558e9436db3bd121	2664	Pfam	PF00069	Protein kinase domain	2343	2596	1.2e-46	T	2019-08-09	IPR000719	Protein kinase domain	GO:0004672|GO:0005524|GO:0006468
TRINITY_DN62237_c0_g1_i4.p1	c356372abe7b09a2558e9436db3bd121	2664	Pfam	PF07679	Immunoglobulin I-set domain	1510	1598	4.1e-13	T	2019-08-09	IPR013098	Immunoglobulin I-set
TRINITY_DN62237_c0_g1_i4.p1	c356372abe7b09a2558e9436db3bd121	2664	Pfam	PF07679	Immunoglobulin I-set domain	288	357	3.2e-14	T	2019-08-09	IPR013098	Immunoglobulin I-set
TRINITY_DN62237_c0_g1_i4.p1	c356372abe7b09a2558e9436db3bd121	2664	Pfam	PF07679	Immunoglobulin I-set domain	563	653	1.4e-13	T	2019-08-09	IPR013098	Immunoglobulin I-set
TRINITY_DN62237_c0_g1_i4.p1	c356372abe7b09a2558e9436db3bd121	2664	Pfam	PF07679	Immunoglobulin I-set domain	759	849	8.1e-18	T	2019-08-09	IPR013098	Immunoglobulin I-set
TRINITY_DN62237_c0_g1_i4.p1	c356372abe7b09a2558e9436db3bd121	2664	Pfam	PF07679	Immunoglobulin I-set domain	473	558	6.5e-14	T	2019-08-09	IPR013098	Immunoglobulin I-set
TRINITY_DN62237_c0_g1_i4.p1	c356372abe7b09a2558e9436db3bd121	2664	Pfam	PF07679	Immunoglobulin I-set domain	661	752	1.6e-11	T	2019-08-09	IPR013098	Immunoglobulin I-set
TRINITY_DN62237_c0_g1_i4.p1	c356372abe7b09a2558e9436db3bd121	2664	Pfam	PF07679	Immunoglobulin I-set domain	1158	1247	7.6e-17	T	2019-08-09	IPR013098	Immunoglobulin I-set
TRINITY_DN62237_c0_g1_i4.p1	c356372abe7b09a2558e9436db3bd121	2664	Pfam	PF07679	Immunoglobulin I-set domain	960	1048	2.7e-14	T	2019-08-09	IPR013098	Immunoglobulin I-set
TRINITY_DN62237_c0_g1_i4.p1	c356372abe7b09a2558e9436db3bd121	2664	Pfam	PF07679	Immunoglobulin I-set domain	2098	2182	5.5e-16	T	2019-08-09	IPR013098	Immunoglobulin I-set
TRINITY_DN62237_c0_g1_i4.p1	c356372abe7b09a2558e9436db3bd121	2664	Pfam	PF07679	Immunoglobulin I-set domain	1056	1145	1.1e-15	T	2019-08-09	IPR013098	Immunoglobulin I-set
TRINITY_DN62237_c0_g1_i4.p1	c356372abe7b09a2558e9436db3bd121	2664	Pfam	PF07679	Immunoglobulin I-set domain	856	947	2.4e-14	T	2019-08-09	IPR013098	Immunoglobulin I-set
TRINITY_DN62237_c0_g1_i4.p1	c356372abe7b09a2558e9436db3bd121	2664	Pfam	PF07679	Immunoglobulin I-set domain	366	464	1.3e-09	T	2019-08-09	IPR013098	Immunoglobulin I-set
TRINITY_DN62237_c0_g1_i4.p1	c356372abe7b09a2558e9436db3bd121	2664	Pfam	PF07679	Immunoglobulin I-set domain	1425	1506	6.4e-09	T	2019-08-09	IPR013098	Immunoglobulin I-set
TRINITY_DN54537_c0_g1_i1.p1	f396312b607f7bdf8bc891406c9a86a7	1138	Pfam	PF07004	Sperm-tail PG-rich repeat	561	586	0.081	T	2019-08-09	IPR010736	Sperm-tail PG-rich repeat
TRINITY_DN54537_c0_g1_i1.p1	f396312b607f7bdf8bc891406c9a86a7	1138	Pfam	PF07004	Sperm-tail PG-rich repeat	803	829	0.028	T	2019-08-09	IPR010736	Sperm-tail PG-rich repeat
TRINITY_DN54537_c0_g1_i1.p1	f396312b607f7bdf8bc891406c9a86a7	1138	Pfam	PF07004	Sperm-tail PG-rich repeat	259	285	0.42	T	2019-08-09	IPR010736	Sperm-tail PG-rich repeat
TRINITY_DN54537_c0_g1_i1.p1	f396312b607f7bdf8bc891406c9a86a7	1138	Pfam	PF07004	Sperm-tail PG-rich repeat	624	652	0.012	T	2019-08-09	IPR010736	Sperm-tail PG-rich repeat
TRINITY_DN54537_c0_g1_i1.p1	f396312b607f7bdf8bc891406c9a86a7	1138	Pfam	PF07004	Sperm-tail PG-rich repeat	118	145	0.054	T	2019-08-09	IPR010736	Sperm-tail PG-rich repeat
TRINITY_DN54537_c0_g1_i1.p1	f396312b607f7bdf8bc891406c9a86a7	1138	Pfam	PF07004	Sperm-tail PG-rich repeat	730	757	0.0032	T	2019-08-09	IPR010736	Sperm-tail PG-rich repeat
TRINITY_DN54537_c0_g1_i1.p1	f396312b607f7bdf8bc891406c9a86a7	1138	Pfam	PF07004	Sperm-tail PG-rich repeat	188	215	0.16	T	2019-08-09	IPR010736	Sperm-tail PG-rich repeat
TRINITY_DN54537_c0_g1_i1.p1	f396312b607f7bdf8bc891406c9a86a7	1138	Pfam	PF07004	Sperm-tail PG-rich repeat	766	794	0.99	T	2019-08-09	IPR010736	Sperm-tail PG-rich repeat
TRINITY_DN54537_c0_g1_i1.p1	f396312b607f7bdf8bc891406c9a86a7	1138	Pfam	PF07004	Sperm-tail PG-rich repeat	44	71	0.029	T	2019-08-09	IPR010736	Sperm-tail PG-rich repeat
TRINITY_DN54537_c0_g1_i1.p1	f396312b607f7bdf8bc891406c9a86a7	1138	Pfam	PF07004	Sperm-tail PG-rich repeat	154	178	2	T	2019-08-09	IPR010736	Sperm-tail PG-rich repeat
TRINITY_DN54537_c0_g1_i1.p1	f396312b607f7bdf8bc891406c9a86a7	1138	Pfam	PF07004	Sperm-tail PG-rich repeat	694	720	0.09	T	2019-08-09	IPR010736	Sperm-tail PG-rich repeat
TRINITY_DN54537_c0_g1_i1.p1	f396312b607f7bdf8bc891406c9a86a7	1138	Pfam	PF07004	Sperm-tail PG-rich repeat	659	685	0.00033	T	2019-08-09	IPR010736	Sperm-tail PG-rich repeat
TRINITY_DN54537_c0_g1_i1.p1	f396312b607f7bdf8bc891406c9a86a7	1138	Pfam	PF07004	Sperm-tail PG-rich repeat	530	552	0.11	T	2019-08-09	IPR010736	Sperm-tail PG-rich repeat
TRINITY_DN54537_c0_g1_i1.p1	f396312b607f7bdf8bc891406c9a86a7	1138	Pfam	PF07004	Sperm-tail PG-rich repeat	402	427	0.061	T	2019-08-09	IPR010736	Sperm-tail PG-rich repeat
TRINITY_DN54537_c0_g1_i1.p1	f396312b607f7bdf8bc891406c9a86a7	1138	Pfam	PF07004	Sperm-tail PG-rich repeat	468	491	0.21	T	2019-08-09	IPR010736	Sperm-tail PG-rich repeat
TRINITY_DN54537_c0_g1_i1.p1	f396312b607f7bdf8bc891406c9a86a7	1138	Pfam	PF07004	Sperm-tail PG-rich repeat	872	897	0.0038	T	2019-08-09	IPR010736	Sperm-tail PG-rich repeat
TRINITY_DN54537_c0_g1_i1.p1	f396312b607f7bdf8bc891406c9a86a7	1138	Pfam	PF07004	Sperm-tail PG-rich repeat	330	355	2.5	T	2019-08-09	IPR010736	Sperm-tail PG-rich repeat
TRINITY_DN144893_c0_g1_i1.p1	9ef6da57a9ab11f8b3382470cf814972	222	Pfam	PF00171	Aldehyde dehydrogenase family	4	217	8.7e-76	T	2019-08-09	IPR015590	Aldehyde dehydrogenase domain	GO:0016491|GO:0055114
TRINITY_DN69985_c1_g1_i1.p1	042087e8cbaf51ada3258e29fba4ebe2	486	Pfam	PF03281	Mab-21 protein	67	353	1e-47	T	2019-08-09	IPR024810	Mab-21 domain
TRINITY_DN138850_c0_g1_i1.p2	2e08db1c16bf0ea921796686f26811f2	112	Pfam	PF02805	Metal binding domain of Ada	33	96	1.2e-33	T	2019-08-09	IPR004026	Ada DNA repair, metal-binding	GO:0003677|GO:0006281|GO:0006355|GO:0008168|GO:0008270
TRINITY_DN72212_c0_g1_i1.p1	60c7a9705008ecedfc1fd88ff153258c	178	Pfam	PF15715	PCNA-associated factor histone like domain	1	148	7.6e-27	T	2019-08-09	IPR031444	PCNA-associated factor, histone-like domain
TRINITY_DN71864_c0_g1_i2.p1	903703eabef31bb7d92cf625f8614d86	1342	Pfam	PF14655	Rab3 GTPase-activating protein regulatory subunit N-terminus	31	422	8.5e-109	T	2019-08-09	IPR032839	Rab3-GAP regulatory subunit, N-terminal
TRINITY_DN71864_c0_g1_i2.p1	903703eabef31bb7d92cf625f8614d86	1342	Pfam	PF14656	Rab3 GTPase-activating protein regulatory subunit C-terminus	730	1306	6.5e-145	T	2019-08-09	IPR029257	Rab3GAP regulatory subunit, C-terminal
TRINITY_DN227461_c0_g1_i1.p1	3ba7d241fe08146b165f9bb4d3e1d5c4	132	Pfam	PF10660	Iron-containing outer mitochondrial membrane protein N-terminus	1	57	4.8e-24	T	2019-08-09	IPR019610	Iron sulphur domain-containing, mitoNEET, N-terminal	GO:0043231|GO:0051537
TRINITY_DN227461_c0_g1_i1.p1	3ba7d241fe08146b165f9bb4d3e1d5c4	132	Pfam	PF09360	Iron-binding zinc finger CDGSH type	85	110	1.8e-10	T	2019-08-09	IPR018967	Iron sulphur-containing domain, CDGSH-type	GO:0043231|GO:0051537
TRINITY_DN61964_c0_g1_i3.p1	5a7c7ed8b01a39f3becdbbe662150d82	3257	Pfam	PF07679	Immunoglobulin I-set domain	3115	3194	1.9e-16	T	2019-08-09	IPR013098	Immunoglobulin I-set
TRINITY_DN61964_c0_g1_i3.p1	5a7c7ed8b01a39f3becdbbe662150d82	3257	Pfam	PF07679	Immunoglobulin I-set domain	2873	2956	8.8e-11	T	2019-08-09	IPR013098	Immunoglobulin I-set
TRINITY_DN61964_c0_g1_i3.p1	5a7c7ed8b01a39f3becdbbe662150d82	3257	Pfam	PF08686	PLAC (protease and lacunin) domain	3203	3234	1.6e-09	T	2019-08-09	IPR010909	PLAC	GO:0008233
TRINITY_DN61964_c0_g1_i3.p1	5a7c7ed8b01a39f3becdbbe662150d82	3257	Pfam	PF00014	Kunitz/Bovine pancreatic trypsin inhibitor domain	2166	2217	6.1e-14	T	2019-08-09	IPR002223	Pancreatic trypsin inhibitor Kunitz domain	GO:0004867
TRINITY_DN61964_c0_g1_i3.p1	5a7c7ed8b01a39f3becdbbe662150d82	3257	Pfam	PF00014	Kunitz/Bovine pancreatic trypsin inhibitor domain	1959	2011	8.2e-16	T	2019-08-09	IPR002223	Pancreatic trypsin inhibitor Kunitz domain	GO:0004867
TRINITY_DN61964_c0_g1_i3.p1	5a7c7ed8b01a39f3becdbbe662150d82	3257	Pfam	PF00014	Kunitz/Bovine pancreatic trypsin inhibitor domain	2364	2416	9.3e-15	T	2019-08-09	IPR002223	Pancreatic trypsin inhibitor Kunitz domain	GO:0004867
TRINITY_DN61964_c0_g1_i3.p1	5a7c7ed8b01a39f3becdbbe662150d82	3257	Pfam	PF00014	Kunitz/Bovine pancreatic trypsin inhibitor domain	2081	2131	2.5e-16	T	2019-08-09	IPR002223	Pancreatic trypsin inhibitor Kunitz domain	GO:0004867
TRINITY_DN61964_c0_g1_i3.p1	5a7c7ed8b01a39f3becdbbe662150d82	3257	Pfam	PF00014	Kunitz/Bovine pancreatic trypsin inhibitor domain	2019	2069	1.2e-15	T	2019-08-09	IPR002223	Pancreatic trypsin inhibitor Kunitz domain	GO:0004867
TRINITY_DN61964_c0_g1_i3.p1	5a7c7ed8b01a39f3becdbbe662150d82	3257	Pfam	PF00014	Kunitz/Bovine pancreatic trypsin inhibitor domain	2555	2606	4.6e-13	T	2019-08-09	IPR002223	Pancreatic trypsin inhibitor Kunitz domain	GO:0004867
TRINITY_DN61964_c0_g1_i3.p1	5a7c7ed8b01a39f3becdbbe662150d82	3257	Pfam	PF00014	Kunitz/Bovine pancreatic trypsin inhibitor domain	2223	2275	7.6e-20	T	2019-08-09	IPR002223	Pancreatic trypsin inhibitor Kunitz domain	GO:0004867
TRINITY_DN61964_c0_g1_i3.p1	5a7c7ed8b01a39f3becdbbe662150d82	3257	Pfam	PF00014	Kunitz/Bovine pancreatic trypsin inhibitor domain	1900	1951	8.9e-17	T	2019-08-09	IPR002223	Pancreatic trypsin inhibitor Kunitz domain	GO:0004867
TRINITY_DN61964_c0_g1_i3.p1	5a7c7ed8b01a39f3becdbbe662150d82	3257	Pfam	PF00014	Kunitz/Bovine pancreatic trypsin inhibitor domain	2423	2474	8.9e-18	T	2019-08-09	IPR002223	Pancreatic trypsin inhibitor Kunitz domain	GO:0004867
TRINITY_DN61964_c0_g1_i3.p1	5a7c7ed8b01a39f3becdbbe662150d82	3257	Pfam	PF00014	Kunitz/Bovine pancreatic trypsin inhibitor domain	2498	2547	1.3e-05	T	2019-08-09	IPR002223	Pancreatic trypsin inhibitor Kunitz domain	GO:0004867
TRINITY_DN61964_c0_g1_i3.p1	5a7c7ed8b01a39f3becdbbe662150d82	3257	Pfam	PF05986	ADAM-TS Spacer 1	217	331	2.2e-30	T	2019-08-09	IPR010294	ADAM-TS Spacer 1
TRINITY_DN61964_c0_g1_i3.p1	5a7c7ed8b01a39f3becdbbe662150d82	3257	Pfam	PF00090	Thrombospondin type 1 domain	405	463	0.0027	T	2019-08-09	IPR000884	Thrombospondin type-1 (TSP1) repeat
TRINITY_DN61964_c0_g1_i3.p1	5a7c7ed8b01a39f3becdbbe662150d82	3257	Pfam	PF00090	Thrombospondin type 1 domain	649	697	2.7e-05	T	2019-08-09	IPR000884	Thrombospondin type-1 (TSP1) repeat
TRINITY_DN61964_c0_g1_i3.p1	5a7c7ed8b01a39f3becdbbe662150d82	3257	Pfam	PF00090	Thrombospondin type 1 domain	469	521	0.00048	T	2019-08-09	IPR000884	Thrombospondin type-1 (TSP1) repeat
TRINITY_DN61964_c0_g1_i3.p1	5a7c7ed8b01a39f3becdbbe662150d82	3257	Pfam	PF00090	Thrombospondin type 1 domain	588	611	0.0005	T	2019-08-09	IPR000884	Thrombospondin type-1 (TSP1) repeat
TRINITY_DN61964_c0_g1_i3.p1	5a7c7ed8b01a39f3becdbbe662150d82	3257	Pfam	PF00090	Thrombospondin type 1 domain	65	112	0.00019	T	2019-08-09	IPR000884	Thrombospondin type-1 (TSP1) repeat
TRINITY_DN61964_c0_g1_i3.p1	5a7c7ed8b01a39f3becdbbe662150d82	3257	Pfam	PF00090	Thrombospondin type 1 domain	347	398	4.3e-05	T	2019-08-09	IPR000884	Thrombospondin type-1 (TSP1) repeat
TRINITY_DN63999_c0_g1_i2.p1	dad23701aa63e2bbe15d44a1e98b4335	428	Pfam	PF07984	Nucleotidyltransferase	45	372	0	T	2019-08-09	IPR012937	Terminal nucleotidyltransferase	GO:1990817
TRINITY_DN63617_c0_g1_i15.p1	2f2cf015c1e56d92afaf440426bd1326	1297	Pfam	PF02181	Formin Homology 2 Domain	806	1172	3.8e-80	T	2019-08-09	IPR015425	Formin, FH2 domain
TRINITY_DN63617_c0_g1_i15.p1	2f2cf015c1e56d92afaf440426bd1326	1297	Pfam	PF18382	Formin N-terminal GTPase-binding domain	26	122	1.9e-39	T	2019-08-09	IPR041387	FHOD1, N-terminal GTPase-binding domain
TRINITY_DN47669_c0_g1_i1.p1	67b6ee66b13064ab471734ab4ae1955b	406	Pfam	PF05488	PAAR motif	76	140	4.7e-15	T	2019-08-09	IPR008727	PAAR motif
TRINITY_DN47669_c0_g1_i1.p1	67b6ee66b13064ab471734ab4ae1955b	406	Pfam	PF01844	HNH endonuclease	339	363	4e-05	T	2019-08-09	IPR002711	HNH endonuclease	GO:0003676|GO:0004519
TRINITY_DN75875_c6_g2_i5.p1	f47df143b79dc8020da7874a9ad5902c	691	Pfam	PF00096	Zinc finger, C2H2 type	564	583	0.0072	T	2019-08-09	IPR013087	Zinc finger C2H2-type	GO:0003676
TRINITY_DN75875_c6_g2_i5.p1	f47df143b79dc8020da7874a9ad5902c	691	Pfam	PF00096	Zinc finger, C2H2 type	350	372	0.00039	T	2019-08-09	IPR013087	Zinc finger C2H2-type	GO:0003676
TRINITY_DN75875_c6_g2_i5.p1	f47df143b79dc8020da7874a9ad5902c	691	Pfam	PF12874	Zinc-finger of C2H2 type	316	335	0.0024	T	2019-08-09
TRINITY_DN75875_c6_g2_i6.p1	f47df143b79dc8020da7874a9ad5902c	691	Pfam	PF00096	Zinc finger, C2H2 type	564	583	0.0072	T	2019-08-09	IPR013087	Zinc finger C2H2-type	GO:0003676
TRINITY_DN75875_c6_g2_i6.p1	f47df143b79dc8020da7874a9ad5902c	691	Pfam	PF00096	Zinc finger, C2H2 type	350	372	0.00039	T	2019-08-09	IPR013087	Zinc finger C2H2-type	GO:0003676
TRINITY_DN75875_c6_g2_i6.p1	f47df143b79dc8020da7874a9ad5902c	691	Pfam	PF12874	Zinc-finger of C2H2 type	316	335	0.0024	T	2019-08-09
TRINITY_DN75875_c6_g2_i7.p1	f47df143b79dc8020da7874a9ad5902c	691	Pfam	PF00096	Zinc finger, C2H2 type	564	583	0.0072	T	2019-08-09	IPR013087	Zinc finger C2H2-type	GO:0003676
TRINITY_DN75875_c6_g2_i7.p1	f47df143b79dc8020da7874a9ad5902c	691	Pfam	PF00096	Zinc finger, C2H2 type	350	372	0.00039	T	2019-08-09	IPR013087	Zinc finger C2H2-type	GO:0003676
TRINITY_DN75875_c6_g2_i7.p1	f47df143b79dc8020da7874a9ad5902c	691	Pfam	PF12874	Zinc-finger of C2H2 type	316	335	0.0024	T	2019-08-09
TRINITY_DN44236_c0_g1_i4.p1	875cf615951b514351fc6c69c80e11fb	1227	Pfam	PF13857	Ankyrin repeats (many copies)	864	918	2e-07	T	2019-08-09
TRINITY_DN44236_c0_g1_i4.p1	875cf615951b514351fc6c69c80e11fb	1227	Pfam	PF00856	SET domain	1081	1195	2.1e-18	T	2019-08-09	IPR001214	SET domain	GO:0005515
TRINITY_DN44236_c0_g1_i4.p1	875cf615951b514351fc6c69c80e11fb	1227	Pfam	PF12796	Ankyrin repeats (3 copies)	761	837	4.9e-14	T	2019-08-09	IPR020683	Ankyrin repeat-containing domain
TRINITY_DN44236_c0_g1_i4.p1	875cf615951b514351fc6c69c80e11fb	1227	Pfam	PF05033	Pre-SET motif	951	1055	9.8e-17	T	2019-08-09	IPR007728	Pre-SET domain	GO:0005634|GO:0008270|GO:0018024|GO:0034968
TRINITY_DN72891_c0_g1_i11.p1	3d5c882186dbac68b196280f5cec89d7	383	Pfam	PF00520	Ion transport protein	31	272	4.8e-34	T	2019-08-09	IPR005821	Ion transport domain	GO:0005216|GO:0006811|GO:0016020|GO:0055085
TRINITY_DN74035_c2_g1_i1.p1	989d826da4c79e79e0c2175e84f60d06	567	Pfam	PF13193	AMP-binding enzyme C-terminal domain	481	556	1.3e-20	T	2019-08-09	IPR025110	AMP-binding enzyme, C-terminal domain
TRINITY_DN74035_c2_g1_i1.p1	989d826da4c79e79e0c2175e84f60d06	567	Pfam	PF00501	AMP-binding enzyme	54	472	1.5e-95	T	2019-08-09	IPR000873	AMP-dependent synthetase/ligase	GO:0003824
TRINITY_DN70893_c1_g1_i1.p1	eabd997249c6c7ed608c7219345eeaa0	462	Pfam	PF02826	D-isomer specific 2-hydroxyacid dehydrogenase, NAD binding domain	134	318	9.3e-56	T	2019-08-09	IPR006140	D-isomer specific 2-hydroxyacid dehydrogenase, NAD-binding domain	GO:0051287|GO:0055114
TRINITY_DN70893_c1_g1_i1.p1	eabd997249c6c7ed608c7219345eeaa0	462	Pfam	PF00389	D-isomer specific 2-hydroxyacid dehydrogenase, catalytic domain	39	352	2.9e-28	T	2019-08-09	IPR006139	D-isomer specific 2-hydroxyacid dehydrogenase, catalytic domain	GO:0016616|GO:0051287|GO:0055114
TRINITY_DN115038_c0_g1_i1.p2	fbc41b81dbf56f1ae7ceb6df3b770695	115	Pfam	PF00005	ABC transporter	5	39	4.8e-10	T	2019-08-09	IPR003439	ABC transporter-like	GO:0005524|GO:0016887
TRINITY_DN76850_c0_g1_i2.p1	6ad7bf204da2016d56a878e1fd5b3003	775	Pfam	PF07686	Immunoglobulin V-set domain	35	136	4.1e-08	T	2019-08-09	IPR013106	Immunoglobulin V-set domain
TRINITY_DN76850_c0_g1_i2.p1	6ad7bf204da2016d56a878e1fd5b3003	775	Pfam	PF08205	CD80-like C2-set immunoglobulin domain	164	229	3.5e-06	T	2019-08-09	IPR013162	CD80-like, immunoglobulin C2-set
TRINITY_DN76850_c0_g1_i2.p1	6ad7bf204da2016d56a878e1fd5b3003	775	Pfam	PF08205	CD80-like C2-set immunoglobulin domain	267	329	3.1e-09	T	2019-08-09	IPR013162	CD80-like, immunoglobulin C2-set
TRINITY_DN76850_c0_g1_i2.p1	6ad7bf204da2016d56a878e1fd5b3003	775	Pfam	PF13927	Immunoglobulin domain	365	429	2.3e-09	T	2019-08-09
TRINITY_DN65278_c0_g1_i1.p1	2f1955d4f34b6275cd6a22e326508ac0	360	Pfam	PF04712	Radial spokehead-like protein	27	335	3.9e-113	T	2019-08-09	IPR006802	Radial spokehead-like protein	GO:0001534|GO:0060271|GO:0060294
TRINITY_DN77807_c1_g1_i8.p1	d1ef2779c0950ed7fdcc4e1bf490576c	729	Pfam	PF00078	Reverse transcriptase (RNA-dependent DNA polymerase)	1	82	1.5e-11	T	2019-08-09	IPR000477	Reverse transcriptase domain
TRINITY_DN77807_c1_g1_i8.p1	d1ef2779c0950ed7fdcc4e1bf490576c	729	Pfam	PF17919	RNase H-like domain found in reverse transcriptase	150	248	1.5e-29	T	2019-08-09	IPR041577	Reverse transcriptase/retrotransposon-derived protein, RNase H-like domain
TRINITY_DN77807_c1_g1_i8.p1	d1ef2779c0950ed7fdcc4e1bf490576c	729	Pfam	PF17921	Integrase zinc binding domain	362	416	1.7e-15	T	2019-08-09	IPR041588	Integrase zinc-binding domain
TRINITY_DN77807_c1_g1_i8.p1	d1ef2779c0950ed7fdcc4e1bf490576c	729	Pfam	PF00665	Integrase core domain	432	542	1e-19	T	2019-08-09	IPR001584	Integrase, catalytic core	GO:0015074
TRINITY_DN64696_c0_g1_i1.p1	9d06f3cb2977086e9128d8cbc4cce8e1	1386	Pfam	PF12765	HEAT repeat associated with sister chromatid cohesion	511	552	7.7e-10	T	2019-08-09	IPR026003	HEAT repeat associated with sister chromatid cohesion protein
TRINITY_DN64696_c0_g1_i1.p1	9d06f3cb2977086e9128d8cbc4cce8e1	1386	Pfam	PF12830	Sister chromatid cohesion C-terminus	1009	1193	8.2e-65	T	2019-08-09	IPR024986	Sister chromatid cohesion C-terminal domain
TRINITY_DN65614_c0_g1_i4.p1	0df7b857c00135f7f36f65a7ae58e94d	267	Pfam	PF00076	RNA recognition motif. (a.k.a. RRM, RBD, or RNP domain)	20	81	1.7e-06	T	2019-08-09	IPR000504	RNA recognition motif domain	GO:0003676
TRINITY_DN50007_c0_g3_i1.p1	4900bcc639af39eecff65d619443fda4	1110	Pfam	PF02518	Histidine kinase-, DNA gyrase B-, and HSP90-like ATPase	738	853	1.5e-25	T	2019-08-09	IPR003594	Histidine kinase/HSP90-like ATPase
TRINITY_DN50007_c0_g3_i1.p1	4900bcc639af39eecff65d619443fda4	1110	Pfam	PF00497	Bacterial extracellular solute-binding proteins, family 3	2	176	4e-13	T	2019-08-09	IPR001638	Solute-binding protein family 3/N-terminal domain of MltF
TRINITY_DN50007_c0_g3_i1.p1	4900bcc639af39eecff65d619443fda4	1110	Pfam	PF00512	His Kinase A (phospho-acceptor) domain	624	690	4.5e-14	T	2019-08-09	IPR003661	Signal transduction histidine kinase, dimerisation/phosphoacceptor domain	GO:0000155|GO:0007165
TRINITY_DN50007_c0_g3_i1.p1	4900bcc639af39eecff65d619443fda4	1110	Pfam	PF00072	Response regulator receiver domain	877	991	7.3e-25	T	2019-08-09	IPR001789	Signal transduction response regulator, receiver domain	GO:0000160
TRINITY_DN50007_c0_g3_i1.p1	4900bcc639af39eecff65d619443fda4	1110	Pfam	PF08448	PAS fold	496	605	1.5e-10	T	2019-08-09	IPR013656	PAS fold-4
TRINITY_DN50007_c0_g3_i1.p1	4900bcc639af39eecff65d619443fda4	1110	Pfam	PF00497	Bacterial extracellular solute-binding proteins, family 3	218	431	1.4e-29	T	2019-08-09	IPR001638	Solute-binding protein family 3/N-terminal domain of MltF
TRINITY_DN63426_c0_g1_i1.p1	8fd4fd9987804ecf0a279e8a71939709	855	Pfam	PF00665	Integrase core domain	81	193	3e-23	T	2019-08-09	IPR001584	Integrase, catalytic core	GO:0015074
TRINITY_DN63426_c0_g1_i1.p1	8fd4fd9987804ecf0a279e8a71939709	855	Pfam	PF07727	Reverse transcriptase (RNA-dependent DNA polymerase)	454	692	2.4e-68	T	2019-08-09	IPR013103	Reverse transcriptase, RNA-dependent DNA polymerase
TRINITY_DN63426_c0_g1_i1.p1	8fd4fd9987804ecf0a279e8a71939709	855	Pfam	PF13976	GAG-pre-integrase domain	13	64	1.9e-07	T	2019-08-09	IPR025724	GAG-pre-integrase domain
TRINITY_DN66204_c0_g1_i25.p1	99ff6ead18d624ed1b22375aae54ddc2	4970	Pfam	PF00856	SET domain	4841	4945	3.7e-17	T	2019-08-09	IPR001214	SET domain	GO:0005515
TRINITY_DN66204_c0_g1_i25.p1	99ff6ead18d624ed1b22375aae54ddc2	4970	Pfam	PF00628	PHD-finger	772	822	7.3e-08	T	2019-08-09	IPR019787	Zinc finger, PHD-finger
TRINITY_DN66204_c0_g1_i25.p1	99ff6ead18d624ed1b22375aae54ddc2	4970	Pfam	PF13771	PHD-like zinc-binding domain	4493	4570	1.6e-08	T	2019-08-09
TRINITY_DN66204_c0_g1_i25.p1	99ff6ead18d624ed1b22375aae54ddc2	4970	Pfam	PF13771	PHD-like zinc-binding domain	299	366	9.9e-08	T	2019-08-09
TRINITY_DN66204_c0_g1_i25.p1	99ff6ead18d624ed1b22375aae54ddc2	4970	Pfam	PF05964	F/Y-rich N-terminus	4615	4666	1.2e-18	T	2019-08-09	IPR003888	FY-rich, N-terminal	GO:0005634
TRINITY_DN66204_c0_g1_i25.p1	99ff6ead18d624ed1b22375aae54ddc2	4970	Pfam	PF05965	F/Y rich C-terminus	4672	4757	7.5e-22	T	2019-08-09	IPR003889	FY-rich, C-terminal	GO:0005634
TRINITY_DN77734_c2_g1_i2.p1	caaff63f1c632d2c0d6fb3b47da374df	865	Pfam	PF00226	DnaJ domain	619	680	6.8e-18	T	2019-08-09	IPR001623	DnaJ domain
TRINITY_DN77734_c2_g1_i2.p1	caaff63f1c632d2c0d6fb3b47da374df	865	Pfam	PF14901	Cleavage inducing molecular chaperone	710	802	1.9e-40	T	2019-08-09	IPR032843	Cleavage inducing molecular chaperone, Jiv
TRINITY_DN115165_c0_g1_i1.p3	54c6818620210532a9bb3f63f936f78d	136	Pfam	PF03942	DTW domain	54	136	1.4e-17	T	2019-08-09	IPR005636	DTW
TRINITY_DN73794_c0_g1_i1.p1	0b67a0c6fcba46cba539fd3d7e936069	571	Pfam	PF00995	Sec1 family	23	552	1.2e-126	T	2019-08-09	IPR001619	Sec1-like protein	GO:0006904|GO:0016192
TRINITY_DN77720_c0_g1_i3.p1	ee316df5edaa8d4d2628a405662daadc	532	Pfam	PF00665	Integrase core domain	242	363	9.6e-09	T	2019-08-09	IPR001584	Integrase, catalytic core	GO:0015074
TRINITY_DN77720_c0_g1_i3.p1	ee316df5edaa8d4d2628a405662daadc	532	Pfam	PF18701	Family of unknown function (DUF5641)	435	528	2.2e-35	T	2019-08-09	IPR040676	Domain of unknown function DUF5641
TRINITY_DN77720_c0_g1_i3.p1	ee316df5edaa8d4d2628a405662daadc	532	Pfam	PF17921	Integrase zinc binding domain	154	208	4.2e-10	T	2019-08-09	IPR041588	Integrase zinc-binding domain
TRINITY_DN76058_c1_g1_i1.p1	03d0bc6ae3a6789ed0c2d0118ea06bfd	1233	Pfam	PF14843	Growth factor receptor domain IV	635	743	1.7e-15	T	2019-08-09	IPR032778	Growth factor receptor domain 4
TRINITY_DN76058_c1_g1_i1.p1	03d0bc6ae3a6789ed0c2d0118ea06bfd	1233	Pfam	PF00082	Subtilase family	104	393	8.1e-46	T	2019-08-09	IPR000209	Peptidase S8/S53 domain	GO:0004252|GO:0006508
TRINITY_DN76058_c1_g1_i1.p1	03d0bc6ae3a6789ed0c2d0118ea06bfd	1233	Pfam	PF01483	Proprotein convertase P-domain	454	542	2.1e-25	T	2019-08-09	IPR002884	P domain	GO:0004252|GO:0006508
TRINITY_DN71660_c1_g1_i2.p1	7e02fba87e6a26d6a550eda6a6e67c60	262	Pfam	PF14580	Leucine-rich repeat	85	218	1.5e-10	T	2019-08-09
TRINITY_DN69527_c1_g1_i2.p1	7e8e69383e6bb23fa58dceb360ee95c5	799	Pfam	PF09088	MIF4G like	345	473	1.3e-35	T	2019-08-09	IPR015172	MIF4G-like, type 1	GO:0016070
TRINITY_DN69527_c1_g1_i2.p1	7e8e69383e6bb23fa58dceb360ee95c5	799	Pfam	PF02854	MIF4G domain	44	239	1.4e-22	T	2019-08-09	IPR003890	MIF4G-like, type 3	GO:0003723|GO:0005515
TRINITY_DN69527_c1_g1_i2.p1	7e8e69383e6bb23fa58dceb360ee95c5	799	Pfam	PF09090	MIF4G like	487	769	5.2e-88	T	2019-08-09	IPR015174	MIF4G-like, type 2	GO:0016070
TRINITY_DN232787_c0_g1_i1.p1	6241b944cf782f8342058878166acf55	126	Pfam	PF00496	Bacterial extracellular solute-binding proteins, family 5 Middle	67	113	2.1e-14	T	2019-08-09	IPR000914	Solute-binding protein family 5 domain
TRINITY_DN27190_c0_g1_i1.p1	b3bfcaaaba1471a0cdb31985ab79a74c	185	Pfam	PF16121	40S ribosomal protein S4 C-terminus	133	180	1.1e-25	T	2019-08-09	IPR032277	40S ribosomal protein S4, C-terminal domain
TRINITY_DN27190_c0_g1_i1.p1	b3bfcaaaba1471a0cdb31985ab79a74c	185	Pfam	PF00900	Ribosomal family S4e	16	90	2e-36	T	2019-08-09	IPR013845	Ribosomal protein S4e, central region
TRINITY_DN27190_c0_g1_i1.p1	b3bfcaaaba1471a0cdb31985ab79a74c	185	Pfam	PF00467	KOW motif	99	132	8.9e-07	T	2019-08-09	IPR005824	KOW
TRINITY_DN72213_c2_g8_i1.p1	bedad0dd9606ac0845bfb5d1419cfe70	313	Pfam	PF13361	UvrD-like helicase C-terminal domain	42	204	1.3e-38	T	2019-08-09	IPR014017	UvrD-like DNA helicase, C-terminal	GO:0005524|GO:0016787
TRINITY_DN72213_c2_g8_i1.p1	bedad0dd9606ac0845bfb5d1419cfe70	313	Pfam	PF00580	UvrD/REP helicase N-terminal domain	5	36	3.7e-08	T	2019-08-09	IPR034739	UvrD/AddA helicase, N-terminal	GO:0005524
TRINITY_DN77961_c1_g2_i5.p1	6a01c20e6253dff1e34679d818e5a555	754	Pfam	PF00027	Cyclic nucleotide-binding domain	537	621	9.6e-17	T	2019-08-09	IPR000595	Cyclic nucleotide-binding domain
TRINITY_DN77961_c1_g2_i5.p1	6a01c20e6253dff1e34679d818e5a555	754	Pfam	PF00520	Ion transport protein	203	435	1.4e-24	T	2019-08-09	IPR005821	Ion transport domain	GO:0005216|GO:0006811|GO:0016020|GO:0055085
TRINITY_DN64043_c1_g1_i2.p1	38e601e1104c7db623bfa4b6720adff4	692	Pfam	PF00158	Sigma-54 interaction domain	367	529	7.7e-61	T	2019-08-09	IPR002078	RNA polymerase sigma factor 54 interaction domain	GO:0005524|GO:0006355|GO:0008134
TRINITY_DN64043_c1_g1_i2.p1	38e601e1104c7db623bfa4b6720adff4	692	Pfam	PF02954	Bacterial regulatory protein, Fis family	646	686	4.9e-14	T	2019-08-09	IPR002197	DNA binding HTH domain, Fis-type	GO:0043565
TRINITY_DN64043_c1_g1_i2.p1	38e601e1104c7db623bfa4b6720adff4	692	Pfam	PF01590	GAF domain	107	225	7.3e-08	T	2019-08-09	IPR003018	GAF domain	GO:0005515
TRINITY_DN74981_c0_g1_i5.p1	8751916e36716b3111c69d353bf7c10f	343	Pfam	PF01762	Galactosyltransferase	109	304	1.7e-44	T	2019-08-09	IPR002659	Glycosyl transferase, family 31	GO:0006486|GO:0008378|GO:0016020
TRINITY_DN71297_c0_g1_i1.p1	afdb735cb912dafd7356a7bb94fc0f6c	380	Pfam	PF12032	Regulatory CLIP domain of proteinases	22	74	5e-13	T	2019-08-09	IPR022700	Proteinase, regulatory CLIP domain
TRINITY_DN71297_c0_g1_i1.p1	afdb735cb912dafd7356a7bb94fc0f6c	380	Pfam	PF00089	Trypsin	127	371	6e-54	T	2019-08-09	IPR001254	Serine proteases, trypsin domain	GO:0004252|GO:0006508
TRINITY_DN69039_c0_g1_i15.p1	c6514452a1f2fbe67602ab1b57ea43fb	980	Pfam	PF08447	PAS fold	106	191	1.2e-13	T	2019-08-09	IPR013655	PAS fold-3	GO:0005515
TRINITY_DN69039_c0_g1_i15.p1	c6514452a1f2fbe67602ab1b57ea43fb	980	Pfam	PF12114	Period protein 2/3C-terminal region	778	922	1.6e-20	T	2019-08-09	IPR022728	Period circadian-like, C-terminal
TRINITY_DN136528_c0_g1_i1.p1	562cb7549c734cb1686ac75b37ad5790	160	Pfam	PF00375	Sodium:dicarboxylate symporter family	2	159	4.6e-20	T	2019-08-09	IPR001991	Sodium:dicarboxylate symporter	GO:0015293|GO:0016021
TRINITY_DN29327_c0_g1_i1.p1	4e026a21d2fb839a8698449a6974ccd1	591	Pfam	PF03351	DOMON domain	39	158	6.2e-20	T	2019-08-09	IPR005018	DOMON domain
TRINITY_DN29327_c0_g1_i1.p1	4e026a21d2fb839a8698449a6974ccd1	591	Pfam	PF01082	Copper type II ascorbate-dependent monooxygenase, N-terminal domain	201	329	1.1e-45	T	2019-08-09	IPR000323	Copper type II, ascorbate-dependent monooxygenase, N-terminal	GO:0004497|GO:0005507|GO:0016715|GO:0055114
TRINITY_DN29327_c0_g1_i1.p1	4e026a21d2fb839a8698449a6974ccd1	591	Pfam	PF03712	Copper type II ascorbate-dependent monooxygenase, C-terminal domain	349	505	1e-58	T	2019-08-09	IPR024548	Copper type II ascorbate-dependent monooxygenase, C-terminal
TRINITY_DN74595_c0_g1_i5.p1	3a342ebd59a4200ef62cab9d069bf2c6	268	Pfam	PF14604	Variant SH3 domain	215	264	4.9e-15	T	2019-08-09	IPR001452	SH3 domain	GO:0005515
TRINITY_DN71477_c0_g1_i6.p1	8fae048e0abc134bad109d604226df66	169	Pfam	PF13359	DDE superfamily endonuclease	24	103	3.8e-11	T	2019-08-09	IPR027806	Harbinger transposase-derived nuclease domain
TRINITY_DN71477_c0_g1_i4.p1	8fae048e0abc134bad109d604226df66	169	Pfam	PF13359	DDE superfamily endonuclease	24	103	3.8e-11	T	2019-08-09	IPR027806	Harbinger transposase-derived nuclease domain
TRINITY_DN41698_c0_g1_i1.p3	3b7fd1e0a1b85040d8ac59b2af6c7526	218	Pfam	PF13177	DNA polymerase III, delta subunit	2	68	1.5e-18	T	2019-08-09
TRINITY_DN77379_c1_g1_i2.p1	f493cdd3fed4dae8f4c38993cd5e0370	521	Pfam	PF13843	Transposase IS4	58	413	4.8e-80	T	2019-08-09	IPR029526	PiggyBac transposable element-derived protein
TRINITY_DN77379_c1_g1_i9.p1	f493cdd3fed4dae8f4c38993cd5e0370	521	Pfam	PF13843	Transposase IS4	58	413	4.8e-80	T	2019-08-09	IPR029526	PiggyBac transposable element-derived protein
TRINITY_DN145277_c0_g1_i1.p1	06b397ac15db1ce51b39fcab9a7268ca	120	Pfam	PF00665	Integrase core domain	35	120	1.3e-13	T	2019-08-09	IPR001584	Integrase, catalytic core	GO:0015074
TRINITY_DN68150_c0_g1_i2.p1	b307428b4e4a02996f18d999d7092a0c	1132	Pfam	PF04931	DNA polymerase phi	57	817	1.5e-135	T	2019-08-09	IPR007015	DNA polymerase V/Myb-binding protein 1A	GO:0003677|GO:0005730|GO:0006355|GO:0008134
TRINITY_DN69491_c0_g1_i1.p1	2a5f3a9ec81483ab63f8990b640949c3	456	Pfam	PF07776	Zinc-finger associated domain (zf-AD)	8	75	8.7e-12	T	2019-08-09	IPR012934	Zinc finger, AD-type	GO:0005634|GO:0008270
TRINITY_DN69491_c0_g1_i1.p1	2a5f3a9ec81483ab63f8990b640949c3	456	Pfam	PF00096	Zinc finger, C2H2 type	411	432	0.012	T	2019-08-09	IPR013087	Zinc finger C2H2-type	GO:0003676
TRINITY_DN74109_c0_g1_i1.p1	5a23b017f540cd0b654c002b812de21e	1820	Pfam	PF12774	Hydrolytic ATP binding site of dynein motor region	1529	1818	4.8e-137	T	2019-08-09	IPR035699	Dynein heavy chain, hydrolytic ATP-binding dynein motor region	GO:0005524
TRINITY_DN74109_c0_g1_i1.p1	5a23b017f540cd0b654c002b812de21e	1820	Pfam	PF08393	Dynein heavy chain, N-terminal region 2	989	1392	4.2e-119	T	2019-08-09	IPR013602	Dynein heavy chain, domain-2
TRINITY_DN74109_c0_g1_i1.p1	5a23b017f540cd0b654c002b812de21e	1820	Pfam	PF08385	Dynein heavy chain, N-terminal region 1	2	477	7.4e-75	T	2019-08-09	IPR013594	Dynein heavy chain, domain-1
TRINITY_DN138438_c0_g1_i1.p3	e5933e560ab76de163cd88e77eb3e98e	162	Pfam	PF00005	ABC transporter	1	130	7.8e-17	T	2019-08-09	IPR003439	ABC transporter-like	GO:0005524|GO:0016887
TRINITY_DN77275_c0_g1_i15.p1	a7f55d3161ac1fa2e429747ee5897930	1893	Pfam	PF00008	EGF-like domain	1302	1332	3.3e-06	T	2019-08-09	IPR000742	EGF-like domain
TRINITY_DN77275_c0_g1_i15.p1	a7f55d3161ac1fa2e429747ee5897930	1893	Pfam	PF00008	EGF-like domain	1818	1845	3.2e-05	T	2019-08-09	IPR000742	EGF-like domain
TRINITY_DN77275_c0_g1_i15.p1	a7f55d3161ac1fa2e429747ee5897930	1893	Pfam	PF00008	EGF-like domain	1526	1564	3.1e-06	T	2019-08-09	IPR000742	EGF-like domain
TRINITY_DN77275_c0_g1_i15.p1	a7f55d3161ac1fa2e429747ee5897930	1893	Pfam	PF00054	Laminin G domain	1649	1779	2.1e-24	T	2019-08-09	IPR001791	Laminin G domain
TRINITY_DN77275_c0_g1_i15.p1	a7f55d3161ac1fa2e429747ee5897930	1893	Pfam	PF00054	Laminin G domain	1375	1506	8e-24	T	2019-08-09	IPR001791	Laminin G domain
TRINITY_DN77275_c0_g1_i15.p1	a7f55d3161ac1fa2e429747ee5897930	1893	Pfam	PF00053	Laminin EGF domain	1042	1082	1.9e-05	T	2019-08-09	IPR002049	Laminin EGF domain
TRINITY_DN77275_c0_g1_i15.p1	a7f55d3161ac1fa2e429747ee5897930	1893	Pfam	PF00053	Laminin EGF domain	990	1039	4.5e-11	T	2019-08-09	IPR002049	Laminin EGF domain
TRINITY_DN77275_c0_g1_i15.p1	a7f55d3161ac1fa2e429747ee5897930	1893	Pfam	PF07648	Kazal-type serine protease inhibitor domain	734	767	1e-06	T	2019-08-09	IPR002350	Kazal domain	GO:0005515
TRINITY_DN77275_c0_g1_i15.p1	a7f55d3161ac1fa2e429747ee5897930	1893	Pfam	PF07648	Kazal-type serine protease inhibitor domain	667	713	2.9e-11	T	2019-08-09	IPR002350	Kazal domain	GO:0005515
TRINITY_DN77275_c0_g1_i15.p1	a7f55d3161ac1fa2e429747ee5897930	1893	Pfam	PF07648	Kazal-type serine protease inhibitor domain	457	492	1.3e-08	T	2019-08-09	IPR002350	Kazal domain	GO:0005515
TRINITY_DN77275_c0_g1_i15.p1	a7f55d3161ac1fa2e429747ee5897930	1893	Pfam	PF07648	Kazal-type serine protease inhibitor domain	373	419	2.6e-08	T	2019-08-09	IPR002350	Kazal domain	GO:0005515
TRINITY_DN77275_c0_g1_i15.p1	a7f55d3161ac1fa2e429747ee5897930	1893	Pfam	PF07648	Kazal-type serine protease inhibitor domain	525	566	2e-09	T	2019-08-09	IPR002350	Kazal domain	GO:0005515
TRINITY_DN77275_c0_g1_i15.p1	a7f55d3161ac1fa2e429747ee5897930	1893	Pfam	PF07648	Kazal-type serine protease inhibitor domain	1125	1168	9.9e-08	T	2019-08-09	IPR002350	Kazal domain	GO:0005515
TRINITY_DN77275_c0_g1_i15.p1	a7f55d3161ac1fa2e429747ee5897930	1893	Pfam	PF07648	Kazal-type serine protease inhibitor domain	591	640	5.8e-08	T	2019-08-09	IPR002350	Kazal domain	GO:0005515
TRINITY_DN77275_c0_g1_i15.p1	a7f55d3161ac1fa2e429747ee5897930	1893	Pfam	PF07648	Kazal-type serine protease inhibitor domain	304	348	3.2e-08	T	2019-08-09	IPR002350	Kazal domain	GO:0005515
TRINITY_DN77275_c0_g1_i15.p1	a7f55d3161ac1fa2e429747ee5897930	1893	Pfam	PF07648	Kazal-type serine protease inhibitor domain	847	887	8.1e-07	T	2019-08-09	IPR002350	Kazal domain	GO:0005515
TRINITY_DN77275_c0_g1_i3.p1	a7f55d3161ac1fa2e429747ee5897930	1893	Pfam	PF00008	EGF-like domain	1302	1332	3.3e-06	T	2019-08-09	IPR000742	EGF-like domain
TRINITY_DN77275_c0_g1_i3.p1	a7f55d3161ac1fa2e429747ee5897930	1893	Pfam	PF00008	EGF-like domain	1818	1845	3.2e-05	T	2019-08-09	IPR000742	EGF-like domain
TRINITY_DN77275_c0_g1_i3.p1	a7f55d3161ac1fa2e429747ee5897930	1893	Pfam	PF00008	EGF-like domain	1526	1564	3.1e-06	T	2019-08-09	IPR000742	EGF-like domain
TRINITY_DN77275_c0_g1_i3.p1	a7f55d3161ac1fa2e429747ee5897930	1893	Pfam	PF00054	Laminin G domain	1649	1779	2.1e-24	T	2019-08-09	IPR001791	Laminin G domain
TRINITY_DN77275_c0_g1_i3.p1	a7f55d3161ac1fa2e429747ee5897930	1893	Pfam	PF00054	Laminin G domain	1375	1506	8e-24	T	2019-08-09	IPR001791	Laminin G domain
TRINITY_DN77275_c0_g1_i3.p1	a7f55d3161ac1fa2e429747ee5897930	1893	Pfam	PF00053	Laminin EGF domain	1042	1082	1.9e-05	T	2019-08-09	IPR002049	Laminin EGF domain
TRINITY_DN77275_c0_g1_i3.p1	a7f55d3161ac1fa2e429747ee5897930	1893	Pfam	PF00053	Laminin EGF domain	990	1039	4.5e-11	T	2019-08-09	IPR002049	Laminin EGF domain
TRINITY_DN77275_c0_g1_i3.p1	a7f55d3161ac1fa2e429747ee5897930	1893	Pfam	PF07648	Kazal-type serine protease inhibitor domain	734	767	1e-06	T	2019-08-09	IPR002350	Kazal domain	GO:0005515
TRINITY_DN77275_c0_g1_i3.p1	a7f55d3161ac1fa2e429747ee5897930	1893	Pfam	PF07648	Kazal-type serine protease inhibitor domain	667	713	2.9e-11	T	2019-08-09	IPR002350	Kazal domain	GO:0005515
TRINITY_DN77275_c0_g1_i3.p1	a7f55d3161ac1fa2e429747ee5897930	1893	Pfam	PF07648	Kazal-type serine protease inhibitor domain	457	492	1.3e-08	T	2019-08-09	IPR002350	Kazal domain	GO:0005515
TRINITY_DN77275_c0_g1_i3.p1	a7f55d3161ac1fa2e429747ee5897930	1893	Pfam	PF07648	Kazal-type serine protease inhibitor domain	373	419	2.6e-08	T	2019-08-09	IPR002350	Kazal domain	GO:0005515
TRINITY_DN77275_c0_g1_i3.p1	a7f55d3161ac1fa2e429747ee5897930	1893	Pfam	PF07648	Kazal-type serine protease inhibitor domain	525	566	2e-09	T	2019-08-09	IPR002350	Kazal domain	GO:0005515
TRINITY_DN77275_c0_g1_i3.p1	a7f55d3161ac1fa2e429747ee5897930	1893	Pfam	PF07648	Kazal-type serine protease inhibitor domain	1125	1168	9.9e-08	T	2019-08-09	IPR002350	Kazal domain	GO:0005515
TRINITY_DN77275_c0_g1_i3.p1	a7f55d3161ac1fa2e429747ee5897930	1893	Pfam	PF07648	Kazal-type serine protease inhibitor domain	591	640	5.8e-08	T	2019-08-09	IPR002350	Kazal domain	GO:0005515
TRINITY_DN77275_c0_g1_i3.p1	a7f55d3161ac1fa2e429747ee5897930	1893	Pfam	PF07648	Kazal-type serine protease inhibitor domain	304	348	3.2e-08	T	2019-08-09	IPR002350	Kazal domain	GO:0005515
TRINITY_DN77275_c0_g1_i3.p1	a7f55d3161ac1fa2e429747ee5897930	1893	Pfam	PF07648	Kazal-type serine protease inhibitor domain	847	887	8.1e-07	T	2019-08-09	IPR002350	Kazal domain	GO:0005515
TRINITY_DN67373_c0_g1_i3.p1	95b18087dd4d982cfa54a4bd9712366e	291	Pfam	PF00151	Lipase	22	261	3.4e-48	T	2019-08-09	IPR013818	Lipase/vitellogenin
TRINITY_DN72891_c0_g1_i13.p1	b78ffe2d4890e0c9ab9b1e15a637bb7e	525	Pfam	PF13426	PAS domain	39	135	3.7e-20	T	2019-08-09	IPR000014	PAS domain
TRINITY_DN72891_c0_g1_i13.p1	b78ffe2d4890e0c9ab9b1e15a637bb7e	525	Pfam	PF00520	Ion transport protein	223	464	1.1e-33	T	2019-08-09	IPR005821	Ion transport domain	GO:0005216|GO:0006811|GO:0016020|GO:0055085
TRINITY_DN77256_c0_g1_i2.p1	11766d9ff66574929ee8f8f499fc8066	840	Pfam	PF07679	Immunoglobulin I-set domain	16	97	5e-10	T	2019-08-09	IPR013098	Immunoglobulin I-set
TRINITY_DN77256_c0_g1_i2.p1	11766d9ff66574929ee8f8f499fc8066	840	Pfam	PF17217	UPA domain	556	689	1.9e-22	T	2019-08-09	IPR033772	UPA domain
TRINITY_DN77256_c0_g1_i2.p1	11766d9ff66574929ee8f8f499fc8066	840	Pfam	PF00791	ZU5 domain	406	499	3.2e-21	T	2019-08-09	IPR000906	ZU5 domain
TRINITY_DN77256_c0_g1_i2.p1	11766d9ff66574929ee8f8f499fc8066	840	Pfam	PF00531	Death domain	759	834	1.9e-05	T	2019-08-09	IPR000488	Death domain	GO:0005515|GO:0007165
TRINITY_DN73115_c5_g1_i2.p1	0550735688ac861d62ac00d19bfbe7dd	585	Pfam	PF00916	Sulfate permease family	48	435	7.3e-89	T	2019-08-09	IPR011547	SLC26A/SulP transporter domain	GO:0008272|GO:0015116|GO:0016021
TRINITY_DN72713_c0_g1_i1.p1	0a6c7bd0100ad21f22b9010ec9283c8f	1186	Pfam	PF12348	CLASP N terminal	1003	1152	4.1e-07	T	2019-08-09	IPR024395	CLASP N-terminal domain
TRINITY_DN165452_c0_g1_i1.p1	3d4f9c66ec0cc770b476aea62e3b6102	1009	Pfam	PF01433	Peptidase family M1 domain	308	537	1.6e-61	T	2019-08-09	IPR014782	Peptidase M1, membrane alanine aminopeptidase	GO:0008237|GO:0008270
TRINITY_DN165452_c0_g1_i1.p1	3d4f9c66ec0cc770b476aea62e3b6102	1009	Pfam	PF11838	ERAP1-like C-terminal domain	615	908	8.3e-47	T	2019-08-09	IPR024571	ERAP1-like C-terminal domain
TRINITY_DN165452_c0_g1_i1.p1	3d4f9c66ec0cc770b476aea62e3b6102	1009	Pfam	PF17900	Peptidase M1 N-terminal domain	69	272	4.7e-34	T	2019-08-09
TRINITY_DN63645_c0_g1_i5.p1	37360de689b14b5695159ae3a696817e	1537	Pfam	PF17817	PDZ domain	787	861	1.8e-34	T	2019-08-09	IPR040645	Neurabin-1/2, PDZ domain
TRINITY_DN63645_c0_g1_i5.p1	37360de689b14b5695159ae3a696817e	1537	Pfam	PF00595	PDZ domain	874	952	1.1e-11	T	2019-08-09	IPR001478	PDZ domain	GO:0005515
TRINITY_DN99826_c0_g1_i1.p1	3ba790df39f77aba84d2ce3adf59b3f0	125	Pfam	PF02994	L1 transposable element RBD-like domain	3	45	7.6e-12	T	2019-08-09	IPR004244	Transposase, L1
TRINITY_DN99826_c0_g1_i1.p1	3ba790df39f77aba84d2ce3adf59b3f0	125	Pfam	PF17490	L1 transposable element dsRBD-like domain	48	111	6.8e-26	T	2019-08-09	IPR035300	L1 transposable element, dsRBD-like domain
TRINITY_DN26101_c0_g2_i1.p1	8232290506856474c672818011f90e0d	1186	Pfam	PF00400	WD domain, G-beta repeat	53	87	0.001	T	2019-08-09	IPR001680	WD40 repeat	GO:0005515
TRINITY_DN78022_c1_g1_i2.p1	cc264589267009a9579a81bb440e2d5c	5122	Pfam	PF02815	MIR domain	217	397	5.9e-46	T	2019-08-09	IPR016093	MIR motif	GO:0016020
TRINITY_DN78022_c1_g1_i2.p1	cc264589267009a9579a81bb440e2d5c	5122	Pfam	PF00520	Ion transport protein	4886	5030	1.5e-14	T	2019-08-09	IPR005821	Ion transport domain	GO:0005216|GO:0006811|GO:0016020|GO:0055085
TRINITY_DN78022_c1_g1_i2.p1	cc264589267009a9579a81bb440e2d5c	5122	Pfam	PF08454	RyR and IP3R Homology associated	4004	4119	2.7e-29	T	2019-08-09	IPR013662	RyR/IP3R Homology associated domain
TRINITY_DN78022_c1_g1_i2.p1	cc264589267009a9579a81bb440e2d5c	5122	Pfam	PF08709	Inositol 1,4,5-trisphosphate/ryanodine receptor	13	209	6.1e-64	T	2019-08-09	IPR014821	Inositol 1,4,5-trisphosphate/ryanodine receptor
TRINITY_DN78022_c1_g1_i2.p1	cc264589267009a9579a81bb440e2d5c	5122	Pfam	PF06459	Ryanodine Receptor TM 4-6	4495	4760	4.3e-52	T	2019-08-09	IPR009460	Ryanodine Receptor TM 4-6	GO:0005219|GO:0006874|GO:0016021
TRINITY_DN78022_c1_g1_i2.p1	cc264589267009a9579a81bb440e2d5c	5122	Pfam	PF01365	RIH domain	448	646	2.4e-55	T	2019-08-09	IPR000699	RIH domain	GO:0005262|GO:0016020|GO:0070588
TRINITY_DN78022_c1_g1_i2.p1	cc264589267009a9579a81bb440e2d5c	5122	Pfam	PF01365	RIH domain	2218	2448	6.4e-76	T	2019-08-09	IPR000699	RIH domain	GO:0005262|GO:0016020|GO:0070588
TRINITY_DN78022_c1_g1_i2.p1	cc264589267009a9579a81bb440e2d5c	5122	Pfam	PF00622	SPRY domain	671	806	3.6e-20	T	2019-08-09	IPR003877	SPRY domain	GO:0005515
TRINITY_DN78022_c1_g1_i2.p1	cc264589267009a9579a81bb440e2d5c	5122	Pfam	PF00622	SPRY domain	1099	1218	1.3e-22	T	2019-08-09	IPR003877	SPRY domain	GO:0005515
TRINITY_DN78022_c1_g1_i2.p1	cc264589267009a9579a81bb440e2d5c	5122	Pfam	PF00622	SPRY domain	1539	1677	1.8e-20	T	2019-08-09	IPR003877	SPRY domain	GO:0005515
TRINITY_DN78022_c1_g1_i2.p1	cc264589267009a9579a81bb440e2d5c	5122	Pfam	PF02026	RyR domain	860	949	5.1e-31	T	2019-08-09	IPR003032	Ryanodine receptor Ryr
TRINITY_DN78022_c1_g1_i2.p1	cc264589267009a9579a81bb440e2d5c	5122	Pfam	PF02026	RyR domain	2949	3032	4.1e-26	T	2019-08-09	IPR003032	Ryanodine receptor Ryr
TRINITY_DN78022_c1_g1_i2.p1	cc264589267009a9579a81bb440e2d5c	5122	Pfam	PF02026	RyR domain	2823	2912	9e-31	T	2019-08-09	IPR003032	Ryanodine receptor Ryr
TRINITY_DN78022_c1_g1_i2.p1	cc264589267009a9579a81bb440e2d5c	5122	Pfam	PF02026	RyR domain	973	1062	4.3e-30	T	2019-08-09	IPR003032	Ryanodine receptor Ryr
TRINITY_DN70519_c0_g1_i1.p1	96bb2ad851889784aab9e043dd0cbf70	626	Pfam	PF00899	ThiF family	72	320	2.6e-57	T	2019-08-09	IPR000594	THIF-type NAD/FAD binding fold	GO:0008641
TRINITY_DN62206_c2_g1_i2.p1	55ef760e33a988899ffdef379a6c71c8	164	Pfam	PF08711	TFIIS helical bundle-like domain	6	57	3.9e-13	T	2019-08-09	IPR017923	Transcription factor IIS, N-terminal	GO:0005634
TRINITY_DN75872_c10_g1_i2.p1	eb55ff72c3b4d3efc54cbe6a04a24cdc	233	Pfam	PF01121	Dephospho-CoA kinase	3	182	4.1e-55	T	2019-08-09	IPR001977	Dephospho-CoA kinase	GO:0004140|GO:0005524|GO:0015937
TRINITY_DN76233_c0_g1_i5.p1	b58a4f5159fcfd7cd4aa79f3c308f193	1314	Pfam	PF07645	Calcium-binding EGF domain	990	1026	8.2e-06	T	2019-08-09	IPR001881	EGF-like calcium-binding domain	GO:0005509
TRINITY_DN76233_c0_g1_i5.p1	b58a4f5159fcfd7cd4aa79f3c308f193	1314	Pfam	PF07645	Calcium-binding EGF domain	1151	1185	4.5e-05	T	2019-08-09	IPR001881	EGF-like calcium-binding domain	GO:0005509
TRINITY_DN76233_c0_g1_i5.p1	b58a4f5159fcfd7cd4aa79f3c308f193	1314	Pfam	PF00054	Laminin G domain	203	328	9.1e-14	T	2019-08-09	IPR001791	Laminin G domain
TRINITY_DN76233_c0_g1_i5.p1	b58a4f5159fcfd7cd4aa79f3c308f193	1314	Pfam	PF00054	Laminin G domain	440	545	4.9e-15	T	2019-08-09	IPR001791	Laminin G domain
TRINITY_DN76233_c0_g1_i5.p1	b58a4f5159fcfd7cd4aa79f3c308f193	1314	Pfam	PF00008	EGF-like domain	62	91	2.4e-05	T	2019-08-09	IPR000742	EGF-like domain
TRINITY_DN76233_c0_g1_i5.p1	b58a4f5159fcfd7cd4aa79f3c308f193	1314	Pfam	PF00008	EGF-like domain	918	948	4.3e-06	T	2019-08-09	IPR000742	EGF-like domain
TRINITY_DN76233_c0_g1_i5.p1	b58a4f5159fcfd7cd4aa79f3c308f193	1314	Pfam	PF00008	EGF-like domain	956	985	5.7e-08	T	2019-08-09	IPR000742	EGF-like domain
TRINITY_DN76233_c0_g1_i5.p1	b58a4f5159fcfd7cd4aa79f3c308f193	1314	Pfam	PF00008	EGF-like domain	1113	1147	1.4e-06	T	2019-08-09	IPR000742	EGF-like domain
TRINITY_DN76233_c0_g1_i5.p1	b58a4f5159fcfd7cd4aa79f3c308f193	1314	Pfam	PF00008	EGF-like domain	637	666	1.5e-08	T	2019-08-09	IPR000742	EGF-like domain
TRINITY_DN75919_c0_g1_i1.p1	74aa3facd0848239dfbdb8500d7682d9	653	Pfam	PF00616	GTPase-activator protein for Ras-like GTPase	482	579	2.1e-15	T	2019-08-09	IPR001936	Ras GTPase-activating domain	GO:0043087
TRINITY_DN75919_c0_g1_i1.p1	74aa3facd0848239dfbdb8500d7682d9	653	Pfam	PF00168	C2 domain	227	327	8.1e-07	T	2019-08-09	IPR000008	C2 domain
TRINITY_DN75919_c0_g1_i8.p1	74aa3facd0848239dfbdb8500d7682d9	653	Pfam	PF00616	GTPase-activator protein for Ras-like GTPase	482	579	2.1e-15	T	2019-08-09	IPR001936	Ras GTPase-activating domain	GO:0043087
TRINITY_DN75919_c0_g1_i8.p1	74aa3facd0848239dfbdb8500d7682d9	653	Pfam	PF00168	C2 domain	227	327	8.1e-07	T	2019-08-09	IPR000008	C2 domain
TRINITY_DN76756_c2_g3_i1.p2	7515c5a046a06e294173ab74a4bcb129	457	Pfam	PF00169	PH domain	17	106	2.4e-15	T	2019-08-09	IPR001849	Pleckstrin homology domain
TRINITY_DN76756_c2_g3_i1.p2	7515c5a046a06e294173ab74a4bcb129	457	Pfam	PF01237	Oxysterol-binding protein	393	457	1.9e-25	T	2019-08-09	IPR000648	Oxysterol-binding protein
TRINITY_DN69927_c1_g1_i2.p1	d39b9b2425a3f04ad382b6e860300054	271	Pfam	PF01553	Acyltransferase	77	204	2e-27	T	2019-08-09	IPR002123	Phospholipid/glycerol acyltransferase	GO:0016746
TRINITY_DN69927_c1_g1_i1.p1	d39b9b2425a3f04ad382b6e860300054	271	Pfam	PF01553	Acyltransferase	77	204	2e-27	T	2019-08-09	IPR002123	Phospholipid/glycerol acyltransferase	GO:0016746
TRINITY_DN68808_c0_g1_i2.p1	fba241741b1c22b776b6bfef52bf73c6	537	Pfam	PF16064	Domain of unknown function (DUF4806)	286	374	5.8e-12	T	2019-08-09	IPR032071	Domain of unknown function DUF4806
TRINITY_DN165739_c0_g1_i1.p1	76b8a80197286f1562b738a41ca76e3f	415	Pfam	PF00145	C-5 cytosine-specific DNA methylase	1	165	1.9e-29	T	2019-08-09	IPR001525	C-5 cytosine methyltransferase	GO:0008168
TRINITY_DN77905_c142_g6_i1.p1	078ee42443a56e789bac3e1571e9b5e0	143	Pfam	PF05071	NADH ubiquinone oxidoreductase subunit NDUFA12	41	139	3.3e-30	T	2019-08-09	IPR007763	NADH dehydrogenase [ubiquinone] 1 alpha subcomplex subunit 12	GO:0008137|GO:0009055|GO:0016020
TRINITY_DN51697_c0_g1_i4.p1	932ffae3ef8c3960d5bcf0551a03207e	480	Pfam	PF00858	Amiloride-sensitive sodium channel	1	406	1.9e-64	T	2019-08-09	IPR001873	Epithelial sodium channel	GO:0005272|GO:0006814|GO:0016020
TRINITY_DN70166_c0_g1_i2.p1	d4aea42d3e731b7e72fec7aeb911dc75	209	Pfam	PF01400	Astacin (Peptidase family M12A)	2	188	7.6e-56	T	2019-08-09	IPR001506	Peptidase M12A	GO:0004222|GO:0006508
TRINITY_DN72818_c2_g2_i1.p1	9b4dc3c024742267cd8f59792db3de81	243	Pfam	PF12857	TOBE-like domain	179	235	9.9e-12	T	2019-08-09	IPR024765	TOBE-like domain
TRINITY_DN72818_c2_g2_i1.p1	9b4dc3c024742267cd8f59792db3de81	243	Pfam	PF00005	ABC transporter	36	78	2.3e-10	T	2019-08-09	IPR003439	ABC transporter-like	GO:0005524|GO:0016887
TRINITY_DN67468_c0_g1_i8.p1	e7326eea1110a566c027107a8a2710a3	1360	Pfam	PF00520	Ion transport protein	1285	1360	1.7e-14	T	2019-08-09	IPR005821	Ion transport domain	GO:0005216|GO:0006811|GO:0016020|GO:0055085
TRINITY_DN67468_c0_g1_i8.p1	e7326eea1110a566c027107a8a2710a3	1360	Pfam	PF00520	Ion transport protein	151	436	1.2e-71	T	2019-08-09	IPR005821	Ion transport domain	GO:0005216|GO:0006811|GO:0016020|GO:0055085
TRINITY_DN67468_c0_g1_i8.p1	e7326eea1110a566c027107a8a2710a3	1360	Pfam	PF00520	Ion transport protein	791	1018	5.5e-51	T	2019-08-09	IPR005821	Ion transport domain	GO:0005216|GO:0006811|GO:0016020|GO:0055085
TRINITY_DN67468_c0_g1_i8.p1	e7326eea1110a566c027107a8a2710a3	1360	Pfam	PF11933	Cytoplasmic domain of voltage-gated Na+ ion channel	434	714	6.6e-34	T	2019-08-09	IPR024583	Voltage-gated Na+ ion channel, cytoplasmic domain
TRINITY_DN67468_c0_g1_i8.p1	e7326eea1110a566c027107a8a2710a3	1360	Pfam	PF06512	Sodium ion transport-associated	1027	1280	2.9e-32	T	2019-08-09	IPR010526	Sodium ion transport-associated	GO:0001518|GO:0005248|GO:0006814
TRINITY_DN77486_c2_g1_i9.p1	808e6ac8067321bf92a203b374172e27	701	Pfam	PF13843	Transposase IS4	219	587	2.4e-91	T	2019-08-09	IPR029526	PiggyBac transposable element-derived protein
TRINITY_DN72682_c1_g1_i10.p1	21f777403908eb0d08cbf53d6c8f6382	681	Pfam	PF00595	PDZ domain	251	324	2.2e-11	T	2019-08-09	IPR001478	PDZ domain	GO:0005515
TRINITY_DN72682_c1_g1_i10.p1	21f777403908eb0d08cbf53d6c8f6382	681	Pfam	PF00625	Guanylate kinase	484	662	8.2e-45	T	2019-08-09	IPR008145	Guanylate kinase/L-type calcium channel beta subunit
TRINITY_DN72682_c1_g1_i10.p1	21f777403908eb0d08cbf53d6c8f6382	681	Pfam	PF07653	Variant SH3 domain	342	403	5.8e-11	T	2019-08-09	IPR001452	SH3 domain	GO:0005515
TRINITY_DN75694_c0_g1_i1.p1	1eff348917136f432f5665c66f162cfa	267	Pfam	PF01569	PAP2 superfamily	109	255	4.8e-25	T	2019-08-09	IPR000326	Phosphatidic acid phosphatase type 2/haloperoxidase
TRINITY_DN208587_c0_g1_i1.p1	1ef56017c8f7425848abf84b3c5fd4cf	108	Pfam	PF00239	Resolvase, N terminal domain	4	108	3.1e-21	T	2019-08-09	IPR006119	Resolvase, N-terminal catalytic domain	GO:0000150|GO:0003677|GO:0006310
TRINITY_DN48491_c0_g1_i2.p1	877573bbaaad8b2e66faf540dccb8aba	370	Pfam	PF01694	Rhomboid family	181	330	7.8e-40	T	2019-08-09	IPR022764	Peptidase S54, rhomboid domain	GO:0004252|GO:0016021
TRINITY_DN48491_c0_g1_i2.p1	877573bbaaad8b2e66faf540dccb8aba	370	Pfam	PF13499	EF-hand domain pair	24	86	2.3e-11	T	2019-08-09	IPR002048	EF-hand domain	GO:0005509
TRINITY_DN77536_c1_g1_i2.p2	ed35452eaeb5dab8723b185fea54419a	186	Pfam	PF03073	TspO/MBR family	19	169	9.7e-48	T	2019-08-09	IPR004307	TspO/MBR-related protein	GO:0016021
TRINITY_DN62309_c0_g1_i1.p2	f65ff22114843935c733a6db800c04b8	151	Pfam	PF09334	tRNA synthetases class I (M)	1	151	4.5e-51	T	2019-08-09	IPR015413	Methionyl/Leucyl tRNA synthetase	GO:0000166|GO:0004812|GO:0005524|GO:0006418
TRINITY_DN77226_c0_g1_i7.p1	b46a8864297d84090b29db0c98bb5c1d	1274	Pfam	PF06333	Mediator complex subunit 13 C-terminal domain	857	1263	6.1e-110	T	2019-08-09	IPR009401	Mediator complex subunit Med13, C-terminal	GO:0003712|GO:0006357|GO:0016592
TRINITY_DN77226_c0_g1_i7.p1	b46a8864297d84090b29db0c98bb5c1d	1274	Pfam	PF18296	MID domain of medPIWI	562	818	1e-26	T	2019-08-09	IPR041285	MID domain of medPIWI
TRINITY_DN231612_c0_g1_i1.p1	dc0ba4750dc2cd068dfa3dc36210e9af	236	Pfam	PF16009	Domain of unknown function (DUF4779)	74	211	1.6e-18	T	2019-08-09	IPR031959	Protein of unknown function DUF4779
TRINITY_DN77296_c3_g1_i8.p1	6486e78ffd75d6d1a4c2705d4d94e68d	952	Pfam	PF00665	Integrase core domain	133	247	4.4e-18	T	2019-08-09	IPR001584	Integrase, catalytic core	GO:0015074
TRINITY_DN77296_c3_g1_i8.p1	6486e78ffd75d6d1a4c2705d4d94e68d	952	Pfam	PF07727	Reverse transcriptase (RNA-dependent DNA polymerase)	481	717	5.8e-68	T	2019-08-09	IPR013103	Reverse transcriptase, RNA-dependent DNA polymerase
TRINITY_DN77296_c3_g1_i8.p1	6486e78ffd75d6d1a4c2705d4d94e68d	952	Pfam	PF13976	GAG-pre-integrase domain	48	119	8.4e-17	T	2019-08-09	IPR025724	GAG-pre-integrase domain
TRINITY_DN77296_c3_g1_i1.p1	6486e78ffd75d6d1a4c2705d4d94e68d	952	Pfam	PF00665	Integrase core domain	133	247	4.4e-18	T	2019-08-09	IPR001584	Integrase, catalytic core	GO:0015074
TRINITY_DN77296_c3_g1_i1.p1	6486e78ffd75d6d1a4c2705d4d94e68d	952	Pfam	PF07727	Reverse transcriptase (RNA-dependent DNA polymerase)	481	717	5.8e-68	T	2019-08-09	IPR013103	Reverse transcriptase, RNA-dependent DNA polymerase
TRINITY_DN77296_c3_g1_i1.p1	6486e78ffd75d6d1a4c2705d4d94e68d	952	Pfam	PF13976	GAG-pre-integrase domain	48	119	8.4e-17	T	2019-08-09	IPR025724	GAG-pre-integrase domain
TRINITY_DN77234_c25_g1_i1.p1	33dabd058cb3c46bc0584ee63a091dc6	1328	Pfam	PF17820	PDZ domain	499	556	7e-11	T	2019-08-09	IPR041489	PDZ domain 6
TRINITY_DN77234_c25_g1_i1.p1	33dabd058cb3c46bc0584ee63a091dc6	1328	Pfam	PF02318	FYVE-type zinc finger	8	130	1.3e-08	T	2019-08-09	IPR041282	FYVE-type zinc finger
TRINITY_DN77234_c25_g1_i1.p1	33dabd058cb3c46bc0584ee63a091dc6	1328	Pfam	PF00168	C2 domain	628	730	8.6e-16	T	2019-08-09	IPR000008	C2 domain
TRINITY_DN77234_c25_g1_i1.p1	33dabd058cb3c46bc0584ee63a091dc6	1328	Pfam	PF00168	C2 domain	1216	1322	9.7e-14	T	2019-08-09	IPR000008	C2 domain
TRINITY_DN77393_c0_g1_i2.p1	1c3d4c31046fd480c0b6014b54db21f1	1748	Pfam	PF07714	Protein tyrosine kinase	571	841	3.4e-85	T	2019-08-09	IPR001245	Serine-threonine/tyrosine-protein kinase, catalytic domain	GO:0004672|GO:0006468
TRINITY_DN77393_c0_g1_i2.p1	1c3d4c31046fd480c0b6014b54db21f1	1748	Pfam	PF00373	FERM central domain	285	400	1.8e-13	T	2019-08-09	IPR019748	FERM central domain
TRINITY_DN77393_c0_g1_i2.p1	1c3d4c31046fd480c0b6014b54db21f1	1748	Pfam	PF03623	Focal adhesion targeting region	1438	1563	1.9e-39	T	2019-08-09	IPR005189	Focal adhesion kinase, targeting (FAT) domain	GO:0004713|GO:0005925|GO:0006468|GO:0007172
TRINITY_DN77393_c0_g1_i2.p1	1c3d4c31046fd480c0b6014b54db21f1	1748	Pfam	PF18038	FERM N-terminal domain	199	275	7.1e-09	T	2019-08-09	IPR041390	Focal adhesion kinase, N-terminal
TRINITY_DN69492_c0_g1_i3.p1	7b101bad5c287d54a82f514b1331c98f	1546	Pfam	PF06001	Domain of Unknown Function (DUF902)	440	479	1.6e-22	T	2019-08-09	IPR010303	CREB-binding protein/p300, atypical RING domain
TRINITY_DN69492_c0_g1_i3.p1	7b101bad5c287d54a82f514b1331c98f	1546	Pfam	PF00439	Bromodomain	347	427	5.1e-16	T	2019-08-09	IPR001487	Bromodomain	GO:0005515
TRINITY_DN69492_c0_g1_i3.p1	7b101bad5c287d54a82f514b1331c98f	1546	Pfam	PF02135	TAZ zinc finger	1032	1103	7e-11	T	2019-08-09	IPR000197	Zinc finger, TAZ-type	GO:0003712|GO:0004402|GO:0005634|GO:0006355|GO:0008270
TRINITY_DN69492_c0_g1_i3.p1	7b101bad5c287d54a82f514b1331c98f	1546	Pfam	PF00569	Zinc finger, ZZ type	963	1003	2.8e-13	T	2019-08-09	IPR000433	Zinc finger, ZZ-type	GO:0008270
TRINITY_DN69492_c0_g1_i3.p1	7b101bad5c287d54a82f514b1331c98f	1546	Pfam	PF09030	Creb binding	1236	1328	8.1e-18	T	2019-08-09	IPR014744	Nuclear receptor coactivator, CREB-bp-like, interlocking	GO:0000123|GO:0003713|GO:0004402|GO:0005634|GO:0006355|GO:0016573
TRINITY_DN69492_c0_g1_i3.p1	7b101bad5c287d54a82f514b1331c98f	1546	Pfam	PF08214	Histone acetylation protein	600	909	2.3e-74	T	2019-08-09	IPR013178	Histone acetyltransferase Rtt109/CBP	GO:0004402|GO:0006355|GO:0016573
TRINITY_DN49517_c1_g1_i5.p1	00091a4117fe7a5b1d96cfbb6cd89a70	578	Pfam	PF00010	Helix-loop-helix DNA-binding domain	216	274	2e-14	T	2019-08-09	IPR011598	Myc-type, basic helix-loop-helix (bHLH) domain	GO:0046983
TRINITY_DN49517_c1_g1_i5.p1	00091a4117fe7a5b1d96cfbb6cd89a70	578	Pfam	PF15951	MITF/TFEB/TFEC/TFE3 N-terminus	31	139	1.1e-23	T	2019-08-09	IPR031867	MiT/TFE transcription factors, N-terminal
TRINITY_DN15965_c0_g1_i1.p1	9407b0b7e420e901a30bfabf820bad31	751	Pfam	PF08147	DBP10CT (NUC160) domain	615	672	2.3e-17	T	2019-08-09	IPR012541	DBP10, C-terminal	GO:0003723|GO:0003724|GO:0005524|GO:0005634
TRINITY_DN15965_c0_g1_i1.p1	9407b0b7e420e901a30bfabf820bad31	751	Pfam	PF00271	Helicase conserved C-terminal domain	276	379	1.7e-21	T	2019-08-09	IPR001650	Helicase, C-terminal
TRINITY_DN15965_c0_g1_i1.p1	9407b0b7e420e901a30bfabf820bad31	751	Pfam	PF00270	DEAD/DEAH box helicase	60	228	2.8e-46	T	2019-08-09	IPR011545	DEAD/DEAH box helicase domain	GO:0003676|GO:0005524
TRINITY_DN73643_c0_g1_i18.p1	4ef619b8ea5c3d38ad6e8e5f56b01563	635	Pfam	PF00046	Homeodomain	569	624	4.1e-16	T	2019-08-09	IPR001356	Homeobox domain	GO:0003677
TRINITY_DN73643_c0_g1_i18.p1	4ef619b8ea5c3d38ad6e8e5f56b01563	635	Pfam	PF00157	Pou domain - N-terminal to homeobox domain	518	547	7.1e-07	T	2019-08-09	IPR000327	POU-specific domain	GO:0003700|GO:0006355
TRINITY_DN73643_c0_g1_i18.p1	4ef619b8ea5c3d38ad6e8e5f56b01563	635	Pfam	PF00157	Pou domain - N-terminal to homeobox domain	459	502	7.9e-13	T	2019-08-09	IPR000327	POU-specific domain	GO:0003700|GO:0006355
TRINITY_DN73643_c0_g1_i37.p1	4ef619b8ea5c3d38ad6e8e5f56b01563	635	Pfam	PF00046	Homeodomain	569	624	4.1e-16	T	2019-08-09	IPR001356	Homeobox domain	GO:0003677
TRINITY_DN73643_c0_g1_i37.p1	4ef619b8ea5c3d38ad6e8e5f56b01563	635	Pfam	PF00157	Pou domain - N-terminal to homeobox domain	518	547	7.1e-07	T	2019-08-09	IPR000327	POU-specific domain	GO:0003700|GO:0006355
TRINITY_DN73643_c0_g1_i37.p1	4ef619b8ea5c3d38ad6e8e5f56b01563	635	Pfam	PF00157	Pou domain - N-terminal to homeobox domain	459	502	7.9e-13	T	2019-08-09	IPR000327	POU-specific domain	GO:0003700|GO:0006355
TRINITY_DN15830_c0_g1_i1.p1	e2b46d62f9d68400695a13fc7e88f53d	609	Pfam	PF07776	Zinc-finger associated domain (zf-AD)	8	79	6.8e-10	T	2019-08-09	IPR012934	Zinc finger, AD-type	GO:0005634|GO:0008270
TRINITY_DN15830_c0_g1_i1.p1	e2b46d62f9d68400695a13fc7e88f53d	609	Pfam	PF12874	Zinc-finger of C2H2 type	402	421	0.001	T	2019-08-09
TRINITY_DN15830_c0_g1_i1.p1	e2b46d62f9d68400695a13fc7e88f53d	609	Pfam	PF12874	Zinc-finger of C2H2 type	371	393	0.0093	T	2019-08-09
TRINITY_DN15830_c0_g1_i1.p1	e2b46d62f9d68400695a13fc7e88f53d	609	Pfam	PF00096	Zinc finger, C2H2 type	514	536	0.00014	T	2019-08-09	IPR013087	Zinc finger C2H2-type	GO:0003676
TRINITY_DN15830_c0_g1_i1.p1	e2b46d62f9d68400695a13fc7e88f53d	609	Pfam	PF00096	Zinc finger, C2H2 type	459	481	7.2e-05	T	2019-08-09	IPR013087	Zinc finger C2H2-type	GO:0003676
TRINITY_DN69156_c0_g1_i4.p1	99a5df4b7333e319baaff4cca0afda27	340	Pfam	PF00089	Trypsin	82	293	7.9e-20	T	2019-08-09	IPR001254	Serine proteases, trypsin domain	GO:0004252|GO:0006508
TRINITY_DN77096_c0_g1_i1.p1	aa0e33e2088314a446a8b19bc8707ff2	1632	Pfam	PF09324	Domain of unknown function (DUF1981)	886	953	2.6e-10	T	2019-08-09	IPR015403	Sec7, C-terminal
TRINITY_DN77096_c0_g1_i1.p1	aa0e33e2088314a446a8b19bc8707ff2	1632	Pfam	PF16206	C-terminal region of Mon2 protein	1391	1629	1e-44	T	2019-08-09	IPR032817	Mon2, C-terminal
TRINITY_DN77096_c0_g1_i1.p1	aa0e33e2088314a446a8b19bc8707ff2	1632	Pfam	PF16206	C-terminal region of Mon2 protein	958	1188	1.1e-88	T	2019-08-09	IPR032817	Mon2, C-terminal
TRINITY_DN77096_c0_g1_i1.p1	aa0e33e2088314a446a8b19bc8707ff2	1632	Pfam	PF16206	C-terminal region of Mon2 protein	1201	1315	4.1e-11	T	2019-08-09	IPR032817	Mon2, C-terminal
TRINITY_DN77096_c0_g1_i1.p1	aa0e33e2088314a446a8b19bc8707ff2	1632	Pfam	PF16213	Dimerisation and cyclophilin-binding domain of Mon2	13	186	4.2e-51	T	2019-08-09	IPR032629	Mon2, dimerisation and cyclophilin-binding domain
TRINITY_DN77096_c0_g1_i1.p1	aa0e33e2088314a446a8b19bc8707ff2	1632	Pfam	PF12783	Guanine nucleotide exchange factor in Golgi transport N-terminal	214	395	1e-42	T	2019-08-09	IPR032691	Guanine nucleotide exchange factor, N-terminal
TRINITY_DN33900_c0_g2_i1.p1	f72efa523c5a1b517882dc993ab55c17	501	Pfam	PF00575	S1 RNA binding domain	303	387	6.1e-14	T	2019-08-09	IPR003029	S1 domain	GO:0003676
TRINITY_DN33900_c0_g2_i1.p1	f72efa523c5a1b517882dc993ab55c17	501	Pfam	PF00773	RNB domain	1	243	2.2e-66	T	2019-08-09	IPR001900	Ribonuclease II/R	GO:0003723|GO:0004540
TRINITY_DN77861_c7_g1_i2.p1	5854ed290ccadfca932de069f8e7a5fc	463	Pfam	PF16209	Phospholipid-translocating ATPase N-terminal	87	147	2.1e-24	T	2019-08-09	IPR032631	P-type ATPase, N-terminal
TRINITY_DN77861_c7_g1_i2.p1	5854ed290ccadfca932de069f8e7a5fc	463	Pfam	PF00122	E1-E2 ATPase	176	405	8.6e-08	T	2019-08-09
TRINITY_DN240039_c0_g1_i2.p1	71035810e9d9e68d61238dfec1552918	159	Pfam	PF00583	Acetyltransferase (GNAT) family	54	126	8.8e-05	T	2019-08-09	IPR000182	GNAT domain	GO:0008080
TRINITY_DN77438_c0_g1_i5.p1	2aaf2f39dbec177c56e529be06967408	847	Pfam	PF00400	WD domain, G-beta repeat	561	599	0.0037	T	2019-08-09	IPR001680	WD40 repeat	GO:0005515
TRINITY_DN77438_c0_g1_i5.p1	2aaf2f39dbec177c56e529be06967408	847	Pfam	PF00400	WD domain, G-beta repeat	438	469	2.7e-05	T	2019-08-09	IPR001680	WD40 repeat	GO:0005515
TRINITY_DN77438_c0_g1_i5.p1	2aaf2f39dbec177c56e529be06967408	847	Pfam	PF00400	WD domain, G-beta repeat	524	556	0.00029	T	2019-08-09	IPR001680	WD40 repeat	GO:0005515
TRINITY_DN77438_c0_g1_i5.p1	2aaf2f39dbec177c56e529be06967408	847	Pfam	PF00400	WD domain, G-beta repeat	709	737	0.018	T	2019-08-09	IPR001680	WD40 repeat	GO:0005515
TRINITY_DN67361_c0_g1_i1.p2	cfde0c031abc69c5edc6005f1a1b9e74	425	Pfam	PF07690	Major Facilitator Superfamily	27	332	1e-15	T	2019-08-09	IPR011701	Major facilitator superfamily	GO:0005887|GO:0055085
TRINITY_DN72473_c2_g1_i4.p1	56a792acf014296780f8bba6d4d38edc	868	Pfam	PF13639	Ring finger domain	813	855	1e-11	T	2019-08-09	IPR001841	Zinc finger, RING-type
TRINITY_DN72473_c2_g1_i12.p1	56a792acf014296780f8bba6d4d38edc	868	Pfam	PF13639	Ring finger domain	813	855	1e-11	T	2019-08-09	IPR001841	Zinc finger, RING-type
TRINITY_DN227599_c0_g1_i1.p1	d622682cfb431ccae359e1700ffde8cd	953	Pfam	PF17900	Peptidase M1 N-terminal domain	55	248	1.5e-35	T	2019-08-09
TRINITY_DN227599_c0_g1_i1.p1	d622682cfb431ccae359e1700ffde8cd	953	Pfam	PF01433	Peptidase family M1 domain	286	494	1.4e-48	T	2019-08-09	IPR014782	Peptidase M1, membrane alanine aminopeptidase	GO:0008237|GO:0008270
TRINITY_DN227599_c0_g1_i1.p1	d622682cfb431ccae359e1700ffde8cd	953	Pfam	PF11838	ERAP1-like C-terminal domain	593	912	1.3e-59	T	2019-08-09	IPR024571	ERAP1-like C-terminal domain
TRINITY_DN68040_c0_g1_i3.p1	1fe3bb533bd783a379962489fcf8052f	143	Pfam	PF01395	PBP/GOBP family	18	110	3.9e-18	T	2019-08-09	IPR006170	Pheromone/general odorant binding protein	GO:0005549
TRINITY_DN66204_c0_g1_i38.p1	f820ff34fa153beef2d6140eafcd981d	4899	Pfam	PF05965	F/Y rich C-terminus	4601	4686	7.4e-22	T	2019-08-09	IPR003889	FY-rich, C-terminal	GO:0005634
TRINITY_DN66204_c0_g1_i38.p1	f820ff34fa153beef2d6140eafcd981d	4899	Pfam	PF13771	PHD-like zinc-binding domain	4422	4499	1.6e-08	T	2019-08-09
TRINITY_DN66204_c0_g1_i38.p1	f820ff34fa153beef2d6140eafcd981d	4899	Pfam	PF13771	PHD-like zinc-binding domain	299	366	9.7e-08	T	2019-08-09
TRINITY_DN66204_c0_g1_i38.p1	f820ff34fa153beef2d6140eafcd981d	4899	Pfam	PF00856	SET domain	4770	4874	3.7e-17	T	2019-08-09	IPR001214	SET domain	GO:0005515
TRINITY_DN66204_c0_g1_i38.p1	f820ff34fa153beef2d6140eafcd981d	4899	Pfam	PF05964	F/Y-rich N-terminus	4544	4595	1.2e-18	T	2019-08-09	IPR003888	FY-rich, N-terminal	GO:0005634
TRINITY_DN66204_c0_g1_i38.p1	f820ff34fa153beef2d6140eafcd981d	4899	Pfam	PF00628	PHD-finger	772	822	7.2e-08	T	2019-08-09	IPR019787	Zinc finger, PHD-finger
TRINITY_DN67161_c0_g1_i3.p1	b348147709922a1326cc565349af5db4	131	Pfam	PF00089	Trypsin	48	100	2.5e-09	T	2019-08-09	IPR001254	Serine proteases, trypsin domain	GO:0004252|GO:0006508
TRINITY_DN74601_c4_g1_i2.p1	fdf34092b9bcaf42ad32297c2bb39f86	101	Pfam	PF07514	Putative helicase	26	101	1.4e-29	T	2019-08-09	IPR011119	Uncharacterised domain, helicase/relaxase, putative
TRINITY_DN74312_c3_g1_i3.p1	82660c4f10380e1c85f6d795a684f060	844	Pfam	PF15949	Domain of unknown function (DUF4757)	78	148	4.1e-15	T	2019-08-09	IPR031865	Domain of unknown function DUF4757
TRINITY_DN74312_c3_g1_i2.p1	82660c4f10380e1c85f6d795a684f060	844	Pfam	PF15949	Domain of unknown function (DUF4757)	78	148	4.1e-15	T	2019-08-09	IPR031865	Domain of unknown function DUF4757
TRINITY_DN62906_c0_g1_i3.p1	a6bc4dd26dba2e15ec061eb39cc08faa	626	Pfam	PF04389	Peptidase family M28	134	330	3.4e-40	T	2019-08-09	IPR007484	Peptidase M28
TRINITY_DN76881_c1_g3_i4.p1	5d52bbab540ec8e998f37a0df715304d	403	Pfam	PF13843	Transposase IS4	136	401	1.4e-56	T	2019-08-09	IPR029526	PiggyBac transposable element-derived protein
TRINITY_DN105751_c0_g1_i1.p1	491f690823d5a940757f9caf5fccdc1c	138	Pfam	PF01027	Inhibitor of apoptosis-promoting Bax1	6	121	1.5e-26	T	2019-08-09	IPR006214	Bax inhibitor 1-related
TRINITY_DN120389_c0_g1_i1.p1	db248420f97999b51c684c31fa4c1328	117	Pfam	PF04364	DNA polymerase III chi subunit, HolC	2	116	3.6e-25	T	2019-08-09	IPR007459	DNA polymerase III chi subunit, HolC	GO:0003677|GO:0003887|GO:0006260
TRINITY_DN49962_c0_g1_i5.p1	a03a74424498f3a9ed56b5d01e90cffe	460	Pfam	PF00069	Protein kinase domain	29	277	3.5e-69	T	2019-08-09	IPR000719	Protein kinase domain	GO:0004672|GO:0005524|GO:0006468
TRINITY_DN66546_c1_g1_i2.p2	11c3830e4b131b71fd8cb66c1fc53445	188	Pfam	PF00076	RNA recognition motif. (a.k.a. RRM, RBD, or RNP domain)	114	173	5.9e-06	T	2019-08-09	IPR000504	RNA recognition motif domain	GO:0003676
TRINITY_DN66546_c1_g1_i2.p2	11c3830e4b131b71fd8cb66c1fc53445	188	Pfam	PF00076	RNA recognition motif. (a.k.a. RRM, RBD, or RNP domain)	3	51	5.1e-09	T	2019-08-09	IPR000504	RNA recognition motif domain	GO:0003676
TRINITY_DN197593_c0_g1_i1.p1	3e151ddb160048fd6b13b1f849b2ca93	738	Pfam	PF00501	AMP-binding enzyme	405	734	8.7e-52	T	2019-08-09	IPR000873	AMP-dependent synthetase/ligase	GO:0003824
TRINITY_DN76191_c0_g1_i9.p1	dd59b9be1aeae3dc9a5973a34e0a3432	492	Pfam	PF04801	Sin-like protein conserved region	6	422	8.5e-128	T	2019-08-09	IPR006886	DNA-directed RNA polymerase III subunit Rpc5	GO:0003899|GO:0005634|GO:0006351
TRINITY_DN77458_c0_g1_i5.p1	92b17909bf5a6b79e1e18e5b10b35ae1	1222	Pfam	PF17862	AAA+ lid domain	565	601	2.6e-08	T	2019-08-09	IPR041569	AAA ATPase, AAA+ lid domain
TRINITY_DN77458_c0_g1_i5.p1	92b17909bf5a6b79e1e18e5b10b35ae1	1222	Pfam	PF00004	ATPase family associated with various cellular activities (AAA)	404	539	9e-41	T	2019-08-09	IPR003959	ATPase, AAA-type, core	GO:0005524
[truncated: 55,865 more rows]
