# Supplementary material for: Family dinner: Transcriptional plasticity of five Noctuidae (Lepidoptera) feeding on three host plant species
Source: Ecol Evol. 2022 Sep 6;12(9):e9258. doi: 10.1002/ece3.9258 (PMC9448971; doi:10.1002/ece3.9258)
Supplement: Supplementary file 16 — Table S8c [file ECE3-12-e9258-s013.xlsx]

## Sheet: Blad1
Supplementary Table 8c. Interproscan annotation report of Autographa gamma.
Autographa gamma
Gene-protein_ID	Sequence MD5 digest	Seq length	Analysis	Signature Accession	Signature Description	Start location	Stop location	e-value score	Status	Date of Run	Interpro annotation accession	Interpro annotation description	GO annotations
TRINITY_DN63569_c1_g1_i4.p1	b471e99a5dacf4663d25ea597fcdf846	520	Pfam	PF00060	Ligand-gated ion channel	223	513	7.5e-41	T	2019-08-12	IPR001320	Ionotropic glutamate receptor	GO:0015276|GO:0016020
TRINITY_DN63569_c1_g1_i4.p1	b471e99a5dacf4663d25ea597fcdf846	520	Pfam	PF10613	Ligated ion channel L-glutamate- and glycine-binding site	101	208	2e-35	T	2019-08-12	IPR019594	Ionotropic glutamate receptor, L-glutamate and glycine-binding domain	GO:0004970|GO:0016020
TRINITY_DN65956_c0_g1_i10.p1	a2f9ef0b5c5f23db6fa31363b11cfb28	424	Pfam	PF00069	Protein kinase domain	54	340	2.6e-62	T	2019-08-12	IPR000719	Protein kinase domain	GO:0004672|GO:0005524|GO:0006468
TRINITY_DN65956_c0_g1_i7.p1	a2f9ef0b5c5f23db6fa31363b11cfb28	424	Pfam	PF00069	Protein kinase domain	54	340	2.6e-62	T	2019-08-12	IPR000719	Protein kinase domain	GO:0004672|GO:0005524|GO:0006468
TRINITY_DN65956_c0_g1_i15.p1	a2f9ef0b5c5f23db6fa31363b11cfb28	424	Pfam	PF00069	Protein kinase domain	54	340	2.6e-62	T	2019-08-12	IPR000719	Protein kinase domain	GO:0004672|GO:0005524|GO:0006468
TRINITY_DN16374_c0_g1_i2.p1	c4215461cd47be5a2ae627ad684cd4ef	110	Pfam	PF00702	haloacid dehalogenase-like hydrolase	23	65	4.1e-08	T	2019-08-12
TRINITY_DN66042_c1_g1_i9.p1	90c1758a5be73632fc7017c176e98999	228	Pfam	PF07650	KH domain	38	111	4.2e-22	T	2019-08-12	IPR004044	K Homology domain, type 2	GO:0003723
TRINITY_DN66042_c1_g1_i9.p1	90c1758a5be73632fc7017c176e98999	228	Pfam	PF00189	Ribosomal protein S3, C-terminal domain	120	202	1.1e-41	T	2019-08-12	IPR001351	Ribosomal protein S3, C-terminal	GO:0003735|GO:0006412
TRINITY_DN64812_c0_g3_i3.p1	b5cf19062969443333875dcf3abc04c4	247	Pfam	PF11835	RRM-like domain	45	120	1.7e-12	T	2019-08-12	IPR021790	PTBP1, RNA recognition motif 2-like
TRINITY_DN66659_c1_g1_i3.p1	400ff8a68e6e66e3451852e1882bd357	517	Pfam	PF00078	Reverse transcriptase (RNA-dependent DNA polymerase)	65	307	1.7e-36	T	2019-08-12	IPR000477	Reverse transcriptase domain
TRINITY_DN52020_c0_g1_i1.p1	aee44b31f22781493e36e71f1549fe3d	374	Pfam	PF00011	Hsp20/alpha crystallin family	76	168	3e-21	T	2019-08-12	IPR002068	Alpha crystallin/Hsp20 domain
TRINITY_DN36277_c0_g1_i1.p1	1cfbd6325b00502a30d0753093ddd871	633	Pfam	PF00916	Sulfate permease family	39	423	3.3e-84	T	2019-08-12	IPR011547	SLC26A/SulP transporter domain	GO:0008272|GO:0015116|GO:0016021
TRINITY_DN63470_c0_g1_i5.p1	79e641d2d087c9677feaa60aa676f3e1	598	Pfam	PF18720	Tenascin EGF domain	22	48	1.5e-05	T	2019-08-12	IPR041161	Tenascin, EGF-like domain
TRINITY_DN63470_c0_g1_i5.p1	79e641d2d087c9677feaa60aa676f3e1	598	Pfam	PF12906	RING-variant domain	416	465	8.1e-14	T	2019-08-12	IPR011016	Zinc finger, RING-CH-type	GO:0008270
TRINITY_DN63470_c0_g1_i5.p1	79e641d2d087c9677feaa60aa676f3e1	598	Pfam	PF06454	Protein of unknown function (DUF1084)	64	240	2.4e-06	T	2019-08-12	IPR009457	Domain of unknown function DUF1084
TRINITY_DN63470_c0_g1_i1.p1	79e641d2d087c9677feaa60aa676f3e1	598	Pfam	PF18720	Tenascin EGF domain	22	48	1.5e-05	T	2019-08-12	IPR041161	Tenascin, EGF-like domain
TRINITY_DN63470_c0_g1_i1.p1	79e641d2d087c9677feaa60aa676f3e1	598	Pfam	PF12906	RING-variant domain	416	465	8.1e-14	T	2019-08-12	IPR011016	Zinc finger, RING-CH-type	GO:0008270
TRINITY_DN63470_c0_g1_i1.p1	79e641d2d087c9677feaa60aa676f3e1	598	Pfam	PF06454	Protein of unknown function (DUF1084)	64	240	2.4e-06	T	2019-08-12	IPR009457	Domain of unknown function DUF1084
TRINITY_DN60231_c0_g1_i1.p1	0018934d288ffe9664964cb652a1f66d	223	Pfam	PF00889	Elongation factor TS	89	216	8e-19	T	2019-08-12	IPR014039	Translation elongation factor EFTs/EF1B, dimerisation	GO:0003746|GO:0006414
TRINITY_DN65699_c0_g1_i1.p1	9e76f23e4778e9abcdf0e5dcf2eddacd	539	Pfam	PF00282	Pyridoxal-dependent decarboxylase conserved domain	97	436	5.6e-25	T	2019-08-12	IPR002129	Pyridoxal phosphate-dependent decarboxylase	GO:0016831|GO:0019752|GO:0030170
TRINITY_DN65699_c0_g1_i3.p1	9e76f23e4778e9abcdf0e5dcf2eddacd	539	Pfam	PF00282	Pyridoxal-dependent decarboxylase conserved domain	97	436	5.6e-25	T	2019-08-12	IPR002129	Pyridoxal phosphate-dependent decarboxylase	GO:0016831|GO:0019752|GO:0030170
TRINITY_DN49543_c0_g1_i1.p1	afbefd8b5b1e5acc7923cad625ef900a	231	Pfam	PF00089	Trypsin	2	223	5.7e-19	T	2019-08-12	IPR001254	Serine proteases, trypsin domain	GO:0004252|GO:0006508
TRINITY_DN4794_c0_g1_i1.p1	37c6cac574cebf9cd870694b3159db60	206	Pfam	PF00013	KH domain	141	197	4.8e-10	T	2019-08-12	IPR004088	K Homology domain, type 1	GO:0003723
TRINITY_DN64705_c0_g1_i4.p1	c083dc392303821d9422354cbcf9dc6b	372	Pfam	PF00292	'Paired box' domain	5	130	1.9e-62	T	2019-08-12	IPR001523	Paired domain	GO:0003677|GO:0006355
TRINITY_DN64705_c0_g1_i1.p1	c083dc392303821d9422354cbcf9dc6b	372	Pfam	PF00292	'Paired box' domain	5	130	1.9e-62	T	2019-08-12	IPR001523	Paired domain	GO:0003677|GO:0006355
TRINITY_DN64705_c0_g1_i3.p1	c083dc392303821d9422354cbcf9dc6b	372	Pfam	PF00292	'Paired box' domain	5	130	1.9e-62	T	2019-08-12	IPR001523	Paired domain	GO:0003677|GO:0006355
TRINITY_DN66882_c3_g2_i5.p1	5ef7f0bea0c6d22b43d642d02ddd1e9f	662	Pfam	PF14638	Folliculin-interacting protein C-terminus	597	662	1.1e-09	T	2019-08-12	IPR028086	Folliculin-interacting protein, C-terminal domain
TRINITY_DN66882_c3_g2_i5.p1	5ef7f0bea0c6d22b43d642d02ddd1e9f	662	Pfam	PF14637	Folliculin-interacting protein middle domain	3	213	6e-59	T	2019-08-12	IPR028085	Folliculin-interacting protein, middle domain
TRINITY_DN55951_c0_g1_i5.p1	0637213e7d4c14ef62c599c6741474cd	480	Pfam	PF17655	Inward rectifier potassium channel C-terminal domain	215	386	4.7e-73	T	2019-08-12	IPR041647	Inward rectifier potassium channel, C-terminal
TRINITY_DN55951_c0_g1_i5.p1	0637213e7d4c14ef62c599c6741474cd	480	Pfam	PF01007	Inward rectifier potassium channel transmembrane domain	63	208	4.3e-62	T	2019-08-12	IPR040445	Potassium channel, inwardly rectifying, transmembrane domain
TRINITY_DN65712_c2_g3_i4.p1	f79896fca4c15a85a79d65452b263e7a	229	Pfam	PF12762	ISXO2-like transposase domain	95	187	1.1e-09	T	2019-08-12	IPR024445	ISXO2-like transposase domain
TRINITY_DN66443_c0_g1_i8.p1	1b30b876aa0129e1b39cf9f9eac463ad	911	Pfam	PF16486	N-terminal domain of argonaute	85	214	2.2e-27	T	2019-08-12	IPR032474	Protein argonaute, N-terminal
TRINITY_DN66443_c0_g1_i8.p1	1b30b876aa0129e1b39cf9f9eac463ad	911	Pfam	PF02171	Piwi domain	569	869	4.3e-111	T	2019-08-12	IPR003165	Piwi domain	GO:0003676
TRINITY_DN66443_c0_g1_i8.p1	1b30b876aa0129e1b39cf9f9eac463ad	911	Pfam	PF16487	Mid domain of argonaute	481	561	5.1e-33	T	2019-08-12	IPR032473	Protein argonaute, Mid domain
TRINITY_DN66443_c0_g1_i8.p1	1b30b876aa0129e1b39cf9f9eac463ad	911	Pfam	PF02170	PAZ domain	288	413	1.3e-25	T	2019-08-12	IPR003100	PAZ domain	GO:0005515
TRINITY_DN66443_c0_g1_i8.p1	1b30b876aa0129e1b39cf9f9eac463ad	911	Pfam	PF16488	Argonaute linker 2 domain	422	468	2.7e-15	T	2019-08-12	IPR032472	Argonaute linker 2 domain
TRINITY_DN66443_c0_g1_i8.p1	1b30b876aa0129e1b39cf9f9eac463ad	911	Pfam	PF08699	Argonaute linker 1 domain	224	274	3.1e-23	T	2019-08-12	IPR014811	Argonaute, linker 1 domain
TRINITY_DN65575_c0_g3_i2.p1	4d954654430b04574dc9d64de4e676eb	194	Pfam	PF01704	UTP--glucose-1-phosphate uridylyltransferase	2	193	6.4e-39	T	2019-08-12	IPR002618	UDPGP family	GO:0070569
TRINITY_DN65919_c0_g1_i1.p1	bf4f376446de2be026f254034d6e92a2	327	Pfam	PF06462	Propeller	197	226	9.8e-07	T	2019-08-12	IPR006624	Beta-propeller repeat TECPR
TRINITY_DN65919_c0_g1_i1.p1	bf4f376446de2be026f254034d6e92a2	327	Pfam	PF06462	Propeller	242	269	9.6e-07	T	2019-08-12	IPR006624	Beta-propeller repeat TECPR
TRINITY_DN65919_c0_g1_i1.p1	bf4f376446de2be026f254034d6e92a2	327	Pfam	PF06398	Integral peroxisomal membrane peroxin	68	166	5.8e-11	T	2019-08-12	IPR010482	Peroxin domain
TRINITY_DN87164_c0_g1_i1.p1	d1a7ed8d6cb41a797a5f8f3381c5403a	139	Pfam	PF06276	Ferric iron reductase FhuF-like transporter	18	138	8.8e-25	T	2019-08-12	IPR022770	Ferric iron reductase FhuF domain
TRINITY_DN63313_c0_g1_i2.p1	0cd96ea8a000cec373625da1759dfbfb	320	Pfam	PF00595	PDZ domain	118	192	2.3e-07	T	2019-08-12	IPR001478	PDZ domain	GO:0005515
TRINITY_DN63313_c0_g1_i4.p1	0cd96ea8a000cec373625da1759dfbfb	320	Pfam	PF00595	PDZ domain	118	192	2.3e-07	T	2019-08-12	IPR001478	PDZ domain	GO:0005515
TRINITY_DN63313_c0_g1_i3.p1	0cd96ea8a000cec373625da1759dfbfb	320	Pfam	PF00595	PDZ domain	118	192	2.3e-07	T	2019-08-12	IPR001478	PDZ domain	GO:0005515
TRINITY_DN55294_c0_g2_i2.p2	47929658869015806782c0551a1f7916	120	Pfam	PF04381	Putative exonuclease, RdgC	2	119	2.7e-43	T	2019-08-12	IPR007476	Putative exonuclease, RdgC	GO:0006310
TRINITY_DN54862_c1_g2_i1.p1	e5395ee1f13ea0a4927c9ee64c49c0b3	379	Pfam	PF00001	7 transmembrane receptor (rhodopsin family)	72	335	4.6e-41	T	2019-08-12	IPR000276	G protein-coupled receptor, rhodopsin-like	GO:0004930|GO:0007186|GO:0016021
TRINITY_DN60829_c0_g1_i6.p3	476c981b3471cd4d16020cb9df801e68	154	Pfam	PF00067	Cytochrome P450	4	154	2.5e-49	T	2019-08-12	IPR001128	Cytochrome P450	GO:0005506|GO:0016705|GO:0020037|GO:0055114
TRINITY_DN60829_c0_g1_i3.p2	476c981b3471cd4d16020cb9df801e68	154	Pfam	PF00067	Cytochrome P450	4	154	2.5e-49	T	2019-08-12	IPR001128	Cytochrome P450	GO:0005506|GO:0016705|GO:0020037|GO:0055114
TRINITY_DN66735_c0_g1_i7.p1	0ceb13f9495d80df68b082268c284e6e	1410	Pfam	PF13374	Tetratricopeptide repeat	1135	1174	0.00014	T	2019-08-12
TRINITY_DN66735_c0_g1_i7.p1	0ceb13f9495d80df68b082268c284e6e	1410	Pfam	PF12807	Translation initiation factor eIF3 subunit 135	871	1063	2.8e-49	T	2019-08-12	IPR033646	CLU central domain
TRINITY_DN66735_c0_g1_i7.p1	0ceb13f9495d80df68b082268c284e6e	1410	Pfam	PF13424	Tetratricopeptide repeat	1218	1293	1.4e-12	T	2019-08-12
TRINITY_DN66735_c0_g1_i7.p1	0ceb13f9495d80df68b082268c284e6e	1410	Pfam	PF13236	Clustered mitochondria	382	602	3.3e-88	T	2019-08-12	IPR025697	CLU domain
TRINITY_DN66735_c0_g1_i7.p1	0ceb13f9495d80df68b082268c284e6e	1410	Pfam	PF15044	Mitochondrial function, CLU-N-term	97	168	1.1e-14	T	2019-08-12	IPR028275	Clustered mitochondria protein, N-terminal
TRINITY_DN66249_c0_g1_i1.p1	f1844799e6fb96e5b66450ddd1cfbff9	173	Pfam	PF18701	Family of unknown function (DUF5641)	62	154	4.3e-35	T	2019-08-12	IPR040676	Domain of unknown function DUF5641
TRINITY_DN4958_c0_g1_i1.p2	0d615c59cd52fe210046fe6f9fa8ac87	125	Pfam	PF00873	AcrB/AcrD/AcrF family	1	118	3.8e-39	T	2019-08-12	IPR001036	Acriflavin resistance protein	GO:0016020|GO:0022857|GO:0055085
TRINITY_DN60531_c1_g1_i1.p1	1f033cfb0e998953ebd7d6627082c4a2	347	Pfam	PF02535	ZIP Zinc transporter	46	332	4.9e-61	T	2019-08-12	IPR003689	Zinc/iron permease	GO:0016020|GO:0030001|GO:0046873|GO:0055085
TRINITY_DN59752_c1_g1_i7.p1	94d1a75e3bb09c207b988af90c2e718c	1118	Pfam	PF00443	Ubiquitin carboxyl-terminal hydrolase	231	536	6.3e-50	T	2019-08-12	IPR001394	Peptidase C19, ubiquitin carboxyl-terminal hydrolase	GO:0016579|GO:0036459
TRINITY_DN59752_c1_g1_i7.p1	94d1a75e3bb09c207b988af90c2e718c	1118	Pfam	PF00917	MATH domain	91	212	7.5e-17	T	2019-08-12	IPR002083	MATH/TRAF domain	GO:0005515
TRINITY_DN59752_c1_g1_i7.p1	94d1a75e3bb09c207b988af90c2e718c	1118	Pfam	PF12436	ICP0-binding domain of Ubiquitin-specific protease 7	638	877	7.1e-74	T	2019-08-12	IPR024729	Ubiquitin carboxyl-terminal hydrolase 7, ICP0-binding domain
TRINITY_DN59752_c1_g1_i7.p1	94d1a75e3bb09c207b988af90c2e718c	1118	Pfam	PF14533	Ubiquitin-specific protease C-terminal	887	1102	5.1e-63	T	2019-08-12	IPR029346	Ubiquitin carboxyl-terminal hydrolase, C-terminal
TRINITY_DN65654_c1_g3_i2.p1	2d21bcc65f9bfa25dc94bf6ede95bbed	277	Pfam	PF04818	RNA polymerase II-binding domain.	59	117	8.3e-15	T	2019-08-12	IPR006903	RNA polymerase II-binding domain
TRINITY_DN60481_c0_g1_i12.p1	260e171709682514e5392f04c9b45ba8	1423	Pfam	PF00665	Integrase core domain	1070	1177	6.7e-20	T	2019-08-12	IPR001584	Integrase, catalytic core	GO:0015074
TRINITY_DN60481_c0_g1_i12.p1	260e171709682514e5392f04c9b45ba8	1423	Pfam	PF17921	Integrase zinc binding domain	994	1049	4.4e-16	T	2019-08-12	IPR041588	Integrase zinc-binding domain
TRINITY_DN60481_c0_g1_i12.p1	260e171709682514e5392f04c9b45ba8	1423	Pfam	PF00078	Reverse transcriptase (RNA-dependent DNA polymerase)	541	699	8.7e-25	T	2019-08-12	IPR000477	Reverse transcriptase domain
TRINITY_DN60481_c0_g1_i12.p1	260e171709682514e5392f04c9b45ba8	1423	Pfam	PF17919	RNase H-like domain found in reverse transcriptase	763	861	1.3e-31	T	2019-08-12	IPR041577	Reverse transcriptase/retrotransposon-derived protein, RNase H-like domain
TRINITY_DN59982_c0_g1_i2.p1	dce19d664ee789f3ab02064fcb464de3	267	Pfam	PF07177	Neuralized	5	228	5.9e-36	T	2019-08-12	IPR006573	Neuralized homology repeat (NHR) domain
TRINITY_DN59982_c0_g1_i2.p1	dce19d664ee789f3ab02064fcb464de3	267	Pfam	PF07525	SOCS box	232	266	6e-07	T	2019-08-12	IPR001496	SOCS box domain
TRINITY_DN62018_c0_g1_i11.p1	4c86a006d22057d109944cdc2aeda586	1103	Pfam	PF00621	RhoGEF domain	85	256	2.1e-26	T	2019-08-12	IPR000219	Dbl homology (DH) domain	GO:0005089|GO:0035023
TRINITY_DN62018_c0_g1_i11.p1	4c86a006d22057d109944cdc2aeda586	1103	Pfam	PF14604	Variant SH3 domain	10	58	6.3e-16	T	2019-08-12	IPR001452	SH3 domain	GO:0005515
TRINITY_DN17440_c0_g1_i1.p2	ec84bc445e2cc3764279eb64c4c229e5	235	Pfam	PF09298	Fumarylacetoacetase N-terminal	6	105	7.8e-25	T	2019-08-12	IPR015377	Fumarylacetoacetase, N-terminal	GO:0004334|GO:0009072
TRINITY_DN17440_c0_g1_i1.p2	ec84bc445e2cc3764279eb64c4c229e5	235	Pfam	PF01557	Fumarylacetoacetate (FAA) hydrolase family	111	234	2e-26	T	2019-08-12	IPR011234	Fumarylacetoacetase-like, C-terminal	GO:0003824
TRINITY_DN63092_c1_g1_i8.p1	739064334ae4138757a8b76276b9f1f0	493	Pfam	PF13843	Transposase IS4	286	493	3.4e-52	T	2019-08-12	IPR029526	PiggyBac transposable element-derived protein
TRINITY_DN63092_c1_g1_i9.p1	739064334ae4138757a8b76276b9f1f0	493	Pfam	PF13843	Transposase IS4	286	493	3.4e-52	T	2019-08-12	IPR029526	PiggyBac transposable element-derived protein
TRINITY_DN65547_c1_g1_i13.p1	d15a655168322b05883d370ff248a8b6	449	Pfam	PF02931	Neurotransmitter-gated ion-channel ligand binding domain	38	248	4.6e-48	T	2019-08-12	IPR006202	Neurotransmitter-gated ion-channel ligand-binding domain	GO:0005230|GO:0006811|GO:0016021
TRINITY_DN65547_c1_g1_i13.p1	d15a655168322b05883d370ff248a8b6	449	Pfam	PF02932	Neurotransmitter-gated ion-channel transmembrane region	256	356	9e-29	T	2019-08-12	IPR006029	Neurotransmitter-gated ion-channel transmembrane domain	GO:0006811|GO:0016021
TRINITY_DN64339_c0_g1_i2.p1	bafb3e1096570c874963ab13a4af9cde	1093	Pfam	PF02383	SacI homology domain	61	347	2.6e-62	T	2019-08-12	IPR002013	SAC domain	GO:0042578
TRINITY_DN64339_c0_g1_i2.p1	bafb3e1096570c874963ab13a4af9cde	1093	Pfam	PF08952	Domain of unknown function (DUF1866)	850	977	4.9e-33	T	2019-08-12	IPR015047	Domain of unknown function DUF1866
TRINITY_DN64339_c0_g1_i2.p1	bafb3e1096570c874963ab13a4af9cde	1093	Pfam	PF03372	Endonuclease/Exonuclease/phosphatase family	538	842	2.5e-14	T	2019-08-12	IPR005135	Endonuclease/exonuclease/phosphatase
TRINITY_DN40841_c0_g1_i2.p1	b2a17cb39c5d22394d192cc72f4abd14	104	Pfam	PF00201	UDP-glucoronosyl and UDP-glucosyl transferase	1	98	2.8e-20	T	2019-08-12	IPR002213	UDP-glucuronosyl/UDP-glucosyltransferase	GO:0016758
TRINITY_DN37276_c0_g1_i4.p1	d2e639955ad2df5724e4329f01f7d213	152	Pfam	PF00067	Cytochrome P450	28	151	2.2e-07	T	2019-08-12	IPR001128	Cytochrome P450	GO:0005506|GO:0016705|GO:0020037|GO:0055114
TRINITY_DN63037_c0_g1_i2.p1	d6af4f3610d06caf6b28306c0833b13d	158	Pfam	PF04968	CHORD	1	55	2.9e-23	T	2019-08-12	IPR007051	CHORD domain
TRINITY_DN60801_c0_g1_i14.p1	ffae9b6cf2900c7e2d34495db97b98ce	566	Pfam	PF14721	Apoptosis-inducing factor, mitochondrion-associated, C-term	411	512	1.2e-08	T	2019-08-12	IPR029324	Mitochondrial apoptosis-inducing factor, C-terminal domain	GO:0046983
TRINITY_DN60801_c0_g1_i14.p1	ffae9b6cf2900c7e2d34495db97b98ce	566	Pfam	PF07992	Pyridine nucleotide-disulphide oxidoreductase	68	408	3e-34	T	2019-08-12	IPR023753	FAD/NAD(P)-binding domain	GO:0016491|GO:0055114
TRINITY_DN60801_c0_g1_i19.p1	ffae9b6cf2900c7e2d34495db97b98ce	566	Pfam	PF14721	Apoptosis-inducing factor, mitochondrion-associated, C-term	411	512	1.2e-08	T	2019-08-12	IPR029324	Mitochondrial apoptosis-inducing factor, C-terminal domain	GO:0046983
TRINITY_DN60801_c0_g1_i19.p1	ffae9b6cf2900c7e2d34495db97b98ce	566	Pfam	PF07992	Pyridine nucleotide-disulphide oxidoreductase	68	408	3e-34	T	2019-08-12	IPR023753	FAD/NAD(P)-binding domain	GO:0016491|GO:0055114
TRINITY_DN65277_c0_g1_i16.p1	e0e04031af7ad1742fcec225ffa150a3	842	Pfam	PF02212	Dynamin GTPase effector domain	653	742	2e-26	T	2019-08-12	IPR003130	Dynamin GTPase effector	GO:0003924|GO:0005525
TRINITY_DN65277_c0_g1_i16.p1	e0e04031af7ad1742fcec225ffa150a3	842	Pfam	PF00169	PH domain	520	620	4.2e-09	T	2019-08-12	IPR001849	Pleckstrin homology domain
TRINITY_DN65277_c0_g1_i16.p1	e0e04031af7ad1742fcec225ffa150a3	842	Pfam	PF01031	Dynamin central region	217	503	1.6e-104	T	2019-08-12	IPR000375	Dynamin central domain	GO:0005525
TRINITY_DN65277_c0_g1_i16.p1	e0e04031af7ad1742fcec225ffa150a3	842	Pfam	PF00350	Dynamin family	35	207	1.3e-53	T	2019-08-12	IPR022812	Dynamin superfamily
TRINITY_DN65277_c0_g1_i9.p1	e0e04031af7ad1742fcec225ffa150a3	842	Pfam	PF02212	Dynamin GTPase effector domain	653	742	2e-26	T	2019-08-12	IPR003130	Dynamin GTPase effector	GO:0003924|GO:0005525
TRINITY_DN65277_c0_g1_i9.p1	e0e04031af7ad1742fcec225ffa150a3	842	Pfam	PF00169	PH domain	520	620	4.2e-09	T	2019-08-12	IPR001849	Pleckstrin homology domain
TRINITY_DN65277_c0_g1_i9.p1	e0e04031af7ad1742fcec225ffa150a3	842	Pfam	PF01031	Dynamin central region	217	503	1.6e-104	T	2019-08-12	IPR000375	Dynamin central domain	GO:0005525
TRINITY_DN65277_c0_g1_i9.p1	e0e04031af7ad1742fcec225ffa150a3	842	Pfam	PF00350	Dynamin family	35	207	1.3e-53	T	2019-08-12	IPR022812	Dynamin superfamily
TRINITY_DN21620_c0_g1_i1.p1	e7c86432269ae9ae3edd7b38960f025e	136	Pfam	PF07992	Pyridine nucleotide-disulphide oxidoreductase	3	116	3.9e-21	T	2019-08-12	IPR023753	FAD/NAD(P)-binding domain	GO:0016491|GO:0055114
TRINITY_DN63091_c0_g1_i4.p2	f996115430feafa9388daeef6787e612	430	Pfam	PF02145	Rap/ran-GAP	191	318	2.1e-19	T	2019-08-12	IPR000331	Rap GTPase activating protein domain	GO:0005096|GO:0051056
TRINITY_DN103552_c0_g1_i1.p1	d02704063fd4965a5191f99148991bf0	173	Pfam	PF06864	Pilin accessory protein (PilO)	6	172	3.3e-41	T	2019-08-12	IPR009663	Pilin accessory predicted
TRINITY_DN61204_c0_g1_i1.p1	a6cdc34c66c942157b77e639d26b1b6f	1216	Pfam	PF01530	Zinc finger, C2HC type	915	943	2.9e-15	T	2019-08-12	IPR002515	Zinc finger, C2H2C-type	GO:0003700|GO:0005634|GO:0006355|GO:0008270
TRINITY_DN61204_c0_g1_i1.p1	a6cdc34c66c942157b77e639d26b1b6f	1216	Pfam	PF01530	Zinc finger, C2HC type	1001	1029	5e-14	T	2019-08-12	IPR002515	Zinc finger, C2H2C-type	GO:0003700|GO:0005634|GO:0006355|GO:0008270
TRINITY_DN61204_c0_g1_i1.p1	a6cdc34c66c942157b77e639d26b1b6f	1216	Pfam	PF01530	Zinc finger, C2HC type	469	497	5e-13	T	2019-08-12	IPR002515	Zinc finger, C2H2C-type	GO:0003700|GO:0005634|GO:0006355|GO:0008270
TRINITY_DN61204_c0_g1_i1.p1	a6cdc34c66c942157b77e639d26b1b6f	1216	Pfam	PF01530	Zinc finger, C2HC type	425	452	1.4e-12	T	2019-08-12	IPR002515	Zinc finger, C2H2C-type	GO:0003700|GO:0005634|GO:0006355|GO:0008270
TRINITY_DN66469_c1_g1_i1.p1	9b52372653aa959403a4efe423b34a54	1869	Pfam	PF00130	Phorbol esters/diacylglycerol binding domain (C1 domain)	1523	1573	1.3e-06	T	2019-08-12	IPR002219	Protein kinase C-like, phorbol ester/diacylglycerol-binding domain	GO:0035556
TRINITY_DN66469_c1_g1_i1.p1	9b52372653aa959403a4efe423b34a54	1869	Pfam	PF00612	IQ calmodulin-binding motif	939	956	0.079	T	2019-08-12	IPR000048	IQ motif, EF-hand binding site	GO:0005515
TRINITY_DN66469_c1_g1_i1.p1	9b52372653aa959403a4efe423b34a54	1869	Pfam	PF00612	IQ calmodulin-binding motif	897	915	0.0031	T	2019-08-12	IPR000048	IQ motif, EF-hand binding site	GO:0005515
TRINITY_DN66469_c1_g1_i1.p1	9b52372653aa959403a4efe423b34a54	1869	Pfam	PF00612	IQ calmodulin-binding motif	960	978	0.089	T	2019-08-12	IPR000048	IQ motif, EF-hand binding site	GO:0005515
TRINITY_DN66469_c1_g1_i1.p1	9b52372653aa959403a4efe423b34a54	1869	Pfam	PF00788	Ras association (RalGDS/AF-6) domain	9	105	1.8e-08	T	2019-08-12	IPR000159	Ras-associating (RA) domain	GO:0007165
TRINITY_DN66469_c1_g1_i1.p1	9b52372653aa959403a4efe423b34a54	1869	Pfam	PF00620	RhoGAP domain	1619	1766	1.8e-41	T	2019-08-12	IPR000198	Rho GTPase-activating protein domain	GO:0007165
TRINITY_DN66469_c1_g1_i1.p1	9b52372653aa959403a4efe423b34a54	1869	Pfam	PF00063	Myosin head (motor domain)	139	880	5.7e-224	T	2019-08-12	IPR001609	Myosin head, motor domain	GO:0003774|GO:0005524|GO:0016459
TRINITY_DN66789_c0_g1_i6.p1	3b671e170e1bc6650f060b816ee88792	898	Pfam	PF00514	Armadillo/beta-catenin-like repeat	333	372	8.5e-12	T	2019-08-12	IPR000225	Armadillo	GO:0005515
TRINITY_DN66789_c0_g1_i6.p1	3b671e170e1bc6650f060b816ee88792	898	Pfam	PF00514	Armadillo/beta-catenin-like repeat	650	685	7.3e-06	T	2019-08-12	IPR000225	Armadillo	GO:0005515
TRINITY_DN66789_c0_g1_i6.p1	3b671e170e1bc6650f060b816ee88792	898	Pfam	PF00514	Armadillo/beta-catenin-like repeat	377	418	9.6e-08	T	2019-08-12	IPR000225	Armadillo	GO:0005515
TRINITY_DN66789_c0_g1_i6.p1	3b671e170e1bc6650f060b816ee88792	898	Pfam	PF00514	Armadillo/beta-catenin-like repeat	601	640	3.5e-07	T	2019-08-12	IPR000225	Armadillo	GO:0005515
TRINITY_DN66789_c0_g1_i10.p1	3b671e170e1bc6650f060b816ee88792	898	Pfam	PF00514	Armadillo/beta-catenin-like repeat	333	372	8.5e-12	T	2019-08-12	IPR000225	Armadillo	GO:0005515
TRINITY_DN66789_c0_g1_i10.p1	3b671e170e1bc6650f060b816ee88792	898	Pfam	PF00514	Armadillo/beta-catenin-like repeat	650	685	7.3e-06	T	2019-08-12	IPR000225	Armadillo	GO:0005515
TRINITY_DN66789_c0_g1_i10.p1	3b671e170e1bc6650f060b816ee88792	898	Pfam	PF00514	Armadillo/beta-catenin-like repeat	377	418	9.6e-08	T	2019-08-12	IPR000225	Armadillo	GO:0005515
TRINITY_DN66789_c0_g1_i10.p1	3b671e170e1bc6650f060b816ee88792	898	Pfam	PF00514	Armadillo/beta-catenin-like repeat	601	640	3.5e-07	T	2019-08-12	IPR000225	Armadillo	GO:0005515
TRINITY_DN66789_c0_g1_i12.p1	3b671e170e1bc6650f060b816ee88792	898	Pfam	PF00514	Armadillo/beta-catenin-like repeat	333	372	8.5e-12	T	2019-08-12	IPR000225	Armadillo	GO:0005515
TRINITY_DN66789_c0_g1_i12.p1	3b671e170e1bc6650f060b816ee88792	898	Pfam	PF00514	Armadillo/beta-catenin-like repeat	650	685	7.3e-06	T	2019-08-12	IPR000225	Armadillo	GO:0005515
TRINITY_DN66789_c0_g1_i12.p1	3b671e170e1bc6650f060b816ee88792	898	Pfam	PF00514	Armadillo/beta-catenin-like repeat	377	418	9.6e-08	T	2019-08-12	IPR000225	Armadillo	GO:0005515
TRINITY_DN66789_c0_g1_i12.p1	3b671e170e1bc6650f060b816ee88792	898	Pfam	PF00514	Armadillo/beta-catenin-like repeat	601	640	3.5e-07	T	2019-08-12	IPR000225	Armadillo	GO:0005515
TRINITY_DN66789_c0_g1_i15.p1	3b671e170e1bc6650f060b816ee88792	898	Pfam	PF00514	Armadillo/beta-catenin-like repeat	333	372	8.5e-12	T	2019-08-12	IPR000225	Armadillo	GO:0005515
TRINITY_DN66789_c0_g1_i15.p1	3b671e170e1bc6650f060b816ee88792	898	Pfam	PF00514	Armadillo/beta-catenin-like repeat	650	685	7.3e-06	T	2019-08-12	IPR000225	Armadillo	GO:0005515
TRINITY_DN66789_c0_g1_i15.p1	3b671e170e1bc6650f060b816ee88792	898	Pfam	PF00514	Armadillo/beta-catenin-like repeat	377	418	9.6e-08	T	2019-08-12	IPR000225	Armadillo	GO:0005515
TRINITY_DN66789_c0_g1_i15.p1	3b671e170e1bc6650f060b816ee88792	898	Pfam	PF00514	Armadillo/beta-catenin-like repeat	601	640	3.5e-07	T	2019-08-12	IPR000225	Armadillo	GO:0005515
TRINITY_DN62903_c1_g1_i1.p1	4407910e615c33c25c7c1671d0e8a197	528	Pfam	PF00995	Sec1 family	29	507	2.1e-104	T	2019-08-12	IPR001619	Sec1-like protein	GO:0006904|GO:0016192
TRINITY_DN148320_c0_g1_i1.p1	addee457ddf9e13efc88738052ded702	145	Pfam	PF03711	Orn/Lys/Arg decarboxylase, C-terminal domain	3	129	9.3e-30	T	2019-08-12	IPR008286	Orn/Lys/Arg decarboxylase, C-terminal	GO:0003824
TRINITY_DN105251_c0_g1_i1.p1	c397a7771cf7f8440329f438a4e02b4d	120	Pfam	PF18741	REase_MTES_1575	3	68	2.2e-23	T	2019-08-12
TRINITY_DN60103_c1_g1_i1.p1	9a41ff83fd22c8bc37058c3e30f7bc84	147	Pfam	PF17064	Sleepless protein	23	125	4.1e-07	T	2019-08-12	IPR031424	Protein quiver	GO:0030431|GO:0032222|GO:1903818
TRINITY_DN61313_c1_g1_i1.p1	b72c7bb7cbf110fd3f077021298d659f	305	Pfam	PF08433	Chromatin associated protein KTI12	1	300	1.1e-82	T	2019-08-12	IPR013641	Protein KTI12/L-seryl-tRNA(Sec) kinase
TRINITY_DN66769_c0_g1_i2.p1	30bae68ee3190447f5367e662affd6fb	171	Pfam	PF13927	Immunoglobulin domain	115	170	4.8e-09	T	2019-08-12
TRINITY_DN66769_c0_g1_i2.p1	30bae68ee3190447f5367e662affd6fb	171	Pfam	PF07679	Immunoglobulin I-set domain	10	99	1.1e-17	T	2019-08-12	IPR013098	Immunoglobulin I-set
TRINITY_DN62049_c0_g1_i9.p1	6bd4597d90643669fb03f120a33c7e4a	151	Pfam	PF00071	Ras family	7	149	9e-21	T	2019-08-12	IPR001806	Small GTPase	GO:0003924|GO:0005525
TRINITY_DN62049_c0_g1_i2.p1	6bd4597d90643669fb03f120a33c7e4a	151	Pfam	PF00071	Ras family	7	149	9e-21	T	2019-08-12	IPR001806	Small GTPase	GO:0003924|GO:0005525
TRINITY_DN51748_c0_g1_i4.p1	543b6f7afb616917c2ce71d1334c587b	252	Pfam	PF07904	Chromatin modification-related protein EAF7	23	82	1.4e-16	T	2019-08-12	IPR012423	Chromatin modification-related protein Eaf7/MRGBP	GO:0005634|GO:0006355|GO:0043189
TRINITY_DN60129_c0_g1_i2.p1	3fac07223c12364c6d324c202ab9bd0e	634	Pfam	PF00520	Ion transport protein	182	416	2.7e-22	T	2019-08-12	IPR005821	Ion transport domain	GO:0005216|GO:0006811|GO:0016020|GO:0055085
TRINITY_DN60129_c0_g1_i2.p1	3fac07223c12364c6d324c202ab9bd0e	634	Pfam	PF00027	Cyclic nucleotide-binding domain	511	608	5.6e-17	T	2019-08-12	IPR000595	Cyclic nucleotide-binding domain
TRINITY_DN32945_c0_g1_i1.p1	e8d95d969dfbe8410ff32f80d402e7a0	106	Pfam	PF01331	mRNA capping enzyme, catalytic domain	2	31	8.9e-09	T	2019-08-12	IPR001339	mRNA capping enzyme, catalytic domain	GO:0004484|GO:0006370
TRINITY_DN32945_c0_g1_i1.p1	e8d95d969dfbe8410ff32f80d402e7a0	106	Pfam	PF03919	mRNA capping enzyme, C-terminal domain	35	105	6.7e-12	T	2019-08-12	IPR013846	mRNA capping enzyme, C-terminal
TRINITY_DN32338_c0_g1_i2.p1	e1e901db0b52d48b866bb9b674204412	111	Pfam	PF12002	MgsA AAA+ ATPase C terminal	1	98	2.6e-28	T	2019-08-12	IPR021886	MgsA AAA+ ATPase C-terminal
TRINITY_DN111469_c0_g1_i1.p1	5277425583bb8888aeed6326f39efa6b	145	Pfam	PF02843	Phosphoribosylglycinamide synthetase, C domain	45	134	3.5e-29	T	2019-08-12	IPR020560	Phosphoribosylglycinamide synthetase, C-domain	GO:0004637|GO:0009113
TRINITY_DN58250_c3_g1_i4.p2	ca72017b21f818bb579b19a11c2533a5	277	Pfam	PF03564	Protein of unknown function (DUF1759)	196	271	1.1e-05	T	2019-08-12	IPR005312	Protein of unknown function DUF1759
TRINITY_DN58250_c3_g1_i5.p2	ca72017b21f818bb579b19a11c2533a5	277	Pfam	PF03564	Protein of unknown function (DUF1759)	196	271	1.1e-05	T	2019-08-12	IPR005312	Protein of unknown function DUF1759
TRINITY_DN60424_c0_g1_i2.p1	6881093cb41ce73286f53ce999104260	369	Pfam	PF01545	Cation efflux family	45	305	5.7e-45	T	2019-08-12	IPR002524	Cation efflux protein	GO:0006812|GO:0008324|GO:0016021|GO:0055085
TRINITY_DN25385_c0_g1_i2.p1	ca57ae31fa5582fa4ecd5d88f805d58d	754	Pfam	PF01582	TIR domain	603	746	3.8e-16	T	2019-08-12	IPR000157	Toll/interleukin-1 receptor homology (TIR) domain	GO:0005515|GO:0007165
TRINITY_DN25385_c0_g1_i2.p1	ca57ae31fa5582fa4ecd5d88f805d58d	754	Pfam	PF13855	Leucine rich repeat	373	431	1.6e-09	T	2019-08-12	IPR001611	Leucine-rich repeat	GO:0005515
TRINITY_DN25385_c0_g1_i2.p1	ca57ae31fa5582fa4ecd5d88f805d58d	754	Pfam	PF13855	Leucine rich repeat	173	231	2.8e-14	T	2019-08-12	IPR001611	Leucine-rich repeat	GO:0005515
TRINITY_DN66640_c0_g1_i8.p1	ee6ba95e8a55e14a0744ecb39a78648b	523	Pfam	PF06881	RNA polymerase II transcription factor SIII (Elongin) subunit A	444	521	4.3e-21	T	2019-08-12	IPR010684	RNA polymerase II transcription factor SIII, subunit A	GO:0005634|GO:0006357|GO:0070449
TRINITY_DN66290_c1_g1_i6.p1	d89e8d5e422548458d897e7db3b4d3ea	1713	Pfam	PF00505	HMG (high mobility group) box	1367	1420	3.1e-11	T	2019-08-12	IPR009071	High mobility group box domain
TRINITY_DN66290_c1_g1_i6.p1	d89e8d5e422548458d897e7db3b4d3ea	1713	Pfam	PF01426	BAH domain	1116	1225	1.4e-14	T	2019-08-12	IPR001025	Bromo adjacent homology (BAH) domain	GO:0003682
TRINITY_DN66290_c1_g1_i6.p1	d89e8d5e422548458d897e7db3b4d3ea	1713	Pfam	PF01426	BAH domain	918	1034	4.8e-20	T	2019-08-12	IPR001025	Bromo adjacent homology (BAH) domain	GO:0003682
TRINITY_DN66290_c1_g1_i6.p1	d89e8d5e422548458d897e7db3b4d3ea	1713	Pfam	PF00439	Bromodomain	800	845	6.9e-05	T	2019-08-12	IPR001487	Bromodomain	GO:0005515
TRINITY_DN66290_c1_g1_i6.p1	d89e8d5e422548458d897e7db3b4d3ea	1713	Pfam	PF00439	Bromodomain	358	439	1.6e-19	T	2019-08-12	IPR001487	Bromodomain	GO:0005515
TRINITY_DN66290_c1_g1_i6.p1	d89e8d5e422548458d897e7db3b4d3ea	1713	Pfam	PF00439	Bromodomain	656	728	6.4e-21	T	2019-08-12	IPR001487	Bromodomain	GO:0005515
TRINITY_DN66290_c1_g1_i6.p1	d89e8d5e422548458d897e7db3b4d3ea	1713	Pfam	PF00439	Bromodomain	199	275	8.4e-19	T	2019-08-12	IPR001487	Bromodomain	GO:0005515
TRINITY_DN66290_c1_g1_i6.p1	d89e8d5e422548458d897e7db3b4d3ea	1713	Pfam	PF00439	Bromodomain	62	134	3.1e-17	T	2019-08-12	IPR001487	Bromodomain	GO:0005515
TRINITY_DN66290_c1_g1_i6.p1	d89e8d5e422548458d897e7db3b4d3ea	1713	Pfam	PF00439	Bromodomain	529	599	1.9e-19	T	2019-08-12	IPR001487	Bromodomain	GO:0005515
TRINITY_DN65263_c0_g1_i4.p1	f0c7e8decbaec64ffb9d7c0a602e7c54	383	Pfam	PF00751	DM DNA binding domain	50	96	6.7e-23	T	2019-08-12	IPR001275	DM DNA-binding domain	GO:0006355|GO:0043565
TRINITY_DN65263_c0_g1_i4.p1	f0c7e8decbaec64ffb9d7c0a602e7c54	383	Pfam	PF03474	DMRTA motif	247	283	1.3e-13	T	2019-08-12	IPR005173	DMRTA motif
TRINITY_DN87170_c0_g1_i1.p1	716888a7aed9a474cbd581e1a123a5a9	117	Pfam	PF12780	P-loop containing dynein motor region D4	1	116	3.1e-42	T	2019-08-12	IPR024317	Dynein heavy chain, AAA module D4
TRINITY_DN65869_c0_g1_i5.p1	d00c232e9247dbefa45c19d659d66089	748	Pfam	PF01390	SEA domain	397	490	5e-16	T	2019-08-12	IPR000082	SEA domain
TRINITY_DN66812_c1_g1_i9.p1	13c1f99dd2a1b0e60625941fbe9f5053	1328	Pfam	PF07653	Variant SH3 domain	29	81	1.5e-06	T	2019-08-12	IPR001452	SH3 domain	GO:0005515
TRINITY_DN66812_c1_g1_i9.p1	13c1f99dd2a1b0e60625941fbe9f5053	1328	Pfam	PF00620	RhoGAP domain	158	306	7.6e-40	T	2019-08-12	IPR000198	Rho GTPase-activating protein domain	GO:0007165
TRINITY_DN125593_c0_g1_i1.p1	c5cef6df51c15845bcb37877c5e1c84d	140	Pfam	PF00270	DEAD/DEAH box helicase	1	139	5.5e-38	T	2019-08-12	IPR011545	DEAD/DEAH box helicase domain	GO:0003676|GO:0005524
TRINITY_DN139943_c0_g1_i1.p1	538b673731a051b6a1716a75659c7a79	272	Pfam	PF05853	beta-keto acid cleavage enzyme	2	264	1.4e-84	T	2019-08-12	IPR008567	3-keto-5-aminohexanoate cleavage enzyme	GO:0016740|GO:0019475
TRINITY_DN159054_c0_g1_i1.p2	9e7f2ecba6de4736ada8d94982335fe8	157	Pfam	PF06073	Bacterial protein of unknown function (DUF934)	48	154	1.7e-47	T	2019-08-12	IPR008318	Uncharacterised conserved protein UCP030820
TRINITY_DN64644_c0_g1_i1.p1	95936dbb1e298adcea9f9cdc0a3a7fb8	226	Pfam	PF00096	Zinc finger, C2H2 type	94	118	2.4e-06	T	2019-08-12	IPR013087	Zinc finger C2H2-type	GO:0003676
TRINITY_DN64644_c0_g1_i1.p1	95936dbb1e298adcea9f9cdc0a3a7fb8	226	Pfam	PF00096	Zinc finger, C2H2 type	130	149	0.00092	T	2019-08-12	IPR013087	Zinc finger C2H2-type	GO:0003676
TRINITY_DN64644_c0_g1_i1.p1	95936dbb1e298adcea9f9cdc0a3a7fb8	226	Pfam	PF13465	Zinc-finger double domain	53	77	2.5e-10	T	2019-08-12
TRINITY_DN64644_c0_g1_i1.p1	95936dbb1e298adcea9f9cdc0a3a7fb8	226	Pfam	PF13912	C2H2-type zinc finger	38	49	0.063	T	2019-08-12
TRINITY_DN64215_c0_g3_i4.p2	87f13e0237e211edf962d2470a28ae0e	614	Pfam	PF00226	DnaJ domain	79	148	1.6e-18	T	2019-08-12	IPR001623	DnaJ domain
TRINITY_DN64215_c0_g3_i4.p2	87f13e0237e211edf962d2470a28ae0e	614	Pfam	PF00249	Myb-like DNA-binding domain	555	601	3.5e-10	T	2019-08-12	IPR001005	SANT/Myb domain
TRINITY_DN64215_c0_g3_i4.p2	87f13e0237e211edf962d2470a28ae0e	614	Pfam	PF16717	Ribosome-associated complex head domain	328	407	5.9e-12	T	2019-08-12	IPR032003	Ribosome-associated complex head domain
TRINITY_DN62935_c1_g1_i1.p1	9d67bae3db093a94eb76c6e536907dff	647	Pfam	PF00501	AMP-binding enzyme	69	431	3.8e-52	T	2019-08-12	IPR000873	AMP-dependent synthetase/ligase	GO:0003824
TRINITY_DN62935_c1_g1_i1.p1	9d67bae3db093a94eb76c6e536907dff	647	Pfam	PF00501	AMP-binding enzyme	478	543	6.6e-13	T	2019-08-12	IPR000873	AMP-dependent synthetase/ligase	GO:0003824
TRINITY_DN62935_c1_g1_i1.p1	9d67bae3db093a94eb76c6e536907dff	647	Pfam	PF13193	AMP-binding enzyme C-terminal domain	554	628	2.5e-16	T	2019-08-12	IPR025110	AMP-binding enzyme, C-terminal domain
TRINITY_DN62935_c1_g1_i2.p1	9d67bae3db093a94eb76c6e536907dff	647	Pfam	PF00501	AMP-binding enzyme	69	431	3.8e-52	T	2019-08-12	IPR000873	AMP-dependent synthetase/ligase	GO:0003824
TRINITY_DN62935_c1_g1_i2.p1	9d67bae3db093a94eb76c6e536907dff	647	Pfam	PF00501	AMP-binding enzyme	478	543	6.6e-13	T	2019-08-12	IPR000873	AMP-dependent synthetase/ligase	GO:0003824
TRINITY_DN62935_c1_g1_i2.p1	9d67bae3db093a94eb76c6e536907dff	647	Pfam	PF13193	AMP-binding enzyme C-terminal domain	554	628	2.5e-16	T	2019-08-12	IPR025110	AMP-binding enzyme, C-terminal domain
TRINITY_DN65027_c0_g1_i5.p1	9c8c5371d2d048dd4f5bf6f1e1843deb	438	Pfam	PF00004	ATPase family associated with various cellular activities (AAA)	195	327	2.2e-35	T	2019-08-12	IPR003959	ATPase, AAA-type, core	GO:0005524
TRINITY_DN65027_c0_g1_i5.p1	9c8c5371d2d048dd4f5bf6f1e1843deb	438	Pfam	PF09336	Vps4 C terminal oligomerisation domain	400	436	3e-06	T	2019-08-12	IPR015415	Vps4 oligomerisation, C-terminal
TRINITY_DN65027_c0_g1_i5.p1	9c8c5371d2d048dd4f5bf6f1e1843deb	438	Pfam	PF17862	AAA+ lid domain	351	384	1.4e-11	T	2019-08-12	IPR041569	AAA ATPase, AAA+ lid domain
TRINITY_DN56239_c3_g1_i1.p1	73c1a0ba446f08dfc05fcc5c6baec11f	236	Pfam	PF00076	RNA recognition motif. (a.k.a. RRM, RBD, or RNP domain)	9	71	5.9e-15	T	2019-08-12	IPR000504	RNA recognition motif domain	GO:0003676
TRINITY_DN56239_c3_g1_i1.p1	73c1a0ba446f08dfc05fcc5c6baec11f	236	Pfam	PF00076	RNA recognition motif. (a.k.a. RRM, RBD, or RNP domain)	88	149	3.4e-13	T	2019-08-12	IPR000504	RNA recognition motif domain	GO:0003676
TRINITY_DN56239_c3_g1_i1.p1	73c1a0ba446f08dfc05fcc5c6baec11f	236	Pfam	PF00098	Zinc knuckle	169	185	3.6e-06	T	2019-08-12	IPR001878	Zinc finger, CCHC-type	GO:0003676|GO:0008270
TRINITY_DN64030_c1_g1_i5.p1	9e6dea7a7785902966996995924e3378	283	Pfam	PF01979	Amidohydrolase family	14	279	2.6e-53	T	2019-08-12	IPR006680	Amidohydrolase-related	GO:0016787
TRINITY_DN64030_c1_g1_i8.p1	9e6dea7a7785902966996995924e3378	283	Pfam	PF01979	Amidohydrolase family	14	279	2.6e-53	T	2019-08-12	IPR006680	Amidohydrolase-related	GO:0016787
TRINITY_DN64030_c1_g1_i3.p1	9e6dea7a7785902966996995924e3378	283	Pfam	PF01979	Amidohydrolase family	14	279	2.6e-53	T	2019-08-12	IPR006680	Amidohydrolase-related	GO:0016787
TRINITY_DN60776_c1_g1_i12.p1	31d3a0b4d374bfffcd639ee3e6d4eab2	302	Pfam	PF00046	Homeodomain	222	278	2.1e-21	T	2019-08-12	IPR001356	Homeobox domain	GO:0003677
TRINITY_DN60776_c1_g1_i3.p1	31d3a0b4d374bfffcd639ee3e6d4eab2	302	Pfam	PF00046	Homeodomain	222	278	2.1e-21	T	2019-08-12	IPR001356	Homeobox domain	GO:0003677
TRINITY_DN60776_c1_g1_i10.p1	31d3a0b4d374bfffcd639ee3e6d4eab2	302	Pfam	PF00046	Homeodomain	222	278	2.1e-21	T	2019-08-12	IPR001356	Homeobox domain	GO:0003677
TRINITY_DN60776_c1_g1_i1.p1	31d3a0b4d374bfffcd639ee3e6d4eab2	302	Pfam	PF00046	Homeodomain	222	278	2.1e-21	T	2019-08-12	IPR001356	Homeobox domain	GO:0003677
TRINITY_DN58592_c0_g1_i1.p1	9d9b2d88c8b8bf24b69af6c436f62063	273	Pfam	PF00627	UBA/TS-N domain	228	264	9.8e-09	T	2019-08-12	IPR015940	Ubiquitin-associated domain
TRINITY_DN107330_c0_g1_i1.p2	66a2086f1e251390248195d92f97e251	127	Pfam	PF00586	AIR synthase related protein, N-terminal domain	2	95	2.9e-21	T	2019-08-12	IPR016188	PurM-like, N-terminal domain
TRINITY_DN44539_c0_g1_i2.p1	ef5ae096566a795d56fe8c344655488e	195	Pfam	PF00406	Adenylate kinase	14	168	2.3e-45	T	2019-08-12
TRINITY_DN47174_c0_g1_i2.p1	c897332232ad511486ff626ecbd5463c	160	Pfam	PF00171	Aldehyde dehydrogenase family	1	160	7.2e-56	T	2019-08-12	IPR015590	Aldehyde dehydrogenase domain	GO:0016491|GO:0055114
TRINITY_DN60826_c0_g1_i5.p1	3d9dba78f5568cd5687e7d250f7feb99	671	Pfam	PF07707	BTB And C-terminal Kelch	186	286	2.3e-34	T	2019-08-12	IPR011705	BTB/Kelch-associated
TRINITY_DN60826_c0_g1_i5.p1	3d9dba78f5568cd5687e7d250f7feb99	671	Pfam	PF01344	Kelch motif	459	504	3e-14	T	2019-08-12	IPR006652	Kelch repeat type 1	GO:0005515
TRINITY_DN60826_c0_g1_i5.p1	3d9dba78f5568cd5687e7d250f7feb99	671	Pfam	PF01344	Kelch motif	506	549	1.2e-14	T	2019-08-12	IPR006652	Kelch repeat type 1	GO:0005515
TRINITY_DN60826_c0_g1_i5.p1	3d9dba78f5568cd5687e7d250f7feb99	671	Pfam	PF01344	Kelch motif	361	410	3.8e-09	T	2019-08-12	IPR006652	Kelch repeat type 1	GO:0005515
TRINITY_DN60826_c0_g1_i5.p1	3d9dba78f5568cd5687e7d250f7feb99	671	Pfam	PF01344	Kelch motif	553	597	4.5e-13	T	2019-08-12	IPR006652	Kelch repeat type 1	GO:0005515
TRINITY_DN60826_c0_g1_i5.p1	3d9dba78f5568cd5687e7d250f7feb99	671	Pfam	PF01344	Kelch motif	412	457	2.3e-15	T	2019-08-12	IPR006652	Kelch repeat type 1	GO:0005515
TRINITY_DN60826_c0_g1_i5.p1	3d9dba78f5568cd5687e7d250f7feb99	671	Pfam	PF00651	BTB/POZ domain	75	179	1.3e-27	T	2019-08-12	IPR000210	BTB/POZ domain	GO:0005515
TRINITY_DN60826_c0_g1_i7.p1	3d9dba78f5568cd5687e7d250f7feb99	671	Pfam	PF07707	BTB And C-terminal Kelch	186	286	2.3e-34	T	2019-08-12	IPR011705	BTB/Kelch-associated
TRINITY_DN60826_c0_g1_i7.p1	3d9dba78f5568cd5687e7d250f7feb99	671	Pfam	PF01344	Kelch motif	459	504	3e-14	T	2019-08-12	IPR006652	Kelch repeat type 1	GO:0005515
TRINITY_DN60826_c0_g1_i7.p1	3d9dba78f5568cd5687e7d250f7feb99	671	Pfam	PF01344	Kelch motif	506	549	1.2e-14	T	2019-08-12	IPR006652	Kelch repeat type 1	GO:0005515
TRINITY_DN60826_c0_g1_i7.p1	3d9dba78f5568cd5687e7d250f7feb99	671	Pfam	PF01344	Kelch motif	361	410	3.8e-09	T	2019-08-12	IPR006652	Kelch repeat type 1	GO:0005515
TRINITY_DN60826_c0_g1_i7.p1	3d9dba78f5568cd5687e7d250f7feb99	671	Pfam	PF01344	Kelch motif	553	597	4.5e-13	T	2019-08-12	IPR006652	Kelch repeat type 1	GO:0005515
TRINITY_DN60826_c0_g1_i7.p1	3d9dba78f5568cd5687e7d250f7feb99	671	Pfam	PF01344	Kelch motif	412	457	2.3e-15	T	2019-08-12	IPR006652	Kelch repeat type 1	GO:0005515
TRINITY_DN60826_c0_g1_i7.p1	3d9dba78f5568cd5687e7d250f7feb99	671	Pfam	PF00651	BTB/POZ domain	75	179	1.3e-27	T	2019-08-12	IPR000210	BTB/POZ domain	GO:0005515
TRINITY_DN64780_c0_g1_i3.p1	6499e94a9d4d1125a865412f13bf1585	231	Pfam	PF13193	AMP-binding enzyme C-terminal domain	138	214	7.9e-17	T	2019-08-12	IPR025110	AMP-binding enzyme, C-terminal domain
TRINITY_DN64780_c0_g1_i3.p1	6499e94a9d4d1125a865412f13bf1585	231	Pfam	PF00501	AMP-binding enzyme	1	129	4.5e-32	T	2019-08-12	IPR000873	AMP-dependent synthetase/ligase	GO:0003824
TRINITY_DN29777_c0_g1_i1.p2	314b28d7f37e2bff10e3f898ae4dade2	212	Pfam	PF13432	Tetratricopeptide repeat	2	60	0.012	T	2019-08-12
TRINITY_DN29777_c0_g1_i1.p2	314b28d7f37e2bff10e3f898ae4dade2	212	Pfam	PF13424	Tetratricopeptide repeat	95	161	1.6e-08	T	2019-08-12
TRINITY_DN55317_c0_g1_i1.p1	7eb566a4ff3cf9f7d577635fe806664e	1060	Pfam	PF18787	CRM1 / Exportin repeat 3	475	525	1.4e-27	T	2019-08-12	IPR040485	Exportin-1, repeat 3
TRINITY_DN55317_c0_g1_i1.p1	7eb566a4ff3cf9f7d577635fe806664e	1060	Pfam	PF18777	Chromosome region maintenance or exportin repeat	340	375	4.9e-19	T	2019-08-12	IPR041123	Chromosome region maintenance repeat
TRINITY_DN55317_c0_g1_i1.p1	7eb566a4ff3cf9f7d577635fe806664e	1060	Pfam	PF08767	CRM1 C terminal	699	1015	1.1e-128	T	2019-08-12	IPR014877	Exportin-1, C-terminal	GO:0005049
TRINITY_DN55317_c0_g1_i1.p1	7eb566a4ff3cf9f7d577635fe806664e	1060	Pfam	PF18784	CRM1 / Exportin repeat 2	395	462	1.8e-36	T	2019-08-12	IPR041235	Exportin-1, repeat 2
TRINITY_DN55317_c0_g1_i1.p1	7eb566a4ff3cf9f7d577635fe806664e	1060	Pfam	PF08389	Exportin 1-like protein	119	263	5e-39	T	2019-08-12	IPR013598	Exportin-1/Importin-beta-like
TRINITY_DN55317_c0_g1_i1.p1	7eb566a4ff3cf9f7d577635fe806664e	1060	Pfam	PF03810	Importin-beta N-terminal domain	41	106	5.5e-12	T	2019-08-12	IPR001494	Importin-beta, N-terminal domain	GO:0006886|GO:0008536
TRINITY_DN66020_c0_g1_i3.p1	b79b5eb5d32c101b88c3d68dea9d4b8c	368	Pfam	PF16669	Tetratricopeptide repeat protein 5 OB fold domain	247	358	2.6e-35	T	2019-08-12	IPR032076	Tetratricopeptide repeat protein 5, OB fold domain
TRINITY_DN66020_c0_g1_i3.p1	b79b5eb5d32c101b88c3d68dea9d4b8c	368	Pfam	PF13181	Tetratricopeptide repeat	153	183	0.022	T	2019-08-12	IPR019734	Tetratricopeptide repeat	GO:0005515
TRINITY_DN65151_c1_g3_i1.p1	9f7af5eab784c6afd7c107325eaa80f9	480	Pfam	PF00493	MCM P-loop domain	321	480	1.6e-72	T	2019-08-12	IPR001208	MCM domain	GO:0003677|GO:0005524|GO:0006270
TRINITY_DN65151_c1_g3_i1.p1	9f7af5eab784c6afd7c107325eaa80f9	480	Pfam	PF17207	MCM OB domain	150	278	4.6e-36	T	2019-08-12	IPR033762	MCM OB domain
TRINITY_DN65151_c1_g3_i1.p1	9f7af5eab784c6afd7c107325eaa80f9	480	Pfam	PF14551	MCM N-terminal domain	10	140	5.4e-20	T	2019-08-12	IPR027925	MCM N-terminal domain
TRINITY_DN66920_c3_g2_i2.p1	eaf23a9847aed407b517244160025d40	337	Pfam	PF00788	Ras association (RalGDS/AF-6) domain	117	202	1.4e-09	T	2019-08-12	IPR000159	Ras-associating (RA) domain	GO:0007165
TRINITY_DN66843_c1_g1_i7.p1	232b61963dbf3679daa814265896d8c6	1274	Pfam	PF13087	AAA domain	1028	1236	4.1e-42	T	2019-08-12	IPR041679	DNA2/NAM7 helicase-like, AAA domain
TRINITY_DN66843_c1_g1_i7.p1	232b61963dbf3679daa814265896d8c6	1274	Pfam	PF13086	AAA domain	953	1021	8.5e-17	T	2019-08-12	IPR041677	DNA2/NAM7 helicase, AAA domain
TRINITY_DN66843_c1_g1_i7.p1	232b61963dbf3679daa814265896d8c6	1274	Pfam	PF13086	AAA domain	852	941	6.3e-13	T	2019-08-12	IPR041677	DNA2/NAM7 helicase, AAA domain
TRINITY_DN66843_c1_g1_i7.p1	232b61963dbf3679daa814265896d8c6	1274	Pfam	PF08696	DNA replication factor Dna2	298	497	3e-53	T	2019-08-12	IPR014808	DNA replication factor Dna2, N-terminal
TRINITY_DN64938_c2_g1_i1.p1	e2a7fa0ecfe955fc9fb647f7d69e53ed	355	Pfam	PF00109	Beta-ketoacyl synthase, N-terminal domain	1	56	8.1e-07	T	2019-08-12	IPR014030	Beta-ketoacyl synthase, N-terminal
TRINITY_DN64938_c2_g1_i1.p1	e2a7fa0ecfe955fc9fb647f7d69e53ed	355	Pfam	PF16197	Ketoacyl-synthetase C-terminal extension	184	294	6.3e-27	T	2019-08-12	IPR032821	Ketoacyl-synthetase, C-terminal extension
TRINITY_DN64938_c2_g1_i1.p1	e2a7fa0ecfe955fc9fb647f7d69e53ed	355	Pfam	PF02801	Beta-ketoacyl synthase, C-terminal domain	89	181	3.4e-19	T	2019-08-12	IPR014031	Beta-ketoacyl synthase, C-terminal
TRINITY_DN64938_c2_g1_i1.p1	e2a7fa0ecfe955fc9fb647f7d69e53ed	355	Pfam	PF00698	Acyl transferase domain	321	354	2.3e-10	T	2019-08-12	IPR014043	Acyl transferase
TRINITY_DN66926_c0_g1_i1.p1	d90f3461868600f7d2e5005858dad8af	3899	Pfam	PF12774	Hydrolytic ATP binding site of dynein motor region	1240	1566	5.9e-153	T	2019-08-12	IPR035699	Dynein heavy chain, hydrolytic ATP-binding dynein motor region	GO:0005524
TRINITY_DN66926_c0_g1_i1.p1	d90f3461868600f7d2e5005858dad8af	3899	Pfam	PF17852	Dynein heavy chain AAA lid domain	1725	1842	5.1e-27	T	2019-08-12	IPR041466	Dynein heavy chain, AAA 5 extension domain
TRINITY_DN66926_c0_g1_i1.p1	d90f3461868600f7d2e5005858dad8af	3899	Pfam	PF18198	Dynein heavy chain AAA lid domain	3432	3591	8.2e-53	T	2019-08-12	IPR041658	Dynein heavy chain AAA lid domain
TRINITY_DN66926_c0_g1_i1.p1	d90f3461868600f7d2e5005858dad8af	3899	Pfam	PF12781	ATP-binding dynein motor region	2845	3062	1.3e-85	T	2019-08-12	IPR035706	Dynein heavy chain, ATP-binding dynein motor region
TRINITY_DN66926_c0_g1_i1.p1	d90f3461868600f7d2e5005858dad8af	3899	Pfam	PF12777	Microtubule-binding stalk of dynein motor	2476	2818	1.4e-175	T	2019-08-12	IPR024743	Dynein heavy chain, coiled coil stalk
TRINITY_DN66926_c0_g1_i1.p1	d90f3461868600f7d2e5005858dad8af	3899	Pfam	PF03028	Dynein heavy chain region D6 P-loop domain	3303	3430	9.1e-37	T	2019-08-12	IPR004273	Dynein heavy chain region D6 P-loop domain	GO:0003777|GO:0007018|GO:0030286
TRINITY_DN66926_c0_g1_i1.p1	d90f3461868600f7d2e5005858dad8af	3899	Pfam	PF12780	P-loop containing dynein motor region D4	2203	2462	9.5e-98	T	2019-08-12	IPR024317	Dynein heavy chain, AAA module D4
TRINITY_DN66926_c0_g1_i1.p1	d90f3461868600f7d2e5005858dad8af	3899	Pfam	PF08385	Dynein heavy chain, N-terminal region 1	22	178	2.6e-28	T	2019-08-12	IPR013594	Dynein heavy chain, domain-1
TRINITY_DN66926_c0_g1_i1.p1	d90f3461868600f7d2e5005858dad8af	3899	Pfam	PF17857	AAA+ lid domain	2060	2157	8.1e-42	T	2019-08-12	IPR041589	Dynein heavy chain 3, AAA+ lid domain
TRINITY_DN66926_c0_g1_i1.p1	d90f3461868600f7d2e5005858dad8af	3899	Pfam	PF08393	Dynein heavy chain, N-terminal region 2	691	1104	4.5e-122	T	2019-08-12	IPR013602	Dynein heavy chain, domain-2
TRINITY_DN66926_c0_g1_i1.p1	d90f3461868600f7d2e5005858dad8af	3899	Pfam	PF18199	Dynein heavy chain C-terminal domain	3598	3897	8.8e-94	T	2019-08-12	IPR041228	Dynein heavy chain, C-terminal domain
TRINITY_DN66926_c0_g1_i1.p1	d90f3461868600f7d2e5005858dad8af	3899	Pfam	PF12775	P-loop containing dynein motor region	1847	2025	1.3e-71	T	2019-08-12
TRINITY_DN66386_c2_g1_i14.p1	de8aa672edd43d34f0d44e79c334ef07	1112	Pfam	PF12166	Piezo non-specific cation channel, R-Ras-binding domain	669	1098	1.8e-130	T	2019-08-12	IPR031334	Piezo non-specific cation channel, R-Ras-binding domain
TRINITY_DN45492_c0_g1_i1.p2	d7e0887c63ef37cd44ea6a95f8eb97bc	204	Pfam	PF02562	PhoH-like protein	7	200	8.2e-47	T	2019-08-12	IPR003714	PhoH-like protein	GO:0005524
TRINITY_DN61340_c0_g1_i1.p1	60991a776b1965a620bfc797577a722d	344	Pfam	PF12248	Farnesoic acid 0-methyl transferase	45	126	6.7e-16	T	2019-08-12	IPR022041	Farnesoic acid O-methyl transferase
TRINITY_DN61340_c0_g1_i1.p1	60991a776b1965a620bfc797577a722d	344	Pfam	PF11901	Protein of unknown function (DUF3421)	247	298	6.8e-14	T	2019-08-12	IPR024518	Domain of unknown function DUF3421
TRINITY_DN61340_c0_g1_i1.p1	60991a776b1965a620bfc797577a722d	344	Pfam	PF11901	Protein of unknown function (DUF3421)	177	287	4.4e-34	T	2019-08-12	IPR024518	Domain of unknown function DUF3421
TRINITY_DN61340_c0_g1_i3.p1	60991a776b1965a620bfc797577a722d	344	Pfam	PF12248	Farnesoic acid 0-methyl transferase	45	126	6.7e-16	T	2019-08-12	IPR022041	Farnesoic acid O-methyl transferase
TRINITY_DN61340_c0_g1_i3.p1	60991a776b1965a620bfc797577a722d	344	Pfam	PF11901	Protein of unknown function (DUF3421)	247	298	6.8e-14	T	2019-08-12	IPR024518	Domain of unknown function DUF3421
TRINITY_DN61340_c0_g1_i3.p1	60991a776b1965a620bfc797577a722d	344	Pfam	PF11901	Protein of unknown function (DUF3421)	177	287	4.4e-34	T	2019-08-12	IPR024518	Domain of unknown function DUF3421
TRINITY_DN65640_c2_g1_i3.p1	2aadcfc0ee7257fc64abb8cb429cb648	1472	Pfam	PF00013	KH domain	911	972	8.8e-14	T	2019-08-12	IPR004088	K Homology domain, type 1	GO:0003723
TRINITY_DN65640_c2_g1_i3.p1	2aadcfc0ee7257fc64abb8cb429cb648	1472	Pfam	PF12796	Ankyrin repeats (3 copies)	378	440	2.4e-08	T	2019-08-12	IPR020683	Ankyrin repeat-containing domain
TRINITY_DN65640_c2_g1_i3.p1	2aadcfc0ee7257fc64abb8cb429cb648	1472	Pfam	PF12796	Ankyrin repeats (3 copies)	549	611	6.6e-09	T	2019-08-12	IPR020683	Ankyrin repeat-containing domain
TRINITY_DN65640_c2_g1_i3.p1	2aadcfc0ee7257fc64abb8cb429cb648	1472	Pfam	PF12796	Ankyrin repeats (3 copies)	304	373	2.1e-13	T	2019-08-12	IPR020683	Ankyrin repeat-containing domain
TRINITY_DN65640_c2_g1_i3.p1	2aadcfc0ee7257fc64abb8cb429cb648	1472	Pfam	PF12796	Ankyrin repeats (3 copies)	450	541	9e-18	T	2019-08-12	IPR020683	Ankyrin repeat-containing domain
TRINITY_DN66832_c1_g1_i1.p1	b8a28553de23acdf49130fba4d5a9af0	558	Pfam	PF00474	Sodium:solute symporter family	41	444	5.7e-31	T	2019-08-12	IPR001734	Sodium/solute symporter	GO:0016020|GO:0022857|GO:0055085
TRINITY_DN41144_c0_g1_i1.p1	0e662d1bdf73ce0620ffaaa21d2f2390	271	Pfam	PF02737	3-hydroxyacyl-CoA dehydrogenase, NAD binding domain	1	82	8.6e-32	T	2019-08-12	IPR006176	3-hydroxyacyl-CoA dehydrogenase, NAD binding	GO:0003857|GO:0006631|GO:0016491|GO:0055114
TRINITY_DN41144_c0_g1_i1.p1	0e662d1bdf73ce0620ffaaa21d2f2390	271	Pfam	PF00725	3-hydroxyacyl-CoA dehydrogenase, C-terminal domain	84	179	2.4e-26	T	2019-08-12	IPR006108	3-hydroxyacyl-CoA dehydrogenase, C-terminal	GO:0003857|GO:0006631|GO:0016491|GO:0055114
TRINITY_DN66920_c3_g2_i4.p1	2fcb2cba21e5fd065ef15d67f4a3cead	610	Pfam	PF00168	C2 domain	136	226	2.4e-12	T	2019-08-12	IPR000008	C2 domain
TRINITY_DN66920_c3_g2_i4.p1	2fcb2cba21e5fd065ef15d67f4a3cead	610	Pfam	PF00788	Ras association (RalGDS/AF-6) domain	281	362	4.7e-09	T	2019-08-12	IPR000159	Ras-associating (RA) domain	GO:0007165
TRINITY_DN66920_c3_g2_i4.p1	2fcb2cba21e5fd065ef15d67f4a3cead	610	Pfam	PF00788	Ras association (RalGDS/AF-6) domain	413	498	5.3e-09	T	2019-08-12	IPR000159	Ras-associating (RA) domain	GO:0007165
TRINITY_DN66920_c3_g2_i4.p1	2fcb2cba21e5fd065ef15d67f4a3cead	610	Pfam	PF00387	Phosphatidylinositol-specific phospholipase C, Y domain	18	109	1e-32	T	2019-08-12	IPR001711	Phospholipase C, phosphatidylinositol-specific, Y domain	GO:0004435|GO:0006629|GO:0007165|GO:0035556
TRINITY_DN65247_c1_g1_i7.p1	ccf54cdac679da8f3dffec90f6cb211d	1181	Pfam	PF00689	Cation transporting ATPase, C-terminus	853	1031	3.1e-43	T	2019-08-12	IPR006068	Cation-transporting P-type ATPase, C-terminal
TRINITY_DN65247_c1_g1_i7.p1	ccf54cdac679da8f3dffec90f6cb211d	1181	Pfam	PF13246	Cation transport ATPase (P-type)	504	578	2.2e-18	T	2019-08-12
TRINITY_DN65247_c1_g1_i7.p1	ccf54cdac679da8f3dffec90f6cb211d	1181	Pfam	PF08282	haloacid dehalogenase-like hydrolase	744	814	7.5e-06	T	2019-08-12
TRINITY_DN65247_c1_g1_i7.p1	ccf54cdac679da8f3dffec90f6cb211d	1181	Pfam	PF12424	Plasma membrane calcium transporter ATPase C terminal	1072	1117	6.3e-13	T	2019-08-12	IPR022141	Plasma membrane calcium transporting P-type ATPase, C-terminal	GO:0005388
TRINITY_DN65247_c1_g1_i7.p1	ccf54cdac679da8f3dffec90f6cb211d	1181	Pfam	PF00690	Cation transporter/ATPase, N-terminus	37	104	3.9e-15	T	2019-08-12	IPR004014	Cation-transporting P-type ATPase, N-terminal
TRINITY_DN65247_c1_g1_i7.p1	ccf54cdac679da8f3dffec90f6cb211d	1181	Pfam	PF00122	E1-E2 ATPase	324	417	2.9e-09	T	2019-08-12
TRINITY_DN65247_c1_g1_i7.p1	ccf54cdac679da8f3dffec90f6cb211d	1181	Pfam	PF00122	E1-E2 ATPase	170	283	3.9e-26	T	2019-08-12
TRINITY_DN65247_c1_g1_i6.p1	ccf54cdac679da8f3dffec90f6cb211d	1181	Pfam	PF00689	Cation transporting ATPase, C-terminus	853	1031	3.1e-43	T	2019-08-12	IPR006068	Cation-transporting P-type ATPase, C-terminal
TRINITY_DN65247_c1_g1_i6.p1	ccf54cdac679da8f3dffec90f6cb211d	1181	Pfam	PF13246	Cation transport ATPase (P-type)	504	578	2.2e-18	T	2019-08-12
TRINITY_DN65247_c1_g1_i6.p1	ccf54cdac679da8f3dffec90f6cb211d	1181	Pfam	PF08282	haloacid dehalogenase-like hydrolase	744	814	7.5e-06	T	2019-08-12
TRINITY_DN65247_c1_g1_i6.p1	ccf54cdac679da8f3dffec90f6cb211d	1181	Pfam	PF12424	Plasma membrane calcium transporter ATPase C terminal	1072	1117	6.3e-13	T	2019-08-12	IPR022141	Plasma membrane calcium transporting P-type ATPase, C-terminal	GO:0005388
TRINITY_DN65247_c1_g1_i6.p1	ccf54cdac679da8f3dffec90f6cb211d	1181	Pfam	PF00690	Cation transporter/ATPase, N-terminus	37	104	3.9e-15	T	2019-08-12	IPR004014	Cation-transporting P-type ATPase, N-terminal
TRINITY_DN65247_c1_g1_i6.p1	ccf54cdac679da8f3dffec90f6cb211d	1181	Pfam	PF00122	E1-E2 ATPase	324	417	2.9e-09	T	2019-08-12
TRINITY_DN65247_c1_g1_i6.p1	ccf54cdac679da8f3dffec90f6cb211d	1181	Pfam	PF00122	E1-E2 ATPase	170	283	3.9e-26	T	2019-08-12
TRINITY_DN67012_c2_g1_i1.p1	4eebca5c818a410f8f852b6ecdf08545	4058	Pfam	PF00005	ABC transporter	2835	2974	5.5e-27	T	2019-08-12	IPR003439	ABC transporter-like	GO:0005524|GO:0016887
TRINITY_DN67012_c2_g1_i1.p1	4eebca5c818a410f8f852b6ecdf08545	4058	Pfam	PF12698	ABC-2 family transporter protein	2566	2789	2.6e-17	T	2019-08-12
TRINITY_DN67012_c2_g1_i1.p1	4eebca5c818a410f8f852b6ecdf08545	4058	Pfam	PF12698	ABC-2 family transporter protein	3203	3624	2.1e-33	T	2019-08-12
TRINITY_DN67012_c2_g1_i1.p1	4eebca5c818a410f8f852b6ecdf08545	4058	Pfam	PF00005	ABC transporter	3725	3866	2e-24	T	2019-08-12	IPR003439	ABC transporter-like	GO:0005524|GO:0016887
TRINITY_DN55912_c0_g1_i1.p3	0663804df485818ef1b07986a0acf89a	159	Pfam	PF04388	Hamartin protein	8	154	1.9e-26	T	2019-08-12	IPR007483	Hamartin
TRINITY_DN16591_c0_g1_i1.p2	b2d5f0751bbd2bdc6d8538bd080cdb0d	262	Pfam	PF03969	AFG1-like ATPase	2	262	6.9e-117	T	2019-08-12	IPR005654	ATPase, AFG1-like	GO:0005524
TRINITY_DN62497_c0_g1_i1.p1	357cbae9e5864cfbf04fdd6ba0198c31	666	Pfam	PF12937	F-box-like	2	37	2.8e-07	T	2019-08-12	IPR001810	F-box domain	GO:0005515
TRINITY_DN62497_c0_g1_i1.p1	357cbae9e5864cfbf04fdd6ba0198c31	666	Pfam	PF00560	Leucine Rich Repeat	386	397	1.4	T	2019-08-12	IPR001611	Leucine-rich repeat	GO:0005515
TRINITY_DN62497_c0_g1_i1.p1	357cbae9e5864cfbf04fdd6ba0198c31	666	Pfam	PF13516	Leucine Rich repeat	528	546	0.67	T	2019-08-12	IPR001611	Leucine-rich repeat	GO:0005515
TRINITY_DN62497_c0_g1_i1.p1	357cbae9e5864cfbf04fdd6ba0198c31	666	Pfam	PF13516	Leucine Rich repeat	152	166	1.5	T	2019-08-12	IPR001611	Leucine-rich repeat	GO:0005515
TRINITY_DN62497_c0_g1_i1.p1	357cbae9e5864cfbf04fdd6ba0198c31	666	Pfam	PF13516	Leucine Rich repeat	332	351	1.5	T	2019-08-12	IPR001611	Leucine-rich repeat	GO:0005515
TRINITY_DN62497_c0_g1_i1.p1	357cbae9e5864cfbf04fdd6ba0198c31	666	Pfam	PF13516	Leucine Rich repeat	501	518	0.51	T	2019-08-12	IPR001611	Leucine-rich repeat	GO:0005515
TRINITY_DN63271_c0_g1_i1.p1	d1f94e85055fdae9fc23d9eebff65dfb	332	Pfam	PF01569	PAP2 superfamily	148	295	4.4e-26	T	2019-08-12	IPR000326	Phosphatidic acid phosphatase type 2/haloperoxidase
TRINITY_DN63271_c0_g1_i2.p1	d1f94e85055fdae9fc23d9eebff65dfb	332	Pfam	PF01569	PAP2 superfamily	148	295	4.4e-26	T	2019-08-12	IPR000326	Phosphatidic acid phosphatase type 2/haloperoxidase
TRINITY_DN59825_c0_g1_i2.p1	a17291bbbdfc43190b5ca55456d866fb	757	Pfam	PF00168	C2 domain	4	100	3.2e-10	T	2019-08-12	IPR000008	C2 domain
TRINITY_DN54938_c0_g1_i1.p1	ce82c9f7420ef26de5cc355a997952b5	854	Pfam	PF00169	PH domain	422	492	1.4e-06	T	2019-08-12	IPR001849	Pleckstrin homology domain
TRINITY_DN54938_c0_g1_i1.p1	ce82c9f7420ef26de5cc355a997952b5	854	Pfam	PF00130	Phorbol esters/diacylglycerol binding domain (C1 domain)	138	188	8.8e-14	T	2019-08-12	IPR002219	Protein kinase C-like, phorbol ester/diacylglycerol-binding domain	GO:0035556
TRINITY_DN54938_c0_g1_i1.p1	ce82c9f7420ef26de5cc355a997952b5	854	Pfam	PF00130	Phorbol esters/diacylglycerol binding domain (C1 domain)	269	320	5.6e-14	T	2019-08-12	IPR002219	Protein kinase C-like, phorbol ester/diacylglycerol-binding domain	GO:0035556
TRINITY_DN54938_c0_g1_i1.p1	ce82c9f7420ef26de5cc355a997952b5	854	Pfam	PF00069	Protein kinase domain	569	821	2.1e-71	T	2019-08-12	IPR000719	Protein kinase domain	GO:0004672|GO:0005524|GO:0006468
TRINITY_DN57656_c0_g1_i4.p1	d7377a2c269a21c628346ceddcd635cf	1510	Pfam	PF03028	Dynein heavy chain region D6 P-loop domain	1344	1463	2.4e-41	T	2019-08-12	IPR004273	Dynein heavy chain region D6 P-loop domain	GO:0003777|GO:0007018|GO:0030286
TRINITY_DN57656_c0_g1_i4.p1	d7377a2c269a21c628346ceddcd635cf	1510	Pfam	PF12781	ATP-binding dynein motor region	878	1097	3.3e-84	T	2019-08-12	IPR035706	Dynein heavy chain, ATP-binding dynein motor region
TRINITY_DN57656_c0_g1_i4.p1	d7377a2c269a21c628346ceddcd635cf	1510	Pfam	PF12777	Microtubule-binding stalk of dynein motor	516	849	9.7e-46	T	2019-08-12	IPR024743	Dynein heavy chain, coiled coil stalk
TRINITY_DN57656_c0_g1_i4.p1	d7377a2c269a21c628346ceddcd635cf	1510	Pfam	PF12780	P-loop containing dynein motor region D4	244	503	8.6e-95	T	2019-08-12	IPR024317	Dynein heavy chain, AAA module D4
TRINITY_DN57656_c0_g1_i4.p1	d7377a2c269a21c628346ceddcd635cf	1510	Pfam	PF17857	AAA+ lid domain	41	132	1.6e-13	T	2019-08-12	IPR041589	Dynein heavy chain 3, AAA+ lid domain
TRINITY_DN74085_c0_g1_i1.p2	3d5bf85db5343fc21200e0f310edd734	105	Pfam	PF01926	50S ribosome-binding GTPase	61	103	3.1e-10	T	2019-08-12	IPR006073	GTP binding domain	GO:0005525
TRINITY_DN74085_c0_g1_i1.p2	3d5bf85db5343fc21200e0f310edd734	105	Pfam	PF16360	GTP-binding GTPase Middle Region	1	53	1.4e-15	T	2019-08-12	IPR032305	GTP-binding protein, middle domain
TRINITY_DN52594_c0_g2_i3.p1	67741dacc0e0aa058490d56be7a71fdf	342	Pfam	PF12017	Transposase protein	10	237	9.6e-25	T	2019-08-12	IPR021896	Transposase protein	GO:0004803|GO:0006313
TRINITY_DN62690_c0_g1_i8.p1	a4ce6f21bd02547171ac58952271c921	893	Pfam	PF00611	Fes/CIP4, and EFC/F-BAR homology domain	15	86	7.2e-14	T	2019-08-12	IPR001060	FCH domain
TRINITY_DN62690_c0_g1_i8.p1	a4ce6f21bd02547171ac58952271c921	893	Pfam	PF10291	Muniscin C-terminal mu homology domain	622	888	2.3e-60	T	2019-08-12	IPR018808	Muniscin C-terminal
TRINITY_DN62690_c0_g1_i4.p1	a4ce6f21bd02547171ac58952271c921	893	Pfam	PF00611	Fes/CIP4, and EFC/F-BAR homology domain	15	86	7.2e-14	T	2019-08-12	IPR001060	FCH domain
TRINITY_DN62690_c0_g1_i4.p1	a4ce6f21bd02547171ac58952271c921	893	Pfam	PF10291	Muniscin C-terminal mu homology domain	622	888	2.3e-60	T	2019-08-12	IPR018808	Muniscin C-terminal
TRINITY_DN62690_c0_g1_i9.p1	a4ce6f21bd02547171ac58952271c921	893	Pfam	PF00611	Fes/CIP4, and EFC/F-BAR homology domain	15	86	7.2e-14	T	2019-08-12	IPR001060	FCH domain
TRINITY_DN62690_c0_g1_i9.p1	a4ce6f21bd02547171ac58952271c921	893	Pfam	PF10291	Muniscin C-terminal mu homology domain	622	888	2.3e-60	T	2019-08-12	IPR018808	Muniscin C-terminal
TRINITY_DN48346_c0_g1_i1.p2	f3eeaa09d0e4f6e43d61eadb014c465a	176	Pfam	PF03952	Enolase, N-terminal domain	2	66	1.9e-22	T	2019-08-12	IPR020811	Enolase, N-terminal
TRINITY_DN48346_c0_g1_i1.p2	f3eeaa09d0e4f6e43d61eadb014c465a	176	Pfam	PF00113	Enolase, C-terminal TIM barrel domain	76	175	2.2e-43	T	2019-08-12	IPR020810	Enolase, C-terminal TIM barrel domain
TRINITY_DN65421_c1_g1_i6.p1	db00fa3ccfff8668960fd3795010b738	948	Pfam	PF12796	Ankyrin repeats (3 copies)	134	215	5e-09	T	2019-08-12	IPR020683	Ankyrin repeat-containing domain
TRINITY_DN65421_c1_g1_i6.p1	db00fa3ccfff8668960fd3795010b738	948	Pfam	PF12796	Ankyrin repeats (3 copies)	257	340	3.4e-07	T	2019-08-12	IPR020683	Ankyrin repeat-containing domain
TRINITY_DN65421_c1_g1_i6.p1	db00fa3ccfff8668960fd3795010b738	948	Pfam	PF17820	PDZ domain	526	575	5.4e-12	T	2019-08-12	IPR041489	PDZ domain 6
TRINITY_DN65421_c1_g1_i6.p1	db00fa3ccfff8668960fd3795010b738	948	Pfam	PF16511	N-terminal or F0 domain of Talin-head FERM	13	84	8.5e-07	T	2019-08-12	IPR032425	Talin, N-terminal F0 domain
TRINITY_DN65421_c1_g1_i6.p1	db00fa3ccfff8668960fd3795010b738	948	Pfam	PF07653	Variant SH3 domain	379	433	2.5e-08	T	2019-08-12	IPR001452	SH3 domain	GO:0005515
TRINITY_DN59966_c1_g1_i5.p1	b0379ee630a2d3b678cbecc5eb783c9d	740	Pfam	PF04818	RNA polymerase II-binding domain.	169	229	5.5e-17	T	2019-08-12	IPR006903	RNA polymerase II-binding domain
TRINITY_DN59966_c1_g1_i5.p1	b0379ee630a2d3b678cbecc5eb783c9d	740	Pfam	PF01585	G-patch domain	665	710	1.7e-11	T	2019-08-12	IPR000467	G-patch domain	GO:0003676
TRINITY_DN66406_c0_g1_i9.p1	6ef5d510d2c3780170b23dabe4e7b2aa	153	Pfam	PF10545	Alcohol dehydrogenase transcription factor Myb/SANT-like	9	96	7.2e-18	T	2019-08-12	IPR006578	MADF domain
TRINITY_DN62954_c1_g1_i4.p1	383c0aa7f51db7899d1d359631a2ec1a	332	Pfam	PF17863	AAA lid domain	269	316	6.5e-12	T	2019-08-12	IPR041628	ChlI/MoxR, AAA lid domain
TRINITY_DN62954_c1_g1_i4.p1	383c0aa7f51db7899d1d359631a2ec1a	332	Pfam	PF07726	ATPase family associated with various cellular activities (AAA)	73	203	7.9e-59	T	2019-08-12	IPR011703	ATPase, AAA-3	GO:0005524|GO:0016887
TRINITY_DN66908_c4_g1_i3.p1	37d4b2a55e215fb2bfbab977c01678b5	2771	Pfam	PF00373	FERM central domain	215	323	6.5e-23	T	2019-08-12	IPR019748	FERM central domain
TRINITY_DN66908_c4_g1_i3.p1	37d4b2a55e215fb2bfbab977c01678b5	2771	Pfam	PF08913	Vinculin Binding Site	1870	1993	8.2e-33	T	2019-08-12	IPR015009	Vinculin-binding site-containing domain
TRINITY_DN66908_c4_g1_i3.p1	37d4b2a55e215fb2bfbab977c01678b5	2771	Pfam	PF09141	Talin, middle domain	514	672	1.5e-60	T	2019-08-12	IPR015224	Talin, central	GO:0001726|GO:0005200|GO:0005925|GO:0007016
TRINITY_DN66908_c4_g1_i3.p1	37d4b2a55e215fb2bfbab977c01678b5	2771	Pfam	PF09379	FERM N-terminal domain	93	194	2e-17	T	2019-08-12	IPR018979	FERM, N-terminal
TRINITY_DN66908_c4_g1_i3.p1	37d4b2a55e215fb2bfbab977c01678b5	2771	Pfam	PF01608	I/LWEQ domain	2405	2549	8.9e-49	T	2019-08-12	IPR002558	I/LWEQ domain	GO:0003779
TRINITY_DN66908_c4_g1_i3.p1	37d4b2a55e215fb2bfbab977c01678b5	2771	Pfam	PF16511	N-terminal or F0 domain of Talin-head FERM	4	86	3.1e-32	T	2019-08-12	IPR032425	Talin, N-terminal F0 domain
TRINITY_DN64366_c0_g1_i1.p2	d873cdf24380ed77128200368aee1fb2	182	Pfam	PF01472	PUA domain	96	171	1e-17	T	2019-08-12	IPR002478	PUA domain	GO:0003723
TRINITY_DN64366_c0_g1_i1.p2	d873cdf24380ed77128200368aee1fb2	182	Pfam	PF17832	Pre-PUA-like domain	5	90	2.5e-25	T	2019-08-12	IPR041366	Pre-PUA domain
TRINITY_DN113602_c0_g1_i1.p1	51dde2ff328e91955d111a8528cb193c	158	Pfam	PF07690	Major Facilitator Superfamily	13	156	5.4e-18	T	2019-08-12	IPR011701	Major facilitator superfamily	GO:0005887|GO:0055085
TRINITY_DN64585_c0_g1_i4.p1	9a059b630a360cfdc230a8a20ad51d6b	724	Pfam	PF00096	Zinc finger, C2H2 type	653	675	0.0035	T	2019-08-12	IPR013087	Zinc finger C2H2-type	GO:0003676
TRINITY_DN64585_c0_g1_i4.p1	9a059b630a360cfdc230a8a20ad51d6b	724	Pfam	PF00096	Zinc finger, C2H2 type	599	620	0.0069	T	2019-08-12	IPR013087	Zinc finger C2H2-type	GO:0003676
TRINITY_DN64585_c0_g1_i4.p1	9a059b630a360cfdc230a8a20ad51d6b	724	Pfam	PF00096	Zinc finger, C2H2 type	681	704	0.00015	T	2019-08-12	IPR013087	Zinc finger C2H2-type	GO:0003676
TRINITY_DN64585_c0_g1_i4.p1	9a059b630a360cfdc230a8a20ad51d6b	724	Pfam	PF05485	THAP domain	5	82	8.3e-16	T	2019-08-12	IPR006612	THAP-type zinc finger	GO:0003676
TRINITY_DN65678_c0_g1_i8.p1	dc19c4dade34de1297e0fd528873a54f	614	Pfam	PF07525	SOCS box	568	601	6.6e-09	T	2019-08-12	IPR001496	SOCS box domain
TRINITY_DN65678_c0_g1_i8.p1	dc19c4dade34de1297e0fd528873a54f	614	Pfam	PF00017	SH2 domain	457	518	7.5e-10	T	2019-08-12	IPR000980	SH2 domain
TRINITY_DN66649_c4_g2_i2.p1	b435b5ac4fbf4f6089531c5a38690762	664	Pfam	PF14844	PH domain associated with Beige/BEACH	95	191	8.9e-28	T	2019-08-12	IPR023362	PH-BEACH domain
TRINITY_DN66649_c4_g2_i2.p1	b435b5ac4fbf4f6089531c5a38690762	664	Pfam	PF06469	Domain of Unknown Function (DUF1088)	2	51	2.1e-07	T	2019-08-12	IPR010508	Domain of unknown function DUF1088
TRINITY_DN66649_c4_g2_i2.p1	b435b5ac4fbf4f6089531c5a38690762	664	Pfam	PF02138	Beige/BEACH domain	224	498	1.1e-122	T	2019-08-12	IPR000409	BEACH domain
TRINITY_DN64279_c0_g1_i3.p1	7b4f1ed94938faaffb4561576e127e40	214	Pfam	PF03517	Regulator of volume decrease after cellular swelling	36	168	1.5e-23	T	2019-08-12	IPR039924	ICln/Lot5
TRINITY_DN149797_c0_g1_i1.p1	2fa6daca43265771e321daabca59ea7c	166	Pfam	PF00873	AcrB/AcrD/AcrF family	1	166	2.7e-46	T	2019-08-12	IPR001036	Acriflavin resistance protein	GO:0016020|GO:0022857|GO:0055085
TRINITY_DN48767_c1_g1_i2.p1	2d1ac632fa39927e913fd4c22b787117	424	Pfam	PF17921	Integrase zinc binding domain	1	44	2.7e-13	T	2019-08-12	IPR041588	Integrase zinc-binding domain
TRINITY_DN48767_c1_g1_i2.p1	2d1ac632fa39927e913fd4c22b787117	424	Pfam	PF00665	Integrase core domain	59	166	5.8e-15	T	2019-08-12	IPR001584	Integrase, catalytic core	GO:0015074
TRINITY_DN31396_c0_g1_i2.p1	e051031fe8dd84168c8077efad99c11d	156	Pfam	PF02949	7tm Odorant receptor	17	144	3.1e-26	T	2019-08-12	IPR004117	Olfactory receptor, insect	GO:0004984|GO:0005549|GO:0007608|GO:0016020
TRINITY_DN63895_c1_g1_i6.p1	bf7ab68af3f26ae772d4228eb0fc9966	202	Pfam	PF13359	DDE superfamily endonuclease	28	151	5.5e-24	T	2019-08-12	IPR027806	Harbinger transposase-derived nuclease domain
TRINITY_DN52766_c1_g1_i9.p1	c11912d33662da57b6439bf15eaa2fd7	489	Pfam	PF00651	BTB/POZ domain	22	117	1e-25	T	2019-08-12	IPR000210	BTB/POZ domain	GO:0005515
TRINITY_DN52766_c1_g1_i9.p1	c11912d33662da57b6439bf15eaa2fd7	489	Pfam	PF13909	C2H2-type zinc-finger domain	446	469	6.9e-07	T	2019-08-12
TRINITY_DN52766_c1_g1_i6.p1	c11912d33662da57b6439bf15eaa2fd7	489	Pfam	PF00651	BTB/POZ domain	22	117	1e-25	T	2019-08-12	IPR000210	BTB/POZ domain	GO:0005515
TRINITY_DN52766_c1_g1_i6.p1	c11912d33662da57b6439bf15eaa2fd7	489	Pfam	PF13909	C2H2-type zinc-finger domain	446	469	6.9e-07	T	2019-08-12
TRINITY_DN62042_c0_g1_i7.p1	82482c183de7806cc9b9dbd59c5810f6	1522	Pfam	PF17921	Integrase zinc binding domain	1358	1409	1.7e-06	T	2019-08-12	IPR041588	Integrase zinc-binding domain
TRINITY_DN62042_c0_g1_i7.p1	82482c183de7806cc9b9dbd59c5810f6	1522	Pfam	PF03564	Protein of unknown function (DUF1759)	150	293	3.9e-40	T	2019-08-12	IPR005312	Protein of unknown function DUF1759
TRINITY_DN62042_c0_g1_i7.p1	82482c183de7806cc9b9dbd59c5810f6	1522	Pfam	PF05585	Putative peptidase (DUF1758)	461	612	1.5e-14	T	2019-08-12	IPR008737	Peptidase aspartic, putative
TRINITY_DN62042_c0_g1_i7.p1	82482c183de7806cc9b9dbd59c5810f6	1522	Pfam	PF05380	Pao retrotransposon peptidase	975	1136	3.3e-55	T	2019-08-12	IPR008042	Retrotransposon, Pao
TRINITY_DN51873_c0_g1_i1.p1	bd2e5fe90b7ca8066454ea289776f4e5	537	Pfam	PF07653	Variant SH3 domain	227	290	1.1e-09	T	2019-08-12	IPR001452	SH3 domain	GO:0005515
TRINITY_DN51873_c0_g1_i1.p1	bd2e5fe90b7ca8066454ea289776f4e5	537	Pfam	PF00595	PDZ domain	137	211	4.2e-13	T	2019-08-12	IPR001478	PDZ domain	GO:0005515
TRINITY_DN51873_c0_g1_i1.p1	bd2e5fe90b7ca8066454ea289776f4e5	537	Pfam	PF02828	L27 domain	15	54	4.7e-05	T	2019-08-12	IPR014775	L27 domain, C-terminal
TRINITY_DN51873_c0_g1_i1.p1	bd2e5fe90b7ca8066454ea289776f4e5	537	Pfam	PF02828	L27 domain	71	120	5.6e-10	T	2019-08-12	IPR014775	L27 domain, C-terminal
TRINITY_DN51873_c0_g1_i1.p1	bd2e5fe90b7ca8066454ea289776f4e5	537	Pfam	PF00625	Guanylate kinase	332	517	2.2e-40	T	2019-08-12	IPR008145	Guanylate kinase/L-type calcium channel beta subunit
TRINITY_DN65953_c2_g1_i2.p1	cdbf0a04147d29e52b7ec7284724e526	1080	Pfam	PF00520	Ion transport protein	751	1018	2.8e-16	T	2019-08-12	IPR005821	Ion transport domain	GO:0005216|GO:0006811|GO:0016020|GO:0055085
TRINITY_DN65953_c2_g1_i2.p1	cdbf0a04147d29e52b7ec7284724e526	1080	Pfam	PF00023	Ankyrin repeat	432	463	1e-05	T	2019-08-12	IPR002110	Ankyrin repeat	GO:0005515
TRINITY_DN65953_c2_g1_i2.p1	cdbf0a04147d29e52b7ec7284724e526	1080	Pfam	PF00023	Ankyrin repeat	566	590	0.0021	T	2019-08-12	IPR002110	Ankyrin repeat	GO:0005515
TRINITY_DN65953_c2_g1_i2.p1	cdbf0a04147d29e52b7ec7284724e526	1080	Pfam	PF12796	Ankyrin repeats (3 copies)	255	350	4.3e-12	T	2019-08-12	IPR020683	Ankyrin repeat-containing domain
TRINITY_DN65953_c2_g1_i2.p1	cdbf0a04147d29e52b7ec7284724e526	1080	Pfam	PF12796	Ankyrin repeats (3 copies)	469	552	1.1e-14	T	2019-08-12	IPR020683	Ankyrin repeat-containing domain
TRINITY_DN65953_c2_g1_i2.p1	cdbf0a04147d29e52b7ec7284724e526	1080	Pfam	PF12796	Ankyrin repeats (3 copies)	46	136	1e-09	T	2019-08-12	IPR020683	Ankyrin repeat-containing domain
TRINITY_DN59347_c0_g1_i1.p1	b6d0e2f6261e325e4064651e8639f364	478	Pfam	PF00412	LIM domain	341	397	6.1e-11	T	2019-08-12	IPR001781	Zinc finger, LIM-type
TRINITY_DN59347_c0_g1_i1.p1	b6d0e2f6261e325e4064651e8639f364	478	Pfam	PF00412	LIM domain	401	463	6.7e-06	T	2019-08-12	IPR001781	Zinc finger, LIM-type
TRINITY_DN59347_c0_g1_i1.p1	b6d0e2f6261e325e4064651e8639f364	478	Pfam	PF00412	LIM domain	281	336	3.4e-11	T	2019-08-12	IPR001781	Zinc finger, LIM-type
TRINITY_DN62089_c0_g1_i1.p1	6513ce5055970edf034e450c7b8056aa	867	Pfam	PF07714	Protein tyrosine kinase	589	856	6.8e-70	T	2019-08-12	IPR001245	Serine-threonine/tyrosine-protein kinase, catalytic domain	GO:0004672|GO:0006468
TRINITY_DN62089_c0_g1_i1.p1	6513ce5055970edf034e450c7b8056aa	867	Pfam	PF00754	F5/8 type C domain	41	178	3.2e-17	T	2019-08-12	IPR000421	Coagulation factor 5/8 C-terminal domain
TRINITY_DN66734_c0_g2_i2.p1	4d2e873e4079cec2c942ceb82e6026e8	302	Pfam	PF04983	RNA polymerase Rpb1, domain 3	7	196	1.1e-33	T	2019-08-12	IPR007066	RNA polymerase Rpb1, domain 3	GO:0003677|GO:0003899|GO:0006351
TRINITY_DN66734_c0_g2_i2.p1	4d2e873e4079cec2c942ceb82e6026e8	302	Pfam	PF05000	RNA polymerase Rpb1, domain 4	253	301	8.9e-06	T	2019-08-12	IPR007083	RNA polymerase Rpb1, domain 4	GO:0003677|GO:0003899|GO:0006351
TRINITY_DN66994_c4_g2_i3.p1	1cf2b9240187d0891b9ccbae8b08e285	1554	Pfam	PF01493	GXGXG motif	778	965	2e-81	T	2019-08-12	IPR002489	Glutamate synthase, alpha subunit, C-terminal	GO:0016491|GO:0055114
TRINITY_DN66994_c4_g2_i3.p1	1cf2b9240187d0891b9ccbae8b08e285	1554	Pfam	PF01645	Conserved region in glutamate synthase	329	695	8.5e-152	T	2019-08-12	IPR002932	Glutamate synthase domain	GO:0006537|GO:0015930|GO:0016638|GO:0055114
TRINITY_DN66994_c4_g2_i3.p1	1cf2b9240187d0891b9ccbae8b08e285	1554	Pfam	PF04898	Glutamate synthase central domain	1	268	1.6e-100	T	2019-08-12	IPR006982	Glutamate synthase, central-N	GO:0006807|GO:0015930|GO:0055114
TRINITY_DN66994_c4_g2_i3.p1	1cf2b9240187d0891b9ccbae8b08e285	1554	Pfam	PF14691	Dihydroprymidine dehydrogenase domain II, 4Fe-4S cluster	1080	1188	1.1e-20	T	2019-08-12	IPR028261	Dihydroprymidine dehydrogenase domain II
TRINITY_DN66994_c4_g2_i3.p1	1cf2b9240187d0891b9ccbae8b08e285	1554	Pfam	PF07992	Pyridine nucleotide-disulphide oxidoreductase	1203	1527	4.5e-25	T	2019-08-12	IPR023753	FAD/NAD(P)-binding domain	GO:0016491|GO:0055114
TRINITY_DN57081_c1_g1_i1.p1	ca2e3498b356130c6c2bc406027050e2	320	Pfam	PF04406	Type IIB DNA topoisomerase	158	218	1.2e-12	T	2019-08-12	IPR013049	Spo11/DNA topoisomerase VI, subunit A, N-terminal	GO:0003677|GO:0003824|GO:0005524|GO:0005694|GO:0006259
TRINITY_DN63264_c2_g1_i14.p2	2e6f9f039ecd6d86eb8a930622bdc1e9	317	Pfam	PF13639	Ring finger domain	153	197	7.3e-07	T	2019-08-12	IPR001841	Zinc finger, RING-type
TRINITY_DN63264_c2_g1_i14.p2	2e6f9f039ecd6d86eb8a930622bdc1e9	317	Pfam	PF14599	Zinc-ribbon	201	259	7.2e-26	T	2019-08-12	IPR039512	RCHY1, zinc-ribbon
TRINITY_DN63264_c2_g1_i14.p2	2e6f9f039ecd6d86eb8a930622bdc1e9	317	Pfam	PF05495	CHY zinc finger	27	99	5.4e-19	T	2019-08-12	IPR008913	Zinc finger, CHY-type	GO:0008270
TRINITY_DN63264_c2_g1_i1.p2	2e6f9f039ecd6d86eb8a930622bdc1e9	317	Pfam	PF13639	Ring finger domain	153	197	7.3e-07	T	2019-08-12	IPR001841	Zinc finger, RING-type
TRINITY_DN63264_c2_g1_i1.p2	2e6f9f039ecd6d86eb8a930622bdc1e9	317	Pfam	PF14599	Zinc-ribbon	201	259	7.2e-26	T	2019-08-12	IPR039512	RCHY1, zinc-ribbon
TRINITY_DN63264_c2_g1_i1.p2	2e6f9f039ecd6d86eb8a930622bdc1e9	317	Pfam	PF05495	CHY zinc finger	27	99	5.4e-19	T	2019-08-12	IPR008913	Zinc finger, CHY-type	GO:0008270
TRINITY_DN63264_c2_g1_i10.p2	2e6f9f039ecd6d86eb8a930622bdc1e9	317	Pfam	PF13639	Ring finger domain	153	197	7.3e-07	T	2019-08-12	IPR001841	Zinc finger, RING-type
TRINITY_DN63264_c2_g1_i10.p2	2e6f9f039ecd6d86eb8a930622bdc1e9	317	Pfam	PF14599	Zinc-ribbon	201	259	7.2e-26	T	2019-08-12	IPR039512	RCHY1, zinc-ribbon
TRINITY_DN63264_c2_g1_i10.p2	2e6f9f039ecd6d86eb8a930622bdc1e9	317	Pfam	PF05495	CHY zinc finger	27	99	5.4e-19	T	2019-08-12	IPR008913	Zinc finger, CHY-type	GO:0008270
TRINITY_DN27463_c0_g1_i1.p1	fd169cd0c49f094ac3d23ebd96953f3c	169	Pfam	PF08443	RimK-like ATP-grasp domain	3	153	4.4e-58	T	2019-08-12	IPR013651	ATP-grasp fold, RimK-type
TRINITY_DN74140_c0_g1_i1.p2	a590fb38018eb961588dbb4aa2ae7d29	208	Pfam	PF13932	GidA associated domain	57	208	2.7e-51	T	2019-08-12	IPR026904	GidA associated domain 3
TRINITY_DN74140_c0_g1_i1.p2	a590fb38018eb961588dbb4aa2ae7d29	208	Pfam	PF01134	Glucose inhibited division protein A	1	54	1.6e-20	T	2019-08-12
TRINITY_DN109706_c0_g1_i1.p1	00c965a331103eead75037373cde2591	186	Pfam	PF01515	Phosphate acetyl/butaryl transferase	1	186	6.9e-65	T	2019-08-12	IPR002505	Phosphate acetyl/butaryl transferase	GO:0016746
TRINITY_DN65094_c0_g1_i8.p1	0b89a6d92fac896066345bdfa36a935d	475	Pfam	PF07690	Major Facilitator Superfamily	35	399	2.6e-46	T	2019-08-12	IPR011701	Major facilitator superfamily	GO:0005887|GO:0055085
TRINITY_DN65094_c0_g1_i6.p1	0b89a6d92fac896066345bdfa36a935d	475	Pfam	PF07690	Major Facilitator Superfamily	35	399	2.6e-46	T	2019-08-12	IPR011701	Major facilitator superfamily	GO:0005887|GO:0055085
TRINITY_DN65094_c0_g1_i7.p1	0b89a6d92fac896066345bdfa36a935d	475	Pfam	PF07690	Major Facilitator Superfamily	35	399	2.6e-46	T	2019-08-12	IPR011701	Major facilitator superfamily	GO:0005887|GO:0055085
TRINITY_DN65094_c0_g1_i9.p1	0b89a6d92fac896066345bdfa36a935d	475	Pfam	PF07690	Major Facilitator Superfamily	35	399	2.6e-46	T	2019-08-12	IPR011701	Major facilitator superfamily	GO:0005887|GO:0055085
TRINITY_DN38339_c0_g1_i1.p1	e693b984c063a9978a56c9378b871f50	191	Pfam	PF01145	SPFH domain / Band 7 family	12	188	8.6e-30	T	2019-08-12	IPR001107	Band 7 domain
TRINITY_DN35301_c0_g1_i2.p1	a413cb20c8c7fe9ad747f973a4cad3e7	203	Pfam	PF00078	Reverse transcriptase (RNA-dependent DNA polymerase)	3	202	1.2e-35	T	2019-08-12	IPR000477	Reverse transcriptase domain
TRINITY_DN69317_c0_g1_i1.p2	ee1675dcbf6e027494cb75c5327e70fb	144	Pfam	PF00873	AcrB/AcrD/AcrF family	4	144	7.9e-23	T	2019-08-12	IPR001036	Acriflavin resistance protein	GO:0016020|GO:0022857|GO:0055085
TRINITY_DN63753_c1_g1_i1.p1	e29f1a529892e23beca40df0382ce471	220	Pfam	PF00096	Zinc finger, C2H2 type	119	141	6.2e-05	T	2019-08-12	IPR013087	Zinc finger C2H2-type	GO:0003676
TRINITY_DN63753_c1_g1_i1.p1	e29f1a529892e23beca40df0382ce471	220	Pfam	PF13894	C2H2-type zinc finger	24	46	0.00011	T	2019-08-12
TRINITY_DN77319_c0_g1_i1.p1	4dd86635caf42a5bda9c401eb1dec92c	101	Pfam	PF00293	NUDIX domain	2	82	9.1e-10	T	2019-08-12	IPR000086	NUDIX hydrolase domain	GO:0016787
TRINITY_DN65638_c1_g2_i2.p1	8d0a480e69e406b654f7381633f06a60	414	Pfam	PF18104	Jumonji domain-containing protein 2A Tudor domain	273	304	1.8e-08	T	2019-08-12	IPR040477	Lysine-specific demethylase 4, Tudor domain
TRINITY_DN60067_c0_g1_i1.p1	4f505a3fcdda23f3044868829058d7bf	381	Pfam	PF00867	XPG I-region	146	233	6.3e-30	T	2019-08-12	IPR006086	XPG-I domain	GO:0004518
TRINITY_DN60067_c0_g1_i1.p1	4f505a3fcdda23f3044868829058d7bf	381	Pfam	PF00752	XPG N-terminal domain	1	107	2.7e-33	T	2019-08-12	IPR006085	XPG N-terminal	GO:0004518|GO:0006281
TRINITY_DN60067_c0_g1_i3.p1	4f505a3fcdda23f3044868829058d7bf	381	Pfam	PF00867	XPG I-region	146	233	6.3e-30	T	2019-08-12	IPR006086	XPG-I domain	GO:0004518
TRINITY_DN60067_c0_g1_i3.p1	4f505a3fcdda23f3044868829058d7bf	381	Pfam	PF00752	XPG N-terminal domain	1	107	2.7e-33	T	2019-08-12	IPR006085	XPG N-terminal	GO:0004518|GO:0006281
TRINITY_DN51250_c0_g1_i1.p1	b97a9b43aac133a5e3a801a17ea6d838	617	Pfam	PF01751	Toprim domain	403	496	6.5e-11	T	2019-08-12	IPR006171	TOPRIM domain
TRINITY_DN51250_c0_g1_i1.p1	b97a9b43aac133a5e3a801a17ea6d838	617	Pfam	PF00204	DNA gyrase B	208	375	4e-40	T	2019-08-12	IPR013506	DNA topoisomerase, type IIA, subunit B, domain 2	GO:0003677|GO:0003918|GO:0005524|GO:0006265
TRINITY_DN51250_c0_g1_i1.p1	b97a9b43aac133a5e3a801a17ea6d838	617	Pfam	PF00986	DNA gyrase B subunit, carboxyl terminus	545	607	4.6e-23	T	2019-08-12	IPR002288	DNA gyrase B subunit, C-terminal	GO:0003677|GO:0003918|GO:0005524|GO:0006265
TRINITY_DN51250_c0_g1_i1.p1	b97a9b43aac133a5e3a801a17ea6d838	617	Pfam	PF02518	Histidine kinase-, DNA gyrase B-, and HSP90-like ATPase	17	160	9e-19	T	2019-08-12	IPR003594	Histidine kinase/HSP90-like ATPase
TRINITY_DN66666_c1_g2_i4.p1	569793b23b31bb473553873635f3fb54	707	Pfam	PF00122	E1-E2 ATPase	1	190	4.7e-10	T	2019-08-12
TRINITY_DN66666_c1_g2_i4.p1	569793b23b31bb473553873635f3fb54	707	Pfam	PF00702	haloacid dehalogenase-like hydrolase	594	647	1.7e-06	T	2019-08-12
TRINITY_DN66666_c1_g2_i4.p1	569793b23b31bb473553873635f3fb54	707	Pfam	PF16212	Phospholipid-translocating P-type ATPase C-terminal	662	707	1e-07	T	2019-08-12	IPR032630	P-type ATPase, C-terminal
TRINITY_DN66666_c1_g2_i4.p1	569793b23b31bb473553873635f3fb54	707	Pfam	PF13246	Cation transport ATPase (P-type)	350	426	2.1e-09	T	2019-08-12
TRINITY_DN62336_c16_g6_i1.p1	1aba47bc53c3d694b2f23d8f411295f5	536	Pfam	PF07690	Major Facilitator Superfamily	131	467	4.2e-21	T	2019-08-12	IPR011701	Major facilitator superfamily	GO:0005887|GO:0055085
TRINITY_DN49095_c0_g1_i3.p1	8c650046642ed67533db47e213385713	245	Pfam	PF02769	AIR synthase related protein, C-terminal domain	2	66	1.9e-09	T	2019-08-12	IPR010918	PurM-like, C-terminal domain
TRINITY_DN66935_c1_g1_i2.p1	20eb1085755ac377ae9e40f0c473d32b	1049	Pfam	PF17900	Peptidase M1 N-terminal domain	184	320	1e-36	T	2019-08-12
TRINITY_DN66935_c1_g1_i2.p1	20eb1085755ac377ae9e40f0c473d32b	1049	Pfam	PF17900	Peptidase M1 N-terminal domain	54	110	4.3e-07	T	2019-08-12
TRINITY_DN66935_c1_g1_i2.p1	20eb1085755ac377ae9e40f0c473d32b	1049	Pfam	PF11838	ERAP1-like C-terminal domain	666	983	1.1e-60	T	2019-08-12	IPR024571	ERAP1-like C-terminal domain
TRINITY_DN66935_c1_g1_i2.p1	20eb1085755ac377ae9e40f0c473d32b	1049	Pfam	PF01433	Peptidase family M1 domain	359	582	1.5e-77	T	2019-08-12	IPR014782	Peptidase M1, membrane alanine aminopeptidase	GO:0008237|GO:0008270
TRINITY_DN119831_c0_g1_i1.p2	857fca0d26bc59117536dd6ce58a96fb	144	Pfam	PF02873	UDP-N-acetylenolpyruvoylglucosamine reductase, C-terminal domain	21	143	1.3e-36	T	2019-08-12	IPR011601	UDP-N-acetylenolpyruvoylglucosamine reductase, C-terminal	GO:0008762|GO:0055114
TRINITY_DN65023_c0_g1_i1.p1	75cf0348e09e0fa407aa881e8c0c63d6	278	Pfam	PF02544	3-oxo-5-alpha-steroid 4-dehydrogenase	127	278	8.8e-31	T	2019-08-12	IPR001104	3-oxo-5-alpha-steroid 4-dehydrogenase, C-terminal	GO:0006629|GO:0016627
TRINITY_DN65023_c0_g1_i1.p1	75cf0348e09e0fa407aa881e8c0c63d6	278	Pfam	PF00240	Ubiquitin family	1	52	3.5e-07	T	2019-08-12	IPR000626	Ubiquitin domain	GO:0005515
TRINITY_DN63577_c1_g2_i2.p1	4c8c80d66db9cef171efc4596751504a	184	Pfam	PF02055	Glycosyl hydrolase family 30 TIM-barrel domain	103	184	3.3e-19	T	2019-08-12	IPR033453	Glycosyl hydrolase family 30, TIM-barrel domain
TRINITY_DN17881_c0_g2_i1.p1	0f75c15e1c33b083d778ad748ba10fb9	313	Pfam	PF00202	Aminotransferase class-III	1	300	3.8e-93	T	2019-08-12	IPR005814	Aminotransferase class-III	GO:0008483|GO:0030170
TRINITY_DN64849_c0_g1_i2.p1	1bdc87f9636f63bc72390fe9c1d3444d	615	Pfam	PF13360	PQQ-like domain	418	548	2.2e-07	T	2019-08-12	IPR002372	Pyrrolo-quinoline quinone repeat
TRINITY_DN101390_c0_g1_i1.p1	f3c354ea333a9a96dbb1759c3f64e205	1196	Pfam	PF07719	Tetratricopeptide repeat	341	371	4.3e-05	T	2019-08-12	IPR013105	Tetratricopeptide repeat 2
TRINITY_DN101390_c0_g1_i1.p1	f3c354ea333a9a96dbb1759c3f64e205	1196	Pfam	PF13424	Tetratricopeptide repeat	448	519	4.4e-07	T	2019-08-12
TRINITY_DN101390_c0_g1_i1.p1	f3c354ea333a9a96dbb1759c3f64e205	1196	Pfam	PF13181	Tetratricopeptide repeat	303	334	0.079	T	2019-08-12	IPR019734	Tetratricopeptide repeat	GO:0005515
TRINITY_DN101390_c0_g1_i1.p1	f3c354ea333a9a96dbb1759c3f64e205	1196	Pfam	PF13181	Tetratricopeptide repeat	680	706	0.0011	T	2019-08-12	IPR019734	Tetratricopeptide repeat	GO:0005515
TRINITY_DN101390_c0_g1_i1.p1	f3c354ea333a9a96dbb1759c3f64e205	1196	Pfam	PF13181	Tetratricopeptide repeat	530	560	0.06	T	2019-08-12	IPR019734	Tetratricopeptide repeat	GO:0005515
TRINITY_DN101390_c0_g1_i1.p1	f3c354ea333a9a96dbb1759c3f64e205	1196	Pfam	PF14559	Tetratricopeptide repeat	173	227	1.1e-05	T	2019-08-12
TRINITY_DN64736_c0_g1_i4.p1	613806223d205151404b94e7f7aec685	799	Pfam	PF14545	Dof, BCAP, and BANK (DBB) motif,	133	271	1.6e-44	T	2019-08-12	IPR017893	DBB domain
TRINITY_DN65303_c1_g1_i2.p1	32bb79cddaef78c63fc981e8c55783ba	525	Pfam	PF00370	FGGY family of carbohydrate kinases, N-terminal domain	11	239	6.4e-55	T	2019-08-12	IPR018484	Carbohydrate kinase, FGGY, N-terminal	GO:0005975|GO:0016773
TRINITY_DN65303_c1_g1_i2.p1	32bb79cddaef78c63fc981e8c55783ba	525	Pfam	PF02782	FGGY family of carbohydrate kinases, C-terminal domain	248	440	3.9e-58	T	2019-08-12	IPR018485	Carbohydrate kinase, FGGY, C-terminal	GO:0005975|GO:0016773
TRINITY_DN67322_c0_g1_i1.p2	6c879637fe66d1cf89c1a1d03bbd21dc	143	Pfam	PF01435	Peptidase family M48	92	143	2.2e-05	T	2019-08-12	IPR001915	Peptidase M48	GO:0004222|GO:0006508
TRINITY_DN67322_c0_g1_i1.p2	6c879637fe66d1cf89c1a1d03bbd21dc	143	Pfam	PF16491	CAAX prenyl protease N-terminal, five membrane helices	1	88	1.8e-37	T	2019-08-12	IPR032456	CAAX prenyl protease 1, N-terminal
TRINITY_DN63584_c2_g1_i1.p2	f3dd6d3791afa2c71f1ee9101b52ee12	191	Pfam	PF03727	Hexokinase	2	181	6.1e-40	T	2019-08-12	IPR022673	Hexokinase, C-terminal	GO:0005524|GO:0005975|GO:0016773
TRINITY_DN58788_c0_g1_i2.p1	f29ac1dd50aeffbf8895ae22358d2401	216	Pfam	PF00010	Helix-loop-helix DNA-binding domain	10	32	2.9e-07	T	2019-08-12	IPR011598	Myc-type, basic helix-loop-helix (bHLH) domain	GO:0046983
TRINITY_DN60912_c0_g1_i5.p1	a8bdcfe15299c05ec73ed15e318d6f6d	517	Pfam	PF07842	GC-rich sequence DNA-binding factor-like protein	108	364	2.1e-54	T	2019-08-12	IPR022783	GC-rich sequence DNA-binding factor-like domain
TRINITY_DN60912_c0_g1_i10.p1	a8bdcfe15299c05ec73ed15e318d6f6d	517	Pfam	PF07842	GC-rich sequence DNA-binding factor-like protein	108	364	2.1e-54	T	2019-08-12	IPR022783	GC-rich sequence DNA-binding factor-like domain
TRINITY_DN65275_c0_g1_i4.p1	d15bb6010361fa550bff2abb14e7ff4d	294	Pfam	PF01437	Plexin repeat	44	77	3.9e-06	T	2019-08-12	IPR002165	Plexin repeat
TRINITY_DN60246_c0_g1_i1.p1	0c7f57ca699a93af3ae586e0bc54beba	366	Pfam	PF00078	Reverse transcriptase (RNA-dependent DNA polymerase)	3	166	3.8e-17	T	2019-08-12	IPR000477	Reverse transcriptase domain
TRINITY_DN61236_c0_g1_i28.p1	1058239a37f6a55061920a8f60b3f068	787	Pfam	PF00520	Ion transport protein	112	377	1.2e-33	T	2019-08-12	IPR005821	Ion transport domain	GO:0005216|GO:0006811|GO:0016020|GO:0055085
TRINITY_DN61236_c0_g1_i28.p1	1058239a37f6a55061920a8f60b3f068	787	Pfam	PF00027	Cyclic nucleotide-binding domain	471	552	6.6e-12	T	2019-08-12	IPR000595	Cyclic nucleotide-binding domain
TRINITY_DN61301_c1_g1_i10.p1	8e4c2e2d057d24d6999e5d1ccd680e74	767	Pfam	PF00640	Phosphotyrosine interaction domain (PTB/PID)	407	546	4.6e-44	T	2019-08-12	IPR006020	PTB/PI domain	GO:0005515
TRINITY_DN61301_c1_g1_i10.p1	8e4c2e2d057d24d6999e5d1ccd680e74	767	Pfam	PF00595	PDZ domain	678	748	9e-11	T	2019-08-12	IPR001478	PDZ domain	GO:0005515
TRINITY_DN61301_c1_g1_i10.p1	8e4c2e2d057d24d6999e5d1ccd680e74	767	Pfam	PF00595	PDZ domain	587	669	9.9e-14	T	2019-08-12	IPR001478	PDZ domain	GO:0005515
TRINITY_DN61301_c1_g1_i10.p1	8e4c2e2d057d24d6999e5d1ccd680e74	767	Pfam	PF07145	Ataxin-2 C-terminal region	259	273	5.4e-05	T	2019-08-12	IPR009818	Ataxin-2, C-terminal
TRINITY_DN58251_c1_g1_i1.p1	9c3d5f4f241c52c003afe9371354b720	420	Pfam	PF00328	Histidine phosphatase superfamily (branch 2)	45	319	1.9e-25	T	2019-08-12	IPR000560	Histidine phosphatase superfamily, clade-2
TRINITY_DN58251_c1_g1_i2.p1	9c3d5f4f241c52c003afe9371354b720	420	Pfam	PF00328	Histidine phosphatase superfamily (branch 2)	45	319	1.9e-25	T	2019-08-12	IPR000560	Histidine phosphatase superfamily, clade-2
TRINITY_DN63014_c1_g1_i3.p1	15fc0a550438da83e8d21fe93e08f591	661	Pfam	PF04960	Glutaminase	211	501	2.7e-119	T	2019-08-12	IPR015868	Glutaminase	GO:0004359|GO:0006541
TRINITY_DN63014_c1_g1_i3.p1	15fc0a550438da83e8d21fe93e08f591	661	Pfam	PF12796	Ankyrin repeats (3 copies)	531	612	9.5e-10	T	2019-08-12	IPR020683	Ankyrin repeat-containing domain
TRINITY_DN63014_c1_g1_i3.p1	15fc0a550438da83e8d21fe93e08f591	661	Pfam	PF17959	EF-hand domain	100	189	1.1e-26	T	2019-08-12	IPR041541	Glutaminase, EF-hand domain
TRINITY_DN59736_c31_g3_i1.p1	8f75487d8221a177c478d36349d0eec0	687	Pfam	PF09731	Mitochondrial inner membrane protein	58	680	1.8e-101	T	2019-08-12	IPR019133	Mitochondrial inner membrane protein Mitofilin
TRINITY_DN66336_c6_g1_i7.p1	36d35df3ac5a01f5e85ff7a32033b509	674	Pfam	PF11540	Cytoplasmic dynein 1 intermediate chain 2	108	138	4.4e-14	T	2019-08-12	IPR025956	Cytoplasmic dynein 1 intermediate chain 1/2	GO:0005868|GO:0007018
TRINITY_DN66344_c0_g1_i4.p2	efe129e8c29a5d54c0f2ccf1a4e2ad8a	448	Pfam	PF00514	Armadillo/beta-catenin-like repeat	42	83	3.1e-06	T	2019-08-12	IPR000225	Armadillo	GO:0005515
TRINITY_DN30139_c0_g1_i1.p1	2766b129af56ca7821c55f03117484f5	111	Pfam	PF00041	Fibronectin type III domain	70	109	2.3e-06	T	2019-08-12	IPR003961	Fibronectin type III	GO:0005515
TRINITY_DN30139_c0_g1_i1.p1	2766b129af56ca7821c55f03117484f5	111	Pfam	PF07679	Immunoglobulin I-set domain	1	58	5.3e-06	T	2019-08-12	IPR013098	Immunoglobulin I-set
TRINITY_DN57894_c0_g1_i2.p1	50c391bf04b28a4e7b451d8f98ce870a	614	Pfam	PF07707	BTB And C-terminal Kelch	167	268	2.5e-38	T	2019-08-12	IPR011705	BTB/Kelch-associated
TRINITY_DN57894_c0_g1_i2.p1	50c391bf04b28a4e7b451d8f98ce870a	614	Pfam	PF00651	BTB/POZ domain	56	161	2.6e-31	T	2019-08-12	IPR000210	BTB/POZ domain	GO:0005515
TRINITY_DN57894_c0_g1_i2.p1	50c391bf04b28a4e7b451d8f98ce870a	614	Pfam	PF01344	Kelch motif	400	443	2.5e-12	T	2019-08-12	IPR006652	Kelch repeat type 1	GO:0005515
TRINITY_DN57894_c0_g1_i2.p1	50c391bf04b28a4e7b451d8f98ce870a	614	Pfam	PF01344	Kelch motif	493	537	1.6e-13	T	2019-08-12	IPR006652	Kelch repeat type 1	GO:0005515
TRINITY_DN57894_c0_g1_i2.p1	50c391bf04b28a4e7b451d8f98ce870a	614	Pfam	PF01344	Kelch motif	351	390	5.3e-15	T	2019-08-12	IPR006652	Kelch repeat type 1	GO:0005515
TRINITY_DN57894_c0_g1_i2.p1	50c391bf04b28a4e7b451d8f98ce870a	614	Pfam	PF01344	Kelch motif	314	349	7.2e-09	T	2019-08-12	IPR006652	Kelch repeat type 1	GO:0005515
TRINITY_DN57894_c0_g1_i2.p1	50c391bf04b28a4e7b451d8f98ce870a	614	Pfam	PF01344	Kelch motif	446	491	3.4e-19	T	2019-08-12	IPR006652	Kelch repeat type 1	GO:0005515
TRINITY_DN57894_c0_g1_i2.p1	50c391bf04b28a4e7b451d8f98ce870a	614	Pfam	PF01344	Kelch motif	540	584	2.5e-15	T	2019-08-12	IPR006652	Kelch repeat type 1	GO:0005515
TRINITY_DN62202_c0_g1_i1.p1	37ac3854a76a34e05174429b6d46fcc7	342	Pfam	PF00106	short chain dehydrogenase	43	175	2.9e-06	T	2019-08-12	IPR002347	Short-chain dehydrogenase/reductase SDR
TRINITY_DN66565_c0_g1_i3.p1	022aedb25640b6b3bcfdad8fa4db8a1f	2829	Pfam	PF05041	Pecanex protein (C-terminus)	2157	2380	5.9e-110	T	2019-08-12	IPR007735	Pecanex, C-terminal	GO:0016021
TRINITY_DN61774_c0_g1_i1.p1	f6718cf35aeaedc6bfc670b695c0b6be	244	Pfam	PF14748	Pyrroline-5-carboxylate reductase dimerisation	162	243	1.3e-32	T	2019-08-12	IPR029036	Pyrroline-5-carboxylate reductase, dimerisation domain
TRINITY_DN61774_c0_g1_i1.p1	f6718cf35aeaedc6bfc670b695c0b6be	244	Pfam	PF03807	NADP oxidoreductase coenzyme F420-dependent	2	98	4.3e-16	T	2019-08-12	IPR028939	Pyrroline-5-carboxylate reductase, catalytic, N-terminal
TRINITY_DN65454_c2_g1_i1.p1	06738f058596b1eee1af9e9d7f7487e6	1900	Pfam	PF00623	RNA polymerase Rpb1, domain 2	346	509	4.6e-74	T	2019-08-12	IPR000722	RNA polymerase, alpha subunit	GO:0003677|GO:0003899|GO:0006351
TRINITY_DN65454_c2_g1_i1.p1	06738f058596b1eee1af9e9d7f7487e6	1900	Pfam	PF04983	RNA polymerase Rpb1, domain 3	514	682	1.1e-47	T	2019-08-12	IPR007066	RNA polymerase Rpb1, domain 3	GO:0003677|GO:0003899|GO:0006351
TRINITY_DN65454_c2_g1_i1.p1	06738f058596b1eee1af9e9d7f7487e6	1900	Pfam	PF04990	RNA polymerase Rpb1, domain 7	1154	1290	4.7e-56	T	2019-08-12	IPR007073	RNA polymerase Rpb1, domain 7	GO:0003677|GO:0003899|GO:0006351
TRINITY_DN65454_c2_g1_i1.p1	06738f058596b1eee1af9e9d7f7487e6	1900	Pfam	PF04997	RNA polymerase Rpb1, domain 1	12	344	3.8e-107	T	2019-08-12	IPR007080	RNA polymerase Rpb1, domain 1	GO:0003677|GO:0003899|GO:0006351
TRINITY_DN65454_c2_g1_i1.p1	06738f058596b1eee1af9e9d7f7487e6	1900	Pfam	PF04998	RNA polymerase Rpb1, domain 5	820	1417	1.8e-101	T	2019-08-12	IPR007081	RNA polymerase Rpb1, domain 5	GO:0003677|GO:0003899|GO:0006351
TRINITY_DN65454_c2_g1_i1.p1	06738f058596b1eee1af9e9d7f7487e6	1900	Pfam	PF05000	RNA polymerase Rpb1, domain 4	711	813	3.8e-37	T	2019-08-12	IPR007083	RNA polymerase Rpb1, domain 4	GO:0003677|GO:0003899|GO:0006351
TRINITY_DN65454_c2_g1_i1.p1	06738f058596b1eee1af9e9d7f7487e6	1900	Pfam	PF04992	RNA polymerase Rpb1, domain 6	886	1069	1.5e-64	T	2019-08-12	IPR007075	RNA polymerase Rpb1, domain 6	GO:0003677|GO:0003899|GO:0006351
TRINITY_DN65454_c2_g1_i1.p1	06738f058596b1eee1af9e9d7f7487e6	1900	Pfam	PF05001	RNA polymerase Rpb1 C-terminal repeat	1588	1600	1.1	T	2019-08-12	IPR000684	RNA polymerase II, heptapeptide repeat, eukaryotic	GO:0003677|GO:0005665|GO:0006366
TRINITY_DN65454_c2_g1_i1.p1	06738f058596b1eee1af9e9d7f7487e6	1900	Pfam	PF05001	RNA polymerase Rpb1 C-terminal repeat	1851	1864	3.8	T	2019-08-12	IPR000684	RNA polymerase II, heptapeptide repeat, eukaryotic	GO:0003677|GO:0005665|GO:0006366
TRINITY_DN65454_c2_g1_i1.p1	06738f058596b1eee1af9e9d7f7487e6	1900	Pfam	PF05001	RNA polymerase Rpb1 C-terminal repeat	1882	1895	0.39	T	2019-08-12	IPR000684	RNA polymerase II, heptapeptide repeat, eukaryotic	GO:0003677|GO:0005665|GO:0006366
TRINITY_DN65454_c2_g1_i1.p1	06738f058596b1eee1af9e9d7f7487e6	1900	Pfam	PF05001	RNA polymerase Rpb1 C-terminal repeat	1713	1726	0.6	T	2019-08-12	IPR000684	RNA polymerase II, heptapeptide repeat, eukaryotic	GO:0003677|GO:0005665|GO:0006366
TRINITY_DN65454_c2_g1_i1.p1	06738f058596b1eee1af9e9d7f7487e6	1900	Pfam	PF05001	RNA polymerase Rpb1 C-terminal repeat	1657	1670	0.032	T	2019-08-12	IPR000684	RNA polymerase II, heptapeptide repeat, eukaryotic	GO:0003677|GO:0005665|GO:0006366
TRINITY_DN65454_c2_g1_i1.p1	06738f058596b1eee1af9e9d7f7487e6	1900	Pfam	PF05001	RNA polymerase Rpb1 C-terminal repeat	1823	1836	13	T	2019-08-12	IPR000684	RNA polymerase II, heptapeptide repeat, eukaryotic	GO:0003677|GO:0005665|GO:0006366
TRINITY_DN65454_c2_g1_i1.p1	06738f058596b1eee1af9e9d7f7487e6	1900	Pfam	PF05001	RNA polymerase Rpb1 C-terminal repeat	1643	1656	0.51	T	2019-08-12	IPR000684	RNA polymerase II, heptapeptide repeat, eukaryotic	GO:0003677|GO:0005665|GO:0006366
TRINITY_DN65454_c2_g1_i1.p1	06738f058596b1eee1af9e9d7f7487e6	1900	Pfam	PF05001	RNA polymerase Rpb1 C-terminal repeat	1629	1642	0.031	T	2019-08-12	IPR000684	RNA polymerase II, heptapeptide repeat, eukaryotic	GO:0003677|GO:0005665|GO:0006366
TRINITY_DN65454_c2_g1_i1.p1	06738f058596b1eee1af9e9d7f7487e6	1900	Pfam	PF05001	RNA polymerase Rpb1 C-terminal repeat	1803	1814	0.5	T	2019-08-12	IPR000684	RNA polymerase II, heptapeptide repeat, eukaryotic	GO:0003677|GO:0005665|GO:0006366
TRINITY_DN65454_c2_g1_i1.p1	06738f058596b1eee1af9e9d7f7487e6	1900	Pfam	PF05001	RNA polymerase Rpb1 C-terminal repeat	1601	1614	0.12	T	2019-08-12	IPR000684	RNA polymerase II, heptapeptide repeat, eukaryotic	GO:0003677|GO:0005665|GO:0006366
TRINITY_DN65454_c2_g1_i1.p1	06738f058596b1eee1af9e9d7f7487e6	1900	Pfam	PF05001	RNA polymerase Rpb1 C-terminal repeat	1685	1698	0.099	T	2019-08-12	IPR000684	RNA polymerase II, heptapeptide repeat, eukaryotic	GO:0003677|GO:0005665|GO:0006366
TRINITY_DN65454_c2_g1_i1.p1	06738f058596b1eee1af9e9d7f7487e6	1900	Pfam	PF05001	RNA polymerase Rpb1 C-terminal repeat	1755	1768	0.18	T	2019-08-12	IPR000684	RNA polymerase II, heptapeptide repeat, eukaryotic	GO:0003677|GO:0005665|GO:0006366
TRINITY_DN65454_c2_g1_i1.p1	06738f058596b1eee1af9e9d7f7487e6	1900	Pfam	PF05001	RNA polymerase Rpb1 C-terminal repeat	1699	1712	0.27	T	2019-08-12	IPR000684	RNA polymerase II, heptapeptide repeat, eukaryotic	GO:0003677|GO:0005665|GO:0006366
TRINITY_DN65454_c2_g1_i1.p1	06738f058596b1eee1af9e9d7f7487e6	1900	Pfam	PF05001	RNA polymerase Rpb1 C-terminal repeat	1615	1628	1.1	T	2019-08-12	IPR000684	RNA polymerase II, heptapeptide repeat, eukaryotic	GO:0003677|GO:0005665|GO:0006366
TRINITY_DN65454_c2_g1_i1.p1	06738f058596b1eee1af9e9d7f7487e6	1900	Pfam	PF05001	RNA polymerase Rpb1 C-terminal repeat	1741	1754	0.097	T	2019-08-12	IPR000684	RNA polymerase II, heptapeptide repeat, eukaryotic	GO:0003677|GO:0005665|GO:0006366
TRINITY_DN65454_c2_g1_i1.p1	06738f058596b1eee1af9e9d7f7487e6	1900	Pfam	PF05001	RNA polymerase Rpb1 C-terminal repeat	1671	1684	0.52	T	2019-08-12	IPR000684	RNA polymerase II, heptapeptide repeat, eukaryotic	GO:0003677|GO:0005665|GO:0006366
TRINITY_DN65454_c2_g1_i1.p1	06738f058596b1eee1af9e9d7f7487e6	1900	Pfam	PF05001	RNA polymerase Rpb1 C-terminal repeat	1789	1799	1	T	2019-08-12	IPR000684	RNA polymerase II, heptapeptide repeat, eukaryotic	GO:0003677|GO:0005665|GO:0006366
TRINITY_DN65454_c2_g1_i1.p1	06738f058596b1eee1af9e9d7f7487e6	1900	Pfam	PF05001	RNA polymerase Rpb1 C-terminal repeat	1727	1740	1.1	T	2019-08-12	IPR000684	RNA polymerase II, heptapeptide repeat, eukaryotic	GO:0003677|GO:0005665|GO:0006366
TRINITY_DN65514_c0_g1_i2.p1	b121cf34b11baf1e70283c2cb13d8f9c	1350	Pfam	PF07678	A-macroglobulin TED domain	717	1082	2e-82	T	2019-08-12	IPR011626	Alpha-macroglobulin-like, TED domain	GO:0005615
TRINITY_DN65514_c0_g1_i2.p1	b121cf34b11baf1e70283c2cb13d8f9c	1350	Pfam	PF07677	A-macroglobulin receptor binding domain	1199	1287	8.2e-21	T	2019-08-12	IPR009048	Alpha-macroglobulin, receptor-binding	GO:0005576
TRINITY_DN65514_c0_g1_i2.p1	b121cf34b11baf1e70283c2cb13d8f9c	1350	Pfam	PF00207	Alpha-2-macroglobulin family	497	586	4.6e-20	T	2019-08-12	IPR001599	Alpha-2-macroglobulin	GO:0004866
TRINITY_DN65514_c0_g1_i2.p1	b121cf34b11baf1e70283c2cb13d8f9c	1350	Pfam	PF07703	Alpha-2-macroglobulin bait region domain	223	354	1.8e-22	T	2019-08-12	IPR011625	Alpha-2-macroglobulin, bait region domain
TRINITY_DN59720_c1_g2_i7.p1	639aa4ca482176b2ba4c3717afa8e5f7	577	Pfam	PF00628	PHD-finger	391	435	7.2e-08	T	2019-08-12	IPR019787	Zinc finger, PHD-finger
TRINITY_DN59720_c1_g2_i7.p1	639aa4ca482176b2ba4c3717afa8e5f7	577	Pfam	PF02312	Core binding factor beta subunit	33	189	1.1e-76	T	2019-08-12	IPR003417	Core-binding factor, beta subunit	GO:0003713|GO:0005634
TRINITY_DN59720_c1_g2_i7.p1	639aa4ca482176b2ba4c3717afa8e5f7	577	Pfam	PF00439	Bromodomain	471	543	2.6e-16	T	2019-08-12	IPR001487	Bromodomain	GO:0005515
TRINITY_DN59720_c1_g2_i5.p1	639aa4ca482176b2ba4c3717afa8e5f7	577	Pfam	PF00628	PHD-finger	391	435	7.2e-08	T	2019-08-12	IPR019787	Zinc finger, PHD-finger
TRINITY_DN59720_c1_g2_i5.p1	639aa4ca482176b2ba4c3717afa8e5f7	577	Pfam	PF02312	Core binding factor beta subunit	33	189	1.1e-76	T	2019-08-12	IPR003417	Core-binding factor, beta subunit	GO:0003713|GO:0005634
TRINITY_DN59720_c1_g2_i5.p1	639aa4ca482176b2ba4c3717afa8e5f7	577	Pfam	PF00439	Bromodomain	471	543	2.6e-16	T	2019-08-12	IPR001487	Bromodomain	GO:0005515
TRINITY_DN64651_c0_g1_i1.p1	ba1e080c6744d8f9309cfa379c4398b3	195	Pfam	PF02234	Cyclin-dependent kinase inhibitor	54	104	1.8e-18	T	2019-08-12	IPR003175	Cyclin-dependent kinase inhibitor	GO:0004861|GO:0005634|GO:0007050
TRINITY_DN55894_c0_g1_i2.p1	33ef6ee0de662a3b58de905a287d4258	276	Pfam	PF03618	Kinase/pyrophosphorylase	10	266	7e-78	T	2019-08-12	IPR005177	Bifunctional kinase-pyrophosphorylase	GO:0005524|GO:0016772
TRINITY_DN66622_c4_g1_i2.p1	2a1dffa82fcf6e809e27a190cb04b9bc	868	Pfam	PF05383	La domain	48	103	2e-20	T	2019-08-12	IPR006630	La-type HTH domain
TRINITY_DN38165_c0_g2_i2.p2	6a3117aff170b765fba8ad63371ddebb	270	Pfam	PF03446	NAD binding domain of 6-phosphogluconate dehydrogenase	3	154	5.3e-42	T	2019-08-12	IPR006115	6-phosphogluconate dehydrogenase, NADP-binding	GO:0050661
TRINITY_DN38165_c0_g2_i2.p2	6a3117aff170b765fba8ad63371ddebb	270	Pfam	PF00393	6-phosphogluconate dehydrogenase, C-terminal domain	185	269	3.8e-16	T	2019-08-12	IPR006114	6-phosphogluconate dehydrogenase, C-terminal	GO:0004616|GO:0006098|GO:0055114
TRINITY_DN44893_c1_g1_i1.p1	591be18938c46fbb7585bb3e4e2156c2	1384	Pfam	PF04997	RNA polymerase Rpb1, domain 1	13	358	7.5e-84	T	2019-08-12	IPR007080	RNA polymerase Rpb1, domain 1	GO:0003677|GO:0003899|GO:0006351
TRINITY_DN44893_c1_g1_i1.p1	591be18938c46fbb7585bb3e4e2156c2	1384	Pfam	PF00623	RNA polymerase Rpb1, domain 2	360	525	1.2e-72	T	2019-08-12	IPR000722	RNA polymerase, alpha subunit	GO:0003677|GO:0003899|GO:0006351
TRINITY_DN44893_c1_g1_i1.p1	591be18938c46fbb7585bb3e4e2156c2	1384	Pfam	PF04998	RNA polymerase Rpb1, domain 5	842	1308	2.6e-89	T	2019-08-12	IPR007081	RNA polymerase Rpb1, domain 5	GO:0003677|GO:0003899|GO:0006351
TRINITY_DN44893_c1_g1_i1.p1	591be18938c46fbb7585bb3e4e2156c2	1384	Pfam	PF04983	RNA polymerase Rpb1, domain 3	530	704	2.1e-37	T	2019-08-12	IPR007066	RNA polymerase Rpb1, domain 3	GO:0003677|GO:0003899|GO:0006351
TRINITY_DN44893_c1_g1_i1.p1	591be18938c46fbb7585bb3e4e2156c2	1384	Pfam	PF05000	RNA polymerase Rpb1, domain 4	733	835	2e-30	T	2019-08-12	IPR007083	RNA polymerase Rpb1, domain 4	GO:0003677|GO:0003899|GO:0006351
TRINITY_DN66699_c2_g1_i4.p1	429fb8e219add1a05ae849eecff49109	597	Pfam	PF04389	Peptidase family M28	61	256	7.4e-38	T	2019-08-12	IPR007484	Peptidase M28
TRINITY_DN56757_c0_g1_i2.p1	2b828ac784397732aab264ecce87012f	760	Pfam	PF01426	BAH domain	43	138	2.7e-06	T	2019-08-12	IPR001025	Bromo adjacent homology (BAH) domain	GO:0003682
TRINITY_DN56757_c0_g1_i2.p1	2b828ac784397732aab264ecce87012f	760	Pfam	PF00004	ATPase family associated with various cellular activities (AAA)	452	591	2.5e-15	T	2019-08-12	IPR003959	ATPase, AAA-type, core	GO:0005524
TRINITY_DN56757_c0_g1_i2.p1	2b828ac784397732aab264ecce87012f	760	Pfam	PF17872	AAA lid domain	617	651	9.2e-09	T	2019-08-12	IPR041083	AAA lid domain
TRINITY_DN57745_c0_g1_i6.p1	1eb3c26e21f3eb19d9f41162bfc3f774	352	Pfam	PF13873	Myb/SANT-like DNA-binding domain	10	86	1.9e-16	T	2019-08-12	IPR028002	Myb/SANT-like DNA-binding domain
TRINITY_DN29958_c0_g1_i2.p2	f077bbeb27a5f6e4ee9dff1e33846ab5	144	Pfam	PF00109	Beta-ketoacyl synthase, N-terminal domain	1	143	2.3e-19	T	2019-08-12	IPR014030	Beta-ketoacyl synthase, N-terminal
TRINITY_DN44613_c0_g1_i4.p2	2554f83da1b4d7966be581688927c9b1	341	Pfam	PF13500	AAA domain	6	103	1.1e-11	T	2019-08-12
TRINITY_DN44613_c0_g1_i4.p2	2554f83da1b4d7966be581688927c9b1	341	Pfam	PF01515	Phosphate acetyl/butaryl transferase	263	334	2.3e-10	T	2019-08-12	IPR002505	Phosphate acetyl/butaryl transferase	GO:0016746
TRINITY_DN44613_c0_g1_i4.p2	2554f83da1b4d7966be581688927c9b1	341	Pfam	PF07085	DRTGG domain	106	217	1.8e-30	T	2019-08-12	IPR010766	DRTGG
TRINITY_DN61116_c0_g1_i1.p1	9f35639aa221681a33a816aee74ba034	226	Pfam	PF00335	Tetraspanin family	9	201	7.3e-21	T	2019-08-12	IPR018499	Tetraspanin/Peripherin	GO:0016021
TRINITY_DN57969_c0_g1_i1.p1	a730ea735c591018b601759fae6d2b13	330	Pfam	PF07679	Immunoglobulin I-set domain	94	175	4e-07	T	2019-08-12	IPR013098	Immunoglobulin I-set
TRINITY_DN57969_c0_g1_i1.p1	a730ea735c591018b601759fae6d2b13	330	Pfam	PF07679	Immunoglobulin I-set domain	204	282	5.5e-08	T	2019-08-12	IPR013098	Immunoglobulin I-set
TRINITY_DN56306_c0_g1_i1.p1	46894dac2affb527441303429cfda71a	385	Pfam	PF00568	WH1 domain	9	112	1.7e-33	T	2019-08-12	IPR000697	WH1/EVH1 domain
TRINITY_DN48146_c0_g1_i3.p1	2879a7512c1704242730b859a2850875	897	Pfam	PF00060	Ligand-gated ion channel	567	813	2.5e-47	T	2019-08-12	IPR001320	Ionotropic glutamate receptor	GO:0015276|GO:0016020
TRINITY_DN48146_c0_g1_i3.p1	2879a7512c1704242730b859a2850875	897	Pfam	PF10613	Ligated ion channel L-glutamate- and glycine-binding site	442	546	4.1e-27	T	2019-08-12	IPR019594	Ionotropic glutamate receptor, L-glutamate and glycine-binding domain	GO:0004970|GO:0016020
TRINITY_DN48146_c0_g1_i3.p1	2879a7512c1704242730b859a2850875	897	Pfam	PF01094	Receptor family ligand binding region	46	406	2.2e-67	T	2019-08-12	IPR001828	Receptor, ligand binding region
TRINITY_DN64941_c0_g1_i1.p1	5898f520224b72e5e14975bd0b529433	545	Pfam	PF02776	Thiamine pyrophosphate enzyme, N-terminal TPP binding domain	5	171	3.5e-46	T	2019-08-12	IPR012001	Thiamine pyrophosphate enzyme, N-terminal TPP-binding domain	GO:0030976
TRINITY_DN64941_c0_g1_i1.p1	5898f520224b72e5e14975bd0b529433	545	Pfam	PF02775	Thiamine pyrophosphate enzyme, C-terminal TPP binding domain	389	543	2.3e-21	T	2019-08-12	IPR011766	Thiamine pyrophosphate enzyme, C-terminal TPP-binding	GO:0003824|GO:0030976
TRINITY_DN64941_c0_g1_i1.p1	5898f520224b72e5e14975bd0b529433	545	Pfam	PF00205	Thiamine pyrophosphate enzyme, central domain	193	322	1.7e-35	T	2019-08-12	IPR012000	Thiamine pyrophosphate enzyme, central domain	GO:0000287|GO:0030976
TRINITY_DN127620_c0_g1_i1.p2	7521db1c62b86f605adf23072e170919	140	Pfam	PF03799	Cell division protein FtsQ	3	115	8.5e-21	T	2019-08-12	IPR005548	Cell division protein FtsQ/DivIB
TRINITY_DN65596_c0_g2_i1.p1	8306372573bc568185534345dc67ee55	223	Pfam	PF00012	Hsp70 protein	29	213	2.4e-42	T	2019-08-12	IPR013126	Heat shock protein 70 family
TRINITY_DN55910_c0_g1_i2.p1	698b9ee2f222f502c863bab334186f15	363	Pfam	PF00335	Tetraspanin family	56	281	1.6e-12	T	2019-08-12	IPR018499	Tetraspanin/Peripherin	GO:0016021
TRINITY_DN145560_c0_g1_i1.p2	33d420a14e4cfd28f5a9858719e2d246	101	Pfam	PF13377	Periplasmic binding protein-like domain	24	101	2.2e-09	T	2019-08-12
TRINITY_DN57106_c0_g1_i2.p1	93e633ae31d7855255d5ecac91a2aff9	553	Pfam	PF01028	Eukaryotic DNA topoisomerase I, catalytic core	271	499	3.6e-72	T	2019-08-12	IPR013500	DNA topoisomerase I, catalytic core, eukaryotic-type	GO:0003677|GO:0003917|GO:0006265
TRINITY_DN57106_c0_g1_i2.p1	93e633ae31d7855255d5ecac91a2aff9	553	Pfam	PF02919	Eukaryotic DNA topoisomerase I, DNA binding fragment	60	267	3.6e-69	T	2019-08-12	IPR008336	DNA topoisomerase I, DNA binding, eukaryotic-type	GO:0003677|GO:0003917|GO:0005694|GO:0006265
TRINITY_DN57106_c0_g1_i2.p1	93e633ae31d7855255d5ecac91a2aff9	553	Pfam	PF14370	C-terminal topoisomerase domain	488	552	1.1e-19	T	2019-08-12	IPR025834	Topoisomerase I C-terminal domain
TRINITY_DN57106_c0_g1_i1.p1	93e633ae31d7855255d5ecac91a2aff9	553	Pfam	PF01028	Eukaryotic DNA topoisomerase I, catalytic core	271	499	3.6e-72	T	2019-08-12	IPR013500	DNA topoisomerase I, catalytic core, eukaryotic-type	GO:0003677|GO:0003917|GO:0006265
TRINITY_DN57106_c0_g1_i1.p1	93e633ae31d7855255d5ecac91a2aff9	553	Pfam	PF02919	Eukaryotic DNA topoisomerase I, DNA binding fragment	60	267	3.6e-69	T	2019-08-12	IPR008336	DNA topoisomerase I, DNA binding, eukaryotic-type	GO:0003677|GO:0003917|GO:0005694|GO:0006265
TRINITY_DN57106_c0_g1_i1.p1	93e633ae31d7855255d5ecac91a2aff9	553	Pfam	PF14370	C-terminal topoisomerase domain	488	552	1.1e-19	T	2019-08-12	IPR025834	Topoisomerase I C-terminal domain
TRINITY_DN25128_c0_g1_i1.p1	e7680e91b2de0fc221f06b568d559045	217	Pfam	PF02801	Beta-ketoacyl synthase, C-terminal domain	63	170	2.5e-29	T	2019-08-12	IPR014031	Beta-ketoacyl synthase, C-terminal
TRINITY_DN25128_c0_g1_i1.p1	e7680e91b2de0fc221f06b568d559045	217	Pfam	PF00109	Beta-ketoacyl synthase, N-terminal domain	4	55	7.8e-07	T	2019-08-12	IPR014030	Beta-ketoacyl synthase, N-terminal
TRINITY_DN63089_c0_g1_i1.p2	1f475be0fce2beed349b49ed77652872	323	Pfam	PF00805	Pentapeptide repeats (8 copies)	192	231	1.2e-09	T	2019-08-12	IPR001646	Pentapeptide repeat
TRINITY_DN63089_c0_g1_i1.p2	1f475be0fce2beed349b49ed77652872	323	Pfam	PF00805	Pentapeptide repeats (8 copies)	154	190	1.5e-08	T	2019-08-12	IPR001646	Pentapeptide repeat
TRINITY_DN63089_c0_g1_i1.p2	1f475be0fce2beed349b49ed77652872	323	Pfam	PF00805	Pentapeptide repeats (8 copies)	272	309	1.4e-10	T	2019-08-12	IPR001646	Pentapeptide repeat
TRINITY_DN63089_c0_g1_i1.p2	1f475be0fce2beed349b49ed77652872	323	Pfam	PF02214	BTB/POZ domain	20	113	1.2e-18	T	2019-08-12	IPR003131	Potassium channel tetramerisation-type BTB domain	GO:0051260
TRINITY_DN61787_c2_g1_i3.p2	70999830a929e00004f1d0ed86fc0425	193	Pfam	PF04184	ST7 protein	1	192	4.8e-62	T	2019-08-12	IPR007311	ST7
TRINITY_DN61787_c2_g1_i4.p2	70999830a929e00004f1d0ed86fc0425	193	Pfam	PF04184	ST7 protein	1	192	4.8e-62	T	2019-08-12	IPR007311	ST7
TRINITY_DN61787_c2_g1_i1.p2	70999830a929e00004f1d0ed86fc0425	193	Pfam	PF04184	ST7 protein	1	192	4.8e-62	T	2019-08-12	IPR007311	ST7
TRINITY_DN61787_c2_g1_i7.p2	70999830a929e00004f1d0ed86fc0425	193	Pfam	PF04184	ST7 protein	1	192	4.8e-62	T	2019-08-12	IPR007311	ST7
TRINITY_DN54152_c0_g1_i5.p2	53c17c7a827c7f79c7a6b8d3c4b5050a	185	Pfam	PF03717	Penicillin-binding Protein dimerisation domain	1	57	9.7e-13	T	2019-08-12	IPR005311	Penicillin-binding protein, dimerisation domain	GO:0008658
TRINITY_DN54152_c0_g1_i5.p2	53c17c7a827c7f79c7a6b8d3c4b5050a	185	Pfam	PF00905	Penicillin binding protein transpeptidase domain	89	179	4e-20	T	2019-08-12	IPR001460	Penicillin-binding protein, transpeptidase	GO:0008658
TRINITY_DN56049_c2_g1_i1.p1	8eb007f1a0552e3f22e3969445e90f9b	319	Pfam	PF00400	WD domain, G-beta repeat	96	133	1.1e-07	T	2019-08-12	IPR001680	WD40 repeat	GO:0005515
TRINITY_DN56049_c2_g1_i1.p1	8eb007f1a0552e3f22e3969445e90f9b	319	Pfam	PF00400	WD domain, G-beta repeat	188	220	0.00043	T	2019-08-12	IPR001680	WD40 repeat	GO:0005515
TRINITY_DN56049_c2_g1_i1.p1	8eb007f1a0552e3f22e3969445e90f9b	319	Pfam	PF00400	WD domain, G-beta repeat	290	312	0.0031	T	2019-08-12	IPR001680	WD40 repeat	GO:0005515
TRINITY_DN56049_c2_g1_i1.p1	8eb007f1a0552e3f22e3969445e90f9b	319	Pfam	PF00400	WD domain, G-beta repeat	54	91	1e-07	T	2019-08-12	IPR001680	WD40 repeat	GO:0005515
TRINITY_DN56049_c2_g1_i1.p1	8eb007f1a0552e3f22e3969445e90f9b	319	Pfam	PF00400	WD domain, G-beta repeat	140	177	3.4e-06	T	2019-08-12	IPR001680	WD40 repeat	GO:0005515
TRINITY_DN56049_c2_g1_i1.p1	8eb007f1a0552e3f22e3969445e90f9b	319	Pfam	PF00400	WD domain, G-beta repeat	8	44	0.0027	T	2019-08-12	IPR001680	WD40 repeat	GO:0005515
TRINITY_DN56049_c2_g1_i1.p1	8eb007f1a0552e3f22e3969445e90f9b	319	Pfam	PF00400	WD domain, G-beta repeat	224	260	2.6e-06	T	2019-08-12	IPR001680	WD40 repeat	GO:0005515
TRINITY_DN64526_c0_g1_i1.p1	f80da202ac9de2930dca5ba07c6e40fb	936	Pfam	PF07700	Haem-NO-binding	2	163	3.9e-57	T	2019-08-12	IPR011644	Heme NO-binding	GO:0020037
TRINITY_DN64526_c0_g1_i1.p1	f80da202ac9de2930dca5ba07c6e40fb	936	Pfam	PF07701	Heme NO binding associated	202	407	5.5e-70	T	2019-08-12	IPR011645	Haem NO binding associated	GO:0004383|GO:0006182
TRINITY_DN64526_c0_g1_i1.p1	f80da202ac9de2930dca5ba07c6e40fb	936	Pfam	PF00211	Adenylate and Guanylate cyclase catalytic domain	418	597	4.2e-68	T	2019-08-12	IPR001054	Adenylyl cyclase class-3/4/guanylyl cyclase	GO:0009190|GO:0016849|GO:0035556
TRINITY_DN138358_c0_g1_i1.p2	e0b2a142aa7efb1c915ed25e050febc1	275	Pfam	PF12911	N-terminal TM domain of oligopeptide transport permease C	10	44	8.7e-07	T	2019-08-12	IPR025966	Oligopeptide transport permease C-like, N-terminal domain
TRINITY_DN138358_c0_g1_i1.p2	e0b2a142aa7efb1c915ed25e050febc1	275	Pfam	PF00528	Binding-protein-dependent transport system inner membrane component	157	274	5.6e-19	T	2019-08-12	IPR000515	ABC transporter type 1, transmembrane domain MetI-like	GO:0016020|GO:0055085
TRINITY_DN64299_c1_g1_i7.p1	f9893a51fb9e2f2f17926ca5f6cfdf36	506	Pfam	PF00096	Zinc finger, C2H2 type	451	473	0.00017	T	2019-08-12	IPR013087	Zinc finger C2H2-type	GO:0003676
TRINITY_DN64299_c1_g1_i7.p1	f9893a51fb9e2f2f17926ca5f6cfdf36	506	Pfam	PF00096	Zinc finger, C2H2 type	479	501	0.0017	T	2019-08-12	IPR013087	Zinc finger C2H2-type	GO:0003676
TRINITY_DN64299_c1_g1_i7.p1	f9893a51fb9e2f2f17926ca5f6cfdf36	506	Pfam	PF00096	Zinc finger, C2H2 type	386	409	2.9e-05	T	2019-08-12	IPR013087	Zinc finger C2H2-type	GO:0003676
TRINITY_DN64299_c1_g1_i7.p1	f9893a51fb9e2f2f17926ca5f6cfdf36	506	Pfam	PF00096	Zinc finger, C2H2 type	424	445	0.0092	T	2019-08-12	IPR013087	Zinc finger C2H2-type	GO:0003676
TRINITY_DN1865_c0_g1_i1.p2	dae2d25996ec0e8f01c778732776abca	112	Pfam	PF16009	Domain of unknown function (DUF4779)	1	67	2.2e-15	T	2019-08-12	IPR031959	Protein of unknown function DUF4779
TRINITY_DN66089_c1_g1_i2.p1	f481b4c302a4030bf352f36b284c043c	379	Pfam	PF00595	PDZ domain	295	372	3.9e-10	T	2019-08-12	IPR001478	PDZ domain	GO:0005515
TRINITY_DN66089_c1_g1_i2.p1	f481b4c302a4030bf352f36b284c043c	379	Pfam	PF00595	PDZ domain	52	130	1e-14	T	2019-08-12	IPR001478	PDZ domain	GO:0005515
TRINITY_DN66089_c1_g1_i2.p1	f481b4c302a4030bf352f36b284c043c	379	Pfam	PF00595	PDZ domain	206	282	1.1e-09	T	2019-08-12	IPR001478	PDZ domain	GO:0005515
TRINITY_DN66089_c1_g1_i6.p1	f481b4c302a4030bf352f36b284c043c	379	Pfam	PF00595	PDZ domain	295	372	3.9e-10	T	2019-08-12	IPR001478	PDZ domain	GO:0005515
TRINITY_DN66089_c1_g1_i6.p1	f481b4c302a4030bf352f36b284c043c	379	Pfam	PF00595	PDZ domain	52	130	1e-14	T	2019-08-12	IPR001478	PDZ domain	GO:0005515
TRINITY_DN66089_c1_g1_i6.p1	f481b4c302a4030bf352f36b284c043c	379	Pfam	PF00595	PDZ domain	206	282	1.1e-09	T	2019-08-12	IPR001478	PDZ domain	GO:0005515
TRINITY_DN66089_c1_g1_i5.p1	f481b4c302a4030bf352f36b284c043c	379	Pfam	PF00595	PDZ domain	295	372	3.9e-10	T	2019-08-12	IPR001478	PDZ domain	GO:0005515
TRINITY_DN66089_c1_g1_i5.p1	f481b4c302a4030bf352f36b284c043c	379	Pfam	PF00595	PDZ domain	52	130	1e-14	T	2019-08-12	IPR001478	PDZ domain	GO:0005515
TRINITY_DN66089_c1_g1_i5.p1	f481b4c302a4030bf352f36b284c043c	379	Pfam	PF00595	PDZ domain	206	282	1.1e-09	T	2019-08-12	IPR001478	PDZ domain	GO:0005515
TRINITY_DN92043_c0_g1_i1.p1	5eee1798626c5522503f4b78f92790dd	157	Pfam	PF00107	Zinc-binding dehydrogenase	1	124	7.9e-21	T	2019-08-12	IPR013149	Alcohol dehydrogenase, C-terminal	GO:0055114
TRINITY_DN39777_c0_g1_i1.p1	f2856ab42904347b6d5cdd7a4b60718e	163	Pfam	PF04187	Haem-binding uptake, Tiki superfamily, ChaN	2	117	2.8e-19	T	2019-08-12	IPR007314	Haem-binding uptake, Tiki superfamily, ChaN
TRINITY_DN64992_c0_g1_i4.p1	cf2073f90735e1b199168de72b1e3d23	304	Pfam	PF12796	Ankyrin repeats (3 copies)	13	103	2.8e-14	T	2019-08-12	IPR020683	Ankyrin repeat-containing domain
TRINITY_DN64992_c0_g1_i4.p1	cf2073f90735e1b199168de72b1e3d23	304	Pfam	PF12796	Ankyrin repeats (3 copies)	146	231	3e-15	T	2019-08-12	IPR020683	Ankyrin repeat-containing domain
TRINITY_DN64992_c0_g1_i4.p1	cf2073f90735e1b199168de72b1e3d23	304	Pfam	PF13606	Ankyrin repeat	108	136	4.9e-05	T	2019-08-12	IPR002110	Ankyrin repeat	GO:0005515
TRINITY_DN64992_c0_g1_i3.p2	cf2073f90735e1b199168de72b1e3d23	304	Pfam	PF12796	Ankyrin repeats (3 copies)	13	103	2.8e-14	T	2019-08-12	IPR020683	Ankyrin repeat-containing domain
TRINITY_DN64992_c0_g1_i3.p2	cf2073f90735e1b199168de72b1e3d23	304	Pfam	PF12796	Ankyrin repeats (3 copies)	146	231	3e-15	T	2019-08-12	IPR020683	Ankyrin repeat-containing domain
TRINITY_DN64992_c0_g1_i3.p2	cf2073f90735e1b199168de72b1e3d23	304	Pfam	PF13606	Ankyrin repeat	108	136	4.9e-05	T	2019-08-12	IPR002110	Ankyrin repeat	GO:0005515
TRINITY_DN38723_c0_g1_i1.p2	e88a964c844a22eba5ae397a0b97e020	123	Pfam	PF00475	Imidazoleglycerol-phosphate dehydratase	1	122	6.1e-49	T	2019-08-12	IPR000807	Imidazoleglycerol-phosphate dehydratase	GO:0000105|GO:0004424
TRINITY_DN58074_c0_g1_i1.p1	11ef757efd1b4b97c61cf936a4d52742	373	Pfam	PF10498	Intra-flagellar transport protein 57	4	344	1.4e-113	T	2019-08-12	IPR019530	Intra-flagellar transport protein 57
TRINITY_DN59566_c2_g1_i1.p1	24663ccbab2da41f878f0486a68015bd	613	Pfam	PF00932	Lamin Tail Domain	468	572	4.2e-13	T	2019-08-12	IPR001322	Lamin tail domain
TRINITY_DN59566_c2_g1_i1.p1	24663ccbab2da41f878f0486a68015bd	613	Pfam	PF00038	Intermediate filament protein	55	411	3.4e-73	T	2019-08-12	IPR039008	Intermediate filament, rod domain
TRINITY_DN57239_c0_g2_i3.p1	5be27914567c055b0002fa0b70ab3951	497	Pfam	PF16861	Carbamoyltransferase C-terminus	318	487	2.5e-61	T	2019-08-12	IPR031730	Carbamoyltransferase, C-terminal
TRINITY_DN57239_c0_g2_i3.p1	5be27914567c055b0002fa0b70ab3951	497	Pfam	PF02543	Carbamoyltransferase N-terminus	30	266	3.4e-40	T	2019-08-12	IPR003696	Carbamoyltransferase	GO:0003824|GO:0009058
TRINITY_DN65835_c2_g1_i1.p2	edb0e118042cff43bee13a8b9ceee949	206	Pfam	PF17035	Bromodomain extra-terminal - transcription regulation	55	118	7.6e-30	T	2019-08-12	IPR027353	NET domain
TRINITY_DN63107_c0_g1_i1.p1	5ea682aa213873fea79e081ee3ae7170	465	Pfam	PF00271	Helicase conserved C-terminal domain	369	449	2.4e-13	T	2019-08-12	IPR001650	Helicase, C-terminal
TRINITY_DN63107_c0_g1_i1.p1	5ea682aa213873fea79e081ee3ae7170	465	Pfam	PF00270	DEAD/DEAH box helicase	162	333	1.1e-49	T	2019-08-12	IPR011545	DEAD/DEAH box helicase domain	GO:0003676|GO:0005524
TRINITY_DN65527_c5_g1_i16.p1	df1d4fd201e3da5853cacabf83a4678e	1379	Pfam	PF16678	HOIP UBA domain pair	27	119	8.8e-16	T	2019-08-12	IPR032065	E3 ubiquitin-protein ligase RNF31, UBA-like domain
TRINITY_DN65527_c5_g1_i16.p1	df1d4fd201e3da5853cacabf83a4678e	1379	Pfam	PF01485	IBR domain, a half RING-finger domain	1100	1160	1.9e-09	T	2019-08-12	IPR002867	IBR domain
TRINITY_DN65527_c5_g1_i16.p1	df1d4fd201e3da5853cacabf83a4678e	1379	Pfam	PF18091	E3 Ubiquitin Ligase RBR C-terminal domain	1260	1347	1.1e-24	T	2019-08-12	IPR041031	RNF31, C-terminal
TRINITY_DN58700_c0_g1_i4.p1	daf86f38aca16bb01d427c3551ff8e61	512	Pfam	PF03467	Smg-4/UPF3 family	35	190	4.1e-50	T	2019-08-12	IPR005120	UPF3 domain
TRINITY_DN58700_c0_g1_i6.p1	daf86f38aca16bb01d427c3551ff8e61	512	Pfam	PF03467	Smg-4/UPF3 family	35	190	4.1e-50	T	2019-08-12	IPR005120	UPF3 domain
TRINITY_DN63991_c1_g1_i14.p2	af4786c2a64b66d4e59a15c81f3e17e6	159	Pfam	PF13359	DDE superfamily endonuclease	4	65	1.5e-14	T	2019-08-12	IPR027806	Harbinger transposase-derived nuclease domain
TRINITY_DN63991_c1_g1_i3.p1	af4786c2a64b66d4e59a15c81f3e17e6	159	Pfam	PF13359	DDE superfamily endonuclease	4	65	1.5e-14	T	2019-08-12	IPR027806	Harbinger transposase-derived nuclease domain
TRINITY_DN65177_c3_g2_i6.p1	d143a19bc7e4a75abb26155b323acb49	836	Pfam	PF13843	Transposase IS4	349	724	8.7e-83	T	2019-08-12	IPR029526	PiggyBac transposable element-derived protein
TRINITY_DN65177_c3_g2_i11.p1	d143a19bc7e4a75abb26155b323acb49	836	Pfam	PF13843	Transposase IS4	349	724	8.7e-83	T	2019-08-12	IPR029526	PiggyBac transposable element-derived protein
TRINITY_DN41731_c0_g1_i1.p2	a61b9cca668a7ba941fcb8ecebfabc3f	141	Pfam	PF13508	Acetyltransferase (GNAT) domain	41	120	1.3e-11	T	2019-08-12	IPR000182	GNAT domain	GO:0008080
TRINITY_DN66251_c0_g1_i41.p1	675775d9fea65443393907474f0e1dce	1359	Pfam	PF00373	FERM central domain	1036	1147	6.2e-15	T	2019-08-12	IPR019748	FERM central domain
TRINITY_DN66251_c0_g1_i41.p1	675775d9fea65443393907474f0e1dce	1359	Pfam	PF00169	PH domain	562	664	1.2e-09	T	2019-08-12	IPR001849	Pleckstrin homology domain
TRINITY_DN66251_c0_g1_i41.p1	675775d9fea65443393907474f0e1dce	1359	Pfam	PF00169	PH domain	454	545	4.6e-16	T	2019-08-12	IPR001849	Pleckstrin homology domain
TRINITY_DN66251_c0_g1_i41.p1	675775d9fea65443393907474f0e1dce	1359	Pfam	PF00784	MyTH4 domain	750	797	2.7e-06	T	2019-08-12	IPR000857	MyTH4 domain	GO:0005856
TRINITY_DN66251_c0_g1_i41.p1	675775d9fea65443393907474f0e1dce	1359	Pfam	PF00784	MyTH4 domain	836	915	1.4e-20	T	2019-08-12	IPR000857	MyTH4 domain	GO:0005856
TRINITY_DN66331_c2_g2_i2.p1	0c9b3f46829b4da721bf03f891d06054	128	Pfam	PF05199	GMC oxidoreductase	75	121	4.8e-06	T	2019-08-12	IPR007867	Glucose-methanol-choline oxidoreductase, C-terminal	GO:0016614|GO:0055114
TRINITY_DN59480_c0_g1_i1.p1	bf1d4b464a9929b469a33c652e699c45	205	Pfam	PF15264	Tumour suppressing sub-chromosomal transferable candidate 4	7	128	3.3e-15	T	2019-08-12	IPR029338	Tumour suppressing sub-chromosomal transferable candidate 4
TRINITY_DN28787_c0_g1_i1.p2	e849845e90de06930792a930c702bcfb	171	Pfam	PF04536	TPM domain	4	85	2.3e-26	T	2019-08-12	IPR007621	TPM domain
TRINITY_DN62571_c0_g1_i7.p1	1fd4440aa14513ee52798106ecaeda03	543	Pfam	PF00096	Zinc finger, C2H2 type	135	157	0.00014	T	2019-08-12	IPR013087	Zinc finger C2H2-type	GO:0003676
TRINITY_DN62571_c0_g1_i7.p1	1fd4440aa14513ee52798106ecaeda03	543	Pfam	PF00096	Zinc finger, C2H2 type	107	129	0.0066	T	2019-08-12	IPR013087	Zinc finger C2H2-type	GO:0003676
TRINITY_DN62571_c0_g1_i7.p1	1fd4440aa14513ee52798106ecaeda03	543	Pfam	PF00096	Zinc finger, C2H2 type	163	185	0.00066	T	2019-08-12	IPR013087	Zinc finger C2H2-type	GO:0003676
TRINITY_DN62571_c0_g1_i7.p1	1fd4440aa14513ee52798106ecaeda03	543	Pfam	PF13912	C2H2-type zinc finger	191	215	0.023	T	2019-08-12
TRINITY_DN62571_c0_g1_i7.p1	1fd4440aa14513ee52798106ecaeda03	543	Pfam	PF13912	C2H2-type zinc finger	80	102	0.0075	T	2019-08-12
TRINITY_DN62571_c0_g1_i4.p1	1fd4440aa14513ee52798106ecaeda03	543	Pfam	PF00096	Zinc finger, C2H2 type	135	157	0.00014	T	2019-08-12	IPR013087	Zinc finger C2H2-type	GO:0003676
TRINITY_DN62571_c0_g1_i4.p1	1fd4440aa14513ee52798106ecaeda03	543	Pfam	PF00096	Zinc finger, C2H2 type	107	129	0.0066	T	2019-08-12	IPR013087	Zinc finger C2H2-type	GO:0003676
TRINITY_DN62571_c0_g1_i4.p1	1fd4440aa14513ee52798106ecaeda03	543	Pfam	PF00096	Zinc finger, C2H2 type	163	185	0.00066	T	2019-08-12	IPR013087	Zinc finger C2H2-type	GO:0003676
TRINITY_DN62571_c0_g1_i4.p1	1fd4440aa14513ee52798106ecaeda03	543	Pfam	PF13912	C2H2-type zinc finger	191	215	0.023	T	2019-08-12
TRINITY_DN62571_c0_g1_i4.p1	1fd4440aa14513ee52798106ecaeda03	543	Pfam	PF13912	C2H2-type zinc finger	80	102	0.0075	T	2019-08-12
TRINITY_DN65464_c0_g1_i3.p1	79d536469065eec3c9805d545d1f1825	929	Pfam	PF01602	Adaptin N terminal region	30	587	5.5e-151	T	2019-08-12	IPR002553	Clathrin/coatomer adaptor, adaptin-like, N-terminal	GO:0006886|GO:0016192|GO:0030117
TRINITY_DN65464_c0_g1_i3.p1	79d536469065eec3c9805d545d1f1825	929	Pfam	PF02883	Adaptin C-terminal domain	705	803	5.2e-16	T	2019-08-12	IPR008152	Clathrin adaptor, alpha/beta/gamma-adaptin, appendage, Ig-like subdomain	GO:0006886|GO:0016192
TRINITY_DN65464_c0_g1_i3.p1	79d536469065eec3c9805d545d1f1825	929	Pfam	PF02296	Alpha adaptin AP2, C-terminal domain	816	924	3.1e-43	T	2019-08-12	IPR003164	Clathrin adaptor, alpha-adaptin, appendage, C-terminal subdomain	GO:0006886|GO:0016192|GO:0030131
TRINITY_DN58223_c0_g1_i8.p1	72da90e58dc6b1d41166aa863e8a8e24	441	Pfam	PF00505	HMG (high mobility group) box	228	295	8.7e-22	T	2019-08-12	IPR009071	High mobility group box domain
TRINITY_DN66166_c0_g1_i8.p2	e5c11534eb5aefed18f4c9f813720b0d	462	Pfam	PF09789	Uncharacterized coiled-coil protein (DUF2353)	27	348	5.9e-94	T	2019-08-12	IPR019179	Coiled-coil domain-containing protein 149-A
TRINITY_DN66166_c0_g1_i5.p2	e5c11534eb5aefed18f4c9f813720b0d	462	Pfam	PF09789	Uncharacterized coiled-coil protein (DUF2353)	27	348	5.9e-94	T	2019-08-12	IPR019179	Coiled-coil domain-containing protein 149-A
TRINITY_DN73274_c0_g1_i1.p1	c325c199046fafd9b4d76c3d63e7dda3	488	Pfam	PF01345	Domain of unknown function DUF11	35	137	1.8e-10	T	2019-08-12	IPR001434	Domain of unknown function DUF11
TRINITY_DN73274_c0_g1_i1.p1	c325c199046fafd9b4d76c3d63e7dda3	488	Pfam	PF10633	NPCBM-associated, NEW3 domain of alpha-galactosidase	347	433	1.8e-08	T	2019-08-12	IPR018905	Alpha-galactosidase, NEW3 domain
TRINITY_DN62398_c1_g1_i2.p1	dab2bc833c729e1fed9e354110c8b1a4	177	Pfam	PF00412	LIM domain	45	99	2.7e-15	T	2019-08-12	IPR001781	Zinc finger, LIM-type
TRINITY_DN62398_c1_g1_i2.p1	dab2bc833c729e1fed9e354110c8b1a4	177	Pfam	PF00412	LIM domain	104	158	4.1e-11	T	2019-08-12	IPR001781	Zinc finger, LIM-type
TRINITY_DN107448_c0_g1_i1.p1	dfa39ef04eec2aab53f5f91676c5cc62	177	Pfam	PF00183	Hsp90 protein	1	177	4.7e-42	T	2019-08-12	IPR001404	Heat shock protein Hsp90 family	GO:0005524|GO:0006457|GO:0051082
TRINITY_DN66772_c4_g2_i1.p1	188065793f47612ddce756b9a59c7cb1	1116	Pfam	PF00063	Myosin head (motor domain)	59	756	1.1e-243	T	2019-08-12	IPR001609	Myosin head, motor domain	GO:0003774|GO:0005524|GO:0016459
TRINITY_DN66772_c4_g2_i1.p1	188065793f47612ddce756b9a59c7cb1	1116	Pfam	PF02736	Myosin N-terminal SH3-like domain	5	32	1.4e-05	T	2019-08-12	IPR004009	Myosin, N-terminal, SH3-like	GO:0003774|GO:0005524|GO:0016459
TRINITY_DN65101_c0_g1_i3.p1	520f5b9de5bdcb443bef365206ce441e	174	Pfam	PF00199	Catalase	1	81	2e-22	T	2019-08-12	IPR011614	Catalase core domain	GO:0004096|GO:0020037|GO:0055114
TRINITY_DN65101_c0_g1_i3.p1	520f5b9de5bdcb443bef365206ce441e	174	Pfam	PF06628	Catalase-related immune-responsive	100	162	1.2e-14	T	2019-08-12	IPR010582	Catalase immune-responsive domain
TRINITY_DN16454_c0_g1_i1.p1	b0b0d64c90ae6634ae5fca26ce15a69f	144	Pfam	PF01125	G10 protein	1	143	4.6e-67	T	2019-08-12	IPR001748	G10 protein	GO:0005634
TRINITY_DN32495_c0_g1_i1.p2	aadf5ef23726ab4f626c0155efe83267	147	Pfam	PF13405	EF-hand domain	11	40	1.7e-06	T	2019-08-12	IPR002048	EF-hand domain	GO:0005509
TRINITY_DN32495_c0_g1_i1.p2	aadf5ef23726ab4f626c0155efe83267	147	Pfam	PF00036	EF hand	86	111	1.9e-06	T	2019-08-12	IPR002048	EF-hand domain	GO:0005509
TRINITY_DN66898_c0_g1_i6.p1	ed19bbf0c41d4c90efaead6ef6b094fc	1009	Pfam	PF16909	Vacuolar-sorting-associated 13 protein C-terminal	610	777	7e-56	T	2019-08-12	IPR031645	Vacuolar protein sorting-associated protein 13, C-terminal
TRINITY_DN66898_c0_g1_i6.p1	ed19bbf0c41d4c90efaead6ef6b094fc	1009	Pfam	PF06650	SHR-binding domain of vacuolar-sorting associated protein 13	45	295	6.3e-36	T	2019-08-12	IPR009543	Vacuolar protein sorting-associated protein 13, SHR-binding domain
TRINITY_DN102661_c0_g1_i1.p1	8bcee339fa25c0499c4045c992f181a8	345	Pfam	PF00208	Glutamate/Leucine/Phenylalanine/Valine dehydrogenase	99	343	9.7e-84	T	2019-08-12	IPR006096	Glutamate/phenylalanine/leucine/valine dehydrogenase, C-terminal	GO:0006520|GO:0016491|GO:0055114
TRINITY_DN102661_c0_g1_i1.p1	8bcee339fa25c0499c4045c992f181a8	345	Pfam	PF02812	Glu/Leu/Phe/Val dehydrogenase, dimerisation domain	3	81	3.1e-26	T	2019-08-12	IPR006097	Glutamate/phenylalanine/leucine/valine dehydrogenase, dimerisation domain	GO:0006520|GO:0016491|GO:0055114
TRINITY_DN65259_c1_g1_i6.p1	9bba57a288ad4df5de1b741b922a9882	742	Pfam	PF04849	HAP1 N-terminal conserved region	1	235	1.2e-56	T	2019-08-12	IPR006933	HAP1, N-terminal
TRINITY_DN65259_c1_g1_i6.p1	9bba57a288ad4df5de1b741b922a9882	742	Pfam	PF12448	Kinesin associated protein	340	432	2.8e-11	T	2019-08-12	IPR022154	Trafficking kinesin-binding protein domain
TRINITY_DN65259_c1_g1_i1.p1	9bba57a288ad4df5de1b741b922a9882	742	Pfam	PF04849	HAP1 N-terminal conserved region	1	235	1.2e-56	T	2019-08-12	IPR006933	HAP1, N-terminal
TRINITY_DN65259_c1_g1_i1.p1	9bba57a288ad4df5de1b741b922a9882	742	Pfam	PF12448	Kinesin associated protein	340	432	2.8e-11	T	2019-08-12	IPR022154	Trafficking kinesin-binding protein domain
TRINITY_DN65259_c1_g1_i2.p1	9bba57a288ad4df5de1b741b922a9882	742	Pfam	PF04849	HAP1 N-terminal conserved region	1	235	1.2e-56	T	2019-08-12	IPR006933	HAP1, N-terminal
TRINITY_DN65259_c1_g1_i2.p1	9bba57a288ad4df5de1b741b922a9882	742	Pfam	PF12448	Kinesin associated protein	340	432	2.8e-11	T	2019-08-12	IPR022154	Trafficking kinesin-binding protein domain
TRINITY_DN41990_c0_g2_i1.p2	35a5c4c1de6c1fec0f7c3b6d5385ecab	290	Pfam	PF08240	Alcohol dehydrogenase GroES-like domain	6	49	1.9e-05	T	2019-08-12	IPR013154	Alcohol dehydrogenase, N-terminal	GO:0055114
TRINITY_DN41990_c0_g2_i1.p2	35a5c4c1de6c1fec0f7c3b6d5385ecab	290	Pfam	PF13602	Zinc-binding dehydrogenase	155	287	2.4e-15	T	2019-08-12
TRINITY_DN59195_c0_g1_i2.p1	90fb75ea529af86b44b9ec07c5061e1c	237	Pfam	PF16077	Spaetzle	139	231	5.6e-21	T	2019-08-12	IPR032104	Spaetzle
TRINITY_DN65421_c1_g1_i14.p1	39f7241cb65d0b5e29b0799aafc26b06	646	Pfam	PF17820	PDZ domain	526	575	3.4e-12	T	2019-08-12	IPR041489	PDZ domain 6
TRINITY_DN65421_c1_g1_i14.p1	39f7241cb65d0b5e29b0799aafc26b06	646	Pfam	PF07653	Variant SH3 domain	379	433	1.6e-08	T	2019-08-12	IPR001452	SH3 domain	GO:0005515
TRINITY_DN65421_c1_g1_i14.p1	39f7241cb65d0b5e29b0799aafc26b06	646	Pfam	PF12796	Ankyrin repeats (3 copies)	257	340	2e-07	T	2019-08-12	IPR020683	Ankyrin repeat-containing domain
TRINITY_DN65421_c1_g1_i14.p1	39f7241cb65d0b5e29b0799aafc26b06	646	Pfam	PF12796	Ankyrin repeats (3 copies)	133	215	2.7e-09	T	2019-08-12	IPR020683	Ankyrin repeat-containing domain
TRINITY_DN65421_c1_g1_i14.p1	39f7241cb65d0b5e29b0799aafc26b06	646	Pfam	PF16511	N-terminal or F0 domain of Talin-head FERM	13	84	5.1e-07	T	2019-08-12	IPR032425	Talin, N-terminal F0 domain
TRINITY_DN66251_c0_g1_i38.p1	92a9e550b313c1cd5c3ce88251fb64e0	644	Pfam	PF00373	FERM central domain	321	432	2.2e-15	T	2019-08-12	IPR019748	FERM central domain
TRINITY_DN66251_c0_g1_i38.p1	92a9e550b313c1cd5c3ce88251fb64e0	644	Pfam	PF00784	MyTH4 domain	56	200	2.6e-28	T	2019-08-12	IPR000857	MyTH4 domain	GO:0005856
TRINITY_DN169907_c0_g1_i1.p1	ff55ba98c2c27a745b56608b0eff0718	115	Pfam	PF01174	SNO glutamine amidotransferase family	1	115	9.5e-36	T	2019-08-12	IPR002161	Pyridoxal 5'-phosphate synthase subunit PdxT/SNO	GO:0004359|GO:0042819|GO:0042823
TRINITY_DN64186_c0_g1_i1.p1	c8d107fedf22135f36ba88ee02f46f70	504	Pfam	PF02932	Neurotransmitter-gated ion-channel transmembrane region	273	498	5.3e-23	T	2019-08-12	IPR006029	Neurotransmitter-gated ion-channel transmembrane domain	GO:0006811|GO:0016021
TRINITY_DN64186_c0_g1_i1.p1	c8d107fedf22135f36ba88ee02f46f70	504	Pfam	PF02931	Neurotransmitter-gated ion-channel ligand binding domain	46	264	7e-43	T	2019-08-12	IPR006202	Neurotransmitter-gated ion-channel ligand-binding domain	GO:0005230|GO:0006811|GO:0016021
TRINITY_DN120783_c0_g1_i1.p1	f7e33ab543c7d92cd0b325ff1dc376d9	116	Pfam	PF14124	Domain of unknown function (DUF4291)	1	115	2.2e-43	T	2019-08-12	IPR025633	Protein of unknown function DUF4291
TRINITY_DN58677_c2_g1_i13.p1	f09b40e20e741223c6b2ac922242f74f	1720	Pfam	PF03564	Protein of unknown function (DUF1759)	123	267	4.1e-32	T	2019-08-12	IPR005312	Protein of unknown function DUF1759
TRINITY_DN58677_c2_g1_i13.p1	f09b40e20e741223c6b2ac922242f74f	1720	Pfam	PF05380	Pao retrotransposon peptidase	961	1122	2.7e-57	T	2019-08-12	IPR008042	Retrotransposon, Pao
TRINITY_DN58677_c2_g1_i13.p1	f09b40e20e741223c6b2ac922242f74f	1720	Pfam	PF05585	Putative peptidase (DUF1758)	448	595	1.1e-14	T	2019-08-12	IPR008737	Peptidase aspartic, putative
TRINITY_DN58677_c2_g1_i13.p1	f09b40e20e741223c6b2ac922242f74f	1720	Pfam	PF18701	Family of unknown function (DUF5641)	1623	1716	1.9e-35	T	2019-08-12	IPR040676	Domain of unknown function DUF5641
TRINITY_DN58677_c2_g1_i13.p1	f09b40e20e741223c6b2ac922242f74f	1720	Pfam	PF17921	Integrase zinc binding domain	1343	1396	1.2e-09	T	2019-08-12	IPR041588	Integrase zinc-binding domain
TRINITY_DN66448_c1_g1_i3.p1	947510e0326c16e6f1329144317f566b	1078	Pfam	PF00595	PDZ domain	994	1072	2.7e-12	T	2019-08-12	IPR001478	PDZ domain	GO:0005515
TRINITY_DN66448_c1_g1_i3.p1	947510e0326c16e6f1329144317f566b	1078	Pfam	PF00595	PDZ domain	846	918	7.1e-09	T	2019-08-12	IPR001478	PDZ domain	GO:0005515
TRINITY_DN66448_c1_g1_i3.p1	947510e0326c16e6f1329144317f566b	1078	Pfam	PF00595	PDZ domain	172	251	1e-07	T	2019-08-12	IPR001478	PDZ domain	GO:0005515
TRINITY_DN66448_c1_g1_i3.p1	947510e0326c16e6f1329144317f566b	1078	Pfam	PF00397	WW domain	101	130	3.9e-06	T	2019-08-12	IPR001202	WW domain	GO:0005515
TRINITY_DN66448_c1_g1_i3.p1	947510e0326c16e6f1329144317f566b	1078	Pfam	PF00397	WW domain	54	83	2.6e-09	T	2019-08-12	IPR001202	WW domain	GO:0005515
TRINITY_DN66448_c1_g1_i4.p1	947510e0326c16e6f1329144317f566b	1078	Pfam	PF00595	PDZ domain	994	1072	2.7e-12	T	2019-08-12	IPR001478	PDZ domain	GO:0005515
TRINITY_DN66448_c1_g1_i4.p1	947510e0326c16e6f1329144317f566b	1078	Pfam	PF00595	PDZ domain	846	918	7.1e-09	T	2019-08-12	IPR001478	PDZ domain	GO:0005515
TRINITY_DN66448_c1_g1_i4.p1	947510e0326c16e6f1329144317f566b	1078	Pfam	PF00595	PDZ domain	172	251	1e-07	T	2019-08-12	IPR001478	PDZ domain	GO:0005515
TRINITY_DN66448_c1_g1_i4.p1	947510e0326c16e6f1329144317f566b	1078	Pfam	PF00397	WW domain	101	130	3.9e-06	T	2019-08-12	IPR001202	WW domain	GO:0005515
TRINITY_DN66448_c1_g1_i4.p1	947510e0326c16e6f1329144317f566b	1078	Pfam	PF00397	WW domain	54	83	2.6e-09	T	2019-08-12	IPR001202	WW domain	GO:0005515
TRINITY_DN140256_c0_g1_i1.p2	85335a442b7b39f80e0f1bdcd43b77ab	278	Pfam	PF17783	CvfB-like winged helix domain	220	276	1.4e-21	T	2019-08-12	IPR040764	Conserved virulence factor B-like, winged helix domain
TRINITY_DN140256_c0_g1_i1.p2	85335a442b7b39f80e0f1bdcd43b77ab	278	Pfam	PF13509	S1 domain	72	130	6.4e-09	T	2019-08-12	IPR039566	Conserved virulence factor B, S1 domain
TRINITY_DN140256_c0_g1_i1.p2	85335a442b7b39f80e0f1bdcd43b77ab	278	Pfam	PF13509	S1 domain	4	65	7.5e-21	T	2019-08-12	IPR039566	Conserved virulence factor B, S1 domain
TRINITY_DN63883_c0_g1_i4.p1	f0b7aba316f8e2c44e072987d1e7d8ba	109	Pfam	PF04500	FLYWCH zinc finger domain	36	88	1.2e-08	T	2019-08-12	IPR007588	Zinc finger, FLYWCH-type
TRINITY_DN63100_c0_g1_i4.p1	8d4cb7219ed375f1b2c49666b31a3de7	794	Pfam	PF00003	7 transmembrane sweet-taste receptor of 3 GCPR	221	475	8.2e-51	T	2019-08-12	IPR017978	GPCR family 3, C-terminal	GO:0004930|GO:0007186|GO:0016021
TRINITY_DN63100_c0_g1_i4.p1	8d4cb7219ed375f1b2c49666b31a3de7	794	Pfam	PF01094	Receptor family ligand binding region	20	147	1.9e-07	T	2019-08-12	IPR001828	Receptor, ligand binding region
TRINITY_DN64589_c1_g1_i3.p1	fff72e3fc2a2a0bb682162c21572afde	316	Pfam	PF03166	MH2 domain	145	312	2.3e-41	T	2019-08-12	IPR001132	SMAD domain, Dwarfin-type	GO:0006355
TRINITY_DN64589_c1_g1_i3.p1	fff72e3fc2a2a0bb682162c21572afde	316	Pfam	PF03165	MH1 domain	45	90	5.4e-09	T	2019-08-12	IPR003619	MAD homology 1, Dwarfin-type	GO:0006355
TRINITY_DN64589_c1_g1_i2.p1	fff72e3fc2a2a0bb682162c21572afde	316	Pfam	PF03166	MH2 domain	145	312	2.3e-41	T	2019-08-12	IPR001132	SMAD domain, Dwarfin-type	GO:0006355
TRINITY_DN64589_c1_g1_i2.p1	fff72e3fc2a2a0bb682162c21572afde	316	Pfam	PF03165	MH1 domain	45	90	5.4e-09	T	2019-08-12	IPR003619	MAD homology 1, Dwarfin-type	GO:0006355
TRINITY_DN66037_c2_g1_i2.p1	ed9fe36dd36c2c817dbaf6aa3cf29368	323	Pfam	PF05705	Eukaryotic protein of unknown function (DUF829)	81	307	2.2e-50	T	2019-08-12	IPR008547	Protein of unknown function DUF829, TMEM53
TRINITY_DN65965_c0_g1_i15.p1	17ae25a7dd2b91ded07803b7a66b8afe	857	Pfam	PF08516	ADAM cysteine-rich	631	740	4.8e-26	T	2019-08-12	IPR006586	ADAM, cysteine-rich domain
TRINITY_DN65965_c0_g1_i15.p1	17ae25a7dd2b91ded07803b7a66b8afe	857	Pfam	PF01562	Reprolysin family propeptide	113	258	2.4e-33	T	2019-08-12	IPR002870	Peptidase M12B, propeptide
TRINITY_DN65965_c0_g1_i15.p1	17ae25a7dd2b91ded07803b7a66b8afe	857	Pfam	PF01421	Reprolysin (M12B) family zinc metalloprotease	333	537	1.5e-45	T	2019-08-12	IPR001590	Peptidase M12B, ADAM/reprolysin	GO:0004222|GO:0006508
TRINITY_DN65965_c0_g1_i15.p1	17ae25a7dd2b91ded07803b7a66b8afe	857	Pfam	PF00200	Disintegrin	552	626	1.1e-18	T	2019-08-12	IPR001762	Disintegrin domain
TRINITY_DN65965_c0_g1_i15.p1	17ae25a7dd2b91ded07803b7a66b8afe	857	Pfam	PF07974	EGF-like domain	783	815	2.3e-06	T	2019-08-12	IPR013111	EGF-like domain, extracellular
TRINITY_DN65965_c0_g1_i3.p1	17ae25a7dd2b91ded07803b7a66b8afe	857	Pfam	PF08516	ADAM cysteine-rich	631	740	4.8e-26	T	2019-08-12	IPR006586	ADAM, cysteine-rich domain
TRINITY_DN65965_c0_g1_i3.p1	17ae25a7dd2b91ded07803b7a66b8afe	857	Pfam	PF01562	Reprolysin family propeptide	113	258	2.4e-33	T	2019-08-12	IPR002870	Peptidase M12B, propeptide
TRINITY_DN65965_c0_g1_i3.p1	17ae25a7dd2b91ded07803b7a66b8afe	857	Pfam	PF01421	Reprolysin (M12B) family zinc metalloprotease	333	537	1.5e-45	T	2019-08-12	IPR001590	Peptidase M12B, ADAM/reprolysin	GO:0004222|GO:0006508
TRINITY_DN65965_c0_g1_i3.p1	17ae25a7dd2b91ded07803b7a66b8afe	857	Pfam	PF00200	Disintegrin	552	626	1.1e-18	T	2019-08-12	IPR001762	Disintegrin domain
TRINITY_DN65965_c0_g1_i3.p1	17ae25a7dd2b91ded07803b7a66b8afe	857	Pfam	PF07974	EGF-like domain	783	815	2.3e-06	T	2019-08-12	IPR013111	EGF-like domain, extracellular
TRINITY_DN119474_c0_g1_i4.p1	4f8d489ad7bccd7d842f34dc4a122f71	326	Pfam	PF08071	RS4NT (NUC023) domain	66	102	1.3e-20	T	2019-08-12	IPR013843	Ribosomal protein S4e, N-terminal
TRINITY_DN119474_c0_g1_i4.p1	4f8d489ad7bccd7d842f34dc4a122f71	326	Pfam	PF16121	40S ribosomal protein S4 C-terminus	275	322	1.7e-26	T	2019-08-12	IPR032277	40S ribosomal protein S4, C-terminal domain
TRINITY_DN119474_c0_g1_i4.p1	4f8d489ad7bccd7d842f34dc4a122f71	326	Pfam	PF00900	Ribosomal family S4e	158	232	7.3e-36	T	2019-08-12	IPR013845	Ribosomal protein S4e, central region
TRINITY_DN119474_c0_g1_i4.p1	4f8d489ad7bccd7d842f34dc4a122f71	326	Pfam	PF01479	S4 domain	106	153	4.3e-09	T	2019-08-12	IPR002942	RNA-binding S4 domain	GO:0003723
TRINITY_DN119474_c0_g1_i4.p1	4f8d489ad7bccd7d842f34dc4a122f71	326	Pfam	PF00467	KOW motif	241	274	2.8e-06	T	2019-08-12	IPR005824	KOW
TRINITY_DN60631_c0_g2_i1.p1	cb85e3c9b091ed7a841a39193c6fc748	748	Pfam	PF00078	Reverse transcriptase (RNA-dependent DNA polymerase)	389	639	1.2e-43	T	2019-08-12	IPR000477	Reverse transcriptase domain
TRINITY_DN25358_c0_g1_i2.p1	3f6c948b702f117f37e5468399448ef1	262	Pfam	PF00512	His Kinase A (phospho-acceptor) domain	153	219	4.5e-08	T	2019-08-12	IPR003661	Signal transduction histidine kinase, dimerisation/phosphoacceptor domain	GO:0000155|GO:0007165
TRINITY_DN25358_c0_g1_i2.p1	3f6c948b702f117f37e5468399448ef1	262	Pfam	PF13426	PAS domain	28	130	4.9e-15	T	2019-08-12	IPR000014	PAS domain
TRINITY_DN63934_c4_g3_i3.p1	ec3891e36df4332de8d9850a88129443	111	Pfam	PF04500	FLYWCH zinc finger domain	26	90	1.6e-13	T	2019-08-12	IPR007588	Zinc finger, FLYWCH-type
TRINITY_DN61833_c0_g1_i4.p1	09383e37e67fc0ac19c254b2d596ad48	182	Pfam	PF00096	Zinc finger, C2H2 type	124	146	0.0002	T	2019-08-12	IPR013087	Zinc finger C2H2-type	GO:0003676
TRINITY_DN61833_c0_g1_i4.p1	09383e37e67fc0ac19c254b2d596ad48	182	Pfam	PF00096	Zinc finger, C2H2 type	96	118	1.6e-06	T	2019-08-12	IPR013087	Zinc finger C2H2-type	GO:0003676
TRINITY_DN61833_c0_g1_i4.p1	09383e37e67fc0ac19c254b2d596ad48	182	Pfam	PF13894	C2H2-type zinc finger	152	174	0.00035	T	2019-08-12
TRINITY_DN61833_c0_g1_i4.p1	09383e37e67fc0ac19c254b2d596ad48	182	Pfam	PF05605	Drought induced 19 protein (Di19), zinc-binding	39	90	1.3e-06	T	2019-08-12	IPR008598	Drought induced 19 protein type, zinc-binding domain
TRINITY_DN61833_c0_g1_i4.p1	09383e37e67fc0ac19c254b2d596ad48	182	Pfam	PF13912	C2H2-type zinc finger	12	33	0.007	T	2019-08-12
TRINITY_DN125005_c0_g1_i1.p1	6bc30d529711f6ab4ca484e80689602c	122	Pfam	PF00295	Glycosyl hydrolases family 28	3	121	6.1e-37	T	2019-08-12	IPR000743	Glycoside hydrolase, family 28	GO:0004650|GO:0005975
TRINITY_DN67002_c1_g1_i5.p1	7c1727146bc7e95d04fdd2986964da82	2899	Pfam	PF13927	Immunoglobulin domain	1228	1305	1.1e-12	T	2019-08-12
TRINITY_DN67002_c1_g1_i5.p1	7c1727146bc7e95d04fdd2986964da82	2899	Pfam	PF07679	Immunoglobulin I-set domain	837	921	1.5e-13	T	2019-08-12	IPR013098	Immunoglobulin I-set
TRINITY_DN67002_c1_g1_i5.p1	7c1727146bc7e95d04fdd2986964da82	2899	Pfam	PF07679	Immunoglobulin I-set domain	1322	1411	7.8e-10	T	2019-08-12	IPR013098	Immunoglobulin I-set
TRINITY_DN67002_c1_g1_i5.p1	7c1727146bc7e95d04fdd2986964da82	2899	Pfam	PF07679	Immunoglobulin I-set domain	2408	2496	1.2e-16	T	2019-08-12	IPR013098	Immunoglobulin I-set
TRINITY_DN67002_c1_g1_i5.p1	7c1727146bc7e95d04fdd2986964da82	2899	Pfam	PF07679	Immunoglobulin I-set domain	1727	1804	3.7e-16	T	2019-08-12	IPR013098	Immunoglobulin I-set
TRINITY_DN67002_c1_g1_i5.p1	7c1727146bc7e95d04fdd2986964da82	2899	Pfam	PF07679	Immunoglobulin I-set domain	2285	2374	6.4e-17	T	2019-08-12	IPR013098	Immunoglobulin I-set
TRINITY_DN67002_c1_g1_i5.p1	7c1727146bc7e95d04fdd2986964da82	2899	Pfam	PF07679	Immunoglobulin I-set domain	1619	1707	2.2e-17	T	2019-08-12	IPR013098	Immunoglobulin I-set
TRINITY_DN67002_c1_g1_i5.p1	7c1727146bc7e95d04fdd2986964da82	2899	Pfam	PF07679	Immunoglobulin I-set domain	2606	2688	1e-16	T	2019-08-12	IPR013098	Immunoglobulin I-set
TRINITY_DN67002_c1_g1_i5.p1	7c1727146bc7e95d04fdd2986964da82	2899	Pfam	PF07679	Immunoglobulin I-set domain	146	228	2.2e-16	T	2019-08-12	IPR013098	Immunoglobulin I-set
TRINITY_DN67002_c1_g1_i5.p1	7c1727146bc7e95d04fdd2986964da82	2899	Pfam	PF07679	Immunoglobulin I-set domain	2812	2896	2e-08	T	2019-08-12	IPR013098	Immunoglobulin I-set
TRINITY_DN67002_c1_g1_i5.p1	7c1727146bc7e95d04fdd2986964da82	2899	Pfam	PF07679	Immunoglobulin I-set domain	541	625	3.5e-11	T	2019-08-12	IPR013098	Immunoglobulin I-set
TRINITY_DN67002_c1_g1_i5.p1	7c1727146bc7e95d04fdd2986964da82	2899	Pfam	PF07679	Immunoglobulin I-set domain	2707	2796	1.8e-18	T	2019-08-12	IPR013098	Immunoglobulin I-set
TRINITY_DN67002_c1_g1_i5.p1	7c1727146bc7e95d04fdd2986964da82	2899	Pfam	PF00041	Fibronectin type III domain	241	313	3.6e-12	T	2019-08-12	IPR003961	Fibronectin type III	GO:0005515
TRINITY_DN67002_c1_g1_i5.p1	7c1727146bc7e95d04fdd2986964da82	2899	Pfam	PF00041	Fibronectin type III domain	334	417	1.1e-14	T	2019-08-12	IPR003961	Fibronectin type III	GO:0005515
TRINITY_DN67002_c1_g1_i5.p1	7c1727146bc7e95d04fdd2986964da82	2899	Pfam	PF00041	Fibronectin type III domain	37	121	3.3e-08	T	2019-08-12	IPR003961	Fibronectin type III	GO:0005515
TRINITY_DN67002_c1_g1_i5.p1	7c1727146bc7e95d04fdd2986964da82	2899	Pfam	PF00041	Fibronectin type III domain	927	1007	2.9e-12	T	2019-08-12	IPR003961	Fibronectin type III	GO:0005515
TRINITY_DN67002_c1_g1_i5.p1	7c1727146bc7e95d04fdd2986964da82	2899	Pfam	PF00041	Fibronectin type III domain	631	712	1.5e-12	T	2019-08-12	IPR003961	Fibronectin type III	GO:0005515
TRINITY_DN67002_c1_g1_i5.p1	7c1727146bc7e95d04fdd2986964da82	2899	Pfam	PF00041	Fibronectin type III domain	1418	1499	2e-13	T	2019-08-12	IPR003961	Fibronectin type III	GO:0005515
TRINITY_DN67002_c1_g1_i5.p1	7c1727146bc7e95d04fdd2986964da82	2899	Pfam	PF00041	Fibronectin type III domain	1809	1892	7.4e-14	T	2019-08-12	IPR003961	Fibronectin type III	GO:0005515
TRINITY_DN67002_c1_g1_i5.p1	7c1727146bc7e95d04fdd2986964da82	2899	Pfam	PF00041	Fibronectin type III domain	1517	1602	1.6e-13	T	2019-08-12	IPR003961	Fibronectin type III	GO:0005515
TRINITY_DN67002_c1_g1_i5.p1	7c1727146bc7e95d04fdd2986964da82	2899	Pfam	PF00041	Fibronectin type III domain	1127	1211	3.3e-14	T	2019-08-12	IPR003961	Fibronectin type III	GO:0005515
TRINITY_DN67002_c1_g1_i5.p1	7c1727146bc7e95d04fdd2986964da82	2899	Pfam	PF00041	Fibronectin type III domain	1026	1110	6.6e-13	T	2019-08-12	IPR003961	Fibronectin type III	GO:0005515
TRINITY_DN67002_c1_g1_i5.p1	7c1727146bc7e95d04fdd2986964da82	2899	Pfam	PF00041	Fibronectin type III domain	731	815	4.8e-17	T	2019-08-12	IPR003961	Fibronectin type III	GO:0005515
TRINITY_DN67002_c1_g1_i5.p1	7c1727146bc7e95d04fdd2986964da82	2899	Pfam	PF00041	Fibronectin type III domain	433	518	1.9e-16	T	2019-08-12	IPR003961	Fibronectin type III	GO:0005515
TRINITY_DN67002_c1_g1_i5.p1	7c1727146bc7e95d04fdd2986964da82	2899	Pfam	PF00069	Protein kinase domain	1961	2216	7.9e-68	T	2019-08-12	IPR000719	Protein kinase domain	GO:0004672|GO:0005524|GO:0006468
TRINITY_DN57388_c0_g1_i2.p1	c256f8e418c5395d7d7b7ce46b53c477	303	Pfam	PF01151	GNS1/SUR4 family	34	267	6.9e-60	T	2019-08-12	IPR002076	ELO family	GO:0016021
TRINITY_DN65419_c3_g2_i2.p1	e7329cda496f21bc9b97547607cabd37	768	Pfam	PF02865	STAT protein, protein interaction domain	2	117	8.7e-31	T	2019-08-12	IPR013799	STAT transcription factor, protein interaction	GO:0006355|GO:0007165
TRINITY_DN65419_c3_g2_i2.p1	e7329cda496f21bc9b97547607cabd37	768	Pfam	PF02864	STAT protein, DNA binding domain	330	468	7.2e-46	T	2019-08-12	IPR013801	STAT transcription factor, DNA-binding	GO:0003677
TRINITY_DN65419_c3_g2_i2.p1	e7329cda496f21bc9b97547607cabd37	768	Pfam	PF00017	SH2 domain	592	635	1.3e-09	T	2019-08-12	IPR000980	SH2 domain
TRINITY_DN65419_c3_g2_i2.p1	e7329cda496f21bc9b97547607cabd37	768	Pfam	PF01017	STAT protein, all-alpha domain	134	318	5.5e-42	T	2019-08-12	IPR013800	STAT transcription factor, all-alpha domain	GO:0006355|GO:0007165
TRINITY_DN11282_c0_g1_i1.p2	48b38acfbdc0f09f050d30ef431efa19	114	Pfam	PF07690	Major Facilitator Superfamily	4	106	2e-08	T	2019-08-12	IPR011701	Major facilitator superfamily	GO:0005887|GO:0055085
TRINITY_DN66458_c0_g1_i4.p1	92dcdb6dbfd1cf6d0076d2ce485b7b52	221	Pfam	PF00515	Tetratricopeptide repeat	168	201	5.8e-08	T	2019-08-12	IPR001440	Tetratricopeptide repeat 1	GO:0005515
TRINITY_DN66458_c0_g1_i4.p1	92dcdb6dbfd1cf6d0076d2ce485b7b52	221	Pfam	PF13432	Tetratricopeptide repeat	37	100	0.02	T	2019-08-12
TRINITY_DN27431_c0_g1_i2.p1	b82e3194431a533509342f169f4a8b11	2023	Pfam	PF12432	Protein of unknown function (DUF3677)	308	391	5.9e-27	T	2019-08-12	IPR022145	Domain of unknown function DUF3677
TRINITY_DN66914_c1_g1_i7.p1	4bc0f396feba79a6bfc74c5b31b3d590	1803	Pfam	PF17809	UPA domain	432	562	4.8e-32	T	2019-08-12	IPR040745	Ankyrin, UPA domain
TRINITY_DN66914_c1_g1_i7.p1	4bc0f396feba79a6bfc74c5b31b3d590	1803	Pfam	PF00791	ZU5 domain	112	209	3.6e-21	T	2019-08-12	IPR000906	ZU5 domain
TRINITY_DN66914_c1_g1_i7.p1	4bc0f396feba79a6bfc74c5b31b3d590	1803	Pfam	PF01442	Apolipoprotein A1/A4/E domain	876	1058	4e-06	T	2019-08-12	IPR000074	Apolipoprotein A/E	GO:0005576|GO:0006869|GO:0008289|GO:0042157
TRINITY_DN66914_c1_g1_i7.p1	4bc0f396feba79a6bfc74c5b31b3d590	1803	Pfam	PF01442	Apolipoprotein A1/A4/E domain	1119	1305	1.5e-08	T	2019-08-12	IPR000074	Apolipoprotein A/E	GO:0005576|GO:0006869|GO:0008289|GO:0042157
TRINITY_DN66914_c1_g1_i7.p1	4bc0f396feba79a6bfc74c5b31b3d590	1803	Pfam	PF01442	Apolipoprotein A1/A4/E domain	875	1002	0.0007	T	2019-08-12	IPR000074	Apolipoprotein A/E	GO:0005576|GO:0006869|GO:0008289|GO:0042157
TRINITY_DN66914_c1_g1_i7.p1	4bc0f396feba79a6bfc74c5b31b3d590	1803	Pfam	PF01442	Apolipoprotein A1/A4/E domain	1468	1639	1.7e-06	T	2019-08-12	IPR000074	Apolipoprotein A/E	GO:0005576|GO:0006869|GO:0008289|GO:0042157
TRINITY_DN66914_c1_g1_i7.p1	4bc0f396feba79a6bfc74c5b31b3d590	1803	Pfam	PF01442	Apolipoprotein A1/A4/E domain	1664	1757	0.0083	T	2019-08-12	IPR000074	Apolipoprotein A/E	GO:0005576|GO:0006869|GO:0008289|GO:0042157
TRINITY_DN66914_c1_g1_i7.p1	4bc0f396feba79a6bfc74c5b31b3d590	1803	Pfam	PF01442	Apolipoprotein A1/A4/E domain	1311	1502	2.8e-09	T	2019-08-12	IPR000074	Apolipoprotein A/E	GO:0005576|GO:0006869|GO:0008289|GO:0042157
TRINITY_DN66914_c1_g1_i5.p1	4bc0f396feba79a6bfc74c5b31b3d590	1803	Pfam	PF17809	UPA domain	432	562	4.8e-32	T	2019-08-12	IPR040745	Ankyrin, UPA domain
TRINITY_DN66914_c1_g1_i5.p1	4bc0f396feba79a6bfc74c5b31b3d590	1803	Pfam	PF00791	ZU5 domain	112	209	3.6e-21	T	2019-08-12	IPR000906	ZU5 domain
TRINITY_DN66914_c1_g1_i5.p1	4bc0f396feba79a6bfc74c5b31b3d590	1803	Pfam	PF01442	Apolipoprotein A1/A4/E domain	876	1058	4e-06	T	2019-08-12	IPR000074	Apolipoprotein A/E	GO:0005576|GO:0006869|GO:0008289|GO:0042157
TRINITY_DN66914_c1_g1_i5.p1	4bc0f396feba79a6bfc74c5b31b3d590	1803	Pfam	PF01442	Apolipoprotein A1/A4/E domain	1119	1305	1.5e-08	T	2019-08-12	IPR000074	Apolipoprotein A/E	GO:0005576|GO:0006869|GO:0008289|GO:0042157
TRINITY_DN66914_c1_g1_i5.p1	4bc0f396feba79a6bfc74c5b31b3d590	1803	Pfam	PF01442	Apolipoprotein A1/A4/E domain	875	1002	0.0007	T	2019-08-12	IPR000074	Apolipoprotein A/E	GO:0005576|GO:0006869|GO:0008289|GO:0042157
TRINITY_DN66914_c1_g1_i5.p1	4bc0f396feba79a6bfc74c5b31b3d590	1803	Pfam	PF01442	Apolipoprotein A1/A4/E domain	1468	1639	1.7e-06	T	2019-08-12	IPR000074	Apolipoprotein A/E	GO:0005576|GO:0006869|GO:0008289|GO:0042157
TRINITY_DN66914_c1_g1_i5.p1	4bc0f396feba79a6bfc74c5b31b3d590	1803	Pfam	PF01442	Apolipoprotein A1/A4/E domain	1664	1757	0.0083	T	2019-08-12	IPR000074	Apolipoprotein A/E	GO:0005576|GO:0006869|GO:0008289|GO:0042157
TRINITY_DN66914_c1_g1_i5.p1	4bc0f396feba79a6bfc74c5b31b3d590	1803	Pfam	PF01442	Apolipoprotein A1/A4/E domain	1311	1502	2.8e-09	T	2019-08-12	IPR000074	Apolipoprotein A/E	GO:0005576|GO:0006869|GO:0008289|GO:0042157
TRINITY_DN52799_c1_g1_i2.p1	6c1a1fa7b75e9e5ebcde191741eef8ea	377	Pfam	PF08390	TRAM1-like protein	52	119	8.7e-20	T	2019-08-12	IPR013599	TRAM1-like protein
TRINITY_DN52799_c1_g1_i2.p1	6c1a1fa7b75e9e5ebcde191741eef8ea	377	Pfam	PF03798	TLC domain	125	314	1.7e-12	T	2019-08-12	IPR006634	TRAM/LAG1/CLN8 homology domain	GO:0016021
TRINITY_DN52799_c1_g1_i1.p1	6c1a1fa7b75e9e5ebcde191741eef8ea	377	Pfam	PF08390	TRAM1-like protein	52	119	8.7e-20	T	2019-08-12	IPR013599	TRAM1-like protein
TRINITY_DN52799_c1_g1_i1.p1	6c1a1fa7b75e9e5ebcde191741eef8ea	377	Pfam	PF03798	TLC domain	125	314	1.7e-12	T	2019-08-12	IPR006634	TRAM/LAG1/CLN8 homology domain	GO:0016021
TRINITY_DN66428_c2_g1_i2.p1	4f7beba6d76d5b8eeff43fd8913a83c8	461	Pfam	PF04928	Poly(A) polymerase central domain	3	191	1.8e-94	T	2019-08-12	IPR007012	Poly(A) polymerase, central domain	GO:0004652|GO:0043631
TRINITY_DN66428_c2_g1_i2.p1	4f7beba6d76d5b8eeff43fd8913a83c8	461	Pfam	PF04926	Poly(A) polymerase predicted RNA binding domain	194	371	3.3e-31	T	2019-08-12	IPR007010	Poly(A) polymerase, RNA-binding domain	GO:0003723|GO:0043631
TRINITY_DN60400_c0_g1_i3.p2	1bfadc577342628b03b2bd843713c43c	405	Pfam	PF00364	Biotin-requiring enzyme	4	76	3.7e-17	T	2019-08-12	IPR000089	Biotin/lipoyl attachment
TRINITY_DN60400_c0_g1_i3.p2	1bfadc577342628b03b2bd843713c43c	405	Pfam	PF00198	2-oxoacid dehydrogenases acyltransferase (catalytic domain)	174	403	1.3e-80	T	2019-08-12	IPR001078	2-oxoacid dehydrogenase acyltransferase, catalytic domain	GO:0016746
TRINITY_DN60400_c0_g1_i3.p2	1bfadc577342628b03b2bd843713c43c	405	Pfam	PF02817	e3 binding domain	108	141	1.2e-16	T	2019-08-12	IPR004167	Peripheral subunit-binding domain	GO:0016746
TRINITY_DN63532_c0_g1_i2.p1	00cbf687adb950324c9000717e863680	273	Pfam	PF08205	CD80-like C2-set immunoglobulin domain	126	179	0.0001	T	2019-08-12	IPR013162	CD80-like, immunoglobulin C2-set
TRINITY_DN63846_c3_g1_i3.p1	9c97e6993f4fcd16089ab05d1e121db7	471	Pfam	PF00246	Zinc carboxypeptidase	158	440	4.7e-71	T	2019-08-12	IPR000834	Peptidase M14, carboxypeptidase A	GO:0004181|GO:0006508|GO:0008270
TRINITY_DN63846_c3_g1_i3.p1	9c97e6993f4fcd16089ab05d1e121db7	471	Pfam	PF02244	Carboxypeptidase activation peptide	62	132	7.4e-10	T	2019-08-12	IPR003146	Carboxypeptidase, activation peptide	GO:0004180|GO:0006508
TRINITY_DN57295_c2_g1_i1.p1	b53d106b0b781e7ceaa05f4f8835ff22	415	Pfam	PF00246	Zinc carboxypeptidase	125	399	3.4e-57	T	2019-08-12	IPR000834	Peptidase M14, carboxypeptidase A	GO:0004181|GO:0006508|GO:0008270
TRINITY_DN57295_c2_g1_i1.p1	b53d106b0b781e7ceaa05f4f8835ff22	415	Pfam	PF02244	Carboxypeptidase activation peptide	28	101	9e-18	T	2019-08-12	IPR003146	Carboxypeptidase, activation peptide	GO:0004180|GO:0006508
TRINITY_DN60563_c0_g1_i6.p1	0efd3af4854a0b5054697fd18a499f74	206	Pfam	PF15372	Domain of unknown function (DUF4600)	67	172	3.8e-10	T	2019-08-12	IPR028022	Protein of unknown function DUF4600
TRINITY_DN57803_c0_g1_i3.p1	3bb324cf589956a1fe0dd765ce4e30b7	190	Pfam	PF00226	DnaJ domain	2	39	7.7e-11	T	2019-08-12	IPR001623	DnaJ domain
TRINITY_DN57803_c0_g1_i1.p1	3bb324cf589956a1fe0dd765ce4e30b7	190	Pfam	PF00226	DnaJ domain	2	39	7.7e-11	T	2019-08-12	IPR001623	DnaJ domain
TRINITY_DN59292_c2_g1_i1.p1	e1b1dfb713eeb50b70a9559365ea210a	520	Pfam	PF17292	POB3-like N-terminal PH domain	5	95	2.6e-21	T	2019-08-12	IPR035417	FACT complex subunit POB3-like, N-terminal PH domain
TRINITY_DN59292_c2_g1_i1.p1	e1b1dfb713eeb50b70a9559365ea210a	520	Pfam	PF08512	Histone chaperone Rttp106-like	340	428	3e-24	T	2019-08-12	IPR013719	Domain of unknown function DUF1747
TRINITY_DN59292_c2_g1_i1.p1	e1b1dfb713eeb50b70a9559365ea210a	520	Pfam	PF03531	Structure-specific recognition protein (SSRP1)	105	168	6.2e-28	T	2019-08-12	IPR024954	SSRP1 domain
TRINITY_DN66014_c0_g1_i20.p1	d64c3a67c82c8427a97ba881435b8c2a	1114	Pfam	PF01753	MYND finger	286	323	7.4e-08	T	2019-08-12	IPR002893	Zinc finger, MYND-type
TRINITY_DN66014_c0_g1_i20.p1	d64c3a67c82c8427a97ba881435b8c2a	1114	Pfam	PF00076	RNA recognition motif. (a.k.a. RRM, RBD, or RNP domain)	46	105	2e-12	T	2019-08-12	IPR000504	RNA recognition motif domain	GO:0003676
TRINITY_DN66014_c0_g1_i20.p1	d64c3a67c82c8427a97ba881435b8c2a	1114	Pfam	PF00567	Tudor domain	733	835	1.5e-10	T	2019-08-12	IPR002999	Tudor domain
TRINITY_DN66014_c0_g1_i20.p1	d64c3a67c82c8427a97ba881435b8c2a	1114	Pfam	PF00567	Tudor domain	966	1059	4.2e-11	T	2019-08-12	IPR002999	Tudor domain
TRINITY_DN66012_c1_g2_i1.p1	b29631b17cdbe8bee8394a6cc4084b87	876	Pfam	PF02135	TAZ zinc finger	612	683	3.5e-11	T	2019-08-12	IPR000197	Zinc finger, TAZ-type	GO:0003712|GO:0004402|GO:0005634|GO:0006355|GO:0008270
TRINITY_DN66012_c1_g2_i1.p1	b29631b17cdbe8bee8394a6cc4084b87	876	Pfam	PF06001	Domain of Unknown Function (DUF902)	23	62	8.3e-23	T	2019-08-12	IPR010303	CREB-binding protein/p300, atypical RING domain
TRINITY_DN66012_c1_g2_i1.p1	b29631b17cdbe8bee8394a6cc4084b87	876	Pfam	PF00569	Zinc finger, ZZ type	543	583	1.4e-13	T	2019-08-12	IPR000433	Zinc finger, ZZ-type	GO:0008270
TRINITY_DN66012_c1_g2_i1.p1	b29631b17cdbe8bee8394a6cc4084b87	876	Pfam	PF08214	Histone acetylation protein	183	487	2.8e-73	T	2019-08-12	IPR013178	Histone acetyltransferase Rtt109/CBP	GO:0004402|GO:0006355|GO:0016573
TRINITY_DN86654_c0_g1_i1.p1	de45165c6b84ce945c34988204350627	115	Pfam	PF00089	Trypsin	22	108	7.1e-12	T	2019-08-12	IPR001254	Serine proteases, trypsin domain	GO:0004252|GO:0006508
TRINITY_DN42411_c0_g1_i4.p1	f6ad2acf71fa42de6756ddf4c74f48e7	597	Pfam	PF18108	QSOX Trx-like domain	187	255	1.4e-05	T	2019-08-12	IPR041269	Sulfhydryl oxidase, Trx-like domain
TRINITY_DN42411_c0_g1_i4.p1	f6ad2acf71fa42de6756ddf4c74f48e7	597	Pfam	PF04777	Erv1 / Alr family	411	505	3.5e-25	T	2019-08-12	IPR017905	ERV/ALR sulfhydryl oxidase domain	GO:0016972|GO:0055114
TRINITY_DN42411_c0_g1_i4.p1	f6ad2acf71fa42de6756ddf4c74f48e7	597	Pfam	PF18371	Flavin adenine dinucleotide (FAD)-dependent sulfhydryl oxidase	305	402	3.4e-14	T	2019-08-12	IPR040986	Sulfhydryl oxidase, flavin adenine dinucleotide (FAD) binding domain
TRINITY_DN42411_c0_g1_i4.p1	f6ad2acf71fa42de6756ddf4c74f48e7	597	Pfam	PF00085	Thioredoxin	41	124	8.8e-16	T	2019-08-12	IPR013766	Thioredoxin domain	GO:0045454
TRINITY_DN64962_c1_g1_i2.p1	3ae417afb7f96f479c1c3d6993eb06d4	546	Pfam	PF07776	Zinc-finger associated domain (zf-AD)	8	82	6.6e-07	T	2019-08-12	IPR012934	Zinc finger, AD-type	GO:0005634|GO:0008270
TRINITY_DN64962_c1_g1_i2.p1	3ae417afb7f96f479c1c3d6993eb06d4	546	Pfam	PF00096	Zinc finger, C2H2 type	354	375	0.00022	T	2019-08-12	IPR013087	Zinc finger C2H2-type	GO:0003676
TRINITY_DN64962_c1_g1_i2.p1	3ae417afb7f96f479c1c3d6993eb06d4	546	Pfam	PF00096	Zinc finger, C2H2 type	466	488	0.003	T	2019-08-12	IPR013087	Zinc finger C2H2-type	GO:0003676
TRINITY_DN64962_c1_g1_i2.p1	3ae417afb7f96f479c1c3d6993eb06d4	546	Pfam	PF00096	Zinc finger, C2H2 type	281	304	0.0027	T	2019-08-12	IPR013087	Zinc finger C2H2-type	GO:0003676
TRINITY_DN64962_c1_g1_i2.p1	3ae417afb7f96f479c1c3d6993eb06d4	546	Pfam	PF00096	Zinc finger, C2H2 type	382	404	0.00021	T	2019-08-12	IPR013087	Zinc finger C2H2-type	GO:0003676
TRINITY_DN64962_c1_g1_i2.p1	3ae417afb7f96f479c1c3d6993eb06d4	546	Pfam	PF00096	Zinc finger, C2H2 type	410	432	0.00075	T	2019-08-12	IPR013087	Zinc finger C2H2-type	GO:0003676
TRINITY_DN64962_c1_g1_i2.p1	3ae417afb7f96f479c1c3d6993eb06d4	546	Pfam	PF00096	Zinc finger, C2H2 type	438	460	0.00029	T	2019-08-12	IPR013087	Zinc finger C2H2-type	GO:0003676
TRINITY_DN64962_c1_g1_i2.p1	3ae417afb7f96f479c1c3d6993eb06d4	546	Pfam	PF00096	Zinc finger, C2H2 type	494	517	0.002	T	2019-08-12	IPR013087	Zinc finger C2H2-type	GO:0003676
TRINITY_DN66930_c1_g1_i13.p1	21a9385b5d330525c1e38e53a7193895	1097	Pfam	PF00397	WW domain	51	81	6.7e-09	T	2019-08-12	IPR001202	WW domain	GO:0005515
TRINITY_DN66930_c1_g1_i17.p1	21a9385b5d330525c1e38e53a7193895	1097	Pfam	PF00397	WW domain	51	81	6.7e-09	T	2019-08-12	IPR001202	WW domain	GO:0005515
TRINITY_DN65614_c0_g1_i1.p1	d2079e42e9d58c08a0cd600b669c73f1	1273	Pfam	PF00754	F5/8 type C domain	43	168	2.4e-25	T	2019-08-12	IPR000421	Coagulation factor 5/8 C-terminal domain
TRINITY_DN65614_c0_g1_i1.p1	d2079e42e9d58c08a0cd600b669c73f1	1273	Pfam	PF02210	Laminin G domain	1021	1144	1.4e-18	T	2019-08-12	IPR001791	Laminin G domain
TRINITY_DN65614_c0_g1_i1.p1	d2079e42e9d58c08a0cd600b669c73f1	1273	Pfam	PF02210	Laminin G domain	813	932	1.2e-21	T	2019-08-12	IPR001791	Laminin G domain
TRINITY_DN65614_c0_g1_i1.p1	d2079e42e9d58c08a0cd600b669c73f1	1273	Pfam	PF02210	Laminin G domain	389	503	3.2e-15	T	2019-08-12	IPR001791	Laminin G domain
TRINITY_DN65614_c0_g1_i1.p1	d2079e42e9d58c08a0cd600b669c73f1	1273	Pfam	PF02210	Laminin G domain	206	327	9.7e-27	T	2019-08-12	IPR001791	Laminin G domain
TRINITY_DN65614_c0_g1_i1.p1	d2079e42e9d58c08a0cd600b669c73f1	1273	Pfam	PF00008	EGF-like domain	532	562	1.1e-05	T	2019-08-12	IPR000742	EGF-like domain
TRINITY_DN65614_c0_g1_i1.p1	d2079e42e9d58c08a0cd600b669c73f1	1273	Pfam	PF00008	EGF-like domain	955	977	0.00013	T	2019-08-12	IPR000742	EGF-like domain
TRINITY_DN106221_c0_g1_i1.p1	2beb88a35e62eb04da7f8bcfb9d600cf	193	Pfam	PF18476	PIN like domain	18	193	5.8e-41	T	2019-08-12	IPR041578	PIN like domain, group 8
TRINITY_DN53572_c0_g1_i2.p1	6127dd70acf25f21c6a265c5ec9f4dd1	289	Pfam	PF00528	Binding-protein-dependent transport system inner membrane component	75	262	1e-15	T	2019-08-12	IPR000515	ABC transporter type 1, transmembrane domain MetI-like	GO:0016020|GO:0055085
TRINITY_DN63077_c1_g1_i2.p1	aa3f0ca24241efc0873f5e4a9e4fc513	390	Pfam	PF00078	Reverse transcriptase (RNA-dependent DNA polymerase)	235	390	1.5e-24	T	2019-08-12	IPR000477	Reverse transcriptase domain
TRINITY_DN63077_c1_g1_i2.p1	aa3f0ca24241efc0873f5e4a9e4fc513	390	Pfam	PF13975	gag-polyprotein putative aspartyl protease	2	95	1.3e-07	T	2019-08-12
TRINITY_DN38054_c0_g1_i1.p1	5f41800d718ec41f65709fbc181d97fe	106	Pfam	PF04500	FLYWCH zinc finger domain	30	90	3.9e-12	T	2019-08-12	IPR007588	Zinc finger, FLYWCH-type
TRINITY_DN65870_c4_g1_i10.p1	cf097b4e3a4b3cedddc17319f8c25951	1144	Pfam	PF05193	Peptidase M16 inactive domain	304	486	2e-17	T	2019-08-12	IPR007863	Peptidase M16, C-terminal
TRINITY_DN65870_c4_g1_i10.p1	cf097b4e3a4b3cedddc17319f8c25951	1144	Pfam	PF05193	Peptidase M16 inactive domain	825	1007	5.2e-11	T	2019-08-12	IPR007863	Peptidase M16, C-terminal
TRINITY_DN65870_c4_g1_i10.p1	cf097b4e3a4b3cedddc17319f8c25951	1144	Pfam	PF00675	Insulinase (Peptidase family M16)	146	269	3.8e-36	T	2019-08-12	IPR011765	Peptidase M16, N-terminal
TRINITY_DN65870_c4_g1_i10.p1	cf097b4e3a4b3cedddc17319f8c25951	1144	Pfam	PF16187	Middle or third domain of peptidase_M16	492	820	2.2e-73	T	2019-08-12	IPR032632	Peptidase M16, middle/third domain
TRINITY_DN65870_c4_g1_i2.p1	cf097b4e3a4b3cedddc17319f8c25951	1144	Pfam	PF05193	Peptidase M16 inactive domain	304	486	2e-17	T	2019-08-12	IPR007863	Peptidase M16, C-terminal
TRINITY_DN65870_c4_g1_i2.p1	cf097b4e3a4b3cedddc17319f8c25951	1144	Pfam	PF05193	Peptidase M16 inactive domain	825	1007	5.2e-11	T	2019-08-12	IPR007863	Peptidase M16, C-terminal
TRINITY_DN65870_c4_g1_i2.p1	cf097b4e3a4b3cedddc17319f8c25951	1144	Pfam	PF00675	Insulinase (Peptidase family M16)	146	269	3.8e-36	T	2019-08-12	IPR011765	Peptidase M16, N-terminal
TRINITY_DN65870_c4_g1_i2.p1	cf097b4e3a4b3cedddc17319f8c25951	1144	Pfam	PF16187	Middle or third domain of peptidase_M16	492	820	2.2e-73	T	2019-08-12	IPR032632	Peptidase M16, middle/third domain
TRINITY_DN40305_c0_g1_i1.p1	8fe121549177158df755b2252db9d85e	362	Pfam	PF03951	Glutamine synthetase, beta-Grasp domain	33	103	7.5e-11	T	2019-08-12	IPR008147	Glutamine synthetase, beta-Grasp domain	GO:0004356|GO:0006542|GO:0006807
TRINITY_DN40305_c0_g1_i1.p1	8fe121549177158df755b2252db9d85e	362	Pfam	PF00120	Glutamine synthetase, catalytic domain	128	256	3.5e-09	T	2019-08-12	IPR008146	Glutamine synthetase, catalytic domain	GO:0004356|GO:0006807
TRINITY_DN36543_c1_g1_i1.p2	f7447832c68839b6730f63953529e717	127	Pfam	PF13085	2Fe-2S iron-sulfur cluster binding domain	2	105	4e-29	T	2019-08-12	IPR025192	Succinate dehydogenase/fumarate reductase N-terminal	GO:0009055|GO:0051536
TRINITY_DN51969_c1_g1_i1.p2	2d8ea92e3101c8e322e47c3586ba417f	131	Pfam	PF05036	Sporulation related domain	50	123	9.3e-16	T	2019-08-12	IPR007730	Sporulation-like domain	GO:0042834
TRINITY_DN8636_c0_g1_i1.p2	0218220a1d6509fdc2ed5e6ae9eea33a	118	Pfam	PF06530	Phage antitermination protein Q	10	113	1.5e-12	T	2019-08-12	IPR010534	Bacteriophage 933W, GpQ	GO:0003677|GO:0060567
TRINITY_DN66061_c0_g1_i4.p1	65cf6aafa13013bcaa833ce2c4e98357	1127	Pfam	PF00069	Protein kinase domain	21	279	7.7e-61	T	2019-08-12	IPR000719	Protein kinase domain	GO:0004672|GO:0005524|GO:0006468
TRINITY_DN66061_c0_g1_i4.p1	65cf6aafa13013bcaa833ce2c4e98357	1127	Pfam	PF00780	CNH domain	781	1089	5.2e-52	T	2019-08-12	IPR001180	Citron homology (CNH) domain
TRINITY_DN64354_c0_g1_i2.p1	4e599f80c08acf5aa455033677ee8aab	173	Pfam	PF04547	Calcium-activated chloride channel	54	101	1.8e-11	T	2019-08-12	IPR007632	Anoctamin
TRINITY_DN65958_c0_g1_i1.p1	7b7e9ad3ada750ae5c718c8801d9ceb8	1137	Pfam	PF00566	Rab-GTPase-TBC domain	919	1094	8.3e-30	T	2019-08-12	IPR000195	Rab-GTPase-TBC domain
TRINITY_DN65958_c0_g1_i1.p1	7b7e9ad3ada750ae5c718c8801d9ceb8	1137	Pfam	PF12068	Rab-binding domain (RBD)	286	420	1.4e-29	T	2019-08-12	IPR021935	Small G protein signalling modulator 1/2, Rab-binding domain
TRINITY_DN65958_c0_g1_i1.p1	7b7e9ad3ada750ae5c718c8801d9ceb8	1137	Pfam	PF02759	RUN domain	61	209	2.3e-34	T	2019-08-12	IPR004012	RUN domain
TRINITY_DN63769_c0_g1_i2.p1	664c4918f869939dd3faff7affe2061a	582	Pfam	PF00096	Zinc finger, C2H2 type	366	389	0.00028	T	2019-08-12	IPR013087	Zinc finger C2H2-type	GO:0003676
TRINITY_DN63769_c0_g1_i2.p1	664c4918f869939dd3faff7affe2061a	582	Pfam	PF13912	C2H2-type zinc finger	508	532	4.8e-05	T	2019-08-12
TRINITY_DN63769_c0_g1_i2.p1	664c4918f869939dd3faff7affe2061a	582	Pfam	PF12874	Zinc-finger of C2H2 type	536	557	6.7e-05	T	2019-08-12
TRINITY_DN63769_c0_g1_i2.p1	664c4918f869939dd3faff7affe2061a	582	Pfam	PF07776	Zinc-finger associated domain (zf-AD)	14	92	5.9e-08	T	2019-08-12	IPR012934	Zinc finger, AD-type	GO:0005634|GO:0008270
TRINITY_DN54054_c0_g1_i2.p1	79611600f10d2c15bd08120423e84612	207	Pfam	PF03723	Hemocyanin, ig-like domain	1	202	2.4e-65	T	2019-08-12	IPR005203	Hemocyanin, C-terminal
TRINITY_DN66696_c1_g2_i6.p1	14ec0dc91f8ef687887c5373b385d8db	3169	Pfam	PF13927	Immunoglobulin domain	2085	2154	6.2e-10	T	2019-08-12
TRINITY_DN66696_c1_g2_i6.p1	14ec0dc91f8ef687887c5373b385d8db	3169	Pfam	PF13927	Immunoglobulin domain	1792	1867	2e-13	T	2019-08-12
TRINITY_DN66696_c1_g2_i6.p1	14ec0dc91f8ef687887c5373b385d8db	3169	Pfam	PF13927	Immunoglobulin domain	2179	2243	5.2e-08	T	2019-08-12
TRINITY_DN66696_c1_g2_i6.p1	14ec0dc91f8ef687887c5373b385d8db	3169	Pfam	PF13927	Immunoglobulin domain	1883	1954	2.4e-07	T	2019-08-12
TRINITY_DN66696_c1_g2_i6.p1	14ec0dc91f8ef687887c5373b385d8db	3169	Pfam	PF13927	Immunoglobulin domain	296	370	4.4e-11	T	2019-08-12
TRINITY_DN66696_c1_g2_i6.p1	14ec0dc91f8ef687887c5373b385d8db	3169	Pfam	PF13927	Immunoglobulin domain	1705	1770	2.4e-07	T	2019-08-12
TRINITY_DN66696_c1_g2_i6.p1	14ec0dc91f8ef687887c5373b385d8db	3169	Pfam	PF13927	Immunoglobulin domain	1421	1492	9.5e-08	T	2019-08-12
TRINITY_DN66696_c1_g2_i6.p1	14ec0dc91f8ef687887c5373b385d8db	3169	Pfam	PF00054	Laminin G domain	2741	2868	1.3e-20	T	2019-08-12	IPR001791	Laminin G domain
TRINITY_DN66696_c1_g2_i6.p1	14ec0dc91f8ef687887c5373b385d8db	3169	Pfam	PF00054	Laminin G domain	2482	2610	4.7e-22	T	2019-08-12	IPR001791	Laminin G domain
TRINITY_DN66696_c1_g2_i6.p1	14ec0dc91f8ef687887c5373b385d8db	3169	Pfam	PF07679	Immunoglobulin I-set domain	1515	1599	3e-12	T	2019-08-12	IPR013098	Immunoglobulin I-set
TRINITY_DN66696_c1_g2_i6.p1	14ec0dc91f8ef687887c5373b385d8db	3169	Pfam	PF07679	Immunoglobulin I-set domain	2007	2074	1.1e-05	T	2019-08-12	IPR013098	Immunoglobulin I-set
TRINITY_DN66696_c1_g2_i6.p1	14ec0dc91f8ef687887c5373b385d8db	3169	Pfam	PF00053	Laminin EGF domain	995	1020	0.00066	T	2019-08-12	IPR002049	Laminin EGF domain
TRINITY_DN66696_c1_g2_i6.p1	14ec0dc91f8ef687887c5373b385d8db	3169	Pfam	PF00053	Laminin EGF domain	1084	1130	2e-08	T	2019-08-12	IPR002049	Laminin EGF domain
TRINITY_DN66696_c1_g2_i6.p1	14ec0dc91f8ef687887c5373b385d8db	3169	Pfam	PF00053	Laminin EGF domain	673	727	2.8e-06	T	2019-08-12	IPR002049	Laminin EGF domain
TRINITY_DN66696_c1_g2_i6.p1	14ec0dc91f8ef687887c5373b385d8db	3169	Pfam	PF00053	Laminin EGF domain	732	778	0.0023	T	2019-08-12	IPR002049	Laminin EGF domain
TRINITY_DN66696_c1_g2_i6.p1	14ec0dc91f8ef687887c5373b385d8db	3169	Pfam	PF00053	Laminin EGF domain	1030	1069	6.4e-06	T	2019-08-12	IPR002049	Laminin EGF domain
TRINITY_DN66696_c1_g2_i6.p1	14ec0dc91f8ef687887c5373b385d8db	3169	Pfam	PF00057	Low-density lipoprotein receptor domain class A	173	208	3.1e-10	T	2019-08-12	IPR002172	Low-density lipoprotein (LDL) receptor class A repeat	GO:0005515
TRINITY_DN66696_c1_g2_i6.p1	14ec0dc91f8ef687887c5373b385d8db	3169	Pfam	PF00057	Low-density lipoprotein receptor domain class A	255	291	9.8e-09	T	2019-08-12	IPR002172	Low-density lipoprotein (LDL) receptor class A repeat	GO:0005515
TRINITY_DN66696_c1_g2_i6.p1	14ec0dc91f8ef687887c5373b385d8db	3169	Pfam	PF00057	Low-density lipoprotein receptor domain class A	32	67	2.8e-05	T	2019-08-12	IPR002172	Low-density lipoprotein (LDL) receptor class A repeat	GO:0005515
TRINITY_DN66696_c1_g2_i6.p1	14ec0dc91f8ef687887c5373b385d8db	3169	Pfam	PF00057	Low-density lipoprotein receptor domain class A	214	248	2.7e-11	T	2019-08-12	IPR002172	Low-density lipoprotein (LDL) receptor class A repeat	GO:0005515
TRINITY_DN66696_c1_g2_i6.p1	14ec0dc91f8ef687887c5373b385d8db	3169	Pfam	PF00052	Laminin B (Domain IV)	860	995	2.5e-26	T	2019-08-12	IPR000034	Laminin IV
TRINITY_DN66696_c1_g2_i6.p1	14ec0dc91f8ef687887c5373b385d8db	3169	Pfam	PF00052	Laminin B (Domain IV)	1202	1333	1.3e-25	T	2019-08-12	IPR000034	Laminin IV
TRINITY_DN66696_c1_g2_i6.p1	14ec0dc91f8ef687887c5373b385d8db	3169	Pfam	PF00052	Laminin B (Domain IV)	487	619	1.1e-19	T	2019-08-12	IPR000034	Laminin IV
TRINITY_DN66696_c1_g2_i6.p1	14ec0dc91f8ef687887c5373b385d8db	3169	Pfam	PF00008	EGF-like domain	2627	2661	0.0002	T	2019-08-12	IPR000742	EGF-like domain
TRINITY_DN66696_c1_g2_i6.p1	14ec0dc91f8ef687887c5373b385d8db	3169	Pfam	PF02210	Laminin G domain	3020	3140	6.8e-18	T	2019-08-12	IPR001791	Laminin G domain
TRINITY_DN63544_c0_g1_i3.p1	7049979f0949ea4d6f9e7daa9965fd51	113	Pfam	PF00096	Zinc finger, C2H2 type	58	75	0.0039	T	2019-08-12	IPR013087	Zinc finger C2H2-type	GO:0003676
TRINITY_DN63544_c0_g1_i3.p1	7049979f0949ea4d6f9e7daa9965fd51	113	Pfam	PF13894	C2H2-type zinc finger	25	47	0.00011	T	2019-08-12
TRINITY_DN65131_c0_g2_i7.p1	ae448e45c9d10b52051cb9713c0a9d5c	171	Pfam	PF14652	Domain of unknown function (DUF4457)	10	170	1.4e-37	T	2019-08-12	IPR027859	Domain of unknown function DUF4457
TRINITY_DN51913_c0_g1_i1.p1	76cc839941061ebce89767a88212bb87	222	Pfam	PF00335	Tetraspanin family	8	212	6e-37	T	2019-08-12	IPR018499	Tetraspanin/Peripherin	GO:0016021
TRINITY_DN121230_c0_g1_i1.p2	0fa72c5333799ebf54b9255f195b30a5	139	Pfam	PF00528	Binding-protein-dependent transport system inner membrane component	6	134	5.1e-16	T	2019-08-12	IPR000515	ABC transporter type 1, transmembrane domain MetI-like	GO:0016020|GO:0055085
TRINITY_DN65762_c0_g1_i9.p1	d3dc9aa1464d7623d010f29793ac8234	748	Pfam	PF00752	XPG N-terminal domain	1	91	5.2e-11	T	2019-08-12	IPR006085	XPG N-terminal	GO:0004518|GO:0006281
TRINITY_DN65762_c0_g1_i9.p1	d3dc9aa1464d7623d010f29793ac8234	748	Pfam	PF18704	Chromatin organization modifier domain 2	398	463	2.5e-18	T	2019-08-12	IPR041012	Flap endonuclease GEN, chromatin organization modifier domain
TRINITY_DN65762_c0_g1_i9.p1	d3dc9aa1464d7623d010f29793ac8234	748	Pfam	PF00867	XPG I-region	129	220	2.6e-23	T	2019-08-12	IPR006086	XPG-I domain	GO:0004518
TRINITY_DN62280_c1_g1_i1.p1	9da54646a45b2abc478ef3b30c769604	163	Pfam	PF09801	Integral membrane protein S linking to the trans Golgi network	11	154	3.1e-53	T	2019-08-12	IPR019185	Integral membrane protein SYS1-related
TRINITY_DN62280_c1_g1_i2.p1	9da54646a45b2abc478ef3b30c769604	163	Pfam	PF09801	Integral membrane protein S linking to the trans Golgi network	11	154	3.1e-53	T	2019-08-12	IPR019185	Integral membrane protein SYS1-related
TRINITY_DN46728_c0_g1_i1.p1	6d4d91457e736d5e62dae86f292c4739	172	Pfam	PF00171	Aldehyde dehydrogenase family	2	170	2.3e-54	T	2019-08-12	IPR015590	Aldehyde dehydrogenase domain	GO:0016491|GO:0055114
TRINITY_DN66988_c8_g3_i2.p1	23c1591dd83318ec37e4e8cce8c1948d	408	Pfam	PF02801	Beta-ketoacyl synthase, C-terminal domain	125	225	2.5e-23	T	2019-08-12	IPR014031	Beta-ketoacyl synthase, C-terminal
TRINITY_DN66988_c8_g3_i2.p1	23c1591dd83318ec37e4e8cce8c1948d	408	Pfam	PF00698	Acyl transferase domain	365	407	1.3e-12	T	2019-08-12	IPR014043	Acyl transferase
TRINITY_DN66988_c8_g3_i2.p1	23c1591dd83318ec37e4e8cce8c1948d	408	Pfam	PF16197	Ketoacyl-synthetase C-terminal extension	228	338	3.4e-26	T	2019-08-12	IPR032821	Ketoacyl-synthetase, C-terminal extension
TRINITY_DN66988_c8_g3_i2.p1	23c1591dd83318ec37e4e8cce8c1948d	408	Pfam	PF00109	Beta-ketoacyl synthase, N-terminal domain	1	100	3.1e-22	T	2019-08-12	IPR014030	Beta-ketoacyl synthase, N-terminal
TRINITY_DN22990_c2_g1_i1.p1	e05da93e96e3716f88bcaa60c1991837	478	Pfam	PF07690	Major Facilitator Superfamily	45	443	5.1e-39	T	2019-08-12	IPR011701	Major facilitator superfamily	GO:0005887|GO:0055085
TRINITY_DN63898_c0_g1_i3.p1	dd38b84d0b07a51837a9c10d2839f74f	619	Pfam	PF00018	SH3 domain	15	63	9.2e-10	T	2019-08-12	IPR001452	SH3 domain	GO:0005515
TRINITY_DN63898_c0_g1_i3.p1	dd38b84d0b07a51837a9c10d2839f74f	619	Pfam	PF09431	Protein of unknown function (DUF2013)	448	584	1.9e-32	T	2019-08-12	IPR018556	Domain of unknown function DUF2013
TRINITY_DN63898_c0_g1_i2.p1	dd38b84d0b07a51837a9c10d2839f74f	619	Pfam	PF00018	SH3 domain	15	63	9.2e-10	T	2019-08-12	IPR001452	SH3 domain	GO:0005515
TRINITY_DN63898_c0_g1_i2.p1	dd38b84d0b07a51837a9c10d2839f74f	619	Pfam	PF09431	Protein of unknown function (DUF2013)	448	584	1.9e-32	T	2019-08-12	IPR018556	Domain of unknown function DUF2013
TRINITY_DN66940_c0_g2_i2.p1	932d1ad371685c229cf992502a38875d	479	Pfam	PF00078	Reverse transcriptase (RNA-dependent DNA polymerase)	21	191	2.2e-32	T	2019-08-12	IPR000477	Reverse transcriptase domain
TRINITY_DN66940_c0_g2_i2.p1	932d1ad371685c229cf992502a38875d	479	Pfam	PF17919	RNase H-like domain found in reverse transcriptase	254	352	4.6e-38	T	2019-08-12	IPR041577	Reverse transcriptase/retrotransposon-derived protein, RNase H-like domain
TRINITY_DN158440_c0_g1_i1.p2	0d39a6967fc623308d6b4ac0c5e5e4a6	150	Pfam	PF06167	Glucose-regulated metallo-peptidase M90	52	150	1.1e-26	T	2019-08-12	IPR010384	MtfA family
TRINITY_DN66661_c2_g1_i2.p1	1d827d645b5c86399eb8576ca37f9177	1165	Pfam	PF13246	Cation transport ATPase (P-type)	499	577	5.9e-10	T	2019-08-12
TRINITY_DN66661_c2_g1_i2.p1	1d827d645b5c86399eb8576ca37f9177	1165	Pfam	PF16209	Phospholipid-translocating ATPase N-terminal	59	118	5.3e-24	T	2019-08-12	IPR032631	P-type ATPase, N-terminal
TRINITY_DN66661_c2_g1_i2.p1	1d827d645b5c86399eb8576ca37f9177	1165	Pfam	PF00122	E1-E2 ATPase	147	362	6.9e-08	T	2019-08-12
TRINITY_DN66661_c2_g1_i2.p1	1d827d645b5c86399eb8576ca37f9177	1165	Pfam	PF16212	Phospholipid-translocating P-type ATPase C-terminal	826	1076	3.4e-81	T	2019-08-12	IPR032630	P-type ATPase, C-terminal
TRINITY_DN65198_c4_g1_i5.p1	1056fb9722adc28983a22e4ced3fb9af	201	Pfam	PF03098	Animal haem peroxidase	9	180	5.5e-19	T	2019-08-12	IPR019791	Haem peroxidase, animal-type
TRINITY_DN79323_c0_g1_i1.p1	82dc4ad7c08613a0002b29eb8c0d6ae3	152	Pfam	PF00702	haloacid dehalogenase-like hydrolase	1	152	3.7e-08	T	2019-08-12
TRINITY_DN61445_c0_g2_i3.p1	ffcf6d086eac8db08dfc6093613664f1	1397	Pfam	PF13637	Ankyrin repeats (many copies)	294	350	3.6e-06	T	2019-08-12
TRINITY_DN61445_c0_g2_i3.p1	ffcf6d086eac8db08dfc6093613664f1	1397	Pfam	PF12796	Ankyrin repeats (3 copies)	105	190	1e-10	T	2019-08-12	IPR020683	Ankyrin repeat-containing domain
TRINITY_DN61445_c0_g2_i3.p1	ffcf6d086eac8db08dfc6093613664f1	1397	Pfam	PF12796	Ankyrin repeats (3 copies)	18	90	3e-07	T	2019-08-12	IPR020683	Ankyrin repeat-containing domain
TRINITY_DN61445_c0_g2_i3.p1	ffcf6d086eac8db08dfc6093613664f1	1397	Pfam	PF12796	Ankyrin repeats (3 copies)	198	290	6.6e-13	T	2019-08-12	IPR020683	Ankyrin repeat-containing domain
TRINITY_DN64529_c0_g1_i5.p1	75d871194022fc487af80a880e49787c	382	Pfam	PF03165	MH1 domain	86	187	8.2e-13	T	2019-08-12	IPR003619	MAD homology 1, Dwarfin-type	GO:0006355
TRINITY_DN64529_c0_g1_i5.p1	75d871194022fc487af80a880e49787c	382	Pfam	PF10524	Nuclear factor I protein pre-N-terminus	23	63	5e-27	T	2019-08-12	IPR019548	CTF transcription factor/nuclear factor 1, N-terminal
TRINITY_DN64753_c0_g2_i5.p1	8d85f13d5d9c256ad79074c047710f8c	252	Pfam	PF03720	UDP-glucose/GDP-mannose dehydrogenase family, UDP binding domain	104	219	1.5e-36	T	2019-08-12	IPR014027	UDP-glucose/GDP-mannose dehydrogenase, C-terminal	GO:0016616|GO:0051287|GO:0055114
TRINITY_DN64753_c0_g2_i5.p1	8d85f13d5d9c256ad79074c047710f8c	252	Pfam	PF00984	UDP-glucose/GDP-mannose dehydrogenase family, central domain	2	80	2.3e-23	T	2019-08-12	IPR014026	UDP-glucose/GDP-mannose dehydrogenase, dimerisation	GO:0016616|GO:0051287|GO:0055114
TRINITY_DN65539_c1_g1_i2.p1	111ddff62c7aedd26f613ecb21425635	376	Pfam	PF00057	Low-density lipoprotein receptor domain class A	172	206	5e-08	T	2019-08-12	IPR002172	Low-density lipoprotein (LDL) receptor class A repeat	GO:0005515
TRINITY_DN65539_c1_g1_i2.p1	111ddff62c7aedd26f613ecb21425635	376	Pfam	PF07502	MANEC domain	26	109	3e-25	T	2019-08-12	IPR011106	Seven cysteines, N-terminal
TRINITY_DN64951_c0_g1_i2.p1	6e2610a095ba153b45be902824ddc539	276	Pfam	PF01151	GNS1/SUR4 family	28	265	4.8e-60	T	2019-08-12	IPR002076	ELO family	GO:0016021
TRINITY_DN65622_c1_g1_i2.p1	eaee8527f806d250d5f1bb16e133a87b	310	Pfam	PF00078	Reverse transcriptase (RNA-dependent DNA polymerase)	114	251	2.3e-17	T	2019-08-12	IPR000477	Reverse transcriptase domain
TRINITY_DN64843_c0_g1_i1.p1	1f0dde681f409f149390ef22877ee81a	166	Pfam	PF13499	EF-hand domain pair	3	58	3.4e-11	T	2019-08-12	IPR002048	EF-hand domain	GO:0005509
TRINITY_DN64843_c0_g1_i1.p1	1f0dde681f409f149390ef22877ee81a	166	Pfam	PF13499	EF-hand domain pair	67	125	3.6e-09	T	2019-08-12	IPR002048	EF-hand domain	GO:0005509
TRINITY_DN54036_c0_g1_i1.p1	7d94c68e97d8ac81e9ac4d98b0f316d8	137	Pfam	PF16093	Proteasome assembly chaperone 4	42	109	5.6e-09	T	2019-08-12	IPR032157	Proteasome assembly chaperone 4	GO:0043248
TRINITY_DN21021_c0_g1_i1.p1	ac4286111f024bdacd3376b9d39eeb0c	449	Pfam	PF08468	Methyltransferase small domain N-terminal	143	288	7.4e-39	T	2019-08-12	IPR013675	Methyltransferase small, N-terminal	GO:0006364|GO:0008990
TRINITY_DN21021_c0_g1_i1.p1	ac4286111f024bdacd3376b9d39eeb0c	449	Pfam	PF05175	Methyltransferase small domain	300	447	1.1e-48	T	2019-08-12	IPR007848	Methyltransferase small domain	GO:0008168
TRINITY_DN64011_c0_g1_i2.p1	52a578d72fa2f7ea9252012e5451a8f8	325	Pfam	PF03145	Seven in absentia protein family	63	257	1.3e-30	T	2019-08-12	IPR018121	Seven-in-absentia protein, TRAF-like domain	GO:0005634|GO:0006511|GO:0007275
TRINITY_DN64011_c0_g1_i2.p1	52a578d72fa2f7ea9252012e5451a8f8	325	Pfam	PF13920	Zinc finger, C3HC4 type (RING finger)	19	62	2.7e-06	T	2019-08-12
TRINITY_DN64011_c0_g1_i1.p1	52a578d72fa2f7ea9252012e5451a8f8	325	Pfam	PF03145	Seven in absentia protein family	63	257	1.3e-30	T	2019-08-12	IPR018121	Seven-in-absentia protein, TRAF-like domain	GO:0005634|GO:0006511|GO:0007275
TRINITY_DN64011_c0_g1_i1.p1	52a578d72fa2f7ea9252012e5451a8f8	325	Pfam	PF13920	Zinc finger, C3HC4 type (RING finger)	19	62	2.7e-06	T	2019-08-12
TRINITY_DN66159_c5_g2_i1.p1	e75968096f32b8b7d506e057459e88b9	684	Pfam	PF18701	Family of unknown function (DUF5641)	589	681	6.8e-33	T	2019-08-12	IPR040676	Domain of unknown function DUF5641
TRINITY_DN66159_c5_g2_i1.p1	e75968096f32b8b7d506e057459e88b9	684	Pfam	PF05380	Pao retrotransposon peptidase	309	470	7.9e-48	T	2019-08-12	IPR008042	Retrotransposon, Pao
TRINITY_DN67146_c0_g1_i1.p1	f3941f7fef28659c9bd249bd71f9bdb7	400	Pfam	PF00079	Serpin (serine protease inhibitor)	38	397	3.2e-65	T	2019-08-12	IPR023796	Serpin domain
TRINITY_DN71802_c0_g1_i1.p1	bdbc101ff0d3905bd3a1396f1f0da1b7	110	Pfam	PF00246	Zinc carboxypeptidase	32	110	1.1e-10	T	2019-08-12	IPR000834	Peptidase M14, carboxypeptidase A	GO:0004181|GO:0006508|GO:0008270
TRINITY_DN63576_c0_g1_i3.p1	215e7fdb239db5a7fc4e90eb45d43bec	337	Pfam	PF12972	Alpha-N-acetylglucosaminidase (NAGLU) C-terminal domain	17	271	4.4e-61	T	2019-08-12	IPR024732	Alpha-N-acetylglucosaminidase, C-terminal
TRINITY_DN60317_c0_g1_i1.p1	40e4bd26066529175d2c460d70fc7fa2	445	Pfam	PF00587	tRNA synthetase class II core domain (G, H, P, S and T)	102	308	8e-32	T	2019-08-12	IPR002314	Aminoacyl-tRNA synthetase, class II (G/ P/ S/T)	GO:0000166|GO:0004812|GO:0005524|GO:0006418
TRINITY_DN60090_c0_g1_i1.p1	adbd26b13af7d14183d7501d9a6e4ba0	251	Pfam	PF10523	BEN domain	99	168	1.8e-10	T	2019-08-12	IPR018379	BEN domain
TRINITY_DN66763_c1_g1_i1.p1	5c369c765a7bb612190ea1e4c2abcc62	1106	Pfam	PF02121	Phosphatidylinositol transfer protein	1	193	4.6e-75	T	2019-08-12	IPR001666	Phosphatidylinositol transfer protein	GO:0005548|GO:0015914
TRINITY_DN66763_c1_g1_i1.p1	5c369c765a7bb612190ea1e4c2abcc62	1106	Pfam	PF02862	DDHD domain	592	777	2.8e-36	T	2019-08-12	IPR004177	DDHD domain	GO:0046872
TRINITY_DN66864_c1_g2_i9.p1	5c24750504e9b9c209b476ca6a78fb60	1092	Pfam	PF00616	GTPase-activator protein for Ras-like GTPase	622	721	1.2e-19	T	2019-08-12	IPR001936	Ras GTPase-activating domain	GO:0043087
TRINITY_DN66864_c1_g2_i9.p1	5c24750504e9b9c209b476ca6a78fb60	1092	Pfam	PF13716	Divergent CRAL/TRIO domain	885	1017	4.4e-24	T	2019-08-12	IPR001251	CRAL-TRIO lipid binding domain
TRINITY_DN123104_c0_g1_i1.p1	69f1e1c448023ef662bf67e1ead0ca14	106	Pfam	PF01619	Proline dehydrogenase	1	27	1.6e-07	T	2019-08-12	IPR002872	Proline dehydrogenase domain
TRINITY_DN59674_c0_g1_i2.p1	abdf1ddd8e6c4c4ffb54f5108d2877ae	270	Pfam	PF00151	Lipase	70	270	4.9e-51	T	2019-08-12	IPR013818	Lipase/vitellogenin
TRINITY_DN66312_c0_g1_i2.p1	89c67155f50f09adb5ceb023315ae901	2059	Pfam	PF14429	C2 domain in Dock180 and Zizimin proteins	616	797	1.1e-45	T	2019-08-12	IPR027007	DHR-1 domain
TRINITY_DN66312_c0_g1_i2.p1	89c67155f50f09adb5ceb023315ae901	2059	Pfam	PF00169	PH domain	160	253	1.3e-10	T	2019-08-12	IPR001849	Pleckstrin homology domain
TRINITY_DN66312_c0_g1_i2.p1	89c67155f50f09adb5ceb023315ae901	2059	Pfam	PF11878	Domain of unknown function (DUF3398)	25	128	5.7e-22	T	2019-08-12	IPR021816	Dedicator of cytokinesis C/D, N-terminal
TRINITY_DN66312_c0_g1_i2.p1	89c67155f50f09adb5ceb023315ae901	2059	Pfam	PF06920	Dock homology region 2	1502	2029	9.6e-162	T	2019-08-12	IPR010703	Dedicator of cytokinesis, C-terminal
TRINITY_DN105051_c0_g1_i1.p1	95107da3043779bcfc9cc0f71abc55c3	120	Pfam	PF01425	Amidase	46	118	3.9e-06	T	2019-08-12	IPR023631	Amidase signature domain
TRINITY_DN139567_c0_g1_i1.p2	3d09c92cbd9683172d5855b983abde29	108	Pfam	PF18807	Tripartite Tc toxins repeat	1	32	2e-11	T	2019-08-12	IPR041508	Toxin complex C-like repeat
TRINITY_DN40948_c0_g1_i1.p1	82258f706b2ddd3c1e780817d4054fff	396	Pfam	PF01066	CDP-alcohol phosphatidyltransferase	48	143	2.1e-16	T	2019-08-12	IPR000462	CDP-alcohol phosphatidyltransferase	GO:0008654|GO:0016020|GO:0016780
TRINITY_DN64515_c0_g1_i1.p1	7f41d67a8000bfc0f19a45c4ccf9a81e	876	Pfam	PF12777	Microtubule-binding stalk of dynein motor	57	384	1.4e-20	T	2019-08-12	IPR024743	Dynein heavy chain, coiled coil stalk
TRINITY_DN64515_c0_g1_i1.p1	7f41d67a8000bfc0f19a45c4ccf9a81e	876	Pfam	PF12781	ATP-binding dynein motor region	414	500	3.1e-14	T	2019-08-12	IPR035706	Dynein heavy chain, ATP-binding dynein motor region
TRINITY_DN64515_c0_g1_i1.p1	7f41d67a8000bfc0f19a45c4ccf9a81e	876	Pfam	PF12781	ATP-binding dynein motor region	519	613	7.8e-14	T	2019-08-12	IPR035706	Dynein heavy chain, ATP-binding dynein motor region
TRINITY_DN59681_c0_g1_i16.p1	d298b6ff4dafa5b4cbb4bc8b6165b18e	211	Pfam	PF00835	SNAP-25 family	97	148	2.9e-20	T	2019-08-12	IPR000928	SNAP-25
TRINITY_DN58699_c1_g1_i3.p1	9c22266cf3c23fd03b35b9ddc2783ff3	242	Pfam	PF00004	ATPase family associated with various cellular activities (AAA)	190	217	8.3e-08	T	2019-08-12	IPR003959	ATPase, AAA-type, core	GO:0005524
TRINITY_DN58699_c1_g1_i3.p1	9c22266cf3c23fd03b35b9ddc2783ff3	242	Pfam	PF06480	FtsH Extracellular	5	89	1.7e-12	T	2019-08-12	IPR011546	Peptidase M41, FtsH extracellular	GO:0004222|GO:0005524|GO:0008270|GO:0016021
TRINITY_DN55552_c1_g1_i2.p1	6e14b5875bdb3aae05edb6cde16999e6	330	Pfam	PF00781	Diacylglycerol kinase catalytic domain	81	182	1.2e-22	T	2019-08-12	IPR001206	Diacylglycerol kinase, catalytic domain	GO:0016301
TRINITY_DN55552_c1_g1_i2.p1	6e14b5875bdb3aae05edb6cde16999e6	330	Pfam	PF00609	Diacylglycerol kinase accessory domain	225	321	7.6e-18	T	2019-08-12	IPR000756	Diacylglycerol kinase, accessory domain	GO:0004143|GO:0007205
TRINITY_DN64326_c1_g1_i4.p1	fe533eaf239313876a2c4471f00e8f5e	812	Pfam	PF12053	N-terminal of Par3 and HAL proteins	28	73	7.9e-10	T	2019-08-12	IPR021922	Par3/HAL, N-terminal
TRINITY_DN64326_c1_g1_i4.p1	fe533eaf239313876a2c4471f00e8f5e	812	Pfam	PF00595	PDZ domain	510	580	6e-14	T	2019-08-12	IPR001478	PDZ domain	GO:0005515
TRINITY_DN64326_c1_g1_i4.p1	fe533eaf239313876a2c4471f00e8f5e	812	Pfam	PF00595	PDZ domain	320	398	5.5e-14	T	2019-08-12	IPR001478	PDZ domain	GO:0005515
TRINITY_DN64885_c2_g1_i19.p1	87a614634599a3b36d435df16448e2d1	374	Pfam	PF13359	DDE superfamily endonuclease	159	313	5.4e-34	T	2019-08-12	IPR027806	Harbinger transposase-derived nuclease domain
TRINITY_DN64885_c2_g1_i14.p1	87a614634599a3b36d435df16448e2d1	374	Pfam	PF13359	DDE superfamily endonuclease	159	313	5.4e-34	T	2019-08-12	IPR027806	Harbinger transposase-derived nuclease domain
TRINITY_DN64885_c2_g1_i6.p2	87a614634599a3b36d435df16448e2d1	374	Pfam	PF13359	DDE superfamily endonuclease	159	313	5.4e-34	T	2019-08-12	IPR027806	Harbinger transposase-derived nuclease domain
TRINITY_DN40018_c0_g1_i1.p2	f85a7c0e9970ee5cecdc3decde49ca42	176	Pfam	PF04997	RNA polymerase Rpb1, domain 1	1	66	6.2e-21	T	2019-08-12	IPR007080	RNA polymerase Rpb1, domain 1	GO:0003677|GO:0003899|GO:0006351
TRINITY_DN40018_c0_g1_i1.p2	f85a7c0e9970ee5cecdc3decde49ca42	176	Pfam	PF00623	RNA polymerase Rpb1, domain 2	68	111	6.7e-09	T	2019-08-12	IPR000722	RNA polymerase, alpha subunit	GO:0003677|GO:0003899|GO:0006351
TRINITY_DN40018_c0_g1_i1.p2	f85a7c0e9970ee5cecdc3decde49ca42	176	Pfam	PF00623	RNA polymerase Rpb1, domain 2	113	175	2.7e-10	T	2019-08-12	IPR000722	RNA polymerase, alpha subunit	GO:0003677|GO:0003899|GO:0006351
TRINITY_DN66468_c0_g1_i2.p1	4409d671a22dbc558a080a477a773963	1180	Pfam	PF00373	FERM central domain	110	233	1.5e-20	T	2019-08-12	IPR019748	FERM central domain
TRINITY_DN66468_c0_g1_i2.p1	4409d671a22dbc558a080a477a773963	1180	Pfam	PF00102	Protein-tyrosine phosphatase	1020	1171	4.7e-21	T	2019-08-12	IPR000242	PTP type protein phosphatase	GO:0004725|GO:0006470
TRINITY_DN66468_c0_g1_i2.p1	4409d671a22dbc558a080a477a773963	1180	Pfam	PF09380	FERM C-terminal PH-like domain	240	321	3.8e-14	T	2019-08-12	IPR018980	FERM, C-terminal PH-like domain
TRINITY_DN66468_c0_g1_i2.p1	4409d671a22dbc558a080a477a773963	1180	Pfam	PF09379	FERM N-terminal domain	25	87	7.8e-15	T	2019-08-12	IPR018979	FERM, N-terminal
TRINITY_DN64326_c1_g1_i2.p1	6c5869a10696a15efa41fc4e3063f98d	818	Pfam	PF00595	PDZ domain	326	404	5.6e-14	T	2019-08-12	IPR001478	PDZ domain	GO:0005515
TRINITY_DN64326_c1_g1_i2.p1	6c5869a10696a15efa41fc4e3063f98d	818	Pfam	PF00595	PDZ domain	516	586	6.1e-14	T	2019-08-12	IPR001478	PDZ domain	GO:0005515
TRINITY_DN64326_c1_g1_i2.p1	6c5869a10696a15efa41fc4e3063f98d	818	Pfam	PF12053	N-terminal of Par3 and HAL proteins	1	79	1.3e-32	T	2019-08-12	IPR021922	Par3/HAL, N-terminal
TRINITY_DN47476_c0_g1_i1.p1	fc5420c1e82d348e74022df6d29a3a6e	135	Pfam	PF04500	FLYWCH zinc finger domain	32	91	2.2e-09	T	2019-08-12	IPR007588	Zinc finger, FLYWCH-type
TRINITY_DN50726_c2_g1_i1.p1	f6cff01d68a36cd7380258e144e67277	339	Pfam	PF04145	Ctr copper transporter family	4	150	2.2e-23	T	2019-08-12	IPR007274	Ctr copper transporter	GO:0005375|GO:0016021|GO:0035434
TRINITY_DN40604_c0_g1_i2.p1	278fa05b7a6b2587a29cd466c27184c8	526	Pfam	PF00013	KH domain	432	503	3.4e-14	T	2019-08-12	IPR004088	K Homology domain, type 1	GO:0003723
TRINITY_DN40604_c0_g1_i2.p1	278fa05b7a6b2587a29cd466c27184c8	526	Pfam	PF00013	KH domain	131	194	3.1e-14	T	2019-08-12	IPR004088	K Homology domain, type 1	GO:0003723
TRINITY_DN40604_c0_g1_i2.p1	278fa05b7a6b2587a29cd466c27184c8	526	Pfam	PF00013	KH domain	211	275	3e-15	T	2019-08-12	IPR004088	K Homology domain, type 1	GO:0003723
TRINITY_DN40604_c0_g1_i2.p1	278fa05b7a6b2587a29cd466c27184c8	526	Pfam	PF00013	KH domain	343	413	2.6e-12	T	2019-08-12	IPR004088	K Homology domain, type 1	GO:0003723
TRINITY_DN40604_c0_g1_i2.p1	278fa05b7a6b2587a29cd466c27184c8	526	Pfam	PF00076	RNA recognition motif. (a.k.a. RRM, RBD, or RNP domain)	25	93	8.2e-09	T	2019-08-12	IPR000504	RNA recognition motif domain	GO:0003676
TRINITY_DN65646_c1_g1_i3.p1	de609578d1a5f386e68e686815bd3edf	548	Pfam	PF02878	Phosphoglucomutase/phosphomannomutase, alpha/beta/alpha domain I	111	172	2.3e-07	T	2019-08-12	IPR005844	Alpha-D-phosphohexomutase, alpha/beta/alpha domain I	GO:0005975|GO:0016868
TRINITY_DN65646_c1_g1_i3.p1	de609578d1a5f386e68e686815bd3edf	548	Pfam	PF02878	Phosphoglucomutase/phosphomannomutase, alpha/beta/alpha domain I	61	101	7.5e-06	T	2019-08-12	IPR005844	Alpha-D-phosphohexomutase, alpha/beta/alpha domain I	GO:0005975|GO:0016868
TRINITY_DN65646_c1_g1_i3.p1	de609578d1a5f386e68e686815bd3edf	548	Pfam	PF00408	Phosphoglucomutase/phosphomannomutase, C-terminal domain	479	532	9.1e-11	T	2019-08-12	IPR005843	Alpha-D-phosphohexomutase, C-terminal	GO:0016868|GO:0071704
TRINITY_DN65264_c0_g1_i6.p1	21896680b3956c2b89031811612e7f24	2051	Pfam	PF00520	Ion transport protein	805	1032	2.8e-51	T	2019-08-12	IPR005821	Ion transport domain	GO:0005216|GO:0006811|GO:0016020|GO:0055085
TRINITY_DN65264_c0_g1_i6.p1	21896680b3956c2b89031811612e7f24	2051	Pfam	PF00520	Ion transport protein	1619	1868	5.6e-55	T	2019-08-12	IPR005821	Ion transport domain	GO:0005216|GO:0006811|GO:0016020|GO:0055085
TRINITY_DN65264_c0_g1_i6.p1	21896680b3956c2b89031811612e7f24	2051	Pfam	PF00520	Ion transport protein	140	425	3.5e-71	T	2019-08-12	IPR005821	Ion transport domain	GO:0005216|GO:0006811|GO:0016020|GO:0055085
TRINITY_DN65264_c0_g1_i6.p1	21896680b3956c2b89031811612e7f24	2051	Pfam	PF00520	Ion transport protein	1299	1568	6.5e-66	T	2019-08-12	IPR005821	Ion transport domain	GO:0005216|GO:0006811|GO:0016020|GO:0055085
TRINITY_DN65264_c0_g1_i6.p1	21896680b3956c2b89031811612e7f24	2051	Pfam	PF11933	Cytoplasmic domain of voltage-gated Na+ ion channel	502	728	5.8e-37	T	2019-08-12	IPR024583	Voltage-gated Na+ ion channel, cytoplasmic domain
TRINITY_DN65264_c0_g1_i6.p1	21896680b3956c2b89031811612e7f24	2051	Pfam	PF06512	Sodium ion transport-associated	1041	1294	5.4e-32	T	2019-08-12	IPR010526	Sodium ion transport-associated	GO:0001518|GO:0005248|GO:0006814
TRINITY_DN26335_c0_g1_i2.p1	b4754b674dd9175502845fdb6a7b45cc	358	Pfam	PF00379	Insect cuticle protein	66	118	3.2e-13	T	2019-08-12	IPR000618	Insect cuticle protein	GO:0042302
TRINITY_DN55413_c0_g1_i3.p2	20633c6e5921e97128fcb71fd5799777	234	Pfam	PF05221	S-adenosyl-L-homocysteine hydrolase	147	233	4.2e-28	T	2019-08-12	IPR000043	Adenosylhomocysteinase-like
TRINITY_DN55413_c0_g1_i3.p2	20633c6e5921e97128fcb71fd5799777	234	Pfam	PF00670	S-adenosyl-L-homocysteine hydrolase, NAD binding domain	1	146	2.3e-35	T	2019-08-12	IPR015878	S-adenosyl-L-homocysteine hydrolase, NAD binding domain
TRINITY_DN64684_c1_g1_i4.p2	b75da6a10c071c7cb9ed076b889147fa	694	Pfam	PF18044	CCCH-type zinc finger	423	444	6.9e-07	T	2019-08-12	IPR041367	E3 ligase, CCCH-type zinc finger
TRINITY_DN64684_c1_g1_i5.p2	b75da6a10c071c7cb9ed076b889147fa	694	Pfam	PF18044	CCCH-type zinc finger	423	444	6.9e-07	T	2019-08-12	IPR041367	E3 ligase, CCCH-type zinc finger
TRINITY_DN64684_c1_g1_i1.p2	b75da6a10c071c7cb9ed076b889147fa	694	Pfam	PF18044	CCCH-type zinc finger	423	444	6.9e-07	T	2019-08-12	IPR041367	E3 ligase, CCCH-type zinc finger
TRINITY_DN63267_c0_g1_i2.p1	6945e9c264e8db6b312bf90b7ff1e31d	833	Pfam	PF00096	Zinc finger, C2H2 type	707	729	0.001	T	2019-08-12	IPR013087	Zinc finger C2H2-type	GO:0003676
TRINITY_DN13282_c0_g1_i1.p2	1d8280afe4084f7d1a1afa95ad18ea98	157	Pfam	PF01244	Membrane dipeptidase (Peptidase family M19)	1	156	4.8e-57	T	2019-08-12	IPR008257	Peptidase M19	GO:0006508|GO:0016805
TRINITY_DN65235_c1_g1_i3.p1	ef2502beadcda7474e875acc8e7879d3	400	Pfam	PF05187	Electron transfer flavoprotein-ubiquinone oxidoreductase, 4Fe-4S	295	398	2.9e-48	T	2019-08-12
TRINITY_DN63547_c1_g1_i5.p1	0853660464e805ecb50ef281ed47b6f0	250	Pfam	PF00439	Bromodomain	114	192	6.9e-21	T	2019-08-12	IPR001487	Bromodomain	GO:0005515
TRINITY_DN64260_c0_g1_i1.p1	30e898fa947a65a1a0afeb132cd1e29c	616	Pfam	PF05199	GMC oxidoreductase	461	605	8.7e-42	T	2019-08-12	IPR007867	Glucose-methanol-choline oxidoreductase, C-terminal	GO:0016614|GO:0055114
TRINITY_DN64260_c0_g1_i1.p1	30e898fa947a65a1a0afeb132cd1e29c	616	Pfam	PF00732	GMC oxidoreductase	52	349	1.8e-83	T	2019-08-12	IPR000172	Glucose-methanol-choline oxidoreductase, N-terminal	GO:0016614|GO:0050660|GO:0055114
TRINITY_DN63379_c2_g1_i3.p3	6092667ae9c3bcb3272b623be2580191	245	Pfam	PF02252	Proteasome activator pa28 beta subunit	100	242	1e-64	T	2019-08-12	IPR003186	Proteasome activator PA28, C-terminal domain	GO:0008537
TRINITY_DN63379_c2_g1_i3.p3	6092667ae9c3bcb3272b623be2580191	245	Pfam	PF02251	Proteasome activator pa28 alpha subunit	3	62	4.3e-26	T	2019-08-12	IPR003185	Proteasome activator PA28, N-terminal domain	GO:0008537
TRINITY_DN63379_c2_g1_i7.p3	6092667ae9c3bcb3272b623be2580191	245	Pfam	PF02252	Proteasome activator pa28 beta subunit	100	242	1e-64	T	2019-08-12	IPR003186	Proteasome activator PA28, C-terminal domain	GO:0008537
TRINITY_DN63379_c2_g1_i7.p3	6092667ae9c3bcb3272b623be2580191	245	Pfam	PF02251	Proteasome activator pa28 alpha subunit	3	62	4.3e-26	T	2019-08-12	IPR003185	Proteasome activator PA28, N-terminal domain	GO:0008537
TRINITY_DN64977_c0_g1_i4.p1	515e2977b04d3bf93909f0a8051bf300	743	Pfam	PF14223	gag-polypeptide of LTR copia-type	50	179	2e-26	T	2019-08-12
TRINITY_DN64977_c0_g1_i4.p1	515e2977b04d3bf93909f0a8051bf300	743	Pfam	PF13976	GAG-pre-integrase domain	369	432	8.1e-10	T	2019-08-12	IPR025724	GAG-pre-integrase domain
TRINITY_DN64977_c0_g1_i4.p1	515e2977b04d3bf93909f0a8051bf300	743	Pfam	PF13961	Domain of unknown function (DUF4219)	14	41	9.4e-09	T	2019-08-12	IPR025314	Domain of unknown function DUF4219
TRINITY_DN64977_c0_g1_i4.p1	515e2977b04d3bf93909f0a8051bf300	743	Pfam	PF00665	Integrase core domain	449	560	4.2e-22	T	2019-08-12	IPR001584	Integrase, catalytic core	GO:0015074
TRINITY_DN19780_c0_g1_i1.p1	2615d3955d18644d97d85a17d3fc9c86	123	Pfam	PF00443	Ubiquitin carboxyl-terminal hydrolase	28	122	2.3e-22	T	2019-08-12	IPR001394	Peptidase C19, ubiquitin carboxyl-terminal hydrolase	GO:0016579|GO:0036459
TRINITY_DN85593_c0_g1_i1.p1	47c3d23e5dff5b62b0077618bec2c50f	194	Pfam	PF01425	Amidase	7	180	7.7e-59	T	2019-08-12	IPR023631	Amidase signature domain
TRINITY_DN61848_c0_g1_i1.p1	387b91b139ed39c9fcb405c3b6e57f5c	531	Pfam	PF02724	CDC45-like protein	19	143	1.7e-31	T	2019-08-12	IPR003874	CDC45 family	GO:0006270
TRINITY_DN61848_c0_g1_i1.p1	387b91b139ed39c9fcb405c3b6e57f5c	531	Pfam	PF02724	CDC45-like protein	135	527	4.4e-49	T	2019-08-12	IPR003874	CDC45 family	GO:0006270
TRINITY_DN64550_c0_g1_i7.p1	c4b93eed8972d9a1b779a318cd1da460	1856	Pfam	PF00780	CNH domain	1454	1658	6.1e-15	T	2019-08-12	IPR001180	Citron homology (CNH) domain
TRINITY_DN64550_c0_g1_i7.p1	c4b93eed8972d9a1b779a318cd1da460	1856	Pfam	PF00069	Protein kinase domain	87	361	3.4e-52	T	2019-08-12	IPR000719	Protein kinase domain	GO:0004672|GO:0005524|GO:0006468
TRINITY_DN166660_c0_g1_i1.p2	5872e12a69e15dc5cd4a1cab128ef10a	161	Pfam	PF00034	Cytochrome c	29	160	3.4e-05	T	2019-08-12	IPR009056	Cytochrome c-like domain	GO:0009055|GO:0020037
TRINITY_DN66125_c0_g1_i1.p1	08ee7a37c6d9908b084d3fa662addc1b	799	Pfam	PF00439	Bromodomain	675	752	5.6e-20	T	2019-08-12	IPR001487	Bromodomain	GO:0005515
TRINITY_DN58137_c2_g1_i2.p1	780dd78f01a4f0a15e2718c64e90bb69	670	Pfam	PF05199	GMC oxidoreductase	518	660	1.4e-39	T	2019-08-12	IPR007867	Glucose-methanol-choline oxidoreductase, C-terminal	GO:0016614|GO:0055114
TRINITY_DN58137_c2_g1_i2.p1	780dd78f01a4f0a15e2718c64e90bb69	670	Pfam	PF00732	GMC oxidoreductase	108	409	3.4e-66	T	2019-08-12	IPR000172	Glucose-methanol-choline oxidoreductase, N-terminal	GO:0016614|GO:0050660|GO:0055114
TRINITY_DN63725_c0_g1_i6.p1	fb845de5f5288b8c2e7192cfb2c476c0	603	Pfam	PF00096	Zinc finger, C2H2 type	205	227	0.0025	T	2019-08-12	IPR013087	Zinc finger C2H2-type	GO:0003676
TRINITY_DN66915_c1_g1_i3.p1	db409209a7204eff3471b7b01df63257	1966	Pfam	PF00207	Alpha-2-macroglobulin family	550	636	3.7e-10	T	2019-08-12	IPR001599	Alpha-2-macroglobulin	GO:0004866
TRINITY_DN66915_c1_g1_i3.p1	db409209a7204eff3471b7b01df63257	1966	Pfam	PF07703	Alpha-2-macroglobulin bait region domain	355	479	5.3e-11	T	2019-08-12	IPR011625	Alpha-2-macroglobulin, bait region domain
TRINITY_DN66915_c1_g1_i3.p1	db409209a7204eff3471b7b01df63257	1966	Pfam	PF07678	A-macroglobulin TED domain	962	1193	3.4e-13	T	2019-08-12	IPR011626	Alpha-macroglobulin-like, TED domain	GO:0005615
TRINITY_DN119654_c0_g1_i1.p1	72cf675b5c9bafd9a22daaa1f1957a41	170	Pfam	PF11902	Protein of unknown function (DUF3422)	2	169	1e-43	T	2019-08-12	IPR021830	Protein of unknown function DUF3422
TRINITY_DN64467_c0_g1_i1.p1	cd739fca6218f01a483c0d4b3af1136d	659	Pfam	PF00501	AMP-binding enzyme	82	525	3.8e-105	T	2019-08-12	IPR000873	AMP-dependent synthetase/ligase	GO:0003824
TRINITY_DN139660_c0_g1_i1.p1	1c63a5a2e6f565646d33f66800732533	213	Pfam	PF00593	TonB dependent receptor	59	209	0.00013	T	2019-08-12	IPR000531	TonB-dependent receptor-like, beta-barrel
TRINITY_DN66973_c41_g2_i4.p2	6d72556efc74e336471cc1828b71faf2	989	Pfam	PF00520	Ion transport protein	458	703	9.6e-28	T	2019-08-12	IPR005821	Ion transport domain	GO:0005216|GO:0006811|GO:0016020|GO:0055085
TRINITY_DN66973_c41_g2_i4.p2	6d72556efc74e336471cc1828b71faf2	989	Pfam	PF00520	Ion transport protein	135	409	6e-41	T	2019-08-12	IPR005821	Ion transport domain	GO:0005216|GO:0006811|GO:0016020|GO:0055085
TRINITY_DN66974_c1_g1_i3.p1	b131ba614a68d788d587d57b7264c7e9	619	Pfam	PF02214	BTB/POZ domain	12	102	1.1e-28	T	2019-08-12	IPR003131	Potassium channel tetramerisation-type BTB domain	GO:0051260
TRINITY_DN66974_c1_g1_i3.p1	b131ba614a68d788d587d57b7264c7e9	619	Pfam	PF00520	Ion transport protein	175	423	7.3e-44	T	2019-08-12	IPR005821	Ion transport domain	GO:0005216|GO:0006811|GO:0016020|GO:0055085
TRINITY_DN159486_c0_g1_i1.p2	bf73d00ba7a2c087eccb131919618a47	144	Pfam	PF13442	Cytochrome C oxidase, cbb3-type, subunit III	69	138	1.3e-10	T	2019-08-12	IPR009056	Cytochrome c-like domain	GO:0009055|GO:0020037
TRINITY_DN65753_c1_g1_i3.p1	f625189f56e17e445bedf48946fe24e9	123	Pfam	PF00232	Glycosyl hydrolase family 1	43	116	5.8e-25	T	2019-08-12	IPR001360	Glycoside hydrolase family 1	GO:0004553|GO:0005975
TRINITY_DN65293_c4_g1_i5.p1	aa1a1539020d037abb565faecbc1514e	469	Pfam	PF00005	ABC transporter	364	462	5e-14	T	2019-08-12	IPR003439	ABC transporter-like	GO:0005524|GO:0016887
TRINITY_DN65293_c4_g1_i5.p1	aa1a1539020d037abb565faecbc1514e	469	Pfam	PF00664	ABC transporter transmembrane region	30	298	2.2e-41	T	2019-08-12	IPR011527	ABC transporter type 1, transmembrane domain	GO:0005524|GO:0016021|GO:0042626|GO:0055085
TRINITY_DN63339_c0_g1_i6.p1	e3e38e72c890448cae73ea808bde33c2	388	Pfam	PF00266	Aminotransferase class-V	52	371	8.1e-36	T	2019-08-12	IPR000192	Aminotransferase class V domain
TRINITY_DN139017_c0_g1_i1.p1	e0b008747591baad0db2db222821095b	200	Pfam	PF00379	Insect cuticle protein	78	133	1.4e-12	T	2019-08-12	IPR000618	Insect cuticle protein	GO:0042302
TRINITY_DN58124_c0_g1_i1.p1	23232e56f8ff2a6bbdbac7aecbe8145e	276	Pfam	PF07978	NIPSNAP	177	274	6.1e-30	T	2019-08-12	IPR012577	NIPSNAP
TRINITY_DN58124_c0_g1_i1.p1	23232e56f8ff2a6bbdbac7aecbe8145e	276	Pfam	PF07978	NIPSNAP	63	164	7.3e-07	T	2019-08-12	IPR012577	NIPSNAP
TRINITY_DN149587_c0_g1_i1.p2	bfa1069c61a971e3f3dc3f86d0b32d86	153	Pfam	PF00108	Thiolase, N-terminal domain	54	153	2.2e-22	T	2019-08-12	IPR020616	Thiolase, N-terminal	GO:0016747
TRINITY_DN17756_c0_g1_i1.p1	54c826c4d30a10373f69ef799a2c8043	231	Pfam	PF00389	D-isomer specific 2-hydroxyacid dehydrogenase, catalytic domain	31	113	9e-17	T	2019-08-12	IPR006139	D-isomer specific 2-hydroxyacid dehydrogenase, catalytic domain	GO:0016616|GO:0051287|GO:0055114
TRINITY_DN17756_c0_g1_i1.p1	54c826c4d30a10373f69ef799a2c8043	231	Pfam	PF02826	D-isomer specific 2-hydroxyacid dehydrogenase, NAD binding domain	114	231	1.8e-30	T	2019-08-12	IPR006140	D-isomer specific 2-hydroxyacid dehydrogenase, NAD-binding domain	GO:0051287|GO:0055114
TRINITY_DN64812_c0_g3_i1.p1	00693d9976a7a9c186ce61094c42817a	224	Pfam	PF11835	RRM-like domain	45	120	1.4e-12	T	2019-08-12	IPR021790	PTBP1, RNA recognition motif 2-like
TRINITY_DN63128_c0_g1_i1.p1	c6d742e7d923fc1fa523e81405013705	219	Pfam	PF02931	Neurotransmitter-gated ion-channel ligand binding domain	4	93	4.5e-13	T	2019-08-12	IPR006202	Neurotransmitter-gated ion-channel ligand-binding domain	GO:0005230|GO:0006811|GO:0016021
TRINITY_DN60179_c0_g1_i1.p1	8d38c6e010662cb9006d6df403bc5dd2	121	Pfam	PF04157	EAP30/Vps36 family	5	121	5.7e-46	T	2019-08-12	IPR040608	Snf8/Vps36 family
TRINITY_DN66538_c0_g1_i5.p1	ec338a77e2762557246d8e1d103a07fa	1239	Pfam	PF12423	Kinesin protein 1B	40	96	7.6e-16	T	2019-08-12	IPR022140	Kinesin-like KIF1-type
TRINITY_DN66538_c0_g1_i5.p1	ec338a77e2762557246d8e1d103a07fa	1239	Pfam	PF12473	Kinesin protein	326	593	8.8e-27	T	2019-08-12	IPR022164	Kinesin-like
TRINITY_DN66538_c0_g1_i5.p1	ec338a77e2762557246d8e1d103a07fa	1239	Pfam	PF01302	CAP-Gly domain	1123	1188	3.5e-24	T	2019-08-12	IPR000938	CAP Gly-rich domain
TRINITY_DN139240_c1_g1_i1.p1	ed9dbac1a340dfeadee36a776d068fff	649	Pfam	PF00474	Sodium:solute symporter family	42	448	5.3e-28	T	2019-08-12	IPR001734	Sodium/solute symporter	GO:0016020|GO:0022857|GO:0055085
TRINITY_DN65845_c1_g1_i1.p1	5888fc54a3e16d834d0c0c8faf074cb2	1441	Pfam	PF07703	Alpha-2-macroglobulin bait region domain	443	567	3e-11	T	2019-08-12	IPR011625	Alpha-2-macroglobulin, bait region domain
TRINITY_DN65845_c1_g1_i1.p1	5888fc54a3e16d834d0c0c8faf074cb2	1441	Pfam	PF00207	Alpha-2-macroglobulin family	693	778	1.3e-06	T	2019-08-12	IPR001599	Alpha-2-macroglobulin	GO:0004866
TRINITY_DN65845_c1_g1_i1.p1	5888fc54a3e16d834d0c0c8faf074cb2	1441	Pfam	PF07678	A-macroglobulin TED domain	906	1164	8.2e-33	T	2019-08-12	IPR011626	Alpha-macroglobulin-like, TED domain	GO:0005615
TRINITY_DN65845_c1_g1_i1.p1	5888fc54a3e16d834d0c0c8faf074cb2	1441	Pfam	PF01835	MG2 domain	119	209	5.3e-13	T	2019-08-12	IPR002890	Macroglobulin domain	GO:0004866
TRINITY_DN65845_c1_g1_i1.p1	5888fc54a3e16d834d0c0c8faf074cb2	1441	Pfam	PF07677	A-macroglobulin receptor binding domain	1291	1379	1.4e-08	T	2019-08-12	IPR009048	Alpha-macroglobulin, receptor-binding	GO:0005576
TRINITY_DN65845_c1_g1_i1.p1	5888fc54a3e16d834d0c0c8faf074cb2	1441	Pfam	PF17791	Macroglobulin domain MG3	212	265	1.1e-07	T	2019-08-12	IPR041555	Macroglobulin domain MG3
TRINITY_DN65048_c0_g1_i19.p1	e67d9b700975c22c68a8945c136b0caf	438	Pfam	PF13927	Immunoglobulin domain	309	381	5e-09	T	2019-08-12
TRINITY_DN65048_c0_g1_i19.p1	e67d9b700975c22c68a8945c136b0caf	438	Pfam	PF07686	Immunoglobulin V-set domain	207	294	8.4e-07	T	2019-08-12	IPR013106	Immunoglobulin V-set domain
TRINITY_DN62633_c0_g1_i1.p1	54575a92b58872993b639b0a7335c2e7	351	Pfam	PF03803	Scramblase	119	339	1.4e-85	T	2019-08-12	IPR005552	Scramblase	GO:0017121|GO:0017128
TRINITY_DN62746_c0_g1_i1.p1	69b8e96416b15a3bbc1e650dcf0dcc30	177	Pfam	PF13499	EF-hand domain pair	37	98	1.8e-11	T	2019-08-12	IPR002048	EF-hand domain	GO:0005509
TRINITY_DN62746_c0_g1_i1.p1	69b8e96416b15a3bbc1e650dcf0dcc30	177	Pfam	PF13833	EF-hand domain pair	122	173	7e-13	T	2019-08-12	IPR002048	EF-hand domain	GO:0005509
TRINITY_DN46690_c0_g1_i1.p2	333fb82b60371d6025462be84efdcc55	301	Pfam	PF01650	Peptidase C13 family	60	264	6.5e-48	T	2019-08-12	IPR001096	Peptidase C13, legumain	GO:0006508|GO:0008233
TRINITY_DN138198_c0_g1_i1.p2	7e6e64fb8af3e63a73a4b31d27c0df8a	179	Pfam	PF00010	Helix-loop-helix DNA-binding domain	70	107	4.2e-07	T	2019-08-12	IPR011598	Myc-type, basic helix-loop-helix (bHLH) domain	GO:0046983
TRINITY_DN48334_c0_g1_i1.p1	921158f14a90df9bf6abcfa784983216	305	Pfam	PF03876	SHS2 domain found in N terminus of Rpb7p/Rpc25p/MJ0397	31	98	1.5e-05	T	2019-08-12	IPR005576	RNA polymerase Rpb7-like , N-terminal	GO:0003899|GO:0006351
TRINITY_DN48334_c0_g1_i1.p1	921158f14a90df9bf6abcfa784983216	305	Pfam	PF17875	RPA43 OB domain in RNA Pol I	100	173	6.4e-06	T	2019-08-12	IPR041178	RPA43, OB domain
TRINITY_DN65640_c1_g1_i2.p1	b47a0b5f6533b6b208de470c072742f9	308	Pfam	PF00013	KH domain	69	133	1.9e-13	T	2019-08-12	IPR004088	K Homology domain, type 1	GO:0003723
TRINITY_DN65640_c1_g1_i2.p1	b47a0b5f6533b6b208de470c072742f9	308	Pfam	PF00013	KH domain	162	226	3.4e-14	T	2019-08-12	IPR004088	K Homology domain, type 1	GO:0003723
TRINITY_DN32934_c0_g1_i1.p1	22a6842f87f496c40446e08ec3db824e	215	Pfam	PF04984	Phage tail sheath protein subtilisin-like domain	15	148	2.3e-24	T	2019-08-12	IPR035089	Tail sheath protein, subtilisin-like domain
TRINITY_DN32934_c0_g1_i1.p1	22a6842f87f496c40446e08ec3db824e	215	Pfam	PF17482	Phage tail sheath C-terminal domain	149	213	1.1e-08	T	2019-08-12	IPR020287	Tail sheath protein, C-terminal domain
TRINITY_DN52594_c0_g2_i6.p1	0f81b059ff56948b09ab1f306d0c0b9e	426	Pfam	PF12017	Transposase protein	91	321	1.2e-24	T	2019-08-12	IPR021896	Transposase protein	GO:0004803|GO:0006313
TRINITY_DN52594_c0_g2_i2.p1	0f81b059ff56948b09ab1f306d0c0b9e	426	Pfam	PF12017	Transposase protein	91	321	1.2e-24	T	2019-08-12	IPR021896	Transposase protein	GO:0004803|GO:0006313
TRINITY_DN86242_c0_g1_i1.p3	80ccad9fabd6146c25b41b45e8733701	114	Pfam	PF04011	LemA family	34	114	2.7e-22	T	2019-08-12	IPR007156	LemA
TRINITY_DN52791_c0_g1_i1.p1	bced3dce22f1fc9045883dca9c319c67	751	Pfam	PF02135	TAZ zinc finger	358	435	1.6e-19	T	2019-08-12	IPR000197	Zinc finger, TAZ-type	GO:0003712|GO:0004402|GO:0005634|GO:0006355|GO:0008270
TRINITY_DN52791_c0_g1_i1.p1	bced3dce22f1fc9045883dca9c319c67	751	Pfam	PF02172	KIX domain	616	694	5.1e-40	T	2019-08-12	IPR003101	Coactivator CBP, KIX domain	GO:0003712|GO:0006355
TRINITY_DN53918_c2_g2_i1.p1	16d971407e689b7137634a4518148021	493	Pfam	PF07679	Immunoglobulin I-set domain	16	104	1.3e-07	T	2019-08-12	IPR013098	Immunoglobulin I-set
TRINITY_DN53918_c2_g2_i1.p1	16d971407e689b7137634a4518148021	493	Pfam	PF07679	Immunoglobulin I-set domain	259	347	1.3e-07	T	2019-08-12	IPR013098	Immunoglobulin I-set
TRINITY_DN53918_c2_g2_i1.p1	16d971407e689b7137634a4518148021	493	Pfam	PF13927	Immunoglobulin domain	131	212	3e-07	T	2019-08-12
TRINITY_DN64787_c11_g2_i3.p1	4ebbcbff73333b75d19ce0b4ca50a14d	149	Pfam	PF00089	Trypsin	2	118	5.1e-10	T	2019-08-12	IPR001254	Serine proteases, trypsin domain	GO:0004252|GO:0006508
TRINITY_DN66330_c0_g1_i9.p1	e62fe80b1c0fecb7ae554310d6bbe862	257	Pfam	PF02932	Neurotransmitter-gated ion-channel transmembrane region	1	216	1.1e-63	T	2019-08-12	IPR006029	Neurotransmitter-gated ion-channel transmembrane domain	GO:0006811|GO:0016021
TRINITY_DN37918_c1_g1_i1.p2	3fa53e9c87963671e736c28932516151	169	Pfam	PF00005	ABC transporter	23	168	4.6e-27	T	2019-08-12	IPR003439	ABC transporter-like	GO:0005524|GO:0016887
TRINITY_DN128620_c0_g1_i1.p1	9a18db506924d85c038ce6b6e8a68f16	168	Pfam	PF02254	TrkA-N domain	41	137	1.9e-06	T	2019-08-12	IPR003148	Regulator of K+ conductance, N-terminal	GO:0006813
TRINITY_DN65135_c0_g1_i4.p1	9f817a39ede82d22f7042ea4e253df1e	163	Pfam	PF13193	AMP-binding enzyme C-terminal domain	103	162	6.1e-14	T	2019-08-12	IPR025110	AMP-binding enzyme, C-terminal domain
TRINITY_DN65135_c0_g1_i4.p1	9f817a39ede82d22f7042ea4e253df1e	163	Pfam	PF00501	AMP-binding enzyme	8	94	4.9e-26	T	2019-08-12	IPR000873	AMP-dependent synthetase/ligase	GO:0003824
TRINITY_DN66347_c2_g1_i4.p1	7be4ce0c64571cf9aaa96cc1ace59bb4	1067	Pfam	PF10540	Munc13 (mammalian uncoordinated) homology domain	706	872	2.2e-50	T	2019-08-12	IPR019558	Mammalian uncoordinated homology 13, subgroup, domain 2
TRINITY_DN66347_c2_g1_i4.p1	7be4ce0c64571cf9aaa96cc1ace59bb4	1067	Pfam	PF00168	C2 domain	909	1019	3.4e-13	T	2019-08-12	IPR000008	C2 domain
TRINITY_DN66347_c2_g1_i4.p1	7be4ce0c64571cf9aaa96cc1ace59bb4	1067	Pfam	PF00168	C2 domain	43	151	1e-27	T	2019-08-12	IPR000008	C2 domain
TRINITY_DN66347_c2_g1_i4.p1	7be4ce0c64571cf9aaa96cc1ace59bb4	1067	Pfam	PF06292	Domain of Unknown Function (DUF1041)	360	466	8.6e-37	T	2019-08-12	IPR010439	Calcium-dependent secretion activator domain
TRINITY_DN62459_c1_g1_i9.p1	0db966dbe66b41ee628936a06577de7a	726	Pfam	PF00665	Integrase core domain	423	511	2.4e-12	T	2019-08-12	IPR001584	Integrase, catalytic core	GO:0015074
TRINITY_DN62459_c1_g1_i9.p1	0db966dbe66b41ee628936a06577de7a	726	Pfam	PF17917	RNase H-like domain found in reverse transcriptase	133	230	4.7e-21	T	2019-08-12	IPR041373	Reverse transcriptase, RNase H-like domain
TRINITY_DN62459_c1_g1_i9.p1	0db966dbe66b41ee628936a06577de7a	726	Pfam	PF17921	Integrase zinc binding domain	338	392	1.6e-13	T	2019-08-12	IPR041588	Integrase zinc-binding domain
TRINITY_DN55286_c0_g1_i11.p1	5eae8a01f6886b56c9c532af8f4a4edc	895	Pfam	PF07565	Band 3 cytoplasmic domain	25	285	3.3e-100	T	2019-08-12	IPR013769	Band 3 cytoplasmic domain	GO:0006820|GO:0008509|GO:0016021
TRINITY_DN55286_c0_g1_i11.p1	5eae8a01f6886b56c9c532af8f4a4edc	895	Pfam	PF00955	HCO3- transporter family	329	826	5.6e-234	T	2019-08-12	IPR011531	Bicarbonate transporter, C-terminal	GO:0006820|GO:0016021
TRINITY_DN59957_c0_g1_i3.p1	46de2f0215dcda18181059388355a7b0	692	Pfam	PF00078	Reverse transcriptase (RNA-dependent DNA polymerase)	232	497	5.4e-45	T	2019-08-12	IPR000477	Reverse transcriptase domain
TRINITY_DN39540_c0_g1_i1.p1	12698c03a3fec0bc225415834a6e6173	152	Pfam	PF01395	PBP/GOBP family	34	143	9.8e-24	T	2019-08-12	IPR006170	Pheromone/general odorant binding protein	GO:0005549
TRINITY_DN49704_c0_g1_i5.p1	95d0bf3b43a3d867a7e52ad9d9e396d4	3030	Pfam	PF14225	Cell morphogenesis C-terminal	2151	2404	5.8e-57	T	2019-08-12	IPR025481	Cell morphogenesis protein C-terminal
TRINITY_DN49704_c0_g1_i5.p1	95d0bf3b43a3d867a7e52ad9d9e396d4	3030	Pfam	PF14228	Cell morphogenesis central region	1898	1991	0.0024	T	2019-08-12	IPR029473	Cell morphogenesis central region
TRINITY_DN49704_c0_g1_i5.p1	95d0bf3b43a3d867a7e52ad9d9e396d4	3030	Pfam	PF14228	Cell morphogenesis central region	1476	1560	6.7e-06	T	2019-08-12	IPR029473	Cell morphogenesis central region
TRINITY_DN49704_c0_g1_i5.p1	95d0bf3b43a3d867a7e52ad9d9e396d4	3030	Pfam	PF14228	Cell morphogenesis central region	1262	1441	5.5e-07	T	2019-08-12	IPR029473	Cell morphogenesis central region
TRINITY_DN49704_c0_g1_i5.p1	95d0bf3b43a3d867a7e52ad9d9e396d4	3030	Pfam	PF14228	Cell morphogenesis central region	1730	1795	2.2e-07	T	2019-08-12	IPR029473	Cell morphogenesis central region
TRINITY_DN49704_c0_g1_i5.p1	95d0bf3b43a3d867a7e52ad9d9e396d4	3030	Pfam	PF14222	Cell morphogenesis N-terminal	239	770	5.9e-174	T	2019-08-12	IPR025614	Cell morphogenesis protein N-terminal
TRINITY_DN14408_c0_g1_i2.p1	da2b5898664a1dc9c4f326c06c5fa952	403	Pfam	PF17039	Fucosyltransferase, N-terminal	62	175	3.7e-21	T	2019-08-12	IPR031481	Fucosyltransferase, N-terminal
TRINITY_DN14408_c0_g1_i2.p1	da2b5898664a1dc9c4f326c06c5fa952	403	Pfam	PF00852	Glycosyltransferase family 10 (fucosyltransferase) C-term	214	397	3.4e-44	T	2019-08-12	IPR001503	Glycosyl transferase family 10	GO:0006486|GO:0008417|GO:0016020
TRINITY_DN65135_c0_g1_i2.p1	965446fea498bf8976958043fa018659	231	Pfam	PF00501	AMP-binding enzyme	3	135	1.2e-36	T	2019-08-12	IPR000873	AMP-dependent synthetase/ligase	GO:0003824
TRINITY_DN65135_c0_g1_i2.p1	965446fea498bf8976958043fa018659	231	Pfam	PF13193	AMP-binding enzyme C-terminal domain	144	219	8.5e-21	T	2019-08-12	IPR025110	AMP-binding enzyme, C-terminal domain
TRINITY_DN11683_c0_g1_i1.p3	8d221a7563e5d61540d49cd31a2e29c8	99	Pfam	PF09242	Flavocytochrome c sulphide dehydrogenase, flavin-binding	28	97	2.4e-28	T	2019-08-12	IPR015323	Flavocytochrome c sulphide dehydrogenase, flavin-binding	GO:0016491|GO:0050660|GO:0055114
TRINITY_DN46968_c0_g1_i3.p1	fe99e8cf6548f1c64d6c252864737efe	1341	Pfam	PF00435	Spectrin repeat	692	786	6.3e-09	T	2019-08-12	IPR002017	Spectrin repeat	GO:0005515
TRINITY_DN46968_c0_g1_i3.p1	fe99e8cf6548f1c64d6c252864737efe	1341	Pfam	PF00435	Spectrin repeat	597	690	3.4e-05	T	2019-08-12	IPR002017	Spectrin repeat	GO:0005515
TRINITY_DN46968_c0_g1_i3.p1	fe99e8cf6548f1c64d6c252864737efe	1341	Pfam	PF17902	SH3 domain	867	932	1.8e-15	T	2019-08-12	IPR041615	Desmoplakin, SH3 domain
TRINITY_DN46968_c0_g1_i3.p1	fe99e8cf6548f1c64d6c252864737efe	1341	Pfam	PF00307	Calponin homology (CH) domain	226	329	1.2e-21	T	2019-08-12	IPR001715	Calponin homology domain	GO:0005515
TRINITY_DN66921_c7_g1_i4.p1	8479208c226c70248440976826abcc0b	954	Pfam	PF01607	Chitin binding Peritrophin-A domain	9	61	1e-08	T	2019-08-12	IPR002557	Chitin binding domain	GO:0005576|GO:0006030|GO:0008061
TRINITY_DN66985_c2_g1_i6.p1	010563782dd36c90920c1aa4586f6a54	313	Pfam	PF01498	Transposase	39	111	4.1e-16	T	2019-08-12	IPR002492	Transposase, Tc1-like	GO:0003677|GO:0006313|GO:0015074
TRINITY_DN66985_c2_g1_i6.p1	010563782dd36c90920c1aa4586f6a54	313	Pfam	PF13358	DDE superfamily endonuclease	120	264	1.8e-15	T	2019-08-12	IPR038717	Tc1-like transposase, DDE domain
TRINITY_DN66985_c2_g1_i7.p1	010563782dd36c90920c1aa4586f6a54	313	Pfam	PF01498	Transposase	39	111	4.1e-16	T	2019-08-12	IPR002492	Transposase, Tc1-like	GO:0003677|GO:0006313|GO:0015074
TRINITY_DN66985_c2_g1_i7.p1	010563782dd36c90920c1aa4586f6a54	313	Pfam	PF13358	DDE superfamily endonuclease	120	264	1.8e-15	T	2019-08-12	IPR038717	Tc1-like transposase, DDE domain
TRINITY_DN66985_c2_g1_i10.p1	010563782dd36c90920c1aa4586f6a54	313	Pfam	PF01498	Transposase	39	111	4.1e-16	T	2019-08-12	IPR002492	Transposase, Tc1-like	GO:0003677|GO:0006313|GO:0015074
TRINITY_DN66985_c2_g1_i10.p1	010563782dd36c90920c1aa4586f6a54	313	Pfam	PF13358	DDE superfamily endonuclease	120	264	1.8e-15	T	2019-08-12	IPR038717	Tc1-like transposase, DDE domain
TRINITY_DN54986_c1_g1_i1.p2	85f0ab5b1afaca1704b70cd34aa515a9	185	Pfam	PF00873	AcrB/AcrD/AcrF family	6	182	2.7e-41	T	2019-08-12	IPR001036	Acriflavin resistance protein	GO:0016020|GO:0022857|GO:0055085
TRINITY_DN50120_c0_g1_i1.p1	46e2f058a749d762a34d28f4f7e1b89e	355	Pfam	PF07653	Variant SH3 domain	113	166	1.3e-10	T	2019-08-12	IPR001452	SH3 domain	GO:0005515
TRINITY_DN50120_c0_g1_i1.p1	46e2f058a749d762a34d28f4f7e1b89e	355	Pfam	PF00018	SH3 domain	177	224	1.2e-08	T	2019-08-12	IPR001452	SH3 domain	GO:0005515
TRINITY_DN50120_c0_g1_i1.p1	46e2f058a749d762a34d28f4f7e1b89e	355	Pfam	PF00097	Zinc finger, C3HC4 type (RING finger)	12	52	1.1e-08	T	2019-08-12	IPR018957	Zinc finger, C3HC4 RING-type	GO:0046872
TRINITY_DN64219_c0_g1_i1.p1	740da9ac5450ac9af4348c00e5e4e9fd	231	Pfam	PF16099	Recq-mediated genome instability protein 1, C-terminal OB-fold	93	229	6e-32	T	2019-08-12	IPR032199	Recq-mediated genome instability protein 1, C-terminal OB-fold domain	GO:0000166
TRINITY_DN66939_c4_g1_i3.p1	6f98ff6f416dbe462aae7ff8b339fbb3	855	Pfam	PF00400	WD domain, G-beta repeat	108	142	0.24	T	2019-08-12	IPR001680	WD40 repeat	GO:0005515
TRINITY_DN66939_c4_g1_i3.p1	6f98ff6f416dbe462aae7ff8b339fbb3	855	Pfam	PF00400	WD domain, G-beta repeat	242	279	0.0067	T	2019-08-12	IPR001680	WD40 repeat	GO:0005515
TRINITY_DN144968_c0_g1_i1.p2	93b1fc3127b6567c9b65db3c87768d4c	147	Pfam	PF05433	Glycine zipper 2TM domain	76	117	1.7e-10	T	2019-08-12	IPR008816	Glycine zipper 2TM domain	GO:0019867
TRINITY_DN64632_c0_g1_i3.p1	6742095c56c521658a8aab50faf26cbe	828	Pfam	PF08736	FERM adjacent (FA)	359	401	1.3e-13	T	2019-08-12	IPR014847	FERM adjacent (FA)
TRINITY_DN64632_c0_g1_i3.p1	6742095c56c521658a8aab50faf26cbe	828	Pfam	PF00373	FERM central domain	147	256	2.7e-16	T	2019-08-12	IPR019748	FERM central domain
TRINITY_DN64632_c0_g1_i3.p1	6742095c56c521658a8aab50faf26cbe	828	Pfam	PF09380	FERM C-terminal PH-like domain	260	348	3.1e-21	T	2019-08-12	IPR018980	FERM, C-terminal PH-like domain
TRINITY_DN64632_c0_g1_i3.p1	6742095c56c521658a8aab50faf26cbe	828	Pfam	PF09379	FERM N-terminal domain	64	126	1.9e-13	T	2019-08-12	IPR018979	FERM, N-terminal
TRINITY_DN64632_c0_g1_i8.p1	6742095c56c521658a8aab50faf26cbe	828	Pfam	PF08736	FERM adjacent (FA)	359	401	1.3e-13	T	2019-08-12	IPR014847	FERM adjacent (FA)
TRINITY_DN64632_c0_g1_i8.p1	6742095c56c521658a8aab50faf26cbe	828	Pfam	PF00373	FERM central domain	147	256	2.7e-16	T	2019-08-12	IPR019748	FERM central domain
TRINITY_DN64632_c0_g1_i8.p1	6742095c56c521658a8aab50faf26cbe	828	Pfam	PF09380	FERM C-terminal PH-like domain	260	348	3.1e-21	T	2019-08-12	IPR018980	FERM, C-terminal PH-like domain
TRINITY_DN64632_c0_g1_i8.p1	6742095c56c521658a8aab50faf26cbe	828	Pfam	PF09379	FERM N-terminal domain	64	126	1.9e-13	T	2019-08-12	IPR018979	FERM, N-terminal
TRINITY_DN64632_c0_g1_i9.p1	6742095c56c521658a8aab50faf26cbe	828	Pfam	PF08736	FERM adjacent (FA)	359	401	1.3e-13	T	2019-08-12	IPR014847	FERM adjacent (FA)
TRINITY_DN64632_c0_g1_i9.p1	6742095c56c521658a8aab50faf26cbe	828	Pfam	PF00373	FERM central domain	147	256	2.7e-16	T	2019-08-12	IPR019748	FERM central domain
TRINITY_DN64632_c0_g1_i9.p1	6742095c56c521658a8aab50faf26cbe	828	Pfam	PF09380	FERM C-terminal PH-like domain	260	348	3.1e-21	T	2019-08-12	IPR018980	FERM, C-terminal PH-like domain
TRINITY_DN64632_c0_g1_i9.p1	6742095c56c521658a8aab50faf26cbe	828	Pfam	PF09379	FERM N-terminal domain	64	126	1.9e-13	T	2019-08-12	IPR018979	FERM, N-terminal
TRINITY_DN61888_c0_g1_i5.p3	580ca25c738c0266b1e4519532d15d28	480	Pfam	PF00652	Ricin-type beta-trefoil lectin domain	170	298	5.8e-18	T	2019-08-12	IPR000772	Ricin B, lectin domain
TRINITY_DN61888_c0_g1_i5.p3	580ca25c738c0266b1e4519532d15d28	480	Pfam	PF02709	N-terminal domain of galactosyltransferase	27	81	1.1e-06	T	2019-08-12	IPR027791	Galactosyltransferase, C-terminal
TRINITY_DN64789_c1_g1_i1.p1	c10be5222891b7c2e2a493908b07e7a7	1618	Pfam	PF08783	DWNN domain	3	76	1.7e-30	T	2019-08-12	IPR014891	DWNN domain	GO:0008270
TRINITY_DN64789_c1_g1_i1.p1	c10be5222891b7c2e2a493908b07e7a7	1618	Pfam	PF00098	Zinc knuckle	153	167	3.1e-05	T	2019-08-12	IPR001878	Zinc finger, CCHC-type	GO:0003676|GO:0008270
TRINITY_DN65495_c0_g1_i5.p1	4d5aa993642288b4163e672ef4ff43d2	724	Pfam	PF08409	Domain of unknown function (DUF1736)	186	258	2.2e-28	T	2019-08-12	IPR013618	Domain of unknown function DUF1736
TRINITY_DN65495_c0_g1_i5.p1	4d5aa993642288b4163e672ef4ff43d2	724	Pfam	PF13181	Tetratricopeptide repeat	441	471	0.002	T	2019-08-12	IPR019734	Tetratricopeptide repeat	GO:0005515
TRINITY_DN65495_c0_g1_i5.p1	4d5aa993642288b4163e672ef4ff43d2	724	Pfam	PF13414	TPR repeat	389	421	5.6e-08	T	2019-08-12
TRINITY_DN42149_c0_g1_i1.p1	db94032bd0fb1da1ef5783fdca8fd8bf	127	Pfam	PF00089	Trypsin	21	118	2e-16	T	2019-08-12	IPR001254	Serine proteases, trypsin domain	GO:0004252|GO:0006508
TRINITY_DN61508_c1_g1_i1.p1	7536b0a48d9ecfdeb3c7dc0f35c9719d	403	Pfam	PF01546	Peptidase family M20/M25/M40	77	396	1.6e-39	T	2019-08-12	IPR002933	Peptidase M20	GO:0016787
TRINITY_DN61508_c1_g1_i1.p1	7536b0a48d9ecfdeb3c7dc0f35c9719d	403	Pfam	PF07687	Peptidase dimerisation domain	191	299	6.1e-13	T	2019-08-12	IPR011650	Peptidase M20, dimerisation domain
TRINITY_DN61268_c0_g1_i1.p1	92a95ae7f897c6d44ee71420942ad6a9	112	Pfam	PF15868	Transcription activator MBF2	25	112	8e-20	T	2019-08-12	IPR031734	Transcription activator MBF2
TRINITY_DN89482_c0_g1_i1.p1	be72bdab427f45ec908ce7276356e358	162	Pfam	PF00078	Reverse transcriptase (RNA-dependent DNA polymerase)	18	162	3.4e-26	T	2019-08-12	IPR000477	Reverse transcriptase domain
TRINITY_DN4845_c0_g1_i1.p1	ceba6a6ecebfb63985f956cb31136b46	276	Pfam	PF11906	Protein of unknown function (DUF3426)	128	272	2.7e-37	T	2019-08-12	IPR021834	Protein of unknown function DUF3426
TRINITY_DN84283_c0_g1_i1.p1	1c7cf35296601120be8fbe5d074f36c7	353	Pfam	PF00171	Aldehyde dehydrogenase family	2	168	1.4e-30	T	2019-08-12	IPR015590	Aldehyde dehydrogenase domain	GO:0016491|GO:0055114
TRINITY_DN65198_c4_g1_i6.p1	0b92b69526195c06ab12adaf75468f34	114	Pfam	PF03098	Animal haem peroxidase	5	110	7.4e-24	T	2019-08-12	IPR019791	Haem peroxidase, animal-type
TRINITY_DN61410_c0_g1_i1.p1	72c1cf6f1bfbfcae39063a29f0723c8a	497	Pfam	PF03015	Male sterility protein	394	487	6.2e-27	T	2019-08-12	IPR033640	Fatty acyl-CoA reductase, C-terminal
TRINITY_DN61410_c0_g1_i1.p1	72c1cf6f1bfbfcae39063a29f0723c8a	497	Pfam	PF07993	Male sterility protein	46	321	8.8e-68	T	2019-08-12	IPR013120	Male sterility, NAD-binding
TRINITY_DN62241_c1_g1_i1.p1	30f2b7849a655998047f2572d2b0dfe1	806	Pfam	PF02933	Cell division protein 48 (CDC48), domain 2	125	188	4.1e-10	T	2019-08-12	IPR004201	CDC48, domain 2
TRINITY_DN62241_c1_g1_i1.p1	30f2b7849a655998047f2572d2b0dfe1	806	Pfam	PF02359	Cell division protein 48 (CDC48), N-terminal domain	24	105	1.9e-21	T	2019-08-12	IPR003338	CDC48, N-terminal subdomain
TRINITY_DN62241_c1_g1_i1.p1	30f2b7849a655998047f2572d2b0dfe1	806	Pfam	PF09336	Vps4 C terminal oligomerisation domain	718	761	7.2e-06	T	2019-08-12	IPR015415	Vps4 oligomerisation, C-terminal
TRINITY_DN62241_c1_g1_i1.p1	30f2b7849a655998047f2572d2b0dfe1	806	Pfam	PF17862	AAA+ lid domain	668	707	1.2e-11	T	2019-08-12	IPR041569	AAA ATPase, AAA+ lid domain
TRINITY_DN62241_c1_g1_i1.p1	30f2b7849a655998047f2572d2b0dfe1	806	Pfam	PF17862	AAA+ lid domain	392	433	4.6e-11	T	2019-08-12	IPR041569	AAA ATPase, AAA+ lid domain
TRINITY_DN62241_c1_g1_i1.p1	30f2b7849a655998047f2572d2b0dfe1	806	Pfam	PF00004	ATPase family associated with various cellular activities (AAA)	513	646	1.2e-45	T	2019-08-12	IPR003959	ATPase, AAA-type, core	GO:0005524
TRINITY_DN62241_c1_g1_i1.p1	30f2b7849a655998047f2572d2b0dfe1	806	Pfam	PF00004	ATPase family associated with various cellular activities (AAA)	240	369	7.7e-47	T	2019-08-12	IPR003959	ATPase, AAA-type, core	GO:0005524
TRINITY_DN57509_c1_g1_i2.p1	87a3eb980c661f8181cdefad8415a0d4	257	Pfam	PF04263	Thiamin pyrophosphokinase, catalytic domain	60	123	5.7e-13	T	2019-08-12	IPR007371	Thiamin pyrophosphokinase, catalytic domain	GO:0004788|GO:0005524|GO:0009229
TRINITY_DN57509_c1_g1_i2.p1	87a3eb980c661f8181cdefad8415a0d4	257	Pfam	PF04265	Thiamin pyrophosphokinase, vitamin B1 binding domain	177	245	6e-20	T	2019-08-12	IPR007373	Thiamin pyrophosphokinase, thiamin-binding domain	GO:0009229|GO:0030975
TRINITY_DN61112_c0_g2_i1.p1	7fa0b9d098cf347ce137e5997f4d3ce4	405	Pfam	PF00722	Glycosyl hydrolases family 16	283	403	1.1e-08	T	2019-08-12	IPR000757	Glycoside hydrolase family 16	GO:0004553|GO:0005975
TRINITY_DN61112_c0_g2_i1.p1	7fa0b9d098cf347ce137e5997f4d3ce4	405	Pfam	PF15886	Carbohydrate binding domain (family 32)	26	125	1.1e-24	T	2019-08-12	IPR031756	Beta-1,3-glucan-binding protein, N-terminal	GO:0030246
TRINITY_DN65772_c2_g1_i2.p1	bbfb1b15d74b6d89fcd4162e546a098a	988	Pfam	PF00520	Ion transport protein	565	796	3.8e-12	T	2019-08-12	IPR005821	Ion transport domain	GO:0005216|GO:0006811|GO:0016020|GO:0055085
TRINITY_DN65772_c2_g1_i2.p1	bbfb1b15d74b6d89fcd4162e546a098a	988	Pfam	PF00023	Ankyrin repeat	416	446	8.3e-05	T	2019-08-12	IPR002110	Ankyrin repeat	GO:0005515
TRINITY_DN65772_c2_g1_i2.p1	bbfb1b15d74b6d89fcd4162e546a098a	988	Pfam	PF12796	Ankyrin repeats (3 copies)	148	236	7.1e-08	T	2019-08-12	IPR020683	Ankyrin repeat-containing domain
TRINITY_DN65772_c2_g1_i2.p1	bbfb1b15d74b6d89fcd4162e546a098a	988	Pfam	PF12796	Ankyrin repeats (3 copies)	319	414	1.3e-15	T	2019-08-12	IPR020683	Ankyrin repeat-containing domain
TRINITY_DN11807_c0_g1_i1.p1	f8e670973f7fe0db4daeefab31d8d15e	495	Pfam	PF00664	ABC transporter transmembrane region	1	211	6.2e-43	T	2019-08-12	IPR011527	ABC transporter type 1, transmembrane domain	GO:0005524|GO:0016021|GO:0042626|GO:0055085
TRINITY_DN11807_c0_g1_i1.p1	f8e670973f7fe0db4daeefab31d8d15e	495	Pfam	PF00005	ABC transporter	272	421	4.4e-31	T	2019-08-12	IPR003439	ABC transporter-like	GO:0005524|GO:0016887
TRINITY_DN55236_c1_g1_i1.p1	68d0b143fbeaaa58c8fd34899434e053	191	Pfam	PF15993	Fuseless	2	191	9.9e-71	T	2019-08-12	IPR032751	Protein fuseless
TRINITY_DN65837_c0_g3_i1.p1	746592bebfd9007ad61f09e20a440578	315	Pfam	PF07679	Immunoglobulin I-set domain	145	222	2.5e-15	T	2019-08-12	IPR013098	Immunoglobulin I-set
TRINITY_DN65837_c0_g3_i1.p1	746592bebfd9007ad61f09e20a440578	315	Pfam	PF00008	EGF-like domain	251	287	8.4e-05	T	2019-08-12	IPR000742	EGF-like domain
TRINITY_DN32976_c0_g1_i1.p1	dd812f97bd4b37738f1e4d00ff46d397	313	Pfam	PF00873	AcrB/AcrD/AcrF family	2	313	4.8e-97	T	2019-08-12	IPR001036	Acriflavin resistance protein	GO:0016020|GO:0022857|GO:0055085
TRINITY_DN64131_c0_g1_i3.p1	dc557b5e1f5710981caaee1da52eb112	1708	Pfam	PF00665	Integrase core domain	1403	1532	4.7e-13	T	2019-08-12	IPR001584	Integrase, catalytic core	GO:0015074
TRINITY_DN64131_c0_g1_i3.p1	dc557b5e1f5710981caaee1da52eb112	1708	Pfam	PF05585	Putative peptidase (DUF1758)	436	590	1.4e-17	T	2019-08-12	IPR008737	Peptidase aspartic, putative
TRINITY_DN64131_c0_g1_i3.p1	dc557b5e1f5710981caaee1da52eb112	1708	Pfam	PF17921	Integrase zinc binding domain	1329	1382	4.4e-09	T	2019-08-12	IPR041588	Integrase zinc-binding domain
TRINITY_DN64131_c0_g1_i3.p1	dc557b5e1f5710981caaee1da52eb112	1708	Pfam	PF03564	Protein of unknown function (DUF1759)	137	279	1.2e-38	T	2019-08-12	IPR005312	Protein of unknown function DUF1759
TRINITY_DN64131_c0_g1_i3.p1	dc557b5e1f5710981caaee1da52eb112	1708	Pfam	PF18701	Family of unknown function (DUF5641)	1607	1699	8.6e-34	T	2019-08-12	IPR040676	Domain of unknown function DUF5641
TRINITY_DN64131_c0_g1_i3.p1	dc557b5e1f5710981caaee1da52eb112	1708	Pfam	PF05380	Pao retrotransposon peptidase	951	1111	7e-58	T	2019-08-12	IPR008042	Retrotransposon, Pao
TRINITY_DN66752_c0_g2_i2.p1	f5ce4118c6135150882b68a148d5b27b	540	Pfam	PF00282	Pyridoxal-dependent decarboxylase conserved domain	91	460	1.2e-133	T	2019-08-12	IPR002129	Pyridoxal phosphate-dependent decarboxylase	GO:0016831|GO:0019752|GO:0030170
TRINITY_DN62406_c1_g1_i2.p1	adc9daf82af78372d582f956c5fc42ce	341	Pfam	PF00459	Inositol monophosphatase family	44	315	7e-39	T	2019-08-12	IPR000760	Inositol monophosphatase-like	GO:0046854
TRINITY_DN49263_c0_g1_i2.p1	611d008bb06c3dc059070f4b5766c59a	602	Pfam	PF00990	Diguanylate cyclase, GGDEF domain	199	360	3.7e-49	T	2019-08-12	IPR000160	GGDEF domain
TRINITY_DN49263_c0_g1_i2.p1	611d008bb06c3dc059070f4b5766c59a	602	Pfam	PF13426	PAS domain	9	65	1.3e-05	T	2019-08-12	IPR000014	PAS domain
TRINITY_DN49263_c0_g1_i2.p1	611d008bb06c3dc059070f4b5766c59a	602	Pfam	PF13426	PAS domain	86	187	2e-15	T	2019-08-12	IPR000014	PAS domain
TRINITY_DN49263_c0_g1_i2.p1	611d008bb06c3dc059070f4b5766c59a	602	Pfam	PF00563	EAL domain	380	601	3.9e-69	T	2019-08-12	IPR001633	EAL domain
TRINITY_DN53548_c0_g1_i4.p1	2b5a89e8edd0578e724349c124fd7b7c	1020	Pfam	PF01448	ELM2 domain	840	889	3e-08	T	2019-08-12	IPR000949	ELM2 domain
TRINITY_DN53548_c0_g1_i4.p1	2b5a89e8edd0578e724349c124fd7b7c	1020	Pfam	PF13912	C2H2-type zinc finger	151	174	0.0025	T	2019-08-12
TRINITY_DN53548_c0_g1_i4.p1	2b5a89e8edd0578e724349c124fd7b7c	1020	Pfam	PF13912	C2H2-type zinc finger	333	354	0.018	T	2019-08-12
TRINITY_DN53548_c0_g1_i4.p1	2b5a89e8edd0578e724349c124fd7b7c	1020	Pfam	PF00096	Zinc finger, C2H2 type	124	145	0.011	T	2019-08-12	IPR013087	Zinc finger C2H2-type	GO:0003676
TRINITY_DN69435_c0_g1_i1.p1	17f856cf644183705b746ae0f8a2c4cf	99	Pfam	PF15868	Transcription activator MBF2	32	99	1e-07	T	2019-08-12	IPR031734	Transcription activator MBF2
TRINITY_DN56599_c0_g1_i2.p1	e29f5e2930c888dace0e4d92f807d032	399	Pfam	PF00089	Trypsin	13	196	1.9e-12	T	2019-08-12	IPR001254	Serine proteases, trypsin domain	GO:0004252|GO:0006508
TRINITY_DN59035_c4_g1_i5.p1	71e9af223c4d59daa19ce103620a436d	841	Pfam	PF07528	DZF domain	550	792	4.4e-49	T	2019-08-12	IPR006561	DZF domain
TRINITY_DN59035_c4_g1_i5.p1	71e9af223c4d59daa19ce103620a436d	841	Pfam	PF12874	Zinc-finger of C2H2 type	315	339	1.3e-06	T	2019-08-12
TRINITY_DN59035_c4_g1_i5.p1	71e9af223c4d59daa19ce103620a436d	841	Pfam	PF12874	Zinc-finger of C2H2 type	193	216	0.00015	T	2019-08-12
TRINITY_DN59035_c4_g1_i5.p1	71e9af223c4d59daa19ce103620a436d	841	Pfam	PF12874	Zinc-finger of C2H2 type	142	165	2.6e-06	T	2019-08-12
TRINITY_DN64078_c0_g1_i1.p1	49915cdf10870dd9da0b5e6e85b69353	305	Pfam	PF07228	Stage II sporulation protein E (SpoIIE)	76	301	1.5e-09	T	2019-08-12	IPR001932	PPM-type phosphatase domain	GO:0003824
TRINITY_DN46158_c1_g1_i1.p1	6df3a633129853ca049e6dd19f8f91f5	105	Pfam	PF07992	Pyridine nucleotide-disulphide oxidoreductase	13	105	3.4e-15	T	2019-08-12	IPR023753	FAD/NAD(P)-binding domain	GO:0016491|GO:0055114
TRINITY_DN9227_c0_g1_i1.p1	4032ed7583e5b5703da80d262d6a7997	302	Pfam	PF00155	Aminotransferase class I and II	58	290	3.9e-21	T	2019-08-12	IPR004839	Aminotransferase, class I/classII	GO:0009058|GO:0030170
TRINITY_DN63019_c0_g1_i2.p1	77ed60bd7b0af0b0d69bb4bc122c648d	417	Pfam	PF08799	pre-mRNA processing factor 4 (PRP4) like	93	121	6.8e-13	T	2019-08-12	IPR014906	Pre-mRNA processing factor 4 (PRP4)-like
TRINITY_DN63019_c0_g1_i2.p1	77ed60bd7b0af0b0d69bb4bc122c648d	417	Pfam	PF00400	WD domain, G-beta repeat	374	407	0.0034	T	2019-08-12	IPR001680	WD40 repeat	GO:0005515
TRINITY_DN63019_c0_g1_i2.p1	77ed60bd7b0af0b0d69bb4bc122c648d	417	Pfam	PF00400	WD domain, G-beta repeat	249	322	0.085	T	2019-08-12	IPR001680	WD40 repeat	GO:0005515
TRINITY_DN63019_c0_g1_i2.p1	77ed60bd7b0af0b0d69bb4bc122c648d	417	Pfam	PF00400	WD domain, G-beta repeat	327	365	2.8e-05	T	2019-08-12	IPR001680	WD40 repeat	GO:0005515
TRINITY_DN55415_c0_g1_i2.p1	895cbb22a3b19b65c5a3f553bd915874	197	Pfam	PF01257	Thioredoxin-like [2Fe-2S] ferredoxin	57	196	1.7e-53	T	2019-08-12
TRINITY_DN38345_c0_g1_i1.p2	9f887fc27e56dcaba6bf53d1a28ce047	159	Pfam	PF07969	Amidohydrolase family	1	151	8.8e-24	T	2019-08-12	IPR013108	Amidohydrolase 3
TRINITY_DN62761_c0_g1_i1.p1	7d5ba0d81ca89a8e68a61ab5176de7e8	450	Pfam	PF01979	Amidohydrolase family	46	431	7.9e-29	T	2019-08-12	IPR006680	Amidohydrolase-related	GO:0016787
TRINITY_DN64328_c13_g1_i3.p1	b14a2127027410488b12d9f47577dc70	188	Pfam	PF08450	SMP-30/Gluconolactonase/LRE-like region	14	188	9.9e-39	T	2019-08-12	IPR013658	SMP-30/Gluconolactonase/LRE-like region
TRINITY_DN32516_c0_g1_i1.p2	9868d98c8f4e3e8566d3a84e2f7cfb31	104	Pfam	PF03313	Serine dehydratase alpha chain	1	104	1.3e-43	T	2019-08-12	IPR005130	Serine dehydratase-like, alpha subunit
TRINITY_DN13456_c0_g1_i1.p1	11b6c197ce55f90af745aa95e8743f9b	265	Pfam	PF13975	gag-polyprotein putative aspartyl protease	36	123	9e-08	T	2019-08-12
TRINITY_DN65072_c1_g1_i2.p1	3a2de4ba730b739c0e4adce35d857dbf	423	Pfam	PF03131	bZIP Maf transcription factor	271	361	5.9e-20	T	2019-08-12	IPR004826	Basic leucine zipper domain, Maf-type	GO:0003677|GO:0005634|GO:0006355
TRINITY_DN66392_c1_g2_i1.p1	cc57ab4aaf57ed6699a0e025a89a5938	789	Pfam	PF00018	SH3 domain	733	776	4.1e-10	T	2019-08-12	IPR001452	SH3 domain	GO:0005515
TRINITY_DN66392_c1_g2_i1.p1	cc57ab4aaf57ed6699a0e025a89a5938	789	Pfam	PF14604	Variant SH3 domain	631	682	9.7e-10	T	2019-08-12	IPR001452	SH3 domain	GO:0005515
TRINITY_DN66392_c1_g2_i1.p1	cc57ab4aaf57ed6699a0e025a89a5938	789	Pfam	PF12763	Cytoskeletal-regulatory complex EF hand	209	291	5.3e-14	T	2019-08-12	IPR000261	EH domain	GO:0005515
TRINITY_DN59695_c0_g1_i2.p1	98542a42ce5d7003da0ceac1597ef383	529	Pfam	PF03155	ALG6, ALG8 glycosyltransferase family	10	500	1.7e-157	T	2019-08-12	IPR004856	Glycosyl transferase, ALG6/ALG8	GO:0005789|GO:0016758
TRINITY_DN148612_c0_g1_i1.p1	bf12aac68be2be05093c157e52cfd6bd	101	Pfam	PF14347	Domain of unknown function (DUF4399)	55	96	1.3e-13	T	2019-08-12	IPR025512	Domain of unknown function DUF4399
TRINITY_DN61054_c0_g1_i1.p1	f3fe73b67ad8b3a0ef11a13cb9bf0e26	709	Pfam	PF09329	Primase zinc finger	288	330	2.8e-16	T	2019-08-12	IPR015408	Zinc finger, Mcm10/DnaG-type	GO:0005634|GO:0006260
TRINITY_DN61054_c0_g1_i1.p1	f3fe73b67ad8b3a0ef11a13cb9bf0e26	709	Pfam	PF09332	Mcm10 replication factor	430	690	4e-64	T	2019-08-12	IPR015411	Replication factor Mcm10, C-terminal
TRINITY_DN43402_c2_g1_i1.p2	ffb265f2c38c2568f32e485b1bb7566c	107	Pfam	PF00240	Ubiquitin family	4	52	1e-21	T	2019-08-12	IPR000626	Ubiquitin domain	GO:0005515
TRINITY_DN43402_c2_g1_i1.p2	ffb265f2c38c2568f32e485b1bb7566c	107	Pfam	PF01020	Ribosomal L40e family	56	105	2.3e-31	T	2019-08-12	IPR001975	Ribosomal protein L40e	GO:0003735|GO:0005840|GO:0006412
TRINITY_DN54403_c0_g1_i2.p1	b9884a737046f708421d9fb22111c3e7	666	Pfam	PF17921	Integrase zinc binding domain	311	362	9.5e-15	T	2019-08-12	IPR041588	Integrase zinc-binding domain
TRINITY_DN54403_c0_g1_i2.p1	b9884a737046f708421d9fb22111c3e7	666	Pfam	PF00665	Integrase core domain	379	485	1.6e-17	T	2019-08-12	IPR001584	Integrase, catalytic core	GO:0015074
TRINITY_DN54403_c0_g1_i2.p1	b9884a737046f708421d9fb22111c3e7	666	Pfam	PF17917	RNase H-like domain found in reverse transcriptase	38	141	2.4e-40	T	2019-08-12	IPR041373	Reverse transcriptase, RNase H-like domain
TRINITY_DN66448_c1_g1_i13.p1	0c3fea09fbc1fd3b33f4e3342012a879	708	Pfam	PF00595	PDZ domain	168	247	6e-08	T	2019-08-12	IPR001478	PDZ domain	GO:0005515
TRINITY_DN66448_c1_g1_i13.p1	0c3fea09fbc1fd3b33f4e3342012a879	708	Pfam	PF00397	WW domain	54	83	1.6e-09	T	2019-08-12	IPR001202	WW domain	GO:0005515
TRINITY_DN66448_c1_g1_i13.p1	0c3fea09fbc1fd3b33f4e3342012a879	708	Pfam	PF00397	WW domain	101	130	2.4e-06	T	2019-08-12	IPR001202	WW domain	GO:0005515
TRINITY_DN61415_c0_g1_i5.p1	eca17f875e46126eeaf58a210af24d7c	171	Pfam	PF03962	Mnd1 HTH domain	16	75	1.8e-30	T	2019-08-12	IPR040453	Mnd1, HTH domain
TRINITY_DN20442_c0_g1_i1.p1	664a9f97a57e98157050c4704267420e	289	Pfam	PF00096	Zinc finger, C2H2 type	197	219	4.3e-05	T	2019-08-12	IPR013087	Zinc finger C2H2-type	GO:0003676
TRINITY_DN20442_c0_g1_i1.p1	664a9f97a57e98157050c4704267420e	289	Pfam	PF00096	Zinc finger, C2H2 type	167	190	0.0042	T	2019-08-12	IPR013087	Zinc finger C2H2-type	GO:0003676
TRINITY_DN20442_c0_g1_i1.p1	664a9f97a57e98157050c4704267420e	289	Pfam	PF00096	Zinc finger, C2H2 type	137	160	0.0058	T	2019-08-12	IPR013087	Zinc finger C2H2-type	GO:0003676
TRINITY_DN20442_c0_g1_i1.p1	664a9f97a57e98157050c4704267420e	289	Pfam	PF13894	C2H2-type zinc finger	225	247	0.00069	T	2019-08-12
TRINITY_DN65000_c20_g2_i1.p1	7d76015f6bea259eb3f50377153b3089	661	Pfam	PF00501	AMP-binding enzyme	100	530	3.3e-61	T	2019-08-12	IPR000873	AMP-dependent synthetase/ligase	GO:0003824
TRINITY_DN65000_c20_g2_i1.p1	7d76015f6bea259eb3f50377153b3089	661	Pfam	PF13193	AMP-binding enzyme C-terminal domain	538	613	1.6e-06	T	2019-08-12	IPR025110	AMP-binding enzyme, C-terminal domain
TRINITY_DN57889_c0_g1_i1.p1	e2b026fa3f906332d952a833fccca2aa	542	Pfam	PF00271	Helicase conserved C-terminal domain	337	435	4.9e-29	T	2019-08-12	IPR001650	Helicase, C-terminal
TRINITY_DN57889_c0_g1_i1.p1	e2b026fa3f906332d952a833fccca2aa	542	Pfam	PF00270	DEAD/DEAH box helicase	120	289	3.5e-47	T	2019-08-12	IPR011545	DEAD/DEAH box helicase domain	GO:0003676|GO:0005524
TRINITY_DN57898_c0_g1_i2.p1	4e420e1c0e3e8dab30157952b2e65126	158	Pfam	PF00067	Cytochrome P450	39	153	4.5e-12	T	2019-08-12	IPR001128	Cytochrome P450	GO:0005506|GO:0016705|GO:0020037|GO:0055114
TRINITY_DN58279_c2_g1_i4.p2	8565cb4cb8f674a155c0751688602214	126	Pfam	PF03725	3' exoribonuclease family, domain 2	40	104	8.6e-12	T	2019-08-12	IPR015847	Exoribonuclease, phosphorolytic domain 2
TRINITY_DN53695_c0_g2_i1.p2	045a7022ce186217810be016db633dc2	116	Pfam	PF00202	Aminotransferase class-III	6	116	5.4e-23	T	2019-08-12	IPR005814	Aminotransferase class-III	GO:0008483|GO:0030170
TRINITY_DN62817_c0_g1_i2.p1	b9577e1b9930bebb1215367c16bcf84b	153	Pfam	PF00560	Leucine Rich Repeat	23	39	0.85	T	2019-08-12	IPR001611	Leucine-rich repeat	GO:0005515
TRINITY_DN62817_c0_g1_i2.p1	b9577e1b9930bebb1215367c16bcf84b	153	Pfam	PF13855	Leucine rich repeat	47	106	6.8e-15	T	2019-08-12	IPR001611	Leucine-rich repeat	GO:0005515
TRINITY_DN66699_c2_g1_i2.p1	9f6c103e7a309a28cb46ff390a246f51	199	Pfam	PF04389	Peptidase family M28	61	191	9.9e-28	T	2019-08-12	IPR007484	Peptidase M28
TRINITY_DN63389_c0_g1_i5.p1	369c901ea3a33a47b8a384a9e1ee3637	511	Pfam	PF00078	Reverse transcriptase (RNA-dependent DNA polymerase)	47	307	1.2e-42	T	2019-08-12	IPR000477	Reverse transcriptase domain
TRINITY_DN62215_c0_g1_i1.p1	122002fd7b7de429e5a8ed4469e2e214	477	Pfam	PF00364	Biotin-requiring enzyme	64	135	1.6e-19	T	2019-08-12	IPR000089	Biotin/lipoyl attachment
TRINITY_DN62215_c0_g1_i1.p1	122002fd7b7de429e5a8ed4469e2e214	477	Pfam	PF02817	e3 binding domain	170	205	1.5e-12	T	2019-08-12	IPR004167	Peripheral subunit-binding domain	GO:0016746
TRINITY_DN62215_c0_g1_i1.p1	122002fd7b7de429e5a8ed4469e2e214	477	Pfam	PF00198	2-oxoacid dehydrogenases acyltransferase (catalytic domain)	246	475	2e-77	T	2019-08-12	IPR001078	2-oxoacid dehydrogenase acyltransferase, catalytic domain	GO:0016746
TRINITY_DN156250_c0_g1_i1.p1	9070257d8d112d5d41de81b83a63e3c9	103	Pfam	PF00529	HlyD membrane-fusion protein of T1SS	28	90	1.2e-06	T	2019-08-12	IPR006143	RND efflux pump, membrane fusion protein	GO:0016020|GO:0022857|GO:0055085
TRINITY_DN64429_c0_g2_i1.p1	a85da3cdcada232375071203c9cc6039	295	Pfam	PF13561	Enoyl-(Acyl carrier protein) reductase	204	244	2.5e-06	T	2019-08-12
TRINITY_DN64429_c0_g2_i1.p1	a85da3cdcada232375071203c9cc6039	295	Pfam	PF00106	short chain dehydrogenase	14	152	9e-24	T	2019-08-12	IPR002347	Short-chain dehydrogenase/reductase SDR
TRINITY_DN65945_c0_g1_i5.p1	be467579d4e6afcb53ec3b4837107665	340	Pfam	PF00652	Ricin-type beta-trefoil lectin domain	217	331	1.4e-22	T	2019-08-12	IPR000772	Ricin B, lectin domain
TRINITY_DN65945_c0_g1_i5.p1	be467579d4e6afcb53ec3b4837107665	340	Pfam	PF02709	N-terminal domain of galactosyltransferase	62	119	3e-05	T	2019-08-12	IPR027791	Galactosyltransferase, C-terminal
TRINITY_DN65945_c0_g1_i10.p1	be467579d4e6afcb53ec3b4837107665	340	Pfam	PF00652	Ricin-type beta-trefoil lectin domain	217	331	1.4e-22	T	2019-08-12	IPR000772	Ricin B, lectin domain
TRINITY_DN65945_c0_g1_i10.p1	be467579d4e6afcb53ec3b4837107665	340	Pfam	PF02709	N-terminal domain of galactosyltransferase	62	119	3e-05	T	2019-08-12	IPR027791	Galactosyltransferase, C-terminal
TRINITY_DN138000_c0_g1_i1.p1	75b71706a320e9d0ee0fd7259d80d890	100	Pfam	PF01641	SelR domain	28	98	7.7e-26	T	2019-08-12	IPR002579	Peptide methionine sulphoxide reductase MrsB	GO:0033743|GO:0055114
TRINITY_DN62943_c0_g1_i1.p2	6142e6d024534462fb2687fb956bcbc2	104	Pfam	PF00067	Cytochrome P450	1	82	1.1e-23	T	2019-08-12	IPR001128	Cytochrome P450	GO:0005506|GO:0016705|GO:0020037|GO:0055114
TRINITY_DN62943_c0_g1_i5.p2	6142e6d024534462fb2687fb956bcbc2	104	Pfam	PF00067	Cytochrome P450	1	82	1.1e-23	T	2019-08-12	IPR001128	Cytochrome P450	GO:0005506|GO:0016705|GO:0020037|GO:0055114
TRINITY_DN43704_c0_g1_i2.p3	459a7db1a072959c7b22a9f58127fb68	175	Pfam	PF04542	Sigma-70 region 2	19	85	2.4e-09	T	2019-08-12	IPR007627	RNA polymerase sigma-70 region 2	GO:0003700|GO:0006352|GO:0006355
TRINITY_DN43704_c0_g1_i2.p3	459a7db1a072959c7b22a9f58127fb68	175	Pfam	PF08281	Sigma-70, region 4	118	169	1.2e-07	T	2019-08-12	IPR013249	RNA polymerase sigma factor 70, region 4 type 2	GO:0003677|GO:0003700|GO:0006352|GO:0006355|GO:0016987
TRINITY_DN11283_c0_g1_i1.p1	671758300cc8c01571d6e230a5cdd770	155	Pfam	PF03484	tRNA synthetase B5 domain	82	146	1.2e-19	T	2019-08-12	IPR005147	tRNA synthetase, B5-domain	GO:0000287|GO:0003723|GO:0005524|GO:0006432
TRINITY_DN11283_c0_g1_i1.p1	671758300cc8c01571d6e230a5cdd770	155	Pfam	PF03483	B3/4 domain	1	60	3.4e-16	T	2019-08-12	IPR005146	B3/B4 tRNA-binding domain	GO:0003723|GO:0004826
TRINITY_DN65904_c0_g1_i6.p1	9392ccf2b171180b809fc464287c172d	475	Pfam	PF00151	Lipase	93	410	1.2e-67	T	2019-08-12	IPR013818	Lipase/vitellogenin
TRINITY_DN65904_c0_g1_i7.p1	9392ccf2b171180b809fc464287c172d	475	Pfam	PF00151	Lipase	93	410	1.2e-67	T	2019-08-12	IPR013818	Lipase/vitellogenin
TRINITY_DN64655_c0_g1_i1.p1	29decf97d5d46838e74abad76021e156	1431	Pfam	PF00270	DEAD/DEAH box helicase	130	280	3.9e-15	T	2019-08-12	IPR011545	DEAD/DEAH box helicase domain	GO:0003676|GO:0005524
TRINITY_DN64655_c0_g1_i1.p1	29decf97d5d46838e74abad76021e156	1431	Pfam	PF00271	Helicase conserved C-terminal domain	408	490	8.8e-12	T	2019-08-12	IPR001650	Helicase, C-terminal
TRINITY_DN62125_c0_g2_i1.p1	fb153c395f9db40e761e97a85aa7d640	441	Pfam	PF17450	Alpha galactosidase A C-terminal beta sandwich domain	318	406	2.3e-15	T	2019-08-12	IPR035373	Alpha galactosidase A, C-terminal beta-sandwich domain
TRINITY_DN62125_c0_g2_i1.p1	fb153c395f9db40e761e97a85aa7d640	441	Pfam	PF16499	Alpha galactosidase A	32	315	2.1e-140	T	2019-08-12	IPR002241	Glycoside hydrolase, family 27	GO:0004553|GO:0005975
TRINITY_DN78248_c0_g1_i1.p1	cbb8eb39d3b60ec5dbd54c5646c80bd4	124	Pfam	PF00213	ATP synthase delta (OSCP) subunit	3	123	2.7e-27	T	2019-08-12	IPR000711	ATPase, OSCP/delta subunit	GO:0015986|GO:0046933
TRINITY_DN65013_c0_g2_i2.p1	6b2e6893d70cecbaf0b4a8a82376b788	201	Pfam	PF01759	UNC-6/NTR/C345C module	76	195	7.7e-22	T	2019-08-12	IPR018933	Netrin module, non-TIMP type
TRINITY_DN65013_c0_g2_i2.p1	6b2e6893d70cecbaf0b4a8a82376b788	201	Pfam	PF00053	Laminin EGF domain	1	31	7.2e-07	T	2019-08-12	IPR002049	Laminin EGF domain
TRINITY_DN58171_c0_g1_i1.p1	d5dda05af6c0f8c4ee405775c60d6745	421	Pfam	PF07885	Ion channel	159	215	2.4e-15	T	2019-08-12	IPR013099	Potassium channel domain
TRINITY_DN58171_c0_g1_i1.p1	d5dda05af6c0f8c4ee405775c60d6745	421	Pfam	PF07885	Ion channel	302	382	5.2e-13	T	2019-08-12	IPR013099	Potassium channel domain
TRINITY_DN65240_c0_g2_i1.p1	edc4b38a4dd6a455d81b6726897a3772	569	Pfam	PF08372	Plant phosphoribosyltransferase C-terminal	425	539	1.4e-07	T	2019-08-12	IPR013583	Phosphoribosyltransferase C-terminal
TRINITY_DN65240_c0_g2_i1.p1	edc4b38a4dd6a455d81b6726897a3772	569	Pfam	PF00168	C2 domain	194	288	3.9e-18	T	2019-08-12	IPR000008	C2 domain
TRINITY_DN65240_c0_g2_i1.p1	edc4b38a4dd6a455d81b6726897a3772	569	Pfam	PF00168	C2 domain	37	130	5.8e-25	T	2019-08-12	IPR000008	C2 domain
TRINITY_DN85637_c0_g1_i1.p2	efb0384cc243f8e345e5a947696e0119	112	Pfam	PF11992	Domain of unknown function (DUF3488)	2	51	1.6e-06	T	2019-08-12	IPR021878	Protein-glutamine gamma-glutamyltransferase TgpA, N-terminal
TRINITY_DN55226_c0_g2_i1.p1	021df3a6925061d2d018dc551883e060	118	Pfam	PF00106	short chain dehydrogenase	6	118	2.3e-27	T	2019-08-12	IPR002347	Short-chain dehydrogenase/reductase SDR
TRINITY_DN57936_c0_g1_i3.p1	61be765fefcbe8dbba4fe8d2c9b1b2bc	598	Pfam	PF02373	JmjC domain, hydroxylase	324	432	1e-30	T	2019-08-12	IPR003347	JmjC domain
TRINITY_DN63971_c0_g1_i6.p1	a67a832269e872d2c3f6c56086c8b728	130	Pfam	PF01061	ABC-2 type transporter	2	91	8.3e-20	T	2019-08-12	IPR013525	ABC-2 type transporter	GO:0016020
TRINITY_DN62804_c0_g2_i2.p1	5c52b54b7991937120cae6532966eae3	111	Pfam	PF00049	Insulin/IGF/Relaxin family	38	107	2.2e-06	T	2019-08-12	IPR016179	Insulin-like	GO:0005179|GO:0005576
TRINITY_DN62627_c0_g1_i3.p1	e1420360051068ea3ebe854cbb07189f	727	Pfam	PF05843	Suppressor of forked protein (Suf)	374	655	3.5e-81	T	2019-08-12	IPR008847	Suppressor of forked	GO:0005634|GO:0006397
TRINITY_DN65208_c0_g1_i8.p1	d9b3080d0b75fc8fd0c05ec57cf8f396	357	Pfam	PF07679	Immunoglobulin I-set domain	215	302	1.4e-18	T	2019-08-12	IPR013098	Immunoglobulin I-set
TRINITY_DN65208_c0_g1_i8.p1	d9b3080d0b75fc8fd0c05ec57cf8f396	357	Pfam	PF07679	Immunoglobulin I-set domain	25	114	3.1e-07	T	2019-08-12	IPR013098	Immunoglobulin I-set
TRINITY_DN65208_c0_g1_i8.p1	d9b3080d0b75fc8fd0c05ec57cf8f396	357	Pfam	PF13927	Immunoglobulin domain	120	197	2.6e-12	T	2019-08-12
TRINITY_DN63307_c0_g1_i1.p1	0153cb79dce54d3516397d674b00ef41	747	Pfam	PF01142	tRNA pseudouridine synthase D (TruD)	230	508	1.4e-52	T	2019-08-12	IPR001656	Pseudouridine synthase, TruD	GO:0001522|GO:0003723|GO:0009451|GO:0009982
TRINITY_DN15693_c0_g1_i1.p2	30c080d0ef7c4e38223a2830dffaab3b	199	Pfam	PF00171	Aldehyde dehydrogenase family	43	199	7.7e-53	T	2019-08-12	IPR015590	Aldehyde dehydrogenase domain	GO:0016491|GO:0055114
TRINITY_DN54232_c0_g1_i5.p1	0e80b76e35b4e0fa61390a6c3ee24f8d	325	Pfam	PF00291	Pyridoxal-phosphate dependent enzyme	2	277	4.9e-67	T	2019-08-12	IPR001926	Pyridoxal-phosphate dependent enzyme
TRINITY_DN64789_c1_g1_i3.p1	c3b7303a302cb5804c8dcce74fb24919	737	Pfam	PF00098	Zinc knuckle	153	167	1.3e-05	T	2019-08-12	IPR001878	Zinc finger, CCHC-type	GO:0003676|GO:0008270
TRINITY_DN64789_c1_g1_i3.p1	c3b7303a302cb5804c8dcce74fb24919	737	Pfam	PF08783	DWNN domain	3	76	6.4e-31	T	2019-08-12	IPR014891	DWNN domain	GO:0008270
TRINITY_DN58217_c1_g1_i1.p1	e96f9e4ef61a5a763f4e6156bc037cac	237	Pfam	PF06888	Putative Phosphatase	4	227	1.2e-52	T	2019-08-12	IPR016965	Phosphatase PHOSPHO-type	GO:0016791
TRINITY_DN58217_c1_g1_i3.p1	e96f9e4ef61a5a763f4e6156bc037cac	237	Pfam	PF06888	Putative Phosphatase	4	227	1.2e-52	T	2019-08-12	IPR016965	Phosphatase PHOSPHO-type	GO:0016791
TRINITY_DN65346_c3_g1_i2.p1	8af52a5ac2fbfbf035f02383c8a2c391	570	Pfam	PF13193	AMP-binding enzyme C-terminal domain	484	559	1e-20	T	2019-08-12	IPR025110	AMP-binding enzyme, C-terminal domain
TRINITY_DN65346_c3_g1_i2.p1	8af52a5ac2fbfbf035f02383c8a2c391	570	Pfam	PF00501	AMP-binding enzyme	57	475	3.3e-95	T	2019-08-12	IPR000873	AMP-dependent synthetase/ligase	GO:0003824
TRINITY_DN66594_c1_g1_i2.p1	344633acbe66dc343e5c0273695635b2	719	Pfam	PF13927	Immunoglobulin domain	642	706	1.7e-10	T	2019-08-12
TRINITY_DN66594_c1_g1_i2.p1	344633acbe66dc343e5c0273695635b2	719	Pfam	PF00041	Fibronectin type III domain	536	620	1.2e-13	T	2019-08-12	IPR003961	Fibronectin type III	GO:0005515
TRINITY_DN66594_c1_g1_i2.p1	344633acbe66dc343e5c0273695635b2	719	Pfam	PF00041	Fibronectin type III domain	332	426	6.1e-10	T	2019-08-12	IPR003961	Fibronectin type III	GO:0005515
TRINITY_DN66594_c1_g1_i2.p1	344633acbe66dc343e5c0273695635b2	719	Pfam	PF00041	Fibronectin type III domain	229	316	3.4e-09	T	2019-08-12	IPR003961	Fibronectin type III	GO:0005515
TRINITY_DN66594_c1_g1_i2.p1	344633acbe66dc343e5c0273695635b2	719	Pfam	PF00041	Fibronectin type III domain	441	522	1e-09	T	2019-08-12	IPR003961	Fibronectin type III	GO:0005515
TRINITY_DN66594_c1_g1_i2.p1	344633acbe66dc343e5c0273695635b2	719	Pfam	PF07679	Immunoglobulin I-set domain	34	116	5e-10	T	2019-08-12	IPR013098	Immunoglobulin I-set
TRINITY_DN66594_c1_g1_i2.p1	344633acbe66dc343e5c0273695635b2	719	Pfam	PF07679	Immunoglobulin I-set domain	130	223	1.6e-11	T	2019-08-12	IPR013098	Immunoglobulin I-set
TRINITY_DN56582_c7_g2_i5.p1	e70de250a9ebaa93e208894095bda52d	125	Pfam	PF00089	Trypsin	39	125	4.1e-15	T	2019-08-12	IPR001254	Serine proteases, trypsin domain	GO:0004252|GO:0006508
TRINITY_DN158792_c0_g1_i1.p2	63d6a83648e767a7a31acc08944ef673	107	Pfam	PF03738	Glutathionylspermidine synthase preATP-grasp	1	105	3.3e-40	T	2019-08-12	IPR005494	Glutathionylspermidine synthase, pre-ATP-grasp-like domain
TRINITY_DN56766_c1_g1_i2.p1	c5e2d9040e6e67a721f7ae02cb08cafc	483	Pfam	PF10602	26S proteasome subunit RPN7	115	295	6e-61	T	2019-08-12	IPR019585	26S proteasome regulatory subunit Rpn7/COP9 signalosome complex subunit 1
TRINITY_DN56766_c1_g1_i2.p1	c5e2d9040e6e67a721f7ae02cb08cafc	483	Pfam	PF01399	PCI domain	310	413	4.6e-18	T	2019-08-12	IPR000717	Proteasome component (PCI) domain
TRINITY_DN83828_c0_g1_i1.p1	c78f3ca56e745656cc55cab387c518e3	498	Pfam	PF14559	Tetratricopeptide repeat	173	227	9.1e-08	T	2019-08-12
TRINITY_DN83828_c0_g1_i1.p1	c78f3ca56e745656cc55cab387c518e3	498	Pfam	PF13181	Tetratricopeptide repeat	420	441	0.072	T	2019-08-12	IPR019734	Tetratricopeptide repeat	GO:0005515
TRINITY_DN83828_c0_g1_i1.p1	c78f3ca56e745656cc55cab387c518e3	498	Pfam	PF00072	Response regulator receiver domain	1	87	6.2e-08	T	2019-08-12	IPR001789	Signal transduction response regulator, receiver domain	GO:0000160
TRINITY_DN47909_c0_g1_i2.p1	138a394a53d7d4c0befe7628105cb84c	511	Pfam	PF14529	Endonuclease-reverse transcriptase	137	244	3.9e-08	T	2019-08-12	IPR005135	Endonuclease/exonuclease/phosphatase
TRINITY_DN33752_c0_g1_i2.p1	d0fa5455b825ac6b75ee257e5df0f361	308	Pfam	PF01694	Rhomboid family	109	257	3.3e-42	T	2019-08-12	IPR022764	Peptidase S54, rhomboid domain	GO:0004252|GO:0016021
TRINITY_DN65809_c0_g1_i3.p1	e0d4a69207e4773fc632481e8f33007f	938	Pfam	PF00018	SH3 domain	387	426	1.3e-06	T	2019-08-12	IPR001452	SH3 domain	GO:0005515
TRINITY_DN65809_c0_g1_i3.p1	e0d4a69207e4773fc632481e8f33007f	938	Pfam	PF07714	Protein tyrosine kinase	113	369	8.5e-80	T	2019-08-12	IPR001245	Serine-threonine/tyrosine-protein kinase, catalytic domain	GO:0004672|GO:0006468
TRINITY_DN65809_c0_g1_i1.p1	e0d4a69207e4773fc632481e8f33007f	938	Pfam	PF00018	SH3 domain	387	426	1.3e-06	T	2019-08-12	IPR001452	SH3 domain	GO:0005515
TRINITY_DN65809_c0_g1_i1.p1	e0d4a69207e4773fc632481e8f33007f	938	Pfam	PF07714	Protein tyrosine kinase	113	369	8.5e-80	T	2019-08-12	IPR001245	Serine-threonine/tyrosine-protein kinase, catalytic domain	GO:0004672|GO:0006468
TRINITY_DN66237_c0_g1_i9.p1	e2e4591995dfbd0643b7319e10e10bf2	366	Pfam	PF05920	Homeobox KN domain	251	290	9e-19	T	2019-08-12	IPR008422	Homeobox KN domain	GO:0003677|GO:0006355
TRINITY_DN66237_c0_g1_i9.p1	e2e4591995dfbd0643b7319e10e10bf2	366	Pfam	PF16493	N-terminal of Homeobox Meis and PKNOX1	47	128	1.8e-33	T	2019-08-12	IPR032453	Homeobox protein PKNOX/Meis, N-terminal
TRINITY_DN66237_c0_g1_i18.p1	e2e4591995dfbd0643b7319e10e10bf2	366	Pfam	PF05920	Homeobox KN domain	251	290	9e-19	T	2019-08-12	IPR008422	Homeobox KN domain	GO:0003677|GO:0006355
TRINITY_DN66237_c0_g1_i18.p1	e2e4591995dfbd0643b7319e10e10bf2	366	Pfam	PF16493	N-terminal of Homeobox Meis and PKNOX1	47	128	1.8e-33	T	2019-08-12	IPR032453	Homeobox protein PKNOX/Meis, N-terminal
TRINITY_DN66237_c0_g1_i8.p1	e2e4591995dfbd0643b7319e10e10bf2	366	Pfam	PF05920	Homeobox KN domain	251	290	9e-19	T	2019-08-12	IPR008422	Homeobox KN domain	GO:0003677|GO:0006355
TRINITY_DN66237_c0_g1_i8.p1	e2e4591995dfbd0643b7319e10e10bf2	366	Pfam	PF16493	N-terminal of Homeobox Meis and PKNOX1	47	128	1.8e-33	T	2019-08-12	IPR032453	Homeobox protein PKNOX/Meis, N-terminal
TRINITY_DN17754_c0_g1_i1.p1	4aa9070609cb26cbc1fcc0fe6c1adb56	152	Pfam	PF18144	Second Messenger Oligonucleotide or Dinucleotide Synthetase domain	8	134	1.5e-10	T	2019-08-12
TRINITY_DN159815_c0_g1_i1.p2	1e53d617cab535fde3298dfe82127fbc	135	Pfam	PF06863	Protein of unknown function (DUF1254)	7	131	1.6e-31	T	2019-08-12	IPR010679	Domain of unknown function DUF1254
TRINITY_DN57603_c1_g1_i4.p1	5e3b45b8bf2b75c40f15b51a6ed11807	401	Pfam	PF12347	Holliday junction regulator protein family C-terminal repeat	95	156	7.9e-16	T	2019-08-12	IPR022102	Holliday junction regulator protein family C-terminal
TRINITY_DN57603_c1_g1_i4.p1	5e3b45b8bf2b75c40f15b51a6ed11807	401	Pfam	PF00319	SRF-type transcription factor (DNA-binding and dimerisation domain)	10	57	1.7e-24	T	2019-08-12	IPR002100	Transcription factor, MADS-box	GO:0003677|GO:0046983
TRINITY_DN64092_c1_g1_i6.p1	d5b49cc3d0391d4a1be57f536ed99b77	250	Pfam	PF00078	Reverse transcriptase (RNA-dependent DNA polymerase)	3	101	5.3e-09	T	2019-08-12	IPR000477	Reverse transcriptase domain
TRINITY_DN89646_c0_g1_i1.p1	2aee6a9a8245afbc84ad0750d0194f31	266	Pfam	PF14520	Helix-hairpin-helix domain	3	53	0.0059	T	2019-08-12
TRINITY_DN89646_c0_g1_i1.p1	2aee6a9a8245afbc84ad0750d0194f31	266	Pfam	PF12826	Helix-hairpin-helix motif	158	216	9.6e-07	T	2019-08-12	IPR041663	DisA/LigA, helix-hairpin-helix motif
TRINITY_DN89646_c0_g1_i1.p1	2aee6a9a8245afbc84ad0750d0194f31	266	Pfam	PF12826	Helix-hairpin-helix motif	65	128	6.2e-21	T	2019-08-12	IPR041663	DisA/LigA, helix-hairpin-helix motif
TRINITY_DN1512_c0_g1_i2.p1	e8ea73fbcebad51748b9e351887bc684	148	Pfam	PF13280	WYL domain	10	118	1.5e-08	T	2019-08-12	IPR026881	WYL domain
TRINITY_DN152820_c0_g1_i1.p2	c7c5409a8d5adabe79881d1eae97e109	114	Pfam	PF12836	Helix-hairpin-helix motif	25	89	2.9e-27	T	2019-08-12
TRINITY_DN152820_c0_g1_i1.p2	c7c5409a8d5adabe79881d1eae97e109	114	Pfam	PF17674	HHH domain	95	114	5.1e-07	T	2019-08-12	IPR041692	HHH domain 9
TRINITY_DN54347_c1_g1_i1.p1	f285763d62f56b86b4d903b3d4887d50	118	Pfam	PF09247	TATA box-binding protein binding	5	65	1.8e-25	T	2019-08-12	IPR009067	TAFII-230 TBP-binding
TRINITY_DN64665_c0_g1_i2.p1	06e4d96489519303e1b59deceeeec04a	1169	Pfam	PF00520	Ion transport protein	763	989	1.5e-13	T	2019-08-12	IPR005821	Ion transport domain	GO:0005216|GO:0006811|GO:0016020|GO:0055085
TRINITY_DN64665_c0_g1_i2.p1	06e4d96489519303e1b59deceeeec04a	1169	Pfam	PF12796	Ankyrin repeats (3 copies)	412	505	9e-11	T	2019-08-12	IPR020683	Ankyrin repeat-containing domain
TRINITY_DN64665_c0_g1_i2.p1	06e4d96489519303e1b59deceeeec04a	1169	Pfam	PF12796	Ankyrin repeats (3 copies)	113	190	9.4e-07	T	2019-08-12	IPR020683	Ankyrin repeat-containing domain
TRINITY_DN64665_c0_g1_i2.p1	06e4d96489519303e1b59deceeeec04a	1169	Pfam	PF12796	Ankyrin repeats (3 copies)	555	648	2.7e-15	T	2019-08-12	IPR020683	Ankyrin repeat-containing domain
TRINITY_DN64665_c0_g1_i2.p1	06e4d96489519303e1b59deceeeec04a	1169	Pfam	PF12796	Ankyrin repeats (3 copies)	311	391	2e-06	T	2019-08-12	IPR020683	Ankyrin repeat-containing domain
TRINITY_DN64665_c0_g1_i2.p1	06e4d96489519303e1b59deceeeec04a	1169	Pfam	PF00023	Ankyrin repeat	257	287	0.0017	T	2019-08-12	IPR002110	Ankyrin repeat	GO:0005515
TRINITY_DN45578_c0_g1_i1.p1	65c211cdacdf5ca09dce0cb1cb301684	1191	Pfam	PF14223	gag-polypeptide of LTR copia-type	1	71	5.4e-13	T	2019-08-12
TRINITY_DN45578_c0_g1_i1.p1	65c211cdacdf5ca09dce0cb1cb301684	1191	Pfam	PF07727	Reverse transcriptase (RNA-dependent DNA polymerase)	711	953	1.1e-75	T	2019-08-12	IPR013103	Reverse transcriptase, RNA-dependent DNA polymerase
TRINITY_DN45578_c0_g1_i1.p1	65c211cdacdf5ca09dce0cb1cb301684	1191	Pfam	PF00665	Integrase core domain	346	459	5.7e-22	T	2019-08-12	IPR001584	Integrase, catalytic core	GO:0015074
TRINITY_DN45578_c0_g1_i1.p1	65c211cdacdf5ca09dce0cb1cb301684	1191	Pfam	PF13976	GAG-pre-integrase domain	272	329	1.6e-07	T	2019-08-12	IPR025724	GAG-pre-integrase domain
TRINITY_DN62945_c0_g1_i3.p1	401bca52514a9ee90e16b553e8898bc1	556	Pfam	PF10591	Secreted protein acidic and rich in cysteine Ca binding region	213	281	9e-09	T	2019-08-12	IPR019577	SPARC/Testican, calcium-binding domain	GO:0005509
TRINITY_DN62945_c0_g1_i3.p1	401bca52514a9ee90e16b553e8898bc1	556	Pfam	PF10591	Secreted protein acidic and rich in cysteine Ca binding region	456	519	1.4e-08	T	2019-08-12	IPR019577	SPARC/Testican, calcium-binding domain	GO:0005509
TRINITY_DN62945_c0_g1_i3.p1	401bca52514a9ee90e16b553e8898bc1	556	Pfam	PF07648	Kazal-type serine protease inhibitor domain	51	89	3.9e-08	T	2019-08-12	IPR002350	Kazal domain	GO:0005515
TRINITY_DN62945_c0_g1_i3.p1	401bca52514a9ee90e16b553e8898bc1	556	Pfam	PF00086	Thyroglobulin type-1 repeat	109	161	2.4e-14	T	2019-08-12	IPR000716	Thyroglobulin type-1
TRINITY_DN62945_c0_g1_i3.p1	401bca52514a9ee90e16b553e8898bc1	556	Pfam	PF00086	Thyroglobulin type-1 repeat	338	402	3.9e-16	T	2019-08-12	IPR000716	Thyroglobulin type-1
TRINITY_DN62945_c0_g1_i1.p1	401bca52514a9ee90e16b553e8898bc1	556	Pfam	PF10591	Secreted protein acidic and rich in cysteine Ca binding region	213	281	9e-09	T	2019-08-12	IPR019577	SPARC/Testican, calcium-binding domain	GO:0005509
TRINITY_DN62945_c0_g1_i1.p1	401bca52514a9ee90e16b553e8898bc1	556	Pfam	PF10591	Secreted protein acidic and rich in cysteine Ca binding region	456	519	1.4e-08	T	2019-08-12	IPR019577	SPARC/Testican, calcium-binding domain	GO:0005509
TRINITY_DN62945_c0_g1_i1.p1	401bca52514a9ee90e16b553e8898bc1	556	Pfam	PF07648	Kazal-type serine protease inhibitor domain	51	89	3.9e-08	T	2019-08-12	IPR002350	Kazal domain	GO:0005515
TRINITY_DN62945_c0_g1_i1.p1	401bca52514a9ee90e16b553e8898bc1	556	Pfam	PF00086	Thyroglobulin type-1 repeat	109	161	2.4e-14	T	2019-08-12	IPR000716	Thyroglobulin type-1
TRINITY_DN62945_c0_g1_i1.p1	401bca52514a9ee90e16b553e8898bc1	556	Pfam	PF00086	Thyroglobulin type-1 repeat	338	402	3.9e-16	T	2019-08-12	IPR000716	Thyroglobulin type-1
TRINITY_DN58418_c0_g1_i2.p1	70dfdfd7c5dd007d5880bcc195174256	471	Pfam	PF03015	Male sterility protein	379	469	4.1e-27	T	2019-08-12	IPR033640	Fatty acyl-CoA reductase, C-terminal
TRINITY_DN58418_c0_g1_i2.p1	70dfdfd7c5dd007d5880bcc195174256	471	Pfam	PF07993	Male sterility protein	42	308	2.1e-74	T	2019-08-12	IPR013120	Male sterility, NAD-binding
TRINITY_DN64549_c0_g1_i3.p1	466b195049e527602e2901e75af5940c	1020	Pfam	PF07653	Variant SH3 domain	725	778	2.2e-07	T	2019-08-12	IPR001452	SH3 domain	GO:0005515
TRINITY_DN64549_c0_g1_i3.p1	466b195049e527602e2901e75af5940c	1020	Pfam	PF00536	SAM domain (Sterile alpha motif)	803	863	7.3e-09	T	2019-08-12	IPR001660	Sterile alpha motif domain	GO:0005515
TRINITY_DN64549_c0_g1_i3.p1	466b195049e527602e2901e75af5940c	1020	Pfam	PF00536	SAM domain (Sterile alpha motif)	8	67	8.7e-15	T	2019-08-12	IPR001660	Sterile alpha motif domain	GO:0005515
TRINITY_DN58850_c0_g1_i10.p1	6d1eb6fe8404ee74c5baa20f6a86da93	206	Pfam	PF01151	GNS1/SUR4 family	29	205	3.2e-43	T	2019-08-12	IPR002076	ELO family	GO:0016021
TRINITY_DN63501_c0_g1_i4.p1	2d876b0ed05a31bd2cf3dbdc298a0732	2357	Pfam	PF08326	Acetyl-CoA carboxylase, central region	821	1567	1.5e-259	T	2019-08-12	IPR013537	Acetyl-CoA carboxylase, central domain	GO:0003989|GO:0005524|GO:0006633
TRINITY_DN63501_c0_g1_i4.p1	2d876b0ed05a31bd2cf3dbdc298a0732	2357	Pfam	PF01039	Carboxyl transferase domain	1669	2248	9.5e-156	T	2019-08-12	IPR034733	Acetyl-CoA carboxylase
TRINITY_DN63501_c0_g1_i4.p1	2d876b0ed05a31bd2cf3dbdc298a0732	2357	Pfam	PF00289	Biotin carboxylase, N-terminal domain	124	243	1.9e-31	T	2019-08-12	IPR005481	Biotin carboxylase-like, N-terminal domain
TRINITY_DN63501_c0_g1_i4.p1	2d876b0ed05a31bd2cf3dbdc298a0732	2357	Pfam	PF00364	Biotin-requiring enzyme	755	819	1.1e-13	T	2019-08-12	IPR000089	Biotin/lipoyl attachment
TRINITY_DN63501_c0_g1_i4.p1	2d876b0ed05a31bd2cf3dbdc298a0732	2357	Pfam	PF02786	Carbamoyl-phosphate synthase L chain, ATP binding domain	289	473	1.3e-52	T	2019-08-12	IPR005479	Carbamoyl-phosphate synthetase large subunit-like, ATP-binding domain	GO:0005524
TRINITY_DN63501_c0_g1_i4.p1	2d876b0ed05a31bd2cf3dbdc298a0732	2357	Pfam	PF02785	Biotin carboxylase C-terminal domain	510	616	1.8e-21	T	2019-08-12	IPR005482	Biotin carboxylase, C-terminal
TRINITY_DN164729_c0_g1_i1.p2	7ba9c707d71326ba232310f5c82223c8	169	Pfam	PF01590	GAF domain	26	99	2.5e-08	T	2019-08-12	IPR003018	GAF domain	GO:0005515
TRINITY_DN65772_c2_g1_i5.p1	99ec9875f83419caf660d0a668abdade	389	Pfam	PF00520	Ion transport protein	4	197	2.3e-13	T	2019-08-12	IPR005821	Ion transport domain	GO:0005216|GO:0006811|GO:0016020|GO:0055085
TRINITY_DN67003_c4_g2_i3.p1	10a84ce63b952dc1c74466c4d5a422e2	1766	Pfam	PF00439	Bromodomain	479	557	1.3e-16	T	2019-08-12	IPR001487	Bromodomain	GO:0005515
TRINITY_DN67003_c4_g2_i3.p1	10a84ce63b952dc1c74466c4d5a422e2	1766	Pfam	PF00855	PWWP domain	600	671	2.1e-06	T	2019-08-12	IPR000313	PWWP domain
TRINITY_DN65495_c0_g1_i4.p1	5684aec7c6d90c73753496fb9ee1d8a0	805	Pfam	PF13181	Tetratricopeptide repeat	522	552	0.0022	T	2019-08-12	IPR019734	Tetratricopeptide repeat	GO:0005515
TRINITY_DN65495_c0_g1_i4.p1	5684aec7c6d90c73753496fb9ee1d8a0	805	Pfam	PF13414	TPR repeat	470	502	6.3e-08	T	2019-08-12
TRINITY_DN65495_c0_g1_i4.p1	5684aec7c6d90c73753496fb9ee1d8a0	805	Pfam	PF08409	Domain of unknown function (DUF1736)	267	339	2.6e-28	T	2019-08-12	IPR013618	Domain of unknown function DUF1736
TRINITY_DN63466_c0_g1_i3.p1	1272417c8b97e71556abbe4cbcedc960	148	Pfam	PF08240	Alcohol dehydrogenase GroES-like domain	29	138	2e-31	T	2019-08-12	IPR013154	Alcohol dehydrogenase, N-terminal	GO:0055114
TRINITY_DN25613_c0_g1_i1.p1	673aa7acca0109a3d21e2ecab50e1151	177	Pfam	PF00456	Transketolase, thiamine diphosphate binding domain	1	176	1.9e-76	T	2019-08-12	IPR005474	Transketolase, N-terminal
TRINITY_DN60109_c0_g1_i5.p1	9317f17fda906731a6b377d86757dc99	167	Pfam	PF03987	Autophagocytosis associated protein, active-site domain	66	130	6.2e-15	T	2019-08-12	IPR007135	Autophagy-related protein 3
TRINITY_DN60109_c0_g1_i4.p1	9317f17fda906731a6b377d86757dc99	167	Pfam	PF03987	Autophagocytosis associated protein, active-site domain	66	130	6.2e-15	T	2019-08-12	IPR007135	Autophagy-related protein 3
TRINITY_DN63397_c0_g2_i7.p1	9330ba162f9e94fc93f608333582818d	1573	Pfam	PF17919	RNase H-like domain found in reverse transcriptase	963	1064	9.7e-31	T	2019-08-12	IPR041577	Reverse transcriptase/retrotransposon-derived protein, RNase H-like domain
TRINITY_DN63397_c0_g2_i7.p1	9330ba162f9e94fc93f608333582818d	1573	Pfam	PF00665	Integrase core domain	1269	1379	3.7e-23	T	2019-08-12	IPR001584	Integrase, catalytic core	GO:0015074
TRINITY_DN63397_c0_g2_i7.p1	9330ba162f9e94fc93f608333582818d	1573	Pfam	PF17921	Integrase zinc binding domain	1195	1251	1.2e-15	T	2019-08-12	IPR041588	Integrase zinc-binding domain
TRINITY_DN63397_c0_g2_i7.p1	9330ba162f9e94fc93f608333582818d	1573	Pfam	PF00078	Reverse transcriptase (RNA-dependent DNA polymerase)	740	900	7.1e-29	T	2019-08-12	IPR000477	Reverse transcriptase domain
TRINITY_DN24630_c0_g1_i1.p2	09a3e726ea737f16f85eb0761d1e0855	161	Pfam	PF13412	Winged helix-turn-helix DNA-binding	4	51	3.7e-18	T	2019-08-12
TRINITY_DN24630_c0_g1_i1.p2	09a3e726ea737f16f85eb0761d1e0855	161	Pfam	PF01037	Lrp/AsnC ligand binding domain	70	143	4.4e-25	T	2019-08-12	IPR019887	Transcription regulator AsnC/Lrp, ligand binding domain
TRINITY_DN119744_c0_g1_i3.p1	7e8e45b886214af85e6e8adad2b10c96	180	Pfam	PF11838	ERAP1-like C-terminal domain	1	158	1.2e-27	T	2019-08-12	IPR024571	ERAP1-like C-terminal domain
TRINITY_DN64022_c0_g1_i5.p1	ecf10c5ce0b50ca67ac1d8b40dd8845f	395	Pfam	PF16878	Transcriptional regulator, SIX1, N-terminal SD domain	176	286	1.4e-46	T	2019-08-12	IPR031701	Homeobox protein SIX1, N-terminal SD domain
TRINITY_DN64022_c0_g1_i5.p1	ecf10c5ce0b50ca67ac1d8b40dd8845f	395	Pfam	PF00046	Homeodomain	297	347	2.9e-14	T	2019-08-12	IPR001356	Homeobox domain	GO:0003677
TRINITY_DN64022_c0_g1_i1.p1	ecf10c5ce0b50ca67ac1d8b40dd8845f	395	Pfam	PF16878	Transcriptional regulator, SIX1, N-terminal SD domain	176	286	1.4e-46	T	2019-08-12	IPR031701	Homeobox protein SIX1, N-terminal SD domain
TRINITY_DN64022_c0_g1_i1.p1	ecf10c5ce0b50ca67ac1d8b40dd8845f	395	Pfam	PF00046	Homeodomain	297	347	2.9e-14	T	2019-08-12	IPR001356	Homeobox domain	GO:0003677
TRINITY_DN53189_c0_g1_i2.p1	b7905323b9ea19b3afa6b14546af1a29	685	Pfam	PF12371	Transmembrane protein 131-like	68	150	6.4e-20	T	2019-08-12	IPR022113	Transmembrane protein 131-like domain
TRINITY_DN64791_c1_g2_i3.p1	e4310dfa0beeea19b9fe0b930f742bae	426	Pfam	PF08205	CD80-like C2-set immunoglobulin domain	133	213	1.2e-11	T	2019-08-12	IPR013162	CD80-like, immunoglobulin C2-set
TRINITY_DN62144_c1_g1_i2.p1	c2dddbb6a5ce79ba8d933dfbbcae5770	421	Pfam	PF00534	Glycosyl transferases group 1	209	382	3e-37	T	2019-08-12	IPR001296	Glycosyl transferase, family 1
TRINITY_DN62144_c1_g1_i2.p1	c2dddbb6a5ce79ba8d933dfbbcae5770	421	Pfam	PF13439	Glycosyltransferase Family 4	13	194	7.9e-15	T	2019-08-12	IPR028098	Glycosyltransferase subfamily 4-like, N-terminal domain
TRINITY_DN23739_c0_g1_i1.p1	caa6ee94d47193a9dee564f5a7f845bf	225	Pfam	PF00834	Ribulose-phosphate 3 epimerase family	9	202	4.1e-63	T	2019-08-12	IPR000056	Ribulose-phosphate 3-epimerase-like	GO:0005975|GO:0016857
TRINITY_DN58330_c0_g1_i2.p1	50ca24ad5290d2dda6f7957f5a65b060	585	Pfam	PF00069	Protein kinase domain	287	562	6.9e-31	T	2019-08-12	IPR000719	Protein kinase domain	GO:0004672|GO:0005524|GO:0006468
TRINITY_DN58330_c0_g1_i2.p1	50ca24ad5290d2dda6f7957f5a65b060	585	Pfam	PF08515	Transforming growth factor beta type I GS-motif	255	282	3.5e-13	T	2019-08-12	IPR003605	GS domain	GO:0004675|GO:0005524|GO:0006468|GO:0016020
TRINITY_DN58330_c0_g1_i2.p1	50ca24ad5290d2dda6f7957f5a65b060	585	Pfam	PF01064	Activin types I and II receptor domain	70	151	6.9e-06	T	2019-08-12	IPR000472	Activin types I and II receptor domain	GO:0004675|GO:0016020
TRINITY_DN63173_c0_g1_i1.p1	277a06feffb33ac8f2c655548f5752d9	869	Pfam	PF02893	GRAM domain	166	262	2.5e-05	T	2019-08-12	IPR004182	GRAM domain
TRINITY_DN63173_c0_g1_i1.p1	277a06feffb33ac8f2c655548f5752d9	869	Pfam	PF00400	WD domain, G-beta repeat	656	690	5e-05	T	2019-08-12	IPR001680	WD40 repeat	GO:0005515
TRINITY_DN63173_c0_g1_i1.p1	277a06feffb33ac8f2c655548f5752d9	869	Pfam	PF00400	WD domain, G-beta repeat	833	863	0.0073	T	2019-08-12	IPR001680	WD40 repeat	GO:0005515
TRINITY_DN63173_c0_g1_i1.p1	277a06feffb33ac8f2c655548f5752d9	869	Pfam	PF02138	Beige/BEACH domain	279	551	2.5e-113	T	2019-08-12	IPR000409	BEACH domain
TRINITY_DN40474_c0_g1_i1.p1	888998acd23a3b1a883dd77b6c864093	138	Pfam	PF15035	Ciliary rootlet component, centrosome cohesion	85	128	3.6e-16	T	2019-08-12
TRINITY_DN157474_c0_g1_i1.p1	eb19ef44ac6cb943113026b19ed2b516	200	Pfam	PF02321	Outer membrane efflux protein	88	198	1.3e-14	T	2019-08-12	IPR003423	Outer membrane efflux protein	GO:0015562|GO:0055085
TRINITY_DN61856_c1_g1_i2.p1	734c4489678b7ec84555795458fb8a11	2428	Pfam	PF00041	Fibronectin type III domain	1966	2048	2e-10	T	2019-08-12	IPR003961	Fibronectin type III	GO:0005515
TRINITY_DN61856_c1_g1_i2.p1	734c4489678b7ec84555795458fb8a11	2428	Pfam	PF00041	Fibronectin type III domain	1680	1763	1.4e-16	T	2019-08-12	IPR003961	Fibronectin type III	GO:0005515
TRINITY_DN61856_c1_g1_i2.p1	734c4489678b7ec84555795458fb8a11	2428	Pfam	PF00041	Fibronectin type III domain	2266	2349	1.1e-08	T	2019-08-12	IPR003961	Fibronectin type III	GO:0005515
TRINITY_DN61856_c1_g1_i2.p1	734c4489678b7ec84555795458fb8a11	2428	Pfam	PF00041	Fibronectin type III domain	2165	2245	2.2e-11	T	2019-08-12	IPR003961	Fibronectin type III	GO:0005515
TRINITY_DN61856_c1_g1_i2.p1	734c4489678b7ec84555795458fb8a11	2428	Pfam	PF00041	Fibronectin type III domain	2068	2146	9.1e-13	T	2019-08-12	IPR003961	Fibronectin type III	GO:0005515
TRINITY_DN61856_c1_g1_i2.p1	734c4489678b7ec84555795458fb8a11	2428	Pfam	PF14604	Variant SH3 domain	723	772	1e-09	T	2019-08-12	IPR001452	SH3 domain	GO:0005515
TRINITY_DN61856_c1_g1_i2.p1	734c4489678b7ec84555795458fb8a11	2428	Pfam	PF07679	Immunoglobulin I-set domain	932	1025	6.9e-13	T	2019-08-12	IPR013098	Immunoglobulin I-set
TRINITY_DN61856_c1_g1_i2.p1	734c4489678b7ec84555795458fb8a11	2428	Pfam	PF07679	Immunoglobulin I-set domain	1592	1675	1.2e-09	T	2019-08-12	IPR013098	Immunoglobulin I-set
TRINITY_DN61856_c1_g1_i2.p1	734c4489678b7ec84555795458fb8a11	2428	Pfam	PF07679	Immunoglobulin I-set domain	1133	1221	1.4e-16	T	2019-08-12	IPR013098	Immunoglobulin I-set
TRINITY_DN61856_c1_g1_i2.p1	734c4489678b7ec84555795458fb8a11	2428	Pfam	PF07679	Immunoglobulin I-set domain	1780	1865	1.8e-14	T	2019-08-12	IPR013098	Immunoglobulin I-set
TRINITY_DN61856_c1_g1_i2.p1	734c4489678b7ec84555795458fb8a11	2428	Pfam	PF07679	Immunoglobulin I-set domain	1234	1302	1.2e-07	T	2019-08-12	IPR013098	Immunoglobulin I-set
TRINITY_DN61856_c1_g1_i2.p1	734c4489678b7ec84555795458fb8a11	2428	Pfam	PF07679	Immunoglobulin I-set domain	809	898	4.8e-20	T	2019-08-12	IPR013098	Immunoglobulin I-set
TRINITY_DN61856_c1_g1_i2.p1	734c4489678b7ec84555795458fb8a11	2428	Pfam	PF07679	Immunoglobulin I-set domain	1315	1395	7.6e-10	T	2019-08-12	IPR013098	Immunoglobulin I-set
TRINITY_DN61856_c1_g1_i2.p1	734c4489678b7ec84555795458fb8a11	2428	Pfam	PF07679	Immunoglobulin I-set domain	1405	1481	2.1e-12	T	2019-08-12	IPR013098	Immunoglobulin I-set
TRINITY_DN61856_c1_g1_i2.p1	734c4489678b7ec84555795458fb8a11	2428	Pfam	PF07679	Immunoglobulin I-set domain	1878	1960	8.7e-14	T	2019-08-12	IPR013098	Immunoglobulin I-set
TRINITY_DN61856_c1_g1_i2.p1	734c4489678b7ec84555795458fb8a11	2428	Pfam	PF07679	Immunoglobulin I-set domain	1500	1568	3.7e-05	T	2019-08-12	IPR013098	Immunoglobulin I-set
TRINITY_DN61856_c1_g1_i2.p1	734c4489678b7ec84555795458fb8a11	2428	Pfam	PF07679	Immunoglobulin I-set domain	1033	1120	1e-15	T	2019-08-12	IPR013098	Immunoglobulin I-set
TRINITY_DN40382_c0_g1_i1.p2	90d82569f4dd85671e462862c2caf37a	127	Pfam	PF00152	tRNA synthetases class II (D, K and N)	2	126	1e-41	T	2019-08-12	IPR004364	Aminoacyl-tRNA synthetase, class II (D/K/N)	GO:0000166|GO:0004812|GO:0005524|GO:0006418
TRINITY_DN60881_c0_g1_i1.p1	f078a0a6c8a949b00ed2b6a2aad13ca6	145	Pfam	PF13359	DDE superfamily endonuclease	14	91	2e-16	T	2019-08-12	IPR027806	Harbinger transposase-derived nuclease domain
TRINITY_DN60881_c0_g1_i2.p1	f078a0a6c8a949b00ed2b6a2aad13ca6	145	Pfam	PF13359	DDE superfamily endonuclease	14	91	2e-16	T	2019-08-12	IPR027806	Harbinger transposase-derived nuclease domain
TRINITY_DN108284_c0_g1_i1.p2	719ceb631c72421e0b27fe9b68db2446	169	Pfam	PF13377	Periplasmic binding protein-like domain	37	169	3.5e-36	T	2019-08-12
TRINITY_DN66347_c2_g1_i10.p1	d83407daec45387686891dc0924b0a44	1194	Pfam	PF00130	Phorbol esters/diacylglycerol binding domain (C1 domain)	43	92	1.4e-10	T	2019-08-12	IPR002219	Protein kinase C-like, phorbol ester/diacylglycerol-binding domain	GO:0035556
TRINITY_DN66347_c2_g1_i10.p1	d83407daec45387686891dc0924b0a44	1194	Pfam	PF10540	Munc13 (mammalian uncoordinated) homology domain	833	999	2.6e-50	T	2019-08-12	IPR019558	Mammalian uncoordinated homology 13, subgroup, domain 2
TRINITY_DN66347_c2_g1_i10.p1	d83407daec45387686891dc0924b0a44	1194	Pfam	PF00168	C2 domain	1036	1146	3.9e-13	T	2019-08-12	IPR000008	C2 domain
TRINITY_DN66347_c2_g1_i10.p1	d83407daec45387686891dc0924b0a44	1194	Pfam	PF00168	C2 domain	170	278	1.2e-27	T	2019-08-12	IPR000008	C2 domain
TRINITY_DN66347_c2_g1_i10.p1	d83407daec45387686891dc0924b0a44	1194	Pfam	PF06292	Domain of Unknown Function (DUF1041)	487	593	1e-36	T	2019-08-12	IPR010439	Calcium-dependent secretion activator domain
TRINITY_DN65410_c13_g1_i4.p1	90fdd9f0d3788132757a646271ec8352	1202	Pfam	PF13857	Ankyrin repeats (many copies)	264	305	3.3e-07	T	2019-08-12
TRINITY_DN65410_c13_g1_i4.p1	90fdd9f0d3788132757a646271ec8352	1202	Pfam	PF12796	Ankyrin repeats (3 copies)	118	200	4e-06	T	2019-08-12	IPR020683	Ankyrin repeat-containing domain
TRINITY_DN65410_c13_g1_i4.p1	90fdd9f0d3788132757a646271ec8352	1202	Pfam	PF12796	Ankyrin repeats (3 copies)	320	401	4.4e-07	T	2019-08-12	IPR020683	Ankyrin repeat-containing domain
TRINITY_DN65410_c13_g1_i4.p1	90fdd9f0d3788132757a646271ec8352	1202	Pfam	PF12796	Ankyrin repeats (3 copies)	524	592	7.4e-09	T	2019-08-12	IPR020683	Ankyrin repeat-containing domain
TRINITY_DN65410_c13_g1_i4.p1	90fdd9f0d3788132757a646271ec8352	1202	Pfam	PF12796	Ankyrin repeats (3 copies)	601	660	1.1e-08	T	2019-08-12	IPR020683	Ankyrin repeat-containing domain
TRINITY_DN65410_c13_g1_i4.p1	90fdd9f0d3788132757a646271ec8352	1202	Pfam	PF12796	Ankyrin repeats (3 copies)	436	516	1.7e-10	T	2019-08-12	IPR020683	Ankyrin repeat-containing domain
TRINITY_DN65410_c13_g1_i4.p1	90fdd9f0d3788132757a646271ec8352	1202	Pfam	PF00520	Ion transport protein	778	1003	5.2e-13	T	2019-08-12	IPR005821	Ion transport domain	GO:0005216|GO:0006811|GO:0016020|GO:0055085
TRINITY_DN66735_c0_g1_i14.p1	814a49914a39d0c668926820a425cd9b	727	Pfam	PF12807	Translation initiation factor eIF3 subunit 135	188	380	9.6e-50	T	2019-08-12	IPR033646	CLU central domain
TRINITY_DN66735_c0_g1_i14.p1	814a49914a39d0c668926820a425cd9b	727	Pfam	PF13374	Tetratricopeptide repeat	452	491	6.5e-05	T	2019-08-12
TRINITY_DN66735_c0_g1_i14.p1	814a49914a39d0c668926820a425cd9b	727	Pfam	PF13424	Tetratricopeptide repeat	535	610	6e-13	T	2019-08-12
TRINITY_DN62998_c6_g1_i4.p1	09e8b85be0cfc93d757f83946a4829fa	120	Pfam	PF00412	LIM domain	10	65	8.3e-16	T	2019-08-12	IPR001781	Zinc finger, LIM-type
TRINITY_DN62998_c6_g1_i4.p1	09e8b85be0cfc93d757f83946a4829fa	120	Pfam	PF00412	LIM domain	69	119	4.5e-14	T	2019-08-12	IPR001781	Zinc finger, LIM-type
TRINITY_DN46758_c0_g1_i1.p1	e779f53ca474de3e155731a177b1b226	204	Pfam	PF05090	Vitamin K-dependent gamma-carboxylase	5	162	4.2e-50	T	2019-08-12	IPR007782	Vitamin K-dependent gamma-carboxylase	GO:0008488|GO:0017187
TRINITY_DN36919_c0_g1_i2.p1	23578af70edd9fe7cf55c53c3cd64cf4	99	Pfam	PF12775	P-loop containing dynein motor region	14	96	7e-22	T	2019-08-12
TRINITY_DN86791_c0_g1_i1.p3	14b79213fd1ee44c865cadecd533b094	101	Pfam	PF04973	Nicotinamide mononucleotide transporter	10	100	2.3e-20	T	2019-08-12	IPR006419	Nicotinamide mononucleotide transporter PnuC	GO:0016020|GO:0034257|GO:0034258
TRINITY_DN65625_c0_g1_i1.p1	c3b042e73e621e37913904cf1f98a2b4	130	Pfam	PF14736	Protein N-terminal asparagine amidohydrolase	2	126	3.9e-47	T	2019-08-12	IPR026750	Protein N-terminal asparagine amidohydrolase	GO:0008418
TRINITY_DN14759_c0_g1_i1.p2	73e7b47cb7769086db67279064313613	130	Pfam	PF00208	Glutamate/Leucine/Phenylalanine/Valine dehydrogenase	43	129	2.7e-28	T	2019-08-12	IPR006096	Glutamate/phenylalanine/leucine/valine dehydrogenase, C-terminal	GO:0006520|GO:0016491|GO:0055114
TRINITY_DN23258_c1_g1_i1.p2	110ef17946b58abe0e65f4d0204ba0bf	212	Pfam	PF13520	Amino acid permease	5	152	4.5e-22	T	2019-08-12	IPR002293	Amino acid/polyamine transporter I	GO:0016020|GO:0022857|GO:0055085
TRINITY_DN66438_c5_g1_i10.p1	2ffacc29810dae2c959e4d23e90629ba	272	Pfam	PF01476	LysM domain	82	124	4.5e-12	T	2019-08-12	IPR018392	LysM domain
TRINITY_DN64733_c0_g2_i1.p1	a8f1adfd4905f6d03f4b00c89c6987ff	224	Pfam	PF00100	Zona pellucida-like domain	46	143	2.1e-09	T	2019-08-12	IPR001507	Zona pellucida domain
TRINITY_DN26976_c0_g1_i1.p1	702fa158024a3180f65172f597f1e0eb	162	Pfam	PF00044	Glyceraldehyde 3-phosphate dehydrogenase, NAD binding domain	20	130	8.4e-21	T	2019-08-12	IPR020828	Glyceraldehyde 3-phosphate dehydrogenase, NAD(P) binding domain	GO:0016620|GO:0055114
TRINITY_DN65264_c0_g1_i11.p1	1a951afb00eae797ef65564cd8b1fd78	2072	Pfam	PF11933	Cytoplasmic domain of voltage-gated Na+ ion channel	513	762	2.7e-37	T	2019-08-12	IPR024583	Voltage-gated Na+ ion channel, cytoplasmic domain
TRINITY_DN65264_c0_g1_i11.p1	1a951afb00eae797ef65564cd8b1fd78	2072	Pfam	PF06512	Sodium ion transport-associated	1075	1315	1e-32	T	2019-08-12	IPR010526	Sodium ion transport-associated	GO:0001518|GO:0005248|GO:0006814
TRINITY_DN65264_c0_g1_i11.p1	1a951afb00eae797ef65564cd8b1fd78	2072	Pfam	PF00520	Ion transport protein	151	436	3.5e-71	T	2019-08-12	IPR005821	Ion transport domain	GO:0005216|GO:0006811|GO:0016020|GO:0055085
TRINITY_DN65264_c0_g1_i11.p1	1a951afb00eae797ef65564cd8b1fd78	2072	Pfam	PF00520	Ion transport protein	1640	1889	5.7e-55	T	2019-08-12	IPR005821	Ion transport domain	GO:0005216|GO:0006811|GO:0016020|GO:0055085
TRINITY_DN65264_c0_g1_i11.p1	1a951afb00eae797ef65564cd8b1fd78	2072	Pfam	PF00520	Ion transport protein	839	1066	2.9e-51	T	2019-08-12	IPR005821	Ion transport domain	GO:0005216|GO:0006811|GO:0016020|GO:0055085
TRINITY_DN65264_c0_g1_i11.p1	1a951afb00eae797ef65564cd8b1fd78	2072	Pfam	PF00520	Ion transport protein	1320	1589	6.6e-66	T	2019-08-12	IPR005821	Ion transport domain	GO:0005216|GO:0006811|GO:0016020|GO:0055085
TRINITY_DN165535_c0_g1_i1.p2	017613466f5e001d6d0b7f5b346f3339	114	Pfam	PF02075	Crossover junction endodeoxyribonuclease RuvC	1	84	1.1e-26	T	2019-08-12	IPR002176	Crossover junction endodeoxyribonuclease RuvC	GO:0004520|GO:0006281|GO:0006310
TRINITY_DN56645_c0_g3_i1.p1	948fcc88d5f87ed54e3b4ab3ce4f439f	109	Pfam	PF04500	FLYWCH zinc finger domain	50	92	1.3e-06	T	2019-08-12	IPR007588	Zinc finger, FLYWCH-type
TRINITY_DN66066_c1_g1_i2.p1	07802a658db242131b7d57cfb28e5e2d	1402	Pfam	PF00567	Tudor domain	520	635	3.5e-28	T	2019-08-12	IPR002999	Tudor domain
TRINITY_DN66066_c1_g1_i2.p1	07802a658db242131b7d57cfb28e5e2d	1402	Pfam	PF00567	Tudor domain	9	135	3e-13	T	2019-08-12	IPR002999	Tudor domain
TRINITY_DN66066_c1_g1_i2.p1	07802a658db242131b7d57cfb28e5e2d	1402	Pfam	PF00567	Tudor domain	334	449	5e-16	T	2019-08-12	IPR002999	Tudor domain
TRINITY_DN66066_c1_g1_i2.p1	07802a658db242131b7d57cfb28e5e2d	1402	Pfam	PF00567	Tudor domain	1002	1118	4.3e-23	T	2019-08-12	IPR002999	Tudor domain
TRINITY_DN66066_c1_g1_i2.p1	07802a658db242131b7d57cfb28e5e2d	1402	Pfam	PF00567	Tudor domain	1198	1313	1.3e-10	T	2019-08-12	IPR002999	Tudor domain
TRINITY_DN66569_c0_g1_i7.p1	1a14d812a588b8644c1757be850d036b	484	Pfam	PF07690	Major Facilitator Superfamily	29	406	1.7e-51	T	2019-08-12	IPR011701	Major facilitator superfamily	GO:0005887|GO:0055085
TRINITY_DN64136_c1_g1_i1.p1	48446ac96f3ae26a4233211ad7ae7c90	754	Pfam	PF03098	Animal haem peroxidase	154	695	5.7e-184	T	2019-08-12	IPR019791	Haem peroxidase, animal-type
TRINITY_DN64136_c1_g1_i2.p1	48446ac96f3ae26a4233211ad7ae7c90	754	Pfam	PF03098	Animal haem peroxidase	154	695	5.7e-184	T	2019-08-12	IPR019791	Haem peroxidase, animal-type
TRINITY_DN65991_c0_g1_i1.p1	1a48237db67366546e5b1762a3e56d97	296	Pfam	PF07679	Immunoglobulin I-set domain	52	134	2.8e-08	T	2019-08-12	IPR013098	Immunoglobulin I-set
TRINITY_DN50104_c0_g1_i2.p1	f5fa64a7739cfc1c458bcf5a7ed0c5d0	314	Pfam	PF00069	Protein kinase domain	10	293	2.7e-67	T	2019-08-12	IPR000719	Protein kinase domain	GO:0004672|GO:0005524|GO:0006468
TRINITY_DN48561_c1_g1_i2.p1	a38e7d3564316fe9e2e9d7ff375b3995	425	Pfam	PF00561	alpha/beta hydrolase fold	120	238	1.8e-10	T	2019-08-12	IPR000073	Alpha/beta hydrolase fold-1
TRINITY_DN85335_c0_g1_i1.p2	09a0899c413bf843d0c2362f7f3e21a0	163	Pfam	PF00836	Stathmin family	57	135	1.3e-06	T	2019-08-12	IPR000956	Stathmin family	GO:0031110
TRINITY_DN156946_c0_g1_i1.p1	a7e9fcfe79cb682d0fe1d39fb8ee8f22	182	Pfam	PF00005	ABC transporter	1	143	1.7e-23	T	2019-08-12	IPR003439	ABC transporter-like	GO:0005524|GO:0016887
TRINITY_DN38736_c0_g1_i3.p4	fe0df957c15a28095f32a20d7803ed98	106	Pfam	PF13500	AAA domain	1	96	3.5e-12	T	2019-08-12
TRINITY_DN39083_c0_g1_i1.p1	631c678ceec898cb37cb35f90a7a4612	114	Pfam	PF00078	Reverse transcriptase (RNA-dependent DNA polymerase)	51	103	1.6e-07	T	2019-08-12	IPR000477	Reverse transcriptase domain
TRINITY_DN133119_c0_g1_i1.p1	84d364e53552bcda132cb42d7fcd6980	101	Pfam	PF02384	N-6 DNA Methylase	16	63	3.8e-11	T	2019-08-12	IPR003356	DNA methylase, adenine-specific	GO:0003677|GO:0006306|GO:0008170
TRINITY_DN144368_c0_g1_i1.p1	fc41fa59aec0401bff0e761d11084268	100	Pfam	PF00232	Glycosyl hydrolase family 1	21	100	1.3e-30	T	2019-08-12	IPR001360	Glycoside hydrolase family 1	GO:0004553|GO:0005975
TRINITY_DN86578_c0_g1_i1.p1	5e24119ebb96c598f4a6ef098dc9a0be	540	Pfam	PF00990	Diguanylate cyclase, GGDEF domain	107	261	1.7e-49	T	2019-08-12	IPR000160	GGDEF domain
TRINITY_DN86578_c0_g1_i1.p1	5e24119ebb96c598f4a6ef098dc9a0be	540	Pfam	PF00563	EAL domain	282	514	1.7e-70	T	2019-08-12	IPR001633	EAL domain
TRINITY_DN66656_c2_g2_i8.p1	4426ab51a3f7bb413b4553da7e5fa1b3	466	Pfam	PF01421	Reprolysin (M12B) family zinc metalloprotease	8	98	6.3e-09	T	2019-08-12	IPR001590	Peptidase M12B, ADAM/reprolysin	GO:0004222|GO:0006508
TRINITY_DN66656_c2_g2_i8.p1	4426ab51a3f7bb413b4553da7e5fa1b3	466	Pfam	PF17771	ADAM cysteine-rich domain	131	199	7.1e-13	T	2019-08-12	IPR041645	ADAM cysteine-rich domain 2
TRINITY_DN63444_c5_g1_i1.p1	f71d69b99ebe2307110ffe55ddd687cd	542	Pfam	PF00096	Zinc finger, C2H2 type	126	148	0.0084	T	2019-08-12	IPR013087	Zinc finger C2H2-type	GO:0003676
TRINITY_DN63444_c5_g1_i1.p1	f71d69b99ebe2307110ffe55ddd687cd	542	Pfam	PF00096	Zinc finger, C2H2 type	334	356	0.0073	T	2019-08-12	IPR013087	Zinc finger C2H2-type	GO:0003676
TRINITY_DN63444_c5_g1_i1.p1	f71d69b99ebe2307110ffe55ddd687cd	542	Pfam	PF00096	Zinc finger, C2H2 type	418	440	0.00044	T	2019-08-12	IPR013087	Zinc finger C2H2-type	GO:0003676
TRINITY_DN63444_c5_g1_i1.p1	f71d69b99ebe2307110ffe55ddd687cd	542	Pfam	PF00096	Zinc finger, C2H2 type	390	412	0.00026	T	2019-08-12	IPR013087	Zinc finger C2H2-type	GO:0003676
TRINITY_DN63444_c5_g1_i1.p1	f71d69b99ebe2307110ffe55ddd687cd	542	Pfam	PF00096	Zinc finger, C2H2 type	362	384	0.0056	T	2019-08-12	IPR013087	Zinc finger C2H2-type	GO:0003676
TRINITY_DN63444_c5_g1_i1.p1	f71d69b99ebe2307110ffe55ddd687cd	542	Pfam	PF00096	Zinc finger, C2H2 type	474	496	0.014	T	2019-08-12	IPR013087	Zinc finger C2H2-type	GO:0003676
TRINITY_DN63444_c5_g1_i1.p1	f71d69b99ebe2307110ffe55ddd687cd	542	Pfam	PF00096	Zinc finger, C2H2 type	446	468	0.00088	T	2019-08-12	IPR013087	Zinc finger C2H2-type	GO:0003676
TRINITY_DN63444_c5_g1_i5.p1	f71d69b99ebe2307110ffe55ddd687cd	542	Pfam	PF00096	Zinc finger, C2H2 type	126	148	0.0084	T	2019-08-12	IPR013087	Zinc finger C2H2-type	GO:0003676
TRINITY_DN63444_c5_g1_i5.p1	f71d69b99ebe2307110ffe55ddd687cd	542	Pfam	PF00096	Zinc finger, C2H2 type	334	356	0.0073	T	2019-08-12	IPR013087	Zinc finger C2H2-type	GO:0003676
TRINITY_DN63444_c5_g1_i5.p1	f71d69b99ebe2307110ffe55ddd687cd	542	Pfam	PF00096	Zinc finger, C2H2 type	418	440	0.00044	T	2019-08-12	IPR013087	Zinc finger C2H2-type	GO:0003676
TRINITY_DN63444_c5_g1_i5.p1	f71d69b99ebe2307110ffe55ddd687cd	542	Pfam	PF00096	Zinc finger, C2H2 type	390	412	0.00026	T	2019-08-12	IPR013087	Zinc finger C2H2-type	GO:0003676
TRINITY_DN63444_c5_g1_i5.p1	f71d69b99ebe2307110ffe55ddd687cd	542	Pfam	PF00096	Zinc finger, C2H2 type	362	384	0.0056	T	2019-08-12	IPR013087	Zinc finger C2H2-type	GO:0003676
TRINITY_DN63444_c5_g1_i5.p1	f71d69b99ebe2307110ffe55ddd687cd	542	Pfam	PF00096	Zinc finger, C2H2 type	474	496	0.014	T	2019-08-12	IPR013087	Zinc finger C2H2-type	GO:0003676
TRINITY_DN63444_c5_g1_i5.p1	f71d69b99ebe2307110ffe55ddd687cd	542	Pfam	PF00096	Zinc finger, C2H2 type	446	468	0.00088	T	2019-08-12	IPR013087	Zinc finger C2H2-type	GO:0003676
TRINITY_DN122082_c0_g1_i1.p1	0de43df158e9771f7874a2669ec11279	211	Pfam	PF00857	Isochorismatase family	17	168	4.5e-22	T	2019-08-12	IPR000868	Isochorismatase-like	GO:0003824
TRINITY_DN123079_c0_g1_i1.p3	a4117841332d5297b83d7205759116cf	109	Pfam	PF16930	Putative porin	1	108	8.9e-25	T	2019-08-12	IPR032638	Putative bacterial porin
TRINITY_DN66772_c4_g2_i2.p1	bd44aa002fd03b6eadb4344c4fc0ed34	1131	Pfam	PF02736	Myosin N-terminal SH3-like domain	5	32	1.4e-05	T	2019-08-12	IPR004009	Myosin, N-terminal, SH3-like	GO:0003774|GO:0005524|GO:0016459
TRINITY_DN66772_c4_g2_i2.p1	bd44aa002fd03b6eadb4344c4fc0ed34	1131	Pfam	PF00063	Myosin head (motor domain)	59	756	1.1e-243	T	2019-08-12	IPR001609	Myosin head, motor domain	GO:0003774|GO:0005524|GO:0016459
TRINITY_DN149063_c0_g1_i1.p1	2cf17e7b9c192b38531209aacb073082	106	Pfam	PF00501	AMP-binding enzyme	10	105	1.9e-20	T	2019-08-12	IPR000873	AMP-dependent synthetase/ligase	GO:0003824
TRINITY_DN104953_c0_g1_i1.p3	62fba910e7d899e08f09fc481181d57c	143	Pfam	PF00106	short chain dehydrogenase	2	143	1.9e-35	T	2019-08-12	IPR002347	Short-chain dehydrogenase/reductase SDR
TRINITY_DN29753_c0_g1_i2.p2	410f795ccf6459f1fbebce1c17a9e7a8	215	Pfam	PF05088	Bacterial NAD-glutamate dehydrogenase	1	213	3.5e-72	T	2019-08-12	IPR028971	NAD-glutamate dehydrogenase	GO:0004352|GO:0019551
TRINITY_DN63455_c1_g1_i3.p1	0c70baad46b8759739e716ea48f72e74	335	Pfam	PF00458	WHEP-TRS domain	239	290	1.3e-21	T	2019-08-12	IPR000738	WHEP-TRS domain	GO:0004812|GO:0005524|GO:0006418
TRINITY_DN63455_c1_g1_i3.p1	0c70baad46b8759739e716ea48f72e74	335	Pfam	PF00458	WHEP-TRS domain	306	335	3.8e-09	T	2019-08-12	IPR000738	WHEP-TRS domain	GO:0004812|GO:0005524|GO:0006418
TRINITY_DN63455_c1_g1_i3.p1	0c70baad46b8759739e716ea48f72e74	335	Pfam	PF00458	WHEP-TRS domain	177	228	1e-21	T	2019-08-12	IPR000738	WHEP-TRS domain	GO:0004812|GO:0005524|GO:0006418
TRINITY_DN63455_c1_g1_i3.p1	0c70baad46b8759739e716ea48f72e74	335	Pfam	PF03950	tRNA synthetases class I (E and Q), anti-codon binding domain	2	120	1.5e-17	T	2019-08-12	IPR020059	Glutamyl/glutaminyl-tRNA synthetase, class Ib, anti-codon binding domain	GO:0000166|GO:0004812|GO:0005524|GO:0005737|GO:0006418
TRINITY_DN63843_c8_g3_i1.p1	f1e345c2e3be68be853f6b3fc15caaee	245	Pfam	PF00245	Alkaline phosphatase	67	245	5.4e-62	T	2019-08-12	IPR001952	Alkaline phosphatase	GO:0016791
TRINITY_DN63770_c0_g1_i5.p1	a3f14d8233d3e83b2528cadd175002b7	1146	Pfam	PF07679	Immunoglobulin I-set domain	152	240	1.3e-17	T	2019-08-12	IPR013098	Immunoglobulin I-set
TRINITY_DN63770_c0_g1_i5.p1	a3f14d8233d3e83b2528cadd175002b7	1146	Pfam	PF13895	Immunoglobulin domain	359	429	2e-06	T	2019-08-12	IPR007110	Immunoglobulin-like domain
TRINITY_DN63770_c0_g1_i5.p1	a3f14d8233d3e83b2528cadd175002b7	1146	Pfam	PF13927	Immunoglobulin domain	434	511	1.8e-11	T	2019-08-12
TRINITY_DN63770_c0_g1_i5.p1	a3f14d8233d3e83b2528cadd175002b7	1146	Pfam	PF13927	Immunoglobulin domain	245	322	1.8e-12	T	2019-08-12
TRINITY_DN63770_c0_g1_i5.p1	a3f14d8233d3e83b2528cadd175002b7	1146	Pfam	PF07686	Immunoglobulin V-set domain	36	148	3.6e-09	T	2019-08-12	IPR013106	Immunoglobulin V-set domain
TRINITY_DN63770_c0_g1_i5.p1	a3f14d8233d3e83b2528cadd175002b7	1146	Pfam	PF00041	Fibronectin type III domain	531	614	2.6e-09	T	2019-08-12	IPR003961	Fibronectin type III	GO:0005515
TRINITY_DN63770_c0_g1_i5.p1	a3f14d8233d3e83b2528cadd175002b7	1146	Pfam	PF00041	Fibronectin type III domain	656	732	5.7e-09	T	2019-08-12	IPR003961	Fibronectin type III	GO:0005515
TRINITY_DN64188_c2_g4_i2.p1	3c233a366b2edd3713c310f78a39e3c9	531	Pfam	PF00883	Cytosol aminopeptidase family, catalytic domain	205	509	6.6e-94	T	2019-08-12	IPR000819	Peptidase M17, leucyl aminopeptidase, C-terminal	GO:0004177|GO:0006508
TRINITY_DN64188_c2_g4_i2.p1	3c233a366b2edd3713c310f78a39e3c9	531	Pfam	PF18295	M17 aminopeptidase N-terminal domain 2	22	139	3e-22	T	2019-08-12	IPR041417	Probable aminopeptidase NPEPL1, N-terminal
TRINITY_DN64188_c2_g4_i3.p1	3c233a366b2edd3713c310f78a39e3c9	531	Pfam	PF00883	Cytosol aminopeptidase family, catalytic domain	205	509	6.6e-94	T	2019-08-12	IPR000819	Peptidase M17, leucyl aminopeptidase, C-terminal	GO:0004177|GO:0006508
TRINITY_DN64188_c2_g4_i3.p1	3c233a366b2edd3713c310f78a39e3c9	531	Pfam	PF18295	M17 aminopeptidase N-terminal domain 2	22	139	3e-22	T	2019-08-12	IPR041417	Probable aminopeptidase NPEPL1, N-terminal
TRINITY_DN51873_c0_g1_i5.p1	479d9fb836c82be23e67f92e4fb36e3e	584	Pfam	PF00595	PDZ domain	137	211	4.8e-13	T	2019-08-12	IPR001478	PDZ domain	GO:0005515
TRINITY_DN51873_c0_g1_i5.p1	479d9fb836c82be23e67f92e4fb36e3e	584	Pfam	PF02828	L27 domain	71	120	6.2e-10	T	2019-08-12	IPR014775	L27 domain, C-terminal
TRINITY_DN51873_c0_g1_i5.p1	479d9fb836c82be23e67f92e4fb36e3e	584	Pfam	PF02828	L27 domain	15	54	5.2e-05	T	2019-08-12	IPR014775	L27 domain, C-terminal
TRINITY_DN51873_c0_g1_i5.p1	479d9fb836c82be23e67f92e4fb36e3e	584	Pfam	PF07653	Variant SH3 domain	227	290	1.3e-09	T	2019-08-12	IPR001452	SH3 domain	GO:0005515
TRINITY_DN51873_c0_g1_i5.p1	479d9fb836c82be23e67f92e4fb36e3e	584	Pfam	PF00625	Guanylate kinase	379	564	2.6e-40	T	2019-08-12	IPR008145	Guanylate kinase/L-type calcium channel beta subunit
TRINITY_DN51873_c0_g1_i2.p1	479d9fb836c82be23e67f92e4fb36e3e	584	Pfam	PF00595	PDZ domain	137	211	4.8e-13	T	2019-08-12	IPR001478	PDZ domain	GO:0005515
TRINITY_DN51873_c0_g1_i2.p1	479d9fb836c82be23e67f92e4fb36e3e	584	Pfam	PF02828	L27 domain	71	120	6.2e-10	T	2019-08-12	IPR014775	L27 domain, C-terminal
TRINITY_DN51873_c0_g1_i2.p1	479d9fb836c82be23e67f92e4fb36e3e	584	Pfam	PF02828	L27 domain	15	54	5.2e-05	T	2019-08-12	IPR014775	L27 domain, C-terminal
TRINITY_DN51873_c0_g1_i2.p1	479d9fb836c82be23e67f92e4fb36e3e	584	Pfam	PF07653	Variant SH3 domain	227	290	1.3e-09	T	2019-08-12	IPR001452	SH3 domain	GO:0005515
TRINITY_DN51873_c0_g1_i2.p1	479d9fb836c82be23e67f92e4fb36e3e	584	Pfam	PF00625	Guanylate kinase	379	564	2.6e-40	T	2019-08-12	IPR008145	Guanylate kinase/L-type calcium channel beta subunit
TRINITY_DN50769_c0_g2_i1.p2	ec70d1e1df9195a02a7ad96b8d7d479c	287	Pfam	PF12327	FtsZ family, C-terminal domain	129	223	2.1e-37	T	2019-08-12	IPR024757	Cell division protein FtsZ, C-terminal
TRINITY_DN50769_c0_g2_i1.p2	ec70d1e1df9195a02a7ad96b8d7d479c	287	Pfam	PF00091	Tubulin/FtsZ family, GTPase domain	2	79	3.4e-23	T	2019-08-12	IPR003008	Tubulin/FtsZ, GTPase domain	GO:0003924
TRINITY_DN66823_c2_g1_i1.p1	7c3f467b587fb58026b760caa69353e8	175	Pfam	PF07679	Immunoglobulin I-set domain	33	113	1.7e-17	T	2019-08-12	IPR013098	Immunoglobulin I-set
TRINITY_DN66823_c2_g1_i1.p1	7c3f467b587fb58026b760caa69353e8	175	Pfam	PF08686	PLAC (protease and lacunin) domain	122	153	8.1e-11	T	2019-08-12	IPR010909	PLAC	GO:0008233
TRINITY_DN160935_c0_g1_i1.p1	7a25d44c3b151fa499e304e48a7b0980	224	Pfam	PF13561	Enoyl-(Acyl carrier protein) reductase	23	224	1.1e-40	T	2019-08-12
TRINITY_DN62517_c5_g1_i1.p1	f5463cac687214f2c20d1bf7b981d7b8	416	Pfam	PF00076	RNA recognition motif. (a.k.a. RRM, RBD, or RNP domain)	15	83	4.5e-15	T	2019-08-12	IPR000504	RNA recognition motif domain	GO:0003676
TRINITY_DN62517_c5_g1_i1.p1	f5463cac687214f2c20d1bf7b981d7b8	416	Pfam	PF00076	RNA recognition motif. (a.k.a. RRM, RBD, or RNP domain)	105	172	4e-15	T	2019-08-12	IPR000504	RNA recognition motif domain	GO:0003676
TRINITY_DN143915_c0_g1_i1.p1	70870c2acaf2ec5075bb554edc64960c	142	Pfam	PF00072	Response regulator receiver domain	2	66	5.2e-15	T	2019-08-12	IPR001789	Signal transduction response regulator, receiver domain	GO:0000160
TRINITY_DN66188_c2_g1_i5.p1	be77a9c84021bd3633661044d78f3dca	756	Pfam	PF09316	C-myb, C-terminal	436	560	9.3e-10	T	2019-08-12	IPR015395	C-myb, C-terminal
TRINITY_DN66188_c2_g1_i5.p1	be77a9c84021bd3633661044d78f3dca	756	Pfam	PF00249	Myb-like DNA-binding domain	83	126	6.2e-11	T	2019-08-12	IPR001005	SANT/Myb domain
TRINITY_DN66188_c2_g1_i5.p1	be77a9c84021bd3633661044d78f3dca	756	Pfam	PF13921	Myb-like DNA-binding domain	137	194	2e-17	T	2019-08-12
TRINITY_DN126820_c0_g1_i1.p2	3de6a62ca3fc82cb6b80087f595addc2	152	Pfam	PF00710	Asparaginase, N-terminal	36	152	8.9e-34	T	2019-08-12	IPR027474	L-asparaginase, N-terminal
TRINITY_DN61193_c9_g1_i3.p1	4768b16e7f2f638e6d35580ee1eab3af	311	Pfam	PF00650	CRAL/TRIO domain	112	259	1.8e-31	T	2019-08-12	IPR001251	CRAL-TRIO lipid binding domain
TRINITY_DN66698_c3_g1_i1.p1	fa51cba5979b6e4e1d5f7357a77416f9	178	Pfam	PF03810	Importin-beta N-terminal domain	27	96	5e-17	T	2019-08-12	IPR001494	Importin-beta, N-terminal domain	GO:0006886|GO:0008536
TRINITY_DN54648_c0_g1_i1.p1	4b223dd8bf484a126e862aba1fa2a8fd	607	Pfam	PF03184	DDE superfamily endonuclease	221	350	5.7e-23	T	2019-08-12	IPR004875	DDE superfamily endonuclease domain	GO:0003676
TRINITY_DN54648_c0_g1_i1.p1	4b223dd8bf484a126e862aba1fa2a8fd	607	Pfam	PF05225	helix-turn-helix, Psq domain	26	61	1.7e-05	T	2019-08-12	IPR007889	DNA binding HTH domain, Psq-type	GO:0003677
TRINITY_DN66310_c0_g1_i1.p1	d9c3b92b8fcc500b5be28e41a16b7d13	303	Pfam	PF01068	ATP dependent DNA ligase domain	1	158	4e-42	T	2019-08-12	IPR012310	DNA ligase, ATP-dependent, central	GO:0003910|GO:0005524|GO:0006281|GO:0006310
TRINITY_DN66310_c0_g1_i1.p1	d9c3b92b8fcc500b5be28e41a16b7d13	303	Pfam	PF04679	ATP dependent DNA ligase C terminal region	186	297	2e-17	T	2019-08-12	IPR012309	DNA ligase, ATP-dependent, C-terminal	GO:0003910|GO:0006281|GO:0006310
TRINITY_DN50803_c0_g1_i3.p1	81b94027d1d6da394ad16076a418425b	221	Pfam	PF00010	Helix-loop-helix DNA-binding domain	98	150	1.3e-16	T	2019-08-12	IPR011598	Myc-type, basic helix-loop-helix (bHLH) domain	GO:0046983
TRINITY_DN54157_c0_g1_i2.p2	ef19eb65a857b27e5a9881e0f860d238	216	Pfam	PF11842	Domain of unknown function (DUF3362)	164	216	5.1e-25	T	2019-08-12	IPR024560	Uncharacterised protein family UPF0313, C-terminal
TRINITY_DN54157_c0_g1_i2.p2	ef19eb65a857b27e5a9881e0f860d238	216	Pfam	PF04055	Radical SAM superfamily	39	155	3.2e-10	T	2019-08-12	IPR007197	Radical SAM	GO:0003824|GO:0051536
TRINITY_DN60397_c0_g3_i2.p1	d7458d390ac7017dae753a49c2e5e07e	459	Pfam	PF00787	PX domain	17	125	6.7e-12	T	2019-08-12	IPR001683	Phox homologous domain	GO:0035091
TRINITY_DN60397_c0_g3_i2.p1	d7458d390ac7017dae753a49c2e5e07e	459	Pfam	PF04212	MIT (microtubule interacting and transport) domain	332	390	2.9e-12	T	2019-08-12	IPR007330	MIT
TRINITY_DN63679_c0_g1_i5.p1	ab285ae4e45713f0b481b4055c7ec716	257	Pfam	PF00071	Ras family	52	242	4.6e-21	T	2019-08-12	IPR001806	Small GTPase	GO:0003924|GO:0005525
TRINITY_DN61455_c3_g1_i5.p2	6f65d337bae9dfa395a66e36bd06f5d9	246	Pfam	PF00520	Ion transport protein	15	165	2.3e-24	T	2019-08-12	IPR005821	Ion transport domain	GO:0005216|GO:0006811|GO:0016020|GO:0055085
TRINITY_DN65331_c0_g1_i9.p1	57b87d6d04f0aad0104fbbdde3e334f6	357	Pfam	PF02434	Fringe-like	91	267	4.1e-13	T	2019-08-12	IPR003378	Fringe-like	GO:0016020|GO:0016757
TRINITY_DN65331_c0_g1_i2.p1	57b87d6d04f0aad0104fbbdde3e334f6	357	Pfam	PF02434	Fringe-like	91	267	4.1e-13	T	2019-08-12	IPR003378	Fringe-like	GO:0016020|GO:0016757
TRINITY_DN64528_c0_g1_i3.p1	8a9a35cc3df2249bd3ff6d3d74a8aa9d	209	Pfam	PF00071	Ras family	9	169	1.7e-45	T	2019-08-12	IPR001806	Small GTPase	GO:0003924|GO:0005525
TRINITY_DN64528_c0_g1_i2.p1	8a9a35cc3df2249bd3ff6d3d74a8aa9d	209	Pfam	PF00071	Ras family	9	169	1.7e-45	T	2019-08-12	IPR001806	Small GTPase	GO:0003924|GO:0005525
TRINITY_DN133212_c0_g1_i1.p1	71bbfd5c71d7c0997e2c47f6e204a04d	133	Pfam	PF00199	Catalase	1	115	3.4e-32	T	2019-08-12	IPR011614	Catalase core domain	GO:0004096|GO:0020037|GO:0055114
TRINITY_DN66327_c2_g1_i18.p1	84c61eb1e0bd716d866335463596b632	758	Pfam	PF00226	DnaJ domain	701	753	5e-07	T	2019-08-12	IPR001623	DnaJ domain
TRINITY_DN66327_c2_g1_i18.p1	84c61eb1e0bd716d866335463596b632	758	Pfam	PF10409	C2 domain of PTEN tumour-suppressor protein	184	312	4.7e-20	T	2019-08-12	IPR014020	Tensin phosphatase, C2 domain
TRINITY_DN51182_c0_g1_i9.p1	98bb147b531145e8fa35e15bdd08643f	602	Pfam	PF00271	Helicase conserved C-terminal domain	4	75	5.9e-25	T	2019-08-12	IPR001650	Helicase, C-terminal
TRINITY_DN156716_c0_g1_i1.p1	92dd6795b237e38b86e2896cbd723a2e	200	Pfam	PF01323	DSBA-like thioredoxin domain	4	195	2.1e-46	T	2019-08-12	IPR001853	DSBA-like thioredoxin domain	GO:0015035
TRINITY_DN61191_c3_g1_i1.p1	56c77acfe2c475e2302c8179c9819152	858	Pfam	PF13246	Cation transport ATPase (P-type)	546	634	1.9e-11	T	2019-08-12
TRINITY_DN61191_c3_g1_i1.p1	56c77acfe2c475e2302c8179c9819152	858	Pfam	PF16209	Phospholipid-translocating ATPase N-terminal	25	90	5.8e-27	T	2019-08-12	IPR032631	P-type ATPase, N-terminal
TRINITY_DN58842_c0_g1_i1.p1	79cb34df484396d8e0fc34c50ab0723f	332	Pfam	PF00379	Insect cuticle protein	232	286	3.2e-12	T	2019-08-12	IPR000618	Insect cuticle protein	GO:0042302
TRINITY_DN24157_c0_g1_i1.p2	488d21b746c5225a960cd401efea1d14	189	Pfam	PF08207	Elongation factor P (EF-P) KOW-like domain	5	60	2.2e-20	T	2019-08-12	IPR013185	Translation elongation factor, KOW-like
TRINITY_DN24157_c0_g1_i1.p2	488d21b746c5225a960cd401efea1d14	189	Pfam	PF09285	Elongation factor P, C-terminal	131	186	5e-17	T	2019-08-12	IPR015365	Elongation factor P, C-terminal	GO:0005737|GO:0043043
TRINITY_DN24157_c0_g1_i1.p2	488d21b746c5225a960cd401efea1d14	189	Pfam	PF01132	Elongation factor P (EF-P) OB domain	68	122	4.1e-12	T	2019-08-12	IPR001059	Translation elongation factor P/YeiP, central	GO:0003746|GO:0006414
TRINITY_DN54664_c0_g1_i8.p1	ecb186885a1b42048df66098b6245b5f	1199	Pfam	PF16471	JNK-interacting protein leucine zipper II	329	399	6.4e-28	T	2019-08-12	IPR032486	JNK-interacting protein, leucine zipper II
TRINITY_DN54664_c0_g1_i8.p1	ecb186885a1b42048df66098b6245b5f	1199	Pfam	PF09744	JNK_SAPK-associated protein-1	24	178	7.8e-56	T	2019-08-12	IPR019143	JNK/Rab-associated protein-1, N-terminal
TRINITY_DN34090_c0_g1_i1.p1	8bdb76d6d5ba3ca9c2d159032b6a4ae6	134	Pfam	PF00061	Lipocalin / cytosolic fatty-acid binding protein family	7	119	2.1e-07	T	2019-08-12	IPR000566	Lipocalin/cytosolic fatty-acid binding domain
TRINITY_DN45161_c0_g1_i1.p2	eb090b8468bc71716c20b6595b156840	175	Pfam	PF08448	PAS fold	19	130	1e-16	T	2019-08-12	IPR013656	PAS fold-4
TRINITY_DN66068_c0_g1_i2.p1	3a02cbf3e8c5762fcf9d6df7290a61a0	864	Pfam	PF00536	SAM domain (Sterile alpha motif)	683	741	4e-15	T	2019-08-12	IPR001660	Sterile alpha motif domain	GO:0005515
TRINITY_DN66068_c0_g1_i2.p1	3a02cbf3e8c5762fcf9d6df7290a61a0	864	Pfam	PF00536	SAM domain (Sterile alpha motif)	602	663	2.9e-11	T	2019-08-12	IPR001660	Sterile alpha motif domain	GO:0005515
TRINITY_DN66068_c0_g1_i2.p1	3a02cbf3e8c5762fcf9d6df7290a61a0	864	Pfam	PF07647	SAM domain (Sterile alpha motif)	767	834	1e-09	T	2019-08-12	IPR001660	Sterile alpha motif domain	GO:0005515
TRINITY_DN62185_c0_g1_i1.p1	ab3464afabaed15e360ab0735ecc174a	541	Pfam	PF00722	Glycosyl hydrolases family 16	314	451	5.1e-09	T	2019-08-12	IPR000757	Glycoside hydrolase family 16	GO:0004553|GO:0005975
TRINITY_DN54555_c1_g1_i1.p1	836e68eb0406ba9a81dfc94d4a730bef	243	Pfam	PF07650	KH domain	21	94	2.6e-11	T	2019-08-12	IPR004044	K Homology domain, type 2	GO:0003723
TRINITY_DN54555_c1_g1_i1.p1	836e68eb0406ba9a81dfc94d4a730bef	243	Pfam	PF00189	Ribosomal protein S3, C-terminal domain	107	189	1.4e-21	T	2019-08-12	IPR001351	Ribosomal protein S3, C-terminal	GO:0003735|GO:0006412
TRINITY_DN171543_c0_g1_i1.p1	9d8280794290fffbe3a0eb8da2d5e83d	143	Pfam	PF00078	Reverse transcriptase (RNA-dependent DNA polymerase)	1	143	3.8e-28	T	2019-08-12	IPR000477	Reverse transcriptase domain
TRINITY_DN49659_c0_g2_i1.p1	6ebbb71eebb06b4e867dcbaed7bc7f19	290	Pfam	PF00005	ABC transporter	37	200	1e-23	T	2019-08-12	IPR003439	ABC transporter-like	GO:0005524|GO:0016887
TRINITY_DN49659_c0_g2_i1.p1	6ebbb71eebb06b4e867dcbaed7bc7f19	290	Pfam	PF12848	ABC transporter	239	288	5.3e-06	T	2019-08-12	IPR032781	ABC-transporter extension domain
TRINITY_DN62783_c0_g1_i2.p1	ba26f09c9593a250f3a9cd93391a379b	257	Pfam	PF00096	Zinc finger, C2H2 type	57	81	2.7e-06	T	2019-08-12	IPR013087	Zinc finger C2H2-type	GO:0003676
TRINITY_DN62783_c0_g1_i2.p1	ba26f09c9593a250f3a9cd93391a379b	257	Pfam	PF00096	Zinc finger, C2H2 type	27	51	0.00069	T	2019-08-12	IPR013087	Zinc finger C2H2-type	GO:0003676
TRINITY_DN62783_c0_g1_i2.p1	ba26f09c9593a250f3a9cd93391a379b	257	Pfam	PF13894	C2H2-type zinc finger	87	109	0.00066	T	2019-08-12
TRINITY_DN65592_c0_g1_i2.p1	61700981402605952ad96cafdcacf1e0	1323	Pfam	PF13855	Leucine rich repeat	557	616	8.4e-13	T	2019-08-12	IPR001611	Leucine-rich repeat	GO:0005515
TRINITY_DN65592_c0_g1_i2.p1	61700981402605952ad96cafdcacf1e0	1323	Pfam	PF13855	Leucine rich repeat	488	541	2.8e-08	T	2019-08-12	IPR001611	Leucine-rich repeat	GO:0005515
TRINITY_DN65592_c0_g1_i2.p1	61700981402605952ad96cafdcacf1e0	1323	Pfam	PF13855	Leucine rich repeat	195	254	1.1e-13	T	2019-08-12	IPR001611	Leucine-rich repeat	GO:0005515
TRINITY_DN65592_c0_g1_i2.p1	61700981402605952ad96cafdcacf1e0	1323	Pfam	PF13855	Leucine rich repeat	870	921	1.1e-07	T	2019-08-12	IPR001611	Leucine-rich repeat	GO:0005515
TRINITY_DN65592_c0_g1_i2.p1	61700981402605952ad96cafdcacf1e0	1323	Pfam	PF13855	Leucine rich repeat	292	350	1.2e-12	T	2019-08-12	IPR001611	Leucine-rich repeat	GO:0005515
TRINITY_DN65592_c0_g1_i2.p1	61700981402605952ad96cafdcacf1e0	1323	Pfam	PF13855	Leucine rich repeat	678	736	1.5e-10	T	2019-08-12	IPR001611	Leucine-rich repeat	GO:0005515
TRINITY_DN65592_c0_g1_i2.p1	61700981402605952ad96cafdcacf1e0	1323	Pfam	PF13855	Leucine rich repeat	413	472	5.3e-12	T	2019-08-12	IPR001611	Leucine-rich repeat	GO:0005515
TRINITY_DN60763_c0_g1_i2.p1	808d29a4ca9bd2aabb380d533cb64231	115	Pfam	PF00957	Synaptobrevin	29	112	4.2e-31	T	2019-08-12	IPR001388	Synaptobrevin	GO:0016021|GO:0016192
TRINITY_DN65511_c0_g1_i1.p1	9dc1526fd7e5e93e64fdb7d25421f15d	532	Pfam	PF00996	GDP dissociation inhibitor	8	65	3.4e-08	T	2019-08-12	IPR018203	GDP dissociation inhibitor	GO:0005092|GO:0007264
TRINITY_DN65511_c0_g1_i1.p1	9dc1526fd7e5e93e64fdb7d25421f15d	532	Pfam	PF00996	GDP dissociation inhibitor	117	491	5.1e-41	T	2019-08-12	IPR018203	GDP dissociation inhibitor	GO:0005092|GO:0007264
TRINITY_DN66920_c3_g3_i2.p1	60889f8ad3c44b23b4210c9d818949e9	475	Pfam	PF00388	Phosphatidylinositol-specific phospholipase C, X domain	138	284	5.3e-61	T	2019-08-12	IPR000909	Phosphatidylinositol-specific phospholipase C, X domain
TRINITY_DN66920_c3_g3_i2.p1	60889f8ad3c44b23b4210c9d818949e9	475	Pfam	PF09279	Phosphoinositide-specific phospholipase C, efhand-like	48	109	9.7e-07	T	2019-08-12	IPR015359	Phosphoinositide-specific phospholipase C, EF-hand-like domain
TRINITY_DN165510_c0_g1_i1.p2	6f6b630db336b49ee87741a7cdc7ff4b	107	Pfam	PF02738	Molybdopterin-binding domain of aldehyde dehydrogenase	1	107	1.9e-16	T	2019-08-12	IPR008274	Aldehyde oxidase/xanthine dehydrogenase, molybdopterin binding	GO:0016491|GO:0055114
TRINITY_DN63134_c0_g1_i2.p1	d5acbf0b3e1452875abd3a000281f980	517	Pfam	PF07690	Major Facilitator Superfamily	39	325	3.7e-22	T	2019-08-12	IPR011701	Major facilitator superfamily	GO:0005887|GO:0055085
TRINITY_DN63134_c0_g1_i2.p1	d5acbf0b3e1452875abd3a000281f980	517	Pfam	PF07690	Major Facilitator Superfamily	368	499	5.7e-12	T	2019-08-12	IPR011701	Major facilitator superfamily	GO:0005887|GO:0055085
TRINITY_DN54642_c0_g1_i3.p1	d07e35bc38171858c86ca08cee8c43b0	251	Pfam	PF00151	Lipase	91	250	1.1e-29	T	2019-08-12	IPR013818	Lipase/vitellogenin
TRINITY_DN60554_c0_g1_i2.p1	bd1586bb65eabaf96f49487684a10e62	465	Pfam	PF01607	Chitin binding Peritrophin-A domain	221	265	4.7e-12	T	2019-08-12	IPR002557	Chitin binding domain	GO:0005576|GO:0006030|GO:0008061
TRINITY_DN60554_c0_g1_i2.p1	bd1586bb65eabaf96f49487684a10e62	465	Pfam	PF01607	Chitin binding Peritrophin-A domain	115	159	1.9e-11	T	2019-08-12	IPR002557	Chitin binding domain	GO:0005576|GO:0006030|GO:0008061
TRINITY_DN60554_c0_g1_i2.p1	bd1586bb65eabaf96f49487684a10e62	465	Pfam	PF01607	Chitin binding Peritrophin-A domain	32	76	2.3e-14	T	2019-08-12	IPR002557	Chitin binding domain	GO:0005576|GO:0006030|GO:0008061
TRINITY_DN1710_c0_g1_i1.p1	996346a78d297a5e0943ce14997a8425	125	Pfam	PF00072	Response regulator receiver domain	30	125	2.2e-23	T	2019-08-12	IPR001789	Signal transduction response regulator, receiver domain	GO:0000160
TRINITY_DN139805_c1_g1_i1.p2	4d6f4fd99a4af0ffd373da854b600d57	119	Pfam	PF04095	Nicotinate phosphoribosyltransferase (NAPRTase) family	1	116	5.2e-41	T	2019-08-12	IPR041525	Nicotinate/nicotinamide phosphoribosyltransferase
TRINITY_DN61315_c2_g1_i4.p1	e66ac987587889104af7f3a8a7b66c35	317	Pfam	PF09763	Exocyst complex component Sec3	48	265	7.7e-46	T	2019-08-12	IPR019160	Exocyst complex component Sec3, C-terminal	GO:0000145|GO:0006887
TRINITY_DN61550_c6_g1_i6.p1	341b5a40f6800cf550675419171fb219	389	Pfam	PF02535	ZIP Zinc transporter	20	384	6.3e-60	T	2019-08-12	IPR003689	Zinc/iron permease	GO:0016020|GO:0030001|GO:0046873|GO:0055085
TRINITY_DN61550_c6_g1_i1.p1	341b5a40f6800cf550675419171fb219	389	Pfam	PF02535	ZIP Zinc transporter	20	384	6.3e-60	T	2019-08-12	IPR003689	Zinc/iron permease	GO:0016020|GO:0030001|GO:0046873|GO:0055085
TRINITY_DN66110_c1_g2_i1.p1	90430026018389291fb0264bc382e1c0	638	Pfam	PF00651	BTB/POZ domain	480	580	1.4e-14	T	2019-08-12	IPR000210	BTB/POZ domain	GO:0005515
TRINITY_DN66110_c1_g2_i1.p1	90430026018389291fb0264bc382e1c0	638	Pfam	PF00651	BTB/POZ domain	257	300	3.6e-05	T	2019-08-12	IPR000210	BTB/POZ domain	GO:0005515
TRINITY_DN66110_c1_g2_i1.p1	90430026018389291fb0264bc382e1c0	638	Pfam	PF00651	BTB/POZ domain	395	455	0.00018	T	2019-08-12	IPR000210	BTB/POZ domain	GO:0005515
TRINITY_DN66110_c1_g2_i1.p1	90430026018389291fb0264bc382e1c0	638	Pfam	PF00071	Ras family	12	207	1.2e-24	T	2019-08-12	IPR001806	Small GTPase	GO:0003924|GO:0005525
TRINITY_DN62738_c0_g1_i1.p1	27a3ff22dcccff8c5d8f28ac3410ae1a	275	Pfam	PF16113	Enoyl-CoA hydratase/isomerase	36	274	8e-93	T	2019-08-12	IPR032259	Enoyl-CoA hydratase/isomerase, HIBYL-CoA-H type	GO:0003860
TRINITY_DN59957_c0_g1_i4.p1	170e81694b8df78c67de011e771611f2	392	Pfam	PF00078	Reverse transcriptase (RNA-dependent DNA polymerase)	274	377	2.8e-17	T	2019-08-12	IPR000477	Reverse transcriptase domain
TRINITY_DN22599_c0_g1_i2.p1	826b90b69be9e5e37373074a0f8ad105	247	Pfam	PF03148	Tektin family	3	244	5.7e-72	T	2019-08-12
TRINITY_DN94558_c0_g1_i1.p1	71a37bb92c2f66065f1f5ebe62023c13	135	Pfam	PF00478	IMP dehydrogenase / GMP reductase domain	1	135	4.8e-49	T	2019-08-12	IPR001093	IMP dehydrogenase/GMP reductase	GO:0003824|GO:0055114
TRINITY_DN64203_c1_g1_i11.p1	d5355f923146e957eb42f2b19b5298fb	1516	Pfam	PF07651	ANTH domain	12	275	2.4e-62	T	2019-08-12	IPR011417	AP180 N-terminal homology (ANTH) domain	GO:0005543
TRINITY_DN64203_c1_g1_i11.p1	d5355f923146e957eb42f2b19b5298fb	1516	Pfam	PF01608	I/LWEQ domain	1351	1502	3.1e-38	T	2019-08-12	IPR002558	I/LWEQ domain	GO:0003779
TRINITY_DN66332_c0_g1_i2.p1	ae4afb8a74390c8c546a6f2480ead274	267	Pfam	PF00400	WD domain, G-beta repeat	169	201	0.0004	T	2019-08-12	IPR001680	WD40 repeat	GO:0005515
TRINITY_DN56825_c0_g1_i3.p1	a9747331b11676d48275acd7c607233a	418	Pfam	PF06237	Protein of unknown function (DUF1011)	247	339	4.1e-30	T	2019-08-12	IPR009357	Solute carrier family 52, riboflavin transporter	GO:0005887|GO:0032217|GO:0032218
TRINITY_DN61476_c0_g1_i2.p1	9e723b0d69a45155833d677161ebe9bd	353	Pfam	PF08559	Cut8, nuclear proteasome tether protein	110	348	4.5e-57	T	2019-08-12	IPR013868	Tethering factor for nuclear proteasome Cut8/Sts1	GO:0005634|GO:0031144|GO:0071630
TRINITY_DN66595_c0_g1_i1.p1	1cd56cd93315191ff0fa665008af81c9	1659	Pfam	PF07693	KAP family P-loop domain	551	1083	1.2e-85	T	2019-08-12	IPR011646	KAP family P-loop domain
TRINITY_DN66595_c0_g1_i1.p1	1cd56cd93315191ff0fa665008af81c9	1659	Pfam	PF12796	Ankyrin repeats (3 copies)	285	377	2.7e-15	T	2019-08-12	IPR020683	Ankyrin repeat-containing domain
TRINITY_DN66595_c0_g1_i1.p1	1cd56cd93315191ff0fa665008af81c9	1659	Pfam	PF12796	Ankyrin repeats (3 copies)	167	242	1.8e-15	T	2019-08-12	IPR020683	Ankyrin repeat-containing domain
TRINITY_DN66595_c0_g1_i1.p1	1cd56cd93315191ff0fa665008af81c9	1659	Pfam	PF12796	Ankyrin repeats (3 copies)	442	501	7.8e-10	T	2019-08-12	IPR020683	Ankyrin repeat-containing domain
TRINITY_DN66595_c0_g1_i1.p1	1cd56cd93315191ff0fa665008af81c9	1659	Pfam	PF12796	Ankyrin repeats (3 copies)	381	439	1.5e-08	T	2019-08-12	IPR020683	Ankyrin repeat-containing domain
TRINITY_DN40064_c0_g2_i1.p1	dd238cac575638ae5574a3ca9ba85ad5	107	Pfam	PF00133	tRNA synthetases class I (I, L, M and V)	3	107	1.3e-16	T	2019-08-12	IPR002300	Aminoacyl-tRNA synthetase, class Ia	GO:0000166|GO:0004812|GO:0005524|GO:0006418
TRINITY_DN66951_c0_g2_i1.p1	fc6672056242b7b76e930e95fd37324c	2056	Pfam	PF00028	Cadherin domain	59	145	1.3e-08	T	2019-08-12	IPR002126	Cadherin-like	GO:0005509|GO:0007156|GO:0016020
TRINITY_DN66951_c0_g2_i1.p1	fc6672056242b7b76e930e95fd37324c	2056	Pfam	PF00028	Cadherin domain	581	672	1.6e-14	T	2019-08-12	IPR002126	Cadherin-like	GO:0005509|GO:0007156|GO:0016020
TRINITY_DN66951_c0_g2_i1.p1	fc6672056242b7b76e930e95fd37324c	2056	Pfam	PF00028	Cadherin domain	368	461	2.3e-17	T	2019-08-12	IPR002126	Cadherin-like	GO:0005509|GO:0007156|GO:0016020
TRINITY_DN66951_c0_g2_i1.p1	fc6672056242b7b76e930e95fd37324c	2056	Pfam	PF00028	Cadherin domain	474	565	3.7e-25	T	2019-08-12	IPR002126	Cadherin-like	GO:0005509|GO:0007156|GO:0016020
TRINITY_DN66951_c0_g2_i1.p1	fc6672056242b7b76e930e95fd37324c	2056	Pfam	PF00028	Cadherin domain	160	250	2.4e-22	T	2019-08-12	IPR002126	Cadherin-like	GO:0005509|GO:0007156|GO:0016020
TRINITY_DN66951_c0_g2_i1.p1	fc6672056242b7b76e930e95fd37324c	2056	Pfam	PF00028	Cadherin domain	265	354	5.5e-16	T	2019-08-12	IPR002126	Cadherin-like	GO:0005509|GO:0007156|GO:0016020
TRINITY_DN66951_c0_g2_i1.p1	fc6672056242b7b76e930e95fd37324c	2056	Pfam	PF00008	EGF-like domain	973	1005	1.2e-06	T	2019-08-12	IPR000742	EGF-like domain
TRINITY_DN66951_c0_g2_i1.p1	fc6672056242b7b76e930e95fd37324c	2056	Pfam	PF00008	EGF-like domain	1013	1042	3.4e-06	T	2019-08-12	IPR000742	EGF-like domain
TRINITY_DN66951_c0_g2_i1.p1	fc6672056242b7b76e930e95fd37324c	2056	Pfam	PF02210	Laminin G domain	1344	1467	3.4e-17	T	2019-08-12	IPR001791	Laminin G domain
TRINITY_DN66951_c0_g2_i1.p1	fc6672056242b7b76e930e95fd37324c	2056	Pfam	PF00054	Laminin G domain	1073	1226	7.4e-24	T	2019-08-12	IPR001791	Laminin G domain
TRINITY_DN66709_c2_g1_i5.p1	56e01d32a327f9b7e6b08f566e9f9cb2	346	Pfam	PF04818	RNA polymerase II-binding domain.	56	118	1e-17	T	2019-08-12	IPR006903	RNA polymerase II-binding domain
TRINITY_DN66709_c2_g1_i5.p1	56e01d32a327f9b7e6b08f566e9f9cb2	346	Pfam	PF16566	Cell-cycle alteration and expression-elevated protein in tumour	199	345	1.5e-56	T	2019-08-12	IPR032337	Cell-cycle alteration and expression-elevated protein in tumour
TRINITY_DN66709_c2_g1_i3.p1	56e01d32a327f9b7e6b08f566e9f9cb2	346	Pfam	PF04818	RNA polymerase II-binding domain.	56	118	1e-17	T	2019-08-12	IPR006903	RNA polymerase II-binding domain
TRINITY_DN66709_c2_g1_i3.p1	56e01d32a327f9b7e6b08f566e9f9cb2	346	Pfam	PF16566	Cell-cycle alteration and expression-elevated protein in tumour	199	345	1.5e-56	T	2019-08-12	IPR032337	Cell-cycle alteration and expression-elevated protein in tumour
TRINITY_DN66709_c2_g1_i4.p1	56e01d32a327f9b7e6b08f566e9f9cb2	346	Pfam	PF04818	RNA polymerase II-binding domain.	56	118	1e-17	T	2019-08-12	IPR006903	RNA polymerase II-binding domain
TRINITY_DN66709_c2_g1_i4.p1	56e01d32a327f9b7e6b08f566e9f9cb2	346	Pfam	PF16566	Cell-cycle alteration and expression-elevated protein in tumour	199	345	1.5e-56	T	2019-08-12	IPR032337	Cell-cycle alteration and expression-elevated protein in tumour
TRINITY_DN66709_c2_g1_i6.p1	56e01d32a327f9b7e6b08f566e9f9cb2	346	Pfam	PF04818	RNA polymerase II-binding domain.	56	118	1e-17	T	2019-08-12	IPR006903	RNA polymerase II-binding domain
TRINITY_DN66709_c2_g1_i6.p1	56e01d32a327f9b7e6b08f566e9f9cb2	346	Pfam	PF16566	Cell-cycle alteration and expression-elevated protein in tumour	199	345	1.5e-56	T	2019-08-12	IPR032337	Cell-cycle alteration and expression-elevated protein in tumour
TRINITY_DN61399_c0_g1_i4.p1	fd98abd45ad06af0895aaf209b3f195a	476	Pfam	PF09058	L27_1	2	62	2.6e-30	T	2019-08-12	IPR015143	L27-1
TRINITY_DN61399_c0_g1_i4.p1	fd98abd45ad06af0895aaf209b3f195a	476	Pfam	PF00595	PDZ domain	175	258	2.1e-21	T	2019-08-12	IPR001478	PDZ domain	GO:0005515
TRINITY_DN61399_c0_g1_i4.p1	fd98abd45ad06af0895aaf209b3f195a	476	Pfam	PF00595	PDZ domain	279	365	9.5e-18	T	2019-08-12	IPR001478	PDZ domain	GO:0005515
TRINITY_DN61399_c0_g1_i4.p1	fd98abd45ad06af0895aaf209b3f195a	476	Pfam	PF00595	PDZ domain	419	474	4.2e-13	T	2019-08-12	IPR001478	PDZ domain	GO:0005515
TRINITY_DN65702_c0_g1_i1.p1	6dcb63ce3cbedba6fe6192f67e36a53d	1337	Pfam	PF09172	Domain of unknown function (DUF1943)	627	868	7.1e-08	T	2019-08-12	IPR015255	Vitellinogen, open beta-sheet	GO:0005319|GO:0006869
TRINITY_DN65702_c0_g1_i1.p1	6dcb63ce3cbedba6fe6192f67e36a53d	1337	Pfam	PF01347	Lipoprotein amino terminal region	31	167	2.1e-05	T	2019-08-12	IPR001747	Lipid transport protein, N-terminal	GO:0005319|GO:0006869
TRINITY_DN57581_c0_g1_i3.p1	082ffa6e9cc1a8c6674a1a8002aa8be8	499	Pfam	PF00069	Protein kinase domain	157	474	4.7e-51	T	2019-08-12	IPR000719	Protein kinase domain	GO:0004672|GO:0005524|GO:0006468
TRINITY_DN68573_c0_g1_i1.p2	4a2ad5ac1b07f8f20cd2487036972295	114	Pfam	PF07690	Major Facilitator Superfamily	1	109	5.1e-13	T	2019-08-12	IPR011701	Major facilitator superfamily	GO:0005887|GO:0055085
TRINITY_DN65207_c1_g1_i1.p1	d5378965f8a1852a61eba1f952381b7c	741	Pfam	PF13306	BspA type Leucine rich repeat region (6 copies)	117	231	8.6e-10	T	2019-08-12	IPR026906	BspA type Leucine rich repeat region
TRINITY_DN65207_c1_g1_i1.p1	d5378965f8a1852a61eba1f952381b7c	741	Pfam	PF13855	Leucine rich repeat	362	422	8e-15	T	2019-08-12	IPR001611	Leucine-rich repeat	GO:0005515
TRINITY_DN65207_c1_g1_i1.p1	d5378965f8a1852a61eba1f952381b7c	741	Pfam	PF13855	Leucine rich repeat	288	348	6.8e-10	T	2019-08-12	IPR001611	Leucine-rich repeat	GO:0005515
TRINITY_DN65207_c1_g1_i1.p1	d5378965f8a1852a61eba1f952381b7c	741	Pfam	PF13855	Leucine rich repeat	553	613	1.2e-13	T	2019-08-12	IPR001611	Leucine-rich repeat	GO:0005515
TRINITY_DN65207_c1_g1_i1.p1	d5378965f8a1852a61eba1f952381b7c	741	Pfam	PF13855	Leucine rich repeat	434	494	6.3e-13	T	2019-08-12	IPR001611	Leucine-rich repeat	GO:0005515
TRINITY_DN141126_c0_g1_i1.p3	adf47d8e05fa25935ce21edf4b36a034	184	Pfam	PF13414	TPR repeat	108	146	1.2e-08	T	2019-08-12
TRINITY_DN52347_c1_g1_i3.p2	1fc6235bfdf3fdf66f3741865f312eb7	280	Pfam	PF00146	NADH dehydrogenase	1	266	2.5e-100	T	2019-08-12	IPR001694	NADH:ubiquinone oxidoreductase, subunit 1/F420H2 oxidoreductase subunit H	GO:0016020|GO:0055114
TRINITY_DN138622_c0_g1_i1.p1	1bd97f96c2b291034c1729fab1645e68	259	Pfam	PF16576	Barrel-sandwich domain of CusB or HlyD membrane-fusion	195	259	5.1e-08	T	2019-08-12	IPR032317	RND efflux pump, membrane fusion protein, barrel-sandwich domain
TRINITY_DN138622_c0_g1_i1.p1	1bd97f96c2b291034c1729fab1645e68	259	Pfam	PF13533	Biotin-lipoyl like	43	87	2.1e-15	T	2019-08-12	IPR039562	Membrane fusion protein, biotin-lipoyl like domain
TRINITY_DN46013_c0_g1_i1.p1	db5b18269209031ee4c89386b7109e32	318	Pfam	PF03313	Serine dehydratase alpha chain	187	307	1.3e-29	T	2019-08-12	IPR005130	Serine dehydratase-like, alpha subunit
TRINITY_DN46013_c0_g1_i1.p1	db5b18269209031ee4c89386b7109e32	318	Pfam	PF03315	Serine dehydratase beta chain	5	155	7.7e-55	T	2019-08-12	IPR005131	Serine dehydratase beta chain	GO:0003941|GO:0006094|GO:0051539
TRINITY_DN137962_c0_g1_i2.p1	55105080ff4417da0e83da8851c74902	417	Pfam	PF00876	Innexin	23	375	5.5e-81	T	2019-08-12	IPR000990	Innexin
TRINITY_DN63999_c0_g1_i3.p1	0f38a26250041d0cc32c076ceff5ab8b	407	Pfam	PF00046	Homeodomain	307	360	6.5e-11	T	2019-08-12	IPR001356	Homeobox domain	GO:0003677
TRINITY_DN63999_c0_g1_i3.p1	0f38a26250041d0cc32c076ceff5ab8b	407	Pfam	PF02376	CUT domain	203	278	1.1e-31	T	2019-08-12	IPR003350	CUT domain	GO:0003677
TRINITY_DN48713_c1_g1_i1.p2	cc484b9b6aebf7a2f0a2f754f3ad1adb	430	Pfam	PF18339	RapA N-terminal Tudor like domain 1	5	55	1.7e-22	T	2019-08-12	IPR040765	RapA, N-terminal Tudor like domain 1
TRINITY_DN48713_c1_g1_i1.p2	cc484b9b6aebf7a2f0a2f754f3ad1adb	430	Pfam	PF18337	RapA N-terminal Tudor like domain	57	118	1.1e-21	T	2019-08-12	IPR040766	RapA, N-terminal Tudor-like domain 2
TRINITY_DN48713_c1_g1_i1.p2	cc484b9b6aebf7a2f0a2f754f3ad1adb	430	Pfam	PF00176	SNF2 family N-terminal domain	119	343	2.1e-15	T	2019-08-12	IPR000330	SNF2-related, N-terminal domain	GO:0005524
TRINITY_DN62825_c0_g2_i1.p1	1ab66788116ebf400ceb7f568039716c	525	Pfam	PF00135	Carboxylesterase family	20	510	1.6e-101	T	2019-08-12	IPR002018	Carboxylesterase, type B
TRINITY_DN164904_c0_g1_i1.p2	92e6ea198eca7abbfc4fa61bffadca5e	143	Pfam	PF00709	Adenylosuccinate synthetase	1	142	7.8e-49	T	2019-08-12	IPR001114	Adenylosuccinate synthetase	GO:0004019|GO:0005525|GO:0006164
TRINITY_DN45687_c13_g1_i5.p1	6286bdd530c462ce6e04a6aa985bf4d5	395	Pfam	PF00431	CUB domain	31	125	2.5e-09	T	2019-08-12	IPR000859	CUB domain
TRINITY_DN45687_c13_g1_i5.p1	6286bdd530c462ce6e04a6aa985bf4d5	395	Pfam	PF00089	Trypsin	156	384	1.3e-48	T	2019-08-12	IPR001254	Serine proteases, trypsin domain	GO:0004252|GO:0006508
TRINITY_DN45687_c13_g1_i4.p1	6286bdd530c462ce6e04a6aa985bf4d5	395	Pfam	PF00431	CUB domain	31	125	2.5e-09	T	2019-08-12	IPR000859	CUB domain
TRINITY_DN45687_c13_g1_i4.p1	6286bdd530c462ce6e04a6aa985bf4d5	395	Pfam	PF00089	Trypsin	156	384	1.3e-48	T	2019-08-12	IPR001254	Serine proteases, trypsin domain	GO:0004252|GO:0006508
TRINITY_DN61301_c1_g1_i9.p1	8ab52c599f5ded0ab6981d7af439affb	815	Pfam	PF07145	Ataxin-2 C-terminal region	263	277	5.8e-05	T	2019-08-12	IPR009818	Ataxin-2, C-terminal
TRINITY_DN61301_c1_g1_i9.p1	8ab52c599f5ded0ab6981d7af439affb	815	Pfam	PF00640	Phosphotyrosine interaction domain (PTB/PID)	455	594	5e-44	T	2019-08-12	IPR006020	PTB/PI domain	GO:0005515
TRINITY_DN61301_c1_g1_i9.p1	8ab52c599f5ded0ab6981d7af439affb	815	Pfam	PF00595	PDZ domain	635	717	1.1e-13	T	2019-08-12	IPR001478	PDZ domain	GO:0005515
TRINITY_DN61301_c1_g1_i9.p1	8ab52c599f5ded0ab6981d7af439affb	815	Pfam	PF00595	PDZ domain	726	796	9.7e-11	T	2019-08-12	IPR001478	PDZ domain	GO:0005515
TRINITY_DN61301_c1_g1_i1.p1	8ab52c599f5ded0ab6981d7af439affb	815	Pfam	PF07145	Ataxin-2 C-terminal region	263	277	5.8e-05	T	2019-08-12	IPR009818	Ataxin-2, C-terminal
TRINITY_DN61301_c1_g1_i1.p1	8ab52c599f5ded0ab6981d7af439affb	815	Pfam	PF00640	Phosphotyrosine interaction domain (PTB/PID)	455	594	5e-44	T	2019-08-12	IPR006020	PTB/PI domain	GO:0005515
TRINITY_DN61301_c1_g1_i1.p1	8ab52c599f5ded0ab6981d7af439affb	815	Pfam	PF00595	PDZ domain	635	717	1.1e-13	T	2019-08-12	IPR001478	PDZ domain	GO:0005515
TRINITY_DN61301_c1_g1_i1.p1	8ab52c599f5ded0ab6981d7af439affb	815	Pfam	PF00595	PDZ domain	726	796	9.7e-11	T	2019-08-12	IPR001478	PDZ domain	GO:0005515
TRINITY_DN52370_c0_g1_i1.p1	19af0ed3ef476a38543b17beb000e871	189	Pfam	PF05773	RWD domain	6	106	1.3e-11	T	2019-08-12	IPR006575	RWD domain	GO:0005515
TRINITY_DN64862_c0_g1_i5.p1	00cb4a37d27b81ad050f501c1bb4d71f	397	Pfam	PF00096	Zinc finger, C2H2 type	271	293	0.00026	T	2019-08-12	IPR013087	Zinc finger C2H2-type	GO:0003676
TRINITY_DN64862_c0_g1_i5.p1	00cb4a37d27b81ad050f501c1bb4d71f	397	Pfam	PF00096	Zinc finger, C2H2 type	327	349	3.1e-05	T	2019-08-12	IPR013087	Zinc finger C2H2-type	GO:0003676
TRINITY_DN64862_c0_g1_i5.p1	00cb4a37d27b81ad050f501c1bb4d71f	397	Pfam	PF00096	Zinc finger, C2H2 type	243	265	0.011	T	2019-08-12	IPR013087	Zinc finger C2H2-type	GO:0003676
TRINITY_DN64862_c0_g1_i5.p1	00cb4a37d27b81ad050f501c1bb4d71f	397	Pfam	PF00096	Zinc finger, C2H2 type	299	321	4.3e-05	T	2019-08-12	IPR013087	Zinc finger C2H2-type	GO:0003676
TRINITY_DN66666_c1_g2_i6.p1	a8c63ad11e5d43104eecb257014b1816	503	Pfam	PF13246	Cation transport ATPase (P-type)	146	222	1.2e-09	T	2019-08-12
TRINITY_DN66666_c1_g2_i6.p1	a8c63ad11e5d43104eecb257014b1816	503	Pfam	PF00702	haloacid dehalogenase-like hydrolase	389	443	9.3e-07	T	2019-08-12
TRINITY_DN66666_c1_g2_i6.p1	a8c63ad11e5d43104eecb257014b1816	503	Pfam	PF16212	Phospholipid-translocating P-type ATPase C-terminal	458	503	6.5e-08	T	2019-08-12	IPR032630	P-type ATPase, C-terminal
TRINITY_DN66715_c0_g1_i3.p1	cbb540bb32a98468bac7ed6cbdb0b0d6	181	Pfam	PF02826	D-isomer specific 2-hydroxyacid dehydrogenase, NAD binding domain	2	148	4.1e-55	T	2019-08-12	IPR006140	D-isomer specific 2-hydroxyacid dehydrogenase, NAD-binding domain	GO:0051287|GO:0055114
TRINITY_DN66715_c0_g1_i6.p1	cbb540bb32a98468bac7ed6cbdb0b0d6	181	Pfam	PF02826	D-isomer specific 2-hydroxyacid dehydrogenase, NAD binding domain	2	148	4.1e-55	T	2019-08-12	IPR006140	D-isomer specific 2-hydroxyacid dehydrogenase, NAD-binding domain	GO:0051287|GO:0055114
TRINITY_DN63251_c0_g1_i1.p1	54e6d84724e3d2b34a0c807028bba3fb	556	Pfam	PF01130	CD36 family	72	515	7.6e-99	T	2019-08-12	IPR002159	CD36 family	GO:0016020
TRINITY_DN63874_c0_g1_i1.p1	19ee5d3454d74be2158b382d8473b138	333	Pfam	PF00561	alpha/beta hydrolase fold	146	275	2.9e-17	T	2019-08-12	IPR000073	Alpha/beta hydrolase fold-1
TRINITY_DN63418_c0_g1_i2.p1	bb28a89623a75afbbefa681e101b3c4d	567	Pfam	PF16921	Tex protein YqgF-like domain	170	292	4e-36	T	2019-08-12	IPR032639	Tex protein, YqgF-like domain
TRINITY_DN63418_c0_g1_i2.p1	bb28a89623a75afbbefa681e101b3c4d	567	Pfam	PF00575	S1 RNA binding domain	499	559	3.8e-07	T	2019-08-12	IPR003029	S1 domain	GO:0003676
TRINITY_DN63418_c0_g1_i2.p1	bb28a89623a75afbbefa681e101b3c4d	567	Pfam	PF12836	Helix-hairpin-helix motif	334	397	1.6e-22	T	2019-08-12
TRINITY_DN63418_c0_g1_i2.p1	bb28a89623a75afbbefa681e101b3c4d	567	Pfam	PF17674	HHH domain	403	473	2.8e-09	T	2019-08-12	IPR041692	HHH domain 9
TRINITY_DN67986_c0_g1_i1.p1	882530e5943fb68067ae4a4d6a7a88bd	280	Pfam	PF04055	Radical SAM superfamily	30	147	3.4e-14	T	2019-08-12	IPR007197	Radical SAM	GO:0003824|GO:0051536
TRINITY_DN66999_c4_g1_i6.p1	b8b5a48299b0ec6674dc2d75470e2105	1813	Pfam	PF15613	Williams-Beuren syndrome DDT (WSD), D-TOX E motif	1714	1754	2.2e-06	T	2019-08-12	IPR028941	WHIM2 domain
TRINITY_DN66999_c4_g1_i6.p1	b8b5a48299b0ec6674dc2d75470e2105	1813	Pfam	PF15613	Williams-Beuren syndrome DDT (WSD), D-TOX E motif	1270	1360	1.5e-07	T	2019-08-12	IPR028941	WHIM2 domain
TRINITY_DN66999_c4_g1_i6.p1	b8b5a48299b0ec6674dc2d75470e2105	1813	Pfam	PF02791	DDT domain	868	927	4.6e-08	T	2019-08-12	IPR018501	DDT domain
TRINITY_DN66903_c1_g1_i12.p1	b95d4bdc9b50e8dbc3c7eed2967cf235	2345	Pfam	PF00628	PHD-finger	1057	1104	2.2e-09	T	2019-08-12	IPR019787	Zinc finger, PHD-finger
TRINITY_DN66903_c1_g1_i12.p1	b95d4bdc9b50e8dbc3c7eed2967cf235	2345	Pfam	PF12874	Zinc-finger of C2H2 type	2272	2290	0.023	T	2019-08-12
TRINITY_DN66903_c1_g1_i12.p1	b95d4bdc9b50e8dbc3c7eed2967cf235	2345	Pfam	PF00096	Zinc finger, C2H2 type	2300	2322	0.0013	T	2019-08-12	IPR013087	Zinc finger C2H2-type	GO:0003676
TRINITY_DN64361_c0_g1_i1.p1	a49d210b735d520da65f546d86b14b58	443	Pfam	PF00001	7 transmembrane receptor (rhodopsin family)	57	330	4.7e-43	T	2019-08-12	IPR000276	G protein-coupled receptor, rhodopsin-like	GO:0004930|GO:0007186|GO:0016021
TRINITY_DN64361_c0_g1_i6.p1	a49d210b735d520da65f546d86b14b58	443	Pfam	PF00001	7 transmembrane receptor (rhodopsin family)	57	330	4.7e-43	T	2019-08-12	IPR000276	G protein-coupled receptor, rhodopsin-like	GO:0004930|GO:0007186|GO:0016021
TRINITY_DN166673_c0_g1_i1.p1	c72d2fe34768b88c833beae8fd507b12	101	Pfam	PF00239	Resolvase, N terminal domain	21	100	9.8e-22	T	2019-08-12	IPR006119	Resolvase, N-terminal catalytic domain	GO:0000150|GO:0003677|GO:0006310
TRINITY_DN64998_c1_g2_i3.p1	f378ce4d63ec8d71959f8ae4dcff9392	158	Pfam	PF10525	Engrailed homeobox C-terminal signature domain	112	142	1.1e-18	T	2019-08-12	IPR019549	Homeobox engrailed, C-terminal
TRINITY_DN64998_c1_g2_i3.p1	f378ce4d63ec8d71959f8ae4dcff9392	158	Pfam	PF00046	Homeodomain	55	111	8.6e-22	T	2019-08-12	IPR001356	Homeobox domain	GO:0003677
TRINITY_DN65694_c0_g1_i6.p1	8958ab6de6c6c507ec67a43eee24627c	388	Pfam	PF09738	LRRFIP family	19	311	5.2e-77	T	2019-08-12	IPR019139	Leucine-rich repeat flightless-interacting protein 1/2	GO:0006355
TRINITY_DN66435_c2_g2_i6.p1	0cad52c4cfd84dc71a616f768876b231	534	Pfam	PF00069	Protein kinase domain	18	256	3.7e-33	T	2019-08-12	IPR000719	Protein kinase domain	GO:0004672|GO:0005524|GO:0006468
TRINITY_DN63285_c0_g1_i2.p1	76602c4b37b6c7ca64b8f62d437ac29e	377	Pfam	PF03441	FAD binding domain of DNA photolyase	321	377	3e-13	T	2019-08-12	IPR005101	Cryptochrome/DNA photolyase, FAD-binding domain
TRINITY_DN63285_c0_g1_i2.p1	76602c4b37b6c7ca64b8f62d437ac29e	377	Pfam	PF00875	DNA photolyase	42	198	1.8e-36	T	2019-08-12	IPR006050	DNA photolyase, N-terminal
TRINITY_DN36117_c0_g1_i1.p2	7deb06d024b2ceb70d566eb625bdeac0	290	Pfam	PF11168	Protein of unknown function (DUF2955)	9	148	3.6e-33	T	2019-08-12	IPR022604	Protein of unknown function DUF2955
TRINITY_DN61589_c0_g1_i5.p1	d67cbf26002365b1571fdeeb54a940ca	242	Pfam	PF08450	SMP-30/Gluconolactonase/LRE-like region	14	241	2e-53	T	2019-08-12	IPR013658	SMP-30/Gluconolactonase/LRE-like region
TRINITY_DN61589_c0_g1_i2.p1	d67cbf26002365b1571fdeeb54a940ca	242	Pfam	PF08450	SMP-30/Gluconolactonase/LRE-like region	14	241	2e-53	T	2019-08-12	IPR013658	SMP-30/Gluconolactonase/LRE-like region
TRINITY_DN65078_c3_g1_i2.p1	e0f78be5383341782f1f4a3c995e0860	413	Pfam	PF00089	Trypsin	168	406	5.3e-50	T	2019-08-12	IPR001254	Serine proteases, trypsin domain	GO:0004252|GO:0006508
TRINITY_DN65486_c0_g1_i14.p1	1ad2436988ff90626734d6ab8f9d8a94	458	Pfam	PF00096	Zinc finger, C2H2 type	430	452	0.00023	T	2019-08-12	IPR013087	Zinc finger C2H2-type	GO:0003676
TRINITY_DN65486_c0_g1_i14.p1	1ad2436988ff90626734d6ab8f9d8a94	458	Pfam	PF00096	Zinc finger, C2H2 type	402	424	0.0058	T	2019-08-12	IPR013087	Zinc finger C2H2-type	GO:0003676
TRINITY_DN65486_c0_g1_i13.p1	1ad2436988ff90626734d6ab8f9d8a94	458	Pfam	PF00096	Zinc finger, C2H2 type	430	452	0.00023	T	2019-08-12	IPR013087	Zinc finger C2H2-type	GO:0003676
TRINITY_DN65486_c0_g1_i13.p1	1ad2436988ff90626734d6ab8f9d8a94	458	Pfam	PF00096	Zinc finger, C2H2 type	402	424	0.0058	T	2019-08-12	IPR013087	Zinc finger C2H2-type	GO:0003676
TRINITY_DN65486_c0_g1_i11.p1	1ad2436988ff90626734d6ab8f9d8a94	458	Pfam	PF00096	Zinc finger, C2H2 type	430	452	0.00023	T	2019-08-12	IPR013087	Zinc finger C2H2-type	GO:0003676
TRINITY_DN65486_c0_g1_i11.p1	1ad2436988ff90626734d6ab8f9d8a94	458	Pfam	PF00096	Zinc finger, C2H2 type	402	424	0.0058	T	2019-08-12	IPR013087	Zinc finger C2H2-type	GO:0003676
TRINITY_DN65486_c0_g1_i1.p1	1ad2436988ff90626734d6ab8f9d8a94	458	Pfam	PF00096	Zinc finger, C2H2 type	430	452	0.00023	T	2019-08-12	IPR013087	Zinc finger C2H2-type	GO:0003676
TRINITY_DN65486_c0_g1_i1.p1	1ad2436988ff90626734d6ab8f9d8a94	458	Pfam	PF00096	Zinc finger, C2H2 type	402	424	0.0058	T	2019-08-12	IPR013087	Zinc finger C2H2-type	GO:0003676
TRINITY_DN66246_c0_g1_i1.p1	851a0e69690ae362b09769c441db4ba7	769	Pfam	PF00041	Fibronectin type III domain	554	632	1.1e-07	T	2019-08-12	IPR003961	Fibronectin type III	GO:0005515
TRINITY_DN66246_c0_g1_i1.p1	851a0e69690ae362b09769c441db4ba7	769	Pfam	PF00041	Fibronectin type III domain	446	526	9.8e-12	T	2019-08-12	IPR003961	Fibronectin type III	GO:0005515
TRINITY_DN66246_c0_g1_i1.p1	851a0e69690ae362b09769c441db4ba7	769	Pfam	PF13927	Immunoglobulin domain	130	201	2.2e-11	T	2019-08-12
TRINITY_DN110954_c0_g1_i1.p3	df1ad93272a026af53fd09d67ae7e8d2	113	Pfam	PF01812	5-formyltetrahydrofolate cyclo-ligase family	5	101	1.2e-23	T	2019-08-12	IPR002698	5-formyltetrahydrofolate cyclo-ligase
TRINITY_DN125983_c0_g1_i1.p1	8db022403b9c6a9dda9a80767c42bbe3	121	Pfam	PF00528	Binding-protein-dependent transport system inner membrane component	3	108	9e-21	T	2019-08-12	IPR000515	ABC transporter type 1, transmembrane domain MetI-like	GO:0016020|GO:0055085
TRINITY_DN102640_c1_g1_i1.p1	a4ffb60a933502f0329f92e5bc443a38	387	Pfam	PF00089	Trypsin	142	381	1.2e-46	T	2019-08-12	IPR001254	Serine proteases, trypsin domain	GO:0004252|GO:0006508
TRINITY_DN41976_c0_g1_i1.p1	44ad888af164152c1adfed2a48c828f0	363	Pfam	PF00067	Cytochrome P450	18	341	4.4e-70	T	2019-08-12	IPR001128	Cytochrome P450	GO:0005506|GO:0016705|GO:0020037|GO:0055114
TRINITY_DN63650_c0_g2_i1.p1	6eb390c8157adb83d951d37d35143eaf	373	Pfam	PF03441	FAD binding domain of DNA photolyase	1	107	2.6e-36	T	2019-08-12	IPR005101	Cryptochrome/DNA photolyase, FAD-binding domain
TRINITY_DN141284_c0_g1_i1.p1	04492903307aeb97cfc62f963e366e61	124	Pfam	PF04551	GcpE protein	1	124	3.4e-48	T	2019-08-12	IPR004588	4-hydroxy-3-methylbut-2-en-1-yl diphosphate synthase, bacterial-type	GO:0016114|GO:0046429|GO:0055114
TRINITY_DN64834_c5_g3_i5.p1	a044e96ea831d91ff1299715981a7a07	208	Pfam	PF00501	AMP-binding enzyme	6	113	7.1e-35	T	2019-08-12	IPR000873	AMP-dependent synthetase/ligase	GO:0003824
TRINITY_DN64834_c5_g3_i5.p1	a044e96ea831d91ff1299715981a7a07	208	Pfam	PF13193	AMP-binding enzyme C-terminal domain	122	197	1e-21	T	2019-08-12	IPR025110	AMP-binding enzyme, C-terminal domain
TRINITY_DN62187_c5_g2_i2.p2	b87f69072d12d527e66a246cfc5548a4	299	Pfam	PF15985	KH domain	170	210	6.8e-14	T	2019-08-12	IPR004088	K Homology domain, type 1	GO:0003723
TRINITY_DN62187_c5_g2_i2.p2	b87f69072d12d527e66a246cfc5548a4	299	Pfam	PF14382	Exosome complex exonuclease RRP4 N-terminal region	27	63	4.4e-13	T	2019-08-12	IPR025721	Exosome complex component, N-terminal domain
TRINITY_DN57295_c3_g1_i1.p1	6d18685d5c21e97bd1e68f12a5989f12	2096	Pfam	PF12775	P-loop containing dynein motor region	518	698	3.4e-68	T	2019-08-12
TRINITY_DN57295_c3_g1_i1.p1	6d18685d5c21e97bd1e68f12a5989f12	2096	Pfam	PF12774	Hydrolytic ATP binding site of dynein motor region	3	201	1.8e-79	T	2019-08-12	IPR035699	Dynein heavy chain, hydrolytic ATP-binding dynein motor region	GO:0005524
TRINITY_DN57295_c3_g1_i1.p1	6d18685d5c21e97bd1e68f12a5989f12	2096	Pfam	PF17852	Dynein heavy chain AAA lid domain	371	489	5.3e-17	T	2019-08-12	IPR041466	Dynein heavy chain, AAA 5 extension domain
TRINITY_DN57295_c3_g1_i1.p1	6d18685d5c21e97bd1e68f12a5989f12	2096	Pfam	PF12777	Microtubule-binding stalk of dynein motor	1151	1496	4.5e-49	T	2019-08-12	IPR024743	Dynein heavy chain, coiled coil stalk
TRINITY_DN57295_c3_g1_i1.p1	6d18685d5c21e97bd1e68f12a5989f12	2096	Pfam	PF12780	P-loop containing dynein motor region D4	874	1136	7.5e-97	T	2019-08-12	IPR024317	Dynein heavy chain, AAA module D4
TRINITY_DN57295_c3_g1_i1.p1	6d18685d5c21e97bd1e68f12a5989f12	2096	Pfam	PF03028	Dynein heavy chain region D6 P-loop domain	1988	2096	8.9e-34	T	2019-08-12	IPR004273	Dynein heavy chain region D6 P-loop domain	GO:0003777|GO:0007018|GO:0030286
TRINITY_DN57295_c3_g1_i1.p1	6d18685d5c21e97bd1e68f12a5989f12	2096	Pfam	PF12781	ATP-binding dynein motor region	1523	1744	2.6e-75	T	2019-08-12	IPR035706	Dynein heavy chain, ATP-binding dynein motor region
TRINITY_DN57295_c3_g1_i1.p1	6d18685d5c21e97bd1e68f12a5989f12	2096	Pfam	PF17857	AAA+ lid domain	734	818	3.8e-20	T	2019-08-12	IPR041589	Dynein heavy chain 3, AAA+ lid domain
TRINITY_DN66955_c3_g3_i2.p1	d6457c7bdb362ebe6f958dc6b37511b7	255	Pfam	PF00225	Kinesin motor domain	76	255	6.3e-25	T	2019-08-12	IPR001752	Kinesin motor domain	GO:0003777|GO:0005524|GO:0007018|GO:0008017
TRINITY_DN63822_c0_g1_i1.p1	c4501b7e49084aa56a07b9bf5cb48672	626	Pfam	PF02995	Protein of unknown function (DUF229)	77	534	2.4e-98	T	2019-08-12	IPR004245	Protein of unknown function DUF229
TRINITY_DN61888_c0_g1_i12.p1	e097248287461d0c247306035267cf60	643	Pfam	PF00535	Glycosyl transferase family 2	148	370	1.1e-25	T	2019-08-12	IPR001173	Glycosyltransferase 2-like
TRINITY_DN61888_c0_g1_i12.p1	e097248287461d0c247306035267cf60	643	Pfam	PF00652	Ricin-type beta-trefoil lectin domain	496	624	9.9e-18	T	2019-08-12	IPR000772	Ricin B, lectin domain
TRINITY_DN14880_c0_g1_i1.p2	eee574bb92192efe7059c59b43a8a046	192	Pfam	PF00912	Transglycosylase	13	189	3.7e-59	T	2019-08-12	IPR001264	Glycosyl transferase, family 51
TRINITY_DN66952_c0_g2_i2.p1	732a2f568e9563b6752ad62889130c6b	1790	Pfam	PF00102	Protein-tyrosine phosphatase	1483	1698	1.8e-23	T	2019-08-12	IPR000242	PTP type protein phosphatase	GO:0004725|GO:0006470
TRINITY_DN66952_c0_g2_i2.p1	732a2f568e9563b6752ad62889130c6b	1790	Pfam	PF13949	ALIX V-shaped domain binding to HIV	422	705	2.2e-53	T	2019-08-12	IPR025304	ALIX V-shaped domain	GO:0005515
TRINITY_DN66952_c0_g2_i2.p1	732a2f568e9563b6752ad62889130c6b	1790	Pfam	PF03097	BRO1-like domain	9	388	3.9e-111	T	2019-08-12	IPR004328	BRO1 domain
TRINITY_DN54533_c0_g1_i1.p1	0a00982178f97c232a338597e3a54876	324	Pfam	PF00076	RNA recognition motif. (a.k.a. RRM, RBD, or RNP domain)	233	293	1.7e-08	T	2019-08-12	IPR000504	RNA recognition motif domain	GO:0003676
TRINITY_DN156596_c0_g1_i1.p1	4988415958b3d71550dfc055ee1614fd	144	Pfam	PF02515	CoA-transferase family III	31	143	1.6e-18	T	2019-08-12	IPR003673	CoA-transferase family III	GO:0008410
TRINITY_DN60475_c0_g1_i4.p1	034fabbb22920a8ba7779b336af57cfc	380	Pfam	PF00096	Zinc finger, C2H2 type	208	231	0.0032	T	2019-08-12	IPR013087	Zinc finger C2H2-type	GO:0003676
TRINITY_DN65481_c1_g3_i2.p1	0a49cbe420eb3fee54d04df2a0fc3a76	648	Pfam	PF02854	MIF4G domain	43	239	9e-22	T	2019-08-12	IPR003890	MIF4G-like, type 3	GO:0003723|GO:0005515
TRINITY_DN65481_c1_g3_i2.p1	0a49cbe420eb3fee54d04df2a0fc3a76	648	Pfam	PF09090	MIF4G like	487	647	1.7e-54	T	2019-08-12	IPR015174	MIF4G-like, type 2	GO:0016070
TRINITY_DN65481_c1_g3_i2.p1	0a49cbe420eb3fee54d04df2a0fc3a76	648	Pfam	PF09088	MIF4G like	345	473	8e-36	T	2019-08-12	IPR015172	MIF4G-like, type 1	GO:0016070
TRINITY_DN65715_c0_g1_i5.p1	501b5ccdafba276911327f21fb0b761f	391	Pfam	PF01391	Collagen triple helix repeat (20 copies)	256	302	1.6e-06	T	2019-08-12	IPR008160	Collagen triple helix repeat
TRINITY_DN65715_c0_g1_i5.p1	501b5ccdafba276911327f21fb0b761f	391	Pfam	PF01391	Collagen triple helix repeat (20 copies)	148	205	2e-09	T	2019-08-12	IPR008160	Collagen triple helix repeat
TRINITY_DN65715_c0_g1_i5.p1	501b5ccdafba276911327f21fb0b761f	391	Pfam	PF01391	Collagen triple helix repeat (20 copies)	232	289	7e-09	T	2019-08-12	IPR008160	Collagen triple helix repeat
TRINITY_DN65715_c0_g1_i5.p1	501b5ccdafba276911327f21fb0b761f	391	Pfam	PF01391	Collagen triple helix repeat (20 copies)	129	179	5e-09	T	2019-08-12	IPR008160	Collagen triple helix repeat
TRINITY_DN71682_c0_g1_i1.p1	ebe5f39e5b23d23d87966306e566499a	137	Pfam	PF00665	Integrase core domain	1	109	2.2e-17	T	2019-08-12	IPR001584	Integrase, catalytic core	GO:0015074
TRINITY_DN66739_c4_g2_i2.p1	8086c87b7fe4e0113a0f285ef6f05d50	846	Pfam	PF02174	PTB domain (IRS-1 type)	132	207	3.6e-09	T	2019-08-12	IPR002404	IRS-type PTB domain
TRINITY_DN61461_c0_g1_i1.p1	76c71b912c99434e413e3557e4ac6795	676	Pfam	PF00531	Death domain	606	673	1.4e-13	T	2019-08-12	IPR000488	Death domain	GO:0005515|GO:0007165
TRINITY_DN61461_c0_g1_i1.p1	76c71b912c99434e413e3557e4ac6795	676	Pfam	PF11957	THO complex subunit 1 transcription elongation factor	65	525	3e-140	T	2019-08-12	IPR021861	THO complex, subunit THOC1
TRINITY_DN60397_c0_g2_i5.p1	4c8c76388252a7e0641c2b33b894e466	262	Pfam	PF00069	Protein kinase domain	142	253	4e-11	T	2019-08-12	IPR000719	Protein kinase domain	GO:0004672|GO:0005524|GO:0006468
TRINITY_DN66324_c0_g1_i5.p1	85467442446f175d6f36e10bb82a3b4a	775	Pfam	PF17919	RNase H-like domain found in reverse transcriptase	151	250	2.4e-30	T	2019-08-12	IPR041577	Reverse transcriptase/retrotransposon-derived protein, RNase H-like domain
TRINITY_DN66324_c0_g1_i5.p1	85467442446f175d6f36e10bb82a3b4a	775	Pfam	PF00078	Reverse transcriptase (RNA-dependent DNA polymerase)	3	88	1.5e-13	T	2019-08-12	IPR000477	Reverse transcriptase domain
TRINITY_DN66324_c0_g1_i5.p1	85467442446f175d6f36e10bb82a3b4a	775	Pfam	PF17921	Integrase zinc binding domain	394	444	2.1e-16	T	2019-08-12	IPR041588	Integrase zinc-binding domain
TRINITY_DN66324_c0_g1_i5.p1	85467442446f175d6f36e10bb82a3b4a	775	Pfam	PF00665	Integrase core domain	463	568	1.1e-21	T	2019-08-12	IPR001584	Integrase, catalytic core	GO:0015074
TRINITY_DN63374_c0_g1_i1.p1	cca7dcf048ce90d31da4e9feaed90fba	692	Pfam	PF00078	Reverse transcriptase (RNA-dependent DNA polymerase)	248	493	6.6e-42	T	2019-08-12	IPR000477	Reverse transcriptase domain
TRINITY_DN75055_c0_g1_i1.p1	edbd1548de28ca97bb95756677ae7a42	136	Pfam	PF01151	GNS1/SUR4 family	26	133	1.2e-27	T	2019-08-12	IPR002076	ELO family	GO:0016021
TRINITY_DN63638_c1_g1_i1.p1	457a362c0df4bfa62c8e2599e7690887	721	Pfam	PF01607	Chitin binding Peritrophin-A domain	282	333	9.4e-09	T	2019-08-12	IPR002557	Chitin binding domain	GO:0005576|GO:0006030|GO:0008061
TRINITY_DN63638_c1_g1_i1.p1	457a362c0df4bfa62c8e2599e7690887	721	Pfam	PF01607	Chitin binding Peritrophin-A domain	379	430	1.8e-07	T	2019-08-12	IPR002557	Chitin binding domain	GO:0005576|GO:0006030|GO:0008061
TRINITY_DN63638_c1_g1_i1.p1	457a362c0df4bfa62c8e2599e7690887	721	Pfam	PF01607	Chitin binding Peritrophin-A domain	626	677	4.6e-07	T	2019-08-12	IPR002557	Chitin binding domain	GO:0005576|GO:0006030|GO:0008061
TRINITY_DN64885_c2_g1_i22.p2	cf67d1cc84af062c5ced7d3863267e97	154	Pfam	PF13873	Myb/SANT-like DNA-binding domain	5	76	7.8e-11	T	2019-08-12	IPR028002	Myb/SANT-like DNA-binding domain
TRINITY_DN46962_c0_g2_i1.p1	1c194696be08a77986f8d746a39ec4ac	144	Pfam	PF00127	Copper binding proteins, plastocyanin/azurin family	22	144	1.9e-29	T	2019-08-12	IPR000923	Blue (type 1) copper domain	GO:0005507|GO:0009055
TRINITY_DN62682_c5_g1_i1.p1	f1a9e24bf8d93d02a29a66efc1513673	533	Pfam	PF00096	Zinc finger, C2H2 type	438	461	0.006	T	2019-08-12	IPR013087	Zinc finger C2H2-type	GO:0003676
TRINITY_DN62682_c5_g1_i1.p1	f1a9e24bf8d93d02a29a66efc1513673	533	Pfam	PF00096	Zinc finger, C2H2 type	495	517	4.4e-06	T	2019-08-12	IPR013087	Zinc finger C2H2-type	GO:0003676
TRINITY_DN62682_c5_g1_i1.p1	f1a9e24bf8d93d02a29a66efc1513673	533	Pfam	PF07776	Zinc-finger associated domain (zf-AD)	15	92	5.7e-08	T	2019-08-12	IPR012934	Zinc finger, AD-type	GO:0005634|GO:0008270
TRINITY_DN62682_c5_g1_i1.p1	f1a9e24bf8d93d02a29a66efc1513673	533	Pfam	PF13894	C2H2-type zinc finger	381	403	0.00091	T	2019-08-12
TRINITY_DN61946_c0_g1_i3.p1	361515352f879c37de3ac10bfe3991e5	1036	Pfam	PF13246	Cation transport ATPase (P-type)	439	534	5.5e-21	T	2019-08-12
TRINITY_DN61946_c0_g1_i3.p1	361515352f879c37de3ac10bfe3991e5	1036	Pfam	PF00689	Cation transporting ATPase, C-terminus	812	1020	4e-42	T	2019-08-12	IPR006068	Cation-transporting P-type ATPase, C-terminal
TRINITY_DN61946_c0_g1_i3.p1	361515352f879c37de3ac10bfe3991e5	1036	Pfam	PF00690	Cation transporter/ATPase, N-terminus	57	124	5.8e-19	T	2019-08-12	IPR004014	Cation-transporting P-type ATPase, N-terminal
TRINITY_DN61946_c0_g1_i3.p1	361515352f879c37de3ac10bfe3991e5	1036	Pfam	PF00122	E1-E2 ATPase	177	367	2.1e-43	T	2019-08-12
TRINITY_DN60961_c2_g1_i7.p1	2a460663ab58375b55e136a5c22dd8db	4725	Pfam	PF02187	Growth-Arrest-Specific Protein 2 Domain	4410	4478	2.5e-31	T	2019-08-12	IPR003108	GAR domain	GO:0008017
TRINITY_DN60961_c2_g1_i7.p1	2a460663ab58375b55e136a5c22dd8db	4725	Pfam	PF00435	Spectrin repeat	3134	3238	1.2e-05	T	2019-08-12	IPR002017	Spectrin repeat	GO:0005515
TRINITY_DN60961_c2_g1_i7.p1	2a460663ab58375b55e136a5c22dd8db	4725	Pfam	PF00435	Spectrin repeat	3794	3901	1e-11	T	2019-08-12	IPR002017	Spectrin repeat	GO:0005515
TRINITY_DN60961_c2_g1_i7.p1	2a460663ab58375b55e136a5c22dd8db	4725	Pfam	PF00435	Spectrin repeat	3245	3346	1.4e-10	T	2019-08-12	IPR002017	Spectrin repeat	GO:0005515
TRINITY_DN60961_c2_g1_i7.p1	2a460663ab58375b55e136a5c22dd8db	4725	Pfam	PF00435	Spectrin repeat	3685	3788	6.4e-09	T	2019-08-12	IPR002017	Spectrin repeat	GO:0005515
TRINITY_DN60961_c2_g1_i7.p1	2a460663ab58375b55e136a5c22dd8db	4725	Pfam	PF00435	Spectrin repeat	3034	3128	1.7e-05	T	2019-08-12	IPR002017	Spectrin repeat	GO:0005515
TRINITY_DN60961_c2_g1_i7.p1	2a460663ab58375b55e136a5c22dd8db	4725	Pfam	PF00435	Spectrin repeat	2490	2592	4.2e-09	T	2019-08-12	IPR002017	Spectrin repeat	GO:0005515
TRINITY_DN60961_c2_g1_i7.p1	2a460663ab58375b55e136a5c22dd8db	4725	Pfam	PF00435	Spectrin repeat	2268	2371	2.8e-05	T	2019-08-12	IPR002017	Spectrin repeat	GO:0005515
TRINITY_DN60961_c2_g1_i7.p1	2a460663ab58375b55e136a5c22dd8db	4725	Pfam	PF00435	Spectrin repeat	879	964	1.2e-06	T	2019-08-12	IPR002017	Spectrin repeat	GO:0005515
TRINITY_DN60961_c2_g1_i7.p1	2a460663ab58375b55e136a5c22dd8db	4725	Pfam	PF00435	Spectrin repeat	4014	4118	3.7e-08	T	2019-08-12	IPR002017	Spectrin repeat	GO:0005515
TRINITY_DN60961_c2_g1_i7.p1	2a460663ab58375b55e136a5c22dd8db	4725	Pfam	PF00435	Spectrin repeat	2920	3019	6.1e-07	T	2019-08-12	IPR002017	Spectrin repeat	GO:0005515
TRINITY_DN60961_c2_g1_i7.p1	2a460663ab58375b55e136a5c22dd8db	4725	Pfam	PF00435	Spectrin repeat	2598	2688	1.6e-07	T	2019-08-12	IPR002017	Spectrin repeat	GO:0005515
TRINITY_DN60961_c2_g1_i7.p1	2a460663ab58375b55e136a5c22dd8db	4725	Pfam	PF00435	Spectrin repeat	3575	3680	3.8e-10	T	2019-08-12	IPR002017	Spectrin repeat	GO:0005515
TRINITY_DN60961_c2_g1_i7.p1	2a460663ab58375b55e136a5c22dd8db	4725	Pfam	PF00435	Spectrin repeat	3354	3460	1.4e-08	T	2019-08-12	IPR002017	Spectrin repeat	GO:0005515
TRINITY_DN60961_c2_g1_i7.p1	2a460663ab58375b55e136a5c22dd8db	4725	Pfam	PF00435	Spectrin repeat	3908	4009	1.4e-14	T	2019-08-12	IPR002017	Spectrin repeat	GO:0005515
TRINITY_DN60961_c2_g1_i7.p1	2a460663ab58375b55e136a5c22dd8db	4725	Pfam	PF00435	Spectrin repeat	2376	2481	2.7e-06	T	2019-08-12	IPR002017	Spectrin repeat	GO:0005515
TRINITY_DN60961_c2_g1_i7.p1	2a460663ab58375b55e136a5c22dd8db	4725	Pfam	PF00435	Spectrin repeat	1725	1829	2.7e-08	T	2019-08-12	IPR002017	Spectrin repeat	GO:0005515
TRINITY_DN60961_c2_g1_i7.p1	2a460663ab58375b55e136a5c22dd8db	4725	Pfam	PF00435	Spectrin repeat	3466	3571	6.3e-14	T	2019-08-12	IPR002017	Spectrin repeat	GO:0005515
TRINITY_DN60961_c2_g1_i7.p1	2a460663ab58375b55e136a5c22dd8db	4725	Pfam	PF00435	Spectrin repeat	2714	2801	2.3e-05	T	2019-08-12	IPR002017	Spectrin repeat	GO:0005515
TRINITY_DN60961_c2_g1_i7.p1	2a460663ab58375b55e136a5c22dd8db	4725	Pfam	PF13499	EF-hand domain pair	4331	4393	3.5e-07	T	2019-08-12	IPR002048	EF-hand domain	GO:0005509
TRINITY_DN60961_c2_g1_i5.p1	2a460663ab58375b55e136a5c22dd8db	4725	Pfam	PF02187	Growth-Arrest-Specific Protein 2 Domain	4410	4478	2.5e-31	T	2019-08-12	IPR003108	GAR domain	GO:0008017
TRINITY_DN60961_c2_g1_i5.p1	2a460663ab58375b55e136a5c22dd8db	4725	Pfam	PF00435	Spectrin repeat	3134	3238	1.2e-05	T	2019-08-12	IPR002017	Spectrin repeat	GO:0005515
TRINITY_DN60961_c2_g1_i5.p1	2a460663ab58375b55e136a5c22dd8db	4725	Pfam	PF00435	Spectrin repeat	3794	3901	1e-11	T	2019-08-12	IPR002017	Spectrin repeat	GO:0005515
TRINITY_DN60961_c2_g1_i5.p1	2a460663ab58375b55e136a5c22dd8db	4725	Pfam	PF00435	Spectrin repeat	3245	3346	1.4e-10	T	2019-08-12	IPR002017	Spectrin repeat	GO:0005515
TRINITY_DN60961_c2_g1_i5.p1	2a460663ab58375b55e136a5c22dd8db	4725	Pfam	PF00435	Spectrin repeat	3685	3788	6.4e-09	T	2019-08-12	IPR002017	Spectrin repeat	GO:0005515
TRINITY_DN60961_c2_g1_i5.p1	2a460663ab58375b55e136a5c22dd8db	4725	Pfam	PF00435	Spectrin repeat	3034	3128	1.7e-05	T	2019-08-12	IPR002017	Spectrin repeat	GO:0005515
TRINITY_DN60961_c2_g1_i5.p1	2a460663ab58375b55e136a5c22dd8db	4725	Pfam	PF00435	Spectrin repeat	2490	2592	4.2e-09	T	2019-08-12	IPR002017	Spectrin repeat	GO:0005515
TRINITY_DN60961_c2_g1_i5.p1	2a460663ab58375b55e136a5c22dd8db	4725	Pfam	PF00435	Spectrin repeat	2268	2371	2.8e-05	T	2019-08-12	IPR002017	Spectrin repeat	GO:0005515
TRINITY_DN60961_c2_g1_i5.p1	2a460663ab58375b55e136a5c22dd8db	4725	Pfam	PF00435	Spectrin repeat	879	964	1.2e-06	T	2019-08-12	IPR002017	Spectrin repeat	GO:0005515
TRINITY_DN60961_c2_g1_i5.p1	2a460663ab58375b55e136a5c22dd8db	4725	Pfam	PF00435	Spectrin repeat	4014	4118	3.7e-08	T	2019-08-12	IPR002017	Spectrin repeat	GO:0005515
TRINITY_DN60961_c2_g1_i5.p1	2a460663ab58375b55e136a5c22dd8db	4725	Pfam	PF00435	Spectrin repeat	2920	3019	6.1e-07	T	2019-08-12	IPR002017	Spectrin repeat	GO:0005515
TRINITY_DN60961_c2_g1_i5.p1	2a460663ab58375b55e136a5c22dd8db	4725	Pfam	PF00435	Spectrin repeat	2598	2688	1.6e-07	T	2019-08-12	IPR002017	Spectrin repeat	GO:0005515
TRINITY_DN60961_c2_g1_i5.p1	2a460663ab58375b55e136a5c22dd8db	4725	Pfam	PF00435	Spectrin repeat	3575	3680	3.8e-10	T	2019-08-12	IPR002017	Spectrin repeat	GO:0005515
TRINITY_DN60961_c2_g1_i5.p1	2a460663ab58375b55e136a5c22dd8db	4725	Pfam	PF00435	Spectrin repeat	3354	3460	1.4e-08	T	2019-08-12	IPR002017	Spectrin repeat	GO:0005515
TRINITY_DN60961_c2_g1_i5.p1	2a460663ab58375b55e136a5c22dd8db	4725	Pfam	PF00435	Spectrin repeat	3908	4009	1.4e-14	T	2019-08-12	IPR002017	Spectrin repeat	GO:0005515
TRINITY_DN60961_c2_g1_i5.p1	2a460663ab58375b55e136a5c22dd8db	4725	Pfam	PF00435	Spectrin repeat	2376	2481	2.7e-06	T	2019-08-12	IPR002017	Spectrin repeat	GO:0005515
TRINITY_DN60961_c2_g1_i5.p1	2a460663ab58375b55e136a5c22dd8db	4725	Pfam	PF00435	Spectrin repeat	1725	1829	2.7e-08	T	2019-08-12	IPR002017	Spectrin repeat	GO:0005515
TRINITY_DN60961_c2_g1_i5.p1	2a460663ab58375b55e136a5c22dd8db	4725	Pfam	PF00435	Spectrin repeat	3466	3571	6.3e-14	T	2019-08-12	IPR002017	Spectrin repeat	GO:0005515
TRINITY_DN60961_c2_g1_i5.p1	2a460663ab58375b55e136a5c22dd8db	4725	Pfam	PF00435	Spectrin repeat	2714	2801	2.3e-05	T	2019-08-12	IPR002017	Spectrin repeat	GO:0005515
TRINITY_DN60961_c2_g1_i5.p1	2a460663ab58375b55e136a5c22dd8db	4725	Pfam	PF13499	EF-hand domain pair	4331	4393	3.5e-07	T	2019-08-12	IPR002048	EF-hand domain	GO:0005509
TRINITY_DN146264_c0_g1_i1.p2	55056c770c131380b35b06bf43d6655b	105	Pfam	PF00577	Outer membrane usher protein	2	105	3.2e-29	T	2019-08-12	IPR000015	Outer membrane usher protein	GO:0009297|GO:0015473|GO:0016020
TRINITY_DN51309_c0_g1_i1.p1	5b758406ab8eb69f89101700a05f098e	215	Pfam	PF13499	EF-hand domain pair	138	207	6.5e-08	T	2019-08-12	IPR002048	EF-hand domain	GO:0005509
TRINITY_DN51309_c0_g1_i1.p1	5b758406ab8eb69f89101700a05f098e	215	Pfam	PF00254	FKBP-type peptidyl-prolyl cis-trans isomerase	38	128	4.4e-35	T	2019-08-12	IPR001179	FKBP-type peptidyl-prolyl cis-trans isomerase domain	GO:0003755
TRINITY_DN54499_c0_g2_i2.p3	093aa85f74453351fc8ffa503c8df077	111	Pfam	PF00691	OmpA family	66	111	6e-07	T	2019-08-12	IPR006665	OmpA-like domain
TRINITY_DN66718_c1_g2_i2.p1	fb4cfcb334bd2832d2fb2f7f25fdad7e	892	Pfam	PF17900	Peptidase M1 N-terminal domain	116	305	5.3e-51	T	2019-08-12
TRINITY_DN66718_c1_g2_i2.p1	fb4cfcb334bd2832d2fb2f7f25fdad7e	892	Pfam	PF11838	ERAP1-like C-terminal domain	641	890	9.7e-66	T	2019-08-12	IPR024571	ERAP1-like C-terminal domain
TRINITY_DN66718_c1_g2_i2.p1	fb4cfcb334bd2832d2fb2f7f25fdad7e	892	Pfam	PF01433	Peptidase family M1 domain	335	558	3.2e-79	T	2019-08-12	IPR014782	Peptidase M1, membrane alanine aminopeptidase	GO:0008237|GO:0008270
TRINITY_DN55352_c0_g1_i4.p1	01ed1a2b13d192cc53f58facdc5f7459	311	Pfam	PF00201	UDP-glucoronosyl and UDP-glucosyl transferase	10	308	2.2e-22	T	2019-08-12	IPR002213	UDP-glucuronosyl/UDP-glucosyltransferase	GO:0016758
TRINITY_DN65370_c0_g3_i3.p1	fbd0d3e6af0470c043e072135f2d6b11	211	Pfam	PF00096	Zinc finger, C2H2 type	106	128	0.00021	T	2019-08-12	IPR013087	Zinc finger C2H2-type	GO:0003676
TRINITY_DN65370_c0_g3_i5.p1	fbd0d3e6af0470c043e072135f2d6b11	211	Pfam	PF00096	Zinc finger, C2H2 type	106	128	0.00021	T	2019-08-12	IPR013087	Zinc finger C2H2-type	GO:0003676
TRINITY_DN63514_c0_g1_i2.p1	00a2dd1a955a66f14e222237f5c97e3c	985	Pfam	PF00078	Reverse transcriptase (RNA-dependent DNA polymerase)	609	769	1.5e-27	T	2019-08-12	IPR000477	Reverse transcriptase domain
TRINITY_DN63514_c0_g1_i2.p1	00a2dd1a955a66f14e222237f5c97e3c	985	Pfam	PF17917	RNase H-like domain found in reverse transcriptase	857	960	1.1e-36	T	2019-08-12	IPR041373	Reverse transcriptase, RNase H-like domain
TRINITY_DN63260_c0_g3_i1.p1	8703d37ea3e449d02be0633ebd16c956	338	Pfam	PF13927	Immunoglobulin domain	65	140	1.8e-10	T	2019-08-12
TRINITY_DN63260_c0_g3_i1.p1	8703d37ea3e449d02be0633ebd16c956	338	Pfam	PF07679	Immunoglobulin I-set domain	158	251	3e-14	T	2019-08-12	IPR013098	Immunoglobulin I-set
TRINITY_DN157009_c0_g1_i1.p1	295320edaf35eb4c6619db234af81294	350	Pfam	PF00089	Trypsin	78	268	9.7e-19	T	2019-08-12	IPR001254	Serine proteases, trypsin domain	GO:0004252|GO:0006508
TRINITY_DN51031_c1_g1_i1.p1	56239dec44f4b778f6a5c32843741101	372	Pfam	PF02197	Regulatory subunit of type II PKA R-subunit	17	53	9.5e-12	T	2019-08-12	IPR003117	cAMP-dependent protein kinase regulatory subunit, dimerization-anchoring domain
TRINITY_DN51031_c1_g1_i1.p1	56239dec44f4b778f6a5c32843741101	372	Pfam	PF00027	Cyclic nucleotide-binding domain	146	225	8e-20	T	2019-08-12	IPR000595	Cyclic nucleotide-binding domain
TRINITY_DN51031_c1_g1_i1.p1	56239dec44f4b778f6a5c32843741101	372	Pfam	PF00027	Cyclic nucleotide-binding domain	263	350	2.9e-20	T	2019-08-12	IPR000595	Cyclic nucleotide-binding domain
TRINITY_DN65488_c0_g1_i4.p1	7f1df6671b44102cc3f52066b700981f	1595	Pfam	PF06920	Dock homology region 2	1068	1569	1.4e-190	T	2019-08-12	IPR010703	Dedicator of cytokinesis, C-terminal
TRINITY_DN65488_c0_g1_i4.p1	7f1df6671b44102cc3f52066b700981f	1595	Pfam	PF14429	C2 domain in Dock180 and Zizimin proteins	194	378	1.1e-44	T	2019-08-12	IPR027007	DHR-1 domain
TRINITY_DN65743_c8_g1_i11.p1	3654db4f3d30a10408bc59acba3fe54e	1100	Pfam	PF06345	DRF Autoregulatory Domain	1037	1051	2.7e-06	T	2019-08-12	IPR010465	DRF autoregulatory
TRINITY_DN65743_c8_g1_i11.p1	3654db4f3d30a10408bc59acba3fe54e	1100	Pfam	PF06367	Diaphanous FH3 Domain	247	438	5.3e-52	T	2019-08-12	IPR010472	Formin, FH3 domain	GO:0003779|GO:0016043
TRINITY_DN65743_c8_g1_i11.p1	3654db4f3d30a10408bc59acba3fe54e	1100	Pfam	PF06371	Diaphanous GTPase-binding Domain	69	244	9e-40	T	2019-08-12	IPR010473	Formin, GTPase-binding domain	GO:0003779|GO:0017048|GO:0030036
TRINITY_DN65743_c8_g1_i11.p1	3654db4f3d30a10408bc59acba3fe54e	1100	Pfam	PF02181	Formin Homology 2 Domain	615	987	1.9e-98	T	2019-08-12	IPR015425	Formin, FH2 domain
TRINITY_DN66787_c2_g1_i4.p1	32762395f556d4e39da9f86fb2094748	1246	Pfam	PF01825	GPCR proteolysis site, GPS, motif	877	920	1.1e-09	T	2019-08-12	IPR000203	GPS motif
TRINITY_DN66787_c2_g1_i4.p1	32762395f556d4e39da9f86fb2094748	1246	Pfam	PF00002	7 transmembrane receptor (Secretin family)	936	1175	1.2e-30	T	2019-08-12	IPR000832	GPCR, family 2, secretin-like	GO:0004930|GO:0007186|GO:0016021
TRINITY_DN39524_c1_g1_i3.p1	6dde34b4810cc73c685f85aa7117c6c2	1178	Pfam	PF02985	HEAT repeat	611	634	0.0023	T	2019-08-12	IPR000357	HEAT repeat	GO:0005515
TRINITY_DN39524_c1_g1_i3.p1	6dde34b4810cc73c685f85aa7117c6c2	1178	Pfam	PF14538	Raptor N-terminal CASPase like domain	63	213	4.2e-70	T	2019-08-12	IPR029347	Raptor, N-terminal CASPase-like domain
TRINITY_DN66424_c0_g1_i1.p1	4de2a02a49a1a36e4f60109e4af47ef0	2185	Pfam	PF18149	N-terminal helicase PWI domain	225	292	5.1e-07	T	2019-08-12	IPR041094	Brr2, N-terminal helicase PWI domain
TRINITY_DN66424_c0_g1_i1.p1	4de2a02a49a1a36e4f60109e4af47ef0	2185	Pfam	PF02889	Sec63 Brl domain	984	1289	1.3e-75	T	2019-08-12	IPR004179	Sec63 domain
TRINITY_DN66424_c0_g1_i1.p1	4de2a02a49a1a36e4f60109e4af47ef0	2185	Pfam	PF00270	DEAD/DEAH box helicase	1334	1499	9.8e-22	T	2019-08-12	IPR011545	DEAD/DEAH box helicase domain	GO:0003676|GO:0005524
TRINITY_DN66424_c0_g1_i1.p1	4de2a02a49a1a36e4f60109e4af47ef0	2185	Pfam	PF00271	Helicase conserved C-terminal domain	760	860	5.7e-06	T	2019-08-12	IPR001650	Helicase, C-terminal
TRINITY_DN66424_c0_g1_i1.p1	4de2a02a49a1a36e4f60109e4af47ef0	2185	Pfam	PF00271	Helicase conserved C-terminal domain	1612	1697	4.7e-07	T	2019-08-12	IPR001650	Helicase, C-terminal
TRINITY_DN66424_c0_g1_i1.p1	4de2a02a49a1a36e4f60109e4af47ef0	2185	Pfam	PF02889	Sec63 Brl domain	1818	2159	1.5e-61	T	2019-08-12	IPR004179	Sec63 domain
TRINITY_DN66424_c0_g1_i1.p1	4de2a02a49a1a36e4f60109e4af47ef0	2185	Pfam	PF00270	DEAD/DEAH box helicase	479	655	9.1e-25	T	2019-08-12	IPR011545	DEAD/DEAH box helicase domain	GO:0003676|GO:0005524
TRINITY_DN46968_c0_g1_i11.p1	1a4e2b9562e92cdbc5a8f162e5e0551b	1657	Pfam	PF00435	Spectrin repeat	692	786	8.2e-09	T	2019-08-12	IPR002017	Spectrin repeat	GO:0005515
TRINITY_DN46968_c0_g1_i11.p1	1a4e2b9562e92cdbc5a8f162e5e0551b	1657	Pfam	PF17902	SH3 domain	867	932	2.3e-15	T	2019-08-12	IPR041615	Desmoplakin, SH3 domain
TRINITY_DN46968_c0_g1_i11.p1	1a4e2b9562e92cdbc5a8f162e5e0551b	1657	Pfam	PF00307	Calponin homology (CH) domain	226	329	1.6e-21	T	2019-08-12	IPR001715	Calponin homology domain	GO:0005515
TRINITY_DN52916_c0_g1_i1.p1	d750307105d2131af8e84f47bb215534	535	Pfam	PF00135	Carboxylesterase family	3	524	1.6e-133	T	2019-08-12	IPR002018	Carboxylesterase, type B
TRINITY_DN40518_c0_g1_i1.p1	f2cf56acf8212abaa02fedc1265e1d96	132	Pfam	PF01396	Topoisomerase DNA binding C4 zinc finger	10	35	3e-08	T	2019-08-12	IPR013498	DNA topoisomerase, type IA, zn finger	GO:0003677|GO:0003916|GO:0005694|GO:0006265
TRINITY_DN40518_c0_g1_i1.p1	f2cf56acf8212abaa02fedc1265e1d96	132	Pfam	PF01396	Topoisomerase DNA binding C4 zinc finger	74	103	1.7	T	2019-08-12	IPR013498	DNA topoisomerase, type IA, zn finger	GO:0003677|GO:0003916|GO:0005694|GO:0006265
TRINITY_DN65971_c0_g1_i7.p1	5ae9f736b684d82689b0a8407e8976d9	257	Pfam	PF10551	MULE transposase domain	40	134	4.2e-08	T	2019-08-12	IPR018289	MULE transposase domain
TRINITY_DN65124_c0_g1_i3.p1	8543afb75cb96e2913db2dd49f873240	373	Pfam	PF10174	RIM-binding protein of the cytomatrix active zone	90	260	9.4e-40	T	2019-08-12	IPR019323	Active zone protein ELKS
TRINITY_DN65124_c0_g1_i3.p1	8543afb75cb96e2913db2dd49f873240	373	Pfam	PF10174	RIM-binding protein of the cytomatrix active zone	256	373	5.1e-20	T	2019-08-12	IPR019323	Active zone protein ELKS
TRINITY_DN21493_c0_g1_i2.p1	ea4e879325568cd431a8bd4eb61ed07d	284	Pfam	PF01585	G-patch domain	199	241	2.4e-15	T	2019-08-12	IPR000467	G-patch domain	GO:0003676
TRINITY_DN21493_c0_g1_i2.p1	ea4e879325568cd431a8bd4eb61ed07d	284	Pfam	PF00498	FHA domain	27	99	1.9e-13	T	2019-08-12	IPR000253	Forkhead-associated (FHA) domain	GO:0005515
TRINITY_DN14709_c0_g1_i1.p1	d54a2834406eb915c83e955b62a9fd47	99	Pfam	PF02768	DNA polymerase III beta subunit, C-terminal domain	28	99	1e-13	T	2019-08-12	IPR022635	DNA polymerase III, beta sliding clamp, C-terminal	GO:0003677|GO:0003887|GO:0006260|GO:0008408|GO:0009360
TRINITY_DN63712_c0_g1_i1.p1	fc7c856d223420a1807f901c5c241c9a	375	Pfam	PF03022	Major royal jelly protein	88	373	2.8e-72	T	2019-08-12	IPR017996	Major royal jelly protein/protein yellow
TRINITY_DN30035_c0_g1_i1.p5	d84640e790e802eaa0c7d51eef16c9e3	222	Pfam	PF01098	Cell cycle protein	29	222	3.4e-44	T	2019-08-12	IPR001182	Probable peptidoglycan glycosyltransferase FtsW/RodA	GO:0016021|GO:0051301
TRINITY_DN47354_c0_g1_i1.p2	4ee6e2d8fbe60334fef9ffcdc064edb5	259	Pfam	PF08240	Alcohol dehydrogenase GroES-like domain	26	152	1.3e-26	T	2019-08-12	IPR013154	Alcohol dehydrogenase, N-terminal	GO:0055114
TRINITY_DN47354_c0_g1_i1.p2	4ee6e2d8fbe60334fef9ffcdc064edb5	259	Pfam	PF00107	Zinc-binding dehydrogenase	195	259	6.9e-12	T	2019-08-12	IPR013149	Alcohol dehydrogenase, C-terminal	GO:0055114
TRINITY_DN62754_c0_g2_i2.p1	0cceb8a87e2e042fe6514a6ff4dc62d1	212	Pfam	PF00089	Trypsin	28	211	1.1e-34	T	2019-08-12	IPR001254	Serine proteases, trypsin domain	GO:0004252|GO:0006508
TRINITY_DN64775_c1_g1_i3.p1	f87995fb31b977d32d7111b927e72202	403	Pfam	PF10350	Putative death-receptor fusion protein (DUF2428)	14	215	3.8e-64	T	2019-08-12	IPR019442	Domain of unknown function DUF2428, death-receptor-like
TRINITY_DN65208_c0_g1_i3.p1	2a23d5ad96e04b969c894c17212562e7	269	Pfam	PF13927	Immunoglobulin domain	120	197	1.6e-12	T	2019-08-12
TRINITY_DN65208_c0_g1_i3.p1	2a23d5ad96e04b969c894c17212562e7	269	Pfam	PF07679	Immunoglobulin I-set domain	215	267	3.1e-05	T	2019-08-12	IPR013098	Immunoglobulin I-set
TRINITY_DN65208_c0_g1_i3.p1	2a23d5ad96e04b969c894c17212562e7	269	Pfam	PF07679	Immunoglobulin I-set domain	25	114	1.8e-07	T	2019-08-12	IPR013098	Immunoglobulin I-set
TRINITY_DN42403_c0_g1_i2.p1	75467fc8ec9d06c278c80f150f6ebd59	760	Pfam	PF03133	Tubulin-tyrosine ligase family	172	457	3e-78	T	2019-08-12	IPR004344	Tubulin-tyrosine ligase/Tubulin polyglutamylase	GO:0006464
TRINITY_DN59702_c0_g1_i2.p1	9b3c042d0fd67ac9501cb84e42baf80b	244	Pfam	PF01791	DeoC/LacD family aldolase	50	242	7.7e-21	T	2019-08-12	IPR002915	DeoC/FbaB/ lacD aldolase	GO:0016829
TRINITY_DN49862_c0_g1_i9.p1	32d0fd8438002ce1e7010a0bf08057b0	1114	Pfam	PF00520	Ion transport protein	727	955	1.2e-10	T	2019-08-12	IPR005821	Ion transport domain	GO:0005216|GO:0006811|GO:0016020|GO:0055085
TRINITY_DN49862_c0_g1_i9.p1	32d0fd8438002ce1e7010a0bf08057b0	1114	Pfam	PF00023	Ankyrin repeat	226	255	0.00023	T	2019-08-12	IPR002110	Ankyrin repeat	GO:0005515
TRINITY_DN49862_c0_g1_i9.p1	32d0fd8438002ce1e7010a0bf08057b0	1114	Pfam	PF12796	Ankyrin repeats (3 copies)	392	473	3.3e-11	T	2019-08-12	IPR020683	Ankyrin repeat-containing domain
TRINITY_DN49862_c0_g1_i9.p1	32d0fd8438002ce1e7010a0bf08057b0	1114	Pfam	PF12796	Ankyrin repeats (3 copies)	80	156	2.1e-06	T	2019-08-12	IPR020683	Ankyrin repeat-containing domain
TRINITY_DN49862_c0_g1_i9.p1	32d0fd8438002ce1e7010a0bf08057b0	1114	Pfam	PF12796	Ankyrin repeats (3 copies)	480	545	3e-08	T	2019-08-12	IPR020683	Ankyrin repeat-containing domain
TRINITY_DN49862_c0_g1_i9.p1	32d0fd8438002ce1e7010a0bf08057b0	1114	Pfam	PF12796	Ankyrin repeats (3 copies)	554	614	1.8e-09	T	2019-08-12	IPR020683	Ankyrin repeat-containing domain
TRINITY_DN49862_c0_g1_i9.p1	32d0fd8438002ce1e7010a0bf08057b0	1114	Pfam	PF13637	Ankyrin repeats (many copies)	304	354	3.3e-06	T	2019-08-12
TRINITY_DN26497_c0_g1_i1.p1	499499b07ba19fbb9b5091c02ba0b520	220	Pfam	PF04055	Radical SAM superfamily	56	219	8.7e-15	T	2019-08-12	IPR007197	Radical SAM	GO:0003824|GO:0051536
TRINITY_DN63331_c1_g1_i2.p1	06cc3bcbcd1869a10398da9a9d11d64d	659	Pfam	PF00643	B-box zinc finger	182	218	2e-09	T	2019-08-12	IPR000315	B-box-type zinc finger	GO:0008270
TRINITY_DN63331_c1_g1_i2.p1	06cc3bcbcd1869a10398da9a9d11d64d	659	Pfam	PF13445	RING-type zinc-finger	7	35	3.2e-06	T	2019-08-12	IPR027370	RING-type zinc-finger, LisH dimerisation motif
TRINITY_DN63331_c1_g1_i2.p1	06cc3bcbcd1869a10398da9a9d11d64d	659	Pfam	PF01485	IBR domain, a half RING-finger domain	89	168	2.8e-05	T	2019-08-12	IPR002867	IBR domain
TRINITY_DN63331_c1_g1_i2.p1	06cc3bcbcd1869a10398da9a9d11d64d	659	Pfam	PF00041	Fibronectin type III domain	398	471	4.7e-06	T	2019-08-12	IPR003961	Fibronectin type III	GO:0005515
TRINITY_DN63331_c1_g1_i2.p1	06cc3bcbcd1869a10398da9a9d11d64d	659	Pfam	PF00622	SPRY domain	526	640	2.3e-10	T	2019-08-12	IPR003877	SPRY domain	GO:0005515
TRINITY_DN56018_c0_g1_i4.p1	f4ce519ec9b1778e66cb76b8f1c8fa82	978	Pfam	PF00989	PAS fold	170	228	1.9e-07	T	2019-08-12	IPR013767	PAS fold	GO:0006355
TRINITY_DN56018_c0_g1_i4.p1	f4ce519ec9b1778e66cb76b8f1c8fa82	978	Pfam	PF14598	PAS domain	314	415	1.8e-12	T	2019-08-12
TRINITY_DN61932_c0_g3_i1.p1	b215677cd99baae9d5c05f6d2fbd15cb	270	Pfam	PF14748	Pyrroline-5-carboxylate reductase dimerisation	174	270	2.3e-32	T	2019-08-12	IPR029036	Pyrroline-5-carboxylate reductase, dimerisation domain
TRINITY_DN61932_c0_g3_i1.p1	b215677cd99baae9d5c05f6d2fbd15cb	270	Pfam	PF03807	NADP oxidoreductase coenzyme F420-dependent	8	105	1.7e-12	T	2019-08-12	IPR028939	Pyrroline-5-carboxylate reductase, catalytic, N-terminal
TRINITY_DN66158_c1_g1_i6.p1	b111764bd9f531f8b3bb96b8c2cf4f82	422	Pfam	PF00005	ABC transporter	47	182	1.1e-22	T	2019-08-12	IPR003439	ABC transporter-like	GO:0005524|GO:0016887
TRINITY_DN66158_c1_g1_i6.p1	b111764bd9f531f8b3bb96b8c2cf4f82	422	Pfam	PF01061	ABC-2 type transporter	324	421	9.2e-14	T	2019-08-12	IPR013525	ABC-2 type transporter	GO:0016020
TRINITY_DN58413_c0_g1_i6.p1	bea87a581a79013298f5cb694dfac7c4	496	Pfam	PF12796	Ankyrin repeats (3 copies)	47	138	2.1e-11	T	2019-08-12	IPR020683	Ankyrin repeat-containing domain
TRINITY_DN58413_c0_g1_i6.p1	bea87a581a79013298f5cb694dfac7c4	496	Pfam	PF00023	Ankyrin repeat	142	170	0.00047	T	2019-08-12	IPR002110	Ankyrin repeat	GO:0005515
TRINITY_DN66214_c0_g2_i3.p1	3e723dabfe519afd21f5b549b92c041f	444	Pfam	PF00168	C2 domain	320	426	4e-23	T	2019-08-12	IPR000008	C2 domain
TRINITY_DN66214_c0_g2_i3.p1	3e723dabfe519afd21f5b549b92c041f	444	Pfam	PF00168	C2 domain	187	283	1.7e-19	T	2019-08-12	IPR000008	C2 domain
TRINITY_DN66214_c0_g2_i2.p1	3e723dabfe519afd21f5b549b92c041f	444	Pfam	PF00168	C2 domain	320	426	4e-23	T	2019-08-12	IPR000008	C2 domain
TRINITY_DN66214_c0_g2_i2.p1	3e723dabfe519afd21f5b549b92c041f	444	Pfam	PF00168	C2 domain	187	283	1.7e-19	T	2019-08-12	IPR000008	C2 domain
TRINITY_DN51144_c2_g1_i1.p1	011a1f1c5311d3de3a37c084bc2b2787	147	Pfam	PF00061	Lipocalin / cytosolic fatty-acid binding protein family	21	132	7.9e-07	T	2019-08-12	IPR000566	Lipocalin/cytosolic fatty-acid binding domain
TRINITY_DN161171_c0_g1_i1.p2	a064718dfc4cadd5b42c6c2689a1a1e1	135	Pfam	PF17092	Penicillin-binding protein OB-like domain	7	96	3.4e-20	T	2019-08-12	IPR031376	Penicillin-binding protein, OB-like domain
TRINITY_DN60801_c0_g1_i17.p1	cdb023ee4a6fb84f0117a3ada8d3a40a	605	Pfam	PF07992	Pyridine nucleotide-disulphide oxidoreductase	89	429	3.6e-34	T	2019-08-12	IPR023753	FAD/NAD(P)-binding domain	GO:0016491|GO:0055114
TRINITY_DN60801_c0_g1_i17.p1	cdb023ee4a6fb84f0117a3ada8d3a40a	605	Pfam	PF14721	Apoptosis-inducing factor, mitochondrion-associated, C-term	432	533	1.3e-08	T	2019-08-12	IPR029324	Mitochondrial apoptosis-inducing factor, C-terminal domain	GO:0046983
TRINITY_DN60801_c0_g1_i25.p1	cdb023ee4a6fb84f0117a3ada8d3a40a	605	Pfam	PF07992	Pyridine nucleotide-disulphide oxidoreductase	89	429	3.6e-34	T	2019-08-12	IPR023753	FAD/NAD(P)-binding domain	GO:0016491|GO:0055114
TRINITY_DN60801_c0_g1_i25.p1	cdb023ee4a6fb84f0117a3ada8d3a40a	605	Pfam	PF14721	Apoptosis-inducing factor, mitochondrion-associated, C-term	432	533	1.3e-08	T	2019-08-12	IPR029324	Mitochondrial apoptosis-inducing factor, C-terminal domain	GO:0046983
TRINITY_DN60801_c0_g1_i22.p1	cdb023ee4a6fb84f0117a3ada8d3a40a	605	Pfam	PF07992	Pyridine nucleotide-disulphide oxidoreductase	89	429	3.6e-34	T	2019-08-12	IPR023753	FAD/NAD(P)-binding domain	GO:0016491|GO:0055114
TRINITY_DN60801_c0_g1_i22.p1	cdb023ee4a6fb84f0117a3ada8d3a40a	605	Pfam	PF14721	Apoptosis-inducing factor, mitochondrion-associated, C-term	432	533	1.3e-08	T	2019-08-12	IPR029324	Mitochondrial apoptosis-inducing factor, C-terminal domain	GO:0046983
TRINITY_DN61093_c0_g1_i1.p1	bbb174f95ffcaa34e18228a9bed1b72c	807	Pfam	PF10613	Ligated ion channel L-glutamate- and glycine-binding site	337	444	1.5e-35	T	2019-08-12	IPR019594	Ionotropic glutamate receptor, L-glutamate and glycine-binding domain	GO:0004970|GO:0016020
TRINITY_DN61093_c0_g1_i1.p1	bbb174f95ffcaa34e18228a9bed1b72c	807	Pfam	PF00060	Ligand-gated ion channel	467	717	8.5e-49	T	2019-08-12	IPR001320	Ionotropic glutamate receptor	GO:0015276|GO:0016020
TRINITY_DN61093_c0_g1_i1.p1	bbb174f95ffcaa34e18228a9bed1b72c	807	Pfam	PF01094	Receptor family ligand binding region	1	303	4.2e-53	T	2019-08-12	IPR001828	Receptor, ligand binding region
TRINITY_DN121482_c0_g1_i1.p1	d11fbd84cb2bc3a10ef5aa6c1aa07471	219	Pfam	PF02922	Carbohydrate-binding module 48 (Isoamylase N-terminal domain)	58	140	3.8e-23	T	2019-08-12	IPR004193	Glycoside hydrolase, family 13, N-terminal	GO:0004553|GO:0005975
TRINITY_DN55978_c0_g1_i2.p1	011661b4b0f23a3ec6703c6515caa93f	454	Pfam	PF00501	AMP-binding enzyme	248	386	1e-41	T	2019-08-12	IPR000873	AMP-dependent synthetase/ligase	GO:0003824
TRINITY_DN55978_c0_g1_i2.p1	011661b4b0f23a3ec6703c6515caa93f	454	Pfam	PF13193	AMP-binding enzyme C-terminal domain	395	454	2.2e-10	T	2019-08-12	IPR025110	AMP-binding enzyme, C-terminal domain
TRINITY_DN59810_c0_g1_i4.p1	59ccf8a3e2785695acd8251399183447	1271	Pfam	PF00098	Zinc knuckle	462	477	0.00015	T	2019-08-12	IPR001878	Zinc finger, CCHC-type	GO:0003676|GO:0008270
TRINITY_DN59810_c0_g1_i4.p1	59ccf8a3e2785695acd8251399183447	1271	Pfam	PF00270	DEAD/DEAH box helicase	576	747	5.7e-16	T	2019-08-12	IPR011545	DEAD/DEAH box helicase domain	GO:0003676|GO:0005524
TRINITY_DN59810_c0_g1_i4.p1	59ccf8a3e2785695acd8251399183447	1271	Pfam	PF00271	Helicase conserved C-terminal domain	799	911	6.4e-16	T	2019-08-12	IPR001650	Helicase, C-terminal
TRINITY_DN66035_c0_g1_i4.p1	02635e20c4d6db520e333c1b1f5f8efa	1132	Pfam	PF00041	Fibronectin type III domain	432	518	2.1e-14	T	2019-08-12	IPR003961	Fibronectin type III	GO:0005515
TRINITY_DN66035_c0_g1_i4.p1	02635e20c4d6db520e333c1b1f5f8efa	1132	Pfam	PF00041	Fibronectin type III domain	206	306	1.9e-09	T	2019-08-12	IPR003961	Fibronectin type III	GO:0005515
TRINITY_DN66035_c0_g1_i4.p1	02635e20c4d6db520e333c1b1f5f8efa	1132	Pfam	PF00041	Fibronectin type III domain	829	897	8.4e-07	T	2019-08-12	IPR003961	Fibronectin type III	GO:0005515
TRINITY_DN66035_c0_g1_i4.p1	02635e20c4d6db520e333c1b1f5f8efa	1132	Pfam	PF00041	Fibronectin type III domain	726	806	2.8e-12	T	2019-08-12	IPR003961	Fibronectin type III	GO:0005515
TRINITY_DN66035_c0_g1_i4.p1	02635e20c4d6db520e333c1b1f5f8efa	1132	Pfam	PF00041	Fibronectin type III domain	531	619	8.1e-14	T	2019-08-12	IPR003961	Fibronectin type III	GO:0005515
TRINITY_DN66035_c0_g1_i4.p1	02635e20c4d6db520e333c1b1f5f8efa	1132	Pfam	PF00041	Fibronectin type III domain	327	418	2.1e-13	T	2019-08-12	IPR003961	Fibronectin type III	GO:0005515
TRINITY_DN66035_c0_g1_i4.p1	02635e20c4d6db520e333c1b1f5f8efa	1132	Pfam	PF07679	Immunoglobulin I-set domain	642	713	1.7e-10	T	2019-08-12	IPR013098	Immunoglobulin I-set
TRINITY_DN66035_c0_g1_i4.p1	02635e20c4d6db520e333c1b1f5f8efa	1132	Pfam	PF07679	Immunoglobulin I-set domain	107	200	6.2e-12	T	2019-08-12	IPR013098	Immunoglobulin I-set
TRINITY_DN66035_c0_g1_i4.p1	02635e20c4d6db520e333c1b1f5f8efa	1132	Pfam	PF13927	Immunoglobulin domain	8	88	2.7e-11	T	2019-08-12
TRINITY_DN66035_c0_g1_i10.p1	02635e20c4d6db520e333c1b1f5f8efa	1132	Pfam	PF00041	Fibronectin type III domain	432	518	2.1e-14	T	2019-08-12	IPR003961	Fibronectin type III	GO:0005515
TRINITY_DN66035_c0_g1_i10.p1	02635e20c4d6db520e333c1b1f5f8efa	1132	Pfam	PF00041	Fibronectin type III domain	206	306	1.9e-09	T	2019-08-12	IPR003961	Fibronectin type III	GO:0005515
TRINITY_DN66035_c0_g1_i10.p1	02635e20c4d6db520e333c1b1f5f8efa	1132	Pfam	PF00041	Fibronectin type III domain	829	897	8.4e-07	T	2019-08-12	IPR003961	Fibronectin type III	GO:0005515
TRINITY_DN66035_c0_g1_i10.p1	02635e20c4d6db520e333c1b1f5f8efa	1132	Pfam	PF00041	Fibronectin type III domain	726	806	2.8e-12	T	2019-08-12	IPR003961	Fibronectin type III	GO:0005515
TRINITY_DN66035_c0_g1_i10.p1	02635e20c4d6db520e333c1b1f5f8efa	1132	Pfam	PF00041	Fibronectin type III domain	531	619	8.1e-14	T	2019-08-12	IPR003961	Fibronectin type III	GO:0005515
TRINITY_DN66035_c0_g1_i10.p1	02635e20c4d6db520e333c1b1f5f8efa	1132	Pfam	PF00041	Fibronectin type III domain	327	418	2.1e-13	T	2019-08-12	IPR003961	Fibronectin type III	GO:0005515
TRINITY_DN66035_c0_g1_i10.p1	02635e20c4d6db520e333c1b1f5f8efa	1132	Pfam	PF07679	Immunoglobulin I-set domain	642	713	1.7e-10	T	2019-08-12	IPR013098	Immunoglobulin I-set
TRINITY_DN66035_c0_g1_i10.p1	02635e20c4d6db520e333c1b1f5f8efa	1132	Pfam	PF07679	Immunoglobulin I-set domain	107	200	6.2e-12	T	2019-08-12	IPR013098	Immunoglobulin I-set
TRINITY_DN66035_c0_g1_i10.p1	02635e20c4d6db520e333c1b1f5f8efa	1132	Pfam	PF13927	Immunoglobulin domain	8	88	2.7e-11	T	2019-08-12
TRINITY_DN87819_c0_g1_i1.p2	bae3e9fe7cfc0b0ca61754c00f361b64	108	Pfam	PF00005	ABC transporter	7	46	2.5e-11	T	2019-08-12	IPR003439	ABC transporter-like	GO:0005524|GO:0016887
TRINITY_DN36681_c0_g1_i1.p1	712c127302a40840b51a0002a07bd0d1	153	Pfam	PF01395	PBP/GOBP family	27	145	4e-19	T	2019-08-12	IPR006170	Pheromone/general odorant binding protein	GO:0005549
TRINITY_DN25435_c2_g1_i1.p1	de5a199830340d573c5d3913fecce239	299	Pfam	PF14204	Ribosomal L18 C-terminal region	192	285	3.9e-34	T	2019-08-12	IPR025607	Ribosomal protein L5 eukaryotic/L18 archaeal, C-terminal
TRINITY_DN25435_c2_g1_i1.p1	de5a199830340d573c5d3913fecce239	299	Pfam	PF17144	Ribosomal large subunit proteins 60S L5, and 50S L18	14	176	5.2e-89	T	2019-08-12	IPR005485	Ribosomal protein L5 eukaryotic/L18 archaeal	GO:0003735|GO:0005840|GO:0006412|GO:0008097
TRINITY_DN61802_c1_g1_i1.p1	ec5573d3e86579604eee0afcfd5b281a	332	Pfam	PF00145	C-5 cytosine-specific DNA methylase	4	330	2.7e-42	T	2019-08-12	IPR001525	C-5 cytosine methyltransferase	GO:0008168
TRINITY_DN60623_c0_g2_i1.p1	d963060f0d8a53afc14f286fce3972b3	130	Pfam	PF13279	Thioesterase-like superfamily	58	128	9.9e-21	T	2019-08-12
TRINITY_DN62555_c2_g1_i1.p1	51e54dbe789d18ac974b300a0a35d5c4	263	Pfam	PF13561	Enoyl-(Acyl carrier protein) reductase	25	257	3.4e-64	T	2019-08-12
TRINITY_DN66065_c0_g1_i2.p1	726a57816c3216b630ebf61a300a0de5	128	Pfam	PF10367	Vacuolar sorting protein 39 domain 2	18	124	5.7e-33	T	2019-08-12	IPR019453	Vacuolar sorting protein 39/Transforming growth factor beta receptor-associated domain 2
TRINITY_DN57522_c0_g1_i1.p1	611f08aa824356e9be45694d9eb0dced	344	Pfam	PF00107	Zinc-binding dehydrogenase	179	288	2.9e-11	T	2019-08-12	IPR013149	Alcohol dehydrogenase, C-terminal	GO:0055114
TRINITY_DN57522_c0_g1_i1.p1	611f08aa824356e9be45694d9eb0dced	344	Pfam	PF08240	Alcohol dehydrogenase GroES-like domain	28	136	2.8e-30	T	2019-08-12	IPR013154	Alcohol dehydrogenase, N-terminal	GO:0055114
TRINITY_DN63260_c0_g1_i8.p1	69283c898e59ae025c34bf8f6c58fd1d	452	Pfam	PF13927	Immunoglobulin domain	236	318	3.2e-10	T	2019-08-12
TRINITY_DN63260_c0_g1_i8.p1	69283c898e59ae025c34bf8f6c58fd1d	452	Pfam	PF13927	Immunoglobulin domain	136	218	8.6e-11	T	2019-08-12
TRINITY_DN63260_c0_g1_i8.p1	69283c898e59ae025c34bf8f6c58fd1d	452	Pfam	PF07679	Immunoglobulin I-set domain	34	120	4.9e-09	T	2019-08-12	IPR013098	Immunoglobulin I-set
TRINITY_DN63260_c0_g1_i10.p1	69283c898e59ae025c34bf8f6c58fd1d	452	Pfam	PF13927	Immunoglobulin domain	236	318	3.2e-10	T	2019-08-12
TRINITY_DN63260_c0_g1_i10.p1	69283c898e59ae025c34bf8f6c58fd1d	452	Pfam	PF13927	Immunoglobulin domain	136	218	8.6e-11	T	2019-08-12
TRINITY_DN63260_c0_g1_i10.p1	69283c898e59ae025c34bf8f6c58fd1d	452	Pfam	PF07679	Immunoglobulin I-set domain	34	120	4.9e-09	T	2019-08-12	IPR013098	Immunoglobulin I-set
TRINITY_DN61590_c0_g1_i3.p1	48589e2745a2fa5308ed80698ad6cbab	1809	Pfam	PF18375	CDH1/2 SANT-Helical linker 1	1128	1213	3.9e-33	T	2019-08-12	IPR040793	CDH1/2, SANT-Helical linker 1
TRINITY_DN61590_c0_g1_i3.p1	48589e2745a2fa5308ed80698ad6cbab	1809	Pfam	PF00176	SNF2 family N-terminal domain	486	750	1.4e-63	T	2019-08-12	IPR000330	SNF2-related, N-terminal domain	GO:0005524
TRINITY_DN61590_c0_g1_i3.p1	48589e2745a2fa5308ed80698ad6cbab	1809	Pfam	PF00385	Chromo (CHRromatin Organisation MOdifier) domain	258	326	1.1e-08	T	2019-08-12	IPR023780	Chromo domain
TRINITY_DN61590_c0_g1_i3.p1	48589e2745a2fa5308ed80698ad6cbab	1809	Pfam	PF00385	Chromo (CHRromatin Organisation MOdifier) domain	375	428	6.1e-14	T	2019-08-12	IPR023780	Chromo domain
TRINITY_DN61590_c0_g1_i3.p1	48589e2745a2fa5308ed80698ad6cbab	1809	Pfam	PF13907	Domain of unknown function (DUF4208)	1436	1524	1.7e-23	T	2019-08-12	IPR025260	Domain of unknown function DUF4208
TRINITY_DN61590_c0_g1_i3.p1	48589e2745a2fa5308ed80698ad6cbab	1809	Pfam	PF00271	Helicase conserved C-terminal domain	778	891	1.4e-20	T	2019-08-12	IPR001650	Helicase, C-terminal
TRINITY_DN60240_c0_g1_i6.p1	a258cf021f5535fa8746bd040b110266	265	Pfam	PF02944	BESS motif	193	217	4.7e-06	T	2019-08-12	IPR004210	BESS motif	GO:0003677
TRINITY_DN60240_c0_g1_i6.p1	a258cf021f5535fa8746bd040b110266	265	Pfam	PF10545	Alcohol dehydrogenase transcription factor Myb/SANT-like	7	83	3.3e-15	T	2019-08-12	IPR006578	MADF domain
TRINITY_DN60240_c0_g1_i2.p1	a258cf021f5535fa8746bd040b110266	265	Pfam	PF02944	BESS motif	193	217	4.7e-06	T	2019-08-12	IPR004210	BESS motif	GO:0003677
TRINITY_DN60240_c0_g1_i2.p1	a258cf021f5535fa8746bd040b110266	265	Pfam	PF10545	Alcohol dehydrogenase transcription factor Myb/SANT-like	7	83	3.3e-15	T	2019-08-12	IPR006578	MADF domain
TRINITY_DN64312_c0_g1_i2.p1	a500c14e7bd85eee259ff1d713fcd518	597	Pfam	PF07731	Multicopper oxidase	424	555	9.4e-15	T	2019-08-12	IPR011706	Multicopper oxidase, type 2	GO:0005507|GO:0016491|GO:0055114
TRINITY_DN64312_c0_g1_i2.p1	a500c14e7bd85eee259ff1d713fcd518	597	Pfam	PF07732	Multicopper oxidase	73	177	4.1e-36	T	2019-08-12	IPR011707	Multicopper oxidase, type 3	GO:0005507
TRINITY_DN64312_c0_g1_i2.p1	a500c14e7bd85eee259ff1d713fcd518	597	Pfam	PF00394	Multicopper oxidase	211	313	2.1e-19	T	2019-08-12	IPR001117	Multicopper oxidase, type 1	GO:0055114
TRINITY_DN51471_c0_g1_i3.p1	314e51cf245b588614d9d778999bcff7	342	Pfam	PF00595	PDZ domain	191	271	1.6e-09	T	2019-08-12	IPR001478	PDZ domain	GO:0005515
TRINITY_DN51471_c0_g1_i3.p1	314e51cf245b588614d9d778999bcff7	342	Pfam	PF17804	Tail specific protease N-terminal domain	1	184	9.7e-60	T	2019-08-12	IPR040573	Tail specific protease, N-terminal domain
TRINITY_DN58993_c2_g1_i8.p1	de229e278f17d4018d7814c92c1e46c2	158	Pfam	PF13499	EF-hand domain pair	96	156	2.2e-14	T	2019-08-12	IPR002048	EF-hand domain	GO:0005509
TRINITY_DN58993_c2_g1_i8.p1	de229e278f17d4018d7814c92c1e46c2	158	Pfam	PF13499	EF-hand domain pair	11	71	3.8e-10	T	2019-08-12	IPR002048	EF-hand domain	GO:0005509
TRINITY_DN61171_c0_g1_i2.p1	2693923f24237d500d483464bd52db78	282	Pfam	PF00078	Reverse transcriptase (RNA-dependent DNA polymerase)	132	274	6.7e-08	T	2019-08-12	IPR000477	Reverse transcriptase domain
TRINITY_DN24812_c0_g1_i1.p2	45afdbbee6bc91471358c5745385c637	243	Pfam	PF02653	Branched-chain amino acid transport system / permease component	39	241	7.3e-31	T	2019-08-12	IPR001851	ABC transporter, permease	GO:0016020|GO:0022857|GO:0055085
TRINITY_DN58946_c0_g1_i5.p1	5c9e53936839d8a9ee75e8b719416cb8	629	Pfam	PF07707	BTB And C-terminal Kelch	192	289	3.8e-28	T	2019-08-12	IPR011705	BTB/Kelch-associated
TRINITY_DN58946_c0_g1_i5.p1	5c9e53936839d8a9ee75e8b719416cb8	629	Pfam	PF01344	Kelch motif	377	421	2.6e-13	T	2019-08-12	IPR006652	Kelch repeat type 1	GO:0005515
TRINITY_DN58946_c0_g1_i5.p1	5c9e53936839d8a9ee75e8b719416cb8	629	Pfam	PF01344	Kelch motif	424	469	4.4e-15	T	2019-08-12	IPR006652	Kelch repeat type 1	GO:0005515
TRINITY_DN58946_c0_g1_i5.p1	5c9e53936839d8a9ee75e8b719416cb8	629	Pfam	PF01344	Kelch motif	520	551	1.3e-05	T	2019-08-12	IPR006652	Kelch repeat type 1	GO:0005515
TRINITY_DN58946_c0_g1_i5.p1	5c9e53936839d8a9ee75e8b719416cb8	629	Pfam	PF01344	Kelch motif	566	608	3.9e-13	T	2019-08-12	IPR006652	Kelch repeat type 1	GO:0005515
TRINITY_DN58946_c0_g1_i5.p1	5c9e53936839d8a9ee75e8b719416cb8	629	Pfam	PF01344	Kelch motif	471	517	2e-14	T	2019-08-12	IPR006652	Kelch repeat type 1	GO:0005515
TRINITY_DN58946_c0_g1_i5.p1	5c9e53936839d8a9ee75e8b719416cb8	629	Pfam	PF00651	BTB/POZ domain	74	183	9.6e-24	T	2019-08-12	IPR000210	BTB/POZ domain	GO:0005515
TRINITY_DN45374_c0_g1_i1.p2	e033e23da7cfe9216dbc44e74e8faab1	435	Pfam	PF00361	Proton-conducting membrane transporter	126	422	4.4e-80	T	2019-08-12	IPR001750	NADH:quinone oxidoreductase/Mrp antiporter, membrane subunit
TRINITY_DN66921_c6_g1_i4.p1	b705e2bd885f04a09e2e0cddb5638445	1893	Pfam	PF00169	PH domain	46	142	4.9e-06	T	2019-08-12	IPR001849	Pleckstrin homology domain
TRINITY_DN66921_c6_g1_i4.p1	b705e2bd885f04a09e2e0cddb5638445	1893	Pfam	PF00169	PH domain	378	471	9.2e-10	T	2019-08-12	IPR001849	Pleckstrin homology domain
TRINITY_DN65973_c4_g1_i8.p1	f7a8906fbcfc9696e397c0b081041d67	244	Pfam	PF00505	HMG (high mobility group) box	142	209	5.4e-17	T	2019-08-12	IPR009071	High mobility group box domain
TRINITY_DN87851_c0_g1_i1.p2	a84662cf9f05219002ebefc3ed08540c	181	Pfam	PF00361	Proton-conducting membrane transporter	122	179	3e-12	T	2019-08-12	IPR001750	NADH:quinone oxidoreductase/Mrp antiporter, membrane subunit
TRINITY_DN87021_c0_g1_i1.p1	33a1ac22c1a436580fbb4c5247a1b9b4	126	Pfam	PF13276	HTH-like domain	21	74	3.2e-14	T	2019-08-12	IPR025948	HTH-like domain
TRINITY_DN60397_c0_g2_i2.p1	de10e380d8798bc7ccff50ced99985a0	328	Pfam	PF00069	Protein kinase domain	142	312	1.7e-15	T	2019-08-12	IPR000719	Protein kinase domain	GO:0004672|GO:0005524|GO:0006468
TRINITY_DN62626_c0_g1_i4.p1	98110c4aaafdd7c6c11d1390e490e6ad	908	Pfam	PF17921	Integrase zinc binding domain	533	584	3.8e-08	T	2019-08-12	IPR041588	Integrase zinc-binding domain
TRINITY_DN62626_c0_g1_i4.p1	98110c4aaafdd7c6c11d1390e490e6ad	908	Pfam	PF18701	Family of unknown function (DUF5641)	811	904	2.2e-35	T	2019-08-12	IPR040676	Domain of unknown function DUF5641
TRINITY_DN62626_c0_g1_i4.p1	98110c4aaafdd7c6c11d1390e490e6ad	908	Pfam	PF05380	Pao retrotransposon peptidase	163	323	2.7e-55	T	2019-08-12	IPR008042	Retrotransposon, Pao
TRINITY_DN55286_c0_g1_i2.p1	5abfd96bff636d5a7b40fb5538bfade2	756	Pfam	PF07565	Band 3 cytoplasmic domain	24	146	8.7e-61	T	2019-08-12	IPR013769	Band 3 cytoplasmic domain	GO:0006820|GO:0008509|GO:0016021
TRINITY_DN55286_c0_g1_i2.p1	5abfd96bff636d5a7b40fb5538bfade2	756	Pfam	PF00955	HCO3- transporter family	190	687	3.5e-234	T	2019-08-12	IPR011531	Bicarbonate transporter, C-terminal	GO:0006820|GO:0016021
TRINITY_DN67008_c2_g1_i2.p1	9eebf7fad478d5e580d8916d18035e8d	5082	Pfam	PF01365	RIH domain	443	642	1.5e-55	T	2019-08-12	IPR000699	RIH domain	GO:0005262|GO:0016020|GO:0070588
TRINITY_DN67008_c2_g1_i2.p1	9eebf7fad478d5e580d8916d18035e8d	5082	Pfam	PF01365	RIH domain	2195	2424	3.7e-76	T	2019-08-12	IPR000699	RIH domain	GO:0005262|GO:0016020|GO:0070588
TRINITY_DN67008_c2_g1_i2.p1	9eebf7fad478d5e580d8916d18035e8d	5082	Pfam	PF06459	Ryanodine Receptor TM 4-6	4460	4720	7.4e-52	T	2019-08-12	IPR009460	Ryanodine Receptor TM 4-6	GO:0005219|GO:0006874|GO:0016021
TRINITY_DN67008_c2_g1_i2.p1	9eebf7fad478d5e580d8916d18035e8d	5082	Pfam	PF02026	RyR domain	968	1057	4.3e-30	T	2019-08-12	IPR003032	Ryanodine receptor Ryr
TRINITY_DN67008_c2_g1_i2.p1	9eebf7fad478d5e580d8916d18035e8d	5082	Pfam	PF02026	RyR domain	855	944	1.4e-31	T	2019-08-12	IPR003032	Ryanodine receptor Ryr
TRINITY_DN67008_c2_g1_i2.p1	9eebf7fad478d5e580d8916d18035e8d	5082	Pfam	PF02026	RyR domain	2920	3003	4e-26	T	2019-08-12	IPR003032	Ryanodine receptor Ryr
TRINITY_DN67008_c2_g1_i2.p1	9eebf7fad478d5e580d8916d18035e8d	5082	Pfam	PF02026	RyR domain	2799	2888	7.3e-31	T	2019-08-12	IPR003032	Ryanodine receptor Ryr
[truncated: 58,146 more rows]
