# Supplementary material for: Family dinner: Transcriptional plasticity of five Noctuidae (Lepidoptera) feeding on three host plant species
Source: Ecol Evol. 2022 Sep 6;12(9):e9258. doi: 10.1002/ece3.9258 (PMC9448971; doi:10.1002/ece3.9258)
Supplement: Supplementary file 17 — Table S8d [file ECE3-12-e9258-s027.xlsx]

## Sheet: Blad1
Supplementary Table 8d. Interproscan annotation report of mamestra brassicae.
Mamestra brassicae
Gene-protein_ID	Sequence MD5 digest	Seq length	Analysis	Signature Accession	Signature Description	Start location	Stop location	e-value score	Status	Date of Run	Interpro annotation accession	Interpro annotation description	GO annotations
TRINITY_DN61534_c0_g1_i1.p1	57e451853cb8bb0ff23b9166e2f9ebf5	2623	Pfam	PF13912	C2H2-type zinc finger	2064	2086	0.028	T	2019-08-09
TRINITY_DN61534_c0_g1_i1.p1	57e451853cb8bb0ff23b9166e2f9ebf5	2623	Pfam	PF00096	Zinc finger, C2H2 type	1913	1934	0.0092	T	2019-08-09	IPR013087	Zinc finger C2H2-type	GO:0003676
TRINITY_DN61439_c0_g1_i5.p1	3d400eb451a398f1153e38a384be9315	773	Pfam	PF00078	Reverse transcriptase (RNA-dependent DNA polymerase)	550	708	1.9e-26	T	2019-08-09	IPR000477	Reverse transcriptase domain
TRINITY_DN61439_c0_g1_i5.p1	3d400eb451a398f1153e38a384be9315	773	Pfam	PF00098	Zinc knuckle	295	310	1.7e-05	T	2019-08-09	IPR001878	Zinc finger, CCHC-type	GO:0003676|GO:0008270
TRINITY_DN61439_c0_g1_i5.p1	3d400eb451a398f1153e38a384be9315	773	Pfam	PF13650	Aspartyl protease	339	422	2.6e-05	T	2019-08-09
TRINITY_DN60363_c1_g1_i8.p1	41aee285efb61b4041943f4ed993e973	1641	Pfam	PF00664	ABC transporter transmembrane region	1088	1326	4.8e-17	T	2019-08-09	IPR011527	ABC transporter type 1, transmembrane domain	GO:0005524|GO:0016021|GO:0042626|GO:0055085
TRINITY_DN60363_c1_g1_i8.p1	41aee285efb61b4041943f4ed993e973	1641	Pfam	PF00664	ABC transporter transmembrane region	248	548	2.6e-24	T	2019-08-09	IPR011527	ABC transporter type 1, transmembrane domain	GO:0005524|GO:0016021|GO:0042626|GO:0055085
TRINITY_DN60363_c1_g1_i8.p1	41aee285efb61b4041943f4ed993e973	1641	Pfam	PF00005	ABC transporter	666	798	9.9e-17	T	2019-08-09	IPR003439	ABC transporter-like	GO:0005524|GO:0016887
TRINITY_DN60363_c1_g1_i8.p1	41aee285efb61b4041943f4ed993e973	1641	Pfam	PF00005	ABC transporter	1414	1565	2.8e-22	T	2019-08-09	IPR003439	ABC transporter-like	GO:0005524|GO:0016887
TRINITY_DN200463_c0_g1_i1.p1	1138b95091b405911243cb25d69d602f	228	Pfam	PF05953	Allatostatin	163	173	0.2	T	2019-08-09	IPR010276	Allatostatin	GO:0005184
TRINITY_DN200463_c0_g1_i1.p1	1138b95091b405911243cb25d69d602f	228	Pfam	PF05953	Allatostatin	130	140	0.72	T	2019-08-09	IPR010276	Allatostatin	GO:0005184
TRINITY_DN200463_c0_g1_i1.p1	1138b95091b405911243cb25d69d602f	228	Pfam	PF05953	Allatostatin	190	196	1.3	T	2019-08-09	IPR010276	Allatostatin	GO:0005184
TRINITY_DN200463_c0_g1_i1.p1	1138b95091b405911243cb25d69d602f	228	Pfam	PF05953	Allatostatin	50	60	0.16	T	2019-08-09	IPR010276	Allatostatin	GO:0005184
TRINITY_DN200463_c0_g1_i1.p1	1138b95091b405911243cb25d69d602f	228	Pfam	PF05953	Allatostatin	82	92	0.15	T	2019-08-09	IPR010276	Allatostatin	GO:0005184
TRINITY_DN200463_c0_g1_i1.p1	1138b95091b405911243cb25d69d602f	228	Pfam	PF05953	Allatostatin	174	184	0.36	T	2019-08-09	IPR010276	Allatostatin	GO:0005184
TRINITY_DN200463_c0_g1_i1.p1	1138b95091b405911243cb25d69d602f	228	Pfam	PF05953	Allatostatin	71	81	0.35	T	2019-08-09	IPR010276	Allatostatin	GO:0005184
TRINITY_DN200463_c0_g1_i1.p1	1138b95091b405911243cb25d69d602f	228	Pfam	PF05953	Allatostatin	204	210	23	T	2019-08-09	IPR010276	Allatostatin	GO:0005184
TRINITY_DN200463_c0_g1_i1.p1	1138b95091b405911243cb25d69d602f	228	Pfam	PF05953	Allatostatin	152	162	10	T	2019-08-09	IPR010276	Allatostatin	GO:0005184
TRINITY_DN60046_c0_g1_i6.p1	026fceeaa187e91176a7c17188fb8b69	832	Pfam	PF01562	Reprolysin family propeptide	91	236	2.3e-33	T	2019-08-09	IPR002870	Peptidase M12B, propeptide
TRINITY_DN60046_c0_g1_i6.p1	026fceeaa187e91176a7c17188fb8b69	832	Pfam	PF01421	Reprolysin (M12B) family zinc metalloprotease	311	515	1.4e-45	T	2019-08-09	IPR001590	Peptidase M12B, ADAM/reprolysin	GO:0004222|GO:0006508
TRINITY_DN60046_c0_g1_i6.p1	026fceeaa187e91176a7c17188fb8b69	832	Pfam	PF00200	Disintegrin	530	604	1.5e-18	T	2019-08-09	IPR001762	Disintegrin domain
TRINITY_DN60046_c0_g1_i6.p1	026fceeaa187e91176a7c17188fb8b69	832	Pfam	PF08516	ADAM cysteine-rich	609	718	4.6e-26	T	2019-08-09	IPR006586	ADAM, cysteine-rich domain
TRINITY_DN60046_c0_g1_i6.p1	026fceeaa187e91176a7c17188fb8b69	832	Pfam	PF07974	EGF-like domain	761	793	1e-05	T	2019-08-09	IPR013111	EGF-like domain, extracellular
TRINITY_DN59214_c0_g1_i8.p1	b64676c010b56ab53ce122e8f0b8e8a5	1477	Pfam	PF00069	Protein kinase domain	1203	1458	9.3e-61	T	2019-08-09	IPR000719	Protein kinase domain	GO:0004672|GO:0005524|GO:0006468
TRINITY_DN17638_c0_g1_i1.p1	593d599d868f769cbdcd6613a45531a8	159	Pfam	PF03392	Insect pheromone-binding family, A10/OS-D	54	145	2.2e-34	T	2019-08-09	IPR005055	Insect odorant-binding protein A10/Ejaculatory bulb-specific protein 3
TRINITY_DN61828_c19_g5_i1.p1	67e7ac07fb2a18dd8c8164852602283e	245	Pfam	PF13419	Haloacid dehalogenase-like hydrolase	12	211	3.4e-13	T	2019-08-09	IPR041492	Haloacid dehalogenase-like hydrolase
TRINITY_DN49893_c0_g1_i1.p1	bfb195f6fc10ecf999e160915ccce695	443	Pfam	PF03071	GNT-I family	14	442	5.5e-146	T	2019-08-09	IPR004139	Glycosyl transferase, family 13	GO:0006486|GO:0008375
TRINITY_DN48011_c0_g1_i1.p1	692528b08ad66300c812ba8fe032a332	204	Pfam	PF00572	Ribosomal protein L13	10	115	8.4e-08	T	2019-08-09	IPR005822	Ribosomal protein L13	GO:0003735|GO:0005840|GO:0006412
TRINITY_DN61202_c7_g1_i2.p1	8a5e29f1b9ef5c0f252aeb4bfff4f1ca	828	Pfam	PF01846	FF domain	480	535	7.1e-08	T	2019-08-09	IPR002713	FF domain
TRINITY_DN61202_c7_g1_i2.p1	8a5e29f1b9ef5c0f252aeb4bfff4f1ca	828	Pfam	PF01846	FF domain	266	315	5.7e-14	T	2019-08-09	IPR002713	FF domain
TRINITY_DN61202_c7_g1_i2.p1	8a5e29f1b9ef5c0f252aeb4bfff4f1ca	828	Pfam	PF00397	WW domain	99	126	1.8e-09	T	2019-08-09	IPR001202	WW domain	GO:0005515
TRINITY_DN61202_c7_g1_i2.p1	8a5e29f1b9ef5c0f252aeb4bfff4f1ca	828	Pfam	PF00397	WW domain	142	167	1.1e-08	T	2019-08-09	IPR001202	WW domain	GO:0005515
TRINITY_DN61202_c7_g1_i5.p1	8a5e29f1b9ef5c0f252aeb4bfff4f1ca	828	Pfam	PF01846	FF domain	480	535	7.1e-08	T	2019-08-09	IPR002713	FF domain
TRINITY_DN61202_c7_g1_i5.p1	8a5e29f1b9ef5c0f252aeb4bfff4f1ca	828	Pfam	PF01846	FF domain	266	315	5.7e-14	T	2019-08-09	IPR002713	FF domain
TRINITY_DN61202_c7_g1_i5.p1	8a5e29f1b9ef5c0f252aeb4bfff4f1ca	828	Pfam	PF00397	WW domain	99	126	1.8e-09	T	2019-08-09	IPR001202	WW domain	GO:0005515
TRINITY_DN61202_c7_g1_i5.p1	8a5e29f1b9ef5c0f252aeb4bfff4f1ca	828	Pfam	PF00397	WW domain	142	167	1.1e-08	T	2019-08-09	IPR001202	WW domain	GO:0005515
TRINITY_DN61202_c7_g1_i14.p1	8a5e29f1b9ef5c0f252aeb4bfff4f1ca	828	Pfam	PF01846	FF domain	480	535	7.1e-08	T	2019-08-09	IPR002713	FF domain
TRINITY_DN61202_c7_g1_i14.p1	8a5e29f1b9ef5c0f252aeb4bfff4f1ca	828	Pfam	PF01846	FF domain	266	315	5.7e-14	T	2019-08-09	IPR002713	FF domain
TRINITY_DN61202_c7_g1_i14.p1	8a5e29f1b9ef5c0f252aeb4bfff4f1ca	828	Pfam	PF00397	WW domain	99	126	1.8e-09	T	2019-08-09	IPR001202	WW domain	GO:0005515
TRINITY_DN61202_c7_g1_i14.p1	8a5e29f1b9ef5c0f252aeb4bfff4f1ca	828	Pfam	PF00397	WW domain	142	167	1.1e-08	T	2019-08-09	IPR001202	WW domain	GO:0005515
TRINITY_DN57433_c0_g1_i1.p2	751cbe89f3630721219413a7e832f71a	113	Pfam	PF10545	Alcohol dehydrogenase transcription factor Myb/SANT-like	9	77	1.1e-13	T	2019-08-09	IPR006578	MADF domain
TRINITY_DN89387_c0_g1_i1.p1	0e6819aa4cf32201efbf054360138ff5	147	Pfam	PF00496	Bacterial extracellular solute-binding proteins, family 5 Middle	7	145	3e-31	T	2019-08-09	IPR000914	Solute-binding protein family 5 domain
TRINITY_DN207905_c0_g1_i1.p2	87c7898fd599f2ff1852943fda198bd7	164	Pfam	PF01551	Peptidase family M23	25	121	4.3e-33	T	2019-08-09	IPR016047	Peptidase M23
TRINITY_DN58643_c0_g1_i3.p1	a2e61aa3be54764b90635b5da6e3c104	622	Pfam	PF00641	Zn-finger in Ran binding protein and others	52	80	1.2e-05	T	2019-08-09	IPR001876	Zinc finger, RanBP2-type
TRINITY_DN58643_c0_g1_i3.p1	a2e61aa3be54764b90635b5da6e3c104	622	Pfam	PF00641	Zn-finger in Ran binding protein and others	129	154	2.2e-05	T	2019-08-09	IPR001876	Zinc finger, RanBP2-type
TRINITY_DN58643_c0_g1_i3.p1	a2e61aa3be54764b90635b5da6e3c104	622	Pfam	PF18418	Ankyrin ubiquitin-binding domain	192	273	1.1e-24	T	2019-08-09	IPR041294	Ankyrin ubiquitin-binding domain
TRINITY_DN58643_c0_g1_i3.p1	a2e61aa3be54764b90635b5da6e3c104	622	Pfam	PF02338	OTU-like cysteine protease	377	525	2.3e-20	T	2019-08-09	IPR003323	OTU domain
TRINITY_DN60874_c2_g1_i12.p1	a263a1beae63beba0078de0591b638e5	1160	Pfam	PF16905	Voltage-dependent L-type calcium channel, IQ-associated	681	734	5.6e-28	T	2019-08-09	IPR031649	Voltage-dependent L-type calcium channel, IQ-associated domain
TRINITY_DN60874_c2_g1_i12.p1	a263a1beae63beba0078de0591b638e5	1160	Pfam	PF08763	Voltage gated calcium channel IQ domain	744	819	1e-29	T	2019-08-09	IPR014873	Voltage-dependent calcium channel, alpha-1 subunit, IQ domain
TRINITY_DN60874_c2_g1_i12.p1	a263a1beae63beba0078de0591b638e5	1160	Pfam	PF00520	Ion transport protein	408	671	5.8e-68	T	2019-08-09	IPR005821	Ion transport domain	GO:0005216|GO:0006811|GO:0016020|GO:0055085
TRINITY_DN60874_c2_g1_i12.p1	a263a1beae63beba0078de0591b638e5	1160	Pfam	PF00520	Ion transport protein	90	364	1.2e-55	T	2019-08-09	IPR005821	Ion transport domain	GO:0005216|GO:0006811|GO:0016020|GO:0055085
TRINITY_DN61736_c48_g1_i3.p1	14d63443a4bdb0aa219f056536a704e2	329	Pfam	PF12894	Anaphase-promoting complex subunit 4 WD40 domain	246	294	0.00011	T	2019-08-09	IPR024977	Anaphase-promoting complex subunit 4, WD40 domain
TRINITY_DN61736_c48_g1_i3.p1	14d63443a4bdb0aa219f056536a704e2	329	Pfam	PF08662	Eukaryotic translation initiation factor eIF2A	108	222	2.3e-06	T	2019-08-09	IPR013979	Translation initiation factor, beta propellor-like domain
TRINITY_DN61736_c48_g1_i3.p1	14d63443a4bdb0aa219f056536a704e2	329	Pfam	PF00400	WD domain, G-beta repeat	25	60	0.00047	T	2019-08-09	IPR001680	WD40 repeat	GO:0005515
TRINITY_DN61736_c48_g1_i3.p1	14d63443a4bdb0aa219f056536a704e2	329	Pfam	PF00400	WD domain, G-beta repeat	73	107	0.00055	T	2019-08-09	IPR001680	WD40 repeat	GO:0005515
TRINITY_DN61736_c48_g1_i2.p1	14d63443a4bdb0aa219f056536a704e2	329	Pfam	PF12894	Anaphase-promoting complex subunit 4 WD40 domain	246	294	0.00011	T	2019-08-09	IPR024977	Anaphase-promoting complex subunit 4, WD40 domain
TRINITY_DN61736_c48_g1_i2.p1	14d63443a4bdb0aa219f056536a704e2	329	Pfam	PF08662	Eukaryotic translation initiation factor eIF2A	108	222	2.3e-06	T	2019-08-09	IPR013979	Translation initiation factor, beta propellor-like domain
TRINITY_DN61736_c48_g1_i2.p1	14d63443a4bdb0aa219f056536a704e2	329	Pfam	PF00400	WD domain, G-beta repeat	25	60	0.00047	T	2019-08-09	IPR001680	WD40 repeat	GO:0005515
TRINITY_DN61736_c48_g1_i2.p1	14d63443a4bdb0aa219f056536a704e2	329	Pfam	PF00400	WD domain, G-beta repeat	73	107	0.00055	T	2019-08-09	IPR001680	WD40 repeat	GO:0005515
TRINITY_DN11049_c0_g1_i1.p1	55e9dcee63685ad8c01e07cc1cb4c140	304	Pfam	PF00046	Homeodomain	194	250	5.4e-21	T	2019-08-09	IPR001356	Homeobox domain	GO:0003677
TRINITY_DN3431_c0_g1_i1.p1	a959e3bf2e6facce51edd23e527e9942	864	Pfam	PF17207	MCM OB domain	269	396	3.9e-35	T	2019-08-09	IPR033762	MCM OB domain
TRINITY_DN3431_c0_g1_i1.p1	a959e3bf2e6facce51edd23e527e9942	864	Pfam	PF17855	MCM AAA-lid domain	686	768	3.2e-25	T	2019-08-09	IPR041562	MCM, AAA-lid domain
TRINITY_DN3431_c0_g1_i1.p1	a959e3bf2e6facce51edd23e527e9942	864	Pfam	PF14551	MCM N-terminal domain	172	264	6.5e-17	T	2019-08-09	IPR027925	MCM N-terminal domain
TRINITY_DN3431_c0_g1_i1.p1	a959e3bf2e6facce51edd23e527e9942	864	Pfam	PF00493	MCM P-loop domain	445	667	1.1e-96	T	2019-08-09	IPR001208	MCM domain	GO:0003677|GO:0005524|GO:0006270
TRINITY_DN48523_c0_g1_i7.p1	fc48a96687bb60d6261101ec947ba90c	699	Pfam	PF02212	Dynamin GTPase effector domain	602	692	1e-31	T	2019-08-09	IPR003130	Dynamin GTPase effector	GO:0003924|GO:0005525
TRINITY_DN48523_c0_g1_i7.p1	fc48a96687bb60d6261101ec947ba90c	699	Pfam	PF00350	Dynamin family	28	216	1.2e-50	T	2019-08-09	IPR022812	Dynamin superfamily
TRINITY_DN48523_c0_g1_i7.p1	fc48a96687bb60d6261101ec947ba90c	699	Pfam	PF01031	Dynamin central region	226	506	8.7e-102	T	2019-08-09	IPR000375	Dynamin central domain	GO:0005525
TRINITY_DN56762_c0_g1_i2.p2	af555016c57a765676fa0d6e51d8af03	333	Pfam	PF00464	Serine hydroxymethyltransferase	2	301	1e-141	T	2019-08-09	IPR039429	Serine hydroxymethyltransferase-like domain
TRINITY_DN87617_c0_g1_i1.p1	3fc6dac90e4dbca8a711b74f8fbc67a2	128	Pfam	PF03168	Late embryogenesis abundant protein	3	97	5e-13	T	2019-08-09	IPR004864	Late embryogenesis abundant protein, LEA_2 subgroup
TRINITY_DN53376_c0_g2_i1.p1	f662d42068371c56401c7892c4d9ce65	605	Pfam	PF13174	Tetratricopeptide repeat	545	570	0.0045	T	2019-08-09	IPR019734	Tetratricopeptide repeat	GO:0005515
TRINITY_DN53376_c0_g2_i1.p1	f662d42068371c56401c7892c4d9ce65	605	Pfam	PF10300	Protein of unknown function (DUF3808)	59	509	2.1e-121	T	2019-08-09	IPR019412	Inclusion body clearance protein Iml2/Tetratricopeptide repeat protein 39
TRINITY_DN85944_c0_g1_i1.p1	f546c2486227ea90a5ed71e1ffa9738d	273	Pfam	PF13920	Zinc finger, C3HC4 type (RING finger)	216	258	9.9e-07	T	2019-08-09
TRINITY_DN85944_c0_g1_i1.p1	f546c2486227ea90a5ed71e1ffa9738d	273	Pfam	PF04757	Pex2 / Pex12 amino terminal region	20	181	6.4e-11	T	2019-08-09	IPR006845	Pex, N-terminal
TRINITY_DN25340_c0_g1_i1.p1	130f3564352f346e049c537daf2745cb	183	Pfam	PF02518	Histidine kinase-, DNA gyrase B-, and HSP90-like ATPase	18	74	4.4e-08	T	2019-08-09	IPR003594	Histidine kinase/HSP90-like ATPase
TRINITY_DN25340_c0_g1_i1.p1	130f3564352f346e049c537daf2745cb	183	Pfam	PF01584	CheW-like domain	81	178	5.7e-17	T	2019-08-09	IPR002545	CheW-like domain	GO:0006935|GO:0007165
TRINITY_DN60326_c3_g3_i2.p1	f2b7569f4d49fd9617657e71961bbde4	801	Pfam	PF02820	mbt repeat	492	557	7.5e-20	T	2019-08-09	IPR004092	Mbt repeat	GO:0005634|GO:0006355
TRINITY_DN60326_c3_g3_i2.p1	f2b7569f4d49fd9617657e71961bbde4	801	Pfam	PF02820	mbt repeat	281	347	1e-20	T	2019-08-09	IPR004092	Mbt repeat	GO:0005634|GO:0006355
TRINITY_DN60326_c3_g3_i2.p1	f2b7569f4d49fd9617657e71961bbde4	801	Pfam	PF02820	mbt repeat	381	453	7.8e-21	T	2019-08-09	IPR004092	Mbt repeat	GO:0005634|GO:0006355
TRINITY_DN60326_c3_g3_i2.p1	f2b7569f4d49fd9617657e71961bbde4	801	Pfam	PF02820	mbt repeat	162	237	1.7e-12	T	2019-08-09	IPR004092	Mbt repeat	GO:0005634|GO:0006355
TRINITY_DN60326_c3_g3_i2.p1	f2b7569f4d49fd9617657e71961bbde4	801	Pfam	PF00536	SAM domain (Sterile alpha motif)	727	787	1.8e-07	T	2019-08-09	IPR001660	Sterile alpha motif domain	GO:0005515
TRINITY_DN15723_c0_g1_i1.p2	60251712ea2752d874e28c1b56f9f7cd	184	Pfam	PF00006	ATP synthase alpha/beta family, nucleotide-binding domain	122	183	3.3e-13	T	2019-08-09	IPR000194	ATPase, F1/V1/A1 complex, alpha/beta subunit, nucleotide-binding domain	GO:0005524
TRINITY_DN15723_c0_g1_i1.p2	60251712ea2752d874e28c1b56f9f7cd	184	Pfam	PF02874	ATP synthase alpha/beta family, beta-barrel domain	2	65	3.4e-12	T	2019-08-09	IPR004100	ATPase, F1/V1/A1 complex, alpha/beta subunit, N-terminal domain	GO:0046034|GO:1902600
TRINITY_DN64179_c0_g1_i1.p3	ed5583c2dc301605ac91172c1a2ac0c5	147	Pfam	PF01925	Sulfite exporter TauE/SafE	7	147	9.7e-28	T	2019-08-09	IPR002781	Transmembrane protein TauE-like	GO:0016021
TRINITY_DN59599_c1_g1_i20.p1	c917d368c878f28242e3a11c95ce084c	1241	Pfam	PF00169	PH domain	219	320	7.4e-13	T	2019-08-09	IPR001849	Pleckstrin homology domain
TRINITY_DN59599_c1_g1_i20.p1	c917d368c878f28242e3a11c95ce084c	1241	Pfam	PF18385	T-lymphoma invasion and metastasis CC-Ex domain	349	440	2.4e-28	T	2019-08-09	IPR040655	TIAM1, CC-Ex domain
TRINITY_DN59599_c1_g1_i20.p1	c917d368c878f28242e3a11c95ce084c	1241	Pfam	PF02196	Raf-like Ras-binding domain	485	557	3.3e-15	T	2019-08-09	IPR003116	Raf-like Ras-binding	GO:0007165
TRINITY_DN59599_c1_g1_i20.p1	c917d368c878f28242e3a11c95ce084c	1241	Pfam	PF00621	RhoGEF domain	785	973	6.6e-43	T	2019-08-09	IPR000219	Dbl homology (DH) domain	GO:0005089|GO:0035023
TRINITY_DN59239_c1_g1_i3.p2	4d43c4bef26e8dda98f688dc653e7921	389	Pfam	PF00098	Zinc knuckle	231	246	0.0001	T	2019-08-09	IPR001878	Zinc finger, CCHC-type	GO:0003676|GO:0008270
TRINITY_DN59239_c1_g1_i3.p2	4d43c4bef26e8dda98f688dc653e7921	389	Pfam	PF14223	gag-polypeptide of LTR copia-type	50	180	7.4e-24	T	2019-08-09
TRINITY_DN48523_c0_g1_i5.p1	8f6f439778de11bdca54cd57aa516ae8	693	Pfam	PF00350	Dynamin family	28	216	1.2e-50	T	2019-08-09	IPR022812	Dynamin superfamily
TRINITY_DN48523_c0_g1_i5.p1	8f6f439778de11bdca54cd57aa516ae8	693	Pfam	PF02212	Dynamin GTPase effector domain	596	686	1e-31	T	2019-08-09	IPR003130	Dynamin GTPase effector	GO:0003924|GO:0005525
TRINITY_DN48523_c0_g1_i5.p1	8f6f439778de11bdca54cd57aa516ae8	693	Pfam	PF01031	Dynamin central region	226	506	8.6e-102	T	2019-08-09	IPR000375	Dynamin central domain	GO:0005525
TRINITY_DN61409_c6_g2_i1.p1	1266f3c745d685e33e8f6fd16ab4cbb3	747	Pfam	PF13976	GAG-pre-integrase domain	422	483	2e-10	T	2019-08-09	IPR025724	GAG-pre-integrase domain
TRINITY_DN61409_c6_g2_i1.p1	1266f3c745d685e33e8f6fd16ab4cbb3	747	Pfam	PF00665	Integrase core domain	499	614	3.6e-18	T	2019-08-09	IPR001584	Integrase, catalytic core	GO:0015074
TRINITY_DN61409_c6_g2_i1.p1	1266f3c745d685e33e8f6fd16ab4cbb3	747	Pfam	PF14223	gag-polypeptide of LTR copia-type	49	186	7.2e-33	T	2019-08-09
TRINITY_DN61670_c4_g1_i6.p1	baf562351755d373db1782b1900719b9	1630	Pfam	PF15717	Pericentriolar material 1 C terminus	1297	1364	1.7e-16	T	2019-08-09	IPR031446	Pericentriolar material 1 protein, C-terminal
TRINITY_DN59811_c3_g1_i3.p1	1b200c439db165e902a12cf0e90e1cff	971	Pfam	PF13234	rRNA-processing arch domain	478	762	5.5e-13	T	2019-08-09	IPR025696	rRNA-processing arch domain
TRINITY_DN59811_c3_g1_i3.p1	1b200c439db165e902a12cf0e90e1cff	971	Pfam	PF08148	DSHCT (NUC185) domain	791	958	2.8e-45	T	2019-08-09	IPR012961	ATP-dependent RNA helicase Ski2, C-terminal
TRINITY_DN59811_c3_g1_i3.p1	1b200c439db165e902a12cf0e90e1cff	971	Pfam	PF00270	DEAD/DEAH box helicase	29	176	2.1e-18	T	2019-08-09	IPR011545	DEAD/DEAH box helicase domain	GO:0003676|GO:0005524
TRINITY_DN59811_c3_g1_i3.p1	1b200c439db165e902a12cf0e90e1cff	971	Pfam	PF00271	Helicase conserved C-terminal domain	347	423	4.1e-06	T	2019-08-09	IPR001650	Helicase, C-terminal
TRINITY_DN3386_c0_g1_i1.p1	e6565f0182d4937f2173cf42e02dc662	222	Pfam	PF02503	Polyphosphate kinase middle domain	4	151	6.2e-45	T	2019-08-09	IPR024953	Polyphosphate kinase middle domain
TRINITY_DN3386_c0_g1_i1.p1	e6565f0182d4937f2173cf42e02dc662	222	Pfam	PF17941	Polyphosphate kinase C-terminal domain 1	159	222	3.9e-23	T	2019-08-09	IPR041108	Polyphosphate kinase, C-terminal domain 1
TRINITY_DN50889_c0_g1_i4.p1	f06c350685bae350e53c0e2c1d21f7be	578	Pfam	PF00786	P21-Rho-binding domain	11	48	1.4e-11	T	2019-08-09	IPR000095	CRIB domain
TRINITY_DN50889_c0_g1_i4.p1	f06c350685bae350e53c0e2c1d21f7be	578	Pfam	PF00069	Protein kinase domain	293	540	1.8e-63	T	2019-08-09	IPR000719	Protein kinase domain	GO:0004672|GO:0005524|GO:0006468
TRINITY_DN50889_c0_g1_i2.p1	f06c350685bae350e53c0e2c1d21f7be	578	Pfam	PF00786	P21-Rho-binding domain	11	48	1.4e-11	T	2019-08-09	IPR000095	CRIB domain
TRINITY_DN50889_c0_g1_i2.p1	f06c350685bae350e53c0e2c1d21f7be	578	Pfam	PF00069	Protein kinase domain	293	540	1.8e-63	T	2019-08-09	IPR000719	Protein kinase domain	GO:0004672|GO:0005524|GO:0006468
TRINITY_DN54768_c1_g1_i1.p1	e137aafcb9bac86ad6af1ff97525a000	509	Pfam	PF01591	6-phosphofructo-2-kinase	64	277	9.1e-85	T	2019-08-09	IPR013079	6-phosphofructo-2-kinase	GO:0003873|GO:0005524|GO:0006000
TRINITY_DN54768_c1_g1_i1.p1	e137aafcb9bac86ad6af1ff97525a000	509	Pfam	PF00300	Histidine phosphatase superfamily (branch 1)	281	460	5.3e-41	T	2019-08-09	IPR013078	Histidine phosphatase superfamily, clade-1
TRINITY_DN219188_c0_g1_i1.p2	871133553b1a9b012d5b84c0becdfb78	112	Pfam	PF00291	Pyridoxal-phosphate dependent enzyme	1	109	6.1e-18	T	2019-08-09	IPR001926	Pyridoxal-phosphate dependent enzyme
TRINITY_DN59839_c0_g1_i4.p1	642ba72628eb6b6d377845be8fe2d2a2	1143	Pfam	PF12424	Plasma membrane calcium transporter ATPase C terminal	1073	1105	5e-13	T	2019-08-09	IPR022141	Plasma membrane calcium transporting P-type ATPase, C-terminal	GO:0005388
TRINITY_DN59839_c0_g1_i4.p1	642ba72628eb6b6d377845be8fe2d2a2	1143	Pfam	PF00702	haloacid dehalogenase-like hydrolase	637	783	3.4e-11	T	2019-08-09
TRINITY_DN59839_c0_g1_i4.p1	642ba72628eb6b6d377845be8fe2d2a2	1143	Pfam	PF13246	Cation transport ATPase (P-type)	506	579	8.1e-18	T	2019-08-09
TRINITY_DN59839_c0_g1_i4.p1	642ba72628eb6b6d377845be8fe2d2a2	1143	Pfam	PF00689	Cation transporting ATPase, C-terminus	854	1032	6.1e-43	T	2019-08-09	IPR006068	Cation-transporting P-type ATPase, C-terminal
TRINITY_DN59839_c0_g1_i4.p1	642ba72628eb6b6d377845be8fe2d2a2	1143	Pfam	PF00690	Cation transporter/ATPase, N-terminus	37	104	1.5e-15	T	2019-08-09	IPR004014	Cation-transporting P-type ATPase, N-terminal
TRINITY_DN59839_c0_g1_i4.p1	642ba72628eb6b6d377845be8fe2d2a2	1143	Pfam	PF00122	E1-E2 ATPase	325	418	2.6e-09	T	2019-08-09
TRINITY_DN59839_c0_g1_i4.p1	642ba72628eb6b6d377845be8fe2d2a2	1143	Pfam	PF00122	E1-E2 ATPase	170	279	6e-26	T	2019-08-09
TRINITY_DN59437_c0_g1_i1.p1	96fd7bd2a56faa4f93561e25eff0c8db	494	Pfam	PF12874	Zinc-finger of C2H2 type	253	272	0.046	T	2019-08-09
TRINITY_DN59437_c0_g1_i1.p1	96fd7bd2a56faa4f93561e25eff0c8db	494	Pfam	PF12874	Zinc-finger of C2H2 type	311	331	2.5e-05	T	2019-08-09
TRINITY_DN59437_c0_g1_i1.p1	96fd7bd2a56faa4f93561e25eff0c8db	494	Pfam	PF00096	Zinc finger, C2H2 type	344	367	0.0013	T	2019-08-09	IPR013087	Zinc finger C2H2-type	GO:0003676
TRINITY_DN59437_c0_g1_i1.p1	96fd7bd2a56faa4f93561e25eff0c8db	494	Pfam	PF00096	Zinc finger, C2H2 type	281	303	0.006	T	2019-08-09	IPR013087	Zinc finger C2H2-type	GO:0003676
TRINITY_DN83983_c0_g1_i1.p2	62c9501f13c8d56cd370d50d2a3c1c1d	152	Pfam	PF08808	RES domain	1	122	1.1e-09	T	2019-08-09	IPR014914	RES domain
TRINITY_DN174940_c0_g1_i1.p1	df0562284273cd74b94624b6c4e12d72	289	Pfam	PF00079	Serpin (serine protease inhibitor)	39	276	2.7e-50	T	2019-08-09	IPR023796	Serpin domain
TRINITY_DN59466_c0_g1_i16.p1	bf656e2ad2f45932f067c2617da365f5	451	Pfam	PF02932	Neurotransmitter-gated ion-channel transmembrane region	250	354	2e-12	T	2019-08-09	IPR006029	Neurotransmitter-gated ion-channel transmembrane domain	GO:0006811|GO:0016021
TRINITY_DN59466_c0_g1_i16.p1	bf656e2ad2f45932f067c2617da365f5	451	Pfam	PF02931	Neurotransmitter-gated ion-channel ligand binding domain	35	215	2.9e-33	T	2019-08-09	IPR006202	Neurotransmitter-gated ion-channel ligand-binding domain	GO:0005230|GO:0006811|GO:0016021
TRINITY_DN53408_c0_g2_i2.p1	fb143ca5958fe49a77ba6b06d2069b97	1212	Pfam	PF13857	Ankyrin repeats (many copies)	263	311	1e-07	T	2019-08-09
TRINITY_DN53408_c0_g2_i2.p1	fb143ca5958fe49a77ba6b06d2069b97	1212	Pfam	PF12796	Ankyrin repeats (3 copies)	324	406	2.7e-09	T	2019-08-09	IPR020683	Ankyrin repeat-containing domain
TRINITY_DN53408_c0_g2_i2.p1	fb143ca5958fe49a77ba6b06d2069b97	1212	Pfam	PF12796	Ankyrin repeats (3 copies)	529	597	6.3e-09	T	2019-08-09	IPR020683	Ankyrin repeat-containing domain
TRINITY_DN53408_c0_g2_i2.p1	fb143ca5958fe49a77ba6b06d2069b97	1212	Pfam	PF12796	Ankyrin repeats (3 copies)	441	522	5.7e-09	T	2019-08-09	IPR020683	Ankyrin repeat-containing domain
TRINITY_DN53408_c0_g2_i2.p1	fb143ca5958fe49a77ba6b06d2069b97	1212	Pfam	PF12796	Ankyrin repeats (3 copies)	604	665	1.5e-08	T	2019-08-09	IPR020683	Ankyrin repeat-containing domain
TRINITY_DN53408_c0_g2_i2.p1	fb143ca5958fe49a77ba6b06d2069b97	1212	Pfam	PF00520	Ion transport protein	781	1009	5.2e-12	T	2019-08-09	IPR005821	Ion transport domain	GO:0005216|GO:0006811|GO:0016020|GO:0055085
TRINITY_DN171722_c0_g1_i1.p1	8ac807c48788c8b1619a16d6653250a4	107	Pfam	PF07654	Immunoglobulin C1-set domain	15	90	2.6e-11	T	2019-08-09	IPR003597	Immunoglobulin C1-set
TRINITY_DN56584_c0_g1_i4.p1	bb9d366bd77cfc8d26a0d47002daa34c	468	Pfam	PF12885	Transducer of regulated CREB activity middle domain	109	226	2.3e-06	T	2019-08-09	IPR024784	Transducer of regulated CREB activity, middle domain
TRINITY_DN56584_c0_g1_i4.p1	bb9d366bd77cfc8d26a0d47002daa34c	468	Pfam	PF12884	Transducer of regulated CREB activity, N terminus	3	46	9.7e-21	T	2019-08-09	IPR024783	Transducer of regulated CREB activity, N-terminal	GO:0008140|GO:0051289
TRINITY_DN204903_c0_g1_i1.p1	758f42dbbc684c56af2838c1dcb70d65	136	Pfam	PF00833	Ribosomal S17	1	121	1.6e-61	T	2019-08-09	IPR001210	Ribosomal protein S17e	GO:0003735|GO:0005840|GO:0006412
TRINITY_DN60407_c0_g1_i2.p1	acae273d9766fbc19b327cb5a3312a04	791	Pfam	PF00781	Diacylglycerol kinase catalytic domain	522	642	4.1e-31	T	2019-08-09	IPR001206	Diacylglycerol kinase, catalytic domain	GO:0016301
TRINITY_DN60407_c0_g1_i2.p1	acae273d9766fbc19b327cb5a3312a04	791	Pfam	PF00609	Diacylglycerol kinase accessory domain	678	777	5.6e-30	T	2019-08-09	IPR000756	Diacylglycerol kinase, accessory domain	GO:0004143|GO:0007205
TRINITY_DN60407_c0_g1_i2.p1	acae273d9766fbc19b327cb5a3312a04	791	Pfam	PF00130	Phorbol esters/diacylglycerol binding domain (C1 domain)	394	442	1.3e-08	T	2019-08-09	IPR002219	Protein kinase C-like, phorbol ester/diacylglycerol-binding domain	GO:0035556
TRINITY_DN60407_c0_g1_i2.p1	acae273d9766fbc19b327cb5a3312a04	791	Pfam	PF00130	Phorbol esters/diacylglycerol binding domain (C1 domain)	329	379	8.8e-12	T	2019-08-09	IPR002219	Protein kinase C-like, phorbol ester/diacylglycerol-binding domain	GO:0035556
TRINITY_DN60407_c0_g1_i2.p1	acae273d9766fbc19b327cb5a3312a04	791	Pfam	PF13499	EF-hand domain pair	236	302	2.4e-08	T	2019-08-09	IPR002048	EF-hand domain	GO:0005509
TRINITY_DN60407_c0_g1_i2.p1	acae273d9766fbc19b327cb5a3312a04	791	Pfam	PF14513	Diacylglycerol kinase N-terminus	18	233	1.1e-26	T	2019-08-09	IPR029477	Diacylglycerol kinase type I, N-terminal
TRINITY_DN43264_c0_g1_i2.p1	9a2819f1656a1fd6e303ba96ba71d6de	394	Pfam	PF00096	Zinc finger, C2H2 type	179	202	0.00017	T	2019-08-09	IPR013087	Zinc finger C2H2-type	GO:0003676
TRINITY_DN43264_c0_g1_i2.p1	9a2819f1656a1fd6e303ba96ba71d6de	394	Pfam	PF00096	Zinc finger, C2H2 type	321	340	7.3e-05	T	2019-08-09	IPR013087	Zinc finger C2H2-type	GO:0003676
TRINITY_DN43264_c0_g1_i2.p1	9a2819f1656a1fd6e303ba96ba71d6de	394	Pfam	PF12874	Zinc-finger of C2H2 type	349	370	4.2e-05	T	2019-08-09
TRINITY_DN59819_c2_g1_i9.p1	13a58e260abbd2dd4f560e93d5e20395	602	Pfam	PF08447	PAS fold	3	79	2.6e-15	T	2019-08-09	IPR013655	PAS fold-3	GO:0005515
TRINITY_DN85165_c0_g1_i1.p3	5be33f587d227ab16767cd68c29de1a5	216	Pfam	PF18393	MotY N-terminal domain	3	59	4.9e-08	T	2019-08-09	IPR041544	MotY N-terminal domain
TRINITY_DN85165_c0_g1_i1.p3	5be33f587d227ab16767cd68c29de1a5	216	Pfam	PF00691	OmpA family	79	168	5.2e-17	T	2019-08-09	IPR006665	OmpA-like domain
TRINITY_DN61118_c0_g1_i1.p1	19a8535ed0601d060aa280e493a21997	235	Pfam	PF18701	Family of unknown function (DUF5641)	70	121	7.4e-15	T	2019-08-09	IPR040676	Domain of unknown function DUF5641
TRINITY_DN53592_c0_g1_i1.p1	c125026de7fdd1c8e7bb6a9d490f6e6e	625	Pfam	PF17921	Integrase zinc binding domain	374	424	2.7e-13	T	2019-08-09	IPR041588	Integrase zinc-binding domain
TRINITY_DN53592_c0_g1_i1.p1	c125026de7fdd1c8e7bb6a9d490f6e6e	625	Pfam	PF00665	Integrase core domain	446	549	5.2e-18	T	2019-08-09	IPR001584	Integrase, catalytic core	GO:0015074
TRINITY_DN53592_c0_g1_i1.p1	c125026de7fdd1c8e7bb6a9d490f6e6e	625	Pfam	PF17919	RNase H-like domain found in reverse transcriptase	133	231	4.1e-36	T	2019-08-09	IPR041577	Reverse transcriptase/retrotransposon-derived protein, RNase H-like domain
TRINITY_DN53592_c0_g1_i1.p1	c125026de7fdd1c8e7bb6a9d490f6e6e	625	Pfam	PF00078	Reverse transcriptase (RNA-dependent DNA polymerase)	1	70	1.1e-09	T	2019-08-09	IPR000477	Reverse transcriptase domain
TRINITY_DN56275_c0_g1_i3.p1	59278b5c607a4c6f954de6e92bb72491	497	Pfam	PF00067	Cytochrome P450	36	459	7.9e-76	T	2019-08-09	IPR001128	Cytochrome P450	GO:0005506|GO:0016705|GO:0020037|GO:0055114
TRINITY_DN52628_c0_g1_i3.p1	303ab8dd93f8197ac58ad748d1b71db1	539	Pfam	PF16179	Rel homology dimerisation domain	188	286	4e-28	T	2019-08-09	IPR032397	Rel homology dimerisation domain
TRINITY_DN52628_c0_g1_i3.p1	303ab8dd93f8197ac58ad748d1b71db1	539	Pfam	PF00554	Rel homology DNA-binding domain	9	180	4.6e-67	T	2019-08-09	IPR011539	Rel homology domain (RHD), DNA-binding domain	GO:0003677|GO:0003700|GO:0006355
TRINITY_DN59551_c0_g1_i8.p1	870fd7034b5a8896b93140a87a5b34a4	537	Pfam	PF00595	PDZ domain	137	211	3.3e-14	T	2019-08-09	IPR001478	PDZ domain	GO:0005515
TRINITY_DN59551_c0_g1_i8.p1	870fd7034b5a8896b93140a87a5b34a4	537	Pfam	PF02828	L27 domain	72	120	4.9e-09	T	2019-08-09	IPR014775	L27 domain, C-terminal
TRINITY_DN59551_c0_g1_i8.p1	870fd7034b5a8896b93140a87a5b34a4	537	Pfam	PF02828	L27 domain	18	54	7.7e-05	T	2019-08-09	IPR014775	L27 domain, C-terminal
TRINITY_DN59551_c0_g1_i8.p1	870fd7034b5a8896b93140a87a5b34a4	537	Pfam	PF00625	Guanylate kinase	331	517	5.1e-40	T	2019-08-09	IPR008145	Guanylate kinase/L-type calcium channel beta subunit
TRINITY_DN59551_c0_g1_i8.p1	870fd7034b5a8896b93140a87a5b34a4	537	Pfam	PF07653	Variant SH3 domain	227	290	1.1e-09	T	2019-08-09	IPR001452	SH3 domain	GO:0005515
TRINITY_DN52983_c0_g1_i1.p1	07a87cf17e128814b530a8b040ba30ab	564	Pfam	PF16026	Mitochondria-eating protein	362	562	6.1e-41	T	2019-08-09	IPR031981	Mitochondria-eating protein, C-terminal domain
TRINITY_DN61847_c4_g1_i3.p1	5d5dee5f4f43b7e6786f7fb2e1859dfc	526	Pfam	PF03015	Male sterility protein	367	460	6e-22	T	2019-08-09	IPR033640	Fatty acyl-CoA reductase, C-terminal
TRINITY_DN61847_c4_g1_i3.p1	5d5dee5f4f43b7e6786f7fb2e1859dfc	526	Pfam	PF07993	Male sterility protein	26	295	9.5e-72	T	2019-08-09	IPR013120	Male sterility, NAD-binding
TRINITY_DN57097_c0_g1_i2.p1	d191881da8d5bbe78d5ecb1646d87217	937	Pfam	PF00498	FHA domain	479	540	4.6e-06	T	2019-08-09	IPR000253	Forkhead-associated (FHA) domain	GO:0005515
TRINITY_DN57097_c0_g1_i2.p1	d191881da8d5bbe78d5ecb1646d87217	937	Pfam	PF12423	Kinesin protein 1B	740	791	7.1e-17	T	2019-08-09	IPR022140	Kinesin-like KIF1-type
TRINITY_DN57097_c0_g1_i2.p1	d191881da8d5bbe78d5ecb1646d87217	937	Pfam	PF16183	Kinesin-associated	393	475	1.3e-16	T	2019-08-09	IPR032405	Kinesin-associated
TRINITY_DN57097_c0_g1_i2.p1	d191881da8d5bbe78d5ecb1646d87217	937	Pfam	PF16183	Kinesin-associated	358	385	6.3e-07	T	2019-08-09	IPR032405	Kinesin-associated
TRINITY_DN57097_c0_g1_i2.p1	d191881da8d5bbe78d5ecb1646d87217	937	Pfam	PF00225	Kinesin motor domain	11	354	2.2e-114	T	2019-08-09	IPR001752	Kinesin motor domain	GO:0003777|GO:0005524|GO:0007018|GO:0008017
TRINITY_DN54381_c0_g1_i1.p1	2fd655ad0d745564924c55076673c8ac	325	Pfam	PF01370	NAD dependent epimerase/dehydratase family	8	241	6e-55	T	2019-08-09	IPR001509	NAD-dependent epimerase/dehydratase	GO:0003824|GO:0050662
TRINITY_DN58945_c0_g1_i1.p1	30ef468e8aac8a1889a6822db65e4ae4	431	Pfam	PF00246	Zinc carboxypeptidase	127	413	1.5e-72	T	2019-08-09	IPR000834	Peptidase M14, carboxypeptidase A	GO:0004181|GO:0006508|GO:0008270
TRINITY_DN58945_c0_g1_i1.p1	30ef468e8aac8a1889a6822db65e4ae4	431	Pfam	PF02244	Carboxypeptidase activation peptide	26	95	7.6e-07	T	2019-08-09	IPR003146	Carboxypeptidase, activation peptide	GO:0004180|GO:0006508
TRINITY_DN127314_c0_g1_i1.p1	34ceedb8b9791fa849329fee721dc14f	121	Pfam	PF00205	Thiamine pyrophosphate enzyme, central domain	29	118	2.1e-30	T	2019-08-09	IPR012000	Thiamine pyrophosphate enzyme, central domain	GO:0000287|GO:0030976
TRINITY_DN152743_c0_g1_i1.p1	9600c22bb92530d0eaef458b20ac4255	111	Pfam	PF01041	DegT/DnrJ/EryC1/StrS aminotransferase family	13	111	5.4e-23	T	2019-08-09	IPR000653	DegT/DnrJ/EryC1/StrS aminotransferase
TRINITY_DN210781_c0_g1_i1.p1	4b5ed005aa69b049fb03bb579cca7a84	107	Pfam	PF01979	Amidohydrolase family	5	72	1e-09	T	2019-08-09	IPR006680	Amidohydrolase-related	GO:0016787
TRINITY_DN61128_c0_g1_i4.p1	fc8fb53193c006182d6c66ed4f551801	2947	Pfam	PF00856	SET domain	2104	2209	1.9e-18	T	2019-08-09	IPR001214	SET domain	GO:0005515
TRINITY_DN61128_c0_g1_i4.p1	fc8fb53193c006182d6c66ed4f551801	2947	Pfam	PF17907	AWS domain	2054	2089	1.9e-15	T	2019-08-09	IPR006560	AWS domain	GO:0005634|GO:0018024
TRINITY_DN61128_c0_g1_i4.p1	fc8fb53193c006182d6c66ed4f551801	2947	Pfam	PF01426	BAH domain	2718	2816	1.8e-11	T	2019-08-09	IPR001025	Bromo adjacent homology (BAH) domain	GO:0003682
TRINITY_DN55862_c0_g1_i2.p1	2c96185dfed80b91b14e586762599fb4	658	Pfam	PF01757	Acyltransferase family	211	574	1.8e-13	T	2019-08-09	IPR002656	Acyltransferase 3	GO:0016747
TRINITY_DN55862_c0_g1_i1.p1	2c96185dfed80b91b14e586762599fb4	658	Pfam	PF01757	Acyltransferase family	211	574	1.8e-13	T	2019-08-09	IPR002656	Acyltransferase 3	GO:0016747
TRINITY_DN61295_c2_g2_i3.p2	f779ec38733259e20013e8a3e5a53e47	399	Pfam	PF00076	RNA recognition motif. (a.k.a. RRM, RBD, or RNP domain)	15	83	4.2e-15	T	2019-08-09	IPR000504	RNA recognition motif domain	GO:0003676
TRINITY_DN61295_c2_g2_i3.p2	f779ec38733259e20013e8a3e5a53e47	399	Pfam	PF00076	RNA recognition motif. (a.k.a. RRM, RBD, or RNP domain)	105	172	3.7e-15	T	2019-08-09	IPR000504	RNA recognition motif domain	GO:0003676
TRINITY_DN123832_c0_g1_i1.p1	9d3d94d5b733a3ed9fabf7bb55802127	250	Pfam	PF13292	1-deoxy-D-xylulose-5-phosphate synthase	1	151	3.5e-44	T	2019-08-09	IPR005477	Deoxyxylulose-5-phosphate synthase	GO:0008661|GO:0016114
TRINITY_DN61514_c0_g1_i1.p1	e7577eb268fca56ca10c83c93894a18f	1652	Pfam	PF16214	Adenylyl cyclase N-terminal extracellular and transmembrane region	17	254	1e-41	T	2019-08-09	IPR032628	Adenylate cyclase, N-terminal
TRINITY_DN61514_c0_g1_i1.p1	e7577eb268fca56ca10c83c93894a18f	1652	Pfam	PF00211	Adenylate and Guanylate cyclase catalytic domain	852	1047	1e-59	T	2019-08-09	IPR001054	Adenylyl cyclase class-3/4/guanylyl cyclase	GO:0009190|GO:0016849|GO:0035556
TRINITY_DN61514_c0_g1_i1.p1	e7577eb268fca56ca10c83c93894a18f	1652	Pfam	PF00211	Adenylate and Guanylate cyclase catalytic domain	264	424	2.5e-57	T	2019-08-09	IPR001054	Adenylyl cyclase class-3/4/guanylyl cyclase	GO:0009190|GO:0016849|GO:0035556
TRINITY_DN61514_c0_g1_i1.p1	e7577eb268fca56ca10c83c93894a18f	1652	Pfam	PF06327	Domain of Unknown Function (DUF1053)	492	578	9e-08	T	2019-08-09	IPR009398	Adenylate cyclase, conserved domain	GO:0004016|GO:0005886|GO:0006171
TRINITY_DN54518_c0_g1_i2.p1	c8e8484381b7cb6ebedb044d7c0fc4a1	649	Pfam	PF00069	Protein kinase domain	364	616	3e-71	T	2019-08-09	IPR000719	Protein kinase domain	GO:0004672|GO:0005524|GO:0006468
TRINITY_DN54518_c0_g1_i2.p1	c8e8484381b7cb6ebedb044d7c0fc4a1	649	Pfam	PF00130	Phorbol esters/diacylglycerol binding domain (C1 domain)	61	111	1.3e-13	T	2019-08-09	IPR002219	Protein kinase C-like, phorbol ester/diacylglycerol-binding domain	GO:0035556
TRINITY_DN54518_c0_g1_i2.p1	c8e8484381b7cb6ebedb044d7c0fc4a1	649	Pfam	PF00169	PH domain	212	284	1.4e-06	T	2019-08-09	IPR001849	Pleckstrin homology domain
TRINITY_DN204103_c0_g1_i1.p1	8f9a3c4d1d7d7909231eee1e6f27298a	372	Pfam	PF00089	Trypsin	17	248	2.4e-35	T	2019-08-09	IPR001254	Serine proteases, trypsin domain	GO:0004252|GO:0006508
TRINITY_DN12046_c0_g1_i1.p1	149b77904d8b5e87c88ba4bb6ba1d135	408	Pfam	PF16543	DRG Family Regulatory Proteins, Tma46	227	313	8.6e-23	T	2019-08-09	IPR032378	ZC3H15/TMA46 family, C-terminal
TRINITY_DN12046_c0_g1_i1.p1	149b77904d8b5e87c88ba4bb6ba1d135	408	Pfam	PF00642	Zinc finger C-x8-C-x5-C-x3-H type (and similar)	101	125	1.4e-06	T	2019-08-09	IPR000571	Zinc finger, CCCH-type	GO:0046872
TRINITY_DN53053_c5_g1_i3.p1	eeb3c557c8b6c3b15933299491ccf21f	806	Pfam	PF03184	DDE superfamily endonuclease	207	375	2.9e-12	T	2019-08-09	IPR004875	DDE superfamily endonuclease domain	GO:0003676
TRINITY_DN53053_c5_g1_i3.p1	eeb3c557c8b6c3b15933299491ccf21f	806	Pfam	PF05225	helix-turn-helix, Psq domain	13	46	9.9e-07	T	2019-08-09	IPR007889	DNA binding HTH domain, Psq-type	GO:0003677
TRINITY_DN53053_c5_g1_i3.p1	eeb3c557c8b6c3b15933299491ccf21f	806	Pfam	PF03221	Tc5 transposase DNA-binding domain	65	126	7.5e-08	T	2019-08-09	IPR006600	HTH CenpB-type DNA-binding domain
TRINITY_DN64773_c0_g1_i1.p1	608858dcc5c76a774c954072dd3b962f	398	Pfam	PF04157	EAP30/Vps36 family	167	382	5.1e-43	T	2019-08-09	IPR040608	Snf8/Vps36 family
TRINITY_DN64773_c0_g1_i1.p1	608858dcc5c76a774c954072dd3b962f	398	Pfam	PF11605	Vacuolar protein sorting protein 36 Vps36	2	89	1.1e-16	T	2019-08-09	IPR021648	Vacuolar protein sorting protein 36, GLUE domain	GO:0032266|GO:0043130
TRINITY_DN56456_c3_g1_i1.p1	9a28b5825c448b7d26c1b0dfb29e8da8	702	Pfam	PF04227	Indigoidine synthase A like protein	33	322	1.8e-126	T	2019-08-09	IPR007342	Pseudouridine-5'-phosphate glycosidase	GO:0016798
TRINITY_DN56456_c3_g1_i1.p1	9a28b5825c448b7d26c1b0dfb29e8da8	702	Pfam	PF00294	pfkB family carbohydrate kinase	379	681	6.3e-27	T	2019-08-09	IPR011611	Carbohydrate kinase PfkB
TRINITY_DN61273_c6_g1_i3.p1	a1e3fd2504779727f0c80eb97edeb1a7	459	Pfam	PF13325	N-terminal region of micro-spherule protein	128	327	1.2e-83	T	2019-08-09	IPR025999	Microspherule protein, N-terminal domain
TRINITY_DN61273_c6_g1_i3.p1	a1e3fd2504779727f0c80eb97edeb1a7	459	Pfam	PF00498	FHA domain	361	431	5.1e-07	T	2019-08-09	IPR000253	Forkhead-associated (FHA) domain	GO:0005515
TRINITY_DN47933_c0_g1_i2.p1	a64231b4b2b028e12c78faac717b3abc	203	Pfam	PF00106	short chain dehydrogenase	7	113	2.8e-07	T	2019-08-09	IPR002347	Short-chain dehydrogenase/reductase SDR
TRINITY_DN57395_c0_g1_i33.p1	0a48e2ae2ffcc8b3cf453fc81c7a6bef	510	Pfam	PF00248	Aldo/keto reductase family	122	444	1.8e-59	T	2019-08-09	IPR023210	NADP-dependent oxidoreductase domain
TRINITY_DN61582_c17_g5_i2.p1	dfb0405af730272b3489ed459d3f2eff	3020	Pfam	PF09380	FERM C-terminal PH-like domain	222	310	5.1e-22	T	2019-08-09	IPR018980	FERM, C-terminal PH-like domain
TRINITY_DN61582_c17_g5_i2.p1	dfb0405af730272b3489ed459d3f2eff	3020	Pfam	PF08736	FERM adjacent (FA)	318	358	1.9e-11	T	2019-08-09	IPR014847	FERM adjacent (FA)
TRINITY_DN61582_c17_g5_i2.p1	dfb0405af730272b3489ed459d3f2eff	3020	Pfam	PF00373	FERM central domain	109	218	1.7e-16	T	2019-08-09	IPR019748	FERM central domain
TRINITY_DN61582_c17_g5_i2.p1	dfb0405af730272b3489ed459d3f2eff	3020	Pfam	PF05902	4.1 protein C-terminal domain (CTD)	2927	3017	3.9e-26	T	2019-08-09	IPR008379	Band 4.1, C-terminal	GO:0003779|GO:0005198|GO:0005856
TRINITY_DN61582_c17_g5_i2.p1	dfb0405af730272b3489ed459d3f2eff	3020	Pfam	PF09379	FERM N-terminal domain	29	90	3.1e-16	T	2019-08-09	IPR018979	FERM, N-terminal
TRINITY_DN58590_c1_g1_i3.p1	93de2301efba55e975a250ea0e9899e1	840	Pfam	PF03142	Chitin synthase	6	204	9.6e-24	T	2019-08-09
TRINITY_DN58799_c0_g1_i1.p1	322c1fa669d45f781b7a5f62dd4f6073	1367	Pfam	PF00005	ABC transporter	1127	1270	1.2e-28	T	2019-08-09	IPR003439	ABC transporter-like	GO:0005524|GO:0016887
TRINITY_DN58799_c0_g1_i1.p1	322c1fa669d45f781b7a5f62dd4f6073	1367	Pfam	PF00664	ABC transporter transmembrane region	108	345	3.1e-20	T	2019-08-09	IPR011527	ABC transporter type 1, transmembrane domain	GO:0005524|GO:0016021|GO:0042626|GO:0055085
TRINITY_DN58799_c0_g1_i1.p1	322c1fa669d45f781b7a5f62dd4f6073	1367	Pfam	PF00664	ABC transporter transmembrane region	777	1057	6.8e-22	T	2019-08-09	IPR011527	ABC transporter type 1, transmembrane domain	GO:0005524|GO:0016021|GO:0042626|GO:0055085
TRINITY_DN58799_c0_g1_i1.p1	322c1fa669d45f781b7a5f62dd4f6073	1367	Pfam	PF00005	ABC transporter	495	629	1.2e-20	T	2019-08-09	IPR003439	ABC transporter-like	GO:0005524|GO:0016887
TRINITY_DN61305_c12_g2_i5.p1	5a3869895ea6f5d1746226596e78d16e	454	Pfam	PF03727	Hexokinase	211	444	2.4e-84	T	2019-08-09	IPR022673	Hexokinase, C-terminal	GO:0005524|GO:0005975|GO:0016773
TRINITY_DN61305_c12_g2_i5.p1	5a3869895ea6f5d1746226596e78d16e	454	Pfam	PF00349	Hexokinase	11	205	1e-67	T	2019-08-09	IPR022672	Hexokinase, N-terminal	GO:0005524|GO:0005975|GO:0016773
TRINITY_DN152635_c0_g1_i1.p2	e57e67fd0cd77b427a547671085bfdff	218	Pfam	PF13520	Amino acid permease	5	217	4.4e-40	T	2019-08-09	IPR002293	Amino acid/polyamine transporter I	GO:0016020|GO:0022857|GO:0055085
TRINITY_DN84997_c0_g1_i1.p2	c27403b734452e6adf40989c2e5de9bd	338	Pfam	PF02445	Quinolinate synthetase A protein	34	338	2.8e-105	T	2019-08-09	IPR003473	Quinolinate synthetase A	GO:0008987|GO:0009435|GO:0051539
TRINITY_DN17372_c2_g1_i1.p1	fe920fcdef0a4fce87b2bb0bd00f31ba	106	Pfam	PF00379	Insect cuticle protein	40	95	8.5e-19	T	2019-08-09	IPR000618	Insect cuticle protein	GO:0042302
TRINITY_DN61663_c1_g1_i5.p1	0cbfe6c4aeca2b2e1e45b3babd2acc7f	1044	Pfam	PF14604	Variant SH3 domain	960	1009	9.3e-15	T	2019-08-09	IPR001452	SH3 domain	GO:0005515
TRINITY_DN61663_c1_g1_i5.p1	0cbfe6c4aeca2b2e1e45b3babd2acc7f	1044	Pfam	PF00621	RhoGEF domain	606	783	1.6e-34	T	2019-08-09	IPR000219	Dbl homology (DH) domain	GO:0005089|GO:0035023
TRINITY_DN170988_c0_g1_i1.p1	5e34c601905c5151ba24a409e8517a03	200	Pfam	PF07841	DM4/DM12 family	105	164	4.3e-12	T	2019-08-09	IPR006631	Protein of unknown function DM4/12
TRINITY_DN53296_c0_g1_i4.p1	9a6e5a090e4c8901ba268ce27442e649	306	Pfam	PF12347	Holliday junction regulator protein family C-terminal repeat	2	63	7.4e-16	T	2019-08-09	IPR022102	Holliday junction regulator protein family C-terminal
TRINITY_DN57565_c0_g1_i9.p1	d9d285d221c5deac78c838ad69b20cc7	479	Pfam	PF11768	WD repeat-containing and planar cell polarity effector protein Fritz	11	156	1.2e-23	T	2019-08-09	IPR024511	WD repeat-containing and planar cell polarity effector protein Fritz
TRINITY_DN60885_c2_g1_i9.p1	492eb033b5ea4d3aa1f970f6ea0dfa16	1271	Pfam	PF02187	Growth-Arrest-Specific Protein 2 Domain	956	1024	5.6e-32	T	2019-08-09	IPR003108	GAR domain	GO:0008017
TRINITY_DN60885_c2_g1_i9.p1	492eb033b5ea4d3aa1f970f6ea0dfa16	1271	Pfam	PF00435	Spectrin repeat	609	713	1.5e-09	T	2019-08-09	IPR002017	Spectrin repeat	GO:0005515
TRINITY_DN60885_c2_g1_i9.p1	492eb033b5ea4d3aa1f970f6ea0dfa16	1271	Pfam	PF00435	Spectrin repeat	503	604	7.2e-15	T	2019-08-09	IPR002017	Spectrin repeat	GO:0005515
TRINITY_DN60885_c2_g1_i9.p1	492eb033b5ea4d3aa1f970f6ea0dfa16	1271	Pfam	PF00435	Spectrin repeat	389	496	2.4e-13	T	2019-08-09	IPR002017	Spectrin repeat	GO:0005515
TRINITY_DN60885_c2_g1_i9.p1	492eb033b5ea4d3aa1f970f6ea0dfa16	1271	Pfam	PF00435	Spectrin repeat	280	383	1.5e-09	T	2019-08-09	IPR002017	Spectrin repeat	GO:0005515
TRINITY_DN60885_c2_g1_i9.p1	492eb033b5ea4d3aa1f970f6ea0dfa16	1271	Pfam	PF00435	Spectrin repeat	61	166	2.8e-15	T	2019-08-09	IPR002017	Spectrin repeat	GO:0005515
TRINITY_DN60885_c2_g1_i9.p1	492eb033b5ea4d3aa1f970f6ea0dfa16	1271	Pfam	PF00435	Spectrin repeat	170	275	7.1e-11	T	2019-08-09	IPR002017	Spectrin repeat	GO:0005515
TRINITY_DN60885_c2_g1_i9.p1	492eb033b5ea4d3aa1f970f6ea0dfa16	1271	Pfam	PF13499	EF-hand domain pair	877	939	3.1e-07	T	2019-08-09	IPR002048	EF-hand domain	GO:0005509
TRINITY_DN2010_c0_g1_i1.p1	c950359b7187b905635e81dfe2b538f3	138	Pfam	PF12625	Arabinose-binding domain of AraC transcription regulator, N-term	1	50	1.6e-06	T	2019-08-09	IPR032687	HTH-type transcriptional regulator AraC-type, N-terminal
TRINITY_DN8690_c0_g1_i1.p1	6ca2798838f703ce5498b779e74c4c99	120	Pfam	PF02350	UDP-N-acetylglucosamine 2-epimerase	4	104	6.7e-20	T	2019-08-09	IPR003331	UDP-N-acetylglucosamine 2-epimerase domain
TRINITY_DN61088_c3_g3_i8.p1	b68293e1767ece6d8a7dcf7ec57dfc45	573	Pfam	PF18701	Family of unknown function (DUF5641)	483	565	1.4e-27	T	2019-08-09	IPR040676	Domain of unknown function DUF5641
TRINITY_DN61088_c3_g3_i8.p1	b68293e1767ece6d8a7dcf7ec57dfc45	573	Pfam	PF17921	Integrase zinc binding domain	209	262	5.4e-11	T	2019-08-09	IPR041588	Integrase zinc-binding domain
TRINITY_DN55848_c0_g1_i2.p1	8dfe15e8dee683167d3262cc2cb68d2c	195	Pfam	PF00412	LIM domain	42	100	8.1e-15	T	2019-08-09	IPR001781	Zinc finger, LIM-type
TRINITY_DN55848_c0_g1_i2.p1	8dfe15e8dee683167d3262cc2cb68d2c	195	Pfam	PF00412	LIM domain	106	167	8.3e-12	T	2019-08-09	IPR001781	Zinc finger, LIM-type
TRINITY_DN55848_c0_g1_i1.p1	8dfe15e8dee683167d3262cc2cb68d2c	195	Pfam	PF00412	LIM domain	42	100	8.1e-15	T	2019-08-09	IPR001781	Zinc finger, LIM-type
TRINITY_DN55848_c0_g1_i1.p1	8dfe15e8dee683167d3262cc2cb68d2c	195	Pfam	PF00412	LIM domain	106	167	8.3e-12	T	2019-08-09	IPR001781	Zinc finger, LIM-type
TRINITY_DN57777_c0_g1_i2.p1	7d74fe19e511d48acc454244d0d3646e	1141	Pfam	PF12796	Ankyrin repeats (3 copies)	133	215	8.5e-09	T	2019-08-09	IPR020683	Ankyrin repeat-containing domain
TRINITY_DN57777_c0_g1_i2.p1	7d74fe19e511d48acc454244d0d3646e	1141	Pfam	PF12796	Ankyrin repeats (3 copies)	257	340	2.7e-07	T	2019-08-09	IPR020683	Ankyrin repeat-containing domain
TRINITY_DN57777_c0_g1_i2.p1	7d74fe19e511d48acc454244d0d3646e	1141	Pfam	PF07653	Variant SH3 domain	379	433	1.2e-06	T	2019-08-09	IPR001452	SH3 domain	GO:0005515
TRINITY_DN57777_c0_g1_i2.p1	7d74fe19e511d48acc454244d0d3646e	1141	Pfam	PF17820	PDZ domain	526	575	6.7e-12	T	2019-08-09	IPR041489	PDZ domain 6
TRINITY_DN57777_c0_g1_i2.p1	7d74fe19e511d48acc454244d0d3646e	1141	Pfam	PF16511	N-terminal or F0 domain of Talin-head FERM	13	84	1.1e-06	T	2019-08-09	IPR032425	Talin, N-terminal F0 domain
TRINITY_DN160699_c0_g1_i1.p1	a523a0f8181326f3f8ea2bb1bff01214	110	Pfam	PF13335	Magnesium chelatase, subunit ChlI C-terminal	54	109	4.8e-06	T	2019-08-09	IPR025158	Mg chelatase-related protein, C-terminal domain
TRINITY_DN160699_c0_g1_i1.p1	a523a0f8181326f3f8ea2bb1bff01214	110	Pfam	PF01078	Magnesium chelatase, subunit ChlI	1	46	1.3e-07	T	2019-08-09	IPR000523	Magnesium chelatase ChlI domain
TRINITY_DN33351_c0_g1_i1.p1	9cd6d166a12e82ba3c3acdfd24e0d522	360	Pfam	PF00069	Protein kinase domain	21	288	1.1e-66	T	2019-08-09	IPR000719	Protein kinase domain	GO:0004672|GO:0005524|GO:0006468
TRINITY_DN56276_c1_g1_i2.p1	3d7813430e2b9ae470f249359f79a800	1670	Pfam	PF00057	Low-density lipoprotein receptor domain class A	1115	1150	3.8e-06	T	2019-08-09	IPR002172	Low-density lipoprotein (LDL) receptor class A repeat	GO:0005515
TRINITY_DN56276_c1_g1_i2.p1	3d7813430e2b9ae470f249359f79a800	1670	Pfam	PF00057	Low-density lipoprotein receptor domain class A	1624	1657	4.3e-06	T	2019-08-09	IPR002172	Low-density lipoprotein (LDL) receptor class A repeat	GO:0005515
TRINITY_DN56276_c1_g1_i2.p1	3d7813430e2b9ae470f249359f79a800	1670	Pfam	PF00089	Trypsin	1353	1584	2.4e-66	T	2019-08-09	IPR001254	Serine proteases, trypsin domain	GO:0004252|GO:0006508
TRINITY_DN57025_c0_g1_i3.p1	b764d9022eea032ac674f91644278120	115	Pfam	PF00957	Synaptobrevin	29	112	3.9e-31	T	2019-08-09	IPR001388	Synaptobrevin	GO:0016021|GO:0016192
TRINITY_DN48167_c0_g1_i1.p1	2e61e1cc3c43cda9ceb71d8ea18f11d0	219	Pfam	PF00043	Glutathione S-transferase, C-terminal domain	129	193	3.5e-07	T	2019-08-09	IPR004046	Glutathione S-transferase, C-terminal
TRINITY_DN48167_c0_g1_i1.p1	2e61e1cc3c43cda9ceb71d8ea18f11d0	219	Pfam	PF13417	Glutathione S-transferase, N-terminal domain	5	80	9.4e-14	T	2019-08-09	IPR004045	Glutathione S-transferase, N-terminal	GO:0005515
TRINITY_DN20280_c0_g1_i2.p1	a31e8f0161d9b5f0a305b31d9070949c	488	Pfam	PF00171	Aldehyde dehydrogenase family	17	478	3.7e-177	T	2019-08-09	IPR015590	Aldehyde dehydrogenase domain	GO:0016491|GO:0055114
TRINITY_DN20280_c0_g1_i3.p1	a31e8f0161d9b5f0a305b31d9070949c	488	Pfam	PF00171	Aldehyde dehydrogenase family	17	478	3.7e-177	T	2019-08-09	IPR015590	Aldehyde dehydrogenase domain	GO:0016491|GO:0055114
TRINITY_DN141977_c0_g1_i1.p1	1259f8bc456e2b8cc6d27097deb336f4	471	Pfam	PF01490	Transmembrane amino acid transporter protein	93	460	1.7e-62	T	2019-08-09	IPR013057	Amino acid transporter, transmembrane domain
TRINITY_DN57404_c0_g1_i3.p1	96cb3a7f11d8a99be22ebe9a6a08552d	274	Pfam	PF00400	WD domain, G-beta repeat	90	123	0.0048	T	2019-08-09	IPR001680	WD40 repeat	GO:0005515
TRINITY_DN91261_c0_g1_i1.p2	c5098b9ddabe0f9c62241896f85e8b6a	155	Pfam	PF04069	Substrate binding domain of ABC-type glycine betaine transport system	2	140	3e-29	T	2019-08-09	IPR007210	ABC-type glycine betaine transport system, substrate-binding domain	GO:0022857|GO:0043190|GO:0055085
TRINITY_DN60366_c3_g1_i8.p1	598e45e75630287e289a1e08cb925fd9	529	Pfam	PF13424	Tetratricopeptide repeat	215	289	6.8e-17	T	2019-08-09
TRINITY_DN60366_c3_g1_i8.p1	598e45e75630287e289a1e08cb925fd9	529	Pfam	PF13424	Tetratricopeptide repeat	343	412	2.1e-19	T	2019-08-09
TRINITY_DN60366_c3_g1_i8.p1	598e45e75630287e289a1e08cb925fd9	529	Pfam	PF13374	Tetratricopeptide repeat	467	496	0.00057	T	2019-08-09
TRINITY_DN60366_c3_g1_i8.p1	598e45e75630287e289a1e08cb925fd9	529	Pfam	PF13374	Tetratricopeptide repeat	298	339	7.3e-15	T	2019-08-09
TRINITY_DN58035_c3_g1_i1.p1	a7f9323bf6a3a3a87a8478471244e465	1167	Pfam	PF12872	OST-HTH/LOTUS domain	849	898	0.00032	T	2019-08-09	IPR025605	OST-HTH/LOTUS domain
TRINITY_DN58035_c3_g1_i1.p1	a7f9323bf6a3a3a87a8478471244e465	1167	Pfam	PF12872	OST-HTH/LOTUS domain	768	835	8.2e-09	T	2019-08-09	IPR025605	OST-HTH/LOTUS domain
TRINITY_DN58035_c3_g1_i1.p1	a7f9323bf6a3a3a87a8478471244e465	1167	Pfam	PF11608	Limkain b1	273	341	1.1e-17	T	2019-08-09	IPR024582	Marf1, conserved domain
TRINITY_DN58035_c3_g1_i1.p1	a7f9323bf6a3a3a87a8478471244e465	1167	Pfam	PF01936	NYN domain	109	244	4.7e-13	T	2019-08-09	IPR021139	NYN domain, limkain-b1-type
TRINITY_DN59023_c0_g1_i4.p1	6e90e30dca402fc956193e5424f3904b	1896	Pfam	PF12851	Oxygenase domain of the 2OGFeDO superfamily	984	1777	8.6e-90	T	2019-08-09	IPR024779	2OGFeDO, oxygenase domain
TRINITY_DN59857_c0_g1_i7.p1	80effe177fbcf7720220ca6f42762109	1230	Pfam	PF17838	PH domain	618	734	6.2e-22	T	2019-08-09	IPR041020	ARHGEF1-like, PH domain
TRINITY_DN59857_c0_g1_i7.p1	80effe177fbcf7720220ca6f42762109	1230	Pfam	PF00621	RhoGEF domain	407	587	4.6e-26	T	2019-08-09	IPR000219	Dbl homology (DH) domain	GO:0005089|GO:0035023
TRINITY_DN59784_c0_g1_i4.p1	e91798db7a2ed821c6ad953b309a3df3	527	Pfam	PF13306	BspA type Leucine rich repeat region (6 copies)	119	230	3.8e-13	T	2019-08-09	IPR026906	BspA type Leucine rich repeat region
TRINITY_DN59784_c0_g1_i4.p1	e91798db7a2ed821c6ad953b309a3df3	527	Pfam	PF13855	Leucine rich repeat	245	304	1.5e-14	T	2019-08-09	IPR001611	Leucine-rich repeat	GO:0005515
TRINITY_DN59784_c0_g1_i3.p1	e91798db7a2ed821c6ad953b309a3df3	527	Pfam	PF13306	BspA type Leucine rich repeat region (6 copies)	119	230	3.8e-13	T	2019-08-09	IPR026906	BspA type Leucine rich repeat region
TRINITY_DN59784_c0_g1_i3.p1	e91798db7a2ed821c6ad953b309a3df3	527	Pfam	PF13855	Leucine rich repeat	245	304	1.5e-14	T	2019-08-09	IPR001611	Leucine-rich repeat	GO:0005515
TRINITY_DN27889_c0_g1_i1.p1	4f5d9ac2ae9d535df3af30df41cdc4dc	165	Pfam	PF02014	Reeler domain	27	154	1.5e-29	T	2019-08-09	IPR002861	Reeler domain
TRINITY_DN27889_c0_g1_i2.p2	4f5d9ac2ae9d535df3af30df41cdc4dc	165	Pfam	PF02014	Reeler domain	27	154	1.5e-29	T	2019-08-09	IPR002861	Reeler domain
TRINITY_DN55368_c0_g1_i2.p1	95a88700e1a61569f32baf8fe1bed61f	547	Pfam	PF07653	Variant SH3 domain	239	302	1.1e-07	T	2019-08-09	IPR001452	SH3 domain	GO:0005515
TRINITY_DN55368_c0_g1_i2.p1	95a88700e1a61569f32baf8fe1bed61f	547	Pfam	PF00595	PDZ domain	139	215	8.3e-16	T	2019-08-09	IPR001478	PDZ domain	GO:0005515
TRINITY_DN55368_c0_g1_i2.p1	95a88700e1a61569f32baf8fe1bed61f	547	Pfam	PF00625	Guanylate kinase	359	531	2.9e-58	T	2019-08-09	IPR008145	Guanylate kinase/L-type calcium channel beta subunit
TRINITY_DN48523_c0_g1_i4.p1	1b92b77d941b5b46d18d606cc4df6d1b	730	Pfam	PF00350	Dynamin family	28	216	1.3e-50	T	2019-08-09	IPR022812	Dynamin superfamily
TRINITY_DN48523_c0_g1_i4.p1	1b92b77d941b5b46d18d606cc4df6d1b	730	Pfam	PF02212	Dynamin GTPase effector domain	639	723	1.4e-29	T	2019-08-09	IPR003130	Dynamin GTPase effector	GO:0003924|GO:0005525
TRINITY_DN48523_c0_g1_i4.p1	1b92b77d941b5b46d18d606cc4df6d1b	730	Pfam	PF01031	Dynamin central region	226	506	9.6e-102	T	2019-08-09	IPR000375	Dynamin central domain	GO:0005525
TRINITY_DN56784_c0_g1_i1.p1	99d0e8bb84285abdc15434cd83634add	987	Pfam	PF00704	Glycosyl hydrolases family 18	95	439	2.9e-94	T	2019-08-09	IPR001223	Glycoside hydrolase family 18, catalytic domain	GO:0005975
TRINITY_DN56784_c0_g1_i1.p1	99d0e8bb84285abdc15434cd83634add	987	Pfam	PF00704	Glycosyl hydrolases family 18	531	869	2.6e-94	T	2019-08-09	IPR001223	Glycoside hydrolase family 18, catalytic domain	GO:0005975
TRINITY_DN56784_c0_g1_i1.p1	99d0e8bb84285abdc15434cd83634add	987	Pfam	PF01607	Chitin binding Peritrophin-A domain	929	976	1.1e-10	T	2019-08-09	IPR002557	Chitin binding domain	GO:0005576|GO:0006030|GO:0008061
TRINITY_DN59803_c0_g1_i1.p1	0d26159289ba70991d415daa02e2a765	207	Pfam	PF13716	Divergent CRAL/TRIO domain	60	191	8.5e-35	T	2019-08-09	IPR001251	CRAL-TRIO lipid binding domain
TRINITY_DN80629_c0_g1_i1.p1	2e0b32cdaf1f43278af8aee0f3647823	209	Pfam	PF04434	SWIM zinc finger	53	72	0.00021	T	2019-08-09	IPR007527	Zinc finger, SWIM-type	GO:0008270
TRINITY_DN47550_c0_g1_i2.p1	ec730ad0bb36407449a63201bc4dcc56	262	Pfam	PF00855	PWWP domain	5	88	1.2e-18	T	2019-08-09	IPR000313	PWWP domain
TRINITY_DN80165_c0_g1_i1.p1	85ba59208bc3845b570a4eb39460ded2	339	Pfam	PF00248	Aldo/keto reductase family	38	304	2.1e-51	T	2019-08-09	IPR023210	NADP-dependent oxidoreductase domain
TRINITY_DN15999_c0_g1_i1.p1	0359013f5fee45c71abc5aefca325c7e	336	Pfam	PF08704	tRNA methyltransferase complex GCD14 subunit	71	301	6.1e-92	T	2019-08-09	IPR014816	tRNA (1-methyladenosine) methyltransferase catalytic subunit Gcd14	GO:0016429|GO:0030488|GO:0031515
TRINITY_DN59271_c0_g1_i1.p1	034145e581c4cefe7259d4c7a37e6806	358	Pfam	PF10269	Transmembrane Fragile-X-F protein	34	256	1.8e-55	T	2019-08-09	IPR019396	Transmembrane Fragile-X-F-associated protein
TRINITY_DN202137_c0_g1_i2.p2	493a02d8dd392e351af60913351d587a	145	Pfam	PF00621	RhoGEF domain	3	81	1.3e-14	T	2019-08-09	IPR000219	Dbl homology (DH) domain	GO:0005089|GO:0035023
TRINITY_DN49367_c0_g1_i2.p1	4ea371c09a337e117991aa7e54f9ff11	1489	Pfam	PF11764	COMPASS (Complex proteins associated with Set1p) component N	1203	1344	1.4e-22	T	2019-08-09	IPR024657	COMPASS complex Set1 subunit, N-SET domain
TRINITY_DN49367_c0_g1_i2.p1	4ea371c09a337e117991aa7e54f9ff11	1489	Pfam	PF00076	RNA recognition motif. (a.k.a. RRM, RBD, or RNP domain)	95	164	6e-10	T	2019-08-09	IPR000504	RNA recognition motif domain	GO:0003676
TRINITY_DN49367_c0_g1_i2.p1	4ea371c09a337e117991aa7e54f9ff11	1489	Pfam	PF00856	SET domain	1362	1466	2.4e-17	T	2019-08-09	IPR001214	SET domain	GO:0005515
TRINITY_DN58112_c0_g1_i2.p1	302aa011a025a1f3acbfcd57685173e6	1366	Pfam	PF00616	GTPase-activator protein for Ras-like GTPase	479	545	2.6e-07	T	2019-08-09	IPR001936	Ras GTPase-activating domain	GO:0043087
TRINITY_DN58112_c0_g1_i2.p1	302aa011a025a1f3acbfcd57685173e6	1366	Pfam	PF00616	GTPase-activator protein for Ras-like GTPase	551	650	8.3e-21	T	2019-08-09	IPR001936	Ras GTPase-activating domain	GO:0043087
TRINITY_DN58112_c0_g1_i2.p1	302aa011a025a1f3acbfcd57685173e6	1366	Pfam	PF00168	C2 domain	23	126	2.2e-18	T	2019-08-09	IPR000008	C2 domain
TRINITY_DN58112_c0_g1_i2.p1	302aa011a025a1f3acbfcd57685173e6	1366	Pfam	PF00168	C2 domain	267	374	4.9e-07	T	2019-08-09	IPR000008	C2 domain
TRINITY_DN61675_c1_g4_i1.p1	7cb14b7a564080841030818f32d398ce	425	Pfam	PF00155	Aminotransferase class I and II	73	412	7.4e-69	T	2019-08-09	IPR004839	Aminotransferase, class I/classII	GO:0009058|GO:0030170
TRINITY_DN187545_c0_g1_i1.p1	62f8694cdf8fa94bb7f8967529c9a1bb	149	Pfam	PF13646	HEAT repeats	26	86	1.8e-06	T	2019-08-09
TRINITY_DN56585_c0_g1_i3.p1	eca35e6c9f9260a31f18afc431f41887	410	Pfam	PF00013	KH domain	74	137	1.2e-18	T	2019-08-09	IPR004088	K Homology domain, type 1	GO:0003723
TRINITY_DN56585_c0_g1_i3.p1	eca35e6c9f9260a31f18afc431f41887	410	Pfam	PF00013	KH domain	1	50	1.1e-11	T	2019-08-09	IPR004088	K Homology domain, type 1	GO:0003723
TRINITY_DN56585_c0_g1_i3.p1	eca35e6c9f9260a31f18afc431f41887	410	Pfam	PF00013	KH domain	246	311	9.1e-20	T	2019-08-09	IPR004088	K Homology domain, type 1	GO:0003723
TRINITY_DN60932_c0_g1_i11.p1	1478ac2fe0777ae3aac3ef7e07474550	2811	Pfam	PF00616	GTPase-activator protein for Ras-like GTPase	1321	1424	2.4e-21	T	2019-08-09	IPR001936	Ras GTPase-activating domain	GO:0043087
TRINITY_DN60932_c0_g1_i11.p1	1478ac2fe0777ae3aac3ef7e07474550	2811	Pfam	PF13716	Divergent CRAL/TRIO domain	1584	1716	1.9e-22	T	2019-08-09	IPR001251	CRAL-TRIO lipid binding domain
TRINITY_DN58336_c0_g1_i7.p1	39550ee33feadc496fff8943d9cbe7b1	451	Pfam	PF07776	Zinc-finger associated domain (zf-AD)	21	95	2.5e-14	T	2019-08-09	IPR012934	Zinc finger, AD-type	GO:0005634|GO:0008270
TRINITY_DN58336_c0_g1_i7.p1	39550ee33feadc496fff8943d9cbe7b1	451	Pfam	PF00096	Zinc finger, C2H2 type	359	381	0.0001	T	2019-08-09	IPR013087	Zinc finger C2H2-type	GO:0003676
TRINITY_DN58336_c0_g1_i7.p1	39550ee33feadc496fff8943d9cbe7b1	451	Pfam	PF00096	Zinc finger, C2H2 type	419	443	0.00082	T	2019-08-09	IPR013087	Zinc finger C2H2-type	GO:0003676
TRINITY_DN58336_c0_g1_i7.p1	39550ee33feadc496fff8943d9cbe7b1	451	Pfam	PF00096	Zinc finger, C2H2 type	305	325	0.0013	T	2019-08-09	IPR013087	Zinc finger C2H2-type	GO:0003676
TRINITY_DN60508_c3_g1_i4.p1	b24891cb05bf7563eb3cf9395aa47a00	311	Pfam	PF00067	Cytochrome P450	1	302	6.4e-78	T	2019-08-09	IPR001128	Cytochrome P450	GO:0005506|GO:0016705|GO:0020037|GO:0055114
TRINITY_DN61688_c10_g1_i4.p1	77bd467d9eb1df650c836d604af7f79e	831	Pfam	PF00096	Zinc finger, C2H2 type	232	256	0.0003	T	2019-08-09	IPR013087	Zinc finger C2H2-type	GO:0003676
TRINITY_DN61688_c10_g1_i4.p1	77bd467d9eb1df650c836d604af7f79e	831	Pfam	PF00096	Zinc finger, C2H2 type	202	226	0.00014	T	2019-08-09	IPR013087	Zinc finger C2H2-type	GO:0003676
TRINITY_DN61688_c10_g1_i4.p1	77bd467d9eb1df650c836d604af7f79e	831	Pfam	PF00096	Zinc finger, C2H2 type	173	197	0.013	T	2019-08-09	IPR013087	Zinc finger C2H2-type	GO:0003676
TRINITY_DN61688_c10_g1_i4.p1	77bd467d9eb1df650c836d604af7f79e	831	Pfam	PF00096	Zinc finger, C2H2 type	113	137	0.00073	T	2019-08-09	IPR013087	Zinc finger C2H2-type	GO:0003676
TRINITY_DN59042_c0_g1_i10.p1	a357ce19e5fcf01428b0bfa67043762b	575	Pfam	PF00859	CTF/NF-I family transcription modulation region	321	422	1.1e-08	T	2019-08-09	IPR000647	CTF transcription factor/nuclear factor 1	GO:0003700|GO:0005634|GO:0006355
TRINITY_DN59042_c0_g1_i10.p1	a357ce19e5fcf01428b0bfa67043762b	575	Pfam	PF10524	Nuclear factor I protein pre-N-terminus	1	27	8.4e-16	T	2019-08-09	IPR019548	CTF transcription factor/nuclear factor 1, N-terminal
TRINITY_DN59042_c0_g1_i10.p1	a357ce19e5fcf01428b0bfa67043762b	575	Pfam	PF03165	MH1 domain	50	151	1.7e-12	T	2019-08-09	IPR003619	MAD homology 1, Dwarfin-type	GO:0006355
TRINITY_DN26345_c0_g1_i1.p1	7cd9dbcdf410ac63afc0c2525d31fc5f	1673	Pfam	PF10344	Mitochondrial protein from FMP27	23	198	6.8e-08	T	2019-08-09	IPR019439	FMP27, N-terminal
TRINITY_DN26345_c0_g1_i1.p1	7cd9dbcdf410ac63afc0c2525d31fc5f	1673	Pfam	PF10293	Domain of unknown function (DUF2405)	836	939	5.1e-05	T	2019-08-09	IPR019409	FMP27, domain of unknown function DUF2405
TRINITY_DN26345_c0_g1_i1.p1	7cd9dbcdf410ac63afc0c2525d31fc5f	1673	Pfam	PF10347	RNA pol II promoter Fmp27 protein domain	1045	1176	1.2e-27	T	2019-08-09	IPR019441	FMP27, GFWDK domain
TRINITY_DN60889_c1_g1_i8.p1	c2ccdb0585656e07ace6657f91872991	1640	Pfam	PF00621	RhoGEF domain	247	376	2.8e-07	T	2019-08-09	IPR000219	Dbl homology (DH) domain	GO:0005089|GO:0035023
TRINITY_DN60889_c1_g1_i8.p1	c2ccdb0585656e07ace6657f91872991	1640	Pfam	PF17820	PDZ domain	103	149	3.3e-07	T	2019-08-09	IPR041489	PDZ domain 6
TRINITY_DN61368_c16_g2_i10.p1	4051ed88e525582a4024a4ce45312698	775	Pfam	PF04849	HAP1 N-terminal conserved region	19	264	1.2e-63	T	2019-08-09	IPR006933	HAP1, N-terminal
TRINITY_DN61368_c16_g2_i10.p1	4051ed88e525582a4024a4ce45312698	775	Pfam	PF12448	Kinesin associated protein	370	462	3.1e-09	T	2019-08-09	IPR022154	Trafficking kinesin-binding protein domain
TRINITY_DN61151_c0_g1_i1.p1	8101651853c1840e292a6c7e11c2fe1f	602	Pfam	PF13415	Galactose oxidase, central domain	264	304	4.6e-06	T	2019-08-09
TRINITY_DN61151_c0_g1_i1.p1	8101651853c1840e292a6c7e11c2fe1f	602	Pfam	PF13418	Galactose oxidase, central domain	30	81	6.6e-09	T	2019-08-09
TRINITY_DN61151_c0_g1_i1.p1	8101651853c1840e292a6c7e11c2fe1f	602	Pfam	PF13418	Galactose oxidase, central domain	85	127	0.00026	T	2019-08-09
TRINITY_DN61151_c0_g1_i1.p1	8101651853c1840e292a6c7e11c2fe1f	602	Pfam	PF01344	Kelch motif	201	243	3.1e-08	T	2019-08-09	IPR006652	Kelch repeat type 1	GO:0005515
TRINITY_DN61151_c0_g1_i3.p1	8101651853c1840e292a6c7e11c2fe1f	602	Pfam	PF13415	Galactose oxidase, central domain	264	304	4.6e-06	T	2019-08-09
TRINITY_DN61151_c0_g1_i3.p1	8101651853c1840e292a6c7e11c2fe1f	602	Pfam	PF13418	Galactose oxidase, central domain	30	81	6.6e-09	T	2019-08-09
TRINITY_DN61151_c0_g1_i3.p1	8101651853c1840e292a6c7e11c2fe1f	602	Pfam	PF13418	Galactose oxidase, central domain	85	127	0.00026	T	2019-08-09
TRINITY_DN61151_c0_g1_i3.p1	8101651853c1840e292a6c7e11c2fe1f	602	Pfam	PF01344	Kelch motif	201	243	3.1e-08	T	2019-08-09	IPR006652	Kelch repeat type 1	GO:0005515
TRINITY_DN35077_c0_g1_i1.p1	bbee20e86906a116f10d6b41a657e76b	265	Pfam	PF00067	Cytochrome P450	10	264	1.2e-30	T	2019-08-09	IPR001128	Cytochrome P450	GO:0005506|GO:0016705|GO:0020037|GO:0055114
TRINITY_DN32196_c0_g1_i1.p1	90e09054fb6e8fcadc50c6ad480edd4e	646	Pfam	PF02020	eIF4-gamma/eIF5/eIF2-epsilon	570	645	4.7e-15	T	2019-08-09	IPR003307	W2 domain	GO:0005515
TRINITY_DN32196_c0_g1_i1.p1	90e09054fb6e8fcadc50c6ad480edd4e	646	Pfam	PF14602	Hexapeptide repeat of succinyl-transferase	346	376	0.00063	T	2019-08-09	IPR001451	Hexapeptide repeat
TRINITY_DN13870_c0_g1_i1.p1	e324333f7979dcd50f7411f3c9a68251	535	Pfam	PF00108	Thiolase, N-terminal domain	5	229	6.5e-21	T	2019-08-09	IPR020616	Thiolase, N-terminal	GO:0016747
TRINITY_DN13870_c0_g1_i1.p1	e324333f7979dcd50f7411f3c9a68251	535	Pfam	PF02036	SCP-2 sterol transfer family	426	520	1.3e-24	T	2019-08-09	IPR003033	SCP2 sterol-binding domain
TRINITY_DN13870_c0_g1_i1.p1	e324333f7979dcd50f7411f3c9a68251	535	Pfam	PF02803	Thiolase, C-terminal domain	271	371	4.9e-11	T	2019-08-09	IPR020617	Thiolase, C-terminal	GO:0016747
TRINITY_DN60030_c0_g2_i1.p1	bf3ae0941b4e78414f36d50405e2d09e	369	Pfam	PF12774	Hydrolytic ATP binding site of dynein motor region	155	369	2.1e-110	T	2019-08-09	IPR035699	Dynein heavy chain, hydrolytic ATP-binding dynein motor region	GO:0005524
TRINITY_DN1494_c0_g1_i1.p1	9fb4ffca1a2c3da187096ec720b2013d	148	Pfam	PF00067	Cytochrome P450	14	147	2.1e-12	T	2019-08-09	IPR001128	Cytochrome P450	GO:0005506|GO:0016705|GO:0020037|GO:0055114
TRINITY_DN59908_c14_g3_i6.p1	3a48d92ec4680ff28f2c852fc42ad8dc	124	Pfam	PF03266	NTPase	39	116	9e-20	T	2019-08-09	IPR004948	Nucleoside-triphosphatase, THEP1 type	GO:0098519
TRINITY_DN59908_c14_g3_i3.p1	3a48d92ec4680ff28f2c852fc42ad8dc	124	Pfam	PF03266	NTPase	39	116	9e-20	T	2019-08-09	IPR004948	Nucleoside-triphosphatase, THEP1 type	GO:0098519
TRINITY_DN79776_c0_g1_i1.p1	7835f3a446407c59a5c47bf00a0bdd82	212	Pfam	PF16220	Domain of unknown function (DUF4880)	13	55	2.7e-12	T	2019-08-09	IPR032623	FecR, N-terminal
TRINITY_DN79776_c0_g1_i1.p1	7835f3a446407c59a5c47bf00a0bdd82	212	Pfam	PF04773	FecR protein	111	201	8.9e-13	T	2019-08-09	IPR006860	FecR protein
TRINITY_DN170233_c0_g1_i1.p1	8a381dc1a027a21365779c4f0129c431	322	Pfam	PF00725	3-hydroxyacyl-CoA dehydrogenase, C-terminal domain	192	273	8.1e-14	T	2019-08-09	IPR006108	3-hydroxyacyl-CoA dehydrogenase, C-terminal	GO:0003857|GO:0006631|GO:0016491|GO:0055114
TRINITY_DN170233_c0_g1_i1.p1	8a381dc1a027a21365779c4f0129c431	322	Pfam	PF02737	3-hydroxyacyl-CoA dehydrogenase, NAD binding domain	8	186	1.6e-48	T	2019-08-09	IPR006176	3-hydroxyacyl-CoA dehydrogenase, NAD binding	GO:0003857|GO:0006631|GO:0016491|GO:0055114
TRINITY_DN50641_c0_g1_i1.p1	67421d51d35dafbeacd953c24fc9c7b9	451	Pfam	PF17913	FHA domain	12	101	1.4e-06	T	2019-08-09	IPR041388	PNK, FHA domain
TRINITY_DN50641_c0_g1_i1.p1	67421d51d35dafbeacd953c24fc9c7b9	451	Pfam	PF10283	PBZ domain	304	329	2.3e-12	T	2019-08-09	IPR019406	Aprataxin and PNK-like factor, PBZ domain
TRINITY_DN200679_c0_g1_i1.p1	6d86197a8a83f143d1255da0b5cec589	179	Pfam	PF00173	Cytochrome b5-like Heme/Steroid binding domain	59	130	2.9e-21	T	2019-08-09	IPR001199	Cytochrome b5-like heme/steroid binding domain
TRINITY_DN57376_c0_g1_i4.p1	0f16888db1e16f478e634a28650fb0bf	679	Pfam	PF00211	Adenylate and Guanylate cyclase catalytic domain	263	444	7.5e-55	T	2019-08-09	IPR001054	Adenylyl cyclase class-3/4/guanylyl cyclase	GO:0009190|GO:0016849|GO:0035556
TRINITY_DN57376_c0_g1_i4.p1	0f16888db1e16f478e634a28650fb0bf	679	Pfam	PF16214	Adenylyl cyclase N-terminal extracellular and transmembrane region	25	252	8.6e-14	T	2019-08-09	IPR032628	Adenylate cyclase, N-terminal
TRINITY_DN58917_c0_g1_i5.p1	4e5cf0d7253db18e799e352e7f61fcf0	1789	Pfam	PF10345	Cohesin loading factor	7	567	3.5e-116	T	2019-08-09	IPR019440	Chromatid cohesion factor MAU2	GO:0007064
TRINITY_DN58917_c0_g1_i5.p1	4e5cf0d7253db18e799e352e7f61fcf0	1789	Pfam	PF15336	Autism susceptibility gene 2 protein	1449	1652	1.3e-15	T	2019-08-09	IPR023246	Autism susceptibility gene 2 protein
TRINITY_DN34942_c0_g1_i2.p1	f3c2403ddfb4339b9a39531aa97b51cb	779	Pfam	PF06978	Ribonucleases P/MRP protein subunit POP1	28	100	4.5e-14	T	2019-08-09	IPR009723	Pop1, N-terminal
TRINITY_DN34942_c0_g1_i2.p1	f3c2403ddfb4339b9a39531aa97b51cb	779	Pfam	PF06978	Ribonucleases P/MRP protein subunit POP1	108	176	6.8e-20	T	2019-08-09	IPR009723	Pop1, N-terminal
TRINITY_DN34942_c0_g1_i2.p1	f3c2403ddfb4339b9a39531aa97b51cb	779	Pfam	PF08170	POPLD (NUC188) domain	469	557	7.9e-24	T	2019-08-09	IPR012590	POPLD domain
TRINITY_DN61181_c0_g1_i8.p1	b87eb647855f64bca229b28f9b88a875	696	Pfam	PF02145	Rap/ran-GAP	287	467	5.3e-65	T	2019-08-09	IPR000331	Rap GTPase activating protein domain	GO:0005096|GO:0051056
TRINITY_DN42503_c0_g1_i1.p1	b8c4bec7e840fe38fe6b7babdb7f5f97	490	Pfam	PF00149	Calcineurin-like phosphoesterase	227	420	1.1e-35	T	2019-08-09	IPR004843	Calcineurin-like phosphoesterase domain, ApaH type	GO:0016787
TRINITY_DN42503_c0_g1_i1.p1	b8c4bec7e840fe38fe6b7babdb7f5f97	490	Pfam	PF00515	Tetratricopeptide repeat	88	120	8.4e-08	T	2019-08-09	IPR001440	Tetratricopeptide repeat 1	GO:0005515
TRINITY_DN42503_c0_g1_i1.p1	b8c4bec7e840fe38fe6b7babdb7f5f97	490	Pfam	PF08321	PPP5 TPR repeat region	127	219	2.3e-29	T	2019-08-09	IPR013235	PPP domain
TRINITY_DN42503_c0_g1_i1.p1	b8c4bec7e840fe38fe6b7babdb7f5f97	490	Pfam	PF13181	Tetratricopeptide repeat	26	51	0.19	T	2019-08-09	IPR019734	Tetratricopeptide repeat	GO:0005515
TRINITY_DN61615_c23_g1_i2.p1	cab005a4b58e13fe3b829bfe8d57665b	349	Pfam	PF00076	RNA recognition motif. (a.k.a. RRM, RBD, or RNP domain)	123	189	3.2e-08	T	2019-08-09	IPR000504	RNA recognition motif domain	GO:0003676
TRINITY_DN61615_c23_g1_i2.p1	cab005a4b58e13fe3b829bfe8d57665b	349	Pfam	PF00076	RNA recognition motif. (a.k.a. RRM, RBD, or RNP domain)	13	81	0.00012	T	2019-08-09	IPR000504	RNA recognition motif domain	GO:0003676
TRINITY_DN61615_c23_g1_i2.p1	cab005a4b58e13fe3b829bfe8d57665b	349	Pfam	PF00076	RNA recognition motif. (a.k.a. RRM, RBD, or RNP domain)	263	325	1.2e-05	T	2019-08-09	IPR000504	RNA recognition motif domain	GO:0003676
TRINITY_DN61615_c23_g1_i1.p1	cab005a4b58e13fe3b829bfe8d57665b	349	Pfam	PF00076	RNA recognition motif. (a.k.a. RRM, RBD, or RNP domain)	123	189	3.2e-08	T	2019-08-09	IPR000504	RNA recognition motif domain	GO:0003676
TRINITY_DN61615_c23_g1_i1.p1	cab005a4b58e13fe3b829bfe8d57665b	349	Pfam	PF00076	RNA recognition motif. (a.k.a. RRM, RBD, or RNP domain)	13	81	0.00012	T	2019-08-09	IPR000504	RNA recognition motif domain	GO:0003676
TRINITY_DN61615_c23_g1_i1.p1	cab005a4b58e13fe3b829bfe8d57665b	349	Pfam	PF00076	RNA recognition motif. (a.k.a. RRM, RBD, or RNP domain)	263	325	1.2e-05	T	2019-08-09	IPR000504	RNA recognition motif domain	GO:0003676
TRINITY_DN9041_c0_g1_i2.p1	508444ecd2784f30b29f6d2edd4ad870	486	Pfam	PF15924	ALG11 mannosyltransferase N-terminus	55	260	4.2e-87	T	2019-08-09	IPR031814	ALG11 mannosyltransferase, N-terminal
TRINITY_DN9041_c0_g1_i2.p1	508444ecd2784f30b29f6d2edd4ad870	486	Pfam	PF00534	Glycosyl transferases group 1	279	460	9.6e-28	T	2019-08-09	IPR001296	Glycosyl transferase, family 1
TRINITY_DN57705_c2_g1_i2.p1	f5a026dc9108460b8b92701eaef14466	844	Pfam	PF00400	WD domain, G-beta repeat	287	333	1.5e-05	T	2019-08-09	IPR001680	WD40 repeat	GO:0005515
TRINITY_DN57705_c2_g1_i2.p1	f5a026dc9108460b8b92701eaef14466	844	Pfam	PF00400	WD domain, G-beta repeat	807	841	0.00029	T	2019-08-09	IPR001680	WD40 repeat	GO:0005515
TRINITY_DN57705_c2_g1_i2.p1	f5a026dc9108460b8b92701eaef14466	844	Pfam	PF00400	WD domain, G-beta repeat	695	729	0.19	T	2019-08-09	IPR001680	WD40 repeat	GO:0005515
TRINITY_DN57705_c2_g1_i2.p1	f5a026dc9108460b8b92701eaef14466	844	Pfam	PF03451	HELP motif	213	285	1.6e-29	T	2019-08-09	IPR005108	HELP
TRINITY_DN58435_c1_g1_i1.p1	5cefee989e6f8e7943533cd188abc434	488	Pfam	PF02148	Zn-finger in ubiquitin-hydrolases and other protein	46	105	1.4e-12	T	2019-08-09	IPR001607	Zinc finger, UBP-type	GO:0008270
TRINITY_DN58435_c1_g1_i1.p1	5cefee989e6f8e7943533cd188abc434	488	Pfam	PF00443	Ubiquitin carboxyl-terminal hydrolase	158	476	2.1e-53	T	2019-08-09	IPR001394	Peptidase C19, ubiquitin carboxyl-terminal hydrolase	GO:0016579|GO:0036459
TRINITY_DN55885_c0_g1_i11.p1	7cd488bae6870a7de87c6320500ee354	1150	Pfam	PF13927	Immunoglobulin domain	427	510	2.7e-11	T	2019-08-09
TRINITY_DN55885_c0_g1_i11.p1	7cd488bae6870a7de87c6320500ee354	1150	Pfam	PF13927	Immunoglobulin domain	242	309	1.4e-07	T	2019-08-09
TRINITY_DN55885_c0_g1_i11.p1	7cd488bae6870a7de87c6320500ee354	1150	Pfam	PF13927	Immunoglobulin domain	32	116	5.2e-07	T	2019-08-09
TRINITY_DN55885_c0_g1_i11.p1	7cd488bae6870a7de87c6320500ee354	1150	Pfam	PF07714	Protein tyrosine kinase	607	951	2e-94	T	2019-08-09	IPR001245	Serine-threonine/tyrosine-protein kinase, catalytic domain	GO:0004672|GO:0006468
TRINITY_DN61662_c0_g2_i2.p1	ffd82e60cacc68d05fc0b3e6b9f93a04	356	Pfam	PF14529	Endonuclease-reverse transcriptase	27	113	1.9e-10	T	2019-08-09	IPR005135	Endonuclease/exonuclease/phosphatase
TRINITY_DN170459_c0_g1_i1.p1	45b0af8c44ae1b782a8cbe5c84089ddf	550	Pfam	PF02872	5'-nucleotidase, C-terminal domain	344	512	1.9e-33	T	2019-08-09	IPR008334	5'-Nucleotidase, C-terminal	GO:0009166|GO:0016787
TRINITY_DN170459_c0_g1_i1.p1	45b0af8c44ae1b782a8cbe5c84089ddf	550	Pfam	PF00149	Calcineurin-like phosphoesterase	36	249	5.6e-13	T	2019-08-09	IPR004843	Calcineurin-like phosphoesterase domain, ApaH type	GO:0016787
TRINITY_DN6286_c0_g1_i1.p1	dc56432d142a0694b9523a1dbb435d7e	400	Pfam	PF00111	2Fe-2S iron-sulfur cluster binding domain	2	47	6.2e-05	T	2019-08-09	IPR001041	2Fe-2S ferredoxin-type iron-sulfur binding domain	GO:0009055|GO:0051536
TRINITY_DN6286_c0_g1_i1.p1	dc56432d142a0694b9523a1dbb435d7e	400	Pfam	PF01799	[2Fe-2S] binding domain	59	133	1.4e-27	T	2019-08-09	IPR002888	[2Fe-2S]-binding	GO:0016491|GO:0046872|GO:0055114
TRINITY_DN6286_c0_g1_i1.p1	dc56432d142a0694b9523a1dbb435d7e	400	Pfam	PF00941	FAD binding domain in molybdopterin dehydrogenase	195	365	3.5e-27	T	2019-08-09	IPR002346	Molybdopterin dehydrogenase, FAD-binding	GO:0016491|GO:0055114
TRINITY_DN179561_c0_g1_i1.p1	715088f210b18d06cfc492889fd84627	199	Pfam	PF00151	Lipase	74	199	6.2e-08	T	2019-08-09	IPR013818	Lipase/vitellogenin
TRINITY_DN80039_c0_g1_i1.p1	0a73c190b7632d84688d659738fe5ca0	131	Pfam	PF03466	LysR substrate binding domain	60	130	6.8e-15	T	2019-08-09	IPR005119	LysR, substrate-binding
TRINITY_DN80039_c0_g1_i1.p1	0a73c190b7632d84688d659738fe5ca0	131	Pfam	PF00126	Bacterial regulatory helix-turn-helix protein, lysR family	4	34	7.6e-08	T	2019-08-09	IPR000847	Transcription regulator HTH, LysR	GO:0003700|GO:0006355
TRINITY_DN48253_c0_g1_i1.p1	7ec3496a76f01a153518526f72d4516e	863	Pfam	PF00405	Transferrin	43	317	1.2e-50	T	2019-08-09	IPR001156	Transferrin-like domain
TRINITY_DN48253_c0_g1_i1.p1	7ec3496a76f01a153518526f72d4516e	863	Pfam	PF00405	Transferrin	481	800	1.5e-62	T	2019-08-09	IPR001156	Transferrin-like domain
TRINITY_DN44020_c0_g1_i2.p1	ec1518ba70c6e4dceaec306f27330220	1239	Pfam	PF00069	Protein kinase domain	837	1089	9.4e-60	T	2019-08-09	IPR000719	Protein kinase domain	GO:0004672|GO:0005524|GO:0006468
TRINITY_DN44020_c0_g1_i2.p1	ec1518ba70c6e4dceaec306f27330220	1239	Pfam	PF13426	PAS domain	166	253	0.00032	T	2019-08-09	IPR000014	PAS domain
TRINITY_DN44020_c0_g1_i2.p1	ec1518ba70c6e4dceaec306f27330220	1239	Pfam	PF13426	PAS domain	384	432	0.026	T	2019-08-09	IPR000014	PAS domain
TRINITY_DN61430_c0_g1_i2.p1	d65ea811b386a5388fbd910b901e46ab	1023	Pfam	PF07679	Immunoglobulin I-set domain	217	297	4.5e-13	T	2019-08-09	IPR013098	Immunoglobulin I-set
TRINITY_DN61430_c0_g1_i2.p1	d65ea811b386a5388fbd910b901e46ab	1023	Pfam	PF00791	ZU5 domain	582	673	2.4e-27	T	2019-08-09	IPR000906	ZU5 domain
TRINITY_DN61430_c0_g1_i2.p1	d65ea811b386a5388fbd910b901e46ab	1023	Pfam	PF17217	UPA domain	733	870	1.5e-34	T	2019-08-09	IPR033772	UPA domain
TRINITY_DN61430_c0_g1_i2.p1	d65ea811b386a5388fbd910b901e46ab	1023	Pfam	PF00531	Death domain	941	1016	3.5e-13	T	2019-08-09	IPR000488	Death domain	GO:0005515|GO:0007165
TRINITY_DN54906_c0_g1_i3.p2	31d2c3da6dc4a4bc62a9de5c852886bc	152	Pfam	PF13359	DDE superfamily endonuclease	19	80	8.7e-08	T	2019-08-09	IPR027806	Harbinger transposase-derived nuclease domain
TRINITY_DN59494_c2_g1_i7.p1	841b56046d2c588231bdf3b3ef91f384	760	Pfam	PF16178	Dimerisation domain of Ca+-activated chloride-channel, anoctamin	19	113	1.4e-30	T	2019-08-09	IPR032394	Anoctamin, dimerisation domain	GO:0046983
TRINITY_DN59494_c2_g1_i7.p1	841b56046d2c588231bdf3b3ef91f384	760	Pfam	PF04547	Calcium-activated chloride channel	116	692	1.5e-159	T	2019-08-09	IPR007632	Anoctamin
TRINITY_DN25824_c0_g1_i3.p1	43350b1a01c19fc22fe99bb03775486f	285	Pfam	PF04906	Tweety	2	184	6.7e-33	T	2019-08-09	IPR006990	Tweety	GO:0016021
TRINITY_DN59326_c0_g1_i2.p1	ed2a137579532fc3881e253d0a0a3931	744	Pfam	PF00520	Ion transport protein	180	443	2.7e-20	T	2019-08-09	IPR005821	Ion transport domain	GO:0005216|GO:0006811|GO:0016020|GO:0055085
TRINITY_DN59326_c0_g1_i2.p1	ed2a137579532fc3881e253d0a0a3931	744	Pfam	PF08412	Ion transport protein N-terminal	135	178	1e-24	T	2019-08-09	IPR013621	Ion transport N-terminal
TRINITY_DN59326_c0_g1_i2.p1	ed2a137579532fc3881e253d0a0a3931	744	Pfam	PF00027	Cyclic nucleotide-binding domain	535	617	7.9e-19	T	2019-08-09	IPR000595	Cyclic nucleotide-binding domain
TRINITY_DN56006_c0_g1_i2.p1	a996710e9187af17157a8754e769f095	1589	Pfam	PF08516	ADAM cysteine-rich	540	663	7.7e-28	T	2019-08-09	IPR006586	ADAM, cysteine-rich domain
TRINITY_DN56006_c0_g1_i2.p1	a996710e9187af17157a8754e769f095	1589	Pfam	PF01562	Reprolysin family propeptide	55	178	5.7e-21	T	2019-08-09	IPR002870	Peptidase M12B, propeptide
TRINITY_DN56006_c0_g1_i2.p1	a996710e9187af17157a8754e769f095	1589	Pfam	PF00200	Disintegrin	456	535	6.1e-17	T	2019-08-09	IPR001762	Disintegrin domain
TRINITY_DN56006_c0_g1_i2.p1	a996710e9187af17157a8754e769f095	1589	Pfam	PF01421	Reprolysin (M12B) family zinc metalloprotease	244	441	4.2e-51	T	2019-08-09	IPR001590	Peptidase M12B, ADAM/reprolysin	GO:0004222|GO:0006508
TRINITY_DN14922_c0_g1_i1.p1	1b5d6a8c61aa5cbd2c1372bf0901cce6	234	Pfam	PF00009	Elongation factor Tu GTP binding domain	160	234	2.3e-13	T	2019-08-09	IPR000795	Transcription factor, GTP-binding domain	GO:0003924|GO:0005525
TRINITY_DN14922_c0_g1_i1.p1	1b5d6a8c61aa5cbd2c1372bf0901cce6	234	Pfam	PF04760	Translation initiation factor IF-2, N-terminal region	79	128	3.6e-13	T	2019-08-09	IPR006847	Translation initiation factor IF-2, N-terminal
TRINITY_DN33420_c0_g1_i1.p1	7689538e4600b7b7ae5a80e4cde5385f	250	Pfam	PF00067	Cytochrome P450	52	247	2e-27	T	2019-08-09	IPR001128	Cytochrome P450	GO:0005506|GO:0016705|GO:0020037|GO:0055114
TRINITY_DN61451_c15_g1_i5.p1	c71f89767a5593c25a3d840e237bf390	283	Pfam	PF01151	GNS1/SUR4 family	30	267	3.3e-58	T	2019-08-09	IPR002076	ELO family	GO:0016021
TRINITY_DN61709_c0_g2_i1.p1	b59a82aec2b7e293e417a44acd81903e	1216	Pfam	PF17921	Integrase zinc binding domain	1090	1142	2.8e-07	T	2019-08-09	IPR041588	Integrase zinc-binding domain
TRINITY_DN61709_c0_g2_i1.p1	b59a82aec2b7e293e417a44acd81903e	1216	Pfam	PF05380	Pao retrotransposon peptidase	679	830	5.6e-46	T	2019-08-09	IPR008042	Retrotransposon, Pao
TRINITY_DN61232_c0_g1_i6.p1	ea4335cad489723f54d351248ef180b8	1968	Pfam	PF17921	Integrase zinc binding domain	1647	1695	3.3e-06	T	2019-08-09	IPR041588	Integrase zinc-binding domain
TRINITY_DN61232_c0_g1_i6.p1	ea4335cad489723f54d351248ef180b8	1968	Pfam	PF05380	Pao retrotransposon peptidase	1224	1385	2.9e-55	T	2019-08-09	IPR008042	Retrotransposon, Pao
TRINITY_DN61232_c0_g1_i6.p1	ea4335cad489723f54d351248ef180b8	1968	Pfam	PF03564	Protein of unknown function (DUF1759)	397	535	9.5e-13	T	2019-08-09	IPR005312	Protein of unknown function DUF1759
TRINITY_DN61232_c0_g1_i6.p1	ea4335cad489723f54d351248ef180b8	1968	Pfam	PF18701	Family of unknown function (DUF5641)	1916	1968	1.3e-11	T	2019-08-09	IPR040676	Domain of unknown function DUF5641
TRINITY_DN44751_c0_g1_i1.p1	5fb22e755189b89f9e4c335b2e52fcae	792	Pfam	PF07714	Protein tyrosine kinase	514	769	5.6e-90	T	2019-08-09	IPR001245	Serine-threonine/tyrosine-protein kinase, catalytic domain	GO:0004672|GO:0006468
TRINITY_DN44751_c0_g1_i1.p1	5fb22e755189b89f9e4c335b2e52fcae	792	Pfam	PF12796	Ankyrin repeats (3 copies)	180	240	8.9e-09	T	2019-08-09	IPR020683	Ankyrin repeat-containing domain
TRINITY_DN44751_c0_g1_i1.p1	5fb22e755189b89f9e4c335b2e52fcae	792	Pfam	PF12796	Ankyrin repeats (3 copies)	93	179	1.2e-08	T	2019-08-09	IPR020683	Ankyrin repeat-containing domain
TRINITY_DN44751_c0_g1_i1.p1	5fb22e755189b89f9e4c335b2e52fcae	792	Pfam	PF00017	SH2 domain	9	86	6.5e-24	T	2019-08-09	IPR000980	SH2 domain
TRINITY_DN44751_c0_g1_i1.p1	5fb22e755189b89f9e4c335b2e52fcae	792	Pfam	PF00017	SH2 domain	284	368	2.3e-14	T	2019-08-09	IPR000980	SH2 domain
TRINITY_DN44751_c0_g1_i2.p1	5fb22e755189b89f9e4c335b2e52fcae	792	Pfam	PF07714	Protein tyrosine kinase	514	769	5.6e-90	T	2019-08-09	IPR001245	Serine-threonine/tyrosine-protein kinase, catalytic domain	GO:0004672|GO:0006468
TRINITY_DN44751_c0_g1_i2.p1	5fb22e755189b89f9e4c335b2e52fcae	792	Pfam	PF12796	Ankyrin repeats (3 copies)	180	240	8.9e-09	T	2019-08-09	IPR020683	Ankyrin repeat-containing domain
TRINITY_DN44751_c0_g1_i2.p1	5fb22e755189b89f9e4c335b2e52fcae	792	Pfam	PF12796	Ankyrin repeats (3 copies)	93	179	1.2e-08	T	2019-08-09	IPR020683	Ankyrin repeat-containing domain
TRINITY_DN44751_c0_g1_i2.p1	5fb22e755189b89f9e4c335b2e52fcae	792	Pfam	PF00017	SH2 domain	9	86	6.5e-24	T	2019-08-09	IPR000980	SH2 domain
TRINITY_DN44751_c0_g1_i2.p1	5fb22e755189b89f9e4c335b2e52fcae	792	Pfam	PF00017	SH2 domain	284	368	2.3e-14	T	2019-08-09	IPR000980	SH2 domain
TRINITY_DN58958_c1_g1_i6.p1	022720a8fe49ccf8954ad96af5d3a861	1850	Pfam	PF07645	Calcium-binding EGF domain	1448	1482	6.6e-09	T	2019-08-09	IPR001881	EGF-like calcium-binding domain	GO:0005509
TRINITY_DN58958_c1_g1_i6.p1	022720a8fe49ccf8954ad96af5d3a861	1850	Pfam	PF01390	SEA domain	1332	1426	3.2e-06	T	2019-08-09	IPR000082	SEA domain
TRINITY_DN122356_c0_g1_i1.p1	041e5ceacddb7ca9561615431379704f	217	Pfam	PF00486	Transcriptional regulatory protein, C terminal	136	211	1.4e-20	T	2019-08-09	IPR001867	OmpR/PhoB-type DNA-binding domain	GO:0000160|GO:0003677|GO:0006355
TRINITY_DN122356_c0_g1_i1.p1	041e5ceacddb7ca9561615431379704f	217	Pfam	PF00072	Response regulator receiver domain	3	103	2.6e-19	T	2019-08-09	IPR001789	Signal transduction response regulator, receiver domain	GO:0000160
TRINITY_DN58743_c0_g1_i4.p1	944fc4f07928bc40170a34426bc75300	482	Pfam	PF00069	Protein kinase domain	57	275	1.6e-24	T	2019-08-09	IPR000719	Protein kinase domain	GO:0004672|GO:0005524|GO:0006468
TRINITY_DN58743_c0_g1_i4.p1	944fc4f07928bc40170a34426bc75300	482	Pfam	PF12605	Casein kinase 1 gamma C terminal	347	445	2.4e-29	T	2019-08-09	IPR022247	Casein kinase 1 gamma C-terminal	GO:0004674
TRINITY_DN50703_c0_g1_i1.p1	f5197603f3cf7eab4d577b1e9905a4e5	273	Pfam	PF01344	Kelch motif	145	190	7.7e-13	T	2019-08-09	IPR006652	Kelch repeat type 1	GO:0005515
TRINITY_DN50703_c0_g1_i1.p1	f5197603f3cf7eab4d577b1e9905a4e5	273	Pfam	PF01344	Kelch motif	52	96	1.7e-18	T	2019-08-09	IPR006652	Kelch repeat type 1	GO:0005515
TRINITY_DN50703_c0_g1_i1.p1	f5197603f3cf7eab4d577b1e9905a4e5	273	Pfam	PF01344	Kelch motif	4	49	1.9e-15	T	2019-08-09	IPR006652	Kelch repeat type 1	GO:0005515
TRINITY_DN50703_c0_g1_i1.p1	f5197603f3cf7eab4d577b1e9905a4e5	273	Pfam	PF01344	Kelch motif	98	142	8.6e-15	T	2019-08-09	IPR006652	Kelch repeat type 1	GO:0005515
TRINITY_DN31753_c0_g2_i1.p2	6e0b00a23215923f48887376b86c6df3	286	Pfam	PF06039	Malate:quinone oxidoreductase (Mqo)	2	269	2.6e-123	T	2019-08-09	IPR006231	Malate:quinone-oxidoreductase	GO:0006099|GO:0008924
TRINITY_DN54477_c0_g2_i1.p1	02a28809d1c7523883063e011d34d533	806	Pfam	PF13909	C2H2-type zinc-finger domain	201	224	2.5e-06	T	2019-08-09
TRINITY_DN54477_c0_g2_i1.p1	02a28809d1c7523883063e011d34d533	806	Pfam	PF12874	Zinc-finger of C2H2 type	253	272	0.013	T	2019-08-09
TRINITY_DN54477_c0_g2_i1.p1	02a28809d1c7523883063e011d34d533	806	Pfam	PF12874	Zinc-finger of C2H2 type	759	778	0.061	T	2019-08-09
TRINITY_DN30228_c0_g1_i2.p1	668c9b772ca02a0ca892aaa1fbeccdc1	295	Pfam	PF00348	Polyprenyl synthetase	1	249	1.3e-70	T	2019-08-09	IPR000092	Polyprenyl synthetase	GO:0008299
TRINITY_DN60641_c0_g1_i4.p1	b9c508c8b087a9e5bb1a3c0ab7297f7f	397	Pfam	PF07885	Ion channel	131	187	1.8e-20	T	2019-08-09	IPR013099	Potassium channel domain
TRINITY_DN60641_c0_g1_i4.p1	b9c508c8b087a9e5bb1a3c0ab7297f7f	397	Pfam	PF07885	Ion channel	227	298	9.6e-21	T	2019-08-09	IPR013099	Potassium channel domain
TRINITY_DN193_c0_g1_i1.p1	61f4ca7549d8420472dbbcc2ee09e373	251	Pfam	PF02696	Uncharacterized ACR, YdiU/UPF0061 family	1	196	3e-45	T	2019-08-09	IPR003846	Protein adenylyltransferase SelO
TRINITY_DN152129_c0_g1_i1.p2	cba084b0295b1d8372a719854bfa11d8	122	Pfam	PF00986	DNA gyrase B subunit, carboxyl terminus	50	112	1.7e-24	T	2019-08-09	IPR002288	DNA gyrase B subunit, C-terminal	GO:0003677|GO:0003918|GO:0005524|GO:0006265
TRINITY_DN58551_c0_g1_i3.p1	d47d7878e042d391814c9cf590134407	205	Pfam	PF07496	CW-type Zinc Finger	104	146	2.7e-13	T	2019-08-09	IPR011124	Zinc finger, CW-type	GO:0008270
TRINITY_DN58551_c0_g1_i3.p1	d47d7878e042d391814c9cf590134407	205	Pfam	PF00855	PWWP domain	162	194	2.1e-06	T	2019-08-09	IPR000313	PWWP domain
TRINITY_DN61507_c8_g1_i3.p1	a0401ed1f12075f39219af4f1505a2b3	92	Pfam	PF02798	Glutathione S-transferase, N-terminal domain	1	53	0.00026	T	2019-08-09	IPR004045	Glutathione S-transferase, N-terminal	GO:0005515
TRINITY_DN61354_c0_g1_i3.p1	0db0b832045833fa067029482c204a0c	951	Pfam	PF07565	Band 3 cytoplasmic domain	54	214	1.5e-61	T	2019-08-09	IPR013769	Band 3 cytoplasmic domain	GO:0006820|GO:0008509|GO:0016021
TRINITY_DN61354_c0_g1_i3.p1	0db0b832045833fa067029482c204a0c	951	Pfam	PF00955	HCO3- transporter family	258	755	2.9e-234	T	2019-08-09	IPR011531	Bicarbonate transporter, C-terminal	GO:0006820|GO:0016021
TRINITY_DN30271_c0_g1_i1.p1	c25ccbbff311ffa3ef5428237690237f	361	Pfam	PF10545	Alcohol dehydrogenase transcription factor Myb/SANT-like	144	230	7.2e-14	T	2019-08-09	IPR006578	MADF domain
TRINITY_DN30271_c0_g1_i1.p1	c25ccbbff311ffa3ef5428237690237f	361	Pfam	PF02944	BESS motif	321	354	1.1e-08	T	2019-08-09	IPR004210	BESS motif	GO:0003677
TRINITY_DN124632_c0_g1_i1.p1	1bd277f1db842e940215c9209606d2ee	130	Pfam	PF01039	Carboxyl transferase domain	1	122	6.2e-40	T	2019-08-09	IPR034733	Acetyl-CoA carboxylase
TRINITY_DN61861_c0_g1_i2.p1	9a8ad6839be2fd89d84fdcfb3caff515	166	Pfam	PF03719	Ribosomal protein S5, C-terminal domain	89	158	2.1e-31	T	2019-08-09	IPR005324	Ribosomal protein S5, C-terminal	GO:0003735|GO:0005840|GO:0006412
TRINITY_DN61861_c0_g1_i2.p1	9a8ad6839be2fd89d84fdcfb3caff515	166	Pfam	PF00333	Ribosomal protein S5, N-terminal domain	14	75	8.7e-28	T	2019-08-09	IPR013810	Ribosomal protein S5, N-terminal	GO:0003723|GO:0003735|GO:0005840|GO:0006412
TRINITY_DN127994_c0_g1_i1.p1	db0e4d46a45d3eabb40cb9ad6a50c7a7	125	Pfam	PF17876	Cold shock domain	13	87	5.4e-23	T	2019-08-09	IPR040476	RNase II/RNase R, cold shock domain
TRINITY_DN110853_c0_g1_i1.p1	d616c3a3bec3ac4acd20fef6738dbbca	579	Pfam	PF01392	Fz domain	31	138	6.5e-29	T	2019-08-09	IPR020067	Frizzled domain	GO:0005515
TRINITY_DN110853_c0_g1_i1.p1	d616c3a3bec3ac4acd20fef6738dbbca	579	Pfam	PF01534	Frizzled/Smoothened family membrane region	201	514	1.2e-61	T	2019-08-09	IPR000539	Frizzled/Smoothened, transmembrane domain	GO:0007166|GO:0016020
TRINITY_DN1252_c0_g1_i1.p1	c01b7e0b12904c7eaff8bbbeb8b01d80	1232	Pfam	PF18104	Jumonji domain-containing protein 2A Tudor domain	696	727	9e-08	T	2019-08-09	IPR040477	Lysine-specific demethylase 4, Tudor domain
TRINITY_DN1252_c0_g1_i1.p1	c01b7e0b12904c7eaff8bbbeb8b01d80	1232	Pfam	PF18428	BRCA1 C Terminus (BRCT) domain	1133	1228	3e-28	T	2019-08-09
TRINITY_DN54738_c0_g1_i9.p1	428a94dc873adbae38350e4d874fc3a3	447	Pfam	PF05510	Sarcoglycan alpha/epsilon	2	294	5.9e-83	T	2019-08-09	IPR008908	Sarcoglycan alpha/epsilon	GO:0016012
TRINITY_DN31974_c0_g1_i1.p1	7ec24b1ef7f16d6631fdbba35ae74d55	374	Pfam	PF00307	Calponin homology (CH) domain	8	108	5.7e-25	T	2019-08-09	IPR001715	Calponin homology domain	GO:0005515
TRINITY_DN31974_c0_g1_i1.p1	7ec24b1ef7f16d6631fdbba35ae74d55	374	Pfam	PF00412	LIM domain	147	200	8.1e-09	T	2019-08-09	IPR001781	Zinc finger, LIM-type
TRINITY_DN61456_c0_g1_i1.p1	605b7e60dd7a1182266e0f21955952fd	1435	Pfam	PF06367	Diaphanous FH3 Domain	53	224	1.5e-21	T	2019-08-09	IPR010472	Formin, FH3 domain	GO:0003779|GO:0016043
TRINITY_DN61456_c0_g1_i1.p1	605b7e60dd7a1182266e0f21955952fd	1435	Pfam	PF02181	Formin Homology 2 Domain	318	700	8e-79	T	2019-08-09	IPR015425	Formin, FH2 domain
TRINITY_DN54950_c0_g1_i4.p1	944efa7405bc46fb6d17a43945e51cd3	615	Pfam	PF00732	GMC oxidoreductase	63	362	8e-74	T	2019-08-09	IPR000172	Glucose-methanol-choline oxidoreductase, N-terminal	GO:0016614|GO:0050660|GO:0055114
TRINITY_DN54950_c0_g1_i4.p1	944efa7405bc46fb6d17a43945e51cd3	615	Pfam	PF05199	GMC oxidoreductase	461	603	1.1e-38	T	2019-08-09	IPR007867	Glucose-methanol-choline oxidoreductase, C-terminal	GO:0016614|GO:0055114
TRINITY_DN16135_c0_g1_i1.p1	8901b77c21d8feff1ded9b527c1b8c53	401	Pfam	PF04831	Popeye protein conserved region	55	281	5.6e-50	T	2019-08-09	IPR006916	Popeye protein	GO:0016020
TRINITY_DN41726_c0_g1_i1.p1	c87fc19e1aaadb760912271e30d7143e	341	Pfam	PF00069	Protein kinase domain	20	234	2.2e-25	T	2019-08-09	IPR000719	Protein kinase domain	GO:0004672|GO:0005524|GO:0006468
TRINITY_DN60637_c0_g1_i1.p1	317c6639c1ed5990f83a333d9ce2d099	4008	Pfam	PF00397	WW domain	3357	3385	8e-07	T	2019-08-09	IPR001202	WW domain	GO:0005515
TRINITY_DN60637_c0_g1_i1.p1	317c6639c1ed5990f83a333d9ce2d099	4008	Pfam	PF09069	EF-hand	3511	3644	6.2e-34	T	2019-08-09	IPR015154	EF-hand domain, type 2
TRINITY_DN60637_c0_g1_i1.p1	317c6639c1ed5990f83a333d9ce2d099	4008	Pfam	PF00307	Calponin homology (CH) domain	12	115	6.2e-22	T	2019-08-09	IPR001715	Calponin homology domain	GO:0005515
TRINITY_DN60637_c0_g1_i1.p1	317c6639c1ed5990f83a333d9ce2d099	4008	Pfam	PF00307	Calponin homology (CH) domain	132	232	1.6e-19	T	2019-08-09	IPR001715	Calponin homology domain	GO:0005515
TRINITY_DN60637_c0_g1_i1.p1	317c6639c1ed5990f83a333d9ce2d099	4008	Pfam	PF09068	EF hand	3389	3507	4.4e-41	T	2019-08-09	IPR015153	EF-hand domain, type 1
TRINITY_DN60637_c0_g1_i1.p1	317c6639c1ed5990f83a333d9ce2d099	4008	Pfam	PF00435	Spectrin repeat	390	494	3.2e-09	T	2019-08-09	IPR002017	Spectrin repeat	GO:0005515
TRINITY_DN60637_c0_g1_i1.p1	317c6639c1ed5990f83a333d9ce2d099	4008	Pfam	PF00435	Spectrin repeat	2999	3093	3.6e-06	T	2019-08-09	IPR002017	Spectrin repeat	GO:0005515
TRINITY_DN60637_c0_g1_i1.p1	317c6639c1ed5990f83a333d9ce2d099	4008	Pfam	PF00435	Spectrin repeat	281	385	1.9e-09	T	2019-08-09	IPR002017	Spectrin repeat	GO:0005515
TRINITY_DN60637_c0_g1_i1.p1	317c6639c1ed5990f83a333d9ce2d099	4008	Pfam	PF00435	Spectrin repeat	2785	2884	6.2e-06	T	2019-08-09	IPR002017	Spectrin repeat	GO:0005515
TRINITY_DN60637_c0_g1_i1.p1	317c6639c1ed5990f83a333d9ce2d099	4008	Pfam	PF00435	Spectrin repeat	2890	2993	9.1e-10	T	2019-08-09	IPR002017	Spectrin repeat	GO:0005515
TRINITY_DN60637_c0_g1_i1.p1	317c6639c1ed5990f83a333d9ce2d099	4008	Pfam	PF00569	Zinc finger, ZZ type	3650	3693	5.3e-16	T	2019-08-09	IPR000433	Zinc finger, ZZ-type	GO:0008270
TRINITY_DN60357_c0_g1_i7.p1	48a9daa498e9aa4d4bc34577b2113aff	986	Pfam	PF02145	Rap/ran-GAP	708	874	5.7e-32	T	2019-08-09	IPR000331	Rap GTPase activating protein domain	GO:0005096|GO:0051056
TRINITY_DN56009_c0_g1_i7.p1	6fe8df149af827b39247c85aadaf4236	778	Pfam	PF00611	Fes/CIP4, and EFC/F-BAR homology domain	33	117	2.7e-15	T	2019-08-09	IPR001060	FCH domain
TRINITY_DN56009_c0_g1_i7.p1	6fe8df149af827b39247c85aadaf4236	778	Pfam	PF00018	SH3 domain	559	606	5.3e-11	T	2019-08-09	IPR001452	SH3 domain	GO:0005515
TRINITY_DN56009_c0_g1_i7.p1	6fe8df149af827b39247c85aadaf4236	778	Pfam	PF14604	Variant SH3 domain	711	763	4.2e-11	T	2019-08-09	IPR001452	SH3 domain	GO:0005515
TRINITY_DN61179_c0_g1_i5.p1	9eff58c6376b416b60c092ff912fceb6	997	Pfam	PF01839	FG-GAP repeat	316	343	2e-05	T	2019-08-09	IPR013517	FG-GAP repeat
TRINITY_DN61179_c0_g1_i5.p1	9eff58c6376b416b60c092ff912fceb6	997	Pfam	PF01839	FG-GAP repeat	380	414	9.1e-06	T	2019-08-09	IPR013517	FG-GAP repeat
TRINITY_DN61179_c0_g1_i5.p1	9eff58c6376b416b60c092ff912fceb6	997	Pfam	PF08441	Integrin alpha	563	737	4.7e-05	T	2019-08-09	IPR013649	Integrin alpha-2
TRINITY_DN57044_c0_g1_i2.p1	bf0f44ce0492c49d657612dad4ae69ba	204	Pfam	PF01607	Chitin binding Peritrophin-A domain	56	107	9.7e-10	T	2019-08-09	IPR002557	Chitin binding domain	GO:0005576|GO:0006030|GO:0008061
TRINITY_DN57044_c0_g1_i2.p1	bf0f44ce0492c49d657612dad4ae69ba	204	Pfam	PF01607	Chitin binding Peritrophin-A domain	162	203	3.7e-07	T	2019-08-09	IPR002557	Chitin binding domain	GO:0005576|GO:0006030|GO:0008061
TRINITY_DN61718_c35_g4_i3.p1	0c1bb210eaecde4663c574811ac960e4	310	Pfam	PF01569	PAP2 superfamily	125	273	9.4e-25	T	2019-08-09	IPR000326	Phosphatidic acid phosphatase type 2/haloperoxidase
TRINITY_DN61718_c35_g4_i4.p1	0c1bb210eaecde4663c574811ac960e4	310	Pfam	PF01569	PAP2 superfamily	125	273	9.4e-25	T	2019-08-09	IPR000326	Phosphatidic acid phosphatase type 2/haloperoxidase
TRINITY_DN59908_c14_g3_i9.p1	3daa54770aa9aa2dd21abf43082bc5bb	189	Pfam	PF03266	NTPase	9	181	9.8e-52	T	2019-08-09	IPR004948	Nucleoside-triphosphatase, THEP1 type	GO:0098519
TRINITY_DN28795_c0_g1_i2.p1	b8025e37197e58b748794c9ae3c8ebef	407	Pfam	PF10516	SHNi-TPR	209	244	5.8e-11	T	2019-08-09	IPR019544	Tetratricopeptide, SHNi-TPR domain
TRINITY_DN170227_c0_g1_i1.p1	7ebb0da9ce7d27a669153f37485d7fe8	496	Pfam	PF07992	Pyridine nucleotide-disulphide oxidoreductase	33	357	2e-63	T	2019-08-09	IPR023753	FAD/NAD(P)-binding domain	GO:0016491|GO:0055114
TRINITY_DN170227_c0_g1_i1.p1	7ebb0da9ce7d27a669153f37485d7fe8	496	Pfam	PF02852	Pyridine nucleotide-disulphide oxidoreductase, dimerisation domain	376	484	6.2e-37	T	2019-08-09	IPR004099	Pyridine nucleotide-disulphide oxidoreductase, dimerisation domain	GO:0045454|GO:0055114
TRINITY_DN60948_c2_g1_i2.p1	4866c16ce23c1b4d5d571089d15d1738	279	Pfam	PF00002	7 transmembrane receptor (Secretin family)	1	211	7.7e-41	T	2019-08-09	IPR000832	GPCR, family 2, secretin-like	GO:0004930|GO:0007186|GO:0016021
TRINITY_DN60469_c8_g1_i33.p1	72d4dc4549ffdd2f207ee49de8544fe5	1744	Pfam	PF03456	uDENN domain	36	105	4.1e-16	T	2019-08-09	IPR005113	uDENN domain
TRINITY_DN60469_c8_g1_i33.p1	72d4dc4549ffdd2f207ee49de8544fe5	1744	Pfam	PF02141	DENN (AEX-3) domain	199	424	1.6e-31	T	2019-08-09	IPR001194	cDENN domain
TRINITY_DN29272_c0_g1_i6.p1	417ffd6a7ef148e86caecca58252b8e2	1881	Pfam	PF00069	Protein kinase domain	87	363	2.6e-52	T	2019-08-09	IPR000719	Protein kinase domain	GO:0004672|GO:0005524|GO:0006468
TRINITY_DN29272_c0_g1_i6.p1	417ffd6a7ef148e86caecca58252b8e2	1881	Pfam	PF00780	CNH domain	1535	1683	1.2e-13	T	2019-08-09	IPR001180	Citron homology (CNH) domain
TRINITY_DN61475_c1_g1_i7.p1	019640d05322f2bd1e7aa63610a5fbc2	329	Pfam	PF01694	Rhomboid family	147	302	2.9e-27	T	2019-08-09	IPR022764	Peptidase S54, rhomboid domain	GO:0004252|GO:0016021
TRINITY_DN50090_c0_g1_i2.p1	6009b33da0d0a54ec630f4017fb42838	202	Pfam	PF00078	Reverse transcriptase (RNA-dependent DNA polymerase)	67	182	2.5e-16	T	2019-08-09	IPR000477	Reverse transcriptase domain
TRINITY_DN118416_c0_g1_i1.p2	5b2f3d6a8bd7c17d8d56b7c32e1792c5	152	Pfam	PF00155	Aminotransferase class I and II	33	151	2.3e-17	T	2019-08-09	IPR004839	Aminotransferase, class I/classII	GO:0009058|GO:0030170
TRINITY_DN26896_c0_g1_i1.p1	b5affc16be56a8dd92f01c6265394ce0	550	Pfam	PF00370	FGGY family of carbohydrate kinases, N-terminal domain	5	267	1.6e-35	T	2019-08-09	IPR018484	Carbohydrate kinase, FGGY, N-terminal	GO:0005975|GO:0016773
TRINITY_DN26896_c0_g1_i1.p1	b5affc16be56a8dd92f01c6265394ce0	550	Pfam	PF02782	FGGY family of carbohydrate kinases, C-terminal domain	278	464	1e-37	T	2019-08-09	IPR018485	Carbohydrate kinase, FGGY, C-terminal	GO:0005975|GO:0016773
TRINITY_DN60316_c0_g1_i9.p1	9f6788eb9731839e249198a57c424f76	1524	Pfam	PF02204	Vacuolar sorting protein 9 (VPS9) domain	1302	1397	1.2e-17	T	2019-08-09	IPR003123	VPS9 domain
TRINITY_DN60316_c0_g1_i9.p1	9f6788eb9731839e249198a57c424f76	1524	Pfam	PF00017	SH2 domain	293	371	1.5e-10	T	2019-08-09	IPR000980	SH2 domain
TRINITY_DN60316_c0_g1_i9.p1	9f6788eb9731839e249198a57c424f76	1524	Pfam	PF00788	Ras association (RalGDS/AF-6) domain	1426	1501	6.2e-05	T	2019-08-09	IPR000159	Ras-associating (RA) domain	GO:0007165
TRINITY_DN57072_c2_g1_i3.p1	0407b3b9b05ff8798fbf0a23577a8c80	290	Pfam	PF07679	Immunoglobulin I-set domain	127	215	2.5e-12	T	2019-08-09	IPR013098	Immunoglobulin I-set
TRINITY_DN57072_c2_g1_i3.p1	0407b3b9b05ff8798fbf0a23577a8c80	290	Pfam	PF13927	Immunoglobulin domain	21	104	2.8e-12	T	2019-08-09
TRINITY_DN57072_c2_g1_i2.p1	0407b3b9b05ff8798fbf0a23577a8c80	290	Pfam	PF07679	Immunoglobulin I-set domain	127	215	2.5e-12	T	2019-08-09	IPR013098	Immunoglobulin I-set
TRINITY_DN57072_c2_g1_i2.p1	0407b3b9b05ff8798fbf0a23577a8c80	290	Pfam	PF13927	Immunoglobulin domain	21	104	2.8e-12	T	2019-08-09
TRINITY_DN59971_c0_g1_i2.p1	b3b01ace1b047da79829da3fea8f6706	1085	Pfam	PF08205	CD80-like C2-set immunoglobulin domain	263	335	3.9e-11	T	2019-08-09	IPR013162	CD80-like, immunoglobulin C2-set
TRINITY_DN59971_c0_g1_i2.p1	b3b01ace1b047da79829da3fea8f6706	1085	Pfam	PF08205	CD80-like C2-set immunoglobulin domain	162	233	8.5e-08	T	2019-08-09	IPR013162	CD80-like, immunoglobulin C2-set
TRINITY_DN59971_c0_g1_i2.p1	b3b01ace1b047da79829da3fea8f6706	1085	Pfam	PF13927	Immunoglobulin domain	356	436	8.5e-14	T	2019-08-09
TRINITY_DN59971_c0_g1_i2.p1	b3b01ace1b047da79829da3fea8f6706	1085	Pfam	PF13927	Immunoglobulin domain	454	544	1.6e-08	T	2019-08-09
TRINITY_DN59971_c0_g1_i2.p1	b3b01ace1b047da79829da3fea8f6706	1085	Pfam	PF13927	Immunoglobulin domain	777	851	3.9e-09	T	2019-08-09
TRINITY_DN59971_c0_g1_i2.p1	b3b01ace1b047da79829da3fea8f6706	1085	Pfam	PF13895	Immunoglobulin domain	569	646	1.6e-06	T	2019-08-09	IPR007110	Immunoglobulin-like domain
TRINITY_DN59971_c0_g1_i2.p1	b3b01ace1b047da79829da3fea8f6706	1085	Pfam	PF07686	Immunoglobulin V-set domain	29	114	2.1e-09	T	2019-08-09	IPR013106	Immunoglobulin V-set domain
TRINITY_DN57890_c2_g1_i1.p1	b9b598bdd5794f283d3ac754d7f1d800	524	Pfam	PF00083	Sugar (and other) transporter	108	503	1.4e-57	T	2019-08-09	IPR005828	Major facilitator, sugar transporter-like	GO:0016021|GO:0022857|GO:0055085
TRINITY_DN61594_c4_g1_i3.p1	6f85f3df1ce125a164d1680975e20031	1052	Pfam	PF04815	Sec23/Sec24 helical domain	803	903	1.4e-22	T	2019-08-09	IPR006900	Sec23/Sec24, helical domain	GO:0006886|GO:0006888|GO:0030127
TRINITY_DN61594_c4_g1_i3.p1	6f85f3df1ce125a164d1680975e20031	1052	Pfam	PF04811	Sec23/Sec24 trunk domain	458	702	2.5e-74	T	2019-08-09	IPR006896	Sec23/Sec24, trunk domain	GO:0006886|GO:0006888|GO:0030127
TRINITY_DN61594_c4_g1_i3.p1	6f85f3df1ce125a164d1680975e20031	1052	Pfam	PF04810	Sec23/Sec24 zinc finger	383	421	3.1e-13	T	2019-08-09	IPR006895	Zinc finger, Sec23/Sec24-type	GO:0006886|GO:0006888|GO:0008270|GO:0030127
TRINITY_DN61594_c4_g1_i3.p1	6f85f3df1ce125a164d1680975e20031	1052	Pfam	PF08033	Sec23/Sec24 beta-sandwich domain	708	791	3.5e-19	T	2019-08-09	IPR012990	Sec23/Sec24 beta-sandwich
TRINITY_DN61594_c4_g1_i3.p1	6f85f3df1ce125a164d1680975e20031	1052	Pfam	PF00626	Gelsolin repeat	925	985	9.2e-09	T	2019-08-09	IPR007123	Gelsolin-like domain
TRINITY_DN35129_c0_g1_i2.p1	161607cde3712d5aa2b32e2064630612	910	Pfam	PF00023	Ankyrin repeat	265	295	5.4e-05	T	2019-08-09	IPR002110	Ankyrin repeat	GO:0005515
TRINITY_DN35129_c0_g1_i2.p1	161607cde3712d5aa2b32e2064630612	910	Pfam	PF12796	Ankyrin repeats (3 copies)	601	659	8.8e-11	T	2019-08-09	IPR020683	Ankyrin repeat-containing domain
TRINITY_DN35129_c0_g1_i2.p1	161607cde3712d5aa2b32e2064630612	910	Pfam	PF12796	Ankyrin repeats (3 copies)	434	514	1.1e-10	T	2019-08-09	IPR020683	Ankyrin repeat-containing domain
TRINITY_DN35129_c0_g1_i2.p1	161607cde3712d5aa2b32e2064630612	910	Pfam	PF12796	Ankyrin repeats (3 copies)	122	193	2e-07	T	2019-08-09	IPR020683	Ankyrin repeat-containing domain
TRINITY_DN35129_c0_g1_i2.p1	161607cde3712d5aa2b32e2064630612	910	Pfam	PF12796	Ankyrin repeats (3 copies)	319	400	5.7e-07	T	2019-08-09	IPR020683	Ankyrin repeat-containing domain
TRINITY_DN16283_c0_g1_i2.p1	240bd21401cb6e5834bc6e333088265d	687	Pfam	PF00735	Septin	284	559	1.3e-119	T	2019-08-09	IPR030379	Septin-type guanine nucleotide-binding (G) domain	GO:0005525
TRINITY_DN60770_c5_g3_i2.p1	0cc67b2b941cf1ab27e24edca20584e6	2603	Pfam	PF12796	Ankyrin repeats (3 copies)	1170	1239	4.1e-13	T	2019-08-09	IPR020683	Ankyrin repeat-containing domain
TRINITY_DN60770_c5_g3_i2.p1	0cc67b2b941cf1ab27e24edca20584e6	2603	Pfam	PF12796	Ankyrin repeats (3 copies)	1244	1306	4.9e-08	T	2019-08-09	IPR020683	Ankyrin repeat-containing domain
TRINITY_DN60770_c5_g3_i2.p1	0cc67b2b941cf1ab27e24edca20584e6	2603	Pfam	PF12796	Ankyrin repeats (3 copies)	1316	1407	1.8e-17	T	2019-08-09	IPR020683	Ankyrin repeat-containing domain
TRINITY_DN60770_c5_g3_i2.p1	0cc67b2b941cf1ab27e24edca20584e6	2603	Pfam	PF12796	Ankyrin repeats (3 copies)	1415	1477	1.6e-08	T	2019-08-09	IPR020683	Ankyrin repeat-containing domain
TRINITY_DN60770_c5_g3_i2.p1	0cc67b2b941cf1ab27e24edca20584e6	2603	Pfam	PF00013	KH domain	1838	1899	1.7e-13	T	2019-08-09	IPR004088	K Homology domain, type 1	GO:0003723
TRINITY_DN128414_c0_g1_i1.p1	9a6962985eb2b6154c156038b95b331b	142	Pfam	PF00858	Amiloride-sensitive sodium channel	24	124	3.1e-20	T	2019-08-09	IPR001873	Epithelial sodium channel	GO:0005272|GO:0006814|GO:0016020
TRINITY_DN60669_c0_g1_i1.p1	d4de56220a69043e111376475b66155b	1251	Pfam	PF07679	Immunoglobulin I-set domain	772	837	4.6e-11	T	2019-08-09	IPR013098	Immunoglobulin I-set
TRINITY_DN60669_c0_g1_i1.p1	d4de56220a69043e111376475b66155b	1251	Pfam	PF08686	PLAC (protease and lacunin) domain	1220	1250	2.7e-08	T	2019-08-09	IPR010909	PLAC	GO:0008233
TRINITY_DN60669_c0_g1_i1.p1	d4de56220a69043e111376475b66155b	1251	Pfam	PF00090	Thrombospondin type 1 domain	1035	1073	0.00017	T	2019-08-09	IPR000884	Thrombospondin type-1 (TSP1) repeat
TRINITY_DN60669_c0_g1_i1.p1	d4de56220a69043e111376475b66155b	1251	Pfam	PF00090	Thrombospondin type 1 domain	622	664	0.00013	T	2019-08-09	IPR000884	Thrombospondin type-1 (TSP1) repeat
TRINITY_DN60669_c0_g1_i1.p1	d4de56220a69043e111376475b66155b	1251	Pfam	PF00090	Thrombospondin type 1 domain	355	383	0.00023	T	2019-08-09	IPR000884	Thrombospondin type-1 (TSP1) repeat
TRINITY_DN60669_c0_g1_i1.p1	d4de56220a69043e111376475b66155b	1251	Pfam	PF00090	Thrombospondin type 1 domain	53	97	2.1e-06	T	2019-08-09	IPR000884	Thrombospondin type-1 (TSP1) repeat
TRINITY_DN60669_c0_g1_i1.p1	d4de56220a69043e111376475b66155b	1251	Pfam	PF00090	Thrombospondin type 1 domain	462	516	0.0011	T	2019-08-09	IPR000884	Thrombospondin type-1 (TSP1) repeat
TRINITY_DN60669_c0_g1_i1.p1	d4de56220a69043e111376475b66155b	1251	Pfam	PF00090	Thrombospondin type 1 domain	684	738	2.8e-05	T	2019-08-09	IPR000884	Thrombospondin type-1 (TSP1) repeat
TRINITY_DN60669_c0_g1_i1.p1	d4de56220a69043e111376475b66155b	1251	Pfam	PF00090	Thrombospondin type 1 domain	291	349	1.1e-06	T	2019-08-09	IPR000884	Thrombospondin type-1 (TSP1) repeat
TRINITY_DN61082_c0_g1_i1.p1	fa75bb0f9f770a203342b5f95bb7bc7b	2179	Pfam	PF07679	Immunoglobulin I-set domain	342	431	5e-14	T	2019-08-09	IPR013098	Immunoglobulin I-set
TRINITY_DN61082_c0_g1_i1.p1	fa75bb0f9f770a203342b5f95bb7bc7b	2179	Pfam	PF07679	Immunoglobulin I-set domain	530	617	4.4e-13	T	2019-08-09	IPR013098	Immunoglobulin I-set
TRINITY_DN61082_c0_g1_i1.p1	fa75bb0f9f770a203342b5f95bb7bc7b	2179	Pfam	PF00041	Fibronectin type III domain	1448	1531	3.7e-12	T	2019-08-09	IPR003961	Fibronectin type III	GO:0005515
TRINITY_DN61082_c0_g1_i1.p1	fa75bb0f9f770a203342b5f95bb7bc7b	2179	Pfam	PF00041	Fibronectin type III domain	1349	1430	7.1e-10	T	2019-08-09	IPR003961	Fibronectin type III	GO:0005515
TRINITY_DN61082_c0_g1_i1.p1	fa75bb0f9f770a203342b5f95bb7bc7b	2179	Pfam	PF00041	Fibronectin type III domain	946	1027	9.1e-13	T	2019-08-09	IPR003961	Fibronectin type III	GO:0005515
TRINITY_DN61082_c0_g1_i1.p1	fa75bb0f9f770a203342b5f95bb7bc7b	2179	Pfam	PF00041	Fibronectin type III domain	1548	1638	6.2e-11	T	2019-08-09	IPR003961	Fibronectin type III	GO:0005515
TRINITY_DN61082_c0_g1_i1.p1	fa75bb0f9f770a203342b5f95bb7bc7b	2179	Pfam	PF00041	Fibronectin type III domain	1042	1127	1.3e-10	T	2019-08-09	IPR003961	Fibronectin type III	GO:0005515
TRINITY_DN61082_c0_g1_i1.p1	fa75bb0f9f770a203342b5f95bb7bc7b	2179	Pfam	PF00041	Fibronectin type III domain	1862	1946	1.9e-06	T	2019-08-09	IPR003961	Fibronectin type III	GO:0005515
TRINITY_DN61082_c0_g1_i1.p1	fa75bb0f9f770a203342b5f95bb7bc7b	2179	Pfam	PF00041	Fibronectin type III domain	1244	1334	9.5e-08	T	2019-08-09	IPR003961	Fibronectin type III	GO:0005515
TRINITY_DN61082_c0_g1_i1.p1	fa75bb0f9f770a203342b5f95bb7bc7b	2179	Pfam	PF00041	Fibronectin type III domain	627	718	1.2e-11	T	2019-08-09	IPR003961	Fibronectin type III	GO:0005515
TRINITY_DN61082_c0_g1_i1.p1	fa75bb0f9f770a203342b5f95bb7bc7b	2179	Pfam	PF00041	Fibronectin type III domain	1761	1842	4.1e-13	T	2019-08-09	IPR003961	Fibronectin type III	GO:0005515
TRINITY_DN61082_c0_g1_i1.p1	fa75bb0f9f770a203342b5f95bb7bc7b	2179	Pfam	PF00041	Fibronectin type III domain	836	931	6.9e-08	T	2019-08-09	IPR003961	Fibronectin type III	GO:0005515
TRINITY_DN61082_c0_g1_i1.p1	fa75bb0f9f770a203342b5f95bb7bc7b	2179	Pfam	PF00041	Fibronectin type III domain	1143	1226	1.6e-12	T	2019-08-09	IPR003961	Fibronectin type III	GO:0005515
TRINITY_DN61082_c0_g1_i1.p1	fa75bb0f9f770a203342b5f95bb7bc7b	2179	Pfam	PF00041	Fibronectin type III domain	1655	1748	2.7e-12	T	2019-08-09	IPR003961	Fibronectin type III	GO:0005515
TRINITY_DN61082_c0_g1_i1.p1	fa75bb0f9f770a203342b5f95bb7bc7b	2179	Pfam	PF00041	Fibronectin type III domain	734	821	9.7e-11	T	2019-08-09	IPR003961	Fibronectin type III	GO:0005515
TRINITY_DN61082_c0_g1_i1.p1	fa75bb0f9f770a203342b5f95bb7bc7b	2179	Pfam	PF13927	Immunoglobulin domain	41	112	2.6e-12	T	2019-08-09
TRINITY_DN61082_c0_g1_i1.p1	fa75bb0f9f770a203342b5f95bb7bc7b	2179	Pfam	PF13927	Immunoglobulin domain	437	512	9.9e-15	T	2019-08-09
TRINITY_DN27505_c0_g1_i2.p2	17c559d6922d6e4fdfe635ab2fbd57cd	139	Pfam	PF00994	Probable molybdopterin binding domain	43	134	1.3e-17	T	2019-08-09	IPR001453	MoaB/Mog domain
TRINITY_DN51863_c0_g1_i2.p1	9df4918368a37ee007433513e67a9fe9	250	Pfam	PF10187	N-terminal domain of NEFA-interacting nuclear protein NIP30	5	106	4.5e-30	T	2019-08-09	IPR019331	FAM192A/Fyv6, N-terminal
TRINITY_DN32663_c0_g1_i1.p1	021eec7a31567bb0399436e02ee6acad	763	Pfam	PF00400	WD domain, G-beta repeat	366	405	0.061	T	2019-08-09	IPR001680	WD40 repeat	GO:0005515
TRINITY_DN33301_c0_g1_i2.p1	48baed1a534a150b2442338a1c412d27	210	Pfam	PF02233	NAD(P) transhydrogenase beta subunit	1	210	2.7e-45	T	2019-08-09	IPR034300	NADP transhydrogenase beta-like domain
TRINITY_DN57579_c0_g1_i8.p1	e986a2717d01b860a04abefc97a5b842	5099	Pfam	PF02815	MIR domain	212	392	5.8e-46	T	2019-08-09	IPR016093	MIR motif	GO:0016020
TRINITY_DN57579_c0_g1_i8.p1	e986a2717d01b860a04abefc97a5b842	5099	Pfam	PF06459	Ryanodine Receptor TM 4-6	4470	4737	3.8e-51	T	2019-08-09	IPR009460	Ryanodine Receptor TM 4-6	GO:0005219|GO:0006874|GO:0016021
TRINITY_DN57579_c0_g1_i8.p1	e986a2717d01b860a04abefc97a5b842	5099	Pfam	PF00520	Ion transport protein	4863	5007	1.3e-14	T	2019-08-09	IPR005821	Ion transport domain	GO:0005216|GO:0006811|GO:0016020|GO:0055085
TRINITY_DN57579_c0_g1_i8.p1	e986a2717d01b860a04abefc97a5b842	5099	Pfam	PF00622	SPRY domain	1513	1651	8.4e-20	T	2019-08-09	IPR003877	SPRY domain	GO:0005515
TRINITY_DN57579_c0_g1_i8.p1	e986a2717d01b860a04abefc97a5b842	5099	Pfam	PF00622	SPRY domain	1094	1213	1.1e-22	T	2019-08-09	IPR003877	SPRY domain	GO:0005515
TRINITY_DN57579_c0_g1_i8.p1	e986a2717d01b860a04abefc97a5b842	5099	Pfam	PF00622	SPRY domain	666	801	1e-19	T	2019-08-09	IPR003877	SPRY domain	GO:0005515
TRINITY_DN57579_c0_g1_i8.p1	e986a2717d01b860a04abefc97a5b842	5099	Pfam	PF08454	RyR and IP3R Homology associated	3979	4094	2.6e-29	T	2019-08-09	IPR013662	RyR/IP3R Homology associated domain
TRINITY_DN57579_c0_g1_i8.p1	e986a2717d01b860a04abefc97a5b842	5099	Pfam	PF01365	RIH domain	2193	2423	4.7e-76	T	2019-08-09	IPR000699	RIH domain	GO:0005262|GO:0016020|GO:0070588
TRINITY_DN57579_c0_g1_i8.p1	e986a2717d01b860a04abefc97a5b842	5099	Pfam	PF01365	RIH domain	443	641	3.9e-55	T	2019-08-09	IPR000699	RIH domain	GO:0005262|GO:0016020|GO:0070588
TRINITY_DN57579_c0_g1_i8.p1	e986a2717d01b860a04abefc97a5b842	5099	Pfam	PF08709	Inositol 1,4,5-trisphosphate/ryanodine receptor	13	204	1.9e-62	T	2019-08-09	IPR014821	Inositol 1,4,5-trisphosphate/ryanodine receptor
TRINITY_DN57579_c0_g1_i8.p1	e986a2717d01b860a04abefc97a5b842	5099	Pfam	PF02026	RyR domain	968	1057	4.3e-30	T	2019-08-09	IPR003032	Ryanodine receptor Ryr
TRINITY_DN57579_c0_g1_i8.p1	e986a2717d01b860a04abefc97a5b842	5099	Pfam	PF02026	RyR domain	855	944	2.3e-31	T	2019-08-09	IPR003032	Ryanodine receptor Ryr
TRINITY_DN57579_c0_g1_i8.p1	e986a2717d01b860a04abefc97a5b842	5099	Pfam	PF02026	RyR domain	2798	2887	2e-30	T	2019-08-09	IPR003032	Ryanodine receptor Ryr
TRINITY_DN57579_c0_g1_i8.p1	e986a2717d01b860a04abefc97a5b842	5099	Pfam	PF02026	RyR domain	2924	3007	5.4e-26	T	2019-08-09	IPR003032	Ryanodine receptor Ryr
TRINITY_DN60495_c0_g1_i2.p1	de1006e516f9759e70f9e278f52334c1	1598	Pfam	PF00415	Regulator of chromosome condensation (RCC1) repeat	455	501	7.6e-08	T	2019-08-09	IPR000408	Regulator of chromosome condensation, RCC1
TRINITY_DN60495_c0_g1_i2.p1	de1006e516f9759e70f9e278f52334c1	1598	Pfam	PF00415	Regulator of chromosome condensation (RCC1) repeat	504	553	9e-05	T	2019-08-09	IPR000408	Regulator of chromosome condensation, RCC1
TRINITY_DN60495_c0_g1_i2.p1	de1006e516f9759e70f9e278f52334c1	1598	Pfam	PF02204	Vacuolar sorting protein 9 (VPS9) domain	1492	1590	8.4e-18	T	2019-08-09	IPR003123	VPS9 domain
TRINITY_DN60495_c0_g1_i2.p1	de1006e516f9759e70f9e278f52334c1	1598	Pfam	PF02493	MORN repeat	1005	1022	4.2	T	2019-08-09	IPR003409	MORN motif
TRINITY_DN60495_c0_g1_i2.p1	de1006e516f9759e70f9e278f52334c1	1598	Pfam	PF02493	MORN repeat	1126	1147	0.1	T	2019-08-09	IPR003409	MORN motif
TRINITY_DN60495_c0_g1_i2.p1	de1006e516f9759e70f9e278f52334c1	1598	Pfam	PF02493	MORN repeat	1149	1171	0.0043	T	2019-08-09	IPR003409	MORN motif
TRINITY_DN60495_c0_g1_i2.p1	de1006e516f9759e70f9e278f52334c1	1598	Pfam	PF02493	MORN repeat	1103	1116	3.1	T	2019-08-09	IPR003409	MORN motif
TRINITY_DN60495_c0_g1_i2.p1	de1006e516f9759e70f9e278f52334c1	1598	Pfam	PF02493	MORN repeat	1028	1049	1.2e-05	T	2019-08-09	IPR003409	MORN motif
TRINITY_DN60495_c0_g1_i2.p1	de1006e516f9759e70f9e278f52334c1	1598	Pfam	PF02493	MORN repeat	982	1002	0.00032	T	2019-08-09	IPR003409	MORN motif
TRINITY_DN60495_c0_g1_i2.p1	de1006e516f9759e70f9e278f52334c1	1598	Pfam	PF02493	MORN repeat	1051	1065	0.36	T	2019-08-09	IPR003409	MORN motif
TRINITY_DN60495_c0_g1_i2.p1	de1006e516f9759e70f9e278f52334c1	1598	Pfam	PF02493	MORN repeat	1079	1093	0.0074	T	2019-08-09	IPR003409	MORN motif
TRINITY_DN137357_c0_g1_i1.p1	e6afc35df7ccb0ef30b45581122950df	120	Pfam	PF00171	Aldehyde dehydrogenase family	1	120	1.2e-45	T	2019-08-09	IPR015590	Aldehyde dehydrogenase domain	GO:0016491|GO:0055114
TRINITY_DN61420_c0_g1_i3.p1	9e04969d31aecc2d5be1afd460282070	625	Pfam	PF03607	Doublecortin	214	272	2.8e-13	T	2019-08-09	IPR003533	Doublecortin domain	GO:0035556
TRINITY_DN61420_c0_g1_i3.p1	9e04969d31aecc2d5be1afd460282070	625	Pfam	PF03607	Doublecortin	69	128	2.1e-17	T	2019-08-09	IPR003533	Doublecortin domain	GO:0035556
TRINITY_DN61420_c0_g1_i3.p1	9e04969d31aecc2d5be1afd460282070	625	Pfam	PF00069	Protein kinase domain	348	606	4e-66	T	2019-08-09	IPR000719	Protein kinase domain	GO:0004672|GO:0005524|GO:0006468
TRINITY_DN47563_c0_g1_i1.p1	8b919a4036a868decc8bafdc6a19ba1a	684	Pfam	PF00400	WD domain, G-beta repeat	381	413	2.9e-05	T	2019-08-09	IPR001680	WD40 repeat	GO:0005515
TRINITY_DN47563_c0_g1_i1.p1	8b919a4036a868decc8bafdc6a19ba1a	684	Pfam	PF08953	Domain of unknown function (DUF1899)	206	265	4.7e-09	T	2019-08-09	IPR015048	Domain of unknown function DUF1899
TRINITY_DN47563_c0_g1_i1.p1	8b919a4036a868decc8bafdc6a19ba1a	684	Pfam	PF16300	Type of WD40 repeat	556	600	3.2e-17	T	2019-08-09
TRINITY_DN72719_c0_g1_i1.p1	ba318e81fd3c6cf08a00501ea64d474e	154	Pfam	PF06151	Trehalose receptor	59	147	1.5e-05	T	2019-08-09	IPR009318	Gustatory receptor	GO:0008527|GO:0016021|GO:0050912
TRINITY_DN58916_c0_g1_i1.p1	f2fa2cf7d6e536d0e893f3d8ba9b31a2	139	Pfam	PF00062	C-type lysozyme/alpha-lactalbumin family	20	137	1.2e-30	T	2019-08-09	IPR001916	Glycoside hydrolase, family 22
TRINITY_DN40777_c0_g1_i1.p1	bed978236f0899798dba3144572d53db	179	Pfam	PF00025	ADP-ribosylation factor family	9	175	1.4e-63	T	2019-08-09	IPR006689	Small GTPase superfamily, ARF/SAR type	GO:0005525
TRINITY_DN52965_c1_g1_i1.p1	0d9adc703503033595da2bba7e8431fa	941	Pfam	PF00373	FERM central domain	126	226	3.3e-10	T	2019-08-09	IPR019748	FERM central domain
TRINITY_DN52965_c1_g1_i1.p1	0d9adc703503033595da2bba7e8431fa	941	Pfam	PF09380	FERM C-terminal PH-like domain	246	320	2e-13	T	2019-08-09	IPR018980	FERM, C-terminal PH-like domain
TRINITY_DN97902_c0_g1_i1.p3	e5004662d4b0beef2f5c8cc9e2de26f3	154	Pfam	PF00083	Sugar (and other) transporter	5	152	2.5e-20	T	2019-08-09	IPR005828	Major facilitator, sugar transporter-like	GO:0016021|GO:0022857|GO:0055085
TRINITY_DN19687_c0_g1_i1.p1	91d9d59f1e15819f3182ba6ebdacf08c	112	Pfam	PF00155	Aminotransferase class I and II	13	108	1.9e-13	T	2019-08-09	IPR004839	Aminotransferase, class I/classII	GO:0009058|GO:0030170
TRINITY_DN61361_c5_g2_i1.p1	b737f61af70d45bc54f6aca4a2f798e1	673	Pfam	PF13843	Transposase IS4	430	673	8.9e-45	T	2019-08-09	IPR029526	PiggyBac transposable element-derived protein
TRINITY_DN60029_c0_g1_i2.p1	d638c1adb899a9a6140132914c4e6532	422	Pfam	PF12874	Zinc-finger of C2H2 type	308	327	0.015	T	2019-08-09
TRINITY_DN60029_c0_g1_i2.p1	d638c1adb899a9a6140132914c4e6532	422	Pfam	PF00096	Zinc finger, C2H2 type	393	416	0.00052	T	2019-08-09	IPR013087	Zinc finger C2H2-type	GO:0003676
TRINITY_DN60029_c0_g1_i2.p1	d638c1adb899a9a6140132914c4e6532	422	Pfam	PF00096	Zinc finger, C2H2 type	365	387	1.3e-05	T	2019-08-09	IPR013087	Zinc finger C2H2-type	GO:0003676
TRINITY_DN60029_c0_g1_i2.p1	d638c1adb899a9a6140132914c4e6532	422	Pfam	PF00096	Zinc finger, C2H2 type	337	359	0.00054	T	2019-08-09	IPR013087	Zinc finger C2H2-type	GO:0003676
TRINITY_DN51371_c1_g1_i1.p1	7dec902b76ae173dae301cb7c6481145	390	Pfam	PF04258	Signal peptide peptidase	72	375	3.7e-83	T	2019-08-09	IPR007369	Peptidase A22B, signal peptide peptidase	GO:0004190|GO:0016021
TRINITY_DN60559_c1_g1_i15.p1	3f78c9f5034075603f4d6786c3b223a7	1001	Pfam	PF00023	Ankyrin repeat	616	640	0.00014	T	2019-08-09	IPR002110	Ankyrin repeat	GO:0005515
TRINITY_DN60559_c1_g1_i15.p1	3f78c9f5034075603f4d6786c3b223a7	1001	Pfam	PF00023	Ankyrin repeat	482	513	1.1e-05	T	2019-08-09	IPR002110	Ankyrin repeat	GO:0005515
TRINITY_DN60559_c1_g1_i15.p1	3f78c9f5034075603f4d6786c3b223a7	1001	Pfam	PF00520	Ion transport protein	798	981	6.8e-06	T	2019-08-09	IPR005821	Ion transport domain	GO:0005216|GO:0006811|GO:0016020|GO:0055085
TRINITY_DN60559_c1_g1_i15.p1	3f78c9f5034075603f4d6786c3b223a7	1001	Pfam	PF12796	Ankyrin repeats (3 copies)	101	187	1.2e-09	T	2019-08-09	IPR020683	Ankyrin repeat-containing domain
TRINITY_DN60559_c1_g1_i15.p1	3f78c9f5034075603f4d6786c3b223a7	1001	Pfam	PF12796	Ankyrin repeats (3 copies)	519	602	3.1e-14	T	2019-08-09	IPR020683	Ankyrin repeat-containing domain
TRINITY_DN60559_c1_g1_i15.p1	3f78c9f5034075603f4d6786c3b223a7	1001	Pfam	PF12796	Ankyrin repeats (3 copies)	339	404	8.6e-09	T	2019-08-09	IPR020683	Ankyrin repeat-containing domain
TRINITY_DN15141_c0_g1_i1.p1	9711e00c13c1415bde1ec35f209310aa	327	Pfam	PF03388	Legume-like lectin family	30	253	2.3e-98	T	2019-08-09	IPR005052	Legume-like lectin	GO:0016020
TRINITY_DN28664_c0_g1_i1.p1	c674f9fc810d4ffad8ab8dc99c4ba451	355	Pfam	PF02101	Ocular albinism type 1 protein	1	306	2.3e-45	T	2019-08-09	IPR001414	G-protein coupled receptor 143	GO:0004930|GO:0007186|GO:0016020|GO:0035240|GO:0072544|GO:0072545
TRINITY_DN175651_c0_g1_i1.p1	13b0e88a47d17a9f18f4a4664785672b	180	Pfam	PF13618	Gluconate 2-dehydrogenase subunit 3	100	180	9.6e-18	T	2019-08-09	IPR027056	Gluconate 2-dehydrogenase subunit 3
TRINITY_DN46851_c1_g1_i4.p1	3b8a31364a9b6f08022a1a9ed9807c26	389	Pfam	PF01207	Dihydrouridine synthase (Dus)	24	298	1.2e-61	T	2019-08-09	IPR001269	tRNA-dihydrouridine synthase	GO:0008033|GO:0017150|GO:0050660|GO:0055114
TRINITY_DN58264_c0_g1_i1.p1	07666806511254b9bf63dbba09d2e373	645	Pfam	PF04926	Poly(A) polymerase predicted RNA binding domain	383	545	8.5e-30	T	2019-08-09	IPR007010	Poly(A) polymerase, RNA-binding domain	GO:0003723|GO:0043631
TRINITY_DN58264_c0_g1_i1.p1	07666806511254b9bf63dbba09d2e373	645	Pfam	PF01909	Nucleotidyltransferase domain	111	191	7.8e-11	T	2019-08-09	IPR002934	Polymerase, nucleotidyl transferase domain	GO:0016779
TRINITY_DN58264_c0_g1_i1.p1	07666806511254b9bf63dbba09d2e373	645	Pfam	PF04928	Poly(A) polymerase central domain	38	380	1.1e-111	T	2019-08-09	IPR007012	Poly(A) polymerase, central domain	GO:0004652|GO:0043631
TRINITY_DN49522_c0_g1_i19.p1	7969f60c9bf1da47f3c22899bd04ccf0	1094	Pfam	PF07647	SAM domain (Sterile alpha motif)	1007	1073	2.2e-10	T	2019-08-09	IPR001660	Sterile alpha motif domain	GO:0005515
TRINITY_DN49522_c0_g1_i19.p1	7969f60c9bf1da47f3c22899bd04ccf0	1094	Pfam	PF00536	SAM domain (Sterile alpha motif)	836	898	6.4e-06	T	2019-08-09	IPR001660	Sterile alpha motif domain	GO:0005515
TRINITY_DN49522_c0_g1_i19.p1	7969f60c9bf1da47f3c22899bd04ccf0	1094	Pfam	PF00536	SAM domain (Sterile alpha motif)	928	984	5.9e-10	T	2019-08-09	IPR001660	Sterile alpha motif domain	GO:0005515
TRINITY_DN56203_c0_g1_i1.p1	0112bcec9c0466ad25826a36659582cb	376	Pfam	PF03036	Perilipin family	15	112	2.7e-11	T	2019-08-09	IPR004279	Perilipin
TRINITY_DN45108_c0_g1_i1.p1	5d878f47d0b6be76a83955c54c2b6b97	199	Pfam	PF00255	Glutathione peroxidase	44	152	9.5e-40	T	2019-08-09	IPR000889	Glutathione peroxidase	GO:0004602|GO:0006979|GO:0055114
TRINITY_DN42242_c0_g1_i1.p1	69ef0f336b9b2cf3b549c97cf8bde355	386	Pfam	PF17921	Integrase zinc binding domain	94	147	8.5e-19	T	2019-08-09	IPR041588	Integrase zinc-binding domain
TRINITY_DN42242_c0_g1_i1.p1	69ef0f336b9b2cf3b549c97cf8bde355	386	Pfam	PF00665	Integrase core domain	167	273	5.7e-13	T	2019-08-09	IPR001584	Integrase, catalytic core	GO:0015074
TRINITY_DN30531_c1_g1_i1.p1	1720046d29de7f150b9c55bfd8badb6d	244	Pfam	PF02252	Proteasome activator pa28 beta subunit	99	241	2.8e-65	T	2019-08-09	IPR003186	Proteasome activator PA28, C-terminal domain	GO:0008537
TRINITY_DN30531_c1_g1_i1.p1	1720046d29de7f150b9c55bfd8badb6d	244	Pfam	PF02251	Proteasome activator pa28 alpha subunit	3	62	2.7e-26	T	2019-08-09	IPR003185	Proteasome activator PA28, N-terminal domain	GO:0008537
TRINITY_DN56009_c0_g1_i8.p1	39887e20d3569f8e527d3302c21ba82b	813	Pfam	PF14604	Variant SH3 domain	711	763	4.5e-11	T	2019-08-09	IPR001452	SH3 domain	GO:0005515
TRINITY_DN56009_c0_g1_i8.p1	39887e20d3569f8e527d3302c21ba82b	813	Pfam	PF00611	Fes/CIP4, and EFC/F-BAR homology domain	33	117	2.9e-15	T	2019-08-09	IPR001060	FCH domain
TRINITY_DN56009_c0_g1_i8.p1	39887e20d3569f8e527d3302c21ba82b	813	Pfam	PF00018	SH3 domain	559	606	5.6e-11	T	2019-08-09	IPR001452	SH3 domain	GO:0005515
TRINITY_DN5185_c0_g1_i1.p1	3ed09914835831f5e0270a8fe6672100	616	Pfam	PF00226	DnaJ domain	79	148	4.5e-18	T	2019-08-09	IPR001623	DnaJ domain
TRINITY_DN5185_c0_g1_i1.p1	3ed09914835831f5e0270a8fe6672100	616	Pfam	PF00249	Myb-like DNA-binding domain	554	601	2.1e-10	T	2019-08-09	IPR001005	SANT/Myb domain
TRINITY_DN5185_c0_g1_i1.p1	3ed09914835831f5e0270a8fe6672100	616	Pfam	PF16717	Ribosome-associated complex head domain	328	424	8.3e-12	T	2019-08-09	IPR032003	Ribosome-associated complex head domain
TRINITY_DN54502_c0_g1_i4.p1	0522fbccb1a7a75218d170632b38d2db	1302	Pfam	PF00017	SH2 domain	1047	1126	2.5e-12	T	2019-08-09	IPR000980	SH2 domain
TRINITY_DN54502_c0_g1_i4.p1	0522fbccb1a7a75218d170632b38d2db	1302	Pfam	PF08416	Phosphotyrosine-binding domain	1163	1298	1.7e-24	T	2019-08-09	IPR013625	Tensin/EPS8 phosphotyrosine-binding domain	GO:0005515
TRINITY_DN54502_c0_g1_i4.p1	0522fbccb1a7a75218d170632b38d2db	1302	Pfam	PF10409	C2 domain of PTEN tumour-suppressor protein	463	507	2.1e-06	T	2019-08-09	IPR014020	Tensin phosphatase, C2 domain
TRINITY_DN47077_c0_g1_i1.p1	4dac4666cf350294479c103f394d6f2b	465	Pfam	PF07992	Pyridine nucleotide-disulphide oxidoreductase	1	321	2.2e-64	T	2019-08-09	IPR023753	FAD/NAD(P)-binding domain	GO:0016491|GO:0055114
TRINITY_DN47077_c0_g1_i1.p1	4dac4666cf350294479c103f394d6f2b	465	Pfam	PF02852	Pyridine nucleotide-disulphide oxidoreductase, dimerisation domain	340	449	1.9e-39	T	2019-08-09	IPR004099	Pyridine nucleotide-disulphide oxidoreductase, dimerisation domain	GO:0045454|GO:0055114
TRINITY_DN59884_c2_g1_i4.p1	55f41069db333c376732b30758576f00	581	Pfam	PF00413	Matrixin	134	287	1.6e-58	T	2019-08-09	IPR001818	Peptidase M10, metallopeptidase	GO:0004222|GO:0006508|GO:0008270|GO:0031012
TRINITY_DN59884_c2_g1_i4.p1	55f41069db333c376732b30758576f00	581	Pfam	PF00045	Hemopexin	371	414	2.1e-17	T	2019-08-09	IPR018487	Hemopexin-like repeats
TRINITY_DN59884_c2_g1_i4.p1	55f41069db333c376732b30758576f00	581	Pfam	PF00045	Hemopexin	417	463	1.3e-11	T	2019-08-09	IPR018487	Hemopexin-like repeats
TRINITY_DN59884_c2_g1_i4.p1	55f41069db333c376732b30758576f00	581	Pfam	PF00045	Hemopexin	325	368	2.4e-10	T	2019-08-09	IPR018487	Hemopexin-like repeats
TRINITY_DN59884_c2_g1_i4.p1	55f41069db333c376732b30758576f00	581	Pfam	PF00045	Hemopexin	466	513	2.5e-10	T	2019-08-09	IPR018487	Hemopexin-like repeats
TRINITY_DN59884_c2_g1_i4.p1	55f41069db333c376732b30758576f00	581	Pfam	PF01471	Putative peptidoglycan binding domain	55	107	3.6e-08	T	2019-08-09	IPR002477	Peptidoglycan binding-like
TRINITY_DN17475_c0_g1_i2.p1	2bb23c77f0bd73ac9b9666233a173b99	603	Pfam	PF00474	Sodium:solute symporter family	50	452	3.3e-17	T	2019-08-09	IPR001734	Sodium/solute symporter	GO:0016020|GO:0022857|GO:0055085
TRINITY_DN61086_c0_g1_i1.p1	9e68e7ae44ce0ea66bfc826611e6d600	131	Pfam	PF13359	DDE superfamily endonuclease	11	121	8.9e-14	T	2019-08-09	IPR027806	Harbinger transposase-derived nuclease domain
TRINITY_DN215606_c0_g1_i1.p1	71d597c641c8aafdc189d2f71674e052	149	Pfam	PF00697	N-(5'phosphoribosyl)anthranilate (PRA) isomerase	2	138	1.1e-27	T	2019-08-09	IPR001240	N-(5'phosphoribosyl) anthranilate isomerase (PRAI)	GO:0004640|GO:0006568
TRINITY_DN67923_c0_g1_i1.p1	e41d54c27715aa070a766eb55ad87c13	145	Pfam	PF01476	LysM domain	40	85	6.9e-15	T	2019-08-09	IPR018392	LysM domain
TRINITY_DN60660_c0_g2_i6.p1	aee280c7596843118ad6fb3c9417431b	320	Pfam	PF00379	Insect cuticle protein	101	150	1.5e-12	T	2019-08-09	IPR000618	Insect cuticle protein	GO:0042302
TRINITY_DN60816_c0_g1_i2.p1	5534a3b1b905c4fbc86f5e67c747df5a	2544	Pfam	PF13855	Leucine rich repeat	674	731	7.5e-10	T	2019-08-09	IPR001611	Leucine-rich repeat	GO:0005515
TRINITY_DN60816_c0_g1_i2.p1	5534a3b1b905c4fbc86f5e67c747df5a	2544	Pfam	PF13855	Leucine rich repeat	840	898	2.5e-06	T	2019-08-09	IPR001611	Leucine-rich repeat	GO:0005515
TRINITY_DN60816_c0_g1_i2.p1	5534a3b1b905c4fbc86f5e67c747df5a	2544	Pfam	PF16095	C-terminal of Roc, COR, domain	1323	1487	2.9e-18	T	2019-08-09	IPR032171	C-terminal of Roc (COR) domain
TRINITY_DN60816_c0_g1_i2.p1	5534a3b1b905c4fbc86f5e67c747df5a	2544	Pfam	PF00069	Protein kinase domain	1948	2168	1.7e-33	T	2019-08-09	IPR000719	Protein kinase domain	GO:0004672|GO:0005524|GO:0006468
TRINITY_DN60816_c0_g1_i2.p1	5534a3b1b905c4fbc86f5e67c747df5a	2544	Pfam	PF08477	Ras of Complex, Roc, domain of DAPkinase	1142	1243	1.2e-14	T	2019-08-09
TRINITY_DN60816_c0_g1_i2.p1	5534a3b1b905c4fbc86f5e67c747df5a	2544	Pfam	PF12796	Ankyrin repeats (3 copies)	15	108	4.5e-12	T	2019-08-09	IPR020683	Ankyrin repeat-containing domain
TRINITY_DN88253_c0_g1_i1.p1	9f97f86603bcd25965838b0d96425fa4	268	Pfam	PF00001	7 transmembrane receptor (rhodopsin family)	2	230	1.8e-34	T	2019-08-09	IPR000276	G protein-coupled receptor, rhodopsin-like	GO:0004930|GO:0007186|GO:0016021
TRINITY_DN60018_c0_g1_i6.p1	2f30754804616bb9f95689b0355d3beb	715	Pfam	PF04825	N terminus of Rad21 / Rec8 like protein	1	108	8.4e-13	T	2019-08-09	IPR006910	Rad21/Rec8-like protein, N-terminal	GO:0005515
TRINITY_DN9085_c0_g1_i1.p1	58d91134e9df4a1dce45cad095854930	219	Pfam	PF00096	Zinc finger, C2H2 type	15	39	2.2e-06	T	2019-08-09	IPR013087	Zinc finger C2H2-type	GO:0003676
TRINITY_DN9085_c0_g1_i1.p1	58d91134e9df4a1dce45cad095854930	219	Pfam	PF13894	C2H2-type zinc finger	45	67	0.00053	T	2019-08-09
TRINITY_DN70691_c0_g1_i1.p1	dad4419c70bcb6e7f08eaecfb4e0dcb2	207	Pfam	PF02469	Fasciclin domain	72	206	7.2e-35	T	2019-08-09	IPR000782	FAS1 domain
TRINITY_DN28472_c0_g1_i1.p1	1fc31336274c1ac514e976e395509ea7	209	Pfam	PF02491	SHS2 domain inserted in FTSA	77	154	1.5e-32	T	2019-08-09	IPR003494	SHS2 domain inserted in FtsA	GO:0005515|GO:0051301
TRINITY_DN28472_c0_g1_i1.p1	1fc31336274c1ac514e976e395509ea7	209	Pfam	PF14450	Cell division protein FtsA	3	185	1.8e-12	T	2019-08-09
TRINITY_DN60830_c0_g1_i18.p1	fbd834adbd214d7c5c2bb3c44932327e	469	Pfam	PF00001	7 transmembrane receptor (rhodopsin family)	163	380	1.4e-07	T	2019-08-09	IPR000276	G protein-coupled receptor, rhodopsin-like	GO:0004930|GO:0007186|GO:0016021
TRINITY_DN58843_c0_g1_i6.p1	e36e13a01b96c6ad9d3f36d42e3868b0	522	Pfam	PF02214	BTB/POZ domain	22	112	8e-29	T	2019-08-09	IPR003131	Potassium channel tetramerisation-type BTB domain	GO:0051260
TRINITY_DN58843_c0_g1_i6.p1	e36e13a01b96c6ad9d3f36d42e3868b0	522	Pfam	PF00520	Ion transport protein	185	433	5.1e-44	T	2019-08-09	IPR005821	Ion transport domain	GO:0005216|GO:0006811|GO:0016020|GO:0055085
TRINITY_DN61333_c1_g1_i2.p1	df94b1603e892159cd48264df4a0902e	348	Pfam	PF00501	AMP-binding enzyme	2	327	1e-54	T	2019-08-09	IPR000873	AMP-dependent synthetase/ligase	GO:0003824
TRINITY_DN32931_c0_g1_i1.p1	5c39af3f61bc4eff8d1f8f99adcfe2e5	309	Pfam	PF13920	Zinc finger, C3HC4 type (RING finger)	235	277	6.8e-10	T	2019-08-09
TRINITY_DN49050_c0_g1_i1.p1	063cb016bec21462bb6f07d2efc76caa	513	Pfam	PF00643	B-box zinc finger	108	147	9.5e-11	T	2019-08-09	IPR000315	B-box-type zinc finger	GO:0008270
TRINITY_DN49050_c0_g1_i1.p1	063cb016bec21462bb6f07d2efc76caa	513	Pfam	PF00917	MATH domain	299	411	0.00069	T	2019-08-09	IPR002083	MATH/TRAF domain	GO:0005515
TRINITY_DN61080_c0_g1_i16.p1	235c1e0601422d4556d19dc579ef17f6	1040	Pfam	PF00076	RNA recognition motif. (a.k.a. RRM, RBD, or RNP domain)	448	511	9.2e-14	T	2019-08-09	IPR000504	RNA recognition motif domain	GO:0003676
TRINITY_DN61080_c0_g1_i16.p1	235c1e0601422d4556d19dc579ef17f6	1040	Pfam	PF04818	RNA polymerase II-binding domain.	61	125	1.2e-17	T	2019-08-09	IPR006903	RNA polymerase II-binding domain
TRINITY_DN58037_c0_g1_i4.p2	462df1ae4da866f4d75bf0654efb11e7	189	Pfam	PF05699	hAT family C-terminal dimerisation region	117	188	5.2e-10	T	2019-08-09	IPR008906	HAT, C-terminal dimerisation domain	GO:0046983
TRINITY_DN80401_c0_g1_i1.p1	ac29f292e511899290aa12d73bb8b022	423	Pfam	PF03022	Major royal jelly protein	121	408	1.6e-84	T	2019-08-09	IPR017996	Major royal jelly protein/protein yellow
TRINITY_DN58654_c0_g1_i4.p1	e5706e78aae1be047659bfd354bd2d5e	319	Pfam	PF00067	Cytochrome P450	28	316	2.3e-28	T	2019-08-09	IPR001128	Cytochrome P450	GO:0005506|GO:0016705|GO:0020037|GO:0055114
TRINITY_DN58654_c0_g1_i6.p1	e5706e78aae1be047659bfd354bd2d5e	319	Pfam	PF00067	Cytochrome P450	28	316	2.3e-28	T	2019-08-09	IPR001128	Cytochrome P450	GO:0005506|GO:0016705|GO:0020037|GO:0055114
TRINITY_DN25650_c0_g1_i1.p1	a604a6972ce7cc8221193dea519b0510	202	Pfam	PF00071	Ras family	9	167	8.9e-56	T	2019-08-09	IPR001806	Small GTPase	GO:0003924|GO:0005525
TRINITY_DN149919_c0_g1_i1.p1	08f6f7e0d83f134ceb563a790a4d17b7	137	Pfam	PF14841	FliG middle domain	88	136	1.6e-15	T	2019-08-09	IPR032779	Flagellar motor switch protein FliG, middle domain
TRINITY_DN149919_c0_g1_i1.p1	08f6f7e0d83f134ceb563a790a4d17b7	137	Pfam	PF14842	FliG N-terminal domain	1	78	1.5e-22	T	2019-08-09	IPR028263	Flagellar motor switch protein FliG, N-terminal domain
TRINITY_DN44873_c0_g1_i2.p1	ec33b382e6dcaed01382961a2d8207a1	152	Pfam	PF00076	RNA recognition motif. (a.k.a. RRM, RBD, or RNP domain)	8	73	2.3e-14	T	2019-08-09	IPR000504	RNA recognition motif domain	GO:0003676
TRINITY_DN44873_c0_g1_i3.p1	ec33b382e6dcaed01382961a2d8207a1	152	Pfam	PF00076	RNA recognition motif. (a.k.a. RRM, RBD, or RNP domain)	8	73	2.3e-14	T	2019-08-09	IPR000504	RNA recognition motif domain	GO:0003676
TRINITY_DN85325_c0_g1_i1.p1	67c48b270ca1cc6f8f45ade21e7188da	283	Pfam	PF00392	Bacterial regulatory proteins, gntR family	59	121	9.9e-16	T	2019-08-09	IPR000524	Transcription regulator HTH, GntR	GO:0003700|GO:0006355
TRINITY_DN85325_c0_g1_i1.p1	67c48b270ca1cc6f8f45ade21e7188da	283	Pfam	PF00155	Aminotransferase class I and II	155	283	4.5e-09	T	2019-08-09	IPR004839	Aminotransferase, class I/classII	GO:0009058|GO:0030170
TRINITY_DN80543_c0_g1_i1.p1	a67a14ebbce83520ab2bc63861c26321	251	Pfam	PF01172	Shwachman-Bodian-Diamond syndrome (SBDS) protein	15	102	5.5e-34	T	2019-08-09	IPR019783	Ribosome maturation protein SBDS, N-terminal
TRINITY_DN80543_c0_g1_i1.p1	a67a14ebbce83520ab2bc63861c26321	251	Pfam	PF09377	SBDS protein C-terminal domain	109	226	5.6e-36	T	2019-08-09	IPR018978	Ribosome maturation protein SBDS, C-terminal	GO:0042254
TRINITY_DN28504_c0_g1_i1.p1	7789bf6183c750b931a12c1f10110592	294	Pfam	PF00656	Caspase domain	31	268	4.6e-43	T	2019-08-09
TRINITY_DN152535_c0_g1_i1.p2	74a0ea88925f09cbf25e973fa9bf470b	136	Pfam	PF13520	Amino acid permease	5	126	3.4e-22	T	2019-08-09	IPR002293	Amino acid/polyamine transporter I	GO:0016020|GO:0022857|GO:0055085
TRINITY_DN59507_c0_g1_i4.p1	e017f5a5f1a32c406dab2c5a0e6e8567	916	Pfam	PF12114	Period protein 2/3C-terminal region	730	875	9.9e-22	T	2019-08-09	IPR022728	Period circadian-like, C-terminal
TRINITY_DN59507_c0_g1_i4.p1	e017f5a5f1a32c406dab2c5a0e6e8567	916	Pfam	PF08447	PAS fold	146	231	7.3e-13	T	2019-08-09	IPR013655	PAS fold-3	GO:0005515
TRINITY_DN61243_c0_g1_i10.p1	bfadacbbe0aef8790efcd714899073f4	1063	Pfam	PF18148	Regulator of G-protein signalling DHEX domain	209	318	3.7e-36	T	2019-08-09	IPR040759	Regulator of G-protein signalling, DHEX domain
TRINITY_DN61243_c0_g1_i10.p1	bfadacbbe0aef8790efcd714899073f4	1063	Pfam	PF00631	GGL domain	336	396	2.9e-11	T	2019-08-09	IPR015898	G-protein gamma-like domain	GO:0007186
TRINITY_DN61243_c0_g1_i10.p1	bfadacbbe0aef8790efcd714899073f4	1063	Pfam	PF00615	Regulator of G protein signaling domain	416	531	2.1e-29	T	2019-08-09	IPR016137	RGS domain
TRINITY_DN16343_c0_g1_i1.p1	25bdfa7b35374945a8d89c4212aa9f06	448	Pfam	PF01399	PCI domain	315	416	3e-24	T	2019-08-09	IPR000717	Proteasome component (PCI) domain
TRINITY_DN59387_c4_g2_i4.p2	b01ed9d15bd101fae26883dbb296ba18	537	Pfam	PF13891	Potential DNA-binding domain	406	464	5.7e-11	T	2019-08-09	IPR025927	Potential DNA-binding domain
TRINITY_DN59387_c4_g2_i4.p2	b01ed9d15bd101fae26883dbb296ba18	537	Pfam	PF13891	Potential DNA-binding domain	94	158	2.2e-12	T	2019-08-09	IPR025927	Potential DNA-binding domain
TRINITY_DN60624_c1_g1_i11.p1	daeb9a97690c786c2cb4f9a608aeb2e1	751	Pfam	PF01431	Peptidase family M13	542	748	3e-64	T	2019-08-09	IPR018497	Peptidase M13, C-terminal domain	GO:0004222|GO:0006508
TRINITY_DN60624_c1_g1_i11.p1	daeb9a97690c786c2cb4f9a608aeb2e1	751	Pfam	PF05649	Peptidase family M13	88	483	5.1e-102	T	2019-08-09	IPR008753	Peptidase M13, N-terminal domain	GO:0006508
TRINITY_DN177304_c0_g1_i1.p2	c85f3cbf61bc1ed50dc8fbe35ffe647f	142	Pfam	PF12974	ABC transporter, phosphonate, periplasmic substrate-binding protein	4	142	6.7e-38	T	2019-08-09
TRINITY_DN61377_c10_g2_i2.p1	9b7f29584393b30bdbaaff59d18f8765	295	Pfam	PF00651	BTB/POZ domain	151	246	2e-11	T	2019-08-09	IPR000210	BTB/POZ domain	GO:0005515
TRINITY_DN61024_c9_g1_i1.p1	678c5fe179eba14fb194a0335d29979c	615	Pfam	PF12937	F-box-like	263	308	4.5e-11	T	2019-08-09	IPR001810	F-box domain	GO:0005515
TRINITY_DN61024_c9_g1_i3.p1	678c5fe179eba14fb194a0335d29979c	615	Pfam	PF12937	F-box-like	263	308	4.5e-11	T	2019-08-09	IPR001810	F-box domain	GO:0005515
TRINITY_DN28781_c0_g1_i2.p1	d2cf2783d78c554584bfab2481dac912	114	Pfam	PF04500	FLYWCH zinc finger domain	32	94	5.4e-13	T	2019-08-09	IPR007588	Zinc finger, FLYWCH-type
TRINITY_DN30247_c0_g1_i1.p1	9b9418f9782995b766e0073ee8d4e339	337	Pfam	PF11712	Endoplasmic reticulum-based factor for assembly of V-ATPase	175	299	1.8e-26	T	2019-08-09	IPR021013	ATPase, vacuolar ER assembly factor, Vma12	GO:0070072
TRINITY_DN61513_c1_g2_i6.p1	93100c2c85212fd70688c14c0159f07c	237	Pfam	PF13359	DDE superfamily endonuclease	91	237	5.7e-24	T	2019-08-09	IPR027806	Harbinger transposase-derived nuclease domain
TRINITY_DN60973_c4_g1_i9.p1	31a1193146442abfd9be7071fa97d8de	1186	Pfam	PF13246	Cation transport ATPase (P-type)	522	599	1e-08	T	2019-08-09
TRINITY_DN60973_c4_g1_i9.p1	31a1193146442abfd9be7071fa97d8de	1186	Pfam	PF16209	Phospholipid-translocating ATPase N-terminal	79	140	5.9e-24	T	2019-08-09	IPR032631	P-type ATPase, N-terminal
TRINITY_DN60973_c4_g1_i9.p1	31a1193146442abfd9be7071fa97d8de	1186	Pfam	PF16212	Phospholipid-translocating P-type ATPase C-terminal	847	1097	3.7e-81	T	2019-08-09	IPR032630	P-type ATPase, C-terminal
TRINITY_DN60973_c4_g1_i15.p1	31a1193146442abfd9be7071fa97d8de	1186	Pfam	PF13246	Cation transport ATPase (P-type)	522	599	1e-08	T	2019-08-09
TRINITY_DN60973_c4_g1_i15.p1	31a1193146442abfd9be7071fa97d8de	1186	Pfam	PF16209	Phospholipid-translocating ATPase N-terminal	79	140	5.9e-24	T	2019-08-09	IPR032631	P-type ATPase, N-terminal
TRINITY_DN60973_c4_g1_i15.p1	31a1193146442abfd9be7071fa97d8de	1186	Pfam	PF16212	Phospholipid-translocating P-type ATPase C-terminal	847	1097	3.7e-81	T	2019-08-09	IPR032630	P-type ATPase, C-terminal
TRINITY_DN56387_c0_g1_i1.p1	92ebcbea10e17866f11109adfcec5330	646	Pfam	PF13445	RING-type zinc-finger	71	96	5.6e-07	T	2019-08-09	IPR027370	RING-type zinc-finger, LisH dimerisation motif
TRINITY_DN56387_c0_g1_i1.p1	92ebcbea10e17866f11109adfcec5330	646	Pfam	PF00643	B-box zinc finger	261	297	1.2e-05	T	2019-08-09	IPR000315	B-box-type zinc finger	GO:0008270
TRINITY_DN56387_c0_g1_i1.p1	92ebcbea10e17866f11109adfcec5330	646	Pfam	PF00630	Filamin/ABP280 repeat	467	563	2.1e-12	T	2019-08-09	IPR017868	Filamin/ABP280 repeat-like
TRINITY_DN34775_c0_g1_i1.p2	0a180187106dab3686294e1ebb03d681	167	Pfam	PF09856	Predicted transcriptional regulator (DUF2083)	70	167	3.7e-41	T	2019-08-09	IPR018653	Domain of unknown function DUF2083,transcriptional regulator
TRINITY_DN34775_c0_g1_i1.p2	0a180187106dab3686294e1ebb03d681	167	Pfam	PF06114	IrrE N-terminal-like domain	25	69	2.7e-10	T	2019-08-09	IPR010359	IrrE N-terminal-like domain
TRINITY_DN31799_c1_g1_i1.p1	1e2553120fed21ea51e81fc4c7a8ff90	113	Pfam	PF00171	Aldehyde dehydrogenase family	1	112	1.7e-39	T	2019-08-09	IPR015590	Aldehyde dehydrogenase domain	GO:0016491|GO:0055114
TRINITY_DN202818_c0_g1_i1.p1	046de6cc6691bf1d366eec3b84ac935a	506	Pfam	PF03062	MBOAT, membrane-bound O-acyltransferase family	164	397	4.6e-30	T	2019-08-09	IPR004299	Membrane bound O-acyl transferase, MBOAT
TRINITY_DN60502_c0_g1_i2.p1	881280130de48c75f6e9c759570488ff	926	Pfam	PF00078	Reverse transcriptase (RNA-dependent DNA polymerase)	515	639	5.5e-19	T	2019-08-09	IPR000477	Reverse transcriptase domain
TRINITY_DN60502_c0_g1_i2.p1	881280130de48c75f6e9c759570488ff	926	Pfam	PF17919	RNase H-like domain found in reverse transcriptase	702	801	1.6e-30	T	2019-08-09	IPR041577	Reverse transcriptase/retrotransposon-derived protein, RNase H-like domain
TRINITY_DN52095_c0_g1_i1.p1	abd68964da27ce4cbfd5a83e3ebfd47c	1077	Pfam	PF00566	Rab-GTPase-TBC domain	217	422	2.3e-41	T	2019-08-09	IPR000195	Rab-GTPase-TBC domain
TRINITY_DN61820_c21_g1_i9.p1	9475cb8c86b118409fc793ddaa819b58	571	Pfam	PF17772	MYST family zinc finger domain	290	344	3.3e-21	T	2019-08-09	IPR040706	MYST, zinc finger domain
TRINITY_DN61820_c21_g1_i9.p1	9475cb8c86b118409fc793ddaa819b58	571	Pfam	PF01853	MOZ/SAS family	349	533	3.3e-84	T	2019-08-09	IPR002717	Histone acetyltransferase domain, MYST-type	GO:0004402|GO:0006355|GO:0016573
TRINITY_DN61820_c21_g1_i9.p1	9475cb8c86b118409fc793ddaa819b58	571	Pfam	PF11717	RNA binding activity-knot of a chromodomain	18	72	7.9e-19	T	2019-08-09	IPR025995	RNA binding activity-knot of a chromodomain
TRINITY_DN227275_c0_g1_i1.p1	1d7cf58132b3a7b6fa58479879c1940c	107	Pfam	PF02674	Colicin V production protein	4	105	2.5e-17	T	2019-08-09	IPR003825	Colicin V production, CvpA	GO:0009403|GO:0016020
TRINITY_DN61637_c4_g6_i1.p1	4e03cbd8319edd1341161ae49a122c21	439	Pfam	PF03260	Lepidopteran low molecular weight (30 kD) lipoprotein	198	344	2.1e-25	T	2019-08-09	IPR004943	Lepidopteran low molecular weight lipoprotein	GO:0005576
TRINITY_DN58046_c0_g1_i5.p1	e03c58dc7d423b8c6de1075304f679ac	263	Pfam	PF00071	Ras family	73	233	1.7e-58	T	2019-08-09	IPR001806	Small GTPase	GO:0003924|GO:0005525
TRINITY_DN144700_c0_g1_i1.p2	a951ecba0962b9b7957b91c12e91b96f	157	Pfam	PF01715	IPP transferase	1	132	7.2e-35	T	2019-08-09	IPR018022	IPP transferase	GO:0008033
TRINITY_DN54841_c0_g1_i2.p1	bd465a0be3eb641c11b2a997373966f3	438	Pfam	PF00003	7 transmembrane sweet-taste receptor of 3 GCPR	175	369	8.3e-31	T	2019-08-09	IPR017978	GPCR family 3, C-terminal	GO:0004930|GO:0007186|GO:0016021
TRINITY_DN42016_c0_g1_i2.p2	a4ed4c7b25a4334b8b3b1b34f801a5b4	110	Pfam	PF00501	AMP-binding enzyme	4	106	4.4e-19	T	2019-08-09	IPR000873	AMP-dependent synthetase/ligase	GO:0003824
TRINITY_DN61467_c0_g1_i2.p1	3ad482a71edc866d4cd4b94b2389655b	1087	Pfam	PF00002	7 transmembrane receptor (Secretin family)	495	731	2.2e-58	T	2019-08-09	IPR000832	GPCR, family 2, secretin-like	GO:0004930|GO:0007186|GO:0016021
TRINITY_DN61467_c0_g1_i2.p1	3ad482a71edc866d4cd4b94b2389655b	1087	Pfam	PF16489	GPCR-Autoproteolysis INducing (GAIN) domain	185	414	2e-46	T	2019-08-09	IPR032471	GAIN domain, N-terminal
TRINITY_DN61467_c0_g1_i2.p1	3ad482a71edc866d4cd4b94b2389655b	1087	Pfam	PF01825	GPCR proteolysis site, GPS, motif	440	480	2.6e-12	T	2019-08-09	IPR000203	GPS motif
TRINITY_DN60566_c3_g1_i1.p1	a5ed33b5ca2fe5342605fb6b64101d0e	1143	Pfam	PF00090	Thrombospondin type 1 domain	1022	1075	0.00019	T	2019-08-09	IPR000884	Thrombospondin type-1 (TSP1) repeat
TRINITY_DN60566_c3_g1_i1.p1	a5ed33b5ca2fe5342605fb6b64101d0e	1143	Pfam	PF00090	Thrombospondin type 1 domain	737	787	9.8e-11	T	2019-08-09	IPR000884	Thrombospondin type-1 (TSP1) repeat
TRINITY_DN60566_c3_g1_i1.p1	a5ed33b5ca2fe5342605fb6b64101d0e	1143	Pfam	PF01562	Reprolysin family propeptide	77	223	4.1e-37	T	2019-08-09	IPR002870	Peptidase M12B, propeptide
TRINITY_DN60566_c3_g1_i1.p1	a5ed33b5ca2fe5342605fb6b64101d0e	1143	Pfam	PF01421	Reprolysin (M12B) family zinc metalloprotease	434	646	1.4e-22	T	2019-08-09	IPR001590	Peptidase M12B, ADAM/reprolysin	GO:0004222|GO:0006508
TRINITY_DN60566_c3_g1_i1.p1	a5ed33b5ca2fe5342605fb6b64101d0e	1143	Pfam	PF17771	ADAM cysteine-rich domain	660	723	3.8e-16	T	2019-08-09	IPR041645	ADAM cysteine-rich domain 2
TRINITY_DN60566_c3_g1_i1.p1	a5ed33b5ca2fe5342605fb6b64101d0e	1143	Pfam	PF05986	ADAM-TS Spacer 1	894	1008	1.8e-18	T	2019-08-09	IPR010294	ADAM-TS Spacer 1
TRINITY_DN27490_c0_g1_i2.p1	46a75eaa6dad03f385a06eedcb83ed68	395	Pfam	PF07690	Major Facilitator Superfamily	2	330	1.5e-18	T	2019-08-09	IPR011701	Major facilitator superfamily	GO:0005887|GO:0055085
TRINITY_DN60740_c0_g1_i4.p1	a9019bb55c618cd3eca57127e8877c54	392	Pfam	PF00059	Lectin C-type domain	2	99	1.3e-09	T	2019-08-09	IPR001304	C-type lectin-like
TRINITY_DN60740_c0_g1_i4.p1	a9019bb55c618cd3eca57127e8877c54	392	Pfam	PF00059	Lectin C-type domain	262	374	4.3e-12	T	2019-08-09	IPR001304	C-type lectin-like
TRINITY_DN60740_c0_g1_i4.p1	a9019bb55c618cd3eca57127e8877c54	392	Pfam	PF00059	Lectin C-type domain	118	229	3.5e-15	T	2019-08-09	IPR001304	C-type lectin-like
TRINITY_DN4583_c0_g1_i1.p1	8229ba7637f171ac494076c4acbdac21	134	Pfam	PF00059	Lectin C-type domain	42	129	3.4e-07	T	2019-08-09	IPR001304	C-type lectin-like
TRINITY_DN60702_c12_g2_i4.p1	62942b52334ac70e740e4934d6d7bdec	732	Pfam	PF11467	Lens epithelium-derived growth factor (LEDGF)	395	512	1e-37	T	2019-08-09	IPR021567	Lens epithelium-derived growth factor, integrase-binding domain
TRINITY_DN60702_c12_g2_i4.p1	62942b52334ac70e740e4934d6d7bdec	732	Pfam	PF00855	PWWP domain	8	83	6.4e-10	T	2019-08-09	IPR000313	PWWP domain
TRINITY_DN85082_c0_g1_i1.p1	3bfdd414323adc917e2aee7f21658aa4	159	Pfam	PF00007	Cystine-knot domain	41	132	3.9e-08	T	2019-08-09	IPR006208	Glycoprotein hormone subunit beta
TRINITY_DN27174_c0_g1_i1.p1	6457be8f0f52ec3e089fda9d335e77ea	750	Pfam	PF00868	Transglutaminase family	38	163	2.5e-27	T	2019-08-09	IPR001102	Transglutaminase, N-terminal	GO:0018149
TRINITY_DN27174_c0_g1_i1.p1	6457be8f0f52ec3e089fda9d335e77ea	750	Pfam	PF01841	Transglutaminase-like superfamily	310	399	1.3e-17	T	2019-08-09	IPR002931	Transglutaminase-like
TRINITY_DN27174_c0_g1_i1.p1	6457be8f0f52ec3e089fda9d335e77ea	750	Pfam	PF00927	Transglutaminase family, C-terminal ig like domain	635	732	1.7e-12	T	2019-08-09	IPR008958	Transglutaminase, C-terminal	GO:0003810|GO:0018149
TRINITY_DN27174_c0_g1_i1.p1	6457be8f0f52ec3e089fda9d335e77ea	750	Pfam	PF00927	Transglutaminase family, C-terminal ig like domain	522	611	2.3e-14	T	2019-08-09	IPR008958	Transglutaminase, C-terminal	GO:0003810|GO:0018149
TRINITY_DN42902_c0_g1_i3.p1	acb5328bd7d516bc60ff7802e2831338	468	Pfam	PF08240	Alcohol dehydrogenase GroES-like domain	75	136	9.9e-15	T	2019-08-09	IPR013154	Alcohol dehydrogenase, N-terminal	GO:0055114
TRINITY_DN42902_c0_g1_i3.p1	acb5328bd7d516bc60ff7802e2831338	468	Pfam	PF13602	Zinc-binding dehydrogenase	243	387	3.1e-15	T	2019-08-09
TRINITY_DN61080_c0_g1_i15.p1	c9e6546c8453d1bd9eb7cba325f3ba01	1064	Pfam	PF04818	RNA polymerase II-binding domain.	61	125	1.2e-17	T	2019-08-09	IPR006903	RNA polymerase II-binding domain
TRINITY_DN61080_c0_g1_i15.p1	c9e6546c8453d1bd9eb7cba325f3ba01	1064	Pfam	PF00076	RNA recognition motif. (a.k.a. RRM, RBD, or RNP domain)	453	516	9.5e-14	T	2019-08-09	IPR000504	RNA recognition motif domain	GO:0003676
TRINITY_DN183254_c0_g1_i1.p2	d6b7ac8b952410b6b818cbd75c560627	111	Pfam	PF00083	Sugar (and other) transporter	8	102	1.5e-07	T	2019-08-09	IPR005828	Major facilitator, sugar transporter-like	GO:0016021|GO:0022857|GO:0055085
TRINITY_DN53084_c0_g1_i4.p1	2dceb533cd127fe36b498b6360417964	549	Pfam	PF14681	Uracil phosphoribosyltransferase	340	543	3.7e-74	T	2019-08-09
TRINITY_DN53084_c0_g1_i4.p1	2dceb533cd127fe36b498b6360417964	549	Pfam	PF00485	Phosphoribulokinase / Uridine kinase family	111	299	2.7e-60	T	2019-08-09	IPR006083	Phosphoribulokinase/uridine kinase	GO:0005524|GO:0016301
TRINITY_DN53084_c0_g1_i2.p1	2dceb533cd127fe36b498b6360417964	549	Pfam	PF14681	Uracil phosphoribosyltransferase	340	543	3.7e-74	T	2019-08-09
TRINITY_DN53084_c0_g1_i2.p1	2dceb533cd127fe36b498b6360417964	549	Pfam	PF00485	Phosphoribulokinase / Uridine kinase family	111	299	2.7e-60	T	2019-08-09	IPR006083	Phosphoribulokinase/uridine kinase	GO:0005524|GO:0016301
TRINITY_DN55065_c0_g1_i4.p1	f145493cda006827e6a7602b61b48784	902	Pfam	PF06482	Collagenase NC10 and Endostatin	690	866	1.9e-67	T	2019-08-09	IPR010515	Collagenase NC10/endostatin
TRINITY_DN55065_c0_g1_i4.p1	f145493cda006827e6a7602b61b48784	902	Pfam	PF01391	Collagen triple helix repeat (20 copies)	335	393	2.2e-07	T	2019-08-09	IPR008160	Collagen triple helix repeat
TRINITY_DN55065_c0_g1_i4.p1	f145493cda006827e6a7602b61b48784	902	Pfam	PF01391	Collagen triple helix repeat (20 copies)	253	306	1.5e-07	T	2019-08-09	IPR008160	Collagen triple helix repeat
TRINITY_DN55065_c0_g1_i4.p1	f145493cda006827e6a7602b61b48784	902	Pfam	PF01391	Collagen triple helix repeat (20 copies)	409	461	7.5e-08	T	2019-08-09	IPR008160	Collagen triple helix repeat
TRINITY_DN55065_c0_g1_i4.p1	f145493cda006827e6a7602b61b48784	902	Pfam	PF01391	Collagen triple helix repeat (20 copies)	138	196	1.8e-09	T	2019-08-09	IPR008160	Collagen triple helix repeat
TRINITY_DN55065_c0_g1_i4.p1	f145493cda006827e6a7602b61b48784	902	Pfam	PF01391	Collagen triple helix repeat (20 copies)	213	268	6.6e-09	T	2019-08-09	IPR008160	Collagen triple helix repeat
TRINITY_DN55065_c0_g1_i4.p1	f145493cda006827e6a7602b61b48784	902	Pfam	PF01391	Collagen triple helix repeat (20 copies)	117	167	1.1e-07	T	2019-08-09	IPR008160	Collagen triple helix repeat
TRINITY_DN55065_c0_g1_i5.p1	f145493cda006827e6a7602b61b48784	902	Pfam	PF06482	Collagenase NC10 and Endostatin	690	866	1.9e-67	T	2019-08-09	IPR010515	Collagenase NC10/endostatin
TRINITY_DN55065_c0_g1_i5.p1	f145493cda006827e6a7602b61b48784	902	Pfam	PF01391	Collagen triple helix repeat (20 copies)	335	393	2.2e-07	T	2019-08-09	IPR008160	Collagen triple helix repeat
TRINITY_DN55065_c0_g1_i5.p1	f145493cda006827e6a7602b61b48784	902	Pfam	PF01391	Collagen triple helix repeat (20 copies)	253	306	1.5e-07	T	2019-08-09	IPR008160	Collagen triple helix repeat
TRINITY_DN55065_c0_g1_i5.p1	f145493cda006827e6a7602b61b48784	902	Pfam	PF01391	Collagen triple helix repeat (20 copies)	409	461	7.5e-08	T	2019-08-09	IPR008160	Collagen triple helix repeat
TRINITY_DN55065_c0_g1_i5.p1	f145493cda006827e6a7602b61b48784	902	Pfam	PF01391	Collagen triple helix repeat (20 copies)	138	196	1.8e-09	T	2019-08-09	IPR008160	Collagen triple helix repeat
TRINITY_DN55065_c0_g1_i5.p1	f145493cda006827e6a7602b61b48784	902	Pfam	PF01391	Collagen triple helix repeat (20 copies)	213	268	6.6e-09	T	2019-08-09	IPR008160	Collagen triple helix repeat
TRINITY_DN55065_c0_g1_i5.p1	f145493cda006827e6a7602b61b48784	902	Pfam	PF01391	Collagen triple helix repeat (20 copies)	117	167	1.1e-07	T	2019-08-09	IPR008160	Collagen triple helix repeat
TRINITY_DN27340_c0_g1_i1.p1	a4fa2e7840e32423fd10356286c926bb	693	Pfam	PF13639	Ring finger domain	38	87	3.2e-07	T	2019-08-09	IPR001841	Zinc finger, RING-type
TRINITY_DN46828_c0_g1_i1.p2	cf48a5d9dcbf8cccb33438bebae688cb	254	Pfam	PF00096	Zinc finger, C2H2 type	126	149	0.0019	T	2019-08-09	IPR013087	Zinc finger C2H2-type	GO:0003676
TRINITY_DN46828_c0_g1_i1.p2	cf48a5d9dcbf8cccb33438bebae688cb	254	Pfam	PF00096	Zinc finger, C2H2 type	217	239	0.0039	T	2019-08-09	IPR013087	Zinc finger C2H2-type	GO:0003676
TRINITY_DN46828_c0_g1_i1.p2	cf48a5d9dcbf8cccb33438bebae688cb	254	Pfam	PF00096	Zinc finger, C2H2 type	37	59	0.00018	T	2019-08-09	IPR013087	Zinc finger C2H2-type	GO:0003676
TRINITY_DN46828_c0_g1_i1.p2	cf48a5d9dcbf8cccb33438bebae688cb	254	Pfam	PF00096	Zinc finger, C2H2 type	190	210	0.006	T	2019-08-09	IPR013087	Zinc finger C2H2-type	GO:0003676
TRINITY_DN46828_c0_g1_i1.p2	cf48a5d9dcbf8cccb33438bebae688cb	254	Pfam	PF00096	Zinc finger, C2H2 type	155	178	0.013	T	2019-08-09	IPR013087	Zinc finger C2H2-type	GO:0003676
TRINITY_DN57449_c0_g1_i3.p1	0824f70c78fcfc90149d08bd806b20a4	1595	Pfam	PF13927	Immunoglobulin domain	399	476	1.5e-09	T	2019-08-09
TRINITY_DN57449_c0_g1_i3.p1	0824f70c78fcfc90149d08bd806b20a4	1595	Pfam	PF13927	Immunoglobulin domain	205	295	5.3e-13	T	2019-08-09
TRINITY_DN57449_c0_g1_i3.p1	0824f70c78fcfc90149d08bd806b20a4	1595	Pfam	PF13927	Immunoglobulin domain	492	570	2.5e-13	T	2019-08-09
TRINITY_DN57449_c0_g1_i3.p1	0824f70c78fcfc90149d08bd806b20a4	1595	Pfam	PF00041	Fibronectin type III domain	1020	1111	1.3e-10	T	2019-08-09	IPR003961	Fibronectin type III	GO:0005515
TRINITY_DN57449_c0_g1_i3.p1	0824f70c78fcfc90149d08bd806b20a4	1595	Pfam	PF00041	Fibronectin type III domain	908	1004	6.3e-09	T	2019-08-09	IPR003961	Fibronectin type III	GO:0005515
TRINITY_DN57449_c0_g1_i3.p1	0824f70c78fcfc90149d08bd806b20a4	1595	Pfam	PF00041	Fibronectin type III domain	688	779	3e-14	T	2019-08-09	IPR003961	Fibronectin type III	GO:0005515
TRINITY_DN57449_c0_g1_i3.p1	0824f70c78fcfc90149d08bd806b20a4	1595	Pfam	PF00041	Fibronectin type III domain	800	891	3.7e-12	T	2019-08-09	IPR003961	Fibronectin type III	GO:0005515
TRINITY_DN57449_c0_g1_i3.p1	0824f70c78fcfc90149d08bd806b20a4	1595	Pfam	PF07679	Immunoglobulin I-set domain	589	682	4.9e-14	T	2019-08-09	IPR013098	Immunoglobulin I-set
TRINITY_DN57449_c0_g1_i3.p1	0824f70c78fcfc90149d08bd806b20a4	1595	Pfam	PF07679	Immunoglobulin I-set domain	1134	1208	5.6e-12	T	2019-08-09	IPR013098	Immunoglobulin I-set
TRINITY_DN213545_c0_g1_i1.p1	1e406979a34a2e5b4a4e0fc2bc0f73f6	292	Pfam	PF02518	Histidine kinase-, DNA gyrase B-, and HSP90-like ATPase	2	46	5e-09	T	2019-08-09	IPR003594	Histidine kinase/HSP90-like ATPase
TRINITY_DN213545_c0_g1_i1.p1	1e406979a34a2e5b4a4e0fc2bc0f73f6	292	Pfam	PF00072	Response regulator receiver domain	222	286	1e-11	T	2019-08-09	IPR001789	Signal transduction response regulator, receiver domain	GO:0000160
TRINITY_DN213545_c0_g1_i1.p1	1e406979a34a2e5b4a4e0fc2bc0f73f6	292	Pfam	PF00072	Response regulator receiver domain	100	207	3.4e-16	T	2019-08-09	IPR001789	Signal transduction response regulator, receiver domain	GO:0000160
TRINITY_DN57459_c0_g1_i5.p1	ebaa069ac773464d2d85cba2d10f216a	803	Pfam	PF00621	RhoGEF domain	411	600	1.7e-44	T	2019-08-09	IPR000219	Dbl homology (DH) domain	GO:0005089|GO:0035023
TRINITY_DN57459_c0_g1_i5.p1	ebaa069ac773464d2d85cba2d10f216a	803	Pfam	PF12738	twin BRCT domain	129	191	1e-17	T	2019-08-09	IPR001357	BRCT domain
TRINITY_DN54565_c1_g1_i3.p1	a43abab7fdae460a68500d3c54ff4876	370	Pfam	PF03250	Tropomodulin	8	150	1.1e-51	T	2019-08-09	IPR004934	Tropomodulin	GO:0005523|GO:0051694
TRINITY_DN151805_c0_g1_i1.p1	2052227a7c779bc3ed67b6b562fe5167	172	Pfam	PF01370	NAD dependent epimerase/dehydratase family	12	97	2.6e-17	T	2019-08-09	IPR001509	NAD-dependent epimerase/dehydratase	GO:0003824|GO:0050662
TRINITY_DN97220_c0_g1_i1.p3	fd5ba3a0d73cc14f3e925e4e3d92b80c	109	Pfam	PF06532	Negative regulator of sigma F	1	109	2.4e-31	T	2019-08-09	IPR009495	Anti-sigma-F factor NrsF
TRINITY_DN53332_c1_g1_i1.p1	977ae87fd98fe58cd7842a20567de0fc	403	Pfam	PF02931	Neurotransmitter-gated ion-channel ligand binding domain	1	156	1.9e-38	T	2019-08-09	IPR006202	Neurotransmitter-gated ion-channel ligand-binding domain	GO:0005230|GO:0006811|GO:0016021
TRINITY_DN53332_c1_g1_i1.p1	977ae87fd98fe58cd7842a20567de0fc	403	Pfam	PF02932	Neurotransmitter-gated ion-channel transmembrane region	173	336	9.9e-38	T	2019-08-09	IPR006029	Neurotransmitter-gated ion-channel transmembrane domain	GO:0006811|GO:0016021
TRINITY_DN150262_c0_g1_i1.p1	3c313fa76f1965c871e3ecdf792724b1	105	Pfam	PF00580	UvrD/REP helicase N-terminal domain	2	70	2e-25	T	2019-08-09	IPR034739	UvrD/AddA helicase, N-terminal	GO:0005524
TRINITY_DN50735_c0_g1_i1.p1	7c30ab35b13e9abd7a7a8467d3bce030	432	Pfam	PF07690	Major Facilitator Superfamily	102	431	6.7e-22	T	2019-08-09	IPR011701	Major facilitator superfamily	GO:0005887|GO:0055085
TRINITY_DN113694_c0_g1_i1.p1	18ac733c09f41608c72ac674e9527711	182	Pfam	PF00808	Histone-like transcription factor (CBF/NF-Y) and archaeal histone	19	82	1.5e-19	T	2019-08-09	IPR003958	Transcription factor CBF/NF-Y/archaeal histone domain
TRINITY_DN61776_c13_g1_i8.p1	644ec8899410b6efc7f128b6b050061d	968	Pfam	PF00096	Zinc finger, C2H2 type	621	644	0.00014	T	2019-08-09	IPR013087	Zinc finger C2H2-type	GO:0003676
TRINITY_DN61776_c13_g1_i8.p1	644ec8899410b6efc7f128b6b050061d	968	Pfam	PF00096	Zinc finger, C2H2 type	650	672	3.8e-05	T	2019-08-09	IPR013087	Zinc finger C2H2-type	GO:0003676
TRINITY_DN61776_c13_g1_i8.p1	644ec8899410b6efc7f128b6b050061d	968	Pfam	PF00096	Zinc finger, C2H2 type	593	615	0.012	T	2019-08-09	IPR013087	Zinc finger C2H2-type	GO:0003676
TRINITY_DN61776_c13_g1_i8.p1	644ec8899410b6efc7f128b6b050061d	968	Pfam	PF00096	Zinc finger, C2H2 type	678	700	0.0011	T	2019-08-09	IPR013087	Zinc finger C2H2-type	GO:0003676
TRINITY_DN61776_c13_g1_i8.p1	644ec8899410b6efc7f128b6b050061d	968	Pfam	PF00096	Zinc finger, C2H2 type	706	728	0.0027	T	2019-08-09	IPR013087	Zinc finger C2H2-type	GO:0003676
TRINITY_DN58767_c0_g1_i2.p1	bf665df24f7edf0f811e41fcf129d6d9	653	Pfam	PF01757	Acyltransferase family	216	606	9.5e-17	T	2019-08-09	IPR002656	Acyltransferase 3	GO:0016747
TRINITY_DN53257_c1_g2_i6.p1	e66c276009f15f41f5a06c7d679bb8ac	276	Pfam	PF07985	SRR1	83	134	1.1e-14	T	2019-08-09	IPR012942	SRR1-like domain
TRINITY_DN60885_c2_g1_i3.p1	b7817aa9fe666bece979648deb696320	509	Pfam	PF02187	Growth-Arrest-Specific Protein 2 Domain	169	237	1.7e-32	T	2019-08-09	IPR003108	GAR domain	GO:0008017
TRINITY_DN60885_c2_g1_i3.p1	b7817aa9fe666bece979648deb696320	509	Pfam	PF13499	EF-hand domain pair	90	152	9.6e-08	T	2019-08-09	IPR002048	EF-hand domain	GO:0005509
TRINITY_DN41258_c0_g1_i1.p1	804d97527a19862dfc0d41a4f6e2ffba	126	Pfam	PF14602	Hexapeptide repeat of succinyl-transferase	32	61	1.3e-07	T	2019-08-09	IPR001451	Hexapeptide repeat
TRINITY_DN42415_c0_g1_i1.p1	3203fe5804d97e713c94bf2dd6ed868a	105	Pfam	PF03946	Ribosomal protein L11, N-terminal domain	2	67	1.3e-31	T	2019-08-09	IPR020784	Ribosomal protein L11, N-terminal
TRINITY_DN42415_c0_g1_i1.p1	3203fe5804d97e713c94bf2dd6ed868a	105	Pfam	PF00298	Ribosomal protein L11, RNA binding domain	72	105	7.8e-10	T	2019-08-09	IPR020783	Ribosomal protein L11, C-terminal	GO:0003735|GO:0005840|GO:0006412
TRINITY_DN60955_c0_g1_i10.p1	e04362c5fca4ad18b3257ed43929a6d9	2595	Pfam	PF15613	Williams-Beuren syndrome DDT (WSD), D-TOX E motif	2017	2056	9.4e-06	T	2019-08-09	IPR028941	WHIM2 domain
TRINITY_DN60955_c0_g1_i10.p1	e04362c5fca4ad18b3257ed43929a6d9	2595	Pfam	PF15613	Williams-Beuren syndrome DDT (WSD), D-TOX E motif	1567	1661	7.3e-07	T	2019-08-09	IPR028941	WHIM2 domain
TRINITY_DN60955_c0_g1_i10.p1	e04362c5fca4ad18b3257ed43929a6d9	2595	Pfam	PF00628	PHD-finger	2256	2302	8.4e-11	T	2019-08-09	IPR019787	Zinc finger, PHD-finger
TRINITY_DN60955_c0_g1_i10.p1	e04362c5fca4ad18b3257ed43929a6d9	2595	Pfam	PF00628	PHD-finger	2310	2356	6.1e-09	T	2019-08-09	IPR019787	Zinc finger, PHD-finger
TRINITY_DN60955_c0_g1_i10.p1	e04362c5fca4ad18b3257ed43929a6d9	2595	Pfam	PF02791	DDT domain	1165	1224	3.2e-07	T	2019-08-09	IPR018501	DDT domain
TRINITY_DN60955_c0_g1_i10.p1	e04362c5fca4ad18b3257ed43929a6d9	2595	Pfam	PF01429	Methyl-CpG binding domain	636	709	8.8e-06	T	2019-08-09	IPR001739	Methyl-CpG DNA binding	GO:0003677|GO:0005634
TRINITY_DN60955_c0_g1_i10.p1	e04362c5fca4ad18b3257ed43929a6d9	2595	Pfam	PF00439	Bromodomain	2500	2577	1.3e-21	T	2019-08-09	IPR001487	Bromodomain	GO:0005515
TRINITY_DN144010_c0_g1_i1.p1	845cbe96d0ff5ff34e3f25bb7eefb72d	186	Pfam	PF00091	Tubulin/FtsZ family, GTPase domain	2	89	4e-27	T	2019-08-09	IPR003008	Tubulin/FtsZ, GTPase domain	GO:0003924
TRINITY_DN144010_c0_g1_i1.p1	845cbe96d0ff5ff34e3f25bb7eefb72d	186	Pfam	PF03953	Tubulin C-terminal domain	139	186	2.7e-15	T	2019-08-09	IPR018316	Tubulin/FtsZ, 2-layer sandwich domain
TRINITY_DN61696_c8_g1_i1.p1	64bb52c8336d97ea223b868b0500b34d	404	Pfam	PF00226	DnaJ domain	6	64	2.8e-24	T	2019-08-09	IPR001623	DnaJ domain
TRINITY_DN61696_c8_g1_i1.p1	64bb52c8336d97ea223b868b0500b34d	404	Pfam	PF01556	DnaJ C terminal domain	113	333	3.1e-44	T	2019-08-09	IPR002939	Chaperone DnaJ, C-terminal
TRINITY_DN61696_c8_g1_i1.p1	64bb52c8336d97ea223b868b0500b34d	404	Pfam	PF00684	DnaJ central domain	138	204	3.2e-15	T	2019-08-09	IPR001305	Heat shock protein DnaJ, cysteine-rich domain	GO:0031072|GO:0051082
TRINITY_DN60929_c4_g2_i5.p1	86421f00d7998937470f25827d0df63d	134	Pfam	PF00135	Carboxylesterase family	15	133	4.8e-09	T	2019-08-09	IPR002018	Carboxylesterase, type B
TRINITY_DN59906_c1_g1_i1.p1	598f785a79096c821682a4cc43f6fa80	494	Pfam	PF00067	Cytochrome P450	38	479	3.5e-84	T	2019-08-09	IPR001128	Cytochrome P450	GO:0005506|GO:0016705|GO:0020037|GO:0055114
TRINITY_DN16302_c0_g1_i2.p1	08954da0629f09498af0a7ceee044988	710	Pfam	PF16014	Histone deacetylase complex subunit SAP130 C-terminus	549	693	4.9e-23	T	2019-08-09	IPR031963	Histone deacetylase complex subunit SAP130, C-terminal domain
TRINITY_DN58401_c1_g1_i6.p1	c56d58c6884dc249000847fb2d41eda4	262	Pfam	PF01391	Collagen triple helix repeat (20 copies)	165	221	6.8e-09	T	2019-08-09	IPR008160	Collagen triple helix repeat
TRINITY_DN58401_c1_g1_i6.p1	c56d58c6884dc249000847fb2d41eda4	262	Pfam	PF01391	Collagen triple helix repeat (20 copies)	21	72	4e-09	T	2019-08-09	IPR008160	Collagen triple helix repeat
TRINITY_DN58401_c1_g1_i6.p1	c56d58c6884dc249000847fb2d41eda4	262	Pfam	PF01391	Collagen triple helix repeat (20 copies)	132	189	5.8e-10	T	2019-08-09	IPR008160	Collagen triple helix repeat
TRINITY_DN58401_c1_g1_i6.p1	c56d58c6884dc249000847fb2d41eda4	262	Pfam	PF01391	Collagen triple helix repeat (20 copies)	45	103	2.5e-10	T	2019-08-09	IPR008160	Collagen triple helix repeat
TRINITY_DN44231_c0_g1_i2.p1	36c9ce6aeaa1af78cb824cad160170fb	722	Pfam	PF04065	Not1 N-terminal domain, CCR4-Not complex component	4	234	8.5e-87	T	2019-08-09	IPR007207	CCR4-Not complex component, Not N-terminal domain	GO:0005634|GO:0006355
TRINITY_DN44231_c0_g1_i2.p1	36c9ce6aeaa1af78cb824cad160170fb	722	Pfam	PF04153	NOT2 / NOT3 / NOT5 family	590	716	2.4e-42	T	2019-08-09	IPR007282	NOT2/NOT3/NOT5, C-terminal	GO:0005634|GO:0006355
TRINITY_DN48888_c0_g1_i1.p1	04e8277ac6e0dd4fae32a33a7abbb817	131	Pfam	PF14931	Intraflagellar transport complex B, subunit 20	9	126	8.6e-38	T	2019-08-09	IPR028172	Intraflagellar transport protein 20
TRINITY_DN52224_c0_g1_i6.p1	da1f7b6026b82edf28843d8e4a223940	1075	Pfam	PF06371	Diaphanous GTPase-binding Domain	68	243	8.1e-40	T	2019-08-09	IPR010473	Formin, GTPase-binding domain	GO:0003779|GO:0017048|GO:0030036
TRINITY_DN52224_c0_g1_i6.p1	da1f7b6026b82edf28843d8e4a223940	1075	Pfam	PF06345	DRF Autoregulatory Domain	1012	1026	2.6e-06	T	2019-08-09	IPR010465	DRF autoregulatory
TRINITY_DN52224_c0_g1_i6.p1	da1f7b6026b82edf28843d8e4a223940	1075	Pfam	PF06367	Diaphanous FH3 Domain	246	437	1.1e-52	T	2019-08-09	IPR010472	Formin, FH3 domain	GO:0003779|GO:0016043
TRINITY_DN52224_c0_g1_i6.p1	da1f7b6026b82edf28843d8e4a223940	1075	Pfam	PF02181	Formin Homology 2 Domain	590	962	1.4e-98	T	2019-08-09	IPR015425	Formin, FH2 domain
TRINITY_DN179708_c0_g1_i1.p2	8ab5f87414988f2f76ee4fc1f784b805	182	Pfam	PF05787	Bacterial protein of unknown function (DUF839)	99	181	5.2e-16	T	2019-08-09	IPR008557	Protein of unknown function DUF839
TRINITY_DN45304_c1_g1_i3.p1	3ddbb4b217e56ba59a2b95394df8dfc2	755	Pfam	PF00060	Ligand-gated ion channel	558	682	8.7e-32	T	2019-08-09	IPR001320	Ionotropic glutamate receptor	GO:0015276|GO:0016020
TRINITY_DN45304_c1_g1_i3.p1	3ddbb4b217e56ba59a2b95394df8dfc2	755	Pfam	PF10613	Ligated ion channel L-glutamate- and glycine-binding site	427	542	1.8e-40	T	2019-08-09	IPR019594	Ionotropic glutamate receptor, L-glutamate and glycine-binding domain	GO:0004970|GO:0016020
TRINITY_DN45304_c1_g1_i3.p1	3ddbb4b217e56ba59a2b95394df8dfc2	755	Pfam	PF01094	Receptor family ligand binding region	68	388	1.2e-13	T	2019-08-09	IPR001828	Receptor, ligand binding region
TRINITY_DN56231_c0_g1_i14.p1	3f769cfb3b696c771f8314d830af3b6e	1047	Pfam	PF01608	I/LWEQ domain	884	1032	4.3e-43	T	2019-08-09	IPR002558	I/LWEQ domain	GO:0003779
TRINITY_DN56231_c0_g1_i14.p1	3f769cfb3b696c771f8314d830af3b6e	1047	Pfam	PF07651	ANTH domain	12	275	3.3e-63	T	2019-08-09	IPR011417	AP180 N-terminal homology (ANTH) domain	GO:0005543
TRINITY_DN52520_c0_g1_i1.p1	c4d88d40f54c2e0450cebf389c613028	312	Pfam	PF00995	Sec1 family	3	306	1.5e-60	T	2019-08-09	IPR001619	Sec1-like protein	GO:0006904|GO:0016192
TRINITY_DN213371_c0_g1_i1.p1	ee6b34b2a47343713fc93337047e4e2d	103	Pfam	PF12804	MobA-like NTP transferase domain	11	65	2.3e-09	T	2019-08-09	IPR025877	MobA-like NTP transferase
TRINITY_DN21730_c0_g1_i3.p1	e2c2e79d967030ca62a5b3b683ccccd5	483	Pfam	PF01399	PCI domain	310	413	1.3e-16	T	2019-08-09	IPR000717	Proteasome component (PCI) domain
TRINITY_DN21730_c0_g1_i3.p1	e2c2e79d967030ca62a5b3b683ccccd5	483	Pfam	PF10602	26S proteasome subunit RPN7	115	295	3.1e-61	T	2019-08-09	IPR019585	26S proteasome regulatory subunit Rpn7/COP9 signalosome complex subunit 1
TRINITY_DN58362_c0_g2_i1.p1	139f1116522f5e84e9a4618e7f6ed0f4	586	Pfam	PF02872	5'-nucleotidase, C-terminal domain	345	519	1.3e-37	T	2019-08-09	IPR008334	5'-Nucleotidase, C-terminal	GO:0009166|GO:0016787
TRINITY_DN58362_c0_g2_i1.p1	139f1116522f5e84e9a4618e7f6ed0f4	586	Pfam	PF00149	Calcineurin-like phosphoesterase	31	251	1.2e-09	T	2019-08-09	IPR004843	Calcineurin-like phosphoesterase domain, ApaH type	GO:0016787
TRINITY_DN60697_c1_g2_i2.p1	8d16cfa14244cb56fbb3b79a847c54c4	1170	Pfam	PF01607	Chitin binding Peritrophin-A domain	357	408	2.1e-08	T	2019-08-09	IPR002557	Chitin binding domain	GO:0005576|GO:0006030|GO:0008061
TRINITY_DN60697_c1_g2_i2.p1	8d16cfa14244cb56fbb3b79a847c54c4	1170	Pfam	PF01607	Chitin binding Peritrophin-A domain	1066	1117	3.9e-07	T	2019-08-09	IPR002557	Chitin binding domain	GO:0005576|GO:0006030|GO:0008061
TRINITY_DN60697_c1_g2_i2.p1	8d16cfa14244cb56fbb3b79a847c54c4	1170	Pfam	PF01607	Chitin binding Peritrophin-A domain	291	336	1.4e-06	T	2019-08-09	IPR002557	Chitin binding domain	GO:0005576|GO:0006030|GO:0008061
TRINITY_DN60697_c1_g2_i2.p1	8d16cfa14244cb56fbb3b79a847c54c4	1170	Pfam	PF01607	Chitin binding Peritrophin-A domain	195	242	9.7e-10	T	2019-08-09	IPR002557	Chitin binding domain	GO:0005576|GO:0006030|GO:0008061
TRINITY_DN60697_c1_g2_i2.p1	8d16cfa14244cb56fbb3b79a847c54c4	1170	Pfam	PF01607	Chitin binding Peritrophin-A domain	729	775	1.9e-07	T	2019-08-09	IPR002557	Chitin binding domain	GO:0005576|GO:0006030|GO:0008061
TRINITY_DN60697_c1_g2_i2.p1	8d16cfa14244cb56fbb3b79a847c54c4	1170	Pfam	PF01607	Chitin binding Peritrophin-A domain	569	618	5.5e-09	T	2019-08-09	IPR002557	Chitin binding domain	GO:0005576|GO:0006030|GO:0008061
TRINITY_DN60697_c1_g2_i2.p1	8d16cfa14244cb56fbb3b79a847c54c4	1170	Pfam	PF01607	Chitin binding Peritrophin-A domain	658	709	5.8e-08	T	2019-08-09	IPR002557	Chitin binding domain	GO:0005576|GO:0006030|GO:0008061
TRINITY_DN53759_c0_g1_i2.p1	3962d71f8712da419a5f66007c400211	689	Pfam	PF01756	Acyl-CoA oxidase	510	682	3.9e-46	T	2019-08-09	IPR002655	Acyl-CoA oxidase, C-terminal	GO:0003997|GO:0005777|GO:0006635
TRINITY_DN53759_c0_g1_i2.p1	3962d71f8712da419a5f66007c400211	689	Pfam	PF02770	Acyl-CoA dehydrogenase, middle domain	154	264	3.1e-15	T	2019-08-09	IPR006091	Acyl-CoA oxidase/dehydrogenase, central domain	GO:0016627|GO:0055114
TRINITY_DN53759_c0_g1_i2.p1	3962d71f8712da419a5f66007c400211	689	Pfam	PF00441	Acyl-CoA dehydrogenase, C-terminal domain	298	459	5e-06	T	2019-08-09	IPR009075	Acyl-CoA dehydrogenase/oxidase C-terminal	GO:0016627|GO:0055114
TRINITY_DN50791_c0_g1_i1.p1	01711f518b1d2257cac13039f18f1a5b	165	Pfam	PF00011	Hsp20/alpha crystallin family	63	154	3e-17	T	2019-08-09	IPR002068	Alpha crystallin/Hsp20 domain
TRINITY_DN170274_c0_g1_i1.p1	28cfcc2c8ac026324cfd43cc23b92ebb	240	Pfam	PF06585	Haemolymph juvenile hormone binding protein (JHBP)	10	239	1.2e-51	T	2019-08-09	IPR010562	Haemolymph juvenile hormone binding
TRINITY_DN57754_c2_g1_i2.p1	023dd558635c95edf6b47994522c9e99	654	Pfam	PF12348	CLASP N terminal	65	208	2.6e-17	T	2019-08-09	IPR024395	CLASP N-terminal domain
TRINITY_DN57754_c2_g1_i2.p1	023dd558635c95edf6b47994522c9e99	654	Pfam	PF12348	CLASP N terminal	350	566	7.5e-38	T	2019-08-09	IPR024395	CLASP N-terminal domain
TRINITY_DN61120_c0_g1_i1.p1	bacc4056ffd451c807953b1ce7654bb2	474	Pfam	PF13927	Immunoglobulin domain	151	234	6.9e-12	T	2019-08-09
TRINITY_DN61120_c0_g1_i1.p1	bacc4056ffd451c807953b1ce7654bb2	474	Pfam	PF07679	Immunoglobulin I-set domain	50	136	1.6e-12	T	2019-08-09	IPR013098	Immunoglobulin I-set
TRINITY_DN61120_c0_g1_i1.p1	bacc4056ffd451c807953b1ce7654bb2	474	Pfam	PF07679	Immunoglobulin I-set domain	265	349	3.3e-09	T	2019-08-09	IPR013098	Immunoglobulin I-set
TRINITY_DN54401_c0_g1_i2.p1	fcb4f36e9eba256a8d2af5255360ef4a	191	Pfam	PF11594	Mediator complex subunit 28	41	122	2e-11	T	2019-08-09
TRINITY_DN59898_c4_g1_i2.p1	53cd80499c48ccd7287114e336c4e36d	984	Pfam	PF03635	Vacuolar protein sorting-associated protein 35	441	709	3e-05	T	2019-08-09	IPR005378	Vacuolar protein sorting-associated protein 35	GO:0015031|GO:0030906|GO:0042147
TRINITY_DN29642_c0_g1_i3.p1	38c93e24446186e8bcaca29149dcb017	2360	Pfam	PF02210	Laminin G domain	44	166	1e-25	T	2019-08-09	IPR001791	Laminin G domain
TRINITY_DN29642_c0_g1_i3.p1	38c93e24446186e8bcaca29149dcb017	2360	Pfam	PF16184	Cadherin-like	802	894	9.4e-08	T	2019-08-09
TRINITY_DN29642_c0_g1_i3.p1	38c93e24446186e8bcaca29149dcb017	2360	Pfam	PF16184	Cadherin-like	1478	1584	2.9e-29	T	2019-08-09
TRINITY_DN29642_c0_g1_i3.p1	38c93e24446186e8bcaca29149dcb017	2360	Pfam	PF16184	Cadherin-like	670	780	2.2e-16	T	2019-08-09
TRINITY_DN29642_c0_g1_i3.p1	38c93e24446186e8bcaca29149dcb017	2360	Pfam	PF16184	Cadherin-like	436	534	1e-06	T	2019-08-09
TRINITY_DN29642_c0_g1_i3.p1	38c93e24446186e8bcaca29149dcb017	2360	Pfam	PF16184	Cadherin-like	1159	1241	2e-10	T	2019-08-09
TRINITY_DN29642_c0_g1_i3.p1	38c93e24446186e8bcaca29149dcb017	2360	Pfam	PF16184	Cadherin-like	552	666	7e-24	T	2019-08-09
TRINITY_DN29642_c0_g1_i3.p1	38c93e24446186e8bcaca29149dcb017	2360	Pfam	PF16184	Cadherin-like	926	1013	3.3e-12	T	2019-08-09
TRINITY_DN29642_c0_g1_i3.p1	38c93e24446186e8bcaca29149dcb017	2360	Pfam	PF16184	Cadherin-like	1592	1695	8.6e-10	T	2019-08-09
TRINITY_DN29642_c0_g1_i3.p1	38c93e24446186e8bcaca29149dcb017	2360	Pfam	PF16184	Cadherin-like	1027	1135	3.6e-18	T	2019-08-09
TRINITY_DN29642_c0_g1_i3.p1	38c93e24446186e8bcaca29149dcb017	2360	Pfam	PF16184	Cadherin-like	1820	1930	5.4e-22	T	2019-08-09
TRINITY_DN29642_c0_g1_i3.p1	38c93e24446186e8bcaca29149dcb017	2360	Pfam	PF16184	Cadherin-like	1943	2032	8e-07	T	2019-08-09
TRINITY_DN29642_c0_g1_i3.p1	38c93e24446186e8bcaca29149dcb017	2360	Pfam	PF16184	Cadherin-like	1263	1367	9.2e-10	T	2019-08-09
TRINITY_DN29642_c0_g1_i3.p1	38c93e24446186e8bcaca29149dcb017	2360	Pfam	PF00054	Laminin G domain	227	354	8.7e-18	T	2019-08-09	IPR001791	Laminin G domain
TRINITY_DN162951_c0_g1_i1.p1	0ec28b11c66e0c6bfb346fe159868832	114	Pfam	PF04542	Sigma-70 region 2	59	112	5.2e-05	T	2019-08-09	IPR007627	RNA polymerase sigma-70 region 2	GO:0003700|GO:0006352|GO:0006355
TRINITY_DN61139_c0_g1_i2.p1	9a4ae631403f825e8c4c725558f68884	1104	Pfam	PF00085	Thioredoxin	62	146	2.7e-06	T	2019-08-09	IPR013766	Thioredoxin domain	GO:0045454
TRINITY_DN61139_c0_g1_i2.p1	9a4ae631403f825e8c4c725558f68884	1104	Pfam	PF13848	Thioredoxin-like domain	535	689	2.6e-07	T	2019-08-09
TRINITY_DN61139_c0_g1_i2.p1	9a4ae631403f825e8c4c725558f68884	1104	Pfam	PF13848	Thioredoxin-like domain	751	904	5.5e-07	T	2019-08-09
TRINITY_DN61139_c0_g1_i2.p1	9a4ae631403f825e8c4c725558f68884	1104	Pfam	PF13848	Thioredoxin-like domain	327	479	7e-07	T	2019-08-09
TRINITY_DN61139_c0_g1_i9.p1	9a4ae631403f825e8c4c725558f68884	1104	Pfam	PF00085	Thioredoxin	62	146	2.7e-06	T	2019-08-09	IPR013766	Thioredoxin domain	GO:0045454
TRINITY_DN61139_c0_g1_i9.p1	9a4ae631403f825e8c4c725558f68884	1104	Pfam	PF13848	Thioredoxin-like domain	535	689	2.6e-07	T	2019-08-09
TRINITY_DN61139_c0_g1_i9.p1	9a4ae631403f825e8c4c725558f68884	1104	Pfam	PF13848	Thioredoxin-like domain	751	904	5.5e-07	T	2019-08-09
TRINITY_DN61139_c0_g1_i9.p1	9a4ae631403f825e8c4c725558f68884	1104	Pfam	PF13848	Thioredoxin-like domain	327	479	7e-07	T	2019-08-09
TRINITY_DN61305_c11_g2_i1.p1	ab83156c321e92068b61dbad4285c281	513	Pfam	PF03372	Endonuclease/Exonuclease/phosphatase family	158	497	5.1e-20	T	2019-08-09	IPR005135	Endonuclease/exonuclease/phosphatase
TRINITY_DN57219_c0_g1_i7.p1	c82fa240e8c8d7afdc1b47ec0ec6ff05	264	Pfam	PF01286	XPA protein N-terminal	94	124	1.4e-12	T	2019-08-09	IPR022652	Zinc finger, XPA-type, conserved site
TRINITY_DN57219_c0_g1_i7.p1	c82fa240e8c8d7afdc1b47ec0ec6ff05	264	Pfam	PF05181	XPA protein C-terminus	127	177	2.7e-20	T	2019-08-09	IPR022656	XPA, C-terminal
TRINITY_DN61562_c0_g1_i5.p1	340b11b9019bb6d5adf2c8a0f6405d92	495	Pfam	PF03015	Male sterility protein	404	492	7.6e-24	T	2019-08-09	IPR033640	Fatty acyl-CoA reductase, C-terminal
TRINITY_DN61562_c0_g1_i5.p1	340b11b9019bb6d5adf2c8a0f6405d92	495	Pfam	PF07993	Male sterility protein	63	333	7.4e-70	T	2019-08-09	IPR013120	Male sterility, NAD-binding
TRINITY_DN61398_c1_g1_i25.p1	883d1b908c0bb986abb0e7eaf8dc873a	1473	Pfam	PF00169	PH domain	580	671	5.1e-16	T	2019-08-09	IPR001849	Pleckstrin homology domain
TRINITY_DN61398_c1_g1_i25.p1	883d1b908c0bb986abb0e7eaf8dc873a	1473	Pfam	PF00169	PH domain	688	790	9.9e-10	T	2019-08-09	IPR001849	Pleckstrin homology domain
TRINITY_DN61398_c1_g1_i25.p1	883d1b908c0bb986abb0e7eaf8dc873a	1473	Pfam	PF00784	MyTH4 domain	876	1024	7.2e-27	T	2019-08-09	IPR000857	MyTH4 domain	GO:0005856
TRINITY_DN61398_c1_g1_i25.p1	883d1b908c0bb986abb0e7eaf8dc873a	1473	Pfam	PF00373	FERM central domain	1145	1256	1.2e-14	T	2019-08-09	IPR019748	FERM central domain
TRINITY_DN60029_c0_g1_i3.p1	fbdfe9f5f3bd75e555788a1db00f2d69	334	Pfam	PF12874	Zinc-finger of C2H2 type	220	239	0.011	T	2019-08-09
TRINITY_DN60029_c0_g1_i3.p1	fbdfe9f5f3bd75e555788a1db00f2d69	334	Pfam	PF00096	Zinc finger, C2H2 type	249	271	0.0004	T	2019-08-09	IPR013087	Zinc finger C2H2-type	GO:0003676
TRINITY_DN60029_c0_g1_i3.p1	fbdfe9f5f3bd75e555788a1db00f2d69	334	Pfam	PF00096	Zinc finger, C2H2 type	305	328	0.00039	T	2019-08-09	IPR013087	Zinc finger C2H2-type	GO:0003676
TRINITY_DN60029_c0_g1_i3.p1	fbdfe9f5f3bd75e555788a1db00f2d69	334	Pfam	PF00096	Zinc finger, C2H2 type	277	299	1e-05	T	2019-08-09	IPR013087	Zinc finger C2H2-type	GO:0003676
TRINITY_DN60693_c8_g2_i4.p1	a0d050040f7f6394c4047c41eb9f7118	923	Pfam	PF04003	Dip2/Utp12 Family	782	883	5.9e-16	T	2019-08-09	IPR007148	Small-subunit processome, Utp12
TRINITY_DN60693_c8_g2_i4.p1	a0d050040f7f6394c4047c41eb9f7118	923	Pfam	PF12894	Anaphase-promoting complex subunit 4 WD40 domain	62	116	0.00019	T	2019-08-09	IPR024977	Anaphase-promoting complex subunit 4, WD40 domain
TRINITY_DN60693_c8_g2_i4.p1	a0d050040f7f6394c4047c41eb9f7118	923	Pfam	PF00400	WD domain, G-beta repeat	578	610	2.3e-05	T	2019-08-09	IPR001680	WD40 repeat	GO:0005515
TRINITY_DN60693_c8_g2_i4.p1	a0d050040f7f6394c4047c41eb9f7118	923	Pfam	PF00400	WD domain, G-beta repeat	145	177	0.02	T	2019-08-09	IPR001680	WD40 repeat	GO:0005515
TRINITY_DN60693_c8_g2_i4.p1	a0d050040f7f6394c4047c41eb9f7118	923	Pfam	PF00400	WD domain, G-beta repeat	182	219	0.011	T	2019-08-09	IPR001680	WD40 repeat	GO:0005515
TRINITY_DN60693_c8_g2_i4.p1	a0d050040f7f6394c4047c41eb9f7118	923	Pfam	PF00400	WD domain, G-beta repeat	617	653	0.00012	T	2019-08-09	IPR001680	WD40 repeat	GO:0005515
TRINITY_DN60693_c8_g2_i1.p1	a0d050040f7f6394c4047c41eb9f7118	923	Pfam	PF04003	Dip2/Utp12 Family	782	883	5.9e-16	T	2019-08-09	IPR007148	Small-subunit processome, Utp12
TRINITY_DN60693_c8_g2_i1.p1	a0d050040f7f6394c4047c41eb9f7118	923	Pfam	PF12894	Anaphase-promoting complex subunit 4 WD40 domain	62	116	0.00019	T	2019-08-09	IPR024977	Anaphase-promoting complex subunit 4, WD40 domain
TRINITY_DN60693_c8_g2_i1.p1	a0d050040f7f6394c4047c41eb9f7118	923	Pfam	PF00400	WD domain, G-beta repeat	578	610	2.3e-05	T	2019-08-09	IPR001680	WD40 repeat	GO:0005515
TRINITY_DN60693_c8_g2_i1.p1	a0d050040f7f6394c4047c41eb9f7118	923	Pfam	PF00400	WD domain, G-beta repeat	145	177	0.02	T	2019-08-09	IPR001680	WD40 repeat	GO:0005515
TRINITY_DN60693_c8_g2_i1.p1	a0d050040f7f6394c4047c41eb9f7118	923	Pfam	PF00400	WD domain, G-beta repeat	182	219	0.011	T	2019-08-09	IPR001680	WD40 repeat	GO:0005515
TRINITY_DN60693_c8_g2_i1.p1	a0d050040f7f6394c4047c41eb9f7118	923	Pfam	PF00400	WD domain, G-beta repeat	617	653	0.00012	T	2019-08-09	IPR001680	WD40 repeat	GO:0005515
TRINITY_DN61580_c0_g1_i18.p1	7610d9697fa0977649f0f1df20942dba	975	Pfam	PF00078	Reverse transcriptase (RNA-dependent DNA polymerase)	521	781	1.4e-43	T	2019-08-09	IPR000477	Reverse transcriptase domain
TRINITY_DN60660_c0_g2_i8.p2	f5869fe43288945eb262ce250c53058b	192	Pfam	PF00379	Insect cuticle protein	86	135	7.9e-14	T	2019-08-09	IPR000618	Insect cuticle protein	GO:0042302
TRINITY_DN61827_c0_g1_i3.p1	abd7edf5fd577edb6356f6781787d809	251	Pfam	PF13359	DDE superfamily endonuclease	29	195	1.2e-26	T	2019-08-09	IPR027806	Harbinger transposase-derived nuclease domain
TRINITY_DN58662_c0_g1_i17.p1	a498d735220193dfcc36bb1edf9a9bf1	712	Pfam	PF11971	CAMSAP CH domain	211	291	1.6e-20	T	2019-08-09	IPR022613	Calmodulin-regulated spectrin-associated protein, CH domain
TRINITY_DN58662_c0_g1_i17.p1	a498d735220193dfcc36bb1edf9a9bf1	712	Pfam	PF17095	Spectrin-binding region of Ca2+-Calmodulin	578	634	1.7e-24	T	2019-08-09	IPR031372	CAMSAP, spectrin and Ca2+/calmodulin-binding region	GO:0005516|GO:0030507|GO:0031175
TRINITY_DN59928_c1_g1_i3.p1	0fbd8d39d92129db93e2d75a77843809	380	Pfam	PF03184	DDE superfamily endonuclease	284	377	2.8e-08	T	2019-08-09	IPR004875	DDE superfamily endonuclease domain	GO:0003676
TRINITY_DN59928_c1_g1_i3.p1	0fbd8d39d92129db93e2d75a77843809	380	Pfam	PF05225	helix-turn-helix, Psq domain	18	56	5.4e-07	T	2019-08-09	IPR007889	DNA binding HTH domain, Psq-type	GO:0003677
TRINITY_DN59466_c0_g1_i19.p1	9a8133a1fd3c7e98a783cfe40f1c6a67	233	Pfam	PF02931	Neurotransmitter-gated ion-channel ligand binding domain	16	110	7.9e-13	T	2019-08-09	IPR006202	Neurotransmitter-gated ion-channel ligand-binding domain	GO:0005230|GO:0006811|GO:0016021
TRINITY_DN59466_c0_g1_i19.p1	9a8133a1fd3c7e98a783cfe40f1c6a67	233	Pfam	PF02932	Neurotransmitter-gated ion-channel transmembrane region	128	214	2.6e-13	T	2019-08-09	IPR006029	Neurotransmitter-gated ion-channel transmembrane domain	GO:0006811|GO:0016021
TRINITY_DN46842_c0_g1_i1.p1	c29ffb4b378dfc2ce68e0f41a5ce4fb3	1386	Pfam	PF00481	Protein phosphatase 2C	138	386	1.6e-63	T	2019-08-09	IPR001932	PPM-type phosphatase domain	GO:0003824
TRINITY_DN60178_c1_g1_i6.p1	5e7337931e2fb21d0f55f18d2e9987c0	370	Pfam	PF00211	Adenylate and Guanylate cyclase catalytic domain	6	146	1.5e-40	T	2019-08-09	IPR001054	Adenylyl cyclase class-3/4/guanylyl cyclase	GO:0009190|GO:0016849|GO:0035556
TRINITY_DN58838_c0_g1_i1.p1	1773c6ded84b75ad1ad1cfae3262cf5f	302	Pfam	PF04750	FAR-17a/AIG1-like protein	39	246	2.1e-28	T	2019-08-09	IPR006838	FAR-17a/AIG1-like protein	GO:0016021
TRINITY_DN56001_c0_g1_i13.p1	5c77d0eed778a283d26f34583cbf34fc	871	Pfam	PF12661	Human growth factor-like EGF	561	579	0.017	T	2019-08-09	IPR013032	EGF-like, conserved site
TRINITY_DN56001_c0_g1_i13.p1	5c77d0eed778a283d26f34583cbf34fc	871	Pfam	PF13385	Concanavalin A-like lectin/glucanases superfamily	117	247	5.7e-07	T	2019-08-09
TRINITY_DN56001_c0_g1_i13.p1	5c77d0eed778a283d26f34583cbf34fc	871	Pfam	PF00093	von Willebrand factor type C domain	309	362	3e-11	T	2019-08-09	IPR001007	VWFC domain	GO:0005515
TRINITY_DN56001_c0_g1_i13.p1	5c77d0eed778a283d26f34583cbf34fc	871	Pfam	PF00093	von Willebrand factor type C domain	366	426	6.4e-10	T	2019-08-09	IPR001007	VWFC domain	GO:0005515
TRINITY_DN56001_c0_g1_i13.p1	5c77d0eed778a283d26f34583cbf34fc	871	Pfam	PF07645	Calcium-binding EGF domain	468	512	3.2e-09	T	2019-08-09	IPR001881	EGF-like calcium-binding domain	GO:0005509
TRINITY_DN56001_c0_g1_i13.p1	5c77d0eed778a283d26f34583cbf34fc	871	Pfam	PF07645	Calcium-binding EGF domain	587	634	6.3e-09	T	2019-08-09	IPR001881	EGF-like calcium-binding domain	GO:0005509
TRINITY_DN56001_c0_g1_i13.p1	5c77d0eed778a283d26f34583cbf34fc	871	Pfam	PF07645	Calcium-binding EGF domain	636	666	4.4e-07	T	2019-08-09	IPR001881	EGF-like calcium-binding domain	GO:0005509
TRINITY_DN56001_c0_g1_i13.p1	5c77d0eed778a283d26f34583cbf34fc	871	Pfam	PF12947	EGF domain	518	553	1.3e-10	T	2019-08-09	IPR024731	EGF domain
TRINITY_DN56001_c0_g1_i13.p1	5c77d0eed778a283d26f34583cbf34fc	871	Pfam	PF12947	EGF domain	436	466	1.8e-08	T	2019-08-09	IPR024731	EGF domain
TRINITY_DN33077_c0_g1_i2.p1	92fb54875b9cf68d992cb2677399a366	413	Pfam	PF05485	THAP domain	10	70	3e-06	T	2019-08-09	IPR006612	THAP-type zinc finger	GO:0003676
TRINITY_DN59375_c0_g1_i7.p1	943884b65e8ee8cf67e66d5ea9ad64f6	827	Pfam	PF07679	Immunoglobulin I-set domain	230	313	1.8e-14	T	2019-08-09	IPR013098	Immunoglobulin I-set
TRINITY_DN59375_c0_g1_i7.p1	943884b65e8ee8cf67e66d5ea9ad64f6	827	Pfam	PF07679	Immunoglobulin I-set domain	138	219	9.7e-13	T	2019-08-09	IPR013098	Immunoglobulin I-set
TRINITY_DN59375_c0_g1_i7.p1	943884b65e8ee8cf67e66d5ea9ad64f6	827	Pfam	PF13927	Immunoglobulin domain	39	117	6.1e-14	T	2019-08-09
TRINITY_DN59375_c0_g1_i7.p1	943884b65e8ee8cf67e66d5ea9ad64f6	827	Pfam	PF13927	Immunoglobulin domain	317	387	8.1e-11	T	2019-08-09
TRINITY_DN59375_c0_g1_i7.p1	943884b65e8ee8cf67e66d5ea9ad64f6	827	Pfam	PF00041	Fibronectin type III domain	573	660	1.1e-09	T	2019-08-09	IPR003961	Fibronectin type III	GO:0005515
TRINITY_DN32045_c0_g1_i1.p1	46252ee26059813f10f59ca5f3785552	206	Pfam	PF17191	RecG wedge domain	17	175	4.4e-15	T	2019-08-09	IPR033454	RecG, wedge domain
TRINITY_DN29260_c0_g1_i1.p1	9ef00be0bf1a4646adae5e2225ae78e1	263	Pfam	PF01479	S4 domain	43	90	3.1e-09	T	2019-08-09	IPR002942	RNA-binding S4 domain	GO:0003723
TRINITY_DN29260_c0_g1_i1.p1	9ef00be0bf1a4646adae5e2225ae78e1	263	Pfam	PF08071	RS4NT (NUC023) domain	3	39	1e-20	T	2019-08-09	IPR013843	Ribosomal protein S4e, N-terminal
TRINITY_DN29260_c0_g1_i1.p1	9ef00be0bf1a4646adae5e2225ae78e1	263	Pfam	PF00900	Ribosomal family S4e	95	169	2.8e-36	T	2019-08-09	IPR013845	Ribosomal protein S4e, central region
TRINITY_DN29260_c0_g1_i1.p1	9ef00be0bf1a4646adae5e2225ae78e1	263	Pfam	PF00467	KOW motif	178	211	2e-06	T	2019-08-09	IPR005824	KOW
TRINITY_DN29260_c0_g1_i1.p1	9ef00be0bf1a4646adae5e2225ae78e1	263	Pfam	PF16121	40S ribosomal protein S4 C-terminus	212	259	2.5e-26	T	2019-08-09	IPR032277	40S ribosomal protein S4, C-terminal domain
TRINITY_DN173308_c0_g1_i1.p3	cf45ca8dbc43636cfb378b6ce9f0ab95	111	Pfam	PF03928	Haem-degrading	2	111	2.1e-27	T	2019-08-09	IPR005624	Haem-degrading
TRINITY_DN57763_c0_g1_i3.p1	817d43f6e453bfacc3160696734ed602	711	Pfam	PF00078	Reverse transcriptase (RNA-dependent DNA polymerase)	292	546	8.3e-42	T	2019-08-09	IPR000477	Reverse transcriptase domain
TRINITY_DN61868_c0_g1_i6.p1	5d154af77955745daec8ec9da626342d	1436	Pfam	PF03564	Protein of unknown function (DUF1759)	248	392	1.4e-38	T	2019-08-09	IPR005312	Protein of unknown function DUF1759
TRINITY_DN61868_c0_g1_i6.p1	5d154af77955745daec8ec9da626342d	1436	Pfam	PF05380	Pao retrotransposon peptidase	1089	1249	1.4e-55	T	2019-08-09	IPR008042	Retrotransposon, Pao
TRINITY_DN61868_c0_g1_i6.p1	5d154af77955745daec8ec9da626342d	1436	Pfam	PF05585	Putative peptidase (DUF1758)	584	733	6.7e-16	T	2019-08-09	IPR008737	Peptidase aspartic, putative
TRINITY_DN49522_c0_g1_i20.p1	0c320908f9905138422731c85f598d72	1123	Pfam	PF07647	SAM domain (Sterile alpha motif)	1036	1102	2.3e-10	T	2019-08-09	IPR001660	Sterile alpha motif domain	GO:0005515
TRINITY_DN49522_c0_g1_i20.p1	0c320908f9905138422731c85f598d72	1123	Pfam	PF00536	SAM domain (Sterile alpha motif)	957	1013	6.1e-10	T	2019-08-09	IPR001660	Sterile alpha motif domain	GO:0005515
TRINITY_DN49522_c0_g1_i20.p1	0c320908f9905138422731c85f598d72	1123	Pfam	PF00536	SAM domain (Sterile alpha motif)	865	927	6.6e-06	T	2019-08-09	IPR001660	Sterile alpha motif domain	GO:0005515
TRINITY_DN59636_c1_g2_i7.p1	0c243b0a92387fc13c8c4497c5f5ee69	313	Pfam	PF00059	Lectin C-type domain	182	264	1.2e-07	T	2019-08-09	IPR001304	C-type lectin-like
TRINITY_DN59636_c1_g2_i7.p1	0c243b0a92387fc13c8c4497c5f5ee69	313	Pfam	PF00059	Lectin C-type domain	44	149	1.2e-06	T	2019-08-09	IPR001304	C-type lectin-like
TRINITY_DN61037_c0_g1_i6.p1	ba38e5a36272fccd91ba42170fa31010	2709	Pfam	PF02815	MIR domain	232	412	4.2e-63	T	2019-08-09	IPR016093	MIR motif	GO:0016020
TRINITY_DN61037_c0_g1_i6.p1	ba38e5a36272fccd91ba42170fa31010	2709	Pfam	PF08709	Inositol 1,4,5-trisphosphate/ryanodine receptor	4	228	5.2e-90	T	2019-08-09	IPR014821	Inositol 1,4,5-trisphosphate/ryanodine receptor
TRINITY_DN61037_c0_g1_i6.p1	ba38e5a36272fccd91ba42170fa31010	2709	Pfam	PF01365	RIH domain	455	656	1.2e-59	T	2019-08-09	IPR000699	RIH domain	GO:0005262|GO:0016020|GO:0070588
TRINITY_DN61037_c0_g1_i6.p1	ba38e5a36272fccd91ba42170fa31010	2709	Pfam	PF01365	RIH domain	1185	1332	8e-11	T	2019-08-09	IPR000699	RIH domain	GO:0005262|GO:0016020|GO:0070588
TRINITY_DN61037_c0_g1_i6.p1	ba38e5a36272fccd91ba42170fa31010	2709	Pfam	PF00520	Ion transport protein	2372	2556	6.7e-16	T	2019-08-09	IPR005821	Ion transport domain	GO:0005216|GO:0006811|GO:0016020|GO:0055085
TRINITY_DN61037_c0_g1_i6.p1	ba38e5a36272fccd91ba42170fa31010	2709	Pfam	PF08454	RyR and IP3R Homology associated	1919	2025	2e-32	T	2019-08-09	IPR013662	RyR/IP3R Homology associated domain
TRINITY_DN171214_c0_g1_i1.p1	dc9c332d164ceaf847d4fdbeff33fa97	469	Pfam	PF03145	Seven in absentia protein family	252	444	4.3e-28	T	2019-08-09	IPR018121	Seven-in-absentia protein, TRAF-like domain	GO:0005634|GO:0006511|GO:0007275
TRINITY_DN55621_c0_g1_i4.p1	8606b7887373d03c76aef839c639ff93	939	Pfam	PF16025	Calcium-dependent calmodulin binding	18	58	7.6e-11	T	2019-08-09
TRINITY_DN146912_c0_g1_i1.p1	2580ddc278298f7cda298557840b4305	193	Pfam	PF00096	Zinc finger, C2H2 type	174	192	0.00035	T	2019-08-09	IPR013087	Zinc finger C2H2-type	GO:0003676
TRINITY_DN146912_c0_g1_i1.p1	2580ddc278298f7cda298557840b4305	193	Pfam	PF00096	Zinc finger, C2H2 type	146	165	9.7e-06	T	2019-08-09	IPR013087	Zinc finger C2H2-type	GO:0003676
TRINITY_DN61670_c4_g1_i15.p1	3b058be4572d8a7728acfc49b19d9a07	1804	Pfam	PF15717	Pericentriolar material 1 C terminus	1466	1533	2.2e-16	T	2019-08-09	IPR031446	Pericentriolar material 1 protein, C-terminal
TRINITY_DN61283_c21_g3_i5.p1	7d749ca1d633f54044fa912a5a7a956f	562	Pfam	PF01852	START domain	177	289	5.1e-05	T	2019-08-09	IPR002913	START domain	GO:0008289
TRINITY_DN171956_c0_g1_i1.p1	8fc7c894372c39af7b1801720d8b97a3	159	Pfam	PF06487	Sin3 associated polypeptide p18 (SAP18)	20	137	1.7e-40	T	2019-08-09	IPR010516	Sin3 associated polypeptide p18
TRINITY_DN59884_c2_g1_i6.p1	6cb0d003914280fe7eba0d7d2548a327	556	Pfam	PF00413	Matrixin	134	287	1.4e-58	T	2019-08-09	IPR001818	Peptidase M10, metallopeptidase	GO:0004222|GO:0006508|GO:0008270|GO:0031012
TRINITY_DN59884_c2_g1_i6.p1	6cb0d003914280fe7eba0d7d2548a327	556	Pfam	PF01471	Putative peptidoglycan binding domain	55	107	3.4e-08	T	2019-08-09	IPR002477	Peptidoglycan binding-like
TRINITY_DN59884_c2_g1_i6.p1	6cb0d003914280fe7eba0d7d2548a327	556	Pfam	PF00045	Hemopexin	466	513	2.4e-10	T	2019-08-09	IPR018487	Hemopexin-like repeats
TRINITY_DN59884_c2_g1_i6.p1	6cb0d003914280fe7eba0d7d2548a327	556	Pfam	PF00045	Hemopexin	417	463	1.3e-11	T	2019-08-09	IPR018487	Hemopexin-like repeats
TRINITY_DN59884_c2_g1_i6.p1	6cb0d003914280fe7eba0d7d2548a327	556	Pfam	PF00045	Hemopexin	371	414	1.9e-17	T	2019-08-09	IPR018487	Hemopexin-like repeats
TRINITY_DN59884_c2_g1_i6.p1	6cb0d003914280fe7eba0d7d2548a327	556	Pfam	PF00045	Hemopexin	325	368	2.3e-10	T	2019-08-09	IPR018487	Hemopexin-like repeats
TRINITY_DN59877_c0_g1_i2.p1	c34e4fbbff6281922805474c4530883b	761	Pfam	PF07679	Immunoglobulin I-set domain	276	364	6.1e-14	T	2019-08-09	IPR013098	Immunoglobulin I-set
TRINITY_DN59877_c0_g1_i2.p1	c34e4fbbff6281922805474c4530883b	761	Pfam	PF13855	Leucine rich repeat	162	219	7e-11	T	2019-08-09	IPR001611	Leucine-rich repeat	GO:0005515
TRINITY_DN59877_c0_g1_i2.p1	c34e4fbbff6281922805474c4530883b	761	Pfam	PF13855	Leucine rich repeat	65	111	9.1e-08	T	2019-08-09	IPR001611	Leucine-rich repeat	GO:0005515
TRINITY_DN59811_c3_g1_i1.p1	0c9542dc0adb08ba64118202e128cd2c	259	Pfam	PF00270	DEAD/DEAH box helicase	137	252	5.2e-15	T	2019-08-09	IPR011545	DEAD/DEAH box helicase domain	GO:0003676|GO:0005524
TRINITY_DN40454_c0_g1_i1.p1	ea70c436b8472b8c52d1a02320c3b3e1	176	Pfam	PF03221	Tc5 transposase DNA-binding domain	99	163	8.6e-07	T	2019-08-09	IPR006600	HTH CenpB-type DNA-binding domain
TRINITY_DN40454_c0_g1_i1.p1	ea70c436b8472b8c52d1a02320c3b3e1	176	Pfam	PF05225	helix-turn-helix, Psq domain	46	90	4.6e-11	T	2019-08-09	IPR007889	DNA binding HTH domain, Psq-type	GO:0003677
TRINITY_DN57338_c0_g1_i1.p1	46eda6f20c92000e05a22c07fe23f897	271	Pfam	PF10545	Alcohol dehydrogenase transcription factor Myb/SANT-like	59	130	3.5e-12	T	2019-08-09	IPR006578	MADF domain
TRINITY_DN56523_c0_g1_i3.p1	a51d748919e48bafc4decc574159edb2	480	Pfam	PF03920	Groucho/TLE N-terminal Q-rich domain	1	70	1.8e-37	T	2019-08-09	IPR005617	Groucho/TLE, N-terminal Q-rich domain	GO:0005515
TRINITY_DN56523_c0_g1_i3.p1	a51d748919e48bafc4decc574159edb2	480	Pfam	PF00400	WD domain, G-beta repeat	443	467	0.094	T	2019-08-09	IPR001680	WD40 repeat	GO:0005515
TRINITY_DN61060_c23_g1_i5.p1	b503e478091ebb3ba5221778ce2232f6	543	Pfam	PF00118	TCP-1/cpn60 chaperonin family	45	534	7.7e-154	T	2019-08-09	IPR002423	Chaperonin Cpn60/TCP-1 family	GO:0005524
TRINITY_DN61060_c23_g1_i3.p1	b503e478091ebb3ba5221778ce2232f6	543	Pfam	PF00118	TCP-1/cpn60 chaperonin family	45	534	7.7e-154	T	2019-08-09	IPR002423	Chaperonin Cpn60/TCP-1 family	GO:0005524
TRINITY_DN171042_c0_g1_i1.p1	b5e3e9c0fc89bc8b2ea2c23b3deb0e6f	537	Pfam	PF12571	Phage tail-collar fibre protein	1	33	1.6e-06	T	2019-08-09	IPR022225	Phage tail fibre protein
TRINITY_DN170538_c0_g1_i1.p1	f9dcf3607a1e4df0148893a3ee49c961	360	Pfam	PF01762	Galactosyltransferase	112	283	1.7e-36	T	2019-08-09	IPR002659	Glycosyl transferase, family 31	GO:0006486|GO:0008378|GO:0016020
TRINITY_DN109173_c1_g1_i1.p1	5accbc28e6e84ce7f8206872b501d3c7	574	Pfam	PF00096	Zinc finger, C2H2 type	387	408	7.6e-05	T	2019-08-09	IPR013087	Zinc finger C2H2-type	GO:0003676
TRINITY_DN58982_c1_g1_i3.p1	975027b62a9ed8e2a540a9c3bb72ef9d	223	Pfam	PF14497	Glutathione S-transferase, C-terminal domain	134	202	6.7e-09	T	2019-08-09	IPR004046	Glutathione S-transferase, C-terminal
TRINITY_DN58982_c1_g1_i3.p1	975027b62a9ed8e2a540a9c3bb72ef9d	223	Pfam	PF02798	Glutathione S-transferase, N-terminal domain	4	75	1.9e-14	T	2019-08-09	IPR004045	Glutathione S-transferase, N-terminal	GO:0005515
TRINITY_DN60264_c1_g1_i3.p2	3244f875dffa981358eba3a1d1586399	112	Pfam	PF10545	Alcohol dehydrogenase transcription factor Myb/SANT-like	12	95	4.3e-13	T	2019-08-09	IPR006578	MADF domain
TRINITY_DN16710_c0_g1_i1.p3	49ed8e49c733c8f127fecb2c39fac309	104	Pfam	PF01483	Proprotein convertase P-domain	37	87	6.7e-06	T	2019-08-09	IPR002884	P domain	GO:0004252|GO:0006508
TRINITY_DN47771_c0_g1_i1.p1	6401514633f527ade2f19b2864b36855	130	Pfam	PF03131	bZIP Maf transcription factor	19	111	1.4e-31	T	2019-08-09	IPR004826	Basic leucine zipper domain, Maf-type	GO:0003677|GO:0005634|GO:0006355
TRINITY_DN60431_c0_g2_i2.p1	b8fdb1c23a251c64a04b898c24e9f7b2	733	Pfam	PF00412	LIM domain	542	583	5.8e-05	T	2019-08-09	IPR001781	Zinc finger, LIM-type
TRINITY_DN34100_c0_g1_i4.p1	c0f26dd861173d7bdc63482e26bcdaa8	158	Pfam	PF00488	MutS domain V	133	158	4.6e-09	T	2019-08-09	IPR000432	DNA mismatch repair protein MutS, C-terminal	GO:0005524|GO:0006298|GO:0030983
TRINITY_DN56672_c0_g1_i1.p1	f094f7197b87be5968588834c4ecb2eb	339	Pfam	PF01156	Inosine-uridine preferring nucleoside hydrolase	28	321	1e-50	T	2019-08-09	IPR001910	Inosine/uridine-preferring nucleoside hydrolase domain
TRINITY_DN59999_c0_g2_i11.p2	1bd680ddb25441b82a18e9555641d954	238	Pfam	PF00081	Iron/manganese superoxide dismutases, alpha-hairpin domain	36	118	8.7e-29	T	2019-08-09	IPR019831	Manganese/iron superoxide dismutase, N-terminal	GO:0004784|GO:0006801|GO:0046872|GO:0055114
TRINITY_DN59999_c0_g2_i11.p2	1bd680ddb25441b82a18e9555641d954	238	Pfam	PF02777	Iron/manganese superoxide dismutases, C-terminal domain	129	232	8.5e-42	T	2019-08-09	IPR019832	Manganese/iron superoxide dismutase, C-terminal	GO:0004784|GO:0006801|GO:0046872|GO:0055114
TRINITY_DN34521_c0_g1_i1.p1	c594123ef49bba347412009db77a6b49	129	Pfam	PF02195	ParB-like nuclease domain	34	116	1.9e-08	T	2019-08-09	IPR003115	ParB/Sulfiredoxin
TRINITY_DN55326_c0_g1_i1.p1	468a414f267512cb5d83844cb101f9d7	780	Pfam	PF17862	AAA+ lid domain	483	527	3.8e-08	T	2019-08-09	IPR041569	AAA ATPase, AAA+ lid domain
TRINITY_DN55326_c0_g1_i1.p1	468a414f267512cb5d83844cb101f9d7	780	Pfam	PF01434	Peptidase family M41	544	726	3.9e-65	T	2019-08-09	IPR000642	Peptidase M41	GO:0004222|GO:0005524|GO:0006508
TRINITY_DN55326_c0_g1_i1.p1	468a414f267512cb5d83844cb101f9d7	780	Pfam	PF00004	ATPase family associated with various cellular activities (AAA)	330	460	3.6e-42	T	2019-08-09	IPR003959	ATPase, AAA-type, core	GO:0005524
TRINITY_DN157416_c0_g1_i1.p2	6d6e204360ac0b846a83f13107a66918	103	Pfam	PF13672	Protein phosphatase 2C	9	103	1.9e-09	T	2019-08-09
TRINITY_DN170043_c0_g1_i2.p2	09e6b13fa6f4bd0138070550f2ece9bf	164	Pfam	PF00298	Ribosomal protein L11, RNA binding domain	74	143	6.2e-18	T	2019-08-09	IPR020783	Ribosomal protein L11, C-terminal	GO:0003735|GO:0005840|GO:0006412
TRINITY_DN170043_c0_g1_i2.p2	09e6b13fa6f4bd0138070550f2ece9bf	164	Pfam	PF03946	Ribosomal protein L11, N-terminal domain	5	69	3.7e-24	T	2019-08-09	IPR020784	Ribosomal protein L11, N-terminal
TRINITY_DN170043_c0_g1_i1.p2	09e6b13fa6f4bd0138070550f2ece9bf	164	Pfam	PF00298	Ribosomal protein L11, RNA binding domain	74	143	6.2e-18	T	2019-08-09	IPR020783	Ribosomal protein L11, C-terminal	GO:0003735|GO:0005840|GO:0006412
TRINITY_DN170043_c0_g1_i1.p2	09e6b13fa6f4bd0138070550f2ece9bf	164	Pfam	PF03946	Ribosomal protein L11, N-terminal domain	5	69	3.7e-24	T	2019-08-09	IPR020784	Ribosomal protein L11, N-terminal
TRINITY_DN57407_c0_g1_i5.p1	e04107dab280dd61670eb0aab96b3f0d	357	Pfam	PF00046	Homeodomain	259	303	1.3e-13	T	2019-08-09	IPR001356	Homeobox domain	GO:0003677
TRINITY_DN57407_c0_g1_i5.p1	e04107dab280dd61670eb0aab96b3f0d	357	Pfam	PF00292	'Paired box' domain	102	168	1.5e-28	T	2019-08-09	IPR001523	Paired domain	GO:0003677|GO:0006355
TRINITY_DN59138_c1_g1_i10.p1	81b52a6e6b367824030335f86b08b608	1413	Pfam	PF02181	Formin Homology 2 Domain	922	1288	6e-80	T	2019-08-09	IPR015425	Formin, FH2 domain
TRINITY_DN59138_c1_g1_i10.p1	81b52a6e6b367824030335f86b08b608	1413	Pfam	PF18382	Formin N-terminal GTPase-binding domain	356	446	2.7e-16	T	2019-08-09	IPR041387	FHOD1, N-terminal GTPase-binding domain
TRINITY_DN58499_c1_g1_i4.p1	23604391bf5a2bd32323037502de13a9	296	Pfam	PF10507	Transmembrane protein 65	174	280	2.4e-42	T	2019-08-09	IPR019537	Transmembrane protein 65
TRINITY_DN57920_c3_g1_i1.p2	0f04c11602d91aa139314e4aca8086e8	210	Pfam	PF14497	Glutathione S-transferase, C-terminal domain	125	194	5.1e-08	T	2019-08-09	IPR004046	Glutathione S-transferase, C-terminal
TRINITY_DN57920_c3_g1_i1.p2	0f04c11602d91aa139314e4aca8086e8	210	Pfam	PF13417	Glutathione S-transferase, N-terminal domain	8	85	2e-19	T	2019-08-09	IPR004045	Glutathione S-transferase, N-terminal	GO:0005515
TRINITY_DN57201_c0_g1_i3.p1	c292fec9c3811e0b38c73e15ac3aa969	1121	Pfam	PF00069	Protein kinase domain	743	1037	7.7e-75	T	2019-08-09	IPR000719	Protein kinase domain	GO:0004672|GO:0005524|GO:0006468
TRINITY_DN57201_c0_g1_i3.p1	c292fec9c3811e0b38c73e15ac3aa969	1121	Pfam	PF12330	Haspin like kinase domain	748	903	1.4e-07	T	2019-08-09
TRINITY_DN61153_c11_g1_i2.p1	4cfdc5bcc5ad27cd195ef503422df663	973	Pfam	PF12460	RNAPII transcription regulator C-terminal	583	899	4.1e-35	T	2019-08-09	IPR024687	MMS19, C-terminal
TRINITY_DN61153_c11_g1_i2.p1	4cfdc5bcc5ad27cd195ef503422df663	973	Pfam	PF14500	Dos2-interacting transcription regulator of RNA-Pol-II	42	301	3.7e-76	T	2019-08-09	IPR029240	MMS19, N-terminal
TRINITY_DN20977_c0_g1_i1.p1	12db0b4aa4771686580541284616cfec	452	Pfam	PF13855	Leucine rich repeat	125	184	8.2e-10	T	2019-08-09	IPR001611	Leucine-rich repeat	GO:0005515
TRINITY_DN20977_c0_g1_i1.p1	12db0b4aa4771686580541284616cfec	452	Pfam	PF00560	Leucine Rich Repeat	199	222	0.68	T	2019-08-09	IPR001611	Leucine-rich repeat	GO:0005515
TRINITY_DN222118_c0_g1_i1.p1	aa871cea9f6e5ce98375f6837bcb274f	105	Pfam	PF04500	FLYWCH zinc finger domain	31	90	4.8e-08	T	2019-08-09	IPR007588	Zinc finger, FLYWCH-type
TRINITY_DN24562_c0_g1_i2.p1	ad517e280d3ba054648f1476a880ba07	455	Pfam	PF01753	MYND finger	411	447	2.8e-10	T	2019-08-09	IPR002893	Zinc finger, MYND-type
TRINITY_DN60201_c3_g3_i5.p1	d834e3484777abcdc41ee70ee8dd416b	1042	Pfam	PF00566	Rab-GTPase-TBC domain	618	820	5.9e-50	T	2019-08-09	IPR000195	Rab-GTPase-TBC domain
TRINITY_DN60201_c3_g3_i5.p1	d834e3484777abcdc41ee70ee8dd416b	1042	Pfam	PF12473	Kinesin protein	356	491	2.6e-15	T	2019-08-09	IPR022164	Kinesin-like
TRINITY_DN60201_c3_g3_i5.p1	d834e3484777abcdc41ee70ee8dd416b	1042	Pfam	PF00640	Phosphotyrosine interaction domain (PTB/PID)	189	298	5.7e-07	T	2019-08-09	IPR006020	PTB/PI domain	GO:0005515
TRINITY_DN59773_c0_g1_i1.p1	6960da992952d5307d98824ed81fbbcd	158	Pfam	PF00075	RNase H	11	153	3.9e-39	T	2019-08-09	IPR002156	Ribonuclease H domain	GO:0003676|GO:0004523
TRINITY_DN171178_c0_g1_i1.p1	52aafab4a08a489a9e529a21075767d4	123	Pfam	PF00107	Zinc-binding dehydrogenase	2	119	8.2e-28	T	2019-08-09	IPR013149	Alcohol dehydrogenase, C-terminal	GO:0055114
TRINITY_DN70560_c0_g1_i1.p1	90c225e6780154c57e661d55f6385f97	103	Pfam	PF16113	Enoyl-CoA hydratase/isomerase	6	102	3.8e-13	T	2019-08-09	IPR032259	Enoyl-CoA hydratase/isomerase, HIBYL-CoA-H type	GO:0003860
TRINITY_DN29198_c0_g1_i1.p1	844d962d2bde429edda35b4355b2cbd2	261	Pfam	PF03719	Ribosomal protein S5, C-terminal domain	175	246	1e-24	T	2019-08-09	IPR005324	Ribosomal protein S5, C-terminal	GO:0003735|GO:0005840|GO:0006412
TRINITY_DN29198_c0_g1_i1.p1	844d962d2bde429edda35b4355b2cbd2	261	Pfam	PF00333	Ribosomal protein S5, N-terminal domain	92	156	9.6e-29	T	2019-08-09	IPR013810	Ribosomal protein S5, N-terminal	GO:0003723|GO:0003735|GO:0005840|GO:0006412
TRINITY_DN82177_c0_g1_i1.p1	258306ed3f93d19bf55ab9af8acd0db5	181	Pfam	PF02470	MlaD protein	89	148	2.9e-08	T	2019-08-09	IPR003399	Mce/MlaD
TRINITY_DN28157_c0_g1_i1.p1	e71538311e5bd24eee9707302be24b7c	316	Pfam	PF00153	Mitochondrial carrier protein	33	121	2.4e-21	T	2019-08-09	IPR018108	Mitochondrial substrate/solute carrier
TRINITY_DN28157_c0_g1_i1.p1	e71538311e5bd24eee9707302be24b7c	316	Pfam	PF00153	Mitochondrial carrier protein	231	312	2.8e-20	T	2019-08-09	IPR018108	Mitochondrial substrate/solute carrier
TRINITY_DN28157_c0_g1_i1.p1	e71538311e5bd24eee9707302be24b7c	316	Pfam	PF00153	Mitochondrial carrier protein	126	217	3.1e-17	T	2019-08-09	IPR018108	Mitochondrial substrate/solute carrier
TRINITY_DN59274_c0_g1_i1.p1	510a3b7f3544b3aadab6641de77434be	402	Pfam	PF00069	Protein kinase domain	45	342	1e-68	T	2019-08-09	IPR000719	Protein kinase domain	GO:0004672|GO:0005524|GO:0006468
TRINITY_DN59274_c0_g1_i1.p1	510a3b7f3544b3aadab6641de77434be	402	Pfam	PF12330	Haspin like kinase domain	18	204	9.2e-09	T	2019-08-09
TRINITY_DN47455_c0_g1_i5.p1	8ff4d113d7b64344b41b3acc534d75c7	1163	Pfam	PF01369	Sec7 domain	556	709	5.7e-40	T	2019-08-09	IPR000904	Sec7 domain	GO:0005086|GO:0032012
TRINITY_DN47455_c0_g1_i5.p1	8ff4d113d7b64344b41b3acc534d75c7	1163	Pfam	PF00595	PDZ domain	7	82	2.2e-09	T	2019-08-09	IPR001478	PDZ domain	GO:0005515
TRINITY_DN47455_c0_g1_i5.p1	8ff4d113d7b64344b41b3acc534d75c7	1163	Pfam	PF15410	Pleckstrin homology domain	745	856	4.1e-47	T	2019-08-09	IPR041681	Pleckstrin homology domain 9
TRINITY_DN200589_c0_g1_i1.p1	d17e41fcb355b2aaab5b2736553933b4	594	Pfam	PF14845	beta-acetyl hexosaminidase like	67	186	6.7e-12	T	2019-08-09	IPR029019	Beta-hexosaminidase, eukaryotic type, N-terminal
TRINITY_DN200589_c0_g1_i1.p1	d17e41fcb355b2aaab5b2736553933b4	594	Pfam	PF00728	Glycosyl hydrolase family 20, catalytic domain	210	551	3.9e-97	T	2019-08-09	IPR015883	Glycoside hydrolase family 20, catalytic domain	GO:0004553|GO:0005975
TRINITY_DN18813_c0_g1_i1.p1	71f0cf22d0b0fe118fb79c4ad26865b8	116	Pfam	PF01970	Tripartite tricarboxylate transporter TctA family	1	116	4.4e-32	T	2019-08-09	IPR002823	Protein of unknown function DUF112, transmembrane
TRINITY_DN70653_c0_g1_i1.p1	5a453b7e0b79811bcae3b99136e68f2d	160	Pfam	PF06490	Flagellar regulatory protein FleQ	7	98	0.00012	T	2019-08-09	IPR010518	Flagellar regulatory FleQ
TRINITY_DN23766_c0_g1_i1.p1	f1cb49bdc2ae102848876da02b06d6d4	242	Pfam	PF06585	Haemolymph juvenile hormone binding protein (JHBP)	7	241	2.1e-59	T	2019-08-09	IPR010562	Haemolymph juvenile hormone binding
TRINITY_DN57640_c1_g1_i2.p1	ee1a5f1654a413ba3c9a08caac5d62a8	1061	Pfam	PF07714	Protein tyrosine kinase	451	721	8e-86	T	2019-08-09	IPR001245	Serine-threonine/tyrosine-protein kinase, catalytic domain	GO:0004672|GO:0006468
TRINITY_DN57640_c1_g1_i2.p1	ee1a5f1654a413ba3c9a08caac5d62a8	1061	Pfam	PF18038	FERM N-terminal domain	79	155	3.2e-09	T	2019-08-09	IPR041390	Focal adhesion kinase, N-terminal
TRINITY_DN57640_c1_g1_i2.p1	ee1a5f1654a413ba3c9a08caac5d62a8	1061	Pfam	PF03623	Focal adhesion targeting region	914	1040	6e-41	T	2019-08-09	IPR005189	Focal adhesion kinase, targeting (FAT) domain	GO:0004713|GO:0005925|GO:0006468|GO:0007172
TRINITY_DN57640_c1_g1_i2.p1	ee1a5f1654a413ba3c9a08caac5d62a8	1061	Pfam	PF00373	FERM central domain	165	280	3.3e-13	T	2019-08-09	IPR019748	FERM central domain
TRINITY_DN50153_c0_g1_i1.p1	69774447cd566ee60aa259482c7c5914	729	Pfam	PF13299	Cleavage and polyadenylation factor 2 C-terminal	634	726	4.2e-19	T	2019-08-09	IPR025069	Cleavage and polyadenylation specificity factor 2, C-terminal
TRINITY_DN50153_c0_g1_i1.p1	69774447cd566ee60aa259482c7c5914	729	Pfam	PF16661	Metallo-beta-lactamase superfamily domain	22	196	1.2e-60	T	2019-08-09	IPR001279	Metallo-beta-lactamase
TRINITY_DN50153_c0_g1_i1.p1	69774447cd566ee60aa259482c7c5914	729	Pfam	PF10996	Beta-Casp domain	243	368	3.4e-21	T	2019-08-09	IPR022712	Beta-Casp domain
TRINITY_DN50153_c0_g1_i1.p1	69774447cd566ee60aa259482c7c5914	729	Pfam	PF07521	Zn-dependent metallo-hydrolase RNA specificity domain	521	578	1.6e-06	T	2019-08-09	IPR011108	Zn-dependent metallo-hydrolase, RNA specificity domain
TRINITY_DN51876_c0_g1_i1.p1	7bc117bb847f9e5fe5d214730bda45af	1753	Pfam	PF09128	Regulator of G protein signalling-like domain	486	643	8.1e-25	T	2019-08-09	IPR015212	Regulator of G protein signalling-like domain	GO:0005089|GO:0005737
TRINITY_DN51876_c0_g1_i1.p1	7bc117bb847f9e5fe5d214730bda45af	1753	Pfam	PF17838	PH domain	1217	1332	2.9e-24	T	2019-08-09	IPR041020	ARHGEF1-like, PH domain
TRINITY_DN51876_c0_g1_i1.p1	7bc117bb847f9e5fe5d214730bda45af	1753	Pfam	PF00621	RhoGEF domain	999	1186	5.8e-26	T	2019-08-09	IPR000219	Dbl homology (DH) domain	GO:0005089|GO:0035023
TRINITY_DN51876_c0_g1_i1.p1	7bc117bb847f9e5fe5d214730bda45af	1753	Pfam	PF17820	PDZ domain	36	88	3.8e-14	T	2019-08-09	IPR041489	PDZ domain 6
TRINITY_DN51876_c0_g1_i1.p1	7bc117bb847f9e5fe5d214730bda45af	1753	Pfam	PF00130	Phorbol esters/diacylglycerol binding domain (C1 domain)	729	778	1.1e-07	T	2019-08-09	IPR002219	Protein kinase C-like, phorbol ester/diacylglycerol-binding domain	GO:0035556
TRINITY_DN60792_c0_g1_i3.p1	39a4cad1c371db36ca7d3748c8357ddc	515	Pfam	PF01130	CD36 family	26	475	1.4e-154	T	2019-08-09	IPR002159	CD36 family	GO:0016020
TRINITY_DN61664_c2_g1_i8.p1	486e3f06322376cd2b0fcbc5eb9b749e	1501	Pfam	PF05585	Putative peptidase (DUF1758)	230	370	1.2e-06	T	2019-08-09	IPR008737	Peptidase aspartic, putative
TRINITY_DN61664_c2_g1_i8.p1	486e3f06322376cd2b0fcbc5eb9b749e	1501	Pfam	PF18701	Family of unknown function (DUF5641)	1404	1497	1.1e-27	T	2019-08-09	IPR040676	Domain of unknown function DUF5641
TRINITY_DN61664_c2_g1_i8.p1	486e3f06322376cd2b0fcbc5eb9b749e	1501	Pfam	PF00665	Integrase core domain	1207	1334	1.4e-08	T	2019-08-09	IPR001584	Integrase, catalytic core	GO:0015074
TRINITY_DN61664_c2_g1_i8.p1	486e3f06322376cd2b0fcbc5eb9b749e	1501	Pfam	PF17921	Integrase zinc binding domain	1135	1187	3.5e-09	T	2019-08-09	IPR041588	Integrase zinc-binding domain
TRINITY_DN61664_c2_g1_i8.p1	486e3f06322376cd2b0fcbc5eb9b749e	1501	Pfam	PF05380	Pao retrotransposon peptidase	756	916	2.3e-54	T	2019-08-09	IPR008042	Retrotransposon, Pao
TRINITY_DN79648_c0_g1_i1.p1	6ff5825289436be9d252e367af71b2b6	148	Pfam	PF07044	Protein of unknown function (DUF1329)	59	148	1.2e-31	T	2019-08-09	IPR010752	Protein of unknown function DUF1329
TRINITY_DN61059_c7_g1_i2.p1	46a62145fe4b96d40597a0bac3e9ba87	404	Pfam	PF12032	Regulatory CLIP domain of proteinases	29	80	4.8e-08	T	2019-08-09	IPR022700	Proteinase, regulatory CLIP domain
TRINITY_DN61059_c7_g1_i2.p1	46a62145fe4b96d40597a0bac3e9ba87	404	Pfam	PF00089	Trypsin	146	398	3.5e-49	T	2019-08-09	IPR001254	Serine proteases, trypsin domain	GO:0004252|GO:0006508
TRINITY_DN61059_c7_g1_i10.p1	46a62145fe4b96d40597a0bac3e9ba87	404	Pfam	PF12032	Regulatory CLIP domain of proteinases	29	80	4.8e-08	T	2019-08-09	IPR022700	Proteinase, regulatory CLIP domain
TRINITY_DN61059_c7_g1_i10.p1	46a62145fe4b96d40597a0bac3e9ba87	404	Pfam	PF00089	Trypsin	146	398	3.5e-49	T	2019-08-09	IPR001254	Serine proteases, trypsin domain	GO:0004252|GO:0006508
TRINITY_DN61670_c4_g1_i17.p1	867aa50d4381c528869c88fc07328cf9	1837	Pfam	PF15717	Pericentriolar material 1 C terminus	1499	1565	2.1e-16	T	2019-08-09	IPR031446	Pericentriolar material 1 protein, C-terminal
TRINITY_DN61674_c16_g1_i4.p1	bc9929d4ad118f6f40ddc133d7b8c1f2	1734	Pfam	PF17917	RNase H-like domain found in reverse transcriptase	1172	1275	1.2e-30	T	2019-08-09	IPR041373	Reverse transcriptase, RNase H-like domain
TRINITY_DN61674_c16_g1_i4.p1	bc9929d4ad118f6f40ddc133d7b8c1f2	1734	Pfam	PF00078	Reverse transcriptase (RNA-dependent DNA polymerase)	923	1083	9.7e-27	T	2019-08-09	IPR000477	Reverse transcriptase domain
TRINITY_DN61674_c16_g1_i4.p1	bc9929d4ad118f6f40ddc133d7b8c1f2	1734	Pfam	PF00665	Integrase core domain	1438	1548	6e-19	T	2019-08-09	IPR001584	Integrase, catalytic core	GO:0015074
TRINITY_DN61674_c16_g1_i4.p1	bc9929d4ad118f6f40ddc133d7b8c1f2	1734	Pfam	PF17921	Integrase zinc binding domain	1364	1420	3.2e-16	T	2019-08-09	IPR041588	Integrase zinc-binding domain
TRINITY_DN46251_c0_g1_i1.p1	9b775830cdeb375a1430e81a1c3694f0	450	Pfam	PF00665	Integrase core domain	194	303	9.1e-16	T	2019-08-09	IPR001584	Integrase, catalytic core	GO:0015074
TRINITY_DN46251_c0_g1_i1.p1	9b775830cdeb375a1430e81a1c3694f0	450	Pfam	PF17921	Integrase zinc binding domain	120	175	1.9e-15	T	2019-08-09	IPR041588	Integrase zinc-binding domain
TRINITY_DN16063_c0_g1_i1.p1	af63c2e71bfb99305e330ba46a9fa9e9	186	Pfam	PF00022	Actin	5	186	1.8e-72	T	2019-08-09	IPR004000	Actin family
TRINITY_DN6341_c0_g1_i1.p1	d2750f8bedcf3e605b378e2488039bce	321	Pfam	PF05485	THAP domain	30	105	2.4e-13	T	2019-08-09	IPR006612	THAP-type zinc finger	GO:0003676
TRINITY_DN6341_c0_g1_i1.p1	d2750f8bedcf3e605b378e2488039bce	321	Pfam	PF12017	Transposase protein	205	303	6.6e-06	T	2019-08-09	IPR021896	Transposase protein	GO:0004803|GO:0006313
TRINITY_DN40882_c0_g1_i2.p1	6b0f111784c06f0951e6ee8199e8957e	108	Pfam	PF04500	FLYWCH zinc finger domain	40	92	2.9e-08	T	2019-08-09	IPR007588	Zinc finger, FLYWCH-type
TRINITY_DN3864_c0_g1_i1.p1	25f7a8869a6d9eadc05131ccd8a5adfd	584	Pfam	PF01007	Inward rectifier potassium channel transmembrane domain	228	367	1.6e-37	T	2019-08-09	IPR040445	Potassium channel, inwardly rectifying, transmembrane domain
TRINITY_DN3864_c0_g1_i1.p1	25f7a8869a6d9eadc05131ccd8a5adfd	584	Pfam	PF17655	Inward rectifier potassium channel C-terminal domain	376	539	2.7e-51	T	2019-08-09	IPR041647	Inward rectifier potassium channel, C-terminal
TRINITY_DN60885_c2_g1_i12.p1	db4e1c618a6a8b5162ec47ed049f25eb	5151	Pfam	PF00307	Calponin homology (CH) domain	65	167	2e-24	T	2019-08-09	IPR001715	Calponin homology domain	GO:0005515
TRINITY_DN60885_c2_g1_i12.p1	db4e1c618a6a8b5162ec47ed049f25eb	5151	Pfam	PF00307	Calponin homology (CH) domain	181	284	6e-21	T	2019-08-09	IPR001715	Calponin homology domain	GO:0005515
TRINITY_DN60885_c2_g1_i12.p1	db4e1c618a6a8b5162ec47ed049f25eb	5151	Pfam	PF00435	Spectrin repeat	3784	3886	1.1e-10	T	2019-08-09	IPR002017	Spectrin repeat	GO:0005515
TRINITY_DN60885_c2_g1_i12.p1	db4e1c618a6a8b5162ec47ed049f25eb	5151	Pfam	PF00435	Spectrin repeat	3564	3668	2.1e-05	T	2019-08-09	IPR002017	Spectrin repeat	GO:0005515
TRINITY_DN60885_c2_g1_i12.p1	db4e1c618a6a8b5162ec47ed049f25eb	5151	Pfam	PF00435	Spectrin repeat	1309	1394	1.3e-06	T	2019-08-09	IPR002017	Spectrin repeat	GO:0005515
TRINITY_DN60885_c2_g1_i12.p1	db4e1c618a6a8b5162ec47ed049f25eb	5151	Pfam	PF00435	Spectrin repeat	4220	4327	1.2e-12	T	2019-08-09	IPR002017	Spectrin repeat	GO:0005515
TRINITY_DN60885_c2_g1_i12.p1	db4e1c618a6a8b5162ec47ed049f25eb	5151	Pfam	PF00435	Spectrin repeat	2920	3022	3e-09	T	2019-08-09	IPR002017	Spectrin repeat	GO:0005515
TRINITY_DN60885_c2_g1_i12.p1	db4e1c618a6a8b5162ec47ed049f25eb	5151	Pfam	PF00435	Spectrin repeat	4001	4106	3.6e-10	T	2019-08-09	IPR002017	Spectrin repeat	GO:0005515
TRINITY_DN60885_c2_g1_i12.p1	db4e1c618a6a8b5162ec47ed049f25eb	5151	Pfam	PF00435	Spectrin repeat	3892	3997	1.5e-14	T	2019-08-09	IPR002017	Spectrin repeat	GO:0005515
TRINITY_DN60885_c2_g1_i12.p1	db4e1c618a6a8b5162ec47ed049f25eb	5151	Pfam	PF00435	Spectrin repeat	4334	4435	3.7e-14	T	2019-08-09	IPR002017	Spectrin repeat	GO:0005515
TRINITY_DN60885_c2_g1_i12.p1	db4e1c618a6a8b5162ec47ed049f25eb	5151	Pfam	PF00435	Spectrin repeat	3144	3232	2.8e-05	T	2019-08-09	IPR002017	Spectrin repeat	GO:0005515
TRINITY_DN60885_c2_g1_i12.p1	db4e1c618a6a8b5162ec47ed049f25eb	5151	Pfam	PF00435	Spectrin repeat	3675	3776	1.5e-10	T	2019-08-09	IPR002017	Spectrin repeat	GO:0005515
TRINITY_DN60885_c2_g1_i12.p1	db4e1c618a6a8b5162ec47ed049f25eb	5151	Pfam	PF00435	Spectrin repeat	4111	4214	7.9e-09	T	2019-08-09	IPR002017	Spectrin repeat	GO:0005515
TRINITY_DN60885_c2_g1_i12.p1	db4e1c618a6a8b5162ec47ed049f25eb	5151	Pfam	PF00435	Spectrin repeat	647	741	2.9e-08	T	2019-08-09	IPR002017	Spectrin repeat	GO:0005515
TRINITY_DN60885_c2_g1_i12.p1	db4e1c618a6a8b5162ec47ed049f25eb	5151	Pfam	PF00435	Spectrin repeat	552	645	9.6e-06	T	2019-08-09	IPR002017	Spectrin repeat	GO:0005515
TRINITY_DN60885_c2_g1_i12.p1	db4e1c618a6a8b5162ec47ed049f25eb	5151	Pfam	PF00435	Spectrin repeat	3349	3449	3.7e-07	T	2019-08-09	IPR002017	Spectrin repeat	GO:0005515
TRINITY_DN60885_c2_g1_i12.p1	db4e1c618a6a8b5162ec47ed049f25eb	5151	Pfam	PF00435	Spectrin repeat	3028	3120	5.7e-09	T	2019-08-09	IPR002017	Spectrin repeat	GO:0005515
TRINITY_DN60885_c2_g1_i12.p1	db4e1c618a6a8b5162ec47ed049f25eb	5151	Pfam	PF00435	Spectrin repeat	4440	4544	7.9e-09	T	2019-08-09	IPR002017	Spectrin repeat	GO:0005515
TRINITY_DN60885_c2_g1_i12.p1	db4e1c618a6a8b5162ec47ed049f25eb	5151	Pfam	PF00435	Spectrin repeat	2698	2801	2.6e-05	T	2019-08-09	IPR002017	Spectrin repeat	GO:0005515
TRINITY_DN60885_c2_g1_i12.p1	db4e1c618a6a8b5162ec47ed049f25eb	5151	Pfam	PF00435	Spectrin repeat	2806	2911	3.9e-06	T	2019-08-09	IPR002017	Spectrin repeat	GO:0005515
TRINITY_DN60885_c2_g1_i12.p1	db4e1c618a6a8b5162ec47ed049f25eb	5151	Pfam	PF00435	Spectrin repeat	2155	2259	1e-08	T	2019-08-09	IPR002017	Spectrin repeat	GO:0005515
TRINITY_DN60885_c2_g1_i12.p1	db4e1c618a6a8b5162ec47ed049f25eb	5151	Pfam	PF17902	SH3 domain	822	887	3.7e-14	T	2019-08-09	IPR041615	Desmoplakin, SH3 domain
TRINITY_DN60885_c2_g1_i12.p1	db4e1c618a6a8b5162ec47ed049f25eb	5151	Pfam	PF02187	Growth-Arrest-Specific Protein 2 Domain	4836	4904	2.7e-31	T	2019-08-09	IPR003108	GAR domain	GO:0008017
TRINITY_DN59839_c0_g1_i5.p1	710ba92902401214c8535dc206c8cff8	1198	Pfam	PF00122	E1-E2 ATPase	170	284	4.5e-26	T	2019-08-09
TRINITY_DN59839_c0_g1_i5.p1	710ba92902401214c8535dc206c8cff8	1198	Pfam	PF00122	E1-E2 ATPase	341	434	2.7e-09	T	2019-08-09
TRINITY_DN59839_c0_g1_i5.p1	710ba92902401214c8535dc206c8cff8	1198	Pfam	PF00689	Cation transporting ATPase, C-terminus	870	1048	6.6e-43	T	2019-08-09	IPR006068	Cation-transporting P-type ATPase, C-terminal
TRINITY_DN59839_c0_g1_i5.p1	710ba92902401214c8535dc206c8cff8	1198	Pfam	PF12424	Plasma membrane calcium transporter ATPase C terminal	1089	1134	6.4e-13	T	2019-08-09	IPR022141	Plasma membrane calcium transporting P-type ATPase, C-terminal	GO:0005388
TRINITY_DN59839_c0_g1_i5.p1	710ba92902401214c8535dc206c8cff8	1198	Pfam	PF13246	Cation transport ATPase (P-type)	522	595	8.7e-18	T	2019-08-09
TRINITY_DN59839_c0_g1_i5.p1	710ba92902401214c8535dc206c8cff8	1198	Pfam	PF00702	haloacid dehalogenase-like hydrolase	654	799	4e-11	T	2019-08-09
TRINITY_DN59839_c0_g1_i5.p1	710ba92902401214c8535dc206c8cff8	1198	Pfam	PF00690	Cation transporter/ATPase, N-terminus	37	104	1.6e-15	T	2019-08-09	IPR004014	Cation-transporting P-type ATPase, N-terminal
TRINITY_DN60712_c11_g1_i5.p1	d281ed9251e3246b25882d4d00e8652b	1097	Pfam	PF15613	Williams-Beuren syndrome DDT (WSD), D-TOX E motif	335	496	3.6e-15	T	2019-08-09	IPR028941	WHIM2 domain
TRINITY_DN60712_c11_g1_i5.p1	d281ed9251e3246b25882d4d00e8652b	1097	Pfam	PF15612	WSTF, HB1, Itc1p, MBD9 motif 1	204	242	2e-05	T	2019-08-09	IPR028942	WHIM1 domain
TRINITY_DN60712_c11_g1_i5.p1	d281ed9251e3246b25882d4d00e8652b	1097	Pfam	PF00628	PHD-finger	747	794	1.3e-12	T	2019-08-09	IPR019787	Zinc finger, PHD-finger
TRINITY_DN60712_c11_g1_i5.p1	d281ed9251e3246b25882d4d00e8652b	1097	Pfam	PF02791	DDT domain	33	93	5.3e-10	T	2019-08-09	IPR018501	DDT domain
TRINITY_DN60712_c11_g1_i5.p1	d281ed9251e3246b25882d4d00e8652b	1097	Pfam	PF00439	Bromodomain	966	1045	1.5e-19	T	2019-08-09	IPR001487	Bromodomain	GO:0005515
TRINITY_DN89241_c0_g1_i2.p2	434721d6a3a03f1cfd1d01a30748780b	158	Pfam	PF00905	Penicillin binding protein transpeptidase domain	5	132	5.5e-22	T	2019-08-09	IPR001460	Penicillin-binding protein, transpeptidase	GO:0008658
TRINITY_DN56891_c0_g1_i2.p1	43ae4577a71c02aef6b1d4696c748115	537	Pfam	PF00083	Sugar (and other) transporter	71	404	6.4e-20	T	2019-08-09	IPR005828	Major facilitator, sugar transporter-like	GO:0016021|GO:0022857|GO:0055085
TRINITY_DN61884_c0_g1_i1.p1	50790452f81c9f65e9be43a8b63a19d0	1172	Pfam	PF05380	Pao retrotransposon peptidase	524	685	3.1e-54	T	2019-08-09	IPR008042	Retrotransposon, Pao
TRINITY_DN61884_c0_g1_i1.p1	50790452f81c9f65e9be43a8b63a19d0	1172	Pfam	PF17921	Integrase zinc binding domain	948	996	6.4e-06	T	2019-08-09	IPR041588	Integrase zinc-binding domain
TRINITY_DN61884_c0_g1_i1.p1	50790452f81c9f65e9be43a8b63a19d0	1172	Pfam	PF00665	Integrase core domain	1027	1143	1.3e-08	T	2019-08-09	IPR001584	Integrase, catalytic core	GO:0015074
TRINITY_DN43108_c0_g1_i1.p1	aadc55b5160104f32b650c8c65d8ef1f	182	Pfam	PF12338	Ribulose-1,5-bisphosphate carboxylase small subunit	2	46	4e-18	T	2019-08-09	IPR024680	Ribulose-1,5-bisphosphate carboxylase small subunit, N-terminal
TRINITY_DN43108_c0_g1_i1.p1	aadc55b5160104f32b650c8c65d8ef1f	182	Pfam	PF00101	Ribulose bisphosphate carboxylase, small chain	71	179	5.6e-39	T	2019-08-09	IPR000894	Ribulose bisphosphate carboxylase small chain, domain
TRINITY_DN225759_c0_g1_i1.p1	c127a71e83a20ee7c0572ad797bfb653	107	Pfam	PF01740	STAS domain	1	93	9.6e-17	T	2019-08-09	IPR002645	STAS domain
TRINITY_DN52862_c0_g1_i1.p1	b6bf2edb5c5faba53a06bbde9e612137	271	Pfam	PF00339	Arrestin (or S-antigen), N-terminal domain	3	144	3.2e-20	T	2019-08-09	IPR011021	Arrestin-like, N-terminal
TRINITY_DN52862_c0_g1_i1.p1	b6bf2edb5c5faba53a06bbde9e612137	271	Pfam	PF02752	Arrestin (or S-antigen), C-terminal domain	175	268	5.1e-09	T	2019-08-09	IPR011022	Arrestin C-terminal-like domain
TRINITY_DN61676_c8_g2_i7.p1	2c43588bbd1126fa19bde7530514d1b9	444	Pfam	PF10591	Secreted protein acidic and rich in cysteine Ca binding region	256	347	2.9e-12	T	2019-08-09	IPR019577	SPARC/Testican, calcium-binding domain	GO:0005509
TRINITY_DN61676_c8_g2_i7.p1	2c43588bbd1126fa19bde7530514d1b9	444	Pfam	PF07648	Kazal-type serine protease inhibitor domain	156	203	4.3e-07	T	2019-08-09	IPR002350	Kazal domain	GO:0005515
TRINITY_DN61676_c8_g2_i7.p1	2c43588bbd1126fa19bde7530514d1b9	444	Pfam	PF00086	Thyroglobulin type-1 repeat	367	414	1.3e-16	T	2019-08-09	IPR000716	Thyroglobulin type-1
TRINITY_DN28961_c0_g1_i2.p1	9f4d57e27122dc3e6f1358fe1b5129bf	1173	Pfam	PF05735	Thrombospondin C-terminal region	951	1148	2e-97	T	2019-08-09	IPR008859	Thrombospondin, C-terminal	GO:0005509|GO:0005576|GO:0007155
TRINITY_DN28961_c0_g1_i2.p1	9f4d57e27122dc3e6f1358fe1b5129bf	1173	Pfam	PF07645	Calcium-binding EGF domain	534	577	3.8e-07	T	2019-08-09	IPR001881	EGF-like calcium-binding domain	GO:0005509
TRINITY_DN28961_c0_g1_i2.p1	9f4d57e27122dc3e6f1358fe1b5129bf	1173	Pfam	PF07645	Calcium-binding EGF domain	586	623	6.7e-10	T	2019-08-09	IPR001881	EGF-like calcium-binding domain	GO:0005509
TRINITY_DN28961_c0_g1_i2.p1	9f4d57e27122dc3e6f1358fe1b5129bf	1173	Pfam	PF02412	Thrombospondin type 3 repeat	898	931	1.2e-12	T	2019-08-09	IPR003367	Thrombospondin, type 3-like repeat	GO:0005509|GO:0007155
TRINITY_DN28961_c0_g1_i2.p1	9f4d57e27122dc3e6f1358fe1b5129bf	1173	Pfam	PF02412	Thrombospondin type 3 repeat	863	897	2.8e-11	T	2019-08-09	IPR003367	Thrombospondin, type 3-like repeat	GO:0005509|GO:0007155
TRINITY_DN28961_c0_g1_i2.p1	9f4d57e27122dc3e6f1358fe1b5129bf	1173	Pfam	PF02412	Thrombospondin type 3 repeat	824	861	1.8e-09	T	2019-08-09	IPR003367	Thrombospondin, type 3-like repeat	GO:0005509|GO:0007155
TRINITY_DN28961_c0_g1_i2.p1	9f4d57e27122dc3e6f1358fe1b5129bf	1173	Pfam	PF02412	Thrombospondin type 3 repeat	800	823	1.3e-05	T	2019-08-09	IPR003367	Thrombospondin, type 3-like repeat	GO:0005509|GO:0007155
TRINITY_DN28961_c0_g1_i2.p1	9f4d57e27122dc3e6f1358fe1b5129bf	1173	Pfam	PF02412	Thrombospondin type 3 repeat	703	738	4.1e-12	T	2019-08-09	IPR003367	Thrombospondin, type 3-like repeat	GO:0005509|GO:0007155
TRINITY_DN28961_c0_g1_i2.p1	9f4d57e27122dc3e6f1358fe1b5129bf	1173	Pfam	PF02412	Thrombospondin type 3 repeat	765	800	3.8e-13	T	2019-08-09	IPR003367	Thrombospondin, type 3-like repeat	GO:0005509|GO:0007155
TRINITY_DN61315_c14_g1_i2.p1	91c9fc6cd872003e152ac26c9418e183	507	Pfam	PF05076	Suppressor of fused protein (SUFU)	89	270	3e-43	T	2019-08-09	IPR020941	Suppressor of fused-like domain
TRINITY_DN61315_c14_g1_i2.p1	91c9fc6cd872003e152ac26c9418e183	507	Pfam	PF12470	Suppressor of Fused Gli/Ci N terminal binding domain	289	500	4.7e-27	T	2019-08-09	IPR024314	Suppressor of fused C-terminal	GO:0005515
TRINITY_DN56615_c0_g1_i1.p1	0ae31b96df01d142056aa8d15e04ca57	1770	Pfam	PF13087	AAA domain	1049	1232	2.8e-38	T	2019-08-09	IPR041679	DNA2/NAM7 helicase-like, AAA domain
TRINITY_DN56615_c0_g1_i1.p1	0ae31b96df01d142056aa8d15e04ca57	1770	Pfam	PF13086	AAA domain	615	1035	5.2e-23	T	2019-08-09	IPR041677	DNA2/NAM7 helicase, AAA domain
TRINITY_DN118700_c0_g1_i1.p2	07086ed457fadea26c8234754aa710f2	111	Pfam	PF13091	PLD-like domain	41	110	2.2e-08	T	2019-08-09	IPR025202	Phospholipase D-like domain
TRINITY_DN47821_c0_g1_i1.p1	ed4554a064e9e55a5793a3ddbdba984c	761	Pfam	PF00078	Reverse transcriptase (RNA-dependent DNA polymerase)	424	673	2.2e-41	T	2019-08-09	IPR000477	Reverse transcriptase domain
TRINITY_DN47821_c0_g1_i1.p1	ed4554a064e9e55a5793a3ddbdba984c	761	Pfam	PF14529	Endonuclease-reverse transcriptase	11	115	2.4e-07	T	2019-08-09	IPR005135	Endonuclease/exonuclease/phosphatase
TRINITY_DN61295_c2_g2_i2.p2	2dd17ed948d8b96e2089978cf762376d	369	Pfam	PF00076	RNA recognition motif. (a.k.a. RRM, RBD, or RNP domain)	15	83	3.7e-15	T	2019-08-09	IPR000504	RNA recognition motif domain	GO:0003676
TRINITY_DN61295_c2_g2_i2.p2	2dd17ed948d8b96e2089978cf762376d	369	Pfam	PF00076	RNA recognition motif. (a.k.a. RRM, RBD, or RNP domain)	105	172	3.3e-15	T	2019-08-09	IPR000504	RNA recognition motif domain	GO:0003676
TRINITY_DN57731_c0_g1_i2.p1	98f9c7b07fea1ef430213e33f7684715	366	Pfam	PF00188	Cysteine-rich secretory protein family	226	347	9.5e-22	T	2019-08-09	IPR014044	CAP domain
TRINITY_DN57731_c0_g1_i2.p1	98f9c7b07fea1ef430213e33f7684715	366	Pfam	PF00188	Cysteine-rich secretory protein family	29	150	2.2e-21	T	2019-08-09	IPR014044	CAP domain
TRINITY_DN43327_c0_g1_i1.p1	0cdfc6ed08545f51554406d75ed4f762	304	Pfam	PF00041	Fibronectin type III domain	113	195	1.6e-07	T	2019-08-09	IPR003961	Fibronectin type III	GO:0005515
TRINITY_DN43327_c0_g1_i1.p1	0cdfc6ed08545f51554406d75ed4f762	304	Pfam	PF00041	Fibronectin type III domain	4	91	1.6e-07	T	2019-08-09	IPR003961	Fibronectin type III	GO:0005515
TRINITY_DN140398_c0_g1_i1.p1	deeedae36a17f8f0cd6e1fb0c6596273	467	Pfam	PF13639	Ring finger domain	406	446	1.2e-09	T	2019-08-09	IPR001841	Zinc finger, RING-type
TRINITY_DN46117_c0_g1_i1.p1	827ef52f126ea87608a0b7ba21480cec	1096	Pfam	PF00632	HECT-domain (ubiquitin-transferase)	794	1096	8.6e-92	T	2019-08-09	IPR000569	HECT domain	GO:0004842
TRINITY_DN46117_c0_g1_i1.p1	827ef52f126ea87608a0b7ba21480cec	1096	Pfam	PF00612	IQ calmodulin-binding motif	50	68	2e-05	T	2019-08-09	IPR000048	IQ motif, EF-hand binding site	GO:0005515
TRINITY_DN52247_c0_g1_i1.p1	f1be4006ea1582ec6357284749e8be0d	484	Pfam	PF03184	DDE superfamily endonuclease	239	392	8.6e-11	T	2019-08-09	IPR004875	DDE superfamily endonuclease domain	GO:0003676
TRINITY_DN185620_c0_g1_i1.p1	b2bd5aaf50f10080618a1f6a68a06f16	328	Pfam	PF00135	Carboxylesterase family	3	324	2.4e-79	T	2019-08-09	IPR002018	Carboxylesterase, type B
TRINITY_DN61484_c2_g3_i4.p1	823e4501a753486e6e6012e8cdfd7fc6	903	Pfam	PF02174	PTB domain (IRS-1 type)	125	231	1.7e-22	T	2019-08-09	IPR002404	IRS-type PTB domain
TRINITY_DN61484_c2_g3_i4.p1	823e4501a753486e6e6012e8cdfd7fc6	903	Pfam	PF00169	PH domain	14	109	2.7e-06	T	2019-08-09	IPR001849	Pleckstrin homology domain
TRINITY_DN61484_c2_g3_i7.p1	823e4501a753486e6e6012e8cdfd7fc6	903	Pfam	PF02174	PTB domain (IRS-1 type)	125	231	1.7e-22	T	2019-08-09	IPR002404	IRS-type PTB domain
TRINITY_DN61484_c2_g3_i7.p1	823e4501a753486e6e6012e8cdfd7fc6	903	Pfam	PF00169	PH domain	14	109	2.7e-06	T	2019-08-09	IPR001849	Pleckstrin homology domain
TRINITY_DN61249_c1_g1_i7.p1	34709ca74b28db42cda2930135989334	1555	Pfam	PF00204	DNA gyrase B	273	431	3.4e-26	T	2019-08-09	IPR013506	DNA topoisomerase, type IIA, subunit B, domain 2	GO:0003677|GO:0003918|GO:0005524|GO:0006265
TRINITY_DN61249_c1_g1_i7.p1	34709ca74b28db42cda2930135989334	1555	Pfam	PF16898	C-terminal associated domain of TOPRIM	578	716	4.4e-47	T	2019-08-09	IPR031660	C-terminal associated domain of TOPRIM
TRINITY_DN61249_c1_g1_i7.p1	34709ca74b28db42cda2930135989334	1555	Pfam	PF02518	Histidine kinase-, DNA gyrase B-, and HSP90-like ATPase	84	228	1.7e-12	T	2019-08-09	IPR003594	Histidine kinase/HSP90-like ATPase
TRINITY_DN61249_c1_g1_i7.p1	34709ca74b28db42cda2930135989334	1555	Pfam	PF00521	DNA gyrase/topoisomerase IV, subunit A	718	1189	1.8e-131	T	2019-08-09	IPR002205	DNA topoisomerase, type IIA, subunit A/C-terminal	GO:0003677|GO:0003918|GO:0005524|GO:0006265
TRINITY_DN61249_c1_g1_i7.p1	34709ca74b28db42cda2930135989334	1555	Pfam	PF01751	Toprim domain	462	563	2.3e-07	T	2019-08-09	IPR006171	TOPRIM domain
TRINITY_DN61315_c14_g1_i1.p1	b7707e797bd1ca2d5918d060276b89fd	259	Pfam	PF12470	Suppressor of Fused Gli/Ci N terminal binding domain	41	252	7.2e-28	T	2019-08-09	IPR024314	Suppressor of fused C-terminal	GO:0005515
TRINITY_DN59406_c0_g1_i8.p1	15d7a9fdd46fb279adffbc3f3351af78	589	Pfam	PF02755	RPEL repeat	88	109	1.4e-07	T	2019-08-09	IPR004018	RPEL repeat
TRINITY_DN59406_c0_g1_i8.p1	15d7a9fdd46fb279adffbc3f3351af78	589	Pfam	PF02755	RPEL repeat	433	453	2e-07	T	2019-08-09	IPR004018	RPEL repeat
TRINITY_DN59406_c0_g1_i8.p1	15d7a9fdd46fb279adffbc3f3351af78	589	Pfam	PF02755	RPEL repeat	472	492	7.7e-09	T	2019-08-09	IPR004018	RPEL repeat
TRINITY_DN59406_c0_g1_i8.p1	15d7a9fdd46fb279adffbc3f3351af78	589	Pfam	PF02755	RPEL repeat	510	531	2.5e-06	T	2019-08-09	IPR004018	RPEL repeat
TRINITY_DN59726_c0_g1_i2.p1	50602e4a21822b138a3b5717605a33fa	741	Pfam	PF16457	Pleckstrin homology domain	563	688	1e-35	T	2019-08-09	IPR001849	Pleckstrin homology domain
TRINITY_DN59726_c0_g1_i2.p1	50602e4a21822b138a3b5717605a33fa	741	Pfam	PF04727	ELMO/CED-12 family	318	493	1.9e-39	T	2019-08-09	IPR006816	ELMO domain
TRINITY_DN59726_c0_g1_i2.p1	50602e4a21822b138a3b5717605a33fa	741	Pfam	PF11841	Domain of unknown function (DUF3361)	130	286	3.6e-53	T	2019-08-09	IPR024574	Domain of unknown function DUF3361
TRINITY_DN59726_c0_g1_i1.p1	50602e4a21822b138a3b5717605a33fa	741	Pfam	PF16457	Pleckstrin homology domain	563	688	1e-35	T	2019-08-09	IPR001849	Pleckstrin homology domain
TRINITY_DN59726_c0_g1_i1.p1	50602e4a21822b138a3b5717605a33fa	741	Pfam	PF04727	ELMO/CED-12 family	318	493	1.9e-39	T	2019-08-09	IPR006816	ELMO domain
TRINITY_DN59726_c0_g1_i1.p1	50602e4a21822b138a3b5717605a33fa	741	Pfam	PF11841	Domain of unknown function (DUF3361)	130	286	3.6e-53	T	2019-08-09	IPR024574	Domain of unknown function DUF3361
TRINITY_DN129754_c0_g1_i1.p1	ac167a4c6d1601ad6de1a23b4b9bc12f	157	Pfam	PF09371	Tex-like protein N-terminal domain	1	108	1.2e-20	T	2019-08-09	IPR018974	Tex-like protein, N-terminal
TRINITY_DN25908_c0_g1_i1.p1	61b0f26f851921489a2ea675cabc2b6f	365	Pfam	PF13561	Enoyl-(Acyl carrier protein) reductase	268	317	2.4e-06	T	2019-08-09
TRINITY_DN25908_c0_g1_i1.p1	61b0f26f851921489a2ea675cabc2b6f	365	Pfam	PF00106	short chain dehydrogenase	81	220	5.1e-24	T	2019-08-09	IPR002347	Short-chain dehydrogenase/reductase SDR
TRINITY_DN53059_c2_g1_i2.p1	bfa22b9d52c5aa8bfdc3416f7783bbdd	545	Pfam	PF01734	Patatin-like phospholipase	3	167	7.3e-12	T	2019-08-09	IPR002641	Patatin-like phospholipase domain	GO:0006629
TRINITY_DN58486_c0_g1_i4.p1	97b50c6bdf76b9e3c4fceca59a67ece7	679	Pfam	PF07776	Zinc-finger associated domain (zf-AD)	13	86	8e-14	T	2019-08-09	IPR012934	Zinc finger, AD-type	GO:0005634|GO:0008270
TRINITY_DN58486_c0_g1_i4.p1	97b50c6bdf76b9e3c4fceca59a67ece7	679	Pfam	PF00096	Zinc finger, C2H2 type	517	537	4e-06	T	2019-08-09	IPR013087	Zinc finger C2H2-type	GO:0003676
TRINITY_DN58486_c0_g1_i4.p1	97b50c6bdf76b9e3c4fceca59a67ece7	679	Pfam	PF00096	Zinc finger, C2H2 type	599	621	1.2e-05	T	2019-08-09	IPR013087	Zinc finger C2H2-type	GO:0003676
TRINITY_DN58486_c0_g1_i4.p1	97b50c6bdf76b9e3c4fceca59a67ece7	679	Pfam	PF00096	Zinc finger, C2H2 type	572	593	0.00019	T	2019-08-09	IPR013087	Zinc finger C2H2-type	GO:0003676
TRINITY_DN58486_c0_g1_i4.p1	97b50c6bdf76b9e3c4fceca59a67ece7	679	Pfam	PF00096	Zinc finger, C2H2 type	452	474	0.0017	T	2019-08-09	IPR013087	Zinc finger C2H2-type	GO:0003676
TRINITY_DN58486_c0_g1_i4.p1	97b50c6bdf76b9e3c4fceca59a67ece7	679	Pfam	PF00096	Zinc finger, C2H2 type	408	431	0.0038	T	2019-08-09	IPR013087	Zinc finger C2H2-type	GO:0003676
TRINITY_DN58486_c0_g1_i4.p1	97b50c6bdf76b9e3c4fceca59a67ece7	679	Pfam	PF00096	Zinc finger, C2H2 type	543	565	0.0027	T	2019-08-09	IPR013087	Zinc finger C2H2-type	GO:0003676
TRINITY_DN58486_c0_g1_i4.p1	97b50c6bdf76b9e3c4fceca59a67ece7	679	Pfam	PF13912	C2H2-type zinc finger	481	504	0.00026	T	2019-08-09
TRINITY_DN60618_c1_g1_i7.p1	dd791978177315b1532a4ed9c9e587ae	1682	Pfam	PF12423	Kinesin protein 1B	819	865	8.1e-13	T	2019-08-09	IPR022140	Kinesin-like KIF1-type
TRINITY_DN60618_c1_g1_i7.p1	dd791978177315b1532a4ed9c9e587ae	1682	Pfam	PF16183	Kinesin-associated	399	505	3e-44	T	2019-08-09	IPR032405	Kinesin-associated
TRINITY_DN60618_c1_g1_i7.p1	dd791978177315b1532a4ed9c9e587ae	1682	Pfam	PF16183	Kinesin-associated	356	391	1.1e-07	T	2019-08-09	IPR032405	Kinesin-associated
TRINITY_DN60618_c1_g1_i7.p1	dd791978177315b1532a4ed9c9e587ae	1682	Pfam	PF00498	FHA domain	515	572	5.4e-05	T	2019-08-09	IPR000253	Forkhead-associated (FHA) domain	GO:0005515
TRINITY_DN60618_c1_g1_i7.p1	dd791978177315b1532a4ed9c9e587ae	1682	Pfam	PF12473	Kinesin protein	1155	1302	5.8e-35	T	2019-08-09	IPR022164	Kinesin-like
TRINITY_DN60618_c1_g1_i7.p1	dd791978177315b1532a4ed9c9e587ae	1682	Pfam	PF00225	Kinesin motor domain	9	352	1.6e-114	T	2019-08-09	IPR001752	Kinesin motor domain	GO:0003777|GO:0005524|GO:0007018|GO:0008017
TRINITY_DN60618_c1_g1_i7.p1	dd791978177315b1532a4ed9c9e587ae	1682	Pfam	PF00169	PH domain	1567	1659	1.2e-08	T	2019-08-09	IPR001849	Pleckstrin homology domain
TRINITY_DN16256_c2_g1_i2.p1	22604563d367c1913bae56710fcab555	313	Pfam	PF03151	Triose-phosphate Transporter family	12	299	1.8e-74	T	2019-08-09	IPR004853	Sugar phosphate transporter domain
TRINITY_DN57822_c5_g1_i8.p1	19216413d7ddbbb4c3aa9b6e848cb063	821	Pfam	PF14670	Coagulation Factor Xa inhibitory site	382	416	2.8e-08	T	2019-08-09
TRINITY_DN57822_c5_g1_i8.p1	19216413d7ddbbb4c3aa9b6e848cb063	821	Pfam	PF14670	Coagulation Factor Xa inhibitory site	731	772	7.1e-09	T	2019-08-09
TRINITY_DN57822_c5_g1_i8.p1	19216413d7ddbbb4c3aa9b6e848cb063	821	Pfam	PF00058	Low-density lipoprotein receptor repeat class B	548	586	4.5e-06	T	2019-08-09	IPR000033	LDLR class B repeat
TRINITY_DN57822_c5_g1_i8.p1	19216413d7ddbbb4c3aa9b6e848cb063	821	Pfam	PF00058	Low-density lipoprotein receptor repeat class B	593	631	3.4e-13	T	2019-08-09	IPR000033	LDLR class B repeat
TRINITY_DN57822_c5_g1_i8.p1	19216413d7ddbbb4c3aa9b6e848cb063	821	Pfam	PF00058	Low-density lipoprotein receptor repeat class B	680	720	0.00013	T	2019-08-09	IPR000033	LDLR class B repeat
TRINITY_DN57822_c5_g1_i8.p1	19216413d7ddbbb4c3aa9b6e848cb063	821	Pfam	PF07645	Calcium-binding EGF domain	418	457	1.5e-07	T	2019-08-09	IPR001881	EGF-like calcium-binding domain	GO:0005509
TRINITY_DN57822_c5_g1_i8.p1	19216413d7ddbbb4c3aa9b6e848cb063	821	Pfam	PF00057	Low-density lipoprotein receptor domain class A	131	168	2e-10	T	2019-08-09	IPR002172	Low-density lipoprotein (LDL) receptor class A repeat	GO:0005515
TRINITY_DN57822_c5_g1_i8.p1	19216413d7ddbbb4c3aa9b6e848cb063	821	Pfam	PF00057	Low-density lipoprotein receptor domain class A	89	123	4.1e-13	T	2019-08-09	IPR002172	Low-density lipoprotein (LDL) receptor class A repeat	GO:0005515
TRINITY_DN57822_c5_g1_i8.p1	19216413d7ddbbb4c3aa9b6e848cb063	821	Pfam	PF00057	Low-density lipoprotein receptor domain class A	340	377	9.2e-08	T	2019-08-09	IPR002172	Low-density lipoprotein (LDL) receptor class A repeat	GO:0005515
TRINITY_DN57822_c5_g1_i8.p1	19216413d7ddbbb4c3aa9b6e848cb063	821	Pfam	PF00057	Low-density lipoprotein receptor domain class A	48	84	6.6e-12	T	2019-08-09	IPR002172	Low-density lipoprotein (LDL) receptor class A repeat	GO:0005515
TRINITY_DN57822_c5_g1_i8.p1	19216413d7ddbbb4c3aa9b6e848cb063	821	Pfam	PF00057	Low-density lipoprotein receptor domain class A	298	333	1.2e-12	T	2019-08-09	IPR002172	Low-density lipoprotein (LDL) receptor class A repeat	GO:0005515
TRINITY_DN57822_c5_g1_i8.p1	19216413d7ddbbb4c3aa9b6e848cb063	821	Pfam	PF00057	Low-density lipoprotein receptor domain class A	171	206	9.5e-13	T	2019-08-09	IPR002172	Low-density lipoprotein (LDL) receptor class A repeat	GO:0005515
TRINITY_DN57822_c5_g1_i8.p1	19216413d7ddbbb4c3aa9b6e848cb063	821	Pfam	PF00057	Low-density lipoprotein receptor domain class A	255	293	1.8e-09	T	2019-08-09	IPR002172	Low-density lipoprotein (LDL) receptor class A repeat	GO:0005515
TRINITY_DN57822_c5_g1_i8.p1	19216413d7ddbbb4c3aa9b6e848cb063	821	Pfam	PF00057	Low-density lipoprotein receptor domain class A	210	246	1.6e-12	T	2019-08-09	IPR002172	Low-density lipoprotein (LDL) receptor class A repeat	GO:0005515
TRINITY_DN51561_c1_g1_i1.p1	f3fbc67673d7a61e4c6d40d9efe938fc	335	Pfam	PF02374	Anion-transporting ATPase	24	325	1.2e-117	T	2019-08-09	IPR025723	Anion-transporting ATPase-like domain
TRINITY_DN81830_c0_g1_i1.p1	6c74c5698cbb166113849d421d9833b9	205	Pfam	PF01464	Transglycosylase SLT domain	55	166	1e-12	T	2019-08-09	IPR008258	Transglycosylase SLT domain 1
TRINITY_DN46376_c0_g2_i1.p1	ec44cde474e6ab254ae53e82e1715891	180	Pfam	PF14737	Domain of unknown function (DUF4470)	8	107	7.3e-21	T	2019-08-09	IPR027974	Domain of unknown function DUF4470
TRINITY_DN46376_c0_g2_i1.p1	ec44cde474e6ab254ae53e82e1715891	180	Pfam	PF14740	Domain of unknown function (DUF4471)	140	179	5.7e-09	T	2019-08-09	IPR028235	Dynein assembly factor 3, C-terminal domain
TRINITY_DN38555_c4_g1_i1.p1	e30b4ffc90bda192ae61a882c764a86e	1494	Pfam	PF07474	G2F domain	324	503	3e-60	T	2019-08-09	IPR006605	G2 nidogen/fibulin G2F
TRINITY_DN38555_c4_g1_i1.p1	e30b4ffc90bda192ae61a882c764a86e	1494	Pfam	PF06119	Nidogen-like	172	256	6.7e-20	T	2019-08-09	IPR003886	NIDO domain	GO:0007160
TRINITY_DN38555_c4_g1_i1.p1	e30b4ffc90bda192ae61a882c764a86e	1494	Pfam	PF00058	Low-density lipoprotein receptor repeat class B	1280	1321	1.8e-09	T	2019-08-09	IPR000033	LDLR class B repeat
TRINITY_DN38555_c4_g1_i1.p1	e30b4ffc90bda192ae61a882c764a86e	1494	Pfam	PF00058	Low-density lipoprotein receptor repeat class B	1324	1367	1.2e-06	T	2019-08-09	IPR000033	LDLR class B repeat
TRINITY_DN38555_c4_g1_i1.p1	e30b4ffc90bda192ae61a882c764a86e	1494	Pfam	PF07645	Calcium-binding EGF domain	547	584	0.0067	T	2019-08-09	IPR001881	EGF-like calcium-binding domain	GO:0005509
TRINITY_DN38555_c4_g1_i1.p1	e30b4ffc90bda192ae61a882c764a86e	1494	Pfam	PF07645	Calcium-binding EGF domain	590	626	4.4e-09	T	2019-08-09	IPR001881	EGF-like calcium-binding domain	GO:0005509
TRINITY_DN56006_c0_g1_i1.p1	96abc755b79643d930364be081bbcb97	972	Pfam	PF01421	Reprolysin (M12B) family zinc metalloprotease	241	438	2e-51	T	2019-08-09	IPR001590	Peptidase M12B, ADAM/reprolysin	GO:0004222|GO:0006508
TRINITY_DN56006_c0_g1_i1.p1	96abc755b79643d930364be081bbcb97	972	Pfam	PF08516	ADAM cysteine-rich	537	660	4e-28	T	2019-08-09	IPR006586	ADAM, cysteine-rich domain
TRINITY_DN56006_c0_g1_i1.p1	96abc755b79643d930364be081bbcb97	972	Pfam	PF00200	Disintegrin	453	532	3.3e-17	T	2019-08-09	IPR001762	Disintegrin domain
TRINITY_DN56006_c0_g1_i1.p1	96abc755b79643d930364be081bbcb97	972	Pfam	PF01562	Reprolysin family propeptide	52	175	2.9e-21	T	2019-08-09	IPR002870	Peptidase M12B, propeptide
TRINITY_DN143026_c0_g1_i1.p2	4cd453da2d1cfc25d33d2f5696bc7f94	112	Pfam	PF07514	Putative helicase	26	112	2.9e-33	T	2019-08-09	IPR011119	Uncharacterised domain, helicase/relaxase, putative
TRINITY_DN61271_c0_g1_i3.p1	30a4b933c9a1b3849c92dfafce34e5be	649	Pfam	PF03184	DDE superfamily endonuclease	215	349	2e-19	T	2019-08-09	IPR004875	DDE superfamily endonuclease domain	GO:0003676
TRINITY_DN61271_c0_g1_i3.p1	30a4b933c9a1b3849c92dfafce34e5be	649	Pfam	PF03221	Tc5 transposase DNA-binding domain	74	137	8.6e-06	T	2019-08-09	IPR006600	HTH CenpB-type DNA-binding domain
TRINITY_DN61271_c0_g1_i3.p1	30a4b933c9a1b3849c92dfafce34e5be	649	Pfam	PF05225	helix-turn-helix, Psq domain	15	55	2.3e-06	T	2019-08-09	IPR007889	DNA binding HTH domain, Psq-type	GO:0003677
TRINITY_DN60123_c2_g2_i1.p1	1e4628b2faf3d54a1cf67d18496babdc	510	Pfam	PF07993	Male sterility protein	18	287	2.3e-73	T	2019-08-09	IPR013120	Male sterility, NAD-binding
TRINITY_DN60123_c2_g2_i1.p1	1e4628b2faf3d54a1cf67d18496babdc	510	Pfam	PF03015	Male sterility protein	360	451	9.8e-25	T	2019-08-09	IPR033640	Fatty acyl-CoA reductase, C-terminal
TRINITY_DN54179_c0_g1_i2.p1	8d240c075002eb41d2b701ecc63bcdfb	140	Pfam	PF13417	Glutathione S-transferase, N-terminal domain	25	101	2e-13	T	2019-08-09	IPR004045	Glutathione S-transferase, N-terminal	GO:0005515
TRINITY_DN109213_c0_g1_i1.p1	a0af2b771a193777b0e29144c4fa812c	405	Pfam	PF00001	7 transmembrane receptor (rhodopsin family)	44	289	4.9e-44	T	2019-08-09	IPR000276	G protein-coupled receptor, rhodopsin-like	GO:0004930|GO:0007186|GO:0016021
TRINITY_DN59913_c0_g1_i4.p1	5f1fc533b17a3f370f4875e9de6aed3e	347	Pfam	PF02363	Cysteine rich repeat	260	275	7.4	T	2019-08-09	IPR003341	Cysteine rich repeat, tripleX
TRINITY_DN59913_c0_g1_i4.p1	5f1fc533b17a3f370f4875e9de6aed3e	347	Pfam	PF02363	Cysteine rich repeat	101	113	380	T	2019-08-09	IPR003341	Cysteine rich repeat, tripleX
TRINITY_DN59913_c0_g1_i4.p1	5f1fc533b17a3f370f4875e9de6aed3e	347	Pfam	PF02363	Cysteine rich repeat	65	81	0.041	T	2019-08-09	IPR003341	Cysteine rich repeat, tripleX
TRINITY_DN59913_c0_g1_i4.p1	5f1fc533b17a3f370f4875e9de6aed3e	347	Pfam	PF02363	Cysteine rich repeat	322	337	18	T	2019-08-09	IPR003341	Cysteine rich repeat, tripleX
TRINITY_DN59913_c0_g1_i4.p1	5f1fc533b17a3f370f4875e9de6aed3e	347	Pfam	PF02363	Cysteine rich repeat	228	244	9	T	2019-08-09	IPR003341	Cysteine rich repeat, tripleX
TRINITY_DN59913_c0_g1_i4.p1	5f1fc533b17a3f370f4875e9de6aed3e	347	Pfam	PF02363	Cysteine rich repeat	164	179	0.0016	T	2019-08-09	IPR003341	Cysteine rich repeat, tripleX
TRINITY_DN59913_c0_g1_i4.p1	5f1fc533b17a3f370f4875e9de6aed3e	347	Pfam	PF02363	Cysteine rich repeat	290	306	27	T	2019-08-09	IPR003341	Cysteine rich repeat, tripleX
TRINITY_DN59913_c0_g1_i4.p1	5f1fc533b17a3f370f4875e9de6aed3e	347	Pfam	PF02363	Cysteine rich repeat	129	144	0.17	T	2019-08-09	IPR003341	Cysteine rich repeat, tripleX
TRINITY_DN59913_c0_g1_i4.p1	5f1fc533b17a3f370f4875e9de6aed3e	347	Pfam	PF02363	Cysteine rich repeat	197	213	3.3	T	2019-08-09	IPR003341	Cysteine rich repeat, tripleX
TRINITY_DN56034_c0_g1_i2.p1	e30658ba841050442385a32e23e5add4	109	Pfam	PF13419	Haloacid dehalogenase-like hydrolase	23	74	2.9e-06	T	2019-08-09	IPR041492	Haloacid dehalogenase-like hydrolase
TRINITY_DN56367_c1_g1_i2.p1	66506edfec1e49d9f912af694cea22b0	750	Pfam	PF13921	Myb-like DNA-binding domain	138	195	1.1e-17	T	2019-08-09
TRINITY_DN56367_c1_g1_i2.p1	66506edfec1e49d9f912af694cea22b0	750	Pfam	PF09316	C-myb, C-terminal	427	533	2e-10	T	2019-08-09	IPR015395	C-myb, C-terminal
TRINITY_DN56367_c1_g1_i2.p1	66506edfec1e49d9f912af694cea22b0	750	Pfam	PF00249	Myb-like DNA-binding domain	84	128	8.5e-13	T	2019-08-09	IPR001005	SANT/Myb domain
TRINITY_DN170350_c0_g1_i2.p2	57ec82f01797988299c2f4947f1c12e7	349	Pfam	PF11969	Scavenger mRNA decapping enzyme C-term binding	171	287	6.6e-31	T	2019-08-09
TRINITY_DN170350_c0_g1_i2.p2	57ec82f01797988299c2f4947f1c12e7	349	Pfam	PF05652	Scavenger mRNA decapping enzyme (DcpS) N-terminal	44	143	7.5e-22	T	2019-08-09	IPR008594	Scavenger mRNA decapping enzyme DcpS/DCS2	GO:0000290|GO:0016787
TRINITY_DN141248_c0_g1_i2.p1	0bbb6f0e783d0936a274c96ec8e1fa4b	129	Pfam	PF00364	Biotin-requiring enzyme	16	63	1.8e-11	T	2019-08-09	IPR000089	Biotin/lipoyl attachment
TRINITY_DN61547_c3_g3_i4.p1	f45b558c74ec808ea06d2598a2784bef	284	Pfam	PF00078	Reverse transcriptase (RNA-dependent DNA polymerase)	3	156	7.4e-19	T	2019-08-09	IPR000477	Reverse transcriptase domain
TRINITY_DN45136_c0_g1_i2.p1	bffd49653fdb01a72a4cb27859fa9795	1249	Pfam	PF00595	PDZ domain	786	862	1.9e-10	T	2019-08-09	IPR001478	PDZ domain	GO:0005515
TRINITY_DN45136_c0_g1_i2.p1	bffd49653fdb01a72a4cb27859fa9795	1249	Pfam	PF00595	PDZ domain	934	1007	8.9e-12	T	2019-08-09	IPR001478	PDZ domain	GO:0005515
TRINITY_DN45136_c0_g1_i2.p1	bffd49653fdb01a72a4cb27859fa9795	1249	Pfam	PF00595	PDZ domain	165	224	2.3e-09	T	2019-08-09	IPR001478	PDZ domain	GO:0005515
TRINITY_DN49204_c0_g1_i3.p1	fbdb31aa555706205d3bf1618b4be86a	449	Pfam	PF07984	Nucleotidyltransferase	47	390	1.6e-141	T	2019-08-09	IPR012937	Terminal nucleotidyltransferase	GO:1990817
TRINITY_DN60472_c0_g2_i5.p1	f702c0cb5f196b5fa5192fe5f982d610	522	Pfam	PF00328	Histidine phosphatase superfamily (branch 2)	31	430	6.6e-104	T	2019-08-09	IPR000560	Histidine phosphatase superfamily, clade-2
TRINITY_DN54606_c0_g1_i3.p1	9254a5ccd03eec40249ae2c7743938e4	424	Pfam	PF00651	BTB/POZ domain	238	342	1.4e-33	T	2019-08-09	IPR000210	BTB/POZ domain	GO:0005515
TRINITY_DN54606_c0_g1_i3.p1	9254a5ccd03eec40249ae2c7743938e4	424	Pfam	PF00917	MATH domain	112	209	2.2e-06	T	2019-08-09	IPR002083	MATH/TRAF domain	GO:0005515
TRINITY_DN52057_c0_g1_i2.p1	70ada9434f0294edce7e10b852a9c490	337	Pfam	PF03826	OAR domain	310	326	8.8e-10	T	2019-08-09	IPR003654	OAR domain
TRINITY_DN52057_c0_g1_i2.p1	70ada9434f0294edce7e10b852a9c490	337	Pfam	PF00046	Homeodomain	182	238	5.6e-24	T	2019-08-09	IPR001356	Homeobox domain	GO:0003677
TRINITY_DN60948_c2_g1_i9.p1	0bd0528bfec3d7b6013d7eb08595c30a	416	Pfam	PF02793	Hormone receptor domain	28	93	3.9e-16	T	2019-08-09	IPR001879	GPCR, family 2, extracellular hormone receptor domain	GO:0004930|GO:0016020
TRINITY_DN60948_c2_g1_i9.p1	0bd0528bfec3d7b6013d7eb08595c30a	416	Pfam	PF00002	7 transmembrane receptor (Secretin family)	103	348	4.6e-55	T	2019-08-09	IPR000832	GPCR, family 2, secretin-like	GO:0004930|GO:0007186|GO:0016021
TRINITY_DN189149_c0_g1_i2.p1	3c651bd9a115e7c1cef468de538273b8	131	Pfam	PF00474	Sodium:solute symporter family	1	90	2.2e-21	T	2019-08-09	IPR001734	Sodium/solute symporter	GO:0016020|GO:0022857|GO:0055085
TRINITY_DN59679_c0_g1_i3.p1	a4e2340881c850fd20ae425896477e76	286	Pfam	PF00622	SPRY domain	97	210	1.2e-14	T	2019-08-09	IPR003877	SPRY domain	GO:0005515
TRINITY_DN60233_c4_g2_i2.p1	3fd3c27293b60f485792c1da4fabda00	424	Pfam	PF14529	Endonuclease-reverse transcriptase	17	120	2.3e-08	T	2019-08-09	IPR005135	Endonuclease/exonuclease/phosphatase
TRINITY_DN60476_c2_g1_i8.p1	1671d66304ca2784364b6732b7d5ab48	669	Pfam	PF02820	mbt repeat	554	620	1.6e-26	T	2019-08-09	IPR004092	Mbt repeat	GO:0005634|GO:0006355
TRINITY_DN60874_c2_g1_i9.p1	2157fa0643b3359632aad77a49f46e69	1862	Pfam	PF00520	Ion transport protein	1178	1452	9e-68	T	2019-08-09	IPR005821	Ion transport domain	GO:0005216|GO:0006811|GO:0016020|GO:0055085
TRINITY_DN60874_c2_g1_i9.p1	2157fa0643b3359632aad77a49f46e69	1862	Pfam	PF00520	Ion transport protein	860	1134	2.5e-55	T	2019-08-09	IPR005821	Ion transport domain	GO:0005216|GO:0006811|GO:0016020|GO:0055085
TRINITY_DN60874_c2_g1_i9.p1	2157fa0643b3359632aad77a49f46e69	1862	Pfam	PF00520	Ion transport protein	83	361	1.5e-68	T	2019-08-09	IPR005821	Ion transport domain	GO:0005216|GO:0006811|GO:0016020|GO:0055085
TRINITY_DN60874_c2_g1_i9.p1	2157fa0643b3359632aad77a49f46e69	1862	Pfam	PF00520	Ion transport protein	465	703	2.4e-56	T	2019-08-09	IPR005821	Ion transport domain	GO:0005216|GO:0006811|GO:0016020|GO:0055085
TRINITY_DN60874_c2_g1_i9.p1	2157fa0643b3359632aad77a49f46e69	1862	Pfam	PF16905	Voltage-dependent L-type calcium channel, IQ-associated	1462	1515	9.7e-28	T	2019-08-09	IPR031649	Voltage-dependent L-type calcium channel, IQ-associated domain
TRINITY_DN60874_c2_g1_i9.p1	2157fa0643b3359632aad77a49f46e69	1862	Pfam	PF08763	Voltage gated calcium channel IQ domain	1525	1600	1.9e-29	T	2019-08-09	IPR014873	Voltage-dependent calcium channel, alpha-1 subunit, IQ domain
TRINITY_DN60874_c2_g1_i9.p1	2157fa0643b3359632aad77a49f46e69	1862	Pfam	PF16885	Voltage-gated calcium channel subunit alpha, C-term	1788	1842	2.3e-07	T	2019-08-09	IPR031688	Voltage-gated calcium channel subunit alpha, C-terminal
TRINITY_DN61318_c0_g1_i1.p1	694f2226891bb2718f92a6564a5acace	134	Pfam	PF00292	'Paired box' domain	30	134	8.2e-59	T	2019-08-09	IPR001523	Paired domain	GO:0003677|GO:0006355
TRINITY_DN62106_c0_g1_i1.p1	7e7de1ee044a377f280fe7b26947d2df	101	Pfam	PF13292	1-deoxy-D-xylulose-5-phosphate synthase	2	100	9.4e-54	T	2019-08-09	IPR005477	Deoxyxylulose-5-phosphate synthase	GO:0008661|GO:0016114
TRINITY_DN59507_c0_g1_i13.p1	e5e32ed518458e506665ba1d223bab8f	959	Pfam	PF08447	PAS fold	141	226	7.7e-13	T	2019-08-09	IPR013655	PAS fold-3	GO:0005515
TRINITY_DN59507_c0_g1_i13.p1	e5e32ed518458e506665ba1d223bab8f	959	Pfam	PF12114	Period protein 2/3C-terminal region	773	918	1.3e-21	T	2019-08-09	IPR022728	Period circadian-like, C-terminal
TRINITY_DN61713_c32_g1_i17.p1	15bd4f2531c28a15552cba669c1db64f	637	Pfam	PF00307	Calponin homology (CH) domain	277	380	5e-16	T	2019-08-09	IPR001715	Calponin homology domain	GO:0005515
TRINITY_DN61713_c32_g1_i17.p1	15bd4f2531c28a15552cba669c1db64f	637	Pfam	PF00307	Calponin homology (CH) domain	522	624	1.2e-19	T	2019-08-09	IPR001715	Calponin homology domain	GO:0005515
TRINITY_DN61713_c32_g1_i17.p1	15bd4f2531c28a15552cba669c1db64f	637	Pfam	PF00307	Calponin homology (CH) domain	133	246	2.9e-22	T	2019-08-09	IPR001715	Calponin homology domain	GO:0005515
TRINITY_DN61713_c32_g1_i17.p1	15bd4f2531c28a15552cba669c1db64f	637	Pfam	PF00307	Calponin homology (CH) domain	400	505	4.2e-20	T	2019-08-09	IPR001715	Calponin homology domain	GO:0005515
TRINITY_DN59863_c0_g1_i4.p2	8e5944140f12575bd2706c3e9461ae43	1296	Pfam	PF00630	Filamin/ABP280 repeat	163	246	4.5e-09	T	2019-08-09	IPR017868	Filamin/ABP280 repeat-like
TRINITY_DN59863_c0_g1_i4.p2	8e5944140f12575bd2706c3e9461ae43	1296	Pfam	PF00630	Filamin/ABP280 repeat	1187	1276	3.1e-15	T	2019-08-09	IPR017868	Filamin/ABP280 repeat-like
TRINITY_DN59863_c0_g1_i4.p2	8e5944140f12575bd2706c3e9461ae43	1296	Pfam	PF00630	Filamin/ABP280 repeat	616	702	5.2e-06	T	2019-08-09	IPR017868	Filamin/ABP280 repeat-like
TRINITY_DN59863_c0_g1_i4.p2	8e5944140f12575bd2706c3e9461ae43	1296	Pfam	PF00630	Filamin/ABP280 repeat	805	896	1.1e-06	T	2019-08-09	IPR017868	Filamin/ABP280 repeat-like
TRINITY_DN59863_c0_g1_i4.p2	8e5944140f12575bd2706c3e9461ae43	1296	Pfam	PF00630	Filamin/ABP280 repeat	1093	1179	1.2e-09	T	2019-08-09	IPR017868	Filamin/ABP280 repeat-like
TRINITY_DN59863_c0_g1_i4.p2	8e5944140f12575bd2706c3e9461ae43	1296	Pfam	PF00630	Filamin/ABP280 repeat	707	794	1.2e-06	T	2019-08-09	IPR017868	Filamin/ABP280 repeat-like
TRINITY_DN59863_c0_g1_i4.p2	8e5944140f12575bd2706c3e9461ae43	1296	Pfam	PF00630	Filamin/ABP280 repeat	344	448	5.3e-10	T	2019-08-09	IPR017868	Filamin/ABP280 repeat-like
TRINITY_DN59863_c0_g1_i4.p2	8e5944140f12575bd2706c3e9461ae43	1296	Pfam	PF00630	Filamin/ABP280 repeat	281	339	3.6e-10	T	2019-08-09	IPR017868	Filamin/ABP280 repeat-like
TRINITY_DN82930_c0_g1_i1.p2	3408719f5537fc84d81b4a9010ff7f39	156	Pfam	PF16822	SGNH hydrolase-like domain, acetyltransferase AlgX	38	156	3.9e-32	T	2019-08-09	IPR031811	AlgX/AlgJ, SGNH hydrolase-like domain
TRINITY_DN60997_c9_g2_i6.p2	39937893b3ced0ded7942170b0bb775c	138	Pfam	PF03226	Yippee zinc-binding/DNA-binding /Mis18, centromere assembly	40	132	3.9e-12	T	2019-08-09	IPR004910	Yippee/Mis18/Cereblon
TRINITY_DN60997_c9_g2_i1.p2	39937893b3ced0ded7942170b0bb775c	138	Pfam	PF03226	Yippee zinc-binding/DNA-binding /Mis18, centromere assembly	40	132	3.9e-12	T	2019-08-09	IPR004910	Yippee/Mis18/Cereblon
TRINITY_DN59772_c0_g1_i1.p1	05fd05fd2dda58caf891e25c94f9f2e2	327	Pfam	PF13733	N-terminal region of glycosyl transferase group 7	100	197	4.1e-38	T	2019-08-09	IPR027995	Galactosyltransferase, N-terminal
TRINITY_DN59772_c0_g1_i1.p1	05fd05fd2dda58caf891e25c94f9f2e2	327	Pfam	PF02709	N-terminal domain of galactosyltransferase	202	278	1.2e-24	T	2019-08-09	IPR027791	Galactosyltransferase, C-terminal
TRINITY_DN59772_c0_g1_i6.p1	05fd05fd2dda58caf891e25c94f9f2e2	327	Pfam	PF13733	N-terminal region of glycosyl transferase group 7	100	197	4.1e-38	T	2019-08-09	IPR027995	Galactosyltransferase, N-terminal
TRINITY_DN59772_c0_g1_i6.p1	05fd05fd2dda58caf891e25c94f9f2e2	327	Pfam	PF02709	N-terminal domain of galactosyltransferase	202	278	1.2e-24	T	2019-08-09	IPR027791	Galactosyltransferase, C-terminal
TRINITY_DN58322_c2_g1_i4.p1	5465227bd3a1ea1d8e88498de83e91ad	421	Pfam	PF01189	16S rRNA methyltransferase RsmB/F	198	368	1.1e-38	T	2019-08-09	IPR001678	SAM-dependent methyltransferase RsmB/NOP2-type	GO:0008168
TRINITY_DN58771_c0_g1_i1.p1	98963cc30bcf03f6e8bef300763349f4	1329	Pfam	PF17921	Integrase zinc binding domain	940	995	1.7e-16	T	2019-08-09	IPR041588	Integrase zinc-binding domain
TRINITY_DN58771_c0_g1_i1.p1	98963cc30bcf03f6e8bef300763349f4	1329	Pfam	PF17917	RNase H-like domain found in reverse transcriptase	751	852	1.5e-32	T	2019-08-09	IPR041373	Reverse transcriptase, RNase H-like domain
TRINITY_DN58771_c0_g1_i1.p1	98963cc30bcf03f6e8bef300763349f4	1329	Pfam	PF00665	Integrase core domain	1012	1125	2.4e-14	T	2019-08-09	IPR001584	Integrase, catalytic core	GO:0015074
TRINITY_DN58771_c0_g1_i1.p1	98963cc30bcf03f6e8bef300763349f4	1329	Pfam	PF00078	Reverse transcriptase (RNA-dependent DNA polymerase)	498	659	1.1e-22	T	2019-08-09	IPR000477	Reverse transcriptase domain
TRINITY_DN14083_c0_g1_i1.p1	52600daf8ff006de103a2da82f801746	238	Pfam	PF14580	Leucine-rich repeat	42	168	4.7e-12	T	2019-08-09
TRINITY_DN59908_c11_g1_i1.p1	8942e1f54be59899a293e89dd2ba5c6b	456	Pfam	PF00226	DnaJ domain	35	96	5.9e-19	T	2019-08-09	IPR001623	DnaJ domain
TRINITY_DN59908_c11_g1_i1.p1	8942e1f54be59899a293e89dd2ba5c6b	456	Pfam	PF00249	Myb-like DNA-binding domain	376	422	8.8e-07	T	2019-08-09	IPR001005	SANT/Myb domain
TRINITY_DN19094_c0_g1_i1.p1	0e0a2b0a5fd869e822624a309e731ba8	760	Pfam	PF00211	Adenylate and Guanylate cyclase catalytic domain	457	650	1.6e-59	T	2019-08-09	IPR001054	Adenylyl cyclase class-3/4/guanylyl cyclase	GO:0009190|GO:0016849|GO:0035556
TRINITY_DN19094_c0_g1_i1.p1	0e0a2b0a5fd869e822624a309e731ba8	760	Pfam	PF00211	Adenylate and Guanylate cyclase catalytic domain	2	65	1.6e-19	T	2019-08-09	IPR001054	Adenylyl cyclase class-3/4/guanylyl cyclase	GO:0009190|GO:0016849|GO:0035556
TRINITY_DN19094_c0_g1_i1.p1	0e0a2b0a5fd869e822624a309e731ba8	760	Pfam	PF06327	Domain of Unknown Function (DUF1053)	138	192	4.4e-11	T	2019-08-09	IPR009398	Adenylate cyclase, conserved domain	GO:0004016|GO:0005886|GO:0006171
TRINITY_DN15360_c0_g1_i1.p1	1653db596dfb893e8a37fdb3c4b3aabc	150	Pfam	PF03820	Tricarboxylate carrier	2	150	4e-50	T	2019-08-09	IPR004686	Tricarboxylate/iron carrier	GO:0006811|GO:0015075|GO:0016020|GO:0055085
TRINITY_DN81374_c0_g1_i2.p2	aa62c63d0317c69566f4cbb2af9aa726	209	Pfam	PF00266	Aminotransferase class-V	1	175	1.2e-27	T	2019-08-09	IPR000192	Aminotransferase class V domain
TRINITY_DN51340_c0_g1_i6.p1	430cadc215c9c27eb2d36e6ae3e82ffc	243	Pfam	PF00054	Laminin G domain	143	238	1.5e-10	T	2019-08-09	IPR001791	Laminin G domain
TRINITY_DN185970_c0_g1_i1.p2	1e34125f2ca8a997dbb953ac200f7cd0	99	Pfam	PF12573	2-oxoisovalerate dehydrogenase E1 alpha subunit N terminal	32	71	1e-21	T	2019-08-09	IPR022593	2-oxoisovalerate dehydrogenase, E1 alpha subunit, N-terminal domain
TRINITY_DN59615_c1_g1_i16.p1	64790ce31e4f843a9e8ed162962975d9	759	Pfam	PF03520	KCNQ voltage-gated potassium channel	458	564	1.5e-32	T	2019-08-09	IPR013821	Potassium channel, voltage dependent, KCNQ, C-terminal
TRINITY_DN59615_c1_g1_i16.p1	64790ce31e4f843a9e8ed162962975d9	759	Pfam	PF00520	Ion transport protein	88	315	8.4e-31	T	2019-08-09	IPR005821	Ion transport domain	GO:0005216|GO:0006811|GO:0016020|GO:0055085
TRINITY_DN61551_c0_g1_i1.p1	d152ac374d438142553eeec25a18b2b0	1718	Pfam	PF00629	MAM domain, meprin/A5/mu	380	577	2.2e-25	T	2019-08-09	IPR000998	MAM domain	GO:0016020
TRINITY_DN61551_c0_g1_i1.p1	d152ac374d438142553eeec25a18b2b0	1718	Pfam	PF00629	MAM domain, meprin/A5/mu	145	322	7.9e-09	T	2019-08-09	IPR000998	MAM domain	GO:0016020
TRINITY_DN61551_c0_g1_i1.p1	d152ac374d438142553eeec25a18b2b0	1718	Pfam	PF07714	Protein tyrosine kinase	1066	1332	2.3e-93	T	2019-08-09	IPR001245	Serine-threonine/tyrosine-protein kinase, catalytic domain	GO:0004672|GO:0006468
TRINITY_DN61551_c0_g1_i1.p1	d152ac374d438142553eeec25a18b2b0	1718	Pfam	PF12810	Glycine rich protein	660	901	2.5e-17	T	2019-08-09
TRINITY_DN61551_c0_g1_i1.p1	d152ac374d438142553eeec25a18b2b0	1718	Pfam	PF00057	Low-density lipoprotein receptor domain class A	332	371	1.5e-05	T	2019-08-09	IPR002172	Low-density lipoprotein (LDL) receptor class A repeat	GO:0005515
TRINITY_DN44385_c1_g1_i4.p1	eabc99da90a8c66d93a278e33a100c64	1210	Pfam	PF02135	TAZ zinc finger	998	1069	5.2e-11	T	2019-08-09	IPR000197	Zinc finger, TAZ-type	GO:0003712|GO:0004402|GO:0005634|GO:0006355|GO:0008270
TRINITY_DN44385_c1_g1_i4.p1	eabc99da90a8c66d93a278e33a100c64	1210	Pfam	PF00569	Zinc finger, ZZ type	929	969	2.1e-13	T	2019-08-09	IPR000433	Zinc finger, ZZ-type	GO:0008270
TRINITY_DN44385_c1_g1_i4.p1	eabc99da90a8c66d93a278e33a100c64	1210	Pfam	PF06001	Domain of Unknown Function (DUF902)	416	455	1.2e-22	T	2019-08-09	IPR010303	CREB-binding protein/p300, atypical RING domain
TRINITY_DN44385_c1_g1_i4.p1	eabc99da90a8c66d93a278e33a100c64	1210	Pfam	PF00439	Bromodomain	323	403	2.8e-16	T	2019-08-09	IPR001487	Bromodomain	GO:0005515
TRINITY_DN44385_c1_g1_i4.p1	eabc99da90a8c66d93a278e33a100c64	1210	Pfam	PF08214	Histone acetylation protein	566	875	6e-75	T	2019-08-09	IPR013178	Histone acetyltransferase Rtt109/CBP	GO:0004402|GO:0006355|GO:0016573
TRINITY_DN55241_c0_g1_i1.p1	5d71ea256663ca48f477a4edb698bea3	535	Pfam	PF08005	PHR domain	374	519	4.6e-47	T	2019-08-09	IPR012983	PHR
TRINITY_DN55241_c0_g1_i1.p1	5d71ea256663ca48f477a4edb698bea3	535	Pfam	PF07707	BTB And C-terminal Kelch	228	298	1.4e-06	T	2019-08-09	IPR011705	BTB/Kelch-associated
TRINITY_DN55241_c0_g1_i1.p1	5d71ea256663ca48f477a4edb698bea3	535	Pfam	PF00651	BTB/POZ domain	111	217	1.9e-24	T	2019-08-09	IPR000210	BTB/POZ domain	GO:0005515
TRINITY_DN51089_c0_g1_i2.p1	4f7d0d8ab51b69a8b4e5ba23ec1e8f6f	876	Pfam	PF00169	PH domain	520	620	4.4e-09	T	2019-08-09	IPR001849	Pleckstrin homology domain
TRINITY_DN51089_c0_g1_i2.p1	4f7d0d8ab51b69a8b4e5ba23ec1e8f6f	876	Pfam	PF01031	Dynamin central region	217	503	7.9e-105	T	2019-08-09	IPR000375	Dynamin central domain	GO:0005525
TRINITY_DN51089_c0_g1_i2.p1	4f7d0d8ab51b69a8b4e5ba23ec1e8f6f	876	Pfam	PF02212	Dynamin GTPase effector domain	653	742	2.1e-26	T	2019-08-09	IPR003130	Dynamin GTPase effector	GO:0003924|GO:0005525
TRINITY_DN51089_c0_g1_i2.p1	4f7d0d8ab51b69a8b4e5ba23ec1e8f6f	876	Pfam	PF00350	Dynamin family	35	207	1.4e-53	T	2019-08-09	IPR022812	Dynamin superfamily
TRINITY_DN35552_c0_g1_i1.p1	8ec250e3198e23b663a4a3cc446f384a	423	Pfam	PF00999	Sodium/hydrogen exchanger family	13	270	6.6e-28	T	2019-08-09	IPR006153	Cation/H+ exchanger	GO:0006812|GO:0015299|GO:0016021|GO:0055085
TRINITY_DN61853_c9_g1_i10.p1	6cc9013a31b74b6f5df437796a551601	1004	Pfam	PF11923	NFACT protein C-terminal domain	904	994	1.1e-28	T	2019-08-09	IPR021846	NFACT protein, C-terminal
TRINITY_DN61853_c9_g1_i10.p1	6cc9013a31b74b6f5df437796a551601	1004	Pfam	PF05670	NFACT protein RNA binding domain	495	605	1.5e-33	T	2019-08-09	IPR008532	NFACT, RNA-binding domain
TRINITY_DN61853_c9_g1_i10.p1	6cc9013a31b74b6f5df437796a551601	1004	Pfam	PF05833	Fibronectin-binding protein A N-terminus (FbpA)	9	471	1.2e-35	T	2019-08-09
TRINITY_DN59458_c0_g1_i1.p1	837af29ca15db147699a573cf3f7ad90	566	Pfam	PF06840	Protein of unknown function (DUF1241)	493	545	3.6e-05	T	2019-08-09
TRINITY_DN59458_c0_g1_i1.p1	837af29ca15db147699a573cf3f7ad90	566	Pfam	PF00069	Protein kinase domain	13	263	1.5e-69	T	2019-08-09	IPR000719	Protein kinase domain	GO:0004672|GO:0005524|GO:0006468
TRINITY_DN95135_c0_g1_i1.p2	2d53ff91b34ad340a2aa284c80cdc146	168	Pfam	PF00561	alpha/beta hydrolase fold	4	161	4.1e-15	T	2019-08-09	IPR000073	Alpha/beta hydrolase fold-1
TRINITY_DN43342_c0_g1_i1.p1	d02a18369c3d9ca24f13b9160b58f38b	99	Pfam	PF00732	GMC oxidoreductase	52	86	9.3e-08	T	2019-08-09	IPR000172	Glucose-methanol-choline oxidoreductase, N-terminal	GO:0016614|GO:0050660|GO:0055114
TRINITY_DN43342_c0_g1_i4.p1	d02a18369c3d9ca24f13b9160b58f38b	99	Pfam	PF00732	GMC oxidoreductase	52	86	9.3e-08	T	2019-08-09	IPR000172	Glucose-methanol-choline oxidoreductase, N-terminal	GO:0016614|GO:0050660|GO:0055114
TRINITY_DN61303_c0_g1_i20.p1	1981b376919b5b04fe05d4aa87e89c86	816	Pfam	PF07885	Ion channel	263	332	3.2e-10	T	2019-08-09	IPR013099	Potassium channel domain
TRINITY_DN61303_c0_g1_i20.p1	1981b376919b5b04fe05d4aa87e89c86	816	Pfam	PF03493	Calcium-activated BK potassium channel alpha subunit	487	588	5.8e-28	T	2019-08-09	IPR003929	Calcium-activated potassium channel BK, alpha subunit	GO:0006813|GO:0016020
TRINITY_DN61303_c0_g1_i1.p1	1981b376919b5b04fe05d4aa87e89c86	816	Pfam	PF07885	Ion channel	263	332	3.2e-10	T	2019-08-09	IPR013099	Potassium channel domain
TRINITY_DN61303_c0_g1_i1.p1	1981b376919b5b04fe05d4aa87e89c86	816	Pfam	PF03493	Calcium-activated BK potassium channel alpha subunit	487	588	5.8e-28	T	2019-08-09	IPR003929	Calcium-activated potassium channel BK, alpha subunit	GO:0006813|GO:0016020
TRINITY_DN54689_c0_g1_i3.p1	2707d65a8cd971cefd37e1c808487733	568	Pfam	PF13893	RNA recognition motif. (a.k.a. RRM, RBD, or RNP domain)	359	470	3.7e-33	T	2019-08-09
TRINITY_DN54689_c0_g1_i3.p1	2707d65a8cd971cefd37e1c808487733	568	Pfam	PF00076	RNA recognition motif. (a.k.a. RRM, RBD, or RNP domain)	495	554	2.3e-05	T	2019-08-09	IPR000504	RNA recognition motif domain	GO:0003676
TRINITY_DN54689_c0_g1_i3.p1	2707d65a8cd971cefd37e1c808487733	568	Pfam	PF11835	RRM-like domain	203	285	3.2e-14	T	2019-08-09	IPR021790	PTBP1, RNA recognition motif 2-like
TRINITY_DN208785_c0_g1_i1.p1	b5004d9d945f9ccf863f16574f0cec2a	143	Pfam	PF02458	Transferase family	7	138	8.1e-15	T	2019-08-09	IPR003480	Transferase	GO:0016747
TRINITY_DN61207_c15_g1_i2.p1	c6b1e5141293b30165d00340762623c3	1374	Pfam	PF00566	Rab-GTPase-TBC domain	845	1016	1.1e-46	T	2019-08-09	IPR000195	Rab-GTPase-TBC domain
TRINITY_DN61207_c15_g1_i2.p1	c6b1e5141293b30165d00340762623c3	1374	Pfam	PF00640	Phosphotyrosine interaction domain (PTB/PID)	354	434	0.00012	T	2019-08-09	IPR006020	PTB/PI domain	GO:0005515
TRINITY_DN61207_c15_g1_i2.p1	c6b1e5141293b30165d00340762623c3	1374	Pfam	PF11830	Domain of unknown function (DUF3350)	702	744	1.2e-15	T	2019-08-09	IPR021785	Domain of unknown function DUF3350
TRINITY_DN60405_c13_g3_i3.p1	c200c894186e1a9c042ee447804a918f	210	Pfam	PF05008	Vesicle transport v-SNARE protein N-terminus	12	83	1.7e-12	T	2019-08-09	IPR007705	Vesicle transport v-SNARE, N-terminal	GO:0006886|GO:0016020
TRINITY_DN60405_c13_g3_i3.p1	c200c894186e1a9c042ee447804a918f	210	Pfam	PF12352	Snare region anchored in the vesicle membrane C-terminus	118	182	9.6e-16	T	2019-08-09
TRINITY_DN56334_c1_g1_i4.p1	981e1def3d4ba9be4941ec2da14318e3	1155	Pfam	PF05383	La domain	315	370	2.8e-20	T	2019-08-09	IPR006630	La-type HTH domain
TRINITY_DN57751_c1_g1_i1.p1	afc773ad6f7f0099c05f91b659e49174	486	Pfam	PF13894	C2H2-type zinc finger	186	209	0.00032	T	2019-08-09
TRINITY_DN57751_c1_g1_i1.p1	afc773ad6f7f0099c05f91b659e49174	486	Pfam	PF07776	Zinc-finger associated domain (zf-AD)	5	75	2.6e-14	T	2019-08-09	IPR012934	Zinc finger, AD-type	GO:0005634|GO:0008270
TRINITY_DN57751_c1_g1_i1.p1	afc773ad6f7f0099c05f91b659e49174	486	Pfam	PF00096	Zinc finger, C2H2 type	300	322	0.00022	T	2019-08-09	IPR013087	Zinc finger C2H2-type	GO:0003676
TRINITY_DN57751_c1_g1_i1.p1	afc773ad6f7f0099c05f91b659e49174	486	Pfam	PF00096	Zinc finger, C2H2 type	272	294	0.00026	T	2019-08-09	IPR013087	Zinc finger C2H2-type	GO:0003676
TRINITY_DN57751_c1_g1_i1.p1	afc773ad6f7f0099c05f91b659e49174	486	Pfam	PF00096	Zinc finger, C2H2 type	244	266	0.0028	T	2019-08-09	IPR013087	Zinc finger C2H2-type	GO:0003676
TRINITY_DN57751_c1_g1_i1.p1	afc773ad6f7f0099c05f91b659e49174	486	Pfam	PF00096	Zinc finger, C2H2 type	441	464	0.00068	T	2019-08-09	IPR013087	Zinc finger C2H2-type	GO:0003676
TRINITY_DN57751_c1_g1_i1.p1	afc773ad6f7f0099c05f91b659e49174	486	Pfam	PF00096	Zinc finger, C2H2 type	330	351	7.4e-05	T	2019-08-09	IPR013087	Zinc finger C2H2-type	GO:0003676
TRINITY_DN153841_c0_g1_i1.p2	3688f2674c97865bf307d4c37d9cadd3	115	Pfam	PF00654	Voltage gated chloride channel	1	90	4.2e-13	T	2019-08-09	IPR001807	Chloride channel, voltage gated	GO:0005247|GO:0006821|GO:0016020|GO:0055085
TRINITY_DN63335_c0_g1_i1.p1	9ffb74c3a143bd841c8c2e1ccef0fb1d	328	Pfam	PF00348	Polyprenyl synthetase	66	327	3.3e-66	T	2019-08-09	IPR000092	Polyprenyl synthetase	GO:0008299
TRINITY_DN51847_c0_g1_i1.p1	e947993e18421192d83fcfd67b3b4077	824	Pfam	PF12722	High-temperature-induced dauer-formation protein	1	821	2.1e-280	T	2019-08-09	IPR026705	Hid-1/Ecm30
TRINITY_DN217080_c0_g1_i1.p2	f42e5424d2fa5269f73b596d1998ff36	275	Pfam	PF01425	Amidase	1	251	1.3e-68	T	2019-08-09	IPR023631	Amidase signature domain
TRINITY_DN61437_c1_g1_i9.p1	38001a8b7b847cfd9546ad80a20aa9f6	536	Pfam	PF00975	Thioesterase domain	265	495	1.8e-10	T	2019-08-09	IPR001031	Thioesterase	GO:0009058|GO:0016788
TRINITY_DN59091_c4_g2_i6.p1	dde0cfb12ea3e466b57ca4abcd519806	488	Pfam	PF00067	Cytochrome P450	30	475	3.3e-80	T	2019-08-09	IPR001128	Cytochrome P450	GO:0005506|GO:0016705|GO:0020037|GO:0055114
TRINITY_DN167356_c0_g1_i1.p1	56e2644cda0a655fb7a0a1889f8475c5	139	Pfam	PF14223	gag-polypeptide of LTR copia-type	27	138	1.6e-22	T	2019-08-09
TRINITY_DN59914_c0_g1_i1.p1	6b5edf3fa658e512ca94620084573d87	899	Pfam	PF14776	Cation-channel complex subunit UNC-79	80	601	1.4e-238	T	2019-08-09
TRINITY_DN50384_c0_g1_i1.p1	42dc2b0db40372f2230ed3b2ea8d7b25	469	Pfam	PF05783	Dynein light intermediate chain (DLIC)	21	442	3.4e-186	T	2019-08-09	IPR022780	Dynein family light intermediate chain
TRINITY_DN60006_c0_g3_i2.p1	1140222f30203101aac8a22910045ea3	331	Pfam	PF03184	DDE superfamily endonuclease	201	323	4e-18	T	2019-08-09	IPR004875	DDE superfamily endonuclease domain	GO:0003676
TRINITY_DN60006_c0_g3_i2.p1	1140222f30203101aac8a22910045ea3	331	Pfam	PF05225	helix-turn-helix, Psq domain	2	38	1.7e-10	T	2019-08-09	IPR007889	DNA binding HTH domain, Psq-type	GO:0003677
TRINITY_DN33749_c0_g1_i1.p2	8bbcd437232a97560fb5d91a3df8faa1	368	Pfam	PF05681	Fumarate hydratase (Fumerase)	1	146	1.8e-55	T	2019-08-09	IPR004646	Fe-S hydro-lyase, tartrate dehydratase alpha-type, catalytic domain	GO:0016829
TRINITY_DN33749_c0_g1_i1.p2	8bbcd437232a97560fb5d91a3df8faa1	368	Pfam	PF05683	Fumarase C-terminus	150	349	3.6e-81	T	2019-08-09	IPR004647	Fe-S hydro-lyase, tartrate dehydratase beta-type, catalytic domain	GO:0016836
TRINITY_DN142595_c0_g1_i1.p1	1bb13a801b53860ee461918c3a79826a	108	Pfam	PF06165	Glycosyltransferase family 36	2	89	1.1e-24	T	2019-08-09	IPR010383	Glycosyl hydrolase 94
TRINITY_DN55424_c0_g1_i3.p1	80f5790795de50d237886b602e1c7cdb	288	Pfam	PF02806	Alpha amylase, C-terminal all-beta domain	196	264	3.4e-13	T	2019-08-09	IPR006048	Alpha-amylase/branching enzyme, C-terminal all beta	GO:0003824|GO:0005975|GO:0043169
TRINITY_DN6845_c0_g1_i1.p1	3938d6f33037ba0a3e6b68af38cbf8aa	235	Pfam	PF06585	Haemolymph juvenile hormone binding protein (JHBP)	7	233	3.5e-53	T	2019-08-09	IPR010562	Haemolymph juvenile hormone binding
TRINITY_DN57657_c0_g1_i8.p1	12c53f217fef7ecd4da9ed2bc7543b48	394	Pfam	PF00083	Sugar (and other) transporter	42	387	1.1e-36	T	2019-08-09	IPR005828	Major facilitator, sugar transporter-like	GO:0016021|GO:0022857|GO:0055085
TRINITY_DN61821_c30_g3_i1.p1	213bb72cbc1be133f64d78793b05a01d	864	Pfam	PF14906	Domain of unknown function (DUF4495)	97	416	2e-99	T	2019-08-09	IPR027993	Protein of unknown function DUF4495
TRINITY_DN61104_c0_g2_i9.p1	6f632a0e5a1ffd4b76654600c21a8447	860	Pfam	PF09588	YqaJ-like viral recombinase domain	650	797	2.8e-11	T	2019-08-09	IPR019080	YqaJ viral recombinase
TRINITY_DN61104_c0_g2_i8.p1	6f632a0e5a1ffd4b76654600c21a8447	860	Pfam	PF09588	YqaJ-like viral recombinase domain	650	797	2.8e-11	T	2019-08-09	IPR019080	YqaJ viral recombinase
TRINITY_DN62002_c0_g1_i2.p1	b0b0777fc0c92a59806fed3365ba2de1	625	Pfam	PF00732	GMC oxidoreductase	58	356	8.1e-78	T	2019-08-09	IPR000172	Glucose-methanol-choline oxidoreductase, N-terminal	GO:0016614|GO:0050660|GO:0055114
TRINITY_DN62002_c0_g1_i2.p1	b0b0777fc0c92a59806fed3365ba2de1	625	Pfam	PF05199	GMC oxidoreductase	465	609	1.1e-32	T	2019-08-09	IPR007867	Glucose-methanol-choline oxidoreductase, C-terminal	GO:0016614|GO:0055114
TRINITY_DN60199_c2_g2_i5.p1	439addef1cb2506d6e2722107d718a10	444	Pfam	PF01529	DHHC palmitoyltransferase	97	217	2.7e-35	T	2019-08-09	IPR001594	Palmitoyltransferase, DHHC domain	GO:0016409
TRINITY_DN42932_c0_g1_i3.p1	f0fc14241d9196ddc16df9c41a4054e6	1045	Pfam	PF15045	Clathrin-binding box of Aftiphilin, vesicle trafficking	424	488	1.4e-10	T	2019-08-09	IPR029205	Aftiphilin, clathrin-binding box
TRINITY_DN147946_c0_g1_i1.p2	41bd113b5baf5821f7616783105eeb4d	163	Pfam	PF08447	PAS fold	3	69	1.5e-09	T	2019-08-09	IPR013655	PAS fold-3	GO:0005515
TRINITY_DN147946_c0_g1_i1.p2	41bd113b5baf5821f7616783105eeb4d	163	Pfam	PF13188	PAS domain	88	142	8e-08	T	2019-08-09	IPR000014	PAS domain
TRINITY_DN61163_c2_g1_i3.p1	05b5f83354fcb920eeef70137ef4a90c	356	Pfam	PF00096	Zinc finger, C2H2 type	242	264	0.0035	T	2019-08-09	IPR013087	Zinc finger C2H2-type	GO:0003676
TRINITY_DN61163_c2_g1_i3.p1	05b5f83354fcb920eeef70137ef4a90c	356	Pfam	PF00096	Zinc finger, C2H2 type	326	348	1.6e-05	T	2019-08-09	IPR013087	Zinc finger C2H2-type	GO:0003676
TRINITY_DN61163_c2_g1_i3.p1	05b5f83354fcb920eeef70137ef4a90c	356	Pfam	PF00096	Zinc finger, C2H2 type	298	320	0.0054	T	2019-08-09	IPR013087	Zinc finger C2H2-type	GO:0003676
TRINITY_DN61163_c2_g1_i3.p1	05b5f83354fcb920eeef70137ef4a90c	356	Pfam	PF00096	Zinc finger, C2H2 type	270	292	0.0044	T	2019-08-09	IPR013087	Zinc finger C2H2-type	GO:0003676
TRINITY_DN61163_c2_g1_i3.p1	05b5f83354fcb920eeef70137ef4a90c	356	Pfam	PF07776	Zinc-finger associated domain (zf-AD)	7	75	1.1e-07	T	2019-08-09	IPR012934	Zinc finger, AD-type	GO:0005634|GO:0008270
TRINITY_DN68576_c0_g1_i1.p3	870c1a96a620d3ef22b7000311975696	269	Pfam	PF00528	Binding-protein-dependent transport system inner membrane component	4	98	8e-11	T	2019-08-09	IPR000515	ABC transporter type 1, transmembrane domain MetI-like	GO:0016020|GO:0055085
TRINITY_DN59229_c0_g1_i8.p1	43a7e45d6ce48653b67b563bb59be743	399	Pfam	PF00568	WH1 domain	11	113	2.3e-33	T	2019-08-09	IPR000697	WH1/EVH1 domain
TRINITY_DN33787_c0_g1_i1.p1	43302eb5321026211ac6382df661ca86	125	Pfam	PF00089	Trypsin	52	115	1.2e-10	T	2019-08-09	IPR001254	Serine proteases, trypsin domain	GO:0004252|GO:0006508
TRINITY_DN117497_c0_g1_i1.p2	5c36e9900c003cd992ac35af5c94723a	320	Pfam	PF00873	AcrB/AcrD/AcrF family	2	317	2.4e-44	T	2019-08-09	IPR001036	Acriflavin resistance protein	GO:0016020|GO:0022857|GO:0055085
TRINITY_DN59007_c1_g2_i2.p1	3d1fe67a1b3e5cdd779e40ea7d42c67a	406	Pfam	PF13602	Zinc-binding dehydrogenase	223	375	1.2e-10	T	2019-08-09
TRINITY_DN59007_c1_g2_i2.p1	3d1fe67a1b3e5cdd779e40ea7d42c67a	406	Pfam	PF08240	Alcohol dehydrogenase GroES-like domain	53	123	0.00019	T	2019-08-09	IPR013154	Alcohol dehydrogenase, N-terminal	GO:0055114
TRINITY_DN55201_c0_g2_i1.p1	8a01ec0a218e171598b7d4858c2730ca	212	Pfam	PF13358	DDE superfamily endonuclease	1	122	5.6e-14	T	2019-08-09	IPR038717	Tc1-like transposase, DDE domain
TRINITY_DN28397_c0_g1_i1.p1	896d3b5f733de271fc3cf89c615e3ae4	115	Pfam	PF00047	Immunoglobulin domain	21	101	1.2e-07	T	2019-08-09	IPR013151	Immunoglobulin
TRINITY_DN58597_c0_g2_i4.p1	7a4a946abad01715f2fa52f68c6cd9a3	820	Pfam	PF03351	DOMON domain	111	195	2.5e-18	T	2019-08-09	IPR005018	DOMON domain
TRINITY_DN58597_c0_g2_i4.p1	7a4a946abad01715f2fa52f68c6cd9a3	820	Pfam	PF03351	DOMON domain	277	397	2.9e-29	T	2019-08-09	IPR005018	DOMON domain
TRINITY_DN14878_c0_g1_i1.p1	80e0ba9e1ddd5458d5522c5247b42af5	180	Pfam	PF00067	Cytochrome P450	10	180	3.1e-43	T	2019-08-09	IPR001128	Cytochrome P450	GO:0005506|GO:0016705|GO:0020037|GO:0055114
TRINITY_DN49816_c0_g2_i4.p1	910f05f8074d57643a532474ce1410b4	528	Pfam	PF00642	Zinc finger C-x8-C-x5-C-x3-H type (and similar)	158	183	7.5e-07	T	2019-08-09	IPR000571	Zinc finger, CCCH-type	GO:0046872
TRINITY_DN49816_c0_g2_i4.p1	910f05f8074d57643a532474ce1410b4	528	Pfam	PF13920	Zinc finger, C3HC4 type (RING finger)	484	526	6.9e-10	T	2019-08-09
TRINITY_DN48663_c0_g1_i1.p1	ec3f367c235c9d3c7bf74ddfb87a53ad	503	Pfam	PF00379	Insect cuticle protein	49	122	1.5e-17	T	2019-08-09	IPR000618	Insect cuticle protein	GO:0042302
TRINITY_DN23968_c0_g1_i1.p1	7178126ad5b45a398b7593349b79f0d6	590	Pfam	PF13646	HEAT repeats	368	469	3.6e-11	T	2019-08-09
TRINITY_DN23968_c0_g1_i1.p1	7178126ad5b45a398b7593349b79f0d6	590	Pfam	PF02985	HEAT repeat	523	552	0.0031	T	2019-08-09	IPR000357	HEAT repeat	GO:0005515
TRINITY_DN23968_c0_g1_i1.p1	7178126ad5b45a398b7593349b79f0d6	590	Pfam	PF02985	HEAT repeat	170	197	0.00058	T	2019-08-09	IPR000357	HEAT repeat	GO:0005515
TRINITY_DN58976_c1_g1_i5.p2	badb335b6203dbd6c69f23c4735e541a	156	Pfam	PF10419	TFIIIC subunit triple barrel domain	25	107	1.4e-12	T	2019-08-09	IPR019481	Transcription factor TFIIIC, triple barrel domain
TRINITY_DN58976_c1_g1_i4.p2	badb335b6203dbd6c69f23c4735e541a	156	Pfam	PF10419	TFIIIC subunit triple barrel domain	25	107	1.4e-12	T	2019-08-09	IPR019481	Transcription factor TFIIIC, triple barrel domain
TRINITY_DN51750_c0_g1_i2.p2	491521c9c972c307f04aa5bb052d1486	201	Pfam	PF00061	Lipocalin / cytosolic fatty-acid binding protein family	37	182	8e-22	T	2019-08-09	IPR000566	Lipocalin/cytosolic fatty-acid binding domain
TRINITY_DN53034_c2_g1_i1.p1	5228370bd2f161d14772f09589669352	317	Pfam	PF00650	CRAL/TRIO domain	107	258	1.6e-16	T	2019-08-09	IPR001251	CRAL-TRIO lipid binding domain
TRINITY_DN61714_c0_g1_i4.p1	5d898551938b8de7cb276a333c3e2dc7	1119	Pfam	PF00617	RasGEF domain	878	1048	1.8e-45	T	2019-08-09	IPR001895	Ras guanine-nucleotide exchange factors catalytic domain	GO:0005085|GO:0007264
TRINITY_DN58455_c1_g1_i3.p1	9c05b4b58ebb6554fefb90745f655b16	458	Pfam	PF00078	Reverse transcriptase (RNA-dependent DNA polymerase)	14	253	4.1e-36	T	2019-08-09	IPR000477	Reverse transcriptase domain
TRINITY_DN60477_c2_g1_i2.p1	89c4ab172ade7dd9f3ace252db343656	942	Pfam	PF00350	Dynamin family	278	456	6.5e-40	T	2019-08-09	IPR022812	Dynamin superfamily
TRINITY_DN56290_c0_g1_i1.p1	408ae99dcba57bb8edc1da9169851323	349	Pfam	PF00702	haloacid dehalogenase-like hydrolase	26	243	5.2e-45	T	2019-08-09
TRINITY_DN51627_c0_g1_i1.p1	d05e39af0eeb59093820fd6bf54c8af8	143	Pfam	PF00078	Reverse transcriptase (RNA-dependent DNA polymerase)	17	114	3.8e-15	T	2019-08-09	IPR000477	Reverse transcriptase domain
TRINITY_DN29431_c0_g1_i1.p1	46aa088455766c179eadb9300e4c1bc6	107	Pfam	PF00732	GMC oxidoreductase	53	88	1.7e-06	T	2019-08-09	IPR000172	Glucose-methanol-choline oxidoreductase, N-terminal	GO:0016614|GO:0050660|GO:0055114
TRINITY_DN109810_c0_g1_i1.p1	78ae922cf56227700d3f16cc6c09c39e	236	Pfam	PF00990	Diguanylate cyclase, GGDEF domain	1	154	3.3e-50	T	2019-08-09	IPR000160	GGDEF domain
TRINITY_DN109810_c0_g1_i1.p1	78ae922cf56227700d3f16cc6c09c39e	236	Pfam	PF00563	EAL domain	175	235	4.7e-16	T	2019-08-09	IPR001633	EAL domain
TRINITY_DN53388_c2_g1_i3.p1	6de5601c9cc136a33cc8fe39db2402e3	267	Pfam	PF00096	Zinc finger, C2H2 type	239	262	0.0013	T	2019-08-09	IPR013087	Zinc finger C2H2-type	GO:0003676
TRINITY_DN56197_c1_g1_i7.p1	2f3bab0cc749f2ae329212801e691ea0	1007	Pfam	PF12796	Ankyrin repeats (3 copies)	813	899	1.5e-15	T	2019-08-09	IPR020683	Ankyrin repeat-containing domain
TRINITY_DN56197_c1_g1_i7.p1	2f3bab0cc749f2ae329212801e691ea0	1007	Pfam	PF00018	SH3 domain	945	992	6e-08	T	2019-08-09	IPR001452	SH3 domain	GO:0005515
TRINITY_DN60364_c0_g1_i10.p1	5486a63add6298d72d6e7c5215608d8b	211	Pfam	PF13833	EF-hand domain pair	57	103	0.00067	T	2019-08-09	IPR002048	EF-hand domain	GO:0005509
TRINITY_DN60364_c0_g1_i10.p1	5486a63add6298d72d6e7c5215608d8b	211	Pfam	PF13499	EF-hand domain pair	115	192	2e-15	T	2019-08-09	IPR002048	EF-hand domain	GO:0005509
TRINITY_DN60364_c0_g1_i9.p1	5486a63add6298d72d6e7c5215608d8b	211	Pfam	PF13833	EF-hand domain pair	57	103	0.00067	T	2019-08-09	IPR002048	EF-hand domain	GO:0005509
TRINITY_DN60364_c0_g1_i9.p1	5486a63add6298d72d6e7c5215608d8b	211	Pfam	PF13499	EF-hand domain pair	115	192	2e-15	T	2019-08-09	IPR002048	EF-hand domain	GO:0005509
TRINITY_DN60364_c0_g1_i3.p1	5486a63add6298d72d6e7c5215608d8b	211	Pfam	PF13833	EF-hand domain pair	57	103	0.00067	T	2019-08-09	IPR002048	EF-hand domain	GO:0005509
TRINITY_DN60364_c0_g1_i3.p1	5486a63add6298d72d6e7c5215608d8b	211	Pfam	PF13499	EF-hand domain pair	115	192	2e-15	T	2019-08-09	IPR002048	EF-hand domain	GO:0005509
TRINITY_DN53122_c0_g1_i1.p3	09c38df8e1d232772c8fd8117c9aa7be	307	Pfam	PF01474	Class-II DAHP synthetase family	5	307	2.6e-136	T	2019-08-09	IPR002480	DAHP synthetase, class II	GO:0003849|GO:0009073
TRINITY_DN110801_c0_g1_i1.p3	ca89097f46f5a2cfdc847a680fa1658d	120	Pfam	PF01208	Uroporphyrinogen decarboxylase (URO-D)	1	120	1.1e-44	T	2019-08-09	IPR000257	Uroporphyrinogen decarboxylase (URO-D)	GO:0004853|GO:0006779
TRINITY_DN113146_c0_g1_i1.p1	4f37159dbe56e6521b5b70bb58ad1fa3	128	Pfam	PF00308	Bacterial dnaA protein	2	51	2e-13	T	2019-08-09	IPR013317	Chromosomal replication initiator protein DnaA
TRINITY_DN113146_c0_g1_i1.p1	4f37159dbe56e6521b5b70bb58ad1fa3	128	Pfam	PF08299	Bacterial dnaA protein helix-turn-helix	78	128	2.2e-19	T	2019-08-09	IPR013159	Chromosomal replication initiator, DnaA C-terminal	GO:0005524|GO:0006270|GO:0006275|GO:0043565
TRINITY_DN61395_c7_g1_i7.p1	7195587879e611e5a908425393e03aa7	678	Pfam	PF08427	Domain of unknown function (DUF1741)	433	653	5.5e-78	T	2019-08-09	IPR013636	Domain of unknown function DUF1741
TRINITY_DN61395_c7_g1_i5.p1	7195587879e611e5a908425393e03aa7	678	Pfam	PF08427	Domain of unknown function (DUF1741)	433	653	5.5e-78	T	2019-08-09	IPR013636	Domain of unknown function DUF1741
TRINITY_DN60922_c11_g1_i3.p1	d3e61eb9e7d226847d3e3cbc49645950	1584	Pfam	PF00595	PDZ domain	871	949	1.2e-11	T	2019-08-09	IPR001478	PDZ domain	GO:0005515
TRINITY_DN60922_c11_g1_i3.p1	d3e61eb9e7d226847d3e3cbc49645950	1584	Pfam	PF17817	PDZ domain	784	858	8.5e-35	T	2019-08-09	IPR040645	Neurabin-1/2, PDZ domain
TRINITY_DN59898_c4_g1_i1.p1	89b25848ddc02375aa406ffa85c096b9	785	Pfam	PF03635	Vacuolar protein sorting-associated protein 35	242	516	1.1e-05	T	2019-08-09	IPR005378	Vacuolar protein sorting-associated protein 35	GO:0015031|GO:0030906|GO:0042147
TRINITY_DN54337_c0_g1_i1.p1	caaf638d982fe03d332ae8f2bd305fbf	919	Pfam	PF08235	LNS2 (Lipin/Ned1/Smp2)	685	910	2.8e-101	T	2019-08-09	IPR013209	Lipin/Ned1/Smp2 (LNS2)
TRINITY_DN54337_c0_g1_i1.p1	caaf638d982fe03d332ae8f2bd305fbf	919	Pfam	PF16876	Lipin/Ned1/Smp2 multi-domain protein middle domain	484	568	4.2e-12	T	2019-08-09	IPR031703	Lipin, middle domain
TRINITY_DN54337_c0_g1_i1.p1	caaf638d982fe03d332ae8f2bd305fbf	919	Pfam	PF04571	lipin, N-terminal conserved region	4	106	4.3e-43	T	2019-08-09	IPR007651	Lipin, N-terminal
TRINITY_DN172010_c0_g1_i1.p1	9e8906cc49604405090e96c158b74116	189	Pfam	PF02342	TerD domain	2	185	7e-84	T	2019-08-09	IPR003325	TerD domain
TRINITY_DN47777_c1_g1_i1.p1	305f1897bf3d5655c04c60d21506c205	1944	Pfam	PF12335	Myotubularin protein	547	765	7.1e-95	T	2019-08-09	IPR022096	SBF1/SBF2 domain
TRINITY_DN47777_c1_g1_i1.p1	305f1897bf3d5655c04c60d21506c205	1944	Pfam	PF00130	Phorbol esters/diacylglycerol binding domain (C1 domain)	1748	1797	1e-10	T	2019-08-09	IPR002219	Protein kinase C-like, phorbol ester/diacylglycerol-binding domain	GO:0035556
TRINITY_DN47777_c1_g1_i1.p1	305f1897bf3d5655c04c60d21506c205	1944	Pfam	PF02141	DENN (AEX-3) domain	120	301	2.4e-48	T	2019-08-09	IPR001194	cDENN domain
TRINITY_DN47777_c1_g1_i1.p1	305f1897bf3d5655c04c60d21506c205	1944	Pfam	PF06602	Myotubularin-like phosphatase domain	1113	1527	5.6e-80	T	2019-08-09	IPR010569	Myotubularin-like phosphatase domain
TRINITY_DN47777_c1_g1_i1.p1	305f1897bf3d5655c04c60d21506c205	1944	Pfam	PF03456	uDENN domain	26	85	3.7e-16	T	2019-08-09	IPR005113	uDENN domain
TRINITY_DN47777_c1_g1_i1.p1	305f1897bf3d5655c04c60d21506c205	1944	Pfam	PF02893	GRAM domain	886	1005	7.2e-12	T	2019-08-09	IPR004182	GRAM domain
TRINITY_DN47777_c1_g1_i1.p1	305f1897bf3d5655c04c60d21506c205	1944	Pfam	PF00169	PH domain	1842	1943	6.5e-14	T	2019-08-09	IPR001849	Pleckstrin homology domain
TRINITY_DN25051_c0_g1_i1.p1	43d0a948083960aa396780bae6f3e9c8	342	Pfam	PF00106	short chain dehydrogenase	43	175	5.9e-07	T	2019-08-09	IPR002347	Short-chain dehydrogenase/reductase SDR
TRINITY_DN45899_c1_g1_i7.p1	a3558746b6e8ccaa5ebb452c662e5e12	830	Pfam	PF13833	EF-hand domain pair	699	731	2.9e-05	T	2019-08-09	IPR002048	EF-hand domain	GO:0005509
TRINITY_DN45899_c1_g1_i7.p1	a3558746b6e8ccaa5ebb452c662e5e12	830	Pfam	PF01067	Calpain large subunit, domain III	417	556	4.8e-53	T	2019-08-09	IPR022682	Peptidase C2, calpain, large subunit, domain III
TRINITY_DN45899_c1_g1_i7.p1	a3558746b6e8ccaa5ebb452c662e5e12	830	Pfam	PF00648	Calpain family cysteine protease	95	391	1.8e-127	T	2019-08-09	IPR001300	Peptidase C2, calpain, catalytic domain	GO:0004198|GO:0006508
TRINITY_DN109286_c0_g1_i1.p1	85692fd496f60d822da36a29dc12e94f	214	Pfam	PF00151	Lipase	16	190	3.3e-26	T	2019-08-09	IPR013818	Lipase/vitellogenin
TRINITY_DN55368_c0_g1_i14.p1	d19f407c86b352fd198b730afb538c90	553	Pfam	PF00625	Guanylate kinase	365	537	3e-58	T	2019-08-09	IPR008145	Guanylate kinase/L-type calcium channel beta subunit
TRINITY_DN55368_c0_g1_i14.p1	d19f407c86b352fd198b730afb538c90	553	Pfam	PF07653	Variant SH3 domain	229	292	1.1e-07	T	2019-08-09	IPR001452	SH3 domain	GO:0005515
TRINITY_DN55368_c0_g1_i14.p1	d19f407c86b352fd198b730afb538c90	553	Pfam	PF00595	PDZ domain	139	215	8.4e-16	T	2019-08-09	IPR001478	PDZ domain	GO:0005515
TRINITY_DN141180_c0_g1_i1.p1	da1389d47ef1a10c0947913841fe5e44	378	Pfam	PF02666	Phosphatidylserine decarboxylase	144	370	3.1e-62	T	2019-08-09	IPR003817	Phosphatidylserine decarboxylase-related	GO:0004609|GO:0008654
TRINITY_DN172550_c0_g1_i1.p1	d12de84a06f5517fbd8f8d391a376181	320	Pfam	PF04280	Tim44-like domain	126	270	1.3e-30	T	2019-08-09	IPR007379	Tim44-like domain
TRINITY_DN60685_c1_g1_i1.p1	8960b49bce833b9dd3c7256c0e7a46d2	1246	Pfam	PF00078	Reverse transcriptase (RNA-dependent DNA polymerase)	298	460	2.9e-29	T	2019-08-09	IPR000477	Reverse transcriptase domain
TRINITY_DN60685_c1_g1_i1.p1	8960b49bce833b9dd3c7256c0e7a46d2	1246	Pfam	PF17921	Integrase zinc binding domain	888	943	4.2e-15	T	2019-08-09	IPR041588	Integrase zinc-binding domain
TRINITY_DN60685_c1_g1_i1.p1	8960b49bce833b9dd3c7256c0e7a46d2	1246	Pfam	PF00665	Integrase core domain	960	1064	1.5e-11	T	2019-08-09	IPR001584	Integrase, catalytic core	GO:0015074
TRINITY_DN60685_c1_g1_i1.p1	8960b49bce833b9dd3c7256c0e7a46d2	1246	Pfam	PF17917	RNase H-like domain found in reverse transcriptase	548	651	1e-39	T	2019-08-09	IPR041373	Reverse transcriptase, RNase H-like domain
TRINITY_DN200689_c0_g1_i1.p1	383bd87def4386111a79e377f1eecad0	510	Pfam	PF07690	Major Facilitator Superfamily	31	456	2e-22	T	2019-08-09	IPR011701	Major facilitator superfamily	GO:0005887|GO:0055085
TRINITY_DN56601_c0_g1_i4.p1	8384cc82837ca63fa635c419f4a9075f	505	Pfam	PF02214	BTB/POZ domain	73	162	8.4e-27	T	2019-08-09	IPR003131	Potassium channel tetramerisation-type BTB domain	GO:0051260
TRINITY_DN56601_c0_g1_i4.p1	8384cc82837ca63fa635c419f4a9075f	505	Pfam	PF00520	Ion transport protein	201	462	2e-51	T	2019-08-09	IPR005821	Ion transport domain	GO:0005216|GO:0006811|GO:0016020|GO:0055085
TRINITY_DN56601_c0_g1_i5.p1	8384cc82837ca63fa635c419f4a9075f	505	Pfam	PF02214	BTB/POZ domain	73	162	8.4e-27	T	2019-08-09	IPR003131	Potassium channel tetramerisation-type BTB domain	GO:0051260
TRINITY_DN56601_c0_g1_i5.p1	8384cc82837ca63fa635c419f4a9075f	505	Pfam	PF00520	Ion transport protein	201	462	2e-51	T	2019-08-09	IPR005821	Ion transport domain	GO:0005216|GO:0006811|GO:0016020|GO:0055085
TRINITY_DN56263_c0_g1_i4.p1	0b1f778030d64a3a34fd46db3327913b	1297	Pfam	PF02037	SAP domain	4	37	1.2e-11	T	2019-08-09	IPR003034	SAP domain
TRINITY_DN56263_c0_g1_i4.p1	0b1f778030d64a3a34fd46db3327913b	1297	Pfam	PF00622	SPRY domain	403	527	2.1e-13	T	2019-08-09	IPR003877	SPRY domain	GO:0005515
TRINITY_DN56263_c0_g1_i4.p1	0b1f778030d64a3a34fd46db3327913b	1297	Pfam	PF13671	AAA domain	757	902	1.2e-24	T	2019-08-09
TRINITY_DN15481_c0_g1_i2.p1	280b8cc6c31597425526e3a4a50dbbfa	268	Pfam	PF00046	Homeodomain	199	255	7.1e-19	T	2019-08-09	IPR001356	Homeobox domain	GO:0003677
TRINITY_DN42175_c0_g1_i1.p1	ac7374e424bf162a02a7664c0f3c3105	397	Pfam	PF13359	DDE superfamily endonuclease	169	335	4.7e-31	T	2019-08-09	IPR027806	Harbinger transposase-derived nuclease domain
TRINITY_DN205410_c0_g1_i1.p1	9b6d000ce65ac97d648e5b8c11db61b8	156	Pfam	PF01883	Iron-sulfur cluster assembly protein	38	115	5.3e-18	T	2019-08-09	IPR002744	MIP18 family-like
TRINITY_DN22929_c0_g1_i1.p3	0430e3b894c3773ba293d0ca0ba1f7f0	141	Pfam	PF02163	Peptidase family M50	8	115	7.8e-41	T	2019-08-09	IPR008915	Peptidase M50	GO:0004222|GO:0006508
TRINITY_DN50192_c0_g1_i1.p1	ce335f711b124107eb3f812a0f0b444d	342	Pfam	PF08498	Sterol methyltransferase C-terminal	275	339	1.6e-27	T	2019-08-09	IPR013705	Sterol methyltransferase C-terminal	GO:0006694|GO:0008168
TRINITY_DN50192_c0_g1_i1.p1	ce335f711b124107eb3f812a0f0b444d	342	Pfam	PF08241	Methyltransferase domain	102	195	2.1e-18	T	2019-08-09	IPR013216	Methyltransferase type 11	GO:0008168
TRINITY_DN57981_c0_g1_i9.p1	8a36fff9a1f9c3d407827865c9d54484	739	Pfam	PF00566	Rab-GTPase-TBC domain	431	656	5e-42	T	2019-08-09	IPR000195	Rab-GTPase-TBC domain
TRINITY_DN51970_c0_g1_i2.p1	15f2ec5575f27372dc3c3f95f9e6c96f	897	Pfam	PF12796	Ankyrin repeats (3 copies)	328	406	1.2e-08	T	2019-08-09	IPR020683	Ankyrin repeat-containing domain
TRINITY_DN51970_c0_g1_i2.p1	15f2ec5575f27372dc3c3f95f9e6c96f	897	Pfam	PF12796	Ankyrin repeats (3 copies)	455	520	1.4e-10	T	2019-08-09	IPR020683	Ankyrin repeat-containing domain
TRINITY_DN51970_c0_g1_i2.p1	15f2ec5575f27372dc3c3f95f9e6c96f	897	Pfam	PF12796	Ankyrin repeats (3 copies)	569	663	6.9e-16	T	2019-08-09	IPR020683	Ankyrin repeat-containing domain
TRINITY_DN51970_c0_g1_i2.p1	15f2ec5575f27372dc3c3f95f9e6c96f	897	Pfam	PF00023	Ankyrin repeat	270	301	0.00038	T	2019-08-09	IPR002110	Ankyrin repeat	GO:0005515
TRINITY_DN187383_c0_g1_i1.p2	ab849037eab34b9a0be49238ed28a59b	123	Pfam	PF01654	Cytochrome bd terminal oxidase subunit I	2	122	6.9e-42	T	2019-08-09	IPR002585	Cytochrome ubiquinol oxidase subunit 1	GO:0009055|GO:0019646|GO:0070069
TRINITY_DN60795_c2_g2_i1.p1	37d8051b85dbea6617f0b0a65544979c	897	Pfam	PF00435	Spectrin repeat	34	136	1.5e-23	T	2019-08-09	IPR002017	Spectrin repeat	GO:0005515
TRINITY_DN60795_c2_g2_i1.p1	37d8051b85dbea6617f0b0a65544979c	897	Pfam	PF00435	Spectrin repeat	353	456	3.6e-13	T	2019-08-09	IPR002017	Spectrin repeat	GO:0005515
TRINITY_DN60795_c2_g2_i1.p1	37d8051b85dbea6617f0b0a65544979c	897	Pfam	PF00435	Spectrin repeat	459	561	2e-19	T	2019-08-09	IPR002017	Spectrin repeat	GO:0005515
TRINITY_DN60795_c2_g2_i1.p1	37d8051b85dbea6617f0b0a65544979c	897	Pfam	PF00435	Spectrin repeat	246	348	6.1e-18	T	2019-08-09	IPR002017	Spectrin repeat	GO:0005515
TRINITY_DN60795_c2_g2_i1.p1	37d8051b85dbea6617f0b0a65544979c	897	Pfam	PF00435	Spectrin repeat	140	243	6.3e-17	T	2019-08-09	IPR002017	Spectrin repeat	GO:0005515
TRINITY_DN60795_c2_g2_i1.p1	37d8051b85dbea6617f0b0a65544979c	897	Pfam	PF00435	Spectrin repeat	566	630	9e-13	T	2019-08-09	IPR002017	Spectrin repeat	GO:0005515
TRINITY_DN60795_c2_g2_i1.p1	37d8051b85dbea6617f0b0a65544979c	897	Pfam	PF15410	Pleckstrin homology domain	761	869	1e-18	T	2019-08-09	IPR041681	Pleckstrin homology domain 9
TRINITY_DN55620_c1_g1_i5.p1	eaad38103b0de160a88d9bd69e7f49b8	1227	Pfam	PF00176	SNF2 family N-terminal domain	327	610	2e-54	T	2019-08-09	IPR000330	SNF2-related, N-terminal domain	GO:0005524
TRINITY_DN55620_c1_g1_i5.p1	eaad38103b0de160a88d9bd69e7f49b8	1227	Pfam	PF00271	Helicase conserved C-terminal domain	779	913	2.7e-12	T	2019-08-09	IPR001650	Helicase, C-terminal
TRINITY_DN6630_c0_g1_i1.p1	c448d50c90ff8768a0d8ceeb0831b920	435	Pfam	PF03265	Deoxyribonuclease II	34	434	9.2e-89	T	2019-08-09	IPR004947	Deoxyribonuclease II	GO:0004531|GO:0006259
TRINITY_DN216845_c0_g1_i1.p1	4a97e50eb66dad6cbbd50173bda44316	156	Pfam	PF13545	Crp-like helix-turn-helix domain	75	148	1.5e-16	T	2019-08-09	IPR012318	Crp-type HTH domain	GO:0003677|GO:0006355
TRINITY_DN30528_c0_g1_i1.p1	503cb5cfc7cb7f346505c293935ba049	395	Pfam	PF00046	Homeodomain	297	347	1.3e-13	T	2019-08-09	IPR001356	Homeobox domain	GO:0003677
TRINITY_DN30528_c0_g1_i1.p1	503cb5cfc7cb7f346505c293935ba049	395	Pfam	PF16878	Transcriptional regulator, SIX1, N-terminal SD domain	176	286	1.4e-46	T	2019-08-09	IPR031701	Homeobox protein SIX1, N-terminal SD domain
TRINITY_DN59552_c0_g1_i3.p1	6e8127310d539a790f4989f14ac353f5	873	Pfam	PF13812	Pentatricopeptide repeat domain	30	83	0.00039	T	2019-08-09	IPR002885	Pentatricopeptide repeat
TRINITY_DN85733_c0_g1_i1.p1	c54b5bf8bf410f34d28d35d2dee1c734	144	Pfam	PF08245	Mur ligase middle domain	1	112	2.3e-20	T	2019-08-09	IPR013221	Mur ligase, central	GO:0005524|GO:0009058
TRINITY_DN61763_c31_g1_i1.p1	839cf2234ed454295a6981414678687e	1103	Pfam	PF09261	Alpha mannosidase middle domain	367	459	7.9e-21	T	2019-08-09	IPR015341	Glycoside hydrolase family 38, central domain	GO:0004559|GO:0006013
TRINITY_DN61763_c31_g1_i1.p1	839cf2234ed454295a6981414678687e	1103	Pfam	PF01074	Glycosyl hydrolases family 38 N-terminal domain	45	362	9.6e-92	T	2019-08-09	IPR000602	Glycoside hydrolase family 38, N-terminal domain	GO:0004559|GO:0006013
TRINITY_DN61763_c31_g1_i1.p1	839cf2234ed454295a6981414678687e	1103	Pfam	PF17677	Glycosyl hydrolases family 38 C-terminal beta sandwich domain	998	1091	1.1e-07	T	2019-08-09	IPR041147	Glycosyl hydrolases family 38, C-terminal beta sandwich domain
TRINITY_DN61763_c31_g1_i1.p1	839cf2234ed454295a6981414678687e	1103	Pfam	PF07748	Glycosyl hydrolases family 38 C-terminal domain	706	921	2.1e-30	T	2019-08-09	IPR011682	Glycosyl hydrolase family 38, C-terminal	GO:0004559|GO:0006013
TRINITY_DN59819_c2_g1_i10.p1	ce39567cceb4426301b8c6364ad2ac4b	702	Pfam	PF00989	PAS fold	106	193	2.3e-08	T	2019-08-09	IPR013767	PAS fold	GO:0006355
TRINITY_DN59819_c2_g1_i10.p1	ce39567cceb4426301b8c6364ad2ac4b	702	Pfam	PF08447	PAS fold	265	350	1.1e-16	T	2019-08-09	IPR013655	PAS fold-3	GO:0005515
TRINITY_DN61336_c0_g1_i2.p1	008784ec338ab4cc51e928fd266501b1	973	Pfam	PF00084	Sushi repeat (SCR repeat)	62	98	0.00057	T	2019-08-09	IPR000436	Sushi/SCR/CCP domain
TRINITY_DN61336_c0_g1_i2.p1	008784ec338ab4cc51e928fd266501b1	973	Pfam	PF00084	Sushi repeat (SCR repeat)	655	705	0.0025	T	2019-08-09	IPR000436	Sushi/SCR/CCP domain
TRINITY_DN61336_c0_g1_i2.p1	008784ec338ab4cc51e928fd266501b1	973	Pfam	PF00084	Sushi repeat (SCR repeat)	193	228	0.00011	T	2019-08-09	IPR000436	Sushi/SCR/CCP domain
TRINITY_DN61336_c0_g1_i2.p1	008784ec338ab4cc51e928fd266501b1	973	Pfam	PF00084	Sushi repeat (SCR repeat)	106	156	1.2e-07	T	2019-08-09	IPR000436	Sushi/SCR/CCP domain
TRINITY_DN49593_c0_g1_i2.p1	66490c934fb1cd8b197e5ebbfe0564a5	296	Pfam	PF02874	ATP synthase alpha/beta family, beta-barrel domain	137	203	1.5e-18	T	2019-08-09	IPR004100	ATPase, F1/V1/A1 complex, alpha/beta subunit, N-terminal domain	GO:0046034|GO:1902600
TRINITY_DN17939_c0_g1_i1.p1	d1440e2e2303f568bcd1d94b81977e56	239	Pfam	PF09350	Domain of unknown function (DUF1992)	188	231	4.3e-12	T	2019-08-09	IPR018961	DnaJ homologue, subfamily C, member 28, conserved domain
TRINITY_DN17939_c0_g1_i1.p1	d1440e2e2303f568bcd1d94b81977e56	239	Pfam	PF00226	DnaJ domain	41	94	2e-10	T	2019-08-09	IPR001623	DnaJ domain
TRINITY_DN10225_c0_g1_i1.p1	1251827ad369d922a60521058d45910c	154	Pfam	PF00080	Copper/zinc superoxide dismutase (SODC)	11	149	6.6e-49	T	2019-08-09	IPR001424	Superoxide dismutase, copper/zinc binding domain	GO:0006801|GO:0046872
TRINITY_DN31298_c1_g1_i2.p1	5370994d23bf43ae04e388faf22eb88c	102	Pfam	PF00406	Adenylate kinase	1	74	3.8e-09	T	2019-08-09
TRINITY_DN11209_c0_g1_i1.p1	90844e833d626813a8237e66084af6a3	462	Pfam	PF00009	Elongation factor Tu GTP binding domain	5	202	1.8e-53	T	2019-08-09	IPR000795	Transcription factor, GTP-binding domain	GO:0003924|GO:0005525
TRINITY_DN11209_c0_g1_i1.p1	90844e833d626813a8237e66084af6a3	462	Pfam	PF03144	Elongation factor Tu domain 2	260	325	1.7e-14	T	2019-08-09	IPR004161	Translation elongation factor EFTu-like, domain 2	GO:0005525
TRINITY_DN11209_c0_g1_i1.p1	90844e833d626813a8237e66084af6a3	462	Pfam	PF03143	Elongation factor Tu C-terminal domain	334	441	6.8e-40	T	2019-08-09	IPR004160	Translation elongation factor EFTu/EF1A, C-terminal
TRINITY_DN24471_c0_g1_i1.p1	2f6a9eb53a9728a95193c3c360e0aaee	132	Pfam	PF02798	Glutathione S-transferase, N-terminal domain	5	75	2e-15	T	2019-08-09	IPR004045	Glutathione S-transferase, N-terminal	GO:0005515
TRINITY_DN58589_c2_g1_i5.p1	c0b4b901f329b44da10c08e5af94ab0a	415	Pfam	PF16499	Alpha galactosidase A	30	314	3.2e-117	T	2019-08-09	IPR002241	Glycoside hydrolase, family 27	GO:0004553|GO:0005975
TRINITY_DN53471_c1_g1_i1.p1	79a0178f596ac144812494efdf77c771	1176	Pfam	PF18136	DNA mitochondrial polymerase exonuclease domain	125	394	2.4e-95	T	2019-08-09	IPR041336	DNA mitochondrial polymerase, exonuclease domain
TRINITY_DN53471_c1_g1_i1.p1	79a0178f596ac144812494efdf77c771	1176	Pfam	PF00476	DNA polymerase family A	727	1124	3.8e-41	T	2019-08-09	IPR001098	DNA-directed DNA polymerase, family A, palm domain	GO:0003677|GO:0003887|GO:0006260
TRINITY_DN35989_c0_g1_i1.p1	8ddaf21aca39e370737b36ece3dd5d54	408	Pfam	PF03022	Major royal jelly protein	119	407	1e-92	T	2019-08-09	IPR017996	Major royal jelly protein/protein yellow
TRINITY_DN55713_c0_g1_i6.p1	948c9446bd98e941b7e723163fdee41c	997	Pfam	PF00069	Protein kinase domain	18	256	1.3e-32	T	2019-08-09	IPR000719	Protein kinase domain	GO:0004672|GO:0005524|GO:0006468
TRINITY_DN144397_c0_g1_i1.p1	7f48bbae2e081eb3d98b82c8cc1728ff	137	Pfam	PF07044	Protein of unknown function (DUF1329)	1	130	1e-32	T	2019-08-09	IPR010752	Protein of unknown function DUF1329
TRINITY_DN183391_c0_g1_i1.p1	1e32cc89dfadde73d270925d0621d23d	228	Pfam	PF02652	L-lactate permease	2	228	3.1e-97	T	2019-08-09	IPR003804	L-lactate permease	GO:0005887|GO:0015129|GO:0015727
TRINITY_DN69366_c0_g1_i1.p2	f29a2453d922d4a734f83171619c41e3	217	Pfam	PF00990	Diguanylate cyclase, GGDEF domain	6	163	2.3e-43	T	2019-08-09	IPR000160	GGDEF domain
TRINITY_DN59857_c0_g1_i9.p1	81fc35aca8cf9d91dc33e9f07d048de4	1317	Pfam	PF17838	PH domain	705	821	6.8e-22	T	2019-08-09	IPR041020	ARHGEF1-like, PH domain
TRINITY_DN59857_c0_g1_i9.p1	81fc35aca8cf9d91dc33e9f07d048de4	1317	Pfam	PF00621	RhoGEF domain	494	674	5.1e-26	T	2019-08-09	IPR000219	Dbl homology (DH) domain	GO:0005089|GO:0035023
TRINITY_DN57775_c0_g1_i4.p1	8ab4a6891726061de8d5a9654716065e	2392	Pfam	PF14765	Polyketide synthase dehydratase	868	1098	3.4e-19	T	2019-08-09	IPR020807	Polyketide synthase, dehydratase domain
TRINITY_DN57775_c0_g1_i4.p1	8ab4a6891726061de8d5a9654716065e	2392	Pfam	PF13602	Zinc-binding dehydrogenase	1622	1756	2.8e-16	T	2019-08-09
TRINITY_DN57775_c0_g1_i4.p1	8ab4a6891726061de8d5a9654716065e	2392	Pfam	PF08659	KR domain	1786	1964	1e-44	T	2019-08-09	IPR013968	Polyketide synthase, ketoreductase domain
TRINITY_DN57775_c0_g1_i4.p1	8ab4a6891726061de8d5a9654716065e	2392	Pfam	PF00550	Phosphopantetheine attachment site	2024	2082	1.9e-06	T	2019-08-09	IPR009081	Phosphopantetheine binding ACP domain
TRINITY_DN57775_c0_g1_i4.p1	8ab4a6891726061de8d5a9654716065e	2392	Pfam	PF02801	Beta-ketoacyl synthase, C-terminal domain	255	371	2.3e-38	T	2019-08-09	IPR014031	Beta-ketoacyl synthase, C-terminal
TRINITY_DN57775_c0_g1_i4.p1	8ab4a6891726061de8d5a9654716065e	2392	Pfam	PF00975	Thioesterase domain	2139	2388	2.6e-28	T	2019-08-09	IPR001031	Thioesterase	GO:0009058|GO:0016788
TRINITY_DN57775_c0_g1_i4.p1	8ab4a6891726061de8d5a9654716065e	2392	Pfam	PF00109	Beta-ketoacyl synthase, N-terminal domain	14	248	5.4e-66	T	2019-08-09	IPR014030	Beta-ketoacyl synthase, N-terminal
TRINITY_DN57775_c0_g1_i4.p1	8ab4a6891726061de8d5a9654716065e	2392	Pfam	PF00698	Acyl transferase domain	506	823	1.2e-81	T	2019-08-09	IPR014043	Acyl transferase
TRINITY_DN57775_c0_g1_i4.p1	8ab4a6891726061de8d5a9654716065e	2392	Pfam	PF16197	Ketoacyl-synthetase C-terminal extension	375	485	3e-32	T	2019-08-09	IPR032821	Ketoacyl-synthetase, C-terminal extension
TRINITY_DN61181_c0_g1_i4.p1	d87e21e24b67b63934fd08e4e6b9eb3b	733	Pfam	PF02145	Rap/ran-GAP	324	504	5.9e-65	T	2019-08-09	IPR000331	Rap GTPase activating protein domain	GO:0005096|GO:0051056
TRINITY_DN61181_c0_g1_i4.p1	d87e21e24b67b63934fd08e4e6b9eb3b	733	Pfam	PF02188	GoLoco motif	55	74	5.3e-08	T	2019-08-09	IPR003109	GoLoco motif	GO:0030695
TRINITY_DN60990_c0_g1_i2.p1	a89b223008eaba0675ac8168fcc2eca3	994	Pfam	PF17958	EF-hand domain	419	508	1.6e-35	T	2019-08-09	IPR041534	PP2A regulatory subunit B'', EF-hand domain
TRINITY_DN60990_c0_g1_i2.p1	a89b223008eaba0675ac8168fcc2eca3	994	Pfam	PF13499	EF-hand domain pair	523	629	7.5e-19	T	2019-08-09	IPR002048	EF-hand domain	GO:0005509
TRINITY_DN61859_c1_g3_i1.p1	03c92d9db427b2cef48f30d2ccbdb937	4837	Pfam	PF06701	Mib_herc2	2018	2077	3.1e-20	T	2019-08-09	IPR010606	Mib-herc2	GO:0004842|GO:0016567|GO:0046872
TRINITY_DN61859_c1_g3_i1.p1	03c92d9db427b2cef48f30d2ccbdb937	4837	Pfam	PF00632	HECT-domain (ubiquitin-transferase)	4487	4787	4.2e-58	T	2019-08-09	IPR000569	HECT domain	GO:0004842
TRINITY_DN61859_c1_g3_i1.p1	03c92d9db427b2cef48f30d2ccbdb937	4837	Pfam	PF18346	Mind bomb SH3 repeat domain	2746	2803	3.5e-05	T	2019-08-09	IPR040847	Mind bomb, SH3 repeat domain
TRINITY_DN61859_c1_g3_i1.p1	03c92d9db427b2cef48f30d2ccbdb937	4837	Pfam	PF11515	Mouse development and cellular proliferation protein Cullin-7	2666	2740	9.1e-16	T	2019-08-09	IPR021097	CPH domain
TRINITY_DN61859_c1_g3_i1.p1	03c92d9db427b2cef48f30d2ccbdb937	4837	Pfam	PF00173	Cytochrome b5-like Heme/Steroid binding domain	1220	1272	3.6e-06	T	2019-08-09	IPR001199	Cytochrome b5-like heme/steroid binding domain
TRINITY_DN61859_c1_g3_i1.p1	03c92d9db427b2cef48f30d2ccbdb937	4837	Pfam	PF03256	Anaphase-promoting complex, subunit 10 (APC10)	2829	2901	3.5e-05	T	2019-08-09	IPR004939	APC10/DOC domain
TRINITY_DN61859_c1_g3_i1.p1	03c92d9db427b2cef48f30d2ccbdb937	4837	Pfam	PF00415	Regulator of chromosome condensation (RCC1) repeat	4225	4272	1.2e-10	T	2019-08-09	IPR000408	Regulator of chromosome condensation, RCC1
TRINITY_DN61859_c1_g3_i1.p1	03c92d9db427b2cef48f30d2ccbdb937	4837	Pfam	PF00415	Regulator of chromosome condensation (RCC1) repeat	3168	3210	3e-11	T	2019-08-09	IPR000408	Regulator of chromosome condensation, RCC1
TRINITY_DN61859_c1_g3_i1.p1	03c92d9db427b2cef48f30d2ccbdb937	4837	Pfam	PF00415	Regulator of chromosome condensation (RCC1) repeat	3273	3322	1.2e-12	T	2019-08-09	IPR000408	Regulator of chromosome condensation, RCC1
TRINITY_DN61859_c1_g3_i1.p1	03c92d9db427b2cef48f30d2ccbdb937	4837	Pfam	PF00415	Regulator of chromosome condensation (RCC1) repeat	4276	4325	4.9e-15	T	2019-08-09	IPR000408	Regulator of chromosome condensation, RCC1
TRINITY_DN61859_c1_g3_i1.p1	03c92d9db427b2cef48f30d2ccbdb937	4837	Pfam	PF00415	Regulator of chromosome condensation (RCC1) repeat	4172	4221	7.8e-13	T	2019-08-09	IPR000408	Regulator of chromosome condensation, RCC1
TRINITY_DN61859_c1_g3_i1.p1	03c92d9db427b2cef48f30d2ccbdb937	4837	Pfam	PF00415	Regulator of chromosome condensation (RCC1) repeat	3222	3270	3.6e-11	T	2019-08-09	IPR000408	Regulator of chromosome condensation, RCC1
TRINITY_DN61859_c1_g3_i1.p1	03c92d9db427b2cef48f30d2ccbdb937	4837	Pfam	PF00415	Regulator of chromosome condensation (RCC1) repeat	3061	3112	3.7e-07	T	2019-08-09	IPR000408	Regulator of chromosome condensation, RCC1
TRINITY_DN61859_c1_g3_i1.p1	03c92d9db427b2cef48f30d2ccbdb937	4837	Pfam	PF00415	Regulator of chromosome condensation (RCC1) repeat	554	602	3.2e-07	T	2019-08-09	IPR000408	Regulator of chromosome condensation, RCC1
TRINITY_DN61859_c1_g3_i1.p1	03c92d9db427b2cef48f30d2ccbdb937	4837	Pfam	PF00415	Regulator of chromosome condensation (RCC1) repeat	703	751	3.2e-09	T	2019-08-09	IPR000408	Regulator of chromosome condensation, RCC1
TRINITY_DN61859_c1_g3_i1.p1	03c92d9db427b2cef48f30d2ccbdb937	4837	Pfam	PF00415	Regulator of chromosome condensation (RCC1) repeat	606	650	3e-10	T	2019-08-09	IPR000408	Regulator of chromosome condensation, RCC1
TRINITY_DN61859_c1_g3_i1.p1	03c92d9db427b2cef48f30d2ccbdb937	4837	Pfam	PF00415	Regulator of chromosome condensation (RCC1) repeat	4066	4115	3.3e-14	T	2019-08-09	IPR000408	Regulator of chromosome condensation, RCC1
TRINITY_DN61859_c1_g3_i1.p1	03c92d9db427b2cef48f30d2ccbdb937	4837	Pfam	PF00415	Regulator of chromosome condensation (RCC1) repeat	4119	4161	1.5e-12	T	2019-08-09	IPR000408	Regulator of chromosome condensation, RCC1
TRINITY_DN61859_c1_g3_i1.p1	03c92d9db427b2cef48f30d2ccbdb937	4837	Pfam	PF00415	Regulator of chromosome condensation (RCC1) repeat	3115	3164	8.9e-14	T	2019-08-09	IPR000408	Regulator of chromosome condensation, RCC1
TRINITY_DN61859_c1_g3_i1.p1	03c92d9db427b2cef48f30d2ccbdb937	4837	Pfam	PF00415	Regulator of chromosome condensation (RCC1) repeat	3326	3371	1.5e-07	T	2019-08-09	IPR000408	Regulator of chromosome condensation, RCC1
TRINITY_DN61859_c1_g3_i1.p1	03c92d9db427b2cef48f30d2ccbdb937	4837	Pfam	PF00415	Regulator of chromosome condensation (RCC1) repeat	4012	4063	5.5e-05	T	2019-08-09	IPR000408	Regulator of chromosome condensation, RCC1
TRINITY_DN50799_c1_g1_i1.p1	b4468a56cbb59624096efefecf51b84f	507	Pfam	PF00018	SH3 domain	56	103	9.4e-13	T	2019-08-09	IPR001452	SH3 domain	GO:0005515
TRINITY_DN50799_c1_g1_i1.p1	b4468a56cbb59624096efefecf51b84f	507	Pfam	PF07714	Protein tyrosine kinase	239	489	1.2e-94	T	2019-08-09	IPR001245	Serine-threonine/tyrosine-protein kinase, catalytic domain	GO:0004672|GO:0006468
TRINITY_DN50799_c1_g1_i1.p1	b4468a56cbb59624096efefecf51b84f	507	Pfam	PF00017	SH2 domain	117	199	7.9e-22	T	2019-08-09	IPR000980	SH2 domain
TRINITY_DN49219_c0_g1_i1.p1	7c77157971be6a5da144e4902f4baca2	203	Pfam	PF00206	Lyase	1	76	2.1e-26	T	2019-08-09	IPR022761	Fumarate lyase, N-terminal
TRINITY_DN49219_c0_g1_i1.p1	7c77157971be6a5da144e4902f4baca2	203	Pfam	PF10415	Fumarase C C-terminus	142	194	4.6e-21	T	2019-08-09	IPR018951	Fumarase C, C-terminal	GO:0006099|GO:0016829
TRINITY_DN43861_c0_g1_i3.p1	ae048285f4ac3f8606a32eff9fa0634f	176	Pfam	PF13499	EF-hand domain pair	106	167	1.7e-09	T	2019-08-09	IPR002048	EF-hand domain	GO:0005509
TRINITY_DN43861_c0_g1_i3.p1	ae048285f4ac3f8606a32eff9fa0634f	176	Pfam	PF13499	EF-hand domain pair	33	94	2.6e-10	T	2019-08-09	IPR002048	EF-hand domain	GO:0005509
TRINITY_DN36212_c0_g1_i1.p1	858290c4befd1bf793ee5cff7c3dc9ee	122	Pfam	PF01215	Cytochrome c oxidase subunit Vb	25	116	3.8e-21	T	2019-08-09	IPR002124	Cytochrome c oxidase, subunit Vb	GO:0004129|GO:0005740
TRINITY_DN59615_c1_g1_i2.p1	527654aaa88aa9386101d47af4693f4e	690	Pfam	PF00520	Ion transport protein	41	268	7e-31	T	2019-08-09	IPR005821	Ion transport domain	GO:0005216|GO:0006811|GO:0016020|GO:0055085
TRINITY_DN59615_c1_g1_i2.p1	527654aaa88aa9386101d47af4693f4e	690	Pfam	PF03520	KCNQ voltage-gated potassium channel	361	485	3.2e-33	T	2019-08-09	IPR013821	Potassium channel, voltage dependent, KCNQ, C-terminal
TRINITY_DN60178_c1_g1_i1.p1	9f8201e6b5f8e82a279d71a32d982847	1009	Pfam	PF00211	Adenylate and Guanylate cyclase catalytic domain	964	1002	6e-06	T	2019-08-09	IPR001054	Adenylyl cyclase class-3/4/guanylyl cyclase	GO:0009190|GO:0016849|GO:0035556
TRINITY_DN60178_c1_g1_i1.p1	9f8201e6b5f8e82a279d71a32d982847	1009	Pfam	PF00211	Adenylate and Guanylate cyclase catalytic domain	381	541	2e-57	T	2019-08-09	IPR001054	Adenylyl cyclase class-3/4/guanylyl cyclase	GO:0009190|GO:0016849|GO:0035556
TRINITY_DN60178_c1_g1_i1.p1	9f8201e6b5f8e82a279d71a32d982847	1009	Pfam	PF06327	Domain of Unknown Function (DUF1053)	601	696	6.1e-08	T	2019-08-09	IPR009398	Adenylate cyclase, conserved domain	GO:0004016|GO:0005886|GO:0006171
TRINITY_DN60178_c1_g1_i1.p1	9f8201e6b5f8e82a279d71a32d982847	1009	Pfam	PF16214	Adenylyl cyclase N-terminal extracellular and transmembrane region	119	367	2.5e-15	T	2019-08-09	IPR032628	Adenylate cyclase, N-terminal
TRINITY_DN32854_c0_g1_i1.p1	808138bc5c00b3f27b14eb2498f6f25a	381	Pfam	PF00005	ABC transporter	138	293	2.1e-16	T	2019-08-09	IPR003439	ABC transporter-like	GO:0005524|GO:0016887
TRINITY_DN56842_c0_g1_i1.p1	5517a44f353082710cb67264f39bd4ca	558	Pfam	PF00060	Ligand-gated ion channel	220	469	4.3e-49	T	2019-08-09	IPR001320	Ionotropic glutamate receptor	GO:0015276|GO:0016020
TRINITY_DN56842_c0_g1_i1.p1	5517a44f353082710cb67264f39bd4ca	558	Pfam	PF10613	Ligated ion channel L-glutamate- and glycine-binding site	90	197	2.9e-33	T	2019-08-09	IPR019594	Ionotropic glutamate receptor, L-glutamate and glycine-binding domain	GO:0004970|GO:0016020
TRINITY_DN56842_c0_g1_i1.p1	5517a44f353082710cb67264f39bd4ca	558	Pfam	PF01094	Receptor family ligand binding region	7	56	8.4e-08	T	2019-08-09	IPR001828	Receptor, ligand binding region
TRINITY_DN112070_c0_g1_i1.p2	ad6a360d49e670130fc265b4e191aa0e	134	Pfam	PF00668	Condensation domain	30	121	1.7e-17	T	2019-08-09	IPR001242	Condensation domain
TRINITY_DN30478_c0_g1_i1.p1	b21c572dfdebacd58414fd451bf28538	108	Pfam	PF04500	FLYWCH zinc finger domain	35	88	4.5e-06	T	2019-08-09	IPR007588	Zinc finger, FLYWCH-type
TRINITY_DN61293_c0_g1_i11.p1	8a60f7a4f5eecbed22ecf05b592bff93	1834	Pfam	PF07679	Immunoglobulin I-set domain	804	897	1.1e-11	T	2019-08-09	IPR013098	Immunoglobulin I-set
TRINITY_DN61293_c0_g1_i11.p1	8a60f7a4f5eecbed22ecf05b592bff93	1834	Pfam	PF07679	Immunoglobulin I-set domain	432	521	3.7e-15	T	2019-08-09	IPR013098	Immunoglobulin I-set
TRINITY_DN61293_c0_g1_i11.p1	8a60f7a4f5eecbed22ecf05b592bff93	1834	Pfam	PF07679	Immunoglobulin I-set domain	1339	1410	2.7e-09	T	2019-08-09	IPR013098	Immunoglobulin I-set
TRINITY_DN61293_c0_g1_i11.p1	8a60f7a4f5eecbed22ecf05b592bff93	1834	Pfam	PF07679	Immunoglobulin I-set domain	333	418	3.3e-13	T	2019-08-09	IPR013098	Immunoglobulin I-set
TRINITY_DN61293_c0_g1_i11.p1	8a60f7a4f5eecbed22ecf05b592bff93	1834	Pfam	PF07679	Immunoglobulin I-set domain	707	790	5.3e-12	T	2019-08-09	IPR013098	Immunoglobulin I-set
TRINITY_DN61293_c0_g1_i11.p1	8a60f7a4f5eecbed22ecf05b592bff93	1834	Pfam	PF00041	Fibronectin type III domain	1228	1316	1e-12	T	2019-08-09	IPR003961	Fibronectin type III	GO:0005515
TRINITY_DN61293_c0_g1_i11.p1	8a60f7a4f5eecbed22ecf05b592bff93	1834	Pfam	PF00041	Fibronectin type III domain	1024	1115	3.5e-13	T	2019-08-09	IPR003961	Fibronectin type III	GO:0005515
TRINITY_DN61293_c0_g1_i11.p1	8a60f7a4f5eecbed22ecf05b592bff93	1834	Pfam	PF00041	Fibronectin type III domain	1526	1594	1.5e-06	T	2019-08-09	IPR003961	Fibronectin type III	GO:0005515
TRINITY_DN61293_c0_g1_i11.p1	8a60f7a4f5eecbed22ecf05b592bff93	1834	Pfam	PF00041	Fibronectin type III domain	1129	1215	4.1e-13	T	2019-08-09	IPR003961	Fibronectin type III	GO:0005515
TRINITY_DN61293_c0_g1_i11.p1	8a60f7a4f5eecbed22ecf05b592bff93	1834	Pfam	PF00041	Fibronectin type III domain	1423	1503	1.3e-12	T	2019-08-09	IPR003961	Fibronectin type III	GO:0005515
TRINITY_DN61293_c0_g1_i11.p1	8a60f7a4f5eecbed22ecf05b592bff93	1834	Pfam	PF00041	Fibronectin type III domain	903	1003	3.5e-09	T	2019-08-09	IPR003961	Fibronectin type III	GO:0005515
TRINITY_DN61293_c0_g1_i11.p1	8a60f7a4f5eecbed22ecf05b592bff93	1834	Pfam	PF13895	Immunoglobulin domain	534	606	4.1e-06	T	2019-08-09	IPR007110	Immunoglobulin-like domain
TRINITY_DN61293_c0_g1_i11.p1	8a60f7a4f5eecbed22ecf05b592bff93	1834	Pfam	PF13927	Immunoglobulin domain	239	312	1.1e-07	T	2019-08-09
TRINITY_DN61293_c0_g1_i11.p1	8a60f7a4f5eecbed22ecf05b592bff93	1834	Pfam	PF13927	Immunoglobulin domain	610	688	8.9e-12	T	2019-08-09
TRINITY_DN54635_c0_g1_i3.p1	17b10f9d1b4f6e88469db98b8961067a	381	Pfam	PF00076	RNA recognition motif. (a.k.a. RRM, RBD, or RNP domain)	168	232	2e-16	T	2019-08-09	IPR000504	RNA recognition motif domain	GO:0003676
TRINITY_DN54635_c0_g1_i3.p1	17b10f9d1b4f6e88469db98b8961067a	381	Pfam	PF00076	RNA recognition motif. (a.k.a. RRM, RBD, or RNP domain)	62	132	5.5e-21	T	2019-08-09	IPR000504	RNA recognition motif domain	GO:0003676
TRINITY_DN117577_c0_g1_i1.p1	e5516300fadb3650c9d58bb259629a00	177	Pfam	PF03988	Repeat of Unknown Function (DUF347)	65	113	1.7e-16	T	2019-08-09	IPR007136	Protein of unknown function DUF347
TRINITY_DN117577_c0_g1_i1.p1	e5516300fadb3650c9d58bb259629a00	177	Pfam	PF03988	Repeat of Unknown Function (DUF347)	10	61	3.2e-17	T	2019-08-09	IPR007136	Protein of unknown function DUF347
TRINITY_DN117577_c0_g1_i1.p1	e5516300fadb3650c9d58bb259629a00	177	Pfam	PF03988	Repeat of Unknown Function (DUF347)	130	177	8.9e-14	T	2019-08-09	IPR007136	Protein of unknown function DUF347
TRINITY_DN53616_c0_g2_i2.p1	2b6af67eba3d3c93bde5d2788b44831c	130	Pfam	PF00125	Core histone H2A/H2B/H3/H4	5	89	2.2e-17	T	2019-08-09	IPR007125	Histone H2A/H2B/H3	GO:0000786|GO:0003677
TRINITY_DN53616_c0_g2_i2.p1	2b6af67eba3d3c93bde5d2788b44831c	130	Pfam	PF16211	C-terminus of histone H2A	92	126	3e-20	T	2019-08-09	IPR032454	Histone H2A, C-terminal domain
TRINITY_DN61460_c0_g1_i1.p1	2848a083857a5c6db77edb54a476ea6f	644	Pfam	PF01384	Phosphate transporter family	26	631	1.4e-121	T	2019-08-09	IPR001204	Phosphate transporter	GO:0005315|GO:0006817|GO:0016020
TRINITY_DN186192_c0_g1_i1.p1	9572adba839d17ff885c6f2d2f704f28	132	Pfam	PF05060	N-acetylglucosaminyltransferase II (MGAT2)	3	128	5e-31	T	2019-08-09	IPR007754	N-acetylglucosaminyltransferase II	GO:0005795|GO:0008455|GO:0009312|GO:0016021
TRINITY_DN61755_c6_g1_i11.p1	7307fed8eb3bac1d9ccee94804164df5	1315	Pfam	PF01734	Patatin-like phospholipase	892	1057	7.6e-20	T	2019-08-09	IPR002641	Patatin-like phospholipase domain	GO:0006629
TRINITY_DN61755_c6_g1_i11.p1	7307fed8eb3bac1d9ccee94804164df5	1315	Pfam	PF00027	Cyclic nucleotide-binding domain	184	277	6.8e-13	T	2019-08-09	IPR000595	Cyclic nucleotide-binding domain
TRINITY_DN61755_c6_g1_i11.p1	7307fed8eb3bac1d9ccee94804164df5	1315	Pfam	PF00027	Cyclic nucleotide-binding domain	566	647	1.4e-14	T	2019-08-09	IPR000595	Cyclic nucleotide-binding domain
TRINITY_DN34596_c0_g1_i1.p1	bc3bd099c6b85ef3ece118637993e315	815	Pfam	PF08205	CD80-like C2-set immunoglobulin domain	270	348	5.9e-11	T	2019-08-09	IPR013162	CD80-like, immunoglobulin C2-set
TRINITY_DN34596_c0_g1_i1.p1	bc3bd099c6b85ef3ece118637993e315	815	Pfam	PF07686	Immunoglobulin V-set domain	46	155	1.3e-08	T	2019-08-09	IPR013106	Immunoglobulin V-set domain
TRINITY_DN34596_c0_g1_i1.p1	bc3bd099c6b85ef3ece118637993e315	815	Pfam	PF13927	Immunoglobulin domain	363	442	1.7e-13	T	2019-08-09
TRINITY_DN61398_c1_g1_i22.p1	3788d0932b70d7cf24ca1f11d0f321c3	1474	Pfam	PF00373	FERM central domain	1146	1257	1.2e-14	T	2019-08-09	IPR019748	FERM central domain
TRINITY_DN61398_c1_g1_i22.p1	3788d0932b70d7cf24ca1f11d0f321c3	1474	Pfam	PF00169	PH domain	689	791	9.9e-10	T	2019-08-09	IPR001849	Pleckstrin homology domain
TRINITY_DN61398_c1_g1_i22.p1	3788d0932b70d7cf24ca1f11d0f321c3	1474	Pfam	PF00169	PH domain	581	672	5.1e-16	T	2019-08-09	IPR001849	Pleckstrin homology domain
TRINITY_DN61398_c1_g1_i22.p1	3788d0932b70d7cf24ca1f11d0f321c3	1474	Pfam	PF00784	MyTH4 domain	877	1025	7.2e-27	T	2019-08-09	IPR000857	MyTH4 domain	GO:0005856
TRINITY_DN44353_c0_g1_i1.p1	fc0a2abb85b2f8bded00070b602c6728	546	Pfam	PF00856	SET domain	55	278	4.9e-07	T	2019-08-09	IPR001214	SET domain	GO:0005515
TRINITY_DN44353_c0_g1_i1.p1	fc0a2abb85b2f8bded00070b602c6728	546	Pfam	PF01753	MYND finger	7	43	9.1e-11	T	2019-08-09	IPR002893	Zinc finger, MYND-type
TRINITY_DN128360_c0_g1_i1.p1	d139da5e57e7119a4acf4d864ea4867d	119	Pfam	PF01909	Nucleotidyltransferase domain	25	80	5e-05	T	2019-08-09	IPR002934	Polymerase, nucleotidyl transferase domain	GO:0016779
TRINITY_DN154084_c0_g1_i1.p1	e284cc924dcd007a8dd94000efef1e2a	180	Pfam	PF00196	Bacterial regulatory proteins, luxR family	151	178	1e-06	T	2019-08-09	IPR000792	Transcription regulator LuxR, C-terminal	GO:0006355
TRINITY_DN154084_c0_g1_i1.p1	e284cc924dcd007a8dd94000efef1e2a	180	Pfam	PF00072	Response regulator receiver domain	7	118	9.2e-26	T	2019-08-09	IPR001789	Signal transduction response regulator, receiver domain	GO:0000160
TRINITY_DN58166_c0_g1_i3.p1	03bd87c7efbcd3b5c71ea30717ca9a3d	344	Pfam	PF00046	Homeodomain	220	276	5.6e-20	T	2019-08-09	IPR001356	Homeobox domain	GO:0003677
TRINITY_DN58166_c0_g1_i3.p1	03bd87c7efbcd3b5c71ea30717ca9a3d	344	Pfam	PF12407	Homeobox protein	277	299	1.3e-10	T	2019-08-09	IPR022132	Homeobox protein
TRINITY_DN57137_c1_g2_i2.p1	3c868c7d6db77891263657530e1b5557	473	Pfam	PF00292	'Paired box' domain	19	143	3.5e-72	T	2019-08-09	IPR001523	Paired domain	GO:0003677|GO:0006355
TRINITY_DN57137_c1_g2_i2.p1	3c868c7d6db77891263657530e1b5557	473	Pfam	PF00046	Homeodomain	185	241	1.2e-21	T	2019-08-09	IPR001356	Homeobox domain	GO:0003677
TRINITY_DN61127_c1_g1_i9.p1	b36b448453fb21fa76e05420b3b4d317	869	Pfam	PF01476	LysM domain	259	301	2.1e-11	T	2019-08-09	IPR018392	LysM domain
TRINITY_DN60614_c1_g1_i2.p1	3083c7b32b6e31555eb8bc79019b23ad	796	Pfam	PF00962	Adenosine/AMP deaminase	312	718	1e-118	T	2019-08-09	IPR001365	Adenosine/AMP deaminase domain	GO:0019239
TRINITY_DN38580_c0_g1_i1.p1	95f1fa2da050a4434fc250d63ed24663	443	Pfam	PF12032	Regulatory CLIP domain of proteinases	23	75	1.4e-13	T	2019-08-09	IPR022700	Proteinase, regulatory CLIP domain
TRINITY_DN38580_c0_g1_i1.p1	95f1fa2da050a4434fc250d63ed24663	443	Pfam	PF12032	Regulatory CLIP domain of proteinases	86	136	3.7e-10	T	2019-08-09	IPR022700	Proteinase, regulatory CLIP domain
TRINITY_DN38580_c0_g1_i1.p1	95f1fa2da050a4434fc250d63ed24663	443	Pfam	PF00089	Trypsin	180	437	1.1e-52	T	2019-08-09	IPR001254	Serine proteases, trypsin domain	GO:0004252|GO:0006508
TRINITY_DN60570_c7_g1_i16.p1	91851aa0225186257eaf26220d7b10ea	1062	Pfam	PF00069	Protein kinase domain	761	1024	8e-34	T	2019-08-09	IPR000719	Protein kinase domain	GO:0004672|GO:0005524|GO:0006468
TRINITY_DN60570_c7_g1_i16.p1	91851aa0225186257eaf26220d7b10ea	1062	Pfam	PF00621	RhoGEF domain	123	281	6e-30	T	2019-08-09	IPR000219	Dbl homology (DH) domain	GO:0005089|GO:0035023
TRINITY_DN60570_c7_g1_i16.p1	91851aa0225186257eaf26220d7b10ea	1062	Pfam	PF07679	Immunoglobulin I-set domain	569	661	6.4e-10	T	2019-08-09	IPR013098	Immunoglobulin I-set
TRINITY_DN127749_c0_g1_i1.p3	c84706eb624f05960e8807ee408209a4	189	Pfam	PF01965	DJ-1/PfpI family	2	102	6.2e-09	T	2019-08-09	IPR002818	DJ-1/PfpI
TRINITY_DN59739_c1_g1_i1.p1	c3b12f1e393c5bc961292d858ee3c90b	475	Pfam	PF13671	AAA domain	2	141	2e-12	T	2019-08-09
TRINITY_DN7166_c0_g1_i1.p1	4bab2f366d0750d3d589eb88266fc3c4	111	Pfam	PF00112	Papain family cysteine protease	2	98	1.8e-35	T	2019-08-09	IPR000668	Peptidase C1A, papain C-terminal	GO:0006508|GO:0008234
TRINITY_DN24215_c0_g1_i1.p1	8a72d9e09945f8825e91c2840231a45a	224	Pfam	PF13923	Zinc finger, C3HC4 type (RING finger)	18	56	3.4e-11	T	2019-08-09
TRINITY_DN24215_c0_g1_i1.p1	8a72d9e09945f8825e91c2840231a45a	224	Pfam	PF16207	RAWUL domain RING finger- and WD40-associated ubiquitin-like	154	219	1.8e-14	T	2019-08-09	IPR032443	RAWUL domain
TRINITY_DN189197_c0_g1_i1.p3	04dbe5f817f9bc28447fbc6666d27923	112	Pfam	PF02518	Histidine kinase-, DNA gyrase B-, and HSP90-like ATPase	2	109	4.1e-10	T	2019-08-09	IPR003594	Histidine kinase/HSP90-like ATPase
TRINITY_DN215865_c0_g1_i1.p2	c6842ea2d686fd2f4e4824632f2d44d6	171	Pfam	PF00691	OmpA family	77	171	5.3e-24	T	2019-08-09	IPR006665	OmpA-like domain
TRINITY_DN56144_c0_g1_i4.p1	5fcffe959b6a6a322e92b3f99eb4a64b	1139	Pfam	PF07679	Immunoglobulin I-set domain	148	236	1.3e-17	T	2019-08-09	IPR013098	Immunoglobulin I-set
TRINITY_DN56144_c0_g1_i4.p1	5fcffe959b6a6a322e92b3f99eb4a64b	1139	Pfam	PF13895	Immunoglobulin domain	355	425	2e-06	T	2019-08-09	IPR007110	Immunoglobulin-like domain
TRINITY_DN56144_c0_g1_i4.p1	5fcffe959b6a6a322e92b3f99eb4a64b	1139	Pfam	PF00041	Fibronectin type III domain	527	610	8.7e-10	T	2019-08-09	IPR003961	Fibronectin type III	GO:0005515
TRINITY_DN56144_c0_g1_i4.p1	5fcffe959b6a6a322e92b3f99eb4a64b	1139	Pfam	PF00041	Fibronectin type III domain	652	728	1e-08	T	2019-08-09	IPR003961	Fibronectin type III	GO:0005515
TRINITY_DN56144_c0_g1_i4.p1	5fcffe959b6a6a322e92b3f99eb4a64b	1139	Pfam	PF07686	Immunoglobulin V-set domain	36	144	1.4e-08	T	2019-08-09	IPR013106	Immunoglobulin V-set domain
TRINITY_DN56144_c0_g1_i4.p1	5fcffe959b6a6a322e92b3f99eb4a64b	1139	Pfam	PF13927	Immunoglobulin domain	430	507	1.8e-11	T	2019-08-09
TRINITY_DN56144_c0_g1_i4.p1	5fcffe959b6a6a322e92b3f99eb4a64b	1139	Pfam	PF13927	Immunoglobulin domain	241	318	1.8e-12	T	2019-08-09
TRINITY_DN52375_c0_g1_i1.p1	2db1c9b0a50728390678235f7513fa98	557	Pfam	PF01926	50S ribosome-binding GTPase	329	382	6.5e-14	T	2019-08-09	IPR006073	GTP binding domain	GO:0005525
TRINITY_DN57579_c0_g1_i3.p1	ec7acb6e10859bfa65c80402acfeebc9	4477	Pfam	PF00622	SPRY domain	1094	1213	9.4e-23	T	2019-08-09	IPR003877	SPRY domain	GO:0005515
TRINITY_DN57579_c0_g1_i3.p1	ec7acb6e10859bfa65c80402acfeebc9	4477	Pfam	PF00622	SPRY domain	1513	1651	7.2e-20	T	2019-08-09	IPR003877	SPRY domain	GO:0005515
TRINITY_DN57579_c0_g1_i3.p1	ec7acb6e10859bfa65c80402acfeebc9	4477	Pfam	PF00622	SPRY domain	666	801	8.8e-20	T	2019-08-09	IPR003877	SPRY domain	GO:0005515
TRINITY_DN57579_c0_g1_i3.p1	ec7acb6e10859bfa65c80402acfeebc9	4477	Pfam	PF08454	RyR and IP3R Homology associated	3978	4093	2.3e-29	T	2019-08-09	IPR013662	RyR/IP3R Homology associated domain
TRINITY_DN57579_c0_g1_i3.p1	ec7acb6e10859bfa65c80402acfeebc9	4477	Pfam	PF02815	MIR domain	212	392	5e-46	T	2019-08-09	IPR016093	MIR motif	GO:0016020
TRINITY_DN57579_c0_g1_i3.p1	ec7acb6e10859bfa65c80402acfeebc9	4477	Pfam	PF01365	RIH domain	2193	2423	4e-76	T	2019-08-09	IPR000699	RIH domain	GO:0005262|GO:0016020|GO:0070588
TRINITY_DN57579_c0_g1_i3.p1	ec7acb6e10859bfa65c80402acfeebc9	4477	Pfam	PF01365	RIH domain	443	641	3.4e-55	T	2019-08-09	IPR000699	RIH domain	GO:0005262|GO:0016020|GO:0070588
TRINITY_DN57579_c0_g1_i3.p1	ec7acb6e10859bfa65c80402acfeebc9	4477	Pfam	PF02026	RyR domain	2798	2887	1.7e-30	T	2019-08-09	IPR003032	Ryanodine receptor Ryr
TRINITY_DN57579_c0_g1_i3.p1	ec7acb6e10859bfa65c80402acfeebc9	4477	Pfam	PF02026	RyR domain	2919	3002	4.7e-26	T	2019-08-09	IPR003032	Ryanodine receptor Ryr
TRINITY_DN57579_c0_g1_i3.p1	ec7acb6e10859bfa65c80402acfeebc9	4477	Pfam	PF02026	RyR domain	855	944	2e-31	T	2019-08-09	IPR003032	Ryanodine receptor Ryr
TRINITY_DN57579_c0_g1_i3.p1	ec7acb6e10859bfa65c80402acfeebc9	4477	Pfam	PF02026	RyR domain	968	1057	3.7e-30	T	2019-08-09	IPR003032	Ryanodine receptor Ryr
TRINITY_DN57579_c0_g1_i3.p1	ec7acb6e10859bfa65c80402acfeebc9	4477	Pfam	PF08709	Inositol 1,4,5-trisphosphate/ryanodine receptor	13	204	1.6e-62	T	2019-08-09	IPR014821	Inositol 1,4,5-trisphosphate/ryanodine receptor
TRINITY_DN25295_c0_g1_i1.p1	b83a92735278747f36a4e6a49be40d1d	322	Pfam	PF03564	Protein of unknown function (DUF1759)	1	97	2.5e-14	T	2019-08-09	IPR005312	Protein of unknown function DUF1759
TRINITY_DN46284_c0_g1_i3.p1	61cdd11cc987aac9b0ba0799669fd780	1056	Pfam	PF09758	Uncharacterised conserved protein	49	198	1.2e-63	T	2019-08-09	IPR019155	CLEC16A/TT9, N-terminal
TRINITY_DN6088_c0_g2_i1.p1	967fb312b13fae92c43cd1ab54ed7adc	171	Pfam	PF05153	Myo-inositol oxygenase	2	171	7.2e-88	T	2019-08-09	IPR007828	Inositol oxygenase	GO:0005506|GO:0005737|GO:0019310|GO:0050113|GO:0055114
TRINITY_DN212297_c0_g1_i1.p1	0c6952d64b0ca95ef8d6f80eed3c9fef	103	Pfam	PF00091	Tubulin/FtsZ family, GTPase domain	2	54	3.8e-15	T	2019-08-09	IPR003008	Tubulin/FtsZ, GTPase domain	GO:0003924
TRINITY_DN3750_c0_g1_i2.p1	79ca0fb560658a9ecf38106fc0e6ce72	125	Pfam	PF00188	Cysteine-rich secretory protein family	15	87	2.7e-10	T	2019-08-09	IPR014044	CAP domain
TRINITY_DN65568_c0_g1_i1.p2	6eee85b720c70542886e70083d3f999f	169	Pfam	PF00930	Dipeptidyl peptidase IV (DPP IV) N-terminal region	29	165	4.4e-13	T	2019-08-09	IPR002469	Dipeptidylpeptidase IV, N-terminal domain	GO:0006508
TRINITY_DN59351_c2_g2_i1.p1	56c6440da10826a7013b4e450deb778e	190	Pfam	PF13499	EF-hand domain pair	98	171	5.9e-17	T	2019-08-09	IPR002048	EF-hand domain	GO:0005509
TRINITY_DN59351_c2_g2_i1.p1	56c6440da10826a7013b4e450deb778e	190	Pfam	PF00036	EF hand	67	90	6.6e-07	T	2019-08-09	IPR002048	EF-hand domain	GO:0005509
TRINITY_DN59811_c3_g1_i4.p1	0e84b00354491c6c34e90f014aac589c	701	Pfam	PF13234	rRNA-processing arch domain	208	492	2.8e-13	T	2019-08-09	IPR025696	rRNA-processing arch domain
TRINITY_DN59811_c3_g1_i4.p1	0e84b00354491c6c34e90f014aac589c	701	Pfam	PF08148	DSHCT (NUC185) domain	521	688	1.7e-45	T	2019-08-09	IPR012961	ATP-dependent RNA helicase Ski2, C-terminal
TRINITY_DN59811_c3_g1_i4.p1	0e84b00354491c6c34e90f014aac589c	701	Pfam	PF00271	Helicase conserved C-terminal domain	78	153	3e-06	T	2019-08-09	IPR001650	Helicase, C-terminal
TRINITY_DN61891_c0_g2_i3.p1	6d10bf699968ac1c3c36bfa31f453fc3	99	Pfam	PF03798	TLC domain	3	56	1.2e-05	T	2019-08-09	IPR006634	TRAM/LAG1/CLN8 homology domain	GO:0016021
TRINITY_DN13192_c0_g1_i1.p1	2ffeed45dcb44a2421897623032d945e	379	Pfam	PF07776	Zinc-finger associated domain (zf-AD)	45	114	2.6e-12	T	2019-08-09	IPR012934	Zinc finger, AD-type	GO:0005634|GO:0008270
TRINITY_DN13192_c0_g1_i1.p1	2ffeed45dcb44a2421897623032d945e	379	Pfam	PF00096	Zinc finger, C2H2 type	202	222	0.0088	T	2019-08-09	IPR013087	Zinc finger C2H2-type	GO:0003676
TRINITY_DN13192_c0_g1_i1.p1	2ffeed45dcb44a2421897623032d945e	379	Pfam	PF00096	Zinc finger, C2H2 type	228	250	0.013	T	2019-08-09	IPR013087	Zinc finger C2H2-type	GO:0003676
TRINITY_DN175761_c0_g1_i1.p1	1bbe09360c0ddc9e692395d4e9f9bd94	101	Pfam	PF05225	helix-turn-helix, Psq domain	16	50	5.3e-08	T	2019-08-09	IPR007889	DNA binding HTH domain, Psq-type	GO:0003677
TRINITY_DN30894_c0_g1_i1.p1	34c7b1f9a6192d9cc06b08c2ee4fc341	148	Pfam	PF02958	Ecdysteroid kinase	22	148	1.2e-25	T	2019-08-09	IPR004119	Ecdysteroid kinase-like
TRINITY_DN30894_c0_g1_i2.p1	34c7b1f9a6192d9cc06b08c2ee4fc341	148	Pfam	PF02958	Ecdysteroid kinase	22	148	1.2e-25	T	2019-08-09	IPR004119	Ecdysteroid kinase-like
TRINITY_DN61198_c3_g1_i4.p1	b6e28197c2e6e50c1d01b9007d86202a	2290	Pfam	PF00520	Ion transport protein	1794	2048	2.1e-53	T	2019-08-09	IPR005821	Ion transport domain	GO:0005216|GO:0006811|GO:0016020|GO:0055085
TRINITY_DN61198_c3_g1_i4.p1	b6e28197c2e6e50c1d01b9007d86202a	2290	Pfam	PF00520	Ion transport protein	701	941	3.1e-55	T	2019-08-09	IPR005821	Ion transport domain	GO:0005216|GO:0006811|GO:0016020|GO:0055085
TRINITY_DN61198_c3_g1_i4.p1	b6e28197c2e6e50c1d01b9007d86202a	2290	Pfam	PF00520	Ion transport protein	1477	1748	1e-63	T	2019-08-09	IPR005821	Ion transport domain	GO:0005216|GO:0006811|GO:0016020|GO:0055085
TRINITY_DN61198_c3_g1_i4.p1	b6e28197c2e6e50c1d01b9007d86202a	2290	Pfam	PF00520	Ion transport protein	79	400	1.1e-71	T	2019-08-09	IPR005821	Ion transport domain	GO:0005216|GO:0006811|GO:0016020|GO:0055085
TRINITY_DN61385_c4_g1_i5.p1	2b487ffea843fd2197e0339ad24c5c34	3359	Pfam	PF01608	I/LWEQ domain	3004	3148	1.1e-48	T	2019-08-09	IPR002558	I/LWEQ domain	GO:0003779
TRINITY_DN61385_c4_g1_i5.p1	2b487ffea843fd2197e0339ad24c5c34	3359	Pfam	PF16511	N-terminal or F0 domain of Talin-head FERM	4	86	5.2e-33	T	2019-08-09	IPR032425	Talin, N-terminal F0 domain
TRINITY_DN61385_c4_g1_i5.p1	2b487ffea843fd2197e0339ad24c5c34	3359	Pfam	PF09379	FERM N-terminal domain	93	194	2.5e-17	T	2019-08-09	IPR018979	FERM, N-terminal
TRINITY_DN61385_c4_g1_i5.p1	2b487ffea843fd2197e0339ad24c5c34	3359	Pfam	PF00373	FERM central domain	215	323	1.3e-24	T	2019-08-09	IPR019748	FERM central domain
TRINITY_DN61385_c4_g1_i5.p1	2b487ffea843fd2197e0339ad24c5c34	3359	Pfam	PF08913	Vinculin Binding Site	1871	1994	5.1e-35	T	2019-08-09	IPR015009	Vinculin-binding site-containing domain
TRINITY_DN61385_c4_g1_i5.p1	2b487ffea843fd2197e0339ad24c5c34	3359	Pfam	PF09141	Talin, middle domain	514	672	2.4e-61	T	2019-08-09	IPR015224	Talin, central	GO:0001726|GO:0005200|GO:0005925|GO:0007016
TRINITY_DN61801_c1_g2_i5.p1	a1ff1ef2381185c22f6132b54bb6fb47	140	Pfam	PF00078	Reverse transcriptase (RNA-dependent DNA polymerase)	2	78	3.1e-08	T	2019-08-09	IPR000477	Reverse transcriptase domain
TRINITY_DN58575_c0_g1_i1.p1	151ef8aa6c6128766a8209307f659c3b	1026	Pfam	PF13520	Amino acid permease	33	483	1.4e-47	T	2019-08-09	IPR002293	Amino acid/polyamine transporter I	GO:0016020|GO:0022857|GO:0055085
TRINITY_DN58575_c0_g1_i1.p1	151ef8aa6c6128766a8209307f659c3b	1026	Pfam	PF13906	C-terminus of AA_permease	505	549	2.9e-16	T	2019-08-09	IPR029485	Cationic amino acid transporter, C-terminal
TRINITY_DN32259_c0_g1_i1.p1	e405cc1372e40ea2af6f0dd43491cc6b	285	Pfam	PF02892	BED zinc finger	8	50	3.1e-09	T	2019-08-09	IPR003656	Zinc finger, BED-type	GO:0003677
TRINITY_DN98697_c0_g1_i1.p2	890eed1ca911ad2f76f776467c2dabfd	136	Pfam	PF07969	Amidohydrolase family	11	135	4.8e-16	T	2019-08-09	IPR013108	Amidohydrolase 3
TRINITY_DN50772_c0_g1_i1.p1	3a6b60877d3fecaa5e013aa6c75a2c6a	270	Pfam	PF02944	BESS motif	220	252	1.6e-07	T	2019-08-09	IPR004210	BESS motif	GO:0003677
TRINITY_DN50772_c0_g1_i1.p1	3a6b60877d3fecaa5e013aa6c75a2c6a	270	Pfam	PF10545	Alcohol dehydrogenase transcription factor Myb/SANT-like	40	133	3.4e-16	T	2019-08-09	IPR006578	MADF domain
TRINITY_DN58284_c0_g1_i8.p1	6e554b65a2107f513160e6cdbc9ce7dc	1059	Pfam	PF00890	FAD binding domain	96	128	9.4e-06	T	2019-08-09	IPR003953	FAD-dependent oxidoreductase 2, FAD binding domain
TRINITY_DN58284_c0_g1_i8.p1	6e554b65a2107f513160e6cdbc9ce7dc	1059	Pfam	PF00412	LIM domain	845	898	1.5e-08	T	2019-08-09	IPR001781	Zinc finger, LIM-type
TRINITY_DN35695_c0_g1_i2.p1	56cbbddae13639955caffc338453b981	491	Pfam	PF02198	Sterile alpha motif (SAM)/Pointed domain	274	351	1.1e-19	T	2019-08-09	IPR003118	Pointed domain	GO:0005634|GO:0043565
TRINITY_DN35695_c0_g1_i2.p1	56cbbddae13639955caffc338453b981	491	Pfam	PF00178	Ets-domain	404	486	7.1e-33	T	2019-08-09	IPR000418	Ets domain	GO:0003700|GO:0006355|GO:0043565
TRINITY_DN29509_c1_g1_i2.p1	ed3fd000288b48bb4ceec6f5eb212e68	640	Pfam	PF01747	ATP-sulfurylase	407	629	4.8e-69	T	2019-08-09	IPR024951	Sulphate adenylyltransferase catalytic domain	GO:0004781
TRINITY_DN29509_c1_g1_i2.p1	ed3fd000288b48bb4ceec6f5eb212e68	640	Pfam	PF01583	Adenylylsulphate kinase	59	214	3.2e-72	T	2019-08-09
TRINITY_DN29509_c1_g1_i2.p1	ed3fd000288b48bb4ceec6f5eb212e68	640	Pfam	PF14306	PUA-like domain	243	397	3.3e-44	T	2019-08-09	IPR025980	ATP-sulfurylase PUA-like domain
TRINITY_DN58462_c1_g1_i3.p1	1ea42e9ce5c26ab7a28b1ff3f6c4c79f	1551	Pfam	PF16678	HOIP UBA domain pair	181	279	2.2e-16	T	2019-08-09	IPR032065	E3 ubiquitin-protein ligase RNF31, UBA-like domain
TRINITY_DN58462_c1_g1_i3.p1	1ea42e9ce5c26ab7a28b1ff3f6c4c79f	1551	Pfam	PF18091	E3 Ubiquitin Ligase RBR C-terminal domain	1434	1519	3.6e-22	T	2019-08-09	IPR041031	RNF31, C-terminal
TRINITY_DN58462_c1_g1_i3.p1	1ea42e9ce5c26ab7a28b1ff3f6c4c79f	1551	Pfam	PF01485	IBR domain, a half RING-finger domain	1274	1334	3.8e-09	T	2019-08-09	IPR002867	IBR domain
TRINITY_DN47438_c0_g1_i4.p1	bb55fbffbb06fd19a3773309896c724a	135	Pfam	PF01641	SelR domain	44	129	8.7e-32	T	2019-08-09	IPR002579	Peptide methionine sulphoxide reductase MrsB	GO:0033743|GO:0055114
TRINITY_DN191108_c0_g1_i1.p1	b9d4f0aeaebe6f74ed514528cada4113	115	Pfam	PF04500	FLYWCH zinc finger domain	37	90	1.1e-05	T	2019-08-09	IPR007588	Zinc finger, FLYWCH-type
TRINITY_DN57678_c0_g1_i5.p1	823e0862d6c7adbe249ab5c818eb207a	804	Pfam	PF08372	Plant phosphoribosyltransferase C-terminal	660	774	1.5e-08	T	2019-08-09	IPR013583	Phosphoribosyltransferase C-terminal
TRINITY_DN57678_c0_g1_i5.p1	823e0862d6c7adbe249ab5c818eb207a	804	Pfam	PF00168	C2 domain	406	500	2.9e-18	T	2019-08-09	IPR000008	C2 domain
TRINITY_DN57678_c0_g1_i5.p1	823e0862d6c7adbe249ab5c818eb207a	804	Pfam	PF00168	C2 domain	249	348	1.5e-24	T	2019-08-09	IPR000008	C2 domain
TRINITY_DN57678_c0_g1_i5.p1	823e0862d6c7adbe249ab5c818eb207a	804	Pfam	PF00168	C2 domain	92	190	3.7e-19	T	2019-08-09	IPR000008	C2 domain
TRINITY_DN10605_c0_g1_i1.p1	8455346f955443cfc8e7e160fec563c6	426	Pfam	PF00246	Zinc carboxypeptidase	132	404	3.5e-79	T	2019-08-09	IPR000834	Peptidase M14, carboxypeptidase A	GO:0004181|GO:0006508|GO:0008270
TRINITY_DN10605_c0_g1_i1.p1	8455346f955443cfc8e7e160fec563c6	426	Pfam	PF02244	Carboxypeptidase activation peptide	35	105	1.7e-05	T	2019-08-09	IPR003146	Carboxypeptidase, activation peptide	GO:0004180|GO:0006508
TRINITY_DN58148_c0_g1_i3.p1	a986376ba862f3b4248ed229b61c8dc2	1739	Pfam	PF08659	KR domain	1135	1272	4.2e-09	T	2019-08-09	IPR013968	Polyketide synthase, ketoreductase domain
TRINITY_DN58148_c0_g1_i3.p1	a986376ba862f3b4248ed229b61c8dc2	1739	Pfam	PF00698	Acyl transferase domain	7	237	4.5e-36	T	2019-08-09	IPR014043	Acyl transferase
TRINITY_DN58148_c0_g1_i3.p1	a986376ba862f3b4248ed229b61c8dc2	1739	Pfam	PF00975	Thioesterase domain	1471	1595	5.2e-10	T	2019-08-09	IPR001031	Thioesterase	GO:0009058|GO:0016788
TRINITY_DN59494_c2_g1_i4.p1	bd2689905a431519cff9e368b5d22e2f	1159	Pfam	PF04547	Calcium-activated chloride channel	515	1091	5.2e-159	T	2019-08-09	IPR007632	Anoctamin
TRINITY_DN59494_c2_g1_i4.p1	bd2689905a431519cff9e368b5d22e2f	1159	Pfam	PF16178	Dimerisation domain of Ca+-activated chloride-channel, anoctamin	284	512	3.6e-61	T	2019-08-09	IPR032394	Anoctamin, dimerisation domain	GO:0046983
TRINITY_DN61620_c4_g1_i3.p1	3357799ec621686042caa70f0cadf600	129	Pfam	PF00078	Reverse transcriptase (RNA-dependent DNA polymerase)	14	94	1.3e-08	T	2019-08-09	IPR000477	Reverse transcriptase domain
TRINITY_DN58994_c6_g2_i6.p1	0c0b664edb4d1f02b3df8be6e6954f1a	782	Pfam	PF13639	Ring finger domain	724	767	3.9e-10	T	2019-08-09	IPR001841	Zinc finger, RING-type
TRINITY_DN11159_c0_g1_i1.p3	3e9d6330000359d9e93548ab0f38fed9	145	Pfam	PF00890	FAD binding domain	1	50	1.2e-13	T	2019-08-09	IPR003953	FAD-dependent oxidoreductase 2, FAD binding domain
TRINITY_DN11159_c0_g1_i1.p3	3e9d6330000359d9e93548ab0f38fed9	145	Pfam	PF02910	Fumarate reductase flavoprotein C-term	106	144	5.3e-07	T	2019-08-09	IPR015939	Fumarate reductase/succinate dehydrogenase flavoprotein-like, C-terminal	GO:0016491|GO:0055114
TRINITY_DN1683_c0_g1_i1.p1	d83f44c4329ee941212082d0ddffeb17	119	Pfam	PF13898	Domain of unknown function (DUF4205)	9	109	1.3e-34	T	2019-08-09	IPR025257	Domain of unknown function DUF4205
TRINITY_DN62370_c0_g1_i1.p1	c529472ae86944e650130ea4bc4034f5	315	Pfam	PF08271	TFIIB zinc-binding	18	54	9.5e-12	T	2019-08-09	IPR013137	Zinc finger, TFIIB-type
TRINITY_DN62370_c0_g1_i1.p1	c529472ae86944e650130ea4bc4034f5	315	Pfam	PF00382	Transcription factor TFIIB repeat	214	284	9.5e-25	T	2019-08-09	IPR013150	Transcription factor TFIIB, cyclin-like domain	GO:0017025
TRINITY_DN62370_c0_g1_i1.p1	c529472ae86944e650130ea4bc4034f5	315	Pfam	PF00382	Transcription factor TFIIB repeat	120	190	4.9e-27	T	2019-08-09	IPR013150	Transcription factor TFIIB, cyclin-like domain	GO:0017025
TRINITY_DN170125_c0_g1_i1.p1	38de548a45d6379421b9c833afc76716	1101	Pfam	PF18399	Clip-domain serine protease homolog Scarface	703	768	1.9e-32	T	2019-08-09	IPR040973	Inactive serine protease scarface, clip-domain
TRINITY_DN170125_c0_g1_i1.p1	38de548a45d6379421b9c833afc76716	1101	Pfam	PF18322	Serine protease Clip domain PPAF-2	385	431	1.6e-06	T	2019-08-09	IPR041515	PPAF-2, Clip domain
TRINITY_DN159656_c0_g1_i1.p2	aa479fc4c2b2a1b0092876c5b7f97fb7	138	Pfam	PF03120	NAD-dependent DNA ligase OB-fold domain	111	138	6e-10	T	2019-08-09	IPR004150	NAD-dependent DNA ligase, OB-fold	GO:0003911|GO:0006260|GO:0006281
TRINITY_DN159656_c0_g1_i1.p2	aa479fc4c2b2a1b0092876c5b7f97fb7	138	Pfam	PF01653	NAD-dependent DNA ligase adenylation domain	1	107	3.3e-31	T	2019-08-09	IPR013839	NAD-dependent DNA ligase, adenylation	GO:0003911
TRINITY_DN61405_c0_g1_i1.p1	7507bf19e6705b1d8f1bbc40eef65316	2389	Pfam	PF02785	Biotin carboxylase C-terminal domain	540	646	2.4e-21	T	2019-08-09	IPR005482	Biotin carboxylase, C-terminal
TRINITY_DN61405_c0_g1_i1.p1	7507bf19e6705b1d8f1bbc40eef65316	2389	Pfam	PF02786	Carbamoyl-phosphate synthase L chain, ATP binding domain	318	503	1.6e-52	T	2019-08-09	IPR005479	Carbamoyl-phosphate synthetase large subunit-like, ATP-binding domain	GO:0005524
TRINITY_DN61405_c0_g1_i1.p1	7507bf19e6705b1d8f1bbc40eef65316	2389	Pfam	PF00289	Biotin carboxylase, N-terminal domain	154	273	2.1e-31	T	2019-08-09	IPR005481	Biotin carboxylase-like, N-terminal domain
TRINITY_DN61405_c0_g1_i1.p1	7507bf19e6705b1d8f1bbc40eef65316	2389	Pfam	PF00364	Biotin-requiring enzyme	785	850	4.8e-14	T	2019-08-09	IPR000089	Biotin/lipoyl attachment
TRINITY_DN61405_c0_g1_i1.p1	7507bf19e6705b1d8f1bbc40eef65316	2389	Pfam	PF08326	Acetyl-CoA carboxylase, central region	851	1599	4.6e-258	T	2019-08-09	IPR013537	Acetyl-CoA carboxylase, central domain	GO:0003989|GO:0005524|GO:0006633
TRINITY_DN61405_c0_g1_i1.p1	7507bf19e6705b1d8f1bbc40eef65316	2389	Pfam	PF01039	Carboxyl transferase domain	1701	2280	1.1e-158	T	2019-08-09	IPR034733	Acetyl-CoA carboxylase
TRINITY_DN57083_c0_g1_i6.p1	bf812057373c1f781051e8439dfabc63	681	Pfam	PF07653	Variant SH3 domain	342	403	5.8e-11	T	2019-08-09	IPR001452	SH3 domain	GO:0005515
TRINITY_DN57083_c0_g1_i6.p1	bf812057373c1f781051e8439dfabc63	681	Pfam	PF00595	PDZ domain	251	324	2.2e-11	T	2019-08-09	IPR001478	PDZ domain	GO:0005515
TRINITY_DN57083_c0_g1_i6.p1	bf812057373c1f781051e8439dfabc63	681	Pfam	PF00625	Guanylate kinase	484	662	8.2e-45	T	2019-08-09	IPR008145	Guanylate kinase/L-type calcium channel beta subunit
TRINITY_DN51464_c0_g1_i2.p1	de9edd987619a5463b835b48fcdfe09c	463	Pfam	PF07690	Major Facilitator Superfamily	25	398	2.3e-50	T	2019-08-09	IPR011701	Major facilitator superfamily	GO:0005887|GO:0055085
TRINITY_DN70728_c0_g1_i1.p2	9e3f843ccc911189e470395cb1ae72bd	153	Pfam	PF01761	3-dehydroquinate synthase	6	147	2.3e-67	T	2019-08-09	IPR030960	3-dehydroquinate synthase domain
TRINITY_DN51235_c0_g1_i1.p2	a6df42b0cc4b903285a40a7d80636eeb	153	Pfam	PF07992	Pyridine nucleotide-disulphide oxidoreductase	6	152	3.2e-18	T	2019-08-09	IPR023753	FAD/NAD(P)-binding domain	GO:0016491|GO:0055114
TRINITY_DN178040_c0_g1_i1.p2	600d0bac520b05c14cb46052246392df	135	Pfam	PF00990	Diguanylate cyclase, GGDEF domain	97	135	1.5e-06	T	2019-08-09	IPR000160	GGDEF domain
TRINITY_DN178040_c0_g1_i1.p2	600d0bac520b05c14cb46052246392df	135	Pfam	PF13426	PAS domain	1	84	5.3e-11	T	2019-08-09	IPR000014	PAS domain
TRINITY_DN132706_c0_g1_i1.p1	160cb7f0c53698467065b2fa22b31457	107	Pfam	PF07890	Rrp15p	1	85	9.6e-17	T	2019-08-09	IPR012459	Ribosomal RNA-processing protein 15	GO:0006364
TRINITY_DN55660_c0_g1_i2.p1	bf647fbaf3780e6be4ce22c047b00ec2	348	Pfam	PF02932	Neurotransmitter-gated ion-channel transmembrane region	74	329	6.6e-35	T	2019-08-09	IPR006029	Neurotransmitter-gated ion-channel transmembrane domain	GO:0006811|GO:0016021
TRINITY_DN55660_c0_g1_i2.p1	bf647fbaf3780e6be4ce22c047b00ec2	348	Pfam	PF02931	Neurotransmitter-gated ion-channel ligand binding domain	1	67	3.2e-08	T	2019-08-09	IPR006202	Neurotransmitter-gated ion-channel ligand-binding domain	GO:0005230|GO:0006811|GO:0016021
TRINITY_DN61439_c0_g1_i6.p1	20baf9466cf4ccd54bae701b8148c32a	1254	Pfam	PF00077	Retroviral aspartyl protease	339	425	0.00032	T	2019-08-09	IPR018061	Retropepsins
TRINITY_DN61439_c0_g1_i6.p1	20baf9466cf4ccd54bae701b8148c32a	1254	Pfam	PF00098	Zinc knuckle	295	310	2.9e-05	T	2019-08-09	IPR001878	Zinc finger, CCHC-type	GO:0003676|GO:0008270
TRINITY_DN61439_c0_g1_i6.p1	20baf9466cf4ccd54bae701b8148c32a	1254	Pfam	PF17917	RNase H-like domain found in reverse transcriptase	797	900	3.4e-31	T	2019-08-09	IPR041373	Reverse transcriptase, RNase H-like domain
TRINITY_DN61439_c0_g1_i6.p1	20baf9466cf4ccd54bae701b8148c32a	1254	Pfam	PF00078	Reverse transcriptase (RNA-dependent DNA polymerase)	550	708	3.9e-26	T	2019-08-09	IPR000477	Reverse transcriptase domain
TRINITY_DN61439_c0_g1_i6.p1	20baf9466cf4ccd54bae701b8148c32a	1254	Pfam	PF00665	Integrase core domain	1083	1190	3.9e-23	T	2019-08-09	IPR001584	Integrase, catalytic core	GO:0015074
TRINITY_DN61439_c0_g1_i6.p1	20baf9466cf4ccd54bae701b8148c32a	1254	Pfam	PF17921	Integrase zinc binding domain	1007	1063	8.7e-16	T	2019-08-09	IPR041588	Integrase zinc-binding domain
TRINITY_DN61687_c0_g1_i8.p3	51cd0ca06acdf3c1505b9f5338723724	315	Pfam	PF14223	gag-polypeptide of LTR copia-type	53	188	1.4e-33	T	2019-08-09
TRINITY_DN61687_c0_g1_i8.p3	51cd0ca06acdf3c1505b9f5338723724	315	Pfam	PF00098	Zinc knuckle	202	218	4.6e-06	T	2019-08-09	IPR001878	Zinc finger, CCHC-type	GO:0003676|GO:0008270
TRINITY_DN61687_c0_g1_i8.p3	51cd0ca06acdf3c1505b9f5338723724	315	Pfam	PF13961	Domain of unknown function (DUF4219)	16	38	1.7e-08	T	2019-08-09	IPR025314	Domain of unknown function DUF4219
TRINITY_DN56092_c0_g1_i4.p1	daa1406b2eb8f3ebfbf9d99f9246175e	478	Pfam	PF05221	S-adenosyl-L-homocysteine hydrolase	52	187	6.7e-64	T	2019-08-09	IPR000043	Adenosylhomocysteinase-like
TRINITY_DN56092_c0_g1_i4.p1	daa1406b2eb8f3ebfbf9d99f9246175e	478	Pfam	PF00670	S-adenosyl-L-homocysteine hydrolase, NAD binding domain	237	397	5.5e-77	T	2019-08-09	IPR015878	S-adenosyl-L-homocysteine hydrolase, NAD binding domain
TRINITY_DN132930_c0_g1_i1.p1	2d75aa22598fa683a0670d0dc8dfd82a	125	Pfam	PF05622	HOOK protein	2	125	7e-52	T	2019-08-09	IPR008636	Hook-like protein family
TRINITY_DN54006_c0_g1_i4.p1	36c17279049eb2e1624b95ed0d3f7d87	772	Pfam	PF17921	Integrase zinc binding domain	676	731	5.9e-18	T	2019-08-09	IPR041588	Integrase zinc-binding domain
TRINITY_DN54006_c0_g1_i4.p1	36c17279049eb2e1624b95ed0d3f7d87	772	Pfam	PF00078	Reverse transcriptase (RNA-dependent DNA polymerase)	239	398	1.8e-25	T	2019-08-09	IPR000477	Reverse transcriptase domain
TRINITY_DN54006_c0_g1_i4.p1	36c17279049eb2e1624b95ed0d3f7d87	772	Pfam	PF17919	RNase H-like domain found in reverse transcriptase	468	564	4.1e-31	T	2019-08-09	IPR041577	Reverse transcriptase/retrotransposon-derived protein, RNase H-like domain
TRINITY_DN57395_c0_g1_i7.p1	ada6f3d99917cd97d153706245dbd20d	503	Pfam	PF00248	Aldo/keto reductase family	122	437	1.4e-61	T	2019-08-09	IPR023210	NADP-dependent oxidoreductase domain
TRINITY_DN57395_c0_g1_i35.p1	ada6f3d99917cd97d153706245dbd20d	503	Pfam	PF00248	Aldo/keto reductase family	122	437	1.4e-61	T	2019-08-09	IPR023210	NADP-dependent oxidoreductase domain
TRINITY_DN57395_c0_g1_i34.p1	ada6f3d99917cd97d153706245dbd20d	503	Pfam	PF00248	Aldo/keto reductase family	122	437	1.4e-61	T	2019-08-09	IPR023210	NADP-dependent oxidoreductase domain
TRINITY_DN57395_c0_g1_i27.p1	ada6f3d99917cd97d153706245dbd20d	503	Pfam	PF00248	Aldo/keto reductase family	122	437	1.4e-61	T	2019-08-09	IPR023210	NADP-dependent oxidoreductase domain
TRINITY_DN60887_c0_g2_i2.p1	4a3e6bf173982f2570a47bec016cbc2d	1083	Pfam	PF00520	Ion transport protein	737	1019	3.5e-59	T	2019-08-09	IPR005821	Ion transport domain	GO:0005216|GO:0006811|GO:0016020|GO:0055085
TRINITY_DN60887_c0_g2_i2.p1	4a3e6bf173982f2570a47bec016cbc2d	1083	Pfam	PF00520	Ion transport protein	437	672	7.7e-57	T	2019-08-09	IPR005821	Ion transport domain	GO:0005216|GO:0006811|GO:0016020|GO:0055085
TRINITY_DN60887_c0_g2_i2.p1	4a3e6bf173982f2570a47bec016cbc2d	1083	Pfam	PF00520	Ion transport protein	35	320	9.9e-65	T	2019-08-09	IPR005821	Ion transport domain	GO:0005216|GO:0006811|GO:0016020|GO:0055085
TRINITY_DN53874_c0_g1_i1.p2	b7a92784454c9c231042d8ab74a556bd	194	Pfam	PF06804	NlpB/DapX lipoprotein	64	191	1.8e-11	T	2019-08-09	IPR010653	NlpB/DapX lipoprotein
TRINITY_DN58283_c2_g1_i3.p1	2442434f134e2c27913e3f3224bbcb32	602	Pfam	PF00225	Kinesin motor domain	2	217	7.7e-65	T	2019-08-09	IPR001752	Kinesin motor domain	GO:0003777|GO:0005524|GO:0007018|GO:0008017
TRINITY_DN59647_c0_g1_i1.p1	271594693cdf17f40d6bf9b6c57e6fe4	621	Pfam	PF00233	3'5'-cyclic nucleotide phosphodiesterase	320	539	4.9e-82	T	2019-08-09	IPR002073	3'5'-cyclic nucleotide phosphodiesterase, catalytic domain	GO:0004114|GO:0007165
TRINITY_DN59647_c0_g1_i1.p1	271594693cdf17f40d6bf9b6c57e6fe4	621	Pfam	PF08499	3'5'-cyclic nucleotide phosphodiesterase N-terminal	175	235	5.1e-32	T	2019-08-09	IPR013706	3'5'-cyclic nucleotide phosphodiesterase N-terminal	GO:0004114
TRINITY_DN61114_c0_g1_i1.p1	b7fcbd30f0fd3956b6e0240a63796318	870	Pfam	PF14214	Helitron helicase-like domain at N-terminus	36	207	1.8e-26	T	2019-08-09	IPR025476	Helitron helicase-like domain
TRINITY_DN61114_c0_g1_i1.p1	b7fcbd30f0fd3956b6e0240a63796318	870	Pfam	PF05970	PIF1-like helicase	716	854	4.6e-22	T	2019-08-09	IPR010285	DNA helicase Pif1-like	GO:0000723|GO:0003678|GO:0006281
TRINITY_DN61794_c1_g1_i5.p1	ea46a62bbbb6cf126addf85b43f6c8dc	882	Pfam	PF00078	Reverse transcriptase (RNA-dependent DNA polymerase)	431	674	2e-32	T	2019-08-09	IPR000477	Reverse transcriptase domain
TRINITY_DN32024_c0_g1_i2.p1	c72cf11d390918cfbcc76be9df1e9829	463	Pfam	PF03144	Elongation factor Tu domain 2	260	325	9.1e-15	T	2019-08-09	IPR004161	Translation elongation factor EFTu-like, domain 2	GO:0005525
TRINITY_DN32024_c0_g1_i2.p1	c72cf11d390918cfbcc76be9df1e9829	463	Pfam	PF00009	Elongation factor Tu GTP binding domain	7	236	2.3e-53	T	2019-08-09	IPR000795	Transcription factor, GTP-binding domain	GO:0003924|GO:0005525
TRINITY_DN32024_c0_g1_i2.p1	c72cf11d390918cfbcc76be9df1e9829	463	Pfam	PF03143	Elongation factor Tu C-terminal domain	334	441	3.4e-41	T	2019-08-09	IPR004160	Translation elongation factor EFTu/EF1A, C-terminal
TRINITY_DN57474_c0_g1_i1.p1	2a8e6ad972138a10bf4cf2ef255477bf	794	Pfam	PF15236	Coiled-coil domain-containing protein 66	250	379	1.6e-28	T	2019-08-09	IPR040467	CCDC66 domain
TRINITY_DN57474_c0_g1_i4.p1	2a8e6ad972138a10bf4cf2ef255477bf	794	Pfam	PF15236	Coiled-coil domain-containing protein 66	250	379	1.6e-28	T	2019-08-09	IPR040467	CCDC66 domain
TRINITY_DN38547_c0_g1_i2.p1	a09b93617cb756676cb3a09e744c2739	490	Pfam	PF07679	Immunoglobulin I-set domain	23	101	3e-06	T	2019-08-09	IPR013098	Immunoglobulin I-set
TRINITY_DN38547_c0_g1_i2.p1	a09b93617cb756676cb3a09e744c2739	490	Pfam	PF07679	Immunoglobulin I-set domain	133	196	7.8e-06	T	2019-08-09	IPR013098	Immunoglobulin I-set
TRINITY_DN38547_c0_g1_i2.p1	a09b93617cb756676cb3a09e744c2739	490	Pfam	PF07679	Immunoglobulin I-set domain	211	298	1.3e-10	T	2019-08-09	IPR013098	Immunoglobulin I-set
TRINITY_DN61064_c0_g1_i5.p1	4fd4f636373c638c64ebbf47ad5e3c0e	263	Pfam	PF00107	Zinc-binding dehydrogenase	66	187	1.9e-10	T	2019-08-09	IPR013149	Alcohol dehydrogenase, C-terminal	GO:0055114
TRINITY_DN60732_c0_g1_i3.p1	f30470bd3d5b81bc4524a4cbef9e01df	3432	Pfam	PF13540	Regulator of chromosome condensation (RCC1) repeat	862	891	1.4e-07	T	2019-08-09
TRINITY_DN60732_c0_g1_i3.p1	f30470bd3d5b81bc4524a4cbef9e01df	3432	Pfam	PF08005	PHR domain	1725	1884	5.8e-36	T	2019-08-09	IPR012983	PHR
TRINITY_DN60732_c0_g1_i3.p1	f30470bd3d5b81bc4524a4cbef9e01df	3432	Pfam	PF08005	PHR domain	1204	1352	2.5e-41	T	2019-08-09	IPR012983	PHR
TRINITY_DN58247_c1_g1_i1.p1	8a5a70546e1552e455582d3061a7c8c6	109	Pfam	PF04500	FLYWCH zinc finger domain	31	93	6.5e-12	T	2019-08-09	IPR007588	Zinc finger, FLYWCH-type
TRINITY_DN53296_c0_g1_i3.p1	915b0d789eef057e7aad6c0de9a5d664	405	Pfam	PF12347	Holliday junction regulator protein family C-terminal repeat	98	160	6.9e-16	T	2019-08-09	IPR022102	Holliday junction regulator protein family C-terminal
TRINITY_DN53296_c0_g1_i3.p1	915b0d789eef057e7aad6c0de9a5d664	405	Pfam	PF00319	SRF-type transcription factor (DNA-binding and dimerisation domain)	10	57	1.7e-24	T	2019-08-09	IPR002100	Transcription factor, MADS-box	GO:0003677|GO:0046983
TRINITY_DN202468_c0_g1_i1.p1	6ced3b58d984a27003b839daee4e4faa	745	Pfam	PF12894	Anaphase-promoting complex subunit 4 WD40 domain	146	225	0.00013	T	2019-08-09	IPR024977	Anaphase-promoting complex subunit 4, WD40 domain
TRINITY_DN202468_c0_g1_i1.p1	6ced3b58d984a27003b839daee4e4faa	745	Pfam	PF00400	WD domain, G-beta repeat	54	81	0.14	T	2019-08-09	IPR001680	WD40 repeat	GO:0005515
TRINITY_DN173968_c0_g1_i1.p1	9fe01e867250a49cb026ab8f183cd5bd	134	Pfam	PF06750	Bacterial Peptidase A24 N-terminal domain	36	133	2.1e-32	T	2019-08-09	IPR010627	Peptidase A24A, N-terminal
TRINITY_DN57395_c0_g1_i9.p1	ae4a0dc87f1c527d613f60969dd4f34e	273	Pfam	PF00248	Aldo/keto reductase family	1	207	1.2e-26	T	2019-08-09	IPR023210	NADP-dependent oxidoreductase domain
TRINITY_DN57395_c0_g1_i21.p1	ae4a0dc87f1c527d613f60969dd4f34e	273	Pfam	PF00248	Aldo/keto reductase family	1	207	1.2e-26	T	2019-08-09	IPR023210	NADP-dependent oxidoreductase domain
TRINITY_DN57395_c0_g1_i14.p1	ae4a0dc87f1c527d613f60969dd4f34e	273	Pfam	PF00248	Aldo/keto reductase family	1	207	1.2e-26	T	2019-08-09	IPR023210	NADP-dependent oxidoreductase domain
TRINITY_DN57395_c0_g1_i28.p1	ae4a0dc87f1c527d613f60969dd4f34e	273	Pfam	PF00248	Aldo/keto reductase family	1	207	1.2e-26	T	2019-08-09	IPR023210	NADP-dependent oxidoreductase domain
TRINITY_DN57395_c0_g1_i15.p1	ae4a0dc87f1c527d613f60969dd4f34e	273	Pfam	PF00248	Aldo/keto reductase family	1	207	1.2e-26	T	2019-08-09	IPR023210	NADP-dependent oxidoreductase domain
TRINITY_DN61198_c3_g1_i11.p1	ba21c99254a9e1ad77d346b759468e14	1382	Pfam	PF00520	Ion transport protein	886	1140	9.9e-54	T	2019-08-09	IPR005821	Ion transport domain	GO:0005216|GO:0006811|GO:0016020|GO:0055085
TRINITY_DN61198_c3_g1_i11.p1	ba21c99254a9e1ad77d346b759468e14	1382	Pfam	PF00520	Ion transport protein	569	840	4.9e-64	T	2019-08-09	IPR005821	Ion transport domain	GO:0005216|GO:0006811|GO:0016020|GO:0055085
TRINITY_DN212598_c0_g1_i1.p1	c9be75d9f8a757acf796a457cff19b0f	185	Pfam	PF12833	Helix-turn-helix domain	102	178	1e-21	T	2019-08-09	IPR018060	DNA binding HTH domain, AraC-type	GO:0003700|GO:0006355|GO:0043565
TRINITY_DN212598_c0_g1_i1.p1	c9be75d9f8a757acf796a457cff19b0f	185	Pfam	PF06719	AraC-type transcriptional regulator N-terminus	16	66	8.8e-08	T	2019-08-09	IPR009594	Transcription regulator HTH, AraC, N-terminal
TRINITY_DN37239_c0_g1_i5.p1	95033aadad7dbdb754618d5f414202f8	1208	Pfam	PF13091	PLD-like domain	896	1067	6.1e-07	T	2019-08-09	IPR025202	Phospholipase D-like domain
TRINITY_DN37239_c0_g1_i5.p1	95033aadad7dbdb754618d5f414202f8	1208	Pfam	PF00614	Phospholipase D Active site motif	514	540	3.6e-08	T	2019-08-09	IPR001736	Phospholipase D/Transphosphatidylase	GO:0003824
TRINITY_DN37239_c0_g1_i5.p1	95033aadad7dbdb754618d5f414202f8	1208	Pfam	PF00787	PX domain	95	249	3.2e-08	T	2019-08-09	IPR001683	Phox homologous domain	GO:0035091
TRINITY_DN61674_c15_g1_i5.p1	ecf4a400731b7ddac4366f4505c064b9	534	Pfam	PF07993	Male sterility protein	52	321	1.1e-77	T	2019-08-09	IPR013120	Male sterility, NAD-binding
TRINITY_DN61674_c15_g1_i5.p1	ecf4a400731b7ddac4366f4505c064b9	534	Pfam	PF03015	Male sterility protein	396	488	1.4e-24	T	2019-08-09	IPR033640	Fatty acyl-CoA reductase, C-terminal
TRINITY_DN52717_c0_g1_i1.p1	6be7cc0bfce7db3ff2b8f2e162a1571c	297	Pfam	PF01826	Trypsin Inhibitor like cysteine rich domain	1	42	1.2e-06	T	2019-08-09	IPR002919	Trypsin Inhibitor-like, cysteine rich domain
TRINITY_DN52717_c0_g1_i1.p1	6be7cc0bfce7db3ff2b8f2e162a1571c	297	Pfam	PF01826	Trypsin Inhibitor like cysteine rich domain	49	105	1.3e-11	T	2019-08-09	IPR002919	Trypsin Inhibitor-like, cysteine rich domain
TRINITY_DN52717_c0_g1_i1.p1	6be7cc0bfce7db3ff2b8f2e162a1571c	297	Pfam	PF01826	Trypsin Inhibitor like cysteine rich domain	175	231	2.2e-12	T	2019-08-09	IPR002919	Trypsin Inhibitor-like, cysteine rich domain
TRINITY_DN52717_c0_g1_i1.p1	6be7cc0bfce7db3ff2b8f2e162a1571c	297	Pfam	PF01826	Trypsin Inhibitor like cysteine rich domain	112	168	2.2e-12	T	2019-08-09	IPR002919	Trypsin Inhibitor-like, cysteine rich domain
TRINITY_DN52717_c0_g1_i1.p1	6be7cc0bfce7db3ff2b8f2e162a1571c	297	Pfam	PF01826	Trypsin Inhibitor like cysteine rich domain	238	294	3.8e-09	T	2019-08-09	IPR002919	Trypsin Inhibitor-like, cysteine rich domain
TRINITY_DN153665_c0_g1_i1.p1	2ceb4b1fe2ea2bb390bd110688cc3d57	99	Pfam	PF12169	DNA polymerase III subunits gamma and tau domain III	1	76	1e-14	T	2019-08-09	IPR022754	DNA polymerase III, gamma subunit, domain III	GO:0003887
TRINITY_DN89650_c0_g1_i1.p2	3f59e3ceb5b5b1023daffb2cf8bfffdb	129	Pfam	PF05190	MutS family domain IV	65	129	7e-19	T	2019-08-09	IPR007861	DNA mismatch repair protein MutS, clamp	GO:0005524|GO:0006298|GO:0030983
TRINITY_DN37788_c0_g1_i2.p1	181abbedfdbdc4a7828190d80a05af92	339	Pfam	PF00412	LIM domain	207	261	8.3e-15	T	2019-08-09	IPR001781	Zinc finger, LIM-type
TRINITY_DN37788_c0_g1_i2.p1	181abbedfdbdc4a7828190d80a05af92	339	Pfam	PF00412	LIM domain	266	320	5.1e-10	T	2019-08-09	IPR001781	Zinc finger, LIM-type
TRINITY_DN37788_c0_g1_i2.p1	181abbedfdbdc4a7828190d80a05af92	339	Pfam	PF00412	LIM domain	14	68	2.2e-14	T	2019-08-09	IPR001781	Zinc finger, LIM-type
TRINITY_DN37788_c0_g1_i2.p1	181abbedfdbdc4a7828190d80a05af92	339	Pfam	PF00412	LIM domain	139	199	3.2e-06	T	2019-08-09	IPR001781	Zinc finger, LIM-type
TRINITY_DN37788_c0_g1_i2.p1	181abbedfdbdc4a7828190d80a05af92	339	Pfam	PF00412	LIM domain	75	126	1.3e-11	T	2019-08-09	IPR001781	Zinc finger, LIM-type
TRINITY_DN42060_c0_g1_i1.p1	9305eed481921a2410c25dc2f91001ec	736	Pfam	PF03712	Copper type II ascorbate-dependent monooxygenase, C-terminal domain	405	559	2.6e-48	T	2019-08-09	IPR024548	Copper type II ascorbate-dependent monooxygenase, C-terminal
TRINITY_DN42060_c0_g1_i1.p1	9305eed481921a2410c25dc2f91001ec	736	Pfam	PF03351	DOMON domain	89	206	1.3e-26	T	2019-08-09	IPR005018	DOMON domain
TRINITY_DN42060_c0_g1_i1.p1	9305eed481921a2410c25dc2f91001ec	736	Pfam	PF01082	Copper type II ascorbate-dependent monooxygenase, N-terminal domain	242	383	3e-34	T	2019-08-09	IPR000323	Copper type II, ascorbate-dependent monooxygenase, N-terminal	GO:0004497|GO:0005507|GO:0016715|GO:0055114
TRINITY_DN60795_c2_g2_i3.p1	af54aa6de533b052404eaf360f18c7da	828	Pfam	PF15410	Pleckstrin homology domain	692	800	9.3e-19	T	2019-08-09	IPR041681	Pleckstrin homology domain 9
TRINITY_DN60795_c2_g2_i3.p1	af54aa6de533b052404eaf360f18c7da	828	Pfam	PF00435	Spectrin repeat	34	136	1.3e-23	T	2019-08-09	IPR002017	Spectrin repeat	GO:0005515
TRINITY_DN60795_c2_g2_i3.p1	af54aa6de533b052404eaf360f18c7da	828	Pfam	PF00435	Spectrin repeat	246	348	5.4e-18	T	2019-08-09	IPR002017	Spectrin repeat	GO:0005515
TRINITY_DN60795_c2_g2_i3.p1	af54aa6de533b052404eaf360f18c7da	828	Pfam	PF00435	Spectrin repeat	353	456	3.2e-13	T	2019-08-09	IPR002017	Spectrin repeat	GO:0005515
TRINITY_DN60795_c2_g2_i3.p1	af54aa6de533b052404eaf360f18c7da	828	Pfam	PF00435	Spectrin repeat	459	561	1.7e-19	T	2019-08-09	IPR002017	Spectrin repeat	GO:0005515
TRINITY_DN60795_c2_g2_i3.p1	af54aa6de533b052404eaf360f18c7da	828	Pfam	PF00435	Spectrin repeat	566	630	3.3e-12	T	2019-08-09	IPR002017	Spectrin repeat	GO:0005515
TRINITY_DN60795_c2_g2_i3.p1	af54aa6de533b052404eaf360f18c7da	828	Pfam	PF00435	Spectrin repeat	140	243	5.6e-17	T	2019-08-09	IPR002017	Spectrin repeat	GO:0005515
TRINITY_DN60617_c1_g1_i2.p1	23ec397e7369ff23beb258f8ea426762	648	Pfam	PF04937	Protein of unknown function (DUF 659)	157	300	1.3e-29	T	2019-08-09	IPR007021	Domain of unknown function DUF659
TRINITY_DN60617_c1_g1_i2.p1	23ec397e7369ff23beb258f8ea426762	648	Pfam	PF02892	BED zinc finger	8	44	6.5e-09	T	2019-08-09	IPR003656	Zinc finger, BED-type	GO:0003677
TRINITY_DN60617_c1_g1_i2.p1	23ec397e7369ff23beb258f8ea426762	648	Pfam	PF05699	hAT family C-terminal dimerisation region	507	585	9e-14	T	2019-08-09	IPR008906	HAT, C-terminal dimerisation domain	GO:0046983
TRINITY_DN60319_c1_g1_i4.p1	f956831887cd5346c1f2a3e8b5eefa1d	566	Pfam	PF02872	5'-nucleotidase, C-terminal domain	280	437	2e-39	T	2019-08-09	IPR008334	5'-Nucleotidase, C-terminal	GO:0009166|GO:0016787
TRINITY_DN60319_c1_g1_i4.p1	f956831887cd5346c1f2a3e8b5eefa1d	566	Pfam	PF00149	Calcineurin-like phosphoesterase	7	211	1e-09	T	2019-08-09	IPR004843	Calcineurin-like phosphoesterase domain, ApaH type	GO:0016787
TRINITY_DN15514_c0_g1_i1.p1	3f28709e57e108285766a8deb95941e9	176	Pfam	PF00096	Zinc finger, C2H2 type	5	27	3.6e-05	T	2019-08-09	IPR013087	Zinc finger C2H2-type	GO:0003676
TRINITY_DN15514_c0_g1_i1.p1	3f28709e57e108285766a8deb95941e9	176	Pfam	PF00096	Zinc finger, C2H2 type	89	112	0.00067	T	2019-08-09	IPR013087	Zinc finger C2H2-type	GO:0003676
TRINITY_DN15514_c0_g1_i1.p1	3f28709e57e108285766a8deb95941e9	176	Pfam	PF00096	Zinc finger, C2H2 type	33	55	0.0011	T	2019-08-09	IPR013087	Zinc finger C2H2-type	GO:0003676
TRINITY_DN174961_c0_g1_i1.p1	04b4bce509b88e4ba6bc8538c4da23eb	169	Pfam	PF01826	Trypsin Inhibitor like cysteine rich domain	28	87	4.5e-06	T	2019-08-09	IPR002919	Trypsin Inhibitor-like, cysteine rich domain
TRINITY_DN174961_c0_g1_i1.p1	04b4bce509b88e4ba6bc8538c4da23eb	169	Pfam	PF01826	Trypsin Inhibitor like cysteine rich domain	91	139	7.6e-07	T	2019-08-09	IPR002919	Trypsin Inhibitor-like, cysteine rich domain
TRINITY_DN114312_c0_g1_i1.p1	7887706351a037591a15b0a859769ed4	120	Pfam	PF08246	Cathepsin propeptide inhibitor domain (I29)	2	38	7.8e-10	T	2019-08-09	IPR013201	Cathepsin propeptide inhibitor domain (I29)
TRINITY_DN114312_c0_g1_i1.p1	7887706351a037591a15b0a859769ed4	120	Pfam	PF00112	Papain family cysteine protease	72	117	5.7e-12	T	2019-08-09	IPR000668	Peptidase C1A, papain C-terminal	GO:0006508|GO:0008234
TRINITY_DN60107_c1_g1_i1.p1	dcb7ccd8153a897cd4bd782175023512	415	Pfam	PF00135	Carboxylesterase family	2	403	6.4e-81	T	2019-08-09	IPR002018	Carboxylesterase, type B
TRINITY_DN58955_c0_g1_i6.p1	9cdcfcd41b65936118a031e20bdf8fe9	1676	Pfam	PF15410	Pleckstrin homology domain	873	975	9.7e-14	T	2019-08-09	IPR041681	Pleckstrin homology domain 9
TRINITY_DN58955_c0_g1_i6.p1	9cdcfcd41b65936118a031e20bdf8fe9	1676	Pfam	PF00620	RhoGAP domain	1091	1236	3.1e-44	T	2019-08-09	IPR000198	Rho GTPase-activating protein domain	GO:0007165
TRINITY_DN58955_c0_g1_i6.p1	9cdcfcd41b65936118a031e20bdf8fe9	1676	Pfam	PF17820	PDZ domain	240	292	9.5e-12	T	2019-08-09	IPR041489	PDZ domain 6
TRINITY_DN58369_c0_g1_i11.p1	bd9e4400e69566174cadd3dd3aa9d5ae	340	Pfam	PF00505	HMG (high mobility group) box	282	339	2.5e-12	T	2019-08-09	IPR009071	High mobility group box domain
TRINITY_DN31897_c0_g1_i2.p1	1814b1b89300eb3c1fb0965fc614fc54	410	Pfam	PF13855	Leucine rich repeat	148	206	1e-07	T	2019-08-09	IPR001611	Leucine-rich repeat	GO:0005515
TRINITY_DN53792_c2_g1_i1.p1	4fc8cea923d8df0ecbdf65b7407a11ee	513	Pfam	PF00067	Cytochrome P450	50	504	2.8e-86	T	2019-08-09	IPR001128	Cytochrome P450	GO:0005506|GO:0016705|GO:0020037|GO:0055114
TRINITY_DN52020_c0_g1_i1.p1	6ae66bb76c41dbba939bf0486e3e9dc1	531	Pfam	PF00907	T-box	82	294	4.6e-82	T	2019-08-09	IPR001699	Transcription factor, T-box	GO:0003700|GO:0005634|GO:0006355
TRINITY_DN40938_c0_g1_i3.p1	d98e24c8fb63a1d88fb09a5fb2877def	359	Pfam	PF15035	Ciliary rootlet component, centrosome cohesion	46	179	9e-52	T	2019-08-09
TRINITY_DN55309_c0_g1_i6.p1	70c5778813404e5c92df0c3fcd0d4541	298	Pfam	PF18016	SAM domain (Sterile alpha motif)	144	203	5.3e-16	T	2019-08-09	IPR041418	SAM domain
TRINITY_DN58717_c1_g1_i6.p1	f7b0380287ac0bc999c6df3e328727e9	608	Pfam	PF06732	Pescadillo N-terminus	7	263	1.3e-108	T	2019-08-09	IPR010613	Pescadillo	GO:0005730|GO:0042254
TRINITY_DN58717_c1_g1_i6.p1	f7b0380287ac0bc999c6df3e328727e9	608	Pfam	PF16589	BRCT domain, a BRCA1 C-terminus domain	323	413	8e-10	T	2019-08-09	IPR001357	BRCT domain
TRINITY_DN58717_c1_g1_i5.p1	f7b0380287ac0bc999c6df3e328727e9	608	Pfam	PF06732	Pescadillo N-terminus	7	263	1.3e-108	T	2019-08-09	IPR010613	Pescadillo	GO:0005730|GO:0042254
TRINITY_DN58717_c1_g1_i5.p1	f7b0380287ac0bc999c6df3e328727e9	608	Pfam	PF16589	BRCT domain, a BRCA1 C-terminus domain	323	413	8e-10	T	2019-08-09	IPR001357	BRCT domain
TRINITY_DN48383_c0_g1_i1.p1	a33bd258d6c119d2a494f3ff9df1a6f4	116	Pfam	PF00698	Acyl transferase domain	41	116	7e-23	T	2019-08-09	IPR014043	Acyl transferase
TRINITY_DN54808_c0_g1_i7.p1	595eb95b03c6711a9034be25b1814276	981	Pfam	PF01237	Oxysterol-binding protein	626	966	1.1e-132	T	2019-08-09	IPR000648	Oxysterol-binding protein
TRINITY_DN54808_c0_g1_i7.p1	595eb95b03c6711a9034be25b1814276	981	Pfam	PF15409	Pleckstrin homology domain	127	214	1.4e-11	T	2019-08-09	IPR041680	Pleckstrin homology domain 8
TRINITY_DN52224_c0_g1_i2.p1	7f808c1c08ff63c18f8ea750559f35b5	1090	Pfam	PF06345	DRF Autoregulatory Domain	1027	1041	2.7e-06	T	2019-08-09	IPR010465	DRF autoregulatory
TRINITY_DN52224_c0_g1_i2.p1	7f808c1c08ff63c18f8ea750559f35b5	1090	Pfam	PF06371	Diaphanous GTPase-binding Domain	70	245	8.3e-40	T	2019-08-09	IPR010473	Formin, GTPase-binding domain	GO:0003779|GO:0017048|GO:0030036
TRINITY_DN52224_c0_g1_i2.p1	7f808c1c08ff63c18f8ea750559f35b5	1090	Pfam	PF02181	Formin Homology 2 Domain	605	977	1.5e-98	T	2019-08-09	IPR015425	Formin, FH2 domain
TRINITY_DN52224_c0_g1_i2.p1	7f808c1c08ff63c18f8ea750559f35b5	1090	Pfam	PF06367	Diaphanous FH3 Domain	248	439	1.1e-52	T	2019-08-09	IPR010472	Formin, FH3 domain	GO:0003779|GO:0016043
TRINITY_DN52224_c0_g1_i7.p1	7f808c1c08ff63c18f8ea750559f35b5	1090	Pfam	PF06345	DRF Autoregulatory Domain	1027	1041	2.7e-06	T	2019-08-09	IPR010465	DRF autoregulatory
TRINITY_DN52224_c0_g1_i7.p1	7f808c1c08ff63c18f8ea750559f35b5	1090	Pfam	PF06371	Diaphanous GTPase-binding Domain	70	245	8.3e-40	T	2019-08-09	IPR010473	Formin, GTPase-binding domain	GO:0003779|GO:0017048|GO:0030036
TRINITY_DN52224_c0_g1_i7.p1	7f808c1c08ff63c18f8ea750559f35b5	1090	Pfam	PF02181	Formin Homology 2 Domain	605	977	1.5e-98	T	2019-08-09	IPR015425	Formin, FH2 domain
TRINITY_DN52224_c0_g1_i7.p1	7f808c1c08ff63c18f8ea750559f35b5	1090	Pfam	PF06367	Diaphanous FH3 Domain	248	439	1.1e-52	T	2019-08-09	IPR010472	Formin, FH3 domain	GO:0003779|GO:0016043
TRINITY_DN49009_c1_g1_i2.p1	de1f2bb1fc965ea00e7638a8f8694186	604	Pfam	PF00732	GMC oxidoreductase	62	355	2.2e-70	T	2019-08-09	IPR000172	Glucose-methanol-choline oxidoreductase, N-terminal	GO:0016614|GO:0050660|GO:0055114
TRINITY_DN49009_c1_g1_i2.p1	de1f2bb1fc965ea00e7638a8f8694186	604	Pfam	PF05199	GMC oxidoreductase	455	595	2.1e-33	T	2019-08-09	IPR007867	Glucose-methanol-choline oxidoreductase, C-terminal	GO:0016614|GO:0055114
TRINITY_DN19978_c0_g1_i1.p1	3ebf5729f666f04293bed4f0818e9cf5	538	Pfam	PF05195	Aminopeptidase P, N-terminal domain	81	191	3.3e-31	T	2019-08-09	IPR007865	Aminopeptidase P, N-terminal	GO:0004177|GO:0030145
TRINITY_DN19978_c0_g1_i1.p1	3ebf5729f666f04293bed4f0818e9cf5	538	Pfam	PF00557	Metallopeptidase family M24	247	511	9.4e-54	T	2019-08-09	IPR000994	Peptidase M24
TRINITY_DN40454_c0_g1_i3.p1	5a8a9bb9c23167e81044cf31cbeac9b3	123	Pfam	PF05225	helix-turn-helix, Psq domain	4	37	3.9e-08	T	2019-08-09	IPR007889	DNA binding HTH domain, Psq-type	GO:0003677
TRINITY_DN40454_c0_g1_i3.p1	5a8a9bb9c23167e81044cf31cbeac9b3	123	Pfam	PF03221	Tc5 transposase DNA-binding domain	46	110	3.6e-07	T	2019-08-09	IPR006600	HTH CenpB-type DNA-binding domain
TRINITY_DN24144_c0_g1_i1.p1	08067593f194176ecebd45080a9b7e70	523	Pfam	PF00201	UDP-glucoronosyl and UDP-glucosyl transferase	126	505	2.2e-72	T	2019-08-09	IPR002213	UDP-glucuronosyl/UDP-glucosyltransferase	GO:0016758
TRINITY_DN139825_c0_g1_i1.p1	54e6b357632b4a4630478d5b59c5096d	271	Pfam	PF09165	Ubiquinol-cytochrome c reductase 8 kDa, N-terminal	2	74	3.5e-21	T	2019-08-09	IPR015248	Ubiquinol-cytochrome c reductase 8kDa, N-terminal	GO:0008121|GO:0055114
TRINITY_DN139825_c0_g1_i1.p1	54e6b357632b4a4630478d5b59c5096d	271	Pfam	PF00355	Rieske [2Fe-2S] domain	154	258	2.2e-12	T	2019-08-09	IPR017941	Rieske [2Fe-2S] iron-sulphur domain	GO:0016491|GO:0051537|GO:0055114
TRINITY_DN139825_c0_g1_i1.p1	54e6b357632b4a4630478d5b59c5096d	271	Pfam	PF02921	Ubiquinol cytochrome reductase transmembrane region	77	142	9.4e-28	T	2019-08-09	IPR004192	Cytochrome b-c1 complex subunit Rieske, transmembrane domain	GO:0008121|GO:0055114
TRINITY_DN55039_c0_g1_i2.p1	e372032e12086daeeb4234a04fe2f117	147	Pfam	PF00067	Cytochrome P450	2	121	7.7e-17	T	2019-08-09	IPR001128	Cytochrome P450	GO:0005506|GO:0016705|GO:0020037|GO:0055114
TRINITY_DN59229_c0_g1_i3.p1	64bedb5ab3f7dad5bf04623185356c43	402	Pfam	PF00568	WH1 domain	14	116	3.3e-33	T	2019-08-09	IPR000697	WH1/EVH1 domain
TRINITY_DN43327_c0_g1_i2.p1	f33e273f5cba07f9609dc48dfdaa0b69	622	Pfam	PF07645	Calcium-binding EGF domain	74	114	1.6e-06	T	2019-08-09	IPR001881	EGF-like calcium-binding domain	GO:0005509
TRINITY_DN43327_c0_g1_i2.p1	f33e273f5cba07f9609dc48dfdaa0b69	622	Pfam	PF00041	Fibronectin type III domain	431	513	5.1e-07	T	2019-08-09	IPR003961	Fibronectin type III	GO:0005515
TRINITY_DN43327_c0_g1_i2.p1	f33e273f5cba07f9609dc48dfdaa0b69	622	Pfam	PF00041	Fibronectin type III domain	130	193	7.2e-07	T	2019-08-09	IPR003961	Fibronectin type III	GO:0005515
TRINITY_DN43327_c0_g1_i2.p1	f33e273f5cba07f9609dc48dfdaa0b69	622	Pfam	PF00041	Fibronectin type III domain	312	409	1.1e-05	T	2019-08-09	IPR003961	Fibronectin type III	GO:0005515
TRINITY_DN56528_c0_g1_i4.p1	6b5df3568efa9d00d86c534dbf101c31	1015	Pfam	PF03607	Doublecortin	254	298	0.00015	T	2019-08-09	IPR003533	Doublecortin domain	GO:0035556
TRINITY_DN56528_c0_g1_i4.p1	6b5df3568efa9d00d86c534dbf101c31	1015	Pfam	PF03607	Doublecortin	114	167	4e-12	T	2019-08-09	IPR003533	Doublecortin domain	GO:0035556
TRINITY_DN56528_c0_g1_i4.p1	6b5df3568efa9d00d86c534dbf101c31	1015	Pfam	PF03451	HELP motif	387	453	4.3e-24	T	2019-08-09	IPR005108	HELP
TRINITY_DN56528_c0_g1_i4.p1	6b5df3568efa9d00d86c534dbf101c31	1015	Pfam	PF00400	WD domain, G-beta repeat	738	770	0.05	T	2019-08-09	IPR001680	WD40 repeat	GO:0005515
TRINITY_DN56528_c0_g1_i4.p1	6b5df3568efa9d00d86c534dbf101c31	1015	Pfam	PF00400	WD domain, G-beta repeat	457	501	0.015	T	2019-08-09	IPR001680	WD40 repeat	GO:0005515
TRINITY_DN56523_c0_g1_i13.p1	b5f81a19c69b8b62ae2fb6742cf38457	558	Pfam	PF03920	Groucho/TLE N-terminal Q-rich domain	5	130	8.2e-67	T	2019-08-09	IPR005617	Groucho/TLE, N-terminal Q-rich domain	GO:0005515
TRINITY_DN56523_c0_g1_i13.p1	b5f81a19c69b8b62ae2fb6742cf38457	558	Pfam	PF00400	WD domain, G-beta repeat	521	545	0.12	T	2019-08-09	IPR001680	WD40 repeat	GO:0005515
TRINITY_DN59755_c1_g1_i4.p1	af85b0bc280cc8e9c9ccec3bd38bc0cf	841	Pfam	PF16474	Kinase non-catalytic C-lobe domain	23	234	2.1e-47	T	2019-08-09	IPR011019	KIND domain
TRINITY_DN58156_c0_g1_i1.p1	7cbb84866bac16056ee86c499859d371	460	Pfam	PF00096	Zinc finger, C2H2 type	351	374	0.014	T	2019-08-09	IPR013087	Zinc finger C2H2-type	GO:0003676
TRINITY_DN58156_c0_g1_i1.p1	7cbb84866bac16056ee86c499859d371	460	Pfam	PF13894	C2H2-type zinc finger	408	431	0.00013	T	2019-08-09
TRINITY_DN99363_c0_g1_i1.p1	eaaca040f23288707a9bb3e326d27019	125	Pfam	PF02525	Flavodoxin-like fold	2	124	2e-32	T	2019-08-09	IPR003680	Flavodoxin-like fold
TRINITY_DN58948_c1_g1_i2.p1	cd8fdc03c108636cdcff48554d8a3a55	553	Pfam	PF01363	FYVE zinc finger	475	535	1.3e-11	T	2019-08-09	IPR000306	FYVE zinc finger	GO:0046872
TRINITY_DN58948_c1_g1_i2.p1	cd8fdc03c108636cdcff48554d8a3a55	553	Pfam	PF09311	Rabaptin-like protein	187	471	2.1e-31	T	2019-08-09	IPR015390	Rabaptin, GTPase-Rab5 binding domain
TRINITY_DN60486_c1_g1_i2.p2	7978fbc4c24c07671ae8dc74dce807c7	365	Pfam	PF13855	Leucine rich repeat	48	104	8e-10	T	2019-08-09	IPR001611	Leucine-rich repeat	GO:0005515
TRINITY_DN46371_c0_g1_i2.p1	03bc1ea12fe3994f620075eca619aebb	146	Pfam	PF01070	FMN-dependent dehydrogenase	17	139	4.3e-40	T	2019-08-09	IPR000262	FMN-dependent dehydrogenase	GO:0016491
TRINITY_DN55139_c0_g1_i3.p1	93012059de7277730b1ca8bb5a03432a	623	Pfam	PF12068	Rab-binding domain (RBD)	17	186	7.7e-09	T	2019-08-09	IPR021935	Small G protein signalling modulator 1/2, Rab-binding domain
TRINITY_DN55139_c0_g1_i3.p1	93012059de7277730b1ca8bb5a03432a	623	Pfam	PF00566	Rab-GTPase-TBC domain	314	538	9.7e-49	T	2019-08-09	IPR000195	Rab-GTPase-TBC domain
TRINITY_DN60596_c1_g1_i5.p1	99776778180324e62249f28d13b274bc	406	Pfam	PF12017	Transposase protein	62	281	2.5e-27	T	2019-08-09	IPR021896	Transposase protein	GO:0004803|GO:0006313
TRINITY_DN53064_c0_g1_i11.p1	878919d52dbeb0539ba7d6da7e9b5592	769	Pfam	PF14559	Tetratricopeptide repeat	650	704	9.4e-06	T	2019-08-09
TRINITY_DN53064_c0_g1_i11.p1	878919d52dbeb0539ba7d6da7e9b5592	769	Pfam	PF13424	Tetratricopeptide repeat	236	298	2.9e-08	T	2019-08-09
TRINITY_DN43533_c0_g1_i1.p1	1fd4ec0c909adb05c2578240f053c7f1	640	Pfam	PF07177	Neuralized	90	239	8.2e-52	T	2019-08-09	IPR006573	Neuralized homology repeat (NHR) domain
TRINITY_DN43533_c0_g1_i1.p1	1fd4ec0c909adb05c2578240f053c7f1	640	Pfam	PF07177	Neuralized	285	434	2.3e-44	T	2019-08-09	IPR006573	Neuralized homology repeat (NHR) domain
TRINITY_DN43533_c0_g1_i1.p1	1fd4ec0c909adb05c2578240f053c7f1	640	Pfam	PF13920	Zinc finger, C3HC4 type (RING finger)	585	634	1.2e-13	T	2019-08-09
TRINITY_DN28982_c0_g1_i2.p2	f23f6914285c3c7c4c973238bd0f4b91	516	Pfam	PF00083	Sugar (and other) transporter	66	494	6.7e-47	T	2019-08-09	IPR005828	Major facilitator, sugar transporter-like	GO:0016021|GO:0022857|GO:0055085
TRINITY_DN57308_c0_g1_i5.p1	b096184f02924399c2e4c14988fd74d5	373	Pfam	PF00876	Innexin	20	358	2.7e-94	T	2019-08-09	IPR000990	Innexin
TRINITY_DN57308_c0_g1_i3.p1	b096184f02924399c2e4c14988fd74d5	373	Pfam	PF00876	Innexin	20	358	2.7e-94	T	2019-08-09	IPR000990	Innexin
TRINITY_DN57308_c0_g1_i2.p1	b096184f02924399c2e4c14988fd74d5	373	Pfam	PF00876	Innexin	20	358	2.7e-94	T	2019-08-09	IPR000990	Innexin
TRINITY_DN203281_c0_g1_i1.p1	a8cd7d613e89270f8876e8a04cb25083	193	Pfam	PF02301	HORMA domain	11	95	1.2e-06	T	2019-08-09	IPR003511	HORMA domain
TRINITY_DN42914_c0_g1_i2.p1	ad4f27b71d01683db6ebd3328d3c0e36	1057	Pfam	PF00791	ZU5 domain	623	715	1.7e-21	T	2019-08-09	IPR000906	ZU5 domain
TRINITY_DN42914_c0_g1_i2.p1	ad4f27b71d01683db6ebd3328d3c0e36	1057	Pfam	PF17217	UPA domain	772	906	1.4e-24	T	2019-08-09	IPR033772	UPA domain
TRINITY_DN42914_c0_g1_i2.p1	ad4f27b71d01683db6ebd3328d3c0e36	1057	Pfam	PF07679	Immunoglobulin I-set domain	232	311	7.4e-10	T	2019-08-09	IPR013098	Immunoglobulin I-set
TRINITY_DN42914_c0_g1_i2.p1	ad4f27b71d01683db6ebd3328d3c0e36	1057	Pfam	PF00531	Death domain	976	1052	5.5e-08	T	2019-08-09	IPR000488	Death domain	GO:0005515|GO:0007165
TRINITY_DN56970_c0_g1_i3.p2	ff18b84b86d4cff9d9ce11562a3d0c3e	368	Pfam	PF00069	Protein kinase domain	30	347	1.4e-51	T	2019-08-09	IPR000719	Protein kinase domain	GO:0004672|GO:0005524|GO:0006468
TRINITY_DN82357_c0_g1_i2.p2	9e5df5f13d2734ef96f00e435810f787	435	Pfam	PF00018	SH3 domain	95	142	2.1e-11	T	2019-08-09	IPR001452	SH3 domain	GO:0005515
TRINITY_DN82357_c0_g1_i2.p2	9e5df5f13d2734ef96f00e435810f787	435	Pfam	PF07714	Protein tyrosine kinase	271	435	9.1e-55	T	2019-08-09	IPR001245	Serine-threonine/tyrosine-protein kinase, catalytic domain	GO:0004672|GO:0006468
TRINITY_DN82357_c0_g1_i2.p2	9e5df5f13d2734ef96f00e435810f787	435	Pfam	PF00017	SH2 domain	156	231	6.6e-25	T	2019-08-09	IPR000980	SH2 domain
TRINITY_DN55783_c0_g1_i2.p1	cccd93e18d1ead6bca4b1b9d491b015b	928	Pfam	PF01068	ATP dependent DNA ligase domain	370	564	2.7e-59	T	2019-08-09	IPR012310	DNA ligase, ATP-dependent, central	GO:0003910|GO:0005524|GO:0006281|GO:0006310
TRINITY_DN55783_c0_g1_i2.p1	cccd93e18d1ead6bca4b1b9d491b015b	928	Pfam	PF04679	ATP dependent DNA ligase C terminal region	592	703	1.3e-17	T	2019-08-09	IPR012309	DNA ligase, ATP-dependent, C-terminal	GO:0003910|GO:0006281|GO:0006310
TRINITY_DN55783_c0_g1_i2.p1	cccd93e18d1ead6bca4b1b9d491b015b	928	Pfam	PF04675	DNA ligase N terminus	150	321	1.9e-33	T	2019-08-09	IPR012308	DNA ligase, ATP-dependent, N-terminal	GO:0003677|GO:0003910|GO:0006281|GO:0006310
TRINITY_DN55783_c0_g1_i2.p1	cccd93e18d1ead6bca4b1b9d491b015b	928	Pfam	PF16759	DNA ligase 3 BRCT domain	827	912	1.1e-08	T	2019-08-09	IPR031916	DNA ligase 3, BRCT domain
TRINITY_DN55783_c0_g1_i2.p1	cccd93e18d1ead6bca4b1b9d491b015b	928	Pfam	PF00645	Poly(ADP-ribose) polymerase and DNA-Ligase Zn-finger region	12	92	4.4e-16	T	2019-08-09	IPR001510	Zinc finger, PARP-type	GO:0003677|GO:0008270
TRINITY_DN105985_c0_g1_i1.p1	c4d0386debd217bf4ef1e1504075dd09	104	Pfam	PF13843	Transposase IS4	7	90	1.9e-12	T	2019-08-09	IPR029526	PiggyBac transposable element-derived protein
TRINITY_DN54061_c0_g2_i1.p1	ecfdf867236a189ded1ebd221a06c815	784	Pfam	PF05970	PIF1-like helicase	329	677	2.7e-109	T	2019-08-09	IPR010285	DNA helicase Pif1-like	GO:0000723|GO:0003678|GO:0006281
TRINITY_DN57150_c1_g1_i1.p1	89b7b06ebace1d52d0e019b4a51b8f27	414	Pfam	PF02958	Ecdysteroid kinase	44	322	5.5e-56	T	2019-08-09	IPR004119	Ecdysteroid kinase-like
TRINITY_DN48064_c0_g1_i2.p1	1014603b517bde956d19d75df0745f96	378	Pfam	PF00096	Zinc finger, C2H2 type	214	236	0.00046	T	2019-08-09	IPR013087	Zinc finger C2H2-type	GO:0003676
TRINITY_DN48064_c0_g1_i2.p1	1014603b517bde956d19d75df0745f96	378	Pfam	PF00096	Zinc finger, C2H2 type	327	350	0.0021	T	2019-08-09	IPR013087	Zinc finger C2H2-type	GO:0003676
TRINITY_DN48064_c0_g1_i2.p1	1014603b517bde956d19d75df0745f96	378	Pfam	PF00096	Zinc finger, C2H2 type	270	292	0.0011	T	2019-08-09	IPR013087	Zinc finger C2H2-type	GO:0003676
TRINITY_DN48064_c0_g1_i2.p1	1014603b517bde956d19d75df0745f96	378	Pfam	PF00096	Zinc finger, C2H2 type	298	321	0.0008	T	2019-08-09	IPR013087	Zinc finger C2H2-type	GO:0003676
TRINITY_DN48064_c0_g1_i2.p1	1014603b517bde956d19d75df0745f96	378	Pfam	PF07776	Zinc-finger associated domain (zf-AD)	52	121	5.2e-14	T	2019-08-09	IPR012934	Zinc finger, AD-type	GO:0005634|GO:0008270
TRINITY_DN43176_c0_g1_i3.p1	75ff260dede9ca184e7a02f36f09c28e	515	Pfam	PF00621	RhoGEF domain	214	384	6.5e-11	T	2019-08-09	IPR000219	Dbl homology (DH) domain	GO:0005089|GO:0035023
TRINITY_DN97130_c0_g1_i1.p1	fb3a6df543aa8fbc398a9db96184d9d7	118	Pfam	PF00873	AcrB/AcrD/AcrF family	2	117	9.8e-30	T	2019-08-09	IPR001036	Acriflavin resistance protein	GO:0016020|GO:0022857|GO:0055085
TRINITY_DN174060_c0_g1_i1.p1	544aba9e76d36fd0aa548aabca664f7d	529	Pfam	PF00732	GMC oxidoreductase	37	333	3.5e-56	T	2019-08-09	IPR000172	Glucose-methanol-choline oxidoreductase, N-terminal	GO:0016614|GO:0050660|GO:0055114
TRINITY_DN174060_c0_g1_i1.p1	544aba9e76d36fd0aa548aabca664f7d	529	Pfam	PF05199	GMC oxidoreductase	463	517	1e-07	T	2019-08-09	IPR007867	Glucose-methanol-choline oxidoreductase, C-terminal	GO:0016614|GO:0055114
TRINITY_DN37919_c0_g1_i1.p1	cb42dc076a9c12f859d136569185bd5f	607	Pfam	PF00209	Sodium:neurotransmitter symporter family	45	562	9.2e-191	T	2019-08-09	IPR000175	Sodium:neurotransmitter symporter	GO:0016021
TRINITY_DN37012_c0_g1_i1.p2	6dd5d753b0a719ff76eccf42d0504ff5	157	Pfam	PF00155	Aminotransferase class I and II	8	155	4e-21	T	2019-08-09	IPR004839	Aminotransferase, class I/classII	GO:0009058|GO:0030170
TRINITY_DN170244_c0_g1_i1.p1	ab06796052410ff81c8a58183e307302	243	Pfam	PF06585	Haemolymph juvenile hormone binding protein (JHBP)	9	240	6e-49	T	2019-08-09	IPR010562	Haemolymph juvenile hormone binding
TRINITY_DN45944_c0_g1_i1.p1	2e51a99790d19ff7a594a4218a02378d	386	Pfam	PF03006	Haemolysin-III related	140	361	3.7e-76	T	2019-08-09	IPR004254	AdipoR/Haemolysin-III-related	GO:0016021
TRINITY_DN60286_c0_g1_i2.p1	734214fa2b511585a5ee26872a7c41a6	643	Pfam	PF01061	ABC-2 type transporter	365	575	3.2e-26	T	2019-08-09	IPR013525	ABC-2 type transporter	GO:0016020
TRINITY_DN60286_c0_g1_i2.p1	734214fa2b511585a5ee26872a7c41a6	643	Pfam	PF00005	ABC transporter	66	211	1.4e-22	T	2019-08-09	IPR003439	ABC transporter-like	GO:0005524|GO:0016887
TRINITY_DN16559_c0_g1_i2.p1	0e958f571c2fb173cb4aeed10272c90a	257	Pfam	PF00651	BTB/POZ domain	22	116	3e-21	T	2019-08-09	IPR000210	BTB/POZ domain	GO:0005515
TRINITY_DN26512_c0_g1_i1.p1	10a18161b70feef2acee8cc287264e95	716	Pfam	PF07717	Oligonucleotide/oligosaccharide-binding (OB)-fold	621	706	2e-09	T	2019-08-09	IPR011709	Domain of unknown function DUF1605
TRINITY_DN26512_c0_g1_i1.p1	10a18161b70feef2acee8cc287264e95	716	Pfam	PF04408	Helicase associated domain (HA2)	471	560	1.1e-18	T	2019-08-09	IPR007502	Helicase-associated domain	GO:0004386
TRINITY_DN26512_c0_g1_i1.p1	10a18161b70feef2acee8cc287264e95	716	Pfam	PF00270	DEAD/DEAH box helicase	86	240	2.6e-08	T	2019-08-09	IPR011545	DEAD/DEAH box helicase domain	GO:0003676|GO:0005524
TRINITY_DN26512_c0_g1_i1.p1	10a18161b70feef2acee8cc287264e95	716	Pfam	PF00271	Helicase conserved C-terminal domain	288	410	9.5e-13	T	2019-08-09	IPR001650	Helicase, C-terminal
TRINITY_DN50347_c0_g1_i1.p1	aa1282f779a58c4a961c676e19001a79	829	Pfam	PF17919	RNase H-like domain found in reverse transcriptase	541	640	1.2e-29	T	2019-08-09	IPR041577	Reverse transcriptase/retrotransposon-derived protein, RNase H-like domain
TRINITY_DN50347_c0_g1_i1.p1	aa1282f779a58c4a961c676e19001a79	829	Pfam	PF17921	Integrase zinc binding domain	766	809	5.1e-12	T	2019-08-09	IPR041588	Integrase zinc-binding domain
TRINITY_DN50347_c0_g1_i1.p1	aa1282f779a58c4a961c676e19001a79	829	Pfam	PF00078	Reverse transcriptase (RNA-dependent DNA polymerase)	318	478	1.2e-31	T	2019-08-09	IPR000477	Reverse transcriptase domain
TRINITY_DN58214_c0_g1_i4.p1	427d955aac2877d855adfdd690eac560	799	Pfam	PF12490	Breast carcinoma amplified sequence 3	619	672	3.5e-09	T	2019-08-09	IPR022175	BCAS3 domain
TRINITY_DN67980_c0_g1_i1.p2	db45a99b9ab0dff3f11922daf5f417f2	117	Pfam	PF03446	NAD binding domain of 6-phosphogluconate dehydrogenase	7	89	1.4e-25	T	2019-08-09	IPR006115	6-phosphogluconate dehydrogenase, NADP-binding	GO:0050661
TRINITY_DN56304_c0_g1_i2.p1	b89624763979cf88f32fef438193cddd	347	Pfam	PF00498	FHA domain	40	109	5.7e-15	T	2019-08-09	IPR000253	Forkhead-associated (FHA) domain	GO:0005515
TRINITY_DN47970_c0_g1_i1.p1	0836e6a34c60be5e7dde2715dda7040b	252	Pfam	PF07742	BTG family	1	111	2.5e-38	T	2019-08-09	IPR002087	Anti-proliferative protein
TRINITY_DN60560_c0_g2_i1.p1	5b65b300540b354cad4160a68f7e1cc5	1011	Pfam	PF00078	Reverse transcriptase (RNA-dependent DNA polymerase)	568	790	2.1e-36	T	2019-08-09	IPR000477	Reverse transcriptase domain
TRINITY_DN46390_c0_g1_i2.p1	08846a978f2a919cb6eb8b31241f77b2	470	Pfam	PF13912	C2H2-type zinc finger	82	105	0.0002	T	2019-08-09
TRINITY_DN46390_c0_g1_i2.p1	08846a978f2a919cb6eb8b31241f77b2	470	Pfam	PF13912	C2H2-type zinc finger	320	342	0.0092	T	2019-08-09
TRINITY_DN46390_c0_g1_i2.p1	08846a978f2a919cb6eb8b31241f77b2	470	Pfam	PF00096	Zinc finger, C2H2 type	152	173	0.0052	T	2019-08-09	IPR013087	Zinc finger C2H2-type	GO:0003676
TRINITY_DN46390_c0_g1_i2.p1	08846a978f2a919cb6eb8b31241f77b2	470	Pfam	PF00096	Zinc finger, C2H2 type	181	198	0.0026	T	2019-08-09	IPR013087	Zinc finger C2H2-type	GO:0003676
TRINITY_DN46390_c0_g1_i2.p1	08846a978f2a919cb6eb8b31241f77b2	470	Pfam	PF00096	Zinc finger, C2H2 type	292	314	0.0057	T	2019-08-09	IPR013087	Zinc finger C2H2-type	GO:0003676
TRINITY_DN46390_c0_g1_i2.p1	08846a978f2a919cb6eb8b31241f77b2	470	Pfam	PF00096	Zinc finger, C2H2 type	208	230	0.0014	T	2019-08-09	IPR013087	Zinc finger C2H2-type	GO:0003676
TRINITY_DN46390_c0_g1_i2.p1	08846a978f2a919cb6eb8b31241f77b2	470	Pfam	PF00096	Zinc finger, C2H2 type	264	286	5.4e-05	T	2019-08-09	IPR013087	Zinc finger C2H2-type	GO:0003676
TRINITY_DN46390_c0_g1_i2.p1	08846a978f2a919cb6eb8b31241f77b2	470	Pfam	PF00096	Zinc finger, C2H2 type	404	426	0.002	T	2019-08-09	IPR013087	Zinc finger C2H2-type	GO:0003676
TRINITY_DN46390_c0_g1_i2.p1	08846a978f2a919cb6eb8b31241f77b2	470	Pfam	PF00096	Zinc finger, C2H2 type	376	398	3.7e-06	T	2019-08-09	IPR013087	Zinc finger C2H2-type	GO:0003676
TRINITY_DN46390_c0_g1_i2.p1	08846a978f2a919cb6eb8b31241f77b2	470	Pfam	PF00096	Zinc finger, C2H2 type	236	258	0.00076	T	2019-08-09	IPR013087	Zinc finger C2H2-type	GO:0003676
TRINITY_DN20236_c0_g1_i1.p1	86839b33d2950b97c182d4e136bcb676	114	Pfam	PF00392	Bacterial regulatory proteins, gntR family	2	48	3.1e-13	T	2019-08-09	IPR000524	Transcription regulator HTH, GntR	GO:0003700|GO:0006355
TRINITY_DN61232_c0_g1_i1.p1	0d9293b0b6cc559d50a036c6727f2e64	1976	Pfam	PF03564	Protein of unknown function (DUF1759)	405	543	9.5e-13	T	2019-08-09	IPR005312	Protein of unknown function DUF1759
TRINITY_DN61232_c0_g1_i1.p1	0d9293b0b6cc559d50a036c6727f2e64	1976	Pfam	PF18701	Family of unknown function (DUF5641)	1924	1976	1.3e-11	T	2019-08-09	IPR040676	Domain of unknown function DUF5641
TRINITY_DN61232_c0_g1_i1.p1	0d9293b0b6cc559d50a036c6727f2e64	1976	Pfam	PF17921	Integrase zinc binding domain	1655	1703	3.3e-06	T	2019-08-09	IPR041588	Integrase zinc-binding domain
TRINITY_DN61232_c0_g1_i1.p1	0d9293b0b6cc559d50a036c6727f2e64	1976	Pfam	PF05380	Pao retrotransposon peptidase	1232	1393	2.9e-55	T	2019-08-09	IPR008042	Retrotransposon, Pao
TRINITY_DN200458_c0_g1_i1.p1	ca9df5bc7a58fdfc5529cc80e6256c2f	178	Pfam	PF00572	Ribosomal protein L13	17	138	2.4e-39	T	2019-08-09	IPR005822	Ribosomal protein L13	GO:0003735|GO:0005840|GO:0006412
TRINITY_DN58665_c3_g1_i1.p1	e2428776d1768ad4b90326e8283b21c4	316	Pfam	PF00153	Mitochondrial carrier protein	125	214	1.2e-18	T	2019-08-09	IPR018108	Mitochondrial substrate/solute carrier
TRINITY_DN58665_c3_g1_i1.p1	e2428776d1768ad4b90326e8283b21c4	316	Pfam	PF00153	Mitochondrial carrier protein	221	308	1.6e-17	T	2019-08-09	IPR018108	Mitochondrial substrate/solute carrier
TRINITY_DN58665_c3_g1_i1.p1	e2428776d1768ad4b90326e8283b21c4	316	Pfam	PF00153	Mitochondrial carrier protein	18	114	8e-18	T	2019-08-09	IPR018108	Mitochondrial substrate/solute carrier
TRINITY_DN61631_c0_g1_i11.p1	d716d88fbc8f4b929156158295bf28bd	181	Pfam	PF13873	Myb/SANT-like DNA-binding domain	10	74	3.6e-12	T	2019-08-09	IPR028002	Myb/SANT-like DNA-binding domain
TRINITY_DN61631_c0_g1_i1.p1	d716d88fbc8f4b929156158295bf28bd	181	Pfam	PF13873	Myb/SANT-like DNA-binding domain	10	74	3.6e-12	T	2019-08-09	IPR028002	Myb/SANT-like DNA-binding domain
TRINITY_DN29272_c0_g1_i5.p1	88fe1ccf79ad6cbb5ff5c36a18916fb0	1893	Pfam	PF00069	Protein kinase domain	87	363	2.6e-52	T	2019-08-09	IPR000719	Protein kinase domain	GO:0004672|GO:0005524|GO:0006468
TRINITY_DN29272_c0_g1_i5.p1	88fe1ccf79ad6cbb5ff5c36a18916fb0	1893	Pfam	PF00780	CNH domain	1547	1695	1.2e-13	T	2019-08-09	IPR001180	Citron homology (CNH) domain
TRINITY_DN57275_c0_g1_i3.p1	21fde5fbd7c47a9fb4c76aa85b6e73a3	338	Pfam	PF01408	Oxidoreductase family, NAD-binding Rossmann fold	3	122	2.6e-22	T	2019-08-09	IPR000683	Oxidoreductase, N-terminal	GO:0016491
TRINITY_DN57275_c0_g1_i3.p1	21fde5fbd7c47a9fb4c76aa85b6e73a3	338	Pfam	PF02894	Oxidoreductase family, C-terminal alpha/beta domain	140	227	5.6e-06	T	2019-08-09	IPR004104	Oxidoreductase, C-terminal	GO:0016491|GO:0055114
TRINITY_DN23952_c0_g1_i1.p1	0880d4f1ef22c64f1b0ede94b3f86f73	490	Pfam	PF00083	Sugar (and other) transporter	41	227	2.9e-26	T	2019-08-09	IPR005828	Major facilitator, sugar transporter-like	GO:0016021|GO:0022857|GO:0055085
TRINITY_DN23952_c0_g1_i1.p1	0880d4f1ef22c64f1b0ede94b3f86f73	490	Pfam	PF00083	Sugar (and other) transporter	239	474	1.7e-22	T	2019-08-09	IPR005828	Major facilitator, sugar transporter-like	GO:0016021|GO:0022857|GO:0055085
TRINITY_DN57579_c0_g1_i9.p1	d41e24eaac5424638ea42810efabed07	5094	Pfam	PF02815	MIR domain	212	392	5.8e-46	T	2019-08-09	IPR016093	MIR motif	GO:0016020
TRINITY_DN57579_c0_g1_i9.p1	d41e24eaac5424638ea42810efabed07	5094	Pfam	PF08454	RyR and IP3R Homology associated	3974	4089	2.6e-29	T	2019-08-09	IPR013662	RyR/IP3R Homology associated domain
TRINITY_DN57579_c0_g1_i9.p1	d41e24eaac5424638ea42810efabed07	5094	Pfam	PF02026	RyR domain	968	1057	4.3e-30	T	2019-08-09	IPR003032	Ryanodine receptor Ryr
TRINITY_DN57579_c0_g1_i9.p1	d41e24eaac5424638ea42810efabed07	5094	Pfam	PF02026	RyR domain	855	944	2.3e-31	T	2019-08-09	IPR003032	Ryanodine receptor Ryr
TRINITY_DN57579_c0_g1_i9.p1	d41e24eaac5424638ea42810efabed07	5094	Pfam	PF02026	RyR domain	2919	3002	5.4e-26	T	2019-08-09	IPR003032	Ryanodine receptor Ryr
TRINITY_DN57579_c0_g1_i9.p1	d41e24eaac5424638ea42810efabed07	5094	Pfam	PF02026	RyR domain	2798	2887	2e-30	T	2019-08-09	IPR003032	Ryanodine receptor Ryr
[truncated: 51,240 more rows]
