# Supplementary material for: Family dinner: Transcriptional plasticity of five Noctuidae (Lepidoptera) feeding on three host plant species
Source: Ecol Evol. 2022 Sep 6;12(9):e9258. doi: 10.1002/ece3.9258 (PMC9448971; doi:10.1002/ece3.9258)
Supplement: Supplementary file 18 — Table S8e [file ECE3-12-e9258-s019.xlsx]

## Sheet: Blad1
Supplementary Table 8e. Interproscan annotation report of Trichoplusia ni.
Trichoplusia ni
Gene-protein_ID	Sequence MD5 digest	Seq length	Analysis	Signature Accession	Signature Description	Start location	Stop location	e-value score	Status	Date of Run	Interpro annotation accession	Interpro annotation description	GO annotations
TRINITY_DN48487_c0_g1_i1.p1	e044aad6dff929fd9cfd101a9381f8d3	2711	Pfam	PF15636	GHH signature containing HNH/Endo VII superfamily nuclease toxin	2618	2695	4e-25	T	2019-08-09	IPR028916	Tox-GHH domain
TRINITY_DN48487_c0_g1_i1.p1	e044aad6dff929fd9cfd101a9381f8d3	2711	Pfam	PF05593	RHS Repeat	1615	1648	3.6e-06	T	2019-08-09	IPR031325	RHS repeat
TRINITY_DN52489_c1_g1_i11.p1	22bd281757f1cb09fc65f6f53b9794a5	1067	Pfam	PF00640	Phosphotyrosine interaction domain (PTB/PID)	707	846	7.5e-44	T	2019-08-09	IPR006020	PTB/PI domain	GO:0005515
TRINITY_DN52489_c1_g1_i11.p1	22bd281757f1cb09fc65f6f53b9794a5	1067	Pfam	PF00595	PDZ domain	978	1048	1.4e-10	T	2019-08-09	IPR001478	PDZ domain	GO:0005515
TRINITY_DN52489_c1_g1_i11.p1	22bd281757f1cb09fc65f6f53b9794a5	1067	Pfam	PF00595	PDZ domain	887	969	1.5e-13	T	2019-08-09	IPR001478	PDZ domain	GO:0005515
TRINITY_DN47885_c2_g1_i2.p1	820ca86a46c8d74d61fbe22c5363a525	357	Pfam	PF03250	Tropomodulin	8	150	3.8e-52	T	2019-08-09	IPR004934	Tropomodulin	GO:0005523|GO:0051694
TRINITY_DN52445_c0_g1_i1.p1	64029fafaa8dc28c6e15254ed90ab527	1225	Pfam	PF00665	Integrase core domain	380	495	7.9e-25	T	2019-08-09	IPR001584	Integrase, catalytic core	GO:0015074
TRINITY_DN52445_c0_g1_i1.p1	64029fafaa8dc28c6e15254ed90ab527	1225	Pfam	PF14223	gag-polypeptide of LTR copia-type	10	106	6.4e-15	T	2019-08-09
TRINITY_DN52445_c0_g1_i1.p1	64029fafaa8dc28c6e15254ed90ab527	1225	Pfam	PF13976	GAG-pre-integrase domain	311	366	7.8e-09	T	2019-08-09	IPR025724	GAG-pre-integrase domain
TRINITY_DN52445_c0_g1_i1.p1	64029fafaa8dc28c6e15254ed90ab527	1225	Pfam	PF00098	Zinc knuckle	147	164	2.3e-05	T	2019-08-09	IPR001878	Zinc finger, CCHC-type	GO:0003676|GO:0008270
TRINITY_DN52445_c0_g1_i1.p1	64029fafaa8dc28c6e15254ed90ab527	1225	Pfam	PF07727	Reverse transcriptase (RNA-dependent DNA polymerase)	748	988	4.9e-77	T	2019-08-09	IPR013103	Reverse transcriptase, RNA-dependent DNA polymerase
TRINITY_DN179203_c1_g1_i1.p1	3140d36016d0033ed6ee448d850d21f8	936	Pfam	PF04053	Coatomer WD associated region	320	775	2.3e-152	T	2019-08-09	IPR006692	Coatomer, WD associated region	GO:0005198|GO:0006886|GO:0016192|GO:0030117
TRINITY_DN179203_c1_g1_i1.p1	3140d36016d0033ed6ee448d850d21f8	936	Pfam	PF00400	WD domain, G-beta repeat	92	127	3.1e-05	T	2019-08-09	IPR001680	WD40 repeat	GO:0005515
TRINITY_DN179203_c1_g1_i1.p1	3140d36016d0033ed6ee448d850d21f8	936	Pfam	PF00400	WD domain, G-beta repeat	220	256	1e-07	T	2019-08-09	IPR001680	WD40 repeat	GO:0005515
TRINITY_DN179203_c1_g1_i1.p1	3140d36016d0033ed6ee448d850d21f8	936	Pfam	PF00400	WD domain, G-beta repeat	180	215	5.2e-06	T	2019-08-09	IPR001680	WD40 repeat	GO:0005515
TRINITY_DN179203_c1_g1_i1.p1	3140d36016d0033ed6ee448d850d21f8	936	Pfam	PF00400	WD domain, G-beta repeat	60	85	0.071	T	2019-08-09	IPR001680	WD40 repeat	GO:0005515
TRINITY_DN179203_c1_g1_i1.p1	3140d36016d0033ed6ee448d850d21f8	936	Pfam	PF00400	WD domain, G-beta repeat	12	43	0.13	T	2019-08-09	IPR001680	WD40 repeat	GO:0005515
TRINITY_DN179203_c1_g1_i1.p1	3140d36016d0033ed6ee448d850d21f8	936	Pfam	PF00400	WD domain, G-beta repeat	132	170	0.0029	T	2019-08-09	IPR001680	WD40 repeat	GO:0005515
TRINITY_DN47368_c0_g1_i10.p1	0c131081a4a5c74c0e3ee90667826b89	3030	Pfam	PF07679	Immunoglobulin I-set domain	2647	2730	1.4e-11	T	2019-08-09	IPR013098	Immunoglobulin I-set
TRINITY_DN47368_c0_g1_i10.p1	0c131081a4a5c74c0e3ee90667826b89	3030	Pfam	PF07679	Immunoglobulin I-set domain	2887	2968	4.6e-15	T	2019-08-09	IPR013098	Immunoglobulin I-set
TRINITY_DN47368_c0_g1_i10.p1	0c131081a4a5c74c0e3ee90667826b89	3030	Pfam	PF08686	PLAC (protease and lacunin) domain	2977	3008	2.7e-09	T	2019-08-09	IPR010909	PLAC	GO:0008233
TRINITY_DN47368_c0_g1_i10.p1	0c131081a4a5c74c0e3ee90667826b89	3030	Pfam	PF05986	ADAM-TS Spacer 1	219	332	3.6e-30	T	2019-08-09	IPR010294	ADAM-TS Spacer 1
TRINITY_DN47368_c0_g1_i10.p1	0c131081a4a5c74c0e3ee90667826b89	3030	Pfam	PF00014	Kunitz/Bovine pancreatic trypsin inhibitor domain	1944	1995	6.4e-14	T	2019-08-09	IPR002223	Pancreatic trypsin inhibitor Kunitz domain	GO:0004867
TRINITY_DN47368_c0_g1_i10.p1	0c131081a4a5c74c0e3ee90667826b89	3030	Pfam	PF00014	Kunitz/Bovine pancreatic trypsin inhibitor domain	2142	2194	5.5e-18	T	2019-08-09	IPR002223	Pancreatic trypsin inhibitor Kunitz domain	GO:0004867
TRINITY_DN47368_c0_g1_i10.p1	0c131081a4a5c74c0e3ee90667826b89	3030	Pfam	PF00014	Kunitz/Bovine pancreatic trypsin inhibitor domain	2326	2379	9e-15	T	2019-08-09	IPR002223	Pancreatic trypsin inhibitor Kunitz domain	GO:0004867
TRINITY_DN47368_c0_g1_i10.p1	0c131081a4a5c74c0e3ee90667826b89	3030	Pfam	PF00014	Kunitz/Bovine pancreatic trypsin inhibitor domain	1859	1909	1.6e-15	T	2019-08-09	IPR002223	Pancreatic trypsin inhibitor Kunitz domain	GO:0004867
TRINITY_DN47368_c0_g1_i10.p1	0c131081a4a5c74c0e3ee90667826b89	3030	Pfam	PF00014	Kunitz/Bovine pancreatic trypsin inhibitor domain	2209	2258	2.1e-05	T	2019-08-09	IPR002223	Pancreatic trypsin inhibitor Kunitz domain	GO:0004867
TRINITY_DN47368_c0_g1_i10.p1	0c131081a4a5c74c0e3ee90667826b89	3030	Pfam	PF00014	Kunitz/Bovine pancreatic trypsin inhibitor domain	2266	2317	7.2e-16	T	2019-08-09	IPR002223	Pancreatic trypsin inhibitor Kunitz domain	GO:0004867
TRINITY_DN47368_c0_g1_i10.p1	0c131081a4a5c74c0e3ee90667826b89	3030	Pfam	PF00014	Kunitz/Bovine pancreatic trypsin inhibitor domain	1621	1672	1.9e-16	T	2019-08-09	IPR002223	Pancreatic trypsin inhibitor Kunitz domain	GO:0004867
TRINITY_DN47368_c0_g1_i10.p1	0c131081a4a5c74c0e3ee90667826b89	3030	Pfam	PF00014	Kunitz/Bovine pancreatic trypsin inhibitor domain	1800	1850	1.6e-13	T	2019-08-09	IPR002223	Pancreatic trypsin inhibitor Kunitz domain	GO:0004867
TRINITY_DN47368_c0_g1_i10.p1	0c131081a4a5c74c0e3ee90667826b89	3030	Pfam	PF00014	Kunitz/Bovine pancreatic trypsin inhibitor domain	1740	1790	1.4e-15	T	2019-08-09	IPR002223	Pancreatic trypsin inhibitor Kunitz domain	GO:0004867
TRINITY_DN47368_c0_g1_i10.p1	0c131081a4a5c74c0e3ee90667826b89	3030	Pfam	PF00014	Kunitz/Bovine pancreatic trypsin inhibitor domain	1680	1732	1.2e-15	T	2019-08-09	IPR002223	Pancreatic trypsin inhibitor Kunitz domain	GO:0004867
TRINITY_DN47368_c0_g1_i10.p1	0c131081a4a5c74c0e3ee90667826b89	3030	Pfam	PF00014	Kunitz/Bovine pancreatic trypsin inhibitor domain	2001	2053	3.5e-19	T	2019-08-09	IPR002223	Pancreatic trypsin inhibitor Kunitz domain	GO:0004867
TRINITY_DN47368_c0_g1_i10.p1	0c131081a4a5c74c0e3ee90667826b89	3030	Pfam	PF00090	Thrombospondin type 1 domain	406	430	0.018	T	2019-08-09	IPR000884	Thrombospondin type-1 (TSP1) repeat
TRINITY_DN47368_c0_g1_i10.p1	0c131081a4a5c74c0e3ee90667826b89	3030	Pfam	PF00090	Thrombospondin type 1 domain	589	609	0.00037	T	2019-08-09	IPR000884	Thrombospondin type-1 (TSP1) repeat
TRINITY_DN47368_c0_g1_i10.p1	0c131081a4a5c74c0e3ee90667826b89	3030	Pfam	PF00090	Thrombospondin type 1 domain	348	399	0.0024	T	2019-08-09	IPR000884	Thrombospondin type-1 (TSP1) repeat
TRINITY_DN47368_c0_g1_i10.p1	0c131081a4a5c74c0e3ee90667826b89	3030	Pfam	PF00090	Thrombospondin type 1 domain	651	698	0.0034	T	2019-08-09	IPR000884	Thrombospondin type-1 (TSP1) repeat
TRINITY_DN47368_c0_g1_i10.p1	0c131081a4a5c74c0e3ee90667826b89	3030	Pfam	PF00090	Thrombospondin type 1 domain	470	522	0.0029	T	2019-08-09	IPR000884	Thrombospondin type-1 (TSP1) repeat
TRINITY_DN47368_c0_g1_i10.p1	0c131081a4a5c74c0e3ee90667826b89	3030	Pfam	PF00090	Thrombospondin type 1 domain	65	114	3.1e-05	T	2019-08-09	IPR000884	Thrombospondin type-1 (TSP1) repeat
TRINITY_DN51223_c0_g2_i1.p1	c53efdf5700f812298aa54411499e122	236	Pfam	PF00078	Reverse transcriptase (RNA-dependent DNA polymerase)	11	83	3.7e-07	T	2019-08-09	IPR000477	Reverse transcriptase domain
TRINITY_DN145122_c0_g1_i1.p1	3341a2a9c5a4805d8fb283d98b37e6a6	485	Pfam	PF13923	Zinc finger, C3HC4 type (RING finger)	38	77	8.5e-08	T	2019-08-09
TRINITY_DN33943_c0_g1_i1.p1	d2af2a5aa91056b634e404c01d8674b9	633	Pfam	PF17763	Glutaminase/Asparaginase C-terminal domain	279	385	5e-27	T	2019-08-09	IPR040919	Asparaginase/glutaminase, C-terminal
TRINITY_DN33943_c0_g1_i1.p1	d2af2a5aa91056b634e404c01d8674b9	633	Pfam	PF12796	Ankyrin repeats (3 copies)	447	534	3.3e-12	T	2019-08-09	IPR020683	Ankyrin repeat-containing domain
TRINITY_DN33943_c0_g1_i1.p1	d2af2a5aa91056b634e404c01d8674b9	633	Pfam	PF00710	Asparaginase, N-terminal	44	259	1.1e-58	T	2019-08-09	IPR027474	L-asparaginase, N-terminal
TRINITY_DN37236_c0_g1_i1.p1	8f291a027ea13723f202b078bd63f2a1	683	Pfam	PF03722	Hemocyanin, all-alpha domain	26	141	2.4e-20	T	2019-08-09	IPR005204	Hemocyanin, N-terminal
TRINITY_DN37236_c0_g1_i1.p1	8f291a027ea13723f202b078bd63f2a1	683	Pfam	PF03723	Hemocyanin, ig-like domain	422	673	4.9e-76	T	2019-08-09	IPR005203	Hemocyanin, C-terminal
TRINITY_DN37236_c0_g1_i1.p1	8f291a027ea13723f202b078bd63f2a1	683	Pfam	PF00372	Hemocyanin, copper containing domain	148	413	4.9e-80	T	2019-08-09	IPR000896	Hemocyanin/hexamerin middle domain
TRINITY_DN51549_c0_g1_i3.p2	259af1bc25e56fc2fda49ad9968d56ef	300	Pfam	PF03258	Baculovirus FP protein	133	293	6.2e-07	T	2019-08-09	IPR004941	Baculovirus FP protein
TRINITY_DN52520_c0_g1_i5.p1	06c42032d60908f9f1a3cf3cb6a09e9b	2024	Pfam	PF07782	DC-STAMP-like protein	416	606	4.3e-50	T	2019-08-09	IPR012858	Dendritic cell-specific transmembrane protein-like	GO:0016021
TRINITY_DN49385_c0_g1_i1.p1	ef9ca075ed813606a6266bfe42980bb2	1215	Pfam	PF00664	ABC transporter transmembrane region	9	221	5.4e-44	T	2019-08-09	IPR011527	ABC transporter type 1, transmembrane domain	GO:0005524|GO:0016021|GO:0042626|GO:0055085
TRINITY_DN49385_c0_g1_i1.p1	ef9ca075ed813606a6266bfe42980bb2	1215	Pfam	PF00664	ABC transporter transmembrane region	649	920	1.9e-52	T	2019-08-09	IPR011527	ABC transporter type 1, transmembrane domain	GO:0005524|GO:0016021|GO:0042626|GO:0055085
TRINITY_DN49385_c0_g1_i1.p1	ef9ca075ed813606a6266bfe42980bb2	1215	Pfam	PF00005	ABC transporter	990	1142	2.3e-34	T	2019-08-09	IPR003439	ABC transporter-like	GO:0005524|GO:0016887
TRINITY_DN49385_c0_g1_i1.p1	ef9ca075ed813606a6266bfe42980bb2	1215	Pfam	PF00005	ABC transporter	315	464	3.8e-35	T	2019-08-09	IPR003439	ABC transporter-like	GO:0005524|GO:0016887
TRINITY_DN37380_c0_g1_i1.p1	7343f8eccc91710601b4440a7825845e	129	Pfam	PF00227	Proteasome subunit	1	127	2e-36	T	2019-08-09	IPR001353	Proteasome, subunit alpha/beta	GO:0004298|GO:0005839|GO:0051603
TRINITY_DN37824_c0_g1_i1.p2	ba63d0ca0e35a2bafe83c009f77b1d30	116	Pfam	PF00063	Myosin head (motor domain)	11	101	6.1e-29	T	2019-08-09	IPR001609	Myosin head, motor domain	GO:0003774|GO:0005524|GO:0016459
TRINITY_DN44708_c0_g1_i2.p1	42d9d0e356532ffb66e0c044bd5a9233	214	Pfam	PF13417	Glutathione S-transferase, N-terminal domain	6	85	3e-16	T	2019-08-09	IPR004045	Glutathione S-transferase, N-terminal	GO:0005515
TRINITY_DN44708_c0_g1_i2.p1	42d9d0e356532ffb66e0c044bd5a9233	214	Pfam	PF14497	Glutathione S-transferase, C-terminal domain	123	197	1.6e-06	T	2019-08-09	IPR004046	Glutathione S-transferase, C-terminal
TRINITY_DN52543_c5_g3_i5.p1	4a0cf65527db143122bcaad4ed320f47	499	Pfam	PF00201	UDP-glucoronosyl and UDP-glucosyl transferase	10	490	7.2e-82	T	2019-08-09	IPR002213	UDP-glucuronosyl/UDP-glucosyltransferase	GO:0016758
TRINITY_DN53046_c0_g1_i1.p1	7ef1368e40fbf22ba0ab5f7859f92017	255	Pfam	PF00293	NUDIX domain	32	155	4.4e-12	T	2019-08-09	IPR000086	NUDIX hydrolase domain	GO:0016787
TRINITY_DN217363_c0_g1_i1.p1	53281ae64a9a12a9a5ea4927bea5880e	231	Pfam	PF07679	Immunoglobulin I-set domain	126	217	2.8e-22	T	2019-08-09	IPR013098	Immunoglobulin I-set
TRINITY_DN8014_c0_g1_i2.p2	8386fd695a49ab591cfa1113b6760cbd	134	Pfam	PF01832	Mannosyl-glycoprotein endo-beta-N-acetylglucosaminidase	13	112	3.6e-16	T	2019-08-09	IPR002901	Mannosyl-glycoprotein endo-beta-N-acetylglucosamidase-like domain	GO:0004040
TRINITY_DN36198_c0_g1_i4.p1	22f07d9172978f9eda18f5c4afb01b27	394	Pfam	PF17725	YAP binding domain	179	391	2.3e-95	T	2019-08-09	IPR041086	YAP binding domain
TRINITY_DN36198_c0_g1_i4.p1	22f07d9172978f9eda18f5c4afb01b27	394	Pfam	PF01285	TEA/ATTS domain	7	72	3.9e-27	T	2019-08-09	IPR000818	TEA/ATTS domain	GO:0003700|GO:0006355
TRINITY_DN218092_c0_g1_i1.p1	0cae86ccbadd61c6ca245ee2942a46e1	124	Pfam	PF02784	Pyridoxal-dependent decarboxylase, pyridoxal binding domain	1	92	2.6e-34	T	2019-08-09	IPR022644	Orn/DAP/Arg decarboxylase 2, N-terminal	GO:0003824
TRINITY_DN33697_c0_g1_i1.p1	a2ea7e3ef0ff5d18bd1ec22ed2de930c	342	Pfam	PF00155	Aminotransferase class I and II	66	323	1.5e-26	T	2019-08-09	IPR004839	Aminotransferase, class I/classII	GO:0009058|GO:0030170
TRINITY_DN40523_c0_g2_i1.p1	cadd082d819c7307560d82035325273b	221	Pfam	PF12796	Ankyrin repeats (3 copies)	107	181	7.2e-13	T	2019-08-09	IPR020683	Ankyrin repeat-containing domain
TRINITY_DN26969_c0_g1_i1.p1	27bf0c21d59f677ebd3fa2621f01947b	146	Pfam	PF04398	Protein of unknown function, DUF538	36	146	6.8e-29	T	2019-08-09	IPR007493	Protein of unknown function DUF538
TRINITY_DN49799_c0_g1_i6.p1	df83fe4bb53c0e4a57cd64b5e3d55551	1372	Pfam	PF16909	Vacuolar-sorting-associated 13 protein C-terminal	996	1072	4.6e-07	T	2019-08-09	IPR031645	Vacuolar protein sorting-associated protein 13, C-terminal
TRINITY_DN50028_c0_g1_i6.p1	e808d3b792481e308b7a350db8b749cb	223	Pfam	PF16000	CARMIL C-terminus	27	119	6.7e-13	T	2019-08-09	IPR031943	CARMIL, C-terminal domain
TRINITY_DN29227_c1_g1_i1.p1	3110901a39d216c7961c29b76a3fdb56	184	Pfam	PF00627	UBA/TS-N domain	44	80	0.00012	T	2019-08-09	IPR015940	Ubiquitin-associated domain
TRINITY_DN53398_c0_g1_i1.p1	88f88c40ca03f98f09c4bf1f32a6f66f	121	Pfam	PF00135	Carboxylesterase family	6	121	1.6e-34	T	2019-08-09	IPR002018	Carboxylesterase, type B
TRINITY_DN47891_c0_g1_i9.p1	3a11671f2e3c1dd522215cf54ee273ad	210	Pfam	PF00025	ADP-ribosylation factor family	57	198	4.8e-44	T	2019-08-09	IPR006689	Small GTPase superfamily, ARF/SAR type	GO:0005525
TRINITY_DN47891_c0_g1_i9.p1	3a11671f2e3c1dd522215cf54ee273ad	210	Pfam	PF00025	ADP-ribosylation factor family	11	45	3.1e-07	T	2019-08-09	IPR006689	Small GTPase superfamily, ARF/SAR type	GO:0005525
TRINITY_DN43196_c0_g1_i1.p1	60c6b5f80618cc1f8356c2a545cc9186	471	Pfam	PF01512	Respiratory-chain NADH dehydrogenase 51 Kd subunit	84	254	2.1e-50	T	2019-08-09	IPR011538	NADH-ubiquinone oxidoreductase 51kDa subunit, FMN-binding domain
TRINITY_DN43196_c0_g1_i1.p1	60c6b5f80618cc1f8356c2a545cc9186	471	Pfam	PF10531	SLBB domain	281	330	1.2e-06	T	2019-08-09	IPR019554	Soluble ligand binding domain
TRINITY_DN43196_c0_g1_i1.p1	60c6b5f80618cc1f8356c2a545cc9186	471	Pfam	PF10589	NADH-ubiquinone oxidoreductase-F iron-sulfur binding region	370	451	3.7e-28	T	2019-08-09	IPR019575	NADH-ubiquinone oxidoreductase 51kDa subunit, iron-sulphur binding domain	GO:0051539
TRINITY_DN46380_c1_g1_i9.p1	5a6464342439dd26eeea8e8c44df44c3	206	Pfam	PF00271	Helicase conserved C-terminal domain	108	188	4.9e-14	T	2019-08-09	IPR001650	Helicase, C-terminal
TRINITY_DN46380_c1_g1_i9.p1	5a6464342439dd26eeea8e8c44df44c3	206	Pfam	PF00270	DEAD/DEAH box helicase	1	72	2.1e-20	T	2019-08-09	IPR011545	DEAD/DEAH box helicase domain	GO:0003676|GO:0005524
TRINITY_DN120042_c0_g1_i1.p1	7f9388967925f5a9ee18e998188b11cc	563	Pfam	PF00615	Regulator of G protein signaling domain	420	534	4.4e-33	T	2019-08-09	IPR016137	RGS domain
TRINITY_DN120042_c0_g1_i1.p1	7f9388967925f5a9ee18e998188b11cc	563	Pfam	PF00631	GGL domain	343	399	5.9e-10	T	2019-08-09	IPR015898	G-protein gamma-like domain	GO:0007186
TRINITY_DN120042_c0_g1_i1.p1	7f9388967925f5a9ee18e998188b11cc	563	Pfam	PF18148	Regulator of G-protein signalling DHEX domain	157	257	1.3e-48	T	2019-08-09	IPR040759	Regulator of G-protein signalling, DHEX domain
TRINITY_DN120042_c0_g1_i1.p1	7f9388967925f5a9ee18e998188b11cc	563	Pfam	PF00610	Domain found in Dishevelled, Egl-10, and Pleckstrin (DEP)	84	154	9.4e-14	T	2019-08-09	IPR000591	DEP domain	GO:0035556
TRINITY_DN51022_c0_g1_i2.p1	b893e4e918b193407a5dca476875a669	163	Pfam	PF06625	Protein of unknown function (DUF1151)	40	151	6.5e-45	T	2019-08-09	IPR009533	FAM107
TRINITY_DN51022_c0_g1_i1.p1	b893e4e918b193407a5dca476875a669	163	Pfam	PF06625	Protein of unknown function (DUF1151)	40	151	6.5e-45	T	2019-08-09	IPR009533	FAM107
TRINITY_DN149334_c0_g1_i1.p1	8a9a35cc3df2249bd3ff6d3d74a8aa9d	209	Pfam	PF00071	Ras family	9	169	1.7e-45	T	2019-08-09	IPR001806	Small GTPase	GO:0003924|GO:0005525
TRINITY_DN9412_c0_g1_i1.p3	8b5eb29a5e103a84d6ce488167f8e64f	151	Pfam	PF05425	Copper resistance protein D	52	151	3.7e-17	T	2019-08-09	IPR008457	Copper resistance protein D	GO:0016021
TRINITY_DN107908_c0_g1_i1.p1	9c6f8d021f6a4bcda0e7649be500f5bb	115	Pfam	PF08514	STAG domain	2	104	2.8e-39	T	2019-08-09	IPR013721	STAG
TRINITY_DN44344_c0_g1_i2.p1	58509dfe085058e352765f13775df28b	1054	Pfam	PF17217	UPA domain	771	906	3.2e-22	T	2019-08-09	IPR033772	UPA domain
TRINITY_DN44344_c0_g1_i2.p1	58509dfe085058e352765f13775df28b	1054	Pfam	PF00791	ZU5 domain	622	715	9.2e-21	T	2019-08-09	IPR000906	ZU5 domain
TRINITY_DN44344_c0_g1_i2.p1	58509dfe085058e352765f13775df28b	1054	Pfam	PF07679	Immunoglobulin I-set domain	231	310	1e-09	T	2019-08-09	IPR013098	Immunoglobulin I-set
TRINITY_DN44344_c0_g1_i2.p1	58509dfe085058e352765f13775df28b	1054	Pfam	PF00531	Death domain	973	1049	3.5e-08	T	2019-08-09	IPR000488	Death domain	GO:0005515|GO:0007165
TRINITY_DN51403_c0_g1_i6.p1	d42286748fd1621506edcc2aa9001cdb	361	Pfam	PF04488	Glycosyltransferase sugar-binding region containing DXD motif	100	211	2e-17	T	2019-08-09	IPR007577	Glycosyltransferase, DXD sugar-binding motif
TRINITY_DN51403_c0_g1_i6.p1	d42286748fd1621506edcc2aa9001cdb	361	Pfam	PF04572	Alpha 1,4-glycosyltransferase conserved region	236	354	3.3e-34	T	2019-08-09	IPR007652	Alpha 1,4-glycosyltransferase domain
TRINITY_DN51403_c0_g1_i1.p1	d42286748fd1621506edcc2aa9001cdb	361	Pfam	PF04488	Glycosyltransferase sugar-binding region containing DXD motif	100	211	2e-17	T	2019-08-09	IPR007577	Glycosyltransferase, DXD sugar-binding motif
TRINITY_DN51403_c0_g1_i1.p1	d42286748fd1621506edcc2aa9001cdb	361	Pfam	PF04572	Alpha 1,4-glycosyltransferase conserved region	236	354	3.3e-34	T	2019-08-09	IPR007652	Alpha 1,4-glycosyltransferase domain
TRINITY_DN173928_c0_g1_i1.p1	3bb33b923a295376c6e4e9b786102288	108	Pfam	PF05761	5' nucleotidase family	3	85	5.1e-25	T	2019-08-09	IPR008380	HAD-superfamily hydrolase, subfamily IG, 5'-nucleotidase
TRINITY_DN52042_c0_g1_i2.p1	2395105d15d3ed75b77ce32e441668ea	247	Pfam	PF00244	14-3-3 protein	10	234	5.9e-106	T	2019-08-09	IPR023410	14-3-3 domain
TRINITY_DN76614_c0_g1_i1.p1	86c5bc5a2efd670d715f32cd378eef6b	310	Pfam	PF01151	GNS1/SUR4 family	28	264	1e-66	T	2019-08-09	IPR002076	ELO family	GO:0016021
TRINITY_DN35716_c0_g1_i3.p1	a03ecceac221302fca315e1427a3523d	361	Pfam	PF01753	MYND finger	132	169	1.1e-07	T	2019-08-09	IPR002893	Zinc finger, MYND-type
TRINITY_DN35716_c0_g1_i3.p1	a03ecceac221302fca315e1427a3523d	361	Pfam	PF04194	Programmed cell death protein 2, C-terminal putative domain	194	354	9.7e-47	T	2019-08-09	IPR007320	Programmed cell death protein 2, C-terminal	GO:0005737
TRINITY_DN50313_c3_g1_i4.p1	40235c3416e1f334703cae8ef66d1432	567	Pfam	PF12874	Zinc-finger of C2H2 type	60	83	1.7e-06	T	2019-08-09
TRINITY_DN50313_c3_g1_i4.p1	40235c3416e1f334703cae8ef66d1432	567	Pfam	PF12874	Zinc-finger of C2H2 type	199	223	8.1e-07	T	2019-08-09
TRINITY_DN50313_c3_g1_i4.p1	40235c3416e1f334703cae8ef66d1432	567	Pfam	PF12874	Zinc-finger of C2H2 type	111	134	9.7e-05	T	2019-08-09
TRINITY_DN51208_c0_g1_i5.p1	25403ab79007783efc4283ac8485353d	780	Pfam	PF18027	Cytosolic carboxypeptidase N-terminal domain	507	638	9.8e-14	T	2019-08-09	IPR040626	Cytosolic carboxypeptidase, N-terminal
TRINITY_DN184342_c0_g1_i1.p1	71f059fbc93a3e3ae0db8d9139c876bb	563	Pfam	PF09531	Nucleoporin protein Ndc1-Nup	9	551	1.8e-63	T	2019-08-09	IPR019049	Nucleoporin protein Ndc1-Nup
TRINITY_DN151150_c0_g1_i1.p1	72aacab096abf00452e331ed237d6d8f	123	Pfam	PF00742	Homoserine dehydrogenase	2	74	7.6e-19	T	2019-08-09	IPR001342	Homoserine dehydrogenase, catalytic	GO:0006520|GO:0055114
TRINITY_DN1479_c0_g1_i2.p1	00d8233fd5e682c59c6d0eed00b6f387	398	Pfam	PF00085	Thioredoxin	272	372	6.3e-21	T	2019-08-09	IPR013766	Thioredoxin domain	GO:0045454
TRINITY_DN1479_c0_g1_i2.p1	00d8233fd5e682c59c6d0eed00b6f387	398	Pfam	PF00085	Thioredoxin	152	250	2.6e-16	T	2019-08-09	IPR013766	Thioredoxin domain	GO:0045454
TRINITY_DN1479_c0_g1_i2.p1	00d8233fd5e682c59c6d0eed00b6f387	398	Pfam	PF00085	Thioredoxin	25	125	6.7e-19	T	2019-08-09	IPR013766	Thioredoxin domain	GO:0045454
TRINITY_DN50921_c1_g1_i10.p1	dc1b46d23f3d57de82be0c6ec9c56cb3	858	Pfam	PF02743	Cache domain	93	256	5.6e-12	T	2019-08-09	IPR033479	Double Cache domain 1
TRINITY_DN50921_c1_g1_i10.p1	dc1b46d23f3d57de82be0c6ec9c56cb3	858	Pfam	PF08473	Neuronal voltage-dependent calcium channel alpha 2acd	398	664	7.8e-20	T	2019-08-09	IPR013680	Voltage-dependent calcium channel, alpha-2/delta subunit, conserved region
TRINITY_DN50921_c1_g1_i10.p1	dc1b46d23f3d57de82be0c6ec9c56cb3	858	Pfam	PF08473	Neuronal voltage-dependent calcium channel alpha 2acd	740	833	7.6e-08	T	2019-08-09	IPR013680	Voltage-dependent calcium channel, alpha-2/delta subunit, conserved region
TRINITY_DN33420_c0_g1_i2.p1	cff4df7e22158b12df9a6f2a31698d87	213	Pfam	PF13855	Leucine rich repeat	76	133	6e-09	T	2019-08-09	IPR001611	Leucine-rich repeat	GO:0005515
TRINITY_DN128046_c0_g1_i1.p1	9ea0549043739c89bd2aad9df4f72c5c	133	Pfam	PF00448	SRP54-type protein, GTPase domain	1	83	4.8e-29	T	2019-08-09	IPR000897	Signal recognition particle, SRP54 subunit, GTPase domain	GO:0005525|GO:0006614
TRINITY_DN19365_c0_g1_i1.p1	5d964681ab53489d70b929c4bf732dfd	165	Pfam	PF00330	Aconitase family (aconitate hydratase)	1	155	4.8e-50	T	2019-08-09	IPR001030	Aconitase/3-isopropylmalate dehydratase large subunit, alpha/beta/alpha domain
TRINITY_DN41678_c0_g1_i1.p1	89bd7857342f7152fac20b727e6f7e1f	623	Pfam	PF04959	Arsenite-resistance protein 2	483	611	8.1e-53	T	2019-08-09	IPR007042	SERRATE/Ars2 , C-terminal
TRINITY_DN41678_c0_g1_i1.p1	89bd7857342f7152fac20b727e6f7e1f	623	Pfam	PF12066	Domain of unknown function (DUF3546)	5	70	2.3e-18	T	2019-08-09	IPR021933	SERRATE/Ars2, N-terminal
TRINITY_DN6208_c0_g1_i2.p3	fd7a9c05f031ceb2984ed3d62eb86285	160	Pfam	PF02547	Queuosine biosynthesis protein	1	160	1.1e-74	T	2019-08-09	IPR003699	S-adenosylmethionine:tRNA ribosyltransferase-isomerase, QueA	GO:0008616|GO:0016740|GO:0016853
TRINITY_DN110928_c0_g1_i1.p1	0a995a13781e0fc9083dd1ddcdab590e	410	Pfam	PF00650	CRAL/TRIO domain	82	250	3e-34	T	2019-08-09	IPR001251	CRAL-TRIO lipid binding domain
TRINITY_DN110928_c0_g1_i1.p1	0a995a13781e0fc9083dd1ddcdab590e	410	Pfam	PF03765	CRAL/TRIO, N-terminal domain	31	59	1.6e-05	T	2019-08-09	IPR011074	CRAL/TRIO, N-terminal domain
TRINITY_DN50712_c1_g1_i3.p1	15d862132c399966730e5a9b5d5b91a1	888	Pfam	PF00850	Histone deacetylase domain	493	805	5.1e-82	T	2019-08-09	IPR023801	Histone deacetylase domain
TRINITY_DN196462_c0_g1_i1.p1	0050a5ef1f09c01c97062c9040ad630d	190	Pfam	PF02949	7tm Odorant receptor	3	177	3e-35	T	2019-08-09	IPR004117	Olfactory receptor, insect	GO:0004984|GO:0005549|GO:0007608|GO:0016020
TRINITY_DN145076_c0_g1_i1.p1	1f99998e10c1b7fad13b542b1227acc8	637	Pfam	PF00005	ABC transporter	47	192	8e-28	T	2019-08-09	IPR003439	ABC transporter-like	GO:0005524|GO:0016887
TRINITY_DN145076_c0_g1_i1.p1	1f99998e10c1b7fad13b542b1227acc8	637	Pfam	PF01061	ABC-2 type transporter	340	551	1.3e-27	T	2019-08-09	IPR013525	ABC-2 type transporter	GO:0016020
TRINITY_DN234225_c0_g1_i1.p1	d771a1843d2bdb0ea774b7a1f09f249e	178	Pfam	PF00270	DEAD/DEAH box helicase	30	176	3.2e-21	T	2019-08-09	IPR011545	DEAD/DEAH box helicase domain	GO:0003676|GO:0005524
TRINITY_DN78907_c0_g1_i1.p1	40cfa95c8a4ec9bba2ecca0fa4fae4fd	816	Pfam	PF00379	Insect cuticle protein	152	201	6.5e-14	T	2019-08-09	IPR000618	Insect cuticle protein	GO:0042302
TRINITY_DN44176_c0_g1_i1.p2	8438daaa8ce741d1d5a7cf021180efad	125	Pfam	PF00903	Glyoxalase/Bleomycin resistance protein/Dioxygenase superfamily	2	121	3.5e-16	T	2019-08-09	IPR004360	Glyoxalase/fosfomycin resistance/dioxygenase domain
TRINITY_DN148283_c0_g1_i1.p2	50eecb368dc3de8ffe946a5bba348f9d	114	Pfam	PF08075	NOPS (NUC059) domain	96	114	1.2e-05	T	2019-08-09	IPR012975	NOPS
TRINITY_DN148283_c0_g1_i1.p2	50eecb368dc3de8ffe946a5bba348f9d	114	Pfam	PF00076	RNA recognition motif. (a.k.a. RRM, RBD, or RNP domain)	25	87	3.4e-16	T	2019-08-09	IPR000504	RNA recognition motif domain	GO:0003676
TRINITY_DN147369_c0_g1_i1.p1	470ed255a4e4c86f4a66fa030aad8922	182	Pfam	PF00994	Probable molybdopterin binding domain	2	140	1.9e-37	T	2019-08-09	IPR001453	MoaB/Mog domain
TRINITY_DN84492_c0_g1_i1.p2	96600b3453b16ff38cf63f8b8b385662	103	Pfam	PF06429	Flagellar basal body rod FlgEFG protein C-terminal	24	99	5.5e-26	T	2019-08-09	IPR010930	Flagellar basal-body/hook protein, C-terminal domain
TRINITY_DN915_c0_g1_i2.p1	0242e586956bbd445d96d49bcfb7fd74	676	Pfam	PF01222	Ergosterol biosynthesis ERG4/ERG24 family	305	675	1.5e-49	T	2019-08-09	IPR001171	Ergosterol biosynthesis ERG4/ERG24	GO:0016020
TRINITY_DN43990_c0_g1_i4.p1	dacd4aae0b3d93e679383c6307ed1f52	381	Pfam	PF00002	7 transmembrane receptor (Secretin family)	77	306	3.8e-47	T	2019-08-09	IPR000832	GPCR, family 2, secretin-like	GO:0004930|GO:0007186|GO:0016021
TRINITY_DN124994_c0_g1_i1.p1	82d1137421acaeb161fd98002be8ff0b	315	Pfam	PF00389	D-isomer specific 2-hydroxyacid dehydrogenase, catalytic domain	31	272	3.2e-17	T	2019-08-09	IPR006139	D-isomer specific 2-hydroxyacid dehydrogenase, catalytic domain	GO:0016616|GO:0051287|GO:0055114
TRINITY_DN124994_c0_g1_i1.p1	82d1137421acaeb161fd98002be8ff0b	315	Pfam	PF02826	D-isomer specific 2-hydroxyacid dehydrogenase, NAD binding domain	114	253	4.1e-35	T	2019-08-09	IPR006140	D-isomer specific 2-hydroxyacid dehydrogenase, NAD-binding domain	GO:0051287|GO:0055114
TRINITY_DN110064_c0_g1_i1.p1	b8ac58bfbe80622e059e8d90f36019af	621	Pfam	PF12848	ABC transporter	295	368	1.1e-21	T	2019-08-09	IPR032781	ABC-transporter extension domain
TRINITY_DN110064_c0_g1_i1.p1	b8ac58bfbe80622e059e8d90f36019af	621	Pfam	PF00005	ABC transporter	99	256	5.4e-21	T	2019-08-09	IPR003439	ABC transporter-like	GO:0005524|GO:0016887
TRINITY_DN110064_c0_g1_i1.p1	b8ac58bfbe80622e059e8d90f36019af	621	Pfam	PF00005	ABC transporter	412	544	1.5e-21	T	2019-08-09	IPR003439	ABC transporter-like	GO:0005524|GO:0016887
TRINITY_DN117949_c0_g1_i1.p1	6fda78527cbb31d07f0833b797f41f0f	182	Pfam	PF09924	Uncharacterised conserved protein (DUF2156)	21	182	5.8e-46	T	2019-08-09	IPR024320	Phosphatidylglycerol lysyltransferase, C-terminal
TRINITY_DN52176_c0_g1_i11.p1	5c00a03d3717ff2197a97596bb68eb79	152	Pfam	PF10177	Uncharacterised conserved protein (DUF2371)	13	95	7.6e-09	T	2019-08-09	IPR018787	Protein of unknown function DUF2371, TMEM200
TRINITY_DN41639_c0_g1_i1.p1	ea41361a0b011dd1d0377480f0178fac	576	Pfam	PF13920	Zinc finger, C3HC4 type (RING finger)	521	570	3.2e-14	T	2019-08-09
TRINITY_DN41639_c0_g1_i1.p1	ea41361a0b011dd1d0377480f0178fac	576	Pfam	PF07177	Neuralized	28	177	6.9e-52	T	2019-08-09	IPR006573	Neuralized homology repeat (NHR) domain
TRINITY_DN41639_c0_g1_i1.p1	ea41361a0b011dd1d0377480f0178fac	576	Pfam	PF07177	Neuralized	223	372	3.4e-43	T	2019-08-09	IPR006573	Neuralized homology repeat (NHR) domain
TRINITY_DN216077_c0_g1_i1.p1	6d11029fbf97154042b1a4fb482b7025	154	Pfam	PF00717	Peptidase S24-like	38	95	1.1e-11	T	2019-08-09	IPR015927	Peptidase S24/S26A/S26B/S26C
TRINITY_DN216077_c0_g1_i1.p1	6d11029fbf97154042b1a4fb482b7025	154	Pfam	PF10502	Signal peptidase, peptidase S26	100	138	0.00015	T	2019-08-09	IPR019533	Peptidase S26
TRINITY_DN179790_c0_g1_i2.p1	5e2787fcd91cab8a45183dc8ad05b36a	494	Pfam	PF02403	Seryl-tRNA synthetase N-terminal domain	2	109	1.3e-17	T	2019-08-09	IPR015866	Serine-tRNA synthetase, type1, N-terminal
TRINITY_DN179790_c0_g1_i2.p1	5e2787fcd91cab8a45183dc8ad05b36a	494	Pfam	PF00587	tRNA synthetase class II core domain (G, H, P, S and T)	265	445	1e-38	T	2019-08-09	IPR002314	Aminoacyl-tRNA synthetase, class II (G/ P/ S/T)	GO:0000166|GO:0004812|GO:0005524|GO:0006418
TRINITY_DN179790_c0_g1_i1.p1	5e2787fcd91cab8a45183dc8ad05b36a	494	Pfam	PF02403	Seryl-tRNA synthetase N-terminal domain	2	109	1.3e-17	T	2019-08-09	IPR015866	Serine-tRNA synthetase, type1, N-terminal
TRINITY_DN179790_c0_g1_i1.p1	5e2787fcd91cab8a45183dc8ad05b36a	494	Pfam	PF00587	tRNA synthetase class II core domain (G, H, P, S and T)	265	445	1e-38	T	2019-08-09	IPR002314	Aminoacyl-tRNA synthetase, class II (G/ P/ S/T)	GO:0000166|GO:0004812|GO:0005524|GO:0006418
TRINITY_DN44131_c0_g1_i1.p1	4d7419b13d121e9a7044e073078b8143	128	Pfam	PF00067	Cytochrome P450	8	125	5e-22	T	2019-08-09	IPR001128	Cytochrome P450	GO:0005506|GO:0016705|GO:0020037|GO:0055114
TRINITY_DN238804_c0_g1_i2.p1	1e51aca88c68c2197ce817478b56d890	105	Pfam	PF00122	E1-E2 ATPase	2	76	1.4e-11	T	2019-08-09
TRINITY_DN52935_c43_g1_i2.p1	2ee0eca8bae4cec5b449e1fd8de636ee	199	Pfam	PF12901	SUZ-C motif	183	196	0.00011	T	2019-08-09	IPR024642	SUZ-C domain
TRINITY_DN52935_c43_g1_i2.p1	2ee0eca8bae4cec5b449e1fd8de636ee	199	Pfam	PF12752	SUZ domain	63	111	3.4e-13	T	2019-08-09	IPR024771	SUZ domain
TRINITY_DN116837_c0_g1_i1.p1	514b1842e8fc3658e9927af560d1323e	130	Pfam	PF00450	Serine carboxypeptidase	18	128	1.7e-16	T	2019-08-09	IPR001563	Peptidase S10, serine carboxypeptidase	GO:0004185|GO:0006508
TRINITY_DN34669_c0_g1_i1.p1	4b7ad832f5fe1698be33e33314023b9e	108	Pfam	PF07686	Immunoglobulin V-set domain	3	55	2.4e-06	T	2019-08-09	IPR013106	Immunoglobulin V-set domain
TRINITY_DN48051_c0_g1_i1.p1	ce674c8d698f67818cf0a60d0241c5aa	1271	Pfam	PF17919	RNase H-like domain found in reverse transcriptase	904	1004	4.8e-30	T	2019-08-09	IPR041577	Reverse transcriptase/retrotransposon-derived protein, RNase H-like domain
TRINITY_DN48051_c0_g1_i1.p1	ce674c8d698f67818cf0a60d0241c5aa	1271	Pfam	PF17921	Integrase zinc binding domain	1130	1186	5e-18	T	2019-08-09	IPR041588	Integrase zinc-binding domain
TRINITY_DN48051_c0_g1_i1.p1	ce674c8d698f67818cf0a60d0241c5aa	1271	Pfam	PF00078	Reverse transcriptase (RNA-dependent DNA polymerase)	681	841	1.4e-27	T	2019-08-09	IPR000477	Reverse transcriptase domain
TRINITY_DN42357_c0_g1_i2.p1	9979a1f3d78839ec22ad2d35a7c7193d	105	Pfam	PF00126	Bacterial regulatory helix-turn-helix protein, lysR family	16	75	9.6e-15	T	2019-08-09	IPR000847	Transcription regulator HTH, LysR	GO:0003700|GO:0006355
TRINITY_DN42016_c0_g1_i2.p1	52bff929f1a165fe8188a2b78e933e8b	716	Pfam	PF00412	LIM domain	628	691	1.4e-08	T	2019-08-09	IPR001781	Zinc finger, LIM-type
TRINITY_DN42016_c0_g1_i2.p1	52bff929f1a165fe8188a2b78e933e8b	716	Pfam	PF00412	LIM domain	503	557	2.3e-12	T	2019-08-09	IPR001781	Zinc finger, LIM-type
TRINITY_DN42016_c0_g1_i2.p1	52bff929f1a165fe8188a2b78e933e8b	716	Pfam	PF00412	LIM domain	568	624	1.1e-11	T	2019-08-09	IPR001781	Zinc finger, LIM-type
TRINITY_DN87417_c0_g1_i1.p1	c8bf318aa62164dbe90a250b8b439ace	130	Pfam	PF00732	GMC oxidoreductase	43	129	7e-13	T	2019-08-09	IPR000172	Glucose-methanol-choline oxidoreductase, N-terminal	GO:0016614|GO:0050660|GO:0055114
TRINITY_DN200992_c0_g1_i1.p1	3e904ca8fa594fa295a334e799e8a1ff	106	Pfam	PF00561	alpha/beta hydrolase fold	48	105	4.2e-06	T	2019-08-09	IPR000073	Alpha/beta hydrolase fold-1
TRINITY_DN52952_c1_g1_i9.p1	52689ac1fdac975d9b58d572959ea557	610	Pfam	PF03028	Dynein heavy chain region D6 P-loop domain	22	142	3.2e-39	T	2019-08-09	IPR004273	Dynein heavy chain region D6 P-loop domain	GO:0003777|GO:0007018|GO:0030286
TRINITY_DN52952_c1_g1_i9.p1	52689ac1fdac975d9b58d572959ea557	610	Pfam	PF18199	Dynein heavy chain C-terminal domain	312	607	4.5e-92	T	2019-08-09	IPR041228	Dynein heavy chain, C-terminal domain
TRINITY_DN52952_c1_g1_i9.p1	52689ac1fdac975d9b58d572959ea557	610	Pfam	PF18198	Dynein heavy chain AAA lid domain	143	305	4.1e-48	T	2019-08-09	IPR041658	Dynein heavy chain AAA lid domain
TRINITY_DN49042_c0_g1_i4.p1	79db777051a4f75395d3030baeac4c75	356	Pfam	PF01363	FYVE zinc finger	292	354	1.9e-20	T	2019-08-09	IPR000306	FYVE zinc finger	GO:0046872
TRINITY_DN48410_c0_g1_i4.p1	119024d85450c7ca0a20630d2d7f89c3	734	Pfam	PF00651	BTB/POZ domain	30	120	3.5e-20	T	2019-08-09	IPR000210	BTB/POZ domain	GO:0005515
TRINITY_DN48410_c0_g1_i4.p1	119024d85450c7ca0a20630d2d7f89c3	734	Pfam	PF00096	Zinc finger, C2H2 type	389	409	0.00021	T	2019-08-09	IPR013087	Zinc finger C2H2-type	GO:0003676
TRINITY_DN48410_c0_g1_i4.p1	119024d85450c7ca0a20630d2d7f89c3	734	Pfam	PF00096	Zinc finger, C2H2 type	361	383	0.0071	T	2019-08-09	IPR013087	Zinc finger C2H2-type	GO:0003676
TRINITY_DN51647_c0_g1_i8.p1	5de6d43d63f4dad4f253bf63fabdb0ea	903	Pfam	PF13857	Ankyrin repeats (many copies)	337	388	2.2e-09	T	2019-08-09
TRINITY_DN51647_c0_g1_i8.p1	5de6d43d63f4dad4f253bf63fabdb0ea	903	Pfam	PF00023	Ankyrin repeat	184	210	0.0044	T	2019-08-09	IPR002110	Ankyrin repeat	GO:0005515
TRINITY_DN51647_c0_g1_i8.p1	5de6d43d63f4dad4f253bf63fabdb0ea	903	Pfam	PF12796	Ankyrin repeats (3 copies)	220	313	4.9e-18	T	2019-08-09	IPR020683	Ankyrin repeat-containing domain
TRINITY_DN51647_c0_g1_i8.p1	5de6d43d63f4dad4f253bf63fabdb0ea	903	Pfam	PF12796	Ankyrin repeats (3 copies)	88	179	1.1e-13	T	2019-08-09	IPR020683	Ankyrin repeat-containing domain
TRINITY_DN51647_c0_g1_i8.p1	5de6d43d63f4dad4f253bf63fabdb0ea	903	Pfam	PF00520	Ion transport protein	489	712	1.4e-13	T	2019-08-09	IPR005821	Ion transport domain	GO:0005216|GO:0006811|GO:0016020|GO:0055085
TRINITY_DN52546_c0_g1_i4.p1	62f546538a6caf1570e3aef5b3b2e367	133	Pfam	PF00078	Reverse transcriptase (RNA-dependent DNA polymerase)	19	131	2e-17	T	2019-08-09	IPR000477	Reverse transcriptase domain
TRINITY_DN49240_c1_g1_i2.p1	0bb2e0bbfa0998ab041095c43c26a339	593	Pfam	PF01163	RIO1 family	265	453	7.4e-68	T	2019-08-09
TRINITY_DN52984_c1_g2_i2.p3	47e4e330cc473dc3309b21485dbcbf4d	353	Pfam	PF05380	Pao retrotransposon peptidase	6	167	3e-60	T	2019-08-09	IPR008042	Retrotransposon, Pao
TRINITY_DN50577_c0_g2_i7.p1	82d21e7c9787f7ca6ea9bb219d724976	1034	Pfam	PF12455	Dynein associated protein	538	785	7.9e-45	T	2019-08-09	IPR022157	Dynein associated protein
TRINITY_DN50577_c0_g2_i7.p1	82d21e7c9787f7ca6ea9bb219d724976	1034	Pfam	PF01302	CAP-Gly domain	8	72	3e-20	T	2019-08-09	IPR000938	CAP Gly-rich domain
TRINITY_DN45331_c0_g1_i8.p1	6c4ee3f2b749b71b7977f6ba82ab41bf	453	Pfam	PF00013	KH domain	147	207	3.5e-07	T	2019-08-09	IPR004088	K Homology domain, type 1	GO:0003723
TRINITY_DN45442_c0_g1_i2.p1	fbe0bdb4be0ca24519528834e3e9f92c	326	Pfam	PF13733	N-terminal region of glycosyl transferase group 7	100	197	4.2e-35	T	2019-08-09	IPR027995	Galactosyltransferase, N-terminal
TRINITY_DN45442_c0_g1_i2.p1	fbe0bdb4be0ca24519528834e3e9f92c	326	Pfam	PF02709	N-terminal domain of galactosyltransferase	202	278	2.8e-23	T	2019-08-09	IPR027791	Galactosyltransferase, C-terminal
TRINITY_DN181779_c0_g1_i1.p1	bed6354abad794ba964abb8822e45d1a	201	Pfam	PF01825	GPCR proteolysis site, GPS, motif	74	119	3.2e-13	T	2019-08-09	IPR000203	GPS motif
TRINITY_DN181779_c0_g1_i1.p1	bed6354abad794ba964abb8822e45d1a	201	Pfam	PF00002	7 transmembrane receptor (Secretin family)	135	195	7.3e-13	T	2019-08-09	IPR000832	GPCR, family 2, secretin-like	GO:0004930|GO:0007186|GO:0016021
TRINITY_DN151735_c0_g1_i1.p1	4f1ee8065039110e33d7579c9e051aae	184	Pfam	PF01390	SEA domain	114	182	3.4e-14	T	2019-08-09	IPR000082	SEA domain
TRINITY_DN42168_c0_g1_i2.p1	fac1c20e5dc553a54bee74cc2958cbd4	5104	Pfam	PF00520	Ion transport protein	4870	5012	6.3e-15	T	2019-08-09	IPR005821	Ion transport domain	GO:0005216|GO:0006811|GO:0016020|GO:0055085
TRINITY_DN42168_c0_g1_i2.p1	fac1c20e5dc553a54bee74cc2958cbd4	5104	Pfam	PF08709	Inositol 1,4,5-trisphosphate/ryanodine receptor	13	209	6e-64	T	2019-08-09	IPR014821	Inositol 1,4,5-trisphosphate/ryanodine receptor
TRINITY_DN42168_c0_g1_i2.p1	fac1c20e5dc553a54bee74cc2958cbd4	5104	Pfam	PF00622	SPRY domain	1542	1680	1.2e-19	T	2019-08-09	IPR003877	SPRY domain	GO:0005515
TRINITY_DN42168_c0_g1_i2.p1	fac1c20e5dc553a54bee74cc2958cbd4	5104	Pfam	PF00622	SPRY domain	671	806	4.8e-20	T	2019-08-09	IPR003877	SPRY domain	GO:0005515
TRINITY_DN42168_c0_g1_i2.p1	fac1c20e5dc553a54bee74cc2958cbd4	5104	Pfam	PF00622	SPRY domain	1099	1218	1.1e-22	T	2019-08-09	IPR003877	SPRY domain	GO:0005515
TRINITY_DN42168_c0_g1_i2.p1	fac1c20e5dc553a54bee74cc2958cbd4	5104	Pfam	PF02026	RyR domain	2826	2915	1.1e-30	T	2019-08-09	IPR003032	Ryanodine receptor Ryr
TRINITY_DN42168_c0_g1_i2.p1	fac1c20e5dc553a54bee74cc2958cbd4	5104	Pfam	PF02026	RyR domain	860	949	1.1e-31	T	2019-08-09	IPR003032	Ryanodine receptor Ryr
TRINITY_DN42168_c0_g1_i2.p1	fac1c20e5dc553a54bee74cc2958cbd4	5104	Pfam	PF02026	RyR domain	2947	3030	4.1e-26	T	2019-08-09	IPR003032	Ryanodine receptor Ryr
TRINITY_DN42168_c0_g1_i2.p1	fac1c20e5dc553a54bee74cc2958cbd4	5104	Pfam	PF02026	RyR domain	973	1062	4.3e-30	T	2019-08-09	IPR003032	Ryanodine receptor Ryr
TRINITY_DN42168_c0_g1_i2.p1	fac1c20e5dc553a54bee74cc2958cbd4	5104	Pfam	PF08454	RyR and IP3R Homology associated	3997	4112	2.6e-29	T	2019-08-09	IPR013662	RyR/IP3R Homology associated domain
TRINITY_DN42168_c0_g1_i2.p1	fac1c20e5dc553a54bee74cc2958cbd4	5104	Pfam	PF06459	Ryanodine Receptor TM 4-6	4483	4742	2.9e-51	T	2019-08-09	IPR009460	Ryanodine Receptor TM 4-6	GO:0005219|GO:0006874|GO:0016021
TRINITY_DN42168_c0_g1_i2.p1	fac1c20e5dc553a54bee74cc2958cbd4	5104	Pfam	PF02815	MIR domain	217	397	5.9e-46	T	2019-08-09	IPR016093	MIR motif	GO:0016020
TRINITY_DN42168_c0_g1_i2.p1	fac1c20e5dc553a54bee74cc2958cbd4	5104	Pfam	PF01365	RIH domain	448	647	1.5e-55	T	2019-08-09	IPR000699	RIH domain	GO:0005262|GO:0016020|GO:0070588
TRINITY_DN42168_c0_g1_i2.p1	fac1c20e5dc553a54bee74cc2958cbd4	5104	Pfam	PF01365	RIH domain	2221	2451	6.3e-76	T	2019-08-09	IPR000699	RIH domain	GO:0005262|GO:0016020|GO:0070588
TRINITY_DN51304_c0_g1_i3.p1	d60a8577dcf3983b29a53e194ac0fa63	961	Pfam	PF07686	Immunoglobulin V-set domain	38	143	1.2e-08	T	2019-08-09	IPR013106	Immunoglobulin V-set domain
TRINITY_DN51304_c0_g1_i3.p1	d60a8577dcf3983b29a53e194ac0fa63	961	Pfam	PF13927	Immunoglobulin domain	356	420	1.6e-07	T	2019-08-09
TRINITY_DN51304_c0_g1_i3.p1	d60a8577dcf3983b29a53e194ac0fa63	961	Pfam	PF08205	CD80-like C2-set immunoglobulin domain	256	326	4.5e-08	T	2019-08-09	IPR013162	CD80-like, immunoglobulin C2-set
TRINITY_DN17323_c0_g1_i1.p2	6c6b94f8bf9e627f83aef86956b2ff81	193	Pfam	PF00241	Cofilin/tropomyosin-type actin-binding protein	54	174	1.9e-32	T	2019-08-09	IPR002108	Actin-depolymerising factor homology domain	GO:0003779
TRINITY_DN113077_c0_g1_i1.p1	698cac0b17ce89ef02c0ba170738a9fc	338	Pfam	PF00226	DnaJ domain	4	66	1.5e-18	T	2019-08-09	IPR001623	DnaJ domain
TRINITY_DN113077_c0_g1_i1.p1	698cac0b17ce89ef02c0ba170738a9fc	338	Pfam	PF01556	DnaJ C terminal domain	139	298	3.1e-28	T	2019-08-09	IPR002939	Chaperone DnaJ, C-terminal
TRINITY_DN39639_c0_g1_i2.p1	9564425aa3c8d68daf51c00e8e49f541	535	Pfam	PF04906	Tweety	29	434	3.3e-83	T	2019-08-09	IPR006990	Tweety	GO:0016021
TRINITY_DN51914_c1_g1_i1.p1	a52da2b52acca4bbc300112790a189b8	468	Pfam	PF00169	PH domain	144	244	5.1e-12	T	2019-08-09	IPR001849	Pleckstrin homology domain
TRINITY_DN51914_c1_g1_i1.p1	a52da2b52acca4bbc300112790a189b8	468	Pfam	PF01031	Dynamin central region	3	125	3.2e-39	T	2019-08-09	IPR000375	Dynamin central domain	GO:0005525
TRINITY_DN51914_c1_g1_i1.p1	a52da2b52acca4bbc300112790a189b8	468	Pfam	PF02212	Dynamin GTPase effector domain	281	369	1.5e-27	T	2019-08-09	IPR003130	Dynamin GTPase effector	GO:0003924|GO:0005525
TRINITY_DN52456_c1_g1_i2.p1	a5abec677dda99ce420ccd7e950b2824	1119	Pfam	PF13696	Zinc knuckle	262	279	2.8e-06	T	2019-08-09	IPR025829	Zinc knuckle CX2CX3GHX4C
TRINITY_DN52456_c1_g1_i2.p1	a5abec677dda99ce420ccd7e950b2824	1119	Pfam	PF17919	RNase H-like domain found in reverse transcriptase	737	834	1e-33	T	2019-08-09	IPR041577	Reverse transcriptase/retrotransposon-derived protein, RNase H-like domain
TRINITY_DN52456_c1_g1_i2.p1	a5abec677dda99ce420ccd7e950b2824	1119	Pfam	PF17921	Integrase zinc binding domain	977	1027	2e-16	T	2019-08-09	IPR041588	Integrase zinc-binding domain
TRINITY_DN52456_c1_g1_i2.p1	a5abec677dda99ce420ccd7e950b2824	1119	Pfam	PF00078	Reverse transcriptase (RNA-dependent DNA polymerase)	518	673	3.5e-17	T	2019-08-09	IPR000477	Reverse transcriptase domain
TRINITY_DN231049_c0_g1_i1.p1	ebaafcd7369c9d40fa4b79f168251721	151	Pfam	PF02204	Vacuolar sorting protein 9 (VPS9) domain	2	65	1.2e-20	T	2019-08-09	IPR003123	VPS9 domain
TRINITY_DN150223_c0_g1_i1.p1	310aeab3d1a872649906385499fd2627	105	Pfam	PF13831	PHD-finger	45	77	2.7e-15	T	2019-08-09
TRINITY_DN42168_c0_g1_i5.p1	d9bab72a168634d419d78ece291cb9fb	5124	Pfam	PF02815	MIR domain	217	397	5.9e-46	T	2019-08-09	IPR016093	MIR motif	GO:0016020
TRINITY_DN42168_c0_g1_i5.p1	d9bab72a168634d419d78ece291cb9fb	5124	Pfam	PF08454	RyR and IP3R Homology associated	4006	4121	2.7e-29	T	2019-08-09	IPR013662	RyR/IP3R Homology associated domain
TRINITY_DN42168_c0_g1_i5.p1	d9bab72a168634d419d78ece291cb9fb	5124	Pfam	PF00520	Ion transport protein	4890	5032	6.3e-15	T	2019-08-09	IPR005821	Ion transport domain	GO:0005216|GO:0006811|GO:0016020|GO:0055085
TRINITY_DN42168_c0_g1_i5.p1	d9bab72a168634d419d78ece291cb9fb	5124	Pfam	PF06459	Ryanodine Receptor TM 4-6	4515	4762	8.7e-51	T	2019-08-09	IPR009460	Ryanodine Receptor TM 4-6	GO:0005219|GO:0006874|GO:0016021
TRINITY_DN42168_c0_g1_i5.p1	d9bab72a168634d419d78ece291cb9fb	5124	Pfam	PF08709	Inositol 1,4,5-trisphosphate/ryanodine receptor	13	209	6.1e-64	T	2019-08-09	IPR014821	Inositol 1,4,5-trisphosphate/ryanodine receptor
TRINITY_DN42168_c0_g1_i5.p1	d9bab72a168634d419d78ece291cb9fb	5124	Pfam	PF00622	SPRY domain	1546	1684	1.2e-19	T	2019-08-09	IPR003877	SPRY domain	GO:0005515
TRINITY_DN42168_c0_g1_i5.p1	d9bab72a168634d419d78ece291cb9fb	5124	Pfam	PF00622	SPRY domain	671	806	4.8e-20	T	2019-08-09	IPR003877	SPRY domain	GO:0005515
TRINITY_DN42168_c0_g1_i5.p1	d9bab72a168634d419d78ece291cb9fb	5124	Pfam	PF00622	SPRY domain	1099	1218	1.1e-22	T	2019-08-09	IPR003877	SPRY domain	GO:0005515
TRINITY_DN42168_c0_g1_i5.p1	d9bab72a168634d419d78ece291cb9fb	5124	Pfam	PF01365	RIH domain	2225	2455	6.3e-76	T	2019-08-09	IPR000699	RIH domain	GO:0005262|GO:0016020|GO:0070588
TRINITY_DN42168_c0_g1_i5.p1	d9bab72a168634d419d78ece291cb9fb	5124	Pfam	PF01365	RIH domain	448	647	1.5e-55	T	2019-08-09	IPR000699	RIH domain	GO:0005262|GO:0016020|GO:0070588
TRINITY_DN42168_c0_g1_i5.p1	d9bab72a168634d419d78ece291cb9fb	5124	Pfam	PF02026	RyR domain	2951	3034	4.1e-26	T	2019-08-09	IPR003032	Ryanodine receptor Ryr
TRINITY_DN42168_c0_g1_i5.p1	d9bab72a168634d419d78ece291cb9fb	5124	Pfam	PF02026	RyR domain	2830	2919	1.1e-30	T	2019-08-09	IPR003032	Ryanodine receptor Ryr
TRINITY_DN42168_c0_g1_i5.p1	d9bab72a168634d419d78ece291cb9fb	5124	Pfam	PF02026	RyR domain	860	949	1.1e-31	T	2019-08-09	IPR003032	Ryanodine receptor Ryr
TRINITY_DN42168_c0_g1_i5.p1	d9bab72a168634d419d78ece291cb9fb	5124	Pfam	PF02026	RyR domain	973	1062	4.3e-30	T	2019-08-09	IPR003032	Ryanodine receptor Ryr
TRINITY_DN52778_c0_g1_i1.p1	1c077aebdd033888dfdb64d2e5b6a8de	981	Pfam	PF00664	ABC transporter transmembrane region	2	68	1.4e-10	T	2019-08-09	IPR011527	ABC transporter type 1, transmembrane domain	GO:0005524|GO:0016021|GO:0042626|GO:0055085
TRINITY_DN52778_c0_g1_i1.p1	1c077aebdd033888dfdb64d2e5b6a8de	981	Pfam	PF00664	ABC transporter transmembrane region	419	690	1.2e-55	T	2019-08-09	IPR011527	ABC transporter type 1, transmembrane domain	GO:0005524|GO:0016021|GO:0042626|GO:0055085
TRINITY_DN52778_c0_g1_i1.p1	1c077aebdd033888dfdb64d2e5b6a8de	981	Pfam	PF00005	ABC transporter	758	909	2.5e-34	T	2019-08-09	IPR003439	ABC transporter-like	GO:0005524|GO:0016887
TRINITY_DN52778_c0_g1_i1.p1	1c077aebdd033888dfdb64d2e5b6a8de	981	Pfam	PF00005	ABC transporter	136	285	5.5e-37	T	2019-08-09	IPR003439	ABC transporter-like	GO:0005524|GO:0016887
TRINITY_DN151370_c0_g1_i1.p1	4525462d2a8d62a819301e976ae1849f	173	Pfam	PF07690	Major Facilitator Superfamily	27	173	9.7e-14	T	2019-08-09	IPR011701	Major facilitator superfamily	GO:0005887|GO:0055085
TRINITY_DN214440_c0_g1_i1.p1	c32bbc92168c42b2e3ed30c5e64b2936	406	Pfam	PF00170	bZIP transcription factor	178	231	6.7e-10	T	2019-08-09	IPR004827	Basic-leucine zipper domain	GO:0003700|GO:0006355
TRINITY_DN41932_c1_g1_i2.p1	afe894a9be5798b5be875e00ecdb1b0f	3621	Pfam	PF00069	Protein kinase domain	2586	2841	6.1e-51	T	2019-08-09	IPR000719	Protein kinase domain	GO:0004672|GO:0005524|GO:0006468
TRINITY_DN41932_c1_g1_i2.p1	afe894a9be5798b5be875e00ecdb1b0f	3621	Pfam	PF00069	Protein kinase domain	3298	3551	9.1e-46	T	2019-08-09	IPR000719	Protein kinase domain	GO:0004672|GO:0005524|GO:0006468
TRINITY_DN41932_c1_g1_i2.p1	afe894a9be5798b5be875e00ecdb1b0f	3621	Pfam	PF00041	Fibronectin type III domain	2243	2319	1.5e-06	T	2019-08-09	IPR003961	Fibronectin type III	GO:0005515
TRINITY_DN41932_c1_g1_i2.p1	afe894a9be5798b5be875e00ecdb1b0f	3621	Pfam	PF00041	Fibronectin type III domain	3148	3229	3.2e-14	T	2019-08-09	IPR003961	Fibronectin type III	GO:0005515
TRINITY_DN41932_c1_g1_i2.p1	afe894a9be5798b5be875e00ecdb1b0f	3621	Pfam	PF07679	Immunoglobulin I-set domain	1430	1515	5.8e-13	T	2019-08-09	IPR013098	Immunoglobulin I-set
TRINITY_DN41932_c1_g1_i2.p1	afe894a9be5798b5be875e00ecdb1b0f	3621	Pfam	PF07679	Immunoglobulin I-set domain	477	564	1e-15	T	2019-08-09	IPR013098	Immunoglobulin I-set
TRINITY_DN41932_c1_g1_i2.p1	afe894a9be5798b5be875e00ecdb1b0f	3621	Pfam	PF07679	Immunoglobulin I-set domain	2115	2204	2.9e-17	T	2019-08-09	IPR013098	Immunoglobulin I-set
TRINITY_DN41932_c1_g1_i2.p1	afe894a9be5798b5be875e00ecdb1b0f	3621	Pfam	PF07679	Immunoglobulin I-set domain	1813	1904	3.5e-16	T	2019-08-09	IPR013098	Immunoglobulin I-set
TRINITY_DN41932_c1_g1_i2.p1	afe894a9be5798b5be875e00ecdb1b0f	3621	Pfam	PF07679	Immunoglobulin I-set domain	1919	2006	2.5e-12	T	2019-08-09	IPR013098	Immunoglobulin I-set
TRINITY_DN41932_c1_g1_i2.p1	afe894a9be5798b5be875e00ecdb1b0f	3621	Pfam	PF07679	Immunoglobulin I-set domain	2385	2463	5.9e-09	T	2019-08-09	IPR013098	Immunoglobulin I-set
TRINITY_DN41932_c1_g1_i2.p1	afe894a9be5798b5be875e00ecdb1b0f	3621	Pfam	PF07679	Immunoglobulin I-set domain	2013	2102	4.9e-17	T	2019-08-09	IPR013098	Immunoglobulin I-set
TRINITY_DN41932_c1_g1_i2.p1	afe894a9be5798b5be875e00ecdb1b0f	3621	Pfam	PF07679	Immunoglobulin I-set domain	279	374	8.9e-16	T	2019-08-09	IPR013098	Immunoglobulin I-set
TRINITY_DN41932_c1_g1_i2.p1	afe894a9be5798b5be875e00ecdb1b0f	3621	Pfam	PF07679	Immunoglobulin I-set domain	1244	1314	8.9e-14	T	2019-08-09	IPR013098	Immunoglobulin I-set
TRINITY_DN41932_c1_g1_i2.p1	afe894a9be5798b5be875e00ecdb1b0f	3621	Pfam	PF07679	Immunoglobulin I-set domain	756	847	9.5e-18	T	2019-08-09	IPR013098	Immunoglobulin I-set
TRINITY_DN41932_c1_g1_i2.p1	afe894a9be5798b5be875e00ecdb1b0f	3621	Pfam	PF07679	Immunoglobulin I-set domain	1520	1609	2.8e-14	T	2019-08-09	IPR013098	Immunoglobulin I-set
TRINITY_DN41932_c1_g1_i2.p1	afe894a9be5798b5be875e00ecdb1b0f	3621	Pfam	PF07679	Immunoglobulin I-set domain	1323	1421	1.4e-10	T	2019-08-09	IPR013098	Immunoglobulin I-set
TRINITY_DN41932_c1_g1_i2.p1	afe894a9be5798b5be875e00ecdb1b0f	3621	Pfam	PF07679	Immunoglobulin I-set domain	397	460	1.9e-09	T	2019-08-09	IPR013098	Immunoglobulin I-set
TRINITY_DN41932_c1_g1_i2.p1	afe894a9be5798b5be875e00ecdb1b0f	3621	Pfam	PF07679	Immunoglobulin I-set domain	2467	2557	1e-14	T	2019-08-09	IPR013098	Immunoglobulin I-set
TRINITY_DN41932_c1_g1_i2.p1	afe894a9be5798b5be875e00ecdb1b0f	3621	Pfam	PF07679	Immunoglobulin I-set domain	851	943	3.2e-22	T	2019-08-09	IPR013098	Immunoglobulin I-set
TRINITY_DN41932_c1_g1_i2.p1	afe894a9be5798b5be875e00ecdb1b0f	3621	Pfam	PF07679	Immunoglobulin I-set domain	1716	1806	3.9e-16	T	2019-08-09	IPR013098	Immunoglobulin I-set
TRINITY_DN41932_c1_g1_i2.p1	afe894a9be5798b5be875e00ecdb1b0f	3621	Pfam	PF07679	Immunoglobulin I-set domain	568	651	4.9e-14	T	2019-08-09	IPR013098	Immunoglobulin I-set
TRINITY_DN41932_c1_g1_i2.p1	afe894a9be5798b5be875e00ecdb1b0f	3621	Pfam	PF07679	Immunoglobulin I-set domain	3053	3139	4.4e-16	T	2019-08-09	IPR013098	Immunoglobulin I-set
TRINITY_DN41932_c1_g1_i2.p1	afe894a9be5798b5be875e00ecdb1b0f	3621	Pfam	PF07679	Immunoglobulin I-set domain	666	752	6.6e-17	T	2019-08-09	IPR013098	Immunoglobulin I-set
TRINITY_DN41932_c1_g1_i2.p1	afe894a9be5798b5be875e00ecdb1b0f	3621	Pfam	PF07679	Immunoglobulin I-set domain	1620	1709	4.1e-11	T	2019-08-09	IPR013098	Immunoglobulin I-set
TRINITY_DN184905_c0_g1_i1.p1	9043ca451a12f5a80de40ecd95cc2306	119	Pfam	PF00169	PH domain	12	72	1.6e-05	T	2019-08-09	IPR001849	Pleckstrin homology domain
TRINITY_DN184905_c0_g1_i1.p1	9043ca451a12f5a80de40ecd95cc2306	119	Pfam	PF00779	BTK motif	81	109	2.2e-14	T	2019-08-09	IPR001562	Zinc finger, Btk motif	GO:0035556
TRINITY_DN157994_c0_g1_i1.p1	56a0020c6871ffc53a4387def16346b4	144	Pfam	PF00147	Fibrinogen beta and gamma chains, C-terminal globular domain	1	139	2.9e-24	T	2019-08-09	IPR002181	Fibrinogen, alpha/beta/gamma chain, C-terminal globular domain
TRINITY_DN218089_c0_g1_i1.p1	4159b6bfd9e75b8ce44668141de54aae	316	Pfam	PF16367	RNA recognition motif	235	314	2.4e-16	T	2019-08-09	IPR000504	RNA recognition motif domain	GO:0003676
TRINITY_DN182430_c0_g1_i1.p1	bfbe526b7abafc328f726dd73e320160	206	Pfam	PF02545	Maf-like protein	14	199	3.8e-56	T	2019-08-09	IPR003697	Nucleoside triphosphate pyrophosphatase Maf-like protein	GO:0047429
TRINITY_DN83955_c0_g1_i1.p1	606667282b4982fdf63a8a73fe486ea0	108	Pfam	PF00400	WD domain, G-beta repeat	85	108	0.12	T	2019-08-09	IPR001680	WD40 repeat	GO:0005515
TRINITY_DN83955_c0_g1_i1.p1	606667282b4982fdf63a8a73fe486ea0	108	Pfam	PF00400	WD domain, G-beta repeat	2	24	0.089	T	2019-08-09	IPR001680	WD40 repeat	GO:0005515
TRINITY_DN38154_c0_g1_i1.p2	2a4411a85f1d3974a476bd212a72b7a0	130	Pfam	PF01399	PCI domain	4	79	9.1e-17	T	2019-08-09	IPR000717	Proteasome component (PCI) domain
TRINITY_DN52205_c0_g1_i1.p2	0cdd641a84062dc87a5615cf6058310e	308	Pfam	PF00096	Zinc finger, C2H2 type	115	137	8.6e-06	T	2019-08-09	IPR013087	Zinc finger C2H2-type	GO:0003676
TRINITY_DN52205_c0_g1_i1.p2	0cdd641a84062dc87a5615cf6058310e	308	Pfam	PF00096	Zinc finger, C2H2 type	89	109	9.3e-05	T	2019-08-09	IPR013087	Zinc finger C2H2-type	GO:0003676
TRINITY_DN52205_c0_g1_i9.p2	0cdd641a84062dc87a5615cf6058310e	308	Pfam	PF00096	Zinc finger, C2H2 type	115	137	8.6e-06	T	2019-08-09	IPR013087	Zinc finger C2H2-type	GO:0003676
TRINITY_DN52205_c0_g1_i9.p2	0cdd641a84062dc87a5615cf6058310e	308	Pfam	PF00096	Zinc finger, C2H2 type	89	109	9.3e-05	T	2019-08-09	IPR013087	Zinc finger C2H2-type	GO:0003676
TRINITY_DN52205_c0_g1_i4.p2	0cdd641a84062dc87a5615cf6058310e	308	Pfam	PF00096	Zinc finger, C2H2 type	115	137	8.6e-06	T	2019-08-09	IPR013087	Zinc finger C2H2-type	GO:0003676
TRINITY_DN52205_c0_g1_i4.p2	0cdd641a84062dc87a5615cf6058310e	308	Pfam	PF00096	Zinc finger, C2H2 type	89	109	9.3e-05	T	2019-08-09	IPR013087	Zinc finger C2H2-type	GO:0003676
TRINITY_DN110640_c0_g1_i1.p1	759d6eb293e37ea1fce70bda926d9208	594	Pfam	PF02142	MGS-like domain	17	131	1.4e-25	T	2019-08-09	IPR011607	Methylglyoxal synthase-like domain
TRINITY_DN110640_c0_g1_i1.p1	759d6eb293e37ea1fce70bda926d9208	594	Pfam	PF01808	AICARFT/IMPCHase bienzyme	136	461	3.6e-94	T	2019-08-09	IPR002695	Bifunctional purine biosynthesis protein PurH-like	GO:0003937|GO:0004643|GO:0006164
TRINITY_DN46284_c0_g1_i2.p1	518ddd99f3218ade71c323f929613029	2138	Pfam	PF00890	FAD binding domain	95	127	2e-05	T	2019-08-09	IPR003953	FAD-dependent oxidoreductase 2, FAD binding domain
TRINITY_DN46284_c0_g1_i2.p1	518ddd99f3218ade71c323f929613029	2138	Pfam	PF00412	LIM domain	1248	1301	3.4e-08	T	2019-08-09	IPR001781	Zinc finger, LIM-type
TRINITY_DN36406_c0_g1_i3.p1	0d5e9f57b8a6825be28676db0025c5a4	517	Pfam	PF06628	Catalase-related immune-responsive	444	505	4.3e-13	T	2019-08-09	IPR010582	Catalase immune-responsive domain
TRINITY_DN36406_c0_g1_i3.p1	0d5e9f57b8a6825be28676db0025c5a4	517	Pfam	PF00199	Catalase	45	424	7.6e-156	T	2019-08-09	IPR011614	Catalase core domain	GO:0004096|GO:0020037|GO:0055114
TRINITY_DN142378_c0_g1_i1.p3	1a2ea2c651534b3af54c7317f2ccd315	101	Pfam	PF00441	Acyl-CoA dehydrogenase, C-terminal domain	9	91	4.8e-12	T	2019-08-09	IPR009075	Acyl-CoA dehydrogenase/oxidase C-terminal	GO:0016627|GO:0055114
TRINITY_DN45057_c0_g1_i2.p1	6075f24cd9c4ab10eedb35763a11f5e8	734	Pfam	PF00307	Calponin homology (CH) domain	121	240	6.2e-11	T	2019-08-09	IPR001715	Calponin homology domain	GO:0005515
TRINITY_DN45057_c0_g1_i2.p1	6075f24cd9c4ab10eedb35763a11f5e8	734	Pfam	PF02187	Growth-Arrest-Specific Protein 2 Domain	357	414	6.7e-22	T	2019-08-09	IPR003108	GAR domain	GO:0008017
TRINITY_DN43187_c0_g1_i1.p1	37442182c34681d6ff2c2f553ced32e0	299	Pfam	PF02121	Phosphatidylinositol transfer protein	3	244	7.9e-112	T	2019-08-09	IPR001666	Phosphatidylinositol transfer protein	GO:0005548|GO:0015914
TRINITY_DN35714_c0_g1_i3.p1	3b97dc43457c91ea4cb0736ff912f7ea	650	Pfam	PF00431	CUB domain	45	164	1e-09	T	2019-08-09	IPR000859	CUB domain
TRINITY_DN35714_c0_g1_i3.p1	3b97dc43457c91ea4cb0736ff912f7ea	650	Pfam	PF00431	CUB domain	349	458	5.3e-17	T	2019-08-09	IPR000859	CUB domain
TRINITY_DN35714_c0_g1_i3.p1	3b97dc43457c91ea4cb0736ff912f7ea	650	Pfam	PF00431	CUB domain	196	301	7.2e-16	T	2019-08-09	IPR000859	CUB domain
TRINITY_DN35714_c0_g1_i3.p1	3b97dc43457c91ea4cb0736ff912f7ea	650	Pfam	PF00431	CUB domain	485	592	1.8e-16	T	2019-08-09	IPR000859	CUB domain
TRINITY_DN48386_c0_g1_i6.p1	9388a9964b0f4193e400c84a7b5d1483	817	Pfam	PF14652	Domain of unknown function (DUF4457)	271	467	2e-20	T	2019-08-09	IPR027859	Domain of unknown function DUF4457
TRINITY_DN48386_c0_g1_i6.p1	9388a9964b0f4193e400c84a7b5d1483	817	Pfam	PF14652	Domain of unknown function (DUF4457)	442	757	6.9e-90	T	2019-08-09	IPR027859	Domain of unknown function DUF4457
TRINITY_DN48386_c0_g1_i6.p1	9388a9964b0f4193e400c84a7b5d1483	817	Pfam	PF14652	Domain of unknown function (DUF4457)	179	349	2.1e-26	T	2019-08-09	IPR027859	Domain of unknown function DUF4457
TRINITY_DN38627_c0_g1_i4.p1	e38a887c6f541a6a26643877f8386b13	427	Pfam	PF00069	Protein kinase domain	284	380	4.9e-18	T	2019-08-09	IPR000719	Protein kinase domain	GO:0004672|GO:0005524|GO:0006468
TRINITY_DN123158_c0_g1_i1.p1	44418c5a453503364aa037aa808dcf92	194	Pfam	PF03953	Tubulin C-terminal domain	151	194	6.8e-14	T	2019-08-09	IPR018316	Tubulin/FtsZ, 2-layer sandwich domain
TRINITY_DN123158_c0_g1_i1.p1	44418c5a453503364aa037aa808dcf92	194	Pfam	PF00091	Tubulin/FtsZ family, GTPase domain	2	101	1.1e-29	T	2019-08-09	IPR003008	Tubulin/FtsZ, GTPase domain	GO:0003924
TRINITY_DN20891_c0_g1_i1.p1	79d18a13aa47401a573567bc7dd6bddf	213	Pfam	PF07679	Immunoglobulin I-set domain	1	33	2e-06	T	2019-08-09	IPR013098	Immunoglobulin I-set
TRINITY_DN20891_c0_g1_i1.p1	79d18a13aa47401a573567bc7dd6bddf	213	Pfam	PF13927	Immunoglobulin domain	36	135	3.2e-14	T	2019-08-09
TRINITY_DN166704_c0_g1_i1.p3	8f10250eecbd48cf506f8d3af259bd48	123	Pfam	PF07977	FabA-like domain	1	102	1.1e-30	T	2019-08-09	IPR013114	Beta-hydroxydecanoyl thiol ester dehydrase, FabA/FabZ
TRINITY_DN43109_c0_g1_i2.p1	550de62b151a0c1d77e54ecb60395ff7	260	Pfam	PF01553	Acyltransferase	41	161	5.1e-18	T	2019-08-09	IPR002123	Phospholipid/glycerol acyltransferase	GO:0016746
TRINITY_DN50711_c0_g2_i4.p1	2bf1a423070e67d89801b1bee7425ec0	275	Pfam	PF00400	WD domain, G-beta repeat	213	249	0.0046	T	2019-08-09	IPR001680	WD40 repeat	GO:0005515
TRINITY_DN50711_c0_g2_i4.p1	2bf1a423070e67d89801b1bee7425ec0	275	Pfam	PF00400	WD domain, G-beta repeat	74	109	0.021	T	2019-08-09	IPR001680	WD40 repeat	GO:0005515
TRINITY_DN193280_c0_g1_i1.p1	dbc58b3e2c56bf525b53b9f1c53dee73	160	Pfam	PF08238	Sel1 repeat	92	127	0.00033	T	2019-08-09	IPR006597	Sel1-like repeat
TRINITY_DN193280_c0_g1_i1.p1	dbc58b3e2c56bf525b53b9f1c53dee73	160	Pfam	PF08238	Sel1 repeat	45	90	1.8e-05	T	2019-08-09	IPR006597	Sel1-like repeat
TRINITY_DN193280_c0_g1_i1.p1	dbc58b3e2c56bf525b53b9f1c53dee73	160	Pfam	PF08238	Sel1 repeat	10	43	0.00011	T	2019-08-09	IPR006597	Sel1-like repeat
TRINITY_DN52968_c20_g1_i2.p2	8c38c7b5692496770213142ff21e443d	160	Pfam	PF08315	cwf18 pre-mRNA splicing factor	12	137	4e-35	T	2019-08-09	IPR013169	mRNA splicing factor, Cwf18
TRINITY_DN50897_c0_g1_i11.p2	c3885850d35b3e590d598febc8959d21	583	Pfam	PF02872	5'-nucleotidase, C-terminal domain	345	519	1.4e-39	T	2019-08-09	IPR008334	5'-Nucleotidase, C-terminal	GO:0009166|GO:0016787
TRINITY_DN50897_c0_g1_i11.p2	c3885850d35b3e590d598febc8959d21	583	Pfam	PF00149	Calcineurin-like phosphoesterase	30	250	1.8e-11	T	2019-08-09	IPR004843	Calcineurin-like phosphoesterase domain, ApaH type	GO:0016787
TRINITY_DN149809_c0_g1_i1.p1	59d3c501879668caaa3be096a4eb9bd8	110	Pfam	PF03466	LysR substrate binding domain	2	109	9.3e-10	T	2019-08-09	IPR005119	LysR, substrate-binding
TRINITY_DN198873_c0_g1_i1.p1	ff69f1e2c7d9a8ca3abe5ca8f02c5448	165	Pfam	PF01395	PBP/GOBP family	51	154	2.8e-15	T	2019-08-09	IPR006170	Pheromone/general odorant binding protein	GO:0005549
TRINITY_DN51959_c0_g1_i10.p1	f194e32ed59071c69fb8047a83165ef9	424	Pfam	PF02738	Molybdopterin-binding domain of aldehyde dehydrogenase	165	424	3.1e-48	T	2019-08-09	IPR008274	Aldehyde oxidase/xanthine dehydrogenase, molybdopterin binding	GO:0016491|GO:0055114
TRINITY_DN51959_c0_g1_i10.p1	f194e32ed59071c69fb8047a83165ef9	424	Pfam	PF01315	Aldehyde oxidase and xanthine dehydrogenase, a/b hammerhead domain	24	135	3.1e-27	T	2019-08-09	IPR000674	Aldehyde oxidase/xanthine dehydrogenase, a/b hammerhead
TRINITY_DN221300_c0_g1_i1.p1	bce735aa9a20d1bd05c8b516f028eb1d	136	Pfam	PF00134	Cyclin, N-terminal domain	5	89	3.2e-13	T	2019-08-09	IPR006671	Cyclin, N-terminal
TRINITY_DN48737_c0_g1_i1.p1	2f0584e163e8317dce3b5c221a471e03	748	Pfam	PF05028	Poly (ADP-ribose) glycohydrolase (PARG)	204	540	2.8e-128	T	2019-08-09	IPR007724	Poly(ADP-ribose) glycohydrolase	GO:0004649|GO:0005975
TRINITY_DN243062_c0_g1_i1.p2	6df8d6b853641d4da0c0889341cde807	108	Pfam	PF06934	Fatty acid cis/trans isomerase (CTI)	1	107	1.9e-38	T	2019-08-09	IPR010706	Fatty acid cis-trans isomerase
TRINITY_DN43202_c0_g1_i1.p1	7ff8770a64a83495ec06912a0fa90bb5	231	Pfam	PF13637	Ankyrin repeats (many copies)	174	226	1e-10	T	2019-08-09
TRINITY_DN43202_c0_g1_i1.p1	7ff8770a64a83495ec06912a0fa90bb5	231	Pfam	PF00023	Ankyrin repeat	110	136	0.00012	T	2019-08-09	IPR002110	Ankyrin repeat	GO:0005515
TRINITY_DN43202_c0_g1_i1.p1	7ff8770a64a83495ec06912a0fa90bb5	231	Pfam	PF12796	Ankyrin repeats (3 copies)	18	107	8.3e-17	T	2019-08-09	IPR020683	Ankyrin repeat-containing domain
TRINITY_DN52492_c0_g1_i26.p1	5fb1f7bb03a63b2fa7e8c87d2a5ba6da	1193	Pfam	PF07885	Ion channel	267	336	6.1e-10	T	2019-08-09	IPR013099	Potassium channel domain
TRINITY_DN52492_c0_g1_i26.p1	5fb1f7bb03a63b2fa7e8c87d2a5ba6da	1193	Pfam	PF03493	Calcium-activated BK potassium channel alpha subunit	491	592	9.7e-28	T	2019-08-09	IPR003929	Calcium-activated potassium channel BK, alpha subunit	GO:0006813|GO:0016020
TRINITY_DN216972_c0_g1_i1.p2	11cadae371eceebb2411562b6c679d71	107	Pfam	PF00005	ABC transporter	3	84	8.4e-16	T	2019-08-09	IPR003439	ABC transporter-like	GO:0005524|GO:0016887
TRINITY_DN52675_c17_g1_i6.p1	2fbe18626863a79bbf5d1056f0681332	930	Pfam	PF00078	Reverse transcriptase (RNA-dependent DNA polymerase)	492	734	7.9e-44	T	2019-08-09	IPR000477	Reverse transcriptase domain
TRINITY_DN17708_c0_g1_i2.p1	f0090123cd69c865242c85552476b991	344	Pfam	PF04145	Ctr copper transporter family	4	150	4.3e-23	T	2019-08-09	IPR007274	Ctr copper transporter	GO:0005375|GO:0016021|GO:0035434
TRINITY_DN214388_c0_g1_i2.p1	202f58533d3742f5efd35d8d46a7ce50	721	Pfam	PF00412	LIM domain	532	589	5.1e-10	T	2019-08-09	IPR001781	Zinc finger, LIM-type
TRINITY_DN214388_c0_g1_i2.p1	202f58533d3742f5efd35d8d46a7ce50	721	Pfam	PF00412	LIM domain	598	653	1.2e-09	T	2019-08-09	IPR001781	Zinc finger, LIM-type
TRINITY_DN214388_c0_g1_i2.p1	202f58533d3742f5efd35d8d46a7ce50	721	Pfam	PF00412	LIM domain	660	712	6.6e-07	T	2019-08-09	IPR001781	Zinc finger, LIM-type
TRINITY_DN214388_c0_g1_i2.p1	202f58533d3742f5efd35d8d46a7ce50	721	Pfam	PF06297	PET Domain	119	199	1.6e-16	T	2019-08-09	IPR010442	PET domain	GO:0008270
TRINITY_DN46145_c0_g1_i1.p1	f442ca2761f754a77e7361d6e70edb03	1058	Pfam	PF09334	tRNA synthetases class I (M)	261	654	1.9e-141	T	2019-08-09	IPR015413	Methionyl/Leucyl tRNA synthetase	GO:0000166|GO:0004812|GO:0005524|GO:0006418
TRINITY_DN46145_c0_g1_i1.p1	f442ca2761f754a77e7361d6e70edb03	1058	Pfam	PF00458	WHEP-TRS domain	1014	1055	1.1e-08	T	2019-08-09	IPR000738	WHEP-TRS domain	GO:0004812|GO:0005524|GO:0006418
TRINITY_DN46145_c0_g1_i1.p1	f442ca2761f754a77e7361d6e70edb03	1058	Pfam	PF00458	WHEP-TRS domain	836	884	9.8e-13	T	2019-08-09	IPR000738	WHEP-TRS domain	GO:0004812|GO:0005524|GO:0006418
TRINITY_DN46145_c0_g1_i1.p1	f442ca2761f754a77e7361d6e70edb03	1058	Pfam	PF00458	WHEP-TRS domain	896	944	6.5e-13	T	2019-08-09	IPR000738	WHEP-TRS domain	GO:0004812|GO:0005524|GO:0006418
TRINITY_DN46145_c0_g1_i1.p1	f442ca2761f754a77e7361d6e70edb03	1058	Pfam	PF00458	WHEP-TRS domain	956	1004	1.9e-11	T	2019-08-09	IPR000738	WHEP-TRS domain	GO:0004812|GO:0005524|GO:0006418
TRINITY_DN46145_c0_g1_i1.p1	f442ca2761f754a77e7361d6e70edb03	1058	Pfam	PF13410	Glutathione S-transferase, C-terminal domain	104	167	1.5e-06	T	2019-08-09
TRINITY_DN46145_c0_g1_i1.p1	f442ca2761f754a77e7361d6e70edb03	1058	Pfam	PF18485	Glutathione S-transferase, N-terminal domain	1	67	1.2e-10	T	2019-08-09	IPR041598	Methionine--tRNA ligase, N-terminal
TRINITY_DN81540_c0_g1_i1.p1	22992d4847519a2665e88d44ee888afe	198	Pfam	PF01874	ATP:dephospho-CoA triphosphoribosyl transferase	23	196	4.8e-47	T	2019-08-09	IPR002736	Triphosphoribosyl-dephospho-CoA protein	GO:0005524|GO:0016310|GO:0046917
TRINITY_DN47870_c0_g2_i2.p1	9aac8a13e260b1b379e4f4591685fd56	501	Pfam	PF00536	SAM domain (Sterile alpha motif)	243	305	2.3e-06	T	2019-08-09	IPR001660	Sterile alpha motif domain	GO:0005515
TRINITY_DN47870_c0_g2_i2.p1	9aac8a13e260b1b379e4f4591685fd56	501	Pfam	PF00536	SAM domain (Sterile alpha motif)	335	391	1.8e-10	T	2019-08-09	IPR001660	Sterile alpha motif domain	GO:0005515
TRINITY_DN47870_c0_g2_i2.p1	9aac8a13e260b1b379e4f4591685fd56	501	Pfam	PF07647	SAM domain (Sterile alpha motif)	414	476	1.1e-10	T	2019-08-09	IPR001660	Sterile alpha motif domain	GO:0005515
TRINITY_DN49486_c3_g1_i2.p2	143e77201af91224fb34334fd7873190	803	Pfam	PF18016	SAM domain (Sterile alpha motif)	710	772	7.9e-21	T	2019-08-09	IPR041418	SAM domain
TRINITY_DN49486_c3_g1_i2.p2	143e77201af91224fb34334fd7873190	803	Pfam	PF08416	Phosphotyrosine-binding domain	56	148	1.7e-09	T	2019-08-09	IPR013625	Tensin/EPS8 phosphotyrosine-binding domain	GO:0005515
TRINITY_DN52812_c0_g1_i2.p1	dd694850af2ca0291d3ed63abc23c1de	1622	Pfam	PF05585	Putative peptidase (DUF1758)	451	603	1.5e-16	T	2019-08-09	IPR008737	Peptidase aspartic, putative
TRINITY_DN52812_c0_g1_i2.p1	dd694850af2ca0291d3ed63abc23c1de	1622	Pfam	PF05380	Pao retrotransposon peptidase	980	1140	2.7e-58	T	2019-08-09	IPR008042	Retrotransposon, Pao
TRINITY_DN52812_c0_g1_i2.p1	dd694850af2ca0291d3ed63abc23c1de	1622	Pfam	PF17921	Integrase zinc binding domain	1353	1406	3.6e-08	T	2019-08-09	IPR041588	Integrase zinc-binding domain
TRINITY_DN52812_c0_g1_i2.p1	dd694850af2ca0291d3ed63abc23c1de	1622	Pfam	PF03564	Protein of unknown function (DUF1759)	123	265	2.1e-37	T	2019-08-09	IPR005312	Protein of unknown function DUF1759
TRINITY_DN52652_c0_g2_i8.p1	cf7634080b6c5630b17745a03d9d016d	670	Pfam	PF00621	RhoGEF domain	248	378	1.6e-07	T	2019-08-09	IPR000219	Dbl homology (DH) domain	GO:0005089|GO:0035023
TRINITY_DN52652_c0_g2_i8.p1	cf7634080b6c5630b17745a03d9d016d	670	Pfam	PF00595	PDZ domain	85	152	9.4e-09	T	2019-08-09	IPR001478	PDZ domain	GO:0005515
TRINITY_DN45963_c0_g1_i1.p1	bec80779d37c2548aba6a30b96dd83f5	173	Pfam	PF13894	C2H2-type zinc finger	151	172	0.00017	T	2019-08-09
TRINITY_DN45963_c0_g1_i1.p1	bec80779d37c2548aba6a30b96dd83f5	173	Pfam	PF00096	Zinc finger, C2H2 type	111	131	0.0057	T	2019-08-09	IPR013087	Zinc finger C2H2-type	GO:0003676
TRINITY_DN109813_c0_g1_i1.p1	8eb007f1a0552e3f22e3969445e90f9b	319	Pfam	PF00400	WD domain, G-beta repeat	96	133	1.1e-07	T	2019-08-09	IPR001680	WD40 repeat	GO:0005515
TRINITY_DN109813_c0_g1_i1.p1	8eb007f1a0552e3f22e3969445e90f9b	319	Pfam	PF00400	WD domain, G-beta repeat	188	220	0.00043	T	2019-08-09	IPR001680	WD40 repeat	GO:0005515
TRINITY_DN109813_c0_g1_i1.p1	8eb007f1a0552e3f22e3969445e90f9b	319	Pfam	PF00400	WD domain, G-beta repeat	290	312	0.0031	T	2019-08-09	IPR001680	WD40 repeat	GO:0005515
TRINITY_DN109813_c0_g1_i1.p1	8eb007f1a0552e3f22e3969445e90f9b	319	Pfam	PF00400	WD domain, G-beta repeat	54	91	1e-07	T	2019-08-09	IPR001680	WD40 repeat	GO:0005515
TRINITY_DN109813_c0_g1_i1.p1	8eb007f1a0552e3f22e3969445e90f9b	319	Pfam	PF00400	WD domain, G-beta repeat	140	177	3.4e-06	T	2019-08-09	IPR001680	WD40 repeat	GO:0005515
TRINITY_DN109813_c0_g1_i1.p1	8eb007f1a0552e3f22e3969445e90f9b	319	Pfam	PF00400	WD domain, G-beta repeat	8	44	0.0027	T	2019-08-09	IPR001680	WD40 repeat	GO:0005515
TRINITY_DN109813_c0_g1_i1.p1	8eb007f1a0552e3f22e3969445e90f9b	319	Pfam	PF00400	WD domain, G-beta repeat	224	260	2.6e-06	T	2019-08-09	IPR001680	WD40 repeat	GO:0005515
TRINITY_DN48629_c1_g1_i4.p1	9b654ea073bff36f57e0215435817987	253	Pfam	PF00240	Ubiquitin family	1	35	1.2e-13	T	2019-08-09	IPR000626	Ubiquitin domain	GO:0005515
TRINITY_DN48629_c1_g1_i4.p1	9b654ea073bff36f57e0215435817987	253	Pfam	PF00240	Ubiquitin family	116	187	3.3e-34	T	2019-08-09	IPR000626	Ubiquitin domain	GO:0005515
TRINITY_DN48629_c1_g1_i4.p1	9b654ea073bff36f57e0215435817987	253	Pfam	PF00240	Ubiquitin family	40	111	1.2e-33	T	2019-08-09	IPR000626	Ubiquitin domain	GO:0005515
TRINITY_DN48629_c1_g1_i4.p1	9b654ea073bff36f57e0215435817987	253	Pfam	PF00240	Ubiquitin family	192	252	5.4e-28	T	2019-08-09	IPR000626	Ubiquitin domain	GO:0005515
TRINITY_DN50132_c0_g1_i2.p1	f71958b8f4c1cff7f230568b6dbf557e	651	Pfam	PF12906	RING-variant domain	470	519	9e-14	T	2019-08-09	IPR011016	Zinc finger, RING-CH-type	GO:0008270
TRINITY_DN50132_c0_g1_i2.p1	f71958b8f4c1cff7f230568b6dbf557e	651	Pfam	PF18720	Tenascin EGF domain	22	48	1.7e-05	T	2019-08-09	IPR041161	Tenascin, EGF-like domain
TRINITY_DN50132_c0_g1_i8.p1	f71958b8f4c1cff7f230568b6dbf557e	651	Pfam	PF12906	RING-variant domain	470	519	9e-14	T	2019-08-09	IPR011016	Zinc finger, RING-CH-type	GO:0008270
TRINITY_DN50132_c0_g1_i8.p1	f71958b8f4c1cff7f230568b6dbf557e	651	Pfam	PF18720	Tenascin EGF domain	22	48	1.7e-05	T	2019-08-09	IPR041161	Tenascin, EGF-like domain
TRINITY_DN52910_c2_g1_i4.p1	9b6e619f0ccc30add83bf0ff6e257e62	441	Pfam	PF00076	RNA recognition motif. (a.k.a. RRM, RBD, or RNP domain)	161	231	3e-18	T	2019-08-09	IPR000504	RNA recognition motif domain	GO:0003676
TRINITY_DN52910_c2_g1_i4.p1	9b6e619f0ccc30add83bf0ff6e257e62	441	Pfam	PF00076	RNA recognition motif. (a.k.a. RRM, RBD, or RNP domain)	259	328	3e-15	T	2019-08-09	IPR000504	RNA recognition motif domain	GO:0003676
TRINITY_DN47782_c0_g1_i2.p1	785f94e54a87da22dbf2696fae59bd11	372	Pfam	PF00180	Isocitrate/isopropylmalate dehydrogenase	39	364	1.1e-108	T	2019-08-09	IPR024084	Isopropylmalate dehydrogenase-like domain	GO:0016616|GO:0055114
TRINITY_DN44680_c0_g1_i2.p1	b3b26be46973ade95c1b418bbc63a027	104	Pfam	PF01064	Activin types I and II receptor domain	1	63	6.3e-05	T	2019-08-09	IPR000472	Activin types I and II receptor domain	GO:0004675|GO:0016020
TRINITY_DN44789_c0_g1_i1.p1	8cbed895a720e938d5556c80ab8230e0	389	Pfam	PF00096	Zinc finger, C2H2 type	266	290	0.0027	T	2019-08-09	IPR013087	Zinc finger C2H2-type	GO:0003676
TRINITY_DN44789_c0_g1_i1.p1	8cbed895a720e938d5556c80ab8230e0	389	Pfam	PF00096	Zinc finger, C2H2 type	296	320	4.6e-06	T	2019-08-09	IPR013087	Zinc finger C2H2-type	GO:0003676
TRINITY_DN44789_c0_g1_i1.p1	8cbed895a720e938d5556c80ab8230e0	389	Pfam	PF00096	Zinc finger, C2H2 type	326	348	9.7e-05	T	2019-08-09	IPR013087	Zinc finger C2H2-type	GO:0003676
TRINITY_DN117556_c0_g1_i1.p3	34dda3606f556effb50ca93cdf9f37e1	156	Pfam	PF01256	Carbohydrate kinase	2	131	4.7e-35	T	2019-08-09	IPR000631	ATP-dependent (S)-NAD(P)H-hydrate dehydratase	GO:0052855
TRINITY_DN76989_c0_g1_i1.p1	2902ca22880f37847d4a9565b3bac73e	211	Pfam	PF08718	Glycolipid transfer protein (GLTP)	28	171	4.9e-41	T	2019-08-09	IPR014830	Glycolipid transfer protein domain	GO:0005737|GO:0120009|GO:0120013
TRINITY_DN47368_c0_g1_i17.p1	3a721bf27b46de2a667f6cd7b65d1ed8	2641	Pfam	PF05986	ADAM-TS Spacer 1	219	332	3.1e-30	T	2019-08-09	IPR010294	ADAM-TS Spacer 1
TRINITY_DN47368_c0_g1_i17.p1	3a721bf27b46de2a667f6cd7b65d1ed8	2641	Pfam	PF07679	Immunoglobulin I-set domain	2526	2609	1.2e-11	T	2019-08-09	IPR013098	Immunoglobulin I-set
TRINITY_DN47368_c0_g1_i17.p1	3a721bf27b46de2a667f6cd7b65d1ed8	2641	Pfam	PF00090	Thrombospondin type 1 domain	348	399	0.0021	T	2019-08-09	IPR000884	Thrombospondin type-1 (TSP1) repeat
TRINITY_DN47368_c0_g1_i17.p1	3a721bf27b46de2a667f6cd7b65d1ed8	2641	Pfam	PF00090	Thrombospondin type 1 domain	651	698	0.003	T	2019-08-09	IPR000884	Thrombospondin type-1 (TSP1) repeat
TRINITY_DN47368_c0_g1_i17.p1	3a721bf27b46de2a667f6cd7b65d1ed8	2641	Pfam	PF00090	Thrombospondin type 1 domain	65	114	2.6e-05	T	2019-08-09	IPR000884	Thrombospondin type-1 (TSP1) repeat
TRINITY_DN47368_c0_g1_i17.p1	3a721bf27b46de2a667f6cd7b65d1ed8	2641	Pfam	PF00090	Thrombospondin type 1 domain	470	522	0.0025	T	2019-08-09	IPR000884	Thrombospondin type-1 (TSP1) repeat
TRINITY_DN47368_c0_g1_i17.p1	3a721bf27b46de2a667f6cd7b65d1ed8	2641	Pfam	PF00090	Thrombospondin type 1 domain	589	609	0.00029	T	2019-08-09	IPR000884	Thrombospondin type-1 (TSP1) repeat
TRINITY_DN47368_c0_g1_i17.p1	3a721bf27b46de2a667f6cd7b65d1ed8	2641	Pfam	PF00090	Thrombospondin type 1 domain	406	430	0.015	T	2019-08-09	IPR000884	Thrombospondin type-1 (TSP1) repeat
TRINITY_DN47368_c0_g1_i17.p1	3a721bf27b46de2a667f6cd7b65d1ed8	2641	Pfam	PF00014	Kunitz/Bovine pancreatic trypsin inhibitor domain	1887	1938	5.5e-14	T	2019-08-09	IPR002223	Pancreatic trypsin inhibitor Kunitz domain	GO:0004867
TRINITY_DN47368_c0_g1_i17.p1	3a721bf27b46de2a667f6cd7b65d1ed8	2641	Pfam	PF00014	Kunitz/Bovine pancreatic trypsin inhibitor domain	1944	1996	3e-19	T	2019-08-09	IPR002223	Pancreatic trypsin inhibitor Kunitz domain	GO:0004867
TRINITY_DN47368_c0_g1_i17.p1	3a721bf27b46de2a667f6cd7b65d1ed8	2641	Pfam	PF00014	Kunitz/Bovine pancreatic trypsin inhibitor domain	1740	1790	1.2e-15	T	2019-08-09	IPR002223	Pancreatic trypsin inhibitor Kunitz domain	GO:0004867
TRINITY_DN47368_c0_g1_i17.p1	3a721bf27b46de2a667f6cd7b65d1ed8	2641	Pfam	PF00014	Kunitz/Bovine pancreatic trypsin inhibitor domain	2152	2201	1.8e-05	T	2019-08-09	IPR002223	Pancreatic trypsin inhibitor Kunitz domain	GO:0004867
TRINITY_DN47368_c0_g1_i17.p1	3a721bf27b46de2a667f6cd7b65d1ed8	2641	Pfam	PF00014	Kunitz/Bovine pancreatic trypsin inhibitor domain	1802	1852	1.4e-15	T	2019-08-09	IPR002223	Pancreatic trypsin inhibitor Kunitz domain	GO:0004867
TRINITY_DN47368_c0_g1_i17.p1	3a721bf27b46de2a667f6cd7b65d1ed8	2641	Pfam	PF00014	Kunitz/Bovine pancreatic trypsin inhibitor domain	2209	2260	6.2e-16	T	2019-08-09	IPR002223	Pancreatic trypsin inhibitor Kunitz domain	GO:0004867
TRINITY_DN47368_c0_g1_i17.p1	3a721bf27b46de2a667f6cd7b65d1ed8	2641	Pfam	PF00014	Kunitz/Bovine pancreatic trypsin inhibitor domain	1621	1672	1.7e-16	T	2019-08-09	IPR002223	Pancreatic trypsin inhibitor Kunitz domain	GO:0004867
TRINITY_DN47368_c0_g1_i17.p1	3a721bf27b46de2a667f6cd7b65d1ed8	2641	Pfam	PF00014	Kunitz/Bovine pancreatic trypsin inhibitor domain	2085	2137	4.8e-18	T	2019-08-09	IPR002223	Pancreatic trypsin inhibitor Kunitz domain	GO:0004867
TRINITY_DN47368_c0_g1_i17.p1	3a721bf27b46de2a667f6cd7b65d1ed8	2641	Pfam	PF00014	Kunitz/Bovine pancreatic trypsin inhibitor domain	1680	1732	1e-15	T	2019-08-09	IPR002223	Pancreatic trypsin inhibitor Kunitz domain	GO:0004867
TRINITY_DN216453_c0_g1_i1.p2	5f722d6b2cf5a070e2f1123a0442b9f8	179	Pfam	PF02811	PHP domain	1	73	1.4e-08	T	2019-08-09	IPR004013	PHP domain	GO:0003824
TRINITY_DN235903_c0_g1_i1.p1	79d7fb80dfe8c4bc4a9370c78618225f	136	Pfam	PF00132	Bacterial transferase hexapeptide (six repeats)	22	56	3.8e-08	T	2019-08-09	IPR001451	Hexapeptide repeat
TRINITY_DN52286_c0_g1_i1.p1	245ebd8a184e3bd6e377f160f4bb95c6	142	Pfam	PF00617	RasGEF domain	88	142	1.4e-12	T	2019-08-09	IPR001895	Ras guanine-nucleotide exchange factors catalytic domain	GO:0005085|GO:0007264
TRINITY_DN52272_c0_g1_i1.p1	024a100393ece84ed6f1c6f13a9c91b8	1412	Pfam	PF17921	Integrase zinc binding domain	1108	1158	3e-06	T	2019-08-09	IPR041588	Integrase zinc-binding domain
TRINITY_DN52272_c0_g1_i1.p1	024a100393ece84ed6f1c6f13a9c91b8	1412	Pfam	PF00665	Integrase core domain	1196	1311	4.5e-13	T	2019-08-09	IPR001584	Integrase, catalytic core	GO:0015074
TRINITY_DN52272_c0_g1_i1.p1	024a100393ece84ed6f1c6f13a9c91b8	1412	Pfam	PF05585	Putative peptidase (DUF1758)	202	360	2.1e-14	T	2019-08-09	IPR008737	Peptidase aspartic, putative
TRINITY_DN52272_c0_g1_i1.p1	024a100393ece84ed6f1c6f13a9c91b8	1412	Pfam	PF05380	Pao retrotransposon peptidase	724	884	4.1e-58	T	2019-08-09	IPR008042	Retrotransposon, Pao
TRINITY_DN110486_c0_g1_i1.p1	3c5c5c90e9eaf5ece6b4700161bd63e8	237	Pfam	PF01607	Chitin binding Peritrophin-A domain	89	140	2.7e-14	T	2019-08-09	IPR002557	Chitin binding domain	GO:0005576|GO:0006030|GO:0008061
TRINITY_DN110486_c0_g1_i1.p1	3c5c5c90e9eaf5ece6b4700161bd63e8	237	Pfam	PF01607	Chitin binding Peritrophin-A domain	21	74	4.1e-12	T	2019-08-09	IPR002557	Chitin binding domain	GO:0005576|GO:0006030|GO:0008061
TRINITY_DN110486_c0_g1_i1.p1	3c5c5c90e9eaf5ece6b4700161bd63e8	237	Pfam	PF01607	Chitin binding Peritrophin-A domain	174	220	3.3e-12	T	2019-08-09	IPR002557	Chitin binding domain	GO:0005576|GO:0006030|GO:0008061
TRINITY_DN13099_c0_g1_i2.p1	bc21f14778ab29eb34ff7df0e72688fb	101	Pfam	PF05225	helix-turn-helix, Psq domain	40	78	7e-10	T	2019-08-09	IPR007889	DNA binding HTH domain, Psq-type	GO:0003677
TRINITY_DN91830_c0_g1_i1.p1	1048a3132fc3380258023e84d224a539	251	Pfam	PF13609	Gram-negative porin	3	250	5.4e-45	T	2019-08-09	IPR033900	Porin domain, Gram-negative type	GO:0015288|GO:0016020
TRINITY_DN50446_c0_g1_i1.p1	3ecd56eddadf4b15c22eea39751a29ee	551	Pfam	PF03299	Transcription factor AP-2	329	521	3.9e-82	T	2019-08-09	IPR013854	Transcription factor AP-2, C-terminal
TRINITY_DN214063_c0_g1_i1.p1	40a206a9c06ab7b3108622d83854218a	323	Pfam	PF00650	CRAL/TRIO domain	165	262	3e-12	T	2019-08-09	IPR001251	CRAL-TRIO lipid binding domain
TRINITY_DN42339_c0_g1_i1.p1	8fda79d306aecdf267794119f60a6097	323	Pfam	PF05705	Eukaryotic protein of unknown function (DUF829)	81	307	1.7e-51	T	2019-08-09	IPR008547	Protein of unknown function DUF829, TMEM53
TRINITY_DN213570_c0_g1_i1.p1	ccb4bff7a46c8c0741187554ecb1a62a	386	Pfam	PF04774	Hyaluronan / mRNA binding family	172	277	9.1e-29	T	2019-08-09	IPR006861	Hyaluronan/mRNA-binding protein
TRINITY_DN213570_c0_g1_i1.p1	ccb4bff7a46c8c0741187554ecb1a62a	386	Pfam	PF16174	Intracellular hyaluronan-binding protein 4 N-terminal	1	144	1.1e-33	T	2019-08-09	IPR032381	Intracellular hyaluronan-binding protein 4, N-terminal domain
TRINITY_DN35169_c0_g1_i1.p2	0682c20143f9e166ab3b192161d6af3c	123	Pfam	PF01599	Ribosomal protein S27a	69	114	2.4e-27	T	2019-08-09	IPR002906	Ribosomal protein S27a	GO:0003735|GO:0005840|GO:0006412
TRINITY_DN35169_c0_g1_i1.p2	0682c20143f9e166ab3b192161d6af3c	123	Pfam	PF00240	Ubiquitin family	1	41	1.2e-17	T	2019-08-09	IPR000626	Ubiquitin domain	GO:0005515
TRINITY_DN131041_c0_g1_i1.p1	fdfbe3ab4952e6ae0b7cfafaab5d8f4a	200	Pfam	PF05018	Protein of unknown function (DUF667)	1	46	1.2e-11	T	2019-08-09	IPR007714	CFA20 domain
TRINITY_DN43134_c0_g1_i14.p1	a03f817a27502a5da1e28d1413fa80a9	730	Pfam	PF02145	Rap/ran-GAP	321	501	2.7e-64	T	2019-08-09	IPR000331	Rap GTPase activating protein domain	GO:0005096|GO:0051056
TRINITY_DN43134_c0_g1_i14.p1	a03f817a27502a5da1e28d1413fa80a9	730	Pfam	PF02188	GoLoco motif	48	67	5.2e-08	T	2019-08-09	IPR003109	GoLoco motif	GO:0030695
TRINITY_DN49940_c0_g1_i4.p1	4097cd827df2e16c10ac08ba1a6faf24	670	Pfam	PF02891	MIZ/SP-RING zinc finger	308	356	4.6e-19	T	2019-08-09	IPR004181	Zinc finger, MIZ-type	GO:0008270
TRINITY_DN49940_c0_g1_i4.p1	4097cd827df2e16c10ac08ba1a6faf24	670	Pfam	PF14324	PINIT domain	110	263	8.7e-34	T	2019-08-09	IPR023321	PINIT domain
TRINITY_DN52354_c1_g1_i1.p1	6eb800940363b4dd58c618861bfd1d01	104	Pfam	PF01477	PLAT/LH2 domain	3	92	1.3e-19	T	2019-08-09	IPR001024	PLAT/LH2 domain	GO:0005515
TRINITY_DN50661_c0_g1_i1.p1	68fa1e33e43aff31a60f66d6ab37f360	1705	Pfam	PF18797	Adenomatous polyposis coli (APC) repeat	427	494	2.7e-19	T	2019-08-09	IPR041257	Adenomatous polyposis coli (APC) repeat
TRINITY_DN50661_c0_g1_i1.p1	68fa1e33e43aff31a60f66d6ab37f360	1705	Pfam	PF00514	Armadillo/beta-catenin-like repeat	681	719	5.9e-06	T	2019-08-09	IPR000225	Armadillo	GO:0005515
TRINITY_DN50661_c0_g1_i1.p1	68fa1e33e43aff31a60f66d6ab37f360	1705	Pfam	PF05923	APC repeat	1339	1361	3e-07	T	2019-08-09	IPR009223	Adenomatous polyposis coli protein repeat	GO:0016055
TRINITY_DN50661_c0_g1_i1.p1	68fa1e33e43aff31a60f66d6ab37f360	1705	Pfam	PF05923	APC repeat	1247	1267	9.3e-06	T	2019-08-09	IPR009223	Adenomatous polyposis coli protein repeat	GO:0016055
TRINITY_DN50661_c0_g1_i1.p1	68fa1e33e43aff31a60f66d6ab37f360	1705	Pfam	PF05923	APC repeat	1167	1189	1.6e-09	T	2019-08-09	IPR009223	Adenomatous polyposis coli protein repeat	GO:0016055
TRINITY_DN50661_c0_g1_i1.p1	68fa1e33e43aff31a60f66d6ab37f360	1705	Pfam	PF05972	APC 15 residue motif	1031	1045	1.7e-06	T	2019-08-09	IPR009240	Adenomatous polyposis coli protein, 15 residue repeat	GO:0008013|GO:0016055
TRINITY_DN50661_c0_g1_i1.p1	68fa1e33e43aff31a60f66d6ab37f360	1705	Pfam	PF05972	APC 15 residue motif	986	997	0.00044	T	2019-08-09	IPR009240	Adenomatous polyposis coli protein, 15 residue repeat	GO:0008013|GO:0016055
TRINITY_DN46846_c0_g1_i2.p1	37dc504956ec80e5a741081b0b2093e8	700	Pfam	PF00648	Calpain family cysteine protease	94	390	2.9e-127	T	2019-08-09	IPR001300	Peptidase C2, calpain, catalytic domain	GO:0004198|GO:0006508
TRINITY_DN46846_c0_g1_i2.p1	37dc504956ec80e5a741081b0b2093e8	700	Pfam	PF01067	Calpain large subunit, domain III	416	555	1.5e-51	T	2019-08-09	IPR022682	Peptidase C2, calpain, large subunit, domain III
TRINITY_DN16734_c0_g1_i2.p1	bb919453d9edfa040f5b324c18525dfa	289	Pfam	PF00096	Zinc finger, C2H2 type	97	119	0.00032	T	2019-08-09	IPR013087	Zinc finger C2H2-type	GO:0003676
TRINITY_DN16734_c0_g1_i2.p1	bb919453d9edfa040f5b324c18525dfa	289	Pfam	PF00096	Zinc finger, C2H2 type	244	263	0.0064	T	2019-08-09	IPR013087	Zinc finger C2H2-type	GO:0003676
TRINITY_DN16734_c0_g1_i2.p1	bb919453d9edfa040f5b324c18525dfa	289	Pfam	PF00096	Zinc finger, C2H2 type	212	234	0.0012	T	2019-08-09	IPR013087	Zinc finger C2H2-type	GO:0003676
TRINITY_DN16734_c0_g1_i2.p1	bb919453d9edfa040f5b324c18525dfa	289	Pfam	PF00096	Zinc finger, C2H2 type	124	146	0.004	T	2019-08-09	IPR013087	Zinc finger C2H2-type	GO:0003676
TRINITY_DN52545_c0_g1_i2.p1	f7d9c176238b55def231b98b33811075	453	Pfam	PF03530	Calcium-activated SK potassium channel	82	195	1.3e-48	T	2019-08-09	IPR015449	Potassium channel, calcium-activated, SK	GO:0006813|GO:0016021|GO:0016286
TRINITY_DN52545_c0_g1_i2.p1	f7d9c176238b55def231b98b33811075	453	Pfam	PF02888	Calmodulin binding domain	374	448	3.3e-35	T	2019-08-09	IPR004178	Calmodulin-binding domain	GO:0005516|GO:0006813|GO:0015269|GO:0016021
TRINITY_DN52545_c0_g1_i2.p1	f7d9c176238b55def231b98b33811075	453	Pfam	PF07885	Ion channel	282	359	1.3e-12	T	2019-08-09	IPR013099	Potassium channel domain
TRINITY_DN23090_c0_g1_i1.p1	ffe5412ac5504828e5d620de52ef797b	987	Pfam	PF02145	Rap/ran-GAP	255	431	8.1e-61	T	2019-08-09	IPR000331	Rap GTPase activating protein domain	GO:0005096|GO:0051056
TRINITY_DN23090_c0_g1_i1.p1	ffe5412ac5504828e5d620de52ef797b	987	Pfam	PF00780	CNH domain	596	819	2.9e-22	T	2019-08-09	IPR001180	Citron homology (CNH) domain
TRINITY_DN50000_c0_g1_i1.p1	d3e0e6c8bab713ed1b5b0968defe7fad	724	Pfam	PF07393	Exocyst complex component Sec10	96	718	2.5e-126	T	2019-08-09	IPR009976	Exocyst complex component Sec10-like	GO:0005737|GO:0006887|GO:0048278
TRINITY_DN145205_c0_g1_i1.p1	5952c3d8f76d4aa494e426ff4847ef42	189	Pfam	PF01967	MoaC family	3	48	2.8e-11	T	2019-08-09	IPR002820	Molybdopterin cofactor biosynthesis C (MoaC) domain	GO:0006777
TRINITY_DN145205_c0_g1_i1.p1	5952c3d8f76d4aa494e426ff4847ef42	189	Pfam	PF00994	Probable molybdopterin binding domain	63	188	1.1e-26	T	2019-08-09	IPR001453	MoaB/Mog domain
TRINITY_DN51208_c0_g1_i2.p1	cd8e58aa0959643c56d963fcd1c540e2	965	Pfam	PF18027	Cytosolic carboxypeptidase N-terminal domain	692	823	1.4e-13	T	2019-08-09	IPR040626	Cytosolic carboxypeptidase, N-terminal
TRINITY_DN86053_c0_g1_i2.p1	73cf658e70757c7d623094e8eeaa3522	106	Pfam	PF00026	Eukaryotic aspartyl protease	1	106	2.4e-27	T	2019-08-09	IPR033121	Peptidase family A1 domain
TRINITY_DN101700_c0_g1_i1.p1	481c3d16ed9ac633e58bc6cae0365e36	140	Pfam	PF00076	RNA recognition motif. (a.k.a. RRM, RBD, or RNP domain)	29	93	3.4e-11	T	2019-08-09	IPR000504	RNA recognition motif domain	GO:0003676
TRINITY_DN48090_c0_g1_i5.p1	a0aa8c8ff4128b0959981bbdb14e784c	302	Pfam	PF01145	SPFH domain / Band 7 family	65	236	1.3e-34	T	2019-08-09	IPR001107	Band 7 domain
TRINITY_DN48835_c1_g1_i3.p1	51decedb6ef6e3d15fa1cad1bf17e50b	1847	Pfam	PF08763	Voltage gated calcium channel IQ domain	1495	1569	2.9e-28	T	2019-08-09	IPR014873	Voltage-dependent calcium channel, alpha-1 subunit, IQ domain
TRINITY_DN48835_c1_g1_i3.p1	51decedb6ef6e3d15fa1cad1bf17e50b	1847	Pfam	PF16905	Voltage-dependent L-type calcium channel, IQ-associated	1432	1485	4.8e-28	T	2019-08-09	IPR031649	Voltage-dependent L-type calcium channel, IQ-associated domain
TRINITY_DN48835_c1_g1_i3.p1	51decedb6ef6e3d15fa1cad1bf17e50b	1847	Pfam	PF00520	Ion transport protein	1143	1422	1.9e-57	T	2019-08-09	IPR005821	Ion transport domain	GO:0005216|GO:0006811|GO:0016020|GO:0055085
TRINITY_DN48835_c1_g1_i3.p1	51decedb6ef6e3d15fa1cad1bf17e50b	1847	Pfam	PF00520	Ion transport protein	69	347	4.5e-68	T	2019-08-09	IPR005821	Ion transport domain	GO:0005216|GO:0006811|GO:0016020|GO:0055085
TRINITY_DN48835_c1_g1_i3.p1	51decedb6ef6e3d15fa1cad1bf17e50b	1847	Pfam	PF00520	Ion transport protein	824	1099	6.6e-59	T	2019-08-09	IPR005821	Ion transport domain	GO:0005216|GO:0006811|GO:0016020|GO:0055085
TRINITY_DN48835_c1_g1_i3.p1	51decedb6ef6e3d15fa1cad1bf17e50b	1847	Pfam	PF00520	Ion transport protein	447	684	1.6e-54	T	2019-08-09	IPR005821	Ion transport domain	GO:0005216|GO:0006811|GO:0016020|GO:0055085
TRINITY_DN218898_c0_g1_i1.p2	cc4f90fe3511e2384e7d9b374b201816	188	Pfam	PF07650	KH domain	40	110	9.8e-20	T	2019-08-09	IPR004044	K Homology domain, type 2	GO:0003723
TRINITY_DN218898_c0_g1_i1.p2	cc4f90fe3511e2384e7d9b374b201816	188	Pfam	PF00189	Ribosomal protein S3, C-terminal domain	120	188	3e-30	T	2019-08-09	IPR001351	Ribosomal protein S3, C-terminal	GO:0003735|GO:0006412
TRINITY_DN36977_c0_g1_i1.p1	597eaf631be62836cfd0d36d2182b5ca	358	Pfam	PF18199	Dynein heavy chain C-terminal domain	54	353	4.6e-100	T	2019-08-09	IPR041228	Dynein heavy chain, C-terminal domain
TRINITY_DN90777_c0_g1_i1.p1	2f6d45294f56799ac63e59c499d715a5	150	Pfam	PF16675	KIX-binding domain of forkhead box O, CR2	92	149	3e-15	T	2019-08-09	IPR032068	FOXO protein, KIX-binding domain
TRINITY_DN48815_c0_g1_i10.p1	68e6a26bfe6916baaa736c8dd7bb1994	3724	Pfam	PF07679	Immunoglobulin I-set domain	2164	2248	3.7e-14	T	2019-08-09	IPR013098	Immunoglobulin I-set
TRINITY_DN48815_c0_g1_i10.p1	68e6a26bfe6916baaa736c8dd7bb1994	3724	Pfam	PF00054	Laminin G domain	3296	3423	9.7e-20	T	2019-08-09	IPR001791	Laminin G domain
TRINITY_DN48815_c0_g1_i10.p1	68e6a26bfe6916baaa736c8dd7bb1994	3724	Pfam	PF00054	Laminin G domain	3037	3165	4.6e-22	T	2019-08-09	IPR001791	Laminin G domain
TRINITY_DN48815_c0_g1_i10.p1	68e6a26bfe6916baaa736c8dd7bb1994	3724	Pfam	PF13927	Immunoglobulin domain	2732	2801	2.5e-10	T	2019-08-09
TRINITY_DN48815_c0_g1_i10.p1	68e6a26bfe6916baaa736c8dd7bb1994	3724	Pfam	PF13927	Immunoglobulin domain	2441	2516	4.3e-13	T	2019-08-09
TRINITY_DN48815_c0_g1_i10.p1	68e6a26bfe6916baaa736c8dd7bb1994	3724	Pfam	PF13927	Immunoglobulin domain	946	1019	7.2e-11	T	2019-08-09
TRINITY_DN48815_c0_g1_i10.p1	68e6a26bfe6916baaa736c8dd7bb1994	3724	Pfam	PF13927	Immunoglobulin domain	2533	2603	1.6e-07	T	2019-08-09
TRINITY_DN48815_c0_g1_i10.p1	68e6a26bfe6916baaa736c8dd7bb1994	3724	Pfam	PF13927	Immunoglobulin domain	727	793	1.2e-07	T	2019-08-09
TRINITY_DN48815_c0_g1_i10.p1	68e6a26bfe6916baaa736c8dd7bb1994	3724	Pfam	PF13927	Immunoglobulin domain	2354	2419	4e-07	T	2019-08-09
TRINITY_DN48815_c0_g1_i10.p1	68e6a26bfe6916baaa736c8dd7bb1994	3724	Pfam	PF13927	Immunoglobulin domain	2070	2141	1.7e-07	T	2019-08-09
TRINITY_DN48815_c0_g1_i10.p1	68e6a26bfe6916baaa736c8dd7bb1994	3724	Pfam	PF00053	Laminin EGF domain	1733	1779	1e-08	T	2019-08-09	IPR002049	Laminin EGF domain
TRINITY_DN48815_c0_g1_i10.p1	68e6a26bfe6916baaa736c8dd7bb1994	3724	Pfam	PF00053	Laminin EGF domain	1679	1718	5.3e-06	T	2019-08-09	IPR002049	Laminin EGF domain
TRINITY_DN48815_c0_g1_i10.p1	68e6a26bfe6916baaa736c8dd7bb1994	3724	Pfam	PF00053	Laminin EGF domain	1384	1427	0.00033	T	2019-08-09	IPR002049	Laminin EGF domain
TRINITY_DN48815_c0_g1_i10.p1	68e6a26bfe6916baaa736c8dd7bb1994	3724	Pfam	PF00053	Laminin EGF domain	1322	1376	0.00011	T	2019-08-09	IPR002049	Laminin EGF domain
TRINITY_DN48815_c0_g1_i10.p1	68e6a26bfe6916baaa736c8dd7bb1994	3724	Pfam	PF00053	Laminin EGF domain	1987	2016	0.057	T	2019-08-09	IPR002049	Laminin EGF domain
TRINITY_DN48815_c0_g1_i10.p1	68e6a26bfe6916baaa736c8dd7bb1994	3724	Pfam	PF00053	Laminin EGF domain	1644	1669	0.00084	T	2019-08-09	IPR002049	Laminin EGF domain
TRINITY_DN48815_c0_g1_i10.p1	68e6a26bfe6916baaa736c8dd7bb1994	3724	Pfam	PF00008	EGF-like domain	3498	3530	0.00017	T	2019-08-09	IPR000742	EGF-like domain
TRINITY_DN48815_c0_g1_i10.p1	68e6a26bfe6916baaa736c8dd7bb1994	3724	Pfam	PF00057	Low-density lipoprotein receptor domain class A	575	610	1.4e-07	T	2019-08-09	IPR002172	Low-density lipoprotein (LDL) receptor class A repeat	GO:0005515
TRINITY_DN48815_c0_g1_i10.p1	68e6a26bfe6916baaa736c8dd7bb1994	3724	Pfam	PF00057	Low-density lipoprotein receptor domain class A	429	464	3.5e-07	T	2019-08-09	IPR002172	Low-density lipoprotein (LDL) receptor class A repeat	GO:0005515
TRINITY_DN48815_c0_g1_i10.p1	68e6a26bfe6916baaa736c8dd7bb1994	3724	Pfam	PF00057	Low-density lipoprotein receptor domain class A	659	693	3.1e-08	T	2019-08-09	IPR002172	Low-density lipoprotein (LDL) receptor class A repeat	GO:0005515
TRINITY_DN48815_c0_g1_i10.p1	68e6a26bfe6916baaa736c8dd7bb1994	3724	Pfam	PF00057	Low-density lipoprotein receptor domain class A	621	657	4.5e-09	T	2019-08-09	IPR002172	Low-density lipoprotein (LDL) receptor class A repeat	GO:0005515
TRINITY_DN48815_c0_g1_i10.p1	68e6a26bfe6916baaa736c8dd7bb1994	3724	Pfam	PF00057	Low-density lipoprotein receptor domain class A	863	897	1.3e-10	T	2019-08-09	IPR002172	Low-density lipoprotein (LDL) receptor class A repeat	GO:0005515
TRINITY_DN48815_c0_g1_i10.p1	68e6a26bfe6916baaa736c8dd7bb1994	3724	Pfam	PF00057	Low-density lipoprotein receptor domain class A	465	501	1.1e-06	T	2019-08-09	IPR002172	Low-density lipoprotein (LDL) receptor class A repeat	GO:0005515
TRINITY_DN48815_c0_g1_i10.p1	68e6a26bfe6916baaa736c8dd7bb1994	3724	Pfam	PF00057	Low-density lipoprotein receptor domain class A	904	940	1e-08	T	2019-08-09	IPR002172	Low-density lipoprotein (LDL) receptor class A repeat	GO:0005515
TRINITY_DN48815_c0_g1_i10.p1	68e6a26bfe6916baaa736c8dd7bb1994	3724	Pfam	PF00057	Low-density lipoprotein receptor domain class A	392	426	2.8e-06	T	2019-08-09	IPR002172	Low-density lipoprotein (LDL) receptor class A repeat	GO:0005515
TRINITY_DN48815_c0_g1_i10.p1	68e6a26bfe6916baaa736c8dd7bb1994	3724	Pfam	PF00057	Low-density lipoprotein receptor domain class A	822	857	6.3e-10	T	2019-08-09	IPR002172	Low-density lipoprotein (LDL) receptor class A repeat	GO:0005515
TRINITY_DN48815_c0_g1_i10.p1	68e6a26bfe6916baaa736c8dd7bb1994	3724	Pfam	PF00057	Low-density lipoprotein receptor domain class A	225	259	2.8e-06	T	2019-08-09	IPR002172	Low-density lipoprotein (LDL) receptor class A repeat	GO:0005515
TRINITY_DN48815_c0_g1_i10.p1	68e6a26bfe6916baaa736c8dd7bb1994	3724	Pfam	PF00052	Laminin B (Domain IV)	1851	1982	1.2e-25	T	2019-08-09	IPR000034	Laminin IV
TRINITY_DN48815_c0_g1_i10.p1	68e6a26bfe6916baaa736c8dd7bb1994	3724	Pfam	PF00052	Laminin B (Domain IV)	1136	1268	4.9e-20	T	2019-08-09	IPR000034	Laminin IV
TRINITY_DN48815_c0_g1_i10.p1	68e6a26bfe6916baaa736c8dd7bb1994	3724	Pfam	PF00052	Laminin B (Domain IV)	1509	1644	1.5e-26	T	2019-08-09	IPR000034	Laminin IV
TRINITY_DN48815_c0_g1_i10.p1	68e6a26bfe6916baaa736c8dd7bb1994	3724	Pfam	PF00047	Immunoglobulin domain	2930	3001	9.7e-05	T	2019-08-09	IPR013151	Immunoglobulin
TRINITY_DN48815_c0_g1_i10.p1	68e6a26bfe6916baaa736c8dd7bb1994	3724	Pfam	PF02210	Laminin G domain	3575	3695	3.9e-17	T	2019-08-09	IPR001791	Laminin G domain
TRINITY_DN51446_c0_g1_i1.p1	32780a88b4a8a4961331efe42ec70793	110	Pfam	PF00076	RNA recognition motif. (a.k.a. RRM, RBD, or RNP domain)	47	104	9.8e-11	T	2019-08-09	IPR000504	RNA recognition motif domain	GO:0003676
TRINITY_DN220020_c0_g1_i1.p2	3505482b0381e1d02e026e9bbbea79ea	311	Pfam	PF00324	Amino acid permease	2	294	3.4e-25	T	2019-08-09	IPR004841	Amino acid permease/ SLC12A domain	GO:0016020|GO:0055085
TRINITY_DN80518_c0_g1_i1.p2	0e4d820936bad4f823385b9893c759b0	187	Pfam	PF14559	Tetratricopeptide repeat	4	55	1.4e-06	T	2019-08-09
TRINITY_DN80518_c0_g1_i1.p2	0e4d820936bad4f823385b9893c759b0	187	Pfam	PF13432	Tetratricopeptide repeat	92	156	0.00035	T	2019-08-09
TRINITY_DN50401_c0_g1_i3.p1	673bdf68fdd7f5ed6fcb818762c1b7d8	324	Pfam	PF01609	Transposase DDE domain	53	277	1.1e-16	T	2019-08-09	IPR002559	Transposase, IS4-like	GO:0003677|GO:0004803|GO:0006313
TRINITY_DN52750_c0_g1_i2.p1	4eaf92c9edfe6fbc42210f3a14ed41e0	622	Pfam	PF12796	Ankyrin repeats (3 copies)	492	574	3.9e-10	T	2019-08-09	IPR020683	Ankyrin repeat-containing domain
TRINITY_DN52750_c0_g1_i2.p1	4eaf92c9edfe6fbc42210f3a14ed41e0	622	Pfam	PF04960	Glutaminase	172	462	4.2e-119	T	2019-08-09	IPR015868	Glutaminase	GO:0004359|GO:0006541
TRINITY_DN52750_c0_g1_i2.p1	4eaf92c9edfe6fbc42210f3a14ed41e0	622	Pfam	PF17959	EF-hand domain	61	150	9e-27	T	2019-08-09	IPR041541	Glutaminase, EF-hand domain
TRINITY_DN41256_c0_g1_i2.p1	f18b315ab5fe0de35d9c7b796fce44bf	301	Pfam	PF00650	CRAL/TRIO domain	133	268	5.1e-23	T	2019-08-09	IPR001251	CRAL-TRIO lipid binding domain
TRINITY_DN52780_c0_g1_i1.p1	e18d831e804518ede5b758e489a38869	937	Pfam	PF07727	Reverse transcriptase (RNA-dependent DNA polymerase)	816	937	7e-41	T	2019-08-09	IPR013103	Reverse transcriptase, RNA-dependent DNA polymerase
TRINITY_DN52780_c0_g1_i1.p1	e18d831e804518ede5b758e489a38869	937	Pfam	PF00665	Integrase core domain	445	561	7.6e-24	T	2019-08-09	IPR001584	Integrase, catalytic core	GO:0015074
TRINITY_DN52780_c0_g1_i1.p1	e18d831e804518ede5b758e489a38869	937	Pfam	PF14223	gag-polypeptide of LTR copia-type	52	179	1e-23	T	2019-08-09
TRINITY_DN52780_c0_g1_i1.p1	e18d831e804518ede5b758e489a38869	937	Pfam	PF13976	GAG-pre-integrase domain	362	432	8.1e-09	T	2019-08-09	IPR025724	GAG-pre-integrase domain
TRINITY_DN51479_c1_g1_i5.p1	23207179a276c20b933fead86d0fd196	867	Pfam	PF00782	Dual specificity phosphatase, catalytic domain	282	410	2.4e-34	T	2019-08-09	IPR000340	Dual specificity phosphatase, catalytic domain	GO:0008138|GO:0016311
TRINITY_DN51479_c1_g1_i5.p1	23207179a276c20b933fead86d0fd196	867	Pfam	PF08766	DEK C terminal domain	217	269	3.5e-15	T	2019-08-09	IPR014876	DEK, C-terminal
TRINITY_DN77761_c0_g1_i1.p2	7f6ccb0d946981e4b08b26c4df130292	128	Pfam	PF00814	Glycoprotease family	2	111	1.2e-25	T	2019-08-09	IPR000905	Gcp-like domain
TRINITY_DN88001_c0_g1_i1.p1	abff20f0d8a00726793b04a0127dbd00	118	Pfam	PF01523	Putative modulator of DNA gyrase	22	110	2e-11	T	2019-08-09	IPR002510	Metalloprotease TldD/PmbA	GO:0006508|GO:0008237
TRINITY_DN144998_c0_g1_i1.p1	9652c92a5da96ef44b864568544a7292	380	Pfam	PF00134	Cyclin, N-terminal domain	4	135	2.2e-14	T	2019-08-09	IPR006671	Cyclin, N-terminal
TRINITY_DN144960_c0_g1_i1.p1	0c00c3053843f955fcaf1377121b8232	166	Pfam	PF01929	Ribosomal protein L14	47	120	2.1e-25	T	2019-08-09	IPR002784	Ribosomal protein L14e domain	GO:0003735|GO:0005840|GO:0006412
TRINITY_DN2998_c0_g1_i2.p1	2179a83b05416360e0e0de04b9e8595a	103	Pfam	PF04588	Hypoxia induced protein conserved region	25	77	2.9e-15	T	2019-08-09	IPR007667	Hypoxia induced protein, domain
TRINITY_DN2998_c0_g1_i3.p1	2179a83b05416360e0e0de04b9e8595a	103	Pfam	PF04588	Hypoxia induced protein conserved region	25	77	2.9e-15	T	2019-08-09	IPR007667	Hypoxia induced protein, domain
TRINITY_DN49494_c0_g1_i3.p1	d195414ab68efae358617ba4ecc4a44b	344	Pfam	PF02194	PXA domain	97	328	1.7e-42	T	2019-08-09	IPR003114	Phox-associated domain
TRINITY_DN52439_c2_g1_i4.p1	d7624392dac2635e5b59022ac7f8fb7b	113	Pfam	PF14497	Glutathione S-transferase, C-terminal domain	16	113	1e-17	T	2019-08-09	IPR004046	Glutathione S-transferase, C-terminal
TRINITY_DN37869_c0_g1_i1.p1	ad50bc603fe602b37d7609a08801c25c	1106	Pfam	PF06462	Propeller	304	339	2e-05	T	2019-08-09	IPR006624	Beta-propeller repeat TECPR
TRINITY_DN37869_c0_g1_i1.p1	ad50bc603fe602b37d7609a08801c25c	1106	Pfam	PF06462	Propeller	210	237	8.3e-09	T	2019-08-09	IPR006624	Beta-propeller repeat TECPR
TRINITY_DN37869_c0_g1_i1.p1	ad50bc603fe602b37d7609a08801c25c	1106	Pfam	PF06462	Propeller	258	286	2.8e-07	T	2019-08-09	IPR006624	Beta-propeller repeat TECPR
TRINITY_DN37869_c0_g1_i1.p1	ad50bc603fe602b37d7609a08801c25c	1106	Pfam	PF00337	Galactoside-binding lectin	745	877	9.9e-32	T	2019-08-09	IPR001079	Galectin, carbohydrate recognition domain	GO:0030246
TRINITY_DN37869_c0_g1_i1.p1	ad50bc603fe602b37d7609a08801c25c	1106	Pfam	PF06398	Integral peroxisomal membrane peroxin	72	166	1.6e-07	T	2019-08-09	IPR010482	Peroxin domain
TRINITY_DN37869_c0_g1_i1.p1	ad50bc603fe602b37d7609a08801c25c	1106	Pfam	PF06398	Integral peroxisomal membrane peroxin	949	1047	4.4e-10	T	2019-08-09	IPR010482	Peroxin domain
TRINITY_DN65010_c0_g1_i1.p2	84a2c38b441c0f3bd78c68c82caa2601	108	Pfam	PF00385	Chromo (CHRromatin Organisation MOdifier) domain	5	54	2.4e-18	T	2019-08-09	IPR023780	Chromo domain
TRINITY_DN50312_c3_g2_i3.p1	eb6a0ae94f5fb4716696c7f8938a4585	916	Pfam	PF02919	Eukaryotic DNA topoisomerase I, DNA binding fragment	369	582	4.6e-99	T	2019-08-09	IPR008336	DNA topoisomerase I, DNA binding, eukaryotic-type	GO:0003677|GO:0003917|GO:0005694|GO:0006265
TRINITY_DN50312_c3_g2_i3.p1	eb6a0ae94f5fb4716696c7f8938a4585	916	Pfam	PF01028	Eukaryotic DNA topoisomerase I, catalytic core	585	816	3.6e-102	T	2019-08-09	IPR013500	DNA topoisomerase I, catalytic core, eukaryotic-type	GO:0003677|GO:0003917|GO:0006265
TRINITY_DN50312_c3_g2_i3.p1	eb6a0ae94f5fb4716696c7f8938a4585	916	Pfam	PF14370	C-terminal topoisomerase domain	847	916	1.4e-33	T	2019-08-09	IPR025834	Topoisomerase I C-terminal domain
TRINITY_DN9983_c0_g1_i1.p1	6a92a445b2253840918940b055da5e76	335	Pfam	PF00432	Prenyltransferase and squalene oxidase repeat	68	109	7.8e-07	T	2019-08-09	IPR001330	PFTB repeat	GO:0003824
TRINITY_DN9983_c0_g1_i1.p1	6a92a445b2253840918940b055da5e76	335	Pfam	PF00432	Prenyltransferase and squalene oxidase repeat	213	254	1.6e-12	T	2019-08-09	IPR001330	PFTB repeat	GO:0003824
TRINITY_DN9983_c0_g1_i1.p1	6a92a445b2253840918940b055da5e76	335	Pfam	PF00432	Prenyltransferase and squalene oxidase repeat	115	157	7.8e-12	T	2019-08-09	IPR001330	PFTB repeat	GO:0003824
TRINITY_DN9983_c0_g1_i1.p1	6a92a445b2253840918940b055da5e76	335	Pfam	PF00432	Prenyltransferase and squalene oxidase repeat	163	205	5.6e-14	T	2019-08-09	IPR001330	PFTB repeat	GO:0003824
TRINITY_DN9983_c0_g1_i1.p1	6a92a445b2253840918940b055da5e76	335	Pfam	PF00432	Prenyltransferase and squalene oxidase repeat	262	303	1.4e-11	T	2019-08-09	IPR001330	PFTB repeat	GO:0003824
TRINITY_DN44709_c0_g1_i10.p1	c33da2a3df1c06eece5c4e61ea4fb8b2	1724	Pfam	PF00505	HMG (high mobility group) box	1377	1430	3.2e-11	T	2019-08-09	IPR009071	High mobility group box domain
TRINITY_DN44709_c0_g1_i10.p1	c33da2a3df1c06eece5c4e61ea4fb8b2	1724	Pfam	PF00439	Bromodomain	62	134	1.9e-16	T	2019-08-09	IPR001487	Bromodomain	GO:0005515
TRINITY_DN44709_c0_g1_i10.p1	c33da2a3df1c06eece5c4e61ea4fb8b2	1724	Pfam	PF00439	Bromodomain	195	275	1.2e-20	T	2019-08-09	IPR001487	Bromodomain	GO:0005515
TRINITY_DN44709_c0_g1_i10.p1	c33da2a3df1c06eece5c4e61ea4fb8b2	1724	Pfam	PF00439	Bromodomain	358	439	5.2e-19	T	2019-08-09	IPR001487	Bromodomain	GO:0005515
TRINITY_DN44709_c0_g1_i10.p1	c33da2a3df1c06eece5c4e61ea4fb8b2	1724	Pfam	PF00439	Bromodomain	803	848	6.9e-05	T	2019-08-09	IPR001487	Bromodomain	GO:0005515
TRINITY_DN44709_c0_g1_i10.p1	c33da2a3df1c06eece5c4e61ea4fb8b2	1724	Pfam	PF00439	Bromodomain	659	731	6.5e-21	T	2019-08-09	IPR001487	Bromodomain	GO:0005515
TRINITY_DN44709_c0_g1_i10.p1	c33da2a3df1c06eece5c4e61ea4fb8b2	1724	Pfam	PF00439	Bromodomain	532	602	2e-19	T	2019-08-09	IPR001487	Bromodomain	GO:0005515
TRINITY_DN44709_c0_g1_i10.p1	c33da2a3df1c06eece5c4e61ea4fb8b2	1724	Pfam	PF01426	BAH domain	1119	1234	1.9e-12	T	2019-08-09	IPR001025	Bromo adjacent homology (BAH) domain	GO:0003682
TRINITY_DN44709_c0_g1_i10.p1	c33da2a3df1c06eece5c4e61ea4fb8b2	1724	Pfam	PF01426	BAH domain	921	1037	7.1e-20	T	2019-08-09	IPR001025	Bromo adjacent homology (BAH) domain	GO:0003682
TRINITY_DN50948_c0_g1_i1.p1	555c5d43a51d425312ab40e147d2a0b2	452	Pfam	PF17917	RNase H-like domain found in reverse transcriptase	46	149	9.7e-40	T	2019-08-09	IPR041373	Reverse transcriptase, RNase H-like domain
TRINITY_DN50948_c0_g1_i1.p1	555c5d43a51d425312ab40e147d2a0b2	452	Pfam	PF17921	Integrase zinc binding domain	335	386	3.6e-13	T	2019-08-09	IPR041588	Integrase zinc-binding domain
TRINITY_DN46210_c0_g1_i1.p1	a32bb6f02e16b3d0a11c226d5d69a9c7	811	Pfam	PF00628	PHD-finger	304	349	5.7e-10	T	2019-08-09	IPR019787	Zinc finger, PHD-finger
TRINITY_DN46210_c0_g1_i1.p1	a32bb6f02e16b3d0a11c226d5d69a9c7	811	Pfam	PF01388	ARID/BRIGHT DNA binding domain	95	176	5.8e-16	T	2019-08-09	IPR001606	ARID DNA-binding domain	GO:0003677
TRINITY_DN46210_c0_g1_i1.p1	a32bb6f02e16b3d0a11c226d5d69a9c7	811	Pfam	PF02375	jmjN domain	26	59	1.3e-14	T	2019-08-09	IPR003349	JmjN domain
TRINITY_DN46210_c0_g1_i1.p1	a32bb6f02e16b3d0a11c226d5d69a9c7	811	Pfam	PF02373	JmjC domain, hydroxylase	477	593	1e-41	T	2019-08-09	IPR003347	JmjC domain
TRINITY_DN46210_c0_g1_i1.p1	a32bb6f02e16b3d0a11c226d5d69a9c7	811	Pfam	PF02928	C5HC2 zinc finger	683	733	1.3e-15	T	2019-08-09	IPR004198	Zinc finger, C5HC2-type
TRINITY_DN50497_c0_g1_i2.p1	6a99a67b5e334961f636d209b92ea5ea	390	Pfam	PF12756	C2H2 type zinc-finger (2 copies)	118	184	6e-06	T	2019-08-09	IPR041661	ZN622/Rei1/Reh1, zinc finger C2H2-type
TRINITY_DN50497_c0_g1_i2.p1	6a99a67b5e334961f636d209b92ea5ea	390	Pfam	PF00096	Zinc finger, C2H2 type	215	238	0.00046	T	2019-08-09	IPR013087	Zinc finger C2H2-type	GO:0003676
TRINITY_DN50497_c0_g1_i2.p1	6a99a67b5e334961f636d209b92ea5ea	390	Pfam	PF00096	Zinc finger, C2H2 type	303	325	0.00032	T	2019-08-09	IPR013087	Zinc finger C2H2-type	GO:0003676
TRINITY_DN80074_c0_g1_i2.p1	1453d093e97ee884bf4ce0c71889b0df	451	Pfam	PF08217	Fungal domain of unknown function (DUF1712)	11	237	7.6e-40	T	2019-08-09	IPR013176	Vacuolar fusion protein Ccz1	GO:0016192|GO:0035658
TRINITY_DN80074_c0_g1_i2.p1	1453d093e97ee884bf4ce0c71889b0df	451	Pfam	PF08217	Fungal domain of unknown function (DUF1712)	375	447	0.00015	T	2019-08-09	IPR013176	Vacuolar fusion protein Ccz1	GO:0016192|GO:0035658
TRINITY_DN80074_c0_g1_i2.p1	1453d093e97ee884bf4ce0c71889b0df	451	Pfam	PF08217	Fungal domain of unknown function (DUF1712)	246	381	1.4e-10	T	2019-08-09	IPR013176	Vacuolar fusion protein Ccz1	GO:0016192|GO:0035658
TRINITY_DN41266_c0_g1_i2.p2	000b99388a5e38d3da20a301bee06575	186	Pfam	PF04760	Translation initiation factor IF-2, N-terminal region	1	50	6e-06	T	2019-08-09	IPR006847	Translation initiation factor IF-2, N-terminal
TRINITY_DN41266_c0_g1_i2.p2	000b99388a5e38d3da20a301bee06575	186	Pfam	PF08364	Bacterial translation initiation factor IF-2 associated region	61	95	9.4e-11	T	2019-08-09	IPR013575	Initiation factor 2 associated domain, bacterial
TRINITY_DN7284_c0_g1_i1.p1	59c6939edf22ccf0f8287bbda85f0585	266	Pfam	PF00188	Cysteine-rich secretory protein family	57	186	9.2e-17	T	2019-08-09	IPR014044	CAP domain
TRINITY_DN7284_c0_g1_i1.p1	59c6939edf22ccf0f8287bbda85f0585	266	Pfam	PF08562	Crisp	206	256	2.2e-09	T	2019-08-09	IPR013871	Cysteine-rich secretory protein
TRINITY_DN43247_c0_g1_i1.p1	8a19e959df40185a4306da334911775c	900	Pfam	PF01094	Receptor family ligand binding region	73	369	3.3e-38	T	2019-08-09	IPR001828	Receptor, ligand binding region
TRINITY_DN43247_c0_g1_i1.p1	8a19e959df40185a4306da334911775c	900	Pfam	PF00060	Ligand-gated ion channel	568	836	1.1e-37	T	2019-08-09	IPR001320	Ionotropic glutamate receptor	GO:0015276|GO:0016020
TRINITY_DN43247_c0_g1_i1.p1	8a19e959df40185a4306da334911775c	900	Pfam	PF10613	Ligated ion channel L-glutamate- and glycine-binding site	415	553	3.1e-32	T	2019-08-09	IPR019594	Ionotropic glutamate receptor, L-glutamate and glycine-binding domain	GO:0004970|GO:0016020
TRINITY_DN43247_c0_g1_i1.p1	8a19e959df40185a4306da334911775c	900	Pfam	PF10562	Calmodulin-binding domain C0 of NMDA receptor NR1 subunit	847	875	1.5e-15	T	2019-08-09	IPR018882	Calmodulin-binding domain C0, NMDA receptor, NR1 subunit
TRINITY_DN52233_c1_g1_i3.p1	c88f4044a62a632fc0f7d097ad0d7a16	399	Pfam	PF05225	helix-turn-helix, Psq domain	200	237	3.3e-08	T	2019-08-09	IPR007889	DNA binding HTH domain, Psq-type	GO:0003677
TRINITY_DN52233_c1_g1_i3.p1	c88f4044a62a632fc0f7d097ad0d7a16	399	Pfam	PF05225	helix-turn-helix, Psq domain	148	183	3.8e-09	T	2019-08-09	IPR007889	DNA binding HTH domain, Psq-type	GO:0003677
TRINITY_DN52233_c1_g1_i3.p1	c88f4044a62a632fc0f7d097ad0d7a16	399	Pfam	PF05225	helix-turn-helix, Psq domain	255	299	5.3e-13	T	2019-08-09	IPR007889	DNA binding HTH domain, Psq-type	GO:0003677
TRINITY_DN52233_c1_g1_i3.p1	c88f4044a62a632fc0f7d097ad0d7a16	399	Pfam	PF05225	helix-turn-helix, Psq domain	306	348	9.2e-15	T	2019-08-09	IPR007889	DNA binding HTH domain, Psq-type	GO:0003677
TRINITY_DN48745_c0_g1_i2.p1	b95dc027217e876012949ef989c378e0	253	Pfam	PF03637	Mob1/phocein family	53	217	4.4e-54	T	2019-08-09	IPR005301	MOB kinase activator family
TRINITY_DN42168_c0_g1_i4.p1	15df404e23b00ded6c3981290edf9208	5115	Pfam	PF00622	SPRY domain	1537	1675	1.2e-19	T	2019-08-09	IPR003877	SPRY domain	GO:0005515
TRINITY_DN42168_c0_g1_i4.p1	15df404e23b00ded6c3981290edf9208	5115	Pfam	PF00622	SPRY domain	1094	1213	1.1e-22	T	2019-08-09	IPR003877	SPRY domain	GO:0005515
TRINITY_DN42168_c0_g1_i4.p1	15df404e23b00ded6c3981290edf9208	5115	Pfam	PF00622	SPRY domain	666	801	4.8e-20	T	2019-08-09	IPR003877	SPRY domain	GO:0005515
TRINITY_DN42168_c0_g1_i4.p1	15df404e23b00ded6c3981290edf9208	5115	Pfam	PF08709	Inositol 1,4,5-trisphosphate/ryanodine receptor	13	204	1.9e-62	T	2019-08-09	IPR014821	Inositol 1,4,5-trisphosphate/ryanodine receptor
TRINITY_DN42168_c0_g1_i4.p1	15df404e23b00ded6c3981290edf9208	5115	Pfam	PF06459	Ryanodine Receptor TM 4-6	4506	4753	8.7e-51	T	2019-08-09	IPR009460	Ryanodine Receptor TM 4-6	GO:0005219|GO:0006874|GO:0016021
TRINITY_DN42168_c0_g1_i4.p1	15df404e23b00ded6c3981290edf9208	5115	Pfam	PF02815	MIR domain	212	392	5.9e-46	T	2019-08-09	IPR016093	MIR motif	GO:0016020
TRINITY_DN42168_c0_g1_i4.p1	15df404e23b00ded6c3981290edf9208	5115	Pfam	PF01365	RIH domain	2216	2446	6.3e-76	T	2019-08-09	IPR000699	RIH domain	GO:0005262|GO:0016020|GO:0070588
TRINITY_DN42168_c0_g1_i4.p1	15df404e23b00ded6c3981290edf9208	5115	Pfam	PF01365	RIH domain	443	642	1.5e-55	T	2019-08-09	IPR000699	RIH domain	GO:0005262|GO:0016020|GO:0070588
TRINITY_DN42168_c0_g1_i4.p1	15df404e23b00ded6c3981290edf9208	5115	Pfam	PF00520	Ion transport protein	4881	5023	6.3e-15	T	2019-08-09	IPR005821	Ion transport domain	GO:0005216|GO:0006811|GO:0016020|GO:0055085
TRINITY_DN42168_c0_g1_i4.p1	15df404e23b00ded6c3981290edf9208	5115	Pfam	PF08454	RyR and IP3R Homology associated	3997	4112	2.6e-29	T	2019-08-09	IPR013662	RyR/IP3R Homology associated domain
TRINITY_DN42168_c0_g1_i4.p1	15df404e23b00ded6c3981290edf9208	5115	Pfam	PF02026	RyR domain	968	1057	4.3e-30	T	2019-08-09	IPR003032	Ryanodine receptor Ryr
TRINITY_DN42168_c0_g1_i4.p1	15df404e23b00ded6c3981290edf9208	5115	Pfam	PF02026	RyR domain	2942	3025	4.1e-26	T	2019-08-09	IPR003032	Ryanodine receptor Ryr
TRINITY_DN42168_c0_g1_i4.p1	15df404e23b00ded6c3981290edf9208	5115	Pfam	PF02026	RyR domain	2821	2910	1.1e-30	T	2019-08-09	IPR003032	Ryanodine receptor Ryr
TRINITY_DN42168_c0_g1_i4.p1	15df404e23b00ded6c3981290edf9208	5115	Pfam	PF02026	RyR domain	855	944	1.1e-31	T	2019-08-09	IPR003032	Ryanodine receptor Ryr
TRINITY_DN51572_c0_g1_i5.p1	6142c12d1a827059e09d5cf266e82ffd	854	Pfam	PF04516	CP2 transcription factor	500	688	8.9e-54	T	2019-08-09	IPR007604	CP2 transcription factor
TRINITY_DN139986_c0_g1_i1.p1	ea1c89f84aac505be76761267a9d164b	101	Pfam	PF00643	B-box zinc finger	65	101	3.8e-09	T	2019-08-09	IPR000315	B-box-type zinc finger	GO:0008270
TRINITY_DN179144_c0_g1_i1.p1	ab70fb440307c7bcb828db341cf3a705	322	Pfam	PF02826	D-isomer specific 2-hydroxyacid dehydrogenase, NAD binding domain	114	291	2.3e-60	T	2019-08-09	IPR006140	D-isomer specific 2-hydroxyacid dehydrogenase, NAD-binding domain	GO:0051287|GO:0055114
TRINITY_DN179144_c0_g1_i1.p1	ab70fb440307c7bcb828db341cf3a705	322	Pfam	PF00389	D-isomer specific 2-hydroxyacid dehydrogenase, catalytic domain	14	319	2.8e-24	T	2019-08-09	IPR006139	D-isomer specific 2-hydroxyacid dehydrogenase, catalytic domain	GO:0016616|GO:0051287|GO:0055114
TRINITY_DN33484_c0_g1_i1.p1	474685cc44524d00a2e467b7af587c08	559	Pfam	PF00209	Sodium:neurotransmitter symporter family	7	505	3.1e-169	T	2019-08-09	IPR000175	Sodium:neurotransmitter symporter	GO:0016021
TRINITY_DN33497_c0_g1_i2.p1	0fa30bec70f3a4a479ee6db612b8bbc5	1148	Pfam	PF01363	FYVE zinc finger	1089	1145	4.4e-13	T	2019-08-09	IPR000306	FYVE zinc finger	GO:0046872
TRINITY_DN33497_c0_g1_i2.p1	0fa30bec70f3a4a479ee6db612b8bbc5	1148	Pfam	PF06602	Myotubularin-like phosphatase domain	231	557	1.5e-126	T	2019-08-09	IPR010569	Myotubularin-like phosphatase domain
TRINITY_DN47883_c0_g1_i3.p1	7bc218b63f3206da4d458785264c2668	732	Pfam	PF18016	SAM domain (Sterile alpha motif)	579	637	1.2e-15	T	2019-08-09	IPR041418	SAM domain
TRINITY_DN47883_c0_g1_i3.p1	7bc218b63f3206da4d458785264c2668	732	Pfam	PF04516	CP2 transcription factor	270	463	2.8e-68	T	2019-08-09	IPR007604	CP2 transcription factor
TRINITY_DN34703_c0_g1_i1.p2	0ecc0ea4bc118fee6e824e7efca29f31	311	Pfam	PF03009	Glycerophosphoryl diester phosphodiesterase family	5	186	4.4e-42	T	2019-08-09	IPR030395	Glycerophosphodiester phosphodiesterase domain	GO:0006629|GO:0008081
TRINITY_DN49093_c0_g1_i3.p1	789fb86defc092bdbd64019297826ded	367	Pfam	PF01344	Kelch motif	171	202	5.6e-08	T	2019-08-09	IPR006652	Kelch repeat type 1	GO:0005515
TRINITY_DN49093_c0_g1_i3.p1	789fb86defc092bdbd64019297826ded	367	Pfam	PF01344	Kelch motif	205	249	1.7e-15	T	2019-08-09	IPR006652	Kelch repeat type 1	GO:0005515
TRINITY_DN49093_c0_g1_i3.p1	789fb86defc092bdbd64019297826ded	367	Pfam	PF01344	Kelch motif	309	349	1.7e-12	T	2019-08-09	IPR006652	Kelch repeat type 1	GO:0005515
TRINITY_DN49093_c0_g1_i3.p1	789fb86defc092bdbd64019297826ded	367	Pfam	PF01344	Kelch motif	252	301	3.3e-09	T	2019-08-09	IPR006652	Kelch repeat type 1	GO:0005515
TRINITY_DN49093_c0_g1_i3.p1	789fb86defc092bdbd64019297826ded	367	Pfam	PF01344	Kelch motif	107	152	1.4e-13	T	2019-08-09	IPR006652	Kelch repeat type 1	GO:0005515
TRINITY_DN49093_c0_g1_i3.p1	789fb86defc092bdbd64019297826ded	367	Pfam	PF01344	Kelch motif	71	104	4.7e-08	T	2019-08-09	IPR006652	Kelch repeat type 1	GO:0005515
TRINITY_DN197861_c0_g1_i1.p1	3524eac23a6c323b0ad016a97d6310ee	165	Pfam	PF03330	Lytic transglycolase	4	62	3e-13	T	2019-08-09	IPR009009	RlpA-like protein, double-psi beta-barrel domain
TRINITY_DN197861_c0_g1_i1.p1	3524eac23a6c323b0ad016a97d6310ee	165	Pfam	PF01357	Pollen allergen	73	150	1.3e-31	T	2019-08-09	IPR007117	Expansin, cellulose-binding-like domain
TRINITY_DN47419_c0_g1_i1.p1	44d19107b884915311e044515e902ee4	158	Pfam	PF05255	Uncharacterised protein family (UPF0220)	6	157	3.3e-49	T	2019-08-09	IPR007919	Uncharacterised protein family UPF0220
TRINITY_DN5874_c0_g1_i1.p2	2ca63384458123750242f7eb33b3d3b4	120	Pfam	PF00691	OmpA family	38	106	1.2e-11	T	2019-08-09	IPR006665	OmpA-like domain
TRINITY_DN219687_c0_g1_i1.p2	14952559efc0812acb26e9147951741d	122	Pfam	PF17773	UPF0176 acylphosphatase like domain	4	93	8.2e-23	T	2019-08-09	IPR040503	UPF0176, acylphosphatase-like domain
TRINITY_DN213477_c0_g1_i1.p1	280ae5677dcf8ec703db58b9edec9ff7	762	Pfam	PF07690	Major Facilitator Superfamily	567	734	8e-13	T	2019-08-09	IPR011701	Major facilitator superfamily	GO:0005887|GO:0055085
TRINITY_DN213477_c0_g1_i1.p1	280ae5677dcf8ec703db58b9edec9ff7	762	Pfam	PF07690	Major Facilitator Superfamily	90	274	2.7e-23	T	2019-08-09	IPR011701	Major facilitator superfamily	GO:0005887|GO:0055085
TRINITY_DN3668_c0_g1_i1.p1	1b523f630602a67a84c8e45854f9d8e6	212	Pfam	PF05221	S-adenosyl-L-homocysteine hydrolase	137	211	1.5e-20	T	2019-08-09	IPR000043	Adenosylhomocysteinase-like
TRINITY_DN3668_c0_g1_i1.p1	1b523f630602a67a84c8e45854f9d8e6	212	Pfam	PF00670	S-adenosyl-L-homocysteine hydrolase, NAD binding domain	2	136	8e-32	T	2019-08-09	IPR015878	S-adenosyl-L-homocysteine hydrolase, NAD binding domain
TRINITY_DN34776_c0_g1_i1.p1	0bc32434cfe05bcc9a743d5cd5a584f6	117	Pfam	PF05699	hAT family C-terminal dimerisation region	51	110	5.7e-09	T	2019-08-09	IPR008906	HAT, C-terminal dimerisation domain	GO:0046983
TRINITY_DN112979_c0_g1_i1.p2	10d3f35b9f719a74fad718eaff02ca14	125	Pfam	PF07143	CrtC N-terminal lipocalin domain	2	28	0.00011	T	2019-08-09	IPR010791	AttH domain
TRINITY_DN112979_c0_g1_i1.p2	10d3f35b9f719a74fad718eaff02ca14	125	Pfam	PF17186	Lipocalin-like domain	31	125	3.7e-27	T	2019-08-09
TRINITY_DN45793_c0_g1_i4.p1	b81e3193057b83586c30141849232bee	242	Pfam	PF00043	Glutathione S-transferase, C-terminal domain	140	214	1.6e-08	T	2019-08-09	IPR004046	Glutathione S-transferase, C-terminal
TRINITY_DN45793_c0_g1_i4.p1	b81e3193057b83586c30141849232bee	242	Pfam	PF13417	Glutathione S-transferase, N-terminal domain	32	106	5.5e-14	T	2019-08-09	IPR004045	Glutathione S-transferase, N-terminal	GO:0005515
TRINITY_DN45793_c0_g1_i3.p1	b81e3193057b83586c30141849232bee	242	Pfam	PF00043	Glutathione S-transferase, C-terminal domain	140	214	1.6e-08	T	2019-08-09	IPR004046	Glutathione S-transferase, C-terminal
TRINITY_DN45793_c0_g1_i3.p1	b81e3193057b83586c30141849232bee	242	Pfam	PF13417	Glutathione S-transferase, N-terminal domain	32	106	5.5e-14	T	2019-08-09	IPR004045	Glutathione S-transferase, N-terminal	GO:0005515
TRINITY_DN37416_c0_g1_i1.p1	004034016c5b761529207ad67229747b	655	Pfam	PF17835	NOG1 N-terminal helical domain	6	165	7.6e-56	T	2019-08-09	IPR041623	NOG1, N-terminal helical domain
TRINITY_DN37416_c0_g1_i1.p1	004034016c5b761529207ad67229747b	655	Pfam	PF08155	NOGCT (NUC087) domain	412	463	1.5e-19	T	2019-08-09	IPR012973	NOG, C-terminal
TRINITY_DN37416_c0_g1_i1.p1	004034016c5b761529207ad67229747b	655	Pfam	PF06858	Nucleolar GTP-binding protein 1 (NOG1)	236	292	1.7e-27	T	2019-08-09	IPR010674	Nucleolar GTP-binding protein 1, Rossman-fold domain	GO:0005525
TRINITY_DN147762_c0_g1_i1.p1	9e37884d54ac4138a76864aefc9d5040	135	Pfam	PF00254	FKBP-type peptidyl-prolyl cis-trans isomerase	33	132	8.8e-32	T	2019-08-09	IPR001179	FKBP-type peptidyl-prolyl cis-trans isomerase domain	GO:0003755
TRINITY_DN52434_c0_g1_i3.p1	fcfb99a20af24ab8659693eb9572678b	604	Pfam	PF02985	HEAT repeat	307	330	0.0011	T	2019-08-09	IPR000357	HEAT repeat	GO:0005515
TRINITY_DN52969_c0_g2_i4.p1	e3fab7c158da4a5e7fdf9508659bb14f	690	Pfam	PF00078	Reverse transcriptase (RNA-dependent DNA polymerase)	530	689	1.6e-20	T	2019-08-09	IPR000477	Reverse transcriptase domain
TRINITY_DN42435_c0_g1_i2.p1	c969c4cb62520ed9483ce5434db7e5c8	111	Pfam	PF10044	Retinal tissue protein	13	107	1.6e-39	T	2019-08-09	IPR018737	Protein LIN52	GO:0006351|GO:0070176
TRINITY_DN47251_c0_g1_i1.p1	bf9060ce32954d93af278a57c347decb	1205	Pfam	PF09744	JNK_SAPK-associated protein-1	24	178	7.9e-56	T	2019-08-09	IPR019143	JNK/Rab-associated protein-1, N-terminal
TRINITY_DN47251_c0_g1_i1.p1	bf9060ce32954d93af278a57c347decb	1205	Pfam	PF16471	JNK-interacting protein leucine zipper II	335	405	2.6e-28	T	2019-08-09	IPR032486	JNK-interacting protein, leucine zipper II
TRINITY_DN183382_c0_g1_i1.p1	b02f41f4af335d6731cb8dca8b20cba3	207	Pfam	PF00561	alpha/beta hydrolase fold	37	146	1.4e-21	T	2019-08-09	IPR000073	Alpha/beta hydrolase fold-1
TRINITY_DN17745_c0_g1_i1.p1	c08f37c2b817f31af25cf36753f8608c	172	Pfam	PF13417	Glutathione S-transferase, N-terminal domain	2	70	2.1e-16	T	2019-08-09	IPR004045	Glutathione S-transferase, N-terminal	GO:0005515
TRINITY_DN45384_c0_g1_i5.p1	a8ad6a632fe144dc1f9039573fb9b6bf	672	Pfam	PF00498	FHA domain	34	98	6.1e-13	T	2019-08-09	IPR000253	Forkhead-associated (FHA) domain	GO:0005515
TRINITY_DN45384_c0_g1_i5.p1	a8ad6a632fe144dc1f9039573fb9b6bf	672	Pfam	PF13920	Zinc finger, C3HC4 type (RING finger)	487	533	1.5e-10	T	2019-08-09
TRINITY_DN231104_c0_g1_i1.p1	2e9e239ca720dd46e14112a693b8e243	131	Pfam	PF00621	RhoGEF domain	10	103	4.5e-19	T	2019-08-09	IPR000219	Dbl homology (DH) domain	GO:0005089|GO:0035023
TRINITY_DN7138_c0_g1_i1.p1	93455de0f5b88a668a977734c5e8fc13	135	Pfam	PF11548	Protein-tyrosine phosphatase receptor IA-2	94	135	3.6e-08	T	2019-08-09	IPR021613	Protein-tyrosine phosphatase receptor IA-2 ectodomain
TRINITY_DN44352_c0_g1_i2.p1	7ce904455a714d6836ff31ca9deea3d8	440	Pfam	PF00201	UDP-glucoronosyl and UDP-glucosyl transferase	26	407	2.8e-76	T	2019-08-09	IPR002213	UDP-glucuronosyl/UDP-glucosyltransferase	GO:0016758
TRINITY_DN14386_c0_g1_i1.p1	cf0993c82844b5d91455009b39623107	146	Pfam	PF05361	PKC-activated protein phosphatase-1 inhibitor	4	126	4.4e-64	T	2019-08-09	IPR008025	CPI-17	GO:0005737|GO:0042325
TRINITY_DN46111_c0_g1_i4.p1	c6e43544a9c192a5dcbd8bf635f47b02	432	Pfam	PF06482	Collagenase NC10 and Endostatin	247	419	1.3e-72	T	2019-08-09	IPR010515	Collagenase NC10/endostatin
TRINITY_DN46111_c0_g1_i4.p1	c6e43544a9c192a5dcbd8bf635f47b02	432	Pfam	PF06482	Collagenase NC10 and Endostatin	162	234	1.7e-09	T	2019-08-09	IPR010515	Collagenase NC10/endostatin
TRINITY_DN46111_c0_g1_i4.p1	c6e43544a9c192a5dcbd8bf635f47b02	432	Pfam	PF01391	Collagen triple helix repeat (20 copies)	2	59	7.1e-08	T	2019-08-09	IPR008160	Collagen triple helix repeat
TRINITY_DN144476_c0_g1_i1.p2	e01ddc2f388d1efbf6b88316e2f4f430	104	Pfam	PF12625	Arabinose-binding domain of AraC transcription regulator, N-term	2	101	1.2e-22	T	2019-08-09	IPR032687	HTH-type transcriptional regulator AraC-type, N-terminal
TRINITY_DN51837_c0_g2_i1.p3	fbc5a973522a10b5de9249621e513f9d	364	Pfam	PF18701	Family of unknown function (DUF5641)	263	356	4e-34	T	2019-08-09	IPR040676	Domain of unknown function DUF5641
TRINITY_DN51837_c0_g2_i1.p3	fbc5a973522a10b5de9249621e513f9d	364	Pfam	PF00665	Integrase core domain	67	189	3.3e-09	T	2019-08-09	IPR001584	Integrase, catalytic core	GO:0015074
TRINITY_DN120737_c0_g1_i1.p1	6812bb4afd87121ca5e4db3f76b1d53a	193	Pfam	PF00130	Phorbol esters/diacylglycerol binding domain (C1 domain)	135	185	6.2e-16	T	2019-08-09	IPR002219	Protein kinase C-like, phorbol ester/diacylglycerol-binding domain	GO:0035556
TRINITY_DN120737_c0_g1_i1.p1	6812bb4afd87121ca5e4db3f76b1d53a	193	Pfam	PF00564	PB1 domain	20	101	7.1e-16	T	2019-08-09	IPR000270	PB1 domain	GO:0005515
TRINITY_DN40341_c0_g1_i1.p2	b441eea480804e866104c20fcf82acbb	109	Pfam	PF07690	Major Facilitator Superfamily	28	106	5.9e-12	T	2019-08-09	IPR011701	Major facilitator superfamily	GO:0005887|GO:0055085
TRINITY_DN214076_c0_g1_i1.p1	081b13223a6f5f1f42ebad7229eb3eb1	577	Pfam	PF08701	GNL3L/Grn1 putative GTPase	16	88	3.7e-19	T	2019-08-09	IPR014813	Guanine nucleotide-binding protein-like 3, N-terminal domain
TRINITY_DN214076_c0_g1_i1.p1	081b13223a6f5f1f42ebad7229eb3eb1	577	Pfam	PF01926	50S ribosome-binding GTPase	269	328	2e-14	T	2019-08-09	IPR006073	GTP binding domain	GO:0005525
TRINITY_DN160719_c0_g1_i1.p2	9293a81f27fa541c7183c58f320b56e8	189	Pfam	PF09285	Elongation factor P, C-terminal	131	187	4.1e-16	T	2019-08-09	IPR015365	Elongation factor P, C-terminal	GO:0005737|GO:0043043
TRINITY_DN160719_c0_g1_i1.p2	9293a81f27fa541c7183c58f320b56e8	189	Pfam	PF08207	Elongation factor P (EF-P) KOW-like domain	5	60	2.2e-20	T	2019-08-09	IPR013185	Translation elongation factor, KOW-like
TRINITY_DN160719_c0_g1_i1.p2	9293a81f27fa541c7183c58f320b56e8	189	Pfam	PF01132	Elongation factor P (EF-P) OB domain	68	122	4.1e-12	T	2019-08-09	IPR001059	Translation elongation factor P/YeiP, central	GO:0003746|GO:0006414
TRINITY_DN131248_c0_g1_i1.p2	351d0f5c736753d5eabd43067763e309	150	Pfam	PF00571	CBS domain	89	143	3.9e-11	T	2019-08-09	IPR000644	CBS domain
TRINITY_DN131248_c0_g1_i1.p2	351d0f5c736753d5eabd43067763e309	150	Pfam	PF01380	SIS domain	2	60	4.6e-11	T	2019-08-09	IPR001347	Sugar isomerase (SIS)	GO:0097367|GO:1901135
TRINITY_DN93433_c0_g1_i1.p2	5a946645f1812b95ed755a514c71e222	119	Pfam	PF00512	His Kinase A (phospho-acceptor) domain	73	118	2.2e-11	T	2019-08-09	IPR003661	Signal transduction histidine kinase, dimerisation/phosphoacceptor domain	GO:0000155|GO:0007165
TRINITY_DN13853_c0_g1_i1.p1	4932c621d124dbb238096997a2fe1de2	185	Pfam	PF13865	C-terminal duplication domain of Friend of PRMT1	125	181	4.5e-08	T	2019-08-09	IPR025715	Chromatin target of PRMT1 protein, C-terminal
TRINITY_DN13853_c0_g1_i1.p1	4932c621d124dbb238096997a2fe1de2	185	Pfam	PF00076	RNA recognition motif. (a.k.a. RRM, RBD, or RNP domain)	25	93	3.7e-14	T	2019-08-09	IPR000504	RNA recognition motif domain	GO:0003676
TRINITY_DN14254_c0_g1_i1.p1	5184522fde229176feef979f174ceb40	369	Pfam	PF00487	Fatty acid desaturase	108	315	1.7e-14	T	2019-08-09	IPR005804	Fatty acid desaturase domain	GO:0006629
TRINITY_DN27251_c0_g1_i1.p3	37d7ad6e913f815eee87d0eb3a50ec9a	132	Pfam	PF02514	CobN/Magnesium Chelatase	1	132	3.5e-58	T	2019-08-09	IPR003672	CobN/magnesium chelatase	GO:0009058
TRINITY_DN145784_c0_g1_i1.p1	406e2c3386d64600559423095c30d142	101	Pfam	PF02771	Acyl-CoA dehydrogenase, N-terminal domain	48	101	2.6e-10	T	2019-08-09	IPR013786	Acyl-CoA dehydrogenase/oxidase, N-terminal	GO:0016627|GO:0050660|GO:0055114
TRINITY_DN52806_c4_g1_i2.p1	b0265c8081adca55b9bf0b957ab92bb3	278	Pfam	PF00096	Zinc finger, C2H2 type	226	248	1e-06	T	2019-08-09	IPR013087	Zinc finger C2H2-type	GO:0003676
TRINITY_DN52806_c4_g1_i2.p1	b0265c8081adca55b9bf0b957ab92bb3	278	Pfam	PF00096	Zinc finger, C2H2 type	254	276	0.00038	T	2019-08-09	IPR013087	Zinc finger C2H2-type	GO:0003676
TRINITY_DN52414_c0_g1_i4.p1	41d35182b029723beb204b66fed6058b	2588	Pfam	PF00439	Bromodomain	2494	2570	1.9e-20	T	2019-08-09	IPR001487	Bromodomain	GO:0005515
TRINITY_DN52414_c0_g1_i4.p1	41d35182b029723beb204b66fed6058b	2588	Pfam	PF15613	Williams-Beuren syndrome DDT (WSD), D-TOX E motif	2006	2046	1.3e-05	T	2019-08-09	IPR028941	WHIM2 domain
TRINITY_DN52414_c0_g1_i4.p1	41d35182b029723beb204b66fed6058b	2588	Pfam	PF15613	Williams-Beuren syndrome DDT (WSD), D-TOX E motif	1560	1648	9.4e-08	T	2019-08-09	IPR028941	WHIM2 domain
TRINITY_DN52414_c0_g1_i4.p1	41d35182b029723beb204b66fed6058b	2588	Pfam	PF00628	PHD-finger	2302	2348	5.9e-09	T	2019-08-09	IPR019787	Zinc finger, PHD-finger
TRINITY_DN52414_c0_g1_i4.p1	41d35182b029723beb204b66fed6058b	2588	Pfam	PF00628	PHD-finger	2248	2294	4.4e-09	T	2019-08-09	IPR019787	Zinc finger, PHD-finger
TRINITY_DN52414_c0_g1_i4.p1	41d35182b029723beb204b66fed6058b	2588	Pfam	PF02791	DDT domain	1157	1216	6.8e-08	T	2019-08-09	IPR018501	DDT domain
TRINITY_DN45395_c0_g1_i1.p2	c88bb5d5addae8fee18c582f3d382c6b	258	Pfam	PF00009	Elongation factor Tu GTP binding domain	59	214	7e-35	T	2019-08-09	IPR000795	Transcription factor, GTP-binding domain	GO:0003924|GO:0005525
TRINITY_DN13707_c0_g1_i1.p1	a4af10bece05199cc845f5f1e95df80c	332	Pfam	PF00145	C-5 cytosine-specific DNA methylase	4	330	1.6e-41	T	2019-08-09	IPR001525	C-5 cytosine methyltransferase	GO:0008168
TRINITY_DN50400_c0_g1_i5.p1	1cc46d2b69dd0d88ead46b4ea144ccde	548	Pfam	PF07776	Zinc-finger associated domain (zf-AD)	9	85	2.7e-09	T	2019-08-09	IPR012934	Zinc finger, AD-type	GO:0005634|GO:0008270
TRINITY_DN50400_c0_g1_i5.p1	1cc46d2b69dd0d88ead46b4ea144ccde	548	Pfam	PF00096	Zinc finger, C2H2 type	437	459	0.0029	T	2019-08-09	IPR013087	Zinc finger C2H2-type	GO:0003676
TRINITY_DN50400_c0_g1_i5.p1	1cc46d2b69dd0d88ead46b4ea144ccde	548	Pfam	PF00096	Zinc finger, C2H2 type	493	515	0.0055	T	2019-08-09	IPR013087	Zinc finger C2H2-type	GO:0003676
TRINITY_DN51403_c0_g1_i3.p1	48901622e03e9c00d43bd801e57a7a26	179	Pfam	PF07776	Zinc-finger associated domain (zf-AD)	53	122	1.9e-07	T	2019-08-09	IPR012934	Zinc finger, AD-type	GO:0005634|GO:0008270
TRINITY_DN227884_c0_g1_i1.p1	829aed541ebf01d1071d878d6a4f8754	189	Pfam	PF00622	SPRY domain	116	188	1.3e-09	T	2019-08-09	IPR003877	SPRY domain	GO:0005515
TRINITY_DN227884_c0_g1_i1.p1	829aed541ebf01d1071d878d6a4f8754	189	Pfam	PF13765	SPRY-associated domain	62	111	5e-17	T	2019-08-09	IPR006574	SPRY-associated
TRINITY_DN47379_c0_g1_i1.p1	2883e94f3a37b7127acde93a184a2870	363	Pfam	PF00999	Sodium/hydrogen exchanger family	5	326	7.8e-21	T	2019-08-09	IPR006153	Cation/H+ exchanger	GO:0006812|GO:0015299|GO:0016021|GO:0055085
TRINITY_DN36439_c0_g1_i1.p1	08fa89f6d59c55d026a5d350315d236b	187	Pfam	PF00036	EF hand	68	90	1.2e-06	T	2019-08-09	IPR002048	EF-hand domain	GO:0005509
TRINITY_DN36439_c0_g1_i1.p1	08fa89f6d59c55d026a5d350315d236b	187	Pfam	PF13499	EF-hand domain pair	98	170	5.7e-17	T	2019-08-09	IPR002048	EF-hand domain	GO:0005509
TRINITY_DN110184_c0_g1_i2.p1	96cc8ff2d3bc29a9572e3a54481e5796	763	Pfam	PF04109	Autophagy protein Apg9	60	547	1e-160	T	2019-08-09	IPR007241	Autophagy-related protein 9	GO:0006914
TRINITY_DN44655_c0_g2_i5.p1	61077fda38aa47c5cb73030c5f638368	629	Pfam	PF12416	Cep120 protein	130	369	5.1e-20	T	2019-08-09	IPR022136	Domain of unknown function DUF3668
TRINITY_DN199712_c0_g1_i1.p1	9bd2b6840fa3ce3d2f01daa4bf153860	110	Pfam	PF07992	Pyridine nucleotide-disulphide oxidoreductase	2	103	3.8e-14	T	2019-08-09	IPR023753	FAD/NAD(P)-binding domain	GO:0016491|GO:0055114
TRINITY_DN116938_c0_g1_i1.p1	e8c291b30d7bfc68419c332c0fa20e5d	150	Pfam	PF16886	ATPsynthase alpha/beta subunit N-term extension	1	46	2.6e-10	T	2019-08-09	IPR031686	ATPsynthase alpha/beta subunit, N-terminal extension
TRINITY_DN116938_c0_g1_i1.p1	e8c291b30d7bfc68419c332c0fa20e5d	150	Pfam	PF00006	ATP synthase alpha/beta family, nucleotide-binding domain	55	150	7.1e-39	T	2019-08-09	IPR000194	ATPase, F1/V1/A1 complex, alpha/beta subunit, nucleotide-binding domain	GO:0005524
TRINITY_DN44807_c0_g1_i1.p1	5a8f6ae287bbdd0fb580b49ac172e859	584	Pfam	PF00271	Helicase conserved C-terminal domain	9	58	9.7e-18	T	2019-08-09	IPR001650	Helicase, C-terminal
TRINITY_DN52471_c1_g2_i5.p1	a37ec357d1d7b20695fa9142eca8c945	899	Pfam	PF00689	Cation transporting ATPase, C-terminus	675	884	2.9e-42	T	2019-08-09	IPR006068	Cation-transporting P-type ATPase, C-terminal
TRINITY_DN52471_c1_g2_i5.p1	a37ec357d1d7b20695fa9142eca8c945	899	Pfam	PF13246	Cation transport ATPase (P-type)	303	397	5.8e-23	T	2019-08-09
TRINITY_DN52471_c1_g2_i5.p1	a37ec357d1d7b20695fa9142eca8c945	899	Pfam	PF00122	E1-E2 ATPase	40	230	5.1e-46	T	2019-08-09
TRINITY_DN50410_c0_g1_i8.p1	57a63d905cd1a44da9a217005a3d5d20	1022	Pfam	PF00531	Death domain	940	1015	3e-14	T	2019-08-09	IPR000488	Death domain	GO:0005515|GO:0007165
TRINITY_DN50410_c0_g1_i8.p1	57a63d905cd1a44da9a217005a3d5d20	1022	Pfam	PF07679	Immunoglobulin I-set domain	217	295	3.5e-13	T	2019-08-09	IPR013098	Immunoglobulin I-set
TRINITY_DN50410_c0_g1_i8.p1	57a63d905cd1a44da9a217005a3d5d20	1022	Pfam	PF17217	UPA domain	732	869	3.8e-34	T	2019-08-09	IPR033772	UPA domain
TRINITY_DN50410_c0_g1_i8.p1	57a63d905cd1a44da9a217005a3d5d20	1022	Pfam	PF00791	ZU5 domain	581	672	2.2e-27	T	2019-08-09	IPR000906	ZU5 domain
TRINITY_DN214496_c0_g1_i1.p2	30e2df60c07419aec10aea3badaedc87	156	Pfam	PF13561	Enoyl-(Acyl carrier protein) reductase	3	153	7.4e-44	T	2019-08-09
TRINITY_DN29081_c0_g1_i1.p1	1f32428d23c4f0b5957c851a97cb26bc	195	Pfam	PF03165	MH1 domain	31	131	1.9e-35	T	2019-08-09	IPR003619	MAD homology 1, Dwarfin-type	GO:0006355
TRINITY_DN52011_c0_g3_i1.p1	495771f733079747d04aa0d7e15490ca	205	Pfam	PF07830	Protein serine/threonine phosphatase 2C, C-terminal domain	108	187	1.1e-27	T	2019-08-09	IPR012911	Protein serine/threonine phosphatase 2C, C-terminal	GO:0000287|GO:0004721|GO:0030145
TRINITY_DN52011_c0_g3_i1.p1	495771f733079747d04aa0d7e15490ca	205	Pfam	PF00481	Protein phosphatase 2C	2	107	1.6e-32	T	2019-08-09	IPR001932	PPM-type phosphatase domain	GO:0003824
TRINITY_DN185701_c0_g1_i1.p1	12d22b75a73cecd290260d172e841f5a	124	Pfam	PF00595	PDZ domain	30	89	1e-07	T	2019-08-09	IPR001478	PDZ domain	GO:0005515
TRINITY_DN46932_c0_g1_i1.p1	e6e18d64f96f8ba6ac98abf73c1d029a	516	Pfam	PF00002	7 transmembrane receptor (Secretin family)	203	442	9.5e-12	T	2019-08-09	IPR000832	GPCR, family 2, secretin-like	GO:0004930|GO:0007186|GO:0016021
TRINITY_DN32984_c0_g1_i1.p1	d40c9e36f7a7dc0c625b22111cbed156	110	Pfam	PF05712	MRG	2	99	2.3e-31	T	2019-08-09	IPR026541	MRG domain
TRINITY_DN52193_c0_g1_i2.p1	99b02e293a82f3a0dc2bdd4a45a4f8b5	564	Pfam	PF00282	Pyridoxal-dependent decarboxylase conserved domain	121	487	3.3e-142	T	2019-08-09	IPR002129	Pyridoxal phosphate-dependent decarboxylase	GO:0016831|GO:0019752|GO:0030170
TRINITY_DN214204_c0_g1_i1.p1	e860061a7d62554be8a702fd2a93c2e3	456	Pfam	PF04116	Fatty acid hydroxylase superfamily	128	258	1e-26	T	2019-08-09	IPR006694	Fatty acid hydroxylase	GO:0005506|GO:0008610|GO:0016491|GO:0055114
TRINITY_DN41043_c0_g1_i2.p1	6b78d38e503cec53351e31db9388dd91	512	Pfam	PF00379	Insect cuticle protein	171	222	1.5e-10	T	2019-08-09	IPR000618	Insect cuticle protein	GO:0042302
TRINITY_DN29678_c0_g1_i2.p2	20f57990badd3d479ef11d49ea7c4953	177	Pfam	PF00902	Sec-independent protein translocase protein (TatC)	1	139	5.5e-47	T	2019-08-09	IPR002033	Sec-independent periplasmic protein translocase TatC	GO:0016021
TRINITY_DN40197_c0_g1_i1.p1	b1817722cd4996cc2f0d0671a76d3905	122	Pfam	PF14974	Protein C10	11	113	3.4e-39	T	2019-08-09	IPR026317	Protein C10
TRINITY_DN53844_c0_g1_i1.p2	2194d3f22a67ce90b44f88616df27410	194	Pfam	PF00892	EamA-like transporter family	37	175	2.7e-10	T	2019-08-09	IPR000620	EamA domain	GO:0016020|GO:0016021
TRINITY_DN54092_c1_g1_i1.p1	0b8b1264c06419b4d7ed69df59b24fb3	191	Pfam	PF00379	Insect cuticle protein	76	125	9.5e-15	T	2019-08-09	IPR000618	Insect cuticle protein	GO:0042302
TRINITY_DN95826_c0_g1_i1.p2	495a8c6844ecd2e4bc43664ca5af9e35	118	Pfam	PF00672	HAMP domain	67	118	4.6e-13	T	2019-08-09	IPR003660	HAMP domain	GO:0007165|GO:0016021
TRINITY_DN95826_c0_g1_i1.p2	495a8c6844ecd2e4bc43664ca5af9e35	118	Pfam	PF16750	Sensor domain of 2-component histidine kinase	1	40	1.4e-09	T	2019-08-09	IPR031930	2-component histidine kinase, sensor domain
TRINITY_DN237157_c0_g1_i1.p1	943f95dbc6f3623dc1e53a9916050381	125	Pfam	PF05693	Glycogen synthase	1	125	1.1e-73	T	2019-08-09	IPR008631	Glycogen synthase	GO:0004373|GO:0005978
TRINITY_DN7621_c0_g1_i1.p1	4e697f3faf4b35e6f3475dfe8ec40396	594	Pfam	PF10374	Telomerase activating protein Est1	61	176	2.4e-20	T	2019-08-09	IPR019458	Telomerase activating protein Est1
TRINITY_DN7621_c0_g1_i1.p1	4e697f3faf4b35e6f3475dfe8ec40396	594	Pfam	PF10373	Est1 DNA/RNA binding domain	179	456	1e-28	T	2019-08-09	IPR018834	DNA/RNA-binding domain, Est1-type
TRINITY_DN33710_c0_g1_i2.p3	303939aa5ad765ed92251e9e97b742eb	186	Pfam	PF02737	3-hydroxyacyl-CoA dehydrogenase, NAD binding domain	1	87	6.7e-32	T	2019-08-09	IPR006176	3-hydroxyacyl-CoA dehydrogenase, NAD binding	GO:0003857|GO:0006631|GO:0016491|GO:0055114
TRINITY_DN33710_c0_g1_i2.p3	303939aa5ad765ed92251e9e97b742eb	186	Pfam	PF00725	3-hydroxyacyl-CoA dehydrogenase, C-terminal domain	90	186	1.2e-34	T	2019-08-09	IPR006108	3-hydroxyacyl-CoA dehydrogenase, C-terminal	GO:0003857|GO:0006631|GO:0016491|GO:0055114
TRINITY_DN79642_c0_g1_i1.p3	eaa0011f58fe6f9092e3c1fcb60f65e1	106	Pfam	PF00690	Cation transporter/ATPase, N-terminus	18	83	2.1e-13	T	2019-08-09	IPR004014	Cation-transporting P-type ATPase, N-terminal
TRINITY_DN76000_c0_g1_i2.p1	48f5ca0f8a9cee3376ac3f95d0301170	474	Pfam	PF00108	Thiolase, N-terminal domain	49	319	6.5e-81	T	2019-08-09	IPR020616	Thiolase, N-terminal	GO:0016747
TRINITY_DN76000_c0_g1_i2.p1	48f5ca0f8a9cee3376ac3f95d0301170	474	Pfam	PF02803	Thiolase, C-terminal domain	327	467	1.5e-44	T	2019-08-09	IPR020617	Thiolase, C-terminal	GO:0016747
TRINITY_DN44435_c0_g1_i1.p1	8d2b162a8836ed1107e9aeaaa7dff8c9	344	Pfam	PF12248	Farnesoic acid 0-methyl transferase	45	126	3.4e-15	T	2019-08-09	IPR022041	Farnesoic acid O-methyl transferase
TRINITY_DN44435_c0_g1_i1.p1	8d2b162a8836ed1107e9aeaaa7dff8c9	344	Pfam	PF11901	Protein of unknown function (DUF3421)	176	287	3.8e-33	T	2019-08-09	IPR024518	Domain of unknown function DUF3421
TRINITY_DN44435_c0_g1_i1.p1	8d2b162a8836ed1107e9aeaaa7dff8c9	344	Pfam	PF11901	Protein of unknown function (DUF3421)	247	298	1.5e-13	T	2019-08-09	IPR024518	Domain of unknown function DUF3421
TRINITY_DN51394_c0_g1_i2.p1	138542d582fed225907b6da6a6a522ab	389	Pfam	PF12756	C2H2 type zinc-finger (2 copies)	128	192	0.00072	T	2019-08-09	IPR041661	ZN622/Rei1/Reh1, zinc finger C2H2-type
TRINITY_DN45121_c0_g1_i1.p1	ca8c491e2a3ff4ac282b2735ccc664b8	335	Pfam	PF00535	Glycosyl transferase family 2	71	186	4.4e-24	T	2019-08-09	IPR001173	Glycosyltransferase 2-like
TRINITY_DN50415_c0_g1_i2.p1	9da2c4eef763a9ceeb088809bda55e1e	387	Pfam	PF03096	Ndr family	57	343	1.2e-82	T	2019-08-09	IPR004142	NDRG
TRINITY_DN116278_c0_g1_i1.p2	0093db89cb16f02edd2403a3f2f5e069	108	Pfam	PF00209	Sodium:neurotransmitter symporter family	1	108	2.1e-33	T	2019-08-09	IPR000175	Sodium:neurotransmitter symporter	GO:0016021
TRINITY_DN5862_c0_g1_i1.p1	06eed1b0d4a4b883ffece38de2e4d51e	162	Pfam	PF01035	6-O-methylguanine DNA methyltransferase, DNA binding domain	79	158	7.6e-31	T	2019-08-09	IPR014048	Methylated-DNA-[protein]-cysteine S-methyltransferase, DNA binding	GO:0003824|GO:0006281
TRINITY_DN5862_c0_g1_i1.p1	06eed1b0d4a4b883ffece38de2e4d51e	162	Pfam	PF02870	6-O-methylguanine DNA methyltransferase, ribonuclease-like domain	3	75	4.2e-11	T	2019-08-09	IPR008332	Methylguanine DNA methyltransferase, ribonuclease-like domain	GO:0003908|GO:0006281
TRINITY_DN51549_c0_g1_i1.p1	8a45e11f01aa0321e85fb47075f024cd	310	Pfam	PF00078	Reverse transcriptase (RNA-dependent DNA polymerase)	3	107	1.4e-14	T	2019-08-09	IPR000477	Reverse transcriptase domain
TRINITY_DN51700_c0_g1_i2.p1	95424d99e2cbb50d8fce3e07fa793c2a	399	Pfam	PF00017	SH2 domain	20	94	9.5e-16	T	2019-08-09	IPR000980	SH2 domain
TRINITY_DN51700_c0_g1_i2.p1	95424d99e2cbb50d8fce3e07fa793c2a	399	Pfam	PF00017	SH2 domain	299	367	4.6e-12	T	2019-08-09	IPR000980	SH2 domain
TRINITY_DN51700_c0_g1_i2.p1	95424d99e2cbb50d8fce3e07fa793c2a	399	Pfam	PF16454	Phosphatidylinositol 3-kinase regulatory subunit P85 inter-SH2 domain	118	273	1.4e-42	T	2019-08-09	IPR032498	PI3K p85 subunit, inter-SH2 domain
TRINITY_DN105_c0_g1_i1.p1	da7373982410148230c6ec013e7ff4f3	268	Pfam	PF00628	PHD-finger	104	148	1.4e-08	T	2019-08-09	IPR019787	Zinc finger, PHD-finger
TRINITY_DN45938_c0_g1_i2.p1	1260dd7ec185e2a024f4fe28d16c9284	739	Pfam	PF08205	CD80-like C2-set immunoglobulin domain	284	355	4.9e-09	T	2019-08-09	IPR013162	CD80-like, immunoglobulin C2-set
TRINITY_DN45938_c0_g1_i2.p1	1260dd7ec185e2a024f4fe28d16c9284	739	Pfam	PF13927	Immunoglobulin domain	184	250	2.6e-09	T	2019-08-09
TRINITY_DN45938_c0_g1_i2.p1	1260dd7ec185e2a024f4fe28d16c9284	739	Pfam	PF13927	Immunoglobulin domain	476	548	4.6e-08	T	2019-08-09
TRINITY_DN45938_c0_g1_i2.p1	1260dd7ec185e2a024f4fe28d16c9284	739	Pfam	PF13927	Immunoglobulin domain	381	449	1.1e-12	T	2019-08-09
TRINITY_DN46933_c0_g1_i1.p1	a92e4159f432f6da490716f48d1efae7	539	Pfam	PF00505	HMG (high mobility group) box	388	456	7.7e-25	T	2019-08-09	IPR009071	High mobility group box domain
TRINITY_DN51843_c0_g1_i1.p1	89a0a627d5b32787d5fed275dd1965ee	122	Pfam	PF00379	Insect cuticle protein	49	101	2.6e-13	T	2019-08-09	IPR000618	Insect cuticle protein	GO:0042302
TRINITY_DN19580_c0_g1_i1.p2	a40ca0e23b48d1900958457501d4fa1d	202	Pfam	PF07498	Rho termination factor, N-terminal domain	5	47	1.4e-17	T	2019-08-09	IPR011112	Rho termination factor, N-terminal	GO:0006353
TRINITY_DN19580_c0_g1_i1.p2	a40ca0e23b48d1900958457501d4fa1d	202	Pfam	PF07497	Rho termination factor, RNA-binding domain	52	125	8.1e-33	T	2019-08-09	IPR011113	Rho termination factor, RNA-binding domain	GO:0003723|GO:0006353
TRINITY_DN121861_c0_g1_i1.p1	ef721a898de76a4d482d07971b74bdaa	198	Pfam	PF00005	ABC transporter	4	103	6.1e-16	T	2019-08-09	IPR003439	ABC transporter-like	GO:0005524|GO:0016887
TRINITY_DN167340_c0_g1_i1.p1	3e7e13649030f1c8bb7be46caf0d5295	110	Pfam	PF01704	UTP--glucose-1-phosphate uridylyltransferase	1	110	8.9e-51	T	2019-08-09	IPR002618	UDPGP family	GO:0070569
TRINITY_DN74884_c0_g1_i1.p3	feb9a05de08fd752f75fd407c565edc8	101	Pfam	PF01075	Glycosyltransferase family 9 (heptosyltransferase)	1	76	1.1e-29	T	2019-08-09	IPR002201	Glycosyl transferase, family 9	GO:0016757
TRINITY_DN43397_c0_g1_i1.p1	ee6ef17068ddd9754515dc11f54c45ab	320	Pfam	PF00149	Calcineurin-like phosphoesterase	62	253	6.5e-36	T	2019-08-09	IPR004843	Calcineurin-like phosphoesterase domain, ApaH type	GO:0016787
TRINITY_DN115506_c0_g1_i1.p1	18f078a4c0e85b6145aabcad357082e4	153	Pfam	PF06553	BNIP3	1	153	6.1e-78	T	2019-08-09	IPR010548	BNIP3	GO:0005740|GO:0016021|GO:0043065
TRINITY_DN183069_c0_g1_i1.p1	96b09ed3a97f2170d9b6a968c58e9d5e	101	Pfam	PF16880	N-terminal EH-domain containing protein	19	50	1.1e-16	T	2019-08-09	IPR031692	EH domain-containing protein, N-terminal
TRINITY_DN219770_c0_g1_i1.p1	d7d68cb0cffd98b9935ff8b86e54fb72	190	Pfam	PF16077	Spaetzle	95	187	5.3e-08	T	2019-08-09	IPR032104	Spaetzle
TRINITY_DN9806_c0_g1_i1.p1	4da022cf63eb82964ce2d3a775cbcf39	1200	Pfam	PF00928	Adaptor complexes medium subunit family	837	1151	3.6e-44	T	2019-08-09	IPR028565	Mu homology domain
TRINITY_DN78808_c0_g1_i1.p1	981c36b6c59dd439d59b4dc417adc591	106	Pfam	PF16675	KIX-binding domain of forkhead box O, CR2	51	100	1.1e-17	T	2019-08-09	IPR032068	FOXO protein, KIX-binding domain
TRINITY_DN42510_c0_g1_i4.p1	32e289571c719268a87d031329c8f92a	587	Pfam	PF13894	C2H2-type zinc finger	103	123	0.00068	T	2019-08-09
TRINITY_DN42510_c0_g1_i4.p1	32e289571c719268a87d031329c8f92a	587	Pfam	PF00046	Homeodomain	519	574	5e-17	T	2019-08-09	IPR001356	Homeobox domain	GO:0003677
TRINITY_DN42510_c0_g1_i4.p1	32e289571c719268a87d031329c8f92a	587	Pfam	PF00096	Zinc finger, C2H2 type	160	180	0.0086	T	2019-08-09	IPR013087	Zinc finger C2H2-type	GO:0003676
TRINITY_DN42510_c0_g1_i4.p1	32e289571c719268a87d031329c8f92a	587	Pfam	PF00096	Zinc finger, C2H2 type	132	154	7.2e-05	T	2019-08-09	IPR013087	Zinc finger C2H2-type	GO:0003676
TRINITY_DN46806_c0_g1_i1.p1	afafb3e73dbcf8feebde674c8ade2e17	602	Pfam	PF12796	Ankyrin repeats (3 copies)	188	266	1e-13	T	2019-08-09	IPR020683	Ankyrin repeat-containing domain
TRINITY_DN46806_c0_g1_i1.p1	afafb3e73dbcf8feebde674c8ade2e17	602	Pfam	PF12796	Ankyrin repeats (3 copies)	47	133	3.2e-15	T	2019-08-09	IPR020683	Ankyrin repeat-containing domain
TRINITY_DN41722_c0_g1_i4.p1	4e397f0b7a24f6aad09750c1f3c55ead	1140	Pfam	PF04561	RNA polymerase Rpb2, domain 2	195	366	2.1e-21	T	2019-08-09	IPR007642	RNA polymerase Rpb2, domain 2	GO:0003677|GO:0003899|GO:0006351
TRINITY_DN41722_c0_g1_i4.p1	4e397f0b7a24f6aad09750c1f3c55ead	1140	Pfam	PF04567	RNA polymerase Rpb2, domain 5	624	665	1.1e-07	T	2019-08-09	IPR007647	RNA polymerase Rpb2, domain 5	GO:0006351
TRINITY_DN41722_c0_g1_i4.p1	4e397f0b7a24f6aad09750c1f3c55ead	1140	Pfam	PF00562	RNA polymerase Rpb2, domain 6	672	1044	2.9e-124	T	2019-08-09	IPR007120	DNA-directed RNA polymerase, subunit 2, hybrid-binding domain	GO:0003677|GO:0003899|GO:0006351
TRINITY_DN41722_c0_g1_i4.p1	4e397f0b7a24f6aad09750c1f3c55ead	1140	Pfam	PF04563	RNA polymerase beta subunit	40	400	1.9e-50	T	2019-08-09	IPR007644	RNA polymerase, beta subunit, protrusion	GO:0003677|GO:0003899|GO:0006351
TRINITY_DN41722_c0_g1_i4.p1	4e397f0b7a24f6aad09750c1f3c55ead	1140	Pfam	PF04565	RNA polymerase Rpb2, domain 3	441	505	4.2e-21	T	2019-08-09	IPR007645	RNA polymerase Rpb2, domain 3	GO:0003677|GO:0003899|GO:0006351
TRINITY_DN41722_c0_g1_i4.p1	4e397f0b7a24f6aad09750c1f3c55ead	1140	Pfam	PF04566	RNA polymerase Rpb2, domain 4	542	603	1.3e-25	T	2019-08-09	IPR007646	RNA polymerase Rpb2, domain 4	GO:0003677|GO:0003899|GO:0006351
TRINITY_DN41722_c0_g1_i4.p1	4e397f0b7a24f6aad09750c1f3c55ead	1140	Pfam	PF04560	RNA polymerase Rpb2, domain 7	1046	1130	2.5e-32	T	2019-08-09	IPR007641	RNA polymerase Rpb2, domain 7	GO:0003677|GO:0003899|GO:0006351
TRINITY_DN78043_c0_g1_i1.p1	b790202f73b439321f8973c2803ab7cc	356	Pfam	PF00903	Glyoxalase/Bleomycin resistance protein/Dioxygenase superfamily	143	297	3.1e-14	T	2019-08-09	IPR004360	Glyoxalase/fosfomycin resistance/dioxygenase domain
TRINITY_DN51133_c0_g1_i1.p1	731358cf0b5f4d200e20fe718a3a1471	903	Pfam	PF08205	CD80-like C2-set immunoglobulin domain	261	339	3.6e-09	T	2019-08-09	IPR013162	CD80-like, immunoglobulin C2-set
TRINITY_DN51133_c0_g1_i1.p1	731358cf0b5f4d200e20fe718a3a1471	903	Pfam	PF07686	Immunoglobulin V-set domain	36	146	9.5e-09	T	2019-08-09	IPR013106	Immunoglobulin V-set domain
TRINITY_DN51133_c0_g1_i1.p1	731358cf0b5f4d200e20fe718a3a1471	903	Pfam	PF13927	Immunoglobulin domain	354	434	5.2e-14	T	2019-08-09
TRINITY_DN51133_c0_g1_i1.p1	731358cf0b5f4d200e20fe718a3a1471	903	Pfam	PF13927	Immunoglobulin domain	170	237	3.1e-08	T	2019-08-09
TRINITY_DN51133_c0_g1_i1.p1	731358cf0b5f4d200e20fe718a3a1471	903	Pfam	PF00047	Immunoglobulin domain	462	535	9.5e-05	T	2019-08-09	IPR013151	Immunoglobulin
TRINITY_DN39830_c0_g1_i1.p1	2d4e89a118a60cdd190137d1f3dc5dc4	103	Pfam	PF13881	Ubiquitin-2 like Rad60 SUMO-like	1	100	8.9e-31	T	2019-08-09	IPR039540	UBL3-like, ubiquitin domain
TRINITY_DN12246_c0_g1_i1.p2	c2978dc8cae43c5e3199923113947071	105	Pfam	PF05047	Mitochondrial ribosomal protein L51 / S25 / CI-B8 domain	39	89	1.1e-16	T	2019-08-09	IPR007741	Ribosomal protein/NADH dehydrogenase domain
TRINITY_DN49352_c0_g1_i14.p1	594915345a9c2faa93a5ff0369508af6	1085	Pfam	PF13912	C2H2-type zinc finger	199	222	0.0027	T	2019-08-09
TRINITY_DN49352_c0_g1_i14.p1	594915345a9c2faa93a5ff0369508af6	1085	Pfam	PF13912	C2H2-type zinc finger	385	406	0.02	T	2019-08-09
TRINITY_DN49352_c0_g1_i14.p1	594915345a9c2faa93a5ff0369508af6	1085	Pfam	PF01448	ELM2 domain	892	941	3.3e-08	T	2019-08-09	IPR000949	ELM2 domain
TRINITY_DN49352_c0_g1_i14.p1	594915345a9c2faa93a5ff0369508af6	1085	Pfam	PF00096	Zinc finger, C2H2 type	172	193	0.012	T	2019-08-09	IPR013087	Zinc finger C2H2-type	GO:0003676
TRINITY_DN213481_c0_g1_i1.p1	5b9070017431af6210753170ff9a5e6d	844	Pfam	PF14492	Elongation Factor G, domain II	489	551	1.3e-14	T	2019-08-09	IPR041095	Elongation Factor G, domain II
TRINITY_DN213481_c0_g1_i1.p1	5b9070017431af6210753170ff9a5e6d	844	Pfam	PF00009	Elongation factor Tu GTP binding domain	18	345	1.5e-65	T	2019-08-09	IPR000795	Transcription factor, GTP-binding domain	GO:0003924|GO:0005525
TRINITY_DN213481_c0_g1_i1.p1	5b9070017431af6210753170ff9a5e6d	844	Pfam	PF03144	Elongation factor Tu domain 2	396	471	6.2e-12	T	2019-08-09	IPR004161	Translation elongation factor EFTu-like, domain 2	GO:0005525
TRINITY_DN213481_c0_g1_i1.p1	5b9070017431af6210753170ff9a5e6d	844	Pfam	PF00679	Elongation factor G C-terminus	725	810	1.3e-21	T	2019-08-09	IPR000640	Elongation factor EFG, domain V-like
TRINITY_DN213481_c0_g1_i1.p1	5b9070017431af6210753170ff9a5e6d	844	Pfam	PF03764	Elongation factor G, domain IV	607	723	4.4e-31	T	2019-08-09	IPR005517	Translation elongation factor EFG/EF2, domain IV	GO:0005525
TRINITY_DN12765_c0_g1_i1.p1	0683205f4d28c69bbfdfa42cce3916aa	181	Pfam	PF02882	Tetrahydrofolate dehydrogenase/cyclohydrolase, NAD(P)-binding domain	140	180	1.1e-08	T	2019-08-09	IPR020631	Tetrahydrofolate dehydrogenase/cyclohydrolase, NAD(P)-binding domain	GO:0004488
TRINITY_DN12765_c0_g1_i1.p1	0683205f4d28c69bbfdfa42cce3916aa	181	Pfam	PF00763	Tetrahydrofolate dehydrogenase/cyclohydrolase, catalytic domain	22	137	3.2e-36	T	2019-08-09	IPR020630	Tetrahydrofolate dehydrogenase/cyclohydrolase, catalytic domain	GO:0004488|GO:0055114
TRINITY_DN97555_c0_g1_i1.p1	b179cf6c20051afe45790c00113c92d1	165	Pfam	PF00440	Bacterial regulatory proteins, tetR family	46	92	1.2e-10	T	2019-08-09	IPR001647	DNA-binding HTH domain, TetR-type	GO:0003677
TRINITY_DN57270_c0_g1_i1.p1	aa3e912bc7a3ee50887ad183cd7bf989	108	Pfam	PF10266	Hereditary spastic paraplegia protein strumpellin	10	52	3.6e-08	T	2019-08-09	IPR019393	WASH complex, subunit strumpellin	GO:0071203
TRINITY_DN184798_c0_g1_i1.p1	b1ab6a116041da2165c97a9435a3b3a2	118	Pfam	PF00168	C2 domain	38	118	7.5e-22	T	2019-08-09	IPR000008	C2 domain
TRINITY_DN184798_c0_g1_i1.p1	b1ab6a116041da2165c97a9435a3b3a2	118	Pfam	PF13661	2OG-Fe(II) oxygenase superfamily	64	107	0.00012	T	2019-08-09	IPR039558	Prolyl 3,4-dihydroxylase TPA1/OFD1, N-terminal domain
TRINITY_DN201239_c0_g1_i1.p1	3bf1568f275382b605e1ae30fae768f8	104	Pfam	PF00037	4Fe-4S binding domain	36	58	3e-06	T	2019-08-09	IPR017896	4Fe-4S ferredoxin-type, iron-sulphur binding domain
TRINITY_DN201239_c0_g1_i1.p1	3bf1568f275382b605e1ae30fae768f8	104	Pfam	PF11953	Domain of unknown function (DUF3470)	68	103	2.9e-11	T	2019-08-09	IPR022569	Ferredoxin, C-terminal
TRINITY_DN231326_c0_g1_i1.p1	c249104909409231d22189cf6b19b021	150	Pfam	PF04235	Protein of unknown function (DUF418)	20	150	4.3e-24	T	2019-08-09	IPR007349	Domain of unknown function DUF418
TRINITY_DN43947_c0_g2_i1.p1	a7dc825d87de2aedca1a4d48e8ccbef7	229	Pfam	PF00226	DnaJ domain	2	30	1.6e-06	T	2019-08-09	IPR001623	DnaJ domain
TRINITY_DN43947_c0_g2_i1.p1	a7dc825d87de2aedca1a4d48e8ccbef7	229	Pfam	PF09320	Domain of unknown function (DUF1977)	122	221	8.5e-30	T	2019-08-09	IPR015399	Domain of unknown function DUF1977, DnaJ-like
TRINITY_DN36921_c0_g1_i1.p1	334faa4d3efe91530c0abb0cde855344	256	Pfam	PF09790	Hyccin	1	86	5.5e-26	T	2019-08-09	IPR018619	Hyccin
TRINITY_DN52935_c43_g3_i3.p1	a5463739801dbc4dc5ce271abbe8cea8	826	Pfam	PF00566	Rab-GTPase-TBC domain	134	335	3.6e-52	T	2019-08-09	IPR000195	Rab-GTPase-TBC domain
TRINITY_DN48806_c0_g1_i4.p1	e477d0a7a7c1797dbd4de337c7bb36e0	184	Pfam	PF02944	BESS motif	126	160	1.6e-15	T	2019-08-09	IPR004210	BESS motif	GO:0003677
TRINITY_DN48806_c0_g1_i4.p1	e477d0a7a7c1797dbd4de337c7bb36e0	184	Pfam	PF10545	Alcohol dehydrogenase transcription factor Myb/SANT-like	11	49	8.8e-05	T	2019-08-09	IPR006578	MADF domain
TRINITY_DN150249_c0_g1_i1.p1	ede3d9ce2c86f81375db957edadc9776	177	Pfam	PF00248	Aldo/keto reductase family	8	177	3.9e-31	T	2019-08-09	IPR023210	NADP-dependent oxidoreductase domain
TRINITY_DN49408_c0_g1_i1.p1	13202f1bb7ef770399c7ff68b9576c53	2423	Pfam	PF00415	Regulator of chromosome condensation (RCC1) repeat	1917	1963	4.4e-08	T	2019-08-09	IPR000408	Regulator of chromosome condensation, RCC1
TRINITY_DN49408_c0_g1_i1.p1	13202f1bb7ef770399c7ff68b9576c53	2423	Pfam	PF00415	Regulator of chromosome condensation (RCC1) repeat	1760	1802	2.3e-11	T	2019-08-09	IPR000408	Regulator of chromosome condensation, RCC1
TRINITY_DN49408_c0_g1_i1.p1	13202f1bb7ef770399c7ff68b9576c53	2423	Pfam	PF00415	Regulator of chromosome condensation (RCC1) repeat	1653	1704	4.3e-08	T	2019-08-09	IPR000408	Regulator of chromosome condensation, RCC1
TRINITY_DN49408_c0_g1_i1.p1	13202f1bb7ef770399c7ff68b9576c53	2423	Pfam	PF00415	Regulator of chromosome condensation (RCC1) repeat	1707	1756	7.4e-14	T	2019-08-09	IPR000408	Regulator of chromosome condensation, RCC1
TRINITY_DN49408_c0_g1_i1.p1	13202f1bb7ef770399c7ff68b9576c53	2423	Pfam	PF00415	Regulator of chromosome condensation (RCC1) repeat	1814	1862	1.7e-11	T	2019-08-09	IPR000408	Regulator of chromosome condensation, RCC1
TRINITY_DN49408_c0_g1_i1.p1	13202f1bb7ef770399c7ff68b9576c53	2423	Pfam	PF00415	Regulator of chromosome condensation (RCC1) repeat	1865	1914	5.6e-13	T	2019-08-09	IPR000408	Regulator of chromosome condensation, RCC1
TRINITY_DN49408_c0_g1_i1.p1	13202f1bb7ef770399c7ff68b9576c53	2423	Pfam	PF03256	Anaphase-promoting complex, subunit 10 (APC10)	1421	1493	5.2e-06	T	2019-08-09	IPR004939	APC10/DOC domain
TRINITY_DN49408_c0_g1_i1.p1	13202f1bb7ef770399c7ff68b9576c53	2423	Pfam	PF11515	Mouse development and cellular proliferation protein Cullin-7	1258	1332	3.9e-16	T	2019-08-09	IPR021097	CPH domain
TRINITY_DN49408_c0_g1_i1.p1	13202f1bb7ef770399c7ff68b9576c53	2423	Pfam	PF18346	Mind bomb SH3 repeat domain	1338	1395	1.9e-05	T	2019-08-09	IPR040847	Mind bomb, SH3 repeat domain
TRINITY_DN49408_c0_g1_i1.p1	13202f1bb7ef770399c7ff68b9576c53	2423	Pfam	PF06701	Mib_herc2	645	704	1.3e-20	T	2019-08-09	IPR010606	Mib-herc2	GO:0004842|GO:0016567|GO:0046872
TRINITY_DN48782_c0_g1_i4.p1	8e1d943a8358f582904a9c97c6124e6f	544	Pfam	PF01585	G-patch domain	348	389	7.5e-11	T	2019-08-09	IPR000467	G-patch domain	GO:0003676
TRINITY_DN51576_c0_g1_i5.p1	41935d8127d00996fd5a2554f3eff8c6	755	Pfam	PF15410	Pleckstrin homology domain	613	724	1.5e-47	T	2019-08-09	IPR041681	Pleckstrin homology domain 9
TRINITY_DN51576_c0_g1_i5.p1	41935d8127d00996fd5a2554f3eff8c6	755	Pfam	PF01369	Sec7 domain	419	571	2.8e-38	T	2019-08-09	IPR000904	Sec7 domain	GO:0005086|GO:0032012
TRINITY_DN47134_c0_g1_i1.p1	aeee5d34a7fdc9d6877cb05db0278f39	1549	Pfam	PF00063	Myosin head (motor domain)	352	1050	4.4e-110	T	2019-08-09	IPR001609	Myosin head, motor domain	GO:0003774|GO:0005524|GO:0016459
TRINITY_DN47134_c0_g1_i1.p1	aeee5d34a7fdc9d6877cb05db0278f39	1549	Pfam	PF00612	IQ calmodulin-binding motif	1066	1085	0.075	T	2019-08-09	IPR000048	IQ motif, EF-hand binding site	GO:0005515
TRINITY_DN47134_c0_g1_i1.p1	aeee5d34a7fdc9d6877cb05db0278f39	1549	Pfam	PF00612	IQ calmodulin-binding motif	1109	1127	0.00016	T	2019-08-09	IPR000048	IQ motif, EF-hand binding site	GO:0005515
TRINITY_DN47134_c0_g1_i1.p1	aeee5d34a7fdc9d6877cb05db0278f39	1549	Pfam	PF00069	Protein kinase domain	36	299	2.2e-55	T	2019-08-09	IPR000719	Protein kinase domain	GO:0004672|GO:0005524|GO:0006468
TRINITY_DN50754_c0_g1_i22.p1	b626afc6c35496f4e4988c327c882833	1135	Pfam	PF06512	Sodium ion transport-associated	122	375	2.2e-32	T	2019-08-09	IPR010526	Sodium ion transport-associated	GO:0001518|GO:0005248|GO:0006814
TRINITY_DN50754_c0_g1_i22.p1	b626afc6c35496f4e4988c327c882833	1135	Pfam	PF00520	Ion transport protein	2	113	1e-17	T	2019-08-09	IPR005821	Ion transport domain	GO:0005216|GO:0006811|GO:0016020|GO:0055085
TRINITY_DN50754_c0_g1_i22.p1	b626afc6c35496f4e4988c327c882833	1135	Pfam	PF00520	Ion transport protein	380	649	3.2e-66	T	2019-08-09	IPR005821	Ion transport domain	GO:0005216|GO:0006811|GO:0016020|GO:0055085
TRINITY_DN50754_c0_g1_i22.p1	b626afc6c35496f4e4988c327c882833	1135	Pfam	PF00520	Ion transport protein	700	949	2.3e-55	T	2019-08-09	IPR005821	Ion transport domain	GO:0005216|GO:0006811|GO:0016020|GO:0055085
TRINITY_DN77505_c0_g1_i1.p1	b168ecbdc35d634ce6ba81d8055088f4	769	Pfam	PF18118	Polycomb repressive complex 2 tri-helical domain	158	288	7.8e-26	T	2019-08-09	IPR041343	Polycomb repressive complex 2 subunit EZH1/EZH2, tri-helical domain
TRINITY_DN77505_c0_g1_i1.p1	b168ecbdc35d634ce6ba81d8055088f4	769	Pfam	PF18264	CXC domain	579	610	9.2e-11	T	2019-08-09	IPR041355	Pre-SET CXC domain
TRINITY_DN77505_c0_g1_i1.p1	b168ecbdc35d634ce6ba81d8055088f4	769	Pfam	PF00856	SET domain	646	749	2.1e-17	T	2019-08-09	IPR001214	SET domain	GO:0005515
TRINITY_DN110550_c0_g1_i1.p1	07b6bb2f8e5e6cd1b0c1044195b26325	715	Pfam	PF00326	Prolyl oligopeptidase family	542	713	7.2e-40	T	2019-08-09	IPR001375	Peptidase S9, prolyl oligopeptidase, catalytic domain	GO:0006508|GO:0008236
TRINITY_DN110550_c0_g1_i1.p1	07b6bb2f8e5e6cd1b0c1044195b26325	715	Pfam	PF00930	Dipeptidyl peptidase IV (DPP IV) N-terminal region	98	456	2.5e-77	T	2019-08-09	IPR002469	Dipeptidylpeptidase IV, N-terminal domain	GO:0006508
TRINITY_DN3448_c0_g1_i1.p1	6a36569a211a69b0304db760bb2134f4	689	Pfam	PF00615	Regulator of G protein signaling domain	55	174	2.9e-19	T	2019-08-09	IPR016137	RGS domain
TRINITY_DN3448_c0_g1_i1.p1	6a36569a211a69b0304db760bb2134f4	689	Pfam	PF00069	Protein kinase domain	192	454	4.9e-71	T	2019-08-09	IPR000719	Protein kinase domain	GO:0004672|GO:0005524|GO:0006468
TRINITY_DN57777_c0_g1_i1.p1	9d61fce373ba82157cd508da751afd13	105	Pfam	PF04970	Lecithin retinol acyltransferase	6	47	1.8e-14	T	2019-08-09	IPR007053	LRAT domain
TRINITY_DN66890_c0_g1_i1.p2	cc95cba1264f905ccb4720c049ded723	220	Pfam	PF00092	von Willebrand factor type A domain	14	170	4.3e-23	T	2019-08-09	IPR002035	von Willebrand factor, type A
TRINITY_DN23774_c0_g1_i4.p1	29c092abc6664956a91516456ef9d831	547	Pfam	PF00520	Ion transport protein	26	189	9.5e-20	T	2019-08-09	IPR005821	Ion transport domain	GO:0005216|GO:0006811|GO:0016020|GO:0055085
TRINITY_DN23774_c0_g1_i3.p1	29c092abc6664956a91516456ef9d831	547	Pfam	PF00520	Ion transport protein	26	189	9.5e-20	T	2019-08-09	IPR005821	Ion transport domain	GO:0005216|GO:0006811|GO:0016020|GO:0055085
TRINITY_DN51511_c1_g1_i16.p1	c1ebbad6c710852ea225297d68de1adf	1369	Pfam	PF07974	EGF-like domain	901	933	4e-06	T	2019-08-09	IPR013111	EGF-like domain, extracellular
TRINITY_DN51511_c1_g1_i16.p1	c1ebbad6c710852ea225297d68de1adf	1369	Pfam	PF01562	Reprolysin family propeptide	237	382	4.4e-33	T	2019-08-09	IPR002870	Peptidase M12B, propeptide
TRINITY_DN51511_c1_g1_i16.p1	c1ebbad6c710852ea225297d68de1adf	1369	Pfam	PF01421	Reprolysin (M12B) family zinc metalloprotease	451	655	3.1e-45	T	2019-08-09	IPR001590	Peptidase M12B, ADAM/reprolysin	GO:0004222|GO:0006508
TRINITY_DN51511_c1_g1_i16.p1	c1ebbad6c710852ea225297d68de1adf	1369	Pfam	PF08516	ADAM cysteine-rich	749	858	3.6e-26	T	2019-08-09	IPR006586	ADAM, cysteine-rich domain
TRINITY_DN51511_c1_g1_i16.p1	c1ebbad6c710852ea225297d68de1adf	1369	Pfam	PF00200	Disintegrin	670	744	5.3e-19	T	2019-08-09	IPR001762	Disintegrin domain
TRINITY_DN150965_c0_g1_i1.p1	675fe2a2cae0b44235d282b113d302dd	101	Pfam	PF16769	MCM3AP domain of GANP	1	101	3.3e-37	T	2019-08-09	IPR031907	Germinal-centre associated nuclear protein, MCM3AP domain
TRINITY_DN25500_c1_g1_i2.p1	8731c75db8bc25999372c17e16fd24aa	956	Pfam	PF04685	Glycosyl-hydrolase family 116, catalytic region	469	928	1.2e-151	T	2019-08-09	IPR006775	Glycosyl-hydrolase family 116, catalytic region	GO:0004553
TRINITY_DN25500_c1_g1_i2.p1	8731c75db8bc25999372c17e16fd24aa	956	Pfam	PF12215	beta-glucosidase 2, glycosyl-hydrolase family 116 N-term	83	413	6.2e-94	T	2019-08-09	IPR024462	Glycosyl-hydrolase family 116, N-terminal
TRINITY_DN52978_c36_g2_i6.p1	8f32111430f3e144e1347e75fe38f3f9	442	Pfam	PF13017	piRNA pathway germ-plasm component	129	335	3.3e-40	T	2019-08-09	IPR024970	Maelstrom domain	GO:0060964
TRINITY_DN52978_c36_g2_i6.p1	8f32111430f3e144e1347e75fe38f3f9	442	Pfam	PF09011	HMG-box domain	2	63	1.5e-11	T	2019-08-09	IPR009071	High mobility group box domain
TRINITY_DN68615_c0_g1_i1.p1	3faee38e219020eefaba004c371f2191	128	Pfam	PF01116	Fructose-bisphosphate aldolase class-II	2	128	7.6e-39	T	2019-08-09	IPR000771	Fructose-bisphosphate aldolase, class-II	GO:0005975|GO:0008270|GO:0016832
TRINITY_DN216046_c0_g1_i1.p1	e1f5f990ca7cd9f397bd275848aa7a41	130	Pfam	PF00270	DEAD/DEAH box helicase	69	128	9.3e-12	T	2019-08-09	IPR011545	DEAD/DEAH box helicase domain	GO:0003676|GO:0005524
TRINITY_DN129714_c0_g1_i1.p1	ebb0a1b0a97a23462209d6d91c40f76b	113	Pfam	PF01023	S-100/ICaBP type calcium binding domain	16	60	2e-17	T	2019-08-09	IPR013787	S100/CaBP-9k-type, calcium binding, subdomain
TRINITY_DN129714_c0_g1_i1.p1	ebb0a1b0a97a23462209d6d91c40f76b	113	Pfam	PF00036	EF hand	68	92	1.7e-07	T	2019-08-09	IPR002048	EF-hand domain	GO:0005509
TRINITY_DN52199_c0_g1_i10.p1	1e42f958e900ddea340da104cdd4677b	310	Pfam	PF00076	RNA recognition motif. (a.k.a. RRM, RBD, or RNP domain)	160	226	1.4e-16	T	2019-08-09	IPR000504	RNA recognition motif domain	GO:0003676
TRINITY_DN51515_c0_g2_i2.p1	e13a0335920383a29d9c2b4254ca7a92	181	Pfam	PF13842	DDE_Tnp_1-like zinc-ribbon	144	174	6.2e-08	T	2019-08-09	IPR032718	PiggyBac transposable element-derived protein 4, C-terminal zinc-ribbon
TRINITY_DN51515_c0_g2_i2.p1	e13a0335920383a29d9c2b4254ca7a92	181	Pfam	PF13843	Transposase IS4	2	77	7.1e-11	T	2019-08-09	IPR029526	PiggyBac transposable element-derived protein
TRINITY_DN35652_c0_g1_i1.p1	32590f2798fe288dbbc4928171f5507f	152	Pfam	PF03734	L,D-transpeptidase catalytic domain	71	145	2.6e-14	T	2019-08-09	IPR005490	L,D-transpeptidase catalytic domain	GO:0016740
TRINITY_DN35652_c0_g1_i1.p1	32590f2798fe288dbbc4928171f5507f	152	Pfam	PF01471	Putative peptidoglycan binding domain	10	42	1.3e-05	T	2019-08-09	IPR002477	Peptidoglycan binding-like
TRINITY_DN49941_c0_g1_i4.p1	f48e4c8e5cc24e2de9beea16d6c8b010	794	Pfam	PF13927	Immunoglobulin domain	241	318	1.1e-12	T	2019-08-09
TRINITY_DN49941_c0_g1_i4.p1	f48e4c8e5cc24e2de9beea16d6c8b010	794	Pfam	PF13927	Immunoglobulin domain	430	507	2.5e-12	T	2019-08-09
TRINITY_DN49941_c0_g1_i4.p1	f48e4c8e5cc24e2de9beea16d6c8b010	794	Pfam	PF13895	Immunoglobulin domain	355	425	1.2e-06	T	2019-08-09	IPR007110	Immunoglobulin-like domain
TRINITY_DN49941_c0_g1_i4.p1	f48e4c8e5cc24e2de9beea16d6c8b010	794	Pfam	PF07679	Immunoglobulin I-set domain	148	236	8.1e-18	T	2019-08-09	IPR013098	Immunoglobulin I-set
TRINITY_DN49941_c0_g1_i4.p1	f48e4c8e5cc24e2de9beea16d6c8b010	794	Pfam	PF00041	Fibronectin type III domain	527	610	1.2e-09	T	2019-08-09	IPR003961	Fibronectin type III	GO:0005515
TRINITY_DN49941_c0_g1_i4.p1	f48e4c8e5cc24e2de9beea16d6c8b010	794	Pfam	PF00041	Fibronectin type III domain	652	728	5.1e-09	T	2019-08-09	IPR003961	Fibronectin type III	GO:0005515
TRINITY_DN49941_c0_g1_i4.p1	f48e4c8e5cc24e2de9beea16d6c8b010	794	Pfam	PF07686	Immunoglobulin V-set domain	36	144	8.2e-09	T	2019-08-09	IPR013106	Immunoglobulin V-set domain
TRINITY_DN49099_c0_g1_i2.p1	9284e9ff496155b76b79794efa6cfbd8	1094	Pfam	PF00476	DNA polymerase family A	713	1086	4.2e-104	T	2019-08-09	IPR001098	DNA-directed DNA polymerase, family A, palm domain	GO:0003677|GO:0003887|GO:0006260
TRINITY_DN50400_c0_g1_i6.p1	a2fdf6ea1f26f6cf80020e3750863bc0	539	Pfam	PF00096	Zinc finger, C2H2 type	427	450	0.0043	T	2019-08-09	IPR013087	Zinc finger C2H2-type	GO:0003676
TRINITY_DN50400_c0_g1_i6.p1	a2fdf6ea1f26f6cf80020e3750863bc0	539	Pfam	PF07776	Zinc-finger associated domain (zf-AD)	9	85	2.6e-09	T	2019-08-09	IPR012934	Zinc finger, AD-type	GO:0005634|GO:0008270
TRINITY_DN154689_c0_g1_i1.p1	0f90680871754a9b20a488baf2e3d814	131	Pfam	PF00183	Hsp90 protein	49	131	6.5e-20	T	2019-08-09	IPR001404	Heat shock protein Hsp90 family	GO:0005524|GO:0006457|GO:0051082
TRINITY_DN76517_c0_g1_i1.p1	24c82600baad80a8bd9f1e43f1eaff9c	375	Pfam	PF07776	Zinc-finger associated domain (zf-AD)	51	120	1.7e-12	T	2019-08-09	IPR012934	Zinc finger, AD-type	GO:0005634|GO:0008270
TRINITY_DN76517_c0_g1_i1.p1	24c82600baad80a8bd9f1e43f1eaff9c	375	Pfam	PF00096	Zinc finger, C2H2 type	265	287	0.00043	T	2019-08-09	IPR013087	Zinc finger C2H2-type	GO:0003676
TRINITY_DN76517_c0_g1_i1.p1	24c82600baad80a8bd9f1e43f1eaff9c	375	Pfam	PF00096	Zinc finger, C2H2 type	322	345	0.0021	T	2019-08-09	IPR013087	Zinc finger C2H2-type	GO:0003676
TRINITY_DN76517_c0_g1_i1.p1	24c82600baad80a8bd9f1e43f1eaff9c	375	Pfam	PF00096	Zinc finger, C2H2 type	237	259	0.013	T	2019-08-09	IPR013087	Zinc finger C2H2-type	GO:0003676
TRINITY_DN49275_c0_g1_i12.p1	ff3f7462744b33e59126fbfc6dfa0a1b	286	Pfam	PF12774	Hydrolytic ATP binding site of dynein motor region	2	48	7e-08	T	2019-08-09	IPR035699	Dynein heavy chain, hydrolytic ATP-binding dynein motor region	GO:0005524
TRINITY_DN49275_c0_g1_i14.p3	ff3f7462744b33e59126fbfc6dfa0a1b	286	Pfam	PF12774	Hydrolytic ATP binding site of dynein motor region	2	48	7e-08	T	2019-08-09	IPR035699	Dynein heavy chain, hydrolytic ATP-binding dynein motor region	GO:0005524
TRINITY_DN56726_c0_g1_i1.p1	238c2de8ea26300257fa8f6d7a6bd24a	154	Pfam	PF07714	Protein tyrosine kinase	2	136	2.6e-54	T	2019-08-09	IPR001245	Serine-threonine/tyrosine-protein kinase, catalytic domain	GO:0004672|GO:0006468
TRINITY_DN90826_c0_g1_i1.p1	a2d79edfeb3bf1b76c4b10d8e14ac2a3	116	Pfam	PF03737	Aldolase/RraA	15	108	8.5e-33	T	2019-08-09	IPR005493	Ribonuclease E inhibitor RraA/RraA-like protein
TRINITY_DN50661_c0_g1_i2.p1	8951b57b7724f92b911ef48602dc6666	1601	Pfam	PF18797	Adenomatous polyposis coli (APC) repeat	323	390	2.6e-19	T	2019-08-09	IPR041257	Adenomatous polyposis coli (APC) repeat
TRINITY_DN50661_c0_g1_i2.p1	8951b57b7724f92b911ef48602dc6666	1601	Pfam	PF00514	Armadillo/beta-catenin-like repeat	577	615	5.5e-06	T	2019-08-09	IPR000225	Armadillo	GO:0005515
TRINITY_DN50661_c0_g1_i2.p1	8951b57b7724f92b911ef48602dc6666	1601	Pfam	PF05923	APC repeat	1143	1163	8.7e-06	T	2019-08-09	IPR009223	Adenomatous polyposis coli protein repeat	GO:0016055
TRINITY_DN50661_c0_g1_i2.p1	8951b57b7724f92b911ef48602dc6666	1601	Pfam	PF05923	APC repeat	1063	1085	1.5e-09	T	2019-08-09	IPR009223	Adenomatous polyposis coli protein repeat	GO:0016055
TRINITY_DN50661_c0_g1_i2.p1	8951b57b7724f92b911ef48602dc6666	1601	Pfam	PF05923	APC repeat	1235	1257	2.8e-07	T	2019-08-09	IPR009223	Adenomatous polyposis coli protein repeat	GO:0016055
TRINITY_DN50661_c0_g1_i2.p1	8951b57b7724f92b911ef48602dc6666	1601	Pfam	PF05972	APC 15 residue motif	927	941	1.6e-06	T	2019-08-09	IPR009240	Adenomatous polyposis coli protein, 15 residue repeat	GO:0008013|GO:0016055
TRINITY_DN50661_c0_g1_i2.p1	8951b57b7724f92b911ef48602dc6666	1601	Pfam	PF05972	APC 15 residue motif	882	893	0.00041	T	2019-08-09	IPR009240	Adenomatous polyposis coli protein, 15 residue repeat	GO:0008013|GO:0016055
TRINITY_DN114225_c0_g1_i1.p1	928db5e659358c3c4ccd223e623b949b	358	Pfam	PF16091	Domain of unknown function (DUF4820)	13	216	3.8e-41	T	2019-08-09	IPR032150	Protein of unknown function DUF4820
TRINITY_DN50354_c0_g1_i1.p1	1737074c8a3e75cef836bdf8f1fbb7ea	1360	Pfam	PF04408	Helicase associated domain (HA2)	744	835	1.1e-17	T	2019-08-09	IPR007502	Helicase-associated domain	GO:0004386
TRINITY_DN50354_c0_g1_i1.p1	1737074c8a3e75cef836bdf8f1fbb7ea	1360	Pfam	PF04146	YT521-B-like domain	1208	1268	1.1e-05	T	2019-08-09	IPR007275	YTH domain	GO:0003723
TRINITY_DN50354_c0_g1_i1.p1	1737074c8a3e75cef836bdf8f1fbb7ea	1360	Pfam	PF01424	R3H domain	28	81	2.9e-11	T	2019-08-09	IPR001374	R3H domain	GO:0003676
TRINITY_DN50354_c0_g1_i1.p1	1737074c8a3e75cef836bdf8f1fbb7ea	1360	Pfam	PF00271	Helicase conserved C-terminal domain	549	678	7.6e-13	T	2019-08-09	IPR001650	Helicase, C-terminal
TRINITY_DN50354_c0_g1_i1.p1	1737074c8a3e75cef836bdf8f1fbb7ea	1360	Pfam	PF00270	DEAD/DEAH box helicase	171	324	2.4e-07	T	2019-08-09	IPR011545	DEAD/DEAH box helicase domain	GO:0003676|GO:0005524
TRINITY_DN50354_c0_g1_i1.p1	1737074c8a3e75cef836bdf8f1fbb7ea	1360	Pfam	PF07717	Oligonucleotide/oligosaccharide-binding (OB)-fold	906	996	5.2e-12	T	2019-08-09	IPR011709	Domain of unknown function DUF1605
TRINITY_DN24385_c0_g1_i1.p2	5e581ea457dbaca987a85878f1f9260d	313	Pfam	PF03413	Peptidase propeptide and YPEB domain	143	199	9.5e-06	T	2019-08-09	IPR025711	PepSY domain
TRINITY_DN24385_c0_g1_i1.p2	5e581ea457dbaca987a85878f1f9260d	313	Pfam	PF03929	PepSY-associated TM region	2	254	4.6e-41	T	2019-08-09	IPR005625	PepSY-associated TM protein
TRINITY_DN416_c0_g1_i1.p1	5ca24d4b72a6b74b9989513154da4613	669	Pfam	PF00013	KH domain	324	388	5e-17	T	2019-08-09	IPR004088	K Homology domain, type 1	GO:0003723
TRINITY_DN416_c0_g1_i1.p1	5ca24d4b72a6b74b9989513154da4613	669	Pfam	PF00013	KH domain	107	168	6.7e-17	T	2019-08-09	IPR004088	K Homology domain, type 1	GO:0003723
TRINITY_DN416_c0_g1_i1.p1	5ca24d4b72a6b74b9989513154da4613	669	Pfam	PF00013	KH domain	432	497	6.9e-14	T	2019-08-09	IPR004088	K Homology domain, type 1	GO:0003723
TRINITY_DN416_c0_g1_i1.p1	5ca24d4b72a6b74b9989513154da4613	669	Pfam	PF00013	KH domain	224	288	1.1e-16	T	2019-08-09	IPR004088	K Homology domain, type 1	GO:0003723
TRINITY_DN416_c0_g1_i1.p1	5ca24d4b72a6b74b9989513154da4613	669	Pfam	PF09005	Domain of unknown function (DUF1897)	631	663	3.1e-18	T	2019-08-09	IPR015096	Far upstream element-binding protein, C-terminal	GO:0003676|GO:0006355
TRINITY_DN416_c0_g1_i1.p1	5ca24d4b72a6b74b9989513154da4613	669	Pfam	PF09005	Domain of unknown function (DUF1897)	564	598	1.5e-18	T	2019-08-09	IPR015096	Far upstream element-binding protein, C-terminal	GO:0003676|GO:0006355
TRINITY_DN112034_c0_g1_i1.p1	224b2fb8c8bb59a6187850cb15885e96	711	Pfam	PF16413	DNA mismatch repair protein Mlh1 C-terminus	470	711	1.9e-82	T	2019-08-09	IPR032189	DNA mismatch repair protein Mlh1, C-terminal
TRINITY_DN112034_c0_g1_i1.p1	224b2fb8c8bb59a6187850cb15885e96	711	Pfam	PF13589	Histidine kinase-, DNA gyrase B-, and HSP90-like ATPase	28	130	1.5e-12	T	2019-08-09
TRINITY_DN112034_c0_g1_i1.p1	224b2fb8c8bb59a6187850cb15885e96	711	Pfam	PF01119	DNA mismatch repair protein, C-terminal domain	216	332	3.1e-31	T	2019-08-09	IPR013507	DNA mismatch repair protein, S5 domain 2-like	GO:0005524|GO:0006298|GO:0030983
TRINITY_DN120121_c0_g1_i1.p1	ef3566ecd39763197143556be7468014	108	Pfam	PF13927	Immunoglobulin domain	18	86	7.6e-08	T	2019-08-09
TRINITY_DN52492_c0_g1_i14.p1	8eb0f38e5ffed8ca5119e736c39b3359	1149	Pfam	PF03493	Calcium-activated BK potassium channel alpha subunit	491	592	9.2e-28	T	2019-08-09	IPR003929	Calcium-activated potassium channel BK, alpha subunit	GO:0006813|GO:0016020
TRINITY_DN52492_c0_g1_i14.p1	8eb0f38e5ffed8ca5119e736c39b3359	1149	Pfam	PF07885	Ion channel	267	336	5.8e-10	T	2019-08-09	IPR013099	Potassium channel domain
TRINITY_DN122631_c0_g1_i1.p1	57a390b0ab32101a66c2e887079fd045	190	Pfam	PF08393	Dynein heavy chain, N-terminal region 2	2	190	6.3e-57	T	2019-08-09	IPR013602	Dynein heavy chain, domain-2
TRINITY_DN24809_c0_g1_i1.p1	c815e48edf2d1dfc977db4f2f81ce716	134	Pfam	PF12937	F-box-like	30	74	2.1e-14	T	2019-08-09	IPR001810	F-box domain	GO:0005515
TRINITY_DN145583_c1_g1_i2.p1	f797362ce5da66cbba167b3e2d3aacd8	465	Pfam	PF00009	Elongation factor Tu GTP binding domain	57	249	2e-57	T	2019-08-09	IPR000795	Transcription factor, GTP-binding domain	GO:0003924|GO:0005525
TRINITY_DN145583_c1_g1_i2.p1	f797362ce5da66cbba167b3e2d3aacd8	465	Pfam	PF03144	Elongation factor Tu domain 2	273	341	5.6e-15	T	2019-08-09	IPR004161	Translation elongation factor EFTu-like, domain 2	GO:0005525
TRINITY_DN145583_c1_g1_i2.p1	f797362ce5da66cbba167b3e2d3aacd8	465	Pfam	PF03143	Elongation factor Tu C-terminal domain	347	439	3.4e-15	T	2019-08-09	IPR004160	Translation elongation factor EFTu/EF1A, C-terminal
TRINITY_DN51600_c1_g1_i1.p1	c2df90dfb58ffa1c28c5d397374218f9	461	Pfam	PF13358	DDE superfamily endonuclease	247	402	3.1e-13	T	2019-08-09	IPR038717	Tc1-like transposase, DDE domain
TRINITY_DN39758_c0_g1_i1.p1	8f8030cd6ab32662df9f70553ef51786	710	Pfam	PF13927	Immunoglobulin domain	122	200	7.4e-15	T	2019-08-09
TRINITY_DN39758_c0_g1_i1.p1	8f8030cd6ab32662df9f70553ef51786	710	Pfam	PF13927	Immunoglobulin domain	225	290	4.8e-08	T	2019-08-09
TRINITY_DN39758_c0_g1_i1.p1	8f8030cd6ab32662df9f70553ef51786	710	Pfam	PF07679	Immunoglobulin I-set domain	33	119	5.2e-09	T	2019-08-09	IPR013098	Immunoglobulin I-set
TRINITY_DN39758_c0_g1_i1.p1	8f8030cd6ab32662df9f70553ef51786	710	Pfam	PF00041	Fibronectin type III domain	515	594	1.3e-08	T	2019-08-09	IPR003961	Fibronectin type III	GO:0005515
TRINITY_DN39758_c0_g1_i1.p1	8f8030cd6ab32662df9f70553ef51786	710	Pfam	PF00041	Fibronectin type III domain	413	496	4e-08	T	2019-08-09	IPR003961	Fibronectin type III	GO:0005515
TRINITY_DN44717_c0_g1_i1.p1	4131f43fee159fffe9ff03daebaeb1e9	223	Pfam	PF01058	NADH ubiquinone oxidoreductase, 20 Kd subunit	98	205	2.4e-23	T	2019-08-09	IPR006137	NADH:ubiquinone oxidoreductase-like, 20kDa subunit	GO:0051536|GO:0055114
TRINITY_DN45696_c0_g1_i3.p1	8b5eaf8d879af6e9d07f5d2e1957ad01	417	Pfam	PF00589	Phage integrase family	234	399	2.3e-11	T	2019-08-09	IPR002104	Integrase, catalytic domain	GO:0003677|GO:0006310|GO:0015074
TRINITY_DN217422_c0_g1_i1.p1	16b4aaa5087e8e2b92d3993a00093671	219	Pfam	PF07715	TonB-dependent Receptor Plug Domain	43	146	2.4e-17	T	2019-08-09	IPR012910	TonB-dependent receptor, plug domain
TRINITY_DN49788_c0_g1_i5.p1	9559256ac3173fe5954a3d3a6f6fbf96	908	Pfam	PF13716	Divergent CRAL/TRIO domain	109	221	1.2e-09	T	2019-08-09	IPR001251	CRAL-TRIO lipid binding domain
TRINITY_DN49788_c0_g1_i5.p1	9559256ac3173fe5954a3d3a6f6fbf96	908	Pfam	PF00169	PH domain	797	887	1.8e-05	T	2019-08-09	IPR001849	Pleckstrin homology domain
TRINITY_DN49788_c0_g1_i5.p1	9559256ac3173fe5954a3d3a6f6fbf96	908	Pfam	PF00621	RhoGEF domain	585	761	2.5e-31	T	2019-08-09	IPR000219	Dbl homology (DH) domain	GO:0005089|GO:0035023
TRINITY_DN49350_c2_g1_i2.p1	557fd3fe550c11edd4054fcf73e76be6	419	Pfam	PF00787	PX domain	44	181	1.2e-16	T	2019-08-09	IPR001683	Phox homologous domain	GO:0035091
TRINITY_DN49350_c2_g1_i2.p1	557fd3fe550c11edd4054fcf73e76be6	419	Pfam	PF09325	Vps5 C terminal like	204	359	3.1e-13	T	2019-08-09	IPR015404	Sorting nexin Vps5-like, C-terminal
TRINITY_DN46159_c1_g1_i3.p1	e18cf090da10b73bf5413dac93d70cf1	394	Pfam	PF14604	Variant SH3 domain	337	391	5.5e-11	T	2019-08-09	IPR001452	SH3 domain	GO:0005515
TRINITY_DN46159_c1_g1_i3.p1	e18cf090da10b73bf5413dac93d70cf1	394	Pfam	PF03114	BAR domain	14	229	1.2e-36	T	2019-08-09	IPR004148	BAR domain	GO:0005515|GO:0005737
TRINITY_DN52688_c0_g1_i4.p1	656c6e3d71b27230669303bc2210e357	3471	Pfam	PF13540	Regulator of chromosome condensation (RCC1) repeat	848	877	8.5e-08	T	2019-08-09
TRINITY_DN52688_c0_g1_i4.p1	656c6e3d71b27230669303bc2210e357	3471	Pfam	PF08005	PHR domain	1718	1877	3.1e-36	T	2019-08-09	IPR012983	PHR
TRINITY_DN52688_c0_g1_i4.p1	656c6e3d71b27230669303bc2210e357	3471	Pfam	PF08005	PHR domain	1194	1342	9.9e-41	T	2019-08-09	IPR012983	PHR
TRINITY_DN50410_c0_g1_i3.p1	e5da828e8f58caee1e924f7e89b9cb58	1038	Pfam	PF00791	ZU5 domain	597	688	2.4e-27	T	2019-08-09	IPR000906	ZU5 domain
TRINITY_DN50410_c0_g1_i3.p1	e5da828e8f58caee1e924f7e89b9cb58	1038	Pfam	PF00531	Death domain	956	1031	3.3e-14	T	2019-08-09	IPR000488	Death domain	GO:0005515|GO:0007165
TRINITY_DN50410_c0_g1_i3.p1	e5da828e8f58caee1e924f7e89b9cb58	1038	Pfam	PF17217	UPA domain	748	885	4.2e-34	T	2019-08-09	IPR033772	UPA domain
TRINITY_DN50410_c0_g1_i3.p1	e5da828e8f58caee1e924f7e89b9cb58	1038	Pfam	PF07679	Immunoglobulin I-set domain	217	295	3.8e-13	T	2019-08-09	IPR013098	Immunoglobulin I-set
TRINITY_DN37886_c0_g1_i2.p2	f56b2cdff83d87189d4ae74cb7ae95c2	114	Pfam	PF00083	Sugar (and other) transporter	21	114	2e-12	T	2019-08-09	IPR005828	Major facilitator, sugar transporter-like	GO:0016021|GO:0022857|GO:0055085
TRINITY_DN48699_c0_g1_i1.p1	5c0d3e0117e2eb87dfcae47b095b9450	331	Pfam	PF00056	lactate/malate dehydrogenase, NAD binding domain	21	159	7.8e-41	T	2019-08-09	IPR001236	Lactate/malate dehydrogenase, N-terminal	GO:0016491|GO:0055114
TRINITY_DN48699_c0_g1_i1.p1	5c0d3e0117e2eb87dfcae47b095b9450	331	Pfam	PF02866	lactate/malate dehydrogenase, alpha/beta C-terminal domain	162	324	6.6e-23	T	2019-08-09	IPR022383	Lactate/malate dehydrogenase, C-terminal	GO:0016616|GO:0055114
TRINITY_DN48699_c0_g1_i2.p1	5c0d3e0117e2eb87dfcae47b095b9450	331	Pfam	PF00056	lactate/malate dehydrogenase, NAD binding domain	21	159	7.8e-41	T	2019-08-09	IPR001236	Lactate/malate dehydrogenase, N-terminal	GO:0016491|GO:0055114
TRINITY_DN48699_c0_g1_i2.p1	5c0d3e0117e2eb87dfcae47b095b9450	331	Pfam	PF02866	lactate/malate dehydrogenase, alpha/beta C-terminal domain	162	324	6.6e-23	T	2019-08-09	IPR022383	Lactate/malate dehydrogenase, C-terminal	GO:0016616|GO:0055114
TRINITY_DN33774_c0_g1_i1.p2	5756b0315eb59f79db9203629be30b54	129	Pfam	PF00170	bZIP transcription factor	48	110	1.2e-17	T	2019-08-09	IPR004827	Basic-leucine zipper domain	GO:0003700|GO:0006355
TRINITY_DN33774_c0_g1_i1.p2	5756b0315eb59f79db9203629be30b54	129	Pfam	PF03957	Jun-like transcription factor	13	39	1.5e-06	T	2019-08-09	IPR005643	Jun-like transcription factor
TRINITY_DN52302_c0_g1_i2.p1	43268ce33d247cd57b4d4c1a4e5aa7cd	516	Pfam	PF00501	AMP-binding enzyme	14	415	1.1e-61	T	2019-08-09	IPR000873	AMP-dependent synthetase/ligase	GO:0003824
TRINITY_DN52302_c0_g1_i2.p1	43268ce33d247cd57b4d4c1a4e5aa7cd	516	Pfam	PF13193	AMP-binding enzyme C-terminal domain	424	500	1e-13	T	2019-08-09	IPR025110	AMP-binding enzyme, C-terminal domain
TRINITY_DN48456_c0_g1_i1.p1	06bf240453530459e061ac3f41f0fe6a	1403	Pfam	PF13281	Domain of unknown function (DUF4071)	119	486	5e-162	T	2019-08-09	IPR025136	Domain of unknown function DUF4071
TRINITY_DN48456_c0_g1_i1.p1	06bf240453530459e061ac3f41f0fe6a	1403	Pfam	PF00069	Protein kinase domain	631	885	5.3e-63	T	2019-08-09	IPR000719	Protein kinase domain	GO:0004672|GO:0005524|GO:0006468
TRINITY_DN233589_c0_g1_i1.p3	9e9be3a89f674369e96e0c04ba5a5109	110	Pfam	PF00933	Glycosyl hydrolase family 3 N terminal domain	7	109	1.8e-10	T	2019-08-09	IPR001764	Glycoside hydrolase, family 3, N-terminal	GO:0004553|GO:0005975
TRINITY_DN19028_c0_g1_i4.p1	889d097aa91f65c1ce9d91516309364d	1590	Pfam	PF17907	AWS domain	573	607	5.8e-13	T	2019-08-09	IPR006560	AWS domain	GO:0005634|GO:0018024
TRINITY_DN19028_c0_g1_i4.p1	889d097aa91f65c1ce9d91516309364d	1590	Pfam	PF00856	SET domain	621	726	5.6e-18	T	2019-08-09	IPR001214	SET domain	GO:0005515
TRINITY_DN19028_c0_g1_i4.p1	889d097aa91f65c1ce9d91516309364d	1590	Pfam	PF00397	WW domain	1266	1295	3.1e-06	T	2019-08-09	IPR001202	WW domain	GO:0005515
TRINITY_DN19028_c0_g1_i4.p1	889d097aa91f65c1ce9d91516309364d	1590	Pfam	PF08236	SRI (Set2 Rpb1 interacting) domain	1495	1583	3.2e-22	T	2019-08-09	IPR013257	Set2 Rpb1 interacting domain	GO:0005694|GO:0006355|GO:0018024|GO:0034968
TRINITY_DN50617_c1_g1_i1.p1	226f1daa0e62c92dcce58a949586daf5	263	Pfam	PF02773	S-adenosylmethionine synthetase, C-terminal domain	240	263	2.7e-08	T	2019-08-09	IPR022630	S-adenosylmethionine synthetase, C-terminal	GO:0004478|GO:0006556
TRINITY_DN50617_c1_g1_i1.p1	226f1daa0e62c92dcce58a949586daf5	263	Pfam	PF02772	S-adenosylmethionine synthetase, central domain	117	238	8.6e-48	T	2019-08-09	IPR022629	S-adenosylmethionine synthetase, central domain	GO:0004478|GO:0006556
TRINITY_DN50617_c1_g1_i1.p1	226f1daa0e62c92dcce58a949586daf5	263	Pfam	PF00438	S-adenosylmethionine synthetase, N-terminal domain	4	101	4.3e-43	T	2019-08-09	IPR022628	S-adenosylmethionine synthetase, N-terminal	GO:0004478|GO:0006556
TRINITY_DN52785_c0_g1_i1.p1	1b390bb53ff5d79290cd565a4914c746	619	Pfam	PF05199	GMC oxidoreductase	460	602	3.5e-39	T	2019-08-09	IPR007867	Glucose-methanol-choline oxidoreductase, C-terminal	GO:0016614|GO:0055114
TRINITY_DN52785_c0_g1_i1.p1	1b390bb53ff5d79290cd565a4914c746	619	Pfam	PF00732	GMC oxidoreductase	50	352	1e-76	T	2019-08-09	IPR000172	Glucose-methanol-choline oxidoreductase, N-terminal	GO:0016614|GO:0050660|GO:0055114
TRINITY_DN144921_c0_g2_i1.p1	c4973fc1ab846b9573edc94e7c852fc6	425	Pfam	PF00006	ATP synthase alpha/beta family, nucleotide-binding domain	193	416	1.2e-72	T	2019-08-09	IPR000194	ATPase, F1/V1/A1 complex, alpha/beta subunit, nucleotide-binding domain	GO:0005524
TRINITY_DN144921_c0_g2_i1.p1	c4973fc1ab846b9573edc94e7c852fc6	425	Pfam	PF02874	ATP synthase alpha/beta family, beta-barrel domain	70	136	1.1e-18	T	2019-08-09	IPR004100	ATPase, F1/V1/A1 complex, alpha/beta subunit, N-terminal domain	GO:0046034|GO:1902600
TRINITY_DN34855_c0_g1_i1.p1	8f797193f45319d0283435013e591487	639	Pfam	PF00890	FAD binding domain	39	432	4.9e-113	T	2019-08-09	IPR003953	FAD-dependent oxidoreductase 2, FAD binding domain
TRINITY_DN34855_c0_g1_i1.p1	8f797193f45319d0283435013e591487	639	Pfam	PF02910	Fumarate reductase flavoprotein C-term	487	639	9.3e-35	T	2019-08-09	IPR015939	Fumarate reductase/succinate dehydrogenase flavoprotein-like, C-terminal	GO:0016491|GO:0055114
TRINITY_DN217200_c0_g1_i1.p1	74b1b9feb6021682ec897cd886afb7c2	743	Pfam	PF04727	ELMO/CED-12 family	319	494	1.8e-38	T	2019-08-09	IPR006816	ELMO domain
TRINITY_DN217200_c0_g1_i1.p1	74b1b9feb6021682ec897cd886afb7c2	743	Pfam	PF11841	Domain of unknown function (DUF3361)	131	287	5.2e-53	T	2019-08-09	IPR024574	Domain of unknown function DUF3361
TRINITY_DN217200_c0_g1_i1.p1	74b1b9feb6021682ec897cd886afb7c2	743	Pfam	PF16457	Pleckstrin homology domain	564	690	2.2e-36	T	2019-08-09	IPR001849	Pleckstrin homology domain
TRINITY_DN127781_c0_g1_i1.p1	c1b5f74ea5850ca8f84e4370320de08d	136	Pfam	PF01053	Cys/Met metabolism PLP-dependent enzyme	2	136	9.8e-26	T	2019-08-09	IPR000277	Cys/Met metabolism, pyridoxal phosphate-dependent enzyme	GO:0019346|GO:0030170
TRINITY_DN44273_c0_g1_i1.p1	cf47f1eaa8a14b6f0cf78c05654c598b	845	Pfam	PF08447	PAS fold	265	350	1.5e-15	T	2019-08-09	IPR013655	PAS fold-3	GO:0005515
TRINITY_DN44273_c0_g1_i1.p1	cf47f1eaa8a14b6f0cf78c05654c598b	845	Pfam	PF00989	PAS fold	106	189	5.2e-09	T	2019-08-09	IPR013767	PAS fold	GO:0006355
TRINITY_DN8200_c0_g1_i1.p1	dea24a641bdc75c8ee1a72a500424d94	282	Pfam	PF00069	Protein kinase domain	61	211	1.1e-22	T	2019-08-09	IPR000719	Protein kinase domain	GO:0004672|GO:0005524|GO:0006468
TRINITY_DN51257_c2_g1_i28.p1	45cfdfa5c49c422437082377527ec2e8	2094	Pfam	PF13855	Leucine rich repeat	31	89	2e-09	T	2019-08-09	IPR001611	Leucine-rich repeat	GO:0005515
TRINITY_DN51257_c2_g1_i28.p1	45cfdfa5c49c422437082377527ec2e8	2094	Pfam	PF13855	Leucine rich repeat	192	250	1.2e-07	T	2019-08-09	IPR001611	Leucine-rich repeat	GO:0005515
TRINITY_DN51257_c2_g1_i28.p1	45cfdfa5c49c422437082377527ec2e8	2094	Pfam	PF13855	Leucine rich repeat	124	181	1.8e-07	T	2019-08-09	IPR001611	Leucine-rich repeat	GO:0005515
TRINITY_DN51257_c2_g1_i28.p1	45cfdfa5c49c422437082377527ec2e8	2094	Pfam	PF00595	PDZ domain	1164	1250	4.5e-18	T	2019-08-09	IPR001478	PDZ domain	GO:0005515
TRINITY_DN51257_c2_g1_i28.p1	45cfdfa5c49c422437082377527ec2e8	2094	Pfam	PF00595	PDZ domain	657	739	8.9e-17	T	2019-08-09	IPR001478	PDZ domain	GO:0005515
TRINITY_DN51257_c2_g1_i28.p1	45cfdfa5c49c422437082377527ec2e8	2094	Pfam	PF00595	PDZ domain	869	947	2.2e-14	T	2019-08-09	IPR001478	PDZ domain	GO:0005515
TRINITY_DN51257_c2_g1_i28.p1	45cfdfa5c49c422437082377527ec2e8	2094	Pfam	PF00595	PDZ domain	1262	1349	1e-14	T	2019-08-09	IPR001478	PDZ domain	GO:0005515
TRINITY_DN126537_c0_g1_i1.p3	6268979ee7de2735be0e6eeeae452b3d	103	Pfam	PF02119	Flagellar P-ring protein	1	102	1.2e-33	T	2019-08-09	IPR001782	Flagellar P-ring protein	GO:0005198|GO:0009428|GO:0030288|GO:0071973
TRINITY_DN53535_c0_g1_i1.p1	93e128050a1bcc0249a4fa272a23ec22	177	Pfam	PF01253	Translation initiation factor SUI1	92	160	4.7e-19	T	2019-08-09	IPR001950	SUI1 domain	GO:0003743|GO:0006413
TRINITY_DN13509_c0_g1_i1.p1	ac98321cdad5789825c74dc34c9fe974	230	Pfam	PF13445	RING-type zinc-finger	23	61	1.1e-10	T	2019-08-09	IPR027370	RING-type zinc-finger, LisH dimerisation motif
TRINITY_DN13509_c0_g1_i1.p1	ac98321cdad5789825c74dc34c9fe974	230	Pfam	PF00643	B-box zinc finger	117	154	4.4e-10	T	2019-08-09	IPR000315	B-box-type zinc finger	GO:0008270
TRINITY_DN203393_c0_g1_i1.p1	923d31487075c4ffb8e627f9aaa650c1	194	Pfam	PF08447	PAS fold	89	174	3.1e-16	T	2019-08-09	IPR013655	PAS fold-3	GO:0005515
TRINITY_DN203393_c0_g1_i1.p1	923d31487075c4ffb8e627f9aaa650c1	194	Pfam	PF08448	PAS fold	2	60	4e-05	T	2019-08-09	IPR013656	PAS fold-4
TRINITY_DN51141_c0_g1_i9.p1	17e9010d5db44d96efd899b8e989f633	1097	Pfam	PF02181	Formin Homology 2 Domain	612	984	6.3e-99	T	2019-08-09	IPR015425	Formin, FH2 domain
TRINITY_DN51141_c0_g1_i9.p1	17e9010d5db44d96efd899b8e989f633	1097	Pfam	PF06371	Diaphanous GTPase-binding Domain	70	245	9e-40	T	2019-08-09	IPR010473	Formin, GTPase-binding domain	GO:0003779|GO:0017048|GO:0030036
TRINITY_DN51141_c0_g1_i9.p1	17e9010d5db44d96efd899b8e989f633	1097	Pfam	PF06367	Diaphanous FH3 Domain	248	439	4.1e-53	T	2019-08-09	IPR010472	Formin, FH3 domain	GO:0003779|GO:0016043
TRINITY_DN51141_c0_g1_i9.p1	17e9010d5db44d96efd899b8e989f633	1097	Pfam	PF06345	DRF Autoregulatory Domain	1034	1048	2.7e-06	T	2019-08-09	IPR010465	DRF autoregulatory
TRINITY_DN2373_c0_g1_i1.p3	4f19c7d125bc8d29efd21d774bcc6239	149	Pfam	PF01218	Coproporphyrinogen III oxidase	1	149	5e-72	T	2019-08-09	IPR001260	Coproporphyrinogen III oxidase, aerobic	GO:0004109|GO:0006779|GO:0055114
TRINITY_DN42515_c0_g1_i10.p1	aee6c9ea2c8c96725c04318d3ea333e7	925	Pfam	PF08235	LNS2 (Lipin/Ned1/Smp2)	691	916	3.1e-101	T	2019-08-09	IPR013209	Lipin/Ned1/Smp2 (LNS2)
TRINITY_DN42515_c0_g1_i10.p1	aee6c9ea2c8c96725c04318d3ea333e7	925	Pfam	PF16876	Lipin/Ned1/Smp2 multi-domain protein middle domain	491	575	1.8e-12	T	2019-08-09	IPR031703	Lipin, middle domain
TRINITY_DN42515_c0_g1_i10.p1	aee6c9ea2c8c96725c04318d3ea333e7	925	Pfam	PF04571	lipin, N-terminal conserved region	4	106	6.2e-43	T	2019-08-09	IPR007651	Lipin, N-terminal
TRINITY_DN149371_c0_g1_i1.p2	0b2e1ca73bc01c5424037b59ba62d5e1	138	Pfam	PF03631	Virulence factor BrkB	24	137	2.3e-23	T	2019-08-09	IPR017039	Virulence factor BrkB
TRINITY_DN91570_c0_g1_i1.p1	174833e18ecf51528db7a7cbbf57d485	120	Pfam	PF02078	Synapsin, N-terminal domain	12	111	9e-45	T	2019-08-09	IPR020897	Synapsin, pre-ATP-grasp domain
TRINITY_DN46033_c1_g1_i2.p1	6b856afd00e6e5bad08c5d162d3d0f7c	1371	Pfam	PF07714	Protein tyrosine kinase	826	1170	6.3e-94	T	2019-08-09	IPR001245	Serine-threonine/tyrosine-protein kinase, catalytic domain	GO:0004672|GO:0006468
TRINITY_DN46033_c1_g1_i2.p1	6b856afd00e6e5bad08c5d162d3d0f7c	1371	Pfam	PF00047	Immunoglobulin domain	260	340	2.6e-07	T	2019-08-09	IPR013151	Immunoglobulin
TRINITY_DN46033_c1_g1_i2.p1	6b856afd00e6e5bad08c5d162d3d0f7c	1371	Pfam	PF13927	Immunoglobulin domain	645	729	8.3e-09	T	2019-08-09
TRINITY_DN46033_c1_g1_i2.p1	6b856afd00e6e5bad08c5d162d3d0f7c	1371	Pfam	PF13927	Immunoglobulin domain	447	527	4.9e-07	T	2019-08-09
TRINITY_DN44874_c0_g1_i3.p1	bd0ca2a53a0129ef4f7035beef241ade	150	Pfam	PF13912	C2H2-type zinc finger	118	140	0.0069	T	2019-08-09
TRINITY_DN44874_c0_g1_i3.p1	bd0ca2a53a0129ef4f7035beef241ade	150	Pfam	PF00096	Zinc finger, C2H2 type	33	55	0.0004	T	2019-08-09	IPR013087	Zinc finger C2H2-type	GO:0003676
TRINITY_DN44874_c0_g1_i3.p1	bd0ca2a53a0129ef4f7035beef241ade	150	Pfam	PF00096	Zinc finger, C2H2 type	88	111	1.5e-05	T	2019-08-09	IPR013087	Zinc finger C2H2-type	GO:0003676
TRINITY_DN44874_c0_g1_i3.p1	bd0ca2a53a0129ef4f7035beef241ade	150	Pfam	PF12874	Zinc-finger of C2H2 type	61	82	0.0016	T	2019-08-09
TRINITY_DN53012_c0_g2_i1.p1	f7cb762c6a8b5bcf261ed22b634b5224	1799	Pfam	PF01391	Collagen triple helix repeat (20 copies)	1463	1519	1.6e-08	T	2019-08-09	IPR008160	Collagen triple helix repeat
TRINITY_DN53012_c0_g2_i1.p1	f7cb762c6a8b5bcf261ed22b634b5224	1799	Pfam	PF01391	Collagen triple helix repeat (20 copies)	183	242	1.7e-06	T	2019-08-09	IPR008160	Collagen triple helix repeat
TRINITY_DN53012_c0_g2_i1.p1	f7cb762c6a8b5bcf261ed22b634b5224	1799	Pfam	PF01391	Collagen triple helix repeat (20 copies)	1133	1191	3.2e-08	T	2019-08-09	IPR008160	Collagen triple helix repeat
TRINITY_DN53012_c0_g2_i1.p1	f7cb762c6a8b5bcf261ed22b634b5224	1799	Pfam	PF01391	Collagen triple helix repeat (20 copies)	45	101	9.6e-08	T	2019-08-09	IPR008160	Collagen triple helix repeat
TRINITY_DN53012_c0_g2_i1.p1	f7cb762c6a8b5bcf261ed22b634b5224	1799	Pfam	PF01391	Collagen triple helix repeat (20 copies)	260	313	8.1e-08	T	2019-08-09	IPR008160	Collagen triple helix repeat
TRINITY_DN53012_c0_g2_i1.p1	f7cb762c6a8b5bcf261ed22b634b5224	1799	Pfam	PF01391	Collagen triple helix repeat (20 copies)	308	363	4.4e-09	T	2019-08-09	IPR008160	Collagen triple helix repeat
TRINITY_DN53012_c0_g2_i1.p1	f7cb762c6a8b5bcf261ed22b634b5224	1799	Pfam	PF01391	Collagen triple helix repeat (20 copies)	633	691	6.3e-09	T	2019-08-09	IPR008160	Collagen triple helix repeat
TRINITY_DN53012_c0_g2_i1.p1	f7cb762c6a8b5bcf261ed22b634b5224	1799	Pfam	PF01391	Collagen triple helix repeat (20 copies)	1248	1302	1.4e-06	T	2019-08-09	IPR008160	Collagen triple helix repeat
TRINITY_DN53012_c0_g2_i1.p1	f7cb762c6a8b5bcf261ed22b634b5224	1799	Pfam	PF01391	Collagen triple helix repeat (20 copies)	737	793	6.3e-07	T	2019-08-09	IPR008160	Collagen triple helix repeat
TRINITY_DN53012_c0_g2_i1.p1	f7cb762c6a8b5bcf261ed22b634b5224	1799	Pfam	PF01391	Collagen triple helix repeat (20 copies)	374	423	6.9e-08	T	2019-08-09	IPR008160	Collagen triple helix repeat
TRINITY_DN53012_c0_g2_i1.p1	f7cb762c6a8b5bcf261ed22b634b5224	1799	Pfam	PF01391	Collagen triple helix repeat (20 copies)	1209	1264	1.1e-08	T	2019-08-09	IPR008160	Collagen triple helix repeat
TRINITY_DN53012_c0_g2_i1.p1	f7cb762c6a8b5bcf261ed22b634b5224	1799	Pfam	PF01391	Collagen triple helix repeat (20 copies)	781	828	1.5e-06	T	2019-08-09	IPR008160	Collagen triple helix repeat
TRINITY_DN53012_c0_g2_i1.p1	f7cb762c6a8b5bcf261ed22b634b5224	1799	Pfam	PF01391	Collagen triple helix repeat (20 copies)	832	889	4.9e-08	T	2019-08-09	IPR008160	Collagen triple helix repeat
TRINITY_DN53012_c0_g2_i1.p1	f7cb762c6a8b5bcf261ed22b634b5224	1799	Pfam	PF01413	C-terminal tandem repeated domain in type 4 procollagen	1531	1636	1.9e-35	T	2019-08-09	IPR001442	Collagen IV, non-collagenous	GO:0005201|GO:0005581
TRINITY_DN53012_c0_g2_i1.p1	f7cb762c6a8b5bcf261ed22b634b5224	1799	Pfam	PF01413	C-terminal tandem repeated domain in type 4 procollagen	1641	1749	1.3e-38	T	2019-08-09	IPR001442	Collagen IV, non-collagenous	GO:0005201|GO:0005581
TRINITY_DN44774_c0_g1_i1.p1	43ecc105f7da20befc60a258248725d1	1027	Pfam	PF07555	beta-N-acetylglucosaminidase	19	290	2.1e-80	T	2019-08-09	IPR011496	Beta-N-acetylglucosaminidase
TRINITY_DN52963_c56_g1_i1.p1	d6c5396fd3188c3bad4bbc673fa91066	336	Pfam	PF01412	Putative GTPase activating protein for Arf	9	114	6.5e-32	T	2019-08-09	IPR001164	Arf GTPase activating protein	GO:0005096
TRINITY_DN30594_c0_g1_i2.p1	9cb7bf67e296cbc69b3e654e426a5c15	266	Pfam	PF00501	AMP-binding enzyme	16	259	2.1e-24	T	2019-08-09	IPR000873	AMP-dependent synthetase/ligase	GO:0003824
TRINITY_DN43785_c0_g1_i2.p1	de6a2776a1f29d41bad7d199ba2a9240	550	Pfam	PF00076	RNA recognition motif. (a.k.a. RRM, RBD, or RNP domain)	90	153	9e-05	T	2019-08-09	IPR000504	RNA recognition motif domain	GO:0003676
TRINITY_DN43785_c0_g1_i2.p1	de6a2776a1f29d41bad7d199ba2a9240	550	Pfam	PF00641	Zn-finger in Ran binding protein and others	40	65	3.2e-10	T	2019-08-09	IPR001876	Zinc finger, RanBP2-type
TRINITY_DN43785_c0_g1_i2.p1	de6a2776a1f29d41bad7d199ba2a9240	550	Pfam	PF01585	G-patch domain	479	522	1.2e-19	T	2019-08-09	IPR000467	G-patch domain	GO:0003676
TRINITY_DN213947_c0_g1_i2.p1	46ab13049b2db0b8e4c5df0c960107e8	1326	Pfam	PF04811	Sec23/Sec24 trunk domain	732	976	3.7e-75	T	2019-08-09	IPR006896	Sec23/Sec24, trunk domain	GO:0006886|GO:0006888|GO:0030127
TRINITY_DN213947_c0_g1_i2.p1	46ab13049b2db0b8e4c5df0c960107e8	1326	Pfam	PF04810	Sec23/Sec24 zinc finger	657	695	1.4e-12	T	2019-08-09	IPR006895	Zinc finger, Sec23/Sec24-type	GO:0006886|GO:0006888|GO:0008270|GO:0030127
TRINITY_DN213947_c0_g1_i2.p1	46ab13049b2db0b8e4c5df0c960107e8	1326	Pfam	PF00626	Gelsolin repeat	1199	1259	4.5e-07	T	2019-08-09	IPR007123	Gelsolin-like domain
TRINITY_DN213947_c0_g1_i2.p1	46ab13049b2db0b8e4c5df0c960107e8	1326	Pfam	PF08033	Sec23/Sec24 beta-sandwich domain	982	1064	8.7e-19	T	2019-08-09	IPR012990	Sec23/Sec24 beta-sandwich
TRINITY_DN213947_c0_g1_i2.p1	46ab13049b2db0b8e4c5df0c960107e8	1326	Pfam	PF04815	Sec23/Sec24 helical domain	1077	1176	3.2e-21	T	2019-08-09	IPR006900	Sec23/Sec24, helical domain	GO:0006886|GO:0006888|GO:0030127
TRINITY_DN199330_c0_g1_i1.p1	9bf034cff9960f7e51d3a1b348b55362	106	Pfam	PF02254	TrkA-N domain	67	106	1.2e-08	T	2019-08-09	IPR003148	Regulator of K+ conductance, N-terminal	GO:0006813
TRINITY_DN32672_c0_g1_i2.p1	49e270a8394a88e96c4d70bcfc7e80fe	785	Pfam	PF03129	Anticodon binding domain	571	671	8.4e-16	T	2019-08-09	IPR004154	Anticodon-binding
TRINITY_DN32672_c0_g1_i2.p1	49e270a8394a88e96c4d70bcfc7e80fe	785	Pfam	PF00587	tRNA synthetase class II core domain (G, H, P, S and T)	382	552	4.4e-19	T	2019-08-09	IPR002314	Aminoacyl-tRNA synthetase, class II (G/ P/ S/T)	GO:0000166|GO:0004812|GO:0005524|GO:0006418
TRINITY_DN32672_c0_g1_i2.p1	49e270a8394a88e96c4d70bcfc7e80fe	785	Pfam	PF00458	WHEP-TRS domain	35	85	1.6e-22	T	2019-08-09	IPR000738	WHEP-TRS domain	GO:0004812|GO:0005524|GO:0006418
TRINITY_DN32672_c0_g1_i2.p1	49e270a8394a88e96c4d70bcfc7e80fe	785	Pfam	PF00458	WHEP-TRS domain	186	236	1.3e-18	T	2019-08-09	IPR000738	WHEP-TRS domain	GO:0004812|GO:0005524|GO:0006418
TRINITY_DN32672_c0_g1_i2.p1	49e270a8394a88e96c4d70bcfc7e80fe	785	Pfam	PF00458	WHEP-TRS domain	111	162	1.5e-21	T	2019-08-09	IPR000738	WHEP-TRS domain	GO:0004812|GO:0005524|GO:0006418
TRINITY_DN32672_c0_g1_i2.p1	49e270a8394a88e96c4d70bcfc7e80fe	785	Pfam	PF09180	Prolyl-tRNA synthetase, C-terminal	698	785	6.7e-22	T	2019-08-09	IPR016061	Proline-tRNA ligase, class II, C-terminal	GO:0000166|GO:0004827|GO:0005524|GO:0005737|GO:0006433
TRINITY_DN76471_c0_g1_i2.p1	0840976449569e4ab17fa0f466165446	1287	Pfam	PF00145	C-5 cytosine-specific DNA methylase	971	1156	3.1e-35	T	2019-08-09	IPR001525	C-5 cytosine methyltransferase	GO:0008168
TRINITY_DN76471_c0_g1_i2.p1	0840976449569e4ab17fa0f466165446	1287	Pfam	PF02008	CXXC zinc finger domain	458	501	7.9e-14	T	2019-08-09	IPR002857	Zinc finger, CXXC-type	GO:0003677|GO:0008270
TRINITY_DN76471_c0_g1_i2.p1	0840976449569e4ab17fa0f466165446	1287	Pfam	PF01426	BAH domain	840	928	2.8e-06	T	2019-08-09	IPR001025	Bromo adjacent homology (BAH) domain	GO:0003682
TRINITY_DN76471_c0_g1_i2.p1	0840976449569e4ab17fa0f466165446	1287	Pfam	PF01426	BAH domain	575	700	9e-09	T	2019-08-09	IPR001025	Bromo adjacent homology (BAH) domain	GO:0003682
TRINITY_DN76471_c0_g1_i2.p1	0840976449569e4ab17fa0f466165446	1287	Pfam	PF12047	Cytosine specific DNA methyltransferase replication foci domain	217	352	3.1e-39	T	2019-08-09	IPR022702	DNA (cytosine-5)-methyltransferase 1, replication foci domain
TRINITY_DN2513_c0_g1_i1.p1	88fd584058a2bae76587b4eff6518b13	199	Pfam	PF13833	EF-hand domain pair	59	116	4.8e-07	T	2019-08-09	IPR002048	EF-hand domain	GO:0005509
TRINITY_DN5274_c0_g1_i1.p1	d5c8c8e821f08f1fb1aa167ad5f28386	426	Pfam	PF00587	tRNA synthetase class II core domain (G, H, P, S and T)	213	386	2.1e-29	T	2019-08-09	IPR002314	Aminoacyl-tRNA synthetase, class II (G/ P/ S/T)	GO:0000166|GO:0004812|GO:0005524|GO:0006418
TRINITY_DN50083_c0_g1_i1.p1	b5cb32b0b31be8d8da7442dd4774eeb9	1305	Pfam	PF12781	ATP-binding dynein motor region	875	1092	5.4e-82	T	2019-08-09	IPR035706	Dynein heavy chain, ATP-binding dynein motor region
TRINITY_DN50083_c0_g1_i1.p1	b5cb32b0b31be8d8da7442dd4774eeb9	1305	Pfam	PF12775	P-loop containing dynein motor region	9	55	1e-11	T	2019-08-09
TRINITY_DN50083_c0_g1_i1.p1	b5cb32b0b31be8d8da7442dd4774eeb9	1305	Pfam	PF12780	P-loop containing dynein motor region D4	233	492	1.4e-96	T	2019-08-09	IPR024317	Dynein heavy chain, AAA module D4
TRINITY_DN50083_c0_g1_i1.p1	b5cb32b0b31be8d8da7442dd4774eeb9	1305	Pfam	PF17857	AAA+ lid domain	90	187	8.5e-41	T	2019-08-09	IPR041589	Dynein heavy chain 3, AAA+ lid domain
TRINITY_DN50083_c0_g1_i1.p1	b5cb32b0b31be8d8da7442dd4774eeb9	1305	Pfam	PF12777	Microtubule-binding stalk of dynein motor	506	847	3.3e-150	T	2019-08-09	IPR024743	Dynein heavy chain, coiled coil stalk
TRINITY_DN51925_c0_g2_i1.p1	4ad5ebea943c4979a0b07c857705ba12	659	Pfam	PF07703	Alpha-2-macroglobulin bait region domain	200	343	5.4e-29	T	2019-08-09	IPR011625	Alpha-2-macroglobulin, bait region domain
TRINITY_DN51925_c0_g2_i1.p1	4ad5ebea943c4979a0b07c857705ba12	659	Pfam	PF17789	Macroglobulin domain MG4	87	163	3.3e-07	T	2019-08-09	IPR040839	Macroglobulin domain MG4
TRINITY_DN51925_c0_g2_i1.p1	4ad5ebea943c4979a0b07c857705ba12	659	Pfam	PF00207	Alpha-2-macroglobulin family	489	577	1.3e-29	T	2019-08-09	IPR001599	Alpha-2-macroglobulin	GO:0004866
TRINITY_DN181374_c0_g1_i1.p1	722169481c6058fd314eb4af74374892	152	Pfam	PF08450	SMP-30/Gluconolactonase/LRE-like region	1	111	1.3e-33	T	2019-08-09	IPR013658	SMP-30/Gluconolactonase/LRE-like region
TRINITY_DN51587_c0_g1_i10.p1	98257d50b33448eba3dcd766da96b9aa	1424	Pfam	PF10174	RIM-binding protein of the cytomatrix active zone	42	344	5.4e-11	T	2019-08-09	IPR019323	Active zone protein ELKS
TRINITY_DN51587_c0_g1_i11.p1	98257d50b33448eba3dcd766da96b9aa	1424	Pfam	PF10174	RIM-binding protein of the cytomatrix active zone	42	344	5.4e-11	T	2019-08-09	IPR019323	Active zone protein ELKS
TRINITY_DN50154_c0_g1_i12.p1	633b71f77be7e941c08f60a3b402a9bc	1659	Pfam	PF00788	Ras association (RalGDS/AF-6) domain	1561	1636	7.6e-05	T	2019-08-09	IPR000159	Ras-associating (RA) domain	GO:0007165
TRINITY_DN50154_c0_g1_i12.p1	633b71f77be7e941c08f60a3b402a9bc	1659	Pfam	PF00017	SH2 domain	294	372	4.3e-10	T	2019-08-09	IPR000980	SH2 domain
TRINITY_DN50154_c0_g1_i12.p1	633b71f77be7e941c08f60a3b402a9bc	1659	Pfam	PF02204	Vacuolar sorting protein 9 (VPS9) domain	1437	1532	3.1e-17	T	2019-08-09	IPR003123	VPS9 domain
TRINITY_DN226638_c0_g1_i1.p1	2950a585bbcc386a2200658082531eaf	166	Pfam	PF01426	BAH domain	3	124	9.9e-20	T	2019-08-09	IPR001025	Bromo adjacent homology (BAH) domain	GO:0003682
TRINITY_DN22981_c0_g1_i1.p1	adb283d9de63b5701e7c1c277d7bb9ff	1218	Pfam	PF00168	C2 domain	267	377	1.8e-07	T	2019-08-09	IPR000008	C2 domain
TRINITY_DN22981_c0_g1_i1.p1	adb283d9de63b5701e7c1c277d7bb9ff	1218	Pfam	PF00168	C2 domain	23	126	1.9e-18	T	2019-08-09	IPR000008	C2 domain
TRINITY_DN22981_c0_g1_i1.p1	adb283d9de63b5701e7c1c277d7bb9ff	1218	Pfam	PF00616	GTPase-activator protein for Ras-like GTPase	549	649	3.5e-20	T	2019-08-09	IPR001936	Ras GTPase-activating domain	GO:0043087
TRINITY_DN80419_c0_g1_i1.p1	589e029ca611945c22e29763ec50e693	183	Pfam	PF00772	DnaB-like helicase N terminal domain	4	75	1.1e-11	T	2019-08-09	IPR007693	DNA helicase, DnaB-like, N-terminal	GO:0003678|GO:0005524|GO:0006260
TRINITY_DN80419_c0_g1_i1.p1	589e029ca611945c22e29763ec50e693	183	Pfam	PF03796	DnaB-like helicase C terminal domain	150	183	1.4e-05	T	2019-08-09	IPR007694	DNA helicase, DnaB-like, C-terminal	GO:0003678|GO:0005524|GO:0006260
TRINITY_DN61971_c0_g1_i1.p1	9efedb4f7f4066f6d11e53a15203f1bf	228	Pfam	PF06585	Haemolymph juvenile hormone binding protein (JHBP)	55	168	1.1e-12	T	2019-08-09	IPR010562	Haemolymph juvenile hormone binding
TRINITY_DN50232_c0_g1_i1.p1	af6ead32a7deb0564964ca34d0989b6c	595	Pfam	PF07714	Protein tyrosine kinase	1	229	1.6e-23	T	2019-08-09	IPR001245	Serine-threonine/tyrosine-protein kinase, catalytic domain	GO:0004672|GO:0006468
TRINITY_DN50232_c0_g1_i1.p1	af6ead32a7deb0564964ca34d0989b6c	595	Pfam	PF00211	Adenylate and Guanylate cyclase catalytic domain	297	480	6.7e-64	T	2019-08-09	IPR001054	Adenylyl cyclase class-3/4/guanylyl cyclase	GO:0009190|GO:0016849|GO:0035556
TRINITY_DN45559_c0_g1_i1.p1	84376cd67fc47f28e927dc06bec535fe	312	Pfam	PF09731	Mitochondrial inner membrane protein	3	292	7.9e-63	T	2019-08-09	IPR019133	Mitochondrial inner membrane protein Mitofilin
TRINITY_DN44872_c0_g1_i2.p1	fc6b887f5786c2577808fe86b89f7a92	763	Pfam	PF00679	Elongation factor G C-terminus	669	749	1.3e-19	T	2019-08-09	IPR000640	Elongation factor EFG, domain V-like
TRINITY_DN44872_c0_g1_i2.p1	fc6b887f5786c2577808fe86b89f7a92	763	Pfam	PF14492	Elongation Factor G, domain II	467	540	5.4e-28	T	2019-08-09	IPR041095	Elongation Factor G, domain II
TRINITY_DN44872_c0_g1_i2.p1	fc6b887f5786c2577808fe86b89f7a92	763	Pfam	PF00009	Elongation factor Tu GTP binding domain	35	313	7.1e-63	T	2019-08-09	IPR000795	Transcription factor, GTP-binding domain	GO:0003924|GO:0005525
TRINITY_DN49551_c0_g1_i1.p1	658152cd05ff8c69e93c676154555609	989	Pfam	PF17921	Integrase zinc binding domain	599	654	9.1e-17	T	2019-08-09	IPR041588	Integrase zinc-binding domain
TRINITY_DN49551_c0_g1_i1.p1	658152cd05ff8c69e93c676154555609	989	Pfam	PF00078	Reverse transcriptase (RNA-dependent DNA polymerase)	161	318	1.1e-19	T	2019-08-09	IPR000477	Reverse transcriptase domain
TRINITY_DN49551_c0_g1_i1.p1	658152cd05ff8c69e93c676154555609	989	Pfam	PF00665	Integrase core domain	673	781	4.7e-19	T	2019-08-09	IPR001584	Integrase, catalytic core	GO:0015074
TRINITY_DN49551_c0_g1_i1.p1	658152cd05ff8c69e93c676154555609	989	Pfam	PF17919	RNase H-like domain found in reverse transcriptase	384	482	2.9e-31	T	2019-08-09	IPR041577	Reverse transcriptase/retrotransposon-derived protein, RNase H-like domain
TRINITY_DN9092_c0_g1_i1.p1	894116b5d8acd6a4184b6fb5fa8709b5	169	Pfam	PF00402	Calponin family repeat	145	168	1.7e-10	T	2019-08-09	IPR000557	Calponin repeat
TRINITY_DN9092_c0_g1_i1.p1	894116b5d8acd6a4184b6fb5fa8709b5	169	Pfam	PF00307	Calponin homology (CH) domain	7	111	4.9e-23	T	2019-08-09	IPR001715	Calponin homology domain	GO:0005515
TRINITY_DN52948_c2_g4_i1.p1	25811be1c2ee673673d741d2a818ed81	310	Pfam	PF12017	Transposase protein	4	134	1.2e-16	T	2019-08-09	IPR021896	Transposase protein	GO:0004803|GO:0006313
TRINITY_DN174211_c0_g1_i1.p1	09298b18469c03db68f6df4aa5cd63b7	102	Pfam	PF00178	Ets-domain	1	40	3.5e-16	T	2019-08-09	IPR000418	Ets domain	GO:0003700|GO:0006355|GO:0043565
TRINITY_DN51615_c0_g1_i1.p1	afd5da60e562b9e57e5792392d0d27f0	463	Pfam	PF00079	Serpin (serine protease inhibitor)	80	450	6.1e-113	T	2019-08-09	IPR023796	Serpin domain
TRINITY_DN3449_c0_g1_i1.p1	739e2a569b5d63951bad282e0a0c8353	145	Pfam	PF00642	Zinc finger C-x8-C-x5-C-x3-H type (and similar)	63	87	7.1e-07	T	2019-08-09	IPR000571	Zinc finger, CCCH-type	GO:0046872
TRINITY_DN3449_c0_g1_i1.p1	739e2a569b5d63951bad282e0a0c8353	145	Pfam	PF00076	RNA recognition motif. (a.k.a. RRM, RBD, or RNP domain)	4	54	1.7e-06	T	2019-08-09	IPR000504	RNA recognition motif domain	GO:0003676
TRINITY_DN51914_c1_g1_i2.p1	c6d4af2116108dea0d6b39bce6289b48	215	Pfam	PF02212	Dynamin GTPase effector domain	28	116	3.4e-28	T	2019-08-09	IPR003130	Dynamin GTPase effector	GO:0003924|GO:0005525
TRINITY_DN179604_c1_g1_i1.p1	560a27766b74bf68f40901ed785ad87d	111	Pfam	PF12678	RING-H2 zinc finger domain	41	101	1.3e-21	T	2019-08-09	IPR024766	Zinc finger, RING-H2-type	GO:0008270
TRINITY_DN53138_c0_g1_i1.p1	bce96ac3ab9f4e4ca8b072124e2ec99a	390	Pfam	PF01522	Polysaccharide deacetylase	52	183	1.6e-05	T	2019-08-09	IPR002509	NodB homology domain	GO:0005975|GO:0016810
TRINITY_DN51663_c0_g1_i2.p1	2b302c1488640b762bad55fde8f2f68a	638	Pfam	PF00096	Zinc finger, C2H2 type	315	338	0.0065	T	2019-08-09	IPR013087	Zinc finger C2H2-type	GO:0003676
TRINITY_DN51663_c0_g1_i2.p1	2b302c1488640b762bad55fde8f2f68a	638	Pfam	PF00096	Zinc finger, C2H2 type	544	566	0.00015	T	2019-08-09	IPR013087	Zinc finger C2H2-type	GO:0003676
TRINITY_DN51663_c0_g1_i2.p1	2b302c1488640b762bad55fde8f2f68a	638	Pfam	PF00096	Zinc finger, C2H2 type	491	511	0.0005	T	2019-08-09	IPR013087	Zinc finger C2H2-type	GO:0003676
TRINITY_DN51663_c0_g1_i2.p1	2b302c1488640b762bad55fde8f2f68a	638	Pfam	PF07776	Zinc-finger associated domain (zf-AD)	8	81	4.5e-10	T	2019-08-09	IPR012934	Zinc finger, AD-type	GO:0005634|GO:0008270
TRINITY_DN51663_c0_g1_i2.p1	2b302c1488640b762bad55fde8f2f68a	638	Pfam	PF12874	Zinc-finger of C2H2 type	432	451	0.00027	T	2019-08-09
TRINITY_DN51663_c0_g1_i2.p1	2b302c1488640b762bad55fde8f2f68a	638	Pfam	PF12874	Zinc-finger of C2H2 type	401	423	0.00039	T	2019-08-09
TRINITY_DN52177_c0_g1_i1.p1	ad5e998b468900f159bf4889d7aaf118	1048	Pfam	PF05222	Alanine dehydrogenase/PNT, N-terminal domain	44	177	2.9e-42	T	2019-08-09	IPR007886	Alanine dehydrogenase/pyridine nucleotide transhydrogenase, N-terminal
TRINITY_DN52177_c0_g1_i1.p1	ad5e998b468900f159bf4889d7aaf118	1048	Pfam	PF12769	4TM region of pyridine nucleotide transhydrogenase, mitoch	467	552	1.6e-30	T	2019-08-09	IPR024605	NAD(P) transhydrogenase, alpha subunit, C-terminal
TRINITY_DN52177_c0_g1_i1.p1	ad5e998b468900f159bf4889d7aaf118	1048	Pfam	PF01262	Alanine dehydrogenase/PNT, C-terminal domain	181	405	2.4e-68	T	2019-08-09	IPR007698	Alanine dehydrogenase/pyridine nucleotide transhydrogenase, NAD(H)-binding domain
TRINITY_DN52177_c0_g1_i1.p1	ad5e998b468900f159bf4889d7aaf118	1048	Pfam	PF02233	NAD(P) transhydrogenase beta subunit	587	1040	2e-184	T	2019-08-09	IPR034300	NADP transhydrogenase beta-like domain
TRINITY_DN185062_c0_g1_i1.p1	a7f756aa349d2094525554eb26fa90ee	116	Pfam	PF00575	S1 RNA binding domain	14	88	2.8e-16	T	2019-08-09	IPR003029	S1 domain	GO:0003676
TRINITY_DN13453_c0_g1_i2.p1	c42bc774622683add70e2cae4f0fcb6c	256	Pfam	PF13525	Outer membrane lipoprotein	2	191	1.1e-71	T	2019-08-09	IPR039565	Outer membrane lipoprotein BamD-like
TRINITY_DN230248_c0_g1_i1.p1	351927b9b58916037278899d71d8266a	124	Pfam	PF00115	Cytochrome C and Quinol oxidase polypeptide I	1	124	8e-34	T	2019-08-09	IPR000883	Cytochrome c oxidase subunit I	GO:0004129|GO:0009060|GO:0016021|GO:0020037|GO:0055114
TRINITY_DN46518_c0_g1_i3.p1	598fc89a2b3b8ae9a5c6c70582814cdb	481	Pfam	PF11977	Zc3h12a-like Ribonuclease NYN domain	317	466	8.7e-51	T	2019-08-09	IPR021869	Ribonuclease Zc3h12a-like, NYN domain
TRINITY_DN51717_c0_g1_i3.p1	f75a73e1c340afb04d6e154e032df359	1049	Pfam	PF08736	FERM adjacent (FA)	799	841	1.5e-17	T	2019-08-09	IPR014847	FERM adjacent (FA)
TRINITY_DN51717_c0_g1_i3.p1	f75a73e1c340afb04d6e154e032df359	1049	Pfam	PF04382	SAB domain	914	960	1.5e-23	T	2019-08-09	IPR007477	SAB domain	GO:0005856|GO:0008092|GO:0030866
TRINITY_DN51717_c0_g1_i3.p1	f75a73e1c340afb04d6e154e032df359	1049	Pfam	PF09380	FERM C-terminal PH-like domain	707	788	2.8e-24	T	2019-08-09	IPR018980	FERM, C-terminal PH-like domain
TRINITY_DN51717_c0_g1_i3.p1	f75a73e1c340afb04d6e154e032df359	1049	Pfam	PF09379	FERM N-terminal domain	514	575	9.6e-17	T	2019-08-09	IPR018979	FERM, N-terminal
TRINITY_DN51717_c0_g1_i3.p1	f75a73e1c340afb04d6e154e032df359	1049	Pfam	PF00373	FERM central domain	593	701	4.7e-15	T	2019-08-09	IPR019748	FERM central domain
TRINITY_DN50930_c0_g1_i1.p1	1701c8b3781f6777d79406407ea02f60	619	Pfam	PF00096	Zinc finger, C2H2 type	280	302	0.0046	T	2019-08-09	IPR013087	Zinc finger C2H2-type	GO:0003676
TRINITY_DN7693_c0_g1_i4.p1	7d9b0323d83b04a08e6c64d2385a9a7d	446	Pfam	PF01388	ARID/BRIGHT DNA binding domain	66	152	4.2e-20	T	2019-08-09	IPR001606	ARID DNA-binding domain	GO:0003677
TRINITY_DN47922_c0_g1_i2.p1	586eb6ce94d792a0fa75171864857bd5	121	Pfam	PF14799	FAM195 family	43	114	3.6e-16	T	2019-08-09	IPR029428	Mapk-regulated corepressor-interacting protein
TRINITY_DN44775_c0_g1_i2.p1	d675abf324ff83ec293fbf1e869bdce9	1870	Pfam	PF00096	Zinc finger, C2H2 type	1227	1251	0.00071	T	2019-08-09	IPR013087	Zinc finger C2H2-type	GO:0003676
TRINITY_DN44775_c0_g1_i2.p1	d675abf324ff83ec293fbf1e869bdce9	1870	Pfam	PF00096	Zinc finger, C2H2 type	1659	1680	0.0014	T	2019-08-09	IPR013087	Zinc finger C2H2-type	GO:0003676
TRINITY_DN44775_c0_g1_i2.p1	d675abf324ff83ec293fbf1e869bdce9	1870	Pfam	PF00096	Zinc finger, C2H2 type	146	168	0.011	T	2019-08-09	IPR013087	Zinc finger C2H2-type	GO:0003676
TRINITY_DN44775_c0_g1_i2.p1	d675abf324ff83ec293fbf1e869bdce9	1870	Pfam	PF00096	Zinc finger, C2H2 type	1199	1221	6.4e-05	T	2019-08-09	IPR013087	Zinc finger C2H2-type	GO:0003676
TRINITY_DN44775_c0_g1_i2.p1	d675abf324ff83ec293fbf1e869bdce9	1870	Pfam	PF12874	Zinc-finger of C2H2 type	1686	1710	0.045	T	2019-08-09
TRINITY_DN49805_c1_g1_i7.p1	1033f7eabb4e92a80c4fa1eb4d1752d7	1155	Pfam	PF00008	EGF-like domain	864	897	4.7e-06	T	2019-08-09	IPR000742	EGF-like domain
TRINITY_DN49805_c1_g1_i7.p1	1033f7eabb4e92a80c4fa1eb4d1752d7	1155	Pfam	PF00008	EGF-like domain	1083	1113	9.8e-07	T	2019-08-09	IPR000742	EGF-like domain
TRINITY_DN49805_c1_g1_i7.p1	1033f7eabb4e92a80c4fa1eb4d1752d7	1155	Pfam	PF00008	EGF-like domain	824	856	1e-05	T	2019-08-09	IPR000742	EGF-like domain
TRINITY_DN49805_c1_g1_i7.p1	1033f7eabb4e92a80c4fa1eb4d1752d7	1155	Pfam	PF00008	EGF-like domain	782	811	1.7e-06	T	2019-08-09	IPR000742	EGF-like domain
TRINITY_DN49805_c1_g1_i7.p1	1033f7eabb4e92a80c4fa1eb4d1752d7	1155	Pfam	PF00008	EGF-like domain	1035	1064	0.00019	T	2019-08-09	IPR000742	EGF-like domain
TRINITY_DN49805_c1_g1_i7.p1	1033f7eabb4e92a80c4fa1eb4d1752d7	1155	Pfam	PF12448	Kinesin associated protein	340	432	5.9e-11	T	2019-08-09	IPR022154	Trafficking kinesin-binding protein domain
TRINITY_DN49805_c1_g1_i7.p1	1033f7eabb4e92a80c4fa1eb4d1752d7	1155	Pfam	PF12661	Human growth factor-like EGF	748	765	0.064	T	2019-08-09	IPR013032	EGF-like, conserved site
TRINITY_DN49805_c1_g1_i7.p1	1033f7eabb4e92a80c4fa1eb4d1752d7	1155	Pfam	PF04849	HAP1 N-terminal conserved region	1	235	2.8e-56	T	2019-08-09	IPR006933	HAP1, N-terminal
TRINITY_DN234144_c0_g1_i1.p1	42ceb652ca1a6414aeb96984773e30fa	128	Pfam	PF17759	Phenylalanyl tRNA synthetase beta chain CLM domain	55	128	2.9e-11	T	2019-08-09	IPR041616	Phenylalanyl tRNA synthetase beta chain, core domain
TRINITY_DN234144_c0_g1_i1.p1	42ceb652ca1a6414aeb96984773e30fa	128	Pfam	PF03484	tRNA synthetase B5 domain	4	52	2.6e-14	T	2019-08-09	IPR005147	tRNA synthetase, B5-domain	GO:0000287|GO:0003723|GO:0005524|GO:0006432
TRINITY_DN41421_c0_g1_i1.p1	f96493e2f8ba6c82e03f26c683b52eee	391	Pfam	PF13912	C2H2-type zinc finger	346	368	2e-05	T	2019-08-09
TRINITY_DN41421_c0_g1_i1.p1	f96493e2f8ba6c82e03f26c683b52eee	391	Pfam	PF13912	C2H2-type zinc finger	177	199	0.054	T	2019-08-09
TRINITY_DN41421_c0_g1_i1.p1	f96493e2f8ba6c82e03f26c683b52eee	391	Pfam	PF13912	C2H2-type zinc finger	230	255	0.06	T	2019-08-09
TRINITY_DN41421_c0_g1_i1.p1	f96493e2f8ba6c82e03f26c683b52eee	391	Pfam	PF00096	Zinc finger, C2H2 type	259	282	0.0088	T	2019-08-09	IPR013087	Zinc finger C2H2-type	GO:0003676
TRINITY_DN41421_c0_g1_i1.p1	f96493e2f8ba6c82e03f26c683b52eee	391	Pfam	PF00096	Zinc finger, C2H2 type	203	225	0.0046	T	2019-08-09	IPR013087	Zinc finger C2H2-type	GO:0003676
TRINITY_DN41421_c0_g1_i1.p1	f96493e2f8ba6c82e03f26c683b52eee	391	Pfam	PF00096	Zinc finger, C2H2 type	318	340	0.0081	T	2019-08-09	IPR013087	Zinc finger C2H2-type	GO:0003676
TRINITY_DN51497_c0_g1_i14.p1	9b9c90994bb6cdff438ebee7d1ff112f	1776	Pfam	PF00651	BTB/POZ domain	1062	1164	1.3e-11	T	2019-08-09	IPR000210	BTB/POZ domain	GO:0005515
TRINITY_DN111653_c0_g1_i1.p1	4e48c32b623006e0931a321b712bdbbe	707	Pfam	PF12895	Anaphase-promoting complex, cyclosome, subunit 3	16	93	1e-17	T	2019-08-09
TRINITY_DN111653_c0_g1_i1.p1	4e48c32b623006e0931a321b712bdbbe	707	Pfam	PF13432	Tetratricopeptide repeat	589	640	8.6e-06	T	2019-08-09
TRINITY_DN111653_c0_g1_i1.p1	4e48c32b623006e0931a321b712bdbbe	707	Pfam	PF13432	Tetratricopeptide repeat	522	582	1.2e-06	T	2019-08-09
TRINITY_DN111653_c0_g1_i1.p1	4e48c32b623006e0931a321b712bdbbe	707	Pfam	PF13174	Tetratricopeptide repeat	419	446	0.0073	T	2019-08-09	IPR019734	Tetratricopeptide repeat	GO:0005515
TRINITY_DN111653_c0_g1_i1.p1	4e48c32b623006e0931a321b712bdbbe	707	Pfam	PF13181	Tetratricopeptide repeat	109	138	0.037	T	2019-08-09	IPR019734	Tetratricopeptide repeat	GO:0005515
TRINITY_DN37913_c0_g1_i1.p1	91806b160108342b6f5e2d699d6baa69	267	Pfam	PF00046	Homeodomain	81	137	5e-25	T	2019-08-09	IPR001356	Homeobox domain	GO:0003677
TRINITY_DN30145_c1_g1_i1.p1	f48e97eb070ebe10bee0273f40a3fc2a	486	Pfam	PF09751	Nuclear protein Es2	42	401	7.5e-66	T	2019-08-09	IPR019148	Nuclear protein DGCR14/ESS-2
TRINITY_DN46311_c0_g1_i2.p1	c16b536b1ded071bd8e62437ea64ea8e	437	Pfam	PF12796	Ankyrin repeats (3 copies)	47	107	2.8e-09	T	2019-08-09	IPR020683	Ankyrin repeat-containing domain
TRINITY_DN46311_c0_g1_i2.p1	c16b536b1ded071bd8e62437ea64ea8e	437	Pfam	PF00017	SH2 domain	151	235	1e-13	T	2019-08-09	IPR000980	SH2 domain
TRINITY_DN46311_c0_g1_i2.p1	c16b536b1ded071bd8e62437ea64ea8e	437	Pfam	PF00023	Ankyrin repeat	15	46	0.0023	T	2019-08-09	IPR002110	Ankyrin repeat	GO:0005515
TRINITY_DN46311_c0_g1_i2.p1	c16b536b1ded071bd8e62437ea64ea8e	437	Pfam	PF07714	Protein tyrosine kinase	381	436	8.6e-06	T	2019-08-09	IPR001245	Serine-threonine/tyrosine-protein kinase, catalytic domain	GO:0004672|GO:0006468
TRINITY_DN52638_c0_g1_i1.p1	6ae8a6074c93e05ff58e96c2e4c50254	754	Pfam	PF00004	ATPase family associated with various cellular activities (AAA)	549	678	1.9e-13	T	2019-08-09	IPR003959	ATPase, AAA-type, core	GO:0005524
TRINITY_DN52638_c0_g1_i1.p1	6ae8a6074c93e05ff58e96c2e4c50254	754	Pfam	PF00004	ATPase family associated with various cellular activities (AAA)	266	406	4.1e-41	T	2019-08-09	IPR003959	ATPase, AAA-type, core	GO:0005524
TRINITY_DN52638_c0_g1_i1.p1	6ae8a6074c93e05ff58e96c2e4c50254	754	Pfam	PF02933	Cell division protein 48 (CDC48), domain 2	121	169	4.1e-08	T	2019-08-09	IPR004201	CDC48, domain 2
TRINITY_DN52638_c0_g1_i1.p1	6ae8a6074c93e05ff58e96c2e4c50254	754	Pfam	PF02359	Cell division protein 48 (CDC48), N-terminal domain	15	94	1e-13	T	2019-08-09	IPR003338	CDC48, N-terminal subdomain
TRINITY_DN52638_c0_g1_i1.p1	6ae8a6074c93e05ff58e96c2e4c50254	754	Pfam	PF17862	AAA+ lid domain	433	472	8.3e-11	T	2019-08-09	IPR041569	AAA ATPase, AAA+ lid domain
TRINITY_DN49222_c0_g1_i3.p1	fad31639a31cd6a4ba6dcf8e7f698cea	528	Pfam	PF04857	CAF1 family ribonuclease	3	373	7.5e-73	T	2019-08-09	IPR006941	Ribonuclease CAF1
TRINITY_DN50811_c1_g1_i3.p1	7db917700b9d65944eb0573c29aba6f2	444	Pfam	PF12874	Zinc-finger of C2H2 type	46	64	0.065	T	2019-08-09
TRINITY_DN50811_c1_g1_i3.p1	7db917700b9d65944eb0573c29aba6f2	444	Pfam	PF00096	Zinc finger, C2H2 type	324	346	3.3e-05	T	2019-08-09	IPR013087	Zinc finger C2H2-type	GO:0003676
TRINITY_DN50811_c1_g1_i3.p1	7db917700b9d65944eb0573c29aba6f2	444	Pfam	PF00096	Zinc finger, C2H2 type	268	290	0.00014	T	2019-08-09	IPR013087	Zinc finger C2H2-type	GO:0003676
TRINITY_DN50811_c1_g1_i3.p1	7db917700b9d65944eb0573c29aba6f2	444	Pfam	PF00096	Zinc finger, C2H2 type	296	318	0.00092	T	2019-08-09	IPR013087	Zinc finger C2H2-type	GO:0003676
TRINITY_DN50811_c1_g1_i3.p1	7db917700b9d65944eb0573c29aba6f2	444	Pfam	PF00096	Zinc finger, C2H2 type	352	374	0.00031	T	2019-08-09	IPR013087	Zinc finger C2H2-type	GO:0003676
TRINITY_DN7721_c0_g1_i1.p1	ebdac4c66e2ce9e0b56584d408c18e7c	1265	Pfam	PF00941	FAD binding domain in molybdopterin dehydrogenase	223	391	3e-23	T	2019-08-09	IPR002346	Molybdopterin dehydrogenase, FAD-binding	GO:0016491|GO:0055114
TRINITY_DN7721_c0_g1_i1.p1	ebdac4c66e2ce9e0b56584d408c18e7c	1265	Pfam	PF01315	Aldehyde oxidase and xanthine dehydrogenase, a/b hammerhead domain	558	668	1.7e-30	T	2019-08-09	IPR000674	Aldehyde oxidase/xanthine dehydrogenase, a/b hammerhead
TRINITY_DN7721_c0_g1_i1.p1	ebdac4c66e2ce9e0b56584d408c18e7c	1265	Pfam	PF01799	[2Fe-2S] binding domain	86	159	2e-24	T	2019-08-09	IPR002888	[2Fe-2S]-binding	GO:0016491|GO:0046872|GO:0055114
TRINITY_DN7721_c0_g1_i1.p1	ebdac4c66e2ce9e0b56584d408c18e7c	1265	Pfam	PF03450	CO dehydrogenase flavoprotein C-terminal domain	401	503	1.2e-22	T	2019-08-09	IPR005107	CO dehydrogenase flavoprotein, C-terminal
TRINITY_DN7721_c0_g1_i1.p1	ebdac4c66e2ce9e0b56584d408c18e7c	1265	Pfam	PF02738	Molybdopterin-binding domain of aldehyde dehydrogenase	700	1183	1.2e-110	T	2019-08-09	IPR008274	Aldehyde oxidase/xanthine dehydrogenase, molybdopterin binding	GO:0016491|GO:0055114
TRINITY_DN7721_c0_g1_i1.p1	ebdac4c66e2ce9e0b56584d408c18e7c	1265	Pfam	PF00111	2Fe-2S iron-sulfur cluster binding domain	11	59	8.8e-05	T	2019-08-09	IPR001041	2Fe-2S ferredoxin-type iron-sulfur binding domain	GO:0009055|GO:0051536
TRINITY_DN52918_c2_g3_i2.p1	f873e548ee1b416f3eb79265af09e125	254	Pfam	PF13359	DDE superfamily endonuclease	31	196	2e-33	T	2019-08-09	IPR027806	Harbinger transposase-derived nuclease domain
TRINITY_DN52918_c2_g3_i6.p1	f873e548ee1b416f3eb79265af09e125	254	Pfam	PF13359	DDE superfamily endonuclease	31	196	2e-33	T	2019-08-09	IPR027806	Harbinger transposase-derived nuclease domain
TRINITY_DN2443_c0_g1_i1.p1	2bca8861582121ff92f656c6d0c3b787	124	Pfam	PF01970	Tripartite tricarboxylate transporter TctA family	3	123	3.1e-40	T	2019-08-09	IPR002823	Protein of unknown function DUF112, transmembrane
TRINITY_DN36060_c0_g1_i1.p1	bb2f95cb3cbe1f2c8e3f302a61b59209	905	Pfam	PF07533	BRK domain	246	288	2.3e-16	T	2019-08-09	IPR006576	BRK domain	GO:0005515|GO:0016817
TRINITY_DN217930_c0_g1_i1.p1	22d4c9e84a4b0ccd016f7f956debe365	145	Pfam	PF02036	SCP-2 sterol transfer family	35	136	1.9e-30	T	2019-08-09	IPR003033	SCP2 sterol-binding domain
TRINITY_DN37790_c0_g1_i1.p2	70a01a6c0a16ab18cb8051d3e06f43e0	174	Pfam	PF00809	Pterin binding enzyme	1	164	1.8e-38	T	2019-08-09	IPR000489	Pterin-binding domain	GO:0042558
TRINITY_DN50823_c0_g1_i1.p1	125a8413c013147f77a613e67fcf3641	250	Pfam	PF11153	Protein of unknown function (DUF2931)	40	248	1.2e-33	T	2019-08-09	IPR021326	Protein of unknown function DUF2931
TRINITY_DN182291_c0_g1_i1.p3	6cc0f91770672190bcbb977e22b666b3	166	Pfam	PF00072	Response regulator receiver domain	5	116	1.7e-26	T	2019-08-09	IPR001789	Signal transduction response regulator, receiver domain	GO:0000160
TRINITY_DN181123_c0_g1_i1.p1	1ae72b39aa0bf9346f1a87753cc3edd1	625	Pfam	PF05199	GMC oxidoreductase	463	607	1.3e-39	T	2019-08-09	IPR007867	Glucose-methanol-choline oxidoreductase, C-terminal	GO:0016614|GO:0055114
TRINITY_DN181123_c0_g1_i1.p1	1ae72b39aa0bf9346f1a87753cc3edd1	625	Pfam	PF00732	GMC oxidoreductase	52	353	2.6e-65	T	2019-08-09	IPR000172	Glucose-methanol-choline oxidoreductase, N-terminal	GO:0016614|GO:0050660|GO:0055114
TRINITY_DN148145_c0_g1_i1.p1	8a7d20c630e6f9f757e30114eb746d4b	155	Pfam	PF05860	haemagglutination activity domain	119	155	3.8e-05	T	2019-08-09	IPR008638	Filamentous haemagglutinin, N-terminal
TRINITY_DN46981_c2_g1_i3.p1	a35fc779f8f7be1cc8d877a606effad2	176	Pfam	PF03073	TspO/MBR family	9	158	1.9e-49	T	2019-08-09	IPR004307	TspO/MBR-related protein	GO:0016021
TRINITY_DN50408_c1_g1_i1.p1	273a9508de0d4e7b41538784bfb736f6	402	Pfam	PF00852	Glycosyltransferase family 10 (fucosyltransferase) C-term	213	396	4.7e-46	T	2019-08-09	IPR001503	Glycosyl transferase family 10	GO:0006486|GO:0008417|GO:0016020
TRINITY_DN50408_c1_g1_i1.p1	273a9508de0d4e7b41538784bfb736f6	402	Pfam	PF17039	Fucosyltransferase, N-terminal	61	174	1.4e-21	T	2019-08-09	IPR031481	Fucosyltransferase, N-terminal
TRINITY_DN33894_c0_g1_i2.p1	d05272fd0bcec20a73ce49a5e5a8a230	960	Pfam	PF00617	RasGEF domain	345	522	5.7e-47	T	2019-08-09	IPR001895	Ras guanine-nucleotide exchange factors catalytic domain	GO:0005085|GO:0007264
TRINITY_DN33894_c0_g1_i2.p1	d05272fd0bcec20a73ce49a5e5a8a230	960	Pfam	PF00618	RasGEF N-terminal motif	149	277	1.8e-29	T	2019-08-09	IPR000651	Ras-like guanine nucleotide exchange factor, N-terminal
TRINITY_DN115604_c0_g1_i1.p1	208884b31f27e166eee17b4d25ad6035	262	Pfam	PF00443	Ubiquitin carboxyl-terminal hydrolase	12	261	2.1e-47	T	2019-08-09	IPR001394	Peptidase C19, ubiquitin carboxyl-terminal hydrolase	GO:0016579|GO:0036459
TRINITY_DN18322_c0_g1_i1.p1	00032e28a9575e0e75c8e4f937ed7cba	1110	Pfam	PF00090	Thrombospondin type 1 domain	605	655	1.3e-08	T	2019-08-09	IPR000884	Thrombospondin type-1 (TSP1) repeat
TRINITY_DN18322_c0_g1_i1.p1	00032e28a9575e0e75c8e4f937ed7cba	1110	Pfam	PF00090	Thrombospondin type 1 domain	841	890	0.057	T	2019-08-09	IPR000884	Thrombospondin type-1 (TSP1) repeat
TRINITY_DN18322_c0_g1_i1.p1	00032e28a9575e0e75c8e4f937ed7cba	1110	Pfam	PF00090	Thrombospondin type 1 domain	668	724	2.9e-06	T	2019-08-09	IPR000884	Thrombospondin type-1 (TSP1) repeat
TRINITY_DN18322_c0_g1_i1.p1	00032e28a9575e0e75c8e4f937ed7cba	1110	Pfam	PF00090	Thrombospondin type 1 domain	794	836	2.2e-06	T	2019-08-09	IPR000884	Thrombospondin type-1 (TSP1) repeat
TRINITY_DN18322_c0_g1_i1.p1	00032e28a9575e0e75c8e4f937ed7cba	1110	Pfam	PF01403	Sema domain	55	454	6.7e-108	T	2019-08-09	IPR001627	Sema domain	GO:0005515
TRINITY_DN18322_c0_g1_i1.p1	00032e28a9575e0e75c8e4f937ed7cba	1110	Pfam	PF01437	Plexin repeat	485	516	2.4e-06	T	2019-08-09	IPR002165	Plexin repeat
TRINITY_DN22238_c0_g1_i1.p2	0d4bb2a018f25a9021a5f548da346dbe	137	Pfam	PF00888	Cullin family	1	136	9.9e-53	T	2019-08-09	IPR001373	Cullin, N-terminal	GO:0006511|GO:0031625
TRINITY_DN51192_c0_g1_i4.p1	c1edc984b8e057325f21f0f1919083bd	436	Pfam	PF03131	bZIP Maf transcription factor	284	374	3.1e-20	T	2019-08-09	IPR004826	Basic leucine zipper domain, Maf-type	GO:0003677|GO:0005634|GO:0006355
TRINITY_DN14951_c0_g1_i1.p1	fe112de3433d005c809a04f463ee6be2	122	Pfam	PF00625	Guanylate kinase	6	122	2.8e-33	T	2019-08-09	IPR008145	Guanylate kinase/L-type calcium channel beta subunit
TRINITY_DN41354_c0_g1_i4.p1	56bb7221b7e9d10b5ab10f8e1ce0498f	574	Pfam	PF02263	Guanylate-binding protein, N-terminal domain	54	327	1.2e-91	T	2019-08-09	IPR015894	Guanylate-binding protein, N-terminal	GO:0003924|GO:0005525
TRINITY_DN124064_c0_g1_i1.p1	4f28e339d3041c1a42f66fa856c07c93	110	Pfam	PF03660	PHF5-like protein	1	104	1e-49	T	2019-08-09	IPR005345	PHF5-like	GO:0000398
TRINITY_DN33551_c0_g1_i1.p1	f460251cc628a027715f9eb1823c393f	485	Pfam	PF00069	Protein kinase domain	15	289	2.2e-61	T	2019-08-09	IPR000719	Protein kinase domain	GO:0004672|GO:0005524|GO:0006468
TRINITY_DN33551_c0_g1_i1.p1	f460251cc628a027715f9eb1823c393f	485	Pfam	PF12202	Oxidative-stress-responsive kinase 1 C-terminal domain	389	446	9.3e-18	T	2019-08-09	IPR024678	Serine/threonine-protein kinase OSR1/WNK, CCT domain	GO:0004674|GO:0005524
TRINITY_DN52480_c0_g1_i8.p1	c0dff9bf3ad8fd8fb8b1c12a382c2c0e	2682	Pfam	PF15636	GHH signature containing HNH/Endo VII superfamily nuclease toxin	2577	2654	2.6e-31	T	2019-08-09	IPR028916	Tox-GHH domain
TRINITY_DN52480_c0_g1_i8.p1	c0dff9bf3ad8fd8fb8b1c12a382c2c0e	2682	Pfam	PF07974	EGF-like domain	470	495	2.7e-05	T	2019-08-09	IPR013111	EGF-like domain, extracellular
TRINITY_DN149729_c0_g1_i1.p1	265bad50d97c49d86ca1466d17f98edf	246	Pfam	PF00488	MutS domain V	1	180	2.4e-59	T	2019-08-09	IPR000432	DNA mismatch repair protein MutS, C-terminal	GO:0005524|GO:0006298|GO:0030983
TRINITY_DN114451_c0_g1_i1.p1	5f16f42b46b32d3921ff0b6b018213fc	215	Pfam	PF00169	PH domain	31	132	3.2e-17	T	2019-08-09	IPR001849	Pleckstrin homology domain
TRINITY_DN114451_c0_g1_i1.p1	5f16f42b46b32d3921ff0b6b018213fc	215	Pfam	PF00168	C2 domain	153	202	1.4e-06	T	2019-08-09	IPR000008	C2 domain
TRINITY_DN51721_c3_g1_i4.p1	afa56e66525896d035ddc9ac0f258254	2320	Pfam	PF02825	WWE domain	920	974	2.7e-07	T	2019-08-09	IPR004170	WWE domain
TRINITY_DN51721_c3_g1_i4.p1	afa56e66525896d035ddc9ac0f258254	2320	Pfam	PF00632	HECT-domain (ubiquitin-transferase)	2008	2320	4.8e-77	T	2019-08-09	IPR000569	HECT domain	GO:0004842
TRINITY_DN18750_c0_g1_i1.p2	29b7b15a28913526093c5b1f27bdcec5	151	Pfam	PF13416	Bacterial extracellular solute-binding protein	15	149	2.5e-15	T	2019-08-09	IPR006059	Bacterial extracellular solute-binding protein
TRINITY_DN111540_c0_g1_i1.p1	4a3730b5a7c56d7635e9635c1a439404	130	Pfam	PF00443	Ubiquitin carboxyl-terminal hydrolase	20	86	1e-07	T	2019-08-09	IPR001394	Peptidase C19, ubiquitin carboxyl-terminal hydrolase	GO:0016579|GO:0036459
TRINITY_DN76530_c0_g1_i1.p1	70ad0a7f36b74128c89beec220bd640a	195	Pfam	PF07883	Cupin domain	38	87	7.6e-08	T	2019-08-09	IPR013096	Cupin 2, conserved barrel
TRINITY_DN129906_c0_g1_i1.p1	85b28b037d4147951c6fc2785a6e7894	206	Pfam	PF02209	Villin headpiece domain	171	206	7.7e-16	T	2019-08-09	IPR003128	Villin headpiece	GO:0003779|GO:0007010
TRINITY_DN129906_c0_g1_i1.p1	85b28b037d4147951c6fc2785a6e7894	206	Pfam	PF16182	Putative adherens-junction anchoring region of AbLIM	2	170	2.7e-31	T	2019-08-09	IPR032402	Putative adherens-junction anchoring domain
TRINITY_DN187121_c0_g1_i1.p1	dd393c0c6cdb3c09994439b6997b0ced	177	Pfam	PF07707	BTB And C-terminal Kelch	1	89	2.9e-18	T	2019-08-09	IPR011705	BTB/Kelch-associated
TRINITY_DN188568_c0_g1_i1.p2	df3ced04f198b4adeb05c25da5a761a4	122	Pfam	PF00398	Ribosomal RNA adenine dimethylase	2	117	1.1e-21	T	2019-08-09	IPR001737	Ribosomal RNA adenine methyltransferase KsgA/Erm
TRINITY_DN27542_c0_g1_i1.p2	85f3ab9932d9ede33c157206bfe098f1	101	Pfam	PF00204	DNA gyrase B	4	100	1.2e-27	T	2019-08-09	IPR013506	DNA topoisomerase, type IIA, subunit B, domain 2	GO:0003677|GO:0003918|GO:0005524|GO:0006265
TRINITY_DN51788_c0_g1_i12.p1	fad6878570933db3ab30ef8944c04f34	1041	Pfam	PF08264	Anticodon-binding domain of tRNA	763	912	5.3e-35	T	2019-08-09	IPR013155	Methionyl/Valyl/Leucyl/Isoleucyl-tRNA synthetase, anticodon-binding	GO:0004812|GO:0006418
TRINITY_DN51788_c0_g1_i12.p1	fad6878570933db3ab30ef8944c04f34	1041	Pfam	PF00133	tRNA synthetases class I (I, L, M and V)	96	717	3.1e-197	T	2019-08-09	IPR002300	Aminoacyl-tRNA synthetase, class Ia	GO:0000166|GO:0004812|GO:0005524|GO:0006418
TRINITY_DN180804_c0_g1_i1.p1	47703a11c0bcc3a01fcbf58b03d893be	163	Pfam	PF04437	RINT-1 / TIP-1 family	17	163	2.2e-37	T	2019-08-09	IPR007528	RINT-1/Tip20	GO:0005783|GO:0048193
TRINITY_DN44973_c0_g2_i1.p2	9cc196948618c1ce8838735b02f0e3cc	182	Pfam	PF00745	Glutamyl-tRNAGlu reductase, dimerisation domain	76	172	5.6e-23	T	2019-08-09	IPR015896	Tetrapyrrole biosynthesis, glutamyl-tRNA reductase, dimerisation domain	GO:0008883|GO:0033014|GO:0050661|GO:0055114
TRINITY_DN44973_c0_g2_i1.p2	9cc196948618c1ce8838735b02f0e3cc	182	Pfam	PF01488	Shikimate / quinate 5-dehydrogenase	1	61	1.2e-20	T	2019-08-09	IPR006151	Quinate/shikimate 5-dehydrogenase/glutamyl-tRNA reductase
TRINITY_DN51594_c0_g1_i6.p1	4ae74078f8ee6689edf74e5aa2b03c9b	889	Pfam	PF13831	PHD-finger	20	55	1.9e-13	T	2019-08-09
TRINITY_DN51594_c0_g1_i6.p1	4ae74078f8ee6689edf74e5aa2b03c9b	889	Pfam	PF13832	PHD-zinc-finger like domain	64	180	4.5e-29	T	2019-08-09
TRINITY_DN29979_c0_g2_i1.p1	cb9314962ecab4d2abc8c337aa25528e	517	Pfam	PF07679	Immunoglobulin I-set domain	156	228	4.6e-06	T	2019-08-09	IPR013098	Immunoglobulin I-set
TRINITY_DN29979_c0_g2_i1.p1	cb9314962ecab4d2abc8c337aa25528e	517	Pfam	PF07679	Immunoglobulin I-set domain	254	328	2.3e-09	T	2019-08-09	IPR013098	Immunoglobulin I-set
TRINITY_DN29979_c0_g2_i1.p1	cb9314962ecab4d2abc8c337aa25528e	517	Pfam	PF07686	Immunoglobulin V-set domain	61	140	6.9e-06	T	2019-08-09	IPR013106	Immunoglobulin V-set domain
TRINITY_DN48117_c0_g1_i4.p1	bc1097080d87f6559b9f9e8f8a6ddaa9	209	Pfam	PF00858	Amiloride-sensitive sodium channel	12	202	1.9e-23	T	2019-08-09	IPR001873	Epithelial sodium channel	GO:0005272|GO:0006814|GO:0016020
TRINITY_DN50780_c0_g2_i1.p1	0fa6bbc5921e3674df3dbd7c128acbd0	152	Pfam	PF14604	Variant SH3 domain	88	149	3.3e-08	T	2019-08-09	IPR001452	SH3 domain	GO:0005515
TRINITY_DN51511_c1_g1_i17.p1	c26d3272f0636bb6b6a859ec65b689df	1365	Pfam	PF07974	EGF-like domain	901	933	4e-06	T	2019-08-09	IPR013111	EGF-like domain, extracellular
TRINITY_DN51511_c1_g1_i17.p1	c26d3272f0636bb6b6a859ec65b689df	1365	Pfam	PF01421	Reprolysin (M12B) family zinc metalloprotease	451	655	3.1e-45	T	2019-08-09	IPR001590	Peptidase M12B, ADAM/reprolysin	GO:0004222|GO:0006508
TRINITY_DN51511_c1_g1_i17.p1	c26d3272f0636bb6b6a859ec65b689df	1365	Pfam	PF01562	Reprolysin family propeptide	237	382	4.3e-33	T	2019-08-09	IPR002870	Peptidase M12B, propeptide
TRINITY_DN51511_c1_g1_i17.p1	c26d3272f0636bb6b6a859ec65b689df	1365	Pfam	PF08516	ADAM cysteine-rich	749	858	3.6e-26	T	2019-08-09	IPR006586	ADAM, cysteine-rich domain
TRINITY_DN51511_c1_g1_i17.p1	c26d3272f0636bb6b6a859ec65b689df	1365	Pfam	PF00200	Disintegrin	670	744	5.3e-19	T	2019-08-09	IPR001762	Disintegrin domain
TRINITY_DN2499_c0_g1_i2.p1	dc3fd400c2edd03fae6eb01cfdc9808a	850	Pfam	PF03097	BRO1-like domain	20	391	1.7e-111	T	2019-08-09	IPR004328	BRO1 domain
TRINITY_DN2499_c0_g1_i2.p1	dc3fd400c2edd03fae6eb01cfdc9808a	850	Pfam	PF13949	ALIX V-shaped domain binding to HIV	427	714	1.1e-86	T	2019-08-09	IPR025304	ALIX V-shaped domain	GO:0005515
TRINITY_DN30896_c0_g1_i1.p1	eca0e81d00c1ff7d17a8c7928a614cf2	294	Pfam	PF01393	Chromo shadow domain	180	227	9.5e-07	T	2019-08-09	IPR008251	Chromo shadow domain	GO:0005634
TRINITY_DN30896_c0_g1_i1.p1	eca0e81d00c1ff7d17a8c7928a614cf2	294	Pfam	PF00385	Chromo (CHRromatin Organisation MOdifier) domain	50	97	3.3e-17	T	2019-08-09	IPR023780	Chromo domain
TRINITY_DN44357_c0_g1_i1.p1	19a65f1dbd7feab9a9802a8643ac52df	919	Pfam	PF07810	TMC domain	631	746	6.5e-39	T	2019-08-09	IPR012496	TMC domain	GO:0016021
TRINITY_DN93457_c0_g1_i1.p1	04bd6144b287f56e9a50358405ecd334	382	Pfam	PF16767	Sensor domain of alginate biosynthesis sensor protein KinB	3	61	6.2e-13	T	2019-08-09	IPR031909	Alginate biosynthesis sensor protein KinB, sensor domain
TRINITY_DN93457_c0_g1_i1.p1	04bd6144b287f56e9a50358405ecd334	382	Pfam	PF00672	HAMP domain	96	146	1.5e-09	T	2019-08-09	IPR003660	HAMP domain	GO:0007165|GO:0016021
TRINITY_DN93457_c0_g1_i1.p1	04bd6144b287f56e9a50358405ecd334	382	Pfam	PF00512	His Kinase A (phospho-acceptor) domain	279	346	3.2e-13	T	2019-08-09	IPR003661	Signal transduction histidine kinase, dimerisation/phosphoacceptor domain	GO:0000155|GO:0007165
TRINITY_DN93457_c0_g1_i1.p1	04bd6144b287f56e9a50358405ecd334	382	Pfam	PF08448	PAS fold	167	273	1.2e-12	T	2019-08-09	IPR013656	PAS fold-4
TRINITY_DN33367_c0_g1_i1.p1	360d34445b88be0adc580c9dd18829c0	485	Pfam	PF00155	Aminotransferase class I and II	131	462	2.1e-22	T	2019-08-09	IPR004839	Aminotransferase, class I/classII	GO:0009058|GO:0030170
TRINITY_DN217278_c0_g1_i1.p2	c92b4a098cd3c246177b6a33a73a69e6	251	Pfam	PF13561	Enoyl-(Acyl carrier protein) reductase	13	243	1e-66	T	2019-08-09
TRINITY_DN228966_c0_g1_i1.p1	105b7a2ca006d1cd3cfcbd78477c3dd4	144	Pfam	PF00028	Cadherin domain	44	135	6.6e-20	T	2019-08-09	IPR002126	Cadherin-like	GO:0005509|GO:0007156|GO:0016020
TRINITY_DN50133_c1_g1_i10.p1	75dd88e9d5afeda5411c85449bae0f2d	588	Pfam	PF00328	Histidine phosphatase superfamily (branch 2)	6	404	9.4e-104	T	2019-08-09	IPR000560	Histidine phosphatase superfamily, clade-2
TRINITY_DN50133_c1_g1_i11.p1	75dd88e9d5afeda5411c85449bae0f2d	588	Pfam	PF00328	Histidine phosphatase superfamily (branch 2)	6	404	9.4e-104	T	2019-08-09	IPR000560	Histidine phosphatase superfamily, clade-2
TRINITY_DN33651_c0_g1_i2.p1	73c1a0ba446f08dfc05fcc5c6baec11f	236	Pfam	PF00076	RNA recognition motif. (a.k.a. RRM, RBD, or RNP domain)	9	71	5.9e-15	T	2019-08-09	IPR000504	RNA recognition motif domain	GO:0003676
TRINITY_DN33651_c0_g1_i2.p1	73c1a0ba446f08dfc05fcc5c6baec11f	236	Pfam	PF00076	RNA recognition motif. (a.k.a. RRM, RBD, or RNP domain)	88	149	3.4e-13	T	2019-08-09	IPR000504	RNA recognition motif domain	GO:0003676
TRINITY_DN33651_c0_g1_i2.p1	73c1a0ba446f08dfc05fcc5c6baec11f	236	Pfam	PF00098	Zinc knuckle	169	185	3.6e-06	T	2019-08-09	IPR001878	Zinc finger, CCHC-type	GO:0003676|GO:0008270
TRINITY_DN87127_c0_g1_i1.p1	8059a8c90ec0b19b02e2faa2e3cb6584	182	Pfam	PF00221	Aromatic amino acid lyase	27	182	1.6e-50	T	2019-08-09	IPR001106	Aromatic amino acid lyase
TRINITY_DN145697_c0_g1_i1.p2	9e51db769d5d6ed4fecff832e6430c2c	124	Pfam	PF07715	TonB-dependent Receptor Plug Domain	20	122	9.7e-20	T	2019-08-09	IPR012910	TonB-dependent receptor, plug domain
TRINITY_DN52738_c0_g1_i1.p1	62a4cc38a1485f078c302784206cb9f3	1434	Pfam	PF00270	DEAD/DEAH box helicase	84	277	5.2e-22	T	2019-08-09	IPR011545	DEAD/DEAH box helicase domain	GO:0003676|GO:0005524
TRINITY_DN52738_c0_g1_i1.p1	62a4cc38a1485f078c302784206cb9f3	1434	Pfam	PF02889	Sec63 Brl domain	594	909	1.1e-38	T	2019-08-09	IPR004179	Sec63 domain
TRINITY_DN52738_c0_g1_i1.p1	62a4cc38a1485f078c302784206cb9f3	1434	Pfam	PF00271	Helicase conserved C-terminal domain	333	473	1.5e-09	T	2019-08-09	IPR001650	Helicase, C-terminal
TRINITY_DN34227_c0_g1_i1.p1	b87c1e846346ccdbf74549fd2965eb36	124	Pfam	PF05676	NADH-ubiquinone oxidoreductase B18 subunit (NDUFB7)	39	101	1.4e-27	T	2019-08-09	IPR008698	NADH:ubiquinone oxidoreductase, B18 subunit	GO:0003954|GO:0005739|GO:0008137
TRINITY_DN23005_c0_g1_i1.p1	01fad8dd21857cd8b1124447e21b82fc	309	Pfam	PF00250	Forkhead domain	161	243	3.2e-34	T	2019-08-09	IPR001766	Fork head domain	GO:0003700|GO:0006355|GO:0043565
TRINITY_DN52047_c0_g1_i8.p1	f4d6c299e163612afb7a70df4caea785	664	Pfam	PF11822	Domain of unknown function (DUF3342)	252	349	2.8e-34	T	2019-08-09	IPR021777	Domain of unknown function DUF3342
TRINITY_DN150321_c0_g1_i1.p1	1a43d5a0c1bf39db6ccbbf9ca13c8177	834	Pfam	PF10537	ATP-utilising chromatin assembly and remodelling N-terminal	23	122	1.5e-31	T	2019-08-09	IPR013136	WSTF/Acf1/Cbp146
TRINITY_DN150321_c0_g1_i1.p1	1a43d5a0c1bf39db6ccbbf9ca13c8177	834	Pfam	PF15613	Williams-Beuren syndrome DDT (WSD), D-TOX E motif	677	831	3.1e-13	T	2019-08-09	IPR028941	WHIM2 domain
TRINITY_DN150321_c0_g1_i1.p1	1a43d5a0c1bf39db6ccbbf9ca13c8177	834	Pfam	PF15612	WSTF, HB1, Itc1p, MBD9 motif 1	543	584	1.3e-06	T	2019-08-09	IPR028942	WHIM1 domain
TRINITY_DN150321_c0_g1_i1.p1	1a43d5a0c1bf39db6ccbbf9ca13c8177	834	Pfam	PF02791	DDT domain	377	436	8.2e-09	T	2019-08-09	IPR018501	DDT domain
TRINITY_DN30256_c0_g1_i1.p1	bfcc76ffea7ce61d49e1e8d872a33bfa	435	Pfam	PF12631	MnmE helical domain	123	435	2e-46	T	2019-08-09	IPR025867	MnmE, helical domain
TRINITY_DN30256_c0_g1_i1.p1	bfcc76ffea7ce61d49e1e8d872a33bfa	435	Pfam	PF10396	GTP-binding protein TrmE N-terminus	7	120	3.5e-37	T	2019-08-09	IPR018948	GTP-binding protein TrmE, N-terminal
TRINITY_DN30256_c0_g1_i1.p1	bfcc76ffea7ce61d49e1e8d872a33bfa	435	Pfam	PF01926	50S ribosome-binding GTPase	219	306	9e-24	T	2019-08-09	IPR006073	GTP binding domain	GO:0005525
TRINITY_DN84965_c0_g1_i1.p1	9e2abe04f5ce4a180f7368424ebe7bc9	153	Pfam	PF02114	Phosducin	29	146	1.2e-09	T	2019-08-09	IPR024253	Phosducin, thioredoxin-like domain
TRINITY_DN75945_c1_g1_i3.p1	76027e11c4a0d8a3a60dae09898a7c17	392	Pfam	PF10607	CTLH/CRA C-terminal to LisH motif domain	154	295	1.7e-15	T	2019-08-09	IPR024964	CTLH/CRA C-terminal to LisH motif domain
TRINITY_DN75945_c1_g1_i2.p1	76027e11c4a0d8a3a60dae09898a7c17	392	Pfam	PF10607	CTLH/CRA C-terminal to LisH motif domain	154	295	1.7e-15	T	2019-08-09	IPR024964	CTLH/CRA C-terminal to LisH motif domain
TRINITY_DN43294_c0_g1_i1.p1	6b57f910d5166023c417e693f0e0f4b5	633	Pfam	PF00498	FHA domain	114	187	3.1e-17	T	2019-08-09	IPR000253	Forkhead-associated (FHA) domain	GO:0005515
TRINITY_DN43294_c0_g1_i1.p1	6b57f910d5166023c417e693f0e0f4b5	633	Pfam	PF00035	Double-stranded RNA binding motif	283	351	0.0001	T	2019-08-09	IPR014720	Double-stranded RNA-binding domain
TRINITY_DN50039_c0_g2_i3.p1	78b516cac948053cba292ed0513a243b	472	Pfam	PF00096	Zinc finger, C2H2 type	298	321	0.002	T	2019-08-09	IPR013087	Zinc finger C2H2-type	GO:0003676
TRINITY_DN50039_c0_g2_i3.p1	78b516cac948053cba292ed0513a243b	472	Pfam	PF13912	C2H2-type zinc finger	407	430	6.9e-06	T	2019-08-09
TRINITY_DN50039_c0_g2_i3.p1	78b516cac948053cba292ed0513a243b	472	Pfam	PF07776	Zinc-finger associated domain (zf-AD)	6	73	6.4e-08	T	2019-08-09	IPR012934	Zinc finger, AD-type	GO:0005634|GO:0008270
TRINITY_DN144226_c0_g1_i1.p2	e41bb44fc0361dbb93a70902476ba5af	126	Pfam	PF02225	PA domain	53	102	1e-05	T	2019-08-09	IPR003137	PA domain
TRINITY_DN45541_c0_g1_i1.p1	0db715bcb03eec7e513d7843a76b5e12	815	Pfam	PF12947	EGF domain	536	571	1.4e-10	T	2019-08-09	IPR024731	EGF domain
TRINITY_DN45541_c0_g1_i1.p1	0db715bcb03eec7e513d7843a76b5e12	815	Pfam	PF12947	EGF domain	454	484	8.8e-09	T	2019-08-09	IPR024731	EGF domain
TRINITY_DN45541_c0_g1_i1.p1	0db715bcb03eec7e513d7843a76b5e12	815	Pfam	PF07645	Calcium-binding EGF domain	649	679	6.7e-08	T	2019-08-09	IPR001881	EGF-like calcium-binding domain	GO:0005509
TRINITY_DN45541_c0_g1_i1.p1	0db715bcb03eec7e513d7843a76b5e12	815	Pfam	PF07645	Calcium-binding EGF domain	605	647	9.7e-12	T	2019-08-09	IPR001881	EGF-like calcium-binding domain	GO:0005509
TRINITY_DN45541_c0_g1_i1.p1	0db715bcb03eec7e513d7843a76b5e12	815	Pfam	PF07645	Calcium-binding EGF domain	486	530	1.2e-09	T	2019-08-09	IPR001881	EGF-like calcium-binding domain	GO:0005509
TRINITY_DN45541_c0_g1_i1.p1	0db715bcb03eec7e513d7843a76b5e12	815	Pfam	PF02210	Laminin G domain	151	263	7.2e-05	T	2019-08-09	IPR001791	Laminin G domain
TRINITY_DN45541_c0_g1_i1.p1	0db715bcb03eec7e513d7843a76b5e12	815	Pfam	PF00093	von Willebrand factor type C domain	327	380	4.4e-11	T	2019-08-09	IPR001007	VWFC domain	GO:0005515
TRINITY_DN45541_c0_g1_i1.p1	0db715bcb03eec7e513d7843a76b5e12	815	Pfam	PF00093	von Willebrand factor type C domain	384	444	2.9e-10	T	2019-08-09	IPR001007	VWFC domain	GO:0005515
TRINITY_DN7768_c0_g1_i1.p1	3b595dd2b1663c66ab011ad279d4a1e3	247	Pfam	PF00650	CRAL/TRIO domain	1	99	9e-30	T	2019-08-09	IPR001251	CRAL-TRIO lipid binding domain
TRINITY_DN6017_c0_g1_i1.p1	27555c64230e86f65dc87915af80beed	368	Pfam	PF01762	Galactosyltransferase	112	328	2e-41	T	2019-08-09	IPR002659	Glycosyl transferase, family 31	GO:0006486|GO:0008378|GO:0016020
TRINITY_DN147259_c0_g1_i1.p1	2e867e00d7c7c09f6ba16397fd4965e6	375	Pfam	PF00128	Alpha amylase, catalytic domain	31	190	2.1e-08	T	2019-08-09	IPR006047	Glycosyl hydrolase, family 13, catalytic domain	GO:0003824|GO:0005975
TRINITY_DN147259_c0_g1_i1.p1	2e867e00d7c7c09f6ba16397fd4965e6	375	Pfam	PF02806	Alpha amylase, C-terminal all-beta domain	287	356	3.6e-16	T	2019-08-09	IPR006048	Alpha-amylase/branching enzyme, C-terminal all beta	GO:0003824|GO:0005975|GO:0043169
TRINITY_DN160669_c0_g1_i1.p1	bbe28941546099baa9919187bc0a1e0d	146	Pfam	PF17862	AAA+ lid domain	53	86	8e-09	T	2019-08-09	IPR041569	AAA ATPase, AAA+ lid domain
TRINITY_DN99541_c0_g1_i1.p2	6f3133c938d4340825d88d35e184d154	107	Pfam	PF00106	short chain dehydrogenase	10	106	1.1e-26	T	2019-08-09	IPR002347	Short-chain dehydrogenase/reductase SDR
TRINITY_DN145478_c0_g1_i1.p1	82f406840ff54dd3533e6973c8bcac73	337	Pfam	PF00089	Trypsin	34	268	6.1e-39	T	2019-08-09	IPR001254	Serine proteases, trypsin domain	GO:0004252|GO:0006508
TRINITY_DN45129_c0_g1_i1.p1	27882b7d665e54471d8e4695ca44c3c9	312	Pfam	PF16533	STIM1 Orai1-activating region	152	252	4.5e-42	T	2019-08-09	IPR032393	Stromal interaction molecule, Orai1-activating region
TRINITY_DN48429_c0_g1_i4.p1	6fc275955527dc08703766968d1cd30b	561	Pfam	PF01529	DHHC palmitoyltransferase	97	217	7.6e-35	T	2019-08-09	IPR001594	Palmitoyltransferase, DHHC domain	GO:0016409
TRINITY_DN99688_c0_g1_i1.p3	c05e97c568fd1397c7e4532afc008c09	106	Pfam	PF12146	Serine aminopeptidase, S33	46	102	6.8e-09	T	2019-08-09	IPR022742	Serine aminopeptidase, S33
TRINITY_DN52652_c0_g2_i7.p1	9e8dcd2d730cf7ab82b1b44de2586758	784	Pfam	PF00595	PDZ domain	85	152	1.2e-08	T	2019-08-09	IPR001478	PDZ domain	GO:0005515
TRINITY_DN52652_c0_g2_i7.p1	9e8dcd2d730cf7ab82b1b44de2586758	784	Pfam	PF00621	RhoGEF domain	248	378	2.1e-07	T	2019-08-09	IPR000219	Dbl homology (DH) domain	GO:0005089|GO:0035023
TRINITY_DN49408_c0_g1_i12.p1	f683bec4dc131a9e5867547510bd4432	2454	Pfam	PF11515	Mouse development and cellular proliferation protein Cullin-7	1296	1370	4e-16	T	2019-08-09	IPR021097	CPH domain
TRINITY_DN49408_c0_g1_i12.p1	f683bec4dc131a9e5867547510bd4432	2454	Pfam	PF03256	Anaphase-promoting complex, subunit 10 (APC10)	1459	1531	5.3e-06	T	2019-08-09	IPR004939	APC10/DOC domain
TRINITY_DN49408_c0_g1_i12.p1	f683bec4dc131a9e5867547510bd4432	2454	Pfam	PF00415	Regulator of chromosome condensation (RCC1) repeat	1691	1742	4.3e-08	T	2019-08-09	IPR000408	Regulator of chromosome condensation, RCC1
TRINITY_DN49408_c0_g1_i12.p1	f683bec4dc131a9e5867547510bd4432	2454	Pfam	PF00415	Regulator of chromosome condensation (RCC1) repeat	1852	1900	1.7e-11	T	2019-08-09	IPR000408	Regulator of chromosome condensation, RCC1
TRINITY_DN49408_c0_g1_i12.p1	f683bec4dc131a9e5867547510bd4432	2454	Pfam	PF00415	Regulator of chromosome condensation (RCC1) repeat	1903	1952	5.7e-13	T	2019-08-09	IPR000408	Regulator of chromosome condensation, RCC1
TRINITY_DN49408_c0_g1_i12.p1	f683bec4dc131a9e5867547510bd4432	2454	Pfam	PF00415	Regulator of chromosome condensation (RCC1) repeat	1798	1840	2.3e-11	T	2019-08-09	IPR000408	Regulator of chromosome condensation, RCC1
TRINITY_DN49408_c0_g1_i12.p1	f683bec4dc131a9e5867547510bd4432	2454	Pfam	PF00415	Regulator of chromosome condensation (RCC1) repeat	1955	2001	4.5e-08	T	2019-08-09	IPR000408	Regulator of chromosome condensation, RCC1
TRINITY_DN49408_c0_g1_i12.p1	f683bec4dc131a9e5867547510bd4432	2454	Pfam	PF00415	Regulator of chromosome condensation (RCC1) repeat	1745	1794	7.5e-14	T	2019-08-09	IPR000408	Regulator of chromosome condensation, RCC1
TRINITY_DN49408_c0_g1_i12.p1	f683bec4dc131a9e5867547510bd4432	2454	Pfam	PF06701	Mib_herc2	645	704	1.3e-20	T	2019-08-09	IPR010606	Mib-herc2	GO:0004842|GO:0016567|GO:0046872
TRINITY_DN49408_c0_g1_i12.p1	f683bec4dc131a9e5867547510bd4432	2454	Pfam	PF18346	Mind bomb SH3 repeat domain	1376	1433	2e-05	T	2019-08-09	IPR040847	Mind bomb, SH3 repeat domain
TRINITY_DN24422_c0_g1_i1.p1	637bbd88fb17950dc380e89ab8c305ed	134	Pfam	PF05822	Pyrimidine 5'-nucleotidase (UMPH-1)	1	128	5.2e-56	T	2019-08-09	IPR006434	Pyrimidine 5'-nucleotidase, eukaryotic	GO:0000287|GO:0005737|GO:0008253
TRINITY_DN48528_c0_g1_i3.p1	9f1b70dd81c873388649d35844143328	543	Pfam	PF00595	PDZ domain	145	221	8.2e-16	T	2019-08-09	IPR001478	PDZ domain	GO:0005515
TRINITY_DN48528_c0_g1_i3.p1	9f1b70dd81c873388649d35844143328	543	Pfam	PF07653	Variant SH3 domain	235	298	1.1e-07	T	2019-08-09	IPR001452	SH3 domain	GO:0005515
TRINITY_DN48528_c0_g1_i3.p1	9f1b70dd81c873388649d35844143328	543	Pfam	PF00625	Guanylate kinase	355	527	1.9e-56	T	2019-08-09	IPR008145	Guanylate kinase/L-type calcium channel beta subunit
TRINITY_DN212686_c0_g1_i1.p1	2378c87b1844947a9da5ecb909bfa3b3	121	Pfam	PF03011	PFEMP DBL domain	58	118	3.3e-18	T	2019-08-09	IPR004258	Duffy-binding-like domain
TRINITY_DN212686_c0_g1_i1.p1	2378c87b1844947a9da5ecb909bfa3b3	121	Pfam	PF18562	Cysteine-Rich Interdomain Region 1 gamma	9	41	9.8e-09	T	2019-08-09	IPR041480	Cysteine-rich interdomain region 1 gamma
TRINITY_DN10836_c0_g1_i1.p1	da3299bcf8bf85dd58fee63688639322	149	Pfam	PF00486	Transcriptional regulatory protein, C terminal	73	144	2e-17	T	2019-08-09	IPR001867	OmpR/PhoB-type DNA-binding domain	GO:0000160|GO:0003677|GO:0006355
TRINITY_DN42943_c0_g1_i2.p1	9265914e65bbd091176a5294c7ea98af	1744	Pfam	PF15912	Virilizer, N-terminal	6	265	1.8e-88	T	2019-08-09	IPR031801	Virilizer, N-terminal
TRINITY_DN44273_c0_g1_i4.p1	12c92e9674b4ebe103259888a2f346af	794	Pfam	PF00989	PAS fold	221	304	4.7e-09	T	2019-08-09	IPR013767	PAS fold	GO:0006355
TRINITY_DN44273_c0_g1_i4.p1	12c92e9674b4ebe103259888a2f346af	794	Pfam	PF08447	PAS fold	380	465	1.4e-15	T	2019-08-09	IPR013655	PAS fold-3	GO:0005515
TRINITY_DN51672_c0_g1_i8.p1	168d4c6f5028c457e3a038ab72951c33	833	Pfam	PF12796	Ankyrin repeats (3 copies)	49	136	9.1e-17	T	2019-08-09	IPR020683	Ankyrin repeat-containing domain
TRINITY_DN51672_c0_g1_i8.p1	168d4c6f5028c457e3a038ab72951c33	833	Pfam	PF12796	Ankyrin repeats (3 copies)	191	265	3.2e-14	T	2019-08-09	IPR020683	Ankyrin repeat-containing domain
TRINITY_DN51672_c0_g1_i8.p1	168d4c6f5028c457e3a038ab72951c33	833	Pfam	PF15898	cGMP-dependent protein kinase interacting domain	738	833	2e-27	T	2019-08-09	IPR031775	cGMP-dependent protein kinase, interacting domain	GO:0019901
TRINITY_DN52694_c0_g1_i10.p1	917de492dd1bd8b7a2faa09a16cfcbbd	1018	Pfam	PF00008	EGF-like domain	863	893	0.00015	T	2019-08-09	IPR000742	EGF-like domain
TRINITY_DN52694_c0_g1_i10.p1	917de492dd1bd8b7a2faa09a16cfcbbd	1018	Pfam	PF00059	Lectin C-type domain	262	380	2.5e-08	T	2019-08-09	IPR001304	C-type lectin-like
TRINITY_DN52694_c0_g1_i10.p1	917de492dd1bd8b7a2faa09a16cfcbbd	1018	Pfam	PF00431	CUB domain	80	141	3e-11	T	2019-08-09	IPR000859	CUB domain
TRINITY_DN52694_c0_g1_i10.p1	917de492dd1bd8b7a2faa09a16cfcbbd	1018	Pfam	PF00431	CUB domain	503	551	1.9e-05	T	2019-08-09	IPR000859	CUB domain
TRINITY_DN52694_c0_g1_i10.p1	917de492dd1bd8b7a2faa09a16cfcbbd	1018	Pfam	PF00431	CUB domain	393	493	4.1e-13	T	2019-08-09	IPR000859	CUB domain
TRINITY_DN80726_c0_g1_i1.p1	b5154dfaab67287adb8de4656cf15ff7	141	Pfam	PF00083	Sugar (and other) transporter	12	141	5.2e-17	T	2019-08-09	IPR005828	Major facilitator, sugar transporter-like	GO:0016021|GO:0022857|GO:0055085
TRINITY_DN29102_c0_g1_i4.p1	48ab317ad0d4d5ddb20f5117e556c366	457	Pfam	PF17916	LIM interaction domain (LID)	406	434	2.4e-19	T	2019-08-09	IPR041363	LIM interaction domain
TRINITY_DN29102_c0_g1_i4.p1	48ab317ad0d4d5ddb20f5117e556c366	457	Pfam	PF01803	LIM-domain binding protein	301	351	1.1e-12	T	2019-08-09	IPR029005	LIM-domain binding protein/SEUSS
TRINITY_DN29102_c0_g1_i4.p1	48ab317ad0d4d5ddb20f5117e556c366	457	Pfam	PF01803	LIM-domain binding protein	151	297	1.4e-45	T	2019-08-09	IPR029005	LIM-domain binding protein/SEUSS
TRINITY_DN77955_c0_g1_i1.p1	0ee69e302af1eb522719fd5bc103e7d6	515	Pfam	PF00057	Low-density lipoprotein receptor domain class A	105	140	4.8e-07	T	2019-08-09	IPR002172	Low-density lipoprotein (LDL) receptor class A repeat	GO:0005515
TRINITY_DN77955_c0_g1_i1.p1	0ee69e302af1eb522719fd5bc103e7d6	515	Pfam	PF01607	Chitin binding Peritrophin-A domain	38	87	1e-10	T	2019-08-09	IPR002557	Chitin binding domain	GO:0005576|GO:0006030|GO:0008061
TRINITY_DN48236_c4_g1_i4.p1	d7c035e94b270c21b5924c43bc634670	447	Pfam	PF03770	Inositol polyphosphate kinase	222	428	4.7e-33	T	2019-08-09	IPR005522	Inositol polyphosphate kinase	GO:0016301|GO:0032958
TRINITY_DN50469_c0_g1_i1.p1	28c06cc69ae876d60d77fc18a1463f25	990	Pfam	PF00665	Integrase core domain	689	799	2e-21	T	2019-08-09	IPR001584	Integrase, catalytic core	GO:0015074
TRINITY_DN50469_c0_g1_i1.p1	28c06cc69ae876d60d77fc18a1463f25	990	Pfam	PF17919	RNase H-like domain found in reverse transcriptase	389	488	2.8e-29	T	2019-08-09	IPR041577	Reverse transcriptase/retrotransposon-derived protein, RNase H-like domain
TRINITY_DN50469_c0_g1_i1.p1	28c06cc69ae876d60d77fc18a1463f25	990	Pfam	PF17921	Integrase zinc binding domain	615	671	5.5e-18	T	2019-08-09	IPR041588	Integrase zinc-binding domain
TRINITY_DN50469_c0_g1_i1.p1	28c06cc69ae876d60d77fc18a1463f25	990	Pfam	PF00078	Reverse transcriptase (RNA-dependent DNA polymerase)	166	325	8.7e-29	T	2019-08-09	IPR000477	Reverse transcriptase domain
TRINITY_DN126203_c0_g1_i1.p1	3ec96e7bdd1cdb7a09b41d2ef4cacdff	111	Pfam	PF00763	Tetrahydrofolate dehydrogenase/cyclohydrolase, catalytic domain	1	28	3.5e-08	T	2019-08-09	IPR020630	Tetrahydrofolate dehydrogenase/cyclohydrolase, catalytic domain	GO:0004488|GO:0055114
TRINITY_DN126203_c0_g1_i1.p1	3ec96e7bdd1cdb7a09b41d2ef4cacdff	111	Pfam	PF02882	Tetrahydrofolate dehydrogenase/cyclohydrolase, NAD(P)-binding domain	31	111	9.1e-29	T	2019-08-09	IPR020631	Tetrahydrofolate dehydrogenase/cyclohydrolase, NAD(P)-binding domain	GO:0004488
TRINITY_DN116222_c0_g1_i1.p1	65f82172d1fc3e9280c4efcb731f9f45	122	Pfam	PF03946	Ribosomal protein L11, N-terminal domain	40	101	2.9e-24	T	2019-08-09	IPR020784	Ribosomal protein L11, N-terminal
TRINITY_DN90538_c0_g1_i1.p1	9fd4cb0c7fe6ce01bd06ddbe7cc8f12c	314	Pfam	PF01823	MAC/Perforin domain	100	303	5.3e-41	T	2019-08-09	IPR020864	Membrane attack complex component/perforin (MACPF) domain
TRINITY_DN146199_c0_g1_i1.p1	93050f55403d9e04b46a24c43568c18b	106	Pfam	PF01423	LSM domain	18	89	8e-21	T	2019-08-09	IPR001163	LSM domain, eukaryotic/archaea-type
TRINITY_DN52612_c0_g1_i2.p1	53c0561315e782c8da389f09c78f4883	444	Pfam	PF01223	DNA/RNA non-specific endonuclease	185	426	4.7e-34	T	2019-08-09	IPR001604	DNA/RNA non-specific endonuclease	GO:0003676|GO:0016787|GO:0046872
TRINITY_DN50433_c0_g1_i25.p1	e856f0c9f26d24535f165c546efb33ac	913	Pfam	PF03189	Otopetrin	268	894	2.3e-183	T	2019-08-09	IPR004878	Otopetrin
TRINITY_DN47970_c0_g1_i1.p1	9cef3dbd372d35a6ec8a4ba12eda749f	153	Pfam	PF00137	ATP synthase subunit C	15	74	1.9e-14	T	2019-08-09	IPR002379	V-ATPase proteolipid subunit C-like domain	GO:0015078|GO:0033177|GO:1902600
TRINITY_DN47970_c0_g1_i1.p1	9cef3dbd372d35a6ec8a4ba12eda749f	153	Pfam	PF00137	ATP synthase subunit C	91	150	1.8e-22	T	2019-08-09	IPR002379	V-ATPase proteolipid subunit C-like domain	GO:0015078|GO:0033177|GO:1902600
TRINITY_DN215328_c0_g1_i1.p2	a8016e135ae4e04b192857d62f11a9ca	102	Pfam	PF00111	2Fe-2S iron-sulfur cluster binding domain	3	75	1.9e-10	T	2019-08-09	IPR001041	2Fe-2S ferredoxin-type iron-sulfur binding domain	GO:0009055|GO:0051536
TRINITY_DN49990_c1_g1_i6.p1	85789ce062d7fb808b2270d2c51c54df	1267	Pfam	PF00791	ZU5 domain	1201	1247	1e-09	T	2019-08-09	IPR000906	ZU5 domain
TRINITY_DN32783_c0_g1_i1.p1	f079241e156079916d3dc454bcc42901	111	Pfam	PF13520	Amino acid permease	12	111	3e-19	T	2019-08-09	IPR002293	Amino acid/polyamine transporter I	GO:0016020|GO:0022857|GO:0055085
TRINITY_DN52971_c24_g1_i3.p1	7b4c977690d92f06e3b5286e68e3cae9	817	Pfam	PF17047	Synaptotagmin-like mitochondrial-lipid-binding domain	100	277	1.2e-41	T	2019-08-09	IPR039010	Synaptotagmin, SMP domain
TRINITY_DN52971_c24_g1_i3.p1	7b4c977690d92f06e3b5286e68e3cae9	817	Pfam	PF00168	C2 domain	701	809	3.9e-15	T	2019-08-09	IPR000008	C2 domain
TRINITY_DN52971_c24_g1_i3.p1	7b4c977690d92f06e3b5286e68e3cae9	817	Pfam	PF00168	C2 domain	443	532	2.5e-10	T	2019-08-09	IPR000008	C2 domain
TRINITY_DN52971_c24_g1_i3.p1	7b4c977690d92f06e3b5286e68e3cae9	817	Pfam	PF00168	C2 domain	294	397	1.3e-17	T	2019-08-09	IPR000008	C2 domain
TRINITY_DN51219_c1_g1_i6.p1	7e60c49edb0a9b7db6aaae6801ecb20d	330	Pfam	PF04389	Peptidase family M28	80	264	1e-41	T	2019-08-09	IPR007484	Peptidase M28
TRINITY_DN41880_c0_g1_i2.p1	3012ddfb617e14048ea2f070fa317dc8	1756	Pfam	PF00628	PHD-finger	982	1029	5.1e-09	T	2019-08-09	IPR019787	Zinc finger, PHD-finger
TRINITY_DN50058_c0_g1_i3.p1	4f68b5f0eac4b4cc3daaed489cc5345e	345	Pfam	PF07679	Immunoglobulin I-set domain	37	123	3.1e-07	T	2019-08-09	IPR013098	Immunoglobulin I-set
TRINITY_DN50058_c0_g1_i3.p1	4f68b5f0eac4b4cc3daaed489cc5345e	345	Pfam	PF13927	Immunoglobulin domain	138	217	2.7e-14	T	2019-08-09
TRINITY_DN50058_c0_g1_i3.p1	4f68b5f0eac4b4cc3daaed489cc5345e	345	Pfam	PF13927	Immunoglobulin domain	234	316	2.7e-14	T	2019-08-09
TRINITY_DN50163_c0_g1_i3.p1	65509595858c41f2984d3f7636ccd3b3	750	Pfam	PF00622	SPRY domain	318	443	1.1e-14	T	2019-08-09	IPR003877	SPRY domain	GO:0005515
TRINITY_DN50163_c0_g1_i3.p1	65509595858c41f2984d3f7636ccd3b3	750	Pfam	PF13671	AAA domain	675	721	1.8e-07	T	2019-08-09
TRINITY_DN38213_c1_g1_i1.p1	8d671b11f04bc605b43a2d7ab81755ca	106	Pfam	PF04500	FLYWCH zinc finger domain	35	90	3.4e-11	T	2019-08-09	IPR007588	Zinc finger, FLYWCH-type
TRINITY_DN110056_c0_g2_i1.p1	fa05ecc54befb781eadbff49a8ab5c49	1008	Pfam	PF00651	BTB/POZ domain	22	117	3e-25	T	2019-08-09	IPR000210	BTB/POZ domain	GO:0005515
TRINITY_DN110056_c0_g2_i1.p1	fa05ecc54befb781eadbff49a8ab5c49	1008	Pfam	PF04053	Coatomer WD associated region	186	548	6e-120	T	2019-08-09	IPR006692	Coatomer, WD associated region	GO:0005198|GO:0006886|GO:0016192|GO:0030117
TRINITY_DN110056_c0_g2_i1.p1	fa05ecc54befb781eadbff49a8ab5c49	1008	Pfam	PF06957	Coatomer (COPI) alpha subunit C-terminus	597	1006	8.7e-160	T	2019-08-09	IPR010714	Coatomer, alpha subunit, C-terminal	GO:0005198|GO:0005515|GO:0006886|GO:0016192|GO:0030126
TRINITY_DN215569_c0_g1_i1.p2	ee12f61f43e9d2cce0cd549d00cda926	108	Pfam	PF08335	GlnD PII-uridylyltransferase	14	108	2.9e-28	T	2019-08-09	IPR013546	PII-uridylyltransferase/Glutamine-synthetase adenylyltransferase	GO:0016779
TRINITY_DN49302_c0_g1_i10.p1	b8d5e59f3daf786d1798219d439199e0	417	Pfam	PF00027	Cyclic nucleotide-binding domain	17	65	2.5e-10	T	2019-08-09	IPR000595	Cyclic nucleotide-binding domain
TRINITY_DN93463_c0_g1_i1.p1	0df48eb6ecf4c0c55aaaf8d1e62248db	102	Pfam	PF00450	Serine carboxypeptidase	26	93	8.9e-24	T	2019-08-09	IPR001563	Peptidase S10, serine carboxypeptidase	GO:0004185|GO:0006508
TRINITY_DN26630_c0_g1_i1.p1	aabc43f1283fd447e8b055d2385b9527	138	Pfam	PF01613	Flavin reductase like domain	35	135	5e-11	T	2019-08-09	IPR002563	Flavin reductase like domain	GO:0010181
TRINITY_DN34696_c0_g1_i1.p1	e463eddf61bccbe7175084e10df511f4	177	Pfam	PF06831	Formamidopyrimidine-DNA glycosylase H2TH domain	37	127	3.1e-23	T	2019-08-09	IPR015886	DNA glycosylase/AP lyase, H2TH DNA-binding	GO:0003684|GO:0003906|GO:0006289|GO:0008270|GO:0016799
TRINITY_DN34696_c0_g1_i1.p1	e463eddf61bccbe7175084e10df511f4	177	Pfam	PF06827	Zinc finger found in FPG and IleRS	151	176	8.5e-09	T	2019-08-09	IPR010663	Zinc finger, FPG/IleRS-type
TRINITY_DN42395_c0_g1_i1.p1	8e3ae6e103b96b37763cabf7dbd6ae3d	497	Pfam	PF13520	Amino acid permease	32	457	2.1e-54	T	2019-08-09	IPR002293	Amino acid/polyamine transporter I	GO:0016020|GO:0022857|GO:0055085
TRINITY_DN42395_c0_g1_i2.p1	8e3ae6e103b96b37763cabf7dbd6ae3d	497	Pfam	PF13520	Amino acid permease	32	457	2.1e-54	T	2019-08-09	IPR002293	Amino acid/polyamine transporter I	GO:0016020|GO:0022857|GO:0055085
TRINITY_DN201971_c0_g1_i1.p1	e5b14dde0c6913792387b17819d77495	106	Pfam	PF07291	Methylamine utilisation protein MauE	2	98	4.1e-13	T	2019-08-09	IPR009908	Methylamine utilisation protein, MauE	GO:0016021|GO:0030416
TRINITY_DN165797_c0_g1_i1.p1	ff2a659df3816bd071225e233a2fdcbb	135	Pfam	PF00665	Integrase core domain	26	84	1.4e-10	T	2019-08-09	IPR001584	Integrase, catalytic core	GO:0015074
TRINITY_DN68957_c0_g1_i1.p1	46a7908c8bc01068ccf61b7ef9d6b88e	106	Pfam	PF00354	Pentaxin family	21	93	1.2e-16	T	2019-08-09	IPR001759	Pentraxin-related
TRINITY_DN39514_c0_g1_i1.p1	749b25fd40b3f030d8b404d177fd4cd6	227	Pfam	PF05281	Neuroendocrine protein 7B2 precursor (Secretogranin V)	39	199	2.3e-61	T	2019-08-09	IPR007945	Neuroendocrine 7B2 precursor	GO:0007218|GO:0030141
TRINITY_DN22409_c0_g1_i2.p1	5a2bbaa86c32c9662b70dd80047e5a5b	545	Pfam	PF08240	Alcohol dehydrogenase GroES-like domain	164	225	1.2e-14	T	2019-08-09	IPR013154	Alcohol dehydrogenase, N-terminal	GO:0055114
TRINITY_DN22409_c0_g1_i2.p1	5a2bbaa86c32c9662b70dd80047e5a5b	545	Pfam	PF13602	Zinc-binding dehydrogenase	332	476	1.9e-14	T	2019-08-09
TRINITY_DN4408_c0_g1_i1.p1	bffb48259a9b95291c0d81d7ea77e0e5	119	Pfam	PF03960	ArsC family	12	116	7.2e-17	T	2019-08-09	IPR006660	Arsenate reductase-like
TRINITY_DN223216_c0_g1_i1.p2	15f399e93c91ff5b0121a3686e6b5de0	144	Pfam	PF18516	RuvC nuclease domain	2	127	4.5e-12	T	2019-08-09	IPR040852	Cas12a, RuvC nuclease domain
TRINITY_DN223216_c0_g1_i1.p2	15f399e93c91ff5b0121a3686e6b5de0	144	Pfam	PF18510	Nuclease domain	40	88	9.2e-07	T	2019-08-09	IPR040882	Cas12a, nuclease domain
TRINITY_DN34159_c0_g1_i2.p1	6e15838e84ed2e1625d5255777d3bf9a	170	Pfam	PF10523	BEN domain	100	154	2.3e-15	T	2019-08-09	IPR018379	BEN domain
TRINITY_DN76191_c0_g1_i1.p2	bca2c583ce2fe914c50be95f9dea00b0	172	Pfam	PF01012	Electron transfer flavoprotein domain	3	99	2e-08	T	2019-08-09	IPR014730	Electron transfer flavoprotein, alpha/beta-subunit, N-terminal
TRINITY_DN30864_c2_g1_i1.p1	a85aa4a1e8be0db7ec09706ec92a124d	235	Pfam	PF18263	MCM6 C-terminal winged-helix domain	117	233	2.7e-27	T	2019-08-09	IPR041024	Mcm6, C-terminal winged-helix domain
TRINITY_DN30864_c2_g1_i1.p1	a85aa4a1e8be0db7ec09706ec92a124d	235	Pfam	PF17855	MCM AAA-lid domain	2	73	1.9e-19	T	2019-08-09	IPR041562	MCM, AAA-lid domain
TRINITY_DN30594_c0_g1_i4.p1	3dda15a39bd4d80e408219613295df99	520	Pfam	PF00501	AMP-binding enzyme	16	419	1.5e-53	T	2019-08-09	IPR000873	AMP-dependent synthetase/ligase	GO:0003824
TRINITY_DN30594_c0_g1_i4.p1	3dda15a39bd4d80e408219613295df99	520	Pfam	PF13193	AMP-binding enzyme C-terminal domain	431	504	5.9e-11	T	2019-08-09	IPR025110	AMP-binding enzyme, C-terminal domain
TRINITY_DN43601_c0_g1_i2.p2	9ab91f2efaec9247097bf72214712a6d	143	Pfam	PF00005	ABC transporter	26	138	4.6e-16	T	2019-08-09	IPR003439	ABC transporter-like	GO:0005524|GO:0016887
TRINITY_DN194163_c0_g1_i1.p1	4a3d618c8bcb384bd2f50ef127865a32	105	Pfam	PF10091	Putative glucoamylase	4	105	6.1e-09	T	2019-08-09	IPR019282	Domain of unknown function DUF2329
TRINITY_DN111338_c0_g1_i1.p1	e4c6584652e7ce672cbf6ecc6e1f2273	214	Pfam	PF00071	Ras family	8	168	5.7e-63	T	2019-08-09	IPR001806	Small GTPase	GO:0003924|GO:0005525
TRINITY_DN46179_c0_g1_i1.p1	c68bd71851dd85388cc5b8fac6d6b2a3	218	Pfam	PF00012	Hsp70 protein	1	181	2.5e-51	T	2019-08-09	IPR013126	Heat shock protein 70 family
TRINITY_DN83935_c0_g1_i1.p1	17187acbe05b1a51b5d516b46603da84	143	Pfam	PF03489	Saposin-like type B, region 2	58	90	1.2e-11	T	2019-08-09	IPR008138	Saposin B type, region 2
TRINITY_DN8008_c0_g1_i1.p1	544f0690c90d6b53c9a993065c3386cf	224	Pfam	PF17136	Ribosomal proteins 50S L24/mitochondrial 39S L24	99	162	3e-14	T	2019-08-09	IPR003256	Ribosomal protein L24	GO:0003735|GO:0005840|GO:0006412
TRINITY_DN8008_c0_g1_i1.p1	544f0690c90d6b53c9a993065c3386cf	224	Pfam	PF00467	KOW motif	66	97	4.3e-09	T	2019-08-09	IPR005824	KOW
TRINITY_DN45153_c0_g1_i1.p1	7be5db9d88ff0699b77b51c43793216a	438	Pfam	PF00001	7 transmembrane receptor (rhodopsin family)	123	376	7.4e-43	T	2019-08-09	IPR000276	G protein-coupled receptor, rhodopsin-like	GO:0004930|GO:0007186|GO:0016021
TRINITY_DN52444_c0_g1_i3.p1	b22aebdc92d35016d53a1010957d9fe2	488	Pfam	PF08702	Fibrinogen alpha/beta chain family	63	204	1.7e-39	T	2019-08-09	IPR012290	Fibrinogen, alpha/beta/gamma chain, coiled coil domain	GO:0005102|GO:0005577|GO:0030168|GO:0051258
TRINITY_DN80637_c0_g1_i1.p1	7daa0ddb7d94b4016444be96c6f5e750	315	Pfam	PF00039	Fibronectin type I domain	272	311	3.8e-12	T	2019-08-09	IPR000083	Fibronectin, type I	GO:0005576
TRINITY_DN80637_c0_g1_i1.p1	7daa0ddb7d94b4016444be96c6f5e750	315	Pfam	PF00041	Fibronectin type III domain	184	246	9e-08	T	2019-08-09	IPR003961	Fibronectin type III	GO:0005515
TRINITY_DN80378_c0_g1_i1.p1	31d996135f06da88bcf092904e5b3b89	131	Pfam	PF00013	KH domain	81	131	3e-13	T	2019-08-09	IPR004088	K Homology domain, type 1	GO:0003723
TRINITY_DN110307_c0_g1_i1.p1	0b274de86af449eddcc03b88d094ba30	101	Pfam	PF02535	ZIP Zinc transporter	1	101	6.2e-34	T	2019-08-09	IPR003689	Zinc/iron permease	GO:0016020|GO:0030001|GO:0046873|GO:0055085
TRINITY_DN42137_c0_g1_i1.p1	2cd2c5d34a4db9e63eb8dda4da73165e	545	Pfam	PF00076	RNA recognition motif. (a.k.a. RRM, RBD, or RNP domain)	472	531	3.4e-05	T	2019-08-09	IPR000504	RNA recognition motif domain	GO:0003676
TRINITY_DN42137_c0_g1_i1.p1	2cd2c5d34a4db9e63eb8dda4da73165e	545	Pfam	PF11835	RRM-like domain	180	262	3e-14	T	2019-08-09	IPR021790	PTBP1, RNA recognition motif 2-like
TRINITY_DN42137_c0_g1_i1.p1	2cd2c5d34a4db9e63eb8dda4da73165e	545	Pfam	PF13893	RNA recognition motif. (a.k.a. RRM, RBD, or RNP domain)	336	447	3.4e-33	T	2019-08-09
TRINITY_DN45420_c4_g1_i1.p1	43ce537892555ec943525cb51155a612	212	Pfam	PF02453	Reticulon	22	184	3.8e-42	T	2019-08-09	IPR003388	Reticulon
TRINITY_DN145691_c0_g1_i1.p1	8dd34e263ffac5de02d615661be11c8e	170	Pfam	PF00312	Ribosomal protein S15	93	164	7e-15	T	2019-08-09	IPR000589	Ribosomal protein S15	GO:0003735|GO:0005840|GO:0006412
TRINITY_DN145691_c0_g1_i1.p1	8dd34e263ffac5de02d615661be11c8e	170	Pfam	PF08069	Ribosomal S13/S15 N-terminal domain	20	79	7.3e-31	T	2019-08-09	IPR012606	Ribosomal protein S13/S15, N-terminal	GO:0003735|GO:0005840|GO:0006412
TRINITY_DN190064_c0_g1_i1.p1	7d53a211e389ef633a84ae8616e72207	164	Pfam	PF00903	Glyoxalase/Bleomycin resistance protein/Dioxygenase superfamily	9	132	4e-20	T	2019-08-09	IPR004360	Glyoxalase/fosfomycin resistance/dioxygenase domain
TRINITY_DN238817_c0_g1_i1.p1	c16a973cdc1f03ee1df37daa4e00b77c	107	Pfam	PF13424	Tetratricopeptide repeat	5	79	3.9e-13	T	2019-08-09
TRINITY_DN52205_c0_g1_i12.p1	b10c823811cb1e79d6c3b898ccfedc5b	941	Pfam	PF00096	Zinc finger, C2H2 type	346	368	0.00027	T	2019-08-09	IPR013087	Zinc finger C2H2-type	GO:0003676
TRINITY_DN52205_c0_g1_i12.p1	b10c823811cb1e79d6c3b898ccfedc5b	941	Pfam	PF00096	Zinc finger, C2H2 type	374	396	0.00065	T	2019-08-09	IPR013087	Zinc finger C2H2-type	GO:0003676
TRINITY_DN52205_c0_g1_i12.p1	b10c823811cb1e79d6c3b898ccfedc5b	941	Pfam	PF00096	Zinc finger, C2H2 type	748	770	3.3e-05	T	2019-08-09	IPR013087	Zinc finger C2H2-type	GO:0003676
TRINITY_DN52205_c0_g1_i12.p1	b10c823811cb1e79d6c3b898ccfedc5b	941	Pfam	PF00096	Zinc finger, C2H2 type	619	641	5.6e-05	T	2019-08-09	IPR013087	Zinc finger C2H2-type	GO:0003676
TRINITY_DN52205_c0_g1_i12.p1	b10c823811cb1e79d6c3b898ccfedc5b	941	Pfam	PF00096	Zinc finger, C2H2 type	722	742	0.00035	T	2019-08-09	IPR013087	Zinc finger C2H2-type	GO:0003676
TRINITY_DN37118_c0_g1_i1.p2	ac8b14bb7c03545948cd5d5a479809d0	128	Pfam	PF00211	Adenylate and Guanylate cyclase catalytic domain	1	84	3.3e-30	T	2019-08-09	IPR001054	Adenylyl cyclase class-3/4/guanylyl cyclase	GO:0009190|GO:0016849|GO:0035556
TRINITY_DN17332_c0_g1_i1.p1	0fba535555cc63348acee4c9a5852621	123	Pfam	PF13881	Ubiquitin-2 like Rad60 SUMO-like	9	116	2.3e-25	T	2019-08-09	IPR039540	UBL3-like, ubiquitin domain
TRINITY_DN137819_c0_g1_i1.p2	f3cac7e45ffe52021d68d9e65371423b	118	Pfam	PF06293	Lipopolysaccharide kinase (Kdo/WaaP) family	1	118	5.6e-35	T	2019-08-09
TRINITY_DN110395_c0_g1_i1.p1	0513b3f6a2343addfe6e5f6ada721db4	746	Pfam	PF00069	Protein kinase domain	437	696	4.5e-63	T	2019-08-09	IPR000719	Protein kinase domain	GO:0004672|GO:0005524|GO:0006468
TRINITY_DN110395_c0_g1_i1.p1	0513b3f6a2343addfe6e5f6ada721db4	746	Pfam	PF00027	Cyclic nucleotide-binding domain	313	398	2.1e-19	T	2019-08-09	IPR000595	Cyclic nucleotide-binding domain
TRINITY_DN110395_c0_g1_i1.p1	0513b3f6a2343addfe6e5f6ada721db4	746	Pfam	PF00027	Cyclic nucleotide-binding domain	195	274	4.3e-16	T	2019-08-09	IPR000595	Cyclic nucleotide-binding domain
TRINITY_DN48967_c0_g1_i2.p1	238c045f16124a42929a982ac4cf3cca	392	Pfam	PF00561	alpha/beta hydrolase fold	69	195	3.3e-14	T	2019-08-09	IPR000073	Alpha/beta hydrolase fold-1
TRINITY_DN51017_c0_g1_i8.p1	74c03cf8fae1203fdab2f85f1bb0de08	413	Pfam	PF02931	Neurotransmitter-gated ion-channel ligand binding domain	12	77	9.7e-10	T	2019-08-09	IPR006202	Neurotransmitter-gated ion-channel ligand-binding domain	GO:0005230|GO:0006811|GO:0016021
TRINITY_DN51017_c0_g1_i8.p1	74c03cf8fae1203fdab2f85f1bb0de08	413	Pfam	PF02932	Neurotransmitter-gated ion-channel transmembrane region	84	380	1.1e-72	T	2019-08-09	IPR006029	Neurotransmitter-gated ion-channel transmembrane domain	GO:0006811|GO:0016021
TRINITY_DN114045_c0_g1_i1.p1	c0b1209a8c60b74b6c76eeb464e45144	296	Pfam	PF02535	ZIP Zinc transporter	6	286	4.2e-51	T	2019-08-09	IPR003689	Zinc/iron permease	GO:0016020|GO:0030001|GO:0046873|GO:0055085
TRINITY_DN48042_c0_g1_i1.p1	e32ac11f1a86c3426968418f0b25a9a0	137	Pfam	PF07738	Sad1 / UNC-like C-terminal	1	133	3.2e-45	T	2019-08-09	IPR012919	SUN domain
TRINITY_DN214617_c0_g1_i1.p1	6a0bb5d4cc77ee7c123f28d679a57b28	341	Pfam	PF09229	Activator of Hsp90 ATPase, N-terminal	29	161	1.1e-41	T	2019-08-09	IPR015310	Activator of Hsp90 ATPase, N-terminal	GO:0001671|GO:0051087
TRINITY_DN214617_c0_g1_i1.p1	6a0bb5d4cc77ee7c123f28d679a57b28	341	Pfam	PF08327	Activator of Hsp90 ATPase homolog 1-like protein	224	335	3.8e-20	T	2019-08-09	IPR013538	Activator of Hsp90 ATPase homologue 1-like
TRINITY_DN147196_c0_g1_i1.p2	a209bf7d3e1d21ec41c3fb8aba8d157f	118	Pfam	PF07716	Basic region leucine zipper	29	81	4.6e-16	T	2019-08-09	IPR004827	Basic-leucine zipper domain	GO:0003700|GO:0006355
TRINITY_DN219277_c0_g1_i1.p3	1d59f5a6da89d97ddcf8ac223130193c	102	Pfam	PF04069	Substrate binding domain of ABC-type glycine betaine transport system	7	101	4.8e-15	T	2019-08-09	IPR007210	ABC-type glycine betaine transport system, substrate-binding domain	GO:0022857|GO:0043190|GO:0055085
TRINITY_DN145221_c0_g1_i1.p1	79816a1b470589f6ed3f7a04116033f5	1052	Pfam	PF16209	Phospholipid-translocating ATPase N-terminal	180	232	3.1e-23	T	2019-08-09	IPR032631	P-type ATPase, N-terminal
TRINITY_DN145221_c0_g1_i1.p1	79816a1b470589f6ed3f7a04116033f5	1052	Pfam	PF13246	Cation transport ATPase (P-type)	722	799	4.5e-08	T	2019-08-09
TRINITY_DN48350_c0_g1_i2.p1	100784f5aa7719779c9c7768a5984172	408	Pfam	PF01167	Tub family	165	403	3.4e-90	T	2019-08-09	IPR000007	Tubby, C-terminal
TRINITY_DN80147_c0_g1_i1.p1	888218f32f667cd6c43c4a36ba45986a	294	Pfam	PF00858	Amiloride-sensitive sodium channel	2	267	1.6e-21	T	2019-08-09	IPR001873	Epithelial sodium channel	GO:0005272|GO:0006814|GO:0016020
TRINITY_DN27476_c0_g1_i3.p1	d748563fa962a013e07a931e73acdc1f	470	Pfam	PF00083	Sugar (and other) transporter	143	442	1.5e-34	T	2019-08-09	IPR005828	Major facilitator, sugar transporter-like	GO:0016021|GO:0022857|GO:0055085
TRINITY_DN27476_c0_g1_i2.p1	d748563fa962a013e07a931e73acdc1f	470	Pfam	PF00083	Sugar (and other) transporter	143	442	1.5e-34	T	2019-08-09	IPR005828	Major facilitator, sugar transporter-like	GO:0016021|GO:0022857|GO:0055085
TRINITY_DN39724_c0_g1_i3.p1	23afc2ddf9def803a8b828568d8a3ce7	409	Pfam	PF00888	Cullin family	40	276	5.9e-75	T	2019-08-09	IPR001373	Cullin, N-terminal	GO:0006511|GO:0031625
TRINITY_DN39724_c0_g1_i3.p1	23afc2ddf9def803a8b828568d8a3ce7	409	Pfam	PF10557	Cullin protein neddylation domain	339	399	1.6e-26	T	2019-08-09	IPR019559	Cullin protein, neddylation domain
TRINITY_DN45123_c0_g1_i3.p1	0658506d96544ab861035cf98df8b87a	309	Pfam	PF13894	C2H2-type zinc finger	252	275	1.8e-05	T	2019-08-09
TRINITY_DN183997_c0_g1_i1.p1	0a29414c3089bd1bf634d488b985a497	109	Pfam	PF13837	Myb/SANT-like DNA-binding domain	12	96	2.7e-18	T	2019-08-09
TRINITY_DN46575_c0_g1_i6.p1	9be98f7abce74d7e4107f23dc8413dc3	709	Pfam	PF15964	Centrosomal colon cancer autoantigen protein family	126	597	9.2e-19	T	2019-08-09	IPR031887	Serologically defined colon cancer antigen 8	GO:0005813|GO:0007098
TRINITY_DN148156_c0_g1_i1.p2	25aeeee3328868cc017bc3a0cee40658	141	Pfam	PF00814	Glycoprotease family	29	141	1.3e-42	T	2019-08-09	IPR000905	Gcp-like domain
TRINITY_DN1432_c0_g1_i2.p1	a6c05c09efb4239de535867424bdf526	319	Pfam	PF16891	Serine-threonine protein phosphatase N-terminal domain	3	50	2.5e-20	T	2019-08-09	IPR031675	Serine-threonine protein phosphatase, N-terminal
TRINITY_DN1432_c0_g1_i2.p1	a6c05c09efb4239de535867424bdf526	319	Pfam	PF00149	Calcineurin-like phosphoesterase	54	243	9.3e-39	T	2019-08-09	IPR004843	Calcineurin-like phosphoesterase domain, ApaH type	GO:0016787
TRINITY_DN55153_c0_g1_i1.p1	f2d40a6858d6f9be56ecd372d13581d1	444	Pfam	PF00089	Trypsin	249	440	2.1e-47	T	2019-08-09	IPR001254	Serine proteases, trypsin domain	GO:0004252|GO:0006508
TRINITY_DN55153_c0_g1_i1.p1	f2d40a6858d6f9be56ecd372d13581d1	444	Pfam	PF00008	EGF-like domain	88	116	2.5e-06	T	2019-08-09	IPR000742	EGF-like domain
TRINITY_DN55153_c0_g1_i1.p1	f2d40a6858d6f9be56ecd372d13581d1	444	Pfam	PF00594	Vitamin K-dependent carboxylation/gamma-carboxyglutamic (GLA) domain	43	83	7.9e-21	T	2019-08-09	IPR000294	Gamma-carboxyglutamic acid-rich (GLA) domain	GO:0005509|GO:0005576
TRINITY_DN55153_c0_g1_i1.p1	f2d40a6858d6f9be56ecd372d13581d1	444	Pfam	PF14670	Coagulation Factor Xa inhibitory site	127	162	1.1e-10	T	2019-08-09
TRINITY_DN44695_c0_g1_i1.p1	0d0da68d8324631049dd81bf1a463065	490	Pfam	PF08544	GHMP kinases C terminal	391	460	1.3e-06	T	2019-08-09	IPR013750	GHMP kinase, C-terminal domain
TRINITY_DN44695_c0_g1_i1.p1	0d0da68d8324631049dd81bf1a463065	490	Pfam	PF00288	GHMP kinases N terminal domain	140	204	2.1e-13	T	2019-08-09	IPR006204	GHMP kinase N-terminal domain	GO:0005524
TRINITY_DN44695_c0_g1_i1.p1	0d0da68d8324631049dd81bf1a463065	490	Pfam	PF10509	Galactokinase galactose-binding signature	28	74	2.6e-22	T	2019-08-09	IPR019539	Galactokinase galactose-binding domain	GO:0005534
TRINITY_DN179168_c0_g1_i1.p1	aee1bc2b933ed2c311821747568411e4	191	Pfam	PF04800	ETC complex I subunit conserved region	91	185	1.9e-36	T	2019-08-09	IPR006885	NADH dehydrogenase ubiquinone Fe-S protein 4, mitochondrial	GO:0016651|GO:0022900
TRINITY_DN52929_c3_g1_i2.p1	b1fb5b1089be7eb0c62bfd5addbbc7dc	520	Pfam	PF05761	5' nucleotidase family	71	515	5.8e-145	T	2019-08-09	IPR008380	HAD-superfamily hydrolase, subfamily IG, 5'-nucleotidase
TRINITY_DN213593_c0_g1_i1.p1	facb3bb5dce61b135538953adc3dfa1a	529	Pfam	PF00245	Alkaline phosphatase	49	494	1.3e-115	T	2019-08-09	IPR001952	Alkaline phosphatase	GO:0016791
TRINITY_DN29_c0_g1_i1.p1	7a69319b56347d254a794282e6ccc028	449	Pfam	PF00035	Double-stranded RNA binding motif	371	432	4.8e-07	T	2019-08-09	IPR014720	Double-stranded RNA-binding domain
TRINITY_DN29_c0_g1_i1.p1	7a69319b56347d254a794282e6ccc028	449	Pfam	PF01207	Dihydrouridine synthase (Dus)	9	249	5.8e-55	T	2019-08-09	IPR001269	tRNA-dihydrouridine synthase	GO:0008033|GO:0017150|GO:0050660|GO:0055114
TRINITY_DN23808_c0_g1_i1.p1	ea5e968ab93fe066462e33d0bb60dbc5	374	Pfam	PF11960	Domain of unknown function (DUF3474)	25	62	5.1e-07	T	2019-08-09	IPR021863	Fatty acid desaturase, N-terminal	GO:0016717|GO:0055114
TRINITY_DN23808_c0_g1_i1.p1	ea5e968ab93fe066462e33d0bb60dbc5	374	Pfam	PF00487	Fatty acid desaturase	85	345	3.5e-32	T	2019-08-09	IPR005804	Fatty acid desaturase domain	GO:0006629
TRINITY_DN42713_c0_g1_i3.p1	e458244d3752745e514dfb12f80aae6d	600	Pfam	PF15409	Pleckstrin homology domain	99	186	7.2e-12	T	2019-08-09	IPR041680	Pleckstrin homology domain 8
TRINITY_DN24714_c0_g1_i1.p1	3ea6bb3b15c8c182653b85788e1af7c8	168	Pfam	PF14543	Xylanase inhibitor N-terminal	138	167	2.3e-09	T	2019-08-09	IPR032861	Xylanase inhibitor, N-terminal
TRINITY_DN52922_c27_g4_i1.p1	f3da606d1a0a62113a714069e3c82d70	627	Pfam	PF00307	Calponin homology (CH) domain	400	505	4.1e-20	T	2019-08-09	IPR001715	Calponin homology domain	GO:0005515
TRINITY_DN52922_c27_g4_i1.p1	f3da606d1a0a62113a714069e3c82d70	627	Pfam	PF00307	Calponin homology (CH) domain	522	624	2.4e-19	T	2019-08-09	IPR001715	Calponin homology domain	GO:0005515
TRINITY_DN52922_c27_g4_i1.p1	f3da606d1a0a62113a714069e3c82d70	627	Pfam	PF00307	Calponin homology (CH) domain	277	380	2.7e-16	T	2019-08-09	IPR001715	Calponin homology domain	GO:0005515
TRINITY_DN52922_c27_g4_i1.p1	f3da606d1a0a62113a714069e3c82d70	627	Pfam	PF00307	Calponin homology (CH) domain	133	246	2.8e-22	T	2019-08-09	IPR001715	Calponin homology domain	GO:0005515
TRINITY_DN132242_c0_g1_i1.p2	48d48d2353d1aea07bd050a193665060	133	Pfam	PF17936	Bacterial Ig domain	12	93	6.6e-26	T	2019-08-09	IPR041498	Bacterial Ig domain
TRINITY_DN45704_c0_g1_i1.p1	7ad4eac4afa8dacec7951c214daf2d85	376	Pfam	PF15882	Domain of unknown function (DUF4735)	63	366	1.6e-30	T	2019-08-09	IPR031751	Protein of unknown function DUF4735
TRINITY_DN33148_c0_g1_i1.p1	a5981b01bad67aa4174d6406eedd990e	311	Pfam	PF08766	DEK C terminal domain	257	310	2.8e-16	T	2019-08-09	IPR014876	DEK, C-terminal
TRINITY_DN52174_c0_g2_i22.p1	1c57d48aeb1045adfe6413fb9dfb28f4	1036	Pfam	PF07679	Immunoglobulin I-set domain	101	196	2e-11	T	2019-08-09	IPR013098	Immunoglobulin I-set
TRINITY_DN52174_c0_g2_i22.p1	1c57d48aeb1045adfe6413fb9dfb28f4	1036	Pfam	PF07679	Immunoglobulin I-set domain	607	686	6.3e-14	T	2019-08-09	IPR013098	Immunoglobulin I-set
TRINITY_DN52174_c0_g2_i22.p1	1c57d48aeb1045adfe6413fb9dfb28f4	1036	Pfam	PF00041	Fibronectin type III domain	787	865	4.3e-07	T	2019-08-09	IPR003961	Fibronectin type III	GO:0005515
TRINITY_DN52174_c0_g2_i22.p1	1c57d48aeb1045adfe6413fb9dfb28f4	1036	Pfam	PF00041	Fibronectin type III domain	692	773	1.1e-11	T	2019-08-09	IPR003961	Fibronectin type III	GO:0005515
TRINITY_DN52174_c0_g2_i22.p1	1c57d48aeb1045adfe6413fb9dfb28f4	1036	Pfam	PF00041	Fibronectin type III domain	202	287	9.6e-13	T	2019-08-09	IPR003961	Fibronectin type III	GO:0005515
TRINITY_DN52174_c0_g2_i22.p1	1c57d48aeb1045adfe6413fb9dfb28f4	1036	Pfam	PF00041	Fibronectin type III domain	302	391	2.3e-13	T	2019-08-09	IPR003961	Fibronectin type III	GO:0005515
TRINITY_DN52174_c0_g2_i22.p1	1c57d48aeb1045adfe6413fb9dfb28f4	1036	Pfam	PF00041	Fibronectin type III domain	507	587	7e-11	T	2019-08-09	IPR003961	Fibronectin type III	GO:0005515
TRINITY_DN52174_c0_g2_i22.p1	1c57d48aeb1045adfe6413fb9dfb28f4	1036	Pfam	PF00041	Fibronectin type III domain	407	493	1.7e-08	T	2019-08-09	IPR003961	Fibronectin type III	GO:0005515
TRINITY_DN52174_c0_g2_i22.p1	1c57d48aeb1045adfe6413fb9dfb28f4	1036	Pfam	PF13927	Immunoglobulin domain	2	83	8.2e-12	T	2019-08-09
TRINITY_DN186394_c0_g1_i1.p2	9db5f94c0e844fc4e2ccccb3d80775bf	148	Pfam	PF02897	Prolyl oligopeptidase, N-terminal beta-propeller domain	2	99	5.3e-08	T	2019-08-09	IPR023302	Peptidase S9A, N-terminal domain	GO:0004252|GO:0070008
TRINITY_DN38292_c1_g1_i2.p1	4f3414915e70a987b7895daa96c6ea70	700	Pfam	PF00096	Zinc finger, C2H2 type	494	516	0.0014	T	2019-08-09	IPR013087	Zinc finger C2H2-type	GO:0003676
TRINITY_DN38292_c1_g1_i2.p1	4f3414915e70a987b7895daa96c6ea70	700	Pfam	PF00096	Zinc finger, C2H2 type	300	322	0.0044	T	2019-08-09	IPR013087	Zinc finger C2H2-type	GO:0003676
TRINITY_DN32809_c0_g1_i2.p1	0d8d3319b89c0f27e1e76b206ae6d86a	2805	Pfam	PF13854	Kelch motif	1607	1652	6.3e-05	T	2019-08-09
TRINITY_DN32809_c0_g1_i2.p1	0d8d3319b89c0f27e1e76b206ae6d86a	2805	Pfam	PF01344	Kelch motif	1789	1830	0.00035	T	2019-08-09	IPR006652	Kelch repeat type 1	GO:0005515
TRINITY_DN32809_c0_g1_i2.p1	0d8d3319b89c0f27e1e76b206ae6d86a	2805	Pfam	PF13418	Galactose oxidase, central domain	1555	1597	2.3e-08	T	2019-08-09
TRINITY_DN32809_c0_g1_i2.p1	0d8d3319b89c0f27e1e76b206ae6d86a	2805	Pfam	PF13418	Galactose oxidase, central domain	419	460	3.1e-05	T	2019-08-09
TRINITY_DN32809_c0_g1_i2.p1	0d8d3319b89c0f27e1e76b206ae6d86a	2805	Pfam	PF13418	Galactose oxidase, central domain	363	405	2.2e-07	T	2019-08-09
TRINITY_DN32809_c0_g1_i2.p1	0d8d3319b89c0f27e1e76b206ae6d86a	2805	Pfam	PF00053	Laminin EGF domain	1236	1280	0.012	T	2019-08-09	IPR002049	Laminin EGF domain
TRINITY_DN32809_c0_g1_i2.p1	0d8d3319b89c0f27e1e76b206ae6d86a	2805	Pfam	PF00053	Laminin EGF domain	2373	2407	0.0024	T	2019-08-09	IPR002049	Laminin EGF domain
TRINITY_DN32809_c0_g1_i2.p1	0d8d3319b89c0f27e1e76b206ae6d86a	2805	Pfam	PF00053	Laminin EGF domain	1283	1331	2.5e-09	T	2019-08-09	IPR002049	Laminin EGF domain
TRINITY_DN32809_c0_g1_i2.p1	0d8d3319b89c0f27e1e76b206ae6d86a	2805	Pfam	PF00053	Laminin EGF domain	2284	2330	0.01	T	2019-08-09	IPR002049	Laminin EGF domain
TRINITY_DN32809_c0_g1_i2.p1	0d8d3319b89c0f27e1e76b206ae6d86a	2805	Pfam	PF07645	Calcium-binding EGF domain	1160	1200	1.8e-10	T	2019-08-09	IPR001881	EGF-like calcium-binding domain	GO:0005509
TRINITY_DN32809_c0_g1_i2.p1	0d8d3319b89c0f27e1e76b206ae6d86a	2805	Pfam	PF00431	CUB domain	32	141	4.5e-18	T	2019-08-09	IPR000859	CUB domain
TRINITY_DN186925_c0_g1_i1.p1	525760c8260ff7e24f98726df4bcdc80	141	Pfam	PF01395	PBP/GOBP family	29	119	2.2e-07	T	2019-08-09	IPR006170	Pheromone/general odorant binding protein	GO:0005549
TRINITY_DN52967_c0_g1_i5.p1	ec0ed77b86219b9ef52cd4dea8f81079	1641	Pfam	PF00307	Calponin homology (CH) domain	43	154	3.3e-17	T	2019-08-09	IPR001715	Calponin homology domain	GO:0005515
TRINITY_DN52967_c0_g1_i5.p1	ec0ed77b86219b9ef52cd4dea8f81079	1641	Pfam	PF00616	GTPase-activator protein for Ras-like GTPase	1023	1225	5e-36	T	2019-08-09	IPR001936	Ras GTPase-activating domain	GO:0043087
TRINITY_DN52967_c0_g1_i5.p1	ec0ed77b86219b9ef52cd4dea8f81079	1641	Pfam	PF00612	IQ calmodulin-binding motif	816	834	0.0068	T	2019-08-09	IPR000048	IQ motif, EF-hand binding site	GO:0005515
TRINITY_DN52967_c0_g1_i5.p1	ec0ed77b86219b9ef52cd4dea8f81079	1641	Pfam	PF00612	IQ calmodulin-binding motif	739	755	0.0018	T	2019-08-09	IPR000048	IQ motif, EF-hand binding site	GO:0005515
TRINITY_DN52967_c0_g1_i5.p1	ec0ed77b86219b9ef52cd4dea8f81079	1641	Pfam	PF03836	RasGAP C-terminus	1434	1562	1.8e-31	T	2019-08-09	IPR000593	RasGAP protein, C-terminal	GO:0005515
TRINITY_DN48223_c0_g1_i1.p1	63f9a521ccec82230a9d31fae0770ab9	299	Pfam	PF00096	Zinc finger, C2H2 type	233	255	0.0001	T	2019-08-09	IPR013087	Zinc finger C2H2-type	GO:0003676
TRINITY_DN48223_c0_g1_i1.p1	63f9a521ccec82230a9d31fae0770ab9	299	Pfam	PF00096	Zinc finger, C2H2 type	118	141	0.0043	T	2019-08-09	IPR013087	Zinc finger C2H2-type	GO:0003676
TRINITY_DN48223_c0_g1_i1.p1	63f9a521ccec82230a9d31fae0770ab9	299	Pfam	PF00096	Zinc finger, C2H2 type	147	170	0.0047	T	2019-08-09	IPR013087	Zinc finger C2H2-type	GO:0003676
TRINITY_DN48223_c0_g1_i1.p1	63f9a521ccec82230a9d31fae0770ab9	299	Pfam	PF13894	C2H2-type zinc finger	261	284	0.00029	T	2019-08-09
TRINITY_DN143974_c0_g1_i1.p1	4ee41f63e8a1ad908d8d5890ec2ef353	112	Pfam	PF09744	JNK_SAPK-associated protein-1	1	112	8.5e-32	T	2019-08-09	IPR019143	JNK/Rab-associated protein-1, N-terminal
TRINITY_DN52952_c1_g1_i4.p1	39c36f3438036efbc8e66670b2504b98	115	Pfam	PF03028	Dynein heavy chain region D6 P-loop domain	22	112	4.3e-24	T	2019-08-09	IPR004273	Dynein heavy chain region D6 P-loop domain	GO:0003777|GO:0007018|GO:0030286
TRINITY_DN49408_c0_g1_i3.p1	84d9124350b13faa245f9348bfb8c207	2461	Pfam	PF06701	Mib_herc2	645	704	1.4e-20	T	2019-08-09	IPR010606	Mib-herc2	GO:0004842|GO:0016567|GO:0046872
TRINITY_DN49408_c0_g1_i3.p1	84d9124350b13faa245f9348bfb8c207	2461	Pfam	PF00415	Regulator of chromosome condensation (RCC1) repeat	1691	1742	4.3e-08	T	2019-08-09	IPR000408	Regulator of chromosome condensation, RCC1
TRINITY_DN49408_c0_g1_i3.p1	84d9124350b13faa245f9348bfb8c207	2461	Pfam	PF00415	Regulator of chromosome condensation (RCC1) repeat	1852	1900	1.8e-11	T	2019-08-09	IPR000408	Regulator of chromosome condensation, RCC1
TRINITY_DN49408_c0_g1_i3.p1	84d9124350b13faa245f9348bfb8c207	2461	Pfam	PF00415	Regulator of chromosome condensation (RCC1) repeat	1903	1952	5.7e-13	T	2019-08-09	IPR000408	Regulator of chromosome condensation, RCC1
TRINITY_DN49408_c0_g1_i3.p1	84d9124350b13faa245f9348bfb8c207	2461	Pfam	PF00415	Regulator of chromosome condensation (RCC1) repeat	1798	1840	2.3e-11	T	2019-08-09	IPR000408	Regulator of chromosome condensation, RCC1
TRINITY_DN49408_c0_g1_i3.p1	84d9124350b13faa245f9348bfb8c207	2461	Pfam	PF00415	Regulator of chromosome condensation (RCC1) repeat	1955	2001	4.5e-08	T	2019-08-09	IPR000408	Regulator of chromosome condensation, RCC1
TRINITY_DN49408_c0_g1_i3.p1	84d9124350b13faa245f9348bfb8c207	2461	Pfam	PF00415	Regulator of chromosome condensation (RCC1) repeat	1745	1794	7.5e-14	T	2019-08-09	IPR000408	Regulator of chromosome condensation, RCC1
TRINITY_DN49408_c0_g1_i3.p1	84d9124350b13faa245f9348bfb8c207	2461	Pfam	PF11515	Mouse development and cellular proliferation protein Cullin-7	1296	1370	4e-16	T	2019-08-09	IPR021097	CPH domain
TRINITY_DN49408_c0_g1_i3.p1	84d9124350b13faa245f9348bfb8c207	2461	Pfam	PF03256	Anaphase-promoting complex, subunit 10 (APC10)	1459	1531	5.3e-06	T	2019-08-09	IPR004939	APC10/DOC domain
TRINITY_DN49408_c0_g1_i3.p1	84d9124350b13faa245f9348bfb8c207	2461	Pfam	PF18346	Mind bomb SH3 repeat domain	1376	1433	2e-05	T	2019-08-09	IPR040847	Mind bomb, SH3 repeat domain
TRINITY_DN37242_c0_g1_i1.p1	4ae643e564d38d15230a3b334d09a111	107	Pfam	PF08450	SMP-30/Gluconolactonase/LRE-like region	16	86	1.7e-10	T	2019-08-09	IPR013658	SMP-30/Gluconolactonase/LRE-like region
TRINITY_DN53363_c0_g1_i1.p1	55a92de2d5db503cfde35600c4e2f877	123	Pfam	PF03966	Trm112p-like protein	2	112	5.4e-15	T	2019-08-09	IPR005651	Trm112-like
TRINITY_DN42092_c0_g2_i1.p1	8310f58195f2653b8a95b39ac0e7d169	512	Pfam	PF03062	MBOAT, membrane-bound O-acyltransferase family	118	409	9.2e-34	T	2019-08-09	IPR004299	Membrane bound O-acyl transferase, MBOAT
TRINITY_DN187454_c0_g1_i1.p1	83ebf2f87dffa0358cf3882d71bf497f	123	Pfam	PF14464	Prokaryotic homologs of the JAB domain	3	99	1.1e-18	T	2019-08-09	IPR028090	JAB domain, prokaryotic
TRINITY_DN52822_c30_g1_i3.p1	53dd631d42ba3c30955d81cfa78fe10e	822	Pfam	PF03600	Citrate transporter	325	759	3e-56	T	2019-08-09	IPR004680	Citrate transporter-like domain	GO:0016021|GO:0055085
TRINITY_DN2090_c0_g1_i1.p1	ab65621327570703672054a6f31823ab	190	Pfam	PF07244	Surface antigen variable number repeat	102	180	1.5e-14	T	2019-08-09	IPR010827	POTRA domain, BamA/TamA-like	GO:0019867
TRINITY_DN2090_c0_g1_i1.p1	ab65621327570703672054a6f31823ab	190	Pfam	PF07244	Surface antigen variable number repeat	12	99	1.1e-18	T	2019-08-09	IPR010827	POTRA domain, BamA/TamA-like	GO:0019867
TRINITY_DN32442_c0_g1_i2.p1	3435583bd24f3107c802e286e8410433	576	Pfam	PF09336	Vps4 C terminal oligomerisation domain	539	573	4.8e-09	T	2019-08-09	IPR015415	Vps4 oligomerisation, C-terminal
TRINITY_DN32442_c0_g1_i2.p1	3435583bd24f3107c802e286e8410433	576	Pfam	PF17862	AAA+ lid domain	497	524	6.4e-09	T	2019-08-09	IPR041569	AAA ATPase, AAA+ lid domain
TRINITY_DN32442_c0_g1_i2.p1	3435583bd24f3107c802e286e8410433	576	Pfam	PF00004	ATPase family associated with various cellular activities (AAA)	339	469	2.6e-36	T	2019-08-09	IPR003959	ATPase, AAA-type, core	GO:0005524
TRINITY_DN14939_c0_g1_i1.p1	eddd21d79975ef225123de1dad3ee75d	140	Pfam	PF04500	FLYWCH zinc finger domain	32	94	2.8e-11	T	2019-08-09	IPR007588	Zinc finger, FLYWCH-type
TRINITY_DN115770_c0_g1_i1.p1	9eecb0ecf54ee86c865c7c2b7647fa0a	102	Pfam	PF08240	Alcohol dehydrogenase GroES-like domain	1	79	1e-22	T	2019-08-09	IPR013154	Alcohol dehydrogenase, N-terminal	GO:0055114
TRINITY_DN18008_c0_g2_i1.p1	92e5dbea5bccebe66610aa3bf9ec0a3a	148	Pfam	PF00625	Guanylate kinase	1	134	6.5e-45	T	2019-08-09	IPR008145	Guanylate kinase/L-type calcium channel beta subunit
TRINITY_DN135195_c0_g1_i1.p1	151f80c2033331458baba822a21d7c82	164	Pfam	PF02181	Formin Homology 2 Domain	1	164	2.4e-38	T	2019-08-09	IPR015425	Formin, FH2 domain
TRINITY_DN45771_c1_g1_i2.p1	9041bdab2955d071e090cb762d3fd8bf	557	Pfam	PF01007	Inward rectifier potassium channel transmembrane domain	200	339	1e-37	T	2019-08-09	IPR040445	Potassium channel, inwardly rectifying, transmembrane domain
TRINITY_DN45771_c1_g1_i2.p1	9041bdab2955d071e090cb762d3fd8bf	557	Pfam	PF17655	Inward rectifier potassium channel C-terminal domain	348	514	2.5e-52	T	2019-08-09	IPR041647	Inward rectifier potassium channel, C-terminal
TRINITY_DN44506_c0_g2_i2.p1	d807bf8b436cbca0ffd123567bbe93e6	659	Pfam	PF10409	C2 domain of PTEN tumour-suppressor protein	274	403	1.8e-20	T	2019-08-09	IPR014020	Tensin phosphatase, C2 domain
TRINITY_DN34442_c0_g1_i3.p1	fc34413160f9c87c408111be2ed211b5	1323	Pfam	PF00623	RNA polymerase Rpb1, domain 2	360	525	4.2e-72	T	2019-08-09	IPR000722	RNA polymerase, alpha subunit	GO:0003677|GO:0003899|GO:0006351
TRINITY_DN34442_c0_g1_i3.p1	fc34413160f9c87c408111be2ed211b5	1323	Pfam	PF04998	RNA polymerase Rpb1, domain 5	842	1308	1.2e-89	T	2019-08-09	IPR007081	RNA polymerase Rpb1, domain 5	GO:0003677|GO:0003899|GO:0006351
TRINITY_DN34442_c0_g1_i3.p1	fc34413160f9c87c408111be2ed211b5	1323	Pfam	PF04997	RNA polymerase Rpb1, domain 1	13	358	1.4e-83	T	2019-08-09	IPR007080	RNA polymerase Rpb1, domain 1	GO:0003677|GO:0003899|GO:0006351
TRINITY_DN34442_c0_g1_i3.p1	fc34413160f9c87c408111be2ed211b5	1323	Pfam	PF05000	RNA polymerase Rpb1, domain 4	733	835	1.9e-30	T	2019-08-09	IPR007083	RNA polymerase Rpb1, domain 4	GO:0003677|GO:0003899|GO:0006351
TRINITY_DN34442_c0_g1_i3.p1	fc34413160f9c87c408111be2ed211b5	1323	Pfam	PF04983	RNA polymerase Rpb1, domain 3	530	704	8e-37	T	2019-08-09	IPR007066	RNA polymerase Rpb1, domain 3	GO:0003677|GO:0003899|GO:0006351
TRINITY_DN70565_c0_g1_i1.p1	06426cb14719574c001c9c93deb395ca	106	Pfam	PF12792	CSS motif domain associated with EAL	3	100	1e-20	T	2019-08-09	IPR024744	Putative cyclic diguanylate phosphodiesterase, CSS motif-containing domain
TRINITY_DN43249_c0_g1_i1.p1	1803d3fa984faa6161c7e779d75a35e9	1047	Pfam	PF01602	Adaptin N terminal region	36	576	4.4e-144	T	2019-08-09	IPR002553	Clathrin/coatomer adaptor, adaptin-like, N-terminal	GO:0006886|GO:0016192|GO:0030117
TRINITY_DN43249_c0_g1_i1.p1	1803d3fa984faa6161c7e779d75a35e9	1047	Pfam	PF14796	Clathrin-adaptor complex-3 beta-1 subunit C-terminal	771	916	2.1e-30	T	2019-08-09	IPR029390	AP-3 complex subunit beta, C-terminal domain
TRINITY_DN219301_c0_g1_i1.p2	b8e8abf914277113fbae8f022f57235b	180	Pfam	PF03691	Uncharacterised protein family (UPF0167)	4	178	1.1e-46	T	2019-08-09	IPR005363	Uncharacterised protein family UPF0167
TRINITY_DN50936_c0_g1_i1.p1	91d20bb21e1b1bdf12b886e6d8ffa9ac	328	Pfam	PF00397	WW domain	42	67	6.8e-10	T	2019-08-09	IPR001202	WW domain	GO:0005515
TRINITY_DN50936_c0_g1_i1.p1	91d20bb21e1b1bdf12b886e6d8ffa9ac	328	Pfam	PF00397	WW domain	89	116	4.9e-11	T	2019-08-09	IPR001202	WW domain	GO:0005515
TRINITY_DN237419_c0_g1_i1.p1	d8f1636bbc59d0971b8d283dc13827b3	103	Pfam	PF07690	Major Facilitator Superfamily	4	101	4.2e-10	T	2019-08-09	IPR011701	Major facilitator superfamily	GO:0005887|GO:0055085
TRINITY_DN213661_c0_g1_i1.p1	0e096f491716ac28ccffcf6f7d45182c	299	Pfam	PF14204	Ribosomal L18 C-terminal region	192	285	1.4e-34	T	2019-08-09	IPR025607	Ribosomal protein L5 eukaryotic/L18 archaeal, C-terminal
TRINITY_DN213661_c0_g1_i1.p1	0e096f491716ac28ccffcf6f7d45182c	299	Pfam	PF17144	Ribosomal large subunit proteins 60S L5, and 50S L18	14	176	7.3e-90	T	2019-08-09	IPR005485	Ribosomal protein L5 eukaryotic/L18 archaeal	GO:0003735|GO:0005840|GO:0006412|GO:0008097
TRINITY_DN52160_c2_g1_i9.p2	6d68b8bc70e6fa2a46b9198427f0f215	418	Pfam	PF00096	Zinc finger, C2H2 type	312	334	0.0068	T	2019-08-09	IPR013087	Zinc finger C2H2-type	GO:0003676
TRINITY_DN52160_c2_g1_i9.p2	6d68b8bc70e6fa2a46b9198427f0f215	418	Pfam	PF00096	Zinc finger, C2H2 type	395	418	0.0021	T	2019-08-09	IPR013087	Zinc finger C2H2-type	GO:0003676
TRINITY_DN52160_c2_g1_i9.p2	6d68b8bc70e6fa2a46b9198427f0f215	418	Pfam	PF00096	Zinc finger, C2H2 type	256	278	0.0018	T	2019-08-09	IPR013087	Zinc finger C2H2-type	GO:0003676
TRINITY_DN45901_c0_g1_i1.p1	98460ef1116f4fb71714fc88568498f5	212	Pfam	PF00177	Ribosomal protein S7p/S5e	70	212	4.2e-37	T	2019-08-09	IPR023798	Ribosomal protein S7 domain
TRINITY_DN52613_c15_g2_i1.p1	f0b582404aac42acb8b3b31cd2083cdf	1377	Pfam	PF08638	Mediator complex subunit MED14	23	211	1.4e-53	T	2019-08-09	IPR013947	Mediator complex, subunit Med14	GO:0003712|GO:0006357|GO:0016592
TRINITY_DN50911_c0_g1_i4.p1	b8b1d9dbdf82ef8ce53286a9ca59698b	885	Pfam	PF11764	COMPASS (Complex proteins associated with Set1p) component N	599	740	4.9e-23	T	2019-08-09	IPR024657	COMPASS complex Set1 subunit, N-SET domain
TRINITY_DN50911_c0_g1_i4.p1	b8b1d9dbdf82ef8ce53286a9ca59698b	885	Pfam	PF00856	SET domain	758	862	9.9e-18	T	2019-08-09	IPR001214	SET domain	GO:0005515
TRINITY_DN17859_c0_g1_i1.p1	d5a5851561d35cbc64f08b458cf15053	236	Pfam	PF13654	AAA domain	1	235	2.6e-66	T	2019-08-09	IPR041699	Lon protease, AAA domain
TRINITY_DN44709_c0_g1_i1.p1	50b768cb9a2ba978aadd4d44d6f14c14	1718	Pfam	PF00505	HMG (high mobility group) box	1371	1424	3.1e-11	T	2019-08-09	IPR009071	High mobility group box domain
TRINITY_DN44709_c0_g1_i1.p1	50b768cb9a2ba978aadd4d44d6f14c14	1718	Pfam	PF00439	Bromodomain	62	134	1.9e-16	T	2019-08-09	IPR001487	Bromodomain	GO:0005515
TRINITY_DN44709_c0_g1_i1.p1	50b768cb9a2ba978aadd4d44d6f14c14	1718	Pfam	PF00439	Bromodomain	195	275	1.2e-20	T	2019-08-09	IPR001487	Bromodomain	GO:0005515
TRINITY_DN44709_c0_g1_i1.p1	50b768cb9a2ba978aadd4d44d6f14c14	1718	Pfam	PF00439	Bromodomain	803	848	6.9e-05	T	2019-08-09	IPR001487	Bromodomain	GO:0005515
TRINITY_DN44709_c0_g1_i1.p1	50b768cb9a2ba978aadd4d44d6f14c14	1718	Pfam	PF00439	Bromodomain	358	439	5.1e-19	T	2019-08-09	IPR001487	Bromodomain	GO:0005515
TRINITY_DN44709_c0_g1_i1.p1	50b768cb9a2ba978aadd4d44d6f14c14	1718	Pfam	PF00439	Bromodomain	532	602	2e-19	T	2019-08-09	IPR001487	Bromodomain	GO:0005515
TRINITY_DN44709_c0_g1_i1.p1	50b768cb9a2ba978aadd4d44d6f14c14	1718	Pfam	PF00439	Bromodomain	659	731	6.4e-21	T	2019-08-09	IPR001487	Bromodomain	GO:0005515
TRINITY_DN44709_c0_g1_i1.p1	50b768cb9a2ba978aadd4d44d6f14c14	1718	Pfam	PF01426	BAH domain	1119	1228	1.4e-14	T	2019-08-09	IPR001025	Bromo adjacent homology (BAH) domain	GO:0003682
TRINITY_DN44709_c0_g1_i1.p1	50b768cb9a2ba978aadd4d44d6f14c14	1718	Pfam	PF01426	BAH domain	921	1037	7.1e-20	T	2019-08-09	IPR001025	Bromo adjacent homology (BAH) domain	GO:0003682
TRINITY_DN52968_c26_g3_i1.p1	cc538da69e598d5542f433cf367b8095	104	Pfam	PF11952	XRN-Two Binding Domain, XTBD	7	91	9.6e-31	T	2019-08-09	IPR021859	XRN2-binding (XTBD) domain
TRINITY_DN78408_c0_g1_i1.p1	983d66f39b4001f3a3155e0c575f1816	101	Pfam	PF03868	Ribosomal protein L6, N-terminal domain	13	71	6.8e-18	T	2019-08-09	IPR005568	Ribosomal protein L6, N-terminal	GO:0003735|GO:0005840|GO:0006412
TRINITY_DN49953_c0_g1_i3.p1	b5cb2cc685a577583367b36cfa79b201	112	Pfam	PF00255	Glutathione peroxidase	1	63	7.9e-23	T	2019-08-09	IPR000889	Glutathione peroxidase	GO:0004602|GO:0006979|GO:0055114
TRINITY_DN54160_c0_g1_i1.p1	3d8172ee5141fcd73d6f9bc0abd9cd12	399	Pfam	PF07687	Peptidase dimerisation domain	186	296	1e-14	T	2019-08-09	IPR011650	Peptidase M20, dimerisation domain
TRINITY_DN54160_c0_g1_i1.p1	3d8172ee5141fcd73d6f9bc0abd9cd12	399	Pfam	PF01546	Peptidase family M20/M25/M40	74	394	6.3e-39	T	2019-08-09	IPR002933	Peptidase M20	GO:0016787
TRINITY_DN75807_c0_g1_i1.p1	d57a27631302a89d802204d26232267f	554	Pfam	PF01336	OB-fold nucleic acid binding domain	135	213	7.2e-09	T	2019-08-09	IPR004365	OB-fold nucleic acid binding domain, AA-tRNA synthetase-type	GO:0003676
TRINITY_DN75807_c0_g1_i1.p1	d57a27631302a89d802204d26232267f	554	Pfam	PF00152	tRNA synthetases class II (D, K and N)	233	547	5.5e-100	T	2019-08-09	IPR004364	Aminoacyl-tRNA synthetase, class II (D/K/N)	GO:0000166|GO:0004812|GO:0005524|GO:0006418
TRINITY_DN154009_c0_g1_i1.p1	54c912240667407bef43fc4c96882767	130	Pfam	PF00209	Sodium:neurotransmitter symporter family	1	130	1.2e-49	T	2019-08-09	IPR000175	Sodium:neurotransmitter symporter	GO:0016021
TRINITY_DN50380_c1_g1_i3.p1	c65abc765bf0a30826a226d5ef20c460	898	Pfam	PF00930	Dipeptidyl peptidase IV (DPP IV) N-terminal region	161	562	2.8e-49	T	2019-08-09	IPR002469	Dipeptidylpeptidase IV, N-terminal domain	GO:0006508
TRINITY_DN50380_c1_g1_i3.p1	c65abc765bf0a30826a226d5ef20c460	898	Pfam	PF00326	Prolyl oligopeptidase family	689	885	1.8e-34	T	2019-08-09	IPR001375	Peptidase S9, prolyl oligopeptidase, catalytic domain	GO:0006508|GO:0008236
TRINITY_DN44941_c0_g1_i1.p1	b6134fd3ba0220c7f99bb2e5534ba811	150	Pfam	PF14496	C-terminal novel E3 ligase, LRR-interacting	6	86	5.9e-13	T	2019-08-09	IPR029487	Novel E3 ligase domain	GO:0004842|GO:0016567
TRINITY_DN52457_c0_g1_i9.p1	66d078cee9a0beeea63bc2e3218eb328	870	Pfam	PF00069	Protein kinase domain	176	341	7.3e-12	T	2019-08-09	IPR000719	Protein kinase domain	GO:0004672|GO:0005524|GO:0006468
TRINITY_DN9186_c0_g1_i1.p1	e4fb405013cf4f14de997a9ecdcdad7e	230	Pfam	PF00179	Ubiquitin-conjugating enzyme	25	162	2.3e-22	T	2019-08-09	IPR000608	Ubiquitin-conjugating enzyme E2
TRINITY_DN46912_c0_g1_i2.p1	55990a7f4cba23ff49ffd59da68bfd86	406	Pfam	PF00319	SRF-type transcription factor (DNA-binding and dimerisation domain)	114	160	8.4e-20	T	2019-08-09	IPR002100	Transcription factor, MADS-box	GO:0003677|GO:0046983
TRINITY_DN146006_c0_g1_i1.p1	99499cdedd971d54e2373b9447ca7e9d	170	Pfam	PF12889	Protein of unknown function (DUF3829)	57	168	1.8e-21	T	2019-08-09	IPR024291	Protein of unknown function DUF3829
TRINITY_DN46467_c0_g1_i2.p1	5655598b30a0e7a63331f46ff4fda519	478	Pfam	PF07690	Major Facilitator Superfamily	45	443	8.9e-40	T	2019-08-09	IPR011701	Major facilitator superfamily	GO:0005887|GO:0055085
TRINITY_DN49672_c0_g1_i3.p1	bd73c632af6ffb482b5a3ab5dff8f83b	501	Pfam	PF00067	Cytochrome P450	37	491	1.4e-76	T	2019-08-09	IPR001128	Cytochrome P450	GO:0005506|GO:0016705|GO:0020037|GO:0055114
TRINITY_DN213708_c0_g1_i1.p1	c0a2280a7972e7af818406c7c725d6e3	428	Pfam	PF00004	ATPase family associated with various cellular activities (AAA)	212	344	3e-41	T	2019-08-09	IPR003959	ATPase, AAA-type, core	GO:0005524
TRINITY_DN213708_c0_g1_i1.p1	c0a2280a7972e7af818406c7c725d6e3	428	Pfam	PF17862	AAA+ lid domain	367	411	8.6e-11	T	2019-08-09	IPR041569	AAA ATPase, AAA+ lid domain
TRINITY_DN213708_c0_g1_i1.p1	c0a2280a7972e7af818406c7c725d6e3	428	Pfam	PF16450	Proteasomal ATPase OB C-terminal domain	79	154	4.3e-19	T	2019-08-09	IPR032501	Proteasomal ATPase OB C-terminal domain
TRINITY_DN109970_c0_g1_i1.p1	7bbf86fcd3bf9df24db2b54c94d59381	406	Pfam	PF00089	Trypsin	147	400	5e-51	T	2019-08-09	IPR001254	Serine proteases, trypsin domain	GO:0004252|GO:0006508
TRINITY_DN109970_c0_g1_i1.p1	7bbf86fcd3bf9df24db2b54c94d59381	406	Pfam	PF12032	Regulatory CLIP domain of proteinases	32	80	6.8e-05	T	2019-08-09	IPR022700	Proteinase, regulatory CLIP domain
TRINITY_DN51784_c0_g1_i2.p1	fc1110e18d5e101c5e9dd70d1f27231a	955	Pfam	PF00078	Reverse transcriptase (RNA-dependent DNA polymerase)	508	753	3.3e-40	T	2019-08-09	IPR000477	Reverse transcriptase domain
TRINITY_DN51784_c0_g1_i2.p1	fc1110e18d5e101c5e9dd70d1f27231a	955	Pfam	PF14529	Endonuclease-reverse transcriptase	105	205	2.4e-07	T	2019-08-09	IPR005135	Endonuclease/exonuclease/phosphatase
TRINITY_DN78642_c0_g1_i1.p1	291d9ba1d1221dfe2c33069010a48ad0	266	Pfam	PF13091	PLD-like domain	121	230	2.7e-12	T	2019-08-09	IPR025202	Phospholipase D-like domain
TRINITY_DN7891_c0_g1_i1.p1	5b4276772c0fab0b614c1f4a69cd5868	140	Pfam	PF01103	Surface antigen	2	115	4.1e-11	T	2019-08-09	IPR000184	Bacterial surface antigen (D15)	GO:0019867
TRINITY_DN219454_c0_g1_i1.p2	8975096d7125b6a60f500847fca36c52	110	Pfam	PF12833	Helix-turn-helix domain	57	109	4.3e-08	T	2019-08-09	IPR018060	DNA binding HTH domain, AraC-type	GO:0003700|GO:0006355|GO:0043565
TRINITY_DN93294_c0_g1_i1.p2	8420dc0934b54a53a69698a755910003	118	Pfam	PF16885	Voltage-gated calcium channel subunit alpha, C-term	2	118	2.4e-16	T	2019-08-09	IPR031688	Voltage-gated calcium channel subunit alpha, C-terminal
TRINITY_DN103059_c0_g1_i1.p1	1c83610aed515ddb5a06080baa88ee6f	119	Pfam	PF00754	F5/8 type C domain	1	69	4.6e-15	T	2019-08-09	IPR000421	Coagulation factor 5/8 C-terminal domain
TRINITY_DN226233_c0_g1_i1.p1	e0fe1380b7121bdee937c2b0b5b5cdbe	151	Pfam	PF00008	EGF-like domain	27	64	0.00017	T	2019-08-09	IPR000742	EGF-like domain
TRINITY_DN52978_c5_g1_i1.p1	2992ab672e39c8507cb6d649fb92f95d	318	Pfam	PF00096	Zinc finger, C2H2 type	133	155	0.011	T	2019-08-09	IPR013087	Zinc finger C2H2-type	GO:0003676
TRINITY_DN52978_c5_g1_i1.p1	2992ab672e39c8507cb6d649fb92f95d	318	Pfam	PF00096	Zinc finger, C2H2 type	245	267	0.0023	T	2019-08-09	IPR013087	Zinc finger C2H2-type	GO:0003676
TRINITY_DN221137_c0_g1_i1.p1	055adccb5c8d7f1875abdb9de603a909	121	Pfam	PF04683	Proteasome complex subunit Rpn13 ubiquitin receptor	49	119	9e-27	T	2019-08-09	IPR006773	Proteasomal ubiquitin receptor Rpn13/ADRM1	GO:0005634|GO:0005737
TRINITY_DN51835_c1_g1_i4.p1	cf0b3dd9c2e9a9c7e2b0edb7b5efffd9	483	Pfam	PF05221	S-adenosyl-L-homocysteine hydrolase	55	192	1.9e-63	T	2019-08-09	IPR000043	Adenosylhomocysteinase-like
TRINITY_DN51835_c1_g1_i4.p1	cf0b3dd9c2e9a9c7e2b0edb7b5efffd9	483	Pfam	PF05221	S-adenosyl-L-homocysteine hydrolase	193	482	3.7e-52	T	2019-08-09	IPR000043	Adenosylhomocysteinase-like
TRINITY_DN51835_c1_g1_i4.p1	cf0b3dd9c2e9a9c7e2b0edb7b5efffd9	483	Pfam	PF00670	S-adenosyl-L-homocysteine hydrolase, NAD binding domain	242	402	2.6e-77	T	2019-08-09	IPR015878	S-adenosyl-L-homocysteine hydrolase, NAD binding domain
TRINITY_DN51835_c1_g1_i7.p1	cf0b3dd9c2e9a9c7e2b0edb7b5efffd9	483	Pfam	PF05221	S-adenosyl-L-homocysteine hydrolase	55	192	1.9e-63	T	2019-08-09	IPR000043	Adenosylhomocysteinase-like
TRINITY_DN51835_c1_g1_i7.p1	cf0b3dd9c2e9a9c7e2b0edb7b5efffd9	483	Pfam	PF05221	S-adenosyl-L-homocysteine hydrolase	193	482	3.7e-52	T	2019-08-09	IPR000043	Adenosylhomocysteinase-like
TRINITY_DN51835_c1_g1_i7.p1	cf0b3dd9c2e9a9c7e2b0edb7b5efffd9	483	Pfam	PF00670	S-adenosyl-L-homocysteine hydrolase, NAD binding domain	242	402	2.6e-77	T	2019-08-09	IPR015878	S-adenosyl-L-homocysteine hydrolase, NAD binding domain
TRINITY_DN51746_c0_g1_i18.p1	3b033f4ab32181d68a10d74cdd36f357	189	Pfam	PF14895	Protein phosphatase 1 inhibitor	51	181	9.3e-20	T	2019-08-09	IPR026142	Protein phosphatase 1 regulatory subunit 36	GO:0010923|GO:0019902
TRINITY_DN51109_c0_g1_i3.p1	e4ab435038d2060034e0f6b353d58afa	194	Pfam	PF00163	Ribosomal protein S4/S9 N-terminal domain	19	63	1.1e-05	T	2019-08-09	IPR001912	Ribosomal protein S4/S9, N-terminal	GO:0019843
TRINITY_DN51109_c0_g1_i3.p1	e4ab435038d2060034e0f6b353d58afa	194	Pfam	PF01479	S4 domain	108	151	1.8e-10	T	2019-08-09	IPR002942	RNA-binding S4 domain	GO:0003723
TRINITY_DN12460_c0_g1_i1.p1	20096c15a31ec5a75910dbe167e21fed	133	Pfam	PF08450	SMP-30/Gluconolactonase/LRE-like region	16	133	1.8e-23	T	2019-08-09	IPR013658	SMP-30/Gluconolactonase/LRE-like region
TRINITY_DN29937_c0_g1_i4.p1	d9f0aec39282f8c1dbdb94fdc37c667d	211	Pfam	PF13912	C2H2-type zinc finger	144	168	0.00016	T	2019-08-09
TRINITY_DN29937_c0_g1_i4.p1	d9f0aec39282f8c1dbdb94fdc37c667d	211	Pfam	PF00096	Zinc finger, C2H2 type	32	51	1.1e-05	T	2019-08-09	IPR013087	Zinc finger C2H2-type	GO:0003676
TRINITY_DN29937_c0_g1_i4.p1	d9f0aec39282f8c1dbdb94fdc37c667d	211	Pfam	PF00096	Zinc finger, C2H2 type	172	195	1.3e-05	T	2019-08-09	IPR013087	Zinc finger C2H2-type	GO:0003676
TRINITY_DN29937_c0_g1_i4.p1	d9f0aec39282f8c1dbdb94fdc37c667d	211	Pfam	PF00096	Zinc finger, C2H2 type	88	110	8.5e-06	T	2019-08-09	IPR013087	Zinc finger C2H2-type	GO:0003676
TRINITY_DN29937_c0_g1_i4.p1	d9f0aec39282f8c1dbdb94fdc37c667d	211	Pfam	PF00096	Zinc finger, C2H2 type	60	82	7.5e-05	T	2019-08-09	IPR013087	Zinc finger C2H2-type	GO:0003676
TRINITY_DN29937_c0_g1_i4.p1	d9f0aec39282f8c1dbdb94fdc37c667d	211	Pfam	PF00096	Zinc finger, C2H2 type	116	138	0.0029	T	2019-08-09	IPR013087	Zinc finger C2H2-type	GO:0003676
TRINITY_DN82653_c0_g1_i1.p3	aa5bd138a7b22be0195556d0b8f455bc	128	Pfam	PF00873	AcrB/AcrD/AcrF family	2	127	3.9e-41	T	2019-08-09	IPR001036	Acriflavin resistance protein	GO:0016020|GO:0022857|GO:0055085
TRINITY_DN13375_c0_g1_i1.p1	6603756c20eb94f5bc1379ebdfecaa5f	313	Pfam	PF13180	PDZ domain	204	294	1.8e-15	T	2019-08-09	IPR001478	PDZ domain	GO:0005515
TRINITY_DN13375_c0_g1_i1.p1	6603756c20eb94f5bc1379ebdfecaa5f	313	Pfam	PF13365	Trypsin-like peptidase domain	31	165	9.4e-31	T	2019-08-09
TRINITY_DN110616_c0_g1_i1.p3	0013b45a534e007d2ca3a817311825ec	114	Pfam	PF00005	ABC transporter	14	63	3.9e-11	T	2019-08-09	IPR003439	ABC transporter-like	GO:0005524|GO:0016887
TRINITY_DN115030_c0_g1_i1.p1	aaad2ebf5972b0840ca6b20002e3fb37	275	Pfam	PF13844	Glycosyl transferase family 41	69	264	1.4e-113	T	2019-08-09	IPR029489	O-GlcNAc transferase, C-terminal
TRINITY_DN40544_c0_g1_i1.p2	c39906f50465d8ab356085f2a0482a15	190	Pfam	PF04551	GcpE protein	13	187	3.9e-66	T	2019-08-09	IPR004588	4-hydroxy-3-methylbut-2-en-1-yl diphosphate synthase, bacterial-type	GO:0016114|GO:0046429|GO:0055114
TRINITY_DN12423_c0_g1_i1.p1	a41e3c4d819f29e34644e91786ee9bc0	303	Pfam	PF01428	AN1-like Zinc finger	10	37	1.8e-06	T	2019-08-09	IPR000058	Zinc finger, AN1-type	GO:0008270
TRINITY_DN179265_c0_g1_i1.p1	e62cceefc98ba778a31373f73ac91e2a	172	Pfam	PF10252	Casein kinase substrate phosphoprotein PP28	83	163	1.5e-30	T	2019-08-09	IPR019380	Casein kinase substrate, phosphoprotein PP28
TRINITY_DN52980_c0_g1_i12.p1	d4235795df42b087204e3c4b0c3f2d21	997	Pfam	PF03564	Protein of unknown function (DUF1759)	17	160	8.2e-36	T	2019-08-09	IPR005312	Protein of unknown function DUF1759
TRINITY_DN52980_c0_g1_i12.p1	d4235795df42b087204e3c4b0c3f2d21	997	Pfam	PF05585	Putative peptidase (DUF1758)	352	502	2.4e-18	T	2019-08-09	IPR008737	Peptidase aspartic, putative
TRINITY_DN52980_c0_g1_i12.p1	d4235795df42b087204e3c4b0c3f2d21	997	Pfam	PF05380	Pao retrotransposon peptidase	868	997	4.9e-47	T	2019-08-09	IPR008042	Retrotransposon, Pao
TRINITY_DN19722_c0_g1_i1.p1	be0473a7e0e5a32cc1e36f7a1e82db9d	334	Pfam	PF05936	Bacterial Type VI secretion, VC_A0110, EvfL, ImpJ, VasE	2	334	2.4e-94	T	2019-08-09	IPR010263	Type VI secretion protein, VC_A0114
TRINITY_DN223550_c0_g1_i1.p1	b9f2043af74dedfbc35455561841b93e	202	Pfam	PF00501	AMP-binding enzyme	50	174	6.8e-13	T	2019-08-09	IPR000873	AMP-dependent synthetase/ligase	GO:0003824
TRINITY_DN17793_c0_g1_i1.p1	6539f87d7d991a808d6039bf8ef5874a	172	Pfam	PF15823	UPF0524 of C3orf70	1	172	1.1e-57	T	2019-08-09	IPR029670	UPF0524 family
TRINITY_DN17341_c0_g1_i2.p2	6812bdf68423207fb94a4ad712ad9199	197	Pfam	PF00501	AMP-binding enzyme	64	192	1.5e-25	T	2019-08-09	IPR000873	AMP-dependent synthetase/ligase	GO:0003824
TRINITY_DN58710_c0_g1_i1.p1	616203660ad7e10a02b2ece0489f7636	116	Pfam	PF00240	Ubiquitin family	45	111	3.8e-20	T	2019-08-09	IPR000626	Ubiquitin domain	GO:0005515
TRINITY_DN41732_c0_g1_i2.p1	f9a347822de9cb21c4a0f1f3bacbbb24	390	Pfam	PF07653	Variant SH3 domain	150	207	1.3e-10	T	2019-08-09	IPR001452	SH3 domain	GO:0005515
TRINITY_DN41732_c0_g1_i2.p1	f9a347822de9cb21c4a0f1f3bacbbb24	390	Pfam	PF07653	Variant SH3 domain	61	122	6.6e-12	T	2019-08-09	IPR001452	SH3 domain	GO:0005515
TRINITY_DN49789_c0_g1_i1.p1	f0c36786be0461d6803cd4fcae3bb00c	1308	Pfam	PF00027	Cyclic nucleotide-binding domain	184	277	6.8e-13	T	2019-08-09	IPR000595	Cyclic nucleotide-binding domain
TRINITY_DN49789_c0_g1_i1.p1	f0c36786be0461d6803cd4fcae3bb00c	1308	Pfam	PF00027	Cyclic nucleotide-binding domain	563	644	1.4e-14	T	2019-08-09	IPR000595	Cyclic nucleotide-binding domain
TRINITY_DN49789_c0_g1_i1.p1	f0c36786be0461d6803cd4fcae3bb00c	1308	Pfam	PF01734	Patatin-like phospholipase	888	1053	2.3e-20	T	2019-08-09	IPR002641	Patatin-like phospholipase domain	GO:0006629
TRINITY_DN150939_c0_g1_i1.p2	f5e0fdb7da1e9bffcbc1461fff243918	190	Pfam	PF13404	AsnC-type helix-turn-helix domain	10	51	3.9e-13	T	2019-08-09	IPR000485	AsnC-type HTH domain	GO:0043565
TRINITY_DN150939_c0_g1_i1.p2	f5e0fdb7da1e9bffcbc1461fff243918	190	Pfam	PF01037	Lrp/AsnC ligand binding domain	76	129	2.5e-12	T	2019-08-09	IPR019887	Transcription regulator AsnC/Lrp, ligand binding domain
TRINITY_DN183839_c0_g1_i1.p1	1a2ecf8ccc0e29b0f25001e0e070d7a0	126	Pfam	PF00108	Thiolase, N-terminal domain	1	93	2.8e-34	T	2019-08-09	IPR020616	Thiolase, N-terminal	GO:0016747
TRINITY_DN88232_c0_g1_i1.p1	1e5d205453ab9f6389480ea1e35252e2	155	Pfam	PF00400	WD domain, G-beta repeat	37	73	2.7e-07	T	2019-08-09	IPR001680	WD40 repeat	GO:0005515
TRINITY_DN51018_c0_g1_i1.p1	7e1f20cfc7918fcf95f76373617d9c0b	1276	Pfam	PF18139	SLOG in TRPM	111	378	5.1e-114	T	2019-08-09	IPR041491	TRPM, SLOG domain
TRINITY_DN51018_c0_g1_i1.p1	7e1f20cfc7918fcf95f76373617d9c0b	1276	Pfam	PF00520	Ion transport protein	847	1081	4.6e-18	T	2019-08-09	IPR005821	Ion transport domain	GO:0005216|GO:0006811|GO:0016020|GO:0055085
TRINITY_DN51018_c0_g1_i1.p1	7e1f20cfc7918fcf95f76373617d9c0b	1276	Pfam	PF16519	Tetramerisation domain of TRPM	1172	1227	4.5e-23	T	2019-08-09	IPR032415	TRPM, tetramerisation domain	GO:0051262
TRINITY_DN34648_c0_g1_i2.p1	78cc951cf21a8546a55f058e2394ecb4	433	Pfam	PF00855	PWWP domain	327	405	9.5e-12	T	2019-08-09	IPR000313	PWWP domain
TRINITY_DN132871_c0_g1_i1.p1	11a6c7a6d9a2f381525965c8236f077e	184	Pfam	PF00589	Phage integrase family	88	184	4.3e-09	T	2019-08-09	IPR002104	Integrase, catalytic domain	GO:0003677|GO:0006310|GO:0015074
TRINITY_DN23784_c0_g1_i1.p1	d474e2b509f42b25f43ef636dbe6a996	276	Pfam	PF00090	Thrombospondin type 1 domain	84	133	8.7e-10	T	2019-08-09	IPR000884	Thrombospondin type-1 (TSP1) repeat
TRINITY_DN23784_c0_g1_i1.p1	d474e2b509f42b25f43ef636dbe6a996	276	Pfam	PF01033	Somatomedin B domain	29	77	1.3e-05	T	2019-08-09	IPR001212	Somatomedin B domain	GO:0005044|GO:0006955|GO:0030247
TRINITY_DN12847_c0_g1_i1.p1	d0a71dd431437cc324fe05454ee99989	148	Pfam	PF13181	Tetratricopeptide repeat	56	86	0.011	T	2019-08-09	IPR019734	Tetratricopeptide repeat	GO:0005515
TRINITY_DN12847_c0_g1_i1.p1	d0a71dd431437cc324fe05454ee99989	148	Pfam	PF07719	Tetratricopeptide repeat	95	124	3.2e-05	T	2019-08-09	IPR013105	Tetratricopeptide repeat 2
TRINITY_DN3240_c1_g1_i1.p1	8fa599edc65ab94dacb447ca24a63ada	151	Pfam	PF07993	Male sterility protein	7	53	9.8e-05	T	2019-08-09	IPR013120	Male sterility, NAD-binding
TRINITY_DN27278_c0_g1_i1.p1	d8d1adc5c0c0398663ba386cdbca3278	522	Pfam	PF00089	Trypsin	286	517	5.6e-66	T	2019-08-09	IPR001254	Serine proteases, trypsin domain	GO:0004252|GO:0006508
TRINITY_DN41929_c0_g1_i1.p1	b18392f8e0d714a26583889be8ab228f	213	Pfam	PF00089	Trypsin	38	199	1.4e-33	T	2019-08-09	IPR001254	Serine proteases, trypsin domain	GO:0004252|GO:0006508
TRINITY_DN180379_c0_g1_i1.p1	1bd2b35e9259a1c0b5c2c4562374928b	459	Pfam	PF00132	Bacterial transferase hexapeptide (six repeats)	377	412	3.5e-05	T	2019-08-09	IPR001451	Hexapeptide repeat
TRINITY_DN180379_c0_g1_i1.p1	1bd2b35e9259a1c0b5c2c4562374928b	459	Pfam	PF12804	MobA-like NTP transferase domain	9	143	1.3e-11	T	2019-08-09	IPR025877	MobA-like NTP transferase
TRINITY_DN23227_c0_g1_i1.p1	447d3c3d9086be77abd309eb342c09a4	509	Pfam	PF01088	Ubiquitin carboxyl-terminal hydrolase, family 1	15	223	2.4e-66	T	2019-08-09	IPR001578	Peptidase C12, ubiquitin carboxyl-terminal hydrolase	GO:0004843|GO:0006511
TRINITY_DN23227_c0_g1_i1.p1	447d3c3d9086be77abd309eb342c09a4	509	Pfam	PF18031	Ubiquitin carboxyl-terminal hydrolases	427	472	1.9e-17	T	2019-08-09	IPR041507	Peptidase C12, C-terminal domain
TRINITY_DN52534_c1_g1_i7.p1	e92ae1671ce5d8ca44e14f7d251cbcce	1045	Pfam	PF17852	Dynein heavy chain AAA lid domain	95	211	7.1e-16	T	2019-08-09	IPR041466	Dynein heavy chain, AAA 5 extension domain
TRINITY_DN52534_c1_g1_i7.p1	e92ae1671ce5d8ca44e14f7d251cbcce	1045	Pfam	PF12775	P-loop containing dynein motor region	219	398	6e-61	T	2019-08-09
TRINITY_DN52534_c1_g1_i7.p1	e92ae1671ce5d8ca44e14f7d251cbcce	1045	Pfam	PF17857	AAA+ lid domain	431	519	8.7e-21	T	2019-08-09	IPR041589	Dynein heavy chain 3, AAA+ lid domain
TRINITY_DN52534_c1_g1_i7.p1	e92ae1671ce5d8ca44e14f7d251cbcce	1045	Pfam	PF12777	Microtubule-binding stalk of dynein motor	864	1044	4.4e-23	T	2019-08-09	IPR024743	Dynein heavy chain, coiled coil stalk
TRINITY_DN52534_c1_g1_i7.p1	e92ae1671ce5d8ca44e14f7d251cbcce	1045	Pfam	PF12780	P-loop containing dynein motor region D4	573	850	1.4e-98	T	2019-08-09	IPR024317	Dynein heavy chain, AAA module D4
TRINITY_DN52952_c1_g2_i1.p1	84d76f445456cfac1010869250f557eb	2229	Pfam	PF12781	ATP-binding dynein motor region	1825	2045	3.4e-81	T	2019-08-09	IPR035706	Dynein heavy chain, ATP-binding dynein motor region
TRINITY_DN52952_c1_g2_i1.p1	84d76f445456cfac1010869250f557eb	2229	Pfam	PF17857	AAA+ lid domain	1023	1095	4.3e-15	T	2019-08-09	IPR041589	Dynein heavy chain 3, AAA+ lid domain
TRINITY_DN52952_c1_g2_i1.p1	84d76f445456cfac1010869250f557eb	2229	Pfam	PF12775	P-loop containing dynein motor region	805	985	9.6e-64	T	2019-08-09
TRINITY_DN52952_c1_g2_i1.p1	84d76f445456cfac1010869250f557eb	2229	Pfam	PF12774	Hydrolytic ATP binding site of dynein motor region	193	520	2e-142	T	2019-08-09	IPR035699	Dynein heavy chain, hydrolytic ATP-binding dynein motor region	GO:0005524
TRINITY_DN52952_c1_g2_i1.p1	84d76f445456cfac1010869250f557eb	2229	Pfam	PF12777	Microtubule-binding stalk of dynein motor	1452	1793	1.6e-40	T	2019-08-09	IPR024743	Dynein heavy chain, coiled coil stalk
TRINITY_DN52952_c1_g2_i1.p1	84d76f445456cfac1010869250f557eb	2229	Pfam	PF08393	Dynein heavy chain, N-terminal region 2	3	56	3.1e-09	T	2019-08-09	IPR013602	Dynein heavy chain, domain-2
TRINITY_DN52952_c1_g2_i1.p1	84d76f445456cfac1010869250f557eb	2229	Pfam	PF12780	P-loop containing dynein motor region D4	1176	1438	4.8e-91	T	2019-08-09	IPR024317	Dynein heavy chain, AAA module D4
TRINITY_DN52952_c1_g2_i1.p1	84d76f445456cfac1010869250f557eb	2229	Pfam	PF17852	Dynein heavy chain AAA lid domain	676	797	1.3e-13	T	2019-08-09	IPR041466	Dynein heavy chain, AAA 5 extension domain
TRINITY_DN218795_c0_g1_i1.p1	ff208c6555b924346646434fab4dadec	163	Pfam	PF04607	Region found in RelA / SpoT proteins	1	43	6.8e-12	T	2019-08-09	IPR007685	RelA/SpoT	GO:0015969
TRINITY_DN218795_c0_g1_i1.p1	ff208c6555b924346646434fab4dadec	163	Pfam	PF02824	TGS domain	88	144	1.2e-19	T	2019-08-09	IPR004095	TGS
TRINITY_DN49984_c1_g1_i2.p1	e4832881d8bd2ea70eca4179f584bb5b	374	Pfam	PF15936	Domain of unknown function (DUF4749)	250	364	6.4e-11	T	2019-08-09	IPR031847	Domain of unknown function DUF4749
TRINITY_DN49984_c1_g1_i2.p1	e4832881d8bd2ea70eca4179f584bb5b	374	Pfam	PF00595	PDZ domain	11	87	2.1e-11	T	2019-08-09	IPR001478	PDZ domain	GO:0005515
TRINITY_DN51520_c0_g1_i11.p2	6ab7851c571e557b734af77a6c893b3f	386	Pfam	PF18084	ARTD15 N-terminal domain	45	113	1.3e-22	T	2019-08-09	IPR041400	PARP16 N-terminal domain
TRINITY_DN51520_c0_g1_i11.p2	6ab7851c571e557b734af77a6c893b3f	386	Pfam	PF00644	Poly(ADP-ribose) polymerase catalytic domain	160	314	7.5e-13	T	2019-08-09	IPR012317	Poly(ADP-ribose) polymerase, catalytic domain	GO:0003950
TRINITY_DN51520_c0_g1_i18.p1	6ab7851c571e557b734af77a6c893b3f	386	Pfam	PF18084	ARTD15 N-terminal domain	45	113	1.3e-22	T	2019-08-09	IPR041400	PARP16 N-terminal domain
TRINITY_DN51520_c0_g1_i18.p1	6ab7851c571e557b734af77a6c893b3f	386	Pfam	PF00644	Poly(ADP-ribose) polymerase catalytic domain	160	314	7.5e-13	T	2019-08-09	IPR012317	Poly(ADP-ribose) polymerase, catalytic domain	GO:0003950
TRINITY_DN51520_c0_g1_i9.p1	6ab7851c571e557b734af77a6c893b3f	386	Pfam	PF18084	ARTD15 N-terminal domain	45	113	1.3e-22	T	2019-08-09	IPR041400	PARP16 N-terminal domain
TRINITY_DN51520_c0_g1_i9.p1	6ab7851c571e557b734af77a6c893b3f	386	Pfam	PF00644	Poly(ADP-ribose) polymerase catalytic domain	160	314	7.5e-13	T	2019-08-09	IPR012317	Poly(ADP-ribose) polymerase, catalytic domain	GO:0003950
TRINITY_DN76301_c0_g1_i2.p1	230226c7a51970eefddc3318700b9645	478	Pfam	PF12146	Serine aminopeptidase, S33	169	292	6.5e-07	T	2019-08-09	IPR022742	Serine aminopeptidase, S33
TRINITY_DN76301_c0_g1_i2.p1	230226c7a51970eefddc3318700b9645	478	Pfam	PF04083	Partial alpha/beta-hydrolase lipase region	109	166	5.2e-17	T	2019-08-09	IPR006693	Partial AB-hydrolase lipase domain	GO:0006629
TRINITY_DN76301_c0_g1_i1.p1	230226c7a51970eefddc3318700b9645	478	Pfam	PF12146	Serine aminopeptidase, S33	169	292	6.5e-07	T	2019-08-09	IPR022742	Serine aminopeptidase, S33
TRINITY_DN76301_c0_g1_i1.p1	230226c7a51970eefddc3318700b9645	478	Pfam	PF04083	Partial alpha/beta-hydrolase lipase region	109	166	5.2e-17	T	2019-08-09	IPR006693	Partial AB-hydrolase lipase domain	GO:0006629
TRINITY_DN193866_c0_g1_i1.p1	11b4625f20a8acb1b260b50a88029a04	170	Pfam	PF02673	Bacitracin resistance protein BacA	9	170	3e-53	T	2019-08-09	IPR003824	Undecaprenyl-diphosphatase UppP	GO:0016020|GO:0016311|GO:0050380
TRINITY_DN45319_c0_g1_i4.p1	817c8a37d6865fe00a56b65b4aa329c0	578	Pfam	PF13193	AMP-binding enzyme C-terminal domain	488	563	5.6e-15	T	2019-08-09	IPR025110	AMP-binding enzyme, C-terminal domain
TRINITY_DN45319_c0_g1_i4.p1	817c8a37d6865fe00a56b65b4aa329c0	578	Pfam	PF00501	AMP-binding enzyme	52	479	3.4e-90	T	2019-08-09	IPR000873	AMP-dependent synthetase/ligase	GO:0003824
TRINITY_DN53705_c0_g1_i1.p1	3a3fe87bd08852e37dbbacda6e741999	763	Pfam	PF03901	Alg9-like mannosyltransferase family	4	363	9.3e-45	T	2019-08-09	IPR005599	GPI mannosyltransferase	GO:0016757
TRINITY_DN165900_c0_g1_i1.p1	f7d33a99c0d5059410319d6b7deca444	132	Pfam	PF02690	Na+/Pi-cotransporter	28	132	3.3e-28	T	2019-08-09	IPR003841	Sodium-dependent phosphate transport protein	GO:0015321|GO:0016020|GO:0044341
TRINITY_DN87167_c0_g1_i1.p1	440225b0bab401f142ad24ac015221e1	105	Pfam	PF08372	Plant phosphoribosyltransferase C-terminal	1	105	1.2e-55	T	2019-08-09	IPR013583	Phosphoribosyltransferase C-terminal
TRINITY_DN220776_c0_g1_i1.p1	9491d62984028d43ee3ff90e63c77c99	110	Pfam	PF00788	Ras association (RalGDS/AF-6) domain	9	101	2.4e-10	T	2019-08-09	IPR000159	Ras-associating (RA) domain	GO:0007165
TRINITY_DN179390_c0_g1_i1.p1	912fa6de0a3e61b8588dd5b4ddbe60aa	119	Pfam	PF00050	Kazal-type serine protease inhibitor domain	64	110	0.00025	T	2019-08-09	IPR002350	Kazal domain	GO:0005515
TRINITY_DN52110_c2_g1_i8.p1	f96d525779c78f755eb27e3d7ffb4ff7	977	Pfam	PF16909	Vacuolar-sorting-associated 13 protein C-terminal	570	727	4.6e-22	T	2019-08-09	IPR031645	Vacuolar protein sorting-associated protein 13, C-terminal
TRINITY_DN52110_c2_g1_i8.p1	f96d525779c78f755eb27e3d7ffb4ff7	977	Pfam	PF06650	SHR-binding domain of vacuolar-sorting associated protein 13	5	207	5.7e-16	T	2019-08-09	IPR009543	Vacuolar protein sorting-associated protein 13, SHR-binding domain
TRINITY_DN52110_c2_g1_i3.p1	f96d525779c78f755eb27e3d7ffb4ff7	977	Pfam	PF16909	Vacuolar-sorting-associated 13 protein C-terminal	570	727	4.6e-22	T	2019-08-09	IPR031645	Vacuolar protein sorting-associated protein 13, C-terminal
TRINITY_DN52110_c2_g1_i3.p1	f96d525779c78f755eb27e3d7ffb4ff7	977	Pfam	PF06650	SHR-binding domain of vacuolar-sorting associated protein 13	5	207	5.7e-16	T	2019-08-09	IPR009543	Vacuolar protein sorting-associated protein 13, SHR-binding domain
TRINITY_DN13569_c0_g1_i2.p1	4a1bf9bfdc2b06404d564950a9b42c9a	115	Pfam	PF13639	Ring finger domain	69	111	1.9e-13	T	2019-08-09	IPR001841	Zinc finger, RING-type
TRINITY_DN54215_c0_g1_i1.p1	1887b6616d7be6f0597d1b0fd0a81f26	379	Pfam	PF18399	Clip-domain serine protease homolog Scarface	344	379	4.9e-11	T	2019-08-09	IPR040973	Inactive serine protease scarface, clip-domain
TRINITY_DN43777_c0_g1_i1.p1	6942538cb8cc18263a7232371601822a	808	Pfam	PF10192	Rhodopsin-like GPCR transmembrane domain	290	545	4.9e-66	T	2019-08-09	IPR019336	Intimal thickness related receptor, IRP	GO:0007186|GO:0019236
TRINITY_DN42515_c0_g1_i5.p1	e786a874760a5523708d0ed9d6478e9e	921	Pfam	PF16876	Lipin/Ned1/Smp2 multi-domain protein middle domain	487	571	1.8e-12	T	2019-08-09	IPR031703	Lipin, middle domain
TRINITY_DN42515_c0_g1_i5.p1	e786a874760a5523708d0ed9d6478e9e	921	Pfam	PF08235	LNS2 (Lipin/Ned1/Smp2)	687	912	3.1e-101	T	2019-08-09	IPR013209	Lipin/Ned1/Smp2 (LNS2)
TRINITY_DN42515_c0_g1_i5.p1	e786a874760a5523708d0ed9d6478e9e	921	Pfam	PF04571	lipin, N-terminal conserved region	4	106	6.1e-43	T	2019-08-09	IPR007651	Lipin, N-terminal
TRINITY_DN245301_c0_g1_i1.p1	617679fbf3990101d6bdbe18982259f5	114	Pfam	PF04573	Signal peptidase subunit	44	114	3.8e-15	T	2019-08-09	IPR007653	Signal peptidase complex subunit 3	GO:0005787|GO:0006465|GO:0008233|GO:0016021
TRINITY_DN52799_c0_g3_i15.p1	68e1bed895ecedf90492c38b4afe5561	1432	Pfam	PF00520	Ion transport protein	236	493	9.1e-23	T	2019-08-09	IPR005821	Ion transport domain	GO:0005216|GO:0006811|GO:0016020|GO:0055085
TRINITY_DN52799_c0_g3_i15.p1	68e1bed895ecedf90492c38b4afe5561	1432	Pfam	PF00027	Cyclic nucleotide-binding domain	595	679	2.2e-16	T	2019-08-09	IPR000595	Cyclic nucleotide-binding domain
TRINITY_DN48161_c0_g1_i2.p1	e8a601ab7a93a71972ea8720ab3785b9	521	Pfam	PF00104	Ligand-binding domain of nuclear hormone receptor	338	498	3.5e-10	T	2019-08-09	IPR000536	Nuclear hormone receptor, ligand-binding domain
TRINITY_DN48161_c0_g1_i2.p1	e8a601ab7a93a71972ea8720ab3785b9	521	Pfam	PF00105	Zinc finger, C4 type (two domains)	8	76	9.9e-29	T	2019-08-09	IPR001628	Zinc finger, nuclear hormone receptor-type	GO:0003700|GO:0005634|GO:0006355|GO:0008270|GO:0043565
TRINITY_DN28619_c0_g1_i1.p1	c51c334b5034f257e1355ed8a64762d3	934	Pfam	PF00645	Poly(ADP-ribose) polymerase and DNA-Ligase Zn-finger region	12	92	8.8e-17	T	2019-08-09	IPR001510	Zinc finger, PARP-type	GO:0003677|GO:0008270
TRINITY_DN28619_c0_g1_i1.p1	c51c334b5034f257e1355ed8a64762d3	934	Pfam	PF16759	DNA ligase 3 BRCT domain	830	917	2.1e-08	T	2019-08-09	IPR031916	DNA ligase 3, BRCT domain
TRINITY_DN28619_c0_g1_i1.p1	c51c334b5034f257e1355ed8a64762d3	934	Pfam	PF01068	ATP dependent DNA ligase domain	371	565	7.3e-58	T	2019-08-09	IPR012310	DNA ligase, ATP-dependent, central	GO:0003910|GO:0005524|GO:0006281|GO:0006310
TRINITY_DN28619_c0_g1_i1.p1	c51c334b5034f257e1355ed8a64762d3	934	Pfam	PF04679	ATP dependent DNA ligase C terminal region	593	704	4e-16	T	2019-08-09	IPR012309	DNA ligase, ATP-dependent, C-terminal	GO:0003910|GO:0006281|GO:0006310
TRINITY_DN28619_c0_g1_i1.p1	c51c334b5034f257e1355ed8a64762d3	934	Pfam	PF04675	DNA ligase N terminus	151	322	6.7e-32	T	2019-08-09	IPR012308	DNA ligase, ATP-dependent, N-terminal	GO:0003677|GO:0003910|GO:0006281|GO:0006310
TRINITY_DN214923_c0_g1_i1.p1	f462071e4ae3cf1f90bb58a2b00ca576	243	Pfam	PF08711	TFIIS helical bundle-like domain	30	81	2.7e-12	T	2019-08-09	IPR017923	Transcription factor IIS, N-terminal	GO:0005634
TRINITY_DN14573_c0_g1_i1.p1	df59ef64c9a1c1530672f3cd3bed9e97	287	Pfam	PF00722	Glycosyl hydrolases family 16	27	206	1.1e-49	T	2019-08-09	IPR000757	Glycoside hydrolase family 16	GO:0004553|GO:0005975
TRINITY_DN14573_c0_g1_i1.p1	df59ef64c9a1c1530672f3cd3bed9e97	287	Pfam	PF06955	Xyloglucan endo-transglycosylase (XET) C-terminus	239	283	5.7e-15	T	2019-08-09	IPR010713	Xyloglucan endo-transglycosylase, C-terminal	GO:0005618|GO:0006073|GO:0016762|GO:0048046
TRINITY_DN52485_c0_g2_i2.p1	c06d85045fc2c16035cdced2efaa45f6	226	Pfam	PF11904	GPCR-chaperone	1	88	8.8e-30	T	2019-08-09	IPR021832	Ankyrin repeat domain-containing protein 13
TRINITY_DN179226_c0_g1_i2.p1	3230ae4aa1ec6c5e8734e7923bb2eb86	272	Pfam	PF00227	Proteasome subunit	29	215	7.7e-52	T	2019-08-09	IPR001353	Proteasome, subunit alpha/beta	GO:0004298|GO:0005839|GO:0051603
TRINITY_DN179226_c0_g1_i2.p1	3230ae4aa1ec6c5e8734e7923bb2eb86	272	Pfam	PF10584	Proteasome subunit A N-terminal signature	6	28	1.3e-13	T	2019-08-09	IPR000426	Proteasome alpha-subunit, N-terminal domain	GO:0004175|GO:0006511|GO:0019773
TRINITY_DN228802_c0_g1_i1.p1	ce86164f836b8c6a80df5e9c721f35af	152	Pfam	PF00379	Insect cuticle protein	72	124	2.2e-15	T	2019-08-09	IPR000618	Insect cuticle protein	GO:0042302
TRINITY_DN5662_c0_g1_i1.p1	7d0f350c87e26488393c18a4ef64f03a	489	Pfam	PF13909	C2H2-type zinc-finger domain	323	347	2.3e-06	T	2019-08-09
TRINITY_DN5662_c0_g1_i1.p1	7d0f350c87e26488393c18a4ef64f03a	489	Pfam	PF07776	Zinc-finger associated domain (zf-AD)	23	96	4.8e-10	T	2019-08-09	IPR012934	Zinc finger, AD-type	GO:0005634|GO:0008270
TRINITY_DN5662_c0_g1_i1.p1	7d0f350c87e26488393c18a4ef64f03a	489	Pfam	PF00096	Zinc finger, C2H2 type	351	373	0.0092	T	2019-08-09	IPR013087	Zinc finger C2H2-type	GO:0003676
TRINITY_DN5662_c0_g1_i1.p1	7d0f350c87e26488393c18a4ef64f03a	489	Pfam	PF00096	Zinc finger, C2H2 type	295	317	0.00065	T	2019-08-09	IPR013087	Zinc finger C2H2-type	GO:0003676
TRINITY_DN5662_c0_g1_i1.p1	7d0f350c87e26488393c18a4ef64f03a	489	Pfam	PF00096	Zinc finger, C2H2 type	267	289	0.0023	T	2019-08-09	IPR013087	Zinc finger C2H2-type	GO:0003676
TRINITY_DN109860_c0_g1_i1.p1	e8597c1ad800823837ea126d853299f7	721	Pfam	PF01826	Trypsin Inhibitor like cysteine rich domain	327	387	7.9e-09	T	2019-08-09	IPR002919	Trypsin Inhibitor-like, cysteine rich domain
TRINITY_DN109860_c0_g1_i1.p1	e8597c1ad800823837ea126d853299f7	721	Pfam	PF01826	Trypsin Inhibitor like cysteine rich domain	262	322	3.3e-08	T	2019-08-09	IPR002919	Trypsin Inhibitor-like, cysteine rich domain
TRINITY_DN109860_c0_g1_i1.p1	e8597c1ad800823837ea126d853299f7	721	Pfam	PF01826	Trypsin Inhibitor like cysteine rich domain	392	450	2.4e-05	T	2019-08-09	IPR002919	Trypsin Inhibitor-like, cysteine rich domain
TRINITY_DN109860_c0_g1_i1.p1	e8597c1ad800823837ea126d853299f7	721	Pfam	PF01826	Trypsin Inhibitor like cysteine rich domain	196	258	1.6e-06	T	2019-08-09	IPR002919	Trypsin Inhibitor-like, cysteine rich domain
TRINITY_DN109860_c0_g1_i1.p1	e8597c1ad800823837ea126d853299f7	721	Pfam	PF01826	Trypsin Inhibitor like cysteine rich domain	584	644	2e-07	T	2019-08-09	IPR002919	Trypsin Inhibitor-like, cysteine rich domain
TRINITY_DN109860_c0_g1_i1.p1	e8597c1ad800823837ea126d853299f7	721	Pfam	PF01826	Trypsin Inhibitor like cysteine rich domain	64	125	7.3e-06	T	2019-08-09	IPR002919	Trypsin Inhibitor-like, cysteine rich domain
TRINITY_DN43869_c0_g1_i1.p1	6696b2a0f8331a2ecb54894842fb3594	281	Pfam	PF03131	bZIP Maf transcription factor	28	117	2.3e-06	T	2019-08-09	IPR004826	Basic leucine zipper domain, Maf-type	GO:0003677|GO:0005634|GO:0006355
TRINITY_DN52949_c5_g3_i1.p1	0d607ad5802909f7320cba1e71584446	241	Pfam	PF00439	Bromodomain	66	147	1.7e-18	T	2019-08-09	IPR001487	Bromodomain	GO:0005515
TRINITY_DN100744_c0_g1_i1.p3	6c6399838f5f63149a63b8267be25656	115	Pfam	PF13709	Domain of unknown function (DUF4159)	7	113	1.9e-24	T	2019-08-09	IPR025297	Domain of unknown function DUF4159
TRINITY_DN48028_c2_g1_i4.p1	dcf4c609b6cd90bc07aa3fc0d26475bb	751	Pfam	PF00989	PAS fold	129	231	9.8e-12	T	2019-08-09	IPR013767	PAS fold	GO:0006355
TRINITY_DN48028_c2_g1_i4.p1	dcf4c609b6cd90bc07aa3fc0d26475bb	751	Pfam	PF10516	SHNi-TPR	561	596	3.4e-09	T	2019-08-09	IPR019544	Tetratricopeptide, SHNi-TPR domain
TRINITY_DN48028_c2_g1_i4.p1	dcf4c609b6cd90bc07aa3fc0d26475bb	751	Pfam	PF00010	Helix-loop-helix DNA-binding domain	54	105	9.5e-13	T	2019-08-09	IPR011598	Myc-type, basic helix-loop-helix (bHLH) domain	GO:0046983
TRINITY_DN48028_c2_g1_i4.p1	dcf4c609b6cd90bc07aa3fc0d26475bb	751	Pfam	PF14598	PAS domain	322	426	4.1e-22	T	2019-08-09
TRINITY_DN53399_c0_g1_i1.p1	ce535445ab4cea2fa35e83911c2a4fca	479	Pfam	PF01593	Flavin containing amine oxidoreductase	10	465	2.7e-32	T	2019-08-09	IPR002937	Amine oxidase	GO:0016491|GO:0055114
TRINITY_DN52244_c8_g5_i5.p1	cdc3c0c72e89dfd06560f014762e1741	1124	Pfam	PF16529	WD40 region of Ge1, enhancer of mRNA-decapping protein	47	376	3.1e-119	T	2019-08-09	IPR032401	Enhancer of mRNA-decapping protein 4, WD40 repeat region
TRINITY_DN152960_c0_g1_i1.p2	4c4cb8425efaf6f919809e6f0b9928d3	101	Pfam	PF02781	Glucose-6-phosphate dehydrogenase, C-terminal domain	6	97	1.2e-24	T	2019-08-09	IPR022675	Glucose-6-phosphate dehydrogenase, C-terminal	GO:0004345|GO:0006006|GO:0050661|GO:0055114
TRINITY_DN49147_c0_g1_i1.p1	6eb41c1506165307b95ac75d17e8ed3a	438	Pfam	PF00611	Fes/CIP4, and EFC/F-BAR homology domain	24	98	3.7e-15	T	2019-08-09	IPR001060	FCH domain
TRINITY_DN49147_c0_g1_i1.p1	6eb41c1506165307b95ac75d17e8ed3a	438	Pfam	PF00018	SH3 domain	385	432	9.5e-16	T	2019-08-09	IPR001452	SH3 domain	GO:0005515
TRINITY_DN158332_c0_g1_i1.p4	e78926b909e0cf303dc661699acd6d56	120	Pfam	PF01430	Hsp33 protein	2	119	4.1e-32	T	2019-08-09	IPR000397	Heat shock protein Hsp33	GO:0005737|GO:0006457|GO:0051082
TRINITY_DN50642_c0_g1_i1.p1	888a4736267001e210704e5cf40e5d78	264	Pfam	PF00106	short chain dehydrogenase	13	226	5.9e-32	T	2019-08-09	IPR002347	Short-chain dehydrogenase/reductase SDR
TRINITY_DN51457_c0_g1_i8.p1	c1d1d52087839d6a8b105c5749ee2016	523	Pfam	PF09731	Mitochondrial inner membrane protein	47	523	2.6e-52	T	2019-08-09	IPR019133	Mitochondrial inner membrane protein Mitofilin
TRINITY_DN49848_c0_g1_i4.p1	a0b505e6a280672c1d8f2e1ee3ff876e	194	Pfam	PF13499	EF-hand domain pair	51	112	7.2e-10	T	2019-08-09	IPR002048	EF-hand domain	GO:0005509
TRINITY_DN91666_c0_g1_i1.p1	0747c7369c82f0fb9b6764e64fe61548	246	Pfam	PF00227	Proteasome subunit	34	220	4.2e-54	T	2019-08-09	IPR001353	Proteasome, subunit alpha/beta	GO:0004298|GO:0005839|GO:0051603
TRINITY_DN91666_c0_g1_i1.p1	0747c7369c82f0fb9b6764e64fe61548	246	Pfam	PF10584	Proteasome subunit A N-terminal signature	9	31	2.8e-14	T	2019-08-09	IPR000426	Proteasome alpha-subunit, N-terminal domain	GO:0004175|GO:0006511|GO:0019773
TRINITY_DN41639_c0_g1_i2.p1	0ebd13f1cbbc80abfb2a91f98fe9496d	637	Pfam	PF07177	Neuralized	284	433	4.1e-43	T	2019-08-09	IPR006573	Neuralized homology repeat (NHR) domain
TRINITY_DN41639_c0_g1_i2.p1	0ebd13f1cbbc80abfb2a91f98fe9496d	637	Pfam	PF07177	Neuralized	89	238	8.3e-52	T	2019-08-09	IPR006573	Neuralized homology repeat (NHR) domain
TRINITY_DN41639_c0_g1_i2.p1	0ebd13f1cbbc80abfb2a91f98fe9496d	637	Pfam	PF13920	Zinc finger, C3HC4 type (RING finger)	582	631	3.7e-14	T	2019-08-09
TRINITY_DN42957_c1_g2_i1.p1	d7c2acf062933d2533af83774f46332e	1083	Pfam	PF00136	DNA polymerase family B	524	953	3.1e-151	T	2019-08-09	IPR006134	DNA-directed DNA polymerase, family B, multifunctional domain	GO:0000166|GO:0003677
TRINITY_DN42957_c1_g2_i1.p1	d7c2acf062933d2533af83774f46332e	1083	Pfam	PF03104	DNA polymerase family B, exonuclease domain	111	459	3.2e-80	T	2019-08-09	IPR006133	DNA-directed DNA polymerase, family B, exonuclease domain
TRINITY_DN42957_c1_g2_i1.p1	d7c2acf062933d2533af83774f46332e	1083	Pfam	PF14260	C4-type zinc-finger of DNA polymerase delta	991	1061	3.5e-18	T	2019-08-09	IPR025687	C4-type zinc-finger of DNA polymerase delta
TRINITY_DN238841_c0_g1_i1.p2	ae494b9866e83adb134cf508a14b66bd	104	Pfam	PF01274	Malate synthase	3	76	4.7e-18	T	2019-08-09	IPR001465	Malate synthase	GO:0004474|GO:0006097
TRINITY_DN49848_c0_g1_i8.p1	bd599cb77f2d6717e6365084fce835c6	604	Pfam	PF00858	Amiloride-sensitive sodium channel	67	563	2.6e-94	T	2019-08-09	IPR001873	Epithelial sodium channel	GO:0005272|GO:0006814|GO:0016020
TRINITY_DN49901_c0_g1_i2.p1	e348c83ed23137cf32cb4bba7940f632	116	Pfam	PF03645	Tctex-1 family	18	112	6.5e-28	T	2019-08-09	IPR005334	Dynein light chain Tctex-1 like
TRINITY_DN7771_c0_g1_i1.p1	84b6dda94f49f749aa82009fbad77504	384	Pfam	PF07966	A1 Propeptide	21	41	2.8e-05	T	2019-08-09	IPR012848	Aspartic peptidase, N-terminal	GO:0004190|GO:0006508
TRINITY_DN7771_c0_g1_i1.p1	84b6dda94f49f749aa82009fbad77504	384	Pfam	PF00026	Eukaryotic aspartyl protease	65	382	6e-123	T	2019-08-09	IPR033121	Peptidase family A1 domain
TRINITY_DN22564_c0_g1_i1.p1	2fa085d0cad2ba405f8b4aa4b4661bd9	166	Pfam	PF00012	Hsp70 protein	1	132	2.4e-24	T	2019-08-09	IPR013126	Heat shock protein 70 family
TRINITY_DN120900_c0_g1_i1.p1	28f1cd8531bf84e5e5e9c47d61bb2ba6	177	Pfam	PF02932	Neurotransmitter-gated ion-channel transmembrane region	46	166	1.5e-59	T	2019-08-09	IPR006029	Neurotransmitter-gated ion-channel transmembrane domain	GO:0006811|GO:0016021
TRINITY_DN81017_c0_g1_i1.p1	6d37055c58978d7ee15ad6987dd61c64	262	Pfam	PF13873	Myb/SANT-like DNA-binding domain	10	81	2e-05	T	2019-08-09	IPR028002	Myb/SANT-like DNA-binding domain
TRINITY_DN144969_c2_g1_i1.p1	cce95745766ee4ff63813bc6ad99725c	449	Pfam	PF00089	Trypsin	36	270	4.7e-42	T	2019-08-09	IPR001254	Serine proteases, trypsin domain	GO:0004252|GO:0006508
TRINITY_DN41124_c0_g1_i1.p1	54e930fcf970d23761a77ab20badb110	276	Pfam	PF14598	PAS domain	32	117	3e-08	T	2019-08-09
TRINITY_DN52414_c0_g1_i9.p1	9f1f574653dc908c5dd55c2bc96a1ad5	2594	Pfam	PF15613	Williams-Beuren syndrome DDT (WSD), D-TOX E motif	2012	2052	1.3e-05	T	2019-08-09	IPR028941	WHIM2 domain
TRINITY_DN52414_c0_g1_i9.p1	9f1f574653dc908c5dd55c2bc96a1ad5	2594	Pfam	PF15613	Williams-Beuren syndrome DDT (WSD), D-TOX E motif	1566	1654	9.5e-08	T	2019-08-09	IPR028941	WHIM2 domain
TRINITY_DN52414_c0_g1_i9.p1	9f1f574653dc908c5dd55c2bc96a1ad5	2594	Pfam	PF02791	DDT domain	1163	1222	6.8e-08	T	2019-08-09	IPR018501	DDT domain
TRINITY_DN52414_c0_g1_i9.p1	9f1f574653dc908c5dd55c2bc96a1ad5	2594	Pfam	PF00439	Bromodomain	2500	2576	1.9e-20	T	2019-08-09	IPR001487	Bromodomain	GO:0005515
TRINITY_DN52414_c0_g1_i9.p1	9f1f574653dc908c5dd55c2bc96a1ad5	2594	Pfam	PF00628	PHD-finger	2254	2300	4.4e-09	T	2019-08-09	IPR019787	Zinc finger, PHD-finger
TRINITY_DN52414_c0_g1_i9.p1	9f1f574653dc908c5dd55c2bc96a1ad5	2594	Pfam	PF00628	PHD-finger	2308	2354	5.9e-09	T	2019-08-09	IPR019787	Zinc finger, PHD-finger
TRINITY_DN114825_c0_g1_i1.p1	dc343ef7ab1755ec2a3ce2cc2811e9cb	227	Pfam	PF01391	Collagen triple helix repeat (20 copies)	74	119	1.1e-07	T	2019-08-09	IPR008160	Collagen triple helix repeat
TRINITY_DN114825_c0_g1_i1.p1	dc343ef7ab1755ec2a3ce2cc2811e9cb	227	Pfam	PF00386	C1q domain	135	227	4.2e-21	T	2019-08-09	IPR001073	C1q domain
TRINITY_DN47275_c0_g1_i6.p1	35e830b27f9b51c7df2488917eca8db1	448	Pfam	PF00536	SAM domain (Sterile alpha motif)	8	67	2.9e-15	T	2019-08-09	IPR001660	Sterile alpha motif domain	GO:0005515
TRINITY_DN48876_c0_g1_i1.p1	ab13559836701588707a8d632798fc9e	805	Pfam	PF03200	Glycosyl hydrolase family 63 C-terminal domain	320	802	1.2e-191	T	2019-08-09	IPR031335	Glycosyl hydrolase family 63, C-terminal
TRINITY_DN48876_c0_g1_i1.p1	ab13559836701588707a8d632798fc9e	805	Pfam	PF16923	Glycosyl hydrolase family 63 N-terminal domain	86	269	3.8e-39	T	2019-08-09	IPR031631	Glycosyl hydrolase family 63, N-terminal
TRINITY_DN49810_c0_g1_i2.p1	07dbfa5c6c2c425aabfe22b6950567ae	401	Pfam	PF00595	PDZ domain	291	364	1e-11	T	2019-08-09	IPR001478	PDZ domain	GO:0005515
TRINITY_DN18871_c0_g1_i1.p1	9e28ebaa191c57fa0cc1e925a71d182b	410	Pfam	PF16077	Spaetzle	312	404	1.2e-27	T	2019-08-09	IPR032104	Spaetzle
TRINITY_DN46368_c0_g1_i1.p1	236fb764be6cf2420b9d107230d4d078	1529	Pfam	PF00931	NB-ARC domain	123	367	2.9e-21	T	2019-08-09	IPR002182	NB-ARC	GO:0043531
TRINITY_DN46368_c0_g1_i1.p1	236fb764be6cf2420b9d107230d4d078	1529	Pfam	PF00619	Caspase recruitment domain	8	87	1.3e-08	T	2019-08-09	IPR001315	CARD domain	GO:0042981
TRINITY_DN46368_c0_g1_i1.p1	236fb764be6cf2420b9d107230d4d078	1529	Pfam	PF17908	APAF-1 helical domain	471	606	6.5e-18	T	2019-08-09	IPR041452	APAF-1 helical domain
TRINITY_DN41028_c0_g1_i1.p1	10b5d412818e5c07ac2f433dc6601d36	374	Pfam	PF02932	Neurotransmitter-gated ion-channel transmembrane region	263	344	2.2e-27	T	2019-08-09	IPR006029	Neurotransmitter-gated ion-channel transmembrane domain	GO:0006811|GO:0016021
TRINITY_DN41028_c0_g1_i1.p1	10b5d412818e5c07ac2f433dc6601d36	374	Pfam	PF02931	Neurotransmitter-gated ion-channel ligand binding domain	58	255	1.7e-34	T	2019-08-09	IPR006202	Neurotransmitter-gated ion-channel ligand-binding domain	GO:0005230|GO:0006811|GO:0016021
TRINITY_DN50279_c2_g1_i6.p1	6737c9c3685f7cd754817fc7ebfc530f	128	Pfam	PF01263	Aldose 1-epimerase	11	120	5.5e-16	T	2019-08-09	IPR008183	Aldose 1-/Glucose-6-phosphate 1-epimerase	GO:0005975|GO:0016853
TRINITY_DN12729_c0_g1_i1.p1	ea3b2bc4ecd7c3ef6841aad2de38f672	153	Pfam	PF00084	Sushi repeat (SCR repeat)	29	83	3e-09	T	2019-08-09	IPR000436	Sushi/SCR/CCP domain
TRINITY_DN12729_c0_g1_i1.p1	ea3b2bc4ecd7c3ef6841aad2de38f672	153	Pfam	PF00084	Sushi repeat (SCR repeat)	88	143	6.9e-11	T	2019-08-09	IPR000436	Sushi/SCR/CCP domain
TRINITY_DN49070_c0_g1_i8.p1	0565107b05eaac8a3ada6fb07a6b57d5	325	Pfam	PF00151	Lipase	74	216	8.2e-33	T	2019-08-09	IPR013818	Lipase/vitellogenin
TRINITY_DN44690_c0_g1_i4.p1	88555dd8639ca00140d07cd6a6ba4e7b	1352	Pfam	PF00211	Adenylate and Guanylate cyclase catalytic domain	896	1080	2.2e-65	T	2019-08-09	IPR001054	Adenylyl cyclase class-3/4/guanylyl cyclase	GO:0009190|GO:0016849|GO:0035556
TRINITY_DN44690_c0_g1_i4.p1	88555dd8639ca00140d07cd6a6ba4e7b	1352	Pfam	PF07714	Protein tyrosine kinase	577	828	1.3e-33	T	2019-08-09	IPR001245	Serine-threonine/tyrosine-protein kinase, catalytic domain	GO:0004672|GO:0006468
TRINITY_DN44690_c0_g1_i4.p1	88555dd8639ca00140d07cd6a6ba4e7b	1352	Pfam	PF01094	Receptor family ligand binding region	50	428	1.2e-34	T	2019-08-09	IPR001828	Receptor, ligand binding region
TRINITY_DN182853_c0_g1_i1.p1	d101fe8fe2940a94547a00d3f7339dbb	1343	Pfam	PF13855	Leucine rich repeat	823	882	1.3e-11	T	2019-08-09	IPR001611	Leucine-rich repeat	GO:0005515
TRINITY_DN182853_c0_g1_i1.p1	d101fe8fe2940a94547a00d3f7339dbb	1343	Pfam	PF13855	Leucine rich repeat	159	199	2.6e-07	T	2019-08-09	IPR001611	Leucine-rich repeat	GO:0005515
TRINITY_DN182853_c0_g1_i1.p1	d101fe8fe2940a94547a00d3f7339dbb	1343	Pfam	PF13855	Leucine rich repeat	484	543	1e-14	T	2019-08-09	IPR001611	Leucine-rich repeat	GO:0005515
TRINITY_DN182853_c0_g1_i1.p1	d101fe8fe2940a94547a00d3f7339dbb	1343	Pfam	PF13855	Leucine rich repeat	341	400	2.5e-14	T	2019-08-09	IPR001611	Leucine-rich repeat	GO:0005515
TRINITY_DN182853_c0_g1_i1.p1	d101fe8fe2940a94547a00d3f7339dbb	1343	Pfam	PF13855	Leucine rich repeat	219	278	2.4e-13	T	2019-08-09	IPR001611	Leucine-rich repeat	GO:0005515
TRINITY_DN182853_c0_g1_i1.p1	d101fe8fe2940a94547a00d3f7339dbb	1343	Pfam	PF01582	TIR domain	1070	1141	3.6e-05	T	2019-08-09	IPR000157	Toll/interleukin-1 receptor homology (TIR) domain	GO:0005515|GO:0007165
TRINITY_DN44603_c0_g1_i2.p1	572372310d35d0879c659b9ac9e092f6	252	Pfam	PF07654	Immunoglobulin C1-set domain	43	124	1e-11	T	2019-08-09	IPR003597	Immunoglobulin C1-set
TRINITY_DN44603_c0_g1_i1.p1	572372310d35d0879c659b9ac9e092f6	252	Pfam	PF07654	Immunoglobulin C1-set domain	43	124	1e-11	T	2019-08-09	IPR003597	Immunoglobulin C1-set
TRINITY_DN9804_c0_g1_i4.p1	a9c953544a99bc01d84c389f0fae7661	385	Pfam	PF05605	Drought induced 19 protein (Di19), zinc-binding	76	137	1.7e-19	T	2019-08-09	IPR008598	Drought induced 19 protein type, zinc-binding domain
TRINITY_DN9804_c0_g1_i4.p1	a9c953544a99bc01d84c389f0fae7661	385	Pfam	PF00569	Zinc finger, ZZ type	4	47	7.6e-11	T	2019-08-09	IPR000433	Zinc finger, ZZ-type	GO:0008270
TRINITY_DN46076_c0_g1_i6.p1	3c27fb6e7a2100b271a49a789465f153	962	Pfam	PF00664	ABC transporter transmembrane region	28	208	7.3e-21	T	2019-08-09	IPR011527	ABC transporter type 1, transmembrane domain	GO:0005524|GO:0016021|GO:0042626|GO:0055085
TRINITY_DN46076_c0_g1_i6.p1	3c27fb6e7a2100b271a49a789465f153	962	Pfam	PF00664	ABC transporter transmembrane region	747	901	4e-11	T	2019-08-09	IPR011527	ABC transporter type 1, transmembrane domain	GO:0005524|GO:0016021|GO:0042626|GO:0055085
TRINITY_DN46076_c0_g1_i6.p1	3c27fb6e7a2100b271a49a789465f153	962	Pfam	PF00005	ABC transporter	324	455	3.1e-17	T	2019-08-09	IPR003439	ABC transporter-like	GO:0005524|GO:0016887
TRINITY_DN159333_c0_g1_i1.p2	ad37a9466789f0f011f8b4d3144be0aa	106	Pfam	PF00028	Cadherin domain	14	99	6e-22	T	2019-08-09	IPR002126	Cadherin-like	GO:0005509|GO:0007156|GO:0016020
TRINITY_DN216098_c0_g1_i1.p1	8daa287961584ddfcf3a82c08674adb3	146	Pfam	PF00731	AIR carboxylase	5	145	1.5e-61	T	2019-08-09	IPR000031	PurE domain	GO:0006189
TRINITY_DN155351_c0_g1_i1.p1	a66f575619f398e7cd8cf1de233a2904	109	Pfam	PF06151	Trehalose receptor	1	86	3.3e-22	T	2019-08-09	IPR009318	Gustatory receptor	GO:0008527|GO:0016021|GO:0050912
TRINITY_DN115794_c0_g1_i1.p1	a19970a8b3f518fd5dc9ec6cc2b28ddb	159	Pfam	PF00970	Oxidoreductase FAD-binding domain	85	148	0.00017	T	2019-08-09	IPR008333	Flavoprotein pyridine nucleotide cytochrome reductase-like, FAD-binding domain
TRINITY_DN201767_c0_g1_i1.p1	1e4fc222b106b897cc474de035c5a17d	137	Pfam	PF00069	Protein kinase domain	48	134	1.9e-15	T	2019-08-09	IPR000719	Protein kinase domain	GO:0004672|GO:0005524|GO:0006468
TRINITY_DN68715_c0_g1_i1.p1	cbd96e4f60da9151c6ee14f3befe58d6	139	Pfam	PF08206	Ribonuclease B OB domain	1	39	2.4e-13	T	2019-08-09	IPR013223	Ribonuclease B, N-terminal OB domain
TRINITY_DN68715_c0_g1_i1.p1	cbd96e4f60da9151c6ee14f3befe58d6	139	Pfam	PF17876	Cold shock domain	59	133	7.2e-23	T	2019-08-09	IPR040476	RNase II/RNase R, cold shock domain
TRINITY_DN42329_c0_g2_i2.p1	5267f24c02b3edc71fc821349a5794ff	314	Pfam	PF04561	RNA polymerase Rpb2, domain 2	120	190	1.2e-07	T	2019-08-09	IPR007642	RNA polymerase Rpb2, domain 2	GO:0003677|GO:0003899|GO:0006351
TRINITY_DN42329_c0_g2_i2.p1	5267f24c02b3edc71fc821349a5794ff	314	Pfam	PF04563	RNA polymerase beta subunit	15	219	2.2e-26	T	2019-08-09	IPR007644	RNA polymerase, beta subunit, protrusion	GO:0003677|GO:0003899|GO:0006351
TRINITY_DN49494_c0_g1_i1.p1	b2ea736d4514291b5abb8cf3cae3ac68	492	Pfam	PF00787	PX domain	153	235	1.1e-16	T	2019-08-09	IPR001683	Phox homologous domain	GO:0035091
TRINITY_DN49494_c0_g1_i1.p1	b2ea736d4514291b5abb8cf3cae3ac68	492	Pfam	PF08628	Sorting nexin C terminal	342	445	2.4e-15	T	2019-08-09	IPR013937	Sorting nexin, C-terminal
TRINITY_DN51447_c0_g2_i1.p1	8c30fd53116498a50283500eacd0be7f	529	Pfam	PF05199	GMC oxidoreductase	382	520	2.9e-30	T	2019-08-09	IPR007867	Glucose-methanol-choline oxidoreductase, C-terminal	GO:0016614|GO:0055114
TRINITY_DN51447_c0_g2_i1.p1	8c30fd53116498a50283500eacd0be7f	529	Pfam	PF00732	GMC oxidoreductase	7	252	2.1e-45	T	2019-08-09	IPR000172	Glucose-methanol-choline oxidoreductase, N-terminal	GO:0016614|GO:0050660|GO:0055114
TRINITY_DN236282_c0_g1_i1.p1	8666e558ebcfe4253232716896811b53	103	Pfam	PF04355	SmpA / OmlA family	1	77	2.4e-23	T	2019-08-09	IPR007450	Lipoprotein SmpA/OmlA	GO:0019867
TRINITY_DN146482_c0_g1_i1.p1	1b118bea2f12d9305bb41079d9462518	250	Pfam	PF02121	Phosphatidylinositol transfer protein	1	249	3.3e-121	T	2019-08-09	IPR001666	Phosphatidylinositol transfer protein	GO:0005548|GO:0015914
TRINITY_DN28516_c0_g1_i1.p1	c229c8c31d1de023c337c072538ef41f	144	Pfam	PF10183	ESSS subunit of NADH:ubiquinone oxidoreductase (complex I)	19	130	4.6e-38	T	2019-08-09	IPR019329	NADH:ubiquinone oxidoreductase, ESSS subunit
TRINITY_DN149060_c0_g1_i1.p1	7035c93cd953c0ab30d4899ad16af126	226	Pfam	PF07662	Na+ dependent nucleoside transporter C-terminus	3	222	2.1e-79	T	2019-08-09	IPR011657	Concentrative nucleoside transporter C-terminal domain
TRINITY_DN48200_c0_g1_i1.p1	f4133ac3e917867f5312fd5ce4708d69	857	Pfam	PF00098	Zinc knuckle	231	246	6.2e-05	T	2019-08-09	IPR001878	Zinc finger, CCHC-type	GO:0003676|GO:0008270
TRINITY_DN48200_c0_g1_i1.p1	f4133ac3e917867f5312fd5ce4708d69	857	Pfam	PF13976	GAG-pre-integrase domain	384	445	4.9e-08	T	2019-08-09	IPR025724	GAG-pre-integrase domain
TRINITY_DN48200_c0_g1_i1.p1	f4133ac3e917867f5312fd5ce4708d69	857	Pfam	PF14223	gag-polypeptide of LTR copia-type	50	179	1.8e-24	T	2019-08-09
TRINITY_DN48200_c0_g1_i1.p1	f4133ac3e917867f5312fd5ce4708d69	857	Pfam	PF07727	Reverse transcriptase (RNA-dependent DNA polymerase)	769	856	2.8e-27	T	2019-08-09	IPR013103	Reverse transcriptase, RNA-dependent DNA polymerase
TRINITY_DN51686_c0_g1_i9.p1	866c0ca14d718abdb832abcc94f6d9b7	635	Pfam	PF15501	Nuclear protein MDM1	146	454	5.5e-29	T	2019-08-09	IPR029136	Nuclear protein MDM1	GO:0008017|GO:0046600
TRINITY_DN51686_c0_g1_i1.p1	866c0ca14d718abdb832abcc94f6d9b7	635	Pfam	PF15501	Nuclear protein MDM1	146	454	5.5e-29	T	2019-08-09	IPR029136	Nuclear protein MDM1	GO:0008017|GO:0046600
TRINITY_DN46076_c0_g1_i4.p1	108d19e0031facfe4e6c7c01f3fd5fbe	1341	Pfam	PF00664	ABC transporter transmembrane region	789	1024	4.5e-18	T	2019-08-09	IPR011527	ABC transporter type 1, transmembrane domain	GO:0005524|GO:0016021|GO:0042626|GO:0055085
TRINITY_DN46076_c0_g1_i4.p1	108d19e0031facfe4e6c7c01f3fd5fbe	1341	Pfam	PF00664	ABC transporter transmembrane region	4	250	4e-20	T	2019-08-09	IPR011527	ABC transporter type 1, transmembrane domain	GO:0005524|GO:0016021|GO:0042626|GO:0055085
TRINITY_DN46076_c0_g1_i4.p1	108d19e0031facfe4e6c7c01f3fd5fbe	1341	Pfam	PF00005	ABC transporter	1114	1265	2.3e-22	T	2019-08-09	IPR003439	ABC transporter-like	GO:0005524|GO:0016887
TRINITY_DN46076_c0_g1_i4.p1	108d19e0031facfe4e6c7c01f3fd5fbe	1341	Pfam	PF00005	ABC transporter	366	497	4.9e-17	T	2019-08-09	IPR003439	ABC transporter-like	GO:0005524|GO:0016887
TRINITY_DN209815_c0_g1_i1.p1	0803864084f08782bd309644388aa1dd	137	Pfam	PF12436	ICP0-binding domain of Ubiquitin-specific protease 7	1	137	2.3e-45	T	2019-08-09	IPR024729	Ubiquitin carboxyl-terminal hydrolase 7, ICP0-binding domain
TRINITY_DN50452_c0_g1_i3.p1	db3b779d18aa36351b800d9433b49241	1729	Pfam	PF00008	EGF-like domain	1494	1520	8.3e-05	T	2019-08-09	IPR000742	EGF-like domain
TRINITY_DN50452_c0_g1_i3.p1	db3b779d18aa36351b800d9433b49241	1729	Pfam	PF00008	EGF-like domain	968	998	7.6e-05	T	2019-08-09	IPR000742	EGF-like domain
TRINITY_DN50452_c0_g1_i3.p1	db3b779d18aa36351b800d9433b49241	1729	Pfam	PF01049	Cadherin cytoplasmic region	1560	1722	2.7e-48	T	2019-08-09	IPR000233	Cadherin, cytoplasmic domain	GO:0005509|GO:0007156
TRINITY_DN50452_c0_g1_i3.p1	db3b779d18aa36351b800d9433b49241	1729	Pfam	PF02210	Laminin G domain	1283	1418	6.1e-24	T	2019-08-09	IPR001791	Laminin G domain
TRINITY_DN50452_c0_g1_i3.p1	db3b779d18aa36351b800d9433b49241	1729	Pfam	PF02210	Laminin G domain	1029	1189	4e-27	T	2019-08-09	IPR001791	Laminin G domain
TRINITY_DN50452_c0_g1_i3.p1	db3b779d18aa36351b800d9433b49241	1729	Pfam	PF12661	Human growth factor-like EGF	1226	1244	0.04	T	2019-08-09	IPR013032	EGF-like, conserved site
TRINITY_DN50452_c0_g1_i3.p1	db3b779d18aa36351b800d9433b49241	1729	Pfam	PF00028	Cadherin domain	41	126	1.1e-18	T	2019-08-09	IPR002126	Cadherin-like	GO:0005509|GO:0007156|GO:0016020
TRINITY_DN50452_c0_g1_i3.p1	db3b779d18aa36351b800d9433b49241	1729	Pfam	PF00028	Cadherin domain	151	242	1.6e-14	T	2019-08-09	IPR002126	Cadherin-like	GO:0005509|GO:0007156|GO:0016020
TRINITY_DN50452_c0_g1_i3.p1	db3b779d18aa36351b800d9433b49241	1729	Pfam	PF00028	Cadherin domain	602	695	8.1e-07	T	2019-08-09	IPR002126	Cadherin-like	GO:0005509|GO:0007156|GO:0016020
TRINITY_DN50452_c0_g1_i3.p1	db3b779d18aa36351b800d9433b49241	1729	Pfam	PF00028	Cadherin domain	259	354	2.1e-12	T	2019-08-09	IPR002126	Cadherin-like	GO:0005509|GO:0007156|GO:0016020
TRINITY_DN50452_c0_g1_i3.p1	db3b779d18aa36351b800d9433b49241	1729	Pfam	PF00028	Cadherin domain	489	579	2.8e-18	T	2019-08-09	IPR002126	Cadherin-like	GO:0005509|GO:0007156|GO:0016020
TRINITY_DN52941_c0_g1_i2.p1	7346bac3c9bbbc9947c96a5d2098c494	1364	Pfam	PF07679	Immunoglobulin I-set domain	231	313	2.6e-16	T	2019-08-09	IPR013098	Immunoglobulin I-set
TRINITY_DN52941_c0_g1_i2.p1	7346bac3c9bbbc9947c96a5d2098c494	1364	Pfam	PF07679	Immunoglobulin I-set domain	330	416	5.8e-15	T	2019-08-09	IPR013098	Immunoglobulin I-set
TRINITY_DN52941_c0_g1_i2.p1	7346bac3c9bbbc9947c96a5d2098c494	1364	Pfam	PF07679	Immunoglobulin I-set domain	515	601	8.2e-16	T	2019-08-09	IPR013098	Immunoglobulin I-set
TRINITY_DN52941_c0_g1_i2.p1	7346bac3c9bbbc9947c96a5d2098c494	1364	Pfam	PF07679	Immunoglobulin I-set domain	420	507	1.3e-17	T	2019-08-09	IPR013098	Immunoglobulin I-set
TRINITY_DN52941_c0_g1_i2.p1	7346bac3c9bbbc9947c96a5d2098c494	1364	Pfam	PF13855	Leucine rich repeat	123	182	3.4e-16	T	2019-08-09	IPR001611	Leucine-rich repeat	GO:0005515
TRINITY_DN52941_c0_g1_i2.p1	7346bac3c9bbbc9947c96a5d2098c494	1364	Pfam	PF03098	Animal haem peroxidase	730	1276	2.9e-196	T	2019-08-09	IPR019791	Haem peroxidase, animal-type
TRINITY_DN49468_c1_g1_i11.p1	81bd592a03a21639866c46be896e3d3e	1475	Pfam	PF00784	MyTH4 domain	879	1030	8.9e-27	T	2019-08-09	IPR000857	MyTH4 domain	GO:0005856
TRINITY_DN49468_c1_g1_i11.p1	81bd592a03a21639866c46be896e3d3e	1475	Pfam	PF00169	PH domain	691	793	1.5e-09	T	2019-08-09	IPR001849	Pleckstrin homology domain
TRINITY_DN49468_c1_g1_i11.p1	81bd592a03a21639866c46be896e3d3e	1475	Pfam	PF00169	PH domain	583	674	5.1e-16	T	2019-08-09	IPR001849	Pleckstrin homology domain
TRINITY_DN49468_c1_g1_i11.p1	81bd592a03a21639866c46be896e3d3e	1475	Pfam	PF00373	FERM central domain	1151	1262	1.1e-14	T	2019-08-09	IPR019748	FERM central domain
TRINITY_DN3974_c0_g1_i1.p1	629423c998fdb00c41029b26e044b874	202	Pfam	PF00025	ADP-ribosylation factor family	18	188	1.5e-58	T	2019-08-09	IPR006689	Small GTPase superfamily, ARF/SAR type	GO:0005525
TRINITY_DN52356_c0_g1_i1.p1	80bc7eafc1d5b6ab38aca5bd74c446a9	608	Pfam	PF13843	Transposase IS4	188	568	8.6e-96	T	2019-08-09	IPR029526	PiggyBac transposable element-derived protein
TRINITY_DN217308_c0_g1_i1.p1	ad159589cd3d16753bfe36258f228816	342	Pfam	PF09172	Domain of unknown function (DUF1943)	2	300	1.3e-72	T	2019-08-09	IPR015255	Vitellinogen, open beta-sheet	GO:0005319|GO:0006869
TRINITY_DN51566_c10_g1_i1.p1	cbf1daebedaa1d4dab9467654b34e0f6	677	Pfam	PF18044	CCCH-type zinc finger	423	444	6.8e-07	T	2019-08-09	IPR041367	E3 ligase, CCCH-type zinc finger
TRINITY_DN49708_c0_g1_i1.p1	edd1e28e10640ceb4e4dffe8e3d21ea0	141	Pfam	PF02284	Cytochrome c oxidase subunit Va	37	137	8e-47	T	2019-08-09	IPR003204	Cytochrome c oxidase, subunit Va/VI	GO:0004129|GO:0005743
TRINITY_DN41904_c0_g1_i1.p1	9166cffe970c1df2d7d6155407dd0484	430	Pfam	PF17820	PDZ domain	64	108	4.2e-09	T	2019-08-09	IPR041489	PDZ domain 6
TRINITY_DN30225_c0_g1_i2.p1	e10f9f1521126baf23a6348393c639ab	849	Pfam	PF07679	Immunoglobulin I-set domain	291	402	2.7e-11	T	2019-08-09	IPR013098	Immunoglobulin I-set
TRINITY_DN30225_c0_g1_i2.p1	e10f9f1521126baf23a6348393c639ab	849	Pfam	PF07679	Immunoglobulin I-set domain	36	116	1.5e-08	T	2019-08-09	IPR013098	Immunoglobulin I-set
TRINITY_DN30225_c0_g1_i2.p1	e10f9f1521126baf23a6348393c639ab	849	Pfam	PF07679	Immunoglobulin I-set domain	209	283	3.9e-12	T	2019-08-09	IPR013098	Immunoglobulin I-set
TRINITY_DN30225_c0_g1_i2.p1	e10f9f1521126baf23a6348393c639ab	849	Pfam	PF07714	Protein tyrosine kinase	534	807	1.4e-100	T	2019-08-09	IPR001245	Serine-threonine/tyrosine-protein kinase, catalytic domain	GO:0004672|GO:0006468
TRINITY_DN145139_c0_g1_i1.p1	36bb7b7db9f7b9ac6f106318de4178da	657	Pfam	PF17286	PRMT5 oligomerisation domain	470	653	1.1e-46	T	2019-08-09	IPR035248	PRMT5, oligomerisation domain
TRINITY_DN145139_c0_g1_i1.p1	36bb7b7db9f7b9ac6f106318de4178da	657	Pfam	PF05185	PRMT5 arginine-N-methyltransferase	284	467	4.2e-61	T	2019-08-09	IPR035075	PRMT5 arginine-N-methyltransferase
TRINITY_DN145139_c0_g1_i1.p1	36bb7b7db9f7b9ac6f106318de4178da	657	Pfam	PF17285	PRMT5 TIM barrel domain	29	271	4.1e-56	T	2019-08-09	IPR035247	PRMT5, TIM barrel domain
TRINITY_DN77149_c0_g1_i1.p1	34c2b7b484fff51c2799d4e1c769c138	126	Pfam	PF16182	Putative adherens-junction anchoring region of AbLIM	8	124	5.8e-24	T	2019-08-09	IPR032402	Putative adherens-junction anchoring domain
TRINITY_DN51968_c0_g1_i3.p1	e4e8361d868860b554293517ca7077a9	1414	Pfam	PF00069	Protein kinase domain	1096	1410	1.6e-34	T	2019-08-09	IPR000719	Protein kinase domain	GO:0004672|GO:0005524|GO:0006468
TRINITY_DN41320_c0_g1_i8.p1	68e5921735e497e74a377c943542b4fa	633	Pfam	PF11768	WD repeat-containing and planar cell polarity effector protein Fritz	394	539	7.2e-24	T	2019-08-09	IPR024511	WD repeat-containing and planar cell polarity effector protein Fritz
TRINITY_DN41320_c0_g1_i8.p1	68e5921735e497e74a377c943542b4fa	633	Pfam	PF11768	WD repeat-containing and planar cell polarity effector protein Fritz	42	368	8.3e-52	T	2019-08-09	IPR024511	WD repeat-containing and planar cell polarity effector protein Fritz
TRINITY_DN222885_c0_g1_i1.p2	63b00fb18891e72a152bedf7db319d6e	108	Pfam	PF01775	Ribosomal proteins 50S-L18Ae/60S-L20/60S-L18A	1	58	4.9e-24	T	2019-08-09	IPR023573	Ribosomal protein 50S-L18Ae/60S-L20/60S-L18A	GO:0003735|GO:0005840|GO:0006412
TRINITY_DN51599_c0_g1_i3.p1	d23308ad2ea556124811fd4ee3a69f97	109	Pfam	PF04500	FLYWCH zinc finger domain	32	93	1.8e-12	T	2019-08-09	IPR007588	Zinc finger, FLYWCH-type
TRINITY_DN126835_c0_g1_i1.p1	b121a106499ec8a0d7f4cf49b5ff0a5f	164	Pfam	PF01555	DNA methylase	73	163	3e-23	T	2019-08-09	IPR002941	DNA methylase N-4/N-6	GO:0003677|GO:0006306|GO:0008170
TRINITY_DN45280_c0_g1_i1.p1	f1bddaecaa6f11709046b58065afe8d4	765	Pfam	PF03221	Tc5 transposase DNA-binding domain	327	385	2.5e-12	T	2019-08-09	IPR006600	HTH CenpB-type DNA-binding domain
TRINITY_DN45280_c0_g1_i1.p1	f1bddaecaa6f11709046b58065afe8d4	765	Pfam	PF03184	DDE superfamily endonuclease	453	617	3.8e-24	T	2019-08-09	IPR004875	DDE superfamily endonuclease domain	GO:0003676
TRINITY_DN38585_c1_g1_i2.p1	4c5f1ee46f57444265d4c4a7d39f7068	969	Pfam	PF08311	Mad3/BUB1 homology region 1	41	162	1.8e-40	T	2019-08-09	IPR013212	Mad3/Bub1 homology region 1
TRINITY_DN233863_c0_g1_i1.p1	b3c5ae4a8eaa22e36ccabcfdcfe1d7b9	107	Pfam	PF07228	Stage II sporulation protein E (SpoIIE)	6	99	2.2e-05	T	2019-08-09	IPR001932	PPM-type phosphatase domain	GO:0003824
TRINITY_DN48813_c1_g1_i2.p1	3076072ff67fd9819e878a91728191a5	375	Pfam	PF00856	SET domain	72	111	0.00013	T	2019-08-09	IPR001214	SET domain	GO:0005515
TRINITY_DN48468_c0_g1_i2.p1	c1419610a61342a9c5234eb36ad8cded	453	Pfam	PF04831	Popeye protein conserved region	109	333	1.1e-39	T	2019-08-09	IPR006916	Popeye protein	GO:0016020
TRINITY_DN48468_c0_g1_i1.p1	c1419610a61342a9c5234eb36ad8cded	453	Pfam	PF04831	Popeye protein conserved region	109	333	1.1e-39	T	2019-08-09	IPR006916	Popeye protein	GO:0016020
TRINITY_DN53039_c1_g1_i1.p1	74cd2da546138b5ce85e83cd32fc888b	522	Pfam	PF00171	Aldehyde dehydrogenase family	36	500	2.5e-133	T	2019-08-09	IPR015590	Aldehyde dehydrogenase domain	GO:0016491|GO:0055114
TRINITY_DN216202_c0_g1_i1.p2	9bf2ec3733b2b4c7e1af83d0101d8a7a	203	Pfam	PF02342	TerD domain	12	196	2.1e-79	T	2019-08-09	IPR003325	TerD domain
TRINITY_DN77674_c0_g1_i1.p1	1f79ec1f56f34ba3ec29fee8c8ecf7e6	436	Pfam	PF03148	Tektin family	33	380	1.2e-28	T	2019-08-09
TRINITY_DN24051_c0_g1_i1.p2	a8fe39eec05d32aa995a5160473377d2	144	Pfam	PF08361	MAATS-type transcriptional repressor, C-terminal region	60	143	1.1e-05	T	2019-08-09	IPR013572	Transcription regulator MAATS, C-terminal	GO:0003677
TRINITY_DN24051_c0_g1_i1.p2	a8fe39eec05d32aa995a5160473377d2	144	Pfam	PF00440	Bacterial regulatory proteins, tetR family	1	37	1.4e-11	T	2019-08-09	IPR001647	DNA-binding HTH domain, TetR-type	GO:0003677
TRINITY_DN53469_c0_g1_i1.p1	f11ea3827940f9ea931ac8ec2cb35840	1656	Pfam	PF04983	RNA polymerase Rpb1, domain 3	592	781	1.7e-31	T	2019-08-09	IPR007066	RNA polymerase Rpb1, domain 3	GO:0003677|GO:0003899|GO:0006351
TRINITY_DN53469_c0_g1_i1.p1	f11ea3827940f9ea931ac8ec2cb35840	1656	Pfam	PF04998	RNA polymerase Rpb1, domain 5	936	1601	2.1e-94	T	2019-08-09	IPR007081	RNA polymerase Rpb1, domain 5	GO:0003677|GO:0003899|GO:0006351
TRINITY_DN53469_c0_g1_i1.p1	f11ea3827940f9ea931ac8ec2cb35840	1656	Pfam	PF00623	RNA polymerase Rpb1, domain 2	411	589	8.6e-69	T	2019-08-09	IPR000722	RNA polymerase, alpha subunit	GO:0003677|GO:0003899|GO:0006351
TRINITY_DN53469_c0_g1_i1.p1	f11ea3827940f9ea931ac8ec2cb35840	1656	Pfam	PF05000	RNA polymerase Rpb1, domain 4	838	929	9e-23	T	2019-08-09	IPR007083	RNA polymerase Rpb1, domain 4	GO:0003677|GO:0003899|GO:0006351
TRINITY_DN53469_c0_g1_i1.p1	f11ea3827940f9ea931ac8ec2cb35840	1656	Pfam	PF04997	RNA polymerase Rpb1, domain 1	22	323	1.8e-24	T	2019-08-09	IPR007080	RNA polymerase Rpb1, domain 1	GO:0003677|GO:0003899|GO:0006351
TRINITY_DN52681_c5_g3_i6.p1	7195721634b82528bc7a19ee0dcc081b	1336	Pfam	PF04146	YT521-B-like domain	1018	1154	3.6e-43	T	2019-08-09	IPR007275	YTH domain	GO:0003723
TRINITY_DN52531_c0_g1_i6.p1	b0de8191b99fd6918d7b44df3f075e78	250	Pfam	PF02602	Uroporphyrinogen-III synthase HemD	14	236	5.2e-38	T	2019-08-09	IPR003754	Tetrapyrrole biosynthesis, uroporphyrinogen III synthase	GO:0004852|GO:0033014
TRINITY_DN52531_c0_g1_i5.p1	b0de8191b99fd6918d7b44df3f075e78	250	Pfam	PF02602	Uroporphyrinogen-III synthase HemD	14	236	5.2e-38	T	2019-08-09	IPR003754	Tetrapyrrole biosynthesis, uroporphyrinogen III synthase	GO:0004852|GO:0033014
TRINITY_DN47501_c0_g1_i2.p1	232fcef10dac729e72bd55aab49d9c4e	379	Pfam	PF00001	7 transmembrane receptor (rhodopsin family)	13	338	1.3e-80	T	2019-08-09	IPR000276	G protein-coupled receptor, rhodopsin-like	GO:0004930|GO:0007186|GO:0016021
TRINITY_DN110430_c0_g1_i1.p1	0b4feee48c20796355f94b0c82f154b9	753	Pfam	PF01042	Endoribonuclease L-PSP	486	599	2.8e-08	T	2019-08-09	IPR006175	YjgF/YER057c/UK114 family
TRINITY_DN110430_c0_g1_i1.p1	0b4feee48c20796355f94b0c82f154b9	753	Pfam	PF01042	Endoribonuclease L-PSP	378	442	4.7e-10	T	2019-08-09	IPR006175	YjgF/YER057c/UK114 family
TRINITY_DN110430_c0_g1_i1.p1	0b4feee48c20796355f94b0c82f154b9	753	Pfam	PF01902	Diphthamide synthase	1	226	9.1e-43	T	2019-08-09	IPR002761	Diphthamide synthase domain
TRINITY_DN85335_c0_g1_i1.p1	b48dc457301f9877b1644db50cb1765e	111	Pfam	PF00089	Trypsin	28	104	6.1e-06	T	2019-08-09	IPR001254	Serine proteases, trypsin domain	GO:0004252|GO:0006508
TRINITY_DN52267_c3_g2_i9.p1	dee748251b84ade09d7113bdffff05ac	306	Pfam	PF02932	Neurotransmitter-gated ion-channel transmembrane region	76	239	5.2e-37	T	2019-08-09	IPR006029	Neurotransmitter-gated ion-channel transmembrane domain	GO:0006811|GO:0016021
TRINITY_DN119205_c0_g1_i1.p4	5660b05a312c5b11260350b36f70dd0f	112	Pfam	PF01569	PAP2 superfamily	5	108	2.8e-19	T	2019-08-09	IPR000326	Phosphatidic acid phosphatase type 2/haloperoxidase
TRINITY_DN52160_c3_g1_i2.p1	75ee95162249abff2a402b6916be1cc6	1917	Pfam	PF00621	RhoGEF domain	1458	1646	2.1e-42	T	2019-08-09	IPR000219	Dbl homology (DH) domain	GO:0005089|GO:0035023
TRINITY_DN52160_c3_g1_i2.p1	75ee95162249abff2a402b6916be1cc6	1917	Pfam	PF02196	Raf-like Ras-binding domain	1159	1231	5.6e-15	T	2019-08-09	IPR003116	Raf-like Ras-binding	GO:0007165
TRINITY_DN52160_c3_g1_i2.p1	75ee95162249abff2a402b6916be1cc6	1917	Pfam	PF18385	T-lymphoma invasion and metastasis CC-Ex domain	1019	1114	3.9e-30	T	2019-08-09	IPR040655	TIAM1, CC-Ex domain
TRINITY_DN52160_c3_g1_i2.p1	75ee95162249abff2a402b6916be1cc6	1917	Pfam	PF00169	PH domain	890	991	1.3e-12	T	2019-08-09	IPR001849	Pleckstrin homology domain
TRINITY_DN52774_c2_g1_i4.p1	7118c936d9ab69436558e959e29b8cf2	588	Pfam	PF00075	RNase H	313	439	4.4e-14	T	2019-08-09	IPR002156	Ribonuclease H domain	GO:0003676|GO:0004523
TRINITY_DN52774_c2_g1_i4.p1	7118c936d9ab69436558e959e29b8cf2	588	Pfam	PF00078	Reverse transcriptase (RNA-dependent DNA polymerase)	2	135	2.7e-24	T	2019-08-09	IPR000477	Reverse transcriptase domain
TRINITY_DN110003_c0_g1_i1.p1	53dd489540a4a607bbbfe5b802260a33	721	Pfam	PF01432	Peptidase family M3	259	713	4.3e-117	T	2019-08-09	IPR001567	Peptidase M3A/M3B catalytic domain	GO:0004222|GO:0006508
TRINITY_DN179512_c0_g1_i1.p1	897d73f5664a1b73becb3e2c8c0d3586	1203	Pfam	PF06470	SMC proteins Flexible Hinge Domain	532	643	8.4e-24	T	2019-08-09	IPR010935	SMCs flexible hinge	GO:0005515|GO:0005524|GO:0005694|GO:0051276
TRINITY_DN179512_c0_g1_i1.p1	897d73f5664a1b73becb3e2c8c0d3586	1203	Pfam	PF02463	RecF/RecN/SMC N terminal domain	2	1182	1.5e-57	T	2019-08-09	IPR003395	RecF/RecN/SMC, N-terminal
TRINITY_DN51298_c0_g1_i6.p1	d0e0d3c3ac471a3f95ae871587770ab0	979	Pfam	PF00078	Reverse transcriptase (RNA-dependent DNA polymerase)	527	784	2.3e-44	T	2019-08-09	IPR000477	Reverse transcriptase domain
TRINITY_DN35580_c0_g1_i1.p1	51ec5d2f64adb5a3fd37095f4a1f5f7d	333	Pfam	PF00205	Thiamine pyrophosphate enzyme, central domain	1	89	4.9e-28	T	2019-08-09	IPR012000	Thiamine pyrophosphate enzyme, central domain	GO:0000287|GO:0030976
TRINITY_DN35580_c0_g1_i1.p1	51ec5d2f64adb5a3fd37095f4a1f5f7d	333	Pfam	PF02775	Thiamine pyrophosphate enzyme, C-terminal TPP binding domain	155	304	1.5e-49	T	2019-08-09	IPR011766	Thiamine pyrophosphate enzyme, C-terminal TPP-binding	GO:0003824|GO:0030976
TRINITY_DN166845_c0_g1_i1.p1	0a7ec0e1174d73e39c8847db16e7884e	264	Pfam	PF03958	Bacterial type II/III secretion system short domain	198	257	1.3e-11	T	2019-08-09	IPR005644	NolW-like
TRINITY_DN166845_c0_g1_i1.p1	0a7ec0e1174d73e39c8847db16e7884e	264	Pfam	PF03958	Bacterial type II/III secretion system short domain	134	192	8e-09	T	2019-08-09	IPR005644	NolW-like
TRINITY_DN52275_c0_g1_i1.p1	bf3b2a79f71808d323a6c318719195b0	394	Pfam	PF00907	T-box	1	156	5.1e-70	T	2019-08-09	IPR001699	Transcription factor, T-box	GO:0003700|GO:0005634|GO:0006355
TRINITY_DN45291_c0_g1_i5.p1	d559f705826763aca158fa3ed67989e5	203	Pfam	PF00334	Nucleoside diphosphate kinase	2	99	3.3e-20	T	2019-08-09	IPR034907	Nucleoside diphosphate kinase-like domain
TRINITY_DN45291_c0_g1_i5.p1	d559f705826763aca158fa3ed67989e5	203	Pfam	PF00334	Nucleoside diphosphate kinase	116	168	8.4e-07	T	2019-08-09	IPR034907	Nucleoside diphosphate kinase-like domain
TRINITY_DN35175_c0_g1_i1.p1	63e0824ad2131d2c76789b70c0b61779	397	Pfam	PF07648	Kazal-type serine protease inhibitor domain	107	152	1.5e-10	T	2019-08-09	IPR002350	Kazal domain	GO:0005515
TRINITY_DN35175_c0_g1_i1.p1	63e0824ad2131d2c76789b70c0b61779	397	Pfam	PF10591	Secreted protein acidic and rich in cysteine Ca binding region	166	273	1.2e-31	T	2019-08-09	IPR019577	SPARC/Testican, calcium-binding domain	GO:0005509
TRINITY_DN35175_c0_g1_i1.p1	63e0824ad2131d2c76789b70c0b61779	397	Pfam	PF00086	Thyroglobulin type-1 repeat	282	341	9e-17	T	2019-08-09	IPR000716	Thyroglobulin type-1
TRINITY_DN117572_c0_g1_i1.p1	98169ed6c14d02dfa63643bd2a2f1194	138	Pfam	PF00230	Major intrinsic protein	2	109	4.8e-19	T	2019-08-09	IPR000425	Major intrinsic protein	GO:0015267|GO:0016020|GO:0055085
TRINITY_DN52199_c0_g2_i2.p1	f9be1a619fd996808f5e0a81bf1d7f0f	644	Pfam	PF00631	GGL domain	235	293	6.2e-12	T	2019-08-09	IPR015898	G-protein gamma-like domain	GO:0007186
TRINITY_DN52199_c0_g2_i2.p1	f9be1a619fd996808f5e0a81bf1d7f0f	644	Pfam	PF00615	Regulator of G protein signaling domain	313	428	3e-28	T	2019-08-09	IPR016137	RGS domain
TRINITY_DN52199_c0_g2_i2.p1	f9be1a619fd996808f5e0a81bf1d7f0f	644	Pfam	PF18148	Regulator of G-protein signalling DHEX domain	106	215	3.4e-36	T	2019-08-09	IPR040759	Regulator of G-protein signalling, DHEX domain
TRINITY_DN52199_c0_g2_i2.p1	f9be1a619fd996808f5e0a81bf1d7f0f	644	Pfam	PF00610	Domain found in Dishevelled, Egl-10, and Pleckstrin (DEP)	30	103	5.3e-15	T	2019-08-09	IPR000591	DEP domain	GO:0035556
TRINITY_DN12104_c1_g1_i1.p1	17c82b70d446147208502136452e5d15	265	Pfam	PF14555	UBA-like domain	10	50	2.8e-09	T	2019-08-09
TRINITY_DN12104_c1_g1_i1.p1	17c82b70d446147208502136452e5d15	265	Pfam	PF03556	Cullin binding	136	246	5.8e-39	T	2019-08-09	IPR005176	Potentiating neddylation domain
TRINITY_DN32387_c0_g1_i1.p1	c3644030cf441d28e87c745adb0ef513	100	Pfam	PF00009	Elongation factor Tu GTP binding domain	6	97	4.8e-12	T	2019-08-09	IPR000795	Transcription factor, GTP-binding domain	GO:0003924|GO:0005525
TRINITY_DN48521_c0_g1_i1.p1	a5c8dc1ef98c9288d833818a1250c40f	553	Pfam	PF06638	Strabismus protein	15	553	0	T	2019-08-09	IPR009539	Vang-like protein	GO:0007275|GO:0016021
TRINITY_DN48521_c0_g1_i3.p1	a5c8dc1ef98c9288d833818a1250c40f	553	Pfam	PF06638	Strabismus protein	15	553	0	T	2019-08-09	IPR009539	Vang-like protein	GO:0007275|GO:0016021
TRINITY_DN90033_c0_g1_i1.p1	4740be688b6a62cfbf453d886594725a	134	Pfam	PF16909	Vacuolar-sorting-associated 13 protein C-terminal	4	61	4.3e-15	T	2019-08-09	IPR031645	Vacuolar protein sorting-associated protein 13, C-terminal
TRINITY_DN36032_c0_g1_i1.p1	d95791ed39fddec6fc1bbeccb2da37e6	345	Pfam	PF04045	Arp2/3 complex, 34 kD subunit p34-Arc	103	329	6e-104	T	2019-08-09	IPR007188	Actin-related protein 2/3 complex subunit 2	GO:0005885|GO:0015629|GO:0030833|GO:0034314
TRINITY_DN21584_c0_g1_i2.p1	a13e77d31d688039a256dae0d018bfaf	222	Pfam	PF00593	TonB dependent receptor	14	214	3.2e-10	T	2019-08-09	IPR000531	TonB-dependent receptor-like, beta-barrel
TRINITY_DN54065_c0_g1_i1.p1	a0ad782b23ff2eafe469f6204b31051c	217	Pfam	PF00051	Kringle domain	103	181	8e-27	T	2019-08-09	IPR000001	Kringle
TRINITY_DN54065_c0_g1_i1.p1	a0ad782b23ff2eafe469f6204b31051c	217	Pfam	PF00051	Kringle domain	185	217	3.1e-08	T	2019-08-09	IPR000001	Kringle
TRINITY_DN54065_c0_g1_i1.p1	a0ad782b23ff2eafe469f6204b31051c	217	Pfam	PF00024	PAN domain	29	96	2.6e-09	T	2019-08-09	IPR003609	PAN/Apple domain
TRINITY_DN42856_c0_g1_i8.p1	8e33d18076ecfe995f5d9b8caeb4f691	772	Pfam	PF03441	FAD binding domain of DNA photolyase	320	518	5.6e-79	T	2019-08-09	IPR005101	Cryptochrome/DNA photolyase, FAD-binding domain
TRINITY_DN42856_c0_g1_i8.p1	8e33d18076ecfe995f5d9b8caeb4f691	772	Pfam	PF00875	DNA photolyase	39	197	8.7e-43	T	2019-08-09	IPR006050	DNA photolyase, N-terminal
TRINITY_DN220685_c0_g1_i1.p1	163debaed957612662ab814dda764a59	318	Pfam	PF00700	Bacterial flagellin C-terminal helical region	233	317	4.3e-24	T	2019-08-09	IPR001029	Flagellin, D0/D1 domain	GO:0005198|GO:0071973
TRINITY_DN220685_c0_g1_i1.p1	163debaed957612662ab814dda764a59	318	Pfam	PF07196	Flagellin hook IN motif	85	137	1.3e-05	T	2019-08-09	IPR010810	Flagellin hook, IN motif
TRINITY_DN46729_c0_g1_i2.p1	35d2ac7626d09508c3e329c695123449	612	Pfam	PF09162	Tap, RNA-binding	100	178	3e-21	T	2019-08-09	IPR015245	Nuclear RNA export factor Tap, RNA-binding domain	GO:0003723|GO:0005634|GO:0005737|GO:0006406
TRINITY_DN46729_c0_g1_i2.p1	35d2ac7626d09508c3e329c695123449	612	Pfam	PF02136	Nuclear transport factor 2 (NTF2) domain	363	513	4.8e-12	T	2019-08-09	IPR002075	Nuclear transport factor 2
TRINITY_DN46729_c0_g1_i2.p1	35d2ac7626d09508c3e329c695123449	612	Pfam	PF03943	TAP C-terminal domain	563	610	3.4e-21	T	2019-08-09	IPR005637	TAP C-terminal (TAP-C) domain	GO:0005634|GO:0051028
TRINITY_DN77041_c0_g1_i1.p2	5a4ec94178f57f3db298cb30033b8b97	113	Pfam	PF04184	ST7 protein	1	113	9.4e-74	T	2019-08-09	IPR007311	ST7
TRINITY_DN34348_c0_g1_i1.p1	c0d51555ca0692c22cc3e2fe86bc59b1	180	Pfam	PF01145	SPFH domain / Band 7 family	2	98	2.5e-10	T	2019-08-09	IPR001107	Band 7 domain
TRINITY_DN179652_c0_g2_i1.p1	ae37dd93cfd73d9b557e6a5c37ec2e56	182	Pfam	PF17832	Pre-PUA-like domain	5	90	2.4e-25	T	2019-08-09	IPR041366	Pre-PUA domain
TRINITY_DN179652_c0_g2_i1.p1	ae37dd93cfd73d9b557e6a5c37ec2e56	182	Pfam	PF01472	PUA domain	96	171	9.3e-18	T	2019-08-09	IPR002478	PUA domain	GO:0003723
TRINITY_DN47822_c0_g1_i2.p1	0733b45cf75cde47aaff513ceaaca277	433	Pfam	PF02201	SWIB/MDM2 domain	324	392	1.7e-20	T	2019-08-09	IPR003121	SWIB/MDM2 domain	GO:0005515
TRINITY_DN49690_c0_g1_i3.p1	15d360ba346c8867727342fbd239dae3	791	Pfam	PF00069	Protein kinase domain	556	781	2.2e-57	T	2019-08-09	IPR000719	Protein kinase domain	GO:0004672|GO:0005524|GO:0006468
TRINITY_DN32397_c0_g1_i2.p1	ed077122337224171a9bf093c13f7f3f	102	Pfam	PF00106	short chain dehydrogenase	1	102	1.1e-21	T	2019-08-09	IPR002347	Short-chain dehydrogenase/reductase SDR
TRINITY_DN33342_c1_g1_i1.p1	56eba678b85538e18f45cee641c14791	222	Pfam	PF00071	Ras family	16	177	1.4e-47	T	2019-08-09	IPR001806	Small GTPase	GO:0003924|GO:0005525
TRINITY_DN183585_c0_g1_i1.p2	5cdc520907f578bd004f12956c812fee	203	Pfam	PF12710	haloacid dehalogenase-like hydrolase	28	159	4.4e-22	T	2019-08-09
TRINITY_DN15857_c0_g1_i1.p1	c1d621dd27b8429f67770b3febafaccb	196	Pfam	PF03266	NTPase	9	181	6e-50	T	2019-08-09	IPR004948	Nucleoside-triphosphatase, THEP1 type	GO:0098519
TRINITY_DN88269_c0_g1_i1.p1	b0c0f444d636291c8baf34afad249c91	118	Pfam	PF03814	Potassium-transporting ATPase A subunit	26	118	1.8e-19	T	2019-08-09	IPR004623	Potassium-transporting ATPase A chain	GO:0006813|GO:0008556
TRINITY_DN116381_c0_g1_i1.p1	cfcf5ef948d12bd8e2d4662c6068afbf	126	Pfam	PF02137	Adenosine-deaminase (editase) domain	2	125	1.2e-38	T	2019-08-09	IPR002466	Adenosine deaminase/editase	GO:0003723|GO:0004000|GO:0006396
TRINITY_DN51511_c1_g1_i22.p1	b52d8956644d1cb0e9b8f7c1371b0642	856	Pfam	PF01562	Reprolysin family propeptide	119	264	2.2e-33	T	2019-08-09	IPR002870	Peptidase M12B, propeptide
TRINITY_DN51511_c1_g1_i22.p1	b52d8956644d1cb0e9b8f7c1371b0642	856	Pfam	PF01421	Reprolysin (M12B) family zinc metalloprotease	333	537	1.5e-45	T	2019-08-09	IPR001590	Peptidase M12B, ADAM/reprolysin	GO:0004222|GO:0006508
TRINITY_DN51511_c1_g1_i22.p1	b52d8956644d1cb0e9b8f7c1371b0642	856	Pfam	PF00200	Disintegrin	552	626	2.9e-19	T	2019-08-09	IPR001762	Disintegrin domain
TRINITY_DN51511_c1_g1_i22.p1	b52d8956644d1cb0e9b8f7c1371b0642	856	Pfam	PF07974	EGF-like domain	783	815	2.3e-06	T	2019-08-09	IPR013111	EGF-like domain, extracellular
TRINITY_DN51511_c1_g1_i22.p1	b52d8956644d1cb0e9b8f7c1371b0642	856	Pfam	PF08516	ADAM cysteine-rich	631	740	1.9e-26	T	2019-08-09	IPR006586	ADAM, cysteine-rich domain
TRINITY_DN39788_c0_g1_i1.p2	dc95886e51704b2fe61f166951708158	208	Pfam	PF07534	TLD	66	205	9.4e-17	T	2019-08-09	IPR006571	TLDc domain
TRINITY_DN145787_c0_g1_i1.p1	e2a5d239e80495210392192b4276b070	827	Pfam	PF04841	Vps16, N-terminal region	6	401	6e-104	T	2019-08-09	IPR006926	Vps16, N-terminal	GO:0005737|GO:0006886
TRINITY_DN145787_c0_g1_i1.p1	e2a5d239e80495210392192b4276b070	827	Pfam	PF04840	Vps16, C-terminal region	506	814	1.4e-94	T	2019-08-09	IPR006925	Vps16, C-terminal	GO:0005737|GO:0006886
TRINITY_DN52408_c0_g1_i1.p1	2f5cb5c32ff3eade724ada94a9a206de	1101	Pfam	PF00595	PDZ domain	1001	1077	4.5e-15	T	2019-08-09	IPR001478	PDZ domain	GO:0005515
TRINITY_DN52408_c0_g1_i1.p1	2f5cb5c32ff3eade724ada94a9a206de	1101	Pfam	PF00595	PDZ domain	669	717	1.2e-05	T	2019-08-09	IPR001478	PDZ domain	GO:0005515
TRINITY_DN52100_c2_g1_i4.p1	896dcc8a092c9da72bea7ed1651b7514	251	Pfam	PF13561	Enoyl-(Acyl carrier protein) reductase	14	246	1.7e-60	T	2019-08-09
TRINITY_DN52914_c1_g1_i34.p2	ae5a93791df9930661ad19e51e95f9d8	452	Pfam	PF01237	Oxysterol-binding protein	74	424	1.2e-74	T	2019-08-09	IPR000648	Oxysterol-binding protein
TRINITY_DN52914_c1_g1_i17.p2	ae5a93791df9930661ad19e51e95f9d8	452	Pfam	PF01237	Oxysterol-binding protein	74	424	1.2e-74	T	2019-08-09	IPR000648	Oxysterol-binding protein
TRINITY_DN52914_c1_g1_i23.p2	ae5a93791df9930661ad19e51e95f9d8	452	Pfam	PF01237	Oxysterol-binding protein	74	424	1.2e-74	T	2019-08-09	IPR000648	Oxysterol-binding protein
TRINITY_DN970_c0_g1_i1.p3	b91bc1356e59bdaf6489785eb0f2009a	107	Pfam	PF00926	3,4-dihydroxy-2-butanone 4-phosphate synthase	1	95	2.6e-34	T	2019-08-09	IPR000422	3,4-dihydroxy-2-butanone 4-phosphate synthase, RibB	GO:0008686|GO:0009231
TRINITY_DN48787_c0_g1_i4.p1	38e00c3b1f879c4594915c4e49ecfdeb	2527	Pfam	PF00653	Inhibitor of Apoptosis domain	230	299	2.6e-19	T	2019-08-09	IPR001370	BIR repeat
TRINITY_DN52526_c0_g1_i7.p1	c1ee8eb8814a84d055a90abb6ca10806	759	Pfam	PF00023	Ankyrin repeat	164	188	0.0014	T	2019-08-09	IPR002110	Ankyrin repeat	GO:0005515
TRINITY_DN52526_c0_g1_i7.p1	c1ee8eb8814a84d055a90abb6ca10806	759	Pfam	PF00520	Ion transport protein	344	609	1.5e-15	T	2019-08-09	IPR005821	Ion transport domain	GO:0005216|GO:0006811|GO:0016020|GO:0055085
TRINITY_DN52526_c0_g1_i7.p1	c1ee8eb8814a84d055a90abb6ca10806	759	Pfam	PF12796	Ankyrin repeats (3 copies)	96	150	1.7e-11	T	2019-08-09	IPR020683	Ankyrin repeat-containing domain
TRINITY_DN52526_c0_g1_i7.p1	c1ee8eb8814a84d055a90abb6ca10806	759	Pfam	PF12796	Ankyrin repeats (3 copies)	20	85	4.1e-08	T	2019-08-09	IPR020683	Ankyrin repeat-containing domain
TRINITY_DN75941_c0_g1_i1.p1	84158d586c5ae7e11562010329e77a7b	1131	Pfam	PF13087	AAA domain	896	1089	4.2e-36	T	2019-08-09	IPR041679	DNA2/NAM7 helicase-like, AAA domain
TRINITY_DN75941_c0_g1_i1.p1	84158d586c5ae7e11562010329e77a7b	1131	Pfam	PF13086	AAA domain	787	861	5.4e-13	T	2019-08-09	IPR041677	DNA2/NAM7 helicase, AAA domain
TRINITY_DN75941_c0_g1_i1.p1	84158d586c5ae7e11562010329e77a7b	1131	Pfam	PF13086	AAA domain	659	765	1e-11	T	2019-08-09	IPR041677	DNA2/NAM7 helicase, AAA domain
TRINITY_DN23669_c0_g1_i2.p1	64c05359157dd44c9b29e37e34d9cc70	973	Pfam	PF13499	EF-hand domain pair	522	628	7.4e-19	T	2019-08-09	IPR002048	EF-hand domain	GO:0005509
TRINITY_DN23669_c0_g1_i2.p1	64c05359157dd44c9b29e37e34d9cc70	973	Pfam	PF17958	EF-hand domain	418	507	1.5e-35	T	2019-08-09	IPR041534	PP2A regulatory subunit B'', EF-hand domain
TRINITY_DN12910_c0_g1_i1.p1	3412557d5ac05cc356f57293c3f50d7e	275	Pfam	PF00732	GMC oxidoreductase	1	32	3.6e-07	T	2019-08-09	IPR000172	Glucose-methanol-choline oxidoreductase, N-terminal	GO:0016614|GO:0050660|GO:0055114
TRINITY_DN12910_c0_g1_i1.p1	3412557d5ac05cc356f57293c3f50d7e	275	Pfam	PF05199	GMC oxidoreductase	125	263	7.6e-28	T	2019-08-09	IPR007867	Glucose-methanol-choline oxidoreductase, C-terminal	GO:0016614|GO:0055114
TRINITY_DN43391_c0_g1_i1.p1	f8c7d4232f1781cae9783e1727f23cfd	506	Pfam	PF07915	Glucosidase II beta subunit-like protein	334	408	9.6e-17	T	2019-08-09	IPR012913	Protein OS9-like
TRINITY_DN43391_c0_g1_i1.p1	f8c7d4232f1781cae9783e1727f23cfd	506	Pfam	PF07915	Glucosidase II beta subunit-like protein	106	191	1.4e-15	T	2019-08-09	IPR012913	Protein OS9-like
TRINITY_DN46738_c0_g2_i1.p2	6e2d7a242c2d7c7503d0e35226a4e8da	218	Pfam	PF04257	Exodeoxyribonuclease V, gamma subunit	6	218	2.6e-72	T	2019-08-09
TRINITY_DN52852_c0_g1_i5.p1	47b1e09d3ce98b417e1d35c40c50d897	191	Pfam	PF10545	Alcohol dehydrogenase transcription factor Myb/SANT-like	13	100	1e-19	T	2019-08-09	IPR006578	MADF domain
TRINITY_DN52852_c0_g1_i13.p1	47b1e09d3ce98b417e1d35c40c50d897	191	Pfam	PF10545	Alcohol dehydrogenase transcription factor Myb/SANT-like	13	100	1e-19	T	2019-08-09	IPR006578	MADF domain
TRINITY_DN49353_c1_g1_i10.p1	fa54654f3392eddc5c7fef419e78356d	573	Pfam	PF07534	TLD	453	571	1.7e-17	T	2019-08-09	IPR006571	TLDc domain
TRINITY_DN49353_c1_g1_i10.p1	fa54654f3392eddc5c7fef419e78356d	573	Pfam	PF00566	Rab-GTPase-TBC domain	177	322	1.7e-15	T	2019-08-09	IPR000195	Rab-GTPase-TBC domain
TRINITY_DN13462_c1_g1_i1.p1	c809732693b5badeb666f4263e90a6b5	655	Pfam	PF00004	ATPase family associated with various cellular activities (AAA)	449	588	2.4e-15	T	2019-08-09	IPR003959	ATPase, AAA-type, core	GO:0005524
TRINITY_DN13462_c1_g1_i1.p1	c809732693b5badeb666f4263e90a6b5	655	Pfam	PF17872	AAA lid domain	614	648	8.1e-09	T	2019-08-09	IPR041083	AAA lid domain
TRINITY_DN13462_c1_g1_i1.p1	c809732693b5badeb666f4263e90a6b5	655	Pfam	PF01426	BAH domain	40	139	7.4e-07	T	2019-08-09	IPR001025	Bromo adjacent homology (BAH) domain	GO:0003682
TRINITY_DN10888_c0_g1_i1.p1	a32d2b9f1ef9aea601db1176ca87c047	206	Pfam	PF01105	emp24/gp25L/p24 family/GOLD	20	200	6.2e-50	T	2019-08-09	IPR009038	GOLD domain
TRINITY_DN61322_c0_g1_i1.p2	ccec4bcb24fd8f80055d8457ddfa3ca7	124	Pfam	PF06029	AlkA N-terminal domain	4	75	1.4e-15	T	2019-08-09	IPR010316	DNA-3-methyladenine glycosylase AlkA, N-terminal
TRINITY_DN19062_c0_g1_i2.p1	0db7fab445ceeeedd290886877f6cb3f	404	Pfam	PF01609	Transposase DDE domain	89	329	6.9e-21	T	2019-08-09	IPR002559	Transposase, IS4-like	GO:0003677|GO:0004803|GO:0006313
TRINITY_DN197457_c0_g1_i1.p2	fdf60e2f99b4a3c12bf9189dcb6af8d7	199	Pfam	PF04376	Arginine-tRNA-protein transferase, N terminus	15	85	9.3e-20	T	2019-08-09	IPR007471	N-end aminoacyl transferase, N-terminal	GO:0004057|GO:0016598
TRINITY_DN197457_c0_g1_i1.p2	fdf60e2f99b4a3c12bf9189dcb6af8d7	199	Pfam	PF04377	Arginine-tRNA-protein transferase, C terminus	105	196	7.7e-22	T	2019-08-09	IPR007472	N-end rule aminoacyl transferase, C-terminal	GO:0004057|GO:0016598
TRINITY_DN44059_c0_g1_i3.p1	51186347ee27b7a712b4d1c2d2c13062	476	Pfam	PF00096	Zinc finger, C2H2 type	339	361	0.0021	T	2019-08-09	IPR013087	Zinc finger C2H2-type	GO:0003676
TRINITY_DN44059_c0_g1_i3.p1	51186347ee27b7a712b4d1c2d2c13062	476	Pfam	PF00096	Zinc finger, C2H2 type	310	333	0.0068	T	2019-08-09	IPR013087	Zinc finger C2H2-type	GO:0003676
TRINITY_DN44059_c0_g1_i3.p1	51186347ee27b7a712b4d1c2d2c13062	476	Pfam	PF00096	Zinc finger, C2H2 type	171	190	3.8e-05	T	2019-08-09	IPR013087	Zinc finger C2H2-type	GO:0003676
TRINITY_DN44059_c0_g1_i3.p1	51186347ee27b7a712b4d1c2d2c13062	476	Pfam	PF07776	Zinc-finger associated domain (zf-AD)	23	100	1.7e-10	T	2019-08-09	IPR012934	Zinc finger, AD-type	GO:0005634|GO:0008270
TRINITY_DN47062_c0_g1_i4.p1	e3dd76d3e2edcacefe761baa298a3878	222	Pfam	PF07856	Mediator of CRAC channel activity	18	185	4.6e-69	T	2019-08-09	IPR012446	Calcium release-activated calcium channel protein
TRINITY_DN47062_c0_g1_i1.p1	e3dd76d3e2edcacefe761baa298a3878	222	Pfam	PF07856	Mediator of CRAC channel activity	18	185	4.6e-69	T	2019-08-09	IPR012446	Calcium release-activated calcium channel protein
TRINITY_DN112520_c0_g1_i1.p1	d5845203d940795967f512728813e765	158	Pfam	PF03820	Tricarboxylate carrier	7	158	2.6e-68	T	2019-08-09	IPR004686	Tricarboxylate/iron carrier	GO:0006811|GO:0015075|GO:0016020|GO:0055085
TRINITY_DN30640_c0_g1_i2.p1	0d13f89e5181052376cb7f615b1671b4	787	Pfam	PF07679	Immunoglobulin I-set domain	256	353	4e-18	T	2019-08-09	IPR013098	Immunoglobulin I-set
TRINITY_DN30640_c0_g1_i2.p1	0d13f89e5181052376cb7f615b1671b4	787	Pfam	PF13855	Leucine rich repeat	75	134	9.7e-14	T	2019-08-09	IPR001611	Leucine-rich repeat	GO:0005515
TRINITY_DN30640_c0_g1_i2.p1	0d13f89e5181052376cb7f615b1671b4	787	Pfam	PF13855	Leucine rich repeat	146	206	4.3e-09	T	2019-08-09	IPR001611	Leucine-rich repeat	GO:0005515
TRINITY_DN50971_c0_g1_i10.p1	8a3d623bf973d953b6485f6b317782c2	987	Pfam	PF06292	Domain of Unknown Function (DUF1041)	280	386	6.4e-37	T	2019-08-09	IPR010439	Calcium-dependent secretion activator domain
TRINITY_DN50971_c0_g1_i10.p1	8a3d623bf973d953b6485f6b317782c2	987	Pfam	PF10540	Munc13 (mammalian uncoordinated) homology domain	626	792	3.7e-50	T	2019-08-09	IPR019558	Mammalian uncoordinated homology 13, subgroup, domain 2
TRINITY_DN50971_c0_g1_i10.p1	8a3d623bf973d953b6485f6b317782c2	987	Pfam	PF00168	C2 domain	2	71	9.1e-12	T	2019-08-09	IPR000008	C2 domain
TRINITY_DN50971_c0_g1_i10.p1	8a3d623bf973d953b6485f6b317782c2	987	Pfam	PF00168	C2 domain	829	939	3e-13	T	2019-08-09	IPR000008	C2 domain
TRINITY_DN51737_c0_g1_i13.p1	661e645ad7ddc7561bbd0ff1f04214a2	625	Pfam	PF03098	Animal haem peroxidase	61	594	2.2e-106	T	2019-08-09	IPR019791	Haem peroxidase, animal-type
TRINITY_DN184723_c0_g1_i1.p2	18c5cdfa124599b294d3c06d1d9ff152	126	Pfam	PF04073	Aminoacyl-tRNA editing domain	26	125	1.7e-15	T	2019-08-09	IPR007214	YbaK/aminoacyl-tRNA synthetase-associated domain	GO:0002161
TRINITY_DN11684_c0_g1_i1.p2	b652b7744d2a028fc5ffc8abde702a1b	122	Pfam	PF00475	Imidazoleglycerol-phosphate dehydratase	34	120	4.7e-40	T	2019-08-09	IPR000807	Imidazoleglycerol-phosphate dehydratase	GO:0000105|GO:0004424
TRINITY_DN25475_c0_g1_i1.p2	4a3c7041edde095a4bc833c43aeb3628	219	Pfam	PF00317	Ribonucleotide reductase, all-alpha domain	131	202	7e-21	T	2019-08-09	IPR013509	Ribonucleotide reductase large subunit, N-terminal	GO:0004748|GO:0005524|GO:0006260|GO:0055114
TRINITY_DN25475_c0_g1_i1.p2	4a3c7041edde095a4bc833c43aeb3628	219	Pfam	PF03477	ATP cone domain	2	76	9.9e-05	T	2019-08-09	IPR005144	ATP-cone domain
TRINITY_DN52175_c1_g1_i2.p1	2efb65493027914e5ad6c56558a8fab0	174	Pfam	PF00080	Copper/zinc superoxide dismutase (SODC)	46	173	1.8e-33	T	2019-08-09	IPR001424	Superoxide dismutase, copper/zinc binding domain	GO:0006801|GO:0046872
TRINITY_DN49133_c0_g1_i5.p1	a58c49b20524ef5ba585f50e2487a7c8	220	Pfam	PF01034	Syndecan domain	154	218	1.1e-28	T	2019-08-09	IPR027789	Syndecan/Neurexin domain
TRINITY_DN47554_c0_g1_i2.p1	f9e58782b398a741506247e935fb36d6	172	Pfam	PF00085	Thioredoxin	70	167	4.6e-26	T	2019-08-09	IPR013766	Thioredoxin domain	GO:0045454
TRINITY_DN52414_c0_g1_i19.p1	36ef9f5e5e3900a22aa3aab91b4a99a4	2583	Pfam	PF00439	Bromodomain	2489	2565	1.9e-20	T	2019-08-09	IPR001487	Bromodomain	GO:0005515
TRINITY_DN52414_c0_g1_i19.p1	36ef9f5e5e3900a22aa3aab91b4a99a4	2583	Pfam	PF02791	DDT domain	1157	1216	6.8e-08	T	2019-08-09	IPR018501	DDT domain
TRINITY_DN52414_c0_g1_i19.p1	36ef9f5e5e3900a22aa3aab91b4a99a4	2583	Pfam	PF00628	PHD-finger	2243	2289	4.4e-09	T	2019-08-09	IPR019787	Zinc finger, PHD-finger
TRINITY_DN52414_c0_g1_i19.p1	36ef9f5e5e3900a22aa3aab91b4a99a4	2583	Pfam	PF00628	PHD-finger	2297	2343	5.9e-09	T	2019-08-09	IPR019787	Zinc finger, PHD-finger
TRINITY_DN52414_c0_g1_i19.p1	36ef9f5e5e3900a22aa3aab91b4a99a4	2583	Pfam	PF15613	Williams-Beuren syndrome DDT (WSD), D-TOX E motif	2006	2046	1.3e-05	T	2019-08-09	IPR028941	WHIM2 domain
TRINITY_DN52414_c0_g1_i19.p1	36ef9f5e5e3900a22aa3aab91b4a99a4	2583	Pfam	PF15613	Williams-Beuren syndrome DDT (WSD), D-TOX E motif	1560	1648	9.4e-08	T	2019-08-09	IPR028941	WHIM2 domain
TRINITY_DN42646_c0_g1_i1.p1	02d30f58d321b8c7b79ce87afc24738b	255	Pfam	PF00227	Proteasome subunit	31	217	1.2e-54	T	2019-08-09	IPR001353	Proteasome, subunit alpha/beta	GO:0004298|GO:0005839|GO:0051603
TRINITY_DN42646_c0_g1_i1.p1	02d30f58d321b8c7b79ce87afc24738b	255	Pfam	PF10584	Proteasome subunit A N-terminal signature	8	30	3.9e-14	T	2019-08-09	IPR000426	Proteasome alpha-subunit, N-terminal domain	GO:0004175|GO:0006511|GO:0019773
TRINITY_DN84777_c0_g1_i1.p1	5fb2f5a8786ccda5d4215648dbaf4000	199	Pfam	PF01490	Transmembrane amino acid transporter protein	112	194	4e-18	T	2019-08-09	IPR013057	Amino acid transporter, transmembrane domain
TRINITY_DN14834_c0_g1_i1.p2	67921dd3aa60ed8ae4b21ee6e304be69	159	Pfam	PF02738	Molybdopterin-binding domain of aldehyde dehydrogenase	20	104	1.3e-15	T	2019-08-09	IPR008274	Aldehyde oxidase/xanthine dehydrogenase, molybdopterin binding	GO:0016491|GO:0055114
TRINITY_DN77233_c0_g1_i1.p3	72b28d2f5cb8af733587c153a56a99ac	128	Pfam	PF00501	AMP-binding enzyme	19	118	4.5e-24	T	2019-08-09	IPR000873	AMP-dependent synthetase/ligase	GO:0003824
TRINITY_DN49156_c0_g1_i2.p1	875d3ae8ef9efdc5042f927e948b29ad	391	Pfam	PF12330	Haspin like kinase domain	28	179	2.6e-06	T	2019-08-09
TRINITY_DN49156_c0_g1_i2.p1	875d3ae8ef9efdc5042f927e948b29ad	391	Pfam	PF00069	Protein kinase domain	23	290	4.1e-76	T	2019-08-09	IPR000719	Protein kinase domain	GO:0004672|GO:0005524|GO:0006468
TRINITY_DN30147_c1_g1_i1.p1	ab38cc4b3af9fba7feff7c3200233fa3	491	Pfam	PF18554	PheRS DNA binding domain 2	129	160	7e-13	T	2019-08-09	IPR040586	PheRS DNA binding domain 2
TRINITY_DN30147_c1_g1_i1.p1	ab38cc4b3af9fba7feff7c3200233fa3	491	Pfam	PF18553	PheRS DNA binding domain 3	70	127	3e-20	T	2019-08-09	IPR040725	PheRS, DNA binding domain 3
TRINITY_DN30147_c1_g1_i1.p1	ab38cc4b3af9fba7feff7c3200233fa3	491	Pfam	PF01409	tRNA synthetases class II core domain (F)	204	481	5.4e-90	T	2019-08-09	IPR002319	Phenylalanyl-tRNA synthetase	GO:0000049|GO:0004812|GO:0005524|GO:0043039
TRINITY_DN30147_c1_g1_i1.p1	ab38cc4b3af9fba7feff7c3200233fa3	491	Pfam	PF18552	PheRS DNA binding domain 1	2	55	2.5e-19	T	2019-08-09	IPR040724	PheRS, DNA binding domain 1
TRINITY_DN85811_c0_g1_i1.p1	76f538ea848e16100b567fbebe0d6a6a	234	Pfam	PF08074	CHDCT2 (NUC038) domain	206	234	1.8e-15	T	2019-08-09	IPR012957	CHD, C-terminal 2
TRINITY_DN88300_c0_g1_i1.p1	19f95f8c686a19fbfebddd1275662050	132	Pfam	PF00176	SNF2 family N-terminal domain	7	131	4.3e-31	T	2019-08-09	IPR000330	SNF2-related, N-terminal domain	GO:0005524
TRINITY_DN34462_c0_g1_i1.p1	8bb457b790b2c695089239b9e78db776	125	Pfam	PF16837	Pre-mRNA-splicing factor SF3A3, of SF3a complex, Prp9	61	125	2.1e-19	T	2019-08-09	IPR031774	SF3A3 domain
TRINITY_DN34462_c0_g1_i1.p1	8bb457b790b2c695089239b9e78db776	125	Pfam	PF12108	Splicing factor SF3a60 binding domain	6	32	2.7e-16	T	2019-08-09	IPR021966	Splicing factor SF3a60 binding domain
TRINITY_DN52046_c0_g1_i13.p1	dd11f3a29c97a61d6a1e9248973e1443	909	Pfam	PF00955	HCO3- transporter family	218	715	1.3e-234	T	2019-08-09	IPR011531	Bicarbonate transporter, C-terminal	GO:0006820|GO:0016021
TRINITY_DN52046_c0_g1_i13.p1	dd11f3a29c97a61d6a1e9248973e1443	909	Pfam	PF07565	Band 3 cytoplasmic domain	4	174	5.9e-62	T	2019-08-09	IPR013769	Band 3 cytoplasmic domain	GO:0006820|GO:0008509|GO:0016021
TRINITY_DN2856_c0_g1_i1.p1	ccda4a33d62967631c046f6c820eb6da	161	Pfam	PF00075	RNase H	12	154	8.3e-39	T	2019-08-09	IPR002156	Ribonuclease H domain	GO:0003676|GO:0004523
TRINITY_DN50656_c0_g1_i1.p1	d5c16b8304ebbb17a06d40ded21276a9	597	Pfam	PF04910	Transcriptional repressor TCF25	164	473	4.4e-53	T	2019-08-09	IPR006994	TCF25/Rqc1
TRINITY_DN40280_c0_g1_i5.p1	dba5ed2c230506c8e82a2ac0feab5873	1399	Pfam	PF10744	Mediator of RNA polymerase II transcription subunit 1	16	249	7.2e-23	T	2019-08-09	IPR019680	Mediator complex, subunit Med1	GO:0003712|GO:0006357|GO:0016592
TRINITY_DN51767_c0_g1_i5.p1	409acdcf55a8fa410a9d01b2a8dabae2	490	Pfam	PF00505	HMG (high mobility group) box	288	355	1e-21	T	2019-08-09	IPR009071	High mobility group box domain
TRINITY_DN51767_c0_g1_i5.p1	409acdcf55a8fa410a9d01b2a8dabae2	490	Pfam	PF08347	N-terminal CTNNB1 binding	11	63	8.8e-08	T	2019-08-09	IPR013558	CTNNB1 binding, N-teminal
TRINITY_DN52512_c0_g1_i9.p1	ca243686d984342740f8d645a06709d3	102	Pfam	PF13359	DDE superfamily endonuclease	6	61	2e-08	T	2019-08-09	IPR027806	Harbinger transposase-derived nuclease domain
TRINITY_DN52691_c0_g3_i7.p1	f6baa7323a1763ae7dfa14c812a3e1ba	1405	Pfam	PF12774	Hydrolytic ATP binding site of dynein motor region	990	1317	8.8e-146	T	2019-08-09	IPR035699	Dynein heavy chain, hydrolytic ATP-binding dynein motor region	GO:0005524
TRINITY_DN52691_c0_g3_i7.p1	f6baa7323a1763ae7dfa14c812a3e1ba	1405	Pfam	PF08393	Dynein heavy chain, N-terminal region 2	450	855	3.1e-126	T	2019-08-09	IPR013602	Dynein heavy chain, domain-2
TRINITY_DN37354_c0_g1_i2.p1	6d9319f6d05a602aabdd1398a32169af	1242	Pfam	PF02736	Myosin N-terminal SH3-like domain	5	32	2e-05	T	2019-08-09	IPR004009	Myosin, N-terminal, SH3-like	GO:0003774|GO:0005524|GO:0016459
TRINITY_DN37354_c0_g1_i2.p1	6d9319f6d05a602aabdd1398a32169af	1242	Pfam	PF16521	Myosin VI cargo binding domain	1145	1232	3.1e-43	T	2019-08-09	IPR032412	Myosin VI, cargo binding domain
TRINITY_DN37354_c0_g1_i2.p1	6d9319f6d05a602aabdd1398a32169af	1242	Pfam	PF00063	Myosin head (motor domain)	59	756	0	T	2019-08-09	IPR001609	Myosin head, motor domain	GO:0003774|GO:0005524|GO:0016459
TRINITY_DN52463_c0_g1_i19.p1	0e35fdd77ad32556b6e0bd3428e42c2a	443	Pfam	PF01391	Collagen triple helix repeat (20 copies)	367	425	1.7e-09	T	2019-08-09	IPR008160	Collagen triple helix repeat
TRINITY_DN52463_c0_g1_i19.p1	0e35fdd77ad32556b6e0bd3428e42c2a	443	Pfam	PF01391	Collagen triple helix repeat (20 copies)	170	227	1.3e-08	T	2019-08-09	IPR008160	Collagen triple helix repeat
TRINITY_DN52463_c0_g1_i19.p1	0e35fdd77ad32556b6e0bd3428e42c2a	443	Pfam	PF01391	Collagen triple helix repeat (20 copies)	280	338	3.8e-10	T	2019-08-09	IPR008160	Collagen triple helix repeat
TRINITY_DN52463_c0_g1_i19.p1	0e35fdd77ad32556b6e0bd3428e42c2a	443	Pfam	PF01391	Collagen triple helix repeat (20 copies)	85	138	4.5e-10	T	2019-08-09	IPR008160	Collagen triple helix repeat
TRINITY_DN76578_c0_g1_i1.p1	2983dc1089400fe490f4df451e48f9af	206	Pfam	PF14752	Retinol binding protein receptor	2	169	8.7e-75	T	2019-08-09
TRINITY_DN41887_c0_g1_i2.p1	bd6581d4f2c5311d87a94ce5a3a4a60b	327	Pfam	PF01138	3' exoribonuclease family, domain 1	128	260	1.5e-23	T	2019-08-09	IPR001247	Exoribonuclease, phosphorolytic domain 1
TRINITY_DN41887_c0_g1_i2.p1	bd6581d4f2c5311d87a94ce5a3a4a60b	327	Pfam	PF03726	Polyribonucleotide nucleotidyltransferase, RNA binding domain	46	124	1.1e-22	T	2019-08-09	IPR015848	Polyribonucleotide nucleotidyltransferase, RNA-binding domain	GO:0003723|GO:0006396
TRINITY_DN41887_c0_g1_i2.p1	bd6581d4f2c5311d87a94ce5a3a4a60b	327	Pfam	PF03725	3' exoribonuclease family, domain 2	263	324	0.00022	T	2019-08-09	IPR015847	Exoribonuclease, phosphorolytic domain 2
TRINITY_DN146473_c0_g1_i1.p1	f61a421f186acd40c96d8d8b3b1ce6c8	126	Pfam	PF01432	Peptidase family M3	2	106	4.8e-28	T	2019-08-09	IPR001567	Peptidase M3A/M3B catalytic domain	GO:0004222|GO:0006508
TRINITY_DN49144_c2_g2_i3.p1	97667145cb98ed3930f60dd59a9a3282	1421	Pfam	PF00640	Phosphotyrosine interaction domain (PTB/PID)	4	104	1.6e-05	T	2019-08-09	IPR006020	PTB/PI domain	GO:0005515
TRINITY_DN160948_c0_g1_i1.p1	172ab466fb903a3915f2c8d482b84060	103	Pfam	PF01274	Malate synthase	7	97	4.7e-18	T	2019-08-09	IPR001465	Malate synthase	GO:0004474|GO:0006097
TRINITY_DN8371_c0_g1_i2.p1	dd90e0092bf89265a4d4ce6a58420df9	266	Pfam	PF17169	MIT domain of nuclear receptor-binding factor 2	4	78	6.9e-18	T	2019-08-09	IPR033393	Nuclear receptor-binding factor 2, MIT domain
TRINITY_DN176463_c0_g1_i1.p1	6b708f2cf902bc3ceffe0464af6ae6f7	111	Pfam	PF00651	BTB/POZ domain	1	83	1.6e-21	T	2019-08-09	IPR000210	BTB/POZ domain	GO:0005515
TRINITY_DN12354_c0_g1_i1.p1	1a5ee8f268b597523d8cbc3c11a8dcaa	194	Pfam	PF00170	bZIP transcription factor	11	71	1.3e-12	T	2019-08-09	IPR004827	Basic-leucine zipper domain	GO:0003700|GO:0006355
TRINITY_DN111685_c0_g1_i1.p1	11a548cb433521d352e93c1e8c31ddd4	385	Pfam	PF13850	Endoplasmic Reticulum-Golgi Intermediate Compartment (ERGIC)	14	100	2.3e-24	T	2019-08-09	IPR039542	Endoplasmic reticulum vesicle transporter, N-terminal
TRINITY_DN111685_c0_g1_i1.p1	11a548cb433521d352e93c1e8c31ddd4	385	Pfam	PF07970	Endoplasmic reticulum vesicle transporter	166	334	1.2e-44	T	2019-08-09	IPR012936	Endoplasmic reticulum vesicle transporter, C-terminal
TRINITY_DN11_c0_g1_i2.p1	fb3859aae63d3bef0cc434e3e85181cc	388	Pfam	PF00149	Calcineurin-like phosphoesterase	62	295	4.3e-11	T	2019-08-09	IPR004843	Calcineurin-like phosphoesterase domain, ApaH type	GO:0016787
[truncated: 56,403 more rows]
