# Supplementary material for: Family dinner: Transcriptional plasticity of five Noctuidae (Lepidoptera) feeding on three host plant species
Source: Ecol Evol. 2022 Sep 6;12(9):e9258. doi: 10.1002/ece3.9258 (PMC9448971; doi:10.1002/ece3.9258)
Supplement: Supplementary file 19 — Table S9a [file ECE3-12-e9258-s044.xlsx]

## Sheet: Blad1
Supplementary Table 9a. BLASTP annotated genes using UniRef90 database.
Spodoptera exigua
Gene-protein_ID	sseqid	description	pident	length	mismatch	gapopen	qstart	qend	sstart	send	evalue	bitscore
TRINITY_DN10004_c0_g1_i1.p1	UniRef90_A0A2H1WQ37	SFRICE_038009 n	91.72	145	11	1	1	144	1	145	1e-89	270
TRINITY_DN100098_c0_g1_i1.p2	UniRef90_D0NFV4	Thioredoxin-like protein n	94.3	158	9	0	1	158	55	212	1e-100	306
TRINITY_DN100098_c0_g1_i1.p2	UniRef90_D0NFV4	Thioredoxin-like protein n	53.52	71	32	1	87	157	23	92	5e-17	86.3
TRINITY_DN100098_c0_g1_i1.p2	UniRef90_D0NFV4	Thioredoxin-like protein n	51.25	80	39	0	1	80	174	253	5e-17	86.3
TRINITY_DN10009_c0_g1_i1.p1	UniRef90_A0A2H1VDS7	SFRICE_020526 n	88.89	333	37	0	1	333	1	333	0	626
TRINITY_DN10009_c0_g1_i2.p1	UniRef90_A0A2H1VDS7	SFRICE_020526 n	88.89	333	37	0	1	333	1	333	0	626
TRINITY_DN10018_c0_g1_i1.p1	UniRef90_A0A2H3YZY3	KH domain-containing protein HEN4-like isoform X2 n	79.36	218	43	1	1	218	329	544	2e-114	350
TRINITY_DN10018_c0_g1_i1.p1	UniRef90_A0A2H3YZY3	KH domain-containing protein HEN4-like isoform X2 n	45.45	110	55	1	10	114	106	215	3e-18	93.6
TRINITY_DN10018_c0_g1_i2.p1	UniRef90_A0A3Q0IDA3	KH domain-containing protein HEN4-like isoform X3 n	79.31	203	40	1	1	203	296	496	9e-105	323
TRINITY_DN10018_c0_g1_i2.p1	UniRef90_A0A3Q0IDA3	KH domain-containing protein HEN4-like isoform X3 n	45.45	110	55	1	10	114	106	215	2e-18	93.2
TRINITY_DN100279_c0_g1_i1.p1	UniRef90_M1CQG3	Uncharacterized protein n	97.44	117	3	0	1	117	60	176	2e-76	236
TRINITY_DN10033_c0_g1_i1.p1	UniRef90_A0A2H1WDG9	SFRICE_021754 n	96.9	290	6	2	1	288	143	431	0	540
TRINITY_DN10033_c0_g1_i2.p1	UniRef90_A0A2H1WDG9	SFRICE_021754 n	96.76	432	9	3	1	428	1	431	0	855
TRINITY_DN10038_c0_g1_i1.p1	UniRef90_A0A2H1VNB4	SFRICE_003658 n	97.86	234	5	0	1	234	1	234	2e-169	479
TRINITY_DN10039_c0_g1_i1.p1	UniRef90_A0A1S5XVR2	4-hydroxybutyrate CoA-transferase n	99.79	477	1	0	1	477	1	477	0	985
TRINITY_DN100434_c0_g1_i1.p1	UniRef90_Q07431	Reverse transcriptase n	54.72	106	41	3	2	105	361	461	2e-30	124
TRINITY_DN10044_c0_g1_i1.p1	UniRef90_UPI000640ACB2	myeloid zinc finger 1 isoform X2 n	95.21	146	4	1	1	146	1	143	4e-82	265
TRINITY_DN100525_c0_g1_i1.p1	UniRef90_Q5ZJN1	Replication termination factor 2 n	100	108	0	0	1	108	6	113	4e-71	226
TRINITY_DN100618_c0_g1_i1.p2	UniRef90_D0NWT9	Uncharacterized protein n	94.41	143	8	0	1	143	867	1009	2e-81	271
TRINITY_DN100618_c0_g1_i1.p2	UniRef90_D0NWT9	Uncharacterized protein n	94.41	143	8	0	1	143	935	1077	2e-81	271
TRINITY_DN100618_c0_g1_i1.p2	UniRef90_D0NWT9	Uncharacterized protein n	92.03	138	11	0	6	143	804	941	7e-77	258
TRINITY_DN100618_c0_g1_i1.p2	UniRef90_D0NWT9	Uncharacterized protein n	93.2	103	7	0	1	103	1003	1105	4e-55	197
TRINITY_DN100618_c0_g1_i1.p2	UniRef90_D0NWT9	Uncharacterized protein n	43.43	175	63	2	5	143	699	873	2e-32	132
TRINITY_DN100618_c0_g1_i1.p2	UniRef90_D0NWT9	Uncharacterized protein n	38.13	139	69	2	1	122	540	678	3e-17	89.4
TRINITY_DN100618_c0_g1_i1.p2	UniRef90_D0NWT9	Uncharacterized protein n	33.94	109	70	1	5	111	629	737	2e-12	75.1
TRINITY_DN10061_c1_g1_i1.p1	UniRef90_S4P849	Katanin p60 ATPase-containing subunit A1 (Fragment) n	100	28	0	0	84	111	21	48	2e-09	60.5
TRINITY_DN100624_c0_g1_i1.p1	UniRef90_M1BAA4	Protein transport protein SEC23 n	98.46	130	2	0	1	130	432	561	1e-81	263
TRINITY_DN10062_c0_g1_i2.p1	UniRef90_UPI000C13FE8D	rRNA/tRNA 2'-O-methyltransferase fibrillarin-like protein 1 n	50.78	128	41	3	1	107	1	127	3e-26	105
TRINITY_DN10063_c0_g1_i1.p1	UniRef90_A0A2H1WQK3	SFRICE_002737 (Fragment) n	97.52	121	3	0	1	121	6	126	9e-75	235
TRINITY_DN100653_c0_g1_i1.p1	UniRef90_A0A2W1BZV1	Reverse transcriptase domain-containing protein n	68.38	136	43	0	1	136	407	542	3e-53	191
TRINITY_DN10067_c0_g1_i1.p1	UniRef90_M1BW52	AB hydrolase-1 domain-containing protein n	95.74	235	7	1	13	247	1	232	2e-156	452
TRINITY_DN10082_c0_g2_i1.p1	UniRef90_A0A2A4K771	Cytochrome b5 heme-binding domain-containing protein n	91.28	195	17	0	1	195	1	195	3e-127	369
TRINITY_DN100862_c0_g1_i1.p1	UniRef90_A0A2H1WXA1	SFRICE042191.1 (Fragment) n	95.24	126	6	0	1	126	175	300	2e-81	254
TRINITY_DN10087_c0_g1_i1.p1	UniRef90_A0A2H1VEV0	SFRICE_013961 n	90.3	134	13	0	1	134	1	134	5e-86	259
TRINITY_DN10087_c0_g1_i2.p1	UniRef90_A0A2H1VEV0	SFRICE_013961 n	90.43	115	11	0	1	115	20	134	3e-72	223
TRINITY_DN1008_c0_g1_i1.p1	UniRef90_A0A2H1UZR8	Tetraspanin (Fragment) n	99.25	266	2	0	1	266	4	269	0	549
TRINITY_DN100917_c0_g1_i1.p1	UniRef90_UPI000E6E1A14	uncharacterized protein LOC113377822 isoform X1 n	58.09	136	17	3	6	138	71	169	2e-35	137
TRINITY_DN100924_c0_g1_i1.p1	UniRef90_M1BYJ3	C2H2-type domain-containing protein n	97.22	108	0	1	1	108	7	111	2e-67	219
TRINITY_DN101291_c0_g1_i1.p1	UniRef90_UPI000C13F874	uncharacterized protein LOC111356142 isoform X1 n	67.39	92	30	0	2	93	65	156	3e-38	143
TRINITY_DN1013_c0_g1_i1.p1	UniRef90_UPI000C14342E	trypsin, alkaline C-like isoform X5 n	66.67	171	57	0	1	171	1	171	6e-75	237
TRINITY_DN101474_c0_g1_i1.p1	UniRef90_UPI000C13F6A2	uncharacterized protein LOC111354799 n	88.46	104	12	0	8	111	3	106	7e-61	194
TRINITY_DN101486_c0_g1_i1.p1	UniRef90_A0A1D1Z2Q2	Proteasome subunit alpha type (Fragment) n	90.2	102	10	0	1	102	154	255	8e-60	195
TRINITY_DN1014_c0_g1_i1.p1	UniRef90_UPI000C143160	uncharacterized protein LOC111358586 n	90.51	274	23	2	15	286	15	287	5e-160	459
TRINITY_DN10151_c0_g1_i1.p1	UniRef90_UPI000C1428B8	trypsin CFT-1-like n	87.32	205	26	0	17	221	1	205	2e-113	337
TRINITY_DN10166_c0_g1_i1.p1	UniRef90_M1CZN7	Uncharacterized protein n	99.04	104	1	0	1	104	1	104	2e-66	207
TRINITY_DN10175_c0_g1_i2.p1	UniRef90_UPI000640AAF9	protein ALP1-like n	88.89	117	13	0	1	117	141	257	3e-71	228
TRINITY_DN10190_c0_g1_i1.p1	UniRef90_A0A2H1V4Q1	SFRICE_002984 n	95.52	335	15	0	1	335	1	335	0	687
TRINITY_DN10194_c0_g1_i1.p1	UniRef90_UPI000C13F7AD	zinc finger BED domain-containing protein 4-like n	90.28	247	24	0	1	247	115	361	7e-160	469
TRINITY_DN10200_c0_g1_i1.p1	UniRef90_A0A4U7BGH9	Cuticular protein CPH n	98.99	198	2	0	1	198	1	198	9e-121	353
TRINITY_DN10200_c0_g1_i2.p1	UniRef90_A0A4U7BGH9	Cuticular protein CPH n	98.99	198	2	0	61	258	1	198	2e-122	360
TRINITY_DN102036_c0_g1_i1.p1	UniRef90_UPI000EF83063	uncharacterized protein LOC113498826 n	69.91	113	34	0	2	114	153	265	1e-44	166
TRINITY_DN10203_c0_g1_i1.p2	UniRef90_A0A2W1BHR4	Uncharacterized protein n	91.47	211	18	0	1	211	1	211	5e-110	326
TRINITY_DN10203_c0_g1_i2.p2	UniRef90_A0A2W1BHR4	Uncharacterized protein n	91.47	211	18	0	1	211	1	211	5e-110	326
TRINITY_DN102046_c0_g1_i1.p1	UniRef90_M1CZU8	KH domain-containing protein n	100	103	0	0	1	103	183	285	4e-63	205
TRINITY_DN10206_c0_g1_i1.p1	UniRef90_UPI000C140229	ATP synthase subunit g, mitochondrial-like n	77.57	107	23	1	1	107	29	134	3e-50	167
TRINITY_DN102272_c0_g1_i1.p2	UniRef90_UPI00093FE5CF	uncharacterized protein LOC109365350 n	100	28	0	0	6	33	227	254	2e-05	51.6
TRINITY_DN1022_c0_g1_i1.p1	UniRef90_A0A2A4JVN6	Uncharacterized protein n	92.88	393	27	1	3	395	1	392	0	747
TRINITY_DN10231_c0_g1_i1.p1	UniRef90_UPI000EF8225D	protein artichoke n	94.41	1323	73	1	1	1322	1	1323	0	2442
TRINITY_DN10258_c0_g1_i1.p1	UniRef90_A0A2H1VUT2	SFRICE_003988 n	94.39	107	6	0	1	107	63	169	2e-60	211
TRINITY_DN102610_c0_g1_i1.p1	UniRef90_A0A3G1ZLB2	Glutathione-S-transferase delta class n	99.54	216	1	0	1	216	8	223	5e-156	444
TRINITY_DN102612_c0_g1_i1.p1	UniRef90_UPI000CE58901	electron transfer flavoprotein-ubiquinone oxidoreductase, mitochondrial n	89.77	606	62	0	1	606	1	606	0	1127
TRINITY_DN102612_c0_g1_i2.p1	UniRef90_UPI000CE58901	electron transfer flavoprotein-ubiquinone oxidoreductase, mitochondrial n	89.77	606	62	0	1	606	1	606	0	1127
TRINITY_DN102613_c0_g1_i1.p1	UniRef90_UPI000C14439D	actin cytoskeleton-regulatory complex protein PAN1-like n	68.48	276	37	3	1	228	1	274	2e-90	280
TRINITY_DN102613_c0_g1_i2.p1	UniRef90_UPI000C14439D	actin cytoskeleton-regulatory complex protein PAN1-like n	68.48	276	37	3	1	228	1	274	2e-90	280
TRINITY_DN102613_c0_g1_i3.p1	UniRef90_UPI000C14439D	actin cytoskeleton-regulatory complex protein PAN1-like n	68.48	276	37	3	1	228	1	274	2e-90	280
TRINITY_DN102614_c0_g1_i1.p1	UniRef90_A0A2H1X092	SFRICE_029005 n	85.15	303	40	2	1	299	1	302	3e-153	443
TRINITY_DN102615_c17_g1_i1.p1	UniRef90_Q5UAU1	60S acidic ribosomal protein P0 n	92.09	316	24	1	1	315	1	316	0	545
TRINITY_DN102617_c0_g1_i1.p1	UniRef90_Q2F623	Calcium-binding protein p22 n	95.77	189	8	0	1	189	1	189	2e-118	346
TRINITY_DN102619_c0_g1_i1.p1	UniRef90_UPI000C14091D	scolexin B isoform X1 n	95.42	284	13	0	1	284	1	284	0	565
TRINITY_DN10261_c0_g1_i1.p1	UniRef90_A0A3S2NQJ0	Uncharacterized protein n	75.86	58	14	0	1	58	446	503	3e-17	87.8
TRINITY_DN102620_c2_g1_i1.p1	UniRef90_A0A2A4JDV2	Protein kinase domain-containing protein n	99.03	411	4	0	1	411	1	411	0	847
TRINITY_DN102621_c0_g1_i1.p1	UniRef90_A0A2H1X102	Lipase n	90.33	424	41	0	1	424	1	424	0	813
TRINITY_DN102622_c0_g1_i1.p1	UniRef90_D0N6W0	Histone H3.3 n	90	120	10	1	5	124	31	148	4e-65	207
TRINITY_DN102624_c0_g1_i1.p1	UniRef90_A0A2H1V0S4	SFRICE_003099 n	85.57	811	97	9	1	804	1	798	0	1280
TRINITY_DN102626_c62_g1_i1.p1	UniRef90_A0A4V6DVG5	Cuticular protein RR-1 n	82.53	166	27	2	1	165	29	193	7e-62	201
TRINITY_DN102626_c62_g1_i3.p1	UniRef90_A0A4V6DVG5	Cuticular protein RR-1 n	82.53	166	27	2	1	165	29	193	7e-62	201
TRINITY_DN102627_c3_g1_i1.p1	UniRef90_A0A2A4K2E7	Ribosomal_L6e_N domain-containing protein n	94.9	255	13	0	18	272	18	272	5e-164	468
TRINITY_DN102628_c2_g1_i1.p2	UniRef90_Q5UAS7	Ribosomal protein L12 n	95.12	164	8	0	1	164	1	164	1e-107	317
TRINITY_DN102628_c2_g1_i2.p1	UniRef90_Q5UAS7	Ribosomal protein L12 n	95.12	164	8	0	1	164	1	164	1e-107	317
TRINITY_DN102628_c2_g1_i3.p2	UniRef90_Q5UAS7	Ribosomal protein L12 n	95.12	164	8	0	1	164	1	164	1e-107	317
TRINITY_DN102633_c0_g1_i1.p1	UniRef90_A0A0D9VC68	Uncharacterized protein n	95.12	123	6	0	1	123	54	176	1e-78	244
TRINITY_DN102634_c0_g1_i1.p1	UniRef90_A0A2A4JK07	Elongation factor G, mitochondrial n	93.96	745	45	0	1	745	1	745	0	1479
TRINITY_DN102635_c0_g1_i1.p1	UniRef90_A0A2H1VH95	SFRICE_000386 n	93.33	135	9	0	1	135	1	135	2e-88	266
TRINITY_DN102637_c0_g1_i1.p1	UniRef90_A0A2A4J0X0	10-formyltetrahydrofolate dehydrogenase n	93.42	927	61	0	1	927	1	927	0	1788
TRINITY_DN102640_c4_g1_i1.p1	UniRef90_P31401	V-type proton ATPase subunit B n	99.19	494	4	0	1	494	1	494	0	1015
TRINITY_DN102640_c4_g1_i2.p1	UniRef90_P31401	V-type proton ATPase subunit B n	99.19	494	4	0	1	494	1	494	0	1015
TRINITY_DN102640_c4_g1_i3.p1	UniRef90_P31401	V-type proton ATPase subunit B n	99.19	494	4	0	1	494	1	494	0	1015
TRINITY_DN102641_c4_g1_i1.p1	UniRef90_A0A2H1WC53	SFRICE_004570 n	93.64	346	21	1	29	373	1	346	0	520
TRINITY_DN102641_c4_g1_i2.p1	UniRef90_A0A2H1WC53	SFRICE_004570 n	93.64	346	21	1	29	373	1	346	0	520
TRINITY_DN102642_c0_g1_i1.p1	UniRef90_A0A4U7BE62	Cuticular protein CPH n	94.95	198	10	0	1	198	1	198	6e-103	307
TRINITY_DN102643_c2_g1_i1.p1	UniRef90_A0A2H1WXD6	SFRICE_028408 n	79.37	126	26	0	2	127	54	179	1e-57	188
TRINITY_DN102643_c2_g1_i2.p1	UniRef90_A0A2H1WXD6	SFRICE_028408 n	79.37	126	26	0	2	127	54	179	1e-57	188
TRINITY_DN102644_c0_g1_i1.p1	UniRef90_F6KX44	Glutathione S-transferase s3 protein n	79.9	204	40	1	1	203	1	204	2e-117	345
TRINITY_DN102647_c0_g1_i1.p2	UniRef90_UPI000C143653	Na(+)/H(+) exchange regulatory cofactor NHE-RF1 n	95.15	165	5	1	1	162	1	165	2e-105	311
TRINITY_DN102649_c3_g1_i1.p1	UniRef90_A0A2H1WG78	40S ribosomal protein SA n	100	307	0	0	1	307	1	307	0	623
TRINITY_DN102650_c0_g1_i1.p1	UniRef90_UPI000C14022C	uncharacterized protein LOC111365035 n	86.09	230	25	2	18	240	1	230	6e-117	346
TRINITY_DN102651_c0_g1_i1.p1	UniRef90_A0A2A4J874	Uncharacterized protein n	93.3	209	14	0	1	209	1	209	2e-138	399
TRINITY_DN102652_c0_g1_i2.p1	UniRef90_UPI000C13FA99	leukocyte surface antigen CD53-like n	89.04	219	24	0	1	219	1	219	8e-126	367
TRINITY_DN102653_c0_g1_i1.p1	UniRef90_I0B5V1	REPAT31 n	100	110	0	0	1	110	1	110	5e-74	227
TRINITY_DN102654_c0_g1_i1.p1	UniRef90_A0A2A4JBH2	FERM domain-containing protein n	95.89	584	21	2	1	582	1	583	0	1114
TRINITY_DN102654_c0_g1_i2.p1	UniRef90_A0A2A4JBH2	FERM domain-containing protein n	95.68	579	22	2	3	579	6	583	0	1101
TRINITY_DN102655_c0_g1_i1.p1	UniRef90_A0A2H1X4R7	SFRICE_010104 n	98.93	187	2	0	21	207	25	211	4e-129	375
TRINITY_DN102656_c2_g1_i1.p1	UniRef90_F5BYI4	Voltage-dependent anion-selective channel n	95.04	282	14	0	1	282	1	282	0	549
TRINITY_DN102657_c0_g2_i1.p1	UniRef90_UPI000C13F5ED	uncharacterized protein LOC111358082 n	85.16	283	42	0	1	283	51	333	1e-162	468
TRINITY_DN102657_c0_g2_i2.p1	UniRef90_UPI000C13F5ED	uncharacterized protein LOC111358082 n	85.16	283	42	0	1	283	51	333	1e-162	468
TRINITY_DN102658_c0_g1_i1.p1	UniRef90_A0A3S3NW57	Proteasome subunit beta n	98.68	152	2	0	9	160	1	152	1e-103	309
TRINITY_DN10265_c0_g1_i1.p1	UniRef90_A0A2W1BUT3	Uncharacterized protein n	98.36	426	7	0	16	441	1	426	0	870
TRINITY_DN102660_c0_g1_i1.p1	UniRef90_UPI000EF7AA8B	probable methylmalonate-semialdehyde dehydrogenase [acylating], mitochondrial n	92.53	522	39	0	1	522	1	522	0	998
TRINITY_DN102662_c0_g1_i1.p1	UniRef90_UPI000C14047C	trypsin, alkaline C-like n	90.2	102	10	0	10	111	154	255	3e-56	186
TRINITY_DN102663_c0_g1_i1.p1	UniRef90_A0A2A4K0A4	Transmembrane 9 superfamily member n	97.41	657	17	0	1	657	1	657	0	1333
TRINITY_DN102663_c1_g1_i1.p1	UniRef90_A0A2H1V9L4	SFRICE_018674 n	87.99	508	57	3	1	504	649	1156	0	902
TRINITY_DN102664_c0_g1_i1.p1	UniRef90_A0A2H1WJU8	SFRICE_018422 n	83.89	180	5	1	1	156	92	271	1e-75	244
TRINITY_DN102666_c0_g1_i1.p1	UniRef90_UPI00103B0E68	eukaryotic translation initiation factor 3 subunit G-like n	91.73	278	23	0	1	278	1	278	0	541
TRINITY_DN102667_c0_g1_i1.p1	UniRef90_A0A2H1VQ67	SFRICE_036891 n	60.25	322	98	10	1	317	152	448	1e-102	320
TRINITY_DN102668_c0_g1_i1.p1	UniRef90_UPI000EF760BE	CTP synthase n	94.52	602	33	0	1	602	1	602	0	1191
TRINITY_DN102671_c0_g1_i1.p1	UniRef90_A0A2H1W3M3	SFRICE_002964 n	91.1	382	34	0	1	382	1	382	0	731
TRINITY_DN102674_c1_g1_i1.p1	UniRef90_UPI000EF767F8	calsyntenin-1 n	91.64	969	76	3	1	966	1	967	0	1811
TRINITY_DN102675_c3_g1_i1.p1	UniRef90_A0A2H1WDL9	SFRICE_014885 n	92.9	183	13	0	1	183	59	241	9e-120	351
TRINITY_DN102677_c0_g1_i1.p1	UniRef90_P46507	26S proteasome regulatory subunit 6B n	99.28	415	3	0	1	415	1	415	0	842
TRINITY_DN102678_c0_g1_i1.p1	UniRef90_UPI000C141430	uncharacterized protein LOC111353804 n	95.2	250	12	0	1	250	1	250	3e-162	462
TRINITY_DN102678_c0_g1_i2.p1	UniRef90_UPI000C141430	uncharacterized protein LOC111353804 n	95.2	250	12	0	1	250	1	250	3e-162	462
TRINITY_DN102679_c1_g1_i1.p1	UniRef90_A0A2H1W1Q6	SFRICE_000920 (Fragment) n	97.06	578	17	0	1	578	1	578	0	1168
TRINITY_DN102681_c0_g1_i1.p1	UniRef90_UPI000C140DCE	uncharacterized protein LOC111348235 n	83.08	390	62	3	1	388	1	388	0	625
TRINITY_DN102685_c0_g1_i1.p1	UniRef90_A0A2A4IV53	Uncharacterized protein n	94.02	117	6	1	1	117	1	116	2e-52	172
TRINITY_DN102689_c0_g1_i1.p1	UniRef90_A0A2H1X2Q0	SFRICE017275.2 (Fragment) n	95.63	504	22	0	14	517	14	517	0	1017
TRINITY_DN102689_c0_g1_i2.p1	UniRef90_A0A2H1X2Q0	SFRICE017275.2 (Fragment) n	95.63	504	22	0	14	517	14	517	0	1017
TRINITY_DN102689_c0_g1_i3.p1	UniRef90_A0A2H1X2Q0	SFRICE017275.2 (Fragment) n	95.63	504	22	0	14	517	14	517	0	1017
TRINITY_DN102690_c0_g1_i1.p1	UniRef90_UPI000C13FD45	fatty acid-binding protein-like n	93.57	140	9	0	1	140	1	140	4e-91	273
TRINITY_DN102690_c0_g1_i2.p1	UniRef90_UPI000C13FD45	fatty acid-binding protein-like n	93.57	140	9	0	1	140	1	140	4e-91	273
TRINITY_DN102695_c0_g1_i1.p1	UniRef90_A0A2H1W7P1	SFRICE_015890 n	98.36	913	15	0	1	913	1	913	0	1870
TRINITY_DN102696_c2_g1_i1.p1	UniRef90_A0A2A4JG01	C-type lectin domain-containing protein n	96.31	217	8	0	1	217	1	217	8e-156	443
TRINITY_DN102697_c0_g1_i1.p1	UniRef90_A0A2A4J851	Glucosamine 6-phosphate N-acetyltransferase n	96.97	198	6	0	1	198	1	198	2e-139	400
TRINITY_DN102699_c0_g1_i1.p1	UniRef90_UPI000C14083E	hydroxylysine kinase n	95.14	370	18	0	71	440	1	370	0	729
TRINITY_DN102702_c0_g1_i1.p1	UniRef90_A0A2H1WW13	SFRICE_007470 n	94.48	308	17	0	1	308	1	308	0	612
TRINITY_DN102703_c0_g1_i1.p1	UniRef90_A0A2H1WQR8	SFRICE_017375 n	94.23	260	15	0	1	260	1	260	3e-177	501
TRINITY_DN102706_c0_g1_i1.p1	UniRef90_UPI000EF7C817	sortilin-related receptor isoform X4 n	84	2200	320	7	19	2197	164	2352	0	3838
TRINITY_DN102707_c0_g1_i1.p1	UniRef90_A0A2W1BHZ1	Uncharacterized protein n	98.94	189	2	0	1	189	49	237	3e-137	395
TRINITY_DN102712_c0_g1_i1.p1	UniRef90_A0A2H1VKX6	Cytoplasmic tRNA 2-thiolation protein 1 n	93.2	456	30	1	1	455	1	456	0	857
TRINITY_DN102713_c0_g1_i1.p1	UniRef90_A0A2A4J5M9	NRF domain-containing protein n	91.37	695	60	0	1	695	1	695	0	1339
TRINITY_DN102722_c0_g1_i1.p1	UniRef90_A0A3S3PAG6	Nucleolin-like protein isoform X1 n	98.46	195	3	0	1	195	610	804	3e-128	394
TRINITY_DN102725_c0_g1_i1.p1	UniRef90_A0A2H1VMP4	SFRICE_020830 (Fragment) n	94.21	397	23	0	1	397	200	596	0	751
TRINITY_DN102728_c0_g1_i1.p1	UniRef90_A0A2H1WI79	SFRICE_009007 n	90.84	535	47	1	1	533	1	535	0	997
TRINITY_DN102730_c3_g1_i1.p1	UniRef90_I4DIE2	Troponin C, isoform 3 n	99.37	159	1	0	1	159	1	159	3e-107	315
TRINITY_DN102731_c3_g1_i1.p1	UniRef90_Q962U1	60S ribosomal protein L13 n	98.17	218	4	0	1	218	1	218	2e-152	434
TRINITY_DN102732_c0_g1_i1.p1	UniRef90_A0A2H1UZM9	Alpha-mannosidase n	97.87	1081	22	1	50	1129	1	1081	0	2231
TRINITY_DN102733_c0_g1_i1.p1	UniRef90_A0A2H1VCT1	SFRICE_021208 (Fragment) n	96.54	260	4	2	4	263	1012	1266	5e-134	430
TRINITY_DN102733_c0_g1_i1.p1	UniRef90_A0A2H1VCT1	SFRICE_021208 (Fragment) n	47.21	233	73	8	65	254	1984	2209	3e-06	58.5
TRINITY_DN102733_c0_g1_i1.p1	UniRef90_A0A2H1VCT1	SFRICE_021208 (Fragment) n	40.34	176	37	7	38	166	2025	2179	4e-05	55.5
TRINITY_DN102733_c0_g1_i2.p1	UniRef90_A0A2H1VCT1	SFRICE_021208 (Fragment) n	96.54	260	4	2	4	263	1012	1266	5e-134	430
TRINITY_DN102733_c0_g1_i2.p1	UniRef90_A0A2H1VCT1	SFRICE_021208 (Fragment) n	47.21	233	73	8	65	254	1984	2209	3e-06	58.5
TRINITY_DN102733_c0_g1_i2.p1	UniRef90_A0A2H1VCT1	SFRICE_021208 (Fragment) n	40.34	176	37	7	38	166	2025	2179	4e-05	55.5
TRINITY_DN102733_c0_g1_i3.p1	UniRef90_A0A2H1VCT1	SFRICE_021208 (Fragment) n	96.54	260	4	2	4	263	1012	1266	5e-134	430
TRINITY_DN102733_c0_g1_i3.p1	UniRef90_A0A2H1VCT1	SFRICE_021208 (Fragment) n	47.21	233	73	8	65	254	1984	2209	3e-06	58.5
TRINITY_DN102733_c0_g1_i3.p1	UniRef90_A0A2H1VCT1	SFRICE_021208 (Fragment) n	40.34	176	37	7	38	166	2025	2179	4e-05	55.5
TRINITY_DN102734_c0_g1_i1.p1	UniRef90_UPI000C141237	uncharacterized protein LOC111349844 n	89.8	98	5	1	2	99	563	655	1e-53	189
TRINITY_DN102737_c0_g1_i1.p1	UniRef90_C9E6N0	Cytochrome P450 n	83.77	154	25	0	1	154	1	154	6e-89	281
TRINITY_DN102738_c0_g1_i1.p1	UniRef90_F8URE4	Fatty acid binding protein n	93.23	133	9	0	1	133	1	133	3e-82	250
TRINITY_DN102738_c0_g1_i2.p1	UniRef90_F8URE4	Fatty acid binding protein n	93.23	133	9	0	1	133	1	133	3e-82	250
TRINITY_DN102739_c0_g1_i1.p1	UniRef90_UPI000C14203D	spondin-2-like n	91.47	434	36	1	1	434	1	433	0	753
TRINITY_DN102745_c0_g1_i1.p1	UniRef90_A0A2W1BWK5	PA2c domain-containing protein n	81.85	551	93	4	1	549	1	546	0	876
TRINITY_DN102746_c0_g1_i1.p1	UniRef90_M1BH63	M20_dimer domain-containing protein n	90.57	212	14	1	1	212	223	428	1e-135	399
TRINITY_DN102751_c0_g1_i1.p1	UniRef90_A0A2H1V2V3	SFRICE_030091 n	70.62	480	106	8	1	464	14	474	2e-148	455
TRINITY_DN102752_c2_g1_i1.p1	UniRef90_A0A2A4IZH0	CSRNP_N domain-containing protein n	88.53	750	76	5	3	750	4	745	0	1340
TRINITY_DN102761_c0_g1_i1.p1	UniRef90_UPI000C144680	uncharacterized protein LOC111364156 n	96.4	2417	84	3	1	2414	1	2417	0	4667
TRINITY_DN102761_c0_g1_i2.p1	UniRef90_UPI000C144680	uncharacterized protein LOC111364156 n	96.4	2417	84	3	1	2414	1	2417	0	4667
TRINITY_DN102764_c0_g1_i1.p1	UniRef90_A0A3G1KKW4	Takeout n	92.43	251	19	0	1	251	1	251	1e-167	476
TRINITY_DN102774_c0_g1_i1.p1	UniRef90_UPI000C1429F4	uncharacterized protein LOC111349840 n	86.21	29	4	0	3	31	180	208	3e-07	59.7
TRINITY_DN102775_c0_g1_i1.p1	UniRef90_M1BWR6	RRM domain-containing protein n	98.21	112	2	0	3	114	143	254	2e-65	218
TRINITY_DN102776_c0_g1_i1.p1	UniRef90_UPI000C1429FD	uncharacterized protein LOC111362105 n	85.6	250	36	0	1	250	1	250	2e-156	447
TRINITY_DN102778_c2_g1_i1.p1	UniRef90_A0A2A4K6U8	Ribosomal_L18e/L15P domain-containing protein n	89.8	294	30	0	1	294	1	294	0	557
TRINITY_DN102780_c0_g1_i1.p1	UniRef90_A0A2H1WFD0	Protoporphyrinogen oxidase n	90.27	473	46	0	1	473	1	473	0	876
TRINITY_DN102781_c0_g1_i1.p1	UniRef90_UPI000C14076F	39S ribosomal protein L39, mitochondrial n	94.08	338	20	0	1	338	1	338	0	675
TRINITY_DN102785_c1_g1_i1.p1	UniRef90_A0A2A4J0P1	Uncharacterized protein n	70	140	42	0	21	160	1	140	3e-65	211
TRINITY_DN102785_c1_g1_i2.p1	UniRef90_A0A2H1W5E4	Dolichyl-diphosphooligosaccharide--protein glycosyltransferase subunit 2 n	87.74	620	73	2	1	618	1	619	0	1053
TRINITY_DN102785_c1_g2_i1.p1	UniRef90_A0A2A4ITX7	Uncharacterized protein n	74.78	115	29	0	1	115	63	177	7e-55	181
TRINITY_DN102789_c0_g1_i1.p1	UniRef90_A0A2A4K6P9	Uncharacterized protein n	91.79	280	18	2	1	277	1	278	1e-154	445
TRINITY_DN102790_c0_g1_i1.p1	UniRef90_A0A2H1WZN4	Lipase n	95.54	224	10	0	1	224	130	353	2e-157	456
TRINITY_DN102790_c0_g2_i1.p1	UniRef90_UPI000C1421CF	ommochrome-binding protein-like n	87.55	257	31	1	1	257	1	256	5e-163	464
TRINITY_DN102793_c0_g1_i1.p1	UniRef90_A0A2H1WHW8	SFRICE_018148 n	96.82	314	10	0	1	314	9	322	0	635
TRINITY_DN102794_c0_g1_i1.p1	UniRef90_A0A2A4JS88	OMPdecase domain-containing protein n	92.18	473	37	0	1	473	1	473	0	896
TRINITY_DN102795_c0_g1_i1.p1	UniRef90_UPI000C142336	uncharacterized protein LOC111358254 isoform X1 n	72.97	862	218	8	1	859	966	1815	0	1241
TRINITY_DN102798_c1_g1_i1.p2	UniRef90_A0A2A4JIZ8	Nucleoside diphosphate kinase n	98.17	164	3	0	13	176	140	303	9e-113	335
TRINITY_DN102800_c0_g1_i1.p1	UniRef90_A0A2A4J839	Isocitrate dehydrogenase [NADP] n	94.47	434	24	0	1	434	1	434	0	867
TRINITY_DN102804_c0_g1_i1.p1	UniRef90_A0A2W1B2A0	Uncharacterized protein n	97.6	416	9	1	1	416	1	415	0	810
TRINITY_DN102806_c0_g1_i1.p1	UniRef90_A0A3S3N0X7	Uncharacterized protein n	95.38	130	6	0	1	130	93	222	1e-83	263
TRINITY_DN102808_c0_g1_i1.p1	UniRef90_UPI000C142272	uncharacterized protein LOC111355420 n	61.95	226	85	1	1	225	20	245	3e-93	286
TRINITY_DN102808_c0_g1_i2.p1	UniRef90_UPI000C142272	uncharacterized protein LOC111355420 n	61.95	226	85	1	1	225	20	245	3e-93	286
TRINITY_DN102810_c0_g1_i1.p1	UniRef90_A0A2H1VKF4	SFRICE_004237 n	93.84	341	17	3	1	340	20	357	0	521
TRINITY_DN102812_c0_g1_i1.p1	UniRef90_UPI0006CEFB7E	60S ribosomal protein L24 n	85.16	155	23	0	1	155	1	155	1e-90	272
TRINITY_DN102818_c0_g1_i1.p1	UniRef90_A0A2H1V370	SFRICE_000231 n	97.77	538	12	0	1	538	21	558	0	1068
TRINITY_DN102819_c0_g1_i1.p1	UniRef90_A0A2A4JTY2	Tryptophan 2,3-dioxygenase n	91.55	414	23	2	1	414	1	402	0	777
TRINITY_DN102831_c0_g1_i1.p1	UniRef90_A0A2W1BR68	Uncharacterized protein n	92.45	543	40	1	1	542	1	543	0	1022
TRINITY_DN102835_c0_g1_i1.p1	UniRef90_A0A2A4JB59	MFS domain-containing protein n	96.49	485	17	0	45	529	17	501	0	965
TRINITY_DN102842_c0_g1_i1.p1	UniRef90_A0A2H1WY09	SFRICE_006182 n	96.2	579	22	0	1	579	1	579	0	1158
TRINITY_DN102846_c0_g1_i1.p1	UniRef90_A0A496PLF4	Uncharacterized protein n	72.09	43	12	0	1	43	72	114	6e-05	50.1
TRINITY_DN102847_c0_g1_i1.p1	UniRef90_A0A2H1W0M9	Elongation of very long chain fatty acids protein n	94.32	264	15	0	1	264	1	264	0	526
TRINITY_DN102849_c0_g1_i1.p1	UniRef90_A0A2I6RJN9	Carboxylic ester hydrolase n	90.88	559	51	0	2	560	1	559	0	1063
TRINITY_DN102850_c0_g1_i1.p1	UniRef90_A0A2H1V5T7	SFRICE_009720 n	94.54	183	10	0	1	183	4	186	6e-129	372
TRINITY_DN102855_c0_g1_i1.p1	UniRef90_A0A480X6H1	Serine/threonine-protein phosphatase (Fragment) n	99.07	107	1	0	1	107	94	200	3e-67	214
TRINITY_DN102856_c0_g1_i1.p1	UniRef90_UPI000C14049D	gametocyte-specific factor 1-like n	81.13	106	20	0	1	106	8	113	2e-59	189
TRINITY_DN102859_c0_g1_i1.p1	UniRef90_A0A2W1BQ11	Nop domain-containing protein n	97.61	461	10	1	1	461	1	460	0	926
TRINITY_DN102862_c0_g1_i1.p1	UniRef90_A0A2H1WY32	SFRICE_015688 (Fragment) n	91.84	1225	100	0	1	1225	1	1225	0	2355
TRINITY_DN102863_c0_g1_i1.p1	UniRef90_UPI000C1433B6	eukaryotic translation initiation factor 2-alpha kinase isoform X1 n	93.25	948	59	3	1	943	1	948	0	1814
TRINITY_DN102866_c0_g1_i1.p1	UniRef90_A0A1S3ZAS0	Peptidylprolyl isomerase n	89.68	126	13	0	1	126	43	168	3e-76	236
TRINITY_DN102869_c0_g1_i1.p1	UniRef90_U3LW87	Sensory neuron membrane protein 2 n	95.96	520	21	0	1	520	1	520	0	1019
TRINITY_DN102871_c0_g1_i1.p2	UniRef90_UPI000C1420FE	calphotin-like n	80.13	156	24	2	1	153	282	433	2e-63	212
TRINITY_DN102871_c0_g1_i1.p2	UniRef90_UPI000C1420FE	calphotin-like n	47.34	207	51	4	4	152	27	233	2e-33	133
TRINITY_DN102872_c0_g1_i1.p1	UniRef90_UPI000C1438E1	myeloid leukemia factor isoform X2 n	96.02	251	9	1	1	250	1	251	8e-176	497
TRINITY_DN102872_c0_g1_i2.p1	UniRef90_UPI000C141DFB	myeloid leukemia factor isoform X1 n	96.48	284	9	1	1	283	1	284	0	560
TRINITY_DN102875_c0_g1_i1.p1	UniRef90_A0A2H1V5V6	SFRICE_009017 n	89.32	234	21	2	1	232	12	243	2e-123	363
TRINITY_DN102879_c0_g1_i1.p1	UniRef90_A0A2W1BJ13	Uncharacterized protein n	92.84	335	24	0	1	335	1	335	0	639
TRINITY_DN102881_c0_g1_i1.p1	UniRef90_A0A2W1B809	Dynamin-type G domain-containing protein n	90.71	980	59	2	1	949	1	979	0	1753
TRINITY_DN102881_c0_g1_i2.p1	UniRef90_A0A2W1B809	Dynamin-type G domain-containing protein n	89.9	980	57	3	1	939	1	979	0	1726
TRINITY_DN102885_c0_g1_i1.p1	UniRef90_A0A2A4K946	CDP-diacylglycerol--inositol 3-phosphatidyltransferase n	97.73	220	5	0	43	262	1	220	2e-157	449
TRINITY_DN102891_c0_g1_i1.p1	UniRef90_Q25531	V-type proton ATPase subunit d n	98.56	348	5	0	1	348	1	348	0	712
TRINITY_DN102892_c0_g1_i1.p1	UniRef90_A0A2H1W8E2	SFRICE_014183 n	73.81	168	44	0	1	168	1	168	3e-86	263
TRINITY_DN102893_c0_g1_i1.p1	UniRef90_M1AN82	Uncharacterized protein n	97.62	168	4	0	1	168	151	318	1e-112	336
TRINITY_DN102899_c0_g1_i1.p1	UniRef90_UPI000C142CE1	ran-binding protein 3 n	92.17	447	31	3	1	445	1	445	0	750
TRINITY_DN102901_c0_g2_i1.p1	UniRef90_A0A2H1WXV8	SFRICE_013999 n	97.19	391	11	0	1	391	1	391	0	795
TRINITY_DN102904_c0_g1_i1.p2	UniRef90_W2PFD7	Uncharacterized protein n	98.13	107	2	0	1	107	11	117	2e-66	214
TRINITY_DN102909_c1_g1_i1.p1	UniRef90_A0A2H1W3E9	SFRICE_000180 n	95.89	146	6	0	1	146	1	146	5e-100	296
TRINITY_DN102913_c0_g1_i1.p1	UniRef90_A0A2H1V187	SFRICE_005246 n	82.17	415	56	5	1	401	1	411	0	585
TRINITY_DN102916_c0_g1_i1.p1	UniRef90_UPI000C14089D	attractin-like protein 1 n	93.53	1252	34	1	1	1252	1	1205	0	2274
TRINITY_DN102917_c0_g1_i1.p1	UniRef90_UPI000C1433A4	LOW QUALITY PROTEIN: zinc finger protein ZPR1 n	80.13	478	93	2	1	477	1	477	0	775
TRINITY_DN102918_c1_g1_i1.p1	UniRef90_A0A2H1W4N7	SFRICE024199.2 n	90.36	166	16	0	1	166	31	196	1e-104	313
TRINITY_DN102919_c1_g1_i1.p1	UniRef90_A0A3G1ZLD8	Glutathione-S-transferase zeta class n	94.34	212	12	0	1	212	1	212	1e-147	422
TRINITY_DN102921_c0_g1_i1.p1	UniRef90_A0A2H1WJM3	SFRICE_030851 n	95.12	512	24	1	1	512	1	511	0	1006
TRINITY_DN102924_c0_g1_i1.p1	UniRef90_A0A2A4JXZ6	MFS_1_like domain-containing protein n	91.88	677	51	2	1	674	1	676	0	1199
TRINITY_DN102926_c0_g1_i1.p1	UniRef90_UPI000B37424D	probable phosphoserine aminotransferase n	91.48	364	31	0	1	364	1	364	0	678
TRINITY_DN102930_c0_g1_i1.p1	UniRef90_A0A2H1W6C8	SFRICE_007167 n	91.14	237	21	0	1	237	1	237	3e-145	422
TRINITY_DN102939_c1_g1_i1.p1	UniRef90_UPI000B384514	uncharacterized protein LOC110373794 n	69.57	322	77	7	105	423	36	339	3e-135	404
TRINITY_DN102940_c0_g1_i1.p1	UniRef90_H9JCM2	PCI domain-containing protein n	91.56	450	38	0	1	450	1	450	0	863
TRINITY_DN102943_c0_g1_i1.p1	UniRef90_A0A1V0M8C5	Fatty acid transport protein n	99.86	700	1	0	1	700	1	700	0	1451
TRINITY_DN102944_c0_g1_i1.p1	UniRef90_A0A2H1VHJ9	SFRICE_001663 n	86.34	227	31	0	1	227	1	227	1e-140	405
TRINITY_DN102947_c1_g1_i1.p1	UniRef90_A0A194R0J2	40S ribosomal protein S27 n	93.18	88	6	0	20	107	34	121	1e-53	175
TRINITY_DN102950_c2_g1_i1.p1	UniRef90_UPI000C1432C7	trypsin, alkaline B-like n	86.36	220	30	0	1	220	1	220	1e-137	399
TRINITY_DN102963_c0_g1_i1.p1	UniRef90_A0A437BLM3	CBFD_NFYB_HMF domain-containing protein n	94.57	184	9	1	1	184	1	183	2e-104	310
TRINITY_DN102964_c0_g1_i1.p1	UniRef90_M0ZW22	VOC domain-containing protein n	99.47	190	1	0	16	205	1	190	8e-137	393
TRINITY_DN102965_c0_g1_i1.p1	UniRef90_A0A2H1V6Y3	SFRICE_000170 n	93	400	28	0	1	400	1	400	0	784
TRINITY_DN102969_c0_g1_i1.p2	UniRef90_W2NMN3	Uncharacterized protein n	98.4	125	2	0	1	125	237	361	1e-80	253
TRINITY_DN102971_c0_g1_i1.p1	UniRef90_A0A2H1V316	Carboxylic ester hydrolase n	88.97	553	61	0	1	553	1	553	0	1014
TRINITY_DN102973_c0_g1_i1.p1	UniRef90_UPI000EF768D3	fumarylacetoacetase n	89.31	421	45	0	1	421	1	421	0	795
TRINITY_DN102974_c0_g1_i1.p1	UniRef90_UPI000C14326D	enhancer of split mbeta protein-like n	97.54	203	5	0	75	277	1	203	2e-141	409
TRINITY_DN102979_c0_g1_i1.p1	UniRef90_A0A2H1VD25	SFRICE_015590 n	95.6	159	5	1	1	157	1	159	4e-101	300
TRINITY_DN102986_c0_g1_i1.p1	UniRef90_UPI000E6D6FDE	protein tramtrack, beta isoform isoform X30 n	96.04	101	4	0	1	101	254	354	3e-65	212
TRINITY_DN102989_c0_g1_i1.p1	UniRef90_UPI000EF771EB	AP-3 complex subunit delta n	87.95	1004	112	5	1	1000	1	999	0	1566
TRINITY_DN102992_c0_g1_i1.p1	UniRef90_A0A2A4JQA7	Uncharacterized protein n	95.33	599	25	2	1	599	1	596	0	1182
TRINITY_DN102994_c0_g1_i1.p1	UniRef90_A0A2H1WNK8	SFRICE_019813 n	75.96	549	129	2	10	555	8	556	0	875
TRINITY_DN102996_c0_g1_i1.p1	UniRef90_A0A2H1VP81	SFRICE_002056 n	89.4	453	48	0	1	453	1	453	0	875
TRINITY_DN102997_c0_g1_i1.p1	UniRef90_A0A2H1WS31	SFRICE_017112 n	91.12	777	55	6	19	787	1	771	0	1354
TRINITY_DN102999_c0_g1_i1.p1	UniRef90_A0A0N0PBH8	Zinc transporter 7 n	88.15	346	38	1	1	346	1	343	0	587
TRINITY_DN102999_c0_g1_i2.p1	UniRef90_A0A0N0PBH8	Zinc transporter 7 n	88.15	346	38	1	1	346	1	343	0	587
TRINITY_DN103000_c1_g1_i1.p1	UniRef90_A0JCJ9	Adenosylhomocysteinase n	94.19	430	25	0	1	430	1	430	0	843
TRINITY_DN103006_c0_g1_i1.p1	UniRef90_UPI000EF85000	aminopeptidase N-like isoform X1 n	77.22	935	209	3	1	932	1	934	0	1535
TRINITY_DN103008_c0_g1_i1.p1	UniRef90_A0A2A4JRF4	AA_TRNA_LIGASE_II domain-containing protein n	93.75	480	30	0	1	480	1	480	0	956
TRINITY_DN103010_c0_g1_i1.p1	UniRef90_A0A2H1V945	SFRICE_009977 n	90.76	184	14	2	1	182	1	183	2e-117	343
TRINITY_DN103012_c0_g1_i1.p1	UniRef90_A0A151J4R6	Eukaryotic initiation factor 4A-III n	95.66	392	17	0	14	405	11	402	0	785
TRINITY_DN103014_c0_g1_i1.p1	UniRef90_UPI000C142D5B	uncharacterized protein LOC111356507 n	83.94	803	98	6	1	784	1	791	0	1331
TRINITY_DN103018_c0_g1_i1.p1	UniRef90_A0A2H1WY22	SFRICE_006180 n	96.44	225	8	0	1	225	1	225	4e-155	442
TRINITY_DN103020_c0_g1_i1.p1	UniRef90_A0A2M4D200	Putative secreted protein n	64	50	18	0	2	51	75	124	8e-11	65.1
TRINITY_DN103021_c0_g1_i1.p1	UniRef90_I4DJD6	Eukaryotic translation initiation factor 3 subunit L n	94.11	543	31	1	1	543	1	542	0	1086
TRINITY_DN103022_c0_g1_i1.p1	UniRef90_A0A1V0M8B2	Acetyltransferase n	100	359	0	0	1	359	1	359	0	744
TRINITY_DN103025_c0_g1_i1.p1	UniRef90_A0A212FQ18	TIA-1-related RNA binding protein n	88.75	391	38	3	1	388	1	388	0	695
TRINITY_DN103027_c0_g1_i1.p1	UniRef90_A0A3G1HH34	LL5 n	99.36	312	1	1	1	311	1	312	0	651
TRINITY_DN103028_c0_g1_i1.p1	UniRef90_A0A2H1VS96	SFRICE_016339 n	87.06	286	37	0	7	292	1	286	0	538
TRINITY_DN103032_c0_g1_i1.p1	UniRef90_F6KX45	Glutathione S-transferase o1 protein n	97.64	254	6	0	1	254	1	254	0	516
TRINITY_DN103035_c0_g1_i1.p1	UniRef90_A0A2W1BF20	Ribosomal_L7Ae domain-containing protein n	92.95	156	11	0	1	156	1	156	4e-101	300
TRINITY_DN103037_c0_g1_i1.p1	UniRef90_A0A2H1WJG7	SFRICE_023352 n	83.58	134	22	0	1	134	1	134	2e-77	238
TRINITY_DN103040_c0_g1_i1.p1	UniRef90_UPI000C140844	probable tRNA N6-adenosine threonylcarbamoyltransferase, mitochondrial n	95.9	415	17	0	1	415	1	415	0	835
TRINITY_DN103045_c0_g1_i1.p1	UniRef90_H9J5C1	RuvB-like helicase n	95.61	456	20	0	1	456	1	456	0	872
TRINITY_DN103046_c0_g1_i1.p1	UniRef90_UPI000C140D43	WD repeat-containing protein 74 n	92.34	431	29	3	1	429	1	429	0	759
TRINITY_DN103047_c0_g1_i1.p1	UniRef90_A0A2H1WG06	SFRICE_001090 n	89.03	155	17	0	1	155	1	155	3e-98	292
TRINITY_DN103053_c0_g1_i1.p1	UniRef90_UPI000C140982	leukocyte surface antigen CD53-like n	87.5	224	28	0	1	224	20	243	2e-117	347
TRINITY_DN103057_c0_g1_i1.p1	UniRef90_A0A2A4K0K2	ThiF domain-containing protein n	97.05	339	10	0	1	339	3	341	0	679
TRINITY_DN103062_c0_g1_i1.p1	UniRef90_A0A2H1VKZ3	SFRICE_003886 n	87.19	1382	168	4	1	1374	25	1405	0	2340
TRINITY_DN103062_c0_g1_i2.p1	UniRef90_A0A2H1VKZ3	SFRICE_003886 n	87.41	1406	168	4	1	1398	1	1405	0	2391
TRINITY_DN103065_c0_g1_i1.p1	UniRef90_A0A2H1VVA5	Mannose-6-phosphate isomerase n	96.29	404	15	0	1	404	1	404	0	808
TRINITY_DN103066_c0_g1_i1.p1	UniRef90_A0A2H1WDD9	SFRICE_015795 n	97.59	456	11	0	1	456	1	456	0	904
TRINITY_DN103068_c0_g1_i1.p1	UniRef90_A0A443NXL8	Microsomal glutathione S-transferase 3 n	95	140	7	0	1	140	3	142	1e-92	277
TRINITY_DN103069_c0_g1_i1.p1	UniRef90_A0A0T8JJA6	Choloylglycine hydrolase n	94.81	154	8	0	1	154	118	271	3e-103	311
TRINITY_DN103083_c0_g1_i1.p1	UniRef90_A0A2H1WQN6	SFRICE_007630 n	95.37	691	32	0	1	691	1	691	0	1328
TRINITY_DN103084_c0_g1_i1.p1	UniRef90_A0A2H1X2W1	SFRICE_000087 n	97	100	3	0	14	113	1	100	1e-60	193
TRINITY_DN103088_c0_g1_i1.p1	UniRef90_A0A2W1BXN9	Protein kinase domain-containing protein n	98.76	403	5	0	1	403	1	403	0	819
TRINITY_DN10308_c0_g1_i1.p1	UniRef90_A0A2A4JDI5	Galectin n	88.44	320	31	6	1	319	1	315	0	572
TRINITY_DN103090_c0_g1_i1.p1	UniRef90_A0A2H1VD57	SFRICE_006460 n	92.41	369	28	0	1	369	1	369	0	697
TRINITY_DN103092_c0_g1_i1.p1	UniRef90_A0A2H1X2Y3	SFRICE_003016 n	97.77	359	8	0	1	359	1	359	0	727
TRINITY_DN103094_c0_g1_i1.p1	UniRef90_A0A2W1BPZ6	Uncharacterized protein n	94	550	30	2	1	547	1	550	0	1018
TRINITY_DN103097_c0_g1_i1.p1	UniRef90_Q8T940	Homeotic protein ultrabithorax n	98.43	254	3	1	1	254	1	253	3e-180	508
TRINITY_DN103099_c0_g1_i1.p1	UniRef90_UPI000EF7E172	putative inorganic phosphate cotransporter n	95.89	219	9	0	1	219	280	498	7e-149	436
TRINITY_DN10310_c1_g1_i1.p1	UniRef90_UPI000C141742	zinc finger protein 1 homolog n	73.65	425	77	4	1	402	2	414	0	643
TRINITY_DN103117_c0_g1_i1.p1	UniRef90_UPI0005D06A8B	uncharacterized protein LOC105394909 n	62.75	153	56	1	2	153	193	345	3e-62	213
TRINITY_DN103121_c0_g1_i1.p1	UniRef90_Q1HPU3	Troponin C 25D n	97.35	151	4	0	1	151	1	151	4e-100	296
TRINITY_DN103121_c0_g1_i2.p1	UniRef90_Q1HPU3	Troponin C 25D n	97.35	151	4	0	1	151	1	151	4e-100	296
TRINITY_DN103122_c0_g1_i1.p1	UniRef90_A0A2H1WTY8	Fructose-bisphosphate aldolase n	95.86	362	15	0	1	362	29	390	0	727
TRINITY_DN103135_c0_g1_i1.p1	UniRef90_UPI000640AF1F	ubiquitin-fold modifier-conjugating enzyme 1 n	92.31	169	13	0	1	169	1	169	2e-114	334
TRINITY_DN103135_c0_g1_i2.p1	UniRef90_UPI000640AF1F	ubiquitin-fold modifier-conjugating enzyme 1 n	92.31	169	13	0	1	169	1	169	2e-114	334
TRINITY_DN103138_c0_g1_i1.p1	UniRef90_A0A2H1WP44	SFRICE_014419 n	97.07	239	6	1	1	239	1	238	2e-164	467
TRINITY_DN103144_c0_g1_i1.p1	UniRef90_A0A2H1WF66	SFRICE_033175 n	77.73	229	47	1	15	239	15	243	6e-67	219
TRINITY_DN103145_c0_g1_i1.p1	UniRef90_Q1HQ59	Eukaryotic translation initiation factor 6 n	93.88	245	15	0	1	245	1	245	2e-169	480
TRINITY_DN103149_c0_g1_i1.p1	UniRef90_A0A443N6D7	Transcription factor GTE7-like protein n	89.16	166	17	1	3	167	346	511	3e-78	256
TRINITY_DN103150_c0_g1_i1.p1	UniRef90_A0A2A4JFR1	Uncharacterized protein n	90.94	938	84	1	1	938	1	937	0	1757
TRINITY_DN103152_c0_g1_i1.p1	UniRef90_UPI000C13F60C	nose resistant to fluoxetine protein 6-like n	84.1	673	105	2	1	672	1	672	0	1190
TRINITY_DN103155_c0_g1_i1.p1	UniRef90_A0A2D2AK49	Ras suppressor protein 1 n	94.39	285	16	0	1	285	1	285	0	538
TRINITY_DN103161_c0_g1_i1.p1	UniRef90_A0A2H1VEA4	Carboxylic ester hydrolase (Fragment) n	89.51	553	53	2	13	564	1	549	0	1028
TRINITY_DN103168_c0_g1_i1.p1	UniRef90_A0A2H1VVL7	SFRICE_006424 n	96.88	128	4	0	1	128	1	128	8e-83	251
TRINITY_DN103173_c0_g1_i1.p3	UniRef90_A0A2A4JBT4	Prefoldin subunit 4 n	92.59	135	10	0	1	135	1	135	7e-85	256
TRINITY_DN103177_c0_g1_i1.p1	UniRef90_A0A2H1VMW5	SFRICE_007789 n	96.41	612	21	1	1	611	1	612	0	1227
TRINITY_DN10317_c0_g1_i1.p1	UniRef90_UPI000C13F625	SPARC-related modular calcium-binding protein 1 isoform X1 n	94.67	582	9	3	1	560	1	582	0	1120
TRINITY_DN10317_c0_g1_i2.p1	UniRef90_UPI000C13F625	SPARC-related modular calcium-binding protein 1 isoform X1 n	90.72	582	9	2	1	537	1	582	0	1069
TRINITY_DN103180_c0_g1_i1.p1	UniRef90_A0A2H1WHJ1	Ubiquitin carboxyl-terminal hydrolase n	97.09	585	17	0	1	585	1	585	0	1202
TRINITY_DN103190_c1_g1_i1.p1	UniRef90_UPI000C14200F	metal transporter CNNM4-like n	94.79	922	47	1	1	921	1	922	0	1716
TRINITY_DN103191_c0_g1_i1.p1	UniRef90_A0A2A4K309	ELMO domain-containing protein n	97.71	742	14	3	1	740	1	741	0	1488
TRINITY_DN103192_c0_g1_i1.p1	UniRef90_I3QQD6	Small heat shock protein 27.2 n	87.65	243	28	2	1	241	1	243	8e-144	415
TRINITY_DN103193_c0_g1_i1.p1	UniRef90_A0A2H1VIN6	SFRICE_000551 n	92.82	571	23	2	1	553	1	571	0	1085
TRINITY_DN103194_c0_g1_i1.p1	UniRef90_A0A2H1VL19	SFRICE_031727 n	98.19	166	3	0	1	166	355	520	4e-112	341
TRINITY_DN103206_c0_g1_i1.p1	UniRef90_A0A2H1WP70	SFRICE_020642 n	87.73	774	69	7	1	767	1	755	0	1135
TRINITY_DN103219_c0_g1_i1.p1	UniRef90_A0A2H1WF68	SFRICE_003521 n	94.26	505	7	1	1	483	1	505	0	970
TRINITY_DN103221_c0_g1_i1.p1	UniRef90_A0A3Q7F6J3	Peptidase A1 domain-containing protein n	92.91	127	9	0	1	127	413	539	7e-76	246
TRINITY_DN103222_c0_g1_i1.p1	UniRef90_A0A2H1WFR2	SFRICE_029823 n	90.38	208	19	1	1	208	67	273	4e-131	382
TRINITY_DN103228_c0_g1_i1.p1	UniRef90_A0A1E1WHB2	Uncharacterized protein (Fragment) n	98.06	103	2	0	1	103	49	151	1e-69	217
TRINITY_DN103229_c0_g1_i1.p1	UniRef90_I0B5T5	REPAT15 n	99.36	156	1	0	1	156	1	156	7e-108	317
TRINITY_DN103229_c0_g1_i2.p1	UniRef90_I0B5T5	REPAT15 n	99.36	156	1	0	1	156	1	156	7e-108	317
TRINITY_DN103235_c0_g1_i1.p1	UniRef90_A0A2U2ELS4	Aminotran_1_2 domain-containing protein (Fragment) n	100	123	0	0	1	123	35	157	1e-78	243
TRINITY_DN103237_c0_g1_i1.p1	UniRef90_A0A2W1BU21	Uncharacterized protein n	94.27	558	28	2	1	558	1	554	0	1005
TRINITY_DN103240_c0_g1_i1.p1	UniRef90_A0A2W1B6M7	Uncharacterized protein n	89.17	508	55	0	1	508	1	508	0	932
TRINITY_DN103244_c0_g1_i1.p1	UniRef90_UPI000C142F25	gonadotropin-releasing hormone receptor n	92.01	438	35	0	1	438	1	438	0	847
TRINITY_DN103247_c0_g1_i1.p1	UniRef90_E5KG19	Carboxylic ester hydrolase n	99.45	545	3	0	1	545	1	545	0	1125
TRINITY_DN103249_c0_g1_i1.p1	UniRef90_Q96P31-2	Isoform 2 of Fc receptor-like protein 3 n	87.76	98	12	0	3	100	372	469	3e-49	177
TRINITY_DN103249_c0_g1_i1.p1	UniRef90_Q96P31-2	Isoform 2 of Fc receptor-like protein 3 n	91.4	93	8	0	7	99	283	375	6e-48	173
TRINITY_DN103252_c0_g1_i1.p1	UniRef90_A0A443NVJ6	Histone deacetylase HDT2 n	96.23	106	2	1	20	123	107	212	1e-65	211
TRINITY_DN103255_c0_g1_i1.p1	UniRef90_UPI000C1404BC	uncharacterized protein LOC111359478 n	82.77	238	41	0	1	238	1	238	6e-146	420
TRINITY_DN103256_c0_g1_i1.p2	UniRef90_H3G947	Uncharacterized protein n	98.1	105	2	0	1	105	216	320	7e-70	223
TRINITY_DN103265_c0_g1_i1.p1	UniRef90_A0A1J6JTS5	Beta-amylase n	95.12	123	4	2	1	121	416	538	1e-70	232
TRINITY_DN103273_c0_g1_i1.p1	UniRef90_A0A2H1UZW5	SFRICE_033362 n	94.12	306	18	0	1	306	1	306	0	601
TRINITY_DN103277_c0_g1_i1.p1	UniRef90_B9RW20	Beta-expansin 3, putative n	73.21	112	24	1	11	116	9	120	1e-50	172
TRINITY_DN103279_c0_g1_i1.p1	UniRef90_A0A2H1X4W2	SFRICE_007312 n	92.45	318	20	1	1	318	1	314	0	595
TRINITY_DN103279_c0_g1_i2.p1	UniRef90_A0A2H1X4W2	SFRICE_007312 n	93.63	314	20	0	1	314	1	314	0	602
TRINITY_DN103285_c0_g1_i1.p1	UniRef90_A0A2H1VF80	SFRICE_011658 n	95.93	172	7	0	1	172	1	172	2e-118	345
TRINITY_DN103288_c0_g1_i1.p1	UniRef90_A0A2H1WLJ0	SFRICE_007942 (Fragment) n	92.25	400	31	0	1	400	71	470	0	775
TRINITY_DN103294_c1_g1_i1.p1	UniRef90_Q0KH48	Cytochrome P450 n	93.87	538	32	1	1	538	1	537	0	966
TRINITY_DN103296_c0_g1_i1.p1	UniRef90_A0A2D1QTX7	Cytochrome P450 n	96.76	278	9	0	1	278	115	392	0	555
TRINITY_DN103303_c0_g1_i1.p1	UniRef90_A0A443NGG7	Cyclin-D3-3 n	96.1	359	13	1	1	358	1	359	0	707
TRINITY_DN103308_c1_g1_i1.p1	UniRef90_UPI000C14179D	glycine-rich cell wall structural protein 1.8-like n	85.29	136	17	2	10	145	1	133	3e-30	135
TRINITY_DN103314_c0_g1_i1.p1	UniRef90_A0A2H1WGI5	SFRICE_010951 n	91.88	517	29	2	1	516	1	505	0	926
TRINITY_DN103318_c0_g1_i1.p1	UniRef90_A0A3S2NXB4	AAA domain-containing protein n	90.03	351	35	0	1	351	1	351	0	664
TRINITY_DN103322_c0_g1_i1.p1	UniRef90_A0A2A4JEM5	Homeobox domain-containing protein n	90.62	373	33	2	1	373	1	371	0	587
TRINITY_DN103323_c0_g1_i1.p1	UniRef90_UPI000C142C7B	WD repeat-containing protein 75-like n	83.46	387	64	0	21	407	896	1282	0	685
TRINITY_DN103325_c0_g1_i1.p1	UniRef90_A0A2A4JHB2	Uncharacterized protein n	92.36	301	23	0	1	301	1	301	0	537
TRINITY_DN103327_c0_g1_i1.p1	UniRef90_Q5UTF3	Upstream stimulatory factor 2 n	100	167	0	0	1	167	139	305	4e-117	346
TRINITY_DN103331_c0_g1_i1.p1	UniRef90_A0A2H1V446	SFRICE_012215 n	92.77	553	40	0	1	553	1	553	0	1082
TRINITY_DN103331_c0_g1_i2.p1	UniRef90_A0A2H1V446	SFRICE_012215 n	92.77	553	40	0	1	553	1	553	0	1082
TRINITY_DN103335_c0_g1_i1.p1	UniRef90_UPI000C143932	ATP synthase subunit gamma, mitochondrial-like isoform X1 n	89.16	203	22	0	1	203	105	307	3e-130	381
TRINITY_DN103338_c0_g1_i1.p1	UniRef90_A0A2A4JHC5	Eukaryotic translation initiation factor 3 subunit J n	94.67	225	12	0	1	225	1	225	5e-133	387
TRINITY_DN103340_c0_g1_i1.p1	UniRef90_A0A2H1WET0	SFRICE_016408 n	72.69	465	107	9	1	455	48	502	0	658
TRINITY_DN103357_c0_g1_i2.p1	UniRef90_A0A2A4IYB6	Uncharacterized protein n	95.08	183	9	0	1	183	1	183	6e-126	365
TRINITY_DN103375_c0_g1_i1.p1	UniRef90_H3HCV1	Uncharacterized protein n	94.04	151	9	0	14	164	1	151	3e-91	275
TRINITY_DN103385_c0_g1_i1.p1	UniRef90_A0A2H1X2G4	SFRICE_022253 (Fragment) n	86.35	359	42	5	105	462	1	353	3e-159	468
TRINITY_DN103387_c0_g1_i1.p1	UniRef90_A0A3S2N8N0	Protein MAK16 homolog n	89.9	297	30	0	1	297	1	297	3e-174	496
TRINITY_DN103394_c0_g1_i1.p1	UniRef90_A0A2H1WZ75	SFRICE_027138 n	95.06	243	12	0	1	243	1	243	3e-173	489
TRINITY_DN103395_c0_g1_i1.p1	UniRef90_A0A2H1WJ61	SFRICE_007676 (Fragment) n	92.83	781	55	1	13	793	426	1205	0	1494
TRINITY_DN103398_c0_g1_i1.p1	UniRef90_A0A2H1VP35	SFRICE_012323 n	94.85	136	7	0	1	136	1	136	1e-80	246
TRINITY_DN103405_c0_g1_i1.p1	UniRef90_A0A2H1V721	SFRICE_001609 n	88.7	779	88	0	1	779	1	779	0	1422
TRINITY_DN103408_c0_g1_i1.p2	UniRef90_A0A2H1VQ41	SFRICE_004504 n	90.79	152	14	0	1	152	1	152	4e-97	289
TRINITY_DN103414_c0_g1_i1.p1	UniRef90_UPI000EF8531C	uncharacterized protein LOC113494118 n	90.27	113	11	0	8	120	10	122	9e-67	209
TRINITY_DN103418_c0_g1_i1.p1	UniRef90_UPI000C1403CA	LOW QUALITY PROTEIN: CREB-binding protein-like n	96.08	612	13	6	1	608	1	605	0	1161
TRINITY_DN103425_c0_g1_i1.p1	UniRef90_A0A443NV15	RNA recognition motif domain-containing protein n	99.35	155	1	0	1	155	1	155	2e-109	327
TRINITY_DN103429_c0_g1_i1.p1	UniRef90_UPI000C141694	titin n	91.22	467	39	2	1	466	1	466	0	781
TRINITY_DN103429_c0_g1_i1.p1	UniRef90_UPI000C141694	titin n	35.03	177	92	4	252	418	544	707	3e-16	92.8
TRINITY_DN103435_c0_g1_i1.p1	UniRef90_A0A2H1W3T0	SFRICE_007273 n	96.62	503	11	3	1	503	1	497	0	979
TRINITY_DN103443_c0_g1_i1.p1	UniRef90_UPI000C141AF6	protein Smaug n	93.77	578	28	1	1	578	1	570	0	1055
TRINITY_DN103446_c0_g1_i1.p1	UniRef90_UPI000C1421DD	flocculation protein FLO11-like n	77.78	126	24	1	1	126	106	227	3e-55	202
TRINITY_DN103449_c0_g1_i1.p1	UniRef90_UPI000C142A77	zinc carboxypeptidase A 1-like n	82.47	251	44	0	1	251	1	251	7e-153	445
TRINITY_DN103455_c0_g1_i1.p2	UniRef90_W2H2S4	Uncharacterized protein n	95.52	134	6	0	1	134	286	419	1e-84	266
TRINITY_DN103464_c0_g1_i1.p2	UniRef90_A0A4C1ZZ27	Uncharacterized protein n	93.1	116	8	0	1	116	1	116	2e-69	218
TRINITY_DN103468_c0_g1_i1.p1	UniRef90_Q2F632	ADP-ribosylation factor-like protein n	98.39	186	3	0	1	186	1	186	5e-133	383
TRINITY_DN10346_c0_g1_i1.p1	UniRef90_A0A2H1W2V8	SFRICE_001920 n	84.85	66	10	0	27	92	112	177	6e-31	124
TRINITY_DN10346_c0_g1_i1.p1	UniRef90_A0A2H1W2V8	SFRICE_001920 n	51.72	58	27	1	31	88	47	103	3e-09	63.9
TRINITY_DN10346_c0_g1_i1.p1	UniRef90_A0A2H1W2V8	SFRICE_001920 n	40.98	61	36	0	20	80	198	258	1e-06	56.2
TRINITY_DN103470_c0_g1_i1.p1	UniRef90_A0A1V0JHU8	Charged multivesicular body protein 6 n	96.08	204	8	0	1	204	1	204	2e-131	380
TRINITY_DN103472_c0_g1_i1.p1	UniRef90_UPI000C1417D5	heterogeneous nuclear ribonucleoprotein A3 homolog 1-like n	89.09	110	9	1	1	107	1	110	4e-19	87.8
TRINITY_DN103478_c0_g1_i1.p1	UniRef90_UPI000C14101F	RNA polymerase II degradation factor 1 isoform X1 n	90	290	28	1	1	290	87	375	1e-161	467
TRINITY_DN103478_c0_g1_i2.p1	UniRef90_UPI000C14101F	RNA polymerase II degradation factor 1 isoform X1 n	90	290	28	1	1	290	87	375	1e-161	467
TRINITY_DN103487_c0_g1_i1.p1	UniRef90_A0A2W1BV73	Kinesin motor domain-containing protein n	96.67	1110	36	1	1	1110	1	1109	0	2202
TRINITY_DN103494_c0_g1_i1.p1	UniRef90_A0A194QTB9	Protein argonaute-2 n	94.36	940	24	3	1	912	1	939	0	1836
TRINITY_DN103497_c0_g1_i1.p1	UniRef90_A0A2H1WWG0	SFRICE_026848 n	98.23	283	5	0	1	283	1	283	0	568
TRINITY_DN103500_c0_g1_i1.p1	UniRef90_A0A2H1WTQ9	Protein YIPF n	97.61	293	7	0	1	293	1	293	0	600
TRINITY_DN103504_c0_g1_i1.p1	UniRef90_A0A1U7WB38	beta-galactosidase-like n	88.26	281	33	0	1	281	320	600	0	528
TRINITY_DN103509_c0_g1_i1.p1	UniRef90_A0A2W1BQE0	Uncharacterized protein n	95.1	286	14	0	1	286	1	286	0	577
TRINITY_DN103515_c0_g1_i1.p1	UniRef90_A0A2H1VJD1	SFRICE_006761 n	97.75	178	4	0	24	201	10	187	2e-123	359
TRINITY_DN103532_c0_g1_i1.p1	UniRef90_A0A2H1VVU0	Aminopeptidase n	91.44	935	80	0	1	935	1	935	0	1802
TRINITY_DN103533_c0_g1_i1.p1	UniRef90_A0A2A4JI46	Uncharacterized protein n	92.69	506	37	0	1	506	1	506	0	988
TRINITY_DN103534_c0_g1_i1.p1	UniRef90_P89116	Caspase-1 n	92.23	296	23	0	1	296	1	296	0	585
TRINITY_DN103538_c0_g1_i1.p1	UniRef90_A0A2H1VL34	SFRICE_011032 n	91.59	523	42	2	1	523	1	521	0	883
TRINITY_DN103547_c0_g1_i1.p1	UniRef90_A0A2H1V866	SFRICE_009522 n	95.82	455	19	0	27	481	12	466	0	899
TRINITY_DN103548_c0_g1_i1.p1	UniRef90_A0A2W1BG34	Rho-GAP domain-containing protein n	95.19	541	24	1	12	552	104	642	0	947
TRINITY_DN103548_c0_g1_i2.p1	UniRef90_A0A2W1BG34	Rho-GAP domain-containing protein n	94.9	588	26	2	5	592	59	642	0	1031
TRINITY_DN103549_c0_g1_i1.p1	UniRef90_A0A2W1BTQ9	Protein arginine N-methyltransferase n	83.26	711	118	1	1	711	1	710	0	1263
TRINITY_DN103553_c0_g1_i1.p1	UniRef90_A0A3S3P986	Arogenate dehydrogenase 2, chloroplastic-like protein n	95.48	155	7	0	1	155	255	409	4e-99	303
TRINITY_DN103554_c0_g1_i1.p1	UniRef90_UPI000C1427F6	acid phosphatase type 7-like n	85.09	436	65	0	1	436	1	436	0	790
TRINITY_DN103556_c0_g1_i1.p1	UniRef90_A0A3S3MT77	p450 domain-containing protein n	88.6	114	13	0	1	114	237	350	5e-59	205
TRINITY_DN103556_c0_g1_i1.p1	UniRef90_A0A3S3MT77	p450 domain-containing protein n	82.86	105	17	1	1	104	715	819	1e-49	180
TRINITY_DN103557_c0_g1_i1.p1	UniRef90_A0A2A4JNS2	Uncharacterized protein n	96.36	577	20	1	1	577	1	576	0	1148
TRINITY_DN103558_c0_g1_i1.p2	UniRef90_G3HZD2	Uncharacterized protein n	71.43	77	22	0	28	104	1	77	3e-28	109
TRINITY_DN103561_c0_g1_i1.p1	UniRef90_I0B5T4	REPAT14 n	98.77	163	2	0	1	163	1	163	6e-115	335
TRINITY_DN103564_c0_g1_i1.p1	UniRef90_A0A0A9D2W7	Chlorophyll a-b binding protein, chloroplastic n	93	100	7	0	1	100	15	114	3e-61	194
TRINITY_DN103574_c0_g1_i1.p1	UniRef90_A0A2A4JHI1	Uncharacterized protein n	92.5	280	21	0	2	281	3	282	3e-166	475
TRINITY_DN103576_c0_g1_i1.p1	UniRef90_UPI000B92B36B	skin secretory protein xP2-like n	64.1	78	9	5	53	114	355	429	4e-08	60.5
TRINITY_DN103580_c0_g1_i1.p1	UniRef90_A0A2A4K9F0	Uncharacterized protein n	92.62	122	8	1	1	122	1	121	3e-76	233
TRINITY_DN103587_c0_g1_i1.p1	UniRef90_A0A3Q7HGI6	Protein kinase domain-containing protein n	93.64	110	7	0	1	110	592	701	5e-54	192
TRINITY_DN103592_c0_g1_i1.p1	UniRef90_UPI000C140376	protein SRC2 homolog isoform X1 n	79.25	53	11	0	136	188	226	278	2e-20	96.3
TRINITY_DN103603_c0_g1_i1.p2	UniRef90_Q0UF02	Ribosomal_L18e/L15P domain-containing protein n	85.19	108	16	0	1	108	4	111	2e-60	195
TRINITY_DN103624_c0_g1_i1.p1	UniRef90_Q9GP16	60S ribosomal protein L31 n	100	124	0	0	1	124	1	124	5e-84	253
TRINITY_DN103624_c0_g1_i2.p1	UniRef90_Q9GP16	60S ribosomal protein L31 n	100	124	0	0	1	124	1	124	5e-84	253
TRINITY_DN103624_c0_g1_i3.p1	UniRef90_Q9GP16	60S ribosomal protein L31 n	100	124	0	0	1	124	1	124	5e-84	253
TRINITY_DN103626_c0_g1_i1.p1	UniRef90_A0A2H1VC32	SFRICE_011556 n	93.94	528	32	0	1	528	1	528	0	1014
TRINITY_DN103641_c0_g1_i1.p1	UniRef90_K4CJ08	Nodulin26-like intrinsic protein 51 n	100	107	0	0	1	107	67	173	3e-67	216
TRINITY_DN103651_c0_g1_i1.p1	UniRef90_A0A0L7LGV4	Nep1 protein n	90.21	235	22	1	1	234	1	235	8e-157	447
TRINITY_DN103651_c0_g1_i2.p1	UniRef90_A0A0L7LGV4	Nep1 protein n	90.21	235	22	1	1	234	1	235	8e-157	447
TRINITY_DN103659_c0_g1_i1.p1	UniRef90_A0A2H1UZU0	SFRICE_010739 (Fragment) n	98.32	179	3	0	1	179	434	612	3e-120	365
TRINITY_DN103664_c0_g1_i1.p2	UniRef90_A0A212FPU3	PiggyBac transposable element-derived protein 4 n	86.36	154	17	1	1	150	226	379	3e-82	259
TRINITY_DN103680_c0_g1_i1.p1	UniRef90_A0A2H1X0K5	SFRICE_012868 n	93.85	195	12	0	55	249	1	195	2e-129	377
TRINITY_DN103683_c0_g1_i1.p4	UniRef90_UPI0006CED027	protein ST7 homolog n	37.5	96	49	3	4	89	380	474	1e-06	56.2
TRINITY_DN103683_c1_g1_i1.p1	UniRef90_A0A194PSF8	Uncharacterized protein n	42.86	273	124	6	10	256	216	482	1e-46	174
TRINITY_DN103683_c2_g1_i1.p1	UniRef90_A0A2H1W7X9	SFRICE_003842 n	98.53	136	2	0	32	167	462	597	2e-88	282
TRINITY_DN103687_c0_g1_i1.p1	UniRef90_A0A443PFA2	Protein CWC15 n	98.77	81	1	0	27	107	1	81	6e-50	169
TRINITY_DN1036_c0_g1_i1.p2	UniRef90_UPI000C14141C	zinc finger protein 354C-like n	79.74	153	31	0	1	153	1	153	1e-75	243
TRINITY_DN103702_c0_g1_i1.p1	UniRef90_UPI000C1409D2	delta(24)-sterol reductase-like n	97.44	507	13	0	1	507	1	507	0	1039
TRINITY_DN103707_c0_g1_i3.p2	UniRef90_UPI00067D6F6C	rho GTPase-activating protein 4-like n	86.57	67	9	0	66	132	346	412	4e-24	106
TRINITY_DN103714_c0_g1_i1.p1	UniRef90_UPI000C142B6C	LIM domain kinase 1 isoform X1 n	85.2	1189	102	11	1	1128	1	1176	0	1974
TRINITY_DN103721_c0_g1_i1.p1	UniRef90_A0A3Q7G8G5	SE domain-containing protein n	99.47	187	1	0	1	187	71	257	6e-129	385
TRINITY_DN103722_c0_g1_i1.p1	UniRef90_UPI000C14003F	heparan-alpha-glucosaminide N-acetyltransferase-like n	96.34	573	21	0	1	573	1	573	0	1132
TRINITY_DN103723_c0_g1_i1.p2	UniRef90_A0A0N0P9V7	Small nuclear ribonucleoprotein Sm D2 n	96.61	118	4	0	2	119	102	219	3e-76	237
TRINITY_DN103725_c0_g1_i1.p1	UniRef90_A0A2W1BTJ1	Uncharacterized protein n	90.58	191	17	1	1	191	1	190	2e-109	323
TRINITY_DN103726_c0_g1_i1.p1	UniRef90_UPI000C14043B	uncharacterized protein LOC111364294 n	85.33	443	64	1	5	447	430	871	0	781
TRINITY_DN103726_c0_g1_i1.p1	UniRef90_UPI000C14043B	uncharacterized protein LOC111364294 n	64.25	414	144	2	34	446	9	419	0	577
TRINITY_DN103729_c0_g1_i1.p1	UniRef90_A0A1D5P4A9	ANK_REP_REGION domain-containing protein n	100	386	0	0	1	386	138	523	0	796
TRINITY_DN103730_c0_g1_i1.p1	UniRef90_UPI000EF8F638	5-hydroxytryptamine receptor 1A-alpha n	84.3	484	69	3	1	477	7	490	0	707
TRINITY_DN103735_c0_g1_i1.p1	UniRef90_A0A182QQE6	UBIQUITIN_CONJUGAT_2 domain-containing protein n	95.21	167	8	0	1	167	23	189	3e-114	334
TRINITY_DN103740_c0_g1_i1.p1	UniRef90_UPI000C142BF3	mucin-5AC-like n	37.39	682	283	29	17	586	34	683	6e-51	197
TRINITY_DN103746_c0_g1_i1.p2	UniRef90_A0A3S3PXG9	Glycosyltransferase n	95.73	117	5	0	1	117	440	556	1e-76	248
TRINITY_DN103760_c0_g1_i1.p1	UniRef90_A0A329RD52	Roc domain-containing protein n	100	133	0	0	1	133	1	133	1e-93	279
TRINITY_DN103764_c0_g1_i1.p1	UniRef90_UPI000C140C49	follicle cell protein 3C-1 n	95.27	169	8	0	1	169	1	169	7e-116	338
TRINITY_DN103765_c0_g1_i1.p2	UniRef90_A0A2H1X356	SFRICE_035993 (Fragment) n	99.37	158	1	0	1	158	15	172	7e-104	307
TRINITY_DN103790_c0_g1_i1.p1	UniRef90_UPI000C13F6E0	protein dj-1beta-like n	85.9	227	31	1	1	226	1	227	5e-143	411
TRINITY_DN103792_c0_g1_i1.p1	UniRef90_A0A2W1BY58	Uncharacterized protein n	87.09	302	39	0	1	302	95	396	0	549
TRINITY_DN103801_c0_g1_i1.p1	UniRef90_A0A2H1VZL9	Prefoldin subunit 3 n	97.25	182	5	0	1	182	1	182	1e-127	369
TRINITY_DN103812_c0_g1_i1.p1	UniRef90_UPI0003D24491	glutathione S-transferase L1-like n	95.45	88	4	0	13	100	1	88	4e-54	180
TRINITY_DN103823_c0_g1_i1.p1	UniRef90_M1CLB1	Uncharacterized protein n	98.53	136	2	0	1	136	544	679	1e-88	283
TRINITY_DN103838_c0_g1_i1.p1	UniRef90_A0A2H1X0X6	SFRICE_015692 (Fragment) n	95.4	413	16	1	1	413	1	410	0	824
TRINITY_DN10383_c0_g2_i1.p1	UniRef90_P35135	Ubiquitin-conjugating enzyme E2-17 kDa n	100	110	0	0	1	110	39	148	8e-75	230
TRINITY_DN103846_c0_g1_i1.p1	UniRef90_Q9FZ05	Xyloglucan endotransglucosylase/hydrolase n	99.2	249	2	0	1	249	27	275	0	521
TRINITY_DN103848_c0_g1_i1.p1	UniRef90_A0A2H1VBW1	SFRICE_006602 n	97.95	586	12	0	1	586	1	586	0	1135
TRINITY_DN103848_c1_g1_i1.p1	UniRef90_A0A2A4J5G8	Uncharacterized protein n	91.99	287	22	1	1	286	1	287	0	522
TRINITY_DN10384_c0_g1_i1.p1	UniRef90_UPI000C140125	proline-rich protein 36-like n	84.58	253	29	3	3	247	1	251	2e-125	369
TRINITY_DN103851_c0_g1_i1.p1	UniRef90_A0A0V0GSG3	Putative ovule protein (Fragment) n	100	107	0	0	11	117	1	107	3e-73	227
TRINITY_DN103855_c0_g1_i1.p1	UniRef90_UPI000C143282	uncharacterized protein LOC111354775 isoform X1 n	76.71	541	112	5	3	531	986	1524	0	871
TRINITY_DN103859_c0_g1_i1.p1	UniRef90_A0A2A4K9T6	Glyco_18 domain-containing protein n	95.18	394	19	0	1	394	1	394	0	786
TRINITY_DN103864_c0_g1_i1.p1	UniRef90_A0A2H1X046	SFRICE_030247 n	89.74	468	48	0	1	468	1	468	0	849
TRINITY_DN103869_c0_g1_i1.p1	UniRef90_A0A2A4J3F6	Fe_hyd_SSU domain-containing protein n	90.06	483	47	1	1	483	1	482	0	922
TRINITY_DN103893_c0_g1_i1.p1	UniRef90_A0A2H1VP19	SFRICE_000870 n	85.81	437	61	1	1	436	1	437	0	754
TRINITY_DN103897_c0_g1_i1.p1	UniRef90_I3YM13	30S ribosomal protein S7 n	94.69	113	6	0	2	114	1	113	2e-71	222
TRINITY_DN103899_c0_g1_i1.p1	UniRef90_A0A2H1WZB9	SFRICE_028324 n	92.53	174	13	0	1	174	74	247	1e-82	276
TRINITY_DN103909_c0_g1_i1.p1	UniRef90_A0A2A4JTG8	MFS domain-containing protein n	91.62	501	42	0	1	501	1	501	0	959
TRINITY_DN103910_c0_g1_i1.p1	UniRef90_UPI000EF75C65	uncharacterized protein LOC113495954 n	80.1	191	32	3	179	364	197	386	7e-76	254
TRINITY_DN103919_c0_g1_i1.p1	UniRef90_Q65352	ORF A n	39.77	88	39	2	15	92	293	376	3e-10	67
TRINITY_DN10391_c0_g1_i1.p1	UniRef90_A0A251S8M8	Chlorophyll a-b binding protein, chloroplastic n	97.5	120	3	0	1	120	10	129	2e-77	238
TRINITY_DN103926_c0_g1_i1.p1	UniRef90_P41098	60S ribosomal protein L34 n	92.5	120	9	0	13	132	1	120	1e-71	222
TRINITY_DN103928_c0_g1_i1.p2	UniRef90_H3G957	Succinate--CoA ligase [ADP-forming] subunit alpha, mitochondrial n	98.37	123	2	0	1	123	1	123	1e-77	244
TRINITY_DN103935_c0_g1_i1.p1	UniRef90_UPI000C140474	fatty acid synthase-like n	89.43	331	35	0	1	331	1409	1739	0	598
TRINITY_DN103941_c0_g1_i2.p1	UniRef90_UPI000B3A65EA	prisilkin-39-like n	67.2	186	43	2	1	186	29	196	5e-48	167
TRINITY_DN103946_c0_g1_i1.p1	UniRef90_A0A0A9Y2E6	S-phase kinase-associated protein 1 n	94.44	162	9	0	1	162	1	162	8e-98	291
TRINITY_DN103948_c0_g1_i1.p1	UniRef90_A0A2H1VA14	SFRICE_001895 n	89.35	770	63	3	1	752	1	769	0	1388
TRINITY_DN103958_c0_g1_i1.p1	UniRef90_A0A0V0IIJ3	Putative NAC domain-containing protein 74-like n	98.76	161	2	0	1	161	236	396	3e-109	331
TRINITY_DN103979_c0_g1_i1.p1	UniRef90_A0A2H1VX12	SFRICE_013425 n	90.65	214	20	0	1	214	1	214	1e-137	400
TRINITY_DN10397_c0_g1_i1.p1	UniRef90_A0A2H1X1H9	SFRICE_017018 n	85.61	132	19	0	1	132	1	132	2e-81	248
TRINITY_DN10397_c0_g1_i2.p1	UniRef90_UPI000B37D515	uncharacterized protein LOC110384412 n	85.16	128	19	0	1	128	1	128	3e-75	236
TRINITY_DN103985_c0_g1_i1.p1	UniRef90_A0A2H1VIC5	SFRICE_006365 n	97.91	813	17	0	1	813	1	813	0	1667
TRINITY_DN103987_c0_g1_i1.p1	UniRef90_H9JMZ4	Arrestin_C domain-containing protein n	93.61	407	26	0	1	407	1	407	0	774
TRINITY_DN103992_c0_g1_i1.p1	UniRef90_A0A3S3M660	Growth-regulating factor 6-like protein isoform X2 n	99.21	127	1	0	1	127	381	507	5e-79	256
TRINITY_DN104002_c0_g1_i1.p1	UniRef90_A0A2H1VPC1	SFRICE_000160 n	95.34	279	9	2	1	278	1	276	0	543
TRINITY_DN104006_c1_g1_i1.p1	UniRef90_UPI000C142B65	uncharacterized protein LOC111349307 n	65.66	166	53	2	1	166	1	162	2e-65	210
TRINITY_DN104010_c0_g1_i1.p1	UniRef90_L7MTK8	Dnmt2 n	94.28	332	19	0	1	332	2	333	0	655
TRINITY_DN104012_c0_g1_i1.p3	UniRef90_A0A329S4J5	Uncharacterized protein n	100	105	0	0	1	105	1	105	8e-60	208
TRINITY_DN104020_c0_g1_i1.p1	UniRef90_S4P945	PiggyBac transposable element-derived protein 4 n	80.48	374	73	0	101	474	1	374	0	653
TRINITY_DN104025_c0_g1_i1.p1	UniRef90_A0A2H1W0W0	SFRICE_020313 n	96.45	282	10	0	6	287	33	314	0	562
TRINITY_DN10402_c0_g1_i1.p1	UniRef90_UPI000C13FC4D	collagenase-like n	96.26	107	4	0	1	107	80	186	2e-65	211
TRINITY_DN104032_c0_g1_i1.p1	UniRef90_A0A2A4J5H7	Uncharacterized protein n	94.59	222	12	0	1	222	1	222	6e-153	436
TRINITY_DN104032_c0_g1_i2.p1	UniRef90_A0A2A4J5H7	Uncharacterized protein n	94.59	222	12	0	1	222	1	222	6e-153	436
TRINITY_DN104036_c0_g1_i1.p1	UniRef90_UPI000C1442CF	uncharacterized protein LOC111357557 n	87.82	238	29	0	1	238	1	238	1e-154	442
TRINITY_DN104045_c0_g1_i1.p1	UniRef90_V5GMQ3	Retrovirus-related Pol polyprotein from transposon TNT 1-94 (Fragment) n	53.15	143	64	2	1	141	23	164	2e-43	153
TRINITY_DN104048_c0_g1_i1.p1	UniRef90_A0A2A4JYQ2	TIR domain-containing protein n	98.58	1341	18	1	1	1341	1	1340	0	2742
TRINITY_DN104058_c0_g1_i1.p1	UniRef90_UPI000C1426F4	nucleolar protein 12 n	82.59	781	105	9	1	758	1	773	0	1069
TRINITY_DN10405_c0_g1_i2.p1	UniRef90_A0A4U7BE43	Cuticular protein RR-2 n	91.99	287	19	1	1	287	217	499	0	544
TRINITY_DN10405_c0_g2_i1.p1	UniRef90_A0A2H1W618	SFRICE_032825 n	98.51	134	2	0	1	134	92	225	2e-85	276
TRINITY_DN104064_c0_g1_i1.p1	UniRef90_A0A191T1K8	UDP-glucuronosyltransferase n	99.12	340	3	0	1	340	1	340	0	692
TRINITY_DN104068_c0_g1_i1.p1	UniRef90_A0A2A4JEF0	Protein kinase domain-containing protein n	97.6	334	7	1	1	333	1	334	0	678
TRINITY_DN104070_c0_g1_i1.p1	UniRef90_UPI000C13F96E	transmembrane protease serine 9-like n	94.74	304	14	1	1	304	312	613	0	610
TRINITY_DN104070_c0_g1_i1.p1	UniRef90_UPI000C13F96E	transmembrane protease serine 9-like n	58.73	252	102	2	52	302	57	307	7e-104	328
TRINITY_DN104071_c0_g1_i1.p1	UniRef90_UPI000C1434FD	multiple inositol polyphosphate phosphatase 1-like n	83.18	434	70	2	1	432	1	433	0	760
TRINITY_DN104072_c0_g1_i1.p1	UniRef90_A0A2A4K3M3	RING-CH-type domain-containing protein n	93.9	328	18	1	1	326	2	329	0	603
TRINITY_DN104080_c0_g1_i1.p1	UniRef90_UPI000C144459	regulator of nonsense transcripts 2 n	98.75	1116	14	0	1	1116	1	1116	0	2299
TRINITY_DN104080_c0_g1_i2.p1	UniRef90_UPI000C144459	regulator of nonsense transcripts 2 n	98.34	301	5	0	11	311	816	1116	0	625
TRINITY_DN104088_c0_g1_i1.p1	UniRef90_A0A2H1X0T3	SFRICE_028699 n	88.58	473	50	3	1	470	209	680	0	820
TRINITY_DN104093_c0_g1_i1.p1	UniRef90_A0A3S2LG08	Uncharacterized protein n	82.07	714	126	1	1	712	1	714	0	1264
TRINITY_DN1040_c0_g1_i1.p1	UniRef90_P80471	Light-induced protein, chloroplastic n	96.82	157	5	0	1	157	1	157	1e-100	305
TRINITY_DN104111_c0_g1_i1.p1	UniRef90_Q6BZX2	YALI0F30217p n	85.81	148	21	0	1	148	320	467	6e-85	274
TRINITY_DN104114_c0_g1_i1.p2	UniRef90_A0A3Q7GFG7	Cation_ATPase_N domain-containing protein n	96.13	181	7	0	1	181	1	181	1e-120	354
TRINITY_DN104117_c0_g1_i1.p1	UniRef90_UPI000E6D6A36	protein tramtrack, beta isoform isoform X8 n	92	125	9	1	1	124	255	379	4e-68	221
TRINITY_DN10411_c0_g1_i1.p1	UniRef90_O82066	Proline-rich protein n	100	127	0	0	1	127	259	385	1e-50	179
TRINITY_DN10411_c0_g1_i2.p1	UniRef90_O82066	Proline-rich protein n	99.21	127	1	0	1	127	259	385	6e-50	177
TRINITY_DN104123_c0_g1_i1.p1	UniRef90_W2ITZ9	Uncharacterized protein n	93.33	180	12	0	1	180	45	224	3e-114	340
TRINITY_DN104128_c0_g1_i1.p1	UniRef90_H3GA13	J domain-containing protein n	89.57	211	17	2	1	211	1	206	2e-112	338
TRINITY_DN104132_c0_g1_i1.p1	UniRef90_J6Y3I8	Initiator RepB protein (Fragment) n	100	250	0	0	1	250	35	284	0	511
TRINITY_DN104148_c0_g1_i1.p1	UniRef90_A0A2W1BKT3	Uncharacterized protein n	96.38	221	7	1	1	221	1	220	4e-156	444
TRINITY_DN104166_c0_g1_i1.p1	UniRef90_UPI000E1D0A5E	copine-9 isoform X1 n	100	106	0	0	8	113	53	158	2e-68	228
TRINITY_DN104168_c0_g1_i1.p1	UniRef90_A0A3S3P4D4	Proteasome subunit beta n	99.07	214	2	0	5	218	1	214	7e-153	436
TRINITY_DN104173_c0_g1_i1.p1	UniRef90_A0A3S3ND12	Kelch domain-containing protein 4 n	100	100	0	0	1	100	568	667	7e-60	205
TRINITY_DN104175_c0_g1_i1.p1	UniRef90_A0A2H3YU08	Proteasome subunit beta n	93.94	198	12	0	4	201	5	202	1e-134	391
TRINITY_DN104176_c0_g1_i1.p1	UniRef90_A0A2H1V5S5	SFRICE_009707 n	91.89	518	40	1	1	518	1	516	0	985
TRINITY_DN104197_c0_g1_i1.p1	UniRef90_A0A194PQB2	Mediator of RNA polymerase II transcription subunit 22 n	97.1	138	4	0	1	138	1	138	1e-90	271
TRINITY_DN104197_c0_g1_i2.p1	UniRef90_A0A194PQB2	Mediator of RNA polymerase II transcription subunit 22 n	97.1	138	4	0	1	138	1	138	1e-90	271
TRINITY_DN1041_c0_g1_i1.p1	UniRef90_A0A2H1WDQ7	SFRICE_022593 (Fragment) n	90.23	481	37	5	1	480	161	632	0	751
TRINITY_DN1041_c0_g1_i2.p1	UniRef90_A0A2H1WDQ7	SFRICE_022593 (Fragment) n	92.37	642	38	6	18	658	1	632	0	1052
TRINITY_DN104212_c0_g1_i1.p1	UniRef90_A0A443Q0S8	Adenosine kinase 2 n	98.85	174	2	0	1	174	168	341	4e-121	358
TRINITY_DN104218_c0_g1_i1.p1	UniRef90_A0A329SJR0	Uncharacterized protein n	100	123	0	0	20	142	1	123	1e-79	243
TRINITY_DN104233_c0_g1_i1.p1	UniRef90_UPI000C140C9B	uncharacterized protein LOC111356072 n	75.23	218	54	0	27	244	3	220	9e-117	345
TRINITY_DN104239_c0_g1_i1.p1	UniRef90_A0A2H1WPM4	SFRICE_003810 n	95.14	247	12	0	1	247	6	252	2e-162	462
TRINITY_DN10423_c0_g1_i1.p1	UniRef90_A0A2H1V200	SFRICE_001974 n	88.84	735	80	2	1	735	179	911	0	1325
TRINITY_DN10423_c0_g2_i1.p1	UniRef90_A0A2H1V200	SFRICE_001974 n	87.14	140	18	0	1	140	1	140	4e-76	254
TRINITY_DN104246_c0_g1_i1.p1	UniRef90_UPI000B39D62C	LOW QUALITY PROTEIN: dynein beta chain, ciliary-like n	97.96	196	4	0	1	196	766	961	6e-127	407
TRINITY_DN104279_c0_g1_i1.p1	UniRef90_UPI000C1415F3	venom protease-like n	75.52	388	94	1	1	388	1	387	0	639
TRINITY_DN104286_c0_g1_i1.p1	UniRef90_A0A443NNS9	Shikimate O-hydroxycinnamoyltransferase n	97.27	110	3	0	1	110	331	440	5e-69	225
TRINITY_DN104291_c0_g1_i1.p1	UniRef90_I0B5T9	REPAT19 n	97.73	132	3	0	1	132	1	132	3e-87	262
TRINITY_DN104302_c0_g1_i1.p1	UniRef90_A0A443PXD5	Short-chain dehydrogenase TIC 32, chloroplastic n	96.64	119	4	0	1	119	153	271	1e-74	236
TRINITY_DN104310_c0_g1_i1.p1	UniRef90_A0A2H1VPG8	SFRICE_002189 n	88.98	381	42	0	1	381	1	381	0	739
TRINITY_DN104311_c0_g1_i1.p1	UniRef90_UPI000C143405	neuronal acetylcholine receptor subunit alpha-5-like n	96.51	430	15	0	37	466	1	430	0	873
TRINITY_DN104317_c0_g1_i1.p1	UniRef90_A0A2H1V758	SFRICE_032007 n	85.31	286	42	0	1	286	1	286	5e-177	503
TRINITY_DN10431_c0_g1_i1.p1	UniRef90_A0A2A4JNM0	Uncharacterized protein n	93.01	544	38	0	1	544	1	544	0	1055
TRINITY_DN10431_c0_g1_i2.p1	UniRef90_A0A2A4JNM0	Uncharacterized protein n	93.01	544	38	0	1	544	1	544	0	1055
TRINITY_DN104326_c0_g1_i1.p1	UniRef90_UPI000739EB47	tafazzin isoform X2 n	100	91	0	0	13	103	1	91	4e-57	188
TRINITY_DN104331_c0_g1_i1.p1	UniRef90_A0A191T1M6	UDP-glycosyltransferase 40Q2 n	98.85	523	6	0	1	523	1	523	0	1066
TRINITY_DN104341_c0_g1_i1.p1	UniRef90_A0A2H1WUX4	SFRICE024761.2 (Fragment) n	93.13	393	25	1	1	391	1	393	0	773
TRINITY_DN104347_c0_g1_i1.p1	UniRef90_A0A2W1BKL3	Uncharacterized protein n	96.83	252	8	0	1	252	1	252	7e-179	504
TRINITY_DN104349_c0_g1_i1.p1	UniRef90_A0A2H1VJ46	SFRICE_036345 n	93.31	254	17	0	14	267	14	267	2e-161	461
TRINITY_DN104354_c0_g1_i1.p1	UniRef90_UPI000C14240A	uncharacterized protein LOC111357170 n	94.91	216	11	0	1	216	1	216	7e-144	413
TRINITY_DN104355_c0_g1_i1.p1	UniRef90_A0A2A4K149	Uncharacterized protein n	95.26	380	18	0	1	380	1	380	0	769
TRINITY_DN104357_c0_g1_i1.p1	UniRef90_A0A2H1V6A3	SFRICE_006626 n	88.85	601	59	4	35	628	1	600	0	1073
TRINITY_DN104365_c0_g1_i1.p1	UniRef90_UPI000734E649	(3S,6E)-nerolidol synthase 1-like n	79.31	116	18	3	1	115	29	139	7e-52	182
TRINITY_DN104368_c0_g1_i1.p1	UniRef90_UPI000C1409F1	solute carrier family 35 member F6 n	97.59	373	9	0	1	373	1	373	0	748
TRINITY_DN104374_c0_g1_i1.p1	UniRef90_UPI0003D255E6	subtilisin-like protease SBT1.7 n	100	154	0	0	1	154	447	600	1e-99	316
TRINITY_DN104378_c0_g1_i1.p1	UniRef90_UPI00067DD9C8	SH3 and PX domain-containing protein 2B n	90.32	341	29	2	1	339	1	339	0	605
TRINITY_DN104384_c0_g1_i1.p1	UniRef90_A4UA25	Carboxylic ester hydrolase n	93.19	558	38	0	1	558	1	558	0	1102
TRINITY_DN104405_c0_g1_i1.p1	UniRef90_A0A2H1V9B3	SFRICE_005630 n	92.28	531	41	0	1	531	1	531	0	1026
TRINITY_DN10441_c0_g1_i1.p1	UniRef90_UPI000E6D5B9D	piggyBac transposable element-derived protein 3-like n	71.01	338	96	2	1	338	290	625	2e-178	521
TRINITY_DN104440_c0_g1_i1.p1	UniRef90_A0A2H1WZS3	SFRICE_010053 n	97.74	265	6	0	1	265	1	265	0	548
TRINITY_DN104456_c0_g1_i1.p2	UniRef90_A0A3R7HZT3	S5 DRBM domain-containing protein n	98.21	168	3	0	1	168	83	250	8e-117	345
TRINITY_DN104458_c0_g1_i1.p1	UniRef90_A0A329RZ58	Cellulase domain-containing protein n	100	243	0	0	1	243	83	325	6e-171	496
TRINITY_DN104461_c1_g1_i1.p1	UniRef90_A0A2H1VI79	SFRICE_024172 n	96.27	134	5	0	24	157	2	135	4e-86	261
TRINITY_DN104464_c0_g1_i1.p1	UniRef90_A0A2H1WFW7	SFRICE_007895 n	91.96	286	15	5	1	284	927	1206	3e-155	491
TRINITY_DN104471_c0_g1_i1.p1	UniRef90_A0A1J6IZV6	Patellin-3 n	98.65	223	3	0	1	223	247	469	2e-155	458
TRINITY_DN104476_c0_g1_i1.p1	UniRef90_A0A2P2LQQ4	Chlorophyll a-b binding protein of LHCII type 1-like n	54.55	132	60	0	2	133	130	261	4e-37	140
TRINITY_DN104477_c0_g1_i1.p1	UniRef90_Q3UH93	Plexin-D1 n	98.39	124	2	0	10	133	32	155	5e-73	249
TRINITY_DN104492_c0_g1_i1.p1	UniRef90_A0A2A4K733	Arginase n	91.99	337	27	0	18	354	1	337	0	647
TRINITY_DN104493_c0_g1_i1.p1	UniRef90_UPI000C13FD5E	uncharacterized protein LOC111347784 isoform X1 n	95.71	350	15	0	1	350	906	1255	0	715
TRINITY_DN104493_c0_g1_i2.p1	UniRef90_UPI000C13FD5E	uncharacterized protein LOC111347784 isoform X1 n	95.71	350	15	0	1	350	906	1255	0	715
TRINITY_DN104495_c0_g1_i1.p1	UniRef90_M1CSA0	HMA domain-containing protein n	96.99	133	1	1	1	130	294	426	7e-79	251
TRINITY_DN104496_c0_g1_i1.p1	UniRef90_UPI00073A3D58	uncharacterized protein LOC102591998 isoform X4 n	97.17	106	3	0	1	106	716	821	1e-58	206
TRINITY_DN104498_c0_g1_i1.p1	UniRef90_UPI000C13FA00	peroxidase-like n	88.27	631	74	0	31	661	1	631	0	1191
TRINITY_DN104500_c0_g1_i1.p1	UniRef90_UPI000C142FE6	uncharacterized protein LOC111356675 n	98.58	423	6	0	1	423	12	434	0	882
TRINITY_DN104500_c0_g1_i1.p1	UniRef90_UPI000C142FE6	uncharacterized protein LOC111356675 n	25.29	257	153	11	176	414	515	750	3e-10	73.2
TRINITY_DN104501_c0_g1_i1.p1	UniRef90_A0A443NU39	Eukaryotic translation initiation factor 5 n	78.07	114	24	1	1	113	337	450	1e-53	186
TRINITY_DN10450_c0_g1_i1.p1	UniRef90_A0A2W1BQY5	LMWPc domain-containing protein n	91.08	157	14	0	1	157	1	157	1e-104	308
TRINITY_DN104510_c0_g1_i1.p1	UniRef90_A0A2H1V4J2	SFRICE_000225 n	97.42	233	6	0	1	233	1	233	1e-169	479
TRINITY_DN104518_c0_g1_i1.p2	UniRef90_UPI000DF2BEDC	serine/threonine-protein phosphatase PP1-alpha catalytic subunit n	98	150	3	0	1	150	25	174	5e-106	312
TRINITY_DN104528_c0_g1_i1.p1	UniRef90_A0A443PT93	Phosphoenolpyruvate carboxylase 4-like protein n	100	88	0	0	50	137	1	88	2e-47	172
TRINITY_DN104529_c0_g1_i1.p1	UniRef90_A0A2H1WXP5	SFRICE_017288 n	98	300	6	0	1	300	1	300	0	600
TRINITY_DN104538_c0_g1_i1.p1	UniRef90_A0A3S4P974	Cinnamoyl-CoA reductase-like protein SNL6 n	100	80	0	0	22	101	1	80	6e-50	171
TRINITY_DN104543_c0_g1_i1.p1	UniRef90_A0A0N8EN82	Uncharacterized protein (Fragment) n	66.67	87	29	0	19	105	21	107	5e-16	81.3
TRINITY_DN104555_c0_g1_i1.p1	UniRef90_UPI000C141B97	estrogen sulfotransferase-like n	88.72	257	29	0	1	257	1	257	1e-168	483
TRINITY_DN104559_c0_g1_i1.p1	UniRef90_A0A3Q7JBV0	Polyadenylate-binding protein n	100	164	0	0	1	164	338	501	1e-108	336
TRINITY_DN104559_c0_g1_i1.p1	UniRef90_A0A3Q7JBV0	Polyadenylate-binding protein n	48.1	79	41	0	3	81	237	315	5e-15	82.8
TRINITY_DN104559_c0_g1_i1.p1	UniRef90_A0A3Q7JBV0	Polyadenylate-binding protein n	41.1	73	43	0	1	73	144	216	5e-10	68.2
TRINITY_DN104561_c0_g1_i1.p1	UniRef90_UPI000C1414D8	nose resistant to fluoxetine protein 6-like n	91.81	720	59	0	1	720	1	720	0	1388
TRINITY_DN104573_c0_g1_i1.p1	UniRef90_A0A2H1VGK2	SFRICE_001516 n	91.2	534	22	2	1	509	1	534	0	929
TRINITY_DN104577_c0_g1_i1.p2	UniRef90_A0A1S2XEQ0	Protein transport protein Sec61 subunit beta n	73.33	105	27	1	17	121	1	104	9e-41	142
TRINITY_DN104591_c0_g1_i1.p2	UniRef90_A0A480GFF6	Protein ABHD17A n	62.12	66	24	1	50	114	87	152	4e-14	76.3
TRINITY_DN104596_c0_g1_i1.p1	UniRef90_A0A2A4JBS7	Uncharacterized protein n	92.81	139	10	0	17	155	120	258	4e-86	265
TRINITY_DN104596_c0_g1_i2.p1	UniRef90_A0A2A4JBS7	Uncharacterized protein n	88.8	259	27	2	1	258	1	258	4e-164	468
TRINITY_DN104597_c0_g1_i2.p1	UniRef90_A0A386GUM4	Prostaglandin E synthase 2 n	100	388	0	0	1	388	1	388	0	808
TRINITY_DN104606_c0_g1_i1.p1	UniRef90_M1ABS0	Uncharacterized protein n	99.13	115	1	0	1	115	155	269	2e-73	234
TRINITY_DN104609_c0_g1_i1.p1	UniRef90_UPI000C1440FA	uncharacterized protein LOC111349036 n	86.5	600	81	0	6	605	980	1579	0	1051
TRINITY_DN104609_c0_g1_i1.p1	UniRef90_UPI000C1440FA	uncharacterized protein LOC111349036 n	28.38	229	150	6	384	603	287	510	1e-13	85.5
TRINITY_DN104638_c0_g1_i1.p1	UniRef90_A0A2H1WPM2	SFRICE_021926 n	95.01	381	19	0	1	381	1	381	0	724
TRINITY_DN10463_c0_g1_i1.p1	UniRef90_UPI000C144060	uncharacterized protein LOC111356805 n	81.82	198	36	0	1	198	237	434	7e-112	338
TRINITY_DN10463_c0_g1_i1.p1	UniRef90_UPI000C144060	uncharacterized protein LOC111356805 n	26.79	209	138	5	3	198	4	210	6e-19	94
TRINITY_DN104649_c0_g1_i1.p2	UniRef90_P23981	3-phosphoshikimate 1-carboxyvinyltransferase 1, chloroplastic n	98.32	119	2	0	1	119	337	455	4e-74	241
TRINITY_DN104669_c0_g1_i1.p1	UniRef90_UPI000C1423A8	uncharacterized protein LOC111350694 n	90.86	197	18	0	1	197	1	197	3e-131	379
TRINITY_DN104673_c0_g1_i1.p1	UniRef90_A0A3S3MXS6	Multiple organellar RNA editing factor 8, chloroplastic/mitochondrial-like protein n	98.64	220	3	0	1	220	29	248	5e-156	452
TRINITY_DN104688_c0_g1_i1.p1	UniRef90_A0A3S4P4F2	3-ketoacyl-CoA synthase n	98.3	235	4	0	1	235	263	497	1e-170	492
TRINITY_DN104703_c0_g1_i1.p1	UniRef90_A0A248QFE0	Cytochrome p450 CYP9A10 n	98.94	378	4	0	1	378	103	480	0	778
TRINITY_DN104706_c0_g1_i1.p1	UniRef90_A0A2A4K3V3	Uncharacterized protein n	91.68	493	35	2	1	493	1	487	0	924
TRINITY_DN104707_c0_g1_i1.p1	UniRef90_A0A2H1VVC9	SFRICE_005400 n	78.56	457	85	1	18	474	2	445	0	743
TRINITY_DN104707_c0_g1_i2.p1	UniRef90_A0A2H1VVC9	SFRICE_005400 n	78.56	457	85	1	37	493	2	445	0	744
TRINITY_DN104707_c0_g1_i3.p1	UniRef90_A0A2H1VVC9	SFRICE_005400 n	78.6	458	85	1	1	458	1	445	0	746
TRINITY_DN104717_c0_g1_i1.p1	UniRef90_A0A0H5QXI1	Uncharacterized protein n	99.1	111	1	0	1	111	3	113	5e-73	224
TRINITY_DN104728_c0_g1_i1.p1	UniRef90_A0A2H1VI15	SFRICE_032847 n	94.23	104	6	0	36	139	1	104	8e-55	180
TRINITY_DN104728_c0_g1_i2.p1	UniRef90_A0A2H1VI15	SFRICE_032847 n	94.23	104	6	0	1	104	1	104	4e-54	177
TRINITY_DN104733_c0_g1_i1.p1	UniRef90_A0A2H1VUT8	SFRICE_009384 (Fragment) n	100	217	0	0	1	217	1	217	1e-152	453
TRINITY_DN104742_c0_g1_i1.p1	UniRef90_P98157-2	Isoform 2 of Low-density lipoprotein receptor-related protein 1 n	100	128	0	0	1	128	4228	4355	3e-79	267
TRINITY_DN104742_c0_g1_i1.p1	UniRef90_P98157-2	Isoform 2 of Low-density lipoprotein receptor-related protein 1 n	37.12	132	59	4	13	124	4154	4281	1e-11	72.4
TRINITY_DN10475_c0_g1_i1.p1	UniRef90_B4DV30	cDNA FLJ54887, highly similar to HLA class I histocompatibility antigen, alpha chain E n	92.77	83	6	0	19	101	17	99	8e-51	168
TRINITY_DN104769_c0_g1_i1.p1	UniRef90_F6HQR1	NAC-A/B domain-containing protein n	88.24	102	10	1	1	100	1	102	3e-39	141
TRINITY_DN104790_c0_g1_i1.p1	UniRef90_A0A2A4J4S1	CHK domain-containing protein n	97.34	413	11	0	1	413	1	413	0	782
TRINITY_DN104797_c0_g1_i1.p2	UniRef90_A0A1V4KMU3	Uncharacterized protein n	66.48	179	58	1	1	179	171	347	9e-72	238
TRINITY_DN10479_c0_g1_i1.p1	UniRef90_M1CQJ7	Glycos_transf_1 domain-containing protein n	95.19	291	14	0	25	315	483	773	0	588
TRINITY_DN104807_c0_g1_i1.p2	UniRef90_UPI00101BA1D4	uncharacterized protein LOC114247052 n	69.42	121	35	1	2	122	350	468	1e-51	183
TRINITY_DN104808_c0_g1_i1.p1	UniRef90_A0A2A4J6D3	GFO_IDH_MocA domain-containing protein n	96.5	400	14	0	1	400	1	400	0	802
TRINITY_DN104811_c0_g1_i1.p1	UniRef90_UPI0010409159	histone H1B-like n	89.74	117	12	0	1	117	1	117	2e-61	205
TRINITY_DN104814_c1_g1_i1.p1	UniRef90_A0A2H1X2T9	SFRICE_034486 n	99.09	219	2	0	1	219	1	219	1e-154	442
TRINITY_DN104840_c0_g1_i1.p1	UniRef90_M1AJW7	Tr-type G domain-containing protein n	99.01	101	1	0	1	101	391	491	2e-58	201
TRINITY_DN104842_c0_g1_i1.p1	UniRef90_A0A2A4JI77	RPOLD domain-containing protein n	89.46	332	35	0	1	332	1	332	0	633
TRINITY_DN104854_c0_g1_i1.p1	UniRef90_UPI000B3E0EC4	coiled-coil domain-containing protein 86 n	96.33	109	4	0	1	109	74	182	1e-61	198
TRINITY_DN104864_c0_g1_i1.p1	UniRef90_A0A2H1V841	SFRICE_028844 n	92.68	164	12	0	1	164	1	164	2e-109	321
TRINITY_DN104881_c0_g1_i1.p1	UniRef90_A0A3S3P560	Mitochondrial import inner membrane translocase subunit Tim17/Tim22/Tim23 family protein isoform 1 n	99.19	124	1	0	1	124	334	457	3e-81	259
TRINITY_DN104884_c0_g1_i1.p1	UniRef90_A0A0V0I6J7	Putative isoflavone 2'-hydroxylase-like (Fragment) n	98.08	156	3	0	1	156	322	477	4e-108	329
TRINITY_DN104886_c0_g1_i1.p1	UniRef90_A0A2H1VQQ7	SFRICE_004461 (Fragment) n	43.75	80	43	1	17	94	46	125	7e-06	51.6
TRINITY_DN104891_c0_g1_i1.p1	UniRef90_M1C1X3	Rubredoxin-like domain-containing protein n	97.9	143	3	0	1	143	4	146	6e-96	287
TRINITY_DN104896_c0_g1_i1.p1	UniRef90_M1AIX6	Exo84_C domain-containing protein n	98.48	132	2	0	1	132	408	539	2e-81	266
TRINITY_DN104913_c0_g1_i1.p1	UniRef90_A0A3S3N9H0	DEAD domain-containing protein/Helicase_C domain-containing protein n	100	126	0	0	1	126	258	383	2e-83	261
TRINITY_DN104918_c0_g1_i1.p1	UniRef90_A0A443NNS9	Shikimate O-hydroxycinnamoyltransferase n	97.24	181	5	0	1	181	41	221	1e-127	378
TRINITY_DN104922_c0_g1_i1.p1	UniRef90_A7L4W2	Vacuolar H+-pyrophosphatase (Fragment) n	95.37	108	5	0	1	108	100	207	8e-62	201
TRINITY_DN104937_c0_g1_i1.p1	UniRef90_UPI00045E4824	uncharacterized protein LOC103247567 n	58.25	103	42	1	1	103	208	309	1e-25	108
TRINITY_DN104937_c0_g1_i1.p1	UniRef90_UPI00045E4824	uncharacterized protein LOC103247567 n	61.9	63	24	0	19	81	39	101	6e-15	78.6
TRINITY_DN104937_c0_g1_i1.p1	UniRef90_UPI00045E4824	uncharacterized protein LOC103247567 n	46.67	90	44	1	19	104	126	215	2e-11	69.3
TRINITY_DN10493_c0_g1_i1.p1	UniRef90_A0A2H1WC79	SFRICE_032278 n	98.64	147	2	0	27	173	41	187	8e-101	300
TRINITY_DN104946_c0_g1_i1.p2	UniRef90_A0A2G3C3N9	Uncharacterized protein n	72.5	80	22	0	10	89	72	151	1e-23	99.4
TRINITY_DN104946_c0_g1_i1.p2	UniRef90_A0A2G3C3N9	Uncharacterized protein n	65.22	92	24	1	10	93	57	148	2e-22	96.7
TRINITY_DN104946_c0_g1_i1.p2	UniRef90_A0A2G3C3N9	Uncharacterized protein n	64.13	92	25	1	8	91	25	116	7e-22	94.7
TRINITY_DN104946_c0_g1_i1.p2	UniRef90_A0A2G3C3N9	Uncharacterized protein n	64.1	78	20	1	22	91	24	101	5e-18	84.7
TRINITY_DN10494_c0_g1_i1.p1	UniRef90_M1BTL7	ANK_REP_REGION domain-containing protein n	93.75	176	9	2	3	177	1	175	9e-109	334
TRINITY_DN10494_c0_g1_i1.p1	UniRef90_M1BTL7	ANK_REP_REGION domain-containing protein n	36.94	111	67	2	66	176	135	242	2e-09	66.2
TRINITY_DN104954_c0_g1_i1.p1	UniRef90_UPI000C13FC78	interference hedgehog-like n	91.34	681	48	1	13	682	13	693	0	1288
TRINITY_DN104969_c0_g1_i1.p1	UniRef90_UPI00098E83A8	2-oxoglutarate dehydrogenase, mitochondrial-like n	88	100	12	0	1	100	476	575	1e-53	191
TRINITY_DN104974_c0_g1_i1.p1	UniRef90_Q6C5F0	YALI0E18634p n	100	184	0	0	1	184	446	629	3e-127	384
TRINITY_DN104978_c0_g1_i1.p1	UniRef90_UPI000E6D6660	elongation factor-like GTPase 1 n	83.04	1073	166	7	1	1061	1	1069	0	1821
TRINITY_DN104981_c0_g1_i1.p1	UniRef90_P80269	NADH dehydrogenase [ubiquinone] iron-sulfur protein 8, mitochondrial n	96.51	229	8	0	8	236	1	229	5e-159	452
TRINITY_DN104982_c0_g1_i1.p1	UniRef90_A0A2A4IUH0	Uncharacterized protein n	95.39	152	7	0	1	152	157	308	7e-97	294
TRINITY_DN104983_c0_g1_i1.p1	UniRef90_UPI000B39B7BC	protein tramtrack, beta isoform-like isoform X23 n	81.52	92	17	0	1	92	254	345	1e-39	147
TRINITY_DN104986_c0_g1_i1.p1	UniRef90_A0A2G3AVX3	Hsp70-Hsp90 organizing protein 1 n	96.57	204	7	0	1	204	379	582	2e-138	412
TRINITY_DN104986_c0_g1_i1.p1	UniRef90_A0A2G3AVX3	Hsp70-Hsp90 organizing protein 1 n	29.38	194	127	2	14	197	1	194	8e-18	92
TRINITY_DN10498_c0_g1_i1.p1	UniRef90_A0A194QDM5	ADP-ribosylation factor-like protein 3 n	93.02	172	12	0	3	174	37	208	7e-108	319
TRINITY_DN10498_c0_g1_i2.p1	UniRef90_A0A194QDM5	ADP-ribosylation factor-like protein 3 n	92.78	180	13	0	3	182	29	208	5e-113	333
TRINITY_DN10499_c0_g1_i1.p1	UniRef90_A0A4C1TDV6	PiggyBac transposable element-derived protein 4 n	63.31	169	48	1	1	155	16	184	2e-70	223
TRINITY_DN105009_c0_g1_i1.p1	UniRef90_A0A0V0IWX4	Poly [ADP-ribose] polymerase n	100	119	0	0	1	119	483	601	2e-77	252
TRINITY_DN105012_c0_g1_i1.p1	UniRef90_A0A174NVY2	Histidine kinase n	99.02	102	1	0	1	102	1065	1166	2e-60	211
TRINITY_DN105021_c0_g1_i1.p1	UniRef90_I0B5U2	REPAT22 n	100	117	0	0	1	117	1	117	5e-79	240
TRINITY_DN105039_c0_g1_i1.p1	UniRef90_H9JGG9	ATP-dependent DNA helicase n	97.3	185	5	0	1	185	661	845	1e-118	369
TRINITY_DN105041_c0_g1_i1.p1	UniRef90_A0A3G2LU62	MyD88 n	99.76	412	1	0	1	412	1	412	0	849
TRINITY_DN105045_c0_g1_i1.p1	UniRef90_A0A1E1WQS4	U1-type domain-containing protein n	94.55	165	9	0	17	181	34	198	6e-96	289
TRINITY_DN105045_c0_g1_i2.p1	UniRef90_A0A1E1WQS4	U1-type domain-containing protein n	90.91	198	18	0	1	198	1	198	9e-116	340
TRINITY_DN105048_c0_g1_i1.p1	UniRef90_UPI000C143EDA	uncharacterized protein LOC111356084 isoform X1 n	69.3	228	62	3	1	225	1	223	5e-105	316
TRINITY_DN10505_c0_g1_i1.p1	UniRef90_A0A2H1X1V6	SFRICE_002349 n	98.44	576	9	0	11	586	270	845	0	1191
TRINITY_DN105061_c0_g1_i1.p1	UniRef90_M1BMG0	Thioredoxin domain-containing protein n	97.69	173	4	0	1	173	1	173	2e-121	357
TRINITY_DN105069_c0_g1_i1.p1	UniRef90_M1CMJ2	Xylose isomerase n	100	181	0	0	1	181	14	194	5e-129	383
TRINITY_DN105071_c0_g1_i1.p1	UniRef90_UPI000C1427BD	protein lethal(2)essential for life-like n	92.45	212	14	1	35	244	1	212	1e-142	410
TRINITY_DN105081_c0_g1_i1.p1	UniRef90_P19595	UTP--glucose-1-phosphate uridylyltransferase n	100	247	0	0	1	247	216	462	5e-172	496
TRINITY_DN105088_c0_g1_i1.p1	UniRef90_UPI00103BEF64	uncharacterized protein LOC114351251 n	57.44	289	113	2	1	283	781	1065	2e-110	360
TRINITY_DN105108_c0_g1_i1.p2	UniRef90_A0A103XAZ3	Uncharacterized protein n	53.52	71	33	0	30	100	38	108	5e-17	83.2
TRINITY_DN105128_c0_g1_i1.p1	UniRef90_UPI000C140418	uncharacterized protein LOC111356874 n	93.79	177	10	1	1	176	1	177	2e-112	330
TRINITY_DN105137_c0_g1_i1.p1	UniRef90_A0A2A4ISV1	Uncharacterized protein n	90.79	630	52	2	1	630	1023	1646	0	1201
TRINITY_DN105144_c0_g1_i1.p1	UniRef90_UPI000C13FF20	protein yellow n	95.57	542	24	0	1	542	1	542	0	1094
TRINITY_DN105157_c0_g1_i1.p1	UniRef90_Q5XUG9	Putative thaumatin-like protein n	96.08	204	4	1	1	200	4	207	5e-137	395
TRINITY_DN105158_c0_g1_i1.p1	UniRef90_W2LA04	Uncharacterized protein n	98.06	155	3	0	1	155	142	296	4e-101	312
TRINITY_DN105160_c0_g1_i1.p1	UniRef90_UPI000C1420C7	papilin-like isoform X3 n	73.17	205	55	0	1	205	194	398	9e-98	324
TRINITY_DN105161_c0_g1_i1.p2	UniRef90_UPI000D63F6C5	ferredoxin-2, mitochondrial isoform X2 n	100	120	0	0	1	120	31	150	2e-79	243
TRINITY_DN105167_c0_g1_i1.p1	UniRef90_M0ZZV1	UBA domain-containing protein n	95.93	123	5	0	1	123	28	150	3e-76	243
TRINITY_DN10517_c0_g1_i1.p1	UniRef90_A0A3S3MLG8	YTH domain-containing protein n	82.61	115	7	1	1	102	601	715	7e-52	183
TRINITY_DN105186_c0_g1_i1.p1	UniRef90_A0A4U7BDI6	Cuticular protein SlCPAP3-E4 n	86.08	158	22	0	1	158	75	232	6e-96	289
TRINITY_DN105227_c0_g1_i1.p1	UniRef90_A0A2A4JSH4	Defective in cullin neddylation protein n	90.97	321	29	0	1	321	1	321	0	615
TRINITY_DN105276_c0_g1_i1.p1	UniRef90_A0A0H4T1R3	LL3 n	99.34	304	2	0	1	304	1	304	0	635
TRINITY_DN105291_c0_g1_i1.p1	UniRef90_A0A2P4XIU2	NADH dehydrogenase (Fragment) n	97.46	236	4	2	3	237	1	235	2e-164	471
TRINITY_DN105297_c0_g1_i1.p1	UniRef90_A0A2H1W8R1	Pyrroline-5-carboxylate reductase n	82.85	274	47	0	3	276	2	275	3e-166	474
TRINITY_DN105302_c0_g1_i1.p1	UniRef90_A0A3S3NYZ5	Interferon-related developmental regulator 1-like protein n	99.17	120	1	0	1	120	280	399	6e-76	243
TRINITY_DN105305_c0_g1_i1.p1	UniRef90_UPI000FE24221	phospholipid phosphatase-related protein type 2-like n	76.84	190	43	1	9	198	1	189	2e-79	254
TRINITY_DN105311_c0_g1_i1.p1	UniRef90_A0A2H1W9V1	SFRICE_006589 n	72.57	1243	223	22	1	1146	1	1222	0	1340
TRINITY_DN105328_c0_g1_i1.p3	UniRef90_UPI0005F4BADE	forkhead box protein L2 n	96.18	131	5	0	1	131	5	135	4e-83	257
TRINITY_DN105345_c0_g1_i1.p1	UniRef90_Q4VDN8	Dehydroascorbate reductase n	96.05	152	6	0	1	152	1	152	1e-98	295
TRINITY_DN105346_c0_g1_i1.p1	UniRef90_UPI000EF952B0	zinc finger MYND domain-containing protein 10 n	83.51	194	32	0	1	194	262	455	5e-120	360
TRINITY_DN105348_c0_g1_i1.p1	UniRef90_A0A2G3BXN3	Metal tolerance protein 1 (Fragment) n	97.98	99	2	0	1	99	252	350	3e-59	197
TRINITY_DN105372_c0_g1_i1.p1	UniRef90_A0A2A4IXH7	Uncharacterized protein n	90.71	323	30	0	1	323	1	323	0	616
TRINITY_DN105376_c0_g1_i1.p1	UniRef90_A0A2H1V7T0	SFRICE_004660 n	86.16	289	34	4	1	285	1	287	2e-156	460
TRINITY_DN105382_c0_g1_i1.p1	UniRef90_A0A2H1W0F4	SFRICE_015452 n	99.09	330	3	0	1	330	1	330	0	665
TRINITY_DN105392_c0_g1_i1.p1	UniRef90_A0A2H1VZD4	Serine--pyruvate aminotransferase n	93.81	388	24	0	1	388	1	388	0	770
TRINITY_DN105419_c0_g1_i1.p1	UniRef90_A0A1D5P5W8	Uncharacterized protein n	100	113	0	0	1	113	147	259	2e-72	234
TRINITY_DN105434_c0_g1_i1.p1	UniRef90_UPI000C14112E	exosome complex component RRP43-like n	95.69	209	9	0	1	209	76	284	1e-143	415
TRINITY_DN105434_c0_g1_i2.p1	UniRef90_UPI000C14112E	exosome complex component RRP43-like n	96.48	284	10	0	1	284	1	284	0	569
TRINITY_DN10543_c0_g1_i1.p1	UniRef90_UPI000EF79C35	uncharacterized protein LOC113495258 n	90.76	357	32	1	1	356	1	357	0	670
TRINITY_DN105444_c0_g1_i1.p1	UniRef90_M1C107	t-SNARE coiled-coil homology domain-containing protein n	95.73	117	5	0	1	117	117	233	7e-74	231
TRINITY_DN10544_c0_g2_i1.p1	UniRef90_A0A2H1X0R5	SFRICE_030385 n	53.19	47	22	0	1	47	37	83	7e-06	51.2
TRINITY_DN105452_c0_g1_i1.p1	UniRef90_A0A2H1WNJ7	SFRICE_028723 (Fragment) n	88.2	161	19	0	4	164	66	226	7e-94	286
TRINITY_DN105464_c0_g1_i1.p1	UniRef90_A0A329RF18	Protein kinase domain-containing protein n	100	124	0	0	1	124	162	285	1e-81	253
TRINITY_DN105473_c0_g1_i1.p1	UniRef90_A0A3S3N6Y2	Nuclear pore complex protein NUP133 n	93.55	124	8	0	1	124	1140	1263	2e-69	238
TRINITY_DN105474_c0_g1_i1.p1	UniRef90_A0A443P8L4	Selenium-binding protein n	95.24	168	8	0	1	168	368	535	4e-110	336
TRINITY_DN105516_c0_g1_i1.p1	UniRef90_UPI000C141FAE	shematrin-like protein 1 n	87.94	141	14	1	1	141	1	138	2e-62	207
TRINITY_DN105550_c0_g1_i1.p1	UniRef90_A0A0V0ISY4	Putative phospholipid:diacylglycerol acyltransferase 1-like n	94.92	197	10	0	1	197	100	296	5e-129	385
TRINITY_DN105556_c0_g1_i1.p1	UniRef90_UPI000C13F2B3	transcription initiation factor TFIID subunit 4 isoform X1 n	39.32	117	33	4	38	116	195	311	2e-08	62
TRINITY_DN105579_c0_g1_i1.p1	UniRef90_UPI000C142F4A	uncharacterized protein LOC111362836 n	76.21	206	49	0	2	207	559	764	1e-102	330
TRINITY_DN105601_c0_g1_i1.p1	UniRef90_A0A2H1VLG7	SFRICE_004439 n	93.33	75	5	0	28	102	1	75	9e-33	127
TRINITY_DN105608_c0_g1_i1.p1	UniRef90_A0A2A4IWS3	Reverse transcriptase domain-containing protein n	48.43	413	212	1	1	413	222	633	8e-129	405
TRINITY_DN105621_c0_g1_i1.p2	UniRef90_A0A0A9CZU0	Uncharacterized protein n	45.78	83	45	0	2	84	43	125	1e-07	55.8
TRINITY_DN105626_c0_g1_i1.p1	UniRef90_M1AM26	DNL-type domain-containing protein n	99.23	130	1	0	1	130	74	203	6e-92	277
TRINITY_DN105630_c0_g1_i1.p1	UniRef90_UPI000C141B6B	uncharacterized protein LOC111357606 n	90.42	167	14	1	1	167	98	262	5e-99	298
TRINITY_DN105635_c0_g1_i1.p1	UniRef90_A0A2H1WDD1	SFRICE_009919 n	90.38	104	10	0	1	104	137	240	2e-60	201
TRINITY_DN105640_c0_g1_i1.p1	UniRef90_UPI000777C678	V-type proton ATPase subunit F n	99.12	114	1	0	1	114	6	119	5e-75	230
TRINITY_DN105643_c0_g1_i1.p1	UniRef90_A0A2H1VDD9	SFRICE_018303 n	80.6	366	71	0	1	366	250	615	0	629
TRINITY_DN105660_c0_g1_i1.p1	UniRef90_A0A2S2PVN3	Uncharacterized protein n	46.28	121	63	2	1	120	95	214	3e-29	117
TRINITY_DN105663_c0_g1_i1.p2	UniRef90_P58267	Zinc finger protein neuro-d4 n	100	143	0	0	1	143	224	366	1e-99	303
TRINITY_DN105664_c0_g1_i1.p1	UniRef90_A0A2H1WPS3	SFRICE_025960 n	90.91	33	3	0	1	33	34	66	1e-08	62
TRINITY_DN105671_c0_g1_i1.p4	UniRef90_A9NTJ1	C2H2-type domain-containing protein n	77.53	89	17	1	22	110	1	86	5e-43	148
TRINITY_DN105675_c0_g1_i1.p1	UniRef90_UPI000523391B	low-density lipoprotein receptor-related protein 1-like n	96.41	195	7	0	1	195	115	309	6e-126	382
TRINITY_DN105675_c0_g1_i1.p1	UniRef90_UPI000523391B	low-density lipoprotein receptor-related protein 1-like n	50.96	157	71	6	47	199	1	155	4e-28	121
TRINITY_DN105675_c0_g1_i1.p1	UniRef90_UPI000523391B	low-density lipoprotein receptor-related protein 1-like n	40.48	168	45	6	1	119	198	359	1e-16	88.6
TRINITY_DN105682_c0_g1_i1.p1	UniRef90_A0A2H1VI39	SFRICE_003489 n	93.48	230	15	0	1	230	1	230	2e-158	451
TRINITY_DN105693_c0_g1_i1.p1	UniRef90_A0A2H1WZD5	SFRICE_007337 (Fragment) n	92.4	342	26	0	27	368	1	342	0	677
TRINITY_DN1056_c0_g1_i1.p1	UniRef90_A0A1J6J166	Vacuolar cation/proton exchanger n	88.81	286	31	1	1	285	171	456	3e-163	474
TRINITY_DN105715_c0_g1_i1.p1	UniRef90_A0A2H1WAP8	SFRICE_010756 n	92.39	381	29	0	1	381	1	381	0	742
TRINITY_DN105717_c0_g1_i1.p2	UniRef90_A0A4U7BFE1	Cuticular protein RR-1 n	84.21	133	21	0	1	133	1	133	4e-75	232
TRINITY_DN10572_c0_g1_i1.p1	UniRef90_A0A1D5P384	Uncharacterized protein n	100	123	0	0	9	131	1	123	2e-81	248
TRINITY_DN105736_c0_g1_i1.p2	UniRef90_M4B9W4	Plasma membrane ATPase n	93.85	130	8	0	1	130	411	540	1e-76	255
TRINITY_DN105744_c0_g1_i1.p1	UniRef90_A0A329S0M6	Uncharacterized protein n	100	119	0	0	1	119	11	129	9e-79	240
TRINITY_DN105746_c0_g1_i1.p1	UniRef90_M1A0N1	Uncharacterized protein n	99.19	246	2	0	1	246	1	246	7e-174	491
TRINITY_DN105747_c0_g1_i1.p1	UniRef90_A0A443N1A5	Serine/threonine-protein phosphatase n	96.97	99	3	0	1	99	220	318	2e-60	201
TRINITY_DN105778_c0_g1_i1.p1	UniRef90_A0A2H1VDQ6	SFRICE_021804 n	94.42	484	25	1	1	484	1	482	0	951
TRINITY_DN10579_c0_g1_i1.p1	UniRef90_UPI000EF807DA	uncharacterized protein LOC113503967 n	56.44	264	113	2	36	298	2	264	8e-101	312
TRINITY_DN105803_c0_g1_i1.p1	UniRef90_A0A2H1WGB0	SFRICE_013505 (Fragment) n	97.88	377	8	0	61	437	12	388	0	772
TRINITY_DN105812_c0_g1_i1.p1	UniRef90_A0A0B4NF26	CBF-like transcription factor a n	94.93	138	3	2	1	134	34	171	2e-84	259
TRINITY_DN105819_c0_g1_i1.p1	UniRef90_H3HDS0	Protein kinase domain-containing protein n	85.56	284	41	0	1	284	18	301	0	519
TRINITY_DN105845_c0_g1_i1.p1	UniRef90_UPI000C141C27	uncharacterized protein LOC111356099 n	91.41	291	25	0	1	291	11	301	0	540
TRINITY_DN105864_c0_g1_i1.p1	UniRef90_UPI0006797FF2	RNA-directed DNA polymerase from mobile element jockey-like n	46.55	58	22	2	67	115	87	144	3e-05	50.1
TRINITY_DN105868_c0_g1_i1.p2	UniRef90_A0A2H1WRW9	RBR-type E3 ubiquitin transferase (Fragment) n	89.8	245	25	0	1	245	246	490	3e-97	306
TRINITY_DN10586_c0_g1_i1.p1	UniRef90_A0A2A4JDF5	Uncharacterized protein n	84.54	207	29	3	1	206	331	535	4e-109	347
TRINITY_DN10586_c0_g1_i2.p1	UniRef90_A0A2A4JDF5	Uncharacterized protein n	90.6	415	36	3	1	414	123	535	0	758
TRINITY_DN105875_c0_g1_i1.p1	UniRef90_A0A2R6RUL1	Cullin-3B like n	90.1	101	10	0	1	101	109	209	2e-58	192
TRINITY_DN10587_c0_g1_i1.p1	UniRef90_UPI000C13F3E2	uncharacterized protein LOC111355297 n	98.94	282	3	0	1	282	535	816	0	588
TRINITY_DN10587_c0_g1_i2.p1	UniRef90_A0A2H1VY89	SFRICE_023370 (Fragment) n	99.57	234	1	0	1	234	99	332	5e-171	487
TRINITY_DN105881_c0_g1_i1.p1	UniRef90_A0A2R6R4R5	Transmembrane 9 superfamily member n	96	100	4	0	1	100	5	104	1e-58	188
TRINITY_DN105898_c0_g1_i1.p1	UniRef90_A0A329SJ10	Uncharacterized protein n	100	119	0	0	1	119	7	125	8e-78	243
TRINITY_DN105923_c0_g1_i1.p1	UniRef90_A0A2A4J3S7	Phosducin domain-containing protein n	94.03	268	16	0	1	268	1	268	8e-178	503
TRINITY_DN105941_c0_g1_i1.p1	UniRef90_A0A2H1VFZ4	SFRICE_030424 n	93.18	513	27	2	1	505	1	513	0	973
TRINITY_DN105942_c0_g1_i1.p1	UniRef90_A0A2H1X3Q6	SFRICE_033635 n	95.36	194	9	0	1	194	1	194	4e-135	389
TRINITY_DN105966_c0_g1_i1.p1	UniRef90_M1CYK7	DUF3700 domain-containing protein n	99.59	245	1	0	1	245	7	251	2e-178	503
TRINITY_DN105972_c0_g1_i1.p1	UniRef90_UPI000C14451E	titin-like n	60.65	155	59	2	8	161	757	910	3e-42	161
TRINITY_DN105979_c0_g1_i1.p1	UniRef90_A0A2W1BJ79	Uncharacterized protein n	96.5	343	12	0	1	343	1	343	0	672
TRINITY_DN105981_c0_g1_i1.p1	UniRef90_A0A2H1WER2	SFRICE_002309 n	92.44	569	42	1	1	568	1	569	0	1007
TRINITY_DN10599_c0_g1_i1.p1	UniRef90_A0A443NK32	Ran-binding protein 1 a n	84.03	119	19	0	20	138	1	119	1e-65	212
TRINITY_DN1059_c0_g1_i1.p1	UniRef90_A0A443NRE6	Protein CDI-like protein n	97.54	122	3	0	1	122	197	318	2e-83	259
TRINITY_DN106001_c0_g1_i1.p1	UniRef90_A0A2H1VQZ2	SFRICE_041089 n	98.72	625	8	0	1	625	1	625	0	1290
TRINITY_DN106002_c0_g1_i1.p3	UniRef90_UPI000D63F75B	protein ADP-ribosylarginine hydrolase isoform X4 n	100	123	0	0	1	123	160	282	4e-78	245
TRINITY_DN106023_c0_g1_i1.p1	UniRef90_Q09IV5	Troponin C type IIIa-like protein n	93.46	153	10	0	1	153	1	153	1e-92	278
TRINITY_DN106038_c0_g1_i1.p1	UniRef90_A0A3S3MS32	G2/mitotic-specific cyclin C13-1-like protein n	76.14	176	8	1	1	142	45	220	5e-84	264
TRINITY_DN10604_c0_g1_i1.p2	UniRef90_UPI000B929B03	uncharacterized protein LOC111003395 n	76.67	120	24	2	1	116	1	120	6e-41	143
TRINITY_DN106052_c0_g1_i1.p1	UniRef90_UPI000E1D436C	protein ROOT HAIR DEFECTIVE 3 isoform X1 n	97.52	121	3	0	1	121	639	759	2e-76	253
TRINITY_DN106068_c0_g1_i1.p2	UniRef90_UPI000C143428	uncharacterized protein LOC111361383 n	57.46	134	43	2	1	130	294	417	4e-36	139
TRINITY_DN106068_c0_g1_i1.p2	UniRef90_UPI000C143428	uncharacterized protein LOC111361383 n	46.09	128	48	3	1	128	124	230	5e-22	99.8
TRINITY_DN106068_c0_g1_i2.p3	UniRef90_UPI000C143428	uncharacterized protein LOC111361383 n	54.46	101	32	2	19	115	327	417	8e-22	98.6
TRINITY_DN106068_c0_g1_i2.p3	UniRef90_UPI000C143428	uncharacterized protein LOC111361383 n	38.14	97	39	3	17	113	155	230	8e-06	53.9
TRINITY_DN106075_c0_g1_i1.p2	UniRef90_A0A287N578	Tubulin alpha chain n	100	141	0	0	1	141	24	164	2e-97	294
TRINITY_DN106076_c0_g1_i1.p1	UniRef90_A0A2H1WRU9	SFRICE_018594 n	63.11	103	38	0	1	103	142	244	3e-39	146
TRINITY_DN106089_c0_g1_i1.p1	UniRef90_A0A3Q7H017	RRM domain-containing protein n	97.48	119	2	1	1	119	23	140	3e-71	225
TRINITY_DN106095_c0_g1_i1.p1	UniRef90_UPI000C143695	uncharacterized protein LOC111350797 n	88.73	426	46	2	3	426	60	485	0	759
TRINITY_DN106103_c0_g1_i1.p1	UniRef90_A0A1D5P628	Uncharacterized protein n	100	122	0	0	1	122	89	210	1e-72	232
TRINITY_DN106113_c0_g1_i1.p1	UniRef90_A0A0V0IQK4	Putative ovule protein (Fragment) n	98.22	169	3	0	1	169	189	357	1e-106	328
TRINITY_DN106120_c0_g1_i1.p1	UniRef90_A0A2H1W4V9	SFRICE_001346 n	92.42	871	65	1	1	871	1	870	0	1662
TRINITY_DN106131_c0_g1_i1.p1	UniRef90_A0A2A4JAP1	Uncharacterized protein n	79.89	179	34	1	1	177	136	314	2e-102	316
TRINITY_DN106132_c0_g1_i1.p1	UniRef90_A0A2H1X2P9	SFRICE_001907 n	97.73	220	5	0	1	220	1	220	4e-138	441
TRINITY_DN106142_c0_g1_i1.p1	UniRef90_UPI000D63EF01	28S ribosomal protein S24, mitochondrial n	99.26	136	1	0	27	162	57	192	9e-81	249
TRINITY_DN106155_c0_g1_i1.p1	UniRef90_A0A2A4JMH6	Uncharacterized protein n	66.25	323	88	5	1	309	1156	1471	8e-116	380
TRINITY_DN106163_c0_g1_i1.p1	UniRef90_A0A2H1VYF6	SFRICE_036701 (Fragment) n	92.11	38	3	0	1	38	152	189	3e-11	67.4
TRINITY_DN106163_c0_g1_i1.p1	UniRef90_A0A2H1VYF6	SFRICE_036701 (Fragment) n	84.21	38	6	0	1	38	143	180	2e-09	62
TRINITY_DN106163_c0_g1_i1.p1	UniRef90_A0A2H1VYF6	SFRICE_036701 (Fragment) n	96.88	32	1	0	1	32	161	192	7e-09	60.5
TRINITY_DN106163_c0_g1_i1.p1	UniRef90_A0A2H1VYF6	SFRICE_036701 (Fragment) n	71.05	38	11	0	1	38	134	171	8e-06	51.6
TRINITY_DN106163_c0_g1_i2.p1	UniRef90_A0A2H1VYF6	SFRICE_036701 (Fragment) n	82.93	41	7	0	3	43	149	189	4e-10	64.3
TRINITY_DN106163_c0_g1_i2.p1	UniRef90_A0A2H1VYF6	SFRICE_036701 (Fragment) n	86.49	37	5	0	1	37	156	192	2e-08	59.3
TRINITY_DN106163_c0_g1_i2.p1	UniRef90_A0A2H1VYF6	SFRICE_036701 (Fragment) n	74.42	43	11	0	1	43	138	180	3e-08	58.5
TRINITY_DN106163_c0_g1_i2.p1	UniRef90_A0A2H1VYF6	SFRICE_036701 (Fragment) n	68.42	38	12	0	6	43	134	171	0.0004	47.4
TRINITY_DN106188_c0_g1_i1.p1	UniRef90_A0A2W1BET2	Uncharacterized protein n	95.35	129	6	0	1	129	1	129	2e-86	259
TRINITY_DN106190_c0_g1_i1.p1	UniRef90_A0A2A4JEW9	Bromo domain-containing protein n	86.96	207	27	0	9	215	903	1109	5e-119	376
TRINITY_DN106191_c0_g1_i1.p1	UniRef90_M1CLB6	Uncharacterized protein n	98.62	290	4	0	1	290	138	427	0	585
TRINITY_DN106197_c0_g1_i1.p1	UniRef90_A0A0V0IHZ1	Putative receptor-like protein kinase-like n	96.23	159	6	0	1	159	157	315	1e-104	315
TRINITY_DN1061_c0_g1_i1.p1	UniRef90_A0A2H1W6D1	SFRICE_008773 n	65.89	214	53	7	52	253	677	882	8e-43	169
TRINITY_DN10623_c0_g1_i1.p1	UniRef90_UPI00073415D5	kirola-like n	85.15	101	15	0	5	105	1	101	9e-58	187
TRINITY_DN106273_c0_g1_i1.p1	UniRef90_A0A2H1WHW6	SFRICE_008273 n	76.47	68	14	1	42	109	4	69	1e-26	105
TRINITY_DN106298_c0_g1_i1.p1	UniRef90_A0A3Q7JHP4	Uncharacterized protein n	96.1	205	8	0	1	205	189	393	4e-135	399
TRINITY_DN106310_c0_g1_i1.p1	UniRef90_A0A1A9AGF6	Uncharacterized protein n	88.24	34	4	0	16	49	76	109	2e-07	59.3
TRINITY_DN106327_c0_g1_i1.p1	UniRef90_A0A0W8CPD2	Phosphoglucomutase n	97.59	290	7	0	1	290	746	1035	0	592
TRINITY_DN106331_c0_g1_i1.p1	UniRef90_A0A3S3R0Q9	Eukaryotic translation initiation factor 3 subunit B n	100	116	0	0	1	116	351	466	3e-72	240
TRINITY_DN106334_c0_g1_i1.p1	UniRef90_UPI000EF761A8	uncharacterized protein LOC113495927 n	57.45	188	77	2	1	186	97	283	4e-63	211
TRINITY_DN106362_c0_g1_i1.p1	UniRef90_UPI000C143F01	venom peptide BmKAPI-like n	95.89	146	6	0	1	146	1	146	1e-96	287
TRINITY_DN106379_c0_g1_i1.p1	UniRef90_UPI000C13FC4D	collagenase-like n	97.14	105	3	0	1	105	191	295	1e-65	212
TRINITY_DN106405_c0_g1_i1.p1	UniRef90_A0A443PRN2	Reactive Intermediate Deaminase A, chloroplastic n	95.65	184	8	0	1	184	8	191	3e-122	355
TRINITY_DN106418_c0_g1_i1.p1	UniRef90_A0A2H1VTZ1	SFRICE_014398 n	93.17	249	17	0	1	249	1	249	6e-170	481
TRINITY_DN106429_c0_g1_i1.p1	UniRef90_A0A2H1VP96	SFRICE_007963 n	75.14	370	80	4	1	368	136	495	3e-133	429
TRINITY_DN106434_c0_g1_i1.p1	UniRef90_A0A3S3MKT1	Homeobox protein knotted-1-like protein 13 isoform X1 n	97.62	126	3	0	1	126	54	179	3e-74	239
TRINITY_DN106440_c0_g1_i1.p1	UniRef90_A0A2H1VW60	SFRICE_001641 n	67.39	230	52	6	2	212	2452	2677	1e-77	267
TRINITY_DN106459_c0_g1_i1.p1	UniRef90_A0A2H1WD56	SFRICE_027626 n	84.62	312	48	0	1	312	1	312	0	570
TRINITY_DN106485_c0_g1_i1.p1	UniRef90_A0A3S3R6R0	Kinesin-like protein n	98.43	127	2	0	1	127	451	577	1e-79	261
TRINITY_DN106492_c0_g1_i1.p1	UniRef90_A0A3Q7EDH1	Transket_pyr domain-containing protein n	97.06	170	5	0	1	170	1	170	3e-116	346
TRINITY_DN1064_c0_g1_i1.p1	UniRef90_A0A3S4PIU2	Nucleolin 2-like protein isoform X1 n	93.41	440	25	1	1	440	174	609	0	602
TRINITY_DN106514_c0_g1_i1.p1	UniRef90_W2P9K0	Flavodoxin-like domain-containing protein (Fragment) n	89.42	104	11	0	1	104	206	309	6e-59	196
TRINITY_DN106529_c0_g1_i1.p1	UniRef90_UPI000C14171B	cytochrome P450 4C1-like n	63.54	458	164	2	1	457	3	458	0	630
TRINITY_DN106534_c0_g1_i1.p1	UniRef90_A0A0V0ISI0	Putative glyoxysomal fatty acid beta-oxidation multifunctional protein MFP-a-like n	99.11	112	1	0	1	112	278	389	4e-69	228
TRINITY_DN106535_c0_g1_i1.p1	UniRef90_Q91WC9	Sn1-specific diacylglycerol lipase beta n	100	143	0	0	1	143	322	464	3e-92	293
TRINITY_DN106540_c0_g1_i1.p1	UniRef90_UPI000C144559	tissue factor pathway inhibitor-like n	74.22	128	33	0	1	128	89	216	8e-72	226
TRINITY_DN106545_c0_g1_i1.p1	UniRef90_H9JB57	RNA_pol_L_2 domain-containing protein n	99.15	117	1	0	1	117	1	117	9e-79	239
TRINITY_DN106553_c0_g1_i1.p1	UniRef90_A0A194QP83	Protein sister of odd and bowel n	87.87	478	50	6	1	475	1	473	0	782
TRINITY_DN106557_c0_g1_i1.p1	UniRef90_A0A1S3XJZ2	protein BOLA2-like n	92.47	93	7	0	7	99	1	93	1e-54	176
TRINITY_DN10655_c0_g1_i1.p1	UniRef90_M1D1J1	ATP-dependent Clp protease proteolytic subunit n	98.44	192	3	0	1	192	12	203	8e-129	377
TRINITY_DN106562_c0_g1_i1.p1	UniRef90_A0A0V0ISE4	Putative ovule protein n	98.73	157	2	0	1	157	217	373	9e-100	315
TRINITY_DN106563_c0_g1_i1.p1	UniRef90_M0ZHA9	Uncharacterized protein n	97.16	141	4	0	1	141	300	440	9e-90	285
TRINITY_DN106564_c0_g1_i1.p3	UniRef90_P07322	Beta-enolase n	95.62	160	7	0	1	160	275	434	2e-107	325
TRINITY_DN106573_c0_g1_i1.p1	UniRef90_A0A1S3YSY6	Autophagy-related protein n	84.78	138	21	0	9	146	4	141	2e-78	241
TRINITY_DN106577_c0_g1_i1.p1	UniRef90_A0A3S3MRY3	Glutathione S-transferase U17 n	96.43	224	8	0	11	234	1	224	4e-157	447
TRINITY_DN106581_c0_g1_i1.p1	UniRef90_A0A1U8AUI8	FRIGIDA-like protein n	49.11	112	46	6	4	109	511	617	4e-14	78.2
TRINITY_DN106590_c0_g1_i1.p1	UniRef90_UPI000777DE49	deoxyhypusine synthase n	98.25	171	3	0	1	171	106	276	2e-120	358
TRINITY_DN106596_c0_g1_i1.p1	UniRef90_A0A329SE08	Uncharacterized protein n	100	124	0	0	19	142	1	124	3e-83	252
TRINITY_DN106611_c0_g1_i1.p1	UniRef90_M1C0B3	CBFD_NFYB_HMF domain-containing protein n	100	117	0	0	1	117	1	117	1e-79	244
TRINITY_DN106611_c0_g1_i2.p1	UniRef90_M1C0B3	CBFD_NFYB_HMF domain-containing protein n	100	117	0	0	1	117	1	117	1e-79	244
TRINITY_DN106612_c0_g1_i1.p1	UniRef90_UPI000EF829DE	cholecystokinin receptor type A-like n	91.36	463	36	2	1	460	1	462	0	852
TRINITY_DN106614_c0_g1_i1.p1	UniRef90_A0A2H1WQ08	SFRICE_011332 n	84.07	992	147	8	1	988	1	985	0	1498
TRINITY_DN106630_c0_g1_i1.p1	UniRef90_A0A2A4JH36	Uncharacterized protein n	70.69	58	17	0	123	180	351	408	3e-19	94
TRINITY_DN106642_c0_g1_i1.p1	UniRef90_UPI000C143B60	uncharacterized protein LOC111361794 n	69.61	204	62	0	27	230	210	413	2e-105	323
TRINITY_DN106660_c0_g1_i1.p1	UniRef90_UPI000B372A27	uncharacterized protein LOC110369801 n	98.2	167	3	0	1	167	116	282	2e-118	349
TRINITY_DN106667_c0_g1_i1.p1	UniRef90_UPI000B36651A	tubulin glycylase 3A-like isoform X1 n	82.14	112	19	1	1	111	764	875	1e-50	181
TRINITY_DN106671_c0_g1_i1.p1	UniRef90_A0A3Q7HJU3	BZIP domain-containing protein n	94.94	158	5	1	1	158	206	360	1e-99	305
TRINITY_DN106675_c0_g1_i1.p1	UniRef90_A0A3S3NGE6	CS domain-containing protein n	97.71	131	3	0	29	159	1	131	2e-89	272
TRINITY_DN106678_c0_g1_i1.p1	UniRef90_A0A493SU15	Gamma-glutamyl carboxylase n	84.35	345	54	0	1	345	307	651	0	578
TRINITY_DN106710_c0_g1_i1.p1	UniRef90_A0A443N9P5	Ribosomal protein L34Ae n	86.41	103	14	0	1	103	227	329	4e-54	187
TRINITY_DN106720_c0_g1_i1.p1	UniRef90_UPI000C142D48	LOW QUALITY PROTEIN: hydrocephalus-inducing protein-like n	83.94	193	27	1	1	189	3616	3808	3e-101	334
TRINITY_DN106723_c0_g1_i1.p1	UniRef90_A0A2H1W0K4	SFRICE_028382 n	93.94	99	6	0	5	103	78	176	8e-60	193
TRINITY_DN106729_c0_g1_i1.p1	UniRef90_M0ZQH0	Uncharacterized protein n	99.1	111	1	0	1	111	1	111	3e-74	228
TRINITY_DN106733_c0_g1_i1.p1	UniRef90_A0A2H1VXK6	SFRICE_020879 n	65.83	357	112	3	1	348	32	387	1e-146	468
TRINITY_DN106746_c0_g1_i1.p1	UniRef90_A0A443N782	Protein SIEVE ELEMENT OCCLUSION B n	93.03	244	13	3	1	241	466	708	1e-155	462
TRINITY_DN106747_c0_g1_i1.p1	UniRef90_K9MBJ7	Beta-1,3-glucanase 14 n	99.4	167	1	0	1	167	82	248	3e-115	347
TRINITY_DN106766_c0_g1_i1.p1	UniRef90_M1BVE6	Uncharacterized protein n	92.19	128	9	1	10	137	37	163	6e-76	236
TRINITY_DN106784_c0_g1_i1.p1	UniRef90_A0A2W1BI85	Pribosyltran domain-containing protein n	92.49	213	16	0	1	213	61	273	2e-141	409
TRINITY_DN106794_c0_g1_i1.p1	UniRef90_A0A2H1WM00	Tubulin beta chain (Fragment) n	100	122	0	0	1	122	97	218	2e-83	258
TRINITY_DN106795_c0_g1_i1.p1	UniRef90_A0A178WEK4	ATP-dependent DNA helicase n	92.86	70	5	0	40	109	238	307	3e-38	146
TRINITY_DN106795_c0_g1_i1.p1	UniRef90_A0A178WEK4	ATP-dependent DNA helicase n	88.64	44	5	0	1	44	264	307	9e-19	92.8
TRINITY_DN106795_c0_g1_i1.p1	UniRef90_A0A178WEK4	ATP-dependent DNA helicase n	96.97	33	1	0	105	137	238	270	3e-12	73.9
TRINITY_DN106798_c0_g1_i1.p1	UniRef90_A0A2H3ZZR4	40S ribosomal protein S4-1-like isoform X1 n	95.58	113	5	0	1	113	1	113	4e-74	228
TRINITY_DN106809_c0_g1_i1.p1	UniRef90_A0A3P4SBP4	Olfactomedin-like domain-containing protein n	89.02	173	19	0	3	175	121	293	1e-112	338
TRINITY_DN106814_c0_g1_i1.p1	UniRef90_E9M254	MHC class II antigen alpha n	99.17	120	1	0	1	120	6	125	5e-77	240
TRINITY_DN106835_c0_g1_i1.p1	UniRef90_A0A0V0IF70	Putative ovule protein n	93.04	115	2	1	1	109	7	121	1e-67	214
TRINITY_DN106845_c0_g1_i1.p1	UniRef90_A0A3Q7INS4	Uncharacterized protein n	98.28	116	2	0	1	116	380	495	2e-75	243
TRINITY_DN106847_c0_g1_i1.p1	UniRef90_A0A1S3ZLL2	uncharacterized protein LOC107788020 n	93.81	97	5	1	5	100	1	97	2e-59	189
TRINITY_DN106850_c0_g1_i1.p1	UniRef90_UPI0007348F44	protein EXORDIUM-like n	99	201	2	0	1	201	27	227	4e-141	406
TRINITY_DN106860_c0_g1_i1.p1	UniRef90_A0A1D5PE45	Uncharacterized protein n	99.53	213	1	0	1	213	61	273	8e-149	427
TRINITY_DN106889_c0_g1_i1.p1	UniRef90_UPI000C144567	uncharacterized protein LOC111355124 n	74.67	225	57	0	1	225	1	225	8e-119	350
TRINITY_DN106892_c0_g1_i1.p1	UniRef90_UPI000EF7DD53	multiple C2 and transmembrane domain-containing protein-like isoform X1 n	44.21	95	46	3	1	93	1	90	7e-11	68.9
TRINITY_DN106896_c0_g1_i1.p1	UniRef90_A0A1J6JVA0	40s ribosomal protein s19-3 n	93.01	143	10	0	17	159	1	143	2e-94	282
TRINITY_DN10689_c0_g1_i1.p1	UniRef90_A0A2H1UZW6	SFRICE_017914 n	85.11	309	46	0	1	309	1	309	0	551
TRINITY_DN10689_c0_g1_i1.p1	UniRef90_A0A2H1UZW6	SFRICE_017914 n	55.05	307	137	1	6	312	321	626	2e-117	364
TRINITY_DN106900_c0_g1_i1.p1	UniRef90_B5U1A4	Nitrate reductase (Fragment) n	97.55	163	4	0	4	166	1	163	8e-116	342
TRINITY_DN106908_c0_g1_i1.p1	UniRef90_A0A1U8BI49	Mediator of RNA polymerase II transcription subunit 7 n	88.78	98	11	0	7	104	46	143	3e-55	182
TRINITY_DN106911_c0_g1_i1.p1	UniRef90_A0A2H1WZB9	SFRICE_028324 n	77.78	180	14	1	7	186	322	475	2e-71	249
TRINITY_DN106913_c0_g1_i1.p1	UniRef90_A0A2P4WXG5	Cytosolic endo-beta-N-acetylglucosaminidase (Fragment) n	97.09	103	3	0	1	103	335	437	2e-62	211
TRINITY_DN106920_c0_g1_i1.p1	UniRef90_A0A443P1P8	60S ribosomal protein L3-2 n	95.39	152	7	0	1	152	201	352	6e-101	306
TRINITY_DN106927_c0_g1_i1.p1	UniRef90_A0A4C1TDZ5	Zinc finger BED domain-containing protein 1 n	96.67	150	3	2	1	149	213	361	2e-90	286
TRINITY_DN106929_c0_g1_i1.p1	UniRef90_A0A3S3R2E8	Metacaspase II n	96.99	133	4	0	6	138	1	133	6e-88	274
TRINITY_DN106936_c0_g1_i1.p1	UniRef90_A0A2A4JKJ2	Uncharacterized protein n	91.63	430	34	1	46	475	1	428	0	772
TRINITY_DN106944_c0_g1_i1.p1	UniRef90_M1BF22	NAC domain-containing protein n	96.46	113	4	0	1	113	155	267	3e-71	232
TRINITY_DN106961_c0_g1_i1.p2	UniRef90_UPI000B3DB0C3	cadherin EGF LAG seven-pass G-type receptor 2-like n	98.63	73	1	0	1	73	147	219	1e-39	147
TRINITY_DN106972_c0_g1_i1.p1	UniRef90_UPI000C13F1E6	uncharacterized protein LOC111354535 isoform X1 n	92.21	154	10	1	10	161	2	155	2e-94	283
TRINITY_DN107001_c0_g1_i1.p1	UniRef90_P22335	Heat shock factor protein HSF24 n	99.38	160	1	0	1	160	3	162	3e-110	328
TRINITY_DN107016_c0_g1_i1.p2	UniRef90_W2QXM6	BZIP domain-containing protein n	96.95	131	4	0	1	131	58	188	1e-86	263
TRINITY_DN107029_c0_g1_i1.p1	UniRef90_M1CWA6	Uncharacterized protein n	100	129	0	0	1	129	337	465	9e-86	270
TRINITY_DN10703_c0_g2_i1.p1	UniRef90_A0A2H1V428	SFRICE_000030 n	97.45	157	4	0	11	167	61	217	3e-97	303
TRINITY_DN107059_c0_g1_i1.p1	UniRef90_A0A443N484	Alba domain-containing protein n	100	108	0	0	2	109	19	126	4e-71	220
TRINITY_DN107063_c0_g1_i1.p2	UniRef90_B0N033	DUF4301 domain-containing protein n	100	112	0	0	1	112	1	112	1e-68	225
TRINITY_DN107065_c0_g1_i1.p1	UniRef90_A0A329R7S5	Uncharacterized protein (Fragment) n	97.25	109	3	0	4	112	9	117	8e-70	216
TRINITY_DN107068_c0_g1_i1.p1	UniRef90_M1BV79	Peptidylprolyl isomerase n	95.69	116	5	0	1	116	17	132	3e-70	224
TRINITY_DN107068_c0_g1_i1.p1	UniRef90_M1BV79	Peptidylprolyl isomerase n	35.51	107	59	3	16	116	147	249	8e-08	58.9
TRINITY_DN107078_c0_g1_i1.p1	UniRef90_M0ZIN1	Uncharacterized protein n	98.2	278	5	0	1	278	1	278	0	551
TRINITY_DN107097_c0_g1_i1.p1	UniRef90_UPI000C142473	uncharacterized protein LOC111355933 n	68.25	126	33	4	1	125	317	436	3e-40	151
TRINITY_DN107123_c0_g1_i1.p1	UniRef90_A0A452Q9S3	Uncharacterized protein n	69.47	95	29	0	3	97	95	189	2e-28	116
TRINITY_DN107123_c0_g1_i1.p1	UniRef90_A0A452Q9S3	Uncharacterized protein n	39.42	104	63	0	2	105	150	253	5e-07	57
TRINITY_DN107123_c0_g1_i1.p1	UniRef90_A0A452Q9S3	Uncharacterized protein n	36.27	102	65	0	4	105	12	113	2e-05	52
TRINITY_DN107138_c0_g1_i1.p1	UniRef90_A0A443NJ10	Ubiquitin domain-containing protein DSK2a-like protein n	98	100	1	1	1	100	513	611	7e-54	188
TRINITY_DN107154_c0_g1_i1.p1	UniRef90_A0A1U8HBB4	serine/threonine-protein kinase STY8 n	93.29	164	11	0	32	195	23	186	1e-107	328
TRINITY_DN107158_c0_g1_i1.p1	UniRef90_UPI000C143177	potassium channel AKT3-like n	90.71	140	13	0	1	140	110	249	7e-86	265
TRINITY_DN107166_c0_g1_i1.p1	UniRef90_W2NV47	Uncharacterized protein (Fragment) n	98.2	111	2	0	1	111	169	279	7e-72	231
TRINITY_DN107169_c0_g1_i1.p1	UniRef90_H9H2Y9	Ig-like domain-containing protein n	89.42	104	11	0	1	104	1	104	2e-60	193
TRINITY_DN107171_c0_g1_i1.p1	UniRef90_UPI00034FC68A	breast cancer metastasis-suppressor 1-like protein n	92.04	226	18	0	42	267	1	226	5e-150	431
TRINITY_DN107174_c0_g1_i1.p1	UniRef90_H9H0L9	Solute carrier family 27 member 1 n	99.47	188	1	0	1	188	459	646	4e-129	389
TRINITY_DN107180_c0_g1_i1.p1	UniRef90_M1B6G0	Uncharacterized protein n	100	142	0	0	1	142	73	214	3e-94	291
TRINITY_DN107185_c0_g1_i1.p1	UniRef90_UPI000C13F61B	uncharacterized protein LOC111351294 n	70.38	287	71	7	1	276	3	286	5e-138	403
TRINITY_DN10718_c0_g1_i1.p1	UniRef90_A0A3S3N276	Nucleolar protein 56-like protein n	96.76	309	10	0	1	309	215	523	0	610
TRINITY_DN107190_c0_g1_i1.p1	UniRef90_A0A2A4IWN2	Uncharacterized protein n	68.89	135	42	0	21	155	20	154	7e-68	215
TRINITY_DN107198_c0_g1_i1.p1	UniRef90_A0A0V0IGQ5	FRIGIDA-like protein n	97.5	120	3	0	1	120	416	535	5e-80	256
TRINITY_DN1071_c0_g1_i2.p1	UniRef90_A0A0L7LMH8	Troponin C 2 n	94.12	34	2	0	71	104	4	37	1e-12	68.2
TRINITY_DN107217_c0_g1_i1.p1	UniRef90_A0A1J6HW73	Putative gtp diphosphokinase rsh2, chloroplastic n	92.41	145	11	0	1	145	441	585	8e-94	298
TRINITY_DN107226_c0_g1_i1.p1	UniRef90_A0A4P6JBN7	RNA polymerase II (Fragment) n	97.25	109	3	0	1	109	32	140	8e-72	224
TRINITY_DN107227_c0_g1_i1.p1	UniRef90_A0A2I4DKD0	Mitogen-activated protein kinase n	97.1	138	4	0	1	138	180	317	6e-94	286
TRINITY_DN107240_c0_g1_i1.p2	UniRef90_A0A2U4BUB8	Eukaryotic translation initiation factor 3 subunit K n	99.11	112	1	0	1	112	6	117	3e-76	236
TRINITY_DN107254_c0_g1_i1.p1	UniRef90_M1D7H0	ZF-HD dimerization-type domain-containing protein n	100	103	0	0	1	103	36	138	8e-69	216
TRINITY_DN107293_c0_g1_i1.p1	UniRef90_R0FX62	Proteasome endopeptidase complex (Fragment) n	85.35	273	36	1	5	273	32	304	4e-169	483
TRINITY_DN107311_c0_g1_i1.p1	UniRef90_A0A443NTE6	Coatomer subunit alpha n	90.44	136	13	0	1	136	1104	1239	2e-81	270
TRINITY_DN107312_c0_g1_i1.p1	UniRef90_A0A0V0IML4	Putative glycine--tRNA ligase 1, mitochondrial-like n	99.3	142	1	0	1	142	189	330	1e-94	293
TRINITY_DN107325_c0_g1_i1.p1	UniRef90_A0A443PWQ5	Squamosa promoter-binding-like protein 1 n	78	150	31	1	1	150	725	872	5e-71	241
TRINITY_DN107326_c0_g1_i1.p1	UniRef90_M1B9P0	Uncharacterized protein n	98.23	113	2	0	1	113	256	368	1e-71	233
TRINITY_DN107333_c0_g1_i1.p1	UniRef90_A0A443N7K4	Agamous-like MADS-box protein AGL9 n	85.29	102	10	2	1	102	114	210	9e-53	177
TRINITY_DN107355_c0_g1_i1.p1	UniRef90_A0A3S3Q4A2	RING finger and transmembrane domain-containing protein 2 n	99.21	126	1	0	1	126	202	327	4e-87	273
TRINITY_DN107373_c0_g1_i1.p1	UniRef90_A0A443PPA9	Putative BOI-related E3 ubiquitin-protein ligase 2 n	97.74	133	3	0	1	133	198	330	2e-89	275
TRINITY_DN107376_c0_g1_i1.p1	UniRef90_A0A4S4EKV9	Uncharacterized protein n	94.95	99	5	0	1	99	133	231	2e-60	199
TRINITY_DN107379_c0_g1_i1.p1	UniRef90_A0A2H1VQZ1	SFRICE_006122 (Fragment) n	58.33	264	104	4	1	260	2523	2784	5e-80	276
TRINITY_DN107392_c0_g1_i1.p1	UniRef90_UPI000C13FA8F	BUD13 homolog n	74.31	253	38	6	1	234	1	245	5e-103	322
TRINITY_DN107392_c0_g1_i1.p1	UniRef90_UPI000C13FA8F	BUD13 homolog n	41.53	118	32	4	136	231	207	309	1e-06	58.9
TRINITY_DN107409_c0_g1_i1.p1	UniRef90_A0A0V0HK47	Putative 33 kDa ribonucleoprotein, chloroplastic-like (Fragment) n	98.51	268	4	0	9	276	1	268	0	541
TRINITY_DN107409_c0_g1_i1.p1	UniRef90_A0A0V0HK47	Putative 33 kDa ribonucleoprotein, chloroplastic-like (Fragment) n	40	80	48	0	107	186	190	269	3e-08	63.5
TRINITY_DN107420_c0_g1_i1.p1	UniRef90_UPI00067B693F	nitrogen permease regulator 2-like protein n	91	400	36	0	2	401	1	400	0	741
TRINITY_DN107424_c0_g1_i1.p1	UniRef90_A0A1S4D9M3	Nucleolar GTP-binding protein 1 n	99.38	161	1	0	1	161	1	161	4e-110	338
TRINITY_DN10742_c0_g1_i1.p1	UniRef90_A0A3S3MRD6	Histone H2A n	97.64	127	3	0	1	127	64	190	2e-80	247
TRINITY_DN107431_c0_g1_i1.p1	UniRef90_UPI000C1400DC	L-dopachrome tautomerase yellow-f2-like isoform X1 n	92.93	99	7	0	14	112	323	421	1e-58	197
TRINITY_DN107460_c0_g1_i1.p1	UniRef90_A0A2H1WDE0	SFRICE_012289 (Fragment) n	84.57	350	52	1	1	350	1	348	0	575
TRINITY_DN10749_c0_g1_i1.p1	UniRef90_UPI000EF80CF0	cuticle protein CP14.6-like isoform X1 n	83.7	135	21	1	7	141	40	173	4e-67	213
TRINITY_DN1074_c0_g1_i1.p1	UniRef90_A0A0V0H8H7	Putative ovule protein (Fragment) n	77.36	106	20	1	1	102	80	185	2e-46	160
TRINITY_DN1074_c0_g1_i2.p1	UniRef90_M1BF53	TIR domain-containing protein n	80.13	151	30	0	1	151	800	950	1e-70	240
TRINITY_DN107508_c0_g1_i1.p1	UniRef90_UPI00073A15CE	nuclear transcription factor Y subunit gamma-like isoform X1 n	98.13	107	0	1	1	105	42	148	2e-64	215
TRINITY_DN10751_c0_g1_i1.p1	UniRef90_A0A059B283	Uncharacterized protein n	100	116	0	0	1	116	71	186	2e-75	234
TRINITY_DN107524_c0_g1_i1.p2	UniRef90_UPI000739CFE4	uncharacterized protein LOC107049469 n	100	154	0	0	2	155	1	154	6e-108	318
TRINITY_DN107529_c0_g1_i1.p1	UniRef90_A0A431SD18	Uncharacterized protein n	98.04	102	2	0	1	102	32	133	1e-62	198
TRINITY_DN107555_c0_g1_i1.p1	UniRef90_Q90XD9	Transcriptional coactivator p100 (Fragment) n	96.3	108	0	1	1	108	611	714	1e-62	213
TRINITY_DN107557_c0_g1_i1.p1	UniRef90_A0A0V0IN10	COBRA-like protein n	98.68	151	2	0	1	151	84	234	2e-100	308
TRINITY_DN107561_c0_g1_i1.p1	UniRef90_A0A2W1BU96	G_PROTEIN_RECEP_F1_2 domain-containing protein n	90.57	159	15	0	1	159	1	159	9e-98	301
TRINITY_DN107563_c0_g1_i1.p1	UniRef90_A0A2H1VX06	SFRICE_023939 n	91.2	125	11	0	1	125	200	324	5e-73	239
TRINITY_DN107599_c0_g1_i1.p1	UniRef90_UPI000B92A92D	uncharacterized protein LOC111001920 n	96.77	155	5	0	44	198	1	155	1e-95	305
TRINITY_DN107615_c0_g1_i1.p1	UniRef90_A0A2H1VHP9	SFRICE_016894 n	92.71	247	18	0	1	247	245	491	3e-166	481
TRINITY_DN107623_c0_g1_i1.p1	UniRef90_M1AWG8	Uncharacterized protein n	99.19	248	2	0	1	248	376	623	3e-173	506
TRINITY_DN107643_c0_g1_i1.p1	UniRef90_A0A4C1U6E8	Uncharacterized protein n	65.38	78	8	2	45	114	15	81	0.0002	47.4
TRINITY_DN107646_c0_g1_i1.p1	UniRef90_UPI0010A4DADD	vacuolar protein sorting-associated protein 2 homolog 3-like n	87.64	178	22	0	1	178	1	178	2e-108	321
TRINITY_DN107649_c0_g1_i1.p1	UniRef90_A0A3Q7F1R4	Uncharacterized protein n	99.53	211	1	0	1	211	538	748	7e-145	444
TRINITY_DN107655_c0_g1_i1.p1	UniRef90_A0A2H1X3K4	SFRICE_033570 (Fragment) n	93.94	198	12	0	1	198	35	232	2e-128	376
TRINITY_DN107665_c0_g1_i1.p1	UniRef90_A0A2A4K463	Chitin-binding type-4 domain-containing protein n	92.94	326	21	1	1	324	1	326	0	613
TRINITY_DN107666_c0_g1_i1.p1	UniRef90_A0A1D5PDA1	Uncharacterized protein n	99.69	327	1	0	1	327	190	516	0	660
TRINITY_DN107669_c0_g1_i1.p1	UniRef90_M1BJH3	Uncharacterized protein n	94.85	136	7	0	1	136	36	171	1e-88	268
TRINITY_DN107670_c0_g1_i1.p1	UniRef90_M1CBH6	GRAS domain-containing protein n	96.76	216	3	1	1	216	126	337	2e-145	429
TRINITY_DN107703_c0_g1_i1.p1	UniRef90_UPI000E6B24CF	LOW QUALITY PROTEIN: thrombospondin-3-like n	100	101	0	0	1	101	192	292	3e-64	211
TRINITY_DN107715_c0_g1_i1.p1	UniRef90_UPI0010FD602A	phage major capsid protein n	92.92	113	8	0	1	113	60	172	3e-69	221
TRINITY_DN107723_c0_g1_i1.p1	UniRef90_UPI00103C4EC1	uncharacterized protein LOC114352228 n	34.62	156	74	4	1	151	51	183	1e-15	85.1
TRINITY_DN107731_c0_g1_i1.p1	UniRef90_A0A443PQ21	Phenylalanine ammonia-lyase n	99.25	133	1	0	1	133	412	544	3e-84	272
TRINITY_DN107751_c0_g1_i1.p1	UniRef90_A0A1U7SYB9	signal-induced proliferation-associated protein 1 n	89.05	137	15	0	6	142	47	183	4e-72	241
TRINITY_DN107771_c0_g1_i1.p1	UniRef90_A0A443NKR9	Root phototropism protein 2 isoform X1 n	94.03	134	8	0	1	134	125	258	3e-83	267
TRINITY_DN107781_c0_g1_i1.p1	UniRef90_A0A3S4PDB2	UPF0160 protein n	97.6	125	3	0	1	125	171	295	6e-82	257
TRINITY_DN107782_c0_g1_i1.p1	UniRef90_A0A443PHL0	Ran-binding protein 10-like protein n	98.08	104	2	0	1	104	260	363	5e-62	209
TRINITY_DN107786_c0_g1_i1.p1	UniRef90_W2FQ32	Alpha-carbonic anhydrase domain-containing protein n	97.35	151	4	0	1	151	122	272	5e-103	308
TRINITY_DN107799_c0_g1_i1.p1	UniRef90_A0A0V0IXA8	Putative two-component response regulator-like PRR37-like n	96.59	176	6	0	1	176	381	556	6e-113	352
TRINITY_DN107806_c0_g1_i1.p1	UniRef90_UPI000C141EA1	branchpoint-bridging protein-like n	35.04	137	71	4	1	137	185	303	2e-13	76.6
TRINITY_DN107817_c0_g1_i1.p1	UniRef90_M1B409	Uncharacterized protein n	100	127	0	0	1	127	376	502	6e-81	259
TRINITY_DN107824_c0_g1_i1.p1	UniRef90_A0A443NIY7	DUF4057 domain-containing protein n	95.28	106	5	0	1	106	727	832	4e-63	216
TRINITY_DN107849_c0_g1_i1.p1	UniRef90_M1ABY8	Pyruvate dehydrogenase E1 component subunit beta n	100	117	0	0	1	117	91	207	5e-77	245
TRINITY_DN107853_c0_g1_i1.p2	UniRef90_D0NC73	Nascent polypeptide-associated complex subunit beta n	98.1	158	3	0	1	158	5	162	4e-106	312
TRINITY_DN107864_c0_g1_i1.p1	UniRef90_A0A2H1X1Z5	Elongation of very long chain fatty acids protein (Fragment) n	97.73	352	8	0	1	352	35	386	0	715
TRINITY_DN107866_c0_g1_i1.p1	UniRef90_A0A443N302	Replication protein A subunit n	94.64	112	6	0	1	112	42	153	2e-67	225
TRINITY_DN107878_c0_g1_i1.p1	UniRef90_D0N2H6	Uncharacterized protein n	73.48	132	13	1	1	110	329	460	8e-24	106
TRINITY_DN107878_c0_g1_i1.p1	UniRef90_D0N2H6	Uncharacterized protein n	70.43	115	21	1	9	110	398	512	8e-23	103
TRINITY_DN107878_c0_g1_i1.p1	UniRef90_D0N2H6	Uncharacterized protein n	52.05	146	21	4	1	102	511	651	4e-18	90.1
TRINITY_DN107878_c0_g1_i1.p1	UniRef90_D0N2H6	Uncharacterized protein n	46.2	158	32	4	1	107	553	708	3e-16	85.1
TRINITY_DN107878_c0_g1_i1.p1	UniRef90_D0N2H6	Uncharacterized protein n	58.09	136	31	2	1	110	195	330	6e-15	81.3
TRINITY_DN107878_c0_g1_i1.p1	UniRef90_D0N2H6	Uncharacterized protein n	50	124	20	4	1	110	459	554	5e-13	75.5
TRINITY_DN107878_c0_g1_i1.p1	UniRef90_D0N2H6	Uncharacterized protein n	40.74	162	31	4	9	107	636	795	4e-08	61.2
TRINITY_DN107878_c0_g1_i1.p1	UniRef90_D0N2H6	Uncharacterized protein n	62.35	85	17	2	39	110	114	196	8e-08	60.1
TRINITY_DN107878_c0_g1_i1.p1	UniRef90_D0N2H6	Uncharacterized protein n	48.48	132	38	3	9	110	147	278	3e-07	58.5
TRINITY_DN107878_c0_g1_i1.p1	UniRef90_D0N2H6	Uncharacterized protein n	53.57	84	19	2	37	100	764	847	3e-06	55.5
TRINITY_DN107878_c0_g1_i1.p1	UniRef90_D0N2H6	Uncharacterized protein n	47.76	134	30	4	9	102	775	908	5e-06	55.1
TRINITY_DN107879_c0_g1_i1.p1	UniRef90_A0A2H1VW36	SFRICE_017555 (Fragment) n	96.25	240	9	0	1	240	603	842	2e-160	484
TRINITY_DN107908_c0_g1_i1.p1	UniRef90_UPI00098E0BA7	LOW QUALITY PROTEIN: glyceraldehyde-3-phosphate dehydrogenase GAPA1, chloroplastic-like n	91.53	118	10	0	1	118	265	382	1e-68	223
TRINITY_DN107915_c0_g1_i1.p1	UniRef90_A0A0W8CLQ6	Uncharacterized protein n	97.41	232	5	1	1	232	115	345	1e-163	472
TRINITY_DN107916_c0_g1_i1.p2	UniRef90_A0A329T1M5	PUB domain-containing protein n	100	101	0	0	1	101	11	111	2e-60	199
TRINITY_DN107917_c0_g1_i1.p1	UniRef90_A0A2H1W8U4	SFRICE_015790 n	91.3	253	16	1	7	253	1	253	3e-166	473
TRINITY_DN107919_c0_g1_i1.p2	UniRef90_A0A443NPH4	FRIGIDA-like protein n	89.06	128	10	2	1	125	3	129	1e-65	219
TRINITY_DN107921_c0_g1_i1.p1	UniRef90_A0A2A4JS89	Uncharacterized protein n	65.15	132	38	3	1	125	142	272	1e-36	140
TRINITY_DN10792_c0_g1_i1.p1	UniRef90_UPI000C140DD8	peptide chain release factor 1-like, mitochondrial n	95.5	400	18	0	1	400	1	400	0	791
TRINITY_DN107951_c0_g1_i1.p1	UniRef90_Q41495	STS14 protein n	93.33	90	3	1	14	100	16	105	7e-49	166
TRINITY_DN107962_c0_g1_i1.p1	UniRef90_D0MRT2	Uncharacterized protein n	74.41	254	39	3	12	243	1	250	8e-114	339
TRINITY_DN107969_c0_g1_i1.p1	UniRef90_A0A2W1C250	M20_dimer domain-containing protein n	83.67	398	63	1	1	398	1	396	0	717
TRINITY_DN107969_c0_g1_i2.p1	UniRef90_UPI000C13FD2A	aminoacylase-1-like n	96.07	356	14	0	46	401	1	356	0	716
TRINITY_DN107973_c0_g1_i1.p1	UniRef90_A0A2H1WH66	SFRICE_010917 n	92.26	1098	79	4	1	1096	1	1094	0	1988
TRINITY_DN10798_c0_g1_i1.p1	UniRef90_UPI00042C1BFE	endophilin-A2 n	94.07	118	7	0	1	118	28	145	4e-72	224
TRINITY_DN108004_c0_g1_i1.p1	UniRef90_UPI000C144553	uncharacterized protein LOC111359588 n	78.49	265	55	1	1	265	768	1030	3e-140	434
TRINITY_DN108011_c0_g1_i1.p1	UniRef90_UPI000EF801C9	uncharacterized protein LOC113507030 n	59.29	113	46	0	8	120	227	339	6e-38	142
TRINITY_DN108015_c0_g1_i1.p1	UniRef90_A0A3S3MT07	Oxygen-evolving enhancer protein 2, chloroplastic-like protein n	94.81	135	7	0	1	135	131	265	2e-87	268
TRINITY_DN108024_c0_g1_i1.p1	UniRef90_M0ZY73	AP-1 complex subunit gamma n	97.32	112	3	0	1	112	674	785	3e-62	214
TRINITY_DN108046_c0_g1_i1.p1	UniRef90_A0A191T2G3	UDP-glucuronosyltransferase n	96.9	387	12	0	21	407	1	387	0	776
TRINITY_DN108066_c0_g1_i1.p1	UniRef90_UPI000C13F912	uncharacterized protein LOC111347996 isoform X3 n	84.72	72	11	0	23	94	10	81	2e-33	130
TRINITY_DN108077_c0_g1_i1.p1	UniRef90_A0A3S3NQZ8	Glucose-6-phosphate 1-dehydrogenase n	97.35	113	3	0	1	113	288	400	2e-70	231
TRINITY_DN108079_c0_g1_i1.p2	UniRef90_UPI001037943D	uncharacterized protein LOC114344816 n	62.2	82	30	1	8	89	392	472	2e-25	108
TRINITY_DN10808_c0_g1_i1.p2	UniRef90_A0A3N7ELV5	Ubiquitin-like domain-containing protein n	98	100	2	0	1	100	103	202	7e-65	206
TRINITY_DN1080_c0_g1_i1.p1	UniRef90_A0A2A4JK12	Ferritin n	91.77	231	19	0	1	231	1	231	5e-158	450
TRINITY_DN108102_c0_g1_i1.p1	UniRef90_A0A2G2X421	Proteasome endopeptidase complex n	97.95	146	3	0	1	146	223	368	9e-100	303
TRINITY_DN108116_c0_g1_i1.p1	UniRef90_A0A443PAC0	Metal tolerance protein 1-like protein n	95.65	138	6	0	1	138	279	416	3e-87	272
TRINITY_DN10811_c0_g1_i1.p1	UniRef90_UPI000C142E95	protein Simiate n	92.51	187	13	1	1	186	1	187	3e-105	312
TRINITY_DN108122_c0_g1_i1.p1	UniRef90_A0A0V0HC86	Putative ovule protein (Fragment) n	100	140	0	0	1	140	52	191	2e-96	289
TRINITY_DN108131_c0_g1_i1.p1	UniRef90_D0NB03	C2 domain-containing protein n	93.1	174	12	0	10	183	1	174	6e-116	348
TRINITY_DN108132_c0_g1_i1.p1	UniRef90_A0A2W1BC17	PHD domain-containing protein n	57.8	109	46	0	16	124	248	356	1e-39	147
TRINITY_DN108139_c0_g1_i1.p1	UniRef90_A0A1E1WRK4	Uncharacterized protein n	67.26	113	32	3	1	113	1	108	6e-27	107
TRINITY_DN108148_c0_g1_i1.p1	UniRef90_A0A2H1VBQ7	SFRICE_029918 (Fragment) n	95.33	214	10	0	9	222	464	677	7e-69	237
TRINITY_DN108148_c0_g1_i1.p1	UniRef90_A0A2H1VBQ7	SFRICE_029918 (Fragment) n	44.02	184	50	8	86	228	465	636	1e-07	62
TRINITY_DN108148_c0_g1_i1.p1	UniRef90_A0A2H1VBQ7	SFRICE_029918 (Fragment) n	57.66	111	23	2	144	236	463	567	3e-06	57.8
TRINITY_DN108152_c0_g1_i1.p1	UniRef90_A0A2H1VDZ9	SFRICE_011660 (Fragment) n	68.97	29	9	0	7	35	11	39	8e-06	50.1
TRINITY_DN108166_c0_g1_i1.p1	UniRef90_A0A3S3MP54	RS-norcoclaurine 6-O-methyltransferase-like protein n	93.39	121	8	0	1	121	500	620	6e-71	235
TRINITY_DN108166_c0_g1_i1.p1	UniRef90_A0A3S3MP54	RS-norcoclaurine 6-O-methyltransferase-like protein n	72.03	118	32	1	1	117	151	268	6e-48	173
TRINITY_DN108185_c0_g1_i1.p1	UniRef90_UPI000C1443BE	cysteine-rich motor neuron 1 protein-like n	44.17	206	77	7	3	187	492	680	4e-39	152
TRINITY_DN108216_c0_g1_i1.p1	UniRef90_UPI000C13F745	carbonic anhydrase 6-like isoform X1 n	82.32	164	28	1	1	164	229	391	3e-94	291
TRINITY_DN108236_c0_g1_i1.p1	UniRef90_A0A061DVC4	Small nuclear ribonucleoprotein family protein n	94	100	5	1	19	118	1	99	2e-57	184
TRINITY_DN108238_c0_g1_i1.p1	UniRef90_M0TRG2	Uncharacterized protein n	92	75	6	0	39	113	2	76	4e-42	149
TRINITY_DN10824_c0_g1_i1.p1	UniRef90_M0ZRQ6	Protein kinase domain-containing protein n	92.59	108	8	0	1	108	221	328	1e-66	219
TRINITY_DN108265_c0_g1_i1.p1	UniRef90_M1DG84	Uncharacterized protein n	92.62	122	9	0	1	122	64	185	4e-77	238
TRINITY_DN108288_c0_g1_i1.p1	UniRef90_A0A2S4PVM2	AMP-binding domain-containing protein n	84.88	86	12	1	22	106	333	418	9e-39	146
TRINITY_DN10829_c0_g1_i1.p1	UniRef90_Q8L6B7	Malate dehydrogenase n	92.59	162	12	0	2	163	185	346	1e-97	298
TRINITY_DN1082_c0_g1_i1.p2	UniRef90_P21642	Phosphoenolpyruvate carboxykinase [GTP], mitochondrial n	99.65	572	2	0	1	572	70	641	0	1164
TRINITY_DN108302_c0_g1_i1.p1	UniRef90_A0A443P1S0	Putative methyltransferase PMT2 n	96.4	111	4	0	1	111	242	352	5e-68	226
TRINITY_DN108311_c0_g1_i1.p1	UniRef90_M1A6U3	Uncharacterized protein n	96.96	230	7	0	1	230	215	444	1e-155	452
TRINITY_DN108335_c0_g1_i1.p1	UniRef90_UPI0005D08331	uncharacterized protein LOC105386331 n	66.45	152	51	0	1	152	87	238	6e-61	200
TRINITY_DN108338_c0_g1_i1.p1	UniRef90_A0A0V0HAL5	Putative ovule protein n	99.04	104	1	0	1	104	75	178	6e-64	204
TRINITY_DN108357_c0_g1_i1.p1	UniRef90_A0A2H1W1V8	SFRICE_018079 n	85.35	157	23	0	17	173	1	157	3e-95	286
TRINITY_DN108360_c0_g1_i1.p1	UniRef90_UPI000C78FAF1	KRAB-A domain-containing protein 2-like n	92.31	143	11	0	1	143	94	236	3e-89	278
TRINITY_DN108373_c0_g1_i1.p1	UniRef90_A0A443PP71	B3 domain-containing-like protein n	97.5	120	3	0	1	120	101	220	9e-81	248
TRINITY_DN10837_c0_g2_i1.p1	UniRef90_A0A2H1VSD5	SFRICE_013189 (Fragment) n	65.96	47	16	0	1	47	611	657	2e-11	70.9
TRINITY_DN108382_c0_g1_i1.p1	UniRef90_M1APW6	Methyltransf_11 domain-containing protein n	99.32	147	1	0	1	147	10	156	3e-101	303
TRINITY_DN108424_c0_g1_i1.p1	UniRef90_A0A2H1VWN3	SFRICE_014142 (Fragment) n	51.26	199	96	1	1	199	101	298	2e-60	206
TRINITY_DN108445_c0_g1_i1.p1	UniRef90_A0A443NC66	Putative calcium-binding protein CML49 n	97.03	101	3	0	1	101	166	266	3e-63	204
TRINITY_DN10844_c0_g1_i1.p1	UniRef90_UPI000B38DB94	protein apterous-like isoform X2 n	86.23	363	49	1	1	363	1	362	0	622
TRINITY_DN10844_c0_g1_i2.p1	UniRef90_F2Z7K4	Bmptp-Z and Bmap-A fusion protein alpha n	89.18	388	40	2	13	400	81	466	0	696
TRINITY_DN108455_c0_g1_i1.p2	UniRef90_A0A0V0HT82	Putative ovule protein n	100	101	0	0	1	101	1	101	2e-67	213
TRINITY_DN108467_c0_g1_i1.p1	UniRef90_A0A2H1V4W7	SFRICE_000310 n	92.77	318	23	0	1	318	1	318	0	579
TRINITY_DN10846_c0_g1_i1.p2	UniRef90_UPI000C140F1C	mucin-5AC-like n	87.91	91	11	0	14	104	64	154	9e-47	166
TRINITY_DN10848_c0_g1_i1.p2	UniRef90_UPI000C141D11	metabotropic glutamate receptor 2-like n	86.97	330	37	1	1	324	279	608	4e-164	484
TRINITY_DN108493_c0_g1_i1.p1	UniRef90_Q6U1L7	Bax inhibitor n	98.04	102	2	0	1	102	1	102	2e-66	212
TRINITY_DN108502_c0_g1_i1.p1	UniRef90_A0A2A8S678	Transposase n	93.85	130	8	0	1	130	206	335	2e-80	254
TRINITY_DN10850_c0_g1_i2.p1	UniRef90_UPI000C142C6B	NADP-dependent malic enzyme-like n	77.78	180	40	0	1	180	223	402	4e-96	303
TRINITY_DN108511_c0_g1_i1.p1	UniRef90_UPI000B926167	piggyBac transposable element-derived protein 4-like n	93.55	124	8	0	8	131	230	353	4e-76	248
TRINITY_DN108516_c0_g1_i1.p1	UniRef90_A0A443PN66	SWR1 complex subunit 6 n	98.99	99	1	0	2	100	7	105	1e-60	194
TRINITY_DN108528_c0_g1_i1.p1	UniRef90_M1CAH3	Uncharacterized protein n	99.1	111	1	0	1	111	1	111	7e-71	219
TRINITY_DN108529_c0_g1_i1.p2	UniRef90_M1BJX6	Uncharacterized protein n	97.5	120	2	1	1	119	68	187	2e-58	202
TRINITY_DN108529_c0_g1_i1.p2	UniRef90_M1BJX6	Uncharacterized protein n	52.78	108	43	2	16	115	227	334	1e-11	71.6
TRINITY_DN108529_c0_g1_i1.p2	UniRef90_M1BJX6	Uncharacterized protein n	54.31	116	45	3	11	119	180	294	9e-10	66.2
TRINITY_DN108569_c0_g1_i1.p1	UniRef90_A0A2H3YWY5	ALA-interacting subunit 1-like n	61.11	90	25	2	15	104	1	80	6e-27	107
TRINITY_DN108585_c0_g1_i1.p1	UniRef90_A0A443NG91	E3 ubiquitin-protein ligase MIEL1 n	93.58	109	5	1	1	107	1	109	4e-62	204
TRINITY_DN108608_c0_g1_i1.p1	UniRef90_A0A1U8AN98	NADH dehydrogenase [ubiquinone] 1 beta subcomplex subunit 8, mitochondrial isoform X2 n	86.29	124	17	0	4	127	2	125	4e-72	223
TRINITY_DN108612_c0_g1_i1.p2	UniRef90_A0A2H1V943	Ubiquitin-related modifier 1 homolog n	93.58	109	7	0	1	109	1	109	1e-66	208
TRINITY_DN108616_c0_g1_i1.p1	UniRef90_A0A2H1X1C5	SFRICE_037358 n	76.84	95	20	1	26	120	58	150	2e-47	161
TRINITY_DN108645_c0_g1_i1.p1	UniRef90_A0A2H1W387	SFRICE_023977 n	73.68	38	10	0	1	38	8	45	1e-06	53.5
TRINITY_DN108647_c0_g1_i1.p1	UniRef90_UPI000C1427DA	aminopeptidase N-like isoform X1 n	68.89	135	32	1	1	135	1	125	1e-48	178
TRINITY_DN108659_c0_g1_i1.p1	UniRef90_M0ZSJ2	EB_dh domain-containing protein n	99.1	223	2	0	5	227	1	223	1e-162	466
TRINITY_DN108663_c0_g1_i1.p1	UniRef90_A0A2W1BWI4	Uncharacterized protein n	91.53	236	20	0	1	236	1	236	6e-152	435
TRINITY_DN108688_c0_g1_i1.p1	UniRef90_M1C038	Uncharacterized protein n	92.97	128	9	0	1	128	4	131	6e-79	243
TRINITY_DN108691_c0_g1_i1.p1	UniRef90_UPI000C140474	fatty acid synthase-like n	84.73	131	20	0	1	131	763	893	3e-70	241
TRINITY_DN108694_c0_g1_i1.p1	UniRef90_A0A0V0GXC1	Putative fibrous sheath CABYR-binding protein-like (Fragment) n	93.22	118	8	0	2	119	25	142	2e-70	219
TRINITY_DN108711_c0_g1_i1.p1	UniRef90_A0A3S3MIN1	Dihydrolipoyllysine-residue succinyltransferase component of 2-oxoglutarate dehydrogenase complex 1, mitochondrial-like protein n	97.54	122	3	0	1	122	279	400	8e-74	238
TRINITY_DN108722_c0_g1_i1.p1	UniRef90_H9J4C3	Uncharacterized protein n	89.52	105	11	0	1	105	1	105	1e-59	190
TRINITY_DN108729_c0_g1_i1.p1	UniRef90_A0A3S3N337	Ubiquitin-conjugating enzyme E2 19 n	84.83	178	3	1	1	154	1	178	1e-100	299
TRINITY_DN108733_c0_g1_i1.p1	UniRef90_G4ZIE9	Vacuolar proton pump subunit B n	100	169	0	0	1	169	2	170	2e-115	349
TRINITY_DN108734_c0_g1_i1.p1	UniRef90_A0A2H1WPU9	SFRICE_028525 n	84.91	53	8	0	90	142	434	486	7e-17	86.7
TRINITY_DN108738_c0_g1_i1.p1	UniRef90_A0A0A9Q4K7	Uncharacterized protein n	40.91	66	39	0	38	103	1	66	2e-07	55.1
TRINITY_DN108740_c0_g1_i1.p1	UniRef90_A0A212FBC3	DZF domain-containing protein n	94.29	35	2	0	1	35	723	757	3e-13	77
TRINITY_DN108743_c0_g1_i1.p1	UniRef90_M1B8M4	Uncharacterized protein n	83.97	131	19	1	1	131	115	243	2e-66	216
TRINITY_DN108747_c0_g1_i1.p1	UniRef90_A0A443PHK6	Protein disulfide-isomerase n	97.46	118	3	0	1	118	157	274	4e-73	238
TRINITY_DN10874_c0_g2_i1.p1	UniRef90_UPI000C13F9B0	fibrinogen C domain-containing protein 1-like n	87.74	155	19	0	10	164	1	155	7e-90	283
TRINITY_DN108758_c0_g1_i1.p1	UniRef90_A0A329RYA5	Uncharacterized protein n	100	137	0	0	1	137	152	288	6e-90	275
TRINITY_DN108760_c0_g1_i1.p1	UniRef90_A0A443PS82	NADH dehydrogenase ubiquinone 1 alpha subcomplex subunit 8-B-like protein n	98.13	107	2	0	17	123	1	107	7e-73	224
TRINITY_DN108771_c0_g1_i1.p1	UniRef90_M1CSS4	PPC domain-containing protein n	98.08	104	1	1	1	104	1	103	2e-62	204
TRINITY_DN108787_c0_g1_i1.p1	UniRef90_UPI00067DE7A0	uncharacterized protein LOC106130466 n	56.78	118	51	0	1	118	1	118	7e-37	139
TRINITY_DN108792_c0_g1_i1.p1	UniRef90_UPI000C142C37	17-beta-hydroxysteroid dehydrogenase 14-like n	91.1	191	17	0	1	191	59	249	3e-123	360
TRINITY_DN108801_c0_g1_i1.p1	UniRef90_A0A2H1WF73	SFRICE016409.2 (Fragment) n	99.42	171	1	0	1	171	102	272	3e-119	359
TRINITY_DN108827_c0_g1_i1.p1	UniRef90_M1AIN5	AP2/ERF domain-containing protein n	96.67	210	3	1	1	206	90	299	1e-141	413
TRINITY_DN10883_c0_g1_i1.p1	UniRef90_UPI000C14041E	uncharacterized protein LOC111363018 n	72.45	98	27	0	96	193	1	98	4e-39	149
TRINITY_DN108846_c0_g1_i1.p1	UniRef90_UPI00094FDDC3	LOW QUALITY PROTEIN: uncharacterized protein LOC105044104 n	84.62	104	16	0	1	104	276	379	1e-56	197
TRINITY_DN108851_c0_g1_i1.p2	UniRef90_A0A2A4K6X4	Uncharacterized protein n	90.7	86	8	0	1	86	1	86	3e-48	160
TRINITY_DN108859_c0_g1_i1.p1	UniRef90_H3GAN3	Ribosomal_S7 domain-containing protein n	99.49	196	1	0	5	200	1	196	1e-139	400
TRINITY_DN108883_c0_g1_i1.p1	UniRef90_D7TJN3	Protein kinase domain-containing protein n	91.23	114	9	1	1	114	268	380	6e-67	218
TRINITY_DN108902_c0_g1_i1.p1	UniRef90_A0A3S3NM27	Calreticulin-like protein n	97.92	144	1	1	1	142	262	405	6e-88	274
TRINITY_DN108903_c0_g1_i1.p1	UniRef90_A0A329SUM0	Uncharacterized protein n	100	149	0	0	1	149	149	297	2e-102	314
TRINITY_DN10890_c0_g1_i1.p1	UniRef90_Q38M59	GTP-binding protein SAR1A-like protein n	95.85	193	8	0	1	193	1	193	8e-134	385
TRINITY_DN108921_c0_g1_i1.p1	UniRef90_G4ZHG0	Uncharacterized protein n	94.24	139	8	0	13	151	1	139	3e-90	272
TRINITY_DN108931_c0_g1_i1.p1	UniRef90_A0A2P4YQV9	ULK/ULK protein kinase, variant 1 n	80.39	51	8	1	2	50	616	666	5e-15	81.6
TRINITY_DN108959_c0_g1_i1.p1	UniRef90_M1CV47	Thioredoxin-like_fold domain-containing protein n	95.45	132	6	0	1	132	93	224	2e-85	261
TRINITY_DN108965_c0_g1_i1.p1	UniRef90_A0A3Q7F394	AB hydrolase-1 domain-containing protein n	95.34	451	20	1	1	450	62	512	0	881
TRINITY_DN108970_c0_g1_i1.p1	UniRef90_UPI000C142D48	LOW QUALITY PROTEIN: hydrocephalus-inducing protein-like n	83.14	172	26	1	1	172	3420	3588	9e-90	300
TRINITY_DN108982_c0_g1_i1.p1	UniRef90_A0A3Q3JM02	40S ribosomal protein S8 n	92.41	158	12	0	1	158	57	214	1e-101	303
TRINITY_DN108986_c0_g1_i1.p1	UniRef90_M1BLB3	Uncharacterized protein n	99.3	142	1	0	1	142	1	142	3e-96	287
TRINITY_DN108990_c0_g1_i1.p1	UniRef90_A0A4C1UBB6	DDE_Tnp_1_7 domain-containing protein n	38.66	119	65	1	19	129	59	177	8e-18	87
TRINITY_DN109005_c0_g1_i1.p1	UniRef90_UPI00067E4381	uncharacterized protein LOC106135867 n	64.91	114	40	0	1	114	233	346	6e-46	165
TRINITY_DN10900_c0_g1_i1.p1	UniRef90_UPI000C253BDC	uncharacterized protein LOC111502235 n	66.41	128	40	2	1	125	202	329	2e-52	179
TRINITY_DN109021_c0_g1_i1.p1	UniRef90_F6GU72	Ribosomal_L16 domain-containing protein n	99.25	133	1	0	8	140	1	133	1e-93	282
TRINITY_DN109022_c0_g1_i1.p1	UniRef90_M1DSQ9	6-phosphogluconate dehydrogenase, decarboxylating n	98.82	170	2	0	1	170	326	495	7e-117	352
TRINITY_DN109074_c0_g1_i1.p1	UniRef90_A0A1U8HCC8	trifunctional UDP-glucose 4,6-dehydratase/UDP-4-keto-6-deoxy-D-glucose 3,5-epimerase/UDP-4-keto-L-rhamnose-reductase RHM1 n	98.43	191	3	0	1	191	484	674	2e-128	389
TRINITY_DN109082_c0_g1_i1.p1	UniRef90_A1BYF2	Uncharacterized protein n	95.97	124	3	1	1	122	3	126	2e-80	247
TRINITY_DN109091_c0_g1_i1.p1	UniRef90_A0A443P7Y7	Uncharacterized protein n	96.88	96	3	0	26	121	1	96	3e-60	192
TRINITY_DN109094_c0_g1_i1.p1	UniRef90_A0A443Q1H0	Omega-hydroxypalmitate O-feruloyl transferase n	91.72	169	14	0	1	169	92	260	2e-107	327
TRINITY_DN109106_c0_g1_i1.p1	UniRef90_UPI000C1CFD4B	basic form of pathogenesis-related protein 1-like n	80.36	112	22	0	1	112	23	134	9e-59	190
TRINITY_DN109121_c0_g1_i1.p1	UniRef90_A0A2H1WLW2	SFRICE_005728 n	96.26	214	8	0	9	222	1	214	1e-150	430
TRINITY_DN109141_c0_g1_i1.p1	UniRef90_A0A2A4K979	Uncharacterized protein n	83.72	129	21	0	1	129	31	159	2e-67	233
TRINITY_DN109165_c0_g1_i1.p1	UniRef90_A0A1U7ZQE4	uncharacterized protein LOC104596812 n	38.03	142	71	3	54	182	72	209	6e-16	83.2
TRINITY_DN10916_c0_g1_i1.p1	UniRef90_UPI000B925F1A	tyrosine 3-monooxygenase isoform X1 n	90.73	561	52	0	1	561	1	561	0	1080
TRINITY_DN109170_c0_g1_i1.p1	UniRef90_M1B1C5	SAM_MPBQ_MSBQ_MT domain-containing protein n	99.11	338	3	0	1	338	1	338	0	695
TRINITY_DN109172_c0_g1_i1.p1	UniRef90_A0A287N578	Tubulin alpha chain n	97.54	203	5	0	1	203	1	203	1e-144	417
TRINITY_DN109182_c0_g1_i1.p1	UniRef90_UPI000C140ADC	vam6/Vps39-like protein n	82.85	239	39	2	1	238	22	259	3e-135	404
TRINITY_DN109188_c0_g1_i1.p1	UniRef90_A0A2H1VKC8	SFRICE_014236 n	79.86	144	29	0	1	144	206	349	8e-74	241
TRINITY_DN10918_c0_g1_i2.p1	UniRef90_A0A2H1WL60	SFRICE_011974 n	78.48	158	34	0	1	158	67	224	3e-90	277
TRINITY_DN109208_c0_g1_i1.p1	UniRef90_M1CGY3	Protein kinase domain-containing protein n	97.01	167	5	0	1	167	62	228	2e-114	339
TRINITY_DN10921_c0_g1_i1.p1	UniRef90_M1CJM1	Peptide-methionine (R)-S-oxide reductase n	97.71	131	3	0	1	131	70	200	1e-89	271
TRINITY_DN109224_c0_g1_i1.p1	UniRef90_A0A3S3QSM2	Signal peptidase complex-like protein DTM1 n	99.04	104	1	0	1	104	3	106	3e-69	214
TRINITY_DN10922_c0_g1_i1.p1	UniRef90_UPI000B384EE0	uncharacterized protein LOC110372612 n	50	66	29	3	12	73	439	504	3e-05	52
TRINITY_DN109232_c0_g1_i1.p1	UniRef90_A0A3S3M909	Wings apart-like protein n	96.88	128	4	0	1	128	646	773	2e-78	258
TRINITY_DN109241_c0_g1_i1.p1	UniRef90_A0A3S3MWX5	ATP phosphoribosyltransferase HisG n	95.86	169	7	0	13	181	1	169	1e-111	327
TRINITY_DN109244_c0_g1_i1.p1	UniRef90_A0A3Q2TV01	Uncharacterized protein n	99.58	240	1	0	1	240	516	755	3e-160	478
TRINITY_DN109254_c0_g1_i1.p1	UniRef90_A0A2H1WSD4	SFRICE_015696 n	96.13	802	31	0	1	802	1	802	0	1569
TRINITY_DN109270_c0_g1_i1.p1	UniRef90_UPI000C1436FC	uncharacterized protein LOC111357782 n	92.93	99	7	0	1	99	1630	1728	4e-63	219
TRINITY_DN109285_c0_g1_i1.p1	UniRef90_UPI000C142AB3	uncharacterized protein LOC111358160 n	81.94	144	26	0	1	144	64	207	1e-84	259
TRINITY_DN1092_c0_g1_i1.p1	UniRef90_UPI000C140752	uncharacterized protein LOC111360981 n	63.94	355	114	4	1	343	90	442	5e-153	450
TRINITY_DN1092_c0_g1_i2.p1	UniRef90_UPI000C140752	uncharacterized protein LOC111360981 n	64.97	197	67	2	1	195	90	286	5e-79	256
TRINITY_DN109300_c0_g1_i1.p1	UniRef90_A0A2I3RNU8	Zinc finger protein 350 n	73.88	134	7	1	1	106	189	322	3e-56	192
TRINITY_DN109300_c0_g1_i1.p1	UniRef90_A0A2I3RNU8	Zinc finger protein 350 n	58.65	104	43	0	4	107	276	379	8e-30	121
TRINITY_DN109300_c0_g1_i1.p1	UniRef90_A0A2I3RNU8	Zinc finger protein 350 n	57.14	105	45	0	3	107	247	351	1e-28	117
TRINITY_DN109300_c0_g1_i1.p1	UniRef90_A0A2I3RNU8	Zinc finger protein 350 n	64.56	79	28	0	15	93	315	393	7e-23	102
TRINITY_DN109300_c0_g1_i1.p1	UniRef90_A0A2I3RNU8	Zinc finger protein 350 n	51.52	66	32	0	3	68	331	396	4e-08	60.5
TRINITY_DN109328_c1_g1_i1.p1	UniRef90_A0A2W1BDJ1	WD_REPEATS_REGION domain-containing protein n	100	35	0	0	1	35	321	355	1e-12	72.8
TRINITY_DN109329_c0_g1_i1.p1	UniRef90_A0A2H1WLD1	SFRICE_025238 (Fragment) n	69.39	49	14	1	58	106	98	145	2e-12	73.6
TRINITY_DN109332_c0_g1_i1.p1	UniRef90_H9JEY0	Uncharacterized protein n	76.65	167	39	0	14	180	3	169	4e-95	295
TRINITY_DN109334_c0_g1_i2.p1	UniRef90_UPI000EF8104D	uncharacterized protein LOC113505319 n	58.21	67	27	1	7	72	604	670	1e-14	81.6
TRINITY_DN109334_c0_g1_i2.p1	UniRef90_UPI000EF8104D	uncharacterized protein LOC113505319 n	58.21	67	27	1	79	144	604	670	1e-14	81.6
TRINITY_DN109338_c0_g1_i1.p1	UniRef90_M1B502	Uncharacterized protein n	96.74	184	6	0	1	184	1	184	9e-126	364
TRINITY_DN10936_c0_g1_i1.p1	UniRef90_UPI000C13F676	serine protease nudel isoform X1 n	92.79	208	15	0	1	208	1282	1489	4e-130	415
TRINITY_DN10936_c0_g1_i1.p1	UniRef90_UPI000C13F676	serine protease nudel isoform X1 n	32.58	132	71	5	7	130	378	499	5e-10	69.3
TRINITY_DN10936_c0_g1_i1.p1	UniRef90_UPI000C13F676	serine protease nudel isoform X1 n	34.57	162	84	8	10	163	1837	1984	2e-08	64.3
TRINITY_DN109373_c0_g1_i1.p1	UniRef90_A0A2H1W2Q8	SFRICE_004948 n	65.71	280	84	3	1	280	122	389	2e-115	365
TRINITY_DN109395_c0_g1_i1.p1	UniRef90_A0A443PTX6	P-loop containing nucleoside triphosphate hydrolases superfamily protein n	95.39	152	6	1	1	151	219	370	8e-96	293
TRINITY_DN109399_c0_g1_i1.p1	UniRef90_A0A443Q0I9	Putative inactive histone-lysine N-methyltransferase SUVR2 n	99.46	184	1	0	1	184	655	838	8e-131	399
TRINITY_DN10949_c0_g1_i1.p1	UniRef90_A0A2H1WJ66	SFRICE_002021 n	90.51	137	13	0	1	137	86	222	1e-83	257
TRINITY_DN10949_c0_g1_i2.p1	UniRef90_A0A2H1WJ66	SFRICE_002021 n	87.72	114	14	0	18	131	109	222	9e-66	211
TRINITY_DN109511_c0_g1_i1.p1	UniRef90_A0A443PLM6	Lectin SCAfet n	89.19	222	24	0	1	222	1	222	2e-137	399
TRINITY_DN109511_c0_g1_i1.p1	UniRef90_A0A443PLM6	Lectin SCAfet n	50.51	99	44	3	42	137	164	260	6e-17	87.4
TRINITY_DN109515_c0_g1_i1.p1	UniRef90_A0A443PTU6	Mitochondrial import inner membrane translocase subunit tim44-2 n	95.62	160	7	0	1	160	44	203	6e-89	271
TRINITY_DN109516_c0_g1_i1.p1	UniRef90_UPI000C143828	uncharacterized protein LOC111355730 n	68.82	186	55	2	1	185	1	184	3e-85	261
TRINITY_DN109535_c0_g1_i1.p1	UniRef90_A0A3Q7FUV3	Uncharacterized protein n	96.18	157	6	0	1	157	209	365	6e-100	317
TRINITY_DN10958_c0_g1_i1.p1	UniRef90_A0A2H1WL25	SFRICE_019859 n	77.31	238	54	0	1	238	1	238	7e-139	402
TRINITY_DN109624_c0_g1_i1.p1	UniRef90_H9JCC0	Uncharacterized protein n	65.32	124	42	1	12	135	1	123	8e-53	176
TRINITY_DN109630_c0_g1_i1.p1	UniRef90_A0A2H1W524	SFRICE_020972 n	97.71	175	4	0	1	175	1	175	2e-122	355
TRINITY_DN109636_c0_g1_i1.p1	UniRef90_A0A3Q7G986	PB1 domain-containing protein n	93.62	141	9	0	8	148	334	474	1e-77	249
TRINITY_DN109642_c0_g1_i1.p4	UniRef90_UPI00046C15B0	arf-GAP with GTPase, ANK repeat and PH domain-containing protein 2 isoform X1 n	57.61	92	34	3	51	139	1	90	2e-13	78.6
TRINITY_DN109644_c0_g1_i1.p1	UniRef90_A0A443NRF8	Proton-dependent oligopeptide transporter family n	94	100	6	0	1	100	554	653	2e-55	193
TRINITY_DN109644_c0_g1_i1.p1	UniRef90_A0A443NRF8	Proton-dependent oligopeptide transporter family n	76.09	46	11	0	55	100	22	67	3e-12	72.4
TRINITY_DN109651_c0_g1_i1.p1	UniRef90_D0N5A7	Uncharacterized protein n	96.92	130	4	0	1	130	195	324	2e-82	261
TRINITY_DN10965_c0_g1_i1.p1	UniRef90_A0A3S3M8W1	Ribulose bisphosphate carboxylase small chain n	95.81	167	7	0	3	169	1	167	3e-117	341
TRINITY_DN109683_c0_g1_i1.p1	UniRef90_A0A0W8BVD0	Uncharacterized protein n	92.13	178	14	0	1	178	35	212	6e-117	343
TRINITY_DN109687_c0_g1_i1.p1	UniRef90_A0A3S3MNF5	Poly [ADP-ribose] polymerase n	84.67	137	20	1	1	136	44	180	2e-72	237
TRINITY_DN109706_c0_g1_i1.p1	UniRef90_F7D2U5	MAGE domain-containing protein n	73.95	119	31	0	1	119	190	308	4e-56	188
TRINITY_DN109730_c0_g1_i1.p1	UniRef90_A0A2H1WT06	SFRICE_041323 n	65.07	146	51	0	1	146	78	223	1e-64	209
TRINITY_DN109749_c0_g1_i1.p1	UniRef90_Q9ZEG1	ClpC protein (Fragment) n	100	99	0	0	1	99	36	134	1e-62	205
TRINITY_DN109762_c0_g1_i1.p1	UniRef90_M1CFT0	Glycosyltransferase n	98.36	122	2	0	1	122	44	165	6e-81	257
TRINITY_DN109775_c0_g1_i1.p1	UniRef90_UPI000C142E5A	serine proteinase stubble isoform X4 n	93.01	143	10	0	1	143	1	143	5e-89	278
TRINITY_DN109778_c0_g1_i1.p1	UniRef90_A0A2H1VF84	SFRICE_029193 (Fragment) n	86.54	468	61	1	1	466	1	468	0	799
TRINITY_DN10978_c0_g1_i1.p1	UniRef90_A0A2A4JYC4	Tr-type G domain-containing protein n	88.4	707	82	0	1	707	1	707	0	1296
TRINITY_DN109809_c0_g1_i1.p1	UniRef90_A0A3S3M2R3	DNA-directed RNA polymerases II and IV subunit 5A n	100	134	0	0	1	134	48	181	5e-91	274
TRINITY_DN109814_c0_g1_i1.p1	UniRef90_M1CVR0	Uncharacterized protein n	97.03	101	3	0	1	101	83	183	5e-63	202
TRINITY_DN109821_c0_g1_i1.p1	UniRef90_M1AXV4	HMA domain-containing protein n	98.25	229	4	0	1	229	6	234	7e-160	454
TRINITY_DN109839_c0_g1_i1.p1	UniRef90_UPI00064097E8	uncharacterized protein LOC105841373 n	55.03	298	130	2	1	297	318	612	3e-105	335
TRINITY_DN109858_c0_g1_i1.p1	UniRef90_A0A2H1W7D3	SFRICE_003843 n	91.54	130	11	0	1	130	1	130	4e-67	220
TRINITY_DN109859_c0_g1_i1.p1	UniRef90_A0A1Y1KAI3	BED-type domain-containing protein n	61.74	115	35	3	1	108	104	216	7e-33	129
TRINITY_DN109862_c0_g1_i1.p1	UniRef90_A0A1U8FCD9	ranBP2-type zinc finger protein At1g67325 isoform X1 n	95.41	109	2	2	1	106	45	153	7e-62	203
TRINITY_DN10987_c0_g1_i1.p1	UniRef90_H9JHU9	Uncharacterized protein n	92.84	363	26	0	1	363	1	363	0	717
TRINITY_DN109905_c0_g1_i1.p1	UniRef90_O04856	Serine/threonine-protein phosphatase PP1 isozyme 1 n	98.64	221	3	0	1	221	70	290	2e-160	459
TRINITY_DN109909_c0_g1_i1.p1	UniRef90_A0A3S3NF60	Stromal cell-derived factor 2-like protein n	94.52	146	8	0	1	146	19	164	1e-96	290
TRINITY_DN109916_c0_g1_i1.p1	UniRef90_A0A0V0HF60	Glutathione peroxidase n	100	168	0	0	1	168	3	170	2e-119	348
TRINITY_DN109924_c0_g1_i1.p1	UniRef90_UPI000C13F603	uncharacterized protein LOC111360367 n	81.03	311	46	8	1	303	779	1084	7e-156	489
TRINITY_DN10992_c0_g1_i1.p1	UniRef90_A0A2H1V8H9	SFRICE_003530 n	97.55	163	4	0	1	163	1	163	7e-113	330
TRINITY_DN10992_c0_g1_i2.p1	UniRef90_A0A2H1V8H9	SFRICE_003530 n	99.19	124	1	0	1	124	40	163	5e-84	255
TRINITY_DN109945_c0_g1_i1.p1	UniRef90_A0A2H1WW52	Elongation of very long chain fatty acids protein n	86.67	135	18	0	1	135	104	238	7e-81	250
TRINITY_DN109956_c0_g1_i1.p1	UniRef90_A0A4C1VSR5	Retrovirus-related Pol polyprotein from transposon TNT 1-94 n	82.96	487	36	2	113	595	1	444	0	815
TRINITY_DN109975_c0_g1_i1.p1	UniRef90_A0A2H1V666	SFRICE_017453 (Fragment) n	91.08	269	24	0	2	270	139	407	0	527
TRINITY_DN109983_c0_g1_i1.p1	UniRef90_A0A3S3NNJ2	3-ketoacyl-CoA synthase n	90.08	131	13	0	1	131	207	337	3e-76	245
TRINITY_DN109989_c0_g1_i1.p1	UniRef90_A0A3S3PFH0	Protein LHY isoform X3 n	93.4	106	7	0	1	106	132	237	3e-58	202
TRINITY_DN109991_c0_g1_i1.p1	UniRef90_A0A2H1X3U0	SFRICE_041085 (Fragment) n	81.45	124	23	0	1	124	388	511	4e-65	222
TRINITY_DN109998_c0_g1_i1.p2	UniRef90_A0A0W8CD93	ATP-grasp domain-containing protein n	98.2	167	3	0	1	167	80	246	8e-112	338
TRINITY_DN110003_c0_g1_i1.p1	UniRef90_UPI000C140BA7	uncharacterized protein LOC111358010 n	93.68	269	17	0	1	269	1	269	0	527
TRINITY_DN11003_c0_g1_i1.p1	UniRef90_A0A2H1VD31	SFRICE_015589 (Fragment) n	80.77	26	5	0	9	34	32	57	6e-05	47.8
TRINITY_DN110054_c0_g1_i1.p1	UniRef90_A0A3S3M293	Zinc finger CCCH domain-containing protein 53 isoform X1 n	97.44	156	4	0	21	176	525	680	9e-97	307
TRINITY_DN110056_c0_g1_i2.p1	UniRef90_A0A2A4J6B1	Nt_Gln_amidase domain-containing protein n	94.5	218	11	1	1	218	1	217	9e-152	433
TRINITY_DN110060_c0_g1_i1.p1	UniRef90_A0A0K9P862	SNARE-like superfamily protein n	92.59	135	10	0	1	135	2	136	6e-87	262
TRINITY_DN110061_c0_g1_i1.p1	UniRef90_A0A060KY90	Transcription factor MYC1 n	93.33	135	6	1	81	215	388	519	1e-76	254
TRINITY_DN110077_c0_g1_i1.p1	UniRef90_UPI000B933B7D	uncharacterized protein LOC111032133 n	47.78	90	44	2	102	188	117	206	1e-15	84
TRINITY_DN110104_c0_g1_i1.p1	UniRef90_A0A438DD92	Putative methyltransferase PMT8 n	97.39	115	3	0	1	115	151	265	4e-76	248
TRINITY_DN110107_c0_g1_i1.p1	UniRef90_A0A2H1VL19	SFRICE_031727 n	90.57	106	10	0	6	111	240	345	2e-62	210
TRINITY_DN110121_c0_g1_i1.p3	UniRef90_A1E345	Junctional adhesion protein A n	96.26	107	4	0	1	107	60	166	8e-67	215
TRINITY_DN110133_c0_g1_i1.p1	UniRef90_UPI000C13F9CC	uncharacterized protein LOC111347979 isoform X1 n	75.89	112	26	1	1	111	386	497	2e-42	159
TRINITY_DN110157_c0_g1_i1.p1	UniRef90_A0A443PA05	DEAD-box ATP-dependent RNA helicase 7-like protein n	92.47	93	7	0	1	93	577	669	2e-50	181
TRINITY_DN11018_c0_g1_i2.p1	UniRef90_A0A2H1WFQ7	SFRICE_041453 n	76.12	67	16	0	1	67	5	71	4e-26	112
TRINITY_DN110195_c0_g1_i1.p1	UniRef90_A0A3S3NH97	Methylthioribose kinase n	96.55	116	4	0	1	116	173	288	5e-75	240
TRINITY_DN110197_c0_g1_i1.p1	UniRef90_A0A2H1WX89	SFRICE_006344 n	82.05	117	19	1	1	117	59	173	2e-61	197
TRINITY_DN110199_c0_g1_i1.p1	UniRef90_A0A3S3N7U4	Pyruvate dehydrogenase E1 component subunit beta n	90.29	103	10	0	1	103	1	103	8e-57	191
TRINITY_DN110201_c0_g1_i1.p1	UniRef90_UPI000B929A34	uncharacterized protein LOC110997789 n	47.87	94	35	2	21	100	42	135	5e-16	83.2
TRINITY_DN110230_c0_g1_i1.p5	UniRef90_Q8VCN6	CD99 antigen n	99.06	106	0	1	1	105	70	175	2e-60	194
TRINITY_DN110234_c0_g1_i1.p1	UniRef90_G5EKN3	Glutamate receptor n	96.69	181	6	0	1	181	589	769	1e-117	367
TRINITY_DN110236_c0_g1_i1.p1	UniRef90_A0A0V0IWP8	Putative TSL-kinase interacting protein 1-like n	92.92	113	8	0	1	113	319	431	3e-63	213
TRINITY_DN110237_c0_g1_i1.p1	UniRef90_A0A443NNX8	Protein TIFY 4B-like protein isoform X1 n	96.64	119	4	0	1	119	239	357	9e-74	235
TRINITY_DN110266_c0_g1_i1.p1	UniRef90_M1BNX9	Uncharacterized protein n	98.97	97	1	0	15	111	1	97	2e-60	192
TRINITY_DN110268_c0_g1_i1.p1	UniRef90_A0A2H1WB71	SFRICE_008448 (Fragment) n	76.3	135	32	0	1	135	72	206	1e-63	219
TRINITY_DN110287_c0_g1_i1.p1	UniRef90_A0A2H1VXJ2	SFRICE002281.2 (Fragment) n	96.26	187	7	0	106	292	1	187	2e-124	369
TRINITY_DN110304_c0_g1_i1.p1	UniRef90_A0A2H1WHE1	SFRICE_012650 (Fragment) n	82.17	129	23	0	1	129	63	191	3e-57	201
TRINITY_DN110313_c0_g1_i1.p1	UniRef90_A0A2H1X0U4	SFRICE_035943 n	80.67	150	27	1	11	158	30	179	9e-57	189
TRINITY_DN110316_c0_g1_i1.p1	UniRef90_A0A0V0I4E9	Putative ovule protein n	94.03	201	12	0	1	201	133	333	1e-128	379
TRINITY_DN110368_c0_g2_i1.p1	UniRef90_A0A2W1BP31	Runt domain-containing protein n	99.25	133	1	0	1	133	16	148	3e-87	274
TRINITY_DN110384_c0_g1_i1.p1	UniRef90_A0A2H1V7Y0	SFRICE_023458 n	94.34	106	6	0	1	106	886	991	1e-62	216
TRINITY_DN110445_c0_g1_i1.p2	UniRef90_A0A3S3MZQ8	Glycine cleavage system P protein n	100	133	0	0	1	133	916	1048	7e-87	285
TRINITY_DN11044_c0_g1_i1.p1	UniRef90_A0A3S3NGK0	ETC complex I subunit n	97.69	130	3	0	19	148	1	130	3e-86	261
TRINITY_DN110451_c0_g1_i1.p1	UniRef90_A0A2W1BRQ7	Reverse transcriptase domain-containing protein n	69.23	104	32	0	1	104	349	452	1e-41	154
TRINITY_DN110486_c0_g1_i1.p1	UniRef90_A0A3Q7GP63	Uncharacterized protein n	98.05	205	4	0	1	205	394	598	1e-145	431
TRINITY_DN110489_c0_g1_i1.p1	UniRef90_A0A329SHK1	Uncharacterized protein n	95.21	438	1	1	1	438	91	508	0	765
TRINITY_DN110496_c0_g1_i1.p1	UniRef90_UPI000C13F213	pancreatic lipase-related protein 2-like n	90.75	335	31	0	9	343	1	335	0	606
TRINITY_DN11050_c0_g1_i1.p1	UniRef90_A0A2H1W0K0	SFRICE_036883 (Fragment) n	57.44	195	83	0	2	196	54	248	1e-60	210
TRINITY_DN110519_c0_g1_i1.p1	UniRef90_M1BAV8	Ammonium transporter n	97.64	127	3	0	1	127	318	444	2e-76	246
TRINITY_DN110520_c0_g1_i1.p1	UniRef90_A0A4V3WQS8	Uncharacterized protein n	94.74	114	6	0	1	114	154	267	6e-74	240
TRINITY_DN110520_c0_g1_i1.p1	UniRef90_A0A4V3WQS8	Uncharacterized protein n	43.75	80	32	1	3	69	436	515	1e-10	68.6
TRINITY_DN110525_c0_g1_i1.p1	UniRef90_UPI000C142FFD	transmembrane protease serine 9-like n	84.86	218	33	0	1	218	76	293	9e-128	394
TRINITY_DN110525_c0_g1_i1.p1	UniRef90_UPI000C142FFD	transmembrane protease serine 9-like n	72.97	185	50	0	1	185	398	582	4e-86	284
TRINITY_DN110525_c0_g1_i1.p1	UniRef90_UPI000C142FFD	transmembrane protease serine 9-like n	61.47	218	81	2	1	218	662	876	7e-69	237
TRINITY_DN110543_c0_g1_i1.p1	UniRef90_M1C2Q7	Non-specific serine/threonine protein kinase n	98.4	187	3	0	1	187	1	187	7e-128	379
TRINITY_DN110575_c0_g1_i1.p2	UniRef90_A0A2G5D9F0	WD_REPEATS_REGION domain-containing protein n	98.36	122	2	0	1	122	11	132	2e-81	253
TRINITY_DN110586_c0_g1_i1.p1	UniRef90_I7GB50	Macaca fascicularis brain cDNA clone: QbsB-10549, similar to human cytokine induced protein 29 kDa (CIP29), mRNA, RefSeq: NM_033082.1 n	98.06	103	2	0	1	103	62	164	5e-63	200
TRINITY_DN110588_c0_g1_i1.p1	UniRef90_UPI000D63EA35	bone morphogenetic protein 1-like n	100	99	0	0	2	100	25	123	2e-62	200
TRINITY_DN110588_c0_g1_i1.p1	UniRef90_UPI000D63EA35	bone morphogenetic protein 1-like n	38.33	60	37	0	2	61	142	201	3e-06	52.8
TRINITY_DN11058_c0_g1_i1.p1	UniRef90_A0A443N5F6	Survival protein SurE-like protein phosphatase/nucleotidase n	92.74	179	13	0	1	179	124	302	6e-119	351
TRINITY_DN110607_c0_g1_i1.p1	UniRef90_A0A1A9FD94	DUF2502 domain-containing protein n	91.95	87	6	1	1	87	1	86	1e-47	160
TRINITY_DN110617_c0_g1_i1.p1	UniRef90_A0A1U8GXM6	phosphoenolpyruvate carboxylase 4 n	97.89	190	4	0	1	190	838	1027	1e-125	391
TRINITY_DN110621_c0_g1_i1.p1	UniRef90_A0A3S4P2R9	Phosphatidylinositol/phosphatidylcholine transfer protein SFH1-like protein n	97.94	194	4	0	1	194	90	283	6e-136	396
TRINITY_DN110637_c0_g1_i1.p1	UniRef90_V9FAN4	MFS domain-containing protein n	98.26	115	2	0	1	115	48	162	1e-72	233
TRINITY_DN110638_c0_g1_i1.p1	UniRef90_M1D6D0	Uncharacterized protein n	95.2	125	6	0	5	129	87	211	5e-78	253
TRINITY_DN110688_c0_g1_i1.p1	UniRef90_A0A2H1WRT8	SFRICE_025880 n	52.54	59	28	0	1	59	136	194	6e-10	65.9
TRINITY_DN11069_c0_g1_i1.p1	UniRef90_UPI000CE5A43E	uncharacterized protein LOC112057290 n	65.14	109	38	0	6	114	384	492	8e-42	155
TRINITY_DN11072_c0_g1_i1.p1	UniRef90_A0A4S2KLL8	ATP-dependent DNA helicase n	73.58	106	28	0	76	181	27	132	8e-48	173
TRINITY_DN110731_c0_g1_i1.p2	UniRef90_A0A2H1V5N0	SFRICE_021767 n	93.33	120	8	0	1	120	79	198	1e-73	232
TRINITY_DN110757_c0_g1_i1.p1	UniRef90_M1AMU9	RRP7 domain-containing protein n	100	100	0	0	1	100	171	270	2e-62	203
TRINITY_DN110770_c0_g1_i1.p1	UniRef90_A0A2H1V3Z3	SFRICE_000492 n	89.66	116	11	1	1	115	1	116	3e-63	211
TRINITY_DN110783_c0_g1_i1.p1	UniRef90_A0A443N582	Thioredoxin n	85.15	101	15	0	6	106	1	101	5e-49	164
TRINITY_DN110787_c0_g1_i1.p1	UniRef90_A0A3Q7H9W3	Uncharacterized protein n	95.59	227	9	1	1	227	2	227	9e-154	450
TRINITY_DN11079_c0_g1_i1.p1	UniRef90_UPI000B3A2940	putative phospholipase B-like lamina ancestor n	86.25	691	91	2	1	691	1	687	0	1253
TRINITY_DN110814_c0_g1_i1.p1	UniRef90_A0A3S3R7R8	4Fe-4S binding domain-containing protein n	100	172	0	0	1	172	56	227	3e-123	359
TRINITY_DN110824_c0_g1_i1.p1	UniRef90_A0A2H1WJR8	SFRICE_008199 (Fragment) n	88.17	431	50	1	25	455	1	430	0	778
TRINITY_DN110825_c0_g1_i1.p1	UniRef90_M1CAA2	Uncharacterized protein n	99.39	164	1	0	1	164	45	208	2e-116	341
TRINITY_DN110841_c0_g1_i1.p1	UniRef90_A0A2H1V5F3	SFRICE_009797 (Fragment) n	80.11	186	31	3	3	184	318	501	7e-83	276
TRINITY_DN110851_c0_g1_i1.p1	UniRef90_UPI000E6D6221	uncharacterized protein LOC113235380 isoform X1 n	81.94	216	39	0	1	216	195	410	3e-127	378
TRINITY_DN110870_c0_g1_i1.p1	UniRef90_A0A2H1V6L4	SFRICE_004161 n	27.72	184	121	6	1	179	1	177	1e-12	73.2
TRINITY_DN110874_c0_g1_i1.p1	UniRef90_UPI000C142335	lactase-phlorizin hydrolase-like n	81.75	126	23	0	1	126	562	687	8e-66	226
TRINITY_DN110874_c0_g1_i1.p1	UniRef90_UPI000C142335	lactase-phlorizin hydrolase-like n	87.18	117	15	0	10	126	1	117	2e-58	206
TRINITY_DN110919_c0_g1_i1.p1	UniRef90_P80471	Light-induced protein, chloroplastic n	97.94	194	4	0	1	194	82	275	2e-127	374
TRINITY_DN110946_c0_g1_i1.p1	UniRef90_UPI000C13FC03	uncharacterized protein LOC111357969 isoform X1 n	69.37	111	34	0	2	112	135	245	1e-48	167
TRINITY_DN110971_c0_g1_i1.p1	UniRef90_UPI000C140432	uncharacterized protein LOC111365096 n	95.67	300	13	0	1	300	281	580	0	602
TRINITY_DN110987_c0_g1_i1.p1	UniRef90_A0A3S3P3Q8	Alanine--tRNA ligase n	97.97	148	3	0	1	148	160	307	4e-99	312
TRINITY_DN110993_c0_g1_i1.p1	UniRef90_A0A3S3MY24	Protein LSM12 A n	97.46	118	3	0	1	118	7	124	8e-75	232
TRINITY_DN1109_c0_g1_i1.p1	UniRef90_A0A222AJ63	Dual tyrosine-phosphorylation-regulated kinase specificity 2 (Fragment) n	98.68	453	6	0	1	453	1	453	0	929
TRINITY_DN111024_c0_g1_i1.p1	UniRef90_UPI000DD4D98D	hypothetical protein n	100	131	0	0	1	131	20	150	9e-78	239
TRINITY_DN111025_c0_g1_i1.p1	UniRef90_D0NJD7	SMI1_KNR4 domain-containing protein n	90.98	122	11	0	12	133	28	149	3e-73	228
TRINITY_DN11103_c0_g1_i2.p1	UniRef90_A0A371E9R9	Ubiquitin-NEDD8-like protein RUB2 (Fragment) n	100	106	0	0	1	106	67	172	3e-67	212
TRINITY_DN11103_c0_g1_i2.p1	UniRef90_A0A371E9R9	Ubiquitin-NEDD8-like protein RUB2 (Fragment) n	58.54	41	17	0	3	43	145	185	3e-06	52.8
TRINITY_DN111046_c0_g1_i1.p1	UniRef90_UPI000C1422E2	uncharacterized protein LOC111354044 n	88.64	308	35	0	1	308	839	1146	0	594
TRINITY_DN111046_c0_g1_i1.p1	UniRef90_UPI000C1422E2	uncharacterized protein LOC111354044 n	56.59	311	131	2	1	310	134	441	2e-119	382
TRINITY_DN111048_c0_g1_i1.p1	UniRef90_A0A443P842	Calnexin n	94.74	190	10	0	1	190	349	538	4e-105	324
TRINITY_DN111064_c0_g1_i1.p1	UniRef90_A0A2A4JPR9	Uncharacterized protein n	90.28	638	62	0	1	638	440	1077	0	1212
TRINITY_DN111066_c0_g1_i1.p1	UniRef90_M1BK19	Protein kinase domain-containing protein n	86.52	141	19	0	1	141	333	473	4e-73	245
TRINITY_DN11107_c0_g1_i1.p1	UniRef90_A0A2W1BCE8	WD_REPEATS_REGION domain-containing protein n	98.78	491	6	0	1	491	1	491	0	1011
TRINITY_DN111081_c0_g1_i1.p1	UniRef90_A0A2A4JAD9	Uncharacterized protein n	46.36	302	152	6	9	302	316	615	7e-74	258
TRINITY_DN111098_c0_g1_i1.p1	UniRef90_A0A2H1V0G5	SFRICE_001990 n	90.54	148	14	0	1	148	244	391	2e-90	284
TRINITY_DN111137_c0_g1_i1.p1	UniRef90_UPI000EF8421B	uncharacterized protein K02A2.6-like n	74.74	194	49	0	1	194	183	376	2e-92	301
TRINITY_DN111159_c0_g1_i1.p1	UniRef90_M1AHN7	Arf-GAP domain-containing protein n	99.24	131	1	0	1	131	36	166	4e-87	273
TRINITY_DN111170_c0_g1_i1.p1	UniRef90_H3GB12	Uncharacterized protein n	94.29	105	6	0	1	105	108	212	4e-63	204
TRINITY_DN111176_c0_g1_i1.p1	UniRef90_M0S8M7	UBIQUITIN_CONJUGAT_2 domain-containing protein n	93.15	146	10	0	1	146	49	194	9e-98	292
TRINITY_DN111220_c0_g1_i1.p1	UniRef90_A0A3Q7IDE1	DUF1664 domain-containing protein n	99.08	109	1	0	1	109	119	227	5e-70	223
TRINITY_DN111229_c0_g1_i1.p1	UniRef90_A0A443P491	Serine/threonine-protein kinase BLUS1-like protein isoform X2 n	99.24	131	1	0	1	131	147	277	2e-88	283
TRINITY_DN111238_c0_g1_i1.p1	UniRef90_UPI000C13FAF6	uncharacterized protein LOC111353986 isoform X1 n	55.07	296	125	4	1	296	484	771	1e-87	293
TRINITY_DN111241_c0_g1_i1.p1	UniRef90_UPI000C13F880	putative uncharacterized protein DDB_G0271606 n	70.59	68	20	0	1	68	594	661	2e-09	66.2
TRINITY_DN111283_c0_g1_i1.p1	UniRef90_A0A3S3MT07	Oxygen-evolving enhancer protein 2, chloroplastic-like protein n	97.78	135	2	1	1	134	14	148	1e-88	271
TRINITY_DN111302_c0_g1_i1.p1	UniRef90_UPI000C13FFF7	sodium channel protein Nach-like n	78.91	147	28	2	1	144	55	201	7e-73	239
TRINITY_DN111329_c0_g1_i1.p1	UniRef90_A0A3S3MGB5	Phosphoethanolamine N-methyltransferase 1 n	83.19	119	20	0	1	119	381	499	1e-62	210
TRINITY_DN111434_c0_g1_i1.p1	UniRef90_A0A2A4J1G8	Mitogen-activated protein kinase n	95.98	224	9	0	1	224	122	345	1e-155	455
TRINITY_DN11143_c0_g1_i1.p1	UniRef90_A0A443NNV2	Suppressor of G2 allele of SKP1 n	97.44	117	3	0	1	117	198	314	6e-76	239
TRINITY_DN111460_c0_g1_i1.p1	UniRef90_UPI000C14460F	uncharacterized protein LOC111354882 isoform X1 n	82.18	101	12	2	1	101	81	175	4e-46	169
TRINITY_DN11149_c0_g1_i1.p1	UniRef90_M1CS15	MBD domain-containing protein n	96.86	191	5	1	1	191	132	321	1e-115	345
TRINITY_DN111503_c0_g1_i1.p1	UniRef90_UPI000C1440C3	carboxypeptidase B-like n	82.59	201	35	0	21	221	16	216	7e-118	355
TRINITY_DN111508_c0_g1_i1.p1	UniRef90_A0A3S3R4W7	NAD(P)-bd_dom domain-containing protein n	97.2	143	3	1	1	142	26	168	3e-90	276
TRINITY_DN111511_c0_g1_i1.p1	UniRef90_A0A2H1VU07	SFRICE_001234 (Fragment) n	91.3	115	10	0	17	131	374	488	2e-65	218
TRINITY_DN111581_c0_g1_i1.p1	UniRef90_M0ZIM7	NADH dehydrogenase [ubiquinone] 1 alpha subcomplex subunit 12 n	98.95	95	1	0	18	112	1	95	2e-62	199
TRINITY_DN111599_c0_g1_i1.p1	UniRef90_A0A2A4JAR3	DDE_Tnp_1_7 domain-containing protein (Fragment) n	86.11	108	15	0	3	110	235	342	1e-60	201
TRINITY_DN111611_c0_g1_i1.p1	UniRef90_A0A3S3MIN9	Protein DEK n	95.15	103	2	1	1	103	699	798	1e-54	192
TRINITY_DN111626_c0_g1_i1.p1	UniRef90_A0A443P5X4	Phosphatidylinositol:ceramide inositolphosphotransferase-like protein n	95.04	121	6	0	5	125	195	315	1e-74	236
TRINITY_DN11164_c0_g1_i1.p1	UniRef90_UPI000C141046	uncharacterized protein LOC111352761 n	89.76	635	65	0	1	635	1	635	0	1113
TRINITY_DN111667_c0_g1_i1.p1	UniRef90_W2J2R3	Uncharacterized protein n	97.83	92	2	0	9	100	1	92	1e-57	186
TRINITY_DN111706_c0_g1_i1.p1	UniRef90_H3GPR4	WD_REPEATS_REGION domain-containing protein n	94.17	103	6	0	1	103	20	122	1e-63	206
TRINITY_DN111729_c0_g1_i1.p1	UniRef90_UPI0005811FDF	uncharacterized protein LOC105161942 n	77	100	22	1	1	99	1	100	8e-48	162
TRINITY_DN111745_c0_g1_i1.p1	UniRef90_D5AE92	Uncharacterized protein n	94.06	101	6	0	1	101	76	176	3e-64	204
TRINITY_DN111747_c0_g1_i1.p1	UniRef90_A0A443Q0M7	Rho GDP-dissociation inhibitor 1-like protein n	98.01	201	4	0	1	201	8	208	1e-140	404
TRINITY_DN11174_c1_g1_i1.p1	UniRef90_A0A3S3NAK1	30S ribosomal protein 3-1, chloroplastic-like protein n	94.2	138	8	0	14	151	1	138	6e-87	264
TRINITY_DN111755_c0_g1_i1.p1	UniRef90_Q941H8	RNA-binding protein n	91.1	146	13	0	29	174	189	334	4e-50	176
TRINITY_DN111758_c0_g1_i1.p1	UniRef90_A0A3S3MVT5	Transcription factor Pur-alpha 1 n	99.12	114	1	0	1	114	12	125	6e-75	235
TRINITY_DN111758_c0_g1_i1.p1	UniRef90_A0A3S3MVT5	Transcription factor Pur-alpha 1 n	39.29	56	34	0	6	61	203	258	3e-06	54.3
TRINITY_DN111778_c0_g1_i1.p2	UniRef90_A0A1U8CY33	lysophospholipid acyltransferase 7 n	64.18	134	43	4	3	132	196	328	4e-48	170
TRINITY_DN1117_c0_g1_i1.p1	UniRef90_UPI000C140D69	esterase FE4-like n	81.82	110	20	0	1	110	67	176	2e-57	193
TRINITY_DN111810_c0_g1_i1.p1	UniRef90_UPI000C13F6F3	collagenase-like n	87.9	124	14	1	5	127	1	124	3e-68	219
TRINITY_DN111818_c0_g1_i1.p1	UniRef90_A0A3Q7HXA1	2Fe-2S ferredoxin-type domain-containing protein n	80.75	187	5	4	1	167	2	177	2e-97	292
TRINITY_DN11183_c0_g1_i1.p1	UniRef90_A0A2A4JXT8	Septin-type G domain-containing protein n	98.94	379	4	0	1	379	1	379	0	783
TRINITY_DN111850_c0_g1_i1.p1	UniRef90_UPI000BBECD81	GTP-binding nuclear protein Ran-2-like n	97.03	101	3	0	1	101	101	201	9e-71	225
TRINITY_DN111851_c0_g1_i1.p2	UniRef90_M1BQ21	Dof-type domain-containing protein n	99.15	118	1	0	1	118	1	118	6e-72	234
TRINITY_DN111915_c0_g1_i1.p1	UniRef90_M1CV87	PKS_ER domain-containing protein n	99.34	152	1	0	1	152	192	343	6e-103	311
TRINITY_DN111924_c0_g1_i1.p1	UniRef90_UPI000EF79CD7	zinc finger BED domain-containing protein 6-like n	56.76	111	47	1	3	113	112	221	2e-35	134
TRINITY_DN11193_c0_g1_i1.p1	UniRef90_A0A2H1VEU2	SFRICE_007699 n	96.4	139	5	0	1	139	169	307	4e-92	281
TRINITY_DN111944_c0_g1_i1.p1	UniRef90_UPI000C144654	uncharacterized protein LOC111363955 n	62.67	150	51	3	1	149	549	694	3e-51	186
TRINITY_DN111973_c0_g1_i1.p1	UniRef90_A0A2H1VXK7	SFRICE_012252 n	95.4	174	8	0	1	174	1	174	2e-120	350
TRINITY_DN111978_c0_g1_i1.p1	UniRef90_A0A2H1WR63	SFRICE_016550 n	75.29	85	21	0	1	85	364	448	6e-40	149
TRINITY_DN111986_c0_g1_i1.p1	UniRef90_A0A443PTS4	Late embryogenesis abundant protein Lea5 n	94.12	102	6	0	1	102	1	102	5e-62	196
TRINITY_DN111987_c0_g1_i1.p1	UniRef90_UPI000E6D5FE6	piggyBac transposable element-derived protein 4-like n	52.03	123	51	2	18	140	204	318	1e-31	127
TRINITY_DN112019_c0_g1_i1.p1	UniRef90_A0A3S3N850	Lipopolysaccharide core biosynthesis mannosyltransferase lpsB n	95.3	149	7	0	1	149	217	365	3e-95	295
TRINITY_DN112044_c0_g1_i1.p2	UniRef90_A0A1G7C664	Sulfane dehydrogenase subunit SoxC n	89.81	108	11	0	5	112	31	138	1e-61	205
TRINITY_DN112066_c0_g1_i1.p1	UniRef90_F8SXW7	G protein alpha subunit n	97.87	375	8	0	1	375	1	375	0	768
TRINITY_DN112116_c0_g1_i1.p1	UniRef90_A0A2H1WCF2	SFRICE010372.2 (Fragment) n	95.41	218	10	0	1	218	82	299	2e-150	433
TRINITY_DN11213_c0_g1_i1.p1	UniRef90_A0A3S3NNC3	40S ribosomal protein SA n	98.74	159	2	0	1	159	1	159	4e-111	330
TRINITY_DN112149_c0_g1_i1.p1	UniRef90_A0A2H1VKK7	SFRICE040250.1 n	83.97	237	38	0	1	237	361	597	5e-144	428
TRINITY_DN11214_c0_g1_i1.p2	UniRef90_A0A199VDA0	Peptidyl-prolyl cis-trans isomerase n	96.4	111	4	0	1	111	108	218	2e-72	227
TRINITY_DN11214_c0_g2_i1.p1	UniRef90_M1A3D4	Peptidyl-prolyl cis-trans isomerase n	100	111	0	0	1	111	80	190	8e-73	227
TRINITY_DN112163_c0_g1_i1.p1	UniRef90_UPI000C142160	uncharacterized protein LOC111354775 isoform X4 n	85	100	12	1	1	100	229	325	6e-50	173
TRINITY_DN112187_c0_g1_i1.p1	UniRef90_UPI000C141D4E	uncharacterized protein LOC111356020 n	94.49	127	7	0	1	127	45	171	3e-77	245
TRINITY_DN11220_c0_g1_i1.p1	UniRef90_A0A2H1WEH8	SFRICE_033022 (Fragment) n	48.15	108	42	4	1	98	81	184	4e-11	66.6
TRINITY_DN112214_c0_g1_i1.p1	UniRef90_M1AGN9	WD_REPEATS_REGION domain-containing protein n	100	108	0	0	1	108	226	333	9e-70	227
TRINITY_DN112234_c0_g1_i1.p1	UniRef90_A0A2H1VM21	SFRICE_004278 n	73.28	116	30	1	2	116	78	193	5e-50	174
TRINITY_DN112304_c0_g1_i1.p1	UniRef90_M1BZ93	Uncharacterized protein n	83.87	93	15	0	10	102	1	93	2e-45	163
TRINITY_DN112305_c0_g1_i1.p1	UniRef90_A0A2H1VR37	SFRICE_011668 n	90.51	158	15	0	1	158	1	158	1e-95	296
TRINITY_DN112312_c0_g1_i1.p1	UniRef90_M1BVL1	Uncharacterized protein n	97.03	101	3	0	1	101	4	104	6e-64	204
TRINITY_DN112317_c0_g1_i1.p1	UniRef90_M1BHW5	Protein kinase domain-containing protein n	98.43	127	2	0	1	127	51	177	8e-85	258
TRINITY_DN112346_c0_g1_i1.p1	UniRef90_B3F884	Trypsin-like serine protease n	41.63	257	144	3	3	256	1	254	1e-58	198
TRINITY_DN112347_c0_g1_i1.p1	UniRef90_A0A2B4FPC1	Uncharacterized protein n	99.11	112	1	0	1	112	44	155	2e-74	229
TRINITY_DN112352_c0_g1_i1.p1	UniRef90_A0A443PMC6	Membrane steroid-binding protein 2-like protein n	88.17	93	7	1	1	93	123	211	2e-48	164
TRINITY_DN112377_c0_g1_i1.p1	UniRef90_A0A0W8DDU1	Mitochondrial import inner membrane translocase subunit TIM17-2 n	97.52	161	4	0	1	161	1	161	2e-98	316
TRINITY_DN112381_c0_g1_i1.p1	UniRef90_H3G8Z9	Piwi domain-containing protein n	97.25	109	3	0	1	109	22	130	2e-72	226
TRINITY_DN112384_c0_g1_i1.p1	UniRef90_M0ZHA9	Uncharacterized protein n	100	187	0	0	1	187	443	629	2e-128	387
TRINITY_DN112416_c0_g1_i1.p2	UniRef90_A0A329S7Y3	MARVEL domain-containing protein n	100	155	0	0	17	171	1	155	2e-105	312
TRINITY_DN11243_c0_g1_i2.p1	UniRef90_Q6IE02	Mod(Mdg4)-heS00531 n	47.37	95	44	2	2	96	255	343	2e-17	85.5
TRINITY_DN112450_c0_g1_i1.p1	UniRef90_A0A2H1VCA0	SFRICE_010859 n	65.04	226	74	4	24	248	1	222	4e-94	288
TRINITY_DN112460_c0_g1_i1.p1	UniRef90_A0A3Q7IYX7	Uncharacterized protein n	98.26	115	2	0	1	115	970	1084	8e-70	238
TRINITY_DN112524_c0_g1_i1.p1	UniRef90_Q6L439	Putative late blight resistance protein homolog R1A-4 n	98.04	102	2	0	1	102	670	771	3e-60	210
TRINITY_DN11254_c0_g1_i1.p1	UniRef90_A0A443P0F0	Serine/threonine-protein kinase HT1 n	96.8	125	4	0	1	125	119	243	6e-81	255
TRINITY_DN112557_c0_g1_i1.p1	UniRef90_A0A2H1VAX6	SFRICE027808.2 (Fragment) n	83.74	203	33	0	1	203	1	203	2e-122	360
TRINITY_DN11259_c0_g1_i1.p1	UniRef90_A0A2S2QYB7	Uncharacterized protein n	68.97	29	9	0	1	29	1	29	0.0007	45.4
TRINITY_DN112610_c0_g1_i1.p1	UniRef90_A0A2H1VDJ8	SFRICE_001529 n	98.25	114	2	0	1	114	337	450	8e-71	234
TRINITY_DN112623_c0_g1_i1.p1	UniRef90_A0A3S3PXE2	VIN3-like protein 2 isoform X1 n	97.25	109	3	0	1	109	354	462	3e-67	226
TRINITY_DN11264_c0_g1_i1.p1	UniRef90_Q7XA22	Beta transducin-like protein, putative n	95.96	99	4	0	1	99	395	493	3e-61	208
TRINITY_DN11267_c0_g1_i1.p1	UniRef90_UPI000EF777FB	uncharacterized protein LOC113502202 n	89.93	149	15	0	1	149	178	326	9e-94	288
TRINITY_DN112686_c0_g1_i1.p1	UniRef90_M0ZJX3	BTB domain-containing protein n	99.12	113	1	0	1	113	216	328	1e-73	233
TRINITY_DN112704_c0_g1_i1.p2	UniRef90_A0A329S6Y1	Uncharacterized protein n	100	93	0	0	8	100	1	93	1e-63	206
TRINITY_DN112707_c0_g1_i1.p2	UniRef90_A0A2H1V4U1	SFRICE_008846 n	81.82	33	6	0	1	33	349	381	3e-07	58.2
TRINITY_DN112711_c0_g1_i1.p1	UniRef90_UPI000B396237	uncharacterized protein LOC110371566 n	74.17	151	39	0	3	153	1	151	7e-75	246
TRINITY_DN11273_c0_g1_i1.p1	UniRef90_UPI000EF83BBD	spidroin-1-like isoform X1 n	52.14	117	48	2	2	118	429	537	2e-06	56.6
TRINITY_DN11273_c0_g1_i1.p1	UniRef90_UPI000EF83BBD	spidroin-1-like isoform X1 n	50	126	47	4	1	118	542	659	9e-05	51.2
TRINITY_DN11273_c0_g1_i1.p1	UniRef90_UPI000EF83BBD	spidroin-1-like isoform X1 n	50	126	47	4	1	118	504	621	0.0001	50.8
TRINITY_DN11273_c0_g1_i1.p1	UniRef90_UPI000EF83BBD	spidroin-1-like isoform X1 n	53.61	97	41	1	22	118	407	499	0.0005	48.9
TRINITY_DN112757_c0_g1_i1.p1	UniRef90_A0A443PAT2	Protein WVD2-like protein 3 n	96.09	128	5	0	1	128	257	384	3e-80	253
TRINITY_DN112766_c0_g1_i1.p1	UniRef90_A0A1U7YXV2	UPF0587 protein C1orf123 n	67.57	148	48	0	1	148	19	166	2e-69	219
TRINITY_DN112795_c0_g1_i1.p1	UniRef90_A0A437ASZ4	THAP-type domain-containing protein n	82.09	134	24	0	1	134	222	355	5e-71	241
TRINITY_DN112796_c0_g1_i1.p1	UniRef90_A0A0V0HW80	Putative ovule protein (Fragment) n	98.5	133	2	0	1	133	22	154	2e-88	274
TRINITY_DN112802_c0_g1_i1.p1	UniRef90_A0A443NKM0	Ribonuclease n	100	104	0	0	1	104	176	279	3e-69	223
TRINITY_DN112814_c0_g1_i1.p1	UniRef90_A0A2H1VW36	SFRICE_017555 (Fragment) n	82.17	129	23	0	1	129	453	581	4e-67	229
TRINITY_DN112817_c0_g1_i1.p1	UniRef90_A0A443N3I4	RS-norcoclaurine 6-O-methyltransferase n	96.43	112	4	0	1	112	165	276	1e-71	229
TRINITY_DN112822_c0_g1_i1.p1	UniRef90_A0A0V0I895	Putative inactive purple acid phosphatase 29-like n	93.86	277	17	0	1	277	24	300	0	545
TRINITY_DN112823_c0_g1_i1.p1	UniRef90_M1C2A6	Uncharacterized protein n	95.58	113	5	0	1	113	299	411	7e-60	204
TRINITY_DN112823_c0_g1_i1.p1	UniRef90_M1C2A6	Uncharacterized protein n	47.06	68	14	1	32	99	391	436	0.0006	48.1
TRINITY_DN112828_c0_g1_i1.p1	UniRef90_UPI000E1EEC5B	atypical kinase COQ8B, mitochondrial-like n	57.43	101	43	0	1	101	137	237	6e-31	120
TRINITY_DN112854_c0_g1_i1.p1	UniRef90_A0A3S3NV02	Photosystem I reaction center subunit XI, chloroplastic-like protein n	98.41	189	3	0	1	189	1	189	8e-129	374
TRINITY_DN112865_c0_g1_i1.p1	UniRef90_UPI000C1427BE	uncharacterized protein LOC111363928 n	86.32	307	37	3	1	303	1	306	0	521
TRINITY_DN112870_c0_g1_i1.p1	UniRef90_M1B5V2	Uncharacterized protein n	99.16	119	1	0	1	119	45	163	1e-75	233
TRINITY_DN112872_c0_g1_i1.p3	UniRef90_H3GHV1	Pentafunctional AROM polypeptide n	86.92	107	14	0	1	107	793	899	1e-56	201
TRINITY_DN112891_c0_g1_i1.p1	UniRef90_M1BCB9	Serine/threonine-protein phosphatase n	98.32	119	2	0	1	119	102	220	1e-79	249
TRINITY_DN112900_c0_g1_i1.p1	UniRef90_A0A2H1VME4	SFRICE_010455 n	90	110	8	2	1	107	108	217	2e-60	196
TRINITY_DN112918_c0_g1_i1.p1	UniRef90_A0A0N1IP76	MADF domain-containing protein n	60.42	144	51	4	3	142	53	194	3e-43	155
TRINITY_DN112922_c0_g1_i1.p1	UniRef90_M1D4M7	Lipoxygenase n	98.43	127	2	0	1	127	727	853	7e-79	261
TRINITY_DN112945_c0_g1_i1.p1	UniRef90_M1D1G7	Homeobox domain-containing protein n	96.23	106	4	0	1	106	54	159	1e-65	212
TRINITY_DN113013_c0_g1_i1.p1	UniRef90_A0A1U7XAL6	uncharacterized protein LOC104234758 n	94.74	114	6	0	1	114	99	212	8e-71	226
TRINITY_DN113013_c0_g1_i1.p1	UniRef90_A0A1U7XAL6	uncharacterized protein LOC104234758 n	41.67	84	48	1	29	112	246	328	3e-12	71.2
TRINITY_DN113029_c0_g1_i1.p1	UniRef90_A0A2H1V1M6	SFRICE_030815 n	93.02	172	12	0	1	172	1	172	2e-113	346
TRINITY_DN113030_c0_g1_i1.p1	UniRef90_UPI000C144614	uncharacterized protein LOC111355601 isoform X1 n	84.45	238	33	3	1	236	5	240	2e-138	401
TRINITY_DN11307_c0_g1_i1.p1	UniRef90_UPI000C142F6B	SET and MYND domain-containing protein 4-like n	79.92	254	48	1	1	251	198	451	2e-145	427
TRINITY_DN11308_c0_g1_i1.p1	UniRef90_M1CU92	Uncharacterized protein n	97.67	215	5	0	1	215	16	230	3e-153	437
TRINITY_DN113097_c0_g1_i1.p1	UniRef90_A0A0P1A9R5	40s ribosomal protein s19 n	96.18	157	6	0	34	190	58	214	8e-105	312
TRINITY_DN113120_c0_g1_i1.p1	UniRef90_A0A443PAR3	Histone deacetylase complex subunit SAP18 n	100	93	0	0	1	93	59	151	1e-59	192
TRINITY_DN11312_c0_g1_i1.p1	UniRef90_A0A2H1WKN8	SFRICE_010184 n	96.22	450	17	0	1	450	1	450	0	904
TRINITY_DN113149_c0_g1_i1.p1	UniRef90_A0A2A4JT14	Uncharacterized protein n	97.64	127	3	0	1	127	49	175	4e-82	251
TRINITY_DN113152_c0_g1_i1.p1	UniRef90_A0A2H1WB19	SFRICE_003831 n	86.85	251	30	3	3	252	516	764	1e-146	441
TRINITY_DN113177_c0_g1_i1.p1	UniRef90_UPI000C142450	zinc finger CCCH domain-containing protein 13-like n	55.95	504	174	10	24	481	1	502	9e-141	449
TRINITY_DN113177_c0_g1_i1.p1	UniRef90_UPI000C142450	zinc finger CCCH domain-containing protein 13-like n	41.58	303	142	10	210	481	629	927	6e-30	135
TRINITY_DN113177_c0_g1_i1.p1	UniRef90_UPI000C142450	zinc finger CCCH domain-containing protein 13-like n	45.42	251	89	7	268	481	850	1089	1e-29	134
TRINITY_DN113177_c0_g1_i1.p1	UniRef90_UPI000C142450	zinc finger CCCH domain-containing protein 13-like n	43.19	213	107	4	268	474	527	731	3e-23	114
TRINITY_DN113177_c0_g1_i1.p1	UniRef90_UPI000C142450	zinc finger CCCH domain-containing protein 13-like n	40.4	250	74	7	268	481	1008	1218	1e-21	109
TRINITY_DN113177_c0_g1_i1.p1	UniRef90_UPI000C142450	zinc finger CCCH domain-containing protein 13-like n	47.97	123	49	3	269	390	1138	1246	3e-10	73.6
TRINITY_DN113213_c0_g1_i1.p1	UniRef90_A0A3Q7H4X3	Uncharacterized protein n	98.53	204	3	0	10	213	531	734	1e-134	408
TRINITY_DN113228_c0_g1_i1.p1	UniRef90_A0A3S3NYF1	Proline--tRNA ligase, cytoplasmic-like protein n	98.09	314	6	0	1	314	247	560	0	639
TRINITY_DN113272_c0_g1_i1.p1	UniRef90_A0A443N8Z4	Putative clathrin assembly protein n	97.03	101	3	0	2	102	388	488	6e-58	198
TRINITY_DN113275_c0_g1_i1.p1	UniRef90_A0A4C1YWX6	Reverse transcriptase domain-containing protein n	74.58	358	91	0	4	361	181	538	0	582
TRINITY_DN113296_c0_g1_i1.p1	UniRef90_UPI000C13F2C2	glutamine synthetase 1, mitochondrial-like n	97.2	107	3	0	1	107	107	213	2e-69	224
TRINITY_DN11336_c0_g1_i1.p1	UniRef90_UPI000B37D64B	agrin-like n	66.67	120	29	2	1	120	9	117	4e-40	156
TRINITY_DN11336_c0_g1_i1.p1	UniRef90_UPI000B37D64B	agrin-like n	81.11	90	17	0	74	163	2	91	7e-40	155
TRINITY_DN11336_c0_g1_i2.p1	UniRef90_UPI000B37D64B	agrin-like n	86.98	192	25	0	1	192	9	200	2e-112	363
TRINITY_DN113402_c0_g1_i1.p1	UniRef90_Q5CZ54	Pom14 protein n	99.32	146	1	0	1	146	1	146	3e-101	299
TRINITY_DN113406_c0_g1_i1.p1	UniRef90_M1C7V4	Protein kinase domain-containing protein n	99.06	106	1	0	1	106	19	124	6e-69	223
TRINITY_DN113457_c0_g1_i1.p2	UniRef90_J7FWT1	Uncharacterized protein n	36.08	97	58	1	3	95	27	123	2e-08	58.5
TRINITY_DN113473_c0_g1_i1.p1	UniRef90_UPI00067B2BD0	uncharacterized protein LOC106139038 n	61.26	111	43	0	2	112	238	348	4e-38	144
TRINITY_DN11347_c0_g1_i1.p1	UniRef90_UPI000C142548	replication initiator 1 isoform X1 n	94.84	601	28	2	1	600	94	692	0	962
TRINITY_DN113497_c0_g1_i1.p1	UniRef90_M1B546	Uncharacterized protein n	97.89	142	3	0	9	150	1	142	8e-89	291
TRINITY_DN11350_c0_g1_i1.p1	UniRef90_A0A385H8U7	CCHamide 1 splicing variant A n	100	149	0	0	12	160	1	149	3e-106	312
TRINITY_DN11350_c0_g1_i2.p1	UniRef90_A0A2H1VL59	SFRICE_030149 n	94.86	175	9	0	12	186	17	191	6e-120	350
TRINITY_DN113527_c0_g1_i1.p1	UniRef90_A0A2H1WF72	SFRICE_016327 (Fragment) n	91.89	185	15	0	1	185	496	680	3e-116	369
TRINITY_DN113529_c0_g1_i1.p1	UniRef90_A0A2H1VCI4	SFRICE_031642 n	96.64	119	4	0	1	119	1	119	2e-78	243
TRINITY_DN113541_c0_g1_i1.p1	UniRef90_W9QMQ8	Uncharacterized protein n	77.03	74	17	0	26	99	6	79	2e-35	137
TRINITY_DN113542_c0_g1_i1.p1	UniRef90_A0A1R3KBJ9	Translation initiation factor SUI1 n	89.22	102	11	0	16	117	30	131	7e-59	190
TRINITY_DN113543_c0_g1_i1.p1	UniRef90_M1CLG7	PCI domain-containing protein n	99.12	114	1	0	1	114	125	238	8e-72	231
TRINITY_DN113547_c0_g1_i1.p1	UniRef90_A0A2H1W7D3	SFRICE_003843 n	88.1	294	33	2	1	294	124	415	0	528
TRINITY_DN113557_c0_g1_i1.p1	UniRef90_M1C5G1	Uncharacterized protein n	95.69	116	5	0	56	171	67	182	8e-70	235
TRINITY_DN113568_c0_g1_i1.p1	UniRef90_A0A2H1V2A0	SFRICE017770.2 (Fragment) n	80	165	33	0	1	165	26	190	9e-90	274
TRINITY_DN113590_c0_g1_i1.p1	UniRef90_A0A3S3MCV8	ADP,ATP carrier protein n	99.39	163	1	0	1	163	202	364	5e-108	333
TRINITY_DN113604_c0_g1_i1.p2	UniRef90_A0A2A4J6Z0	Uncharacterized protein n	82.4	125	22	0	1	125	180	304	9e-68	218
TRINITY_DN11360_c0_g1_i1.p1	UniRef90_A0A2A4J3V6	PHD-type domain-containing protein n	93.19	837	55	1	1	835	44	880	0	1486
TRINITY_DN11360_c0_g1_i2.p1	UniRef90_A0A2A4J3V6	PHD-type domain-containing protein n	93.41	880	56	1	1	878	1	880	0	1551
TRINITY_DN113613_c0_g1_i1.p1	UniRef90_UPI000C142D71	uncharacterized protein LOC111351782 n	67.58	327	65	6	1	286	498	824	1e-123	396
TRINITY_DN113625_c0_g1_i1.p1	UniRef90_M1R8K1	Odorant receptor n	85.54	83	12	0	1	83	185	267	3e-41	152
TRINITY_DN113628_c0_g1_i1.p1	UniRef90_A0A443Q1A9	B-box zinc finger protein 24-like protein isoform X2 n	95.05	101	5	0	1	101	139	239	9e-63	202
TRINITY_DN113651_c0_g1_i1.p2	UniRef90_A0A452VKF6	U2 snRNP auxiliary factor large subunit n	99.07	108	1	0	1	108	314	421	6e-74	237
TRINITY_DN113669_c0_g1_i1.p1	UniRef90_A0A443PIQ7	Glutathione S-transferase n	92.38	105	8	0	1	105	124	228	3e-62	201
TRINITY_DN113670_c0_g1_i1.p1	UniRef90_H6S400	Ubiquitin protein ligase (Fragment) n	94.78	134	7	0	1	134	5	138	2e-86	263
TRINITY_DN113678_c0_g1_i1.p1	UniRef90_UPI000C1400CB	uncharacterized protein LOC111360559 n	92.8	125	9	0	1	125	1	125	2e-77	248
TRINITY_DN113689_c0_g1_i1.p1	UniRef90_A0A443NVD8	DUF4228 domain-containing protein n	98	100	2	0	1	100	13	112	2e-64	204
TRINITY_DN11369_c0_g1_i1.p2	UniRef90_A0A2W1BW00	Putative hydroxypyruvate isomerase n	91.54	260	22	0	1	260	1	260	3e-174	493
TRINITY_DN113736_c0_g1_i1.p1	UniRef90_A0A443PYD0	F-box-like protein n	95.9	122	5	0	1	122	172	293	3e-73	248
TRINITY_DN113743_c0_g1_i1.p1	UniRef90_A0A2H1WJU4	SFRICE_018543 n	92.06	214	17	0	1	214	1	214	9e-138	408
TRINITY_DN113756_c0_g1_i1.p1	UniRef90_M1AUJ2	Alpha-galactosidase n	98.29	117	2	0	1	117	123	239	2e-73	241
TRINITY_DN113759_c0_g1_i1.p1	UniRef90_A0A1E1WB45	Uncharacterized protein n	69.16	107	33	0	11	117	1	107	2e-45	155
TRINITY_DN113761_c0_g1_i1.p1	UniRef90_A0A0V0IFQ0	COBRA-like protein n	95.71	70	3	0	39	108	1	70	2e-38	144
TRINITY_DN113793_c0_g1_i1.p1	UniRef90_UPI000C140591	uncharacterized protein LOC111364243 n	95.48	155	7	0	1	155	214	368	7e-101	315
TRINITY_DN113799_c0_g1_i1.p1	UniRef90_H9A1W4	Actin (Fragment) n	99.03	103	1	0	1	103	84	186	6e-69	216
TRINITY_DN113820_c0_g1_i1.p1	UniRef90_H3GB02	Uncharacterized protein n	100	125	0	0	1	125	12	136	2e-80	259
TRINITY_DN113838_c0_g1_i1.p1	UniRef90_A0A3Q7ILP0	Glycosyltransferase n	98.21	112	2	0	1	112	92	203	1e-74	234
TRINITY_DN11384_c0_g1_i1.p1	UniRef90_A0A2H1VN62	SFRICE_031977 (Fragment) n	97.61	209	4	1	1	208	246	454	5e-143	421
TRINITY_DN11384_c0_g1_i2.p1	UniRef90_A0A2H1VN62	SFRICE_031977 (Fragment) n	97.88	189	3	1	1	188	246	434	2e-127	381
TRINITY_DN113850_c0_g1_i1.p1	UniRef90_UPI000C140EA4	suppressor of Mek1-like n	92.62	298	20	1	1	298	1	296	0	538
TRINITY_DN113905_c0_g1_i1.p1	UniRef90_A0A2A4JLY6	NR LBD domain-containing protein n	94.16	154	8	1	1	153	161	314	4e-81	254
TRINITY_DN11392_c0_g1_i1.p1	UniRef90_UPI000B391E58	nuclear receptor subfamily 2 group C member 1-B isoform X1 n	92.04	314	20	1	1	309	1	314	0	565
TRINITY_DN113938_c0_g1_i1.p1	UniRef90_UPI00103A293F	uncharacterized protein LOC114362918 isoform X2 n	68.85	122	38	0	1	122	1	122	3e-49	172
TRINITY_DN113942_c0_g1_i1.p1	UniRef90_A0A3S3MU10	Pentatricopeptide repeat superfamily protein, putative isoform 1 n	97.27	110	3	0	1	110	390	499	4e-70	229
TRINITY_DN113962_c0_g1_i1.p1	UniRef90_A0A443PHF9	Lysine--tRNA ligase n	96.53	144	5	0	1	144	366	509	5e-96	301
TRINITY_DN11396_c0_g2_i1.p1	UniRef90_A0A2W1BWK3	Aminopeptidase n	95.04	988	49	0	15	1002	1	988	0	1979
TRINITY_DN113984_c0_g1_i1.p1	UniRef90_A0A0V0IBD3	Putative kynurenine--oxoglutarate transaminase-like n	98.02	101	2	0	1	101	268	368	2e-62	206
TRINITY_DN113996_c0_g1_i1.p1	UniRef90_G0WLG3	Arp2/3 complex 34 kDa subunit n	95.15	103	5	0	1	103	149	251	5e-62	203
TRINITY_DN114005_c0_g1_i1.p1	UniRef90_UPI000E6D9C94	uncharacterized protein LOC113234014 n	74.56	114	24	2	1	109	14	127	1e-53	176
TRINITY_DN114019_c0_g1_i1.p1	UniRef90_A0A0V0IK20	Putative eukaryotic translation initiation factor 3 subunit A-like n	98.51	134	0	1	1	132	219	352	2e-81	258
TRINITY_DN11401_c0_g1_i1.p1	UniRef90_A0A2H1VV49	SFRICE_010674 n	91.54	544	34	2	1	533	238	780	0	949
TRINITY_DN11401_c0_g1_i2.p1	UniRef90_A0A2H1VV49	SFRICE_010674 n	93.09	781	42	2	1	770	1	780	0	1323
TRINITY_DN114027_c0_g1_i1.p1	UniRef90_UPI000C1443DD	uncharacterized protein LOC111357232 n	96.91	324	10	0	1	324	1	324	0	650
TRINITY_DN114046_c0_g1_i1.p1	UniRef90_A0A3S3QVC2	Ribosome maturation protein SBDS n	95.96	99	4	0	1	99	178	276	4e-60	199
TRINITY_DN114049_c0_g1_i1.p1	UniRef90_A0A0V0HSR3	Putative ovule protein n	97.35	113	2	1	1	112	1	113	4e-74	229
TRINITY_DN11405_c0_g2_i1.p1	UniRef90_A0A2G2XP45	Protein argonaute 9 n	96.26	374	14	0	1	374	485	858	0	748
TRINITY_DN114064_c0_g1_i1.p1	UniRef90_A0A443PDM3	Peptidase S9 n	96.94	98	3	0	8	105	686	783	4e-57	199
TRINITY_DN11407_c0_g1_i1.p1	UniRef90_UPI000EF87020	uncharacterized protein LOC113517920 n	50	136	63	2	4	138	5	136	7e-34	126
TRINITY_DN114082_c0_g1_i1.p1	UniRef90_A0A443PSN3	RAN GTPase-activating protein 2 n	94.69	113	6	0	1	113	309	421	6e-63	212
TRINITY_DN114106_c0_g1_i1.p1	UniRef90_A0A2H1W3F1	SFRICE_003256 n	96.61	236	8	0	1	236	1	236	4e-164	477
TRINITY_DN11413_c0_g1_i1.p1	UniRef90_A0A443N275	Mitochondrial dicarboxylate/tricarboxylate transporter DTC-like protein n	95.06	162	8	0	1	162	228	389	2e-106	322
TRINITY_DN114154_c0_g1_i1.p1	UniRef90_UPI000C13F676	serine protease nudel isoform X1 n	95.88	170	7	0	1	170	330	499	2e-107	349
TRINITY_DN114154_c0_g1_i1.p1	UniRef90_UPI000C13F676	serine protease nudel isoform X1 n	31.85	157	88	6	24	170	1264	1411	1e-10	70.5
TRINITY_DN11416_c0_g1_i1.p1	UniRef90_UPI000C141C98	uncharacterized protein LOC111360519 n	59.52	84	31	1	36	116	24	107	1e-09	62
TRINITY_DN11416_c0_g1_i2.p1	UniRef90_A0A2H1W7J9	SFRICE_034421 n	57.69	104	43	1	1	104	50	152	2e-13	72.8
TRINITY_DN114201_c0_g1_i1.p1	UniRef90_A0A443PIP2	Late embryogenesis abundant protein n	96.4	111	4	0	1	111	93	203	3e-70	223
TRINITY_DN11421_c0_g1_i2.p1	UniRef90_A0A3S3Q7J4	Serine/threonine-protein kinase BLUS1-like protein isoform X2 n	93.2	103	7	0	1	103	588	690	5e-55	192
TRINITY_DN114225_c0_g1_i1.p1	UniRef90_UPI000D63EE69	F-box/WD repeat-containing protein 9 isoform X1 n	100	189	0	0	1	189	343	531	3e-130	389
TRINITY_DN114239_c0_g1_i1.p1	UniRef90_M1BQU0	Uncharacterized protein n	100	107	0	0	1	107	1	107	5e-70	224
TRINITY_DN114239_c0_g1_i1.p1	UniRef90_M1BQU0	Uncharacterized protein n	62.14	103	39	0	5	107	198	300	4e-38	142
TRINITY_DN11423_c0_g1_i1.p1	UniRef90_A0A443PN83	Protein RNA-directed DNA methylation 3 isoform X2 n	95	320	15	1	1	320	1242	1560	3e-179	551
TRINITY_DN114253_c0_g1_i1.p1	UniRef90_A0A0U3CDH2	Cyclin-dependent kinase 8-like protein (Fragment) n	98.04	102	2	0	1	102	143	244	2e-65	210
TRINITY_DN114274_c0_g1_i1.p1	UniRef90_A0A3S3R061	Protein SENSITIVE TO PROTON RHIZOTOXICITY 1 n	96.46	113	4	0	1	113	269	381	1e-67	223
TRINITY_DN114276_c0_g1_i1.p1	UniRef90_A0A3Q2UE34	AIRS_C domain-containing protein n	100	115	0	0	3	117	34	148	2e-73	233
TRINITY_DN114302_c0_g1_i1.p1	UniRef90_A9PGX0	Uncharacterized protein n	87.88	99	12	0	1	99	1	99	2e-50	167
TRINITY_DN11430_c0_g1_i1.p2	UniRef90_A0A1C7PN99	Ubiquitin-like domain-containing protein n	100	133	0	0	10	142	1	133	1e-88	266
TRINITY_DN114316_c0_g1_i1.p1	UniRef90_UPI000EF7598B	uncharacterized protein LOC113507390 n	39.37	127	75	2	1	127	210	334	6e-17	85.9
TRINITY_DN114318_c0_g1_i1.p1	UniRef90_Q42876	Leucine aminopeptidase 2, chloroplastic n	98.33	120	2	0	1	120	158	277	2e-68	227
TRINITY_DN114321_c0_g1_i1.p1	UniRef90_K7F4S3	Histone acetyltransferase n	89.66	145	15	0	1	145	45	189	2e-86	273
TRINITY_DN114409_c0_g1_i1.p1	UniRef90_A0A3Q7F9K4	DSBA domain-containing protein n	97.39	115	3	0	1	115	119	233	7e-74	231
TRINITY_DN114412_c0_g1_i1.p1	UniRef90_M1A7Y5	Uncharacterized protein n	99.49	196	1	0	1	196	244	439	1e-133	400
TRINITY_DN114426_c0_g1_i1.p1	UniRef90_A0A0V0IS51	Putative ovule protein n	99.49	195	1	0	1	195	208	402	2e-131	390
TRINITY_DN114436_c0_g1_i1.p1	UniRef90_A0A2W1BP83	Homeobox domain-containing protein n	92.02	263	8	2	1	263	1	250	2e-166	474
TRINITY_DN11444_c0_g1_i1.p1	UniRef90_A0A3S3NE23	Thioredoxin-like protein Clot n	97.25	109	3	0	1	109	24	132	1e-72	224
TRINITY_DN11445_c0_g1_i1.p1	UniRef90_A0A2A4J6E8	CRAL-TRIO domain-containing protein n	95.1	306	15	0	17	322	3	308	0	604
TRINITY_DN11445_c0_g1_i2.p2	UniRef90_A0A2A4J6E8	CRAL-TRIO domain-containing protein n	95.45	308	14	0	1	308	1	308	0	610
TRINITY_DN114470_c0_g1_i1.p1	UniRef90_UPI00034F8FCD	craniofacial development protein 2-like n	47.5	200	102	2	13	212	146	342	2e-53	187
TRINITY_DN114471_c0_g1_i1.p1	UniRef90_M1BD54	Uncharacterized protein n	97.96	98	2	0	16	113	1	98	6e-59	194
TRINITY_DN11449_c0_g1_i1.p1	UniRef90_A0A2H1WAV4	SFRICE_006591 n	79.81	104	17	3	1	100	1	104	5e-39	139
TRINITY_DN114503_c0_g1_i1.p1	UniRef90_A0A3S3QA93	Serine decarboxylase-like protein n	99.18	122	1	0	1	122	135	256	5e-81	260
TRINITY_DN11450_c0_g1_i1.p2	UniRef90_A0A1Y1HY67	Chlorophyll a-b binding protein, chloroplastic n	97.79	136	3	0	1	136	145	280	8e-90	274
TRINITY_DN114530_c0_g1_i1.p1	UniRef90_A0A443PSH0	Uncharacterized protein n	96.38	138	5	0	1	138	1	138	4e-90	271
TRINITY_DN114547_c0_g1_i1.p1	UniRef90_A0A2H1WDS1	Odorant receptor n	93.58	218	14	0	1	218	201	418	6e-143	418
TRINITY_DN114553_c0_g1_i1.p1	UniRef90_UPI000C1427CD	atlastin-2-like isoform X1 n	64.81	54	14	1	2	50	91	144	4e-14	78.2
TRINITY_DN114559_c0_g1_i1.p1	UniRef90_UPI000C143FF6	carbonic anhydrase 1-like n	87.5	128	16	0	1	128	183	310	4e-76	241
TRINITY_DN11459_c0_g1_i1.p1	UniRef90_A0A2A4JA29	Uncharacterized protein n	93.33	150	10	0	1	150	1	150	7e-95	283
TRINITY_DN114616_c0_g1_i1.p2	UniRef90_H3G9G0	MHD domain-containing protein n	94.06	101	2	1	2	102	1	97	2e-58	196
TRINITY_DN11463_c0_g1_i1.p1	UniRef90_UPI000C13F48D	putative fatty acyl-CoA reductase CG5065 n	80.63	542	73	2	1	542	1	510	0	916
TRINITY_DN114642_c0_g1_i1.p1	UniRef90_M1B1R7	Uncharacterized protein n	87.5	72	8	1	36	107	1	71	1e-17	85.9
TRINITY_DN114682_c0_g1_i1.p1	UniRef90_A0A0H5R212	Uncharacterized protein (Fragment) n	98.87	177	2	0	1	177	128	304	4e-119	352
TRINITY_DN114682_c0_g1_i1.p1	UniRef90_A0A0H5R212	Uncharacterized protein (Fragment) n	44.83	116	51	5	3	115	32	137	8e-09	63.5
TRINITY_DN114689_c0_g1_i1.p1	UniRef90_M1AIB4	UBA domain-containing protein n	96.32	163	6	0	6	168	1	163	3e-110	326
TRINITY_DN114717_c0_g1_i1.p1	UniRef90_A0A314L1V3	Homeobox-leucine zipper protein hat5 n	94.34	106	5	1	2	107	72	176	1e-60	199
TRINITY_DN114734_c0_g1_i1.p1	UniRef90_UPI000904FD46	tryptophan--tRNA ligase, cytoplasmic-like n	99.01	101	1	0	1	101	35	135	2e-65	207
TRINITY_DN11473_c0_g1_i1.p1	UniRef90_A0A212ERH6	Etoposide-induced protein 2.4 n	91.91	309	25	0	1	309	1	309	0	587
TRINITY_DN114754_c0_g1_i1.p1	UniRef90_M1AM14	Expansin n	99.28	139	1	0	1	139	119	257	9e-96	289
TRINITY_DN114787_c0_g1_i1.p2	UniRef90_R6XVY0	Putative exported protein n	100	99	0	0	1	99	122	220	2e-65	214
TRINITY_DN114793_c0_g1_i1.p1	UniRef90_UPI000C14376E	phospholipid scramblase 2-like n	81.61	174	32	0	1	174	80	253	2e-99	300
TRINITY_DN114825_c0_g1_i1.p1	UniRef90_V5IAB8	Pol polyprotein (Fragment) n	57.5	160	67	1	1	160	3	161	4e-63	204
TRINITY_DN114852_c0_g1_i1.p1	UniRef90_B6K8G5	CCHC-type domain-containing protein n	52.88	104	49	0	4	107	126	229	5e-27	111
TRINITY_DN114858_c0_g1_i1.p1	UniRef90_Q43184	Endochitinase (Chitinase) n	99.22	256	2	0	1	256	9	264	0	528
TRINITY_DN114866_c0_g1_i1.p1	UniRef90_M1BQI6	Uncharacterized protein n	98.26	115	2	0	1	115	263	377	1e-65	219
TRINITY_DN11486_c0_g1_i1.p1	UniRef90_UPI000C1434D2	uncharacterized protein LOC111356542 n	95.58	181	6	1	1	179	1	181	5e-120	349
TRINITY_DN114889_c0_g1_i1.p1	UniRef90_A0A443PTV5	Peptidase C48 n	88.52	122	14	0	1	122	201	322	4e-65	217
TRINITY_DN114896_c0_g1_i1.p1	UniRef90_M1CGX9	Uncharacterized protein n	99.01	101	1	0	1	101	29	129	7e-63	206
TRINITY_DN11489_c0_g1_i1.p1	UniRef90_M1BGY0	Protein kinase domain-containing protein n	97.55	163	4	0	1	163	106	268	6e-100	317
TRINITY_DN11490_c0_g1_i1.p1	UniRef90_A0A2H1WF45	SFRICE_005568 (Fragment) n	100	316	0	0	1	316	1	316	0	669
TRINITY_DN114918_c0_g1_i1.p1	UniRef90_A0A3S4NJL3	Phospholipid-transporting ATPase n	100	101	0	0	1	101	992	1092	6e-67	229
TRINITY_DN11491_c0_g1_i1.p1	UniRef90_UPI000C1428C2	general transcription factor IIF subunit 2 n	84	125	11	3	2	117	147	271	2e-61	201
TRINITY_DN11491_c0_g1_i2.p1	UniRef90_UPI000C1428C2	general transcription factor IIF subunit 2 n	98.89	271	3	0	1	271	1	271	0	557
TRINITY_DN114941_c0_g1_i2.p1	UniRef90_A0A2H1WR86	SFRICE_003713 n	91.82	220	12	2	1	216	1	218	5e-124	362
TRINITY_DN114951_c0_g1_i1.p1	UniRef90_A0A443PKJ2	Tetratricopeptide repeat-containing domain-containing protein n	91.94	124	7	1	2	122	1429	1552	4e-65	226
TRINITY_DN114962_c0_g1_i1.p1	UniRef90_A0A443NPY9	ATP synthase subunit delta', mitochondrial-like protein n	96	100	4	0	6	105	1	100	4e-61	197
TRINITY_DN114987_c0_g1_i1.p1	UniRef90_A0A1D3QNT4	Transposase n	100	154	0	0	1	154	348	501	1e-101	317
TRINITY_DN11499_c0_g1_i1.p1	UniRef90_UPI000C13F199	protein CASC3-like isoform X1 n	85.89	737	60	8	1	720	1	710	0	1058
TRINITY_DN11499_c0_g1_i2.p1	UniRef90_UPI000C13F199	protein CASC3-like isoform X1 n	86.59	731	60	7	1	714	1	710	0	1065
TRINITY_DN11499_c0_g1_i3.p1	UniRef90_UPI000C1445BD	protein CASC3-like isoform X4 n	87.86	700	52	6	1	683	1	684	0	1061
TRINITY_DN115034_c0_g1_i1.p1	UniRef90_A0A2H1VB55	SFRICE_025030 n	85.94	249	31	1	1	249	312	556	1e-155	457
TRINITY_DN11503_c0_g1_i1.p1	UniRef90_A0A212EM73	Putative splicing factor arginine/serine-rich 7 n	71.52	597	159	7	7	601	1	588	0	645
TRINITY_DN11503_c0_g1_i2.p1	UniRef90_A0A212EM73	Putative splicing factor arginine/serine-rich 7 n	76.03	605	126	7	7	609	1	588	0	637
TRINITY_DN115067_c0_g1_i1.p1	UniRef90_A0A0L7K362	Mutant cadherin n	62.75	102	36	1	2	101	4	105	6e-35	134
TRINITY_DN115073_c0_g1_i1.p1	UniRef90_UPI000C144008	uncharacterized protein LOC111360479 n	49.23	65	33	0	50	114	784	848	1e-09	66.6
TRINITY_DN115073_c0_g1_i1.p1	UniRef90_UPI000C144008	uncharacterized protein LOC111360479 n	37.4	131	68	2	6	136	814	930	4e-09	64.7
TRINITY_DN115073_c0_g1_i1.p1	UniRef90_UPI000C144008	uncharacterized protein LOC111360479 n	37.4	131	69	2	18	136	861	990	9e-08	60.8
TRINITY_DN115073_c0_g1_i1.p1	UniRef90_UPI000C144008	uncharacterized protein LOC111360479 n	49.18	61	31	0	68	128	778	838	1e-07	60.1
TRINITY_DN115073_c0_g1_i1.p1	UniRef90_UPI000C144008	uncharacterized protein LOC111360479 n	38.24	136	70	4	8	131	888	1021	1e-05	54.3
TRINITY_DN11507_c0_g1_i1.p1	UniRef90_A0A2W1B5U4	Spondin domain-containing protein n	94.66	412	21	1	18	428	18	429	0	725
TRINITY_DN115088_c0_g1_i1.p1	UniRef90_A0A2W1BYF3	Reverse transcriptase domain-containing protein n	42.4	125	67	2	6	125	228	352	3e-20	97.1
TRINITY_DN115120_c0_g1_i1.p1	UniRef90_A0A3S3MXS6	Multiple organellar RNA editing factor 8, chloroplastic/mitochondrial-like protein n	90.1	101	8	1	1	101	247	345	2e-36	139
TRINITY_DN115148_c0_g1_i1.p1	UniRef90_A0A2H3YML7	60S ribosomal protein L5-like n	90.65	107	10	0	1	107	98	204	2e-62	204
TRINITY_DN115156_c0_g1_i1.p1	UniRef90_M1B928	MFS domain-containing protein n	100	101	0	0	1	101	151	251	1e-62	205
TRINITY_DN115167_c0_g1_i1.p1	UniRef90_UPI000C143C67	cAMP and cAMP-inhibited cGMP 3',5'-cyclic phosphodiesterase 10A-like n	93.75	144	9	0	1	144	625	768	4e-91	292
TRINITY_DN11516_c0_g1_i1.p1	UniRef90_UPI000C142864	trypsin alpha-like n	90.65	139	13	0	1	139	87	225	3e-87	266
TRINITY_DN11516_c0_g1_i3.p1	UniRef90_UPI000C142864	trypsin alpha-like n	91.25	160	14	0	9	168	66	225	6e-104	310
TRINITY_DN115174_c0_g1_i1.p1	UniRef90_A0A443N368	Serine/threonine protein phosphatase 2A regulatory subunit n	98.98	196	2	0	1	196	264	459	1e-135	402
TRINITY_DN115194_c0_g1_i1.p1	UniRef90_A0A329T3X4	Calcium-transporting ATPase n	100	101	0	0	1	101	604	704	3e-61	212
TRINITY_DN11519_c0_g1_i1.p1	UniRef90_A0A1B6GXP1	Uncharacterized protein (Fragment) n	83.85	130	21	0	11	140	35	164	7e-77	239
TRINITY_DN115208_c0_g1_i1.p1	UniRef90_M0ZID2	Uncharacterized protein n	99.15	118	1	0	1	118	470	587	3e-72	238
TRINITY_DN11520_c0_g1_i1.p1	UniRef90_A0A3S3MQ94	Chalcone-flavonone isomerase family protein n	95.69	209	7	1	1	209	1	207	2e-139	400
TRINITY_DN11520_c0_g1_i2.p1	UniRef90_A0A3S3MQ94	Chalcone-flavonone isomerase family protein n	96.13	155	6	0	1	155	1	155	9e-102	304
TRINITY_DN115216_c0_g1_i1.p1	UniRef90_A9P805	Meth_synt_2 domain-containing protein n	92.47	146	11	0	1	146	7	152	4e-95	290
TRINITY_DN115269_c0_g1_i1.p1	UniRef90_UPI000B3B03E6	uncharacterized protein LOC110383259 n	56.31	103	31	2	9	97	273	375	8e-28	114
TRINITY_DN11526_c0_g1_i1.p1	UniRef90_O97624	Keratin 17 (Fragment) n	82.76	145	25	0	44	188	1	145	1e-55	190
TRINITY_DN11529_c0_g1_i1.p1	UniRef90_UPI000C13FCD6	uncharacterized protein LOC111349786 n	64.87	279	87	5	30	300	3580	3855	2e-99	334
TRINITY_DN11529_c0_g1_i2.p1	UniRef90_UPI000C13FCD6	uncharacterized protein LOC111349786 n	64.87	279	87	5	30	300	3580	3855	2e-99	334
TRINITY_DN11530_c0_g1_i1.p1	UniRef90_A0A0M4JRQ2	Odorant binding protein 22 n	95.33	150	6	1	27	175	1	150	3e-94	283
TRINITY_DN115314_c0_g1_i1.p1	UniRef90_A0A1J6IDP6	TFIIS N-terminal domain-containing protein n	93.52	108	7	0	1	108	408	515	8e-60	202
TRINITY_DN11531_c0_g1_i1.p1	UniRef90_A0A2A4JAT1	Uncharacterized protein (Fragment) n	95.2	875	42	0	1	875	1	875	0	1741
TRINITY_DN115328_c0_g1_i1.p1	UniRef90_A0A443NIN1	Ribulose-phosphate 3-epimerase-like protein n	98.78	82	1	0	41	122	1	82	1e-46	163
TRINITY_DN11532_c0_g1_i1.p1	UniRef90_UPI000C140BF7	uncharacterized protein LOC111350491 n	91.78	219	18	0	1	219	1	219	3e-148	424
TRINITY_DN11532_c0_g1_i2.p1	UniRef90_UPI000C140BF7	uncharacterized protein LOC111350491 n	91.78	219	18	0	1	219	1	219	3e-148	424
TRINITY_DN11532_c0_g1_i3.p1	UniRef90_UPI000C140BF7	uncharacterized protein LOC111350491 n	91.78	219	18	0	1	219	1	219	3e-148	424
TRINITY_DN115356_c0_g1_i1.p1	UniRef90_UPI000C142D10	fatty acid-binding protein n	95.83	120	5	0	22	141	1	120	2e-79	242
TRINITY_DN115382_c0_g1_i1.p1	UniRef90_S0F7Y3	Uncharacterized protein n	100	99	0	0	1	99	143	241	2e-58	196
TRINITY_DN115388_c0_g1_i1.p1	UniRef90_A0A2A4J6I7	Uncharacterized protein n	87.21	172	22	0	1	172	112	283	3e-106	318
TRINITY_DN115397_c0_g1_i1.p1	UniRef90_UPI000C143CB8	fatty acid synthase-like n	89.85	197	20	0	1	197	2131	2327	1e-113	369
TRINITY_DN115409_c0_g1_i1.p1	UniRef90_A0A3S3R036	Uncharacterized protein n	94.55	110	6	0	1	110	90	199	2e-53	179
TRINITY_DN115420_c0_g1_i1.p1	UniRef90_UPI000549A778	cytochrome P450 4F22 isoform X2 n	94.71	208	11	0	1	208	137	344	8e-131	390
TRINITY_DN115441_c0_g1_i1.p1	UniRef90_M0ZL28	Uncharacterized protein n	98.9	181	2	0	1	181	85	265	3e-129	376
TRINITY_DN115465_c0_g1_i1.p1	UniRef90_W2LGV0	Uncharacterized protein n	94.32	176	10	0	1	176	89	264	4e-116	350
TRINITY_DN11552_c0_g1_i1.p1	UniRef90_A0A2H1WGH7	SFRICE_016892 n	96.61	413	13	1	1	413	761	1172	0	822
TRINITY_DN11552_c0_g1_i2.p1	UniRef90_UPI000C141186	F-box only protein 28 isoform X3 n	96.27	375	14	0	1	375	1	375	0	751
TRINITY_DN115533_c0_g1_i1.p1	UniRef90_A0A1J6JP08	Putative folate-biopterin transporter 4 n	93.28	119	8	0	1	119	79	197	1e-69	219
TRINITY_DN115539_c0_g1_i1.p1	UniRef90_M0ZV04	Uncharacterized protein n	96.64	119	4	0	1	119	61	179	8e-67	225
TRINITY_DN115540_c0_g1_i1.p1	UniRef90_M1BAA1	RING-type domain-containing protein n	99.22	128	1	0	1	128	357	484	3e-86	271
TRINITY_DN115541_c0_g1_i1.p1	UniRef90_W2MZT8	C2 domain-containing protein n	92.31	104	8	0	1	104	210	313	3e-59	197
TRINITY_DN115564_c0_g1_i1.p1	UniRef90_UPI000C142178	uncharacterized protein LOC111356175 isoform X1 n	58.87	124	51	0	1	124	152	275	9e-37	143
TRINITY_DN11556_c0_g1_i1.p2	UniRef90_UPI00103B45AC	dystrophin, isoforms A/C/F/G/H-like n	46.43	112	55	2	3	109	1354	1465	7e-14	79
TRINITY_DN11556_c0_g1_i2.p2	UniRef90_UPI00103B45AC	dystrophin, isoforms A/C/F/G/H-like n	48.3	147	72	2	3	146	1354	1499	3e-19	95.5
TRINITY_DN11556_c0_g1_i3.p3	UniRef90_UPI000CE5A138	dystrophin, isoforms A/C/F/G/H-like n	44.07	118	54	2	31	136	1378	1495	3e-12	74.3
TRINITY_DN11556_c0_g1_i4.p2	UniRef90_A0A0L7LNS5	Dystrophin n	41.26	143	52	3	1	111	1129	1271	1e-13	77.8
TRINITY_DN115604_c0_g1_i1.p2	UniRef90_H7BZA5	Arf-GAP domain and FG repeat-containing protein 2 (Fragment) n	100	108	0	0	1	108	42	149	2e-59	194
TRINITY_DN115611_c0_g1_i1.p1	UniRef90_UPI000C142E02	transmembrane protease serine 9-like n	82.35	136	24	0	1	136	333	468	3e-65	220
TRINITY_DN115611_c0_g1_i1.p1	UniRef90_UPI000C142E02	transmembrane protease serine 9-like n	78.68	136	29	0	1	136	1	136	1e-55	194
TRINITY_DN115612_c0_g1_i1.p1	UniRef90_A0A3S3P6S6	Mod_r domain-containing protein n	94.03	67	4	0	31	97	22	88	6e-22	97.8
TRINITY_DN115626_c0_g1_i1.p1	UniRef90_A0A3S3M6L3	Dof zinc finger protein DOF1.1 isoform X2 n	98.2	167	3	0	1	167	158	324	2e-113	341
TRINITY_DN115665_c0_g1_i1.p1	UniRef90_W2Q925	Uncharacterized protein n	92	150	12	0	1	150	632	781	7e-91	292
TRINITY_DN115668_c0_g1_i1.p1	UniRef90_UPI000C14140E	uncharacterized protein LOC111355298 n	78	100	21	1	1	100	150	248	8e-45	160
TRINITY_DN11567_c6_g1_i1.p1	UniRef90_UPI000C143B65	E3 ubiquitin-protein ligase HECW2 isoform X2 n	97.44	1563	38	1	1	1561	1	1563	0	3164
TRINITY_DN115712_c0_g1_i1.p1	UniRef90_A0A314XU68	Transcription initiation factor IIA subunit 2 n	86.84	114	15	0	10	123	36	149	1e-67	213
TRINITY_DN11572_c0_g1_i1.p1	UniRef90_A0A443NW53	Uncharacterized protein n	99.21	127	1	0	1	127	125	251	3e-84	263
TRINITY_DN11577_c0_g1_i1.p1	UniRef90_UPI0006794749	uncharacterized protein LOC106115214 n	64.56	158	53	1	11	165	24	181	7e-67	214
TRINITY_DN11579_c0_g1_i1.p1	UniRef90_UPI000C13F195	uncharacterized protein LOC111354859 n	85.32	654	92	3	1	653	1	651	0	1078
TRINITY_DN115822_c0_g1_i1.p1	UniRef90_UPI000E6D7EB1	uncharacterized protein LOC113229949 n	61.9	42	16	0	54	95	140	181	9e-09	63.2
TRINITY_DN115836_c0_g1_i1.p1	UniRef90_A0A0J8T362	Lipase n	96.75	123	4	0	1	123	179	301	3e-82	256
TRINITY_DN11583_c0_g1_i1.p1	UniRef90_A0A0V0IN87	Putative ovule protein n	95.4	174	8	0	1	174	331	504	2e-104	322
TRINITY_DN115883_c0_g1_i1.p1	UniRef90_A0A0V0IND7	Putative ovule receptor-like kinase 28-like n	98.73	158	2	0	1	158	272	429	8e-103	317
TRINITY_DN11588_c0_g1_i1.p1	UniRef90_UPI000C140548	NAD-dependent protein deacetylase sirtuin-7 n	85.19	324	26	3	1	310	130	445	3e-166	486
TRINITY_DN11588_c0_g1_i2.p1	UniRef90_UPI000C140548	NAD-dependent protein deacetylase sirtuin-7 n	88.3	453	31	3	1	439	1	445	0	686
TRINITY_DN115901_c0_g1_i1.p1	UniRef90_D0SCP9	tRNA(Ile)-lysidine synthase n	100	126	0	0	1	126	117	242	3e-80	255
TRINITY_DN11590_c0_g1_i1.p1	UniRef90_A0A194QMY0	DM5 domain-containing protein n	63.29	207	50	2	1	194	47	240	4e-51	180
TRINITY_DN115910_c0_g1_i1.p2	UniRef90_A0A329SWJ9	Uncharacterized protein n	100	104	0	0	22	125	1	104	9e-64	217
TRINITY_DN11596_c0_g1_i1.p1	UniRef90_R4ZEI4	Uncharacterized protein n	24.53	424	239	17	7	380	1	393	9e-21	103
TRINITY_DN11597_c0_g1_i1.p1	UniRef90_A0A3S3NH32	Protein YABBY 4-like protein n	97.62	210	5	0	1	210	1	210	2e-148	424
TRINITY_DN115989_c0_g1_i1.p1	UniRef90_M1ARE5	Uncharacterized protein n	97.12	104	3	0	1	104	24	127	2e-64	206
TRINITY_DN116002_c0_g1_i1.p1	UniRef90_A0A437B6W5	Peptidase S1 domain-containing protein n	81.58	152	25	2	5	155	2	151	2e-83	260
TRINITY_DN116023_c0_g1_i1.p1	UniRef90_A0A2H1V3V0	SFRICE_003743 (Fragment) n	95.41	109	5	0	1	109	1410	1518	3e-69	237
TRINITY_DN116051_c0_g1_i1.p2	UniRef90_A0A2H1WC54	SFRICE_024198 n	54	50	22	1	26	74	140	189	6e-05	50.4
TRINITY_DN116056_c0_g1_i1.p1	UniRef90_W2RAA2	HP domain-containing protein n	97.37	114	3	0	1	114	146	259	9e-67	227
TRINITY_DN116059_c0_g1_i1.p1	UniRef90_UPI000C14260D	cAMP-dependent protein kinase catalytic subunit-like n	80.47	128	25	0	1	128	192	319	5e-72	231
TRINITY_DN116108_c0_g1_i1.p1	UniRef90_M0ZGD2	BAG domain-containing protein n	97.67	129	3	0	1	129	157	285	5e-83	266
TRINITY_DN11614_c0_g1_i1.p1	UniRef90_A0A2G3AVC8	UDP-glucuronate 4-epimerase 6 n	88.41	233	24	1	12	241	8	240	2e-146	429
TRINITY_DN116152_c0_g1_i1.p1	UniRef90_A0A443NFX3	Uncharacterized protein n	97.14	105	3	0	1	105	76	180	4e-64	211
TRINITY_DN11619_c0_g1_i1.p1	UniRef90_A0A2H1VYT1	SFRICE_006766 n	95.87	121	5	0	1	121	1	121	1e-79	242
TRINITY_DN116202_c0_g1_i1.p1	UniRef90_D0MYE9	Endo-1,3(4)-beta-glucanase, putative n	95.1	102	5	0	1	102	393	494	6e-62	209
TRINITY_DN116203_c0_g1_i1.p1	UniRef90_A0A248QED4	Cytochrome p450 CYP341B27 (Fragment) n	98.31	237	4	0	1	237	259	495	1e-166	482
TRINITY_DN116219_c0_g1_i1.p1	UniRef90_A0A3S3MZP8	F-box-like/WD repeat-containing protein TBL1XR1 n	98.04	102	2	0	1	102	478	579	3e-65	218
TRINITY_DN116228_c0_g1_i1.p1	UniRef90_M1D6Q2	Peptidase A1 domain-containing protein n	98.26	115	2	0	1	115	137	251	1e-69	226
TRINITY_DN116229_c0_g1_i1.p1	UniRef90_M1BLT1	Uncharacterized protein n	85	180	10	3	1	163	34	213	4e-64	221
TRINITY_DN116255_c0_g1_i1.p1	UniRef90_A0A3S3NE33	Accelerated cell death 11 n	95	100	5	0	2	101	31	130	3e-60	197
TRINITY_DN11629_c0_g1_i1.p1	UniRef90_A0A2H1X0T3	SFRICE_028699 n	97.22	180	5	0	1	180	1	180	3e-119	364
TRINITY_DN116300_c0_g1_i1.p1	UniRef90_UPI000C13F8DC	uncharacterized protein LOC111355145 n	75.59	254	57	2	12	265	1	249	4e-117	349
TRINITY_DN116340_c0_g1_i1.p1	UniRef90_A0A438JBC9	Heat shock protein 90-5, chloroplastic n	94.17	120	7	0	1	120	67	186	4e-71	230
TRINITY_DN116344_c0_g1_i1.p1	UniRef90_A0A0W8CMM6	Acetyl-CoA acetyltransferase n	92.17	115	9	0	1	115	163	277	1e-71	231
TRINITY_DN116362_c0_g1_i1.p1	UniRef90_A0A3Q7GFG8	Uncharacterized protein n	97.93	145	3	0	1	145	574	718	5e-92	298
TRINITY_DN116384_c0_g1_i1.p1	UniRef90_W2G8R7	Uncharacterized protein n	89.78	137	14	0	1	137	284	420	1e-79	263
TRINITY_DN116392_c0_g1_i1.p1	UniRef90_UPI000C142C23	soluble scavenger receptor cysteine-rich domain-containing protein SSC5D-like n	79.79	193	38	1	1	193	1	192	1e-106	328
TRINITY_DN11639_c0_g1_i1.p1	UniRef90_A0A248QEY9	Cytochrome p450 CYP306A1 n	99.44	539	3	0	1	539	1	539	0	1118
TRINITY_DN116413_c0_g1_i1.p2	UniRef90_A0A329RHE1	SCP domain-containing protein n	96.95	131	4	0	1	131	117	247	4e-79	246
TRINITY_DN116442_c0_g1_i1.p1	UniRef90_A0A2H1WV10	SFRICE_038474 (Fragment) n	90.28	144	14	0	1	144	200	343	8e-86	273
TRINITY_DN116454_c0_g1_i1.p1	UniRef90_P93209	14-3-3 protein 3 n	96.72	61	2	0	42	102	125	185	3e-33	127
TRINITY_DN116455_c0_g1_i1.p1	UniRef90_A0A3S3NZ97	Zinc finger protein n	92.16	102	8	0	1	102	939	1040	2e-56	199
TRINITY_DN116471_c0_g1_i1.p1	UniRef90_A0A443P875	Mitochondrial phosphate carrier protein 3, mitochondrial n	96.76	185	6	0	59	243	1	185	1e-122	367
TRINITY_DN116476_c0_g1_i1.p1	UniRef90_UPI000B3AF8E9	uncharacterized protein LOC110372211 n	95.75	212	9	0	39	250	1	212	1e-148	426
TRINITY_DN116476_c0_g1_i2.p1	UniRef90_UPI000B3AF8E9	uncharacterized protein LOC110372211 n	95.76	118	5	0	1	118	95	212	5e-77	239
TRINITY_DN11647_c0_g1_i1.p1	UniRef90_A0A3Q7HVL9	MADS-box domain-containing protein n	93.19	191	13	0	1	191	124	314	6e-125	368
TRINITY_DN11647_c1_g1_i1.p1	UniRef90_M1AQI4	Staygreen domain-containing protein n	98.51	134	2	0	1	134	114	247	8e-93	281
TRINITY_DN116481_c0_g1_i1.p1	UniRef90_M1BG33	MFS domain-containing protein n	96.08	102	4	0	1	102	185	286	1e-58	200
TRINITY_DN116505_c0_g1_i1.p1	UniRef90_UPI000B390442	uncharacterized protein LOC110383969 n	85.71	63	9	0	1	63	400	462	8e-28	116
TRINITY_DN116519_c0_g1_i1.p1	UniRef90_A0A2H1WGT6	SFRICE_034168 (Fragment) n	66.43	140	47	0	1	140	224	363	6e-51	183
TRINITY_DN116545_c0_g1_i1.p1	UniRef90_A0A1U8FSU5	monothiol glutaredoxin-S17 n	96.58	146	5	0	1	146	344	489	2e-93	291
TRINITY_DN116545_c0_g1_i1.p1	UniRef90_A0A1U8FSU5	monothiol glutaredoxin-S17 n	53.85	169	54	2	2	146	214	382	2e-50	179
TRINITY_DN116545_c0_g1_i1.p1	UniRef90_A0A1U8FSU5	monothiol glutaredoxin-S17 n	70.97	93	27	0	48	140	153	245	2e-38	146
TRINITY_DN116590_c0_g1_i1.p1	UniRef90_M1D0V5	Uncharacterized protein n	97.35	113	3	0	1	113	25	137	3e-73	226
TRINITY_DN1165_c0_g1_i1.p1	UniRef90_A0A1L1RIR0	FHA domain-containing protein n	100	106	0	0	1	106	48	153	2e-60	204
TRINITY_DN11661_c0_g1_i1.p1	UniRef90_A0A3S2NRN6	Protein Wnt n	91.19	352	30	1	1	351	1	352	0	672
TRINITY_DN116649_c0_g1_i1.p1	UniRef90_M1BUM0	FRIGIDA-like protein n	97.25	109	3	0	1	109	90	198	5e-67	222
TRINITY_DN116689_c0_g1_i1.p1	UniRef90_P14831	Superoxide dismutase [Cu-Zn], chloroplastic n	92.73	110	7	1	6	115	14	122	1e-51	174
TRINITY_DN116709_c0_g1_i1.p1	UniRef90_A0A3S3PJM4	Transcription factor bHLH155-like protein isoform X1 n	93.04	158	11	0	1	158	295	452	2e-99	315
TRINITY_DN116722_c0_g1_i1.p1	UniRef90_M1A8S3	J domain-containing protein n	96.69	121	1	1	21	141	1	118	5e-74	240
TRINITY_DN116723_c0_g1_i1.p1	UniRef90_A0A4S8IKI5	Uncharacterized protein n	89.28	345	37	0	1	345	124	468	0	634
TRINITY_DN116755_c0_g1_i1.p1	UniRef90_UPI000C1423C3	organic cation transporter protein-like isoform X1 n	80	270	54	0	6	275	167	436	2e-149	443
TRINITY_DN116764_c0_g1_i1.p1	UniRef90_UPI00101B9A56	piggyBac transposable element-derived protein 3-like n	55.9	229	86	4	1	217	302	527	2e-76	253
TRINITY_DN116834_c0_g1_i1.p1	UniRef90_A0A3S3M1L5	Carboxypeptidase n	97.12	104	3	0	1	104	373	476	1e-63	211
TRINITY_DN116861_c0_g1_i1.p1	UniRef90_A0A443N7H9	V-type proton ATPase subunit C n	98.59	71	1	0	32	102	1	71	1e-38	143
TRINITY_DN116873_c0_g1_i1.p1	UniRef90_UPI000C14084F	cathepsin L1-like n	90.98	133	12	0	1	133	103	235	2e-81	257
TRINITY_DN116882_c0_g1_i1.p1	UniRef90_A0A2W1BUQ4	Uncharacterized protein n	94.77	153	8	0	4	156	29	181	1e-97	292
TRINITY_DN116889_c0_g1_i1.p1	UniRef90_A0A2A4JL23	G_PROTEIN_RECEP_F1_2 domain-containing protein (Fragment) n	99.29	140	1	0	1	140	74	213	7e-96	298
TRINITY_DN116895_c0_g1_i1.p1	UniRef90_H3G7U4	Ribosomal_L18e/L15P domain-containing protein n	96.75	123	4	0	1	123	25	147	1e-81	248
TRINITY_DN116896_c0_g1_i1.p1	UniRef90_A0A2H1WSR7	SFRICE_035809 (Fragment) n	93.23	192	13	0	1	192	21	212	1e-127	372
TRINITY_DN116903_c0_g1_i1.p1	UniRef90_G5AHH7	Cytochrome c domain-containing protein n	97.52	121	3	0	1	121	1	121	5e-80	248
TRINITY_DN116937_c0_g1_i1.p1	UniRef90_M1C1R9	Protein kinase domain-containing protein n	99.07	108	1	0	1	108	423	530	2e-65	219
TRINITY_DN116946_c0_g1_i1.p1	UniRef90_A0A2H1VQQ7	SFRICE_004461 (Fragment) n	80	25	5	0	1	25	53	77	8e-06	51.2
TRINITY_DN116955_c0_g1_i1.p1	UniRef90_A5BAJ1	HECT domain-containing protein n	96.49	114	4	0	1	114	33	146	1e-71	229
TRINITY_DN11695_c0_g1_i1.p1	UniRef90_A5BM29	NTF2 domain-containing protein n	94.96	119	6	0	1	119	5	123	9e-78	237
TRINITY_DN11695_c0_g1_i2.p1	UniRef90_A5BM29	NTF2 domain-containing protein n	95.93	123	5	0	26	148	1	123	6e-82	249
TRINITY_DN11696_c0_g1_i1.p1	UniRef90_A0A3S3NEC2	Putative cyclophilin-type peptidyl-prolyl cis-trans isomerase n	98.63	146	2	0	8	153	189	334	8e-98	298
TRINITY_DN11696_c0_g1_i1.p1	UniRef90_A0A3S3NEC2	Putative cyclophilin-type peptidyl-prolyl cis-trans isomerase n	75.3	166	7	2	12	147	1	162	1e-73	236
TRINITY_DN116984_c0_g1_i1.p1	UniRef90_A0A3Q7IIW2	Uncharacterized protein n	84.62	195	30	0	1	195	184	378	3e-113	344
TRINITY_DN116996_c0_g1_i1.p1	UniRef90_A0A314KU15	Uncharacterized protein n	85.25	122	13	3	1	118	1	121	1e-64	204
TRINITY_DN117002_c0_g1_i1.p1	UniRef90_A0A2H1VYK3	SFRICE_028658 n	89.69	97	10	0	8	104	1	97	2e-54	179
TRINITY_DN117011_c0_g1_i1.p1	UniRef90_M1D2M6	Chromo domain-containing protein n	100	109	0	0	1	109	137	245	8e-72	228
TRINITY_DN117020_c0_g1_i1.p1	UniRef90_M0SBH8	Ribosomal_L7Ae domain-containing protein n	93.97	116	7	0	14	129	28	143	2e-69	222
TRINITY_DN117031_c0_g1_i1.p1	UniRef90_A0A3Q7FX71	Uncharacterized protein n	98.18	110	2	0	1	110	547	656	1e-64	222
TRINITY_DN11703_c0_g1_i1.p1	UniRef90_A0A2H1VCN7	SFRICE_008981 (Fragment) n	64.12	170	53	2	1	163	281	449	1e-61	214
TRINITY_DN11703_c0_g1_i2.p2	UniRef90_A0A2H1VCN7	SFRICE_008981 (Fragment) n	68.78	221	61	2	1	214	281	500	2e-95	305
TRINITY_DN117047_c0_g1_i1.p1	UniRef90_UPI00067AE87E	uncharacterized protein LOC106134570 n	67.41	224	73	0	4	227	1	224	2e-107	328
TRINITY_DN117048_c0_g1_i1.p1	UniRef90_P93400	Phospholipase D alpha 1 n	90.7	129	12	0	1	129	270	398	5e-79	260
TRINITY_DN117070_c0_g1_i1.p1	UniRef90_UPI000B394627	V-type proton ATPase 116 kDa subunit a-like n	70	90	27	0	36	125	594	683	5e-35	139
TRINITY_DN117070_c0_g1_i1.p1	UniRef90_UPI000B394627	V-type proton ATPase 116 kDa subunit a-like n	70.27	37	11	0	1	37	411	447	2e-09	65.5
TRINITY_DN117076_c0_g1_i1.p1	UniRef90_A0A0V0ICX7	Putative CAP-Gly domain-containing linker protein 1-like n	98.42	190	3	0	1	190	95	284	1e-124	371
TRINITY_DN11707_c0_g1_i1.p1	UniRef90_A0A2H1V3Z4	SFRICE_014408 (Fragment) n	98.08	416	8	0	1	416	1	416	0	867
TRINITY_DN11708_c0_g1_i1.p1	UniRef90_A0A3S3R0G0	Polyadenylate-binding RBP47C-like protein n	94.47	217	11	1	2	217	80	296	5e-141	415
TRINITY_DN117122_c0_g1_i1.p1	UniRef90_UPI000EF7AB94	ommochrome-binding protein-like isoform X1 n	93.97	116	7	0	1	116	45	160	2e-75	238
TRINITY_DN11712_c0_g1_i1.p1	UniRef90_UPI00067B2D70	uncharacterized protein LOC106136082 n	37.5	248	131	2	4	227	411	658	1e-40	157
TRINITY_DN117161_c0_g1_i1.p1	UniRef90_UPI0006717B51	Ig mu heavy chain disease protein-like n	63.12	160	56	2	1	157	121	280	2e-65	217
TRINITY_DN117161_c0_g1_i1.p1	UniRef90_UPI0006717B51	Ig mu heavy chain disease protein-like n	26.39	144	97	4	18	157	250	388	2e-05	53.1
TRINITY_DN117173_c0_g1_i1.p1	UniRef90_A0A3Q7IA38	Tr-type G domain-containing protein n	92.76	152	11	0	1	152	134	285	2e-64	222
TRINITY_DN117181_c0_g1_i1.p1	UniRef90_M1BIS5	Pectinesterase n	95.77	142	6	0	1	142	93	234	3e-89	282
TRINITY_DN117212_c0_g1_i1.p1	UniRef90_UPI00073A505E	uncharacterized protein LOC102600762 isoform X2 n	96.12	103	4	0	6	108	1	103	7e-64	212
TRINITY_DN117235_c0_g1_i1.p1	UniRef90_A0A392P4J7	Luminal-binding protein 5 (Fragment) n	96.69	121	4	0	1	121	30	150	1e-77	239
TRINITY_DN117236_c0_g1_i1.p1	UniRef90_H3G8I7	Tr-type G domain-containing protein n	94.56	147	8	0	1	147	611	757	8e-92	296
TRINITY_DN117242_c0_g1_i1.p2	UniRef90_D0NMP8	Uncharacterized protein n	95.1	102	5	0	1	102	10	111	2e-59	194
TRINITY_DN11724_c0_g1_i1.p1	UniRef90_A0A087YL54	Uncharacterized protein n	100	179	0	0	1	179	80	258	1e-122	359
TRINITY_DN11724_c0_g1_i1.p1	UniRef90_A0A087YL54	Uncharacterized protein n	92.77	166	12	0	15	180	18	183	2e-102	307
TRINITY_DN11724_c0_g1_i2.p1	UniRef90_A0A087YL54	Uncharacterized protein n	100	179	0	0	1	179	80	258	1e-122	359
TRINITY_DN11724_c0_g1_i2.p1	UniRef90_A0A087YL54	Uncharacterized protein n	92.77	166	12	0	15	180	18	183	2e-102	307
TRINITY_DN117267_c0_g1_i1.p1	UniRef90_A0A2H1WWC0	SFRICE_020260 n	81.08	37	7	0	2	38	25	61	4e-12	69.7
TRINITY_DN11728_c0_g1_i1.p1	UniRef90_A0A2H1V8Y4	SFRICE_011761 n	87.42	1471	181	2	50	1520	1	1467	0	2682
TRINITY_DN117292_c0_g1_i1.p1	UniRef90_A0A2H1W421	SFRICE_039585 n	87.74	106	13	0	1	106	1	106	6e-61	197
TRINITY_DN117326_c0_g1_i1.p2	UniRef90_UPI000EF7F3C8	uncharacterized protein LOC113508189 n	56.34	142	58	1	6	143	26	167	2e-38	150
TRINITY_DN117356_c0_g1_i1.p1	UniRef90_M1B8V7	Protein kinase domain-containing protein n	99.05	105	1	0	1	105	125	229	1e-64	214
TRINITY_DN11735_c0_g1_i1.p1	UniRef90_A0A4C1WIX8	Retrovirus-related Pol polyprotein from transposon TNT 1-94 n	61.54	494	167	5	1	493	1	472	0	605
TRINITY_DN11735_c0_g1_i2.p1	UniRef90_A0A4C1UB36	Retrovirus-related Pol polyprotein from transposon TNT 1-94 n	58.86	892	300	12	10	893	111	943	0	1038
TRINITY_DN11736_c0_g1_i1.p1	UniRef90_A0A2A4ITS6	TPR_REGION domain-containing protein n	90.8	424	37	2	1	423	1	423	0	807
TRINITY_DN11742_c0_g1_i1.p1	UniRef90_M1BJ36	Protein kinase domain-containing protein n	84.83	178	27	0	1	178	105	282	3e-98	303
TRINITY_DN11742_c0_g1_i1.p1	UniRef90_M1BJ36	Protein kinase domain-containing protein n	36.03	136	87	0	5	140	13	148	5e-10	67.8
TRINITY_DN11743_c0_g1_i1.p1	UniRef90_A0A2W1BEZ4	Uncharacterized protein n	98.09	262	5	0	1	262	1	262	0	537
TRINITY_DN11743_c0_g1_i2.p1	UniRef90_A0A2A4J3Q1	Uncharacterized protein n	98.85	260	3	0	1	260	1	260	0	537
TRINITY_DN117458_c0_g1_i1.p1	UniRef90_G5DBJ0	Protein CHAPERONE-LIKE PROTEIN OF POR1, chloroplastic n	98	150	3	0	1	150	54	203	1e-101	304
TRINITY_DN117474_c0_g1_i1.p1	UniRef90_UPI00067092F9	DNA-directed RNA polymerase II subunit RPB1-like isoform X1 n	39.83	118	37	4	20	103	54	171	3e-07	55.5
TRINITY_DN11750_c0_g1_i1.p1	UniRef90_A0A2H1VQK3	SFRICE_012659 n	65.4	237	71	6	1	229	1	234	4e-91	280
TRINITY_DN117512_c0_g1_i1.p1	UniRef90_A0A2A4J942	Uncharacterized protein (Fragment) n	68.97	87	27	0	19	105	15	101	1e-32	124
TRINITY_DN11751_c0_g1_i1.p1	UniRef90_UPI000C140F58	uncharacterized protein LOC111355264 n	79.2	399	80	1	1	396	1	399	0	670
TRINITY_DN11751_c0_g1_i1.p1	UniRef90_UPI000C140F58	uncharacterized protein LOC111355264 n	63.78	392	134	4	7	394	427	814	1e-171	513
TRINITY_DN11752_c0_g1_i1.p1	UniRef90_A0A1E1W8H6	Uncharacterized protein (Fragment) n	94.4	1107	59	2	8	1112	1	1106	0	2082
TRINITY_DN11755_c0_g1_i1.p1	UniRef90_A0A2H1X1Z2	SFRICE_004356 n	95.22	356	17	0	1	356	1	356	0	715
TRINITY_DN11756_c0_g1_i1.p1	UniRef90_A0A2W1BTT1	Uncharacterized protein n	91.18	680	60	0	3	682	5	684	0	1284
TRINITY_DN11757_c0_g1_i1.p1	UniRef90_UPI000C141364	E3 ubiquitin-protein ligase RBBP6 isoform X2 n	96.77	496	15	1	1	496	1	495	0	882
TRINITY_DN11757_c0_g1_i2.p1	UniRef90_UPI000B3A24A6	E3 ubiquitin-protein ligase RBBP6 isoform X1 n	89.08	568	45	7	1	567	1	552	0	910
TRINITY_DN11760_c0_g1_i1.p1	UniRef90_UPI000C1427C5	DNA polymerase subunit gamma-1, mitochondrial n	93.9	1181	70	1	1	1181	1	1179	0	2289
TRINITY_DN11760_c0_g1_i2.p1	UniRef90_UPI000C1427C5	DNA polymerase subunit gamma-1, mitochondrial n	97.85	233	5	0	1	233	742	974	2e-155	474
TRINITY_DN11760_c0_g1_i3.p1	UniRef90_UPI000C1427C5	DNA polymerase subunit gamma-1, mitochondrial n	98.17	438	8	0	1	438	742	1179	0	895
TRINITY_DN11760_c0_g1_i4.p1	UniRef90_UPI000C1427C5	DNA polymerase subunit gamma-1, mitochondrial n	98.88	358	4	0	1	358	822	1179	0	735
TRINITY_DN117639_c0_g1_i1.p1	UniRef90_A0A4C1V8S4	Retrovirus-related Pol polyprotein from transposon 297 n	67.04	179	59	0	9	187	417	595	5e-81	269
TRINITY_DN11763_c0_g1_i1.p1	UniRef90_M1AXD5	Uncharacterized protein n	97.93	242	5	0	1	242	388	629	2e-156	461
TRINITY_DN117640_c0_g1_i1.p1	UniRef90_M1B4D2	Uncharacterized protein n	98.51	269	3	1	1	269	21	288	0	545
TRINITY_DN117642_c0_g1_i1.p1	UniRef90_G4YUG7	Uncharacterized protein (Fragment) n	95.05	101	5	0	1	101	4	104	2e-59	189
TRINITY_DN11764_c0_g1_i1.p1	UniRef90_A0A2W1BJB3	NTP_transf_3 domain-containing protein n	93.25	459	31	0	1	459	1	459	0	900
TRINITY_DN11765_c0_g1_i1.p1	UniRef90_UPI000C14234F	cell cycle control protein 50A-like n	75.36	280	58	1	1	280	1	269	1e-148	433
TRINITY_DN11765_c0_g1_i2.p1	UniRef90_UPI000C14234F	cell cycle control protein 50A-like n	75.63	279	57	1	1	279	1	268	5e-149	432
TRINITY_DN117665_c0_g1_i1.p1	UniRef90_Q0KIR7	ATPase protein, putative n	97.18	177	5	0	1	177	304	480	1e-115	349
TRINITY_DN11766_c0_g1_i1.p1	UniRef90_UPI000C142CC2	putative sodium-coupled neutral amino acid transporter 10 n	90.47	944	84	3	1	938	1	944	0	1706
TRINITY_DN11767_c0_g1_i1.p1	UniRef90_A0A2W1B7R1	AA_TRNA_LIGASE_II domain-containing protein n	95.15	681	33	0	49	729	39	719	0	1379
TRINITY_DN11767_c0_g1_i2.p1	UniRef90_A0A2W1B7R1	AA_TRNA_LIGASE_II domain-containing protein n	95.13	719	35	0	1	719	1	719	0	1426
TRINITY_DN117689_c0_g1_i1.p1	UniRef90_A0A2H1V756	SFRICE_012132 (Fragment) n	89.73	146	15	0	6	151	1	146	1e-88	278
TRINITY_DN11768_c0_g1_i1.p1	UniRef90_A0A2A4K8I8	Uncharacterized protein n	92.33	300	23	0	1	300	1	300	0	585
TRINITY_DN11769_c0_g1_i1.p1	UniRef90_A0A2H1WX97	Glutamyl-tRNA(Gln) amidotransferase subunit B, mitochondrial n	99.34	302	2	0	1	302	225	526	0	606
TRINITY_DN11769_c0_g1_i2.p1	UniRef90_A0A2H1WX97	Glutamyl-tRNA(Gln) amidotransferase subunit B, mitochondrial n	99.34	302	2	0	1	302	225	526	0	606
TRINITY_DN11774_c0_g1_i1.p1	UniRef90_UPI000C13FA8F	BUD13 homolog n	45.1	153	48	6	4	122	141	291	2e-14	79.3
TRINITY_DN11774_c0_g1_i1.p1	UniRef90_UPI000C13FA8F	BUD13 homolog n	41.98	131	40	5	10	123	129	240	1e-06	57
TRINITY_DN117757_c0_g1_i1.p1	UniRef90_A0A443Q032	Thiamine pyrophosphate enzyme n	94.26	122	7	0	1	122	336	457	1e-75	246
TRINITY_DN117758_c0_g1_i1.p1	UniRef90_UPI000C1D4CD7	serine/threonine-protein phosphatase PP2A catalytic subunit-like n	96.97	99	3	0	1	99	42	140	2e-65	206
TRINITY_DN11776_c0_g1_i1.p1	UniRef90_A0A2A4J9Q0	Uncharacterized protein n	96.43	224	7	1	1	224	1	223	6e-152	434
TRINITY_DN117777_c0_g1_i1.p1	UniRef90_A0A3F2RDX1	MFS domain-containing protein n	89.89	475	48	0	11	485	5	479	0	875
TRINITY_DN11777_c0_g1_i1.p4	UniRef90_A0A2H1X2Y0	SFRICE_009892 n	85.51	69	4	3	6	69	311	378	1e-06	56.2
TRINITY_DN11777_c0_g1_i2.p2	UniRef90_A0A2H1X2Y0	SFRICE_009892 n	85.51	69	4	3	6	69	311	378	1e-06	56.2
TRINITY_DN11777_c0_g1_i3.p4	UniRef90_A0A2H1X2Y0	SFRICE_009892 n	85.51	69	4	3	6	69	311	378	1e-06	56.2
TRINITY_DN11777_c0_g1_i4.p2	UniRef90_A0A2H1X2Y0	SFRICE_009892 n	85.51	69	4	3	6	69	311	378	1e-06	56.2
TRINITY_DN11777_c0_g1_i5.p4	UniRef90_A0A2H1X2Y0	SFRICE_009892 n	85.51	69	4	3	6	69	311	378	1e-06	56.2
TRINITY_DN117781_c0_g1_i1.p1	UniRef90_UPI000C13FFCF	uncharacterized protein LOC111352783 n	89.66	203	21	0	1	203	108	310	1e-94	290
TRINITY_DN11778_c0_g1_i1.p1	UniRef90_A0A2W1BI68	Uncharacterized protein n	95.03	764	33	4	1	761	1	762	0	1468
TRINITY_DN117799_c0_g1_i1.p1	UniRef90_A0A2A4K907	Uncharacterized protein n	86.89	61	8	0	45	105	1953	2013	3e-25	111
TRINITY_DN11780_c1_g1_i1.p1	UniRef90_A0A2H1WCE9	SFRICE_005657 n	75.27	93	22	1	42	133	2	94	1e-35	141
TRINITY_DN11782_c0_g1_i1.p1	UniRef90_A5HMG0	cAMP-dependent protein kinase R1 n	94.62	372	18	1	2	373	1	370	0	698
TRINITY_DN11782_c0_g1_i2.p1	UniRef90_A5HMG0	cAMP-dependent protein kinase R1 n	94.62	372	18	1	2	373	1	370	0	698
TRINITY_DN117846_c0_g1_i1.p1	UniRef90_A0A443NVX8	Putative transmembrane protein n	87.4	127	5	1	1	127	144	259	1e-53	181
TRINITY_DN11784_c0_g1_i1.p1	UniRef90_UPI000C141877	fatty acid-binding protein 1-like n	91.79	134	11	0	1	134	1	134	3e-84	255
TRINITY_DN11784_c0_g1_i2.p1	UniRef90_UPI000C141877	fatty acid-binding protein 1-like n	91.79	134	11	0	1	134	1	134	3e-84	255
TRINITY_DN11784_c0_g1_i3.p1	UniRef90_UPI000C141877	fatty acid-binding protein 1-like n	91.79	134	11	0	1	134	1	134	3e-84	255
TRINITY_DN11784_c0_g1_i4.p1	UniRef90_UPI000C141877	fatty acid-binding protein 1-like n	91.79	134	11	0	1	134	1	134	3e-84	255
TRINITY_DN117853_c0_g1_i1.p1	UniRef90_UPI000E6D8F66	uncharacterized protein LOC113240299 n	58	150	57	1	61	210	238	381	4e-52	186
TRINITY_DN117858_c0_g1_i1.p1	UniRef90_M1BJJ3	TPT domain-containing protein n	94.29	140	8	0	1	140	13	152	4e-82	259
TRINITY_DN11785_c1_g1_i1.p1	UniRef90_A0A2H1W7V1	SFRICE_002212 n	96.36	275	7	2	1	274	887	1159	3e-179	537
TRINITY_DN11787_c0_g1_i1.p1	UniRef90_A0A2W1BHV7	J domain-containing protein n	98.3	353	6	0	1	353	1	353	0	713
TRINITY_DN11787_c0_g1_i2.p1	UniRef90_A0A2W1BHV7	J domain-containing protein n	98.3	353	6	0	1	353	1	353	0	713
TRINITY_DN117887_c0_g1_i1.p1	UniRef90_A0A329SPA2	EGF-like domain-containing protein n	100	153	0	0	1	153	74	226	9e-81	254
TRINITY_DN11791_c0_g1_i1.p1	UniRef90_A0A4U7BHB9	Cuticular protein RR-2 n	94.38	89	5	0	14	102	1	89	2e-50	169
TRINITY_DN117923_c0_g1_i1.p1	UniRef90_M1B818	Uncharacterized protein n	97.78	135	3	0	1	135	21	155	2e-88	277
TRINITY_DN117928_c0_g1_i1.p1	UniRef90_A0A194PLG2	Multidrug resistance protein-like 49 n	90.27	113	11	0	1	113	591	703	8e-61	213
TRINITY_DN117928_c0_g1_i1.p1	UniRef90_A0A194PLG2	Multidrug resistance protein-like 49 n	54.95	91	41	0	1	91	1265	1355	1e-25	112
TRINITY_DN11792_c0_g1_i1.p1	UniRef90_A0A437BQM6	UBIQUITIN_CONJUGAT_2 domain-containing protein n	97.11	242	7	0	1	242	1	242	8e-173	488
TRINITY_DN11792_c0_g1_i2.p1	UniRef90_A0A437BQM6	UBIQUITIN_CONJUGAT_2 domain-containing protein n	97.11	242	7	0	1	242	1	242	8e-173	488
TRINITY_DN117959_c0_g1_i1.p1	UniRef90_A0A3S3P2Z6	Hexosyltransferase n	95.76	118	5	0	1	118	90	207	5e-67	225
TRINITY_DN118003_c0_g1_i1.p1	UniRef90_A0A335EUU1	Acetyl-coenzyme A synthetase n	97.66	128	3	0	1	128	70	197	5e-84	258
TRINITY_DN11800_c0_g1_i1.p1	UniRef90_UPI000B36C95F	amyloid protein-binding protein 2 isoform X2 n	87.16	631	72	4	1	628	11	635	0	1109
TRINITY_DN118010_c0_g1_i1.p2	UniRef90_A0A2H3Y4D1	60S ribosomal protein L13a-4 n	98.72	78	1	0	23	100	1	78	6e-47	160
TRINITY_DN118014_c0_g1_i1.p1	UniRef90_A0A2G3C054	DUF676 domain-containing protein n	96.3	108	4	0	1	108	354	461	4e-68	223
TRINITY_DN11801_c0_g1_i2.p1	UniRef90_H9JVN3	Phorbol-ester/DAG-type domain-containing protein n	73.24	71	15	2	1	68	97	166	7e-21	93.2
TRINITY_DN11801_c0_g1_i3.p2	UniRef90_H9JVN3	Phorbol-ester/DAG-type domain-containing protein n	73.24	71	15	2	1	68	97	166	7e-21	93.2
TRINITY_DN11802_c0_g1_i1.p1	UniRef90_A0A2A4J9B7	Ubiquitin carboxyl-terminal hydrolase n	94.55	972	48	2	1	969	1	970	0	1934
TRINITY_DN11802_c0_g1_i2.p1	UniRef90_A0A2A4J9B7	Ubiquitin carboxyl-terminal hydrolase n	94.61	984	48	2	1	981	1	982	0	1959
TRINITY_DN118038_c0_g1_i1.p1	UniRef90_A0A0G3DPY6	Lebocin 1 n	99.01	101	1	0	4	104	1	101	5e-63	200
TRINITY_DN11804_c0_g1_i1.p1	UniRef90_UPI000C13F9D8	zinc finger CCCH domain-containing protein 13-like n	65.72	738	196	12	1	692	1	727	0	785
TRINITY_DN11805_c0_g1_i1.p1	UniRef90_A0A2H1VH69	SFRICE_001649 n	76.13	532	127	0	1	532	6	537	0	878
TRINITY_DN11806_c0_g1_i1.p1	UniRef90_A0A2W1BYU5	PSP domain-containing protein n	92.74	771	40	4	88	845	120	887	0	1219
TRINITY_DN11808_c1_g1_i1.p1	UniRef90_D6WGS1	Ras-related protein Rac1 n	92.71	192	14	0	1	192	1	192	1e-128	372
TRINITY_DN11809_c0_g1_i1.p1	UniRef90_A0A2H1VUY3	SFRICE_019513 n	97.01	268	8	0	17	284	1	268	0	534
TRINITY_DN11810_c0_g1_i1.p1	UniRef90_A0A2H1VVN8	SFRICE_020507 n	69.91	113	34	0	1	113	86	198	9e-47	162
TRINITY_DN118128_c0_g1_i1.p1	UniRef90_UPI000734C67E	DAZ-associated protein 1 isoform X2 n	89.53	172	2	1	1	172	54	209	2e-98	300
TRINITY_DN118128_c0_g1_i1.p1	UniRef90_UPI000734C67E	DAZ-associated protein 1 isoform X2 n	28.85	208	101	4	1	167	142	343	7e-15	80.9
TRINITY_DN118128_c0_g1_i1.p1	UniRef90_UPI000734C67E	DAZ-associated protein 1 isoform X2 n	35.96	89	57	0	40	128	5	93	2e-07	59.7
TRINITY_DN118140_c0_g1_i1.p1	UniRef90_A0A3S3M2F7	COP9 signalosome complex subunit 3 n	96.59	176	6	0	1	176	184	359	4e-118	353
TRINITY_DN118146_c0_g1_i1.p2	UniRef90_H3G9A1	Uncharacterized protein n	98.98	98	1	0	1	98	281	378	2e-60	201
TRINITY_DN118155_c0_g1_i1.p1	UniRef90_Q9M653	Ribosome-inactivating protein PMRIPt n	78.1	105	22	1	2	105	480	584	2e-46	168
TRINITY_DN118155_c0_g1_i1.p1	UniRef90_Q9M653	Ribosome-inactivating protein PMRIPt n	33.33	90	53	3	5	91	357	442	2e-05	52.8
TRINITY_DN118167_c0_g1_i1.p1	UniRef90_A0A3S4NFD6	PPM-type phosphatase domain-containing protein n	91.54	130	11	0	1	130	212	341	4e-80	252
TRINITY_DN118172_c0_g1_i1.p1	UniRef90_UPI000C144195	uncharacterized protein LOC111356285 n	58.67	150	59	2	1	150	25	171	9e-50	171
TRINITY_DN11818_c0_g1_i1.p1	UniRef90_A0A2H1WEG1	SFRICE_005179 n	81.32	514	52	4	1	470	172	685	0	820
TRINITY_DN11818_c0_g1_i2.p1	UniRef90_A0A2H1WEG1	SFRICE_005179 n	80.56	607	74	4	16	578	79	685	0	964
TRINITY_DN11818_c0_g1_i3.p1	UniRef90_A0A2H1WEG1	SFRICE_005179 n	80.73	685	86	5	15	654	2	685	0	1091
TRINITY_DN118265_c0_g1_i1.p1	UniRef90_UPI000C144379	uncharacterized protein LOC111363067 n	36.68	229	66	4	19	188	22	230	7e-32	129
TRINITY_DN118272_c0_g1_i1.p1	UniRef90_A0A0T8FC56	Pyrroline-5-carboxylate reductase n	94.92	118	6	0	17	134	1	118	3e-73	231
TRINITY_DN11832_c0_g1_i1.p1	UniRef90_A0A2A4K5F3	Aminotran_5 domain-containing protein n	93.64	456	29	0	1	456	1	456	0	872
TRINITY_DN11833_c0_g1_i1.p1	UniRef90_UPI000B3A2D1B	disintegrin and metalloproteinase domain-containing protein 10 n	88.12	909	97	6	1	902	1	905	0	1605
TRINITY_DN118365_c0_g1_i1.p1	UniRef90_UPI0006EAE26A	splicing factor 3B subunit 3-like n	83.87	31	5	0	80	110	179	209	1e-09	63.2
TRINITY_DN11838_c1_g1_i1.p1	UniRef90_UPI000C13FD1F	aminoacylase-1-like n	89.97	399	40	0	1	399	1	399	0	762
TRINITY_DN118396_c0_g1_i1.p1	UniRef90_A7V332	Uncharacterized protein n	99.04	104	1	0	1	104	1221	1324	1e-61	214
TRINITY_DN1183_c0_g1_i1.p1	UniRef90_A0A314LFH5	Gamma-glutamylcyclotransferase n	91.92	198	16	0	1	198	1	198	2e-133	386
TRINITY_DN118410_c0_g1_i1.p2	UniRef90_A0A2H1WUL7	SFRICE_024714 n	40.4	99	51	3	9	101	688	784	3e-12	72.8
TRINITY_DN118422_c0_g1_i1.p1	UniRef90_A0A4C1SAC5	Zinc finger BED domain-containing protein 4 n	96.15	130	5	0	1	130	170	299	4e-81	253
TRINITY_DN118422_c0_g1_i2.p1	UniRef90_A0A4C1SAC5	Zinc finger BED domain-containing protein 4 n	96.19	105	4	0	1	105	170	274	2e-55	187
TRINITY_DN11842_c0_g1_i1.p1	UniRef90_A0A2R4RM56	E3 ubiquitin-protein ligase n	95.58	814	36	0	1	814	1	814	0	1444
TRINITY_DN118434_c0_g1_i1.p1	UniRef90_A0A3Q7EUY8	NmrA domain-containing protein n	95.81	191	8	0	1	191	10	200	1e-129	382
TRINITY_DN11844_c0_g1_i1.p1	UniRef90_A0A2H1WQ22	Carboxylic ester hydrolase n	93.09	564	39	0	1	564	1	564	0	1099
TRINITY_DN11845_c0_g1_i1.p1	UniRef90_A0A2H1WI92	SFRICE_010361 n	82.25	338	57	1	1	338	1	335	9e-175	501
TRINITY_DN11845_c0_g1_i2.p1	UniRef90_A0A2H1WI92	SFRICE_010361 n	67.52	157	48	1	13	169	182	335	4e-45	162
TRINITY_DN118463_c0_g1_i1.p3	UniRef90_A0A2P4YK04	Membrane protein n	90.15	132	12	1	1	132	35	165	6e-79	243
TRINITY_DN11846_c0_g1_i1.p1	UniRef90_A0A2W1BPJ2	Ras-associating domain-containing protein n	96.12	464	18	0	1	464	1	464	0	870
TRINITY_DN118471_c0_g1_i1.p1	UniRef90_Q9XFM2	Ferulate-5-hydroxylase n	96.24	213	7	1	2	213	258	470	9e-143	421
TRINITY_DN11847_c0_g1_i1.p1	UniRef90_A0A2A4J8J2	BZIP domain-containing protein n	93.93	527	32	0	1	527	1	527	0	958
TRINITY_DN11847_c0_g1_i2.p1	UniRef90_A0A2A4J8J2	BZIP domain-containing protein n	93.93	527	32	0	1	527	1	527	0	958
TRINITY_DN11848_c0_g1_i1.p2	UniRef90_A0A2W1BGQ9	Uncharacterized protein n	82.17	286	45	3	1	281	1	285	4e-157	456
TRINITY_DN1184_c0_g1_i2.p1	UniRef90_A0A2H1V9I7	SFRICE006661.2 n	95.83	120	5	0	1	120	1	120	2e-78	239
TRINITY_DN118501_c0_g1_i1.p1	UniRef90_UPI000C13F3E2	uncharacterized protein LOC111355297 n	95.28	106	5	0	12	117	382	487	2e-61	212
TRINITY_DN118505_c0_g1_i1.p1	UniRef90_A0A1J6KDS7	Putative aarf domain-containing protein kinase, chloroplastic n	68.34	199	57	3	9	202	348	545	8e-79	262
TRINITY_DN118512_c0_g1_i1.p1	UniRef90_A0A1R3IBE6	Tr-type G domain-containing protein n	92.37	131	10	0	1	131	231	361	7e-82	263
TRINITY_DN11852_c0_g1_i1.p1	UniRef90_D0FH76	Vacuolar protein sorting 4 n	94.55	440	22	1	1	440	1	438	0	812
TRINITY_DN11856_c0_g1_i1.p1	UniRef90_UPI000C13FB53	GPI mannosyltransferase 1 n	96.94	425	13	0	1	425	1	425	0	840
TRINITY_DN11856_c1_g1_i1.p1	UniRef90_UPI000B37430B	mitochondrial import receptor subunit TOM20 homolog n	94.81	154	8	0	1	154	1	154	1e-101	300
TRINITY_DN118575_c0_g1_i1.p1	UniRef90_UPI000C1424F3	uncharacterized protein LOC111358006 n	84.15	183	26	3	1	182	300	480	3e-97	317
TRINITY_DN11861_c0_g1_i1.p1	UniRef90_S4WWT2	SexiOBP13 n	99.31	145	1	0	1	145	1	145	7e-97	288
TRINITY_DN118635_c0_g1_i1.p1	UniRef90_A0A443NJZ4	Putative aldehyde dehydrogenase n	94.96	119	6	0	1	119	50	168	3e-73	239
TRINITY_DN118636_c0_g1_i1.p1	UniRef90_A0A2A4JLD3	Uncharacterized protein n	79.78	89	14	2	50	136	376	462	2e-11	72
TRINITY_DN11863_c0_g1_i1.p1	UniRef90_UPI000C14339F	double-strand-break repair protein rad21 homolog isoform X1 n	97.14	944	18	1	1	935	1	944	0	1840
TRINITY_DN11863_c0_g1_i2.p1	UniRef90_UPI000C141B11	double-strand-break repair protein rad21 homolog isoform X3 n	97.16	917	17	1	1	908	1	917	0	1790
TRINITY_DN11864_c0_g1_i1.p1	UniRef90_A0A2W1BNN9	Uncharacterized protein n	89.66	116	12	0	8	123	265	380	4e-66	229
TRINITY_DN11864_c0_g1_i3.p1	UniRef90_A0A0L7LPL6	Myosin heavy chain, muscle n	57.97	69	22	3	1	65	416	481	3e-13	76.6
TRINITY_DN11864_c0_g1_i3.p1	UniRef90_A0A0L7LPL6	Myosin heavy chain, muscle n	70.59	34	10	0	1	34	351	384	0.0001	50.8
TRINITY_DN118654_c0_g1_i1.p1	UniRef90_UPI000C13FB5C	uncharacterized protein LOC111352768 n	47.95	171	88	1	9	178	423	593	6e-48	177
TRINITY_DN11865_c0_g1_i1.p1	UniRef90_A0A2H1VZJ3	SFRICE_009072 n	96.41	1311	47	0	1	1311	1	1311	0	2605
TRINITY_DN11866_c0_g1_i1.p1	UniRef90_Q0QJJ5	Imaginal disc growth factor-like protein n	90.32	434	41	1	1	434	1	433	0	831
TRINITY_DN11867_c1_g1_i1.p1	UniRef90_A0A3S2KZG3	Peptidylprolyl isomerase n	91.63	215	18	0	1	215	1	215	2e-142	409
TRINITY_DN1186_c0_g1_i1.p1	UniRef90_A0A2H1X2U2	Ubiquitin carboxyl-terminal hydrolase n	99.01	506	5	0	4	509	1	506	0	1042
TRINITY_DN118727_c0_g1_i1.p1	UniRef90_UPI000EF7602D	uncharacterized protein LOC113503524 n	56.14	228	100	0	1	228	1	228	1e-80	275
TRINITY_DN11872_c0_g1_i1.p1	UniRef90_A0A2H1VH31	SFRICE_000005 n	97.3	1183	27	4	1	1181	1	1180	0	2277
TRINITY_DN11874_c1_g1_i2.p1	UniRef90_A0A2A4IRW7	Uncharacterized protein n	95.32	449	21	0	1	449	1	449	0	598
TRINITY_DN11876_c0_g1_i1.p1	UniRef90_UPI000EF82FFD	pre-rRNA processing protein FTSJ3-like n	88.81	822	87	2	1	819	1	820	0	1459
TRINITY_DN118776_c0_g1_i1.p1	UniRef90_A0A443NMI7	Flowering locus K domain-containing protein n	100	157	0	0	1	157	70	226	5e-105	321
TRINITY_DN11877_c0_g1_i1.p1	UniRef90_A0A2A4K7Y2	Carboxypeptidase n	90.32	475	46	0	1	475	1	475	0	900
TRINITY_DN118793_c0_g1_i1.p1	UniRef90_A0A2H1WA63	SFRICE_011902 n	94.18	275	16	0	1	275	284	558	0	548
TRINITY_DN118793_c0_g1_i1.p1	UniRef90_A0A2H1WA63	SFRICE_011902 n	26.89	212	145	6	20	227	906	1111	9e-12	75.5
TRINITY_DN118793_c0_g1_i1.p1	UniRef90_A0A2H1WA63	SFRICE_011902 n	28.5	200	130	8	35	227	686	879	5e-11	73.2
TRINITY_DN118827_c0_g1_i1.p1	UniRef90_A0A2H1VLG1	SFRICE_040457 (Fragment) n	46.76	139	69	4	12	148	1364	1499	2e-17	90.5
TRINITY_DN118827_c0_g1_i1.p1	UniRef90_A0A2H1VLG1	SFRICE_040457 (Fragment) n	43.27	171	58	5	1	144	679	837	3e-17	89.7
TRINITY_DN118827_c0_g1_i1.p1	UniRef90_A0A2H1VLG1	SFRICE_040457 (Fragment) n	47.45	137	69	1	3	136	189	325	5e-17	89
TRINITY_DN118827_c0_g1_i1.p1	UniRef90_A0A2H1VLG1	SFRICE_040457 (Fragment) n	39.87	158	68	2	6	136	419	576	1e-16	88.2
TRINITY_DN118827_c0_g1_i1.p1	UniRef90_A0A2H1VLG1	SFRICE_040457 (Fragment) n	49.24	132	59	4	4	132	58	184	4e-16	86.3
TRINITY_DN118827_c0_g1_i1.p1	UniRef90_A0A2H1VLG1	SFRICE_040457 (Fragment) n	45.24	126	64	3	24	147	1242	1364	6e-15	82.8
TRINITY_DN118827_c0_g1_i1.p1	UniRef90_A0A2H1VLG1	SFRICE_040457 (Fragment) n	39.38	160	72	3	3	137	592	751	6e-15	82.8
TRINITY_DN118827_c0_g1_i1.p1	UniRef90_A0A2H1VLG1	SFRICE_040457 (Fragment) n	43.05	151	69	4	2	147	769	907	7e-15	82.4
TRINITY_DN118827_c0_g1_i1.p1	UniRef90_A0A2H1VLG1	SFRICE_040457 (Fragment) n	43.05	151	70	2	3	137	256	406	1e-14	82
TRINITY_DN118827_c0_g1_i1.p1	UniRef90_A0A2H1VLG1	SFRICE_040457 (Fragment) n	44	150	69	4	3	141	122	267	1e-14	82
TRINITY_DN118827_c0_g1_i1.p1	UniRef90_A0A2H1VLG1	SFRICE_040457 (Fragment) n	38.61	158	67	3	12	147	840	989	1e-14	81.6
TRINITY_DN118827_c0_g1_i1.p1	UniRef90_A0A2H1VLG1	SFRICE_040457 (Fragment) n	39.88	173	70	5	1	147	1066	1230	7e-14	79.7
TRINITY_DN118827_c0_g1_i1.p1	UniRef90_A0A2H1VLG1	SFRICE_040457 (Fragment) n	39.41	170	75	4	2	147	506	671	7e-14	79.7
TRINITY_DN118827_c0_g1_i1.p1	UniRef90_A0A2H1VLG1	SFRICE_040457 (Fragment) n	49.02	153	65	6	1	147	914	1059	3e-12	74.7
TRINITY_DN118827_c0_g1_i1.p1	UniRef90_A0A2H1VLG1	SFRICE_040457 (Fragment) n	40.88	159	62	5	17	147	994	1148	4e-08	62.4
TRINITY_DN118827_c0_g1_i1.p1	UniRef90_A0A2H1VLG1	SFRICE_040457 (Fragment) n	48.68	76	34	1	57	132	47	117	1e-06	58.2
TRINITY_DN11883_c1_g1_i1.p1	UniRef90_A0A248QEH6	Cytochrome p450 CYP4G74 n	99.82	563	1	0	1	563	1	563	0	1164
TRINITY_DN11883_c1_g1_i2.p1	UniRef90_A0A248QEH6	Cytochrome p450 CYP4G74 n	99.01	302	3	0	3	304	262	563	0	617
TRINITY_DN11884_c0_g1_i1.p1	UniRef90_A0A2A4JTX3	Alpha-1,3-glucosyltransferase n	91.7	530	44	0	1	530	1	530	0	981
TRINITY_DN11886_c0_g1_i1.p1	UniRef90_A0A2H1VUS0	Glucosylceramidase n	93.32	524	35	0	1	524	1	524	0	1020
TRINITY_DN11888_c0_g1_i1.p1	UniRef90_A0A437AZA2	HTH cro/C1-type domain-containing protein n	97.95	146	3	0	1	146	1	146	2e-98	291
TRINITY_DN11890_c63_g1_i1.p1	UniRef90_A0A2H1VGY7	SFRICE_031579 n	73.49	83	18	1	14	96	16	94	4e-17	82.8
TRINITY_DN11890_c63_g1_i2.p1	UniRef90_A0A2H1VGY7	SFRICE_031579 n	69.47	95	24	2	14	108	16	105	5e-20	91.3
TRINITY_DN11890_c63_g1_i3.p1	UniRef90_A0A2H1VGY7	SFRICE_031579 n	72.09	86	20	1	14	99	16	97	3e-18	86.3
TRINITY_DN11890_c72_g1_i1.p2	UniRef90_UPI000C140DFD	myosin regulatory light chain 2 n	98.05	205	4	0	1	205	78	282	1e-139	404
TRINITY_DN11891_c0_g1_i1.p1	UniRef90_A0A2A4JPS8	Uncharacterized protein n	94.16	257	14	1	1	256	1	257	8e-169	479
TRINITY_DN118920_c0_g1_i1.p1	UniRef90_A0A3S3PYL9	Hydroxymethylglutaryl-CoA lyase, mitochondrial-like protein isoform X1 n	98.17	109	2	0	1	109	321	429	4e-67	219
TRINITY_DN118921_c0_g1_i1.p2	UniRef90_UPI000DF68202	uncharacterized protein LOC112904074 n	67.38	141	32	2	1	127	365	505	9e-45	164
TRINITY_DN118927_c0_g1_i1.p1	UniRef90_A0A0V0III1	Beta-amylase n	98.66	149	2	0	1	149	227	375	6e-103	312
TRINITY_DN118933_c0_g1_i1.p1	UniRef90_UPI0009049442	uncharacterized protein LOC109224331 n	93.75	112	7	0	1	112	205	316	9e-69	224
TRINITY_DN11893_c0_g1_i1.p1	UniRef90_A0A2A4JPB4	Tr-type G domain-containing protein n	91.6	357	26	3	1	354	1	356	0	562
TRINITY_DN11893_c0_g2_i1.p1	UniRef90_A0A2A4JPB4	Tr-type G domain-containing protein n	99.28	277	2	0	1	277	362	638	0	575
TRINITY_DN11895_c0_g1_i1.p1	UniRef90_UPI000C1400BB	transmembrane protein 267 n	88.83	206	23	0	1	206	1	206	1e-117	345
TRINITY_DN11897_c1_g1_i1.p1	UniRef90_A0A2H1W923	SFRICE_005871 n	71.65	254	53	6	1	239	1	250	3e-96	294
TRINITY_DN11898_c0_g1_i1.p1	UniRef90_A0A2H1VBG7	SFRICE_023270 n	96.03	252	10	0	5	256	15	266	2e-144	418
TRINITY_DN11898_c0_g1_i2.p2	UniRef90_A0A2H1VBG7	SFRICE_023270 n	96.15	182	7	0	5	186	15	196	4e-102	308
TRINITY_DN119005_c0_g1_i1.p1	UniRef90_F1CEX7	Antennal binding protein n	99.32	147	1	0	1	147	1	147	6e-99	293
TRINITY_DN11901_c0_g1_i1.p1	UniRef90_A0A2W1BLY6	Uncharacterized protein n	95.78	379	16	0	1	379	1	379	0	768
TRINITY_DN11902_c0_g1_i1.p1	UniRef90_UPI000EF7E314	nuclear migration protein nudC n	92.35	327	24	1	1	326	1	327	0	598
TRINITY_DN119045_c0_g1_i1.p2	UniRef90_UPI000777F1F2	NAD-dependent malic enzyme, mitochondrial isoform X4 n	84.26	108	17	0	1	108	311	418	8e-56	192
TRINITY_DN119054_c0_g1_i1.p1	UniRef90_UPI000C141EA1	branchpoint-bridging protein-like n	36.49	148	86	5	1	145	1	143	5e-18	90.1
TRINITY_DN119069_c0_g1_i1.p1	UniRef90_A0A2A4JAD9	Uncharacterized protein n	76.52	115	27	0	1	115	159	273	7e-55	197
TRINITY_DN11906_c0_g1_i1.p1	UniRef90_Q1HPW2	Eukaryotic translation initiation factor 4A n	96.2	421	15	1	1	421	1	420	0	806
TRINITY_DN11906_c0_g1_i2.p1	UniRef90_Q1HPW2	Eukaryotic translation initiation factor 4A n	96.2	421	15	1	1	421	1	420	0	806
TRINITY_DN119084_c0_g1_i1.p1	UniRef90_Q88435	Nucleoprotein n	95.87	121	5	0	1	121	389	509	8e-66	219
TRINITY_DN11908_c0_g1_i1.p2	UniRef90_A0A2K8GL05	Chemosensory protein 22 (Fragment) n	99.09	110	1	0	19	128	1	110	9e-75	230
TRINITY_DN11911_c0_g2_i1.p1	UniRef90_UPI000C143AEB	uncharacterized protein LOC111353594 n	65.87	252	67	5	1	236	1	249	8e-92	283
TRINITY_DN11916_c0_g1_i1.p1	UniRef90_A0A2H1VPW1	SFRICE_006203 n	97.43	1829	43	2	1	1829	1	1825	0	3642
TRINITY_DN119181_c0_g1_i1.p1	UniRef90_A0A437AR44	Uncharacterized protein (Fragment) n	60.19	108	43	0	1	108	347	454	2e-35	139
TRINITY_DN11918_c0_g1_i1.p1	UniRef90_A0A2H1WTS4	SFRICE_000786 n	98.44	257	4	0	1	257	1	257	0	513
TRINITY_DN11918_c0_g1_i2.p1	UniRef90_A0A2H1WTS4	SFRICE_000786 n	98.44	257	4	0	1	257	1	257	0	513
TRINITY_DN11918_c0_g1_i3.p1	UniRef90_A0A2H1WTS4	SFRICE_000786 n	98.44	257	4	0	1	257	1	257	0	513
TRINITY_DN119190_c0_g1_i1.p1	UniRef90_A0A1Y1HGW3	Ribulose bisphosphate carboxylase small chain n	82.14	84	15	0	1	84	104	187	6e-46	158
TRINITY_DN11919_c0_g1_i1.p1	UniRef90_A0A2A4JTZ0	Uncharacterized protein n	92.27	453	35	0	1	453	1	453	0	809
TRINITY_DN119204_c0_g1_i1.p1	UniRef90_M1CR19	S-acyltransferase n	99.31	144	1	0	1	144	485	628	1e-89	285
TRINITY_DN119225_c0_g1_i1.p1	UniRef90_UPI0006EAFACE	uncharacterized protein LOC106713204 n	88.35	103	12	0	5	107	81	183	8e-57	187
TRINITY_DN11922_c0_g1_i1.p1	UniRef90_A0A2H1VTM0	SFRICE_011519 n	90.37	540	52	0	1	540	1	540	0	1011
TRINITY_DN11926_c0_g1_i1.p2	UniRef90_A0A2H1V0G0	SFRICE_004077 n	96.96	460	14	0	13	472	1	460	0	907
TRINITY_DN119275_c0_g1_i1.p1	UniRef90_UPI000C14093A	uncharacterized protein LOC111355181 isoform X1 n	71.72	99	27	1	1	99	1639	1736	1e-35	140
TRINITY_DN119286_c0_g1_i1.p1	UniRef90_UPI000C142977	uncharacterized protein LOC111355620 isoform X1 n	94.26	209	12	0	1	209	113	321	4e-139	406
TRINITY_DN11931_c0_g1_i1.p1	UniRef90_UPI000EF77E7C	SET and MYND domain-containing protein 4 n	88.89	684	75	1	1	683	1	684	0	1287
TRINITY_DN119325_c0_g1_i1.p1	UniRef90_A0A2G3A9C6	Leucine--tRNA ligase n	92.38	105	8	0	1	105	184	288	1e-51	177
TRINITY_DN119327_c0_g1_i1.p1	UniRef90_A0A1U8H4L6	4-coumarate--CoA ligase 2 n	95.1	102	5	0	6	107	3	104	2e-61	207
TRINITY_DN119353_c0_g1_i1.p1	UniRef90_UPI000676A319	piggyBac transposable element-derived protein 3-like n	91.74	109	9	0	1	109	221	329	2e-67	219
TRINITY_DN11935_c0_g1_i1.p1	UniRef90_UPI000C143EAC	exonuclease DPD1, chloroplastic/mitochondrial-like n	92.74	317	22	1	1	317	1	316	0	600
TRINITY_DN11935_c1_g1_i1.p1	UniRef90_UPI000C1445DF	pancreatic triacylglycerol lipase-like n	88	375	45	0	1	375	1	375	0	697
TRINITY_DN11936_c8_g1_i1.p1	UniRef90_Q5UAT3	Ribosomal protein L7A n	95.62	251	11	0	18	268	18	268	2e-165	472
TRINITY_DN119382_c0_g1_i1.p1	UniRef90_A0A3S4NRK7	Axial regulator YABBY 1 n	92.45	106	8	0	2	107	1	106	8e-60	194
TRINITY_DN119386_c0_g1_i1.p1	UniRef90_D0NLK5	Uncharacterized protein n	94.21	121	7	0	9	129	1	121	3e-75	231
TRINITY_DN119393_c0_g1_i1.p1	UniRef90_A0A3F2RCA8	Ribosomal_L2_C domain-containing protein n	97.06	170	5	0	1	170	1	170	6e-115	339
TRINITY_DN1193_c0_g1_i1.p1	UniRef90_A0A3S3NL57	GFO_IDH_MocA domain-containing protein n	86.12	209	29	0	1	209	124	332	7e-130	382
TRINITY_DN11940_c0_g1_i1.p1	UniRef90_A0A1W6MPR2	Trehalose-6-phosphate synthase n	87.62	800	99	0	7	806	4	803	0	1494
TRINITY_DN119446_c0_g1_i1.p1	UniRef90_A0A443PKY5	Serine/threonine-protein phosphatase 2A regulatory subunit A beta isoform isoform X2 n	84.11	151	2	1	1	129	459	609	9e-77	250
TRINITY_DN119446_c0_g1_i1.p1	UniRef90_A0A443PKY5	Serine/threonine-protein phosphatase 2A regulatory subunit A beta isoform isoform X2 n	31	100	69	0	14	113	316	415	4e-08	61.2
TRINITY_DN119452_c0_g1_i1.p2	UniRef90_A0A329S7F6	Uncharacterized protein n	100	100	0	0	14	113	1	100	3e-63	209
TRINITY_DN11946_c0_g1_i1.p1	UniRef90_A0A1V0M874	Fatty acyl-CoA reductase n	99.81	535	1	0	1	535	1	535	0	1108
TRINITY_DN119488_c0_g1_i1.p1	UniRef90_UPI0009821060	actin-related protein 3-like n	99.01	101	1	0	1	101	55	155	2e-66	209
TRINITY_DN11949_c0_g1_i1.p1	UniRef90_UPI000C141B49	activating signal cointegrator 1 complex subunit 3 n	96.75	2185	70	1	1	2185	1	2184	0	4432
TRINITY_DN11950_c0_g1_i1.p1	UniRef90_A0A2A4J3K6	Uncharacterized protein n	98.82	760	9	0	1	760	1	760	0	1569
TRINITY_DN119531_c0_g1_i1.p1	UniRef90_A0A3S3P4Z1	Thioredoxin-like protein CXXS1 n	97.27	110	3	0	1	110	5	114	3e-72	223
TRINITY_DN119537_c0_g1_i1.p1	UniRef90_UPI000B3962BE	uncharacterized protein LOC110372414 n	37.1	221	129	6	40	254	31	247	3e-37	144
TRINITY_DN119561_c0_g1_i1.p1	UniRef90_A0A1E1WP53	Uncharacterized protein n	44.37	151	57	6	1	147	179	306	3e-16	84.7
TRINITY_DN119591_c0_g1_i1.p1	UniRef90_A0A0V0ISK3	Poly [ADP-ribose] polymerase n	99	100	1	0	1	100	233	332	3e-61	207
TRINITY_DN119631_c0_g1_i1.p1	UniRef90_W2LA04	Uncharacterized protein n	96.69	151	5	0	1	151	300	450	7e-100	309
TRINITY_DN119641_c0_g1_i1.p1	UniRef90_A0A2H1WNX1	SFRICE_012724 n	93.02	129	9	0	1	129	282	410	6e-76	254
TRINITY_DN119642_c0_g1_i1.p1	UniRef90_UPI00103E705A	uncharacterized protein LOC114358117 n	47.79	136	71	0	1	136	111	246	3e-37	143
TRINITY_DN11965_c0_g1_i1.p1	UniRef90_UPI000C143A89	ubiquitin thioesterase OTU1 n	96.77	310	9	1	1	310	1	309	0	619
TRINITY_DN11965_c0_g1_i2.p1	UniRef90_UPI000C143A89	ubiquitin thioesterase OTU1 n	96.77	310	9	1	1	310	1	309	0	619
TRINITY_DN119689_c0_g1_i1.p1	UniRef90_A0A3Q7EGZ5	AAI domain-containing protein n	97.35	113	3	0	1	113	81	193	5e-71	222
TRINITY_DN11968_c0_g1_i1.p1	UniRef90_A0A1B0CIL9	DM5 domain-containing protein n	87.67	73	9	0	15	87	130	202	4e-35	135
TRINITY_DN11969_c0_g1_i1.p2	UniRef90_A0A2H1VSF3	SFRICE_012790 (Fragment) n	98.18	220	3	1	80	298	1	220	1e-132	396
TRINITY_DN119769_c0_g1_i1.p1	UniRef90_UPI000C140DC8	uncharacterized protein LOC111359459 n	82.89	187	31	1	1	186	3	189	8e-109	323
TRINITY_DN11976_c0_g1_i1.p1	UniRef90_UPI000C141B25	uncharacterized protein LOC111357583 n	81.76	455	76	4	1	452	6	456	0	705
TRINITY_DN11983_c0_g1_i2.p1	UniRef90_A0A2H1VQR6	SFRICE_003564 n	98.63	511	7	0	14	524	1	511	0	1011
TRINITY_DN119863_c0_g1_i1.p1	UniRef90_A0A3S3N3R4	Signal peptidase complex subunit 3 n	99.03	103	1	0	11	113	1	103	2e-66	210
TRINITY_DN119872_c0_g1_i1.p1	UniRef90_UPI000E775AC4	uncharacterized protein LOC113396632 n	62.39	117	43	1	1	117	29	144	9e-47	160
TRINITY_DN119893_c0_g1_i1.p2	UniRef90_A0A357TKS0	GH43_C2 domain-containing protein (Fragment) n	82.86	35	6	0	39	73	1	35	1e-09	62
TRINITY_DN11989_c0_g1_i1.p1	UniRef90_A0A2A4K560	J domain-containing protein n	89.61	356	34	2	1	356	1	353	0	619
TRINITY_DN119916_c0_g1_i1.p1	UniRef90_A0A3S3MU87	50S ribosomal protein L31 n	95.65	115	5	0	1	115	26	140	5e-75	231
TRINITY_DN11994_c0_g1_i1.p1	UniRef90_A0A2H1VCL2	SFRICE_003191 n	91.06	246	21	1	1	245	1	246	6e-159	453
TRINITY_DN11996_c0_g1_i1.p1	UniRef90_A0A4C1WD70	Uncharacterized protein n	83.04	224	36	1	1	224	49	270	1e-131	384
TRINITY_DN119972_c0_g1_i1.p1	UniRef90_Q9FYW5	U2 snRNP auxiliary factor large subunit n	98.45	194	3	0	1	194	317	510	2e-134	399
TRINITY_DN11999_c0_g1_i1.p1	UniRef90_A0A2H1VYG0	SFRICE_002713 n	90.51	274	26	0	1	274	1	274	0	524
TRINITY_DN1199_c0_g1_i1.p1	UniRef90_UPI000E6D65C5	histone-lysine N-methyltransferase SETMAR-like n	82.24	107	18	1	1	106	10	116	4e-55	187
TRINITY_DN1199_c0_g1_i2.p1	UniRef90_UPI000E6D65C5	histone-lysine N-methyltransferase SETMAR-like n	83.18	107	18	0	1	107	10	116	6e-57	192
TRINITY_DN12000_c0_g1_i1.p1	UniRef90_UPI000EF8F985	actin-binding protein IPP n	87.5	584	69	1	5	588	6	585	0	1001
TRINITY_DN120023_c0_g1_i1.p1	UniRef90_A0A2H1WKA5	SFRICE_008543 n	99.22	129	1	0	1	129	308	436	2e-83	265
TRINITY_DN12002_c0_g1_i1.p1	UniRef90_A0A2H1VIG7	SFRICE_006366 n	96.2	395	15	0	1	395	1	395	0	791
TRINITY_DN120061_c0_g1_i1.p1	UniRef90_M0ZUG9	Uncharacterized protein n	95.47	265	12	0	1	265	108	372	2e-167	481
TRINITY_DN12006_c0_g1_i1.p1	UniRef90_UPI000B3882BA	anaphase-promoting complex subunit 1 n	82.92	691	106	4	1	679	1411	2101	0	1176
TRINITY_DN12006_c1_g1_i1.p1	UniRef90_A0A2H1WKM8	SFRICE_035384 (Fragment) n	82.26	62	11	0	7	68	315	376	7e-13	73.9
TRINITY_DN12006_c2_g1_i1.p1	UniRef90_UPI00101C85E8	uncharacterized protein LOC114247726 n	47	100	31	2	8	99	1854	1939	1e-07	59.7
TRINITY_DN120070_c0_g1_i1.p1	UniRef90_M1BZP7	Non-specific serine/threonine protein kinase n	100	128	0	0	1	128	65	192	8e-84	264
TRINITY_DN120084_c0_g1_i1.p1	UniRef90_A0A3S3R602	Cysteine proteinase 2 n	97.32	112	3	0	1	112	420	531	1e-68	231
TRINITY_DN120084_c0_g1_i1.p1	UniRef90_A0A3S3R602	Cysteine proteinase 2 n	86.61	112	15	0	1	112	76	187	2e-60	208
TRINITY_DN120099_c0_g1_i1.p1	UniRef90_B0MYB1	MazG family protein n	100	79	0	0	30	108	1	79	2e-46	161
TRINITY_DN12011_c0_g1_i1.p1	UniRef90_A0A2H1VP99	SFRICE_001364 n	93.7	809	50	1	1	808	1	809	0	1540
TRINITY_DN120139_c0_g1_i1.p2	UniRef90_UPI000549CBF2	ER membrane protein complex subunit 4 n	87.62	105	9	1	10	110	41	145	2e-52	174
TRINITY_DN120156_c0_g1_i1.p1	UniRef90_UPI000B398610	uncharacterized protein LOC110380119 n	69.92	246	71	1	1	243	783	1028	2e-113	361
TRINITY_DN12016_c0_g1_i1.p1	UniRef90_H9J699	TACC_C domain-containing protein n	92.26	323	23	1	1	323	1	321	0	578
TRINITY_DN12016_c0_g1_i2.p1	UniRef90_H9J699	TACC_C domain-containing protein n	92.26	323	23	1	1	323	1	321	0	578
TRINITY_DN12017_c0_g1_i1.p1	UniRef90_A0A2H1W7F5	SFRICE_013510 n	46.96	181	76	7	2	177	2283	2448	1e-15	86.3
TRINITY_DN12017_c0_g1_i1.p1	UniRef90_A0A2H1W7F5	SFRICE_013510 n	45.03	171	72	5	1	167	2363	2515	1e-15	85.9
TRINITY_DN12017_c0_g1_i1.p1	UniRef90_A0A2H1W7F5	SFRICE_013510 n	42.86	203	83	6	1	177	2186	2381	3e-15	85.1
TRINITY_DN12017_c0_g1_i1.p1	UniRef90_A0A2H1W7F5	SFRICE_013510 n	44.68	188	75	7	1	175	2323	2494	2e-14	82.4
TRINITY_DN12017_c0_g1_i1.p1	UniRef90_A0A2H1W7F5	SFRICE_013510 n	41.71	175	70	6	8	168	2256	2412	5e-10	68.9
TRINITY_DN12017_c0_g1_i1.p1	UniRef90_A0A2H1W7F5	SFRICE_013510 n	39.71	204	72	9	11	168	2167	2365	4e-08	63.2
TRINITY_DN12017_c0_g1_i1.p1	UniRef90_A0A2H1W7F5	SFRICE_013510 n	40.21	189	67	8	11	179	2133	2295	4e-06	56.6
TRINITY_DN120214_c0_g1_i1.p1	UniRef90_M1BPR6	PITH domain-containing protein n	98.18	110	2	0	11	120	1	110	3e-73	228
TRINITY_DN120233_c0_g1_i1.p1	UniRef90_Q9NL36	Pol polyprotein (Fragment) n	55.26	342	146	4	1	338	106	444	4e-136	412
TRINITY_DN12030_c0_g1_i1.p1	UniRef90_A0A1V0M8B4	Lipase n	99.76	422	1	0	1	422	1	422	0	878
TRINITY_DN120331_c0_g1_i1.p1	UniRef90_A0A2A4JBA8	Uncharacterized protein n	93.94	99	6	0	1	99	99	197	4e-57	191
TRINITY_DN120406_c0_g1_i1.p1	UniRef90_UPI000C143280	calsequestrin-1-like n	67.35	49	16	0	32	80	147	195	4e-15	77.8
TRINITY_DN120442_c0_g1_i1.p1	UniRef90_A0A3Q7I5U2	Uncharacterized protein n	94.5	109	6	0	1	109	120	228	4e-59	193
TRINITY_DN120455_c0_g1_i1.p2	UniRef90_UPI000C14276C	uncharacterized protein LOC111365113 n	72.41	145	38	2	1	144	60	203	2e-54	184
TRINITY_DN120468_c0_g1_i1.p1	UniRef90_A0A1Y1HTF4	60S ribosomal protein L27 n	93.4	106	7	0	7	112	1	106	5e-63	200
[truncated: 42,342 more rows]
