# Supplementary material for: Family dinner: Transcriptional plasticity of five Noctuidae (Lepidoptera) feeding on three host plant species
Source: Ecol Evol. 2022 Sep 6;12(9):e9258. doi: 10.1002/ece3.9258 (PMC9448971; doi:10.1002/ece3.9258)
Supplement: Supplementary file 20 — Table S9b [file ECE3-12-e9258-s045.xlsx]

## Sheet: Blad1
Supplementary Table 9b. BLASTP annotated genes using UniRef90 database.
Spodoptera littoralis
Gene-protein_ID	sseqid	description	pident	length	mismatch	gapopen	qstart	qend	sstart	send	evalue	bitscore
TRINITY_DN0_c0_g1_i1.p1	UniRef90_UPI000C143460	probable cytochrome P450 4d21 n	94.37	142	8	0	1	142	113	254	1e-93	285
TRINITY_DN100073_c0_g1_i1.p3	UniRef90_A0A014MMA6	Ethanolamine utilization protein EutJ n	98.46	130	2	0	1	130	34	163	2e-87	271
TRINITY_DN100112_c0_g1_i1.p3	UniRef90_UPI00104EE949	ABC transporter ATP-binding protein n	95.4	87	4	0	1	87	106	192	7e-50	168
TRINITY_DN100118_c0_g1_i1.p2	UniRef90_A0A1B2D2H2	Uncharacterized protein n	98.48	197	3	0	1	197	216	412	9e-135	397
TRINITY_DN100154_c0_g1_i1.p1	UniRef90_A0A014QEX1	YjgP/YjgQ family permease n	100	114	0	0	18	131	1	114	3e-71	229
TRINITY_DN100156_c0_g1_i1.p3	UniRef90_K7EQF0	Transcription activator BRG1 (Fragment) n	99.06	106	1	0	1	106	141	246	2e-66	215
TRINITY_DN100223_c0_g1_i1.p1	UniRef90_A0A076PKS2	Uncharacterized protein n	85.71	119	17	0	1	119	245	363	9e-65	223
TRINITY_DN10026_c0_g1_i1.p1	UniRef90_W4AU38	Lipid II flippase Amj n	100	98	0	0	4	101	1	98	7e-59	193
TRINITY_DN1002_c0_g1_i1.p1	UniRef90_H9J4C3	Uncharacterized protein n	90.48	105	10	0	1	105	1	105	7e-60	191
TRINITY_DN100307_c0_g1_i1.p1	UniRef90_UPI000E6D99F7	uncharacterized protein K02A2.6-like n	80	100	19	1	1	100	1	99	2e-46	171
TRINITY_DN100348_c0_g1_i1.p1	UniRef90_A0A150HT64	Acyl-CoA dehydrogenase n	92.65	136	10	0	1	136	32	167	7e-83	261
TRINITY_DN100413_c0_g1_i1.p1	UniRef90_A0A3R3XZ70	Uncharacterized protein n	57.78	45	19	0	7	51	147	191	0.0001	49.3
TRINITY_DN100459_c0_g1_i1.p1	UniRef90_UPI00052953E3	AFG3-like protein 2 n	100	112	0	0	1	112	36	147	4e-74	231
TRINITY_DN100470_c0_g1_i1.p1	UniRef90_UPI000C1416D3	trypsin II-P29-like n	80	30	6	0	1	30	99	128	1e-05	51.6
TRINITY_DN100473_c0_g1_i1.p1	UniRef90_N9DGR0	AAA_31 domain-containing protein n	91.53	59	5	0	33	91	3	61	3e-27	112
TRINITY_DN100473_c0_g1_i1.p1	UniRef90_N9DGR0	AAA_31 domain-containing protein n	88.57	35	4	0	93	127	3	37	4e-10	65.5
TRINITY_DN100473_c0_g1_i1.p1	UniRef90_N9DGR0	AAA_31 domain-containing protein n	93.55	31	2	0	1	31	31	61	2e-09	63.5
TRINITY_DN100658_c0_g1_i1.p1	UniRef90_UPI000C13FCD6	uncharacterized protein LOC111349786 n	96.77	155	5	0	1	155	400	554	5e-93	308
TRINITY_DN100781_c0_g1_i1.p1	UniRef90_A0A0U3F6X5	50S ribosomal protein L5 n	95.96	99	4	0	1	99	81	179	3e-62	199
TRINITY_DN10094_c0_g1_i1.p1	UniRef90_UPI000C1425C6	roundabout homolog 1-like n	93.48	138	9	0	1	138	355	492	2e-82	262
TRINITY_DN10101_c0_g1_i1.p1	UniRef90_A0A2H1V643	SFRICE_011723 n	97.68	302	7	0	1	302	1	302	0	598
TRINITY_DN10105_c0_g1_i1.p1	UniRef90_A0A1F2VJF5	Peptidase n	98.19	277	5	0	1	277	1	277	0	563
TRINITY_DN1010_c0_g1_i1.p2	UniRef90_M5D363	PHB domain-containing protein n	99.39	164	1	0	1	164	1	164	5e-114	338
TRINITY_DN101163_c0_g1_i1.p1	UniRef90_A0A482WI54	Uncharacterized protein n	100	115	0	0	1	115	1	115	9e-80	242
TRINITY_DN101189_c0_g1_i1.p1	UniRef90_D7NXZ3	Mitochondrial H+-transporting ATP synthase F1 complex alpha subunit 1 (Fragment) n	95.49	133	6	0	1	133	24	156	1e-85	264
TRINITY_DN101219_c0_g1_i1.p2	UniRef90_A0A3R5P1T7	Barstar (Barnase inhibitor) n	96.49	114	4	0	1	114	63	176	1e-74	231
TRINITY_DN101243_c0_g1_i1.p1	UniRef90_A0A1I4DHV3	D-alanine--D-alanine ligase n	99.05	105	1	0	1	105	1	105	8e-66	213
TRINITY_DN10124_c0_g1_i1.p1	UniRef90_UPI000C140A4B	androglobin-like n	92.35	170	9	1	1	166	1285	1454	5e-92	303
TRINITY_DN10127_c0_g1_i1.p2	UniRef90_A0A333DSU0	Pimeloyl-CoA synthetase n	99.3	286	2	0	1	286	448	733	0	555
TRINITY_DN101354_c0_g1_i1.p2	UniRef90_UPI00106B414A	TonB-dependent receptor n	95.54	112	5	0	1	112	284	395	2e-70	228
TRINITY_DN101404_c0_g1_i1.p1	UniRef90_A0A014P1V4	Glutamate ABC transporter permease n	98.63	146	2	0	1	146	15	160	2e-97	293
TRINITY_DN101415_c0_g1_i1.p1	UniRef90_W4AMY0	Uncharacterized protein n	98.8	83	1	0	20	102	1	83	1e-46	170
TRINITY_DN10148_c0_g1_i1.p2	UniRef90_A0A3R4FC11	Putative succinyl-CoA:3-ketoacid coenzyme A transferase subunit A n	97.62	126	3	0	3	128	1	126	1e-82	252
TRINITY_DN10158_c0_g1_i1.p1	UniRef90_UPI000C14098D	DNA methyltransferase 1-associated protein 1 n	99.14	464	4	0	1	464	1	464	0	964
TRINITY_DN10158_c0_g1_i2.p1	UniRef90_UPI000C14098D	DNA methyltransferase 1-associated protein 1 n	99.14	464	4	0	1	464	1	464	0	964
TRINITY_DN101601_c0_g1_i1.p1	UniRef90_A0A4C1VA59	Uncharacterized protein n	53.33	60	28	0	3	62	53	112	6e-07	54.3
TRINITY_DN10179_c0_g1_i1.p1	UniRef90_B4STI2	Coagulation factor 5/8 type domain protein n	92.39	197	15	0	9	205	361	557	5e-115	363
TRINITY_DN1018_c0_g1_i1.p1	UniRef90_A0A2A4K1J8	Reverse transcriptase domain-containing protein n	75	104	26	0	1	104	34	137	1e-48	167
TRINITY_DN10208_c0_g1_i1.p1	UniRef90_UPI000D674B99	phosphatidate cytidylyltransferase n	97.13	174	5	0	56	229	1	174	6e-106	317
TRINITY_DN10221_c0_g1_i1.p1	UniRef90_J3E297	Glycine/D-amino acid oxidase, deaminating n	93.7	254	16	0	1	254	1	254	6e-166	479
TRINITY_DN10222_c1_g1_i1.p2	UniRef90_B4SJR8	ATP synthase epsilon chain n	99.29	140	1	0	1	140	1	140	2e-91	273
TRINITY_DN10225_c0_g1_i1.p1	UniRef90_A0A2H1VGE0	SFRICE_008102 n	89.87	79	8	0	32	110	32	110	7e-42	145
TRINITY_DN102333_c0_g1_i1.p2	UniRef90_B8L275	TonB-dependent receptor n	95.24	105	5	0	1	105	123	227	1e-52	186
TRINITY_DN102375_c0_g1_i1.p2	UniRef90_UPI0009A54551	efflux transporter outer membrane subunit n	76.19	105	25	0	1	105	71	175	2e-35	136
TRINITY_DN102441_c0_g1_i1.p1	UniRef90_A0A2I0TBY4	Atp-binding cassette sub-family e member 1 n	100	121	0	0	1	121	170	290	6e-79	248
TRINITY_DN102452_c0_g1_i1.p2	UniRef90_A0A3R3G701	Putrescine-binding periplasmic protein n	93.16	117	8	0	1	117	49	165	7e-73	230
TRINITY_DN10248_c0_g1_i1.p1	UniRef90_A0A2H1WUY9	SFRICE_028161 n	100	116	0	0	1	116	21	136	1e-69	220
TRINITY_DN102549_c0_g1_i1.p1	UniRef90_UPI000522609B	acidic amino acid decarboxylase GADL1-like n	93.14	102	7	0	1	102	56	157	3e-64	205
TRINITY_DN102552_c0_g1_i1.p2	UniRef90_A0A480CZH1	Uncharacterized protein (Fragment) n	88.64	44	5	0	6	49	122	165	3e-12	69.7
TRINITY_DN10256_c0_g1_i1.p1	UniRef90_UPI000C142644	nucleic acid dioxygenase ALKBH1 isoform X1 n	97.62	336	8	0	1	336	1	336	0	682
TRINITY_DN102590_c0_g1_i1.p1	UniRef90_W4ATE4	Uncharacterized protein n	100	100	0	0	1	100	73	172	1e-64	208
TRINITY_DN10267_c0_g1_i1.p3	UniRef90_A0A2H1VMF0	SFRICE_018189 (Fragment) n	87.37	95	8	1	1	91	1	95	3e-41	147
TRINITY_DN102718_c0_g1_i1.p1	UniRef90_U3IWE6	Nucleolar and coiled-body phosphoprotein 1 n	98.15	108	2	0	1	108	104	211	5e-51	181
TRINITY_DN102936_c0_g1_i1.p2	UniRef90_A0A407QR10	Uncharacterized protein n	32.22	90	60	1	12	101	4	92	1e-06	53.1
TRINITY_DN102980_c0_g1_i1.p1	UniRef90_UPI000C141FDF	macrophage migration inhibitory factor homolog n	99.16	119	1	0	1	119	1	119	1e-79	241
TRINITY_DN102981_c0_g1_i1.p1	UniRef90_Q0N2S2	Small GTP-binding protein Rab10 n	98.03	203	4	0	1	203	1	203	6e-145	414
TRINITY_DN102983_c0_g1_i1.p2	UniRef90_A0A1S2BJC1	Uncharacterized protein n	95.2	666	32	0	1	666	1	666	0	1245
TRINITY_DN102984_c0_g1_i1.p2	UniRef90_A0A2H1W3Y3	ATP synthase subunit d, mitochondrial n	95.98	174	7	0	1	174	1	174	3e-118	344
TRINITY_DN102986_c0_g1_i1.p2	UniRef90_A0A1B2CZR2	Glycerate kinase n	99.08	109	1	0	1	109	1	109	9e-71	220
TRINITY_DN102989_c0_g1_i1.p1	UniRef90_A0A2H1WVA0	SFRICE_010500 n	97.93	193	4	0	1	193	1	193	7e-129	381
TRINITY_DN102989_c0_g1_i2.p1	UniRef90_A0A2H1WVA0	SFRICE_010500 n	83.16	380	51	4	1	368	1	379	0	622
TRINITY_DN102991_c0_g1_i1.p1	UniRef90_A0A2A4JF46	Uncharacterized protein n	92.64	530	38	1	1	530	1	529	0	1036
TRINITY_DN102993_c0_g1_i1.p1	UniRef90_A0A2H1VAA3	SFRICE_001806 n	92.57	323	23	1	1	323	80	401	0	627
TRINITY_DN102994_c0_g1_i2.p1	UniRef90_A0A2A4JLB9	Dolichyl-diphosphooligosaccharide--protein glycosyltransferase 48 kDa subunit n	94.48	435	23	1	1	434	1	435	0	857
TRINITY_DN102994_c0_g1_i3.p1	UniRef90_A0A2A4JLB9	Dolichyl-diphosphooligosaccharide--protein glycosyltransferase 48 kDa subunit n	94.48	435	23	1	1	434	1	435	0	857
TRINITY_DN102995_c0_g1_i1.p4	UniRef90_A0A0W7YXS7	Peptidoglycan D,D-transpeptidase FtsI n	94.44	108	6	0	1	108	26	133	2e-63	213
TRINITY_DN102996_c2_g1_i1.p1	UniRef90_E0A3A7	NADPH--cytochrome P450 reductase n	95.21	689	31	1	1	689	1	687	0	1364
TRINITY_DN102999_c0_g1_i1.p1	UniRef90_A0A2U4H8I1	FAD-dependent oxidoreductase n	92.56	403	30	0	10	412	1	403	0	743
TRINITY_DN1029_c0_g1_i1.p2	UniRef90_Q88M44	Probable M18 family aminopeptidase 2 n	96.04	429	17	0	1	429	1	429	0	855
TRINITY_DN103005_c0_g1_i1.p1	UniRef90_A0A2H1VQZ2	SFRICE_041089 n	99.04	625	6	0	1	625	1	625	0	1293
TRINITY_DN103014_c0_g1_i1.p1	UniRef90_Q1HPK6	Translation elongation factor 2 n	97.27	844	23	0	1	844	1	844	0	1715
TRINITY_DN103017_c0_g1_i1.p1	UniRef90_A0A1E1W6Z3	BTB domain-containing protein n	100	128	0	0	1	128	57	184	7e-90	270
TRINITY_DN103018_c0_g1_i1.p1	UniRef90_UPI000EF760BE	CTP synthase n	94.52	602	33	0	1	602	1	602	0	1190
TRINITY_DN103019_c0_g1_i1.p1	UniRef90_S2K911	Insecticidal toxin complex protein TcaC n	86.55	565	76	0	1	565	6	570	0	957
TRINITY_DN103020_c0_g1_i1.p1	UniRef90_M5CQ97	Glutathione reductase (NADPH) n	98.89	452	5	0	1	452	67	518	0	902
TRINITY_DN103022_c0_g1_i1.p1	UniRef90_A0A2H1WGD2	SFRICE_008034 n	99.66	298	1	0	1	298	1	298	0	604
TRINITY_DN103026_c0_g1_i1.p1	UniRef90_A0A2H1WI79	SFRICE_009007 n	94.02	535	32	0	1	535	1	535	0	1030
TRINITY_DN103031_c0_g1_i1.p1	UniRef90_UPI000C14022C	uncharacterized protein LOC111365035 n	97.39	230	6	0	16	245	1	230	1e-151	434
TRINITY_DN103032_c0_g1_i1.p1	UniRef90_UPI000C13F211	mediator of RNA polymerase II transcription subunit 16 n	97.72	263	2	1	1	259	1	263	5e-179	525
TRINITY_DN103034_c0_g1_i1.p1	UniRef90_A0A2A4IV53	Uncharacterized protein n	94.02	117	6	1	39	155	1	116	3e-52	173
TRINITY_DN103035_c1_g1_i1.p1	UniRef90_A0A4U7BGE8	Cuticular protein RR-1 n	92.86	112	8	0	1	112	1	112	1e-54	178
TRINITY_DN103035_c1_g1_i2.p1	UniRef90_A0A4U7BGE8	Cuticular protein RR-1 n	92.86	112	8	0	1	112	1	112	1e-54	178
TRINITY_DN103036_c0_g1_i1.p1	UniRef90_UPI000C141B73	paraplegin n	99.74	783	2	0	1	783	1	783	0	1615
TRINITY_DN103041_c0_g1_i1.p1	UniRef90_A0A2R3Q1V2	Uncharacterized protein n	100	334	0	0	1	334	431	764	0	699
TRINITY_DN103044_c0_g1_i1.p1	UniRef90_A0A239QBK2	Hpt domain-containing protein n	93.87	571	35	0	1	571	205	775	0	969
TRINITY_DN103048_c0_g1_i1.p1	UniRef90_UPI000C143E29	ETS homologous factor-like n	99.48	388	2	0	81	468	1	388	0	808
TRINITY_DN103056_c0_g1_i2.p1	UniRef90_UPI000C1429FD	uncharacterized protein LOC111362105 n	96.36	110	4	0	1	110	140	249	9e-69	218
TRINITY_DN103058_c0_g1_i1.p3	UniRef90_UPI000B7B5565	uncharacterized protein LOC108586644 isoform X1 n	89	100	11	0	2	101	18	117	2e-54	177
TRINITY_DN103070_c0_g1_i1.p1	UniRef90_UPI00067B5989	vigilin n	88.96	1268	126	5	1	1266	1	1256	0	2283
TRINITY_DN103075_c0_g1_i1.p1	UniRef90_B9TE33	Uncharacterized protein n	38.49	291	176	2	226	513	37	327	8e-31	132
TRINITY_DN103076_c0_g1_i1.p1	UniRef90_UPI000C1432F0	uncharacterized protein LOC111347839 n	99.02	205	2	0	1	205	1	205	5e-144	412
TRINITY_DN103083_c0_g1_i1.p1	UniRef90_A0A2H1VFJ4	Ribosome biogenesis protein NOP53 n	96.31	461	17	0	1	461	1	461	0	907
TRINITY_DN103087_c0_g1_i1.p2	UniRef90_A0A2D4EJQ1	Uncharacterized protein (Fragment) n	72.17	115	32	0	1	115	28	142	2e-43	156
TRINITY_DN103088_c0_g1_i1.p1	UniRef90_A0A2W1BTP9	Uncharacterized protein n	93.35	481	32	0	1	481	1	481	0	960
TRINITY_DN103091_c0_g1_i1.p1	UniRef90_UPI000C143FED	uncharacterized protein LOC111362107 n	96.51	258	9	0	1	258	1	258	2e-178	504
TRINITY_DN103092_c0_g1_i1.p1	UniRef90_UPI000C1400FD	very-long-chain 3-oxoacyl-CoA reductase-like isoform X1 n	100	322	0	0	1	322	1	322	0	672
TRINITY_DN103093_c0_g1_i1.p2	UniRef90_A0A1B2D7S8	AsnC family transcriptional regulator n	99.17	121	1	0	4	124	1	121	1e-76	236
TRINITY_DN103096_c0_g1_i1.p1	UniRef90_A0A2H1V4Q1	SFRICE_002984 n	97.01	335	10	0	1	335	1	335	0	688
TRINITY_DN103102_c0_g1_i1.p1	UniRef90_A0A2H1WWG3	SFRICE_013933 n	97.31	520	14	0	1	520	1	520	0	1058
TRINITY_DN103104_c0_g1_i1.p1	UniRef90_A0A2W1BVD1	Uncharacterized protein n	94.65	897	47	1	1	897	1491	2386	0	1796
TRINITY_DN103108_c0_g1_i1.p2	UniRef90_A0A1A6XY57	Flagellar basal-body rod protein FlgF n	97.32	261	7	0	1	261	1	261	0	513
TRINITY_DN103110_c0_g1_i1.p1	UniRef90_UPI000C1430FC	zinc finger protein 277 n	99.54	431	2	0	1	431	1	431	0	882
TRINITY_DN103111_c0_g1_i1.p1	UniRef90_UPI000C140961	uncharacterized protein LOC111358660 n	89.02	164	18	0	19	182	25	188	2e-101	302
TRINITY_DN103116_c0_g1_i1.p1	UniRef90_A0A0P5ERT7	40S ribosomal protein S14 (Fragment) n	91.84	147	12	0	1	147	1	147	6e-90	273
TRINITY_DN103116_c0_g1_i2.p1	UniRef90_A0A0P5ERT7	40S ribosomal protein S14 (Fragment) n	91.84	147	12	0	1	147	1	147	6e-90	273
TRINITY_DN103120_c0_g1_i1.p1	UniRef90_D6X4W4	V-type proton ATPase proteolipid subunit n	92.16	153	12	0	3	155	7	159	2e-91	275
TRINITY_DN103122_c1_g1_i1.p1	UniRef90_UPI000C143470	protein LSM14 homolog A n	100	183	0	0	1	183	535	717	6e-121	370
TRINITY_DN103122_c1_g1_i2.p1	UniRef90_UPI000C143470	protein LSM14 homolog A n	100	183	0	0	1	183	535	717	6e-121	370
TRINITY_DN103125_c0_g1_i1.p1	UniRef90_M5CN25	Arsenical pump membrane protein n	92.56	309	23	0	9	317	73	381	0	543
TRINITY_DN103131_c0_g1_i1.p1	UniRef90_UPI000C141412	sugar transporter SWEET1 n	100	229	0	0	1	229	1	229	9e-163	462
TRINITY_DN103133_c0_g1_i1.p1	UniRef90_A0A0A9Y2E6	S-phase kinase-associated protein 1 n	95.06	162	8	0	1	162	1	162	5e-98	292
TRINITY_DN103135_c0_g1_i1.p1	UniRef90_A0A3S2NEH2	Uncharacterized protein n	96.72	183	6	0	1	183	98	280	8e-123	360
TRINITY_DN103137_c0_g1_i1.p2	UniRef90_A0A1B2D0T3	ABC transporter permease n	100	187	0	0	1	187	90	276	5e-130	385
TRINITY_DN103139_c0_g1_i1.p1	UniRef90_A0A194RB85	tRNA-splicing ligase RtcB homolog n	94.27	506	29	0	1	506	1	506	0	983
TRINITY_DN103140_c0_g1_i1.p1	UniRef90_A0A2H1WN87	SFRICE_013857 n	99.58	472	2	0	5	476	6	477	0	973
TRINITY_DN103141_c0_g1_i1.p1	UniRef90_A0A0J7KA13	40s ribosomal protein s15a n	94.62	130	6	1	1	129	23	152	9e-84	254
TRINITY_DN103141_c0_g1_i2.p1	UniRef90_A0A0J7KA13	40s ribosomal protein s15a n	94.62	130	6	1	1	129	23	152	9e-84	254
TRINITY_DN103147_c0_g1_i1.p1	UniRef90_UPI000C14400F	alpha-1,6-mannosyl-glycoprotein 2-beta-N-acetylglucosaminyltransferase-like n	96.94	294	7	1	1	294	129	420	0	601
TRINITY_DN103166_c0_g1_i1.p1	UniRef90_A0A2H1VJJ7	SFRICE_014540 (Fragment) n	89	100	11	0	15	114	1	100	8e-58	193
TRINITY_DN103169_c0_g1_i1.p1	UniRef90_U3IF72	Aldo_ket_red domain-containing protein n	98.94	188	2	0	1	188	54	241	6e-133	387
TRINITY_DN10316_c0_g1_i1.p1	UniRef90_A0A2A4J9G4	Uncharacterized protein n	38.92	406	220	8	20	409	14	407	1e-83	275
TRINITY_DN103176_c0_g1_i1.p1	UniRef90_UPI000EF7A18D	pre-mRNA 3'-end-processing factor FIP1 n	79.73	518	74	4	1	493	1	512	0	582
TRINITY_DN10317_c0_g1_i1.p1	UniRef90_UPI0007C8C851	uncharacterized protein LOC107882240 n	41.9	105	45	3	11	104	6	105	7e-10	65.5
TRINITY_DN10317_c0_g1_i2.p1	UniRef90_UPI0007C8C851	uncharacterized protein LOC107882240 n	41.9	105	45	3	11	104	6	105	7e-10	65.5
TRINITY_DN10317_c0_g1_i3.p1	UniRef90_UPI0007C8C851	uncharacterized protein LOC107882240 n	41.9	105	45	3	11	104	6	105	7e-10	65.5
TRINITY_DN103183_c0_g1_i1.p1	UniRef90_UPI000C142898	uncharacterized protein LOC111350463 isoform X1 n	99.6	251	1	0	1	251	119	369	2e-176	506
TRINITY_DN103185_c0_g1_i1.p1	UniRef90_A0A2H1VCL2	SFRICE_003191 n	95.93	246	10	0	1	246	1	246	3e-170	482
TRINITY_DN103187_c0_g1_i1.p1	UniRef90_A0A3G1KKW4	Takeout n	98.01	251	5	0	26	276	1	251	1e-177	502
TRINITY_DN103190_c0_g1_i1.p1	UniRef90_UPI000C13F492	sodium-coupled monocarboxylate transporter 1 n	99.39	652	4	0	1	652	1	652	0	1324
TRINITY_DN103193_c0_g1_i1.p2	UniRef90_T5KD33	RNA polymerase sigma factor n	97.82	275	6	0	1	275	91	365	0	541
TRINITY_DN103197_c0_g1_i1.p1	UniRef90_B4SQ07	Uncharacterized protein n	96.54	289	10	0	92	380	1	289	0	568
TRINITY_DN103203_c0_g1_i1.p2	UniRef90_A0A373F7S8	Relaxase n	96.36	110	4	0	1	110	406	515	2e-59	205
TRINITY_DN103205_c1_g1_i1.p1	UniRef90_A0A2A4JK79	FBPase domain-containing protein n	92.86	336	24	0	1	336	1	336	0	659
TRINITY_DN103206_c0_g1_i1.p1	UniRef90_A0A2W1BPV1	Protein kinase domain-containing protein n	99.34	604	4	0	1	604	1	604	0	1254
TRINITY_DN103208_c0_g1_i1.p1	UniRef90_UPI000C1426FA	gem-associated protein 2-like n	97.82	275	6	0	1	275	1	275	0	561
TRINITY_DN103215_c0_g1_i1.p2	UniRef90_B2FL74	4-hydroxy-3-methylbut-2-en-1-yl diphosphate synthase (flavodoxin) n	99.28	278	2	0	1	278	1	278	0	561
TRINITY_DN103218_c0_g1_i1.p1	UniRef90_C0VHC7	Cadmium, cobalt and zinc/H(+)-K(+) antiporter n	100	152	0	0	1	152	212	363	2e-102	310
TRINITY_DN103219_c0_g1_i1.p2	UniRef90_M5CYM2	Ferric anguibactin receptor n	97.59	581	14	0	1	581	145	725	0	1158
TRINITY_DN103220_c1_g1_i1.p1	UniRef90_UPI000EF76D81	inhibin beta chain n	98.76	241	3	0	24	264	7	247	3e-166	473
TRINITY_DN103220_c1_g1_i2.p1	UniRef90_UPI000EF76D81	inhibin beta chain n	98.96	96	1	0	20	115	7	102	2e-54	182
TRINITY_DN103220_c2_g1_i1.p2	UniRef90_A0A2A4JL11	ATP synthase subunit n	89.9	99	10	0	1	99	1	99	3e-59	189
TRINITY_DN103220_c3_g1_i1.p1	UniRef90_UPI000C1404E5	28S ribosomal protein S29, mitochondrial n	100	371	0	0	1	371	1	371	0	781
TRINITY_DN103226_c0_g1_i1.p1	UniRef90_A0A2H1V5T7	SFRICE_009720 n	96.77	186	6	0	1	186	1	186	8e-134	385
TRINITY_DN103235_c1_g1_i1.p1	UniRef90_A0A3G1T1D0	Peptidyl-prolyl cis-trans isomerase n	93.33	165	11	0	1	165	1	165	1e-109	322
TRINITY_DN103244_c0_g1_i1.p1	UniRef90_B7X237	DNA topoisomerase III n	90.43	209	20	0	1	209	204	412	3e-123	384
TRINITY_DN103246_c0_g1_i1.p1	UniRef90_A0A2W1BXI5	Uncharacterized protein n	98.48	132	1	1	60	191	1	131	5e-87	264
TRINITY_DN103246_c0_g1_i2.p1	UniRef90_A0A2W1BXI5	Uncharacterized protein n	98.48	132	1	1	60	191	1	131	5e-87	264
TRINITY_DN103246_c0_g1_i3.p1	UniRef90_A0A2W1BXI5	Uncharacterized protein n	98.48	132	1	1	60	191	1	131	5e-87	264
TRINITY_DN103251_c0_g1_i1.p1	UniRef90_A0A2H1VLH1	SFRICE_034417 n	87.95	249	27	2	1	249	3	248	5e-149	456
TRINITY_DN103254_c0_g1_i1.p1	UniRef90_Q5ZL96	Uncharacterized protein n	94.23	208	12	0	1	208	1	208	9e-147	419
TRINITY_DN103261_c0_g1_i1.p1	UniRef90_A0A3S2LPS7	Uncharacterized protein n	52.38	126	58	2	5	130	9	132	1e-35	136
TRINITY_DN103263_c0_g1_i1.p1	UniRef90_A0A1X0ZSQ7	Delta 4, 5-alpha steroid dehydrogenase n	82.47	559	98	0	1	559	1	559	0	876
TRINITY_DN103266_c0_g1_i1.p1	UniRef90_A0A0G5X1W7	Outer membrane efflux protein BepC n	98.74	397	5	0	1	397	72	468	0	778
TRINITY_DN103268_c0_g1_i1.p2	UniRef90_Q1I982	Putative purine-cytosine related permease n	88.4	293	34	0	1	293	173	465	0	521
TRINITY_DN103276_c0_g1_i1.p1	UniRef90_A0A357N0N6	TonB-dependent receptor (Fragment) n	92.02	163	13	0	33	195	1	163	4e-99	310
TRINITY_DN103286_c0_g1_i1.p1	UniRef90_UPI000C140982	leukocyte surface antigen CD53-like n	97.12	243	7	0	1	243	1	243	2e-170	483
TRINITY_DN103288_c0_g1_i1.p1	UniRef90_A0A2H1VGR3	SFRICE_020718 n	99.05	210	2	0	1	210	1	210	3e-150	432
TRINITY_DN103289_c0_g1_i1.p1	UniRef90_A0A014MLD1	Membrane protein involved in aromatic hydrocarbon degradation n	99.13	115	1	0	1	115	104	218	7e-74	235
TRINITY_DN103294_c0_g1_i1.p2	UniRef90_A0A2A4JBJ0	RING-type domain-containing protein n	93.08	318	22	0	1	318	1	318	0	606
TRINITY_DN103300_c0_g1_i1.p1	UniRef90_A0A3M5XS24	Uncharacterized protein n	48.89	225	115	0	186	410	275	499	5e-48	183
TRINITY_DN103304_c0_g1_i1.p1	UniRef90_UPI000C143273	pancreatic lipase-related protein 2-like n	100	124	0	0	1	124	229	352	7e-84	261
TRINITY_DN103308_c0_g1_i1.p1	UniRef90_A0A4U7BA96	Cuticular protein RR-2 n	100	137	0	0	1	137	134	270	3e-75	237
TRINITY_DN103310_c1_g1_i1.p1	UniRef90_UPI000C143BB2	proteoglycan 4-like n	81.82	66	12	0	30	95	1	66	8e-26	112
TRINITY_DN103312_c0_g1_i1.p4	UniRef90_A0A356JM78	Monovalent cation/H+ antiporter subunit A (Fragment) n	99.42	172	1	0	1	172	1	172	2e-110	336
TRINITY_DN103317_c0_g1_i2.p1	UniRef90_Q962T2	60S ribosomal protein L28 n	99.28	139	1	0	1	139	1	139	1e-91	274
TRINITY_DN10331_c0_g1_i2.p4	UniRef90_UPI000CE5B481	unconventional myosin-Ia-like n	77.18	149	32	1	1	147	467	615	8e-66	227
TRINITY_DN103322_c0_g1_i1.p1	UniRef90_L1LXE4	DNA helicase n	98.21	336	6	0	1	336	154	489	0	681
TRINITY_DN103327_c0_g1_i1.p1	UniRef90_A0A2A4JE81	AA_TRNA_LIGASE_II domain-containing protein n	91.96	535	43	0	1	535	1	535	0	988
TRINITY_DN103329_c0_g1_i1.p1	UniRef90_Q5F419	MSP domain-containing protein n	98.57	70	1	0	31	100	25	94	7e-43	149
TRINITY_DN10332_c0_g1_i1.p1	UniRef90_UPI000C1431B5	juvenile hormone esterase-like n	92.31	104	8	0	1	104	92	195	2e-58	199
TRINITY_DN10332_c0_g1_i2.p1	UniRef90_UPI000C1431B5	juvenile hormone esterase-like n	95.19	104	5	0	1	104	92	195	4e-61	207
TRINITY_DN103335_c0_g1_i1.p1	UniRef90_A0A2A4JQA7	Uncharacterized protein n	95.33	599	25	2	1	599	1	596	0	1181
TRINITY_DN103339_c0_g1_i1.p1	UniRef90_A0A0A0A9M5	Uncharacterized protein (Fragment) n	64.1	78	28	0	24	101	27	104	2e-20	90.1
TRINITY_DN103347_c0_g1_i1.p1	UniRef90_A0A2A4J8F0	Uncharacterized protein n	93.14	904	61	1	1	904	1	903	0	1709
TRINITY_DN103349_c0_g1_i1.p2	UniRef90_A0A0M1ETX0	HTH OST-type domain-containing protein n	98.08	156	3	0	1	156	104	259	1e-107	320
TRINITY_DN103350_c0_g1_i1.p3	UniRef90_A0A1B2D215	Biotin synthase n	98.55	138	2	0	1	138	83	220	4e-92	281
TRINITY_DN103351_c0_g1_i1.p1	UniRef90_A0A3G2HNE0	Integrase n	100	164	0	0	1	164	157	320	1e-114	344
TRINITY_DN103354_c0_g1_i1.p1	UniRef90_UPI000C143D2F	pancreatic triacylglycerol lipase-like n	97.31	297	8	0	1	297	1	297	0	591
TRINITY_DN103355_c0_g1_i1.p1	UniRef90_UPI000C143FFA	cytochrome c oxidase subunit 7A2, mitochondrial-like n	97.66	128	3	0	1	128	1	128	3e-86	259
TRINITY_DN103356_c0_g1_i1.p4	UniRef90_A0A0M1ENW2	Membrane protein n	91.67	120	10	0	1	120	2	121	2e-72	224
TRINITY_DN103359_c0_g1_i1.p1	UniRef90_B4SJJ6	TonB-dependent receptor n	93.72	557	35	0	1	557	247	803	0	1053
TRINITY_DN103360_c0_g1_i1.p1	UniRef90_A0A226EIM7	GFO_IDH_MocA domain-containing protein n	72.5	160	44	0	1	160	177	336	1e-82	259
TRINITY_DN103362_c0_g1_i1.p1	UniRef90_A0A3R4RAG8	Uncharacterized protein n	53.77	106	46	1	2	104	1	106	2e-23	98.6
TRINITY_DN103363_c1_g1_i1.p1	UniRef90_A0A2H1W6B7	Staphylococcal nuclease domain-containing protein n	98.77	894	11	0	1	894	1	894	0	1834
TRINITY_DN103364_c0_g1_i1.p1	UniRef90_A0A1B2D6P4	ABC transporter n	100	131	0	0	1	131	29	159	4e-91	276
TRINITY_DN103368_c0_g1_i1.p1	UniRef90_UPI0005B9FC06	hypothetical protein n	46.38	843	423	14	200	1027	464	1292	0	703
TRINITY_DN103368_c0_g1_i1.p1	UniRef90_UPI0005B9FC06	hypothetical protein n	41.36	162	90	2	212	369	13	173	4e-27	130
TRINITY_DN103368_c0_g1_i1.p1	UniRef90_UPI0005B9FC06	hypothetical protein n	32.24	183	113	3	2	179	499	675	7e-19	103
TRINITY_DN103368_c0_g1_i1.p1	UniRef90_UPI0005B9FC06	hypothetical protein n	40	135	76	2	5	134	39	173	8e-18	100
TRINITY_DN103368_c0_g1_i1.p1	UniRef90_UPI0005B9FC06	hypothetical protein n	25.75	268	168	7	87	350	855	1095	0.0002	57
TRINITY_DN103369_c0_g1_i1.p1	UniRef90_UPI000C13F4A3	alpha-tocopherol transfer protein-like isoform X1 n	99.03	309	3	0	1	309	4	312	0	638
TRINITY_DN103380_c0_g1_i1.p1	UniRef90_UPI000C140B14	xaa-Pro aminopeptidase ApepP-like isoform X1 n	97.8	636	14	0	1	636	70	705	0	1305
TRINITY_DN103387_c0_g1_i1.p1	UniRef90_A0A220UPU7	Magnesium transporter MgtE n	99.08	109	1	0	1	109	192	300	8e-69	225
TRINITY_DN103390_c0_g1_i1.p1	UniRef90_A0A068FJB7	Fatty acyl-CoA reductase n	82.48	525	92	0	1	525	1	525	0	929
TRINITY_DN103398_c0_g1_i1.p1	UniRef90_A0A2H1W2I8	SFRICE_016220 n	97.44	351	9	0	1	351	1	351	0	714
TRINITY_DN103402_c0_g1_i1.p1	UniRef90_A0A3R4TUN4	Uncharacterized protein n	57.81	64	27	0	4	67	203	266	2e-08	60.1
TRINITY_DN103403_c0_g1_i1.p1	UniRef90_B8L8U0	Aminotransferase n	98	200	4	0	1	200	194	393	1e-137	403
TRINITY_DN103408_c0_g1_i1.p1	UniRef90_A0A2H1WPZ6	SFRICE_009194 n	96.47	425	15	0	1	425	1	425	0	853
TRINITY_DN10340_c0_g1_i1.p1	UniRef90_UPI000C143A36	uncharacterized protein LOC111357283 n	94.78	556	23	1	1	556	749	1298	0	1009
TRINITY_DN103412_c0_g1_i1.p1	UniRef90_M5D004	PHB depolymerase family esterase n	94.91	334	17	0	1	334	1	334	0	652
TRINITY_DN103420_c0_g1_i1.p1	UniRef90_A0A407D8C6	Uncharacterized protein n	53.29	152	71	0	113	264	2	153	6e-35	140
TRINITY_DN103422_c0_g1_i1.p1	UniRef90_J7VTG0	Thioredoxin domain-containing protein n	97.68	474	11	0	114	587	1	474	0	907
TRINITY_DN103428_c0_g1_i1.p2	UniRef90_A0A397N7Y2	Putative repeat protein (TIGR01451 family)/fimbrial isopeptide formation D2 family protein n	97.09	172	5	0	1	172	786	957	2e-100	327
TRINITY_DN103428_c0_g1_i1.p2	UniRef90_A0A397N7Y2	Putative repeat protein (TIGR01451 family)/fimbrial isopeptide formation D2 family protein n	70.76	171	50	0	1	171	908	1078	1e-66	232
TRINITY_DN103428_c0_g1_i1.p2	UniRef90_A0A397N7Y2	Putative repeat protein (TIGR01451 family)/fimbrial isopeptide formation D2 family protein n	65.29	170	59	0	1	170	1030	1199	1e-60	215
TRINITY_DN103428_c0_g1_i1.p2	UniRef90_A0A397N7Y2	Putative repeat protein (TIGR01451 family)/fimbrial isopeptide formation D2 family protein n	59.65	171	69	0	1	171	1152	1322	9e-54	196
TRINITY_DN103428_c0_g1_i1.p2	UniRef90_A0A397N7Y2	Putative repeat protein (TIGR01451 family)/fimbrial isopeptide formation D2 family protein n	63.16	171	63	0	1	171	664	834	8e-39	152
TRINITY_DN103428_c0_g1_i1.p2	UniRef90_A0A397N7Y2	Putative repeat protein (TIGR01451 family)/fimbrial isopeptide formation D2 family protein n	64.52	124	41	2	33	156	577	697	2e-35	142
TRINITY_DN103428_c0_g1_i1.p2	UniRef90_A0A397N7Y2	Putative repeat protein (TIGR01451 family)/fimbrial isopeptide formation D2 family protein n	43.43	175	90	4	1	170	1274	1444	7e-26	115
TRINITY_DN103431_c0_g1_i1.p1	UniRef90_A0A405M418	Uncharacterized protein n	64.98	237	83	0	87	323	1	237	2e-74	243
TRINITY_DN103433_c0_g1_i1.p1	UniRef90_A0A239Q4Y2	Ribosomal RNA small subunit methyltransferase D n	95.11	225	11	0	30	254	3	227	7e-145	417
TRINITY_DN103434_c0_g1_i1.p1	UniRef90_UPI000C13FF15	probable Xaa-Pro aminopeptidase 3 isoform X1 n	98.25	514	9	0	1	514	1	514	0	1067
TRINITY_DN103449_c0_g1_i1.p1	UniRef90_J7SXT4	Uncharacterized protein n	85.33	225	33	0	1	225	80	304	2e-136	399
TRINITY_DN103456_c0_g1_i1.p1	UniRef90_A0A023IMW6	Broad complex isoform 7 n	89.75	478	46	3	1	476	1	477	0	893
TRINITY_DN103458_c0_g1_i1.p2	UniRef90_A0A1B2D5R4	LysR family transcriptional regulator n	99.1	221	2	0	1	221	1	221	6e-151	435
TRINITY_DN103464_c0_g1_i1.p1	UniRef90_UPI000C143FB3	uncharacterized protein LOC111350556 n	91.59	107	9	0	5	111	7	113	6e-61	207
TRINITY_DN103464_c0_g1_i1.p1	UniRef90_UPI000C143FB3	uncharacterized protein LOC111350556 n	71.7	106	30	0	6	111	323	428	9e-46	166
TRINITY_DN103465_c0_g1_i1.p2	UniRef90_B4SQ84	Uncharacterized protein n	97.66	428	10	0	1	428	1	428	0	828
TRINITY_DN103479_c0_g1_i1.p1	UniRef90_B4SLQ6	RND efflux system, outer membrane lipoprotein, NodT family n	97.33	412	11	0	1	412	17	428	0	785
TRINITY_DN103480_c0_g1_i1.p2	UniRef90_M5D2S1	C4-dicarboxylate transport protein 2 n	98.18	439	8	0	5	443	1	439	0	856
TRINITY_DN103481_c0_g1_i1.p1	UniRef90_E7CZD7	Tyrosine hydroxylase n	92.87	561	40	0	1	561	1	561	0	1078
TRINITY_DN103482_c0_g1_i1.p1	UniRef90_A0A0M2WTA8	Alkyl hydroperoxide reductase C n	99.47	187	1	0	9	195	1	187	1e-134	387
TRINITY_DN103483_c0_g1_i1.p1	UniRef90_A0A2W1BUW9	Uncharacterized protein n	90.39	437	41	1	1	437	1	436	0	792
TRINITY_DN103486_c0_g1_i1.p1	UniRef90_UPI00102E11D6	uncharacterized protein LOC114254162 n	100	342	0	0	1	342	279	620	0	712
TRINITY_DN103488_c0_g1_i1.p1	UniRef90_A0A3R8U7X8	DNA helicase n	94.11	917	54	0	3	919	1	917	0	1790
TRINITY_DN103489_c0_g1_i1.p1	UniRef90_D3E8P3	Metal-dependent carboxypeptidase n	94.59	111	6	0	1	111	1	111	2e-65	217
TRINITY_DN103493_c0_g1_i1.p1	UniRef90_G3HYL0	Eukaryotic translation initiation factor 4 gamma 2 n	97.74	133	3	0	6	138	499	631	1e-78	259
TRINITY_DN103497_c0_g1_i1.p1	UniRef90_A0A3R5N3Y7	Uncharacterized protein n	46.58	73	39	0	105	177	11	83	4e-08	58.5
TRINITY_DN103499_c0_g1_i1.p1	UniRef90_A0A2H1VL19	SFRICE_031727 n	94.23	260	15	0	1	260	247	506	5e-178	513
TRINITY_DN103505_c0_g1_i1.p3	UniRef90_A0A2J0UQS9	MFS transporter n	92.57	404	30	0	19	422	1	404	0	596
TRINITY_DN103507_c0_g1_i1.p1	UniRef90_UPI000C13FB4C	probable ATP-dependent RNA helicase DDX52 n	98.87	618	6	1	1	618	1	617	0	1258
TRINITY_DN103510_c0_g1_i1.p1	UniRef90_UPI000C143E19	transmembrane 7 superfamily member 3-like n	98.01	554	11	0	1	554	1	554	0	1120
TRINITY_DN103518_c0_g1_i1.p1	UniRef90_B2FI29	2-alkyl-3-oxoalkanoate reductase n	96.67	330	11	0	115	444	1	330	0	653
TRINITY_DN103520_c0_g1_i1.p1	UniRef90_A0A1B2D0M7	HD-GYP domain-containing protein n	71.57	102	29	0	1	102	293	394	2e-46	165
TRINITY_DN103524_c0_g1_i1.p1	UniRef90_A0A2H1VD71	Eukaryotic translation initiation factor 3 subunit M n	99.48	386	2	0	1	386	1	386	0	796
TRINITY_DN103528_c0_g1_i1.p1	UniRef90_N6T7X5	Signal peptidase complex catalytic subunit SEC11 (Fragment) n	93.71	175	11	0	4	178	5	179	2e-116	340
TRINITY_DN103530_c0_g1_i1.p1	UniRef90_A0A2H1VH18	SFRICE_011858 n	90.25	523	20	1	1	492	1	523	0	909
TRINITY_DN103530_c0_g1_i2.p1	UniRef90_A0A2H1VH18	SFRICE_011858 n	94.61	519	25	1	1	519	1	516	0	932
TRINITY_DN103532_c0_g1_i1.p1	UniRef90_A0A2W5K252	Histidine kinase n	99.57	232	1	0	1	232	119	350	3e-162	465
TRINITY_DN103534_c0_g1_i1.p1	UniRef90_A0A248QEX2	Cytochrome p450 CYP6AB61 n	98.24	511	9	0	1	511	1	511	0	1046
TRINITY_DN103540_c0_g1_i1.p1	UniRef90_UPI000C1401D5	lysosomal alpha-mannosidase-like isoform X1 n	96	150	4	1	1	150	742	889	1e-89	291
TRINITY_DN103541_c0_g1_i1.p1	UniRef90_A0A0F2IYL1	Uncharacterized protein n	98.03	152	3	0	1	152	18	169	3e-103	305
TRINITY_DN103550_c0_g1_i1.p1	UniRef90_A0A2A4J3S7	Phosducin domain-containing protein n	92.59	270	18	2	1	270	1	268	8e-173	491
TRINITY_DN103553_c0_g1_i1.p1	UniRef90_UPI000C141FDD	heparan-alpha-glucosaminide N-acetyltransferase isoform X1 n	99.31	583	2	1	1	581	1	583	0	1179
TRINITY_DN103561_c0_g1_i1.p1	UniRef90_A0A137Y288	Nicotinate phosphoribosyltransferase n	96.23	159	6	0	1	159	242	400	8e-106	320
TRINITY_DN103562_c0_g1_i1.p1	UniRef90_UPI000C13F52B	putative transporter svop-1 n	99.61	518	2	0	1	518	1	518	0	1048
TRINITY_DN103567_c0_g1_i1.p1	UniRef90_A0A2H1VHH7	SFRICE_001656 n	99.45	545	3	0	1	545	1	545	0	1112
TRINITY_DN103568_c0_g1_i1.p3	UniRef90_A0A014Q6Y1	tRNA(Ile)-lysidine synthase n	97.69	130	3	0	1	130	186	315	2e-81	253
TRINITY_DN103574_c0_g1_i1.p1	UniRef90_S2KP37	Gamma-glutamyltransferase n	88.59	596	68	0	1	596	1	596	0	1052
TRINITY_DN103574_c0_g1_i2.p1	UniRef90_S2KP37	Gamma-glutamyltransferase n	88.59	596	68	0	1	596	1	596	0	1052
TRINITY_DN103582_c0_g1_i1.p1	UniRef90_A0A014P065	Nicotinate-nucleotide--dimethylbenzimidazole phosphoribosyltransferase n	98.57	140	2	0	1	140	219	358	2e-86	268
TRINITY_DN103588_c0_g1_i1.p1	UniRef90_L0FHD4	MFS domain-containing protein n	95.65	207	9	0	1	207	310	516	1e-134	400
TRINITY_DN103592_c0_g1_i1.p1	UniRef90_UPI000C142A0B	uncharacterized protein LOC111361937 n	96.12	103	4	0	23	125	1	103	1e-50	168
TRINITY_DN103592_c0_g1_i2.p1	UniRef90_UPI000C142A0B	uncharacterized protein LOC111361937 n	96.12	103	4	0	23	125	1	103	1e-50	168
TRINITY_DN1035_c0_g1_i1.p2	UniRef90_A0A2H1VKJ8	SFRICE_013358 n	97.99	149	2	1	1	149	2	149	4e-80	251
TRINITY_DN103611_c0_g1_i1.p1	UniRef90_A0A333DT93	tRNA-dihydrouridine(20/20a) synthase n	98.16	326	6	0	403	728	1	326	0	655
TRINITY_DN103621_c0_g1_i1.p1	UniRef90_A0A2J0T1R6	Uncharacterized protein n	100	372	0	0	1	372	152	523	0	748
TRINITY_DN103623_c0_g1_i1.p1	UniRef90_A0A2A4JKR3	Uncharacterized protein n	97.01	335	10	0	2	336	1	335	0	675
TRINITY_DN103625_c0_g1_i1.p1	UniRef90_A0A2L1HNE4	Uncharacterized protein n	86	350	46	3	27	375	1	348	0	587
TRINITY_DN103627_c0_g1_i1.p1	UniRef90_A0A1B2D138	ABC transporter n	100	135	0	0	1	135	347	481	6e-84	273
TRINITY_DN103630_c0_g1_i1.p1	UniRef90_A0A3S2NZI2	Dipeptidase (Fragment) n	88.84	421	44	1	16	433	3	423	0	779
TRINITY_DN103637_c0_g1_i1.p3	UniRef90_A0A2A2M4B8	Uncharacterized protein n	47.87	94	49	0	2	95	58	151	2e-15	78.6
TRINITY_DN103639_c0_g1_i1.p2	UniRef90_A0A0P4YA64	Tubulin alpha chain n	99.22	128	1	0	1	128	244	371	4e-92	284
TRINITY_DN103648_c0_g1_i1.p1	UniRef90_UPI0004BF1FC1	bifunctional methylenetetrahydrofolate dehydrogenase/cyclohydrolase, mitochondrial-like n	98.28	116	2	0	1	116	129	244	6e-73	229
TRINITY_DN103661_c0_g1_i1.p1	UniRef90_A0A3G1ZLA5	Glutathione-S-transferase epsilon class n	98.71	232	3	0	1	232	1	232	1e-168	477
TRINITY_DN103665_c0_g1_i1.p1	UniRef90_UPI000E7744AA	uncharacterized protein LOC113393685 isoform X1 n	77.78	261	43	3	1	261	1	246	9e-118	350
TRINITY_DN103671_c0_g1_i1.p1	UniRef90_E2NSW1	Uncharacterized protein (Fragment) n	59.83	117	34	1	258	361	25	141	7e-18	94
TRINITY_DN103675_c0_g1_i1.p1	UniRef90_A0A3R1IXV8	Uncharacterized protein n	69.09	55	17	0	56	110	1	55	9e-15	75.1
TRINITY_DN103679_c0_g1_i1.p1	UniRef90_N9EBF2	Pyruvate carboxyltransferase domain-containing protein n	98.05	154	3	0	1	154	147	300	2e-106	318
TRINITY_DN103680_c0_g1_i1.p2	UniRef90_B2FHD8	Glycerol-3-phosphate dehydrogenase [NAD(P)+] n	100	107	0	0	1	107	235	341	2e-66	215
TRINITY_DN103695_c0_g1_i1.p1	UniRef90_A0A2R7IH96	VirB4 family type IV secretion/conjugal transfer ATPase (Fragment) n	97.56	451	11	0	8	458	1	451	0	923
TRINITY_DN103696_c0_g1_i1.p2	UniRef90_A0A0G5TM47	Recombination protein RecR n	97.99	199	4	0	41	239	1	199	3e-134	389
TRINITY_DN103697_c0_g1_i1.p3	UniRef90_A0A014QBX4	Molecular chaperone DnaK n	92	200	11	2	1	198	535	731	2e-97	315
TRINITY_DN103698_c0_g1_i1.p1	UniRef90_A0A1D5RGE2	Uncharacterized protein n	100	113	0	0	1	113	100	212	3e-71	225
TRINITY_DN103717_c0_g1_i1.p1	UniRef90_UPI000C141D39	uncharacterized protein LOC111360950 n	89.01	382	42	0	1	382	1	382	0	698
TRINITY_DN103721_c0_g1_i1.p2	UniRef90_A0A1S2BUE7	S5A_REDUCTASE domain-containing protein n	92.34	261	20	0	120	380	1	261	2e-171	491
TRINITY_DN103726_c0_g1_i1.p1	UniRef90_A0A2A4JUE2	Arf-GAP domain-containing protein n	90.89	417	30	2	1	417	1	409	0	733
TRINITY_DN103727_c0_g1_i1.p1	UniRef90_A0A408Q4Q1	Uncharacterized protein n	59.09	66	27	0	1	66	31	96	9e-13	69.7
TRINITY_DN10372_c0_g1_i1.p1	UniRef90_A0A2R3UAR3	Tail component protein n	69.59	148	37	1	1	148	58	197	3e-52	176
TRINITY_DN103730_c0_g1_i1.p1	UniRef90_A0A0M4KBG1	Odorant binding protein 28 n	96.67	150	3	1	1	150	1	148	6e-101	298
TRINITY_DN103731_c0_g1_i1.p1	UniRef90_A0A2W5HAM6	Chemotaxis protein CheA (Fragment) n	90.23	256	24	1	105	359	1	256	7e-130	392
TRINITY_DN103733_c0_g1_i1.p1	UniRef90_UPI000C141C57	protein app1-like n	97.83	276	6	0	1	276	1	276	0	515
TRINITY_DN103733_c0_g1_i2.p1	UniRef90_UPI000C141C57	protein app1-like n	96.01	276	6	1	1	271	1	276	2e-176	500
TRINITY_DN103734_c0_g1_i1.p1	UniRef90_UPI0003EAFBA4	3-mercaptopyruvate sulfurtransferase isoform 3 n	96.97	198	6	0	1	198	21	218	5e-137	395
TRINITY_DN103753_c0_g1_i1.p1	UniRef90_A0A3R1HCI2	Limonene 1,2-monooxygenase n	97.7	217	5	0	1	217	115	331	2e-151	436
TRINITY_DN103766_c0_g1_i1.p2	UniRef90_UPI000E1E6BC4	host cell factor 1-like n	87.36	87	10	1	1	87	566	651	7e-38	144
TRINITY_DN103770_c0_g1_i1.p1	UniRef90_UPI000CE59DD6	uncharacterized protein LOC112057947 n	32.87	143	62	5	1	113	401	539	7e-08	60.5
TRINITY_DN103773_c0_g1_i1.p1	UniRef90_UPI000C142430	brachyurin-like n	97.57	288	7	0	1	288	1	288	0	568
TRINITY_DN103777_c0_g1_i1.p2	UniRef90_F1NN63	Uncharacterized protein n	97.2	143	4	0	1	143	85	227	7e-93	291
TRINITY_DN103778_c0_g1_i1.p1	UniRef90_A0A2L1HP50	Methyl-accepting chemotaxis protein n	94.55	165	9	0	1	165	482	646	2e-91	291
TRINITY_DN103779_c0_g1_i1.p1	UniRef90_UPI000DF0E080	peroxisomal acyl-coenzyme A oxidase 1 isoform X4 n	98.32	119	2	0	1	119	138	256	5e-76	246
TRINITY_DN103783_c0_g1_i1.p1	UniRef90_A0A2J0V0D4	Uncharacterized protein n	95.48	155	7	0	1	155	232	386	3e-101	309
TRINITY_DN10378_c0_g1_i1.p1	UniRef90_A0A2A4K3V7	Uncharacterized protein n	74.55	495	120	3	250	738	1	495	0	776
TRINITY_DN103791_c0_g1_i1.p1	UniRef90_A0A163DCA2	HTH araC/xylS-type domain-containing protein n	100	103	0	0	1	103	3	105	4e-67	219
TRINITY_DN103799_c0_g1_i1.p3	UniRef90_UPI0009A47AC9	flagellar motor switch protein FliG n	87.9	124	15	0	1	124	1	124	8e-64	209
TRINITY_DN103803_c0_g1_i1.p1	UniRef90_A0A014Q7G0	GntR family transcriptional regulator n	100	142	0	0	1	142	1	142	7e-98	293
TRINITY_DN103815_c0_g1_i1.p1	UniRef90_A0A2H1VYT7	SFRICE_036296 n	91.3	161	12	1	1	159	1	161	2e-85	260
TRINITY_DN103816_c0_g1_i1.p1	UniRef90_H9JRF9	Uncharacterized protein n	90.31	320	24	1	1	320	1	313	0	608
TRINITY_DN103817_c0_g1_i1.p1	UniRef90_A0A2T1I492	Iron-uptake factor (Fragment) n	96.69	181	6	0	1	181	1	181	4e-120	357
TRINITY_DN103825_c0_g1_i1.p1	UniRef90_A0A2H1WSK0	SFRICE_015087 n	94.64	1139	60	1	1	1138	1	1139	0	2207
TRINITY_DN103827_c0_g1_i1.p1	UniRef90_A0A2A4K1H9	VPS37 C-terminal domain-containing protein n	93.52	216	13	1	1	215	1	216	2e-143	412
TRINITY_DN103835_c1_g1_i1.p1	UniRef90_UPI000C1413EA	GILT-like protein 2 n	96.67	240	8	0	1	240	1	240	1e-172	488
TRINITY_DN103839_c0_g1_i1.p1	UniRef90_I3V5F7	Putative antirestriction protein n	98.25	114	2	0	13	126	1	114	2e-69	229
TRINITY_DN103842_c1_g1_i1.p1	UniRef90_A0A4U7BAK7	Cuticular protein CPH n	92.5	240	15	1	17	256	1	237	3e-112	335
TRINITY_DN103850_c0_g1_i1.p1	UniRef90_A0A380TTK5	Oxydoreductase protein, zinc-containing (Quinone oxidoreductase, NADPH dependent) n	96.49	114	4	0	1	114	153	266	2e-70	225
TRINITY_DN103865_c0_g1_i1.p2	UniRef90_A0A1I6JPC8	Glycoamylase domain-containing protein n	98.13	534	10	0	40	573	1	534	0	1097
TRINITY_DN103870_c0_g1_i1.p1	UniRef90_A0A1B2D339	Uncharacterized protein n	98.18	110	2	0	1	110	125	234	4e-68	219
TRINITY_DN103873_c0_g1_i1.p1	UniRef90_UPI000C142FD7	membrane alanyl aminopeptidase-like isoform X1 n	96	150	5	1	1	150	880	1028	1e-79	267
TRINITY_DN103873_c0_g1_i1.p1	UniRef90_UPI000C142FD7	membrane alanyl aminopeptidase-like isoform X1 n	97.4	77	2	0	74	150	1012	1088	4e-28	121
TRINITY_DN103873_c0_g1_i1.p1	UniRef90_UPI000C142FD7	membrane alanyl aminopeptidase-like isoform X1 n	97.4	77	2	0	74	150	1123	1199	4e-28	121
TRINITY_DN103873_c0_g1_i1.p1	UniRef90_UPI000C142FD7	membrane alanyl aminopeptidase-like isoform X1 n	96.1	77	3	0	74	150	1087	1163	5e-28	120
TRINITY_DN103873_c0_g1_i1.p1	UniRef90_UPI000C142FD7	membrane alanyl aminopeptidase-like isoform X1 n	96.1	77	3	0	74	150	1198	1274	5e-28	120
TRINITY_DN103873_c0_g1_i1.p1	UniRef90_UPI000C142FD7	membrane alanyl aminopeptidase-like isoform X1 n	96.1	77	3	0	74	150	1276	1352	6e-28	120
TRINITY_DN103873_c0_g1_i1.p1	UniRef90_UPI000C142FD7	membrane alanyl aminopeptidase-like isoform X1 n	96.1	77	3	0	74	150	1042	1118	7e-28	120
TRINITY_DN103873_c0_g1_i1.p1	UniRef90_UPI000C142FD7	membrane alanyl aminopeptidase-like isoform X1 n	96.1	77	3	0	74	150	1153	1229	7e-28	120
TRINITY_DN103873_c0_g1_i1.p1	UniRef90_UPI000C142FD7	membrane alanyl aminopeptidase-like isoform X1 n	94.81	77	4	0	74	150	1015	1091	9e-28	120
TRINITY_DN103873_c0_g1_i1.p1	UniRef90_UPI000C142FD7	membrane alanyl aminopeptidase-like isoform X1 n	94.81	77	4	0	74	150	1018	1094	9e-28	120
TRINITY_DN103873_c0_g1_i1.p1	UniRef90_UPI000C142FD7	membrane alanyl aminopeptidase-like isoform X1 n	94.81	77	4	0	74	150	1021	1097	9e-28	120
TRINITY_DN103873_c0_g1_i1.p1	UniRef90_UPI000C142FD7	membrane alanyl aminopeptidase-like isoform X1 n	94.81	77	4	0	74	150	1024	1100	9e-28	120
TRINITY_DN103873_c0_g1_i1.p1	UniRef90_UPI000C142FD7	membrane alanyl aminopeptidase-like isoform X1 n	94.81	77	4	0	74	150	1027	1103	9e-28	120
TRINITY_DN103873_c0_g1_i1.p1	UniRef90_UPI000C142FD7	membrane alanyl aminopeptidase-like isoform X1 n	94.81	77	4	0	74	150	1030	1106	9e-28	120
TRINITY_DN103873_c0_g1_i1.p1	UniRef90_UPI000C142FD7	membrane alanyl aminopeptidase-like isoform X1 n	94.81	77	4	0	74	150	1033	1109	9e-28	120
TRINITY_DN103873_c0_g1_i1.p1	UniRef90_UPI000C142FD7	membrane alanyl aminopeptidase-like isoform X1 n	94.81	77	4	0	74	150	1036	1112	9e-28	120
TRINITY_DN103873_c0_g1_i1.p1	UniRef90_UPI000C142FD7	membrane alanyl aminopeptidase-like isoform X1 n	94.81	77	4	0	74	150	1039	1115	9e-28	120
TRINITY_DN103873_c0_g1_i1.p1	UniRef90_UPI000C142FD7	membrane alanyl aminopeptidase-like isoform X1 n	94.81	77	4	0	74	150	1048	1124	9e-28	120
TRINITY_DN103873_c0_g1_i1.p1	UniRef90_UPI000C142FD7	membrane alanyl aminopeptidase-like isoform X1 n	94.81	77	4	0	74	150	1051	1127	9e-28	120
TRINITY_DN103873_c0_g1_i1.p1	UniRef90_UPI000C142FD7	membrane alanyl aminopeptidase-like isoform X1 n	94.81	77	4	0	74	150	1054	1130	9e-28	120
TRINITY_DN103873_c0_g1_i1.p1	UniRef90_UPI000C142FD7	membrane alanyl aminopeptidase-like isoform X1 n	94.81	77	4	0	74	150	1057	1133	9e-28	120
TRINITY_DN103873_c0_g1_i1.p1	UniRef90_UPI000C142FD7	membrane alanyl aminopeptidase-like isoform X1 n	94.81	77	4	0	74	150	1060	1136	9e-28	120
TRINITY_DN103873_c0_g1_i1.p1	UniRef90_UPI000C142FD7	membrane alanyl aminopeptidase-like isoform X1 n	94.81	77	4	0	74	150	1063	1139	9e-28	120
TRINITY_DN103873_c0_g1_i1.p1	UniRef90_UPI000C142FD7	membrane alanyl aminopeptidase-like isoform X1 n	94.81	77	4	0	74	150	1066	1142	9e-28	120
TRINITY_DN103873_c0_g1_i1.p1	UniRef90_UPI000C142FD7	membrane alanyl aminopeptidase-like isoform X1 n	94.81	77	4	0	74	150	1069	1145	9e-28	120
TRINITY_DN103873_c0_g1_i1.p1	UniRef90_UPI000C142FD7	membrane alanyl aminopeptidase-like isoform X1 n	94.81	77	4	0	74	150	1072	1148	9e-28	120
TRINITY_DN103873_c0_g1_i1.p1	UniRef90_UPI000C142FD7	membrane alanyl aminopeptidase-like isoform X1 n	94.81	77	4	0	74	150	1075	1151	9e-28	120
TRINITY_DN103873_c0_g1_i1.p1	UniRef90_UPI000C142FD7	membrane alanyl aminopeptidase-like isoform X1 n	94.81	77	4	0	74	150	1078	1154	9e-28	120
TRINITY_DN103873_c0_g1_i1.p1	UniRef90_UPI000C142FD7	membrane alanyl aminopeptidase-like isoform X1 n	94.81	77	4	0	74	150	1126	1202	9e-28	120
TRINITY_DN103873_c0_g1_i1.p1	UniRef90_UPI000C142FD7	membrane alanyl aminopeptidase-like isoform X1 n	94.81	77	4	0	74	150	1129	1205	9e-28	120
TRINITY_DN103873_c0_g1_i1.p1	UniRef90_UPI000C142FD7	membrane alanyl aminopeptidase-like isoform X1 n	94.81	77	4	0	74	150	1132	1208	9e-28	120
TRINITY_DN103873_c0_g1_i1.p1	UniRef90_UPI000C142FD7	membrane alanyl aminopeptidase-like isoform X1 n	94.81	77	4	0	74	150	1135	1211	9e-28	120
TRINITY_DN103873_c0_g1_i1.p1	UniRef90_UPI000C142FD7	membrane alanyl aminopeptidase-like isoform X1 n	94.81	77	4	0	74	150	1138	1214	9e-28	120
TRINITY_DN103873_c0_g1_i1.p1	UniRef90_UPI000C142FD7	membrane alanyl aminopeptidase-like isoform X1 n	94.81	77	4	0	74	150	1141	1217	9e-28	120
TRINITY_DN103873_c0_g1_i1.p1	UniRef90_UPI000C142FD7	membrane alanyl aminopeptidase-like isoform X1 n	94.81	77	4	0	74	150	1144	1220	9e-28	120
TRINITY_DN103873_c0_g1_i1.p1	UniRef90_UPI000C142FD7	membrane alanyl aminopeptidase-like isoform X1 n	94.81	77	4	0	74	150	1147	1223	9e-28	120
TRINITY_DN103873_c0_g1_i1.p1	UniRef90_UPI000C142FD7	membrane alanyl aminopeptidase-like isoform X1 n	94.81	77	4	0	74	150	1150	1226	9e-28	120
TRINITY_DN103873_c0_g1_i1.p1	UniRef90_UPI000C142FD7	membrane alanyl aminopeptidase-like isoform X1 n	94.81	77	4	0	74	150	1159	1235	9e-28	120
TRINITY_DN103873_c0_g1_i1.p1	UniRef90_UPI000C142FD7	membrane alanyl aminopeptidase-like isoform X1 n	94.81	77	4	0	74	150	1162	1238	9e-28	120
TRINITY_DN103873_c0_g1_i1.p1	UniRef90_UPI000C142FD7	membrane alanyl aminopeptidase-like isoform X1 n	94.81	77	4	0	74	150	1165	1241	9e-28	120
TRINITY_DN103873_c0_g1_i1.p1	UniRef90_UPI000C142FD7	membrane alanyl aminopeptidase-like isoform X1 n	94.81	77	4	0	74	150	1168	1244	9e-28	120
TRINITY_DN103873_c0_g1_i1.p1	UniRef90_UPI000C142FD7	membrane alanyl aminopeptidase-like isoform X1 n	94.81	77	4	0	74	150	1171	1247	9e-28	120
TRINITY_DN103873_c0_g1_i1.p1	UniRef90_UPI000C142FD7	membrane alanyl aminopeptidase-like isoform X1 n	94.81	77	4	0	74	150	1174	1250	9e-28	120
TRINITY_DN103873_c0_g1_i1.p1	UniRef90_UPI000C142FD7	membrane alanyl aminopeptidase-like isoform X1 n	94.81	77	4	0	74	150	1177	1253	9e-28	120
TRINITY_DN103873_c0_g1_i1.p1	UniRef90_UPI000C142FD7	membrane alanyl aminopeptidase-like isoform X1 n	94.81	77	4	0	74	150	1180	1256	9e-28	120
TRINITY_DN103873_c0_g1_i1.p1	UniRef90_UPI000C142FD7	membrane alanyl aminopeptidase-like isoform X1 n	94.81	77	4	0	74	150	1183	1259	9e-28	120
TRINITY_DN103873_c0_g1_i1.p1	UniRef90_UPI000C142FD7	membrane alanyl aminopeptidase-like isoform X1 n	94.81	77	4	0	74	150	1186	1262	9e-28	120
TRINITY_DN103873_c0_g1_i1.p1	UniRef90_UPI000C142FD7	membrane alanyl aminopeptidase-like isoform X1 n	94.81	77	4	0	74	150	1189	1265	9e-28	120
TRINITY_DN103873_c0_g1_i1.p1	UniRef90_UPI000C142FD7	membrane alanyl aminopeptidase-like isoform X1 n	94.81	77	4	0	74	150	1282	1358	9e-28	120
TRINITY_DN103873_c0_g1_i1.p1	UniRef90_UPI000C142FD7	membrane alanyl aminopeptidase-like isoform X1 n	94.81	77	4	0	74	150	1117	1193	9e-28	120
TRINITY_DN103873_c0_g1_i1.p1	UniRef90_UPI000C142FD7	membrane alanyl aminopeptidase-like isoform X1 n	96	75	3	0	76	150	1011	1085	1e-27	119
TRINITY_DN103873_c0_g1_i1.p1	UniRef90_UPI000C142FD7	membrane alanyl aminopeptidase-like isoform X1 n	96	75	3	0	76	150	1047	1121	1e-27	119
TRINITY_DN103873_c0_g1_i1.p1	UniRef90_UPI000C142FD7	membrane alanyl aminopeptidase-like isoform X1 n	96	75	3	0	76	150	1122	1196	1e-27	119
TRINITY_DN103873_c0_g1_i1.p1	UniRef90_UPI000C142FD7	membrane alanyl aminopeptidase-like isoform X1 n	96	75	3	0	76	150	1158	1232	1e-27	119
TRINITY_DN103873_c0_g1_i1.p1	UniRef90_UPI000C142FD7	membrane alanyl aminopeptidase-like isoform X1 n	96	75	3	0	76	150	1281	1355	1e-27	119
TRINITY_DN103873_c0_g1_i1.p1	UniRef90_UPI000C142FD7	membrane alanyl aminopeptidase-like isoform X1 n	93.51	77	5	0	74	150	1081	1157	1e-27	119
TRINITY_DN103873_c0_g1_i1.p1	UniRef90_UPI000C142FD7	membrane alanyl aminopeptidase-like isoform X1 n	93.51	77	5	0	74	150	1084	1160	1e-27	119
TRINITY_DN103873_c0_g1_i1.p1	UniRef90_UPI000C142FD7	membrane alanyl aminopeptidase-like isoform X1 n	93.51	77	5	0	74	150	1090	1166	1e-27	119
TRINITY_DN103873_c0_g1_i1.p1	UniRef90_UPI000C142FD7	membrane alanyl aminopeptidase-like isoform X1 n	93.51	77	5	0	74	150	1093	1169	1e-27	119
TRINITY_DN103873_c0_g1_i1.p1	UniRef90_UPI000C142FD7	membrane alanyl aminopeptidase-like isoform X1 n	93.51	77	5	0	74	150	1096	1172	1e-27	119
TRINITY_DN103873_c0_g1_i1.p1	UniRef90_UPI000C142FD7	membrane alanyl aminopeptidase-like isoform X1 n	93.51	77	5	0	74	150	1099	1175	1e-27	119
TRINITY_DN103873_c0_g1_i1.p1	UniRef90_UPI000C142FD7	membrane alanyl aminopeptidase-like isoform X1 n	93.51	77	5	0	74	150	1102	1178	1e-27	119
TRINITY_DN103873_c0_g1_i1.p1	UniRef90_UPI000C142FD7	membrane alanyl aminopeptidase-like isoform X1 n	93.51	77	5	0	74	150	1105	1181	1e-27	119
TRINITY_DN103873_c0_g1_i1.p1	UniRef90_UPI000C142FD7	membrane alanyl aminopeptidase-like isoform X1 n	93.51	77	5	0	74	150	1108	1184	1e-27	119
TRINITY_DN103873_c0_g1_i1.p1	UniRef90_UPI000C142FD7	membrane alanyl aminopeptidase-like isoform X1 n	93.51	77	5	0	74	150	1111	1187	1e-27	119
TRINITY_DN103873_c0_g1_i1.p1	UniRef90_UPI000C142FD7	membrane alanyl aminopeptidase-like isoform X1 n	93.51	77	5	0	74	150	1114	1190	1e-27	119
TRINITY_DN103873_c0_g1_i1.p1	UniRef90_UPI000C142FD7	membrane alanyl aminopeptidase-like isoform X1 n	93.51	77	5	0	74	150	1192	1268	1e-27	119
TRINITY_DN103873_c0_g1_i1.p1	UniRef90_UPI000C142FD7	membrane alanyl aminopeptidase-like isoform X1 n	93.51	77	5	0	74	150	1195	1271	1e-27	119
TRINITY_DN103873_c0_g1_i1.p1	UniRef90_UPI000C142FD7	membrane alanyl aminopeptidase-like isoform X1 n	93.51	77	5	0	74	150	1201	1277	1e-27	119
TRINITY_DN103873_c0_g1_i1.p1	UniRef90_UPI000C142FD7	membrane alanyl aminopeptidase-like isoform X1 n	93.51	77	5	0	74	150	1285	1361	2e-27	119
TRINITY_DN103873_c0_g1_i1.p1	UniRef90_UPI000C142FD7	membrane alanyl aminopeptidase-like isoform X1 n	93.51	77	5	0	74	150	1288	1364	2e-27	119
TRINITY_DN103873_c0_g1_i1.p1	UniRef90_UPI000C142FD7	membrane alanyl aminopeptidase-like isoform X1 n	96.1	77	3	0	74	150	1234	1310	3e-27	118
TRINITY_DN103873_c0_g1_i1.p1	UniRef90_UPI000C142FD7	membrane alanyl aminopeptidase-like isoform X1 n	94.81	77	4	0	74	150	1246	1322	5e-27	118
TRINITY_DN103873_c0_g1_i1.p1	UniRef90_UPI000C142FD7	membrane alanyl aminopeptidase-like isoform X1 n	94.81	77	4	0	74	150	1270	1346	5e-27	117
TRINITY_DN103873_c0_g1_i1.p1	UniRef90_UPI000C142FD7	membrane alanyl aminopeptidase-like isoform X1 n	94.81	77	4	0	74	150	1273	1349	5e-27	117
TRINITY_DN103873_c0_g1_i1.p1	UniRef90_UPI000C142FD7	membrane alanyl aminopeptidase-like isoform X1 n	94.81	77	4	0	74	150	1264	1340	5e-27	117
TRINITY_DN103873_c0_g1_i1.p1	UniRef90_UPI000C142FD7	membrane alanyl aminopeptidase-like isoform X1 n	96	75	3	0	76	150	1269	1343	6e-27	117
TRINITY_DN103873_c0_g1_i1.p1	UniRef90_UPI000C142FD7	membrane alanyl aminopeptidase-like isoform X1 n	93.51	77	5	0	74	150	1237	1313	6e-27	117
TRINITY_DN103873_c0_g1_i1.p1	UniRef90_UPI000C142FD7	membrane alanyl aminopeptidase-like isoform X1 n	93.51	77	5	0	74	150	1240	1316	6e-27	117
TRINITY_DN103873_c0_g1_i1.p1	UniRef90_UPI000C142FD7	membrane alanyl aminopeptidase-like isoform X1 n	93.51	77	5	0	74	150	1243	1319	6e-27	117
TRINITY_DN103873_c0_g1_i1.p1	UniRef90_UPI000C142FD7	membrane alanyl aminopeptidase-like isoform X1 n	93.51	77	5	0	74	150	1249	1325	6e-27	117
TRINITY_DN103873_c0_g1_i1.p1	UniRef90_UPI000C142FD7	membrane alanyl aminopeptidase-like isoform X1 n	93.51	77	5	0	74	150	1252	1328	6e-27	117
TRINITY_DN103873_c0_g1_i1.p1	UniRef90_UPI000C142FD7	membrane alanyl aminopeptidase-like isoform X1 n	93.51	77	5	0	74	150	1255	1331	6e-27	117
TRINITY_DN103873_c0_g1_i1.p1	UniRef90_UPI000C142FD7	membrane alanyl aminopeptidase-like isoform X1 n	93.51	77	5	0	74	150	1258	1334	6e-27	117
TRINITY_DN103873_c0_g1_i1.p1	UniRef90_UPI000C142FD7	membrane alanyl aminopeptidase-like isoform X1 n	93.51	77	5	0	74	150	1261	1337	6e-27	117
TRINITY_DN103873_c0_g1_i1.p1	UniRef90_UPI000C142FD7	membrane alanyl aminopeptidase-like isoform X1 n	93.51	77	5	0	74	150	1228	1304	6e-27	117
TRINITY_DN103873_c0_g1_i1.p1	UniRef90_UPI000C142FD7	membrane alanyl aminopeptidase-like isoform X1 n	94.67	75	4	0	76	150	1233	1307	7e-27	117
TRINITY_DN103873_c0_g1_i1.p1	UniRef90_UPI000C142FD7	membrane alanyl aminopeptidase-like isoform X1 n	92.21	77	6	0	74	150	1204	1280	8e-27	117
TRINITY_DN103873_c0_g1_i1.p1	UniRef90_UPI000C142FD7	membrane alanyl aminopeptidase-like isoform X1 n	92.21	77	6	0	74	150	1207	1283	8e-27	117
TRINITY_DN103873_c0_g1_i1.p1	UniRef90_UPI000C142FD7	membrane alanyl aminopeptidase-like isoform X1 n	92.21	77	6	0	74	150	1210	1286	8e-27	117
TRINITY_DN103873_c0_g1_i1.p1	UniRef90_UPI000C142FD7	membrane alanyl aminopeptidase-like isoform X1 n	92.21	77	6	0	74	150	1213	1289	8e-27	117
TRINITY_DN103873_c0_g1_i1.p1	UniRef90_UPI000C142FD7	membrane alanyl aminopeptidase-like isoform X1 n	92.21	77	6	0	74	150	1216	1292	8e-27	117
TRINITY_DN103873_c0_g1_i1.p1	UniRef90_UPI000C142FD7	membrane alanyl aminopeptidase-like isoform X1 n	92.21	77	6	0	74	150	1219	1295	8e-27	117
TRINITY_DN103873_c0_g1_i1.p1	UniRef90_UPI000C142FD7	membrane alanyl aminopeptidase-like isoform X1 n	92.21	77	6	0	74	150	1222	1298	8e-27	117
TRINITY_DN103873_c0_g1_i1.p1	UniRef90_UPI000C142FD7	membrane alanyl aminopeptidase-like isoform X1 n	92.21	77	6	0	74	150	1225	1301	8e-27	117
TRINITY_DN103873_c0_g1_i1.p1	UniRef90_UPI000C142FD7	membrane alanyl aminopeptidase-like isoform X1 n	93.33	75	5	0	74	148	1291	1365	2e-26	116
TRINITY_DN103873_c0_g1_i1.p1	UniRef90_UPI000C142FD7	membrane alanyl aminopeptidase-like isoform X1 n	89.61	77	8	0	74	150	1294	1370	2e-25	113
TRINITY_DN103873_c0_g1_i1.p1	UniRef90_UPI000C142FD7	membrane alanyl aminopeptidase-like isoform X1 n	89.47	76	8	0	74	149	1297	1372	8e-25	111
TRINITY_DN103881_c0_g1_i1.p1	UniRef90_A0A3S2TB34	Reverse transcriptase domain-containing protein n	59.21	304	123	1	3	306	177	479	8e-117	374
TRINITY_DN103884_c0_g1_i1.p1	UniRef90_UPI000C1423F0	facilitated trehalose transporter Tret1-like isoform X1 n	98.09	470	9	0	1	470	1	470	0	941
TRINITY_DN103887_c0_g1_i1.p1	UniRef90_A0A1B2D0E8	Xaa-Pro aminopeptidase n	98.32	119	2	0	1	119	50	168	4e-76	244
TRINITY_DN103891_c0_g1_i1.p1	UniRef90_A0A2J0T287	Uncharacterized protein n	97.63	506	12	0	23	528	1	506	0	979
TRINITY_DN103897_c0_g1_i1.p1	UniRef90_UPI000C2FB4B5	LysR family transcriptional regulator n	85.62	292	42	0	1	292	1	292	0	519
TRINITY_DN103904_c0_g1_i1.p2	UniRef90_A0A3D2ZXW6	Hybrid sensor histidine kinase/response regulator (Fragment) n	90.56	678	63	1	1	677	1	678	0	1195
TRINITY_DN103906_c1_g1_i1.p1	UniRef90_A0A2A4KAM5	Uncharacterized protein n	92.83	237	17	0	1	237	1	237	5e-153	439
TRINITY_DN10390_c0_g1_i1.p1	UniRef90_UPI000C13FE44	uncharacterized protein LOC111365112 n	86.79	651	48	3	1	615	794	1442	0	1096
TRINITY_DN10390_c0_g1_i2.p1	UniRef90_UPI000C13FE44	uncharacterized protein LOC111365112 n	89.84	433	39	2	1	430	1012	1442	0	769
TRINITY_DN103913_c0_g1_i1.p2	UniRef90_A0A0A7PXX2	Short-chain dehydrogenase n	95.63	252	11	0	1	252	7	258	1e-160	458
TRINITY_DN103917_c0_g1_i1.p1	UniRef90_A0A2J0T1N4	Nucleotidyltransferase n	100	107	0	0	1	107	215	321	9e-69	221
TRINITY_DN103926_c0_g1_i1.p1	UniRef90_A0A1Q8Q364	(2Fe-2S)-binding protein n	90.43	115	11	0	1	115	101	215	2e-69	226
TRINITY_DN103928_c0_g1_i1.p4	UniRef90_Q7YW98	Eag K+ channel n	61.96	92	27	4	20	110	758	842	2e-14	80.1
TRINITY_DN103933_c0_g1_i1.p1	UniRef90_A0A4U7B9L8	Cuticular protein CPH n	98.2	111	1	1	30	140	1	110	1e-52	174
TRINITY_DN103934_c0_g1_i1.p1	UniRef90_A0A2H1VWX8	SFRICE_005641 n	97.55	776	18	1	1	775	1	776	0	1567
TRINITY_DN103937_c0_g1_i1.p1	UniRef90_A0A3S2LHR6	DUF3736 domain-containing protein n	92.23	103	7	1	1	103	371	472	1e-58	198
TRINITY_DN103944_c0_g1_i1.p2	UniRef90_A0A333E9I3	TonB-dependent siderophore receptor n	95.77	378	16	0	1	378	335	712	0	739
TRINITY_DN103952_c0_g1_i1.p1	UniRef90_A0A4U7BH45	Cuticular protein RR-2 n	100	142	0	0	1	142	1	142	2e-92	277
TRINITY_DN103957_c0_g1_i1.p1	UniRef90_A0A2J0SVE1	Uncharacterized protein n	98.76	322	4	0	133	454	1	322	0	635
TRINITY_DN103958_c0_g1_i1.p2	UniRef90_A0A493SWD1	MARCKS like 1 n	81.67	240	5	3	1	240	1	201	4e-89	274
TRINITY_DN103961_c0_g1_i1.p2	UniRef90_A0A096EE80	Acetyl-CoA hydrolase n	89.22	204	22	0	1	204	147	350	5e-126	378
TRINITY_DN103962_c0_g1_i1.p1	UniRef90_A0A2R3PYM0	MobA_MobL domain-containing protein n	100	499	0	0	1	499	9	507	0	981
TRINITY_DN103966_c0_g1_i1.p3	UniRef90_B1JCN5	Carboxylate/amino acid/amine transporter n	96.56	291	10	0	1	291	1	291	0	533
TRINITY_DN103970_c0_g1_i1.p1	UniRef90_A0A2H1VEX6	SFRICE_007698 n	98.26	344	6	0	1	344	1	344	0	700
TRINITY_DN103980_c0_g1_i1.p1	UniRef90_A0A2I0SYV0	Hydrolase nlp p60 n	99.15	118	1	0	1	118	1	118	1e-73	238
TRINITY_DN103981_c0_g1_i1.p1	UniRef90_S2JVI2	Transcriptional regulator n	96.74	184	6	0	1	184	1	184	4e-127	368
TRINITY_DN103984_c0_g1_i1.p1	UniRef90_A0A2H1X117	SFRICE_027494 n	96.93	293	9	0	1	293	1	293	0	587
TRINITY_DN103985_c0_g1_i1.p1	UniRef90_A0A1S2JS40	SMC-Scp complex subunit ScpB (Fragment) n	89.61	154	16	0	1	154	14	167	1e-87	266
TRINITY_DN103985_c0_g1_i2.p1	UniRef90_A0A1S2JS40	SMC-Scp complex subunit ScpB (Fragment) n	89.61	154	16	0	1	154	14	167	1e-87	266
TRINITY_DN103999_c0_g1_i1.p2	UniRef90_A0A1B2D2C1	CDP-6-deoxy-delta-3,4-glucoseen reductase n	98.28	116	2	0	1	116	230	345	9e-76	239
TRINITY_DN104003_c0_g1_i1.p1	UniRef90_UPI00067DD9C8	SH3 and PX domain-containing protein 2B n	90.62	341	27	3	1	338	1	339	0	603
TRINITY_DN104006_c0_g1_i1.p1	UniRef90_A0A2H1V568	Carboxylic ester hydrolase (Fragment) n	92.89	197	14	0	23	219	127	323	6e-128	385
TRINITY_DN104011_c0_g1_i1.p1	UniRef90_A0A2R3PYK7	His-Xaa-Ser system radical SAM maturase HxsB n	100	220	0	0	1	220	1	220	5e-155	452
TRINITY_DN104014_c0_g1_i1.p2	UniRef90_A0A1L6KN35	Alpha/beta superfamily hydrolase n	97.61	209	5	0	1	209	1	209	9e-148	422
TRINITY_DN104015_c0_g1_i1.p1	UniRef90_A0A0R0E120	Phosphate transporter n	92.46	358	27	0	1	358	16	373	0	657
TRINITY_DN104017_c0_g1_i1.p1	UniRef90_P13498	Cytochrome b-245 light chain n	99.33	149	1	0	6	154	1	149	5e-101	300
TRINITY_DN104019_c0_g1_i1.p1	UniRef90_A0A2H1W0S1	SFRICE_006502 (Fragment) n	98.98	979	10	0	1	979	1	979	0	2036
TRINITY_DN104021_c0_g1_i1.p1	UniRef90_A0A2H1WHT7	SFRICE_028008 n	95.27	317	15	0	1	317	1	317	0	580
TRINITY_DN104031_c0_g1_i1.p1	UniRef90_A0A2W1BK50	RuvB-like helicase n	96.14	466	18	0	1	466	8	473	0	927
TRINITY_DN104035_c0_g1_i1.p1	UniRef90_A0A2H1VIJ9	SFRICE_000554 n	92.17	281	22	0	1	281	1	281	0	540
TRINITY_DN104043_c0_g1_i1.p1	UniRef90_A0A2H1WWP2	SFRICE_018610 n	100	123	0	0	1	123	1	123	4e-83	254
TRINITY_DN104058_c0_g1_i1.p1	UniRef90_A0A0U5HMN6	Flagellar hook protein FlgE n	99.26	407	3	0	1	407	1	407	0	818
TRINITY_DN104059_c0_g1_i1.p1	UniRef90_A0A2A4K5D3	Uncharacterized protein n	97.47	277	7	0	1	277	1	277	0	565
TRINITY_DN10405_c0_g1_i1.p1	UniRef90_A0A226E234	Natterin-3 n	69.13	149	46	0	8	156	7	155	6e-68	215
TRINITY_DN10405_c0_g1_i1.p1	UniRef90_A0A226E234	Natterin-3 n	38.24	68	41	1	79	146	6	72	3e-05	50.8
TRINITY_DN104073_c0_g1_i1.p1	UniRef90_A0A0K2IGB8	Transporter n	86.93	306	40	0	1	306	187	492	4e-172	515
TRINITY_DN104085_c0_g1_i1.p3	UniRef90_A0A1B2D5S9	Methylase n	98.2	111	2	0	1	111	186	296	3e-67	219
TRINITY_DN104092_c0_g1_i1.p1	UniRef90_UPI000C142874	mucin-2-like n	96.09	640	17	2	77	711	83	719	0	935
TRINITY_DN104095_c0_g1_i1.p2	UniRef90_A0A3R5LS65	Nitric oxide reductase subunit B n	95.28	127	6	0	1	127	547	673	1e-76	253
TRINITY_DN104097_c0_g1_i1.p2	UniRef90_A0A1W1GYE9	Predicted metalloprotease, contains C-terminal PDZ domain n	92.92	339	24	0	1	339	289	627	0	635
TRINITY_DN104104_c0_g1_i1.p1	UniRef90_U3I768	THUMP domain containing 3 n	99.49	198	1	0	1	198	250	447	1e-143	422
TRINITY_DN104108_c0_g1_i1.p1	UniRef90_M5CSQ4	Endopeptidase ykfC n	95.4	478	22	0	90	567	1	478	0	901
TRINITY_DN104122_c0_g1_i1.p1	UniRef90_A0A333DZ36	Asparagine synthase (Glutamine-hydrolyzing) n	97.53	647	16	0	1	647	1	647	0	1267
TRINITY_DN104124_c0_g1_i1.p1	UniRef90_A0A014QBG8	Ribonuclease HII n	100	160	0	0	1	160	58	217	3e-109	322
TRINITY_DN104129_c0_g1_i1.p1	UniRef90_M5D2T5	Uncharacterized oxidoreductase yvaA n	93.1	435	30	0	108	542	1	435	0	772
TRINITY_DN104134_c0_g1_i1.p1	UniRef90_A0A2H1VZL9	Prefoldin subunit 3 n	99.45	182	1	0	1	182	1	182	5e-131	377
TRINITY_DN104136_c0_g1_i1.p1	UniRef90_UPI00103EEF4C	zinc finger protein 862-like n	79.12	685	133	2	1	683	1	677	0	1118
TRINITY_DN104142_c0_g1_i1.p1	UniRef90_A0A2A4JZI4	Uncharacterized protein n	93.37	498	32	1	1	498	1	497	0	933
TRINITY_DN104142_c0_g1_i2.p1	UniRef90_A0A2A4JZI4	Uncharacterized protein n	93.37	498	32	1	1	498	1	497	0	933
TRINITY_DN104144_c0_g1_i1.p1	UniRef90_A0A406NCH6	Uncharacterized protein n	31.76	148	94	3	228	375	81	221	6e-07	61.2
TRINITY_DN104146_c0_g1_i1.p1	UniRef90_A0A2H1X1S4	SFRICE_025575 n	97.3	296	8	0	1	296	1	296	0	599
TRINITY_DN104151_c0_g1_i1.p1	UniRef90_A0A0U5HDF1	RND family Metal ion efflux transporter MFP subunit n	95.76	377	16	0	16	392	25	401	0	612
TRINITY_DN104152_c0_g1_i1.p1	UniRef90_B2FR00	Peptide chain release factor 3 n	99.58	236	1	0	2	237	80	315	6e-169	489
TRINITY_DN104171_c0_g1_i1.p2	UniRef90_D0SJE4	Methyltransferase domain protein n	100	108	0	0	1	108	1	108	1e-70	226
TRINITY_DN104173_c0_g1_i1.p3	UniRef90_A0A014QE52	NIR_SIR_ferr domain-containing protein n	94.16	154	9	0	1	154	139	292	7e-83	264
TRINITY_DN10417_c0_g1_i1.p2	UniRef90_A0A0X3R116	NodB homology domain-containing protein n	97.94	194	4	0	1	194	92	285	8e-140	404
TRINITY_DN104181_c2_g1_i1.p1	UniRef90_UPI000C14461B	uncharacterized protein LOC111350726 isoform X1 n	96.13	155	1	1	1	150	1	155	5e-100	296
TRINITY_DN104184_c0_g1_i1.p1	UniRef90_UPI000EF7C5F3	GTPase-activating protein n	87.38	1411	120	8	1	1406	1	1358	0	2385
TRINITY_DN104186_c0_g1_i1.p1	UniRef90_M5CWT4	HTH-type transcriptional activator ampR n	94.23	312	18	0	71	382	1	312	0	560
TRINITY_DN104187_c0_g1_i1.p1	UniRef90_A0A2W1C052	Uncharacterized protein n	95.54	112	4	1	1	112	128	238	1e-65	210
TRINITY_DN104198_c0_g1_i1.p1	UniRef90_A0A2S5SSE6	tRNA-2-methylthio-N(6)-dimethylallyladenosine synthase n	91.88	197	16	0	1	197	104	300	8e-129	382
TRINITY_DN104199_c0_g1_i1.p1	UniRef90_A0A2T3WKV9	Uncharacterized protein n	95.41	545	22	1	1	545	1	542	0	1007
TRINITY_DN10419_c0_g1_i1.p1	UniRef90_C3KI90	Histone H2B n	95.16	124	5	1	1	123	1	124	7e-76	233
TRINITY_DN104202_c0_g1_i1.p1	UniRef90_A0A0K1NB78	Malate dehydrogenase n	87.61	113	14	0	1	113	205	317	4e-57	191
TRINITY_DN104204_c0_g1_i1.p1	UniRef90_A0A2H1VQ20	SFRICE_004505 n	85.81	155	21	1	1	155	1	154	1e-92	278
TRINITY_DN104210_c0_g1_i1.p1	UniRef90_A0A1A6XU57	Histidine kinase n	92.34	222	17	0	103	324	1	222	1e-123	395
TRINITY_DN104210_c0_g1_i1.p1	UniRef90_A0A1A6XU57	Histidine kinase n	29.61	152	99	4	165	312	305	452	0.0003	53.5
TRINITY_DN104211_c0_g1_i1.p1	UniRef90_A0A2H1VW40	SFRICE_034558 (Fragment) n	92.16	472	37	0	1	472	1	472	0	912
TRINITY_DN104214_c0_g1_i1.p2	UniRef90_A0A1V0BH38	Methylmalonyl-CoA mutase n	89.53	172	18	0	1	172	430	601	4e-98	311
TRINITY_DN104216_c0_g1_i1.p1	UniRef90_A0A1S2B3I9	ATP-dependent DNA helicase RecQ n	100	265	0	0	1	265	1	265	0	546
TRINITY_DN10421_c0_g1_i1.p1	UniRef90_A0A1B2D0J7	Hybrid sensor histidine kinase/response regulator n	90.85	328	30	0	1	328	256	583	0	543
TRINITY_DN10421_c0_g1_i2.p1	UniRef90_A0A1S2BPG4	Hybrid sensor histidine kinase/response regulator n	98.07	414	8	0	1	414	173	586	0	798
TRINITY_DN104233_c0_g1_i1.p1	UniRef90_A0A1B2D386	Uncharacterized protein n	99.14	116	1	0	1	116	177	292	2e-76	243
TRINITY_DN104236_c0_g1_i1.p2	UniRef90_A0A014MQ87	Creatininase n	98.78	164	2	0	1	164	16	179	1e-107	322
TRINITY_DN104237_c0_g1_i1.p1	UniRef90_A0A1Y5Q7Q9	Type-2 restriction enzyme n	100	229	0	0	11	239	1	229	7e-170	480
TRINITY_DN104239_c0_g1_i1.p1	UniRef90_Q9S7T9	S-adenosylmethionine decarboxylase proenzyme 2 n	95.33	107	5	0	1	107	200	306	3e-65	213
TRINITY_DN104245_c0_g1_i1.p1	UniRef90_B8L8D3	Protease 4 n	98.74	317	4	0	1	317	24	340	0	627
TRINITY_DN104248_c0_g1_i1.p2	UniRef90_A0A014MQ90	Uncharacterized protein n	97.75	89	2	0	26	114	1	89	2e-55	179
TRINITY_DN104272_c0_g1_i1.p1	UniRef90_A0A333DX34	Peptidoglycan D,D-transpeptidase MrdA n	93.07	404	28	0	1	404	288	691	0	693
TRINITY_DN104273_c0_g1_i1.p3	UniRef90_A0A2A7UQW5	Magnesium transport protein CorA n	92.31	182	14	0	7	188	133	314	4e-115	343
TRINITY_DN104283_c0_g1_i1.p1	UniRef90_A0A075X2J2	Glutathione S-transferase epsilon 14 n	90.18	112	11	0	1	112	1	112	2e-69	219
TRINITY_DN104286_c0_g1_i1.p1	UniRef90_UPI000C140476	G2/mitotic-specific cyclin-B1 n	99.41	510	3	0	1	510	1	510	0	1041
TRINITY_DN104288_c0_g1_i1.p1	UniRef90_A0A1I1K1W4	Acetyl esterase n	89.39	66	7	0	48	113	19	84	4e-27	112
TRINITY_DN104293_c0_g1_i1.p1	UniRef90_A0A2H1WSR9	SFRICE_025567 (Fragment) n	94.3	193	10	1	1	192	56	248	2e-133	387
TRINITY_DN104299_c0_g1_i1.p1	UniRef90_A0A1B2D7I0	DNA mismatch repair protein MutS n	99.07	108	1	0	1	108	495	602	7e-65	221
TRINITY_DN10429_c1_g1_i1.p1	UniRef90_UPI000C141DF8	prostatic acid phosphatase-like n	98.88	269	3	0	1	269	117	385	0	547
TRINITY_DN104303_c0_g1_i1.p1	UniRef90_UPI000C143AAB	uncharacterized protein LOC111349270 n	97.66	428	10	0	1	428	1	428	0	868
TRINITY_DN104305_c0_g1_i1.p1	UniRef90_UPI000C13FA94	uncharacterized protein LOC111354184 n	97.51	883	22	0	1	883	1	883	0	1806
TRINITY_DN104326_c0_g1_i1.p1	UniRef90_A0A3R5L268	Transcriptional activator FeaR n	93.4	318	21	0	1	318	1	318	0	621
TRINITY_DN104333_c0_g1_i1.p3	UniRef90_UPI000511B55F	clusterin n	81.56	179	31	1	1	179	26	202	2e-99	303
TRINITY_DN104340_c0_g1_i1.p1	UniRef90_T5KAN4	TonB-denpendent receptor n	98.32	537	9	0	6	542	1	537	0	1077
TRINITY_DN104348_c0_g1_i1.p1	UniRef90_UPI000F7C5D77	cell division cycle-associated protein 3 n	83.81	105	17	0	8	112	33	137	4e-52	174
TRINITY_DN104352_c0_g1_i1.p1	UniRef90_UPI000C142B05	O-acyltransferase like protein-like n	93.27	684	46	0	1	684	1	684	0	1333
TRINITY_DN104358_c0_g1_i1.p1	UniRef90_A0A1B2D3P9	FAD-dependent oxidoreductase n	98.43	127	2	0	15	141	145	271	4e-78	248
TRINITY_DN104359_c0_g1_i1.p1	UniRef90_A0A0Q5UQH6	Uncharacterized protein n	96.59	88	3	0	1	88	1	88	6e-54	176
TRINITY_DN104372_c0_g1_i1.p1	UniRef90_M5CNX6	DUF2268 domain-containing protein n	86.13	476	66	0	133	608	1	476	0	814
TRINITY_DN104385_c0_g1_i1.p1	UniRef90_A0A409JVK6	Putative enoyl-CoA hydratase 1 n	94.19	155	9	0	1	155	1	155	6e-92	276
TRINITY_DN104388_c0_g1_i1.p2	UniRef90_A0A0M0VZP1	Transketolase n	90.65	107	10	0	1	107	221	327	1e-51	182
TRINITY_DN104389_c0_g1_i1.p1	UniRef90_S2WH32	CheW-like domain-containing protein n	96.95	131	4	0	1	131	135	265	7e-79	261
TRINITY_DN104395_c0_g1_i1.p1	UniRef90_UPI0009B2D98A	S1 RNA-binding domain-containing protein n	96.47	340	12	0	1	340	51	390	0	652
TRINITY_DN1043_c0_g1_i1.p2	UniRef90_S2K911	Insecticidal toxin complex protein TcaC n	83.25	394	66	0	1	394	683	1076	0	662
TRINITY_DN104402_c0_g1_i1.p1	UniRef90_J7UQ08	Z1 domain-containing protein n	94.62	279	15	0	1	279	160	438	0	553
TRINITY_DN104405_c0_g1_i1.p2	UniRef90_UPI0003C19464	transketolase, chloroplastic-like n	94.53	128	7	0	1	128	3	130	2e-78	255
TRINITY_DN104418_c0_g1_i1.p1	UniRef90_A0A3R3DL35	2-octaprenyl-6-methoxyphenol hydroxylase n	92.48	306	23	0	1	306	87	392	0	577
TRINITY_DN104422_c0_g1_i1.p2	UniRef90_A0A014MES3	Thioredoxin n	100	115	0	0	1	115	1	115	5e-78	239
TRINITY_DN104426_c0_g1_i1.p1	UniRef90_U3IM27	Aldedh domain-containing protein n	97.66	128	3	0	1	128	67	194	3e-83	262
TRINITY_DN104428_c0_g1_i1.p1	UniRef90_A0A0G5IPS3	TYR_PHOSPHATASE_2 domain-containing protein n	100	205	0	0	1	205	1	205	1e-142	409
TRINITY_DN10442_c0_g1_i1.p1	UniRef90_A0A2A4JRW1	Uncharacterized protein n	51.92	104	50	0	2	105	61	164	1e-29	115
TRINITY_DN104432_c0_g1_i1.p1	UniRef90_A0A172Y9R6	N-formylglutamate amidohydrolase n	83.33	108	18	0	1	108	102	209	2e-54	182
TRINITY_DN104437_c0_g1_i1.p1	UniRef90_Q0P6K6	Anti-Mullerian hormone n	94.48	145	8	0	1	145	1	145	2e-74	246
TRINITY_DN104440_c0_g1_i1.p1	UniRef90_J7VNQ1	Uncharacterized protein n	88.16	228	27	0	1	228	370	597	2e-143	426
TRINITY_DN104442_c0_g1_i1.p2	UniRef90_A0A014NK02	Catecholate siderophore receptor CirA n	85.63	174	25	0	1	174	12	185	2e-93	297
TRINITY_DN104443_c0_g1_i1.p1	UniRef90_D0SJ43	Uncharacterized protein n	97.22	144	4	0	1	144	1	144	3e-97	288
TRINITY_DN104454_c0_g1_i1.p1	UniRef90_A0A379KLE5	Protein of uncharacterized function DUF72 n	88.93	289	32	0	1	289	1	289	0	526
TRINITY_DN104455_c0_g1_i1.p2	UniRef90_A0A1V3D524	Ferric oxidoreductase domain-containing protein n	85.16	128	19	0	21	148	1	128	3e-67	215
TRINITY_DN104471_c0_g1_i1.p2	UniRef90_A0A333ECB2	Alpha/beta hydrolase n	98.2	167	3	0	1	167	95	261	5e-117	347
TRINITY_DN104481_c0_g1_i1.p1	UniRef90_J7V970	Oxidored_FMN domain-containing protein n	94.97	358	18	0	1	358	9	366	0	697
TRINITY_DN10448_c0_g1_i1.p1	UniRef90_A0A2H1W7V6	SFRICE_016598 n	98.14	215	3	1	1	215	1	214	3e-150	429
TRINITY_DN104492_c0_g1_i1.p1	UniRef90_A0A2H1V7H1	SFRICE_001858 n	98.11	793	15	0	10	802	41	833	0	1623
TRINITY_DN104497_c0_g1_i1.p1	UniRef90_A0A014QCI7	Membrane protein n	99.13	230	2	0	6	235	1	230	1e-149	431
TRINITY_DN104505_c0_g1_i1.p3	UniRef90_A0A409JC47	Alpha-ketoglutaric semialdehyde dehydrogenase n	90.51	158	15	0	2	159	19	176	2e-92	288
TRINITY_DN104509_c0_g1_i1.p1	UniRef90_A0A0W7YY52	Glutamate dehydrogenase n	95.24	147	7	0	1	147	97	243	8e-94	291
TRINITY_DN104513_c0_g1_i1.p1	UniRef90_A0A2W5M8G0	Uncharacterized MFS-type transporter DI560_21005 n	89.39	245	26	0	1	245	1	245	1e-128	382
TRINITY_DN104515_c0_g1_i1.p1	UniRef90_UPI0000110473	ABL TYROSINE KINASE n	100	116	0	0	1	116	31	146	4e-78	239
TRINITY_DN104523_c0_g1_i1.p2	UniRef90_A0A431ULC8	Bifunctional 2-methylcitrate dehydratase/aconitate hydratase n	94.55	220	12	0	1	220	267	486	8e-147	431
TRINITY_DN104526_c0_g1_i1.p1	UniRef90_A0A405E1H5	NADP-dependent alcohol dehydrogenase C 2 n	85.65	641	92	0	1	641	38	678	0	1056
TRINITY_DN104530_c0_g1_i1.p1	UniRef90_A0A2J0SUA3	MBL fold metallo-hydrolase n	100	134	0	0	1	134	333	466	3e-87	274
TRINITY_DN104531_c0_g1_i1.p1	UniRef90_A0A498CFX5	2-methylisocitrate lyase n	94.22	294	17	0	2	295	3	296	0	562
TRINITY_DN104541_c0_g1_i1.p1	UniRef90_A0A2W6IGK2	Uracil-DNA glycosylase n	94.83	484	24	1	1	484	1	483	0	900
TRINITY_DN104544_c0_g1_i1.p1	UniRef90_B7WTK4	Thiol:disulfide interchange protein n	60	100	40	0	14	113	21	120	3e-36	135
TRINITY_DN104555_c0_g1_i1.p2	UniRef90_B1J342	Molybdopterin oxidoreductase Fe4S4 region n	96.94	196	6	0	27	222	1	196	6e-139	400
TRINITY_DN104562_c0_g1_i1.p1	UniRef90_A0A2H1VSF9	SFRICE_013188 n	94.74	209	10	1	1	209	1	208	8e-70	224
TRINITY_DN104562_c0_g1_i2.p1	UniRef90_A0A2H1VSF9	SFRICE_013188 n	94.74	209	10	1	1	209	1	208	8e-70	224
TRINITY_DN104567_c0_g1_i1.p1	UniRef90_UPI000C1429FD	uncharacterized protein LOC111362105 n	97.67	172	4	0	1	172	1	172	1e-113	335
TRINITY_DN10456_c0_g1_i1.p1	UniRef90_A0A2H1V2V5	SFRICE_019182 n	74.7	253	17	1	30	235	362	614	6e-108	336
TRINITY_DN10456_c0_g1_i2.p1	UniRef90_A0A2H1V2V5	SFRICE_019182 n	74.51	255	18	1	18	225	360	614	3e-108	336
TRINITY_DN104597_c0_g1_i1.p1	UniRef90_A0A0K2IXT4	DUF2058 domain-containing protein n	96.05	228	7	1	1	226	1	228	7e-151	431
TRINITY_DN104607_c0_g1_i1.p1	UniRef90_A0A1E1W8B6	MULE domain-containing protein n	65.23	256	89	0	81	336	2	257	3e-122	368
TRINITY_DN104623_c0_g1_i1.p1	UniRef90_UPI000671123E	E3 ubiquitin-protein ligase Praja-2 isoform X1 n	100	116	0	0	1	116	376	491	8e-74	244
TRINITY_DN104627_c0_g1_i1.p1	UniRef90_UPI000C1436B5	uncharacterized protein LOC111362930 n	98.41	126	2	0	1	126	354	479	2e-80	256
TRINITY_DN104629_c0_g1_i1.p1	UniRef90_A0A2J0SZW2	DNA internalization-related competence protein ComEC/Rec2 n	94.52	438	24	0	1	438	362	799	0	738
TRINITY_DN104636_c0_g1_i1.p1	UniRef90_A0A333EB40	Outer membrane protein D1 n	96.41	390	14	0	1	390	14	403	0	776
TRINITY_DN104637_c0_g1_i1.p1	UniRef90_A0A0M0NIK5	Uncharacterized protein n	81.48	135	22	1	1	132	29	163	3e-66	220
TRINITY_DN104641_c0_g1_i1.p1	UniRef90_M5CTX5	Dipeptidyl peptidase IV n	90.6	447	42	0	15	461	22	468	0	811
TRINITY_DN104645_c0_g1_i1.p2	UniRef90_M5CSU1	YncE protein n	97.38	381	10	0	25	405	1	381	0	744
TRINITY_DN104651_c0_g1_i1.p1	UniRef90_A0A1B2D0Y1	Enoyl-[acyl-carrier-protein] reductase [NADH] n	100	173	0	0	1	173	88	260	8e-121	354
TRINITY_DN104653_c0_g1_i1.p1	UniRef90_B4SRP0	Uncharacterized protein n	93.06	317	22	0	1	317	1	317	0	538
TRINITY_DN104657_c0_g1_i1.p1	UniRef90_A0A2R3PY91	Uncharacterized protein n	100	110	0	0	16	125	1	110	4e-73	229
TRINITY_DN104659_c0_g1_i1.p1	UniRef90_B4SRQ4	Uncharacterized protein n	96.14	363	14	0	1	363	1	363	0	715
TRINITY_DN104660_c0_g1_i1.p1	UniRef90_A0A1E4KCJ4	Uncharacterized protein n	52.59	135	64	0	1	135	70	204	8e-16	84
TRINITY_DN104661_c0_g1_i1.p1	UniRef90_A0A0G5Q4B1	Multidrug transporter MdtA n	97.39	383	7	2	29	410	1	381	0	734
TRINITY_DN104676_c0_g1_i1.p1	UniRef90_UPI000C13F75A	uncharacterized protein LOC111350445 n	97.3	148	4	0	1	148	499	646	1e-92	294
TRINITY_DN104677_c0_g1_i1.p1	UniRef90_A0A014NQG5	Diguanylate cyclase n	100	142	0	0	1	142	202	343	3e-94	290
TRINITY_DN104679_c0_g1_i1.p1	UniRef90_A0A226DFI5	Platelet-activating factor acetylhydrolase IB subunit gamma n	56.6	106	40	3	1	105	108	208	2e-26	110
TRINITY_DN104679_c0_g1_i1.p1	UniRef90_A0A226DFI5	Platelet-activating factor acetylhydrolase IB subunit gamma n	31.71	82	55	1	23	104	315	395	0.0008	47.4
TRINITY_DN104693_c0_g1_i1.p1	UniRef90_UPI000C140769	mucin-2-like n	99.38	160	1	0	1	160	576	735	5e-81	274
TRINITY_DN104693_c0_g1_i1.p1	UniRef90_UPI000C140769	mucin-2-like n	95.62	160	7	0	1	160	1912	2071	9e-78	265
TRINITY_DN104693_c0_g1_i1.p1	UniRef90_UPI000C140769	mucin-2-like n	93.67	158	10	0	3	160	2554	2711	8e-75	256
TRINITY_DN104693_c0_g1_i1.p1	UniRef90_UPI000C140769	mucin-2-like n	92.5	160	11	1	1	160	769	927	2e-73	252
TRINITY_DN104693_c0_g1_i1.p1	UniRef90_UPI000C140769	mucin-2-like n	90.62	160	14	1	1	160	1213	1371	4e-72	248
TRINITY_DN104693_c0_g1_i1.p1	UniRef90_UPI000C140769	mucin-2-like n	89.38	160	16	1	1	160	1021	1179	9e-71	244
TRINITY_DN104693_c0_g1_i1.p1	UniRef90_UPI000C140769	mucin-2-like n	89.38	160	16	1	1	160	1465	1623	9e-71	244
TRINITY_DN104693_c0_g1_i1.p1	UniRef90_UPI000C140769	mucin-2-like n	87.04	162	19	1	1	160	2145	2306	2e-69	240
TRINITY_DN104693_c0_g1_i1.p1	UniRef90_UPI000C140769	mucin-2-like n	85.8	162	21	1	1	160	1757	1918	4e-69	239
TRINITY_DN104693_c0_g1_i1.p1	UniRef90_UPI000C140769	mucin-2-like n	80	180	15	2	1	160	2360	2538	2e-67	234
TRINITY_DN104693_c0_g1_i1.p1	UniRef90_UPI000C140769	mucin-2-like n	83.12	160	14	2	1	160	901	1047	4e-61	217
TRINITY_DN104693_c0_g1_i1.p1	UniRef90_UPI000C140769	mucin-2-like n	83.12	160	14	2	1	160	1345	1491	4e-61	217
TRINITY_DN104693_c0_g1_i1.p1	UniRef90_UPI000C140769	mucin-2-like n	79.87	159	30	2	3	160	365	522	4e-60	214
TRINITY_DN104693_c0_g1_i1.p1	UniRef90_UPI000C140769	mucin-2-like n	79.41	170	22	3	1	160	456	622	1e-59	213
TRINITY_DN104693_c0_g1_i1.p1	UniRef90_UPI000C140769	mucin-2-like n	81.25	160	17	2	1	160	1617	1763	2e-59	212
TRINITY_DN104693_c0_g1_i1.p1	UniRef90_UPI000C140769	mucin-2-like n	81.25	160	17	2	1	160	1557	1703	2e-59	212
TRINITY_DN104693_c0_g1_i1.p1	UniRef90_UPI000C140769	mucin-2-like n	79.75	158	19	2	3	160	843	987	3e-58	209
TRINITY_DN104693_c0_g1_i1.p1	UniRef90_UPI000C140769	mucin-2-like n	79.75	158	19	2	3	160	1287	1431	3e-58	209
TRINITY_DN104693_c0_g1_i1.p1	UniRef90_UPI000C140769	mucin-2-like n	80.62	160	18	2	1	160	2685	2831	4e-58	208
TRINITY_DN104693_c0_g1_i1.p1	UniRef90_UPI000C140769	mucin-2-like n	80.38	158	18	2	3	160	2434	2578	7e-58	207
TRINITY_DN104693_c0_g1_i1.p1	UniRef90_UPI000C140769	mucin-2-like n	81.25	160	16	3	1	160	2260	2405	8e-58	207
TRINITY_DN104693_c0_g1_i1.p1	UniRef90_UPI000C140769	mucin-2-like n	80.25	162	17	3	1	160	2045	2193	1e-57	207
TRINITY_DN104693_c0_g1_i1.p1	UniRef90_UPI000C140769	mucin-2-like n	76.47	170	27	3	1	160	2645	2811	5e-57	205
TRINITY_DN104693_c0_g1_i1.p1	UniRef90_UPI000C140769	mucin-2-like n	78.75	160	21	2	1	160	2240	2386	6e-57	205
TRINITY_DN104693_c0_g1_i1.p1	UniRef90_UPI000C140769	mucin-2-like n	78.48	158	21	2	3	160	1987	2131	7e-57	204
TRINITY_DN104693_c0_g1_i1.p1	UniRef90_UPI000C140769	mucin-2-like n	79.38	160	19	3	1	160	1113	1258	3e-56	202
TRINITY_DN104693_c0_g1_i1.p1	UniRef90_UPI000C140769	mucin-2-like n	77.85	158	22	2	3	160	1095	1239	5e-56	202
TRINITY_DN104693_c0_g1_i1.p1	UniRef90_UPI000C140769	mucin-2-like n	73	200	14	1	1	160	2552	2751	1e-55	201
TRINITY_DN104693_c0_g1_i1.p1	UniRef90_UPI000C140769	mucin-2-like n	75.62	160	26	2	1	160	2005	2151	7e-55	199
TRINITY_DN104693_c0_g1_i1.p1	UniRef90_UPI000C140769	mucin-2-like n	75.62	160	25	3	1	160	669	814	3e-53	194
TRINITY_DN104693_c0_g1_i1.p1	UniRef90_UPI000C140769	mucin-2-like n	60.73	219	27	3	1	160	2340	2558	1e-51	189
TRINITY_DN104693_c0_g1_i1.p1	UniRef90_UPI000C140769	mucin-2-like n	59.91	222	27	3	1	160	2125	2346	5e-51	188
TRINITY_DN104693_c0_g1_i1.p1	UniRef90_UPI000C140769	mucin-2-like n	71.78	163	33	3	1	153	2705	2864	4e-48	179
TRINITY_DN104693_c0_g1_i1.p1	UniRef90_UPI000C140769	mucin-2-like n	63.08	195	24	4	1	160	2105	2286	5e-47	176
TRINITY_DN104693_c0_g1_i1.p1	UniRef90_UPI000C140769	mucin-2-like n	73.61	144	25	2	3	146	2474	2604	5e-46	173
TRINITY_DN104693_c0_g1_i1.p1	UniRef90_UPI000C140769	mucin-2-like n	66.47	170	31	2	4	160	1802	1958	6e-44	167
TRINITY_DN104693_c0_g1_i1.p1	UniRef90_UPI000C140769	mucin-2-like n	61.78	191	27	3	3	160	1834	2011	2e-43	166
TRINITY_DN104693_c0_g1_i1.p1	UniRef90_UPI000C140769	mucin-2-like n	62.64	174	37	3	1	160	343	502	3e-41	159
TRINITY_DN104693_c0_g1_i1.p1	UniRef90_UPI000C140769	mucin-2-like n	54.95	222	38	5	1	160	1637	1858	5e-37	147
TRINITY_DN104693_c0_g1_i1.p1	UniRef90_UPI000C140769	mucin-2-like n	70.13	77	22	1	1	76	2805	2881	9e-16	85.9
TRINITY_DN104693_c0_g1_i1.p1	UniRef90_UPI000C140769	mucin-2-like n	56.34	71	30	1	90	160	339	408	1e-08	64.3
TRINITY_DN104700_c0_g1_i1.p2	UniRef90_A0A0M1DIJ8	Monothiol glutaredoxin, Grx4 family n	99.03	308	3	0	11	318	1	308	0	615
TRINITY_DN104712_c0_g1_i1.p2	UniRef90_B2FLK4	Glycosyl hydrolase family 109 protein n	98.68	454	6	0	1	454	1	454	0	941
TRINITY_DN104713_c0_g1_i1.p2	UniRef90_A0A2R3Q724	Uncharacterized protein n	100	337	0	0	1	337	1	337	0	673
TRINITY_DN104718_c0_g1_i1.p1	UniRef90_A0A2U1M095	Major intrinsic protein, Aquaporin-like protein n	97.22	108	3	0	1	108	148	255	1e-66	213
TRINITY_DN104720_c0_g1_i1.p1	UniRef90_A0A0F7JKF5	Cytochrome P450 n	96.4	528	19	0	1	528	1	528	0	1066
TRINITY_DN104723_c0_g1_i1.p1	UniRef90_A0A2H1WSY1	SFRICE_016044 n	97.96	196	4	0	1	196	36	231	9e-139	400
TRINITY_DN104728_c0_g1_i1.p1	UniRef90_A0A2R9STD1	PKS_AT domain-containing protein n	97.12	104	3	0	1	104	83	186	2e-61	204
TRINITY_DN104729_c0_g1_i1.p1	UniRef90_I3V5M4	IcmE/DotG protein n	97.66	128	3	0	1	128	1	128	8e-82	258
TRINITY_DN104743_c0_g1_i1.p1	UniRef90_A0A1B2D693	FAD-dependent oxidoreductase n	93.04	158	11	0	1	158	268	425	4e-100	312
TRINITY_DN104744_c0_g1_i1.p2	UniRef90_A0A380T6Q9	Phytochrome-like protein cph2 n	90.48	168	16	0	1	168	72	239	3e-100	314
TRINITY_DN104772_c0_g1_i1.p1	UniRef90_B8KZ71	UvrABC system protein A n	95.6	273	12	0	1	273	203	475	0	548
TRINITY_DN104783_c0_g1_i1.p1	UniRef90_A0A014MRE6	Uncharacterized protein n	97.98	297	6	0	1	297	35	331	0	546
TRINITY_DN104791_c0_g1_i1.p3	UniRef90_A0A493TRW7	Uncharacterized protein n	76.34	93	22	0	23	115	84	176	6e-42	150
TRINITY_DN1047_c0_g1_i1.p1	UniRef90_A0A0M3A413	Serine protease n	97.38	191	5	0	1	191	40	230	3e-127	377
TRINITY_DN104801_c0_g1_i1.p1	UniRef90_A0A2H1W6X7	SFRICE_013400 n	93.35	316	21	0	1	316	1	316	0	588
TRINITY_DN104803_c0_g1_i1.p2	UniRef90_A0A0M1ET55	Glucosyltransferase (Fragment) n	91.45	117	10	0	1	117	1	117	6e-69	215
TRINITY_DN104806_c0_g1_i1.p1	UniRef90_B0KFL6	Lipoprotein, putative n	96.85	127	4	0	1	127	23	149	3e-82	253
TRINITY_DN104807_c0_g1_i1.p1	UniRef90_A0A0C3I5S3	Uncharacterized protein n	99.19	124	1	0	1	124	40	163	3e-81	251
TRINITY_DN104809_c0_g1_i1.p1	UniRef90_M5CTR2	Putative endopeptidase n	97.94	534	11	0	1	534	82	615	0	1065
TRINITY_DN104819_c0_g1_i1.p1	UniRef90_A0A1V4CJA0	Transposase n	100	427	0	0	1	427	79	505	0	886
TRINITY_DN104824_c0_g1_i1.p3	UniRef90_A0A1B2D6F4	Formamidopyrimidine-DNA glycosylase n	99.08	109	1	0	1	109	17	125	1e-67	216
TRINITY_DN104825_c0_g1_i1.p1	UniRef90_M5D384	Phospho-2-dehydro-3-deoxyheptonate aldolase n	98.32	179	3	0	1	179	179	357	1e-122	362
TRINITY_DN104826_c0_g1_i1.p1	UniRef90_A0A3R4T8E6	Uncharacterized protein n	44.9	98	37	2	1	88	67	157	5e-10	63.5
TRINITY_DN104828_c0_g1_i1.p2	UniRef90_A0A246L264	Peptidoglycan-binding protein n	94.29	543	31	0	1	543	1	543	0	984
TRINITY_DN10482_c0_g1_i1.p1	UniRef90_A0A2V5C555	RIO kinase 1 n	90.91	297	27	0	1	297	14	310	0	541
TRINITY_DN104838_c0_g1_i1.p1	UniRef90_M5D871	Penicillin-binding protein 1B n	97.37	799	21	0	2	800	15	813	0	1577
TRINITY_DN104843_c0_g1_i1.p4	UniRef90_A0A2J0SUN8	7-methyl-GTP pyrophosphatase n	91.52	165	14	0	1	165	1	165	2e-95	286
TRINITY_DN104845_c0_g1_i1.p1	UniRef90_UPI00065DBF95	folate receptor gamma n	90.65	107	9	1	1	107	168	273	1e-48	167
TRINITY_DN104848_c0_g1_i1.p1	UniRef90_F1NY71	Uncharacterized protein n	96.64	149	5	0	1	149	211	359	5e-98	298
TRINITY_DN104863_c0_g1_i1.p1	UniRef90_A0A2A4JPL1	WD_REPEATS_REGION domain-containing protein n	94.27	576	32	1	1	575	1	576	0	1136
TRINITY_DN104864_c0_g1_i1.p1	UniRef90_A0A405MZ33	Type II secretion system protein E n	100	118	0	0	1	118	15	132	2e-76	239
TRINITY_DN104876_c0_g1_i1.p2	UniRef90_S2K907	AraC family transcriptional regulator n	94.76	248	13	0	1	248	91	338	3e-166	476
TRINITY_DN104889_c0_g1_i1.p2	UniRef90_A0A1B5EFF7	Chb operon repressor n	95.56	135	6	0	20	154	1	135	3e-88	271
TRINITY_DN104891_c0_g1_i1.p1	UniRef90_A0A0K2IRA1	Phenylalanine 4-monooxygenase n	98.71	232	3	0	1	232	66	297	2e-165	471
TRINITY_DN104892_c0_g1_i1.p1	UniRef90_J7SWH5	FAD_binding_3 domain-containing protein n	93.21	368	25	0	44	411	1	368	0	683
TRINITY_DN104893_c0_g1_i1.p1	UniRef90_UPI0005215035	alcohol dehydrogenase class-3 n	97.79	136	3	0	2	137	1	136	2e-92	278
TRINITY_DN104895_c0_g1_i1.p1	UniRef90_B2FHS6	Ribonucleoside-diphosphate reductase n	99.35	618	4	0	1	618	42	659	0	1257
TRINITY_DN104896_c0_g1_i1.p1	UniRef90_UPI000C13F872	G-protein coupled receptor Mth2-like n	99.52	420	2	0	1	420	1	420	0	874
TRINITY_DN104901_c0_g1_i1.p1	UniRef90_A9BML0	Ribosomal RNA large subunit methyltransferase E n	94.39	107	6	0	1	107	3	109	9e-67	212
TRINITY_DN104914_c0_g1_i1.p1	UniRef90_A0A1V3DAY6	LysM domain-containing protein n	97.72	263	4	1	7	267	1	263	4e-179	506
TRINITY_DN104918_c0_g1_i1.p2	UniRef90_A0A1B2D738	Heme exporter protein C n	99.34	152	1	0	2	153	62	213	2e-100	300
TRINITY_DN104920_c0_g1_i1.p1	UniRef90_A0A014QDW6	Citryl-CoA lyase n	100	96	0	0	8	103	1	96	5e-57	189
TRINITY_DN104926_c0_g1_i1.p1	UniRef90_B8L0I2	Exodeoxyribonuclease IX n	96.78	311	10	0	142	452	1	311	0	605
TRINITY_DN104933_c0_g1_i1.p2	UniRef90_S2X287	HTH lysR-type domain-containing protein n	98.55	138	2	0	1	138	10	147	3e-84	262
TRINITY_DN104938_c0_g1_i1.p1	UniRef90_A0A014P5L6	Histidine kinase n	100	125	0	0	1	125	34	158	2e-81	257
TRINITY_DN104947_c0_g1_i1.p1	UniRef90_A0A014Q9P4	Chaperone transmembrane protein n	99.05	105	1	0	71	175	1	105	9e-61	196
TRINITY_DN10497_c0_g1_i1.p2	UniRef90_UPI000E6D78A0	uncharacterized protein LOC113238590 n	62.28	289	62	4	1	289	94	335	1e-101	319
TRINITY_DN105001_c0_g1_i1.p2	UniRef90_M5CT35	Inner membrane protein yiaA n	99.33	150	1	0	1	150	1	150	4e-99	294
TRINITY_DN105014_c0_g1_i1.p1	UniRef90_A0A2A4IXZ3	DUF4773 domain-containing protein n	81.06	132	23	2	1	132	1	130	2e-70	224
TRINITY_DN105020_c0_g1_i1.p1	UniRef90_M5CZ34	Xanthine dehydrogenase accessory factor n	92.33	352	27	0	1	352	1	352	0	639
TRINITY_DN105023_c0_g1_i1.p1	UniRef90_B4SKF0	Uncharacterized protein n	93.47	291	19	0	5	295	1	291	0	513
TRINITY_DN105026_c0_g1_i1.p1	UniRef90_A0A0M0NE65	Cytochrome c biogenesis ATP-binding export protein CcmA n	97.62	168	4	0	1	168	42	209	1e-109	323
TRINITY_DN105029_c0_g1_i1.p1	UniRef90_A0A1H0L4K2	Four helix bundle sensory module for signal transduction n	67.72	158	45	3	1	157	430	582	1e-55	195
TRINITY_DN105033_c0_g1_i1.p1	UniRef90_UPI000C140EDF	modular serine protease-like n	96.72	609	20	0	15	623	11	619	0	1226
TRINITY_DN105037_c0_g1_i1.p1	UniRef90_A0A0Q4N4I8	AraC family transcriptional regulator n	90.88	274	25	0	18	291	1	274	0	514
TRINITY_DN105058_c0_g1_i2.p2	UniRef90_A0A069Q9M5	HAD-IB family hydrolase n	90.77	130	12	0	1	130	87	216	3e-76	237
TRINITY_DN105069_c0_g1_i1.p1	UniRef90_B4SRX0	Hydrolase_4 domain-containing protein n	92.46	305	23	0	1	305	1	305	0	570
TRINITY_DN105071_c0_g1_i1.p2	UniRef90_A0A1B2D5G8	Metalloprotease n	98.04	102	2	0	1	102	166	267	4e-62	204
TRINITY_DN105074_c0_g1_i1.p1	UniRef90_S2X657	Porin_4 domain-containing protein n	97.46	118	3	0	2	119	26	143	1e-69	225
TRINITY_DN105075_c0_g1_i1.p2	UniRef90_B8L897	Uncharacterized protein n	97.45	431	11	0	1	431	1	431	0	825
TRINITY_DN105076_c0_g1_i1.p1	UniRef90_A0A0F7Y9L9	GABA permease n	95.09	387	19	0	1	387	83	469	0	753
TRINITY_DN105079_c0_g1_i1.p1	UniRef90_A0A2J0SN27	Uncharacterized protein n	94.76	286	15	0	35	320	1	286	0	563
TRINITY_DN105087_c0_g1_i1.p1	UniRef90_B8L168	Asparagine synthase n	92.4	250	19	0	102	351	1	250	2e-160	476
TRINITY_DN105094_c0_g1_i1.p3	UniRef90_A0A014MGL5	Lysine transporter LysE n	100	211	0	0	10	220	1	211	9e-146	417
TRINITY_DN10509_c0_g1_i1.p1	UniRef90_A0A2H1WA31	SFRICE_009604 (Fragment) n	98.7	154	2	0	1	154	87	240	4e-104	310
TRINITY_DN105119_c0_g1_i1.p1	UniRef90_A0A3R3JQK9	Uncharacterized protein n	91.84	49	4	0	93	141	1	49	1e-20	90.9
TRINITY_DN105138_c0_g1_i1.p1	UniRef90_A0A1B2D2H2	Uncharacterized protein n	100	87	0	0	37	123	1	87	3e-52	181
TRINITY_DN105139_c0_g1_i1.p3	UniRef90_J7VPF4	HTH lysR-type domain-containing protein n	95.59	295	13	0	1	295	1	295	0	516
TRINITY_DN105140_c0_g1_i1.p1	UniRef90_A0A226CZC0	Chitin-binding type-2 domain-containing protein n	37.61	234	124	7	1	214	51	282	7e-23	104
TRINITY_DN105142_c0_g1_i1.p2	UniRef90_A0A333DS13	Alpha/beta hydrolase n	96.69	272	9	0	1	272	13	284	0	530
TRINITY_DN105145_c0_g1_i1.p2	UniRef90_P14018	Clusterin n	81.37	161	30	0	1	161	233	393	3e-87	275
TRINITY_DN105150_c0_g1_i1.p1	UniRef90_UPI000C140D2E	uncharacterized protein LOC111360396 n	93.2	294	20	0	1	294	2	295	0	550
TRINITY_DN105158_c0_g1_i1.p1	UniRef90_B8L9D8	Heme exporter protein C n	97.65	255	6	0	1	255	1	255	1e-175	496
TRINITY_DN105166_c0_g1_i1.p1	UniRef90_A0A2P6L9Z4	AlsR n	98.96	288	3	0	1	288	1	288	0	582
TRINITY_DN10516_c0_g1_i1.p2	UniRef90_B2FL80	Glucokinase n	98.21	335	6	0	24	358	1	335	0	664
TRINITY_DN105177_c0_g1_i1.p1	UniRef90_M5D8I0	AfuA protein n	95.73	351	15	0	42	392	1	351	0	665
TRINITY_DN105181_c0_g1_i1.p3	UniRef90_A0A014ML58	tRNA 5-methylaminomethyl-2-thiouridine biosynthesis bifunctional protein MnmC n	96.46	113	4	0	1	113	323	435	2e-64	216
TRINITY_DN105185_c0_g1_i1.p1	UniRef90_B4SQ49	Probable membrane transporter protein n	95.16	248	12	0	33	280	1	248	1e-146	424
TRINITY_DN105187_c0_g1_i1.p1	UniRef90_M5CWX8	Virginiamycin B lyase n	96.88	672	21	0	1	672	44	715	0	1298
TRINITY_DN105187_c0_g1_i1.p1	UniRef90_M5CWX8	Virginiamycin B lyase n	27.11	284	180	12	270	537	18	290	6e-05	57.4
TRINITY_DN10518_c0_g1_i1.p1	UniRef90_UPI000C13FE82	uncharacterized protein LOC111357884 isoform X1 n	95.8	119	5	0	1	119	237	355	9e-77	244
TRINITY_DN105199_c0_g1_i1.p1	UniRef90_H9J9U6	Uncharacterized protein n	87.41	143	18	0	20	162	193	335	6e-80	252
TRINITY_DN105201_c0_g1_i1.p1	UniRef90_A0A333DXQ7	Diguanylate cyclase/phosphodiesterase n	97.39	268	7	0	1	268	273	540	0	535
TRINITY_DN10521_c0_g1_i1.p1	UniRef90_A0A1L5PQI2	Benzoate 1,2-dioxygenase large subunit n	91.89	111	8	1	6	116	1	110	9e-67	220
TRINITY_DN10521_c0_g1_i2.p1	UniRef90_A0A1L5PQI2	Benzoate 1,2-dioxygenase large subunit n	97.85	419	9	0	6	424	1	419	0	869
TRINITY_DN105241_c0_g1_i1.p3	UniRef90_A0A0G5PAP5	Bifunctional protein FolD n	82.33	283	49	1	8	289	10	292	8e-162	464
TRINITY_DN105254_c0_g1_i1.p1	UniRef90_A0A3R4RX08	Uncharacterized protein n	67.98	253	77	2	45	297	1	249	2e-100	311
TRINITY_DN105267_c0_g1_i1.p1	UniRef90_A0A2H1WZG8	SFRICE_039619 (Fragment) n	71.43	126	36	0	27	152	1	126	4e-52	174
TRINITY_DN105275_c0_g1_i1.p2	UniRef90_A0A0W7YXG2	Bifunctional folylpolyglutamate synthase/dihydrofolate synthase n	91.33	196	17	0	4	199	1	196	1e-128	382
TRINITY_DN105283_c0_g1_i1.p2	UniRef90_A0A014NXU1	Uncharacterized protein n	96.85	127	4	0	1	127	32	158	3e-83	255
TRINITY_DN105284_c0_g1_i1.p1	UniRef90_A0A2I0LVZ4	Forkhead box L2 (Fragment) n	94.63	242	13	0	5	246	1	242	9e-154	441
TRINITY_DN105299_c0_g1_i1.p1	UniRef90_M5CSI5	Protein tldD n	97.73	220	5	0	1	220	87	306	7e-150	441
TRINITY_DN105303_c0_g1_i1.p1	UniRef90_A0A257CZV8	Energy-dependent translational throttle protein EttA (Fragment) n	92.82	209	15	0	12	220	1	209	2e-139	402
TRINITY_DN105308_c0_g1_i1.p1	UniRef90_A0A2R3Q5S0	Uncharacterized protein n	100	105	0	0	1	105	1	105	2e-62	200
TRINITY_DN105314_c0_g1_i1.p2	UniRef90_S2K011	Uncharacterized protein n	88	225	26	1	1	225	8	231	3e-139	402
TRINITY_DN105322_c0_g1_i1.p2	UniRef90_UPI0005C6865A	hypothetical protein n	100	148	0	0	1	148	60	207	7e-103	305
TRINITY_DN10532_c0_g1_i1.p1	UniRef90_UPI000C14319D	protein scabrous n	100	624	0	0	1	624	1	624	0	1308
TRINITY_DN105331_c0_g1_i1.p1	UniRef90_UPI000B38CC64	uncharacterized protein LOC110380761 n	68.42	228	62	4	75	300	73	292	2e-83	287
TRINITY_DN105337_c0_g1_i1.p2	UniRef90_A0A3R3ED21	Alcohol dehydrogenase n	93.25	163	11	0	1	163	1	163	6e-105	316
TRINITY_DN105345_c0_g1_i1.p1	UniRef90_A0A380SZ13	Cytochrome c-type protein n	90.07	141	14	0	2	142	58	198	5e-90	272
TRINITY_DN105348_c0_g1_i1.p1	UniRef90_A0A333E2X0	Ferredoxin-dependent glutamate synthase n	98.5	399	6	0	1	399	142	540	0	811
TRINITY_DN105354_c0_g1_i1.p2	UniRef90_A0A014QDX3	LysR family transcriptional regulator n	100	115	0	0	1	115	85	199	5e-72	229
TRINITY_DN105357_c0_g1_i1.p1	UniRef90_A0A1Y0EP50	3-isopropylmalate dehydrogenase n	88.67	150	17	0	1	150	3	152	8e-90	278
TRINITY_DN105362_c0_g1_i1.p2	UniRef90_A0A1B2D7D2	Twin-arginine translocation pathway signal n	99.48	194	1	0	1	194	137	330	7e-133	388
TRINITY_DN105370_c0_g1_i1.p3	UniRef90_A0A1B2D1Z5	Taurine ABC transporter permease n	99.37	158	1	0	1	158	185	342	6e-105	316
TRINITY_DN105372_c0_g1_i1.p2	UniRef90_A0A2H1VJX5	SFRICE_027742 (Fragment) n	57.52	113	39	2	2	114	15	118	5e-14	78.6
TRINITY_DN105372_c0_g1_i1.p2	UniRef90_A0A2H1VJX5	SFRICE_027742 (Fragment) n	50.82	122	39	3	2	108	48	163	3e-12	73.2
TRINITY_DN105372_c0_g1_i1.p2	UniRef90_A0A2H1VJX5	SFRICE_027742 (Fragment) n	56.12	98	28	2	14	111	3	85	1e-11	71.6
TRINITY_DN105372_c0_g1_i1.p2	UniRef90_A0A2H1VJX5	SFRICE_027742 (Fragment) n	49.19	124	45	3	2	110	81	201	4e-11	70.1
TRINITY_DN105372_c0_g1_i1.p2	UniRef90_A0A2H1VJX5	SFRICE_027742 (Fragment) n	48.6	107	52	1	3	109	292	395	1e-07	59.7
TRINITY_DN105372_c0_g1_i1.p2	UniRef90_A0A2H1VJX5	SFRICE_027742 (Fragment) n	47.54	122	52	1	1	110	341	462	2e-07	59.3
TRINITY_DN105372_c0_g1_i1.p2	UniRef90_A0A2H1VJX5	SFRICE_027742 (Fragment) n	46.61	118	54	2	1	112	254	368	7e-06	54.3
TRINITY_DN105372_c0_g1_i1.p2	UniRef90_A0A2H1VJX5	SFRICE_027742 (Fragment) n	44.54	119	57	2	3	112	178	296	1e-05	53.9
TRINITY_DN105372_c0_g1_i1.p2	UniRef90_A0A2H1VJX5	SFRICE_027742 (Fragment) n	46.96	115	52	2	5	113	309	420	2e-05	53.5
TRINITY_DN105372_c0_g1_i1.p2	UniRef90_A0A2H1VJX5	SFRICE_027742 (Fragment) n	45.6	125	47	6	1	113	425	540	0.0001	50.8
TRINITY_DN105372_c0_g1_i1.p2	UniRef90_A0A2H1VJX5	SFRICE_027742 (Fragment) n	40.52	116	54	4	5	114	135	241	0.0002	50.1
TRINITY_DN105378_c0_g1_i1.p2	UniRef90_A0A3R3E591	DNA polymerase III subunit delta n	94.75	343	18	0	1	343	2	344	0	598
TRINITY_DN105384_c0_g1_i1.p1	UniRef90_UPI000C14085B	uncharacterized protein LOC111354933 n	99.55	224	1	0	1	224	185	408	3e-162	467
TRINITY_DN105408_c0_g1_i1.p3	UniRef90_A0A3R3DGS4	Putative oxidoreductase n	89.29	140	15	0	1	140	61	200	6e-82	253
TRINITY_DN105409_c0_g1_i1.p2	UniRef90_B7WX88	Binding-protein-dependent transport systems inner membrane component n	92	200	16	0	11	210	1	200	1e-118	350
TRINITY_DN10540_c0_g1_i1.p2	UniRef90_A0A0S4ID45	Sulfate-binding protein n	96.66	299	10	0	1	299	34	332	0	604
TRINITY_DN105415_c0_g1_i1.p1	UniRef90_A0A2H1WHZ7	SFRICE_021851 (Fragment) n	91.91	136	11	0	1	136	42	177	1e-85	260
TRINITY_DN105416_c0_g1_i1.p1	UniRef90_A0A3R5CQM1	Uncharacterized protein n	48.8	125	64	0	270	394	1	125	7e-22	100
TRINITY_DN105419_c0_g1_i1.p1	UniRef90_D4T4U4	Uncharacterized protein n	59.82	112	45	0	175	286	3	114	1e-23	105
TRINITY_DN105424_c0_g1_i1.p2	UniRef90_A0A0A0DYX7	N5-carboxyaminoimidazole ribonucleotide mutase n	82.35	153	27	0	1	153	1	153	7e-77	238
TRINITY_DN105432_c0_g1_i1.p3	UniRef90_A0A0C4Y4J7	Macrolide export ATP-binding/permease protein MacB n	71.84	103	29	0	1	103	355	457	2e-43	160
TRINITY_DN105433_c0_g1_i1.p1	UniRef90_B8L895	B-lactamase regulatory protein n	95.57	158	7	0	1	158	2	159	1e-99	301
TRINITY_DN105436_c0_g1_i1.p2	UniRef90_A0A014MJ89	MFS transporter n	94.3	158	9	0	1	158	165	322	3e-94	293
TRINITY_DN105452_c0_g1_i1.p1	UniRef90_A0A1B2D2N0	Glutamate--cysteine ligase n	100	160	0	0	1	160	52	211	1e-110	336
TRINITY_DN105457_c0_g1_i1.p1	UniRef90_A0A0U5DBH3	HTH lysR-type domain-containing protein n	99.34	301	2	0	1	301	1	301	0	610
TRINITY_DN105458_c0_g1_i1.p3	UniRef90_A0A333DQ94	Methionine import ATP-binding protein MetN n	99.17	120	1	0	1	120	67	186	7e-75	237
TRINITY_DN105464_c0_g1_i1.p1	UniRef90_UPI000EF7EECF	organic cation transporter protein-like n	88.17	558	59	2	1	558	1	551	0	1023
TRINITY_DN10546_c0_g1_i1.p1	UniRef90_A0A3R2WXG7	Pyruvate kinase II n	87.92	298	33	1	1	298	45	339	0	516
TRINITY_DN105473_c0_g1_i1.p4	UniRef90_A0A1M5DCE6	Glutamine synthetase n	95.95	148	6	0	1	148	324	471	6e-97	300
TRINITY_DN105479_c0_g1_i1.p2	UniRef90_B4SHP9	Alpha/beta hydrolase fold n	95.91	171	7	0	1	171	50	220	9e-115	339
TRINITY_DN10547_c0_g1_i1.p1	UniRef90_UPI000C142E8F	uncharacterized protein LOC111360055 isoform X4 n	96.75	123	1	2	1	121	1240	1361	2e-60	212
TRINITY_DN105481_c0_g1_i1.p1	UniRef90_A0A3Q8FMW6	Mechanosensitive ion channel protein MscS n	93.4	197	13	0	100	296	1	197	6e-119	352
TRINITY_DN105484_c0_g1_i1.p1	UniRef90_A0A0M1EXQ7	Uncharacterized protein n	90.19	265	26	0	1	265	24	288	2e-168	480
TRINITY_DN105489_c0_g1_i1.p3	UniRef90_A0A0W7YYL8	UPF0301 protein AS359_12655 n	91	100	9	0	1	100	1	100	9e-59	191
TRINITY_DN105509_c0_g1_i1.p1	UniRef90_UPI000C13F258	uncharacterized protein LOC111357285 n	98.5	133	2	0	1	133	107	239	1e-86	265
TRINITY_DN105523_c0_g1_i1.p2	UniRef90_A0A363RK35	SpoVR family protein n	75.4	126	31	0	5	130	1	126	3e-59	202
TRINITY_DN105528_c0_g1_i1.p3	UniRef90_A0A1B2D5N9	Uncharacterized protein n	98.98	98	1	0	9	106	1	98	6e-61	197
TRINITY_DN105537_c0_g1_i1.p1	UniRef90_A0A014P0H5	ATP-dependent helicase n	98.43	254	4	0	1	254	1096	1349	8e-165	503
TRINITY_DN105540_c0_g1_i1.p1	UniRef90_A0A014NJP5	Metallophosphatase n	98.43	254	4	0	1	254	137	390	2e-174	499
TRINITY_DN105548_c0_g1_i1.p2	UniRef90_D6RR72	Trehalose synthase n	90.32	124	12	0	1	124	463	586	6e-67	226
TRINITY_DN105549_c0_g1_i1.p2	UniRef90_A0A1B2D5W2	Radical SAM protein n	99.25	531	4	0	11	541	1	531	0	1078
TRINITY_DN105560_c0_g1_i1.p3	UniRef90_Q8KLP4	Repressor n	97.27	110	3	0	1	110	110	219	2e-67	214
TRINITY_DN105569_c0_g1_i1.p1	UniRef90_A0A333E3D8	1-deoxy-D-xylulose 5-phosphate reductoisomerase n	97.33	300	8	0	1	300	97	396	0	583
TRINITY_DN105575_c0_g1_i1.p3	UniRef90_A9BS64	Phosphoglycerate kinase n	94.59	148	8	0	6	153	40	187	6e-94	291
TRINITY_DN105576_c0_g1_i1.p1	UniRef90_A0A2W5LMU8	OLD family endonuclease n	91.32	219	19	0	1	219	1	219	5e-142	422
TRINITY_DN105579_c0_g1_i1.p2	UniRef90_A0A493T1I6	Clathrin heavy chain n	99.07	107	1	0	1	107	1160	1266	3e-64	223
TRINITY_DN105584_c0_g1_i1.p2	UniRef90_UPI0003B56A52	chromate efflux transporter n	89.9	99	10	0	1	99	202	300	2e-53	184
TRINITY_DN105585_c0_g1_i1.p1	UniRef90_A0A146N7M9	Uncharacterized protein n	35.96	89	57	0	23	111	3	91	7e-11	69.3
TRINITY_DN105586_c0_g1_i1.p1	UniRef90_A0A226EYW3	Putative ribosome biogenesis protein RLP24 n	79.85	134	27	0	1	134	33	166	2e-70	221
TRINITY_DN10558_c0_g1_i1.p1	UniRef90_A0A2H1WAH0	SFRICE_027044 (Fragment) n	79.07	215	45	0	1	215	1	215	2e-118	355
TRINITY_DN10558_c0_g1_i1.p1	UniRef90_A0A2H1WAH0	SFRICE_027044 (Fragment) n	27.5	120	85	2	23	141	237	355	2e-10	69.7
TRINITY_DN105593_c0_g1_i1.p2	UniRef90_Q88NI3	7-cyano-7-deazaguanine synthase n	96.88	224	7	0	1	224	1	224	4e-158	449
TRINITY_DN105594_c0_g1_i1.p1	UniRef90_A0A381LVR7	Uncharacterized protein n	42.86	70	39	1	152	220	1	70	0.0002	50.4
TRINITY_DN105600_c0_g1_i1.p1	UniRef90_A0A0X3R1S1	Uncharacterized protein n	96.97	198	6	0	1	198	1	198	1e-138	400
TRINITY_DN105605_c0_g1_i1.p1	UniRef90_A0A3D2ZZ54	Uncharacterized protein (Fragment) n	96.24	133	5	0	1	133	35	167	2e-84	268
TRINITY_DN105605_c0_g1_i1.p1	UniRef90_A0A3D2ZZ54	Uncharacterized protein (Fragment) n	69.49	118	36	0	12	129	168	285	2e-52	185
TRINITY_DN105607_c0_g1_i1.p1	UniRef90_UPI000C13F8EE	uncharacterized protein LOC111348423 n	97.79	226	5	0	1	226	42	267	3e-159	454
TRINITY_DN105612_c0_g1_i2.p2	UniRef90_D5VES5	AMP-dependent synthetase and ligase n	80.14	141	28	0	1	141	260	400	5e-75	245
TRINITY_DN105617_c0_g1_i1.p2	UniRef90_Q88P76	Valine--tRNA ligase n	96.72	549	18	0	1	549	1	549	0	1118
TRINITY_DN10561_c0_g1_i1.p1	UniRef90_A0A2H1WZA4	SFRICE_022017 n	94.08	456	25	2	11	465	1	455	0	771
TRINITY_DN105623_c0_g1_i1.p4	UniRef90_A0A1B2D1W5	Quinate dehydrogenase n	99.04	104	1	0	1	104	418	521	4e-62	213
TRINITY_DN105628_c0_g1_i1.p1	UniRef90_A0A2R3Q0N6	Phosphotriesterase n	100	110	0	0	1	110	72	181	1e-74	231
TRINITY_DN105636_c0_g1_i1.p2	UniRef90_A0A177YXW4	AsnC family transcriptional regulator n	95.39	152	7	0	1	152	1	152	2e-102	302
TRINITY_DN105638_c0_g1_i1.p1	UniRef90_Q09IV5	Troponin C type IIIa-like protein n	94.12	153	9	0	1	153	1	153	3e-94	281
TRINITY_DN105643_c0_g1_i1.p1	UniRef90_A0A1E1W0U6	G_PROTEIN_RECEP_F1_2 domain-containing protein n	91.15	373	32	1	1	373	1	372	0	709
TRINITY_DN105646_c0_g1_i1.p2	UniRef90_A0A404Q6D7	Uncharacterized protein n	35.58	104	67	0	1	104	1	104	3e-15	77
TRINITY_DN105659_c0_g1_i1.p1	UniRef90_A0A493TQL7	Glutathione S-transferase omega 1 n	96.7	91	3	0	13	103	1	91	9e-58	186
TRINITY_DN105661_c0_g1_i1.p1	UniRef90_A0A0G5XJ14	Conjugal transfer protein TraG n	98.21	448	8	0	1	448	112	559	0	915
TRINITY_DN105672_c0_g1_i1.p1	UniRef90_UPI000C1403C8	uncharacterized protein LOC111350498 n	96.58	292	10	0	1	292	1	292	0	588
TRINITY_DN105678_c0_g1_i1.p2	UniRef90_A0A014P111	IclR family transcriptional regulator n	99.19	124	1	0	1	124	91	214	2e-78	244
TRINITY_DN105679_c0_g1_i1.p1	UniRef90_G1N5T4	Uncharacterized protein n	79.55	176	34	2	8	182	1	175	2e-93	284
TRINITY_DN105698_c0_g1_i1.p1	UniRef90_A0A109KKR4	Transposase IS116/IS110/IS902 family protein n	100	104	0	0	1	104	184	287	2e-66	214
TRINITY_DN10569_c0_g1_i1.p1	UniRef90_UPI000C1434CD	dehydrogenase/reductase SDR family member 11-like n	95	240	12	0	13	252	1	240	8e-164	466
TRINITY_DN105709_c0_g1_i1.p1	UniRef90_A0A1S2BA10	Flagellar hook-associated protein 2 n	99.02	204	2	0	1	204	126	329	3e-136	402
TRINITY_DN10570_c0_g1_i1.p2	UniRef90_A0A1F1QB63	Uncharacterized protein n	64.81	108	33	2	39	141	52	159	5e-34	134
TRINITY_DN105710_c0_g1_i1.p1	UniRef90_A0A363RUR8	ABC transporter permease n	84.48	116	18	0	1	116	14	129	6e-61	200
TRINITY_DN105715_c0_g1_i1.p2	UniRef90_A0A3R3CG44	Quercetin 2,3-dioxygenase n	92.55	161	12	0	1	161	27	187	3e-104	310
TRINITY_DN105732_c0_g1_i1.p1	UniRef90_A0A1B2N6T8	Membrane protein n	90.6	415	38	1	40	454	1	414	0	689
TRINITY_DN105735_c0_g1_i1.p1	UniRef90_B4SR23	Fe2OG dioxygenase domain-containing protein n	98.72	235	3	0	1	235	1	235	9e-170	480
TRINITY_DN105737_c0_g1_i1.p1	UniRef90_UPI0009B2AA55	ATP-binding cassette domain-containing protein n	92.71	535	39	0	1	535	192	726	0	902
TRINITY_DN105737_c0_g1_i1.p1	UniRef90_UPI0009B2AA55	ATP-binding cassette domain-containing protein n	91.11	90	8	0	1	90	80	169	2e-41	169
TRINITY_DN105746_c0_g1_i1.p1	UniRef90_A0A0X3R423	Protein MgtC n	99.18	245	2	0	1	245	1	245	1e-170	483
TRINITY_DN105751_c0_g1_i1.p1	UniRef90_A0A251SXA5	Putative bax inhibitor 1 n	83.82	136	22	0	1	136	114	249	1e-77	242
TRINITY_DN105762_c0_g1_i1.p2	UniRef90_A0A1B2D4Q7	Sulfatase domain-containing protein n	97.56	123	3	0	1	123	77	199	2e-64	215
TRINITY_DN105772_c0_g1_i1.p4	UniRef90_A0A3D2ZZQ2	Uncharacterized protein (Fragment) n	96.26	107	4	0	1	107	22	128	4e-65	204
TRINITY_DN105780_c0_g1_i1.p2	UniRef90_M5CU93	Peptidase_S9 domain-containing protein n	93.1	319	20	1	21	337	1	319	0	562
TRINITY_DN105783_c0_g1_i1.p4	UniRef90_A0A014MAP5	RND transporter n	95.19	104	5	0	1	104	42	145	2e-41	152
TRINITY_DN10578_c0_g1_i1.p1	UniRef90_A0A4C1V434	Retrovirus-related Pol polyprotein from transposon TNT 1-94 n	84.16	606	75	6	1	601	63	652	0	1050
TRINITY_DN105795_c0_g1_i1.p1	UniRef90_A0A2J0TSY2	Methyl-accepting chemotaxis protein n	94.63	577	31	0	1	577	1	577	0	984
TRINITY_DN105816_c0_g1_i1.p1	UniRef90_UPI000E6ACCE5	response regulator transcription factor n	86.53	193	26	0	1	193	1	193	2e-122	357
TRINITY_DN105825_c0_g1_i1.p1	UniRef90_A0A2H1X245	SFRICE_001986 n	99.19	123	1	0	1	123	1	123	6e-84	253
TRINITY_DN105841_c0_g1_i1.p1	UniRef90_A0A0R3AYF3	Uncharacterized protein n	81.33	150	28	0	11	160	1	150	1e-85	265
TRINITY_DN105845_c0_g1_i1.p3	UniRef90_A0A1B2D260	ATP-dependent dethiobiotin synthetase BioD n	96.38	138	5	0	1	138	87	224	7e-83	254
TRINITY_DN105847_c0_g1_i1.p2	UniRef90_B2FMD6	Argininosuccinate lyase n	98.37	367	6	0	1	367	1	367	0	727
TRINITY_DN105865_c0_g1_i1.p1	UniRef90_A0A377BTR9	DNA ligase n	99.68	314	1	0	8	321	2	315	0	645
TRINITY_DN105868_c0_g1_i1.p1	UniRef90_A0A481T090	40S ribosomal protein S3a n	87.4	246	29	1	21	266	21	264	8e-156	447
TRINITY_DN105884_c0_g1_i1.p1	UniRef90_UPI000C144569	ceramide phosphoethanolamine synthase n	99.2	373	3	0	1	373	1	373	0	772
TRINITY_DN105892_c0_g1_i1.p2	UniRef90_E8RT86	Phosphoribosylformylglycinamidine synthase subunit PurL n	94.59	111	6	0	1	111	49	159	2e-67	227
TRINITY_DN105893_c0_g1_i1.p2	UniRef90_A0A1B2N1S3	Alkyl hydroperoxide reductase AhpD n	93.85	130	8	0	1	130	1	130	1e-83	253
TRINITY_DN105902_c0_g1_i1.p1	UniRef90_A0A353HUY6	Aldehyde dehydrogenase (Fragment) n	96.97	99	3	0	1	99	4	102	4e-66	206
TRINITY_DN105904_c0_g1_i1.p1	UniRef90_UPI000C13F1FF	retinol dehydrogenase 11-like n	95.99	324	13	0	2	325	1	324	0	623
TRINITY_DN105905_c0_g1_i1.p1	UniRef90_UPI000BB83915	hypothetical protein n	100	243	0	0	1	243	44	286	6e-180	508
TRINITY_DN105919_c0_g1_i1.p1	UniRef90_H9JA17	Mediator of RNA polymerase II transcription subunit 4 n	92.44	238	18	0	1	238	1	238	1e-160	458
TRINITY_DN10591_c0_g1_i1.p1	UniRef90_A0A0U5IB25	Amidohydro-rel domain-containing protein n	96.5	257	9	0	285	541	1	257	5e-172	508
TRINITY_DN10592_c0_g1_i1.p1	UniRef90_Q3JUF5	Cell wall surface anchor family protein, putative n	45.11	266	144	2	46	310	324	588	2e-39	162
TRINITY_DN105931_c0_g1_i1.p1	UniRef90_M5CS67	Membrane dipeptidase n	96.58	409	14	0	1	409	3	411	0	807
TRINITY_DN105945_c0_g1_i1.p1	UniRef90_UPI000C1420E5	lipase member H-like n	96.04	101	4	0	1	101	2	102	5e-62	203
TRINITY_DN105946_c0_g1_i1.p1	UniRef90_J7VQA0	Uncharacterized protein n	93.77	273	17	0	58	330	1	273	4e-155	448
TRINITY_DN105955_c0_g1_i1.p2	UniRef90_A0A3R2DN92	Phytochrome-like protein cph2 n	94.12	153	9	0	1	153	152	304	5e-96	304
TRINITY_DN105955_c0_g1_i1.p2	UniRef90_A0A3R2DN92	Phytochrome-like protein cph2 n	27.59	116	84	0	3	118	29	144	1e-11	72.8
TRINITY_DN105956_c0_g1_i1.p2	UniRef90_UPI000C143721	uncharacterized protein LOC111354480 n	97.02	168	5	0	1	168	886	1053	5e-96	315
TRINITY_DN105965_c0_g1_i1.p3	UniRef90_B8KYR7	D-3-phosphoglycerate dehydrogenase n	100	318	0	0	1	318	96	413	0	647
TRINITY_DN105968_c0_g1_i1.p1	UniRef90_UPI000C13F3CD	hsp70-binding protein 1 n	98.19	386	7	0	3	388	2	387	0	784
TRINITY_DN105978_c0_g1_i1.p1	UniRef90_A0A2D4KD80	CTP_synth_N domain-containing protein (Fragment) n	97.4	154	4	0	1	154	13	166	2e-105	315
TRINITY_DN105981_c0_g1_i1.p1	UniRef90_A0A2H1WMK1	SFRICE_010357 n	97.52	121	3	0	1	121	213	333	6e-79	248
TRINITY_DN105989_c0_g1_i1.p1	UniRef90_A0A2H1W424	SFRICE_021365 (Fragment) n	74.85	167	42	0	3	169	1	167	5e-92	286
TRINITY_DN10598_c0_g1_i1.p1	UniRef90_J7UQA0	HTH gntR-type domain-containing protein n	97.96	442	9	0	1	442	41	482	0	871
TRINITY_DN105993_c0_g1_i1.p1	UniRef90_A0A2A4JEZ3	Uncharacterized protein n	91.85	368	30	0	1	368	6	373	0	699
TRINITY_DN105996_c0_g1_i1.p2	UniRef90_A0A3R5I3C6	Uncharacterized protein n	59.72	72	24	2	46	114	4	73	4e-11	66.2
TRINITY_DN105999_c0_g1_i1.p1	UniRef90_B8L1X1	DNA repair protein RecN n	97.4	461	12	0	1	461	91	551	0	885
TRINITY_DN1059_c0_g1_i1.p1	UniRef90_A0A2H1V648	SFRICE_023154 n	99.07	107	1	0	2	108	32	138	3e-69	220
TRINITY_DN106001_c0_g1_i1.p1	UniRef90_UPI000C140C7A	uncharacterized protein LOC111347953 n	98.75	80	1	0	21	100	160	239	4e-49	167
TRINITY_DN106031_c0_g1_i1.p3	UniRef90_A0A1B2CZW8	2-methylcitrate dehydratase n	98.51	134	2	0	1	134	321	454	3e-86	271
TRINITY_DN106042_c0_g1_i1.p1	UniRef90_A0A0M1N643	Cupin_2 domain-containing protein n	99.09	110	1	0	1	110	66	175	2e-73	231
TRINITY_DN106060_c0_g1_i1.p1	UniRef90_A0A0F5ZPB5	Membrane protein n	99.19	123	1	0	1	123	1	123	2e-76	234
TRINITY_DN106062_c0_g1_i1.p1	UniRef90_W6MWW8	Uncharacterized protein n	98.85	262	3	0	1	262	185	446	2e-177	523
TRINITY_DN106063_c0_g1_i1.p1	UniRef90_UPI000A07AA3F	AAA family ATPase n	86.21	116	16	0	1	116	245	360	1e-66	217
TRINITY_DN106076_c0_g1_i1.p2	UniRef90_A0A0K2IFP7	Cell division protein ZapE n	99.18	366	3	0	1	366	1	366	0	746
TRINITY_DN106078_c0_g1_i1.p1	UniRef90_R0KV71	Putative rRNA methyltransferase 3 (Fragment) n	98.02	101	2	0	1	101	567	667	2e-59	205
TRINITY_DN106089_c0_g1_i1.p2	UniRef90_UPI000976842E	3-hydroxyacyl-CoA dehydrogenase n	99.55	449	2	0	1	449	45	493	0	901
TRINITY_DN106090_c0_g1_i1.p1	UniRef90_UPI000C141C22	granzyme B-like n	91.95	149	12	0	1	149	135	283	6e-96	290
TRINITY_DN106098_c0_g1_i1.p1	UniRef90_A0A333EBH4	TonB-dependent receptor protein n	99.27	681	5	0	1	681	96	776	0	1390
TRINITY_DN106110_c0_g1_i1.p2	UniRef90_A0A1I6JLQ5	Uncharacterized protein n	88.08	151	18	0	1	151	1	151	3e-90	271
TRINITY_DN106116_c0_g1_i1.p1	UniRef90_A0A1B2D5J9	Uncharacterized protein n	99.02	102	1	0	1	102	2	103	2e-69	215
TRINITY_DN106120_c0_g1_i1.p2	UniRef90_M5CY36	Pyruvate dehydrogenase E1 component n	94.48	181	10	0	1	181	64	244	3e-120	352
TRINITY_DN106131_c0_g1_i1.p3	UniRef90_A0A3D4TIS5	Acetate--CoA ligase (Fragment) n	97.57	206	5	0	16	221	1	206	8e-142	419
TRINITY_DN106133_c0_g1_i1.p1	UniRef90_U3J8V3	RNA transcription, translation and transport factor n	96.86	159	5	0	6	164	1	159	6e-112	330
TRINITY_DN10613_c0_g1_i1.p3	UniRef90_A0A2W5HCK3	Bifunctional 3,4-dihydroxy-2-butanone-4-phosphate synthase/GTP cyclohydrolase II (Fragment) n	98.39	124	2	0	1	124	81	204	1e-77	240
TRINITY_DN106145_c0_g1_i1.p3	UniRef90_A0A2R3Q6E9	Uncharacterized protein n	100	231	0	0	1	231	1	231	3e-168	476
TRINITY_DN106152_c0_g1_i1.p1	UniRef90_A0A1B2D301	Uncharacterized protein n	98.4	125	2	0	1	125	1	125	8e-78	243
TRINITY_DN106154_c0_g1_i1.p3	UniRef90_A0A014MDT5	Phosphatidylglycerophosphatase A n	98.46	130	2	0	1	130	1	130	7e-81	248
TRINITY_DN10619_c0_g1_i1.p1	UniRef90_A0A0Q8HET5	Pdl protein n	71.88	128	36	0	1	128	205	332	4e-58	202
TRINITY_DN10619_c0_g1_i2.p1	UniRef90_A0A404P1U7	Uncharacterized protein n	67.68	99	32	0	1	99	7	105	4e-44	150
TRINITY_DN10619_c0_g2_i1.p1	UniRef90_A0A0B1Z6I0	Pdl protein n	63.05	203	75	0	4	206	330	532	7e-93	297
TRINITY_DN106214_c0_g1_i1.p1	UniRef90_A0A1B2D784	Chemotaxis protein n	100	117	0	0	1	117	167	283	4e-74	244
TRINITY_DN106218_c0_g1_i1.p2	UniRef90_B4SMI8	DUF3806 domain-containing protein n	98.61	144	2	0	1	144	1	144	4e-95	283
TRINITY_DN106223_c0_g1_i1.p2	UniRef90_A0A2R3Q482	TonB-dependent receptor n	100	148	0	0	1	148	1	148	2e-89	291
TRINITY_DN10622_c0_g1_i1.p1	UniRef90_UPI000C141F04	juvenile hormone esterase-like n	98.14	539	10	0	1	539	11	549	0	1093
TRINITY_DN106233_c0_g1_i1.p1	UniRef90_UPI000D459FFF	phosphoglycerate mutase n	98.67	225	3	0	1	225	18	242	2e-153	438
TRINITY_DN106255_c0_g1_i1.p3	UniRef90_A0A014NK64	ABC transporter permease n	98.35	182	3	0	1	182	355	536	1e-108	341
TRINITY_DN106263_c0_g1_i1.p1	UniRef90_UPI0006717EBA	epididymis-specific alpha-mannosidase isoform X2 n	100	140	0	0	1	140	388	527	5e-92	295
TRINITY_DN106269_c0_g1_i1.p1	UniRef90_UPI000C1438B4	uncharacterized protein LOC111349940 n	92.52	147	11	0	1	147	879	1025	7e-74	251
TRINITY_DN106275_c0_g1_i1.p1	UniRef90_N9NFI8	Phenylalanine--tRNA ligase beta subunit n	91.42	268	23	0	1	268	234	501	1e-171	506
TRINITY_DN106280_c0_g1_i1.p1	UniRef90_A0A2H1WA33	SFRICE_002266 n	93.71	159	10	0	1	159	1	159	1e-108	322
TRINITY_DN106284_c0_g1_i1.p1	UniRef90_A0A072T9N9	Transmembrane anti-sigma factor n	89.12	147	16	0	1	147	56	202	3e-81	254
TRINITY_DN106288_c0_g1_i1.p2	UniRef90_A0A0K2IJP8	Uncharacterized protein n	100	116	0	0	1	116	1	116	5e-64	202
TRINITY_DN106294_c0_g1_i1.p1	UniRef90_UPI00106BA4DA	bifunctional phosphoribosylaminoimidazolecarboxamide formyltransferase/IMP cyclohydrolase n	96.04	101	4	0	1	101	43	143	1e-56	189
TRINITY_DN106300_c0_g1_i1.p1	UniRef90_B4SJW5	DM13 domain-containing protein n	98.73	158	2	0	103	260	1	158	8e-108	321
TRINITY_DN106303_c0_g1_i1.p3	UniRef90_A0A1B2D296	4-carboxy-4-hydroxy-2-oxoadipate aldolase/oxaloacetate decarboxylase n	99.03	103	1	0	1	103	125	227	3e-64	206
TRINITY_DN106308_c0_g1_i1.p1	UniRef90_A0A1B8SZZ9	Citrate-proton symporter n	92.09	177	14	0	1	177	250	426	1e-107	327
TRINITY_DN106309_c0_g1_i1.p1	UniRef90_UPI0005227A5B	ADP/ATP translocase 3 n	99.31	145	1	0	1	145	133	277	2e-97	294
TRINITY_DN106314_c0_g1_i1.p1	UniRef90_A0A0K2IU60	DEAD/DEAH box helicase n	100	152	0	0	1	152	233	384	1e-98	311
TRINITY_DN106315_c0_g1_i1.p2	UniRef90_UPI000F7C2B4C	tudor-interacting repair regulator protein isoform X1 n	100	145	0	0	1	145	30	174	8e-103	309
TRINITY_DN106336_c0_g1_i1.p1	UniRef90_A0A2H1VC84	SFRICE_008560 n	96.46	226	8	0	1	226	1	226	1e-158	451
TRINITY_DN10635_c0_g1_i1.p1	UniRef90_UPI000C13FFFF	uncharacterized protein LOC111351123 n	98.82	170	2	0	1	170	63	232	4e-118	358
TRINITY_DN106360_c0_g1_i1.p2	UniRef90_A0A2S6ZNK5	Uncharacterized protein n	75.68	148	36	0	101	248	2	149	1e-77	243
TRINITY_DN106369_c0_g1_i1.p2	UniRef90_A0A409QLT3	Porin B n	94.12	102	6	0	1	102	18	119	9e-62	200
TRINITY_DN10636_c0_g1_i1.p2	UniRef90_UPI000C1429CD	paramyosin-like isoform X1 n	99.44	179	1	0	1	179	537	715	4e-115	360
TRINITY_DN10637_c0_g1_i1.p1	UniRef90_UPI000C13FC68	uncharacterized protein LOC111357297 n	98	100	2	0	1	100	1	100	5e-57	198
TRINITY_DN106385_c0_g1_i1.p1	UniRef90_O85222	Transcriptional activator protein Anr n	93.75	224	14	0	1	224	20	243	2e-149	428
TRINITY_DN106415_c0_g1_i1.p3	UniRef90_A0A014Q998	Probable lipid II flippase MurJ n	100	145	0	0	1	145	376	520	4e-89	281
TRINITY_DN10641_c0_g1_i1.p1	UniRef90_A0A329CH70	DNA polymerase V n	90.99	233	21	0	1	233	56	288	1e-152	444
TRINITY_DN106436_c0_g1_i1.p1	UniRef90_A0A2H1WQD2	SFRICE_036956 (Fragment) n	63.49	241	86	2	1	240	836	1075	3e-97	322
TRINITY_DN106448_c0_g1_i1.p1	UniRef90_A0A2H1X5P7	SFRICE_038859 (Fragment) n	89.34	244	26	0	1	244	23	266	2e-157	453
TRINITY_DN106463_c0_g1_i1.p1	UniRef90_A0A0W7Z4M2	Flagellar P-ring protein n	90.22	184	18	0	1	184	122	305	4e-106	322
TRINITY_DN106470_c0_g1_i1.p1	UniRef90_UPI000C143D50	uncharacterized protein LOC111348385 n	97.44	156	4	0	1	156	364	519	3e-100	320
TRINITY_DN106478_c0_g1_i1.p1	UniRef90_A0A014Q6F8	Tail protein n	93.55	124	8	0	1	124	41	164	2e-66	212
TRINITY_DN10647_c0_g1_i1.p1	UniRef90_A0A493TP40	Synaptopodin n	96.1	77	3	0	23	99	867	943	2e-44	164
TRINITY_DN106486_c0_g1_i1.p1	UniRef90_M5D0Z8	NAD(P)H dehydrogenase (Quinone) n	77.07	266	61	0	122	387	1	266	9e-129	388
TRINITY_DN106491_c0_g1_i1.p1	UniRef90_UPI000C143B3C	uncharacterized protein LOC111358952 n	99.02	307	3	0	1	307	152	458	0	617
TRINITY_DN106492_c0_g1_i1.p3	UniRef90_A0A0T9DZ37	Uncharacterized protein n	50.91	55	27	0	31	85	27	81	7e-05	47.8
TRINITY_DN106496_c0_g1_i1.p1	UniRef90_J7VSV8	Uncharacterized protein n	96.57	379	13	0	8	386	1	379	0	720
TRINITY_DN106500_c0_g1_i1.p1	UniRef90_A0A493T895	Palmitoyl-protein thioesterase 1 n	91.74	109	9	0	1	109	33	141	5e-66	213
TRINITY_DN106504_c0_g1_i1.p2	UniRef90_A0A014MCU0	ABC transporter permease n	100	111	0	0	35	145	1	111	2e-65	212
TRINITY_DN106515_c0_g1_i1.p1	UniRef90_A0A2R9ST41	Uncharacterized protein n	95.5	111	5	0	1	111	9	119	1e-69	218
TRINITY_DN106522_c0_g1_i1.p1	UniRef90_A0A2R3Q6I5	Uncharacterized protein n	100	305	0	0	1	305	117	421	0	625
TRINITY_DN106532_c0_g1_i1.p1	UniRef90_A0A014MSI7	50S ribosomal protein L25 n	100	166	0	0	21	186	1	166	5e-115	338
TRINITY_DN106533_c0_g1_i1.p1	UniRef90_A0A149PSN5	Phosphoribosylformylglycinamidine synthase (Fragment) n	98.76	242	3	0	65	306	1	242	1e-162	483
TRINITY_DN106534_c0_g1_i1.p1	UniRef90_A0A2H1WJX3	SFRICE_005470 n	99.23	518	3	1	1	517	1	518	0	1047
TRINITY_DN106540_c0_g1_i1.p1	UniRef90_H9J5P5	Uncharacterized protein n	91.17	385	34	0	1	385	1	385	0	744
TRINITY_DN106541_c0_g1_i1.p3	UniRef90_B2FN57	1-deoxy-D-xylulose-5-phosphate synthase n	99.62	266	1	0	1	266	185	450	0	552
TRINITY_DN10656_c0_g1_i1.p1	UniRef90_A0A2P6LBC0	ParC n	99.12	228	2	0	1	228	866	1093	1e-155	476
TRINITY_DN106571_c0_g1_i1.p2	UniRef90_S2KLR2	Uncharacterized protein n	87.22	360	36	2	1	352	1	358	1e-150	447
TRINITY_DN106573_c0_g1_i1.p1	UniRef90_UPI000C142E07	N-acetylneuraminate lyase-like n	96.03	302	12	0	1	302	1	302	0	596
TRINITY_DN106578_c0_g1_i1.p1	UniRef90_A0A380UIN0	ABC transporter ATP-binding protein n	96.75	369	12	0	1	369	100	468	0	712
TRINITY_DN106578_c0_g1_i1.p1	UniRef90_A0A380UIN0	ABC transporter ATP-binding protein n	42.77	159	89	1	1	159	367	523	4e-29	127
TRINITY_DN106578_c0_g1_i1.p1	UniRef90_A0A380UIN0	ABC transporter ATP-binding protein n	37.14	210	115	4	167	369	4	203	7e-27	121
TRINITY_DN106582_c0_g1_i1.p1	UniRef90_UPI000C13F776	uncharacterized protein LOC111357177 n	97.78	135	3	0	1	135	106	240	2e-90	281
TRINITY_DN106587_c0_g1_i1.p1	UniRef90_UPI0006716203	glutathione synthetase n	100	110	0	0	1	110	220	329	1e-68	224
TRINITY_DN106599_c0_g1_i1.p1	UniRef90_A0A333DVL0	Antibiotic transport system permease n	96.53	375	13	0	66	440	1	375	0	722
TRINITY_DN1065_c0_g1_i1.p1	UniRef90_S2X7L5	S1 motif domain-containing protein n	93.12	160	11	0	2	161	120	279	2e-100	317
TRINITY_DN106605_c0_g1_i1.p2	UniRef90_A0A4R6RE59	Cation diffusion facilitator family transporter n	94.66	131	7	0	1	131	135	265	1e-80	251
TRINITY_DN106613_c0_g1_i1.p2	UniRef90_B4SRF7	Uncharacterized protein n	96.55	174	6	0	1	174	1	174	1e-110	341
TRINITY_DN106629_c0_g1_i1.p1	UniRef90_U3IJ80	Sideroflexin 4 n	93.13	131	9	0	1	131	189	319	3e-78	246
TRINITY_DN10662_c0_g1_i1.p1	UniRef90_UPI000C1428DC	integrin beta-8-like n	99.44	178	1	0	1	178	1	178	1e-125	363
TRINITY_DN106641_c0_g1_i1.p1	UniRef90_UPI000F029D68	RNA-directed DNA polymerase n	66.67	273	91	0	1	273	1	273	3e-129	384
TRINITY_DN106643_c0_g1_i1.p1	UniRef90_A0A0S4X2N1	Conjugal transfer protein TraG n	99.26	135	1	0	1	135	7	141	2e-90	283
TRINITY_DN106660_c0_g1_i1.p3	UniRef90_J7VJ75	MFS domain-containing protein n	97.13	209	6	0	1	209	178	386	3e-131	387
TRINITY_DN106664_c0_g1_i1.p1	UniRef90_K7GDW5	Ribonucloprotein n	98.44	128	2	0	1	128	1	128	2e-85	257
TRINITY_DN106666_c0_g1_i1.p1	UniRef90_B1J9B9	Sulf_transp domain-containing protein n	97.55	204	5	0	1	204	1	204	8e-127	376
TRINITY_DN106671_c0_g1_i1.p1	UniRef90_B1JCL7	Membrane fusion protein (MFP) family protein n	95.12	451	22	0	1	451	1	451	0	852
TRINITY_DN106672_c0_g1_i1.p2	UniRef90_A0A1B2D799	ABC transporter substrate-binding protein n	98.99	99	1	0	1	99	228	326	7e-60	197
TRINITY_DN106678_c0_g1_i1.p1	UniRef90_A0A2H1VVJ5	SFRICE_004119 n	98.1	211	4	0	1	211	1	211	2e-152	434
TRINITY_DN106690_c0_g1_i1.p1	UniRef90_A0A2H1VBD8	SFRICE_017932 n	95.03	161	8	0	1	161	1	161	2e-109	320
TRINITY_DN106711_c0_g1_i1.p1	UniRef90_A0A3R1RA48	Uncharacterized protein n	85.71	91	13	0	19	109	1	91	4e-48	162
TRINITY_DN10671_c0_g1_i1.p1	UniRef90_A0A2H1WMH2	SFRICE_018922 (Fragment) n	96.98	199	6	0	1	199	55	253	2e-140	405
TRINITY_DN10671_c0_g1_i2.p1	UniRef90_A0A2H1WMH2	SFRICE_018922 (Fragment) n	97.15	246	7	0	1	246	8	253	9e-177	499
TRINITY_DN106720_c0_g1_i1.p2	UniRef90_A0A2J0SRL5	Cyclic diguanylate phosphodiesterase n	97.88	283	6	0	3	285	188	470	0	558
TRINITY_DN106725_c0_g1_i1.p1	UniRef90_UPI00066A5E2A	hypothetical protein n	92.86	140	10	0	1	140	1	140	2e-90	273
TRINITY_DN106730_c0_g1_i1.p1	UniRef90_A0A2A4JJ45	CBFD_NFYB_HMF domain-containing protein n	92.45	106	8	0	1	106	1	106	1e-64	204
TRINITY_DN106735_c0_g1_i1.p1	UniRef90_A0A1S2BR51	Alkaline phosphatase n	100	101	0	0	1	101	246	346	8e-66	215
TRINITY_DN106739_c0_g1_i1.p1	UniRef90_A0A014NKE9	Chorismate mutase n	100	109	0	0	77	185	1	109	2e-70	221
TRINITY_DN10674_c0_g1_i1.p1	UniRef90_A0A1Y2QM05	Uncharacterized protein n	99.28	139	1	0	1	139	8	146	2e-91	275
TRINITY_DN106761_c0_g1_i1.p1	UniRef90_A0A0U3E066	Uncharacterized protein n	100	100	0	0	15	114	1	100	2e-66	209
TRINITY_DN106797_c0_g1_i1.p2	UniRef90_UPI000F8369F0	phage tail tape measure protein n	100	162	0	0	1	162	874	1035	2e-100	323
TRINITY_DN10679_c0_g1_i1.p1	UniRef90_N9FVK5	Adenosylmethionine-8-amino-7-oxononanoate aminotransferase n	97.81	137	3	0	21	157	1	137	7e-92	286
TRINITY_DN106807_c0_g1_i1.p1	UniRef90_A0A2U8FWH6	Uncharacterized protein n	100	105	0	0	1	105	50	154	2e-60	196
TRINITY_DN106816_c0_g1_i1.p1	UniRef90_A0A2T1I439	DNA polymerase I (Fragment) n	99.4	167	1	0	1	167	322	488	6e-111	341
TRINITY_DN106821_c0_g1_i1.p1	UniRef90_M5CPV7	C4-dicarboxylate transport protein 2 n	99.35	309	2	0	1	309	174	482	0	608
TRINITY_DN106826_c0_g1_i1.p2	UniRef90_A0A0G6AJM6	Uncharacterized protein n	94.4	125	6	1	1	124	1	125	6e-77	236
TRINITY_DN106837_c0_g1_i1.p1	UniRef90_UPI000C141DFC	arrestin domain-containing protein 5-like n	96.86	318	10	0	1	318	1	318	0	638
TRINITY_DN106844_c0_g1_i1.p2	UniRef90_A0A0D8GFG6	3-hydroxyisobutyrate dehydrogenase n	91.6	238	20	0	1	238	58	295	8e-161	460
TRINITY_DN106851_c0_g1_i1.p1	UniRef90_A0A2H1WCP2	Vesicle transport protein n	98.98	196	2	0	7	202	84	279	1e-136	396
TRINITY_DN106859_c0_g1_i1.p3	UniRef90_A0A1B2D6I0	DUF971 domain-containing protein n	99.07	107	1	0	1	107	43	149	1e-70	220
TRINITY_DN106899_c0_g1_i1.p1	UniRef90_A0A2J0UMT2	UvrABC system protein B n	100	174	0	0	1	174	19	192	2e-116	356
TRINITY_DN10689_c0_g1_i2.p1	UniRef90_A0A0F7XZJ6	LOG family protein YgdH n	88.42	190	22	0	1	190	267	456	2e-119	358
TRINITY_DN106906_c0_g1_i1.p4	UniRef90_A9C1L6	KpsF/GutQ family protein n	96.2	158	6	0	1	158	176	333	4e-97	296
TRINITY_DN106913_c0_g1_i1.p2	UniRef90_A0A3R1G7Y0	ATP-dependent RNA helicase HrpB n	94.16	411	24	0	1	411	335	745	0	793
TRINITY_DN106922_c0_g1_i1.p2	UniRef90_A0A0M1D967	Uncharacterized protein n	98.81	168	2	0	4	171	1	168	9e-115	335
TRINITY_DN106939_c0_g1_i1.p1	UniRef90_A0A0P9VLC0	Tyrosyl-tRNA synthetase n	39.43	175	95	2	2	176	156	319	1e-19	96.7
TRINITY_DN106941_c0_g1_i1.p1	UniRef90_M5CXE5	N-carbamoylputrescine amidase n	99.69	320	1	0	42	361	9	328	0	660
TRINITY_DN106944_c0_g1_i1.p2	UniRef90_UPI000B4148C7	carbamoyl-phosphate synthase large subunit n	92.13	216	17	0	1	216	338	553	2e-138	418
TRINITY_DN106949_c0_g1_i1.p1	UniRef90_H0ZHE5	NADH dehydrogenase [ubiquinone] 1 alpha subcomplex subunit 6 n	90.83	120	9	1	1	118	5	124	1e-75	232
TRINITY_DN106951_c0_g1_i1.p3	UniRef90_A0A3C0X6A6	Cytochrome B n	87	100	13	0	1	100	50	149	9e-44	152
TRINITY_DN106954_c0_g1_i1.p1	UniRef90_UPI0009DD1D30	SPOR domain-containing protein n	82.21	208	27	3	27	224	233	440	1e-48	176
TRINITY_DN106957_c0_g1_i1.p3	UniRef90_P29279-2	Isoform 2 of CCN family member 2 n	98.96	96	1	0	57	152	1	96	2e-58	196
TRINITY_DN106980_c0_g1_i1.p1	UniRef90_A0A2H1VXJ2	SFRICE002281.2 (Fragment) n	99.3	143	1	0	1	143	97	239	2e-96	291
TRINITY_DN106985_c0_g1_i1.p3	UniRef90_A0A151MP23	Aurora kinase B n	84.62	130	20	0	7	136	84	213	8e-73	234
TRINITY_DN106997_c0_g1_i1.p1	UniRef90_A0A2I3T1M4	Non-specific serine/threonine protein kinase n	99.15	118	1	0	1	118	302	419	5e-76	243
TRINITY_DN107003_c0_g1_i1.p1	UniRef90_R0LZ20	Metaxin-2 (Fragment) n	99.27	137	1	0	1	137	99	235	2e-96	289
TRINITY_DN107010_c0_g1_i1.p1	UniRef90_A0A1Q3NP63	RIBORED_LARGE domain-containing protein n	96.13	155	6	0	1	155	30	184	4e-106	313
TRINITY_DN107010_c0_g1_i2.p1	UniRef90_A0A1Q3NP63	RIBORED_LARGE domain-containing protein n	96.65	179	6	0	1	179	6	184	2e-125	363
TRINITY_DN107017_c0_g1_i1.p1	UniRef90_A0A2H1VRV4	SFRICE_030391 (Fragment) n	99.23	130	1	0	1	130	141	270	8e-87	269
TRINITY_DN107020_c0_g1_i1.p1	UniRef90_A0A0S4I7J0	Sulfate/thiosulfate import ATP-binding protein CysA n	95.96	272	11	0	1	272	20	291	0	548
TRINITY_DN107031_c0_g1_i1.p1	UniRef90_B4SS99	DoxX family protein n	95.42	153	7	0	53	205	1	153	5e-87	265
TRINITY_DN107042_c0_g1_i1.p3	UniRef90_A0A333DXN0	DNA topoisomerase 1 n	96.75	123	3	1	1	123	703	824	1e-62	216
TRINITY_DN107042_c0_g1_i1.p3	UniRef90_A0A333DXN0	DNA topoisomerase 1 n	36.13	119	18	2	8	68	652	770	5e-08	61.2
TRINITY_DN107044_c0_g1_i1.p1	UniRef90_A0A2W1BDL2	UBIQUITIN_CONJUGAT_2 domain-containing protein n	91.94	186	14	1	1	186	1	185	1e-121	354
TRINITY_DN107056_c0_g1_i1.p1	UniRef90_A0A0C9MS09	DNA, contig: SP621 (Fragment) n	100	100	0	0	1	100	242	341	8e-61	208
TRINITY_DN107062_c0_g1_i1.p1	UniRef90_A0A2H1W589	SFRICE_027367 n	94.55	110	6	0	1	110	81	190	1e-58	191
TRINITY_DN107069_c0_g1_i1.p1	UniRef90_UPI000C140157	proton-coupled amino acid transporter-like protein CG1139 n	94.66	131	7	0	1	131	318	448	3e-82	260
TRINITY_DN107082_c0_g1_i1.p1	UniRef90_A0A1V4KAB6	Creatine kinase B-type isoform A n	96.46	113	4	0	21	133	163	275	2e-69	229
TRINITY_DN107084_c0_g1_i1.p1	UniRef90_L1QR32	Transposase n	99.18	122	1	0	10	131	1	122	3e-79	241
TRINITY_DN107088_c0_g1_i1.p2	UniRef90_A0A409JKT8	Serine/threonine-protein kinase D n	86.49	148	20	0	1	148	190	337	2e-89	276
TRINITY_DN107100_c0_g1_i1.p2	UniRef90_A0A014MRK3	Organic hydroperoxide resistance protein n	100	115	0	0	1	115	24	138	8e-76	233
TRINITY_DN107115_c0_g1_i1.p2	UniRef90_A0A1B2D759	ArsR family transcriptional regulator n	96.52	115	4	0	10	124	1	115	6e-72	223
TRINITY_DN107119_c0_g1_i1.p2	UniRef90_B8L8C8	Glutathione S-transferase n	96.55	174	6	0	1	174	1	174	7e-118	345
TRINITY_DN107122_c0_g1_i1.p3	UniRef90_S2WSC2	EAL domain-containing protein n	99.17	120	1	0	1	120	253	372	2e-75	243
TRINITY_DN107123_c0_g1_i1.p3	UniRef90_A0A014QAA8	Diguanylate phosphodiesterase n	96.9	129	4	0	1	129	72	200	5e-78	259
TRINITY_DN107127_c0_g1_i1.p3	UniRef90_B8L7V8	Peptide-aspartate beta-dioxygenase n	99.24	264	2	0	1	264	39	302	0	542
TRINITY_DN107133_c0_g1_i1.p1	UniRef90_Q5ZLR5	Cytochrome b-c1 complex subunit Rieske, mitochondrial n	87.18	117	15	0	1	117	1	117	2e-61	201
TRINITY_DN107136_c0_g1_i1.p1	UniRef90_A0A163K4R3	MBL fold metallo-hydrolase n	98.58	141	2	0	1	141	30	170	6e-96	290
TRINITY_DN107159_c0_g1_i1.p2	UniRef90_A0A014MAB6	ABC transporter ATP-binding protein n	99.23	130	1	0	1	130	184	313	1e-78	254
TRINITY_DN107171_c0_g1_i1.p1	UniRef90_A0A3R3GML5	Uncharacterized protein n	49.53	212	99	4	1	204	1	212	2e-64	210
TRINITY_DN107202_c0_g1_i1.p1	UniRef90_UPI000C142FCB	trichohyalin-like n	99.55	220	1	0	1	220	146	365	4e-143	425
TRINITY_DN107203_c0_g1_i1.p1	UniRef90_A0A335F1H8	PurF n	89.26	149	16	0	1	149	53	201	2e-89	271
TRINITY_DN107206_c0_g1_i1.p1	UniRef90_UPI000FDACDA0	hypothetical protein n	100	166	0	0	1	166	1243	1408	2e-98	322
TRINITY_DN10720_c0_g1_i1.p1	UniRef90_A0A014MGI9	ATPase n	99.11	112	1	0	1	112	956	1067	3e-65	224
TRINITY_DN107215_c0_g1_i1.p3	UniRef90_J7USR1	HTH gntR-type domain-containing protein n	96.57	175	6	0	1	175	297	471	2e-110	335
TRINITY_DN107232_c0_g1_i1.p2	UniRef90_UPI0005A7ED77	RNA methyltransferase n	99.51	203	1	0	1	203	74	276	2e-144	422
TRINITY_DN107246_c0_g1_i1.p2	UniRef90_A0A0M0P6D3	Chemotaxis protein n	79.84	124	25	0	1	124	1	124	3e-41	155
TRINITY_DN107251_c0_g1_i1.p2	UniRef90_A0A4U9WQT3	Urease subunit alpha n	93.81	97	6	0	14	110	1	97	1e-57	190
TRINITY_DN107264_c0_g1_i1.p3	UniRef90_A0A2Y9UFT8	Excinuclease ABC subunit B (Fragment) n	98.93	187	2	0	1	187	26	212	1e-128	375
TRINITY_DN10726_c0_g1_i1.p2	UniRef90_J3IRS7	VCBS repeat-containing protein n	86.79	212	28	0	1	212	1611	1822	5e-103	340
TRINITY_DN10726_c0_g1_i1.p2	UniRef90_J3IRS7	VCBS repeat-containing protein n	53.08	211	99	0	2	212	599	809	2e-52	194
TRINITY_DN10726_c0_g1_i1.p2	UniRef90_J3IRS7	VCBS repeat-containing protein n	51.6	219	99	1	1	212	337	555	3e-47	179
TRINITY_DN10726_c0_g1_i1.p2	UniRef90_J3IRS7	VCBS repeat-containing protein n	50.95	210	103	0	1	210	1441	1650	1e-45	174
TRINITY_DN10726_c0_g1_i1.p2	UniRef90_J3IRS7	VCBS repeat-containing protein n	50.71	211	104	0	2	212	1952	2162	3e-43	167
TRINITY_DN10726_c0_g1_i1.p2	UniRef90_J3IRS7	VCBS repeat-containing protein n	48.34	211	109	0	2	212	1357	1567	4e-43	167
TRINITY_DN10726_c0_g1_i1.p2	UniRef90_J3IRS7	VCBS repeat-containing protein n	53.85	208	94	2	6	212	2548	2754	6e-43	167
TRINITY_DN10726_c0_g1_i1.p2	UniRef90_J3IRS7	VCBS repeat-containing protein n	49.76	211	106	0	2	212	1867	2077	8e-40	157
TRINITY_DN10726_c0_g1_i1.p2	UniRef90_J3IRS7	VCBS repeat-containing protein n	47.17	212	111	1	1	212	514	724	1e-38	154
TRINITY_DN10726_c0_g1_i1.p2	UniRef90_J3IRS7	VCBS repeat-containing protein n	47.35	226	104	3	2	212	245	470	3e-37	150
TRINITY_DN10726_c0_g1_i1.p2	UniRef90_J3IRS7	VCBS repeat-containing protein n	44.55	220	114	1	1	212	159	378	3e-37	150
TRINITY_DN10726_c0_g1_i1.p2	UniRef90_J3IRS7	VCBS repeat-containing protein n	49.53	212	103	3	2	212	2715	2923	3e-36	147
TRINITY_DN10726_c0_g1_i1.p2	UniRef90_J3IRS7	VCBS repeat-containing protein n	46.89	209	110	1	1	209	2374	2581	8e-36	146
TRINITY_DN10726_c0_g1_i1.p2	UniRef90_J3IRS7	VCBS repeat-containing protein n	46.45	211	113	0	2	212	1782	1992	2e-35	145
TRINITY_DN10726_c0_g1_i1.p2	UniRef90_J3IRS7	VCBS repeat-containing protein n	46.7	212	111	2	1	212	2206	2415	2e-35	145
TRINITY_DN10726_c0_g1_i1.p2	UniRef90_J3IRS7	VCBS repeat-containing protein n	43.4	212	119	1	1	212	429	639	5e-35	144
TRINITY_DN10726_c0_g1_i1.p2	UniRef90_J3IRS7	VCBS repeat-containing protein n	48.34	211	109	0	2	212	769	979	6e-35	144
TRINITY_DN10726_c0_g1_i1.p2	UniRef90_J3IRS7	VCBS repeat-containing protein n	45.75	212	114	1	1	212	2036	2246	9e-35	143
TRINITY_DN10726_c0_g1_i1.p2	UniRef90_J3IRS7	VCBS repeat-containing protein n	50.83	181	83	3	2	178	2799	2977	1e-34	142
TRINITY_DN10726_c0_g1_i1.p2	UniRef90_J3IRS7	VCBS repeat-containing protein n	45.75	212	115	0	1	212	1526	1737	6e-34	140
TRINITY_DN10726_c0_g1_i1.p2	UniRef90_J3IRS7	VCBS repeat-containing protein n	49.27	205	103	1	2	206	854	1057	8e-34	140
TRINITY_DN10726_c0_g1_i1.p2	UniRef90_J3IRS7	VCBS repeat-containing protein n	45.5	211	115	0	2	212	1272	1482	2e-33	139
TRINITY_DN10726_c0_g1_i1.p2	UniRef90_J3IRS7	VCBS repeat-containing protein n	45.28	212	114	2	1	212	2290	2499	7e-33	137
TRINITY_DN10726_c0_g1_i1.p2	UniRef90_J3IRS7	VCBS repeat-containing protein n	43.87	212	119	0	1	212	683	894	4e-32	135
TRINITY_DN10726_c0_g1_i1.p2	UniRef90_J3IRS7	VCBS repeat-containing protein n	43.27	208	118	0	1	208	1696	1903	3e-29	127
TRINITY_DN10726_c0_g1_i1.p2	UniRef90_J3IRS7	VCBS repeat-containing protein n	44.29	210	115	2	3	212	1190	1397	6e-29	126
TRINITY_DN10726_c0_g1_i1.p2	UniRef90_J3IRS7	VCBS repeat-containing protein n	39.62	212	124	4	1	212	1105	1312	5e-20	100
TRINITY_DN10726_c0_g1_i1.p2	UniRef90_J3IRS7	VCBS repeat-containing protein n	46.88	128	68	0	83	210	156	283	6e-19	97.1
TRINITY_DN10726_c0_g1_i1.p2	UniRef90_J3IRS7	VCBS repeat-containing protein n	38.83	206	119	6	8	212	1029	1228	3e-17	91.7
TRINITY_DN10726_c0_g1_i1.p2	UniRef90_J3IRS7	VCBS repeat-containing protein n	45	100	50	2	1	96	2882	2980	1e-08	65.1
TRINITY_DN10726_c1_g1_i1.p2	UniRef90_UPI0006BA6542	bifunctional proline dehydrogenase/L-glutamate gamma-semialdehyde dehydrogenase PutA n	100	208	0	0	1	208	302	509	7e-139	421
TRINITY_DN107273_c0_g1_i1.p1	UniRef90_A0A2P4SHZ4	Peptidase_M16_C domain-containing protein (Fragment) n	94.07	118	7	0	1	118	74	191	4e-77	240
TRINITY_DN10727_c0_g1_i1.p1	UniRef90_A0A2H1WWK1	SFRICE_035348 n	97.54	122	3	0	1	122	1	122	6e-81	247
TRINITY_DN10727_c0_g1_i2.p1	UniRef90_A0A2A4JBF9	Uncharacterized protein n	96.02	251	9	1	1	250	1	251	6e-172	487
TRINITY_DN107281_c0_g1_i1.p1	UniRef90_A0A0U5I936	Putative exported protein n	93.65	252	16	0	1	252	109	360	1e-162	481
TRINITY_DN107283_c0_g1_i1.p3	UniRef90_UPI0005D09D33	protein JTB isoform X1 n	82.35	119	12	1	1	110	38	156	1e-60	194
TRINITY_DN107284_c0_g1_i1.p1	UniRef90_UPI000EF8F638	5-hydroxytryptamine receptor 1A-alpha n	83.88	484	71	3	1	477	7	490	0	704
TRINITY_DN107286_c0_g1_i1.p1	UniRef90_A0A405RK95	Resolvase/invertase-type recombinase catalytic domain-containing protein n	93.47	199	13	0	2	200	38	236	5e-132	383
TRINITY_DN107287_c0_g1_i1.p1	UniRef90_A0A3S0IVZ5	DNA-deoxyinosine glycosylase n	93.4	106	7	0	1	106	27	132	1e-64	205
TRINITY_DN107292_c0_g1_i1.p1	UniRef90_A0A2S5VNC5	Uncharacterized protein n	50.44	113	54	1	3	113	752	864	9e-24	107
TRINITY_DN107304_c0_g1_i1.p1	UniRef90_B8L1X7	SsrA-binding protein n	96.42	279	10	0	99	377	1	279	0	547
TRINITY_DN107307_c0_g1_i1.p1	UniRef90_A0A1B2D7H0	ABC transporter substrate-binding protein n	100	106	0	0	1	106	218	323	9e-66	213
TRINITY_DN107324_c0_g1_i1.p1	UniRef90_R0LEL3	Zona pellucida sperm-binding protein 4 (Fragment) n	94.74	133	7	0	1	133	35	167	9e-83	258
TRINITY_DN107345_c0_g1_i1.p1	UniRef90_UPI0006717B64	forkhead box protein J1 n	99.14	116	1	0	1	116	173	288	4e-76	241
TRINITY_DN107381_c0_g1_i1.p1	UniRef90_UPI00065A03A8	aldehyde dehydrogenase family protein n	97.55	163	4	0	1	163	81	243	4e-104	315
TRINITY_DN107386_c0_g1_i1.p1	UniRef90_A0A166MLY3	Uncharacterized protein n	58.25	103	43	0	1	103	8	110	9e-34	126
TRINITY_DN107389_c0_g1_i1.p1	UniRef90_A0A222D4Y3	Uncharacterized protein n	100	273	0	0	251	523	1	273	0	568
TRINITY_DN107398_c0_g1_i1.p2	UniRef90_A0A0M0NKX1	CDP-diacylglycerol--glycerol-3-phosphate 3-phosphatidyltransferase n	99.15	118	1	0	1	118	91	208	1e-76	237
TRINITY_DN107402_c0_g1_i1.p1	UniRef90_B2FN68	Uncharacterized protein n	92.78	180	13	0	29	208	1	180	1e-112	332
TRINITY_DN107404_c0_g1_i1.p1	UniRef90_A0A1B2D1K1	Metal ABC transporter permease n	100	145	0	0	1	145	257	401	7e-93	293
TRINITY_DN107408_c0_g1_i1.p3	UniRef90_M5CKY9	Phospholipase C n	88.44	147	17	0	1	147	133	279	1e-84	261
TRINITY_DN107437_c0_g1_i1.p2	UniRef90_G7ZBS9	Uncharacterized protein n	94.29	105	6	0	1	105	37	141	1e-62	199
TRINITY_DN107443_c0_g1_i1.p2	UniRef90_A0A014MAH3	Probable potassium transport system protein kup n	99.18	122	1	0	1	122	319	440	8e-76	248
TRINITY_DN107457_c0_g1_i1.p2	UniRef90_S2JW34	Quinohemoprotein amine dehydrogenase 40 kDa subunit n	93.83	373	23	0	1	373	1	373	0	739
TRINITY_DN107463_c0_g1_i1.p1	UniRef90_UPI000C13F619	uncharacterized protein LOC111351834 isoform X1 n	99.88	861	1	0	1	861	443	1303	0	1811
TRINITY_DN107466_c0_g1_i1.p1	UniRef90_A0A4U7B9M7	Cuticular protein CPG n	100	104	0	0	1	104	1	104	4e-68	216
TRINITY_DN107475_c0_g1_i1.p2	UniRef90_A0A091W8P0	Coronin-2B (Fragment) n	98.37	123	2	0	1	123	16	138	6e-82	253
TRINITY_DN107496_c0_g1_i1.p2	UniRef90_UPI001074E1A2	hypothetical protein n	82.14	140	25	0	1	140	1	140	4e-79	242
TRINITY_DN107516_c0_g1_i1.p1	UniRef90_Q88CE5	DUF4034 domain-containing protein n	95.69	116	5	0	1	116	152	267	2e-67	227
TRINITY_DN107531_c0_g1_i1.p1	UniRef90_UPI000C13FBBA	uncharacterized protein LOC111356812 n	98.14	269	5	0	1	269	84	352	0	560
TRINITY_DN107537_c0_g1_i1.p3	UniRef90_A0A1B2D7G2	CMP/dCMP-type deaminase domain-containing protein n	98.88	89	1	0	33	121	1	89	1e-54	180
TRINITY_DN107546_c0_g1_i1.p1	UniRef90_A0A3A5MN14	Methyl-accepting chemotaxis protein (Fragment) n	91.45	152	13	0	1	152	91	242	9e-80	253
TRINITY_DN107563_c0_g1_i1.p2	UniRef90_A0A226NUT8	Uncharacterized protein n	91.59	107	7	1	1	107	46	150	2e-59	192
TRINITY_DN107580_c0_g1_i1.p1	UniRef90_A0A0M1EXZ6	TonB-dependent receptor n	97.79	136	3	0	2	137	710	845	1e-82	271
TRINITY_DN1075_c0_g1_i2.p1	UniRef90_UPI000C1438EE	fatty acid synthase-like n	85.17	317	8	1	1	278	97	413	5e-180	560
TRINITY_DN107612_c0_g1_i1.p2	UniRef90_A0A2M8VMF3	Spore coat protein U-like protein n	86.11	36	5	0	64	99	1	36	7e-09	62
TRINITY_DN107619_c0_g1_i1.p1	UniRef90_A0A2H1V7U8	SFRICE_004162 n	93.16	190	13	0	1	190	187	376	2e-129	381
TRINITY_DN107619_c0_g1_i1.p1	UniRef90_A0A2H1V7U8	SFRICE_004162 n	43.1	174	98	1	1	173	1	174	7e-45	164
TRINITY_DN107628_c0_g1_i1.p2	UniRef90_L0AQZ6	Uncharacterized protein n	36.23	69	44	0	1	69	129	197	0.0002	49.7
TRINITY_DN107633_c0_g1_i1.p1	UniRef90_A0A4R1PR36	Putative tail protein n	44.77	344	185	4	1	342	184	524	7e-86	289
TRINITY_DN107637_c0_g1_i1.p1	UniRef90_UPI00063EE935	uncharacterized protein LOC105829796 n	94.81	405	4	1	1	405	249	636	0	764
TRINITY_DN107641_c0_g1_i1.p1	UniRef90_A0A2J0UMR2	HAMP domain-containing protein n	97.93	242	5	0	1	242	431	672	2e-162	478
TRINITY_DN107649_c0_g1_i1.p1	UniRef90_A0A248QEZ4	Cytochrome p450 CYP4L15 n	96.52	115	4	0	1	115	276	390	4e-71	232
TRINITY_DN107653_c0_g1_i1.p2	UniRef90_A0A1B2D2T8	NADPH:quinone reductase n	97.93	145	3	0	1	145	15	159	3e-100	298
TRINITY_DN107657_c0_g1_i1.p1	UniRef90_A0A3R4JP12	Uncharacterized protein n	68.63	51	16	0	1	51	8	58	8e-16	79.3
TRINITY_DN107669_c0_g1_i1.p2	UniRef90_A0A0K2BFD1	50S ribosomal protein L20 n	91.92	99	8	0	1	99	1	99	1e-57	185
TRINITY_DN107670_c0_g1_i1.p1	UniRef90_A0A1Y2QKI0	Histidine kinase n	100	122	0	0	1	122	5	126	5e-77	246
TRINITY_DN107672_c0_g1_i1.p1	UniRef90_A0A4U7B9Y5	Cuticular protein RR-2 n	88.89	126	6	1	25	150	211	328	4e-14	77.8
TRINITY_DN107684_c0_g1_i1.p1	UniRef90_UPI000FC42AA7	type I restriction-modification system subunit M n	94.62	539	27	1	1	539	1	537	0	1059
TRINITY_DN107693_c0_g1_i1.p1	UniRef90_A0A2I0MC56	ST3 beta-galactoside alpha-2,3-sialyltransferase 3, transcript variant X6 n	91	100	6	1	6	102	1	100	5e-45	160
TRINITY_DN107696_c0_g1_i1.p1	UniRef90_UPI000EF84A1C	uncharacterized protein LOC113491650 n	64.35	791	250	11	1	784	67	832	0	997
TRINITY_DN107696_c0_g1_i2.p1	UniRef90_UPI000EF84A1C	uncharacterized protein LOC113491650 n	64.35	791	250	11	1	784	67	832	0	997
TRINITY_DN107704_c0_g1_i1.p2	UniRef90_A0A0Q4YK52	ABC transporter n	89.47	133	14	0	1	133	130	262	1e-76	247
TRINITY_DN107705_c0_g1_i1.p2	UniRef90_A0A3R1TK04	Uncharacterized protein n	50.62	81	39	1	3	82	42	122	3e-07	55.1
TRINITY_DN107708_c0_g1_i1.p1	UniRef90_A0A1B2D774	Transcriptional regulator n	97.74	221	5	0	1	221	106	326	2e-149	431
TRINITY_DN107716_c0_g1_i1.p2	UniRef90_A0A0D7KAI9	Genomic island protein n	65.52	174	58	1	2	173	218	391	7e-72	241
TRINITY_DN107719_c0_g1_i1.p2	UniRef90_UPI0007496016	M2 family metallopeptidase n	99.11	112	1	0	1	112	63	174	7e-71	229
TRINITY_DN107725_c0_g1_i1.p1	UniRef90_A0A0P7DBW0	Uncharacterized protein n	100	117	0	0	1	117	1	117	9e-82	248
TRINITY_DN107736_c0_g1_i1.p1	UniRef90_J2YNH4	Transcriptional regulator n	89.73	146	15	0	1	146	146	291	2e-87	269
TRINITY_DN107737_c0_g1_i1.p3	UniRef90_A0A3R4I974	Disulfide-bond oxidoreductase YfcG n	92.13	127	10	0	1	127	35	161	3e-82	250
TRINITY_DN107753_c0_g1_i1.p1	UniRef90_A0A4T1DQM2	Uncharacterized protein n	85.15	101	15	0	1	101	1	101	1e-53	181
TRINITY_DN107758_c0_g1_i1.p4	UniRef90_A0A1B2D619	Molybdopterin molybdenumtransferase n	99.07	107	1	0	1	107	159	265	7e-66	216
TRINITY_DN107766_c0_g1_i1.p3	UniRef90_A0A0U5HU45	Transcriptional regulatory protein OmpR n	98.21	112	2	0	1	112	1	112	1e-69	221
TRINITY_DN107774_c0_g1_i1.p3	UniRef90_A0A0U5DWL0	PUA domain-containing protein n	99.29	141	1	0	1	141	268	408	3e-94	290
TRINITY_DN107776_c0_g1_i1.p1	UniRef90_A0A014MCZ4	FeT family ferric iron ABC transporter permease n	99.5	200	1	0	1	200	310	509	3e-133	397
TRINITY_DN107786_c0_g1_i1.p3	UniRef90_A0A0M0N7H7	Uncharacterized protein n	97.06	136	4	0	1	136	1	136	1e-83	253
TRINITY_DN107791_c0_g1_i1.p1	UniRef90_A0A2H1WBL1	SFRICE_013196 n	94.15	359	21	0	1	359	1	359	0	714
TRINITY_DN107799_c0_g1_i1.p1	UniRef90_UPI000CE5BDDA	uncharacterized protein LOC112047148 n	62.09	153	57	1	1	153	120	271	4e-59	209
TRINITY_DN107812_c0_g1_i1.p3	UniRef90_A0A1B2D4X5	Mammalian cell entry protein n	98.52	135	2	0	1	135	1	135	3e-87	269
TRINITY_DN107819_c0_g1_i1.p1	UniRef90_UPI0004B29401	DUF262 domain-containing protein n	87.5	104	13	0	1	104	161	264	9e-55	192
TRINITY_DN107827_c0_g1_i1.p1	UniRef90_UPI000C144198	uncharacterized protein LOC111354071 n	95.86	290	12	0	8	297	12	301	0	565
TRINITY_DN107830_c0_g1_i1.p1	UniRef90_W4B498	D-isomer specific 2-hydroxyacid dehydrogenase NAD-binding protein n	98.17	109	2	0	1	109	152	260	1e-69	223
TRINITY_DN107845_c0_g1_i1.p1	UniRef90_M5CJB6	Alanine or glycine:cation symporter, AGCS family n	98.48	328	5	0	1	328	6	333	0	650
TRINITY_DN107850_c0_g1_i1.p2	UniRef90_A0A1C3TQB0	Ribonuclease G n	88.66	397	44	1	8	403	1	397	0	691
TRINITY_DN107851_c0_g1_i1.p1	UniRef90_A0A406QW44	Uncharacterized protein n	66.82	211	69	1	272	482	1	210	2e-73	243
TRINITY_DN107858_c0_g1_i1.p2	UniRef90_A0A3R3LJ99	3-keto-5-aminohexanoate cleavage enzyme n	93.98	266	16	0	1	266	7	272	0	527
TRINITY_DN107874_c0_g1_i1.p1	UniRef90_UPI000B3AFF98	bromodomain and WD repeat-containing protein 3 n	79.41	34	7	0	1	34	101	134	3e-06	55.1
TRINITY_DN107875_c0_g1_i1.p1	UniRef90_UPI000EF7DED8	acyl-CoA Delta(11) desaturase-like n	90.75	335	30	1	2	336	7	340	0	646
TRINITY_DN107888_c0_g1_i1.p1	UniRef90_A0A1I3QYW6	Ig-like domain (Group 2) n	99.07	108	1	0	1	108	86	193	4e-61	205
TRINITY_DN107888_c0_g1_i1.p1	UniRef90_A0A1I3QYW6	Ig-like domain (Group 2) n	73.15	108	29	0	1	108	169	276	6e-39	146
TRINITY_DN107888_c0_g1_i1.p1	UniRef90_A0A1I3QYW6	Ig-like domain (Group 2) n	54.84	93	42	0	1	93	252	344	2e-20	95.1
TRINITY_DN107888_c0_g1_i1.p1	UniRef90_A0A1I3QYW6	Ig-like domain (Group 2) n	51.85	108	52	0	1	108	335	442	8e-19	90.5
TRINITY_DN107888_c0_g1_i1.p1	UniRef90_A0A1I3QYW6	Ig-like domain (Group 2) n	55.56	63	28	0	46	108	48	110	4e-09	63.5
TRINITY_DN107889_c0_g1_i1.p3	UniRef90_UPI000DA9B854	2,3,4,5-tetrahydropyridine-2,6-dicarboxylate N-succinyltransferase n	89.56	182	14	1	1	177	1	182	2e-81	255
TRINITY_DN107910_c0_g1_i1.p1	UniRef90_A0A0X3QS81	DUF3971 domain-containing protein n	95.65	437	19	0	1	437	1	437	0	759
TRINITY_DN107913_c0_g1_i1.p1	UniRef90_A9BQQ8	Phosphoenolpyruvate carboxykinase [GTP] n	94.17	120	7	0	1	120	159	278	3e-75	246
TRINITY_DN107914_c0_g1_i1.p2	UniRef90_A0A023WZG7	Uncharacterized protein n	87.62	105	13	0	2	106	61	165	1e-39	150
TRINITY_DN107915_c0_g1_i1.p2	UniRef90_A0A014QCW2	Sodium:solute symporter n	100	152	0	0	1	152	128	279	1e-97	302
TRINITY_DN107919_c0_g1_i1.p1	UniRef90_H0ZAR1	Filamin B n	97.44	117	3	0	1	117	1999	2115	4e-69	238
TRINITY_DN107919_c0_g1_i1.p1	UniRef90_H0ZAR1	Filamin B n	45.78	83	44	1	35	116	2223	2305	4e-11	70.5
TRINITY_DN107919_c0_g1_i1.p1	UniRef90_H0ZAR1	Filamin B n	35.45	110	71	0	5	114	1812	1921	1e-08	63.2
TRINITY_DN107919_c0_g1_i1.p1	UniRef90_H0ZAR1	Filamin B n	43.9	82	40	2	38	117	1172	1249	8e-07	57.8
TRINITY_DN107919_c0_g1_i1.p1	UniRef90_H0ZAR1	Filamin B n	37.97	79	46	1	34	112	1663	1738	2e-05	53.5
TRINITY_DN107919_c0_g1_i1.p1	UniRef90_H0ZAR1	Filamin B n	29.91	107	67	3	8	109	1424	1527	6e-05	52
TRINITY_DN107919_c0_g1_i1.p1	UniRef90_H0ZAR1	Filamin B n	41.77	79	43	3	34	110	191	268	7e-05	51.6
TRINITY_DN107919_c0_g1_i1.p1	UniRef90_H0ZAR1	Filamin B n	31.18	93	51	2	30	111	670	760	0.0001	50.8
TRINITY_DN107924_c0_g1_i1.p1	UniRef90_A0A2E9NHE0	Alpha-1,4 glucan phosphorylase n	92.38	105	8	0	2	106	145	249	2e-64	219
TRINITY_DN107926_c0_g1_i1.p2	UniRef90_B8L9U9	Potassium-transporting ATPase potassium-binding subunit n	97.57	411	10	0	4	414	1	411	0	812
TRINITY_DN107928_c0_g1_i1.p1	UniRef90_UPI000C143763	protein ABHD11-like n	63.3	109	32	1	1	101	192	300	2e-31	123
TRINITY_DN107932_c0_g1_i1.p1	UniRef90_A0A014ML09	Virulence protein E n	96.72	396	13	0	1	396	20	415	0	784
TRINITY_DN107944_c0_g1_i1.p2	UniRef90_A0A363S0Q6	Type IV-A pilus assembly ATPase PilB n	89.5	181	18	1	1	180	1	181	5e-99	309
TRINITY_DN10794_c1_g1_i1.p2	UniRef90_B2FUB5	tRNA (guanine-N(1)-)-methyltransferase n	98.41	252	4	0	1	252	1	252	8e-177	499
TRINITY_DN107953_c0_g1_i1.p3	UniRef90_A9BM99	ATP-dependent transcriptional regulator, MalT-like, LuxR family n	90.96	177	13	1	13	189	18	191	6e-83	275
TRINITY_DN107957_c0_g1_i1.p2	UniRef90_A0A333DX34	Peptidoglycan D,D-transpeptidase MrdA n	98.56	139	2	0	1	139	98	236	4e-88	282
TRINITY_DN107966_c0_g1_i1.p1	UniRef90_U3ICU7	Centrosomal protein 63 n	95.65	115	5	0	1	115	327	441	2e-63	216
TRINITY_DN107980_c0_g1_i1.p1	UniRef90_A0A2W5HCW7	ATP-dependent RNA helicase DbpA (Fragment) n	98.81	168	2	0	1	168	32	199	2e-110	327
TRINITY_DN107998_c0_g1_i1.p1	UniRef90_A0A0M1ET27	ABC transporter substrate-binding protein n	98.08	260	5	0	1	260	148	407	0	522
TRINITY_DN107999_c0_g1_i1.p2	UniRef90_A0A2T1HZW7	Peptide synthase (Fragment) n	97.14	175	5	0	1	175	98	272	2e-114	340
TRINITY_DN108039_c0_g1_i1.p1	UniRef90_UPI000EF80844	uncharacterized protein LOC113502097 n	58.51	241	100	0	1	241	52	292	2e-99	311
TRINITY_DN108046_c0_g1_i1.p1	UniRef90_A0A2H1WBW5	SFRICE_017730 (Fragment) n	77.42	93	18	2	15	106	95	185	9e-38	143
TRINITY_DN108053_c0_g1_i1.p3	UniRef90_A0A1B2D7H2	Molybdenum cofactor guanylyltransferase n	97.14	105	3	0	1	105	104	208	7e-62	199
TRINITY_DN108054_c0_g1_i1.p2	UniRef90_A0A1B2D5Z5	Replicative DNA helicase n	98.64	147	1	1	1	146	315	461	2e-95	296
TRINITY_DN108057_c0_g1_i1.p2	UniRef90_S2K094	Uncharacterized protein n	87.64	364	45	0	1	364	1	364	0	681
TRINITY_DN10806_c0_g1_i1.p1	UniRef90_A0A2W1BVX0	Reverse transcriptase domain-containing protein n	65.38	104	36	0	1	104	1	104	3e-40	150
TRINITY_DN108115_c0_g1_i1.p1	UniRef90_A0A1B2CZD4	RNA polymerase sigma factor FliA n	96.99	133	4	0	1	133	62	194	3e-86	264
TRINITY_DN108142_c0_g1_i1.p1	UniRef90_UPI000B397142	uncharacterized protein LOC110383276 n	94.27	227	13	0	1	227	389	615	1e-151	455
TRINITY_DN108158_c0_g1_i1.p1	UniRef90_Q88FI1	Secretin_N domain-containing protein n	87.64	267	33	0	34	300	1	267	2e-169	483
TRINITY_DN10815_c0_g1_i1.p1	UniRef90_UPI000C1405EA	uncharacterized protein LOC111358486 n	99.12	227	1	1	1	226	51	277	2e-151	446
TRINITY_DN108166_c0_g1_i1.p1	UniRef90_J7UVC8	Oxidored_FMN domain-containing protein n	94.83	387	20	0	1	387	23	409	0	723
TRINITY_DN108179_c0_g1_i1.p1	UniRef90_UPI000C13FE7F	uncharacterized protein LOC111349816 n	98.52	406	5	1	1	405	43	448	0	831
TRINITY_DN108204_c0_g1_i1.p1	UniRef90_A0A0U3SY48	SAVED domain-containing protein n	95.48	177	8	0	1	177	231	407	2e-115	348
TRINITY_DN108214_c0_g1_i1.p1	UniRef90_A0A2M8VVB7	Arginine:ornithine antiporter (APA family) n	89.66	387	40	0	1	387	97	483	0	620
TRINITY_DN108234_c0_g1_i1.p1	UniRef90_UPI000D67D1CB	DUF3488 domain-containing protein n	96.05	152	6	0	1	152	389	540	5e-95	300
TRINITY_DN108252_c0_g1_i1.p2	UniRef90_A0A014ML58	tRNA 5-methylaminomethyl-2-thiouridine biosynthesis bifunctional protein MnmC n	98.47	131	2	0	1	131	454	584	2e-79	256
TRINITY_DN108279_c0_g1_i1.p1	UniRef90_A0A165HG83	Terminase_6C domain-containing protein n	87.72	114	14	0	1	114	1	114	8e-61	204
TRINITY_DN108291_c0_g1_i1.p2	UniRef90_A0A0G5Y0K8	3-dehydroquinate synthase n	97.84	370	8	0	9	378	1	370	0	709
TRINITY_DN108293_c0_g1_i1.p1	UniRef90_A0A2H1W5V6	SFRICE_013744 (Fragment) n	100	241	0	0	1	241	46	286	1e-176	505
TRINITY_DN108294_c0_g1_i1.p1	UniRef90_A0A2H1VT50	SFRICE_038675 n	95.88	194	8	0	1	194	1	194	2e-132	382
TRINITY_DN108297_c0_g1_i1.p1	UniRef90_A0A1I6LUI6	Iron complex outermembrane recepter protein n	94.87	429	22	0	1	429	427	855	0	837
TRINITY_DN108310_c0_g1_i1.p1	UniRef90_A0A397N7A7	Drug/metabolite transporter (DMT)-like permease n	98.66	299	4	0	1	299	62	360	0	563
TRINITY_DN108324_c0_g1_i1.p1	UniRef90_A0A426GR79	Asparagine synthase (Glutamine-hydrolyzing) n	89.81	108	11	0	1	108	154	261	3e-58	200
TRINITY_DN108336_c0_g1_i1.p1	UniRef90_B8LAU6	Conserved domain protein n	94.48	344	19	0	1	344	1	344	0	684
TRINITY_DN108348_c0_g1_i1.p1	UniRef90_A0A1Z2LGU0	Uncharacterized protein n	88.6	421	48	0	1	421	69	489	0	750
TRINITY_DN108349_c0_g1_i1.p1	UniRef90_U3ICC2	WD_REPEATS_REGION domain-containing protein n	99.41	169	1	0	1	169	249	417	8e-121	361
TRINITY_DN108359_c0_g1_i1.p1	UniRef90_A0A072T1J4	DUF2786 domain-containing protein n	91.67	120	10	0	1	120	117	236	7e-74	231
TRINITY_DN108360_c0_g1_i1.p1	UniRef90_A0A1B2D5B7	Mechanosensitive ion channel protein n	98.16	163	3	0	1	163	1	163	7e-107	324
TRINITY_DN108366_c0_g1_i1.p2	UniRef90_A0A014MI03	Diguanylate phosphodiesterase n	99.15	118	1	0	1	118	310	427	2e-74	239
TRINITY_DN108379_c0_g1_i1.p2	UniRef90_A0A3R5L0F4	ATP-dependent RNA helicase RhlE n	95.49	133	6	0	1	133	203	335	3e-85	269
TRINITY_DN108389_c0_g1_i1.p1	UniRef90_UPI000C142D90	salivary glue protein Sgs-3-like n	64.02	214	32	3	4	173	11	223	4e-60	204
TRINITY_DN108390_c0_g1_i1.p3	UniRef90_A0A1B2D3M7	Patatin n	100	254	0	0	1	254	64	317	3e-178	506
TRINITY_DN108395_c0_g1_i1.p1	UniRef90_A0A2R3UAA7	Tail length tape measure protein n	61.93	436	143	6	2	434	374	789	7e-150	462
TRINITY_DN108404_c0_g1_i1.p1	UniRef90_A0A014MCI5	Acr/RND family transmembrane transporter n	99.24	131	1	0	1	131	324	454	2e-77	258
TRINITY_DN108415_c0_g1_i1.p2	UniRef90_J3DPF7	Putative transcriptional regulator n	80.66	181	35	0	5	185	5	185	3e-99	297
TRINITY_DN108424_c0_g1_i1.p1	UniRef90_A0A0K2IUB3	Blue light sensor protein n	100	144	0	0	1	144	1	144	4e-99	293
TRINITY_DN108443_c0_g1_i1.p1	UniRef90_A0A0S2SYP3	Uncharacterized protein n	97.99	199	4	0	8	206	1	199	3e-143	410
TRINITY_DN108446_c0_g1_i1.p1	UniRef90_A0A2M9MVJ9	Methyltransf_25 domain-containing protein n	94.02	117	7	0	1	117	96	212	1e-74	234
TRINITY_DN108460_c0_g1_i1.p2	UniRef90_A0A014P4K1	DNAase n	92.54	268	20	0	1	268	4	271	5e-173	491
TRINITY_DN108464_c0_g1_i1.p1	UniRef90_S2JUV7	Uncharacterized protein n	94.94	178	9	0	1	178	1	178	1e-116	344
TRINITY_DN10846_c0_g1_i1.p1	UniRef90_UPI000C143B07	uncharacterized protein LOC111349687 n	95.43	569	20	1	1	563	1	569	0	1095
TRINITY_DN108477_c0_g1_i1.p1	UniRef90_Q2UBB4	Uncharacterized protein n	31.06	132	86	3	37	164	2	132	5e-07	56.6
TRINITY_DN108480_c0_g1_i1.p1	UniRef90_A0A2R3PY96	DUF2063 domain-containing protein n	100	261	0	0	44	304	1	261	0	516
TRINITY_DN108487_c0_g1_i1.p1	UniRef90_UPI000C14195A	uncharacterized protein LOC111350607 n	93.55	155	10	0	1	155	168	322	3e-103	311
TRINITY_DN10848_c0_g1_i1.p1	UniRef90_A0A2W1BZ53	Uncharacterized protein n	97.32	112	3	0	1	112	94	205	1e-70	241
TRINITY_DN108491_c0_g1_i1.p1	UniRef90_A0A2P4SGL5	C2H2-type domain-containing protein n	100	134	0	0	1	134	534	667	3e-86	279
TRINITY_DN108501_c0_g1_i1.p1	UniRef90_A0A367MEM0	DNA-directed RNA polymerase subunit beta (Fragment) n	87.1	124	16	0	1	124	14	137	6e-71	224
TRINITY_DN108515_c0_g1_i1.p1	UniRef90_A0A2H1V6J0	SFRICE_001123 n	98.48	198	3	0	40	237	1	198	1e-143	412
TRINITY_DN108525_c0_g1_i1.p1	UniRef90_UPI000C140A7F	uncharacterized protein LOC111357469 isoform X1 n	94.41	286	16	0	1	286	1196	1481	0	575
TRINITY_DN108529_c0_g1_i1.p1	UniRef90_A0A0Q8IAI6	Uncharacterized protein n	60.87	253	99	0	1	253	1	253	7e-108	324
TRINITY_DN108536_c0_g1_i1.p3	UniRef90_A0A2J0UQV6	Hybrid sensor histidine kinase/response regulator n	98.21	112	2	0	1	112	522	633	1e-64	218
TRINITY_DN108544_c0_g1_i1.p2	UniRef90_T5L5J3	Peptidoglycan-binding protein LysM n	98.97	97	1	0	5	101	1	97	2e-60	191
TRINITY_DN108551_c0_g1_i1.p1	UniRef90_A0A120GQ34	Plasmid stabilization protein n	83.19	119	17	2	1	116	71	189	4e-63	203
TRINITY_DN108562_c0_g1_i1.p1	UniRef90_A0A1Y6AIR3	Alpha/beta hydrolase family protein n	95.96	99	4	0	1	99	25	123	5e-61	197
TRINITY_DN108584_c0_g1_i1.p1	UniRef90_UPI000670D44C	HLA class II histocompatibility antigen, DR alpha chain n	99.01	101	1	0	1	101	38	138	7e-66	210
TRINITY_DN108585_c0_g1_i1.p1	UniRef90_UPI000C13F2DE	THAP domain-containing protein 1-like isoform X1 n	44.05	168	64	5	1	138	57	224	2e-26	110
TRINITY_DN1085_c0_g1_i1.p1	UniRef90_A0A2D4JYG8	Uncharacterized protein (Fragment) n	64.52	62	22	0	3	64	70	131	4e-18	85.5
TRINITY_DN108601_c1_g1_i1.p1	UniRef90_UPI000C1424F9	collagenase-like n	93.26	89	6	0	62	150	1	89	1e-48	171
TRINITY_DN108601_c1_g1_i1.p1	UniRef90_UPI000C1424F9	collagenase-like n	94.12	68	4	0	1	68	22	89	2e-34	134
TRINITY_DN108601_c1_g1_i1.p1	UniRef90_UPI000C1424F9	collagenase-like n	92.86	28	2	0	144	171	1	28	3e-06	55.8
TRINITY_DN108602_c0_g1_i1.p4	UniRef90_A0A014MMA3	DUF446 domain-containing protein n	100	100	0	0	1	100	1	100	1e-65	205
TRINITY_DN108605_c0_g1_i1.p1	UniRef90_UPI000C1438EE	fatty acid synthase-like n	90.64	203	19	0	1	203	1509	1711	5e-120	387
TRINITY_DN108605_c0_g1_i2.p1	UniRef90_UPI000C1438EE	fatty acid synthase-like n	94.39	196	11	0	1	196	1509	1704	1e-120	389
TRINITY_DN108605_c0_g1_i3.p1	UniRef90_UPI000C1438EE	fatty acid synthase-like n	95.2	250	12	0	1	250	1509	1758	3e-148	469
TRINITY_DN108606_c0_g1_i1.p2	UniRef90_A0A014P422	Prohead protease n	98.68	152	2	0	1	152	167	318	4e-99	302
TRINITY_DN108628_c0_g1_i1.p1	UniRef90_UPI000C142D71	uncharacterized protein LOC111351782 n	91.07	392	32	1	1	392	177	565	0	744
TRINITY_DN108632_c0_g1_i1.p1	UniRef90_A0A2R3Q5V6	Sulfatase n	100	186	0	0	1	186	472	657	5e-127	384
TRINITY_DN108682_c0_g1_i1.p1	UniRef90_A0A2A4K101	Uncharacterized protein n	93.6	125	8	0	1	125	1	125	2e-75	232
TRINITY_DN108713_c0_g1_i1.p1	UniRef90_A0A091U5Q7	Endoplasmic reticulum resident protein 44 (Fragment) n	99.49	195	1	0	1	195	107	301	1e-140	407
TRINITY_DN108716_c0_g1_i1.p1	UniRef90_UPI000C140BD5	heat shock protein beta-1-like n	96.95	164	2	1	1	161	9	172	3e-110	323
TRINITY_DN108742_c0_g1_i1.p2	UniRef90_B4SSH7	Uncharacterized protein n	94.12	221	13	0	1	221	96	316	3e-151	436
TRINITY_DN108761_c0_g1_i1.p1	UniRef90_B9EY21	Uncharacterized protein n	80.58	139	22	1	35	173	492	625	7e-54	196
TRINITY_DN10876_c0_g1_i1.p1	UniRef90_A0A2H1V2I1	SFRICE_021221 n	82.22	45	5	1	1	42	1	45	8e-16	77
TRINITY_DN108776_c0_g1_i1.p1	UniRef90_A0A1D5QRK7	RL10P_insert domain-containing protein n	97.59	83	2	0	19	101	1	83	2e-53	176
TRINITY_DN108778_c0_g1_i1.p2	UniRef90_B2FTB9	Formate-dependent phosphoribosylglycinamide formyltransferase n	97.46	118	3	0	1	118	95	212	1e-73	236
TRINITY_DN108824_c0_g1_i1.p1	UniRef90_A0A163FEW1	SSD domain-containing protein n	100	102	0	0	1	102	299	400	4e-60	207
TRINITY_DN108826_c0_g1_i1.p1	UniRef90_UPI000C141B35	uncharacterized protein LOC111359190 n	97.96	147	3	0	1	147	558	704	9e-101	320
TRINITY_DN108830_c0_g1_i1.p3	UniRef90_A0A0U5IB25	Amidohydro-rel domain-containing protein n	95.15	103	5	0	1	103	367	469	5e-61	204
TRINITY_DN108837_c0_g1_i1.p2	UniRef90_A0A2R3PXM8	Transporter n	100	450	0	0	1	450	1062	1511	0	753
TRINITY_DN108837_c0_g1_i1.p2	UniRef90_A0A2R3PXM8	Transporter n	62.08	451	167	3	1	450	613	1060	1e-98	338
TRINITY_DN108837_c0_g1_i1.p2	UniRef90_A0A2R3PXM8	Transporter n	58.5	453	176	4	1	444	1337	1786	7e-92	318
TRINITY_DN108837_c0_g1_i1.p2	UniRef90_A0A2R3PXM8	Transporter n	48.94	470	214	10	1	450	2078	2541	1e-77	277
TRINITY_DN108837_c0_g1_i1.p2	UniRef90_A0A2R3PXM8	Transporter n	51.28	470	202	12	1	449	1794	2257	6e-75	269
TRINITY_DN108837_c0_g1_i1.p2	UniRef90_A0A2R3PXM8	Transporter n	55.73	445	188	7	9	450	350	788	3e-72	261
TRINITY_DN108837_c0_g1_i1.p2	UniRef90_A0A2R3PXM8	Transporter n	48.28	466	218	8	1	447	1612	2073	2e-71	259
TRINITY_DN108837_c0_g1_i1.p2	UniRef90_A0A2R3PXM8	Transporter n	51.48	474	179	9	1	450	790	1236	5e-64	237
TRINITY_DN108837_c0_g1_i1.p2	UniRef90_A0A2R3PXM8	Transporter n	46.74	475	220	14	1	450	1513	1979	4e-57	217
TRINITY_DN108837_c0_g1_i1.p2	UniRef90_A0A2R3PXM8	Transporter n	43.14	459	201	14	1	434	2260	2683	1e-46	186
TRINITY_DN108837_c0_g1_i1.p2	UniRef90_A0A2R3PXM8	Transporter n	40.05	372	186	12	96	450	349	700	2e-12	80.5
TRINITY_DN108837_c0_g1_i1.p2	UniRef90_A0A2R3PXM8	Transporter n	34.4	282	118	10	66	303	2796	3054	0.0006	53.5
TRINITY_DN108849_c0_g1_i1.p1	UniRef90_A6VDN5	tRNA sulfurtransferase n	91.59	107	9	0	1	107	257	363	3e-60	203
TRINITY_DN108857_c0_g1_i1.p1	UniRef90_A0A3G2HM73	Uncharacterized protein n	99.42	513	3	0	1	513	37	549	0	1059
TRINITY_DN108873_c0_g1_i1.p1	UniRef90_M5CYL6	HTH-type transcriptional repressor acnR n	92.02	213	17	0	7	219	1	213	2e-120	353
TRINITY_DN108877_c0_g1_i1.p1	UniRef90_U3IJJ6	Uncharacterized protein n	97.22	108	3	0	11	118	127	234	2e-66	224
TRINITY_DN108886_c0_g1_i1.p1	UniRef90_A0A2H1WW31	SFRICE_004551 n	93.91	427	25	1	1	427	1	426	0	830
TRINITY_DN108897_c0_g1_i1.p1	UniRef90_UPI000C144040	N-acetylneuraminate lyase-like n	95.33	107	5	0	1	107	83	189	2e-64	210
TRINITY_DN108919_c0_g1_i2.p1	UniRef90_A0A2H1WBD9	SFRICE_005655 n	77.65	85	19	0	25	109	50	134	4e-43	154
TRINITY_DN108919_c0_g1_i2.p1	UniRef90_A0A2H1WBD9	SFRICE_005655 n	54.55	66	29	1	38	103	214	278	5e-18	87
TRINITY_DN10891_c0_g1_i1.p1	UniRef90_UPI000C144074	uncharacterized protein LOC111361927 n	97.12	104	3	0	1	104	173	276	2e-62	203
TRINITY_DN108921_c0_g1_i1.p1	UniRef90_A0A4U7B9P5	Cuticular protein RR-2 n	86.25	509	18	2	10	518	29	485	0	852
TRINITY_DN108934_c0_g1_i1.p1	UniRef90_A0A2W5K252	Histidine kinase n	98.29	117	2	0	1	117	9	125	1e-74	237
TRINITY_DN108939_c0_g1_i1.p1	UniRef90_UPI00051F06BD	inorganic pyrophosphatase n	95.41	109	5	0	1	109	300	408	6e-73	237
TRINITY_DN108940_c0_g1_i1.p1	UniRef90_A0A226EGH5	Uncharacterized protein n	50	112	56	0	1	112	847	958	5e-29	121
TRINITY_DN108959_c0_g1_i1.p1	UniRef90_A0A1B2D3L9	Chromosome partition protein Smc n	99.09	220	2	0	1	220	800	1019	4e-135	420
TRINITY_DN108969_c0_g1_i1.p1	UniRef90_A0A091HLU0	Eukaryotic translation initiation factor 3 subunit M (Fragment) n	98.39	124	2	0	1	124	69	192	7e-83	255
TRINITY_DN108972_c0_g1_i1.p1	UniRef90_A0A405MYW8	Uncharacterized protein n	70.3	165	49	0	34	198	1	165	7e-65	212
TRINITY_DN108974_c0_g1_i1.p2	UniRef90_A0A1S2BUQ0	Six-hairpin glycosidase-like protein n	90.38	312	30	0	1	312	418	729	0	558
TRINITY_DN108975_c0_g1_i1.p2	UniRef90_S2XNI6	Histidine--tRNA ligase n	97.99	149	3	0	5	153	1	149	4e-100	307
TRINITY_DN108985_c0_g1_i1.p2	UniRef90_A0A0U5DLB3	MlaD domain-containing protein n	98.07	207	4	0	1	207	44	250	3e-135	394
TRINITY_DN108988_c0_g1_i1.p1	UniRef90_M5D1T2	Bfea3 protein n	98.95	382	4	0	1	382	170	551	0	774
TRINITY_DN108994_c0_g1_i1.p1	UniRef90_A0A1B2D0W8	AMP nucleosidase n	93.06	144	10	0	1	144	14	157	1e-88	280
TRINITY_DN10900_c0_g1_i1.p1	UniRef90_A0A182MFC5	Uncharacterized protein n	41.98	81	45	2	28	107	4	83	2e-06	52.8
TRINITY_DN10901_c0_g1_i1.p1	UniRef90_A0A333E8G3	TonB-dependent receptor n	97.63	760	18	0	1	760	149	908	0	1519
TRINITY_DN109041_c0_g1_i1.p2	UniRef90_A0A1B2D0V7	AMP-dependent synthetase n	100	98	0	0	2	99	55	152	1e-62	207
TRINITY_DN109055_c0_g1_i1.p1	UniRef90_UPI000C14140E	uncharacterized protein LOC111355298 n	95.59	227	6	1	1	223	175	401	4e-146	426
TRINITY_DN109059_c0_g1_i1.p1	UniRef90_A0A1I9Y361	Uncharacterized protein n	85.32	109	15	1	5	113	1	108	5e-50	169
TRINITY_DN109066_c0_g1_i1.p1	UniRef90_P11926	Ornithine decarboxylase n	98.08	104	2	0	1	104	332	435	5e-69	225
TRINITY_DN109081_c0_g1_i1.p1	UniRef90_A0A014MSP4	Membrane protein n	100	106	0	0	1	106	427	532	2e-62	210
TRINITY_DN109083_c0_g1_i1.p1	UniRef90_UPI000C140024	uncharacterized protein K02A2.6-like n	100	245	0	0	1	245	749	993	5e-170	516
TRINITY_DN109099_c0_g1_i1.p1	UniRef90_A0A0R0BGP7	MFS transporter n	94.12	306	18	0	1	306	190	495	0	545
TRINITY_DN10909_c0_g1_i1.p1	UniRef90_A0A143GAA6	Uncharacterized protein n	97.6	125	3	0	1	125	113	237	5e-76	240
TRINITY_DN109126_c0_g1_i1.p2	UniRef90_A0A1I1V2C5	Methyl-accepting chemotaxis sensory transducer with Cache sensor (Fragment) n	91.57	83	7	0	1	83	377	459	2e-40	150
TRINITY_DN109143_c0_g1_i1.p2	UniRef90_A0A0K2INS3	6-phosphogluconate dehydrogenase n	98.98	197	2	0	1	197	1	197	3e-135	393
TRINITY_DN109147_c0_g1_i1.p1	UniRef90_UPI000C143A36	uncharacterized protein LOC111357283 n	94.58	406	22	0	1	406	177	582	0	763
TRINITY_DN109152_c0_g1_i1.p2	UniRef90_A0A0F7Y285	Bifunctional protein PaaZ n	91.95	174	14	0	1	174	1	174	4e-107	333
TRINITY_DN109154_c0_g1_i1.p1	UniRef90_A0A2R7II77	Ferrous iron transport protein B n	90.52	517	48	1	1	517	1	516	0	947
TRINITY_DN109159_c0_g1_i1.p1	UniRef90_UPI000C1444F2	tigger transposable element-derived protein 1-like n	72.41	116	30	1	1	114	297	412	4e-51	180
TRINITY_DN109169_c0_g1_i1.p1	UniRef90_M5CQL9	Dihydrosphingosine 1-phosphate phosphatase.11 n	98.77	408	5	0	1	408	1	408	0	779
TRINITY_DN109171_c0_g1_i1.p1	UniRef90_UPI000B3AED4F	uncharacterized protein LOC110373842 n	87.39	119	15	0	9	127	77	195	6e-65	220
TRINITY_DN109175_c0_g1_i1.p2	UniRef90_A0A333E2N5	6-phosphogluconolactonase n	97.01	234	7	0	1	234	7	240	1e-163	465
TRINITY_DN109177_c0_g1_i1.p1	UniRef90_A0A3R8MJF4	ROK family glucokinase n	94.95	99	5	0	1	99	165	263	1e-58	194
TRINITY_DN109179_c0_g1_i1.p1	UniRef90_A0A2H1W2D8	SFRICE_032385 (Fragment) n	45.21	73	29	4	53	122	2	66	0.0001	47.4
TRINITY_DN109182_c0_g1_i1.p1	UniRef90_N9M7J7	Histidine kinase domain-containing protein n	88.89	297	33	0	1	297	145	441	0	543
TRINITY_DN109190_c0_g1_i1.p1	UniRef90_A0A081J9K0	PhoD_N domain-containing protein n	100	73	0	0	28	100	1	73	1e-42	151
TRINITY_DN109217_c0_g1_i1.p1	UniRef90_A0A1B2D3E7	Uncharacterized protein n	98.1	105	2	0	1	105	206	310	5e-67	218
TRINITY_DN10921_c0_g1_i1.p1	UniRef90_UPI000C141A3A	nose resistant to fluoxetine protein 6-like n	99.62	783	3	0	15	797	1	783	0	1612
TRINITY_DN109234_c0_g1_i1.p1	UniRef90_A0A0A1Z8F0	Multidrug resistance protein B n	95.54	157	7	0	1	157	119	275	5e-99	306
TRINITY_DN109244_c0_g1_i1.p1	UniRef90_A0A333E107	UDP-N-acetylmuramoyl-L-alanyl-D-glutamate--2,6-diaminopimelate ligase n	98.27	405	7	0	1	405	98	502	0	790
TRINITY_DN109248_c0_g1_i1.p1	UniRef90_B4SRF7	Uncharacterized protein n	96.23	265	10	0	1	265	171	435	1e-180	525
TRINITY_DN109253_c0_g1_i1.p2	UniRef90_H9JC20	Uncharacterized protein n	79.25	53	11	0	1	53	1	53	6e-09	62.8
TRINITY_DN109264_c0_g1_i1.p2	UniRef90_A0A2J0SII9	Glycosyl transferase n	97.04	135	4	0	1	135	216	350	4e-81	254
TRINITY_DN10926_c0_g1_i1.p1	UniRef90_A0A194QBX3	Mitogen-activated protein kinase n	96.32	380	14	0	1	380	59	438	0	772
TRINITY_DN10926_c0_g1_i2.p1	UniRef90_A7BJ75	Mitogen-activated protein kinase n	96.47	397	12	2	1	396	1	396	0	793
TRINITY_DN109289_c0_g1_i1.p1	UniRef90_F6X3L1	Uncharacterized protein n	95.9	122	5	0	1	122	13	134	6e-80	245
TRINITY_DN109296_c0_g1_i1.p1	UniRef90_UPI000670D8EA	small kinetochore-associated protein n	100	119	0	0	20	138	1	119	8e-78	242
TRINITY_DN109299_c0_g1_i1.p1	UniRef90_A0A151NHZ5	Transmembrane protein 263 n	95.5	111	5	0	1	111	16	126	3e-67	210
TRINITY_DN10929_c0_g1_i1.p3	UniRef90_UPI000E1EB576	histone H2A-like n	95.1	143	3	1	5	143	31	173	7e-86	261
TRINITY_DN109310_c0_g1_i1.p2	UniRef90_A0A1B2D6C1	UDP-N-acetylmuramoyl-tripeptide--D-alanyl-D-alanine ligase n	96.91	194	6	0	1	194	59	252	6e-126	375
TRINITY_DN109317_c0_g1_i1.p1	UniRef90_A0A2I0M6W5	Proteasome subunit alpha type n	100	125	0	0	1	125	137	261	5e-82	253
TRINITY_DN10931_c0_g1_i1.p1	UniRef90_A0A4U7BD62	Cuticular protein RR-1 n	96.17	339	12	1	1	338	587	925	0	653
TRINITY_DN109329_c0_g1_i1.p1	UniRef90_UPI000C140B55	protein bicaudal C homolog 1 n	100	110	0	0	1	110	481	590	5e-69	233
TRINITY_DN109341_c0_g1_i1.p1	UniRef90_Q6F6V3	6,7-dimethyl-8-ribityllumazine synthase n	94.12	119	7	0	47	165	1	119	6e-73	228
TRINITY_DN109346_c0_g1_i1.p1	UniRef90_A0A2R3PYF7	TonB-dependent receptor n	100	175	0	0	1	175	115	289	4e-110	347
TRINITY_DN10934_c0_g1_i1.p1	UniRef90_A0A2H1WHX1	SFRICE_008272 n	57.85	121	43	2	56	172	26	142	2e-36	135
TRINITY_DN109366_c0_g1_i1.p1	UniRef90_A0A2H1WWV9	Gustatory receptor (Fragment) n	93	100	7	0	1	100	179	278	3e-60	199
TRINITY_DN10936_c0_g1_i1.p1	UniRef90_S2K902	GntR family transcriptional regulator n	91.82	477	39	0	1	477	1	477	0	896
TRINITY_DN109372_c0_g1_i1.p2	UniRef90_F6ATN5	Uncharacterized protein n	89.9	99	6	1	1	99	1	95	2e-55	179
TRINITY_DN109398_c0_g1_i1.p2	UniRef90_A0A405M2E4	Ferrichrome receptor FcuA n	95.12	164	8	0	1	164	148	311	3e-107	321
TRINITY_DN10939_c0_g1_i1.p1	UniRef90_J9LGA5	Uncharacterized protein n	53.94	165	72	1	1	161	260	424	1e-52	188
TRINITY_DN109422_c0_g1_i1.p3	UniRef90_M5CUB8	Putative metal chaperone yciC n	97.14	105	3	0	1	105	216	320	1e-65	212
TRINITY_DN109442_c0_g1_i1.p2	UniRef90_J7VTN4	HTH lysR-type domain-containing protein n	98.54	206	3	0	1	206	88	293	1e-143	414
TRINITY_DN109462_c0_g1_i1.p2	UniRef90_J7UWT4	Uncharacterized protein n	92.74	179	13	0	3	181	1	179	3e-117	342
TRINITY_DN109486_c0_g1_i1.p1	UniRef90_A0A0Q7FRF9	Type III restriction endonuclease subunit R n	89.43	265	28	0	1	265	403	667	5e-158	476
TRINITY_DN109504_c0_g1_i1.p1	UniRef90_P11234-3	Isoform 3 of Ras-related protein Ral-B n	99.11	112	1	0	1	112	63	174	3e-73	229
TRINITY_DN10953_c0_g1_i1.p1	UniRef90_A0A0K2J2S5	Membrane protein n	94	250	15	0	1	250	149	398	5e-144	429
TRINITY_DN109559_c0_g1_i1.p2	UniRef90_A0A014QDS6	Diguanylate phosphodiesterase n	99.37	159	1	0	1	159	81	239	5e-106	321
TRINITY_DN109564_c0_g1_i1.p2	UniRef90_UPI000350FBA8	CMP-N-acetylneuraminate-beta-galactosamide- alpha-2,3-sialyltransferase 4 isoform X4 n	93.75	112	3	1	23	130	12	123	3e-66	216
TRINITY_DN109592_c0_g1_i1.p1	UniRef90_A0A2W1BLG2	Uncharacterized protein n	98.99	99	1	0	1	99	1	99	5e-64	201
TRINITY_DN109601_c0_g1_i1.p1	UniRef90_V2SZ34	Uncharacterized protein n	94.53	329	18	0	1	329	54	382	0	646
TRINITY_DN109603_c0_g1_i1.p1	UniRef90_A9BS78	MFS domain-containing protein n	93.26	89	6	0	1	89	398	486	2e-46	167
TRINITY_DN109612_c0_g1_i1.p1	UniRef90_A0A136C731	Uncharacterized protein n	98.35	121	2	0	1	121	6	126	4e-79	244
TRINITY_DN109617_c0_g1_i1.p1	UniRef90_UPI000C140041	esterase FE4-like n	97.6	208	5	0	1	208	233	440	1e-141	419
TRINITY_DN109621_c0_g1_i1.p1	UniRef90_A0A2H1WG37	SFRICE007894.2 n	91.15	113	8	1	3	113	18	130	3e-62	214
TRINITY_DN10963_c0_g1_i1.p1	UniRef90_A0A2H1V9L3	SFRICE_001803 n	89.76	127	13	0	1	127	43	169	3e-76	258
TRINITY_DN109650_c0_g1_i1.p1	UniRef90_A0A0Q8T2Q2	ABC transporter substrate-binding protein n	93.07	101	7	0	1	101	107	207	4e-57	191
TRINITY_DN109654_c0_g1_i1.p1	UniRef90_UPI000C140277	gustatory receptor for sugar taste 64e-like n	98.31	118	2	0	1	118	349	466	2e-74	240
TRINITY_DN10965_c0_g1_i1.p2	UniRef90_B1JFM8	Uncharacterized protein n	96.15	130	5	0	1	130	1	130	1e-86	260
TRINITY_DN109678_c0_g1_i1.p1	UniRef90_A0A423TS92	Trypsin n	53.78	225	93	3	1	214	41	265	4e-78	247
TRINITY_DN10967_c1_g1_i1.p1	UniRef90_UPI000C14327F	GATA zinc finger domain-containing protein 14-like n	97.62	126	3	0	1	126	1049	1174	6e-70	239
TRINITY_DN10967_c1_g1_i1.p1	UniRef90_UPI000C14327F	GATA zinc finger domain-containing protein 14-like n	55.19	154	40	2	1	126	1148	1300	7e-36	142
TRINITY_DN10967_c1_g1_i1.p1	UniRef90_UPI000C14327F	GATA zinc finger domain-containing protein 14-like n	65.55	119	40	1	8	126	1141	1258	5e-35	139
TRINITY_DN10967_c1_g1_i1.p1	UniRef90_UPI000C14327F	GATA zinc finger domain-containing protein 14-like n	56.19	105	45	1	1	105	1218	1321	4e-22	102
TRINITY_DN10967_c1_g1_i1.p1	UniRef90_UPI000C14327F	GATA zinc finger domain-containing protein 14-like n	34.06	138	43	3	1	124	956	1059	2e-06	56.6
TRINITY_DN10967_c1_g1_i1.p1	UniRef90_UPI000C14327F	GATA zinc finger domain-containing protein 14-like n	29.44	180	47	3	26	126	953	1131	7e-06	55.1
TRINITY_DN109691_c0_g1_i1.p1	UniRef90_A0A408N6N8	Uncharacterized protein n	38.97	408	219	9	1	388	1	398	8e-41	161
TRINITY_DN10969_c0_g1_i1.p1	UniRef90_V5IF81	Putative actin-2 n	99.12	228	2	0	5	232	73	300	6e-167	476
TRINITY_DN10970_c0_g1_i1.p1	UniRef90_A0A380UB30	ABC transporter ATPase n	100	166	0	0	1	166	477	642	5e-109	336
TRINITY_DN10971_c0_g1_i1.p1	UniRef90_A0A2R4URR6	Methylated-DNA--protein-cysteine methyltransferase n	98.14	161	3	0	1	161	1	161	9e-111	324
TRINITY_DN109728_c0_g1_i1.p1	UniRef90_A0A014QC62	Serine/threonine protein kinase n	99.62	266	1	0	1	266	34	299	0	549
TRINITY_DN109729_c0_g1_i2.p2	UniRef90_M7BSX5	Peptidylprolyl isomerase n	100	108	0	0	1	108	73	180	9e-75	238
TRINITY_DN109778_c0_g1_i1.p1	UniRef90_A0A143GE85	Methylcrotonyl-CoA carboxylase carboxyl transferase subunit n	97.41	116	3	0	1	116	242	357	2e-74	241
TRINITY_DN109814_c0_g1_i1.p1	UniRef90_A0A014MRD1	MFS transporter n	98.17	218	4	0	27	244	1	218	1e-147	427
TRINITY_DN109818_c0_g1_i1.p1	UniRef90_M5D7A5	Cu2+-exporting ATPase n	95.71	373	16	0	44	416	1	373	0	693
TRINITY_DN109819_c0_g1_i1.p1	UniRef90_UPI000EF78BE2	uncharacterized protein LOC113497166 isoform X1 n	67.16	134	44	0	1	134	386	519	9e-59	202
TRINITY_DN109821_c0_g1_i1.p1	UniRef90_W4AW97	AraC family transcriptional regulator n	98.13	107	2	0	1	107	146	252	2e-65	221
TRINITY_DN109836_c0_g1_i1.p2	UniRef90_UPI000B3FE411	hypothetical protein n	60.9	133	51	1	1	132	1	133	8e-50	167
TRINITY_DN109884_c0_g1_i1.p1	UniRef90_UPI000C140D32	uncharacterized protein LOC111348417 n	93.2	353	24	0	1	353	1	353	0	635
TRINITY_DN109887_c0_g1_i1.p1	UniRef90_UPI000C1408B4	basement membrane-specific heparan sulfate proteoglycan core protein-like isoform X6 n	98.77	163	2	0	1	163	2165	2327	5e-105	343
TRINITY_DN10988_c0_g1_i1.p1	UniRef90_UPI0005298ADC	actin-related protein 8-like n	99.07	108	1	0	1	108	77	184	4e-72	226
TRINITY_DN109899_c0_g1_i1.p2	UniRef90_A0A4U9QNJ6	ADP-ribose pyrophosphatase n	100	107	0	0	1	107	29	135	7e-68	212
TRINITY_DN10989_c0_g1_i1.p1	UniRef90_A0A380UBJ5	Type I restriction-modification system, DNA-methyltransferase subunit M n	94.24	139	8	0	1	139	1	139	3e-83	267
TRINITY_DN109903_c0_g1_i1.p1	UniRef90_UPI000C143F5E	uncharacterized protein LOC111349419 n	95.59	204	9	0	1	204	168	371	2e-126	389
TRINITY_DN109903_c0_g1_i1.p1	UniRef90_UPI000C143F5E	uncharacterized protein LOC111349419 n	27.62	210	106	7	1	165	1	209	9e-05	52.8
TRINITY_DN109906_c0_g1_i1.p1	UniRef90_M5D3L7	Multidrug resistance protein mdtC n	100	274	0	0	1	274	388	661	0	549
TRINITY_DN109907_c0_g1_i1.p1	UniRef90_A0A226E895	KH type-2 domain-containing protein n	89.67	242	25	0	1	242	1	242	1e-154	443
TRINITY_DN10990_c0_g1_i1.p1	UniRef90_A0A2H1VTH1	SFRICE_015254 n	93.75	32	2	0	1	32	522	553	4e-11	69.3
TRINITY_DN109912_c0_g1_i1.p1	UniRef90_A0A1B6IN51	Uncharacterized protein (Fragment) n	30.53	95	64	1	8	100	12	106	2e-08	58.2
TRINITY_DN109914_c0_g1_i2.p1	UniRef90_UPI000D3A1B3B	DUF937 domain-containing protein n	96.51	86	2	1	15	100	1	85	3e-40	142
TRINITY_DN109921_c0_g1_i1.p2	UniRef90_B2FHW7	UPF0234 protein Smlt4090 n	99.01	101	1	0	35	135	1	101	1e-63	203
TRINITY_DN109935_c0_g1_i1.p1	UniRef90_A0A2M9MKK8	Beta-xylanase n	88.57	105	12	0	1	105	117	221	1e-61	202
TRINITY_DN109948_c0_g1_i1.p1	UniRef90_A0A0K2IXQ5	Aminotransferase class I and II n	98.4	250	4	0	1	250	9	258	1e-177	501
TRINITY_DN10994_c0_g1_i1.p1	UniRef90_A0A2A4IV43	MIF4G domain-containing protein n	95.45	22	1	0	1	22	181	202	6e-06	53.5
TRINITY_DN109962_c0_g1_i1.p1	UniRef90_UPI000C14056B	uncharacterized protein LOC111347878 n	90.94	320	29	0	1	320	278	597	0	584
TRINITY_DN109971_c0_g1_i1.p1	UniRef90_UPI000C13F63E	protein ALP1-like n	99.14	116	1	0	1	116	23	138	2e-72	233
TRINITY_DN109977_c0_g1_i1.p1	UniRef90_UPI000C144020	uncharacterized protein LOC111360225 n	92.05	151	12	0	1	151	362	512	1e-78	265
TRINITY_DN10998_c0_g1_i1.p2	UniRef90_A0A3R2E9W4	Stage V sporulation protein D n	94.04	218	13	0	1	218	66	283	1e-148	433
TRINITY_DN110003_c0_g1_i1.p1	UniRef90_A0A014NQI6	Amino acid transporter n	98.59	142	2	0	1	142	77	218	6e-92	278
TRINITY_DN110007_c0_g1_i1.p1	UniRef90_A0A2H1W609	SFRICE_037012 n	77.25	167	38	0	1	167	248	414	2e-91	288
TRINITY_DN110010_c0_g1_i1.p2	UniRef90_UPI00071B4BAF	DUF2958 domain-containing protein n	99.13	115	1	0	1	115	1	115	3e-74	228
TRINITY_DN110014_c0_g1_i1.p1	UniRef90_A0A3Q7RT44	voltage-dependent anion-selective channel protein 2 n	97.98	99	2	0	1	99	11	109	1e-65	205
TRINITY_DN110028_c0_g1_i1.p1	UniRef90_W4B9P2	Esterase/lipase n	100	99	0	0	1	99	159	257	3e-64	209
TRINITY_DN110039_c0_g1_i1.p3	UniRef90_A0A1B2D425	YCII domain-containing protein n	97.73	88	2	0	14	101	10	97	6e-54	175
TRINITY_DN11004_c0_g1_i2.p1	UniRef90_UPI000C140CA4	bile salt-activated lipase-like n	97.92	384	8	0	1	384	163	546	0	777
TRINITY_DN110052_c0_g1_i1.p2	UniRef90_A0A2G6YV53	RecBCD enzyme subunit RecB n	79.41	102	21	0	2	103	247	348	5e-44	164
TRINITY_DN110076_c0_g1_i1.p1	UniRef90_A0A2H1VL42	SFRICE_019366 n	94.09	406	24	0	1	406	1	406	0	776
TRINITY_DN110103_c0_g1_i1.p1	UniRef90_A0A405EDK2	Uncharacterized protein n	63.04	92	34	0	82	173	1	92	2e-26	113
TRINITY_DN110153_c0_g1_i1.p1	UniRef90_A0A2Y9UF49	Alpha/beta hydrolase n	93.18	308	21	0	6	313	1	308	0	577
TRINITY_DN110164_c0_g1_i1.p1	UniRef90_A0A091KHL7	Mitochondrial intermediate peptidase (Fragment) n	96.55	116	4	0	1	116	169	284	2e-75	241
TRINITY_DN110169_c0_g1_i1.p1	UniRef90_UPI000C143C3D	uncharacterized protein LOC111347910 n	97.06	102	3	0	1	102	189	290	4e-63	206
TRINITY_DN11018_c0_g1_i1.p2	UniRef90_A0A4C1ZZR4	Uncharacterized protein n	84.62	78	12	0	1	78	118	195	2e-39	149
TRINITY_DN11018_c0_g2_i1.p1	UniRef90_A0A4C1Y1P1	Uncharacterized protein n	71.88	128	23	3	26	143	1	125	2e-47	163
TRINITY_DN110204_c0_g1_i1.p1	UniRef90_A0A1B2D2Y2	Cytochrome c oxidase accessory protein CcoG n	99.19	124	1	0	1	124	187	310	2e-83	263
TRINITY_DN110212_c0_g1_i1.p1	UniRef90_A0A1L7X0I8	Uncharacterized protein n	76.92	26	6	0	2	27	599	624	0.0005	50.4
TRINITY_DN110212_c0_g1_i1.p1	UniRef90_A0A1L7X0I8	Uncharacterized protein n	74.07	27	7	0	1	27	601	627	0.0006	50.1
TRINITY_DN110217_c0_g1_i1.p1	UniRef90_A0A127D8C1	Aminotransferase n	95.95	173	7	0	1	173	47	219	5e-117	351
TRINITY_DN110227_c0_g1_i1.p1	UniRef90_UPI000C143824	uncharacterized protein LOC111352639 n	93.25	252	16	1	1	252	263	513	2e-167	490
TRINITY_DN110230_c0_g1_i1.p2	UniRef90_A0A0W7Z3T0	Acetolactate synthase n	97.01	167	5	0	1	167	72	238	6e-108	332
TRINITY_DN110236_c0_g1_i1.p1	UniRef90_A0A318DJC7	BAAT_C domain-containing protein n	90.53	169	16	0	1	169	144	312	5e-108	323
TRINITY_DN110246_c0_g1_i1.p2	UniRef90_A0A3A3FZH0	AAA family ATPase n	52.04	98	47	0	1	98	566	663	2e-23	105
TRINITY_DN110303_c0_g1_i1.p1	UniRef90_UPI000523651E	F-box/WD repeat-containing protein 4 n	97.74	133	3	0	1	133	28	160	8e-90	270
TRINITY_DN110381_c0_g1_i1.p1	UniRef90_W4AJ70	AraC family transcriptional regulator n	99.62	264	1	0	1	264	110	373	0	538
TRINITY_DN110383_c0_g1_i1.p1	UniRef90_UPI000C141948	uncharacterized protein LOC111356277 n	92.76	152	1	1	1	152	443	584	2e-85	284
TRINITY_DN110387_c0_g1_i1.p2	UniRef90_A0A1E7RNZ4	Helicase n	93.99	316	19	0	3	318	346	661	0	620
TRINITY_DN110391_c0_g1_i1.p1	UniRef90_A0A2R3PYF3	Ankyrin repeat domain-containing protein n	100	118	0	0	1	118	1	118	9e-81	246
TRINITY_DN110412_c0_g1_i1.p3	UniRef90_A0A2T1I1I8	Trypsin (Fragment) n	99.07	108	1	0	1	108	221	328	1e-70	227
TRINITY_DN110422_c0_g1_i1.p2	UniRef90_A0A408C0F2	Cytochrome bo(3) ubiquinol oxidase subunit 1 n	72.44	127	35	0	1	127	16	142	3e-63	202
TRINITY_DN110431_c0_g1_i1.p1	UniRef90_UPI000C13FEDA	uncharacterized protein LOC111355857 n	96.3	108	4	0	29	136	1	108	2e-71	221
TRINITY_DN110459_c0_g1_i1.p1	UniRef90_B2FJX2	Orotate phosphoribosyltransferase n	100	115	0	0	114	228	1	115	9e-76	240
TRINITY_DN110475_c0_g1_i1.p1	UniRef90_A0A2H1X304	SFRICE_017946 n	97.21	179	5	0	1	179	322	500	4e-112	354
TRINITY_DN11048_c0_g1_i1.p1	UniRef90_F6XDJ1	40S ribosomal protein S12 n	98.88	89	1	0	20	108	1	89	1e-55	181
TRINITY_DN110498_c0_g1_i1.p1	UniRef90_A0A098FBI4	Aldehyde dehydrogenase n	98.15	108	2	0	1	108	21	128	8e-65	216
TRINITY_DN110501_c0_g1_i1.p1	UniRef90_U3HZD6	Centromere protein L n	98.37	123	2	0	1	123	212	334	8e-84	261
TRINITY_DN110512_c0_g1_i1.p1	UniRef90_A0A0K2IHD7	LysR family transcriptional regulator n	95.42	240	11	0	141	380	1	240	3e-154	449
TRINITY_DN110522_c0_g1_i1.p1	UniRef90_A0A367MFJ4	Uncharacterized protein n	96.15	78	3	0	54	131	1	78	4e-47	158
TRINITY_DN110543_c0_g1_i1.p1	UniRef90_J7VP06	HTH araC/xylS-type domain-containing protein n	96.56	262	9	0	1	262	1	262	1e-178	505
TRINITY_DN110543_c0_g1_i2.p1	UniRef90_J7VP06	HTH araC/xylS-type domain-containing protein n	96.56	262	9	0	1	262	1	262	1e-178	505
TRINITY_DN110553_c0_g1_i1.p2	UniRef90_UPI000670978B	LOW QUALITY PROTEIN: frizzled-8 n	90.37	135	13	0	1	135	117	251	2e-80	256
TRINITY_DN110556_c0_g1_i1.p3	UniRef90_A0A0G5SVG8	Free methionine-R-sulfoxide reductase n	100	145	0	0	1	145	1	145	1e-99	295
TRINITY_DN110576_c0_g1_i1.p1	UniRef90_A0A2M9N3I6	Spore germination lipase LipC n	91.94	211	17	0	30	240	1	211	3e-142	409
TRINITY_DN110593_c0_g1_i1.p2	UniRef90_P13864	DNA (cytosine-5)-methyltransferase 1 n	99.19	124	1	0	1	124	223	346	1e-70	241
TRINITY_DN110620_c0_g1_i1.p2	UniRef90_A0A318IHG1	Serine/threonine-protein kinase HipA n	90.67	150	14	0	1	150	73	222	7e-91	283
TRINITY_DN110652_c0_g1_i2.p2	UniRef90_UPI000C13FE44	uncharacterized protein LOC111365112 n	95	100	5	0	1	100	1	100	1e-48	178
TRINITY_DN110693_c0_g1_i1.p1	UniRef90_A0A0C3J4E2	Uncharacterized protein n	92.16	102	8	0	1	102	1	102	1e-51	171
TRINITY_DN110703_c0_g1_i1.p2	UniRef90_A0A0M2DP23	Integrase n	90.08	121	12	0	1	121	46	166	1e-67	225
TRINITY_DN110725_c0_g1_i1.p1	UniRef90_B7S8P8	Retroelement polyprotein n	53.91	653	297	3	1	649	345	997	0	741
TRINITY_DN11072_c0_g1_i1.p1	UniRef90_A0A2H1V658	SFRICE_004289 n	95.26	696	31	2	1	694	1	696	0	1381
TRINITY_DN110734_c0_g1_i1.p2	UniRef90_A0A2W5I113	Short chain dehydrogenase (Fragment) n	98.39	124	2	0	1	124	51	174	4e-81	248
TRINITY_DN110775_c0_g1_i1.p1	UniRef90_F3MI10	Sensor histidine kinase ResE n	90.48	126	12	0	1	126	283	408	3e-72	235
TRINITY_DN110791_c0_g1_i1.p1	UniRef90_A0A2U4HQE5	Amidohydrolase n	90.91	242	22	0	1	242	101	342	1e-160	467
TRINITY_DN110806_c0_g1_i1.p4	UniRef90_A0A2Z3YGK4	Hybrid sensor histidine kinase/response regulator n	98.64	220	3	0	1	220	1	220	4e-136	411
TRINITY_DN110817_c0_g1_i1.p1	UniRef90_UPI000C142B14	adenylate kinase isoenzyme 1-like isoform X1 n	97.2	107	3	0	8	114	218	324	6e-45	159
TRINITY_DN110826_c0_g1_i1.p1	UniRef90_UPI000C140594	uncharacterized protein LOC111360291 n	94.8	404	21	0	1	404	47	450	0	793
TRINITY_DN110826_c0_g1_i1.p1	UniRef90_UPI000C140594	uncharacterized protein LOC111360291 n	35.16	128	78	3	222	345	722	848	1e-14	86.3
TRINITY_DN110826_c0_g1_i2.p1	UniRef90_UPI000C140594	uncharacterized protein LOC111360291 n	95	180	9	0	8	187	271	450	3e-118	367
TRINITY_DN110826_c0_g1_i2.p1	UniRef90_UPI000C140594	uncharacterized protein LOC111360291 n	35.48	124	75	3	9	128	726	848	3e-14	81.6
TRINITY_DN110839_c0_g1_i1.p1	UniRef90_UPI0007A6FEAD	uncharacterized protein LOC107540768 n	65.64	163	50	4	1	157	313	475	4e-37	147
TRINITY_DN110839_c0_g1_i1.p1	UniRef90_UPI0007A6FEAD	uncharacterized protein LOC107540768 n	64.38	160	51	4	4	157	4	163	7e-35	140
TRINITY_DN110839_c0_g1_i1.p1	UniRef90_UPI0007A6FEAD	uncharacterized protein LOC107540768 n	63.75	160	52	4	4	157	264	423	2e-34	139
TRINITY_DN110839_c0_g1_i1.p1	UniRef90_UPI0007A6FEAD	uncharacterized protein LOC107540768 n	64.38	160	51	4	4	157	199	358	4e-34	138
TRINITY_DN110839_c0_g1_i1.p1	UniRef90_UPI0007A6FEAD	uncharacterized protein LOC107540768 n	62.07	174	38	5	1	157	53	215	7e-34	137
TRINITY_DN110839_c0_g1_i1.p1	UniRef90_UPI0007A6FEAD	uncharacterized protein LOC107540768 n	56.28	199	42	6	4	157	147	345	8e-34	137
TRINITY_DN110839_c0_g1_i1.p1	UniRef90_UPI0007A6FEAD	uncharacterized protein LOC107540768 n	59.63	161	37	5	14	157	1	150	6e-28	120
TRINITY_DN110839_c0_g1_i1.p1	UniRef90_UPI0007A6FEAD	uncharacterized protein LOC107540768 n	59.31	145	42	4	2	129	353	497	4e-24	109
TRINITY_DN110839_c0_g1_i1.p1	UniRef90_UPI0007A6FEAD	uncharacterized protein LOC107540768 n	60.48	124	36	3	1	122	391	503	3e-20	98.6
TRINITY_DN11083_c0_g1_i1.p2	UniRef90_A0A404GG71	Exodeoxyribonuclease n	97.68	259	6	0	1	259	1	259	0	522
TRINITY_DN110845_c0_g1_i1.p1	UniRef90_X1UCX6	Uncharacterized protein (Fragment) n	98.99	99	1	0	1	99	59	157	1e-62	203
TRINITY_DN110859_c0_g1_i1.p2	UniRef90_A0A1C2K8U1	Sigma-54-dependent Fis family transcriptional regulator (Fragment) n	94.16	137	8	0	1	137	56	192	1e-84	264
TRINITY_DN110868_c0_g1_i1.p1	UniRef90_UPI000E3DDB3E	hypothetical protein n	98.53	136	2	0	1	136	86	221	4e-87	267
TRINITY_DN110881_c0_g1_i1.p2	UniRef90_A0A333DXN0	DNA topoisomerase 1 n	98.57	350	5	0	1	350	355	704	0	712
TRINITY_DN110925_c0_g1_i1.p2	UniRef90_B2FQ89	Oxygen-dependent choline dehydrogenase n	99.55	224	1	0	1	224	336	559	4e-159	464
TRINITY_DN110946_c0_g1_i1.p1	UniRef90_UPI000C143D51	membrane metallo-endopeptidase-like 1 isoform X1 n	99.44	178	1	0	1	178	369	546	5e-117	363
TRINITY_DN110950_c0_g1_i1.p2	UniRef90_A0A1D5P6D1	Uncharacterized protein n	89.38	113	11	1	1	113	336	447	3e-58	204
TRINITY_DN110954_c0_g1_i1.p1	UniRef90_A0A0X3R2F5	ATPase_AAA_core domain-containing protein n	100	104	0	0	1	104	163	266	3e-64	214
TRINITY_DN110963_c0_g1_i1.p1	UniRef90_A0A2W1BEU0	Uncharacterized protein n	86.27	102	14	0	2	103	57	158	5e-50	168
TRINITY_DN110964_c0_g1_i1.p1	UniRef90_A0A2H1VUT2	SFRICE_003988 n	93.63	157	10	0	4	160	18	174	4e-96	313
TRINITY_DN111016_c0_g1_i1.p1	UniRef90_UPI000C13F805	uncharacterized protein LOC111362104 n	97.62	168	4	0	1	168	22	189	8e-114	336
TRINITY_DN111030_c0_g1_i1.p2	UniRef90_A0A379L297	Uncharacterized protein n	89.06	64	7	0	49	112	1	64	2e-32	119
TRINITY_DN111043_c0_g1_i1.p2	UniRef90_UPI0010BF6D7E	hypothetical protein n	87.39	119	15	0	1	119	124	242	1e-64	208
TRINITY_DN111098_c0_g1_i1.p2	UniRef90_A0A1B2CZY7	Chromosome partitioning protein ParB n	99.33	150	1	0	1	150	155	304	3e-96	292
TRINITY_DN111110_c0_g1_i1.p1	UniRef90_UPI000C141F25	uncharacterized protein LOC111352904 n	97	100	3	0	19	118	1	100	2e-63	203
TRINITY_DN111113_c0_g1_i1.p1	UniRef90_A0A2H1VNN8	SFRICE_030165 n	85.98	107	14	1	1	106	270	376	5e-47	166
TRINITY_DN111148_c0_g1_i1.p1	UniRef90_A0A226PFD5	Uncharacterized protein n	98.1	105	2	0	1	105	42	146	7e-67	215
TRINITY_DN11114_c0_g1_i1.p1	UniRef90_A0A2H1WW90	SFRICE_006022 n	98.55	207	3	0	1	207	24	230	8e-117	344
TRINITY_DN11114_c0_g1_i2.p1	UniRef90_A0A2H1WW90	SFRICE_006022 n	97.83	92	2	0	1	92	24	115	4e-37	137
TRINITY_DN111162_c0_g1_i1.p1	UniRef90_A0A3Q2TRT2	PDZ domain-containing protein n	100	114	0	0	1	114	151	264	6e-72	230
TRINITY_DN111164_c0_g1_i1.p2	UniRef90_W4AUJ1	TetR family transcriptional regulator n	100	111	0	0	1	111	103	213	2e-74	231
TRINITY_DN111186_c0_g1_i1.p1	UniRef90_A0A1B2D0Y8	Efflux transporter periplasmic adaptor subunit n	94.58	166	9	0	1	166	4	169	6e-79	251
TRINITY_DN111207_c0_g1_i1.p1	UniRef90_UPI000CE585D6	uncharacterized protein LOC112058109 n	62.35	85	31	1	1	85	389	472	6e-27	115
TRINITY_DN111240_c0_g1_i1.p1	UniRef90_A0A3C2E9B4	Elongation factor G (Fragment) n	94.12	68	4	0	39	106	1	68	9e-39	137
TRINITY_DN11125_c0_g1_i1.p2	UniRef90_A0A1B2D3G5	Transporter n	95.37	108	5	0	1	108	152	259	1e-59	201
TRINITY_DN111272_c0_g1_i1.p2	UniRef90_A0A014NNB1	Dihydropyrimidine dehydrogenase subunit A n	94.24	191	11	0	5	195	288	478	3e-123	370
TRINITY_DN111276_c0_g1_i1.p1	UniRef90_UPI000CE59082	uncharacterized protein LOC112045221 n	52.69	391	179	5	9	395	110	498	7e-127	392
TRINITY_DN11131_c0_g1_i1.p1	UniRef90_A0A2H1WT12	SFRICE_021096 n	90.45	178	17	0	1	178	8	185	2e-115	345
TRINITY_DN111327_c0_g1_i1.p2	UniRef90_A0A286IW72	4-hydroxy-3-methylbut-2-en-1-yl diphosphate synthase (flavodoxin) n	86.67	120	16	0	1	120	104	223	3e-70	228
TRINITY_DN111332_c0_g1_i1.p3	UniRef90_A0A1B2CZP9	Amino acid ABC transporter permease n	99.11	112	1	0	1	112	121	232	4e-70	223
TRINITY_DN111352_c0_g1_i1.p1	UniRef90_A0A0G5XWG4	Hemin receptor n	94.34	972	55	0	1	972	1	972	0	1875
TRINITY_DN111360_c0_g1_i1.p1	UniRef90_A0A2A4JQ15	Uncharacterized protein n	61.22	147	54	2	1	147	1	144	2e-51	172
TRINITY_DN111363_c0_g1_i1.p1	UniRef90_A0A2A4ISV1	Uncharacterized protein n	87.5	32	4	0	88	119	971	1002	3e-06	56.2
TRINITY_DN111391_c0_g1_i1.p1	UniRef90_A0A2A4K1J8	Reverse transcriptase domain-containing protein n	83.22	149	25	0	1	149	138	286	2e-86	266
TRINITY_DN111407_c0_g1_i1.p2	UniRef90_B1J8G6	OmpA/MotB domain protein n	92.53	308	23	0	1	308	524	831	0	565
TRINITY_DN111421_c0_g1_i1.p1	UniRef90_A0A239RW17	Pyocin repressor protein n	93.33	120	8	0	1	120	25	144	2e-75	236
TRINITY_DN111461_c0_g1_i1.p1	UniRef90_M5D7P1	Lipase_3 domain-containing protein n	96.58	117	4	0	1	117	326	442	6e-69	225
TRINITY_DN111478_c0_g1_i1.p1	UniRef90_UPI000C1410E5	PR domain zinc finger protein 5-like n	98.31	356	6	0	1	356	10	365	0	736
TRINITY_DN111496_c0_g1_i1.p3	UniRef90_A0A014P633	Sigma 54 modulation protein/ribosomal protein S30EA n	100	119	0	0	1	119	29	147	2e-78	240
TRINITY_DN111502_c0_g1_i1.p2	UniRef90_A0A0G5WF72	Neutral endopeptidase n	99.47	380	2	0	1	380	53	432	0	767
TRINITY_DN111504_c0_g1_i1.p1	UniRef90_Q5ZMC0	Endothelial differentiation-related factor 1 homolog n	100	101	0	0	1	101	48	148	4e-66	208
TRINITY_DN111521_c0_g1_i1.p1	UniRef90_Q5ZLQ6	14-3-3 protein beta/alpha n	99.17	120	1	0	1	120	41	160	4e-78	243
TRINITY_DN111544_c0_g1_i1.p1	UniRef90_A0A3L7IEJ7	MTCH1 n	100	152	0	0	1	152	58	209	5e-105	313
TRINITY_DN111554_c0_g1_i1.p1	UniRef90_UPI000EF7A9AD	uncharacterized protein K02A2.6-like n	54.96	242	93	2	16	255	68	295	1e-90	284
TRINITY_DN111568_c0_g1_i1.p1	UniRef90_A0A0K2IFD8	Uncharacterized protein n	96.76	216	7	0	1	216	1	216	2e-147	422
TRINITY_DN111579_c0_g1_i1.p1	UniRef90_A0A2R3PWH1	ANK_REP_REGION domain-containing protein n	100	115	0	0	1	115	328	442	4e-68	228
TRINITY_DN111616_c0_g1_i1.p1	UniRef90_A0A2H1WE48	SFRICE_022509 (Fragment) n	99.38	642	4	0	2	643	6	647	0	1330
TRINITY_DN111635_c0_g1_i1.p2	UniRef90_Q1IA61	Thiol peroxidase n	94.58	166	9	0	1	166	1	166	8e-107	315
TRINITY_DN111636_c0_g1_i1.p1	UniRef90_A0A2H1V0S2	SFRICE_013547 n	98.08	313	6	0	1	313	1	313	0	642
TRINITY_DN111653_c0_g1_i1.p1	UniRef90_UPI000670DC40	coiled-coil domain-containing protein 174 n	100	150	0	0	1	150	437	586	1e-93	301
TRINITY_DN111664_c0_g1_i1.p1	UniRef90_UPI0009AB5D7D	DUF3322 and DUF2220 domain-containing protein n	99.19	124	1	0	1	124	22	145	4e-82	253
TRINITY_DN111665_c0_g1_i1.p1	UniRef90_Q5ZMR0	RRM domain-containing protein n	100	110	0	0	6	115	1	110	7e-71	220
TRINITY_DN11167_c0_g1_i1.p1	UniRef90_UPI000B39E973	dynein heavy chain 3, axonemal-like n	76.81	414	96	0	1	414	184	597	0	684
TRINITY_DN111687_c0_g1_i1.p3	UniRef90_F4Q3T4	Uncharacterized protein n	46.75	77	36	3	10	83	1838	1912	3e-06	56.2
TRINITY_DN111694_c0_g1_i1.p1	UniRef90_D8JMB3	Ribosome maturation factor RimM n	95.6	182	8	0	1	182	1	182	4e-124	360
TRINITY_DN111731_c0_g1_i1.p1	UniRef90_A0A4R5GF28	Uncharacterized protein n	100	134	0	0	1	134	149	282	3e-90	279
TRINITY_DN111782_c0_g1_i1.p1	UniRef90_B2FMS2	Valine--tRNA ligase n	100	175	0	0	1	175	272	446	9e-120	372
TRINITY_DN111818_c0_g1_i1.p1	UniRef90_A0A2H1WLQ3	SFRICE_004998 n	98.37	184	3	0	3	186	22	205	3e-126	397
TRINITY_DN111819_c0_g1_i1.p1	UniRef90_UPI0006714852	DAZ-associated protein 1 isoform X3 n	100	99	0	0	1	99	241	339	1e-50	175
TRINITY_DN111854_c0_g1_i1.p1	UniRef90_A0A2H1V5V8	SFRICE_014169 n	87.14	140	17	1	1	139	624	763	8e-74	249
TRINITY_DN111854_c0_g1_i1.p1	UniRef90_A0A2H1V5V8	SFRICE_014169 n	84.17	139	22	0	1	139	99	237	3e-70	239
TRINITY_DN111860_c0_g1_i1.p1	UniRef90_UPI000C143C39	short transient receptor potential channel 4-like n	100	152	0	0	1	152	638	789	4e-103	325
TRINITY_DN111897_c0_g1_i1.p1	UniRef90_W4AHP4	Uncharacterized protein n	97.92	144	3	0	1	144	16	159	1e-97	290
TRINITY_DN111904_c0_g1_i1.p1	UniRef90_A0A1Z2LMW6	Trehalose 6-phosphate phosphatase n	99.5	199	1	0	1	199	15	213	1e-134	390
TRINITY_DN111912_c0_g1_i1.p1	UniRef90_A0A2H1VEZ4	SFRICE_037889 n	49.35	310	151	1	1	310	656	959	5e-92	311
TRINITY_DN111915_c0_g1_i1.p1	UniRef90_UPI00067169B9	F-box only protein 25 isoform X4 n	100	117	0	0	2	118	3	119	9e-80	251
TRINITY_DN111916_c0_g1_i1.p1	UniRef90_A0A2C3HRW6	PucR family transcriptional regulator n	97.2	107	3	0	1	107	426	532	3e-62	213
TRINITY_DN111927_c0_g1_i1.p1	UniRef90_UPI000C144070	uncharacterized protein LOC111356379 n	95.12	123	6	0	14	136	76	198	3e-80	247
TRINITY_DN111929_c0_g1_i1.p1	UniRef90_UPI0006EAEE78	uncharacterized protein LOC106712848 n	97.81	137	3	0	1	137	1	137	2e-91	277
TRINITY_DN111942_c0_g1_i1.p1	UniRef90_A0A2H1X1W4	SFRICE_028532 n	95.63	183	8	0	1	183	16	198	7e-118	355
TRINITY_DN11194_c0_g1_i1.p1	UniRef90_A0A2H1VZS6	SFRICE_008116 (Fragment) n	58	50	14	1	1	50	40	82	1e-07	57.4
TRINITY_DN111955_c0_g1_i1.p3	UniRef90_G3USZ2	RRM domain-containing protein n	79.63	54	11	0	2	55	516	569	4e-16	84
TRINITY_DN111963_c0_g1_i1.p1	UniRef90_W4ANU5	ABC transporter substrate-binding protein n	100	167	0	0	1	167	108	274	4e-116	350
TRINITY_DN111979_c0_g1_i1.p1	UniRef90_B4ST56	Sulphate transporter n	96.77	217	7	0	1	217	319	535	8e-141	417
TRINITY_DN111987_c0_g1_i1.p1	UniRef90_A0A423SGQ4	PKS_ER domain-containing protein n	63.56	118	40	1	3	120	235	349	2e-40	149
TRINITY_DN112011_c0_g1_i1.p1	UniRef90_UPI000C13F2C8	uncharacterized protein LOC111356845 n	99.67	305	1	0	1	305	1200	1504	0	624
TRINITY_DN112049_c0_g1_i1.p1	UniRef90_A0A0E9XTS5	Uncharacterized protein n	47.83	92	48	0	54	145	6	97	2e-18	86.7
TRINITY_DN112062_c0_g1_i1.p1	UniRef90_UPI000C140D34	uncharacterized protein LOC111351706 n	56.78	199	83	2	2	200	633	828	5e-67	231
TRINITY_DN112067_c0_g1_i1.p2	UniRef90_J7VHX4	EamA domain-containing protein n	98.32	119	2	0	16	134	1	119	3e-74	229
TRINITY_DN112073_c0_g1_i1.p1	UniRef90_A0A0G5XL47	tRNA uridine 5-carboxymethylaminomethyl modification enzyme MnmG n	97.98	297	6	0	1	297	303	599	0	588
TRINITY_DN112095_c0_g1_i1.p1	UniRef90_A0A481C421	Eukaryotic translation initiation factor 3 subunit G n	100	101	0	0	1	101	4	104	1e-64	203
TRINITY_DN112114_c0_g1_i1.p1	UniRef90_UPI000511B73D	signal recognition particle 14 kDa protein n	99.06	106	1	0	3	108	111	216	5e-68	215
TRINITY_DN112119_c0_g1_i1.p1	UniRef90_A0A0Q5HCP7	Uncharacterized protein n	87	100	13	0	93	192	3	102	6e-55	182
TRINITY_DN11212_c0_g1_i2.p1	UniRef90_V2TUP8	MFS domain-containing protein n	92.98	114	8	0	1	114	408	521	4e-68	225
TRINITY_DN112139_c0_g1_i1.p1	UniRef90_UPI000B8F66BC	cytochrome c oxidase subunit 5A, mitochondrial-like n	78.57	112	23	1	1	112	44	154	5e-58	188
TRINITY_DN112151_c0_g1_i1.p1	UniRef90_A0A2A2KBR2	Uncharacterized protein n	46.38	69	37	0	43	111	694	762	9e-07	57.8
TRINITY_DN112174_c0_g1_i1.p1	UniRef90_UPI000C142034	alpha-amylase 4N-like n	99.17	120	1	0	1	120	235	354	9e-79	252
TRINITY_DN112176_c0_g1_i1.p1	UniRef90_M5D6Q5	UPF0118 membrane protein yubA n	99.29	280	2	0	1	280	49	328	0	540
TRINITY_DN112193_c0_g1_i1.p2	UniRef90_UPI001114816E	keratin n	96.49	114	4	0	47	160	1	114	7e-70	219
TRINITY_DN112198_c0_g1_i1.p3	UniRef90_A0A210VTC4	Cytochrome c oxidase accessory protein CcoG n	90.23	133	13	0	1	133	83	215	1e-74	234
TRINITY_DN112201_c0_g1_i2.p1	UniRef90_A0A2Y9NZY4	tropomyosin alpha-1 chain isoform X6 n	99.16	119	1	0	1	119	166	284	6e-72	228
TRINITY_DN11223_c0_g1_i1.p2	UniRef90_Q1IDL6	Uncharacterized protein n	97.28	147	4	0	1	147	1	147	7e-94	281
TRINITY_DN112258_c0_g1_i1.p1	UniRef90_I3V5P4	StbA domain-containing protein n	98.81	84	1	0	102	185	1	84	7e-47	169
TRINITY_DN112263_c0_g1_i1.p1	UniRef90_N9KG33	Uncharacterized protein n	98.31	236	4	0	1	236	62	297	7e-170	483
TRINITY_DN11226_c0_g1_i1.p1	UniRef90_UPI000C141863	uncharacterized protein LOC111350608 n	92.52	107	8	0	1	107	279	385	2e-59	199
TRINITY_DN112279_c0_g1_i1.p1	UniRef90_A0A2H1UZN1	SFRICE_013149 n	99.11	112	1	0	1	112	1	112	1e-75	233
TRINITY_DN112308_c0_g1_i1.p1	UniRef90_A0A405D5G0	Lon protease n	95.26	232	11	0	1	232	46	277	2e-156	450
TRINITY_DN112337_c0_g1_i1.p2	UniRef90_A0A2W5JS48	Cell surface protein (Fragment) n	96.71	213	7	0	1	213	549	761	9e-121	380
TRINITY_DN112337_c0_g1_i1.p2	UniRef90_A0A2W5JS48	Cell surface protein (Fragment) n	47.42	213	91	1	1	213	871	1062	3e-24	112
TRINITY_DN112337_c0_g1_i1.p2	UniRef90_A0A2W5JS48	Cell surface protein (Fragment) n	41.85	227	93	8	1	199	1	216	9e-14	80.9
TRINITY_DN112337_c0_g1_i1.p2	UniRef90_A0A2W5JS48	Cell surface protein (Fragment) n	44.5	209	85	5	1	180	230	436	2e-13	79.7
TRINITY_DN112340_c0_g1_i1.p2	UniRef90_A0A0K2J2J3	Serine recombinase n	98.89	90	1	0	16	105	1	90	1e-53	186
TRINITY_DN112342_c0_g1_i1.p2	UniRef90_A0A2H1VXK0	SFRICE_005973 (Fragment) n	95.16	124	6	0	1	124	403	526	1e-74	254
TRINITY_DN112364_c0_g1_i1.p1	UniRef90_A0A127D3B4	Aldehyde dehydrogenase n	98.28	116	2	0	1	116	328	443	5e-71	231
TRINITY_DN112393_c0_g1_i1.p2	UniRef90_A0A1S2BNH0	Uncharacterized protein n	97.27	220	6	0	1	220	1	220	1e-146	421
TRINITY_DN11239_c0_g1_i1.p1	UniRef90_A0A3R1GEK4	Oxygen sensor protein DosP n	83.33	108	18	0	99	206	1	108	3e-46	175
TRINITY_DN11239_c0_g1_i2.p1	UniRef90_A0A333E6B8	PAS/PAC sensor-containing diguanylate cyclase/phosphodiesterase n	95.2	1020	49	0	99	1118	1	1020	0	1855
TRINITY_DN112415_c0_g1_i1.p1	UniRef90_A0A2R4UQK1	Putative transcriptional regulator (PcaU-like) n	98.53	136	2	0	1	136	73	208	2e-91	278
TRINITY_DN112419_c0_g1_i1.p2	UniRef90_A0A0C9MYC9	DNA, contig: SP662 n	92.18	179	14	0	1	179	276	454	1e-113	345
TRINITY_DN112424_c0_g1_i1.p1	UniRef90_W4BGN9	Sulfatase n	98.77	163	2	0	1	163	113	275	1e-110	336
TRINITY_DN112433_c0_g1_i1.p1	UniRef90_A0A1B2CZL7	Cytochrome B n	93.1	29	2	0	99	127	1	29	2e-07	57
TRINITY_DN11244_c0_g1_i1.p1	UniRef90_Q5ZJ81	Endophilin-B2 n	100	127	0	0	4	130	1	127	5e-84	263
TRINITY_DN112452_c0_g1_i1.p1	UniRef90_A0A2C9EN44	Biodegradative arginine decarboxylase AdiA n	96.61	118	4	0	1	118	223	340	4e-72	240
TRINITY_DN112460_c0_g1_i1.p1	UniRef90_A0A2I0TBB3	Calnexin n	98.52	135	2	0	1	135	234	368	8e-86	268
TRINITY_DN112468_c0_g1_i1.p1	UniRef90_A0A291J288	Type IV pilus biogenesis/stability protein PilW n	95.8	119	5	0	1	119	13	131	1e-73	232
TRINITY_DN112483_c0_g1_i1.p1	UniRef90_A0A2C2T8Q3	Porphobilinogen deaminase n	85.05	107	16	0	1	107	202	308	1e-55	186
TRINITY_DN112492_c0_g1_i1.p2	UniRef90_A0A1B2D2U7	Outer membrane protein assembly factor BamA n	100	124	0	0	1	124	381	504	1e-75	250
TRINITY_DN112512_c0_g1_i1.p1	UniRef90_A0A0W7Z1I6	ABC transporter permease n	91.97	137	11	0	1	137	123	259	4e-65	213
TRINITY_DN112528_c0_g1_i1.p1	UniRef90_UPI000904B26D	2-isopropylmalate synthase A-like n	91.07	112	10	0	1	112	74	185	2e-66	211
TRINITY_DN112530_c0_g1_i1.p3	UniRef90_A9C156	Anti-FecI sigma factor, FecR n	96.08	102	4	0	1	102	67	168	9e-59	195
TRINITY_DN112531_c0_g1_i1.p1	UniRef90_A0A3M0JWC4	Eukaryotic translation initiation factor 3 subunit D n	100	144	0	0	1	144	425	568	6e-98	305
TRINITY_DN112536_c0_g1_i1.p1	UniRef90_UPI0006709AED	coatomer subunit epsilon n	100	190	0	0	1	190	95	284	8e-137	397
TRINITY_DN112547_c0_g1_i1.p1	UniRef90_A0A0S2SYE7	Uncharacterized protein n	99.09	110	1	0	1	110	117	226	6e-71	223
TRINITY_DN112552_c0_g1_i1.p2	UniRef90_A0A0K2IZL2	dITP/XTP pyrophosphatase n	100	198	0	0	1	198	1	198	5e-140	401
TRINITY_DN112557_c0_g1_i1.p2	UniRef90_B2FNP8	Lipopolysaccharide assembly protein B n	99.11	112	1	0	1	112	1	112	3e-72	232
TRINITY_DN112563_c0_g1_i1.p3	UniRef90_A0A1B2D149	Probable GTP-binding protein EngB n	100	134	0	0	1	134	51	184	4e-90	274
TRINITY_DN112565_c0_g1_i1.p1	UniRef90_UPI0010FD24A7	reverse transcriptase family protein n	50.89	112	50	2	2	112	123	230	4e-26	110
TRINITY_DN112567_c0_g1_i1.p1	UniRef90_A0A2R3PZY8	Uncharacterized protein n	100	172	0	0	1	172	47	218	1e-123	360
TRINITY_DN112580_c0_g1_i1.p1	UniRef90_A0A0M3AFK9	DUF11 domain-containing protein n	95.91	514	21	0	1	514	375	888	0	969
TRINITY_DN112632_c0_g1_i1.p1	UniRef90_A0A333EC05	NAD-specific glutamate dehydrogenase NADP-specific glutamate dehydrogenase n	98.54	274	4	0	40	313	1	274	0	553
TRINITY_DN11265_c0_g1_i1.p1	UniRef90_N9PXN6	ResIII domain-containing protein n	94.37	142	8	0	1	142	674	815	3e-88	287
TRINITY_DN112687_c0_g1_i1.p1	UniRef90_A0A1B2D617	Signal peptidase I n	98.76	161	2	0	1	161	11	171	2e-108	325
TRINITY_DN112688_c0_g1_i1.p2	UniRef90_A0A3R4V099	Twitching mobility protein n	96.83	126	4	0	1	126	9	134	2e-81	249
TRINITY_DN112689_c0_g1_i1.p3	UniRef90_A0A014P3M5	Diguanylate cyclase n	100	105	0	0	1	105	4	108	4e-66	213
TRINITY_DN112693_c0_g1_i1.p1	UniRef90_UPI000C1444E3	uncharacterized protein LOC111361187 n	87.04	108	14	0	1	108	162	269	3e-57	195
TRINITY_DN112704_c0_g1_i1.p1	UniRef90_A0A1B2D7N4	LacI family transcriptional regulator n	99.03	103	1	0	1	103	9	111	7e-63	205
TRINITY_DN112709_c0_g1_i2.p1	UniRef90_A0A2P6L9V7	Glucosamine 6-phosphate N-acetyltransferase n	96.84	95	3	0	1	95	1	95	2e-59	191
TRINITY_DN112765_c0_g1_i1.p1	UniRef90_W4BGV4	MEKHLA domain-containing protein n	94.96	119	6	0	1	119	3	121	1e-75	233
TRINITY_DN112816_c0_g1_i1.p1	UniRef90_A0A014NJK9	Orotate phosphoribosyltransferase n	99.16	119	1	0	1	119	100	218	1e-78	243
TRINITY_DN112817_c0_g1_i1.p1	UniRef90_A0A1B2D239	Cytochrome C n	97.18	142	4	0	1	142	63	204	2e-93	289
TRINITY_DN112818_c0_g1_i1.p1	UniRef90_A0A075T806	Gustatory receptor n	98.09	366	7	0	17	382	73	438	0	757
TRINITY_DN112860_c0_g1_i1.p1	UniRef90_A0A2H1V1M6	SFRICE_030815 n	94.76	210	11	0	1	210	1	210	1e-145	430
TRINITY_DN112866_c0_g1_i1.p1	UniRef90_A0A4U9Q706	Enolase n	97.6	125	3	0	12	136	1	125	8e-84	258
TRINITY_DN112868_c0_g1_i1.p1	UniRef90_W4BDJ2	Threonine--tRNA ligase n	100	101	0	0	1	101	252	352	4e-66	221
TRINITY_DN112875_c0_g1_i1.p1	UniRef90_UPI000C141967	eukaryotic peptide chain release factor GTP-binding subunit ERF3A-like n	94.06	522	31	0	84	605	2	523	0	984
TRINITY_DN112933_c0_g1_i1.p1	UniRef90_A0A127D960	Histidine kinase n	95.2	125	6	0	1	125	1	125	3e-76	245
TRINITY_DN112936_c0_g1_i1.p1	UniRef90_W4B9E6	Glyco_transf_7C domain-containing protein n	99.03	103	1	0	1	103	85	187	8e-66	210
TRINITY_DN112956_c0_g1_i1.p3	UniRef90_A0A363RGT7	DNA topoisomerase 4 subunit B n	89.32	103	11	0	1	103	104	206	9e-55	191
TRINITY_DN112977_c0_g1_i1.p1	UniRef90_A0A2D4FQQ3	Uncharacterized protein (Fragment) n	99.19	123	1	0	1	123	313	435	8e-77	248
TRINITY_DN112980_c0_g1_i1.p1	UniRef90_A0A2H1VHP3	SFRICE034383.2 (Fragment) n	90.67	150	14	0	1	150	280	429	1e-89	282
TRINITY_DN112996_c0_g1_i1.p2	UniRef90_A0A014P454	Diguanylate phosphodiesterase n	100	167	0	0	1	167	416	582	1e-106	331
TRINITY_DN113013_c0_g1_i1.p2	UniRef90_A0A014P3Q1	DNA helicase n	95.19	104	5	0	1	104	706	809	3e-59	204
TRINITY_DN11303_c0_g1_i1.p1	UniRef90_UPI000C13FD8A	uncharacterized protein LOC111350651 isoform X1 n	80.17	116	23	0	1	116	130	245	2e-56	199
TRINITY_DN11303_c0_g1_i1.p1	UniRef90_UPI000C13FD8A	uncharacterized protein LOC111350651 isoform X1 n	42.86	119	56	3	8	116	669	785	3e-17	88.2
TRINITY_DN11303_c0_g1_i1.p1	UniRef90_UPI000C13FD8A	uncharacterized protein LOC111350651 isoform X1 n	37.61	117	61	4	10	116	492	606	8e-14	78.2
TRINITY_DN11303_c0_g1_i1.p1	UniRef90_UPI000C13FD8A	uncharacterized protein LOC111350651 isoform X1 n	35.54	121	64	4	8	116	307	425	8e-13	75.1
TRINITY_DN11303_c0_g1_i1.p1	UniRef90_UPI000C13FD8A	uncharacterized protein LOC111350651 isoform X1 n	29.25	106	65	2	10	106	852	956	2e-08	62
TRINITY_DN11303_c1_g1_i1.p1	UniRef90_UPI000C1404B4	uncharacterized protein LOC111350652 n	97.24	181	5	0	1	181	7	187	1e-114	363
TRINITY_DN11303_c1_g1_i1.p1	UniRef90_UPI000C1404B4	uncharacterized protein LOC111350652 n	35.98	164	99	4	22	181	378	539	5e-24	110
TRINITY_DN11303_c1_g1_i1.p1	UniRef90_UPI000C1404B4	uncharacterized protein LOC111350652 n	42.86	140	71	5	34	169	573	707	5e-21	101
TRINITY_DN11303_c1_g1_i1.p1	UniRef90_UPI000C1404B4	uncharacterized protein LOC111350652 n	34.25	146	84	4	30	169	205	344	4e-15	84
TRINITY_DN11303_c1_g1_i1.p1	UniRef90_UPI000C1404B4	uncharacterized protein LOC111350652 n	35.29	153	90	5	34	181	753	901	5e-15	84
TRINITY_DN11303_c1_g1_i1.p1	UniRef90_UPI000C1404B4	uncharacterized protein LOC111350652 n	29.41	136	81	7	34	162	934	1061	0.0003	50.8
TRINITY_DN113041_c0_g1_i1.p1	UniRef90_A0A091MLG4	Serine/threonine-protein kinase tousled-like 2 n	100	139	0	0	1	139	198	336	9e-93	287
TRINITY_DN113043_c0_g1_i1.p1	UniRef90_A0A1B2D7F9	Uncharacterized protein n	98.09	209	4	0	1	209	168	376	3e-134	406
TRINITY_DN113046_c0_g1_i1.p1	UniRef90_S2X867	Histidine kinase domain-containing protein n	99.38	160	1	0	1	160	386	545	2e-104	325
TRINITY_DN113084_c0_g1_i1.p2	UniRef90_G1N8R5	Heat shock protein family A (Hsp70) member 5 n	100	110	0	0	1	110	13	122	2e-71	231
TRINITY_DN113114_c0_g1_i1.p2	UniRef90_UPI000C13F603	uncharacterized protein LOC111360367 n	92.31	143	11	0	1	143	1298	1440	1e-46	174
TRINITY_DN113124_c0_g1_i1.p2	UniRef90_A0A3R3GK49	Uncharacterized protein n	51.27	158	77	0	9	166	1	158	5e-43	154
TRINITY_DN113148_c0_g1_i1.p1	UniRef90_UPI000C1422F9	centrosomal protein of 290 kDa-like n	99.4	168	1	0	1	168	27	194	3e-110	330
TRINITY_DN113160_c0_g1_i1.p3	UniRef90_A0A2D0ANJ4	General secretion pathway protein n	89.86	148	15	0	1	148	1	148	8e-75	232
TRINITY_DN113164_c0_g1_i1.p2	UniRef90_R4GDK0	Uncharacterized protein n	67.35	98	32	0	1	98	44	141	5e-39	144
TRINITY_DN113210_c0_g1_i1.p2	UniRef90_A0A409JCC6	Soluble hydrogenase 42 kDa subunit n	93.58	109	7	0	1	109	1	109	1e-67	219
TRINITY_DN113216_c0_g1_i1.p2	UniRef90_UPI0009E47789	hypothetical protein n	94.06	101	6	0	1	101	56	156	1e-56	184
TRINITY_DN11323_c0_g1_i1.p1	UniRef90_UPI000C140024	uncharacterized protein K02A2.6-like n	98.36	122	2	0	1	122	225	346	6e-76	255
TRINITY_DN113264_c0_g1_i1.p1	UniRef90_A0A1T4NYT5	ATP-dependent Clp protease ATP-binding subunit ClpX n	98.41	126	2	0	1	126	104	229	2e-79	252
TRINITY_DN113276_c0_g1_i1.p1	UniRef90_UPI000C13F594	myb-like protein X n	89.12	239	25	1	1	239	435	672	2e-130	402
TRINITY_DN113278_c0_g1_i1.p2	UniRef90_A0A093ET81	Vesicle-associated membrane protein 4 (Fragment) n	98.28	116	2	0	1	116	5	120	3e-77	236
TRINITY_DN113284_c0_g1_i1.p1	UniRef90_UPI000C140C07	uncharacterized protein LOC111364191 n	99.17	121	1	0	1	121	73	193	7e-80	249
TRINITY_DN11328_c0_g1_i1.p1	UniRef90_U3JV50	Ribosomal_L23eN domain-containing protein n	100	110	0	0	2	111	1	110	3e-69	216
TRINITY_DN113321_c0_g1_i1.p1	UniRef90_A0A2A4K979	Uncharacterized protein n	93.99	183	11	0	1	183	1510	1692	7e-113	367
TRINITY_DN113330_c0_g1_i1.p2	UniRef90_B2FHX1	Uncharacterized protein n	99.27	137	1	0	2	138	42	178	3e-90	272
TRINITY_DN113348_c0_g1_i1.p1	UniRef90_A0A1B2D0P2	Pyrroline-5-carboxylate reductase n	96.72	122	4	0	1	122	58	179	1e-66	214
TRINITY_DN113352_c0_g1_i1.p1	UniRef90_A0A1B2CZJ2	TPM_phosphatase domain-containing protein n	96.03	126	5	0	1	126	141	266	3e-72	229
TRINITY_DN11336_c0_g1_i1.p3	UniRef90_W0VE52	50S ribosomal protein L7/L12 n	91.06	123	11	0	1	123	1	123	2e-61	196
TRINITY_DN113423_c0_g1_i1.p1	UniRef90_A0A014P3C5	LacI family transcriptional regulator n	100	137	0	0	1	137	155	291	4e-90	276
TRINITY_DN113445_c0_g1_i1.p1	UniRef90_J7VMS9	Endo/exonuclease/phosphatase domain-containing protein n	97.89	379	8	0	8	386	13	391	0	763
TRINITY_DN113475_c0_g1_i1.p2	UniRef90_B8KZP4	DNA-3-methyladenine glycosylase I n	98.65	148	2	0	1	148	1	148	8e-103	304
TRINITY_DN113484_c0_g1_i1.p1	UniRef90_A0A1D2N3G2	Chitin-binding type-4 domain-containing protein n	66.67	99	33	0	1	99	110	208	1e-43	152
TRINITY_DN11350_c0_g1_i1.p1	UniRef90_A0A446A426	Uncharacterized protein n	52.5	80	38	0	3	82	31	110	3e-10	63.9
TRINITY_DN113525_c0_g1_i1.p1	UniRef90_W4B3Q7	Uronate isomerase n	100	113	0	0	1	113	303	415	3e-71	231
TRINITY_DN113566_c0_g1_i1.p2	UniRef90_V9G8P4	Threonine--tRNA ligase n	99.09	110	1	0	1	110	198	307	1e-68	229
TRINITY_DN113582_c0_g1_i1.p1	UniRef90_A0A2J0U612	Serine hydrolase n	92.6	392	29	0	28	419	1	392	0	719
TRINITY_DN113611_c0_g1_i1.p1	UniRef90_UPI000C143054	cholinesterase 1-like n	95.19	104	5	0	5	108	1	104	3e-64	215
TRINITY_DN113661_c0_g1_i1.p1	UniRef90_A0A014Q5U3	HTH araC/xylS-type domain-containing protein n	100	172	0	0	1	172	48	219	7e-117	345
TRINITY_DN113670_c0_g1_i1.p1	UniRef90_A0A2H1WC18	SFRICE042033.2 (Fragment) n	93.83	162	10	0	1	162	257	418	4e-94	291
TRINITY_DN113691_c0_g1_i1.p2	UniRef90_M5CRT4	Methyl-accepting chemotaxis citrate transducer n	97.44	156	4	0	1	156	10	165	3e-94	282
TRINITY_DN113696_c0_g1_i1.p1	UniRef90_A0A3R4R9W4	Uncharacterized protein n	63.38	142	52	0	1	142	1	142	2e-51	184
TRINITY_DN113706_c0_g1_i1.p1	UniRef90_UPI000C142D48	LOW QUALITY PROTEIN: hydrocephalus-inducing protein-like n	84.96	113	10	2	1	106	1180	1292	3e-53	192
TRINITY_DN11370_c0_g1_i1.p1	UniRef90_UPI0002E32C69	GAF domain-containing protein n	83.62	177	29	0	42	218	1	177	6e-95	305
TRINITY_DN11376_c0_g1_i1.p1	UniRef90_A0A2J0UYN4	Fimbriae usher protein n	98.36	732	12	0	111	842	1	732	0	1434
TRINITY_DN113778_c0_g1_i1.p1	UniRef90_A0A427VB19	Type I-F CRISPR-associated helicase Cas3 n	99.66	293	1	0	1	293	1	293	0	605
TRINITY_DN113792_c0_g1_i1.p3	UniRef90_A0A1I6L5C4	23S rRNA (guanosine-2'-O-)-methyltransferase RlmB n	97.17	247	7	0	1	247	33	279	6e-168	478
TRINITY_DN113797_c0_g1_i1.p1	UniRef90_A0A0U3RUP0	Uncharacterized protein n	96	125	5	0	1	125	162	286	5e-71	230
TRINITY_DN113850_c0_g1_i1.p1	UniRef90_UPI000E77B06B	uncharacterized protein LOC113402703 n	68.42	285	90	0	1	285	160	444	2e-137	410
TRINITY_DN113858_c0_g1_i1.p2	UniRef90_A0A408C228	Uncharacterized protein n	63.93	61	22	0	1	61	92	152	5e-15	77
TRINITY_DN113913_c0_g1_i1.p1	UniRef90_A0A2H1V299	SFRICE_001672 n	91.34	127	11	0	1	127	191	317	2e-71	236
TRINITY_DN113924_c0_g1_i1.p2	UniRef90_J3E3Z8	Amino acid adenylation enzyme/thioester reductase family protein n	93.28	268	18	0	1	268	1095	1362	8e-168	516
TRINITY_DN113924_c0_g1_i1.p2	UniRef90_J3E3Z8	Amino acid adenylation enzyme/thioester reductase family protein n	42.11	266	144	5	4	268	64	320	6e-46	177
TRINITY_DN113951_c0_g1_i1.p2	UniRef90_A0A2W5H9J1	TonB_dep_Rec domain-containing protein (Fragment) n	98.24	170	3	0	1	170	349	518	1e-116	352
TRINITY_DN113961_c0_g1_i1.p1	UniRef90_C5I0W5	Hemicentin-like protein (Fragment) n	48.39	124	63	1	1	124	120	242	2e-28	120
TRINITY_DN11396_c0_g1_i1.p1	UniRef90_A0A2H1VP03	SFRICE_026133 n	61.9	63	23	1	1	62	85	147	9e-16	79
TRINITY_DN113977_c0_g1_i1.p2	UniRef90_A0A1B2D074	AB hydrolase-1 domain-containing protein n	100	109	0	0	1	109	5	113	2e-66	223
TRINITY_DN1139_c0_g1_i1.p1	UniRef90_A0A059UUT6	Alpha-1,4-glucan:maltose-1-phosphate maltosyltransferase n	91.52	672	57	0	1	672	1	672	0	1267
TRINITY_DN114003_c0_g1_i1.p1	UniRef90_UPI000C140B48	uncharacterized protein LOC111352337 n	89.69	97	9	1	7	102	962	1058	4e-50	182
TRINITY_DN114014_c0_g1_i1.p1	UniRef90_A0A2A7US14	Flagellar motor switch protein FliG n	96.38	138	5	0	7	144	1	138	1e-86	268
TRINITY_DN114023_c0_g1_i1.p3	UniRef90_UPI0006716CDA	uncharacterized protein LOC106040615 n	100	144	0	0	1	144	6	149	1e-93	290
TRINITY_DN114034_c0_g1_i1.p1	UniRef90_M5CZ93	Lipid A export ATP-binding/permease protein msbA n	93.58	109	7	0	1	109	489	597	2e-57	198
TRINITY_DN114049_c0_g1_i1.p1	UniRef90_A0A2R3Q7N7	GNAT family N-acetyltransferase n	100	192	0	0	30	221	1	192	1e-134	389
TRINITY_DN114051_c0_g1_i1.p1	UniRef90_F6M8J5	Odorant receptor n	89.6	327	34	0	24	350	86	412	0	595
TRINITY_DN114056_c0_g1_i1.p1	UniRef90_M5CUB8	Putative metal chaperone yciC n	100	172	0	0	1	172	49	220	6e-117	346
TRINITY_DN114061_c0_g1_i1.p1	UniRef90_B8LA00	Arginase n	98.48	197	3	0	1	197	110	306	1e-138	402
TRINITY_DN114064_c0_g1_i1.p1	UniRef90_B4SRJ9	Monooxygenase FAD-binding n	98.06	206	4	0	1	206	63	268	3e-139	408
TRINITY_DN114070_c0_g1_i1.p1	UniRef90_A0A1U8C6J4	iporin n	89.52	124	6	2	1	124	1250	1366	1e-61	216
TRINITY_DN114083_c0_g1_i1.p1	UniRef90_P97449	Aminopeptidase N n	100	99	0	0	1	99	567	665	1e-59	206
TRINITY_DN114148_c0_g1_i1.p3	UniRef90_A0A404WH60	Acetyl-S-ACP:malonate ACP transferase n	96	150	6	0	1	150	72	221	4e-102	308
TRINITY_DN11416_c0_g1_i1.p1	UniRef90_A0A2W1BIW0	SERTA domain-containing protein n	99.18	245	2	0	137	381	27	271	3e-166	479
TRINITY_DN114229_c0_g1_i1.p1	UniRef90_UPI000C14374A	alpha-N-acetylglucosaminidase-like n	49.49	295	131	4	1	280	456	747	5e-88	291
TRINITY_DN114247_c0_g1_i1.p1	UniRef90_N8WF75	Resolvase/invertase-type recombinase catalytic domain-containing protein n	91.6	119	10	0	1	119	56	174	1e-68	217
TRINITY_DN114249_c0_g1_i1.p4	UniRef90_A0A0H2R3V1	Uncharacterized protein n	97.98	99	2	0	1	99	1	99	4e-61	193
TRINITY_DN114312_c0_g1_i1.p1	UniRef90_A0A3R2N2T6	Uncharacterized protein n	94	50	3	0	50	99	1	50	3e-24	100
TRINITY_DN114317_c0_g1_i1.p2	UniRef90_A0A014NY55	Lytic transglycosylase n	99.28	138	1	0	1	138	249	386	4e-91	281
TRINITY_DN114323_c0_g1_i1.p1	UniRef90_A0A2H1VWF0	SFRICE_015090 n	78.12	32	5	1	94	125	524	553	5e-06	55.1
TRINITY_DN114336_c0_g1_i1.p1	UniRef90_UPI000C13F603	uncharacterized protein LOC111360367 n	97.35	189	5	0	1	189	1032	1220	3e-118	379
TRINITY_DN114339_c0_g1_i1.p1	UniRef90_UPI000EF7E9D4	piggyBac transposable element-derived protein 4-like n	73.13	67	18	0	60	126	1	67	1e-24	106
TRINITY_DN114348_c0_g1_i1.p1	UniRef90_A0A1B2D1Z0	Pribosyltran domain-containing protein n	97.04	169	5	0	26	194	1	169	1e-112	333
TRINITY_DN11435_c0_g1_i1.p1	UniRef90_A0A333E234	Outer membrane receptor for ferric coprogen and ferric-rhodotorulic acid n	97.63	465	11	0	29	493	1	465	0	923
TRINITY_DN11435_c0_g1_i2.p1	UniRef90_A0A333E234	Outer membrane receptor for ferric coprogen and ferric-rhodotorulic acid n	97.63	465	11	0	29	493	1	465	0	923
TRINITY_DN114379_c0_g1_i1.p1	UniRef90_A0A1B2D1X1	Uncharacterized protein n	91.53	118	10	0	1	118	33	150	2e-66	216
TRINITY_DN114392_c0_g1_i1.p2	UniRef90_A0A2W5J8W8	Dienelactone hydrolase n	95.28	127	6	0	1	127	115	241	2e-82	254
TRINITY_DN114400_c0_g1_i1.p3	UniRef90_Q6KAY1	Efflux pump membrane transporter n	98.28	116	2	0	1	116	925	1040	5e-66	225
TRINITY_DN114408_c0_g1_i1.p1	UniRef90_A0A380SVH7	Chemotaxis protein CheV n	98.41	63	1	0	45	107	1	63	6e-33	127
TRINITY_DN114408_c0_g1_i2.p1	UniRef90_A0A380SVH7	Chemotaxis protein CheV n	98.41	63	1	0	45	107	1	63	9e-33	127
TRINITY_DN114422_c0_g1_i1.p1	UniRef90_M5CTT3	Methyltransf_11 domain-containing protein n	100	154	0	0	29	182	1	154	1e-103	311
TRINITY_DN114426_c0_g1_i1.p1	UniRef90_W4BHD0	Histidine kinase n	99.15	118	1	0	1	118	229	346	1e-74	244
TRINITY_DN114505_c0_g1_i1.p2	UniRef90_B8L5J9	Voltage gated chloride channel family protein n	95.95	247	10	0	15	261	352	598	7e-150	444
TRINITY_DN114509_c0_g1_i1.p1	UniRef90_B2FT17	Ribonuclease PH n	99.44	177	1	0	47	223	1	177	5e-120	353
TRINITY_DN114522_c0_g1_i1.p1	UniRef90_A0A1Y1IXJ8	TonB-dependent receptor n	86.61	112	15	0	1	112	62	173	1e-57	200
TRINITY_DN114575_c0_g1_i1.p1	UniRef90_UPI000C13F9A7	putative nuclease HARBI1 n	95.92	98	4	0	1	98	250	347	6e-58	194
TRINITY_DN114592_c0_g1_i1.p1	UniRef90_UPI000A6F52A8	hypothetical protein n	69.15	201	62	0	1	201	197	397	2e-97	303
TRINITY_DN114606_c0_g1_i1.p1	UniRef90_S4P4D9	MADF domain-containing protein n	45.99	137	61	4	2	138	120	243	9e-23	102
TRINITY_DN114607_c0_g1_i1.p2	UniRef90_A0A1B2D4V0	ABC transporter ATP-binding protein n	99.29	141	1	0	1	141	38	178	1e-94	287
TRINITY_DN114628_c0_g1_i1.p1	UniRef90_A0A2A4JBR2	Uncharacterized protein n	89.3	187	20	0	1	187	124	310	1e-117	348
TRINITY_DN114631_c0_g1_i1.p2	UniRef90_A0A431KSK5	Protein glxC n	91.36	162	14	0	1	162	46	207	7e-100	299
TRINITY_DN114644_c0_g1_i1.p2	UniRef90_M5CT23	Epimerase n	94.95	218	11	0	1	218	201	418	4e-138	406
TRINITY_DN114662_c0_g1_i1.p1	UniRef90_A0A3R4RQ63	Phosphoribosylamine--glycine ligase n	94.37	213	12	0	1	213	72	284	1e-141	410
TRINITY_DN114664_c0_g1_i1.p1	UniRef90_A0A1B2D3N9	Histidine kinase domain-containing protein n	98.51	134	1	1	1	134	56	188	2e-82	263
TRINITY_DN114697_c0_g1_i1.p2	UniRef90_B2FLR1	3-hydroxydecanoyl-[acyl-carrier-protein] dehydratase n	100	136	0	0	1	136	36	171	1e-93	280
TRINITY_DN114706_c0_g1_i1.p1	UniRef90_S2WZY4	IPTL-CTERM domain-containing protein n	94.63	149	8	0	1	149	745	893	1e-83	277
TRINITY_DN114706_c0_g1_i1.p1	UniRef90_S2WZY4	IPTL-CTERM domain-containing protein n	93.29	149	10	0	1	149	674	822	9e-82	271
TRINITY_DN114706_c0_g1_i1.p1	UniRef90_S2WZY4	IPTL-CTERM domain-containing protein n	85.23	149	21	1	1	149	604	751	2e-71	243
TRINITY_DN114706_c0_g1_i1.p1	UniRef90_S2WZY4	IPTL-CTERM domain-containing protein n	79.33	150	29	2	1	149	532	680	1e-64	224
TRINITY_DN114706_c0_g1_i1.p1	UniRef90_S2WZY4	IPTL-CTERM domain-containing protein n	74	150	37	2	1	149	462	610	9e-59	208
TRINITY_DN114706_c0_g1_i1.p1	UniRef90_S2WZY4	IPTL-CTERM domain-containing protein n	83.06	124	20	1	1	124	816	938	7e-54	194
TRINITY_DN114706_c0_g1_i1.p1	UniRef90_S2WZY4	IPTL-CTERM domain-containing protein n	59.46	148	57	3	2	149	394	538	4e-36	144
TRINITY_DN114706_c0_g1_i1.p1	UniRef90_S2WZY4	IPTL-CTERM domain-containing protein n	45.16	124	64	3	28	149	347	468	1e-14	81.6
TRINITY_DN114708_c0_g1_i1.p1	UniRef90_A0A1B2D4A8	Arginase n	100	115	0	0	1	115	101	215	3e-74	235
TRINITY_DN114719_c0_g1_i1.p1	UniRef90_A0A493TIE8	Uncharacterized protein n	86.11	108	15	0	1	108	53	160	3e-60	196
TRINITY_DN114725_c0_g1_i1.p1	UniRef90_UPI0006716F3B	telomeric repeat-binding factor 2 n	99.01	101	1	0	1	101	339	439	1e-57	196
TRINITY_DN114728_c0_g1_i1.p3	UniRef90_A0A0X3QYA8	Uncharacterized protein n	98.6	143	2	0	1	143	161	303	1e-92	283
TRINITY_DN114741_c0_g1_i1.p1	UniRef90_A0A1V6EZA9	Uncharacterized protein n	29.03	248	166	2	234	472	59	305	2e-15	87.4
TRINITY_DN114742_c0_g1_i1.p3	UniRef90_A0A014QBB0	RDD domain-containing protein n	98.32	119	2	0	1	119	39	157	4e-75	232
TRINITY_DN114766_c0_g1_i1.p1	UniRef90_A0A3R3YL06	Uncharacterized protein n	36.98	192	107	4	1	185	9	193	7e-11	70.9
TRINITY_DN114793_c0_g1_i1.p2	UniRef90_UPI00086363B3	AAA family ATPase n	62.77	94	34	1	7	99	123	216	9e-33	130
TRINITY_DN114810_c0_g1_i1.p1	UniRef90_UPI0009442DAD	hypothetical protein n	94.12	170	3	1	1	163	453	622	7e-89	293
TRINITY_DN114810_c0_g1_i1.p1	UniRef90_UPI0009442DAD	hypothetical protein n	93.87	163	10	0	1	163	538	700	1e-86	286
TRINITY_DN114810_c0_g1_i1.p1	UniRef90_UPI0009442DAD	hypothetical protein n	69.4	183	35	2	2	163	362	544	3e-58	207
TRINITY_DN114810_c0_g1_i1.p1	UniRef90_UPI0009442DAD	hypothetical protein n	63.07	176	42	4	1	154	616	790	9e-39	152
TRINITY_DN114810_c0_g1_i1.p1	UniRef90_UPI0009442DAD	hypothetical protein n	43.81	194	74	4	3	163	268	459	2e-27	119
TRINITY_DN114810_c0_g1_i1.p1	UniRef90_UPI0009442DAD	hypothetical protein n	34.48	203	89	8	2	163	795	994	3e-10	68.9
TRINITY_DN114810_c0_g1_i1.p1	UniRef90_UPI0009442DAD	hypothetical protein n	38.24	136	61	4	2	117	894	1026	6e-08	62
TRINITY_DN114862_c0_g1_i1.p1	UniRef90_A0A1B2D2Z2	Glutamine-dependent NAD(+) synthetase n	99.07	107	1	0	1	107	388	494	2e-68	226
TRINITY_DN11486_c0_g1_i1.p1	UniRef90_A0A2W1BCI8	UMP-CMP kinase n	89.2	213	23	0	1	213	1	213	7e-140	402
TRINITY_DN114879_c0_g1_i1.p2	UniRef90_M5D3Z3	CDP-diacylglycerol--glycerol-3-phosphate 3-phosphatidyltransferase n	100	124	0	0	1	124	67	190	6e-78	243
TRINITY_DN114892_c0_g1_i1.p1	UniRef90_A0A405MUN0	Uncharacterized protein n	86.54	104	14	0	1	104	131	234	7e-54	179
TRINITY_DN114895_c0_g1_i1.p3	UniRef90_A0A0M1EWG6	Uncharacterized protein n	97.25	109	3	0	1	109	4	112	4e-71	219
TRINITY_DN114899_c0_g1_i1.p1	UniRef90_A0A2J7QTG9	Reverse transcriptase domain-containing protein n	32.52	163	93	7	2	155	109	263	5e-08	62
TRINITY_DN114914_c0_g1_i1.p1	UniRef90_UPI000C13F544	trypsin, alkaline A-like n	96.43	224	8	0	5	228	1	224	1e-155	445
TRINITY_DN11495_c0_g1_i1.p2	UniRef90_A0A4Q2H462	Oar protein (Fragment) n	99.64	279	0	1	17	294	1	279	0	550
TRINITY_DN114968_c0_g1_i1.p1	UniRef90_A0A3S2PH68	Integrase catalytic domain-containing protein n	76.19	168	37	1	13	180	1	165	9e-91	287
TRINITY_DN115008_c0_g1_i1.p1	UniRef90_A0A0M3I854	Deltameth_res domain-containing protein n	61.29	31	12	0	78	108	27	57	3e-05	48.9
TRINITY_DN115038_c0_g1_i1.p2	UniRef90_A0A1B2D4N5	Microcin ABC transporter ATP-binding protein n	100	115	0	0	1	115	424	538	2e-69	228
TRINITY_DN115038_c0_g1_i1.p2	UniRef90_A0A1B2D4N5	Microcin ABC transporter ATP-binding protein n	52.29	109	52	0	5	113	150	258	3e-28	117
TRINITY_DN115065_c0_g1_i1.p4	UniRef90_A0A2W5I644	Acriflavin resistance protein (Fragment) n	96.55	87	3	0	1	87	758	844	4e-47	171
TRINITY_DN115085_c0_g1_i1.p2	UniRef90_A0A333DS98	Outer membrane protein D1 n	98.89	270	3	0	1	270	122	391	0	543
TRINITY_DN115089_c0_g1_i1.p1	UniRef90_A0A226DD93	V(D)J recombination activating protein 1 n	48.67	113	53	2	1	108	628	740	3e-24	108
TRINITY_DN115091_c0_g1_i1.p1	UniRef90_A0A356JC91	Lytic murein transglycosylase (Fragment) n	96.6	235	4	1	1	231	1	235	1e-154	443
TRINITY_DN115126_c0_g1_i1.p1	UniRef90_A0A2H1WS63	SFRICE_040854 (Fragment) n	40.33	181	97	4	51	224	211	387	3e-28	120
TRINITY_DN115162_c0_g1_i1.p1	UniRef90_A0A2R3PYK7	His-Xaa-Ser system radical SAM maturase HxsB n	100	140	0	0	1	140	217	356	2e-92	288
TRINITY_DN115165_c0_g1_i1.p3	UniRef90_A0A014NPF8	DTW domain-containing protein n	99.15	118	1	0	19	136	1	118	7e-79	246
TRINITY_DN115172_c0_g1_i1.p2	UniRef90_A0A1B2D5P0	DNA mismatch repair protein MutL n	99.02	102	1	0	1	102	1	102	5e-58	200
TRINITY_DN115178_c0_g1_i1.p1	UniRef90_A0A014NIY8	Pilus assembly protein PilP n	99.26	136	1	0	20	155	1	136	8e-92	276
TRINITY_DN115191_c0_g1_i1.p3	UniRef90_A0A1B2D0M5	Putative glutamate--cysteine ligase 2 n	98.62	145	2	0	6	150	1	145	3e-98	300
TRINITY_DN115208_c0_g1_i1.p2	UniRef90_UPI00080B82C5	efflux transporter outer membrane subunit n	99.04	208	2	0	1	208	179	386	9e-140	409
TRINITY_DN115259_c0_g1_i1.p2	UniRef90_A0A3R5KLD3	Phosphate acetyltransferase n	92.71	192	14	0	1	192	266	457	5e-118	355
TRINITY_DN115261_c0_g1_i1.p1	UniRef90_A0A0L7L865	Uncharacterized protein (Fragment) n	60.43	139	46	3	2	139	55	185	1e-50	172
TRINITY_DN115262_c0_g1_i1.p2	UniRef90_A0A2I0T8F7	Annexin a7 isoform x1 n	71.01	69	11	2	2	64	48	113	1e-16	80.9
TRINITY_DN115270_c0_g1_i1.p1	UniRef90_B8LA55	Transcriptional regulator n	98.19	221	4	0	1	221	85	305	5e-155	445
TRINITY_DN115286_c0_g1_i1.p3	UniRef90_A0A2W5I034	Malate synthase A (Fragment) n	98.68	151	2	0	1	151	1	151	6e-97	295
TRINITY_DN115299_c0_g1_i1.p1	UniRef90_A0A3R3PPC6	Uncharacterized protein n	63.64	55	20	0	50	104	1	55	2e-14	79
TRINITY_DN115329_c0_g1_i1.p1	UniRef90_UPI00052330F3	fatty acyl-CoA reductase 1 n	96.63	89	3	0	28	116	80	168	4e-56	185
TRINITY_DN115417_c0_g1_i1.p1	UniRef90_A0A3R4GW38	Primosomal protein N n	95.48	199	9	0	1	199	78	276	2e-132	385
TRINITY_DN115438_c0_g1_i1.p1	UniRef90_M5CSR0	LysR family transcriptional regulator n	97.41	116	3	0	1	116	182	297	2e-74	234
TRINITY_DN115452_c0_g1_i1.p1	UniRef90_D0SIA8	Prepilin-type cleavage/methylation N-terminal domain protein n	96.26	107	4	0	3	109	1	107	5e-67	211
TRINITY_DN11548_c0_g1_i1.p1	UniRef90_UPI000C142891	uncharacterized protein LOC111359218 n	75.25	101	25	0	3	103	1	101	4e-45	157
TRINITY_DN115503_c0_g1_i1.p1	UniRef90_UPI000C13FFD1	antichymotrypsin-2-like n	98.17	164	3	0	1	164	232	395	3e-112	337
TRINITY_DN115518_c0_g1_i1.p3	UniRef90_A0A1B2CZS8	Uncharacterized protein n	95.61	114	5	0	1	114	40	153	5e-71	223
TRINITY_DN115522_c0_g1_i1.p1	UniRef90_A0A0M1NZ85	Acetyl-CoA acetyltransferase n	99.34	151	1	0	17	167	1	151	6e-100	305
TRINITY_DN115572_c0_g1_i1.p1	UniRef90_A0A0L7L5Z4	Uncharacterized protein n	81.4	43	7	1	8	50	1	42	1e-13	71.2
TRINITY_DN11558_c0_g1_i1.p1	UniRef90_UPI000C13FE7F	uncharacterized protein LOC111349816 n	97.1	138	4	0	1	138	568	705	5e-85	283
TRINITY_DN115612_c0_g1_i1.p1	UniRef90_UPI000C13FCD6	uncharacterized protein LOC111349786 n	81.62	136	14	2	1	135	2178	2303	8e-59	209
TRINITY_DN115649_c0_g1_i1.p1	UniRef90_A0A014QEU4	Succinyldiaminopimelate aminotransferase n	98.1	105	2	0	1	105	208	312	7e-65	213
TRINITY_DN115664_c0_g1_i1.p1	UniRef90_A0A0F5ZPJ5	Membrane protein n	93.17	249	17	0	1	249	12	260	2e-165	473
TRINITY_DN115671_c0_g1_i1.p1	UniRef90_A0A1B2D4U3	FMN-dependent NADH-azoreductase n	99.25	134	1	0	16	149	1	134	2e-92	279
TRINITY_DN11568_c0_g1_i1.p1	UniRef90_UPI000C1437A1	UDP-glucuronosyltransferase 2B31-like n	89.09	110	12	0	1	110	71	180	7e-60	203
TRINITY_DN115701_c0_g1_i1.p1	UniRef90_A0A4Q3N807	Phosphoenolpyruvate synthase (Fragment) n	95.93	123	5	0	1	123	71	193	1e-76	243
TRINITY_DN115728_c0_g1_i1.p1	UniRef90_A0A2J0UMU0	Nitrilase n	99.33	149	1	0	1	149	142	290	4e-101	304
TRINITY_DN115729_c0_g1_i1.p1	UniRef90_P43347	Translationally-controlled tumor protein homolog n	99.35	154	1	0	14	167	1	154	7e-108	318
TRINITY_DN115733_c0_g1_i1.p2	UniRef90_A0A1B2D3L9	Chromosome partition protein Smc n	99.48	191	1	0	1	191	463	653	5e-127	397
TRINITY_DN115746_c0_g1_i1.p2	UniRef90_UPI000EAA683B	RNA polymerase II-associated factor 1 homolog n	98.21	112	2	0	1	112	3	114	2e-73	238
TRINITY_DN115778_c0_g1_i1.p1	UniRef90_A0A1D2N5Z8	39S ribosomal protein L28, mitochondrial n	57.63	118	48	1	1	118	134	249	4e-37	139
TRINITY_DN115779_c0_g1_i1.p1	UniRef90_UPI000B372413	mono [ADP-ribose] polymerase PARP16 n	99.12	113	1	0	1	113	1	113	1e-70	228
TRINITY_DN115812_c0_g1_i1.p3	UniRef90_UPI001045DD99	TonB-dependent receptor n	95.9	195	8	0	1	195	72	266	4e-119	365
TRINITY_DN115837_c0_g1_i1.p1	UniRef90_A0A3M2UMT3	Xanthine/uracil permease protein n	54.17	48	17	2	79	121	1	48	0.0003	49.3
TRINITY_DN115842_c0_g1_i1.p1	UniRef90_UPI00093A9B67	hypothetical protein n	50.83	120	59	0	5	124	4	123	4e-31	120
TRINITY_DN115846_c0_g1_i1.p3	UniRef90_A0A1B2D789	LPS-assembly lipoprotein LptE n	99.14	116	1	0	1	116	54	169	1e-75	233
TRINITY_DN115850_c0_g1_i1.p1	UniRef90_UPI00103FA2A6	uncharacterized protein LOC114365301 n	70	100	30	0	13	112	516	615	1e-37	147
TRINITY_DN115864_c0_g1_i1.p1	UniRef90_S2KS82	PhaK-like protein n	85.85	205	29	0	1	205	8	212	2e-126	375
TRINITY_DN115868_c0_g1_i1.p1	UniRef90_A0A1D2NL99	60S ribosomal protein L22 n	81.2	117	21	1	29	144	76	192	4e-48	166
TRINITY_DN115869_c0_g1_i1.p3	UniRef90_A0A383RYR3	Acyl-coenzyme A dehydrogenase n	87.5	96	12	0	11	106	11	106	2e-49	177
TRINITY_DN115904_c0_g1_i1.p1	UniRef90_UPI000C1438B4	uncharacterized protein LOC111349940 n	89.9	297	30	0	1	297	502	798	2e-177	543
TRINITY_DN115931_c0_g1_i1.p2	UniRef90_A0A3R3EJ04	p-hydroxybenzoic acid efflux pump subunit AaeB n	94.46	271	15	0	1	271	1	271	1e-167	493
TRINITY_DN115944_c0_g1_i1.p1	UniRef90_A0A380U6B1	Kinase sensor component of a two component signal transduction system n	99.46	184	1	0	1	184	341	524	8e-127	380
TRINITY_DN115980_c0_g1_i1.p1	UniRef90_UPI000781DE1E	hypothetical protein n	36.55	197	109	4	2	183	91	286	3e-26	113
TRINITY_DN115_c0_g1_i1.p1	UniRef90_A0A1B2D5J8	Sensor protein n	99.19	247	2	0	9	255	1	247	3e-172	496
TRINITY_DN116027_c0_g1_i1.p1	UniRef90_H9JTE2	PRE_C2HC domain-containing protein n	65.16	244	83	1	10	251	95	338	2e-111	338
TRINITY_DN116034_c0_g1_i1.p1	UniRef90_A0A0R0B5D1	Rick_17kDa_Anti domain-containing protein n	96.05	253	10	0	23	275	1	253	2e-173	493
TRINITY_DN116035_c0_g1_i1.p2	UniRef90_A0A0K1JZM7	30S ribosomal protein S9 n	94.4	125	7	0	1	125	1	125	7e-77	235
TRINITY_DN116044_c0_g1_i1.p2	UniRef90_A0A1B2D1S8	Chemotaxis protein n	100	118	0	0	1	118	402	519	2e-71	233
TRINITY_DN11606_c0_g1_i1.p2	UniRef90_A0A2W1CXS5	Fork-head domain-containing protein n	97.12	104	2	1	1	104	1	103	2e-62	204
TRINITY_DN11609_c0_g1_i1.p1	UniRef90_A0A2R3PY32	WYL domain-containing protein n	99.62	264	1	0	1	264	37	300	0	536
TRINITY_DN116156_c0_g1_i1.p1	UniRef90_UPI000C140EA3	uncharacterized protein LOC111352116 n	98.82	170	2	0	1	170	151	320	1e-109	349
TRINITY_DN116180_c0_g1_i1.p2	UniRef90_A0A014QCR2	Cytochrome b n	100	111	0	0	1	111	247	357	2e-67	222
TRINITY_DN116181_c0_g1_i1.p2	UniRef90_A0A080NR63	Aminopeptidase N n	97.39	153	4	0	1	153	671	823	7e-97	310
TRINITY_DN116244_c0_g1_i1.p1	UniRef90_A0A2D2M5S6	Integrase n	98.07	207	4	0	18	224	1	207	2e-138	409
TRINITY_DN116257_c0_g1_i1.p1	UniRef90_A0A091LAN0	Serine incorporator 1 (Fragment) n	100	120	0	0	1	120	165	284	9e-79	246
TRINITY_DN116258_c0_g1_i1.p1	UniRef90_B4SMW2	ABC transporter sodium permease n	97.67	300	7	0	1	300	95	394	0	592
TRINITY_DN116319_c0_g1_i1.p1	UniRef90_A0A4S8F7S3	3-methyl-2-oxobutanoate hydroxymethyltransferase n	72.83	92	25	0	15	106	3	94	3e-39	144
TRINITY_DN116322_c0_g1_i1.p2	UniRef90_A0A409JKB9	Long-chain-fatty-acid--CoA ligase n	86.67	120	16	0	1	120	27	146	2e-63	214
TRINITY_DN116324_c0_g1_i1.p1	UniRef90_UPI000C142178	uncharacterized protein LOC111356175 isoform X1 n	91.96	112	9	0	8	119	706	817	2e-62	214
TRINITY_DN116348_c0_g1_i1.p1	UniRef90_UPI000F4229D9	LOW QUALITY PROTEIN: uncharacterized protein LOC106983234 n	87.9	124	15	0	1	124	573	696	2e-68	231
TRINITY_DN116360_c0_g1_i1.p3	UniRef90_UPI0007777945	eukaryotic translation initiation factor 3 subunit C-like n	92.5	120	9	0	1	120	55	174	5e-78	241
TRINITY_DN116364_c0_g1_i1.p1	UniRef90_UPI000C1409C6	lysoplasmalogenase-like n	100	26	0	0	105	130	8	33	4e-08	58.5
TRINITY_DN116382_c0_g1_i1.p1	UniRef90_W4BIS6	Serine/threonine-protein kinase afsK n	100	101	0	0	1	101	350	450	4e-62	207
TRINITY_DN116440_c0_g1_i1.p3	UniRef90_A0A014P444	Uncharacterized protein n	99.26	136	1	0	1	136	15	150	2e-90	271
TRINITY_DN11646_c0_g1_i1.p1	UniRef90_A0A323TS92	Uncharacterized protein n	58.25	206	85	1	1	206	212	416	1e-82	264
TRINITY_DN116536_c0_g1_i1.p1	UniRef90_UPI000C1445C2	uncharacterized protein LOC111348420 isoform X1 n	99.06	106	1	0	1	106	320	425	1e-69	238
TRINITY_DN116547_c0_g1_i1.p1	UniRef90_A0A0Q4L3U4	Uncharacterized protein n	73.21	112	16	1	3	100	1	112	9e-13	70.1
TRINITY_DN116555_c0_g1_i1.p1	UniRef90_A0A2A2M2M7	Uncharacterized protein n	46.38	69	37	0	8	76	82	150	1e-05	52
TRINITY_DN11657_c0_g1_i1.p2	UniRef90_A0A407QSH6	Uncharacterized protein n	62.89	97	33	2	1	97	6	99	1e-26	105
TRINITY_DN116659_c0_g1_i1.p2	UniRef90_A0A3R3MT44	Ribose import ATP-binding protein RbsA n	93.99	316	19	0	22	337	1	316	0	598
TRINITY_DN116659_c0_g1_i1.p2	UniRef90_A0A3R3MT44	Ribose import ATP-binding protein RbsA n	26.18	233	158	6	38	261	274	501	1e-13	81.6
TRINITY_DN116661_c0_g1_i1.p3	UniRef90_A0A1B2D408	Uncharacterized protein n	95.73	117	5	0	1	117	24	140	1e-57	196
TRINITY_DN11667_c0_g2_i1.p1	UniRef90_N8R1H6	Big-1 domain-containing protein n	93.33	105	7	0	1	105	501	605	5e-58	200
TRINITY_DN116692_c0_g1_i1.p1	UniRef90_A0A2W1BT14	Uncharacterized protein n	100	148	0	0	1	148	1	148	2e-103	308
TRINITY_DN116694_c0_g1_i1.p1	UniRef90_A0A2H1WQM5	SFRICE_005177 n	100	135	0	0	1	135	29	163	1e-85	266
TRINITY_DN116702_c0_g1_i1.p1	UniRef90_UPI000C140C7C	uncharacterized protein LOC111362713 isoform X1 n	90.61	181	17	0	10	190	71	251	2e-121	356
TRINITY_DN116720_c0_g1_i1.p1	UniRef90_A0A0K2ILE7	CDP-6-deoxy-delta-3,4-glucoseen reductase n	98.67	150	2	0	16	165	1	150	1e-94	285
TRINITY_DN11672_c0_g1_i2.p1	UniRef90_A0A2W1C052	Uncharacterized protein n	91.79	134	11	0	5	138	1	134	4e-84	259
TRINITY_DN116733_c0_g1_i1.p4	UniRef90_A0A1Y2QNL5	Translation initiation factor IF-2 n	97.06	102	3	0	1	102	544	645	9e-55	192
TRINITY_DN116735_c0_g1_i1.p1	UniRef90_A0A1I3WG98	Sulfide:quinone oxidoreductase n	69.17	120	37	0	2	121	11	130	5e-48	171
TRINITY_DN116745_c0_g1_i1.p1	UniRef90_A0A151Z6I1	SHSP domain-containing protein n	62.2	82	29	1	30	111	36	115	1e-28	112
TRINITY_DN116766_c0_g1_i1.p1	UniRef90_A0A333E2D9	Glutaryl-CoA dehydrogenase n	99.11	112	1	0	1	112	131	242	2e-73	234
TRINITY_DN116788_c0_g1_i1.p3	UniRef90_A0A014NPP0	ABC transporter substrate-binding protein n	100	124	0	0	1	124	171	294	2e-80	251
TRINITY_DN116819_c0_g1_i1.p2	UniRef90_H0WWQ6	40S ribosomal protein S3a n	100	118	0	0	1	118	24	141	8e-81	249
TRINITY_DN116830_c0_g1_i1.p1	UniRef90_A0A2H1W0Z2	SFRICE_030493 (Fragment) n	98.03	203	4	0	1	203	58	260	3e-140	423
TRINITY_DN116834_c0_g1_i1.p1	UniRef90_A0A2N7Y1U9	Prepilin peptidase n	98.26	115	2	0	3	117	1	115	1e-66	210
TRINITY_DN116843_c0_g1_i1.p3	UniRef90_UPI00053CB087	dual specificity mitogen-activated protein kinase kinase 7 n	100	144	0	0	1	144	5	148	2e-100	301
TRINITY_DN116865_c0_g1_i1.p2	UniRef90_A4VMV0	Na(+)-translocating NADH-quinone reductase subunit E n	93.33	75	5	0	28	102	1	75	9e-41	145
TRINITY_DN116876_c0_g1_i1.p1	UniRef90_A0A0C3MUD0	Putative AcnD-accessory protein PrpF n	99.18	122	1	0	1	122	281	402	5e-75	240
TRINITY_DN11687_c0_g1_i1.p1	UniRef90_A0A3R3BJT6	Methyltransf_25 domain-containing protein n	94.24	191	10	1	1	190	1	191	3e-127	370
TRINITY_DN116893_c0_g1_i1.p1	UniRef90_UPI00051E54FB	keratin, type I cytoskeletal 18 n	84.16	101	16	0	1	101	200	300	1e-48	169
TRINITY_DN1168_c0_g1_i1.p1	UniRef90_A0A1L6KRD5	Efflux transporter outer membrane subunit n	97.22	108	3	0	1	108	44	151	6e-69	226
TRINITY_DN116912_c0_g1_i1.p1	UniRef90_A0A1I7GIK9	Uncharacterized protein n	65.41	133	46	0	1	133	1	133	2e-51	171
TRINITY_DN11693_c0_g1_i1.p1	UniRef90_A0A0W7Z2V3	ATP phosphoribosyltransferase regulatory subunit n	89.43	227	24	0	1	227	149	375	6e-130	384
TRINITY_DN116965_c0_g1_i1.p2	UniRef90_UPI000C1441A0	zinc finger BED domain-containing protein 1-like n	61.48	122	35	2	1	115	339	455	5e-41	152
TRINITY_DN116974_c0_g1_i1.p2	UniRef90_A0A1B2D3Z5	Glutathione S-transferase n	98.35	121	2	0	1	121	79	199	4e-81	249
TRINITY_DN117076_c0_g1_i1.p1	UniRef90_M5CU02	Glycosyl transferase family 2 n	92.17	332	26	0	1	332	1	332	0	638
TRINITY_DN11708_c0_g1_i1.p1	UniRef90_UPI0005B972C1	hypothetical protein n	91.44	397	34	0	1	397	886	1282	0	758
TRINITY_DN117109_c0_g1_i1.p2	UniRef90_A0A1B2D6U1	Flagellar M-ring protein n	99.45	183	1	0	1	183	159	341	7e-122	368
TRINITY_DN117148_c0_g1_i1.p1	UniRef90_A0A377QKT8	Outer membrane porin protein BP0840 n	94.63	149	8	0	1	149	154	302	2e-89	277
TRINITY_DN117151_c0_g1_i1.p2	UniRef90_A0A376BER1	pH adaptation potassium efflux system E transmembrane protein n	98.37	123	2	0	1	123	53	175	1e-82	251
TRINITY_DN117161_c0_g1_i1.p1	UniRef90_A0A3M8DMV9	Catalase n	99.33	149	1	0	1	149	126	274	5e-104	320
TRINITY_DN117164_c0_g1_i1.p1	UniRef90_A0A448FVP3	Pyruvate synthase subunit porA n	93.55	124	8	0	2	125	258	381	2e-73	241
TRINITY_DN117175_c0_g1_i1.p1	UniRef90_R0JBT4	RING finger protein 213 (Fragment) n	90.57	106	10	0	1	106	2758	2863	4e-57	203
TRINITY_DN117188_c0_g1_i1.p1	UniRef90_A0A354YE63	AAA family ATPase (Fragment) n	99.17	120	1	0	1	120	38	157	6e-75	235
TRINITY_DN117216_c0_g1_i1.p1	UniRef90_A0A333DUQ8	Outer membrane receptor protein, mostly Fe transport n	99.37	317	2	0	1	317	179	495	0	647
TRINITY_DN117261_c0_g1_i1.p1	UniRef90_A0A2S1GND0	Uncharacterized protein n	96.84	158	5	0	1	158	17	174	1e-109	323
TRINITY_DN11728_c0_g1_i1.p1	UniRef90_A0A2H1WSD3	SFRICE_002738 n	91.84	282	18	2	1	278	471	751	1e-165	516
TRINITY_DN11728_c0_g1_i2.p1	UniRef90_UPI000C141A4F	dynein heavy chain 2, axonemal n	94.15	496	5	2	1	492	464	939	0	944
TRINITY_DN117304_c0_g1_i1.p1	UniRef90_UPI00039574DC	electron transfer flavoprotein subunit beta n	81.75	137	25	0	1	137	62	198	7e-69	220
TRINITY_DN117377_c0_g1_i1.p1	UniRef90_A0A0K6IEU3	Uncharacterized protein n	73.44	128	28	2	27	154	1	122	3e-50	176
TRINITY_DN117381_c0_g1_i1.p1	UniRef90_A0A093QIR1	Protein farnesyltransferase/geranylgeranyltransferase type-1 subunit alpha (Fragment) n	99.12	113	1	0	1	113	19	131	5e-73	229
TRINITY_DN11743_c0_g1_i1.p1	UniRef90_UPI000C1445C2	uncharacterized protein LOC111348420 isoform X1 n	80.37	214	32	1	1	204	2119	2332	2e-98	325
TRINITY_DN11743_c0_g1_i2.p1	UniRef90_UPI000C1445C2	uncharacterized protein LOC111348420 isoform X1 n	80.84	214	31	1	1	204	2119	2332	1e-98	326
TRINITY_DN117461_c0_g1_i1.p1	UniRef90_A0A380UGI1	Ferric siderophore receptor protein n	100	212	0	0	1	212	524	735	5e-147	440
TRINITY_DN117469_c0_g1_i1.p2	UniRef90_A0A093I444	40S ribosomal protein S3a (Fragment) n	100	110	0	0	1	110	134	243	2e-72	228
TRINITY_DN117484_c0_g1_i1.p1	UniRef90_N8SBS7	Type I restriction-modification system, M subunit n	92.31	117	9	0	1	117	27	143	6e-65	216
TRINITY_DN11748_c0_g1_i1.p2	UniRef90_A0A3R1HQP6	Putative amino-acid metabolite efflux pump n	95.29	276	13	0	54	329	1	276	9e-176	501
TRINITY_DN117564_c0_g1_i1.p1	UniRef90_A0A2A4JV09	Uncharacterized protein n	87.55	265	30	1	1	265	172	433	9e-163	471
TRINITY_DN117571_c0_g1_i1.p1	UniRef90_UPI000C142C55	uncharacterized protein LOC111356404 n	77.48	111	25	0	1	111	92	202	1e-48	166
TRINITY_DN117603_c0_g1_i1.p2	UniRef90_A0A1Y2QJ66	TonB-dependent receptor n	100	110	0	0	1	110	1012	1121	1e-67	230
TRINITY_DN117610_c0_g1_i1.p1	UniRef90_UPI000E6D8FB4	uncharacterized protein LOC113238393 n	66.04	53	15	1	1	53	731	780	3e-09	64.3
TRINITY_DN11767_c0_g1_i1.p2	UniRef90_A0A2H4J3Y3	Putative chitinase n	92.59	162	12	0	1	162	47	208	5e-103	306
TRINITY_DN117692_c0_g1_i1.p3	UniRef90_A0A1B2D0B5	Bifunctional glutamine synthetase adenylyltransferase/adenylyl-removing enzyme n	98.15	108	2	0	1	108	63	170	1e-63	218
TRINITY_DN117774_c0_g1_i1.p1	UniRef90_D0SCV8	Uncharacterized protein n	100	101	0	0	1	101	60	160	2e-64	207
TRINITY_DN117819_c0_g1_i1.p1	UniRef90_UPI000C143E75	erythrocyte band 7 integral membrane protein-like n	96.46	113	4	0	4	116	1	113	2e-72	229
TRINITY_DN117823_c0_g1_i1.p1	UniRef90_A0A493THB1	Ring finger protein 145 n	98.09	157	3	0	1	157	415	571	3e-109	336
TRINITY_DN117833_c0_g1_i1.p1	UniRef90_UPI0005D0C13F	tumor protein D54 isoform X1 n	88.72	133	15	0	3	135	19	151	2e-78	244
TRINITY_DN117850_c0_g1_i1.p1	UniRef90_A0A2W5I0U2	Uncharacterized protein (Fragment) n	98.03	152	3	0	1	152	171	322	2e-96	299
TRINITY_DN11786_c0_g1_i1.p1	UniRef90_UPI000C140A22	uncharacterized protein LOC111357183 n	97.97	148	3	0	1	148	238	385	3e-99	306
TRINITY_DN117900_c0_g1_i1.p1	UniRef90_A0A2H1X3F9	SFRICE_041444 n	82.83	99	17	0	1	99	718	816	2e-48	175
TRINITY_DN117902_c0_g1_i1.p1	UniRef90_A0A2H1WT25	SFRICE_027773 n	84.47	103	16	0	1	103	322	424	2e-56	195
TRINITY_DN117925_c0_g1_i1.p1	UniRef90_A0A1B2D0F4	Trk system potassium uptake protein n	100	121	0	0	1	121	247	367	3e-75	243
TRINITY_DN117937_c0_g1_i1.p1	UniRef90_UPI000C143015	uncharacterized protein LOC111359661 n	74.9	259	65	0	1	259	111	369	4e-140	423
TRINITY_DN117950_c0_g1_i1.p2	UniRef90_A0A090F702	Uncharacterized protein n	40.12	162	95	2	2	162	16	176	1e-15	84.3
TRINITY_DN118002_c0_g1_i1.p1	UniRef90_UPI000B3A4985	uncharacterized protein LOC110373872 n	88.24	136	15	1	1	135	81	216	2e-81	251
TRINITY_DN118025_c0_g1_i1.p1	UniRef90_UPI000C141CCC	zinc finger protein SNAI2-like n	74.47	141	1	1	1	141	130	235	4e-58	196
TRINITY_DN118034_c0_g1_i1.p1	UniRef90_A0A2H1VIE9	SFRICE_004312 (Fragment) n	94	150	9	0	25	174	1	150	1e-103	306
TRINITY_DN118056_c0_g1_i1.p1	UniRef90_A0A1Z4AI50	ABC transporter substrate-binding protein n	100	111	0	0	1	111	142	252	9e-73	233
TRINITY_DN118076_c0_g1_i1.p2	UniRef90_UPI000B3E395A	tripartite motif-containing protein 7-like isoform X1 n	99.03	103	1	0	1	103	109	211	2e-60	204
TRINITY_DN118085_c0_g1_i1.p1	UniRef90_A0A2H1X274	SFRICE_020517 n	82.58	132	20	1	1	132	275	403	2e-67	221
TRINITY_DN11809_c0_g1_i1.p2	UniRef90_A0A409NSV2	Methyl-accepting chemotaxis protein McpS n	94.19	155	9	0	1	155	179	333	2e-92	283
TRINITY_DN118116_c0_g1_i1.p1	UniRef90_A0A149QLU6	Usher protein n	96.86	191	6	0	1	191	175	365	3e-122	377
TRINITY_DN118121_c0_g1_i1.p1	UniRef90_A0A379KEZ9	Diguanylate cyclase/phosphodiesterase n	93.9	164	10	0	1	164	485	648	3e-98	308
TRINITY_DN118139_c0_g1_i1.p1	UniRef90_A0A1W0WLK8	Uncharacterized protein n	37.04	135	83	2	1	133	229	363	1e-17	87
TRINITY_DN118196_c0_g1_i1.p1	UniRef90_A0A226DR72	Malonyl-[acyl-carrier protein] O-methyltransferase n	46	100	50	3	1	99	48	144	1e-18	88.2
TRINITY_DN118198_c0_g1_i1.p2	UniRef90_A0A1Y2QAP4	Sulfotransferase n	100	130	0	0	1	130	95	224	7e-87	267
TRINITY_DN118207_c0_g1_i1.p1	UniRef90_A0A2H1X3F9	SFRICE_041444 n	93.5	123	8	0	1	123	41	163	2e-71	239
TRINITY_DN118263_c0_g1_i1.p1	UniRef90_UPI000C143014	meckelin-like n	97.67	172	4	0	1	172	338	509	5e-111	345
TRINITY_DN11829_c0_g1_i1.p1	UniRef90_UPI000CE5CB4A	14-3-3 protein epsilon n	95.06	263	12	1	1	262	1	263	5e-179	506
TRINITY_DN118315_c0_g1_i1.p1	UniRef90_UPI000C13FCD6	uncharacterized protein LOC111349786 n	97.69	130	3	0	1	130	2608	2737	7e-76	258
TRINITY_DN11843_c0_g1_i1.p2	UniRef90_A0A3C0KH16	O-acetylhomoserine aminocarboxypropyltransferase (Fragment) n	92.45	106	8	0	5	110	1	106	3e-63	200
TRINITY_DN118446_c0_g1_i1.p1	UniRef90_A0A1B2D7T2	C4-dicarboxylate ABC transporter substrate-binding protein n	100	137	0	0	1	137	3	139	5e-89	274
TRINITY_DN118462_c0_g1_i1.p1	UniRef90_A0A1B2D3Q0	Gate domain-containing protein n	99.12	113	1	0	1	113	297	409	1e-69	226
TRINITY_DN118498_c0_g1_i1.p2	UniRef90_Q6IWR5	Gp68 n	39.58	96	51	3	8	103	31	119	2e-11	69.3
TRINITY_DN118507_c0_g1_i1.p1	UniRef90_A0A3R1FKU6	Histidine ammonia-lyase n	96.6	147	5	0	1	147	287	433	2e-94	294
TRINITY_DN118527_c0_g1_i1.p1	UniRef90_A0A2Z6TIT4	Uncharacterized protein n	55.22	67	30	0	35	101	5	71	1e-05	51.6
TRINITY_DN118551_c0_g1_i1.p3	UniRef90_A0A2W5FGM2	MFS transporter n	98.26	115	2	0	1	115	101	215	4e-69	224
TRINITY_DN118568_c0_g1_i1.p2	UniRef90_A0A3C1Y1Z7	tRNA pseudouridine synthase B (Fragment) n	94.63	149	8	0	1	149	22	170	9e-83	255
TRINITY_DN118575_c0_g1_i1.p1	UniRef90_A0A2W5GR34	Error-prone DNA polymerase (Fragment) n	92.36	144	11	0	1	144	203	346	3e-91	283
TRINITY_DN11857_c0_g1_i1.p1	UniRef90_A0A150HWJ4	Tol-Pal system protein TolQ n	96.26	107	4	0	21	127	126	232	2e-63	205
TRINITY_DN118595_c0_g1_i1.p1	UniRef90_E2NSZ6	Uncharacterized protein (Fragment) n	67.07	82	27	0	44	125	3	84	2e-23	101
TRINITY_DN118597_c0_g1_i1.p1	UniRef90_A0A270AGF8	DNA-binding protein n	100	133	0	0	1	133	69	201	5e-88	271
TRINITY_DN118611_c0_g1_i1.p1	UniRef90_B4STQ4	Alpha-1,2-mannosidase n	97.02	235	7	0	42	276	1	235	4e-156	468
TRINITY_DN118667_c0_g1_i1.p1	UniRef90_U4U6C7	Uncharacterized protein n	93.2	103	7	0	2	104	22	124	1e-60	193
TRINITY_DN118669_c0_g1_i1.p2	UniRef90_A0A1H9DCL7	BRO family, N-terminal domain n	62.79	86	30	2	1	85	32	116	1e-22	99.4
TRINITY_DN11867_c0_g1_i1.p1	UniRef90_A0A2A4JEC2	BHLH domain-containing protein n	96.19	210	7	1	1	210	1	209	8e-144	412
TRINITY_DN118730_c0_g1_i1.p3	UniRef90_A9BQU2	Probable 5-dehydro-4-deoxyglucarate dehydratase n	93.33	105	7	0	1	105	199	303	9e-63	204
TRINITY_DN118774_c0_g1_i1.p1	UniRef90_A0A014MND6	Histidine kinase n	97.02	168	5	0	1	168	410	577	1e-103	329
TRINITY_DN118876_c0_g1_i1.p2	UniRef90_A0A3S7K5M0	DNA mismatch repair protein MutL n	92.73	344	19	1	1	338	163	506	0	585
TRINITY_DN118887_c0_g1_i1.p2	UniRef90_D0J326	Carboxyvinyl-carboxyphosphonate n	92.37	131	10	0	1	131	156	286	5e-80	249
TRINITY_DN1188_c0_g1_i1.p1	UniRef90_A0A427VH25	RND transporter n	100	199	0	0	1	199	44	242	2e-139	402
TRINITY_DN1188_c0_g2_i1.p1	UniRef90_A0A3G6YYW3	Peptidase_M23 domain-containing protein n	97.27	220	6	0	1	220	227	446	2e-156	453
TRINITY_DN118914_c0_g1_i1.p1	UniRef90_A0A1Y2QR01	MFS transporter n	100	112	0	0	1	112	146	257	1e-69	228
TRINITY_DN118952_c0_g1_i1.p1	UniRef90_UPI000C143582	uncharacterized protein LOC111359087 n	66.67	129	43	0	1	129	584	712	1e-45	169
TRINITY_DN118978_c0_g1_i1.p2	UniRef90_A0A409JBT6	Riboflavin synthase n	94.79	96	5	0	41	136	1	96	1e-56	188
TRINITY_DN118_c0_g1_i3.p1	UniRef90_A0A2H1X452	SFRICE_018840 (Fragment) n	96.43	112	4	0	1	112	350	461	2e-61	206
TRINITY_DN118_c0_g1_i4.p1	UniRef90_A0A2H1X452	SFRICE_018840 (Fragment) n	96.43	112	4	0	1	112	350	461	2e-61	206
TRINITY_DN119003_c0_g1_i1.p1	UniRef90_UPI000C140D9D	cAMP-dependent protein kinase catalytic subunit alpha-like n	98.55	207	3	0	1	207	54	260	4e-146	424
TRINITY_DN119016_c0_g1_i1.p1	UniRef90_A0A354UJS1	TonB-dependent siderophore receptor (Fragment) n	98.2	111	2	0	1	111	5	115	5e-63	214
TRINITY_DN119089_c0_g1_i1.p1	UniRef90_A0A2H1VQV5	SFRICE_018230 n	100	253	0	0	1	253	119	371	2e-180	532
TRINITY_DN11912_c0_g1_i1.p1	UniRef90_UPI000C14263B	TD and POZ domain-containing protein 5-like isoform X1 n	98.16	381	7	0	1	381	11	391	0	776
TRINITY_DN11912_c0_g1_i2.p1	UniRef90_UPI000C14263B	TD and POZ domain-containing protein 5-like isoform X1 n	98.1	369	7	0	1	369	11	379	0	749
TRINITY_DN119136_c0_g1_i1.p1	UniRef90_A0A409K8J6	Putative phosphoethanolamine transferase YhbX n	67.65	102	33	0	1	102	165	266	5e-32	127
TRINITY_DN119198_c0_g1_i1.p1	UniRef90_UPI000EF818AD	uncharacterized protein LOC113499484 n	42.75	131	60	4	74	201	129	247	1e-21	102
TRINITY_DN119236_c0_g1_i1.p1	UniRef90_A0A0U5HUR5	OsmC family peroxiredoxin n	97.9	143	3	0	1	143	1	143	3e-97	288
TRINITY_DN119300_c0_g1_i1.p1	UniRef90_A0A0N1INR2	Ankyrin-3 n	89.13	46	5	0	61	106	1	46	3e-18	90.1
TRINITY_DN119302_c0_g1_i1.p1	UniRef90_A0A4Q1SMX9	Uncharacterized protein n	89.09	110	12	0	1	110	1	110	4e-63	201
TRINITY_DN119312_c0_g1_i1.p1	UniRef90_UPI00106A1243	type IV secretion protein IcmB n	100	116	0	0	1	116	661	776	1e-69	234
TRINITY_DN119376_c0_g1_i1.p2	UniRef90_UPI0006717B51	Ig mu heavy chain disease protein-like n	100	106	0	0	1	106	184	289	6e-66	216
TRINITY_DN119386_c0_g1_i1.p1	UniRef90_W6MWW6	Uncharacterized protein n	98.99	199	2	0	1	199	7	205	2e-132	402
TRINITY_DN119441_c0_g1_i1.p1	UniRef90_A0A1Y6JHT4	Type 4 prepilin-like proteins leader peptide-processing enzyme n	87.18	156	20	0	1	156	135	290	2e-86	267
TRINITY_DN119482_c0_g1_i1.p1	UniRef90_A0A1W4WF17	40S ribosomal protein S6 n	86.36	132	18	0	1	132	1	132	3e-80	248
TRINITY_DN119485_c0_g1_i1.p1	UniRef90_J3E2C3	Putative glutamate--cysteine ligase 2 n	78.39	199	43	0	1	199	178	376	6e-107	324
TRINITY_DN119488_c0_g1_i1.p1	UniRef90_A0A2S3XBP7	Uncharacterized protein n	96.55	145	5	0	1	145	1	145	4e-98	292
TRINITY_DN1194_c0_g1_i1.p1	UniRef90_A0A2H1VX48	SFRICE_022227 (Fragment) n	92.25	284	19	1	64	344	45	328	2e-169	487
TRINITY_DN119530_c0_g1_i1.p1	UniRef90_F7DKX6	Uncharacterized protein n	98.17	109	2	0	6	114	2	110	5e-73	228
TRINITY_DN119554_c0_g1_i1.p1	UniRef90_UPI000C14006B	uncharacterized protein LOC111355344 isoform X1 n	88.81	143	16	0	1	143	570	712	6e-73	248
TRINITY_DN119556_c0_g1_i1.p1	UniRef90_A0A2T1INK2	Cupin domain-containing protein (Fragment) n	98.21	168	3	0	1	168	111	278	2e-114	340
TRINITY_DN119557_c0_g1_i1.p1	UniRef90_B5KFM4	SOSS complex subunit C n	99.01	101	1	0	9	109	1	101	2e-65	205
TRINITY_DN119559_c0_g1_i1.p1	UniRef90_A0A239I979	MobA/MobL family protein n	93.22	118	8	0	1	118	80	197	2e-69	223
TRINITY_DN119568_c0_g1_i1.p1	UniRef90_UPI000C14430E	uncharacterized protein LOC111364526 n	98.11	106	2	0	1	106	95	200	3e-60	204
TRINITY_DN119608_c0_g1_i1.p1	UniRef90_A0A2H1V3S0	SFRICE_000489 n	94.15	188	11	0	10	197	1	188	6e-128	377
TRINITY_DN119630_c0_g1_i1.p1	UniRef90_UPI000C1415D7	uncharacterized protein LOC111357785 n	100	104	0	0	1	104	243	346	1e-62	218
TRINITY_DN119635_c0_g1_i1.p1	UniRef90_A0A1B2D150	Cytochrome C biogenesis protein ResB n	99.13	115	1	0	1	115	114	228	5e-71	236
TRINITY_DN119645_c0_g1_i1.p1	UniRef90_UPI00063FA6BD	hypothetical protein n	100	102	0	0	1	102	72	173	4e-62	201
TRINITY_DN119658_c0_g1_i1.p2	UniRef90_A0A0W7YYL8	UPF0301 protein AS359_12655 n	92.11	114	9	0	1	114	86	199	1e-68	216
TRINITY_DN119661_c0_g1_i1.p1	UniRef90_A0A143GKZ1	Tricarboxylate porin OpdH n	100	101	0	0	1	101	316	416	5e-63	208
TRINITY_DN119692_c0_g1_i1.p2	UniRef90_Q5H530	Uncharacterized protein n	65.08	63	22	0	1	63	426	488	2e-11	71.6
TRINITY_DN11969_c0_g1_i1.p1	UniRef90_A0A368APV6	Uncharacterized protein n	70.47	359	106	0	1	359	275	633	7e-178	521
TRINITY_DN11971_c0_g1_i1.p2	UniRef90_A0A1B2CZD6	Flagellar biosynthetic protein FlhB n	99.25	133	1	0	1	133	222	354	8e-87	270
TRINITY_DN119741_c0_g1_i1.p1	UniRef90_A0A333E0I7	DNA-binding transcriptional regulator AraC n	68.63	51	11	2	89	139	12	57	9e-08	59.7
TRINITY_DN119747_c0_g1_i1.p2	UniRef90_A0A2T1I003	Histidine kinase (Fragment) n	97.81	183	4	0	1	183	8	190	2e-120	357
TRINITY_DN119748_c0_g1_i1.p2	UniRef90_A0A0W7YUS7	Fructose-1,6-bisphosphatase class 1 n	94.78	115	6	0	1	115	52	166	1e-72	231
TRINITY_DN119786_c0_g1_i1.p2	UniRef90_A0A270NRK0	OmpA-like domain-containing protein n	97.01	268	8	0	1	268	96	363	5e-174	497
TRINITY_DN119791_c0_g1_i1.p1	UniRef90_A0A2W5JS48	Cell surface protein (Fragment) n	99.19	124	1	0	1	124	439	562	1e-67	231
TRINITY_DN119791_c0_g1_i1.p1	UniRef90_A0A2W5JS48	Cell surface protein (Fragment) n	47.71	109	57	0	12	120	989	1097	2e-10	68.2
TRINITY_DN119791_c0_g1_i1.p1	UniRef90_A0A2W5JS48	Cell surface protein (Fragment) n	45.38	119	51	1	20	124	766	884	3e-08	62
TRINITY_DN119791_c0_g1_i1.p1	UniRef90_A0A2W5JS48	Cell surface protein (Fragment) n	45.9	122	48	3	21	124	122	243	1e-05	53.9
TRINITY_DN119791_c0_g1_i1.p1	UniRef90_A0A2W5JS48	Cell surface protein (Fragment) n	44.12	102	41	2	7	108	1028	1113	9e-05	51.2
TRINITY_DN119795_c0_g1_i1.p2	UniRef90_A0A404R7G2	Uncharacterized protein n	57.14	77	31	1	3	79	6	80	2e-12	68.6
TRINITY_DN11980_c0_g1_i1.p1	UniRef90_A0A1B2CZE8	Phenazine biosynthesis protein PhzF n	92.76	221	16	0	2	222	13	233	1e-143	416
TRINITY_DN119811_c0_g1_i1.p1	UniRef90_A0A163JTB9	RNA polymerase subunit sigma-24 n	100	120	0	0	1	120	53	172	5e-82	250
TRINITY_DN119817_c0_g1_i1.p1	UniRef90_A0A367MDM9	Helicase ATP-binding domain-containing protein (Fragment) n	98.39	124	2	0	1	124	818	941	2e-74	250
TRINITY_DN119849_c0_g1_i1.p1	UniRef90_A0A014Q7I0	Methyl-accepting chemotaxis protein n	100	101	0	0	1	101	358	458	2e-56	194
TRINITY_DN119877_c0_g1_i1.p1	UniRef90_A0A140D8Q3	Large structural protein n	81.12	143	27	0	1	143	1526	1668	2e-70	242
TRINITY_DN119907_c0_g1_i1.p1	UniRef90_A0A2H1X2R7	SFRICE_000074 n	96.15	26	1	0	102	127	33	58	2e-05	53.5
TRINITY_DN11990_c0_g1_i1.p1	UniRef90_A0A2H1WKY7	SFRICE_029157 n	92.86	308	22	0	1	308	1	308	0	566
TRINITY_DN119913_c0_g1_i1.p2	UniRef90_A0A2A7UXZ5	MetQ/NlpA family lipoprotein n	94.06	101	6	0	2	102	109	209	6e-56	186
TRINITY_DN11991_c0_g1_i1.p1	UniRef90_A0A379KI05	Diguanylate cyclase/phosphodiesterase n	95.93	442	18	0	1	442	40	481	0	847
TRINITY_DN119944_c0_g1_i1.p1	UniRef90_A0A1B2D784	Chemotaxis protein n	91.43	70	6	0	46	115	137	206	3e-35	137
TRINITY_DN119957_c0_g1_i1.p1	UniRef90_A0A1B2D7L1	Quercetin 2,3-dioxygenase n	99.07	108	1	0	1	108	95	202	3e-68	218
TRINITY_DN119988_c0_g1_i1.p1	UniRef90_B2FM90	Zinc transporter ZupT n	97.59	166	4	0	5	170	1	166	2e-108	323
TRINITY_DN120003_c0_g1_i1.p1	UniRef90_A0A1T8ZZI1	Uncharacterized protein n	42.11	57	33	0	34	90	59	115	7e-06	50.8
TRINITY_DN12000_c0_g1_i1.p1	UniRef90_A0A0C2Q1M4	Uncharacterized protein n	47.93	169	88	0	36	204	1	169	4e-23	105
TRINITY_DN120024_c0_g1_i1.p1	UniRef90_UPI000C13F3C1	uncharacterized protein LOC111350583 n	65.95	185	62	1	19	202	21	205	3e-81	261
TRINITY_DN120037_c0_g1_i1.p2	UniRef90_A0A4Q2H9Y5	Cell surface protein (Fragment) n	96.53	202	7	0	1	202	41	242	4e-120	360
TRINITY_DN120091_c0_g1_i1.p2	UniRef90_A0A014NQS3	Formate dehydrogenase n	99.25	134	1	0	1	134	7	140	4e-87	282
TRINITY_DN12009_c0_g1_i1.p1	UniRef90_S4P8P6	Lissencephaly-1 homolog n	94.4	411	23	0	1	411	1	411	0	796
TRINITY_DN120108_c0_g1_i1.p2	UniRef90_A0A0C3NAF5	2-methylisocitrate dehydratase, Fe/S-dependent n	100	99	0	0	1	99	415	513	2e-59	205
TRINITY_DN12016_c0_g1_i1.p1	UniRef90_A0A2W5MA77	tRNA(Ile)-lysidine synthase n	89.32	234	25	0	33	266	1	234	1e-144	425
TRINITY_DN120189_c0_g1_i1.p1	UniRef90_UPI000B3ACC5A	myb-like protein D n	32.48	117	74	3	85	201	235	346	0.0006	50.1
TRINITY_DN120198_c0_g1_i1.p2	UniRef90_M5D538	FUSC-like domain-containing protein n	99.03	103	1	0	1	103	575	677	2e-59	204
TRINITY_DN12019_c0_g2_i2.p1	UniRef90_N8RCA9	Thymidylate synthase n	92.38	105	8	0	1	105	55	159	5e-66	210
TRINITY_DN120206_c0_g1_i1.p1	UniRef90_UPI0006939311	PLxRFG domain-containing protein n	95.56	135	6	0	20	154	425	559	1e-60	215
TRINITY_DN120251_c0_g1_i1.p2	UniRef90_A0A014Q7Y7	MFS transporter n	100	103	0	0	1	103	231	333	1e-64	210
TRINITY_DN120264_c0_g1_i1.p1	UniRef90_P63044	Vesicle-associated membrane protein 2 n	100	112	0	0	1	112	5	116	9e-75	229
TRINITY_DN120270_c0_g1_i1.p1	UniRef90_A0A1B2D7I0	DNA mismatch repair protein MutS n	98.08	104	2	0	1	104	334	437	4e-60	207
TRINITY_DN12028_c0_g1_i1.p1	UniRef90_A0A2H1W838	SFRICE_005624 n	98.5	200	3	0	1	200	1	200	2e-134	400
TRINITY_DN12030_c0_g1_i1.p1	UniRef90_A0A2H1W734	SFRICE_017446 (Fragment) n	91.46	82	7	0	14	95	4	85	5e-47	159
TRINITY_DN120317_c0_g1_i1.p2	UniRef90_A0A014MQI1	ATPase P n	97.66	128	3	0	1	128	253	380	5e-75	246
TRINITY_DN120369_c0_g1_i1.p1	UniRef90_W4BIY5	Polysaccharide deacetylase n	99.07	108	1	0	1	108	241	348	4e-69	229
TRINITY_DN120378_c0_g1_i1.p1	UniRef90_A0A2H1WQM4	SFRICE_018110 (Fragment) n	91.53	118	2	1	1	110	308	425	5e-62	211
TRINITY_DN120378_c0_g1_i2.p1	UniRef90_A0A2H1WQM4	SFRICE_018110 (Fragment) n	99.15	118	1	0	1	118	308	425	7e-72	237
TRINITY_DN120387_c0_g1_i1.p4	UniRef90_A0A4U9Q6S7	Lead, cadmium, zinc and mercury transporting ATPase n	99.05	105	1	0	1	105	164	268	1e-60	206
TRINITY_DN120389_c0_g1_i1.p1	UniRef90_A0A1B2D3S3	DNA polymerase III subunit chi n	99.15	117	1	0	1	117	18	134	8e-76	233
TRINITY_DN120391_c0_g1_i1.p3	UniRef90_A0A014P639	Nucleotidyltransferase n	100	55	0	0	61	115	1	55	3e-27	111
TRINITY_DN120394_c0_g1_i1.p3	UniRef90_A0A031GZW5	Chaperone protein DnaK n	98.75	160	2	0	1	160	472	631	1e-96	304
TRINITY_DN120423_c0_g1_i1.p3	UniRef90_A0A379IAN0	Sigma-54 dependent DNA-binding response regulator FleR n	98.99	99	1	0	1	99	214	312	1e-58	198
TRINITY_DN120444_c0_g1_i1.p2	UniRef90_A0A014NLH8	Protein-disulfide reductase n	100	120	0	0	1	120	295	414	8e-71	235
TRINITY_DN120451_c0_g1_i1.p2	UniRef90_S2KIX9	TonB-dependent receptor, plug n	90.52	116	11	0	1	116	394	509	4e-65	219
TRINITY_DN120457_c0_g1_i1.p1	UniRef90_UPI000C14330C	mucin-2-like n	96.19	105	4	0	3	107	8	112	1e-71	235
TRINITY_DN120464_c0_g1_i1.p1	UniRef90_UPI000C14130B	retinol dehydrogenase 13-like n	91.94	186	15	0	1	186	142	327	2e-111	333
TRINITY_DN12046_c0_g1_i1.p1	UniRef90_UPI000E6D5B9D	piggyBac transposable element-derived protein 3-like n	38.04	92	52	3	31	120	538	626	4e-09	63.9
TRINITY_DN120482_c0_g1_i1.p2	UniRef90_A0A2A2T5Q5	Uncharacterized protein n	65.42	107	37	0	6	112	197	303	4e-39	144
TRINITY_DN120485_c0_g1_i1.p3	UniRef90_A0A1Y2QMT7	Flagellin n	100	100	0	0	1	100	69	168	2e-61	201
TRINITY_DN120490_c0_g1_i1.p1	UniRef90_A0A2H1W130	SFRICE_038727 n	77.42	31	7	0	7	37	63	93	3e-06	52.4
TRINITY_DN120508_c0_g1_i1.p1	UniRef90_A0A163GRU3	Uncharacterized protein n	100	109	0	0	1	109	1214	1322	2e-65	226
TRINITY_DN120514_c0_g1_i1.p2	UniRef90_A0A080NG19	DNA protecting protein DprA n	89.26	121	9	1	1	117	262	382	2e-54	186
TRINITY_DN120534_c0_g1_i1.p1	UniRef90_A0A0F7JUE0	Recombinase n	96	100	4	0	1	100	20	119	1e-59	192
TRINITY_DN120547_c0_g1_i1.p1	UniRef90_A0A1Y2QDK5	Phosphatase n	100	66	0	0	53	118	1	66	3e-35	134
TRINITY_DN120579_c0_g1_i1.p1	UniRef90_UPI000670C788	agrin n	100	113	0	0	1	113	551	663	7e-69	236
TRINITY_DN120579_c0_g1_i1.p1	UniRef90_UPI000670C788	agrin n	45.9	61	30	2	26	85	427	485	8e-05	51.2
TRINITY_DN120579_c0_g1_i1.p1	UniRef90_UPI000670C788	agrin n	46.3	54	29	0	26	79	73	126	0.0001	51.2
[truncated: 52,672 more rows]
