# Supplementary material for: Family dinner: Transcriptional plasticity of five Noctuidae (Lepidoptera) feeding on three host plant species
Source: Ecol Evol. 2022 Sep 6;12(9):e9258. doi: 10.1002/ece3.9258 (PMC9448971; doi:10.1002/ece3.9258)
Supplement: Supplementary file 21 — Table S9c [file ECE3-12-e9258-s011.xlsx]

## Sheet: Blad1
Supplementary Table 9c. BLASTP annotated genes using UniRef90 database.
Autographa gamma
Gene-protein_ID	sseqid	description	pident	length	mismatch	gapopen	qstart	qend	sstart	send	evalue	bitscore
TRINITY_DN100003_c0_g1_i1.p1	UniRef90_A0A3R4UXB4	Uncharacterized protein n	70.31	64	19	0	52	115	1	64	6e-19	89.7
TRINITY_DN100006_c0_g1_i1.p1	UniRef90_A0A2R3Q350	Uncharacterized protein n	100	66	0	0	80	145	1	66	5e-34	125
TRINITY_DN100018_c0_g1_i1.p2	UniRef90_M5CYM2	Ferric anguibactin receptor n	93.16	117	8	0	1	117	37	153	1e-65	222
TRINITY_DN100032_c0_g1_i1.p3	UniRef90_B1J126	Peptidase C13, legumain asparaginyl peptidase n	91.6	131	11	0	1	131	148	278	2e-75	246
TRINITY_DN100032_c0_g1_i1.p3	UniRef90_B1J126	Peptidase C13, legumain asparaginyl peptidase n	41.44	111	63	2	21	131	32	140	3e-11	70.5
TRINITY_DN100032_c0_g1_i1.p3	UniRef90_B1J126	Peptidase C13, legumain asparaginyl peptidase n	40.45	89	52	1	43	131	31	118	2e-05	53.5
TRINITY_DN100032_c0_g1_i1.p3	UniRef90_B1J126	Peptidase C13, legumain asparaginyl peptidase n	35	120	76	2	1	120	35	152	4e-05	52.4
TRINITY_DN100049_c0_g1_i1.p1	UniRef90_A0A2U8FVF1	Hydratase n	95.19	104	5	0	1	104	156	259	1e-62	203
TRINITY_DN10006_c0_g1_i1.p1	UniRef90_A0A406XKS3	Uncharacterized protein n	77.93	145	32	0	1	145	55	199	1e-75	239
TRINITY_DN100095_c0_g1_i1.p1	UniRef90_UPI00103C1D89	uncharacterized protein LOC114365243 n	79.63	108	22	0	2	109	466	573	6e-50	182
TRINITY_DN100155_c0_g1_i1.p1	UniRef90_B4SJL4	TonB-dependent receptor n	98.39	124	2	0	1	124	572	695	7e-75	250
TRINITY_DN100164_c0_g1_i1.p1	UniRef90_A0A0S4U401	Uncharacterized protein n	86.09	115	16	0	1	115	507	621	2e-54	193
TRINITY_DN100202_c0_g1_i1.p1	UniRef90_A0A2J0TXV7	TonB-dependent receptor n	98.21	112	2	0	1	112	357	468	4e-67	228
TRINITY_DN100233_c0_g1_i1.p1	UniRef90_A0A014MU20	Peptidase M15 n	98.57	70	1	0	42	111	1	70	5e-34	132
TRINITY_DN100281_c0_g1_i1.p1	UniRef90_A0A2D8IFN3	Carbamoyl-phosphate synthase (glutamine-hydrolyzing) (Fragment) n	88.31	154	18	0	1	154	627	780	2e-82	271
TRINITY_DN100281_c0_g1_i1.p1	UniRef90_A0A2D8IFN3	Carbamoyl-phosphate synthase (glutamine-hydrolyzing) (Fragment) n	41.18	102	51	2	1	93	86	187	2e-10	68.9
TRINITY_DN100288_c0_g1_i1.p1	UniRef90_UPI000EF849C4	uncharacterized protein LOC113507126 n	58.46	65	27	0	21	85	355	419	1e-13	77.4
TRINITY_DN100333_c0_g1_i1.p1	UniRef90_A0A2S3W965	ABC_trans_aux domain-containing protein n	93.06	144	10	0	1	144	42	185	3e-89	271
TRINITY_DN10034_c0_g1_i1.p2	UniRef90_A0A1F4GHN5	DNA polymerase III subunit alpha n	95	100	5	0	1	100	355	454	5e-56	198
TRINITY_DN100382_c0_g1_i1.p1	UniRef90_A0A363S1N7	Undecaprenyl-phosphate glucose phosphotransferase n	66.04	106	35	1	1	106	9	113	1e-38	145
TRINITY_DN100393_c0_g1_i1.p1	UniRef90_A0A2T1I197	Transporter (Fragment) n	96	100	4	0	1	100	110	209	3e-55	183
TRINITY_DN1003_c0_g1_i1.p1	UniRef90_UPI0009BFAF38	A/G-specific adenine glycosylase n	95.34	279	13	0	1	279	58	336	0	545
TRINITY_DN10041_c0_g1_i1.p2	UniRef90_A0A0S4IAD4	dTDP-4-dehydrorhamnose reductase n	93.84	276	17	0	1	276	19	294	0	533
TRINITY_DN10041_c0_g1_i2.p1	UniRef90_A0A3M4LGQ0	Epimerase domain-containing protein n	77.6	192	43	0	1	192	18	209	1e-96	297
TRINITY_DN10042_c0_g1_i1.p1	UniRef90_UPI00101E0F1B	uncharacterized protein LOC114252395 n	56.45	124	53	1	1	124	28	150	2e-40	145
TRINITY_DN10042_c0_g1_i2.p1	UniRef90_UPI00101E0F1B	uncharacterized protein LOC114252395 n	55.65	124	54	1	1	124	28	150	5e-40	144
TRINITY_DN10045_c0_g1_i1.p1	UniRef90_UPI000EF799A9	GATOR complex protein WDR24 n	83.7	184	28	2	1	182	413	596	4e-50	184
TRINITY_DN10045_c0_g1_i2.p1	UniRef90_UPI000EF799A9	GATOR complex protein WDR24 n	85.12	121	18	0	1	121	413	533	6e-25	114
TRINITY_DN100473_c0_g1_i1.p1	UniRef90_J7UXV9	Sigma-54 factor interaction domain-containing protein n	97.74	133	3	0	1	133	141	273	5e-82	259
TRINITY_DN10056_c0_g1_i1.p1	UniRef90_M4XET0	Uncharacterized protein n	96.38	138	5	0	1	138	32	169	3e-86	264
TRINITY_DN10057_c0_g1_i1.p4	UniRef90_F9WGV4	WGS project CAEQ00000000 data, annotated contig 556 n	98.04	102	2	0	1	102	270	371	3e-61	202
TRINITY_DN10058_c0_g1_i1.p1	UniRef90_W9T8T7	2,3-bisphosphoglycerate-independent phosphoglycerate mutase n	91.47	129	11	0	1	129	318	446	4e-76	244
TRINITY_DN10058_c0_g1_i2.p1	UniRef90_UPI000C9995F7	2,3-bisphosphoglycerate-independent phosphoglycerate mutase n	91.96	112	9	0	1	112	386	497	1e-66	220
TRINITY_DN10063_c0_g1_i1.p2	UniRef90_S2WMS4	N-acetyltransferase domain-containing protein n	96.58	117	4	0	1	117	79	195	1e-74	231
TRINITY_DN100654_c0_g1_i1.p1	UniRef90_A0A354UFU8	Uncharacterized protein (Fragment) n	90.83	120	11	0	1	120	505	624	3e-62	212
TRINITY_DN100692_c0_g1_i1.p1	UniRef90_A0A1T2YZ72	Fimbrial protein n	99.07	108	1	0	1	108	530	637	1e-63	218
TRINITY_DN100702_c0_g1_i1.p3	UniRef90_A0A014QCU4	ABC transporter substrate-binding protein n	99.08	109	1	0	3	111	1	109	1e-63	208
TRINITY_DN100703_c0_g1_i1.p1	UniRef90_UPI000EF81441	cytochrome P450 4C1-like n	48.45	97	49	1	1	97	103	198	3e-19	92.4
TRINITY_DN10070_c0_g1_i1.p1	UniRef90_A0A1Y3L9V0	Polyamine ABC transporter substrate-binding protein n	87.66	154	19	0	1	154	1	154	2e-88	276
TRINITY_DN10072_c0_g1_i1.p1	UniRef90_A0A437BX28	Uncharacterized protein n	94.21	259	14	1	1	259	23	280	3e-157	451
TRINITY_DN100734_c0_g1_i1.p1	UniRef90_A0A142ECR5	Type I restriction enzyme R Protein n	99.15	118	1	0	1	118	55	172	2e-74	246
TRINITY_DN100738_c0_g1_i1.p1	UniRef90_UPI000EF7C4F6	uncharacterized protein LOC113500228 n	83.73	166	27	0	1	166	349	514	7e-92	297
TRINITY_DN100759_c0_g1_i1.p1	UniRef90_UPI000EF7B995	uncharacterized protein LOC113493584 n	62.69	134	42	2	1	134	7	132	2e-51	172
TRINITY_DN10075_c0_g1_i1.p1	UniRef90_J2XUB6	Putative acetyltransferase n	85.07	134	20	0	1	134	16	149	3e-74	230
TRINITY_DN100832_c0_g1_i1.p1	UniRef90_A0A084J570	YolD-like family protein n	94.38	89	5	0	1	89	1	89	3e-56	181
TRINITY_DN10085_c0_g1_i1.p1	UniRef90_UPI000EF8244B	arylphorin subunit alpha-like n	89.52	105	11	0	1	105	310	414	7e-62	211
TRINITY_DN10089_c0_g1_i1.p2	UniRef90_S2K403	Protein-glutamate methylesterase n	87.58	153	19	0	1	153	1	153	5e-90	273
TRINITY_DN1008_c0_g1_i1.p1	UniRef90_UPI000B384295	uncharacterized protein LOC110370242 n	46.05	228	122	1	1	227	1	228	1e-62	207
TRINITY_DN100948_c0_g1_i1.p1	UniRef90_A0A0L7L3P4	Reverse transcriptase (Fragment) n	83.62	116	19	0	1	116	53	168	3e-62	204
TRINITY_DN10095_c0_g1_i1.p2	UniRef90_A0A256F6J4	D-ala D-ala ligase family protein n	98.36	122	2	0	1	122	14	135	6e-72	238
TRINITY_DN10096_c0_g1_i1.p1	UniRef90_W1MW27	DDE_Tnp_1 domain-containing protein n	100	223	0	0	1	223	17	239	7e-165	468
TRINITY_DN100971_c0_g1_i1.p1	UniRef90_UPI000CE5DBB3	ornithine decarboxylase n	62.93	116	43	0	16	131	1	116	1e-38	148
TRINITY_DN100993_c0_g1_i1.p1	UniRef90_UPI000EF76FFB	cilia- and flagella-associated protein 53-like n	68.42	133	42	0	1	133	253	385	2e-51	182
TRINITY_DN101030_c0_g1_i1.p4	UniRef90_A0A3G7NEY7	Ribonuclease E n	80.2	101	17	1	1	98	567	667	2e-30	125
TRINITY_DN101035_c0_g1_i1.p2	UniRef90_A0A225TU61	TonB-dependent receptor (Fragment) n	99.24	132	1	0	1	132	233	364	1e-87	271
TRINITY_DN101059_c0_g1_i1.p1	UniRef90_UPI000EF77183	uncharacterized protein LOC113505490 n	66.41	128	38	1	1	123	641	768	8e-44	164
TRINITY_DN10105_c0_g1_i1.p1	UniRef90_S2KQ96	LysR family transcriptional regulator n	94.05	269	16	0	5	273	30	298	5e-177	502
TRINITY_DN101079_c0_g1_i1.p1	UniRef90_W7WVU2	Glyceraldehyde-3-phosphate dehydrogenase A n	95.14	144	7	0	1	144	90	233	6e-95	286
TRINITY_DN101213_c0_g1_i1.p1	UniRef90_UPI000EF7F99C	uncharacterized protein LOC113502354 isoform X1 n	58.18	165	35	2	18	149	6	169	2e-53	183
TRINITY_DN10131_c0_g1_i1.p2	UniRef90_A0A0W7Z3C2	Glutamine--tRNA ligase n	98.35	121	2	0	1	121	210	330	4e-80	258
TRINITY_DN101326_c0_g1_i1.p2	UniRef90_A0A443ZEY3	LysR family transcriptional regulator n	83.87	155	25	0	6	160	1	155	6e-89	274
TRINITY_DN101327_c0_g1_i1.p1	UniRef90_A0A182FSK9	AAA domain-containing protein n	97.72	439	9	1	1	439	963	1400	0	877
TRINITY_DN101328_c0_g1_i1.p1	UniRef90_W6MWW8	Uncharacterized protein n	95.17	207	10	0	1	207	580	786	9e-132	404
TRINITY_DN101328_c0_g1_i2.p1	UniRef90_W6MWW8	Uncharacterized protein n	95.45	220	10	0	1	220	580	799	2e-141	429
TRINITY_DN101330_c0_g1_i1.p1	UniRef90_UPI000EF7C788	organic cation transporter protein-like n	82.09	564	96	1	3	566	2	560	0	917
TRINITY_DN101330_c0_g1_i2.p1	UniRef90_UPI000EF7C788	organic cation transporter protein-like n	82.09	564	96	1	3	566	2	560	0	917
TRINITY_DN101333_c0_g1_i1.p1	UniRef90_A0A2H1W139	SFRICE_013147 n	91.04	469	42	0	1	469	1	469	0	871
TRINITY_DN101337_c0_g1_i1.p2	UniRef90_A0A495LZC1	LacI family transcriptional regulator n	80	135	25	1	37	169	1	135	1e-67	222
TRINITY_DN10133_c0_g1_i1.p2	UniRef90_A0A2A4J9J4	SHSP domain-containing protein n	59.62	156	63	0	19	174	26	181	2e-64	210
TRINITY_DN101340_c0_g1_i1.p1	UniRef90_A0A2H1VFF3	SFRICE_001477 n	90.62	469	35	2	1	460	1	469	0	837
TRINITY_DN101341_c0_g1_i1.p2	UniRef90_A0A405CPV5	Miniconductance mechanosensitive channel MscM n	92.18	179	14	0	1	179	8	186	2e-113	334
TRINITY_DN101345_c0_g1_i1.p1	UniRef90_A0A0K8TC38	Ferritin n	89.1	211	23	0	1	211	1	211	4e-141	405
TRINITY_DN101346_c1_g2_i1.p1	UniRef90_UPI000EF75B2D	amino acid transporter AVT1D-like n	91.03	446	39	1	1	445	1	446	0	832
TRINITY_DN101348_c1_g1_i1.p1	UniRef90_UPI000EF759DD	thioredoxin, mitochondrial n	88.82	152	14	1	1	152	1	149	3e-90	271
TRINITY_DN101352_c1_g1_i1.p1	UniRef90_UPI000EF7DD55	luciferin 4-monooxygenase n	93.93	544	33	0	1	544	1	544	0	1070
TRINITY_DN101354_c0_g1_i1.p1	UniRef90_A0A3R3IXD7	Outer membrane usher protein FimD n	72.59	135	37	0	1	135	155	289	3e-65	213
TRINITY_DN101355_c0_g1_i1.p1	UniRef90_A0A2H1VKC8	SFRICE_014236 n	66.79	527	173	2	1	525	1	527	0	758
TRINITY_DN101357_c0_g1_i1.p3	UniRef90_J3IVZ1	DNA/RNA helicase, superfamily II, SNF2 family n	93.94	99	6	0	2	100	269	367	3e-55	195
TRINITY_DN101360_c0_g1_i1.p1	UniRef90_UPI000EF803E4	uncharacterized protein LOC113494013 n	93.29	432	27	2	27	457	1	431	0	640
TRINITY_DN101368_c0_g1_i1.p2	UniRef90_A0A1B2D112	ATP-binding protein n	96.97	132	4	0	1	132	1	132	9e-80	244
TRINITY_DN101369_c0_g1_i1.p1	UniRef90_W5JXB3	Actin beta/gamma 1 n	99.56	225	1	0	1	225	102	326	3e-160	460
TRINITY_DN101370_c0_g1_i1.p2	UniRef90_A0A3R1XUA5	Uncharacterized protein n	69.23	130	40	0	1	130	19	148	2e-36	136
TRINITY_DN101379_c0_g1_i1.p1	UniRef90_A0A0L7LSU1	Cuticular protein PpolCPG12 n	79.36	218	40	3	1	216	1	215	1e-78	252
TRINITY_DN101379_c0_g1_i1.p1	UniRef90_A0A0L7LSU1	Cuticular protein PpolCPG12 n	59.18	98	26	3	94	187	235	322	9e-09	64.3
TRINITY_DN101379_c0_g1_i1.p1	UniRef90_A0A0L7LSU1	Cuticular protein PpolCPG12 n	42.2	173	54	5	77	205	152	322	2e-08	63.2
TRINITY_DN101382_c0_g1_i1.p1	UniRef90_A0A120FIZ7	AI-2E family transporter n	91.76	85	7	0	157	241	1	85	9e-40	152
TRINITY_DN101385_c0_g1_i1.p1	UniRef90_A0A2A4JBY7	CRAL-TRIO domain-containing protein n	90.15	335	33	0	1	335	1	335	0	647
TRINITY_DN101388_c0_g1_i1.p2	UniRef90_A0A014QB86	Membrane lipoprotein, cell wall extensin motif n	100	100	0	0	1	100	3	102	6e-67	208
TRINITY_DN101390_c0_g1_i1.p1	UniRef90_UPI000B3CE0C0	RNA polymerase-associated protein CTR9 homolog n	89.92	1052	83	4	1	1034	1	1047	0	1885
TRINITY_DN101391_c0_g1_i1.p1	UniRef90_A0A4R5SPR7	NAD(P)H-hydrate dehydratase n	88.63	299	34	0	1	299	8	306	0	515
TRINITY_DN101395_c0_g1_i1.p2	UniRef90_A0A409NRZ7	ABC transporter ATP-binding protein uup n	92.78	263	19	0	1	263	130	392	8e-164	473
TRINITY_DN101396_c0_g1_i1.p2	UniRef90_B8L8U0	Aminotransferase n	99.06	106	1	0	1	106	288	393	1e-66	217
TRINITY_DN101396_c0_g1_i2.p2	UniRef90_B8L8U0	Aminotransferase n	99.06	106	1	0	1	106	288	393	1e-66	217
TRINITY_DN101397_c0_g1_i1.p1	UniRef90_A0A157WDC1	ATP-dependent zinc metalloprotease FtsH 3 n	98.97	97	1	0	41	137	1	97	3e-62	204
TRINITY_DN101402_c0_g1_i1.p1	UniRef90_A0A3R1TQ53	Blue-light-activated protein n	83.59	128	21	0	6	133	42	169	7e-70	219
TRINITY_DN101405_c0_g1_i1.p1	UniRef90_A0A3R3BY37	D-allose-binding periplasmic protein n	97.79	272	6	0	1	272	95	366	0	550
TRINITY_DN101407_c0_g1_i1.p1	UniRef90_A0A2W1BLP3	Uncharacterized protein n	43.46	214	95	10	9	200	456	665	2e-28	125
TRINITY_DN101409_c0_g1_i1.p1	UniRef90_Q962R1	40S ribosomal protein S18 n	99.34	152	1	0	1	152	1	152	5e-106	311
TRINITY_DN101410_c0_g1_i1.p1	UniRef90_UPI000EF84C48	myrosinase 1-like n	81.2	117	22	0	1	117	356	472	1e-59	202
TRINITY_DN101412_c0_g1_i1.p1	UniRef90_A0A2J7QCY4	Reverse transcriptase domain-containing protein n	37.18	156	95	2	61	214	3	157	2e-18	95.1
TRINITY_DN101415_c0_g1_i1.p2	UniRef90_R9V226	Sensor histidine kinase n	87.9	124	15	0	1	124	5	128	3e-65	222
TRINITY_DN101418_c0_g1_i1.p2	UniRef90_U3GJG7	HTH lysR-type domain-containing protein n	98.99	99	1	0	1	99	102	200	4e-62	202
TRINITY_DN101421_c0_g1_i1.p1	UniRef90_UPI000EF75CDB	probable 3-hydroxyisobutyrate dehydrogenase, mitochondrial n	93.1	319	22	0	1	319	1	319	0	617
TRINITY_DN101423_c0_g1_i1.p1	UniRef90_A0A2W1BPW1	Structural maintenance of chromosomes protein n	98.59	1203	17	0	1	1203	1	1203	0	2427
TRINITY_DN101424_c0_g1_i1.p1	UniRef90_UPI000C1435B2	ionotropic receptor 25a-like n	89.53	172	18	0	1	172	31	202	3e-109	323
TRINITY_DN101425_c0_g1_i1.p1	UniRef90_UPI000BA4554B	DUF3304 domain-containing protein n	77.42	124	28	0	1	124	47	170	2e-61	198
TRINITY_DN101425_c0_g1_i2.p1	UniRef90_UPI000BA4554B	DUF3304 domain-containing protein n	76.19	105	25	0	1	105	66	170	5e-56	183
TRINITY_DN101429_c0_g1_i1.p1	UniRef90_Q5UAR3	Ribosomal protein L26 n	96.62	148	5	0	1	148	1	148	9e-100	295
TRINITY_DN101438_c0_g1_i1.p1	UniRef90_J3IXQ7	Spermidine/putrescine-binding periplasmic protein n	93.87	212	13	0	1	212	101	312	2e-143	415
TRINITY_DN101442_c0_g1_i1.p2	UniRef90_A0A0E9ZPV0	ATPase n	80.56	319	62	0	1	319	228	546	6e-169	505
TRINITY_DN101445_c0_g1_i1.p2	UniRef90_C3JY27	3-deoxy-manno-octulosonate cytidylyltransferase n	95.04	121	6	0	1	121	61	181	2e-72	229
TRINITY_DN101445_c1_g1_i1.p1	UniRef90_B2FK23	3-deoxy-manno-octulosonate cytidylyltransferase n	97.56	82	2	0	33	114	1	82	1e-44	157
TRINITY_DN101450_c0_g1_i1.p1	UniRef90_J2YU55	Uncharacterized protein n	97.55	163	4	0	1	163	1	163	3e-112	329
TRINITY_DN101452_c0_g1_i1.p2	UniRef90_Q962Q5	40S ribosomal protein S25 n	100	119	0	0	1	119	1	119	9e-78	237
TRINITY_DN101453_c0_g1_i1.p1	UniRef90_UPI000EF75FBD	kallikrein-11-like n	88.57	175	14	1	17	185	1	175	3e-106	318
TRINITY_DN101464_c0_g1_i1.p1	UniRef90_UPI000EF76FD2	LOW QUALITY PROTEIN: lysosomal thioesterase PPT2 homolog n	94.04	285	17	0	1	285	1	285	0	554
TRINITY_DN101465_c0_g1_i1.p2	UniRef90_A0A1D8IWE8	FHA domain-containing protein n	96.46	113	4	0	1	113	159	271	5e-63	215
TRINITY_DN101467_c0_g1_i1.p1	UniRef90_A0A383RTF4	Probable membrane transporter protein n	97.71	131	3	0	1	131	131	261	2e-80	249
TRINITY_DN101470_c0_g1_i1.p2	UniRef90_J2YGP1	Putative DNA metabolism protein n	92.27	233	18	0	1	233	45	277	1e-150	433
TRINITY_DN101471_c0_g1_i1.p3	UniRef90_A0A0M4QML2	GDT1 family protein n	85.57	194	27	1	1	193	1	194	3e-110	326
TRINITY_DN101477_c0_g1_i1.p1	UniRef90_UPI000EF7D915	mannose-P-dolichol utilization defect 1 protein homolog n	94.76	248	11	1	1	248	1	246	6e-158	451
TRINITY_DN101481_c0_g1_i1.p1	UniRef90_A0A2H1WLH6	SFRICE_019922 n	41.79	134	60	5	2	120	1	131	3e-13	76.3
TRINITY_DN101483_c0_g1_i1.p2	UniRef90_B1J1H2	Lipoprotein n	81.08	111	21	0	1	111	1	111	5e-57	187
TRINITY_DN101488_c0_g1_i1.p1	UniRef90_A0A2W1BZP9	GOLD domain-containing protein n	97.24	217	6	0	1	217	1	217	3e-156	444
TRINITY_DN101490_c0_g1_i1.p3	UniRef90_A0A3R3F5V0	Uncharacterized protein n	93.2	103	7	0	1	103	68	170	8e-57	189
TRINITY_DN101492_c0_g1_i1.p3	UniRef90_A0A2J0U0M5	Alpha/beta hydrolase n	84.16	101	16	0	1	101	47	147	5e-48	165
TRINITY_DN101496_c0_g1_i1.p1	UniRef90_H9JBT6	ER membrane protein complex subunit 3 n	92.24	245	19	0	1	245	1	245	7e-167	473
TRINITY_DN101500_c0_g1_i1.p1	UniRef90_UPI00106AAAF3	DHA2 family efflux MFS transporter permease subunit n	94.39	285	16	0	3	287	12	296	2e-178	507
TRINITY_DN101503_c0_g1_i1.p1	UniRef90_A0A2R3Q6Y6	Uncharacterized protein n	100	128	0	0	14	141	1	128	6e-89	267
TRINITY_DN101507_c0_g1_i1.p1	UniRef90_A0A399LY58	DNA-binding protein n	93.36	211	14	0	1	211	90	300	2e-136	397
TRINITY_DN101510_c0_g1_i1.p1	UniRef90_A0A2H1V9X0	SUMO-activating enzyme subunit n	93.77	610	31	3	1	604	1	609	0	1168
TRINITY_DN101513_c0_g1_i1.p1	UniRef90_UPI000B381336	titin isoform X3 n	86.4	125	17	0	1	125	1404	1528	3e-62	219
TRINITY_DN101513_c0_g1_i1.p1	UniRef90_UPI000B381336	titin isoform X3 n	85.6	125	18	0	1	125	1346	1470	2e-60	214
TRINITY_DN101513_c0_g1_i1.p1	UniRef90_UPI000B381336	titin isoform X3 n	84	125	20	0	1	125	1375	1499	3e-60	213
TRINITY_DN101513_c0_g1_i1.p1	UniRef90_UPI000B381336	titin isoform X3 n	82.4	125	22	0	1	125	1433	1557	1e-58	208
TRINITY_DN101513_c0_g1_i1.p1	UniRef90_UPI000B381336	titin isoform X3 n	81.6	125	23	0	1	125	1694	1818	1e-57	206
TRINITY_DN101513_c0_g1_i1.p1	UniRef90_UPI000B381336	titin isoform X3 n	82.4	125	22	0	1	125	1781	1905	1e-57	205
TRINITY_DN101513_c0_g1_i1.p1	UniRef90_UPI000B381336	titin isoform X3 n	82.11	123	22	0	1	123	1462	1584	3e-57	204
TRINITY_DN101513_c0_g1_i1.p1	UniRef90_UPI000B381336	titin isoform X3 n	80.8	125	24	0	1	125	1665	1789	3e-56	201
TRINITY_DN101513_c0_g1_i1.p1	UniRef90_UPI000B381336	titin isoform X3 n	82.4	125	22	0	1	125	1549	1673	3e-56	201
TRINITY_DN101513_c0_g1_i1.p1	UniRef90_UPI000B381336	titin isoform X3 n	80	125	25	0	1	125	1723	1847	5e-56	201
TRINITY_DN101513_c0_g1_i1.p1	UniRef90_UPI000B381336	titin isoform X3 n	80	125	25	0	1	125	1926	2050	3e-55	199
TRINITY_DN101513_c0_g1_i1.p1	UniRef90_UPI000B381336	titin isoform X3 n	79.2	125	26	0	1	125	1984	2108	3e-55	199
TRINITY_DN101513_c0_g1_i1.p1	UniRef90_UPI000B381336	titin isoform X3 n	78.4	125	27	0	1	125	1607	1731	1e-54	197
TRINITY_DN101513_c0_g1_i1.p1	UniRef90_UPI000B381336	titin isoform X3 n	78.4	125	27	0	1	125	1752	1876	1e-54	197
TRINITY_DN101513_c0_g1_i1.p1	UniRef90_UPI000B381336	titin isoform X3 n	77.6	125	28	0	1	125	1636	1760	5e-54	195
TRINITY_DN101513_c0_g1_i1.p1	UniRef90_UPI000B381336	titin isoform X3 n	79.2	125	26	0	1	125	1491	1615	9e-54	194
TRINITY_DN101513_c0_g1_i1.p1	UniRef90_UPI000B381336	titin isoform X3 n	77.6	125	28	0	1	125	1897	2021	1e-53	194
TRINITY_DN101513_c0_g1_i1.p1	UniRef90_UPI000B381336	titin isoform X3 n	78.4	125	27	0	1	125	1868	1992	1e-53	194
TRINITY_DN101513_c0_g1_i1.p1	UniRef90_UPI000B381336	titin isoform X3 n	77.6	125	28	0	1	125	1839	1963	2e-53	193
TRINITY_DN101513_c0_g1_i1.p1	UniRef90_UPI000B381336	titin isoform X3 n	76.8	125	29	0	1	125	1317	1441	3e-53	193
TRINITY_DN101513_c0_g1_i1.p1	UniRef90_UPI000B381336	titin isoform X3 n	76	125	30	0	1	125	1810	1934	2e-52	190
TRINITY_DN101513_c0_g1_i1.p1	UniRef90_UPI000B381336	titin isoform X3 n	77.6	125	28	0	1	125	2042	2166	2e-51	188
TRINITY_DN101513_c0_g1_i1.p1	UniRef90_UPI000B381336	titin isoform X3 n	76	125	30	0	1	125	1520	1644	2e-51	187
TRINITY_DN101513_c0_g1_i1.p1	UniRef90_UPI000B381336	titin isoform X3 n	76	125	30	0	1	125	2071	2195	1e-49	183
TRINITY_DN101513_c0_g1_i1.p1	UniRef90_UPI000B381336	titin isoform X3 n	74.8	123	31	0	1	123	2013	2135	3e-49	182
TRINITY_DN101513_c0_g1_i1.p1	UniRef90_UPI000B381336	titin isoform X3 n	75	124	31	0	1	124	2129	2252	2e-46	173
TRINITY_DN101513_c0_g1_i1.p1	UniRef90_UPI000B381336	titin isoform X3 n	68.8	125	39	0	1	125	1288	1412	9e-46	171
TRINITY_DN101513_c0_g1_i1.p1	UniRef90_UPI000B381336	titin isoform X3 n	70.4	125	37	0	1	125	2100	2224	5e-45	169
TRINITY_DN101513_c0_g1_i1.p1	UniRef90_UPI000B381336	titin isoform X3 n	65.6	125	43	0	1	125	1259	1383	3e-43	164
TRINITY_DN101513_c0_g1_i1.p1	UniRef90_UPI000B381336	titin isoform X3 n	68.6	121	38	0	1	121	2158	2278	3e-40	155
TRINITY_DN101513_c0_g1_i1.p1	UniRef90_UPI000B381336	titin isoform X3 n	56	125	55	0	1	125	1230	1354	4e-34	138
TRINITY_DN101513_c0_g1_i1.p1	UniRef90_UPI000B381336	titin isoform X3 n	58.2	122	51	0	2	123	1086	1207	1e-33	136
TRINITY_DN101513_c0_g1_i1.p1	UniRef90_UPI000B381336	titin isoform X3 n	54.4	125	57	0	1	125	1143	1267	2e-32	133
TRINITY_DN101513_c0_g1_i1.p1	UniRef90_UPI000B381336	titin isoform X3 n	54.47	123	56	0	1	123	1114	1236	2e-32	133
TRINITY_DN101513_c0_g1_i1.p1	UniRef90_UPI000B381336	titin isoform X3 n	51.61	124	60	0	1	124	1201	1324	2e-31	130
TRINITY_DN101513_c0_g1_i1.p1	UniRef90_UPI000B381336	titin isoform X3 n	52	125	60	0	1	125	1172	1296	6e-31	129
TRINITY_DN101513_c0_g1_i1.p1	UniRef90_UPI000B381336	titin isoform X3 n	52.07	121	58	0	1	121	2608	2728	1e-27	119
TRINITY_DN101513_c0_g1_i1.p1	UniRef90_UPI000B381336	titin isoform X3 n	54.47	123	54	1	1	121	2187	2309	5e-27	117
TRINITY_DN101513_c0_g1_i1.p1	UniRef90_UPI000B381336	titin isoform X3 n	50	124	62	0	1	124	2579	2702	4e-25	112
TRINITY_DN101513_c0_g1_i1.p1	UniRef90_UPI000B381336	titin isoform X3 n	52.29	109	52	0	16	124	1071	1179	5e-25	111
TRINITY_DN101513_c0_g1_i1.p1	UniRef90_UPI000B381336	titin isoform X3 n	49.19	124	63	0	1	124	2666	2789	1e-24	110
TRINITY_DN101513_c0_g1_i1.p1	UniRef90_UPI000B381336	titin isoform X3 n	47.93	121	63	0	1	121	2782	2902	1e-24	110
TRINITY_DN101513_c0_g1_i1.p1	UniRef90_UPI000B381336	titin isoform X3 n	49.59	121	61	0	1	121	2637	2757	1e-24	110
TRINITY_DN101513_c0_g1_i1.p1	UniRef90_UPI000B381336	titin isoform X3 n	47.11	121	64	0	1	121	2695	2815	8e-24	108
TRINITY_DN101513_c0_g1_i1.p1	UniRef90_UPI000B381336	titin isoform X3 n	45.97	124	67	0	1	124	2753	2876	3e-23	106
TRINITY_DN101513_c0_g1_i1.p1	UniRef90_UPI000B381336	titin isoform X3 n	46.28	121	65	0	1	121	2724	2844	1e-22	104
TRINITY_DN101513_c0_g1_i1.p1	UniRef90_UPI000B381336	titin isoform X3 n	44.72	123	68	0	1	123	2550	2672	2e-20	98.6
TRINITY_DN101513_c0_g1_i1.p1	UniRef90_UPI000B381336	titin isoform X3 n	47.11	121	64	0	1	121	2521	2641	3e-19	95.1
TRINITY_DN101513_c0_g1_i1.p1	UniRef90_UPI000B381336	titin isoform X3 n	38.18	165	64	4	1	127	2216	2380	2e-17	90.1
TRINITY_DN101513_c0_g1_i1.p1	UniRef90_UPI000B381336	titin isoform X3 n	42.86	126	69	2	2	124	2490	2615	3e-14	80.5
TRINITY_DN101513_c0_g1_i1.p1	UniRef90_UPI000B381336	titin isoform X3 n	37.82	119	65	5	14	123	2409	2527	0.0001	51.2
TRINITY_DN101519_c0_g1_i1.p1	UniRef90_A0A2N7YAE0	Pilus assembly protein n	99	100	1	0	1	100	274	373	9e-59	198
TRINITY_DN101520_c1_g1_i1.p1	UniRef90_UPI000EF8302A	facilitated trehalose transporter Tret1-like n	75.96	470	111	1	1	470	1	468	0	720
TRINITY_DN101522_c0_g1_i1.p1	UniRef90_UPI000EF81D08	succinate dehydrogenase [ubiquinone] flavoprotein subunit, mitochondrial-like n	93.82	178	11	0	1	178	156	333	7e-117	357
TRINITY_DN101531_c0_g1_i1.p1	UniRef90_A0A2S5IFA5	Type VI secretion system contractile sheath large subunit n	99.09	330	3	0	1	330	171	500	0	690
TRINITY_DN101535_c0_g1_i1.p2	UniRef90_A0A2V4KSK8	Pilus assembly protein PapC n	83.48	115	19	0	1	115	550	664	6e-58	202
TRINITY_DN101544_c0_g1_i1.p1	UniRef90_UPI000B373C18	LOW QUALITY PROTEIN: neuroblastoma-amplified sequence-like n	66.82	844	252	4	189	1019	1264	2092	0	1179
TRINITY_DN101546_c0_g1_i1.p1	UniRef90_A0A335QK06	Rhs element Vgr family protein n	95.37	259	12	0	1	259	89	347	6e-171	493
TRINITY_DN101549_c0_g1_i1.p1	UniRef90_A0A1B2F5Y3	3-oxoacyl-[acyl-carrier-protein] reductase FabG n	88.57	140	16	0	1	140	1	140	2e-78	246
TRINITY_DN101553_c0_g1_i1.p4	UniRef90_A0A409RJV1	Uncharacterized protein n	43.59	117	66	0	3	119	32	148	3e-18	88.2
TRINITY_DN101554_c0_g1_i1.p2	UniRef90_A0A246F598	Phosphonate ABC transporter, permease protein PhnE n	77.05	122	28	0	80	201	1	122	1e-56	192
TRINITY_DN101555_c0_g1_i1.p2	UniRef90_A0A2T1ITB9	Histidine kinase (Fragment) n	98.39	186	3	0	1	186	23	208	2e-125	371
TRINITY_DN101559_c0_g1_i1.p2	UniRef90_A0A1B2FEQ4	Putrescine importer PuuP n	93.42	243	16	0	1	243	272	514	3e-155	454
TRINITY_DN101560_c0_g1_i1.p1	UniRef90_UPI000EF7EE51	cullin-2 n	96.47	255	9	0	1	255	1	255	6e-169	499
TRINITY_DN101560_c1_g1_i1.p1	UniRef90_A0A2H1VVQ0	Anion exchange protein n	91.29	781	57	5	1	778	390	1162	0	1415
TRINITY_DN101567_c0_g1_i1.p1	UniRef90_UPI000EF7B6EC	uncharacterized protein LOC113508780 n	87.06	170	22	0	1	170	1063	1232	3e-98	321
TRINITY_DN10157_c0_g1_i1.p1	UniRef90_UPI000EF771CA	palmitoyltransferase ZDHHC16 n	87.93	381	46	0	1	381	1	381	0	720
TRINITY_DN10157_c0_g1_i2.p1	UniRef90_UPI000EF771CA	palmitoyltransferase ZDHHC16 n	89.21	343	37	0	1	343	39	381	0	658
TRINITY_DN101580_c0_g1_i1.p2	UniRef90_A0A397N7Y2	Putative repeat protein (TIGR01451 family)/fimbrial isopeptide formation D2 family protein n	89.84	128	13	0	15	142	763	890	8e-67	231
TRINITY_DN101580_c0_g1_i1.p2	UniRef90_A0A397N7Y2	Putative repeat protein (TIGR01451 family)/fimbrial isopeptide formation D2 family protein n	63.38	142	52	0	1	142	993	1134	2e-49	182
TRINITY_DN101580_c0_g1_i1.p2	UniRef90_A0A397N7Y2	Putative repeat protein (TIGR01451 family)/fimbrial isopeptide formation D2 family protein n	63.83	141	51	0	2	142	872	1012	9e-48	177
TRINITY_DN101580_c0_g1_i1.p2	UniRef90_A0A397N7Y2	Putative repeat protein (TIGR01451 family)/fimbrial isopeptide formation D2 family protein n	61.7	141	54	0	1	141	1115	1255	2e-46	173
TRINITY_DN101580_c0_g1_i1.p2	UniRef90_A0A397N7Y2	Putative repeat protein (TIGR01451 family)/fimbrial isopeptide formation D2 family protein n	53.62	138	62	1	2	137	1238	1375	3e-33	135
TRINITY_DN101580_c0_g1_i1.p2	UniRef90_A0A397N7Y2	Putative repeat protein (TIGR01451 family)/fimbrial isopeptide formation D2 family protein n	58.06	124	52	0	1	124	627	750	9e-26	114
TRINITY_DN101580_c0_g1_i1.p2	UniRef90_A0A397N7Y2	Putative repeat protein (TIGR01451 family)/fimbrial isopeptide formation D2 family protein n	50.68	73	33	2	70	142	577	646	1e-07	60.5
TRINITY_DN101580_c0_g1_i1.p2	UniRef90_A0A397N7Y2	Putative repeat protein (TIGR01451 family)/fimbrial isopeptide formation D2 family protein n	34.88	86	52	2	32	114	1389	1473	0.0004	49.7
TRINITY_DN101583_c0_g1_i1.p1	UniRef90_B2FLW4	Phosphopantetheine adenylyltransferase n	98.22	169	3	0	185	353	1	169	3e-111	334
TRINITY_DN101591_c0_g1_i1.p3	UniRef90_A0A4R5K809	MFS transporter n	89.04	146	16	0	1	146	84	229	6e-81	258
TRINITY_DN101596_c0_g1_i1.p2	UniRef90_A9BTA3	Guanylate kinase n	97.54	122	3	0	1	122	99	220	3e-77	239
TRINITY_DN101599_c0_g1_i1.p2	UniRef90_A0A0A7Q883	Cytochrome C n	92.52	147	11	0	1	147	158	304	4e-96	291
TRINITY_DN101606_c0_g1_i1.p1	UniRef90_A0A2H1WQI5	SFRICE_022091 n	59.72	576	219	4	44	609	5	577	0	731
TRINITY_DN101608_c0_g1_i1.p3	UniRef90_A0A1B2D408	Uncharacterized protein n	97.28	147	4	0	1	147	37	183	1e-94	292
TRINITY_DN101613_c0_g1_i1.p1	UniRef90_A0A163JE36	Glycogen debranching protein n	98.41	126	2	0	1	126	338	463	3e-80	262
TRINITY_DN101614_c0_g1_i1.p1	UniRef90_A0A363RX82	Phosphatidic acid phosphatase n	95.3	234	11	0	1	234	1	234	2e-154	445
TRINITY_DN101616_c0_g1_i1.p1	UniRef90_A0A1G8F3E6	Uncharacterized protein n	64.91	57	20	0	61	117	177	233	3e-08	59.3
TRINITY_DN101624_c0_g1_i1.p1	UniRef90_A0A4D6XPM1	Copper-translocating P-type ATPase n	96.55	145	5	0	1	145	312	456	6e-85	276
TRINITY_DN101628_c0_g1_i1.p1	UniRef90_A0A2W1BXT2	Uncharacterized protein n	93.69	618	39	0	1	618	285	902	0	1229
TRINITY_DN101628_c0_g1_i2.p1	UniRef90_A0A2W1BXT2	Uncharacterized protein n	92.02	902	72	0	1	902	1	902	0	1756
TRINITY_DN101631_c0_g1_i1.p2	UniRef90_M5CIN7	Elp3 domain-containing protein n	91.2	216	19	0	1	216	116	331	1e-129	384
TRINITY_DN101635_c0_g1_i1.p1	UniRef90_UPI000A1FA2F7	polysaccharide lyase family 7 protein n	82.81	128	22	0	1	128	97	224	1e-73	231
TRINITY_DN101636_c0_g1_i1.p1	UniRef90_A0A3G6ZZF4	Uncharacterized protein n	73.45	113	30	0	2	114	383	495	2e-50	180
TRINITY_DN101642_c0_g1_i1.p1	UniRef90_UPI000EF7933E	myrosinase 1-like n	86.74	513	67	1	1	513	1	512	0	921
TRINITY_DN101644_c0_g1_i1.p1	UniRef90_B4SRQ4	Uncharacterized protein n	91.5	153	13	0	1	153	319	471	5e-87	274
TRINITY_DN101645_c0_g1_i1.p2	UniRef90_A0A014P3G5	Macrolide export ATP-binding/permease protein MacB n	99.26	136	1	0	1	136	29	164	2e-87	280
TRINITY_DN101647_c0_g1_i1.p2	UniRef90_A0A406S4N3	Outer membrane efflux protein n	95.61	114	5	0	1	114	120	233	7e-69	218
TRINITY_DN101651_c0_g1_i1.p3	UniRef90_J2YN37	Methylamine utilization protein MauE n	90.97	155	14	0	17	171	24	178	5e-67	214
TRINITY_DN101655_c0_g1_i1.p1	UniRef90_B2X7R1	p1 n	96.72	1343	44	0	2	1344	1	1343	0	2677
TRINITY_DN101659_c0_g1_i1.p1	UniRef90_A0A149QM59	Fimbrial protein n	92.92	113	8	0	1	113	43	155	4e-70	219
TRINITY_DN101663_c0_g1_i1.p1	UniRef90_UPI000EF8093D	exosome complex component RRP46 n	90.05	221	22	0	1	221	1	221	9e-144	413
TRINITY_DN101671_c0_g1_i1.p2	UniRef90_A0A3R4IQN0	Uncharacterized protein n	64.84	91	28	1	1	87	39	129	1e-26	107
TRINITY_DN101672_c0_g1_i1.p1	UniRef90_UPI000EF7D309	serine protease snake-like n	81.03	348	65	1	41	388	1	347	0	618
TRINITY_DN101674_c0_g1_i1.p1	UniRef90_A0A333DY17	Two-component response regulator n	98.73	157	2	0	269	425	1	157	3e-96	310
TRINITY_DN101678_c0_g1_i1.p1	UniRef90_A0A3R2BYY1	Shikimate dehydrogenase n	88.89	162	18	0	1	162	93	254	6e-85	262
TRINITY_DN101686_c0_g1_i1.p3	UniRef90_A0A014Q6Y1	tRNA(Ile)-lysidine synthase n	99.12	114	1	0	1	114	192	305	2e-69	222
TRINITY_DN101689_c0_g1_i1.p2	UniRef90_UPI0011088BB8	multidrug efflux protein n	93.65	126	8	0	1	126	572	697	6e-73	243
TRINITY_DN101694_c0_g1_i1.p1	UniRef90_A0A2R3PXW9	DUF2238 domain-containing protein n	99.4	166	1	0	18	183	55	220	7e-116	340
TRINITY_DN101695_c0_g1_i1.p2	UniRef90_A0A3R2FSW0	Porin-like protein NicP n	92.09	139	11	0	1	139	40	178	3e-88	267
TRINITY_DN101697_c0_g1_i1.p3	UniRef90_A0A2D0AP84	Uncharacterized protein n	96.75	123	4	0	1	123	126	248	9e-79	244
TRINITY_DN101705_c0_g1_i1.p1	UniRef90_A0A136QCM6	Uncharacterized protein n	91.1	146	13	0	1	146	16	161	8e-87	263
TRINITY_DN101708_c0_g1_i1.p1	UniRef90_UPI00103E6196	craniofacial development protein 2-like n	50.32	157	78	0	17	173	8	164	9e-51	176
TRINITY_DN101709_c0_g1_i1.p2	UniRef90_A0A4R6NCD7	Phospho-N-acetylmuramoyl-pentapeptide-transferase n	90.29	103	10	0	1	103	129	231	1e-56	191
TRINITY_DN101713_c0_g1_i1.p1	UniRef90_UPI000EF767F1	uncharacterized protein LOC113494697 n	92.68	3115	224	3	1	3111	1	3115	0	5787
TRINITY_DN101717_c0_g1_i1.p5	UniRef90_A0A1X1A710	Type II secretion system protein GspH n	63.73	102	37	0	1	102	1	102	6e-33	123
TRINITY_DN101727_c0_g1_i1.p1	UniRef90_A0A0G5WI53	Response regulator protein VraR n	97.24	217	6	0	14	230	1	217	2e-141	407
TRINITY_DN101728_c0_g1_i2.p1	UniRef90_UPI000EF7824B	uncharacterized protein LOC113495447 isoform X2 n	97.03	101	3	0	1	101	1871	1971	8e-56	199
TRINITY_DN101728_c0_g1_i2.p1	UniRef90_UPI000EF7824B	uncharacterized protein LOC113495447 isoform X2 n	96.04	101	4	0	1	101	1668	1768	3e-55	197
TRINITY_DN101728_c0_g1_i2.p1	UniRef90_UPI000EF7824B	uncharacterized protein LOC113495447 isoform X2 n	95.05	101	5	0	1	101	1755	1855	7e-55	196
TRINITY_DN101728_c0_g1_i2.p1	UniRef90_UPI000EF7824B	uncharacterized protein LOC113495447 isoform X2 n	96.04	101	4	0	1	101	2045	2145	1e-54	195
TRINITY_DN101728_c0_g1_i2.p1	UniRef90_UPI000EF7824B	uncharacterized protein LOC113495447 isoform X2 n	94.06	101	6	0	1	101	1958	2058	2e-53	192
TRINITY_DN101728_c0_g1_i2.p1	UniRef90_UPI000EF7824B	uncharacterized protein LOC113495447 isoform X2 n	93.07	101	7	0	1	101	2132	2232	6e-53	191
TRINITY_DN101728_c0_g1_i2.p1	UniRef90_UPI000EF7824B	uncharacterized protein LOC113495447 isoform X2 n	92.08	101	8	0	1	101	2248	2348	2e-52	189
TRINITY_DN101728_c0_g1_i2.p1	UniRef90_UPI000EF7824B	uncharacterized protein LOC113495447 isoform X2 n	92	100	8	0	1	100	2306	2405	6e-52	187
TRINITY_DN101728_c0_g1_i2.p1	UniRef90_UPI000EF7824B	uncharacterized protein LOC113495447 isoform X2 n	92	100	8	0	1	100	2538	2637	1e-51	187
TRINITY_DN101728_c0_g1_i2.p1	UniRef90_UPI000EF7824B	uncharacterized protein LOC113495447 isoform X2 n	90.1	101	10	0	1	101	2190	2290	3e-51	186
TRINITY_DN101728_c0_g1_i2.p1	UniRef90_UPI000EF7824B	uncharacterized protein LOC113495447 isoform X2 n	89.11	101	11	0	1	101	2422	2522	3e-51	186
TRINITY_DN101728_c0_g1_i2.p1	UniRef90_UPI000EF7824B	uncharacterized protein LOC113495447 isoform X2 n	90.1	101	10	0	1	101	2219	2319	1e-50	184
TRINITY_DN101728_c0_g1_i2.p1	UniRef90_UPI000EF7824B	uncharacterized protein LOC113495447 isoform X2 n	90.1	101	10	0	1	101	2277	2377	1e-50	184
TRINITY_DN101728_c0_g1_i2.p1	UniRef90_UPI000EF7824B	uncharacterized protein LOC113495447 isoform X2 n	90.1	101	10	0	1	101	1784	1884	3e-50	182
TRINITY_DN101728_c0_g1_i2.p1	UniRef90_UPI000EF7824B	uncharacterized protein LOC113495447 isoform X2 n	90.1	101	10	0	1	101	2161	2261	4e-50	182
TRINITY_DN101728_c0_g1_i2.p1	UniRef90_UPI000EF7824B	uncharacterized protein LOC113495447 isoform X2 n	88.12	101	12	0	1	101	2480	2580	7e-50	182
TRINITY_DN101728_c0_g1_i2.p1	UniRef90_UPI000EF7824B	uncharacterized protein LOC113495447 isoform X2 n	89.11	101	11	0	1	101	1697	1797	3e-49	180
TRINITY_DN101728_c0_g1_i2.p1	UniRef90_UPI000EF7824B	uncharacterized protein LOC113495447 isoform X2 n	90.1	101	10	0	1	101	1900	2000	3e-49	180
TRINITY_DN101728_c0_g1_i2.p1	UniRef90_UPI000EF7824B	uncharacterized protein LOC113495447 isoform X2 n	88.12	101	12	0	1	101	1726	1826	5e-49	179
TRINITY_DN101728_c0_g1_i2.p1	UniRef90_UPI000EF7824B	uncharacterized protein LOC113495447 isoform X2 n	91	100	9	0	1	100	2103	2202	5e-49	179
TRINITY_DN101728_c0_g1_i2.p1	UniRef90_UPI000EF7824B	uncharacterized protein LOC113495447 isoform X2 n	88.12	101	12	0	1	101	1987	2087	8e-49	179
TRINITY_DN101728_c0_g1_i2.p1	UniRef90_UPI000EF7824B	uncharacterized protein LOC113495447 isoform X2 n	89.11	101	11	0	1	101	2074	2174	1e-48	178
TRINITY_DN101728_c0_g1_i2.p1	UniRef90_UPI000EF7824B	uncharacterized protein LOC113495447 isoform X2 n	87.13	101	13	0	1	101	2509	2609	1e-48	178
TRINITY_DN101728_c0_g1_i2.p1	UniRef90_UPI000EF7824B	uncharacterized protein LOC113495447 isoform X2 n	88.12	101	12	0	1	101	1581	1681	2e-48	177
TRINITY_DN101728_c0_g1_i2.p1	UniRef90_UPI000EF7824B	uncharacterized protein LOC113495447 isoform X2 n	87	100	13	0	1	100	1196	1295	3e-48	177
TRINITY_DN101728_c0_g1_i2.p1	UniRef90_UPI000EF7824B	uncharacterized protein LOC113495447 isoform X2 n	87.13	101	13	0	1	101	2016	2116	3e-48	177
TRINITY_DN101728_c0_g1_i2.p1	UniRef90_UPI000EF7824B	uncharacterized protein LOC113495447 isoform X2 n	86.14	101	14	0	1	101	2451	2551	5e-48	176
TRINITY_DN101728_c0_g1_i2.p1	UniRef90_UPI000EF7824B	uncharacterized protein LOC113495447 isoform X2 n	86.14	101	14	0	1	101	1639	1739	6e-48	176
TRINITY_DN101728_c0_g1_i2.p1	UniRef90_UPI000EF7824B	uncharacterized protein LOC113495447 isoform X2 n	87.13	101	13	0	1	101	1813	1913	2e-47	174
TRINITY_DN101728_c0_g1_i2.p1	UniRef90_UPI000EF7824B	uncharacterized protein LOC113495447 isoform X2 n	85.15	101	15	0	1	101	2364	2464	5e-47	173
TRINITY_DN101728_c0_g1_i2.p1	UniRef90_UPI000EF7824B	uncharacterized protein LOC113495447 isoform X2 n	86.14	101	14	0	1	101	1610	1710	7e-47	173
TRINITY_DN101728_c0_g1_i2.p1	UniRef90_UPI000EF7824B	uncharacterized protein LOC113495447 isoform X2 n	87	100	13	0	1	100	2741	2840	3e-45	169
TRINITY_DN101728_c0_g1_i2.p1	UniRef90_UPI000EF7824B	uncharacterized protein LOC113495447 isoform X2 n	83.17	101	17	0	1	101	2335	2435	4e-45	168
TRINITY_DN101728_c0_g1_i2.p1	UniRef90_UPI000EF7824B	uncharacterized protein LOC113495447 isoform X2 n	82.18	101	18	0	1	101	2683	2783	1e-44	167
TRINITY_DN101728_c0_g1_i2.p1	UniRef90_UPI000EF7824B	uncharacterized protein LOC113495447 isoform X2 n	83.17	101	17	0	1	101	2712	2812	4e-44	165
TRINITY_DN101728_c0_g1_i2.p1	UniRef90_UPI000EF7824B	uncharacterized protein LOC113495447 isoform X2 n	79.21	101	21	0	1	101	2596	2696	8e-43	161
TRINITY_DN101728_c0_g1_i2.p1	UniRef90_UPI000EF7824B	uncharacterized protein LOC113495447 isoform X2 n	81.19	101	19	0	1	101	2770	2870	2e-42	160
TRINITY_DN101728_c0_g1_i2.p1	UniRef90_UPI000EF7824B	uncharacterized protein LOC113495447 isoform X2 n	78	100	22	0	1	100	2625	2724	8e-42	159
TRINITY_DN101728_c0_g1_i2.p1	UniRef90_UPI000EF7824B	uncharacterized protein LOC113495447 isoform X2 n	77.23	101	23	0	1	101	1167	1267	1e-40	155
TRINITY_DN101728_c0_g1_i2.p1	UniRef90_UPI000EF7824B	uncharacterized protein LOC113495447 isoform X2 n	75.25	101	25	0	1	101	2654	2754	4e-39	150
TRINITY_DN101728_c0_g1_i2.p1	UniRef90_UPI000EF7824B	uncharacterized protein LOC113495447 isoform X2 n	75.76	99	24	0	1	99	1225	1323	2e-38	149
TRINITY_DN101728_c0_g1_i2.p1	UniRef90_UPI000EF7824B	uncharacterized protein LOC113495447 isoform X2 n	73	100	27	0	1	100	2799	2898	1e-34	137
TRINITY_DN101728_c0_g1_i2.p1	UniRef90_UPI000EF7824B	uncharacterized protein LOC113495447 isoform X2 n	72.12	104	24	2	3	101	1549	1652	4e-34	136
TRINITY_DN101728_c0_g1_i2.p1	UniRef90_UPI000EF7824B	uncharacterized protein LOC113495447 isoform X2 n	68.32	101	32	0	1	101	1138	1238	5e-34	136
TRINITY_DN101728_c0_g1_i2.p1	UniRef90_UPI000EF7824B	uncharacterized protein LOC113495447 isoform X2 n	71.72	99	28	0	1	99	1254	1352	7e-34	135
TRINITY_DN101728_c0_g1_i2.p1	UniRef90_UPI000EF7824B	uncharacterized protein LOC113495447 isoform X2 n	63.64	99	36	0	1	99	1283	1381	6e-28	119
TRINITY_DN101728_c0_g1_i2.p1	UniRef90_UPI000EF7824B	uncharacterized protein LOC113495447 isoform X2 n	53.92	102	45	1	1	100	2828	2929	2e-21	100
TRINITY_DN101728_c0_g1_i2.p1	UniRef90_UPI000EF7824B	uncharacterized protein LOC113495447 isoform X2 n	49.49	99	50	0	1	99	3249	3347	6e-20	95.9
TRINITY_DN101728_c0_g1_i2.p1	UniRef90_UPI000EF7824B	uncharacterized protein LOC113495447 isoform X2 n	48.51	101	52	0	1	101	3220	3320	9e-20	95.1
TRINITY_DN101728_c0_g1_i2.p1	UniRef90_UPI000EF7824B	uncharacterized protein LOC113495447 isoform X2 n	49.49	99	50	0	1	99	3278	3376	9e-20	95.1
TRINITY_DN101728_c0_g1_i2.p1	UniRef90_UPI000EF7824B	uncharacterized protein LOC113495447 isoform X2 n	47.47	99	52	0	1	99	3394	3492	5e-19	92.8
TRINITY_DN101728_c0_g1_i2.p1	UniRef90_UPI000EF7824B	uncharacterized protein LOC113495447 isoform X2 n	48.48	99	51	0	1	99	3307	3405	6e-19	92.8
TRINITY_DN101728_c0_g1_i2.p1	UniRef90_UPI000EF7824B	uncharacterized protein LOC113495447 isoform X2 n	45.54	101	55	0	1	101	3365	3465	4e-17	87.8
TRINITY_DN101728_c0_g1_i2.p1	UniRef90_UPI000EF7824B	uncharacterized protein LOC113495447 isoform X2 n	47.42	97	51	0	4	100	3194	3290	2e-16	85.5
TRINITY_DN101728_c0_g1_i2.p1	UniRef90_UPI000EF7824B	uncharacterized protein LOC113495447 isoform X2 n	45	100	55	0	1	100	3336	3435	2e-16	85.1
TRINITY_DN101728_c0_g1_i2.p1	UniRef90_UPI000EF7824B	uncharacterized protein LOC113495447 isoform X2 n	47.92	96	50	0	4	99	3165	3260	1e-15	83.6
TRINITY_DN101728_c0_g1_i2.p1	UniRef90_UPI000EF7824B	uncharacterized protein LOC113495447 isoform X2 n	53.25	77	36	0	23	99	1102	1178	1e-15	83.2
TRINITY_DN101728_c0_g1_i2.p1	UniRef90_UPI000EF7824B	uncharacterized protein LOC113495447 isoform X2 n	47.96	98	51	0	4	101	3136	3233	4e-13	75.9
TRINITY_DN101728_c0_g1_i2.p1	UniRef90_UPI000EF7824B	uncharacterized protein LOC113495447 isoform X2 n	45	100	50	4	4	99	3104	3202	1e-07	59.7
TRINITY_DN101728_c0_g1_i2.p1	UniRef90_UPI000EF7824B	uncharacterized protein LOC113495447 isoform X2 n	56	50	22	0	52	101	1102	1151	2e-06	56.2
TRINITY_DN101728_c0_g1_i2.p1	UniRef90_UPI000EF7824B	uncharacterized protein LOC113495447 isoform X2 n	41.67	108	55	6	1	101	3069	3175	0.0005	48.5
TRINITY_DN101728_c0_g1_i2.p1	UniRef90_UPI000EF7824B	uncharacterized protein LOC113495447 isoform X2 n	35.92	103	60	2	1	100	2982	3081	0.0009	47.8
TRINITY_DN101737_c0_g1_i1.p2	UniRef90_B1J3K8	UDP-N-acetylmuramoyl-tripeptide--D-alanyl-D-alanine ligase n	96.35	137	5	0	1	137	287	423	4e-84	265
TRINITY_DN101738_c0_g1_i1.p2	UniRef90_B2FN41	Exodeoxyribonuclease 7 large subunit n	100	99	0	0	1	99	217	315	7e-55	187
TRINITY_DN101739_c0_g1_i1.p1	UniRef90_A0A098FQQ9	Uncharacterized protein n	67.26	113	37	0	16	128	1	113	3e-42	147
TRINITY_DN101742_c0_g1_i1.p1	UniRef90_Q25188	Octopamine receptor n	96.44	478	15	2	1	477	1	477	0	949
TRINITY_DN101743_c0_g1_i1.p1	UniRef90_A0A405M6A8	Phosphate transport system permease protein PstA n	87.88	99	12	0	1	99	10	108	2e-51	179
TRINITY_DN101744_c0_g1_i1.p1	UniRef90_A0A222D545	Conjugative transfer ATPase n	99.4	167	1	0	4	170	1	167	7e-108	341
TRINITY_DN101745_c0_g1_i1.p1	UniRef90_D4XQJ2	Putative acetyl-CoA carboxylase, biotin carboxylase subunit n	97.2	286	8	0	1	286	381	666	0	577
TRINITY_DN101749_c0_g1_i1.p2	UniRef90_A0A244C316	CagE_TrbE_VirB domain-containing protein (Fragment) n	96.32	136	5	0	1	136	111	246	5e-88	274
TRINITY_DN101750_c0_g1_i1.p1	UniRef90_A0A3R1IMH2	Uncharacterized protein n	42.86	140	73	4	76	212	1	136	2e-10	67.4
TRINITY_DN101759_c0_g1_i1.p2	UniRef90_UPI00035E70CC	type VI secretion system contractile sheath large subunit n	99.12	114	1	0	1	114	175	288	2e-75	238
TRINITY_DN101760_c0_g1_i1.p1	UniRef90_A0A1V3TFS2	Transketolase n	93.86	114	7	0	2	115	567	680	9e-65	219
TRINITY_DN101762_c0_g1_i1.p1	UniRef90_A0A2A4JQV9	FCP1 homology domain-containing protein n	95.64	298	11	2	1	297	1	297	0	536
TRINITY_DN101765_c0_g1_i1.p2	UniRef90_A0A3R4FTV0	Putative 3-hydroxybutyryl-CoA dehydrogenase n	95.87	121	5	0	1	121	75	195	4e-79	243
TRINITY_DN101773_c0_g1_i1.p2	UniRef90_A0A3R3YZQ7	Uncharacterized protein n	83.33	78	13	0	1	78	42	119	3e-32	121
TRINITY_DN101774_c0_g1_i1.p1	UniRef90_UPI000EF7AED7	uncharacterized protein LOC113498228 n	58.08	229	94	1	1	227	74	302	3e-89	279
TRINITY_DN101778_c0_g1_i1.p2	UniRef90_A0A2W5M6F1	TetR family transcriptional regulator n	90.51	137	13	0	1	137	77	213	1e-81	251
TRINITY_DN101779_c0_g1_i1.p1	UniRef90_A0A3R5J5M1	Ferredoxin--NADP reductase n	86.62	142	19	0	49	190	3	144	2e-80	253
TRINITY_DN101782_c0_g1_i1.p1	UniRef90_A0A405NKZ5	Uncharacterized protein n	74.53	106	26	1	1	106	96	200	1e-34	134
TRINITY_DN101786_c0_g1_i1.p3	UniRef90_J3IXH7	AsmA domain-containing protein n	92.46	199	15	0	14	212	156	354	2e-122	376
TRINITY_DN101787_c0_g1_i1.p2	UniRef90_A0A315WWW3	Protein-glutamate methylesterase/protein-glutamine glutaminase n	87.71	179	22	0	8	186	1	179	3e-105	318
TRINITY_DN10178_c0_g1_i1.p1	UniRef90_UPI000E6D5ACE	protein tramtrack, beta isoform isoform X26 n	55.88	102	44	1	1	102	257	357	3e-26	109
TRINITY_DN101791_c0_g1_i1.p2	UniRef90_Q88KX9	NADPH-dependent 7-cyano-7-deazaguanine reductase n	89.53	172	18	0	1	172	1	172	4e-107	320
TRINITY_DN101792_c0_g1_i1.p2	UniRef90_A0A0K2J1K8	Uncharacterized protein n	94.62	130	7	0	1	130	19	148	2e-78	240
TRINITY_DN101793_c0_g1_i1.p2	UniRef90_A0A3R2FJD3	Major Facilitator Superfamily protein n	89.21	139	15	0	1	139	19	157	5e-78	241
TRINITY_DN101799_c0_g1_i1.p1	UniRef90_B8L936	Gamma-glutamyltransferase n	99.12	342	3	0	1	342	36	377	0	699
TRINITY_DN10179_c0_g1_i1.p1	UniRef90_UPI000EF7E422	uncharacterized protein LOC113495617 n	91.81	171	13	1	1	170	83	253	1e-99	300
TRINITY_DN101813_c0_g1_i1.p3	UniRef90_G8PZT2	Transcriptional regulator n	90	100	10	0	1	100	6	105	6e-57	183
TRINITY_DN101815_c0_g1_i1.p2	UniRef90_A0A0G6ABY6	Molybdopterin-synthase adenylyltransferase n	98.15	162	3	0	1	162	1	162	2e-109	325
TRINITY_DN101817_c0_g1_i1.p5	UniRef90_A0A1F1QIN4	Peptidase M19 n	89.42	104	11	0	1	104	344	447	2e-57	194
TRINITY_DN10181_c0_g1_i1.p1	UniRef90_A0A3R3QXL2	Uncharacterized protein n	75.37	134	33	0	1	134	103	236	5e-64	207
TRINITY_DN101820_c0_g1_i1.p1	UniRef90_UPI000EF84D3C	uncharacterized protein LOC113504141 n	74.27	886	165	15	1	848	1	861	0	1195
TRINITY_DN101822_c0_g1_i1.p1	UniRef90_UPI000EF7DC47	cytochrome P450 6B2-like n	92.27	181	14	0	1	181	6	186	4e-117	354
TRINITY_DN101823_c0_g1_i1.p3	UniRef90_A0A2R3Q439	Peroxiredoxin n	100	134	0	0	1	134	27	160	3e-92	276
TRINITY_DN101826_c0_g1_i1.p2	UniRef90_A0A211UN45	Peptidase P60 n	93.66	142	9	0	1	142	52	193	1e-90	275
TRINITY_DN101835_c0_g1_i1.p2	UniRef90_Q03456	Ferric uptake regulation protein n	81.95	133	23	1	1	133	3	134	8e-72	223
TRINITY_DN101837_c0_g1_i1.p2	UniRef90_A0A0X8BW28	Flagellin n	91.23	171	15	0	1	171	113	283	2e-91	280
TRINITY_DN101839_c0_g1_i1.p1	UniRef90_A0A2W1BK74	C-type lectin domain-containing protein n	96.23	212	8	0	1	212	78	289	4e-153	439
TRINITY_DN10183_c0_g1_i1.p4	UniRef90_A0A2V5BUX7	Putative addiction module killer protein n	94	100	6	0	4	103	1	100	3e-64	201
TRINITY_DN101851_c0_g1_i1.p1	UniRef90_A0A1Z2LNE4	Uncharacterized protein n	94.85	136	7	0	1	136	82	217	6e-90	273
TRINITY_DN101859_c0_g1_i1.p1	UniRef90_L0FMR5	Glyco_hydro_15 domain-containing protein n	92.38	341	26	0	1	341	258	598	0	654
TRINITY_DN10187_c0_g1_i1.p3	UniRef90_A0A3R4VHZ2	HTH-type transcriptional regulator PuuR n	96.26	107	4	0	1	107	43	149	8e-69	215
TRINITY_DN101880_c0_g1_i1.p1	UniRef90_A0A2W5JRR6	Uncharacterized protein (Fragment) n	98.92	278	3	0	1	278	355	632	0	550
TRINITY_DN101880_c0_g1_i1.p1	UniRef90_A0A2W5JRR6	Uncharacterized protein (Fragment) n	35.87	184	95	4	1	172	154	326	7e-17	91.3
TRINITY_DN101886_c0_g1_i1.p1	UniRef90_W1MW08	Exonuclease n	100	121	0	0	2	122	1	121	1e-82	252
TRINITY_DN101888_c0_g1_i1.p2	UniRef90_A0A3R2PAY8	Phage Terminase n	81.58	114	20	1	1	113	59	172	2e-60	195
TRINITY_DN101890_c0_g1_i1.p1	UniRef90_A0A333DR62	Lipid A core - O-antigen ligase and related enzymes n	92.8	125	9	0	77	201	1	125	7e-70	231
TRINITY_DN101894_c0_g1_i1.p2	UniRef90_A9BUL2	UDP-3-O-acyl-N-acetylglucosamine deacetylase n	100	112	0	0	1	112	1	112	3e-70	224
TRINITY_DN101904_c0_g1_i1.p2	UniRef90_UPI000EF7EE24	LOW QUALITY PROTEIN: calcium-independent phospholipase A2-gamma-like n	90.05	372	32	2	52	419	215	585	0	662
TRINITY_DN101904_c0_g1_i2.p1	UniRef90_UPI000EF7EE24	LOW QUALITY PROTEIN: calcium-independent phospholipase A2-gamma-like n	87.16	592	65	4	1	588	1	585	0	998
TRINITY_DN101915_c0_g1_i1.p3	UniRef90_A0A3R1H623	Uncharacterized protein n	78.29	152	33	0	1	152	82	233	1e-71	228
TRINITY_DN101927_c0_g1_i1.p1	UniRef90_UPI000EF7B027	calphotin-like n	81.58	76	13	1	1	76	539	613	6e-11	69.7
TRINITY_DN101937_c0_g1_i1.p2	UniRef90_A0A2G8MVL9	Hybrid sensor histidine kinase/response regulator n	95.26	190	9	0	1	190	441	630	2e-118	366
TRINITY_DN101938_c0_g1_i1.p1	UniRef90_UPI000BD3F775	valine--tRNA ligase n	93.19	323	22	0	1	323	1	323	0	643
TRINITY_DN101940_c0_g1_i1.p1	UniRef90_A0A4U6PYG1	DUF262 domain-containing protein n	100	332	0	0	4	335	1	332	0	692
TRINITY_DN101944_c0_g1_i1.p1	UniRef90_A0A1V2V178	Uncharacterized protein n	100	129	0	0	1	129	194	322	6e-80	260
TRINITY_DN101949_c0_g1_i1.p1	UniRef90_A0A3R1FPY4	NAD(P) transhydrogenase subunit alpha n	89.87	158	16	0	1	158	1	158	3e-78	248
TRINITY_DN101953_c0_g1_i1.p1	UniRef90_A0A3R3LE02	Uncharacterized protein n	58	50	21	0	47	96	1	50	2e-09	60.5
TRINITY_DN101957_c0_g1_i1.p1	UniRef90_A0A014Q990	LysR family transcriptional regulator n	96.15	156	6	0	1	156	1	156	2e-98	298
TRINITY_DN101967_c0_g1_i1.p1	UniRef90_A0A3R2MVD5	Uncharacterized protein n	56.94	72	31	0	11	82	25	96	2e-17	81.6
TRINITY_DN101971_c0_g1_i1.p2	UniRef90_A0A0H2M7X9	Alkaline phosphatase synthesis sensor protein PhoR n	58.97	39	16	0	65	103	1	39	7e-09	61.6
TRINITY_DN101972_c0_g1_i1.p1	UniRef90_A0A379KM28	Oligopeptidase B n	87.97	291	35	0	7	297	143	433	0	532
TRINITY_DN101975_c0_g1_i1.p1	UniRef90_J8RVG7	Uncharacterized protein n	82.8	186	32	0	1	186	53	238	3e-101	304
TRINITY_DN101979_c0_g1_i1.p2	UniRef90_A0A367ME24	ABC-type molybdate transporter (Fragment) n	95.39	152	7	0	1	152	142	293	1e-92	283
TRINITY_DN101982_c0_g1_i1.p1	UniRef90_UPI000EF7769D	uncharacterized protein LOC113499711 n	78.47	144	29	2	1	142	17	160	3e-77	241
TRINITY_DN101984_c0_g1_i1.p1	UniRef90_A0A3R1I052	Siroheme synthase n	96.64	119	4	0	1	119	42	160	7e-76	234
TRINITY_DN101985_c0_g1_i1.p1	UniRef90_A0A409P8N6	Alpha/beta hydrolase family protein n	92.35	183	14	0	2	184	20	202	1e-113	334
TRINITY_DN10198_c0_g1_i1.p1	UniRef90_A0A3R1J990	Miniconductance mechanosensitive channel YbdG n	91.53	177	15	0	35	211	51	227	7e-114	340
TRINITY_DN101991_c0_g1_i1.p1	UniRef90_A0A089WWQ3	Phytanoyl-CoA dioxygenase n	91.37	278	24	0	1	278	29	306	2e-178	508
TRINITY_DN101993_c0_g1_i1.p2	UniRef90_A0A1B2D625	Ribonuclease II n	97.44	117	3	0	2	118	354	470	2e-72	240
TRINITY_DN101998_c0_g1_i1.p1	UniRef90_UPI000EF7BEE6	surfeit locus protein 1 n	89.9	297	30	0	1	297	1	297	0	565
TRINITY_DN102000_c0_g1_i1.p1	UniRef90_A0A0A7PX60	Cell division protein n	91.89	185	15	0	1	185	44	228	5e-107	318
TRINITY_DN102003_c0_g1_i1.p2	UniRef90_Q1IFH7	Flavin prenyltransferase UbiX n	98.23	113	2	0	1	113	11	123	1e-73	229
TRINITY_DN102005_c0_g1_i1.p2	UniRef90_A0A149QA98	Thioredoxin domain-containing protein n	98.55	207	3	0	1	207	1	207	5e-144	413
TRINITY_DN102016_c0_g1_i1.p1	UniRef90_UPI000EF84412	immunoglobulin-binding protein 1 n	86.67	345	40	1	2	340	3	347	0	588
TRINITY_DN102022_c0_g1_i1.p2	UniRef90_A0A1A6XPZ3	Cell division protein FtsY n	81.82	209	38	0	1	209	27	235	5e-86	266
TRINITY_DN102024_c0_g1_i1.p1	UniRef90_UPI000EF7B077	thyroglobulin-like n	88.07	327	39	0	1	327	1	327	0	600
TRINITY_DN102026_c0_g1_i1.p1	UniRef90_D0SLM2	Aldehyde dehydrogenase n	99.74	386	1	0	1	386	1	386	0	793
TRINITY_DN102029_c0_g1_i1.p1	UniRef90_UPI000EF76D8D	pyridoxal phosphate homeostasis protein n	88.14	253	30	0	1	253	1	253	3e-166	473
TRINITY_DN102034_c0_g1_i1.p1	UniRef90_A0A0P7CLK3	Pilus assembly protein PilL n	100	168	0	0	1	168	149	316	1e-102	311
TRINITY_DN102036_c0_g1_i1.p1	UniRef90_UPI000B3A2F22	mitochondrial uncoupling protein 4-like n	73.19	235	63	0	1	235	49	283	4e-125	370
TRINITY_DN102040_c0_g1_i1.p1	UniRef90_A0A2W1BX50	Protein kinase domain-containing protein n	94.18	498	27	1	1	498	1	496	0	967
TRINITY_DN102042_c0_g1_i1.p1	UniRef90_A0A014MCI5	Acr/RND family transmembrane transporter n	98.25	114	2	0	1	114	558	671	7e-69	233
TRINITY_DN102046_c0_g1_i1.p1	UniRef90_UPI0009C0A09F	hypothetical protein n	93.45	229	15	0	1	229	63	291	8e-149	429
TRINITY_DN10204_c0_g1_i1.p1	UniRef90_UPI0008129FC8	AAA family ATPase n	56.42	436	190	0	1	436	118	553	2e-179	535
TRINITY_DN102051_c0_g1_i1.p3	UniRef90_UPI0007616B92	pyridoxal-phosphate dependent enzyme n	80.19	106	21	0	1	106	112	217	3e-50	172
TRINITY_DN102054_c0_g1_i1.p1	UniRef90_J3IVK2	Transcriptional regulator with HTH domain and aminotransferase domain-containing protein n	68.75	144	45	0	1	144	185	328	2e-58	196
TRINITY_DN102055_c0_g1_i1.p2	UniRef90_A0A3R2QU22	Uncharacterized protein n	89.26	121	13	0	1	121	7	127	1e-68	214
TRINITY_DN102061_c0_g1_i1.p2	UniRef90_T5KQF6	Uncharacterized protein n	93.44	122	6	1	1	122	6	125	5e-73	226
TRINITY_DN102073_c0_g1_i1.p1	UniRef90_B4SNM4	Uncharacterized protein n	92.04	113	9	0	76	188	1	113	6e-64	207
TRINITY_DN102079_c0_g1_i1.p3	UniRef90_S2XQX3	ZT_dimer domain-containing protein n	97.48	119	3	0	1	119	218	336	3e-75	238
TRINITY_DN102087_c0_g1_i1.p1	UniRef90_A0A210VT02	Nitrate transporter n	96.49	114	4	0	1	114	265	378	5e-73	235
TRINITY_DN102093_c0_g1_i1.p3	UniRef90_A0A120FKE3	Uncharacterized protein n	90.85	164	15	0	1	164	27	190	8e-85	259
TRINITY_DN102096_c0_g1_i1.p2	UniRef90_A0A014MU59	Histidine kinase n	100	153	0	0	1	153	288	440	4e-100	314
TRINITY_DN102097_c0_g1_i1.p2	UniRef90_B2FIF9	Putative NUDIX hydrolase protein n	98.03	152	3	0	1	152	102	253	1e-99	299
TRINITY_DN102099_c0_g1_i1.p1	UniRef90_A0A3M4GK37	MFS domain-containing protein n	97.46	118	3	0	1	118	72	189	8e-73	235
TRINITY_DN10209_c0_g1_i1.p1	UniRef90_A0A385CXK0	Urease accessory protein UreD n	91.27	126	11	0	61	186	1	126	2e-74	237
TRINITY_DN102102_c0_g1_i1.p1	UniRef90_A0A1H2MA73	Shikimate dehydrogenase n	88.46	156	18	0	1	156	54	209	7e-95	288
TRINITY_DN102106_c0_g1_i1.p1	UniRef90_UPI000EF775C9	monoacylglycerol lipase ABHD12-like n	93.24	148	10	0	1	148	1	148	7e-96	293
TRINITY_DN102108_c0_g1_i1.p2	UniRef90_A0A3R5N177	Isocitrate dehydrogenase [NADP] n	97.87	141	3	0	1	141	37	177	1e-94	284
TRINITY_DN102124_c0_g1_i1.p1	UniRef90_A0A1H2PG57	Sensor protein n	100	109	0	0	1	109	4	112	5e-69	225
TRINITY_DN102131_c0_g1_i1.p3	UniRef90_A0A3B8P8A7	Cyclic diguanylate phosphodiesterase (Fragment) n	89.21	139	15	0	4	142	1	139	1e-70	228
TRINITY_DN102140_c0_g1_i1.p1	UniRef90_A0A335EJV2	Amino acid ABC transporter permease n	99.24	131	1	0	1	131	1	131	1e-87	267
TRINITY_DN102142_c0_g1_i1.p2	UniRef90_A0A1H2MU32	Uncharacterized membrane protein YebE, DUF533 family n	79.41	136	28	0	10	145	77	212	2e-68	219
TRINITY_DN102143_c0_g1_i1.p1	UniRef90_A0A1X0ZFJ6	N-acylglucosamine 2-epimerase n	86.8	197	26	0	1	197	169	365	9e-120	356
TRINITY_DN102143_c0_g2_i1.p3	UniRef90_Q1I478	Putative mannose-6-phosphate isomerase n	91.21	182	7	1	4	176	3	184	1e-112	337
TRINITY_DN102144_c0_g1_i1.p1	UniRef90_A0A3R5R4V6	Putative HTH-type transcriptional regulator YjiR n	90.98	244	21	1	1	243	48	291	5e-154	451
TRINITY_DN102147_c0_g1_i1.p4	UniRef90_A0A406RFQ6	Uncharacterized protein n	65.22	46	16	0	14	59	87	132	2e-07	56.2
TRINITY_DN102148_c0_g1_i1.p1	UniRef90_B2FPP3	Acireductone dioxygenase n	98.43	127	2	0	1	127	3	129	7e-84	255
TRINITY_DN10214_c0_g1_i1.p1	UniRef90_S2JV05	AraC family transcriptional regulator n	84.33	134	21	0	1	134	30	163	3e-70	226
TRINITY_DN10214_c1_g1_i1.p1	UniRef90_A0A408R631	Uncharacterized protein n	76.92	65	15	0	2	66	10	74	3e-23	96.7
TRINITY_DN102159_c0_g1_i1.p1	UniRef90_A0A3R8U8C5	Penicillin-binding protein 1C n	98.64	294	4	0	1	294	235	528	0	580
TRINITY_DN102163_c0_g1_i1.p2	UniRef90_A0A3L7AMZ3	Glucans biosynthesis glucosyltransferase MdoH n	85.71	105	15	0	1	105	317	421	2e-51	182
TRINITY_DN102173_c0_g1_i1.p1	UniRef90_A0A4P7AZZ6	Pyrroline-5-carboxylate reductase n	90.08	131	13	0	1	131	73	203	5e-79	246
TRINITY_DN102175_c0_g1_i1.p1	UniRef90_A0A0M2SQ57	Cation transporter n	90.06	181	18	0	1	181	129	309	4e-115	342
TRINITY_DN102176_c0_g1_i1.p2	UniRef90_S6VA61	Xanthine/uracil permease (Fragment) n	89.72	107	11	0	1	107	69	175	2e-61	200
TRINITY_DN102178_c0_g1_i1.p1	UniRef90_A0A2A4K5A7	Uncharacterized protein n	94.47	253	14	0	1	253	1	253	1e-171	486
TRINITY_DN102192_c0_g1_i1.p1	UniRef90_UPI000EF840F8	uncharacterized protein LOC113497827 n	86.31	168	23	0	1	168	1	168	2e-103	306
TRINITY_DN10219_c0_g1_i1.p1	UniRef90_UPI000EF7C92D	pyruvate kinase-like n	73.03	267	72	0	1	267	314	580	2e-141	423
TRINITY_DN102201_c0_g1_i1.p1	UniRef90_J3IYM8	Transcriptional regulator n	76.55	290	68	0	1	290	1	290	4e-159	458
TRINITY_DN102203_c0_g1_i1.p1	UniRef90_UPI000EF84772	chymotrypsin-2-like n	74.65	142	36	0	8	149	19	160	3e-69	222
TRINITY_DN102204_c0_g1_i1.p2	UniRef90_A0A1B2D7F1	Alpha/beta hydrolase n	98.2	111	2	0	1	111	116	226	2e-68	218
TRINITY_DN102214_c0_g1_i1.p3	UniRef90_A0A1I0J605	Anti-sigma-K factor RskA n	55.27	237	104	1	21	255	1	237	5e-72	232
TRINITY_DN102220_c0_g1_i1.p2	UniRef90_B0KLF8	Amidase, hydantoinase/carbamoylase family n	94.17	120	7	0	1	120	39	158	1e-73	236
TRINITY_DN102221_c0_g1_i1.p1	UniRef90_A0A2J0SIS6	HTH araC/xylS-type domain-containing protein n	98.41	189	3	0	1	189	58	246	5e-127	374
TRINITY_DN102223_c0_g1_i1.p1	UniRef90_S2XGM3	Porin_4 domain-containing protein n	99.02	102	1	0	1	102	238	339	3e-61	202
TRINITY_DN102225_c0_g1_i1.p1	UniRef90_A0A3B8KKN5	Cell division protein ZipA (Fragment) n	90.65	214	16	2	17	226	1	214	5e-133	385
TRINITY_DN10222_c0_g1_i1.p1	UniRef90_N9FHW8	50S ribosomal protein L6 n	94.87	117	6	0	1	117	1	117	7e-73	227
TRINITY_DN102237_c0_g1_i1.p1	UniRef90_A0A285YJV2	Leucine-rich repeat (LRR) protein n	66.23	228	77	0	1	228	84	311	1e-95	316
TRINITY_DN102242_c0_g1_i1.p3	UniRef90_B4SMQ0	Diguanylate cyclase with PAS/PAC sensor n	98.8	167	2	0	1	167	517	683	2e-105	329
TRINITY_DN102251_c0_g1_i1.p2	UniRef90_A0A2V5CCI4	Uncharacterized protein n	88.37	215	23	1	1	213	1	215	3e-129	379
TRINITY_DN102260_c0_g1_i1.p1	UniRef90_A0A2A4JKW6	Uncharacterized protein n	100	210	0	0	1	210	1	210	2e-153	437
TRINITY_DN102262_c0_g1_i1.p1	UniRef90_B1J9A5	Transcriptional regulator, RpiR family n	98.04	102	2	0	1	102	186	287	1e-67	216
TRINITY_DN102265_c0_g1_i1.p3	UniRef90_L2EJ42	DNA-binding transcriptional regulator NtrC n	100	110	0	0	1	110	70	179	2e-67	223
TRINITY_DN102266_c0_g1_i1.p1	UniRef90_Q1I400	Ribosomal RNA large subunit methyltransferase J n	94.74	171	9	0	2	172	76	246	2e-114	338
TRINITY_DN102267_c0_g1_i1.p3	UniRef90_A0A0H2QMR3	Membrane protein n	98.5	133	2	0	45	177	1	133	7e-85	262
TRINITY_DN10226_c0_g1_i1.p1	UniRef90_A0A3M4A6N6	SBP_bac_5 domain-containing protein n	90.35	114	11	0	1	114	320	433	2e-65	219
TRINITY_DN102272_c0_g1_i1.p2	UniRef90_A0A379KJR2	Sensor protein n	96.13	181	7	0	1	181	203	383	2e-114	346
TRINITY_DN102280_c0_g1_i1.p1	UniRef90_A0A1L6KSJ9	Phosphonates import ATP-binding protein PhnC n	98.77	243	3	0	4	246	1	243	7e-172	486
TRINITY_DN102284_c0_g1_i1.p1	UniRef90_Q6FEP4	Fumarate hydratase class I n	94.93	296	15	0	1	296	1	296	0	593
TRINITY_DN102290_c0_g1_i1.p2	UniRef90_A0A1S2JP93	Uncharacterized protein n	70.53	95	28	0	18	112	1	95	5e-36	130
TRINITY_DN102294_c0_g1_i1.p2	UniRef90_A0A0K2IXT4	DUF2058 domain-containing protein n	96.05	228	7	1	1	226	1	228	7e-151	431
TRINITY_DN102300_c0_g1_i1.p2	UniRef90_A0A014MAI5	C4-dicarboxylate ABC transporter substrate-binding protein n	100	126	0	0	1	126	234	359	3e-81	255
TRINITY_DN102301_c0_g1_i1.p1	UniRef90_A0A379KM81	Cephalosporin hydroxylase n	89	100	11	0	1	100	146	245	9e-58	190
TRINITY_DN102304_c0_g1_i1.p2	UniRef90_L0FPT9	Flagellar hook protein FlgE n	65.7	242	23	4	1	182	112	353	5e-92	288
TRINITY_DN102305_c0_g1_i1.p3	UniRef90_A0A1Z2LGU7	Type IV secretion protein Rhs n	94.95	99	5	0	1	99	387	485	3e-56	192
TRINITY_DN102306_c0_g1_i1.p2	UniRef90_A0A2R3PWE1	YkuD domain-containing protein n	99.39	163	1	0	1	163	90	252	3e-115	339
TRINITY_DN102309_c0_g1_i1.p2	UniRef90_B0KGW4	Agmatine deiminase n	89.51	162	17	0	1	162	181	342	7e-99	301
TRINITY_DN102317_c0_g1_i1.p2	UniRef90_S2K5C8	L-lactate permease n	89.63	270	28	0	1	270	207	476	2e-150	442
TRINITY_DN102321_c0_g1_i1.p1	UniRef90_A0A333E0R6	ABC transporter ATP-binding protein n	95.92	417	17	0	1	417	82	498	0	630
TRINITY_DN102328_c0_g1_i1.p1	UniRef90_A0A1B5F3N4	Virulence-associated outer membrane protein Vir-90 n	96.19	289	11	0	1	289	3	291	0	575
TRINITY_DN102342_c0_g1_i1.p1	UniRef90_A0A2A4K1Y2	G_PROTEIN_RECEP_F1_2 domain-containing protein n	95.28	466	21	1	1	466	1	465	0	927
TRINITY_DN102353_c0_g1_i1.p3	UniRef90_A0A2U4HD70	Dehydratase n	98.32	119	2	0	1	119	40	158	6e-76	234
TRINITY_DN102361_c0_g1_i1.p1	UniRef90_A0A406ZMZ2	Putative NADP-dependent oxidoreductase YfmJ n	83.33	60	10	0	51	110	1	60	7e-27	112
TRINITY_DN102368_c0_g1_i1.p1	UniRef90_A0A2H1VRA9	SFRICE_011582 (Fragment) n	51.59	126	59	1	1	124	381	506	1e-29	123
TRINITY_DN102372_c0_g1_i1.p2	UniRef90_B1J1T5	Uncharacterized protein n	93.84	146	9	0	1	146	15	160	1e-92	278
TRINITY_DN102373_c0_g1_i1.p2	UniRef90_Q1I380	Sulfate/thiosulfate import ABC transporter, periplasmic sulfate-binding protein n	95.12	164	8	0	1	164	172	335	2e-106	320
TRINITY_DN102374_c0_g1_i1.p1	UniRef90_UPI000EF7AD9B	golgin subfamily B member 1-like isoform X1 n	79.64	221	40	1	2	217	1809	2029	5e-106	348
TRINITY_DN102378_c0_g1_i1.p2	UniRef90_A0A1H1W6T5	DNA-binding transcriptional regulator, IclR family n	94.87	117	6	0	1	117	61	177	4e-71	225
TRINITY_DN102379_c0_g1_i1.p1	UniRef90_J2XJ75	2-polyprenyl-6-methoxyphenol hydroxylase-like oxidoreductase n	82.33	215	38	0	1	215	327	541	3e-119	362
TRINITY_DN102383_c0_g1_i1.p1	UniRef90_S7Y7J5	TonB-dependent receptor Outer membrane receptor for ferrienterochelin and colicins n	100	335	0	0	1	335	54	388	0	687
TRINITY_DN102384_c0_g1_i1.p1	UniRef90_UPI000BA988DB	phage tail protein n	99.26	136	1	0	1	136	235	370	1e-92	285
TRINITY_DN102389_c0_g1_i1.p1	UniRef90_A0A406RA05	DNA helicase II n	96.09	128	5	0	1	128	68	195	2e-84	257
TRINITY_DN102393_c0_g1_i1.p1	UniRef90_B8KZ71	UvrABC system protein A n	95.43	219	10	0	1	219	136	354	8e-144	439
TRINITY_DN102394_c0_g1_i1.p2	UniRef90_A0A3R8TJ74	Single-stranded-DNA-specific exonuclease RecJ n	99.03	103	1	0	1	103	143	245	4e-60	204
TRINITY_DN102404_c0_g1_i1.p1	UniRef90_A0A1B2D718	Alpha/beta hydrolase n	100	113	0	0	1	113	9	121	1e-70	221
TRINITY_DN102409_c0_g1_i1.p1	UniRef90_S2JYX0	Methyl-accepting chemotaxis sensory transducer n	93.57	249	16	0	1	249	1	249	8e-135	402
TRINITY_DN102416_c0_g1_i1.p3	UniRef90_A0A2R3Q035	Caps_synth_GfcC domain-containing protein n	100	108	0	0	1	108	143	250	4e-72	227
TRINITY_DN102419_c0_g1_i1.p1	UniRef90_A0A0K2ILI6	Methyltransferase n	96.77	124	4	0	1	124	83	206	6e-78	241
TRINITY_DN10241_c0_g1_i1.p3	UniRef90_A0A3R3DGJ3	Sulfite reductase [NADPH] flavoprotein alpha-component n	88.78	98	11	0	1	98	58	155	1e-50	172
TRINITY_DN102438_c0_g1_i1.p2	UniRef90_UPI000EB4CA71	acyltransferase n	99.56	226	1	0	1	226	264	489	2e-161	468
TRINITY_DN102440_c0_g1_i1.p2	UniRef90_A0A0U5HKC5	Electron transfer flavoprotein-ubiquinone oxidoreductase (ETF-QO) (ETF-ubiquinone oxidoreductase) (ETF dehydrogenase) (Electron-transferring-flavoprotein dehydrogenase) n	97.5	160	4	0	4	163	1	160	5e-102	316
TRINITY_DN102441_c0_g1_i1.p2	UniRef90_A0A0M1EYN8	CMP-binding protein n	97.95	146	3	0	1	146	64	209	6e-98	293
TRINITY_DN102443_c0_g1_i1.p2	UniRef90_G8Q893	Glutamine--fructose-6-phosphate aminotransferase [isomerizing] n	90.44	136	13	0	2	137	1	136	4e-80	259
TRINITY_DN102446_c0_g1_i1.p1	UniRef90_S2K3S0	Integral membrane sensor signal transduction histidine kinase n	90.34	145	14	0	3	147	137	281	1e-86	272
TRINITY_DN10244_c0_g1_i2.p1	UniRef90_UPI000EF82940	solute carrier family 22 member 3-like n	92.86	28	2	0	86	113	21	48	4e-09	63.5
TRINITY_DN102452_c0_g1_i1.p1	UniRef90_A0A3R2LPC2	Uncharacterized protein n	72.41	29	8	0	132	160	2	30	0.0006	46.2
TRINITY_DN102460_c0_g1_i1.p1	UniRef90_UPI000EF80DA8	uncharacterized protein LOC113505025 n	80.74	270	52	0	1	270	1	270	2e-162	464
TRINITY_DN102461_c0_g1_i1.p1	UniRef90_A0A2A4JDG7	Uncharacterized protein n	97.3	148	4	0	17	164	105	252	3e-101	305
TRINITY_DN102462_c0_g1_i1.p1	UniRef90_A0A2W1B5V1	Endo/exonuclease/phosphatase domain-containing protein (Fragment) n	88.51	87	10	0	42	128	1	87	4e-49	172
TRINITY_DN102470_c0_g1_i1.p2	UniRef90_B2FU13	Uncharacterized protein n	97.37	114	1	1	1	114	27	138	3e-70	218
TRINITY_DN102475_c0_g1_i1.p1	UniRef90_A0A3R5MNN1	HTH-type transcriptional regulator CysL n	92.31	143	11	0	1	143	39	181	4e-93	280
TRINITY_DN102476_c0_g1_i1.p2	UniRef90_A0A1V3DAY6	LysM domain-containing protein n	96.21	132	2	2	1	129	22	153	7e-76	238
TRINITY_DN10247_c0_g1_i1.p1	UniRef90_UPI000EF80B26	uncharacterized protein LOC113500555 isoform X1 n	83.33	228	31	3	26	251	1	223	4e-122	365
TRINITY_DN102481_c0_g1_i1.p2	UniRef90_A0A177KTL5	Aspartate ammonia-lyase n	83.23	155	20	1	5	153	1	155	1e-81	261
TRINITY_DN102490_c0_g1_i1.p2	UniRef90_A0A379KRH3	GntR family transcriptional regulator n	98.29	117	2	0	16	132	1	117	7e-71	224
TRINITY_DN102493_c0_g1_i1.p1	UniRef90_UPI000EF7E8D5	uncharacterized protein LOC113495981 n	91.15	260	22	1	2	260	160	419	2e-165	482
TRINITY_DN102498_c0_g1_i1.p1	UniRef90_A0A014MID1	DUF4130 domain-containing protein n	100	147	0	0	1	147	160	306	7e-96	291
TRINITY_DN102499_c0_g1_i1.p1	UniRef90_A0A1Z2LKJ3	Molybdate ABC transporter substrate-binding protein n	96.79	187	6	0	1	187	43	229	3e-124	363
TRINITY_DN1024_c0_g1_i1.p1	UniRef90_A0A086BT18	Uncharacterized protein n	89.36	188	20	0	1	188	33	220	3e-122	358
TRINITY_DN102504_c0_g1_i1.p1	UniRef90_A0A4U6Q0I3	DUF2075 domain-containing protein n	99.64	278	1	0	1	278	900	1177	0	575
TRINITY_DN102507_c0_g1_i1.p1	UniRef90_Q88PJ9	Type IV pili biogenesis protein PilF n	83.78	111	18	0	1	111	33	143	6e-55	183
TRINITY_DN102511_c0_g1_i1.p1	UniRef90_A0A2W5GGL1	Low molecular weight phosphotyrosine protein phosphatase n	95.77	142	6	0	1	142	16	157	4e-95	284
TRINITY_DN102515_c0_g1_i1.p2	UniRef90_A0A379KWP8	LysR family transcriptional regulator n	94.07	118	7	0	1	118	154	271	5e-68	218
TRINITY_DN102516_c0_g1_i1.p1	UniRef90_UPI000C14132A	uncharacterized protein LOC111361050 isoform X3 n	80.92	131	25	0	1	131	201	331	2e-57	195
TRINITY_DN102517_c0_g1_i1.p3	UniRef90_A0A409RL07	Multidrug resistance protein MdtA n	97.6	167	4	0	1	167	68	234	5e-110	328
TRINITY_DN102519_c0_g1_i1.p1	UniRef90_J7VQN1	Uncharacterized protein n	98.71	155	2	0	1	155	19	173	5e-106	312
TRINITY_DN102520_c0_g1_i1.p1	UniRef90_A0A2R3Q1V2	Uncharacterized protein n	100	105	0	0	1	105	660	764	2e-66	224
TRINITY_DN102528_c0_g1_i1.p2	UniRef90_A0A2T1I6L4	EF-P beta-lysylation protein EpmB (Fragment) n	98.37	123	2	0	2	124	147	269	5e-78	244
TRINITY_DN102535_c0_g1_i1.p1	UniRef90_UPI0009A2025A	efflux transporter outer membrane subunit n	89.81	157	16	0	1	157	237	393	1e-83	266
TRINITY_DN102547_c0_g1_i1.p2	UniRef90_A0A270MFT3	DUF1439 domain-containing protein (Fragment) n	98.28	116	2	0	1	116	1	116	1e-72	224
TRINITY_DN102550_c0_g1_i1.p1	UniRef90_UPI000EF7C497	carboxypeptidase B-like n	82.76	232	38	1	1	230	200	431	8e-143	419
TRINITY_DN102554_c0_g1_i1.p1	UniRef90_P77930	Bacterioferritin n	98.62	145	2	0	1	145	10	154	1e-98	292
TRINITY_DN102574_c0_g1_i1.p4	UniRef90_A0A1F4GC19	Type IV conjugative transfer system protein TraV n	92	100	8	0	1	100	3	102	2e-55	182
TRINITY_DN102578_c0_g1_i1.p1	UniRef90_A0A239Q8E8	Uncharacterized protein n	97.37	114	3	0	1	114	1	114	2e-75	231
TRINITY_DN102581_c0_g1_i1.p3	UniRef90_A0A2R7IJE1	Hybrid sensor histidine kinase/response regulator (Fragment) n	97.41	193	5	0	1	193	431	623	3e-120	373
TRINITY_DN102582_c0_g1_i1.p1	UniRef90_I7BQ05	Signal transduction histidine kinase n	97.16	423	10	1	1	423	1	421	0	833
TRINITY_DN102599_c0_g1_i1.p1	UniRef90_UPI000EF80F14	uncharacterized protein LOC113495831 n	69.61	102	31	0	1	102	158	259	3e-41	152
TRINITY_DN102604_c0_g1_i1.p3	UniRef90_J3IW51	Cytochrome c, mono-and diheme variants family n	93.09	217	14	1	1	216	232	448	1e-139	410
TRINITY_DN10260_c0_g1_i1.p1	UniRef90_A0A3R3R322	L-asparagine oxygenase n	94.9	157	8	0	1	157	185	341	5e-102	308
TRINITY_DN102610_c0_g1_i1.p1	UniRef90_A0A383RTF4	Probable membrane transporter protein n	93.18	132	9	0	1	132	6	137	1e-77	243
TRINITY_DN102619_c0_g1_i1.p1	UniRef90_A0A1Z2LQP3	Serine hydrolase n	91.6	119	10	0	1	119	92	210	4e-68	221
TRINITY_DN102625_c0_g1_i1.p2	UniRef90_A0A3B8KMG0	MFS transporter (Fragment) n	100	84	0	0	33	116	1	84	1e-47	166
TRINITY_DN102631_c0_g1_i1.p1	UniRef90_J7UPT2	HTH lysR-type domain-containing protein n	94.51	182	10	0	1	182	117	298	1e-114	340
TRINITY_DN102632_c0_g1_i1.p3	UniRef90_Q88FS6	Aspartate/glutamate leucyltransferase n	97.45	157	4	0	1	157	1	157	2e-109	323
TRINITY_DN102633_c0_g1_i1.p1	UniRef90_UPI0003500997	craniofacial development protein 2-like n	61.96	184	66	1	1	180	1	184	1e-74	241
TRINITY_DN102640_c1_g1_i1.p1	UniRef90_A0A2H1VFF0	SFRICE_014224 n	63.04	395	137	2	1	387	1	394	0	538
TRINITY_DN102642_c0_g1_i1.p1	UniRef90_S2K2I2	4-alpha-glucanotransferase n	84.71	85	13	0	30	114	1	85	6e-38	145
TRINITY_DN102644_c0_g1_i1.p1	UniRef90_J7V7J5	DUF4440 domain-containing protein n	90.7	86	8	0	57	142	1	86	5e-46	159
TRINITY_DN102647_c0_g1_i1.p1	UniRef90_UPI000EF80C9D	uncharacterized protein LOC113507220 n	90.62	128	12	0	1	128	151	278	1e-79	250
TRINITY_DN102648_c0_g1_i1.p3	UniRef90_A0A3R4JUB5	Penicillinase repressor n	92.56	121	9	0	1	121	1	121	9e-74	227
TRINITY_DN102661_c0_g1_i1.p1	UniRef90_UPI000DCF7051	NADP-specific glutamate dehydrogenase n	92.17	345	27	0	1	345	94	438	0	665
TRINITY_DN102669_c0_g1_i1.p2	UniRef90_Q1I6D3	VirJ domain-containing protein n	95.74	282	12	0	1	282	149	430	0	565
TRINITY_DN102671_c0_g1_i1.p1	UniRef90_J2YPJ7	Methyl-accepting chemotaxis protein n	90.95	243	22	0	1	243	157	399	1e-143	429
TRINITY_DN102673_c0_g1_i1.p2	UniRef90_B4SRA9	LexA repressor n	98.73	158	2	0	1	158	28	185	8e-103	306
TRINITY_DN102677_c0_g1_i1.p1	UniRef90_UPI000EF7C8B9	esterase B1-like n	86.93	199	26	0	10	208	169	367	5e-118	359
TRINITY_DN102682_c0_g1_i1.p1	UniRef90_A0A0R0B5P1	Trypsin n	92.02	213	17	0	1	213	65	277	8e-136	394
TRINITY_DN102688_c0_g1_i1.p1	UniRef90_M5D1X2	Ycei3 protein n	93.69	206	13	0	42	247	2	207	1e-133	390
TRINITY_DN102689_c0_g1_i1.p1	UniRef90_A0A405EQX5	Sensor kinase CusS n	91.82	159	13	0	1	159	140	298	1e-89	275
TRINITY_DN102691_c0_g1_i1.p1	UniRef90_A0A2W5H4F7	Acyltransferase (Fragment) n	95.63	183	8	0	1	183	14	196	7e-104	318
TRINITY_DN102699_c0_g1_i1.p2	UniRef90_Q9R9V9	NADH:flavin oxidoreductase n	94.89	176	9	0	1	176	188	363	8e-114	340
TRINITY_DN102705_c0_g1_i1.p1	UniRef90_UPI000EF75FD1	uncharacterized protein LOC113496529 n	87.73	481	54	4	28	505	762	1240	0	832
TRINITY_DN102708_c0_g1_i1.p1	UniRef90_A0A2A4JZZ3	Uncharacterized protein n	59.29	140	43	6	1	127	1	139	8e-33	129
TRINITY_DN102708_c0_g1_i1.p1	UniRef90_A0A2A4JZZ3	Uncharacterized protein n	61.6	125	35	5	15	127	161	284	2e-29	120
TRINITY_DN102709_c0_g1_i1.p3	UniRef90_A0A379KFE7	Membrane protein n	81.55	103	19	0	1	103	151	253	9e-51	177
TRINITY_DN102712_c0_g1_i1.p1	UniRef90_UPI000EF78099	juvenile hormone epoxide hydrolase-like isoform X1 n	86.47	133	18	0	1	133	353	485	5e-75	243
TRINITY_DN102712_c0_g1_i2.p1	UniRef90_UPI000EF78099	juvenile hormone epoxide hydrolase-like isoform X1 n	86.47	133	18	0	1	133	353	485	5e-75	243
TRINITY_DN102723_c0_g1_i1.p2	UniRef90_A0A2R7J284	Ferric-rhodotorulic acid/ferric-coprogen receptor FhuE (Fragment) n	95.85	217	9	0	1	217	64	280	1e-147	426
TRINITY_DN102726_c0_g1_i1.p3	UniRef90_A0A1B2D4D3	Uncharacterized protein n	96.4	111	4	0	1	111	238	348	9e-41	154
TRINITY_DN102738_c0_g1_i1.p2	UniRef90_A0A2T1I8A5	Phospholipase D family protein (Fragment) n	95.77	260	11	0	1	260	106	365	9e-179	514
TRINITY_DN102740_c0_g1_i1.p1	UniRef90_A0A3R2FHA2	Uncharacterized protein n	75.36	69	17	0	19	87	1	69	4e-22	96.3
TRINITY_DN102741_c0_g1_i1.p1	UniRef90_UPI000C82CD32	DUF159 family protein n	95.35	129	6	0	1	129	46	174	5e-84	257
TRINITY_DN102757_c0_g1_i1.p1	UniRef90_S2JZT8	Twitching motility protein n	94	200	12	0	1	200	133	332	1e-127	375
TRINITY_DN102757_c0_g1_i2.p2	UniRef90_S2JZT8	Twitching motility protein n	95.83	96	4	0	1	96	133	228	2e-56	189
TRINITY_DN102763_c0_g1_i1.p1	UniRef90_A0A3R2KB18	NADH-quinone oxidoreductase subunit L n	99.43	176	1	0	1	176	40	215	5e-115	350
TRINITY_DN102768_c0_g1_i1.p1	UniRef90_UPI000EF76FFB	cilia- and flagella-associated protein 53-like n	82.22	135	24	0	1	135	392	526	3e-72	237
TRINITY_DN102769_c0_g1_i1.p1	UniRef90_A0A2G6YZD5	Lysine--tRNA ligase n	83.33	108	18	0	1	108	18	125	7e-52	181
TRINITY_DN102777_c0_g1_i1.p1	UniRef90_A0A3S7JRF9	Lipopolysaccharide biosynthesis protein n	87.93	116	14	0	2	117	160	275	9e-65	211
TRINITY_DN102779_c0_g1_i1.p3	UniRef90_A0A246IH34	DUF3817 domain-containing protein n	100	102	0	0	1	102	2	103	2e-61	194
TRINITY_DN102781_c0_g1_i1.p1	UniRef90_A0A1X1A589	STN domain-containing protein n	83.21	137	23	0	1	137	8	144	1e-61	201
TRINITY_DN102787_c0_g1_i1.p1	UniRef90_A0A2U4HAM0	Usher protein n	97.41	193	5	0	1	193	334	526	5e-125	386
TRINITY_DN102788_c0_g1_i1.p2	UniRef90_UPI000DA7539C	DUF4241 domain-containing protein n	96.73	153	5	0	1	153	17	169	1e-101	303
TRINITY_DN102792_c0_g1_i1.p1	UniRef90_A9C3K7	Uncharacterized protein n	95.37	108	5	0	1	108	116	223	2e-52	179
TRINITY_DN102794_c0_g1_i1.p1	UniRef90_UPI000EF82DBE	neither inactivation nor afterpotential protein C n	93.84	146	9	0	1	146	233	378	4e-87	289
TRINITY_DN102795_c0_g1_i1.p2	UniRef90_J7UXV9	Sigma-54 factor interaction domain-containing protein n	96.15	104	4	0	2	105	143	246	1e-59	200
TRINITY_DN102796_c0_g1_i1.p1	UniRef90_J3E5D2	Non-ribosomal peptide synthase/amino acid adenylation enzyme n	95.31	128	6	0	1	128	1220	1347	2e-75	256
TRINITY_DN102797_c0_g1_i1.p2	UniRef90_S2KEB4	Fanconi-associated nuclease n	85.97	221	31	0	1	221	29	249	1e-124	376
TRINITY_DN102798_c0_g1_i1.p1	UniRef90_UPI000DD2EF1A	hypothetical protein n	79.69	64	13	0	42	105	57	120	6e-23	97.1
TRINITY_DN102808_c0_g1_i1.p2	UniRef90_A0A404NYB1	CDP-glucose 4,6-dehydratase n	89.22	102	11	0	1	102	11	112	6e-60	191
TRINITY_DN102811_c0_g1_i1.p2	UniRef90_B8L1X5	Outer membrane protein assembly factor BamE n	97.69	130	3	0	1	130	1	130	3e-88	265
TRINITY_DN102814_c0_g1_i1.p2	UniRef90_A0A257E6H0	Efflux pump membrane transporter n	100	119	0	0	1	119	607	725	3e-71	240
TRINITY_DN102816_c0_g1_i1.p1	UniRef90_A0A2H1WRW1	SFRICE_040205 (Fragment) n	51.79	112	53	1	1	112	20	130	2e-35	135
TRINITY_DN102818_c0_g1_i1.p1	UniRef90_A0A3G7U2C2	Phage protein n	81.75	126	22	1	1	126	105	229	6e-62	208
TRINITY_DN102820_c0_g1_i1.p3	UniRef90_A0A3R4JGV1	Arginine exporter protein ArgO n	100	111	0	0	1	111	16	126	7e-71	219
TRINITY_DN102824_c0_g1_i1.p1	UniRef90_L0FNL1	MPN domain-containing protein n	97.58	165	4	0	77	241	1	165	8e-113	333
TRINITY_DN102827_c0_g1_i1.p2	UniRef90_L0FR97	Lactamase_B domain-containing protein n	91.51	106	9	0	1	106	1	106	6e-62	202
TRINITY_DN102829_c0_g1_i1.p1	UniRef90_A0A2T1ITS9	3-isopropylmalate dehydratase small subunit n	98.31	177	3	0	1	177	489	665	3e-117	359
TRINITY_DN10282_c0_g1_i1.p1	UniRef90_UPI000EF780D3	uncharacterized protein LOC113504175 n	78.5	107	21	2	1	107	4	108	9e-48	160
TRINITY_DN10282_c0_g1_i2.p1	UniRef90_UPI000EF780D3	uncharacterized protein LOC113504175 n	78.5	107	21	2	1	107	4	108	9e-48	160
TRINITY_DN102831_c0_g1_i1.p1	UniRef90_A0A2X4CHY3	Extracellular solute-binding protein n	87.67	73	9	0	37	109	1	73	5e-32	127
TRINITY_DN102834_c0_g1_i1.p2	UniRef90_A0A404D8F1	Uncharacterized protein n	51.35	74	35	1	2	75	37	109	7e-08	56.6
TRINITY_DN102839_c0_g1_i1.p1	UniRef90_C4WN92	SOS response-associated protein n	97.22	108	3	0	1	108	131	238	7e-68	216
TRINITY_DN102840_c0_g1_i1.p1	UniRef90_B1J1A7	Succinylglutamate desuccinylase/aspartoacylase n	89.44	322	34	0	1	322	50	371	0	593
TRINITY_DN102841_c0_g1_i1.p1	UniRef90_B4SK70	WD40 domain protein beta Propeller n	90.64	203	19	0	1	203	72	274	1e-127	374
TRINITY_DN102841_c0_g1_i1.p1	UniRef90_B4SK70	WD40 domain protein beta Propeller n	42.25	71	38	2	77	146	42	110	0.0003	50.8
TRINITY_DN102846_c0_g1_i1.p2	UniRef90_A0A405ETA8	Glycine cleavage system transcriptional activator n	96.49	171	6	0	1	171	32	202	7e-116	339
TRINITY_DN102847_c0_g1_i1.p1	UniRef90_A9BM20	Major facilitator superfamily MFS_1 n	100	99	0	0	1	99	160	258	8e-63	207
TRINITY_DN102850_c0_g1_i1.p1	UniRef90_J2XZG1	Signal transduction histidine kinase n	83.16	196	29	1	2	193	1005	1200	3e-98	320
TRINITY_DN102852_c0_g1_i1.p2	UniRef90_A0A3R3I385	p-hydroxybenzoate hydroxylase n	94.19	155	9	0	1	155	17	171	1e-101	301
TRINITY_DN102855_c0_g1_i1.p2	UniRef90_A0A1B2D655	DEAD/DEAH box helicase n	100	119	0	0	1	119	352	470	1e-72	240
TRINITY_DN102869_c0_g1_i1.p2	UniRef90_A0A1E5XCC5	MFS transporter n	84.73	203	31	0	1	203	35	237	9e-116	350
TRINITY_DN10286_c0_g1_i1.p1	UniRef90_A0A2J0SY99	Guanylate kinase n	98.73	158	2	0	40	197	1	158	2e-106	317
TRINITY_DN102878_c0_g1_i1.p1	UniRef90_A0A3R1GQG9	O-acetyl-ADP-ribose deacetylase n	94.44	144	8	0	19	162	1	144	2e-93	281
TRINITY_DN102879_c0_g1_i1.p1	UniRef90_A0A2J0SJF1	Uncharacterized protein n	94.19	172	10	0	1	172	7	178	1e-106	315
TRINITY_DN102895_c0_g1_i1.p2	UniRef90_M5D4G9	Metalloendopeptidase n	99.2	125	1	0	1	125	144	268	1e-80	250
TRINITY_DN102899_c0_g1_i1.p2	UniRef90_A0A0S4UBX2	Uncharacterized protein n	87.72	114	14	0	1	114	1	114	3e-65	205
TRINITY_DN1028_c0_g1_i1.p2	UniRef90_A0A2K4LFG8	Type II secretion system protein GspE n	93.14	102	7	0	2	103	240	341	7e-58	197
TRINITY_DN102903_c0_g1_i1.p1	UniRef90_A0A3S2KY41	Uncharacterized protein n	41.22	279	111	8	3	258	2	250	9e-45	170
TRINITY_DN102907_c0_g1_i1.p1	UniRef90_A0A2A4JZD3	GPI-anchor transamidase n	93.35	346	23	0	1	346	1	346	0	672
TRINITY_DN102908_c0_g1_i1.p2	UniRef90_A0A379KPT4	Putative aminotransferase n	98.01	201	4	0	1	201	242	442	1e-136	403
TRINITY_DN102915_c0_g1_i1.p1	UniRef90_B2FKJ1	DNA ligase n	100	121	0	0	1	121	137	257	4e-76	252
TRINITY_DN102916_c0_g1_i1.p4	UniRef90_Q88LK1	Arsenic resistance transcriptional regulator ArsR1 n	96.97	99	3	0	1	99	11	109	1e-63	201
TRINITY_DN102921_c0_g1_i1.p1	UniRef90_UPI000E77A718	T-cell leukemia homeobox protein 2-like n	89.71	340	34	1	1	339	1	340	0	578
TRINITY_DN102923_c0_g1_i1.p1	UniRef90_A0A0L6FTL0	Secretin n	90.81	185	15	1	1	183	126	310	2e-97	305
TRINITY_DN102929_c0_g1_i1.p1	UniRef90_R9WPQ0	Putative TraC (Fragment) n	99.63	271	1	0	1	271	1	271	0	557
TRINITY_DN10292_c0_g1_i1.p1	UniRef90_UPI000EF82CA2	mitochondrial 2-oxoglutarate/malate carrier protein-like n	92.04	113	9	0	1	113	184	296	2e-66	214
TRINITY_DN102937_c0_g1_i1.p1	UniRef90_M5CWS6	Response regulator pleD n	97.74	133	3	0	1	133	1	133	3e-89	275
TRINITY_DN102945_c0_g1_i1.p1	UniRef90_B1J1V8	Tyrosine recombinase XerC n	97.02	168	5	0	1	168	1	168	4e-110	328
TRINITY_DN102948_c0_g1_i1.p1	UniRef90_UPI000EF79631	LIM domain-containing protein A-like isoform X1 n	78.02	91	18	2	1	91	290	378	4e-41	155
TRINITY_DN102949_c0_g1_i1.p1	UniRef90_A0A1Y5L9I1	Copper-exporting P-type ATPase A n	90.57	244	23	0	15	258	1	244	5e-133	407
TRINITY_DN102952_c0_g1_i1.p3	UniRef90_A0A3D5GSI3	Catalase HPII (Fragment) n	93.98	133	8	0	1	133	214	346	2e-86	268
TRINITY_DN102958_c0_g1_i1.p1	UniRef90_A0A0D0RS11	GlpC protein n	89.26	121	13	0	1	121	615	735	6e-66	226
TRINITY_DN102960_c0_g1_i1.p1	UniRef90_UPI001068D5CD	primosomal protein N' n	92.62	149	11	0	1	149	113	261	2e-94	287
TRINITY_DN102973_c0_g1_i1.p2	UniRef90_A0A0C3N9E7	Putative exported protein n	100	124	0	0	1	124	36	159	3e-80	255
TRINITY_DN102977_c0_g1_i1.p2	UniRef90_A0A072T7P7	Broad specificity phosphatase PhoE n	99.15	117	1	0	1	117	101	217	6e-79	244
TRINITY_DN102988_c0_g1_i1.p2	UniRef90_J3IX17	TIGR02099 family protein n	90	200	20	0	1	200	234	433	5e-116	370
TRINITY_DN102989_c0_g1_i1.p3	UniRef90_A0A2V5F2G3	Surface adhesion protein (Fragment) n	80	135	27	0	1	135	221	355	7e-60	206
TRINITY_DN102989_c0_g1_i1.p3	UniRef90_A0A2V5F2G3	Surface adhesion protein (Fragment) n	53.17	126	59	0	3	128	53	178	3e-23	105
TRINITY_DN102989_c0_g1_i1.p3	UniRef90_A0A2V5F2G3	Surface adhesion protein (Fragment) n	45.93	135	73	0	1	135	476	610	4e-21	99.4
TRINITY_DN102989_c0_g1_i1.p3	UniRef90_A0A2V5F2G3	Surface adhesion protein (Fragment) n	47.62	126	66	0	3	128	393	518	8e-20	95.9
TRINITY_DN102989_c0_g1_i1.p3	UniRef90_A0A2V5F2G3	Surface adhesion protein (Fragment) n	41.79	134	78	0	2	135	307	440	3e-15	82.4
TRINITY_DN102989_c0_g1_i1.p3	UniRef90_A0A2V5F2G3	Surface adhesion protein (Fragment) n	42.15	121	70	0	1	121	136	256	4e-12	73.6
TRINITY_DN102989_c0_g1_i1.p3	UniRef90_A0A2V5F2G3	Surface adhesion protein (Fragment) n	50	92	44	1	37	128	4	93	6e-12	72.8
TRINITY_DN102989_c0_g1_i1.p3	UniRef90_A0A2V5F2G3	Surface adhesion protein (Fragment) n	47	100	52	1	3	102	563	661	4e-10	67.4
TRINITY_DN102991_c0_g1_i1.p1	UniRef90_L7H3T7	SPOR domain-containing protein n	98.32	119	2	0	1	119	3	121	1e-72	237
TRINITY_DN102994_c0_g1_i1.p2	UniRef90_M5CSU1	YncE protein n	97.94	194	4	0	1	194	188	381	3e-131	386
TRINITY_DN102998_c0_g1_i1.p2	UniRef90_UPI0006939311	PLxRFG domain-containing protein n	67.59	108	35	0	1	108	2371	2478	1e-39	152
TRINITY_DN103001_c0_g1_i1.p2	UniRef90_A0A0W0HY13	IclR family transcriptional regulator n	99.06	106	1	0	1	106	155	260	6e-64	207
TRINITY_DN103009_c0_g1_i1.p1	UniRef90_A0A2S3XBP7	Uncharacterized protein n	96.93	163	5	0	1	163	1	163	3e-112	328
TRINITY_DN103012_c0_g1_i1.p2	UniRef90_A0A3D4TIL8	Aminotransferase (Fragment) n	99.31	145	1	0	1	145	1	145	4e-98	296
TRINITY_DN103013_c0_g1_i1.p2	UniRef90_A0A1B2D5E1	GGDEF domain-containing protein n	83.44	151	25	0	1	151	112	262	2e-85	272
TRINITY_DN103021_c0_g1_i1.p1	UniRef90_A0A257E2N3	FAD-binding oxidoreductase n	98.26	115	2	0	1	115	29	143	2e-68	232
TRINITY_DN103028_c0_g1_i1.p1	UniRef90_A0A2A4JG70	Uncharacterized protein n	46.91	194	94	4	15	208	1	185	2e-63	207
TRINITY_DN103029_c0_g1_i1.p1	UniRef90_A0A109CJY5	Patatin n	89.55	134	14	0	1	134	111	244	2e-77	246
TRINITY_DN103038_c0_g1_i1.p2	UniRef90_A0A3M3WMN9	SBP_bac_5 domain-containing protein n	95.28	106	5	0	1	106	304	409	9e-63	211
TRINITY_DN103045_c0_g1_i1.p1	UniRef90_UPI0009A1F4E7	TonB-dependent siderophore receptor n	93.51	185	12	0	1	185	199	383	1e-117	362
TRINITY_DN103046_c0_g1_i1.p2	UniRef90_A0A406PY82	Bacterial regulatory protein, tetR family n	88.08	193	23	0	1	193	1	193	7e-120	350
TRINITY_DN103049_c0_g1_i1.p1	UniRef90_A0A3R2P6Z9	Uncharacterized protein n	61.36	88	34	0	1	88	68	155	2e-23	101
TRINITY_DN103053_c0_g1_i1.p1	UniRef90_UPI000EF77C4D	testis-specific serine/threonine-protein kinase 1-like isoform X3 n	95.02	261	13	0	1	261	31	291	0	529
TRINITY_DN103058_c0_g1_i1.p2	UniRef90_A0A333E1K5	Nitrilotriacetate monooxygenase component A (NTA monooxygenase component A) (NTA-MO A) n	98.56	139	2	0	1	139	195	333	2e-89	279
TRINITY_DN103058_c0_g1_i2.p2	UniRef90_A0A333E1K5	Nitrilotriacetate monooxygenase component A (NTA monooxygenase component A) (NTA-MO A) n	98.44	128	2	0	1	128	206	333	8e-81	256
TRINITY_DN103065_c0_g1_i1.p1	UniRef90_A0A3M5V809	Uncharacterized protein n	98.73	158	2	0	1	158	161	318	3e-99	301
TRINITY_DN103069_c0_g1_i1.p1	UniRef90_A0A194Q3J7	Putative nuclease HARBI1 n	90.98	122	11	0	1	122	1	122	4e-59	196
TRINITY_DN103074_c0_g1_i1.p2	UniRef90_A0A014MG23	ABC transporter substrate-binding protein n	100	118	0	0	1	118	106	223	3e-77	242
TRINITY_DN103083_c0_g1_i1.p1	UniRef90_B2FQM2	Putative aminotransferase/butyrosin synthesis protein n	94.07	118	7	0	1	118	259	376	1e-68	223
TRINITY_DN103085_c0_g1_i1.p1	UniRef90_A0A3M8SEE9	Efflux RND transporter permease subunit (Fragment) n	94.57	129	7	0	1	129	50	178	9e-83	254
TRINITY_DN103088_c0_g1_i1.p1	UniRef90_A0A333E2D3	Phosphoribosylglycinamide formyltransferase n	94.87	117	6	0	1	117	97	213	7e-69	218
TRINITY_DN103089_c0_g1_i1.p1	UniRef90_UPI0003F9D023	RHS repeat protein n	61.34	194	75	0	1	194	66	259	2e-77	259
TRINITY_DN103097_c0_g1_i1.p1	UniRef90_A0A0G5TQ64	Helicase/secretion neighborhood CpaE-like protein n	94.17	103	6	0	1	103	113	215	7e-56	190
TRINITY_DN103101_c0_g1_i1.p2	UniRef90_A0A1B3CVA6	Porin_4 domain-containing protein n	96.88	128	4	0	1	128	181	308	9e-81	254
TRINITY_DN103107_c0_g1_i1.p3	UniRef90_J3E3D3	DUF2235 domain-containing protein n	86.61	127	17	0	1	127	221	347	2e-74	241
TRINITY_DN10310_c0_g1_i1.p1	UniRef90_UPI000EF7C30D	ninjurin-2 isoform X1 n	91.88	160	8	2	1	155	1	160	1e-95	285
TRINITY_DN10310_c0_g1_i2.p1	UniRef90_UPI000C13F542	ninjurin-2 isoform X3 n	94.81	135	6	1	1	134	1	135	6e-77	236
TRINITY_DN103113_c0_g1_i1.p1	UniRef90_UPI000EF7D35A	exocyst complex component 1 n	94.22	346	16	1	1	346	56	397	0	545
TRINITY_DN103114_c0_g1_i1.p1	UniRef90_A0A1B5CPL6	Sensor kinase protein RcsC n	94.81	135	7	0	1	135	495	629	2e-84	271
TRINITY_DN103118_c0_g1_i1.p2	UniRef90_A0A1B2D2A6	DNA mismatch repair protein MutS n	96.03	151	6	0	2	152	70	220	9e-96	288
TRINITY_DN103124_c0_g1_i1.p1	UniRef90_I3UNU5	Uncharacterized protein n	97.09	103	3	0	1	103	133	235	8e-65	211
TRINITY_DN103137_c0_g1_i1.p2	UniRef90_A0A1I8AMI6	Uncharacterized protein n	87.58	161	20	0	1	161	191	351	1e-95	293
TRINITY_DN103138_c0_g1_i1.p1	UniRef90_B4SSM8	Uncharacterized protein n	96.11	180	7	0	1	180	78	257	3e-118	348
TRINITY_DN103147_c0_g1_i1.p1	UniRef90_A0A0M1EXZ6	TonB-dependent receptor n	97.06	136	4	0	1	136	692	827	3e-81	268
TRINITY_DN103149_c0_g1_i1.p2	UniRef90_R9V732	Phenylacetate-CoA oxygenase subunit PaaA n	98.39	124	2	0	1	124	1	124	2e-79	249
TRINITY_DN10314_c0_g1_i1.p1	UniRef90_A0A2A4JML7	Uncharacterized protein n	87.99	283	34	0	9	291	1	283	6e-178	505
TRINITY_DN10314_c0_g1_i2.p2	UniRef90_A0A2H1WZP2	SFRICE_007340 n	94.64	224	12	0	1	224	61	284	3e-145	419
TRINITY_DN103158_c0_g1_i1.p4	UniRef90_A0A433BJ32	Gamma-glutamyl phosphate reductase n	81.95	133	24	0	1	133	1	133	2e-69	227
TRINITY_DN103159_c0_g1_i1.p1	UniRef90_UPI00050A20F5	SGNH/GDSL hydrolase family protein n	95	100	5	0	1	100	223	322	2e-55	188
TRINITY_DN103164_c0_g1_i1.p1	UniRef90_UPI000EF76189	trypsin-6-like isoform X1 n	89.03	383	35	3	1	378	5	385	0	689
TRINITY_DN103173_c0_g1_i1.p2	UniRef90_A9BP27	Uncharacterized protein n	92.86	112	8	0	1	112	226	337	1e-66	216
TRINITY_DN103186_c0_g1_i1.p1	UniRef90_A0A3R4SB43	Pyrimidine-specific ribonucleoside hydrolase RihA n	97.74	133	3	0	30	162	1	133	5e-83	259
TRINITY_DN103187_c0_g1_i1.p2	UniRef90_A0A1B2D835	N-(5'-phosphoribosyl)anthranilate isomerase n	99.16	119	1	0	1	119	115	233	4e-77	239
TRINITY_DN103188_c0_g1_i1.p1	UniRef90_Q1IGQ8	Uncharacterized protein n	92.81	139	10	0	1	139	1	139	3e-84	258
TRINITY_DN103189_c0_g1_i1.p1	UniRef90_A0A409M7D5	Catabolite repressor/activator n	85.58	104	15	0	6	109	22	125	6e-48	171
TRINITY_DN10318_c0_g1_i1.p2	UniRef90_UPI000D4DDAA5	autotransporter outer membrane beta-barrel domain-containing protein n	82.83	99	17	0	1	99	18	116	2e-47	171
TRINITY_DN103205_c0_g1_i1.p1	UniRef90_A0A1B2D301	Uncharacterized protein n	98.46	130	2	0	1	130	48	177	4e-82	254
TRINITY_DN103212_c0_g1_i1.p1	UniRef90_A0A257CEF7	Uncharacterized protein n	83.5	103	17	0	1	103	254	356	2e-55	189
TRINITY_DN103214_c0_g1_i1.p3	UniRef90_B8L076	Bifunctional folylpolyglutamate synthase/dihydrofolate synthase n	94.58	166	9	0	1	166	246	411	3e-74	240
TRINITY_DN103219_c0_g1_i1.p4	UniRef90_M5CSN5	FhuE receptor n	98.32	119	2	0	1	119	20	138	2e-68	231
TRINITY_DN103228_c0_g1_i1.p1	UniRef90_A0A405D537	Regulator of nucleoside diphosphate kinase n	94.12	136	8	0	1	136	1	136	1e-86	261
TRINITY_DN103229_c0_g1_i1.p3	UniRef90_A0A0G5WFA0	Outer membrane cobalamin translocator n	100	113	0	0	1	113	54	166	5e-65	222
TRINITY_DN103236_c0_g1_i1.p1	UniRef90_A0A1X1A1F3	Uncharacterized protein n	76.52	115	27	0	1	115	1	115	4e-58	187
TRINITY_DN103238_c0_g1_i1.p1	UniRef90_UPI000EF75CAD	probable sodium/potassium/calcium exchanger CG1090 isoform X1 n	93.99	416	22	3	1	414	1	415	0	761
TRINITY_DN103244_c0_g1_i1.p1	UniRef90_B4SMI8	DUF3806 domain-containing protein n	100	111	0	0	1	111	34	144	2e-71	222
TRINITY_DN103245_c0_g1_i1.p2	UniRef90_A0A3R3HM05	Uncharacterized protein n	75.5	151	37	0	2	152	19	169	1e-73	229
TRINITY_DN103256_c0_g1_i1.p2	UniRef90_UPI000EF7B7FE	unconventional myosin-Ia-like n	97.4	154	2	1	1	154	1	152	2e-90	296
TRINITY_DN103256_c0_g1_i2.p2	UniRef90_UPI000C14111A	uncharacterized protein LOC111362910 n	92.73	110	8	0	1	110	1	110	3e-65	220
TRINITY_DN103261_c0_g1_i1.p1	UniRef90_UPI000EF76D93	uncharacterized protein LOC113505910 n	88.48	243	26	2	1	242	3	244	3e-156	446
TRINITY_DN103268_c0_g1_i1.p1	UniRef90_A0A2E6Y389	Uncharacterized protein n	93.59	156	10	0	1	156	1	156	7e-103	310
TRINITY_DN103269_c0_g1_i1.p2	UniRef90_A0A1B2D7Q5	ANK_REP_REGION domain-containing protein n	96.9	129	4	0	33	161	1	129	1e-80	249
TRINITY_DN103276_c0_g1_i1.p2	UniRef90_U3H7A4	Trk system potassium uptake protein n	81.42	226	42	0	1	226	236	461	9e-128	382
TRINITY_DN10327_c0_g1_i1.p2	UniRef90_S2KEJ6	Uncharacterized protein n	90.62	128	12	0	1	128	50	177	6e-57	188
TRINITY_DN103286_c0_g1_i1.p2	UniRef90_A0A0M1E6Z9	Serine/threonine kinase (Fragment) n	97.81	137	3	0	1	137	81	217	2e-91	276
TRINITY_DN103288_c0_g1_i1.p1	UniRef90_B2FJP9	Bifunctional purine biosynthesis protein PurH n	98.12	160	3	0	1	160	39	198	1e-102	316
TRINITY_DN103292_c0_g1_i1.p1	UniRef90_L0FRD4	PlsC domain-containing protein n	85.71	140	20	0	1	140	123	262	1e-77	243
TRINITY_DN103293_c0_g1_i1.p1	UniRef90_A0A257GZG3	Restriction endonuclease subunit R (Fragment) n	93.05	187	13	0	1	187	120	306	6e-121	362
TRINITY_DN103308_c0_g1_i1.p1	UniRef90_A0A0D6BCW5	Glutamyl-tRNA(Gln) amidotransferase subunit A n	97.92	144	3	0	1	144	96	239	2e-93	287
TRINITY_DN103311_c0_g1_i1.p1	UniRef90_A0A3D3MAI3	Sigma-54-dependent Fis family transcriptional regulator n	90.77	130	12	0	1	130	1	130	5e-76	243
TRINITY_DN103312_c0_g1_i1.p2	UniRef90_A0A014QB41	ATP synthase n	100	115	0	0	1	115	6	120	2e-71	232
TRINITY_DN103316_c0_g1_i1.p1	UniRef90_A0A3M5QER3	STN domain-containing protein n	98	100	2	0	1	100	482	581	7e-61	209
TRINITY_DN103319_c0_g1_i1.p1	UniRef90_A0A3R5T390	Uncharacterized protein n	54.84	62	23	1	1	57	140	201	2e-05	53.9
TRINITY_DN103325_c0_g1_i1.p1	UniRef90_UPI000EF7EF9C	uncharacterized protein LOC113507518 n	66.48	176	56	1	5	177	1	176	2e-83	258
TRINITY_DN103326_c0_g1_i1.p2	UniRef90_A0A2J0V0K2	Uncharacterized protein n	99.04	104	1	0	1	104	45	148	3e-64	213
TRINITY_DN10332_c0_g1_i1.p1	UniRef90_J2Y213	Putative LmbE-like protein n	84.48	116	18	0	28	143	80	195	2e-57	197
TRINITY_DN103331_c0_g1_i1.p1	UniRef90_A0A2V5D118	Uncharacterized protein n	96.4	111	4	0	1	111	949	1059	1e-65	227
TRINITY_DN103332_c0_g1_i1.p2	UniRef90_A0A407J7T2	Putative cadmium-transporting ATPase n	79.17	168	35	0	1	168	8	175	6e-83	254
TRINITY_DN103349_c0_g1_i1.p2	UniRef90_A0A3M2VJH2	Uncharacterized protein n	76.71	73	17	0	1	73	10	82	4e-28	109
TRINITY_DN103356_c0_g1_i1.p1	UniRef90_A0A2R3Q146	Uncharacterized protein n	100	170	0	0	1	170	80	249	6e-109	349
TRINITY_DN103360_c0_g1_i1.p1	UniRef90_A0A380U7I0	FMN oxidoreductase n	98	100	2	0	1	100	272	371	1e-59	198
TRINITY_DN103364_c0_g1_i1.p1	UniRef90_A0A3R2E2W3	Short-chain fatty acids transporter n	97.95	146	3	0	1	146	75	220	4e-96	291
TRINITY_DN103378_c0_g1_i1.p1	UniRef90_A0A241XRF9	Uncharacterized protein n	70.65	92	27	0	3	94	6	97	2e-43	149
TRINITY_DN103381_c0_g1_i1.p4	UniRef90_A0A014MRB5	2-aminoadipate aminotransferase n	96.65	179	6	0	1	179	83	261	1e-112	339
TRINITY_DN103386_c0_g1_i1.p1	UniRef90_A0A2W5MP37	Glycosyltransferase family 1 protein n	89.58	307	32	0	1	307	98	404	0	559
TRINITY_DN103388_c0_g1_i1.p2	UniRef90_A0A2W5I738	Molecular chaperone HtpG (Fragment) n	98.15	108	1	1	1	108	226	332	3e-61	202
TRINITY_DN103395_c0_g1_i1.p1	UniRef90_A0A2J0V715	Oxidoreductase n	95.88	170	7	0	1	170	2	171	4e-110	325
TRINITY_DN103399_c0_g1_i1.p2	UniRef90_J8UTX6	Binding-protein-dependent transport system inner membrane protein n	99.2	125	1	0	1	125	39	163	2e-81	248
TRINITY_DN103407_c0_g1_i1.p1	UniRef90_A0A014MBR3	Na(+)/H(+) antiporter NhaA n	100	112	0	0	1	112	244	355	3e-68	223
TRINITY_DN103410_c0_g1_i1.p1	UniRef90_A0A2A4J3F3	Uncharacterized protein (Fragment) n	92.49	293	22	0	1	293	1	293	0	574
TRINITY_DN103411_c0_g1_i1.p1	UniRef90_J3E0A8	Putative secreted hydrolase n	90.87	208	19	0	1	208	54	261	4e-131	385
TRINITY_DN103415_c0_g1_i1.p3	UniRef90_A0A1B5DD77	Segregation and condensation protein B n	82.86	105	12	1	1	99	181	285	7e-43	153
TRINITY_DN103416_c0_g1_i1.p3	UniRef90_UPI00039F1D7E	ABC transporter permease n	70.67	150	43	1	1	149	127	276	1e-59	197
TRINITY_DN103424_c0_g1_i1.p1	UniRef90_A0A2Y9U7E6	Uncharacterized protein n	98.12	160	3	0	1	160	107	266	8e-105	323
TRINITY_DN103429_c0_g1_i1.p1	UniRef90_UPI000EF82078	LOW QUALITY PROTEIN: uncharacterized protein LOC113504743 n	82.7	185	32	0	1	185	1	185	2e-111	338
TRINITY_DN10342_c0_g1_i1.p1	UniRef90_UPI000EF7F7E8	cytochrome P450 6B2-like n	70.53	190	56	0	2	191	155	344	3e-90	285
TRINITY_DN103434_c0_g1_i1.p1	UniRef90_UPI000E4152C9	cell wall protein DAN4-like n	32.14	224	112	9	1	190	24	241	7e-05	53.5
TRINITY_DN103434_c0_g1_i1.p1	UniRef90_UPI000E4152C9	cell wall protein DAN4-like n	33.66	205	98	8	1	172	108	307	0.0002	52
TRINITY_DN103442_c0_g1_i1.p1	UniRef90_A0A2K4KZS7	Uncharacterized protein (Fragment) n	98.99	99	1	0	1	99	116	214	9e-57	186
TRINITY_DN103442_c0_g1_i1.p1	UniRef90_A0A2K4KZS7	Uncharacterized protein (Fragment) n	98.99	99	1	0	1	99	16	114	3e-56	185
TRINITY_DN103453_c0_g1_i1.p2	UniRef90_M5CWY4	Uncharacterized transporter yxxF n	98.83	171	2	0	1	171	118	288	2e-107	322
TRINITY_DN103460_c0_g1_i1.p1	UniRef90_A0A3R3SKN4	Uncharacterized protein n	59.74	77	25	2	6	82	9	79	3e-18	84.7
TRINITY_DN103462_c0_g1_i1.p1	UniRef90_A0A2W5JAS9	NADH-quinone oxidoreductase subunit M (Fragment) n	94.23	104	6	0	1	104	20	123	2e-58	188
TRINITY_DN103470_c0_g1_i1.p2	UniRef90_B2FUB5	tRNA (guanine-N(1)-)-methyltransferase n	100	185	0	0	1	185	28	212	8e-130	377
TRINITY_DN103473_c0_g1_i1.p1	UniRef90_A0A2N8G0U0	Uncharacterized protein n	96.58	146	5	0	1	146	7	152	3e-98	291
TRINITY_DN103475_c0_g1_i1.p1	UniRef90_A0A3M3XS59	Lactamase_B domain-containing protein n	96.15	156	6	0	1	156	9	164	2e-103	309
TRINITY_DN103476_c0_g1_i1.p1	UniRef90_A0A2A4JEW9	Bromo domain-containing protein n	99.14	116	1	0	1	116	228	343	2e-71	241
TRINITY_DN103501_c0_g1_i1.p1	UniRef90_B1JDH4	tRNA-specific adenosine deaminase n	93.98	133	8	0	1	133	27	159	7e-85	257
TRINITY_DN103504_c0_g1_i1.p1	UniRef90_A0A222D590	Disulfide bond formation protein DsbA n	100	165	0	0	1	165	81	245	3e-113	334
TRINITY_DN103511_c0_g1_i1.p1	UniRef90_UPI000BFF02FF	formimidoylglutamate deiminase n	91.57	178	15	0	14	191	1	178	2e-111	335
TRINITY_DN103512_c0_g1_i1.p1	UniRef90_J3E3V5	Probable membrane transporter protein n	98.35	243	4	0	1	243	3	245	3e-159	454
TRINITY_DN103517_c0_g1_i1.p1	UniRef90_A0A3S4Q2F7	Deoxyguanosinetriphosphate triphosphohydrolase-like protein n	100	111	0	0	1	111	88	198	7e-74	238
TRINITY_DN103518_c0_g1_i1.p1	UniRef90_A0A1B2D4Y3	Peptidylprolyl isomerase n	95.1	102	5	0	1	102	273	374	7e-47	169
TRINITY_DN103529_c0_g1_i1.p3	UniRef90_A0A363S0G6	Thiol:disulfide interchange protein n	94.97	159	8	0	1	159	62	220	1e-105	315
TRINITY_DN103539_c0_g1_i1.p1	UniRef90_UPI00106BC701	MFS transporter n	92.13	127	10	0	1	127	77	203	7e-74	232
TRINITY_DN103548_c0_g1_i1.p1	UniRef90_UPI000EF82DBE	neither inactivation nor afterpotential protein C n	95.82	239	10	0	1	239	1	239	7e-158	488
TRINITY_DN103549_c0_g1_i1.p1	UniRef90_A0A380ULJ7	Acetoin dehydrogenase n	96.97	264	8	0	1	264	12	275	0	524
TRINITY_DN103550_c0_g1_i1.p2	UniRef90_A0A0F7YC79	3,4-dihydroxy-2-butanone 4-phosphate synthase n	95.53	179	7	1	1	178	1	179	1e-115	339
TRINITY_DN103552_c0_g1_i1.p1	UniRef90_A0A2S3X7S6	Pilus assembly protein PilO n	100	173	0	0	1	173	228	400	6e-121	361
TRINITY_DN103553_c0_g1_i1.p2	UniRef90_UPI00106D87A5	NAD(+) diphosphatase n	94.25	174	10	0	36	209	1	174	4e-112	333
TRINITY_DN103555_c0_g1_i1.p1	UniRef90_B1J5I0	Uncharacterized protein n	93.48	138	9	0	1	138	28	165	7e-87	263
TRINITY_DN103556_c0_g1_i1.p2	UniRef90_M5D1P4	Response regulator mprA n	100	179	0	0	1	179	28	206	2e-122	358
TRINITY_DN10355_c0_g1_i1.p1	UniRef90_UPI000EF76F2C	tRNA dimethylallyltransferase n	86.38	470	58	3	22	490	1	465	0	827
TRINITY_DN103564_c0_g1_i1.p3	UniRef90_A0A3R1JMV0	UvrABC system protein A n	98.11	106	2	0	1	106	62	167	1e-65	207
TRINITY_DN103571_c0_g1_i1.p1	UniRef90_UPI000EF84E29	uncharacterized protein LOC113505168 isoform X2 n	71.81	188	43	3	8	186	340	526	4e-77	251
TRINITY_DN103577_c0_g1_i1.p1	UniRef90_A0A1I4ULF5	Ribitol-5-phosphate cytidylyltransferase n	85.71	161	23	0	1	161	80	240	1e-91	279
TRINITY_DN103582_c0_g1_i1.p1	UniRef90_B2SBN5	GMP synthase [glutamine-hydrolyzing] n	93.7	127	8	0	2	128	44	170	2e-79	255
TRINITY_DN103588_c0_g1_i1.p1	UniRef90_UPI000D6CB98C	hypothetical protein n	53.7	54	25	0	2	55	18	71	3e-06	51.6
TRINITY_DN103597_c0_g1_i1.p1	UniRef90_A0A3R3N1M2	Chromosome-partitioning ATPase Soj n	93.38	136	9	0	1	136	3	138	1e-81	253
TRINITY_DN103601_c0_g1_i1.p1	UniRef90_UPI000EF825AA	decaprenyl-diphosphate synthase subunit 2-like n	93.81	404	25	0	1	404	1	404	0	803
TRINITY_DN103603_c0_g1_i1.p1	UniRef90_UPI000F02717E	TonB-dependent receptor n	90.65	107	10	0	1	107	459	565	2e-58	202
TRINITY_DN103613_c0_g1_i1.p2	UniRef90_A0A485IFC1	Ethanolamine ammonia lyase large subunit n	96.47	170	6	0	1	170	1	170	2e-109	332
TRINITY_DN103617_c0_g1_i1.p1	UniRef90_A0A2R3PYJ2	His-Xaa-Ser system radical SAM maturase HxsC n	100	131	0	0	1	131	259	389	3e-88	273
TRINITY_DN10361_c0_g1_i1.p3	UniRef90_UPI000EF7A71C	DNA-binding protein D-ETS-6-like n	96.12	103	4	0	1	103	109	211	4e-65	209
TRINITY_DN103625_c0_g1_i1.p1	UniRef90_A0A333E067	Heat-inducible transcription repressor HrcA n	99.34	151	1	0	7	157	1	151	7e-98	299
TRINITY_DN103635_c0_g1_i1.p1	UniRef90_A0A485H7X3	Type II secretion system protein n	90.97	310	28	0	31	340	447	756	5e-174	518
TRINITY_DN103640_c0_g1_i1.p2	UniRef90_A0A3R2EI35	Uncharacterized protein n	94.69	113	6	0	1	113	66	178	2e-65	207
TRINITY_DN103660_c0_g1_i1.p2	UniRef90_A0A014MG23	ABC transporter substrate-binding protein n	94.59	74	4	0	26	99	1	74	2e-38	141
TRINITY_DN103662_c0_g1_i1.p1	UniRef90_J3IVA6	Long-chain fatty acid transport protein n	92.81	153	11	0	1	153	268	420	1e-96	298
TRINITY_DN103666_c0_g1_i1.p1	UniRef90_UPI000516D5B7	hypothetical protein n	98.15	108	2	0	1	108	47	154	7e-69	216
TRINITY_DN103669_c0_g1_i1.p1	UniRef90_J3IVM4	Nucleotide sugar dehydrogenase n	96.89	354	11	0	1	354	1	354	0	703
TRINITY_DN103673_c0_g1_i1.p1	UniRef90_UPI000EF78B26	uncharacterized protein LOC113505797 n	65.99	197	65	1	1	195	121	317	9e-79	254
TRINITY_DN103674_c0_g1_i1.p1	UniRef90_A0A3M5VED5	Integrase catalytic domain-containing protein n	97.2	143	4	0	1	143	41	183	4e-99	300
TRINITY_DN103680_c0_g1_i1.p2	UniRef90_L0FRI0	HTH tetR-type domain-containing protein n	98.51	134	2	0	14	147	1	134	4e-91	276
TRINITY_DN103681_c0_g1_i1.p1	UniRef90_B8L4Z1	Histidine utilization repressor n	96.1	154	6	0	22	175	1	154	9e-100	300
TRINITY_DN103683_c0_g1_i1.p1	UniRef90_A0A1A9FJP3	Pectin acetylesterase n	58.85	243	100	0	2	244	20	262	4e-98	301
TRINITY_DN103686_c0_g1_i1.p1	UniRef90_A0A1B2F5W9	Uncharacterized protein n	100	113	0	0	1	113	275	387	2e-70	231
TRINITY_DN103690_c0_g1_i1.p1	UniRef90_UPI00058BFA50	amino acid ABC transporter substrate-binding protein n	97.65	170	4	0	1	170	36	205	1e-114	341
TRINITY_DN103699_c0_g1_i1.p1	UniRef90_A0A1I8AN08	MFS domain-containing protein n	92.79	111	7	1	10	120	1	110	5e-56	182
TRINITY_DN103708_c0_g1_i1.p1	UniRef90_UPI000EF799E2	dynein regulatory complex protein 11 n	92.9	169	12	0	1	169	87	255	7e-103	325
TRINITY_DN103709_c0_g1_i1.p1	UniRef90_A0A2W5MA76	Sulfatase n	82.14	112	20	0	1	112	1	112	8e-56	194
TRINITY_DN103714_c0_g1_i1.p1	UniRef90_A0A2H1V6Y8	SFRICE_001822 n	55.77	52	23	0	115	166	130	181	6e-13	73.9
TRINITY_DN103721_c0_g1_i1.p2	UniRef90_Q1IF00	Putative major facilitator family transporter n	98.26	172	3	0	1	172	104	275	2e-113	340
TRINITY_DN103724_c0_g1_i1.p1	UniRef90_A0A2V5CEQ2	Pimeloyl-ACP methyl ester carboxylesterase n	95.31	128	6	0	3	130	1	128	2e-83	258
TRINITY_DN103733_c0_g1_i1.p1	UniRef90_A0A194QZG8	Retrovirus-related Pol polyprotein from type-1 retrotransposable element R1 n	61.29	124	48	0	1	124	325	448	1e-41	157
TRINITY_DN103745_c0_g1_i1.p1	UniRef90_C3K4Y3	Potassium-transporting ATPase potassium-binding subunit n	98.02	101	2	0	1	101	432	532	2e-56	194
TRINITY_DN10374_c0_g1_i1.p3	UniRef90_J3IXG0	Zn-dependent alcohol dehydrogenase n	91.87	123	10	0	1	123	65	187	8e-76	240
TRINITY_DN103753_c0_g1_i1.p2	UniRef90_A0A1V3D259	Glyoxalase/bleomycin resistance/dioxygenase family protein n	92.11	114	9	0	1	114	16	129	6e-71	220
TRINITY_DN103757_c0_g1_i1.p1	UniRef90_A0A2N8SNB7	Uncharacterized protein n	78.36	134	29	0	1	134	2	135	6e-76	235
TRINITY_DN103769_c0_g1_i1.p1	UniRef90_UPI00102E17DD	uncharacterized protein LOC114255302 n	99.21	127	1	0	1	127	155	281	4e-80	265
TRINITY_DN103778_c0_g1_i1.p3	UniRef90_A0A014MBF8	Amino acid transporter n	99	100	1	0	1	100	32	131	2e-60	196
TRINITY_DN103780_c0_g1_i1.p2	UniRef90_Q9I3N0	Cytochrome c-type biogenesis protein CcmH n	83.23	155	26	0	1	155	1	155	3e-79	244
TRINITY_DN103781_c0_g1_i1.p3	UniRef90_F6AMX0	Uncharacterized protein n	99.18	122	1	0	1	122	81	202	7e-79	247
TRINITY_DN103782_c0_g1_i1.p1	UniRef90_A0A3M5QC62	NLPC_P60 domain-containing protein n	90.08	121	12	0	1	121	1	121	2e-72	227
TRINITY_DN103791_c0_g1_i1.p1	UniRef90_A0A2R4TM73	Arsenate reductase ArsC n	97.45	157	4	0	1	157	1	157	4e-109	320
TRINITY_DN103797_c0_g1_i1.p1	UniRef90_A0A3R2E6K2	Formate dehydrogenase H n	90.1	202	20	0	1	202	393	594	2e-127	384
TRINITY_DN103798_c0_g1_i1.p1	UniRef90_A0A356JGW8	Diguanylate cyclase (Fragment) n	99.01	203	2	0	1	203	22	224	3e-138	403
TRINITY_DN10379_c0_g1_i1.p1	UniRef90_A0A2S5EU24	Nitrite reductase (NAD(P)H) (Fragment) n	84.85	99	15	0	1	99	45	143	6e-52	175
TRINITY_DN103808_c0_g1_i1.p1	UniRef90_A0A2R3Q6D3	Tyrosine-protein kinase n	100	205	0	0	1	205	163	367	3e-136	411
TRINITY_DN103815_c0_g1_i1.p1	UniRef90_A0A356JEY9	Uncharacterized protein n	96.95	197	6	0	1	197	59	255	1e-132	385
TRINITY_DN103819_c0_g1_i1.p5	UniRef90_A0A2V3FE30	Ubiquinone biosynthesis regulatory protein kinase UbiB (Fragment) n	100	122	0	0	1	122	107	228	2e-80	248
TRINITY_DN103824_c0_g1_i1.p1	UniRef90_S2WUX3	HTH tetR-type domain-containing protein n	100	110	0	0	44	153	1	110	5e-70	223
TRINITY_DN10382_c0_g1_i1.p1	UniRef90_UPI000EF810AB	uncharacterized protein LOC113508781 isoform X3 n	88.98	127	13	1	1	127	780	905	1e-64	221
TRINITY_DN103832_c0_g1_i1.p1	UniRef90_L0FTE2	FAD-binding PCMH-type domain-containing protein n	97.07	205	6	0	1	205	101	305	2e-141	415
TRINITY_DN103834_c0_g1_i1.p1	UniRef90_A0A225TWA6	DUF4350 domain-containing protein (Fragment) n	91.07	112	10	0	1	112	118	229	6e-65	209
TRINITY_DN103838_c0_g1_i1.p1	UniRef90_A0A2H1VMH1	Queuosine salvage protein n	85.4	137	20	0	1	137	244	380	1e-79	251
TRINITY_DN103839_c0_g1_i1.p1	UniRef90_A0A380SWB6	Dihydroanticapsin 7-dehydrogenase n	89.71	243	25	0	56	298	1	243	6e-155	446
TRINITY_DN103866_c0_g1_i1.p1	UniRef90_B8L0T8	(S)-2-hydroxy-acid oxidase, subunit D n	97.06	170	5	0	1	170	117	286	3e-110	334
TRINITY_DN103868_c0_g1_i1.p2	UniRef90_A0A0M1EDV1	EAL domain-containing protein n	93.33	150	10	0	1	150	1	150	5e-87	276
TRINITY_DN10386_c0_g1_i1.p1	UniRef90_A0A0Q5FFP7	MFS transporter n	58.91	129	53	0	1	129	206	334	1e-42	155
TRINITY_DN103870_c0_g1_i1.p1	UniRef90_UPI0010FEDD70	glycosyltransferase n	89.09	165	18	0	1	165	863	1027	5e-94	307
TRINITY_DN103876_c0_g1_i1.p1	UniRef90_A0A143GBE9	Uncharacterized protein n	95.6	91	4	0	12	102	1	91	4e-44	150
TRINITY_DN103879_c0_g1_i1.p1	UniRef90_A0A329CSY0	Signal transduction histidine kinase n	91.43	175	15	0	1	175	252	426	4e-109	330
TRINITY_DN10387_c0_g1_i1.p2	UniRef90_A0A445ZYP3	Uncharacterized protein n	62.07	58	22	0	15	72	74	131	3e-11	68.6
TRINITY_DN103891_c0_g1_i1.p2	UniRef90_A0A4Q4XK18	Uncharacterized protein n	100	149	0	0	1	149	145	293	1e-99	301
TRINITY_DN103901_c0_g1_i1.p1	UniRef90_UPI000760C365	aryl sulfotransferase n	93.28	253	17	0	1	253	41	293	5e-169	485
TRINITY_DN103904_c0_g1_i1.p1	UniRef90_A0A0E9ZHE2	LysR family transcriptional regulator n	85.53	159	23	0	53	211	1	159	4e-86	268
TRINITY_DN103944_c0_g1_i1.p3	UniRef90_A0A3R3NHG9	Alginate biosynthesis protein AlgX n	95.73	117	5	0	2	118	248	364	4e-72	231
TRINITY_DN103950_c0_g1_i1.p2	UniRef90_J2YJD0	DUF4105 domain-containing protein n	92.86	168	12	0	1	168	370	537	2e-101	317
TRINITY_DN103958_c0_g1_i1.p1	UniRef90_S2K0M5	Uncharacterized protein n	91.44	222	19	0	1	222	105	326	4e-139	405
TRINITY_DN10395_c0_g1_i1.p1	UniRef90_UPI000629F0C7	efflux transporter outer membrane subunit n	96.2	316	12	0	9	324	1	316	0	615
TRINITY_DN103966_c0_g1_i1.p1	UniRef90_A0A1Q8CEC6	Uncharacterized protein n	60.4	101	35	2	1	101	265	360	1e-24	108
TRINITY_DN103967_c0_g1_i1.p1	UniRef90_A0A1G7H134	Acyl-CoA thioesterase n	95.1	102	5	0	1	102	13	114	5e-64	202
TRINITY_DN103976_c0_g1_i1.p1	UniRef90_A0A2W1B896	Uncharacterized protein (Fragment) n	91.53	307	24	2	1	306	1	306	0	584
TRINITY_DN103981_c0_g1_i1.p1	UniRef90_C1A2R4	SBP_bac_5 domain-containing protein n	98.63	73	1	0	33	105	1	73	7e-39	146
TRINITY_DN103987_c0_g1_i1.p1	UniRef90_UPI000CE59CB2	uncharacterized protein LOC112044406 n	79.34	121	23	1	24	142	63	183	3e-57	192
TRINITY_DN103992_c0_g1_i1.p1	UniRef90_A0A2R3Q2X7	Uncharacterized protein n	100	104	0	0	1	104	136	239	1e-62	202
TRINITY_DN104002_c0_g1_i1.p2	UniRef90_A0A1Y5KTW4	Glutathione S-transferase n	91.53	177	15	0	1	177	31	207	2e-113	333
TRINITY_DN104015_c0_g1_i1.p1	UniRef90_F5RG30	Cation efflux system protein czcA n	98.37	123	2	0	1	123	93	215	3e-75	251
TRINITY_DN104024_c0_g1_i1.p2	UniRef90_A0A2U4HEW5	Transporter n	100	173	0	0	1	173	2951	3123	4e-112	364
TRINITY_DN104027_c0_g1_i1.p2	UniRef90_A0A3M6I2A7	Guanosine-3,5-bis 3-pyrophosphohydrolase n	91.88	234	19	0	1	234	38	271	2e-150	440
TRINITY_DN104028_c0_g1_i1.p1	UniRef90_UPI000AACA02A	DUF4092 domain-containing protein n	98.73	158	2	0	4	161	541	698	2e-105	334
TRINITY_DN104042_c0_g1_i1.p1	UniRef90_A6X2L4	Helix-turn-helix-domain containing protein AraC type n	90.7	43	4	0	64	106	260	302	2e-17	85.5
TRINITY_DN104043_c0_g1_i1.p1	UniRef90_L0FF26	OpuAC domain-containing protein n	94.74	76	4	0	26	101	1	76	2e-40	147
TRINITY_DN104057_c0_g1_i1.p1	UniRef90_U1XI27	TOBE_2 domain-containing protein n	89.36	94	10	0	1	94	28	121	8e-49	164
TRINITY_DN104062_c0_g1_i1.p2	UniRef90_A0A3R2L6F2	Outer membrane usher protein FimD n	93.97	116	7	0	1	116	120	235	4e-74	232
TRINITY_DN104068_c0_g1_i1.p1	UniRef90_A0A335EMB9	Uncharacterized protein n	34.83	89	54	1	1	85	5	93	8e-06	50.8
TRINITY_DN10406_c0_g1_i1.p2	UniRef90_J2YP42	Putative threonine efflux protein n	88.36	146	17	0	1	146	58	203	7e-86	262
TRINITY_DN104082_c0_g1_i1.p2	UniRef90_S2K2I2	4-alpha-glucanotransferase n	91.69	349	29	0	1	349	109	457	0	659
TRINITY_DN104093_c0_g1_i1.p1	UniRef90_A0A0M9ILW8	35 kDa antigen n	90.78	206	19	0	34	239	1	206	3e-134	393
TRINITY_DN104098_c0_g1_i1.p1	UniRef90_B4SL07	Uncharacterized protein n	94.26	122	7	0	1	122	151	272	6e-71	231
TRINITY_DN104099_c0_g1_i1.p1	UniRef90_J3IWC3	Signal transduction histidine kinase n	82.1	229	41	0	2	230	158	386	4e-128	385
TRINITY_DN104114_c0_g1_i1.p1	UniRef90_UPI00024E1868	CHAP domain-containing protein n	88.67	150	15	1	1	150	159	306	2e-90	280
TRINITY_DN104115_c0_g1_i1.p2	UniRef90_UPI0007496016	M2 family metallopeptidase n	99.28	138	1	0	11	148	1	138	2e-87	274
TRINITY_DN104120_c0_g1_i1.p1	UniRef90_UPI000D4A4F20	LysM peptidoglycan-binding domain-containing protein n	92.82	195	14	0	1	195	32	226	8e-128	372
TRINITY_DN104123_c0_g1_i1.p1	UniRef90_S2JXC2	Alpha/beta hydrolase fold family protein n	92.47	292	22	0	49	340	11	302	0	551
TRINITY_DN104123_c0_g1_i2.p1	UniRef90_S2JXC2	Alpha/beta hydrolase fold family protein n	92.47	292	22	0	49	340	11	302	0	551
TRINITY_DN104130_c0_g1_i1.p1	UniRef90_A0A014P547	Chemotaxis protein n	99.04	104	1	0	1	104	202	305	2e-59	202
TRINITY_DN104131_c0_g1_i1.p2	UniRef90_A0A014Q827	Peptidoglycan D,D-transpeptidase MrdA n	100	183	0	0	1	183	15	197	5e-123	374
TRINITY_DN104135_c0_g1_i1.p3	UniRef90_J7VJS8	APH domain-containing protein n	97.97	148	3	0	1	148	193	340	1e-94	290
TRINITY_DN10413_c0_g1_i1.p1	UniRef90_J7VRG5	HTH gntR-type domain-containing protein n	98.1	105	2	0	3	107	185	289	1e-61	207
TRINITY_DN104140_c0_g1_i1.p1	UniRef90_A0A4U6Q4E3	Uncharacterized protein n	100	137	0	0	1	137	174	310	3e-90	281
TRINITY_DN104141_c0_g1_i1.p2	UniRef90_A0A352G550	DEAD/DEAH box helicase (Fragment) n	87.38	103	13	0	1	103	14	116	5e-55	182
TRINITY_DN104144_c0_g1_i1.p1	UniRef90_A0A2J0T1N4	Nucleotidyltransferase n	100	148	0	0	1	148	120	267	2e-103	311
TRINITY_DN104152_c0_g1_i1.p2	UniRef90_A0A2N7Y9P9	Phenylacetate-CoA oxygenase subunit PaaJ n	86.25	160	22	0	6	165	1	160	1e-94	284
TRINITY_DN104159_c0_g1_i1.p1	UniRef90_Q87YR7	ATP-dependent Clp protease ATP-binding subunit ClpX n	97.99	149	3	0	1	149	57	205	3e-96	296
TRINITY_DN104163_c0_g1_i1.p2	UniRef90_UPI0007620FFA	methyl-accepting chemotaxis protein n	99.18	122	1	0	1	122	482	603	8e-72	237
TRINITY_DN104165_c0_g1_i1.p1	UniRef90_A0A4Q3IJE6	Dihydroxy-acid dehydratase (Fragment) n	95.54	112	5	0	1	112	51	162	8e-72	225
TRINITY_DN104173_c0_g1_i1.p2	UniRef90_A0A257E1D9	TonB-dependent siderophore receptor n	100	121	0	0	1	121	117	237	1e-73	245
TRINITY_DN104175_c0_g1_i1.p2	UniRef90_A0A0G5W5A0	Rhamnolipids biosynthesis 3-oxoacyl-[acyl-carrier-protein] reductase n	100	133	0	0	1	133	115	247	2e-91	278
TRINITY_DN10417_c0_g1_i1.p1	UniRef90_UPI000EF76855	piggyBac transposable element-derived protein 4-like n	60.9	266	88	4	1	253	326	588	1e-104	330
TRINITY_DN10417_c0_g1_i2.p1	UniRef90_UPI000EF76855	piggyBac transposable element-derived protein 4-like n	61.57	255	82	4	1	242	326	577	2e-100	319
TRINITY_DN104180_c0_g1_i1.p1	UniRef90_A0A257DSJ4	Uncharacterized protein n	100	99	0	0	1	99	1	99	1e-60	199
TRINITY_DN104183_c0_g1_i1.p1	UniRef90_UPI00103D58C2	uncharacterized protein LOC114356347 n	85.83	247	35	0	1	247	374	620	9e-155	458
TRINITY_DN104190_c0_g1_i1.p1	UniRef90_Q1IEF2	Dipeptide ABC transporter, ATP-binding protein n	96.99	133	4	0	1	133	31	163	1e-84	263
TRINITY_DN104199_c0_g1_i1.p1	UniRef90_B1JE60	Amino acid-binding ACT domain protein n	90.91	99	9	0	1	99	15	113	1e-58	189
TRINITY_DN104201_c0_g1_i1.p2	UniRef90_A0A3R2H421	Phosphoenolpyruvate-protein phosphotransferase n	94.23	104	6	0	1	104	100	203	6e-58	201
TRINITY_DN104215_c0_g1_i1.p1	UniRef90_UPI000EF7B96B	uncharacterized protein LOC113494787 n	87.83	805	93	2	1	801	1	804	0	1432
TRINITY_DN104217_c0_g1_i1.p2	UniRef90_UPI000DA9EDA2	FKBP-type peptidyl-prolyl cis-trans isomerase n	98.57	140	2	0	1	140	69	208	1e-89	274
TRINITY_DN104219_c0_g1_i1.p1	UniRef90_J7VLZ3	Aldedh domain-containing protein n	97.69	433	10	0	1	433	22	454	0	850
TRINITY_DN10421_c0_g1_i1.p3	UniRef90_A0A0J6I1R7	Multidrug transporter n	82.35	102	18	0	1	102	651	752	1e-50	182
TRINITY_DN104220_c0_g1_i1.p1	UniRef90_A0A1Z2LG29	Probable peptidoglycan glycosyltransferase FtsW n	98.56	209	3	0	1	209	196	404	3e-144	422
TRINITY_DN104225_c0_g1_i1.p2	UniRef90_A0A2W6J203	Uncharacterized protein n	89.15	129	14	0	1	129	1	129	6e-79	241
TRINITY_DN104226_c0_g1_i1.p3	UniRef90_A0A427FYY0	APC family permease n	95.24	147	7	0	1	147	97	243	8e-90	281
TRINITY_DN104230_c0_g1_i1.p1	UniRef90_UPI000EF7B437	glucose dehydrogenase [FAD, quinone]-like n	86.51	126	17	0	8	133	6	131	3e-70	233
TRINITY_DN104231_c0_g1_i1.p1	UniRef90_A0A0S1AZE2	Cobalt-zinc-cadmium resistance protein n	93.27	297	20	0	1	297	2	298	0	570
TRINITY_DN104232_c0_g1_i1.p1	UniRef90_A0A0P7DFJ9	Uncharacterized protein n	99.15	118	1	0	1	118	1	118	6e-74	227
TRINITY_DN104233_c0_g1_i1.p3	UniRef90_A0A329C923	Peptide/nickel transport system substrate-binding protein n	88.77	187	21	0	1	187	391	577	9e-115	350
TRINITY_DN104243_c0_g1_i1.p1	UniRef90_A0A1I3V7E2	Transcriptional regulatory protein LevR, contains PRD, AAA+ and EIIA domains n	99.21	127	1	0	1	127	280	406	2e-76	254
TRINITY_DN104247_c0_g1_i1.p1	UniRef90_A0A1V3CXA0	Uncharacterized protein n	100	99	0	0	1	99	71	169	2e-62	204
TRINITY_DN104251_c0_g1_i1.p1	UniRef90_A0A3R1S3N5	Membrane-bound lytic murein transglycosylase F n	88.68	106	12	0	1	106	24	129	1e-60	197
TRINITY_DN104252_c0_g1_i1.p1	UniRef90_A0A0A9X1Z8	Transposon Ty3-G Gag-Pol polyprotein n	49.9	497	223	4	1	493	740	1214	4e-165	516
TRINITY_DN104256_c0_g1_i1.p4	UniRef90_UPI000C1407CF	sodium-independent sulfate anion transporter-like n	55.91	127	55	1	1	127	450	575	1e-21	100
TRINITY_DN104257_c0_g1_i1.p1	UniRef90_UPI000EF77F11	uncharacterized protein LOC113496185 n	60.09	223	89	0	1	223	27	249	4e-93	288
TRINITY_DN104260_c1_g1_i1.p2	UniRef90_Q1IB00	Probable malate:quinone oxidoreductase n	94.01	167	10	0	2	168	172	338	2e-107	329
TRINITY_DN104262_c0_g1_i1.p1	UniRef90_A0A4R5K4D0	Putative sulfate exporter family transporter n	89.16	83	9	0	80	162	74	156	9e-30	122
TRINITY_DN10426_c0_g1_i1.p1	UniRef90_A0A2S3W989	GTPase HflX n	97.5	120	3	0	1	120	188	307	9e-74	237
TRINITY_DN104270_c0_g1_i1.p1	UniRef90_A0A2U4HFP1	FAD-dependent oxidoreductase n	96.4	139	5	0	1	139	103	241	4e-86	272
TRINITY_DN104282_c0_g1_i1.p3	UniRef90_A0A0M1ETI0	Uncharacterized protein n	94.44	144	8	0	1	144	697	840	8e-83	275
TRINITY_DN104293_c0_g1_i1.p1	UniRef90_UPI000C143AD1	chorion class B protein Ld34-like n	62.59	139	36	4	6	136	1	131	7e-38	139
TRINITY_DN104307_c0_g1_i1.p3	UniRef90_UPI0005185995	hydroxymethylbilane synthase n	98.67	150	2	0	1	150	15	164	7e-100	297
TRINITY_DN104325_c0_g1_i1.p2	UniRef90_M5CV51	Extracellular protease n	100	199	0	0	1	199	206	404	3e-129	388
TRINITY_DN104327_c0_g1_i1.p1	UniRef90_UPI000EF7F432	cysteine proteinase 15A-like n	74.29	105	24	1	1	105	1	102	2e-50	167
TRINITY_DN10432_c0_g1_i1.p1	UniRef90_A0A404N0S3	Glucose-1-phosphate cytidylyltransferase n	94.78	134	7	0	1	134	9	142	9e-89	271
TRINITY_DN104339_c0_g1_i1.p1	UniRef90_A0A150HJ43	Potassium-transporting ATPase potassium-binding subunit n	96.07	280	11	0	1	280	282	561	0	534
TRINITY_DN104345_c0_g1_i1.p1	UniRef90_UPI000B37F78F	uncharacterized protein LOC110384334 n	64.66	116	41	0	1	116	114	229	2e-45	160
TRINITY_DN104352_c0_g1_i1.p1	UniRef90_UPI0005B972C1	hypothetical protein n	96.67	180	6	0	1	180	1093	1272	1e-110	355
TRINITY_DN104358_c0_g1_i1.p1	UniRef90_A0A143GDE2	Two-component sensor histidine kinase PfeS, enterobactin n	96.97	99	3	0	1	99	358	456	2e-56	192
TRINITY_DN104360_c0_g1_i1.p1	UniRef90_A0A1Y1NI75	Uncharacterized protein n	40.62	64	38	0	33	96	42	105	4e-06	51.6
TRINITY_DN104363_c0_g1_i1.p1	UniRef90_UPI000C1424B0	nose resistant to fluoxetine protein 6-like isoform X1 n	82.42	182	32	0	1	182	269	450	4e-98	309
TRINITY_DN104364_c0_g1_i1.p2	UniRef90_A0A2W5HGZ4	Macrolide ABC transporter permease/ATP-binding protein MacB (Fragment) n	100	129	0	0	1	129	283	411	4e-79	253
TRINITY_DN104365_c0_g1_i1.p2	UniRef90_A0A3R3PRS7	Uncharacterized protein n	72.9	155	42	0	1	155	1	155	9e-72	228
TRINITY_DN104367_c0_g1_i1.p2	UniRef90_A0A4R7UMR2	Catechol-2,3-dioxygenase n	92.9	155	11	0	1	155	1	155	2e-100	300
TRINITY_DN104369_c0_g1_i1.p1	UniRef90_A0A0W0QZQ1	LacI family transcriptional regulator (Fragment) n	93.29	149	10	0	1	149	129	277	5e-95	288
TRINITY_DN104370_c0_g1_i1.p2	UniRef90_A0A408AIQ9	Uncharacterized protein n	95	60	3	0	1	60	103	162	8e-27	109
TRINITY_DN104372_c0_g1_i1.p1	UniRef90_UPI0010BFA1F8	hypothetical protein n	93.15	219	15	0	1	219	1	219	5e-118	366
TRINITY_DN10437_c0_g1_i1.p2	UniRef90_UPI000EF78B85	uncharacterized protein LOC113507136 n	40.41	146	51	3	5	114	652	797	4e-13	76.3
TRINITY_DN10437_c0_g1_i1.p2	UniRef90_UPI000EF78B85	uncharacterized protein LOC113507136 n	43.08	130	52	3	5	114	565	692	2e-11	71.2
TRINITY_DN10437_c0_g1_i1.p2	UniRef90_UPI000EF78B85	uncharacterized protein LOC113507136 n	39.82	113	68	0	2	114	447	559	5e-10	67
TRINITY_DN10437_c0_g1_i1.p2	UniRef90_UPI000EF78B85	uncharacterized protein LOC113507136 n	43.64	110	62	0	5	114	473	582	7e-10	66.6
TRINITY_DN10437_c0_g1_i1.p2	UniRef90_UPI000EF78B85	uncharacterized protein LOC113507136 n	41.22	131	56	2	2	111	493	623	2e-09	65.5
TRINITY_DN10437_c0_g1_i1.p2	UniRef90_UPI000EF78B85	uncharacterized protein LOC113507136 n	40.57	106	63	0	9	114	408	513	5e-09	64.3
TRINITY_DN10437_c0_g1_i1.p2	UniRef90_UPI000EF78B85	uncharacterized protein LOC113507136 n	34.71	121	64	2	9	114	702	822	1e-08	63.2
TRINITY_DN10437_c0_g1_i1.p2	UniRef90_UPI000EF78B85	uncharacterized protein LOC113507136 n	38.05	113	70	0	2	114	424	536	1e-07	59.7
TRINITY_DN10437_c0_g1_i1.p2	UniRef90_UPI000EF78B85	uncharacterized protein LOC113507136 n	32.81	128	68	4	5	114	721	848	3e-05	52.4
TRINITY_DN104388_c0_g1_i1.p3	UniRef90_A0A329BKT5	Diguanylate cyclase (GGDEF)-like protein n	86.99	146	19	0	1	146	58	203	2e-86	269
TRINITY_DN104392_c0_g1_i1.p2	UniRef90_A3RRP3	AMP nucleosidase n	95.8	119	5	0	1	119	224	342	1e-73	239
TRINITY_DN104413_c0_g1_i1.p1	UniRef90_A0A2T4LJE2	Signal peptidase I n	77.19	114	25	1	18	131	41	153	2e-49	167
TRINITY_DN104417_c0_g1_i1.p1	UniRef90_A0A2W0EY03	Efflux pump membrane transporter n	97.35	113	3	0	1	113	217	329	1e-65	224
TRINITY_DN10442_c0_g1_i1.p1	UniRef90_B1JD56	Methyl-accepting chemotaxis sensory transducer n	97.2	107	3	0	1	107	350	456	6e-61	209
TRINITY_DN104442_c0_g1_i1.p2	UniRef90_M5CU00	Spermidine/putrescine import ATP-binding protein potA n	93.7	127	8	0	1	127	1	127	7e-75	236
TRINITY_DN104447_c0_g1_i1.p1	UniRef90_UPI000EF7CA89	uncharacterized protein LOC113495989 isoform X1 n	89.36	141	10	3	2	140	1421	1558	6e-52	191
TRINITY_DN104449_c0_g1_i1.p1	UniRef90_A0A0E9ZKF5	NEL domain-containing protein (Fragment) n	76.76	383	88	1	1	383	1033	1414	0	590
TRINITY_DN104460_c0_g1_i1.p1	UniRef90_A0A2L1WE40	DNA-binding response regulator n	90.17	173	17	0	1	173	31	203	3e-109	323
TRINITY_DN104462_c0_g1_i1.p3	UniRef90_A0A1A6XQY0	NLPC_P60 domain-containing protein n	96.09	179	7	0	39	217	1	179	9e-110	325
TRINITY_DN104471_c0_g1_i1.p1	UniRef90_B8L522	Iron receptor n	89.33	300	32	0	1	300	1	300	0	543
TRINITY_DN104473_c0_g1_i1.p1	UniRef90_A0A2U7PQP3	CAP n	80.84	261	47	1	2	262	1	258	2e-124	367
TRINITY_DN104475_c0_g1_i1.p2	UniRef90_S2WEK5	Uncharacterized protein n	100	113	0	0	1	113	144	256	2e-69	226
TRINITY_DN104481_c0_g1_i1.p2	UniRef90_B8L684	Acetoacetate metabolism regulatory protein AtoC n	100	153	0	0	1	153	305	457	2e-97	300
TRINITY_DN10448_c0_g1_i1.p2	UniRef90_A0A406STP2	Methyl-accepting chemotaxis protein CtpL n	97.27	110	3	0	1	110	46	155	2e-64	204
TRINITY_DN104490_c0_g1_i1.p1	UniRef90_A0A0K2IIC1	Uncharacterized protein n	100	76	0	0	39	114	1	76	8e-50	166
TRINITY_DN104492_c0_g1_i1.p1	UniRef90_A0A1A6XKB1	DNA primase n	94.62	279	15	0	1	279	249	527	5e-175	508
TRINITY_DN104493_c0_g1_i1.p1	UniRef90_A0A482X7Y2	DDE_Tnp_1_7 domain-containing protein n	59.26	324	113	5	1	312	388	704	5e-130	399
TRINITY_DN104497_c0_g1_i1.p1	UniRef90_UPI000EF7D142	uncharacterized protein LOC113502426 isoform X2 n	90.99	111	10	0	1	111	389	499	2e-61	215
TRINITY_DN104498_c0_g1_i1.p1	UniRef90_A0A160BYM0	Uncharacterized protein n	100	128	0	0	1	128	1	128	3e-87	262
TRINITY_DN104505_c0_g1_i1.p1	UniRef90_A0A406Q0X0	UDP-N-acetylmuramoylalanine--D-glutamate ligase n	97.48	119	3	0	1	119	56	174	1e-74	233
TRINITY_DN104520_c0_g1_i1.p1	UniRef90_A0A2L2KXX7	N-carbamoylputrescine amidase n	95.04	141	7	0	39	179	1	141	1e-90	279
TRINITY_DN104522_c0_g1_i1.p1	UniRef90_A0A3R2QPM4	Uncharacterized protein n	52.86	70	33	0	5	74	53	122	2e-10	65.5
TRINITY_DN104528_c0_g1_i1.p2	UniRef90_A0A1W1GY78	UPF0276 protein SAMN04488690_2044 n	88.1	126	15	0	1	126	156	281	2e-72	229
TRINITY_DN104539_c0_g1_i1.p2	UniRef90_A9BMU3	Adenylosuccinate synthetase n	96.4	111	4	0	1	111	33	143	3e-66	218
TRINITY_DN104561_c0_g1_i1.p3	UniRef90_A0A333EET0	GacS-like sensor kinase protein n	98.85	174	2	0	1	174	489	662	2e-111	343
TRINITY_DN104564_c0_g1_i1.p1	UniRef90_J7VNQ5	DNA (Cytosine-5-)-methyltransferase n	97.25	109	3	0	1	109	360	468	1e-69	228
TRINITY_DN104567_c0_g1_i1.p1	UniRef90_A0A407BIE7	FtsX-like permease family protein n	93.25	252	17	0	1	252	331	582	8e-158	464
TRINITY_DN104568_c0_g1_i1.p1	UniRef90_A0A2A2KFC4	Uncharacterized protein n	42.2	109	63	0	70	178	114	222	2e-12	73.6
TRINITY_DN104571_c0_g1_i1.p2	UniRef90_UPI0008776BB4	3,4-dihydroxyphenylacetate 2,3-dioxygenase n	94.15	171	10	0	9	179	4	174	6e-113	331
TRINITY_DN104582_c0_g1_i1.p1	UniRef90_A0A2R4UQH8	Oxidoreductase n	100	126	0	0	1	126	295	420	4e-83	265
TRINITY_DN104587_c0_g1_i1.p1	UniRef90_A0A3R5KN38	Uncharacterized protein n	64.81	54	19	0	51	104	5	58	2e-08	60.5
TRINITY_DN104589_c0_g1_i1.p1	UniRef90_A0A0K2IQX1	Histidine kinase n	97.35	151	4	0	1	151	112	262	4e-95	294
TRINITY_DN104609_c0_g1_i1.p1	UniRef90_L0FD91	SSD domain-containing protein n	93.97	282	17	0	1	282	139	420	3e-178	531
TRINITY_DN10460_c0_g1_i1.p1	UniRef90_A0A2W1BTW9	Receptor protein-tyrosine kinase n	91.38	1416	111	8	16	1426	39	1448	0	2680
TRINITY_DN10460_c0_g1_i2.p1	UniRef90_UPI000C1426F1	epidermal growth factor receptor isoform X1 n	91.4	1453	115	8	1	1449	1	1447	0	2758
TRINITY_DN10460_c0_g1_i3.p1	UniRef90_UPI000C1426F1	epidermal growth factor receptor isoform X1 n	88.84	896	91	7	3	894	557	1447	0	1638
TRINITY_DN10460_c0_g1_i4.p1	UniRef90_UPI000C1426F1	epidermal growth factor receptor isoform X1 n	88.84	896	91	7	3	894	557	1447	0	1638
TRINITY_DN104613_c0_g1_i1.p3	UniRef90_A0A4Q3ZJU3	MFS transporter (Fragment) n	92.52	147	11	0	1	147	88	234	4e-89	275
TRINITY_DN104617_c0_g1_i1.p2	UniRef90_UPI000573B859	maltose alpha-D-glucosyltransferase n	87.01	154	20	0	1	154	514	667	9e-84	275
TRINITY_DN104631_c0_g1_i1.p1	UniRef90_UPI00106F7944	TonB-dependent receptor n	98.98	197	2	0	1	197	124	320	7e-137	399
TRINITY_DN104642_c0_g1_i1.p1	UniRef90_A0A2A4K9Z5	Uncharacterized protein n	64.52	248	85	3	19	264	1	247	9e-104	314
TRINITY_DN104649_c0_g1_i1.p2	UniRef90_A0A3R4F334	Uncharacterized protein n	57.89	133	56	0	2	134	33	165	3e-45	159
TRINITY_DN104651_c0_g1_i1.p2	UniRef90_UPI000463419B	HAMP domain-containing histidine kinase n	65.91	44	15	0	1	44	512	555	7e-08	59.7
TRINITY_DN104666_c0_g1_i1.p1	UniRef90_UPI0005B972C1	hypothetical protein n	90.91	154	14	0	1	154	720	873	2e-87	289
TRINITY_DN104668_c0_g1_i1.p3	UniRef90_A0A098TGG8	Transposase n	79.41	68	14	0	62	129	48	115	3e-29	114
TRINITY_DN104674_c0_g1_i1.p1	UniRef90_Q88PW6	Glutamyl-tRNA reductase n	96.14	259	10	0	60	318	1	259	1e-175	506
TRINITY_DN104681_c0_g1_i1.p1	UniRef90_T5KLN4	Riboflavin biosynthesis protein RibD n	94.49	272	15	0	29	300	1	272	0	520
TRINITY_DN104685_c0_g1_i1.p1	UniRef90_A0A2W5MEA3	Aminotransferase n	96.15	156	6	0	1	156	198	353	3e-100	306
TRINITY_DN104687_c0_g1_i1.p1	UniRef90_A0A2W5IZ91	FMN-binding negative transcriptional regulator n	96.19	105	4	0	1	105	80	184	2e-64	205
TRINITY_DN104688_c0_g1_i1.p1	UniRef90_S2K5F7	Uncharacterized protein n	91.47	129	11	0	40	168	1	129	6e-66	219
TRINITY_DN104691_c0_g1_i1.p1	UniRef90_B4SIZ4	DUF1624 domain-containing protein n	93.21	162	11	0	3	164	1	162	1e-97	298
TRINITY_DN104704_c0_g1_i1.p2	UniRef90_A0A0X3QV41	Transcriptional regulator n	99.02	204	2	0	1	204	9	212	2e-141	410
TRINITY_DN104707_c0_g1_i1.p1	UniRef90_J3IY80	2-nitropropane dioxygenase-like enzyme n	93.62	235	15	0	11	245	1	235	7e-156	450
TRINITY_DN104708_c0_g1_i1.p1	UniRef90_A0A2H1V177	SFRICE_025456 n	57.06	163	58	1	1	151	308	470	6e-54	189
TRINITY_DN104709_c0_g1_i1.p1	UniRef90_A0A2P4RB04	Tn3 family transposase n	100	133	0	0	1	133	862	994	5e-85	279
TRINITY_DN104715_c0_g1_i1.p1	UniRef90_A0A2V5DJI1	Vanillate O-demethylase monooxygenase subunit n	90.26	154	15	0	5	158	96	249	3e-98	299
TRINITY_DN10471_c0_g1_i1.p1	UniRef90_A0A1H9TYP3	Methyl-accepting chemotaxis protein n	94.63	149	8	0	1	149	336	484	9e-86	275
TRINITY_DN104721_c0_g1_i1.p1	UniRef90_A0A0K2IUP9	Peptidase M16 n	100	194	0	0	1	194	542	735	6e-124	385
TRINITY_DN104728_c0_g1_i1.p1	UniRef90_A0A406R6I3	Gamma-glutamylputrescine oxidoreductase n	97.58	124	3	0	1	124	25	148	4e-85	257
TRINITY_DN104737_c0_g1_i1.p1	UniRef90_A0A157WDC1	ATP-dependent zinc metalloprotease FtsH 3 n	100	133	0	0	1	133	166	298	2e-90	276
TRINITY_DN104741_c0_g1_i1.p1	UniRef90_A9BPR2	Serine-type D-Ala-D-Ala carboxypeptidase n	84.75	118	18	0	34	151	40	157	1e-58	198
TRINITY_DN104744_c0_g1_i1.p1	UniRef90_A0A1L5PZE5	ThiF domain-containing protein n	100	239	0	0	1	239	215	453	1e-164	481
TRINITY_DN104748_c0_g1_i1.p1	UniRef90_UPI000EF784AE	uncharacterized protein LOC113505635 n	95.09	163	7	1	1	163	1	162	5e-106	312
TRINITY_DN104755_c0_g1_i1.p1	UniRef90_A0A3M4AYE2	Methyl-accepting transducer domain-containing protein n	92.62	122	9	0	1	122	261	382	4e-69	228
TRINITY_DN104766_c0_g1_i1.p1	UniRef90_A0A4Q1W632	Integrase n	73.11	119	32	0	1	119	484	602	1e-53	188
TRINITY_DN104767_c0_g1_i1.p2	UniRef90_UPI000EF7CF50	organic cation transporter 1-like isoform X1 n	99.26	135	1	0	1	135	582	716	8e-85	274
TRINITY_DN104770_c0_g1_i1.p1	UniRef90_J7VE28	Uncharacterized protein n	95	260	13	0	43	302	3	262	7e-156	449
TRINITY_DN104778_c0_g1_i1.p1	UniRef90_UPI000D39658B	PQQ-binding-like beta-propeller repeat protein n	97.14	140	4	0	1	140	414	553	4e-87	282
TRINITY_DN104780_c0_g1_i1.p3	UniRef90_A0A0R0B1V9	BON domain-containing protein n	96.33	109	4	0	1	109	1	109	3e-66	207
TRINITY_DN104792_c0_g1_i1.p2	UniRef90_A0A333E0I7	DNA-binding transcriptional regulator AraC n	90.74	108	10	0	1	108	97	204	2e-60	200
TRINITY_DN104807_c0_g1_i1.p1	UniRef90_UPI000EF816B2	uncharacterized protein LOC113506921 n	64.59	209	72	1	1	209	497	703	1e-88	287
TRINITY_DN10480_c0_g1_i1.p1	UniRef90_X1LWL9	Uncharacterized protein n	97.01	268	8	0	1	268	57	324	0	513
TRINITY_DN104812_c0_g1_i1.p1	UniRef90_A0A1G9UF11	Amidophosphoribosyltransferase n	91.73	133	11	0	1	133	164	296	2e-79	254
TRINITY_DN104813_c0_g1_i1.p2	UniRef90_A0A1B2D0C9	Biotin--[acetyl-CoA-carboxylase] ligase n	97.32	149	4	0	1	149	61	209	3e-95	289
TRINITY_DN104821_c0_g1_i1.p1	UniRef90_B4SSS7	HI0933 family protein n	97.46	118	3	0	1	118	171	288	2e-74	238
TRINITY_DN104829_c0_g1_i1.p3	UniRef90_A0A0U5HEV4	Putative pre-16S rRNA nuclease n	98.78	164	2	0	2	165	1	164	3e-106	313
TRINITY_DN104834_c0_g1_i1.p3	UniRef90_A0A2U8FVP9	CoA transferase n	94.31	123	7	0	1	123	124	246	1e-72	232
TRINITY_DN104854_c0_g1_i1.p2	UniRef90_M5D070	Lipid A export ATP-binding/permease protein msbA n	99.06	106	1	0	1	106	494	599	5e-63	213
TRINITY_DN104857_c0_g1_i1.p2	UniRef90_A0A356JCJ1	Sensor domain-containing phosphodiesterase (Fragment) n	98.48	395	6	0	1	395	285	679	0	786
TRINITY_DN104864_c0_g1_i1.p1	UniRef90_UPI000EF7D58E	titin homolog n	89.03	155	17	0	1	155	1292	1446	2e-89	296
TRINITY_DN104880_c0_g1_i1.p2	UniRef90_A0A379KGM1	Outer membrane lipoprotein Blc n	94.77	172	9	0	35	206	19	190	9e-119	348
TRINITY_DN104891_c0_g1_i1.p1	UniRef90_A0A2A4JI11	Uncharacterized protein n	92.91	127	9	0	1	127	3	129	9e-78	240
TRINITY_DN104891_c0_g1_i2.p1	UniRef90_A0A2A4JI11	Uncharacterized protein n	65.09	169	10	1	1	120	3	171	1e-63	204
TRINITY_DN104896_c0_g1_i1.p1	UniRef90_A0A080NH29	Citrate synthase n	93.75	112	7	0	1	112	319	430	5e-69	225
TRINITY_DN104902_c0_g1_i1.p1	UniRef90_UPI00053DEBA0	DNA repair protein RecN n	94.63	205	11	0	2	206	35	239	5e-133	391
TRINITY_DN104903_c0_g1_i1.p3	UniRef90_A0A0W0QWD6	Glutamate carboxypeptidase n	94.23	156	9	0	1	156	176	331	2e-97	298
TRINITY_DN104905_c0_g1_i1.p1	UniRef90_T5KAN4	TonB-denpendent receptor n	93.87	163	10	0	1	163	177	339	8e-99	316
TRINITY_DN104909_c0_g1_i1.p2	UniRef90_A0A0S4IAQ2	Paraquat-inducible protein B n	94.19	241	14	0	1	241	10	250	7e-155	461
TRINITY_DN104909_c0_g1_i1.p2	UniRef90_A0A0S4IAQ2	Paraquat-inducible protein B n	47.35	226	110	4	23	241	266	489	5e-55	199
TRINITY_DN104909_c0_g1_i1.p2	UniRef90_A0A0S4IAQ2	Paraquat-inducible protein B n	39.73	219	126	4	26	241	512	727	5e-36	145
TRINITY_DN104910_c0_g1_i1.p3	UniRef90_UPI000791CEBB	MFS transporter n	65.69	102	33	1	1	100	125	226	2e-28	116
TRINITY_DN104916_c0_g1_i1.p1	UniRef90_T5L3X0	Ligand-gated channel protein n	97.9	238	5	0	1	238	94	331	6e-161	476
TRINITY_DN104933_c0_g1_i1.p1	UniRef90_S2KRQ6	Glycosyl transferase family protein n	88.95	172	19	0	1	172	540	711	5e-97	313
TRINITY_DN104936_c0_g1_i1.p2	UniRef90_A0A3D4NG11	DNA topoisomerase (ATP-hydrolyzing) (Fragment) n	100	177	0	0	1	177	77	253	2e-120	363
TRINITY_DN104944_c0_g1_i1.p1	UniRef90_A0A1I3R6E1	Spermidine/putrescine import ATP-binding protein PotA n	99.08	109	1	0	1	109	196	304	1e-70	227
TRINITY_DN104953_c0_g1_i1.p3	UniRef90_A0A143GD31	3-oxoacyl-[acyl-carrier protein] reductase n	93.01	143	10	0	1	143	53	195	4e-94	285
TRINITY_DN10495_c0_g1_i1.p1	UniRef90_UPI000EF79AAE	BRISC and BRCA1-A complex member 1-like n	86.76	287	32	3	1	287	1	281	0	515
TRINITY_DN104962_c0_g1_i1.p1	UniRef90_UPI000EF82E43	phospholipid scramblase 2-like isoform X1 n	83.66	153	14	1	1	142	84	236	9e-89	271
TRINITY_DN10497_c0_g1_i1.p1	UniRef90_A0A333ZZ75	TetR family regulatory protein n	100	134	0	0	1	134	58	191	1e-89	271
TRINITY_DN104984_c0_g1_i1.p1	UniRef90_A0A0C5RDY5	Uncharacterized protein n	66.13	124	42	0	1	124	36	159	3e-52	174
TRINITY_DN104995_c0_g1_i1.p1	UniRef90_UPI00067B53F8	uncharacterized protein LOC106131999 isoform X1 n	80.82	365	70	0	1	365	1161	1525	0	625
TRINITY_DN105004_c0_g1_i1.p1	UniRef90_UPI0005D07038	uncharacterized protein LOC105389709 n	36.05	258	155	3	29	284	34	283	3e-35	140
TRINITY_DN105007_c0_g1_i1.p2	UniRef90_A0A3R2LQ59	Uncharacterized protein n	95	200	10	0	1	200	28	227	3e-130	378
TRINITY_DN105010_c0_g1_i1.p1	UniRef90_A0A2A4JT18	Uncharacterized protein n	50.96	104	46	3	1	102	968	1068	5e-16	84
TRINITY_DN105017_c0_g1_i1.p1	UniRef90_UPI0003035539	hypothetical protein n	94.8	173	9	0	1	173	78	250	6e-114	343
TRINITY_DN105048_c0_g1_i1.p1	UniRef90_UPI000EF7D0D6	protein inturned n	94.29	823	45	2	1	822	1	822	0	1576
TRINITY_DN105048_c0_g1_i2.p1	UniRef90_UPI000EF7D0D6	protein inturned n	94.71	907	46	2	1	906	1	906	0	1753
TRINITY_DN105051_c0_g1_i1.p1	UniRef90_UPI00064808C3	amidase n	99.17	120	1	0	1	120	146	265	5e-77	242
TRINITY_DN105061_c0_g1_i1.p2	UniRef90_Q88NC6	Alginate biosynthesis protein Alg44 n	90.15	325	32	0	1	325	22	346	0	608
TRINITY_DN105062_c0_g1_i1.p1	UniRef90_A0A2R3Q4U1	Autotransporter n	99.35	155	1	0	1	155	1592	1746	2e-88	294
TRINITY_DN105062_c0_g1_i1.p1	UniRef90_A0A2R3Q4U1	Autotransporter n	48.45	161	76	2	1	154	933	1093	4e-27	119
TRINITY_DN105062_c0_g1_i1.p1	UniRef90_A0A2R3Q4U1	Autotransporter n	50.72	138	61	2	23	153	1284	1421	5e-21	100
TRINITY_DN105064_c0_g1_i1.p1	UniRef90_A0A3R2EEK9	Uncharacterized protein n	84.51	142	22	0	1	142	157	298	5e-69	222
TRINITY_DN10506_c0_g1_i1.p1	UniRef90_UPI000C142F5B	uncharacterized protein LOC111356679 isoform X3 n	80	30	6	0	82	111	999	1028	5e-05	52
TRINITY_DN105078_c0_g1_i1.p1	UniRef90_A0A368APV6	Uncharacterized protein n	65.28	360	122	1	1	360	56	412	3e-153	458
TRINITY_DN105080_c0_g1_i1.p2	UniRef90_A0A333DY63	TonB-dependent receptor n	99.44	179	1	0	1	179	274	452	7e-121	375
TRINITY_DN105087_c0_g1_i1.p2	UniRef90_A0A149QP70	Arginine ABC transporter ATP-binding protein n	98.48	198	3	0	1	198	52	249	7e-133	385
TRINITY_DN105094_c0_g1_i1.p3	UniRef90_A0A2W5HEU2	Acetyl-CoA hydrolase (Fragment) n	99.38	160	1	0	1	160	1	160	1e-104	322
TRINITY_DN105100_c0_g1_i1.p1	UniRef90_A0A2P6LGE5	YehP n	97.64	127	3	0	1	127	1477	1603	1e-78	265
TRINITY_DN105113_c0_g1_i1.p1	UniRef90_B1JDU1	tRNA 2-selenouridine synthase n	95.29	191	9	0	1	191	81	271	2e-130	383
TRINITY_DN105114_c0_g1_i1.p1	UniRef90_A0A4U6PZT7	Macro domain-containing protein n	100	188	0	0	1	188	1	188	3e-134	386
TRINITY_DN105115_c0_g1_i1.p1	UniRef90_A0A380USK1	Heme-binding protein n	99.55	223	1	0	4	226	164	386	8e-157	460
TRINITY_DN105116_c0_g1_i1.p2	UniRef90_A0A3R1R9T9	Quercetin 2,3-dioxygenase n	88.6	114	13	0	1	114	2	115	1e-65	206
TRINITY_DN105131_c0_g1_i1.p1	UniRef90_B1J332	Uncharacterized protein n	92.39	289	22	0	1	289	34	322	0	547
TRINITY_DN105135_c0_g1_i1.p2	UniRef90_B4SIV6	UspA domain protein n	99.32	148	1	0	8	155	1	148	7e-98	291
TRINITY_DN105152_c0_g1_i1.p1	UniRef90_UPI001075E710	AAA family ATPase n	97.86	140	3	0	1	140	456	595	1e-86	282
TRINITY_DN105162_c0_g1_i1.p1	UniRef90_A0A3F3GEQ0	VWFA domain-containing protein n	98.73	237	3	0	1	237	873	1109	3e-154	472
TRINITY_DN105164_c0_g1_i1.p2	UniRef90_M5D3G3	Ferric anguibactin receptor n	97.86	140	3	0	1	140	18	157	1e-87	281
TRINITY_DN105170_c0_g1_i1.p1	UniRef90_A0A380ULW5	PAS/PAC domain-containing protein n	98.45	322	5	0	1	322	305	626	0	648
TRINITY_DN105175_c0_g1_i1.p1	UniRef90_UPI00106D00F0	DUF1983 domain-containing protein n	98.32	179	3	0	1	179	82	260	2e-120	363
TRINITY_DN105180_c0_g1_i1.p1	UniRef90_UPI000EF7C8E3	uncharacterized protein LOC113505320 isoform X1 n	39.26	135	82	0	2	136	626	760	1e-19	95.5
TRINITY_DN105193_c0_g1_i1.p3	UniRef90_A0A143GM77	Uncharacterized protein n	97.98	99	2	0	1	99	1	99	1e-61	195
TRINITY_DN105204_c0_g1_i1.p1	UniRef90_A0A404NM42	Uncharacterized protein n	100	114	0	0	1	114	66	179	7e-77	238
TRINITY_DN105211_c0_g1_i1.p1	UniRef90_A0A3M8D943	Molybdenum cofactor biosynthesis protein B n	95.1	102	5	0	5	106	1	102	2e-63	202
TRINITY_DN105213_c0_g1_i1.p1	UniRef90_B2FL97	Kynureninase n	97.12	208	6	0	1	208	136	343	6e-142	416
TRINITY_DN105215_c0_g1_i1.p1	UniRef90_A0A3R3QGD5	Arginine--tRNA ligase n	97.22	180	5	0	1	180	55	234	2e-124	369
TRINITY_DN105229_c0_g1_i1.p1	UniRef90_A0A2W1BPH1	Uncharacterized protein n	93.6	125	7	1	1	125	569	692	1e-56	199
TRINITY_DN105232_c0_g1_i1.p2	UniRef90_A0A1B2D693	FAD-dependent oxidoreductase n	93.23	133	9	0	1	133	413	545	6e-82	263
TRINITY_DN105235_c0_g1_i1.p2	UniRef90_A0A0S1TQQ0	Odorant receptor 26 n	84.85	99	15	0	1	99	7	105	4e-55	185
TRINITY_DN105242_c0_g1_i1.p1	UniRef90_B8L159	Maleylacetoacetate isomerase n	91.67	132	11	0	1	132	95	226	2e-80	248
TRINITY_DN105247_c0_g1_i1.p2	UniRef90_A0A3R2D2D2	Elongation factor G 1 n	91.8	122	10	0	1	122	77	198	1e-73	230
TRINITY_DN105251_c0_g1_i1.p1	UniRef90_A0A4Q4XHI3	Uncharacterized protein n	100	120	0	0	1	120	1529	1648	7e-73	248
TRINITY_DN105275_c0_g1_i1.p1	UniRef90_A0A406TVU8	Uncharacterized protein n	39.53	86	48	1	22	103	53	138	1e-06	54.3
TRINITY_DN105283_c0_g1_i1.p2	UniRef90_A0A4Q2H3C6	Homoserine dehydrogenase (Fragment) n	98.39	249	4	0	1	249	17	265	5e-165	470
TRINITY_DN105286_c0_g1_i1.p2	UniRef90_S2XIX1	Uncharacterized protein n	97.56	82	2	0	62	143	1	82	4e-46	156
TRINITY_DN10528_c0_g1_i1.p1	UniRef90_A0A2W5PBN0	Iron dicitrate transport regulator FecR n	78.79	132	28	0	1	132	187	318	6e-70	224
TRINITY_DN105294_c0_g1_i1.p3	UniRef90_B4SU01	L-seryl-tRNA(Sec) selenium transferase n	88.1	126	15	0	1	126	349	474	2e-67	222
TRINITY_DN105310_c0_g1_i1.p3	UniRef90_A0A3M5DUX4	Cation_ATPase_C domain-containing protein n	97.04	169	5	0	1	169	32	200	4e-115	339
TRINITY_DN105328_c0_g1_i1.p2	UniRef90_A0A2W5HNM5	Plug domain-containing protein (Fragment) n	98.59	142	0	1	1	142	192	331	8e-89	278
TRINITY_DN105340_c0_g1_i1.p1	UniRef90_A0A2T1IPX0	ATP-dependent DNA helicase DinG (Fragment) n	98.46	130	2	0	1	130	31	160	4e-85	262
TRINITY_DN105347_c0_g1_i1.p1	UniRef90_D0SMP0	Malonate decarboxylase, epsilon subunit n	100	251	0	0	3	253	1	251	0	525
TRINITY_DN105355_c0_g1_i1.p1	UniRef90_A0A0X1T2G6	Threonylcarbamoyl-AMP synthase n	94.57	129	7	0	1	129	19	147	2e-84	257
TRINITY_DN105379_c0_g1_i1.p2	UniRef90_B2FJP0	Ribosomal protein L11 methyltransferase n	97.72	219	5	0	1	219	88	306	2e-148	428
TRINITY_DN105385_c0_g1_i1.p1	UniRef90_A0A2A4K6N1	REJ domain-containing protein n	54.63	205	88	2	1	200	458	662	3e-74	248
TRINITY_DN105396_c0_g1_i1.p1	UniRef90_A0A1D8IY56	Porin_4 domain-containing protein n	98.88	178	2	0	1	178	28	205	2e-117	349
TRINITY_DN10539_c0_g1_i1.p3	UniRef90_A0A379KKX0	Ketoglutarate semialdehyde dehydrogenase n	85.64	188	27	0	2	189	227	414	6e-104	321
TRINITY_DN105406_c0_g1_i1.p1	UniRef90_J9KKB1	Uncharacterized protein n	55.83	206	91	0	1	206	222	427	1e-77	252
TRINITY_DN105409_c0_g1_i1.p1	UniRef90_A0A3N7AFT0	ATP-dependent helicase (Fragment) n	98.56	139	2	0	1	139	1	139	2e-93	286
TRINITY_DN105413_c0_g1_i1.p2	UniRef90_A0A405EZ47	Quinone oxidoreductase 1 n	91.74	109	9	0	1	109	51	159	8e-64	202
TRINITY_DN105417_c0_g1_i1.p1	UniRef90_A0A3R2KEC3	Uncharacterized protein n	71.11	45	10	1	1	45	152	193	3e-06	54.3
TRINITY_DN105419_c0_g1_i1.p3	UniRef90_B8L771	Benzoate permease n	97.06	102	3	0	1	102	317	418	6e-56	190
TRINITY_DN105421_c0_g1_i1.p1	UniRef90_A0A0S4I8X9	HTH-type transcriptional activator CmpR n	93.97	315	19	0	4	318	1	315	0	602
TRINITY_DN105431_c0_g1_i1.p2	UniRef90_A0A3M4FWS5	CYTH domain-containing protein (Fragment) n	98.37	123	2	0	1	123	72	194	2e-80	250
TRINITY_DN105439_c0_g1_i1.p1	UniRef90_A6X8G0	Cupin_3 domain-containing protein n	98.18	110	2	0	1	110	42	151	1e-69	220
TRINITY_DN105456_c0_g1_i1.p2	UniRef90_A0A136Q947	Integrase (Fragment) n	95.83	120	5	0	1	120	49	168	3e-80	245
TRINITY_DN105458_c0_g1_i1.p1	UniRef90_A0A1Q9QW94	PINc domain-containing protein n	85.08	181	27	0	1	181	67	247	7e-107	326
TRINITY_DN105466_c0_g1_i1.p1	UniRef90_I4DK25	DDE Tnp4 domain-containing protein n	93.31	254	17	0	1	254	129	382	4e-178	508
TRINITY_DN105467_c0_g1_i1.p2	UniRef90_A0A0F7Y4L6	NAD(P)H dehydrogenase (Quinone) n	94.07	135	8	0	16	150	1	135	7e-86	262
TRINITY_DN105477_c0_g1_i1.p2	UniRef90_A0A433IS23	Penicillin-binding protein activator (Fragment) n	94.33	141	8	0	1	141	4	144	2e-87	270
TRINITY_DN105491_c0_g1_i1.p2	UniRef90_A0A2U8FW97	Acetyl-CoA C-acyltransferase n	87.77	139	17	0	1	139	214	352	8e-84	263
TRINITY_DN105508_c0_g1_i1.p1	UniRef90_A0A3R4T504	Uncharacterized protein n	66.39	122	32	1	1	122	779	891	7e-29	121
TRINITY_DN105517_c0_g1_i1.p1	UniRef90_A0A446A693	Uncharacterized protein n	50.55	91	44	1	138	227	75	165	5e-12	72.8
TRINITY_DN105527_c0_g1_i1.p2	UniRef90_A0A0J8Q0H6	Uncharacterized protein n	99.34	152	1	0	1	152	3	154	7e-98	291
TRINITY_DN10552_c0_g1_i1.p1	UniRef90_UPI000EF8533E	serine protease snake-like n	71.64	201	52	3	6	203	9	207	2e-101	311
TRINITY_DN10552_c0_g1_i2.p1	UniRef90_UPI000EF8533E	serine protease snake-like n	79.82	114	23	0	2	115	94	207	8e-63	208
TRINITY_DN105534_c0_g1_i1.p1	UniRef90_A0A143GB87	Putative periplasmic protein n	100	109	0	0	1	109	58	166	3e-71	224
TRINITY_DN105546_c0_g1_i1.p2	UniRef90_J2Y7B7	TonB-dependent siderophore receptor n	92.41	145	11	0	2	146	1	145	9e-82	269
TRINITY_DN105547_c0_g1_i1.p1	UniRef90_UPI00069D01A1	hypothetical protein n	97.12	139	4	0	1	139	74	212	2e-91	277
TRINITY_DN105554_c0_g1_i1.p2	UniRef90_A0A145XKF3	CigR (Putative inner membrane protein) n	92.45	106	7	1	4	108	1	106	2e-58	188
TRINITY_DN105564_c0_g1_i1.p1	UniRef90_A0A2G8MS00	Uncharacterized protein n	92.09	177	14	0	1	177	14	190	8e-113	331
TRINITY_DN105565_c0_g1_i1.p1	UniRef90_A0A333E234	Outer membrane receptor for ferric coprogen and ferric-rhodotorulic acid n	98.47	522	8	0	1	522	112	633	0	1054
TRINITY_DN105567_c0_g1_i1.p2	UniRef90_A0A409JBT7	Cyanophycin synthetase n	94.74	114	6	0	1	114	512	625	3e-67	228
TRINITY_DN105578_c0_g1_i1.p1	UniRef90_A0A0K2IQ34	Membrane protein n	95.19	187	9	0	1	187	119	305	1e-112	337
TRINITY_DN105579_c0_g1_i1.p1	UniRef90_UPI000BB5C8ED	response regulator n	57.86	140	58	1	1	139	59	198	9e-49	172
TRINITY_DN105582_c0_g1_i1.p3	UniRef90_B8L7V8	Peptide-aspartate beta-dioxygenase n	100	127	0	0	1	127	66	192	8e-87	267
TRINITY_DN105585_c0_g1_i1.p1	UniRef90_A0A408B9D7	Sensor protein PhoQ n	98.32	179	3	0	1	179	28	206	2e-121	356
TRINITY_DN105586_c0_g1_i1.p2	UniRef90_J3IP35	Inosine-uridine nucleoside N-ribohydrolase n	93.55	155	10	0	1	155	181	335	2e-101	306
TRINITY_DN105589_c0_g1_i1.p1	UniRef90_W6MYA2	Putative structural lysozyme n	99.44	180	1	0	1	180	1	180	9e-119	364
TRINITY_DN105618_c0_g1_i1.p1	UniRef90_A0A2A4J8I8	BHLH domain-containing protein n	94.23	156	8	1	1	155	1	156	3e-90	271
TRINITY_DN105627_c0_g1_i1.p2	UniRef90_A0A1Q9R1C4	Imidazole glycerol phosphate synthase subunit HisH n	93.04	115	8	0	1	115	1	115	4e-70	221
TRINITY_DN105634_c0_g1_i1.p1	UniRef90_A0A0B5K9D5	Magnesium transporter MgtE n	98.51	134	2	0	1	134	304	437	6e-84	266
TRINITY_DN105640_c0_g1_i1.p2	UniRef90_R4ITT0	Protein CyaE n	97.97	197	4	0	1	197	256	452	6e-130	385
TRINITY_DN105644_c0_g1_i1.p1	UniRef90_UPI000EF7A4BF	putative uncharacterized protein DDB_G0277255 isoform X2 n	89.42	208	17	2	2	209	620	822	2e-107	339
TRINITY_DN105660_c0_g1_i1.p1	UniRef90_A0A2U8FQD2	GGDEF domain-containing protein n	98.98	98	1	0	17	114	1	98	3e-59	198
TRINITY_DN105664_c0_g1_i1.p1	UniRef90_A0A2P6K226	UvrB n	98.47	391	6	0	1	391	330	720	0	794
TRINITY_DN105675_c0_g1_i1.p1	UniRef90_A0A443ZZZ1	Mechanosensitive ion channel protein MscS n	91.87	246	20	0	1	246	231	476	6e-159	462
TRINITY_DN105677_c0_g1_i1.p1	UniRef90_L0GPH2	Uncharacterized protein n	60.18	113	39	3	3	114	1	108	8e-29	116
TRINITY_DN105681_c0_g1_i1.p1	UniRef90_A0A0R3BHW9	Adenine phosphoribosyltransferase n	95.88	97	4	0	25	121	1	97	2e-59	193
TRINITY_DN10568_c0_g1_i1.p4	UniRef90_A0A212FHU0	Uncharacterized protein n	58.73	63	25	1	19	81	146	207	2e-13	73.2
TRINITY_DN105695_c0_g1_i1.p1	UniRef90_A0A0H2QNN6	2-C-methyl-D-erythritol 2,4-cyclodiphosphate synthase n	98.15	108	2	0	1	108	13	120	4e-71	221
TRINITY_DN105702_c0_g1_i1.p1	UniRef90_A0A4V4NB56	Topoisomerase DNA-binding C4 zinc finger domain protein n	100	124	0	0	1	124	226	349	8e-85	264
TRINITY_DN105705_c0_g1_i1.p1	UniRef90_A0A3S9JSC1	Aminotransferase class III-fold pyridoxal phosphate-dependent enzyme n	98.43	127	2	0	1	127	125	251	8e-82	258
TRINITY_DN105708_c0_g1_i1.p3	UniRef90_A0A3R5MJX9	L-lactate dehydrogenase [cytochrome] n	99.35	154	1	0	1	154	124	277	1e-98	298
TRINITY_DN10570_c0_g1_i1.p1	UniRef90_UPI000E77EF3D	gamma-aminobutyric acid receptor subunit beta-like n	90.59	85	8	0	23	107	1	85	3e-37	142
TRINITY_DN10570_c0_g1_i2.p1	UniRef90_UPI000E77EF3D	gamma-aminobutyric acid receptor subunit beta-like n	87.5	64	8	0	23	86	1	64	1e-22	102
TRINITY_DN105711_c0_g1_i1.p1	UniRef90_UPI000EF77254	serine protease snake-like n	84.25	273	43	0	90	362	1	273	5e-174	499
TRINITY_DN105712_c0_g1_i1.p1	UniRef90_A0A3R1HYU6	NlpC/P60 family protein n	95.83	120	5	0	1	120	15	134	7e-79	243
TRINITY_DN105720_c0_g1_i1.p2	UniRef90_F6AYF7	ABC-type transporter, periplasmic subunit n	95.28	127	6	0	1	127	102	228	3e-80	251
TRINITY_DN105724_c0_g1_i1.p1	UniRef90_UPI00070F8949	HlyD family secretion protein n	97.56	205	5	0	1	205	71	275	1e-139	404
TRINITY_DN105727_c0_g1_i1.p1	UniRef90_A0A2U2DDL6	Serine/threonine protein kinase n	90.2	102	10	0	2	103	165	266	8e-55	188
TRINITY_DN105736_c0_g1_i1.p3	UniRef90_A0A014MFG3	ABC transporter substrate-binding protein n	100	156	0	0	1	156	50	205	6e-102	308
TRINITY_DN105751_c0_g1_i1.p1	UniRef90_A0A2W1BFX0	Uncharacterized protein n	45.24	168	91	1	1	168	313	479	5e-41	158
TRINITY_DN105765_c0_g1_i1.p1	UniRef90_A0A0E9ZLW4	Pilus assembly protein CpaB n	76.43	314	72	1	25	338	1	312	2e-143	421
TRINITY_DN105773_c0_g1_i1.p1	UniRef90_A0A0K2IFW7	Nucleoside 2-deoxyribosyltransferase n	100	110	0	0	1	110	268	377	3e-71	229
TRINITY_DN105781_c0_g1_i1.p1	UniRef90_A0A2R3Q0E3	SAM-dependent methyltransferase n	99.47	187	1	0	1	187	17	203	4e-131	387
TRINITY_DN105796_c0_g1_i1.p1	UniRef90_Q1IBE1	Isocitrate dehydrogenase [NADP] n	91.88	320	26	0	1	320	88	407	0	608
TRINITY_DN105821_c0_g1_i1.p1	UniRef90_UPI000EF8400E	sprT-like domain-containing protein Spartan n	65.22	115	38	2	9	122	318	431	2e-37	144
TRINITY_DN105827_c0_g1_i1.p1	UniRef90_A0A257E1J0	PucR family transcriptional regulator n	98.36	122	2	0	1	122	251	372	9e-77	248
TRINITY_DN105835_c0_g1_i1.p1	UniRef90_UPI000EF7FF72	juvenile hormone esterase-like n	79.8	198	40	0	1	198	391	588	2e-108	335
TRINITY_DN105842_c0_g1_i1.p2	UniRef90_A0A149QGL2	Luciferase n	95.8	238	10	0	1	238	51	288	5e-157	451
TRINITY_DN105846_c0_g1_i1.p2	UniRef90_A0A379KRF7	Response regulator receiver protein n	95.42	131	6	0	1	131	23	153	2e-80	245
TRINITY_DN105853_c0_g1_i1.p2	UniRef90_U0FDY4	Nickel/cobalt efflux system n	95.61	114	5	0	1	114	23	136	3e-72	224
TRINITY_DN105856_c0_g1_i1.p1	UniRef90_A0A267C8E2	IS3 family transposase n	99.07	108	1	0	1	108	276	383	3e-70	226
TRINITY_DN105858_c0_g1_i1.p1	UniRef90_D0SQU5	Uncharacterized protein n	100	130	0	0	1	130	126	255	1e-83	263
TRINITY_DN105863_c0_g1_i1.p2	UniRef90_A0A3R1PWR7	Ribose transport system permease protein RbsC n	95.83	216	9	0	1	216	50	265	5e-129	379
TRINITY_DN10586_c0_g1_i1.p1	UniRef90_A0A2A4JUC7	Uncharacterized protein n	37.16	148	88	2	1	144	699	845	8e-20	96.7
TRINITY_DN105884_c0_g1_i1.p1	UniRef90_A0A0X8EYH5	LacI family transcriptional regulator n	67.54	114	37	0	1	114	228	341	7e-47	165
TRINITY_DN105906_c0_g1_i1.p1	UniRef90_A0A405TK17	Uncharacterized protein n	91.82	110	9	0	1	110	10	119	1e-53	175
TRINITY_DN105907_c0_g1_i1.p1	UniRef90_UPI000EF8137B	uncharacterized protein LOC113491956 n	86.99	146	19	0	1	146	116	261	9e-87	275
TRINITY_DN105923_c0_g1_i1.p1	UniRef90_A0A1B2D469	Serine/threonine transporter SstT n	98.74	159	2	0	1	159	148	306	3e-102	311
TRINITY_DN105931_c0_g1_i1.p2	UniRef90_J7SX01	APH domain-containing protein n	96.15	156	6	0	1	156	44	199	1e-97	297
TRINITY_DN105932_c0_g1_i1.p1	UniRef90_UPI000EF82BEC	uncharacterized protein LOC113504160 n	53.45	116	47	2	1	116	2321	2429	1e-23	107
TRINITY_DN105938_c0_g1_i1.p1	UniRef90_A0A2E0UMK5	DEAD/DEAH box helicase (Fragment) n	94.29	105	6	0	1	105	288	392	6e-62	210
TRINITY_DN105972_c0_g1_i1.p1	UniRef90_UPI000CE585D6	uncharacterized protein LOC112058109 n	83.85	130	21	0	1	130	55	184	7e-71	238
TRINITY_DN105978_c0_g1_i1.p2	UniRef90_M5CVK5	Two-component system, OmpR family, phosphate regulon sensor histidine kinase PhoR n	99.03	103	1	0	1	103	80	182	4e-62	207
TRINITY_DN105981_c0_g1_i1.p2	UniRef90_A0A427CLV7	Pilus assembly protein PilC n	100	107	0	0	1	107	308	414	4e-65	225
TRINITY_DN106036_c0_g1_i1.p1	UniRef90_UPI000EF7675B	uncharacterized protein LOC113500064 isoform X2 n	80.34	117	23	0	1	117	539	655	1e-57	205
TRINITY_DN106038_c0_g1_i1.p1	UniRef90_UPI000778C579	hypothetical protein n	89.35	169	18	0	1	169	1	169	2e-107	322
TRINITY_DN106040_c0_g1_i1.p1	UniRef90_J2XJS1	Cobalamin biosynthesis protein CbiG (Fragment) n	84.13	126	20	0	36	161	1	126	9e-63	201
TRINITY_DN10604_c0_g1_i1.p1	UniRef90_A0A0W0QAV7	Branched-chain amino acid ABC transporter substrate-binding protein (Fragment) n	99.25	133	1	0	1	133	20	152	1e-89	275
TRINITY_DN10604_c0_g1_i2.p1	UniRef90_A0A0W0QAV7	Branched-chain amino acid ABC transporter substrate-binding protein (Fragment) n	96.99	133	4	0	1	133	20	152	9e-87	267
TRINITY_DN106054_c0_g1_i1.p1	UniRef90_A0A2A4IUY8	Piwi domain-containing protein n	55.56	126	56	0	1	126	22	147	1e-35	138
TRINITY_DN106057_c0_g1_i1.p1	UniRef90_A0A4Q4F0Y0	Type VI secretion protein ImpB n	96.06	127	5	0	1	127	111	237	8e-85	263
TRINITY_DN106063_c0_g1_i1.p2	UniRef90_S2K4A5	Uncharacterized protein n	97.95	146	3	0	1	146	250	395	3e-94	295
TRINITY_DN106067_c0_g1_i1.p1	UniRef90_A0A222D6B0	HSDR_N domain-containing protein n	100	188	0	0	1	188	569	756	5e-126	385
TRINITY_DN106076_c0_g1_i1.p1	UniRef90_UPI000EF807C9	protein I'm not dead yet-like n	70	150	45	0	2	151	347	496	1e-68	229
TRINITY_DN106083_c0_g1_i1.p1	UniRef90_UPI000EF7F597	alpha-(1,3)-fucosyltransferase C-like n	85.22	115	17	0	1	115	288	402	4e-66	216
TRINITY_DN106121_c0_g1_i1.p1	UniRef90_UPI000EF84085	probable glutamate receptor n	66.74	457	151	1	1	457	129	584	0	666
TRINITY_DN106133_c0_g1_i1.p1	UniRef90_A0A2P6LJ43	Orotidine 5'-phosphate decarboxylase n	98.64	220	3	0	1	220	339	558	2e-153	450
TRINITY_DN106137_c0_g1_i1.p1	UniRef90_UPI0009E79F6F	PLxRFG domain-containing protein n	70.27	111	33	0	2	112	996	1106	3e-43	164
TRINITY_DN106153_c0_g1_i1.p2	UniRef90_I7BVC0	RND efflux system outer membrane lipoprotein n	95.58	181	8	0	3	183	49	229	2e-105	323
TRINITY_DN106155_c0_g1_i1.p2	UniRef90_A0A1I6LVK5	Aromatic ring-opening dioxygenase, catalytic subunit, LigB family n	93.04	115	8	0	1	115	121	235	3e-67	216
TRINITY_DN106164_c0_g1_i1.p1	UniRef90_A0A0K2IFD8	Uncharacterized protein n	96.76	216	7	0	1	216	1	216	2e-147	422
TRINITY_DN106182_c0_g1_i1.p1	UniRef90_UPI000B9340AB	uncharacterized protein LOC111026723 n	52.67	431	200	1	1	431	167	593	2e-162	488
TRINITY_DN106184_c0_g1_i1.p1	UniRef90_A0A3R1SHW7	Osmolarity sensor protein EnvZ n	96.74	215	7	0	1	215	38	252	1e-142	411
TRINITY_DN106188_c0_g1_i1.p2	UniRef90_A0A3S5GFN6	2-dehydropantoate 2-reductase n	87.74	106	13	0	1	106	152	257	5e-56	187
TRINITY_DN106191_c0_g1_i1.p1	UniRef90_A0A406ZBQ9	Sensor kinase CusS n	95.36	280	13	0	1	280	55	334	0	543
TRINITY_DN106195_c0_g1_i1.p2	UniRef90_S2Y0L9	Uncharacterized protein n	100	107	0	0	1	107	410	516	7e-68	224
TRINITY_DN106221_c0_g1_i1.p1	UniRef90_UPI000255A154	hypothetical protein n	58.42	190	79	0	4	193	12	201	1e-73	241
TRINITY_DN106250_c0_g1_i1.p1	UniRef90_A0A1C2DQC3	Aspartate kinase n	95.73	117	5	0	1	117	63	179	4e-74	239
TRINITY_DN106259_c0_g1_i1.p2	UniRef90_J7UT24	Uncharacterized protein n	98.79	165	2	0	1	165	233	397	3e-104	324
TRINITY_DN10626_c0_g1_i2.p1	UniRef90_A0A0A7JMA8	Glycogen debranching protein n	91.35	104	9	0	1	104	123	226	6e-59	203
TRINITY_DN106279_c0_g1_i1.p1	UniRef90_A0A4V3U9P0	IS481 family transposase (Fragment) n	73.26	172	46	0	1	172	111	282	4e-89	278
TRINITY_DN106290_c0_g1_i1.p1	UniRef90_UPI00101DDBA9	uncharacterized protein K02A2.6-like n	57.35	136	57	1	11	145	123	258	5e-46	164
TRINITY_DN106317_c0_g1_i1.p1	UniRef90_J2YTV1	Cytochrome c551/c552 n	81.28	187	31	1	1	183	1	187	6e-104	310
TRINITY_DN106322_c0_g1_i1.p1	UniRef90_A0A350CMA2	Chromosome partitioning protein ParB n	100	110	0	0	1	110	71	180	3e-68	218
TRINITY_DN106333_c0_g1_i1.p1	UniRef90_A0A2P6K1E5	MetX n	97.01	335	10	0	1	335	550	884	0	697
TRINITY_DN106338_c0_g1_i1.p1	UniRef90_UPI000640B6BE	uncharacterized protein LOC105842338 n	85.34	232	30	3	1	231	79	307	2e-125	370
TRINITY_DN106341_c0_g1_i1.p1	UniRef90_A0A2W1BN62	DUF4455 domain-containing protein n	62.5	136	51	0	9	144	8	143	2e-46	171
TRINITY_DN106358_c0_g1_i1.p1	UniRef90_A0A0D7K6F0	Methyltransferase n	100	123	0	0	1	123	178	300	2e-81	254
TRINITY_DN106368_c0_g1_i1.p1	UniRef90_A0A2H1V7M6	SFRICE_006334 (Fragment) n	88.14	118	14	0	1	118	1	118	1e-48	168
TRINITY_DN106370_c0_g1_i1.p1	UniRef90_A0A2W1BAH4	Uncharacterized protein n	78.33	120	26	0	1	120	1432	1551	3e-65	226
TRINITY_DN106392_c0_g1_i1.p1	UniRef90_A0A1B2D5Z0	CoA-transferase n	98.2	111	2	0	1	111	14	124	1e-68	223
TRINITY_DN106414_c0_g1_i1.p2	UniRef90_UPI000756D6AC	agmatinase n	92.31	130	10	0	2	131	33	162	4e-80	251
TRINITY_DN106435_c0_g1_i1.p1	UniRef90_A0A2T1I359	Iron-uptake factor (Fragment) n	87.58	161	20	0	1	161	72	232	3e-91	283
TRINITY_DN106436_c0_g1_i1.p1	UniRef90_J3IXM8	Putative hydrolase or acyltransferase of alpha/beta superfamily n	87.59	290	36	0	1	290	1	290	0	530
TRINITY_DN106440_c0_g1_i1.p2	UniRef90_D0SLU6	Diphthami_syn_2 domain-containing protein n	97.89	142	3	0	1	142	93	234	3e-98	295
TRINITY_DN106441_c0_g1_i1.p2	UniRef90_A0A2W5H0V1	Calcineurin phosphoesterase (Fragment) n	96.48	142	5	0	1	142	1	142	8e-93	286
TRINITY_DN106445_c0_g1_i1.p2	UniRef90_Q9A6M5	1-deoxy-D-xylulose-5-phosphate synthase n	96.55	116	4	0	1	116	505	620	5e-67	224
TRINITY_DN106446_c0_g1_i1.p1	UniRef90_UPI000CF73A89	alpha-1,2-mannosidase n	100	152	0	0	1	152	1068	1219	3e-92	304
TRINITY_DN106447_c0_g1_i1.p1	UniRef90_A0A354ZBH7	Histidinol-phosphatase (Fragment) n	94.95	99	5	0	1	99	94	192	1e-60	196
TRINITY_DN106461_c0_g1_i1.p3	UniRef90_Q88EX5	Cytochrome c biogenesis ATP-binding export protein CcmA n	93.86	114	7	0	1	114	43	156	4e-66	210
TRINITY_DN106471_c0_g1_i1.p1	UniRef90_A0A2S3W8S7	tRNA sulfurtransferase n	94.44	144	8	0	1	144	78	221	1e-93	291
TRINITY_DN106480_c0_g1_i1.p1	UniRef90_Q3K6A4	Lipoyl synthase n	98	100	2	0	12	111	1	100	2e-60	199
TRINITY_DN106484_c0_g1_i1.p1	UniRef90_B7WZR6	Enoyl-[acyl-carrier-protein] reductase [NADH] n	85.6	125	18	0	1	125	15	139	1e-70	224
TRINITY_DN106485_c0_g1_i1.p2	UniRef90_UPI000C14DB32	tRNA 2-thiouridine(34) synthase MnmA n	100	206	0	0	1	206	1	206	2e-148	424
TRINITY_DN106490_c0_g1_i1.p1	UniRef90_A0A0E1VCM8	Chorismate binding enzyme n	100	102	0	0	1	102	304	405	1e-62	209
TRINITY_DN106505_c0_g1_i1.p1	UniRef90_A0A1B5FFX6	Thiol peroxidase n	89.94	159	16	0	4	162	1	159	2e-100	298
TRINITY_DN106510_c0_g1_i1.p1	UniRef90_A0A4P7AMH0	Uncharacterized protein n	100	113	0	0	1	113	1535	1647	2e-66	229
TRINITY_DN106533_c0_g1_i1.p3	UniRef90_A0A1B2D1P8	DNA polymerase I n	99.12	113	1	0	1	113	601	713	5e-68	230
TRINITY_DN106538_c0_g1_i1.p4	UniRef90_A0A3M8D9L1	zf-CGNR domain-containing protein n	90.79	76	6	1	28	102	2	77	7e-39	139
TRINITY_DN106539_c0_g1_i1.p2	UniRef90_A0A3R3M9U0	Proton glutamate symport protein n	94.29	210	12	0	7	216	1	210	2e-127	371
TRINITY_DN106540_c0_g1_i1.p1	UniRef90_UPI000EF7F6CF	uncharacterized protein LOC113500004 n	50	230	111	2	1	230	394	619	1e-66	231
TRINITY_DN106541_c0_g1_i1.p1	UniRef90_A0A2Y9UE67	Penicillin-binding protein n	94.95	99	5	0	1	99	361	459	4e-54	187
TRINITY_DN106546_c0_g1_i1.p2	UniRef90_A0A406MM65	Recombination-associated protein RdgC n	96.6	147	5	0	1	147	25	171	1e-97	291
TRINITY_DN106553_c0_g1_i1.p1	UniRef90_UPI000EF767FA	uncharacterized protein LOC113508340 isoform X1 n	80	145	29	0	1	145	65	209	2e-75	239
TRINITY_DN106557_c0_g1_i1.p1	UniRef90_J2XZ92	Flavin-dependent dehydrogenase n	91.76	182	15	0	1	182	248	429	3e-109	331
TRINITY_DN106569_c0_g1_i1.p1	UniRef90_B4SJJ6	TonB-dependent receptor n	97.46	236	6	0	1	236	65	300	1e-157	469
TRINITY_DN10656_c0_g1_i1.p1	UniRef90_D1KJ60	Hemolin n	88.33	420	49	0	1	420	1	420	0	783
TRINITY_DN106575_c0_g1_i1.p1	UniRef90_A0A0L7KEZ9	Uncharacterized protein (Fragment) n	38.1	84	47	1	1	84	44	122	6e-08	60.1
TRINITY_DN106595_c0_g1_i1.p3	UniRef90_A0A0K2J2S5	Membrane protein n	97.32	112	3	0	1	112	56	167	4e-63	213
TRINITY_DN10662_c0_g1_i1.p1	UniRef90_UPI000FEE319D	acetyl-CoA carboxylase biotin carboxylase subunit n	96.74	215	7	0	1	215	73	287	7e-139	410
TRINITY_DN106639_c0_g1_i1.p2	UniRef90_A0A333E0F1	Transcriptional regulator n	98.74	239	3	0	1	239	1	239	2e-161	462
TRINITY_DN106645_c0_g1_i1.p1	UniRef90_A0A2J0UMV1	Bestrophin n	98.51	134	2	0	1	134	80	213	4e-89	273
TRINITY_DN106655_c0_g1_i1.p1	UniRef90_A0A132P1N2	Single-stranded DNA-binding protein n	99.01	101	1	0	1	101	10	110	9e-66	206
TRINITY_DN106657_c0_g1_i1.p1	UniRef90_A0A437ARA7	THAP-type domain-containing protein n	78.66	403	82	2	1	399	407	809	0	645
TRINITY_DN106658_c0_g1_i1.p3	UniRef90_A0A1B2D2P8	Uncharacterized protein n	100	101	0	0	1	101	649	749	4e-60	207
TRINITY_DN106661_c0_g1_i1.p1	UniRef90_A0A2D2M8X4	Transcriptional regulator n	93.07	101	7	0	1	101	1	101	4e-62	196
TRINITY_DN10667_c0_g1_i1.p1	UniRef90_UPI00109BAB2C	uncharacterized protein LOC114576263 n	38.14	97	56	2	1	96	280	373	2e-08	60.8
TRINITY_DN10668_c0_g1_i1.p1	UniRef90_A0A161G0Q3	Uncharacterized protein n	96.67	180	6	0	1	180	2	181	4e-122	357
TRINITY_DN106704_c0_g1_i1.p1	UniRef90_A0A0U5HLX4	Putative transmembrane protein n	95.97	124	5	0	1	124	307	430	2e-70	233
TRINITY_DN106706_c0_g1_i1.p2	UniRef90_J7UM47	AB hydrolase-1 domain-containing protein n	95.54	112	5	0	1	112	65	176	3e-68	228
TRINITY_DN106735_c0_g1_i1.p3	UniRef90_S2K5L1	NTP_transf_3 domain-containing protein n	92.93	99	7	0	1	99	7	105	2e-52	174
TRINITY_DN10674_c0_g1_i1.p1	UniRef90_N9TGU1	Histidine kinase domain-containing protein n	98.57	490	7	0	1	490	1	490	0	996
TRINITY_DN10678_c0_g1_i1.p1	UniRef90_R0CF80	GTP cyclohydrolase I n	97.79	136	3	0	1	136	15	150	2e-89	272
TRINITY_DN106791_c0_g1_i1.p1	UniRef90_A0A407ZZF1	Cell division protein FtsX n	84.68	111	17	0	1	111	17	127	6e-56	186
TRINITY_DN106796_c0_g1_i1.p1	UniRef90_A0A143GF29	Glutathione S-transferase n	95.05	101	5	0	1	101	87	187	8e-64	204
TRINITY_DN106800_c0_g1_i1.p2	UniRef90_B2FHI7	Glutamate--tRNA ligase n	98.48	197	3	0	1	197	63	259	9e-137	403
TRINITY_DN106821_c0_g1_i1.p1	UniRef90_A0A2P8XG80	CCHC-type domain-containing protein n	31.18	93	63	1	11	102	80	172	2e-05	52.4
TRINITY_DN106843_c0_g1_i1.p3	UniRef90_UPI00066C2914	flagellar M-ring protein FliF n	98.04	102	2	0	1	102	100	201	7e-61	202
TRINITY_DN10684_c0_g1_i2.p2	UniRef90_UPI00104B694F	deoxyguanosinetriphosphate triphosphohydrolase n	95.88	170	7	0	1	170	66	235	9e-119	349
TRINITY_DN106851_c0_g1_i1.p1	UniRef90_A0A0F7YB45	Flavohemoprotein n	93.94	198	12	0	1	198	128	325	2e-131	387
TRINITY_DN106868_c1_g1_i1.p2	UniRef90_L0FK34	HTH lysR-type domain-containing protein n	94.48	145	8	0	1	145	75	219	1e-93	285
TRINITY_DN106882_c0_g1_i1.p1	UniRef90_Q1ID04	DUF2062 domain-containing protein n	100	66	0	0	33	98	1	66	7e-38	137
TRINITY_DN106887_c0_g1_i1.p1	UniRef90_A0A3R1F7R0	Macrolide export ATP-binding/permease protein MacB n	93.94	132	8	0	1	132	92	223	4e-81	257
TRINITY_DN106895_c0_g1_i1.p2	UniRef90_A0A3R1MP71	HTH-type transcriptional regulator GltR n	94.95	198	10	0	1	198	15	212	1e-133	389
TRINITY_DN106900_c0_g1_i1.p1	UniRef90_A0A406DZX4	Uncharacterized protein n	85.29	68	10	0	1	68	29	96	4e-31	117
TRINITY_DN106908_c0_g1_i1.p1	UniRef90_A0A2A4K0C7	BEN domain-containing protein n	56.48	108	7	1	1	108	359	426	4e-26	110
TRINITY_DN106922_c0_g1_i1.p2	UniRef90_A0A443ZES6	Diguanylate cyclase n	66.27	169	55	1	34	202	1	167	9e-60	208
TRINITY_DN106937_c0_g1_i1.p1	UniRef90_UPI000EF80844	uncharacterized protein LOC113502097 n	56.8	125	53	1	3	126	168	292	3e-40	151
TRINITY_DN106939_c0_g1_i1.p1	UniRef90_UPI000B3770EB	uncharacterized protein LOC110371958 isoform X2 n	79.25	106	22	0	1	106	1008	1113	6e-51	184
TRINITY_DN106943_c0_g1_i1.p1	UniRef90_A0A2H1WLH6	SFRICE_019922 n	75.47	106	22	2	1	106	130	231	1e-47	172
TRINITY_DN106960_c0_g1_i1.p1	UniRef90_A0A333DPZ6	Sensor protein n	98.11	159	3	0	1	159	379	537	1e-106	327
TRINITY_DN106962_c0_g1_i1.p1	UniRef90_UPI000BE10C87	amino acid adenylation domain-containing protein n	96.75	154	5	0	1	154	3	156	2e-102	305
TRINITY_DN106967_c0_g1_i1.p1	UniRef90_A0A2G8MRY5	Uncharacterized protein n	91.43	105	9	0	1	105	85	189	7e-62	199
TRINITY_DN106975_c0_g1_i1.p2	UniRef90_J3E3A5	Uncharacterized protein n	95.14	185	9	0	1	185	294	478	3e-117	354
TRINITY_DN106976_c0_g1_i1.p1	UniRef90_A0A1B2D3J1	Catalase-peroxidase n	100	129	0	0	1	129	159	287	2e-82	267
TRINITY_DN10699_c0_g1_i1.p1	UniRef90_UPI000EF774A1	metal transporter CNNM4-like n	89.68	930	88	4	41	964	1	928	0	1653
TRINITY_DN107011_c0_g1_i1.p3	UniRef90_A0A3R3D2M7	General stress protein 39 n	97.79	181	4	0	1	181	195	375	4e-127	375
TRINITY_DN107024_c0_g1_i1.p1	UniRef90_A0A2A4K5S3	Uncharacterized protein n	97.03	101	3	0	1	101	309	409	2e-63	210
TRINITY_DN107033_c0_g1_i1.p1	UniRef90_B1J3G3	TonB-dependent receptor plug n	92.4	171	13	0	1	171	186	356	6e-106	328
TRINITY_DN107047_c0_g1_i1.p3	UniRef90_A0A3D4TKP1	Phosphoenolpyruvate--protein phosphotransferase (Fragment) n	100	125	0	0	1	125	279	403	2e-77	248
TRINITY_DN107052_c0_g1_i1.p2	UniRef90_A0A1Y2QN42	Phosphatidylglycerol--prolipoprotein diacylglyceryl transferase n	100	107	0	0	1	107	130	236	7e-69	221
TRINITY_DN107055_c0_g1_i1.p1	UniRef90_A0A404AY94	Septum site-determining protein MinD n	90.48	105	10	0	1	105	20	124	2e-60	196
TRINITY_DN107061_c0_g1_i1.p4	UniRef90_J3DYI9	TonB-dependent siderophore receptor n	97.44	117	3	0	1	117	122	238	2e-74	242
TRINITY_DN107071_c0_g1_i1.p1	UniRef90_M5CSN8	Calcium-dependent protein kinase 21 n	94.55	110	6	0	118	227	1	110	1e-67	216
TRINITY_DN107079_c0_g1_i1.p1	UniRef90_B8L2X5	Metabolite transport protein n	97.79	136	3	0	1	136	4	139	1e-81	258
TRINITY_DN107123_c0_g1_i1.p1	UniRef90_UPI000EF78751	uncharacterized protein LOC113501443 n	95.32	171	8	0	1	171	1	171	7e-112	328
TRINITY_DN107132_c0_g1_i1.p1	UniRef90_A0A3D0DXM4	Phosphatidylserine decarboxylase proenzyme n	99.09	110	1	0	1	110	50	159	9e-74	232
TRINITY_DN107138_c0_g1_i1.p1	UniRef90_A0A376BF22	Membrane-fusion protein n	98.08	104	2	0	1	104	339	442	1e-61	205
TRINITY_DN107170_c0_g1_i1.p1	UniRef90_A0A2W5I034	Malate synthase A (Fragment) n	94.94	178	4	1	1	173	118	295	3e-118	350
TRINITY_DN10717_c0_g1_i1.p3	UniRef90_A0A4R3UK65	Methyl-accepting chemotaxis protein n	94.57	92	5	0	1	92	399	490	1e-45	166
TRINITY_DN107182_c0_g1_i1.p2	UniRef90_A0A014Q838	UPF0056 membrane protein n	99.37	158	1	0	5	162	1	158	2e-106	315
TRINITY_DN107184_c0_g1_i1.p1	UniRef90_A0A0Q3WF98	ATP-dependent Clp protease proteolytic subunit n	90.76	119	11	0	1	119	18	136	4e-68	218
TRINITY_DN107199_c0_g1_i1.p1	UniRef90_A0A2W5T6T0	Ribonucleoside-diphosphate reductase subunit alpha (Fragment) n	84.65	228	30	1	1	223	56	283	3e-133	392
TRINITY_DN107209_c0_g1_i1.p1	UniRef90_A0A1R1HEJ3	Amidophosphoribosyltransferase (Fragment) n	99.15	117	1	0	1	117	43	159	7e-78	243
TRINITY_DN107210_c0_g1_i1.p2	UniRef90_M5D5B7	CBL-interacting serine/threonine-protein kinase 12 n	97.76	134	3	0	1	134	86	219	4e-88	268
TRINITY_DN107215_c0_g1_i1.p3	UniRef90_A0A409KTM4	Argininosuccinate lyase 1 n	97.3	111	3	0	1	111	117	227	2e-67	223
TRINITY_DN107225_c0_g1_i1.p1	UniRef90_UPI000EF7E0EF	uncharacterized protein LOC113500910 n	83.17	101	17	0	1	101	46	146	3e-56	182
TRINITY_DN107228_c0_g1_i1.p1	UniRef90_A0A2A4IUK1	Uncharacterized protein n	64.33	314	104	5	1	313	158	464	5e-133	401
TRINITY_DN107234_c0_g1_i1.p2	UniRef90_A9BMU3	Adenylosuccinate synthetase n	91.86	172	14	0	1	172	143	314	6e-108	328
TRINITY_DN107252_c0_g1_i1.p1	UniRef90_UPI000E6D6B70	uncharacterized protein LOC113231510 n	41.88	117	67	1	30	145	1	117	5e-22	103
TRINITY_DN107257_c0_g1_i1.p2	UniRef90_A0A3R1T2Y3	Uncharacterized protein n	70.71	99	29	0	1	99	27	125	5e-35	129
TRINITY_DN10725_c0_g1_i1.p1	UniRef90_UPI00080B82C5	efflux transporter outer membrane subunit n	96.43	168	6	0	1	168	30	197	1e-106	322
TRINITY_DN107265_c0_g1_i1.p2	UniRef90_B2FIJ0	L-lactate dehydrogenase n	99.26	136	1	0	1	136	123	258	5e-94	288
TRINITY_DN107272_c0_g1_i1.p1	UniRef90_A0A3M4H0N6	Wzz domain-containing protein n	78.79	165	35	0	1	165	50	214	2e-89	279
TRINITY_DN107273_c0_g1_i1.p1	UniRef90_B8KYY3	Riboflavin biosynthesis protein n	100	106	0	0	1	106	210	315	6e-69	221
TRINITY_DN107274_c0_g1_i1.p2	UniRef90_I3V5L1	Uncharacterized protein n	98.37	123	2	0	1	123	16	138	2e-80	249
TRINITY_DN107279_c0_g1_i1.p1	UniRef90_M5JRV0	Enoyl-CoA hydratase n	91.87	123	10	0	1	123	63	185	6e-74	232
TRINITY_DN107284_c0_g1_i1.p2	UniRef90_A0A317BWV2	His_kinase domain-containing protein n	99.15	118	1	0	1	118	119	236	2e-72	231
TRINITY_DN107318_c0_g1_i1.p1	UniRef90_A0A0M5KP29	Uncharacterized protein n	96.55	145	5	0	1	145	77	221	5e-95	290
TRINITY_DN107319_c0_g1_i1.p1	UniRef90_A0A485F0Y0	DNA topoisomerase III n	99.16	119	1	0	2	120	29	147	7e-77	238
TRINITY_DN107330_c0_g1_i1.p2	UniRef90_A0A0E3K535	Thiamine-monophosphate kinase n	94.49	127	7	0	1	127	44	170	6e-75	237
TRINITY_DN107334_c0_g1_i1.p1	UniRef90_J7VAY3	HATPase_c domain-containing protein n	93.81	113	7	0	1	113	535	647	1e-60	210
TRINITY_DN107337_c0_g1_i1.p1	UniRef90_UPI000BA39859	hypothetical protein n	74.48	145	36	1	1	144	1	145	1e-67	217
TRINITY_DN107339_c0_g1_i1.p1	UniRef90_S9RRV0	Thiol:disulfide interchange protein n	92.19	128	10	0	1	128	354	481	2e-64	218
TRINITY_DN107349_c0_g1_i1.p1	UniRef90_A0A2W5JA68	Uncharacterized protein (Fragment) n	77.78	135	18	2	1	123	31	165	3e-60	195
TRINITY_DN107351_c0_g1_i1.p1	UniRef90_A0A0L7LJF5	Putative tick transposon n	48.45	97	50	0	7	103	257	353	1e-26	111
TRINITY_DN107355_c0_g1_i1.p1	UniRef90_B8L118	Ribosomal-protein-alanine acetyltransferase n	100	54	0	0	67	120	1	54	2e-29	115
TRINITY_DN107357_c0_g1_i1.p1	UniRef90_A0A0G5ZDH0	Response regulator rcp1 n	96.36	55	2	0	45	99	1	55	9e-28	110
TRINITY_DN107358_c0_g1_i1.p1	UniRef90_D0SMU2	Membrane alanyl aminopeptidase n	97.9	143	3	0	1	143	377	519	2e-90	292
TRINITY_DN107377_c0_g1_i1.p1	UniRef90_UPI000EF7E37D	myrosinase 1-like isoform X1 n	91.55	142	12	0	1	142	84	225	1e-87	276
TRINITY_DN107382_c0_g1_i1.p1	UniRef90_P00885	2-dehydro-3-deoxy-phosphogluconate aldolase n	95.68	139	6	0	1	139	86	224	8e-91	275
TRINITY_DN107389_c0_g1_i1.p3	UniRef90_A0A3R3PKY4	Putative formate dehydrogenase n	92.98	114	8	0	1	114	27	140	1e-72	230
TRINITY_DN107390_c0_g1_i1.p1	UniRef90_A0A3R4S6K1	Catecholate siderophore receptor CirA n	93.29	343	23	0	1	343	99	441	0	660
TRINITY_DN107448_c0_g1_i1.p1	UniRef90_A0A3M4DB22	Chaperone protein HtpG (Fragment) n	90.96	177	16	0	1	177	216	392	1e-110	333
TRINITY_DN107473_c0_g1_i1.p1	UniRef90_S2XAP2	AAA domain-containing protein n	97.35	113	3	0	1	113	345	457	2e-69	231
TRINITY_DN107497_c0_g1_i1.p2	UniRef90_A0A3R5MYB0	Phthiocerol synthesis polyketide synthase type I PpsC n	95.11	184	9	0	1	184	156	339	1e-122	362
TRINITY_DN107499_c0_g1_i1.p1	UniRef90_A0A333EBH4	TonB-dependent receptor protein n	99.17	240	2	0	1	240	243	482	2e-166	491
TRINITY_DN107510_c0_g1_i1.p1	UniRef90_A0A406M4F6	4'-phosphopantetheinyl transferase Npt n	88.41	233	27	0	1	233	1	233	4e-147	422
TRINITY_DN107512_c0_g1_i1.p2	UniRef90_A0A407D4T2	Alpha-ketoglutarate-dependent taurine dioxygenase n	95.58	113	5	0	1	113	71	183	7e-72	224
TRINITY_DN107516_c0_g1_i1.p3	UniRef90_J2XPD5	Major Facilitator Superfamily transporter n	92.52	214	12	1	1	214	1	210	9e-128	379
TRINITY_DN107527_c0_g1_i1.p1	UniRef90_M5CIK0	ATP-dependent helicase HrpB n	97.67	301	7	0	1	301	189	489	0	573
TRINITY_DN107529_c0_g1_i1.p1	UniRef90_A0A0C6F449	Uncharacterized protein n	98.21	112	2	0	8	119	1	112	5e-74	227
TRINITY_DN107530_c0_g1_i1.p1	UniRef90_J8ZNQ6	Exodeoxyribonuclease 7 large subunit n	100	126	0	0	1	126	187	312	4e-82	259
TRINITY_DN107531_c0_g1_i1.p3	UniRef90_A0A1F4DWR1	Uncharacterized protein n	64	50	18	0	3	52	22	71	5e-12	67.8
TRINITY_DN107537_c0_g1_i1.p2	UniRef90_I6HI77	Tat (Twin-arginine translocation) pathway signal sequence domain protein n	98.04	102	2	0	1	102	79	180	3e-67	214
TRINITY_DN107542_c0_g1_i1.p1	UniRef90_UPI000EF7FED9	spidroin-1-like n	75.44	171	41	1	49	219	475	644	9e-74	254
TRINITY_DN107554_c0_g1_i1.p1	UniRef90_A0A0U3SRZ6	Putative structural protein n	34.45	119	78	0	5	123	196	314	6e-13	75.5
TRINITY_DN107569_c0_g1_i1.p1	UniRef90_A0A0M3CTN9	Uncharacterized protein n	94.67	150	8	0	1	150	72	221	2e-98	303
TRINITY_DN107575_c0_g1_i1.p1	UniRef90_A0A3R3FI20	Glutathione reductase n	97.36	227	6	0	1	227	92	318	8e-157	451
TRINITY_DN107603_c0_g1_i1.p2	UniRef90_A0A2W5IXW3	DNA repair protein (Fragment) n	98.97	194	2	0	1	194	100	293	8e-139	410
TRINITY_DN107611_c0_g1_i1.p2	UniRef90_UPI001123A004	PqiA/YebS family transporter subunit n	85.05	107	16	0	1	107	125	231	5e-58	196
TRINITY_DN107614_c0_g1_i1.p1	UniRef90_F6ASJ1	Uncharacterized protein n	99.3	143	1	0	1	143	60	202	1e-92	283
TRINITY_DN10761_c0_g1_i1.p1	UniRef90_A0A3M4AZS3	SBP_bac_5 domain-containing protein n	93.97	116	7	0	1	116	309	424	1e-69	229
TRINITY_DN107635_c0_g1_i1.p1	UniRef90_A0A239RX91	Acyl-CoA thioesterase 2 n	99.18	122	1	0	1	122	56	177	1e-82	255
TRINITY_DN107636_c0_g1_i1.p1	UniRef90_A0A2H1WRN0	SFRICE_011830 n	97.08	137	4	0	1	137	155	291	6e-89	291
TRINITY_DN107649_c0_g1_i1.p2	UniRef90_A0A1B2F1K0	Uncharacterized protein n	87.74	106	13	0	8	113	1	106	2e-49	164
TRINITY_DN107656_c0_g1_i1.p2	UniRef90_A0A0K2IM64	Hemin storage protein n	94.74	152	8	0	1	152	1	152	3e-101	300
TRINITY_DN107660_c0_g1_i1.p1	UniRef90_UPI000C142335	lactase-phlorizin hydrolase-like n	66.67	102	34	0	4	105	571	672	2e-44	165
TRINITY_DN107660_c0_g1_i1.p1	UniRef90_UPI000C142335	lactase-phlorizin hydrolase-like n	68.54	89	28	0	17	105	14	102	3e-40	153
TRINITY_DN107662_c0_g1_i1.p1	UniRef90_M5CX26	UPF0194 membrane proteinFlags n	80.82	146	28	0	1	146	48	193	5e-48	171
TRINITY_DN107680_c0_g1_i1.p2	UniRef90_A0A3R5J3Y2	Putative hemoglobin and hemoglobin-haptoglobin-binding protein 2 n	96.45	141	5	0	2	142	289	429	2e-88	279
TRINITY_DN107689_c0_g1_i1.p1	UniRef90_A0A2V5F1P6	TonB-dependent siderophore receptor (Fragment) n	94.37	142	8	0	1	142	59	200	3e-92	283
TRINITY_DN107690_c0_g1_i1.p1	UniRef90_A0A406RPC1	Uncharacterized protein n	68.42	95	30	0	7	101	1	95	2e-33	124
TRINITY_DN107698_c0_g1_i1.p2	UniRef90_S2K234	Type II secretion system protein n	83.04	171	29	0	1	171	1	171	4e-91	283
TRINITY_DN107698_c0_g1_i1.p2	UniRef90_S2K234	Type II secretion system protein n	42.86	98	53	3	61	157	265	360	2e-06	57
TRINITY_DN107698_c0_g1_i2.p1	UniRef90_A0A3R2GVU2	Uncharacterized protein n	83.33	24	4	0	1	24	73	96	0.0005	47.4
TRINITY_DN1076_c0_g1_i1.p1	UniRef90_UPI000EF7D0CA	luciferin 4-monooxygenase-like n	74.53	106	27	0	4	109	133	238	6e-50	177
TRINITY_DN107712_c0_g1_i1.p2	UniRef90_A0A404PLS9	Uncharacterized protein n	91.6	131	11	0	1	131	61	191	4e-80	246
TRINITY_DN107719_c0_g1_i1.p2	UniRef90_A0A2T1IPW1	GNAT family N-acetyltransferase (Fragment) n	99.21	126	1	0	1	126	175	300	1e-77	253
TRINITY_DN107724_c0_g1_i1.p2	UniRef90_S2KDZ1	TPR_REGION domain-containing protein n	86.84	152	20	0	1	152	76	227	5e-84	263
TRINITY_DN107729_c0_g1_i1.p1	UniRef90_UPI000EF82474	sodium channel protein Nach-like n	87.69	130	16	0	3	132	24	153	5e-78	249
TRINITY_DN107733_c0_g1_i1.p1	UniRef90_A0A1L5PZE5	ThiF domain-containing protein n	99.16	119	1	0	1	119	102	220	7e-73	239
TRINITY_DN107738_c0_g1_i1.p1	UniRef90_A0A2J7TQ93	Phage tail protein n	94.8	173	9	0	23	195	1	173	2e-117	345
TRINITY_DN107746_c0_g1_i1.p2	UniRef90_W6MWW5	Putative endoprotease n	98.04	102	2	0	1	102	106	207	6e-68	214
TRINITY_DN107748_c0_g1_i1.p2	UniRef90_UPI0006582C01	TonB-dependent receptor n	100	256	0	0	1	256	158	413	0	520
TRINITY_DN107756_c0_g1_i1.p2	UniRef90_A0A177YNG5	Glyceraldehyde-3-phosphate dehydrogenase n	98.11	212	4	0	1	212	67	278	4e-146	422
TRINITY_DN107760_c0_g1_i1.p2	UniRef90_A0A406E172	Putative periplasmic serine endoprotease DegP-like n	96	100	4	0	1	100	3	102	5e-60	192
TRINITY_DN107768_c0_g1_i1.p2	UniRef90_B8L9X0	Periplasmic serine endoprotease DegP-like n	95	120	6	0	1	120	315	434	3e-66	219
TRINITY_DN107771_c0_g1_i1.p3	UniRef90_A0A2N1Z511	LysR family transcriptional regulator n	93.33	105	7	0	3	107	1	105	4e-58	191
TRINITY_DN107797_c0_g1_i1.p1	UniRef90_A0A179EUU2	Methionine aminopeptidase n	95	140	7	0	1	140	112	251	9e-92	278
TRINITY_DN107802_c0_g1_i1.p2	UniRef90_M5CTX5	Dipeptidyl peptidase IV n	97.04	135	4	0	1	135	640	774	1e-80	265
TRINITY_DN107826_c0_g1_i1.p1	UniRef90_A0A404XRL9	Uncharacterized protein n	67.53	77	25	0	11	87	85	161	9e-23	97.4
TRINITY_DN107827_c0_g1_i1.p1	UniRef90_J7VN49	MFS domain-containing protein n	97.9	143	3	0	3	145	229	371	3e-81	257
TRINITY_DN107829_c0_g1_i1.p1	UniRef90_A0A407CQ44	Uncharacterized protein n	76.26	139	33	0	1	139	82	220	4e-66	213
TRINITY_DN107837_c0_g1_i1.p3	UniRef90_J3E154	N-acetyl-gamma-glutamyl-phosphate reductase n	96.15	104	3	1	1	103	210	313	1e-58	194
TRINITY_DN107838_c0_g1_i1.p1	UniRef90_M5CM43	FAD-binding FR-type domain-containing protein n	93.62	141	9	0	1	141	37	177	9e-88	269
TRINITY_DN107865_c0_g1_i1.p2	UniRef90_M5CZP5	Protein virB10 n	97.6	125	3	0	1	125	297	421	5e-80	253
TRINITY_DN107885_c0_g1_i1.p4	UniRef90_UPI0006D3F5A3	ABC transporter permease n	91.89	111	9	0	2	112	136	246	1e-61	202
TRINITY_DN107886_c0_g1_i1.p2	UniRef90_A0A109LDM0	dTDP-glucose 4,6-dehydratase n	95.59	204	9	0	2	205	1	204	6e-139	405
TRINITY_DN107908_c0_g1_i1.p1	UniRef90_A0A2W6GH85	TSPc domain-containing protein n	90.14	142	14	0	44	185	1	142	2e-78	249
TRINITY_DN107912_c0_g1_i1.p1	UniRef90_A0A0S8YGC0	N5,N10-methylene tetrahydromethanopterin reductase n	95	100	5	0	1	100	37	136	9e-62	206
TRINITY_DN107923_c0_g1_i1.p1	UniRef90_A0A3R3QWY9	Aromatic amino acid transport protein AroP n	97.07	205	6	0	1	205	70	274	1e-137	400
TRINITY_DN107927_c0_g1_i1.p2	UniRef90_Q1I5Y5	Uncharacterized protein n	85.95	306	43	0	1	306	37	342	0	536
TRINITY_DN107928_c0_g1_i1.p1	UniRef90_A0A2H1VC59	SFRICE_022052 n	42.02	119	65	2	1	117	283	399	6e-20	95.5
TRINITY_DN10794_c0_g1_i2.p1	UniRef90_UPI000EF79198	uncharacterized protein LOC113500791 n	42.61	115	63	1	36	147	17	131	6e-18	89.4
TRINITY_DN107950_c0_g1_i1.p1	UniRef90_UPI000EF770C4	troponin C-like n	98.68	152	2	0	1	152	1	152	1e-98	293
TRINITY_DN107953_c0_g1_i1.p1	UniRef90_A0A2M9MK93	MFS domain-containing protein n	97.2	107	3	0	1	107	40	146	2e-63	209
TRINITY_DN107958_c0_g1_i1.p1	UniRef90_UPI000B501BB3	IS3 family transposase n	89.06	64	7	0	1	64	47	110	2e-31	120
TRINITY_DN107964_c0_g1_i1.p2	UniRef90_A0A333DSW5	HTH cro/C1-type domain-containing protein n	99.16	119	1	0	1	119	142	260	3e-79	246
TRINITY_DN107967_c0_g1_i1.p3	UniRef90_UPI0006939311	PLxRFG domain-containing protein n	98	100	2	0	1	100	1424	1523	1e-57	204
TRINITY_DN107970_c0_g1_i1.p1	UniRef90_A0A0B6SET7	Uncharacterized protein n	51.06	94	42	1	31	120	19	112	1e-19	93.6
TRINITY_DN107980_c0_g1_i1.p1	UniRef90_A0A335EGV2	Uncharacterized protein n	55.17	87	39	0	1	87	103	189	3e-19	89.4
TRINITY_DN107997_c0_g1_i1.p1	UniRef90_UPI000A2FC1B4	ribonuclease inhibitor n	94.57	129	7	0	73	201	1	129	5e-79	244
TRINITY_DN108004_c0_g1_i1.p2	UniRef90_A0A0F0F149	Short-chain dehydrogenase n	86.61	127	17	0	1	127	37	163	3e-70	223
TRINITY_DN108009_c0_g1_i1.p1	UniRef90_Q6KAY1	Efflux pump membrane transporter n	99.01	202	2	0	1	202	106	307	1e-130	405
TRINITY_DN108017_c0_g1_i1.p2	UniRef90_B2UIU6	Vitamin B12-dependent ribonucleotide reductase n	94.5	109	6	0	1	109	497	605	1e-63	214
TRINITY_DN108022_c0_g1_i1.p2	UniRef90_A0A3R3GPM2	Uncharacterized protein n	82.09	134	24	0	1	134	31	164	2e-70	223
TRINITY_DN108032_c0_g1_i1.p1	UniRef90_UPI000C207E2B	uncharacterized protein LOC111416727 n	65.12	215	74	1	1	215	95	308	3e-101	308
TRINITY_DN108035_c0_g1_i1.p1	UniRef90_L1LXE4	DNA helicase n	98.41	126	2	0	1	126	1	126	1e-82	262
TRINITY_DN108045_c0_g1_i1.p3	UniRef90_A9BMS5	Uncharacterized protein n	97.35	113	3	0	1	113	187	299	2e-71	231
TRINITY_DN108053_c0_g1_i1.p1	UniRef90_A0A333E7T1	Multidrug efflux protein n	99.66	292	1	0	1	292	513	804	0	595
TRINITY_DN108063_c0_g1_i1.p1	UniRef90_A0A1M3NZN8	Multidrug ABC transporter ATP-binding protein n	73.6	197	52	0	1	197	635	831	6e-95	307
TRINITY_DN108088_c0_g1_i1.p3	UniRef90_A0A1S2BUT2	Xylose isomerase n	97.87	141	3	0	1	141	124	264	5e-94	285
TRINITY_DN108092_c0_g1_i1.p1	UniRef90_A0A143GMP3	Beta-ketoadipate enol-lactone hydrolase n	94.16	137	8	0	1	137	126	262	1e-86	265
TRINITY_DN108095_c0_g1_i1.p2	UniRef90_UPI0008395B9C	hypothetical protein n	47.66	107	52	3	5	108	10	115	2e-22	95.9
TRINITY_DN108096_c0_g1_i1.p2	UniRef90_A0A3R1JKC0	Limonene hydroxylase n	92.77	235	17	0	1	235	8	242	5e-153	438
TRINITY_DN10809_c0_g1_i1.p1	UniRef90_D0SJH1	Conserved repeat protein n	98.66	299	4	0	1	299	464	762	0	589
TRINITY_DN108101_c0_g1_i1.p1	UniRef90_N9FVL0	Epimerase domain-containing protein n	88.24	119	14	0	1	119	1	119	2e-69	224
TRINITY_DN108108_c0_g1_i1.p1	UniRef90_A0A3R2F502	Cell division protein FtsZ n	99.17	120	1	0	1	120	17	136	3e-79	241
TRINITY_DN108110_c0_g1_i1.p2	UniRef90_A0A379KSY0	NADH dehydrogenase subunit L n	98.99	99	1	0	1	99	23	121	3e-58	200
TRINITY_DN108121_c0_g1_i1.p1	UniRef90_J2Y3R1	PAS domain S-box n	78.81	118	25	0	1	118	489	606	1e-59	206
TRINITY_DN108127_c0_g1_i1.p2	UniRef90_A0A1B2D202	Short chain dehydrogenase n	93.5	123	8	0	1	123	171	293	2e-62	204
TRINITY_DN108128_c0_g1_i1.p1	UniRef90_A0A3D4TS71	TonB-dependent receptor (Fragment) n	99.28	139	1	0	1	139	33	171	3e-83	270
TRINITY_DN108131_c0_g1_i1.p2	UniRef90_A0A0G5XJV8	tRNA-specific adenosine deaminase n	95.24	105	5	0	17	121	1	105	1e-63	203
TRINITY_DN108132_c0_g1_i1.p2	UniRef90_A0A2N5Q673	Acetyl-CoA C-acyltransferase n	91.8	183	15	0	1	183	186	368	1e-117	351
TRINITY_DN108133_c0_g1_i1.p3	UniRef90_A0A3R3GW24	Inner membrane transport protein YdhP n	92.48	133	10	0	1	133	48	180	1e-73	230
TRINITY_DN108150_c0_g1_i1.p2	UniRef90_A0A1S7QRP4	Putative Nucleotidyl transferase family protein putative Mannose-1-phosphate guanyltransferase n	89.19	148	16	0	1	148	38	185	7e-90	274
TRINITY_DN108151_c0_g1_i1.p1	UniRef90_UPI001109776B	mechanosensitive ion channel n	81.88	138	25	0	1	138	22	159	3e-69	222
TRINITY_DN108159_c0_g1_i1.p2	UniRef90_Q88QJ8	L-seryl-tRNA(Sec) selenium transferase n	99.07	108	1	0	1	108	110	217	5e-65	216
TRINITY_DN108159_c0_g1_i2.p2	UniRef90_Q88QJ8	L-seryl-tRNA(Sec) selenium transferase n	92.52	214	16	0	2	215	4	217	2e-133	396
TRINITY_DN108186_c0_g1_i1.p1	UniRef90_P00901	Anthranilate synthase component 2 n	96.55	116	4	0	2	117	2	117	3e-75	233
TRINITY_DN108191_c0_g1_i1.p2	UniRef90_S2JVQ5	Spermine synthase n	90.31	351	34	0	3	353	439	789	0	644
TRINITY_DN108195_c0_g1_i1.p3	UniRef90_E2XKU6	Amino acid transporter, AAT family n	94.5	109	6	0	2	110	1	109	2e-63	200
TRINITY_DN10819_c0_g1_i2.p1	UniRef90_UPI000C141352	chymotrypsin-like isoform X2 n	49.15	177	89	1	1	176	31	207	9e-57	191
TRINITY_DN108207_c0_g1_i1.p2	UniRef90_A0A1H6NU45	Serine/threonine-protein kinase HipA n	77.14	105	24	0	1	105	74	178	3e-54	179
TRINITY_DN108217_c0_g1_i1.p1	UniRef90_UPI000EF824BD	uncharacterized protein LOC113503752 n	85.79	190	24	2	1	190	223	409	2e-111	336
TRINITY_DN108224_c0_g1_i1.p1	UniRef90_A0A084CIW2	Uncharacterized protein n	40.77	130	70	2	4	127	811	939	4e-17	88.6
TRINITY_DN108227_c0_g1_i1.p1	UniRef90_A0A3R4FSM4	Bacteriophage N4 receptor, outer membrane subunit n	97.12	104	3	0	1	104	61	164	1e-66	212
TRINITY_DN108242_c0_g1_i1.p1	UniRef90_A0A405TYV5	Betaine aldehyde dehydrogenase n	93.69	111	7	0	1	111	46	156	1e-68	215
TRINITY_DN108248_c0_g1_i1.p4	UniRef90_A0A157SPD1	ABC transporter ATP-binding protein n	88.71	124	14	0	1	124	32	155	2e-70	224
TRINITY_DN108258_c0_g1_i1.p1	UniRef90_A0A3R2FD17	3-oxoacyl-[acyl-carrier-protein] reductase FabG n	78.83	222	47	0	1	222	17	238	7e-117	345
TRINITY_DN108260_c0_g1_i1.p1	UniRef90_A0A257E6I6	Uncharacterized protein n	96.9	129	1	2	1	127	51	178	5e-72	225
TRINITY_DN108270_c0_g1_i1.p1	UniRef90_A0A3D4TMV1	Cell surface protein (Fragment) n	93.64	283	17	1	1	283	22	303	1e-139	413
TRINITY_DN108270_c0_g1_i1.p1	UniRef90_A0A3D4TMV1	Cell surface protein (Fragment) n	38.51	148	39	5	73	218	320	417	0.0005	51.6
TRINITY_DN108281_c0_g1_i1.p2	UniRef90_A0A333DZM1	GacS-like sensor kinase protein n	90	130	12	1	1	129	74	203	3e-72	243
TRINITY_DN108281_c0_g1_i1.p2	UniRef90_A0A333DZM1	GacS-like sensor kinase protein n	47	100	53	0	1	100	264	363	1e-14	80.9
TRINITY_DN108283_c0_g1_i1.p1	UniRef90_A0A3D2ZXS5	TolC family protein (Fragment) n	90.77	65	6	0	57	121	1	65	9e-31	119
TRINITY_DN108284_c0_g1_i1.p2	UniRef90_M5CKC3	LacI family transcriptional regulator, repressor for deo operon, udp, cdd, tsx, nupC, and nupG n	88.76	169	19	0	1	169	135	303	2e-102	310
TRINITY_DN108302_c0_g1_i1.p1	UniRef90_A0A3R3PDS6	Major Facilitator Superfamily protein n	93.71	159	10	0	1	159	17	175	1e-89	275
TRINITY_DN108303_c0_g1_i1.p1	UniRef90_M5CS75	Abhydrolase domain-containing protein 3 n	98.68	152	2	0	1	152	185	336	3e-105	317
TRINITY_DN108306_c0_g1_i1.p1	UniRef90_A0A383RPW8	2-aminoethylphosphonate-pyruvate transaminase 1 n	93.88	245	15	0	1	245	65	309	4e-170	487
TRINITY_DN108309_c0_g1_i1.p1	UniRef90_UPI000EF7741A	uncharacterized protein LOC113496837 n	53.95	152	66	3	1	152	4	151	4e-39	142
TRINITY_DN108311_c0_g1_i1.p1	UniRef90_UPI000D46DDF2	peptide chain release factor N(5)-glutamine methyltransferase n	93.26	89	6	0	25	113	1	89	3e-50	167
TRINITY_DN108326_c0_g1_i1.p1	UniRef90_A0A2T1IQD2	DNA polymerase I (Fragment) n	99.31	144	1	0	1	144	1	144	1e-96	292
TRINITY_DN108330_c0_g1_i1.p2	UniRef90_H0HHG2	Phosphate import ATP-binding protein PstB n	99.15	118	1	0	1	118	163	280	8e-80	248
TRINITY_DN108345_c0_g1_i1.p1	UniRef90_A0A2S5TQ20	Glutamate synthase large subunit (Fragment) n	100	115	0	0	1	115	297	411	2e-75	243
TRINITY_DN108355_c0_g1_i1.p1	UniRef90_UPI000EF7781B	dynein heavy chain 10, axonemal n	93.64	173	11	0	1	173	1052	1224	4e-103	338
TRINITY_DN108356_c0_g1_i1.p1	UniRef90_A0A379KJD7	PAS/PAC sensor-containing diguanylate cyclase/phosphodiesterase n	79.7	133	27	0	3	135	1	133	2e-50	184
TRINITY_DN108364_c0_g1_i1.p1	UniRef90_I7B5L6	CreA family protein n	92.16	153	12	0	28	180	1	153	1e-97	291
TRINITY_DN108365_c0_g1_i1.p3	UniRef90_A0A0F5ZPN4	Membrane protein n	98.61	144	2	0	1	144	1	144	6e-95	285
TRINITY_DN108370_c0_g1_i1.p2	UniRef90_A0A4D6XFR3	Helix-turn-helix domain-containing protein n	85.32	109	16	0	1	109	1	109	7e-54	179
TRINITY_DN108375_c0_g1_i1.p2	UniRef90_A0A0U5I5W1	Magnesium-transporting ATPase, P-type 1 (Mg(2+) transport ATPase, P-type 1) n	99.12	114	1	0	1	114	244	357	7e-68	230
TRINITY_DN10837_c0_g1_i1.p1	UniRef90_UPI0004A0AD34	glycoside hydrolase family 92 protein n	97.79	181	4	0	1	181	393	573	3e-121	372
TRINITY_DN108380_c0_g1_i1.p1	UniRef90_UPI000C143CB8	fatty acid synthase-like n	48.25	114	58	1	1	113	1577	1690	4e-27	116
TRINITY_DN108388_c0_g1_i1.p1	UniRef90_UPI000C157C76	two-component sensor histidine kinase n	88.39	155	18	0	1	155	29	183	5e-76	243
TRINITY_DN108389_c0_g1_i1.p1	UniRef90_S2K2C2	Uncharacterized protein n	85	140	21	0	2	141	44	183	8e-67	215
TRINITY_DN108393_c0_g1_i1.p2	UniRef90_A0A3R3QL55	Porin B n	75.7	107	26	0	1	107	92	198	2e-52	175
TRINITY_DN108401_c0_g1_i1.p2	UniRef90_UPI001044C747	HAD-IC family P-type ATPase n	98.11	159	3	0	1	159	265	423	5e-101	318
TRINITY_DN108403_c0_g1_i1.p3	UniRef90_A0A3R1G752	Virginiamycin B lyase n	94.5	109	6	0	1	109	56	164	2e-63	211
TRINITY_DN10840_c0_g1_i1.p1	UniRef90_J3IV45	Copper-resistance protein, CopA family (Fragment) n	92.11	355	28	0	1	355	48	402	0	675
TRINITY_DN108410_c0_g1_i1.p3	UniRef90_B2FL16	DUF2236 domain-containing protein n	96.83	126	4	0	1	126	182	307	7e-74	234
TRINITY_DN108415_c0_g1_i1.p1	UniRef90_Q9R9Y4	Cell division protein FtsX n	96.13	310	12	0	1	310	32	341	0	592
TRINITY_DN108416_c0_g1_i1.p1	UniRef90_A0A2R3PWR5	FkbM family methyltransferase n	100	221	0	0	1	221	177	397	2e-151	442
TRINITY_DN108431_c0_g1_i1.p2	UniRef90_A0A4D6XKU0	Cardiolipin synthase n	90.59	170	16	0	3	172	1	170	1e-105	323
TRINITY_DN108434_c0_g1_i1.p2	UniRef90_Q1IF13	GTPase Obg n	98.35	121	2	0	1	121	87	207	1e-77	246
TRINITY_DN108439_c0_g1_i1.p1	UniRef90_R9V1X1	Histidine kinase n	86.36	154	21	0	1	154	302	455	5e-83	268
TRINITY_DN108452_c0_g1_i1.p1	UniRef90_A0A2A4JBV2	Uncharacterized protein n	62.5	128	48	0	1	128	50	177	1e-52	176
TRINITY_DN108456_c0_g1_i1.p1	UniRef90_A0A258AFY9	Pyridine nucleotide-disulfide oxidoreductase (Fragment) n	92.37	118	9	0	1	118	87	204	4e-73	228
TRINITY_DN108462_c0_g1_i1.p1	UniRef90_A0A4Q2H3H3	Pyruvate dehydrogenase (Acetyl-transferring), homodimeric type (Fragment) n	95.86	145	6	0	1	145	6	150	3e-95	292
TRINITY_DN108467_c0_g1_i1.p2	UniRef90_A0A0N0B1G8	Cytochrome C n	94.37	71	4	0	1	71	10	80	1e-37	139
TRINITY_DN108470_c0_g1_i1.p2	UniRef90_A0A356JK53	Pathogenicity protein (Fragment) n	100	104	0	0	1	104	174	277	1e-63	214
TRINITY_DN108479_c0_g1_i1.p1	UniRef90_M5CPV7	C4-dicarboxylate transport protein 2 n	98.59	142	2	0	1	142	84	225	4e-85	269
TRINITY_DN108490_c0_g1_i1.p2	UniRef90_A0A349KUD4	Elongation factor G (Fragment) n	94.31	123	6	1	1	122	183	305	5e-75	238
TRINITY_DN108492_c0_g1_i1.p1	UniRef90_A0A149QI27	Membrane protein n	85.71	147	21	0	1	147	74	220	7e-83	258
TRINITY_DN1084_c0_g1_i1.p1	UniRef90_A0A1C3GTQ7	Porin D n	90.58	276	26	0	1	276	82	357	0	520
TRINITY_DN108505_c0_g1_i1.p1	UniRef90_A0A0K2IV45	Membrane protein n	96.55	116	4	0	2	117	16	131	2e-70	219
TRINITY_DN10850_c0_g1_i1.p1	UniRef90_UPI000EF8479E	nuclear speckle splicing regulatory protein 1-like n	86.26	182	21	1	1	178	132	313	3e-81	266
TRINITY_DN108511_c0_g1_i1.p1	UniRef90_M5CN87	General secretion pathway protein E n	98.28	174	3	0	1	174	103	276	4e-112	340
TRINITY_DN108514_c0_g1_i1.p1	UniRef90_UPI00046443C3	thymidylate synthase n	96.4	139	5	0	1	139	72	210	1e-93	285
TRINITY_DN108525_c0_g1_i1.p1	UniRef90_A0A0E9ZPD8	Type VI secretion protein n	80.32	249	49	0	1	249	141	389	6e-136	403
TRINITY_DN108526_c0_g1_i1.p1	UniRef90_A0A4V6K9B2	Amino acid adenylation domain-containing protein n	96.83	126	4	0	1	126	42	167	6e-78	240
TRINITY_DN108544_c0_g1_i1.p3	UniRef90_A0A409PV24	FAD dependent oxidoreductase n	89.11	101	11	0	1	101	69	169	1e-53	183
TRINITY_DN108548_c0_g1_i1.p1	UniRef90_UPI000EF82041	ionotropic receptor 21a n	85.19	216	30	2	1	215	15	229	5e-124	384
TRINITY_DN108556_c0_g1_i1.p1	UniRef90_A0A3R5QSD9	Putative copper-transporting ATPase PacS n	87.6	121	15	0	2	122	24	144	5e-65	211
TRINITY_DN108563_c0_g1_i1.p1	UniRef90_A0A194R1L3	Transposon Ty3-G Gag-Pol polyprotein n	73.25	400	105	2	1	400	919	1316	0	648
TRINITY_DN108567_c0_g1_i1.p3	UniRef90_A0A0K2J0B1	Major facilitator transporter n	93.79	145	9	0	1	145	279	423	2e-81	260
TRINITY_DN108593_c0_g1_i1.p1	UniRef90_A0A0M1EZT9	Flagellar export protein FliJ n	98.54	137	2	0	1	137	19	155	8e-86	259
TRINITY_DN108596_c0_g1_i1.p1	UniRef90_A0A1V1WBV0	Olfactory receptor 16 n	90.55	127	12	0	1	127	101	227	2e-78	246
TRINITY_DN108599_c0_g1_i1.p2	UniRef90_A0A1R3TT87	Methionine aminopeptidase n	92.52	107	8	0	2	108	139	245	4e-67	214
TRINITY_DN108602_c0_g1_i1.p2	UniRef90_A0A1B2D2S4	Isoprenyl transferase n	98.54	137	2	0	1	137	58	194	4e-90	274
TRINITY_DN108612_c0_g1_i1.p1	UniRef90_A0A1B5F0Y0	Methyl-accepting chemotaxis protein 4 n	98.2	111	2	0	1	111	382	492	1e-54	192
TRINITY_DN108628_c0_g1_i2.p1	UniRef90_UPI0006AC916A	endonuclease/exonuclease/phosphatase family protein n	97.92	192	4	0	1	192	107	298	8e-133	387
TRINITY_DN108631_c0_g1_i1.p1	UniRef90_B8L5W5	TonB-dependent receptor n	94.83	116	6	0	1	116	679	794	6e-68	231
TRINITY_DN108633_c0_g1_i1.p1	UniRef90_A0A2W1BZU7	Uncharacterized protein n	64.29	42	9	1	1	42	58	93	0.0002	48.5
TRINITY_DN108635_c0_g1_i1.p1	UniRef90_A0A1E7RNT9	Uncharacterized protein n	48	75	39	0	30	104	1	75	1e-08	58.9
TRINITY_DN108649_c0_g1_i1.p2	UniRef90_A0A087EMD8	UDP-glucose 4-epimerase GalE n	94.26	122	7	0	1	122	58	179	1e-74	237
TRINITY_DN108663_c0_g1_i1.p2	UniRef90_A0A246G6M9	Uncharacterized protein n	97.65	170	4	0	1	170	82	251	1e-118	350
TRINITY_DN108664_c0_g1_i1.p1	UniRef90_L1M0R0	SNF2 family helicase n	98.5	200	3	0	5	204	366	565	3e-138	414
TRINITY_DN108668_c0_g1_i1.p1	UniRef90_A0A404BCK6	Uncharacterized protein n	97.04	169	5	0	1	169	20	188	6e-111	326
TRINITY_DN10866_c0_g1_i1.p1	UniRef90_UPI0005B31D3A	tape measure protein n	97.95	146	3	0	1	146	1	146	3e-89	289
TRINITY_DN108678_c0_g1_i1.p1	UniRef90_B0KNP8	Flavin-containing monooxygenase FMO n	91.14	237	21	0	1	237	112	348	2e-159	462
TRINITY_DN108685_c0_g1_i1.p1	UniRef90_A0A4Q4WKA9	Uncharacterized protein n	100	126	0	0	1	126	81	206	4e-82	252
TRINITY_DN108689_c0_g1_i1.p2	UniRef90_A0A0B5K9D5	Magnesium transporter MgtE n	96.85	127	4	0	1	127	158	284	4e-79	253
TRINITY_DN108701_c0_g1_i1.p1	UniRef90_A0A2U4HPF8	Uncharacterized protein n	95.28	106	5	0	1	106	2	107	1e-61	205
TRINITY_DN108705_c0_g1_i1.p2	UniRef90_A0A0U5HRB5	Putative enzyme n	98.15	108	2	0	1	108	14	121	8e-65	209
TRINITY_DN108706_c0_g1_i1.p1	UniRef90_A0A3R2ETN0	Uncharacterized protein n	86.41	103	14	0	1	103	19	121	3e-54	176
TRINITY_DN10871_c0_g1_i1.p1	UniRef90_A0A0U5HA42	Inner membrane protein ynbA n	98.41	126	2	0	1	126	29	154	1e-78	243
TRINITY_DN108732_c0_g1_i1.p1	UniRef90_A0A2J0UMU0	Nitrilase n	99.1	111	1	0	1	111	153	263	9e-72	228
TRINITY_DN108733_c0_g1_i1.p1	UniRef90_A0A0M0P266	5'-nucleotidase n	98.25	114	2	0	1	114	134	247	6e-68	218
TRINITY_DN108745_c0_g1_i1.p3	UniRef90_M5CQL9	Dihydrosphingosine 1-phosphate phosphatase.11 n	100	112	0	0	1	112	237	348	3e-64	218
TRINITY_DN108752_c0_g1_i1.p1	UniRef90_A0A4S0Z3R7	DUF3304 domain-containing protein n	88.41	164	19	0	11	174	1	164	6e-105	311
TRINITY_DN108765_c0_g1_i1.p1	UniRef90_A0A3R3DYV3	Uncharacterized protein n	50.98	102	50	0	21	122	24	125	1e-13	76.3
TRINITY_DN108811_c0_g1_i1.p1	UniRef90_A0A4U6Q0I3	DUF2075 domain-containing protein n	100	114	0	0	1	114	792	905	1e-67	231
TRINITY_DN108812_c0_g1_i1.p2	UniRef90_A0A1B2D2R3	Uncharacterized protein n	95.61	114	5	0	1	114	744	857	1e-47	175
TRINITY_DN108815_c0_g1_i1.p3	UniRef90_J7VRM2	Lon N-terminal domain-containing protein n	100	105	0	0	1	105	88	192	1e-67	213
TRINITY_DN108827_c0_g1_i1.p1	UniRef90_UPI00103AF727	uncharacterized protein LOC114354934 n	52.71	129	58	1	1	126	28	156	1e-32	132
TRINITY_DN108827_c0_g1_i1.p1	UniRef90_UPI00103AF727	uncharacterized protein LOC114354934 n	50	48	23	1	3	49	128	175	0.0003	49.7
TRINITY_DN108831_c0_g1_i1.p1	UniRef90_A0A2V5D118	Uncharacterized protein n	96.03	126	5	0	1	126	1065	1190	8e-75	254
TRINITY_DN108846_c0_g1_i1.p1	UniRef90_A0A357NPA1	Porin (Fragment) n	96.34	82	3	0	100	181	1	82	1e-46	165
TRINITY_DN108850_c0_g1_i1.p1	UniRef90_A0A383RYQ7	Putative malonate transporter n	93.38	151	10	0	1	151	12	162	1e-92	283
TRINITY_DN108857_c0_g1_i1.p3	UniRef90_UPI000C255C29	DNA topoisomerase 4 subunit A n	95.74	141	6	0	1	141	138	278	6e-91	285
TRINITY_DN108861_c0_g1_i1.p1	UniRef90_B4SQJ8	DUF4105 domain-containing protein n	96.43	168	6	0	1	168	240	407	5e-104	317
TRINITY_DN108877_c0_g1_i1.p2	UniRef90_B2FNQ6	Dual-specificity RNA methyltransferase RlmN n	100	106	0	0	1	106	294	399	2e-68	222
TRINITY_DN108878_c0_g1_i1.p2	UniRef90_A0A0U5HLX4	Putative transmembrane protein n	98.33	120	2	0	1	120	445	564	3e-73	239
TRINITY_DN108880_c0_g1_i1.p3	UniRef90_J2YRP0	Cob(II)yrinic acid a,c-diamide reductase n	95.12	123	6	0	1	123	94	216	8e-78	241
TRINITY_DN108889_c0_g1_i1.p3	UniRef90_A0A3R3EJ04	p-hydroxybenzoic acid efflux pump subunit AaeB n	95.14	247	12	0	1	247	1	247	6e-150	446
TRINITY_DN108897_c0_g1_i1.p1	UniRef90_A0A3S4V1Z7	Glyoxalase n	92.42	132	10	0	1	132	11	142	9e-86	259
TRINITY_DN108911_c0_g1_i1.p1	UniRef90_A0A239RXA7	L-lactate permease n	98.54	274	4	0	1	274	216	489	0	545
TRINITY_DN108924_c0_g1_i1.p1	UniRef90_A0A2A4JU95	Uncharacterized protein n	71.79	117	31	2	1	116	1	116	1e-42	155
TRINITY_DN108949_c0_g1_i1.p1	UniRef90_A0A1B2F656	Phage regulatory protein Rha n	98.5	133	2	0	1	133	152	284	2e-92	281
TRINITY_DN108951_c0_g1_i1.p1	UniRef90_UPI000B37F78F	uncharacterized protein LOC110384334 n	60.82	97	38	0	3	99	225	321	8e-37	137
TRINITY_DN108976_c0_g1_i1.p1	UniRef90_A0A3R4AAP9	Maltokinase n	96.83	126	4	0	1	126	149	274	5e-80	250
TRINITY_DN108987_c0_g1_i1.p1	UniRef90_A0A2A4J213	Peptidase_M14 domain-containing protein n	72.03	118	33	0	1	118	85	202	1e-54	188
TRINITY_DN108996_c0_g1_i1.p3	UniRef90_A0A1S9AKZ3	dTDP-4-dehydrorhamnose reductase n	84.47	103	16	0	4	106	469	571	1e-51	183
TRINITY_DN108999_c0_g1_i1.p1	UniRef90_UPI00074A7D07	phosphoenolpyruvate carboxylase n	96.89	161	5	0	1	161	506	666	3e-98	310
TRINITY_DN109001_c0_g1_i1.p1	UniRef90_A0A1I4EA59	Uncharacterized protein n	99.15	118	1	0	1	118	1	118	7e-78	238
TRINITY_DN109023_c0_g1_i1.p1	UniRef90_UPI000EF790B0	uncharacterized protein LOC113495449 n	84.42	276	43	0	1	276	17	292	2e-175	499
TRINITY_DN109047_c0_g1_i1.p1	UniRef90_A0A2A4JZ09	Uncharacterized protein n	75.97	154	32	1	1	149	40	193	6e-68	222
TRINITY_DN109067_c0_g1_i1.p1	UniRef90_UPI000EF761DA	chymotrypsin-1-like n	94.81	135	3	1	1	131	143	277	4e-87	267
TRINITY_DN109097_c0_g1_i1.p2	UniRef90_UPI000272BFC0	PAS domain-containing sensor histidine kinase n	100	105	0	0	1	105	18	122	4e-64	212
TRINITY_DN109098_c0_g1_i1.p1	UniRef90_UPI000EF83F50	cGMP-dependent 3',5'-cyclic phosphodiesterase-like isoform X1 n	88.18	203	24	0	1	203	231	433	4e-128	390
TRINITY_DN109104_c0_g1_i1.p1	UniRef90_C3KDM6	Phosphatidylserine decarboxylase proenzyme n	97.22	180	5	0	1	180	51	230	4e-125	366
TRINITY_DN109109_c0_g1_i1.p1	UniRef90_A0A0S4I841	Porin D n	95.41	109	5	0	1	109	331	439	1e-66	219
TRINITY_DN109116_c0_g1_i1.p3	UniRef90_J2YU86	Chemotaxis protein histidine kinase-like protein (Fragment) n	96.76	216	7	0	2	217	937	1152	4e-134	418
TRINITY_DN10911_c0_g1_i1.p1	UniRef90_A0A2H1W609	SFRICE_037012 n	83.23	155	26	0	1	155	1	155	3e-79	257
TRINITY_DN109124_c0_g1_i1.p1	UniRef90_Q88DK2	Phosphoribosylamine--glycine ligase n	97.3	111	3	0	1	111	10	120	1e-67	221
TRINITY_DN109134_c0_g1_i1.p3	UniRef90_Q6KAY1	Efflux pump membrane transporter n	98.28	116	2	0	1	116	925	1040	5e-66	225
TRINITY_DN109138_c0_g1_i1.p1	UniRef90_UPI000EF83F45	zinc finger BED domain-containing protein 1-like n	59.33	268	106	2	14	281	276	540	7e-106	334
TRINITY_DN109141_c0_g1_i1.p2	UniRef90_A0A3R1R7Z6	Porin B n	93.2	103	7	0	1	103	116	218	1e-63	204
TRINITY_DN109143_c0_g1_i1.p1	UniRef90_J3E330	Uncharacterized protein n	87.93	174	21	0	1	174	2	175	1e-98	295
TRINITY_DN109145_c0_g1_i1.p1	UniRef90_A0A333DTP5	Cation transport protein n	98.14	161	3	0	1	161	96	256	1e-107	322
TRINITY_DN109146_c0_g1_i1.p1	UniRef90_UPI000F06B31B	lipase family protein n	72.88	118	32	0	1	118	49	166	3e-50	179
TRINITY_DN109150_c0_g1_i1.p1	UniRef90_A0A405NHP1	Uncharacterized protein n	74.7	83	21	0	34	116	2	84	4e-18	85.1
TRINITY_DN109160_c0_g1_i1.p1	UniRef90_A0A2R3Q727	Uncharacterized protein n	100	173	0	0	1	173	58	230	1e-114	342
TRINITY_DN109166_c0_g1_i1.p2	UniRef90_A0A379KRC2	Fimbrial biogenesis outer membrane usher protein n	87.16	148	19	0	1	148	346	493	1e-82	270
TRINITY_DN109171_c0_g1_i1.p2	UniRef90_A0A1B2D2S3	1-deoxy-D-xylulose 5-phosphate reductoisomerase n	99.03	103	1	0	1	103	12	114	6e-63	207
TRINITY_DN109177_c0_g1_i1.p2	UniRef90_A0A0K1K0K4	Acetyl-CoA acetyltransferase n	84.62	130	20	0	9	138	142	271	9e-71	229
TRINITY_DN109184_c0_g1_i1.p2	UniRef90_A0A2G8MRX7	Phage head morphogenesis protein n	92.9	155	11	0	1	155	10	164	3e-97	293
TRINITY_DN109189_c0_g1_i1.p1	UniRef90_D8NGC4	Isoquinoline 1-oxidoreductase alpha subunit n	92.24	116	9	0	9	124	1	116	1e-72	226
TRINITY_DN109207_c0_g1_i1.p1	UniRef90_A0A3R8V9D1	CAP domain-containing protein n	93.14	175	12	0	1	175	28	202	3e-113	336
TRINITY_DN109211_c0_g1_i1.p1	UniRef90_A0A4V2KW46	Phage infection protein (Fragment) n	97.56	123	3	0	1	123	36	158	1e-78	245
TRINITY_DN109227_c0_g1_i1.p3	UniRef90_A0A485D1L1	Cytochrome o ubiquinol oxidase subunit I n	95.5	111	5	0	1	111	35	145	4e-67	221
TRINITY_DN109237_c0_g1_i1.p1	UniRef90_UPI000C142FF6	uncharacterized protein LOC111348499 n	88.71	186	19	1	1	184	267	452	2e-109	342
TRINITY_DN109251_c0_g1_i1.p1	UniRef90_UPI000EF7B071	uncharacterized protein LOC113495876 n	68.97	116	36	0	2	117	2596	2711	1e-45	170
TRINITY_DN109251_c0_g1_i1.p1	UniRef90_UPI000EF7B071	uncharacterized protein LOC113495876 n	58.62	116	48	0	2	117	996	1111	1e-38	150
TRINITY_DN109260_c0_g1_i1.p2	UniRef90_A0A1K1TAN3	Protein translocase subunit SecD n	95.93	123	5	0	3	125	187	309	1e-73	242
TRINITY_DN109285_c0_g1_i1.p1	UniRef90_M5D6S4	Dicarboxylate carrier protein n	100	100	0	0	1	100	88	187	4e-59	199
TRINITY_DN109286_c0_g1_i1.p2	UniRef90_A0A3M3JTQ1	RNA polymerase-binding transcription factor DksA n	85.85	106	13	1	5	108	4	109	6e-59	190
TRINITY_DN10928_c0_g1_i1.p1	UniRef90_A0A2H1WT46	SFRICE_025795 (Fragment) n	60.29	204	48	7	1	177	279	476	6e-48	176
TRINITY_DN10928_c0_g1_i2.p1	UniRef90_A0A2A4J8I3	SAM domain-containing protein (Fragment) n	80	75	15	0	86	160	197	271	1e-33	136
TRINITY_DN109291_c0_g1_i1.p1	UniRef90_UPI0007E3C692	hypothetical protein n	49.45	91	35	4	17	106	566	646	2e-12	73.6
TRINITY_DN109300_c0_g1_i1.p1	UniRef90_UPI000EF7E31D	myrosinase 1-like n	70.13	231	63	1	1	231	100	324	2e-116	354
TRINITY_DN109315_c0_g1_i1.p1	UniRef90_A0A437ARA7	THAP-type domain-containing protein n	73.65	148	39	0	1	148	170	317	6e-74	248
TRINITY_DN109318_c0_g1_i1.p1	UniRef90_A0A0E3MJX3	Membrane protein n	97.54	122	3	0	1	122	186	307	2e-74	235
TRINITY_DN109322_c0_g1_i1.p3	UniRef90_E2XNF4	DNA topoisomerase 1 n	99.19	123	1	0	1	123	513	635	2e-81	265
TRINITY_DN109335_c0_g1_i1.p1	UniRef90_A0A3R2NQH1	Phosphatidate cytidylyltransferase n	94.78	115	6	0	1	115	57	171	4e-68	219
TRINITY_DN109337_c0_g1_i1.p1	UniRef90_A0A3D2ZVM2	Methyl-accepting chemotaxis protein (Fragment) n	94.83	116	6	0	1	116	202	317	1e-69	229
TRINITY_DN109354_c0_g1_i1.p3	UniRef90_A0A356JD12	Aspartokinase (Fragment) n	100	100	0	0	1	100	280	379	1e-60	204
TRINITY_DN109354_c0_g1_i1.p3	UniRef90_A0A356JD12	Aspartokinase (Fragment) n	44.07	59	33	0	40	98	400	458	9e-05	50.4
TRINITY_DN109360_c0_g1_i1.p2	UniRef90_UPI00106BED21	alpha/beta fold hydrolase n	76.79	112	26	0	5	116	16	127	2e-53	178
TRINITY_DN109411_c0_g1_i1.p2	UniRef90_M5D3Q2	Uncharacterized protein n	98.91	183	2	0	1	183	11	193	1e-128	375
TRINITY_DN109466_c0_g1_i1.p1	UniRef90_A0A143GNW9	Methyltransf_11 domain-containing protein n	97.14	105	3	0	5	109	1	105	1e-63	206
TRINITY_DN109472_c0_g1_i1.p2	UniRef90_A0A3R5MD71	Leucine-responsive regulatory protein n	80.25	162	32	0	1	162	1	162	4e-90	272
TRINITY_DN109491_c0_g1_i1.p2	UniRef90_A0A089Y8V4	Nicotinate phosphoribosyltransferase n	85.62	153	22	0	1	153	1	153	1e-86	271
TRINITY_DN109495_c0_g1_i1.p1	UniRef90_B2FLM5	8-amino-7-oxononanoate synthase n	98.95	286	3	0	1	286	35	320	0	561
TRINITY_DN109506_c0_g1_i1.p1	UniRef90_A0A3R4C5F0	Proline/glycine betaine transporter n	89.91	109	11	0	1	109	87	195	4e-63	206
TRINITY_DN109539_c0_g1_i1.p1	UniRef90_A0A333DYJ0	Diguanylate cyclase n	98.96	192	2	0	1	192	170	361	5e-127	380
TRINITY_DN109552_c0_g1_i1.p1	UniRef90_A0A354IR69	Uncharacterized protein n	68.5	127	37	1	1	124	256	382	8e-43	157
TRINITY_DN109568_c0_g1_i1.p3	UniRef90_A0A2N5CAA2	Molybdopterin oxidoreductase n	88.7	115	13	0	1	115	653	767	3e-62	214
TRINITY_DN109572_c0_g1_i1.p1	UniRef90_UPI0000403C80	TRAS1 ORF2p n	48	125	63	2	13	136	17	140	3e-32	125
TRINITY_DN109577_c0_g1_i1.p2	UniRef90_J7V6G7	ETF domain-containing protein n	93.6	125	8	0	1	125	79	203	1e-77	243
TRINITY_DN109587_c0_g1_i1.p1	UniRef90_A0A1E1WAU0	Uncharacterized protein (Fragment) n	47.29	129	52	2	1	122	358	477	2e-26	114
TRINITY_DN109592_c0_g1_i1.p1	UniRef90_UPI0008A9474D	tandem-type lipoprotein n	97.48	119	3	0	1	119	135	253	1e-75	236
TRINITY_DN109610_c0_g1_i1.p2	UniRef90_S2KEJ6	Uncharacterized protein n	81.36	59	11	0	55	113	1	59	1e-20	93.6
TRINITY_DN109614_c0_g1_i1.p1	UniRef90_B1J309	Extracellular solute-binding protein family 3 n	80.31	127	25	0	1	127	8	134	5e-69	219
TRINITY_DN109618_c0_g1_i1.p2	UniRef90_A0A0M0NGE2	DUF4440 domain-containing protein n	95	100	5	0	1	100	30	129	1e-58	188
TRINITY_DN109620_c0_g1_i1.p1	UniRef90_A0A2A4JC31	GP-PDE domain-containing protein n	100	25	0	0	1	25	327	351	3e-07	58.2
TRINITY_DN109625_c0_g1_i1.p1	UniRef90_A0A1S1GXI3	ADP-dependent (S)-NAD(P)H-hydrate dehydratase n	97.18	142	4	0	1	142	34	175	5e-97	293
TRINITY_DN109628_c0_g1_i1.p1	UniRef90_A0A2P9HQZ3	Aquaporin Z n	88.52	122	14	0	1	122	88	209	1e-64	208
TRINITY_DN109641_c0_g1_i1.p1	UniRef90_A0A481QK34	Phosphomannomutase/phosphoglucomutase n	93.27	104	7	0	1	104	98	201	2e-58	198
TRINITY_DN109660_c0_g1_i1.p1	UniRef90_A0A3R8UQG6	Methylenetetrahydrofolate reductase n	96.67	120	4	0	1	120	126	245	1e-73	233
TRINITY_DN109669_c0_g1_i1.p1	UniRef90_A0A1F1Q1C2	Acyl-CoA dehydrogenase n	94.87	117	6	0	1	117	107	223	2e-74	237
TRINITY_DN109692_c0_g1_i1.p1	UniRef90_UPI0009A156C3	protease modulator HflK n	79.52	166	34	0	1	166	210	375	1e-84	274
TRINITY_DN109694_c0_g1_i1.p1	UniRef90_S2XDK0	Uncharacterized protein (Fragment) n	100	155	0	0	1	155	157	311	4e-106	318
TRINITY_DN109706_c0_g1_i1.p1	UniRef90_A0A404G347	Phosphate acetyltransferase n	94.09	186	11	0	1	186	385	570	5e-113	347
TRINITY_DN109737_c0_g1_i1.p3	UniRef90_A0A2A4JW87	Uncharacterized protein n	98.48	132	2	0	1	132	111	242	8e-59	194
TRINITY_DN109752_c0_g1_i1.p2	UniRef90_B8L348	Outer membrane protein assembly factor BamA n	94.07	118	7	0	1	118	662	779	4e-67	227
TRINITY_DN109757_c0_g1_i1.p1	UniRef90_A0A2N7XZF0	Valine--tRNA ligase n	99.19	123	1	0	1	123	275	397	5e-76	252
TRINITY_DN109774_c0_g1_i1.p1	UniRef90_A0A023WS65	Membrane protein n	100	234	0	0	1	234	34	267	1e-164	478
TRINITY_DN109786_c0_g1_i1.p1	UniRef90_B8LAS8	Flagellar biosynthetic protein FlhB n	100	141	0	0	1	141	101	241	1e-93	288
TRINITY_DN109809_c0_g1_i1.p2	UniRef90_B1J4V2	OsmC family protein n	94.96	119	6	0	2	120	24	142	6e-76	233
TRINITY_DN109819_c0_g1_i1.p1	UniRef90_UPI000EF7A066	GATA zinc finger domain-containing protein 10-like n	91.67	144	3	1	1	135	1	144	1e-77	244
TRINITY_DN109824_c0_g1_i1.p1	UniRef90_A0A0S4HXM9	Putative metallo-hydrolase n	95.24	126	6	0	1	126	36	161	9e-83	253
TRINITY_DN109840_c0_g1_i1.p2	UniRef90_A0A1B4WW76	Aldehyde dehydrogenase n	86.63	202	27	0	3	204	184	385	2e-123	370
TRINITY_DN109846_c0_g1_i1.p2	UniRef90_UPI00094B21A4	TRAP transporter large permease subunit n	94.02	117	7	0	1	117	32	148	4e-69	222
TRINITY_DN109859_c0_g1_i1.p2	UniRef90_A1R466	Succinate dehydrogenase iron-sulfur subunit n	97	100	3	0	1	100	161	260	2e-64	207
TRINITY_DN109865_c0_g1_i1.p2	UniRef90_A0A0G5TNG4	Glutathione S-transferase GST-4.5 n	94.35	124	7	0	1	124	33	156	3e-78	243
TRINITY_DN109871_c0_g1_i1.p2	UniRef90_A0A2L1HIX5	DUF4398 domain-containing protein n	90.84	251	23	0	2	252	1	251	7e-161	459
TRINITY_DN109876_c0_g1_i1.p1	UniRef90_A0A145XRG9	Major facilitator family transporter n	92.93	99	7	0	1	99	281	379	2e-52	180
TRINITY_DN109885_c0_g1_i1.p1	UniRef90_A0A0V8SPJ8	HTH lysR-type domain-containing protein n	75.69	181	44	0	11	191	1	181	9e-96	292
TRINITY_DN109887_c0_g1_i1.p1	UniRef90_A0A4Q6EXJ7	ABC transporter ATP-binding protein (Fragment) n	96.77	93	3	0	32	124	1	93	2e-57	186
TRINITY_DN109890_c0_g1_i1.p3	UniRef90_J2YJW4	Cation/multidrug efflux pump n	95.14	144	7	0	1	144	748	891	8e-86	282
TRINITY_DN10989_c0_g1_i1.p1	UniRef90_UPI000EF7BAFA	carbohydrate sulfotransferase 11 isoform X2 n	93.8	355	22	0	1	355	1	355	0	691
TRINITY_DN10989_c0_g1_i2.p1	UniRef90_UPI000EF81881	carbohydrate sulfotransferase 11 isoform X1 n	94.23	381	22	0	1	381	1	381	0	746
TRINITY_DN109907_c0_g1_i1.p2	UniRef90_A0A2W5HRT9	Bifunctional isocitrate dehydrogenase kinase/phosphatase (Fragment) n	96.54	231	8	0	18	248	1	231	1e-154	451
TRINITY_DN109915_c0_g1_i1.p1	UniRef90_A0A014NJM0	Potassium-transporting ATPase ATP-binding subunit n	97.06	136	4	0	4	139	391	526	1e-82	268
TRINITY_DN109918_c0_g1_i1.p2	UniRef90_A0A0U5I328	Putative protease n	98.48	132	2	0	1	132	84	215	2e-86	263
TRINITY_DN10992_c0_g1_i1.p1	UniRef90_A0A3R1S1V4	L-2,4-diaminobutyrate decarboxylase n	93.04	273	19	0	1	273	17	289	6e-175	500
TRINITY_DN109937_c0_g1_i1.p1	UniRef90_UPI000761935F	glutathione peroxidase n	90.38	104	10	0	2	105	80	183	4e-64	204
TRINITY_DN109944_c0_g1_i1.p3	UniRef90_S2K907	AraC family transcriptional regulator n	94.37	142	8	0	1	142	197	338	4e-88	272
TRINITY_DN10996_c0_g1_i1.p1	UniRef90_A0A150HTH6	Acetyl-coenzyme A synthetase n	96.55	290	10	0	1	290	260	549	0	582
TRINITY_DN109979_c0_g1_i1.p2	UniRef90_A0A3R3GGB1	Amidase n	90.48	105	10	0	1	105	48	152	2e-63	204
TRINITY_DN109987_c0_g1_i1.p4	UniRef90_A0A0F5ZPR1	Uncharacterized protein n	96.88	64	1	1	41	104	49	111	2e-28	110
TRINITY_DN110000_c0_g1_i1.p1	UniRef90_A0A2W5MN99	ATP-dependent DNA helicase n	98.25	114	2	0	1	114	211	324	2e-65	226
TRINITY_DN110006_c0_g1_i1.p1	UniRef90_D0SIR4	Uncharacterized protein n	95.69	232	10	0	1	232	1	232	2e-164	466
TRINITY_DN110008_c0_g1_i1.p1	UniRef90_A0A014MJ93	Exodeoxyribonuclease 7 large subunit n	75.45	110	18	1	2	102	182	291	5e-46	164
TRINITY_DN110016_c0_g1_i1.p1	UniRef90_A0A3D4TM50	Serine/threonine kinase (Fragment) n	95.85	193	8	0	1	193	109	301	3e-106	326
TRINITY_DN110033_c0_g1_i1.p1	UniRef90_A0A0L6KEH8	DNA-packaging protein n	84.1	195	31	0	1	195	240	434	3e-114	345
TRINITY_DN110045_c0_g1_i1.p1	UniRef90_M5CWS9	Lipid A export ATP-binding/permease protein msbA n	100	154	0	0	1	154	284	437	1e-100	313
TRINITY_DN110056_c0_g1_i1.p2	UniRef90_A0A2W5JUG0	TonB-dependent receptor (Fragment) n	96.61	118	4	0	1	118	107	224	2e-70	232
TRINITY_DN110062_c0_g1_i1.p1	UniRef90_A0A385NJ37	MBL fold metallo-hydrolase n	95.58	113	5	0	1	113	76	188	4e-70	226
TRINITY_DN110075_c0_g1_i1.p2	UniRef90_A0A3R1U776	Uncharacterized protein n	55.24	105	45	2	40	143	1	104	6e-23	98.2
TRINITY_DN110086_c0_g1_i1.p2	UniRef90_A0A3R2QR92	Uncharacterized protein n	99.38	160	1	0	1	160	4	163	3e-104	310
TRINITY_DN1100_c0_g1_i1.p1	UniRef90_UPI000EF84D22	uncharacterized protein LOC113503586 isoform X1 n	55.83	163	57	7	1	155	207	362	8e-29	119
TRINITY_DN110111_c0_g1_i1.p1	UniRef90_S2K9R6	Uncharacterized protein n	93.66	142	9	0	1	142	269	410	6e-82	271
TRINITY_DN110116_c0_g1_i1.p2	UniRef90_B1JDK1	TonB-dependent hemoglobin/transferrin/lactoferrin family receptor n	96.97	132	4	0	1	132	67	198	6e-77	255
TRINITY_DN110133_c0_g1_i1.p2	UniRef90_B4SN30	Uncharacterized protein n	98.47	261	4	0	1	261	115	375	1e-179	511
TRINITY_DN110135_c0_g1_i1.p2	UniRef90_A0A2V4KWW7	Type VI secretion system membrane subunit TssM n	80	115	23	0	1	115	304	418	8e-52	184
TRINITY_DN110150_c0_g1_i1.p2	UniRef90_M5CI40	TPR repeat-containing protein n	96.51	172	6	0	36	207	1	172	1e-107	325
TRINITY_DN110159_c0_g1_i1.p2	UniRef90_A0A0G5NKX3	1,6-anhydro-N-acetylmuramyl-L-alanine amidase AmpD n	95.59	136	6	0	1	136	49	184	2e-86	262
TRINITY_DN110166_c0_g1_i1.p1	UniRef90_A0A0N8HGU2	D-erythrose-4-phosphate dehydrogenase n	100	146	0	0	1	146	200	345	6e-99	300
TRINITY_DN110188_c0_g1_i1.p1	UniRef90_M5D6H0	Imidazolonepropionase n	94.77	153	8	0	1	153	127	279	6e-93	283
TRINITY_DN110190_c0_g1_i1.p2	UniRef90_A0A2V5D9G0	Potassium efflux system protein n	96.2	158	6	0	1	158	229	386	2e-91	298
TRINITY_DN110191_c0_g1_i1.p1	UniRef90_W4AVI5	Aminotransferase n	97.44	117	3	0	1	117	73	189	2e-72	233
TRINITY_DN110198_c0_g1_i1.p3	UniRef90_UPI000EF83A86	titin-like isoform X1 n	71.43	126	20	2	6	120	1925	2045	5e-49	180
TRINITY_DN110204_c0_g1_i1.p1	UniRef90_A0A365SGJ3	Glutamyl-tRNA reductase (Fragment) n	98.11	106	2	0	1	106	5	110	5e-66	208
TRINITY_DN11020_c0_g1_i2.p1	UniRef90_A0A2H1VST7	SFRICE_010482 (Fragment) n	97.06	102	3	0	1	102	877	978	1e-58	206
TRINITY_DN110214_c0_g1_i1.p1	UniRef90_A0A3B8P1L3	Fumarate reductase/succinate dehydrogenase flavoprotein subunit (Fragment) n	90.21	143	14	0	1	143	79	221	7e-91	281
TRINITY_DN110219_c0_g1_i1.p1	UniRef90_A0A349Y827	NAD(P) transhydrogenase subunit beta (Fragment) n	82.25	169	30	0	6	174	1	169	2e-84	259
TRINITY_DN11025_c0_g1_i1.p2	UniRef90_A0A3D0DX28	Transcriptional activator NhaR n	97.52	121	3	0	1	121	31	151	4e-73	232
TRINITY_DN110272_c0_g1_i1.p1	UniRef90_A0A405RJ24	Polysaccharide biosynthesis/export protein n	87.86	313	37	1	1	312	37	349	0	563
TRINITY_DN110275_c0_g1_i2.p1	UniRef90_A0A2W1BPF4	Uncharacterized protein n	75	92	23	0	11	102	6	97	3e-45	153
TRINITY_DN110294_c0_g1_i1.p1	UniRef90_UPI000EF7F6DB	uncharacterized protein LOC113505865 n	90.2	102	10	0	9	110	1	102	1e-56	195
TRINITY_DN110299_c0_g1_i1.p1	UniRef90_Q1I5V8	Ribonuclease 3 n	95.03	161	8	0	1	161	34	194	8e-105	311
TRINITY_DN110320_c0_g1_i1.p1	UniRef90_A0A258CBG6	Pseudaminic acid synthase (Fragment) n	91.43	105	9	0	1	105	25	129	2e-64	204
TRINITY_DN110336_c0_g1_i1.p1	UniRef90_A0A406QUP2	Potassium transport protein Kup n	95.17	145	7	0	1	145	74	218	1e-94	287
TRINITY_DN110340_c0_g1_i1.p1	UniRef90_O82399	Malate dehydrogenase 1, peroxisomal n	91.36	81	7	0	12	92	257	337	8e-42	154
TRINITY_DN110340_c0_g1_i1.p1	UniRef90_O82399	Malate dehydrogenase 1, peroxisomal n	94.52	73	4	0	89	161	257	329	6e-39	146
TRINITY_DN110354_c0_g1_i1.p1	UniRef90_UPI000EF77B12	uncharacterized protein LOC113498697 n	77.94	136	24	5	1	133	157	289	1e-56	199
TRINITY_DN110359_c0_g1_i1.p1	UniRef90_A0A3R1I4C2	Glutathione import ATP-binding protein GsiA n	81.73	104	19	0	1	104	43	146	3e-47	166
TRINITY_DN110360_c0_g1_i1.p1	UniRef90_A0A149PSN5	Phosphoribosylformylglycinamidine synthase (Fragment) n	98.6	143	2	0	47	189	1	143	2e-87	283
TRINITY_DN110373_c0_g1_i1.p1	UniRef90_A0A409PAF2	Uncharacterized protein n	72.34	47	13	0	1	47	336	382	4e-12	71.6
TRINITY_DN110375_c0_g1_i1.p1	UniRef90_UPI000468A046	LysR family transcriptional regulator n	94.12	136	8	0	1	136	34	169	8e-84	259
TRINITY_DN110384_c0_g1_i1.p1	UniRef90_A0A1V2V1G2	Uncharacterized protein n	100	222	0	0	1	222	312	533	2e-152	450
TRINITY_DN110386_c0_g1_i1.p2	UniRef90_A0A379KL62	Flagellar assembly protein H n	93.81	226	14	0	1	226	1	226	3e-128	375
TRINITY_DN110391_c0_g1_i1.p1	UniRef90_A6WXL6	Argininosuccinate lyase n	99.4	167	1	0	1	167	282	448	2e-111	337
TRINITY_DN110401_c0_g1_i1.p1	UniRef90_A0A0G5SVU7	Sensor protein SrrB n	96.77	124	4	0	1	124	84	207	5e-75	242
TRINITY_DN11041_c0_g1_i1.p1	UniRef90_A0A333DUQ1	DNA mismatch repair protein MutS n	100	125	0	0	1	125	467	591	4e-76	253
TRINITY_DN110432_c0_g1_i1.p1	UniRef90_UPI000C141928	uncharacterized protein LOC111352378 n	58.44	77	29	1	48	124	8	81	2e-20	94.7
TRINITY_DN110453_c0_g1_i1.p1	UniRef90_A0A0Q7RWI0	Glucokinase n	97.3	111	3	0	1	111	426	536	4e-64	216
TRINITY_DN110459_c0_g1_i1.p2	UniRef90_A0A333DYF4	Sensory box protein n	96.88	96	3	0	23	118	12	107	8e-53	187
TRINITY_DN110478_c0_g1_i1.p4	UniRef90_A0A4R3USE6	Sterol desaturase/sphingolipid hydroxylase (Fatty acid hydroxylase superfamily) n	79.09	110	23	0	1	110	251	360	1e-37	141
TRINITY_DN110481_c0_g1_i1.p2	UniRef90_J7VCD9	DUF418 domain-containing protein n	90.06	161	16	0	1	161	209	369	8e-95	293
TRINITY_DN110483_c0_g1_i1.p2	UniRef90_B8LBC5	Flagellar motor switch protein FliM n	100	105	0	0	1	105	1	105	6e-67	216
TRINITY_DN110493_c0_g1_i1.p2	UniRef90_UPI00063F63A9	uncharacterized protein LOC105829603 n	100	127	0	0	1	127	67	193	7e-88	269
TRINITY_DN110507_c0_g1_i1.p1	UniRef90_A0A3R3EFQ4	Fatty acid oxidation complex subunit alpha n	99.34	151	1	0	1	151	73	223	1e-94	296
TRINITY_DN110518_c0_g1_i1.p1	UniRef90_A0A2J7QPG9	Endo/exonuclease/phosphatase domain-containing protein n	34.11	129	79	4	26	150	55	181	1e-12	74.3
TRINITY_DN110519_c0_g1_i1.p1	UniRef90_Q9Z441	Bifunctional protein PyrR n	94.07	118	7	0	35	152	1	118	4e-74	231
TRINITY_DN110530_c0_g1_i1.p3	UniRef90_A0A357NPI6	Aspartate aminotransferase family protein (Fragment) n	95.08	183	9	0	1	183	128	310	2e-109	328
TRINITY_DN110537_c0_g1_i1.p1	UniRef90_B8L6G9	TonB protein n	100	144	0	0	1	144	151	294	3e-97	294
TRINITY_DN110547_c0_g1_i1.p1	UniRef90_A0A179RH51	Cys-tRNA(Pro)/Cys-tRNA(Cys) deacylase n	100	120	0	0	1	120	13	132	1e-79	243
TRINITY_DN110567_c0_g1_i1.p1	UniRef90_N9FTP1	Uncharacterized protein n	95.75	212	9	0	1	212	132	343	2e-133	407
TRINITY_DN11056_c0_g1_i1.p3	UniRef90_B0KF74	Transcriptional regulator, TetR family n	90.26	154	15	0	1	154	26	179	1e-93	281
TRINITY_DN110604_c0_g1_i1.p1	UniRef90_A0A2R3Q2Y8	Serine hydrolase n	99.44	179	1	0	1	179	81	259	3e-120	360
TRINITY_DN110619_c0_g1_i1.p1	UniRef90_A0A2A4JB85	Reverse transcriptase domain-containing protein n	46.75	246	131	0	6	251	359	604	6e-75	252
TRINITY_DN11061_c0_g1_i1.p1	UniRef90_UPI000EF75A5D	vitellogenin-like n	82.76	116	20	0	2	117	2015	2130	7e-58	205
TRINITY_DN11061_c0_g1_i1.p1	UniRef90_UPI000EF75A5D	vitellogenin-like n	75.86	116	28	0	2	117	488	603	2e-51	187
TRINITY_DN110620_c0_g1_i1.p2	UniRef90_A0A014Q6L0	Aminopeptidase N n	97.56	123	3	0	1	123	617	739	9e-75	249
TRINITY_DN110635_c0_g1_i1.p2	UniRef90_A0A3R3I3M6	DNA helicase II n	94.12	102	6	0	1	102	89	190	3e-59	196
TRINITY_DN110640_c0_g1_i1.p1	UniRef90_A0A1B2D1P4	Histidine kinase domain-containing protein n	94.12	136	8	0	1	136	217	352	6e-72	237
TRINITY_DN110648_c0_g1_i1.p2	UniRef90_I4KRP8	TonB-dependent receptor n	99.39	165	1	0	1	165	234	398	5e-109	336
TRINITY_DN11065_c0_g1_i2.p2	UniRef90_M5CLK5	AB hydrolase-1 domain-containing protein n	97.54	285	7	0	1	285	1	285	0	563
TRINITY_DN110661_c0_g1_i1.p1	UniRef90_M5D6S4	Dicarboxylate carrier protein n	96.77	124	4	0	1	124	225	348	5e-72	234
TRINITY_DN110664_c0_g1_i1.p2	UniRef90_A0A0N9MPR9	Tail sheath protein n	92.38	105	8	0	1	105	148	252	7e-62	204
TRINITY_DN110701_c0_g1_i1.p2	UniRef90_UPI000C152935	M1 family metallopeptidase n	97.95	146	3	0	1	146	303	448	1e-94	297
TRINITY_DN110714_c0_g1_i1.p1	UniRef90_A0A072TKC8	Tr-type G domain-containing protein n	99.21	126	1	0	1	126	103	228	6e-81	252
TRINITY_DN11071_c0_g1_i1.p1	UniRef90_A0A0M3AFK9	DUF11 domain-containing protein n	97.96	147	3	0	1	147	651	797	3e-90	292
TRINITY_DN110726_c0_g1_i1.p1	UniRef90_B8L721	Glycerophosphoryl diester phosphodiesteraseglycerophosphoryl diester phosphodiesterase n	96.77	217	7	0	1	217	38	254	2e-149	433
TRINITY_DN110757_c0_g1_i1.p2	UniRef90_UPI001124F6AD	hypothetical protein n	99.09	110	1	0	1	110	60	169	9e-65	206
TRINITY_DN110757_c0_g1_i1.p2	UniRef90_UPI001124F6AD	hypothetical protein n	88.51	87	10	0	23	109	1	87	9e-42	147
TRINITY_DN110757_c0_g1_i1.p2	UniRef90_UPI001124F6AD	hypothetical protein n	81.82	33	6	0	1	33	141	173	1e-05	50.8
TRINITY_DN110759_c0_g1_i1.p2	UniRef90_A0A408A6K0	Gnt-II system L-idonate transporter n	93.86	114	7	0	1	114	26	139	3e-67	218
TRINITY_DN110800_c0_g1_i1.p1	UniRef90_A0A1V2N6K5	Ankyrin repeat family protein n	92.38	105	8	0	1	105	1	105	2e-59	196
TRINITY_DN110808_c0_g1_i1.p2	UniRef90_A0A0H2QKP5	Membrane protein n	100	63	0	0	53	115	1	63	2e-33	123
TRINITY_DN110817_c0_g1_i1.p2	UniRef90_A0A3R2LEV4	Alcohol dehydrogenase cytochrome c subunit n	95.45	88	4	0	14	101	1	88	3e-54	177
TRINITY_DN11082_c0_g1_i1.p1	UniRef90_A0A1D8YC53	LysR family transcriptional regulator n	67.5	120	28	2	10	126	139	250	2e-43	156
TRINITY_DN11082_c0_g1_i1.p1	UniRef90_A0A1D8YC53	LysR family transcriptional regulator n	61.43	70	24	1	79	145	139	208	5e-19	91.3
TRINITY_DN11082_c0_g1_i1.p1	UniRef90_A0A1D8YC53	LysR family transcriptional regulator n	78.95	57	4	1	1	57	202	250	2e-17	86.7
TRINITY_DN110836_c0_g1_i1.p3	UniRef90_S2KNM7	Oxidase n	85.82	141	20	0	35	175	1	141	3e-80	248
TRINITY_DN11084_c0_g1_i1.p1	UniRef90_A0A0X3R116	NodB homology domain-containing protein n	97.74	177	4	0	1	177	100	276	1e-125	367
TRINITY_DN110858_c0_g1_i1.p2	UniRef90_A0A3C1ANP0	Glutathione-disulfide reductase (Fragment) n	95.73	117	5	0	2	118	29	145	1e-75	235
TRINITY_DN110870_c0_g1_i1.p1	UniRef90_A0A365PF17	TonB-dependent receptor (Fragment) n	93.46	153	10	0	1	153	36	188	3e-100	300
TRINITY_DN110885_c0_g1_i1.p1	UniRef90_A0A408BKL7	TonB dependent receptor n	94.83	174	9	0	1	174	96	269	5e-117	345
TRINITY_DN110890_c0_g1_i1.p2	UniRef90_M5CUL2	Vitamin B12 transporter btuB n	91.89	111	9	0	1	111	386	496	8e-65	221
TRINITY_DN11092_c0_g1_i1.p1	UniRef90_A0A0P7D9U1	Integrating conjugative element protein n	100	139	0	0	54	192	1	139	7e-92	277
TRINITY_DN110937_c0_g1_i1.p1	UniRef90_A0A2K2FY00	Autotransporter domain-containing protein n	47.37	95	49	1	6	100	863	956	2e-18	90.9
TRINITY_DN110941_c0_g1_i1.p1	UniRef90_UPI000EF7FF72	juvenile hormone esterase-like n	87.07	116	15	0	1	116	279	394	3e-61	208
TRINITY_DN110954_c0_g1_i1.p3	UniRef90_A0A2W5MKP0	5-formyltetrahydrofolate cyclo-ligase n	92.92	113	8	0	1	113	94	206	1e-61	199
TRINITY_DN11097_c0_g1_i1.p1	UniRef90_UPI000EF839A9	zonadhesin-like n	63.73	102	33	2	1	101	166	264	2e-35	134
TRINITY_DN11097_c0_g1_i1.p1	UniRef90_UPI000EF839A9	zonadhesin-like n	45.45	99	52	2	1	98	1	98	2e-14	77
TRINITY_DN11097_c0_g1_i2.p1	UniRef90_UPI000EF839A9	zonadhesin-like n	64.15	106	34	2	8	112	159	261	2e-37	140
TRINITY_DN11097_c0_g1_i2.p1	UniRef90_UPI000EF839A9	zonadhesin-like n	44.44	99	53	2	15	112	1	98	4e-14	76.6
TRINITY_DN110983_c0_g1_i1.p2	UniRef90_A0A333E199	UDP-N-acetylglucosamine 2-epimerase n	98.29	117	2	0	1	117	139	255	2e-72	232
TRINITY_DN110986_c0_g1_i1.p1	UniRef90_A0A345WLR0	Amidohydrolase n	100	108	0	0	1	108	141	248	1e-63	213
TRINITY_DN110998_c0_g1_i1.p1	UniRef90_A0A333EEJ3	Amino acid efflux protein, threonine efflux protein n	93.1	116	8	0	21	136	1	116	6e-66	211
TRINITY_DN11099_c0_g1_i1.p1	UniRef90_UPI000EF7DAF9	cytochrome P450 6B5-like n	74.17	120	31	0	1	120	235	354	5e-54	189
TRINITY_DN111006_c0_g1_i1.p3	UniRef90_A0A1A6XX57	Cu(I)-responsive transcriptional regulator n	89.91	109	11	0	1	109	42	150	1e-65	207
TRINITY_DN111008_c0_g1_i1.p2	UniRef90_B8LA47	Acetyl-CoA carboxylase beta chain n	96.23	106	4	0	5	110	1	106	6e-61	206
TRINITY_DN11100_c0_g1_i1.p1	UniRef90_A0A405DNS6	Toxin RTX-I translocation ATP-binding protein n	96.19	236	9	0	1	236	115	350	6e-156	456
TRINITY_DN111013_c0_g1_i1.p1	UniRef90_A0A011TU58	Phosphate-specific transport system accessory protein PhoU n	95.58	113	5	0	1	113	91	203	6e-71	224
TRINITY_DN111027_c0_g1_i1.p2	UniRef90_A0A1B2D774	Transcriptional regulator n	98.15	162	3	0	1	162	28	189	5e-108	323
TRINITY_DN111029_c0_g1_i1.p1	UniRef90_A0A2A4JCD9	Uncharacterized protein n	54	100	38	3	19	116	61	154	2e-21	95.9
TRINITY_DN11102_c0_g1_i1.p2	UniRef90_A0A014P2T5	GTP 3',8-cyclase n	97.85	186	4	0	2	187	115	300	5e-125	370
TRINITY_DN11104_c0_g1_i1.p3	UniRef90_A0A2V5F6F6	LysR family transcriptional regulator (Fragment) n	96.95	131	4	0	1	131	1	131	5e-86	262
TRINITY_DN111056_c0_g1_i1.p1	UniRef90_M5CX54	UDP-N-acetylglucosamine--peptide N-acetylglucosaminyltransferase 110 kDa subunit n	99.22	128	1	0	1	128	70	197	4e-82	255
TRINITY_DN111071_c0_g1_i1.p1	UniRef90_A0A3R2E0E7	Helicase C-terminal domain-containing protein n	100	117	0	0	1	117	329	445	3e-70	239
TRINITY_DN111085_c0_g1_i1.p1	UniRef90_A0A0D0TMH5	TENA/THI-4/PQQC family protein n	98.25	114	2	0	1	114	10	123	2e-75	236
TRINITY_DN11108_c0_g1_i1.p1	UniRef90_UPI000B372074	carbonyl reductase [NADPH] 1-like n	96.03	277	11	0	1	277	1	277	0	559
TRINITY_DN11109_c0_g1_i2.p1	UniRef90_A0A3R5PYL5	Uncharacterized protein n	82.69	156	27	0	1	156	355	510	8e-75	244
TRINITY_DN111122_c0_g1_i1.p1	UniRef90_UPI000C141DBF	uncharacterized protein LOC111357830 n	56.86	102	40	1	1	98	1	102	1e-32	121
TRINITY_DN111128_c0_g1_i1.p1	UniRef90_M5D4D8	MlaD domain-containing protein n	96.36	110	4	0	1	110	65	174	3e-59	191
TRINITY_DN111133_c0_g1_i1.p1	UniRef90_A0A2H1VWK7	SFRICE_032420 (Fragment) n	100	26	0	0	1	26	70	95	1e-06	53.5
TRINITY_DN111142_c0_g1_i1.p1	UniRef90_UPI000B37F78F	uncharacterized protein LOC110384334 n	50	102	51	0	1	102	1	102	6e-30	119
TRINITY_DN111143_c0_g1_i1.p1	UniRef90_A0A3R2N438	RNA polymerase sigma factor SigV n	93.65	63	4	0	12	74	1	63	7e-34	129
TRINITY_DN111157_c0_g1_i1.p4	UniRef90_A0A2S3X9Z9	Chemotaxis protein n	77.42	124	28	0	1	124	74	197	2e-51	183
TRINITY_DN111200_c0_g1_i1.p1	UniRef90_U3GJD2	Divalent metal cation transporter MntH n	100	118	0	0	1	118	40	157	1e-71	232
TRINITY_DN111218_c0_g1_i1.p2	UniRef90_A0A375FQC6	Copper/silver efflux system, membrane component n	84.11	151	24	0	1	151	82	232	4e-84	259
TRINITY_DN111241_c0_g1_i1.p2	UniRef90_A0A0W7YUP4	Phosphoribosylamine--glycine ligase n	91.26	103	9	0	1	103	300	402	2e-55	189
TRINITY_DN111246_c0_g1_i1.p3	UniRef90_A6X4Y3	Histidinol dehydrogenase n	99.12	114	1	0	1	114	294	407	5e-73	235
TRINITY_DN11125_c0_g1_i1.p1	UniRef90_UPI000EF78D25	anaphase-promoting complex subunit 1 n	92.11	152	12	0	1	152	1187	1338	3e-84	282
TRINITY_DN111285_c0_g1_i1.p1	UniRef90_A0A2A4JUV6	Reverse transcriptase domain-containing protein n	51.97	152	65	3	1	148	65	212	3e-43	158
TRINITY_DN111289_c0_g1_i1.p1	UniRef90_A0A256GHR4	DDE domain protein n	100	83	0	0	36	118	1	83	6e-54	180
TRINITY_DN111304_c0_g1_i1.p2	UniRef90_UPI001053F0A9	excinuclease ABC subunit UvrC n	94.92	118	6	0	1	118	93	210	2e-74	234
TRINITY_DN111307_c0_g1_i1.p1	UniRef90_UPI000E6AD511	recombinase family protein n	95.76	165	7	0	1	165	1	165	1e-104	322
TRINITY_DN11130_c0_g1_i1.p2	UniRef90_A0A3D0K8G4	Alpha,alpha-trehalose-phosphate synthase n	80.88	136	26	0	1	136	51	186	3e-71	231
TRINITY_DN11130_c0_g1_i2.p2	UniRef90_A0A1A6X7E3	Trehalose-6-phosphate synthase n	98.39	124	2	0	1	124	64	187	7e-80	254
TRINITY_DN111322_c0_g1_i1.p2	UniRef90_UPI001063AA98	iron ABC transporter permease n	99.07	108	1	0	1	108	212	319	9e-64	207
TRINITY_DN111332_c0_g1_i1.p1	UniRef90_A0A143GKI9	Isoquinoline 1-oxidoreductase beta subunit n	96.45	141	5	0	1	141	285	425	2e-89	287
TRINITY_DN111345_c0_g1_i1.p1	UniRef90_A0A0R3BI90	START domain-containing protein n	89.17	120	13	0	1	120	43	162	2e-71	224
TRINITY_DN111350_c0_g1_i1.p1	UniRef90_UPI000EF77650	uncharacterized protein LOC113508451 n	79.25	106	21	1	1	106	233	337	2e-53	184
TRINITY_DN11135_c0_g1_i1.p2	UniRef90_T5L4V1	Transmembrane anchor protein n	99.23	259	2	0	1	259	108	366	0	520
TRINITY_DN111377_c0_g1_i1.p1	UniRef90_A0A0E1VIW5	Precorrin-2 dehydrogenase n	98.22	169	3	0	1	169	21	189	3e-116	340
TRINITY_DN111393_c0_g1_i1.p1	UniRef90_A0A2G4DW88	XRE family transcriptional regulator n	98.15	108	2	0	1	108	28	135	1e-64	206
TRINITY_DN111394_c0_g1_i1.p2	UniRef90_A0A354YRX9	Gamma-glutamyltransferase (Fragment) n	81.75	126	23	0	1	126	1	126	9e-64	205
TRINITY_DN111395_c0_g1_i1.p1	UniRef90_A0A1Q4E3V6	ATP-dependent DNA ligase n	96.61	118	4	0	1	118	139	256	4e-72	236
TRINITY_DN111412_c0_g1_i1.p2	UniRef90_A0A1U8N3J2	uncharacterized protein LOC107943144 n	54.36	149	67	1	1	148	211	359	5e-32	127
TRINITY_DN111432_c0_g1_i1.p3	UniRef90_A0A495M0K0	Choline dehydrogenase-like flavoprotein n	76.36	110	25	1	1	109	237	346	1e-45	165
TRINITY_DN111446_c0_g1_i1.p1	UniRef90_UPI00092F2AC6	peptidoglycan DD-metalloendopeptidase family protein n	100	102	0	0	1	102	358	459	1e-66	219
TRINITY_DN11144_c0_g1_i1.p2	UniRef90_A0A3M5QCZ9	Pyruvate kinase (Fragment) n	98.31	118	2	0	3	120	1	118	1e-76	242
TRINITY_DN111459_c0_g1_i1.p1	UniRef90_A0A1F4GIR6	Iron-sulfur cluster assembly protein CyaY n	95.37	108	5	0	17	124	1	108	2e-69	216
TRINITY_DN111469_c0_g1_i1.p1	UniRef90_A0A405TRE8	Phosphoribosylamine--glycine ligase n	95.17	145	7	0	1	145	59	203	1e-96	289
TRINITY_DN111471_c0_g1_i1.p1	UniRef90_A0A407LID9	Uncharacterized protein n	47.06	102	54	0	12	113	58	159	5e-21	95.5
TRINITY_DN111478_c0_g1_i1.p1	UniRef90_B8L897	Uncharacterized protein n	98.74	159	2	0	1	159	21	179	3e-103	315
TRINITY_DN111497_c0_g1_i1.p3	UniRef90_A0A405LQX9	tRNA N6-adenosine threonylcarbamoyltransferase n	99.21	126	1	0	1	126	143	268	7e-83	256
TRINITY_DN111501_c0_g1_i1.p2	UniRef90_UPI000658EC1E	methyl-accepting chemotaxis protein n	96.4	111	4	0	1	111	183	293	3e-62	213
TRINITY_DN111510_c0_g1_i1.p1	UniRef90_A0A449IHZ1	Membrane-bound PQQ-dependent dehydrogenase n	100	120	0	0	1	120	199	318	2e-76	253
TRINITY_DN111535_c0_g1_i1.p1	UniRef90_A0A100HPL4	D-isomer specific 2-hydroxyacid dehydrogenase NAD-binding subunit n	63.77	69	23	1	77	145	8	74	7e-18	88.2
TRINITY_DN111541_c0_g1_i1.p1	UniRef90_A0A2A4K0W0	Uncharacterized protein n	67.24	174	57	0	1	174	102	275	2e-78	253
TRINITY_DN111543_c0_g1_i1.p1	UniRef90_UPI000C143203	uncharacterized protein LOC111353912 n	25.44	169	113	2	16	183	237	393	7e-06	55.5
TRINITY_DN111548_c0_g1_i1.p3	UniRef90_A0A2R3Q4U1	Autotransporter n	100	145	0	0	1	145	1790	1934	1e-91	303
TRINITY_DN111548_c0_g1_i1.p3	UniRef90_A0A2R3Q4U1	Autotransporter n	50	58	29	0	2	59	1468	1525	2e-07	60.5
TRINITY_DN111548_c0_g1_i1.p3	UniRef90_A0A2R3Q4U1	Autotransporter n	54	50	23	0	2	51	1139	1188	3e-07	59.7
TRINITY_DN111598_c0_g1_i1.p2	UniRef90_F3H8F2	Aminotran_1_2 domain-containing protein (Fragment) n	86.21	116	16	0	1	116	1	116	1e-64	206
TRINITY_DN111605_c0_g1_i1.p2	UniRef90_A0A405DDF6	Toluene efflux pump outer membrane protein TtgI n	94.95	99	5	0	1	99	42	140	3e-56	187
TRINITY_DN111614_c0_g1_i1.p1	UniRef90_A0A2H1WLH6	SFRICE_019922 n	71.15	104	30	0	1	104	425	528	5e-44	162
TRINITY_DN11163_c0_g1_i1.p1	UniRef90_A0A0W0NHN9	DNA-binding protein (Fragment) n	97.25	109	3	0	3	111	1	109	1e-63	215
TRINITY_DN111641_c0_g1_i1.p1	UniRef90_A0A2W5QKL9	Conjugal transfer protein TrbE (Fragment) n	97	100	3	0	1	100	97	196	3e-59	197
TRINITY_DN111653_c0_g1_i1.p1	UniRef90_A0A367MXR8	Acyl-CoA dehydrogenase (Fragment) n	96.75	123	4	0	1	123	47	169	2e-81	250
TRINITY_DN111656_c0_g1_i1.p2	UniRef90_A0A014MV22	ABC transporter permease n	98.02	101	2	0	1	101	96	196	2e-56	189
TRINITY_DN111667_c0_g1_i1.p1	UniRef90_A0A379KRS1	Alcohol dehydrogenase n	96.49	114	4	0	1	114	40	153	3e-73	233
TRINITY_DN111681_c0_g1_i1.p2	UniRef90_A0A270MZ76	Methyl-accepting chemotaxis protein (Fragment) n	97.46	118	3	0	1	118	63	180	2e-73	228
TRINITY_DN111689_c0_g1_i1.p1	UniRef90_A0A2A4J5D3	Reverse transcriptase domain-containing protein n	65.69	102	35	0	1	102	62	163	2e-38	145
TRINITY_DN11168_c0_g1_i1.p1	UniRef90_A0A0M1F251	Endonuclease V n	94.05	84	5	0	1	84	127	210	4e-46	160
TRINITY_DN111694_c0_g1_i1.p1	UniRef90_A0A127PJL9	DNA replication and repair protein RecF n	78.95	266	56	0	1	266	48	313	2e-148	439
TRINITY_DN111701_c0_g1_i1.p2	UniRef90_A0A099DY68	Uncharacterized protein n	95.24	147	7	0	1	147	99	245	1e-92	288
TRINITY_DN111703_c0_g1_i1.p2	UniRef90_B2FL67	3-methyl-2-oxobutanoate hydroxymethyltransferase n	100	157	0	0	1	157	89	245	1e-104	313
TRINITY_DN111716_c0_g1_i1.p2	UniRef90_A0A3D4TNK6	Peptidase M20 (Fragment) n	99.1	111	1	0	2	112	215	325	9e-70	225
TRINITY_DN111730_c0_g1_i1.p1	UniRef90_A0A088A224	Uncharacterized protein n	100	104	0	0	4	107	1	104	3e-65	214
TRINITY_DN111737_c0_g1_i1.p3	UniRef90_F5R8G5	Uncharacterized protein n	98.2	111	2	0	1	111	57	167	8e-71	223
TRINITY_DN111741_c0_g1_i1.p1	UniRef90_A0A1B2D062	Chromosomal replication initiator protein DnaA n	99.08	109	1	0	2	110	115	223	9e-70	228
TRINITY_DN111750_c0_g1_i1.p3	UniRef90_B8L9B5	Acetylglutamate kinase n	100	169	0	0	1	169	36	204	7e-110	332
TRINITY_DN111753_c0_g1_i1.p1	UniRef90_A0A3F3LEV1	N-acetylmuramoyl-L-alanine amidase n	96.79	156	5	0	1	156	347	502	1e-106	326
TRINITY_DN111756_c0_g1_i1.p1	UniRef90_A0A1B2D4B4	Uncharacterized protein n	100	124	0	0	9	132	1	124	6e-74	239
TRINITY_DN111759_c0_g1_i1.p1	UniRef90_A0A3C0RJB6	Aminopeptidase N (Fragment) n	87.12	132	17	0	1	132	62	193	9e-75	239
TRINITY_DN111767_c0_g1_i1.p1	UniRef90_A0A1R0GCG3	Serine/threonine protein kinase n	100	101	0	0	1	101	312	412	3e-62	208
TRINITY_DN11176_c0_g1_i1.p1	UniRef90_A0A2H1VST7	SFRICE_010482 (Fragment) n	94.12	119	7	0	1	119	1355	1473	5e-66	228
TRINITY_DN111775_c0_g1_i1.p1	UniRef90_A0A2J0UKN5	Autotransporter outer membrane beta-barrel domain-containing protein n	98.46	259	4	0	1	259	716	974	4e-169	509
TRINITY_DN111779_c0_g1_i1.p3	UniRef90_A0A0S4IAX4	Fosmidomycin resistance protein n	89.32	103	11	0	1	103	144	246	5e-55	187
TRINITY_DN111788_c0_g1_i1.p4	UniRef90_A0A363S326	2-methylisocitrate lyase n	84.3	121	19	0	1	121	34	154	3e-60	198
TRINITY_DN111798_c0_g1_i1.p1	UniRef90_A0A333DYF4	Sensory box protein n	98.22	169	3	0	1	169	213	381	2e-107	334
TRINITY_DN111818_c0_g1_i1.p2	UniRef90_A0A2W5H6Z1	Diguanylate cyclase response regulator (Fragment) n	98.65	148	2	0	1	148	23	170	2e-100	301
TRINITY_DN111821_c0_g1_i1.p1	UniRef90_A0A0U5ICA3	KHG/KDPG aldolase n	96.02	176	7	0	1	176	30	205	1e-114	337
TRINITY_DN111827_c0_g1_i1.p3	UniRef90_A0A3R2DP35	Aerobic glycerol-3-phosphate dehydrogenase n	85.96	114	16	0	1	114	99	212	7e-63	204
TRINITY_DN11182_c0_g1_i1.p1	UniRef90_UPI000EF83051	tubulin beta chain-like n	96.18	131	5	0	1	131	300	430	1e-87	275
TRINITY_DN111851_c0_g1_i1.p1	UniRef90_A0A379KWE4	Aldehyde dehydrogenase n	91.52	165	14	0	3	167	34	198	6e-100	308
TRINITY_DN111852_c0_g1_i1.p1	UniRef90_A0A0U5HUJ2	Outer membrane autotransporter barrel domain protein n	94.7	151	8	0	1	151	382	532	2e-92	292
TRINITY_DN111856_c0_g1_i1.p2	UniRef90_A0A408APH3	Uncharacterized protein n	70.9	134	39	0	1	134	54	187	4e-48	166
TRINITY_DN111857_c0_g1_i1.p2	UniRef90_A0A149QLU7	Fimbrial protein n	93.37	166	11	0	1	166	1	166	1e-95	286
TRINITY_DN11185_c0_g1_i1.p1	UniRef90_UPI000EF7D58E	titin homolog n	58.3	223	70	2	2	224	298	497	2e-69	243
TRINITY_DN111864_c0_g1_i1.p2	UniRef90_S2KNY9	Acetyltransferase n	82.19	146	26	0	1	146	6	151	3e-82	251
TRINITY_DN111878_c0_g1_i1.p1	UniRef90_A0A011U7A2	ABC transporter permease n	100	106	0	0	11	116	1	106	3e-65	212
TRINITY_DN111891_c0_g1_i1.p1	UniRef90_V5YWF5	Cystathionine gamma-synthase n	100	199	0	0	1	199	60	258	3e-135	397
TRINITY_DN111905_c0_g1_i1.p1	UniRef90_A0A1C3GV55	GDP-mannose 4,6-dehydratase n	94.44	180	10	0	1	180	191	370	4e-109	328
TRINITY_DN111908_c0_g1_i1.p1	UniRef90_A0A3R3HJE3	Uncharacterized protein n	68.89	45	14	0	3	47	42	86	3e-08	58.2
TRINITY_DN111919_c0_g1_i1.p2	UniRef90_A0A353HRG5	Uncharacterized protein (Fragment) n	95.08	122	6	0	1	122	31	152	1e-72	231
TRINITY_DN111938_c0_g1_i1.p1	UniRef90_A0A3R2FUY2	Single-stranded-DNA-specific exonuclease RecJ n	98.2	167	3	0	1	167	37	203	6e-113	334
TRINITY_DN111939_c0_g1_i1.p3	UniRef90_UPI0004A79FC8	penicillin-binding protein 2 n	94.55	110	6	0	1	110	285	394	8e-63	211
TRINITY_DN111964_c0_g1_i1.p2	UniRef90_A0A1B5CXG8	Undecaprenyl-diphosphatase n	94.4	125	7	0	1	125	1	125	4e-73	231
TRINITY_DN111971_c0_g1_i1.p3	UniRef90_A0A2J0TTX3	SUFU domain-containing protein n	91.87	123	10	0	1	123	1	123	1e-73	231
TRINITY_DN111981_c0_g1_i1.p1	UniRef90_A0A406MPY5	GDP-mannose-dependent alpha-mannosyltransferase n	91.8	183	15	0	28	210	1	183	3e-117	351
TRINITY_DN111983_c0_g1_i1.p3	UniRef90_A0A0U5HVI1	FMN_red domain-containing protein n	98.06	103	2	0	1	103	84	186	3e-64	204
TRINITY_DN111990_c0_g1_i1.p1	UniRef90_A0A3Q8U3G2	Methyl-accepting chemotaxis protein n	85.02	247	37	0	10	256	32	278	4e-141	423
TRINITY_DN111996_c0_g1_i1.p1	UniRef90_A0A2T1I469	Bifunctional proline dehydrogenase/L-glutamate gamma-semialdehyde dehydrogenase PutA (Fragment) n	98.44	128	2	0	26	153	1	128	3e-77	252
TRINITY_DN112011_c0_g1_i1.p1	UniRef90_A0A405TSQ8	Ribosomal RNA small subunit methyltransferase I n	89.44	142	15	0	1	142	55	196	3e-83	255
TRINITY_DN112014_c0_g1_i1.p3	UniRef90_UPI001049F996	BamA/TamA family outer membrane protein n	97.37	152	4	0	1	152	80	231	7e-95	299
TRINITY_DN112015_c0_g1_i1.p1	UniRef90_UPI000DEFBA8B	transcriptional regulator n	100	111	0	0	1	111	160	270	2e-69	228
TRINITY_DN11201_c0_g1_i1.p1	UniRef90_A0A2D5IM29	Uncharacterized protein (Fragment) n	75.41	61	13	2	1	60	27	86	7e-07	53.5
TRINITY_DN11201_c0_g1_i1.p1	UniRef90_A0A2D5IM29	Uncharacterized protein (Fragment) n	77.36	53	10	2	1	52	37	88	2e-05	49.7
TRINITY_DN112021_c0_g1_i1.p1	UniRef90_A0A1Y2QKZ7	Dihydroorotase n	100	114	0	0	1	114	96	209	7e-66	216
TRINITY_DN112025_c0_g1_i1.p1	UniRef90_A0A3B8KCE5	Acyl-CoA dehydrogenase (Fragment) n	98.06	103	2	0	1	103	15	117	3e-62	206
TRINITY_DN112032_c0_g1_i1.p4	UniRef90_A0A407YZS5	Peptidase family M28 n	98.29	117	2	0	1	117	110	226	2e-77	240
TRINITY_DN112039_c0_g1_i1.p2	UniRef90_A0A2J0SVA6	DUF4010 domain-containing protein n	100	121	0	0	1	121	42	162	1e-65	217
TRINITY_DN112042_c0_g1_i1.p1	UniRef90_A0A3N6YQ36	AAA family ATPase (Fragment) n	100	114	0	0	1	114	40	153	3e-73	229
TRINITY_DN112053_c0_g1_i1.p1	UniRef90_A0A098FMR1	Predicted HD-superfamily hydrolase (Modular protein) n	86.6	97	13	0	1	97	296	392	4e-50	179
TRINITY_DN112065_c0_g1_i1.p2	UniRef90_A0A0X3QY60	Histidine biosynthesis bifunctional protein HisIE n	100	137	0	0	1	137	70	206	6e-92	277
TRINITY_DN11206_c0_g1_i1.p3	UniRef90_UPI000F02DEBD	alpha-D-glucose phosphate-specific phosphoglucomutase n	85.71	98	14	0	2	99	15	112	2e-52	177
TRINITY_DN112071_c0_g1_i1.p2	UniRef90_A0A379IIA0	Methyl-accepting chemotaxis protein n	99.16	119	1	0	2	120	186	304	1e-71	234
TRINITY_DN112084_c0_g1_i1.p3	UniRef90_A0A329BV13	WYL domain-containing protein n	82.73	110	19	0	1	110	66	175	1e-55	182
TRINITY_DN112091_c0_g1_i1.p3	UniRef90_A0A3M3WXI5	3-octaprenyl-4-hydroxybenzoate carboxy-lyase n	93.02	129	9	0	1	129	46	174	1e-78	243
TRINITY_DN112099_c0_g1_i1.p2	UniRef90_Q88P16	Phosphoribosylformylglycinamidine synthase n	96.92	130	4	0	1	130	310	439	6e-79	264
TRINITY_DN112105_c0_g1_i1.p2	UniRef90_A0A1H2M6Z4	Monosaccharide ABC transporter substrate-binding protein, CUT2 family n	85.6	125	17	1	1	125	3	126	1e-57	192
TRINITY_DN112108_c0_g1_i1.p1	UniRef90_A0A4D6XA55	Patatin-like phospholipase family protein n	89.33	178	19	0	1	178	42	219	7e-103	313
TRINITY_DN112124_c0_g1_i1.p1	UniRef90_UPI0010761FB4	quinoprotein relay system zinc metallohydrolase 1 n	91.51	106	9	0	1	106	170	275	3e-62	203
TRINITY_DN112127_c0_g1_i1.p1	UniRef90_A0A1V1UXK5	Alpha-ketoglutarate permease n	96.72	122	4	0	1	122	46	167	1e-74	240
TRINITY_DN112129_c0_g1_i1.p1	UniRef90_A0A3R5HH32	Uncharacterized protein n	52.04	98	42	2	1	97	53	146	6e-15	77.8
TRINITY_DN112146_c0_g1_i1.p2	UniRef90_A0A333E6Q5	Transcriptional regulator, LysR family n	95.9	122	5	0	1	122	157	278	2e-70	225
TRINITY_DN112147_c0_g1_i1.p2	UniRef90_A0A401KAQ0	Methionine synthase n	95.03	161	8	0	1	161	217	377	2e-98	315
TRINITY_DN112156_c0_g1_i1.p1	UniRef90_UPI000EF7AB94	ommochrome-binding protein-like isoform X1 n	98.69	153	2	0	1	153	57	209	3e-107	321
TRINITY_DN112157_c0_g1_i1.p1	UniRef90_A0A405N9Y2	Methyl-accepting chemotaxis protein I n	99.17	120	1	0	1	120	24	143	2e-72	229
TRINITY_DN11215_c0_g1_i1.p3	UniRef90_A0A383RWL9	Flagellar biosynthetic protein FliR n	92.09	139	11	0	1	139	1	139	5e-84	259
TRINITY_DN112162_c0_g1_i1.p3	UniRef90_J3B1Q2	Putative threonine efflux protein n	86	100	14	0	1	100	21	120	6e-51	171
TRINITY_DN112176_c0_g1_i1.p2	UniRef90_A0A3R3MC72	Low specificity L-threonine aldolase n	93.02	129	9	0	1	129	9	137	1e-82	251
TRINITY_DN112179_c0_g1_i1.p2	UniRef90_A0A354YQ36	Magnesium-translocating P-type ATPase (Fragment) n	68.24	170	54	0	1	170	296	465	4e-66	226
TRINITY_DN112187_c0_g1_i1.p1	UniRef90_UPI0005397C56	hypothetical protein n	70.97	93	26	1	31	122	2	94	5e-31	117
TRINITY_DN112203_c0_g1_i1.p1	UniRef90_B4SRR9	Uncharacterized protein n	99.15	117	1	0	1	117	569	685	2e-69	232
TRINITY_DN11221_c0_g1_i1.p2	UniRef90_A0A0G5VIG4	Daunorubicin/doxorubicin resistance ATP-binding protein DrrA n	89.77	176	18	0	1	176	142	317	4e-109	327
TRINITY_DN112225_c0_g1_i1.p3	UniRef90_A0A3R3GPL9	Helicase C-terminal domain-containing protein n	97.35	113	3	0	1	113	151	263	3e-71	227
TRINITY_DN112239_c0_g1_i1.p2	UniRef90_A0A2J0UCT8	Efflux transporter periplasmic adaptor subunit n	94.64	112	6	0	45	156	1	112	3e-64	214
TRINITY_DN112240_c0_g1_i1.p1	UniRef90_F5RCW2	Uncharacterized protein n	91.36	81	7	0	10	90	358	438	3e-42	155
TRINITY_DN112263_c0_g1_i1.p2	UniRef90_A0A1I8AAA2	ATP-grasp domain-containing protein n	97.67	129	3	0	1	129	248	376	8e-81	262
TRINITY_DN112267_c0_g1_i1.p1	UniRef90_A0A3R8YVF6	GNAT family N-acetyltransferase n	97.03	101	3	0	4	104	1	101	1e-62	207
TRINITY_DN112270_c0_g1_i1.p1	UniRef90_B8L325	Asparagine synthase n	98.66	149	2	0	1	149	194	342	9e-96	299
TRINITY_DN112271_c0_g1_i1.p1	UniRef90_A0A1I4UM75	CDP-Glycerol:Poly(Glycerophosphate) glycerophosphotransferase n	75.99	379	91	0	1	379	143	521	0	586
TRINITY_DN11229_c0_g1_i2.p3	UniRef90_UPI000907D5C1	EAL domain-containing protein n	75	140	34	1	1	140	163	301	6e-61	208
TRINITY_DN112302_c0_g1_i1.p1	UniRef90_A0A409JKW2	Putative HTH-type transcriptional regulator YdfH n	70	120	36	0	7	126	5	124	2e-55	184
TRINITY_DN112304_c0_g1_i1.p1	UniRef90_A0A257E4D3	Phosphoribosyl-dephospho-CoA transferase n	97.7	87	2	0	40	126	1	87	7e-48	164
TRINITY_DN112308_c0_g1_i1.p1	UniRef90_A0A3D5GZI5	Methionine synthase (Fragment) n	91.55	142	12	0	1	142	25	166	7e-91	274
TRINITY_DN11230_c0_g1_i1.p1	UniRef90_J2Y644	Cytochrome c domain-containing protein n	96.97	99	3	0	1	99	25	123	4e-65	204
TRINITY_DN112317_c0_g1_i1.p1	UniRef90_B8L7Q8	N-acetylglucosamine-6-phosphate deacetylase n	99.29	140	1	0	1	140	166	305	6e-90	278
TRINITY_DN112324_c0_g1_i1.p1	UniRef90_A0A0K2IHS5	Chemotaxis protein n	100	104	0	0	1	104	300	403	9e-64	216
TRINITY_DN112334_c0_g1_i1.p2	UniRef90_A0A4U9P9T6	Glutamine synthetase n	98.39	186	3	0	1	186	150	335	5e-130	381
TRINITY_DN112342_c0_g1_i1.p1	UniRef90_A0A3E1UU39	Uncharacterized protein n	96.62	148	5	0	1	148	303	450	1e-93	293
TRINITY_DN112344_c0_g1_i1.p1	UniRef90_J3IU41	Endoribonuclease L-PSP, putative n	83.06	183	31	0	1	183	80	262	7e-103	315
TRINITY_DN112344_c0_g1_i1.p1	UniRef90_J3IU41	Endoribonuclease L-PSP, putative n	51.4	179	76	3	1	169	218	395	2e-51	181
TRINITY_DN112344_c0_g1_i1.p1	UniRef90_J3IU41	Endoribonuclease L-PSP, putative n	52.63	114	45	2	71	183	11	116	5e-28	119
TRINITY_DN112344_c0_g1_i1.p1	UniRef90_J3IU41	Endoribonuclease L-PSP, putative n	46.43	56	30	0	2	57	366	421	2e-06	56.6
TRINITY_DN112350_c0_g1_i1.p2	UniRef90_A0A0T8L2Q5	Iron-sulfur cluster carrier protein n	96.5	143	5	0	1	143	96	238	9e-91	280
TRINITY_DN112365_c0_g1_i1.p3	UniRef90_B4SQ32	2,3,4,5-tetrahydropyridine-2,6-dicarboxylate N-succinyltransferase n	100	120	0	0	1	120	183	302	3e-79	249
TRINITY_DN112370_c0_g1_i1.p1	UniRef90_V9WQT2	Imidazole glycerol phosphate synthase subunit HisH n	89.29	112	12	0	1	112	62	173	4e-68	215
TRINITY_DN112372_c0_g1_i1.p1	UniRef90_A0A3R5P6G3	Uncharacterized protein n	79.31	87	18	0	1	87	154	240	1e-36	135
TRINITY_DN112397_c0_g1_i1.p3	UniRef90_A0A0R0B9D2	EamA domain-containing protein n	98.13	107	2	0	2	108	99	205	1e-62	204
TRINITY_DN112405_c0_g1_i1.p2	UniRef90_A0A433ISY5	DUF4118 domain-containing protein (Fragment) n	98.09	157	3	0	1	157	224	380	8e-99	304
TRINITY_DN112417_c0_g1_i1.p1	UniRef90_A0A405TF64	Uncharacterized protein n	56.03	116	51	0	1	116	78	193	1e-27	111
TRINITY_DN112422_c0_g1_i1.p1	UniRef90_UPI000EF803CD	101 kDa malaria antigen-like n	60.14	138	25	3	1	114	284	415	9e-37	140
TRINITY_DN112427_c0_g1_i1.p1	UniRef90_UPI000845ED31	TonB-dependent receptor n	95.62	137	6	0	1	137	168	304	1e-83	265
TRINITY_DN112430_c0_g1_i1.p1	UniRef90_A0A143GMY5	PTS system, glucose-specific IIA component n	94.95	99	5	0	1	99	185	283	2e-45	166
TRINITY_DN112438_c0_g1_i1.p1	UniRef90_UPI000EF7675B	uncharacterized protein LOC113500064 isoform X2 n	87.44	207	26	0	1	207	2560	2766	1e-106	350
TRINITY_DN112455_c0_g1_i1.p2	UniRef90_B2FK22	Tetraacyldisaccharide 4'-kinase n	95.76	118	5	0	1	118	118	235	7e-74	235
TRINITY_DN112458_c0_g1_i1.p2	UniRef90_A0A3R5JH01	Uncharacterized protein n	76.19	105	25	0	1	105	36	140	2e-46	171
TRINITY_DN112475_c0_g1_i1.p2	UniRef90_A0A333DZT2	Bifunctional xylanase/deacetylase n	98.92	279	3	0	1	279	594	872	0	560
TRINITY_DN112476_c0_g1_i1.p2	UniRef90_B1JDA9	Pyocin R2_PP, tail length determination protein n	60.71	112	37	3	4	109	171	281	1e-30	124
TRINITY_DN112479_c0_g1_i1.p4	UniRef90_A0A3R1IIJ7	Inner membrane transport protein YajR n	93.51	77	5	0	23	99	7	83	9e-39	143
TRINITY_DN112490_c0_g1_i1.p1	UniRef90_UPI00103D2082	uncharacterized protein LOC114352352 isoform X1 n	70.15	134	40	0	2	135	698	831	5e-57	201
TRINITY_DN112491_c0_g1_i1.p2	UniRef90_C3K188	Putative exported protein n	99.05	105	1	0	1	105	167	271	2e-65	213
TRINITY_DN112502_c0_g1_i1.p1	UniRef90_A0A0U5HW55	Uncharacterized protein n	97.06	102	3	0	1	102	180	281	4e-64	207
TRINITY_DN112505_c0_g1_i1.p1	UniRef90_A0A317LAI1	Dipeptide epimerase n	91.59	107	9	0	1	107	99	205	2e-59	196
TRINITY_DN112507_c0_g1_i1.p1	UniRef90_UPI000EF7C9DB	brain-specific homeobox protein homolog n	98.18	110	2	0	1	110	56	165	2e-72	228
TRINITY_DN112511_c0_g1_i1.p1	UniRef90_A0A406Q4R5	Glycerate kinase n	91.92	99	8	0	1	99	35	133	2e-43	153
TRINITY_DN112529_c0_g1_i1.p1	UniRef90_M5D098	Elongation factor P--(R)-beta-lysine ligase n	98	100	2	0	15	114	1	100	4e-61	201
TRINITY_DN11253_c0_g1_i1.p2	UniRef90_M5CXD9	Srpc1 protein n	96.97	132	4	0	1	132	1	132	7e-81	258
TRINITY_DN112540_c0_g1_i1.p1	UniRef90_J2XYR7	Uncharacterized protein n	93.44	122	8	0	1	122	141	262	6e-74	233
TRINITY_DN112548_c0_g1_i1.p1	UniRef90_UPI000CF73A89	alpha-1,2-mannosidase n	99.29	140	1	0	1	140	441	580	6e-88	291
TRINITY_DN112550_c0_g1_i1.p1	UniRef90_I7BHL6	LysR family transcriptional regulator n	100	102	0	0	1	102	236	337	3e-65	212
TRINITY_DN112560_c0_g1_i1.p1	UniRef90_A0A4C1Z0T2	Uncharacterized protein n	60.19	108	42	1	34	141	296	402	1e-31	129
TRINITY_DN112564_c0_g1_i1.p1	UniRef90_UPI000C13F89B	uncharacterized protein LOC111356967 n	81.11	180	32	1	1	180	10	187	3e-103	309
TRINITY_DN112570_c0_g1_i1.p1	UniRef90_A0A0M1ETI0	Uncharacterized protein n	99.2	125	1	0	1	125	550	674	2e-74	250
TRINITY_DN11257_c0_g1_i1.p2	UniRef90_A0A1L6KN35	Alpha/beta superfamily hydrolase n	96.67	150	5	0	1	150	60	209	1e-101	302
TRINITY_DN112591_c0_g1_i1.p1	UniRef90_V6M282	Carbamoyl-phosphate synthase large chain n	96.52	115	4	0	1	115	1	115	2e-67	229
TRINITY_DN112591_c0_g1_i1.p1	UniRef90_V6M282	Carbamoyl-phosphate synthase large chain n	50	100	50	0	8	107	551	650	1e-23	106
TRINITY_DN112594_c0_g1_i1.p1	UniRef90_A0A3R2EKH6	Cyclopropane-fatty-acyl-phospholipid synthase n	89.81	157	16	0	1	157	29	185	4e-99	295
TRINITY_DN112604_c0_g1_i1.p1	UniRef90_A0A1B2D5J3	Poly(A) polymerase I n	97.3	111	3	0	1	111	55	165	1e-65	218
TRINITY_DN112626_c0_g1_i1.p1	UniRef90_A0A1Y2QRE4	Error-prone DNA polymerase n	100	110	0	0	1	110	935	1044	3e-63	218
TRINITY_DN112627_c0_g1_i1.p2	UniRef90_J3IV78	Uncharacterized protein n	92.98	114	8	0	1	114	121	234	5e-70	221
TRINITY_DN11262_c0_g1_i1.p2	UniRef90_A0A0Q5H8S1	UPF0301 protein ASF77_18100 n	92.78	97	7	0	3	99	1	97	1e-56	186
TRINITY_DN112649_c0_g1_i1.p2	UniRef90_A0A077LKC0	Uncharacterized protein n	84.76	105	16	0	2	106	1	105	9e-54	187
TRINITY_DN112649_c1_g1_i1.p3	UniRef90_U3GAH7	Beta-lactamase domain-containing protein n	98.28	116	2	0	1	116	191	306	2e-74	237
TRINITY_DN112651_c0_g1_i1.p1	UniRef90_UPI000B372413	mono [ADP-ribose] polymerase PARP16 n	97.55	286	7	0	1	286	101	386	0	584
TRINITY_DN112653_c0_g1_i1.p1	UniRef90_A0A3D4TGS0	Efflux pump membrane transporter (Fragment) n	100	118	0	0	1	118	397	514	1e-68	233
TRINITY_DN112657_c0_g1_i1.p1	UniRef90_A0A1B5EKW5	Uncharacterized protein n	73.02	63	17	0	28	90	1	63	1e-17	81.3
TRINITY_DN112682_c0_g1_i1.p1	UniRef90_UPI000EF7E6C0	uncharacterized protein LOC113494038 n	85.21	142	20	1	1	141	84	225	1e-80	249
TRINITY_DN112688_c0_g1_i1.p2	UniRef90_UPI00044C2F35	hypothetical protein n	100	108	0	0	2	109	1	108	2e-67	210
TRINITY_DN11268_c0_g1_i1.p2	UniRef90_Q1I751	Flagellar motor switch protein FliG n	99.45	181	1	0	1	181	1	181	5e-125	368
TRINITY_DN11268_c0_g1_i2.p2	UniRef90_Q1I751	Flagellar motor switch protein FliG n	96.13	181	6	1	1	180	1	181	7e-120	355
TRINITY_DN112707_c0_g1_i1.p2	UniRef90_A0A3R3Q7K6	Esterase EstA n	86.96	115	15	0	1	115	36	150	5e-60	197
TRINITY_DN112756_c0_g1_i1.p1	UniRef90_A6X4M6	TonB-dependent siderophore receptor n	98.5	133	2	0	1	133	172	304	4e-83	269
TRINITY_DN112791_c0_g1_i1.p1	UniRef90_N8SBS3	Type I restriction enzyme R Protein n	93.86	114	7	0	1	114	826	939	7e-67	227
TRINITY_DN112804_c0_g1_i1.p1	UniRef90_S2K6B2	PAS/PAC sensor signal transduction histidine kinase n	87.43	183	23	0	1	183	156	338	7e-112	336
TRINITY_DN112807_c0_g1_i1.p2	UniRef90_A0A212S4Z0	Uncharacterized protein n	83.09	136	21	1	1	134	26	161	5e-71	222
TRINITY_DN112817_c0_g1_i1.p1	UniRef90_A0A1F4GAM0	Uncharacterized protein n	94.44	108	6	0	1	108	96	203	1e-62	207
TRINITY_DN11282_c0_g1_i1.p2	UniRef90_UPI000D4CDAD7	MFS transporter n	99.12	114	1	0	1	114	7	120	6e-68	212
TRINITY_DN11283_c0_g1_i1.p1	UniRef90_A0A333E4J4	Phenylalanine--tRNA ligase beta subunit n	96.13	155	6	0	1	155	334	488	7e-92	295
TRINITY_DN112846_c0_g1_i1.p2	UniRef90_UPI000749B007	Fe-S cluster assembly protein SufB n	99.43	175	1	0	6	180	1	175	1e-121	361
TRINITY_DN112867_c0_g1_i1.p1	UniRef90_UPI000EF7ACBF	WD repeat-containing protein on Y chromosome-like n	84.27	89	14	0	1	89	1	89	3e-42	159
TRINITY_DN112892_c0_g1_i1.p2	UniRef90_A0A405E857	Phytochrome-like protein cph2 n	96.64	119	4	0	1	119	284	402	1e-72	236
TRINITY_DN112899_c0_g1_i1.p1	UniRef90_A0A454TUE5	Uncharacterized protein n	94.64	112	6	0	1	112	144	255	2e-50	178
TRINITY_DN112927_c0_g1_i1.p2	UniRef90_A0A335E970	Channel-tunnel spanning the outer membrane and periplasm segregation of daughter chromosomes n	94	100	6	0	1	100	84	183	6e-60	198
TRINITY_DN112942_c0_g1_i1.p1	UniRef90_A0A0K2IK73	Methyltransferase n	96.49	114	4	0	1	114	69	182	7e-73	227
TRINITY_DN112943_c0_g1_i1.p1	UniRef90_A0A0F7Y145	Chromosomal replication initiator protein DnaA n	79.14	163	31	2	1	163	45	204	2e-61	209
TRINITY_DN112953_c0_g1_i1.p1	UniRef90_A0A3R5KIQ0	Putative FAD-linked oxidoreductase n	84.93	146	22	0	4	149	1	146	1e-80	257
TRINITY_DN112970_c0_g1_i1.p1	UniRef90_C3K705	5'-nucleotidase SurE n	95.19	104	5	0	1	104	67	170	2e-62	202
TRINITY_DN112991_c0_g1_i1.p1	UniRef90_Q88D03	Glucans biosynthesis protein G n	98.23	113	2	0	1	113	226	338	3e-73	239
TRINITY_DN113005_c0_g1_i1.p2	UniRef90_A0A2V5DDB8	DNA-binding transcriptional LysR family regulator n	84.11	107	17	0	1	107	199	305	1e-55	186
TRINITY_DN113015_c0_g1_i1.p1	UniRef90_J2XJ79	Uncharacterized protein n	84.55	123	19	0	1	123	1	123	7e-71	220
TRINITY_DN113036_c0_g1_i1.p3	UniRef90_A0A014P2W1	Tripartite tricarboxylate transporter TctA n	100	110	0	0	1	110	113	222	7e-61	205
TRINITY_DN113039_c0_g1_i1.p2	UniRef90_A0A3R5M8Y2	(R)-stereoselective amidase n	90.7	172	16	0	1	172	1	172	5e-115	339
TRINITY_DN113043_c0_g1_i1.p1	UniRef90_A0A2S6ZNK5	Uncharacterized protein n	78.57	98	21	0	43	140	2	99	9e-51	170
TRINITY_DN113050_c0_g1_i1.p1	UniRef90_A0A3S9K1A4	PT-VENN domain-containing protein n	100	119	0	0	1	119	632	750	5e-72	242
TRINITY_DN113072_c0_g1_i1.p1	UniRef90_A0A379KNG4	PAS/PAC sensor-containing methyl-accepting chemotaxis sensory transducer n	98.11	106	2	0	1	106	334	439	7e-61	203
TRINITY_DN113075_c0_g1_i1.p3	UniRef90_A0A1B2CZV3	Acetylornithine deacetylase n	99.23	130	1	0	1	130	20	149	4e-87	271
TRINITY_DN113089_c0_g1_i1.p1	UniRef90_A0A2V5CBR1	Outer membrane autotransporter protein n	82.22	135	24	0	1	135	19	153	5e-64	219
TRINITY_DN113090_c0_g1_i1.p1	UniRef90_B2FKF0	Phosphoserine aminotransferase n	97.66	171	4	0	1	171	15	185	1e-114	342
TRINITY_DN113094_c0_g1_i1.p1	UniRef90_Q9F241	Efflux transporter periplasmic adaptor subunit n	97.76	134	3	0	7	140	1	134	3e-84	264
TRINITY_DN11309_c0_g1_i1.p1	UniRef90_A0A3R4J4G1	Peripla_BP_6 domain-containing protein n	95.05	182	9	0	1	182	38	219	2e-123	360
TRINITY_DN113102_c0_g1_i1.p1	UniRef90_A0A1B2D4N1	Sulfate transport system permease protein CysT n	99.39	164	1	0	1	164	1	164	3e-106	318
TRINITY_DN11310_c0_g1_i1.p1	UniRef90_D0S8V2	Nuclease SbcCD subunit D n	96.75	123	4	0	1	123	142	264	1e-78	250
TRINITY_DN113111_c0_g1_i1.p1	UniRef90_A9BTK4	Phenazine biosynthesis protein PhzF family n	97.33	75	2	0	51	125	1	75	3e-42	152
TRINITY_DN113112_c0_g1_i1.p1	UniRef90_UPI000DD02946	hypothetical protein n	84	125	19	1	1	125	1	124	1e-59	201
TRINITY_DN11311_c0_g1_i1.p2	UniRef90_A0A069Q4J1	Tricarboxylic transporter n	96.42	279	10	0	1	279	49	327	0	550
TRINITY_DN113121_c0_g1_i1.p1	UniRef90_B4SMY0	Putative methyltransferase n	98.58	141	2	0	1	141	98	238	5e-93	283
TRINITY_DN113129_c0_g1_i1.p1	UniRef90_A0A212F6E7	Radial spoke head protein 4 A n	81.33	166	30	1	1	166	284	448	3e-86	276
TRINITY_DN11312_c0_g1_i1.p2	UniRef90_UPI000EF7CD81	alanine aminotransferase 1-like isoform X2 n	53.33	120	51	4	1	117	1	118	2e-26	112
TRINITY_DN113131_c0_g1_i1.p2	UniRef90_A0A0U4P0V5	ATP-dependent DNA helicase DinG n	98	100	2	0	1	100	7	106	4e-55	192
TRINITY_DN113132_c0_g1_i1.p2	UniRef90_A0A3R4IVQ0	Sensor protein CzcS n	92.14	140	11	0	1	140	157	296	4e-83	258
TRINITY_DN113137_c0_g1_i1.p1	UniRef90_A0A2R3Q188	ABC transporter permease n	100	165	0	0	42	206	1	165	9e-108	329
TRINITY_DN113141_c0_g1_i1.p1	UniRef90_A0A406UNI6	Uncharacterized protein n	62.5	72	27	0	1	72	5	76	6e-21	92.8
TRINITY_DN113144_c0_g1_i1.p2	UniRef90_A0A1B2D824	Deoxyribodipyrimidine photolyase n	97.17	106	3	0	1	106	223	328	4e-64	213
TRINITY_DN113150_c0_g1_i1.p3	UniRef90_A0A4Q4WFL1	Uncharacterized protein n	100	105	0	0	1	105	30	134	7e-67	210
TRINITY_DN113156_c0_g1_i1.p2	UniRef90_A0A3R2KVV9	Histidine--tRNA ligase n	99.17	121	1	0	1	121	109	229	1e-79	247
TRINITY_DN11315_c0_g1_i1.p1	UniRef90_UPI000C146B69	hypothetical protein n	96.8	125	4	0	40	164	1	125	1e-79	245
TRINITY_DN113166_c0_g1_i1.p1	UniRef90_UPI000C156739	type IV secretion system protein n	98.79	165	2	0	1	165	40	204	7e-111	330
TRINITY_DN113167_c0_g1_i1.p2	UniRef90_A0A3M4FQE4	Uncharacterized protein (Fragment) n	54.64	97	44	0	16	112	2	98	2e-20	97.1
TRINITY_DN113196_c0_g1_i1.p1	UniRef90_A0A3R4I424	Uncharacterized protein n	96.55	58	2	0	50	107	1	58	9e-30	114
TRINITY_DN113200_c0_g1_i1.p4	UniRef90_A0A014NZ20	Uncharacterized protein n	98.17	109	2	0	1	109	592	700	3e-61	213
TRINITY_DN113205_c0_g1_i1.p3	UniRef90_J2YNY4	ABC-type spermidine/putrescine transport system, ATPase component n	99.09	110	1	0	1	110	45	154	1e-70	226
TRINITY_DN113206_c0_g1_i1.p1	UniRef90_A0A3R4G178	Cyclic di-GMP phosphodiesterase Gmr n	96.43	140	5	0	1	140	64	203	2e-88	276
TRINITY_DN113208_c0_g1_i1.p3	UniRef90_A9C2J7	Ferredoxin n	96.36	110	4	0	1	110	13	122	6e-65	212
TRINITY_DN11321_c0_g1_i1.p1	UniRef90_N8YJ80	Fe2OG dioxygenase domain-containing protein n	98.11	264	5	0	1	264	1	264	0	546
TRINITY_DN113225_c0_g1_i1.p3	UniRef90_A0A4U9QYY3	23S rRNA (Guanine-N-2-)-methyltransferase rlmL n	100	142	0	0	1	142	120	261	9e-99	296
TRINITY_DN113227_c0_g1_i1.p2	UniRef90_A0A1F4GH86	Adenosylcobinamide-GDP ribazoletransferase n	98.25	114	2	0	1	114	10	123	2e-69	222
TRINITY_DN113282_c0_g1_i1.p1	UniRef90_A0A3R5MDS3	Uncharacterized protein n	61.63	86	33	0	15	100	1	86	3e-15	77.8
TRINITY_DN113304_c0_g1_i1.p1	UniRef90_A0A1B2D5J8	Sensor protein n	100	113	0	0	1	113	275	387	4e-71	231
TRINITY_DN113307_c0_g1_i1.p1	UniRef90_UPI00067866F5	uncharacterized protein LOC106125042 n	43.65	252	141	1	1	252	15	265	3e-64	215
TRINITY_DN113321_c0_g1_i1.p1	UniRef90_A0A3M8D064	Uncharacterized protein n	90	80	4	1	24	99	1	80	2e-29	117
TRINITY_DN113334_c0_g1_i1.p2	UniRef90_B8L721	Glycerophosphoryl diester phosphodiesteraseglycerophosphoryl diester phosphodiesterase n	96.4	111	4	0	1	111	258	368	2e-68	221
TRINITY_DN113336_c0_g1_i1.p1	UniRef90_A0A2W6W311	Phosphoheptose isomerase n	97.83	46	1	0	91	136	1	46	9e-21	91.3
TRINITY_DN113362_c0_g1_i1.p1	UniRef90_A0A2H1WU40	SFRICE_040729 (Fragment) n	71.53	137	39	0	1	137	360	496	8e-63	213
TRINITY_DN113371_c0_g1_i1.p1	UniRef90_A0A3R3MJB2	Uncharacterized protein n	91.26	103	9	0	1	103	29	131	3e-58	193
TRINITY_DN113373_c0_g1_i1.p2	UniRef90_A0A014NYR6	Metal-dependent phosphohydrolase n	92.98	57	4	0	64	120	11	67	3e-18	90.9
TRINITY_DN113387_c0_g1_i1.p1	UniRef90_W9T2V8	Phage integrase family site specific recombinase n	98.4	125	2	0	1	125	3	127	2e-79	249
TRINITY_DN113388_c0_g1_i1.p1	UniRef90_A0A3R3MGM0	Cation efflux system protein CusA n	88.14	118	14	0	1	118	262	379	3e-64	216
TRINITY_DN113393_c0_g1_i1.p1	UniRef90_J7VTI7	HTH lysR-type domain-containing protein n	92.93	99	7	0	1	99	185	283	9e-57	188
TRINITY_DN11339_c0_g1_i1.p1	UniRef90_A0A380ULT8	Aspartate kinase n	99.25	265	2	0	1	265	1	265	0	548
TRINITY_DN11340_c0_g1_i1.p2	UniRef90_L0FPM5	Thioredoxin domain-containing protein n	93.82	178	11	0	1	178	1	178	1e-121	353
TRINITY_DN113412_c0_g1_i1.p1	UniRef90_A0A2Z3YHF3	Histidine kinase n	98.73	79	1	0	41	119	1	79	4e-40	154
TRINITY_DN11342_c0_g1_i1.p1	UniRef90_UPI000D62EDEB	uncharacterized protein LOC112495168 n	53.12	96	45	0	1	96	14	109	1e-32	121
TRINITY_DN113447_c0_g1_i1.p1	UniRef90_A0A407CYE2	Diaminopimelate decarboxylase n	98.46	130	2	0	1	130	95	224	1e-84	261
TRINITY_DN113457_c0_g1_i1.p1	UniRef90_A0A404C367	Putative protoheme IX biogenesis protein n	94.12	221	13	0	1	221	28	248	2e-130	380
TRINITY_DN11346_c0_g1_i1.p1	UniRef90_E3WC92	Doublesex protein male specific variant n	88.73	284	27	2	16	294	1	284	8e-154	444
TRINITY_DN113474_c0_g1_i1.p2	UniRef90_D8NF18	Taurine-transporting ATPase, ABC transporter, atp_binding component n	98.25	114	2	0	1	114	148	261	5e-72	227
TRINITY_DN113475_c0_g1_i1.p1	UniRef90_UPI0002A23868	plasmid recombination enzyme Mob n	98.4	187	3	0	39	225	1	187	1e-130	384
TRINITY_DN113494_c0_g1_i1.p1	UniRef90_A0A143GDZ6	Type IIA topoisomerase (DNA gyrase/topo II, topoisomerase IV), A subunit n	95.92	98	4	0	2	99	15	112	1e-57	190
TRINITY_DN113496_c0_g1_i1.p1	UniRef90_A0A405N4P0	Aconitate hydratase n	98.04	102	2	0	1	102	132	233	8e-63	205
TRINITY_DN11349_c0_g1_i1.p1	UniRef90_UPI000EF82372	uncharacterized protein LOC113494033 isoform X1 n	43.71	302	101	8	1	249	229	514	5e-35	142
TRINITY_DN113501_c0_g1_i1.p2	UniRef90_A0A014MCZ4	FeT family ferric iron ABC transporter permease n	100	115	0	0	1	115	115	229	8e-71	233
TRINITY_DN113510_c0_g1_i1.p2	UniRef90_UPI00106AF704	alpha/beta hydrolase n	97.73	176	4	0	1	176	1	176	4e-120	353
TRINITY_DN113511_c0_g1_i1.p2	UniRef90_A0A2W5HB69	Chemotaxis protein CheA (Fragment) n	97.67	129	3	0	1	129	99	227	4e-79	254
TRINITY_DN113517_c0_g1_i1.p2	UniRef90_A0A3R3UVT6	Laccase domain protein YfiH n	92.97	128	9	0	1	128	44	171	3e-76	235
TRINITY_DN113527_c0_g1_i1.p1	UniRef90_UPI000E77DE66	uncharacterized protein LOC113400943 n	66.95	118	34	4	1	116	523	637	4e-40	154
[truncated: 60,949 more rows]
