# Supplementary material for: Family dinner: Transcriptional plasticity of five Noctuidae (Lepidoptera) feeding on three host plant species
Source: Ecol Evol. 2022 Sep 6;12(9):e9258. doi: 10.1002/ece3.9258 (PMC9448971; doi:10.1002/ece3.9258)
Supplement: Supplementary file 22 — Table S9d [file ECE3-12-e9258-s042.xlsx]

## Sheet: Blad1
Supplementary Table 9d. BLASTP annotated genes using UniRef90 database.
Mamestra brassicae
Gene-protein_ID	sseqid	description	pident	length	mismatch	gapopen	qstart	qend	sstart	send	evalue	bitscore
TRINITY_DN100011_c0_g1_i1.p1	UniRef90_N9E389	HTH hxlR-type domain-containing protein n	93.8	129	8	0	9	137	1	129	5e-83	251
TRINITY_DN10001_c0_g1_i1.p1	UniRef90_UPI0003B9D0CC	hypothetical protein n	100	139	0	0	10	148	1	139	2e-93	279
TRINITY_DN100036_c0_g1_i1.p3	UniRef90_A0A3R5PUV4	Selenide, water dikinase n	93.91	115	7	0	1	115	23	137	4e-72	225
TRINITY_DN100039_c0_g1_i1.p1	UniRef90_A0A2H1VHZ8	SFRICE_016415 (Fragment) n	78.18	110	24	0	1	110	427	536	3e-51	181
TRINITY_DN10003_c0_g1_i2.p1	UniRef90_P82923	28S ribosomal protein S2, mitochondrial n	94.41	143	8	0	1	143	102	244	3e-93	284
TRINITY_DN10005_c0_g1_i1.p1	UniRef90_A0A3R5Q484	Inositol-1-monophosphatase n	90.99	111	10	0	1	111	8	118	1e-68	213
TRINITY_DN10005_c0_g1_i2.p1	UniRef90_Q9HXI4	Inositol-1-monophosphatase n	92.79	111	8	0	1	111	161	271	7e-69	219
TRINITY_DN100073_c0_g1_i1.p1	UniRef90_A0A3R3QA55	ATPase family n	92.16	102	8	0	1	102	31	132	3e-59	191
TRINITY_DN100079_c0_g1_i1.p2	UniRef90_A0A239J7V2	Uncharacterized protein n	75	100	23	1	1	98	100	199	1e-41	148
TRINITY_DN100134_c0_g1_i1.p1	UniRef90_A0A408HBT3	Peptidoglycan synthase FtsI n	96.77	124	4	0	1	124	13	136	3e-81	248
TRINITY_DN100136_c0_g1_i1.p2	UniRef90_A0A3M4BNI7	Uncharacterized protein n	97.94	97	2	0	3	99	10	106	2e-63	217
TRINITY_DN100138_c0_g1_i1.p3	UniRef90_A0A3M5QQL9	Uncharacterized protein (Fragment) n	92.52	107	8	0	1	107	118	224	2e-58	192
TRINITY_DN100141_c0_g1_i1.p1	UniRef90_A0A3A5MJ84	tRNA dihydrouridine(20/20a) synthase DusA (Fragment) n	97.37	114	3	0	1	114	97	210	2e-74	233
TRINITY_DN100143_c0_g1_i1.p1	UniRef90_A0A3R3ZT40	Uncharacterized protein n	84.52	84	13	0	155	238	5	88	2e-39	143
TRINITY_DN10017_c0_g1_i1.p1	UniRef90_D0SM02	Universal stress protein n	100	130	0	0	1	130	16	145	4e-87	262
TRINITY_DN10019_c0_g1_i1.p1	UniRef90_A0A2H1VAQ9	SFRICE_001051 n	87.5	176	19	2	18	192	1	174	2e-84	259
TRINITY_DN100207_c0_g1_i1.p1	UniRef90_A0A1V1WBV0	Olfactory receptor 16 n	94.24	139	8	0	1	139	66	204	1e-88	273
TRINITY_DN10022_c0_g1_i1.p1	UniRef90_A0A2H1W4Y7	SFRICE_041308 n	78.82	406	85	1	1	406	1	405	0	684
TRINITY_DN100257_c0_g1_i1.p1	UniRef90_A0A3R2D7W6	Beta-barrel assembly-enhancing protease n	73.42	79	21	0	30	108	1	79	5e-31	124
TRINITY_DN100265_c0_g1_i1.p2	UniRef90_A0A2U4HCY8	Iron dicitrate transport regulator FecR n	97.6	125	3	0	1	125	98	222	4e-77	242
TRINITY_DN100307_c0_g1_i1.p1	UniRef90_A0A3E1UQR6	Type II secretion system protein GspD n	84.29	210	33	0	1	210	30	239	2e-114	351
TRINITY_DN100322_c0_g1_i1.p2	UniRef90_A0A404BCS6	Uncharacterized protein n	97.3	111	3	0	4	114	1	111	3e-69	217
TRINITY_DN100346_c0_g1_i1.p1	UniRef90_A0A0P7CLJ9	Conjugal transfer protein n	100	141	0	0	1	141	101	241	2e-95	287
TRINITY_DN100350_c0_g1_i1.p1	UniRef90_A0A409K8F0	Macrolide export protein MacA n	81.88	149	27	0	1	149	54	202	1e-58	199
TRINITY_DN100371_c0_g1_i1.p1	UniRef90_A0A0M1EMN6	Transcriptional regulator n	94.95	99	5	0	2	100	177	275	1e-53	189
TRINITY_DN100385_c0_g1_i1.p2	UniRef90_A0A3D4SS83	Ribonuclease D (Fragment) n	97.32	112	3	0	1	112	102	213	2e-69	221
TRINITY_DN100411_c0_g1_i1.p1	UniRef90_A0A2A4J2K8	Uncharacterized protein n	58.56	181	69	3	1	179	684	860	8e-64	225
TRINITY_DN100418_c0_g1_i1.p1	UniRef90_A0A290HLC7	Uncharacterized protein n	65.66	99	34	0	1	99	1	99	1e-38	139
TRINITY_DN100435_c0_g1_i1.p3	UniRef90_A0A405N7P8	Putative DNA ligase-like protein n	94.59	111	6	0	1	111	96	206	2e-68	216
TRINITY_DN10043_c0_g1_i1.p1	UniRef90_UPI000C1439F7	serine protease 42 n	40.34	119	49	6	1	97	1	119	4e-14	77
TRINITY_DN100454_c0_g1_i1.p1	UniRef90_A0A383RVV6	UDP-glucose:undecaprenyl-phosphate glucose-1-phosphate transferase n	89.02	173	19	0	1	173	178	350	1e-104	320
TRINITY_DN100487_c0_g1_i1.p2	UniRef90_S2KYH9	Uncharacterized protein n	94.12	102	6	0	1	102	132	233	2e-57	192
TRINITY_DN100490_c0_g1_i1.p2	UniRef90_A0A3R2KLC1	Putative sugar-binding periplasmic protein n	97	100	3	0	1	100	110	209	2e-60	198
TRINITY_DN100495_c0_g1_i1.p1	UniRef90_E2XZI3	Peptidase U62, modulator of DNA gyrase n	63.43	134	32	3	1	117	36	169	4e-43	154
TRINITY_DN100502_c0_g1_i1.p1	UniRef90_A0A150HUC9	Ketol-acid reductoisomerase (NADP(+)) n	97.66	214	5	0	1	214	40	253	2e-150	434
TRINITY_DN100525_c0_g1_i1.p2	UniRef90_M5D022	Uncharacterized protein n	100	105	0	0	3	107	1	105	4e-62	197
TRINITY_DN100529_c0_g1_i1.p1	UniRef90_N8WBC0	Biotin_lipoyl_2 domain-containing protein n	92.13	127	10	0	2	128	22	148	3e-70	227
TRINITY_DN100552_c0_g1_i1.p2	UniRef90_A0A404W121	Phosphoenolpyruvate synthase n	96.15	104	4	0	1	104	51	154	1e-63	206
TRINITY_DN100584_c0_g1_i1.p1	UniRef90_A0A2A4JRS3	ANK_REP_REGION domain-containing protein n	58.22	225	94	0	1	225	753	977	7e-79	270
TRINITY_DN100595_c0_g1_i1.p2	UniRef90_UPI000B3AB1F9	uncharacterized protein LOC110382831 n	64.29	42	15	0	4	45	3	44	3e-08	58.5
TRINITY_DN10059_c0_g1_i1.p1	UniRef90_A0A2A4K6A2	Uncharacterized protein n	61.82	110	42	0	1	110	44	153	3e-41	149
TRINITY_DN100601_c0_g1_i1.p1	UniRef90_A0A2W5H908	Bifunctional uridylyltransferase/uridylyl-removing enzyme (Fragment) n	100	99	0	0	1	99	302	400	8e-59	199
TRINITY_DN100606_c0_g1_i1.p2	UniRef90_S2KLR2	Uncharacterized protein n	86.96	115	15	0	1	115	36	150	2e-57	196
TRINITY_DN100606_c0_g1_i1.p2	UniRef90_S2KLR2	Uncharacterized protein n	43.75	96	45	1	8	103	117	203	3e-06	55.1
TRINITY_DN100673_c0_g1_i1.p2	UniRef90_A0A1B2D5J1	Allantoinase n	100	104	0	0	1	104	43	146	2e-67	217
TRINITY_DN100702_c0_g1_i1.p2	UniRef90_M5D3E3	Glyco_hydro_15 domain-containing protein n	98.17	109	2	0	1	109	236	344	2e-67	224
TRINITY_DN100706_c0_g1_i1.p3	UniRef90_A0A409P081	Formyltetrahydrofolate deformylase n	90.29	103	10	0	7	109	46	148	2e-60	194
TRINITY_DN100707_c0_g1_i1.p3	UniRef90_A0A1F1PW19	Protein-glutamate methylesterase/protein-glutamine glutaminase n	77.44	133	22	2	1	131	72	198	1e-57	194
TRINITY_DN100719_c0_g1_i1.p2	UniRef90_A0A0S4I9U5	Ubiquinone/menaquinone biosynthesis C-methyltransferase UbiE n	96.4	111	4	0	1	111	1	111	6e-70	220
TRINITY_DN100721_c0_g1_i1.p2	UniRef90_B1J9N1	Uncharacterized protein n	59.54	131	39	1	1	117	255	385	2e-35	140
TRINITY_DN100767_c0_g1_i1.p1	UniRef90_A0A1G6L2K8	AcrB/AcrD/AcrF family protein n	100	109	0	0	1	109	125	233	8e-69	222
TRINITY_DN100786_c0_g1_i1.p2	UniRef90_A0A3E0V0F7	[protein-PII] uridylyltransferase (Fragment) n	83.52	91	15	0	33	123	1	91	9e-38	135
TRINITY_DN100790_c0_g1_i1.p1	UniRef90_A0A3R4CCD2	Glucans biosynthesis glucosyltransferase H n	96.04	101	4	0	1	101	7	107	1e-60	197
TRINITY_DN1007_c0_g1_i1.p1	UniRef90_UPI00103AA706	histidine-rich glycoprotein-like n	54.72	53	24	0	18	70	204	256	3e-05	52
TRINITY_DN1007_c0_g1_i1.p1	UniRef90_UPI00103AA706	histidine-rich glycoprotein-like n	49.12	57	29	0	20	76	141	197	8e-05	50.8
TRINITY_DN1007_c0_g1_i2.p1	UniRef90_UPI000B3A0876	cuticle protein 8-like n	80.8	125	19	1	24	148	1	120	2e-60	194
TRINITY_DN100808_c0_g1_i1.p1	UniRef90_A0A1B2D0V1	Poly-beta-hydroxybutyrate polymerase-like protein n	99.08	109	1	0	1	109	150	258	9e-68	225
TRINITY_DN100813_c0_g1_i1.p1	UniRef90_S2JVR5	Outer membrane adhesin like protein n	90.24	123	12	0	1	123	144	266	4e-64	224
TRINITY_DN100825_c0_g1_i1.p1	UniRef90_UPI000760E620	non-canonical purine NTP pyrophosphatase n	95.69	116	5	0	17	132	1	116	2e-72	224
TRINITY_DN100833_c0_g1_i1.p1	UniRef90_A0A2G0X2M1	Uncharacterized protein n	89.62	106	11	0	1	106	79	184	4e-55	181
TRINITY_DN100865_c0_g1_i1.p1	UniRef90_A0A0T9XTT7	NADH dehydrogenase I chain M n	81.25	160	29	1	2	161	28	186	3e-85	264
TRINITY_DN100873_c0_g1_i1.p1	UniRef90_A0A2W1BH37	Carboxylic ester hydrolase n	51.98	177	79	4	1	173	233	407	2e-50	181
TRINITY_DN100888_c0_g1_i1.p2	UniRef90_A0A1B8SZY6	LysR family transcriptional regulator n	89.57	115	12	0	1	115	138	252	5e-63	206
TRINITY_DN100889_c0_g1_i1.p1	UniRef90_A0A2A4K9Z4	Uncharacterized protein n	80	135	23	2	1	135	58	188	1e-67	214
TRINITY_DN100897_c0_g1_i1.p2	UniRef90_A0A365WD39	ATP-dependent DNA helicase (Fragment) n	85.33	150	22	0	3	152	1	150	2e-89	270
TRINITY_DN10093_c0_g1_i1.p1	UniRef90_I4DJ32	Glutamine synthetase n	91.64	383	31	1	1	382	1	383	0	709
TRINITY_DN100977_c0_g1_i1.p1	UniRef90_UPI000C13FCB0	63 kDa chaperonin, mitochondrial-like n	85.14	148	22	0	1	148	1	148	2e-78	254
TRINITY_DN100979_c0_g1_i1.p2	UniRef90_A0A333DSU0	Pimeloyl-CoA synthetase n	97.96	147	3	0	1	147	23	169	2e-89	291
TRINITY_DN101031_c0_g1_i1.p1	UniRef90_A5W1W8	Transcriptional regulator, MarR family n	89.11	101	11	0	1	101	46	146	9e-56	181
TRINITY_DN10108_c0_g1_i1.p1	UniRef90_UPI000C14228A	uncharacterized protein LOC111349745 n	56.44	202	65	5	3	203	1029	1208	8e-52	193
TRINITY_DN101121_c0_g1_i1.p3	UniRef90_A0A1H2IUJ0	Transcriptional regulator, DeoR family n	97.41	116	3	0	1	116	77	192	2e-72	229
TRINITY_DN101154_c0_g1_i1.p1	UniRef90_A0A2A4JL44	Uncharacterized protein n	91.87	123	10	0	1	123	990	1112	2e-72	246
TRINITY_DN101161_c0_g1_i1.p2	UniRef90_A0A3R5NLH1	HTH-type transcriptional activator Btr n	89.13	138	15	0	12	149	1	138	6e-81	251
TRINITY_DN101163_c0_g1_i1.p1	UniRef90_A0A2A4JA63	Uncharacterized protein (Fragment) n	48.08	156	77	2	1	153	1	155	1e-35	142
TRINITY_DN1011_c0_g1_i1.p1	UniRef90_A0A2A4JYM9	Uncharacterized protein n	37.36	182	90	4	1	161	69	247	4e-34	135
TRINITY_DN1011_c0_g1_i1.p1	UniRef90_A0A2A4JYM9	Uncharacterized protein n	34.44	151	82	3	1	136	218	366	1e-17	89.7
TRINITY_DN1011_c0_g1_i1.p1	UniRef90_A0A2A4JYM9	Uncharacterized protein n	42.25	71	40	1	91	161	29	98	9e-11	69.7
TRINITY_DN1011_c0_g1_i2.p1	UniRef90_A0A2H1VT67	SFRICE_015007 (Fragment) n	40.2	306	139	7	1	267	66	366	1e-62	220
TRINITY_DN1011_c0_g1_i2.p1	UniRef90_A0A2H1VT67	SFRICE_015007 (Fragment) n	39.23	311	140	7	1	267	214	519	2e-60	214
TRINITY_DN1011_c0_g1_i2.p1	UniRef90_A0A2H1VT67	SFRICE_015007 (Fragment) n	38.38	297	139	8	1	257	360	652	3e-52	192
TRINITY_DN1011_c0_g1_i2.p1	UniRef90_A0A2H1VT67	SFRICE_015007 (Fragment) n	41	200	96	4	88	267	23	220	4e-38	152
TRINITY_DN101234_c0_g1_i1.p2	UniRef90_A0A407E206	Uncharacterized protein n	94.12	102	6	0	1	102	66	167	4e-51	170
TRINITY_DN1012_c0_g1_i1.p1	UniRef90_J9LC52	MULE domain-containing protein n	49.47	95	47	1	62	156	73	166	5e-17	89
TRINITY_DN1012_c0_g1_i2.p1	UniRef90_UPI000E6D83CC	protein ALP1-like n	97	100	3	0	1	100	281	380	9e-65	213
TRINITY_DN101348_c0_g1_i1.p1	UniRef90_UPI000519AC52	primosomal protein N' n	92.31	104	8	0	2	105	126	229	9e-56	191
TRINITY_DN10137_c0_g1_i1.p1	UniRef90_UPI00067E4381	uncharacterized protein LOC106135867 n	63.27	343	125	1	1	342	86	428	6e-163	477
TRINITY_DN101387_c0_g1_i1.p1	UniRef90_A0A3R2LP77	Uncharacterized protein n	70.15	67	20	0	10	76	5	71	7e-22	93.2
TRINITY_DN10139_c0_g1_i1.p1	UniRef90_A0A2A4JDA2	Reverse transcriptase domain-containing protein (Fragment) n	49.19	124	54	2	1	115	86	209	1e-26	114
TRINITY_DN10139_c0_g1_i1.p1	UniRef90_A0A2A4JDA2	Reverse transcriptase domain-containing protein (Fragment) n	49.19	124	54	2	1	115	488	611	1e-26	114
TRINITY_DN101409_c0_g1_i1.p1	UniRef90_A0A2W1BJ29	Uncharacterized protein n	51.4	107	49	2	1	107	310	413	4e-21	97.8
TRINITY_DN101428_c0_g1_i1.p1	UniRef90_W6MYA2	Putative structural lysozyme n	99.15	118	1	0	5	122	1	118	1e-71	238
TRINITY_DN101470_c0_g1_i1.p1	UniRef90_N8TDW8	Oligoribonuclease n	93.51	154	10	0	1	154	22	175	5e-104	308
TRINITY_DN101472_c0_g1_i1.p2	UniRef90_A0A2H3ZIN3	BI1-like protein isoform X1 n	89.62	106	11	0	1	106	4	109	1e-58	192
TRINITY_DN101476_c0_g1_i1.p2	UniRef90_A0A3R4FS41	Phosphoserine phosphatase n	95.58	113	5	0	1	113	1	113	4e-71	223
TRINITY_DN10147_c0_g1_i1.p1	UniRef90_A0A3S4MVQ1	Uncharacterized protein n	100	129	0	0	1	129	98	226	8e-87	264
TRINITY_DN101540_c0_g1_i1.p1	UniRef90_A0A2W1BRF7	VEFS-Box domain-containing protein n	50	72	20	2	53	124	406	461	8e-09	63.5
TRINITY_DN101575_c0_g1_i1.p1	UniRef90_UPI00020605F3	ATP-dependent DNA helicase PIF1-like n	77.97	118	26	0	2	119	158	275	1e-58	194
TRINITY_DN101577_c0_g1_i1.p1	UniRef90_A0A2A4JA63	Uncharacterized protein (Fragment) n	44.37	142	76	2	2	143	516	654	2e-29	124
TRINITY_DN101742_c0_g1_i1.p1	UniRef90_UPI000B36855E	uncharacterized protein LOC110370510 isoform X1 n	48.54	171	69	6	11	177	222	377	3e-26	117
TRINITY_DN101779_c0_g1_i1.p1	UniRef90_A0A0L7LJ88	Uncharacterized protein (Fragment) n	62.04	108	32	3	19	118	33	139	4e-28	116
TRINITY_DN101816_c0_g1_i1.p1	UniRef90_F8FXL1	YD repeat-containing protein n	93.6	125	8	0	1	125	24	148	1e-76	241
TRINITY_DN101827_c0_g1_i1.p1	UniRef90_D0SKL0	Uncharacterized protein n	100	127	0	0	1	127	231	357	4e-82	258
TRINITY_DN101887_c0_g1_i1.p1	UniRef90_A0A376BF22	Membrane-fusion protein n	98.92	279	3	0	1	279	80	358	0	553
TRINITY_DN1018_c0_g1_i1.p1	UniRef90_UPI00050A0C27	IS110 family transposase n	95.05	101	5	0	1	101	115	215	3e-56	185
TRINITY_DN1019_c0_g1_i1.p2	UniRef90_UPI000B3A0C8A	zinc finger protein 260-like n	88.35	103	10	1	1	103	4	104	2e-56	185
TRINITY_DN102044_c0_g1_i1.p1	UniRef90_A0A3R3P5I6	4-hydroxy-tetrahydrodipicolinate synthase n	94.64	112	6	0	1	112	3	114	2e-69	217
TRINITY_DN102048_c0_g1_i1.p2	UniRef90_A0A1B2F0R3	D-lactate dehydrogenase n	79.25	53	11	0	49	101	1	53	2e-19	90.9
TRINITY_DN102054_c0_g1_i1.p1	UniRef90_UPI000C14181C	glucose dehydrogenase [FAD, quinone]-like n	75.69	144	35	0	1	144	450	593	7e-76	248
TRINITY_DN102061_c0_g1_i1.p1	UniRef90_A0A2H1VQV5	SFRICE_018230 n	98.2	167	3	0	1	167	86	252	4e-112	351
TRINITY_DN102089_c0_g1_i1.p1	UniRef90_G1C2I4	Carboxylic ester hydrolase n	65.67	134	44	1	1	132	401	534	6e-55	191
TRINITY_DN102109_c0_g1_i1.p1	UniRef90_A0A2A4JDG0	CHK domain-containing protein n	60.12	163	65	0	1	163	65	227	2e-62	209
TRINITY_DN102159_c0_g1_i1.p2	UniRef90_A0A2R7Q8M3	Fe/S-dependent 2-methylisocitrate dehydratase AcnD (Fragment) n	92.08	101	8	0	1	101	362	462	5e-54	189
TRINITY_DN10221_c0_g1_i1.p1	UniRef90_A0A380SYQ2	HTH-type transcriptional regulator LutR n	85.19	108	16	0	1	108	43	150	1e-54	182
TRINITY_DN102237_c0_g1_i1.p1	UniRef90_A0A2M8W8J3	Glutaredoxin n	84.35	115	18	0	1	115	41	155	6e-64	206
TRINITY_DN10223_c0_g1_i1.p1	UniRef90_A0A068EVI0	Cytochrome P450 CYP321B1 n	83.75	160	26	0	1	160	334	493	3e-92	288
TRINITY_DN10225_c0_g1_i1.p1	UniRef90_A0A1B1RSA9	Superoxide dismutase [Cu-Zn] n	83.12	154	26	0	1	154	1	154	7e-90	271
TRINITY_DN102299_c0_g1_i1.p1	UniRef90_A0A2W1BF47	Uncharacterized protein n	55.43	92	39	1	6	97	26	115	8e-19	87.4
TRINITY_DN102308_c0_g1_i1.p1	UniRef90_C3K704	tRNA pseudouridine synthase D n	97.66	128	3	0	1	128	1	128	1e-81	255
TRINITY_DN102348_c0_g1_i1.p1	UniRef90_UPI00094F7AA7	cytochrome P450 CYP72A219 isoform X2 n	98.41	189	3	0	1	189	98	286	4e-131	387
TRINITY_DN10235_c0_g1_i1.p1	UniRef90_A0A2A4J0S6	HAUS6_N domain-containing protein n	79.26	815	161	4	1	808	1	814	0	1298
TRINITY_DN102458_c0_g1_i1.p1	UniRef90_UPI00067B8441	uncharacterized protein LOC106142492 n	36.25	80	49	1	16	95	471	548	2e-07	58.9
TRINITY_DN10247_c0_g1_i1.p1	UniRef90_A0A2W1BQR7	Sld5 domain-containing protein n	97.95	195	4	0	1	195	1	195	6e-140	401
TRINITY_DN102520_c0_g1_i1.p1	UniRef90_A0A270PH49	Uncharacterized protein n	66.06	109	37	0	1	109	11	119	5e-39	145
TRINITY_DN102522_c0_g1_i1.p2	UniRef90_A0A0F4FV62	ATPase-like histidine kinase A n	99.15	117	1	0	1	117	494	610	6e-72	240
TRINITY_DN102534_c0_g1_i1.p1	UniRef90_A0A2K3LG95	Aminomethyltransferase mitochondrial-like n	89.19	37	4	0	65	101	40	76	2e-15	78.6
TRINITY_DN1025_c0_g1_i1.p1	UniRef90_A0A094N1X4	Olfactory receptor 14I1 (Fragment) n	86.67	120	16	0	2	121	3	122	4e-67	212
TRINITY_DN102611_c0_g1_i1.p1	UniRef90_A0A2P6L7X9	DnaX n	97.66	128	3	0	1	128	285	412	2e-75	248
TRINITY_DN10264_c0_g1_i1.p1	UniRef90_A0A2H1W3Q8	SFRICE_021800 n	69.48	213	52	1	56	268	210	409	2e-94	299
TRINITY_DN102691_c0_g1_i1.p1	UniRef90_A0A4D6X8C9	Methyl-accepting chemotaxis protein n	96.49	114	4	0	1	114	277	390	4e-63	212
TRINITY_DN102705_c0_g1_i1.p1	UniRef90_A9BRD7	Queuine tRNA-ribosyltransferase n	84.09	132	21	0	1	132	209	340	3e-75	241
TRINITY_DN102764_c0_g1_i1.p1	UniRef90_O14762	Small intestinal mucin MUC3 (Fragment) n	88.89	99	11	0	1	99	148	246	1e-40	146
TRINITY_DN102764_c0_g1_i1.p1	UniRef90_O14762	Small intestinal mucin MUC3 (Fragment) n	74.76	103	26	0	1	103	30	132	6e-26	107
TRINITY_DN102764_c0_g1_i1.p1	UniRef90_O14762	Small intestinal mucin MUC3 (Fragment) n	60.58	104	41	0	1	104	89	192	1e-17	85.1
TRINITY_DN102764_c0_g1_i1.p1	UniRef90_O14762	Small intestinal mucin MUC3 (Fragment) n	77.33	75	17	0	31	105	1	75	1e-15	80.1
TRINITY_DN10282_c0_g1_i1.p3	UniRef90_A0A409RIE6	Exodeoxyribonuclease 7 large subunit n	88.64	176	20	0	1	176	31	206	2e-100	304
TRINITY_DN102884_c0_g1_i1.p2	UniRef90_A0A2H1WGR9	SFRICE_027786 (Fragment) n	76.03	121	29	0	2	122	189	309	5e-61	204
TRINITY_DN102916_c0_g1_i1.p3	UniRef90_A0A1C2KAN1	Two-component sensor histidine kinase n	87.39	111	14	0	1	111	110	220	2e-58	197
TRINITY_DN102917_c0_g1_i1.p1	UniRef90_V4CAF9	Uncharacterized protein n	60.66	122	47	1	7	127	1	122	2e-43	151
TRINITY_DN102964_c0_g1_i1.p1	UniRef90_A0A2S9EVN9	Ornithine carbamoyltransferase n	97	100	3	0	1	100	84	183	7e-64	207
TRINITY_DN102966_c0_g1_i1.p1	UniRef90_UPI000A380DAC	protein NYNRIN-like n	69.75	119	36	0	1	119	216	334	4e-57	196
TRINITY_DN102998_c0_g1_i1.p1	UniRef90_UPI000C140FD7	integrin alpha-PS4-like isoform X1 n	51.01	149	66	2	2	150	527	668	3e-42	160
TRINITY_DN103020_c0_g1_i1.p1	UniRef90_UPI00057B764D	probable bifunctional methylthioribulose-1-phosphate dehydratase/enolase-phosphatase E1 n	100	158	0	0	1	158	309	466	1e-107	328
TRINITY_DN103022_c0_g1_i1.p1	UniRef90_A0A4R9YQ05	Hsp33 family molecular chaperone HslO (Fragment) n	97.3	148	4	0	1	148	4	151	2e-95	284
TRINITY_DN103067_c0_g1_i1.p1	UniRef90_A0A2A4J6D7	SCP domain-containing protein (Fragment) n	59.6	198	69	4	1	196	134	322	5e-67	229
TRINITY_DN103113_c0_g1_i1.p1	UniRef90_A0A408BPJ2	Uncharacterized protein n	53.7	108	42	1	1	100	133	240	1e-20	93.6
TRINITY_DN103117_c0_g1_i1.p1	UniRef90_A0A3S0V407	DUF3416 domain-containing protein (Fragment) n	97.17	106	3	0	3	108	9	114	2e-65	214
TRINITY_DN103167_c0_g1_i1.p1	UniRef90_A0A336MQW9	G protein-coupled receptor kinase n	37.63	93	45	3	1	93	72	151	1e-05	52.8
TRINITY_DN103238_c0_g1_i1.p2	UniRef90_A0A2A4JYC3	Uncharacterized protein n	59	100	38	1	1	100	8	104	6e-24	105
TRINITY_DN10333_c0_g1_i1.p1	UniRef90_A0A1B2D535	PAS domain-containing sensor histidine kinase n	100	136	0	0	1	136	50	185	8e-89	274
TRINITY_DN103360_c0_g1_i1.p2	UniRef90_A0A0K2IM63	Uncharacterized protein n	100	114	0	0	1	114	112	225	3e-76	237
TRINITY_DN103368_c0_g1_i1.p1	UniRef90_A0A3L8S5E2	RNase H domain-containing protein n	69	100	30	1	5	103	185	284	1e-37	140
TRINITY_DN10337_c0_g1_i1.p1	UniRef90_A0A437BKW2	Transcription elongation factor spt6 n	85.97	1725	185	10	20	1687	21	1745	0	2872
TRINITY_DN10338_c0_g1_i1.p2	UniRef90_A0A2W1BPJ8	Uncharacterized protein n	62.58	155	57	1	1	155	137	290	5e-66	214
TRINITY_DN103515_c0_g1_i1.p1	UniRef90_A0A0A7JW82	Peptidase n	96.63	89	3	0	13	101	1	89	2e-48	175
TRINITY_DN103532_c0_g1_i1.p1	UniRef90_A0A2H1WZ43	SFRICE_036225 (Fragment) n	81	100	2	2	1	100	136	218	2e-24	105
TRINITY_DN103552_c0_g1_i1.p1	UniRef90_UPI000EF8E586	protein cueball isoform X1 n	46.25	160	78	5	2	155	30	187	2e-30	125
TRINITY_DN103584_c0_g1_i1.p1	UniRef90_A0A3C0RIG9	Peptidase M16 (Fragment) n	97.69	130	3	0	1	130	235	364	9e-84	268
TRINITY_DN103615_c0_g1_i1.p1	UniRef90_UPI00067D3A41	uncharacterized protein LOC106132896 n	42.15	121	61	2	12	125	92	210	3e-11	71.2
TRINITY_DN103656_c0_g1_i1.p2	UniRef90_A0A405LK70	Adenylosuccinate synthetase n	95.96	99	4	0	1	99	10	108	8e-62	195
TRINITY_DN10372_c0_g1_i1.p1	UniRef90_A0A2V5F4S3	Rne/Rng family ribonuclease (Fragment) n	97.84	139	1	1	1	139	1	137	4e-87	266
TRINITY_DN10384_c0_g1_i1.p1	UniRef90_A0A2A4JD61	Chorein_N domain-containing protein n	93.91	2070	122	3	1	2069	1	2067	0	3924
TRINITY_DN103866_c0_g1_i1.p1	UniRef90_A0A0U0PMI8	Copper-transporting ATPase n	100	126	0	0	1	126	533	658	5e-77	254
TRINITY_DN103926_c0_g1_i1.p1	UniRef90_N9E033	NMT1 domain-containing protein n	95.56	180	8	0	1	180	32	211	1e-120	356
TRINITY_DN10397_c0_g1_i1.p1	UniRef90_A0A2A4K5K8	Uncharacterized protein n	73.3	442	108	4	2	440	1	435	0	662
TRINITY_DN10398_c0_g1_i1.p1	UniRef90_B4DYH4	cDNA FLJ51571, moderately similar to Mediator of DNA damage checkpoint protein 1 n	94.57	129	7	0	1	129	869	997	1e-64	224
TRINITY_DN10398_c0_g1_i1.p1	UniRef90_B4DYH4	cDNA FLJ51571, moderately similar to Mediator of DNA damage checkpoint protein 1 n	82.03	128	23	0	2	129	952	1079	4e-51	186
TRINITY_DN10398_c0_g1_i1.p1	UniRef90_B4DYH4	cDNA FLJ51571, moderately similar to Mediator of DNA damage checkpoint protein 1 n	79.69	128	26	0	2	129	993	1120	6e-49	180
TRINITY_DN10398_c0_g1_i1.p1	UniRef90_B4DYH4	cDNA FLJ51571, moderately similar to Mediator of DNA damage checkpoint protein 1 n	77.34	128	29	0	2	129	1034	1161	5e-47	174
TRINITY_DN10398_c0_g1_i1.p1	UniRef90_B4DYH4	cDNA FLJ51571, moderately similar to Mediator of DNA damage checkpoint protein 1 n	78.29	129	28	0	1	129	787	915	1e-46	173
TRINITY_DN10398_c0_g1_i1.p1	UniRef90_B4DYH4	cDNA FLJ51571, moderately similar to Mediator of DNA damage checkpoint protein 1 n	78.12	128	28	0	2	129	747	874	4e-46	172
TRINITY_DN10398_c0_g1_i1.p1	UniRef90_B4DYH4	cDNA FLJ51571, moderately similar to Mediator of DNA damage checkpoint protein 1 n	78.29	129	28	0	1	129	1074	1202	7e-46	171
TRINITY_DN10398_c0_g1_i1.p1	UniRef90_B4DYH4	cDNA FLJ51571, moderately similar to Mediator of DNA damage checkpoint protein 1 n	71.09	128	37	0	2	129	706	833	9e-37	145
TRINITY_DN10398_c0_g1_i1.p1	UniRef90_B4DYH4	cDNA FLJ51571, moderately similar to Mediator of DNA damage checkpoint protein 1 n	59.09	132	45	2	2	129	1157	1283	2e-27	118
TRINITY_DN10415_c0_g1_i1.p1	UniRef90_UPI00067927B0	basement membrane-specific heparan sulfate proteoglycan core protein-like n	55.22	67	30	0	29	95	408	474	2e-09	64.3
TRINITY_DN104161_c0_g1_i1.p1	UniRef90_S4P8U3	Modifier of mdg4 (Fragment) n	53.49	86	37	2	23	108	1	83	3e-21	92
TRINITY_DN10426_c0_g1_i1.p1	UniRef90_UPI000C13FD9E	poly(U)-specific endoribonuclease homolog n	73.71	601	116	13	1	580	1	580	0	804
TRINITY_DN10434_c1_g1_i1.p1	UniRef90_A0A2L2LZB0	Uncharacterized protein n	86.23	138	19	0	1	138	154	291	1e-71	239
TRINITY_DN10441_c0_g1_i1.p1	UniRef90_A0A3G1HH66	LL13 n	58.73	252	102	2	1	251	34	284	3e-103	315
TRINITY_DN10441_c0_g1_i2.p1	UniRef90_A0A3G1HH66	LL13 n	53.97	252	99	3	1	236	34	284	1e-90	282
TRINITY_DN104428_c0_g1_i1.p2	UniRef90_A0A0M1D7G3	Bacterioferritin n	98.2	111	2	0	1	111	52	162	1e-72	225
TRINITY_DN10442_c0_g1_i1.p1	UniRef90_A0A2A4ITB1	Ribosome biogenesis regulatory protein n	92.96	355	25	0	1	355	1	355	0	639
TRINITY_DN104534_c0_g1_i1.p1	UniRef90_A0A3R9FH20	Heme utilization protein n	98.3	176	3	0	1	176	347	522	3e-111	348
TRINITY_DN10456_c0_g1_i1.p1	UniRef90_UPI000C141F1C	zonadhesin-like n	58.59	128	49	4	1	126	776	901	3e-30	126
TRINITY_DN10456_c0_g1_i1.p1	UniRef90_UPI000C141F1C	zonadhesin-like n	50.4	125	56	4	4	126	907	1027	1e-19	95.5
TRINITY_DN10456_c0_g1_i1.p1	UniRef90_UPI000C141F1C	zonadhesin-like n	47.62	126	60	6	3	126	651	772	2e-16	86.3
TRINITY_DN10456_c0_g1_i1.p1	UniRef90_UPI000C141F1C	zonadhesin-like n	44.44	126	65	3	2	126	842	963	7e-13	75.9
TRINITY_DN10456_c0_g1_i1.p1	UniRef90_UPI000C141F1C	zonadhesin-like n	42.97	128	65	4	3	126	714	837	1e-12	75.1
TRINITY_DN10456_c0_g1_i1.p1	UniRef90_UPI000C141F1C	zonadhesin-like n	42.52	127	60	6	7	126	1166	1286	1e-10	68.9
TRINITY_DN10456_c0_g1_i1.p1	UniRef90_UPI000C141F1C	zonadhesin-like n	38.89	126	70	4	1	126	144	262	4e-10	67.8
TRINITY_DN10456_c0_g1_i1.p1	UniRef90_UPI000C141F1C	zonadhesin-like n	40	130	70	4	2	126	968	1094	8e-10	67
TRINITY_DN10456_c0_g1_i1.p1	UniRef90_UPI000C141F1C	zonadhesin-like n	39.2	125	67	4	7	126	1358	1478	9e-09	63.5
TRINITY_DN10456_c0_g1_i1.p1	UniRef90_UPI000C141F1C	zonadhesin-like n	37.01	127	67	3	1	126	1674	1788	6e-07	58.2
TRINITY_DN10456_c0_g1_i1.p1	UniRef90_UPI000C141F1C	zonadhesin-like n	36.15	130	69	7	4	126	461	583	3e-05	53.1
TRINITY_DN10456_c0_g1_i1.p1	UniRef90_UPI000C141F1C	zonadhesin-like n	37.04	108	60	4	1	108	205	304	8e-05	51.6
TRINITY_DN10456_c0_g1_i1.p1	UniRef90_UPI000C141F1C	zonadhesin-like n	43.06	72	39	2	56	126	1341	1411	0.0001	51.2
TRINITY_DN10456_c0_g1_i1.p1	UniRef90_UPI000C141F1C	zonadhesin-like n	33.33	129	75	4	1	126	1729	1849	0.0005	49.3
TRINITY_DN10456_c0_g1_i1.p1	UniRef90_UPI000C141F1C	zonadhesin-like n	44.93	69	36	2	56	123	1149	1216	0.0005	48.9
TRINITY_DN104687_c0_g1_i1.p1	UniRef90_A0A2S3WWV1	Glycerophosphodiester phosphodiesterase n	83.33	132	22	0	1	132	120	251	1e-72	233
TRINITY_DN104734_c0_g1_i1.p1	UniRef90_I3VPB6	40S ribosomal protein S3A (Fragment) n	90.91	99	9	0	9	107	2	100	2e-58	192
TRINITY_DN104768_c0_g1_i1.p1	UniRef90_H9BN78	PqqA peptide cyclase n	97.14	105	3	0	1	105	226	330	2e-69	223
TRINITY_DN10487_c0_g1_i1.p1	UniRef90_A0A2W1BKB9	Uncharacterized protein n	88.75	311	35	0	1	311	1	311	0	559
TRINITY_DN105157_c0_g1_i1.p1	UniRef90_A0A270KZ19	Glycine dehydrogenase (Aminomethyl-transferring) (Fragment) n	97.48	119	3	0	1	119	36	154	7e-80	244
TRINITY_DN105218_c0_g1_i1.p1	UniRef90_A0A1E1VZH3	Uncharacterized protein (Fragment) n	55.1	49	22	0	46	94	35	83	1e-09	60.8
TRINITY_DN105259_c0_g1_i1.p2	UniRef90_A0A406QUW3	Cyclic di-GMP phosphodiesterase Gmr n	88.98	118	13	0	1	118	96	213	2e-66	219
TRINITY_DN105291_c0_g1_i1.p1	UniRef90_UPI0010C76139	UPI0010C76139 related cluster n	88.8	125	6	1	1	125	1415	1531	3e-59	209
TRINITY_DN10535_c0_g1_i1.p1	UniRef90_A0A2A4IVT3	C2H2-type domain-containing protein n	53.65	684	298	6	1	665	63	746	0	736
TRINITY_DN105372_c0_g1_i1.p2	UniRef90_A0A109LL00	5-aminovalerate aminotransferase DavT n	95.92	147	6	0	1	147	212	358	9e-97	299
TRINITY_DN105394_c0_g1_i1.p2	UniRef90_A0A2X1BE58	Acetyl-CoA acetyltransferase n	98.17	109	2	0	1	109	275	383	3e-69	224
TRINITY_DN105409_c0_g1_i1.p3	UniRef90_UPI000D47CCAC	MBOAT family protein n	96.61	118	4	0	1	118	120	237	7e-75	240
TRINITY_DN10541_c0_g1_i1.p1	UniRef90_UPI000B3A2AA0	papilin isoform X4 n	82.3	113	20	0	1	113	1737	1849	7e-58	205
TRINITY_DN10541_c0_g1_i1.p1	UniRef90_UPI000B3A2AA0	papilin isoform X4 n	41.57	89	51	1	25	113	2272	2359	6e-15	81.6
TRINITY_DN10541_c0_g1_i1.p1	UniRef90_UPI000B3A2AA0	papilin isoform X4 n	37.25	102	51	2	23	111	2328	2429	4e-11	70.5
TRINITY_DN10541_c0_g1_i1.p1	UniRef90_UPI000B3A2AA0	papilin isoform X4 n	35.23	88	57	0	26	113	1939	2026	6e-10	67
TRINITY_DN10541_c0_g1_i1.p1	UniRef90_UPI000B3A2AA0	papilin isoform X4 n	37.11	97	57	2	19	113	2070	2164	8e-10	66.6
TRINITY_DN10541_c0_g1_i1.p1	UniRef90_UPI000B3A2AA0	papilin isoform X4 n	30.91	110	54	1	26	113	1998	2107	4e-09	64.3
TRINITY_DN10541_c0_g1_i1.p1	UniRef90_UPI000B3A2AA0	papilin isoform X4 n	29.47	95	67	0	19	113	1873	1967	6e-09	63.9
TRINITY_DN10541_c0_g1_i1.p1	UniRef90_UPI000B3A2AA0	papilin isoform X4 n	33.71	89	59	0	25	113	1820	1908	7e-09	63.9
TRINITY_DN10541_c0_g1_i1.p1	UniRef90_UPI000B3A2AA0	papilin isoform X4 n	31.43	105	56	2	23	111	2133	2237	6e-06	54.7
TRINITY_DN10541_c0_g1_i1.p1	UniRef90_UPI000B3A2AA0	papilin isoform X4 n	45.1	51	28	0	26	76	2461	2511	8e-06	54.7
TRINITY_DN105429_c0_g1_i1.p1	UniRef90_UPI000C14124F	alpha-tocopherol transfer protein-like n	66.43	143	47	1	1	142	78	220	3e-61	202
TRINITY_DN105447_c0_g1_i1.p2	UniRef90_UPI000579F5C2	anthocyanidin reductase ((2S)-flavan-3-ol-forming) n	100	105	0	0	1	105	92	196	1e-66	215
TRINITY_DN10548_c0_g1_i1.p1	UniRef90_A0A2W1BKT3	Uncharacterized protein n	97.29	221	5	1	1	221	1	220	3e-158	449
TRINITY_DN105509_c0_g1_i1.p1	UniRef90_A0A2A4K4X5	Thioesterase domain-containing protein n	66.95	118	39	0	1	118	267	384	8e-46	165
TRINITY_DN105512_c0_g1_i1.p1	UniRef90_A0A2N5C267	Phospholipase A1 n	96.2	79	3	0	30	108	174	252	8e-46	164
TRINITY_DN105536_c0_g1_i1.p2	UniRef90_A0A1Q9R9Q2	Choline-sulfatase n	95.54	112	5	0	1	112	69	180	4e-71	232
TRINITY_DN105549_c0_g1_i1.p1	UniRef90_A0A2H1W7W8	SFRICE_041026 (Fragment) n	49.49	99	47	1	1	99	25	120	8e-19	88.6
TRINITY_DN105577_c0_g1_i1.p1	UniRef90_A0A2A4IS79	F-box domain-containing protein (Fragment) n	69.57	115	32	1	2	116	192	303	1e-45	161
TRINITY_DN105600_c0_g1_i1.p1	UniRef90_A0A2H3Z3Y3	calnexin homolog n	92.09	177	14	0	1	177	59	235	5e-113	344
TRINITY_DN105634_c0_g1_i1.p2	UniRef90_A0A409PDV4	Acetate CoA-transferase YdiF n	92	100	8	0	1	100	92	191	1e-56	189
TRINITY_DN105663_c0_g1_i1.p2	UniRef90_B0RTJ0	Putative transposase n	97.22	108	3	0	1	108	72	179	1e-69	219
TRINITY_DN105744_c0_g1_i1.p1	UniRef90_A0A2H3ZB12	eukaryotic translation initiation factor 2 subunit beta-like n	92.08	101	8	0	1	101	16	116	2e-45	159
TRINITY_DN10579_c0_g1_i1.p1	UniRef90_A0A2H1WEG1	SFRICE_005179 n	65.69	682	205	7	2	667	17	685	0	884
TRINITY_DN10579_c0_g1_i2.p1	UniRef90_A0A2A4K8X4	Uncharacterized protein n	65.61	660	163	7	8	619	2	645	0	851
TRINITY_DN105809_c0_g1_i1.p1	UniRef90_A0A2W1BTD5	Cyclic nucleotide-binding domain-containing protein n	84	100	16	0	1	100	234	333	6e-54	184
TRINITY_DN10581_c0_g1_i1.p1	UniRef90_UPI000B3A8F73	peroxidase-like n	72.63	95	23	1	25	119	44	135	2e-41	155
TRINITY_DN105856_c0_g1_i1.p1	UniRef90_D0SJ11	Cupin family protein n	100	103	0	0	1	103	85	187	3e-68	221
TRINITY_DN10585_c0_g1_i1.p1	UniRef90_UPI000C141464	uncharacterized protein LOC111352516 n	68.38	117	36	1	1	117	30	145	2e-49	169
TRINITY_DN105873_c0_g1_i1.p1	UniRef90_A0A0Y1YJZ2	Sugar metabolism transcriptional regulator n	95.96	99	4	0	1	99	1	99	6e-61	198
TRINITY_DN105887_c0_g1_i1.p1	UniRef90_S2KEB1	NEL domain-containing protein n	76.19	126	30	0	1	126	627	752	7e-54	194
TRINITY_DN1058_c0_g1_i1.p1	UniRef90_A0A2A4JI69	Glutamate dehydrogenase n	77.98	218	48	0	1	218	310	527	2e-116	355
TRINITY_DN105953_c0_g1_i1.p1	UniRef90_A0A3R9Z463	DUF11 domain-containing protein n	92	100	8	0	1	100	568	667	7e-53	189
TRINITY_DN105985_c0_g1_i1.p1	UniRef90_A0A4C1UCA5	PiggyBac transposable element-derived protein 4 n	87.5	104	13	0	1	104	131	234	2e-48	171
TRINITY_DN106017_c0_g1_i1.p1	UniRef90_A0A2W5H2N8	Bifunctional aconitate hydratase 2/2-methylisocitrate dehydratase (Fragment) n	100	104	0	0	1	104	133	236	1e-63	210
TRINITY_DN10605_c0_g1_i1.p1	UniRef90_UPI000C14037F	carboxypeptidase B-like n	73.57	420	111	0	6	425	1	420	0	674
TRINITY_DN106060_c0_g1_i1.p1	UniRef90_A0A2H1WXS0	SFRICE_040296 (Fragment) n	44.08	152	82	1	1	152	39	187	1e-33	134
TRINITY_DN10606_c0_g1_i1.p1	UniRef90_UPI000EF83B54	NKAP family protein CG6066 n	68.54	426	91	5	1	426	1	383	7e-135	405
TRINITY_DN10609_c0_g1_i1.p1	UniRef90_UPI000B368112	serine/arginine repetitive matrix protein 1-like isoform X2 n	78.45	283	50	6	1	277	1	278	1e-132	411
TRINITY_DN106160_c0_g1_i1.p1	UniRef90_A0A2H1WAF3	SFRICE004193.2 n	77.23	101	22	1	1	101	223	322	1e-45	165
TRINITY_DN10620_c0_g1_i1.p1	UniRef90_UPI000B3A4475	M-phase inducer phosphatase-like isoform X2 n	87.99	1016	109	8	1	1009	1	1010	0	1593
TRINITY_DN10620_c0_g1_i2.p1	UniRef90_UPI000B3A4475	M-phase inducer phosphatase-like isoform X2 n	85.53	1016	124	9	1	999	1	1010	0	1565
TRINITY_DN106227_c0_g1_i1.p1	UniRef90_A0A2P6KQR8	GlyS n	100	104	0	0	1	104	1	104	7e-63	213
TRINITY_DN106233_c0_g1_i1.p2	UniRef90_M1M1Y8	Toluene tolerance protein n	90.91	99	9	0	1	99	64	162	3e-54	179
TRINITY_DN106242_c0_g1_i1.p1	UniRef90_M5CUZ4	Fct protein n	94.74	76	4	0	41	116	1	76	1e-35	139
TRINITY_DN106267_c0_g1_i1.p2	UniRef90_I1YGU5	Conjugative transfer protein TrbI n	95.58	113	5	0	8	120	274	386	5e-70	228
TRINITY_DN10629_c0_g1_i1.p1	UniRef90_D0SMW0	Phospholipase D domain protein n	99.57	233	1	0	1	233	311	543	1e-165	481
TRINITY_DN106362_c0_g1_i1.p1	UniRef90_A0A1B6J0Z4	Uncharacterized protein (Fragment) n	34.69	147	82	4	1	141	44	182	3e-13	73.9
TRINITY_DN10636_c0_g1_i1.p1	UniRef90_UPI00106BFEB5	DUF1302 domain-containing protein n	97.58	165	4	0	1	165	275	439	1e-111	337
TRINITY_DN106475_c0_g1_i1.p2	UniRef90_B4SRQ4	Uncharacterized protein n	96.21	132	5	0	1	132	268	399	3e-83	263
TRINITY_DN10650_c0_g1_i1.p1	UniRef90_UPI000B3979C8	protein tramtrack, beta isoform-like isoform X38 n	56.36	110	39	3	1	105	256	361	2e-23	102
TRINITY_DN106535_c0_g1_i1.p1	UniRef90_S7WRQ3	Uncharacterized protein n	96.15	104	4	0	1	104	272	375	3e-59	199
TRINITY_DN106535_c0_g1_i1.p1	UniRef90_S7WRQ3	Uncharacterized protein n	54.46	101	39	4	1	98	13	109	8e-14	76.6
TRINITY_DN106583_c0_g1_i1.p1	UniRef90_A0A0A2WIR5	Biotin sulfoxide reductase n	40.32	62	37	0	38	99	557	618	0.0003	49.3
TRINITY_DN10659_c0_g1_i1.p2	UniRef90_A0A3R5MD71	Leucine-responsive regulatory protein n	79.63	162	33	0	1	162	1	162	4e-89	270
TRINITY_DN106616_c0_g1_i1.p2	UniRef90_A0A407A3A7	Efflux pump membrane transporter BepE n	98.83	171	2	0	3	173	263	433	1e-111	346
TRINITY_DN106635_c0_g1_i1.p2	UniRef90_A0A407MW02	Sulfate adenylyltransferase subunit 2 n	97.17	106	3	0	1	106	54	159	8e-68	213
TRINITY_DN106655_c0_g1_i1.p1	UniRef90_A0A407DEG6	Uncharacterized protein n	80.43	138	26	1	6	142	1	138	9e-64	204
TRINITY_DN106704_c0_g1_i1.p1	UniRef90_R4ITT0	Protein CyaE n	92.44	238	18	0	38	275	1	238	1e-141	419
TRINITY_DN106753_c0_g1_i1.p2	UniRef90_A0A257D1G0	Biotin synthase BioB (Fragment) n	95.04	121	6	0	1	121	31	151	2e-80	246
TRINITY_DN10679_c0_g1_i1.p2	UniRef90_A0A3R5MFH0	Porin D n	91.07	168	15	0	1	168	28	195	1e-109	323
TRINITY_DN106814_c0_g1_i1.p1	UniRef90_F2WZW7	Reverse transcriptase (Fragment) n	54.08	98	45	0	2	99	79	176	7e-30	116
TRINITY_DN106890_c0_g1_i1.p1	UniRef90_A0A3R1FSS6	Cobalt-zinc-cadmium resistance protein CzcD n	93.01	143	10	0	1	143	97	239	2e-85	265
TRINITY_DN106907_c0_g1_i1.p1	UniRef90_UPI000CE5B1D1	sodium/potassium-transporting ATPase subunit alpha-like n	81.82	99	18	0	1	99	612	710	1e-52	186
TRINITY_DN10690_c0_g1_i1.p1	UniRef90_A0A2W1B621	Uncharacterized protein n	75.49	102	25	0	1	102	483	584	3e-41	155
TRINITY_DN106990_c0_g1_i1.p2	UniRef90_A0A285Z951	DNA-binding domain-containing protein n	84.21	76	12	0	51	126	1	76	3e-35	133
TRINITY_DN106995_c0_g1_i1.p1	UniRef90_A0A444ES58	Uncharacterized protein n	54.35	46	21	0	58	103	31	76	2e-06	52.8
TRINITY_DN10701_c0_g1_i1.p1	UniRef90_A0A2A4JCV1	Uncharacterized protein n	89.2	213	23	0	1	213	1	213	1e-141	407
TRINITY_DN107027_c0_g1_i1.p1	UniRef90_A0A0G6D2F2	Ribokinase n	100	105	0	0	1	105	137	241	3e-63	206
TRINITY_DN107037_c0_g1_i1.p1	UniRef90_V7D7Y4	ATP-dependent DNA ligase n	100	109	0	0	1	109	237	345	9e-65	221
TRINITY_DN107051_c0_g1_i1.p2	UniRef90_UPI00106F7AFD	LysR family transcriptional regulator n	99.3	143	1	0	3	145	1	143	2e-95	286
TRINITY_DN107115_c0_g1_i1.p1	UniRef90_M5CYZ5	Transcriptional regulatory protein walR n	99.48	194	1	0	1	194	31	224	3e-130	377
TRINITY_DN107149_c0_g1_i1.p2	UniRef90_A0A3D4TGP3	Uncharacterized protein n	85.4	137	20	0	5	141	1	137	7e-74	229
TRINITY_DN10720_c0_g1_i1.p2	UniRef90_J2XPC6	Heme oxygenase n	88.7	115	13	0	1	115	7	121	7e-64	204
TRINITY_DN107219_c0_g1_i1.p2	UniRef90_A0A3R4IHV7	Methylthioribose-1-phosphate isomerase n	98.32	119	2	0	1	119	14	132	4e-78	239
TRINITY_DN107236_c0_g1_i1.p2	UniRef90_A0A2R3Q350	Uncharacterized protein n	100	52	0	0	48	99	1	52	9e-24	97.8
TRINITY_DN107268_c0_g1_i1.p2	UniRef90_A0A2U4HQR2	Hemagglutinin n	95.45	132	6	0	1	132	353	484	2e-57	204
TRINITY_DN10729_c0_g1_i1.p1	UniRef90_UPI000C141D81	nudix hydrolase 8-like n	84.96	113	17	0	1	113	117	229	2e-62	202
TRINITY_DN107359_c0_g1_i1.p1	UniRef90_A0A2W1BE99	Uncharacterized protein n	65.82	79	27	0	1	79	354	432	2e-27	115
TRINITY_DN10735_c0_g1_i1.p1	UniRef90_A0A0A7JSW6	Amino acid ABC transporter permease n	82.84	204	35	0	1	204	159	362	1e-118	355
TRINITY_DN107362_c0_g1_i1.p1	UniRef90_A0A2R7NKR6	P-type conjugative transfer protein TrbL (Fragment) n	99.1	111	1	0	1	111	10	120	5e-70	225
TRINITY_DN107377_c0_g1_i1.p1	UniRef90_A0A437ASU8	Uncharacterized protein n	68.75	96	30	0	3	98	27	122	4e-38	135
TRINITY_DN107405_c0_g1_i1.p1	UniRef90_UPI0005EF7A46	uncharacterized protein LOC105440060 n	38.55	83	45	2	1	79	1039	1119	2e-09	65.5
TRINITY_DN107421_c0_g1_i1.p1	UniRef90_A0A2W1BCS5	Uncharacterized protein n	74.8	123	31	0	1	123	1374	1496	2e-58	207
TRINITY_DN107421_c0_g1_i1.p1	UniRef90_A0A2W1BCS5	Uncharacterized protein n	39.32	117	64	4	10	123	564	676	3e-09	65.1
TRINITY_DN107476_c0_g1_i1.p2	UniRef90_A0A0B5KC24	Uncharacterized protein n	85	100	15	0	4	103	39	138	1e-50	171
TRINITY_DN107491_c0_g1_i1.p1	UniRef90_S2KXK2	Glycosyl transferase family protein n	88.78	98	11	0	2	99	45	142	5e-54	179
TRINITY_DN107511_c0_g1_i1.p1	UniRef90_UPI000EF7B947	uncharacterized protein LOC113503928 n	75.26	97	24	0	5	101	76	172	7e-46	162
TRINITY_DN10752_c0_g1_i1.p1	UniRef90_A0A405CPG8	tRNA/tmRNA (Uracil-C(5))-methyltransferase n	95	100	5	0	1	100	39	138	1e-60	197
TRINITY_DN107532_c0_g1_i1.p3	UniRef90_F5RD42	Sensory box protein/GGDEF domain protein n	89.22	102	11	0	1	102	770	871	7e-54	190
TRINITY_DN107568_c0_g1_i1.p1	UniRef90_UPI000B3936A1	fatty acid synthase-like n	64.49	107	37	1	2	107	1882	1988	4e-34	136
TRINITY_DN107575_c0_g1_i1.p1	UniRef90_A0A409Q5L5	Replication-associated recombination protein A n	93.57	140	9	0	1	140	59	198	9e-88	270
TRINITY_DN107628_c0_g1_i1.p1	UniRef90_A0A1S2BR51	Alkaline phosphatase n	94.4	125	7	0	1	125	1	125	1e-71	231
TRINITY_DN10764_c0_g1_i1.p1	UniRef90_A0A3S2NR36	ATP-dependent DNA helicase n	98.1	686	13	0	3	688	497	1182	0	1409
TRINITY_DN10765_c0_g1_i1.p1	UniRef90_A0A485I320	Arginine/ornithine antiporter n	90.62	160	15	0	1	160	82	241	2e-96	295
TRINITY_DN10768_c0_g1_i1.p1	UniRef90_A0A2A4JXX2	WD_REPEATS_REGION domain-containing protein n	78.33	323	69	1	3	325	2	323	0	536
TRINITY_DN10774_c0_g1_i1.p2	UniRef90_A0A3R2DW04	Uncharacterized protein n	92	100	8	0	1	100	28	127	1e-61	199
TRINITY_DN107777_c0_g1_i1.p1	UniRef90_A0A1T2ZDN4	Uncharacterized protein n	92.24	116	9	0	1	116	1	116	9e-71	219
TRINITY_DN107879_c0_g1_i1.p1	UniRef90_A0A1L7NAL9	HTH luxR-type domain-containing protein n	89.29	140	15	0	1	140	169	308	2e-70	238
TRINITY_DN10796_c0_g1_i1.p1	UniRef90_A0A2A4JPY8	Peptidase_M14 domain-containing protein n	86.65	382	51	0	1	382	1	382	0	701
TRINITY_DN10796_c0_g1_i2.p1	UniRef90_A0A2A4JPY8	Peptidase_M14 domain-containing protein n	89.34	244	26	0	1	244	139	382	6e-164	471
TRINITY_DN10798_c0_g1_i1.p1	UniRef90_A0A2A4JL63	Uncharacterized protein n	71.43	98	28	0	18	115	92	189	2e-40	145
TRINITY_DN107_c0_g1_i1.p1	UniRef90_A0A194QDV1	Interferon-related developmental regulator 1 n	73.45	113	30	0	1	113	85	197	1e-49	174
TRINITY_DN108012_c0_g1_i1.p3	UniRef90_A0A2W5PI19	Secretin n	93.28	119	8	0	1	119	75	193	2e-70	228
TRINITY_DN108101_c0_g1_i1.p1	UniRef90_UPI000C1433C0	glucose dehydrogenase [FAD, quinone]-like n	75.53	94	23	0	2	95	489	582	9e-46	166
TRINITY_DN108216_c0_g1_i1.p1	UniRef90_A0A287TE62	Uncharacterized protein n	100	101	0	0	1	101	85	185	9e-64	205
TRINITY_DN108216_c0_g1_i1.p1	UniRef90_A0A287TE62	Uncharacterized protein n	100	38	0	0	64	101	72	109	8e-15	77
TRINITY_DN108216_c0_g1_i1.p1	UniRef90_A0A287TE62	Uncharacterized protein n	86.84	38	4	1	1	37	161	198	3e-09	61.6
TRINITY_DN10828_c0_g1_i1.p2	UniRef90_Q88CB1	D-amino acid dehydrogenase 2 n	99.24	132	1	0	1	132	1	132	3e-87	273
TRINITY_DN108416_c0_g1_i1.p2	UniRef90_A0A377QB28	Ferrichrome receptor FcuA n	87.85	107	13	0	1	107	342	448	3e-54	190
TRINITY_DN108429_c0_g1_i1.p1	UniRef90_A0A408BA69	Uncharacterized protein n	83.53	85	14	0	1	85	94	178	1e-37	136
TRINITY_DN108488_c0_g1_i1.p2	UniRef90_A0A1H7LZ51	Replicative DNA helicase n	97.44	117	3	0	1	117	295	411	1e-71	233
TRINITY_DN108530_c0_g1_i1.p1	UniRef90_A0A125QIS7	Putrescine-binding periplasmic protein n	87.7	122	15	0	1	122	98	219	4e-70	226
TRINITY_DN108533_c0_g1_i1.p1	UniRef90_V5GMQ3	Retrovirus-related Pol polyprotein from transposon TNT 1-94 (Fragment) n	52.83	106	50	0	1	106	14	119	2e-30	119
TRINITY_DN108560_c0_g1_i1.p1	UniRef90_UPI00068A5B4F	hypothetical protein n	94.29	35	2	0	1	35	85	119	9e-13	73.9
TRINITY_DN108564_c0_g1_i1.p2	UniRef90_A0A2V5G472	Membrane protein insertase YidC (Fragment) n	97.46	118	3	0	1	118	74	191	5e-74	238
TRINITY_DN108571_c0_g1_i1.p1	UniRef90_M5D4K5	Uncharacterized protein n	99.1	111	1	0	1	111	47	157	5e-71	221
TRINITY_DN108591_c0_g1_i1.p3	UniRef90_A0A2T3WS59	Chromosome partition protein Smc n	90.2	102	10	0	1	102	484	585	1e-48	177
TRINITY_DN108602_c0_g1_i1.p1	UniRef90_V9V3M0	Hemolysin D n	98.36	122	2	0	1	122	139	260	7e-63	208
TRINITY_DN108627_c0_g1_i1.p1	UniRef90_A0A2R3Q6H8	Acyl_transf_3 domain-containing protein n	100	103	0	0	1	103	25	127	1e-59	198
TRINITY_DN10863_c0_g1_i1.p2	UniRef90_A0A173JH10	Flavin reductase n	97.66	128	3	0	1	128	1	128	8e-85	257
TRINITY_DN108644_c0_g1_i1.p1	UniRef90_A0A0D0TIW6	3-oxoacyl-ACP reductase FabG n	98.94	94	1	0	32	125	1	94	6e-52	176
TRINITY_DN10866_c0_g1_i1.p1	UniRef90_A0A2A4K1C7	Uncharacterized protein n	90.44	732	67	3	1	732	373	1101	0	1350
TRINITY_DN108698_c0_g1_i1.p1	UniRef90_UPI001037ADD9	putative nuclease HARBI1 n	55.56	99	41	2	23	119	4	101	1e-26	112
TRINITY_DN108745_c0_g1_i1.p1	UniRef90_B8L8A1	TonB-dependent receptor n	96.33	109	4	0	1	109	559	667	1e-61	212
TRINITY_DN10890_c0_g1_i1.p2	UniRef90_UPI000E6D68B0	protein tramtrack, beta isoform isoform X3 n	54.81	104	45	2	1	104	254	355	7e-22	98.6
TRINITY_DN109088_c0_g1_i1.p1	UniRef90_UPI000F482028	DNA-binding transcriptional regulator Fis n	96.23	53	2	0	54	106	2	54	7e-28	108
TRINITY_DN109112_c0_g1_i1.p1	UniRef90_A0A2A4K3M1	eIF2B_5 domain-containing protein n	98.38	309	5	0	1	309	1	309	0	622
TRINITY_DN109115_c0_g1_i1.p2	UniRef90_A0A2A4K2C7	RING-type domain-containing protein n	96.4	111	4	0	1	111	2	112	4e-72	222
TRINITY_DN10911_c0_g1_i1.p1	UniRef90_UPI000CE5AEF7	uncharacterized protein LOC112057198 n	38.57	70	43	0	44	113	1	70	8e-11	66.6
TRINITY_DN109120_c0_g1_i1.p1	UniRef90_UPI000C144675	serine protease snake-like n	68.65	370	111	2	12	377	9	377	0	527
TRINITY_DN109122_c0_g1_i1.p1	UniRef90_A0A484ATV2	Uncharacterized protein n	60.71	56	22	0	18	73	84	139	4e-15	76.6
TRINITY_DN109122_c0_g1_i2.p1	UniRef90_A0A484ATV2	Uncharacterized protein n	60.71	56	22	0	18	73	84	139	4e-15	76.6
TRINITY_DN109123_c0_g1_i1.p1	UniRef90_A0A2A4J3L9	Uncharacterized protein n	92.24	116	9	0	1	116	1	116	2e-73	226
TRINITY_DN109124_c0_g1_i1.p2	UniRef90_A0A3R2FCT2	DNA polymerase III subunit epsilon n	93.64	110	7	0	1	110	40	149	9e-67	211
TRINITY_DN109127_c0_g1_i1.p1	UniRef90_S2JXK8	Lipoprotein n	98.54	137	2	0	1	137	1	137	1e-93	279
TRINITY_DN109130_c0_g1_i1.p1	UniRef90_A0A1E1W6Z3	BTB domain-containing protein n	100	128	0	0	1	128	57	184	7e-90	270
TRINITY_DN109132_c0_g1_i1.p1	UniRef90_A0A2W1BWX5	Uncharacterized protein n	92.02	163	13	0	1	163	1	163	5e-99	295
TRINITY_DN109137_c0_g1_i1.p1	UniRef90_A0A2A4JVB0	Uncharacterized protein n	95.32	406	19	0	1	406	1	406	0	735
TRINITY_DN109137_c0_g1_i2.p1	UniRef90_A0A2A4JVB0	Uncharacterized protein n	89.38	433	19	1	1	433	1	406	0	722
TRINITY_DN109138_c0_g1_i1.p1	UniRef90_A0A385H8V0	Corticotropin-releasing factor-like-diuretic hormone 44 n	94.1	322	19	0	1	322	1	322	0	643
TRINITY_DN109143_c0_g1_i1.p3	UniRef90_A0A2J0SVF8	Polyribonucleotide nucleotidyltransferase n	100	105	0	0	1	105	150	254	1e-63	216
TRINITY_DN109144_c1_g1_i1.p2	UniRef90_Q1HPU3	Troponin C 25D n	96.03	151	6	0	1	151	1	151	1e-98	293
TRINITY_DN109147_c0_g1_i1.p1	UniRef90_A0A2H1WB52	Proteasome endopeptidase complex n	98.05	257	5	0	1	257	237	493	0	531
TRINITY_DN109151_c0_g1_i1.p1	UniRef90_A0A2A4JH13	Thioredoxin domain-containing protein n	88.51	296	34	0	1	296	1	296	0	551
TRINITY_DN109160_c0_g1_i1.p1	UniRef90_A0A2W1BL09	Tetraspanin n	91.63	263	22	0	1	263	1	263	2e-167	477
TRINITY_DN109161_c0_g1_i1.p1	UniRef90_A0A2A4IZI4	GMC_OxRdtase_N domain-containing protein n	79.27	579	120	0	35	613	1	579	0	989
TRINITY_DN109163_c0_g1_i1.p1	UniRef90_E5G3X5	Death-associated LIM-only protein (Fragment) n	94.57	184	10	0	57	240	12	195	1e-125	367
TRINITY_DN109167_c0_g1_i1.p2	UniRef90_UPI000C14329F	cytochrome b5-like n	69.53	128	39	0	1	128	1	128	9e-61	194
TRINITY_DN109167_c1_g1_i1.p1	UniRef90_UPI000EF7756C	cytoplasmic aconitate hydratase-like n	91.59	892	74	1	1	891	1	892	0	1667
TRINITY_DN109168_c0_g1_i1.p1	UniRef90_A0A2A4JCW0	Bms1-type G domain-containing protein n	94.42	788	44	0	1	788	1	788	0	1511
TRINITY_DN109169_c0_g1_i1.p1	UniRef90_A0A2A4JGZ5	Palmitoyltransferase n	91.67	612	49	1	1	610	1	612	0	1116
TRINITY_DN109171_c0_g1_i1.p1	UniRef90_A0A0P5ERT7	40S ribosomal protein S14 (Fragment) n	91.16	147	13	0	1	147	1	147	1e-88	270
TRINITY_DN109172_c0_g1_i1.p1	UniRef90_A0A4D6Q5Y7	Odorant binding protein n	71.51	186	51	2	1	185	1	185	1e-93	283
TRINITY_DN109173_c1_g1_i1.p1	UniRef90_A0A2A4JIU9	Uncharacterized protein (Fragment) n	41.08	443	229	10	1	439	1	415	1e-98	318
TRINITY_DN109173_c1_g1_i2.p1	UniRef90_A0A2A4KA71	Uncharacterized protein n	48.86	176	78	2	1	167	514	686	3e-47	177
TRINITY_DN109173_c2_g1_i1.p1	UniRef90_F6K6Y8	Insect intestinal lipase 6 n	100	332	0	0	1	332	1	332	0	667
TRINITY_DN109174_c0_g1_i1.p1	UniRef90_Q5UAS2	60S ribosomal protein L17 n	96.26	187	7	0	1	187	1	187	8e-123	357
TRINITY_DN109175_c0_g1_i1.p1	UniRef90_A0A2A4JES0	Lipase domain-containing protein n	86.63	329	44	0	1	329	1	329	0	596
TRINITY_DN109176_c0_g1_i1.p1	UniRef90_P68203	Ubiquitin-40S ribosomal protein S27a n	99.35	155	1	0	1	155	1	155	4e-108	317
TRINITY_DN109177_c0_g1_i1.p1	UniRef90_A0A2A4JVM0	3'-5' exonuclease domain-containing protein n	94.92	315	16	0	1	315	1	315	0	621
TRINITY_DN109179_c0_g1_i1.p2	UniRef90_A0A2A4JYF4	Uncharacterized protein n	97.6	250	5	1	1	249	1	250	3e-178	503
TRINITY_DN109181_c0_g1_i1.p1	UniRef90_A0A2W1BD14	Uncharacterized protein n	75.3	1077	264	2	1	1076	1	1076	0	1655
TRINITY_DN109185_c0_g1_i1.p1	UniRef90_A0A2A4JSY9	Uncharacterized protein n	82.46	114	20	0	32	145	1	114	6e-66	208
TRINITY_DN109189_c0_g1_i1.p1	UniRef90_A0A2H1VC38	SFRICE_002431 n	84.62	117	18	0	1	117	1	117	2e-56	182
TRINITY_DN109194_c1_g1_i1.p1	UniRef90_A0A2H1WP35	SFRICE_005363 n	97.48	159	4	0	1	159	88	246	1e-108	322
TRINITY_DN109196_c0_g1_i1.p1	UniRef90_A0A380UDN6	Glucose / Sorbosone dehydrogenase family protein n	99.4	336	2	0	1	336	50	385	0	684
TRINITY_DN109197_c1_g1_i1.p1	UniRef90_A0A2W1B4U1	Uncharacterized protein n	89.51	143	15	0	1	143	1	143	4e-88	265
TRINITY_DN109198_c0_g1_i1.p1	UniRef90_A0A2A4JH15	NifU_N domain-containing protein n	93.59	156	10	0	1	156	1	156	1e-105	311
TRINITY_DN109199_c0_g1_i1.p1	UniRef90_UPI000EF94C42	larval cuticle protein 1-like n	63.64	110	37	2	4	113	3	109	2e-42	146
TRINITY_DN109203_c0_g1_i1.p1	UniRef90_A0A2H1WCT7	SFRICE_006791 n	79.61	466	88	5	1	463	1	462	0	687
TRINITY_DN109204_c0_g1_i1.p1	UniRef90_UPI00067C287D	palmitoyltransferase ZDHHC18 n	78.79	429	74	7	1	420	1	421	0	618
TRINITY_DN109204_c0_g1_i2.p1	UniRef90_UPI00067C287D	palmitoyltransferase ZDHHC18 n	78.79	429	74	7	1	420	1	421	0	618
TRINITY_DN109204_c0_g1_i3.p1	UniRef90_A0A3S2NK73	Palmitoyltransferase n	88.89	261	22	1	1	254	1	261	6e-154	444
TRINITY_DN109204_c0_g1_i4.p1	UniRef90_A0A3S2NK73	Palmitoyltransferase n	88.89	261	22	1	1	254	1	261	6e-154	444
TRINITY_DN109209_c0_g1_i1.p1	UniRef90_A0A2H1V6P4	Signal recognition particle subunit SRP72 n	90.73	647	58	2	1	646	1	646	0	1080
TRINITY_DN109210_c0_g1_i1.p1	UniRef90_A0A2A4K9J1	Uncharacterized protein n	92.02	188	15	0	1	188	1	188	5e-115	337
TRINITY_DN109213_c0_g1_i1.p1	UniRef90_A0A2W1BYH6	G_PROTEIN_RECEP_F1_2 domain-containing protein n	92.84	405	29	0	1	405	1	405	0	784
TRINITY_DN109219_c1_g1_i1.p1	UniRef90_O76190	60S ribosomal protein L5 n	92.67	300	21	1	1	300	1	299	0	540
TRINITY_DN109219_c1_g1_i2.p1	UniRef90_O76190	60S ribosomal protein L5 n	92.67	300	21	1	1	300	1	299	0	540
TRINITY_DN109221_c0_g1_i1.p1	UniRef90_UPI000CE5CB4A	14-3-3 protein epsilon n	95.44	263	11	1	1	262	1	263	5e-180	508
TRINITY_DN109222_c0_g1_i1.p1	UniRef90_UPI000B39585B	sarcoplasmic reticulum histidine-rich calcium-binding protein-like n	48.54	103	43	4	1	95	1	101	1e-07	59.7
TRINITY_DN109224_c0_g1_i1.p1	UniRef90_A0A2A4JQI9	Aconitate hydratase, mitochondrial n	91.88	788	61	1	1	785	1	788	0	1483
TRINITY_DN109225_c0_g1_i1.p2	UniRef90_A0A4C1VPY8	Retrovirus-related Pol polyprotein from transposon TNT 1-94 n	84.68	111	17	0	2	112	215	325	4e-59	197
TRINITY_DN109230_c1_g1_i1.p1	UniRef90_UPI00103E6D7E	uncharacterized protein LOC114350796 n	36	75	45	1	33	104	4	78	1e-05	53.5
TRINITY_DN109231_c0_g1_i1.p1	UniRef90_UPI000B3CB3CD	neuroendocrine convertase 2 n	90.9	648	56	2	10	657	33	677	0	1221
TRINITY_DN109232_c0_g1_i1.p1	UniRef90_O97389	Carboxypeptidase A n	79.33	416	84	2	7	420	1	416	0	698
TRINITY_DN109233_c0_g1_i1.p1	UniRef90_B2ZGH6	Pancreatic lipase 1 n	97.89	331	7	0	1	331	1	331	0	668
TRINITY_DN109234_c0_g1_i1.p1	UniRef90_A0A212F9F1	Pixie n	91.41	640	23	1	40	647	1	640	0	1195
TRINITY_DN109238_c0_g1_i1.p1	UniRef90_UPI00104C375B	molecular chaperone HtpG n	95.39	217	10	0	1	217	31	247	4e-147	427
TRINITY_DN109239_c0_g1_i1.p1	UniRef90_UPI000C143717	uncharacterized protein LOC111348539 n	94.42	502	23	3	1	499	1	500	0	984
TRINITY_DN109242_c0_g1_i1.p1	UniRef90_A0A2V5EX37	Acetyl-CoA C-acetyltransferase (Fragment) n	100	40	0	0	78	117	1	40	3e-15	79.3
TRINITY_DN109243_c0_g1_i1.p1	UniRef90_Q962R0	Ribosomal protein S19 n	100	153	0	0	1	153	1	153	2e-105	310
TRINITY_DN109243_c0_g1_i2.p1	UniRef90_Q962R0	Ribosomal protein S19 n	100	153	0	0	1	153	1	153	2e-105	310
TRINITY_DN109247_c0_g1_i1.p1	UniRef90_UPI000EF7FCE7	ATP synthase subunit d, mitochondrial n	87.93	174	21	0	1	174	1	174	2e-111	327
TRINITY_DN109251_c0_g1_i1.p1	UniRef90_UPI000B39BB1A	RING finger protein 17 n	72.54	1719	450	11	1	1712	5	1708	0	2577
TRINITY_DN109255_c0_g1_i1.p1	UniRef90_A0A3S2L4B0	Isocitrate dehydrogenase [NAD] subunit, mitochondrial n	89.86	355	36	0	1	355	1	355	0	676
TRINITY_DN109256_c1_g1_i1.p1	UniRef90_A0A2H1V6X4	SFRICE_003672 n	96.82	157	5	0	1	157	1	157	2e-104	308
TRINITY_DN109257_c0_g1_i1.p1	UniRef90_A0A1B2D6R5	Protein translocase subunit SecA n	99.07	107	1	0	1	107	509	615	1e-63	218
TRINITY_DN109269_c0_g1_i1.p1	UniRef90_S2K5Q2	Diguanylate cyclase/phosphodiesterase n	89.47	133	14	0	1	133	34	166	1e-71	240
TRINITY_DN10926_c0_g1_i1.p2	UniRef90_A0A2H1VNQ4	SFRICE_041613 (Fragment) n	62.5	112	42	0	6	117	104	215	3e-42	151
TRINITY_DN109270_c0_g1_i1.p1	UniRef90_A0A2W1BFT6	Uncharacterized protein n	95.92	245	10	0	1	245	1	245	1e-162	463
TRINITY_DN109271_c0_g1_i1.p1	UniRef90_A0A2S3WXK1	OmpA-like domain-containing protein n	91.53	118	8	1	1	118	67	182	1e-71	225
TRINITY_DN109273_c0_g1_i1.p1	UniRef90_UPI000EF832E6	caprin homolog n	85.41	610	77	6	1	605	1	603	0	924
TRINITY_DN109275_c0_g1_i1.p1	UniRef90_UPI000EF770FF	fatty acid synthase-like n	90.96	2422	218	1	56	2476	1	2422	0	4617
TRINITY_DN109275_c0_g1_i2.p1	UniRef90_UPI000EF770FF	fatty acid synthase-like n	90.96	2422	218	1	56	2476	1	2422	0	4617
TRINITY_DN109278_c0_g1_i1.p1	UniRef90_A0A2W1BR34	Uncharacterized protein n	90.26	1088	104	2	1	1088	1	1086	0	2017
TRINITY_DN109280_c0_g1_i1.p1	UniRef90_UPI000873F779	uncharacterized protein LOC108906571 n	79.73	148	29	1	1	147	1	148	4e-76	235
TRINITY_DN109284_c2_g1_i1.p1	UniRef90_A0A2A4JIV3	NACHT domain-containing protein n	41.63	1338	688	31	1	1310	89	1361	0	912
TRINITY_DN109285_c0_g1_i1.p1	UniRef90_UPI000C143BBA	calponin homology domain-containing protein DDB_G0272472 isoform X1 n	74.09	2026	375	27	1	1949	1	1953	0	2786
TRINITY_DN109285_c0_g1_i2.p1	UniRef90_UPI000C143BBA	calponin homology domain-containing protein DDB_G0272472 isoform X1 n	74.09	2026	375	27	1	1949	1	1953	0	2786
TRINITY_DN109285_c0_g1_i3.p1	UniRef90_UPI000C143BBA	calponin homology domain-containing protein DDB_G0272472 isoform X1 n	74.09	2026	375	27	1	1949	1	1953	0	2786
TRINITY_DN109286_c0_g1_i1.p1	UniRef90_A0A2A4JZX6	Lipase domain-containing protein n	75.96	208	50	0	7	214	121	328	4e-112	336
TRINITY_DN109287_c0_g1_i1.p1	UniRef90_A0A2W1BM09	Aamy domain-containing protein n	92.75	579	42	0	1	579	1	579	0	1124
TRINITY_DN109291_c0_g1_i1.p1	UniRef90_UPI000B92B619	triosephosphate isomerase n	85.43	247	36	0	1	247	1	247	3e-153	439
TRINITY_DN109294_c0_g1_i1.p1	UniRef90_A0A2A4JIP5	NTP_transferase domain-containing protein n	95.17	414	20	0	1	414	1	414	0	833
TRINITY_DN109297_c0_g1_i1.p1	UniRef90_A0A2W1BTI5	Uncharacterized protein n	91.59	226	19	0	1	226	1	226	2e-146	420
TRINITY_DN109304_c0_g1_i1.p1	UniRef90_A0A2A4J874	Uncharacterized protein n	86.12	209	29	0	1	209	1	209	6e-129	374
TRINITY_DN109304_c0_g1_i2.p1	UniRef90_A0A2A4J874	Uncharacterized protein n	86.12	209	29	0	1	209	1	209	6e-129	374
TRINITY_DN109304_c0_g1_i3.p1	UniRef90_A0A2A4J874	Uncharacterized protein n	86.12	209	29	0	1	209	1	209	6e-129	374
TRINITY_DN109310_c0_g1_i1.p1	UniRef90_UPI000B36E98F	uncharacterized protein LOC110384109 n	82.73	220	36	1	1	220	264	481	2e-121	365
TRINITY_DN109312_c0_g1_i1.p1	UniRef90_UPI000B3694F6	prostaglandin reductase 1-like n	72.78	169	46	0	1	169	159	327	2e-81	256
TRINITY_DN109318_c0_g1_i1.p3	UniRef90_A0A3R3BY37	D-allose-binding periplasmic protein n	97.6	167	4	0	1	167	183	349	4e-113	338
TRINITY_DN109320_c0_g1_i1.p1	UniRef90_UPI000C143DBC	multidrug resistance protein 1-like isoform X1 n	96.72	122	4	0	1	122	1179	1300	2e-73	248
TRINITY_DN109320_c0_g1_i1.p1	UniRef90_UPI000C143DBC	multidrug resistance protein 1-like isoform X1 n	62.07	116	44	0	1	116	553	668	7e-39	150
TRINITY_DN109321_c0_g1_i1.p1	UniRef90_UPI000C142CB1	arginine-hydroxylase NDUFAF5, mitochondrial n	85.75	365	52	0	1	365	1	365	0	677
TRINITY_DN109322_c0_g1_i1.p2	UniRef90_A0A0N1IQE0	Ras GTPase-activating protein-binding protein 2 n	94.48	163	9	0	1	163	1	163	2e-110	335
TRINITY_DN109328_c1_g1_i1.p2	UniRef90_Q962R1	40S ribosomal protein S18 n	100	152	0	0	1	152	1	152	2e-106	312
TRINITY_DN109330_c0_g1_i1.p1	UniRef90_UPI000B3A7342	MD-2-related lipid-recognition protein-like n	55.92	152	66	1	1	151	1	152	4e-58	190
TRINITY_DN109330_c0_g1_i2.p1	UniRef90_UPI000B3A7342	MD-2-related lipid-recognition protein-like n	55.92	152	66	1	1	151	1	152	4e-58	190
TRINITY_DN109330_c0_g1_i3.p1	UniRef90_UPI000B3A7342	MD-2-related lipid-recognition protein-like n	55.92	152	66	1	1	151	1	152	4e-58	190
TRINITY_DN109336_c0_g1_i1.p1	UniRef90_A0A2H1WD30	SFRICE015252.2 (Fragment) n	89.2	917	88	3	7	912	1	917	0	1600
TRINITY_DN109338_c0_g1_i1.p2	UniRef90_A0A333E1C8	MviM protein n	96.62	148	5	0	1	148	227	374	9e-95	291
TRINITY_DN109339_c0_g1_i1.p1	UniRef90_A0A2A4J4P1	Uncharacterized protein n	83.76	702	107	5	1	700	1	697	0	1189
TRINITY_DN109341_c0_g1_i1.p1	UniRef90_A0A409MY25	Uncharacterized protein n	76.92	52	12	0	1	52	159	210	1e-14	76.6
TRINITY_DN109342_c0_g1_i1.p1	UniRef90_A0A2H1W8N5	SFRICE_000148 n	92.02	376	28	2	1	374	1	376	0	714
TRINITY_DN109346_c0_g1_i1.p1	UniRef90_Q962T1	60S ribosomal protein L32 n	100	134	0	0	1	134	1	134	4e-92	275
TRINITY_DN109355_c0_g1_i1.p1	UniRef90_UPI000EF82B84	sodium/potassium-transporting ATPase subunit beta-2-like n	89.24	316	33	1	1	316	1	315	0	567
TRINITY_DN109368_c0_g1_i1.p1	UniRef90_Q1HPW4	Eukaryotic translation initiation factor 3 subunit I n	91.79	329	27	0	1	329	1	329	0	647
TRINITY_DN109369_c0_g1_i1.p1	UniRef90_C9W8I6	Serine protease 3 n	99.22	257	2	0	1	257	1	257	0	519
TRINITY_DN109374_c0_g1_i1.p1	UniRef90_A0A2H1X1J5	SFRICE_035503 n	84.09	440	68	2	1	439	1	439	0	766
TRINITY_DN109377_c0_g1_i1.p1	UniRef90_A0A2H1VCL2	SFRICE_003191 n	82.11	246	41	2	1	243	1	246	3e-144	416
TRINITY_DN109382_c0_g1_i1.p2	UniRef90_Q88DM4	Octanoyltransferase n	96.74	215	7	0	1	215	2	216	1e-146	419
TRINITY_DN10938_c0_g1_i1.p1	UniRef90_B2X7R0	p2 n	87.81	1272	155	0	38	1309	1	1272	0	2338
TRINITY_DN109393_c0_g1_i1.p2	UniRef90_S2WH61	Uncharacterized protein n	98.01	151	3	0	1	151	40	190	3e-101	301
TRINITY_DN109395_c0_g1_i1.p1	UniRef90_A0A2A4J5C4	Uncharacterized protein n	68.61	309	78	10	1	294	1	305	6e-106	323
TRINITY_DN109405_c0_g1_i1.p1	UniRef90_UPI000C14109A	venom serine carboxypeptidase-like n	89.31	159	12	2	1	158	1	155	2e-92	289
TRINITY_DN109408_c0_g1_i1.p1	UniRef90_A0A2A4J4H1	WH1 domain-containing protein n	98.91	276	2	1	2	276	23	298	0	555
TRINITY_DN109411_c0_g1_i1.p1	UniRef90_A0A354YQI5	TonB-dependent siderophore receptor (Fragment) n	100	172	0	0	1	172	193	364	1e-117	350
TRINITY_DN109418_c0_g1_i1.p2	UniRef90_A0A3R4JQK8	Fec operon regulator FecR n	81.65	109	20	0	2	110	2	110	8e-57	183
TRINITY_DN109419_c0_g1_i1.p1	UniRef90_A0A2A4K5R8	Uncharacterized protein n	94.65	747	33	4	88	829	53	797	0	1254
TRINITY_DN109423_c0_g1_i1.p1	UniRef90_UPI000C140476	G2/mitotic-specific cyclin-B1 n	84.99	513	58	5	1	498	1	509	0	852
TRINITY_DN109431_c0_g1_i1.p1	UniRef90_A0A2H1W919	SFRICE_006971 (Fragment) n	68.04	291	87	4	9	295	6	294	1e-141	413
TRINITY_DN109437_c1_g1_i1.p1	UniRef90_A0A2A4J718	Uncharacterized protein n	91.85	417	26	6	1	413	1	413	0	773
TRINITY_DN109443_c0_g1_i1.p1	UniRef90_A0A120G0P7	Phosphorylated carbohydrates phosphatase n	98.37	123	2	0	1	123	17	139	3e-82	253
TRINITY_DN109444_c0_g1_i1.p1	UniRef90_A0A2A4J5B6	Uncharacterized protein n	58.51	388	122	13	1	379	410	767	2e-109	350
TRINITY_DN109449_c0_g1_i1.p1	UniRef90_A0A2W1C127	Uncharacterized protein n	83.57	140	22	1	1	140	1	139	7e-75	231
TRINITY_DN109455_c0_g1_i1.p1	UniRef90_B1NLE5	Carboxypeptidase n	81.41	425	79	0	1	425	1	425	0	738
TRINITY_DN109467_c0_g1_i1.p1	UniRef90_A0A2W1BXB2	HORMA domain-containing protein n	93.72	207	13	0	1	207	1	207	2e-141	406
TRINITY_DN109471_c0_g1_i1.p1	UniRef90_UPI000B37B30B	uncharacterized protein LOC110371720 n	83.48	224	37	0	1	224	1	224	2e-133	388
TRINITY_DN109473_c0_g1_i1.p2	UniRef90_UPI000DAF36DC	UDP-N-acetylglucosamine diphosphorylase/glucosamine-1-phosphate N-acetyltransferase n	84.85	132	20	0	1	132	114	245	2e-70	225
TRINITY_DN10947_c0_g1_i1.p1	UniRef90_UPI000C14014B	three prime repair exonuclease 2-like n	41.12	214	109	6	5	207	3	210	3e-46	164
TRINITY_DN109483_c0_g1_i1.p1	UniRef90_K9RZK7	Innexin n	95.08	386	19	0	1	386	1	386	0	775
TRINITY_DN109485_c0_g1_i1.p1	UniRef90_A0A068FMQ6	Enoyl-CoA delta isomerase 1 n	93.29	283	19	0	1	283	1	283	0	554
TRINITY_DN109485_c0_g1_i2.p1	UniRef90_A0A068FMQ6	Enoyl-CoA delta isomerase 1 n	93.29	283	19	0	1	283	1	283	0	554
TRINITY_DN109490_c0_g1_i1.p1	UniRef90_A0A2H1V3M9	SFRICE_013634 n	77.38	84	19	0	33	116	215	298	3e-24	107
TRINITY_DN109494_c0_g1_i1.p1	UniRef90_A0A014MDN5	Glycosyl transferase n	97.01	134	4	0	1	134	130	263	5e-84	260
TRINITY_DN109496_c0_g1_i1.p1	UniRef90_UPI000EF7D3B2	GDNF-inducible zinc finger protein 1-like n	73.58	424	90	6	1	415	1	411	3e-165	483
TRINITY_DN109497_c0_g1_i1.p2	UniRef90_J3E0V9	Filamentous hemagglutinin family N-terminal domain-containing protein n	69.29	127	39	0	4	130	903	1029	4e-48	178
TRINITY_DN109497_c0_g1_i1.p2	UniRef90_J3E0V9	Filamentous hemagglutinin family N-terminal domain-containing protein n	51.13	133	62	2	19	148	1000	1132	4e-24	109
TRINITY_DN109497_c0_g1_i1.p2	UniRef90_J3E0V9	Filamentous hemagglutinin family N-terminal domain-containing protein n	47.19	89	46	1	59	147	1123	1210	5e-11	71.2
TRINITY_DN109502_c0_g1_i1.p1	UniRef90_A0A3Q9D4R3	Peptidoglycan-binding protein LysM n	100	121	0	0	3	123	1	121	8e-78	238
TRINITY_DN109503_c0_g1_i1.p1	UniRef90_A0A2A4JFR1	Uncharacterized protein n	91.78	937	77	0	1	937	1	937	0	1778
TRINITY_DN109506_c0_g1_i1.p1	UniRef90_UPI0010388F94	protein phosphatase 1 regulatory subunit 7 n	76.49	353	71	3	1	353	1	341	1e-177	509
TRINITY_DN109520_c0_g1_i1.p1	UniRef90_A0A0S4IAX4	Fosmidomycin resistance protein n	90.82	207	19	0	1	207	43	249	3e-130	385
TRINITY_DN109524_c0_g1_i1.p3	UniRef90_A0A0K2ILW8	Membrane protein n	96.69	151	5	0	1	151	145	295	3e-80	259
TRINITY_DN109525_c0_g1_i1.p1	UniRef90_A0A1R1IBB4	Cation-efflux pump n	99.14	116	1	0	1	116	15	130	3e-69	223
TRINITY_DN109527_c0_g1_i1.p1	UniRef90_A0A2H1VR18	SFRICE_002547 n	92.7	452	33	0	1	452	1521	1972	0	904
TRINITY_DN109528_c0_g1_i1.p1	UniRef90_A0A385CQ96	GbpA_2 domain-containing protein n	38.42	177	108	1	9	184	186	362	5e-28	122
TRINITY_DN109528_c0_g1_i1.p1	UniRef90_A0A385CQ96	GbpA_2 domain-containing protein n	37.64	178	110	1	8	184	408	585	1e-27	121
TRINITY_DN109531_c0_g1_i1.p1	UniRef90_A0A2W1BZX4	Carboxylic ester hydrolase n	63.12	301	110	1	3	303	237	536	2e-138	414
TRINITY_DN109533_c0_g1_i1.p2	UniRef90_A0A0X3QYA8	Uncharacterized protein n	98.94	188	2	0	1	188	4	191	1e-124	366
TRINITY_DN109534_c0_g1_i1.p1	UniRef90_A0A2W1BLY1	SERPIN domain-containing protein n	71.33	143	41	0	1	143	44	186	2e-66	219
TRINITY_DN109537_c0_g1_i1.p2	UniRef90_J3E484	ABC-type Fe3+-hydroxamate transport system, periplasmic component n	88	150	18	0	2	151	55	204	4e-76	240
TRINITY_DN109538_c0_g1_i1.p1	UniRef90_A0A2A4JJB4	Uncharacterized protein n	58.51	94	39	0	1	94	122	215	2e-29	115
TRINITY_DN10953_c0_g1_i1.p1	UniRef90_A0A2H1V4L5	SFRICE_021377 n	57.63	118	50	0	1	118	388	505	5e-35	139
TRINITY_DN109550_c0_g1_i1.p1	UniRef90_UPI000EF7A2C5	proton-coupled folate transporter-like n	68.63	526	164	1	2	526	9	534	0	762
TRINITY_DN109555_c1_g1_i1.p1	UniRef90_A0A2A4K3L4	E3 ubiquitin-protein ligase n	93.86	293	18	0	1	293	1	293	0	583
TRINITY_DN109558_c1_g1_i1.p1	UniRef90_N6T7X5	Signal peptidase complex catalytic subunit SEC11 (Fragment) n	93.71	175	11	0	4	178	5	179	2e-116	340
TRINITY_DN109565_c0_g1_i1.p2	UniRef90_L0FPT7	HlyD_D23 domain-containing protein n	94.97	199	10	0	1	199	90	288	4e-118	352
TRINITY_DN109571_c0_g1_i1.p1	UniRef90_H9JTB0	Uncharacterized protein n	97.65	425	10	0	1	425	1	425	0	866
TRINITY_DN109586_c0_g1_i1.p1	UniRef90_A0A2W1BQK0	Uncharacterized protein n	87.62	323	38	2	11	331	14	336	0	570
TRINITY_DN109589_c0_g1_i1.p1	UniRef90_A0A222D9R8	Type II toxin-antitoxin system HipA family toxin n	100	114	0	0	1	114	1	114	7e-74	237
TRINITY_DN109591_c0_g1_i1.p1	UniRef90_A0A2A4J1F6	Uncharacterized protein n	93.88	98	5	1	32	128	1	98	2e-56	182
TRINITY_DN109593_c0_g1_i1.p1	UniRef90_B9VTS4	Ssu72 domain protein n	90.1	192	19	0	1	192	1	192	7e-128	370
TRINITY_DN109594_c0_g1_i1.p1	UniRef90_UPI000C142ACD	spherulin-2A-like n	67.7	291	92	1	1	291	1	289	6e-144	419
TRINITY_DN109601_c0_g1_i1.p1	UniRef90_A0A2T3WLT0	Uncharacterized protein n	88.24	136	16	0	1	136	2	137	2e-81	248
TRINITY_DN109602_c0_g1_i1.p1	UniRef90_A0A2W1BJD1	Uncharacterized protein n	90.53	412	35	2	5	414	1	410	0	682
TRINITY_DN109606_c0_g1_i1.p3	UniRef90_Q83497	Reverse transcriptase (Fragment) n	95.77	142	6	0	1	142	37	178	7e-91	281
TRINITY_DN109609_c1_g1_i1.p1	UniRef90_A0A2H1VQC6	SFRICE_013472 n	82.3	565	97	1	1	562	1	565	0	974
TRINITY_DN109623_c0_g1_i1.p2	UniRef90_A0A3R3H0J5	Na(+)/H(+) antiporter subunit B n	96.61	118	4	0	1	118	158	275	1e-72	229
TRINITY_DN109624_c0_g1_i1.p1	UniRef90_H9IVI6	Uncharacterized protein n	94.37	213	12	0	1	213	1	213	6e-119	349
TRINITY_DN109628_c0_g1_i1.p1	UniRef90_A0A2A4KAZ7	Uncharacterized protein n	86.97	330	38	1	1	330	1	325	0	604
TRINITY_DN109629_c0_g1_i1.p1	UniRef90_A0A2A4JF01	Uncharacterized protein n	84.88	516	75	2	1	514	1	515	0	900
TRINITY_DN109646_c0_g1_i1.p2	UniRef90_J3DPQ1	CMD domain-containing protein n	95.92	98	4	0	3	100	1	98	2e-64	202
TRINITY_DN109650_c0_g1_i1.p1	UniRef90_A0A2H1WTX7	SFRICE_014771 n	86.06	660	85	3	1	659	1	654	0	1118
TRINITY_DN109652_c0_g1_i1.p1	UniRef90_A0A3R5IU41	Helicase IV n	98.11	106	2	0	1	106	183	288	2e-68	225
TRINITY_DN109659_c0_g1_i1.p3	UniRef90_A0A485E2X1	Heavy metal translocating P-type ATPase n	94.83	174	9	0	1	174	57	230	6e-103	319
TRINITY_DN109680_c0_g1_i1.p1	UniRef90_A0A1W1GTY7	Membrane fusion protein, multidrug efflux system n	96.65	209	7	0	1	209	131	339	1e-137	404
TRINITY_DN109695_c0_g1_i1.p2	UniRef90_C3KFR6	Uncharacterized protein n	85.29	34	5	0	19	52	2	35	1e-07	56.6
TRINITY_DN109696_c1_g1_i1.p1	UniRef90_A0A2A4J7G8	Uncharacterized protein n	74.55	165	42	0	1	165	1	165	4e-88	267
TRINITY_DN109698_c0_g1_i1.p1	UniRef90_UPI0004165E15	lipocalin family protein n	84.3	172	27	0	111	282	1	172	2e-105	317
TRINITY_DN109706_c0_g1_i1.p3	UniRef90_UPI0009A14D90	MMPL family transporter n	86.27	102	10	1	1	102	925	1022	2e-48	176
TRINITY_DN109709_c0_g1_i1.p1	UniRef90_A0A2W1BC22	SERPIN domain-containing protein n	89.58	518	50	1	1	514	1	518	0	910
TRINITY_DN109711_c0_g1_i1.p1	UniRef90_Q1I6V2	Uncharacterized protein n	96.41	195	7	0	1	195	1	195	1e-131	380
TRINITY_DN109713_c0_g1_i1.p1	UniRef90_A0A3B8NZG7	Bifunctional glutamine synthetase adenylyltransferase/adenylyl-removing enzyme (Fragment) n	90.08	121	12	0	1	121	282	402	9e-71	230
TRINITY_DN109717_c0_g1_i1.p1	UniRef90_A0A2H1VNZ5	SFRICE_002992 (Fragment) n	88.66	494	55	1	1	493	4	497	0	939
TRINITY_DN109719_c0_g1_i1.p1	UniRef90_A0A3R3EU67	Transposase IS200 like protein n	88.24	51	6	0	51	101	1	51	2e-20	90.9
TRINITY_DN109719_c0_g1_i2.p1	UniRef90_A0A3R3EU67	Transposase IS200 like protein n	88.24	51	6	0	51	101	1	51	4e-20	90.1
TRINITY_DN109724_c0_g1_i1.p4	UniRef90_J3IWV6	Uncharacterized protein n	90.44	136	13	0	1	136	18	153	4e-80	245
TRINITY_DN109725_c0_g1_i1.p1	UniRef90_A0A379KSV1	AraC family transcriptional regulator n	78.49	186	40	0	1	186	115	300	5e-94	288
TRINITY_DN109726_c0_g1_i1.p2	UniRef90_A0A1B2F099	Sulfide dehydrogenase [flavocytochrome c] flavoprotein chain n	89.71	204	21	0	1	204	73	276	2e-132	391
TRINITY_DN109728_c0_g1_i1.p1	UniRef90_A0A3R9LYH6	AAA_13 domain-containing protein n	90	230	23	0	1	230	247	476	2e-131	402
TRINITY_DN109731_c0_g1_i1.p1	UniRef90_A0A407BC94	Immunity protein RhsIA n	60	130	52	0	32	161	7	136	5e-53	176
TRINITY_DN109736_c0_g1_i1.p1	UniRef90_S2KEK7	Uncharacterized protein n	92.36	144	11	0	1	144	191	334	2e-79	256
TRINITY_DN109738_c0_g1_i1.p1	UniRef90_H9IWG3	CN hydrolase domain-containing protein n	91.52	389	33	0	1	389	1	389	0	761
TRINITY_DN10973_c0_g1_i1.p1	UniRef90_A0A404KGT8	Uncharacterized protein n	92.93	198	14	0	1	198	82	279	8e-128	375
TRINITY_DN109740_c0_g1_i1.p1	UniRef90_A0A2H1X2Q0	SFRICE017275.2 (Fragment) n	84.33	517	81	0	1	517	1	517	0	914
TRINITY_DN109749_c0_g1_i1.p1	UniRef90_S2KZF6	Enoyl-CoA hydratase/isomerase n	95.65	115	5	0	1	115	20	134	3e-73	230
TRINITY_DN109757_c0_g1_i1.p1	UniRef90_A0A2A4J6D0	Cyclin N-terminal domain-containing protein n	95.11	307	13	2	1	306	1	306	0	587
TRINITY_DN109759_c0_g1_i1.p2	UniRef90_H9JUV9	Uncharacterized protein n	82.39	142	24	1	1	142	80	220	3e-74	233
TRINITY_DN10975_c0_g1_i1.p1	UniRef90_I4DLX9	Cuticular protein PpolCPG4 n	67.5	120	24	5	1	105	6	125	2e-28	113
TRINITY_DN109761_c0_g1_i1.p1	UniRef90_Q0N2S2	Small GTP-binding protein Rab10 n	98.52	203	3	0	1	203	1	203	2e-145	415
TRINITY_DN109762_c0_g1_i1.p3	UniRef90_A0A0A7JJJ0	Membrane protein n	90.57	106	10	0	1	106	66	171	3e-50	172
TRINITY_DN109769_c0_g1_i1.p1	UniRef90_A0A2H1V9B3	SFRICE_005630 n	84.18	531	83	1	1	530	1	531	0	940
TRINITY_DN109770_c0_g1_i1.p1	UniRef90_UPI000C143FD1	uncharacterized protein LOC111358654 n	69.85	262	70	5	1	259	1	256	4e-116	345
TRINITY_DN109771_c0_g1_i1.p1	UniRef90_A0A2W1BJB3	NTP_transf_3 domain-containing protein n	92.81	459	33	0	1	459	1	459	0	897
TRINITY_DN109776_c0_g1_i1.p1	UniRef90_A0A2H1VHQ2	ATP-dependent (S)-NAD(P)H-hydrate dehydratase n	80.94	320	61	0	6	325	5	324	0	518
TRINITY_DN109781_c0_g1_i1.p1	UniRef90_Q9NVM6	DnaJ homolog subfamily C member 17 n	97.48	119	3	0	1	119	131	249	1e-73	233
TRINITY_DN109785_c0_g1_i1.p1	UniRef90_UPI000B38ADE3	sphingomyelin phosphodiesterase-like n	79.06	635	132	1	20	654	43	676	0	1082
TRINITY_DN109797_c0_g1_i1.p2	UniRef90_J2YBU0	Sortase-like acyltransferase n	91.6	131	11	0	1	131	1	131	7e-84	255
TRINITY_DN109803_c0_g1_i1.p1	UniRef90_A0A2W1BSW4	Uncharacterized protein n	85.5	338	49	0	1	338	1	338	0	621
TRINITY_DN109807_c0_g1_i1.p1	UniRef90_UPI000B36EF5A	dystrophin-like isoform X1 n	94.61	241	13	0	10	250	51	291	1e-142	443
TRINITY_DN109809_c0_g1_i1.p1	UniRef90_S2KVE2	Diguanylate cyclase n	89.09	110	12	0	1	110	79	188	6e-50	176
TRINITY_DN109810_c0_g1_i1.p1	UniRef90_A0A3R3ET98	Cyclic di-GMP phosphodiesterase Gmr n	94.07	236	14	0	1	236	36	271	2e-157	457
TRINITY_DN109819_c0_g1_i1.p1	UniRef90_B1JBC0	Histidinol-phosphate aminotransferase n	92.31	117	9	0	1	117	80	196	5e-70	225
TRINITY_DN109823_c0_g1_i1.p1	UniRef90_A0A2A4JPI5	Uncharacterized protein n	80.12	166	28	2	1	166	1	161	1e-89	271
TRINITY_DN109829_c0_g1_i1.p1	UniRef90_A0A2H1V0R1	SFRICE_002222 n	78.71	465	97	1	13	475	7	471	0	751
TRINITY_DN109830_c0_g1_i1.p1	UniRef90_A0A2A4JE81	AA_TRNA_LIGASE_II domain-containing protein n	91.25	537	45	1	1	537	1	535	0	980
TRINITY_DN109851_c3_g1_i1.p1	UniRef90_A0A2A4KAJ2	Uncharacterized protein n	81.7	153	12	4	1	153	1	137	2e-74	231
TRINITY_DN109855_c0_g1_i1.p1	UniRef90_A0A2H1V1J5	SFRICE_005967 n	86.75	332	44	0	27	358	3	334	0	627
TRINITY_DN109858_c0_g1_i1.p1	UniRef90_A0A1B2D187	Magnesium/cobalt efflux protein n	100	101	0	0	1	101	16	116	3e-62	202
TRINITY_DN109862_c0_g1_i1.p1	UniRef90_A0A2W1BEM2	Uncharacterized protein n	94.85	194	10	0	1	194	1	194	4e-134	386
TRINITY_DN109874_c0_g1_i1.p1	UniRef90_A0A2A4IXJ3	Exonuclease domain-containing protein n	86.92	344	42	2	21	361	1	344	0	607
TRINITY_DN109883_c0_g1_i1.p1	UniRef90_A0A3D5H028	Oligopeptidase A (Fragment) n	93.18	264	18	0	13	276	1	264	2e-166	483
TRINITY_DN109891_c0_g1_i1.p1	UniRef90_A0A2H1VNW6	SFRICE_003682 n	89.06	1499	159	3	1	1496	1	1497	0	2097
TRINITY_DN109893_c0_g1_i1.p1	UniRef90_A0A2A4K952	Uncharacterized protein n	89.92	129	11	1	1	127	1	129	1e-78	240
TRINITY_DN109897_c0_g1_i1.p1	UniRef90_UPI000BB04F7B	uncharacterized protein LOC111106248 n	52.94	119	56	0	1	119	490	608	4e-38	147
TRINITY_DN10989_c0_g1_i2.p1	UniRef90_A0A2A4JM50	Uncharacterized protein (Fragment) n	90.24	41	4	0	1	41	577	617	5e-13	76.6
TRINITY_DN10989_c0_g1_i2.p1	UniRef90_A0A2A4JM50	Uncharacterized protein (Fragment) n	90.24	41	4	0	1	41	696	736	5e-13	76.6
TRINITY_DN109910_c0_g1_i1.p1	UniRef90_A0A2W1BTB3	Uncharacterized protein n	80.31	127	21	3	2	126	4	128	7e-65	205
TRINITY_DN109927_c0_g1_i1.p1	UniRef90_A0A0W0NW75	DUF2156 domain-containing protein (Fragment) n	88.41	233	27	0	1	233	107	339	7e-117	363
TRINITY_DN109941_c0_g1_i1.p1	UniRef90_A0A194RA90	DUF4780 domain-containing protein n	40.95	105	58	2	2	102	22	126	2e-18	87.8
TRINITY_DN109947_c0_g1_i1.p1	UniRef90_UPI000B3A036F	rab3 GTPase-activating protein catalytic subunit n	91.3	816	70	1	1	816	1	815	0	1563
TRINITY_DN109948_c0_g1_i1.p1	UniRef90_A0A1B2D419	EVE domain-containing protein n	98.43	127	2	0	1	127	31	157	3e-86	260
TRINITY_DN109959_c0_g1_i1.p1	UniRef90_A0A2A4JLJ2	GMC_OxRdtase_N domain-containing protein n	72.64	614	168	0	1	614	1	614	0	980
TRINITY_DN10995_c0_g1_i1.p1	UniRef90_UPI000B367765	protein tramtrack, beta isoform-like isoform X44 n	63.21	106	36	2	1	105	257	360	1e-29	120
TRINITY_DN109963_c0_g1_i1.p1	UniRef90_UPI000B39FB32	ganglioside-induced differentiation-associated protein 1 n	90.09	333	33	0	1	333	1	333	0	618
TRINITY_DN109972_c0_g1_i1.p1	UniRef90_A0A3M0KGY3	Serine/threonine-protein phosphatase n	94.48	326	15	2	1	323	1	326	0	642
TRINITY_DN109975_c0_g1_i1.p1	UniRef90_A0A2H1VVL7	SFRICE_006424 n	80.65	124	24	0	1	124	1	124	1e-64	204
TRINITY_DN109980_c0_g1_i1.p1	UniRef90_UPI000EF7C7EA	paired box protein Pax-9-like n	93.01	372	23	2	1	372	3	371	0	683
TRINITY_DN109984_c0_g1_i1.p1	UniRef90_A0A2A4J086	Uncharacterized protein n	90.99	355	32	0	1	355	1	355	0	688
TRINITY_DN109986_c0_g1_i1.p1	UniRef90_A0A143GDK5	Flagellar hook-length control protein FliK n	89.73	185	19	0	4	188	32	216	7e-88	278
TRINITY_DN109994_c0_g1_i1.p2	UniRef90_A0A2A4JR36	Uncharacterized protein n	79.15	235	37	4	1	223	1	235	5e-123	361
TRINITY_DN110005_c0_g1_i1.p1	UniRef90_A0A2H1W5R2	SFRICE_013485 (Fragment) n	96.88	641	17	3	1	640	787	1425	0	1267
TRINITY_DN110005_c0_g1_i2.p1	UniRef90_A0A2H1W5R2	SFRICE_013485 (Fragment) n	96.45	676	20	4	1	675	787	1459	0	1323
TRINITY_DN110007_c0_g1_i1.p2	UniRef90_A0A2R7UCQ5	2,4-dienoyl-CoA reductase (Fragment) n	88.36	146	17	0	1	146	24	169	9e-87	268
TRINITY_DN110018_c0_g1_i1.p1	UniRef90_A0A2H1VJR9	SFRICE018051.2 n	85.66	258	30	4	1	255	1	254	1e-131	385
TRINITY_DN110020_c0_g1_i1.p1	UniRef90_UPI000E77A4E5	piggyBac transposable element-derived protein 4-like n	95.35	172	8	0	1	172	218	389	2e-105	320
TRINITY_DN110025_c0_g1_i1.p1	UniRef90_A0A2W1C011	Uncharacterized protein n	85.19	135	16	1	1	135	1	131	2e-71	232
TRINITY_DN110026_c0_g1_i1.p1	UniRef90_A0A2A4JQ70	Uncharacterized protein n	86.1	367	49	2	1	366	1	366	0	650
TRINITY_DN110032_c0_g1_i1.p1	UniRef90_UPI0009868A9D	PhoH family protein n	87.59	137	17	0	20	156	1	137	6e-80	251
TRINITY_DN110049_c0_g1_i1.p1	UniRef90_UPI000C142A0A	uncharacterized protein LOC111355500 isoform X2 n	87.98	749	87	2	1	749	1	746	0	1339
TRINITY_DN110051_c0_g1_i1.p1	UniRef90_A0A2A4K9F0	Uncharacterized protein n	93.44	122	7	1	1	122	1	121	3e-77	236
TRINITY_DN110068_c0_g1_i1.p1	UniRef90_UPI000B37CC80	titin-like isoform X1 n	45.45	121	60	4	3	120	1046	1163	7e-13	75.9
TRINITY_DN110068_c0_g1_i1.p1	UniRef90_UPI000B37CC80	titin-like isoform X1 n	41.44	111	60	2	1	108	780	888	2e-09	65.9
TRINITY_DN110068_c0_g1_i1.p1	UniRef90_UPI000B37CC80	titin-like isoform X1 n	40.74	108	57	2	1	105	518	621	4e-09	64.7
TRINITY_DN110068_c0_g1_i1.p1	UniRef90_UPI000B37CC80	titin-like isoform X1 n	39.81	108	60	2	1	105	648	753	5e-08	61.6
TRINITY_DN110068_c0_g1_i1.p1	UniRef90_UPI000B37CC80	titin-like isoform X1 n	35.51	138	65	3	20	133	403	540	2e-07	60.1
TRINITY_DN110068_c0_g1_i1.p1	UniRef90_UPI000B37CC80	titin-like isoform X1 n	42.05	88	48	1	21	105	279	366	2e-07	59.7
TRINITY_DN110068_c0_g1_i1.p1	UniRef90_UPI000B37CC80	titin-like isoform X1 n	36.92	130	76	3	1	126	978	1105	6e-07	58.2
TRINITY_DN110068_c0_g1_i1.p1	UniRef90_UPI000B37CC80	titin-like isoform X1 n	36.04	111	66	2	1	108	582	690	3e-06	56.2
TRINITY_DN110068_c0_g1_i1.p1	UniRef90_UPI000B37CC80	titin-like isoform X1 n	40	105	55	3	1	104	327	424	0.0001	51.2
TRINITY_DN110068_c0_g1_i1.p1	UniRef90_UPI000B37CC80	titin-like isoform X1 n	35.16	128	70	3	1	117	846	971	0.0001	51.2
TRINITY_DN110068_c0_g1_i1.p1	UniRef90_UPI000B37CC80	titin-like isoform X1 n	35.58	104	62	2	4	104	915	1016	0.0005	49.3
TRINITY_DN110071_c0_g1_i1.p2	UniRef90_UPI000B38CA5E	actin cytoskeleton-regulatory complex protein PAN1-like n	57.14	168	56	5	1	164	14	169	1e-40	147
TRINITY_DN110089_c0_g1_i1.p1	UniRef90_A0A2W1BKK1	Uncharacterized protein n	92.55	161	12	0	1	161	1	161	2e-105	311
TRINITY_DN110096_c0_g1_i1.p2	UniRef90_A0A2W5H4Q6	Peptidase (Fragment) n	100	111	0	0	1	111	67	177	9e-73	229
TRINITY_DN110097_c0_g1_i1.p1	UniRef90_A0A2H1WF50	SFRICE_039042 (Fragment) n	66.67	96	27	2	10	102	12	105	5e-38	135
TRINITY_DN110098_c0_g1_i1.p1	UniRef90_A0A2W1BMN7	Uncharacterized protein n	82.35	391	69	0	1	391	1	391	0	695
TRINITY_DN110103_c0_g1_i1.p1	UniRef90_A0A2A4J3X6	zf-3CxxC domain-containing protein n	99.48	194	1	0	1	194	1	194	5e-139	399
TRINITY_DN110106_c0_g1_i1.p1	UniRef90_UPI000EF768D5	clotting factor B-like n	66.06	439	145	1	1	435	1	439	0	625
TRINITY_DN110109_c0_g1_i1.p1	UniRef90_A0A2H1W0Z5	SFRICE_003824 n	66.96	336	97	3	1	322	91	426	3e-159	471
TRINITY_DN110110_c0_g1_i1.p2	UniRef90_A0A3R2PAY8	Phage Terminase n	83.09	136	22	1	8	142	37	172	2e-75	234
TRINITY_DN110116_c0_g1_i1.p2	UniRef90_A0A0U2IR33	Alkaline phosphatase (Fragment) n	79.65	113	23	0	21	133	19	131	7e-53	186
TRINITY_DN110129_c0_g1_i1.p1	UniRef90_A0A367MCF4	Phage tail tape measure protein (Fragment) n	97.98	99	2	0	1	99	91	189	2e-62	204
TRINITY_DN110130_c0_g1_i1.p1	UniRef90_A0A333DR62	Lipid A core - O-antigen ligase and related enzymes n	91.58	95	8	0	24	118	1	95	1e-49	175
TRINITY_DN110140_c0_g1_i1.p1	UniRef90_A0A3R3I5J3	Uncharacterized protein n	63.64	33	12	0	21	53	2	34	0.0003	46.2
TRINITY_DN110143_c0_g1_i1.p1	UniRef90_UPI000BA68146	restriction endonuclease subunit S n	88.89	117	13	0	1	117	59	175	5e-70	226
TRINITY_DN110148_c0_g1_i1.p1	UniRef90_A0A2W1BTF6	AXH domain-containing protein n	92.23	309	18	2	1	309	1	303	2e-167	479
TRINITY_DN110149_c0_g1_i1.p1	UniRef90_UPI00103F6CA6	protein SREK1IP1-like n	93.59	78	5	0	32	109	1	78	3e-46	160
TRINITY_DN110150_c0_g1_i1.p1	UniRef90_A2Q096	D5.2 n	48.51	202	100	1	25	226	19	216	3e-64	211
TRINITY_DN110152_c0_g1_i1.p1	UniRef90_UPI000EF803FA	myosin IA heavy chain n	92.2	872	54	3	1	860	1	870	0	1372
TRINITY_DN110152_c0_g1_i2.p1	UniRef90_UPI000EF803FA	myosin IA heavy chain n	96.88	545	15	1	1	543	326	870	0	1046
TRINITY_DN110153_c0_g1_i1.p1	UniRef90_A0A2H1WUP7	SFRICE_003365 n	81.48	135	25	0	1	135	15	149	2e-74	236
TRINITY_DN110156_c0_g1_i1.p1	UniRef90_A0A2I0SYV0	Hydrolase nlp p60 n	99.27	137	1	0	1	137	1	137	4e-88	277
TRINITY_DN11017_c0_g1_i1.p1	UniRef90_UPI000B3C4252	peroxidase n	63.89	36	13	0	88	123	44	79	9e-07	57.4
TRINITY_DN110182_c0_g1_i1.p1	UniRef90_A0A2A4JN89	Uncharacterized protein n	87.85	1786	197	12	1	1780	1	1772	0	2825
TRINITY_DN110185_c0_g1_i1.p2	UniRef90_Q88EC8	FMN-dependent NADH-azoreductase 2 n	93.97	199	12	0	5	203	1	199	1e-136	393
TRINITY_DN110194_c0_g1_i1.p1	UniRef90_A0A437B7Q2	Eukaryotic translation initiation factor 3 subunit G n	90.71	280	24	1	1	280	443	720	0	533
TRINITY_DN110194_c0_g1_i2.p1	UniRef90_A0A437B7Q2	Eukaryotic translation initiation factor 3 subunit G n	90.71	280	24	1	1	280	443	720	0	533
TRINITY_DN110201_c0_g1_i1.p1	UniRef90_Q1I9C8	Radical_SAM domain-containing protein n	92.89	197	14	0	1	197	125	321	1e-130	388
TRINITY_DN110220_c0_g1_i1.p1	UniRef90_H9JCX5	BTB domain-containing protein n	67.16	134	36	2	1	129	1	131	2e-48	175
TRINITY_DN110221_c0_g1_i1.p1	UniRef90_A0A0L7LP60	Cuticular protein PpolCPG14 n	68.15	135	39	2	14	147	1	132	5e-51	175
TRINITY_DN110222_c0_g1_i1.p1	UniRef90_A0A2A4K0H4	Epimerase domain-containing protein n	83.39	319	53	0	1	319	1	319	0	537
TRINITY_DN110226_c0_g1_i1.p1	UniRef90_H9JBU2	Exocyst complex component n	90	760	68	3	3	760	2	755	0	1370
TRINITY_DN110229_c0_g1_i1.p1	UniRef90_A0A2H1WLP4	SFRICE_014093 n	95.14	144	7	0	1	144	1	144	1e-98	292
TRINITY_DN110231_c0_g1_i1.p1	UniRef90_H9JVD7	Tubulin gamma chain n	95.57	451	20	0	1	451	1	451	0	909
TRINITY_DN110243_c0_g1_i1.p1	UniRef90_A0A1J6I720	LysM domain-containing protein n	42.45	106	50	2	2	107	2226	2320	1e-13	77.4
TRINITY_DN110261_c0_g1_i1.p1	UniRef90_S2K6L0	Uncharacterized protein n	91.44	222	19	0	1	222	53	274	4e-129	379
TRINITY_DN110271_c0_g1_i1.p1	UniRef90_A0A2S3WW74	MFS transporter n	92.27	181	14	0	1	181	207	387	3e-105	323
TRINITY_DN110272_c0_g1_i1.p2	UniRef90_S2KDZ1	TPR_REGION domain-containing protein n	92.74	179	13	0	1	179	173	351	3e-108	326
TRINITY_DN11027_c0_g1_i1.p1	UniRef90_U5KK62	Carboxylic ester hydrolase n	88.48	165	19	0	1	165	3	167	5e-102	308
TRINITY_DN110283_c0_g1_i1.p1	UniRef90_Q88QU6	tRNA N6-adenosine threonylcarbamoyltransferase n	97.55	245	6	0	1	245	1	245	1e-172	492
TRINITY_DN110291_c0_g1_i1.p2	UniRef90_A0A2R7IG49	Preprotein translocase subunit SecA (Fragment) n	98.06	155	3	0	1	155	25	179	9e-105	316
TRINITY_DN110294_c0_g1_i1.p2	UniRef90_J2Y3S0	Nicotinamidase-like amidase n	95	120	6	0	1	120	38	157	1e-77	238
TRINITY_DN110296_c0_g1_i1.p2	UniRef90_A0A406Z352	Ribosomal RNA small subunit methyltransferase J n	100	133	0	0	1	133	16	148	2e-87	263
TRINITY_DN110296_c0_g1_i2.p2	UniRef90_A0A406Z352	Ribosomal RNA small subunit methyltransferase J n	100	133	0	0	1	133	16	148	2e-87	263
TRINITY_DN110302_c0_g1_i1.p1	UniRef90_S2JXC1	GntR family transcriptional regulator n	91.71	193	16	0	2	194	110	302	5e-120	362
TRINITY_DN110314_c0_g1_i1.p1	UniRef90_B2FQ70	4-hydroxy-tetrahydrodipicolinate reductase n	95.97	124	5	0	1	124	16	139	2e-74	233
TRINITY_DN110323_c0_g1_i1.p1	UniRef90_F6KDI0	Tubulin alpha chain (Fragment) n	97.64	212	5	0	1	212	26	237	1e-152	438
TRINITY_DN110333_c0_g1_i1.p1	UniRef90_A0A1F2VIX1	Methionine--tRNA ligase subunit beta (Fragment) n	99.52	208	1	0	1	208	44	251	2e-143	413
TRINITY_DN110343_c0_g1_i1.p1	UniRef90_UPI000EF7E71A	zinc finger HIT domain-containing protein 2 n	76.2	374	84	3	1	372	1	371	0	577
TRINITY_DN110347_c0_g1_i1.p1	UniRef90_A0A3R4F4F8	Uncharacterized protein n	83.7	92	15	0	1	92	89	180	5e-36	132
TRINITY_DN110350_c0_g1_i1.p2	UniRef90_A0A2A4JIA4	Uncharacterized protein (Fragment) n	64.17	120	42	1	1	120	27	145	3e-42	151
TRINITY_DN110353_c0_g1_i1.p2	UniRef90_B2FII0	Putative N-isopropylammelide isopropyl amidohydrolase n	96.81	94	3	0	29	122	1	94	2e-55	189
TRINITY_DN110355_c0_g1_i1.p1	UniRef90_UPI000CE5AECF	piggyBac transposable element-derived protein 4-like n	82.91	351	60	0	1	351	315	665	0	626
TRINITY_DN110358_c0_g1_i1.p1	UniRef90_A0A2D1TE87	AMP-binding protein n	95.49	133	6	0	2	134	293	425	2e-84	269
TRINITY_DN110360_c0_g1_i1.p1	UniRef90_UPI000EF7E0BB	outer dynein arm protein 1-like n	72.61	533	145	1	1	532	33	565	0	800
TRINITY_DN110366_c0_g1_i1.p1	UniRef90_A0A2S3WXN2	Histidine kinase n	85	340	42	2	1	335	137	472	0	544
TRINITY_DN110368_c0_g1_i1.p1	UniRef90_A0A1E1WJU8	FLYWCH-type domain-containing protein (Fragment) n	85.71	105	15	0	20	124	1	105	3e-62	197
TRINITY_DN110371_c0_g1_i1.p1	UniRef90_A0A3S2NEU5	Septin-type G domain-containing protein n	92.52	428	32	0	14	441	14	441	0	830
TRINITY_DN110374_c0_g1_i1.p1	UniRef90_A0A2W1BVC0	Ig-like domain-containing protein n	94.89	372	18	1	1	371	1	372	0	730
TRINITY_DN110376_c0_g1_i1.p1	UniRef90_A0A2H1WDG3	SFRICE_006552 n	61.84	152	42	4	1	140	1	148	3e-46	163
TRINITY_DN110379_c0_g1_i1.p1	UniRef90_A0A087Z067	Tubulin beta chain n	97.06	136	4	0	1	136	122	257	1e-92	287
TRINITY_DN110380_c1_g1_i1.p1	UniRef90_A0A2H1WM00	Tubulin beta chain (Fragment) n	99.65	287	1	0	10	296	6	292	0	601
TRINITY_DN110394_c0_g1_i1.p1	UniRef90_UPI000E6D9850	synaptotagmin-4 n	89.77	440	43	2	1	439	1	439	0	788
TRINITY_DN110395_c0_g1_i1.p1	UniRef90_I7C3K1	Extracellular solute-binding protein n	90.28	216	21	0	26	241	2	217	3e-138	411
TRINITY_DN110398_c0_g1_i1.p2	UniRef90_A0A1B2F315	L-2-hydroxyglutarate oxidase LhgO n	88.99	109	12	0	1	109	64	172	3e-64	211
TRINITY_DN11039_c0_g1_i1.p1	UniRef90_UPI000C144250	uncharacterized protein LOC111356823 n	61.8	89	33	1	1	88	303	391	2e-24	106
TRINITY_DN110402_c0_g1_i1.p1	UniRef90_UPI000C13FE82	uncharacterized protein LOC111357884 isoform X1 n	77.06	109	24	1	1	108	281	389	4e-52	180
TRINITY_DN110409_c0_g1_i1.p2	UniRef90_A0A059V5G9	CDP-diacylglycerol--serine O-phosphatidyltransferase n	100	134	0	0	1	134	123	256	6e-85	262
TRINITY_DN110416_c0_g1_i1.p1	UniRef90_A0A2Z3YHF3	Histidine kinase n	98.24	170	3	0	45	214	1	170	4e-103	334
TRINITY_DN110419_c0_g1_i1.p1	UniRef90_J2Y0C4	DNA-binding domain-containing protein, AraC-type n	84.62	143	22	0	1	143	188	330	4e-81	254
TRINITY_DN110440_c0_g1_i1.p1	UniRef90_A0A2W1BR92	CRAL-TRIO domain-containing protein n	97.77	224	5	0	1	224	1	224	2e-161	457
TRINITY_DN110445_c0_g1_i1.p1	UniRef90_A0A2W1B1Z5	Uncharacterized protein n	80.56	108	21	0	10	117	1	108	7e-59	192
TRINITY_DN110456_c0_g1_i1.p1	UniRef90_D0SLG4	TonB-dependent receptor n	98.56	209	3	0	1	209	125	333	3e-141	423
TRINITY_DN110458_c0_g1_i1.p1	UniRef90_UPI000E774B46	tyrosine-protein kinase Drl-like n	89.32	543	57	1	1	543	1	542	0	971
TRINITY_DN110462_c0_g1_i1.p2	UniRef90_A0A0E9ZIT7	1-aminocyclopropane-1-carboxylate deaminase n	88.15	135	16	0	37	171	2	136	2e-76	242
TRINITY_DN110486_c0_g1_i1.p1	UniRef90_UPI000B375FEA	vegetative cell wall protein gp1-like n	76.59	410	63	8	55	451	302	691	1e-164	496
TRINITY_DN110491_c0_g1_i1.p1	UniRef90_A0A2H1WEK3	SFRICE_002808 n	88.31	385	45	0	1	385	1	385	0	702
TRINITY_DN110494_c0_g1_i1.p3	UniRef90_M5CTY0	Signal transduction histidine kinase, LytS n	93.18	132	9	0	1	132	218	349	1e-79	250
TRINITY_DN110498_c0_g1_i1.p3	UniRef90_A0A1Y3KR67	NEL domain-containing protein n	81.05	153	29	0	1	153	127	279	7e-75	255
TRINITY_DN11049_c0_g1_i1.p1	UniRef90_A0A0L7L6N1	Putative transcription factor lbx1-like protein n	95.95	173	7	0	1	173	2	174	2e-107	323
TRINITY_DN110506_c0_g1_i1.p1	UniRef90_A0A2V5CNC0	Glycosyltransferase involved in cell wall biosynthesis n	90.39	281	27	0	1	281	135	415	0	527
TRINITY_DN110513_c0_g1_i1.p1	UniRef90_UPI000EF7CD73	cAMP-dependent protein kinase catalytic subunit alpha-like n	88.04	368	44	0	1	368	1	368	0	675
TRINITY_DN110514_c0_g1_i1.p3	UniRef90_A0A3R8U8C5	Penicillin-binding protein 1C n	99.15	117	1	0	1	117	8	124	2e-68	231
TRINITY_DN110515_c0_g1_i1.p2	UniRef90_V9UTG8	Type II secretion pathway protein GspN n	71.75	177	50	0	19	195	1	177	3e-82	255
TRINITY_DN110545_c0_g1_i1.p1	UniRef90_A0A2A4IXH7	Uncharacterized protein n	90.4	323	31	0	1	323	1	323	0	616
TRINITY_DN110546_c0_g1_i1.p1	UniRef90_A0A2A4JHZ0	GOLD domain-containing protein n	75.76	231	56	0	7	237	4	234	8e-120	354
TRINITY_DN110555_c0_g1_i1.p1	UniRef90_A0A3R1YXD2	C4-dicarboxylate transport sensor protein DctB n	91.67	264	22	0	1	264	169	432	3e-163	473
TRINITY_DN11055_c0_g1_i1.p1	UniRef90_A0A2A4JET3	Uncharacterized protein n	69.72	142	43	0	25	166	1948	2089	1e-59	213
TRINITY_DN11055_c0_g1_i1.p1	UniRef90_A0A2A4JET3	Uncharacterized protein n	70.1	97	29	0	25	121	1799	1895	1e-36	147
TRINITY_DN110579_c0_g1_i1.p1	UniRef90_UPI000C14435C	protein FAM57A n	83.05	348	55	2	1	347	1	345	0	606
TRINITY_DN110605_c0_g1_i1.p1	UniRef90_A0A331SNM4	Potassium-transporting ATPase ATP-binding subunit n	99.41	170	1	0	1	170	1	170	2e-112	347
TRINITY_DN110610_c0_g1_i1.p1	UniRef90_A0A2W1BKS8	MFS domain-containing protein n	74.01	481	121	3	5	485	2	478	0	723
TRINITY_DN110612_c0_g1_i1.p2	UniRef90_Q9R2I1	Putative TrbC n	100	125	0	0	1	125	1	125	8e-85	256
TRINITY_DN110626_c0_g1_i1.p1	UniRef90_A0A3N7D4A5	Glycine zipper family protein n	97.62	126	3	0	1	126	228	353	8e-77	243
TRINITY_DN110628_c0_g1_i1.p1	UniRef90_A0A387F2W8	N-acetylglucosamine-binding protein GbpA n	69.67	122	37	0	1	122	13	134	2e-56	194
TRINITY_DN110637_c0_g1_i1.p1	UniRef90_A0A2H1V049	SFRICE_002450 n	93.12	349	17	1	26	374	501	842	0	681
TRINITY_DN11063_c0_g1_i1.p2	UniRef90_Q1I6R2	Uncharacterized protein n	97.89	190	4	0	1	190	1	190	5e-130	384
TRINITY_DN110647_c0_g1_i1.p1	UniRef90_UPI00066AF98B	zinc-binding dehydrogenase n	91.89	148	12	0	1	148	96	243	7e-94	285
TRINITY_DN110656_c0_g1_i1.p2	UniRef90_A0A4Q3K3B7	UDP-N-acetylmuramate:L-alanyl-gamma-D-glutamyl-meso-diaminopimelate ligase (Fragment) n	80.47	169	33	0	1	169	62	230	3e-87	268
TRINITY_DN110658_c0_g1_i1.p1	UniRef90_A0A405MSR9	Uncharacterized protein n	81.48	27	5	0	121	147	1	27	0.0003	46.6
TRINITY_DN110667_c0_g1_i1.p1	UniRef90_UPI000679C08B	protein MEMO1 n	92.88	295	21	0	1	295	1	295	0	587
TRINITY_DN110669_c0_g1_i1.p1	UniRef90_A0A1S2JN97	Amino acid ABC transporter substrate-binding protein (Fragment) n	99.22	128	1	0	1	128	11	138	8e-82	263
TRINITY_DN110672_c0_g1_i1.p1	UniRef90_UPI000579E378	uncharacterized protein LOC105035775 n	100	102	0	0	1	102	163	264	6e-68	216
TRINITY_DN110680_c0_g1_i1.p2	UniRef90_A0A084C732	5-methyltetrahydropteroyltriglutamate--homocysteine methyltransferase n	63.21	106	32	1	1	99	271	376	1e-31	125
TRINITY_DN110688_c0_g1_i1.p1	UniRef90_A0A2N8FSM7	Type II secretion system protein GspL n	72.03	236	66	0	1	236	106	341	5e-114	343
TRINITY_DN110690_c0_g1_i1.p1	UniRef90_A0A2W1BFY1	Uncharacterized protein (Fragment) n	93.78	193	12	0	1	193	211	403	5e-131	386
TRINITY_DN110694_c0_g1_i1.p1	UniRef90_A0A2A4J031	Uncharacterized protein n	40	125	68	2	18	140	58	177	4e-07	58.2
TRINITY_DN110694_c0_g1_i1.p1	UniRef90_A0A2A4J031	Uncharacterized protein n	33.53	170	80	6	1	140	2	168	8e-05	51.2
TRINITY_DN110695_c0_g1_i1.p1	UniRef90_A0A4R5SNI3	C-type cytochrome n	88.46	208	24	0	1	208	103	310	6e-126	382
TRINITY_DN110696_c0_g1_i1.p2	UniRef90_S2K0M7	Uncharacterized protein n	77.97	59	13	0	67	125	1	59	3e-19	91.3
TRINITY_DN11069_c0_g1_i1.p1	UniRef90_A0A0C5ETA8	HTH asnC-type domain-containing protein n	94.49	127	7	0	1	127	1	127	5e-82	249
TRINITY_DN110701_c0_g1_i1.p1	UniRef90_UPI00076206F9	HlyD family secretion protein n	91.3	115	10	0	1	115	61	175	5e-43	155
TRINITY_DN110703_c0_g1_i1.p1	UniRef90_UPI0009BEA686	hypothetical protein n	68.09	47	15	0	17	63	40	86	3e-10	63.2
TRINITY_DN110711_c0_g1_i1.p1	UniRef90_A0A2W1BMA2	Uncharacterized protein n	88.09	235	28	0	1	235	1	235	3e-145	418
TRINITY_DN110737_c0_g1_i1.p1	UniRef90_A0A149PSN5	Phosphoribosylformylglycinamidine synthase (Fragment) n	98.16	163	3	0	1	163	251	413	5e-106	331
TRINITY_DN110738_c0_g1_i1.p2	UniRef90_A0A2V5CBC4	LysR family glycine cleavage system transcriptional activator n	93.98	166	10	0	1	166	1	166	2e-109	326
TRINITY_DN110763_c0_g1_i1.p1	UniRef90_J3IV54	Acetyltransferase n	89.29	140	15	0	6	145	1	140	3e-84	255
TRINITY_DN110779_c0_g1_i1.p1	UniRef90_UPI000C1442B4	trichohyalin-like n	31.97	122	74	3	1	120	812	926	0.0004	49.3
TRINITY_DN110783_c0_g1_i1.p1	UniRef90_Q9P0K7-4	Isoform 4 of Ankycorbin n	99.17	120	1	0	1	120	33	152	1e-75	252
TRINITY_DN110783_c0_g1_i1.p1	UniRef90_Q9P0K7-4	Isoform 4 of Ankycorbin n	36	100	64	0	18	117	116	215	4e-06	55.5
TRINITY_DN110789_c0_g1_i1.p1	UniRef90_UPI000C13FFDB	collagen alpha-2(I) chain-like n	60.7	369	107	9	7	342	2	365	6e-120	363
TRINITY_DN1107_c0_g1_i1.p1	UniRef90_A0A2H1VJ05	SFRICE_002837 n	83.88	521	82	2	1	520	1	520	0	891
TRINITY_DN1107_c0_g1_i2.p1	UniRef90_A0A2H1VJ05	SFRICE_002837 n	83.33	516	85	1	36	551	6	520	0	878
TRINITY_DN110801_c0_g1_i1.p3	UniRef90_UPI0010690FF2	uroporphyrinogen decarboxylase n	99.17	120	1	0	1	120	25	144	6e-80	245
TRINITY_DN110820_c0_g1_i1.p3	UniRef90_S2JZT8	Twitching motility protein n	87.07	116	15	0	1	116	1	116	2e-59	197
TRINITY_DN110823_c0_g1_i1.p2	UniRef90_A0A3M5PIB2	Uncharacterized protein n	77.45	102	23	0	1	102	1	102	3e-46	157
TRINITY_DN110833_c0_g1_i1.p2	UniRef90_A0A2W6GMB9	Helicase (Fragment) n	100	118	0	0	1	118	212	329	2e-73	238
TRINITY_DN110844_c0_g1_i1.p1	UniRef90_A0A2H1W3U0	SFRICE_027821 n	67.03	273	48	2	1	231	1	273	7e-126	370
TRINITY_DN11084_c0_g1_i1.p1	UniRef90_A0A2H1WB83	SFRICE_002454 n	77.24	413	90	2	1	413	1	409	0	691
TRINITY_DN110853_c0_g1_i1.p1	UniRef90_A0A2W1BUH4	Uncharacterized protein n	93.44	579	33	1	6	579	1	579	0	1046
TRINITY_DN110863_c0_g1_i1.p1	UniRef90_A0A3R3HGJ8	Anhydro-N-acetylmuramic acid kinase n	91.33	150	13	0	2	151	82	231	5e-90	274
TRINITY_DN110865_c0_g1_i1.p1	UniRef90_A0A1Y5KLI6	Spermidine/putrescine import ATP-binding protein PotA n	95.75	212	9	0	1	212	169	380	3e-147	427
TRINITY_DN110871_c0_g1_i1.p1	UniRef90_A0A3S2TQD0	HTH CENPB-type domain-containing protein n	57.63	118	45	2	1	118	76	188	1e-34	137
TRINITY_DN110880_c0_g1_i1.p1	UniRef90_UPI000EF7CBD3	uncharacterized protein LOC113498915 n	84.02	557	81	4	1	551	1	555	0	954
TRINITY_DN110881_c0_g1_i1.p1	UniRef90_A0A0S4I6D1	HTH-type transcriptional regulator CdhR n	93.64	236	15	0	3	238	1	236	3e-162	465
TRINITY_DN110882_c0_g1_i1.p2	UniRef90_B1J9C1	Uncharacterized protein n	79.41	170	35	0	8	177	1	170	3e-83	255
TRINITY_DN110884_c0_g1_i1.p2	UniRef90_A0A143GJA1	tRNA 2-selenouridine synthase n	96.58	117	4	0	1	117	1	117	2e-76	242
TRINITY_DN110922_c0_g1_i1.p1	UniRef90_A0A2W1BHI8	Uncharacterized protein n	97.73	132	2	1	1	132	1	131	1e-83	253
TRINITY_DN110925_c0_g1_i1.p2	UniRef90_A0A2R3PYF7	TonB-dependent receptor n	100	142	0	0	1	142	341	482	7e-91	294
TRINITY_DN110926_c0_g1_i1.p1	UniRef90_A0A2W1BUE8	TGc domain-containing protein n	98.29	997	9	2	1	995	1	991	0	2054
TRINITY_DN110927_c0_g1_i1.p1	UniRef90_UPI000EF8119D	uncharacterized protein LOC113496036 isoform X1 n	61.94	134	43	4	1	134	1	126	2e-42	157
TRINITY_DN110929_c0_g1_i1.p1	UniRef90_A0A437BDZ0	Thioredoxin domain-containing protein n	50	104	50	1	2	103	235	338	8e-27	111
TRINITY_DN110930_c0_g1_i1.p1	UniRef90_A0A2V5BGF0	Uncharacterized protein n	76.34	93	22	0	1	93	50	142	6e-30	115
TRINITY_DN110944_c0_g1_i1.p1	UniRef90_A0A2W1BNC4	Uncharacterized protein n	97.85	418	7	1	1	418	1	416	0	844
TRINITY_DN110946_c0_g1_i1.p2	UniRef90_A0A172YUW5	Uncharacterized protein n	98.37	123	2	0	1	123	27	149	2e-83	253
TRINITY_DN110950_c0_g1_i1.p1	UniRef90_A0A2W1BMV9	Uncharacterized protein n	90.84	371	34	0	1	371	1	371	0	719
TRINITY_DN110961_c0_g1_i1.p2	UniRef90_UPI000CE59809	ralBP1-associated Eps domain-containing protein 1 isoform X1 n	78.26	184	31	4	9	183	524	707	4e-66	226
TRINITY_DN110964_c0_g1_i1.p1	UniRef90_UPI000C13F96E	transmembrane protease serine 9-like n	84.44	302	46	1	1	301	312	613	0	541
TRINITY_DN110964_c0_g1_i1.p1	UniRef90_UPI000C13F96E	transmembrane protease serine 9-like n	53.75	307	134	3	1	299	1	307	6e-108	338
TRINITY_DN110972_c0_g1_i1.p2	UniRef90_A0A3R3DRF0	Putative 2-ketoarginine decarboxylase AruI n	86.05	172	24	0	2	173	224	395	4e-92	290
TRINITY_DN110979_c0_g1_i1.p1	UniRef90_J2YRI3	GTP cyclohydrolase FolE2 n	84.88	172	26	0	1	172	135	306	9e-101	305
TRINITY_DN11098_c0_g1_i1.p1	UniRef90_A0A2P6KYB8	FusA n	95.3	149	7	0	1	149	260	408	1e-93	297
TRINITY_DN110992_c0_g1_i1.p1	UniRef90_A0A2W1BWQ1	Uncharacterized protein n	98.21	504	9	0	1	504	1	504	0	1024
TRINITY_DN110997_c0_g1_i1.p1	UniRef90_A0A2W1BKJ6	G-patch domain-containing protein n	77.78	324	68	3	1	324	1	320	2e-151	442
TRINITY_DN110999_c0_g1_i1.p1	UniRef90_A0A166JT65	Urease accessory protein UreF n	87.5	224	28	0	4	227	1	224	2e-134	390
TRINITY_DN111023_c0_g1_i1.p1	UniRef90_A0A359DDQ4	RNA polymerase sigma factor RpoD (Fragment) n	98.61	144	2	0	1	144	1	144	1e-92	286
TRINITY_DN111026_c0_g1_i1.p1	UniRef90_UPI000B39FCA8	RYamide receptor-like n	96.9	484	15	0	1	484	1	484	0	981
TRINITY_DN11102_c0_g1_i1.p1	UniRef90_UPI000E778F1F	serine protease gd-like n	32.92	325	160	11	1	274	1	318	5e-35	142
TRINITY_DN111030_c0_g1_i1.p1	UniRef90_A0A2A4JEF4	Uncharacterized protein n	43.44	122	65	2	4	122	236	356	3e-23	102
TRINITY_DN111040_c0_g1_i1.p2	UniRef90_A0A445ZWN6	Beta-ketothiolase BktB n	93.6	125	8	0	1	125	1	125	2e-73	236
TRINITY_DN111055_c0_g1_i1.p1	UniRef90_UPI000B371266	calpain-7-like isoform X1 n	94.84	795	41	0	1	795	1	795	0	1591
TRINITY_DN111065_c0_g1_i1.p2	UniRef90_UPI00067A9403	uncharacterized protein LOC106136806 isoform X1 n	75.26	97	24	0	3	99	157	253	2e-44	158
TRINITY_DN11106_c0_g1_i1.p1	UniRef90_A0A3R5NWI2	Proline/betaine transporter n	95.61	114	5	0	1	114	34	147	5e-71	227
TRINITY_DN111082_c0_g1_i1.p1	UniRef90_UPI000C13F52B	putative transporter svop-1 n	90.4	250	22	1	1	250	271	518	1e-156	458
TRINITY_DN111083_c0_g1_i1.p1	UniRef90_UPI001037933D	uncharacterized protein LOC114338410 isoform X1 n	56.15	130	56	1	1	130	220	348	2e-40	151
TRINITY_DN111086_c0_g1_i1.p1	UniRef90_A0A2H1VML0	SFRICE_003224 n	91.3	322	26	2	1	321	1	321	0	612
TRINITY_DN111100_c0_g1_i1.p3	UniRef90_J2Y8N5	Uncharacterized protein n	88.89	108	12	0	1	108	5	112	1e-55	187
TRINITY_DN111110_c0_g1_i1.p1	UniRef90_UPI000C144680	uncharacterized protein LOC111364156 n	90.39	229	19	2	39	265	2190	2417	4e-96	323
TRINITY_DN111112_c0_g1_i1.p1	UniRef90_A0A2H1VN72	SFRICE_017218 n	81.45	415	64	7	1	412	1	405	0	650
TRINITY_DN111133_c0_g1_i1.p1	UniRef90_A0A2A4J6R4	Uncharacterized protein n	83.89	689	110	1	1	688	5	693	0	1224
TRINITY_DN111138_c0_g1_i1.p1	UniRef90_A0A2A4K6W4	Uncharacterized protein n	96.46	565	11	1	1	556	1	565	0	1108
TRINITY_DN111144_c0_g1_i1.p1	UniRef90_A0A2H1WWU4	SFRICE_005644 n	88.78	205	23	0	1	205	1	205	2e-133	385
TRINITY_DN111146_c0_g1_i1.p1	UniRef90_V4APD8	Ribosomal_L7Ae domain-containing protein n	91.97	137	11	0	1	137	141	277	1e-85	263
TRINITY_DN111151_c0_g1_i1.p1	UniRef90_J2Y6L1	UDP-N-acetylglucosamine 2-epimerase n	94.77	172	9	0	1	172	52	223	1e-113	340
TRINITY_DN111164_c0_g1_i1.p1	UniRef90_UPI000CE3FB16	hypothetical protein n	52.83	53	23	1	136	188	6	56	0.0005	47
TRINITY_DN111167_c0_g1_i1.p1	UniRef90_A0A2A4JWY3	LITAF domain-containing protein n	55.42	83	37	0	25	107	71	153	2e-26	107
TRINITY_DN111168_c0_g1_i1.p1	UniRef90_H9JIK9	MHD domain-containing protein n	99.02	408	4	0	1	408	1	408	0	834
TRINITY_DN111171_c0_g1_i1.p2	UniRef90_A0A0F7XYK8	Universal stress protein n	91.85	135	11	0	1	135	13	147	2e-79	248
TRINITY_DN111181_c0_g1_i1.p1	UniRef90_A0A383RPP6	DNA repair protein RecN n	93.28	134	9	0	1	134	349	482	3e-77	250
TRINITY_DN111192_c0_g1_i1.p1	UniRef90_E2XXR8	Cysteine desulfurase IscS n	97.09	103	3	0	1	103	1	103	1e-65	215
TRINITY_DN111205_c0_g1_i1.p2	UniRef90_UPI00067CBC9C	paired mesoderm homeobox protein 2B-like n	98.61	144	2	0	1	144	1	144	6e-100	300
TRINITY_DN111207_c0_g1_i1.p1	UniRef90_Q09013-10	Isoform 5 of Myotonin-protein kinase n	100	105	0	0	1	105	364	468	1e-62	211
TRINITY_DN111227_c0_g1_i1.p1	UniRef90_UPI000C143111	uncharacterized protein LOC111354080 n	83.94	249	37	3	1	247	258	505	4e-144	426
TRINITY_DN111227_c0_g1_i1.p1	UniRef90_UPI000C143111	uncharacterized protein LOC111354080 n	43.58	257	121	8	1	243	1	247	5e-46	171
TRINITY_DN111228_c0_g1_i1.p1	UniRef90_A0A406WB53	Uncharacterized protein n	91.41	128	11	0	1	128	1	128	4e-71	236
TRINITY_DN111237_c0_g1_i1.p1	UniRef90_A0A2I0C3N3	Chemotaxis protein n	91.09	247	22	0	5	251	10	256	7e-171	494
TRINITY_DN111240_c0_g1_i1.p1	UniRef90_A0A2H1WTR0	SFRICE_008856 n	86.78	348	46	0	1	348	1	348	0	640
TRINITY_DN111241_c0_g1_i1.p2	UniRef90_A0A2V3YR36	Major type 1 subunit fimbrin (Pilin) n	69.61	102	30	1	1	101	1	102	1e-39	141
TRINITY_DN111246_c0_g1_i1.p1	UniRef90_Q9SKP9	Proline-rich protein 2 n	57.53	146	45	8	2	139	185	321	1e-11	70.1
TRINITY_DN111254_c0_g1_i1.p2	UniRef90_J7ULH7	ABC transporter domain-containing protein n	97.54	122	3	0	1	122	40	161	2e-77	241
TRINITY_DN111258_c0_g1_i1.p1	UniRef90_L8E7T8	Alternative protein ZNF256 n	55.2	125	56	0	10	134	22	146	3e-30	118
TRINITY_DN111258_c0_g1_i1.p1	UniRef90_L8E7T8	Alternative protein ZNF256 n	46.22	119	64	0	17	135	1	119	3e-16	82
TRINITY_DN111258_c0_g1_i1.p1	UniRef90_L8E7T8	Alternative protein ZNF256 n	41.82	110	64	0	7	116	75	184	5e-11	67.4
TRINITY_DN111261_c0_g1_i1.p3	UniRef90_A0A0J6GRD3	Thioesterase n	95.04	121	6	0	1	121	9	129	5e-78	238
TRINITY_DN111264_c0_g1_i1.p1	UniRef90_A0A2W1BKL0	DUF1794 domain-containing protein n	82.93	164	28	0	1	164	1	164	5e-97	290
TRINITY_DN111271_c0_g1_i1.p1	UniRef90_A0A423ER01	Uncharacterized protein n	29.7	101	70	1	9	109	10	109	1e-05	52.8
TRINITY_DN111279_c0_g1_i1.p1	UniRef90_A0A2H1VVT3	SFRICE_023930 n	82.11	341	61	0	116	456	1	341	0	606
TRINITY_DN111287_c0_g1_i1.p2	UniRef90_A0A2K9BXV5	GGDEF domain-containing protein n	93.62	141	9	0	1	141	22	162	1e-87	274
TRINITY_DN111288_c0_g1_i1.p1	UniRef90_A0A3S2P2W2	Uncharacterized protein n	55.26	76	23	4	8	79	555	623	1e-15	84.3
TRINITY_DN111298_c0_g1_i1.p2	UniRef90_A0A333E3N7	Acyl-CoA dehydrogenase n	100	102	0	0	1	102	344	445	2e-63	214
TRINITY_DN111299_c0_g1_i1.p1	UniRef90_A0A2A4JFG5	Uncharacterized protein n	90.19	520	51	0	1	520	1	520	0	947
TRINITY_DN111306_c0_g1_i1.p2	UniRef90_A0A080NUE9	Chemotaxis protein MotA n	93.09	188	13	0	1	188	20	207	3e-122	359
TRINITY_DN111314_c0_g1_i1.p1	UniRef90_A0A3M5PD25	Zn-dependent dipeptidase, microsomal dipeptidase n	75.16	153	37	1	1	153	8	159	8e-71	229
TRINITY_DN111316_c0_g1_i1.p1	UniRef90_A0A2W1BJC6	CRAL-TRIO domain-containing protein n	81.17	324	61	0	1	324	1	324	0	574
TRINITY_DN111331_c0_g1_i1.p1	UniRef90_J3IMF9	ABC-type dipeptide transport system, periplasmic component n	97.01	167	5	0	2	168	205	371	3e-106	327
TRINITY_DN111332_c1_g1_i1.p1	UniRef90_C9W8F8	Serine protease 37 n	99	300	3	0	1	300	1	300	0	603
TRINITY_DN111336_c0_g1_i1.p2	UniRef90_A0A2N1GKP3	Acetylornithine aminotransferase n	77.44	133	29	1	1	132	23	155	1e-63	211
TRINITY_DN111339_c0_g1_i1.p1	UniRef90_A0A014NK93	Sulfurtransferase n	100	104	0	0	9	112	32	135	4e-66	208
TRINITY_DN111346_c0_g1_i1.p1	UniRef90_UPI00070D1730	hypothetical protein n	89.62	106	11	0	30	135	1	106	5e-59	191
TRINITY_DN111348_c0_g1_i1.p1	UniRef90_A0A2A4IS17	Uncharacterized protein n	54.1	268	115	5	1	265	168	430	1e-88	296
TRINITY_DN111357_c0_g1_i1.p1	UniRef90_A0A222D9U3	TIGR03749 family integrating conjugative element protein n	100	136	0	0	1	136	60	195	1e-87	270
TRINITY_DN111377_c0_g1_i1.p1	UniRef90_A0A404QBA0	Uncharacterized protein n	49.68	157	79	0	1	157	7	163	7e-30	121
TRINITY_DN111394_c0_g1_i1.p1	UniRef90_UPI000DA727FE	LPS export ABC transporter permease LptF n	96.88	192	6	0	23	214	1	192	2e-120	355
TRINITY_DN111396_c0_g1_i1.p1	UniRef90_UPI000C13F213	pancreatic lipase-related protein 2-like n	78.33	263	53	1	4	262	22	284	1e-138	406
TRINITY_DN111399_c0_g1_i1.p1	UniRef90_A0A257DX16	TonB-dependent siderophore receptor n	97.2	143	4	0	1	143	252	394	3e-90	290
TRINITY_DN111406_c0_g1_i1.p1	UniRef90_UPI0006EAE1AE	LOW QUALITY PROTEIN: CCR4-NOT transcription complex subunit 6 n	87.75	547	62	2	1	542	1	547	0	998
TRINITY_DN111407_c1_g1_i1.p1	UniRef90_A0A218V0X6	Histone H3 n	100	136	0	0	1	136	25	160	4e-92	276
TRINITY_DN111422_c0_g1_i1.p1	UniRef90_UPI000C144506	nose resistant to fluoxetine protein 6-like n	68.53	375	114	3	1	373	1	373	0	547
TRINITY_DN111428_c1_g1_i1.p1	UniRef90_I4DJA9	Myosin light chain cytoplasmic n	100	125	0	0	1	125	1	125	2e-84	255
TRINITY_DN111431_c0_g1_i1.p1	UniRef90_P10775	Ribonuclease inhibitor n	100	256	0	0	1	256	149	404	1e-169	489
TRINITY_DN111431_c0_g1_i1.p1	UniRef90_P10775	Ribonuclease inhibitor n	42.75	255	146	0	1	255	35	289	2e-51	186
TRINITY_DN111431_c0_g1_i1.p1	UniRef90_P10775	Ribonuclease inhibitor n	41.18	255	150	0	1	255	92	346	8e-49	178
TRINITY_DN111431_c0_g1_i1.p1	UniRef90_P10775	Ribonuclease inhibitor n	39.13	230	140	0	1	230	206	435	3e-38	150
TRINITY_DN111431_c0_g1_i1.p1	UniRef90_P10775	Ribonuclease inhibitor n	42.11	209	121	0	47	255	24	232	4e-37	147
TRINITY_DN111431_c0_g1_i1.p1	UniRef90_P10775	Ribonuclease inhibitor n	38.98	177	104	1	79	255	3	175	2e-21	102
TRINITY_DN111444_c0_g1_i1.p1	UniRef90_A0A2H1WC95	Trehalase n	85.52	580	83	1	1	580	1	579	0	1053
TRINITY_DN111446_c0_g1_i1.p1	UniRef90_A0A2A4JQB8	Protein kinase domain-containing protein n	96.57	350	9	2	1	349	1	348	0	676
TRINITY_DN11144_c0_g1_i1.p2	UniRef90_UPI000E77A840	helicase domino n	51.75	114	38	2	3	99	1449	1562	2e-11	71.2
TRINITY_DN111453_c0_g1_i1.p1	UniRef90_A0A2H1VC63	SFRICE_003855 n	87.24	431	47	4	1	431	1	423	0	690
TRINITY_DN11145_c0_g1_i1.p1	UniRef90_A0A2W1CMW9	Nuclear receptor domain-containing protein n	71.05	76	22	0	30	105	15	90	2e-33	124
TRINITY_DN111470_c0_g1_i1.p2	UniRef90_A0A1B2D0T8	Uncharacterized protein n	98.25	114	2	0	1	114	53	166	6e-71	225
TRINITY_DN111472_c0_g1_i1.p2	UniRef90_S2KHU7	Flagellar hook-associated protein FlgL n	88.24	119	14	0	1	119	222	340	4e-68	225
TRINITY_DN111483_c0_g1_i1.p2	UniRef90_A0A379KK39	Filamentous hemagglutinin outer membrane protein n	81.09	423	80	0	1	423	46	468	0	696
TRINITY_DN111490_c0_g1_i1.p1	UniRef90_A0A1C3KM25	Erythrocyte membrane-associated antigen, putative n	49.28	69	32	1	512	577	3630	3698	0.0001	56.2
TRINITY_DN111501_c0_g1_i1.p1	UniRef90_UPI000E6D6727	uncharacterized protein LOC113232713 n	71.2	125	36	0	1	125	804	928	1e-55	199
TRINITY_DN111509_c0_g1_i1.p1	UniRef90_UPI000B396156	condensin complex subunit 1 n	89.89	1404	137	4	1	1401	1	1402	0	2505
TRINITY_DN111517_c0_g1_i1.p3	UniRef90_A0A3R4MRR1	tRNA-modifying protein YgfZ n	90.99	111	10	0	12	122	131	241	2e-63	206
TRINITY_DN111518_c0_g1_i1.p1	UniRef90_UPI0010BFF04B	hypothetical protein n	96.23	106	4	0	1	106	1	106	3e-66	207
TRINITY_DN111519_c0_g1_i1.p1	UniRef90_UPI000579CB2B	isoflavone 2'-hydroxylase n	97.3	111	3	0	1	111	309	419	4e-70	229
TRINITY_DN111522_c0_g1_i1.p1	UniRef90_A0A2H1W3H2	SFRICE_030545 n	85.38	171	25	0	8	178	173	343	8e-104	314
TRINITY_DN111536_c0_g1_i1.p3	UniRef90_A0A3B5YXW9	Uncharacterized protein n	83.22	143	23	1	1	143	318	459	2e-75	243
TRINITY_DN111537_c0_g1_i1.p2	UniRef90_G8Q008	D-alanyl-d-alanine carboxypeptidase d-alanyl-d-alanine-endopeptidase n	86.09	230	31	1	1	229	133	362	2e-139	412
TRINITY_DN111546_c0_g1_i1.p1	UniRef90_A0A2A4JQR8	Uncharacterized protein n	91.18	272	24	0	1	272	3267	3538	5e-160	506
TRINITY_DN111546_c0_g1_i1.p1	UniRef90_A0A2A4JQR8	Uncharacterized protein n	91.18	272	24	0	1	272	3740	4011	5e-160	506
TRINITY_DN111546_c0_g1_i2.p1	UniRef90_A0A2A4JQR8	Uncharacterized protein n	94.65	187	10	0	1	187	3267	3453	9e-110	358
TRINITY_DN111546_c0_g1_i2.p1	UniRef90_A0A2A4JQR8	Uncharacterized protein n	94.65	187	10	0	1	187	3740	3926	9e-110	358
TRINITY_DN111556_c0_g1_i1.p1	UniRef90_S2KL89	Polysaccharide deacetylase n	88.57	245	28	0	1	245	77	321	2e-156	452
TRINITY_DN111564_c0_g1_i1.p1	UniRef90_UPI000E777E24	uncharacterized protein LOC113394847 n	37.82	275	132	6	74	312	1	272	1e-45	171
TRINITY_DN111570_c0_g1_i1.p3	UniRef90_A0A246HX13	Transcriptional regulator n	94.9	98	5	0	1	98	17	114	2e-59	190
TRINITY_DN111583_c0_g1_i1.p1	UniRef90_A0A3R3GJQ0	Putative permease YicO n	97.5	120	3	0	1	120	51	170	1e-74	231
TRINITY_DN111593_c0_g1_i1.p1	UniRef90_A0A2A4K3B1	Peptidase S1 domain-containing protein n	71.95	221	58	1	1	217	76	296	1e-110	335
TRINITY_DN111597_c0_g1_i1.p1	UniRef90_A0A407WHH2	Putative TonB-dependent receptor n	91.5	153	13	0	1	153	133	285	3e-96	300
TRINITY_DN111599_c0_g1_i1.p2	UniRef90_V7D383	Sulfite reductase (Fragment) n	97.51	281	7	0	1	281	1	281	0	569
TRINITY_DN11159_c0_g1_i1.p3	UniRef90_Q1I7K8	Succinate dehydrogenase flavoprotein subunit n	89.66	145	15	0	1	145	358	502	7e-83	266
TRINITY_DN111600_c0_g1_i1.p1	UniRef90_A0A2W1BRG9	Uncharacterized protein n	68.35	158	48	2	1	157	162	318	5e-73	234
TRINITY_DN111610_c0_g1_i1.p1	UniRef90_UPI00062607F2	TIGR03746 family integrating conjugative element protein n	90.62	96	9	0	35	130	1	96	2e-58	192
TRINITY_DN111615_c0_g1_i1.p3	UniRef90_J2Y535	Transcriptional regulator n	92.45	106	8	0	31	136	1	106	4e-58	194
TRINITY_DN111648_c0_g1_i1.p1	UniRef90_B4SRA9	LexA repressor n	98.84	172	2	0	21	192	1	172	4e-113	333
TRINITY_DN111661_c0_g1_i1.p1	UniRef90_A0A2H1WX02	SFRICE_013094 n	81.44	194	34	1	1	194	1	192	6e-115	337
TRINITY_DN111667_c0_g1_i1.p2	UniRef90_A0A1G7XSE0	Lipoprotein signal peptidase n	82.82	163	28	0	1	163	1	163	4e-92	277
TRINITY_DN111675_c0_g1_i1.p3	UniRef90_S2JYP8	Flavodoxin/nitric oxide synthase n	94.32	176	10	0	1	176	25	200	2e-111	348
TRINITY_DN111683_c0_g1_i1.p1	UniRef90_A0A2A4J2C0	Uncharacterized protein n	95.08	122	4	1	1	122	1	120	3e-70	218
TRINITY_DN111688_c0_g1_i1.p1	UniRef90_A0A379KNG1	Glutamine amidopeptidase (Class I) n	95.35	215	10	0	1	215	55	269	2e-150	431
TRINITY_DN111691_c0_g1_i1.p3	UniRef90_A0A406PT53	Acyl-homoserine lactone acylase QuiP n	91.13	124	11	0	1	124	164	287	1e-71	234
TRINITY_DN11169_c0_g1_i1.p1	UniRef90_A0A2W1BG01	Fatty acyl-CoA reductase n	89.56	498	52	0	1	498	1	498	0	959
TRINITY_DN11169_c0_g1_i2.p1	UniRef90_A0A2W1BG01	Fatty acyl-CoA reductase n	89.56	498	52	0	1	498	1	498	0	959
TRINITY_DN111720_c0_g1_i1.p2	UniRef90_A0A3R3Q3U7	OmpA family protein n	94.26	122	7	0	1	122	206	327	9e-75	237
TRINITY_DN111722_c0_g1_i1.p1	UniRef90_A0A0H2QNY2	Cell division protein ZapA n	100	91	0	0	23	113	1	91	7e-53	173
TRINITY_DN111724_c0_g1_i1.p2	UniRef90_S2KPW6	Sensor protein n	97.97	148	3	0	1	148	160	307	1e-92	288
TRINITY_DN111760_c0_g1_i1.p1	UniRef90_D2KHJ0	Trehalase n	65.52	203	70	0	1	203	364	566	6e-93	295
TRINITY_DN111765_c0_g1_i1.p1	UniRef90_H9JUQ1	Mediator of RNA polymerase II transcription subunit 21 n	93.24	148	10	0	1	148	1	148	2e-85	259
TRINITY_DN111768_c0_g1_i1.p3	UniRef90_A0A3R4IWX3	Homoserine/homoserine lactone efflux protein n	98.2	111	2	0	1	111	30	140	2e-69	219
TRINITY_DN111770_c0_g1_i1.p1	UniRef90_A0A2H1VW08	SFRICE_003870 n	82.51	343	59	1	1	343	1	342	0	597
TRINITY_DN111776_c0_g1_i1.p2	UniRef90_A0A356JBW4	DUF1631 domain-containing protein (Fragment) n	97.89	142	3	0	24	165	1	142	9e-87	265
TRINITY_DN111780_c0_g1_i1.p1	UniRef90_Q5YJK2	Carboxylic ester hydrolase n	96.21	132	5	0	1	132	142	273	8e-84	267
TRINITY_DN111786_c0_g1_i1.p1	UniRef90_A0A437BDV3	THAP-type domain-containing protein n	39.11	225	132	4	15	235	511	734	2e-42	164
TRINITY_DN111793_c0_g1_i1.p1	UniRef90_A0A3R1I052	Siroheme synthase n	98.23	113	2	0	1	113	37	149	4e-73	227
TRINITY_DN111794_c0_g1_i1.p2	UniRef90_A0A1B2D613	Ribosomal protein L11 methyltransferase n	98.02	101	2	0	1	101	38	138	2e-62	203
TRINITY_DN111798_c0_g1_i1.p1	UniRef90_A0A2W1BP72	Protein kinase domain-containing protein n	96.66	299	6	2	19	317	8	302	0	582
TRINITY_DN111803_c0_g1_i1.p1	UniRef90_Q8VMN8	Cro/CI family transcriptional regulator n	96.97	99	3	0	1	99	1	99	4e-64	201
TRINITY_DN111804_c0_g1_i1.p1	UniRef90_UPI000EF7A76E	tyrosine-protein kinase transmembrane receptor Ror-like isoform X1 n	89.66	590	57	1	1	590	1	586	0	1041
TRINITY_DN111804_c0_g1_i2.p1	UniRef90_UPI000B397028	tyrosine-protein kinase transmembrane receptor Ror-like isoform X2 n	94.41	555	28	1	1	555	1	552	0	1045
TRINITY_DN111814_c0_g1_i1.p3	UniRef90_A0A2W6KIY7	HTH cro/C1-type domain-containing protein n	94	100	6	0	1	100	64	163	1e-57	191
TRINITY_DN111819_c0_g1_i1.p1	UniRef90_A0A3R3DHS4	Putative HTH-type transcriptional regulator YttP n	98.42	190	3	0	1	190	10	199	6e-133	384
TRINITY_DN111821_c0_g1_i1.p1	UniRef90_UPI00067E6444	piggyBac transposable element-derived protein 4-like n	58.22	146	57	3	1	143	1	145	1e-45	167
TRINITY_DN111822_c0_g1_i1.p1	UniRef90_UPI000B3919C1	UPF0193 protein EVG1 homolog isoform X1 n	79.08	282	54	4	1	278	3	283	6e-154	444
TRINITY_DN111840_c0_g1_i1.p2	UniRef90_J3E6H4	Non-ribosomal peptide synthase/amino acid adenylation enzyme (Fragment) n	95.8	238	10	0	1	238	1866	2103	2e-151	478
TRINITY_DN111840_c0_g1_i1.p2	UniRef90_J3E6H4	Non-ribosomal peptide synthase/amino acid adenylation enzyme (Fragment) n	30.99	242	152	6	5	238	346	580	3e-20	101
TRINITY_DN111860_c0_g1_i1.p2	UniRef90_P16152	Carbonyl reductase [NADPH] 1 n	95.65	138	6	0	1	138	140	277	1e-90	276
TRINITY_DN111878_c0_g1_i1.p1	UniRef90_A0A010RZ32	Sigma factor AlgU negative regulatory protein n	84.35	115	18	0	1	115	81	195	1e-62	201
TRINITY_DN111888_c0_g1_i1.p3	UniRef90_Q88ET7	Flagellum-specific ATP synthase n	96.11	257	10	0	1	257	199	455	4e-173	498
TRINITY_DN111890_c0_g1_i1.p2	UniRef90_J2Y823	ATPase component of ABC-type sugar transporter (Fragment) n	97.5	120	3	0	1	120	1	120	8e-79	244
TRINITY_DN111891_c0_g1_i1.p3	UniRef90_A0A2J7Y726	K(+)/H(+) antiporter NhaP2 n	94.57	129	7	0	1	129	28	156	4e-70	231
TRINITY_DN111897_c0_g1_i1.p1	UniRef90_A0A3S8UQQ9	Probable membrane transporter protein n	86.87	99	13	0	1	99	35	133	3e-46	160
TRINITY_DN111927_c0_g1_i1.p1	UniRef90_A0A2I0FUF0	Uncharacterized protein n	62.05	166	63	0	83	248	400	565	4e-50	187
TRINITY_DN111927_c0_g1_i1.p1	UniRef90_A0A2I0FUF0	Uncharacterized protein n	49.61	256	101	6	10	248	168	412	2e-40	160
TRINITY_DN111927_c0_g1_i1.p1	UniRef90_A0A2I0FUF0	Uncharacterized protein n	55.42	166	46	1	83	248	553	690	1e-33	140
TRINITY_DN111932_c0_g1_i1.p1	UniRef90_J3E0D3	Putative salt-induced outer membrane protein n	92.55	188	14	0	27	214	1	188	2e-123	365
TRINITY_DN111957_c0_g1_i1.p3	UniRef90_UPI00057A94DD	uncharacterized protein LOC105060228 n	99.26	136	1	0	1	136	193	328	2e-89	277
TRINITY_DN111962_c0_g1_i1.p1	UniRef90_A0A1Q3RBJ6	Uncharacterized protein n	76.92	104	24	0	1	104	124	227	8e-33	127
TRINITY_DN111964_c0_g1_i1.p1	UniRef90_A0A2D0WKS5	Ionization receptor 75q2 n	94	350	21	0	159	508	277	626	0	689
TRINITY_DN111964_c0_g1_i1.p1	UniRef90_A0A2D0WKS5	Ionization receptor 75q2 n	75.82	153	37	0	5	157	1	153	2e-70	248
TRINITY_DN111969_c0_g1_i1.p1	UniRef90_UPI000EF84592	zinc finger BED domain-containing protein 1-like n	61.61	211	81	0	42	252	1	211	3e-89	281
TRINITY_DN111970_c0_g1_i1.p2	UniRef90_M5CRZ4	Thiol:disulfide interchange protein DsbD n	87.69	130	16	0	1	130	224	353	2e-70	236
TRINITY_DN111970_c0_g1_i1.p2	UniRef90_M5CRZ4	Thiol:disulfide interchange protein DsbD n	34.52	84	50	3	1	83	64	143	0.0005	49.3
TRINITY_DN111987_c0_g1_i1.p1	UniRef90_UPI0006787920	estradiol 17-beta-dehydrogenase 11-like n	78.53	326	69	1	10	335	7	331	0	557
TRINITY_DN111988_c0_g1_i1.p2	UniRef90_A0A427CSK2	Molybdopterin-synthase adenylyltransferase MoeB n	95.08	61	3	0	39	99	6	66	5e-26	109
TRINITY_DN112022_c0_g1_i1.p1	UniRef90_UPI000EF8353D	low-density lipoprotein receptor-related protein 1 n	66.33	879	195	11	2	786	2728	3599	0	1054
TRINITY_DN112022_c0_g1_i1.p1	UniRef90_UPI000EF8353D	low-density lipoprotein receptor-related protein 1 n	34.42	642	337	22	2	606	998	1592	2e-68	260
TRINITY_DN112022_c0_g1_i1.p1	UniRef90_UPI000EF8353D	low-density lipoprotein receptor-related protein 1 n	33.95	489	245	20	307	764	630	1071	2e-45	187
TRINITY_DN112022_c0_g1_i1.p1	UniRef90_UPI000EF8353D	low-density lipoprotein receptor-related protein 1 n	29.83	580	334	19	39	590	42	576	2e-42	178
TRINITY_DN112022_c0_g1_i1.p1	UniRef90_UPI000EF8353D	low-density lipoprotein receptor-related protein 1 n	27	611	322	18	221	786	2165	2696	2e-32	147
TRINITY_DN112022_c0_g1_i1.p1	UniRef90_UPI000EF8353D	low-density lipoprotein receptor-related protein 1 n	29.94	511	276	16	2	479	3668	4129	5e-25	123
TRINITY_DN112022_c0_g1_i1.p1	UniRef90_UPI000EF8353D	low-density lipoprotein receptor-related protein 1 n	35.37	229	102	8	600	786	3623	3847	2e-19	105
TRINITY_DN112022_c0_g1_i1.p1	UniRef90_UPI000EF8353D	low-density lipoprotein receptor-related protein 1 n	37.37	190	104	6	599	783	3537	3716	4e-15	91.3
TRINITY_DN112022_c0_g1_i1.p1	UniRef90_UPI000EF8353D	low-density lipoprotein receptor-related protein 1 n	29.09	385	216	12	247	621	1886	2223	5e-15	90.9
TRINITY_DN112022_c0_g1_i1.p1	UniRef90_UPI000EF8353D	low-density lipoprotein receptor-related protein 1 n	34.13	208	88	7	607	773	998	1197	2e-14	88.6
TRINITY_DN112022_c0_g1_i1.p1	UniRef90_UPI000EF8353D	low-density lipoprotein receptor-related protein 1 n	37.37	190	94	6	611	784	3590	3770	4e-13	84.7
TRINITY_DN112022_c0_g1_i1.p1	UniRef90_UPI000EF8353D	low-density lipoprotein receptor-related protein 1 n	29.1	244	104	6	607	784	2683	2923	6e-09	71.2
TRINITY_DN112022_c0_g1_i1.p1	UniRef90_UPI000EF8353D	low-density lipoprotein receptor-related protein 1 n	35.58	104	66	1	612	714	3751	3854	6e-08	67.8
TRINITY_DN112022_c0_g1_i1.p1	UniRef90_UPI000EF8353D	low-density lipoprotein receptor-related protein 1 n	38.17	131	69	7	607	727	42	170	4e-06	62
TRINITY_DN112022_c0_g1_i1.p1	UniRef90_UPI000EF8353D	low-density lipoprotein receptor-related protein 1 n	33.33	204	99	7	1	194	3499	3675	4e-06	61.6
TRINITY_DN112022_c0_g1_i1.p1	UniRef90_UPI000EF8353D	low-density lipoprotein receptor-related protein 1 n	24.46	278	153	6	226	500	1552	1775	7e-06	61.2
TRINITY_DN112022_c0_g1_i1.p1	UniRef90_UPI000EF8353D	low-density lipoprotein receptor-related protein 1 n	34.75	141	70	5	648	772	42	176	2e-05	59.3
TRINITY_DN112022_c0_g1_i1.p1	UniRef90_UPI000EF8353D	low-density lipoprotein receptor-related protein 1 n	33.03	221	102	8	2	197	2576	2775	4e-05	58.5
TRINITY_DN112022_c0_g1_i1.p1	UniRef90_UPI000EF8353D	low-density lipoprotein receptor-related protein 1 n	33.5	197	99	8	5	182	2535	2718	0.001	53.9
TRINITY_DN112029_c0_g1_i1.p1	UniRef90_A0A2H1V3W1	SFRICE_017104 (Fragment) n	64.86	259	84	2	1	258	154	406	5e-120	362
TRINITY_DN112034_c0_g1_i1.p1	UniRef90_S2KN39	Cytochrome B561 n	88.98	127	14	0	2	128	1	127	5e-78	242
TRINITY_DN112038_c0_g1_i1.p1	UniRef90_UPI00103E9761	DNA replication licensing factor Mcm6-like n	89.64	357	37	0	1	357	16	372	0	651
TRINITY_DN112038_c0_g1_i2.p1	UniRef90_UPI00103E9761	DNA replication licensing factor Mcm6-like n	89.92	357	32	1	1	353	16	372	0	646
TRINITY_DN112042_c0_g1_i1.p1	UniRef90_Q5XIV0	Terminal nucleotidyltransferase 5C n	98.33	180	3	0	1	180	212	391	3e-128	378
TRINITY_DN112044_c0_g1_i1.p2	UniRef90_Q1IAS9	Uncharacterized protein n	91.8	61	5	0	53	113	1	61	4e-32	119
TRINITY_DN112064_c0_g1_i1.p1	UniRef90_A0A2A4J565	BHLH domain-containing protein n	94.19	155	6	2	1	154	34	186	3e-94	283
TRINITY_DN112070_c0_g1_i1.p2	UniRef90_J2YT69	Non-ribosomal peptide synthase (Fragment) n	85.07	134	20	0	1	134	450	583	2e-65	226
TRINITY_DN112078_c0_g1_i1.p1	UniRef90_A0A2A4K6L9	Uncharacterized protein n	81.33	150	28	0	1	150	73	222	5e-83	258
TRINITY_DN112083_c0_g1_i1.p2	UniRef90_A0A0T7NBN5	Uncharacterized protein n	53.49	43	20	0	10	52	55	97	3e-06	52
TRINITY_DN112087_c0_g1_i1.p2	UniRef90_A0A4D6XDJ6	2-hydroxyacid dehydrogenase n	88.1	168	20	0	1	168	1	168	1e-94	289
TRINITY_DN112090_c0_g1_i1.p3	UniRef90_A0A0M1EXS9	Organic hydroperoxide resistance protein n	88.24	102	12	0	1	102	29	130	3e-58	187
TRINITY_DN112091_c0_g1_i1.p1	UniRef90_UPI0005D0D766	uncharacterized protein LOC105389162 isoform X1 n	64.32	185	38	7	1	179	489	651	2e-23	108
TRINITY_DN112091_c0_g1_i1.p1	UniRef90_UPI0005D0D766	uncharacterized protein LOC105389162 isoform X1 n	56.04	182	32	6	4	179	472	611	9e-19	95.1
TRINITY_DN112091_c0_g1_i1.p1	UniRef90_UPI0005D0D766	uncharacterized protein LOC105389162 isoform X1 n	47.14	227	71	8	1	179	328	553	9e-18	92
TRINITY_DN112091_c0_g1_i1.p1	UniRef90_UPI0005D0D766	uncharacterized protein LOC105389162 isoform X1 n	46.7	227	72	7	1	179	338	563	9e-15	83.2
TRINITY_DN112091_c0_g1_i1.p1	UniRef90_UPI0005D0D766	uncharacterized protein LOC105389162 isoform X1 n	49.65	143	20	2	1	141	567	659	2e-06	57
TRINITY_DN112091_c0_g1_i1.p1	UniRef90_UPI0005D0D766	uncharacterized protein LOC105389162 isoform X1 n	64.62	65	23	0	107	171	326	390	6e-06	55.8
TRINITY_DN112094_c0_g1_i1.p1	UniRef90_UPI000C14387F	mucin-2-like n	27.94	136	63	5	75	180	138	268	0.0007	49.7
TRINITY_DN112098_c0_g1_i1.p2	UniRef90_A0A379KF06	Putative signal transduction protein n	97.37	114	3	0	1	114	1	114	2e-68	223
TRINITY_DN112099_c0_g1_i1.p1	UniRef90_A0A2C9EJI7	LexA repressor n	95.24	105	4	1	1	105	1	104	9e-63	201
TRINITY_DN11209_c0_g1_i1.p1	UniRef90_H9JDB9	Elongation factor 1-alpha n	98.92	462	5	0	1	462	1	462	0	940
TRINITY_DN112108_c0_g1_i1.p3	UniRef90_S2JWD6	Uncharacterized protein n	82.56	172	30	0	1	172	1	172	1e-92	294
TRINITY_DN112117_c0_g1_i1.p2	UniRef90_UPI000281CBA7	type 1 glutamine amidotransferase domain-containing protein n	98.75	80	1	0	33	112	1	80	7e-47	161
TRINITY_DN112124_c0_g1_i1.p1	UniRef90_A0A3S2TIJ5	Homeobox domain-containing protein n	88.67	406	27	2	1	405	445	832	0	618
TRINITY_DN112145_c0_g1_i1.p1	UniRef90_S2K645	Non-specific serine/threonine protein kinase n	98	200	4	0	1	200	758	957	1e-129	403
TRINITY_DN11214_c0_g1_i1.p1	UniRef90_A0A2W1BUS8	Alpha-1,4 glucan phosphorylase n	96.54	838	29	0	1	838	1	838	0	1704
TRINITY_DN112152_c0_g1_i1.p1	UniRef90_UPI000C13FBD1	bifunctional methylenetetrahydrofolate dehydrogenase/cyclohydrolase, mitochondrial isoform X1 n	76.97	152	35	0	1	152	33	184	6e-79	249
TRINITY_DN112188_c0_g1_i1.p1	UniRef90_A0A2H1WHF1	SFRICE_017649 n	87.09	333	42	1	1	333	1	332	0	561
TRINITY_DN112195_c0_g1_i1.p3	UniRef90_A0A0C5SFK7	Uncharacterized protein n	72.04	93	26	0	14	106	5	97	2e-35	140
TRINITY_DN112218_c0_g1_i1.p3	UniRef90_A9C215	GMP synthase [glutamine-hydrolyzing] n	80.81	99	19	0	1	99	99	197	5e-49	174
TRINITY_DN112221_c0_g1_i1.p2	UniRef90_UPI0010FA71C3	probable mannitol dehydrogenase n	100	123	0	0	1	123	197	319	2e-77	245
TRINITY_DN112224_c0_g1_i1.p1	UniRef90_A0A0E0BEB9	Exocyst subunit Exo70 family protein n	99.39	163	1	0	1	163	81	243	1e-110	327
TRINITY_DN112232_c0_g1_i1.p1	UniRef90_A0A3R4FLD4	Uncharacterized protein n	50.81	124	58	1	29	149	13	136	4e-29	115
TRINITY_DN112236_c0_g1_i1.p2	UniRef90_A0A0X3QW13	LppC family lipoprotein n	93.53	139	9	0	12	150	20	158	6e-70	232
TRINITY_DN112243_c0_g1_i1.p1	UniRef90_O52512	Type-2 restriction enzyme SfiI n	100	267	0	0	1	267	1	267	0	554
TRINITY_DN112251_c0_g1_i1.p2	UniRef90_A0A0N9MPR9	Tail sheath protein n	97.83	138	3	0	6	143	251	388	3e-92	285
TRINITY_DN112277_c0_g1_i1.p1	UniRef90_A0A194RD57	Replication protein A subunit n	43.2	125	47	7	1	107	273	391	3e-14	78.6
TRINITY_DN112291_c0_g1_i1.p2	UniRef90_A0A3R3ISN6	Lon protease n	98.91	92	1	0	22	113	34	125	1e-56	186
TRINITY_DN112306_c0_g1_i1.p2	UniRef90_A0A406MUP4	Adenine deaminase n	96.26	107	4	0	1	107	143	249	2e-68	218
TRINITY_DN112316_c0_g1_i1.p1	UniRef90_A0A2L1HKR8	AraC family transcriptional regulator n	76.87	147	34	0	1	147	124	270	1e-72	231
TRINITY_DN112320_c0_g1_i1.p1	UniRef90_A0A4C1WWJ1	Uncharacterized protein n	59.8	102	38	3	1	100	1	101	2e-24	103
TRINITY_DN112322_c0_g1_i1.p4	UniRef90_J3E5K7	TPR repeat-containing protein n	96.24	133	5	0	1	133	19	151	2e-81	252
TRINITY_DN112327_c0_g1_i1.p2	UniRef90_B4SHL7	Uncharacterized protein n	91.87	123	10	0	1	123	1	123	4e-65	211
TRINITY_DN112337_c0_g1_i1.p1	UniRef90_A0A2A4ITA3	Uncharacterized protein n	94.21	121	6	1	1	120	62	182	2e-73	228
TRINITY_DN112342_c0_g1_i1.p1	UniRef90_UPI000BA988DB	phage tail protein n	100	128	0	0	1	128	25	152	3e-87	271
TRINITY_DN11234_c0_g1_i1.p1	UniRef90_A0A2W1BQP3	Chitin-binding type-2 domain-containing protein n	74.75	491	48	10	9	474	11	450	0	577
TRINITY_DN112354_c0_g1_i1.p1	UniRef90_A0A1S2UHP9	Terminase_6 domain-containing protein n	99.21	126	1	0	1	126	72	197	2e-86	270
TRINITY_DN112372_c0_g1_i1.p2	UniRef90_A0A2W5M5X5	Uncharacterized protein n	89.72	107	11	0	3	109	1	107	1e-63	200
TRINITY_DN112382_c0_g1_i1.p1	UniRef90_UPI0005BD0131	hypothetical protein n	92.31	104	8	0	1	104	1	104	7e-64	201
TRINITY_DN112400_c0_g1_i1.p3	UniRef90_A0A1B2D4V1	Bifunctional protein PutA n	98.43	127	2	0	1	127	655	781	6e-77	258
TRINITY_DN112404_c0_g1_i1.p2	UniRef90_J3IR31	Methionine import ATP-binding protein MetN n	88.81	134	15	0	1	134	1	134	6e-76	241
TRINITY_DN112405_c0_g1_i1.p1	UniRef90_A0A406N691	DNA gyrase subunit A n	92.25	142	11	0	2	143	240	381	7e-76	249
TRINITY_DN112411_c0_g1_i1.p1	UniRef90_A0A2A4JKI4	MFS domain-containing protein n	92.35	340	26	0	8	347	1	340	0	656
TRINITY_DN112415_c0_g1_i1.p1	UniRef90_A0A212FKK3	Retroelement polyprotein n	62.87	237	84	3	1	235	49	283	9e-104	315
TRINITY_DN112417_c0_g1_i1.p1	UniRef90_S2KP88	Peptidylprolyl isomerase n	97.56	164	4	0	1	164	225	388	3e-106	329
TRINITY_DN112437_c0_g1_i1.p1	UniRef90_J9LCW6	DDE Tnp4 domain-containing protein n	58.65	104	41	2	1	103	155	257	2e-34	130
TRINITY_DN112443_c0_g1_i1.p2	UniRef90_A0A2W5W1E6	Elongation factor 4 (Fragment) n	96.26	107	4	0	1	107	30	136	3e-69	217
TRINITY_DN112444_c0_g1_i1.p1	UniRef90_A0A2A4K6L7	MFS domain-containing protein n	81.88	298	53	1	1	298	253	549	3e-178	517
TRINITY_DN112446_c0_g1_i1.p1	UniRef90_A0A1B2F5N7	Uncharacterized protein n	91.45	152	13	0	2	153	132	283	2e-93	290
TRINITY_DN112452_c0_g1_i1.p1	UniRef90_A0A0S4I6E2	Flavin reductase like domain protein n	91.88	160	13	0	1	160	41	200	1e-101	303
TRINITY_DN112459_c0_g1_i1.p1	UniRef90_UPI000B39D62C	LOW QUALITY PROTEIN: dynein beta chain, ciliary-like n	90.46	545	52	0	1	545	1386	1930	0	1054
TRINITY_DN112462_c0_g1_i1.p1	UniRef90_A0A222D6B0	HSDR_N domain-containing protein n	99.46	184	1	0	1	184	579	762	9e-123	377
TRINITY_DN112475_c0_g1_i1.p1	UniRef90_A0A3R2NXM3	Uncharacterized protein n	93.46	321	21	0	2	322	167	487	0	597
TRINITY_DN112476_c0_g1_i1.p1	UniRef90_A0A2H1VEI6	SFRICE_001590 n	46.99	266	129	2	108	363	548	811	1e-67	239
TRINITY_DN112476_c0_g1_i2.p1	UniRef90_A0A2H1VEI6	SFRICE_001590 n	46.99	266	129	2	108	363	548	811	1e-67	239
TRINITY_DN112494_c0_g1_i1.p2	UniRef90_A0A1Z2LIL4	TonB-dependent receptor n	99.54	218	1	0	1	218	222	439	2e-147	447
TRINITY_DN112495_c0_g1_i1.p1	UniRef90_A0A2R3PY32	WYL domain-containing protein n	99.35	155	1	0	4	158	52	206	5e-105	315
TRINITY_DN112511_c0_g1_i1.p2	UniRef90_UPI000761B264	CDP-glycerol--UDP-pyrophosphoryl-N- acetylglucosaminyl-N-acetylmannosamine glycerophosphotransferase n	89.24	158	17	0	11	168	1	158	3e-93	280
TRINITY_DN112512_c0_g1_i1.p1	UniRef90_UPI00067D3A41	uncharacterized protein LOC106132896 n	38.46	299	165	7	14	296	153	448	2e-45	176
TRINITY_DN112525_c0_g1_i1.p2	UniRef90_UPI00034EE7E9	DUF2806 domain-containing protein n	69.31	101	31	0	16	116	1	101	6e-36	135
TRINITY_DN112529_c0_g1_i1.p2	UniRef90_A5VX72	Imidazoleglycerol-phosphate dehydratase n	97.37	114	3	0	1	114	14	127	5e-74	230
TRINITY_DN112548_c0_g1_i1.p1	UniRef90_A0A3B7M4S8	Outer membrane protein assembly factor BamA n	76.03	242	55	3	1	242	470	708	8e-121	376
TRINITY_DN112561_c0_g1_i1.p1	UniRef90_A0A2W1BE99	Uncharacterized protein n	64.1	78	28	0	2	79	351	428	5e-27	114
TRINITY_DN112570_c0_g1_i1.p1	UniRef90_A0A2W1BT79	Uncharacterized protein n	42.86	112	43	2	15	105	88	199	3e-15	79.3
TRINITY_DN112574_c0_g1_i1.p1	UniRef90_J3IQI8	Ion-translocating oxidoreductase complex subunit D n	89.47	95	10	0	6	100	1	95	1e-47	166
TRINITY_DN112578_c0_g1_i1.p1	UniRef90_Q10469	Alpha-1,6-mannosyl-glycoprotein 2-beta-N-acetylglucosaminyltransferase n	96.84	190	6	0	1	190	15	204	6e-127	377
TRINITY_DN112579_c0_g1_i1.p1	UniRef90_A0A2A4K463	Chitin-binding type-4 domain-containing protein n	94.17	326	19	0	1	326	1	326	0	625
TRINITY_DN112584_c0_g1_i1.p1	UniRef90_UPI00057A0AF7	leucoanthocyanidin dioxygenase n	100	87	0	0	64	150	243	329	2e-53	184
TRINITY_DN112592_c0_g1_i1.p2	UniRef90_A0A481CAR3	Hepatocyte nuclear factor 3-beta isoform 1 n	100	105	0	0	1	105	132	236	7e-70	226
TRINITY_DN112592_c0_g1_i2.p2	UniRef90_A0A480ZLW2	Hepatocyte nuclear factor 3-beta isoform 2 (Fragment) n	99.05	105	1	0	1	105	25	129	2e-71	223
TRINITY_DN112613_c0_g1_i1.p1	UniRef90_A0A333DRR6	3-oxoacyl-ACP synthase n	88.18	110	13	0	2	111	4	113	9e-61	203
TRINITY_DN112622_c0_g1_i1.p2	UniRef90_M5CY36	Pyruvate dehydrogenase E1 component n	95.96	99	4	0	1	99	146	244	8e-62	200
TRINITY_DN112628_c0_g1_i1.p1	UniRef90_I0B5W3	REPAT43 (Fragment) n	50	48	24	0	92	139	7	54	1e-06	53.9
TRINITY_DN112630_c0_g1_i1.p1	UniRef90_A0A0L7LSS1	Threonine ammonia-lyase, biosynthetic n	60.34	174	62	4	21	191	5	174	2e-61	201
TRINITY_DN112641_c0_g1_i1.p1	UniRef90_A0A443ZES6	Diguanylate cyclase n	48.53	272	133	3	1	267	275	544	8e-74	247
TRINITY_DN112650_c0_g1_i1.p2	UniRef90_A0A3D4TVY1	Hybrid sensor histidine kinase/response regulator (Fragment) n	98.08	156	3	0	1	156	264	419	4e-101	310
TRINITY_DN112655_c0_g1_i1.p2	UniRef90_A0A3B8P7I2	Sulfate transport system permease protein CysT (Fragment) n	97.39	153	4	0	1	153	22	174	2e-97	291
TRINITY_DN112658_c0_g1_i1.p1	UniRef90_UPI0005F467A7	zinc phosphodiesterase ELAC protein 2-like n	90.91	110	9	1	10	118	88	197	1e-62	204
TRINITY_DN112697_c0_g1_i1.p3	UniRef90_A0A0G5YLP9	3-oxoacyl-[acyl-carrier-protein] reductase FabG n	100	107	0	0	1	107	140	246	6e-69	218
TRINITY_DN1126_c0_g1_i1.p1	UniRef90_A0A194R4R2	Dynein heavy chain 7, axonemal n	92.97	128	9	0	3	130	332	459	3e-79	253
TRINITY_DN112701_c0_g1_i1.p1	UniRef90_D0SIX5	Molybdopterin converting factor, subunit 2 n	97.78	90	2	0	15	104	1	90	1e-56	184
TRINITY_DN112702_c0_g1_i1.p1	UniRef90_A0A2H1VDJ8	SFRICE_001529 n	92.17	115	8	1	1	115	156	269	3e-63	214
TRINITY_DN112714_c0_g1_i1.p1	UniRef90_H9JRM8	UDP-glucose 6-dehydrogenase n	90.81	479	44	0	1	479	1	479	0	919
TRINITY_DN112716_c0_g1_i1.p1	UniRef90_A0A0S4IB49	Phosphate-import permease protein PhnE n	74.6	126	32	0	1	126	1	126	5e-54	182
TRINITY_DN112719_c0_g1_i1.p1	UniRef90_A0A0M1F6F6	Uncharacterized protein n	91	100	9	0	2	101	3	102	3e-53	173
TRINITY_DN112721_c0_g1_i1.p2	UniRef90_UPI00104057E0	uncharacterized protein LOC114363367 n	40	170	97	2	18	185	13	179	3e-29	120
TRINITY_DN112738_c0_g1_i1.p1	UniRef90_A0A3R1S1G3	Putative lipoprotein YiaD n	56.54	283	107	6	7	276	122	401	1e-84	274
TRINITY_DN112744_c0_g1_i1.p1	UniRef90_UPI000C141818	tektin-B1-like n	94.35	177	10	0	1	177	135	311	1e-116	345
TRINITY_DN112762_c0_g1_i1.p3	UniRef90_J2Y898	FimV N-terminal domain-containing protein n	73	100	18	2	1	99	314	405	4e-27	115
TRINITY_DN112777_c0_g1_i1.p1	UniRef90_UPI000EF773A9	inactive pancreatic lipase-related protein 1-like n	56.38	94	41	0	2	95	240	333	2e-31	124
TRINITY_DN112784_c0_g1_i1.p1	UniRef90_A0A2H1X254	SFRICE_032777 n	38.32	107	52	1	1	93	1	107	2e-05	49.3
TRINITY_DN112787_c0_g1_i1.p3	UniRef90_A0A2W5P2X1	Amidohydro-rel domain-containing protein n	93.8	129	8	0	3	131	148	276	2e-80	250
TRINITY_DN112794_c0_g1_i1.p1	UniRef90_A0A2H3YJA5	uncharacterized protein LOC103714247 n	97.27	110	3	0	9	118	1	110	1e-72	223
TRINITY_DN112798_c0_g1_i1.p1	UniRef90_A0A1D5RKP9	Ig-like domain-containing protein n	85.86	99	14	0	1	99	91	189	6e-53	176
TRINITY_DN112805_c0_g1_i1.p2	UniRef90_I3UPK0	N-acetyltransferase domain-containing protein n	96.23	106	4	0	1	106	31	136	2e-69	216
TRINITY_DN112812_c0_g1_i1.p1	UniRef90_Q76IB6	Growth blocking peptide binding protein n	71.54	253	65	3	1	250	182	430	5e-129	384
TRINITY_DN112817_c0_g1_i1.p1	UniRef90_A0A3R9FMK9	Nicotinate phosphoribosyltransferase n	96.8	375	12	0	1	375	1	375	0	760
TRINITY_DN112819_c0_g1_i1.p2	UniRef90_A0A4Q2GTY6	Phosphoribosylformylglycinamidine synthase (Fragment) n	97.25	109	3	0	1	109	8	116	4e-69	218
TRINITY_DN112828_c0_g1_i1.p2	UniRef90_A0A3D5H2M9	Diguanylate cyclase (Fragment) n	93.59	156	10	0	67	222	184	339	3e-94	301
TRINITY_DN112836_c0_g1_i1.p1	UniRef90_A0A4C1VSP9	MADF domain-containing protein n	60.95	105	41	0	1	105	1	105	7e-42	149
TRINITY_DN112839_c0_g1_i1.p2	UniRef90_UPI0009A7F74C	AAA family ATPase n	94.74	133	7	0	1	133	27	159	2e-85	259
TRINITY_DN112843_c0_g1_i1.p1	UniRef90_A0A2A4K721	Conserved oligomeric Golgi complex subunit 6 n	95.66	530	23	0	1	530	90	619	0	1055
TRINITY_DN112843_c0_g1_i2.p1	UniRef90_A0A2A4K721	Conserved oligomeric Golgi complex subunit 6 n	94.83	619	32	0	1	619	1	619	0	1205
TRINITY_DN112846_c0_g1_i1.p1	UniRef90_UPI00057B72AD	uncharacterized protein LOC105060389 isoform X1 n	100	145	0	0	1	145	366	510	3e-93	291
TRINITY_DN112875_c0_g1_i1.p1	UniRef90_J3DX87	Ribose 1,5-bisphosphate phosphokinase PhnN n	83.06	124	21	0	1	124	71	194	3e-66	211
TRINITY_DN11288_c0_g1_i1.p1	UniRef90_A0A2A4JMH9	Uncharacterized protein n	84.01	369	57	2	1	369	1	367	0	662
TRINITY_DN112897_c0_g1_i1.p1	UniRef90_A0A2W1BNI2	Uncharacterized protein n	59.68	124	50	0	1	124	261	384	1e-46	167
TRINITY_DN11294_c0_g1_i1.p1	UniRef90_A0A2H1VXW8	SFRICE_006764 n	85.71	175	25	0	1	175	15	189	3e-110	325
TRINITY_DN11294_c0_g1_i2.p1	UniRef90_A0A2H1VXW8	SFRICE_006764 n	85.71	175	25	0	1	175	15	189	3e-110	325
TRINITY_DN112957_c0_g1_i1.p2	UniRef90_A0A1Y5L5Q4	ABC transporter n	94.23	156	9	0	1	156	120	275	2e-102	307
TRINITY_DN112974_c0_g1_i1.p1	UniRef90_A0A2K6GXG3	Uncharacterized protein n	95.68	139	6	0	1	139	331	469	1e-79	261
TRINITY_DN112977_c0_g1_i1.p1	UniRef90_A0A1E1WR04	Uncharacterized protein n	57.58	66	26	1	36	99	189	254	2e-08	60.1
TRINITY_DN113004_c0_g1_i1.p2	UniRef90_A0A389MUJ0	Uncharacterized protein n	100	83	0	0	17	99	1	83	1e-47	163
TRINITY_DN113010_c0_g1_i1.p3	UniRef90_B1J9Y0	MmgE/PrpD family protein n	91.75	97	8	0	4	100	1	97	2e-53	184
TRINITY_DN113015_c0_g1_i1.p2	UniRef90_A0A407BH58	NADP-reducing hydrogenase subunit HndC n	89.85	197	20	0	1	197	25	221	1e-117	351
TRINITY_DN113016_c0_g1_i1.p1	UniRef90_A0A0D3BKM1	Uncharacterized protein n	95.14	144	7	0	1	144	47	190	2e-94	284
TRINITY_DN113021_c0_g1_i1.p1	UniRef90_A0A3R5MD21	UDP-N-acetylglucosamine transferase n	94.39	107	6	0	1	107	3	109	3e-66	209
TRINITY_DN113027_c0_g1_i1.p1	UniRef90_A0A088ML86	Lipase n	84.6	422	65	0	17	438	1	422	0	779
TRINITY_DN113036_c0_g1_i1.p1	UniRef90_A0A3R3LXK0	Aminopeptidase n	57.36	129	55	0	1	129	239	367	2e-38	146
TRINITY_DN113044_c0_g1_i1.p1	UniRef90_A0A2R3PX19	Uncharacterized protein n	100	71	0	0	47	117	1	71	2e-38	146
TRINITY_DN113054_c0_g1_i1.p1	UniRef90_A0A2A4JFH0	Uncharacterized protein n	82.14	532	87	4	1	526	1	530	0	894
TRINITY_DN113065_c0_g1_i1.p1	UniRef90_A0A446A3U5	Gamma-glutamyltranspeptidase n	97.83	276	6	0	2	277	258	533	0	555
TRINITY_DN113075_c0_g1_i1.p2	UniRef90_B4SRY0	Sugar transporter n	94.44	252	14	0	1	252	223	474	6e-162	470
TRINITY_DN113079_c0_g1_i1.p2	UniRef90_A0A1B2D2B4	Rick_17kDa_Anti domain-containing protein n	99.1	111	1	0	1	111	66	176	1e-67	213
TRINITY_DN113089_c0_g1_i1.p1	UniRef90_A0A2H1W6S2	SFRICE_003613 n	89.55	268	28	0	46	313	1	268	6e-175	498
TRINITY_DN113093_c0_g1_i1.p1	UniRef90_A0A379KRN9	Arsenical pump membrane protein n	94.7	132	7	0	13	144	1	132	5e-73	237
TRINITY_DN113101_c0_g1_i1.p1	UniRef90_A0A2H1VD45	SFRICE_016438 n	72.62	325	85	2	5	326	1	324	9e-178	508
TRINITY_DN113103_c0_g1_i1.p2	UniRef90_A0A0G5V7C3	Ribosomal RNA large subunit methyltransferase J n	98.59	213	3	0	1	213	1	213	3e-151	434
TRINITY_DN113109_c0_g1_i1.p2	UniRef90_A0A333DUK4	AdeS n	99.1	111	1	0	1	111	160	270	1e-68	221
TRINITY_DN113115_c0_g1_i1.p1	UniRef90_Q1I7E4	Beta-hexosaminidase n	96.63	89	3	0	125	213	1	89	2e-49	175
TRINITY_DN113118_c0_g1_i1.p2	UniRef90_UPI0010FCE3EC	DUF1338 family protein n	91.91	235	19	0	1	235	1	235	1e-153	447
TRINITY_DN113119_c0_g1_i1.p1	UniRef90_A0A2W1BMG6	MFS domain-containing protein n	72.59	456	125	0	11	466	1	456	0	709
TRINITY_DN113125_c0_g1_i1.p1	UniRef90_A0A482LTG8	Glutathione S-transferase epsilon n	55.24	143	62	2	1	142	41	182	6e-50	171
TRINITY_DN113134_c0_g1_i1.p2	UniRef90_Q1I5B7	Probable peptidoglycan glycosyltransferase FtsW n	95.93	393	16	0	1	393	12	404	0	706
TRINITY_DN113141_c0_g1_i1.p2	UniRef90_A0A3R3RT94	Glutathione reductase n	98.04	102	2	0	1	102	114	215	2e-65	209
TRINITY_DN113146_c0_g1_i1.p1	UniRef90_F3EY78	Chromosomal replication initiation protein (Fragment) n	98.44	128	2	0	1	128	175	302	1e-80	253
TRINITY_DN113149_c0_g1_i1.p1	UniRef90_A0A287NA64	Protein kinase domain-containing protein n	99.24	132	1	0	1	132	7	138	3e-91	275
TRINITY_DN113150_c0_g1_i1.p1	UniRef90_A0A379KRP5	DNA repair nucleotidyltransferase/DNA polymerase n	92.5	120	9	0	5	124	92	211	5e-64	213
TRINITY_DN113152_c0_g1_i1.p1	UniRef90_A0A182J9C2	Uncharacterized protein n	71.43	56	16	0	63	118	366	421	2e-18	90.1
TRINITY_DN113152_c0_g1_i1.p1	UniRef90_A0A182J9C2	Uncharacterized protein n	71.15	52	15	0	1	52	370	421	2e-16	84.7
TRINITY_DN113168_c0_g1_i1.p2	UniRef90_UPI0005730BA2	histidine kinase n	90.98	122	11	0	1	122	15	136	3e-68	222
TRINITY_DN11316_c0_g1_i1.p1	UniRef90_UPI000C14441D	protein groucho-like n	99.54	219	1	0	6	224	333	551	3e-158	462
TRINITY_DN113179_c0_g1_i1.p1	UniRef90_A0A2A4JLG7	Uncharacterized protein n	50	162	79	1	5	166	86	245	2e-44	162
TRINITY_DN113196_c0_g1_i1.p1	UniRef90_A0A2V5C5C9	Cell wall-associated NlpC family hydrolase n	92.41	158	12	0	1	158	19	176	4e-103	305
TRINITY_DN113198_c0_g1_i1.p1	UniRef90_A0A2W1BFH1	Uncharacterized protein n	53.55	282	115	9	13	290	841	1110	3e-63	226
TRINITY_DN113198_c0_g1_i1.p1	UniRef90_A0A2W1BFH1	Uncharacterized protein n	51.06	188	76	6	8	192	764	938	6e-33	140
TRINITY_DN113198_c0_g1_i1.p1	UniRef90_A0A2W1BFH1	Uncharacterized protein n	49.18	122	49	6	8	123	916	1030	5e-15	85.9
TRINITY_DN113209_c0_g1_i1.p1	UniRef90_UPI000B3AAEF6	uncharacterized protein LOC110373460 isoform X1 n	69.64	168	48	2	1	166	1	167	3e-75	234
TRINITY_DN113218_c0_g1_i1.p1	UniRef90_A0A446CTN7	Conjugal transfer protein TraG n	84	100	16	0	54	153	6	105	2e-52	175
TRINITY_DN113229_c0_g1_i1.p3	UniRef90_J8VDV8	RND efflux system outer membrane lipoprotein n	90.91	132	12	0	1	132	48	179	3e-75	241
TRINITY_DN113235_c0_g1_i1.p2	UniRef90_S2K5C5	RarD protein, DMT superfamily transporter n	94.31	123	7	0	1	123	80	202	1e-73	230
TRINITY_DN113243_c0_g1_i1.p1	UniRef90_A0A1X7D9I9	Uncharacterized protein n	38.46	104	58	3	12	110	71	173	1e-10	65.1
TRINITY_DN113255_c0_g1_i1.p2	UniRef90_N8VMT3	PKS_ER domain-containing protein n	97.56	205	5	0	1	205	148	352	5e-140	407
TRINITY_DN11325_c0_g1_i1.p2	UniRef90_UPI000679C3C6	COUP transcription factor 2 n	97.49	279	7	0	1	279	214	492	0	561
TRINITY_DN113264_c0_g1_i1.p1	UniRef90_A0A443ZVL7	Integrase n	76.86	229	53	0	1	229	111	339	2e-128	389
TRINITY_DN113270_c0_g1_i1.p1	UniRef90_UPI000C13F982	uncharacterized protein LOC111355336 n	93.06	144	10	0	1	144	1	144	2e-70	222
TRINITY_DN113272_c0_g1_i1.p2	UniRef90_A0A2W5MIR8	LysR family transcriptional regulator n	93.01	143	10	0	1	143	49	191	1e-90	278
TRINITY_DN113280_c0_g1_i1.p1	UniRef90_A0A2W1BVZ6	OHCU_decarbox domain-containing protein n	86.86	175	23	0	1	175	1	175	1e-104	310
TRINITY_DN113288_c0_g1_i1.p2	UniRef90_Q88FF4	Methyltransf_11 domain-containing protein n	97.14	105	3	0	1	105	69	173	1e-64	208
TRINITY_DN113312_c0_g1_i1.p1	UniRef90_A0A177YA59	Aldehyde dehydrogenase n	98.4	250	4	0	1	250	172	421	2e-173	500
TRINITY_DN113315_c0_g1_i1.p1	UniRef90_A0A3R9H8D2	Uncharacterized protein n	100	162	0	0	1	162	140	301	1e-113	340
TRINITY_DN113317_c0_g1_i1.p1	UniRef90_UPI000EF760C6	uncharacterized protein LOC113503541 n	68.17	974	260	22	1	954	1	944	0	1232
TRINITY_DN113319_c0_g1_i1.p2	UniRef90_S2KLY3	DEAD/DEAH box helicase n	86.31	168	23	0	1	168	879	1046	2e-86	288
TRINITY_DN113322_c0_g1_i1.p2	UniRef90_A0A3D4TVY1	Hybrid sensor histidine kinase/response regulator (Fragment) n	97.44	117	3	0	1	117	62	178	1e-68	225
TRINITY_DN113331_c0_g1_i1.p2	UniRef90_A0A0K2IW15	RNA polymerase sigma-54 factor n	98.77	163	2	0	1	163	1	163	2e-104	319
TRINITY_DN11333_c0_g1_i1.p1	UniRef90_A0A0L7L8B3	FAST kinase domain-containing protein 1 n	80.92	173	30	1	1	173	1	170	2e-87	266
TRINITY_DN113342_c0_g1_i1.p1	UniRef90_A0A2A4JYX0	MADF domain-containing protein n	71.84	277	68	6	1	273	1	271	8e-128	377
TRINITY_DN113343_c0_g1_i1.p2	UniRef90_A0A385CXJ5	Transcriptional regulator CynR n	81.62	136	25	0	1	136	154	289	5e-69	222
TRINITY_DN113360_c0_g1_i1.p1	UniRef90_A0A2W1BQC8	Uncharacterized protein n	72.73	341	83	2	1	339	1	333	1e-164	476
TRINITY_DN113369_c0_g1_i1.p1	UniRef90_A0A150HYX2	Inorganic pyrophosphatase n	97.33	150	4	0	1	150	26	175	6e-100	297
TRINITY_DN113374_c0_g1_i1.p1	UniRef90_A0A3R9M3Z9	Cystathionine beta-lyase n	97.08	240	7	0	1	240	158	397	8e-168	481
TRINITY_DN11337_c0_g1_i1.p1	UniRef90_UPI000E6D68B0	protein tramtrack, beta isoform isoform X3 n	56.88	109	43	3	1	109	251	355	3e-23	102
TRINITY_DN113389_c0_g1_i1.p2	UniRef90_UPI000B37A521	von Willebrand factor D and EGF domain-containing protein-like n	80	95	18	1	2	96	241	334	2e-41	150
TRINITY_DN113391_c0_g1_i1.p1	UniRef90_A0A2H1VGH7	SFRICE_024090 n	92.65	490	35	1	1	489	1	490	0	948
TRINITY_DN113399_c0_g1_i1.p1	UniRef90_A0A0E9ZJD0	Efflux pump membrane transporter n	91.82	110	9	0	2	111	692	801	3e-63	218
TRINITY_DN113400_c0_g1_i1.p2	UniRef90_A0A3R2F2D1	Putative metallo-hydrolase n	95.07	223	11	0	1	223	72	294	9e-156	446
TRINITY_DN113402_c0_g1_i1.p1	UniRef90_A0A3R1TRW7	Uncharacterized protein n	80.57	175	34	0	1	175	38	212	7e-94	284
TRINITY_DN11340_c0_g1_i1.p1	UniRef90_A0A2A4K771	Cytochrome b5 heme-binding domain-containing protein n	93.85	195	12	0	1	195	1	195	2e-129	375
TRINITY_DN113445_c0_g1_i1.p1	UniRef90_A0A1Q9R2W9	Putative protease SohB n	88.15	135	16	0	1	135	35	169	3e-75	239
TRINITY_DN113455_c0_g1_i1.p1	UniRef90_J2YT42	Coenzyme PQQ biosynthesis probable peptidase PqqF n	78.06	196	43	0	1	196	236	431	1e-94	303
TRINITY_DN11345_c0_g1_i1.p1	UniRef90_UPI000EF82BDD	ETV5-related protein Ets96B-like n	84.39	205	23	3	1	205	18	213	2e-119	350
TRINITY_DN11345_c0_g1_i3.p1	UniRef90_UPI000EF82BDD	ETV5-related protein Ets96B-like n	84.39	205	23	3	1	205	18	213	2e-119	350
TRINITY_DN113461_c0_g1_i1.p1	UniRef90_A0A3R2QJ07	FRG domain protein n	85.38	171	25	0	2	172	1	171	7e-104	313
TRINITY_DN113468_c0_g1_i1.p3	UniRef90_A0A2H1VVH9	SFRICE_022055 (Fragment) n	56	50	21	1	2	51	105	153	2e-05	53.1
TRINITY_DN113499_c0_g1_i1.p2	UniRef90_A0A379KMQ9	Cyclic peptide transporter n	97.45	314	8	0	1	314	1	314	0	623
TRINITY_DN113503_c0_g1_i1.p2	UniRef90_W0VE52	50S ribosomal protein L7/L12 n	91.06	123	11	0	1	123	1	123	2e-61	196
TRINITY_DN113504_c0_g1_i1.p1	UniRef90_D0SJG9	Conserved repeat protein n	96.43	280	10	0	1	280	1010	1289	0	555
TRINITY_DN113510_c0_g1_i1.p1	UniRef90_UPI000EF6CBB7	uncharacterized protein LOC113487902 n	97.01	201	6	0	1	201	64	264	5e-134	396
TRINITY_DN113511_c0_g1_i1.p1	UniRef90_A0A150I059	Sensor protein n	95.87	218	9	0	1	218	247	464	3e-149	436
TRINITY_DN113522_c0_g1_i1.p1	UniRef90_A0A1J5QTV7	Uncharacterized protein n	57.89	76	32	0	94	169	3	78	1e-14	80.9
TRINITY_DN113534_c0_g1_i1.p1	UniRef90_UPI000C14464D	dynein beta chain, ciliary-like n	90.55	127	12	0	1	127	526	652	4e-73	250
TRINITY_DN113536_c0_g1_i1.p1	UniRef90_UPI000C1445AB	uncharacterized protein LOC111364314 n	57.25	131	47	2	1	131	24	145	5e-39	145
TRINITY_DN113546_c0_g1_i1.p1	UniRef90_UPI000CE59A24	piggyBac transposable element-derived protein 4-like n	47.88	472	188	8	4	423	108	573	3e-132	407
TRINITY_DN113562_c0_g1_i1.p1	UniRef90_B1J5L2	IstB domain protein ATP-binding protein n	91.67	168	14	0	1	168	59	226	2e-107	320
TRINITY_DN113564_c0_g1_i1.p1	UniRef90_S2K3A8	Cytosine/purines uracil thiamine allantoin permease n	94.92	236	12	0	1	236	196	431	1e-152	446
TRINITY_DN11357_c0_g1_i1.p1	UniRef90_A0A2A4JXL1	Reverse transcriptase domain-containing protein n	61.94	310	113	2	2	307	260	568	1e-119	379
TRINITY_DN11358_c0_g1_i1.p1	UniRef90_A0A2L1TG53	Putative odorant receptor (Fragment) n	89.78	274	28	0	1	274	185	458	2e-178	512
TRINITY_DN113602_c0_g1_i1.p1	UniRef90_J3IX17	TIGR02099 family protein n	93.18	220	15	0	1	220	514	733	3e-136	425
TRINITY_DN113616_c0_g1_i1.p1	UniRef90_A0A2H1V5M5	SFRICE_001879 n	74.03	362	84	4	1	358	1	356	0	555
TRINITY_DN113634_c0_g1_i1.p1	UniRef90_A0A143GMH0	Cysteine desulfurase n	97.17	106	3	0	1	106	22	127	6e-64	210
TRINITY_DN113636_c0_g1_i1.p1	UniRef90_A0A2H1VR18	SFRICE_002547 n	89.72	564	55	2	11	572	1969	2531	0	988
TRINITY_DN113644_c0_g1_i1.p1	UniRef90_A0A0X8BZ33	Uncharacterized protein n	43.22	118	67	0	1	118	973	1090	2e-22	103
TRINITY_DN113646_c0_g1_i1.p1	UniRef90_A0A427CN80	HAD family hydrolase n	98.43	127	2	0	20	146	1	127	2e-82	254
TRINITY_DN113649_c0_g1_i1.p1	UniRef90_A0A1I7YBM1	Uncharacterized protein n	76.15	109	26	0	1	109	56	164	3e-45	160
TRINITY_DN113658_c0_g1_i1.p3	UniRef90_A0A0S4I594	Magnesium transport protein CorA n	93.33	105	7	0	1	105	58	162	2e-65	212
TRINITY_DN11368_c0_g1_i1.p1	UniRef90_A0A2H1W4Y7	SFRICE_041308 n	60.95	210	81	1	1	210	54	262	1e-83	266
TRINITY_DN113692_c0_g1_i1.p1	UniRef90_UPI000EF766D3	cingulin-like isoform X1 n	86.93	176	19	1	23	198	448	619	1e-89	293
TRINITY_DN113692_c0_g1_i2.p1	UniRef90_UPI000EF766D3	cingulin-like isoform X1 n	88.19	237	23	2	23	258	448	680	1e-127	395
TRINITY_DN113694_c0_g1_i1.p1	UniRef90_A0A437BLM3	CBFD_NFYB_HMF domain-containing protein n	93.48	184	9	2	1	182	1	183	3e-101	302
TRINITY_DN113713_c0_g1_i1.p1	UniRef90_A0A2W1BB48	Uncharacterized protein n	56.85	241	103	1	1	241	407	646	2e-85	279
TRINITY_DN113714_c0_g1_i1.p1	UniRef90_A0A248QEH1	Cytochrome p450 CYP338A1 n	88.82	465	52	0	1	465	1	465	0	851
TRINITY_DN113716_c0_g1_i1.p1	UniRef90_A0A2R4URR6	Methylated-DNA--protein-cysteine methyltransferase n	98.76	161	2	0	1	161	1	161	5e-112	327
TRINITY_DN113723_c0_g1_i1.p2	UniRef90_A5WA86	Protein-export protein SecB n	94.7	132	7	0	1	132	1	132	1e-86	262
TRINITY_DN113736_c0_g1_i1.p2	UniRef90_S2KEL1	Uncharacterized protein n	91.61	274	23	0	1	274	218	491	0	531
TRINITY_DN113742_c0_g1_i1.p1	UniRef90_A0A2A4J3H3	Uncharacterized protein (Fragment) n	85.62	153	22	0	1	153	1173	1325	3e-84	283
TRINITY_DN113757_c0_g1_i1.p1	UniRef90_A0A160J0M1	Holin n	93	100	7	0	1	100	1	100	4e-60	192
TRINITY_DN113761_c0_g1_i1.p1	UniRef90_A0A011UDX7	Aminoglycoside phosphotransferase n	98.99	99	1	0	1	99	202	300	6e-62	202
TRINITY_DN113766_c0_g1_i1.p1	UniRef90_A0A3R3T7P4	Uncharacterized protein n	74.38	203	52	0	1	203	14	216	2e-89	274
TRINITY_DN113788_c0_g1_i1.p1	UniRef90_A0A2H1VEI6	SFRICE_001590 n	67.33	202	66	0	2	203	110	311	4e-93	301
TRINITY_DN113796_c0_g1_i1.p1	UniRef90_A0A1I8A6W9	Na_H_Exchanger domain-containing protein n	88.1	42	4	1	101	142	1	41	3e-11	70.1
TRINITY_DN113807_c0_g1_i1.p1	UniRef90_A0A1X7EEN6	Uncharacterized protein n	70.59	102	30	0	1	102	8	109	5e-45	155
TRINITY_DN113810_c0_g1_i1.p2	UniRef90_A0A3R3PBZ8	Uncharacterized protein n	77.12	118	27	0	1	118	75	192	9e-47	165
TRINITY_DN113817_c0_g1_i1.p1	UniRef90_UPI000C1428C2	general transcription factor IIF subunit 2 n	94.46	271	15	0	52	322	1	271	0	537
TRINITY_DN113834_c0_g1_i1.p1	UniRef90_A0A2W1BMP6	Uncharacterized protein n	70.37	108	23	3	1	108	1	99	2e-33	126
TRINITY_DN113837_c0_g1_i1.p2	UniRef90_A0A1B2D068	Hydroxypyruvate isomerase n	98.29	117	2	0	1	117	151	267	4e-78	243
TRINITY_DN113850_c0_g1_i1.p2	UniRef90_A0A3B8NZG3	Maltose alpha-D-glucosyltransferase (Fragment) n	94.69	113	6	0	44	156	1	113	1e-68	225
TRINITY_DN113853_c0_g1_i1.p1	UniRef90_UPI00101CDF46	uncharacterized protein LOC114245847 n	41.53	183	87	5	1	164	225	406	2e-24	109
TRINITY_DN113868_c0_g1_i1.p1	UniRef90_A0A2A4K7J5	Sucrose-6-phosphate hydrolase n	67.96	334	106	1	1	334	1	333	5e-174	505
TRINITY_DN113880_c0_g1_i1.p1	UniRef90_UPI000D15614C	RES domain-containing protein n	83.71	313	51	0	1	313	95	407	0	557
TRINITY_DN113893_c0_g1_i1.p1	UniRef90_A0A2S3XBQ3	Uncharacterized protein n	100	91	0	0	54	144	1	91	1e-58	189
TRINITY_DN113899_c0_g1_i1.p2	UniRef90_A0A1A5XIS7	Allantoin permease n	80	110	22	0	1	110	113	222	6e-50	176
TRINITY_DN113901_c0_g1_i1.p1	UniRef90_UPI000EF78C9D	uncharacterized protein LOC113505378 n	88.89	324	31	3	1	321	1	322	0	587
TRINITY_DN113906_c0_g1_i1.p2	UniRef90_A0A2J0SJL9	Uncharacterized protein n	96.23	106	4	0	1	106	60	165	2e-62	203
TRINITY_DN113914_c0_g1_i1.p3	UniRef90_UPI0005182F6D	glucan biosynthesis protein D n	99.08	109	1	0	1	109	231	339	4e-71	229
TRINITY_DN113943_c0_g1_i1.p1	UniRef90_UPI000E77EF3D	gamma-aminobutyric acid receptor subunit beta-like n	91.43	105	9	0	1	105	1	105	4e-53	185
TRINITY_DN113994_c0_g1_i1.p2	UniRef90_A0A0X3QXW1	Rhodanese domain-containing protein n	96.12	103	4	0	1	103	1	103	1e-61	200
TRINITY_DN113996_c0_g1_i1.p1	UniRef90_A0A150HLB0	RNA polymerase-associated protein RapA n	94.95	574	29	0	2	575	375	948	0	1122
TRINITY_DN1139_c0_g1_i1.p1	UniRef90_A0A354YSB8	Uncharacterized protein (Fragment) n	96.85	381	12	0	1	381	217	597	0	748
TRINITY_DN114003_c0_g1_i1.p1	UniRef90_UPI000EF7DA2C	androgen-dependent TFPI-regulating protein-like n	65.69	239	82	0	13	251	5	243	2e-113	338
TRINITY_DN114014_c0_g1_i1.p2	UniRef90_UPI000761C71F	insulinase family protein n	92.41	145	11	0	1	145	199	343	2e-87	275
TRINITY_DN114025_c0_g1_i1.p1	UniRef90_S2JZT8	Twitching motility protein n	93.71	175	11	0	1	175	158	332	2e-108	325
TRINITY_DN114025_c0_g1_i2.p2	UniRef90_S2JZT8	Twitching motility protein n	93.71	175	11	0	1	175	158	332	2e-108	325
TRINITY_DN114036_c0_g1_i1.p1	UniRef90_UPI0003F9D608	DNA repair protein RecN n	91.73	133	11	0	1	133	174	306	1e-75	246
TRINITY_DN114056_c0_g1_i1.p1	UniRef90_A0A2W1BCL5	Uncharacterized protein n	85.61	132	7	3	33	161	112	234	6e-60	197
TRINITY_DN114074_c0_g1_i1.p1	UniRef90_A0A0G5TZP1	LOG family protein YgdH n	100	104	0	0	1	104	1	104	3e-62	207
TRINITY_DN114089_c0_g1_i1.p1	UniRef90_A0A409I252	Uncharacterized protein n	75	68	17	0	1	68	3	70	2e-22	94.7
TRINITY_DN114100_c0_g1_i1.p2	UniRef90_A0A093FZ38	Glutamine-rich protein 2 (Fragment) n	36.7	109	69	0	2	110	31	139	4e-08	57.8
TRINITY_DN114100_c0_g1_i1.p2	UniRef90_A0A093FZ38	Glutamine-rich protein 2 (Fragment) n	36.19	105	67	0	6	110	15	119	2e-07	55.8
TRINITY_DN114100_c0_g1_i1.p2	UniRef90_A0A093FZ38	Glutamine-rich protein 2 (Fragment) n	36.11	108	69	0	3	110	22	129	5e-07	54.7
TRINITY_DN114100_c0_g1_i1.p2	UniRef90_A0A093FZ38	Glutamine-rich protein 2 (Fragment) n	36.27	102	65	0	2	103	41	142	3e-05	49.3
TRINITY_DN11410_c0_g1_i1.p1	UniRef90_A0A3R4DVX6	Response regulator PleD n	96.46	198	7	0	1	198	126	323	2e-135	395
TRINITY_DN114113_c0_g1_i1.p1	UniRef90_A0A2H3X328	Sulfotransferase n	89.72	107	11	0	1	107	63	169	7e-63	207
TRINITY_DN114121_c0_g1_i1.p1	UniRef90_A0A3R3GNZ1	Putative 2-ketoarginine decarboxylase AruI n	91.13	124	11	0	1	124	142	265	4e-73	231
TRINITY_DN114123_c0_g1_i1.p1	UniRef90_UPI000EF7E197	uncharacterized protein LOC113503801 isoform X1 n	55.83	120	48	3	4	119	52	170	8e-33	129
TRINITY_DN114126_c0_g1_i1.p1	UniRef90_A0A380UL82	NAD(P)H-quinone oxidoreductase n	98.8	249	3	0	1	249	86	334	2e-179	509
TRINITY_DN114142_c0_g1_i1.p3	UniRef90_A0A2N1WLP7	Cell division protein FtsK (Fragment) n	84.85	99	15	0	2	100	42	140	8e-55	186
TRINITY_DN114151_c0_g1_i1.p2	UniRef90_A0A2D1TPQ2	Aspartate-semialdehyde dehydrogenase n	87.87	239	29	0	1	239	51	289	1e-132	390
TRINITY_DN114153_c0_g1_i1.p1	UniRef90_A0A2H1W1G1	SFRICE_018078 n	75.84	178	42	1	1	178	191	367	2e-90	280
TRINITY_DN114153_c0_g1_i1.p1	UniRef90_A0A2H1W1G1	SFRICE_018078 n	66.24	157	51	1	1	157	25	179	3e-65	216
TRINITY_DN114175_c0_g1_i1.p1	UniRef90_Q1I9U4	Ring-hydroxylation complex protein 4 n	91.41	128	11	0	1	128	136	263	2e-77	245
TRINITY_DN114228_c0_g1_i1.p1	UniRef90_A0A1E1WHN8	DDE Tnp4 domain-containing protein n	94.02	117	7	0	67	183	1	117	6e-73	228
TRINITY_DN114241_c0_g1_i1.p1	UniRef90_A0A3B5QPI8	Uncharacterized protein n	37.25	153	90	2	30	176	351	503	6e-17	89.4
TRINITY_DN114241_c0_g1_i1.p1	UniRef90_A0A3B5QPI8	Uncharacterized protein n	37.25	153	90	2	30	176	435	587	1e-16	88.6
TRINITY_DN114241_c0_g1_i1.p1	UniRef90_A0A3B5QPI8	Uncharacterized protein n	37.25	153	90	2	30	176	177	329	2e-16	87.8
TRINITY_DN114241_c0_g1_i1.p1	UniRef90_A0A3B5QPI8	Uncharacterized protein n	36	150	90	2	30	176	327	473	2e-16	87.4
TRINITY_DN114241_c0_g1_i1.p1	UniRef90_A0A3B5QPI8	Uncharacterized protein n	37.25	153	90	2	30	176	111	263	3e-16	87.4
TRINITY_DN114241_c0_g1_i1.p1	UniRef90_A0A3B5QPI8	Uncharacterized protein n	36.6	153	91	2	30	176	93	245	7e-16	85.9
TRINITY_DN114241_c0_g1_i1.p1	UniRef90_A0A3B5QPI8	Uncharacterized protein n	37.12	132	80	1	30	161	615	743	7e-16	85.9
TRINITY_DN114241_c0_g1_i1.p1	UniRef90_A0A3B5QPI8	Uncharacterized protein n	36.67	150	89	2	30	176	225	371	8e-16	85.9
TRINITY_DN114241_c0_g1_i1.p1	UniRef90_A0A3B5QPI8	Uncharacterized protein n	37.33	150	88	2	30	176	519	665	9e-16	85.9
TRINITY_DN114241_c0_g1_i1.p1	UniRef90_A0A3B5QPI8	Uncharacterized protein n	37.25	153	90	2	30	176	585	737	3e-15	84.3
TRINITY_DN114241_c0_g1_i1.p1	UniRef90_A0A3B5QPI8	Uncharacterized protein n	35.33	150	91	2	30	176	273	419	5e-15	83.6
TRINITY_DN114241_c0_g1_i1.p1	UniRef90_A0A3B5QPI8	Uncharacterized protein n	35.33	150	91	2	30	176	261	407	2e-14	82
TRINITY_DN114241_c0_g1_i1.p1	UniRef90_A0A3B5QPI8	Uncharacterized protein n	36.67	150	89	2	30	176	87	233	2e-14	81.6
TRINITY_DN114241_c0_g1_i1.p1	UniRef90_A0A3B5QPI8	Uncharacterized protein n	35.95	153	92	2	30	176	567	719	3e-14	81.3
TRINITY_DN114241_c0_g1_i1.p1	UniRef90_A0A3B5QPI8	Uncharacterized protein n	35.95	153	92	2	30	176	471	623	4e-14	80.9
TRINITY_DN114241_c0_g1_i1.p1	UniRef90_A0A3B5QPI8	Uncharacterized protein n	35.29	153	93	2	30	176	501	653	6e-14	80.5
TRINITY_DN114241_c0_g1_i1.p1	UniRef90_A0A3B5QPI8	Uncharacterized protein n	35.37	147	95	0	30	176	411	557	7e-14	80.1
TRINITY_DN114241_c0_g1_i1.p1	UniRef90_A0A3B5QPI8	Uncharacterized protein n	35.29	153	93	2	30	176	153	305	8e-14	80.1
TRINITY_DN114241_c0_g1_i1.p1	UniRef90_A0A3B5QPI8	Uncharacterized protein n	35.86	145	87	2	35	176	344	485	1e-13	79.7
TRINITY_DN114241_c0_g1_i1.p1	UniRef90_A0A3B5QPI8	Uncharacterized protein n	36	150	90	2	30	176	399	545	1e-13	79.7
TRINITY_DN114241_c0_g1_i1.p1	UniRef90_A0A3B5QPI8	Uncharacterized protein n	34.01	147	97	0	30	176	303	449	1e-13	79.7
TRINITY_DN114241_c0_g1_i1.p1	UniRef90_A0A3B5QPI8	Uncharacterized protein n	35.81	148	89	2	35	176	80	227	8e-12	73.9
TRINITY_DN114241_c0_g1_i1.p1	UniRef90_A0A3B5QPI8	Uncharacterized protein n	34.88	129	78	2	30	152	621	749	1e-11	73.6
TRINITY_DN114241_c0_g1_i1.p1	UniRef90_A0A3B5QPI8	Uncharacterized protein n	38.81	134	76	2	46	176	79	209	1e-11	73.6
TRINITY_DN114241_c0_g1_i1.p1	UniRef90_A0A3B5QPI8	Uncharacterized protein n	38.76	129	73	2	51	176	78	203	4e-11	71.6
TRINITY_DN114256_c0_g1_i1.p2	UniRef90_A0A1D8J8X6	Neisseria_PilC domain-containing protein n	98.11	106	2	0	1	106	170	275	6e-65	221
TRINITY_DN114271_c0_g1_i1.p1	UniRef90_Q13510	Acid ceramidase n	98.97	195	2	0	6	200	1	195	2e-139	407
TRINITY_DN114272_c0_g1_i1.p1	UniRef90_A0A2A4JIV7	Uncharacterized protein n	91.67	132	11	0	1	132	1	132	3e-81	260
TRINITY_DN114282_c0_g1_i1.p1	UniRef90_Q9HU18	C4-dicarboxylate-binding periplasmic protein DctP n	90.91	110	10	0	1	110	130	239	4e-66	214
TRINITY_DN114312_c0_g1_i1.p1	UniRef90_A0A2H1VD12	SFRICE_024642 (Fragment) n	74.17	120	31	0	1	120	48	167	4e-63	204
TRINITY_DN114314_c0_g1_i1.p1	UniRef90_A0A2A4JS95	Uncharacterized protein n	66.15	452	123	8	1	451	1	423	0	581
TRINITY_DN114325_c0_g1_i1.p1	UniRef90_UPI000E6D7427	uncharacterized protein LOC113233950 n	40.21	97	54	2	14	108	224	318	8e-10	65.5
TRINITY_DN114355_c0_g1_i1.p2	UniRef90_J7SZ52	Transket_pyr domain-containing protein n	93.68	174	11	0	1	174	300	473	3e-94	301
TRINITY_DN114369_c0_g1_i1.p1	UniRef90_UPI0010405E72	leucine-rich repeat-containing protein 74B-like n	56.06	198	85	2	1	197	332	528	2e-61	213
TRINITY_DN114395_c0_g1_i1.p1	UniRef90_UPI0010FAAEB6	uncharacterized oxidoreductase At4g09670 n	95.54	112	5	0	1	112	139	250	1e-71	230
TRINITY_DN1143_c0_g1_i1.p1	UniRef90_UPI00036F4E18	VWA domain-containing protein n	90.74	108	10	0	1	108	4	111	4e-61	197
TRINITY_DN114407_c0_g1_i1.p1	UniRef90_A0A1Q9QVP5	Ferric enterobactin receptor n	89.09	440	48	0	1	440	140	579	0	832
TRINITY_DN114410_c0_g1_i1.p1	UniRef90_H9JC14	Uncharacterized protein n	94.52	219	12	0	1	219	206	424	7e-150	437
TRINITY_DN114413_c0_g1_i1.p1	UniRef90_A0A1Q9PXV6	Uncharacterized protein n	38.93	149	82	4	2	144	26	171	2e-22	100
TRINITY_DN114420_c0_g1_i1.p1	UniRef90_UPI000EF811EA	uncharacterized protein LOC113500226 n	39.32	117	47	6	6	115	49	148	2e-05	52.4
TRINITY_DN114426_c0_g1_i1.p1	UniRef90_A0A077FHE2	Metal-binding protein CopG n	92.56	121	9	0	1	121	9	129	2e-78	240
TRINITY_DN114429_c0_g1_i1.p1	UniRef90_A0A2A4JH36	Uncharacterized protein n	35.11	131	65	6	2	125	63	180	1e-08	63.5
TRINITY_DN114442_c0_g1_i1.p1	UniRef90_UPI000C143C5F	proline-rich extensin-like protein EPR1 isoform X2 n	58.78	245	69	11	2	231	492	719	9e-73	249
TRINITY_DN114454_c0_g1_i1.p1	UniRef90_A0A2W1BVP8	Uncharacterized protein n	85.2	250	37	0	1	250	1	250	2e-158	452
TRINITY_DN114455_c0_g1_i1.p2	UniRef90_A0A3M5WRH1	tRNA-specific 2-thiouridylase MnmA n	91.24	137	10	1	1	135	86	222	2e-83	258
TRINITY_DN114469_c0_g1_i1.p1	UniRef90_A0A2H1VGD3	SFRICE_003337 n	54.37	206	89	4	1	203	146	349	1e-60	205
TRINITY_DN114471_c0_g1_i1.p3	UniRef90_B0KJE3	Uncharacterized protein n	95.81	191	8	0	1	191	1	191	9e-119	353
TRINITY_DN11451_c0_g1_i1.p2	UniRef90_A0A1Q9R0R9	DUF3382 domain-containing protein n	76.92	130	26	1	1	130	1	126	3e-59	200
TRINITY_DN11451_c1_g1_i1.p2	UniRef90_A0A4Q6F2C0	DUF3382 domain-containing protein (Fragment) n	92.92	113	8	0	1	113	105	217	6e-64	205
TRINITY_DN114543_c0_g1_i1.p3	UniRef90_S2K8V6	RND efflux system outer membrane lipoprotein n	94.12	187	11	0	1	187	112	298	5e-120	361
TRINITY_DN114548_c0_g1_i1.p1	UniRef90_A0A078FLX8	40S ribosomal protein S4 n	96.09	179	7	0	1	179	102	280	4e-122	358
TRINITY_DN114552_c0_g1_i1.p1	UniRef90_A0A1X0ZLY2	Uncharacterized protein n	98.78	82	1	0	21	102	1	82	2e-49	165
TRINITY_DN114558_c0_g1_i1.p1	UniRef90_M0T1H5	Pyruvate dehydrogenase E1 component subunit beta n	97.14	175	5	0	1	175	182	356	6e-118	352
TRINITY_DN114564_c0_g1_i1.p1	UniRef90_UPI00109D150F	type IV pilus assembly protein PilM n	90.91	121	11	0	1	121	106	226	1e-72	229
TRINITY_DN114569_c0_g1_i1.p2	UniRef90_A0A3R4FNP0	Ribonuclease G n	90.83	240	22	0	5	244	48	287	2e-143	420
TRINITY_DN114570_c0_g1_i1.p1	UniRef90_A0A2H1WF92	SFRICE_003927 (Fragment) n	84.48	116	18	0	29	144	224	339	4e-52	188
TRINITY_DN114593_c0_g1_i1.p2	UniRef90_A0A2W5MFA0	DNA-binding response regulator n	90.6	149	14	0	1	149	1	149	4e-89	271
TRINITY_DN114599_c0_g1_i1.p1	UniRef90_A0A2P6KY36	3-hydroxyisobutyryl-CoA hydrolase, mitochondrial n	97.2	214	6	0	1	214	1	214	2e-149	431
TRINITY_DN114615_c0_g1_i1.p1	UniRef90_A0A2A4JLS3	Peptidase S1 domain-containing protein n	67.63	139	45	0	1	139	62	200	1e-61	202
TRINITY_DN114616_c0_g1_i1.p1	UniRef90_A0A2H1W3E9	SFRICE_000180 n	89.04	146	15	1	1	145	1	146	1e-89	270
TRINITY_DN114645_c0_g1_i1.p1	UniRef90_A0A3R1IMG0	Usp domain-containing protein n	91.45	152	13	0	1	152	17	168	7e-96	286
TRINITY_DN114646_c0_g1_i1.p2	UniRef90_A0A059V4J0	Transcriptional regulator LysR n	97.3	148	4	0	1	148	28	175	3e-100	299
TRINITY_DN11464_c0_g1_i1.p2	UniRef90_A0A3R3PTX9	Gamma-glutamylputrescine oxidoreductase n	95.24	189	9	0	2	190	13	201	1e-129	375
TRINITY_DN114651_c0_g1_i1.p1	UniRef90_UPI000C143C70	transmembrane protease serine 6-like n	80.85	235	45	0	5	239	13	247	4e-142	416
TRINITY_DN114663_c0_g1_i1.p3	UniRef90_A0A2D1T3A5	Transport permease protein n	92.59	162	12	0	1	162	102	263	2e-101	305
TRINITY_DN114669_c0_g1_i1.p1	UniRef90_L0FKJ0	Sigma-54 factor interaction domain-containing protein n	90.41	146	14	0	1	146	194	339	1e-83	270
TRINITY_DN11467_c0_g1_i1.p1	UniRef90_UPI000EF7D79B	neural cell adhesion molecule 1-like n	79.18	466	92	4	1	463	1	464	0	776
TRINITY_DN114693_c0_g1_i1.p1	UniRef90_A0A2H1WF24	SFRICE_034575 n	87.54	353	44	0	1	353	1	353	0	649
TRINITY_DN1146_c0_g1_i1.p1	UniRef90_A0A0F7Y1I4	Methionine aminotransferase n	91.43	140	12	0	1	140	46	185	2e-84	266
TRINITY_DN114704_c0_g1_i1.p1	UniRef90_Q93139	ORF2 n	66.67	231	77	0	1	231	536	766	2e-107	347
TRINITY_DN114719_c0_g1_i1.p1	UniRef90_A0A352QQM5	Uncharacterized protein n	51.32	76	36	1	1	75	112	187	3e-06	54.3
TRINITY_DN114728_c0_g1_i1.p2	UniRef90_J2Y8Y7	RND family efflux transporter, MFP subunit n	92.31	130	10	0	26	155	1	130	1e-75	242
TRINITY_DN114740_c0_g1_i1.p2	UniRef90_A0A404CJ60	Prolyl oligopeptidase family protein n	93.94	99	6	0	1	99	14	112	3e-61	195
TRINITY_DN114771_c0_g1_i1.p2	UniRef90_A0A3R3RNI5	NEL domain-containing protein n	75.42	118	29	0	1	118	17	134	3e-55	180
TRINITY_DN114771_c1_g1_i1.p2	UniRef90_S2K1F9	AMP-dependent synthetase and ligase n	90.2	102	10	0	1	102	110	211	2e-53	186
TRINITY_DN114794_c0_g1_i1.p1	UniRef90_UPI000B398381	protein cueball-like n	52	125	52	2	19	136	145	268	3e-32	126
TRINITY_DN114796_c0_g1_i1.p1	UniRef90_A0A2A4IS17	Uncharacterized protein n	53.85	143	62	1	1	139	795	937	1e-43	165
TRINITY_DN114797_c0_g1_i1.p2	UniRef90_A0A2N7YCC8	Flagellin n	98.89	180	2	0	1	180	306	485	2e-111	338
TRINITY_DN114799_c0_g1_i1.p2	UniRef90_A0A3R2NXK3	Putative prophage CPS-53 integrase n	94.41	179	10	0	1	179	149	327	5e-116	347
TRINITY_DN114813_c0_g1_i1.p1	UniRef90_A0A2T1HZW7	Peptide synthase (Fragment) n	97.4	154	4	0	1	154	61	214	1e-98	299
TRINITY_DN114815_c0_g1_i1.p1	UniRef90_UPI000B36B3ED	centrosomal protein of 135 kDa-like n	81.43	1104	193	6	1	1097	1	1099	0	1763
TRINITY_DN114834_c0_g1_i1.p2	UniRef90_B4SNL1	Uncharacterized protein n	98.17	109	2	0	60	168	1	109	2e-66	210
TRINITY_DN114843_c0_g1_i1.p1	UniRef90_A0A2W1BJX8	WD_REPEATS_REGION domain-containing protein n	99.21	380	3	0	1	380	498	877	0	791
TRINITY_DN114847_c0_g1_i1.p1	UniRef90_A0A2A4JX77	CS domain-containing protein n	80.54	185	35	1	1	184	1	185	1e-96	290
TRINITY_DN114871_c0_g1_i1.p1	UniRef90_Q1I4R0	Penicillin-binding protein 1B n	89.17	120	13	0	1	120	89	208	6e-66	224
TRINITY_DN114898_c0_g1_i1.p1	UniRef90_A0A126RZV2	DUF2236 domain-containing protein n	88.89	180	20	0	1	180	38	217	3e-113	336
TRINITY_DN114909_c0_g1_i1.p1	UniRef90_UPI000B37DC8C	zinc finger protein 62-like n	53.79	383	176	1	19	401	97	478	5e-143	447
TRINITY_DN114909_c0_g1_i1.p1	UniRef90_UPI000B37DC8C	zinc finger protein 62-like n	41.69	295	169	1	62	356	803	1094	3e-70	250
TRINITY_DN114909_c0_g1_i1.p1	UniRef90_UPI000B37DC8C	zinc finger protein 62-like n	36.42	151	88	3	49	194	501	648	5e-18	97.1
TRINITY_DN114909_c0_g1_i1.p1	UniRef90_UPI000B37DC8C	zinc finger protein 62-like n	23.15	432	250	12	50	410	672	1092	3e-17	94.7
TRINITY_DN114909_c0_g1_i1.p1	UniRef90_UPI000B37DC8C	zinc finger protein 62-like n	41.3	92	51	1	275	363	12	103	5e-11	75.5
TRINITY_DN114909_c0_g1_i1.p1	UniRef90_UPI000B37DC8C	zinc finger protein 62-like n	32.14	112	55	2	181	292	1	91	3e-10	73.2
TRINITY_DN114914_c0_g1_i1.p1	UniRef90_J2XRR6	Sulfur acquisition oxidoreductase, SfnB family n	95.92	196	8	0	1	196	128	323	9e-130	383
TRINITY_DN114940_c0_g1_i1.p1	UniRef90_UPI000C140FD7	integrin alpha-PS4-like isoform X1 n	63.92	158	54	2	1	158	281	435	7e-55	196
TRINITY_DN114960_c0_g1_i1.p3	UniRef90_B1J226	NYN domain-containing protein n	96.32	136	5	0	1	136	24	159	5e-89	268
TRINITY_DN114976_c0_g1_i1.p1	UniRef90_B8L3A4	Inner membrane protein n	95.77	142	6	0	1	142	249	390	5e-79	252
TRINITY_DN114978_c0_g1_i1.p1	UniRef90_A0A2A4IWJ6	Uncharacterized protein n	78.52	149	28	2	16	163	17	162	2e-74	232
TRINITY_DN114983_c0_g1_i1.p1	UniRef90_A0A136QC96	Uncharacterized protein n	92.47	146	11	0	1	146	164	309	1e-90	280
TRINITY_DN114994_c0_g1_i1.p2	UniRef90_J8RSE3	DotU domain-containing protein n	96.15	104	4	0	1	104	50	153	2e-64	204
TRINITY_DN115017_c0_g1_i1.p2	UniRef90_A0A0D0THJ9	Pgm protein n	95.41	109	5	0	1	109	438	546	2e-62	210
TRINITY_DN115025_c0_g1_i1.p1	UniRef90_A0A2H3Y925	Cysteine proteinase inhibitor n	82.55	149	21	4	1	147	1	146	5e-73	231
TRINITY_DN115026_c0_g1_i1.p1	UniRef90_N9NFI8	Phenylalanine--tRNA ligase beta subunit n	95.12	328	16	0	1	328	1	328	0	638
TRINITY_DN115029_c0_g1_i1.p1	UniRef90_I3UTZ3	Uncharacterized protein n	88.39	155	18	0	2	156	12	166	3e-89	270
TRINITY_DN115062_c0_g1_i1.p2	UniRef90_A0A3S2NDR8	Uncharacterized protein n	60.2	98	38	1	9	106	454	550	4e-32	129
TRINITY_DN115073_c0_g1_i1.p3	UniRef90_A0A3R4DR28	L-ornithine 5-monooxygenase n	93.84	146	9	0	2	147	1	146	8e-95	293
TRINITY_DN11507_c0_g1_i1.p1	UniRef90_A0A150I1X3	Thymidylate kinase n	95.48	199	9	0	2	200	1	199	4e-138	397
TRINITY_DN115090_c0_g1_i1.p2	UniRef90_A0A445ZRR6	Uncharacterized protein n	64.91	57	20	0	44	100	1	57	3e-16	77.4
TRINITY_DN115108_c0_g1_i1.p2	UniRef90_S2K0J0	Uncharacterized protein n	92.44	119	9	0	1	119	24	142	9e-70	224
TRINITY_DN115142_c0_g1_i1.p1	UniRef90_A0A2H1WF73	SFRICE016409.2 (Fragment) n	91.61	274	23	0	1	274	244	517	0	543
TRINITY_DN115145_c0_g1_i1.p2	UniRef90_A0A2W5PEJ7	TonB-dependent siderophore receptor n	75.95	158	38	0	1	158	467	624	3e-75	251
TRINITY_DN115157_c0_g1_i1.p2	UniRef90_Q1ICP3	Nuclease SbcCD subunit D n	87.89	190	23	0	1	190	223	412	5e-109	330
TRINITY_DN115166_c0_g1_i1.p1	UniRef90_A0A2G6ZMQ4	Phosphoribosylformylglycinamidine synthase single chain form n	89.76	166	17	0	2	167	73	238	4e-96	306
TRINITY_DN115167_c0_g1_i1.p4	UniRef90_UPI00111A29F1	cyclic beta 1-2 glucan synthetase n	86.87	99	13	0	1	99	1029	1127	4e-52	188
TRINITY_DN115175_c0_g1_i1.p1	UniRef90_A0A2A4K4V5	Uncharacterized protein n	65.69	408	139	1	1	407	27	434	0	597
TRINITY_DN115177_c0_g1_i1.p2	UniRef90_L9PMQ4	Elongation factor G n	89.18	231	25	0	1	231	5	235	1e-148	443
TRINITY_DN115178_c0_g1_i1.p1	UniRef90_A0A1Y1QUK0	Fe/S-dependent 2-methylisocitrate dehydratase AcnD (Fragment) n	94.24	139	8	0	1	139	66	204	1e-91	280
TRINITY_DN115182_c0_g1_i1.p1	UniRef90_A0A380UNN1	Conserved repeat domain n	96.7	273	9	0	1	273	13	285	4e-170	530
TRINITY_DN115188_c0_g1_i1.p2	UniRef90_Q88RA1	Taurine import ATP-binding protein TauB n	96.2	79	3	0	26	104	1	79	2e-42	150
TRINITY_DN115217_c0_g1_i1.p3	UniRef90_A0A3R2NV61	tRNA-specific 2-thiouridylase MnmA n	92.37	118	9	0	1	118	17	134	2e-74	229
TRINITY_DN115221_c0_g1_i1.p1	UniRef90_A0A2H3X328	Sulfotransferase n	84.62	104	16	0	1	104	267	370	5e-46	163
TRINITY_DN115237_c0_g1_i1.p1	UniRef90_UPI000B3A0B85	endothelial lipase-like n	79.2	125	26	0	1	125	167	291	1e-63	209
TRINITY_DN115244_c0_g1_i1.p1	UniRef90_UPI0010BFC880	hypothetical protein n	95.9	122	5	0	1	122	19	140	1e-77	243
TRINITY_DN115295_c0_g1_i1.p1	UniRef90_A0A2A4K173	Uncharacterized protein n	79.84	129	23	1	19	144	27	155	4e-60	199
TRINITY_DN115295_c0_g1_i2.p1	UniRef90_A0A2A4K173	Uncharacterized protein n	76.77	155	30	2	5	153	1	155	6e-67	216
TRINITY_DN115304_c0_g1_i1.p1	UniRef90_A0A014NP16	Uncharacterized protein n	100	84	0	0	37	120	1	84	2e-52	172
TRINITY_DN115305_c0_g1_i1.p1	UniRef90_A0A2H3Z9R8	ADP,ATP carrier protein 1, mitochondrial-like n	81.25	80	15	0	23	102	1	80	4e-34	132
TRINITY_DN115316_c0_g1_i1.p1	UniRef90_A0A373FPY8	tRNA-2-methylthio-N(6)-dimethylallyladenosine synthase n	96.77	124	4	0	1	124	204	327	4e-79	251
TRINITY_DN115328_c0_g1_i1.p1	UniRef90_A0A3R1MLY8	Flagellar basal-body rod protein FlgG n	97.98	99	2	0	7	105	1	99	3e-61	197
TRINITY_DN115331_c0_g1_i1.p1	UniRef90_UPI0004CF8604	DUF3482 domain-containing protein n	91.96	112	9	0	5	116	1	112	2e-65	206
TRINITY_DN115332_c0_g1_i1.p1	UniRef90_A0A423JR34	Choline dehydrogenase n	88.31	154	18	0	1	154	273	426	3e-97	303
TRINITY_DN115342_c0_g1_i1.p1	UniRef90_A0A3M2W4M2	ABC transporter ATP-binding protein/permease (Fragment) n	85.29	170	25	0	18	187	59	228	3e-87	270
TRINITY_DN115345_c0_g1_i1.p1	UniRef90_A0A4C1T5L1	PiggyBac transposable element-derived protein 3 n	66.27	249	77	2	12	255	1	247	3e-116	353
TRINITY_DN115372_c0_g1_i1.p1	UniRef90_A0A2A4J2N1	SERPIN domain-containing protein n	69.18	159	49	0	1	159	276	434	1e-72	236
TRINITY_DN115376_c0_g1_i1.p3	UniRef90_B1JA59	DUF1883 domain-containing protein n	99	100	1	0	11	110	1	100	2e-66	207
TRINITY_DN115384_c0_g1_i1.p1	UniRef90_A0A2R3Q5Z5	ABC transporter ATP-binding protein n	100	114	0	0	1	114	76	189	9e-74	231
TRINITY_DN115395_c0_g1_i1.p1	UniRef90_A0A1I6L7V7	Signal transduction histidine kinase n	94.37	284	16	0	1	284	17	300	0	534
TRINITY_DN115396_c0_g1_i1.p2	UniRef90_Q9WWY9	Act n	95.48	177	8	0	1	177	1	177	6e-107	322
TRINITY_DN115402_c0_g1_i1.p1	UniRef90_A0A0A9VVK3	Putative nuclease HARBI1 (Fragment) n	66.32	193	65	0	24	216	110	302	1e-87	278
TRINITY_DN115408_c0_g1_i1.p1	UniRef90_A0A077LKC0	Uncharacterized protein n	85.96	171	24	0	1	171	97	267	4e-96	301
TRINITY_DN115427_c0_g1_i1.p1	UniRef90_UPI000C142593	uncharacterized protein LOC111360814 n	79.88	169	34	0	1	169	385	553	5e-89	283
TRINITY_DN11542_c0_g1_i1.p1	UniRef90_A0A2H1WAW9	Non-structural maintenance of chromosomes element 4 n	65.48	281	94	2	8	286	3	282	2e-131	387
TRINITY_DN115432_c0_g1_i1.p1	UniRef90_A0A2A4JJD7	NRF domain-containing protein n	69.11	123	38	0	4	126	265	387	3e-60	203
TRINITY_DN115453_c0_g1_i1.p2	UniRef90_S2K3T6	Uncharacterized protein n	87.96	191	23	0	11	201	1	191	1e-96	298
TRINITY_DN115492_c0_g1_i1.p2	UniRef90_A0A3S0X5V2	Preprotein translocase subunit SecA (Fragment) n	87.02	131	17	0	2	132	94	224	5e-73	233
TRINITY_DN115498_c0_g1_i1.p1	UniRef90_A0A2A4K5K6	Uncharacterized protein n	55.56	63	27	1	47	108	28	90	2e-12	69.3
TRINITY_DN11549_c0_g1_i1.p1	UniRef90_A0A0P7CZC7	Peptidase_A24 domain-containing protein n	100	220	0	0	8	227	1	220	5e-150	430
TRINITY_DN115517_c0_g1_i1.p1	UniRef90_UPI0010BFC880	hypothetical protein n	97.81	137	3	0	10	146	138	274	1e-91	279
TRINITY_DN115525_c0_g1_i1.p2	UniRef90_A0A406QB00	ASCH domain protein n	85.57	97	14	0	1	97	33	129	1e-52	172
TRINITY_DN115539_c0_g1_i1.p1	UniRef90_A0A0N8HGK4	Uncharacterized protein n	92.31	104	8	0	1	104	93	196	1e-65	208
TRINITY_DN115551_c0_g1_i1.p1	UniRef90_A0A2H1W260	SFRICE_017638 (Fragment) n	70.42	71	17	1	32	102	15	81	2e-27	107
TRINITY_DN115576_c0_g1_i1.p2	UniRef90_A0A383RZ05	Endo/exonuclease/phosphatase domain-containing protein n	87.86	140	17	0	1	140	122	261	5e-83	256
TRINITY_DN115578_c0_g1_i1.p1	UniRef90_D0SJG7	Conserved repeat protein n	93.2	103	7	0	1	103	709	811	2e-52	186
TRINITY_DN115585_c0_g1_i1.p2	UniRef90_J2Y572	Ankyrin repeat-containing protein n	93.68	174	11	0	1	174	1	174	2e-107	317
TRINITY_DN11558_c0_g1_i1.p1	UniRef90_A0A2H1WXF1	SFRICE_038425 n	91.61	143	10	1	1	143	1	141	2e-86	261
TRINITY_DN115591_c0_g1_i1.p2	UniRef90_A0A3B8KDN0	Uncharacterized protein (Fragment) n	94.23	104	6	0	1	104	62	165	4e-58	196
TRINITY_DN115608_c0_g1_i1.p2	UniRef90_S2JWA2	Acetyltransferase n	82.71	133	23	0	1	133	1	133	4e-73	228
TRINITY_DN115613_c0_g1_i1.p2	UniRef90_A0A0X8C4V0	Glycine cleavage system H protein n	91.34	127	11	0	1	127	1	127	4e-76	233
TRINITY_DN115614_c0_g1_i1.p1	UniRef90_A0A383S0N1	Diguanylate cyclase n	95.07	142	7	0	15	156	1	142	5e-91	278
TRINITY_DN115617_c0_g1_i1.p1	UniRef90_A0A3R4ESZ2	Uncharacterized protein n	54.35	138	53	2	16	146	1	135	4e-34	129
TRINITY_DN11561_c0_g1_i1.p1	UniRef90_A0A4C1WVW3	Tigger transposable element-derived protein 1 n	51.24	322	134	5	4	323	311	611	4e-91	296
TRINITY_DN115628_c0_g1_i1.p1	UniRef90_A0A2A4IZH9	Uncharacterized protein n	85.58	423	49	7	6	427	1	412	0	730
TRINITY_DN115629_c0_g1_i1.p1	UniRef90_A0A3R5KNH6	Uncharacterized protein n	67.86	56	18	0	49	104	9	64	2e-14	74.3
TRINITY_DN11564_c0_g1_i1.p1	UniRef90_A0A2H1X0B7	SFRICE_006615 (Fragment) n	68.66	134	39	1	1	134	711	841	2e-47	176
TRINITY_DN115671_c0_g1_i1.p1	UniRef90_UPI0005A8B93D	hypothetical protein n	57.45	47	20	0	6	52	62	108	7e-05	48.5
TRINITY_DN11567_c0_g1_i1.p1	UniRef90_UPI000364891A	aconitate hydratase AcnA n	98.04	153	3	0	1	153	94	246	2e-99	311
TRINITY_DN115701_c0_g1_i1.p1	UniRef90_A0A2H1WM51	SFRICE_026116 n	35	300	162	9	10	303	9	281	5e-29	124
TRINITY_DN115720_c0_g1_i1.p2	UniRef90_A0A407CLE0	NADH dehydrogenase n	97.26	146	4	0	1	146	100	245	3e-99	300
TRINITY_DN115726_c0_g1_i1.p1	UniRef90_A0A3R3FAS7	Formate dehydrogenase-O major subunit n	89.76	166	17	0	1	166	3	168	2e-107	323
TRINITY_DN115728_c0_g1_i1.p1	UniRef90_A0A2A4JDT6	Uncharacterized protein (Fragment) n	35.95	153	59	4	6	128	38	181	9e-10	65.5
TRINITY_DN115734_c0_g1_i1.p1	UniRef90_G9LPP8	UDP-glucuronosyltransferase n	76	525	126	0	1	525	1	525	0	834
TRINITY_DN115735_c0_g1_i1.p2	UniRef90_I7AV34	DNA topoisomerase I n	98.33	239	3	1	1	239	1	238	2e-166	476
TRINITY_DN115747_c0_g1_i1.p1	UniRef90_L1M0U3	Uncharacterized protein n	92.25	129	10	0	1	129	47	175	2e-80	246
TRINITY_DN115755_c0_g1_i1.p1	UniRef90_A0A2W1BSV0	PNT domain-containing protein n	93.4	106	7	0	1	106	1	106	1e-66	208
TRINITY_DN115766_c0_g1_i1.p3	UniRef90_A0A3R9CYN8	U32 family peptidase n	90	160	16	0	1	160	123	282	1e-100	309
TRINITY_DN115789_c0_g1_i1.p1	UniRef90_A0A2A4JQR8	Uncharacterized protein n	85.77	485	68	1	1	485	87	570	0	854
TRINITY_DN115805_c0_g1_i1.p1	UniRef90_Q88P65	Glycine dehydrogenase (decarboxylating) 1 n	96.88	128	4	0	1	128	37	164	1e-76	255
TRINITY_DN115807_c0_g1_i1.p2	UniRef90_A0A405EK32	Pyrroline-5-carboxylate reductase n	93.08	159	11	0	1	159	44	202	2e-97	292
TRINITY_DN115814_c0_g1_i1.p1	UniRef90_A0A2A4J1L5	Uncharacterized protein n	76.36	275	60	5	1	273	1	272	2e-144	419
TRINITY_DN115816_c0_g1_i1.p1	UniRef90_UPI000EF81F99	uncharacterized protein LOC113508909 n	89.57	115	11	1	1	114	303	417	3e-61	214
TRINITY_DN115824_c0_g1_i1.p1	UniRef90_A0A3R1W2F0	Succinylglutamate desuccinylase / Aspartoacylase family protein n	81.73	104	19	0	1	104	3	106	7e-53	174
TRINITY_DN115847_c0_g1_i1.p1	UniRef90_A0A4C1VXL1	Uncharacterized protein n	71.58	190	54	0	1	190	232	421	9e-89	282
TRINITY_DN115866_c0_g1_i1.p1	UniRef90_A0A0K8SCJ0	Uncharacterized protein (Fragment) n	58.06	93	39	0	7	99	36	128	2e-27	108
TRINITY_DN115892_c0_g1_i1.p1	UniRef90_A0A2A4J4L3	Peptidyl-prolyl cis-trans isomerase E n	91.67	240	18	1	1	240	1	238	1e-162	465
TRINITY_DN115900_c0_g1_i1.p1	UniRef90_A0A3R2QK95	Uncharacterized protein n	95.42	153	7	0	1	153	75	227	1e-99	298
TRINITY_DN115911_c0_g1_i1.p1	UniRef90_I4KS64	Asparagine synthase (Glutamine-hydrolyzing) n	99.08	109	1	0	1	109	501	609	3e-63	213
TRINITY_DN115913_c0_g1_i1.p2	UniRef90_A0A407C5Q0	Proline/glycine betaine transporter n	94.63	149	8	0	1	149	86	234	2e-97	294
TRINITY_DN115927_c0_g1_i1.p1	UniRef90_A0A0C5BXG0	Cytochrome P450 monooxygenase CYP4CG17 n	69.81	106	32	0	1	106	288	393	5e-45	164
TRINITY_DN11592_c0_g1_i1.p1	UniRef90_P33642	Glycine oxidase n	92.34	235	18	0	1	235	1	235	5e-142	414
TRINITY_DN115948_c0_g1_i1.p2	UniRef90_M5CP87	Protease synthase and sporulation protein PAI 2 n	91.43	105	9	0	1	105	21	125	3e-62	200
TRINITY_DN115959_c0_g1_i1.p1	UniRef90_A4VH48	Probable nucleotidyltransferase n	92.59	162	12	0	1	162	153	314	1e-103	312
TRINITY_DN115968_c0_g1_i1.p1	UniRef90_A0A2R3PWU1	Uncharacterized protein n	100	115	0	0	2	116	234	348	1e-68	229
TRINITY_DN115991_c0_g1_i1.p3	UniRef90_L0FSJ8	ABC transporter domain-containing protein n	95.24	63	3	0	47	109	1	63	5e-34	128
TRINITY_DN11599_c0_g1_i1.p2	UniRef90_A0A150HLA6	Lipopolysaccharide core biosynthesis protein n	98.6	286	4	0	1	286	16	301	0	584
TRINITY_DN116004_c0_g1_i1.p1	UniRef90_A0A1R0GIS9	D-ribose transporter ATP-binding protein n	100	124	0	0	1	124	71	194	2e-78	252
TRINITY_DN116023_c0_g1_i1.p2	UniRef90_UPI00069D1335	autotransporter domain-containing protein n	85.14	148	22	0	3	150	104	251	2e-80	261
TRINITY_DN116031_c0_g1_i1.p1	UniRef90_N8RJV1	ABC transporter domain-containing protein n	98.82	170	2	0	1	170	46	215	4e-118	351
TRINITY_DN116038_c0_g1_i1.p1	UniRef90_A0A3R2FBU0	Ferrous-iron efflux pump FieF n	84.91	106	16	0	1	106	24	129	1e-50	171
TRINITY_DN116054_c0_g1_i1.p2	UniRef90_A0A1Q9R662	3-oxoacyl-[acyl-carrier-protein] reductase FabG n	68.26	230	69	2	40	265	5	234	9e-109	326
TRINITY_DN116059_c0_g1_i2.p1	UniRef90_J3DSP4	Uncharacterized protein n	53.04	115	53	1	1	114	306	420	5e-21	98.2
TRINITY_DN116060_c0_g1_i1.p1	UniRef90_A0A3D4TL27	Arabinose 5-phosphate isomerase n	98.75	160	2	0	1	160	136	295	6e-101	305
TRINITY_DN116069_c0_g1_i1.p2	UniRef90_A0A407AHX0	Delta-aminolevulinic acid dehydratase n	95.41	109	5	0	4	112	23	131	6e-67	212
TRINITY_DN116072_c0_g1_i1.p2	UniRef90_B0KU11	Anti-FecI sigma factor, FecR n	83.69	141	23	0	1	141	20	160	5e-74	236
TRINITY_DN116079_c0_g1_i1.p1	UniRef90_A0A3Q0IQE2	dynein heavy chain 5, axonemal-like n	97.28	147	4	0	1	147	49	195	3e-99	300
TRINITY_DN116104_c0_g1_i1.p2	UniRef90_A0A4U9QE77	Metallophosphoesterase n	95.54	157	7	0	2	158	1	157	2e-104	310
TRINITY_DN11612_c0_g1_i1.p1	UniRef90_UPI00106CE812	cation/acetate symporter ActP n	91.97	137	11	0	1	137	58	194	8e-80	249
TRINITY_DN116165_c0_g1_i1.p1	UniRef90_A0A2H1WYN8	SFRICE_002849 n	71.34	157	41	1	1	153	1	157	6e-76	236
TRINITY_DN116186_c0_g1_i1.p1	UniRef90_A0A2A4K8G5	Uncharacterized protein n	90.16	193	19	0	1	193	315	507	2e-121	365
TRINITY_DN116193_c0_g1_i1.p2	UniRef90_A0A3R1XTY4	Lysine/ornithine decarboxylase n	98.17	109	2	0	1	109	59	167	3e-71	222
TRINITY_DN116220_c0_g1_i1.p1	UniRef90_M5D3G3	Ferric anguibactin receptor n	97.5	120	3	0	1	120	302	421	6e-74	244
TRINITY_DN116227_c0_g1_i1.p2	UniRef90_A0A2W1BMQ4	Uncharacterized protein n	95.86	145	6	0	1	145	1	145	8e-99	293
TRINITY_DN116247_c0_g1_i1.p1	UniRef90_A0A3B8P4A7	Lytic transglycosylase n	90.57	435	36	2	1	430	1	435	0	799
TRINITY_DN116248_c0_g1_i1.p1	UniRef90_J9KAE9	THAP-type domain-containing protein n	46.94	196	85	6	1	187	685	870	3e-41	160
TRINITY_DN11625_c0_g1_i1.p1	UniRef90_A0A0Q0ECJ2	Uncharacterized protein n	64.16	226	80	1	23	247	22	247	3e-78	263
TRINITY_DN116261_c0_g1_i1.p1	UniRef90_A0A485CTF6	Phosphate transporter n	96.63	178	6	0	1	178	27	204	6e-120	357
TRINITY_DN116279_c0_g1_i1.p1	UniRef90_UPI000C142B87	hemicentin-1-like isoform X1 n	48.51	268	136	2	2	268	798	1064	1e-74	259
TRINITY_DN116279_c0_g1_i1.p1	UniRef90_UPI000C142B87	hemicentin-1-like isoform X1 n	40.93	259	144	6	14	268	989	1242	2e-52	196
TRINITY_DN116279_c0_g1_i1.p1	UniRef90_UPI000C142B87	hemicentin-1-like isoform X1 n	41.05	285	145	6	2	268	517	796	3e-51	193
TRINITY_DN116279_c0_g1_i1.p1	UniRef90_UPI000C142B87	hemicentin-1-like isoform X1 n	32.57	261	163	7	10	265	717	969	4e-29	128
TRINITY_DN116279_c0_g1_i1.p1	UniRef90_UPI000C142B87	hemicentin-1-like isoform X1 n	32.35	272	166	7	2	268	1066	1324	1e-27	124
TRINITY_DN116279_c0_g1_i1.p1	UniRef90_UPI000C142B87	hemicentin-1-like isoform X1 n	23.64	258	174	10	2	256	1156	1393	0.0005	52
TRINITY_DN116293_c0_g1_i1.p1	UniRef90_A0A177Y9T8	Peptidase M16 n	95.21	334	16	0	1	334	110	443	0	656
TRINITY_DN116295_c0_g1_i1.p1	UniRef90_A0A2A4K144	Casc1_N domain-containing protein n	70.63	126	37	0	1	126	283	408	6e-58	197
TRINITY_DN11630_c0_g1_i1.p2	UniRef90_A0A3R1PG32	Dibenzothiophene desulfurization enzyme C n	91.44	292	25	0	1	292	3	294	0	539
TRINITY_DN116327_c0_g1_i1.p2	UniRef90_M5D375	Catecholate siderophore receptor fiu n	83.04	112	11	1	1	112	173	276	8e-46	169
TRINITY_DN116347_c0_g1_i1.p2	UniRef90_A0A3N7EDM9	TonB-dependent siderophore receptor n	95.73	117	5	0	1	117	482	598	4e-70	235
TRINITY_DN116350_c0_g1_i1.p2	UniRef90_UPI0009BA86D6	hypothetical protein n	98.17	109	2	0	2	110	216	324	7e-59	203
TRINITY_DN116357_c0_g1_i1.p1	UniRef90_A0A2W1BK08	DUF4746 domain-containing protein n	61.96	184	62	4	1	179	247	427	2e-46	171
TRINITY_DN116361_c0_g1_i1.p1	UniRef90_A0A329BSV8	AB hydrolase-1 domain-containing protein n	88.73	275	31	0	1	275	56	330	2e-176	502
TRINITY_DN116366_c0_g1_i1.p1	UniRef90_A0A2A4JNR2	Uncharacterized protein n	91.62	167	14	0	1	167	89	255	1e-106	328
TRINITY_DN116367_c0_g1_i1.p1	UniRef90_A0A3C1ANU9	AMP nucleosidase (Fragment) n	91.34	231	20	0	1	231	8	238	5e-150	431
TRINITY_DN116390_c0_g1_i1.p2	UniRef90_A0A099E7E6	Uncharacterized protein n	83.15	273	40	2	1	273	9	275	3e-144	419
TRINITY_DN116414_c0_g1_i1.p1	UniRef90_A0A2A4J600	Uncharacterized protein n	40.74	108	60	3	8	112	717	823	4e-09	64.3
TRINITY_DN116433_c0_g1_i1.p1	UniRef90_A0A2A4JGW7	Homeobox domain-containing protein n	91.47	422	34	2	1	421	1	421	0	776
TRINITY_DN116452_c0_g1_i1.p2	UniRef90_A0A2W5I7S7	8-amino-7-oxononanoate synthase (Fragment) n	100	117	0	0	1	117	11	127	4e-75	237
TRINITY_DN116465_c0_g1_i1.p1	UniRef90_A0A3R3F1E2	Methyl-accepting chemotaxis protein CtpH n	94.34	106	6	0	1	106	63	168	9e-61	195
TRINITY_DN116473_c0_g1_i1.p1	UniRef90_A0A172YTQ4	Cytochrome C n	96.82	157	5	0	1	157	38	194	3e-106	314
TRINITY_DN116481_c0_g1_i1.p1	UniRef90_A0A3R1RSB5	Uncharacterized protein n	65.03	143	49	1	3	144	20	162	3e-48	167
TRINITY_DN116496_c0_g1_i1.p1	UniRef90_A0A3R3CBC5	Uncharacterized protein n	58.33	84	35	0	3	86	36	119	3e-16	82
TRINITY_DN11649_c0_g1_i1.p2	UniRef90_Q3KJP4	Phosphoenolpyruvate carboxykinase (ATP) n	96.92	357	11	0	1	357	111	467	0	724
TRINITY_DN116515_c0_g1_i1.p1	UniRef90_A0A3R1NPX0	WYL domain-containing protein n	88.36	146	17	0	1	146	42	187	3e-87	265
TRINITY_DN116525_c0_g1_i1.p1	UniRef90_A8UPS3	Uncharacterized protein n	59.65	57	15	2	1	50	120	175	7e-11	69.3
TRINITY_DN116560_c0_g1_i1.p2	UniRef90_A0A2R3Q735	Uncharacterized protein n	100	78	0	0	42	119	1	78	3e-46	157
TRINITY_DN116562_c0_g1_i1.p1	UniRef90_A0A1B5CUZ7	Inhibitor of vertebrate lysozyme n	92.26	155	12	0	39	193	1	155	6e-101	300
TRINITY_DN116568_c0_g1_i1.p1	UniRef90_V3Z385	Uncharacterized protein n	93.43	137	9	0	3	139	1	137	2e-90	272
TRINITY_DN116571_c0_g1_i1.p1	UniRef90_A0A380UQI7	Metallo-beta-lactamase superfamily hydrolase n	98.98	295	3	0	1	295	307	601	0	578
TRINITY_DN116573_c0_g1_i1.p1	UniRef90_S2JWD6	Uncharacterized protein n	87.02	131	17	0	1	131	260	390	2e-71	236
TRINITY_DN116578_c0_g1_i1.p1	UniRef90_A0A2A4JY18	Uncharacterized protein n	85.05	107	16	0	1	107	1	107	5e-60	191
TRINITY_DN116597_c0_g1_i1.p1	UniRef90_UPI000C140F49	methionyl-tRNA formyltransferase, mitochondrial n	81.69	344	63	0	1	344	8	351	0	613
TRINITY_DN116603_c0_g1_i1.p1	UniRef90_A0A4C1ZHP6	AC transposase n	37.39	115	65	2	21	128	73	187	5e-13	75.1
TRINITY_DN116608_c0_g1_i1.p1	UniRef90_A0A2W1BNN4	Uncharacterized protein n	57.39	115	49	0	1	115	54	168	4e-41	148
TRINITY_DN116617_c0_g1_i1.p2	UniRef90_A0A3R3FGY3	Putative peptidoglycan biosynthesis protein MurJ n	92.35	183	14	0	1	183	48	230	6e-116	342
TRINITY_DN116628_c0_g1_i1.p1	UniRef90_A0A1R3KT03	JAB1/Mov34/MPN/PAD-1 (Fragment) n	94.44	108	6	0	1	108	130	237	1e-69	220
TRINITY_DN116638_c0_g1_i1.p1	UniRef90_A0A3S7JW41	Uncharacterized protein n	90.6	117	11	0	1	117	61	177	7e-70	221
TRINITY_DN11666_c0_g1_i1.p1	UniRef90_A0A3B8P896	ATPase (Fragment) n	98.03	152	3	0	1	152	216	367	2e-93	297
TRINITY_DN11667_c0_g1_i1.p2	UniRef90_A0A0K2INW0	DUF484 domain-containing protein n	98.13	107	2	0	1	107	68	174	9e-68	215
TRINITY_DN116682_c0_g1_i1.p1	UniRef90_A0A2A4JBY8	Uncharacterized protein n	66.86	347	115	0	1	347	1049	1395	3e-158	498
TRINITY_DN116683_c0_g1_i1.p1	UniRef90_A0A379KLM8	Macrolide export ATP-binding/permease protein MacB n	92.86	238	17	0	1	238	320	557	4e-153	453
TRINITY_DN116705_c0_g1_i1.p3	UniRef90_A0A405P9J7	Chaperone protein DnaJ n	79.53	127	26	0	3	129	37	163	2e-65	207
TRINITY_DN116735_c0_g1_i1.p1	UniRef90_E2QSC8	Tetraspanin n	100	106	0	0	1	106	65	170	8e-67	213
TRINITY_DN11673_c0_g1_i1.p1	UniRef90_A0A2H1WZI0	SFRICE_023220 n	95.4	326	14	1	1	326	1	325	0	649
TRINITY_DN116748_c0_g1_i1.p1	UniRef90_A0A409LS22	2,5-diketo-D-gluconate reductase B n	97.56	123	3	0	1	123	56	178	9e-80	244
TRINITY_DN116775_c0_g1_i1.p2	UniRef90_J2Y135	Histidine kinase response regulator receiver domain protein n	80.33	244	48	0	1	244	50	293	2e-136	407
TRINITY_DN116827_c1_g1_i1.p1	UniRef90_A0A2W1BH34	Uncharacterized protein n	69.23	39	12	0	1	39	22	60	7e-07	54.3
TRINITY_DN116859_c0_g1_i1.p2	UniRef90_A0A406SMD6	Uncharacterized protein n	53.85	130	60	0	9	138	1	130	1e-41	148
TRINITY_DN116859_c0_g1_i2.p2	UniRef90_A0A3R1JHR2	Uncharacterized protein n	55	100	45	0	1	100	1	100	2e-27	109
TRINITY_DN116877_c0_g1_i1.p1	UniRef90_A0A0R0C157	NADH-quinone oxidoreductase subunit F n	90.5	200	19	0	1	200	175	374	2e-126	376
TRINITY_DN116882_c0_g1_i1.p2	UniRef90_B8L901	N-acetylglucosamine-6-phosphate deacetylase n	97.54	203	5	0	1	203	47	249	1e-134	395
TRINITY_DN116891_c0_g1_i1.p1	UniRef90_A0A222D9S1	3-keto-5-aminohexanoate cleavage protein n	100	133	0	0	1	133	134	266	1e-92	282
TRINITY_DN116901_c0_g1_i1.p1	UniRef90_UPI000C141EAE	espin isoform X1 n	94.57	313	17	0	1	313	1	313	0	595
TRINITY_DN116902_c0_g1_i1.p1	UniRef90_UPI000C1408F5	uncharacterized protein LOC111354262 n	54.29	140	63	1	2	140	115	254	3e-47	167
TRINITY_DN116907_c0_g1_i1.p2	UniRef90_A0A2H1VRA9	SFRICE_011582 (Fragment) n	48.57	105	51	1	4	105	375	479	2e-20	96.7
TRINITY_DN116911_c0_g1_i1.p1	UniRef90_A0A0M1EW69	Uncharacterized protein n	87.86	140	17	0	1	140	390	529	2e-68	227
TRINITY_DN116921_c0_g1_i1.p3	UniRef90_A0A1B3DPG3	SCP-2 family sterol carrier protein n	92.31	104	8	0	1	104	1	104	3e-62	196
TRINITY_DN116933_c0_g1_i1.p1	UniRef90_V7D879	NADH dehydrogenase subunit G n	97.74	177	4	0	1	177	150	326	2e-124	369
TRINITY_DN116965_c0_g1_i1.p1	UniRef90_A0A2A4K2E9	Uncharacterized protein n	66.79	280	70	10	1	270	1	267	1e-106	323
TRINITY_DN11698_c0_g1_i1.p3	UniRef90_A0A3M5CTS1	3-ketoacyl-CoA thiolase n	95.26	211	10	0	1	211	1	211	5e-147	427
TRINITY_DN116_c0_g1_i1.p1	UniRef90_UPI000B929881	60S ribosomal export protein NMD3 n	89.46	503	53	0	1	503	1	503	0	962
TRINITY_DN117011_c0_g1_i1.p1	UniRef90_A0A1S2BHD0	Uncharacterized protein n	100	110	0	0	1	110	53	162	2e-72	230
TRINITY_DN117025_c0_g1_i1.p2	UniRef90_A0A2H1WWC0	SFRICE_020260 n	40.46	131	66	3	2	124	125	251	1e-18	89
TRINITY_DN117029_c0_g1_i1.p1	UniRef90_J9KGK2	Uncharacterized protein n	51.46	103	50	0	1	103	170	272	1e-27	114
TRINITY_DN117049_c0_g1_i1.p1	UniRef90_A0A1L3KIA5	RdRp catalytic domain-containing protein (Fragment) n	49.37	239	113	6	19	252	309	544	5e-62	215
TRINITY_DN117060_c0_g1_i1.p1	UniRef90_A0A2K6P1F4	DNA-directed RNA polymerase subunit n	100	259	0	0	8	266	1650	1908	4e-124	400
TRINITY_DN117060_c0_g1_i1.p1	UniRef90_A0A2K6P1F4	DNA-directed RNA polymerase subunit n	83.21	280	26	2	8	266	1678	1957	7e-98	326
TRINITY_DN117060_c0_g1_i1.p1	UniRef90_A0A2K6P1F4	DNA-directed RNA polymerase subunit n	86.87	259	34	0	8	266	1671	1929	1e-97	325
TRINITY_DN117061_c0_g1_i1.p2	UniRef90_A0A0A6ZD98	Cryptocyanin n	85.77	260	36	1	1	260	415	673	4e-156	463
TRINITY_DN117068_c0_g1_i1.p1	UniRef90_Q88EW3	Protein phosphatase CheZ n	93.83	227	14	0	1	227	2	228	8e-151	432
TRINITY_DN117090_c0_g1_i1.p1	UniRef90_G1N092	Helicase ATP-binding domain-containing protein n	100	111	0	0	1	111	45	155	3e-73	228
TRINITY_DN117095_c0_g1_i1.p2	UniRef90_A0A3R1IWZ2	Uncharacterized protein n	65	120	42	0	1	120	125	244	4e-38	140
TRINITY_DN11709_c0_g1_i1.p1	UniRef90_A0A2H1V6B9	SFRICE_014829 n	85.55	782	93	3	8	773	1	778	0	1381
TRINITY_DN117118_c0_g1_i1.p1	UniRef90_A0A4R5SPJ3	Methyl-accepting chemotaxis protein n	83.33	132	22	0	1	132	232	363	2e-63	216
TRINITY_DN117126_c0_g1_i1.p1	UniRef90_A0A379KEW9	Peptidase P60 n	90.48	147	11	3	6	149	1	147	9e-87	265
TRINITY_DN117136_c0_g1_i1.p1	UniRef90_A0A0K2IU21	Histidine kinase n	91.19	193	17	0	1	193	192	384	3e-111	342
TRINITY_DN117147_c0_g1_i1.p1	UniRef90_A0A212FMR8	Putative eukaryotic translation initiation factor 4E nuclear import factor 1 n	66.67	69	20	1	15	83	25	90	7e-20	94.7
TRINITY_DN117151_c0_g1_i1.p1	UniRef90_A0A2H1VAT9	SFRICE_021023 n	75.95	291	69	1	13	303	12	301	3e-164	481
TRINITY_DN117180_c0_g1_i1.p2	UniRef90_A0A383RXG6	DLH domain-containing protein n	91.63	203	17	0	1	203	7	209	2e-132	384
TRINITY_DN11718_c0_g1_i1.p1	UniRef90_A0A2W1BGX1	Uncharacterized protein n	59.48	232	92	1	1	232	140	369	4e-91	293
TRINITY_DN117214_c0_g1_i1.p1	UniRef90_A0A2A4JTH1	WD_REPEATS_REGION domain-containing protein n	77.1	476	106	2	1	474	1	475	0	761
TRINITY_DN11721_c0_g1_i1.p1	UniRef90_H9J5Q7	WD_REPEATS_REGION domain-containing protein n	93.93	313	19	0	1	313	1	313	0	609
TRINITY_DN117223_c0_g1_i1.p1	UniRef90_A0A2V5ERV5	Carnitine dehydratase (Fragment) n	96.25	160	6	0	1	160	58	217	4e-103	312
TRINITY_DN117225_c0_g1_i1.p1	UniRef90_A0A2A4JJP5	Uncharacterized protein n	93.9	459	28	0	1	459	495	953	0	890
TRINITY_DN117240_c0_g1_i1.p2	UniRef90_A0A405N452	Uncharacterized protein n	90.97	144	13	0	1	144	5	148	9e-85	261
TRINITY_DN117251_c0_g1_i1.p1	UniRef90_A0A2A4JPF4	PIPK domain-containing protein n	94.87	117	6	0	1	117	85	201	7e-73	236
TRINITY_DN11728_c0_g1_i1.p1	UniRef90_A0A385H8W8	Insulin-like peptide 1 n	72.41	116	20	1	1	104	58	173	2e-41	145
TRINITY_DN117302_c0_g1_i1.p1	UniRef90_A0A1B3B737	Putative odorant receptor OR1 (Fragment) n	90.79	228	21	0	1	228	30	257	6e-155	443
TRINITY_DN117305_c0_g1_i1.p3	UniRef90_A0A0F7XVD9	Glycine betaine transport system permease protein OpuAB n	97.33	150	4	0	1	150	103	252	4e-95	288
TRINITY_DN11730_c0_g1_i1.p1	UniRef90_A0A023JNR8	Mitogen-activated protein kinase n	98.61	360	5	0	1	360	1	360	0	745
TRINITY_DN117317_c0_g1_i1.p1	UniRef90_A0A0L6FWU6	SOS response-associated protein n	86.78	121	16	0	5	125	83	203	4e-68	216
TRINITY_DN117352_c0_g1_i1.p1	UniRef90_A0A406S531	Ubiquinone biosynthesis O-methyltransferase n	87.97	133	16	0	1	133	87	219	2e-75	237
TRINITY_DN117358_c0_g1_i1.p1	UniRef90_J7VRT4	Uncharacterized protein n	86.99	123	14	1	4	124	4	126	4e-58	189
TRINITY_DN117359_c0_g1_i1.p2	UniRef90_A0A1X0ZSU6	3-oxosteroid 1-dehydrogenase n	46.3	162	29	2	18	121	1	162	2e-32	129
TRINITY_DN117359_c0_g1_i2.p2	UniRef90_A0A1X0ZSU6	3-oxosteroid 1-dehydrogenase n	46.91	162	28	2	18	121	1	162	1e-32	130
TRINITY_DN117363_c0_g1_i1.p2	UniRef90_UPI00106CA078	polysaccharide deacetylase family protein n	98.72	156	2	0	1	156	62	217	2e-105	316
TRINITY_DN117364_c0_g1_i1.p1	UniRef90_A0A2H1WI43	SFRICE_014427 n	82.35	68	11	1	61	128	1	67	1e-26	105
TRINITY_DN117389_c0_g1_i1.p1	UniRef90_UPI000CE594BC	uncharacterized protein LOC112046138 n	61.81	199	75	1	4	202	219	416	4e-86	274
TRINITY_DN11738_c0_g1_i1.p1	UniRef90_A0A2H1WBX6	Palmitoyltransferase n	60	105	42	0	1	105	69	173	1e-41	149
TRINITY_DN117392_c0_g1_i1.p1	UniRef90_B4DLK4	cDNA FLJ57042, moderately similar to Breakpoint cluster region protein n	93.21	162	11	0	1	162	62	223	4e-106	315
TRINITY_DN1173_c0_g1_i1.p1	UniRef90_A0A3R3QU17	Uncharacterized protein n	64.08	103	37	0	7	109	79	181	8e-34	130
TRINITY_DN11740_c0_g1_i1.p1	UniRef90_A0A1L6KRN0	MFS transporter n	96.95	295	9	0	1	295	81	375	0	588
TRINITY_DN117414_c0_g1_i1.p1	UniRef90_UPI000CE5C90C	LOW QUALITY PROTEIN: disheveled-associated activator of morphogenesis 1-like n	85.19	27	4	0	1	27	567	593	5e-05	51.6
TRINITY_DN11741_c0_g1_i1.p1	UniRef90_A0A2W1BFX4	Uncharacterized protein n	58.21	134	56	0	1	134	217	350	2e-46	165
TRINITY_DN117426_c0_g1_i1.p1	UniRef90_S2KEB1	NEL domain-containing protein n	75.48	155	38	0	1	155	1227	1381	1e-70	243
TRINITY_DN117433_c0_g1_i1.p1	UniRef90_J3IRI0	Cysteine desulfurase family protein n	95.33	214	10	0	6	219	1	214	3e-143	418
TRINITY_DN117458_c0_g1_i1.p2	UniRef90_A0A2A4K998	Uncharacterized protein (Fragment) n	80.86	162	31	0	1	162	560	721	2e-83	281
TRINITY_DN117460_c0_g1_i1.p2	UniRef90_A0A2R3PY65	Uncharacterized protein n	100	118	0	0	1	118	1	118	3e-80	244
TRINITY_DN117490_c0_g1_i1.p1	UniRef90_UPI000B36C706	uncharacterized protein LOC110372663 n	91.07	112	9	1	1	111	14	125	2e-54	185
TRINITY_DN117497_c0_g1_i1.p2	UniRef90_UPI0010FE3196	efflux RND transporter permease subunit n	88.75	320	36	0	1	320	70	389	0	592
TRINITY_DN117503_c0_g1_i1.p1	UniRef90_J3IWJ9	Amino acid transporter n	98.77	163	2	0	1	163	38	200	6e-105	320
TRINITY_DN117522_c0_g1_i1.p1	UniRef90_A0A0F5ZNF1	Uncharacterized protein n	78.45	116	25	0	1	116	62	177	2e-49	172
TRINITY_DN117565_c0_g1_i1.p1	UniRef90_A0A014P417	Long-chain fatty acid--CoA ligase n	99.04	104	1	0	1	104	31	134	9e-69	217
TRINITY_DN117577_c0_g1_i1.p1	UniRef90_B0KV65	Uncharacterized protein n	96.05	177	7	0	1	177	1	177	2e-113	335
TRINITY_DN117577_c0_g1_i1.p1	UniRef90_B0KV65	Uncharacterized protein n	33.75	160	83	5	11	157	66	215	1e-10	67.4
TRINITY_DN117605_c0_g1_i1.p1	UniRef90_A0A2W5J681	Peptidase (Fragment) n	94.23	104	6	0	70	173	1	104	3e-62	204
TRINITY_DN117608_c0_g1_i1.p1	UniRef90_E7D008	Serine protease 56 (Fragment) n	87.27	165	21	0	4	168	17	181	1e-99	301
TRINITY_DN117610_c0_g1_i1.p1	UniRef90_Q8WUD4	Coiled-coil domain-containing protein 12 n	100	154	0	0	1	154	4	157	2e-97	290
TRINITY_DN117611_c0_g1_i1.p3	UniRef90_I7C8V0	Beta-ketoacyl-acyl-carrier-protein synthase I n	92.73	110	8	0	1	110	38	147	2e-65	211
TRINITY_DN117627_c0_g1_i1.p1	UniRef90_UPI0007623EFA	quinone oxidoreductase-like protein 1 isoform X4 n	91.27	126	11	0	2	127	26	151	8e-78	244
TRINITY_DN117653_c0_g1_i1.p1	UniRef90_A0A3R2N438	RNA polymerase sigma factor SigV n	93.65	63	4	0	36	98	1	63	1e-33	130
TRINITY_DN117657_c0_g1_i1.p1	UniRef90_A0A177YA59	Aldehyde dehydrogenase n	95.62	137	6	0	33	169	1	137	4e-83	265
TRINITY_DN117659_c0_g1_i1.p1	UniRef90_UPI000C141E9A	uncharacterized protein LOC111361844 n	64.98	257	67	3	1	237	1	254	8e-113	336
TRINITY_DN117672_c0_g1_i1.p2	UniRef90_A0A2H3Y5L2	Hexosyltransferase n	95.45	88	4	0	1	88	261	348	4e-54	184
TRINITY_DN11767_c0_g1_i1.p1	UniRef90_A0A2V3DJP6	ABC transporter n	85.66	286	41	0	1	286	63	348	4e-179	510
TRINITY_DN11767_c0_g1_i2.p1	UniRef90_A0A0B7DH22	Putrescine-binding periplasmic protein n	84.03	288	46	0	1	288	60	347	8e-174	497
TRINITY_DN117685_c0_g1_i1.p1	UniRef90_Q88M17	UPF0176 protein PP_1758 n	93.71	159	10	0	6	164	1	159	7e-102	307
TRINITY_DN117687_c0_g1_i1.p1	UniRef90_M0T4Q0	Serine hydroxymethyltransferase n	92.57	148	11	0	1	148	298	445	2e-92	287
TRINITY_DN117690_c0_g1_i1.p1	UniRef90_UPI0010FAA88C	DCN1-like protein 2 isoform X1 n	97.06	170	5	0	1	170	103	272	5e-118	348
TRINITY_DN117700_c0_g1_i1.p1	UniRef90_UPI000B398604	uncharacterized protein LOC110370186 n	72.22	36	10	0	77	112	23	58	8e-07	56.2
TRINITY_DN117736_c0_g1_i1.p1	UniRef90_A0A2K9CVW0	Aquaporin n	96.36	220	8	0	28	247	1	220	2e-149	431
TRINITY_DN117763_c0_g1_i1.p1	UniRef90_UPI000EF95CFD	uncharacterized protein LOC113518011 n	75.57	131	32	0	1	131	182	312	3e-65	214
TRINITY_DN117774_c0_g1_i1.p2	UniRef90_A0A0Q0FFS7	Glutamate synthase subunit beta (Fragment) n	94.12	136	8	0	1	136	105	240	1e-84	259
TRINITY_DN117796_c0_g1_i1.p1	UniRef90_A0A010SRU0	Peptidase M20 n	92.13	267	21	0	1	267	108	374	5e-176	503
TRINITY_DN117803_c0_g1_i1.p1	UniRef90_A0A210VRS7	Putative oxidoreductase CzcO n	97.69	130	3	0	1	130	79	208	3e-81	253
TRINITY_DN117810_c0_g1_i1.p1	UniRef90_A0A2H1WZT1	SFRICE_018656 n	93.28	253	17	0	1	253	392	644	9e-173	504
TRINITY_DN117863_c0_g1_i1.p1	UniRef90_UPI000760CA67	hypothetical protein n	69.05	168	52	0	1	168	173	340	6e-77	245
TRINITY_DN117883_c0_g1_i1.p1	UniRef90_UPI000EF7713F	uncharacterized protein LOC113506985 n	93.12	218	15	0	1	218	8603	8820	5e-125	404
TRINITY_DN117883_c0_g1_i1.p1	UniRef90_UPI000EF7713F	uncharacterized protein LOC113506985 n	60.09	218	84	1	1	218	7972	8186	2e-74	258
TRINITY_DN117883_c0_g1_i1.p1	UniRef90_UPI000EF7713F	uncharacterized protein LOC113506985 n	60.65	216	83	2	4	218	8288	8502	2e-72	252
TRINITY_DN117883_c0_g1_i1.p1	UniRef90_UPI000EF7713F	uncharacterized protein LOC113506985 n	57.85	223	83	3	1	218	8923	9139	4e-71	249
TRINITY_DN117883_c0_g1_i1.p1	UniRef90_UPI000EF7713F	uncharacterized protein LOC113506985 n	56.36	220	90	2	1	218	15834	16049	6e-69	243
TRINITY_DN117883_c0_g1_i1.p1	UniRef90_UPI000EF7713F	uncharacterized protein LOC113506985 n	56.62	219	92	2	1	218	16462	16678	2e-67	238
TRINITY_DN117883_c0_g1_i1.p1	UniRef90_UPI000EF7713F	uncharacterized protein LOC113506985 n	55.4	213	92	2	1	211	14267	14478	9e-66	233
TRINITY_DN117883_c0_g1_i1.p1	UniRef90_UPI000EF7713F	uncharacterized protein LOC113506985 n	56.42	218	91	2	1	218	15207	15420	1e-65	233
TRINITY_DN117883_c0_g1_i1.p1	UniRef90_UPI000EF7713F	uncharacterized protein LOC113506985 n	59.17	218	81	4	4	218	10814	11026	2e-65	232
TRINITY_DN117883_c0_g1_i1.p1	UniRef90_UPI000EF7713F	uncharacterized protein LOC113506985 n	55.25	219	94	3	1	218	7657	7872	3e-65	232
TRINITY_DN117883_c0_g1_i1.p1	UniRef90_UPI000EF7713F	uncharacterized protein LOC113506985 n	53.67	218	95	4	1	216	11755	11968	9e-65	230
TRINITY_DN117883_c0_g1_i1.p1	UniRef90_UPI000EF7713F	uncharacterized protein LOC113506985 n	55.87	213	89	3	1	211	9242	9451	3e-64	229
TRINITY_DN117883_c0_g1_i1.p1	UniRef90_UPI000EF7713F	uncharacterized protein LOC113506985 n	55.71	219	94	2	1	218	13951	14167	4e-64	229
TRINITY_DN117883_c0_g1_i1.p1	UniRef90_UPI000EF7713F	uncharacterized protein LOC113506985 n	53.7	216	95	3	1	212	11127	11341	2e-63	227
TRINITY_DN117883_c0_g1_i1.p1	UniRef90_UPI000EF7713F	uncharacterized protein LOC113506985 n	53.39	221	98	2	1	218	17721	17939	2e-63	226
TRINITY_DN117883_c0_g1_i1.p1	UniRef90_UPI000EF7713F	uncharacterized protein LOC113506985 n	56.54	214	87	3	1	211	16149	16359	5e-63	225
TRINITY_DN117883_c0_g1_i1.p1	UniRef90_UPI000EF7713F	uncharacterized protein LOC113506985 n	54.38	217	91	4	1	212	15521	15734	8e-63	225
TRINITY_DN117883_c0_g1_i1.p1	UniRef90_UPI000EF7713F	uncharacterized protein LOC113506985 n	56.13	212	89	3	1	210	13012	13221	1e-62	224
TRINITY_DN117883_c0_g1_i1.p1	UniRef90_UPI000EF7713F	uncharacterized protein LOC113506985 n	53.64	220	98	3	1	218	12067	12284	1e-61	221
TRINITY_DN117883_c0_g1_i1.p1	UniRef90_UPI000EF7713F	uncharacterized protein LOC113506985 n	52.91	206	96	1	7	211	9872	10077	2e-61	221
TRINITY_DN117883_c0_g1_i1.p1	UniRef90_UPI000EF7713F	uncharacterized protein LOC113506985 n	54.05	222	94	3	2	218	14163	14381	2e-61	221
TRINITY_DN117883_c0_g1_i1.p1	UniRef90_UPI000EF7713F	uncharacterized protein LOC113506985 n	52.75	218	101	1	1	218	12695	12910	3e-61	221
TRINITY_DN117883_c0_g1_i1.p1	UniRef90_UPI000EF7713F	uncharacterized protein LOC113506985 n	56.07	214	89	4	2	212	12906	13117	4e-61	220
TRINITY_DN117883_c0_g1_i1.p1	UniRef90_UPI000EF7713F	uncharacterized protein LOC113506985 n	55.05	218	94	2	1	218	13324	13537	5e-61	219
TRINITY_DN117883_c0_g1_i1.p1	UniRef90_UPI000EF7713F	uncharacterized protein LOC113506985 n	55.05	218	94	2	1	218	14580	14793	9e-61	219
TRINITY_DN117883_c0_g1_i1.p1	UniRef90_UPI000EF7713F	uncharacterized protein LOC113506985 n	54.13	218	94	2	1	218	11442	11653	1e-60	218
TRINITY_DN117883_c0_g1_i1.p1	UniRef90_UPI000EF7713F	uncharacterized protein LOC113506985 n	54.13	218	93	4	5	218	12283	12497	9e-60	216
TRINITY_DN117883_c0_g1_i1.p1	UniRef90_UPI000EF7713F	uncharacterized protein LOC113506985 n	54.42	215	90	3	5	217	7347	7555	9e-60	216
TRINITY_DN117883_c0_g1_i1.p1	UniRef90_UPI000EF7713F	uncharacterized protein LOC113506985 n	51.18	211	101	1	4	212	17410	17620	1e-59	216
TRINITY_DN117883_c0_g1_i1.p1	UniRef90_UPI000EF7713F	uncharacterized protein LOC113506985 n	53.02	215	97	2	1	212	14893	15106	7e-59	213
TRINITY_DN117883_c0_g1_i1.p1	UniRef90_UPI000EF7713F	uncharacterized protein LOC113506985 n	53.42	219	95	3	1	218	9555	9767	1e-58	213
TRINITY_DN117883_c0_g1_i1.p1	UniRef90_UPI000EF7713F	uncharacterized protein LOC113506985 n	55.66	212	85	3	4	211	12387	12593	1e-58	213
TRINITY_DN117883_c0_g1_i1.p1	UniRef90_UPI000EF7713F	uncharacterized protein LOC113506985 n	53.7	216	95	2	4	218	12594	12805	2e-58	212
TRINITY_DN117883_c0_g1_i1.p1	UniRef90_UPI000EF7713F	uncharacterized protein LOC113506985 n	55.25	219	87	3	5	218	10184	10396	2e-58	212
TRINITY_DN117883_c0_g1_i1.p1	UniRef90_UPI000EF7713F	uncharacterized protein LOC113506985 n	51.39	216	100	2	4	218	13223	13434	7e-58	211
TRINITY_DN117883_c0_g1_i1.p1	UniRef90_UPI000EF7713F	uncharacterized protein LOC113506985 n	50.7	215	100	3	5	215	15419	15631	2e-57	209
TRINITY_DN117883_c0_g1_i1.p1	UniRef90_UPI000EF7713F	uncharacterized protein LOC113506985 n	53.92	217	87	4	3	214	7450	7658	3e-57	209
TRINITY_DN117883_c0_g1_i1.p1	UniRef90_UPI000EF7713F	uncharacterized protein LOC113506985 n	54.76	210	87	5	5	211	8185	8389	3e-57	209
TRINITY_DN117883_c0_g1_i1.p1	UniRef90_UPI000EF7713F	uncharacterized protein LOC113506985 n	52.49	221	98	4	1	218	17089	17305	5e-57	208
TRINITY_DN117883_c0_g1_i1.p1	UniRef90_UPI000EF7713F	uncharacterized protein LOC113506985 n	48.37	215	106	3	1	211	10497	10710	6e-57	208
TRINITY_DN117883_c0_g1_i1.p1	UniRef90_UPI000EF7713F	uncharacterized protein LOC113506985 n	51.87	214	100	3	3	215	9451	9662	2e-56	207
TRINITY_DN117883_c0_g1_i1.p1	UniRef90_UPI000EF7713F	uncharacterized protein LOC113506985 n	50.24	209	101	2	5	211	16781	16988	2e-56	206
TRINITY_DN117883_c0_g1_i1.p1	UniRef90_UPI000EF7713F	uncharacterized protein LOC113506985 n	51.66	211	96	3	5	211	11025	11233	2e-56	206
TRINITY_DN117883_c0_g1_i1.p1	UniRef90_UPI000EF7713F	uncharacterized protein LOC113506985 n	51.89	212	99	2	1	210	13638	13848	2e-56	206
TRINITY_DN117883_c0_g1_i1.p1	UniRef90_UPI000EF7713F	uncharacterized protein LOC113506985 n	52.83	212	95	2	4	214	13850	14057	3e-56	206
TRINITY_DN117883_c0_g1_i1.p1	UniRef90_UPI000EF7713F	uncharacterized protein LOC113506985 n	50	218	105	4	1	217	16567	16781	3e-56	206
TRINITY_DN117883_c0_g1_i1.p1	UniRef90_UPI000EF7713F	uncharacterized protein LOC113506985 n	52.07	217	96	3	2	214	9763	9975	5e-56	205
TRINITY_DN117883_c0_g1_i1.p1	UniRef90_UPI000EF7713F	uncharacterized protein LOC113506985 n	51.15	217	100	3	3	218	15105	15316	8e-56	204
TRINITY_DN117883_c0_g1_i1.p1	UniRef90_UPI000EF7713F	uncharacterized protein LOC113506985 n	50.7	213	103	2	3	214	10287	10498	1e-55	204
TRINITY_DN117883_c0_g1_i1.p1	UniRef90_UPI000EF7713F	uncharacterized protein LOC113506985 n	53.55	211	92	4	5	211	13536	13744	3e-54	200
TRINITY_DN117883_c0_g1_i1.p1	UniRef90_UPI000EF7713F	uncharacterized protein LOC113506985 n	49.29	211	103	2	3	212	16359	16566	3e-54	200
TRINITY_DN117883_c0_g1_i1.p1	UniRef90_UPI000EF7713F	uncharacterized protein LOC113506985 n	50.47	214	101	2	3	215	11340	11549	4e-54	200
TRINITY_DN117883_c0_g1_i1.p1	UniRef90_UPI000EF7713F	uncharacterized protein LOC113506985 n	52.31	216	90	5	5	212	14792	15002	4e-54	199
TRINITY_DN117883_c0_g1_i1.p1	UniRef90_UPI000EF7713F	uncharacterized protein LOC113506985 n	51.43	210	95	4	5	211	8819	9024	8e-54	199
TRINITY_DN117883_c0_g1_i1.p1	UniRef90_UPI000EF7713F	uncharacterized protein LOC113506985 n	49.77	213	99	3	7	218	9666	9871	9e-54	199
TRINITY_DN117883_c0_g1_i1.p1	UniRef90_UPI000EF7713F	uncharacterized protein LOC113506985 n	52.4	208	93	2	5	211	15735	15937	1e-53	198
TRINITY_DN117883_c0_g1_i1.p1	UniRef90_UPI000EF7713F	uncharacterized protein LOC113506985 n	49.77	221	103	4	3	218	10393	10610	1e-53	198
TRINITY_DN117883_c0_g1_i1.p1	UniRef90_UPI000EF7713F	uncharacterized protein LOC113506985 n	48.39	217	108	3	5	218	17304	17519	4e-53	197
TRINITY_DN117883_c0_g1_i1.p1	UniRef90_UPI000EF7713F	uncharacterized protein LOC113506985 n	51.66	211	95	5	5	211	8501	8708	4e-53	197
TRINITY_DN117883_c0_g1_i1.p1	UniRef90_UPI000EF7713F	uncharacterized protein LOC113506985 n	53.02	215	94	4	5	215	16048	16259	4e-53	197
TRINITY_DN117883_c0_g1_i1.p1	UniRef90_UPI000EF7713F	uncharacterized protein LOC113506985 n	52.15	209	95	3	7	214	14690	14894	1e-52	196
TRINITY_DN117883_c0_g1_i1.p1	UniRef90_UPI000EF7713F	uncharacterized protein LOC113506985 n	48.57	210	104	2	7	215	15317	15523	3e-52	194
TRINITY_DN117883_c0_g1_i1.p1	UniRef90_UPI000EF7713F	uncharacterized protein LOC113506985 n	47.64	212	108	2	1	211	18037	18246	4e-52	194
TRINITY_DN117883_c0_g1_i1.p1	UniRef90_UPI000EF7713F	uncharacterized protein LOC113506985 n	47.25	218	111	2	1	214	9026	9243	4e-52	194
TRINITY_DN117883_c0_g1_i1.p1	UniRef90_UPI000EF7713F	uncharacterized protein LOC113506985 n	47.47	217	106	4	3	216	11965	12176	6e-52	193
TRINITY_DN117883_c0_g1_i1.p1	UniRef90_UPI000EF7713F	uncharacterized protein LOC113506985 n	48.15	216	106	4	6	218	17200	17412	6e-52	193
TRINITY_DN117883_c0_g1_i1.p1	UniRef90_UPI000EF7713F	uncharacterized protein LOC113506985 n	51.43	210	96	3	5	211	9138	9344	7e-52	193
TRINITY_DN117883_c0_g1_i1.p1	UniRef90_UPI000EF7713F	uncharacterized protein LOC113506985 n	50.47	212	101	3	6	215	10920	11129	9e-52	193
TRINITY_DN117883_c0_g1_i1.p1	UniRef90_UPI000EF7713F	uncharacterized protein LOC113506985 n	49.53	212	95	5	7	214	11553	11756	1e-51	192
TRINITY_DN117883_c0_g1_i1.p1	UniRef90_UPI000EF7713F	uncharacterized protein LOC113506985 n	47.89	213	106	2	3	214	17619	17827	2e-51	192
TRINITY_DN117883_c0_g1_i1.p1	UniRef90_UPI000EF7713F	uncharacterized protein LOC113506985 n	46.08	217	111	2	2	217	17935	18146	2e-50	189
TRINITY_DN117883_c0_g1_i1.p1	UniRef90_UPI000EF7713F	uncharacterized protein LOC113506985 n	50.48	210	94	4	7	215	16891	17091	2e-50	189
TRINITY_DN117883_c0_g1_i1.p1	UniRef90_UPI000EF7713F	uncharacterized protein LOC113506985 n	47.91	215	103	5	5	217	7871	8078	2e-50	189
TRINITY_DN117883_c0_g1_i1.p1	UniRef90_UPI000EF7713F	uncharacterized protein LOC113506985 n	49.32	219	104	4	1	215	8710	8925	3e-50	189
TRINITY_DN117883_c0_g1_i1.p1	UniRef90_UPI000EF7713F	uncharacterized protein LOC113506985 n	46.45	211	107	4	7	215	12180	12386	3e-49	186
TRINITY_DN117883_c0_g1_i1.p1	UniRef90_UPI000EF7713F	uncharacterized protein LOC113506985 n	50.92	218	99	4	3	218	14478	14689	7e-49	184
TRINITY_DN117883_c0_g1_i1.p1	UniRef90_UPI000EF7713F	uncharacterized protein LOC113506985 n	50	210	98	3	3	211	16988	17191	1e-48	184
TRINITY_DN117883_c0_g1_i1.p1	UniRef90_UPI000EF7713F	uncharacterized protein LOC113506985 n	47.69	216	109	3	3	215	11650	11864	1e-48	184
TRINITY_DN117883_c0_g1_i1.p1	UniRef90_UPI000EF7713F	uncharacterized protein LOC113506985 n	48.33	209	104	3	7	214	15945	16150	3e-48	182
TRINITY_DN117883_c0_g1_i1.p1	UniRef90_UPI000EF7713F	uncharacterized protein LOC113506985 n	47.98	223	104	5	2	218	16674	16890	4e-48	182
TRINITY_DN117883_c0_g1_i1.p1	UniRef90_UPI000EF7713F	uncharacterized protein LOC113506985 n	48.17	218	106	4	1	215	7551	7764	4e-48	182
TRINITY_DN117883_c0_g1_i1.p1	UniRef90_UPI000EF7713F	uncharacterized protein LOC113506985 n	48.57	210	101	3	3	211	10710	10913	9e-48	181
TRINITY_DN117883_c0_g1_i1.p1	UniRef90_UPI000EF7713F	uncharacterized protein LOC113506985 n	46.45	211	108	3	6	214	7242	7449	9e-48	181
TRINITY_DN117883_c0_g1_i1.p1	UniRef90_UPI000EF7713F	uncharacterized protein LOC113506985 n	47.69	216	105	3	6	217	8396	8607	1e-47	181
TRINITY_DN117883_c0_g1_i1.p1	UniRef90_UPI000EF7713F	uncharacterized protein LOC113506985 n	45.54	213	111	2	7	218	13435	13643	2e-47	180
TRINITY_DN117883_c0_g1_i1.p1	UniRef90_UPI000EF7713F	uncharacterized protein LOC113506985 n	49.07	216	101	5	3	217	13748	13955	3e-47	179
TRINITY_DN117883_c0_g1_i1.p1	UniRef90_UPI000EF7713F	uncharacterized protein LOC113506985 n	42.47	259	97	4	1	211	8029	8283	6e-47	179
TRINITY_DN117883_c0_g1_i1.p1	UniRef90_UPI000EF7713F	uncharacterized protein LOC113506985 n	47.69	216	104	4	1	215	16257	16464	1e-46	178
TRINITY_DN117883_c0_g1_i1.p1	UniRef90_UPI000EF7713F	uncharacterized protein LOC113506985 n	47.37	209	101	4	7	214	15635	15835	9e-46	176
TRINITY_DN117883_c0_g1_i1.p1	UniRef90_UPI000EF7713F	uncharacterized protein LOC113506985 n	48.4	219	99	6	2	215	10604	10813	1e-45	175
TRINITY_DN117883_c0_g1_i1.p1	UniRef90_UPI000EF7713F	uncharacterized protein LOC113506985 n	44.86	214	110	4	5	217	18146	18352	1e-44	172
TRINITY_DN117883_c0_g1_i1.p1	UniRef90_UPI000EF7713F	uncharacterized protein LOC113506985 n	46.19	210	106	3	4	212	18247	18450	5e-43	167
TRINITY_DN117883_c0_g1_i1.p1	UniRef90_UPI000EF7713F	uncharacterized protein LOC113506985 n	45.54	213	101	5	7	216	18558	18758	2e-42	166
TRINITY_DN117883_c0_g1_i1.p1	UniRef90_UPI000EF7713F	uncharacterized protein LOC113506985 n	49.05	210	101	3	3	210	10077	10282	7e-42	164
TRINITY_DN117883_c0_g1_i1.p1	UniRef90_UPI000EF7713F	uncharacterized protein LOC113506985 n	45.33	214	104	5	7	218	18354	18556	1e-41	163
TRINITY_DN117883_c0_g1_i1.p1	UniRef90_UPI000EF7713F	uncharacterized protein LOC113506985 n	45.19	208	100	5	7	210	18453	18650	1e-38	154
TRINITY_DN117883_c0_g1_i1.p1	UniRef90_UPI000EF7713F	uncharacterized protein LOC113506985 n	36.47	266	110	6	1	214	17464	17722	6e-37	150
TRINITY_DN117883_c0_g1_i1.p1	UniRef90_UPI000EF7713F	uncharacterized protein LOC113506985 n	43.81	194	103	3	18	210	7151	7339	6e-37	150
TRINITY_DN117883_c0_g1_i1.p1	UniRef90_UPI000EF7713F	uncharacterized protein LOC113506985 n	40.44	225	120	8	1	216	7021	7240	2e-33	139
TRINITY_DN117883_c0_g1_i1.p1	UniRef90_UPI000EF7713F	uncharacterized protein LOC113506985 n	42.5	200	92	4	1	198	18653	18831	1e-32	137
TRINITY_DN117883_c0_g1_i1.p1	UniRef90_UPI000EF7713F	uncharacterized protein LOC113506985 n	37.1	221	127	5	1	211	6912	7130	1e-29	128
TRINITY_DN117883_c0_g1_i1.p1	UniRef90_UPI000EF7713F	uncharacterized protein LOC113506985 n	40.88	181	90	7	22	187	19786	19964	3e-24	113
TRINITY_DN117883_c0_g1_i1.p1	UniRef90_UPI000EF7713F	uncharacterized protein LOC113506985 n	41.28	172	87	4	46	212	6858	7020	2e-23	110
TRINITY_DN117883_c0_g1_i1.p1	UniRef90_UPI000EF7713F	uncharacterized protein LOC113506985 n	35.92	245	114	10	1	215	6469	6700	8e-20	99.8
TRINITY_DN117883_c0_g1_i1.p1	UniRef90_UPI000EF7713F	uncharacterized protein LOC113506985 n	35.45	189	94	6	23	186	19398	19583	1e-17	93.2
TRINITY_DN117883_c0_g1_i1.p1	UniRef90_UPI000EF7713F	uncharacterized protein LOC113506985 n	34.48	232	113	9	24	218	6433	6662	4e-17	91.7
TRINITY_DN117883_c0_g1_i1.p1	UniRef90_UPI000EF7713F	uncharacterized protein LOC113506985 n	33.47	251	98	12	3	211	6600	6823	1e-16	90.1
TRINITY_DN117883_c0_g1_i1.p1	UniRef90_UPI000EF7713F	uncharacterized protein LOC113506985 n	30.23	258	140	7	1	218	19434	19691	7e-16	87.8
TRINITY_DN117883_c0_g1_i1.p1	UniRef90_UPI000EF7713F	uncharacterized protein LOC113506985 n	31.75	252	131	8	6	216	18803	19054	1e-15	87
TRINITY_DN117883_c0_g1_i1.p1	UniRef90_UPI000EF7713F	uncharacterized protein LOC113506985 n	34.55	191	102	7	6	183	2530	2710	3e-15	85.9
TRINITY_DN117883_c0_g1_i1.p1	UniRef90_UPI000EF7713F	uncharacterized protein LOC113506985 n	31.02	245	121	10	8	215	3109	3342	5e-15	85.1
TRINITY_DN117883_c0_g1_i1.p1	UniRef90_UPI000EF7713F	uncharacterized protein LOC113506985 n	34.47	206	111	7	5	186	18932	19137	9e-15	84.3
TRINITY_DN117883_c0_g1_i1.p1	UniRef90_UPI000EF7713F	uncharacterized protein LOC113506985 n	30.6	268	113	9	23	217	2131	2398	9e-14	81.3
TRINITY_DN117883_c0_g1_i1.p1	UniRef90_UPI000EF7713F	uncharacterized protein LOC113506985 n	28.85	253	116	7	1	189	2166	2418	6e-13	78.6
TRINITY_DN117883_c0_g1_i1.p1	UniRef90_UPI000EF7713F	uncharacterized protein LOC113506985 n	32.68	205	109	8	7	185	19506	19707	3e-12	76.6
TRINITY_DN117883_c0_g1_i1.p1	UniRef90_UPI000EF7713F	uncharacterized protein LOC113506985 n	32.32	198	115	7	7	186	20201	20397	2e-11	74.3
TRINITY_DN117883_c0_g1_i1.p1	UniRef90_UPI000EF7713F	uncharacterized protein LOC113506985 n	29.17	216	127	7	1	190	20072	20287	2e-11	73.9
TRINITY_DN117883_c0_g1_i1.p1	UniRef90_UPI000EF7713F	uncharacterized protein LOC113506985 n	31.92	213	114	6	3	185	2970	3181	3e-11	73.2
TRINITY_DN117883_c0_g1_i1.p1	UniRef90_UPI000EF7713F	uncharacterized protein LOC113506985 n	34.84	221	94	12	7	186	3538	3749	4e-11	73.2
TRINITY_DN117883_c0_g1_i1.p1	UniRef90_UPI000EF7713F	uncharacterized protein LOC113506985 n	32.19	233	121	9	21	217	19715	19946	7e-11	72.4
TRINITY_DN117883_c0_g1_i1.p1	UniRef90_UPI000EF7713F	uncharacterized protein LOC113506985 n	33.33	177	88	6	29	181	1809	1979	1e-10	71.2
TRINITY_DN117883_c0_g1_i1.p1	UniRef90_UPI000EF7713F	uncharacterized protein LOC113506985 n	30.35	201	96	7	21	188	937	1126	9e-10	68.9
TRINITY_DN117883_c0_g1_i1.p1	UniRef90_UPI000EF7713F	uncharacterized protein LOC113506985 n	33.33	198	101	10	6	177	20015	20207	1e-09	68.2
TRINITY_DN117883_c0_g1_i1.p1	UniRef90_UPI000EF7713F	uncharacterized protein LOC113506985 n	32.42	219	107	11	1	210	3281	3467	3e-09	67.4
TRINITY_DN117883_c0_g1_i1.p1	UniRef90_UPI000EF7713F	uncharacterized protein LOC113506985 n	32.98	191	94	9	1	180	2626	2793	5e-09	66.6
TRINITY_DN117883_c0_g1_i1.p1	UniRef90_UPI000EF7713F	uncharacterized protein LOC113506985 n	32.83	198	109	8	24	211	2441	2624	1e-08	65.5
TRINITY_DN117883_c0_g1_i1.p1	UniRef90_UPI000EF7713F	uncharacterized protein LOC113506985 n	29.84	191	94	7	23	174	3495	3684	3e-08	63.9
TRINITY_DN117883_c0_g1_i1.p1	UniRef90_UPI000EF7713F	uncharacterized protein LOC113506985 n	29.57	257	127	12	1	213	1531	1777	2e-07	61.6
TRINITY_DN117883_c0_g1_i1.p1	UniRef90_UPI000EF7713F	uncharacterized protein LOC113506985 n	27.27	286	139	11	1	218	1456	1740	3e-07	60.8
TRINITY_DN117883_c0_g1_i1.p1	UniRef90_UPI000EF7713F	uncharacterized protein LOC113506985 n	30.2	202	95	8	23	188	6364	6555	4e-06	57.4
TRINITY_DN117883_c0_g1_i1.p1	UniRef90_UPI000EF7713F	uncharacterized protein LOC113506985 n	30.1	196	107	7	23	214	2357	2526	5e-06	57
TRINITY_DN117883_c0_g1_i1.p1	UniRef90_UPI000EF7713F	uncharacterized protein LOC113506985 n	27.23	235	119	8	4	215	516	721	8e-06	56.2
TRINITY_DN117883_c0_g1_i1.p1	UniRef90_UPI000EF7713F	uncharacterized protein LOC113506985 n	30.77	208	116	6	6	185	18992	19199	5e-05	53.9
TRINITY_DN117883_c0_g1_i1.p1	UniRef90_UPI000EF7713F	uncharacterized protein LOC113506985 n	27.39	230	110	8	5	181	2696	2921	5e-05	53.9
TRINITY_DN117883_c0_g1_i1.p1	UniRef90_UPI000EF7713F	uncharacterized protein LOC113506985 n	26.6	203	123	3	9	185	2853	3055	8e-05	53.5
TRINITY_DN117883_c0_g1_i1.p1	UniRef90_UPI000EF7713F	uncharacterized protein LOC113506985 n	27.81	187	90	6	4	182	2035	2184	0.0001	53.1
TRINITY_DN117883_c0_g1_i1.p1	UniRef90_UPI000EF7713F	uncharacterized protein LOC113506985 n	31.72	145	85	6	48	185	3415	3552	0.0003	51.6
TRINITY_DN11788_c0_g1_i1.p1	UniRef90_UPI000B92DA3D	uncharacterized protein LOC111000643 n	90.59	595	54	2	1	594	1	594	0	1075
TRINITY_DN11788_c0_g1_i2.p1	UniRef90_UPI000B92DA3D	uncharacterized protein LOC111000643 n	89.09	605	54	3	1	604	1	594	0	1067
TRINITY_DN117902_c0_g1_i1.p1	UniRef90_A0A3R3R702	Uncharacterized protein n	93.04	115	8	0	1	115	2	116	3e-72	223
TRINITY_DN11790_c0_g1_i1.p1	UniRef90_A0A2A4JUX5	MADF domain-containing protein n	97.98	346	7	0	1	346	1	346	0	697
TRINITY_DN11790_c0_g1_i2.p3	UniRef90_A0A2A4JUX5	MADF domain-containing protein n	95.1	102	5	0	1	102	245	346	1e-59	197
TRINITY_DN117964_c0_g1_i1.p1	UniRef90_UPI000B37D667	uncharacterized protein LOC110374727 n	77.33	172	39	0	1	172	1955	2126	5e-83	280
TRINITY_DN117970_c0_g1_i1.p1	UniRef90_Q9EV79	6-phosphogluconolactonase n	83.15	184	31	0	1	184	1	184	1e-100	302
TRINITY_DN117992_c0_g1_i1.p1	UniRef90_A0A437AWH1	Dimer_Tnp_hAT domain-containing protein n	60.1	203	77	2	1	200	157	358	7e-73	243
TRINITY_DN118003_c0_g1_i1.p1	UniRef90_A0A2A4JG02	IPT/TIG domain-containing protein n	77.5	40	9	0	62	101	1	40	1e-10	67.8
TRINITY_DN118049_c0_g1_i1.p1	UniRef90_UPI0006768B43	RNA-directed DNA polymerase from mobile element jockey-like n	70.73	82	24	0	2	83	37	118	5e-36	131
TRINITY_DN118077_c0_g1_i1.p1	UniRef90_A0A437AQU9	THAP-type domain-containing protein (Fragment) n	73.55	121	32	0	13	133	678	798	9e-53	188
TRINITY_DN118091_c0_g1_i1.p1	UniRef90_A0A0A7JRH9	Molybdopterin-synthase adenylyltransferase n	85.98	107	15	0	1	107	59	165	6e-56	186
TRINITY_DN1180_c0_g1_i1.p1	UniRef90_UPI000B4C9812	valine--tRNA ligase n	89.43	123	13	0	1	123	71	193	1e-74	244
TRINITY_DN118129_c0_g1_i1.p1	UniRef90_UPI000B388BA8	uncharacterized protein LOC110377434 n	69.52	105	31	1	1	104	1	105	3e-46	157
TRINITY_DN118148_c0_g1_i1.p1	UniRef90_A0A2A4JL25	Uncharacterized protein n	78.42	139	30	0	1	139	543	681	1e-63	221
TRINITY_DN118176_c0_g1_i1.p1	UniRef90_B2FIF9	Putative NUDIX hydrolase protein n	95	100	5	0	22	121	1	100	1e-60	198
TRINITY_DN118212_c0_g1_i1.p2	UniRef90_A0A3R3HT20	DUF1338 domain-containing protein n	90.85	142	13	0	1	142	107	248	5e-83	256
TRINITY_DN118225_c0_g1_i1.p1	UniRef90_A0A2H1W8V4	SFRICE_014208 n	66.5	206	68	1	1	206	385	589	7e-82	277
TRINITY_DN118232_c0_g1_i1.p1	UniRef90_UPI000B38EDB0	probable histone-lysine N-methyltransferase set-23 n	71.64	268	71	2	1	268	1	263	4e-134	392
TRINITY_DN118234_c0_g1_i1.p1	UniRef90_A0A2A4J920	BHLH domain-containing protein n	90.74	216	18	2	1	215	1	215	6e-129	375
TRINITY_DN11823_c0_g1_i1.p1	UniRef90_A0A2H1VQR1	SFRICE_003558 n	95.54	112	5	0	1	112	1	112	7e-70	216
TRINITY_DN118245_c0_g1_i1.p1	UniRef90_UPI000EF7BEE0	putative leucine-rich repeat-containing protein DDB_G0290503 n	59.2	174	70	1	1	173	12	185	2e-65	213
TRINITY_DN118279_c0_g1_i1.p2	UniRef90_A0A380UR31	Biopolymer transport protein (EXBD-like) n	100	120	0	0	1	120	20	139	1e-77	238
TRINITY_DN11829_c1_g1_i1.p1	UniRef90_A0A2W1B923	Mannosyltransferase n	85.74	505	72	0	1	505	1	505	0	912
TRINITY_DN118305_c0_g1_i1.p1	UniRef90_A0A2T1IPR7	Uncharacterized protein n	92.31	26	2	0	9	34	36	61	7e-07	53.5
TRINITY_DN118327_c0_g1_i1.p1	UniRef90_UPI000B365C1A	mucin-5AC isoform X2 n	75.23	109	26	1	1	109	551	658	2e-33	135
TRINITY_DN118341_c0_g1_i1.p1	UniRef90_UPI000C140510	uncharacterized protein LOC111351703 n	75.57	131	32	0	1	131	112	242	4e-64	207
TRINITY_DN118345_c0_g1_i1.p1	UniRef90_A0A3R9CD66	Bifunctional tetrahydrofolate synthase/dihydrofolate synthase n	96.77	124	4	0	1	124	104	227	9e-75	240
TRINITY_DN118350_c0_g1_i1.p1	UniRef90_UPI000C14110F	uncharacterized protein LOC111355246 n	87.02	208	27	0	1	208	80	287	1e-130	386
TRINITY_DN118392_c0_g1_i1.p3	UniRef90_A0A3C1AN29	Malate synthase G (Fragment) n	90.3	134	13	0	1	134	246	379	1e-79	255
TRINITY_DN11840_c0_g1_i1.p1	UniRef90_A0A2A4JV72	Uncharacterized protein n	94.19	155	9	0	55	209	200	354	1e-98	303
TRINITY_DN11840_c0_g1_i2.p1	UniRef90_A0A2A4JV72	Uncharacterized protein n	96.61	354	11	1	1	353	1	354	0	711
TRINITY_DN118416_c0_g1_i1.p2	UniRef90_S2K7R2	Aminotransferase n	98.03	152	3	0	1	152	1	152	1e-99	304
TRINITY_DN118424_c0_g1_i1.p1	UniRef90_A0A0W0NLH4	TolA_bind_tri domain-containing protein n	97.35	113	3	0	1	113	96	208	4e-68	216
TRINITY_DN118439_c0_g1_i1.p1	UniRef90_A0A3S8UK51	Benzoate transporter BenE n	89.08	229	25	0	1	229	154	382	3e-124	370
TRINITY_DN11844_c0_g1_i2.p1	UniRef90_A0A2W1BU14	MFS domain-containing protein n	90	500	33	1	1	483	1	500	0	882
TRINITY_DN118455_c0_g1_i1.p1	UniRef90_A0A1B5ES09	Bifunctional polymyxin resistance protein ArnA n	94.74	171	9	0	3	173	1	171	3e-110	340
TRINITY_DN118465_c0_g1_i1.p1	UniRef90_UPI000B3738C2	titin homolog n	45.59	68	37	0	25	92	1283	1350	3e-09	64.3
TRINITY_DN118494_c0_g1_i1.p1	UniRef90_N8VCG9	Integrase catalytic domain-containing protein n	99.35	153	1	0	1	153	477	629	3e-100	313
TRINITY_DN118496_c0_g1_i1.p1	UniRef90_A0A2W1BVJ0	Uncharacterized protein n	93.46	107	7	0	1	107	90	196	1e-64	207
TRINITY_DN11851_c0_g1_i1.p1	UniRef90_UPI000EF760CE	serine/threonine-protein kinase MAK n	89.96	458	38	3	1	450	1	458	0	777
TRINITY_DN118528_c0_g1_i1.p1	UniRef90_UPI000C141B46	myrosinase 1-like n	78.78	509	105	1	1	509	1	506	0	867
TRINITY_DN118553_c0_g1_i1.p1	UniRef90_A0A2S2Q9X4	MADF domain-containing protein (Fragment) n	49.37	79	40	0	2	80	49	127	5e-18	86.7
TRINITY_DN118589_c0_g1_i1.p1	UniRef90_A0A385CU40	Glucose-1-phosphate thymidylyltransferase n	90.51	137	13	0	1	137	152	288	5e-84	260
TRINITY_DN118591_c0_g1_i1.p1	UniRef90_UPI0010379F68	uncharacterized protein LOC114348723 n	45.45	99	54	0	10	108	4	102	7e-23	102
TRINITY_DN118608_c0_g1_i1.p1	UniRef90_UPI000F7364AC	type I secretion C-terminal target domain-containing protein n	100	102	0	0	1	102	120	221	2e-56	198
TRINITY_DN118608_c0_g1_i1.p1	UniRef90_UPI000F7364AC	type I secretion C-terminal target domain-containing protein n	100	102	0	0	1	102	235	336	2e-56	198
TRINITY_DN118608_c0_g1_i1.p1	UniRef90_UPI000F7364AC	type I secretion C-terminal target domain-containing protein n	73.74	99	21	2	8	102	9	106	2e-31	127
TRINITY_DN118608_c0_g1_i1.p1	UniRef90_UPI000F7364AC	type I secretion C-terminal target domain-containing protein n	96.15	52	1	1	1	52	350	400	2e-13	76.6
TRINITY_DN118609_c0_g1_i1.p2	UniRef90_E2XK42	Glutamate synthase (NADPH) large chain n	98.46	130	2	0	1	130	1	130	4e-89	273
TRINITY_DN11860_c0_g1_i1.p1	UniRef90_A0A2J7R013	Endo/exonuclease/phosphatase domain-containing protein n	32.36	275	163	10	30	292	11	274	1e-26	117
TRINITY_DN118610_c0_g1_i1.p1	UniRef90_A0A2P6LJ43	Orotidine 5'-phosphate decarboxylase n	98.47	196	3	0	1	196	363	558	3e-134	400
TRINITY_DN118626_c0_g1_i1.p1	UniRef90_D0SMU2	Membrane alanyl aminopeptidase n	99.34	453	3	0	1	453	169	621	0	948
TRINITY_DN118648_c0_g1_i1.p1	UniRef90_A0A2W1BTF1	Uncharacterized protein n	79.8	297	59	1	1	296	1	297	6e-180	516
TRINITY_DN118651_c0_g1_i1.p1	UniRef90_A0A2U1N2G6	XAP5 protein n	97.69	130	3	0	1	130	192	321	4e-89	273
TRINITY_DN118671_c0_g1_i1.p1	UniRef90_A0A2L1HM35	Malate dehydrogenase n	85.57	97	14	0	18	114	1	97	7e-49	169
TRINITY_DN118681_c0_g1_i1.p1	UniRef90_A0A2H1V9G5	SFRICE_000776 n	65.89	129	43	1	1	129	728	855	6e-49	179
TRINITY_DN118700_c0_g1_i1.p2	UniRef90_A0A2T1I084	Cardiolipin synthase (Fragment) n	100	111	0	0	1	111	91	201	6e-70	223
TRINITY_DN118713_c0_g1_i1.p1	UniRef90_UPI000C13FA83	uncharacterized protein LOC111356588 n	53.79	145	58	3	3	146	431	567	1e-35	139
TRINITY_DN118716_c0_g1_i1.p1	UniRef90_A0A1C8Y8R2	Resolvase n	92	75	6	0	25	99	18	92	8e-42	147
TRINITY_DN118717_c0_g1_i1.p1	UniRef90_A0A2R9B890	Uncharacterized protein n	99.24	132	1	0	1	132	50	181	6e-88	270
TRINITY_DN118751_c0_g1_i1.p1	UniRef90_A0A2H1W6P8	SFRICE_012305 n	97.27	110	3	0	1	110	662	771	2e-66	226
TRINITY_DN118756_c0_g1_i1.p2	UniRef90_A0A0M1ETI0	Uncharacterized protein n	95.65	115	5	0	1	115	158	272	6e-64	221
TRINITY_DN118808_c0_g1_i1.p2	UniRef90_A0A2G0YPS8	Uncharacterized protein n	97.5	120	3	0	1	120	26	145	5e-77	238
TRINITY_DN118811_c0_g1_i1.p1	UniRef90_A0A1E1WNB4	Peptidase S1 domain-containing protein (Fragment) n	70.71	99	29	0	1	99	34	132	7e-47	161
TRINITY_DN118830_c0_g1_i1.p1	UniRef90_UPI000C143273	pancreatic lipase-related protein 2-like n	75.81	215	48	2	1	213	20	232	1e-107	325
TRINITY_DN118832_c0_g1_i1.p1	UniRef90_UPI000C142593	uncharacterized protein LOC111360814 n	79.39	131	27	0	1	131	270	400	5e-62	210
TRINITY_DN118871_c0_g1_i1.p1	UniRef90_Q9CT87	CPSF73-100_C domain-containing protein (Fragment) n	96.08	102	4	0	1	102	27	128	9e-66	207
TRINITY_DN118872_c0_g1_i1.p1	UniRef90_UPI000EF82CC9	cilia- and flagella-associated protein 61-like n	68.75	128	16	1	2	105	1157	1284	3e-50	182
TRINITY_DN118883_c0_g1_i1.p1	UniRef90_A0A3C0RFI2	DNA ligase (Fragment) n	99.46	185	1	0	1	185	302	486	3e-126	377
TRINITY_DN118893_c0_g1_i1.p1	UniRef90_A0A1A9JGH8	Uncharacterized protein n	75.35	142	31	1	3	140	80	221	8e-47	167
TRINITY_DN118907_c0_g1_i1.p2	UniRef90_UPI001047CABE	carbamoyl-phosphate synthase large subunit n	95.24	210	10	0	1	210	182	391	4e-143	417
TRINITY_DN118924_c0_g1_i1.p1	UniRef90_A6NDV4-3	Isoform 3 of Transmembrane protein 8B n	100	99	0	0	1	99	47	145	3e-64	206
TRINITY_DN118946_c0_g1_i1.p1	UniRef90_A0A2J8WL22	KTN1 isoform 10 (Fragment) n	99.09	110	1	0	1	110	337	446	8e-64	214
TRINITY_DN118972_c0_g1_i1.p3	UniRef90_A0A409TGG7	RNA polymerase sigma factor RpoH n	100	112	0	0	1	112	49	160	2e-73	227
TRINITY_DN118980_c0_g1_i1.p1	UniRef90_A0A4U6R0L2	DUF4209 domain-containing protein n	100	249	0	0	1	249	93	341	0	518
TRINITY_DN118981_c0_g1_i1.p1	UniRef90_A0A091W582	Olfactory receptor 14J1 (Fragment) n	84.07	113	18	0	1	113	25	137	7e-58	187
TRINITY_DN11899_c0_g1_i1.p1	UniRef90_A0A3M4Q1I0	60 kDa chaperonin (Fragment) n	97.67	258	6	0	1	258	5	262	5e-177	504
TRINITY_DN119021_c0_g1_i1.p3	UniRef90_A0A2S8YV74	Outer membrane porin, OprD family n	76.92	104	24	0	1	104	130	233	1e-48	171
TRINITY_DN119037_c0_g1_i1.p1	UniRef90_B8L679	Type 4 prepilin-like proteins leader peptide-processing enzyme n	96.43	140	5	0	1	140	89	228	2e-88	271
TRINITY_DN11904_c0_g1_i1.p1	UniRef90_A0A2A4K5F3	Aminotran_5 domain-containing protein n	95.39	456	21	0	1	456	1	456	0	886
TRINITY_DN119052_c0_g1_i1.p1	UniRef90_A0A409M2H6	Methyl-accepting chemotaxis protein McpS n	72.36	123	34	0	1	123	20	142	9e-55	190
TRINITY_DN119074_c0_g1_i1.p1	UniRef90_C3K3S3	DUF4399 domain-containing protein n	96.58	146	5	0	1	146	1	146	2e-95	284
TRINITY_DN119106_c0_g1_i1.p1	UniRef90_A0A2A4JET7	Uncharacterized protein n	53.49	129	57	3	7	133	1	128	2e-31	125
TRINITY_DN119145_c0_g1_i1.p1	UniRef90_A0A3B1KCL8	Uncharacterized protein n	46.15	78	38	2	37	112	218	293	0.0007	47.8
TRINITY_DN119151_c0_g1_i1.p1	UniRef90_H9IZ32	Uncharacterized protein n	75.49	102	20	1	45	146	2	98	6e-39	146
TRINITY_DN119174_c0_g1_i1.p1	UniRef90_A0A199VGU5	ABC transporter B family member 2 n	89.01	191	21	0	1	191	359	549	7e-116	354
TRINITY_DN119185_c0_g1_i1.p2	UniRef90_A0A3R3H9C9	Magnesium transport protein CorA n	96.39	166	6	0	1	166	19	184	4e-104	308
TRINITY_DN11918_c0_g1_i1.p2	UniRef90_A0A2A4K8Y5	Ribosomal_L30 domain-containing protein n	82.22	180	32	0	1	180	1	180	2e-107	317
TRINITY_DN119199_c0_g1_i1.p1	UniRef90_A0A368APV6	Uncharacterized protein n	70.05	217	65	0	1	217	352	568	7e-100	315
TRINITY_DN1191_c0_g1_i1.p1	UniRef90_A0A2A4KA41	Runt domain-containing protein n	98.39	124	2	0	1	124	1	124	2e-82	250
TRINITY_DN119258_c0_g1_i1.p1	UniRef90_A0A480K1V7	Kinesin-like protein n	99.1	111	1	0	1	111	322	432	1e-69	229
TRINITY_DN119269_c0_g1_i1.p2	UniRef90_A0A399M7N2	Biotin-independent malonate decarboxylase subunit gamma n	88.21	263	31	0	19	281	1	263	3e-161	461
TRINITY_DN119270_c0_g1_i1.p1	UniRef90_F3EY78	Chromosomal replication initiation protein (Fragment) n	98.02	101	2	0	1	101	68	168	6e-64	208
TRINITY_DN119340_c0_g1_i1.p1	UniRef90_A0A062D1Y8	tRNA synthetases class I family protein (Fragment) n	99.06	106	1	0	1	106	25	130	8e-70	224
TRINITY_DN119359_c0_g1_i1.p2	UniRef90_A0A150I242	p-benzoquinone reductase n	91.8	122	10	0	1	122	62	183	5e-76	235
TRINITY_DN119371_c0_g1_i1.p2	UniRef90_A0A405E0R4	Periplasmic nitrate reductase n	90.42	261	25	0	3	263	81	341	4e-176	507
TRINITY_DN119375_c0_g1_i1.p2	UniRef90_Q4K7U1	2-dehydro-3-deoxyphosphogluconate aldolase/4-hydroxy-2-oxoglutarate aldolase n	94.44	126	7	0	1	126	103	228	7e-81	249
TRINITY_DN119378_c0_g1_i1.p1	UniRef90_A0A062IGS2	Phosphate/phosphite/phosphonate ABC transporter, periplasmic binding family protein n	98.75	160	2	0	1	160	65	224	5e-107	319
TRINITY_DN119423_c0_g1_i1.p1	UniRef90_V2VKH6	Beta-ketoadipyl-CoA thiolase (Fragment) n	98.06	103	2	0	1	103	168	270	4e-63	204
TRINITY_DN119443_c0_g1_i1.p1	UniRef90_A0A3B8P6C1	Chemotaxis protein (Fragment) n	94.78	115	6	0	2	116	52	166	2e-69	225
TRINITY_DN119450_c0_g1_i1.p1	UniRef90_A0A3C1ANE0	Serine/threonine transporter SstT (Fragment) n	89.61	77	8	0	25	101	1	77	1e-38	137
TRINITY_DN119454_c0_g1_i1.p1	UniRef90_UPI000C14238B	zinc finger protein 181-like isoform X3 n	61.75	183	69	1	1	183	274	455	3e-76	250
TRINITY_DN119458_c0_g1_i1.p1	UniRef90_A0A1L6KRE8	Efflux pump membrane transporter n	96.6	294	10	0	1	294	1	294	0	578
TRINITY_DN119458_c1_g1_i1.p1	UniRef90_A0A1L6KRD0	Efflux RND transporter periplasmic adaptor subunit n	98.8	249	3	0	1	249	55	303	9e-173	494
TRINITY_DN119509_c0_g1_i1.p2	UniRef90_A0A404MA19	Carboxynorspermidine synthase n	95.33	107	5	0	1	107	15	121	4e-69	215
TRINITY_DN119511_c0_g1_i1.p1	UniRef90_A0A1V1WCD1	Odorant receptor n	91.76	182	15	0	1	182	271	452	1e-117	353
TRINITY_DN119517_c0_g1_i1.p3	UniRef90_Q1IDF1	Uncharacterized protein n	98.38	185	3	0	1	185	72	256	3e-129	376
TRINITY_DN119529_c0_g1_i1.p1	UniRef90_A0A2A4JX80	Peptidase S1 domain-containing protein (Fragment) n	63.84	177	59	3	1	177	49	220	6e-71	227
TRINITY_DN119554_c0_g1_i1.p1	UniRef90_UPI000B3B0962	uncharacterized protein LOC110380236 n	65.93	182	38	5	2	174	21	187	1e-68	219
TRINITY_DN119559_c0_g1_i1.p1	UniRef90_UPI000C13F321	piggyBac transposable element-derived protein 4-like n	95.62	251	11	0	1	251	198	448	2e-171	499
TRINITY_DN119564_c0_g1_i1.p1	UniRef90_UPI000C1442A5	zinc finger BED domain-containing protein 4-like n	72.64	201	53	2	1	199	223	423	1e-95	303
TRINITY_DN11956_c0_g1_i1.p3	UniRef90_A0A3D4NRG0	Endopeptidase La (Fragment) n	97.39	115	3	0	1	115	22	136	2e-73	236
TRINITY_DN11956_c0_g1_i2.p3	UniRef90_A0A3D4NRG0	Endopeptidase La (Fragment) n	96.52	115	4	0	1	115	22	136	2e-72	233
TRINITY_DN119575_c0_g1_i1.p1	UniRef90_A0A2W1BT93	Uncharacterized protein n	36.76	321	174	9	43	351	2	305	2e-43	164
TRINITY_DN11957_c0_g1_i1.p1	UniRef90_A0A2H1W384	SFRICE_009159 (Fragment) n	89.81	157	16	0	1	157	234	390	1e-99	305
TRINITY_DN119595_c0_g1_i1.p1	UniRef90_A0A2W1BC03	Protein SYS1 homolog n	96.93	163	5	0	1	163	1	163	5e-114	333
TRINITY_DN1195_c0_g1_i1.p1	UniRef90_A0A2W1BMS1	Uncharacterized protein n	94.84	407	13	3	1	407	1	399	0	690
TRINITY_DN119617_c0_g1_i1.p1	UniRef90_A0A0U5HF24	NAD_binding_9 domain-containing protein n	92.31	260	20	0	1	260	169	428	1e-165	479
TRINITY_DN119621_c0_g1_i1.p1	UniRef90_Q1I614	Succinyl-diaminopimelate desuccinylase n	97.48	159	4	0	1	159	80	238	1e-106	322
TRINITY_DN11962_c0_g2_i1.p2	UniRef90_A0A3R5P1S6	Cell shape-determining protein MreC n	95.15	165	8	0	1	165	42	206	2e-108	322
TRINITY_DN119641_c0_g1_i1.p3	UniRef90_A0A3M3WEY7	Bifunctional protein FolD n	90.84	131	12	0	1	131	20	150	2e-81	249
TRINITY_DN119647_c0_g1_i1.p1	UniRef90_A0A143GHF6	2,4-dienoyl-CoA reductase [NADPH] n	98.13	107	2	0	1	107	270	376	9e-65	213
TRINITY_DN119650_c0_g1_i1.p1	UniRef90_A0A2T1I7M5	Uncharacterized protein n	84.76	105	16	0	19	123	2	106	2e-47	165
TRINITY_DN119654_c0_g1_i1.p3	UniRef90_A0A0S4IFE9	N-acetylglucosaminyl-diphospho-decaprenol L-rhamnosyltransferase n	88.98	118	13	0	1	118	200	317	2e-67	218
TRINITY_DN119690_c0_g1_i1.p1	UniRef90_D0SJZ0	Rubredoxin--NAD(+) reductase n	99.28	138	1	0	1	138	127	264	4e-89	276
TRINITY_DN119695_c0_g1_i1.p1	UniRef90_A0A2W1BSV9	Uncharacterized protein n	48.78	123	55	2	1	117	250	370	2e-29	120
TRINITY_DN1196_c0_g1_i1.p1	UniRef90_UPI000C143111	uncharacterized protein LOC111354080 n	89.24	251	27	0	1	251	1	251	7e-154	451
TRINITY_DN1196_c0_g1_i1.p1	UniRef90_UPI000C143111	uncharacterized protein LOC111354080 n	45.21	261	112	10	1	247	258	501	8e-52	187
TRINITY_DN119700_c0_g1_i1.p1	UniRef90_A0A2S3X7S6	Pilus assembly protein PilO n	100	145	0	0	1	145	251	395	1e-99	305
TRINITY_DN119713_c0_g1_i1.p1	UniRef90_UPI000EF7CFC8	uncharacterized protein LOC113495257 n	85.89	163	23	0	1	163	48	210	9e-92	290
TRINITY_DN119721_c0_g1_i1.p1	UniRef90_UPI000B36F068	lipase 3-like n	84.83	211	32	0	2	212	195	405	6e-131	387
TRINITY_DN119731_c0_g1_i1.p1	UniRef90_UPI000B3871EC	protein glass-like n	99.09	110	1	0	1	110	278	387	7e-71	228
TRINITY_DN119747_c0_g1_i1.p2	UniRef90_J3DVF1	RND family efflux transporter, MFP subunit n	92.97	128	9	0	1	128	1	128	2e-75	236
TRINITY_DN11975_c0_g1_i1.p1	UniRef90_A0A2H3YJB5	Non-specific serine/threonine protein kinase n	95.73	117	5	0	57	173	1	117	3e-71	233
TRINITY_DN119784_c0_g1_i1.p1	UniRef90_D3GDM5	Carboxylic ester hydrolase n	80.31	127	25	0	2	128	409	535	6e-66	220
TRINITY_DN119791_c0_g1_i1.p2	UniRef90_UPI00057AE241	tuliposide A-converting enzyme 2, chloroplastic n	99.37	159	1	0	1	159	103	261	7e-108	323
TRINITY_DN1197_c0_g1_i1.p1	UniRef90_UPI000B3685AF	protein NDRG3 isoform X1 n	92.14	318	25	0	2	319	67	384	0	626
TRINITY_DN1197_c0_g1_i2.p1	UniRef90_UPI000B3685AF	protein NDRG3 isoform X1 n	92.24	361	28	0	2	362	67	427	0	708
TRINITY_DN119814_c0_g1_i1.p1	UniRef90_UPI000B37338B	uncharacterized protein LOC110370955 isoform X1 n	42.22	135	73	2	2	135	1047	1177	2e-22	103
TRINITY_DN11981_c0_g1_i1.p1	UniRef90_A0A2A4JH83	PAF domain-containing protein n	83.8	179	22	2	1	176	1	175	5e-85	260
TRINITY_DN119836_c0_g1_i1.p1	UniRef90_A0A2L1HQI2	Sel1 repeat family protein n	90.2	204	20	0	1	204	84	287	7e-116	351
TRINITY_DN119879_c0_g1_i1.p1	UniRef90_A0A2W5HFU1	DNA helicase RecQ n	99.07	216	2	0	1	216	111	326	7e-153	450
TRINITY_DN1198_c0_g1_i1.p1	UniRef90_A0A2H1V1S6	SFRICE_004964 n	77.93	145	32	0	1	145	7	151	2e-79	243
TRINITY_DN1198_c1_g1_i2.p1	UniRef90_A0A2H1VGJ8	SFRICE_004208 n	28.31	166	100	5	10	171	12	162	2e-11	69.3
TRINITY_DN119900_c0_g1_i1.p2	UniRef90_A0A379KRJ1	RND efflux transporter n	96.97	99	3	0	1	99	167	265	7e-57	191
TRINITY_DN119903_c0_g1_i1.p1	UniRef90_A0A2A4JL33	Uncharacterized protein n	80.74	135	26	0	3	137	20	154	3e-68	215
TRINITY_DN119915_c0_g1_i1.p3	UniRef90_A0A0Q4MSA7	Flagellar M-ring protein n	95.79	214	9	0	1	214	1	214	1e-140	418
TRINITY_DN119916_c0_g1_i1.p1	UniRef90_UPI000C140B93	zinc finger BED domain-containing protein 4-like n	65.97	335	108	2	4	337	80	409	2e-158	468
TRINITY_DN119918_c0_g1_i1.p1	UniRef90_A0A383RY22	Uncharacterized protein n	58.77	114	47	0	5	118	179	292	3e-39	146
TRINITY_DN119937_c0_g1_i1.p1	UniRef90_A0A378A1D7	Putative conjugal transfer protein n	92.36	275	21	0	1	275	332	606	2e-177	516
TRINITY_DN119990_c0_g1_i1.p1	UniRef90_UPI00104E8DC8	DUF853 family protein n	98.44	128	2	0	16	143	116	243	8e-69	220
TRINITY_DN1199_c0_g1_i1.p1	UniRef90_UPI000EF7F07D	probable ATP-dependent RNA helicase DDX27 isoform X1 n	86.38	800	100	4	1	800	1	791	0	1320
TRINITY_DN11_c0_g1_i1.p1	UniRef90_A0A2H1W0A6	SFRICE_025274 n	90.02	501	50	0	1	501	1	501	0	967
TRINITY_DN120001_c0_g1_i1.p1	UniRef90_A0A2J7Y266	Type IV secretion system protein virB4 n	96.67	180	6	0	1	180	353	532	9e-119	368
TRINITY_DN120027_c0_g1_i1.p1	UniRef90_A0A2W1BYF3	Reverse transcriptase domain-containing protein n	46.56	131	64	4	24	154	115	239	9e-28	119
TRINITY_DN120037_c0_g1_i1.p3	UniRef90_B1J309	Extracellular solute-binding protein family 3 n	79.13	115	24	0	1	115	1	115	1e-59	195
TRINITY_DN120051_c0_g1_i1.p2	UniRef90_A0A2S3X384	SAM-dependent methyltransferase n	87.14	140	18	0	1	140	117	256	7e-84	258
TRINITY_DN120054_c0_g1_i1.p1	UniRef90_A0A1V1WC62	Odorant receptor n	94.07	118	7	0	1	118	272	389	2e-72	233
TRINITY_DN120064_c0_g1_i1.p1	UniRef90_A0A2H1VWQ8	SFRICE_000875 n	73.94	449	117	0	21	469	116	564	0	732
TRINITY_DN120099_c0_g1_i1.p1	UniRef90_W6MWW6	Uncharacterized protein n	98.19	166	3	0	1	166	480	645	5e-108	337
TRINITY_DN120102_c0_g1_i1.p2	UniRef90_A0A404AY94	Septum site-determining protein MinD n	91.43	105	9	0	1	105	59	163	6e-62	199
TRINITY_DN120104_c0_g1_i1.p1	UniRef90_A0A3D3V884	Relaxase (Fragment) n	98.48	198	3	0	1	198	203	400	1e-133	393
TRINITY_DN12010_c0_g1_i1.p2	UniRef90_A0A329BG88	Potassium-transporting ATPase ATP-binding subunit n	99.32	146	1	0	1	146	217	362	9e-89	284
TRINITY_DN120120_c0_g1_i1.p2	UniRef90_A0A3R1IW65	Uncharacterized protein n	91.2	125	11	0	16	140	1	125	1e-70	220
TRINITY_DN120172_c0_g1_i1.p1	UniRef90_A0A1I8ADC2	Pyruvate carboxyltransferase domain-containing protein n	93.07	101	7	0	1	101	177	277	4e-63	204
TRINITY_DN12019_c0_g1_i1.p1	UniRef90_A0A406PRC6	Uncharacterized protein n	74.7	166	41	1	1	166	6	170	1e-49	169
TRINITY_DN120205_c0_g1_i1.p2	UniRef90_A0A1B2D7K5	DNA polymerase IV n	98.82	85	1	0	15	99	1	85	6e-49	171
TRINITY_DN120211_c0_g1_i1.p1	UniRef90_A0A3D2FJZ5	Uncharacterized protein n	80	145	29	0	1	145	238	382	8e-75	241
TRINITY_DN12022_c0_g1_i1.p1	UniRef90_UPI000C14239E	arrestin domain-containing protein 2-like n	56.83	322	133	4	1	318	1	320	3e-118	357
TRINITY_DN120239_c0_g1_i1.p1	UniRef90_A0A179QZU0	Bcr/CflA family efflux transporter n	95.62	251	11	0	1	251	1	251	1e-167	481
TRINITY_DN120240_c0_g1_i1.p1	UniRef90_A0A4C1VS44	Uncharacterized protein n	50	182	79	5	1	178	54	227	2e-49	172
TRINITY_DN12025_c0_g1_i1.p2	UniRef90_A0A3R1IUE2	Acetyl-CoA acetyltransferase n	95.74	141	6	0	1	141	8	148	1e-87	265
TRINITY_DN120272_c0_g1_i1.p1	UniRef90_UPI000761A70E	hypothetical protein n	98.56	139	2	0	1	139	195	333	9e-58	195
TRINITY_DN120301_c1_g1_i1.p1	UniRef90_A0A404LWD8	Uncharacterized protein n	74.59	122	31	0	5	126	19	140	8e-51	171
TRINITY_DN120304_c0_g1_i1.p1	UniRef90_A0A1L6KIX5	Branched-chain amino acid ABC transporter periplasmic substrate-binding protein n	96.65	209	7	0	1	209	217	425	6e-147	428
TRINITY_DN120334_c0_g1_i1.p1	UniRef90_A0A2H3X3L3	Peroxidase n	90.1	101	10	0	1	101	11	111	6e-59	195
TRINITY_DN120345_c0_g1_i1.p1	UniRef90_I3VPE2	Salivary expressed RTE (Fragment) n	57.58	66	28	0	29	94	14	79	1e-20	90.9
TRINITY_DN120387_c0_g1_i1.p1	UniRef90_A0A1B2D218	Uncharacterized protein n	99.02	102	1	0	1	102	517	618	1e-58	203
TRINITY_DN120406_c0_g1_i1.p1	UniRef90_Q93ZC2	ARM repeat superfamily protein n	96	125	5	0	1	125	133	257	2e-76	244
TRINITY_DN120408_c0_g1_i1.p3	UniRef90_Q88LM7	3-deoxy-manno-octulosonate cytidylyltransferase n	93.04	158	11	0	1	158	97	254	2e-101	304
TRINITY_DN120414_c0_g1_i1.p1	UniRef90_P58335-2	Isoform 2 of Anthrax toxin receptor 2 n	100	129	0	0	1	129	25	153	5e-84	263
TRINITY_DN120418_c0_g1_i1.p1	UniRef90_A0A407RDZ8	Uncharacterized protein n	52.73	55	26	0	6	60	7	61	3e-08	57
TRINITY_DN120430_c0_g1_i1.p1	UniRef90_A0A2H1WSU7	SFRICE_025566 (Fragment) n	88.57	175	20	0	1	175	91	265	4e-113	338
TRINITY_DN120450_c0_g1_i1.p2	UniRef90_A0A3D5GXV7	DNA mismatch repair protein MutS (Fragment) n	100	108	0	0	1	108	15	122	8e-69	216
TRINITY_DN12046_c0_g1_i1.p1	UniRef90_UPI0005D0E4AA	zinc finger CCCH domain-containing protein 15 homolog n	82.46	382	55	4	28	408	23	393	0	598
TRINITY_DN120494_c0_g1_i1.p1	UniRef90_S2KPE0	Coenzyme F390 synthetase-like protein n	92.96	142	10	0	1	142	139	280	1e-90	282
TRINITY_DN12049_c0_g1_i1.p1	UniRef90_A0A2W1BF44	G_PROTEIN_RECEP_F1_2 domain-containing protein n	93.29	462	25	3	9	469	1	457	0	883
TRINITY_DN120502_c0_g1_i1.p1	UniRef90_UPI000B37512B	granzyme M-like n	56.76	111	38	3	4	114	158	258	2e-32	126
TRINITY_DN120519_c0_g1_i1.p1	UniRef90_UPI000B374DEB	uncharacterized protein LOC110373176 n	38.21	123	67	4	1	123	1634	1747	1e-12	75.1
TRINITY_DN120531_c0_g1_i1.p1	UniRef90_V7DCM2	Sensor histidine kinase n	90.38	104	10	0	1	104	80	183	2e-57	193
TRINITY_DN120543_c0_g1_i1.p1	UniRef90_UPI000D44A6FB	MFS transporter n	96.61	118	4	0	14	131	4	121	6e-72	229
TRINITY_DN120548_c0_g1_i1.p3	UniRef90_A0A2W0ED18	Amidase (Fragment) n	87.68	138	17	0	1	138	173	310	3e-83	260
TRINITY_DN120560_c0_g1_i1.p1	UniRef90_A0A329BEW8	Glycerol-3-phosphate dehydrogenase (NAD(P)(+)) n	86.11	108	15	0	1	108	215	322	1e-61	204
TRINITY_DN120563_c0_g1_i1.p2	UniRef90_A0A194PK06	Uncharacterized protein n	59.38	32	13	0	70	101	83	114	0.0003	46.6
TRINITY_DN120594_c0_g1_i1.p2	UniRef90_J3E5D2	Non-ribosomal peptide synthase/amino acid adenylation enzyme n	88.61	202	23	0	1	202	2035	2236	2e-106	348
TRINITY_DN120618_c0_g1_i1.p1	UniRef90_A0A2A4K2F8	Uncharacterized protein n	79.77	173	33	1	1	171	429	601	1e-67	232
TRINITY_DN120619_c0_g1_i1.p1	UniRef90_J3IR30	Uncharacterized protein n	63.46	208	74	1	1	206	871	1078	7e-80	271
TRINITY_DN12065_c0_g1_i1.p1	UniRef90_A0A2H1X245	SFRICE_001986 n	86.4	125	15	1	6	130	1	123	1e-75	232
TRINITY_DN12074_c0_g1_i1.p1	UniRef90_A0A2A4K7V4	Uncharacterized protein n	95.41	1633	72	2	1	1632	1	1631	0	3239
TRINITY_DN120756_c0_g1_i1.p1	UniRef90_UPI000C140C40	uncharacterized protein LOC111351333 n	36.54	156	78	8	3	155	1417	1554	1e-13	81.6
TRINITY_DN120767_c0_g1_i1.p1	UniRef90_A0A2W1BYU6	PHD-type domain-containing protein n	76.61	124	29	0	1	124	181	304	9e-61	202
TRINITY_DN120787_c0_g1_i1.p1	UniRef90_A0A423DHI9	Uncharacterized protein n	97.03	101	3	0	1	101	1	101	5e-65	203
TRINITY_DN120789_c0_g1_i1.p1	UniRef90_D4XQJ2	Putative acetyl-CoA carboxylase, biotin carboxylase subunit n	95.68	185	8	0	1	185	399	583	3e-120	367
TRINITY_DN120796_c0_g1_i1.p1	UniRef90_A0A408KXJ6	Preprotein translocase subunit SecD n	95.33	107	5	0	1	107	24	130	6e-64	210
TRINITY_DN1207_c0_g1_i1.p1	UniRef90_UPI000B36CC64	uncharacterized protein LOC110370310 n	71.94	253	68	1	1	253	1	250	2e-125	369
TRINITY_DN1207_c0_g1_i2.p1	UniRef90_UPI000B36CC64	uncharacterized protein LOC110370310 n	71.94	253	68	1	1	253	1	250	2e-125	369
TRINITY_DN1207_c0_g1_i3.p1	UniRef90_UPI000B36CC64	uncharacterized protein LOC110370310 n	71.94	253	68	1	1	253	1	250	2e-125	369
TRINITY_DN120809_c0_g1_i1.p1	UniRef90_A0A480CL39	Cytochrome P450 2C9-like n	58.82	51	21	0	87	137	98	148	2e-08	59.7
TRINITY_DN120809_c0_g1_i2.p1	UniRef90_A0A480CL39	Cytochrome P450 2C9-like n	58.82	51	21	0	87	137	98	148	2e-08	59.7
TRINITY_DN120830_c0_g1_i1.p1	UniRef90_UPI000C1418F7	uncharacterized protein LOC111357866 n	96.48	142	5	0	1	142	677	818	3e-89	289
TRINITY_DN120861_c0_g1_i1.p1	UniRef90_UPI000B9910E8	uncharacterized protein LOC111052431 n	63.33	90	33	0	4	93	143	232	5e-33	125
TRINITY_DN120879_c0_g1_i1.p1	UniRef90_A0A2A4J3N7	BED-type domain-containing protein n	75.24	105	24	1	1	103	887	991	8e-43	160
TRINITY_DN120884_c0_g1_i1.p2	UniRef90_Q8YIU8	Phosphoglucosamine mutase n	93.53	170	11	0	1	170	32	201	1e-110	335
TRINITY_DN1208_c0_g1_i1.p1	UniRef90_A0A2W1BUK7	Coatomer subunit epsilon n	93.71	302	19	0	1	302	1	302	0	553
TRINITY_DN120906_c0_g1_i1.p1	UniRef90_A0A480CRS6	Neuronal-specific septin-3 isoform X1 n	48.15	135	48	3	5	117	49	183	4e-20	94.7
TRINITY_DN120911_c0_g1_i1.p1	UniRef90_E0AD27	Gloverin n	61.96	184	60	4	29	211	1	175	8e-71	225
TRINITY_DN120919_c0_g1_i1.p1	UniRef90_A0A2A4JXJ0	Ig-like domain-containing protein n	91.08	213	17	2	1	212	63	274	3e-130	380
TRINITY_DN120934_c0_g1_i1.p1	UniRef90_A0A3S2P2B0	DDE Tnp4 domain-containing protein n	86.21	116	14	1	1	116	1	114	1e-52	182
TRINITY_DN120957_c0_g1_i1.p1	UniRef90_A0A2H3YI11	classical arabinogalactan protein 9-like n	84.15	82	13	0	57	138	140	221	1e-21	97.4
TRINITY_DN120990_c0_g1_i1.p1	UniRef90_E7D014	Serine protease 62 n	68.86	167	52	0	2	168	44	210	1e-78	246
TRINITY_DN120994_c0_g1_i1.p1	UniRef90_UPI000EF7A3BB	uncharacterized protein LOC113497479 n	78.81	151	32	0	1	151	1	151	3e-85	259
TRINITY_DN121072_c0_g1_i1.p1	UniRef90_M5D3Q2	Uncharacterized protein n	97.98	198	4	0	1	198	64	261	5e-142	409
TRINITY_DN121093_c0_g1_i1.p1	UniRef90_V9WT11	Nucleotide cyclase n	83.18	107	18	0	1	107	1	107	2e-51	179
TRINITY_DN121094_c0_g1_i1.p1	UniRef90_A0A2W1B8K7	Uncharacterized protein n	59.46	222	79	3	2	223	145	355	4e-84	266
TRINITY_DN1210_c1_g1_i1.p1	UniRef90_A0A2H1WYP6	SFRICE_025613 n	75.2	492	115	4	1	490	1	487	0	777
TRINITY_DN121108_c0_g1_i1.p1	UniRef90_J3IXQ6	Amino acid adenylation enzyme/thioester reductase family protein n	75.58	86	21	0	63	148	746	831	3e-32	132
TRINITY_DN121135_c0_g1_i1.p1	UniRef90_Q1I3J8	Sarcosine oxidase, delta subunit n	98.84	86	1	0	86	171	1	86	9e-58	188
TRINITY_DN121154_c0_g1_i1.p1	UniRef90_A0A379KJR3	FAD-binding 9 siderophore-interacting domain-containing protein n	91.76	182	15	0	1	182	71	252	2e-115	340
TRINITY_DN121155_c0_g1_i1.p1	UniRef90_UPI000EF84A8B	uncharacterized protein LOC113504747 n	78.5	107	22	1	1	106	61	167	7e-51	177
TRINITY_DN121181_c0_g1_i1.p1	UniRef90_UPI0010BF6D7E	hypothetical protein n	88.32	137	16	0	1	137	106	242	9e-79	245
TRINITY_DN121182_c0_g1_i1.p1	UniRef90_A0A1H0L2G8	3-mercaptopyruvate sulfurtransferase SseA, contains two rhodanese domains n	89.57	115	12	0	1	115	320	434	1e-62	211
TRINITY_DN121184_c0_g1_i1.p1	UniRef90_UPI000C13F808	protein phosphatase 1D n	92.59	27	2	0	78	104	306	332	1e-08	62
TRINITY_DN121187_c0_g1_i1.p1	UniRef90_A0A2H1V7T3	SFRICE_025409 n	97.52	121	3	0	1	121	298	418	4e-78	248
TRINITY_DN121191_c0_g1_i1.p1	UniRef90_A0A2H1WBC1	SFRICE_010929 n	79.81	104	19	1	24	125	32	135	2e-48	170
TRINITY_DN121195_c0_g1_i1.p2	UniRef90_Q88FC9	Glycerol-3-phosphate dehydrogenase [NAD(P)+] n	94.64	112	6	0	1	112	1	112	2e-67	218
TRINITY_DN121199_c0_g1_i1.p1	UniRef90_UPI000EF820C2	uncharacterized protein LOC113509007 n	43.42	228	124	3	1	227	36	259	3e-48	173
TRINITY_DN121202_c0_g1_i1.p1	UniRef90_UPI00057AA211	uncharacterized protein LOC105061096 n	100	114	0	0	1	114	331	444	2e-75	243
TRINITY_DN121216_c0_g1_i1.p2	UniRef90_Q1I2Y9	P-type ATPase, Mg2+ ATPase transporter n	76.64	137	32	0	1	137	376	512	3e-62	215
TRINITY_DN12128_c0_g1_i1.p1	UniRef90_UPI00106B2AF8	DEAD/DEAH box helicase n	93.62	141	9	0	1	141	96	236	4e-89	271
TRINITY_DN121323_c0_g1_i1.p1	UniRef90_A0A099E788	Uncharacterized protein n	67.38	141	41	2	25	160	1	141	8e-53	179
TRINITY_DN121327_c0_g1_i1.p1	UniRef90_J2Y3K9	TonB-dependent siderophore receptor n	90.59	202	19	0	1	202	533	734	3e-124	380
TRINITY_DN121359_c0_g1_i1.p1	UniRef90_A0A404MCJ4	Uncharacterized protein n	53.19	94	38	1	2	95	7	94	4e-20	89
TRINITY_DN121368_c0_g1_i1.p1	UniRef90_UPI000DC14B84	putative nuclease HARBI1 n	63.38	142	43	2	14	146	9	150	4e-50	177
TRINITY_DN121381_c0_g1_i1.p1	UniRef90_A0A2U4H7F2	Serine hydrolase n	92.59	135	10	0	1	135	378	512	7e-77	248
TRINITY_DN121385_c0_g1_i1.p1	UniRef90_A0A383S2U4	Histidine ammonia-lyase n	92.02	351	28	0	1	351	100	450	0	655
TRINITY_DN121396_c0_g1_i1.p1	UniRef90_A0A1B2D7Z9	Phospholipase n	94.49	127	6	1	1	126	285	411	3e-61	208
TRINITY_DN121402_c0_g1_i1.p1	UniRef90_A0A407W8N2	Lipid A 1-diphosphate synthase n	90.73	151	14	0	1	151	92	242	3e-96	290
TRINITY_DN121403_c0_g1_i1.p1	UniRef90_A0A2A4J3N7	BED-type domain-containing protein n	57.95	176	65	3	1	170	1240	1412	3e-54	197
TRINITY_DN121416_c0_g1_i1.p2	UniRef90_V7DI20	ABC transporter substrate-binding protein n	94.44	108	6	0	1	108	28	135	7e-65	204
TRINITY_DN121459_c0_g1_i1.p2	UniRef90_A0A3N4NCY9	DNA helicase n	87.27	110	14	0	1	110	70	179	2e-48	176
TRINITY_DN121466_c0_g1_i1.p2	UniRef90_J3IVS6	Putative membrane-associated, metal-dependent hydrolase n	91.45	117	10	0	1	117	351	467	2e-68	227
TRINITY_DN121473_c0_g1_i1.p2	UniRef90_A0A3A8ESY4	Molecular chaperone DnaJ n	91.96	112	9	0	1	112	228	339	4e-63	207
TRINITY_DN121486_c0_g1_i1.p1	UniRef90_A0A1V1WC25	Odorant binding protein 20 n	80.95	147	28	0	11	157	1	147	5e-85	258
TRINITY_DN121489_c0_g1_i1.p2	UniRef90_UPI000534339D	uncharacterized protein LOC104689559 n	55.65	124	55	0	1	124	496	619	3e-34	135
TRINITY_DN121503_c0_g1_i1.p1	UniRef90_A0A2H1VI00	SFRICE_012009 (Fragment) n	94.74	19	1	0	1	19	180	198	0.0008	48.1
TRINITY_DN12150_c0_g1_i1.p1	UniRef90_A0A385H8V6	Glycoprotein hormone beta 5B n	84.78	138	21	0	6	143	48	185	1e-83	256
TRINITY_DN121528_c0_g1_i1.p2	UniRef90_A0A3Q8U2P5	Phage gp6-like head-tail connector protein n	84.85	132	20	0	1	132	1	132	7e-71	221
TRINITY_DN121570_c0_g1_i1.p1	UniRef90_A0A2H1V8D5	SFRICE_037136 (Fragment) n	42.55	94	50	1	12	105	153	242	1e-16	82.8
TRINITY_DN121570_c0_g1_i1.p1	UniRef90_A0A2H1V8D5	SFRICE_037136 (Fragment) n	38.1	84	48	1	22	105	79	158	3e-10	64.7
TRINITY_DN121570_c0_g1_i1.p1	UniRef90_A0A2H1V8D5	SFRICE_037136 (Fragment) n	34.94	83	49	2	23	105	1	78	7e-09	60.8
TRINITY_DN121575_c0_g1_i1.p2	UniRef90_A0A3D4SMW3	NAD-glutamate dehydrogenase (Fragment) n	92.79	111	8	0	1	111	137	247	5e-60	210
TRINITY_DN121578_c0_g1_i1.p2	UniRef90_A0A1Q9R5I0	Glutathione import ATP-binding protein GsiA n	95.54	157	7	0	1	157	388	544	5e-99	307
TRINITY_DN121578_c0_g1_i1.p2	UniRef90_A0A1Q9R5I0	Glutathione import ATP-binding protein GsiA n	38.21	123	75	1	10	131	136	258	1e-14	81.3
TRINITY_DN121592_c0_g1_i1.p1	UniRef90_A0A3R3SKN4	Uncharacterized protein n	65.71	35	10	1	1	35	47	79	2e-05	49.7
TRINITY_DN121609_c0_g1_i1.p3	UniRef90_A0A3R2R759	Putative acyl-CoA dehydrogenase AidB n	97.95	146	3	0	1	146	12	157	4e-99	297
TRINITY_DN121612_c0_g1_i1.p1	UniRef90_D7LDR8	NTP_transferase domain-containing protein n	91.84	147	12	0	5	151	215	361	4e-94	288
TRINITY_DN12162_c0_g1_i1.p1	UniRef90_A0A2H1VES6	SFRICE_038753 (Fragment) n	89.66	29	3	0	79	107	188	216	8e-07	55.5
TRINITY_DN121645_c0_g1_i1.p2	UniRef90_A0A1S2JTN6	Pyrroloquinoline quinone biosynthesis protein PqqE (Fragment) n	97.14	105	3	0	1	105	60	164	2e-63	206
TRINITY_DN121662_c0_g1_i1.p1	UniRef90_A0A089WS19	Glutamate-1-semialdehyde 2,1-aminomutase n	94.68	188	10	0	1	188	210	397	7e-124	369
TRINITY_DN121688_c0_g1_i1.p3	UniRef90_A0A072TLL3	Amino acid ABC transporter membrane protein 2, PAAT family n	99.1	111	1	0	1	111	110	220	4e-73	228
TRINITY_DN121705_c0_g1_i1.p1	UniRef90_F5R748	Peptidylprolyl isomerase n	98.43	127	2	0	1	127	18	144	8e-79	256
TRINITY_DN121708_c0_g1_i1.p1	UniRef90_A0A2W1BGR8	Reverse transcriptase domain-containing protein n	57.4	223	80	3	2	210	150	371	4e-74	247
TRINITY_DN121714_c0_g1_i1.p1	UniRef90_UPI00057A7B0E	uncharacterized protein LOC105034073 isoform X1 n	100	111	0	0	1	111	218	328	5e-71	230
TRINITY_DN121719_c0_g1_i1.p1	UniRef90_UPI000B36EB0B	protein tramtrack, beta isoform-like isoform X41 n	46.23	106	51	2	1	101	255	359	5e-15	79.3
TRINITY_DN121733_c0_g1_i1.p1	UniRef90_C4WMH8	Isoleucine--tRNA ligase n	97.74	133	3	0	1	133	388	520	4e-82	271
TRINITY_DN12173_c0_g1_i1.p1	UniRef90_V9VIE0	Sid 1 n	77.78	792	161	5	1	780	1	789	0	1241
TRINITY_DN121801_c0_g1_i1.p1	UniRef90_A0A0K8T8H9	Uncharacterized protein n	62.83	191	68	2	1	190	226	414	2e-76	247
TRINITY_DN121802_c0_g1_i1.p2	UniRef90_S2KJF8	Nuclease n	90.25	236	23	0	1	236	1	236	1e-136	397
TRINITY_DN121830_c0_g1_i1.p2	UniRef90_A0A3R3S744	Glucokinase n	95.15	165	8	0	1	165	155	319	5e-105	316
TRINITY_DN121840_c0_g1_i1.p3	UniRef90_A0A2W5HSG0	Bifunctional protein GlmU (Fragment) n	90.82	98	9	0	1	98	2	99	5e-53	181
TRINITY_DN121849_c0_g1_i1.p1	UniRef90_A0A031IX77	Isoprenoid biosynthesis protein n	91.74	109	9	0	1	109	1	109	2e-64	207
TRINITY_DN121852_c0_g1_i1.p1	UniRef90_A0A1B5DQA8	2-deoxystreptamine N-acetyl-D-glucosaminyltransferase n	93.2	103	7	0	1	103	2	104	4e-60	200
TRINITY_DN121868_c0_g1_i1.p1	UniRef90_A0A2A4JEJ9	Uncharacterized protein n	90.45	157	13	1	1	157	119	273	2e-96	294
TRINITY_DN121869_c0_g1_i1.p2	UniRef90_J3IXC3	Molybdenum cofactor guanylyltransferase n	93	100	7	0	1	100	1	100	2e-48	164
TRINITY_DN121901_c0_g1_i1.p1	UniRef90_UPI000B3751D4	tenascin-like n	44.27	131	62	4	1	124	1	127	2e-21	100
TRINITY_DN121901_c0_g1_i1.p1	UniRef90_UPI000B3751D4	tenascin-like n	39.58	96	50	3	35	122	535	630	5e-08	61.2
TRINITY_DN121905_c0_g1_i1.p1	UniRef90_A0A2A4JWG0	Uncharacterized protein n	90.76	119	9	1	1	117	1	119	1e-67	222
TRINITY_DN121915_c0_g1_i1.p1	UniRef90_M1HIR7	Glutathione S-transferase n	100	216	0	0	1	216	1	216	3e-158	449
TRINITY_DN121924_c0_g1_i1.p2	UniRef90_B4ST22	DUF2268 domain-containing protein n	95.2	125	6	0	1	125	38	162	1e-76	241
TRINITY_DN121938_c0_g1_i1.p3	UniRef90_A0A367LZI1	AMP-binding domain-containing protein (Fragment) n	87.3	126	16	0	1	126	88	213	2e-70	222
TRINITY_DN12195_c0_g1_i1.p1	UniRef90_S6JD24	Succinate dehydrogenase n	96.15	234	9	0	1	234	1	234	7e-167	473
TRINITY_DN121973_c0_g1_i1.p2	UniRef90_A0A3R4MU72	Succinyl-CoA:(R)-benzylsuccinate CoA-transferase subunit BbsF n	91.07	112	10	0	2	113	142	253	1e-63	206
TRINITY_DN121982_c0_g1_i1.p2	UniRef90_UPI001036AC7B	type I DNA topoisomerase n	96.11	180	7	0	1	180	109	288	3e-119	357
TRINITY_DN122018_c0_g1_i1.p1	UniRef90_Q5XK18	Pgp protein n	94.69	113	6	0	20	132	1	113	4e-67	214
TRINITY_DN122037_c0_g1_i1.p1	UniRef90_A0A2A4K549	Abhydro_lipase domain-containing protein n	81.74	115	21	0	2	116	571	685	2e-60	207
TRINITY_DN122039_c0_g1_i1.p2	UniRef90_A0A0M1ENK4	Chemotaxis protein CheY n	87.5	176	19	1	1	176	57	229	5e-86	265
TRINITY_DN122048_c0_g1_i1.p2	UniRef90_S2K329	Uncharacterized protein n	87.74	106	13	0	1	106	249	354	1e-58	196
TRINITY_DN122081_c0_g1_i1.p1	UniRef90_UPI000CE585D6	uncharacterized protein LOC112058109 n	29.34	167	78	4	28	155	512	677	2e-07	60.1
TRINITY_DN122085_c0_g1_i1.p1	UniRef90_J3DQW5	RecBCD enzyme subunit RecC n	97.57	247	6	0	1	247	50	296	1e-162	493
TRINITY_DN12209_c0_g1_i1.p1	UniRef90_N9C617	Uncharacterized protein n	89.46	408	43	0	3	410	1	408	0	757
TRINITY_DN12210_c0_g1_i1.p1	UniRef90_A0A2W1BVV9	Peptidase S1 domain-containing protein n	90.54	391	35	1	1	389	1	391	0	749
TRINITY_DN122117_c0_g1_i1.p1	UniRef90_S2K902	GntR family transcriptional regulator n	91.03	156	14	0	13	168	1	156	1e-94	295
TRINITY_DN122131_c0_g1_i1.p1	UniRef90_UPI000C143FFC	twinkle protein, mitochondrial n	96.55	29	1	0	1	29	377	405	2e-08	62.8
TRINITY_DN122139_c0_g1_i1.p1	UniRef90_A0A239CCW0	Uncharacterized protein n	42.27	97	55	1	1	96	24	120	3e-09	61.2
TRINITY_DN122143_c0_g1_i1.p1	UniRef90_J2Y4V0	Competence protein A n	79.59	147	30	0	1	147	6	152	1e-74	236
TRINITY_DN122156_c0_g1_i1.p1	UniRef90_A0A407NMX4	Uncharacterized protein n	66.67	54	14	1	1	50	114	167	2e-10	64.7
[truncated: 50,761 more rows]
