# Supplementary material for: Family dinner: Transcriptional plasticity of five Noctuidae (Lepidoptera) feeding on three host plant species
Source: Ecol Evol. 2022 Sep 6;12(9):e9258. doi: 10.1002/ece3.9258 (PMC9448971; doi:10.1002/ece3.9258)
Supplement: Supplementary file 23 — Table S9e [file ECE3-12-e9258-s004.xlsx]

## Sheet: Blad1
Supplementary Table 9e. BLASTP annotated genes using UniRef90 database.
Trichoplusia ni
Gene-protein_ID	sseqid	description	pident	length	mismatch	gapopen	qstart	qend	sstart	send	evalue	bitscore
TRINITY_DN100000_c0_g1_i1.p1	UniRef90_A0A3Q3IQ71	Rab-GAP TBC domain-containing protein n	94.06	101	6	0	1	101	166	266	4e-61	204
TRINITY_DN10000_c0_g1_i1.p1	UniRef90_UPI000EF7D980	phospholipase A1-like n	100	264	0	0	13	276	1	264	0	542
TRINITY_DN10000_c0_g1_i2.p1	UniRef90_UPI000EF7D980	phospholipase A1-like n	99.5	199	1	0	13	211	1	199	6e-141	412
TRINITY_DN100016_c0_g1_i1.p1	UniRef90_Q88FQ6	Na(+)/H(+) antiporter NhaB n	88.33	120	14	0	1	120	236	355	4e-65	217
TRINITY_DN100023_c0_g1_i1.p1	UniRef90_A0A3B4Z3S0	Uncharacterized protein n	91.37	139	12	0	1	139	345	483	1e-82	265
TRINITY_DN10002_c0_g1_i1.p1	UniRef90_A0A2A4JRU7	PX domain-containing protein n	93.71	175	11	0	1	175	245	419	2e-113	341
TRINITY_DN10002_c0_g1_i2.p1	UniRef90_A0A2A4JRU7	PX domain-containing protein n	95.94	419	17	0	1	419	1	419	0	843
TRINITY_DN100038_c0_g1_i1.p1	UniRef90_UPI0005534D4F	collagen type IV alpha-3-binding protein-like n	95.65	92	4	0	34	125	1	92	3e-57	195
TRINITY_DN100039_c0_g1_i1.p1	UniRef90_A0A0S7F698	ATRX (Fragment) n	97.67	129	3	0	1	129	326	454	4e-85	271
TRINITY_DN10003_c0_g1_i1.p2	UniRef90_UPI000EF7C486	purine nucleoside phosphorylase-like isoform X1 n	98.19	331	0	1	41	365	1	331	0	664
TRINITY_DN10003_c0_g1_i2.p2	UniRef90_UPI000EF7C486	purine nucleoside phosphorylase-like isoform X1 n	100	331	0	0	41	371	1	331	0	686
TRINITY_DN10003_c0_g1_i3.p2	UniRef90_UPI000EF7C486	purine nucleoside phosphorylase-like isoform X1 n	98.19	331	0	1	41	365	1	331	0	664
TRINITY_DN10003_c0_g1_i4.p2	UniRef90_UPI000EF7C486	purine nucleoside phosphorylase-like isoform X1 n	100	331	0	0	41	371	1	331	0	686
TRINITY_DN100042_c0_g1_i1.p1	UniRef90_UPI0003C0ABCD	hypothetical protein n	98.1	105	2	0	1	105	34	138	7e-67	216
TRINITY_DN100047_c0_g1_i1.p1	UniRef90_A0A2P6RZF9	Putative YTH domain-containing protein n	99.15	118	1	0	1	118	55	172	6e-72	238
TRINITY_DN100048_c0_g1_i1.p1	UniRef90_J2YJB2	Putative Zn-dependent hydrolase of beta-lactamase fold containing protein n	94.66	131	7	0	1	131	194	324	1e-82	259
TRINITY_DN10004_c0_g1_i1.p3	UniRef90_A0A2W1B9D3	KLRAQ domain-containing protein n	91.24	434	38	0	1	434	1	434	0	786
TRINITY_DN100057_c0_g1_i1.p1	UniRef90_A0A3Q3JT50	Uncharacterized protein n	96.99	133	4	0	1	133	575	707	3e-80	262
TRINITY_DN100057_c0_g1_i1.p1	UniRef90_A0A3Q3JT50	Uncharacterized protein n	46.25	80	43	0	53	132	330	409	2e-11	71.6
TRINITY_DN10006_c0_g1_i1.p1	UniRef90_J8UWK9	Cell division protein FtsK n	100	169	0	0	1	169	52	220	8e-118	345
TRINITY_DN100070_c0_g1_i1.p1	UniRef90_UPI00110EA5D9	round spermatid basic protein 1-like n	84	125	20	0	13	137	918	1042	3e-60	211
TRINITY_DN100071_c0_g1_i1.p1	UniRef90_L0FT16	Peptidase_M16_C domain-containing protein n	92.42	132	10	0	1	132	78	209	1e-78	252
TRINITY_DN10007_c0_g1_i1.p1	UniRef90_A0A2W1BX78	Lysine--tRNA ligase n	94.41	572	32	0	28	599	9	580	0	1131
TRINITY_DN10007_c0_g1_i2.p1	UniRef90_A0A2W1BX78	Lysine--tRNA ligase n	94.48	580	32	0	1	580	1	580	0	1145
TRINITY_DN10007_c0_g1_i3.p1	UniRef90_A0A2W1BX78	Lysine--tRNA ligase n	94.48	580	32	0	1	580	1	580	0	1145
TRINITY_DN10007_c0_g1_i4.p1	UniRef90_A0A2W1BX78	Lysine--tRNA ligase n	94.48	580	32	0	1	580	1	580	0	1145
TRINITY_DN100094_c0_g1_i1.p1	UniRef90_UPI0008747347	uncharacterized protein LOC108890303 n	79.59	245	46	2	2	246	997	1237	2e-99	328
TRINITY_DN10009_c0_g1_i1.p1	UniRef90_N9FFX4	2-methylisocitrate lyase n	97.19	285	8	0	1	285	9	293	0	567
TRINITY_DN100112_c0_g1_i1.p1	UniRef90_H9F306	Zinc finger MYM-type protein 5 isoform 3 (Fragment) n	97.4	192	5	0	1	192	36	227	2e-123	379
TRINITY_DN100124_c0_g1_i1.p1	UniRef90_A0A3Q3K1N0	Uncharacterized protein n	100	101	0	0	1	101	681	781	6e-54	193
TRINITY_DN10013_c0_g1_i1.p1	UniRef90_A0A2W1BRL4	MFS domain-containing protein n	92.95	808	50	4	1	805	1	804	0	1499
TRINITY_DN100145_c0_g1_i1.p1	UniRef90_A0A4U5UJA6	Cytoplasmic polyadenylation element-binding protein 2 n	98.15	108	2	0	1	108	219	326	1e-63	214
TRINITY_DN10014_c0_g1_i1.p1	UniRef90_UPI000EF83577	probable cytochrome P450 9f2 n	99.62	526	2	0	1	526	1	526	0	1084
TRINITY_DN100155_c0_g1_i1.p2	UniRef90_A0A377QSG5	Flagellar hook-associated protein 2 n	94.29	105	6	0	1	105	175	279	9e-58	196
TRINITY_DN100159_c0_g1_i1.p1	UniRef90_A0A3Q3JDB6	PDZ domain-containing protein n	100	89	0	0	1	89	14	102	8e-56	183
TRINITY_DN10015_c0_g1_i1.p1	UniRef90_UPI000CE588FA	phosphate carrier protein, mitochondrial-like n	89.72	360	32	3	1	359	1	356	0	656
TRINITY_DN10016_c0_g1_i1.p1	UniRef90_H9JDC0	Uncharacterized protein n	93.47	674	44	0	1	674	1	674	0	1323
TRINITY_DN100172_c0_g1_i1.p1	UniRef90_A0A2P6P282	Putative NADH-ubiquinone reductase complex 1 MLRQ subunit n	100	86	0	0	21	106	2	87	3e-56	181
TRINITY_DN10017_c1_g2_i1.p1	UniRef90_H9IZ08	Peptidase_M24 domain-containing protein n	91.29	379	33	0	1	379	1	379	0	699
TRINITY_DN10018_c0_g1_i1.p1	UniRef90_A0A3B5ACS1	CRAL-TRIO domain-containing protein n	97.67	129	3	0	1	129	102	230	6e-88	271
TRINITY_DN100197_c0_g1_i1.p1	UniRef90_UPI00054D1CCA	canalicular multispecific organic anion transporter 2-like n	93.91	115	7	0	1	115	16	130	6e-71	227
TRINITY_DN100209_c0_g1_i1.p2	UniRef90_J7VJW6	MFS domain-containing protein n	99.16	119	1	0	1	119	256	374	1e-70	229
TRINITY_DN10020_c0_g1_i1.p1	UniRef90_UPI000EF78A7B	disks large-associated protein 5 n	98.95	569	4	1	1	567	1	569	0	1133
TRINITY_DN10020_c0_g1_i2.p1	UniRef90_UPI000EF78A7B	disks large-associated protein 5 n	98.88	538	4	1	18	553	32	569	0	1069
TRINITY_DN10020_c1_g1_i1.p2	UniRef90_UPI000EF77671	AN1-type zinc finger protein 4-like n	100	239	0	0	1	239	1	239	5e-170	492
TRINITY_DN100215_c0_g1_i1.p2	UniRef90_M5CT35	Inner membrane protein yiaA n	100	114	0	0	25	138	21	134	4e-69	217
TRINITY_DN100223_c0_g1_i1.p1	UniRef90_A0A3Q3WL49	OTU domain-containing protein n	77.42	93	21	0	51	143	68	160	5e-45	159
TRINITY_DN100226_c0_g1_i1.p2	UniRef90_A0A4U5UQX1	UPF0688 protein C1orf174-like protein n	79.63	108	19	2	1	107	90	195	6e-52	174
TRINITY_DN10023_c2_g1_i1.p1	UniRef90_A0A2W1BAL9	UDP-glucuronosyltransferase n	60.81	518	199	4	1	515	1	517	0	642
TRINITY_DN10024_c0_g1_i1.p1	UniRef90_A0A2A4JS73	Uncharacterized protein n	56.3	135	58	1	1	134	319	453	6e-47	171
TRINITY_DN100250_c0_g1_i1.p1	UniRef90_A0A356JFS9	DUF4105 domain-containing protein (Fragment) n	92.45	106	8	0	2	107	91	196	4e-63	210
TRINITY_DN100251_c0_g1_i1.p1	UniRef90_Q8IUR6-2	Isoform 2 of CREB3 regulatory factor n	99.1	111	1	0	1	111	297	407	5e-63	209
TRINITY_DN100258_c0_g1_i1.p1	UniRef90_A0A3Q3WE22	Protein kinase C and casein kinase substrate in neurons 1a n	95.58	113	5	0	1	113	68	180	2e-67	220
TRINITY_DN100272_c0_g1_i1.p1	UniRef90_A0A0M3A070	Uncharacterized protein n	72.34	141	39	0	1	141	646	786	2e-61	213
TRINITY_DN100279_c0_g1_i1.p1	UniRef90_UPI000EF7B348	uncharacterized protein LOC113498338 n	100	127	0	0	1	127	293	419	3e-84	266
TRINITY_DN100281_c0_g1_i1.p1	UniRef90_UPI0002C32CD7	probable chalcone--flavonone isomerase 3 n	100	122	0	0	1	122	64	185	3e-77	239
TRINITY_DN1002_c0_g1_i1.p1	UniRef90_A0A257D198	Phosphoribosylformylglycinamidine synthase (Fragment) n	95.12	205	10	0	1	205	394	598	3e-135	410
TRINITY_DN100303_c0_g1_i1.p1	UniRef90_A0A0M2WM14	Aspartokinase n	98.84	172	2	0	1	172	146	317	1e-117	352
TRINITY_DN100317_c0_g1_i1.p2	UniRef90_L0GMW6	Elongation factor Ts n	91.94	124	10	0	1	124	130	253	5e-72	229
TRINITY_DN10031_c0_g1_i1.p1	UniRef90_UPI000EF77822	uncharacterized protein LOC113500029 n	100	252	0	0	1	252	1	252	4e-180	508
TRINITY_DN100324_c0_g1_i1.p1	UniRef90_UPI0009B3BF6E	regulating synaptic membrane exocytosis protein 1-like isoform X23 n	100	114	0	0	1	114	1038	1151	3e-63	219
TRINITY_DN100390_c0_g1_i1.p1	UniRef90_B2FSW8	Alginate lyase n	97.06	102	3	0	1	102	341	442	7e-60	206
TRINITY_DN100400_c0_g1_i1.p2	UniRef90_UPI00106D1B56	aminotransferase class V-fold PLP-dependent enzyme n	92.45	106	3	1	1	101	122	227	2e-60	196
TRINITY_DN100408_c0_g1_i1.p1	UniRef90_A0A3R3D106	Uncharacterized protein n	69.64	56	17	0	54	109	16	71	2e-16	80.9
TRINITY_DN100440_c0_g1_i1.p1	UniRef90_A0A0S7LJH9	6PGD (Fragment) n	87.61	113	14	0	16	128	23	135	5e-64	206
TRINITY_DN100453_c0_g1_i1.p1	UniRef90_A0A1S2JTN6	Pyrroloquinoline quinone biosynthesis protein PqqE (Fragment) n	98.15	108	2	0	1	108	59	166	1e-67	217
TRINITY_DN10045_c0_g1_i1.p1	UniRef90_A0A0F8BX17	Sphingosine-1-phosphate phosphatase 1 n	75	100	19	2	1	100	42	135	9e-42	153
TRINITY_DN100473_c0_g1_i1.p1	UniRef90_Q9WWR2	Cytochrome bo(3) ubiquinol oxidase subunit 1 n	96.04	101	4	0	1	101	1	101	3e-57	198
TRINITY_DN100487_c0_g1_i1.p1	UniRef90_UPI000496E554	beta-enolase n	96.43	112	4	0	1	112	51	162	6e-69	221
TRINITY_DN100502_c0_g1_i1.p2	UniRef90_A0A3R4FSM4	Bacteriophage N4 receptor, outer membrane subunit n	95.5	111	5	0	5	115	1	111	5e-69	218
TRINITY_DN100518_c0_g1_i1.p1	UniRef90_A0A2A4JXL1	Reverse transcriptase domain-containing protein n	56.33	229	95	2	1	229	357	580	5e-74	253
TRINITY_DN100527_c0_g1_i1.p1	UniRef90_A0A4U5VFS4	DDB1-and CUL4-associated factor 5 WD repeat-containing protein 22 n	90.91	77	7	0	6	82	542	618	4e-18	90.1
TRINITY_DN100528_c0_g1_i1.p2	UniRef90_Q06342	Basic juvenile hormone-suppressible protein 1 n	99.07	107	1	0	1	107	504	610	7e-66	223
TRINITY_DN100529_c0_g1_i1.p1	UniRef90_A0A2W1BT74	Uncharacterized protein n	93.22	236	16	0	1	236	202	437	7e-160	463
TRINITY_DN100532_c0_g1_i1.p1	UniRef90_A0A3Q2W865	Uncharacterized protein n	99.23	130	1	0	1	130	173	302	6e-86	269
TRINITY_DN100547_c0_g1_i1.p2	UniRef90_A0A3Q4AKL6	Annexin n	89.74	117	12	0	1	117	126	242	1e-69	222
TRINITY_DN100553_c0_g1_i1.p1	UniRef90_UPI0009B3D98A	LOW QUALITY PROTEIN: WD repeat-containing protein 3 n	100	113	0	0	1	113	699	811	4e-67	228
TRINITY_DN100582_c0_g1_i1.p1	UniRef90_A0A3R5R4V6	Putative HTH-type transcriptional regulator YjiR n	94.29	105	6	0	1	105	169	273	1e-62	210
TRINITY_DN100586_c0_g1_i1.p1	UniRef90_A0A2I2Z245	Uncharacterized protein n	100	127	0	0	1	127	99	225	9e-83	254
TRINITY_DN10059_c0_g1_i1.p1	UniRef90_UPI000EF84C6E	uncharacterized protein LOC113499599 n	100	458	0	0	1	458	1	458	0	936
TRINITY_DN10059_c0_g1_i1.p1	UniRef90_UPI000EF84C6E	uncharacterized protein LOC113499599 n	27.51	378	261	7	85	457	581	950	3e-40	166
TRINITY_DN100603_c0_g1_i1.p1	UniRef90_A0A3Q3IZM2	Uncharacterized protein n	100	101	0	0	1	101	106	206	2e-65	208
TRINITY_DN100607_c0_g1_i1.p1	UniRef90_A0A2P6PDX3	Putative S-phase kinase-associated protein n	99.08	109	1	0	1	109	40	148	1e-70	220
TRINITY_DN10063_c0_g1_i1.p1	UniRef90_Q1IFZ7	Cyclic nucleotide-binding transcriptional regulator Vfr n	94.16	137	8	0	1	137	78	214	1e-88	269
TRINITY_DN100645_c0_g1_i1.p1	UniRef90_UPI000521604F	uncharacterized protein LOC104285113 n	40	95	57	0	1	95	863	957	8e-12	72
TRINITY_DN100670_c0_g1_i1.p2	UniRef90_A0A0K2IFD8	Uncharacterized protein n	96.12	103	4	0	43	145	1	103	3e-64	207
TRINITY_DN100672_c0_g1_i1.p1	UniRef90_A0A4U5V9H1	Protein PRRC2B HLA-B-associated transcript 2-like 1 n	91.75	97	8	0	1	97	811	907	4e-53	191
TRINITY_DN100675_c0_g1_i1.p1	UniRef90_UPI0009B45228	RNA-binding motif protein, X-linked 2 n	90.85	142	13	0	1	142	10	151	2e-88	274
TRINITY_DN100682_c0_g1_i1.p1	UniRef90_UPI000EF7C843	uncharacterized protein LOC113505185 n	99.11	112	1	0	1	112	752	863	9e-64	220
TRINITY_DN100685_c0_g1_i1.p2	UniRef90_A0A3P8VDZ4	N-acetylglucosamine-6-sulfatase n	92.04	113	9	0	1	113	191	303	4e-67	223
TRINITY_DN100686_c0_g1_i1.p1	UniRef90_M5CYM2	Ferric anguibactin receptor n	97.46	118	3	0	2	119	73	190	2e-70	235
TRINITY_DN100704_c0_g1_i1.p1	UniRef90_M5X2W5	Uncharacterized protein n	90.51	137	13	0	1	137	1	137	3e-85	258
TRINITY_DN100744_c0_g1_i1.p3	UniRef90_A0A408C7X4	DUF4159 domain-containing protein n	98.26	115	2	0	1	115	15	129	4e-78	238
TRINITY_DN100759_c0_g1_i1.p1	UniRef90_UPI000BBE46A4	AT-rich interactive domain-containing protein 1B-like isoform X1 n	80.43	92	17	1	1	91	1293	1384	4e-37	145
TRINITY_DN100760_c0_g1_i1.p1	UniRef90_A0A3B5KGT6	Uncharacterized protein n	87.5	24	3	0	1	24	333	356	0.0002	51.2
TRINITY_DN100766_c0_g1_i1.p1	UniRef90_A0A484D658	Uncharacterized protein n	96.55	116	4	0	24	139	135	250	6e-77	249
TRINITY_DN100815_c0_g1_i1.p1	UniRef90_A0A1Z5R5Q4	Uncharacterized protein n	92.91	127	9	0	1	127	82	208	9e-83	268
TRINITY_DN10081_c0_g1_i1.p1	UniRef90_A0A2A4J568	Lipase domain-containing protein n	50.66	227	72	8	32	247	346	543	2e-50	184
TRINITY_DN100829_c0_g1_i1.p2	UniRef90_A0A2P6SLI5	Uncharacterized protein n	97.84	139	3	0	1	139	3	141	2e-94	281
TRINITY_DN100834_c0_g1_i1.p1	UniRef90_Q93139	ORF2 n	61.42	127	49	0	1	127	566	692	5e-47	174
TRINITY_DN100835_c0_g1_i1.p2	UniRef90_A0A1A7YPM8	Discs, largehomolog 1, like (Fragment) n	99.16	119	1	0	1	119	87	205	6e-77	238
TRINITY_DN100839_c0_g1_i1.p1	UniRef90_A0A0F8BKT4	UPF0469 protein n	97.26	146	3	1	1	146	53	197	2e-89	284
TRINITY_DN10083_c0_g1_i1.p1	UniRef90_M5CJZ9	Srpc1 protein n	97.51	241	6	0	1	241	80	320	2e-164	470
TRINITY_DN100844_c0_g1_i1.p1	UniRef90_G3PY87	Lipin 2 n	86.41	103	13	1	1	102	547	649	2e-49	178
TRINITY_DN10084_c0_g1_i1.p1	UniRef90_UPI000B3671D0	uncharacterized protein LOC110373895 isoform X2 n	65.77	149	50	1	2	150	1625	1772	9e-57	203
TRINITY_DN100852_c0_g1_i1.p1	UniRef90_O65186	Endoglucanase n	97.35	151	4	0	1	151	210	360	2e-99	310
TRINITY_DN100854_c0_g1_i1.p1	UniRef90_UPI0009B38380	pre-mRNA cleavage complex 2 protein Pcf11 n	100	114	0	0	1	114	354	467	4e-66	228
TRINITY_DN100859_c0_g1_i1.p2	UniRef90_Q1I954	4-hydroxyphenylpyruvate dioxygenase (4HPPD) (HPD) (HPPDase) n	95.16	124	6	0	1	124	186	309	5e-78	246
TRINITY_DN100862_c0_g1_i1.p1	UniRef90_A0A3Q3QXH5	AP-3 complex subunit beta n	86.11	216	29	1	18	233	734	948	8e-98	320
TRINITY_DN100864_c0_g1_i1.p1	UniRef90_UPI000BBF30EC	hamartin-like isoform X2 n	95.54	112	5	0	1	112	568	679	3e-64	220
TRINITY_DN100873_c0_g1_i1.p1	UniRef90_UPI000EF8176B	uncharacterized protein LOC113501408 n	83.19	119	0	1	1	99	285	403	4e-56	190
TRINITY_DN100876_c0_g1_i1.p2	UniRef90_UPI000557748A	rho-associated protein kinase 1-like n	90.38	104	10	0	1	104	70	173	1e-55	183
TRINITY_DN10087_c0_g1_i1.p2	UniRef90_A0A4U5UG71	28S ribosomal protein S35, mitochondrial n	94.23	104	6	0	1	104	231	334	7e-61	201
TRINITY_DN10088_c0_g1_i1.p1	UniRef90_UPI000EF831E1	extracellular serine/threonine protein kinase four-jointed n	99.39	493	3	0	1	493	29	521	0	1008
TRINITY_DN100890_c0_g1_i1.p1	UniRef90_A0A0Q0F552	Amino acid adenylation n	70.99	131	30	2	4	129	30	157	2e-37	147
TRINITY_DN100898_c0_g1_i1.p1	UniRef90_A0A409PIQ0	2-dehydro-3-deoxy-D-gluconate 5-dehydrogenase n	89.66	116	12	0	1	116	53	168	3e-64	207
TRINITY_DN100909_c0_g1_i1.p1	UniRef90_UPI000F09CD60	solute carrier organic anion transporter family member 3A1 n	83.84	99	16	0	5	103	500	598	2e-48	174
TRINITY_DN100923_c0_g1_i1.p1	UniRef90_UPI000EF7FBF5	adenylate kinase 9-like n	99.49	195	1	0	1	195	1484	1678	2e-126	404
TRINITY_DN100930_c0_g1_i1.p1	UniRef90_A0A0F8C9X7	Unconventional myosin-XVIIIa n	99	100	1	0	1	100	83	182	2e-57	201
TRINITY_DN10093_c0_g1_i1.p1	UniRef90_UPI000EF82EEC	uncharacterized protein LOC113499883 n	98.6	143	2	0	1	143	277	419	6e-96	295
TRINITY_DN100955_c0_g1_i1.p1	UniRef90_UPI000EF7598B	uncharacterized protein LOC113507390 n	55.56	234	100	2	1	234	156	385	1e-81	262
TRINITY_DN100966_c0_g1_i1.p2	UniRef90_J2Y2A8	Protein-tyrosine-phosphatase n	89.22	102	11	0	1	102	36	137	1e-60	194
TRINITY_DN101011_c0_g1_i1.p1	UniRef90_A0A3Q3IFZ1	EGF-like domain-containing protein n	98.25	285	4	1	1	284	49	333	0	564
TRINITY_DN101042_c0_g1_i1.p1	UniRef90_A0A404MKI1	Uncharacterized protein n	38.89	144	88	0	1	144	25	168	3e-20	93.2
TRINITY_DN101044_c0_g1_i1.p2	UniRef90_A0A3R2Q8F3	Agmatine deiminase n	92.66	109	8	0	1	109	25	133	4e-68	214
TRINITY_DN101073_c0_g1_i1.p1	UniRef90_A0A0S7K252	CDC27 (Fragment) n	96.58	146	5	0	1	146	41	186	6e-98	292
TRINITY_DN101085_c0_g1_i1.p1	UniRef90_J3IY59	Folylpolyglutamate synthase/dihydrofolate synthase n	92.44	119	9	0	1	119	277	395	6e-68	222
TRINITY_DN101112_c0_g1_i1.p1	UniRef90_UPI0009B3D64E	alpha-2-macroglobulin-like n	98.39	124	2	0	1	124	568	691	9e-76	253
TRINITY_DN101119_c0_g1_i1.p1	UniRef90_UPI00097D1375	dystrobrevin alpha-like n	91.67	132	9	1	1	130	527	658	5e-73	241
TRINITY_DN101123_c0_g1_i1.p1	UniRef90_A0A3Q3XDI6	RNA binding motif protein 26 n	92.03	138	11	0	1	138	640	777	1e-74	250
TRINITY_DN101144_c0_g1_i1.p1	UniRef90_A0A3B4U5W2	Uncharacterized protein n	97.01	167	5	0	1	167	53	219	5e-108	323
TRINITY_DN101152_c0_g1_i1.p1	UniRef90_A0A3Q3MRE6	H15 domain-containing protein n	61.9	63	24	0	40	102	32	94	5e-19	86.7
TRINITY_DN10119_c0_g1_i1.p1	UniRef90_A0A3Q3JVB6	TRUD domain-containing protein n	97.94	97	2	0	2	98	456	552	4e-60	206
TRINITY_DN101212_c0_g1_i1.p1	UniRef90_S7WS55	Uncharacterized protein n	96.3	216	8	0	12	227	118	333	1e-148	430
TRINITY_DN101216_c0_g1_i1.p1	UniRef90_J2XJS1	Cobalamin biosynthesis protein CbiG (Fragment) n	83.48	115	19	0	2	116	12	126	8e-55	179
TRINITY_DN101246_c0_g1_i1.p1	UniRef90_A0A3Q3IQ64	FA_desaturase domain-containing protein n	100	103	0	0	27	129	1	103	2e-66	216
TRINITY_DN101253_c0_g1_i1.p2	UniRef90_A0A3Q3KFD5	Uncharacterized protein n	100	101	0	0	1	101	141	241	1e-62	207
TRINITY_DN101253_c0_g1_i1.p2	UniRef90_A0A3Q3KFD5	Uncharacterized protein n	57.14	49	21	0	53	101	8	56	4e-11	68.6
TRINITY_DN101265_c0_g1_i1.p1	UniRef90_A0A3Q1FSK7	RabGGT_insert domain-containing protein n	98.03	152	3	0	1	152	255	406	2e-100	312
TRINITY_DN101278_c0_g1_i1.p1	UniRef90_UPI000C141F39	leucine-rich repeat-containing protein 74B-like n	55.85	265	117	0	3	267	260	524	3e-101	318
TRINITY_DN101288_c0_g1_i1.p1	UniRef90_A0A0P7DAY3	Uncharacterized protein n	86.09	115	16	0	30	144	310	424	1e-62	212
TRINITY_DN1012_c0_g1_i1.p1	UniRef90_A0A0P9IZF1	Leucine--tRNA ligase (Fragment) n	82.05	156	28	0	4	159	6	161	1e-93	291
TRINITY_DN1012_c0_g1_i2.p1	UniRef90_A0A3R2WFC5	Leucine--tRNA ligase n	91.67	156	13	0	4	159	185	340	5e-103	320
TRINITY_DN101300_c0_g1_i1.p1	UniRef90_A0A2P6PUK9	Putative photosystem I PsaE, reaction centre subunit IV n	98.11	106	2	0	1	106	12	117	3e-66	208
TRINITY_DN101320_c0_g1_i1.p1	UniRef90_A0A2P6S6L9	Uncharacterized protein n	99.06	106	1	0	1	106	1	106	5e-64	202
TRINITY_DN101343_c0_g1_i1.p1	UniRef90_A0A3Q3KBW8	SERPIN domain-containing protein n	100	135	0	0	4	138	343	477	2e-87	275
TRINITY_DN101359_c0_g1_i1.p1	UniRef90_A0A2U9CNG4	Putative serine/threonine-protein kinase LMTK1-like n	84.5	129	18	2	1	128	885	1012	6e-50	182
TRINITY_DN101393_c0_g1_i1.p1	UniRef90_A0A3P8SXN1	Alpha-1,6-mannosylglycoprotein 6-beta-N-acetylglucosaminyltransferase n	97.78	135	3	0	1	135	527	661	5e-88	282
TRINITY_DN101445_c0_g1_i1.p1	UniRef90_A0A379IPE2	Aliphatic sulfonates ABC transporter substrate-binding protein n	95.87	121	5	0	1	121	71	191	2e-73	233
TRINITY_DN10145_c0_g1_i1.p1	UniRef90_UPI000EF7E9C5	uncharacterized protein LOC113493675 n	100	893	0	0	1	893	1	893	0	1842
TRINITY_DN101476_c0_g1_i1.p1	UniRef90_A0A3Q3JBU9	Uncharacterized protein n	100	117	0	0	1	117	479	595	8e-68	233
TRINITY_DN10148_c0_g1_i1.p1	UniRef90_A0A3P9DR92	Malate dehydrogenase n	94.97	159	8	0	1	159	51	209	3e-103	313
TRINITY_DN1014_c0_g1_i1.p1	UniRef90_A0A3B4Z1N5	Uncharacterized protein n	90.91	176	16	0	1	176	107	282	7e-103	316
TRINITY_DN101515_c0_g1_i1.p1	UniRef90_A0A0L1IAE7	Asparagine-rich protein n	95.65	92	4	0	27	118	25	116	5e-52	184
TRINITY_DN101517_c0_g1_i1.p1	UniRef90_A0A3R4HXF6	Ribosomal RNA large subunit methyltransferase K/L n	97.84	139	3	0	1	139	5	143	2e-90	278
TRINITY_DN101567_c0_g1_i1.p1	UniRef90_UPI0009B4BC60	ninein-like protein n	81.76	159	26	3	1	157	514	671	6e-73	248
TRINITY_DN101572_c0_g1_i1.p1	UniRef90_A0A0W0Q0S0	Protein HflK (Fragment) n	100	120	0	0	1	120	47	166	6e-78	244
TRINITY_DN101593_c0_g1_i1.p1	UniRef90_A0A0R4ISN6	Glutaryl-CoA dehydrogenase b (Fragment) n	94.34	106	6	0	1	106	49	154	2e-66	209
TRINITY_DN101617_c0_g1_i1.p1	UniRef90_A0A2W1BGA5	Uncharacterized protein n	45.95	111	47	4	1	104	89	193	4e-18	86.3
TRINITY_DN10161_c0_g1_i1.p1	UniRef90_UPI000EF76566	gastrulation defective protein 1 homolog isoform X1 n	99.85	647	1	0	22	668	33	679	0	1347
TRINITY_DN101636_c0_g1_i1.p1	UniRef90_N9MG78	TIGR02391 family protein n	96.25	160	6	0	1	160	118	277	5e-107	319
TRINITY_DN1016_c0_g1_i1.p2	UniRef90_UPI000EF83F3C	LOW QUALITY PROTEIN: succinate--hydroxymethylglutarate CoA-transferase-like n	98.55	138	2	0	29	166	441	578	1e-92	292
TRINITY_DN101700_c0_g1_i1.p1	UniRef90_A0A146ZBM0	Pre-mRNA-splicing factor RBM22 (Fragment) n	97.86	140	3	0	1	140	148	287	4e-92	283
TRINITY_DN101714_c0_g1_i1.p1	UniRef90_A0A024WYY7	Pept_C1 domain-containing protein n	91.6	119	10	0	1	119	401	519	5e-69	232
TRINITY_DN101756_c0_g1_i1.p1	UniRef90_A0A060WMF5	USP domain-containing protein n	93.06	144	10	0	1	144	59	202	2e-95	286
TRINITY_DN101763_c0_g1_i1.p1	UniRef90_UPI0009DB77DE	LysM peptidoglycan-binding domain-containing protein n	73.98	123	23	2	1	119	181	298	2e-52	180
TRINITY_DN101766_c0_g1_i1.p1	UniRef90_A0A3Q3N3B2	SH2 domain-containing protein n	92.73	110	8	0	1	110	582	691	2e-61	212
TRINITY_DN10179_c0_g1_i1.p1	UniRef90_A0A484CMX2	GCFC domain-containing protein n	83.84	99	16	0	1	99	826	924	4e-51	183
TRINITY_DN101816_c0_g1_i1.p1	UniRef90_Q1IE06	Ribonuclease T n	98.08	104	2	0	1	104	45	148	3e-65	208
TRINITY_DN10184_c0_g1_i1.p2	UniRef90_A0A1B5FII7	RNA polymerase sigma factor FliA n	94.31	123	7	0	1	123	124	246	1e-74	234
TRINITY_DN101873_c0_g1_i1.p2	UniRef90_I7BZE2	D-isomer specific 2-hydroxyacid dehydrogenase, N n	82.14	56	10	0	51	106	1	56	1e-21	95.9
TRINITY_DN101892_c0_g1_i1.p1	UniRef90_UPI0004962841	microtubule-actin cross-linking factor 1-like n	99.01	101	1	0	1	101	4867	4967	8e-58	204
TRINITY_DN101945_c0_g1_i1.p1	UniRef90_A0A2S1LNI6	Uncharacterized protein n	50	64	31	1	1	63	296	359	2e-11	70.1
TRINITY_DN101948_c0_g1_i1.p1	UniRef90_UPI000298DE3C	AFG3-like protein 2 n	95.41	109	5	0	1	109	18	126	5e-68	219
TRINITY_DN101973_c0_g1_i1.p2	UniRef90_A0A0S4I608	Swarming motility regulation sensor protein RssA n	93.1	116	8	0	1	116	69	184	7e-68	223
TRINITY_DN10199_c0_g1_i1.p2	UniRef90_B0KQP1	Uncharacterized protein n	87.17	187	24	0	1	187	1	187	3e-113	335
TRINITY_DN101_c0_g1_i1.p1	UniRef90_C0L7I5	Gamma-aminobutyric acid receptor isoform 3b n	93.2	103	7	0	36	138	1	103	5e-48	172
TRINITY_DN101_c0_g1_i2.p1	UniRef90_C0L7I5	Gamma-aminobutyric acid receptor isoform 3b n	89.41	85	9	0	36	120	1	85	6e-32	127
TRINITY_DN10200_c0_g1_i1.p1	UniRef90_A0A385CRR7	InaA protein n	88.79	107	12	0	1	107	59	165	3e-60	196
TRINITY_DN102018_c0_g1_i1.p1	UniRef90_UPI0008FA0DE1	FAS-associated factor 1-like n	97.35	113	3	0	1	113	52	164	1e-75	238
TRINITY_DN102026_c0_g1_i1.p1	UniRef90_A0A3Q3KZY8	OBG-type G domain-containing protein n	97.25	109	3	0	1	109	136	244	1e-68	222
TRINITY_DN102094_c0_g1_i1.p2	UniRef90_A0A2J0STR9	Hemolysin n	94.69	113	6	0	1	113	220	332	3e-69	226
TRINITY_DN102107_c0_g1_i1.p1	UniRef90_UPI00087432EA	alpha-ketoglutarate-dependent dioxygenase alkB homolog 7, mitochondrial n	78.69	122	26	0	1	122	2	123	4e-60	196
TRINITY_DN102192_c0_g1_i1.p1	UniRef90_UPI000EF7C459	uncharacterized protein LOC113502398 n	100	137	0	0	1	137	1449	1585	4e-83	279
TRINITY_DN102207_c0_g1_i1.p1	UniRef90_UPI000EF7E6B8	uncharacterized protein LOC113495414 n	99.03	103	1	0	1	103	161	263	4e-63	206
TRINITY_DN10223_c0_g1_i1.p1	UniRef90_UPI000EF7812C	protein arginine N-methyltransferase 1 n	99.62	520	2	0	1	520	1	520	0	1079
TRINITY_DN10224_c0_g1_i1.p1	UniRef90_UPI000EF843C4	chymotrypsin-1-like n	100	335	0	0	1	335	1	335	0	677
TRINITY_DN10224_c0_g1_i2.p1	UniRef90_UPI000EF843C4	chymotrypsin-1-like n	100	172	0	0	1	172	164	335	1e-117	348
TRINITY_DN10230_c0_g1_i1.p1	UniRef90_A0A3Q3ST22	Uncharacterized protein n	87.94	141	17	0	2	142	7	147	5e-85	258
TRINITY_DN102348_c0_g1_i1.p1	UniRef90_A0A383RPW8	2-aminoethylphosphonate-pyruvate transaminase 1 n	95.65	115	5	0	1	115	170	284	2e-73	235
TRINITY_DN102368_c0_g1_i1.p1	UniRef90_A0A3Q1F952	RIO kinase 1 (yeast) n	93.06	173	12	0	1	173	61	233	3e-115	342
TRINITY_DN102373_c0_g1_i1.p1	UniRef90_A0A0X3QZL3	Uncharacterized protein n	70.59	51	15	0	48	98	1	51	9e-13	68.9
TRINITY_DN102383_c0_g1_i1.p1	UniRef90_UPI000E6E37CE	pyruvate dehydrogenase (acetyl-transferring) kinase, mitochondrial-like n	56.6	53	17	1	1	47	331	383	1e-07	58.5
TRINITY_DN10249_c0_g1_i1.p1	UniRef90_A0A3P8RBI7	Uncharacterized protein n	100	150	0	0	1	150	30	179	7e-104	307
TRINITY_DN102519_c0_g1_i1.p1	UniRef90_A0A2P6P353	ATP synthase subunit gamma n	97.54	122	3	0	1	122	1	122	3e-77	243
TRINITY_DN10254_c0_g1_i1.p1	UniRef90_UPI000EF7AB75	thioredoxin domain-containing protein 12-like n	99.44	178	1	0	20	197	1	178	1e-128	372
TRINITY_DN102557_c0_g1_i1.p1	UniRef90_UPI000EF8533E	serine protease snake-like n	100	105	0	0	1	105	301	405	1e-69	225
TRINITY_DN102569_c0_g1_i1.p1	UniRef90_A0A480DMM9	Mitochondrial import inner membrane translocase subunit Tim13 (Fragment) n	74.19	62	13	2	34	94	110	169	6e-17	83.6
TRINITY_DN102620_c0_g1_i1.p1	UniRef90_A0A3D0DUF1	Uncharacterized protein n	90.91	121	11	0	1	121	120	240	1e-70	228
TRINITY_DN10264_c0_g1_i1.p1	UniRef90_UPI000EF7C702	AH receptor-interacting protein n	100	324	0	0	1	324	1	324	0	667
TRINITY_DN102694_c0_g1_i1.p1	UniRef90_E6ZG45	Angiogenic factor with G patch and FHA domains 1 n	84.75	118	18	0	1	118	44	161	6e-58	201
TRINITY_DN102713_c0_g1_i1.p2	UniRef90_A0A2V5ETC7	Methionine ABC transporter substrate-binding protein (Fragment) n	95.8	119	5	0	1	119	14	132	1e-76	236
TRINITY_DN102717_c0_g1_i1.p2	UniRef90_J2XZG1	Signal transduction histidine kinase n	84	100	16	0	1	100	337	436	4e-47	172
TRINITY_DN102794_c0_g1_i1.p1	UniRef90_A0A2L2LZB0	Uncharacterized protein n	88.32	197	23	0	1	197	184	380	4e-114	353
TRINITY_DN10281_c0_g1_i1.p1	UniRef90_H2T2E4	PCI domain-containing protein n	93.81	194	12	0	1	194	23	216	5e-132	382
TRINITY_DN10282_c0_g1_i1.p1	UniRef90_A0A3S2NR72	PIPK domain-containing protein n	93.33	420	20	2	1	415	1	417	0	776
TRINITY_DN10283_c0_g1_i1.p2	UniRef90_A0A485IGD8	Carbamoyl phosphate synthase small subunit n	92.74	179	13	0	1	179	7	185	2e-119	348
TRINITY_DN10283_c0_g1_i2.p2	UniRef90_A0A1B5EI28	Carbamoyl-phosphate synthase small chain n	95.92	147	6	0	1	147	68	214	5e-98	294
TRINITY_DN102855_c0_g1_i1.p1	UniRef90_UPI000F5FC661	SUN domain-containing ossification factor isoform X3 n	82.4	125	20	1	1	123	150	274	3e-44	166
TRINITY_DN102888_c0_g1_i1.p1	UniRef90_A0A3Q0T1R7	Arrestin, beta 1 n	80.26	152	20	1	1	142	119	270	4e-78	248
TRINITY_DN102939_c0_g1_i1.p1	UniRef90_A0A2P6PK60	Putative peptidase S10, serine carboxypeptidase, alpha/Beta hydrolase n	98.47	196	3	0	1	196	272	467	2e-138	408
TRINITY_DN10293_c0_g1_i1.p1	UniRef90_A0A2A4JIP5	NTP_transferase domain-containing protein n	94.69	414	22	0	1	414	1	414	0	822
TRINITY_DN10294_c0_g1_i1.p1	UniRef90_UPI0009A214E1	efflux RND transporter periplasmic adaptor subunit n	93.2	103	7	0	1	103	89	191	1e-57	193
TRINITY_DN102951_c0_g1_i1.p1	UniRef90_A0A349KTP7	DNA topoisomerase IV subunit A (Fragment) n	86.93	153	20	0	2	154	74	226	1e-85	263
TRINITY_DN102956_c0_g1_i1.p1	UniRef90_A9BMX9	RNA polymerase sigma factor RpoD n	97.47	79	2	0	8	86	164	242	5e-41	154
TRINITY_DN10296_c0_g1_i1.p1	UniRef90_A0A0F8ALE2	Proline-rich transmembrane protein 3 n	93.5	246	15	1	1	246	792	1036	4e-150	457
TRINITY_DN102983_c0_g1_i1.p1	UniRef90_A0A2R3Q6V5	Uncharacterized protein n	100	99	0	0	1	99	73	171	2e-60	199
TRINITY_DN102_c0_g1_i1.p1	UniRef90_UPI000C144511	uncharacterized protein LOC111349841 n	70.06	157	28	5	18	160	176	327	1e-44	164
TRINITY_DN103059_c0_g1_i1.p1	UniRef90_A0A146QQA0	Retinoschisin (Fragment) n	97.48	119	3	0	1	119	17	135	2e-81	251
TRINITY_DN103059_c0_g1_i1.p1	UniRef90_A0A146QQA0	Retinoschisin (Fragment) n	41.67	84	48	1	1	83	179	262	6e-11	67
TRINITY_DN103087_c0_g1_i1.p2	UniRef90_A0A3R3C0L6	Methyl-accepting chemotaxis protein II n	81.89	127	23	0	1	127	105	231	3e-49	170
TRINITY_DN103088_c0_g1_i1.p2	UniRef90_A0A3R5R124	Leucine-specific-binding protein n	92.86	112	8	0	1	112	10	121	1e-67	214
TRINITY_DN103095_c0_g1_i1.p1	UniRef90_UPI000EF7B35A	uncharacterized protein LOC113508675 n	100	78	0	0	30	107	75	152	2e-44	160
TRINITY_DN103101_c0_g1_i1.p3	UniRef90_A0A2E8NVL5	Uncharacterized protein n	48.08	52	27	0	6	57	20	71	0.0002	49.3
TRINITY_DN103112_c0_g1_i1.p2	UniRef90_A0A3D5GV76	Methylcrotonoyl-CoA carboxylase (Fragment) n	99.34	152	1	0	1	152	26	177	1e-106	314
TRINITY_DN10311_c0_g1_i1.p1	UniRef90_UPI000873A75A	corticotropin-releasing factor-binding protein-like n	92.62	325	24	0	1	325	29	353	0	631
TRINITY_DN103225_c0_g1_i1.p1	UniRef90_A0A3Q3R7X6	Chitin-binding type-2 domain-containing protein n	100	152	0	0	1	152	72	223	3e-103	316
TRINITY_DN103239_c0_g1_i1.p1	UniRef90_UPI000EF77695	pyruvate carboxylase, mitochondrial isoform X3 n	93.1	29	2	0	74	102	126	154	2e-08	62
TRINITY_DN103294_c0_g1_i1.p1	UniRef90_UPI00072EAE72	sodium leak channel non-selective protein-like n	99.05	105	1	0	1	105	173	277	3e-69	224
TRINITY_DN10331_c0_g1_i1.p1	UniRef90_UPI000EF7D240	sialin-like isoform X1 n	99.42	513	3	0	7	519	17	529	0	1045
TRINITY_DN103320_c0_g1_i1.p1	UniRef90_A0A3B4U205	Uncharacterized protein n	90.52	116	11	0	1	116	1159	1274	2e-57	203
TRINITY_DN103349_c0_g1_i1.p1	UniRef90_Q8YGP3	Lipid a biosynthesis lauroyl acyltransferase n	92.98	114	8	0	1	114	58	171	4e-70	224
TRINITY_DN10335_c0_g1_i1.p1	UniRef90_UPI000CE5CD54	piggyBac transposable element-derived protein 4-like n	95.47	596	26	1	1	596	48	642	0	1123
TRINITY_DN10338_c0_g1_i1.p2	UniRef90_A0A406L2L5	Succinate dehydrogenase/fumarate reductase iron-sulfur subunit n	95.58	226	10	0	1	226	127	352	8e-158	459
TRINITY_DN103392_c0_g1_i1.p1	UniRef90_A0A2P6QK85	Putative diacylglycerol acyltransferase, alpha/Beta hydrolase n	88.52	122	13	1	1	122	1	121	8e-64	217
TRINITY_DN103400_c0_g1_i1.p1	UniRef90_A0A2X2K674	Peptide chain release factor 1 n	89.57	115	12	0	1	115	52	166	4e-64	206
TRINITY_DN10342_c0_g1_i1.p1	UniRef90_UPI000EF81309	zinc finger protein 14-like n	99.1	445	4	0	1	445	1	445	0	912
TRINITY_DN10342_c0_g1_i2.p1	UniRef90_UPI000EF81309	zinc finger protein 14-like n	99.1	445	4	0	1	445	1	445	0	912
TRINITY_DN103443_c0_g1_i1.p1	UniRef90_UPI000EF82A88	uncharacterized protein LOC113504718 n	97.76	134	3	0	12	145	73	206	3e-86	264
TRINITY_DN103464_c0_g1_i1.p1	UniRef90_UPI000EF7703B	chymotrypsin-1-like n	27.52	149	89	2	7	138	62	208	8e-13	73.2
TRINITY_DN103554_c0_g1_i1.p2	UniRef90_A0A0M1ECV8	Preprotein translocase subunit SecD (Fragment) n	92.73	110	8	0	9	118	1	110	5e-64	211
TRINITY_DN103641_c0_g1_i1.p1	UniRef90_D0SQ16	Oxidoreductase, 2OG-Fe(II) oxygenase family protein n	99.07	107	1	0	1	107	96	202	5e-71	222
TRINITY_DN103651_c0_g1_i1.p1	UniRef90_A0A3Z8WTW3	DEAD/DEAH box helicase n	100	187	0	0	1	187	193	379	2e-129	389
TRINITY_DN103667_c0_g1_i1.p1	UniRef90_A0A0S7HC28	SAC1B n	88.18	110	13	0	1	110	39	148	1e-66	211
TRINITY_DN103673_c0_g1_i1.p1	UniRef90_H2SKQ0	Uncharacterized protein n	100	113	0	0	1	113	28	140	4e-72	232
TRINITY_DN103700_c0_g1_i1.p1	UniRef90_A0A484CX20	Uncharacterized protein n	77.62	143	29	1	1	140	267	409	2e-71	231
TRINITY_DN103779_c0_g1_i1.p1	UniRef90_UPI000EF84065	uncharacterized protein LOC113502962 isoform X1 n	100	123	0	0	1	123	1	123	4e-76	258
TRINITY_DN10382_c0_g2_i1.p1	UniRef90_A0A2A4J940	CRAL-TRIO domain-containing protein n	94.12	289	17	0	1	289	1	289	0	572
TRINITY_DN103850_c0_g1_i1.p1	UniRef90_A0A378VYW2	RecJ n	97.98	99	2	0	1	99	8	106	2e-59	197
TRINITY_DN103859_c0_g1_i1.p1	UniRef90_A0A2H1WVY6	SFRICE_038811 n	61.21	116	45	0	1	116	206	321	3e-46	166
TRINITY_DN103895_c0_g1_i1.p3	UniRef90_A0A031GYH9	Uncharacterized protein n	96.21	132	5	0	1	132	11	142	5e-87	263
TRINITY_DN103921_c0_g1_i1.p1	UniRef90_A0A254TF49	Uncharacterized protein n	56.83	183	79	0	1	183	83	265	3e-61	210
TRINITY_DN103978_c0_g1_i1.p1	UniRef90_A0A3Q3IS27	IF rod domain-containing protein n	100	101	0	0	1	101	447	547	6e-59	202
TRINITY_DN104017_c0_g1_i1.p2	UniRef90_A0A1E8PSZ8	General secretion pathway protein GspL n	97.27	110	3	0	1	110	229	338	1e-66	218
TRINITY_DN10405_c0_g1_i1.p1	UniRef90_UPI000EF791FA	intersectin-1-like isoform X1 n	99.91	1143	1	0	1	1143	12	1154	0	2304
TRINITY_DN104074_c0_g1_i1.p1	UniRef90_A0A2P6P1S1	Protein kinase domain-containing protein n	96.55	116	3	1	48	162	1	116	5e-68	229
TRINITY_DN104082_c0_g1_i1.p1	UniRef90_A0A3Q0RGD1	Nucleus accumbens associated 1, BEN and BTB (POZ) domain containing a n	90.43	115	11	0	1	115	211	325	9e-52	182
TRINITY_DN104108_c0_g1_i1.p1	UniRef90_A0A0S7JUD2	PIAS4 (Fragment) n	97.17	106	3	0	1	106	46	151	3e-68	218
TRINITY_DN104139_c0_g1_i1.p1	UniRef90_A0A380HIR6	Myosin-crossreactive antigen n	95.05	101	5	0	1	101	84	184	1e-61	203
TRINITY_DN10426_c0_g1_i1.p1	UniRef90_A0A376BES1	Putative oxidoreductase putative flavoprotein monooxygenase n	97.95	438	9	0	1	438	1	438	0	885
TRINITY_DN10428_c0_g1_i1.p1	UniRef90_A0A3Q3QZF3	MHD domain-containing protein n	100	248	0	0	1	248	207	454	5e-179	513
TRINITY_DN10429_c0_g1_i1.p1	UniRef90_A0A3P8U4G7	Activating transcription factor 7 interacting protein n	87.4	127	15	1	1	127	1	126	7e-57	200
TRINITY_DN10433_c0_g1_i1.p1	UniRef90_C3KH32	Replication protein A 14 kDa subunit n	87.6	121	15	0	1	121	2	122	1e-72	224
TRINITY_DN104351_c0_g1_i1.p1	UniRef90_A0A3Q2H6M8	Protein phosphatase 3 regulatory subunit B, alpha n	100	142	0	0	1	142	250	391	6e-99	301
TRINITY_DN104361_c0_g1_i1.p1	UniRef90_A0A498LDT8	Cytoplasmic dynein 1 heavy chain 1 n	92.81	167	12	0	1	167	111	277	7e-108	323
TRINITY_DN10436_c0_g1_i1.p1	UniRef90_UPI0005549327	transcription elongation regulator 1-like isoform X1 n	97.46	118	3	0	1	118	221	338	6e-76	240
TRINITY_DN10440_c0_g1_i1.p1	UniRef90_UPI000EF7E57A	LOW QUALITY PROTEIN: protein LTV1 homolog n	98.57	491	7	0	1	491	1	491	0	981
TRINITY_DN10443_c0_g1_i1.p1	UniRef90_H2M8Q7	Uncharacterized protein n	84.38	224	33	1	42	263	337	560	2e-78	265
TRINITY_DN1044_c0_g1_i1.p1	UniRef90_UPI000B92FEE9	uncharacterized protein LOC111018144 n	75	120	30	0	1	120	29	148	1e-57	191
TRINITY_DN10452_c0_g1_i1.p1	UniRef90_A0A3Q3DG65	USP domain-containing protein n	98.15	162	3	0	1	162	406	567	3e-111	343
TRINITY_DN10453_c0_g1_i1.p1	UniRef90_UPI000EF79FF4	probable RNA polymerase II nuclear localization protein SLC7A6OS n	99.33	300	2	0	1	300	1	300	0	605
TRINITY_DN10454_c0_g1_i1.p2	UniRef90_A0A4D6XBW0	Prepilin peptidase n	89.71	136	14	0	1	136	1	136	8e-82	249
TRINITY_DN104575_c0_g1_i1.p1	UniRef90_A0A0F8BKL0	Complement component C1q receptor n	62.5	120	41	2	1	120	405	520	1e-32	129
TRINITY_DN1045_c0_g1_i1.p1	UniRef90_UPI000EF805E4	uncharacterized protein LOC113504102 n	99.19	494	4	0	1	494	1	494	0	1025
TRINITY_DN10461_c0_g1_i1.p2	UniRef90_A0A2V5FK21	Histidine kinase (Fragment) n	95.96	99	4	0	1	99	15	113	7e-61	196
TRINITY_DN10464_c0_g1_i1.p2	UniRef90_B1J1H2	Lipoprotein n	83.05	118	20	0	1	118	9	126	6e-64	206
TRINITY_DN10466_c0_g1_i1.p1	UniRef90_UPI0004F00E66	FXYD domain-containing ion transport regulator 5 isoform X1 n	88.04	184	2	1	1	164	19	202	4e-103	308
TRINITY_DN104692_c0_g1_i1.p1	UniRef90_A0A2H1W809	SFRICE_038023 (Fragment) n	54.17	120	55	0	1	120	496	615	5e-36	140
TRINITY_DN1046_c0_g1_i1.p1	UniRef90_N9MMV6	Uncharacterized protein n	96.67	150	5	0	3	152	213	362	2e-97	307
TRINITY_DN10471_c0_g1_i1.p2	UniRef90_UPI0007611AE9	filamentous hemagglutinin N-terminal domain-containing protein n	77.39	230	52	0	5	234	678	907	3e-111	360
TRINITY_DN104732_c0_g1_i1.p1	UniRef90_M3ZX01	Septin-type G domain-containing protein n	94.39	214	10	1	8	219	148	361	3e-144	419
TRINITY_DN1047_c0_g1_i1.p1	UniRef90_UPI000640A789	uncharacterized protein LOC101741598 n	73.81	378	95	2	56	432	1	375	0	565
TRINITY_DN104808_c0_g1_i1.p1	UniRef90_A0A3B5RE57	Uncharacterized protein n	86.55	119	16	0	1	119	55	173	1e-58	193
TRINITY_DN104826_c0_g1_i1.p2	UniRef90_A0A1A7C3R8	LemA protein n	95.28	106	5	0	1	106	30	135	6e-67	212
TRINITY_DN10482_c0_g1_i1.p1	UniRef90_A0A0F8AK53	Putative ribosome biogenesis protein RLP24 n	94.61	167	9	0	5	171	71	237	5e-111	328
TRINITY_DN10482_c0_g1_i1.p1	UniRef90_A0A0F8AK53	Putative ribosome biogenesis protein RLP24 n	93.33	30	2	0	8	37	1	30	2e-11	69.7
TRINITY_DN10484_c0_g1_i1.p1	UniRef90_UPI000EF78988	uncharacterized protein LOC113493426 n	100	278	0	0	1	278	1	278	0	584
TRINITY_DN104852_c0_g1_i1.p1	UniRef90_I3IXT3	Uncharacterized protein n	98.02	101	2	0	1	101	24	124	8e-63	213
TRINITY_DN1048_c0_g1_i1.p1	UniRef90_A0A379KH01	ABC transporter ATP-binding protein n	96.13	155	6	0	1	155	1	155	2e-96	303
TRINITY_DN10490_c0_g1_i1.p1	UniRef90_UPI000EF77F7C	uncharacterized protein LOC113499052 n	100	539	0	0	1	539	1	539	0	1103
TRINITY_DN104918_c0_g1_i1.p3	UniRef90_Q9RZS7	DUF11 domain-containing protein n	100	95	0	0	16	110	597	691	1e-54	191
TRINITY_DN10497_c0_g1_i1.p1	UniRef90_UPI000EF82CAB	uncharacterized protein LOC113505644 isoform X1 n	99.28	692	1	1	1	688	1	692	0	1431
TRINITY_DN104997_c0_g1_i1.p1	UniRef90_A0A3Q3K464	Uncharacterized protein n	100	110	0	0	1	110	1360	1469	3e-63	219
TRINITY_DN105032_c0_g1_i1.p1	UniRef90_A0A2S3WDB2	Peptidase n	88.89	45	5	0	61	105	1	45	1e-17	82.4
TRINITY_DN10506_c0_g1_i1.p1	UniRef90_UPI000EF7D727	lachesin-like n	100	137	0	0	1	137	164	300	9e-92	280
TRINITY_DN105173_c0_g1_i1.p1	UniRef90_N8VW91	Trigger factor n	88.62	167	19	0	1	167	1	167	5e-98	302
TRINITY_DN10520_c0_g1_i1.p1	UniRef90_A0A026VSS4	THAP domain-containing protein n	54.62	249	113	0	1	249	43	291	3e-88	281
TRINITY_DN105246_c0_g1_i1.p2	UniRef90_V9X2C8	TonB-denpendent receptor n	96.12	129	5	0	1	129	478	606	4e-81	264
TRINITY_DN105258_c0_g1_i1.p1	UniRef90_A0A376MJP9	Type II secretion system protein D n	98.51	67	1	0	33	99	339	405	1e-36	140
TRINITY_DN105321_c0_g1_i1.p1	UniRef90_UPI000F5E8D83	CLIP-associating protein 1 isoform X16 n	94.92	118	6	0	1	118	1264	1381	3e-71	243
TRINITY_DN105328_c0_g1_i1.p1	UniRef90_A0A146XJP2	Cystinosin n	75.45	110	27	0	1	110	41	150	7e-53	176
TRINITY_DN105334_c0_g1_i1.p1	UniRef90_UPI00067D52CE	uncharacterized protein LOC106135413 n	61.86	118	44	1	1	117	325	442	8e-43	159
TRINITY_DN105365_c0_g1_i1.p1	UniRef90_A0A143GM77	Uncharacterized protein n	98.06	103	2	0	1	103	14	116	1e-63	200
TRINITY_DN10541_c0_g1_i1.p1	UniRef90_UPI000C140E90	uncharacterized protein LOC111357631 n	90.53	528	50	0	1	528	1	528	0	917
TRINITY_DN10542_c0_g2_i1.p1	UniRef90_UPI000EF7ECB3	hairy/enhancer-of-split related with YRPW motif protein n	100	106	0	0	1	106	1	106	4e-68	218
TRINITY_DN10545_c0_g1_i1.p1	UniRef90_UPI000EF7DA63	CD109 antigen-like n	99.65	1438	5	0	1	1438	1	1438	0	2916
TRINITY_DN10554_c0_g1_i1.p1	UniRef90_A0A1Q3CCB0	UBN2 domain-containing protein (Fragment) n	59.43	106	43	0	5	110	36	141	6e-38	136
TRINITY_DN10559_c0_g1_i1.p2	UniRef90_Q88MT2	Polyamine ABC transporter, periplasmic polyamine-binding protein n	96.77	248	8	0	1	248	134	381	4e-178	508
TRINITY_DN1055_c0_g1_i1.p1	UniRef90_A0A0F8BX34	Steroid hormone receptor ERR2 n	88.24	51	6	0	23	73	48	98	1e-20	96.7
TRINITY_DN10561_c0_g1_i1.p1	UniRef90_UPI000EF778B8	putative inorganic phosphate cotransporter n	99.34	456	3	0	1	456	1	456	0	922
TRINITY_DN105628_c0_g1_i1.p1	UniRef90_UPI00097DD34A	plasminogen receptor (KT) n	90	140	14	0	1	140	3	142	1e-90	272
TRINITY_DN10564_c0_g1_i1.p2	UniRef90_A0A2D1TIQ0	Heme exporter protein D n	94.74	57	3	0	46	102	1	57	7e-31	115
TRINITY_DN10568_c0_g1_i1.p1	UniRef90_V5L9C5	Blue opsin n	90.03	381	37	1	1	380	1	381	0	712
TRINITY_DN10578_c0_g1_i1.p1	UniRef90_F2Q6J8	Glycogen [starch] synthase (Fragment) n	97.01	669	20	0	23	691	1	669	0	1376
TRINITY_DN105801_c0_g1_i1.p1	UniRef90_UPI00110DB41E	photoreceptor ankyrin repeat protein-like n	91.54	130	11	0	1	130	89	218	6e-84	265
TRINITY_DN105815_c0_g1_i1.p1	UniRef90_UPI000C836878	efflux RND transporter permease subunit n	99.12	114	1	0	1	114	100	213	3e-70	234
TRINITY_DN105832_c0_g1_i1.p1	UniRef90_J7VIU5	Glyco_trans_2-like domain-containing protein n	96.85	127	4	0	1	127	156	282	1e-79	248
TRINITY_DN105864_c0_g1_i1.p2	UniRef90_A0A0X3R423	Protein MgtC n	98.73	157	2	0	1	157	84	240	1e-103	309
TRINITY_DN10588_c0_g1_i1.p1	UniRef90_UPI0010A47869	nuclear ubiquitous casein and cyclin-dependent kinase substrate 1-like n	73.56	87	20	1	42	125	197	283	3e-19	92
TRINITY_DN10588_c0_g1_i2.p1	UniRef90_A0A3Q3W8V2	Nuclear casein kinase and cyclin-dependent kinase substrate 1a n	98.51	134	2	0	1	134	66	199	4e-61	204
TRINITY_DN10588_c1_g1_i1.p1	UniRef90_A0A3Q3K6I7	TPR_MLP1_2 domain-containing protein n	92.54	67	5	0	40	106	1840	1906	3e-31	128
TRINITY_DN1058_c0_g1_i1.p2	UniRef90_UPI000875A5D2	MAGUK p55 subfamily member 4-like n	88	175	21	0	4	178	438	612	9e-106	328
TRINITY_DN105925_c0_g1_i1.p2	UniRef90_A0A3R3F896	Putative transcriptional regulatory protein n	86.41	103	11	2	1	102	10	110	2e-50	166
TRINITY_DN105948_c0_g1_i1.p1	UniRef90_A0A2P6PH32	Eukaryotic translation initiation factor 3 subunit C n	99.24	132	1	0	1	132	697	828	8e-83	272
TRINITY_DN105996_c0_g1_i1.p1	UniRef90_A0A3Q3K112	Uricase n	99.12	114	1	0	1	114	159	272	1e-77	243
TRINITY_DN105_c0_g1_i1.p1	UniRef90_UPI0009011486	lysine-specific demethylase 5B-B isoform X3 n	92.16	268	21	0	1	268	1087	1354	3e-164	506
TRINITY_DN106003_c0_g1_i1.p2	UniRef90_A0A378VWF4	3-octaprenyl-4-hydroxybenzoate carboxy-lyase n	98.15	108	2	0	1	108	97	204	4e-70	222
TRINITY_DN106036_c0_g1_i1.p1	UniRef90_UPI0003D70EBA	1,5-anhydro-D-fructose reductase isoform X1 n	100	102	0	0	1	102	91	192	2e-65	208
TRINITY_DN106040_c0_g1_i1.p1	UniRef90_UPI0004D0A340	cell division cycle protein 27 homolog n	84.54	194	30	0	1	194	202	395	1e-109	335
TRINITY_DN106067_c0_g1_i1.p1	UniRef90_A0A3N0YA21	Serine/threonine-protein phosphatase 5 n	95.83	120	5	0	1	120	1	120	4e-80	246
TRINITY_DN106086_c0_g1_i1.p1	UniRef90_A0A2P6QUZ8	Glycosyltransferase n	98.21	112	2	0	1	112	57	168	2e-70	229
TRINITY_DN106097_c0_g1_i1.p1	UniRef90_A0A3B4H8Q6	Olfactomedin-like domain-containing protein n	94.78	134	7	0	1	134	32	165	2e-88	273
TRINITY_DN10609_c0_g1_i1.p1	UniRef90_A0A1E1VZL8	GMP_PDE_delta domain-containing protein n	93.46	214	14	0	1	214	1	214	9e-145	415
TRINITY_DN10610_c0_g1_i1.p1	UniRef90_UPI000EF81AFE	uncharacterized protein LOC113499021 n	100	131	0	0	1	131	60	190	2e-90	272
TRINITY_DN106117_c0_g1_i1.p2	UniRef90_A0A2W5INX2	Non-ribosomal peptide synthetase (Fragment) n	94.06	101	6	0	1	101	133	233	7e-57	192
TRINITY_DN10611_c0_g1_i1.p1	UniRef90_UPI000EF7B726	neurogenic protein big brain n	99.64	281	1	0	1	281	1	281	0	550
TRINITY_DN106152_c0_g1_i1.p1	UniRef90_UPI0009B4966F	extended synaptotagmin-1-like n	100	107	0	0	1	107	1434	1540	2e-64	223
TRINITY_DN106152_c0_g1_i1.p1	UniRef90_UPI0009B4966F	extended synaptotagmin-1-like n	68.22	107	34	0	1	107	1027	1133	8e-35	138
TRINITY_DN106152_c0_g1_i1.p1	UniRef90_UPI0009B4966F	extended synaptotagmin-1-like n	58.33	108	44	1	1	107	664	771	6e-28	119
TRINITY_DN106152_c0_g1_i1.p1	UniRef90_UPI0009B4966F	extended synaptotagmin-1-like n	46.88	96	51	0	1	96	358	453	3e-19	94
TRINITY_DN10616_c0_g1_i1.p1	UniRef90_A0A3Q1GKV3	PITH domain-containing protein n	93.69	206	13	0	1	206	1	206	7e-141	406
TRINITY_DN106219_c0_g1_i1.p1	UniRef90_A0A1I8AXF1	Thymidylat_synt domain-containing protein n	99.17	121	1	0	1	121	34	154	2e-79	246
TRINITY_DN10622_c0_g1_i1.p1	UniRef90_H9JHB4	Uncharacterized protein n	94.19	929	49	1	1	929	1	924	0	1794
TRINITY_DN106242_c0_g1_i1.p1	UniRef90_I3K1N3	Histone deacetylase complex subunit SAP18 n	98	100	2	0	1	100	1	100	3e-65	206
TRINITY_DN106246_c0_g1_i1.p1	UniRef90_A0A3Q3K5C5	Uncharacterized protein n	100	116	0	0	1	116	332	447	1e-77	249
TRINITY_DN106261_c0_g1_i1.p3	UniRef90_UPI0008FA007D	phosphatidylinositol 3-kinase catalytic subunit type 3-like n	100	99	0	0	1	99	185	283	5e-66	213
TRINITY_DN106344_c0_g1_i1.p1	UniRef90_A0A136Q947	Integrase (Fragment) n	94.96	139	7	0	5	143	30	168	2e-94	282
TRINITY_DN10636_c0_g1_i1.p1	UniRef90_UPI000EF7BD2E	zinc finger protein 569-like n	98.74	397	5	0	19	415	8	404	0	817
TRINITY_DN10641_c0_g1_i1.p2	UniRef90_UPI000EF7717B	putative carbonic anhydrase 3 n	100	110	0	0	1	110	1	110	9e-73	231
TRINITY_DN10645_c0_g1_i2.p2	UniRef90_UPI001046F9D1	dihydrolipoyl dehydrogenase n	91.96	112	9	0	1	112	57	168	3e-70	223
TRINITY_DN10653_c0_g1_i1.p1	UniRef90_A0A3Q3J2X7	Protein-serine/threonine kinase n	93.33	285	19	0	1	285	1	285	0	563
TRINITY_DN10653_c0_g1_i2.p1	UniRef90_A0A3P8TX12	Protein-serine/threonine kinase n	94.27	227	13	0	1	227	1	227	2e-156	451
TRINITY_DN106602_c0_g1_i1.p1	UniRef90_UPI000EF83BF6	uncharacterized protein LOC113505712 n	98.88	178	2	0	1	178	458	635	8e-115	362
TRINITY_DN10662_c0_g1_i1.p1	UniRef90_A0A3Q3FFF0	Uncharacterized protein n	93.2	147	10	0	1	147	347	493	1e-89	281
TRINITY_DN106650_c0_g1_i1.p1	UniRef90_UPI0005553BC0	MAP3K12-binding inhibitory protein 1 isoform X1 n	75.23	109	26	1	1	108	4	112	4e-46	162
TRINITY_DN10666_c0_g1_i1.p1	UniRef90_UPI00106FFFF5	phenylacetate-CoA oxygenase subunit PaaC n	96.33	109	4	0	8	116	1	109	1e-67	216
TRINITY_DN10668_c0_g1_i1.p1	UniRef90_A0A3Q3NEP2	BHLH domain-containing protein n	71.27	181	35	3	1	164	82	262	2e-59	210
TRINITY_DN10670_c0_g1_i1.p1	UniRef90_A0A3D2DDR3	Leucine--tRNA ligase (Fragment) n	92.31	117	9	0	1	117	111	227	4e-73	230
TRINITY_DN106722_c0_g1_i1.p1	UniRef90_A0A0L7LWL5	Uncharacterized protein n	100	115	0	0	1	115	608	722	6e-59	204
TRINITY_DN106737_c0_g1_i1.p1	UniRef90_A0A3C0X997	TonB-dependent receptor (Fragment) n	98.52	135	2	0	1	135	56	190	3e-82	267
TRINITY_DN10678_c0_g1_i1.p2	UniRef90_A0A3B4EZ96	Serine/threonine-protein phosphatase 2A 55 kDa regulatory subunit B n	97.27	110	3	0	1	110	282	391	2e-71	231
TRINITY_DN1067_c0_g1_i1.p1	UniRef90_UPI000EF83041	E3 ubiquitin-protein ligase Topors isoform X1 n	100	297	0	0	1	297	431	727	0	571
TRINITY_DN10682_c0_g1_i1.p1	UniRef90_UPI000EF7FCC2	uncharacterized protein LOC113493551 isoform X1 n	99.32	441	3	0	1	441	1	441	0	905
TRINITY_DN106893_c0_g1_i1.p1	UniRef90_A0A4U6Q0I3	DUF2075 domain-containing protein n	97.06	102	3	0	2	103	627	728	1e-55	197
TRINITY_DN106895_c0_g1_i1.p1	UniRef90_UPI000EF81698	uncharacterized protein LOC113501378 n	97.5	80	2	0	1	80	30	109	6e-45	164
TRINITY_DN106895_c0_g1_i1.p1	UniRef90_UPI000EF81698	uncharacterized protein LOC113501378 n	100	28	0	0	78	105	537	564	6e-09	63.2
TRINITY_DN106946_c0_g1_i1.p1	UniRef90_UPI000EF7D0A1	pickpocket protein 28-like n	99.2	125	1	0	1	125	130	254	2e-81	261
TRINITY_DN10697_c0_g1_i1.p1	UniRef90_A0A329CLV6	VCBS repeat-containing protein n	78.97	195	41	0	1	195	2947	3141	5e-88	296
TRINITY_DN10697_c0_g1_i1.p1	UniRef90_A0A329CLV6	VCBS repeat-containing protein n	55.84	197	84	3	1	195	2184	2379	4e-42	164
TRINITY_DN10697_c0_g1_i1.p1	UniRef90_A0A329CLV6	VCBS repeat-containing protein n	53.22	171	79	1	25	194	157	327	5e-38	152
TRINITY_DN10697_c0_g1_i1.p1	UniRef90_A0A329CLV6	VCBS repeat-containing protein n	51.08	186	89	2	1	185	2608	2792	1e-37	150
TRINITY_DN10697_c0_g1_i1.p1	UniRef90_A0A329CLV6	VCBS repeat-containing protein n	48.72	195	98	2	1	194	3116	3309	7e-37	149
TRINITY_DN10697_c0_g1_i1.p1	UniRef90_A0A329CLV6	VCBS repeat-containing protein n	47.96	196	100	2	1	195	828	1022	1e-35	145
TRINITY_DN10697_c0_g1_i1.p1	UniRef90_A0A329CLV6	VCBS repeat-containing protein n	47.18	195	102	1	1	194	1759	1953	1e-34	142
TRINITY_DN10697_c0_g1_i1.p1	UniRef90_A0A329CLV6	VCBS repeat-containing protein n	48.98	196	98	2	1	195	913	1107	4e-33	138
TRINITY_DN10697_c0_g1_i1.p1	UniRef90_A0A329CLV6	VCBS repeat-containing protein n	52.33	193	91	1	2	193	1930	2122	4e-33	137
TRINITY_DN10697_c0_g1_i1.p1	UniRef90_A0A329CLV6	VCBS repeat-containing protein n	46.15	195	104	1	1	194	2269	2463	1e-32	136
TRINITY_DN10697_c0_g1_i1.p1	UniRef90_A0A329CLV6	VCBS repeat-containing protein n	43.59	195	109	1	1	194	2354	2548	2e-32	135
TRINITY_DN10697_c0_g1_i1.p1	UniRef90_A0A329CLV6	VCBS repeat-containing protein n	49.49	196	98	1	1	195	1082	1277	2e-32	135
TRINITY_DN10697_c0_g1_i1.p1	UniRef90_A0A329CLV6	VCBS repeat-containing protein n	47.96	196	101	1	1	195	2014	2209	4e-31	132
TRINITY_DN10697_c0_g1_i1.p1	UniRef90_A0A329CLV6	VCBS repeat-containing protein n	50.93	161	77	1	36	194	346	506	5e-31	132
TRINITY_DN10697_c0_g1_i1.p1	UniRef90_A0A329CLV6	VCBS repeat-containing protein n	46.67	195	103	1	1	194	1167	1361	6e-31	131
TRINITY_DN10697_c0_g1_i1.p1	UniRef90_A0A329CLV6	VCBS repeat-containing protein n	51.5	167	80	1	29	194	2127	2293	8e-31	131
TRINITY_DN10697_c0_g1_i1.p1	UniRef90_A0A329CLV6	VCBS repeat-containing protein n	44.62	195	106	2	1	194	574	767	1e-30	130
TRINITY_DN10697_c0_g1_i1.p1	UniRef90_A0A329CLV6	VCBS repeat-containing protein n	46.67	195	102	2	2	194	1589	1783	1e-30	130
TRINITY_DN10697_c0_g1_i1.p1	UniRef90_A0A329CLV6	VCBS repeat-containing protein n	45.36	194	105	1	2	194	1675	1868	3e-30	129
TRINITY_DN10697_c0_g1_i1.p1	UniRef90_A0A329CLV6	VCBS repeat-containing protein n	46.8	203	99	3	1	194	396	598	1e-29	128
TRINITY_DN10697_c0_g1_i1.p1	UniRef90_A0A329CLV6	VCBS repeat-containing protein n	48.21	195	100	1	1	194	997	1191	1e-29	127
TRINITY_DN10697_c0_g1_i1.p1	UniRef90_A0A329CLV6	VCBS repeat-containing protein n	46.94	196	103	1	1	195	1844	2039	3e-29	126
TRINITY_DN10697_c0_g1_i1.p1	UniRef90_A0A329CLV6	VCBS repeat-containing protein n	44.83	203	103	2	1	194	218	420	3e-29	126
TRINITY_DN10697_c0_g1_i1.p1	UniRef90_A0A329CLV6	VCBS repeat-containing protein n	44.21	190	106	0	1	190	2692	2881	3e-29	126
TRINITY_DN10697_c0_g1_i1.p1	UniRef90_A0A329CLV6	VCBS repeat-containing protein n	51.55	161	76	2	37	195	2897	3057	3e-27	120
TRINITY_DN10697_c0_g1_i1.p1	UniRef90_A0A329CLV6	VCBS repeat-containing protein n	43.35	203	106	3	1	195	482	683	4e-27	120
TRINITY_DN10697_c0_g1_i1.p1	UniRef90_A0A329CLV6	VCBS repeat-containing protein n	46.43	196	98	4	2	194	2525	2716	3e-26	117
TRINITY_DN10697_c0_g1_i1.p1	UniRef90_A0A329CLV6	VCBS repeat-containing protein n	44.56	193	107	0	2	194	2440	2632	4e-26	117
TRINITY_DN10697_c0_g1_i1.p1	UniRef90_A0A329CLV6	VCBS repeat-containing protein n	44.81	183	99	2	13	194	755	936	3e-25	115
TRINITY_DN10697_c0_g1_i1.p1	UniRef90_A0A329CLV6	VCBS repeat-containing protein n	47.98	173	87	3	23	194	3054	3224	5e-25	114
TRINITY_DN10697_c0_g1_i1.p1	UniRef90_A0A329CLV6	VCBS repeat-containing protein n	41.54	195	114	0	1	195	1252	1446	3e-24	112
TRINITY_DN10697_c0_g1_i1.p1	UniRef90_A0A329CLV6	VCBS repeat-containing protein n	37.95	195	120	1	1	194	658	852	2e-19	98.2
TRINITY_DN10697_c0_g1_i1.p1	UniRef90_A0A329CLV6	VCBS repeat-containing protein n	51.3	115	56	0	2	116	3201	3315	9e-19	95.9
TRINITY_DN10697_c0_g1_i1.p1	UniRef90_A0A329CLV6	VCBS repeat-containing protein n	43.65	197	106	3	1	194	2777	2971	1e-17	92.4
TRINITY_DN10697_c0_g1_i1.p1	UniRef90_A0A329CLV6	VCBS repeat-containing protein n	36.27	193	121	2	1	193	1337	1527	8e-15	84
TRINITY_DN10697_c0_g1_i1.p1	UniRef90_A0A329CLV6	VCBS repeat-containing protein n	36.22	196	122	3	1	195	1421	1614	2e-09	67.4
TRINITY_DN107025_c0_g1_i1.p1	UniRef90_A0A4V6AST0	Serine/threonine-protein phosphatase 4 regulatory subunit 3-B n	98.45	129	2	0	5	133	356	484	6e-83	269
TRINITY_DN10702_c0_g1_i1.p1	UniRef90_UPI00106B19F8	ShlB/FhaC/HecB family hemolysin secretion/activation protein n	94.16	137	8	0	1	137	115	251	4e-87	266
TRINITY_DN10705_c0_g1_i2.p1	UniRef90_A0A0K2IU21	Histidine kinase n	98.62	145	2	0	1	145	92	236	3e-94	296
TRINITY_DN107097_c0_g1_i1.p1	UniRef90_UPI0010BFFC2F	hypothetical protein n	88	100	12	0	1	100	2	101	5e-58	192
TRINITY_DN10711_c0_g1_i1.p1	UniRef90_A0A3B4UWE6	Uncharacterized protein n	95.28	127	6	0	1	127	121	247	1e-72	241
TRINITY_DN107124_c0_g1_i1.p1	UniRef90_A0A031GK75	Outer membrane Iron(III) dicitrate transport protein n	93.33	120	8	0	1	120	159	278	7e-70	233
TRINITY_DN1071_c0_g1_i1.p1	UniRef90_R9V4Q9	AsnC family transcriptional regulator n	89.66	145	15	0	1	145	61	205	3e-87	266
TRINITY_DN107220_c0_g1_i1.p2	UniRef90_F5R8Y5	Uncharacterized protein n	96.23	106	4	0	11	116	1	106	1e-65	206
TRINITY_DN10723_c0_g1_i1.p1	UniRef90_UPI000EF7E1F2	peroxidase-like n	100	176	0	0	1	176	437	612	4e-120	365
TRINITY_DN10725_c0_g1_i1.p1	UniRef90_A0A2H1W246	SFRICE_001923 n	91.11	135	12	0	25	159	9	143	1e-84	265
TRINITY_DN10726_c0_g1_i1.p1	UniRef90_A0A2H1WC33	SFRICE_004573 n	93.98	133	8	0	1	133	1	133	4e-78	239
TRINITY_DN107274_c0_g1_i1.p1	UniRef90_U2SW84	ATPase, AAA family n	99	100	1	0	1	100	146	245	2e-58	196
TRINITY_DN10727_c0_g1_i1.p2	UniRef90_UPI000679C3C6	COUP transcription factor 2 n	97.49	279	7	0	1	279	214	492	0	561
TRINITY_DN107309_c0_g1_i1.p1	UniRef90_D4TY84	Pyridine nucleotide-disulfide oxidoreductase (Fragment) n	94.02	117	7	0	1	117	63	179	2e-71	226
TRINITY_DN10730_c0_g1_i1.p1	UniRef90_A0A1A8EAP5	ATPase, Na+/K+ transporting, alpha 3 polypeptide (Fragment) n	96.88	128	4	0	1	128	398	525	3e-81	265
TRINITY_DN107321_c0_g1_i1.p1	UniRef90_UPI000EF77C47	uncharacterized protein LOC113496629 n	100	112	0	0	1	112	1596	1707	4e-67	231
TRINITY_DN10732_c0_g1_i1.p1	UniRef90_UPI0010F52DD6	oligodendrocyte transcription factor 2-like n	95.93	172	7	0	1	172	103	274	3e-112	334
TRINITY_DN107364_c0_g1_i1.p2	UniRef90_A0A1B2FEQ4	Putrescine importer PuuP n	94.02	117	7	0	1	117	82	198	4e-68	225
TRINITY_DN10736_c0_g1_i1.p1	UniRef90_A0A0A0KDP6	PfkB domain-containing protein n	90	100	9	1	1	99	184	283	1e-56	189
TRINITY_DN107377_c0_g1_i1.p3	UniRef90_A0A3D0DVI5	Endonuclease/exonuclease/phosphatase n	93.98	133	8	0	1	133	466	598	6e-69	234
TRINITY_DN10737_c0_g1_i1.p1	UniRef90_A0A1W5MZZ6	Beta-lactamase n	100	124	0	0	36	159	1	124	7e-74	238
TRINITY_DN10738_c0_g1_i1.p1	UniRef90_D0SJH0	Conserved repeat protein n	94.12	102	6	0	1	102	255	356	2e-51	184
TRINITY_DN107418_c0_g1_i1.p3	UniRef90_B8L076	Bifunctional folylpolyglutamate synthase/dihydrofolate synthase n	91.6	119	10	0	1	119	305	423	2e-60	202
TRINITY_DN107454_c0_g1_i1.p1	UniRef90_D4XQ18	Bifunctional protein PutA n	93.97	116	7	0	1	116	616	731	1e-65	226
TRINITY_DN107477_c0_g1_i1.p1	UniRef90_A0A3Q3KAT9	Sprouty related EVH1 domain containing 2 n	97.67	43	1	0	67	109	442	484	4e-19	91.7
TRINITY_DN107489_c0_g1_i1.p1	UniRef90_A0A1A8AEX5	Proteasome (Prosome, macropain) 26S subunit, ATPase, 6 n	100	135	0	0	1	135	25	159	2e-89	273
TRINITY_DN107490_c0_g1_i1.p2	UniRef90_A0A3Q3GCI9	ZU5 domain-containing protein n	99.25	133	1	0	1	133	518	650	7e-85	274
TRINITY_DN107509_c0_g1_i1.p1	UniRef90_UPI00103FBE9A	uncharacterized protein LOC114352433 n	43.81	105	50	4	24	122	5	106	4e-13	73.6
TRINITY_DN10751_c0_g1_i1.p1	UniRef90_A0A212FG06	Neuroligin n	89.29	140	15	0	1	140	1	140	1e-77	258
TRINITY_DN10751_c0_g1_i2.p1	UniRef90_A0A212FG06	Neuroligin n	89.29	140	15	0	1	140	1	140	1e-77	258
TRINITY_DN10752_c0_g1_i1.p2	UniRef90_B1J126	Peptidase C13, legumain asparaginyl peptidase n	87.79	131	16	0	1	131	187	317	1e-73	241
TRINITY_DN10752_c0_g1_i1.p2	UniRef90_B1J126	Peptidase C13, legumain asparaginyl peptidase n	40.19	107	62	2	1	107	51	155	5e-10	67
TRINITY_DN107540_c0_g1_i1.p1	UniRef90_Q9SIU0	NAD-dependent malic enzyme 1, mitochondrial n	100	113	0	0	1	113	408	520	2e-72	238
TRINITY_DN107678_c0_g1_i1.p3	UniRef90_A0A0K2IRI8	Uncharacterized protein n	99.08	109	1	0	1	109	1	109	9e-67	214
TRINITY_DN10771_c0_g1_i1.p1	UniRef90_Q962R0	Ribosomal protein S19 n	98.69	153	2	0	1	153	1	153	6e-104	306
TRINITY_DN10771_c0_g1_i2.p1	UniRef90_Q962R0	Ribosomal protein S19 n	98.69	153	2	0	1	153	1	153	6e-104	306
TRINITY_DN107747_c0_g1_i1.p1	UniRef90_A0A2A4K502	Uncharacterized protein n	90.4	125	12	0	6	130	164	288	1e-78	248
TRINITY_DN10774_c0_g1_i1.p1	UniRef90_UPI000EF82440	protein dead ringer isoform X1 n	99.52	208	1	0	1	208	1	208	2e-139	415
TRINITY_DN10774_c0_g1_i2.p1	UniRef90_UPI000EF82440	protein dead ringer isoform X1 n	92.31	208	1	1	1	193	1	208	1e-123	374
TRINITY_DN107758_c0_g1_i1.p1	UniRef90_Q6DBN5	U-box domain-containing protein 62 n	100	103	0	0	1	103	165	267	2e-66	216
TRINITY_DN10777_c0_g1_i2.p2	UniRef90_Q0GFF7	Actin (Fragment) n	100	106	0	0	1	106	2	107	5e-72	223
TRINITY_DN107815_c0_g1_i1.p1	UniRef90_H3CM15	Membrane associated guanylate kinase, WW and PDZ domain containing 1 n	96.19	105	4	0	1	105	4	108	4e-64	213
TRINITY_DN107847_c0_g1_i1.p1	UniRef90_A0A405DRW7	Uncharacterized protein n	81.89	127	23	0	1	127	89	215	1e-68	222
TRINITY_DN107858_c0_g1_i1.p1	UniRef90_A0A3Q3R628	6-pyruvoyl tetrahydrobiopterin synthase n	96.95	131	4	0	1	131	7	137	1e-89	269
TRINITY_DN107860_c0_g1_i1.p1	UniRef90_A0A2P6P2I5	Putative cytochrome P450 n	96.04	101	4	0	1	101	155	255	2e-62	209
TRINITY_DN107908_c0_g1_i1.p1	UniRef90_A0A0S7FFW0	STAG1 n	99.13	115	1	0	1	115	163	277	2e-78	244
TRINITY_DN10790_c0_g1_i1.p1	UniRef90_UPI0007AC8869	T-complex protein 1 subunit alpha n	96.85	127	4	0	1	127	343	469	7e-82	259
TRINITY_DN107919_c0_g1_i1.p1	UniRef90_A0A3D3A1P9	TonB-dependent receptor n	98.21	112	2	0	1	112	68	179	2e-64	219
TRINITY_DN107940_c0_g1_i1.p2	UniRef90_Q88CW6	Oxygen-dependent choline dehydrogenase n	97.2	143	4	0	1	143	160	302	4e-90	284
TRINITY_DN107966_c0_g1_i1.p2	UniRef90_A0A4S1MFF5	Uncharacterized protein n	96.97	99	3	0	1	99	15	113	2e-62	198
TRINITY_DN10803_c0_g1_i1.p1	UniRef90_A0A3B5B5S4	Uncharacterized protein n	87.65	170	19	1	1	168	17	186	2e-105	312
TRINITY_DN10806_c0_g1_i1.p3	UniRef90_UPI001053EFA6	magnesium-translocating P-type ATPase n	98.21	223	4	0	1	223	169	391	7e-150	438
TRINITY_DN10813_c0_g1_i1.p1	UniRef90_Q27026	DDE_Tnp_1_7 domain-containing protein n	99.83	594	1	0	1	594	1	594	0	1235
TRINITY_DN10817_c0_g1_i1.p1	UniRef90_A0A3Q1FX01	Uncharacterized protein n	96.93	163	4	1	1	162	326	488	1e-111	340
TRINITY_DN1081_c0_g1_i1.p1	UniRef90_UPI000EF7BC36	S phase cyclin A-associated protein in the endoplasmic reticulum n	99.53	1919	9	0	1	1919	1	1919	0	3919
TRINITY_DN10820_c0_g1_i1.p1	UniRef90_UPI000C141045	uncharacterized protein LOC111355275 n	73.71	175	45	1	7	180	1	175	9e-92	277
TRINITY_DN10820_c0_g1_i2.p1	UniRef90_UPI000C141045	uncharacterized protein LOC111355275 n	76.09	138	32	1	7	143	1	138	3e-73	229
TRINITY_DN108258_c0_g1_i1.p1	UniRef90_UPI000EF7DDA5	uncharacterized protein LOC113506870 n	98.5	133	2	0	1	133	746	878	8e-83	273
TRINITY_DN108292_c0_g1_i1.p1	UniRef90_Q88DV7	Translation initiation factor IF-2 n	99.21	127	1	0	1	127	422	548	3e-75	250
TRINITY_DN10833_c0_g1_i1.p1	UniRef90_UPI000EF7749B	elongation factor Ts, mitochondrial isoform X1 n	99.68	308	1	0	1	308	31	338	0	642
TRINITY_DN10833_c0_g1_i2.p1	UniRef90_UPI000EF7749B	elongation factor Ts, mitochondrial isoform X1 n	99.68	308	1	0	1	308	31	338	0	642
TRINITY_DN10833_c0_g1_i3.p1	UniRef90_UPI000EF7749B	elongation factor Ts, mitochondrial isoform X1 n	93.79	338	1	1	1	318	1	338	0	651
TRINITY_DN10836_c0_g1_i1.p1	UniRef90_A0A404X2Q1	Transcriptional activator protein CzcR n	97.32	149	4	0	1	149	51	199	1e-97	292
TRINITY_DN10838_c0_g1_i1.p1	UniRef90_A0A411AFN7	Heat shock protein 70 (Fragment) n	100	115	0	0	1	115	136	250	9e-75	236
TRINITY_DN10841_c0_g1_i1.p1	UniRef90_A0A2H1V8F0	GPN-loop GTPase 3 n	96.39	277	10	0	1	277	1	277	0	555
TRINITY_DN10841_c0_g1_i2.p1	UniRef90_A0A2H1V8F0	GPN-loop GTPase 3 n	96.39	277	10	0	1	277	1	277	0	555
TRINITY_DN10843_c0_g1_i1.p3	UniRef90_Q1I5D6	Muropeptide permease AmpG n	92.75	138	10	0	1	138	104	241	2e-75	244
TRINITY_DN108497_c0_g1_i1.p1	UniRef90_A0A1E1WLJ2	THAP-type domain-containing protein (Fragment) n	64.1	78	28	0	1	78	14	91	1e-26	110
TRINITY_DN108571_c0_g1_i1.p1	UniRef90_UPI000EF80C1E	cytochrome P450 6B6-like isoform X1 n	93.33	105	7	0	1	105	364	468	1e-61	208
TRINITY_DN10859_c0_g1_i1.p1	UniRef90_A0A3Q3LCG9	Uncharacterized protein n	97.13	314	9	0	1	314	124	437	0	635
TRINITY_DN108641_c0_g1_i1.p2	UniRef90_M5CYY2	Macrolide export ATP-binding/permease protein macB n	98.08	104	2	0	1	104	218	321	2e-60	202
TRINITY_DN10864_c0_g1_i1.p2	UniRef90_A0A1M5AXZ9	ATP-binding cassette, subfamily B n	74.51	102	25	1	1	102	169	269	3e-41	154
TRINITY_DN108667_c0_g1_i1.p1	UniRef90_A0A240UJW7	Uncharacterized protein n	95.33	107	5	0	1	107	320	426	2e-65	215
TRINITY_DN1086_c0_g1_i1.p1	UniRef90_A0A3B4VLJ4	HP domain-containing protein n	87.74	106	13	0	1	106	1168	1273	2e-55	197
TRINITY_DN10873_c0_g1_i1.p1	UniRef90_A0A0S7LBT0	QKIB n	91.67	144	4	1	1	136	51	194	2e-83	255
TRINITY_DN10882_c0_g1_i1.p1	UniRef90_A0A3Q4H237	NTR domain-containing protein n	97.06	136	4	0	1	136	66	201	1e-92	279
TRINITY_DN10883_c0_g1_i1.p1	UniRef90_A0A3R3Z4X6	3-dehydroquinate synthase n	94.29	105	6	0	1	105	36	140	4e-64	202
TRINITY_DN10885_c0_g1_i1.p2	UniRef90_A0A0L7KTU6	Putative nuclease HARBI1 n	91.75	97	8	0	55	151	150	246	1e-50	174
TRINITY_DN108861_c0_g1_i1.p1	UniRef90_A0A0F8AN83	7SK snRNA methylphosphate capping enzyme n	89.69	97	10	0	15	111	133	229	2e-50	179
TRINITY_DN10888_c0_g1_i1.p1	UniRef90_W5MWW2	GOLD domain-containing protein n	92.23	206	16	0	1	206	14	219	3e-137	395
TRINITY_DN10892_c0_g1_i1.p1	UniRef90_A0A2W1BID8	Uncharacterized protein n	73.21	112	29	1	1	112	275	385	4e-40	154
TRINITY_DN10892_c0_g1_i1.p1	UniRef90_A0A2W1BID8	Uncharacterized protein n	63.55	107	39	0	6	112	540	646	6e-33	134
TRINITY_DN10892_c0_g1_i1.p1	UniRef90_A0A2W1BID8	Uncharacterized protein n	61.68	107	41	0	1	107	408	514	3e-32	132
TRINITY_DN10892_c0_g1_i1.p1	UniRef90_A0A2W1BID8	Uncharacterized protein n	57.73	97	41	0	1	97	669	765	4e-25	111
TRINITY_DN10892_c0_g1_i1.p1	UniRef90_A0A2W1BID8	Uncharacterized protein n	60.82	97	38	0	1	97	1121	1217	3e-24	108
TRINITY_DN10892_c0_g1_i1.p1	UniRef90_A0A2W1BID8	Uncharacterized protein n	54	100	46	0	1	100	991	1090	2e-23	106
TRINITY_DN10892_c0_g1_i1.p1	UniRef90_A0A2W1BID8	Uncharacterized protein n	50.93	108	41	2	15	112	147	252	7e-18	90.1
TRINITY_DN10892_c0_g1_i1.p1	UniRef90_A0A2W1BID8	Uncharacterized protein n	47.32	112	53	2	1	112	799	904	4e-17	87.8
TRINITY_DN10892_c0_g1_i1.p1	UniRef90_A0A2W1BID8	Uncharacterized protein n	46.32	95	49	1	4	98	606	698	1e-11	71.6
TRINITY_DN10892_c0_g1_i1.p1	UniRef90_A0A2W1BID8	Uncharacterized protein n	41.58	101	53	2	1	100	863	958	6e-11	69.7
TRINITY_DN10892_c0_g1_i1.p1	UniRef90_A0A2W1BID8	Uncharacterized protein n	42.73	110	59	1	1	110	927	1032	3e-10	67.8
TRINITY_DN10892_c0_g1_i1.p1	UniRef90_A0A2W1BID8	Uncharacterized protein n	42.57	101	48	2	1	97	209	303	3e-10	67.8
TRINITY_DN10892_c0_g1_i1.p1	UniRef90_A0A2W1BID8	Uncharacterized protein n	43.3	97	49	2	1	97	737	827	5e-10	67
TRINITY_DN10892_c0_g1_i1.p1	UniRef90_A0A2W1BID8	Uncharacterized protein n	41.59	113	51	3	2	105	344	450	7e-10	66.6
TRINITY_DN10892_c0_g1_i1.p1	UniRef90_A0A2W1BID8	Uncharacterized protein n	45.45	88	42	1	10	97	1068	1149	4e-09	64.3
TRINITY_DN10892_c0_g1_i1.p1	UniRef90_A0A2W1BID8	Uncharacterized protein n	40.74	81	48	0	18	98	1259	1339	5e-08	61.2
TRINITY_DN108979_c0_g1_i1.p1	UniRef90_A0A4U6Q0I3	DUF2075 domain-containing protein n	99.28	139	1	0	1	139	724	862	2e-81	270
TRINITY_DN109035_c0_g1_i1.p1	UniRef90_UPI00103F28DB	LOW QUALITY PROTEIN: uncharacterized protein LOC114358329 n	61.9	105	40	0	1	105	790	894	7e-33	132
TRINITY_DN10905_c1_g1_i1.p1	UniRef90_UPI000EF837A4	V-type proton ATPase subunit S1 n	100	399	0	0	1	399	1	399	0	823
TRINITY_DN109072_c0_g1_i1.p1	UniRef90_B4SKD0	Anti-FecI sigma factor, FecR n	97.12	104	3	0	1	104	119	222	3e-64	207
TRINITY_DN10907_c0_g1_i1.p1	UniRef90_A0A4U5USZ7	Ubiquitin-like modifier-activating enzyme 1 n	92.11	190	15	0	1	190	642	831	2e-122	382
TRINITY_DN10908_c0_g1_i1.p1	UniRef90_A0A3R2JCL9	GABA permease n	86.18	123	17	0	1	123	100	222	3e-68	224
TRINITY_DN109160_c0_g1_i1.p1	UniRef90_A0A484CPS3	PKD domain-containing protein n	92.31	104	8	0	1	104	869	972	1e-58	204
TRINITY_DN109175_c0_g1_i1.p1	UniRef90_A0A031GNK8	Synthetically lethal with a defective Min system protein A n	97.52	121	3	0	1	121	12	132	2e-78	241
TRINITY_DN10917_c0_g1_i1.p1	UniRef90_UPI00106ED60F	U2 small nuclear ribonucleoprotein auxiliary factor 35 kDa subunit-related protein 2 n	63.1	168	54	3	31	195	451	613	2e-25	113
TRINITY_DN109192_c0_g1_i1.p1	UniRef90_A0A0Q5H4T9	Choline dehydrogenase n	91.23	114	10	0	1	114	89	202	3e-70	231
TRINITY_DN109200_c0_g1_i1.p1	UniRef90_M5CRF8	Anthranilate synthase component 1 n	98.53	136	2	0	1	136	19	154	5e-87	274
TRINITY_DN109234_c0_g1_i1.p1	UniRef90_A0A406UA13	Uncharacterized protein n	85.88	85	12	0	3	87	1	85	2e-43	148
TRINITY_DN109253_c0_g1_i1.p1	UniRef90_A0A089YSI7	Amino acid transporter LysE n	90.7	86	8	0	26	111	1	86	2e-47	162
TRINITY_DN109257_c0_g1_i1.p1	UniRef90_UPI000B413C38	DUF1983 domain-containing protein n	71	100	29	0	1	100	478	577	2e-40	150
TRINITY_DN109264_c0_g1_i1.p2	UniRef90_A0A379KHI1	Leucine-rich repeat-containing protein n	55	120	54	0	11	130	17	136	2e-31	130
TRINITY_DN109328_c0_g1_i1.p1	UniRef90_A0A3Q3T0Y5	Uncharacterized protein n	90	120	12	0	1	120	795	914	1e-67	233
TRINITY_DN10934_c0_g1_i2.p2	UniRef90_UPI000F7D8630	outer membrane porin, OprD family n	87.58	306	38	0	1	306	522	827	0	558
TRINITY_DN109365_c0_g1_i1.p1	UniRef90_UPI0009B41145	kinectin isoform X1 n	100	102	0	0	1	102	430	531	1e-58	205
TRINITY_DN109388_c0_g1_i1.p3	UniRef90_A0A3R2NQT2	Bifunctional enzyme CysN/CysC n	92.5	80	6	0	23	102	54	133	3e-42	152
TRINITY_DN109414_c0_g1_i1.p1	UniRef90_A0A3Q3JNQ4	Annexin n	100	113	0	0	1	113	148	260	5e-73	233
TRINITY_DN10943_c0_g1_i1.p1	UniRef90_UPI000EF80035	ornithine aminotransferase, mitochondrial n	100	408	0	0	1	408	1	408	0	840
TRINITY_DN10943_c0_g1_i2.p1	UniRef90_UPI000EF80035	ornithine aminotransferase, mitochondrial n	100	408	0	0	1	408	1	408	0	840
TRINITY_DN109477_c0_g1_i1.p1	UniRef90_U1REW5	Putative hydrolase n	100	107	0	0	1	107	236	342	6e-63	210
TRINITY_DN109494_c0_g1_i1.p2	UniRef90_Q7ZZT2	Amyloid-like protein 2 (Fragment) n	91.07	112	10	0	1	112	246	357	1e-63	208
TRINITY_DN109523_c0_g1_i1.p1	UniRef90_Q9ZUP3	Nucleosome assembly protein 1;2 n	98.6	143	2	0	1	143	28	170	7e-93	286
TRINITY_DN109641_c0_g1_i1.p1	UniRef90_UPI000EF8180E	glucose dehydrogenase [FAD, quinone]-like n	100	105	0	0	1	105	308	412	2e-63	214
TRINITY_DN10966_c1_g1_i1.p2	UniRef90_A0A406AUC8	Glycerol-3-phosphate acyltransferase n	95.04	141	7	0	1	141	204	344	1e-89	277
TRINITY_DN1097_c0_g1_i1.p1	UniRef90_Q88MF7	2-C-methyl-D-erythritol 4-phosphate cytidylyltransferase n	91.67	132	11	0	1	132	47	178	4e-78	243
TRINITY_DN109813_c0_g1_i1.p1	UniRef90_D6WUS7	Guanine nucleotide-binding protein subunit beta-like protein n	91.82	318	25	1	1	318	1	317	0	610
TRINITY_DN109816_c0_g1_i1.p1	UniRef90_UPI000EF7DFED	putative ferric-chelate reductase 1 homolog n	99.84	640	1	0	1	640	1	640	0	1320
TRINITY_DN109818_c1_g1_i1.p1	UniRef90_A0A2A4JN39	Uncharacterized protein n	93.06	418	28	1	1	417	1	418	0	822
TRINITY_DN109819_c0_g1_i1.p1	UniRef90_UPI000EF84CDD	fatty acid synthase-like n	99.4	2322	14	0	1	2322	1	2322	0	4780
TRINITY_DN109823_c0_g1_i1.p1	UniRef90_UPI000EF826CD	uncharacterized protein LOC113508980 isoform X1 n	100	433	0	0	1	433	1	433	0	907
TRINITY_DN109823_c1_g1_i1.p1	UniRef90_UPI000EF7BC24	small glutamine-rich tetratricopeptide repeat-containing protein alpha-like n	99.65	288	1	0	1	288	1	288	0	584
TRINITY_DN109826_c1_g1_i1.p1	UniRef90_UPI000EF79325	(11Z)-hexadec-11-enoyl-CoA conjugase n	99.09	329	3	0	1	329	1	329	0	672
TRINITY_DN109826_c1_g1_i2.p1	UniRef90_UPI000EF79325	(11Z)-hexadec-11-enoyl-CoA conjugase n	99.09	329	3	0	1	329	1	329	0	672
TRINITY_DN109828_c0_g1_i1.p2	UniRef90_A0A2K4G3V4	Cell surface protein n	55.56	117	52	0	1	117	465	581	2e-24	108
TRINITY_DN109829_c0_g1_i1.p1	UniRef90_UPI000EF839A7	uncharacterized protein LOC113491711 n	99.77	433	1	0	1	433	1	433	0	856
TRINITY_DN109830_c1_g1_i1.p1	UniRef90_P68203	Ubiquitin-40S ribosomal protein S27a n	99.35	155	1	0	1	155	1	155	6e-108	317
TRINITY_DN109833_c0_g1_i1.p1	UniRef90_UPI00096B608B	26S proteasome non-ATPase regulatory subunit 14 isoform X1 n	95.18	311	15	0	1	311	258	568	0	619
TRINITY_DN109834_c1_g1_i1.p1	UniRef90_A0A3G1T1D0	Peptidyl-prolyl cis-trans isomerase n	92.73	165	12	0	1	165	1	165	1e-109	322
TRINITY_DN109834_c1_g1_i3.p1	UniRef90_A0A3G1T1D0	Peptidyl-prolyl cis-trans isomerase n	92.73	165	12	0	1	165	1	165	1e-109	322
TRINITY_DN109835_c0_g1_i1.p1	UniRef90_UPI000EF7D640	acylamino-acid-releasing enzyme-like isoform X2 n	92.28	712	55	0	1	712	1	712	0	1360
TRINITY_DN109840_c0_g1_i1.p1	UniRef90_H9JP63	PX domain-containing protein n	95.78	166	7	0	1	166	1	166	3e-114	333
TRINITY_DN109842_c1_g1_i1.p1	UniRef90_A0A2A4JE81	AA_TRNA_LIGASE_II domain-containing protein n	87.34	537	65	2	1	536	1	535	0	964
TRINITY_DN109843_c0_g1_i1.p1	UniRef90_UPI000EF76E1E	venom carboxylesterase-6-like n	99.1	558	5	0	1	558	1	558	0	1154
TRINITY_DN109845_c0_g1_i1.p1	UniRef90_UPI000EF7BDF2	mitochondrial glutamate carrier 1-like isoform X1 n	100	318	0	0	1	318	1	318	0	652
TRINITY_DN109846_c0_g1_i1.p1	UniRef90_A0A2W1BZQ9	Uncharacterized protein n	98.44	321	5	0	1	321	1	321	0	625
TRINITY_DN109848_c0_g1_i1.p1	UniRef90_UPI000EF76E45	ubiquitin-conjugating enzyme E2 S n	100	205	0	0	1	205	1	205	1e-141	406
TRINITY_DN109848_c0_g1_i2.p1	UniRef90_UPI000EF76E45	ubiquitin-conjugating enzyme E2 S n	99.41	170	1	0	1	170	1	170	2e-114	339
TRINITY_DN109853_c0_g1_i1.p1	UniRef90_A0A437B1X4	Ubiquitin-like domain-containing protein n	95.8	119	5	0	1	119	1	119	3e-76	233
TRINITY_DN109854_c0_g1_i1.p1	UniRef90_F0UYI6	Enolase n	94.02	301	18	0	1	301	133	433	0	599
TRINITY_DN109854_c0_g1_i2.p1	UniRef90_UPI000EF7F70E	PRKR-interacting protein 1 homolog n	97.79	181	4	0	35	215	1	181	4e-120	351
TRINITY_DN109855_c0_g1_i1.p1	UniRef90_UPI000EF7F7C9	juxtaposed with another zinc finger protein 1 n	99.69	327	1	0	1	327	1	327	0	669
TRINITY_DN109856_c0_g1_i1.p2	UniRef90_A0A2L1HPE2	Mechanosensitive ion channel family protein n	94.55	202	11	0	1	202	70	271	4e-132	400
TRINITY_DN109858_c0_g1_i1.p1	UniRef90_A0A437AXH0	Uncharacterized protein n	91.67	1093	90	1	13	1104	1	1093	0	2058
TRINITY_DN109859_c0_g1_i1.p1	UniRef90_UPI000EF7A0BD	saccharopine dehydrogenase-like oxidoreductase n	99.76	422	1	0	1	422	1	422	0	877
TRINITY_DN109860_c0_g1_i1.p1	UniRef90_UPI000EF7DD3F	zonadhesin-like n	97.36	721	19	0	1	721	1	721	0	1387
TRINITY_DN109862_c0_g1_i1.p1	UniRef90_A0A3S2NF77	Uncharacterized protein n	90.49	715	63	2	1	715	1	710	0	1378
TRINITY_DN109863_c0_g1_i1.p1	UniRef90_UPI000EF7B4D8	serine/threonine-protein kinase 17A isoform X1 n	99.21	382	3	0	1	382	1	382	0	766
TRINITY_DN109864_c0_g1_i1.p1	UniRef90_UPI000EF77877	protein lethal(3)malignant blood neoplasm 1 n	99.79	479	1	0	1	479	1	479	0	968
TRINITY_DN109865_c0_g1_i1.p1	UniRef90_UPI000EF7D4AF	rabenosyn-5 n	100	440	0	0	1	440	1	440	0	910
TRINITY_DN109871_c0_g1_i1.p1	UniRef90_A0A2A4JPM6	Uncharacterized protein n	93.31	284	19	0	1	284	1	284	0	561
TRINITY_DN109872_c0_g1_i1.p1	UniRef90_D1KJ60	Hemolin n	98.81	420	5	0	1	420	1	420	0	858
TRINITY_DN109874_c1_g1_i1.p1	UniRef90_Q962Q6	40S ribosomal protein S24 n	100	132	0	0	1	132	1	132	1e-88	266
TRINITY_DN109874_c1_g1_i2.p1	UniRef90_Q962Q6	40S ribosomal protein S24 n	100	132	0	0	1	132	1	132	1e-88	266
TRINITY_DN109876_c0_g1_i1.p1	UniRef90_UPI000EF8085C	uncharacterized protein LOC113492928 n	100	255	0	0	1	255	1	255	9e-177	499
TRINITY_DN109877_c0_g1_i1.p1	UniRef90_UPI000EF79CD5	filaggrin-2-like n	100	293	0	0	1	293	1	293	0	533
TRINITY_DN109877_c0_g1_i2.p1	UniRef90_UPI000EF79CD5	filaggrin-2-like n	100	293	0	0	1	293	1	293	0	533
TRINITY_DN109878_c0_g1_i1.p1	UniRef90_A0A0R5Q896	Farnesyl diphosphate synthase n	88.79	428	47	1	1	428	1	427	0	810
TRINITY_DN109881_c0_g1_i1.p1	UniRef90_B2KSI5	Single domain major allergen protein n	100	172	0	0	1	172	34	205	1e-119	348
TRINITY_DN109885_c0_g1_i1.p1	UniRef90_UPI000EF7B262	nucleobindin-2 isoform X2 n	97.47	594	15	0	1	594	1	594	0	1163
TRINITY_DN109888_c0_g1_i1.p1	UniRef90_A0A2W1BJD1	Uncharacterized protein n	91.93	384	29	1	1	382	27	410	0	653
TRINITY_DN109890_c1_g1_i1.p1	UniRef90_UPI000EF76045	DNA polymerase subunit gamma-2, mitochondrial n	99.69	321	1	0	1	321	1	321	0	669
TRINITY_DN109892_c0_g1_i1.p4	UniRef90_A0A2W5PPT7	Phenylacetic acid degradation protein PaaY n	85	100	15	0	1	100	100	199	6e-55	181
TRINITY_DN109893_c0_g1_i1.p1	UniRef90_UPI000EF7E8D3	uncharacterized protein LOC113492491 isoform X1 n	100	612	0	0	1	612	1	612	0	1263
TRINITY_DN109894_c0_g1_i1.p1	UniRef90_A0A2A4KAX8	RRM domain-containing protein n	96	225	2	1	1	218	1	225	2e-155	442
TRINITY_DN109899_c1_g1_i1.p1	UniRef90_UPI000EF7AF06	collagenase-like n	99.02	305	3	0	1	305	1	305	0	626
TRINITY_DN10989_c0_g1_i1.p1	UniRef90_G3NBM8	60S ribosomal protein L36 n	99.05	105	1	0	1	105	1	105	1e-67	210
TRINITY_DN109900_c0_g1_i1.p1	UniRef90_A0A2A4JUB0	MFS_1_like domain-containing protein n	94.82	850	38	3	1	845	1	849	0	1610
TRINITY_DN109901_c2_g1_i1.p2	UniRef90_UPI000EF837EB	inorganic pyrophosphatase n	100	338	0	0	1	338	1	338	0	694
TRINITY_DN109905_c0_g1_i1.p1	UniRef90_A0A3D4NHN8	Branched-chain amino acid ABC transporter permease LivH (Fragment) n	93.44	183	12	0	1	183	41	223	1e-117	345
TRINITY_DN109906_c0_g1_i1.p2	UniRef90_A0A2A4K6J6	Alpha-carbonic anhydrase domain-containing protein n	92.11	266	21	0	1	266	103	368	0	516
TRINITY_DN109908_c0_g1_i1.p1	UniRef90_A0A385CPA4	Aquaporin Z n	88.82	170	19	0	1	170	51	220	7e-100	299
TRINITY_DN109909_c0_g1_i1.p1	UniRef90_UPI000EF792D3	uncharacterized protein LOC113492752 n	99.64	275	1	0	1	275	1	275	0	549
TRINITY_DN109910_c0_g1_i1.p1	UniRef90_UPI000EF7E560	uncharacterized protein LOC113501416 n	98.71	466	3	1	5	470	5	467	0	914
TRINITY_DN109911_c0_g1_i1.p1	UniRef90_A0A146MCJ1	Uncharacterized protein (Fragment) n	76.54	81	19	0	3	83	16	96	2e-31	119
TRINITY_DN109913_c2_g1_i1.p1	UniRef90_A0A2A4JQD9	Ubiquitin-like domain-containing protein n	100	129	0	0	34	162	1	129	7e-89	268
TRINITY_DN109913_c2_g1_i2.p1	UniRef90_UPI000EF836BE	uncharacterized protein LOC113497545 n	100	127	0	0	1	127	1	127	9e-87	261
TRINITY_DN109913_c2_g1_i3.p1	UniRef90_A0A2A4JQD9	Ubiquitin-like domain-containing protein n	100	129	0	0	34	162	1	129	7e-89	268
TRINITY_DN109913_c2_g1_i4.p1	UniRef90_UPI000EF836BE	uncharacterized protein LOC113497545 n	100	127	0	0	1	127	1	127	9e-87	261
TRINITY_DN109914_c0_g1_i1.p1	UniRef90_A0A0M0P7Y6	NAD-dependent protein deacetylase n	94.79	96	5	0	25	120	1	96	4e-57	189
TRINITY_DN109918_c0_g1_i1.p1	UniRef90_A0A333DRK8	GacS-like sensor kinase protein n	87.16	148	19	0	1	148	311	458	4e-75	249
TRINITY_DN109923_c0_g1_i2.p1	UniRef90_I3KSV4	Mediator of RNA polymerase II transcription subunit 8 n	93.4	106	7	0	1	106	165	270	8e-62	201
TRINITY_DN109924_c0_g1_i1.p1	UniRef90_A0A2A4JU93	Uncharacterized protein n	94.02	234	14	0	1	234	1	234	2e-148	426
TRINITY_DN109926_c1_g1_i1.p1	UniRef90_P48153	40S ribosomal protein S3 n	98.77	243	3	0	1	243	1	243	1e-174	493
TRINITY_DN109928_c0_g1_i1.p1	UniRef90_UPI000EF7AE14	zinc finger protein 260-like n	99.29	280	2	0	1	280	1	280	0	570
TRINITY_DN109928_c1_g1_i1.p1	UniRef90_UPI000EF82D46	serine protease snake-like n	100	397	0	0	1	397	1	397	0	826
TRINITY_DN109930_c0_g1_i1.p2	UniRef90_A0A427CAK0	Type II secretion system protein GspE n	99.14	116	1	0	1	116	98	213	3e-70	229
TRINITY_DN109931_c1_g2_i1.p1	UniRef90_UPI000EF7C9C3	uncharacterized protein LOC113499050 isoform X2 n	100	173	0	0	21	193	22	194	3e-121	353
TRINITY_DN109934_c0_g1_i1.p1	UniRef90_H9JDB9	Elongation factor 1-alpha n	99.35	462	3	0	1	462	1	462	0	942
TRINITY_DN109935_c0_g1_i1.p1	UniRef90_A0A2W1BZJ4	Cytochrome c oxidase subunit n	93.9	82	5	0	45	126	1	82	4e-51	169
TRINITY_DN109936_c0_g1_i1.p1	UniRef90_A0A2H1W6I8	SFRICE_020847 n	92.19	128	10	0	1	128	1	128	9e-82	248
TRINITY_DN109937_c0_g1_i1.p1	UniRef90_UPI000EF7ACF3	palmitoyltransferase ZDHHC6-like isoform X2 n	100	378	0	0	1	378	1	378	0	780
TRINITY_DN109938_c0_g1_i1.p1	UniRef90_UPI000EF7B144	glucose dehydrogenase [FAD, quinone]-like n	99.83	581	1	0	1	581	1	581	0	1200
TRINITY_DN109938_c0_g1_i2.p1	UniRef90_UPI000EF7B144	glucose dehydrogenase [FAD, quinone]-like n	99.83	581	1	0	1	581	1	581	0	1200
TRINITY_DN109941_c0_g1_i1.p1	UniRef90_A0A2W1BTT5	Protein kinase domain-containing protein n	93.49	1213	75	3	1	1210	1	1212	0	2253
TRINITY_DN109942_c0_g1_i1.p2	UniRef90_UPI000EF7D993	short-chain dehydrogenase/reductase family 16C member 6-like isoform X1 n	100	323	0	0	1	323	142	464	0	669
TRINITY_DN109943_c2_g1_i1.p1	UniRef90_UPI000EF79292	epidermal retinol dehydrogenase 2-like n	100	308	0	0	1	308	1	308	0	635
TRINITY_DN109945_c1_g1_i1.p1	UniRef90_UPI000EF7724F	fibroin light chain-like n	100	248	0	0	1	248	1	248	1e-172	488
TRINITY_DN109946_c0_g1_i1.p1	UniRef90_J3E4M9	DUF4034 domain-containing protein n	80.1	206	41	0	1	206	296	501	9e-110	341
TRINITY_DN109951_c0_g1_i1.p1	UniRef90_UPI000EF818DC	peroxisomal multifunctional enzyme type 2-like n	99.72	721	2	0	1	721	1	721	0	1472
TRINITY_DN109953_c0_g1_i1.p1	UniRef90_UPI000EF7F1F0	glutathione S-transferase 2-like n	100	205	0	0	1	205	1	205	2e-146	418
TRINITY_DN109954_c0_g1_i1.p1	UniRef90_UPI000EF7B1FB	transferrin-like n	99.48	767	4	0	1	767	1	767	0	1571
TRINITY_DN109955_c0_g1_i1.p1	UniRef90_A0A3P9C635	WD_REPEATS_REGION domain-containing protein n	93.55	124	8	0	1	124	5	128	1e-80	245
TRINITY_DN109956_c0_g1_i1.p1	UniRef90_UPI000EF84972	uncharacterized protein LOC113501804 n	100	562	0	0	1	562	597	1158	0	1164
TRINITY_DN109956_c0_g1_i1.p1	UniRef90_UPI000EF84972	uncharacterized protein LOC113501804 n	77.18	561	127	1	1	561	34	593	0	922
TRINITY_DN109957_c1_g1_i1.p1	UniRef90_A0A3S2TBV5	S5 DRBM domain-containing protein n	99.62	260	1	0	1	260	16	275	0	523
TRINITY_DN109958_c0_g1_i1.p1	UniRef90_A0A3R1FR24	Acetyl-S-ACP:malonate ACP transferase n	97.72	307	7	0	1	307	8	314	0	614
TRINITY_DN109959_c0_g1_i1.p1	UniRef90_A0A2A4JLB9	Dolichyl-diphosphooligosaccharide--protein glycosyltransferase 48 kDa subunit n	94.02	435	26	0	1	435	1	435	0	857
TRINITY_DN109963_c0_g1_i1.p1	UniRef90_UPI0010422075	mannose-specific lectin-like n	72.66	128	35	0	2	129	6	133	5e-66	208
TRINITY_DN109966_c0_g1_i1.p1	UniRef90_UPI000EF7D3C7	NADH dehydrogenase [ubiquinone] 1 alpha subcomplex subunit 10, mitochondrial n	100	398	0	0	1	398	1	398	0	832
TRINITY_DN109967_c2_g1_i1.p1	UniRef90_Q1HPQ0	Tropomyosin-2 n	98.95	285	3	0	1	285	1	285	0	528
TRINITY_DN109968_c0_g1_i1.p1	UniRef90_UPI00110D7030	immunoglobulin superfamily member 8 n	93.24	148	10	0	2	149	196	343	6e-88	281
TRINITY_DN109969_c0_g1_i1.p1	UniRef90_H9JU70	Uncharacterized protein n	93.33	165	10	1	1	164	1	165	6e-113	330
TRINITY_DN109970_c0_g1_i1.p1	UniRef90_UPI000EF78348	CLIP domain-containing serine protease 2-like n	100	406	0	0	1	406	1	406	0	833
TRINITY_DN109975_c0_g1_i1.p1	UniRef90_A0A2H1WC12	SFRICE_004571 n	90.84	633	48	4	1	630	1	626	0	1128
TRINITY_DN109977_c0_g1_i1.p2	UniRef90_A0A1X1A5V7	Uncharacterized protein n	94.5	109	6	0	1	109	1	109	6e-69	221
TRINITY_DN109979_c0_g1_i1.p2	UniRef90_UPI000EF7F9D3	DDRGK domain-containing protein 1 n	99.66	291	1	0	1	291	1	291	0	575
TRINITY_DN109981_c0_g1_i1.p1	UniRef90_UPI000EF7F62C	uncharacterized protein LOC113498223 n	98.78	490	6	0	1	490	1	490	0	1013
TRINITY_DN109981_c0_g1_i1.p1	UniRef90_UPI000EF7F62C	uncharacterized protein LOC113498223 n	33.73	510	283	16	8	490	1093	1574	3e-71	258
TRINITY_DN109981_c0_g1_i1.p1	UniRef90_UPI000EF7F62C	uncharacterized protein LOC113498223 n	36.65	352	194	11	161	490	721	1065	5e-56	214
TRINITY_DN109982_c0_g1_i1.p1	UniRef90_UPI000EF809EC	sodium-dependent nutrient amino acid transporter 1-like n	100	634	0	0	1	634	1	634	0	1281
TRINITY_DN109985_c0_g1_i1.p1	UniRef90_A0A2W1BIW0	SERTA domain-containing protein n	99.18	245	2	0	9	253	27	271	5e-167	475
TRINITY_DN109986_c0_g1_i1.p1	UniRef90_A0A2A4K6Q8	Malate dehydrogenase n	97.28	331	9	0	1	331	1	331	0	662
TRINITY_DN109992_c0_g1_i1.p1	UniRef90_UPI000EF8431E	uncharacterized protein LOC113504100 isoform X1 n	98.86	1494	17	0	1	1494	1	1494	0	3021
TRINITY_DN109992_c0_g1_i2.p1	UniRef90_UPI000EF8431E	uncharacterized protein LOC113504100 isoform X1 n	99.24	918	7	0	1	918	577	1494	0	1861
TRINITY_DN109992_c0_g1_i3.p1	UniRef90_UPI000EF783F1	uncharacterized protein LOC113504100 isoform X3 n	98.85	1472	17	0	1	1472	1	1472	0	2973
TRINITY_DN109992_c0_g1_i4.p1	UniRef90_UPI000EF783F1	uncharacterized protein LOC113504100 isoform X3 n	98.68	1284	17	0	1	1284	1	1284	0	2578
TRINITY_DN109996_c0_g1_i1.p1	UniRef90_A0A2A4K3V5	SAP domain-containing protein n	92.21	552	22	5	25	556	29	579	0	980
TRINITY_DN109996_c0_g1_i2.p1	UniRef90_A0A2A4K3V5	SAP domain-containing protein n	93.29	447	25	3	1	442	109	555	0	677
TRINITY_DN109998_c0_g1_i1.p1	UniRef90_UPI000EF78508	uncharacterized protein LOC113502971 n	99.44	178	1	0	1	178	1	178	2e-125	363
TRINITY_DN10999_c0_g1_i1.p1	UniRef90_I3KC73	J domain-containing protein n	93.88	196	12	0	1	196	1	196	1e-121	355
TRINITY_DN110000_c0_g1_i1.p1	UniRef90_A0A2A4JJE9	Uncharacterized protein n	93.64	173	11	0	1	173	1	173	3e-112	329
TRINITY_DN110001_c0_g1_i1.p1	UniRef90_B1NLE1	Beta-1,3-glucanase n	92	375	30	0	1	375	1	375	0	716
TRINITY_DN110002_c0_g1_i1.p1	UniRef90_H9IYA4	Uncharacterized protein n	94.41	590	33	0	1	590	1	590	0	1142
TRINITY_DN110003_c0_g1_i1.p1	UniRef90_UPI000EF75CE9	probable cytosolic oligopeptidase A n	100	721	0	0	1	721	1	721	0	1509
TRINITY_DN110004_c0_g1_i1.p1	UniRef90_UPI000EF83AB9	histone-lysine N-methyltransferase SUV39H2-like isoform X1 n	100	504	0	0	1	504	89	592	0	1052
TRINITY_DN110005_c0_g1_i1.p1	UniRef90_A0A2A4KAV8	NAD(P)-bd_dom domain-containing protein n	92.56	363	25	1	1	361	1	363	0	682
TRINITY_DN110008_c1_g1_i1.p1	UniRef90_UPI000EF82D89	cytochrome c oxidase subunit 4 isoform 1, mitochondrial n	100	177	0	0	1	177	1	177	1e-126	365
TRINITY_DN110009_c0_g1_i1.p3	UniRef90_A0A0F5ZNF9	Robl_LC7 domain-containing protein n	94.93	138	7	0	1	138	1	138	5e-82	249
TRINITY_DN110012_c0_g1_i1.p1	UniRef90_UPI000EF7D016	cysteine--tRNA ligase, cytoplasmic n	99.72	723	2	0	1	723	1	723	0	1508
TRINITY_DN110013_c0_g1_i1.p1	UniRef90_UPI000C1427E1	splicing factor 45 n	92.13	394	30	1	1	393	1	394	0	719
TRINITY_DN110013_c0_g1_i2.p1	UniRef90_UPI000C1427E1	splicing factor 45 n	92.13	394	30	1	1	393	1	394	0	719
TRINITY_DN110016_c0_g1_i1.p1	UniRef90_A0A3S2M4U6	Methionine aminopeptidase 2 n	97.69	346	8	0	1	346	123	468	0	724
TRINITY_DN110016_c0_g1_i2.p1	UniRef90_A0A3S2M4U6	Methionine aminopeptidase 2 n	92.6	419	28	3	8	425	52	468	0	786
TRINITY_DN110018_c0_g1_i1.p1	UniRef90_UPI000EF77E61	aspartate--tRNA ligase, mitochondrial n	99.21	630	5	0	1	630	1	630	0	1295
TRINITY_DN110019_c0_g1_i1.p1	UniRef90_UPI000CE5916F	pupal cuticle protein-like n	54.63	108	23	4	28	109	34	141	1e-09	63.5
TRINITY_DN110019_c0_g1_i2.p2	UniRef90_A0A2A4K1F9	Uncharacterized protein n	88.69	168	8	2	1	157	1	168	1e-86	266
TRINITY_DN110020_c0_g1_i1.p1	UniRef90_UPI000EF7E27E	retinitis pigmentosa 1-like 1 protein isoform X1 n	96.98	529	1	4	1	518	1	525	0	919
TRINITY_DN110021_c0_g1_i1.p2	UniRef90_A0A2W1BQN8	Transket_pyr domain-containing protein n	92.32	612	47	0	1	612	1	612	0	1178
TRINITY_DN110025_c0_g1_i1.p1	UniRef90_UPI000EF80F43	2-oxoglutarate dehydrogenase, mitochondrial-like n	99.9	1006	1	0	1	1006	1	1006	0	2111
TRINITY_DN110026_c0_g1_i1.p1	UniRef90_M5WMT5	Thiamine thiazole synthase, chloroplastic n	90.88	362	30	3	1	361	1	360	0	636
TRINITY_DN110027_c0_g1_i1.p1	UniRef90_A0A2H1VZX9	SFRICE_002514 n	93.53	603	37	2	1	603	107	707	0	1005
TRINITY_DN110032_c0_g1_i1.p1	UniRef90_H9J5I6	Methyltransf_25 domain-containing protein n	92.92	353	25	0	4	356	1	353	0	697
TRINITY_DN110033_c1_g1_i1.p1	UniRef90_G3GBT4	Alkaline phosphatase n	100	514	0	0	1	514	52	565	0	1070
TRINITY_DN110034_c0_g1_i1.p1	UniRef90_UPI000EF82F7E	39S ribosomal protein L4, mitochondrial n	100	285	0	0	1	285	1	285	0	585
TRINITY_DN110038_c0_g1_i1.p1	UniRef90_UPI000EF7610E	serine protease 1-like n	100	285	0	0	1	285	1	285	0	572
TRINITY_DN110039_c0_g1_i1.p3	UniRef90_A0A0U5I0Q5	Putative sodium/bile acid symporter family (MazG-like) n	93.1	145	10	0	1	145	51	195	5e-79	249
TRINITY_DN110043_c0_g1_i1.p1	UniRef90_UPI000EF8453C	putative fatty acyl-CoA reductase CG5065 n	99.62	522	2	0	1	522	1	522	0	1077
TRINITY_DN110045_c0_g2_i1.p2	UniRef90_I4DIP9	Protein translation factor SUI1-like n	100	110	0	0	1	110	1	110	3e-75	230
TRINITY_DN110046_c0_g1_i1.p1	UniRef90_UPI000EF76123	dolichyl-diphosphooligosaccharide--protein glycosyltransferase subunit 2 n	99.84	621	1	0	1	621	1	621	0	1266
TRINITY_DN110046_c0_g1_i2.p1	UniRef90_UPI000EF76123	dolichyl-diphosphooligosaccharide--protein glycosyltransferase subunit 2 n	99.84	621	1	0	1	621	1	621	0	1266
TRINITY_DN110050_c0_g1_i1.p1	UniRef90_UPI000EF85352	LOW QUALITY PROTEIN: uncharacterized protein LOC113492244 n	98.87	353	2	1	1	353	1	351	0	697
TRINITY_DN110055_c0_g1_i1.p1	UniRef90_UPI000EF78AEF	nicastrin n	99.86	697	1	0	1	697	1	697	0	1444
TRINITY_DN110055_c1_g1_i1.p1	UniRef90_A0A2H1WCP7	SFRICE_012827 n	70.11	184	52	1	1	184	1	181	4e-83	259
TRINITY_DN110056_c0_g2_i1.p1	UniRef90_A0A2H1VN08	Coatomer subunit alpha n	90.05	824	80	2	187	1008	413	1236	0	1550
TRINITY_DN110057_c0_g1_i1.p2	UniRef90_A0A1G8F2G8	Uncharacterized protein n	88.07	109	13	0	1	109	257	365	6e-59	202
TRINITY_DN110060_c0_g1_i1.p1	UniRef90_UPI000EF773AD	leucine-rich repeat-containing protein 74A-like n	100	553	0	0	1	553	1	553	0	1141
TRINITY_DN110062_c0_g1_i1.p1	UniRef90_UPI000EF814FB	glucose dehydrogenase [FAD, quinone]-like n	100	585	0	0	1	585	1	585	0	1215
TRINITY_DN110063_c0_g1_i1.p1	UniRef90_A0A0S7KGP0	Chloride channel protein n	98.51	134	2	0	1	134	98	231	5e-89	273
TRINITY_DN110064_c0_g1_i1.p1	UniRef90_H9IXM1	Uncharacterized protein n	93.89	622	37	1	1	621	1	622	0	1169
TRINITY_DN110066_c0_g1_i1.p1	UniRef90_UPI000EF7BDF3	midnolin homolog n	99.85	666	1	0	1	666	1	666	0	1365
TRINITY_DN110066_c1_g1_i1.p1	UniRef90_UPI000B3930CE	LOW QUALITY PROTEIN: THO complex subunit 1 n	90.8	500	33	2	1	500	1	487	0	946
TRINITY_DN110067_c0_g1_i1.p1	UniRef90_A0A2W1BF15	CYCLIN domain-containing protein n	86.96	437	27	4	1	407	1	437	0	742
TRINITY_DN110071_c0_g1_i1.p1	UniRef90_UPI000EF7DE74	DNA excision repair protein ERCC-6-like n	99.79	962	2	0	1	962	1	962	0	1979
TRINITY_DN110073_c0_g1_i1.p1	UniRef90_UPI000EF7A2D3	RNA polymerase I-specific transcription initiation factor RRN3 isoform X1 n	100	559	0	0	1	559	1	559	0	1168
TRINITY_DN110074_c0_g1_i1.p1	UniRef90_UPI000EF8516E	probable pyruvate dehydrogenase E1 component subunit alpha, mitochondrial n	100	401	0	0	1	401	1	401	0	837
TRINITY_DN110076_c0_g1_i1.p1	UniRef90_A0A2A4K5D3	Uncharacterized protein n	96.75	277	9	0	1	277	1	277	0	561
TRINITY_DN110077_c0_g1_i1.p1	UniRef90_UPI000EF8311B	adenosine kinase isoform X2 n	100	342	0	0	5	346	32	373	0	709
TRINITY_DN110079_c0_g1_i1.p1	UniRef90_J2YK46	DEXH box helicase, DNA ligase-associated n	94.36	195	11	0	1	195	351	545	2e-115	359
TRINITY_DN11007_c0_g1_i1.p1	UniRef90_UPI000EF77C5F	alpha-(1,3)-fucosyltransferase C-like n	98.45	129	2	0	1	129	1	129	2e-85	266
TRINITY_DN110080_c0_g1_i1.p1	UniRef90_UPI000EF7C5CF	pupal cuticle protein PCP52-like n	99.66	294	1	0	18	311	1	294	0	563
TRINITY_DN110080_c0_g1_i2.p1	UniRef90_UPI000EF7C5CF	pupal cuticle protein PCP52-like n	99.66	294	1	0	18	311	1	294	0	563
TRINITY_DN110081_c0_g1_i1.p2	UniRef90_J7VKQ8	Histidine kinase domain-containing protein n	98.46	195	3	0	1	195	3	197	4e-127	377
TRINITY_DN110082_c0_g1_i1.p1	UniRef90_A0A437BQM6	UBIQUITIN_CONJUGAT_2 domain-containing protein n	97.52	242	6	0	3	244	1	242	6e-174	491
TRINITY_DN110084_c0_g1_i1.p1	UniRef90_UPI000EF7BCB4	aminoacyl tRNA synthase complex-interacting multifunctional protein 1 n	98.98	294	3	0	1	294	1	294	0	570
TRINITY_DN110086_c0_g1_i1.p1	UniRef90_UPI000EF77403	uncharacterized protein LOC113493968 n	93.44	305	3	2	1	305	133	420	0	555
TRINITY_DN110087_c0_g1_i1.p1	UniRef90_O62530	Adaptor protein complex 2, mu subunit, isoform A n	95.45	440	17	1	1	440	1	437	0	874
TRINITY_DN110088_c0_g1_i1.p1	UniRef90_UPI000B378839	uncharacterized protein K02A2.6-like n	84.4	109	17	0	1	109	524	632	1e-54	194
TRINITY_DN11008_c0_g1_i1.p1	UniRef90_A0A177YY18	Amino acid ABC transporter ATP-binding protein n	96.05	152	6	0	2	153	33	184	1e-101	304
TRINITY_DN11008_c0_g1_i2.p1	UniRef90_A0A177YY18	Amino acid ABC transporter ATP-binding protein n	97.65	170	4	0	1	170	15	184	2e-116	343
TRINITY_DN110096_c0_g1_i1.p1	UniRef90_A0A194PKM1	Troponin C, isoform 1 n	94.77	153	8	0	1	153	21	173	3e-94	282
TRINITY_DN110101_c0_g1_i1.p1	UniRef90_A0A2W5PBV8	Hydrolase n	84.18	316	49	1	1	316	4	318	0	517
TRINITY_DN110102_c0_g1_i1.p1	UniRef90_UPI000EF7743C	periodic tryptophan protein 2 homolog n	99.67	919	3	0	1	919	1	919	0	1899
TRINITY_DN110102_c0_g1_i2.p1	UniRef90_UPI000EF7743C	periodic tryptophan protein 2 homolog n	99.67	919	3	0	1	919	1	919	0	1899
TRINITY_DN110103_c0_g1_i1.p1	UniRef90_UPI000EF7BF08	palmitoyl-protein thioesterase 1 n	99.66	295	1	0	1	295	1	295	0	611
TRINITY_DN110104_c0_g1_i1.p1	UniRef90_UPI000EF81F7F	keratin, type I cytoskeletal 9-like n	100	257	0	0	1	257	1	257	2e-173	491
TRINITY_DN110105_c0_g1_i1.p1	UniRef90_K7J5T1	Uncharacterized protein n	85.48	248	35	1	1	247	1	248	3e-148	426
TRINITY_DN110106_c0_g1_i1.p1	UniRef90_UPI000EF84D8B	lipase 1-like n	98.82	422	5	0	1	422	1	422	0	878
TRINITY_DN110108_c0_g1_i1.p1	UniRef90_N9PXN6	ResIII domain-containing protein n	94.65	187	10	0	1	187	204	390	4e-118	369
TRINITY_DN110110_c0_g1_i1.p1	UniRef90_UPI0006796C52	heat shock 70 kDa protein cognate 3 n	96.6	647	22	0	13	659	315	961	0	1222
TRINITY_DN110112_c0_g1_i1.p1	UniRef90_A0A2W1BHE8	WD_REPEATS_REGION domain-containing protein n	93.4	652	41	1	1	652	1	650	0	1200
TRINITY_DN110114_c0_g1_i1.p1	UniRef90_UPI00046A4EEC	TonB-dependent siderophore receptor n	93.41	182	12	0	1	182	202	383	6e-115	355
TRINITY_DN110116_c0_g1_i1.p1	UniRef90_A0A3Q3X085	5-aminolevulinate synthase n	94.96	139	7	0	1	139	452	590	2e-91	288
TRINITY_DN110117_c0_g1_i1.p1	UniRef90_UPI000EF7A5DE	uncharacterized protein LOC113501748 n	100	177	0	0	1	177	1	177	7e-126	364
TRINITY_DN110120_c0_g1_i1.p1	UniRef90_A0A2W1BR92	CRAL-TRIO domain-containing protein n	95.09	224	11	0	1	224	1	224	6e-157	446
TRINITY_DN110123_c0_g1_i1.p1	UniRef90_A0A405F811	Uncharacterized protein n	71.76	85	24	0	1	85	24	108	3e-31	119
TRINITY_DN110128_c0_g1_i1.p1	UniRef90_Q962U1	60S ribosomal protein L13 n	97.71	218	5	0	1	218	1	218	1e-151	433
TRINITY_DN110130_c0_g1_i1.p1	UniRef90_UPI000EF7D5F9	mucin-5AC-like n	99.38	969	6	0	1	969	108	1076	0	1930
TRINITY_DN110134_c0_g1_i1.p1	UniRef90_UPI000EF7C8A5	E3 ubiquitin-protein ligase ZNF598 n	100	584	0	0	1	584	1	584	0	1216
TRINITY_DN110134_c0_g1_i2.p1	UniRef90_UPI000EF7C8A5	E3 ubiquitin-protein ligase ZNF598 n	100	584	0	0	1	584	1	584	0	1216
TRINITY_DN110135_c0_g1_i1.p1	UniRef90_A0A1B2D550	Polyphosphate kinase n	99.1	111	1	0	1	111	362	472	3e-65	221
TRINITY_DN110137_c0_g1_i1.p3	UniRef90_J2Y0U1	Flavodoxin reductase family protein n	91.45	152	13	0	1	152	270	421	8e-88	281
TRINITY_DN110140_c0_g1_i1.p3	UniRef90_UPI000EF7F432	cysteine proteinase 15A-like n	99.03	103	1	0	1	103	1	103	1e-67	210
TRINITY_DN110141_c0_g1_i1.p1	UniRef90_A0A346RV32	Vacuolar protein sorting 4 homolog B (Fragment) n	86.79	106	14	0	1	106	5	110	6e-62	197
TRINITY_DN110142_c0_g1_i1.p1	UniRef90_UPI000EF7805C	uncharacterized protein LOC113494101 n	99.79	481	1	0	1	481	1	481	0	966
TRINITY_DN110144_c0_g1_i1.p1	UniRef90_UPI000EF81BDD	venom carboxylesterase-6-like n	99.47	187	1	0	1	187	308	494	3e-131	393
TRINITY_DN110145_c0_g1_i1.p1	UniRef90_S2K3I0	Deoxyribonuclease I n	86.54	156	21	0	1	156	168	323	4e-95	290
TRINITY_DN110149_c0_g1_i1.p1	UniRef90_A0A484DPC0	Protein kinase domain-containing protein n	75.93	108	25	1	1	108	558	664	9e-44	161
TRINITY_DN110150_c0_g1_i1.p1	UniRef90_UPI000EF826D8	zinc metalloproteinase nas-4-like n	100	308	0	0	1	308	1	308	0	648
TRINITY_DN110153_c0_g1_i1.p1	UniRef90_H9JIK9	MHD domain-containing protein n	99.02	408	4	0	1	408	1	408	0	836
TRINITY_DN110154_c0_g1_i1.p1	UniRef90_A0A2P6QF12	Putative L-ascorbate oxidase n	98.95	191	2	0	1	191	213	403	5e-129	387
TRINITY_DN110159_c1_g1_i1.p1	UniRef90_A0A4C1Y0J1	60S ribosomal protein L22 2 n	90.07	151	11	1	1	147	1	151	7e-93	278
TRINITY_DN110160_c0_g1_i1.p1	UniRef90_UPI000EF763C9	digestive cysteine proteinase 2 n	99.1	553	5	0	1	553	1	553	0	1156
TRINITY_DN110161_c1_g1_i1.p1	UniRef90_O61236	Cellular retinoic acid binding protein n	91.67	132	11	0	1	132	1	132	1e-82	250
TRINITY_DN110161_c1_g1_i2.p2	UniRef90_O61236	Cellular retinoic acid binding protein n	91.67	132	11	0	1	132	1	132	1e-82	250
TRINITY_DN110162_c0_g1_i1.p1	UniRef90_UPI000EF79A11	uncharacterized protein LOC113495186 n	100	507	0	0	1	507	1	507	0	1053
TRINITY_DN110163_c0_g1_i1.p1	UniRef90_UPI0008750CD2	LOW QUALITY PROTEIN: zinc finger MYM-type protein 2 n	96.43	112	4	0	1	112	614	725	2e-68	234
TRINITY_DN110165_c0_g1_i1.p1	UniRef90_A0A3Q3JH20	Rtf2 domain-containing protein n	87.35	253	32	0	1	253	1	253	3e-154	444
TRINITY_DN110168_c0_g1_i1.p1	UniRef90_H9JE78	MHD domain-containing protein n	96.63	416	14	0	1	416	1	416	0	838
TRINITY_DN110169_c1_g1_i1.p1	UniRef90_Q8WQI7	60S ribosomal protein L18a n	98.87	177	2	0	1	177	1	177	2e-125	362
TRINITY_DN11016_c0_g1_i1.p1	UniRef90_A0A480HAQ2	Proteasomal ubiquitin receptor ADRM1 isoform X1 (Fragment) n	91.54	130	11	0	12	141	76	205	3e-44	159
TRINITY_DN110172_c0_g1_i1.p1	UniRef90_A0A437BL28	Uncharacterized protein n	98.1	211	4	0	1	211	1	211	5e-147	420
TRINITY_DN110173_c0_g1_i1.p1	UniRef90_UPI000EF7C885	E3 ubiquitin-protein ligase Ubr3 n	98.3	1115	15	1	1	1115	1	1111	0	2266
TRINITY_DN110176_c0_g1_i1.p1	UniRef90_A0A194PME8	Serine/threonine-protein phosphatase 2A 56 kDa regulatory subunit alpha isoform n	98.23	453	8	0	1	453	1	453	0	948
TRINITY_DN110178_c1_g1_i1.p1	UniRef90_UPI000EF779C4	uncharacterized protein LOC113492256 n	99.87	748	1	0	1	748	1	748	0	1548
TRINITY_DN110178_c1_g1_i2.p1	UniRef90_UPI000EF779C4	uncharacterized protein LOC113492256 n	99.87	748	1	0	1	748	1	748	0	1548
TRINITY_DN110179_c0_g1_i1.p1	UniRef90_H9IYU7	V-type proton ATPase subunit a n	90.35	839	76	3	1	837	1	836	0	1595
TRINITY_DN110179_c0_g1_i2.p1	UniRef90_H9IYU7	V-type proton ATPase subunit a n	90.35	839	76	3	1	837	1	836	0	1595
TRINITY_DN110179_c2_g1_i1.p1	UniRef90_UPI000EF81F4D	survival motor neuron protein isoform X1 n	100	299	0	0	1	299	1	299	0	620
TRINITY_DN11017_c0_g1_i1.p1	UniRef90_A0A150HLB0	RNA polymerase-associated protein RapA n	98.6	286	4	0	1	286	423	708	0	590
TRINITY_DN110182_c0_g1_i1.p1	UniRef90_UPI000EF77A02	glucose dehydrogenase [FAD, quinone]-like n	99.68	312	1	0	1	312	269	580	0	649
TRINITY_DN110184_c0_g1_i2.p1	UniRef90_A0A2A4J227	Autophagy-related protein 9 n	90.33	765	71	2	1	763	3	766	0	1426
TRINITY_DN110187_c0_g1_i1.p1	UniRef90_A0A2H1VS24	SFRICE_031430 (Fragment) n	56.31	325	138	3	1	325	351	671	3e-110	358
TRINITY_DN110198_c0_g1_i1.p1	UniRef90_UPI000EF84F1E	venom dipeptidyl peptidase 4-like isoform X1 n	99.76	825	2	0	1	825	1	825	0	1699
TRINITY_DN110200_c0_g1_i1.p1	UniRef90_A0A2W1BW84	W2 domain-containing protein n	98.81	419	5	0	1	419	1	419	0	848
TRINITY_DN110203_c0_g1_i1.p1	UniRef90_A0A423E155	4-hydroxy-2-oxovalerate aldolase n	90.97	288	26	0	1	288	1	288	0	541
TRINITY_DN110206_c0_g1_i1.p2	UniRef90_K4HDB7	Chromosome 22 open reading frame 28 (Fragment) n	95.1	102	5	0	1	102	125	226	2e-64	206
TRINITY_DN110207_c0_g1_i1.p1	UniRef90_UPI000EF84DDE	nucleolar protein 6 n	98.47	1114	17	0	1	1114	1	1114	0	2261
TRINITY_DN110209_c0_g1_i1.p2	UniRef90_A0A2W5M781	Histidine kinase n	74.56	114	29	0	1	114	210	323	2e-52	179
TRINITY_DN110212_c0_g1_i1.p1	UniRef90_UPI000EF7B79E	trifunctional enzyme subunit alpha, mitochondrial n	99.87	761	1	0	1	761	1	761	0	1543
TRINITY_DN110215_c0_g1_i1.p1	UniRef90_UPI000EF77D0A	formin-like protein 18 n	99.62	261	1	0	1	261	14	274	0	521
TRINITY_DN110216_c0_g1_i1.p2	UniRef90_S2KES7	Glycosyl transferase family protein n	91.22	205	18	0	1	205	121	325	4e-119	353
TRINITY_DN110220_c0_g1_i1.p2	UniRef90_A0A484CFT0	CRIB domain-containing protein n	95.05	101	3	1	1	99	1	101	3e-58	188
TRINITY_DN110230_c0_g1_i1.p1	UniRef90_N8RJL0	HlyD_D23 domain-containing protein n	98.61	144	2	0	1	144	228	371	2e-92	288
TRINITY_DN110233_c1_g1_i1.p1	UniRef90_UPI000EF82E02	enoyl-CoA delta isomerase 1, mitochondrial-like n	100	283	0	0	1	283	1	283	0	585
TRINITY_DN110234_c2_g1_i1.p1	UniRef90_UPI000EF83CAC	trypsin CFT-1-like n	99.56	227	1	0	1	227	31	257	1e-160	457
TRINITY_DN110239_c0_g1_i1.p1	UniRef90_A0A2A4K0C2	ANK_REP_REGION domain-containing protein n	96.16	443	17	0	1	443	1	443	0	860
TRINITY_DN110242_c0_g1_i1.p1	UniRef90_A0A2W1BEM8	Uncharacterized protein n	97.93	387	8	0	1	387	1	387	0	784
TRINITY_DN110244_c0_g1_i1.p1	UniRef90_UPI000EF75912	2-hydroxyacylsphingosine 1-beta-galactosyltransferase-like n	98.86	526	6	0	1	526	1	526	0	1061
TRINITY_DN110245_c0_g1_i1.p1	UniRef90_UPI000EF7C807	uncharacterized protein LOC113507515 isoform X2 n	71.85	444	120	3	1	443	1	440	0	655
TRINITY_DN110246_c0_g1_i1.p1	UniRef90_UPI000EF80504	exosome complex exonuclease RRP44 n	100	979	0	0	1	979	1	979	0	2027
TRINITY_DN110252_c0_g1_i1.p1	UniRef90_UPI000EF76545	mitogen-activated protein kinase kinase kinase 7-like n	98.8	585	0	1	1	578	1	585	0	1208
TRINITY_DN110252_c0_g1_i2.p1	UniRef90_UPI000EF7814F	mitogen-activated protein kinase kinase kinase 7-like isoform X1 n	99.36	156	1	0	1	156	6	161	2e-108	318
TRINITY_DN11025_c0_g1_i1.p1	UniRef90_UPI000EF7882A	keratin, type I cytoskeletal 9-like n	94.78	134	2	1	1	129	386	519	5e-75	251
TRINITY_DN11025_c0_g1_i1.p1	UniRef90_UPI000EF7882A	keratin, type I cytoskeletal 9-like n	56.64	113	5	1	61	129	451	563	4e-27	117
TRINITY_DN11025_c0_g1_i1.p1	UniRef90_UPI000EF7882A	keratin, type I cytoskeletal 9-like n	66.67	33	11	0	97	129	559	591	0.0004	49.3
TRINITY_DN110266_c0_g1_i1.p1	UniRef90_UPI000EF773DB	uncharacterized protein LOC113503544 n	100	335	0	0	1	335	1	335	0	693
TRINITY_DN110266_c0_g1_i1.p1	UniRef90_UPI000EF773DB	uncharacterized protein LOC113503544 n	69.44	337	101	1	1	335	356	692	3e-168	498
TRINITY_DN110268_c0_g1_i1.p1	UniRef90_Q0N2S2	Small GTP-binding protein Rab10 n	98.52	203	3	0	1	203	1	203	2e-145	415
TRINITY_DN110271_c1_g1_i1.p1	UniRef90_UPI000EF8343A	phospholipid scramblase 2 n	99.29	282	2	0	1	282	1	282	0	584
TRINITY_DN110272_c0_g1_i1.p1	UniRef90_A0A1I6L7L5	Carboxypeptidase regulatory-like domain-containing protein n	90.48	126	11	1	1	126	624	748	7e-70	237
TRINITY_DN110272_c0_g1_i2.p1	UniRef90_A0A1I6L7L5	Carboxypeptidase regulatory-like domain-containing protein n	84.14	227	36	0	1	227	522	748	5e-127	397
TRINITY_DN110276_c0_g1_i1.p2	UniRef90_A0A146ZUR3	Creatine kinase M-type n	93.44	381	25	0	1	381	34	414	0	754
TRINITY_DN110277_c0_g1_i1.p1	UniRef90_A0A2W1C0Y9	Uncharacterized protein n	93.24	222	15	0	1	222	1	222	1e-154	441
TRINITY_DN110278_c0_g1_i1.p1	UniRef90_A0A3Q3KHM0	Uncharacterized protein n	96.71	304	10	0	1	304	134	437	0	616
TRINITY_DN110280_c0_g1_i1.p2	UniRef90_A0A0A6G3L5	Glutaredoxin n	98.02	101	2	0	1	101	3	103	9e-67	208
TRINITY_DN110281_c0_g1_i1.p1	UniRef90_A0A3Q3E8P8	Uncharacterized protein n	77.93	145	28	2	1	145	1002	1142	1e-64	224
TRINITY_DN110282_c0_g1_i1.p1	UniRef90_UPI000EF77534	uncharacterized protein LOC113498263 n	99.43	524	2	1	1	524	1	523	0	1078
TRINITY_DN110283_c0_g1_i1.p1	UniRef90_A0A2H4J3Q6	Uncharacterized protein n	100	130	0	0	1	130	1	130	3e-82	250
TRINITY_DN110287_c0_g1_i1.p1	UniRef90_UPI000EF792B0	ABC transporter G family member 20 n	100	790	0	0	1	790	1	790	0	1627
TRINITY_DN110288_c0_g1_i1.p1	UniRef90_UPI000EF7714C	uncharacterized protein LOC113500183 n	99.57	234	1	0	1	234	48	281	1e-165	484
TRINITY_DN110288_c0_g1_i1.p1	UniRef90_UPI000EF7714C	uncharacterized protein LOC113500183 n	67.38	233	76	0	3	235	368	600	1e-107	336
TRINITY_DN110289_c0_g1_i1.p2	UniRef90_B1J9D9	Transcriptional regulator, LuxR family n	92	150	12	0	1	150	1	150	9e-90	275
TRINITY_DN110290_c0_g1_i1.p1	UniRef90_UPI000EF76383	UNC93-like protein n	100	483	0	0	1	483	1	483	0	983
TRINITY_DN110293_c1_g1_i1.p1	UniRef90_UPI000EF7E117	BAG domain-containing protein Samui isoform X1 n	100	485	0	0	1	485	177	661	0	969
TRINITY_DN110296_c0_g1_i1.p1	UniRef90_UPI000EF7CB0B	23 kDa integral membrane protein-like n	100	222	0	0	1	222	1	222	6e-157	446
TRINITY_DN110300_c0_g1_i1.p2	UniRef90_A0A2W1BU21	Uncharacterized protein n	78.38	111	19	3	1	109	447	554	1e-47	171
TRINITY_DN110301_c0_g1_i1.p1	UniRef90_A0A2L1TG38	Putative odorant receptor (Fragment) n	72.08	197	14	1	1	156	194	390	4e-86	270
TRINITY_DN110304_c0_g1_i1.p1	UniRef90_A0A3Q2V267	Uncharacterized protein n	86.44	118	14	1	1	116	15	132	2e-59	204
TRINITY_DN110306_c0_g1_i1.p1	UniRef90_UPI000EF7FA12	uncharacterized protein LOC113503307 n	96.88	960	30	0	1	960	1	960	0	1960
TRINITY_DN110307_c0_g1_i1.p1	UniRef90_A0A3Q1HMT7	Uncharacterized protein n	98.02	101	2	0	1	101	10	110	3e-61	196
TRINITY_DN110315_c0_g1_i1.p1	UniRef90_A0A2W1BXN9	Protein kinase domain-containing protein n	98.02	404	7	1	1	404	1	403	0	815
TRINITY_DN110318_c0_g1_i1.p1	UniRef90_H2MSB0	Uncharacterized protein n	99.45	183	1	0	1	183	155	337	2e-132	387
TRINITY_DN110320_c1_g1_i1.p1	UniRef90_UPI000EF8307D	glutathione S-transferase 1-1-like n	96.69	181	4	1	1	181	1	179	3e-123	361
TRINITY_DN110321_c0_g1_i1.p1	UniRef90_A0A2P6R1V2	Putative allene-oxide cyclase n	98.57	140	2	0	1	140	99	238	2e-93	283
TRINITY_DN110325_c0_g1_i1.p1	UniRef90_A0A2W1BPL5	Matrin-type domain-containing protein n	99	502	5	0	1	502	1	502	0	1041
TRINITY_DN110333_c0_g1_i1.p1	UniRef90_UPI000EF7A180	endocuticle structural glycoprotein ABD-4-like n	100	135	0	0	1	135	1	135	8e-91	271
TRINITY_DN110339_c0_g1_i1.p1	UniRef90_UPI000EF776B2	uncharacterized protein LOC113493242 n	98.99	792	8	0	1	792	1	792	0	1624
TRINITY_DN110341_c0_g1_i1.p1	UniRef90_A0A0S7LA43	PUM1 (Fragment) n	100	92	0	0	1	92	182	273	1e-54	188
TRINITY_DN110342_c0_g1_i1.p1	UniRef90_UPI000EF81A70	L-dopachrome tautomerase yellow-f2-like n	99.15	473	4	0	1	473	1	473	0	984
TRINITY_DN110344_c0_g1_i1.p2	UniRef90_UPI000EF7D79B	neural cell adhesion molecule 1-like n	100	465	0	0	1	465	1	465	0	964
TRINITY_DN110348_c0_g1_i1.p1	UniRef90_Q8WQI5	40S ribosomal protein S8 n	99.04	208	2	0	1	208	1	208	1e-147	421
TRINITY_DN110348_c0_g1_i2.p1	UniRef90_Q8WQI5	40S ribosomal protein S8 n	99.04	208	2	0	1	208	1	208	1e-147	421
TRINITY_DN110349_c0_g1_i1.p1	UniRef90_Q1IF28	Glutamate dehydrogenase n	95.29	255	12	0	1	255	85	339	6e-176	505
TRINITY_DN110350_c0_g1_i1.p1	UniRef90_A0A3B4TBA2	Phosphoinositide phospholipase C n	89.39	132	14	0	1	132	1419	1550	6e-60	211
TRINITY_DN110354_c0_g1_i1.p1	UniRef90_UPI000EF795FA	UDP-glucuronosyltransferase 2B4-like n	99.05	525	5	0	1	525	1	525	0	1077
TRINITY_DN110356_c0_g1_i1.p1	UniRef90_A0A1A8QWK1	RAR-related orphan receptor C b (Fragment) n	80.77	130	24	1	1	129	62	191	2e-45	164
TRINITY_DN110358_c0_g1_i1.p1	UniRef90_UPI000EF82013	peroxisomal acyl-coenzyme A oxidase 3 n	100	689	0	0	1	689	1	689	0	1440
TRINITY_DN110368_c0_g1_i1.p1	UniRef90_UPI000EF825D9	chymase-like n	100	253	0	0	1	253	1	253	0	525
TRINITY_DN110369_c0_g1_i1.p3	UniRef90_A0A3M4B655	SGNH_hydro domain-containing protein n	75.7	107	26	0	9	115	176	282	7e-24	106
TRINITY_DN110371_c0_g1_i1.p1	UniRef90_A0A2A4JCW1	Uncharacterized protein n	96.01	752	28	1	1	750	1	752	0	1466
TRINITY_DN110372_c0_g1_i1.p1	UniRef90_UPI000E6D6CB5	dymeclin n	79.48	731	131	8	1	722	1	721	0	1203
TRINITY_DN110377_c0_g1_i1.p1	UniRef90_UPI000EF7A7AC	facilitated trehalose transporter Tret1-like n	100	470	0	0	1	470	1	470	0	955
TRINITY_DN110378_c0_g1_i1.p1	UniRef90_UPI000EF7C2C4	maltase A1-like n	99.83	605	1	0	20	624	1	605	0	1255
TRINITY_DN11037_c0_g1_i1.p1	UniRef90_UPI000EF75D68	queuine tRNA-ribosyltransferase catalytic subunit n	99.6	249	1	0	1	249	147	395	0	523
TRINITY_DN11037_c0_g1_i2.p1	UniRef90_UPI000EF75D68	queuine tRNA-ribosyltransferase catalytic subunit n	99.75	395	1	0	1	395	1	395	0	825
TRINITY_DN110382_c0_g1_i1.p2	UniRef90_UPI000EF83621	DNL-type zinc finger protein-like n	99.43	176	1	0	1	176	1	176	3e-126	365
TRINITY_DN110382_c0_g2_i1.p1	UniRef90_UPI000EF7BD3D	MMS19 nucleotide excision repair protein homolog isoform X1 n	100	714	0	0	1	714	259	972	0	1459
TRINITY_DN110383_c0_g1_i1.p1	UniRef90_A0A2H1WT46	SFRICE_025795 (Fragment) n	88.46	208	21	1	1	208	1	205	3e-109	342
TRINITY_DN110383_c1_g1_i1.p1	UniRef90_A0A146RUT2	Uncharacterized protein (Fragment) n	62.92	89	31	2	9	95	476	564	3e-23	103
TRINITY_DN110384_c0_g1_i1.p1	UniRef90_A0A127MUK0	Aconitate hydratase n	89.9	99	10	0	1	99	531	629	5e-53	188
TRINITY_DN110385_c0_g1_i1.p1	UniRef90_Q1HQB4	RNA-binding protein 8A n	96.39	166	6	0	1	166	1	166	3e-111	326
TRINITY_DN110387_c0_g1_i1.p1	UniRef90_UPI000EF82CB7	lipase member H-like n	99.53	215	1	0	107	321	1	215	2e-154	444
TRINITY_DN110391_c0_g1_i1.p1	UniRef90_UPI000EF777A3	exosome complex component RRP42 n	100	307	0	0	1	307	1	307	0	627
TRINITY_DN110394_c0_g1_i1.p1	UniRef90_A0A226E605	Developmentally-regulated GTP-binding protein 1 n	88.83	367	41	0	1	367	1	367	0	680
TRINITY_DN110395_c0_g1_i1.p1	UniRef90_UPI000EF7F7D3	cGMP-dependent protein kinase, isozyme 1-like n	100	746	0	0	1	746	1	746	0	1548
TRINITY_DN110401_c0_g1_i1.p1	UniRef90_A0A2H1VKH4	SFRICE_020851 n	74.67	75	18	1	41	114	41	115	8e-30	114
TRINITY_DN110403_c0_g1_i1.p1	UniRef90_A0A2P6QW35	Putative UDP-glucuronate 4-epimerase n	100	126	0	0	1	126	152	277	3e-83	263
TRINITY_DN110405_c0_g1_i1.p1	UniRef90_A0A0M4JIP8	Odorant binding protein 12 n	91.73	133	11	0	1	133	1	133	6e-83	251
TRINITY_DN110407_c1_g1_i1.p1	UniRef90_UPI000EF83768	coiled-coil domain-containing protein 47 isoform X1 n	99.78	465	1	0	1	465	31	495	0	950
TRINITY_DN110409_c0_g1_i1.p1	UniRef90_UPI000EF7B032	UDP-glucuronic acid decarboxylase 1 n	99.33	446	3	0	1	446	1	446	0	923
TRINITY_DN110410_c0_g1_i1.p1	UniRef90_UPI000EF84490	sorting and assembly machinery component 50 homolog A-like n	99.1	444	1	1	1	444	1	441	0	883
TRINITY_DN110412_c0_g1_i1.p2	UniRef90_A0A177YYV0	EmrB/QacA family drug resistance transporter n	97.93	145	3	0	9	153	1	145	3e-88	278
TRINITY_DN110413_c0_g1_i1.p1	UniRef90_A0A2W1BHB8	WD_REPEATS_REGION domain-containing protein n	95.43	350	16	0	1	350	1	350	0	710
TRINITY_DN110414_c1_g1_i1.p1	UniRef90_A0A2A4JL45	Uncharacterized protein n	77.96	776	153	4	3	771	1	765	0	1256
TRINITY_DN110416_c0_g1_i1.p2	UniRef90_A0A222NUL7	HSP21.3 n	98.93	187	1	1	1	187	1	186	4e-130	375
TRINITY_DN110417_c0_g1_i1.p1	UniRef90_A0A0N0PBH8	Zinc transporter 7 n	88.57	350	33	1	1	350	1	343	0	587
TRINITY_DN110423_c0_g1_i1.p1	UniRef90_A0A2W1BHW0	Uncharacterized protein n	92.71	192	12	2	1	191	1	191	5e-121	353
TRINITY_DN110424_c0_g1_i1.p1	UniRef90_Q3B9L9	Peritrophic membrane chitin binding protein n	99.74	384	1	0	1	384	1	384	0	801
TRINITY_DN110430_c0_g1_i1.p1	UniRef90_UPI000EF81857	diphthine--ammonia ligase n	100	753	0	0	1	753	1	753	0	1566
TRINITY_DN110435_c0_g1_i1.p1	UniRef90_UPI000EF7D717	membrane alanyl aminopeptidase-like n	98.61	933	13	0	1	933	1	933	0	1908
TRINITY_DN110439_c0_g1_i1.p1	UniRef90_UPI000EF759AD	uncharacterized protein LOC113505755 n	99.07	539	5	0	1	539	559	1097	0	1107
TRINITY_DN110439_c0_g1_i1.p1	UniRef90_UPI000EF759AD	uncharacterized protein LOC113505755 n	57.67	541	222	7	1	538	1	537	0	645
TRINITY_DN110442_c0_g1_i1.p1	UniRef90_UPI00101E01DA	transitional endoplasmic reticulum ATPase TER94 n	98.25	799	14	0	8	806	771	1569	0	1623
TRINITY_DN110443_c0_g1_i1.p1	UniRef90_A0A2W1BCZ6	Homeobox domain-containing protein n	92.92	325	19	2	1	325	1	321	0	626
TRINITY_DN110445_c0_g1_i1.p2	UniRef90_UPI0010FEDD70	glycosyltransferase n	79.66	177	36	0	1	177	722	898	5e-88	291
TRINITY_DN110447_c0_g1_i1.p1	UniRef90_A0A2A4ISF0	Uncharacterized protein n	96.03	630	25	0	1	630	1	630	0	1266
TRINITY_DN110449_c0_g1_i1.p1	UniRef90_A0A060MZU1	Ets transcription factor BmEts2 n	90.97	476	39	2	1	472	1	476	0	825
TRINITY_DN110450_c0_g1_i1.p1	UniRef90_UPI000EF7CC5E	microsomal glutathione S-transferase 1-like n	99.21	127	1	0	1	127	24	150	1e-84	256
TRINITY_DN110450_c0_g1_i2.p1	UniRef90_UPI000EF7CC5E	microsomal glutathione S-transferase 1-like n	99.21	127	1	0	1	127	24	150	1e-84	256
TRINITY_DN110451_c0_g1_i1.p1	UniRef90_UPI000EF7D75B	fibroin heavy chain-like n	98.94	282	3	0	1	282	1	282	0	530
TRINITY_DN110455_c0_g1_i1.p1	UniRef90_A0A212FBA6	Tr-type G domain-containing protein n	93.72	541	20	2	2	542	448	974	0	1050
TRINITY_DN110456_c0_g1_i1.p1	UniRef90_A0A484CA23	DUF4605 domain-containing protein n	83.78	148	24	0	1	148	1	148	5e-84	255
TRINITY_DN110457_c0_g1_i1.p1	UniRef90_A0A2H1WF66	SFRICE_033175 n	37.84	259	76	9	17	241	15	222	9e-17	87
TRINITY_DN11045_c0_g1_i1.p1	UniRef90_A0A0S7IPN9	S35G2 n	99.01	101	1	0	1	101	257	357	8e-64	210
TRINITY_DN110460_c0_g1_i1.p2	UniRef90_UPI0009B335FE	von Willebrand factor A domain-containing protein 8-like n	97.04	135	4	0	1	135	433	567	3e-87	277
TRINITY_DN110463_c0_g1_i1.p1	UniRef90_UPI0011143B64	phosphatidylinositol 5-phosphate 4-kinase type-2 beta isoform X3 n	100	114	0	0	1	114	131	244	5e-73	233
TRINITY_DN110464_c0_g1_i1.p1	UniRef90_A0A2A4KAB4	MPN domain-containing protein n	98.49	332	5	0	1	332	1	332	0	670
TRINITY_DN110466_c0_g1_i1.p1	UniRef90_A0A3B5BCR4	C-type lectin domain-containing protein n	92.59	135	10	0	1	135	66	200	6e-85	278
TRINITY_DN110471_c0_g1_i1.p1	UniRef90_A0A4V6AQV4	Transcription factor n	97.62	126	3	0	1	126	117	242	4e-80	254
TRINITY_DN110473_c0_g1_i1.p1	UniRef90_Q88KY4	Lipoprotein-releasing system ATP-binding protein LolD n	97.51	201	5	0	1	201	11	211	4e-135	390
TRINITY_DN110479_c1_g1_i1.p1	UniRef90_UPI000EF815B0	succinyl-CoA:3-ketoacid coenzyme A transferase 1, mitochondrial n	99.81	518	1	0	1	518	1	518	0	1058
TRINITY_DN110481_c0_g1_i1.p2	UniRef90_A0A2V4KSK8	Pilus assembly protein PapC n	83.13	249	42	0	1	249	417	665	3e-141	429
TRINITY_DN110483_c0_g1_i1.p1	UniRef90_A0A2W1BQE0	Uncharacterized protein n	95.45	286	13	0	1	286	1	286	0	580
TRINITY_DN110484_c1_g1_i1.p1	UniRef90_A0A437B8Z8	PCI domain-containing protein n	89.55	268	28	0	1	268	1	268	7e-169	480
TRINITY_DN110486_c0_g1_i1.p1	UniRef90_UPI000EF7E368	protein obstructor-E-like n	100	237	0	0	1	237	1	237	3e-170	481
TRINITY_DN110488_c0_g1_i1.p1	UniRef90_UPI000B390699	uncharacterized protein LOC110381564 n	97.73	132	3	0	1	132	455	586	8e-84	272
TRINITY_DN110490_c0_g1_i1.p1	UniRef90_UPI000EF7B785	uncharacterized protein LOC113495548 n	100	503	0	0	1	503	43	545	0	1037
TRINITY_DN110491_c0_g1_i1.p1	UniRef90_UPI000EF766BD	uncharacterized protein LOC113501295 n	100	134	0	0	1	134	1	134	3e-92	275
TRINITY_DN110492_c0_g1_i1.p1	UniRef90_UPI000EF774B0	uncharacterized protein LOC113502327 n	100	1372	0	0	1	1372	1833	3204	0	2824
TRINITY_DN110492_c0_g1_i1.p1	UniRef90_UPI000EF774B0	uncharacterized protein LOC113502327 n	30.59	1432	740	56	47	1372	1690	2973	2e-107	390
TRINITY_DN110492_c0_g1_i1.p1	UniRef90_UPI000EF774B0	uncharacterized protein LOC113502327 n	31	1413	718	54	35	1322	2106	3386	2e-104	381
TRINITY_DN110492_c0_g1_i1.p1	UniRef90_UPI000EF774B0	uncharacterized protein LOC113502327 n	31.59	766	358	34	110	822	2738	3390	2e-53	218
TRINITY_DN110492_c0_g1_i1.p1	UniRef90_UPI000EF774B0	uncharacterized protein LOC113502327 n	38.12	223	99	11	909	1102	3194	3406	7e-19	104
TRINITY_DN110494_c0_g1_i1.p1	UniRef90_UPI000EF7D1BF	lipopolysaccharide-induced tumor necrosis factor-alpha factor homolog isoform X1 n	98.48	132	2	0	1	132	1	132	3e-88	265
TRINITY_DN110498_c0_g1_i1.p1	UniRef90_UPI000EF79CE2	uncharacterized protein LOC113497876 isoform X1 n	99.35	308	2	0	1	308	1	308	0	624
TRINITY_DN110501_c0_g1_i1.p1	UniRef90_A0A2W1BUD9	Complex1_30kDa domain-containing protein n	90.94	265	24	0	1	265	1	265	6e-180	508
TRINITY_DN110504_c0_g1_i1.p1	UniRef90_A0A0L7K5P8	Ribosomal protein L35A (Fragment) n	85.62	153	22	0	1	153	1	153	4e-82	253
TRINITY_DN110504_c0_g1_i2.p1	UniRef90_A0A0L7K5P8	Ribosomal protein L35A (Fragment) n	85.62	153	22	0	1	153	1	153	4e-82	253
TRINITY_DN110507_c0_g1_i1.p3	UniRef90_UPI001063AA98	iron ABC transporter permease n	99.46	185	1	0	1	185	125	309	5e-118	350
TRINITY_DN110512_c0_g1_i1.p1	UniRef90_J2YQL5	Flavoprotein, HI0933 family/uncharacterized flavoprotein, PP_4765 family n	94.06	101	6	0	40	140	1	101	3e-57	195
TRINITY_DN110513_c0_g1_i1.p1	UniRef90_A0A2W1B3U7	Uncharacterized protein n	95.54	359	16	0	1	359	1	359	0	671
TRINITY_DN110518_c0_g1_i1.p2	UniRef90_UPI00067D6C90	uncharacterized protein LOC106140204 n	48.3	176	90	1	6	181	58	232	9e-58	193
TRINITY_DN110519_c0_g1_i1.p1	UniRef90_UPI000EF7D615	probable G-protein coupled receptor Mth-like 1 n	100	598	0	0	1	598	1	598	0	1180
TRINITY_DN110520_c0_g1_i1.p1	UniRef90_A0A2J7Y981	Ni_hydr_CYTB domain-containing protein n	92.86	112	8	0	1	112	1	112	1e-65	208
TRINITY_DN110521_c0_g1_i1.p1	UniRef90_A0A3B4TIE1	SERTA domain-containing protein n	98.08	104	2	0	1	104	203	306	4e-65	211
TRINITY_DN110529_c0_g1_i1.p1	UniRef90_UPI000EF8114D	uncharacterized protein LOC113506490 n	100	137	0	0	1	137	1	137	1e-92	276
TRINITY_DN110533_c0_g1_i1.p2	UniRef90_S2WTB7	Nudix hydrolase domain-containing protein n	100	106	0	0	1	106	58	163	9e-68	215
TRINITY_DN110534_c0_g1_i1.p1	UniRef90_UPI000EF76AD1	glutathione S-transferase 1-like n	100	215	0	0	1	215	1	215	6e-156	443
TRINITY_DN110535_c0_g1_i1.p1	UniRef90_UPI000EF7B348	uncharacterized protein LOC113498338 n	97.25	109	3	0	1	109	1	109	2e-66	219
TRINITY_DN110537_c0_g1_i1.p1	UniRef90_A0A4C1ZH84	Transposon Tf2-8 polyprotein n	69.72	251	73	2	2	252	29	276	2e-128	380
TRINITY_DN110539_c0_g1_i1.p1	UniRef90_UPI000EF7A222	bile salt-activated lipase-like n	100	203	0	0	1	203	125	327	1e-141	419
TRINITY_DN110542_c0_g1_i1.p1	UniRef90_J2Y209	Lipid A core-O-antigen ligase-like enyme n	89.32	103	11	0	1	103	289	391	1e-58	196
TRINITY_DN110548_c0_g1_i1.p1	UniRef90_A0A4C1XI86	ELAV-like protein 2 n	92.22	360	28	0	1	360	1	360	0	660
TRINITY_DN110550_c0_g1_i1.p1	UniRef90_UPI000EF83FC5	venom dipeptidyl peptidase 4 n	100	715	0	0	1	715	1	715	0	1486
TRINITY_DN110555_c0_g1_i1.p2	UniRef90_A9BR13	Mannosyltransferase OCH1-related enzyme n	98.47	131	2	0	9	139	1	131	1e-86	268
TRINITY_DN110557_c0_g1_i1.p1	UniRef90_A0A0P9VLN1	L-sorbosone dehydrogenase n	80.37	107	21	0	1	107	124	230	1e-47	171
TRINITY_DN110558_c0_g1_i1.p1	UniRef90_Q3C2L4	Mitogen-activated protein kinase n	96.43	364	13	0	1	364	1	364	0	733
TRINITY_DN110559_c0_g1_i1.p2	UniRef90_A0A405EJS3	Tryptophan synthase alpha chain n	97.27	110	3	0	1	110	77	186	4e-65	207
TRINITY_DN110571_c0_g1_i1.p2	UniRef90_UPI000B928B5D	ubiquitin-conjugating enzyme E2Q-like protein 1 n	87.8	254	30	1	1	254	1	253	6e-159	454
TRINITY_DN110572_c0_g1_i1.p1	UniRef90_A0A484CAD5	Uncharacterized protein n	90.17	173	17	0	1	173	424	596	2e-106	337
TRINITY_DN110574_c0_g1_i1.p1	UniRef90_UPI000EF772D0	probable cytochrome P450 305a1 n	99.38	487	3	0	1	487	1	487	0	996
TRINITY_DN110583_c0_g1_i1.p1	UniRef90_I3J373	Uncharacterized protein n	93.97	116	6	1	1	115	1	116	3e-70	218
TRINITY_DN110585_c0_g1_i1.p1	UniRef90_A0A2H1VT91	RNA helicase n	90.59	595	56	0	1	595	1	595	0	1085
TRINITY_DN110587_c0_g1_i2.p1	UniRef90_A0A2X4AE43	Agmatinase n	93.93	214	13	0	41	254	1	214	5e-144	419
TRINITY_DN110590_c0_g1_i1.p3	UniRef90_A0A379KMA4	Response regulator receiver protein n	93.97	116	7	0	1	116	411	526	1e-65	219
TRINITY_DN110593_c0_g1_i1.p1	UniRef90_UPI000C142B05	O-acyltransferase like protein-like n	56.05	678	292	4	6	681	5	678	0	805
TRINITY_DN110594_c0_g1_i1.p1	UniRef90_A0A2A4J2Z8	WD_REPEATS_REGION domain-containing protein n	90.35	373	33	3	1	371	1	372	0	688
TRINITY_DN110595_c0_g1_i1.p2	UniRef90_A0A480G9Z4	CAAX prenyl protease 2 isoform X2 n	31.97	122	74	4	10	123	105	225	3e-06	53.9
TRINITY_DN110595_c0_g1_i2.p2	UniRef90_A0A480G9Z4	CAAX prenyl protease 2 isoform X2 n	31.97	122	74	4	10	123	105	225	3e-06	53.9
TRINITY_DN110598_c0_g1_i1.p1	UniRef90_A0A2H1UZU0	SFRICE_010739 (Fragment) n	98.08	208	4	0	1	208	256	463	5e-145	430
TRINITY_DN110599_c0_g1_i1.p1	UniRef90_UPI000EF76687	apoptosis-inducing factor 3-like isoform X1 n	100	610	0	0	1	610	1	610	0	1252
TRINITY_DN110604_c0_g1_i1.p1	UniRef90_UPI000EF84A99	cytochrome P450 9e2-like n	99.62	530	2	0	1	530	1	530	0	1099
TRINITY_DN110607_c0_g1_i1.p1	UniRef90_I3KID3	Uncharacterized protein n	95.16	186	9	0	1	186	75	260	8e-125	365
TRINITY_DN110612_c0_g1_i1.p1	UniRef90_S2JU88	Response regulator receiver modulated diguanylate cyclase n	95.1	102	5	0	1	102	146	247	5e-58	196
TRINITY_DN110614_c0_g1_i1.p1	UniRef90_S2K234	Type II secretion system protein n	85.34	116	17	0	2	117	46	161	3e-58	196
TRINITY_DN110614_c0_g1_i1.p1	UniRef90_S2K234	Type II secretion system protein n	42.86	98	53	3	17	113	265	360	3e-07	57.8
TRINITY_DN110616_c0_g1_i1.p3	UniRef90_A0A1B2D6A7	Lipoprotein-releasing system ATP-binding protein LolD n	100	114	0	0	1	114	112	225	1e-72	228
TRINITY_DN110617_c0_g1_i1.p1	UniRef90_UPI000EF79B6F	translin-associated protein X-like n	100	284	0	0	1	284	1	284	0	583
TRINITY_DN110619_c0_g1_i1.p1	UniRef90_UPI000EF7B820	fibril-forming collagen alpha chain-like n	99.67	1501	5	0	23	1523	3	1503	0	2760
TRINITY_DN110628_c0_g1_i1.p1	UniRef90_UPI000EF827C1	uncharacterized protein LOC113491959 n	100	484	0	0	1	484	1	484	0	949
TRINITY_DN110629_c0_g1_i1.p1	UniRef90_UPI000EF78EAC	facilitated trehalose transporter Tret1-like n	100	497	0	0	1	497	1	497	0	1015
TRINITY_DN110633_c0_g1_i1.p1	UniRef90_A0A2R8G1V7	V-type proton ATPase subunit a n	94.3	842	42	2	1	842	1	836	0	1648
TRINITY_DN110640_c0_g1_i1.p1	UniRef90_UPI00103CD48E	bifunctional purine biosynthesis protein PURH isoform X1 n	87.21	594	75	1	1	594	1	593	0	1094
TRINITY_DN110643_c0_g1_i1.p1	UniRef90_T1AP70	ABC transporter permease (Fragment) n	53.57	84	38	1	24	106	179	262	6e-14	75.5
TRINITY_DN110647_c0_g1_i1.p2	UniRef90_A0A2P6RUJ4	Putative 43kDa postsynaptic protein n	99	100	1	0	1	100	351	450	3e-59	204
TRINITY_DN110654_c2_g1_i1.p1	UniRef90_UPI000EF77D79	pyridoxal phosphate phosphatase PHOSPHO2-like n	99.16	237	2	0	1	237	1	237	2e-174	492
TRINITY_DN110659_c1_g1_i1.p1	UniRef90_A0A2A4IXN6	FA_desaturase domain-containing protein n	93.2	353	24	0	1	353	5	357	0	668
TRINITY_DN110669_c0_g1_i1.p1	UniRef90_A0A2H1WVZ6	SFRICE_014444 n	90.28	1399	128	5	1	1393	1	1397	0	2654
TRINITY_DN110677_c0_g1_i1.p1	UniRef90_UPI000EF75C05	cytochrome P450 6B6-like n	95.24	336	16	0	6	341	38	373	0	663
TRINITY_DN110683_c0_g1_i1.p1	UniRef90_UPI000EF7A16A	transmembrane protein 87A n	100	523	0	0	1	523	1	523	0	1080
TRINITY_DN110686_c0_g1_i1.p1	UniRef90_UPI000EF7B061	3-ketodihydrosphingosine reductase n	99.09	329	3	0	1	329	1	329	0	659
TRINITY_DN110687_c0_g1_i1.p1	UniRef90_A0A2W1C2N5	U-box domain-containing protein n	91.43	1038	88	1	1	1038	2	1038	0	1993
TRINITY_DN110690_c0_g1_i1.p1	UniRef90_C3K1E4	Bifunctional protein GlmU n	100	106	0	0	1	106	74	179	2e-64	213
TRINITY_DN110692_c0_g1_i1.p1	UniRef90_B2X7R1	p1 n	96.53	375	13	0	1	375	715	1089	0	751
TRINITY_DN110695_c0_g1_i1.p1	UniRef90_UPI000B3AA448	zinc finger protein 568-like n	72.79	680	172	6	1	673	1	674	0	1014
TRINITY_DN110696_c1_g1_i1.p1	UniRef90_UPI000EF79BC6	fatty acid-binding protein 2-like n	100	133	0	0	1	133	1	133	9e-90	269
TRINITY_DN110697_c0_g1_i1.p2	UniRef90_A0A406YDL4	Uncharacterized protein n	68.12	138	44	0	2	139	180	317	2e-46	165
TRINITY_DN110698_c0_g1_i1.p1	UniRef90_UPI000EF80151	general odorant-binding protein 1-like n	100	156	0	0	1	156	1	156	4e-111	325
TRINITY_DN110699_c0_g1_i1.p1	UniRef90_A0A3R5TZY7	Uncharacterized protein n	58.62	58	24	0	42	99	1	58	5e-08	56.6
TRINITY_DN110707_c0_g1_i1.p1	UniRef90_UPI000EF81571	DDB1- and CUL4-associated factor 5-like n	99.71	343	1	0	1	343	517	859	0	687
TRINITY_DN110712_c0_g1_i1.p1	UniRef90_UPI000EF78DC6	NADH dehydrogenase [ubiquinone] 1 alpha subcomplex assembly factor 2 n	100	146	0	0	1	146	1	146	3e-102	301
TRINITY_DN110719_c0_g1_i1.p1	UniRef90_A0A2A4J637	DUF727 domain-containing protein n	91.6	119	10	0	1	119	1	119	3e-74	228
TRINITY_DN110720_c0_g1_i1.p1	UniRef90_A0A2A4JY41	Fatty acyl-CoA reductase n	53.51	299	135	1	2	300	227	521	3e-114	352
TRINITY_DN110728_c0_g1_i1.p1	UniRef90_A0A3Q3EVG2	Uncharacterized protein n	87.06	201	26	0	2	202	34	234	3e-125	367
TRINITY_DN110730_c0_g1_i1.p1	UniRef90_UPI000EF7C0A0	acetylcholinesterase collagenic tail peptide-like isoform X1 n	99.49	389	2	0	1	389	1	389	0	766
TRINITY_DN110731_c0_g1_i1.p1	UniRef90_UPI000EF7ED41	uncharacterized protein LOC113492932 n	100	232	0	0	1	232	1	232	2e-162	461
TRINITY_DN110732_c0_g1_i1.p1	UniRef90_UPI000EF776AB	high mobility group protein 20A n	99.73	368	1	0	1	368	1	368	0	743
TRINITY_DN110733_c0_g1_i1.p1	UniRef90_UPI000EF82BFA	17-beta-hydroxysteroid dehydrogenase 14-like n	98.81	252	3	0	1	252	1	252	6e-179	504
TRINITY_DN110737_c0_g1_i1.p1	UniRef90_UPI000EF7C302	L-threonine 3-dehydrogenase, mitochondrial n	100	392	0	0	1	392	1	392	0	815
TRINITY_DN110744_c0_g1_i1.p1	UniRef90_UPI000EF77F3A	potassium channel subfamily K member 15 n	99.24	395	3	0	1	395	1	395	0	808
TRINITY_DN110746_c0_g1_i2.p1	UniRef90_UPI000EF79077	ubiquilin-1 isoform X1 n	100	129	0	0	1	129	400	528	3e-76	247
TRINITY_DN110752_c0_g1_i1.p1	UniRef90_UPI000EF7CDA5	uncharacterized protein LOC113508290 isoform X1 n	100	375	0	0	1	375	1	375	0	778
TRINITY_DN110753_c0_g1_i1.p3	UniRef90_J3E608	Penicillin-binding protein, beta-lactamase class C n	89.12	193	20	1	1	193	72	263	4e-117	347
TRINITY_DN110760_c0_g1_i1.p1	UniRef90_H9J567	Proteasome subunit alpha type n	91.06	246	22	0	1	246	1	246	3e-167	474
TRINITY_DN110762_c0_g1_i1.p1	UniRef90_A0A3B4U1B1	Aldedh domain-containing protein n	93.8	129	8	0	1	129	290	418	9e-77	248
TRINITY_DN110764_c0_g1_i1.p1	UniRef90_A0A3R3D5K4	Sulfide dehydrogenase [flavocytochrome c] flavoprotein chain n	84.27	356	56	0	2	357	67	422	0	630
TRINITY_DN110765_c0_g1_i1.p2	UniRef90_A0A0M0N9S4	LysR family transcriptional regulator n	98.53	136	2	0	1	136	1	136	3e-83	253
TRINITY_DN110768_c0_g1_i1.p1	UniRef90_UPI000B3A31CF	LOW QUALITY PROTEIN: protein Skeletor, isoforms B/C n	77.24	659	138	2	1	658	1	648	0	1056
TRINITY_DN110769_c0_g1_i1.p1	UniRef90_A0A1E1W1Z4	Uncharacterized protein n	88.76	169	18	1	1	169	1	168	9e-96	287
TRINITY_DN110776_c0_g1_i1.p1	UniRef90_UPI000B37DB81	uncharacterized protein LOC110383798 n	58.06	93	38	1	1	93	4	95	2e-30	115
TRINITY_DN110781_c0_g1_i1.p1	UniRef90_UPI000EF7B5D5	40S ribosomal protein S12, mitochondrial n	100	162	0	0	1	162	1	162	6e-110	322
TRINITY_DN110784_c0_g1_i1.p1	UniRef90_H9JJ77	Uncharacterized protein n	94.98	737	32	3	1	736	1	733	0	1459
TRINITY_DN110786_c0_g1_i1.p1	UniRef90_A0A2A4JI59	Uncharacterized protein n	93.04	115	8	0	1	115	1	115	7e-74	227
TRINITY_DN110788_c0_g1_i1.p1	UniRef90_UPI000EF7AD60	endoplasmic reticulum junction formation protein lunapark-B isoform X1 n	100	355	0	0	1	355	1	355	0	734
TRINITY_DN110795_c0_g1_i1.p2	UniRef90_A0A3E1USV1	Uncharacterized protein n	85.05	107	16	0	20	126	1	107	6e-57	189
TRINITY_DN110795_c0_g1_i2.p2	UniRef90_A0A3E1USV1	Uncharacterized protein n	85.05	107	16	0	20	126	1	107	6e-57	189
TRINITY_DN110796_c0_g1_i1.p3	UniRef90_S2KNA7	Regulatory protein LuxR n	83.5	297	46	1	1	294	589	885	3e-164	491
TRINITY_DN110800_c0_g2_i1.p1	UniRef90_A0A2W1BQR7	Sld5 domain-containing protein n	98.64	147	2	0	1	147	49	195	7e-103	305
TRINITY_DN110802_c0_g1_i1.p1	UniRef90_UPI000EF82FFF	uncharacterized protein LOC113497480 isoform X1 n	99.29	140	1	0	1	140	1	140	5e-98	290
TRINITY_DN110806_c0_g1_i1.p1	UniRef90_H2V2C3	Uncharacterized protein n	95.35	215	10	0	1	215	21	235	8e-142	422
TRINITY_DN110806_c0_g1_i1.p1	UniRef90_H2V2C3	Uncharacterized protein n	32.56	215	103	7	9	215	140	320	8e-19	95.1
TRINITY_DN110806_c0_g1_i1.p1	UniRef90_H2V2C3	Uncharacterized protein n	32.56	215	114	7	1	215	215	398	6e-15	83.6
TRINITY_DN110806_c0_g1_i1.p1	UniRef90_H2V2C3	Uncharacterized protein n	43.06	72	40	1	136	206	3	74	6e-06	56.2
TRINITY_DN110807_c0_g1_i1.p1	UniRef90_A0A2A4J545	MFS domain-containing protein n	45.3	415	218	2	4	417	3	409	3e-123	376
TRINITY_DN11080_c0_g1_i1.p1	UniRef90_A0A3G2HM73	Uncharacterized protein n	99.13	231	2	0	1	231	279	509	1e-159	469
TRINITY_DN110810_c0_g1_i1.p1	UniRef90_A0A084CHK6	Cytochrome C peroxidase n	83.65	208	28	2	1	202	19	226	1e-111	337
TRINITY_DN110811_c0_g1_i1.p3	UniRef90_UPI000EF7F049	partner of Y14 and mago n	100	120	0	0	1	120	1	120	3e-81	248
TRINITY_DN110816_c0_g1_i1.p1	UniRef90_A0A3S3BZK2	Type VI secretion system protein VasJ n	75.64	156	38	0	1	156	28	183	1e-73	241
TRINITY_DN110817_c0_g1_i1.p1	UniRef90_UPI000552E8F2	leucine-rich repeat, immunoglobulin-like domain and transmembrane domain-containing protein 1 n	89.09	220	24	0	1	220	1	220	2e-141	422
TRINITY_DN110822_c0_g1_i1.p1	UniRef90_UPI000EF851AA	adhesive plaque matrix protein-like isoform X1 n	99.36	312	2	0	4	315	30	341	0	618
TRINITY_DN110825_c0_g1_i1.p2	UniRef90_A0A3G1GLI6	Uncharacterized protein n	55.56	99	43	1	10	108	7	104	3e-29	112
TRINITY_DN110827_c0_g1_i1.p1	UniRef90_A0A3P8T220	Microtubule-associated protein n	91.46	164	12	1	1	162	221	384	3e-91	289
TRINITY_DN110839_c0_g1_i1.p1	UniRef90_A0A2A4JRY3	Uncharacterized protein n	89.53	172	18	0	1	172	1	172	6e-115	336
TRINITY_DN110840_c0_g1_i1.p1	UniRef90_UPI000EF7C72D	GDP-L-fucose synthase isoform X1 n	99.38	323	2	0	1	323	2	324	0	679
TRINITY_DN110841_c0_g1_i1.p1	UniRef90_UPI000EF824C5	calcium and integrin-binding protein 1-like n	98.45	193	3	0	1	193	1	193	3e-136	391
TRINITY_DN110842_c0_g1_i1.p2	UniRef90_A0A4R7UF61	Uncharacterized protein YecT (DUF1311 family) n	92.09	139	11	0	3	141	1	139	2e-86	261
TRINITY_DN110845_c0_g1_i1.p1	UniRef90_A0A2A4K9J1	Uncharacterized protein n	90.43	188	18	0	1	188	1	188	1e-113	333
TRINITY_DN110847_c0_g1_i1.p1	UniRef90_UPI000EF7746C	RNA polymerase II-associated protein 1 n	99.41	1195	7	0	1	1195	1	1195	0	2446
TRINITY_DN110850_c0_g1_i1.p1	UniRef90_A0A0F8AV86	Ras-related protein Rap-1b n	73.47	147	31	2	1	147	91	229	5e-53	179
TRINITY_DN110857_c0_g1_i1.p2	UniRef90_A0A085VG29	Sugar ABC transporter substrate-binding protein n	89.29	140	15	0	16	155	1	140	3e-79	253
TRINITY_DN110858_c0_g1_i1.p1	UniRef90_UPI000EF7BAA5	uncharacterized protein LOC113504557 isoform X1 n	99.15	118	1	0	1	118	1	118	2e-78	239
TRINITY_DN110859_c0_g1_i1.p1	UniRef90_UPI00110D8D60	protein DDI1 homolog 2 isoform X1 n	84.96	113	17	0	1	113	330	442	3e-50	177
TRINITY_DN110864_c0_g1_i1.p1	UniRef90_A0A2A4K8L4	Cysteine protease n	96.34	382	14	0	1	382	1	382	0	773
TRINITY_DN110867_c0_g1_i1.p1	UniRef90_A0A2H1WB52	Proteasome endopeptidase complex n	98.05	257	5	0	1	257	237	493	0	527
TRINITY_DN110868_c0_g1_i1.p1	UniRef90_A0A0J8VE95	Uncharacterized protein n	99.15	118	1	0	1	118	1	118	3e-79	241
TRINITY_DN110872_c0_g1_i1.p1	UniRef90_UPI000EF7B963	gamma-secretase subunit pen-2 n	99.01	101	1	0	1	101	1	101	2e-65	204
TRINITY_DN110873_c0_g1_i1.p1	UniRef90_UPI00103B290F	uncharacterized protein LOC114352925 n	83.33	306	44	3	1	300	1	305	1e-172	493
TRINITY_DN110882_c0_g1_i1.p1	UniRef90_UPI000EF7BEDD	calcineurin-binding protein cabin-1-like n	100	2070	0	0	1	2070	1	2070	0	4286
TRINITY_DN110883_c0_g1_i1.p1	UniRef90_U1SBL4	Type VII secretion protein EccCa n	97.25	109	3	0	1	109	196	304	5e-63	218
TRINITY_DN110887_c0_g1_i1.p1	UniRef90_UPI000EF81802	uncharacterized protein LOC113491840 isoform X1 n	99.45	182	1	0	1	182	1	182	3e-128	370
TRINITY_DN110895_c0_g1_i1.p1	UniRef90_UPI0006409E0E	rho GTPase-activating protein 26 n	58.97	312	88	6	1	311	366	638	3e-103	332
TRINITY_DN110896_c0_g1_i1.p1	UniRef90_A0A0S2A3J3	Cold shock domain-containing protein E1 n	97.25	218	6	0	1	218	652	869	6e-145	438
TRINITY_DN110899_c0_g1_i1.p1	UniRef90_B1J2C4	Poly(A) polymerase I n	94.74	380	20	0	1	380	83	462	0	743
TRINITY_DN110904_c0_g1_i1.p3	UniRef90_A0A2P5EIM9	Uncharacterized protein (Fragment) n	58.1	105	36	1	1	97	40	144	1e-14	76.6
TRINITY_DN110908_c0_g1_i1.p1	UniRef90_A0A2A4JGW7	Homeobox domain-containing protein n	89.81	422	35	7	1	415	1	421	0	735
TRINITY_DN11090_c0_g1_i1.p1	UniRef90_UPI000EF834A2	lysophospholipase-like protein 1 n	99.63	273	1	0	1	273	1	273	0	556
TRINITY_DN110911_c0_g1_i1.p2	UniRef90_UPI000EF78337	RNA transcription, translation and transport factor protein n	100	226	0	0	1	226	1	226	3e-163	463
TRINITY_DN110915_c0_g1_i1.p1	UniRef90_UPI000EF7FA2D	endocuticle structural glycoprotein SgAbd-5-like n	100	119	0	0	1	119	1	119	1e-78	239
TRINITY_DN110915_c0_g1_i2.p1	UniRef90_UPI000EF7FA2D	endocuticle structural glycoprotein SgAbd-5-like n	100	119	0	0	1	119	1	119	1e-78	239
TRINITY_DN110916_c0_g1_i1.p2	UniRef90_A0A1Y5KSJ8	HTH-type transcriptional regulator CysL n	98.35	121	2	0	1	121	1	121	1e-75	238
TRINITY_DN110918_c0_g1_i1.p1	UniRef90_UPI000EF79FA7	adenosine deaminase 2-like n	99.8	509	1	0	1	509	1	509	0	1045
TRINITY_DN11091_c0_g1_i1.p1	UniRef90_A0A380UAY6	Type I restriction-modification system, specificity subunit S n	99.58	239	1	0	1	239	1	239	2e-172	495
TRINITY_DN110923_c0_g1_i1.p3	UniRef90_B2FL16	DUF2236 domain-containing protein n	97.37	114	3	0	1	114	66	179	3e-72	229
TRINITY_DN110924_c0_g1_i1.p1	UniRef90_UPI000EF7A94E	probable tyrosyl-DNA phosphodiesterase n	97.86	655	10	1	1	655	11	661	0	1337
TRINITY_DN110925_c0_g1_i1.p2	UniRef90_A0A3M5EMK3	YCII domain-containing protein n	98.06	103	2	0	1	103	31	133	5e-65	206
TRINITY_DN110926_c0_g2_i1.p1	UniRef90_UPI000EF763B8	L-xylulose reductase-like n	99.59	244	1	0	1	244	1	244	7e-176	496
TRINITY_DN110928_c0_g1_i1.p1	UniRef90_UPI000EF7A614	SEC14-like protein 2 n	100	398	0	0	1	398	1	398	0	830
TRINITY_DN110930_c0_g1_i1.p1	UniRef90_H2M2P8	Uncharacterized protein n	92.17	217	15	1	1	217	714	928	4e-133	410
TRINITY_DN110932_c0_g1_i1.p1	UniRef90_A0A2W1BSH0	TPT domain-containing protein n	88.43	432	40	3	1	422	33	464	0	750
TRINITY_DN110932_c0_g1_i2.p1	UniRef90_A0A2W1BSH0	TPT domain-containing protein n	90.86	405	31	1	1	399	33	437	0	728
TRINITY_DN110938_c0_g1_i1.p2	UniRef90_I3KE56	Uncharacterized protein n	98.45	129	2	0	1	129	1	129	3e-88	265
TRINITY_DN110939_c0_g1_i1.p1	UniRef90_A0A2A4J6D0	Cyclin N-terminal domain-containing protein n	95.77	307	12	1	1	307	1	306	0	595
TRINITY_DN11093_c0_g1_i1.p2	UniRef90_UPI0009A18C7C	GMC family oxidoreductase n	84.96	133	20	0	1	133	342	474	2e-74	243
TRINITY_DN110940_c0_g1_i1.p1	UniRef90_UPI000EF7CE2F	uncharacterized protein LOC113505938 n	100	253	0	0	1	253	1	253	0	522
TRINITY_DN110941_c0_g1_i1.p1	UniRef90_A0A437D306	Uncharacterized protein n	87.5	136	17	0	1	136	359	494	9e-71	239
TRINITY_DN110945_c0_g1_i1.p1	UniRef90_UPI000EF7B2CB	uncharacterized protein LOC113503507 n	99.29	282	2	0	1	282	1	282	0	583
TRINITY_DN110946_c0_g1_i1.p1	UniRef90_A0A2H1V343	SFRICE_013210 n	53.67	313	139	4	1	308	1	312	2e-105	323
TRINITY_DN110947_c0_g1_i1.p1	UniRef90_A0A3Q3JB33	Uncharacterized protein n	100	131	0	0	1	131	50	180	3e-88	270
TRINITY_DN110948_c0_g1_i1.p1	UniRef90_H9JDR8	Elongator complex protein 3 n	96.39	554	20	0	1	554	1	554	0	1117
TRINITY_DN110955_c0_g1_i1.p3	UniRef90_A0A3B1KCB1	BMERB domain-containing protein n	97.35	113	3	0	1	113	273	385	2e-70	227
TRINITY_DN110958_c0_g1_i1.p1	UniRef90_A0A3Q3IYM0	TPT domain-containing protein n	96.21	132	5	0	1	132	1	132	5e-86	265
TRINITY_DN110960_c0_g1_i1.p1	UniRef90_A0A3Q3NC75	Protein disulfide-isomerase A4 n	93.37	196	13	0	6	201	54	249	4e-128	387
TRINITY_DN110960_c0_g1_i1.p1	UniRef90_A0A3Q3NC75	Protein disulfide-isomerase A4 n	55.66	106	47	0	14	119	177	282	2e-31	130
TRINITY_DN110960_c0_g1_i1.p1	UniRef90_A0A3Q3NC75	Protein disulfide-isomerase A4 n	35.11	94	56	3	13	102	524	616	2e-08	63.5
TRINITY_DN110960_c0_g1_i1.p1	UniRef90_A0A3Q3NC75	Protein disulfide-isomerase A4 n	36.99	73	44	2	130	201	526	597	9e-05	52.8
TRINITY_DN110961_c0_g1_i1.p3	UniRef90_I4MWC1	Flagellar biosynthetic protein FliP n	87.39	111	14	0	9	119	4	114	3e-56	187
TRINITY_DN110966_c0_g1_i1.p1	UniRef90_UPI000EF776FF	uncharacterized protein LOC113504195 n	97.62	420	10	0	1	420	1	420	0	852
TRINITY_DN110967_c0_g1_i1.p1	UniRef90_UPI000EF848FA	tetraspanin-9-like isoform X1 n	97.18	248	0	2	1	241	1	248	8e-169	478
TRINITY_DN11096_c0_g1_i1.p1	UniRef90_A0A380UHX6	L-serine dehydratase n	98.61	144	2	0	1	144	57	200	1e-96	298
TRINITY_DN110982_c0_g1_i1.p1	UniRef90_A0A2W1BWJ3	V-type proton ATPase subunit a n	97.17	460	13	0	1	460	1	460	0	942
TRINITY_DN110988_c0_g1_i1.p1	UniRef90_A0A484DP70	DUF4210 domain-containing protein n	90.48	105	9	1	1	105	341	444	7e-52	186
TRINITY_DN110989_c0_g1_i1.p1	UniRef90_Q4L236	Lw opsin (Fragment) n	92.92	113	8	0	1	113	11	123	1e-69	216
TRINITY_DN110994_c0_g1_i1.p1	UniRef90_A0A3B4Z395	Uncharacterized protein n	85.5	131	19	0	1	131	352	482	6e-67	232
TRINITY_DN110997_c0_g1_i1.p1	UniRef90_A0A2W1BZ10	Uncharacterized protein n	89.59	586	57	4	20	603	16	599	0	962
TRINITY_DN111001_c0_g1_i1.p1	UniRef90_Q1HQ44	Proteasome subunit alpha type n	95.69	255	11	0	1	255	1	255	0	512
TRINITY_DN111006_c0_g1_i1.p1	UniRef90_UPI000EF762A8	uncharacterized protein LOC113492929 n	100	247	0	0	1	247	1	247	6e-169	479
TRINITY_DN111010_c0_g1_i1.p1	UniRef90_A0A1B2D1K3	LysR family transcriptional regulator n	100	107	0	0	1	107	30	136	1e-68	219
TRINITY_DN111015_c0_g1_i1.p1	UniRef90_A0A2A4K6P9	Uncharacterized protein n	85.77	281	32	4	1	276	1	278	1e-144	420
TRINITY_DN111032_c0_g1_i1.p1	UniRef90_A0A3R3FL04	Ribose transport system permease protein RbsC n	94.21	242	14	0	4	245	24	265	6e-153	441
TRINITY_DN111034_c0_g1_i1.p1	UniRef90_UPI00101DB47A	serine/threonine-protein phosphatase 6 regulatory ankyrin repeat subunit A isoform X1 n	94.38	1157	63	2	1	1157	1	1155	0	2221
TRINITY_DN111037_c0_g1_i1.p1	UniRef90_UPI000EF77555	uncharacterized protein LOC113497401 n	95.58	249	0	1	1	249	215	452	6e-157	456
TRINITY_DN11103_c0_g1_i1.p1	UniRef90_UPI000874E1BF	LOW QUALITY PROTEIN: TBC1 domain family member 9-like n	90.91	121	11	0	1	121	665	785	1e-66	226
TRINITY_DN111040_c0_g1_i1.p1	UniRef90_A0A3B4TF75	Uncharacterized protein n	91.93	223	7	1	1	212	1674	1896	3e-141	446
TRINITY_DN111048_c1_g1_i1.p1	UniRef90_UPI000EF8304E	DNA primase small subunit n	99.5	399	2	0	1	399	1	399	0	828
TRINITY_DN111051_c0_g1_i1.p1	UniRef90_UPI000EF836F2	endocuticle structural glycoprotein ABD-5-like n	100	115	0	0	1	115	1	115	3e-76	233
TRINITY_DN111052_c0_g1_i1.p1	UniRef90_A0A2W1BTF6	AXH domain-containing protein n	95.22	293	9	3	1	293	1	288	0	529
TRINITY_DN111054_c0_g1_i1.p2	UniRef90_A0A4Q3U1A7	Pyridoxal-phosphate dependent enzyme (Fragment) n	80.2	101	20	0	4	104	5	105	2e-48	162
TRINITY_DN111067_c0_g1_i1.p1	UniRef90_UPI000EF782A7	uncharacterized protein LOC113508482 n	99.54	216	1	0	1	216	1	216	7e-146	418
TRINITY_DN11106_c0_g1_i1.p1	UniRef90_A0A407DK63	Uncharacterized protein n	96.45	169	6	0	9	177	1	169	3e-114	336
TRINITY_DN111074_c0_g1_i1.p1	UniRef90_UPI000EF78429	SPRY domain-containing SOCS box protein 3-like n	100	312	0	0	1	312	1	312	0	656
TRINITY_DN111075_c0_g1_i1.p1	UniRef90_UPI000EF76454	zinc finger protein 665-like n	99.15	473	4	0	28	500	5	477	0	972
TRINITY_DN111077_c0_g1_i1.p1	UniRef90_UPI000EF7E5D7	protein CNPPD1 isoform X1 n	100	392	0	0	1	392	1	392	0	794
TRINITY_DN111079_c0_g1_i1.p1	UniRef90_T5KF32	Membrane protein n	88.14	194	23	0	4	197	2	195	3e-107	319
TRINITY_DN111082_c0_g1_i1.p2	UniRef90_A0A4R5SL61	Flavodoxin n	88	150	18	0	1	150	1	150	2e-91	275
TRINITY_DN111085_c0_g1_i1.p1	UniRef90_UPI000EF8402D	uncharacterized protein LOC113502779 n	97.52	161	4	0	1	161	92	252	6e-108	320
TRINITY_DN111087_c0_g1_i1.p2	UniRef90_V7D6I8	AsmA domain-containing protein n	95.68	324	14	0	1	324	86	409	0	624
TRINITY_DN111089_c0_g1_i1.p1	UniRef90_A0A2A4J9E1	Uncharacterized protein n	93.73	367	20	1	1	367	1	364	0	692
TRINITY_DN111099_c0_g1_i1.p1	UniRef90_UPI000EF84C06	metallo-beta-lactamase domain-containing protein 1-like n	99.06	212	2	0	1	212	1	212	4e-154	438
TRINITY_DN111099_c0_g1_i2.p1	UniRef90_UPI000EF84C06	metallo-beta-lactamase domain-containing protein 1-like n	99.06	212	2	0	1	212	1	212	4e-154	438
TRINITY_DN111099_c0_g1_i3.p1	UniRef90_UPI000EF84C06	metallo-beta-lactamase domain-containing protein 1-like n	88.98	236	2	1	1	236	1	212	3e-148	425
TRINITY_DN111099_c0_g1_i4.p1	UniRef90_UPI000EF84C06	metallo-beta-lactamase domain-containing protein 1-like n	61.32	212	27	3	1	157	1	212	7e-73	229
TRINITY_DN11109_c0_g1_i1.p1	UniRef90_A0A3Q3IUF0	Uncharacterized protein n	97.8	227	5	0	1	227	138	364	4e-156	460
TRINITY_DN111102_c0_g1_i1.p2	UniRef90_UPI000EF7D493	RRP15-like protein n	99.67	303	1	0	1	303	1	303	0	593
TRINITY_DN111104_c0_g1_i1.p2	UniRef90_A0A3B8P664	Bifunctional heptose 7-phosphate kinase/heptose 1-phosphate adenyltransferase (Fragment) n	95	180	9	0	2	181	13	192	1e-118	347
TRINITY_DN11110_c0_g1_i1.p1	UniRef90_UPI000E6D959E	SNF-related serine/threonine-protein kinase n	85.56	478	50	3	3	477	2	463	0	813
TRINITY_DN111110_c0_g1_i1.p3	UniRef90_A0A0M1ET27	ABC transporter substrate-binding protein n	100	100	0	0	1	100	74	173	3e-64	212
TRINITY_DN111115_c0_g1_i1.p1	UniRef90_A0A404G4J2	Malonyl-S-ACP:biotin-protein carboxyltransferase MADC n	99	100	1	0	1	100	107	206	6e-60	196
TRINITY_DN11111_c0_g1_i1.p1	UniRef90_UPI000EF790A7	IQ and ubiquitin-like domain-containing protein n	100	354	0	0	1	354	268	621	0	731
TRINITY_DN111122_c0_g1_i1.p1	UniRef90_UPI000EF768CF	selenoprotein F n	100	168	0	0	1	168	1	168	2e-119	347
TRINITY_DN111126_c0_g1_i1.p1	UniRef90_UPI000EF7C9E5	28S ribosomal protein S23, mitochondrial n	99.36	157	1	0	1	157	1	157	2e-108	318
TRINITY_DN111133_c0_g1_i1.p1	UniRef90_UPI000EF83373	protein borderless-like n	100	761	0	0	1	761	1	761	0	1537
TRINITY_DN111136_c0_g1_i1.p1	UniRef90_A0A2W1BGR0	Uncharacterized protein n	59.05	105	30	3	5	97	90	193	3e-25	104
TRINITY_DN111143_c0_g1_i1.p1	UniRef90_J8VEF3	Bifunctional hydroxy-methylpyrimidine kinase/ hydroxy-phosphomethylpyrimidine kinase n	94.85	136	7	0	1	136	27	162	3e-78	242
TRINITY_DN111144_c0_g1_i1.p1	UniRef90_UPI000496C97A	trafficking protein particle complex subunit 11 n	92.31	104	8	0	1	104	868	971	2e-56	199
TRINITY_DN111148_c0_g1_i1.p1	UniRef90_A0A2W1BKQ9	DNA helicase n	96.84	729	23	0	1	729	1	729	0	1465
TRINITY_DN111153_c0_g1_i1.p1	UniRef90_A0A3Q3IPS8	Uncharacterized protein n	100	116	0	0	1	116	978	1093	3e-70	238
TRINITY_DN111154_c0_g1_i1.p1	UniRef90_A0A3Q3GWA3	Uncharacterized protein n	93.01	143	10	0	1	143	195	337	5e-86	276
TRINITY_DN111156_c0_g1_i1.p3	UniRef90_A0A1B2D307	Protein kinase domain-containing protein n	96.85	127	4	0	1	127	1	127	6e-78	246
TRINITY_DN111157_c0_g1_i1.p1	UniRef90_A0A3Q3JD15	Uncharacterized protein n	62.89	194	62	5	1	190	787	974	3e-50	186
TRINITY_DN111161_c0_g1_i1.p1	UniRef90_A0A437BUB8	Uncharacterized protein n	79.18	466	79	8	2	455	1	460	0	571
TRINITY_DN111167_c0_g1_i1.p1	UniRef90_UPI000EF82C3B	uncharacterized protein LOC113503037 n	100	167	0	0	1	167	33	199	5e-123	358
TRINITY_DN111168_c0_g1_i1.p1	UniRef90_A0A0C5RY28	DSBA oxidoreductase n	91.43	210	18	0	178	387	1	210	6e-132	390
TRINITY_DN111169_c0_g1_i1.p2	UniRef90_A9BQA7	Uncharacterized protein n	95.04	141	6	1	5	145	35	174	3e-74	244
TRINITY_DN111172_c0_g1_i1.p1	UniRef90_UPI00103A5A6A	uncharacterized protein LOC114363151 n	90	290	28	1	1	290	1	289	2e-166	518
TRINITY_DN111172_c0_g1_i1.p1	UniRef90_UPI00103A5A6A	uncharacterized protein LOC114363151 n	30.85	188	115	7	109	290	232	410	2e-12	78.2
TRINITY_DN111176_c0_g1_i1.p1	UniRef90_UPI000EF79FF8	RAB11-binding protein RELCH-like n	99.49	396	2	0	1	396	764	1159	0	813
TRINITY_DN111183_c0_g1_i1.p1	UniRef90_UPI000EF7D95F	peritrophin-48-like n	100	215	0	0	1	215	1	215	8e-143	423
TRINITY_DN111183_c0_g1_i1.p1	UniRef90_UPI000EF7D95F	peritrophin-48-like n	29.86	144	96	4	36	176	335	476	0.0006	50.4
TRINITY_DN111186_c0_g1_i1.p1	UniRef90_UPI000EF78366	augmin complex subunit dgt3 n	97.53	566	14	0	1	566	1	566	0	1144
TRINITY_DN111189_c0_g1_i1.p1	UniRef90_UPI000EF83092	uncharacterized protein LOC113497540 n	97.96	343	7	0	1	343	33	375	0	686
TRINITY_DN111199_c0_g1_i1.p1	UniRef90_A0A2P6RZS2	Putative nucleotidyltransferase, Ribonuclease H n	100	130	0	0	1	130	40	169	5e-86	271
TRINITY_DN111200_c0_g1_i1.p1	UniRef90_J3J6F8	ABC-2 family transporter protein n	100	148	0	0	1	148	507	654	2e-94	300
TRINITY_DN111201_c0_g1_i1.p2	UniRef90_A0A3Q3FRP2	COesterase domain-containing protein n	100	280	0	0	1	280	451	730	0	593
TRINITY_DN111205_c0_g1_i1.p2	UniRef90_UPI000761D000	TonB-dependent siderophore receptor n	88.85	269	30	0	1	269	142	410	8e-168	494
TRINITY_DN111207_c0_g1_i1.p1	UniRef90_A0A2S3X7X0	DNA polymerase V subunit UmuC n	99.51	206	1	0	1	206	110	315	5e-146	422
TRINITY_DN111208_c0_g1_i1.p2	UniRef90_A0A031GH99	Small ribosomal subunit biogenesis GTPase RsgA n	100	122	0	0	1	122	154	275	2e-82	256
TRINITY_DN111213_c0_g1_i1.p1	UniRef90_UPI000EF797D3	glucose dehydrogenase [FAD, quinone]-like n	99.36	623	4	0	1	623	1	623	0	1290
TRINITY_DN111214_c0_g1_i1.p1	UniRef90_A0A2V5EU94	Starch synthase (Fragment) n	90.38	52	5	0	83	134	1	52	5e-22	99.4
TRINITY_DN111216_c0_g1_i1.p2	UniRef90_S2JVJ8	2-dehydropantoate 2-reductase n	90.38	239	23	0	1	239	77	315	5e-153	441
TRINITY_DN111217_c0_g1_i1.p1	UniRef90_UPI000EF7EC01	LOW QUALITY PROTEIN: ESF1 homolog n	98.71	697	0	1	1	688	1	697	0	1380
TRINITY_DN111222_c0_g1_i1.p1	UniRef90_A0A194R9G0	StAR-related lipid transfer protein 13 n	82.35	102	17	1	1	102	930	1030	5e-47	172
TRINITY_DN111223_c0_g1_i1.p1	UniRef90_Q9RZV4	Metal binding protein, putative n	99.27	275	2	0	1	275	78	352	0	545
TRINITY_DN111225_c0_g1_i1.p1	UniRef90_UPI00062ABA6B	heat shock protein beta-8 isoform X2 n	97.39	115	3	0	1	115	1	115	4e-75	232
TRINITY_DN111227_c0_g1_i1.p1	UniRef90_A0A136QCH0	Uncharacterized protein n	78.89	180	32	1	1	174	1	180	8e-97	293
TRINITY_DN111232_c0_g1_i1.p1	UniRef90_G3MXD1	Cytochrome b-c1 complex subunit Rieske, mitochondrial n	98.31	177	3	0	1	177	94	270	2e-124	363
TRINITY_DN111237_c0_g1_i1.p1	UniRef90_A0A0D0K1M7	3-phenylpropionic acid transporter n	94.21	121	7	0	1	121	19	139	2e-73	237
TRINITY_DN111240_c0_g1_i1.p1	UniRef90_UPI000EF80923	uncharacterized protein LOC113505352 n	100	284	0	0	67	350	1	284	0	582
TRINITY_DN111249_c0_g1_i1.p1	UniRef90_A0A3R2DP43	2-oxoglutaramate amidase n	93.55	186	12	0	1	186	27	212	3e-121	354
TRINITY_DN111259_c0_g1_i1.p2	UniRef90_A0A089WGE6	Chemotaxis protein n	85.9	227	32	0	1	227	13	239	2e-132	401
TRINITY_DN111267_c0_g1_i1.p1	UniRef90_A0A2R4URV5	Gamma carbonic anhydrase family protein n	100	176	0	0	1	176	1	176	3e-125	362
TRINITY_DN11126_c0_g1_i1.p1	UniRef90_A0A2W1BFT7	Uncharacterized protein n	48.31	118	57	3	16	130	9	125	8e-31	119
TRINITY_DN11126_c0_g1_i2.p1	UniRef90_A0A2W1BFT7	Uncharacterized protein n	48.31	118	57	3	16	130	9	125	8e-31	119
TRINITY_DN111273_c0_g1_i1.p3	UniRef90_A0A3C0X8C1	ATP-dependent RNA helicase HrpA (Fragment) n	91.58	95	8	0	1	95	1	95	4e-41	154
TRINITY_DN111275_c0_g1_i1.p1	UniRef90_A0A3S8UHF8	tRNA pseudouridine synthase A n	95.83	120	5	0	1	120	10	129	3e-77	241
TRINITY_DN111278_c0_g1_i1.p1	UniRef90_A0A443ZNT5	Mannosyltransferase n	63.58	324	118	0	2	325	271	594	2e-141	435
TRINITY_DN111284_c0_g1_i1.p1	UniRef90_A0A0S7KW05	COPA (Fragment) n	93.78	193	12	0	1	193	124	316	1e-128	377
TRINITY_DN111286_c0_g1_i1.p1	UniRef90_UPI000EF824B5	EKC/KEOPS complex subunit TP53RK n	99.58	236	1	0	1	236	1	236	3e-173	489
TRINITY_DN111293_c0_g1_i1.p1	UniRef90_UPI000EF78EDF	uncharacterized protein LOC113497372 n	99.3	711	5	0	1	711	1	711	0	1442
TRINITY_DN111296_c0_g1_i1.p1	UniRef90_A0A427UU91	GGDEF domain-containing protein n	98.74	239	3	0	1	239	57	295	2e-168	484
TRINITY_DN111298_c0_g1_i1.p1	UniRef90_UPI000EF7837B	uncharacterized protein LOC113505132 n	98.78	411	5	0	1	411	1	411	0	839
TRINITY_DN111306_c0_g1_i1.p2	UniRef90_B2FM88	Putative pterin-4-alpha-carbinolamine dehydratase n	96.12	103	4	0	1	103	4	106	9e-68	211
TRINITY_DN111308_c0_g1_i1.p1	UniRef90_A0A4R5SRI4	Uncharacterized protein n	86.38	257	35	0	27	283	1	257	2e-150	437
TRINITY_DN111315_c0_g1_i1.p1	UniRef90_A0A4U5U6B7	Alpha-ketoglutarate-dependent dioxygenase FTO n	85.96	114	16	0	1	114	215	328	2e-51	182
TRINITY_DN111326_c0_g1_i1.p1	UniRef90_A0A3Q3JTZ6	Uncharacterized protein n	99.59	246	1	0	1	246	15	260	1e-178	509
TRINITY_DN111332_c0_g1_i1.p1	UniRef90_UPI000EF75AD0	cadherin-89D n	99.76	845	2	0	54	898	25	869	0	1727
TRINITY_DN111332_c0_g1_i1.p1	UniRef90_UPI000EF75AD0	cadherin-89D n	22.58	651	392	23	108	693	790	1393	1e-14	89.7
TRINITY_DN111332_c0_g1_i1.p1	UniRef90_UPI000EF75AD0	cadherin-89D n	23.81	819	458	33	111	848	192	925	3e-14	88.6
TRINITY_DN111332_c0_g1_i1.p1	UniRef90_UPI000EF75AD0	cadherin-89D n	23.46	712	452	29	201	848	773	1455	1e-11	80.1
TRINITY_DN111332_c0_g1_i1.p1	UniRef90_UPI000EF75AD0	cadherin-89D n	27.17	368	201	14	129	445	1185	1536	2e-09	72.4
TRINITY_DN111332_c0_g1_i1.p1	UniRef90_UPI000EF75AD0	cadherin-89D n	23.06	824	476	31	135	871	603	1355	5e-09	71.6
TRINITY_DN111332_c0_g1_i1.p1	UniRef90_UPI000EF75AD0	cadherin-89D n	24.46	597	343	28	36	586	984	1518	2e-05	59.7
TRINITY_DN111338_c0_g1_i1.p1	UniRef90_I3KIJ2	Uncharacterized protein n	91.59	214	16	1	1	214	1	212	2e-141	407
TRINITY_DN111342_c0_g1_i1.p1	UniRef90_UPI000EF7D9DB	aminomethyltransferase, mitochondrial n	99.27	410	3	0	1	410	1	410	0	838
TRINITY_DN111343_c0_g1_i1.p2	UniRef90_A0A406AUC8	Glycerol-3-phosphate acyltransferase n	99	100	1	0	1	100	67	166	8e-62	204
TRINITY_DN111345_c0_g1_i1.p1	UniRef90_A0A2H1V499	SFRICE_009021 n	57.49	287	99	8	1	275	1	276	2e-90	281
TRINITY_DN111352_c0_g1_i1.p1	UniRef90_UPI00067D52CE	uncharacterized protein LOC106135413 n	56.44	163	71	0	1	163	427	589	3e-54	193
TRINITY_DN111359_c0_g1_i1.p1	UniRef90_A0A3B4VLF0	Uncharacterized protein n	87.6	121	15	0	1	121	1400	1520	8e-38	148
TRINITY_DN111378_c0_g1_i1.p1	UniRef90_UPI000C6F9FA0	signal-induced proliferation-associated 1-like protein 2 isoform X3 n	95.09	163	8	0	9	171	1059	1221	1e-92	305
TRINITY_DN111379_c0_g1_i1.p1	UniRef90_A0A2W1BT66	Uncharacterized protein n	89.36	141	15	0	1	141	1	141	4e-87	263
TRINITY_DN111379_c1_g1_i1.p1	UniRef90_UPI000EF84BE0	2-oxo-4-hydroxy-4-carboxy-5-ureidoimidazoline decarboxylase-like n	98.86	175	2	0	1	175	1	175	3e-119	347
TRINITY_DN111389_c0_g1_i1.p2	UniRef90_A0A3R1SWZ6	Glucose-6-phosphate 1-dehydrogenase n	96.45	141	5	0	1	141	13	153	2e-94	282
TRINITY_DN111405_c0_g1_i1.p1	UniRef90_Q7X4H4	Transcription-repair coupling protein Mfd (Fragment) n	97.04	169	5	0	1	169	132	300	9e-112	337
TRINITY_DN111417_c0_g1_i1.p1	UniRef90_UPI000EF7EB11	esterase FE4-like n	99.24	525	4	0	30	554	1	525	0	1079
TRINITY_DN111420_c0_g1_i1.p1	UniRef90_A0A2S3WXD5	Arsenate reductase n	95	80	4	0	27	106	1	80	2e-45	154
TRINITY_DN111424_c0_g1_i1.p1	UniRef90_UPI000EF7A84A	uncharacterized protein LOC113499558 n	97.1	241	3	2	17	253	59	299	1e-165	473
TRINITY_DN111449_c0_g1_i1.p1	UniRef90_A0A2W1C0B2	Uncharacterized protein n	90.07	544	53	1	1	543	1	544	0	1041
TRINITY_DN111449_c0_g1_i2.p1	UniRef90_A0A2W1C0B2	Uncharacterized protein n	88.91	550	54	2	1	549	1	544	0	1033
TRINITY_DN11144_c0_g1_i1.p1	UniRef90_A0A3B3CM42	Calcium channel, voltage-dependent, alpha 2/delta subunit 4b n	96.41	195	7	0	1	195	252	446	1e-135	401
TRINITY_DN111451_c0_g1_i1.p1	UniRef90_A0A3R1Q0F7	Acylamidase n	92.88	267	19	0	1	267	138	404	2e-166	482
TRINITY_DN111452_c1_g1_i1.p1	UniRef90_UPI000B36BDC1	formin-like protein CG32138 isoform X3 n	97.96	538	11	0	1	538	1	538	0	1071
TRINITY_DN111454_c0_g1_i1.p1	UniRef90_O76537	Peptidoglycan recognition protein n	98.38	185	0	1	1	185	1	182	7e-130	375
TRINITY_DN111469_c0_g1_i1.p1	UniRef90_A0A3R3X8A2	Arsenical pump membrane protein n	90.74	108	10	0	1	108	134	241	2e-59	196
TRINITY_DN111472_c0_g1_i1.p3	UniRef90_A0A2S3X5D6	Protein HflC n	89.29	140	15	0	1	140	194	333	3e-79	249
TRINITY_DN111473_c0_g1_i1.p1	UniRef90_A0A3S2LTA3	Uncharacterized protein n	95.42	131	6	0	5	135	1	131	2e-84	256
TRINITY_DN111483_c0_g1_i1.p1	UniRef90_UPI000EF7C18F	venom carboxylesterase-6-like n	98.31	532	9	0	1	532	6	537	0	1087
TRINITY_DN111486_c0_g1_i1.p4	UniRef90_A0A014QBX4	Molecular chaperone DnaK n	98.15	108	2	0	1	108	226	333	2e-59	206
TRINITY_DN111487_c0_g1_i1.p1	UniRef90_UPI0010A3662A	poly(rC)-binding protein 2 isoform X4 n	98.04	255	5	0	1	255	1	255	9e-180	514
TRINITY_DN111488_c0_g1_i1.p1	UniRef90_A0A1B2D693	FAD-dependent oxidoreductase n	99.01	101	1	0	1	101	99	199	1e-63	214
TRINITY_DN11148_c0_g1_i1.p1	UniRef90_UPI0007AC5F72	coatomer subunit gamma-2-like n	91.95	174	14	0	1	174	3	176	4e-116	343
TRINITY_DN111491_c0_g1_i1.p2	UniRef90_A0A3R4QQ60	Inner membrane symporter YicJ n	95.68	162	7	0	1	162	39	200	3e-104	318
TRINITY_DN111494_c0_g1_i1.p1	UniRef90_J2YJD0	DUF4105 domain-containing protein n	94.02	117	7	0	1	117	228	344	4e-73	241
TRINITY_DN111497_c0_g1_i1.p1	UniRef90_UPI000EF7CC94	ejaculatory bulb-specific protein 3-like n	100	121	0	0	1	121	1	121	2e-82	249
TRINITY_DN111503_c0_g1_i1.p1	UniRef90_S2JXC1	GntR family transcriptional regulator n	90.83	229	21	0	1	229	90	318	7e-144	424
TRINITY_DN111505_c0_g1_i1.p1	UniRef90_A0A404BCS6	Uncharacterized protein n	93.53	139	5	1	1	135	38	176	3e-86	261
TRINITY_DN111506_c0_g1_i1.p1	UniRef90_UPI000EF84A42	exopolyphosphatase PRUNE1 n	99.49	392	2	0	1	392	1	392	0	804
TRINITY_DN111508_c0_g1_i1.p1	UniRef90_A0A3R2EEL6	Ribonuclease R n	93.87	163	9	1	1	163	7	168	1e-102	305
TRINITY_DN111522_c0_g1_i1.p1	UniRef90_N9F832	ATP-dependent helicase HrpA n	97.86	327	7	0	1	327	5	331	0	664
TRINITY_DN111523_c0_g1_i1.p1	UniRef90_A0A3Q3JKJ2	Uncharacterized protein n	100	115	0	0	1	115	605	719	1e-66	230
TRINITY_DN111536_c0_g1_i1.p2	UniRef90_UPI000873A4E9	disks large homolog 4-like n	98.25	114	1	1	1	113	3	116	4e-75	233
TRINITY_DN111537_c0_g1_i1.p1	UniRef90_A0A356JDV4	Regulator (Fragment) n	99.02	102	1	0	1	102	265	366	1e-55	192
TRINITY_DN111540_c0_g1_i1.p1	UniRef90_A0A0S7FFL9	UBP5 (Fragment) n	94.62	130	7	0	1	130	32	161	9e-86	261
TRINITY_DN111551_c0_g1_i1.p1	UniRef90_UPI000EF76DE3	WD repeat-containing protein 78 n	100	240	0	0	1	240	1	240	9e-168	494
TRINITY_DN111552_c0_g1_i1.p1	UniRef90_UPI0008F9F5AE	beta-adrenergic receptor kinase 2-like n	100	104	0	0	1	104	60	163	1e-69	219
TRINITY_DN111572_c0_g1_i1.p2	UniRef90_A0A2W5C1I4	Amidophosphoribosyltransferase n	100	112	0	0	1	112	41	152	3e-71	232
TRINITY_DN111584_c0_g1_i1.p2	UniRef90_A0A3R3GZU3	Uncharacterized protein n	64.93	134	47	0	2	135	45	178	7e-45	156
TRINITY_DN111585_c0_g1_i1.p2	UniRef90_A0A3R1ZMG1	CDP-glucose 4,6-dehydratase n	89.26	121	13	0	1	121	14	134	2e-71	223
TRINITY_DN111588_c0_g1_i1.p1	UniRef90_A0A3Q3IVJ2	Cytochrome P450, family 1, subfamily C, polypeptide 2 n	94.12	102	3	1	1	102	416	514	1e-58	200
TRINITY_DN111592_c0_g1_i1.p2	UniRef90_A0A2V5FWE0	Creatininase (Fragment) n	96.12	103	4	0	1	103	1	103	2e-67	215
TRINITY_DN111602_c0_g1_i1.p1	UniRef90_A0A1A8BLU3	Myosin, heavy chain 10, non-muscle (Fragment) n	96.57	175	6	0	1	175	75	249	8e-106	325
TRINITY_DN111604_c0_g1_i1.p1	UniRef90_A0A2A4JYI7	Uncharacterized protein n	97.98	347	7	0	1	347	183	529	0	704
TRINITY_DN111604_c0_g1_i1.p1	UniRef90_A0A2A4JYI7	Uncharacterized protein n	89.45	199	6	1	1	184	1	199	1e-120	370
TRINITY_DN111607_c0_g1_i1.p1	UniRef90_UPI000874CC31	4-hydroxyphenylpyruvate dioxygenase-like protein n	76.61	124	28	1	1	124	43	165	7e-56	191
TRINITY_DN111614_c0_g1_i1.p1	UniRef90_A0A4U5VIJ4	RNA-binding protein 40 n	83.65	159	25	1	1	159	192	349	2e-66	222
TRINITY_DN111619_c0_g1_i1.p1	UniRef90_UPI00097DFBFB	E3 ubiquitin-protein ligase HECTD1-like n	97.45	157	4	0	1	157	153	309	5e-103	313
TRINITY_DN111622_c0_g1_i1.p1	UniRef90_UPI000EF7EB15	inducible metalloproteinase inhibitor protein-like n	99.38	161	1	0	5	165	1	161	1e-109	322
TRINITY_DN111626_c0_g1_i1.p2	UniRef90_B8L5W5	TonB-dependent receptor n	98.1	105	2	0	1	105	589	693	8e-62	213
TRINITY_DN111631_c0_g1_i1.p1	UniRef90_UPI000EF7927C	39S ribosomal protein L51, mitochondrial-like n	99.36	156	1	0	1	156	1	156	2e-108	318
TRINITY_DN111636_c0_g1_i1.p1	UniRef90_UPI000EF7EE73	uncharacterized protein LOC113508914 isoform X2 n	98.47	262	4	0	1	262	680	941	8e-177	527
TRINITY_DN111636_c0_g1_i2.p1	UniRef90_UPI000EF7EE73	uncharacterized protein LOC113508914 isoform X2 n	97.81	274	0	1	1	268	668	941	0	541
TRINITY_DN111641_c0_g1_i1.p2	UniRef90_A0A072TH48	Cell division protein FtsZ n	96.99	133	4	0	1	133	196	328	5e-83	261
TRINITY_DN111648_c0_g1_i1.p1	UniRef90_A0A380UEE9	Uncharacterized protein n	100	181	0	0	1	181	101	281	1e-130	381
TRINITY_DN111651_c0_g1_i1.p1	UniRef90_UPI000EF810D9	uncharacterized protein LOC113496067 n	100	284	0	0	1	284	2468	2751	0	628
TRINITY_DN111652_c0_g1_i1.p1	UniRef90_V7DDH7	Membrane protein n	85.82	141	20	0	3	143	72	212	6e-77	243
TRINITY_DN111653_c0_g1_i1.p1	UniRef90_A0A2W1BS94	Uncharacterized protein n	96.61	707	24	0	1	707	1	707	0	1434
TRINITY_DN111659_c0_g1_i1.p1	UniRef90_A0A0F8ABC5	C-Jun-amino-terminal kinase-interacting protein 2 (Fragment) n	96.3	324	9	1	1	324	950	1270	0	659
TRINITY_DN111670_c0_g1_i1.p1	UniRef90_UPI000EF782AF	radial spoke head protein 3 homolog n	100	144	0	0	1	144	92	235	5e-96	297
TRINITY_DN111670_c0_g1_i2.p1	UniRef90_UPI000EF782AF	radial spoke head protein 3 homolog n	100	271	0	0	1	271	92	362	0	534
TRINITY_DN111670_c0_g1_i3.p1	UniRef90_UPI000EF782AF	radial spoke head protein 3 homolog n	100	275	0	0	1	275	92	366	0	540
TRINITY_DN111671_c0_g1_i1.p1	UniRef90_A0A146XDZ9	Interleukin enhancer-binding factor 2 n	97.2	107	3	0	3	109	26	132	4e-68	222
TRINITY_DN111683_c0_g1_i1.p1	UniRef90_UPI000EF7D309	serine protease snake-like n	100	347	0	0	41	387	1	347	0	729
TRINITY_DN111685_c0_g1_i1.p1	UniRef90_A0A2A4JDB7	Uncharacterized protein n	90.93	386	34	1	1	385	1	386	0	721
TRINITY_DN111686_c0_g1_i1.p2	UniRef90_A0A1V3D1H0	Recombinase RmuC n	98.85	174	2	0	1	174	213	386	1e-118	358
TRINITY_DN111691_c0_g1_i1.p1	UniRef90_A0A3R1KP25	Uncharacterized protein n	51.47	68	33	0	31	98	3	70	8e-14	71.6
TRINITY_DN111692_c0_g1_i1.p1	UniRef90_UPI000EF7C42C	39S ribosomal protein L44, mitochondrial n	100	321	0	0	1	321	1	321	0	665
TRINITY_DN111692_c0_g1_i2.p1	UniRef90_UPI000EF7C42C	39S ribosomal protein L44, mitochondrial n	100	321	0	0	1	321	1	321	0	665
TRINITY_DN111695_c0_g1_i1.p2	UniRef90_A0A3R3TMB3	Uncharacterized protein n	72	125	35	0	93	217	1	125	3e-51	175
TRINITY_DN111704_c0_g1_i1.p1	UniRef90_UPI000EF7AE01	serine/threonine-protein kinase prp4 n	99.66	882	3	0	1	882	1	882	0	1791
TRINITY_DN111706_c0_g1_i1.p1	UniRef90_UPI000EF84834	uncharacterized protein LOC113493553 n	99.77	887	2	0	1	887	1	887	0	1824
TRINITY_DN111716_c0_g1_i1.p1	UniRef90_A0A4V6AT96	TBC1 domain family member 17 n	97.04	169	5	0	1	169	9	177	3e-110	338
TRINITY_DN111722_c0_g1_i1.p1	UniRef90_UPI000EF7F3FA	glucose dehydrogenase [FAD, quinone]-like n	96.82	157	5	0	7	163	179	335	1e-98	309
TRINITY_DN111724_c0_g1_i1.p1	UniRef90_UPI00110DBA6A	uncharacterized protein KIAA1211-like homolog n	70.48	105	31	0	33	137	909	1013	3e-30	126
TRINITY_DN11172_c0_g1_i1.p1	UniRef90_A0A0S7KXR1	AP2A (Fragment) n	99.11	224	2	0	1	224	174	397	1e-156	454
TRINITY_DN111748_c0_g1_i1.p1	UniRef90_A0A3Q3JTH1	Thyroglobulin type-1 domain-containing protein n	100	279	0	0	7	285	1	279	0	586
TRINITY_DN111753_c0_g1_i1.p2	UniRef90_A0A3R3HJ22	3-ketoacyl-CoA thiolase n	99.07	108	1	0	1	108	109	216	3e-68	220
TRINITY_DN111754_c0_g1_i1.p1	UniRef90_UPI000EF79ED0	leucine-rich repeat extensin-like protein 3 n	98.95	191	2	0	1	191	56	246	3e-117	347
TRINITY_DN111757_c0_g1_i1.p1	UniRef90_A0A3B4TX94	C2H2-type domain-containing protein n	92.78	291	19	2	2	290	100	390	5e-180	516
TRINITY_DN111761_c0_g1_i1.p1	UniRef90_UPI00103BC7BB	TBC1 domain family member 13 n	80.16	383	74	2	1	383	1	381	0	647
TRINITY_DN111764_c0_g1_i1.p1	UniRef90_UPI000EF793F0	inducible metalloproteinase inhibitor protein-like n	100	146	0	0	1	146	1	146	9e-100	295
TRINITY_DN111772_c0_g1_i1.p2	UniRef90_B8L160	Fumarylacetoacetate hydrolase family protein n	100	107	0	0	1	107	1	107	6e-68	219
TRINITY_DN111776_c0_g1_i1.p1	UniRef90_UPI000EF841D8	evolutionarily conserved signaling intermediate in Toll pathway, mitochondrial n	100	370	0	0	1	370	1	370	0	763
TRINITY_DN111780_c0_g1_i1.p1	UniRef90_UPI000EF81587	uncharacterized protein LOC113498309 n	100	386	0	0	2	387	22	407	0	788
TRINITY_DN111782_c0_g1_i1.p1	UniRef90_A0A3B8NZD5	Fe-S protein assembly chaperone HscA (Fragment) n	94.61	241	13	0	1	241	1	241	1e-158	456
TRINITY_DN111783_c0_g1_i1.p1	UniRef90_UPI000EF7AA3F	pyruvate carboxylase, mitochondrial-like n	100	141	0	0	1	141	710	850	2e-87	287
TRINITY_DN111792_c0_g1_i1.p1	UniRef90_UPI000EF790A7	IQ and ubiquitin-like domain-containing protein n	100	193	0	0	1	193	644	836	8e-137	415
TRINITY_DN111793_c0_g1_i1.p1	UniRef90_A0A484D3J3	Uncharacterized protein n	84.26	108	17	0	1	108	29	136	4e-62	198
TRINITY_DN111793_c0_g1_i2.p1	UniRef90_A0A484D3J3	Uncharacterized protein n	83.65	104	17	0	1	104	29	132	5e-59	190
TRINITY_DN11179_c0_g1_i1.p1	UniRef90_A0A0L7LRM0	Endonuclease-reverse transcriptase n	66.35	104	35	0	1	104	1	104	4e-41	145
TRINITY_DN111800_c0_g1_i1.p2	UniRef90_Q9K1K6	Methionyl-tRNA formyltransferase n	91.8	122	10	0	9	130	1	122	3e-65	212
TRINITY_DN111801_c0_g1_i1.p2	UniRef90_UPI000CE25DDD	histone-lysine N-methyltransferase 2E isoform X2 n	87.5	112	14	0	1	112	1308	1419	3e-42	160
TRINITY_DN111804_c0_g1_i1.p1	UniRef90_A0A3Q8FFJ2	Two-component sensor histidine kinase n	96.3	54	2	0	72	125	1	54	3e-24	106
TRINITY_DN111806_c0_g1_i1.p2	UniRef90_B2FPF9	Phosphatidylglycerol--prolipoprotein diacylglyceryl transferase n	99.19	123	1	0	1	123	1	123	3e-78	245
TRINITY_DN111808_c0_g1_i1.p2	UniRef90_Q88LF6	Glutamate--tRNA ligase n	95.81	167	7	0	1	167	59	225	8e-112	339
TRINITY_DN111818_c0_g1_i1.p2	UniRef90_J2Y2G4	Pseudouridylate synthase, 16S rRNA uridine-516 n	96.58	117	4	0	1	117	120	236	4e-74	232
TRINITY_DN111828_c0_g1_i1.p2	UniRef90_A0A0W0QZ25	ABC transporter ATP-binding protein (Fragment) n	95.62	160	7	0	1	160	31	190	7e-105	311
TRINITY_DN111835_c0_g1_i1.p1	UniRef90_A0A3R3PI40	Cytosine permease n	82.26	310	55	0	12	321	1	310	4e-167	485
TRINITY_DN111841_c0_g1_i1.p1	UniRef90_UPI000EF85370	titin isoform X1 n	99.79	472	1	0	1	472	4780	5251	0	909
TRINITY_DN111841_c0_g1_i1.p1	UniRef90_UPI000EF85370	titin isoform X1 n	78.05	164	35	1	310	472	5480	5643	8e-32	141
TRINITY_DN111841_c0_g1_i1.p1	UniRef90_UPI000EF85370	titin isoform X1 n	56.82	220	38	3	310	472	5760	5979	3e-30	136
TRINITY_DN111841_c0_g1_i1.p1	UniRef90_UPI000EF85370	titin isoform X1 n	56.82	220	38	3	310	472	5200	5419	2e-28	130
TRINITY_DN111841_c0_g1_i1.p1	UniRef90_UPI000EF85370	titin isoform X1 n	79.27	164	33	1	310	472	5984	6147	1e-25	122
TRINITY_DN111841_c0_g1_i1.p1	UniRef90_UPI000EF85370	titin isoform X1 n	79.87	159	31	1	315	472	5429	5587	4e-25	120
TRINITY_DN111841_c0_g1_i1.p1	UniRef90_UPI000EF85370	titin isoform X1 n	78.62	159	33	1	315	472	5317	5475	3e-23	114
TRINITY_DN111841_c0_g1_i1.p1	UniRef90_UPI000EF85370	titin isoform X1 n	73.74	99	25	1	315	412	6101	6199	5e-07	63.5
TRINITY_DN111846_c0_g1_i1.p1	UniRef90_A0A331PZY0	Aspartate-semialdehyde dehydrogenase n	92.31	169	13	0	1	169	1	169	3e-109	328
TRINITY_DN111855_c0_g1_i1.p2	UniRef90_A0A3D4TIN9	Heme-binding protein (Fragment) n	86.9	145	19	0	1	145	1	145	4e-74	244
TRINITY_DN111864_c0_g1_i1.p1	UniRef90_I3J8C5	Membrane metallo-endopeptidase-like 1 n	98.33	120	2	0	1	120	664	783	1e-78	258
TRINITY_DN111871_c0_g1_i1.p1	UniRef90_A0A1A7BVS1	Cysteine desulfurase IscS n	95.61	114	5	0	1	114	240	353	2e-70	228
TRINITY_DN11187_c1_g1_i1.p1	UniRef90_UPI000EF76595	uncharacterized protein LOC113508100 n	100	219	0	0	1	219	1	219	1e-160	455
TRINITY_DN11187_c1_g1_i2.p2	UniRef90_UPI000EF76595	uncharacterized protein LOC113508100 n	100	140	0	0	1	140	1	140	1e-97	292
TRINITY_DN111890_c0_g1_i1.p1	UniRef90_A0A218VZW4	Peroxiredoxin n	75.68	111	27	0	6	116	30	140	1e-56	186
TRINITY_DN111895_c0_g1_i1.p1	UniRef90_J9HZ17	AAEL017518-PA n	80.1	201	19	2	1	201	1	180	6e-112	339
TRINITY_DN111896_c0_g1_i1.p1	UniRef90_A0A2A4JJ40	CULLIN_2 domain-containing protein n	99	599	6	0	1	599	1	599	0	1246
TRINITY_DN111897_c0_g1_i1.p1	UniRef90_UPI000EF8098E	probable Ufm1-specific protease 1 n	100	160	0	0	1	160	62	221	2e-112	331
TRINITY_DN111897_c0_g1_i2.p1	UniRef90_UPI000EF8098E	probable Ufm1-specific protease 1 n	100	221	0	0	1	221	1	221	9e-162	458
TRINITY_DN111899_c0_g1_i1.p1	UniRef90_A0A2P6RKR7	Putative cucumisin n	99.13	115	1	0	1	115	517	631	1e-70	236
TRINITY_DN111901_c0_g1_i1.p1	UniRef90_E9LP52	ATP-binding cassette sub-family B member 3 n	99.79	475	1	0	1	475	1	475	0	977
TRINITY_DN111901_c0_g1_i1.p1	UniRef90_E9LP52	ATP-binding cassette sub-family B member 3 n	29.79	376	239	12	110	474	785	1146	2e-36	155
TRINITY_DN111905_c0_g1_i1.p1	UniRef90_A0A2H1W3D9	SFRICE_002792 n	91.64	550	46	0	1	550	1	550	0	1062
TRINITY_DN111907_c0_g1_i1.p1	UniRef90_UPI000EF7D45C	alpha-amylase 2-like n	93.17	205	11	1	1	202	1	205	3e-131	390
TRINITY_DN111910_c0_g1_i1.p1	UniRef90_UPI00097D104A	type I inositol 3,4-bisphosphate 4-phosphatase n	93.89	229	14	0	1	229	146	374	2e-158	456
TRINITY_DN111911_c0_g1_i1.p1	UniRef90_A0A0S1YDQ5	SIFamide receptor n	94.09	389	23	0	1	389	86	474	0	739
TRINITY_DN111913_c0_g1_i1.p1	UniRef90_UPI000EF82B40	39S ribosomal protein L43, mitochondrial n	100	186	0	0	1	186	1	186	3e-137	394
TRINITY_DN111919_c0_g1_i1.p1	UniRef90_A0A4V6AQL1	Transcription factor HIVEP2 n	93.47	199	12	1	1	199	156	353	1e-106	329
TRINITY_DN111920_c0_g1_i1.p1	UniRef90_A0A333EXB7	Sigma54-dependent transcription regulator containing an AAA-type ATPase domain and a DNA-binding domain n	94.9	157	8	0	1	157	2	158	1e-102	309
TRINITY_DN111922_c0_g1_i1.p1	UniRef90_UPI000EF7A2F6	LOW QUALITY PROTEIN: methyltransferase N6AMT1-like n	98.54	206	3	0	1	206	1	206	6e-149	425
TRINITY_DN111925_c0_g1_i1.p1	UniRef90_UPI000EF7F1B4	uncharacterized protein LOC113492084 n	100	117	0	0	1	117	156	272	4e-76	241
TRINITY_DN111941_c0_g1_i1.p1	UniRef90_UPI000EF7B85D	general odorant-binding protein 56d-like n	99.26	135	1	0	1	135	1	135	2e-90	271
TRINITY_DN111945_c0_g1_i1.p1	UniRef90_UPI00076206F9	HlyD family secretion protein n	90.96	166	15	0	1	166	41	206	4e-76	243
TRINITY_DN111950_c0_g1_i1.p1	UniRef90_UPI000EF82096	uncharacterized protein LOC113501902 n	100	447	0	0	1	447	1	447	0	920
TRINITY_DN111953_c0_g1_i1.p1	UniRef90_A0A3R2F1P6	Pyruvate dehydrogenase complex repressor n	97.48	119	3	0	1	119	60	178	1e-74	231
TRINITY_DN111961_c0_g1_i1.p1	UniRef90_A0A3B3HEC4	Calcium-transporting ATPase n	92.59	216	16	0	1	216	918	1133	3e-135	421
TRINITY_DN111962_c0_g1_i1.p1	UniRef90_UPI000EF80D37	serine protease inhibitor 88Ea-like n	100	412	0	0	1	412	1	412	0	847
TRINITY_DN111977_c0_g1_i1.p1	UniRef90_UPI000EF77ACB	LOW QUALITY PROTEIN: nuclear pore complex protein Nup205 n	73.1	290	39	4	1	283	1632	1889	2e-110	362
TRINITY_DN111991_c0_g1_i1.p2	UniRef90_W9T5Q8	Conjugal transfer ATPase TrbE n	95.36	151	7	0	1	151	23	173	1e-95	290
TRINITY_DN112001_c0_g1_i1.p2	UniRef90_A0A0K2IKR2	Adhesin n	98.18	165	3	0	1	165	217	381	2e-107	326
TRINITY_DN112003_c0_g1_i1.p1	UniRef90_UPI000EF82FB2	alpha-N-acetylgalactosaminidase-like n	99.77	427	1	0	1	427	1	427	0	894
TRINITY_DN112003_c0_g1_i2.p1	UniRef90_UPI000EF82FB2	alpha-N-acetylgalactosaminidase-like n	99.77	427	1	0	1	427	1	427	0	894
TRINITY_DN112006_c0_g1_i1.p1	UniRef90_A0A3B4XCL4	Uncharacterized protein n	92.12	165	12	1	1	164	2617	2781	3e-92	306
TRINITY_DN112007_c0_g1_i1.p1	UniRef90_A0A409J0H8	Uncharacterized protein n	49.09	55	28	0	39	93	1	55	4e-06	50.8
TRINITY_DN112010_c0_g1_i1.p1	UniRef90_UPI000EF80F03	coiled-coil domain-containing protein 130 homolog n	98.48	394	6	0	1	394	1	394	0	797
TRINITY_DN112012_c0_g1_i1.p1	UniRef90_A0A0P9IDE4	Uncharacterized protein n	55.56	126	55	1	1	126	263	387	1e-31	127
TRINITY_DN112023_c0_g1_i1.p1	UniRef90_A0A3B4VN08	TRUD domain-containing protein n	93.12	160	11	0	1	160	450	609	3e-103	320
TRINITY_DN112030_c0_g1_i1.p1	UniRef90_UPI000EF75A5D	vitellogenin-like n	99.5	200	1	0	1	200	1762	1961	1e-122	395
TRINITY_DN112030_c0_g1_i1.p1	UniRef90_UPI000EF75A5D	vitellogenin-like n	69.65	201	60	1	1	200	234	434	1e-81	278
TRINITY_DN112034_c0_g1_i1.p1	UniRef90_UPI000EF7ACF5	DNA mismatch repair protein Mlh1 n	99.16	711	6	0	1	711	1	711	0	1461
TRINITY_DN112036_c0_g1_i1.p2	UniRef90_UPI000EF76C2C	lysosomal-trafficking regulator n	100	290	0	0	86	375	1276	1565	0	576
TRINITY_DN112042_c0_g1_i1.p3	UniRef90_A0A0X3QTL2	Uncharacterized protein n	98.18	165	3	0	1	165	1	165	1e-104	310
TRINITY_DN112045_c0_g1_i1.p1	UniRef90_A0A3Q1ES38	RING-type domain-containing protein n	96.2	158	6	0	1	158	87	244	5e-106	317
TRINITY_DN112049_c0_g1_i1.p1	UniRef90_T5KN39	Porphyrin biosynthesis protein n	100	113	0	0	1	113	62	174	2e-66	218
TRINITY_DN11204_c0_g1_i1.p1	UniRef90_A0A1W4WXY9	jerky protein homolog-like n	66.99	103	32	1	11	113	116	216	4e-45	158
TRINITY_DN112050_c0_g1_i1.p1	UniRef90_UPI000EF759C3	putative serine protease K12H4.7 isoform X1 n	100	194	0	0	1	194	1	194	2e-138	409
TRINITY_DN112054_c0_g1_i1.p1	UniRef90_UPI000EF82BED	TIP41-like protein n	100	276	0	0	1	276	1	276	0	576
TRINITY_DN112057_c0_g1_i1.p1	UniRef90_A0A1S2B4Y7	TonB_dep_Rec domain-containing protein n	94.57	129	7	0	1	129	651	779	5e-80	265
TRINITY_DN112058_c0_g1_i1.p2	UniRef90_J3E4S1	NfrA_C domain-containing protein n	92.11	190	15	0	1	190	455	644	1e-104	334
TRINITY_DN112063_c0_g1_i1.p2	UniRef90_A0A2U4I725	Uncharacterized protein n	89.74	117	12	0	12	128	1	117	1e-64	209
TRINITY_DN112067_c0_g1_i1.p1	UniRef90_UPI0008737768	Purkinje cell protein 2 homolog n	75.7	214	51	1	1	214	49	261	3e-103	322
TRINITY_DN112067_c0_g1_i1.p1	UniRef90_UPI0008737768	Purkinje cell protein 2 homolog n	44.67	150	64	5	1	142	215	353	8e-24	109
TRINITY_DN112067_c0_g1_i1.p1	UniRef90_UPI0008737768	Purkinje cell protein 2 homolog n	70.15	67	17	1	117	183	2	65	2e-19	97.1
TRINITY_DN112072_c0_g1_i1.p1	UniRef90_A0A4U5VCL0	Sarcoplasmic/endoplasmic reticulum calcium ATPase 2 n	100	104	0	0	1	104	717	820	4e-64	219
TRINITY_DN112073_c0_g1_i1.p1	UniRef90_UPI000CE5A46A	uncharacterized protein LOC112043517 n	72.84	243	54	6	1	239	809	1043	1e-101	333
TRINITY_DN112074_c0_g1_i1.p3	UniRef90_J2Y7B7	TonB-dependent siderophore receptor n	95.28	127	6	0	1	127	462	588	1e-78	259
TRINITY_DN112075_c0_g1_i1.p1	UniRef90_A0A2W5IFR6	TonB-dependent receptor (Fragment) n	98.11	159	3	0	1	159	171	329	1e-101	311
TRINITY_DN112076_c0_g1_i1.p1	UniRef90_UPI000EF77853	rhomboid-related protein 1-like n	100	347	0	0	1	347	1	347	0	690
TRINITY_DN112083_c0_g1_i1.p1	UniRef90_UPI0010F79061	regulator of G-protein signaling 8-like n	90	130	13	0	1	130	112	241	8e-83	255
TRINITY_DN112094_c0_g1_i1.p1	UniRef90_A0A3P8QVS2	Serine/threonine-protein phosphatase n	100	175	0	0	1	175	169	343	2e-127	386
TRINITY_DN1120_c0_g1_i1.p1	UniRef90_UPI000EF8230D	uncharacterized protein LOC113493856 n	99.01	101	1	0	1	101	13	113	8e-69	213
TRINITY_DN112100_c0_g1_i1.p1	UniRef90_A0A427FYY0	APC family permease n	91.92	198	16	0	1	198	229	426	5e-107	328
TRINITY_DN112101_c0_g1_i1.p1	UniRef90_A0A146MZ30	Uncharacterized protein (Fragment) n	79.71	69	14	0	1	69	27	95	5e-21	95.9
TRINITY_DN112110_c0_g1_i1.p1	UniRef90_UPI0009A2025A	efflux transporter outer membrane subunit n	88.73	284	32	0	1	284	76	359	4e-152	446
TRINITY_DN112118_c0_g1_i1.p2	UniRef90_A0A407C2L6	Tyrosine recombinase XerC n	94.59	185	10	0	1	185	6	190	5e-122	355
TRINITY_DN112119_c0_g1_i1.p3	UniRef90_J0XEY9	Putative permease membrane region n	91.37	139	12	0	1	139	271	409	3e-80	258
TRINITY_DN112123_c0_g1_i1.p2	UniRef90_N9EBX0	Mannitol_dh_C domain-containing protein n	99.35	154	1	0	1	154	1	154	1e-101	318
TRINITY_DN112124_c0_g1_i1.p1	UniRef90_A0A484DG24	FGE-sulfatase domain-containing protein n	81.82	165	27	1	1	165	35	196	1e-89	278
TRINITY_DN112125_c0_g1_i1.p1	UniRef90_A0A2A4K758	Uncharacterized protein n	89.03	401	41	1	1	398	1	401	0	759
TRINITY_DN112125_c0_g1_i2.p1	UniRef90_A0A2A4K758	Uncharacterized protein n	89.03	401	41	1	1	398	1	401	0	759
TRINITY_DN112127_c0_g1_i1.p3	UniRef90_S2K6F5	DNA internalization-related competence protein ComEC/Rec2 n	82.35	170	30	0	2	171	411	580	7e-79	260
TRINITY_DN112128_c0_g1_i1.p1	UniRef90_UPI000C1426FD	ski oncogene n	92.21	398	28	1	1	395	19	416	0	679
TRINITY_DN112149_c0_g1_i1.p1	UniRef90_A0A2A4JU97	Uncharacterized protein n	95.33	1690	74	3	1	1686	1	1689	0	3380
TRINITY_DN112149_c0_g1_i1.p1	UniRef90_A0A2A4JU97	Uncharacterized protein n	84.21	380	50	4	1486	1855	1664	2043	0	645
TRINITY_DN112150_c0_g1_i1.p1	UniRef90_A0A4D6X7H5	AraC family transcriptional regulator n	77.27	132	30	0	1	132	54	185	4e-68	221
TRINITY_DN112151_c0_g1_i1.p2	UniRef90_S2KMZ1	Uncharacterized protein n	93.71	175	11	0	1	175	399	573	6e-97	316
TRINITY_DN112159_c0_g1_i1.p1	UniRef90_UPI000EF78328	LOW QUALITY PROTEIN: ras guanine nucleotide exchange factor R-like n	99.38	962	4	1	1	962	223	1182	0	1932
TRINITY_DN112162_c0_g1_i1.p1	UniRef90_A0A2W1B896	Uncharacterized protein (Fragment) n	90.55	307	27	2	1	306	1	306	0	580
TRINITY_DN112164_c0_g1_i1.p1	UniRef90_I3JBQ2	Uncharacterized protein n	89.84	128	12	1	1	128	552	678	1e-67	227
TRINITY_DN112173_c0_g1_i1.p1	UniRef90_UPI000EF7939E	uncharacterized protein LOC113499385 n	98.26	115	2	0	1	115	1	115	3e-76	233
TRINITY_DN11217_c0_g1_i1.p1	UniRef90_A0A2I4C5H6	gamma-aminobutyric acid receptor subunit alpha-1-like n	96.96	460	14	0	1	460	16	475	0	927
TRINITY_DN112187_c0_g1_i1.p1	UniRef90_UPI000EF78DFB	uncharacterized protein LOC113508858 isoform X2 n	91.19	613	35	2	11	623	62	655	0	1107
TRINITY_DN112188_c0_g1_i1.p1	UniRef90_A0A481QNJ9	Chromosomal replication initiator protein DnaA n	66.67	108	33	2	1	107	58	163	6e-35	135
TRINITY_DN11218_c0_g1_i1.p2	UniRef90_A0A484CS27	Uncharacterized protein n	87.13	101	13	0	1	101	297	397	4e-59	198
TRINITY_DN112191_c0_g1_i1.p1	UniRef90_A0A212EL74	CUE domain-containing protein n	88.31	248	27	1	1	246	1	248	2e-156	447
TRINITY_DN112192_c0_g1_i1.p1	UniRef90_UPI000B3A809D	adenosine receptor A2b n	92.44	172	13	0	1	172	1	172	4e-97	300
TRINITY_DN112193_c0_g1_i1.p1	UniRef90_A0A0U5ID35	Uncharacterized protein n	98.1	158	3	0	1	158	109	266	2e-100	308
TRINITY_DN112202_c0_g1_i1.p1	UniRef90_A0A3P9BPQ8	AP-3 complex subunit delta n	99.14	116	1	0	1	116	630	745	6e-69	234
TRINITY_DN112206_c0_g1_i1.p1	UniRef90_A0A2H1WCX5	Golgi SNAP receptor complex member 1 n	93.86	228	14	0	1	228	1	228	3e-150	430
TRINITY_DN112211_c0_g1_i1.p1	UniRef90_A0A2R3PWN2	Glycosyl transferase n	100	209	0	0	1	209	82	290	7e-146	427
TRINITY_DN112213_c0_g1_i1.p1	UniRef90_A0A380UEZ4	Lipase n	94.57	221	12	0	1	221	20	240	4e-138	403
TRINITY_DN112216_c0_g1_i1.p1	UniRef90_UPI000EF79FFF	protein nessun dorma n	100	514	0	0	1	514	1	514	0	1058
TRINITY_DN112220_c0_g1_i1.p1	UniRef90_B8L9Q6	Bcr/CflA family efflux transporter n	98.37	123	2	0	1	123	104	226	1e-75	242
TRINITY_DN112222_c0_g1_i1.p1	UniRef90_A0A3B4XS27	Uncharacterized protein n	73.64	129	30	2	1	126	2225	2352	1e-51	188
TRINITY_DN112232_c0_g1_i1.p1	UniRef90_A0A3Q3WWJ7	S-adenosylmethionine synthase n	99.28	139	1	0	1	139	132	270	1e-94	287
TRINITY_DN112236_c0_g1_i1.p2	UniRef90_A0A0P7DFM9	Thiamine pyrophosphate-binding protein n	85.29	136	20	0	1	136	1	136	4e-80	246
TRINITY_DN112238_c0_g1_i1.p1	UniRef90_A0A1A8QS12	IQ motif and Sec7 domain 3a n	60.65	155	43	6	4	155	498	637	1e-21	102
TRINITY_DN112239_c0_g1_i2.p1	UniRef90_G3IND2	26S proteasome non-ATPase regulatory subunit 13 n	99.35	153	1	0	1	153	61	213	3e-105	314
TRINITY_DN11223_c0_g1_i1.p1	UniRef90_A0A0S7HX93	ABCB8 (Fragment) n	100	111	0	0	1	111	126	236	4e-69	219
TRINITY_DN112256_c0_g1_i1.p2	UniRef90_A0A3R4IYW3	Uncharacterized protein n	62.5	88	33	0	34	121	1	88	5e-28	110
TRINITY_DN112261_c0_g2_i1.p1	UniRef90_UPI000EF7F8EC	serine/threonine-protein kinase 40-like n	99.69	642	2	0	11	652	1	642	0	1311
TRINITY_DN112265_c0_g1_i1.p2	UniRef90_A0A379IPB7	Cell division ATP-binding protein FtsE n	90.95	221	20	0	1	221	1	221	1e-138	400
TRINITY_DN112267_c0_g1_i1.p2	UniRef90_A0A2V5CCI4	Uncharacterized protein n	88.74	293	31	1	1	291	1	293	0	514
TRINITY_DN112270_c0_g1_i1.p3	UniRef90_U6DJP3	Zinc finger protein 503 (Fragment) n	92.31	104	8	0	16	119	41	144	6e-51	171
TRINITY_DN112277_c0_g1_i1.p1	UniRef90_A0A2W1BLJ3	Uncharacterized protein n	35.84	226	107	8	4	222	1	195	1e-18	91.3
TRINITY_DN112278_c0_g1_i1.p1	UniRef90_B8L4Z3	Poly(Hydroxyalcanoate) granule associated protein n	94.48	163	9	0	4	166	1	163	8e-106	312
TRINITY_DN112285_c0_g1_i1.p1	UniRef90_A0A2L1IN73	DUF2235 domain-containing protein n	59.01	322	128	2	1	322	355	672	2e-123	384
TRINITY_DN112288_c0_g1_i1.p2	UniRef90_A0A2W5I2W8	S9 family peptidase (Fragment) n	98.17	109	2	0	1	109	171	279	1e-65	214
TRINITY_DN11228_c0_g1_i1.p1	UniRef90_A0A0F8B4Q6	Flavin reductase (NADPH) n	92.61	203	15	0	1	203	4	206	3e-138	398
TRINITY_DN112294_c0_g1_i1.p1	UniRef90_A0A080VC42	Uncharacterized protein n	99.12	114	1	0	1	114	1	114	4e-78	238
TRINITY_DN11229_c0_g1_i2.p2	UniRef90_A9YRX5	Acyl-CoA delta 9 desaturase n	92.07	353	28	0	1	353	1	353	0	683
TRINITY_DN11229_c0_g1_i3.p2	UniRef90_A9YRX5	Acyl-CoA delta 9 desaturase n	92.07	353	28	0	1	353	1	353	0	683
TRINITY_DN112307_c0_g1_i1.p2	UniRef90_A0A3Q2X8B8	Dol-P-Man:Man(5)GlcNAc(2)-PP-Dol alpha-1,3-mannosyltransferase n	93.81	97	6	0	9	105	325	421	9e-57	193
TRINITY_DN112308_c0_g1_i1.p3	UniRef90_A0A333ECA2	Uroporphyrinogen decarboxylase n	97.39	115	3	0	4	118	1	115	3e-72	231
TRINITY_DN112314_c0_g1_i1.p1	UniRef90_UPI00097DD13B	abl interactor 2-like isoform X3 n	99.36	156	1	0	1	156	1	156	8e-110	327
TRINITY_DN112315_c0_g1_i1.p1	UniRef90_A0A2K4WJD2	Uncharacterized protein n	60.19	108	43	0	1	108	5	112	1e-43	150
TRINITY_DN112324_c0_g1_i1.p2	UniRef90_A0A4V6KAP9	Zinc metalloprotease n	97.04	135	4	0	1	135	97	231	6e-87	266
TRINITY_DN112326_c0_g1_i1.p1	UniRef90_A0A2V5ETM5	Phosphoglucosamine mutase (Fragment) n	96.74	184	6	0	1	184	14	197	1e-123	362
TRINITY_DN112329_c0_g1_i1.p1	UniRef90_UPI000EF7B87E	YJU2 splicing factor homolog n	100	331	0	0	1	331	1	331	0	676
TRINITY_DN112332_c0_g1_i1.p1	UniRef90_J3IYE6	2-keto-4-pentenoate hydratase/2-oxohepta-3-ene-1,7-dioic acid hydratase (Fragment) n	96.84	95	3	0	73	167	1	95	4e-58	189
TRINITY_DN112344_c0_g1_i1.p1	UniRef90_UPI000EF8435A	dual specificity protein kinase Ttk n	99.83	589	1	0	1	589	1	589	0	1218
TRINITY_DN112347_c0_g1_i1.p1	UniRef90_B4SHL9	Uncharacterized protein n	96.06	127	5	0	1	127	194	320	6e-78	245
TRINITY_DN112363_c0_g1_i1.p1	UniRef90_UPI000EF7A816	proton-coupled amino acid transporter-like protein CG1139 n	99.67	307	1	0	1	307	1	307	0	634
TRINITY_DN112367_c0_g1_i1.p1	UniRef90_V7D5K0	Histidine kinase n	93.89	131	8	0	1	131	2	132	6e-81	247
TRINITY_DN112373_c0_g1_i1.p1	UniRef90_UPI000EF82695	ATP-binding cassette sub-family G member 4-like n	100	666	0	0	1	666	1	666	0	1378
TRINITY_DN112375_c0_g1_i1.p1	UniRef90_A0A1A8UE34	Cleft lip and palate associated transmembrane protein 1 n	93.81	113	4	2	1	113	26	135	4e-63	214
TRINITY_DN112379_c0_g1_i1.p2	UniRef90_S2KEL1	Uncharacterized protein n	92.13	89	7	0	11	99	673	761	1e-46	169
TRINITY_DN112380_c0_g1_i1.p3	UniRef90_B1JCN5	Carboxylate/amino acid/amine transporter n	91.85	135	11	0	1	135	151	285	1e-82	256
TRINITY_DN112384_c0_g1_i1.p1	UniRef90_A0A1B5EQD7	3-isopropylmalate dehydratase small subunit n	99.14	116	1	0	1	116	1	116	5e-79	243
TRINITY_DN112391_c0_g1_i1.p1	UniRef90_UPI000EF78D87	uncharacterized protein LOC113495342 n	100	148	0	0	1	148	29	176	1e-102	303
TRINITY_DN112397_c0_g1_i1.p1	UniRef90_UPI000EF786C8	putative uncharacterized protein DDB_G0271606 n	99.14	579	1	1	1	579	1	575	0	1118
TRINITY_DN112403_c0_g1_i1.p1	UniRef90_UPI000CE59B0A	uncharacterized protein LOC112050307 isoform X2 n	40.23	87	49	2	27	112	198	282	3e-15	79.3
TRINITY_DN112404_c0_g1_i1.p2	UniRef90_A0A0P7DFK9	Integrating conjugative element protein n	96.97	99	3	0	1	99	78	176	2e-60	194
TRINITY_DN112409_c0_g1_i1.p3	UniRef90_Q9HVW9	Histidinol dehydrogenase n	93.57	140	9	0	1	140	273	412	2e-86	271
TRINITY_DN112415_c0_g1_i1.p1	UniRef90_UPI00097D3EF9	cold shock domain-containing protein E1 isoform X7 n	93.42	152	10	0	1	152	425	576	4e-92	296
TRINITY_DN112415_c0_g1_i1.p1	UniRef90_UPI00097D3EF9	cold shock domain-containing protein E1 isoform X7 n	37.14	105	63	1	48	152	187	288	8e-09	64.3
TRINITY_DN11241_c0_g1_i1.p1	UniRef90_A0A405DNS6	Toxin RTX-I translocation ATP-binding protein n	89.57	163	17	0	1	163	282	444	9e-97	302
TRINITY_DN112425_c0_g1_i1.p1	UniRef90_UPI00103D2082	uncharacterized protein LOC114352352 isoform X1 n	56.66	293	114	4	1	286	173	459	4e-97	320
TRINITY_DN112437_c0_g1_i1.p1	UniRef90_A0A3B4YPG9	Uncharacterized protein n	58.46	130	43	2	1	127	166	287	1e-36	143
TRINITY_DN112448_c0_g1_i1.p1	UniRef90_UPI00067E1502	CXXC-type zinc finger protein 1 n	88.78	499	51	3	1	498	1	495	0	901
TRINITY_DN112450_c0_g1_i1.p1	UniRef90_UPI0009B3B42F	uncharacterized protein LOC109966410 isoform X1 n	54.76	84	37	1	104	187	180	262	2e-17	88.2
TRINITY_DN112454_c0_g1_i1.p1	UniRef90_A0A3R3EWH6	NUDIX domain protein n	70.33	91	27	0	38	128	17	107	3e-37	136
TRINITY_DN112458_c0_g1_i1.p2	UniRef90_A0A2P6QAB8	Putative homogentisate 1,2-dioxygenase n	94.66	131	2	2	1	131	1	126	2e-76	245
TRINITY_DN11245_c0_g1_i1.p1	UniRef90_UPI000EF7C5EE	uncharacterized protein LOC113505940 n	99.7	675	2	0	1	675	1	675	0	1386
TRINITY_DN112462_c0_g1_i1.p1	UniRef90_A0A1Y5KXH0	L-cystine ABC transporter ATP-binding protein YecC n	91.67	96	8	0	5	100	1	96	6e-54	180
TRINITY_DN112467_c0_g1_i1.p1	UniRef90_A0A1A8H197	RNA binding motif protein 15 n	87.86	280	33	1	1	280	539	817	2e-160	479
TRINITY_DN112468_c0_g1_i1.p1	UniRef90_UPI000EF7FBF5	adenylate kinase 9-like n	100	173	0	0	1	173	371	543	2e-113	366
TRINITY_DN112471_c1_g1_i1.p1	UniRef90_UPI000EF782E7	maltase A3-like n	98.94	470	5	0	1	470	126	595	0	976
TRINITY_DN112478_c0_g1_i1.p2	UniRef90_A0A0A7JN21	Peptidoglycan D,D-transpeptidase FtsI n	97.09	378	11	0	1	378	1	378	0	754
TRINITY_DN112480_c0_g1_i1.p2	UniRef90_P14229	Type-2 restriction enzyme SmaI n	100	141	0	0	1	141	96	236	6e-95	286
TRINITY_DN112481_c0_g1_i1.p1	UniRef90_UPI00110F5028	LOW QUALITY PROTEIN: putative Polycomb group protein ASXL2 n	81.18	186	35	0	2	187	965	1150	5e-93	305
TRINITY_DN112492_c0_g1_i1.p1	UniRef90_A0A0F8B244	Sulfotransferase (Fragment) n	87.79	131	16	0	1	131	88	218	3e-56	192
TRINITY_DN112517_c0_g1_i1.p2	UniRef90_J7VMC8	Uncharacterized protein n	92.06	126	10	0	1	126	76	201	6e-80	246
TRINITY_DN112518_c0_g1_i1.p1	UniRef90_UPI0002C35E5C	transmembrane protein 45B n	91.27	126	11	0	1	126	21	146	6e-77	242
TRINITY_DN112520_c0_g1_i1.p1	UniRef90_UPI0003AF4CD8	sideroflexin-1-like isoform X2 n	92.41	158	12	0	1	158	135	292	1e-97	296
TRINITY_DN112532_c0_g1_i1.p1	UniRef90_UPI000B37CBF0	BTB/POZ domain-containing protein 7 n	76.25	421	82	4	21	434	252	661	3e-159	478
TRINITY_DN112537_c0_g1_i1.p1	UniRef90_A0A3B4BIY6	Transgelin 3b n	94.24	139	8	0	1	139	141	279	2e-90	276
TRINITY_DN112540_c0_g1_i1.p1	UniRef90_A0A3B8P5P2	Urease accessory protein (Fragment) n	77.78	54	12	0	61	114	1	54	8e-23	95.5
TRINITY_DN112543_c0_g1_i1.p1	UniRef90_Q1I7B1	Ribosomal RNA large subunit methyltransferase M n	89.94	159	16	0	1	159	32	190	2e-96	295
TRINITY_DN112545_c0_g1_i1.p1	UniRef90_Q4RRI5	Chromosome 16 SCAF15002, whole genome shotgun sequence (Fragment) n	100	127	0	0	1	127	108	234	4e-81	261
TRINITY_DN112552_c0_g1_i1.p1	UniRef90_UPI000EF814DB	uncharacterized protein LOC113500264 n	99.45	183	1	0	1	183	1	183	5e-131	377
TRINITY_DN112559_c0_g1_i1.p1	UniRef90_UPI000EF83262	uncharacterized protein LOC113496580 isoform X1 n	99.56	228	1	0	1	228	40	267	8e-157	466
TRINITY_DN112563_c0_g1_i1.p2	UniRef90_A0A406UHQ6	Uncharacterized protein n	55.13	78	35	0	34	111	1	78	9e-18	83.6
TRINITY_DN112566_c0_g1_i1.p1	UniRef90_Q8K0P6	Fcgbp protein (Fragment) n	95.5	111	5	0	3	113	539	649	2e-62	216
TRINITY_DN112566_c0_g1_i1.p1	UniRef90_Q8K0P6	Fcgbp protein (Fragment) n	42.34	111	62	2	3	113	921	1029	3e-16	85.1
TRINITY_DN112566_c0_g1_i1.p1	UniRef90_Q8K0P6	Fcgbp protein (Fragment) n	48.15	108	52	2	2	105	151	258	3e-13	76.3
TRINITY_DN112571_c0_g1_i1.p2	UniRef90_A0A0J6KNY7	DNA recombination protein RmuC n	94.97	179	9	0	1	179	114	292	3e-111	342
TRINITY_DN112576_c0_g1_i1.p1	UniRef90_A0A4V6AMN3	Coiled-coil-helix-coiled-coil-helix domain-containing protein 10, mitochondrial n	87.94	141	14	2	1	138	1	141	3e-65	207
TRINITY_DN112579_c0_g1_i1.p1	UniRef90_Q33BP5	Solute carrier family 25 alpha, member 5 (Fragment) n	100	115	0	0	1	115	4	118	2e-76	237
TRINITY_DN112581_c0_g1_i1.p1	UniRef90_A0A0S7HXT8	TBX2 (Fragment) n	88	100	12	0	1	100	52	151	2e-55	183
TRINITY_DN112584_c0_g1_i1.p2	UniRef90_L0FPB3	GCV_T domain-containing protein n	88.38	198	23	0	1	198	21	218	3e-122	360
TRINITY_DN112586_c0_g1_i1.p1	UniRef90_A0A3B3USU5	Cyclic nucleotide-binding domain-containing protein n	82.99	147	25	0	1	147	113	259	5e-83	267
TRINITY_DN112587_c0_g1_i1.p2	UniRef90_J7SYC7	RDD domain-containing protein n	94.44	198	11	0	1	198	32	229	3e-127	370
TRINITY_DN112592_c0_g1_i1.p2	UniRef90_UPI00055168D1	dynamin-1-like n	98.13	107	2	0	1	107	1	107	1e-67	220
TRINITY_DN112598_c0_g1_i1.p3	UniRef90_Q1I8S3	Putative transporter, MFS family n	90.91	99	9	0	1	99	1	99	5e-50	174
TRINITY_DN1125_c0_g1_i1.p1	UniRef90_A0A3Q3LGZ4	Uncharacterized protein n	87.25	298	37	1	1	297	423	720	0	547
TRINITY_DN1125_c0_g1_i1.p1	UniRef90_A0A3Q3LGZ4	Uncharacterized protein n	27.18	298	182	9	11	283	56	343	5e-17	91.7
TRINITY_DN112613_c0_g1_i1.p1	UniRef90_A0A060CFF0	Glycos_transf_1 (Fragment) n	97.03	101	3	0	2	102	3	103	3e-65	206
TRINITY_DN112615_c0_g1_i1.p1	UniRef90_A0A1A7C500	Simple sugar transport system substrate-binding protein n	99.05	105	1	0	1	105	159	263	8e-68	219
TRINITY_DN11261_c0_g1_i1.p1	UniRef90_A0A2A4K6M3	Uncharacterized protein n	91.05	257	23	0	1	257	1	257	1e-174	494
TRINITY_DN112629_c0_g1_i1.p1	UniRef90_UPI000E1B7DBB	uncharacterized protein LOC112939363 n	82.52	286	50	0	1	286	215	500	5e-172	505
TRINITY_DN112632_c0_g1_i1.p1	UniRef90_UPI000EF77DB3	uncharacterized protein LOC113491823 n	100	147	0	0	1	147	1	147	8e-104	305
TRINITY_DN112636_c0_g1_i1.p1	UniRef90_UPI000900FB49	A-kinase anchor protein SPHKAP n	84.06	138	18	1	1	134	1207	1344	3e-68	235
TRINITY_DN112638_c0_g1_i1.p1	UniRef90_A0A3Q3W8L7	OCIA domain-containing protein n	78.9	237	45	1	1	237	1	232	4e-133	387
TRINITY_DN112654_c0_g1_i1.p1	UniRef90_A0A0C7AS17	4-hydroxy-tetrahydrodipicolinate synthase n	91.8	122	10	0	45	166	1	122	4e-72	231
TRINITY_DN112657_c0_g1_i1.p1	UniRef90_A0A263Q3Z1	Integrating conjugative element protein pill, pfgi-1 n	100	180	0	0	1	180	1	180	6e-126	365
TRINITY_DN112663_c0_g1_i1.p1	UniRef90_A0A3Q3IVD5	Uncharacterized protein n	98.82	85	1	0	17	101	749	833	2e-49	180
TRINITY_DN112665_c0_g1_i1.p1	UniRef90_UPI000EF7CB1D	tyrosine-protein phosphatase non-receptor type 4 n	99.67	598	2	0	1	598	1	598	0	1225
TRINITY_DN11266_c0_g1_i1.p1	UniRef90_UPI000EF8352A	uncharacterized protein LOC113508727 n	99.63	273	0	1	44	315	1	273	0	543
TRINITY_DN11266_c0_g1_i2.p1	UniRef90_UPI000EF8352A	uncharacterized protein LOC113508727 n	99.63	273	0	1	44	315	1	273	0	543
TRINITY_DN112670_c0_g1_i1.p1	UniRef90_I3IXM0	Uncharacterized protein n	96.77	155	5	0	1	155	108	262	2e-106	317
TRINITY_DN112684_c0_g1_i1.p1	UniRef90_S2KQT2	M20_dimer domain-containing protein n	89.19	222	24	0	1	222	319	540	6e-140	416
TRINITY_DN112687_c0_g1_i1.p1	UniRef90_A0A3M4DGD5	Acyl-CoA dehydrogenase domain-containing protein n	93.67	158	10	0	9	166	8	165	1e-101	316
TRINITY_DN112697_c0_g1_i1.p1	UniRef90_A0A3B4ZC90	PH domain-containing protein n	94.3	158	7	1	1	156	1	158	2e-103	305
TRINITY_DN112706_c0_g1_i1.p1	UniRef90_G9B4E1	Caspase 3 n	82.48	137	24	0	1	137	1	137	4e-78	244
TRINITY_DN112712_c0_g1_i1.p3	UniRef90_UPI0009F1846E	Crp/Fnr family transcriptional regulator n	99.03	103	1	0	1	103	90	192	2e-64	206
TRINITY_DN112719_c0_g1_i1.p1	UniRef90_A0A379KWP8	LysR family transcriptional regulator n	92.48	133	10	0	1	133	163	295	2e-77	243
TRINITY_DN112722_c0_g1_i1.p1	UniRef90_A0A3Q4HZE4	Protein kinase domain-containing protein n	96.75	123	4	0	1	123	251	373	2e-82	259
TRINITY_DN112724_c0_g1_i1.p2	UniRef90_A0A383S386	Glutamine transport system permease protein GlnP n	98.01	201	4	0	1	201	99	299	2e-136	397
TRINITY_DN112725_c0_g1_i1.p1	UniRef90_A0A0F8B5X1	Pre-mRNA cleavage complex 2 protein Pcf11 n	78.88	232	32	5	1	223	930	1153	1e-105	344
TRINITY_DN112728_c0_g1_i1.p2	UniRef90_A0A1B2D3Q4	Ribosomal silencing factor RsfS n	100	116	0	0	1	116	9	124	2e-81	250
TRINITY_DN112736_c0_g1_i1.p1	UniRef90_UPI000EF7F4A0	dynein heavy chain 3, axonemal n	100	194	0	0	1	194	1	194	3e-126	406
TRINITY_DN112738_c0_g1_i1.p3	UniRef90_A0A3R3CN48	Nodulation protein D 2 n	97.74	177	4	0	1	177	30	206	2e-114	340
TRINITY_DN112739_c0_g1_i1.p1	UniRef90_UPI000EF7A816	proton-coupled amino acid transporter-like protein CG1139 n	99.52	207	1	0	1	207	251	457	4e-140	412
TRINITY_DN112748_c0_g1_i1.p1	UniRef90_A0A2H1WLS1	SFRICE_013966 n	89.8	588	30	6	1	580	1	566	0	926
TRINITY_DN112748_c0_g1_i2.p1	UniRef90_A0A2H1WLS1	SFRICE_013966 n	87.89	570	35	7	1	562	23	566	0	878
TRINITY_DN112749_c0_g1_i1.p1	UniRef90_A0A3B3TKG4	DZF domain-containing protein n	94.17	103	6	0	1	103	29	131	7e-65	204
TRINITY_DN112752_c0_g1_i1.p1	UniRef90_A0A333DPS5	Heme chaperone HemW n	100	244	0	0	1	244	97	340	1e-174	499
TRINITY_DN112755_c0_g1_i1.p1	UniRef90_A0A3Q0SH80	3-hydroxyisobutyrate dehydrogenase b n	95.24	168	8	0	4	171	1	168	4e-109	323
TRINITY_DN112760_c0_g1_i1.p2	UniRef90_UPI0004226236	UbiH/UbiF family hydroxylase n	66.36	107	36	0	1	107	72	178	3e-37	140
TRINITY_DN112770_c0_g1_i1.p1	UniRef90_H9JC14	Uncharacterized protein n	95.04	262	13	0	1	262	163	424	0	526
TRINITY_DN112776_c0_g1_i1.p1	UniRef90_UPI0009EBEA4E	hypothetical protein n	94.78	115	6	0	1	115	188	302	1e-71	231
TRINITY_DN11277_c0_g1_i1.p1	UniRef90_A0A222D9J6	TIGR03759 family integrating conjugative element protein n	100	74	0	0	92	165	1	74	1e-41	151
TRINITY_DN11277_c0_g1_i2.p1	UniRef90_A0A222DR18	Uncharacterized protein n	100	188	0	0	1	188	26	213	4e-123	359
TRINITY_DN112786_c0_g1_i1.p1	UniRef90_A0A3B4XVE8	TPR_REGION domain-containing protein n	83.78	148	21	2	1	147	1	146	3e-80	250
TRINITY_DN112795_c0_g1_i1.p1	UniRef90_UPI000F5F323C	nucleolar and coiled-body phosphoprotein 1 isoform X2 n	65.14	175	57	1	1	175	778	948	4e-66	228
TRINITY_DN112805_c0_g1_i1.p1	UniRef90_A0A0F8ALH8	Protein CREG1 n	89.42	104	11	0	1	104	58	161	1e-62	201
TRINITY_DN112815_c0_g1_i1.p1	UniRef90_A0A0S7FMH0	DPOG1 (Fragment) n	85.07	134	20	0	1	134	365	498	2e-71	236
TRINITY_DN112816_c0_g1_i1.p1	UniRef90_UPI0005530394	glomulin-like n	75.49	102	25	0	16	117	1	102	9e-46	166
TRINITY_DN112818_c0_g1_i1.p1	UniRef90_UPI000EF77A47	uncharacterized protein LOC113494676 isoform X3 n	100	222	0	0	1	222	338	559	6e-145	446
TRINITY_DN112819_c0_g1_i1.p2	UniRef90_S2JZV1	Uncharacterized protein n	73.62	254	66	1	2	255	99	351	1e-120	363
TRINITY_DN112820_c0_g1_i1.p1	UniRef90_A0A2P6PZ09	Auxin response factor n	96.22	238	5	1	1	238	519	752	7e-152	458
TRINITY_DN11282_c0_g1_i1.p3	UniRef90_A0A3R2CZD8	D-ribose-binding periplasmic protein n	78.05	82	18	0	52	133	1	82	1e-36	140
TRINITY_DN112838_c0_g1_i1.p1	UniRef90_A0A3R4P1L0	HTH-type transcriptional regulator RpiR n	95.78	166	7	0	1	166	40	205	8e-111	327
TRINITY_DN112840_c0_g1_i1.p1	UniRef90_UPI0010FE7A60	reverse transcriptase family protein n	75.7	107	26	0	2	108	8	114	1e-48	166
TRINITY_DN112844_c0_g1_i1.p2	UniRef90_A0A377QDD9	Uncharacterized protein n	92.52	107	6	1	1	105	1	107	2e-61	196
TRINITY_DN112845_c0_g1_i1.p1	UniRef90_A0A3P4MV53	G protein-coupled receptor kinase (Fragment) n	99.14	116	1	0	1	116	140	255	7e-77	241
TRINITY_DN112848_c0_g1_i1.p1	UniRef90_UPI000EF84CD8	uncharacterized protein LOC113502410 n	100	804	0	0	1	804	1	804	0	1661
TRINITY_DN112851_c0_g1_i1.p1	UniRef90_A0A2A4JB00	Wee1-like protein kinase n	92.62	569	38	2	1	569	1	565	0	1050
TRINITY_DN112858_c0_g1_i1.p2	UniRef90_W6QY86	Cytosine deaminase n	97.27	110	3	0	1	110	207	316	4e-73	234
TRINITY_DN112862_c0_g1_i1.p2	UniRef90_A0A3B5AWT4	Polypeptide N-acetylgalactosaminyltransferase n	94.76	267	14	0	1	267	188	454	0	550
TRINITY_DN112865_c0_g1_i1.p1	UniRef90_A0A137XMI1	Zinc-binding dehydrogenase n	95.63	229	10	0	1	229	161	389	1e-154	447
TRINITY_DN112877_c0_g1_i1.p2	UniRef90_A0A031GTQ8	Nitrate reductase, alpha subunit n	99.09	110	1	0	1	110	208	317	2e-67	231
TRINITY_DN112885_c0_g1_i1.p1	UniRef90_UPI000EF78665	facilitated trehalose transporter Tret1-like n	100	537	0	0	1	537	1	537	0	1101
TRINITY_DN11288_c0_g1_i1.p1	UniRef90_UPI000EF761EE	alpha-(1,3)-fucosyltransferase C-like n	99.76	421	1	0	12	432	1	421	0	876
TRINITY_DN112890_c0_g1_i1.p1	UniRef90_UPI000EF7A9EE	uncharacterized protein LOC113495921 n	99.1	111	1	0	1	111	1	111	4e-71	219
TRINITY_DN112890_c0_g1_i2.p1	UniRef90_UPI000EF7A9EE	uncharacterized protein LOC113495921 n	99.1	111	1	0	1	111	1	111	4e-71	219
TRINITY_DN112900_c0_g1_i1.p1	UniRef90_J3J7K4	Uncharacterized protein n	98.52	135	2	0	1	135	96	230	3e-87	266
TRINITY_DN112907_c0_g1_i1.p2	UniRef90_S2K1J4	Filamentous hemagglutinin outer membrane protein n	91.06	123	11	0	1	123	86	208	9e-67	230
TRINITY_DN112909_c0_g1_i1.p1	UniRef90_UPI000EF7EBA5	tyrosine-protein kinase-like otk n	100	541	0	0	1	541	1	541	0	1120
TRINITY_DN11290_c0_g1_i1.p1	UniRef90_Q1HQ77	Rab7 n	98.56	208	3	0	1	208	1	208	6e-149	425
TRINITY_DN112918_c0_g1_i1.p1	UniRef90_A0A406RQ18	N-ethylmaleimide reductase n	91.59	107	9	0	1	107	53	159	2e-63	202
TRINITY_DN112936_c0_g1_i1.p1	UniRef90_UPI0005D187B8	LOW QUALITY PROTEIN: AP2-associated protein kinase 1-like n	86.26	131	18	0	1	131	762	892	1e-62	216
TRINITY_DN112937_c0_g1_i1.p1	UniRef90_UPI0003EC2E76	spectrin alpha chain, non-erythrocytic 1-like n	99.31	144	1	0	1	144	1065	1208	4e-89	296
TRINITY_DN112937_c0_g1_i1.p1	UniRef90_UPI0003EC2E76	spectrin alpha chain, non-erythrocytic 1-like n	37.84	148	80	1	1	136	321	468	3e-24	109
TRINITY_DN112937_c0_g1_i1.p1	UniRef90_UPI0003EC2E76	spectrin alpha chain, non-erythrocytic 1-like n	32.09	134	90	1	1	134	439	571	9e-10	67.4
TRINITY_DN112937_c0_g1_i1.p1	UniRef90_UPI0003EC2E76	spectrin alpha chain, non-erythrocytic 1-like n	39.58	96	56	2	1	95	215	309	2e-09	66.2
TRINITY_DN112937_c0_g1_i1.p1	UniRef90_UPI0003EC2E76	spectrin alpha chain, non-erythrocytic 1-like n	29.32	133	94	0	1	133	1358	1490	1e-07	60.8
TRINITY_DN112937_c0_g1_i1.p1	UniRef90_UPI0003EC2E76	spectrin alpha chain, non-erythrocytic 1-like n	25.86	116	86	0	1	116	614	729	2e-06	57
TRINITY_DN112937_c0_g1_i1.p1	UniRef90_UPI0003EC2E76	spectrin alpha chain, non-erythrocytic 1-like n	28.1	121	86	1	19	138	1189	1309	0.0002	50.4
TRINITY_DN112937_c0_g1_i1.p1	UniRef90_UPI0003EC2E76	spectrin alpha chain, non-erythrocytic 1-like n	27.73	119	85	1	18	136	21	138	0.0006	49.3
TRINITY_DN112941_c0_g1_i1.p2	UniRef90_A0A3Q3IWL2	3-hydroxyanthranilate 3,4-dioxygenase n	98.85	87	1	0	17	103	1	87	2e-55	185
TRINITY_DN112947_c0_g1_i1.p1	UniRef90_S2K2I2	4-alpha-glucanotransferase n	82.3	113	20	0	1	113	1	113	2e-53	188
TRINITY_DN112952_c0_g1_i1.p2	UniRef90_J2MEB7	Oxidative stress regulatory protein OxyR n	97.3	111	3	0	1	111	1	111	1e-68	217
TRINITY_DN112958_c0_g1_i1.p1	UniRef90_A0A2P6S747	Putative glycosidase n	96.8	125	4	0	1	125	44	168	4e-78	251
TRINITY_DN112962_c0_g1_i1.p1	UniRef90_UPI00055343DE	retinal-specific ATP-binding cassette transporter-like n	93.09	217	15	0	1	217	470	686	1e-142	427
TRINITY_DN112964_c0_g1_i1.p1	UniRef90_A0A3Q3KMJ0	Uncharacterized protein n	100	225	0	0	1	225	1	225	1e-162	463
TRINITY_DN11296_c0_g1_i1.p2	UniRef90_A0A2S5IJ40	HAD family hydrolase n	91.74	109	9	0	1	109	63	171	2e-65	209
TRINITY_DN112972_c0_g1_i1.p2	UniRef90_UPI001048BD46	dihydrolipoyllysine-residue acetyltransferase n	96.79	156	5	0	1	156	277	432	4e-103	315
TRINITY_DN112979_c0_g1_i1.p2	UniRef90_A0A3R3HMC3	Hydroxyneurosporene synthase (CrtC) n	83.2	125	21	0	1	125	46	170	7e-67	213
TRINITY_DN112983_c0_g1_i1.p1	UniRef90_UPI000EF7F4A0	dynein heavy chain 3, axonemal n	100	272	0	0	1	272	675	946	0	570
TRINITY_DN11299_c0_g1_i1.p1	UniRef90_A0A096M4G6	Uncharacterized protein n	94.69	113	5	1	1	113	128	239	2e-64	215
TRINITY_DN112_c0_g1_i2.p1	UniRef90_A0A061IAK0	Interferon-induced transmembrane protein 2 n	92.86	112	8	0	1	112	33	144	1e-71	223
TRINITY_DN113005_c0_g1_i1.p1	UniRef90_A0A2P6P478	Putative glucan endo-1,3-beta-D-glucosidase n	98.22	281	4	1	1	281	1	280	0	566
TRINITY_DN113006_c0_g1_i1.p1	UniRef90_UPI000EF76DC4	cytochrome P450 6B7-like n	97.92	432	9	0	1	432	79	510	0	872
TRINITY_DN113013_c0_g1_i1.p1	UniRef90_A0A2H1WWL5	SFRICE_037147 (Fragment) n	89.44	161	17	0	24	184	1	161	2e-102	307
TRINITY_DN113016_c0_g1_i1.p1	UniRef90_I3JD60	Uncharacterized protein n	91.6	131	11	0	1	131	77	207	1e-76	238
TRINITY_DN113017_c0_g1_i1.p1	UniRef90_A0A3R3G963	DNA topoisomerase 4 subunit A n	89.62	106	11	0	1	106	45	150	9e-62	197
TRINITY_DN113026_c0_g1_i1.p1	UniRef90_J2YUC2	Peptidase, S8/S53 family n	97.45	157	4	0	1	157	692	848	2e-91	301
TRINITY_DN113026_c0_g1_i1.p1	UniRef90_J2YUC2	Peptidase, S8/S53 family n	43.9	164	82	3	1	157	63	223	3e-18	92.8
TRINITY_DN113031_c0_g1_i1.p1	UniRef90_UPI000EF7781B	dynein heavy chain 10, axonemal n	100	686	0	0	1	686	693	1378	0	1428
TRINITY_DN113049_c0_g1_i1.p1	UniRef90_UPI0010423D20	copper-transporting ATPase 1 n	81.42	113	17	1	1	113	322	430	3e-51	185
TRINITY_DN113050_c0_g1_i1.p2	UniRef90_A0A3R1GDV2	Sporulation initiation inhibitor protein Soj n	92.7	137	10	0	1	137	25	161	2e-82	255
TRINITY_DN113051_c0_g1_i1.p3	UniRef90_A0A1X0ZSX1	Acyl-CoA dehydrogenase n	96.23	159	6	0	1	159	93	251	9e-105	317
TRINITY_DN113054_c0_g1_i1.p1	UniRef90_UPI00097DD9F2	protein unc-13 homolog B-like n	99.15	117	1	0	1	117	140	256	2e-75	241
TRINITY_DN113057_c0_g1_i1.p2	UniRef90_UPI000EF7D8CE	transcription factor p65-like n	98.54	137	2	0	1	137	449	585	5e-84	269
TRINITY_DN113057_c0_g1_i2.p2	UniRef90_UPI000EF7D8CE	transcription factor p65-like n	97.69	130	3	0	1	130	456	585	3e-78	254
TRINITY_DN113058_c0_g1_i1.p2	UniRef90_A0A2N7RFI0	HDOD domain-containing protein n	99.13	115	1	0	1	115	4	118	1e-71	227
TRINITY_DN113060_c0_g1_i1.p1	UniRef90_A0A1W6LX80	Interleukin enhancer-binding factor 3 n	88.89	81	9	0	38	118	568	648	3e-34	135
TRINITY_DN113067_c0_g1_i1.p2	UniRef90_C3KDW8	Adenylosuccinate synthetase n	100	155	0	0	6	160	1	155	1e-101	311
TRINITY_DN113077_c0_g1_i1.p1	UniRef90_UPI000EF7AD87	dnaJ homolog subfamily B member 13-like n	100	338	0	0	1	338	1	338	0	693
TRINITY_DN113082_c0_g1_i1.p1	UniRef90_UPI0005BD1B32	hypothetical protein n	75.46	493	121	0	1	493	520	1012	0	733
TRINITY_DN113092_c0_g1_i1.p1	UniRef90_UPI0008736615	regulating synaptic membrane exocytosis protein 2-like isoform X6 n	76.72	116	27	0	4	119	162	277	2e-50	183
TRINITY_DN113093_c0_g1_i1.p1	UniRef90_UPI0005D0D243	uncharacterized protein LOC105391048 n	66.57	673	218	5	25	692	919	1589	0	950
TRINITY_DN113103_c0_g1_i1.p1	UniRef90_A0A1B2D5B8	DNA-binding response regulator n	99.44	179	1	0	1	179	32	210	3e-126	367
TRINITY_DN113105_c0_g1_i1.p1	UniRef90_UPI000E6D5AF1	muscle segmentation homeobox-like n	86.82	349	30	7	68	406	1	343	0	568
TRINITY_DN113110_c0_g1_i1.p2	UniRef90_A0A0S7F035	SPTB2 (Fragment) n	95.14	144	7	0	1	144	15	158	2e-96	287
TRINITY_DN113127_c0_g1_i1.p1	UniRef90_A0A2W1BHI8	Uncharacterized protein n	93.89	131	8	0	1	131	1	131	8e-62	197
TRINITY_DN113141_c0_g1_i1.p1	UniRef90_UPI000EF797A5	SOSS complex subunit B homolog n	100	188	0	0	1	188	1	188	3e-135	389
TRINITY_DN113143_c0_g1_i1.p1	UniRef90_A0A0G3VIB0	Choline transporter n	93.77	594	36	1	1	594	1	593	0	1085
TRINITY_DN113147_c0_g1_i1.p1	UniRef90_UPI000EF787F4	brachyurin-like n	98.95	286	2	1	1	286	1	285	0	578
TRINITY_DN113152_c0_g1_i1.p1	UniRef90_A0A333E278	Cell division protein n	99.46	184	1	0	1	184	186	369	3e-124	372
TRINITY_DN113154_c0_g1_i1.p1	UniRef90_A0A3Q3IZK1	Dimethylaniline monooxygenase [N-oxide-forming] n	98	150	3	0	16	165	359	508	2e-99	308
TRINITY_DN113155_c0_g1_i1.p1	UniRef90_UPI000EF7E520	uncharacterized protein LOC113505011 n	98.51	134	2	0	1	134	1219	1352	8e-82	274
TRINITY_DN113155_c0_g1_i1.p1	UniRef90_UPI000EF7E520	uncharacterized protein LOC113505011 n	38.46	117	69	2	1	115	182	297	5e-13	76.6
TRINITY_DN113164_c0_g1_i1.p1	UniRef90_UPI000EF7D467	zinc finger protein 58-like n	100	627	0	0	1	627	1	627	0	1315
TRINITY_DN113174_c0_g1_i1.p1	UniRef90_UPI000EF823F2	E3 ubiquitin-protein ligase listerin-like n	99.39	328	2	0	1	328	1	328	0	659
TRINITY_DN113179_c0_g1_i1.p2	UniRef90_J3E666	ATPase involved in DNA repair n	89.52	105	11	0	2	106	575	679	1e-53	191
TRINITY_DN113182_c0_g1_i1.p1	UniRef90_A0A3Q1F5T0	BLM10_mid domain-containing protein n	96.69	151	5	0	1	151	280	430	1e-97	303
TRINITY_DN113189_c0_g1_i1.p1	UniRef90_S2KQU6	Putative signal transduction protein n	92.73	165	12	0	20	184	1	165	3e-100	308
TRINITY_DN113205_c0_g1_i1.p1	UniRef90_UPI000EF7ABC2	basement membrane-specific heparan sulfate proteoglycan core protein-like n	99.37	158	1	0	1	158	1782	1939	2e-102	335
TRINITY_DN113206_c0_g1_i1.p1	UniRef90_A0A0F8BY22	DBF4-type zinc finger-containing protein 2 n	73.49	166	33	4	1	160	255	415	1e-68	228
TRINITY_DN113207_c0_g1_i1.p1	UniRef90_A0A2V5CYR5	Uncharacterized protein n	90.41	271	26	0	1	271	1	271	0	516
TRINITY_DN113217_c0_g1_i1.p1	UniRef90_A0A246FZU0	RND transporter n	95.19	104	5	0	1	104	169	272	4e-58	197
TRINITY_DN113221_c0_g1_i1.p1	UniRef90_I3V5E4	Uncharacterized protein n	100	100	0	0	1	100	1	100	4e-65	205
TRINITY_DN113235_c0_g1_i1.p1	UniRef90_A0A3Q3IBS0	F5/8 type C domain-containing protein n	98	100	2	0	15	114	89	188	3e-58	202
TRINITY_DN113236_c0_g1_i1.p1	UniRef90_A0A3Q3XL95	Galactose-1-phosphate uridylyltransferase n	90.91	88	8	0	1	88	145	232	4e-51	176
TRINITY_DN113241_c0_g1_i1.p1	UniRef90_UPI000EF836D0	malate dehydrogenase, cytoplasmic-like n	100	334	0	0	1	334	73	406	0	695
TRINITY_DN113243_c0_g1_i1.p3	UniRef90_T5K8P0	Phosphoesterase n	91.18	102	9	0	1	102	1	102	7e-43	156
TRINITY_DN113245_c0_g1_i1.p1	UniRef90_A0A4U5UJ72	Trafficking protein particle complex subunit 8 n	90.41	292	28	0	39	330	1021	1312	0	558
TRINITY_DN113250_c0_g1_i1.p1	UniRef90_UPI000EF7E86C	erythroid differentiation-related factor 1 n	100	216	0	0	1	216	1	216	2e-149	457
TRINITY_DN113251_c0_g1_i1.p1	UniRef90_UPI000EF82F36	uncharacterized protein LOC113507242 n	100	119	0	0	1	119	694	812	3e-75	249
TRINITY_DN113252_c0_g1_i1.p1	UniRef90_B4SIZ4	DUF1624 domain-containing protein n	93.08	130	9	0	1	130	92	221	2e-67	219
TRINITY_DN113253_c0_g1_i1.p1	UniRef90_A0A2H1V2J0	SFRICE_008149 n	46.75	77	38	1	30	106	13	86	2e-17	81.6
TRINITY_DN113259_c0_g1_i1.p1	UniRef90_Q4SLH4	Chromosome 7 SCAF14557, whole genome shotgun sequence (Fragment) n	80.6	232	23	1	1	210	1021	1252	5e-114	370
TRINITY_DN113260_c0_g1_i1.p1	UniRef90_UPI0005D0D243	uncharacterized protein LOC105391048 n	74.22	322	83	0	1	322	1075	1396	1e-163	513
TRINITY_DN113267_c0_g1_i1.p1	UniRef90_H2LIW6	Uncharacterized protein n	91.09	359	30	1	1	357	1	359	0	681
TRINITY_DN113269_c0_g1_i1.p2	UniRef90_A0A0F7YD82	CaiB/baiF CoA-transferase family protein C7orf10 n	96.67	150	5	0	1	150	113	262	4e-99	303
TRINITY_DN113272_c0_g1_i1.p1	UniRef90_A0A3Q3JUA6	Succinate--CoA ligase [ADP-forming] subunit beta, mitochondrial n	99.26	135	1	0	1	135	130	264	1e-89	280
TRINITY_DN113288_c0_g1_i1.p2	UniRef90_A0A089Y7Q6	Membrane protein n	88.89	117	13	0	4	120	1	117	2e-67	216
TRINITY_DN113296_c0_g1_i1.p1	UniRef90_UPI000DA6D494	rubredoxin reductase n	79.83	119	24	0	1	119	278	396	3e-55	189
TRINITY_DN113310_c0_g1_i1.p1	UniRef90_A0A3S2M787	MFS domain-containing protein n	100	134	0	0	1	134	1	134	2e-91	278
TRINITY_DN113311_c0_g1_i1.p1	UniRef90_A0A2P6S200	Endoglucanase n	98.32	119	2	0	1	119	250	368	1e-75	244
TRINITY_DN113313_c0_g1_i1.p1	UniRef90_UPI0008747D1B	serine/threonine-protein kinase WNK1-like isoform X1 n	92.41	79	6	0	1	79	1430	1508	6e-40	154
TRINITY_DN113315_c0_g1_i1.p2	UniRef90_A0A2W5P656	2-dehydropantoate 2-reductase n	90.91	143	13	0	1	143	163	305	1e-85	265
TRINITY_DN113323_c0_g1_i1.p2	UniRef90_A0A0F7Y172	Ferric-pseudobactin BN7/BN8 receptor n	96.03	151	6	0	1	151	537	687	5e-97	308
TRINITY_DN113345_c0_g1_i1.p1	UniRef90_A0A2I4C5F3	zinc finger protein 36, C3H1 type-like 1 isoform X1 n	88.02	192	23	0	1	192	1	192	6e-117	349
TRINITY_DN11334_c0_g1_i1.p2	UniRef90_A0A2G4DG31	Tyrosine--tRNA ligase n	100	184	0	0	1	184	62	245	1e-131	385
TRINITY_DN113356_c0_g1_i1.p1	UniRef90_A0A3P8PBN1	Mediator complex subunit 27 n	97.79	226	5	0	1	226	123	348	8e-163	466
TRINITY_DN113357_c0_g1_i1.p1	UniRef90_A0A3Q3K9M5	Chondroitin sulfate proteoglycan 5b n	100	167	0	0	1	167	56	222	3e-114	343
TRINITY_DN113363_c0_g1_i1.p1	UniRef90_A0A3B4UIP6	Branched-chain-amino-acid aminotransferase n	90.21	194	19	0	1	194	165	358	5e-128	377
TRINITY_DN113368_c0_g1_i1.p1	UniRef90_H9JLH1	BEACH-type PH domain-containing protein n	65.86	249	82	2	9	256	2506	2752	1e-101	338
TRINITY_DN113370_c0_g1_i1.p1	UniRef90_A0A2W1BC06	CBFD_NFYB_HMF domain-containing protein n	95.8	119	5	0	1	119	1	119	3e-74	228
TRINITY_DN113383_c0_g1_i1.p1	UniRef90_A0A3B4X722	RRM domain-containing protein n	100	128	0	0	1	128	1	128	3e-87	274
TRINITY_DN113387_c0_g1_i1.p2	UniRef90_A0A409S2R8	Alcohol dehydrogenase cytochrome c subunit n	93.58	109	7	0	1	109	79	187	3e-67	212
TRINITY_DN113388_c0_g1_i1.p1	UniRef90_J7UX20	Integrase catalytic domain-containing protein n	96.74	184	6	0	1	184	60	243	3e-129	377
TRINITY_DN113391_c0_g1_i1.p1	UniRef90_UPI000EF75F36	histidine-rich protein PFHRP-II-like n	99.1	334	3	0	1	334	11	344	0	640
TRINITY_DN113397_c0_g1_i1.p1	UniRef90_B9EPB6	COP9 signalosome complex subunit 6 n	96.49	313	11	0	2	314	4	316	0	633
TRINITY_DN113402_c0_g1_i1.p1	UniRef90_UPI000EF7B9EE	glucose dehydrogenase [FAD, quinone]-like n	97.63	169	4	0	1	169	127	295	1e-111	342
TRINITY_DN113403_c0_g1_i1.p1	UniRef90_UPI000EF7718F	leucine-rich repeat and death domain-containing protein 1-like n	97.91	478	10	0	2	479	4	481	0	952
TRINITY_DN113404_c0_g1_i1.p1	UniRef90_UPI000EF7742E	tubulin-specific chaperone E isoform X2 n	94.18	550	14	1	1	550	1	532	0	1058
TRINITY_DN113408_c0_g1_i1.p1	UniRef90_B4SHU8	Acyl_transf_3 domain-containing protein n	91.95	149	12	0	1	149	164	312	5e-79	251
TRINITY_DN113411_c0_g1_i1.p1	UniRef90_UPI000EF77F9A	uncharacterized protein LOC113500238 n	99.64	276	1	0	6	281	1	276	4e-177	556
TRINITY_DN113412_c0_g1_i1.p1	UniRef90_A0A484DL96	Integrase catalytic domain-containing protein n	89	100	11	0	22	121	716	815	4e-51	186
TRINITY_DN113422_c0_g1_i1.p2	UniRef90_A0A333DZ36	Asparagine synthase (Glutamine-hydrolyzing) n	96.61	177	6	0	1	177	1	177	8e-114	349
TRINITY_DN113424_c0_g1_i1.p1	UniRef90_UPI0010FAFAB6	LOW QUALITY PROTEIN: cAMP-specific 3',5'-cyclic phosphodiesterase 7B n	84.8	125	18	1	1	125	1	124	5e-60	204
TRINITY_DN113425_c0_g1_i1.p1	UniRef90_I3JEB2	Uncharacterized protein n	88.56	271	31	0	1	271	1	271	2e-179	507
TRINITY_DN113429_c0_g1_i1.p1	UniRef90_A0A3D4TTF3	Exopolyphosphatase (Fragment) n	97.6	167	4	0	1	167	134	300	2e-106	320
TRINITY_DN113430_c0_g1_i1.p1	UniRef90_A0A031GQQ6	Lipopolysaccharide export system protein LptA n	98.33	120	2	0	12	131	1	120	6e-80	246
TRINITY_DN11343_c0_g1_i1.p1	UniRef90_UPI0010FD6FC7	reverse transcriptase family protein n	64.39	278	99	0	79	356	1	278	1e-130	391
TRINITY_DN113455_c0_g1_i1.p1	UniRef90_A0A3Q3RPB7	AB hydrolase-1 domain-containing protein n	97.94	97	2	0	1	97	424	520	8e-61	205
TRINITY_DN113456_c0_g1_i1.p2	UniRef90_J3E0D3	Putative salt-induced outer membrane protein n	92.96	142	10	0	45	186	1	142	1e-87	273
TRINITY_DN113457_c0_g1_i1.p1	UniRef90_A0A125QIA9	Antibiotic efflux pump outer membrane protein ArpC n	96.52	115	4	0	1	115	104	218	2e-71	226
TRINITY_DN113459_c0_g1_i1.p1	UniRef90_UPI000EF7C3DE	alkaline phosphatase, tissue-nonspecific isozyme-like isoform X1 n	100	303	0	0	1	303	91	393	0	628
TRINITY_DN113467_c0_g1_i1.p1	UniRef90_UPI000EF819F9	uncharacterized protein LOC113504835 isoform X2 n	99.43	1046	6	0	1	1046	1	1046	0	2104
TRINITY_DN113470_c0_g1_i1.p2	UniRef90_A0A4R5JZG2	ABC transporter permease n	76.69	163	38	0	2	164	344	506	4e-43	163
TRINITY_DN113482_c0_g1_i1.p1	UniRef90_A0A0F8AQN0	Receptor-type tyrosine-protein phosphatase-like N n	99.11	112	1	0	28	139	559	670	3e-69	235
TRINITY_DN113484_c0_g1_i1.p1	UniRef90_UPI000EF7AF63	odorant receptor 67a-like n	98.84	172	2	0	1	172	237	408	4e-116	347
TRINITY_DN113488_c0_g1_i1.p1	UniRef90_UPI000EF7B395	lipase member H-A-like n	100	131	0	0	22	152	1	131	9e-89	274
TRINITY_DN113496_c0_g1_i1.p2	UniRef90_A0A427Q527	Alpha/beta fold hydrolase n	91.67	180	15	0	1	180	70	249	7e-109	327
TRINITY_DN113504_c0_g1_i1.p1	UniRef90_A0A2D2M5L8	Uncharacterized protein n	95.68	139	6	0	12	150	1	139	2e-91	280
TRINITY_DN113521_c0_g1_i1.p1	UniRef90_A0A2W1C0I3	Uncharacterized protein n	29.94	344	171	12	1	278	4	343	2e-16	87.8
TRINITY_DN113527_c0_g1_i1.p1	UniRef90_A0A2P6QEQ6	Putative glycosyl transferase, family 14 n	96.12	103	4	0	1	103	204	306	6e-67	217
TRINITY_DN113528_c0_g1_i1.p1	UniRef90_UPI000553D770	dipeptidyl peptidase 8 n	95.62	137	6	0	1	137	206	342	4e-87	272
TRINITY_DN113529_c0_g1_i1.p1	UniRef90_A0A1B2D0B3	Peptidase M48 n	97.17	106	3	0	13	118	1	106	3e-63	212
TRINITY_DN113535_c0_g1_i1.p1	UniRef90_A0A3R5QDV4	Uncharacterized protein n	68.52	162	51	0	2	163	44	205	2e-62	208
TRINITY_DN113540_c0_g1_i1.p2	UniRef90_Q1I5P3	Oxaloacetate decarboxylase n	93.45	229	15	0	1	229	60	288	4e-155	445
TRINITY_DN113544_c0_g1_i1.p2	UniRef90_M5CTR2	Putative endopeptidase n	95.38	130	6	0	1	130	59	188	7e-78	255
TRINITY_DN113545_c0_g1_i1.p1	UniRef90_A0A2A4J4H4	Uncharacterized protein n	92.14	420	27	2	1	415	1	419	0	715
TRINITY_DN113546_c0_g1_i1.p2	UniRef90_A0A2S3WX70	DNA ligase-associated DEXH box helicase n	89.25	214	23	0	1	214	1	214	2e-123	381
TRINITY_DN113548_c0_g1_i1.p1	UniRef90_UPI0009018B67	chondroitin sulfate proteoglycan 5 isoform X2 n	90	120	12	0	2	121	193	312	6e-73	240
TRINITY_DN113551_c0_g1_i1.p1	UniRef90_B1J5V3	Uncharacterized protein n	95.65	46	2	0	91	136	1	46	3e-20	92
TRINITY_DN113570_c0_g1_i1.p1	UniRef90_UPI000EF76ED1	uncharacterized protein LOC113494962 n	99.63	269	1	0	1	269	1	269	0	545
TRINITY_DN113576_c0_g1_i1.p1	UniRef90_A0A3B5Q160	Uncharacterized protein n	98.46	259	4	0	1	259	183	441	0	534
TRINITY_DN113577_c0_g1_i1.p2	UniRef90_A0A3Q1K1D4	FeS_assembly_P domain-containing protein n	94.95	99	5	0	1	99	1	99	7e-60	192
TRINITY_DN11357_c0_g1_i1.p1	UniRef90_A0A3Q2SUX7	Uncharacterized protein n	98.01	151	3	0	1	151	1	151	5e-104	307
TRINITY_DN113580_c0_g1_i1.p1	UniRef90_A0A3Q1FF88	Uncharacterized protein n	90.83	229	18	2	4	229	191	419	4e-139	422
TRINITY_DN113581_c0_g1_i1.p2	UniRef90_UPI0009B2F241	LOW QUALITY PROTEIN: neuronal pentraxin receptor-like n	86.54	104	12	1	1	104	29	130	2e-50	179
TRINITY_DN113587_c0_g1_i1.p1	UniRef90_A0A2P6R851	Putative phosphotransferase (Phosphomutase) n	99.35	153	1	0	1	153	1	153	4e-101	313
TRINITY_DN113594_c0_g1_i1.p1	UniRef90_A0A406WB53	Uncharacterized protein n	82.83	99	12	2	6	99	551	649	2e-39	148
TRINITY_DN113597_c0_g1_i1.p1	UniRef90_L0FJY7	MFS domain-containing protein n	99.32	148	1	0	1	148	59	206	3e-92	286
TRINITY_DN113598_c0_g1_i1.p2	UniRef90_Q9RYM2	ATP-dependent zinc metalloprotease FtsH n	100	210	0	0	1	210	446	655	3e-142	424
TRINITY_DN113604_c0_g1_i1.p1	UniRef90_A0A0S7HZJ0	KCMA1 (Fragment) n	97.44	117	3	0	1	117	129	245	1e-77	242
TRINITY_DN113618_c0_g1_i1.p1	UniRef90_UPI00054C76CA	WD repeat-containing protein 34 isoform X1 n	83.87	124	19	1	1	123	37	160	9e-67	221
TRINITY_DN113619_c0_g1_i1.p1	UniRef90_A0A212EM73	Putative splicing factor arginine/serine-rich 7 n	66	600	188	7	7	602	1	588	0	631
TRINITY_DN113629_c0_g1_i1.p1	UniRef90_A0A404CT17	Uncharacterized protein n	66.67	102	34	0	1	102	48	149	2e-36	132
TRINITY_DN113639_c0_g1_i1.p1	UniRef90_UPI000EF7DD53	multiple C2 and transmembrane domain-containing protein-like isoform X1 n	98.18	110	2	0	3	112	1	110	2e-65	221
TRINITY_DN113641_c0_g1_i1.p1	UniRef90_UPI000EF765C8	uncharacterized protein LOC113508735 n	92.33	352	0	1	1	325	1198	1549	0	645
TRINITY_DN113652_c0_g1_i1.p2	UniRef90_A0A0S4IAN8	Paraquat-inducible protein A n	87.3	126	16	0	1	126	1	126	2e-73	229
TRINITY_DN113660_c0_g1_i1.p1	UniRef90_UPI0008FAD2C5	ras-related GTP-binding protein A-like n	100	118	0	0	1	118	1	118	3e-80	249
TRINITY_DN113679_c0_g1_i1.p1	UniRef90_A0A1Q9R1Z5	Putative oxidoreductase CzcO n	87.85	107	13	0	1	107	218	324	5e-57	191
TRINITY_DN113684_c0_g1_i1.p3	UniRef90_UPI0006D3EDFA	retention module-containing protein n	64.54	141	36	2	1	141	138	264	3e-37	147
TRINITY_DN113684_c0_g1_i1.p3	UniRef90_UPI0006D3EDFA	retention module-containing protein n	50.91	55	27	0	87	141	456	510	0.0007	48.9
TRINITY_DN113687_c0_g1_i1.p1	UniRef90_A0A2V5BZ41	Small subunit ribosomal protein S1 n	99.04	104	1	0	1	104	69	172	3e-63	211
TRINITY_DN113697_c0_g1_i1.p1	UniRef90_A0A146Z5X0	Elongation factor 1-alpha 1 n	92.31	143	11	0	1	143	108	250	3e-91	278
TRINITY_DN113700_c0_g1_i1.p1	UniRef90_P0A153	LexA repressor 1 n	96.53	173	6	0	1	173	1	173	3e-118	345
TRINITY_DN113704_c0_g1_i1.p1	UniRef90_UPI0009B44824	histone-lysine N-methyltransferase 2B n	99.07	107	1	0	1	107	1982	2088	6e-66	228
TRINITY_DN113709_c0_g1_i1.p1	UniRef90_Q2LIW5	Small GTPase Ras-dva-3 n	95.41	196	9	0	1	196	1	196	3e-132	382
TRINITY_DN113712_c0_g1_i1.p1	UniRef90_A0A2W5JHH5	Peptidylprolyl isomerase (Fragment) n	96.15	104	4	0	1	104	255	358	2e-59	199
TRINITY_DN113720_c0_g1_i1.p1	UniRef90_A0A0S7FSN9	CAPS1 (Fragment) n	96.91	97	3	0	1	97	337	433	2e-67	221
TRINITY_DN113746_c0_g1_i1.p2	UniRef90_R9V2Y9	Membrane protein n	90.34	207	20	0	1	207	70	276	7e-130	379
TRINITY_DN113748_c0_g1_i1.p1	UniRef90_UPI0005C88564	extradiol ring-cleavage dioxygenase-like n	94.49	127	7	0	1	127	1	127	5e-82	254
TRINITY_DN113756_c0_g1_i1.p1	UniRef90_UPI0008755411	ankyrin repeat and KH domain-containing protein 1-like isoform X7 n	95.45	132	4	1	2	131	2214	2345	2e-73	250
TRINITY_DN11376_c0_g1_i1.p3	UniRef90_B4SN55	GCN5-related N-acetyltransferase n	97.12	104	3	0	1	104	51	154	2e-66	210
TRINITY_DN113773_c0_g1_i1.p1	UniRef90_A0A2A4J0A5	Mediator of RNA polymerase II transcription subunit 8 n	96.81	251	8	0	1	251	1	251	3e-179	505
TRINITY_DN113779_c0_g1_i1.p1	UniRef90_A0A3Q3QMF5	Uncharacterized protein n	99.32	148	1	0	1	148	1774	1921	4e-97	318
TRINITY_DN113779_c0_g1_i1.p1	UniRef90_A0A3Q3QMF5	Uncharacterized protein n	38.27	81	43	2	64	144	1684	1757	3e-07	59.7
TRINITY_DN113788_c0_g1_i1.p1	UniRef90_UPI000EF7C64F	dentin sialophosphoprotein n	96.77	341	7	1	1	341	1	337	0	695
TRINITY_DN113790_c0_g1_i1.p2	UniRef90_A0A2P6QWR6	FRIGIDA-like protein n	98.2	111	2	0	1	111	395	505	2e-68	226
TRINITY_DN113792_c0_g1_i1.p1	UniRef90_UPI000EF76772	cytochrome b5-related protein-like n	99.44	180	1	0	1	180	1	180	2e-124	370
TRINITY_DN113796_c0_g1_i1.p1	UniRef90_A0A3B4TLL4	JmjC domain-containing protein n	98.48	132	2	0	1	132	1271	1402	6e-75	254
TRINITY_DN113800_c0_g1_i1.p1	UniRef90_UPI000F5F3E28	ensconsin-like isoform X6 n	77.78	171	29	4	1	163	335	504	2e-69	232
TRINITY_DN113805_c0_g1_i1.p1	UniRef90_A0A3Q3KM43	Uncharacterized protein n	100	112	0	0	1	112	465	576	3e-69	230
TRINITY_DN113807_c0_g1_i1.p2	UniRef90_A0A3Q3LYC1	Methionine adenosyltransferase 2 subunit beta n	95.54	112	5	0	1	112	76	187	4e-70	225
TRINITY_DN11380_c0_g1_i1.p1	UniRef90_UPI000EF80F02	protein lethal(2)essential for life-like n	100	148	0	0	1	148	43	190	7e-102	302
TRINITY_DN113811_c0_g1_i1.p2	UniRef90_A0A3R5QIL1	Uncharacterized protein n	63.51	74	27	0	67	140	1	74	1e-24	101
TRINITY_DN113818_c0_g1_i1.p1	UniRef90_A0A406SNT5	Uncharacterized protein n	68.24	85	26	1	2	85	141	225	1e-23	103
TRINITY_DN113819_c0_g1_i1.p2	UniRef90_A0A2S3WHX8	Glycosyl transferase family 51 n	84.39	237	37	0	1	237	1	237	1e-139	429
TRINITY_DN113829_c0_g1_i1.p1	UniRef90_UPI000E6D68B0	protein tramtrack, beta isoform isoform X3 n	47.22	108	52	2	1	108	254	356	5e-14	77
TRINITY_DN113830_c0_g1_i1.p2	UniRef90_UPI0007C6DA00	integrating conjugative element protein n	95	160	8	0	1	160	2	161	8e-103	306
TRINITY_DN113833_c0_g1_i1.p1	UniRef90_A0A194R864	Cyclin-C n	96.27	268	10	0	1	268	1	268	0	536
TRINITY_DN113844_c0_g1_i1.p1	UniRef90_UPI000EF788F8	vacuolar protein sorting-associated protein 18 homolog n	100	972	0	0	1	972	1	972	0	2022
TRINITY_DN11384_c0_g1_i1.p1	UniRef90_UPI000EF7933E	myrosinase 1-like n	98.83	512	6	0	1	512	1	512	0	1056
TRINITY_DN113867_c0_g1_i1.p3	UniRef90_UPI00111447AD	corticoliberin-1-like n	68.18	110	23	4	21	129	99	197	1e-34	130
TRINITY_DN113873_c0_g1_i1.p1	UniRef90_I3IU48	Uncharacterized protein n	95.04	121	6	0	1	121	78	198	9e-78	253
TRINITY_DN113890_c0_g1_i1.p1	UniRef90_A0A3Q3LIE4	LsmAD domain-containing protein n	92.45	106	8	0	1	106	114	219	1e-61	212
TRINITY_DN113894_c0_g1_i1.p1	UniRef90_UPI000B8F684F	diacylglycerol kinase eta n	96.97	99	3	0	1	99	151	249	3e-57	198
TRINITY_DN113895_c0_g1_i1.p1	UniRef90_A0A2P6S565	Uncharacterized protein n	96.86	159	5	0	1	159	1	159	9e-106	311
TRINITY_DN11389_c0_g1_i1.p1	UniRef90_UPI000EF84164	uncharacterized protein LOC113493310 n	99.51	405	2	0	1	405	1	405	0	833
TRINITY_DN113901_c0_g1_i1.p1	UniRef90_UPI000D08D52D	TMV resistance protein N-like n	81.48	135	24	1	1	135	734	867	7e-58	204
TRINITY_DN113912_c0_g1_i1.p1	UniRef90_UPI000EF77879	urokinase-type plasminogen activator-like n	98.33	120	2	0	1	120	28	147	2e-73	240
TRINITY_DN113940_c0_g1_i1.p2	UniRef90_A0A3M6FN64	TOP4c domain-containing protein (Fragment) n	94.81	135	7	0	1	135	106	240	2e-86	265
TRINITY_DN113958_c0_g1_i1.p2	UniRef90_A0A3R3GSE4	Putative GTP cyclohydrolase 1 type 2 n	93.06	173	12	0	1	173	37	209	3e-115	338
TRINITY_DN113969_c0_g1_i1.p1	UniRef90_UPI00094E662F	trinucleotide repeat-containing gene 6B protein-like isoform X1 n	87	100	9	2	1	100	994	1089	2e-44	166
TRINITY_DN113971_c0_g1_i1.p1	UniRef90_UPI000EF7C6CF	general odorant-binding protein 69a-like n	100	149	0	0	1	149	1	149	1e-100	298
TRINITY_DN113976_c0_g1_i1.p1	UniRef90_A0A3Q3QAQ9	MACPF domain-containing protein n	99.29	280	2	0	1	280	109	388	0	584
TRINITY_DN113980_c0_g1_i1.p1	UniRef90_A0A031GLM0	Putative TonB dependent receptor protein n	96.19	105	4	0	1	105	1033	1137	1e-61	214
TRINITY_DN113989_c0_g1_i1.p1	UniRef90_A0A1I6LUD6	Putative DNA modification/repair radical SAM protein n	89.64	193	20	0	1	193	235	427	2e-120	360
TRINITY_DN113996_c0_g1_i1.p1	UniRef90_A0A062KVB6	Phage integrase family protein n	96.02	251	10	0	2	252	32	282	8e-167	495
TRINITY_DN114031_c0_g1_i1.p1	UniRef90_A0A0S4I9Z4	SPOR domain-containing protein n	67.34	199	30	5	1	176	257	443	1e-50	181
TRINITY_DN114035_c0_g1_i1.p1	UniRef90_A0A0C5RQ03	Quinone oxidoreductase n	83.84	99	16	0	1	99	41	139	1e-47	166
TRINITY_DN114037_c0_g1_i1.p2	UniRef90_A0A357MZP5	TonB-dependent receptor (Fragment) n	94.04	151	9	0	1	151	33	183	3e-97	292
TRINITY_DN114039_c0_g1_i1.p2	UniRef90_T5KSV8	Thioredoxin domain-containing protein n	96.88	128	4	0	1	128	28	155	1e-84	257
TRINITY_DN114045_c0_g1_i1.p1	UniRef90_A0A2W1BSI2	Uncharacterized protein n	86.87	297	38	1	1	296	1	297	0	533
TRINITY_DN114048_c0_g1_i1.p3	UniRef90_UPI00067AE1E2	uncharacterized protein LOC106139648 n	46.09	115	53	2	2	113	815	923	3e-20	96.3
TRINITY_DN11404_c0_g1_i1.p2	UniRef90_A0A2R4BGI1	Uncharacterized protein n	90.7	86	8	0	25	110	6	91	9e-48	159
TRINITY_DN114058_c0_g1_i1.p3	UniRef90_A0A1B2D257	LysR family transcriptional regulator n	99.02	102	1	0	1	102	64	165	2e-64	208
TRINITY_DN114059_c0_g1_i1.p2	UniRef90_A0A3M8RYC8	Replicative DNA helicase n	90.24	164	16	0	1	164	267	430	4e-102	313
TRINITY_DN114062_c0_g1_i1.p2	UniRef90_A0A404KDU3	Acetophenone carboxylase gamma subunit n	96.18	131	5	0	1	131	40	170	2e-81	260
TRINITY_DN114065_c0_g1_i1.p1	UniRef90_UPI000B3873E6	uncharacterized protein LOC110384441 n	61.05	95	37	0	33	127	70	164	9e-34	127
TRINITY_DN114071_c0_g1_i1.p1	UniRef90_A0A3B4AG07	Epithelial membrane protein 3b n	86.76	136	18	0	1	136	24	159	8e-81	247
TRINITY_DN114078_c0_g1_i1.p1	UniRef90_H2V8W6	Aquaporin 9b n	95.97	124	5	0	1	124	4	127	2e-78	242
TRINITY_DN114082_c0_g1_i1.p4	UniRef90_A0A160GKX5	Prepilin-type N-terminal cleavage/methylation domain-containing protein n	85.25	122	18	0	1	122	1	122	4e-67	210
TRINITY_DN114085_c0_g1_i1.p1	UniRef90_A0A3Q3IPD9	Uncharacterized protein n	100	131	0	0	1	131	734	864	9e-81	270
TRINITY_DN114088_c0_g1_i1.p1	UniRef90_UPI000B385925	39S ribosomal protein L13, mitochondrial n	91.01	178	16	0	1	178	1	178	7e-123	356
TRINITY_DN114091_c0_g1_i1.p1	UniRef90_A0A0K1H3K2	Carotenoid cleavage dioxygenase 1 n	100	105	0	0	1	105	170	274	7e-65	216
TRINITY_DN114101_c0_g1_i1.p1	UniRef90_UPI000EF77ACB	LOW QUALITY PROTEIN: nuclear pore complex protein Nup205 n	98.77	325	4	0	1	325	1	325	0	645
TRINITY_DN114109_c0_g1_i1.p1	UniRef90_A0A0S7FV84	DC1I2 n	96.77	124	4	0	1	124	54	177	2e-80	252
TRINITY_DN114118_c0_g1_i1.p1	UniRef90_S4NU99	Limpet (Fragment) n	91.18	102	9	0	1	102	1	102	4e-64	202
TRINITY_DN114136_c0_g1_i1.p1	UniRef90_UPI000EF7C3BC	uncharacterized protein LOC113494414 n	100	303	0	0	1	303	553	855	0	627
TRINITY_DN114137_c0_g1_i2.p1	UniRef90_UPI000DED1747	type VI secretion system tip protein VgrG n	92.39	197	15	0	1	197	37	233	4e-132	388
TRINITY_DN114143_c0_g1_i1.p1	UniRef90_A0A3Q1EW52	J domain-containing protein n	93.64	110	7	0	1	110	228	337	4e-68	219
TRINITY_DN114144_c0_g1_i1.p1	UniRef90_UPI0009B420D4	chromogranin-A n	90.73	151	14	0	1	151	42	192	2e-93	288
TRINITY_DN114146_c0_g1_i1.p1	UniRef90_UPI000EF842B2	RNA exonuclease 1 homolog n	100	1059	0	0	1	1059	1	1059	0	2187
TRINITY_DN114153_c0_g1_i1.p2	UniRef90_J3E2A7	ADP-ribose pyrophosphatase n	86.67	135	18	0	17	151	3	137	1e-74	231
TRINITY_DN114166_c0_g1_i1.p1	UniRef90_A0A0S7IA83	ASCC3 (Fragment) n	82.88	111	19	0	1	111	78	188	4e-63	203
TRINITY_DN114167_c0_g1_i1.p1	UniRef90_A0A3P8VYV2	Uncharacterized protein n	99.45	183	1	0	1	183	20	202	4e-125	370
TRINITY_DN114168_c0_g1_i1.p1	UniRef90_A0A3Q1JR23	Uncharacterized protein n	95.1	143	6	1	1	143	795	936	7e-87	286
TRINITY_DN114168_c0_g1_i1.p1	UniRef90_A0A3Q1JR23	Uncharacterized protein n	36.89	122	62	3	7	127	45	152	7e-11	70.5
TRINITY_DN114172_c0_g1_i1.p1	UniRef90_A0A3B3IMY3	Uncharacterized protein n	89.92	129	13	0	1	129	6	134	5e-72	231
TRINITY_DN114176_c0_g1_i1.p1	UniRef90_UPI000EF80A65	uncharacterized protein LOC113494530 n	99.44	177	1	0	1	177	1	177	1e-124	360
TRINITY_DN114193_c0_g1_i1.p1	UniRef90_A0A3Q3IT93	RRM domain-containing protein n	72.24	245	48	4	1	229	15	255	7e-101	306
TRINITY_DN114196_c0_g1_i1.p1	UniRef90_UPI000EF7784B	tubulin polyglutamylase TTLL7 isoform X1 n	99.81	537	1	0	1	537	1	537	0	1123
TRINITY_DN114198_c0_g1_i1.p1	UniRef90_UPI0005BDF74C	hypothetical protein n	88.24	136	16	0	5	140	1	136	1e-77	239
TRINITY_DN114202_c0_g1_i1.p2	UniRef90_A0A406X3J5	3-keto-5-aminohexanoate cleavage enzyme n	91.56	154	13	0	1	154	149	302	3e-99	301
TRINITY_DN114204_c0_g1_i1.p2	UniRef90_A0A407C0U8	Fumarate reductase flavoprotein subunit n	91.97	137	11	0	1	137	87	223	6e-84	265
TRINITY_DN114210_c0_g1_i1.p2	UniRef90_H2R948	AHNAK nucleoprotein 2 n	93.79	161	10	0	1	161	2757	2917	1e-86	290
TRINITY_DN114210_c0_g1_i1.p2	UniRef90_H2R948	AHNAK nucleoprotein 2 n	88.82	161	18	0	1	161	1932	2092	6e-80	271
TRINITY_DN114210_c0_g1_i1.p2	UniRef90_H2R948	AHNAK nucleoprotein 2 n	86.96	161	21	0	1	161	942	1102	3e-79	269
TRINITY_DN114210_c0_g1_i1.p2	UniRef90_H2R948	AHNAK nucleoprotein 2 n	88.2	161	19	0	1	161	2262	2422	2e-78	267
TRINITY_DN114210_c0_g1_i1.p2	UniRef90_H2R948	AHNAK nucleoprotein 2 n	85.09	161	24	0	1	161	1107	1267	2e-78	266
TRINITY_DN114210_c0_g1_i1.p2	UniRef90_H2R948	AHNAK nucleoprotein 2 n	85.09	161	24	0	1	161	3252	3412	2e-77	264
TRINITY_DN114210_c0_g1_i1.p2	UniRef90_H2R948	AHNAK nucleoprotein 2 n	85.71	161	23	0	1	161	2427	2587	2e-77	264
TRINITY_DN114210_c0_g1_i1.p2	UniRef90_H2R948	AHNAK nucleoprotein 2 n	85.71	161	23	0	1	161	1437	1597	8e-76	259
TRINITY_DN114210_c0_g1_i1.p2	UniRef90_H2R948	AHNAK nucleoprotein 2 n	84.47	161	25	0	1	161	1767	1927	9e-76	259
TRINITY_DN114210_c0_g1_i1.p2	UniRef90_H2R948	AHNAK nucleoprotein 2 n	85.09	161	24	0	1	161	2922	3082	2e-75	258
TRINITY_DN114210_c0_g1_i1.p2	UniRef90_H2R948	AHNAK nucleoprotein 2 n	84.47	161	25	0	1	161	2592	2752	2e-75	258
TRINITY_DN114210_c0_g1_i1.p2	UniRef90_H2R948	AHNAK nucleoprotein 2 n	81.37	161	30	0	1	161	3747	3907	2e-75	258
TRINITY_DN114210_c0_g1_i1.p2	UniRef90_H2R948	AHNAK nucleoprotein 2 n	85.71	161	23	0	1	161	3582	3742	2e-75	258
TRINITY_DN114210_c0_g1_i1.p2	UniRef90_H2R948	AHNAK nucleoprotein 2 n	81.99	161	29	0	1	161	1272	1432	3e-75	258
TRINITY_DN114210_c0_g1_i1.p2	UniRef90_H2R948	AHNAK nucleoprotein 2 n	83.23	161	27	0	1	161	3087	3247	3e-74	255
TRINITY_DN114210_c0_g1_i1.p2	UniRef90_H2R948	AHNAK nucleoprotein 2 n	83.23	161	27	0	1	161	777	937	3e-74	255
TRINITY_DN114210_c0_g1_i1.p2	UniRef90_H2R948	AHNAK nucleoprotein 2 n	83.23	161	27	0	1	161	1602	1762	1e-73	253
TRINITY_DN114210_c0_g1_i1.p2	UniRef90_H2R948	AHNAK nucleoprotein 2 n	83.23	161	27	0	1	161	3417	3577	4e-73	252
TRINITY_DN114210_c0_g1_i1.p2	UniRef90_H2R948	AHNAK nucleoprotein 2 n	81.99	161	29	0	1	161	2097	2257	5e-72	248
TRINITY_DN114210_c0_g1_i1.p2	UniRef90_H2R948	AHNAK nucleoprotein 2 n	73.23	127	34	0	35	161	653	779	1e-45	172
TRINITY_DN114210_c0_g1_i1.p2	UniRef90_H2R948	AHNAK nucleoprotein 2 n	64.18	67	24	0	1	67	3905	3971	2e-15	85.1
TRINITY_DN114217_c0_g1_i1.p1	UniRef90_A0A3Q3K1K9	Uncharacterized protein n	96.3	108	4	0	1	108	233	340	8e-62	209
TRINITY_DN11421_c0_g1_i1.p1	UniRef90_I3JQ42	Uncharacterized protein n	90.2	102	10	0	1	102	11	112	7e-60	198
TRINITY_DN114225_c0_g1_i1.p1	UniRef90_UPI000EF76450	uncharacterized protein LOC113503662 isoform X1 n	99.72	358	1	0	1	358	1	358	0	742
TRINITY_DN11422_c0_g1_i1.p1	UniRef90_A0A146WJQ6	Glutamate receptor 3 n	96.89	161	5	0	1	161	203	363	4e-107	326
TRINITY_DN114231_c0_g1_i1.p2	UniRef90_A0A3Q3KFE3	Uncharacterized protein n	72.73	110	1	1	1	110	3	83	5e-39	147
TRINITY_DN114234_c0_g1_i1.p1	UniRef90_A0A1Z2LIL4	TonB-dependent receptor n	99.16	119	1	0	1	119	254	372	3e-73	245
TRINITY_DN114242_c0_g1_i2.p2	UniRef90_P14602	Heat shock protein beta-1 n	95.97	124	5	0	1	124	1	124	3e-80	247
TRINITY_DN114248_c0_g1_i1.p1	UniRef90_A0A3B4WE18	Insulin n	87.39	111	14	0	1	111	1	111	1e-63	201
TRINITY_DN114279_c0_g1_i1.p1	UniRef90_A0A146P8E8	Fascin n	97.46	118	3	0	1	118	29	146	4e-78	244
TRINITY_DN114280_c0_g1_i1.p1	UniRef90_Q05014	Capsule polysaccharide modification protein LipB n	93.13	131	9	0	1	131	26	156	4e-83	261
TRINITY_DN114284_c0_g1_i1.p1	UniRef90_A0A3R2LPG6	Uncharacterized protein n	63.92	97	31	1	1	93	54	150	2e-28	112
TRINITY_DN114294_c0_g1_i1.p1	UniRef90_U1YYV9	Transporter n	100	115	0	0	1	115	9	123	2e-67	223
TRINITY_DN114298_c0_g1_i1.p1	UniRef90_A0A3Q4HG96	Si:ch211-221f10.2 n	95.83	192	8	0	1	192	782	973	2e-120	380
TRINITY_DN114299_c0_g1_i1.p1	UniRef90_A0A4S1IGX1	NAD(P)(+) transhydrogenase (Re/Si-specific) subunit beta (Fragment) n	91.07	112	10	0	7	118	56	167	5e-60	194
TRINITY_DN11429_c0_g1_i1.p1	UniRef90_A0A177Z3C1	Acetyl-CoA hydrolase n	96.83	221	7	0	1	221	94	314	4e-149	437
TRINITY_DN114307_c0_g1_i1.p1	UniRef90_UPI00110D43D1	phosphatidylinositol 4-phosphate 5-kinase type-1 gamma-like n	96.03	353	14	0	1	353	1	353	0	718
TRINITY_DN114312_c0_g1_i1.p1	UniRef90_A0A3Q1JMF3	Uncharacterized protein n	83.74	123	18	1	1	123	699	819	1e-53	192
TRINITY_DN114313_c0_g1_i1.p1	UniRef90_A0A3R3N403	Uncharacterized protein n	47.83	69	36	0	41	109	1	69	6e-10	62.4
TRINITY_DN114325_c0_g1_i1.p1	UniRef90_UPI00097D8EF6	semaphorin-4D n	97.35	113	3	0	1	113	301	413	2e-73	237
TRINITY_DN11432_c0_g1_i1.p1	UniRef90_UPI0010409278	stomatin-like protein 2, mitochondrial n	87.8	410	46	2	1	410	1	406	0	735
TRINITY_DN114330_c0_g1_i1.p1	UniRef90_A0A2D4L477	Protein kinase domain-containing protein (Fragment) n	98.26	115	2	0	1	115	40	154	1e-79	244
TRINITY_DN114332_c0_g1_i1.p1	UniRef90_UPI000EF7C16E	peroxisomal N(1)-acetyl-spermine/spermidine oxidase-like n	100	540	0	0	1	540	1	540	0	1124
TRINITY_DN114333_c0_g1_i1.p1	UniRef90_UPI000EF7A3B6	uncharacterized protein LOC113493579 n	100	285	0	0	1	285	1	285	0	595
TRINITY_DN114335_c0_g1_i1.p1	UniRef90_A0A0S7M694	COR1C (Fragment) n	90.1	101	10	0	1	101	55	155	2e-58	188
TRINITY_DN114337_c0_g1_i1.p1	UniRef90_A0A3B5A935	Uncharacterized protein n	95.99	274	11	0	1	274	1	274	0	546
TRINITY_DN114365_c0_g1_i1.p1	UniRef90_UPI000EF76863	uncharacterized protein LOC113494324 n	92.59	27	2	0	1	27	317	343	2e-05	53.1
TRINITY_DN114365_c0_g1_i1.p1	UniRef90_UPI000EF76863	uncharacterized protein LOC113494324 n	95.65	23	1	0	99	121	344	366	0.0004	48.9
TRINITY_DN114368_c0_g1_i1.p4	UniRef90_UPI000EF76D81	inhibin beta chain n	100	166	0	0	7	172	82	247	4e-114	337
TRINITY_DN114375_c0_g1_i1.p2	UniRef90_I3J911	Septin-type G domain-containing protein n	93.97	116	7	0	1	116	312	427	1e-65	216
TRINITY_DN114380_c0_g1_i1.p2	UniRef90_A0A2D1T4F6	Fimbrial assembly protein n	88.46	130	15	0	1	130	375	504	6e-72	241
TRINITY_DN114381_c0_g1_i1.p1	UniRef90_UPI000EF818EF	follistatin n	100	382	0	0	75	456	1	382	0	726
TRINITY_DN11438_c0_g1_i1.p2	UniRef90_UPI000EF7EA98	regucalcin-like n	100	134	0	0	3	136	1	134	1e-90	277
TRINITY_DN114395_c0_g1_i1.p1	UniRef90_UPI000EF76103	STAGA complex 65 subunit gamma-like n	100	328	0	0	1	328	1	328	0	674
TRINITY_DN114406_c0_g1_i1.p1	UniRef90_A0A3R2DYQ2	Putative FAD-linked oxidoreductase n	96.89	225	7	0	1	225	100	324	8e-158	452
TRINITY_DN114407_c0_g1_i1.p2	UniRef90_A0A409M7D5	Catabolite repressor/activator n	94.44	162	9	0	1	162	23	184	2e-99	305
TRINITY_DN11440_c0_g1_i1.p2	UniRef90_A0A2R3Q3V8	UDP-N-acetylglucosamine-peptide N-acetylglucosaminyltransferase n	100	191	0	0	19	209	1	191	3e-133	392
TRINITY_DN114414_c0_g1_i1.p1	UniRef90_UPI000EF79248	uncharacterized protein LOC113497382 n	100	24	0	0	7	30	285	308	4e-05	52
TRINITY_DN114415_c0_g1_i1.p1	UniRef90_A0A2W1BVJ3	TPR_REGION domain-containing protein n	69.78	182	55	0	1	182	532	713	9e-87	281
TRINITY_DN114419_c0_g1_i1.p1	UniRef90_UPI000EF81A53	lactase-phlorizin hydrolase-like n	100	182	0	0	10	191	465	646	3e-123	382
TRINITY_DN114419_c0_g1_i1.p1	UniRef90_UPI000EF81A53	lactase-phlorizin hydrolase-like n	73.3	191	51	0	1	191	1	191	6e-90	294
TRINITY_DN114428_c0_g1_i1.p2	UniRef90_A0A2U9C778	MICOS complex subunit n	98.35	121	2	0	1	121	740	860	2e-73	249
TRINITY_DN114436_c0_g1_i1.p1	UniRef90_I2NU54	PF10106 family protein n	95	100	5	0	1	100	74	173	4e-57	187
TRINITY_DN114444_c0_g1_i1.p2	UniRef90_I7C1W0	NADH:flavin oxidoreductase/NADH oxidase n	89.95	199	20	0	1	199	28	226	2e-127	370
TRINITY_DN114451_c0_g1_i1.p1	UniRef90_A0A3B4Y363	Uncharacterized protein n	98.6	215	3	0	1	215	134	348	1e-150	449
TRINITY_DN114452_c0_g1_i1.p2	UniRef90_A0A0X1SWB6	Diaminopimelate decarboxylase n	90.68	279	26	0	28	306	1	279	0	519
TRINITY_DN114459_c0_g1_i1.p1	UniRef90_UPI000EF7A4CA	phospholipid scramblase 1-like n	100	207	0	0	1	207	1	207	5e-151	430
TRINITY_DN114460_c0_g1_i1.p1	UniRef90_UPI000EF7E9EE	leucine-rich repeat-containing protein 57-like n	100	238	0	0	1	238	1	238	9e-169	478
TRINITY_DN114462_c0_g1_i1.p1	UniRef90_A0A3R4X3G0	Uncharacterized protein n	53.49	86	39	1	16	100	106	191	2e-12	70.1
TRINITY_DN114466_c0_g1_i1.p2	UniRef90_A0A031GE85	Zn-dependent peptidase protein n	97.86	140	3	0	1	140	160	299	7e-90	292
TRINITY_DN114477_c0_g1_i1.p1	UniRef90_A0A2H1VTF9	SFRICE_036373 (Fragment) n	49.62	131	60	3	39	165	10	138	1e-27	114
TRINITY_DN114480_c0_g1_i1.p1	UniRef90_A0A3G2HHV2	Arsenical resistance protein ArsH n	99.22	128	1	0	5	132	1	128	1e-85	262
TRINITY_DN114502_c0_g1_i1.p1	UniRef90_UPI000EF79758	serine/threonine-protein kinase par-1-like isoform X1 n	99.69	327	1	0	1	327	1	327	0	698
TRINITY_DN114505_c0_g1_i1.p2	UniRef90_A0A3Q3IWT3	Cytochrome c oxidase subunit 6A, mitochondrial n	100	102	0	0	1	102	1	102	2e-68	212
TRINITY_DN114507_c0_g1_i1.p1	UniRef90_A0A3B4XB41	Uncharacterized protein n	84.31	102	16	0	1	102	1239	1340	8e-47	173
TRINITY_DN11450_c0_g1_i1.p1	UniRef90_A0A0S7GYS2	MGAT1 n	88.5	113	13	0	1	113	93	205	3e-65	208
TRINITY_DN114515_c0_g1_i1.p1	UniRef90_A0A3R3HBV2	Uncharacterized protein n	72.44	156	43	0	9	164	1	156	2e-69	220
TRINITY_DN114516_c0_g1_i1.p2	UniRef90_A0A1A6Y6J3	T2SS-T3SS_pil_N domain-containing protein n	87.12	132	15	1	1	132	145	274	3e-70	229
TRINITY_DN114523_c0_g1_i1.p1	UniRef90_A0A2U9B3X2	Putative glioma tumor suppressor candidate region 1 protein n	78.15	151	25	3	1	151	873	1015	3e-58	208
TRINITY_DN114526_c0_g1_i1.p1	UniRef90_UPI00041C2502	OmpA family protein n	51.82	110	51	1	2	109	105	214	5e-32	127
TRINITY_DN11452_c0_g1_i1.p1	UniRef90_UPI000EF842BA	uncharacterized protein LOC113508408 isoform X5 n	88.3	641	14	3	1	580	39	679	0	1102
TRINITY_DN11452_c0_g1_i1.p1	UniRef90_UPI000EF842BA	uncharacterized protein LOC113508408 isoform X5 n	41.94	589	258	12	44	580	309	865	4e-114	382
TRINITY_DN11452_c0_g1_i1.p1	UniRef90_UPI000EF842BA	uncharacterized protein LOC113508408 isoform X5 n	41.35	474	237	12	102	567	689	1129	2e-79	284
TRINITY_DN11452_c0_g1_i1.p1	UniRef90_UPI000EF842BA	uncharacterized protein LOC113508408 isoform X5 n	35.73	543	259	12	101	580	488	1003	2e-68	253
TRINITY_DN11452_c0_g1_i1.p1	UniRef90_UPI000EF842BA	uncharacterized protein LOC113508408 isoform X5 n	34.77	581	252	13	100	580	558	1111	2e-68	253
TRINITY_DN11452_c0_g1_i1.p1	UniRef90_UPI000EF842BA	uncharacterized protein LOC113508408 isoform X5 n	36.89	450	204	11	102	489	720	1151	4e-60	228
TRINITY_DN11452_c0_g1_i1.p1	UniRef90_UPI000EF842BA	uncharacterized protein LOC113508408 isoform X5 n	36.8	231	131	9	101	327	945	1164	4e-19	102
TRINITY_DN11452_c0_g1_i2.p1	UniRef90_UPI000EF842BA	uncharacterized protein LOC113508408 isoform X5 n	99.6	500	2	0	5	504	180	679	0	1006
TRINITY_DN11452_c0_g1_i2.p1	UniRef90_UPI000EF842BA	uncharacterized protein LOC113508408 isoform X5 n	43.14	554	246	10	3	504	329	865	1e-112	375
TRINITY_DN11452_c0_g1_i2.p1	UniRef90_UPI000EF842BA	uncharacterized protein LOC113508408 isoform X5 n	41.35	474	237	12	26	491	689	1129	4e-80	283
TRINITY_DN11452_c0_g1_i2.p1	UniRef90_UPI000EF842BA	uncharacterized protein LOC113508408 isoform X5 n	35.73	543	259	12	25	504	488	1003	5e-69	252
TRINITY_DN11452_c0_g1_i2.p1	UniRef90_UPI000EF842BA	uncharacterized protein LOC113508408 isoform X5 n	34.83	580	251	13	25	504	559	1111	6e-69	251
TRINITY_DN11452_c0_g1_i2.p1	UniRef90_UPI000EF842BA	uncharacterized protein LOC113508408 isoform X5 n	38.21	424	203	12	26	413	751	1151	1e-60	228
TRINITY_DN11452_c0_g1_i2.p1	UniRef90_UPI000EF842BA	uncharacterized protein LOC113508408 isoform X5 n	35.55	467	203	13	134	504	82	546	3e-57	218
TRINITY_DN11452_c0_g1_i2.p1	UniRef90_UPI000EF842BA	uncharacterized protein LOC113508408 isoform X5 n	36.8	231	131	9	25	251	945	1164	4e-19	102
TRINITY_DN114530_c0_g1_i1.p1	UniRef90_UPI000C14406D	uncharacterized protein LOC111364703 n	65.87	419	136	3	1	418	1	413	0	548
TRINITY_DN114532_c0_g1_i1.p1	UniRef90_UPI00110DD91D	RING-box protein 2 n	97.27	110	3	0	1	110	42	151	6e-73	226
TRINITY_DN114534_c0_g1_i1.p1	UniRef90_UPI000F5F4BC6	dihydropteridine reductase n	89.73	185	19	0	1	185	51	235	1e-116	343
TRINITY_DN11453_c0_g1_i1.p2	UniRef90_A0A0L8G951	HMG box domain-containing protein n	33.87	62	41	0	1	62	2242	2303	6e-05	51.6
TRINITY_DN11453_c0_g1_i1.p2	UniRef90_A0A0L8G951	HMG box domain-containing protein n	32.39	71	45	1	1	71	2278	2345	0.0004	48.9
TRINITY_DN11453_c0_g1_i1.p2	UniRef90_A0A0L8G951	HMG box domain-containing protein n	31.34	67	46	0	1	67	2218	2284	0.0006	48.5
TRINITY_DN11453_c0_g1_i1.p2	UniRef90_A0A0L8G951	HMG box domain-containing protein n	30.65	62	43	0	1	62	2266	2327	0.0008	48.1
TRINITY_DN114542_c0_g1_i1.p1	UniRef90_UPI000EF7EF7A	uncharacterized protein LOC113498487 n	100	543	0	0	1	543	1	543	0	1131
TRINITY_DN114558_c0_g1_i1.p1	UniRef90_A0A3B4X5W5	Uncharacterized protein n	77.52	129	19	4	1	122	1396	1521	2e-28	121
TRINITY_DN11455_c0_g1_i1.p1	UniRef90_A0A2P6PI39	ATP-dependent Clp protease proteolytic subunit n	98.33	120	2	0	1	120	191	310	1e-78	246
TRINITY_DN114560_c0_g1_i1.p1	UniRef90_A0A3P9K1A6	TOG domain-containing protein n	95.38	130	6	0	1	130	247	376	3e-79	252
TRINITY_DN114561_c0_g1_i1.p1	UniRef90_A0A1B5FHP7	D-3-phosphoglycerate dehydrogenase n	99.23	130	1	0	1	130	1	130	9e-86	265
TRINITY_DN114566_c0_g1_i1.p3	UniRef90_J3E682	Non-homologous end joining protein Ku n	93.01	286	15	1	1	281	1	286	0	531
TRINITY_DN114572_c0_g1_i1.p1	UniRef90_A0A3D9VNL9	Uncharacterized protein DUF3304 n	70	130	39	0	1	130	42	171	9e-66	209
TRINITY_DN11457_c0_g1_i1.p1	UniRef90_UPI000EF7A80C	uncharacterized protein LOC113498736 isoform X1 n	100	110	0	0	1	110	1	110	2e-72	223
TRINITY_DN11457_c0_g1_i2.p1	UniRef90_UPI000EF7A80C	uncharacterized protein LOC113498736 isoform X1 n	100	105	0	0	1	105	6	110	2e-68	212
TRINITY_DN114594_c0_g1_i1.p1	UniRef90_A0A3Q3IWH3	Triosephosphate isomerase n	100	114	0	0	1	114	135	248	4e-74	232
TRINITY_DN114596_c0_g1_i1.p1	UniRef90_A0A109LM52	Dipeptide transport system permease protein DppC n	91.58	190	16	0	2	191	39	228	4e-117	345
TRINITY_DN114624_c0_g1_i1.p1	UniRef90_UPI000EF79145	uncharacterized protein LOC113491880 n	100	107	0	0	1	107	105	211	8e-70	219
TRINITY_DN114624_c0_g1_i2.p1	UniRef90_UPI000EF79145	uncharacterized protein LOC113491880 n	100	211	0	0	1	211	1	211	5e-149	425
TRINITY_DN114629_c0_g1_i1.p1	UniRef90_A0A3Q4GHR3	RabGGT_insert domain-containing protein n	96.43	112	4	0	1	112	309	420	6e-68	223
TRINITY_DN114630_c0_g1_i1.p1	UniRef90_A0A3Q3LHK3	Uncharacterized protein n	93.75	144	9	0	1	144	755	898	1e-85	283
TRINITY_DN114630_c0_g1_i1.p1	UniRef90_A0A3Q3LHK3	Uncharacterized protein n	28.46	130	92	1	15	143	476	605	7e-12	73.6
TRINITY_DN114630_c0_g1_i1.p1	UniRef90_A0A3Q3LHK3	Uncharacterized protein n	25.87	143	104	2	1	142	609	750	8e-10	67.4
TRINITY_DN114630_c0_g1_i1.p1	UniRef90_A0A3Q3LHK3	Uncharacterized protein n	27.64	123	87	2	23	144	411	532	7e-06	55.1
TRINITY_DN114630_c0_g1_i1.p1	UniRef90_A0A3Q3LHK3	Uncharacterized protein n	25.17	151	102	4	1	142	999	1147	7e-06	55.1
TRINITY_DN114637_c0_g1_i1.p1	UniRef90_UPI000EF7ADFA	uncharacterized protein LOC113503947 n	99.36	156	1	0	1	156	2477	2632	3e-100	329
TRINITY_DN114641_c0_g1_i1.p1	UniRef90_V7CLS9	Phosphoribulokinase n	87.39	119	9	3	1	115	23	139	5e-60	201
TRINITY_DN114648_c0_g1_i1.p1	UniRef90_A0A484BZG7	PKS_AT domain-containing protein n	92.45	159	12	0	1	159	196	354	6e-104	315
TRINITY_DN114651_c0_g1_i1.p1	UniRef90_A0A0S7L042	Non-specific protein-tyrosine kinase (Fragment) n	99.3	143	1	0	1	143	94	236	4e-97	292
TRINITY_DN114655_c0_g1_i1.p2	UniRef90_S2KXV4	Nucleoside triphosphate pyrophosphohydrolase n	95.56	135	6	0	1	135	1	135	2e-88	271
TRINITY_DN114657_c0_g1_i1.p1	UniRef90_A0A2P6S863	Putative transcription factor WD40-like family n	95.61	114	3	1	1	114	762	873	8e-62	214
TRINITY_DN114665_c0_g1_i1.p1	UniRef90_UPI00112D26BD	WYL domain-containing protein n	36.84	133	79	1	1	128	34	166	4e-16	82
TRINITY_DN11466_c0_g1_i1.p1	UniRef90_UPI0004966015	ras-specific guanine nucleotide-releasing factor 2-like n	96.12	103	4	0	1	103	83	185	2e-58	205
TRINITY_DN114673_c0_g1_i1.p1	UniRef90_A0A315VD25	eIF2A domain-containing protein (Fragment) n	96.89	161	5	0	1	161	74	234	6e-108	328
TRINITY_DN114682_c0_g1_i1.p2	UniRef90_A0A379KJ47	Membrane protein n	96.33	109	4	0	1	109	117	225	3e-69	219
TRINITY_DN114683_c0_g1_i1.p1	UniRef90_UPI000EF7CD81	alanine aminotransferase 1-like isoform X2 n	100	123	0	0	1	123	1	123	1e-79	256
TRINITY_DN114695_c0_g1_i1.p1	UniRef90_UPI000EF779E4	alpha-tocopherol transfer protein-like n	99.36	312	2	0	39	350	1	312	0	635
TRINITY_DN114702_c0_g1_i1.p1	UniRef90_E6ZGS6	Retinoic acid receptor alpha n	100	141	0	0	1	141	112	252	2e-95	291
TRINITY_DN114723_c0_g1_i1.p1	UniRef90_UPI000EF76099	uncharacterized protein LOC113508955 n	98.93	280	3	0	1	280	1	280	0	563
TRINITY_DN114724_c0_g1_i1.p1	UniRef90_A0A2P6KQR8	GlyS n	100	158	0	0	1	158	1	158	4e-103	321
TRINITY_DN114733_c0_g1_i1.p2	UniRef90_UPI0005D1CF51	nucleosome-remodeling factor subunit BPTF isoform X3 n	72.22	108	24	2	1	102	2234	2341	4e-34	136
TRINITY_DN114744_c0_g1_i1.p1	UniRef90_A0A143GIS0	Outer membrane ferripyoverdine receptor n	100	104	0	0	1	104	232	335	9e-63	214
TRINITY_DN11474_c0_g1_i1.p1	UniRef90_A0A3P9C1C7	UDG domain-containing protein n	98.1	105	2	0	1	105	105	209	3e-69	223
TRINITY_DN114756_c0_g1_i1.p2	UniRef90_Q88CY4	tRNA sulfurtransferase n	98.75	160	2	0	1	160	196	355	2e-108	330
TRINITY_DN114758_c0_g1_i1.p1	UniRef90_A0A480GL84	AFG3-like protein 2 n	59.52	84	33	1	4	86	440	523	2e-21	98.2
TRINITY_DN114759_c0_g1_i1.p1	UniRef90_A0A3Q3XBW0	CREB binding protein a n	98.65	148	2	0	1	148	1292	1439	5e-102	333
TRINITY_DN114779_c0_g1_i1.p1	UniRef90_UPI000E6DA1EF	protein tramtrack, beta isoform isoform X4 n	55.1	98	35	1	1	98	255	343	1e-17	86.7
TRINITY_DN114782_c0_g1_i1.p1	UniRef90_UPI00106EB83F	neurofilament heavy polypeptide n	77.05	122	19	1	36	148	610	731	1e-27	119
TRINITY_DN114784_c0_g1_i1.p1	UniRef90_I3IW15	SAM domain-containing protein n	95.88	170	4	2	1	170	160	326	1e-108	328
TRINITY_DN114789_c0_g1_i1.p1	UniRef90_I3J042	Oxysterol-binding protein n	89.66	116	12	0	1	116	639	754	2e-54	192
TRINITY_DN114797_c0_g1_i1.p1	UniRef90_UPI000EF792F1	uncharacterized protein LOC113496873 n	100	182	0	0	1	182	1	182	1e-125	366
TRINITY_DN114810_c0_g1_i1.p2	UniRef90_A0A2U9C156	Uncharacterized protein n	87.4	127	13	1	1	124	961	1087	4e-61	213
TRINITY_DN114817_c0_g1_i1.p1	UniRef90_A0A085F549	Uncharacterized protein n	90.57	106	10	0	1	106	13	118	6e-63	200
TRINITY_DN114825_c0_g1_i1.p1	UniRef90_I3IY39	C1q domain-containing protein n	97.83	230	2	1	1	227	1	230	2e-159	454
TRINITY_DN114827_c0_g1_i1.p1	UniRef90_UPI00064CC4E6	hypothetical protein n	87.84	74	9	0	38	111	1	74	5e-29	111
TRINITY_DN114828_c0_g1_i1.p1	UniRef90_A0A0S7HKC8	SEP8A (Fragment) n	98.06	103	2	0	1	103	2	104	5e-67	212
TRINITY_DN114831_c0_g1_i1.p1	UniRef90_A0A2S3WZ31	Uncharacterized protein n	97.83	138	3	0	2	139	379	516	1e-88	282
TRINITY_DN114849_c0_g1_i1.p1	UniRef90_UPI000EF7E489	protein yellow-like n	99.8	510	1	0	1	510	1	510	0	1055
TRINITY_DN11484_c0_g1_i1.p2	UniRef90_C3K2C1	UPF0114 protein PFLU_5318 n	92.59	108	8	0	1	108	55	162	6e-64	203
TRINITY_DN114851_c0_g1_i1.p1	UniRef90_UPI001113C461	A-kinase anchor protein SPHKAP n	75	140	31	2	1	137	658	796	1e-53	194
TRINITY_DN114860_c0_g1_i1.p1	UniRef90_UPI0010F889D5	peripherin n	96.89	161	5	0	1	161	282	442	8e-106	324
TRINITY_DN114873_c0_g1_i1.p2	UniRef90_UPI001048F223	VanZ family protein n	91.43	105	9	0	1	105	26	130	2e-53	175
TRINITY_DN114874_c0_g1_i1.p1	UniRef90_A0A2I4CWW0	T-box transcription factor TBX2b n	95.2	125	6	0	23	147	82	206	2e-81	252
TRINITY_DN114893_c0_g1_i1.p1	UniRef90_L1M1J1	Uncharacterized protein n	97.16	141	4	0	22	162	1	141	4e-91	285
TRINITY_DN114909_c0_g1_i1.p1	UniRef90_UPI00054E5B79	signal transducer and activator of transcription 3-like n	97.88	189	4	0	1	189	18	206	8e-133	385
TRINITY_DN114927_c0_g1_i1.p1	UniRef90_C1BLZ8	Adenylosuccinate synthetase n	94.21	242	14	0	1	242	90	331	2e-163	473
TRINITY_DN114928_c0_g1_i1.p1	UniRef90_A0A1S3PW85	aryl hydrocarbon receptor nuclear translocator 2-like n	96.46	113	4	0	1	113	41	153	3e-74	231
TRINITY_DN114933_c0_g1_i1.p1	UniRef90_UPI0007424E58	exocyst complex component 7 isoform X7 n	97.88	236	5	0	1	236	336	571	9e-161	475
TRINITY_DN114934_c0_g1_i1.p1	UniRef90_I3JX85	Profilin n	97.12	139	4	0	1	139	2	140	2e-94	281
TRINITY_DN114938_c0_g1_i1.p1	UniRef90_A0A146W8H3	Neuroendocrine convertase 1 n	98.06	155	3	0	1	155	202	356	2e-104	318
TRINITY_DN11493_c0_g1_i1.p1	UniRef90_A0A150HKL6	DUF262 domain-containing protein n	95.81	191	8	0	1	191	1	191	5e-130	391
TRINITY_DN114944_c0_g1_i1.p1	UniRef90_UPI000EF805BB	uncharacterized protein LOC113508871 n	98.79	248	3	0	1	248	122	369	1e-168	501
TRINITY_DN114953_c0_g1_i1.p2	UniRef90_A0A0S7IZG9	DTX4 n	96.08	102	4	0	1	102	1	102	1e-59	190
TRINITY_DN11495_c0_g1_i1.p1	UniRef90_A0A3R3CL72	GABA permease n	98.91	183	2	0	1	183	70	252	3e-123	368
TRINITY_DN114962_c0_g1_i1.p1	UniRef90_A0A378W0A4	Isoleucyl-tRNA synthetase n	95.95	148	6	0	1	148	146	293	8e-100	303
TRINITY_DN114963_c0_g1_i1.p2	UniRef90_A0A173JRN1	AsnC family transcriptional regulator n	94.21	121	7	0	1	121	55	175	1e-78	241
TRINITY_DN114964_c0_g1_i1.p1	UniRef90_A0A406TWW0	Methyl-accepting chemotaxis protein McpS n	97.17	106	3	0	1	106	22	127	5e-62	197
TRINITY_DN114968_c0_g1_i1.p1	UniRef90_A0A2S3X7Z0	Disulfide bond formation protein DsbA n	99.38	162	1	0	1	162	59	220	3e-111	328
TRINITY_DN114973_c0_g1_i1.p1	UniRef90_A0A2W1BXK8	Putative tRNA (cytidine(32)/guanosine(34)-2'-O)-methyltransferase n	94.18	292	17	0	1	292	1	292	0	580
TRINITY_DN114974_c0_g1_i1.p3	UniRef90_A0A3R4S556	2-aminoadipate transaminase n	96.49	114	4	0	1	114	56	169	4e-73	231
TRINITY_DN114979_c0_g1_i1.p2	UniRef90_F6AVK1	3-hydroxybutyryl-CoA epimerase n	91.79	134	11	0	1	134	280	413	8e-75	247
TRINITY_DN114987_c0_g1_i1.p1	UniRef90_I3KQZ1	GRASP55_65 domain-containing protein n	73.12	253	55	5	1	247	197	442	7e-88	280
TRINITY_DN114989_c0_g1_i1.p1	UniRef90_UPI00097CED72	radixin-like n	91.5	153	13	0	1	153	36	188	1e-98	299
TRINITY_DN114991_c0_g1_i1.p1	UniRef90_UPI000EF808B5	uncharacterized protein LOC113505750 n	98.02	505	10	0	1	505	967	1471	0	1016
TRINITY_DN114993_c0_g1_i1.p1	UniRef90_A0A3P8UA66	DOP1 leucine zipper like protein B n	92.19	128	10	0	1	128	2032	2159	8e-71	243
TRINITY_DN115008_c0_g1_i1.p1	UniRef90_A0A200QMI6	Glycine cleavage system P protein n	95.98	348	14	0	1	348	648	995	0	664
TRINITY_DN115018_c0_g1_i1.p1	UniRef90_A0A2P6R359	DUF1664 domain-containing protein n	99.25	133	1	0	1	133	27	159	6e-88	270
TRINITY_DN115030_c0_g1_i1.p1	UniRef90_H2LPF2	TPR_REGION domain-containing protein n	97.45	275	7	0	1	275	450	724	0	572
TRINITY_DN115033_c0_g1_i1.p1	UniRef90_J3IR30	Uncharacterized protein n	80.61	165	32	0	1	165	561	725	5e-85	283
TRINITY_DN115046_c0_g1_i1.p1	UniRef90_A0A4U5UXD9	Myomegalin Cardiomyopathy-associated protein 2 n	97.41	232	6	0	1	232	1547	1778	6e-142	449
TRINITY_DN115049_c0_g1_i1.p1	UniRef90_A0A250YFG1	Polyhomeotic-like protein 2 n	99.09	110	1	0	1	110	193	302	2e-72	230
TRINITY_DN115050_c0_g1_i1.p1	UniRef90_A0A0S7EIB5	NIPLB (Fragment) n	80.66	243	45	2	1	241	66	308	1e-133	392
TRINITY_DN115072_c0_g1_i1.p1	UniRef90_A0A4U5V6K3	Protocadherin alpha-C2 n	97.98	99	2	0	1	99	1420	1518	8e-56	198
TRINITY_DN115076_c0_g1_i1.p1	UniRef90_A0A3Q3W3E5	Zgc:172302 n	74.49	247	57	3	1	246	2103	2344	6e-100	332
TRINITY_DN115084_c0_g1_i1.p2	UniRef90_A0A1B2D0F4	Trk system potassium uptake protein n	100	194	0	0	1	194	295	488	4e-129	384
TRINITY_DN115085_c0_g1_i1.p1	UniRef90_A0A3B5A3U6	DNA topoisomerase 2 n	92.57	175	13	0	14	188	1421	1595	1e-58	211
TRINITY_DN115090_c0_g1_i1.p3	UniRef90_A0A3R3RT94	Glutathione reductase n	98.17	109	2	0	1	109	110	218	2e-70	222
TRINITY_DN115098_c0_g1_i1.p1	UniRef90_A0A1A8QWZ7	Zinc finger, SWIM-type containing 8 (Fragment) n	98.8	166	2	0	1	166	222	387	1e-110	335
TRINITY_DN115099_c0_g1_i1.p1	UniRef90_UPI000C6F52A8	vomeronasal type-2 receptor 26-like n	92.17	115	9	0	1	115	67	181	3e-69	218
TRINITY_DN11509_c0_g1_i1.p1	UniRef90_UPI00104204FC	26S proteasome non-ATPase regulatory subunit 9 n	91.59	107	9	0	1	107	16	122	7e-63	202
TRINITY_DN115108_c0_g1_i1.p1	UniRef90_UPI000EF77B28	uncharacterized protein LOC113496502 n	100	144	0	0	1	144	1579	1722	8e-90	297
TRINITY_DN115110_c0_g1_i1.p1	UniRef90_UPI00110D3530	spindle and kinetochore-associated protein 2-like isoform X1 n	79.61	103	21	0	1	103	1	103	4e-53	177
TRINITY_DN115115_c0_g1_i1.p1	UniRef90_A0A1A8G316	ATP-binding cassette, sub-family A (ABC1), member 4b (Fragment) n	90.39	229	22	0	1	229	623	851	3e-142	435
TRINITY_DN115117_c0_g1_i1.p1	UniRef90_I7FWC3	Cryptochrome 1 n	87.96	108	13	0	1	108	116	223	2e-60	205
TRINITY_DN115118_c0_g1_i1.p1	UniRef90_J2Y1A6	UDP-glucose 6-dehydrogenase n	91.13	203	18	0	1	203	97	299	3e-127	378
TRINITY_DN115128_c0_g1_i1.p1	UniRef90_UPI00097DBE74	adhesion G protein-coupled receptor B2-like isoform X4 n	96.8	125	4	0	1	125	49	173	4e-75	239
TRINITY_DN115135_c0_g1_i1.p1	UniRef90_UPI00087445DD	ankyrin repeat domain-containing protein 33B-like n	88.64	352	38	1	1	350	177	528	0	631
TRINITY_DN115149_c0_g1_i1.p1	UniRef90_UPI0010557377	cytosolic purine 5'-nucleotidase isoform X4 n	97.12	243	7	0	1	243	54	296	2e-173	496
TRINITY_DN115153_c0_g1_i1.p1	UniRef90_A0A157SB11	Conjugal transfer coupling protein TraG n	87.35	253	32	0	1	253	392	644	2e-149	445
TRINITY_DN11515_c0_g1_i1.p1	UniRef90_UPI000EF7726D	coenzyme Q-binding protein COQ10 homolog B, mitochondrial n	100	151	0	0	1	151	70	220	3e-107	317
TRINITY_DN11515_c0_g1_i2.p1	UniRef90_UPI000EF7726D	coenzyme Q-binding protein COQ10 homolog B, mitochondrial n	100	220	0	0	1	220	1	220	3e-163	462
TRINITY_DN115165_c0_g1_i1.p1	UniRef90_A0A3Q3JG32	B30.2/SPRY domain-containing protein n	76.38	199	35	2	1	192	98	291	2e-96	296
TRINITY_DN115166_c0_g1_i1.p2	UniRef90_A0A3Q3K9T8	Si:ch211-152c8.5 n	100	132	0	0	1	132	118	249	1e-94	285
TRINITY_DN115166_c0_g1_i2.p2	UniRef90_A0A3Q3K9T8	Si:ch211-152c8.5 n	90.91	77	7	0	56	132	173	249	1e-43	155
TRINITY_DN115171_c0_g1_i1.p2	UniRef90_A0A014MQ40	Heme lyase subunit CcmF n	100	120	0	0	1	120	158	277	1e-73	243
TRINITY_DN115174_c0_g1_i1.p1	UniRef90_A0A1P7XN07	NAD-dependent protein deacetylase sirtuin-1 n	86	100	14	0	1	100	595	694	2e-41	154
TRINITY_DN115200_c0_g1_i1.p1	UniRef90_A0A409MFR8	Aerobic cobaltochelatase subunit CobN n	78.63	117	25	0	1	117	156	272	2e-56	200
TRINITY_DN115216_c0_g1_i1.p1	UniRef90_A0A3Q3G2W2	ACB domain-containing protein n	83.45	145	24	0	1	145	1	145	3e-83	262
TRINITY_DN115221_c0_g1_i1.p2	UniRef90_A0A0A7JRZ9	Transmembrane protein n	88.46	156	18	0	4	159	43	198	6e-85	260
TRINITY_DN115222_c0_g1_i1.p1	UniRef90_A0A380UKP6	Cytosine/adenosine deaminase n	99.17	120	1	0	1	120	1	120	2e-80	245
TRINITY_DN115226_c0_g1_i1.p2	UniRef90_A0A3R2JSX0	Ferrichrome receptor FcuA n	91.67	108	9	0	1	108	94	201	2e-62	204
TRINITY_DN115228_c0_g1_i1.p1	UniRef90_A0A4U5U0W1	Tyrosine-protein phosphatase non-receptor type 4 n	96.04	101	4	0	1	101	754	854	1e-59	207
TRINITY_DN115233_c0_g1_i1.p2	UniRef90_A0A1Y5L741	Acyl-CoA synthetase n	94.57	129	7	0	14	142	1	129	4e-78	253
TRINITY_DN115236_c0_g1_i1.p1	UniRef90_Q88K27	Threonine--tRNA ligase n	97.14	175	5	0	1	175	198	372	2e-121	369
TRINITY_DN115247_c0_g1_i1.p1	UniRef90_A0A2H1VIH5	SFRICE_022402 (Fragment) n	85.46	282	34	4	37	318	76	350	6e-108	350
TRINITY_DN115250_c0_g1_i1.p1	UniRef90_A0A3B4UD80	Uncharacterized protein n	87.6	129	15	1	2	129	182	310	3e-72	230
TRINITY_DN115254_c0_g1_i1.p1	UniRef90_A0A0S7IID6	SNRK (Fragment) n	95.8	119	5	0	1	119	52	170	1e-76	238
TRINITY_DN115258_c0_g1_i1.p1	UniRef90_A0A0F8D025	ATP synthase lipid-binding protein, mitochondrial n	97.14	140	4	0	21	160	40	179	2e-88	268
TRINITY_DN115260_c0_g1_i1.p1	UniRef90_A0A365PGE1	Alcohol dehydrogenase n	99.19	123	1	0	1	123	98	220	1e-77	246
TRINITY_DN115286_c0_g1_i1.p1	UniRef90_A0A3Q3IZK1	Dimethylaniline monooxygenase [N-oxide-forming] n	100	140	0	0	1	140	235	374	3e-92	288
TRINITY_DN115292_c0_g1_i1.p1	UniRef90_A9XXB6	Lysozyme n	97.86	140	3	0	7	146	1	140	3e-96	286
TRINITY_DN115327_c0_g1_i1.p1	UniRef90_UPI000EF7EC47	uncharacterized protein LOC113500273 n	100	118	0	0	1	118	733	850	6e-71	241
TRINITY_DN115350_c0_g1_i1.p2	UniRef90_J3E5N7	Beta-galactosidase n	91.94	186	15	0	1	186	274	459	4e-117	361
TRINITY_DN115351_c0_g1_i1.p1	UniRef90_A0A3Q3WLI2	Neuroepithelial cell transforming 1 n	95.16	124	4	1	1	122	44	167	7e-74	239
TRINITY_DN115359_c0_g1_i1.p1	UniRef90_A0A0F8AC51	Oxysterol-binding protein n	89.63	241	22	2	1	239	1	240	6e-134	410
TRINITY_DN115369_c0_g1_i1.p1	UniRef90_A0A314ZLA8	Acetyl-CoA acetyltransferase cytosolic 1 n	94.08	169	10	0	1	169	238	406	1e-103	317
TRINITY_DN115373_c0_g1_i1.p1	UniRef90_UPI000E45A2BE	MAX gene-associated protein-like isoform X1 n	62.86	105	36	2	1	102	2030	2134	9e-28	118
TRINITY_DN115381_c0_g1_i1.p1	UniRef90_UPI00067C88B7	phage tail tape measure protein n	99.53	212	1	0	1	212	710	921	4e-137	423
TRINITY_DN115385_c0_g1_i1.p1	UniRef90_A0A3P8S2Q4	Uncharacterized protein n	82.73	139	24	0	1	139	523	661	3e-68	235
TRINITY_DN115399_c0_g1_i1.p1	UniRef90_A0A3Q0R8S4	Kif1 binding protein n	88.98	118	13	0	1	118	520	637	3e-66	223
TRINITY_DN115403_c0_g1_i1.p1	UniRef90_UPI000EF7B737	collagen alpha-1(III) chain-like n	99.08	434	4	0	6	439	1	434	0	782
TRINITY_DN115406_c0_g1_i1.p1	UniRef90_A0A2G8MX97	Host specificity protein n	99.43	175	1	0	1	175	386	560	1e-110	354
TRINITY_DN115408_c0_g1_i1.p1	UniRef90_A0A3Q1EEY1	Uncharacterized protein n	97.25	109	3	0	1	109	67	175	9e-68	218
TRINITY_DN115410_c0_g1_i1.p1	UniRef90_UPI000C2BDDC4	hypothetical protein n	77.45	102	23	0	1	102	1613	1714	3e-45	168
TRINITY_DN11541_c0_g1_i1.p1	UniRef90_UPI000CD3DD2B	hypothetical protein n	100	159	0	0	1	159	441	599	2e-107	331
TRINITY_DN115426_c0_g1_i1.p1	UniRef90_UPI000EF7D47A	elongation of very long chain fatty acids protein AAEL008004-like isoform X1 n	100	269	0	0	1	269	6	274	0	552
TRINITY_DN115430_c0_g1_i1.p1	UniRef90_UPI000EF77195	metal transporter CNNM4-like n	100	151	0	0	1	151	879	1029	9e-97	312
TRINITY_DN115433_c0_g1_i1.p2	UniRef90_A0A3Q3JGM4	Uncharacterized protein n	100	250	0	0	1	250	135	384	7e-179	516
TRINITY_DN115439_c0_g1_i1.p1	UniRef90_UPI00056C72E9	hypothetical protein n	94.64	112	6	0	27	138	1	112	3e-69	218
TRINITY_DN115440_c0_g1_i1.p1	UniRef90_A0A3Q1C0K6	T cell lymphoma invasion and metastasis 2a n	87.37	190	23	1	1	190	341	529	3e-110	342
TRINITY_DN115446_c0_g1_i1.p1	UniRef90_A0A3P8Q490	Uncharacterized protein n	87.7	122	15	0	1	122	280	401	1e-71	234
TRINITY_DN115455_c0_g1_i1.p1	UniRef90_UPI0009B33B8F	ephrin type-A receptor 6 isoform X2 n	100	109	0	0	1	109	20	128	3e-71	237
TRINITY_DN115459_c0_g1_i1.p1	UniRef90_Q88DD2	tRNA dimethylallyltransferase n	94.26	122	7	0	1	122	57	178	5e-72	230
TRINITY_DN11545_c0_g1_i1.p1	UniRef90_UPI000EF7B071	uncharacterized protein LOC113495876 n	99.19	1352	11	0	1	1352	1770	3121	0	2795
TRINITY_DN11545_c0_g1_i1.p1	UniRef90_UPI000EF7B071	uncharacterized protein LOC113495876 n	52.86	1364	629	10	1	1352	160	1521	0	1498
TRINITY_DN115464_c0_g1_i1.p1	UniRef90_UPI000EF75909	U3 small nucleolar RNA-associated protein 15 homolog n	99.81	526	1	0	1	526	1	526	0	1086
TRINITY_DN115471_c0_g1_i1.p1	UniRef90_UPI000EF7DD36	uncharacterized protein LOC113497638 n	98.81	168	2	0	1	168	1	168	7e-108	342
TRINITY_DN115478_c0_g1_i1.p2	UniRef90_A0A379KJD1	Deoxyribodipyrimidine photo-lyase n	81	100	19	0	1	100	106	205	6e-50	175
[truncated: 60,147 more rows]
