# Supplementary material for: Family dinner: Transcriptional plasticity of five Noctuidae (Lepidoptera) feeding on three host plant species
Source: Ecol Evol. 2022 Sep 6;12(9):e9258. doi: 10.1002/ece3.9258 (PMC9448971; doi:10.1002/ece3.9258)
Supplement: Supplementary file 24 — Table S10a [file ECE3-12-e9258-s020.xlsx]

## Sheet: Blad1
Supplementary Table 10a. BLASTX annotated genes using local Arthropoda database.
Spodoptera exigua
Gene_ID		stitle	sseqid	pident	length	mismatch	gapopen	qstart	qend	sstart	send	evalue	bitscore
TRINITY_DN205645_c0_g1_i1	TRINITY_DN205645_c0_g1_	AEO34202.1 hypothetical protein [Amblyomma maculatum]	AEO34202.1	53.521	71	29	2	213	1	56	122	8.2e-10	58.2
TRINITY_DN205638_c0_g1_i1	TRINITY_DN205638_c0_g1_	XP_023709391.1 5'-3' exoribonuclease 2-like, partial [Cryptotermes secundus]	XP_023709391.1	61.628	86	29	1	78	323	1	86	1.8e-30	110
TRINITY_DN205680_c0_g1_i1	TRINITY_DN205680_c0_g1_	XP_023028833.1 uncharacterized protein LOC111517001 [Leptinotarsa decemlineata]	XP_023028833.1	43.662	71	34	2	1615	1809	2	72	9.74e-06	55.8
TRINITY_DN205692_c0_g1_i1	TRINITY_DN205692_c0_g1_	XP_015906861.1 probable global transcription activator SNF2L2 [Parasteatoda tepidariorum]	XP_015906861.1	48.889	90	38	1	3	272	1425	1506	1.81e-11	65.5
TRINITY_DN205641_c0_g1_i1	TRINITY_DN205641_c0_g1_	XP_013162491.1 PREDICTED: uncharacterized protein LOC106113978 [Papilio xuthus]	XP_013162491.1	64.286	42	15	0	523	648	177	218	1.73e-07	57.4
TRINITY_DN205639_c0_g1_i1	TRINITY_DN205639_c0_g1_	AEE62397.1 unknown [Dendroctonus ponderosae]	AEE62397.1	59.42	69	27	1	40	246	6	73	1.35e-16	79.3
TRINITY_DN205668_c0_g1_i1	TRINITY_DN205668_c0_g1_	RWS18142.1 leukocyte immunoglobulin-like receptor subfamily A member 2 isoform X6, partial [Leptotrombidium deliense]	RWS18142.1	44.792	96	48	1	2	289	32	122	3.06e-17	79
TRINITY_DN205616_c0_g1_i1	TRINITY_DN205616_c0_g1_	XP_022181087.1 COBW domain-containing protein 1-like [Myzus persicae]	XP_022181087.1	58.462	65	19	1	56	250	1	57	1.61e-14	73.6
TRINITY_DN205691_c0_g1_i1	TRINITY_DN205691_c0_g1_	XP_023943548.1 uncharacterized protein LOC112049755 [Bicyclus anynana]	XP_023943548.1	32.02	203	110	7	148	699	464	657	4.69e-11	66.2
TRINITY_DN205603_c0_g1_i1	TRINITY_DN205603_c0_g1_	PZC77953.1 hypothetical protein B5X24_HaOG202760 [Helicoverpa armigera]	PZC77953.1	62.791	43	16	0	660	532	32	74	1.7e-06	56.2
TRINITY_DN205671_c0_g1_i2	TRINITY_DN205671_c0_g1_	XP_026764460.1 V-type proton ATPase 116 kDa subunit a-like [Galleria mellonella]	XP_026764460.1	96.429	28	1	0	3	86	230	257	1.15e-08	62.8
TRINITY_DN205618_c0_g1_i1	TRINITY_DN205618_c0_g1_	XP_022825940.1 probable chitinase 10 [Spodoptera litura]	XP_022825940.1	68.702	131	38	2	74	457	25	155	3.4e-47	159
TRINITY_DN205643_c0_g1_i1	TRINITY_DN205643_c0_g1_	JAG28000.1 hypothetical protein CM83_37679, partial [Lygus hesperus]	JAG28000.1	66.372	226	64	2	2	643	255	480	2.47e-106	328
TRINITY_DN205611_c0_g1_i1	TRINITY_DN205611_c0_g1_	JAM77047.1 V-type proton ATPase 16 kDa proteolipid subunit [Daphnia magna]	JAM77047.1	98.235	170	3	0	36	545	1	170	2.22e-87	261
TRINITY_DN205700_c0_g1_i1	TRINITY_DN205700_c0_g1_	PZC76890.1 hypothetical protein B5X24_HaOG204029 [Helicoverpa armigera]	PZC76890.1	63.636	33	12	0	113	15	13	45	1.82e-06	51.2
TRINITY_DN205655_c0_g1_i1	TRINITY_DN205655_c0_g1_	XP_022820293.1 uncharacterized protein LOC111352159 [Spodoptera litura]	XP_022820293.1	86.624	157	20	1	509	39	320	475	4.39e-82	256
TRINITY_DN205647_c0_g1_i1	TRINITY_DN205647_c0_g1_	AEO34351.1 hypothetical protein [Amblyomma maculatum]	AEO34351.1	79.245	53	11	0	146	304	37	89	5.93e-22	89.7
TRINITY_DN205666_c0_g1_i1	TRINITY_DN205666_c0_g1_	BAB62422.1 kynurenine 3-monooxygenase, partial [Bombyx mori]	BAB62422.1	89.655	29	3	0	443	357	17	45	1.08e-09	57.8
TRINITY_DN205689_c0_g1_i1	TRINITY_DN205689_c0_g1_	XP_022832339.1 uncharacterized protein LOC111360594 [Spodoptera litura]	XP_022832339.1	55.072	69	31	0	942	736	1	69	1.84e-15	79
TRINITY_DN219199_c0_g1_i1	TRINITY_DN219199_c0_g1_	XP_022814014.1 condensin complex subunit 1 [Spodoptera litura]	XP_022814014.1	92.593	27	2	0	336	256	528	554	5.93e-09	59.3
TRINITY_DN219128_c0_g1_i1	TRINITY_DN219128_c0_g1_	XP_026736133.1 probable protein phosphatase 2C T23F11.1 isoform X2 [Trichoplusia ni]	XP_026736133.1	95.652	23	1	0	263	195	136	158	3.1e-06	50.1
TRINITY_DN219186_c0_g1_i1	TRINITY_DN219186_c0_g1_	XP_022818223.1 diuretic hormone receptor isoform X2 [Spodoptera litura]	XP_022818223.1	100	26	0	0	80	3	86	111	2.56e-09	59.3
TRINITY_DN219118_c0_g1_i1	TRINITY_DN219118_c0_g1_	XP_022826602.1 cytochrome b5-like isoform X3 [Spodoptera litura]	XP_022826602.1	92.593	27	2	0	1	81	10	36	9.62e-08	57.8
TRINITY_DN219190_c0_g1_i1	TRINITY_DN219190_c0_g1_	WP_050098523.1 MULTISPECIES: FUSC family protein [Yersinia]	WP_050098523.1	62.319	69	26	0	3	209	1	69	1.33e-24	99.8
TRINITY_DN219106_c0_g1_i1	TRINITY_DN219106_c0_g1_	XP_026322479.1 tetratricopeptide repeat protein 21B-like [Hyposmocoma kahamanoa]	XP_026322479.1	77.143	35	8	0	262	366	924	958	1.3e-07	55.8
TRINITY_DN219126_c0_g1_i1	TRINITY_DN219126_c0_g1_	JAT81785.1 hypothetical protein g.8698, partial [Pectinophora gossypiella]	JAT81785.1	56.757	74	32	0	142	363	302	375	1.2e-33	96.7
TRINITY_DN219156_c0_g1_i1	TRINITY_DN219156_c0_g1_	PZC77343.1 hypothetical protein B5X24_HaOG203502 [Helicoverpa armigera]	PZC77343.1	96.154	26	1	0	448	525	47	72	4.57e-09	57.8
TRINITY_DN219123_c0_g1_i1	TRINITY_DN219123_c0_g1_	KOB74941.1 Tubulin, beta 2C [Operophtera brumata]	KOB74941.1	100	47	0	0	2	142	22	68	9.23e-27	100
TRINITY_DN219162_c0_g1_i1	TRINITY_DN219162_c0_g1_	KOB77224.1 Proteasome subunit alpha type [Operophtera brumata]	KOB77224.1	100	24	0	0	370	299	16	39	1.11e-07	52.8
TRINITY_DN219155_c0_g1_i1	TRINITY_DN219155_c0_g1_	PRD31000.1 mro [Nephila clavipes]	PRD31000.1	39.837	123	68	1	2	352	194	316	2.45e-24	101
TRINITY_DN219170_c0_g1_i1	TRINITY_DN219170_c0_g1_	XP_022833704.1 uncharacterized protein LOC111361542 [Spodoptera litura]	XP_022833704.1	85	60	9	0	3	182	279	338	5.33e-28	110
TRINITY_DN209008_c0_g1_i1	TRINITY_DN209008_c0_g1_	XP_022817550.1 zinc finger protein 569-like isoform X2 [Spodoptera litura]	XP_022817550.1	80	30	6	0	492	581	343	372	2.85e-06	54.3
TRINITY_DN209083_c0_g1_i1	TRINITY_DN209083_c0_g1_	EFX81342.1 hypothetical protein DAPPUDRAFT_317514 [Daphnia pulex]	EFX81342.1	46.237	93	43	1	18	296	112	197	7.03e-23	94
TRINITY_DN209012_c0_g1_i1	TRINITY_DN209012_c0_g1_	XP_004932994.1 ATP-dependent DNA helicase PIF6 [Bombyx mori]	XP_004932994.1	55.102	49	21	1	244	101	121	169	2.78e-07	50.4
TRINITY_DN209035_c0_g1_i1	TRINITY_DN209035_c0_g1_	AFP59578.1 protein kinase [Musca domestica]	AFP59578.1	37.615	109	51	3	1	327	471	562	3.66e-12	68.9
TRINITY_DN209048_c0_g1_i1	TRINITY_DN209048_c0_g1_	JAA88227.1 Cap-specific mRNA (nucleoside-2'-O-)-methyltransferase 1 [Pararge aegeria]	JAA88227.1	84.706	85	13	0	257	3	491	575	1.7e-41	150
TRINITY_DN209076_c0_g1_i1	TRINITY_DN209076_c0_g1_	XP_002411489.1 sin3b, putative, partial [Ixodes scapularis]	XP_002411489.1	60.345	58	15	2	1	174	398	447	1.73e-11	68.6
TRINITY_DN209051_c0_g1_i1	TRINITY_DN209051_c0_g1_	JAT20143.1 hypothetical protein g.14181 [Graphocephala atropunctata]	JAT20143.1	46.739	92	45	3	46	315	7	96	6.2e-19	82.8
TRINITY_DN209056_c0_g1_i1	TRINITY_DN209056_c0_g1_	JAT90321.1 hypothetical protein g.5349 [Pectinophora gossypiella]	JAT90321.1	53.704	108	47	3	316	2	698	805	3.16e-26	109
TRINITY_DN209007_c0_g1_i1	TRINITY_DN209007_c0_g1_	JAS68403.1 hypothetical protein g.15584, partial [Cuerna arida]	JAS68403.1	62.222	45	17	0	333	199	52	96	1.34e-14	72
TRINITY_DN209060_c0_g1_i1	TRINITY_DN209060_c0_g1_	KOB74719.1 putative pol-like protein [Operophtera brumata]	KOB74719.1	64.198	81	29	0	3	245	611	691	3.79e-28	112
TRINITY_DN209080_c0_g1_i1	TRINITY_DN209080_c0_g1_	XP_022824151.1 small integral membrane protein 12-A [Spodoptera litura]	XP_022824151.1	95.402	87	4	0	646	386	1	87	4.61e-53	173
TRINITY_DN227863_c0_g1_i1	TRINITY_DN227863_c0_g1_	PSN38115.1 Ubiquitin-conjugating enzyme E2 L3 [Blattella germanica]	PSN38115.1	86.667	30	4	0	288	377	11	40	2.3e-08	56.2
TRINITY_DN227814_c0_g1_i1	TRINITY_DN227814_c0_g1_	XP_023233625.1 uncharacterized serine carboxypeptidase ctsa-1-like [Centruroides sculpturatus]	XP_023233625.1	42.169	83	42	3	22	258	1	81	1.38e-17	77.4
TRINITY_DN227865_c0_g1_i1	TRINITY_DN227865_c0_g1_	XP_021199244.1 uncharacterized protein LOC110382865 [Helicoverpa armigera]	XP_021199244.1	55.056	89	17	3	140	376	1	76	8.31e-18	82
TRINITY_DN227853_c0_g1_i1	TRINITY_DN227853_c0_g1_	AFA55156.1 elongation initiation factor 4 alpha, partial [Pieris rapae]	AFA55156.1	85.714	28	4	0	3	86	81	108	7.97e-09	57
TRINITY_DN227899_c0_g1_i1	TRINITY_DN227899_c0_g1_	JAT79553.1 hypothetical protein g.2095, partial [Pectinophora gossypiella]	JAT79553.1	68.317	101	32	0	336	34	23	123	2.35e-44	148
TRINITY_DN227889_c0_g1_i1	TRINITY_DN227889_c0_g1_	JAW05320.1 Carboxypeptidase, partial [Ornithodoros moubata]	JAW05320.1	53.488	86	40	0	4	261	100	185	5.1e-23	102
TRINITY_DN227898_c0_g1_i1	TRINITY_DN227898_c0_g1_	XP_021195811.1 2-hydroxyacyl-CoA lyase 1 isoform X2 [Helicoverpa armigera]	XP_021195811.1	100	28	0	0	364	447	116	143	1.5e-10	65.1
TRINITY_DN227827_c0_g1_i1	TRINITY_DN227827_c0_g1_	PZC77609.1 hypothetical protein B5X24_HaOG203165 [Helicoverpa armigera]	PZC77609.1	96.296	27	1	0	344	424	5	31	2.08e-07	55.8
TRINITY_DN202481_c0_g1_i1	TRINITY_DN202481_c0_g1_	PCG67268.1 hypothetical protein B5V51_6634, partial [Heliothis virescens]	PCG67268.1	100	28	0	0	3	86	71	98	2.28e-09	62
TRINITY_DN202475_c0_g1_i1	TRINITY_DN202475_c0_g1_	XP_022814619.1 peptide-N(4)-(N-acetyl-beta-glucosaminyl)asparagine amidase [Spodoptera litura]	XP_022814619.1	88.149	616	73	0	168	2015	1	616	0	1077
TRINITY_DN202475_c1_g1_i1	TRINITY_DN202475_c1_g1_	XP_021192530.1 uncharacterized protein LOC110377828 [Helicoverpa armigera]	XP_021192530.1	100	26	0	0	437	514	654	679	1.81e-07	57
TRINITY_DN202490_c0_g1_i1	TRINITY_DN202490_c0_g1_	JAP63704.1 putative vesicle transport through interaction with t-snares log 1a [Hyalomma excavatum]	JAP63704.1	34.826	201	127	2	102	701	1	198	1.64e-25	105
TRINITY_DN202445_c0_g1_i2	TRINITY_DN202445_c0_g1_	KOB71910.1 Uncharacterized protein OBRU01_12803 [Operophtera brumata]	KOB71910.1	45.228	241	101	6	706	26	538	761	1.9e-44	166
TRINITY_DN202483_c0_g1_i1	TRINITY_DN202483_c0_g1_	XP_017485963.1 PREDICTED: protein RTF2 homolog [Rhagoletis zephyria]	XP_017485963.1	48.684	76	33	2	17	226	98	173	1.41e-13	76.6
TRINITY_DN202425_c0_g1_i1	TRINITY_DN202425_c0_g1_	XP_022900752.1 piggyBac transposable element-derived protein 4-like [Onthophagus taurus]	XP_022900752.1	54.4	125	57	0	82	456	252	376	3.97e-44	144
TRINITY_DN202431_c0_g1_i1	TRINITY_DN202431_c0_g1_	KOB74538.1 Uncharacterized protein OBRU01_08842 [Operophtera brumata]	KOB74538.1	66.667	66	22	0	606	409	632	697	4.66e-20	95.5
TRINITY_DN202448_c0_g1_i1	TRINITY_DN202448_c0_g1_	XP_022818998.1 uncharacterized protein LOC111351326, partial [Spodoptera litura]	XP_022818998.1	56.25	48	21	0	574	431	253	300	6.77e-10	53.5
TRINITY_DN202450_c0_g1_i1	TRINITY_DN202450_c0_g1_	XP_022824373.1 homeobox protein 13-like [Spodoptera litura]	XP_022824373.1	90.418	407	35	4	211	1428	1	404	0	679
TRINITY_DN202423_c0_g1_i1	TRINITY_DN202423_c0_g1_	XP_015593528.1 protein HGH1 homolog isoform X2 [Cephus cinctus]	XP_015593528.1	56.364	55	24	0	278	114	147	201	2.08e-12	72.8
TRINITY_DN202417_c0_g1_i1	TRINITY_DN202417_c0_g1_	EGI66046.1 2-oxoisovalerate dehydrogenase subunit alpha, mitochondrial [Acromyrmex echinatior]	EGI66046.1	68	75	24	0	2	226	171	245	4.97e-31	117
TRINITY_DN202451_c0_g1_i1	TRINITY_DN202451_c0_g1_	XP_022831914.1 uncharacterized protein LOC111360260 [Spodoptera litura]	XP_022831914.1	90.413	605	58	0	144	1958	17	621	0	1163
TRINITY_DN202422_c0_g1_i1	TRINITY_DN202422_c0_g1_	XP_023161821.1 F-BAR domain only protein 2 isoform X1 [Drosophila hydei]	XP_023161821.1	51.22	82	38	2	304	65	1163	1244	1.54e-14	74.7
TRINITY_DN202460_c0_g1_i1	TRINITY_DN202460_c0_g1_	XP_022833116.1 peroxiredoxin-6 [Spodoptera litura]	XP_022833116.1	96.396	222	8	0	379	1044	1	222	5.43e-157	447
TRINITY_DN202482_c0_g1_i1	TRINITY_DN202482_c0_g1_	XP_022826900.1 mitochondrial 2-oxodicarboxylate carrier [Spodoptera litura]	XP_022826900.1	89.655	29	3	0	479	393	240	268	2.18e-08	58.9
TRINITY_DN202438_c0_g1_i1	TRINITY_DN202438_c0_g1_	XP_022833950.1 barrier-to-autointegration factor [Spodoptera litura]	XP_022833950.1	100	85	0	0	186	440	6	90	5.07e-53	178
TRINITY_DN202454_c0_g1_i1	TRINITY_DN202454_c0_g1_	XP_021196452.1 zinc finger protein 181-like isoform X7 [Helicoverpa armigera]	XP_021196452.1	71.466	382	103	3	11	1150	174	551	0	565
TRINITY_DN230226_c0_g1_i1	TRINITY_DN230226_c0_g1_	XP_021200664.1 exosome complex exonuclease RRP44 [Helicoverpa armigera]	XP_021200664.1	82.353	34	4	1	96	1	779	812	2.61e-08	57.4
TRINITY_DN230227_c0_g1_i1	TRINITY_DN230227_c0_g1_	XP_022821183.1 uncharacterized protein LOC111352761 [Spodoptera litura]	XP_022821183.1	92.857	28	2	0	490	407	38	65	5.89e-08	58.2
TRINITY_DN230276_c0_g1_i1	TRINITY_DN230276_c0_g1_	KOX74602.1 Chromatin modification-related protein MEAF6 [Melipona quadrifasciata]	KOX74602.1	84.848	33	5	0	253	351	5	37	3.09e-11	61.6
TRINITY_DN230271_c0_g1_i1	TRINITY_DN230271_c0_g1_	XP_022828717.1 WD repeat-containing protein 43 [Spodoptera litura]	XP_022828717.1	88.889	27	3	0	255	335	59	85	1.61e-06	52
TRINITY_DN230255_c0_g1_i1	TRINITY_DN230255_c0_g1_	PZC77529.1 hypothetical protein B5X24_HaOG203242 [Helicoverpa armigera]	PZC77529.1	100	27	0	0	483	403	369	395	1.16e-10	65.9
TRINITY_DN230218_c0_g1_i1	TRINITY_DN230218_c0_g1_	XP_026761659.1 translocation protein SEC62 [Galleria mellonella]	XP_026761659.1	96.296	27	1	0	360	280	74	100	1.75e-09	60.8
TRINITY_DN230296_c0_g1_i1	TRINITY_DN230296_c0_g1_	XP_022823566.1 yemanuclein-like isoform X1 [Spodoptera litura]	XP_022823566.1	96.154	26	1	0	275	352	913	938	5.64e-07	53.5
TRINITY_DN230240_c0_g1_i1	TRINITY_DN230240_c0_g1_	XP_026737902.1 COP9 signalosome complex subunit 9 [Trichoplusia ni]	XP_026737902.1	96.429	28	1	0	470	387	20	47	1.32e-09	57.8
TRINITY_DN230278_c0_g1_i1	TRINITY_DN230278_c0_g1_	PZC76890.1 hypothetical protein B5X24_HaOG204029 [Helicoverpa armigera]	PZC76890.1	60.606	33	13	0	100	2	10	42	5.27e-07	50.4
TRINITY_DN224011_c0_g1_i1	TRINITY_DN224011_c0_g1_	XP_027202127.1 uncharacterized protein LOC113796082 [Dermatophagoides pteronyssinus]	XP_027202127.1	65.672	67	23	0	208	8	249	315	6.51e-23	95.1
TRINITY_DN224027_c0_g1_i1	TRINITY_DN224027_c0_g1_	XP_022825223.1 uncharacterized protein LOC111355516 isoform X8 [Spodoptera litura]	XP_022825223.1	100	26	0	0	1	78	1770	1795	3.71e-08	57.8
TRINITY_DN224065_c0_g1_i1	TRINITY_DN224065_c0_g1_	RVE43158.1 hypothetical protein evm_012189 [Chilo suppressalis]	RVE43158.1	54.762	42	19	0	167	42	531	572	4.84e-12	42.7
TRINITY_DN224099_c0_g1_i1	TRINITY_DN224099_c0_g1_	PCG71302.1 hypothetical protein B5V51_2022, partial [Heliothis virescens]	PCG71302.1	48.333	60	31	0	266	87	252	311	1.26e-09	60.8
TRINITY_DN224015_c0_g1_i1	TRINITY_DN224015_c0_g1_	XP_022835056.1 putative fatty acyl-CoA reductase CG5065 [Spodoptera litura]	XP_022835056.1	60.87	46	18	0	244	381	456	501	6.96e-10	62.4
TRINITY_DN224013_c0_g1_i1	TRINITY_DN224013_c0_g1_	XP_026735159.1 G protein-coupled receptor kinase 1 isoform X1 [Trichoplusia ni]	XP_026735159.1	100	25	0	0	489	563	411	435	2.23e-06	54.3
TRINITY_DN224023_c0_g1_i1	TRINITY_DN224023_c0_g1_	XP_022830268.1 selenium-binding protein 1-A [Spodoptera litura]	XP_022830268.1	92.857	28	2	0	583	500	343	370	1.22e-06	55.1
TRINITY_DN224045_c0_g1_i1	TRINITY_DN224045_c0_g1_	XP_022817120.1 uncharacterized protein LOC111349980 isoform X1 [Spodoptera litura]	XP_022817120.1	57.534	73	31	0	220	2	117	189	2.4e-24	99
TRINITY_DN231179_c0_g1_i1	TRINITY_DN231179_c0_g1_	XP_026739762.1 isovaleryl-CoA dehydrogenase, mitochondrial [Trichoplusia ni]	XP_026739762.1	89.286	28	3	0	1	84	129	156	5.88e-09	59.7
TRINITY_DN231188_c0_g1_i1	TRINITY_DN231188_c0_g1_	JAT85787.1 hypothetical protein g.8209, partial [Pectinophora gossypiella]	JAT85787.1	96.296	27	1	0	238	318	95	121	5.09e-07	52.4
TRINITY_DN231121_c0_g1_i1	TRINITY_DN231121_c0_g1_	XP_022838067.1 sodium channel protein Nach-like [Spodoptera litura]	XP_022838067.1	95.775	71	3	0	213	1	463	533	1.1e-38	144
TRINITY_DN231176_c0_g1_i1	TRINITY_DN231176_c0_g1_	XP_023330144.1 keratin-associated protein 10-4-like [Eurytemora affinis]	XP_023330144.1	44.615	65	36	0	359	165	169	233	5.65e-08	56.2
TRINITY_DN231143_c0_g1_i1	TRINITY_DN231143_c0_g1_	XP_022829553.1 guanine nucleotide-releasing factor 2 isoform X8 [Spodoptera litura]	XP_022829553.1	100	29	0	0	494	408	42	70	4.75e-10	64.3
TRINITY_DN231200_c0_g1_i1	TRINITY_DN231200_c0_g1_	XP_022821115.1 inactive peptidyl-prolyl cis-trans isomerase shutdown-like [Spodoptera litura]	XP_022821115.1	92	25	2	0	2	76	95	119	5.38e-07	53.9
TRINITY_DN231185_c0_g1_i1	TRINITY_DN231185_c0_g1_	KMQ83725.1 importin subunit alpha-7 [Lasius niger]	KMQ83725.1	70.492	61	18	0	197	15	34	94	1.44e-23	93.6
TRINITY_DN231194_c0_g1_i1	TRINITY_DN231194_c0_g1_	XP_022833714.1 uncharacterized protein LOC111361554 [Spodoptera litura]	XP_022833714.1	78.261	69	15	0	262	56	217	285	1.36e-30	115
TRINITY_DN231197_c0_g1_i1	TRINITY_DN231197_c0_g1_	XP_026726441.1 single-pass membrane and coiled-coil domain-containing protein 4 [Trichoplusia ni]	XP_026726441.1	84.375	32	5	0	97	2	27	58	4.76e-09	55.8
TRINITY_DN231128_c0_g1_i1	TRINITY_DN231128_c0_g1_	XP_013162491.1 PREDICTED: uncharacterized protein LOC106113978 [Papilio xuthus]	XP_013162491.1	76.471	34	8	0	181	282	189	222	8.58e-10	60.1
TRINITY_DN231105_c0_g1_i1	TRINITY_DN231105_c0_g1_	KOB77535.1 Uncharacterized protein OBRU01_03892 [Operophtera brumata]	KOB77535.1	57.407	54	21	1	325	170	57	110	2.82e-08	56.6
TRINITY_DN231156_c0_g1_i1	TRINITY_DN231156_c0_g1_	PCG75468.1 hypothetical protein B5V51_11643 [Heliothis virescens]	PCG75468.1	56.897	58	25	0	176	3	87	144	1.26e-13	74.7
TRINITY_DN231158_c0_g1_i1	TRINITY_DN231158_c0_g1_	JAW07085.1 putative Phospholipase D1, partial [Megacormus gertschi]	JAW07085.1	53.043	115	53	1	345	4	457	571	2.67e-33	128
TRINITY_DN231157_c0_g1_i1	TRINITY_DN231157_c0_g1_	XP_014290206.1 general transcription factor IIH subunit 5 [Halyomorpha halys]	XP_014290206.1	43.548	62	31	3	21	203	12	70	1.02e-09	55.5
TRINITY_DN231142_c0_g1_i1	TRINITY_DN231142_c0_g1_	KFM59484.1 Geranylgeranyl transferase type-2 subunit beta, partial [Stegodyphus mimosarum]	KFM59484.1	76.404	89	21	0	1	267	34	122	9.51e-46	149
TRINITY_DN215462_c0_g1_i1	TRINITY_DN215462_c0_g1_	PRD39099.1 adk [Nephila clavipes]	PRD39099.1	43.902	123	64	2	6	362	53	174	5.34e-21	90.1
TRINITY_DN215500_c0_g1_i1	TRINITY_DN215500_c0_g1_	JAV86698.1 hypothetical protein, partial [Photinus pyralis]	JAV86698.1	73.256	86	23	0	3	260	392	477	2.02e-36	134
TRINITY_DN215482_c0_g1_i1	TRINITY_DN215482_c0_g1_	KOB76719.1 Squid [Operophtera brumata]	KOB76719.1	93.548	31	2	0	93	1	4	34	5.95e-12	65.1
TRINITY_DN215419_c0_g1_i1	TRINITY_DN215419_c0_g1_	XP_022831123.1 facilitated trehalose transporter Tret1-like isoform X2 [Spodoptera litura]	XP_022831123.1	84.375	32	5	0	96	1	74	105	1.3e-08	59.7
TRINITY_DN215471_c0_g1_i1	TRINITY_DN215471_c0_g1_	XP_022819802.1 aquaporin-like [Spodoptera litura]	XP_022819802.1	96.429	28	1	0	1	84	215	242	3.09e-08	59.3
TRINITY_DN215438_c0_g1_i1	TRINITY_DN215438_c0_g1_	XP_026685502.1 casein kinase I-like [Diaphorina citri]	XP_026685502.1	73.438	64	17	0	220	411	1	64	3.5e-26	101
TRINITY_DN215405_c0_g1_i1	TRINITY_DN215405_c0_g1_	XP_022814054.1 kallikrein-11-like [Spodoptera litura]	XP_022814054.1	81.176	85	15	1	48	299	276	360	5.59e-38	137
TRINITY_DN215484_c0_g1_i1	TRINITY_DN215484_c0_g1_	XP_003403374.1 pre-rRNA-processing protein TSR1 homolog [Bombus terrestris]	XP_003403374.1	45.714	70	38	0	263	54	12	81	2.43e-17	75.9
TRINITY_DN215459_c0_g1_i1	TRINITY_DN215459_c0_g1_	XP_026330475.1 uncharacterized protein LOC113237973 [Hyposmocoma kahamanoa]	XP_026330475.1	41.026	78	46	0	502	269	73	150	5.01e-12	69.3
TRINITY_DN215437_c0_g1_i1	TRINITY_DN215437_c0_g1_	RVE47192.1 hypothetical protein evm_008160 [Chilo suppressalis]	RVE47192.1	57.143	35	15	0	221	325	464	498	3.25e-06	51.6
TRINITY_DN215417_c0_g1_i1	TRINITY_DN215417_c0_g1_	XP_022831505.1 fatty acid synthase [Spodoptera litura]	XP_022831505.1	73.913	69	17	1	337	134	2346	2414	9.38e-26	107
TRINITY_DN212463_c0_g1_i1	TRINITY_DN212463_c0_g1_	AAB03106.1 cytochrome P450 [Panulirus argus]	AAB03106.1	36.364	77	43	3	227	3	256	328	2.74e-08	55.5
TRINITY_DN212451_c0_g1_i1	TRINITY_DN212451_c0_g1_	XP_004928860.1 very-long-chain 3-oxoacyl-CoA reductase [Bombyx mori]	XP_004928860.1	47.644	191	94	5	1	567	60	246	1.91e-47	163
TRINITY_DN212407_c0_g1_i1	TRINITY_DN212407_c0_g1_	XP_011568246.1 PREDICTED: RNA pseudouridylate synthase domain-containing protein 2-like isoform X2 [Plutella xylostella]	XP_011568246.1	100	21	0	0	3	65	277	297	8.5e-06	49.7
TRINITY_DN212438_c0_g1_i1	TRINITY_DN212438_c0_g1_	XP_023016091.1 E3 ubiquitin-protein ligase RNF181-like [Leptinotarsa decemlineata]	XP_023016091.1	76.923	26	6	0	289	212	87	112	2.21e-07	52.4
TRINITY_DN212452_c0_g1_i1	TRINITY_DN212452_c0_g1_	XP_023343157.1 probable aspartyl aminopeptidase isoform X1 [Eurytemora affinis]	XP_023343157.1	46.939	49	24	1	69	209	44	92	2.21e-06	49.7
TRINITY_DN212484_c0_g1_i1	TRINITY_DN212484_c0_g1_	XP_022828542.1 protein takeout-like [Spodoptera litura]	XP_022828542.1	94.545	55	3	0	166	2	16	70	1.24e-30	115
TRINITY_DN212486_c0_g1_i1	TRINITY_DN212486_c0_g1_	RVE44844.1 hypothetical protein evm_010499, partial [Chilo suppressalis]	RVE44844.1	52.381	63	26	2	203	18	449	508	2.74e-09	58.2
TRINITY_DN212481_c0_g1_i1	TRINITY_DN212481_c0_g1_	PCG80923.1 hypothetical protein B5V51_14599 [Heliothis virescens]	PCG80923.1	68.548	124	39	0	183	554	834	957	1.51e-49	184
TRINITY_DN212414_c0_g1_i1	TRINITY_DN212414_c0_g1_	PRD32575.1 argF' [Nephila clavipes]	PRD32575.1	56.164	73	32	0	219	1	448	520	2.56e-18	84
TRINITY_DN212425_c0_g1_i1	TRINITY_DN212425_c0_g1_	PZC75170.1 hypothetical protein B5X24_HaOG206585 [Helicoverpa armigera]	PZC75170.1	72	50	13	1	314	165	21	69	1.26e-14	71.6
TRINITY_DN212401_c0_g1_i1	TRINITY_DN212401_c0_g1_	ARD71185.1 desaturase [Spodoptera exigua]	ARD71185.1	92.857	28	2	0	3	86	76	103	1.31e-06	52.4
TRINITY_DN212476_c0_g1_i1	TRINITY_DN212476_c0_g1_	XP_026821603.1 piggyBac transposable element-derived protein 4-like, partial [Rhopalosiphum maidis]	XP_026821603.1	51.969	127	61	0	427	47	136	262	4.4e-41	146
TRINITY_DN211888_c0_g1_i1	TRINITY_DN211888_c0_g1_	XP_013186598.1 PREDICTED: uncharacterized protein LOC106131883 isoform X1 [Amyelois transitella]	XP_013186598.1	72.354	463	122	3	1	1383	7	465	0	685
TRINITY_DN211865_c0_g1_i1	TRINITY_DN211865_c0_g1_	XP_022817838.1 insecticyanin-A-like [Spodoptera litura]	XP_022817838.1	86.667	30	4	0	91	2	36	65	7.29e-09	58.5
TRINITY_DN211890_c0_g1_i1	TRINITY_DN211890_c0_g1_	PCG75468.1 hypothetical protein B5V51_11643 [Heliothis virescens]	PCG75468.1	56.911	123	53	0	150	518	6	128	9.27e-39	142
TRINITY_DN211850_c0_g1_i1	TRINITY_DN211850_c0_g1_	XP_022814449.1 pancreatic triacylglycerol lipase-like [Spodoptera litura]	XP_022814449.1	91.026	78	7	0	48	281	281	358	4.56e-44	154
TRINITY_DN211856_c0_g1_i1	TRINITY_DN211856_c0_g1_	XP_022817810.1 putative uncharacterized protein DDB_G0291812 [Spodoptera litura]	XP_022817810.1	74.38	121	27	1	353	3	1	121	1.17e-38	142
TRINITY_DN211858_c0_g1_i1	TRINITY_DN211858_c0_g1_	AVK59442.1 Dicer-2-PA [Spodoptera frugiperda]	AVK59442.1	96.296	27	1	0	82	2	1080	1106	3.67e-07	57.8
TRINITY_DN211855_c0_g1_i1	TRINITY_DN211855_c0_g1_	XP_017472921.1 PREDICTED: ubiquinone biosynthesis protein COQ9, mitochondrial-like isoform X3 [Rhagoletis zephyria]	XP_017472921.1	31.944	72	49	0	11	226	77	148	4.48e-06	49.3
TRINITY_DN211874_c0_g1_i1	TRINITY_DN211874_c0_g1_	JAA86869.1 PiggyBac transposable element-derived protein 4 [Pararge aegeria]	JAA86869.1	66.667	129	43	0	1	387	346	474	1.85e-53	182
TRINITY_DN211900_c0_g1_i1	TRINITY_DN211900_c0_g1_	JAV81423.1 hypothetical protein, partial [Photinus pyralis]	JAV81423.1	60.825	97	37	1	497	207	63	158	1.16e-34	125
TRINITY_DN211871_c0_g1_i1	TRINITY_DN211871_c0_g1_	XP_022820331.1 schwannomin-interacting protein 1 homolog isoform X1 [Spodoptera litura]	XP_022820331.1	96.429	28	1	0	315	398	651	678	1.71e-09	61.6
TRINITY_DN211884_c0_g1_i1	TRINITY_DN211884_c0_g1_	XP_021180804.1 CLIP-associating protein isoform X3 [Helicoverpa armigera]	XP_021180804.1	92.857	28	2	0	85	2	64	91	4.07e-08	57.4
TRINITY_DN211815_c0_g1_i1	TRINITY_DN211815_c0_g1_	KOB74599.1 Uncharacterized protein OBRU01_08787 [Operophtera brumata]	KOB74599.1	60.274	73	24	3	7	219	240	309	2.34e-18	90.1
TRINITY_DN211832_c0_g1_i1	TRINITY_DN211832_c0_g1_	XP_026747593.1 uncharacterized protein LOC113508707 [Trichoplusia ni]	XP_026747593.1	89	100	6	1	495	211	14	113	6.73e-50	179
TRINITY_DN211841_c0_g1_i1	TRINITY_DN211841_c0_g1_	AIH07594.1 glutathione S-transferase delta 1, partial [Spodoptera litura]	AIH07594.1	96.429	28	1	0	1	84	158	185	2.28e-07	55.1
TRINITY_DN211843_c0_g1_i1	TRINITY_DN211843_c0_g1_	AEO32955.1 hypothetical protein, partial [Amblyomma maculatum]	AEO32955.1	82.407	108	18	1	322	2	29	136	3.73e-59	185
TRINITY_DN211849_c0_g1_i1	TRINITY_DN211849_c0_g1_	JAM78144.1 40S ribosomal protein S8 [Daphnia magna]	JAM78144.1	85.052	194	29	0	651	70	5	198	7.47e-109	317
TRINITY_DN211844_c0_g1_i1	TRINITY_DN211844_c0_g1_	RWA49318.1 transcriptional regulator [Yersinia pestis]	RWA49318.1	76.19	42	10	0	152	277	1	42	2.36e-14	72.4
TRINITY_DN212891_c0_g1_i1	TRINITY_DN212891_c0_g1_	XP_022821878.1 uncharacterized protein LOC111353191 [Spodoptera litura]	XP_022821878.1	95.082	244	12	0	891	160	1	244	1.43e-159	451
TRINITY_DN212864_c0_g1_i1	TRINITY_DN212864_c0_g1_	XP_022832986.1 zinc finger protein 836-like [Spodoptera litura]	XP_022832986.1	83.333	36	4	1	279	386	482	515	6.1e-10	62.8
TRINITY_DN212808_c0_g1_i1	TRINITY_DN212808_c0_g1_	XP_008558962.1 PREDICTED: solute carrier family 35 member E1 homolog [Microplitis demolitor]	XP_008558962.1	47.887	71	37	0	2	214	98	168	3.69e-14	71.6
TRINITY_DN212895_c0_g1_i1	TRINITY_DN212895_c0_g1_	XP_022821759.1 protein disulfide-isomerase A6 homolog [Spodoptera litura]	XP_022821759.1	96.296	27	1	0	2	82	46	72	6.88e-11	65.1
TRINITY_DN212810_c0_g1_i1	TRINITY_DN212810_c0_g1_	PZC74737.1 hypothetical protein B5X24_HaOG207314 [Helicoverpa armigera]	PZC74737.1	100	28	0	0	1933	1850	197	224	1.21e-07	60.5
TRINITY_DN212851_c0_g1_i1	TRINITY_DN212851_c0_g1_	XP_022814279.1 broad-complex core protein isoforms 1/2/3/4/5-like [Spodoptera litura]	XP_022814279.1	72.34	47	12	1	706	843	283	329	6.37e-09	63.5
TRINITY_DN212840_c0_g1_i1	TRINITY_DN212840_c0_g1_	XP_022828358.1 gamma-glutamylcyclotransferase-like [Spodoptera litura]	XP_022828358.1	75	104	26	0	314	3	82	185	6.12e-53	170
TRINITY_DN212890_c0_g1_i1	TRINITY_DN212890_c0_g1_	XP_023229193.1 transcription initiation factor TFIID subunit 5-like [Centruroides sculpturatus]	XP_023229193.1	45.614	57	31	0	192	22	325	381	6.42e-11	64.3
TRINITY_DN212860_c0_g1_i1	TRINITY_DN212860_c0_g1_	XP_022828549.1 uncharacterized protein LOC111357961 isoform X1 [Spodoptera litura]	XP_022828549.1	55.769	52	20	1	2	157	442	490	6.48e-06	56.2
TRINITY_DN212815_c0_g1_i1	TRINITY_DN212815_c0_g1_	XP_022823972.1 scavenger receptor class B member 1 isoform X2 [Spodoptera litura]	XP_022823972.1	100	26	0	0	637	560	363	388	1.08e-06	55.8
TRINITY_DN212863_c0_g1_i1	TRINITY_DN212863_c0_g1_	PZC78541.1 hypothetical protein B5X24_HaOG202107 [Helicoverpa armigera]	PZC78541.1	96.552	29	1	0	388	302	32	60	4.58e-11	62
TRINITY_DN212875_c0_g1_i1	TRINITY_DN212875_c0_g1_	OQR73012.1 DNA-directed RNA polymerases I [Tropilaelaps mercedesae]	OQR73012.1	82.609	23	4	0	215	147	82	104	5.16e-06	47
TRINITY_DN212849_c0_g1_i1	TRINITY_DN212849_c0_g1_	WP_050097189.1 MULTISPECIES: MFS transporter [Yersinia]	WP_050097189.1	45.522	134	71	1	396	1	29	162	5.47e-33	127
TRINITY_DN212817_c0_g1_i1	TRINITY_DN212817_c0_g1_	XP_018571479.1 uncharacterized protein LOC108911126, partial [Anoplophora glabripennis]	XP_018571479.1	49.704	169	84	1	8	514	400	567	5.78e-49	179
TRINITY_DN212830_c0_g1_i1	TRINITY_DN212830_c0_g1_	XP_022823990.1 glucose-6-phosphate exchanger SLC37A2 [Spodoptera litura]	XP_022823990.1	96.296	27	1	0	1	81	252	278	7.76e-08	55.8
TRINITY_DN232714_c0_g1_i1	TRINITY_DN232714_c0_g1_	ASO98040.1 cytochrome p450 CYP4L15 [Spodoptera exigua]	ASO98040.1	62.222	45	4	1	331	236	28	72	5.59e-07	53.5
TRINITY_DN232792_c0_g1_i1	TRINITY_DN232792_c0_g1_	XP_022822458.1 odorant receptor 4-like [Spodoptera litura]	XP_022822458.1	98.113	53	1	0	268	110	339	391	3.22e-26	105
TRINITY_DN232766_c0_g1_i1	TRINITY_DN232766_c0_g1_	XP_022826711.1 histone-lysine N-methyltransferase setd3 [Spodoptera litura]	XP_022826711.1	69.565	46	14	0	138	1	82	127	4.29e-09	60.5
TRINITY_DN232706_c0_g1_i1	TRINITY_DN232706_c0_g1_	XP_013162491.1 PREDICTED: uncharacterized protein LOC106113978 [Papilio xuthus]	XP_013162491.1	66.667	33	11	0	209	111	137	169	2.5e-09	51.2
TRINITY_DN232728_c0_g1_i1	TRINITY_DN232728_c0_g1_	XP_022834877.1 uncharacterized protein LOC111362435 [Spodoptera litura]	XP_022834877.1	67.089	79	26	0	2	238	57	135	5.85e-35	127
TRINITY_DN232788_c0_g1_i1	TRINITY_DN232788_c0_g1_	XP_022821496.1 HEAT repeat-containing protein 3 isoform X2 [Spodoptera litura]	XP_022821496.1	74.359	39	10	0	167	283	33	71	1.08e-09	60.5
TRINITY_DN232716_c0_g1_i1	TRINITY_DN232716_c0_g1_	XP_022816130.1 LOW QUALITY PROTEIN: rapamycin-insensitive companion of mTOR [Spodoptera litura]	XP_022816130.1	100	27	0	0	352	272	79	105	9.62e-09	58.9
TRINITY_DN232799_c0_g1_i1	TRINITY_DN232799_c0_g1_	XP_022813850.1 G-protein coupled receptor Mth2-like [Spodoptera litura]	XP_022813850.1	52.055	73	33	1	32	244	40	112	3.32e-20	89.4
TRINITY_DN219766_c0_g1_i1	TRINITY_DN219766_c0_g1_	PZC82654.1 hypothetical protein B5X24_HaOG210098 [Helicoverpa armigera]	PZC82654.1	73.438	64	15	2	301	113	176	238	5.51e-15	73.9
TRINITY_DN219706_c0_g1_i1	TRINITY_DN219706_c0_g1_	PRD36503.1 rpoB [Nephila clavipes]	PRD36503.1	61.765	102	39	0	307	2	615	716	6.13e-34	129
TRINITY_DN219709_c0_g1_i1	TRINITY_DN219709_c0_g1_	XP_022815498.1 glutathione S-transferase 1-like isoform X3 [Spodoptera litura]	XP_022815498.1	100	25	0	0	292	366	68	92	7.28e-08	55.5
TRINITY_DN219786_c0_g1_i1	TRINITY_DN219786_c0_g1_	XP_022829278.1 vesicle-associated membrane protein 7 [Spodoptera litura]	XP_022829278.1	100	25	0	0	307	381	168	192	2.44e-07	54.3
TRINITY_DN219725_c0_g1_i1	TRINITY_DN219725_c0_g1_	SPP83849.1 blast:Malate dehydrogenase%2C mitochondrial [Drosophila guanche]	SPP83849.1	63.333	90	33	0	6	275	245	334	2.05e-27	110
TRINITY_DN219763_c0_g1_i1	TRINITY_DN219763_c0_g1_	XP_022831012.1 protein I'm not dead yet-like [Spodoptera litura]	XP_022831012.1	69.863	146	43	1	4	438	73	218	2.41e-68	218
TRINITY_DN219762_c0_g1_i1	TRINITY_DN219762_c0_g1_	XP_022814426.1 dnaJ homolog subfamily C member 10-like [Spodoptera litura]	XP_022814426.1	50	62	28	2	101	286	17	75	4.98e-10	61.6
TRINITY_DN219778_c0_g1_i1	TRINITY_DN219778_c0_g1_	XP_026807615.1 UDP-glucose 4-epimerase-like [Rhopalosiphum maidis]	XP_026807615.1	46.053	76	36	1	213	1	5	80	2.93e-14	74.3
TRINITY_DN219718_c0_g1_i1	TRINITY_DN219718_c0_g1_	XP_022828605.1 thioredoxin-related transmembrane protein 1-like [Spodoptera litura]	XP_022828605.1	96.296	27	1	0	81	1	52	78	3.64e-09	59.3
TRINITY_DN219717_c0_g1_i1	TRINITY_DN219717_c0_g1_	JAW09432.1 putative phospholipase c, partial [Panstrongylus lignarius]	JAW09432.1	100	24	0	0	393	322	222	245	8.89e-09	59.3
TRINITY_DN219797_c0_g1_i1	TRINITY_DN219797_c0_g1_	XP_021186669.1 uncharacterized protein LOC110373661 [Helicoverpa armigera]	XP_021186669.1	37.805	164	72	5	414	4	271	431	8.38e-26	107
TRINITY_DN219742_c0_g1_i1	TRINITY_DN219742_c0_g1_	PZC77920.1 hypothetical protein B5X24_HaOG202801 [Helicoverpa armigera]	PZC77920.1	89.744	39	4	0	118	2	23	61	1.01e-15	72
TRINITY_DN219714_c0_g1_i1	TRINITY_DN219714_c0_g1_	KPM06672.1 tankyrase-1-like protein [Sarcoptes scabiei]	KPM06672.1	42.268	97	55	1	25	312	536	632	1.85e-13	72
TRINITY_DN226942_c0_g1_i1	TRINITY_DN226942_c0_g1_	XP_022823946.1 LOW QUALITY PROTEIN: homeodomain-interacting protein kinase 2 [Spodoptera litura]	XP_022823946.1	88.571	35	4	0	60	164	97	131	5.09e-12	66.2
TRINITY_DN226941_c0_g1_i1	TRINITY_DN226941_c0_g1_	XP_022833613.1 uncharacterized protein LOC111361458 [Spodoptera litura]	XP_022833613.1	32.653	98	63	2	290	3	126	222	4.84e-07	53.5
TRINITY_DN226957_c0_g1_i1	TRINITY_DN226957_c0_g1_	XP_016662197.1 PREDICTED: uncharacterized protein LOC107884489 [Acyrthosiphon pisum]	XP_016662197.1	60.465	86	34	0	2	259	98	183	5.83e-36	130
TRINITY_DN226983_c0_g1_i1	TRINITY_DN226983_c0_g1_	JAT87651.1 hypothetical protein g.8146, partial [Pectinophora gossypiella]	JAT87651.1	93.333	90	6	0	666	397	69	158	1.18e-78	171
TRINITY_DN226945_c0_g1_i1	TRINITY_DN226945_c0_g1_	AEO35560.1 hypothetical protein [Amblyomma maculatum]	AEO35560.1	61.644	73	28	0	340	122	139	211	8.41e-26	102
TRINITY_DN226939_c0_g1_i1	TRINITY_DN226939_c0_g1_	ART29425.1 trehalose-phosphate synthase 2, partial [Tenebrio molitor]	ART29425.1	30.435	92	50	2	4	237	519	610	3.21e-06	50.1
TRINITY_DN226917_c0_g1_i1	TRINITY_DN226917_c0_g1_	XP_017879429.1 tumor suppressor candidate 3-like [Ceratina calcarata]	XP_017879429.1	56.471	85	36	1	3	257	11	94	6.21e-29	105
TRINITY_DN202934_c0_g1_i1	TRINITY_DN202934_c0_g1_	XP_021192487.1 uncharacterized protein LOC110377794 isoform X2 [Helicoverpa armigera]	XP_021192487.1	92.857	28	2	0	1040	1123	3	30	3.57e-07	56.6
TRINITY_DN202921_c0_g1_i1	TRINITY_DN202921_c0_g1_	XP_023336310.1 probable pyridoxal 5'-phosphate synthase subunit PDX2 [Eurytemora affinis]	XP_023336310.1	39.496	119	65	2	3	347	50	165	1.22e-20	89
TRINITY_DN202914_c0_g1_i1	TRINITY_DN202914_c0_g1_	XP_022832751.1 dynein heavy chain 5, axonemal [Spodoptera litura]	XP_022832751.1	99.699	332	1	0	2	997	449	780	0	671
TRINITY_DN202985_c0_g1_i1	TRINITY_DN202985_c0_g1_	PZC81817.1 hypothetical protein B5X24_HaOG212031 [Helicoverpa armigera]	PZC81817.1	100	45	0	0	949	815	33	77	6.24e-21	91.7
TRINITY_DN202987_c0_g1_i1	TRINITY_DN202987_c0_g1_	XP_022815015.1 uncharacterized protein LOC111348584 [Spodoptera litura]	XP_022815015.1	97.278	551	13	1	189	1841	1	549	0	961
TRINITY_DN202915_c0_g1_i1	TRINITY_DN202915_c0_g1_	XP_022815951.1 adult-specific cuticular protein ACP-20-like [Spodoptera litura]	XP_022815951.1	100	61	0	0	1	183	80	140	2.43e-34	121
TRINITY_DN202933_c0_g1_i1	TRINITY_DN202933_c0_g1_	XP_013196536.1 PREDICTED: protein charybde-like [Amyelois transitella]	XP_013196536.1	100	27	0	0	576	656	19	45	2.81e-08	58.2
TRINITY_DN202920_c0_g1_i1	TRINITY_DN202920_c0_g1_	XP_026728807.1 uncharacterized protein LOC113494593 [Trichoplusia ni]	XP_026728807.1	35.075	268	164	2	427	1230	599	856	1.32e-67	188
TRINITY_DN202940_c0_g1_i1	TRINITY_DN202940_c0_g1_	JAB62207.1 1-aminocyclopropane-1-carboxylate oxidase, partial [Anoplophora glabripennis]	JAB62207.1	30.864	81	50	1	324	82	68	142	1.15e-06	51.2
TRINITY_DN202986_c0_g1_i1	TRINITY_DN202986_c0_g1_	KOB74949.1 TB2/DP1, HVA22 family protein [Operophtera brumata]	KOB74949.1	92.593	27	2	0	448	528	2	28	4.23e-08	54.7
TRINITY_DN202993_c0_g1_i1	TRINITY_DN202993_c0_g1_	XP_022816666.1 larval cuticle protein LCP-17-like [Spodoptera litura]	XP_022816666.1	86.667	30	4	0	12	101	132	161	8.24e-09	58.9
TRINITY_DN202968_c0_g1_i1	TRINITY_DN202968_c0_g1_	XP_023940272.1 uncharacterized protein LOC112047391 [Bicyclus anynana]	XP_023940272.1	59.89	182	69	3	702	166	192	372	3.17e-92	236
TRINITY_DN202918_c0_g1_i1	TRINITY_DN202918_c0_g1_	XP_012260996.1 adenosine kinase 2 [Athalia rosae]	XP_012260996.1	67.925	53	17	0	422	264	291	343	1.58e-16	81.3
TRINITY_DN202941_c0_g1_i1	TRINITY_DN202941_c0_g1_	PCG73863.1 hypothetical protein B5V51_14226 [Heliothis virescens]	PCG73863.1	89.655	29	3	0	3	89	872	900	1.91e-09	60.1
TRINITY_DN202988_c0_g1_i1	TRINITY_DN202988_c0_g1_	OWR41294.1 polo kinase 4 [Danaus plexippus plexippus]	OWR41294.1	34.211	76	42	1	307	80	195	262	1.75e-06	51.6
TRINITY_DN202994_c0_g1_i1	TRINITY_DN202994_c0_g1_	XP_026738245.1 protein Wnt-10-like [Trichoplusia ni]	XP_026738245.1	97.674	43	1	0	1	129	115	157	5.1e-09	62
TRINITY_DN202911_c0_g1_i1	TRINITY_DN202911_c0_g1_	XP_022827733.1 lysyl oxidase homolog 3A [Spodoptera litura]	XP_022827733.1	91.784	499	39	1	408	1898	1	499	0	947
TRINITY_DN202958_c0_g1_i1	TRINITY_DN202958_c0_g1_	XP_022814637.1 serine/threonine-protein phosphatase 6 regulatory ankyrin repeat subunit A [Spodoptera litura]	XP_022814637.1	99.401	167	1	0	1293	793	1549	1715	2.66e-94	317
TRINITY_DN202950_c0_g1_i1	TRINITY_DN202950_c0_g1_	XP_022828506.1 irregular chiasm C-roughest protein-like isoform X3 [Spodoptera litura]	XP_022828506.1	89.286	28	3	0	84	1	325	352	1.46e-08	57.4
TRINITY_DN202995_c0_g1_i1	TRINITY_DN202995_c0_g1_	JAG25256.1 Elongation factor 2 [Lygus hesperus]	JAG25256.1	53.933	89	41	0	2	268	226	314	9.16e-27	107
TRINITY_DN203543_c0_g1_i1	TRINITY_DN203543_c0_g1_	XP_022831680.1 trypsin 5G1-like [Spodoptera litura]	XP_022831680.1	81.818	33	6	0	3	101	133	165	1.55e-06	55.1
TRINITY_DN203572_c0_g1_i1	TRINITY_DN203572_c0_g1_	PRD39585.1 pta [Nephila clavipes]	PRD39585.1	70.423	71	21	0	1	213	567	637	9.75e-26	105
TRINITY_DN203515_c0_g1_i1	TRINITY_DN203515_c0_g1_	XP_023935730.1 uncharacterized protein LOC112044210 [Bicyclus anynana]	XP_023935730.1	48.276	58	20	3	46	201	578	631	4.17e-09	45.8
TRINITY_DN203527_c0_g1_i1	TRINITY_DN203527_c0_g1_	RWS19687.1 puromycin-sensitive aminopeptidase-like protein, partial [Leptotrombidium deliense]	RWS19687.1	61.176	85	33	0	3	257	229	313	1.2e-32	121
TRINITY_DN203519_c0_g1_i1	TRINITY_DN203519_c0_g1_	XP_022822384.1 lipase member H-like [Spodoptera litura]	XP_022822384.1	93.103	29	2	0	1	87	96	124	7.21e-09	59.7
TRINITY_DN203526_c0_g1_i1	TRINITY_DN203526_c0_g1_	XP_022815370.1 inhibitor of growth protein 2 [Spodoptera litura]	XP_022815370.1	97.222	324	9	0	289	1260	1	324	1.95e-170	501
TRINITY_DN203558_c0_g1_i1	TRINITY_DN203558_c0_g1_	XP_003737767.1 PREDICTED: acylpyruvase FAHD1, mitochondrial [Galendromus occidentalis]	XP_003737767.1	60.938	64	25	0	13	204	83	146	5.42e-22	91.3
TRINITY_DN203567_c0_g1_i1	TRINITY_DN203567_c0_g1_	PZC75227.1 hypothetical protein B5X24_HaOG206534 [Helicoverpa armigera]	PZC75227.1	75.342	73	18	0	3	221	1007	1079	9.15e-38	121
TRINITY_DN203509_c0_g1_i1	TRINITY_DN203509_c0_g1_	XP_002068613.3 alanine--glyoxylate aminotransferase 2, mitochondrial isoform X2 [Drosophila willistoni]	XP_002068613.3	58.757	177	72	1	3	530	312	488	2.46e-58	196
TRINITY_DN203597_c0_g1_i1	TRINITY_DN203597_c0_g1_	PCG72510.1 hypothetical protein B5V51_742 [Heliothis virescens]	PCG72510.1	96.154	26	1	0	504	427	54	79	6.67e-07	52
TRINITY_DN203575_c0_g1_i1	TRINITY_DN203575_c0_g1_	ODN06007.1 SEC14-like protein 4 [Orchesella cincta]	ODN06007.1	36.842	76	47	1	231	455	57	132	4.46e-09	60.5
TRINITY_DN203576_c0_g1_i1	TRINITY_DN203576_c0_g1_	RVE45089.1 hypothetical protein evm_010277 [Chilo suppressalis]	RVE45089.1	55.172	58	26	0	284	111	523	580	2.54e-15	76.6
TRINITY_DN203530_c0_g1_i1	TRINITY_DN203530_c0_g1_	JAS79791.1 hypothetical protein g.1948, partial [Homalodisca liturata]	JAS79791.1	53.782	119	54	1	146	499	5	123	5.07e-37	136
TRINITY_DN203505_c0_g1_i1	TRINITY_DN203505_c0_g1_	ODM91631.1 tRNA 2'-phosphotransferase 1 [Orchesella cincta]	ODM91631.1	50	84	40	1	253	2	107	188	1.45e-20	87.8
TRINITY_DN203535_c0_g1_i1	TRINITY_DN203535_c0_g1_	BAM18998.1 muscle protein 20 [Papilio polytes]	BAM18998.1	93.75	32	2	0	613	708	121	152	1.35e-12	70.9
TRINITY_DN203552_c0_g1_i1	TRINITY_DN203552_c0_g1_	XP_022823149.1 uncharacterized protein LOC111354100 [Spodoptera litura]	XP_022823149.1	86.429	140	19	0	386	805	1	140	1.6e-78	241
TRINITY_DN203565_c0_g1_i1	TRINITY_DN203565_c0_g1_	XP_008547340.1 PREDICTED: cytochrome b5 [Microplitis demolitor]	XP_008547340.1	44.706	85	46	1	254	3	1	85	2.84e-21	87.8
TRINITY_DN203569_c0_g1_i1	TRINITY_DN203569_c0_g1_	XP_022821876.1 ARL14 effector protein [Spodoptera litura]	XP_022821876.1	95.05	101	5	0	225	527	1	101	1.82e-60	201
TRINITY_DN203510_c0_g1_i1	TRINITY_DN203510_c0_g1_	PCG77783.1 hypothetical protein B5V51_6329 [Heliothis virescens]	PCG77783.1	55.975	318	132	5	947	3	1	313	1.58e-108	330
TRINITY_DN203591_c0_g1_i1	TRINITY_DN203591_c0_g1_	XP_026747584.1 uncharacterized protein LOC113508699 [Trichoplusia ni]	XP_026747584.1	31.053	190	105	2	202	771	1	164	2.15e-12	70.5
TRINITY_DN201508_c0_g1_i1	TRINITY_DN201508_c0_g1_	XP_022830998.1 histone-lysine N-methyltransferase 2D-like [Spodoptera litura]	XP_022830998.1	64.792	409	63	9	336	1463	21	381	1.74e-72	253
TRINITY_DN201508_c1_g1_i1	TRINITY_DN201508_c1_g1_	KPJ00945.1 Epidermal growth factor receptor kinase substrate 8 [Papilio xuthus]	KPJ00945.1	89.655	29	3	0	88	2	437	465	1.3e-15	60.1
TRINITY_DN201515_c0_g1_i1	TRINITY_DN201515_c0_g1_	AEO33520.1 hypothetical protein, partial [Amblyomma maculatum]	AEO33520.1	33.953	215	119	7	663	25	140	333	2.61e-27	114
TRINITY_DN201584_c0_g1_i1	TRINITY_DN201584_c0_g1_	PCG74242.1 hypothetical protein B5V51_13613 [Heliothis virescens]	PCG74242.1	71.795	39	11	0	118	2	24	62	3.18e-09	62.4
TRINITY_DN201593_c0_g1_i1	TRINITY_DN201593_c0_g1_	JAV91162.1 hypothetical protein [Photinus pyralis]	JAV91162.1	55	120	50	1	349	2	5	124	2.13e-38	141
TRINITY_DN201535_c0_g1_i1	TRINITY_DN201535_c0_g1_	XP_022827394.1 THO complex subunit 3 [Spodoptera litura]	XP_022827394.1	98.784	329	4	0	1435	449	1	329	0	647
TRINITY_DN201562_c0_g1_i1	TRINITY_DN201562_c0_g1_	LAA08390.1 uncharacterized protein [Parasteatoda tepidariorum]	LAA08390.1	52.941	51	24	0	5	157	14	64	6.54e-09	53.1
TRINITY_DN201526_c0_g1_i1	TRINITY_DN201526_c0_g1_	XP_022819525.1 28S ribosomal protein S22, mitochondrial [Spodoptera litura]	XP_022819525.1	96.277	376	14	0	393	1520	1	376	0	697
TRINITY_DN201520_c0_g1_i1	TRINITY_DN201520_c0_g1_	XP_022816679.1 odorant receptor 10a-like [Spodoptera litura]	XP_022816679.1	96.429	224	8	0	851	180	187	410	3.13e-152	437
TRINITY_DN201563_c0_g1_i1	TRINITY_DN201563_c0_g1_	XP_022822331.1 6-pyruvoyl tetrahydrobiopterin synthase [Spodoptera litura]	XP_022822331.1	98.78	164	2	0	304	795	1	164	9.49e-116	337
TRINITY_DN201521_c0_g1_i1	TRINITY_DN201521_c0_g1_	XP_022818772.1 U4/U6 small nuclear ribonucleoprotein Prp3 [Spodoptera litura]	XP_022818772.1	93.677	427	24	2	4	1275	244	670	0	791
TRINITY_DN201544_c0_g1_i1	TRINITY_DN201544_c0_g1_	XP_014360677.1 PREDICTED: protein kibra isoform X3 [Papilio machaon]	XP_014360677.1	87.879	33	4	0	99	1	779	811	3.61e-09	62.8
TRINITY_DN201547_c0_g1_i1	TRINITY_DN201547_c0_g1_	XP_022827492.1 cytochrome P450 4d8-like [Spodoptera litura]	XP_022827492.1	85.185	27	4	0	1	81	305	331	9.66e-06	50.1
TRINITY_DN201539_c0_g1_i1	TRINITY_DN201539_c0_g1_	AEO32917.1 hypothetical protein, partial [Amblyomma maculatum]	AEO32917.1	58	100	42	0	3	302	72	171	1.67e-33	124
TRINITY_DN201587_c0_g1_i1	TRINITY_DN201587_c0_g1_	XP_026490422.1 mitochondrial import inner membrane translocase subunit Tim23 [Vanessa tameamea]	XP_026490422.1	100	28	0	0	821	904	71	98	5.16e-07	56.2
TRINITY_DN201596_c0_g1_i1	TRINITY_DN201596_c0_g1_	XP_022823921.1 uncharacterized protein LOC111354605 [Spodoptera litura]	XP_022823921.1	72.575	299	80	1	897	1	417	713	4.26e-142	427
TRINITY_DN201552_c0_g1_i1	TRINITY_DN201552_c0_g1_	XP_021192717.1 dual specificity mitogen-activated protein kinase kinase 6 [Helicoverpa armigera]	XP_021192717.1	100	27	0	0	351	431	77	103	2.26e-07	55.5
TRINITY_DN201553_c0_g1_i1	TRINITY_DN201553_c0_g1_	XP_023349769.1 proton myo-inositol cotransporter-like [Eurytemora affinis]	XP_023349769.1	35.644	101	65	0	1	303	413	513	8.22e-17	81.3
TRINITY_DN201567_c0_g1_i1	TRINITY_DN201567_c0_g1_	XP_022826879.1 uncharacterized protein LOC111356660 [Spodoptera litura]	XP_022826879.1	87	200	26	0	917	318	1	200	5.45e-101	303
TRINITY_DN212933_c0_g1_i1	TRINITY_DN212933_c0_g1_	JAN01373.1 60S ribosomal protein L10 [Daphnia magna]	JAN01373.1	95.798	119	5	0	357	1	74	192	1.86e-79	238
TRINITY_DN212911_c0_g1_i2	TRINITY_DN212911_c0_g1_	PZC79711.1 hypothetical protein B5X24_HaOG216019 [Helicoverpa armigera]	PZC79711.1	100	27	0	0	82	2	1746	1772	5.19e-09	61.6
TRINITY_DN212928_c0_g1_i1	TRINITY_DN212928_c0_g1_	JAC56950.1 UDP-glucose 6-dehydrogenase, partial [Bactrocera dorsalis]	JAC56950.1	72.727	132	36	0	33	428	6	137	6.11e-66	204
TRINITY_DN212996_c0_g1_i1	TRINITY_DN212996_c0_g1_	OWR44452.1 Vha100-2 isoform A [Danaus plexippus plexippus]	OWR44452.1	83.871	31	5	0	94	2	578	608	2.15e-08	57.4
TRINITY_DN212970_c0_g1_i1	TRINITY_DN212970_c0_g1_	XP_022823193.1 uncharacterized protein LOC111354134, partial [Spodoptera litura]	XP_022823193.1	62.903	62	19	1	174	1	122	183	3.8e-14	72.8
TRINITY_DN212960_c0_g1_i1	TRINITY_DN212960_c0_g1_	PZC83406.1 hypothetical protein B5X24_HaOG207789 [Helicoverpa armigera]	PZC83406.1	88.235	68	8	0	851	648	1	68	7.6e-29	127
TRINITY_DN212974_c0_g1_i1	TRINITY_DN212974_c0_g1_	JAV13946.1 putative kinesin-like protein [Nyssomyia neivai]	JAV13946.1	47.436	78	40	1	34	264	36	113	1.01e-18	85.9
TRINITY_DN212942_c0_g1_i1	TRINITY_DN212942_c0_g1_	XP_026493161.1 tropomyosin-1 isoform X2 [Vanessa tameamea]	XP_026493161.1	93.103	29	2	0	91	5	256	284	1.68e-09	62
TRINITY_DN212901_c0_g1_i1	TRINITY_DN212901_c0_g1_	XP_022816565.1 catalase-like [Spodoptera litura]	XP_022816565.1	81.159	69	13	0	206	412	164	232	2.56e-33	129
TRINITY_DN212945_c0_g1_i1	TRINITY_DN212945_c0_g1_	RVE50885.1 hypothetical protein evm_004452 [Chilo suppressalis]	RVE50885.1	48.438	64	33	0	10	201	320	383	1.75e-16	68.9
TRINITY_DN212941_c0_g1_i1	TRINITY_DN212941_c0_g1_	XP_015782683.1 traf2 and NCK-interacting protein kinase isoform X3 [Tetranychus urticae]	XP_015782683.1	96.154	26	1	0	79	2	22	47	9.02e-09	58.5
TRINITY_DN212988_c0_g1_i1	TRINITY_DN212988_c0_g1_	XP_021191605.1 protein tramtrack, beta isoform-like isoform X25 [Helicoverpa armigera]	XP_021191605.1	61.972	71	26	1	92	304	284	353	3.51e-17	89.7
TRINITY_DN212964_c0_g1_i1	TRINITY_DN212964_c0_g1_	PCG64168.1 hypothetical protein B5V51_11110 [Heliothis virescens]	PCG64168.1	88.889	27	3	0	1	81	19	45	1.65e-07	55.5
TRINITY_DN209866_c0_g1_i1	TRINITY_DN209866_c0_g1_	RVE46817.1 hypothetical protein evm_008525, partial [Chilo suppressalis]	RVE46817.1	63.889	36	13	0	373	266	31	66	7.48e-09	59.3
TRINITY_DN209875_c0_g1_i1	TRINITY_DN209875_c0_g1_	AHZ00193.1 sorbitol dehydrogenase, partial [Phasmatidae gen. 2 sp. 1 TRB-2010]	AHZ00193.1	45.946	74	39	1	2	223	107	179	3.51e-13	68.2
TRINITY_DN209816_c0_g1_i1	TRINITY_DN209816_c0_g1_	ASO98025.1 cytochrome p450 CYP354A14 [Spodoptera exigua]	ASO98025.1	100	28	0	0	85	2	178	205	9.3e-11	65.1
TRINITY_DN209844_c0_g1_i1	TRINITY_DN209844_c0_g1_	XP_026315895.1 phosphoinositide 3-kinase adapter protein 1 isoform X1 [Hyposmocoma kahamanoa]	XP_026315895.1	100	26	0	0	400	477	364	389	8.31e-07	54.7
TRINITY_DN209833_c0_g1_i1	TRINITY_DN209833_c0_g1_	XP_022819840.1 troponin C-like isoform X2 [Spodoptera litura]	XP_022819840.1	98.684	152	2	0	480	25	1	152	1.98e-100	293
TRINITY_DN209894_c0_g1_i1	TRINITY_DN209894_c0_g1_	XP_022824900.1 uncharacterized protein LOC111355332 [Spodoptera litura]	XP_022824900.1	61.29	93	34	1	175	453	1	91	6.59e-24	103
TRINITY_DN209809_c0_g1_i1	TRINITY_DN209809_c0_g1_	JAC56950.1 UDP-glucose 6-dehydrogenase, partial [Bactrocera dorsalis]	JAC56950.1	61.905	84	31	1	69	320	7	89	2.86e-31	114
TRINITY_DN209846_c0_g1_i1	TRINITY_DN209846_c0_g1_	XP_022837716.1 putative inorganic phosphate cotransporter [Spodoptera litura]	XP_022837716.1	96.154	26	1	0	79	2	481	506	2.32e-06	53.9
TRINITY_DN209892_c0_g1_i1	TRINITY_DN209892_c0_g1_	XP_022823038.1 putative neuropeptide precursor protein isoform X1 [Spodoptera litura]	XP_022823038.1	100	26	0	0	1043	1120	26	51	1.72e-07	60.1
TRINITY_DN209853_c0_g1_i1	TRINITY_DN209853_c0_g1_	XP_022831324.1 uncharacterized protein LOC111359861 [Spodoptera litura]	XP_022831324.1	38.202	178	97	5	568	1095	35	201	1.96e-13	78.6
TRINITY_DN209870_c0_g1_i1	TRINITY_DN209870_c0_g1_	PCG79656.1 hypothetical protein B5V51_14669 [Heliothis virescens]	PCG79656.1	100	28	0	0	2	85	52	79	1.58e-09	60.1
TRINITY_DN231448_c0_g1_i1	TRINITY_DN231448_c0_g1_	PCG63740.1 hypothetical protein B5V51_11790 [Heliothis virescens]	PCG63740.1	52.273	88	38	1	278	15	205	288	2.12e-14	73.9
TRINITY_DN231470_c0_g1_i1	TRINITY_DN231470_c0_g1_	XP_022814506.1 multidrug resistance-associated protein 7 [Spodoptera litura]	XP_022814506.1	100	21	0	0	2	64	271	291	2.29e-07	53.5
TRINITY_DN231456_c0_g1_i1	TRINITY_DN231456_c0_g1_	XP_022836424.1 glucose dehydrogenase [FAD, quinone]-like [Spodoptera litura]	XP_022836424.1	91.667	24	2	0	1	72	60	83	4.89e-06	50.8
TRINITY_DN231486_c0_g1_i1	TRINITY_DN231486_c0_g1_	RVE47952.1 hypothetical protein evm_007360 [Chilo suppressalis]	RVE47952.1	73.171	41	11	0	348	470	349	389	1.3e-14	65.9
TRINITY_DN231452_c0_g1_i1	TRINITY_DN231452_c0_g1_	JAT95102.1 putative lysophospholipase, partial [Amblyomma aureolatum]	JAT95102.1	35.644	101	63	1	360	64	188	288	3.7e-12	68.2
TRINITY_DN231468_c0_g1_i1	TRINITY_DN231468_c0_g1_	XP_022826973.1 uncharacterized protein LOC111356732 [Spodoptera litura]	XP_022826973.1	83.333	30	5	0	3	92	80	109	4.42e-09	55.8
TRINITY_DN211288_c0_g1_i1	TRINITY_DN211288_c0_g1_	XP_022828069.1 uncharacterized protein LOC111357556 [Spodoptera litura]	XP_022828069.1	82.759	29	3	1	83	3	19	47	4.41e-06	51.6
TRINITY_DN211281_c0_g1_i1	TRINITY_DN211281_c0_g1_	AEO36805.1 hypothetical protein [Amblyomma maculatum]	AEO36805.1	42.308	52	30	0	80	235	66	117	3.9e-08	53.9
TRINITY_DN211279_c1_g1_i1	TRINITY_DN211279_c1_g1_	ASV48992.1 flavin-dependent monooxygenase 2 [Spodoptera exigua]	ASV48992.1	90.323	31	3	0	307	215	361	391	4.74e-10	61.6
TRINITY_DN211252_c0_g1_i1	TRINITY_DN211252_c0_g1_	XP_022831710.1 leishmanolysin-like peptidase isoform X2 [Spodoptera litura]	XP_022831710.1	96	25	1	0	177	251	113	137	3.1e-08	55.8
TRINITY_DN211270_c0_g1_i1	TRINITY_DN211270_c0_g1_	XP_016970243.1 PREDICTED: sugar transporter SWEET1 [Drosophila rhopaloa]	XP_016970243.1	31.633	98	66	1	439	146	121	217	3.67e-12	68.2
TRINITY_DN211300_c0_g1_i1	TRINITY_DN211300_c0_g1_	PRD37213.1 gloA [Nephila clavipes]	PRD37213.1	43.636	55	31	0	2	166	64	118	1.33e-08	54.7
TRINITY_DN211256_c0_g1_i1	TRINITY_DN211256_c0_g1_	AUH25520.1 ORF 7 [Spodoptera frugiperda]	AUH25520.1	93.478	46	3	0	140	3	1	46	1.23e-21	94.4
TRINITY_DN211220_c0_g1_i1	TRINITY_DN211220_c0_g1_	XP_026324657.1 uncharacterized protein LOC113233692 [Hyposmocoma kahamanoa]	XP_026324657.1	53.846	78	35	1	3	236	181	257	1.15e-12	68.9
TRINITY_DN211283_c0_g1_i1	TRINITY_DN211283_c0_g1_	XP_017121921.1 PREDICTED: pyruvate kinase-like [Drosophila elegans]	XP_017121921.1	40	130	73	1	398	9	260	384	2.27e-17	84
TRINITY_DN211202_c0_g1_i1	TRINITY_DN211202_c0_g1_	XP_022822952.1 uncharacterized protein LOC111353955 [Spodoptera litura]	XP_022822952.1	90.625	32	3	0	139	234	9	40	2.23e-10	62.8
TRINITY_DN200887_c0_g1_i1	TRINITY_DN200887_c0_g1_	XP_014260726.1 uncharacterized protein LOC106673215 isoform X1 [Cimex lectularius]	XP_014260726.1	65.306	49	10	2	864	733	159	205	1.64e-08	62
TRINITY_DN200817_c0_g1_i1	TRINITY_DN200817_c0_g1_	XP_022829073.1 uncharacterized protein LOC111358255 [Spodoptera litura]	XP_022829073.1	90.704	355	28	5	472	1524	1	354	1.98e-156	478
TRINITY_DN200861_c0_g1_i1	TRINITY_DN200861_c0_g1_	JAT34113.1 hypothetical protein g.13678 [Graphocephala atropunctata]	JAT34113.1	42.038	314	165	4	1080	142	1	298	4e-77	248
TRINITY_DN200808_c0_g1_i1	TRINITY_DN200808_c0_g1_	XP_002431289.1 conserved hypothetical protein [Pediculus humanus corporis]	XP_002431289.1	30.108	93	57	1	255	1	757	849	4.11e-09	58.5
TRINITY_DN200827_c0_g1_i1	TRINITY_DN200827_c0_g1_	XP_022823018.1 stimulator of interferon genes protein-like [Spodoptera litura]	XP_022823018.1	85.46	337	47	1	524	1528	1	337	0	536
TRINITY_DN200838_c0_g1_i1	TRINITY_DN200838_c0_g1_	XP_022833263.1 SET and MYND domain-containing protein 4 isoform X1 [Spodoptera litura]	XP_022833263.1	92.667	750	55	0	2619	370	1	750	0	1386
TRINITY_DN200851_c0_g1_i1	TRINITY_DN200851_c0_g1_	XP_012524339.1 PREDICTED: uncharacterized protein LOC105829808, partial [Monomorium pharaonis]	XP_012524339.1	49.315	73	37	0	219	1	64	136	2.89e-16	77.8
TRINITY_DN200845_c0_g1_i1	TRINITY_DN200845_c0_g1_	XP_022833029.1 L-galactose dehydrogenase-like [Spodoptera litura]	XP_022833029.1	95.413	327	15	0	317	1297	1	327	0	656
TRINITY_DN200881_c0_g1_i1	TRINITY_DN200881_c0_g1_	BAO09565.1 kynurenine formamidase, partial [Papilio polytes]	BAO09565.1	74.359	39	10	0	119	3	124	162	5.66e-10	60.5
TRINITY_DN200805_c0_g1_i1	TRINITY_DN200805_c0_g1_	XP_015372817.1 PREDICTED: heterogeneous nuclear ribonucleoprotein Q isoform X1 [Diuraphis noxia]	XP_015372817.1	42.029	69	32	1	3	209	351	411	9.98e-10	59.3
TRINITY_DN200825_c0_g1_i1	TRINITY_DN200825_c0_g1_	XP_022826809.1 chymotrypsin-1-like [Spodoptera litura]	XP_022826809.1	64.082	245	86	2	734	3	21	264	1.11e-106	316
TRINITY_DN200874_c1_g1_i1	TRINITY_DN200874_c1_g1_	XP_022831169.1 alpha-(1,3)-fucosyltransferase C-like [Spodoptera litura]	XP_022831169.1	82.097	391	69	1	227	1396	2	392	0	689
TRINITY_DN200891_c0_g1_i1	TRINITY_DN200891_c0_g1_	XP_022829479.1 membrane-associated progesterone receptor component 1-like [Spodoptera litura]	XP_022829479.1	97.126	174	5	0	399	920	1	174	4.79e-117	342
TRINITY_DN200871_c0_g1_i1	TRINITY_DN200871_c0_g1_	PZC72976.1 hypothetical protein B5X24_HaOG210214 [Helicoverpa armigera]	PZC72976.1	82.474	97	17	0	33	323	29	125	3.22e-53	171
TRINITY_DN200875_c1_g1_i2	TRINITY_DN200875_c1_g1_	XP_022820602.1 protein cereblon-like [Spodoptera litura]	XP_022820602.1	90.361	166	15	1	427	924	1	165	4.37e-107	317
TRINITY_DN200888_c0_g1_i1	TRINITY_DN200888_c0_g1_	XP_022818614.1 snRNA-activating protein complex subunit 1-like isoform X1 [Spodoptera litura]	XP_022818614.1	81.293	433	77	2	1528	233	1	430	0	702
TRINITY_DN200846_c0_g1_i1	TRINITY_DN200846_c0_g1_	XP_022816127.1 cytochrome P450 4V2-like [Spodoptera litura]	XP_022816127.1	89.938	487	49	0	1958	498	14	500	0	901
TRINITY_DN200870_c0_g1_i1	TRINITY_DN200870_c0_g1_	XP_022829910.1 uncharacterized protein LOC111358799 [Spodoptera litura]	XP_022829910.1	95.067	223	11	0	2292	1624	22	244	1.6e-122	374
TRINITY_DN200843_c0_g1_i1	TRINITY_DN200843_c0_g1_	XP_022825989.1 pre-mRNA-splicing factor 18 [Spodoptera litura]	XP_022825989.1	98.563	348	5	0	125	1168	1	348	0	690
TRINITY_DN200859_c0_g1_i2	TRINITY_DN200859_c0_g1_	XP_022831801.1 coiled-coil domain-containing protein 86 [Spodoptera litura]	XP_022831801.1	97.458	118	3	0	79	432	45	162	2.85e-41	141
TRINITY_DN200863_c0_g1_i1	TRINITY_DN200863_c0_g1_	AHZ00158.1 pyruvate kinase, partial [Tepakiphasma ngatikuri]	AHZ00158.1	93.103	29	2	0	87	1	228	256	1.54e-08	58.5
TRINITY_DN200890_c0_g1_i1	TRINITY_DN200890_c0_g1_	XP_022815216.1 DNA repair protein RAD51 homolog 3 [Spodoptera litura]	XP_022815216.1	91.045	268	24	0	897	94	1	268	0	512
TRINITY_DN200880_c0_g1_i1	TRINITY_DN200880_c0_g1_	XP_022831832.1 protein bfr2-like [Spodoptera litura]	XP_022831832.1	49.865	371	168	6	1361	270	2	361	3.3e-70	234
TRINITY_DN200812_c0_g1_i1	TRINITY_DN200812_c0_g1_	JAN02635.1 Cytochrome c oxidase subunit 5B, mitochondrial, partial [Daphnia magna]	JAN02635.1	75	88	22	0	436	173	35	122	4.78e-45	150
TRINITY_DN200860_c0_g1_i1	TRINITY_DN200860_c0_g1_	XP_012524340.1 PREDICTED: thioredoxin-like [Monomorium pharaonis]	XP_012524340.1	33.333	93	59	2	597	319	16	105	5.77e-10	61.6
TRINITY_DN200831_c0_g1_i1	TRINITY_DN200831_c0_g1_	PZC78115.1 hypothetical protein B5X24_HaOG202566 [Helicoverpa armigera]	PZC78115.1	99.336	301	2	0	1742	840	1	301	0	584
TRINITY_DN200844_c0_g1_i1	TRINITY_DN200844_c0_g1_	XP_022832638.1 serine/threonine-protein kinase prp4 [Spodoptera litura]	XP_022832638.1	93.455	550	35	1	1355	3001	317	866	0	831
TRINITY_DN200328_c0_g1_i1	TRINITY_DN200328_c0_g1_	XP_003247527.1 PREDICTED: AP-1 complex subunit sigma-2 isoform X1 [Acyrthosiphon pisum]	XP_003247527.1	80.159	126	24	1	572	195	33	157	7.18e-67	207
TRINITY_DN200352_c0_g1_i1	TRINITY_DN200352_c0_g1_	XP_022827272.1 uncharacterized protein LOC111357011 [Spodoptera litura]	XP_022827272.1	88.601	193	21	1	491	1069	6	197	6.22e-106	331
TRINITY_DN200322_c0_g1_i1	TRINITY_DN200322_c0_g1_	XP_022820570.1 proteasome subunit alpha type-7-1 [Spodoptera litura]	XP_022820570.1	100	234	0	0	307	1008	1	234	3.77e-172	486
TRINITY_DN200398_c0_g1_i1	TRINITY_DN200398_c0_g1_	XP_023303502.1 putative isoaspartyl peptidase/L-asparaginase [Lucilia cuprina]	XP_023303502.1	37.267	161	99	1	602	126	28	188	1.25e-31	124
TRINITY_DN200377_c0_g1_i1	TRINITY_DN200377_c0_g1_	XP_022818381.1 probable peroxisomal membrane protein PEX13 [Spodoptera litura]	XP_022818381.1	100	27	0	0	83	3	188	214	4.41e-07	58.5
TRINITY_DN200375_c0_g1_i1	TRINITY_DN200375_c0_g1_	XP_022823832.1 uncharacterized protein LOC111354542 [Spodoptera litura]	XP_022823832.1	65.854	82	28	0	721	476	151	232	1.69e-23	104
TRINITY_DN200332_c0_g1_i1	TRINITY_DN200332_c0_g1_	AEO33575.1 hypothetical protein, partial [Amblyomma maculatum]	AEO33575.1	85.333	75	11	0	3	227	100	174	2.19e-41	140
TRINITY_DN200393_c0_g1_i1	TRINITY_DN200393_c0_g1_	XP_022825965.1 mediator of RNA polymerase II transcription subunit 4 [Spodoptera litura]	XP_022825965.1	99.58	238	1	0	152	865	1	238	1.36e-155	444
TRINITY_DN200333_c0_g1_i1	TRINITY_DN200333_c0_g1_	XP_022827539.1 DNA replication licensing factor Mcm6 [Spodoptera litura]	XP_022827539.1	99.267	818	6	0	2537	84	1	818	0	1661
TRINITY_DN200374_c0_g1_i1	TRINITY_DN200374_c0_g1_	LAB71775.1 GTP-binding protein, partial [Hirondellea gigas]	LAB71775.1	83.562	73	12	0	221	3	22	94	1.3e-38	133
TRINITY_DN200337_c0_g1_i1	TRINITY_DN200337_c0_g1_	ARA91599.1 cytochrome P450 monooxygenase [Pieris rapae]	ARA91599.1	96.552	29	1	0	2	88	475	503	4.13e-12	70.5
TRINITY_DN200392_c1_g1_i1	TRINITY_DN200392_c1_g1_	XP_022820849.1 uncharacterized protein LOC111352537 [Spodoptera litura]	XP_022820849.1	99.18	122	1	0	1258	893	1	122	8.45e-79	251
TRINITY_DN200334_c0_g1_i1	TRINITY_DN200334_c0_g1_	XP_022817133.1 fibrohexamerin-like [Spodoptera litura]	XP_022817133.1	85.398	226	33	0	1331	654	1	226	2.45e-141	410
TRINITY_DN200373_c0_g1_i2	TRINITY_DN200373_c0_g1_	ANI22014.1 UDP-glycosyltransferase 44A5 [Spodoptera exigua]	ANI22014.1	98.859	526	6	0	651	2228	1	526	0	1085
TRINITY_DN200362_c0_g1_i1	TRINITY_DN200362_c0_g1_	XP_022826838.1 zinc finger CCCH domain-containing protein 14 [Spodoptera litura]	XP_022826838.1	87.246	886	98	7	2836	200	1	878	0	1138
TRINITY_DN200330_c0_g1_i1	TRINITY_DN200330_c0_g1_	XP_022835071.1 vitellogenin-like [Spodoptera litura]	XP_022835071.1	79.714	419	85	0	2	1258	571	989	0	672
TRINITY_DN200348_c0_g1_i1	TRINITY_DN200348_c0_g1_	XP_026732099.1 splicing factor 3B subunit 6 [Trichoplusia ni]	XP_026732099.1	100	126	0	0	277	654	1	126	2.42e-83	259
TRINITY_DN200364_c0_g1_i1	TRINITY_DN200364_c0_g1_	PCG63270.1 hypothetical protein B5V51_12621 [Heliothis virescens]	PCG63270.1	94.253	87	5	0	177	437	90	176	1.81e-47	171
TRINITY_DN200307_c0_g1_i1	TRINITY_DN200307_c0_g1_	BAM17801.1 ribosomal protein L11 [Papilio xuthus]	BAM17801.1	99.485	194	1	0	656	75	1	194	3.96e-126	362
TRINITY_DN200355_c0_g1_i1	TRINITY_DN200355_c0_g1_	XP_022829103.1 rab proteins geranylgeranyltransferase component A 1 [Spodoptera litura]	XP_022829103.1	99.438	534	3	0	2755	1154	1	534	0	1054
TRINITY_DN200384_c0_g1_i1	TRINITY_DN200384_c0_g1_	XP_022817528.1 hypoxia-inducible factor 1-alpha-like isoform X2 [Spodoptera litura]	XP_022817528.1	96.407	167	6	0	736	1236	1	167	1.13e-89	298
TRINITY_DN200323_c0_g1_i1	TRINITY_DN200323_c0_g1_	XP_022832347.1 importin-7 isoform X2 [Spodoptera litura]	XP_022832347.1	97.132	1046	30	0	6264	3127	1	1046	0	1981
TRINITY_DN200399_c0_g1_i1	TRINITY_DN200399_c0_g1_	PZC78586.1 hypothetical protein B5X24_HaOG202045 [Helicoverpa armigera]	PZC78586.1	100	26	0	0	2	79	5	30	1.63e-06	51.2
TRINITY_DN200389_c0_g1_i1	TRINITY_DN200389_c0_g1_	PCG71229.1 hypothetical protein B5V51_2110 [Heliothis virescens]	PCG71229.1	88.099	1168	138	1	7027	3524	1	1167	0	1944
TRINITY_DN200324_c0_g1_i1	TRINITY_DN200324_c0_g1_	XP_022832503.1 ubiquitin-conjugating enzyme E2 G2 [Spodoptera litura]	XP_022832503.1	98.795	166	2	0	600	1097	1	166	6.17e-108	342
TRINITY_DN200345_c0_g1_i1	TRINITY_DN200345_c0_g1_	AEO33116.1 hypothetical protein, partial [Amblyomma maculatum]	AEO33116.1	49.275	138	68	2	2	412	84	220	1.69e-37	135
TRINITY_DN200397_c0_g1_i1	TRINITY_DN200397_c0_g1_	ARK19949.1 omega-conotoxin-like protein [Ampulex compressa]	ARK19949.1	50	58	27	1	293	120	4	59	1.57e-09	61.2
TRINITY_DN200391_c0_g1_i1	TRINITY_DN200391_c0_g1_	XP_022819440.1 NADH dehydrogenase [ubiquinone] 1 beta subcomplex subunit 11, mitochondrial [Spodoptera litura]	XP_022819440.1	94.326	141	7	1	495	917	1	140	2.04e-88	276
TRINITY_DN200309_c0_g1_i1	TRINITY_DN200309_c0_g1_	XP_022829102.1 proton-coupled amino acid transporter-like protein CG1139 [Spodoptera litura]	XP_022829102.1	90.385	104	10	0	29	340	352	455	2.31e-48	168
TRINITY_DN200331_c0_g1_i1	TRINITY_DN200331_c0_g1_	RVE43373.1 hypothetical protein evm_011958 [Chilo suppressalis]	RVE43373.1	95.906	171	3	2	1208	699	12	179	3.57e-112	336
TRINITY_DN200311_c0_g1_i2	TRINITY_DN200311_c0_g1_	XP_022821889.1 ATP synthase subunit g, mitochondrial [Spodoptera litura]	XP_022821889.1	98.99	99	1	0	413	117	1	99	2.72e-64	200
TRINITY_DN200344_c0_g1_i1	TRINITY_DN200344_c0_g1_	XP_013195826.1 PREDICTED: uncharacterized protein LOC106139038 [Amyelois transitella]	XP_013195826.1	53.061	245	107	2	970	236	145	381	2.17e-88	256
TRINITY_DN200314_c0_g1_i1	TRINITY_DN200314_c0_g1_	AVC68636.1 chemosensory protein 17 [Spodoptera exigua]	AVC68636.1	99.18	122	1	0	641	276	1	122	7.96e-54	175
TRINITY_DN200342_c0_g1_i1	TRINITY_DN200342_c0_g1_	ALS05017.1 hypothetical protein [Centropages dorsispinatus]	ALS05017.1	46.154	52	28	0	235	80	11	62	8.97e-11	58.2
TRINITY_DN200363_c0_g1_i1	TRINITY_DN200363_c0_g1_	XP_022820948.1 Krueppel homolog 1-like [Spodoptera litura]	XP_022820948.1	87.536	345	42	1	71	1105	3	346	0	591
TRINITY_DN200383_c0_g1_i2	TRINITY_DN200383_c0_g1_	OQR75677.1 hypothetical protein BIW11_08264 [Tropilaelaps mercedesae]	OQR75677.1	44.545	110	53	1	477	148	57	158	4.49e-14	72.4
TRINITY_DN200359_c0_g1_i1	TRINITY_DN200359_c0_g1_	XP_022816370.1 catalase-like [Spodoptera litura]	XP_022816370.1	98.089	157	3	0	473	3	248	404	2.48e-106	319
TRINITY_DN208517_c0_g1_i1	TRINITY_DN208517_c0_g1_	AUW70805.1 putative achaete scute target 1, partial [Ampedus sp. INB161]	AUW70805.1	67.308	104	34	0	312	1	29	132	9.13e-48	156
TRINITY_DN208513_c0_g1_i1	TRINITY_DN208513_c0_g1_	XP_022817981.1 coiled-coil domain-containing protein lobo-like [Spodoptera litura]	XP_022817981.1	83.146	89	13	2	83	346	1	88	1.64e-40	139
TRINITY_DN208529_c0_g1_i1	TRINITY_DN208529_c0_g1_	XP_022825495.1 V-type proton ATPase 116 kDa subunit a [Spodoptera litura]	XP_022825495.1	100	25	0	0	76	2	634	658	4.31e-09	60.8
TRINITY_DN208519_c0_g1_i1	TRINITY_DN208519_c0_g1_	XP_025831656.1 ATP synthase subunit alpha, mitochondrial-like [Agrilus planipennis]	XP_025831656.1	96.154	26	1	0	2	79	76	101	1.29e-07	55.1
TRINITY_DN208572_c0_g1_i1	TRINITY_DN208572_c0_g1_	AEO33588.1 hypothetical protein, partial [Amblyomma maculatum]	AEO33588.1	97.26	73	2	0	219	1	35	107	1.42e-44	149
TRINITY_DN208511_c0_g1_i1	TRINITY_DN208511_c0_g1_	XP_019869071.1 PREDICTED: transcription factor IIIA [Aethina tumida]	XP_019869071.1	60.417	48	19	0	145	2	24	71	9.57e-12	67.4
TRINITY_DN208537_c0_g1_i1	TRINITY_DN208537_c0_g1_	RVE40528.1 hypothetical protein evm_014821 [Chilo suppressalis]	RVE40528.1	90.323	31	3	0	94	2	14	44	2.91e-09	58.9
TRINITY_DN208508_c0_g1_i1	TRINITY_DN208508_c0_g1_	XP_022834293.1 uncharacterized protein LOC111362023 [Spodoptera litura]	XP_022834293.1	85.784	408	58	0	80	1303	1	408	0	608
TRINITY_DN208509_c0_g1_i1	TRINITY_DN208509_c0_g1_	AKD01729.1 alcohol dehydrogenase 7, partial [Helicoverpa armigera]	AKD01729.1	65	40	14	0	486	367	109	148	2.48e-07	55.1
TRINITY_DN204506_c0_g1_i1	TRINITY_DN204506_c0_g1_	XP_022828712.1 glucose dehydrogenase [FAD, quinone]-like [Spodoptera litura]	XP_022828712.1	82.039	206	37	0	732	115	375	580	6.22e-168	333
TRINITY_DN204553_c0_g1_i1	TRINITY_DN204553_c0_g1_	XP_022188095.1 protein Malvolio-like isoform X3 [Nilaparvata lugens]	XP_022188095.1	50.893	224	90	3	613	2	171	394	8.26e-64	213
TRINITY_DN204539_c0_g1_i1	TRINITY_DN204539_c0_g1_	XP_021199944.1 uncharacterized protein LOC110383478 [Helicoverpa armigera]	XP_021199944.1	47.436	156	82	0	4	471	14	169	2.46e-48	171
TRINITY_DN204564_c0_g1_i1	TRINITY_DN204564_c0_g1_	JAL51693.1 Histone lysine demethylase PHF8, partial [Daphnia magna]	JAL51693.1	61.644	73	28	0	219	1	140	212	2.56e-23	98.2
TRINITY_DN204522_c0_g1_i1	TRINITY_DN204522_c0_g1_	XP_022829585.1 MAP kinase-activating death domain protein [Spodoptera litura]	XP_022829585.1	96.552	29	1	0	888	802	1341	1369	9.63e-08	60.8
TRINITY_DN204578_c0_g1_i1	TRINITY_DN204578_c0_g1_	XP_013109470.1 PREDICTED: STAM-binding protein [Stomoxys calcitrans]	XP_013109470.1	54.386	57	25	1	51	221	277	332	1.04e-14	73.6
TRINITY_DN204526_c0_g1_i1	TRINITY_DN204526_c0_g1_	RWS11213.1 AP-1 complex subunit sigma-2-like protein [Dinothrombium tinctorium]	RWS11213.1	62.5	72	27	0	217	2	1	72	3.9e-27	102
TRINITY_DN204600_c0_g1_i1	TRINITY_DN204600_c0_g1_	XP_021194378.1 thioredoxin-like protein 1 [Helicoverpa armigera]	XP_021194378.1	79.412	34	7	0	104	3	210	243	1.2e-08	58.5
TRINITY_DN204536_c0_g1_i1	TRINITY_DN204536_c0_g1_	XP_022829888.1 cytosolic Fe-S cluster assembly factor NUBP1 homolog [Spodoptera litura]	XP_022829888.1	84.848	33	5	0	2	100	217	249	9.69e-11	65.1
TRINITY_DN204565_c0_g1_i1	TRINITY_DN204565_c0_g1_	XP_022830911.1 INO80 complex subunit C [Spodoptera litura]	XP_022830911.1	95.763	118	5	0	240	593	12	129	2.63e-78	239
TRINITY_DN204505_c0_g1_i1	TRINITY_DN204505_c0_g1_	XP_022825056.1 centaurin-gamma-1A isoform X1 [Spodoptera litura]	XP_022825056.1	100	24	0	0	286	357	710	733	7.04e-07	53.5
TRINITY_DN204541_c0_g1_i1	TRINITY_DN204541_c0_g1_	XP_022820226.1 receptor-type guanylate cyclase Gyc76C-like [Spodoptera litura]	XP_022820226.1	71.111	45	10	2	3	134	318	360	1.82e-08	57
TRINITY_DN204589_c0_g1_i1	TRINITY_DN204589_c0_g1_	KRT82593.1 Armadillo repeat containing protein [Oryctes borbonicus]	KRT82593.1	100	26	0	0	1	78	785	810	7.6e-09	64.3
TRINITY_DN210884_c0_g1_i1	TRINITY_DN210884_c0_g1_	XP_026493425.1 piggyBac transposable element-derived protein 2-like [Vanessa tameamea]	XP_026493425.1	59.74	154	51	2	174	611	437	587	9.25e-56	193
TRINITY_DN210820_c0_g1_i1	TRINITY_DN210820_c0_g1_	EDW84716.1 uncharacterized protein Dwil_GK12984 [Drosophila willistoni]	EDW84716.1	71.795	39	10	1	272	388	128	165	1.14e-09	61.6
TRINITY_DN210863_c0_g1_i1	TRINITY_DN210863_c0_g1_	PCG69579.1 hypothetical protein B5V51_3939, partial [Heliothis virescens]	PCG69579.1	100	27	0	0	2	82	122	148	6.2e-08	59.7
TRINITY_DN210889_c0_g1_i1	TRINITY_DN210889_c0_g1_	XP_026728700.1 U4/U6.U5 tri-snRNP-associated protein 2 [Trichoplusia ni]	XP_026728700.1	83.333	36	6	0	109	2	161	196	1.25e-11	68.2
TRINITY_DN210826_c0_g1_i1	TRINITY_DN210826_c0_g1_	AEO36612.1 hypothetical protein, partial [Amblyomma maculatum]	AEO36612.1	60	100	40	0	306	7	10	109	5.96e-37	129
TRINITY_DN210818_c0_g1_i1	TRINITY_DN210818_c0_g1_	LAB70882.1 60S ribosomal protein L6-1-like [Hirondellea gigas]	LAB70882.1	47.312	93	45	2	286	11	5	94	5.52e-13	68.9
TRINITY_DN210842_c0_g1_i1	TRINITY_DN210842_c0_g1_	XP_011549334.1 PREDICTED: protein yippee-like CG15309 isoform X2 [Plutella xylostella]	XP_011549334.1	56.25	80	35	0	263	24	45	124	1.16e-27	103
TRINITY_DN210803_c0_g1_i1	TRINITY_DN210803_c0_g1_	XP_017463230.1 PREDICTED: malonyl-[acyl-carrier protein] O-methyltransferase-like [Rhagoletis zephyria]	XP_017463230.1	56.757	74	32	0	5	226	139	212	6.5e-16	75.5
TRINITY_DN210866_c0_g1_i1	TRINITY_DN210866_c0_g1_	XP_021187144.1 eukaryotic translation initiation factor 3 subunit J [Helicoverpa armigera]	XP_021187144.1	100	28	0	0	544	461	92	119	1.09e-07	57
TRINITY_DN210848_c0_g1_i1	TRINITY_DN210848_c0_g1_	ROT80429.1 dnaJ-like subfamily B member 9 precursor [Penaeus vannamei]	ROT80429.1	70.909	55	16	0	166	2	22	76	1.92e-20	87
TRINITY_DN210861_c0_g1_i1	TRINITY_DN210861_c0_g1_	KOB66225.1 Uncharacterized protein OBRU01_22700 [Operophtera brumata]	KOB66225.1	68.657	67	20	1	245	48	11	77	1.79e-24	95.9
TRINITY_DN210859_c0_g1_i1	TRINITY_DN210859_c0_g1_	XP_013197430.1 PREDICTED: cytoplasmic FMR1-interacting protein-like, partial [Amyelois transitella]	XP_013197430.1	100	23	0	0	37	105	3	25	1.7e-07	52
TRINITY_DN210869_c0_g1_i1	TRINITY_DN210869_c0_g1_	XP_022821492.1 uncharacterized protein LOC111352974 [Spodoptera litura]	XP_022821492.1	87.879	33	4	0	325	423	1158	1190	1.89e-12	70.5
TRINITY_DN210847_c0_g1_i1	TRINITY_DN210847_c0_g1_	XP_022829667.1 short transient receptor potential channel 4-like [Spodoptera litura]	XP_022829667.1	73.643	129	32	2	3	386	71	198	7.97e-56	194
TRINITY_DN210882_c0_g1_i1	TRINITY_DN210882_c0_g1_	XP_022829103.1 rab proteins geranylgeranyltransferase component A 1 [Spodoptera litura]	XP_022829103.1	95.833	24	1	0	2	73	460	483	1.25e-06	53.5
TRINITY_DN226798_c0_g1_i1	TRINITY_DN226798_c0_g1_	XP_021185593.1 mitochondrial intermediate peptidase [Helicoverpa armigera]	XP_021185593.1	96.429	28	1	0	450	367	22	49	1.67e-09	62
TRINITY_DN226759_c0_g1_i1	TRINITY_DN226759_c0_g1_	ACY36894.1 reverse transcriptase, partial [Drosophila neomorpha]	ACY36894.1	57.241	145	62	0	3	437	76	220	1.79e-51	170
TRINITY_DN226767_c0_g1_i1	TRINITY_DN226767_c0_g1_	sp|Q2LTE0.1|SYDN2_SYNAS RecName: Full=Aspartate--tRNA(Asp/Asn) ligase 2; AltName: Full=Aspartyl-tRNA synthetase 2; Short=AspRS 2; AltName: Full=Non-discriminating aspartyl-tRNA synthetase 2; Short=ND-AspRS 2	sp|Q2LTE0.1|SYDN2_SYNAS	37.778	135	80	1	25	417	378	512	3.9e-27	112
TRINITY_DN226765_c0_g1_i1	TRINITY_DN226765_c0_g1_	ERL91242.1 hypothetical protein D910_08577 [Dendroctonus ponderosae]	ERL91242.1	73.529	34	9	0	102	1	51	84	2.46e-09	57.8
TRINITY_DN226735_c0_g1_i1	TRINITY_DN226735_c0_g1_	RVE40036.1 hypothetical protein evm_015314, partial [Chilo suppressalis]	RVE40036.1	48.718	78	31	2	209	3	262	339	1.46e-12	68.6
TRINITY_DN226702_c0_g1_i1	TRINITY_DN226702_c0_g1_	XP_022834103.1 uncharacterized protein LOC111361894 [Spodoptera litura]	XP_022834103.1	84.615	26	4	0	211	288	524	549	8.46e-08	55.1
TRINITY_DN226724_c0_g1_i1	TRINITY_DN226724_c0_g1_	XP_022825466.1 uncharacterized protein LOC111355672 [Spodoptera litura]	XP_022825466.1	59.375	96	34	2	335	60	547	641	8.49e-27	110
TRINITY_DN203706_c0_g1_i1	TRINITY_DN203706_c0_g1_	KPJ20896.1 hypothetical protein RR48_00730 [Papilio machaon]	KPJ20896.1	37.059	170	97	4	48	530	181	349	4.83e-17	87.4
TRINITY_DN203780_c0_g1_i1	TRINITY_DN203780_c0_g1_	XP_013184629.1 PREDICTED: myosin heavy chain 95F-like [Amyelois transitella]	XP_013184629.1	96.429	28	1	0	1	84	9	36	1.11e-08	59.3
TRINITY_DN203776_c0_g1_i1	TRINITY_DN203776_c0_g1_	XP_013187145.1 PREDICTED: uncharacterized protein LOC106132324 [Amyelois transitella]	XP_013187145.1	66.436	289	80	4	3	860	113	387	2.9e-137	399
TRINITY_DN203796_c0_g1_i1	TRINITY_DN203796_c0_g1_	XP_022820060.1 caspase Dronc [Spodoptera litura]	XP_022820060.1	93.333	30	2	0	309	398	234	263	5.25e-09	60.1
TRINITY_DN203707_c0_g1_i1	TRINITY_DN203707_c0_g1_	XP_023947892.1 dynein heavy chain 8, axonemal [Bicyclus anynana]	XP_023947892.1	96.053	76	3	0	230	3	2158	2233	2.92e-45	160
TRINITY_DN203716_c0_g1_i1	TRINITY_DN203716_c0_g1_	XP_022835455.1 dolichyl-diphosphooligosaccharide--protein glycosyltransferase subunit DAD1 [Spodoptera litura]	XP_022835455.1	98.246	57	1	0	341	511	1	57	1.07e-30	114
TRINITY_DN203773_c0_g1_i1	TRINITY_DN203773_c0_g1_	XP_018914179.1 PREDICTED: pectinesterase-like, partial [Bemisia tabaci]	XP_018914179.1	57.971	138	50	3	1	393	79	215	3.63e-49	164
TRINITY_DN203797_c0_g1_i1	TRINITY_DN203797_c0_g1_	XP_021194008.1 adenylyl cyclase-associated protein 1 isoform X1 [Helicoverpa armigera]	XP_021194008.1	95.833	24	1	0	1	72	456	479	8.95e-06	53.5
TRINITY_DN203708_c0_g1_i1	TRINITY_DN203708_c0_g1_	XP_011312246.1 PREDICTED: protein VAC14 homolog [Fopius arisanus]	XP_011312246.1	50	110	54	1	330	1	519	627	2.32e-28	114
TRINITY_DN203721_c0_g1_i1	TRINITY_DN203721_c0_g1_	ACO10943.1 Trafficking protein particle complex subunit 3 [Caligus rogercresseyi]	ACO10943.1	62.5	160	60	0	48	527	12	171	3.34e-67	211
TRINITY_DN203727_c0_g1_i1	TRINITY_DN203727_c0_g1_	XP_026320778.1 LOW QUALITY PROTEIN: uncharacterized protein LOC113230887 [Hyposmocoma kahamanoa]	XP_026320778.1	63.793	58	21	0	628	455	1408	1465	2.5e-15	81.3
TRINITY_DN203725_c0_g1_i1	TRINITY_DN203725_c0_g1_	XP_022833398.1 uncharacterized protein LOC111361260 [Spodoptera litura]	XP_022833398.1	63.095	84	31	0	2	253	194	277	8.03e-29	110
TRINITY_DN203789_c0_g1_i1	TRINITY_DN203789_c0_g1_	XP_022826747.1 fasciclin-2-like isoform X1 [Spodoptera litura]	XP_022826747.1	88	25	3	0	293	367	598	622	7.88e-06	50.4
TRINITY_DN203753_c0_g1_i1	TRINITY_DN203753_c0_g1_	XP_026314456.1 signal transducing adapter molecule 1 [Hyposmocoma kahamanoa]	XP_026314456.1	100	28	0	0	298	381	237	264	5.4e-13	71.2
TRINITY_DN203758_c0_g1_i1	TRINITY_DN203758_c0_g1_	XP_023950408.1 uncharacterized protein LOC112054750 [Bicyclus anynana]	XP_023950408.1	46.739	92	49	0	358	633	10	101	6.86e-19	90.5
TRINITY_DN203728_c0_g1_i1	TRINITY_DN203728_c0_g1_	AKT26491.1 chemosensory protein 16 [Spodoptera exigua]	AKT26491.1	100	122	0	0	497	132	1	122	1.5e-83	248
TRINITY_DN203733_c0_g1_i1	TRINITY_DN203733_c0_g1_	XP_022823576.1 hemicentin-2-like isoform X1 [Spodoptera litura]	XP_022823576.1	81.061	132	25	0	397	2	1527	1658	1.18e-68	230
TRINITY_DN203777_c0_g1_i1	TRINITY_DN203777_c0_g1_	XP_022837757.1 facilitated trehalose transporter Tret1 [Spodoptera litura]	XP_022837757.1	96	25	1	0	546	472	248	272	9.04e-07	55.1
TRINITY_DN203737_c0_g1_i1	TRINITY_DN203737_c0_g1_	XP_022820075.1 uncharacterized protein LOC111352018 [Spodoptera litura]	XP_022820075.1	84.211	228	35	1	829	149	1	228	1.13e-115	340
TRINITY_DN203785_c0_g1_i1	TRINITY_DN203785_c0_g1_	XP_013780397.1 cytochrome P450 1A1-like isoform X2 [Limulus polyphemus]	XP_013780397.1	36.306	157	98	2	476	9	267	422	2.57e-19	90.1
TRINITY_DN203726_c0_g1_i1	TRINITY_DN203726_c0_g1_	XP_022818701.1 dystonin isoform X20 [Spodoptera litura]	XP_022818701.1	100	29	0	0	503	417	5122	5150	2.13e-11	68.6
TRINITY_DN225231_c0_g1_i1	TRINITY_DN225231_c0_g1_	XP_013184045.1 PREDICTED: macrophage migration inhibitory factor-like [Amyelois transitella]	XP_013184045.1	81.818	33	6	0	350	448	86	118	1.18e-09	59.3
TRINITY_DN225247_c0_g1_i1	TRINITY_DN225247_c0_g1_	XP_022820313.1 rab GTPase-activating protein 1-like isoform X5 [Spodoptera litura]	XP_022820313.1	96.774	31	1	0	95	3	1	31	4.4e-10	66.2
TRINITY_DN225235_c0_g1_i1	TRINITY_DN225235_c0_g1_	JAA78346.1 membrane protein TMS1, partial [Pararge aegeria]	JAA78346.1	49.296	71	33	1	1	213	25	92	7.04e-16	73.9
TRINITY_DN225273_c0_g1_i1	TRINITY_DN225273_c0_g1_	XP_026330916.1 uncharacterized protein LOC113238295 [Hyposmocoma kahamanoa]	XP_026330916.1	93.023	43	3	0	2	130	3	45	1.67e-17	85.5
TRINITY_DN225259_c0_g1_i1	TRINITY_DN225259_c0_g1_	XP_013164348.1 PREDICTED: putative polypeptide N-acetylgalactosaminyltransferase 9 isoform X4 [Papilio xuthus]	XP_013164348.1	96.429	28	1	0	2	85	462	489	6.16e-12	67.4
TRINITY_DN225299_c0_g1_i1	TRINITY_DN225299_c0_g1_	XP_022816385.1 elongation of very long chain fatty acids protein AAEL008004-like [Spodoptera litura]	XP_022816385.1	100	28	0	0	529	612	21	48	1.3e-09	63.5
TRINITY_DN219262_c0_g1_i1	TRINITY_DN219262_c0_g1_	PZC79068.1 hypothetical protein B5X24_HaOG216883 [Helicoverpa armigera]	PZC79068.1	80	25	5	0	76	2	650	674	6.85e-06	49.7
TRINITY_DN219282_c0_g1_i1	TRINITY_DN219282_c0_g1_	JAG13782.1 Nuclear transport factor 2 [Lygus hesperus]	JAG13782.1	54.167	48	19	2	2	142	82	127	1.33e-07	52.4
TRINITY_DN219242_c0_g1_i1	TRINITY_DN219242_c0_g1_	XP_022823997.1 uncharacterized protein LOC111354692, partial [Spodoptera litura]	XP_022823997.1	71.429	49	14	0	149	3	120	168	8.99e-14	74.7
TRINITY_DN219300_c0_g1_i1	TRINITY_DN219300_c0_g1_	AID66681.1 putative peroxisomal acyl-CoA oxidase 1, partial [Agrotis segetum]	AID66681.1	90	30	3	0	248	337	1	30	1.15e-10	60.1
TRINITY_DN219219_c0_g1_i1	TRINITY_DN219219_c0_g1_	XP_012349804.1 PREDICTED: probable pseudouridine-5'-phosphatase [Apis florea]	XP_012349804.1	50	40	20	0	255	136	111	150	1.95e-06	49.7
TRINITY_DN219266_c0_g1_i1	TRINITY_DN219266_c0_g1_	KMQ84394.1 krab-a domain-containing protein, partial [Lasius niger]	KMQ84394.1	41.52	171	100	0	2	514	185	355	1.81e-39	144
TRINITY_DN219279_c0_g1_i1	TRINITY_DN219279_c0_g1_	JAB61504.1 putative small nuclear ribonucleoprotein Sm D1, partial [Anoplophora glabripennis]	JAB61504.1	69.697	99	29	1	1	294	8	106	5.86e-41	138
TRINITY_DN219215_c0_g1_i1	TRINITY_DN219215_c0_g1_	KPM05098.1 iron-sulfur cluster assembly enzyme ISCU, mitochondrial-like protein [Sarcoptes scabiei]	KPM05098.1	72.222	54	15	0	165	4	10	63	4.3e-24	94.4
TRINITY_DN219287_c0_g1_i1	TRINITY_DN219287_c0_g1_	XP_026749438.1 LOW QUALITY PROTEIN: putative U5 small nuclear ribonucleoprotein 200 kDa helicase [Galleria mellonella]	XP_026749438.1	96.296	27	1	0	82	2	1485	1511	5.47e-09	60.5
TRINITY_DN219226_c0_g1_i1	TRINITY_DN219226_c0_g1_	XP_026745145.1 uncharacterized protein LOC113506506 [Trichoplusia ni]	XP_026745145.1	66.355	107	36	0	275	595	175	281	1.01e-44	157
TRINITY_DN204744_c0_g1_i1	TRINITY_DN204744_c0_g1_	XP_022821147.1 uncharacterized protein LOC111352749 [Spodoptera litura]	XP_022821147.1	96.935	261	3	1	632	1414	1	256	0	519
TRINITY_DN204788_c0_g1_i1	TRINITY_DN204788_c0_g1_	XP_026321930.1 2-oxoisovalerate dehydrogenase subunit beta, mitochondrial isoform X3 [Hyposmocoma kahamanoa]	XP_026321930.1	44.444	72	37	1	217	2	5	73	6.2e-07	55.8
TRINITY_DN204708_c0_g1_i1	TRINITY_DN204708_c0_g1_	XP_014217185.1 NADH dehydrogenase [ubiquinone] 1 alpha subcomplex subunit 8 [Copidosoma floridanum]	XP_014217185.1	35.366	82	51	1	26	265	23	104	3.42e-12	65.1
TRINITY_DN204743_c0_g1_i1	TRINITY_DN204743_c0_g1_	ACO11647.1 FK506-binding protein 11 precursor [Caligus rogercresseyi]	ACO11647.1	53.425	73	34	0	5	223	105	177	3.13e-12	65.5
TRINITY_DN204713_c0_g1_i1	TRINITY_DN204713_c0_g1_	PZC86367.1 hypothetical protein B5X24_HaOG209086 [Helicoverpa armigera]	PZC86367.1	63.83	47	17	0	326	186	37	83	2.35e-08	61.2
TRINITY_DN204752_c0_g1_i1	TRINITY_DN204752_c0_g1_	JAC35317.1 putative peptidase c13 family [Amblyomma triste]	JAC35317.1	54.167	96	43	1	341	54	119	213	8.74e-31	119
TRINITY_DN204759_c0_g1_i1	TRINITY_DN204759_c0_g1_	JAN01546.1 putative Rab GDP dissociation inhibitor beta, partial [Daphnia magna]	JAN01546.1	74.074	54	13	1	173	15	43	96	1.88e-18	82
TRINITY_DN204761_c0_g1_i1	TRINITY_DN204761_c0_g1_	JAA85314.1 serine/threonine-protein kinase vrk, partial [Pararge aegeria]	JAA85314.1	75	36	9	0	1175	1282	33	68	2.51e-06	53.5
TRINITY_DN204738_c0_g1_i1	TRINITY_DN204738_c0_g1_	PCG71477.1 hypothetical protein B5V51_1806 [Heliothis virescens]	PCG71477.1	95.833	24	1	0	392	321	79	102	8.71e-07	53.5
TRINITY_DN204799_c0_g1_i1	TRINITY_DN204799_c0_g1_	JAT86950.1 hypothetical protein g.12088 [Pectinophora gossypiella]	JAT86950.1	92	25	2	0	505	431	135	159	3.08e-06	53.1
TRINITY_DN204778_c0_g1_i1	TRINITY_DN204778_c0_g1_	JAN01167.1 60S ribosomal protein L13a [Daphnia magna]	JAN01167.1	95.192	104	5	0	314	3	1	104	2.55e-61	192
TRINITY_DN204767_c0_g1_i1	TRINITY_DN204767_c0_g1_	OTF82139.1 myocyte-specific enhancer factor 2C-like protein [Euroglyphus maynei]	OTF82139.1	51.351	74	36	0	78	299	1	74	1.38e-17	79.3
TRINITY_DN204701_c0_g1_i1	TRINITY_DN204701_c0_g1_	XP_021190999.1 protein msta [Helicoverpa armigera]	XP_021190999.1	84.848	33	5	0	441	343	430	462	1.23e-07	56.6
TRINITY_DN204785_c0_g1_i1	TRINITY_DN204785_c0_g1_	XP_015521098.1 PREDICTED: spectrin beta chain isoform X6 [Neodiprion lecontei]	XP_015521098.1	50	82	39	1	4	243	2189	2270	6.13e-18	84
TRINITY_DN223620_c0_g1_i1	TRINITY_DN223620_c0_g1_	XP_022827579.1 uncharacterized protein LOC111357211 [Spodoptera litura]	XP_022827579.1	50.98	102	49	1	332	27	76	176	2.35e-28	108
TRINITY_DN223672_c0_g1_i1	TRINITY_DN223672_c0_g1_	JAP69480.1 hypothetical protein, partial [Ixodes ricinus]	JAP69480.1	51.613	62	30	0	188	3	1	62	2.2e-12	70.1
TRINITY_DN223686_c0_g1_i1	TRINITY_DN223686_c0_g1_	PCG69141.1 hypothetical protein B5V51_4465 [Heliothis virescens]	PCG69141.1	90	30	3	0	1	90	62	91	8.53e-09	58.5
TRINITY_DN223680_c0_g1_i1	TRINITY_DN223680_c0_g1_	RVE41082.1 hypothetical protein evm_014269 [Chilo suppressalis]	RVE41082.1	88.462	78	9	0	2	235	419	496	9.86e-43	155
TRINITY_DN223610_c0_g1_i1	TRINITY_DN223610_c0_g1_	XP_022827477.1 innexin inx7-like [Spodoptera litura]	XP_022827477.1	100	26	0	0	2	79	57	82	1.37e-09	61.2
TRINITY_DN223611_c0_g1_i1	TRINITY_DN223611_c0_g1_	XP_022817100.1 LHFPL tetraspan subfamily member 2a protein [Spodoptera litura]	XP_022817100.1	100	27	0	0	246	326	174	200	2.1e-07	53.9
TRINITY_DN223664_c0_g1_i1	TRINITY_DN223664_c0_g1_	XP_022831048.1 uncharacterized protein LOC111359682 [Spodoptera litura]	XP_022831048.1	63.333	120	43	1	4	363	280	398	9.85e-39	146
TRINITY_DN219820_c0_g1_i1	TRINITY_DN219820_c0_g1_	KOB65298.1 ATP-dependent RNA helicase, partial [Operophtera brumata]	KOB65298.1	86.207	29	4	0	1	87	529	557	7.5e-07	54.3
TRINITY_DN219862_c0_g1_i1	TRINITY_DN219862_c0_g1_	PZC71953.1 hypothetical protein B5X24_HaOG212233 [Helicoverpa armigera]	PZC71953.1	88	25	3	0	77	3	148	172	1.6e-06	52.8
TRINITY_DN219852_c0_g1_i1	TRINITY_DN219852_c0_g1_	PRD21973.1 Glycerol-3-phosphate dehydrogenase [Nephila clavipes]	PRD21973.1	38.158	76	47	0	2	229	26	101	5.9e-11	63.2
TRINITY_DN219896_c0_g1_i1	TRINITY_DN219896_c0_g1_	XP_022829294.1 uncharacterized protein LOC111358406 [Spodoptera litura]	XP_022829294.1	92.857	126	9	0	442	65	394	519	1.72e-74	237
TRINITY_DN219841_c0_g1_i1	TRINITY_DN219841_c0_g1_	XP_022821656.1 trypsin, alkaline B-like [Spodoptera litura]	XP_022821656.1	85.294	136	19	1	2	406	96	231	4.61e-79	239
TRINITY_DN219830_c0_g1_i1	TRINITY_DN219830_c0_g1_	XP_021197254.1 palmitoyltransferase ZDHHC6-like isoform X1 [Helicoverpa armigera]	XP_021197254.1	87.5	24	3	0	292	221	316	339	1.01e-06	52
TRINITY_DN221657_c0_g1_i1	TRINITY_DN221657_c0_g1_	XP_022827896.1 protein unc-13 homolog 4B isoform X4 [Spodoptera litura]	XP_022827896.1	96.154	26	1	0	541	464	989	1014	7.86e-08	58.5
TRINITY_DN221621_c0_g1_i1	TRINITY_DN221621_c0_g1_	JAS41678.1 hypothetical protein g.38566, partial [Cuerna arida]	JAS41678.1	54.386	114	51	1	604	263	40	152	1.52e-36	131
TRINITY_DN221652_c0_g1_i1	TRINITY_DN221652_c0_g1_	XP_026821867.1 glycogen phosphorylase isoform X1 [Rhopalosiphum maidis]	XP_026821867.1	42.718	103	54	3	473	171	737	836	5.69e-17	84.3
TRINITY_DN221655_c0_g1_i1	TRINITY_DN221655_c0_g1_	RVE50378.1 hypothetical protein evm_004915 [Chilo suppressalis]	RVE50378.1	100	23	0	0	69	1	18	40	4.47e-08	55.8
TRINITY_DN221680_c0_g1_i1	TRINITY_DN221680_c0_g1_	JAR96807.1 propionyl-CoA carboxylase, partial [Triatoma infestans]	JAR96807.1	65.116	86	30	0	285	28	78	163	1.26e-32	117
TRINITY_DN221607_c0_g1_i1	TRINITY_DN221607_c0_g1_	JAK98030.1 Nucleoside diphosphate kinase A, partial [Daphnia magna]	JAK98030.1	75.969	129	31	0	17	403	1	129	3.24e-68	208
TRINITY_DN221641_c0_g1_i1	TRINITY_DN221641_c0_g1_	PZC80998.1 hypothetical protein B5X24_HaOG213652 [Helicoverpa armigera]	PZC80998.1	76.667	30	7	0	217	306	279	308	3e-06	50.8
TRINITY_DN221674_c0_g1_i1	TRINITY_DN221674_c0_g1_	XP_013775324.1 putative oxidoreductase GLYR1 homolog [Limulus polyphemus]	XP_013775324.1	51.295	193	94	0	106	684	234	426	3.96e-63	211
TRINITY_DN221700_c0_g1_i1	TRINITY_DN221700_c0_g1_	XP_022816441.1 cuticle protein 19-like [Spodoptera litura]	XP_022816441.1	97.101	138	4	0	104	517	1	138	1.41e-94	277
TRINITY_DN221629_c0_g1_i1	TRINITY_DN221629_c0_g1_	XP_022828712.1 glucose dehydrogenase [FAD, quinone]-like [Spodoptera litura]	XP_022828712.1	90.278	72	7	0	217	2	161	232	4.17e-40	144
TRINITY_DN221673_c0_g1_i1	TRINITY_DN221673_c0_g1_	JAA59274.1 Putative multifunctional chaperone 14-3-3 family [Rhipicephalus pulchellus]	JAA59274.1	82	50	8	1	1	147	204	253	2.61e-16	77.4
TRINITY_DN221659_c0_g1_i1	TRINITY_DN221659_c0_g1_	PZC80783.1 hypothetical protein B5X24_HaOG214007 [Helicoverpa armigera]	PZC80783.1	37.288	59	37	0	179	3	48	106	5.66e-08	55.1
TRINITY_DN221633_c0_g1_i1	TRINITY_DN221633_c0_g1_	PZC76890.1 hypothetical protein B5X24_HaOG204029 [Helicoverpa armigera]	PZC76890.1	66.667	33	11	0	105	7	13	45	8.57e-07	52
TRINITY_DN213169_c0_g1_i1	TRINITY_DN213169_c0_g1_	JAT26297.1 hypothetical protein g.39359, partial [Graphocephala atropunctata]	JAT26297.1	72.308	65	18	0	2	196	149	213	2.36e-13	68.6
TRINITY_DN213123_c0_g1_i1	TRINITY_DN213123_c0_g1_	XP_022120677.1 zinc finger BED domain-containing protein 4-like [Pieris rapae]	XP_022120677.1	76.271	118	28	0	6	359	135	252	1.19e-52	181
TRINITY_DN213165_c0_g1_i1	TRINITY_DN213165_c0_g1_	JAA77995.1 endonuclease and reverse transcriptase-like protein, partial [Pararge aegeria]	JAA77995.1	60	50	20	0	170	21	143	192	6.98e-08	54.7
TRINITY_DN213134_c0_g1_i1	TRINITY_DN213134_c0_g1_	AEO32510.1 hypothetical protein, partial [Amblyomma maculatum]	AEO32510.1	45.614	114	48	4	96	395	5	118	7e-20	85.5
TRINITY_DN213164_c0_g1_i1	TRINITY_DN213164_c0_g1_	XP_026736358.1 piggyBac transposable element-derived protein 4-like [Trichoplusia ni]	XP_026736358.1	52.941	51	21	1	146	3	117	167	3.33e-06	52.8
TRINITY_DN213145_c0_g1_i1	TRINITY_DN213145_c0_g1_	XP_022247812.1 tyrosine-protein phosphatase Lar-like isoform X6 [Limulus polyphemus]	XP_022247812.1	51.389	72	32	2	3	215	1562	1631	1.5e-17	81.6
TRINITY_DN213126_c0_g1_i1	TRINITY_DN213126_c0_g1_	XP_026733955.1 ropporin-1-like protein, partial [Trichoplusia ni]	XP_026733955.1	94.643	56	3	0	170	3	1	56	5.49e-31	115
TRINITY_DN213133_c0_g1_i1	TRINITY_DN213133_c0_g1_	XP_022251025.1 histone acetyltransferase KAT6B-like [Limulus polyphemus]	XP_022251025.1	70.423	71	20	1	238	26	425	494	1.38e-24	102
TRINITY_DN213190_c0_g1_i1	TRINITY_DN213190_c0_g1_	XP_021188552.1 chondroitin sulfate synthase 2 [Helicoverpa armigera]	XP_021188552.1	87.5	32	3	1	1003	911	183	214	5.74e-07	58.9
TRINITY_DN213199_c0_g1_i1	TRINITY_DN213199_c0_g1_	XP_019864783.1 PREDICTED: pyrimidodiazepine synthase-like [Aethina tumida]	XP_019864783.1	30.978	184	111	7	656	135	32	209	2.61e-09	62
TRINITY_DN211487_c0_g1_i1	TRINITY_DN211487_c0_g1_	PCG64910.1 hypothetical protein B5V51_9933 [Heliothis virescens]	PCG64910.1	96.296	27	1	0	408	328	302	328	9.85e-12	68.2
TRINITY_DN211411_c0_g1_i1	TRINITY_DN211411_c0_g1_	XP_021191665.1 mediator of RNA polymerase II transcription subunit 29 [Helicoverpa armigera]	XP_021191665.1	86.667	30	4	0	449	360	96	125	1.83e-09	60.5
TRINITY_DN211441_c0_g1_i1	TRINITY_DN211441_c0_g1_	JAN01043.1 Elongation factor 1-gamma, partial [Daphnia magna]	JAN01043.1	81.522	92	17	0	15	290	2	93	4.64e-48	164
TRINITY_DN211469_c0_g1_i1	TRINITY_DN211469_c0_g1_	XP_018916696.1 PREDICTED: glucan endo-1,3-beta-glucosidase, basic vacuolar isoform-like [Bemisia tabaci]	XP_018916696.1	33.766	154	100	2	4	462	52	204	5.71e-24	101
TRINITY_DN211402_c0_g1_i1	TRINITY_DN211402_c0_g1_	PCG64681.1 hypothetical protein B5V51_10302, partial [Heliothis virescens]	PCG64681.1	96.552	29	1	0	637	551	142	170	3.43e-09	61.2
TRINITY_DN211435_c0_g1_i1	TRINITY_DN211435_c0_g1_	XP_026746335.1 ubiquitin-protein ligase E3A [Trichoplusia ni]	XP_026746335.1	92	25	2	0	475	401	487	511	9.63e-06	51.6
TRINITY_DN211453_c0_g1_i1	TRINITY_DN211453_c0_g1_	JAV46695.1 putative copia-type polyprotein, partial [Aedes albopictus]	JAV46695.1	32.804	189	126	1	504	1070	178	365	9.38e-30	121
TRINITY_DN211471_c0_g1_i1	TRINITY_DN211471_c0_g1_	XP_018567257.1 piggyBac transposable element-derived protein 4-like [Anoplophora glabripennis]	XP_018567257.1	39.623	106	56	2	1	312	291	390	8.51e-16	80.1
TRINITY_DN211401_c0_g1_i1	TRINITY_DN211401_c0_g1_	JAG73049.1 GrpE, mitochondrial [Fopius arisanus]	JAG73049.1	55.696	79	35	0	1	237	147	225	2.41e-21	91.7
TRINITY_DN211405_c0_g1_i1	TRINITY_DN211405_c0_g1_	RVE40611.1 hypothetical protein evm_014739 [Chilo suppressalis]	RVE40611.1	53.704	54	20	3	14	166	657	708	5.09e-06	44.3
TRINITY_DN215115_c0_g1_i1	TRINITY_DN215115_c0_g1_	CDW37926.1 hypothetical protein [Lepeophtheirus salmonis]	CDW37926.1	50	48	24	0	248	105	728	775	1.38e-07	53.9
TRINITY_DN215105_c0_g1_i1	TRINITY_DN215105_c0_g1_	LAB69391.1 cycloartenol-C-24-methyltransferase [Hirondellea gigas]	LAB69391.1	47.222	72	38	0	3	218	56	127	9.31e-15	73.6
TRINITY_DN215174_c0_g1_i1	TRINITY_DN215174_c0_g1_	AEO33640.1 hypothetical protein, partial [Amblyomma maculatum]	AEO33640.1	84.615	78	12	0	4	237	75	152	2.42e-40	136
TRINITY_DN215107_c0_g1_i1	TRINITY_DN215107_c0_g1_	XP_013162491.1 PREDICTED: uncharacterized protein LOC106113978 [Papilio xuthus]	XP_013162491.1	83.333	36	6	0	110	3	179	214	2.05e-12	67.4
TRINITY_DN215145_c0_g1_i1	TRINITY_DN215145_c0_g1_	JAA79391.1 endonuclease-reverse transcriptase, partial [Pararge aegeria]	JAA79391.1	53.846	52	23	1	188	33	1	51	2.84e-07	51.6
TRINITY_DN215186_c0_g1_i1	TRINITY_DN215186_c0_g1_	XP_022829109.1 uncharacterized protein LOC111358277 [Spodoptera litura]	XP_022829109.1	96.429	28	1	0	1	84	340	367	2.29e-09	60.5
TRINITY_DN215158_c0_g1_i1	TRINITY_DN215158_c0_g1_	JAN84631.1 hypothetical protein, partial [Daphnia magna]	JAN84631.1	72.059	68	19	0	25	228	428	495	4.4e-21	92
TRINITY_DN215121_c0_g1_i1	TRINITY_DN215121_c0_g1_	PZC71714.1 hypothetical protein B5X24_HaOG212599 [Helicoverpa armigera]	PZC71714.1	79.412	34	7	0	102	1	236	269	1.41e-07	55.8
TRINITY_DN215169_c0_g1_i1	TRINITY_DN215169_c0_g1_	XP_019757831.1 PREDICTED: zinc finger BED domain-containing protein 4 [Dendroctonus ponderosae]	XP_019757831.1	48.804	209	85	4	598	2	680	876	2.19e-59	206
TRINITY_DN215110_c0_g1_i1	TRINITY_DN215110_c0_g1_	KMQ93611.1 threonyl-trna cytoplasmic [Lasius niger]	KMQ93611.1	57.333	75	30	1	3	227	99	171	5.44e-22	94.4
TRINITY_DN215116_c0_g1_i1	TRINITY_DN215116_c0_g1_	XP_021183035.1 high affinity cAMP-specific and IBMX-insensitive 3',5'-cyclic phosphodiesterase 8 isoform X5 [Helicoverpa armigera]	XP_021183035.1	98.182	55	1	0	166	2	1	55	8.49e-06	52.4
TRINITY_DN230347_c0_g1_i1	TRINITY_DN230347_c0_g1_	XP_022820435.1 peptidyl-prolyl cis-trans isomerase B-like isoform X1 [Spodoptera litura]	XP_022820435.1	100	25	0	0	438	364	134	158	9.16e-08	56.2
TRINITY_DN221943_c0_g1_i1	TRINITY_DN221943_c0_g1_	XP_022829658.1 N-acetylgalactosaminyltransferase 6-like [Spodoptera litura]	XP_022829658.1	86.957	23	3	0	250	182	488	510	6.34e-08	55.1
TRINITY_DN221958_c0_g1_i1	TRINITY_DN221958_c0_g1_	XP_015125598.1 PREDICTED: methyl-accepting chemotaxis protein III-like [Diachasma alloeum]	XP_015125598.1	60.317	63	25	0	32	220	436	498	9.69e-07	52
TRINITY_DN221982_c0_g1_i1	TRINITY_DN221982_c0_g1_	XP_026724768.1 piggyBac transposable element-derived protein 3-like [Trichoplusia ni]	XP_026724768.1	84	75	12	0	66	290	17	91	4.7e-31	121
TRINITY_DN221994_c0_g1_i1	TRINITY_DN221994_c0_g1_	XP_022820560.1 carnitine O-acetyltransferase-like isoform X1 [Spodoptera litura]	XP_022820560.1	82.759	29	5	0	325	411	16	44	2.91e-08	58.2
TRINITY_DN221920_c0_g1_i1	TRINITY_DN221920_c0_g1_	XP_022818933.1 PR domain zinc finger protein 5-like isoform X4 [Spodoptera litura]	XP_022818933.1	65.55	209	69	1	81	698	177	385	1.06e-91	286
TRINITY_DN221998_c0_g1_i1	TRINITY_DN221998_c0_g1_	XP_011549726.1 PREDICTED: LDLR chaperone boca [Plutella xylostella]	XP_011549726.1	100	26	0	0	285	362	129	154	8.41e-09	57.4
TRINITY_DN221954_c0_g1_i1	TRINITY_DN221954_c0_g1_	XP_014204516.1 serine/threonine-protein phosphatase 2A regulatory subunit B'' subunit gamma [Copidosoma floridanum]	XP_014204516.1	65.385	52	18	0	12	167	388	439	1.95e-16	80.1
TRINITY_DN221980_c0_g1_i1	TRINITY_DN221980_c0_g1_	PRD38217.1 murC [Nephila clavipes]	PRD38217.1	58.75	80	33	0	1	240	31	110	8.59e-11	62.8
TRINITY_DN217547_c0_g1_i1	TRINITY_DN217547_c0_g1_	JAA77995.1 endonuclease and reverse transcriptase-like protein, partial [Pararge aegeria]	JAA77995.1	43.548	62	25	1	106	261	42	103	5.5e-07	50.1
TRINITY_DN217543_c0_g1_i1	TRINITY_DN217543_c0_g1_	PCG69367.1 hypothetical protein B5V51_4193 [Heliothis virescens]	PCG69367.1	45.238	210	114	1	54	680	48	257	5.63e-56	195
TRINITY_DN217517_c0_g1_i1	TRINITY_DN217517_c0_g1_	XP_022817736.1 insecticyanin-A-like [Spodoptera litura]	XP_022817736.1	75	36	9	0	482	375	9	44	8.72e-10	62
TRINITY_DN217509_c0_g1_i1	TRINITY_DN217509_c0_g1_	XP_013183024.1 PREDICTED: 39S ribosomal protein L9, mitochondrial isoform X1 [Amyelois transitella]	XP_013183024.1	77.419	31	7	0	262	354	194	224	8.06e-07	52.8
TRINITY_DN217542_c0_g1_i1	TRINITY_DN217542_c0_g1_	XP_013773265.1 synaptosomal-associated protein 25-like isoform X1 [Limulus polyphemus]	XP_013773265.1	66	50	17	0	124	273	16	65	5.73e-14	70.5
TRINITY_DN217510_c0_g1_i1	TRINITY_DN217510_c0_g1_	XP_022830392.1 protein LSM14 homolog A [Spodoptera litura]	XP_022830392.1	100	26	0	0	3	80	398	423	9.11e-10	61.2
TRINITY_DN217600_c0_g1_i1	TRINITY_DN217600_c0_g1_	XP_026495784.1 toll-interacting protein-like [Vanessa tameamea]	XP_026495784.1	100	27	0	0	295	375	11	37	1.19e-09	59.7
TRINITY_DN217549_c0_g1_i1	TRINITY_DN217549_c0_g1_	XP_022826232.1 phosphoglycerate kinase [Spodoptera litura]	XP_022826232.1	100	27	0	0	373	453	296	322	7.71e-08	57.4
TRINITY_DN217532_c0_g1_i1	TRINITY_DN217532_c0_g1_	XP_026741108.1 protein groucho-like isoform X8 [Trichoplusia ni]	XP_026741108.1	100	28	0	0	2	85	231	258	1.25e-08	62.4
TRINITY_DN203071_c0_g1_i1	TRINITY_DN203071_c0_g1_	XP_011565663.1 PREDICTED: ATP-dependent Clp protease proteolytic subunit 2, mitochondrial [Plutella xylostella]	XP_011565663.1	33.333	96	63	1	2	289	100	194	4.35e-07	55.5
TRINITY_DN203064_c0_g1_i1	TRINITY_DN203064_c0_g1_	XP_022824548.1 pancreatic triacylglycerol lipase-like [Spodoptera litura]	XP_022824548.1	92	150	12	0	467	18	82	231	3.32e-82	251
TRINITY_DN203011_c0_g1_i1	TRINITY_DN203011_c0_g1_	XP_022185269.1 probable serine/threonine-protein kinase PBL3 [Nilaparvata lugens]	XP_022185269.1	52.941	68	30	2	31	228	399	466	6.25e-14	71.6
TRINITY_DN203043_c0_g1_i1	TRINITY_DN203043_c0_g1_	XP_022833095.1 uncharacterized protein LOC111361007 [Spodoptera litura]	XP_022833095.1	88.034	234	25	1	297	989	1	234	1.58e-137	396
TRINITY_DN203001_c0_g1_i1	TRINITY_DN203001_c0_g1_	PZC85005.1 hypothetical protein B5X24_HaOG203326 [Helicoverpa armigera]	PZC85005.1	100	72	0	0	194	409	9	80	4.46e-43	146
TRINITY_DN203031_c0_g1_i1	TRINITY_DN203031_c0_g1_	PZC78114.1 hypothetical protein B5X24_HaOG202565 [Helicoverpa armigera]	PZC78114.1	92.857	28	2	0	503	420	165	192	3.2e-07	55.5
TRINITY_DN203005_c0_g1_i1	TRINITY_DN203005_c0_g1_	AIR09770.1 chymotrypsin-like serine protease precursor, partial [Spodoptera frugiperda]	AIR09770.1	83.077	195	33	0	2	586	85	279	1.04e-113	332
TRINITY_DN203044_c0_g1_i1	TRINITY_DN203044_c0_g1_	AHN95657.1 GSK-3beta [Helicoverpa armigera]	AHN95657.1	89.744	39	4	0	992	876	279	317	3.76e-13	76.3
TRINITY_DN203003_c0_g1_i1	TRINITY_DN203003_c0_g1_	XP_018006178.1 PREDICTED: GTP-binding protein TypA/BipA-like [Hyalella azteca]	XP_018006178.1	43.75	48	27	0	3	146	447	494	2.39e-08	55.5
TRINITY_DN203061_c0_g1_i1	TRINITY_DN203061_c0_g1_	XP_022832948.1 uncharacterized protein LOC111360887 [Spodoptera litura]	XP_022832948.1	41.282	390	181	14	1178	30	1	349	3.33e-66	223
TRINITY_DN203079_c0_g1_i1	TRINITY_DN203079_c0_g1_	XP_022822387.1 splicing factor 45 [Spodoptera litura]	XP_022822387.1	98.985	394	4	0	101	1282	1	394	0	689
TRINITY_DN203076_c0_g1_i1	TRINITY_DN203076_c0_g1_	XP_022835355.1 uncharacterized protein LOC111362836 [Spodoptera litura]	XP_022835355.1	57.031	128	50	2	420	37	409	531	1.2e-42	157
TRINITY_DN203020_c0_g1_i1	TRINITY_DN203020_c0_g1_	JAV68426.1 hypothetical protein, partial [Photinus pyralis]	JAV68426.1	70.115	87	26	0	261	1	67	153	2.27e-40	138
TRINITY_DN203077_c0_g1_i1	TRINITY_DN203077_c0_g1_	EAA08161.2 AGAP002667-PA [Anopheles gambiae str. PEST]	EAA08161.2	29.508	183	114	5	604	65	1	171	4.39e-15	76.6
TRINITY_DN203092_c0_g1_i1	TRINITY_DN203092_c0_g1_	XP_022822067.1 neuroblastoma-amplified sequence-like [Spodoptera litura]	XP_022822067.1	51.111	45	22	0	136	2	2133	2177	1.16e-06	53.9
TRINITY_DN203002_c0_g1_i1	TRINITY_DN203002_c0_g1_	XP_022830957.1 uncharacterized protein LOC111359596 [Spodoptera litura]	XP_022830957.1	56.637	113	48	1	118	456	68	179	6.48e-44	109
TRINITY_DN203087_c0_g1_i1	TRINITY_DN203087_c0_g1_	XP_022821068.1 WD repeat-containing protein 55 homolog [Spodoptera litura]	XP_022821068.1	93.883	376	19	1	201	1316	37	412	0	719
TRINITY_DN203055_c0_g1_i1	TRINITY_DN203055_c0_g1_	AEO35189.1 hypothetical protein [Amblyomma maculatum]	AEO35189.1	89.691	97	10	0	591	301	1	97	5.19e-55	176
TRINITY_DN203069_c0_g1_i1	TRINITY_DN203069_c0_g1_	AKT26501.1 odorant binding protein 24 [Spodoptera exigua]	AKT26501.1	100	180	0	0	1187	648	5	184	6.07e-114	340
TRINITY_DN203093_c0_g1_i1	TRINITY_DN203093_c0_g1_	JAG08005.1 6-phosphofructokinase 7 [Lygus hesperus]	JAG08005.1	47.5	80	42	0	5	244	72	151	2.06e-20	88.6
TRINITY_DN230420_c0_g1_i1	TRINITY_DN230420_c0_g1_	XP_021182241.1 LOW QUALITY PROTEIN: striatin [Helicoverpa armigera]	XP_021182241.1	96.875	32	1	0	323	228	181	212	2.39e-14	74.3
TRINITY_DN230445_c0_g1_i1	TRINITY_DN230445_c0_g1_	JAC43517.1 Mariner Mos1 transposase, partial [Bactrocera dorsalis]	JAC43517.1	41.284	109	55	4	315	4	179	283	1.53e-10	63.2
TRINITY_DN230404_c0_g1_i1	TRINITY_DN230404_c0_g1_	XP_012549673.1 uncharacterized protein LOC105842267 [Bombyx mori]	XP_012549673.1	54.098	61	23	1	146	313	579	639	9.16e-15	75.5
TRINITY_DN230468_c0_g1_i1	TRINITY_DN230468_c0_g1_	KPJ04394.1 hypothetical protein RR46_01763 [Papilio xuthus]	KPJ04394.1	84.615	26	4	0	108	31	87	112	5.7e-06	48.1
TRINITY_DN230455_c0_g1_i1	TRINITY_DN230455_c0_g1_	XP_022829259.1 LOW QUALITY PROTEIN: CREB-binding protein-like [Spodoptera litura]	XP_022829259.1	85.714	28	4	0	502	419	75	102	9.3e-06	52
TRINITY_DN223353_c0_g1_i1	TRINITY_DN223353_c0_g1_	JAS00183.1 ras-related protein rab-5c, partial [Triatoma infestans]	JAS00183.1	75.229	109	27	0	329	3	38	146	1.11e-57	182
TRINITY_DN223320_c0_g1_i1	TRINITY_DN223320_c0_g1_	KPJ13995.1 Alpha-(1,6)-fucosyltransferase [Papilio machaon]	KPJ13995.1	100	23	0	0	265	333	559	581	3.81e-08	56.6
TRINITY_DN223318_c0_g1_i1	TRINITY_DN223318_c0_g1_	AEO32833.1 hypothetical protein, partial [Amblyomma maculatum]	AEO32833.1	85.593	118	17	0	1	354	39	156	3.53e-71	216
TRINITY_DN223371_c0_g1_i1	TRINITY_DN223371_c0_g1_	XP_013196555.1 PREDICTED: uncharacterized protein LOC106139621 [Amyelois transitella]	XP_013196555.1	83.333	30	5	0	188	277	347	376	2.41e-09	59.3
TRINITY_DN223303_c0_g1_i1	TRINITY_DN223303_c0_g1_	XP_022831944.1 nose resistant to fluoxetine protein 6-like [Spodoptera litura]	XP_022831944.1	82.759	29	5	0	1	87	267	295	3.85e-08	57.4
TRINITY_DN223394_c0_g1_i1	TRINITY_DN223394_c0_g1_	ACY95306.1 ribosomal protein L26 [Manduca sexta]	ACY95306.1	100	26	0	0	79	2	1	26	2.48e-08	55.8
TRINITY_DN223350_c0_g1_i1	TRINITY_DN223350_c0_g1_	PZC85255.1 hypothetical protein B5X24_HaOG202440 [Helicoverpa armigera]	PZC85255.1	77.419	31	7	0	393	485	95	125	5.09e-06	50.4
TRINITY_DN223337_c0_g1_i1	TRINITY_DN223337_c0_g1_	XP_022831826.1 fatty acid-binding protein 1-like [Spodoptera litura]	XP_022831826.1	73.333	30	8	0	2	91	42	71	6.79e-06	50.4
TRINITY_DN223346_c0_g1_i1	TRINITY_DN223346_c0_g1_	OWR41169.1 karyopherin alpha 3 [Danaus plexippus plexippus]	OWR41169.1	93.548	31	2	0	581	673	19	49	2.27e-09	60.5
TRINITY_DN223400_c0_g1_i1	TRINITY_DN223400_c0_g1_	XP_021182745.1 TNF receptor-associated factor 6 [Helicoverpa armigera]	XP_021182745.1	93.333	30	2	0	513	424	196	225	4.75e-09	61.6
TRINITY_DN223343_c0_g1_i1	TRINITY_DN223343_c0_g1_	PZC83012.1 hypothetical protein B5X24_HaOG208879 [Helicoverpa armigera]	PZC83012.1	77.778	36	7	1	107	214	8	42	7.54e-08	52.4
TRINITY_DN223321_c0_g1_i1	TRINITY_DN223321_c0_g1_	XP_026488421.1 eukaryotic translation initiation factor 3 subunit D [Vanessa tameamea]	XP_026488421.1	89.286	28	3	0	343	426	63	90	3.94e-09	60.8
TRINITY_DN207952_c0_g1_i1	TRINITY_DN207952_c0_g1_	XP_022817998.1 UDP-glucuronosyltransferase 1-1-like [Spodoptera litura]	XP_022817998.1	94.915	118	6	0	516	163	422	539	4e-75	241
TRINITY_DN207961_c0_g1_i1	TRINITY_DN207961_c0_g1_	XP_022813900.1 uncharacterized protein LOC111347784 isoform X1 [Spodoptera litura]	XP_022813900.1	98.182	55	1	0	211	375	803	857	8.01e-27	110
TRINITY_DN207913_c0_g1_i1	TRINITY_DN207913_c0_g1_	XP_022828134.1 sarcosine dehydrogenase, mitochondrial [Spodoptera litura]	XP_022828134.1	100	25	0	0	3	77	378	402	3.51e-09	60.1
TRINITY_DN207959_c0_g1_i1	TRINITY_DN207959_c0_g1_	XP_022816011.1 MAP kinase-interacting serine/threonine-protein kinase 2 isoform X3 [Spodoptera litura]	XP_022816011.1	100	30	0	0	1897	1808	221	250	5.31e-08	62
TRINITY_DN207932_c0_g1_i1	TRINITY_DN207932_c0_g1_	XP_021196988.1 zinc finger protein chinmo isoform X2 [Helicoverpa armigera]	XP_021196988.1	91.429	35	3	0	105	1	1	35	8.18e-12	70.1
TRINITY_DN207907_c0_g1_i1	TRINITY_DN207907_c0_g1_	XP_022644748.1 ras-related protein Rab-11B-like [Varroa destructor]	XP_022644748.1	87.129	101	12	1	20	322	1	100	7.23e-57	181
TRINITY_DN207981_c0_g1_i1	TRINITY_DN207981_c0_g1_	XP_022815391.1 protein phosphatase methylesterase 1 [Spodoptera litura]	XP_022815391.1	100	25	0	0	76	2	182	206	9.43e-07	53.9
TRINITY_DN207936_c0_g1_i1	TRINITY_DN207936_c0_g1_	XP_026323759.1 GTP:AMP phosphotransferase AK3, mitochondrial [Hyposmocoma kahamanoa]	XP_026323759.1	62.791	43	16	0	142	14	121	163	2.66e-14	64.3
TRINITY_DN207926_c0_g1_i1	TRINITY_DN207926_c0_g1_	XP_022829572.1 arylsulfatase B [Spodoptera litura]	XP_022829572.1	95.652	23	1	0	2	70	460	482	2.57e-06	53.5
TRINITY_DN207966_c0_g1_i1	TRINITY_DN207966_c0_g1_	XP_022817997.1 uncharacterized protein LOC111350597 [Spodoptera litura]	XP_022817997.1	96.296	27	1	0	291	371	98	124	9.04e-08	56.2
TRINITY_DN207990_c0_g1_i1	TRINITY_DN207990_c0_g1_	AQT27232.1 putative chorismate mutase [Nilaparvata lugens]	AQT27232.1	50	58	29	0	52	225	60	117	1.01e-07	53.5
TRINITY_DN207901_c0_g1_i1	TRINITY_DN207901_c0_g1_	AEO32195.1 hypothetical protein, partial [Amblyomma maculatum]	AEO32195.1	93.836	146	9	0	3	440	3	148	5.12e-101	293
TRINITY_DN207963_c0_g1_i1	TRINITY_DN207963_c0_g1_	XP_022821686.1 probable peroxisomal acyl-coenzyme A oxidase 1 isoform X2 [Spodoptera litura]	XP_022821686.1	100	24	0	0	202	273	5	28	1.18e-07	54.3
TRINITY_DN207947_c0_g1_i1	TRINITY_DN207947_c0_g1_	PZC84659.1 hypothetical protein B5X24_HaOG204207 [Helicoverpa armigera]	PZC84659.1	97.368	38	1	0	146	33	36	73	9.15e-19	79
TRINITY_DN211504_c0_g1_i1	TRINITY_DN211504_c0_g1_	XP_022821552.1 nicotinate phosphoribosyltransferase isoform X2 [Spodoptera litura]	XP_022821552.1	96.429	28	1	0	419	336	498	525	7.29e-09	60.1
TRINITY_DN211518_c0_g1_i1	TRINITY_DN211518_c0_g1_	XP_023224902.1 conserved oligomeric Golgi complex subunit 8-like isoform X1 [Centruroides sculpturatus]	XP_023224902.1	39.437	71	43	0	2	214	330	400	2.32e-13	70.1
TRINITY_DN211542_c0_g1_i1	TRINITY_DN211542_c0_g1_	XP_023939593.1 uncharacterized protein LOC112046957 [Bicyclus anynana]	XP_023939593.1	64.045	89	32	0	1	267	626	714	8.87e-33	125
TRINITY_DN211513_c0_g1_i1	TRINITY_DN211513_c0_g1_	JAB78619.1 putative otu-like cysteine protease, partial [Ixodes ricinus]	JAB78619.1	44.186	129	66	2	26	412	141	263	8.47e-30	114
TRINITY_DN211511_c0_g1_i1	TRINITY_DN211511_c0_g1_	XP_022819691.1 uncharacterized protein LOC111351782 [Spodoptera litura]	XP_022819691.1	83.333	36	6	0	193	300	847	882	3.47e-12	70.9
TRINITY_DN211583_c0_g1_i1	TRINITY_DN211583_c0_g1_	XP_022814920.1 remodeling and spacing factor 1-like isoform X2 [Spodoptera litura]	XP_022814920.1	90.323	31	3	0	1	93	1638	1668	1.45e-07	57.4
TRINITY_DN211570_c0_g1_i1	TRINITY_DN211570_c0_g1_	JAV76914.1 hypothetical protein, partial [Photinus pyralis]	JAV76914.1	85.714	70	10	0	13	222	66	135	1.43e-36	126
TRINITY_DN211592_c0_g1_i1	TRINITY_DN211592_c0_g1_	sp|P0CO55.1|ATG8_CRYNB RecName: Full=Autophagy-related protein 8; AltName: Full=Autophagy-related ubiquitin-like modifier ATG8; Flags: Precursor	sp|P0CO55.1|ATG8_CRYNB	80	45	9	0	210	76	32	76	8.48e-18	75.9
TRINITY_DN211505_c0_g1_i1	TRINITY_DN211505_c0_g1_	PCG67064.1 hypothetical protein B5V51_6903 [Heliothis virescens]	PCG67064.1	93.333	30	2	0	90	1	179	208	4.03e-09	63.2
TRINITY_DN211535_c0_g1_i1	TRINITY_DN211535_c0_g1_	AEO36860.1 hypothetical protein [Amblyomma maculatum]	AEO36860.1	53.488	43	20	0	42	170	7	49	1.19e-09	58.2
TRINITY_DN211532_c0_g1_i1	TRINITY_DN211532_c0_g1_	XP_022825943.1 renin receptor [Spodoptera litura]	XP_022825943.1	78.788	33	7	0	3	101	125	157	1.48e-06	55.5
TRINITY_DN211580_c0_g1_i1	TRINITY_DN211580_c0_g1_	JAA87330.1 Uncharacterized protein, partial [Pararge aegeria]	JAA87330.1	96.667	30	1	0	1	90	196	225	3.07e-13	69.7
TRINITY_DN211517_c0_g1_i1	TRINITY_DN211517_c0_g1_	XP_022815340.1 probable cytochrome P450 49a1 [Spodoptera litura]	XP_022815340.1	84.615	208	2	1	284	907	1	178	1.47e-115	351
TRINITY_DN211582_c0_g1_i1	TRINITY_DN211582_c0_g1_	XP_022828376.1 uncharacterized protein LOC111357801 [Spodoptera litura]	XP_022828376.1	96.429	28	1	0	235	318	625	652	2.35e-08	57.4
TRINITY_DN211521_c0_g1_i2	TRINITY_DN211521_c0_g1_	JAN15722.1 putative Peptidyl-prolyl cis-trans isomerase F, mitochondrial, partial [Daphnia magna]	JAN15722.1	93.333	75	5	0	227	3	1	75	3.99e-46	150
TRINITY_DN211581_c0_g1_i1	TRINITY_DN211581_c0_g1_	XP_026805744.1 heterogeneous nuclear ribonucleoprotein K isoform X1 [Rhopalosiphum maidis]	XP_026805744.1	44.048	84	43	1	321	70	330	409	3.96e-08	57.4
TRINITY_DN212021_c0_g1_i1	TRINITY_DN212021_c0_g1_	XP_022814882.1 etoposide-induced protein 2.4 homolog [Spodoptera litura]	XP_022814882.1	100	25	0	0	758	684	230	254	7.93e-07	56.6
TRINITY_DN212048_c0_g1_i1	TRINITY_DN212048_c0_g1_	CDW30570.1 hypothetical protein [Lepeophtheirus salmonis]	CDW30570.1	52.239	67	30	1	23	217	17	83	4.89e-07	50.8
TRINITY_DN212086_c0_g1_i1	TRINITY_DN212086_c0_g1_	XP_021206993.1 microtubule-actin cross-linking factor 1, isoforms 1/2/3/5 [Bombyx mori]	XP_021206993.1	89.655	29	3	0	2	88	1295	1323	9.65e-06	54.7
TRINITY_DN212083_c0_g1_i1	TRINITY_DN212083_c0_g1_	PCG65568.1 hypothetical protein B5V51_9003, partial [Heliothis virescens]	PCG65568.1	100	30	0	0	376	287	14	43	1.81e-11	62.8
TRINITY_DN212080_c0_g1_i1	TRINITY_DN212080_c0_g1_	JAA59076.1 Putative trna-splicing endonuclease subunit sen2 [Rhipicephalus pulchellus]	JAA59076.1	46.067	89	30	3	267	1	457	527	1.89e-13	70.9
TRINITY_DN212020_c0_g1_i1	TRINITY_DN212020_c0_g1_	XP_022827086.1 transmembrane protease serine 9-like [Spodoptera litura]	XP_022827086.1	100	28	0	0	84	1	255	282	6.27e-08	57
TRINITY_DN212091_c0_g1_i1	TRINITY_DN212091_c0_g1_	XP_023937787.1 uncharacterized protein LOC112045726 isoform X2 [Bicyclus anynana]	XP_023937787.1	95.455	22	1	0	68	3	57	78	2.3e-06	50.1
TRINITY_DN212030_c0_g1_i1	TRINITY_DN212030_c0_g1_	XP_026726807.1 glycerol-3-phosphate dehydrogenase, mitochondrial isoform X2 [Trichoplusia ni]	XP_026726807.1	81.818	33	6	0	345	247	671	703	6.62e-08	56.2
TRINITY_DN212003_c0_g1_i1	TRINITY_DN212003_c0_g1_	XP_022826837.1 protein obstructor-E-like [Spodoptera litura]	XP_022826837.1	85.294	34	3	1	953	852	184	215	2.06e-07	58.9
TRINITY_DN212081_c0_g1_i1	TRINITY_DN212081_c0_g1_	XP_015782958.1 growth/differentiation factor 8 [Tetranychus urticae]	XP_015782958.1	44.444	54	29	1	166	5	367	419	4.24e-09	59.7
TRINITY_DN212016_c0_g1_i1	TRINITY_DN212016_c0_g1_	AEO34840.1 hypothetical protein [Amblyomma maculatum]	AEO34840.1	81.818	55	10	0	456	292	66	120	1.72e-23	95.5
TRINITY_DN223939_c0_g1_i1	TRINITY_DN223939_c0_g1_	XP_008472929.1 UDP-glucuronosyltransferase 2B18-like [Diaphorina citri]	XP_008472929.1	31.532	111	73	2	331	8	147	257	3.06e-08	57.4
TRINITY_DN223977_c0_g1_i1	TRINITY_DN223977_c0_g1_	XP_026740156.1 uncharacterized protein LOC113502703 [Trichoplusia ni]	XP_026740156.1	58.904	73	30	0	219	1	118	190	1.74e-25	93.6
TRINITY_DN223938_c0_g1_i1	TRINITY_DN223938_c0_g1_	XP_026741776.1 uncharacterized protein LOC113503859 isoform X3 [Trichoplusia ni]	XP_026741776.1	84	25	4	0	76	2	1	25	6.67e-07	52.4
TRINITY_DN223998_c0_g1_i1	TRINITY_DN223998_c0_g1_	XP_021200099.1 uncharacterized protein LOC110383623 [Helicoverpa armigera]	XP_021200099.1	94.595	37	2	0	113	3	53	89	1.38e-15	75.1
TRINITY_DN223941_c0_g1_i1	TRINITY_DN223941_c0_g1_	XP_021188030.1 Y+L amino acid transporter 2 [Helicoverpa armigera]	XP_021188030.1	96.429	28	1	0	970	887	190	217	1.28e-07	60.5
TRINITY_DN223911_c0_g1_i1	TRINITY_DN223911_c0_g1_	JAV19483.1 putative histone h2b [Culex tarsalis]	JAV19483.1	86.905	84	11	0	253	2	41	124	3.19e-48	155
TRINITY_DN210704_c0_g1_i1	TRINITY_DN210704_c0_g1_	PSN45673.1 Splicing factor 3B subunit 3 [Blattella germanica]	PSN45673.1	100	28	0	0	3	86	1135	1162	8.03e-12	69.3
TRINITY_DN210702_c0_g1_i1	TRINITY_DN210702_c0_g1_	XP_026727476.1 vesicle-trafficking protein SEC22b [Trichoplusia ni]	XP_026727476.1	96.552	29	1	0	87	1	24	52	5.78e-11	63.9
TRINITY_DN210752_c0_g1_i1	TRINITY_DN210752_c0_g1_	XP_022814203.1 uncharacterized protein LOC111347996 isoform X3 [Spodoptera litura]	XP_022814203.1	61.644	146	14	1	516	79	110	213	3.42e-49	167
TRINITY_DN210732_c0_g1_i1	TRINITY_DN210732_c0_g1_	XP_015781616.1 cinnamoyl-CoA reductase 1 [Tetranychus urticae]	XP_015781616.1	44	100	54	2	11	307	7	105	3.24e-13	70.9
TRINITY_DN210754_c0_g1_i1	TRINITY_DN210754_c0_g1_	XP_022817766.1 complex I intermediate-associated protein 30, mitochondrial [Spodoptera litura]	XP_022817766.1	100	26	0	0	412	489	284	309	5.28e-08	57.8
TRINITY_DN210791_c0_g1_i1	TRINITY_DN210791_c0_g1_	XP_022205441.1 LOW QUALITY PROTEIN: molybdate transporter 1-like [Nilaparvata lugens]	XP_022205441.1	52.459	61	29	0	108	290	20	80	6.51e-14	72.4
TRINITY_DN210745_c0_g1_i1	TRINITY_DN210745_c0_g1_	XP_022820627.1 LOW QUALITY PROTEIN: hydrocephalus-inducing protein-like [Spodoptera litura]	XP_022820627.1	92.208	77	6	0	2	232	546	622	3.42e-40	150
TRINITY_DN210765_c0_g1_i1	TRINITY_DN210765_c0_g1_	XP_022821414.1 ras-related protein Rab-32 isoform X2 [Spodoptera litura]	XP_022821414.1	94.805	77	4	0	375	605	1	77	2.04e-44	155
TRINITY_DN210788_c0_g1_i1	TRINITY_DN210788_c0_g1_	XP_022821241.1 dedicator of cytokinesis protein 9 isoform X2 [Spodoptera litura]	XP_022821241.1	96.154	26	1	0	366	289	1868	1893	4.92e-09	59.7
TRINITY_DN210792_c0_g1_i1	TRINITY_DN210792_c0_g1_	PNF27685.1 hypothetical protein B7P43_G14584 [Cryptotermes secundus]	PNF27685.1	100	25	0	0	387	313	136	160	5.97e-07	53.9
TRINITY_DN210781_c0_g1_i1	TRINITY_DN210781_c0_g1_	XP_022834206.1 uncharacterized protein LOC111361970 [Spodoptera litura]	XP_022834206.1	74	50	13	0	87	236	141	190	1.76e-14	73.9
TRINITY_DN225914_c0_g1_i1	TRINITY_DN225914_c0_g1_	XP_022818166.1 uncharacterized protein LOC111350740 [Spodoptera litura]	XP_022818166.1	62.687	67	22	2	299	108	439	505	1.92e-15	78.6
TRINITY_DN225956_c0_g1_i1	TRINITY_DN225956_c0_g1_	XP_022819187.1 uncharacterized protein LOC111351483 [Spodoptera litura]	XP_022819187.1	77.143	35	8	0	1	105	5	39	2.31e-09	59.7
TRINITY_DN225942_c0_g1_i1	TRINITY_DN225942_c0_g1_	XP_022828342.1 uncharacterized protein LOC111357768 [Spodoptera litura]	XP_022828342.1	83.784	74	12	0	3	224	129	202	5.19e-36	128
TRINITY_DN225948_c0_g1_i1	TRINITY_DN225948_c0_g1_	PZC71510.1 hypothetical protein B5X24_HaOG213196 [Helicoverpa armigera]	PZC71510.1	65.625	32	11	0	260	165	115	146	5.65e-08	53.9
TRINITY_DN225946_c0_g1_i1	TRINITY_DN225946_c0_g1_	AER70330.1 myo-inositol-1-phosphate synthase, partial [Aedes albopictus]	AER70330.1	87.209	86	11	0	3	260	8	93	2.96e-48	155
TRINITY_DN225966_c0_g1_i1	TRINITY_DN225966_c0_g1_	XP_022824849.1 uncharacterized protein LOC111355298 [Spodoptera litura]	XP_022824849.1	60.185	108	34	2	389	90	295	401	5.91e-19	87.8
TRINITY_DN225901_c0_g1_i1	TRINITY_DN225901_c0_g1_	PZC77633.1 hypothetical protein B5X24_HaOG203141 [Helicoverpa armigera]	PZC77633.1	71.429	49	14	0	80	226	24	72	9.24e-17	75.9
TRINITY_DN234334_c0_g1_i1	TRINITY_DN234334_c0_g1_	PCG72485.1 hypothetical protein B5V51_769, partial [Heliothis virescens]	PCG72485.1	92.593	27	2	0	81	1	4055	4081	1.6e-07	54.7
TRINITY_DN234318_c0_g1_i1	TRINITY_DN234318_c0_g1_	XP_022828368.1 uncharacterized protein LOC111357794 [Spodoptera litura]	XP_022828368.1	75.758	33	8	0	101	3	375	407	3.62e-08	55.8
TRINITY_DN234357_c0_g1_i1	TRINITY_DN234357_c0_g1_	LAB72821.1 glucose-6-phosphate isomerase, partial [Hirondellea gigas]	LAB72821.1	57.143	84	36	0	18	269	2	85	1.59e-24	99.4
TRINITY_DN208333_c0_g1_i1	TRINITY_DN208333_c0_g1_	XP_027202186.1 uncharacterized protein LOC113796147 [Dermatophagoides pteronyssinus]	XP_027202186.1	56.78	118	51	0	5	358	106	223	3.7e-26	108
TRINITY_DN208392_c0_g1_i1	TRINITY_DN208392_c0_g1_	AEO36436.1 hypothetical protein [Amblyomma maculatum]	AEO36436.1	70.455	132	29	2	550	161	15	138	3.05e-52	171
TRINITY_DN208322_c0_g1_i1	TRINITY_DN208322_c0_g1_	XP_022831469.1 pickpocket protein 28-like [Spodoptera litura]	XP_022831469.1	97.059	102	3	0	307	2	361	462	3e-65	212
TRINITY_DN208363_c0_g1_i1	TRINITY_DN208363_c0_g1_	JAM29794.1 Eukaryotic translation initiation factor 4E [Daphnia_magna]	JAM29794.1	40.5	200	107	5	51	623	23	219	5.15e-43	150
TRINITY_DN208342_c0_g1_i1	TRINITY_DN208342_c0_g1_	KFM80232.1 Phosphoethanolamine N-methyltransferase, partial [Stegodyphus mimosarum]	KFM80232.1	54.054	74	34	0	239	18	108	181	9.85e-24	95.1
TRINITY_DN208324_c0_g1_i1	TRINITY_DN208324_c0_g1_	XP_022834541.1 piggyBac transposable element-derived protein 3-like [Spodoptera litura]	XP_022834541.1	72.84	81	22	0	244	2	351	431	2.54e-33	132
TRINITY_DN208344_c0_g1_i1	TRINITY_DN208344_c0_g1_	XP_019754330.1 PREDICTED: uncharacterized protein LOC109533442, partial [Dendroctonus ponderosae]	XP_019754330.1	91.139	79	7	0	2	238	281	359	1.32e-42	153
TRINITY_DN208354_c0_g1_i1	TRINITY_DN208354_c0_g1_	PZC78256.1 hypothetical protein B5X24_HaOG202328 [Helicoverpa armigera]	PZC78256.1	52.83	106	41	1	236	553	782	878	2.13e-18	90.5
TRINITY_DN208366_c0_g1_i1	TRINITY_DN208366_c0_g1_	JAT81062.1 hypothetical protein g.18184, partial [Pectinophora gossypiella]	JAT81062.1	58.654	104	43	0	486	175	1	104	3.58e-43	136
TRINITY_DN208319_c0_g1_i1	TRINITY_DN208319_c0_g1_	XP_023326154.1 LOW QUALITY PROTEIN: probable ATP-dependent RNA helicase DDX27 [Eurytemora affinis]	XP_023326154.1	64.773	88	31	0	264	1	177	264	4.7e-31	120
TRINITY_DN208320_c0_g1_i1	TRINITY_DN208320_c0_g1_	XP_022834671.1 eukaryotic translation initiation factor 4E-binding protein Mextli isoform X4 [Spodoptera litura]	XP_022834671.1	100	29	0	0	841	927	417	445	4.06e-08	61.6
TRINITY_DN208321_c0_g1_i1	TRINITY_DN208321_c0_g1_	XP_022832236.1 PAN2-PAN3 deadenylation complex subunit PAN3 isoform X2 [Spodoptera litura]	XP_022832236.1	95.833	24	1	0	315	386	174	197	3.36e-06	52
TRINITY_DN208364_c0_g1_i1	TRINITY_DN208364_c0_g1_	XP_022813858.1 uncharacterized protein LOC111347762 [Spodoptera litura]	XP_022813858.1	94.39	410	23	0	1246	17	1	410	0	789
TRINITY_DN208360_c0_g1_i1	TRINITY_DN208360_c0_g1_	KPI95972.1 hypothetical protein RR46_11685 [Papilio xuthus]	KPI95972.1	78.947	38	8	0	63	176	144	181	3.21e-11	62.4
TRINITY_DN208331_c0_g1_i1	TRINITY_DN208331_c0_g1_	XP_026743910.1 uncharacterized protein LOC113505437 isoform X1 [Trichoplusia ni]	XP_026743910.1	63.158	152	56	0	457	2	626	777	1.1e-59	206
TRINITY_DN232359_c0_g1_i1	TRINITY_DN232359_c0_g1_	XP_021183981.1 uncharacterized protein LOC110371881 isoform X2 [Helicoverpa armigera]	XP_021183981.1	98.507	67	1	0	203	3	1	67	7.51e-41	150
TRINITY_DN232391_c0_g1_i1	TRINITY_DN232391_c0_g1_	XP_022818998.1 uncharacterized protein LOC111351326, partial [Spodoptera litura]	XP_022818998.1	76	25	6	0	272	198	178	202	2.42e-06	43.9
TRINITY_DN232357_c0_g1_i1	TRINITY_DN232357_c0_g1_	OWR44423.1 putative homeobox protein arx [Danaus plexippus plexippus]	OWR44423.1	68.421	38	12	0	116	3	401	438	5.56e-09	59.7
TRINITY_DN214180_c0_g1_i1	TRINITY_DN214180_c0_g1_	PCG71996.1 hypothetical protein B5V51_1258 [Heliothis virescens]	PCG71996.1	46.471	170	86	2	36	530	2	171	5.46e-51	169
TRINITY_DN214133_c0_g1_i1	TRINITY_DN214133_c0_g1_	XP_023239779.1 ran-specific GTPase-activating protein-like [Centruroides sculpturatus]	XP_023239779.1	54.651	86	38	1	20	274	55	140	2.89e-28	107
TRINITY_DN214122_c0_g1_i1	TRINITY_DN214122_c0_g1_	XP_022831410.1 fatty acid-binding protein, heart-like [Spodoptera litura]	XP_022831410.1	96.296	27	1	0	390	310	56	82	4.56e-08	55.1
TRINITY_DN214115_c0_g1_i1	TRINITY_DN214115_c0_g1_	JAA86743.1 Tetratricopeptide repeat protein 15, partial [Pararge aegeria]	JAA86743.1	92.593	27	2	0	359	279	89	115	1.47e-07	54.3
TRINITY_DN214177_c0_g1_i1	TRINITY_DN214177_c0_g1_	XP_022826726.1 histone acetyltransferase Tip60 isoform X2 [Spodoptera litura]	XP_022826726.1	87.097	31	4	0	93	1	213	243	4.34e-09	58.9
TRINITY_DN214173_c0_g1_i1	TRINITY_DN214173_c0_g1_	XP_026726524.1 uncharacterized protein LOC113492967 [Trichoplusia ni]	XP_026726524.1	95.833	72	3	0	216	1	78	149	2.41e-46	154
TRINITY_DN214138_c0_g1_i1	TRINITY_DN214138_c0_g1_	RVE41685.1 hypothetical protein evm_013673 [Chilo suppressalis]	RVE41685.1	56.044	91	40	0	273	1	378	468	2.53e-26	108
TRINITY_DN214190_c0_g1_i1	TRINITY_DN214190_c0_g1_	KPJ17710.1 Nucleic-acid-binding protein from transposon X-element [Papilio machaon]	KPJ17710.1	57.778	135	56	1	402	1	118	252	6.47e-46	164
TRINITY_DN214192_c0_g1_i1	TRINITY_DN214192_c0_g1_	XP_011567216.1 PREDICTED: heterodimeric geranylgeranyl pyrophosphate synthase large subunit 1, chloroplastic-like [Plutella xylostella]	XP_011567216.1	42.458	179	96	4	679	146	123	295	3.91e-32	124
TRINITY_DN214184_c0_g1_i1	TRINITY_DN214184_c0_g1_	XP_022823105.1 1,4-alpha-glucan-branching enzyme, partial [Spodoptera litura]	XP_022823105.1	88.889	27	3	0	1436	1356	613	639	2.55e-06	57.8
TRINITY_DN214112_c0_g1_i1	TRINITY_DN214112_c0_g1_	XP_022826788.1 fatty acid synthase-like [Spodoptera litura]	XP_022826788.1	100	28	0	0	1583	1666	2115	2142	2.6e-07	62
TRINITY_DN203242_c0_g1_i1	TRINITY_DN203242_c0_g1_	XP_022821172.1 sodium/hydrogen exchanger 9B2-like isoform X3 [Spodoptera litura]	XP_022821172.1	100	27	0	0	359	439	513	539	4.81e-08	57.8
TRINITY_DN203258_c0_g1_i2	TRINITY_DN203258_c0_g1_	PCG69702.1 hypothetical protein B5V51_3801 [Heliothis virescens]	PCG69702.1	98.81	84	1	0	3	254	126	209	2e-26	111
TRINITY_DN203250_c0_g1_i1	TRINITY_DN203250_c0_g1_	PCG78251.1 hypothetical protein B5V51_4727 [Heliothis virescens]	PCG78251.1	50.27	185	89	3	142	687	14	198	6.29e-61	202
TRINITY_DN203221_c0_g1_i1	TRINITY_DN203221_c0_g1_	XP_013161249.1 PREDICTED: kidney mitochondrial carrier protein 1-like [Papilio xuthus]	XP_013161249.1	100	22	0	0	525	460	1	22	1.5e-06	51.6
TRINITY_DN203223_c0_g1_i1	TRINITY_DN203223_c0_g1_	AUU00697.1 aminopeptidase N [Morganella morganii]	AUU00697.1	75.524	143	35	0	431	3	257	399	1.4e-71	236
TRINITY_DN203231_c0_g1_i1	TRINITY_DN203231_c0_g1_	ABU96713.1 diapausin precursor [Spodoptera litura]	ABU96713.1	100	38	0	0	386	273	26	63	4.76e-20	84
TRINITY_DN203299_c0_g1_i1	TRINITY_DN203299_c0_g1_	XP_022815766.1 uncharacterized protein LOC111349036 [Spodoptera litura]	XP_022815766.1	92.857	28	2	0	396	313	1327	1354	1.05e-08	59.3
TRINITY_DN203210_c0_g1_i1	TRINITY_DN203210_c0_g1_	OQR67740.1 E3 ubiquitin-protein ligase CBL-B-like [Tropilaelaps mercedesae]	OQR67740.1	86.567	67	9	0	202	2	165	231	3.22e-37	137
TRINITY_DN203254_c0_g1_i1	TRINITY_DN203254_c0_g1_	XP_021197759.1 bromodomain-containing protein 7 isoform X1 [Helicoverpa armigera]	XP_021197759.1	96.296	27	1	0	323	403	421	447	1.58e-07	55.8
TRINITY_DN203271_c0_g1_i1	TRINITY_DN203271_c0_g1_	XP_022828421.1 uncharacterized protein LOC111357866 [Spodoptera litura]	XP_022828421.1	57.672	189	78	2	30	593	523	710	6.68e-68	229
TRINITY_DN203249_c0_g1_i1	TRINITY_DN203249_c0_g1_	XP_022834391.1 uncharacterized protein LOC111362093 [Spodoptera litura]	XP_022834391.1	50	170	73	2	520	1011	95	258	8.98e-48	173
TRINITY_DN203202_c0_g1_i1	TRINITY_DN203202_c0_g1_	XP_022830326.1 tektin-B1-like [Spodoptera litura]	XP_022830326.1	99.242	132	1	0	397	2	132	263	3.85e-74	229
TRINITY_DN203289_c0_g1_i1	TRINITY_DN203289_c0_g1_	LAB66938.1 ADP-ribosylation factor 4 [Hirondellea gigas]	LAB66938.1	92.857	42	3	0	103	228	1	42	8.35e-19	81.6
TRINITY_DN203211_c0_g1_i1	TRINITY_DN203211_c0_g1_	XP_021196656.1 HD domain-containing protein 2 [Helicoverpa armigera]	XP_021196656.1	95.477	199	9	0	480	1076	1	199	1.83e-132	400
TRINITY_DN203291_c0_g1_i1	TRINITY_DN203291_c0_g1_	XP_022828033.1 nucleolar protein 16 [Spodoptera litura]	XP_022828033.1	93.939	165	9	1	197	688	16	180	3.79e-86	262
TRINITY_DN203218_c1_g1_i1	TRINITY_DN203218_c1_g1_	XP_022822433.1 14 kDa phosphohistidine phosphatase-like isoform X1 [Spodoptera litura]	XP_022822433.1	86.486	148	20	0	371	814	2	149	6.56e-89	268
TRINITY_DN203295_c0_g1_i1	TRINITY_DN203295_c0_g1_	XP_022828495.1 probable beta-hexosaminidase fdl [Spodoptera litura]	XP_022828495.1	92.667	150	11	0	1	450	685	834	2.59e-96	304
TRINITY_DN209176_c0_g1_i1	TRINITY_DN209176_c0_g1_	PCG68862.1 hypothetical protein B5V51_4794, partial [Heliothis virescens]	PCG68862.1	100	27	0	0	1167	1087	192	218	1.14e-06	57.4
TRINITY_DN209127_c0_g1_i1	TRINITY_DN209127_c0_g1_	XP_022824891.1 tyrosine-protein phosphatase non-receptor type 9-like isoform X2 [Spodoptera litura]	XP_022824891.1	100	27	0	0	232	312	233	259	9.19e-11	63.9
TRINITY_DN209166_c0_g1_i1	TRINITY_DN209166_c0_g1_	XP_022824185.1 zinc finger protein swm isoform X1 [Spodoptera litura]	XP_022824185.1	92.655	177	13	0	610	80	1	177	6.69e-83	274
TRINITY_DN209132_c0_g1_i1	TRINITY_DN209132_c0_g1_	XP_022819872.1 protein PTHB1 isoform X1 [Spodoptera litura]	XP_022819872.1	93.836	146	9	0	50	487	1	146	1.46e-81	263
TRINITY_DN209128_c0_g1_i1	TRINITY_DN209128_c0_g1_	XP_022820176.1 sterol O-acyltransferase 1 [Spodoptera litura]	XP_022820176.1	96.154	26	1	0	1290	1213	196	221	1.77e-06	57.8
TRINITY_DN209162_c0_g1_i1	TRINITY_DN209162_c0_g1_	XP_022827215.1 putative uncharacterized protein DDB_G0271606 [Spodoptera litura]	XP_022827215.1	62.03	266	84	7	781	2	332	586	5.48e-59	213
TRINITY_DN209134_c0_g1_i1	TRINITY_DN209134_c0_g1_	XP_022824106.1 odorant receptor 30a-like [Spodoptera litura]	XP_022824106.1	98.039	51	1	0	126	278	327	377	4.33e-26	107
TRINITY_DN209151_c0_g1_i1	TRINITY_DN209151_c0_g1_	BAD44776.1 Ultraspiracle 2, partial [Bombyx mori]	BAD44776.1	92.593	27	2	0	82	2	7	33	2.65e-08	56.6
TRINITY_DN209165_c0_g1_i1	TRINITY_DN209165_c0_g1_	PZC85513.1 hypothetical protein B5X24_HaOG216621 [Helicoverpa armigera]	PZC85513.1	48.387	62	29	2	3	188	695	753	3.75e-07	52
TRINITY_DN209157_c0_g1_i1	TRINITY_DN209157_c0_g1_	JAA87963.1 belle, partial [Pararge aegeria]	JAA87963.1	100	28	0	0	402	485	226	253	1.64e-09	62.4
TRINITY_DN209115_c0_g1_i1	TRINITY_DN209115_c0_g1_	JAS30666.1 hypothetical protein g.5227 [Clastoptera arizonana]	JAS30666.1	58.824	187	62	3	1	519	53	238	7.63e-65	212
TRINITY_DN209111_c0_g1_i1	TRINITY_DN209111_c0_g1_	PCG65231.1 hypothetical protein B5V51_9488 [Heliothis virescens]	PCG65231.1	88.462	26	3	0	346	423	696	721	4.93e-07	54.7
TRINITY_DN209148_c0_g1_i1	TRINITY_DN209148_c0_g1_	XP_022837625.1 chromosome segregation in meiosis protein 3 [Spodoptera litura]	XP_022837625.1	96.154	26	1	0	566	489	192	217	2.38e-06	54.3
TRINITY_DN209178_c0_g1_i1	TRINITY_DN209178_c0_g1_	XP_026744846.1 LOW QUALITY PROTEIN: importin-5-like [Trichoplusia ni]	XP_026744846.1	96	25	1	0	2	76	166	190	2.04e-06	52.4
TRINITY_DN209200_c0_g1_i1	TRINITY_DN209200_c0_g1_	XP_021208036.1 atypical kinase COQ8B, mitochondrial isoform X2 [Bombyx mori]	XP_021208036.1	100	24	0	0	268	197	256	279	2.49e-07	53.5
TRINITY_DN207079_c0_g1_i1	TRINITY_DN207079_c0_g1_	RVE43399.1 hypothetical protein evm_011936 [Chilo suppressalis]	RVE43399.1	66.667	45	15	0	1	135	94	138	7.85e-12	68.6
TRINITY_DN207060_c0_g1_i1	TRINITY_DN207060_c0_g1_	XP_022833611.1 uncharacterized protein LOC111361441 isoform X4 [Spodoptera litura]	XP_022833611.1	92.857	98	7	0	460	167	1168	1265	2.59e-57	199
TRINITY_DN207017_c0_g1_i1	TRINITY_DN207017_c0_g1_	XP_022824243.1 IQ and AAA domain-containing protein 1-like isoform X2 [Spodoptera litura]	XP_022824243.1	81.905	105	19	0	317	3	78	182	3.41e-58	188
TRINITY_DN207066_c0_g1_i1	TRINITY_DN207066_c0_g1_	JAK18884.1 V-type proton ATPase subunit H [Daphnia magna]	JAK18884.1	95.833	24	1	0	520	449	433	456	1.58e-06	54.3
TRINITY_DN207050_c0_g1_i1	TRINITY_DN207050_c0_g1_	AEO33212.1 hypothetical protein, partial [Amblyomma maculatum]	AEO33212.1	81.481	135	25	0	2	406	189	323	1.48e-74	231
TRINITY_DN207025_c0_g1_i1	TRINITY_DN207025_c0_g1_	AEO33736.1 hypothetical protein, partial [Amblyomma maculatum]	AEO33736.1	64.286	84	30	0	3	254	118	201	2.26e-31	117
TRINITY_DN207043_c0_g1_i1	TRINITY_DN207043_c0_g1_	XP_022831968.1 histidine triad nucleotide-binding protein 3-like [Spodoptera litura]	XP_022831968.1	78.788	33	7	0	488	390	41	73	2.82e-07	53.9
TRINITY_DN207078_c0_g1_i2	TRINITY_DN207078_c0_g1_	XP_022827689.1 uncharacterized protein LOC111357297 [Spodoptera litura]	XP_022827689.1	76.923	52	11	1	6	161	393	443	1.95e-16	78.2
TRINITY_DN207075_c0_g1_i1	TRINITY_DN207075_c0_g1_	WP_050098280.1 MULTISPECIES: two-component system response regulator DcuR [Yersinia]	WP_050098280.1	54.902	51	23	0	87	239	1	51	1.88e-11	63.9
TRINITY_DN207095_c0_g1_i1	TRINITY_DN207095_c0_g1_	XP_015174985.1 PREDICTED: phosphatidylinositol 3,4,5-trisphosphate 3-phosphatase and dual-specificity protein phosphatase PTEN isoform X1 [Polistes dominula]	XP_015174985.1	31.944	144	77	5	3	422	232	358	3.6e-10	63.9
TRINITY_DN207076_c0_g1_i1	TRINITY_DN207076_c0_g1_	XP_022835246.1 glycogen debranching enzyme [Spodoptera litura]	XP_022835246.1	90.909	33	3	0	6	104	474	506	1.31e-08	62
TRINITY_DN207077_c0_g1_i1	TRINITY_DN207077_c0_g1_	XP_026749340.1 transcription initiation factor TFIID subunit 10-like [Galleria mellonella]	XP_026749340.1	100	28	0	0	1	84	30	57	6.09e-10	62.8
TRINITY_DN207038_c0_g1_i1	TRINITY_DN207038_c0_g1_	XP_022821570.1 zinc finger protein on ecdysone puffs-like isoform X4 [Spodoptera litura]	XP_022821570.1	100	26	0	0	79	2	493	518	2.56e-10	63.9
TRINITY_DN207006_c0_g1_i1	TRINITY_DN207006_c0_g1_	XP_017768107.1 PREDICTED: lipoyl synthase, mitochondrial [Nicrophorus vespilloides]	XP_017768107.1	60.784	51	20	0	212	60	319	369	1.66e-15	75.5
TRINITY_DN207007_c0_g1_i1	TRINITY_DN207007_c0_g1_	XP_021192754.1 sodium- and chloride-dependent glycine transporter 1-like [Helicoverpa armigera]	XP_021192754.1	75.962	104	25	0	3	314	321	424	6.77e-46	166
TRINITY_DN207057_c0_g1_i1	TRINITY_DN207057_c0_g1_	BBB06922.1 hypothetical protein, partial [Pieris brassicae]	BBB06922.1	64.045	89	31	1	267	1	44	131	4.42e-35	122
TRINITY_DN232445_c0_g1_i1	TRINITY_DN232445_c0_g1_	RVE39746.1 hypothetical protein evm_015604, partial [Chilo suppressalis]	RVE39746.1	44.444	81	45	0	251	9	78	158	6.81e-19	82.4
TRINITY_DN232419_c0_g1_i1	TRINITY_DN232419_c0_g1_	XP_022819706.1 glycolipid transfer protein [Spodoptera litura]	XP_022819706.1	90	30	3	0	285	374	148	177	5.25e-10	61.2
TRINITY_DN232490_c0_g1_i1	TRINITY_DN232490_c0_g1_	XP_022835273.1 farnesyl pyrophosphate synthase-like [Spodoptera litura]	XP_022835273.1	100	26	0	0	79	2	83	108	4.59e-08	55.5
TRINITY_DN232424_c0_g1_i1	TRINITY_DN232424_c0_g1_	JAC98033.1 Acetyl-coenzyme A carboxylase carboxyl transferase subunit beta, partial [Zeugodacus cucurbitae]	JAC98033.1	48.148	54	27	1	232	74	23	76	2.55e-09	56.2
TRINITY_DN232444_c0_g1_i1	TRINITY_DN232444_c0_g1_	XP_022836409.1 uncharacterized protein LOC111363785, partial [Spodoptera litura]	XP_022836409.1	92.593	27	2	0	3	83	59	85	4.6e-08	55.8
TRINITY_DN232466_c0_g1_i1	TRINITY_DN232466_c0_g1_	XP_022825608.1 desert hedgehog protein B [Spodoptera litura]	XP_022825608.1	92.308	26	2	0	80	3	226	251	3.06e-07	53.1
TRINITY_DN232432_c0_g1_i1	TRINITY_DN232432_c0_g1_	XP_021188568.1 uncharacterized protein LOC110374951 [Helicoverpa armigera]	XP_021188568.1	61.111	54	21	0	34	195	73	126	1.37e-16	75.1
TRINITY_DN232433_c0_g1_i1	TRINITY_DN232433_c0_g1_	XP_022820417.1 protein FAM92A isoform X2 [Spodoptera litura]	XP_022820417.1	100	25	0	0	76	2	150	174	2.97e-06	50.1
TRINITY_DN232483_c0_g1_i1	TRINITY_DN232483_c0_g1_	sp|Q2RLE0.1|HPPA2_MOOTA RecName: Full=K(+)-insensitive pyrophosphate-energized proton pump; AltName: Full=Membrane-bound proton-translocating pyrophosphatase; AltName: Full=Pyrophosphate-energized inorganic pyrophosphatase; Short=H(+)-PPase	sp|Q2RLE0.1|HPPA2_MOOTA	43.82	89	38	1	267	1	549	625	2.12e-17	82
TRINITY_DN232491_c0_g1_i1	TRINITY_DN232491_c0_g1_	XP_021187509.1 ecotropic viral integration site 5 ortholog isoform X2 [Helicoverpa armigera]	XP_021187509.1	100	27	0	0	1	81	567	593	2.84e-08	58.2
TRINITY_DN228985_c0_g1_i1	TRINITY_DN228985_c0_g1_	OWR46917.1 Chromatin-remodeling complex ATPase chain Iswi [Danaus plexippus plexippus]	OWR46917.1	86.364	22	3	0	91	156	763	784	5.79e-06	50.4
TRINITY_DN228946_c0_g1_i1	TRINITY_DN228946_c0_g1_	XP_021181036.1 acid phosphatase type 7-like isoform X2 [Helicoverpa armigera]	XP_021181036.1	92.593	27	2	0	2	82	387	413	3.04e-08	56.6
TRINITY_DN228995_c0_g1_i1	TRINITY_DN228995_c0_g1_	PCG67288.1 hypothetical protein B5V51_6613 [Heliothis virescens]	PCG67288.1	71.795	78	22	0	322	89	283	360	4.68e-37	134
TRINITY_DN228959_c0_g1_i1	TRINITY_DN228959_c0_g1_	XP_013169201.1 PREDICTED: uncharacterized protein LOC106118957, partial [Papilio xuthus]	XP_013169201.1	45.714	70	33	3	373	173	32	99	3.86e-09	60.1
TRINITY_DN228994_c0_g1_i1	TRINITY_DN228994_c0_g1_	XP_022830713.1 uncharacterized protein LOC111359402 [Spodoptera litura]	XP_022830713.1	73.913	69	16	1	11	211	58	126	9.23e-24	97.1
TRINITY_DN228968_c0_g1_i1	TRINITY_DN228968_c0_g1_	XP_022837795.1 UPF0454 protein C12orf49 homolog [Spodoptera litura]	XP_022837795.1	85.294	34	5	0	226	327	103	136	5.67e-11	63.5
TRINITY_DN228965_c0_g1_i1	TRINITY_DN228965_c0_g1_	XP_022823587.1 electron transfer flavoprotein-ubiquinone oxidoreductase, mitochondrial [Spodoptera litura]	XP_022823587.1	100	24	0	0	245	316	12	35	2.55e-07	54.3
TRINITY_DN228976_c0_g1_i1	TRINITY_DN228976_c0_g1_	PCG63783.1 hypothetical protein B5V51_11714 [Heliothis virescens]	PCG63783.1	93.548	31	2	0	1	93	116	146	1.69e-11	64.3
TRINITY_DN228406_c0_g1_i1	TRINITY_DN228406_c0_g1_	RVE51707.1 hypothetical protein evm_003679 [Chilo suppressalis]	RVE51707.1	96	25	1	0	75	1	234	258	1.89e-07	55.1
TRINITY_DN228500_c0_g1_i1	TRINITY_DN228500_c0_g1_	XP_023950376.1 GATOR complex protein DEPDC5 isoform X4 [Bicyclus anynana]	XP_023950376.1	100	28	0	0	84	1	962	989	6.67e-11	63.5
TRINITY_DN228475_c0_g1_i1	TRINITY_DN228475_c0_g1_	PZC74825.1 hypothetical protein B5X24_HaOG207138 [Helicoverpa armigera]	PZC74825.1	47.525	101	53	0	303	1	26	126	2.4e-15	81.3
TRINITY_DN228487_c0_g1_i1	TRINITY_DN228487_c0_g1_	XP_022832806.1 basement membrane-specific heparan sulfate proteoglycan core protein-like isoform X7 [Spodoptera litura]	XP_022832806.1	95.455	22	1	0	312	377	1802	1823	3.35e-06	52
TRINITY_DN228490_c0_g1_i1	TRINITY_DN228490_c0_g1_	XP_022831314.1 facilitated trehalose transporter Tret1-like [Spodoptera litura]	XP_022831314.1	95.652	23	1	0	280	212	25	47	2.42e-07	53.5
TRINITY_DN228453_c0_g1_i1	TRINITY_DN228453_c0_g1_	XP_022827423.1 isocitrate dehydrogenase [NAD] subunit beta, mitochondrial isoform X1 [Spodoptera litura]	XP_022827423.1	100	28	0	0	371	454	47	74	3.18e-09	61.2
TRINITY_DN218948_c0_g1_i1	TRINITY_DN218948_c0_g1_	JAV86296.1 hypothetical protein, partial [Photinus pyralis]	JAV86296.1	44.444	54	28	1	213	52	19	70	2.19e-06	50.1
TRINITY_DN218955_c0_g1_i1	TRINITY_DN218955_c0_g1_	XP_027224180.1 dnaJ homolog subfamily C member 1-like [Penaeus vannamei]	XP_027224180.1	53.704	54	25	0	267	106	395	448	8.59e-11	64.7
TRINITY_DN218924_c0_g1_i1	TRINITY_DN218924_c0_g1_	XP_022825556.1 carbonic anhydrase 6-like isoform X2 [Spodoptera litura]	XP_022825556.1	82.292	96	15	1	55	336	26	121	1.1e-46	160
TRINITY_DN218937_c0_g1_i1	TRINITY_DN218937_c0_g1_	ACM66929.1 apolipophorin III, partial [Spodoptera exigua]	ACM66929.1	93.939	33	2	0	99	1	101	133	1.2e-09	62.8
TRINITY_DN218931_c0_g1_i1	TRINITY_DN218931_c0_g1_	AGB85445.1 ala-tRNA synthetase, partial [Tortyra sp. Tort]	AGB85445.1	77.982	109	24	0	328	2	10	118	5.01e-59	187
TRINITY_DN218903_c0_g1_i1	TRINITY_DN218903_c0_g1_	XP_022816690.1 uncharacterized protein LOC111349709 [Spodoptera litura]	XP_022816690.1	80.952	42	8	0	233	108	392	433	5.88e-15	74.7
TRINITY_DN218927_c0_g1_i1	TRINITY_DN218927_c0_g1_	XP_018027645.1 PREDICTED: transmembrane 9 superfamily member 2-like [Hyalella azteca]	XP_018027645.1	61.017	59	23	0	206	30	744	802	1.71e-09	58.5
TRINITY_DN206146_c0_g1_i1	TRINITY_DN206146_c0_g1_	XP_022816555.1 D-2-hydroxyglutarate dehydrogenase, mitochondrial-like [Spodoptera litura]	XP_022816555.1	71.053	38	11	0	384	497	139	176	6.41e-09	60.8
TRINITY_DN206159_c0_g1_i1	TRINITY_DN206159_c0_g1_	XP_012547131.1 uncharacterized protein LOC101740234 [Bombyx mori]	XP_012547131.1	87.273	55	7	0	213	377	151	205	6.44e-15	70.5
TRINITY_DN206189_c0_g1_i1	TRINITY_DN206189_c0_g1_	XP_022827347.1 facilitated trehalose transporter Tret1-like [Spodoptera litura]	XP_022827347.1	53.968	63	22	2	348	163	47	103	7.04e-07	53.1
TRINITY_DN206194_c0_g1_i1	TRINITY_DN206194_c0_g1_	JAM77089.1 40S ribosomal protein S13 [Daphnia magna]	JAM77089.1	77.477	111	25	0	16	348	1	111	3.81e-59	185
TRINITY_DN206131_c0_g1_i1	TRINITY_DN206131_c0_g1_	XP_026486178.1 uncharacterized protein LOC113393484 isoform X2 [Vanessa tameamea]	XP_026486178.1	92.593	27	2	0	82	2	283	309	1.43e-06	52.8
TRINITY_DN206138_c0_g1_i1	TRINITY_DN206138_c0_g1_	XP_022832902.1 uncharacterized protein LOC111360856 [Spodoptera litura]	XP_022832902.1	92.674	273	20	0	160	978	1	273	3.63e-168	477
TRINITY_DN206155_c0_g1_i1	TRINITY_DN206155_c0_g1_	XP_022818627.1 uncharacterized protein LOC111351088 [Spodoptera litura]	XP_022818627.1	60.938	128	50	0	1	384	435	562	1.97e-41	154
TRINITY_DN206165_c0_g1_i1	TRINITY_DN206165_c0_g1_	XP_021199793.1 ryanodine receptor-like, partial [Helicoverpa armigera]	XP_021199793.1	100	23	0	0	71	3	1072	1094	4.91e-07	52.4
TRINITY_DN206115_c0_g1_i1	TRINITY_DN206115_c0_g1_	AEO33772.1 hypothetical protein [Amblyomma maculatum]	AEO33772.1	88	100	12	0	300	1	1	100	3.41e-57	181
TRINITY_DN206130_c0_g1_i1	TRINITY_DN206130_c0_g1_	XP_004927726.2 craniofacial development protein 2, partial [Bombyx mori]	XP_004927726.2	63.158	38	14	0	29	142	53	90	4.26e-08	57
TRINITY_DN206119_c0_g1_i1	TRINITY_DN206119_c0_g1_	XP_022817817.1 solute carrier family 22 member 1-like [Spodoptera litura]	XP_022817817.1	100	28	0	0	1	84	181	208	8.96e-09	58.2
TRINITY_DN206112_c0_g1_i1	TRINITY_DN206112_c0_g1_	XP_022819553.1 uncharacterized protein LOC111351706 [Spodoptera litura]	XP_022819553.1	73.451	113	29	1	914	579	582	694	2.38e-72	182
TRINITY_DN206197_c0_g1_i1	TRINITY_DN206197_c0_g1_	PCG70036.1 hypothetical protein B5V51_3430 [Heliothis virescens]	PCG70036.1	68.293	41	13	0	514	392	34	74	1.11e-08	60.5
TRINITY_DN206147_c0_g1_i1	TRINITY_DN206147_c0_g1_	JAA89870.1 Uncharacterized protein, partial [Pararge aegeria]	JAA89870.1	100	28	0	0	259	342	6	33	5.1e-09	56.2
TRINITY_DN206190_c0_g1_i1	TRINITY_DN206190_c0_g1_	XP_022817840.1 dynein beta chain, ciliary-like [Spodoptera litura]	XP_022817840.1	96.959	559	17	0	2	1678	3192	3750	0	887
TRINITY_DN206164_c0_g1_i1	TRINITY_DN206164_c0_g1_	XP_022813934.1 TM2 domain-containing protein almondex [Spodoptera litura]	XP_022813934.1	96.311	244	9	0	840	109	1	244	2.06e-175	491
TRINITY_DN206198_c0_g1_i1	TRINITY_DN206198_c0_g1_	XP_022821893.1 phospholipid scramblase 1 [Spodoptera litura]	XP_022821893.1	96.296	27	1	0	548	468	57	83	1.3e-06	54.3
TRINITY_DN202565_c0_g1_i1	TRINITY_DN202565_c0_g1_	KMQ85203.1 copia protein [Lasius niger]	KMQ85203.1	46.602	103	53	2	711	1016	23	124	1.15e-23	103
TRINITY_DN202549_c0_g1_i1	TRINITY_DN202549_c0_g1_	XP_022832221.1 LOW QUALITY PROTEIN: titin homolog [Spodoptera litura]	XP_022832221.1	95.833	24	1	0	72	1	296	319	3.29e-06	52.8
TRINITY_DN202509_c0_g1_i1	TRINITY_DN202509_c0_g1_	XP_022833304.1 2-methylene-furan-3-one reductase-like [Spodoptera litura]	XP_022833304.1	41.176	102	59	1	306	1	1	101	2.21e-14	75.1
TRINITY_DN202571_c0_g1_i1	TRINITY_DN202571_c0_g1_	PRD37551.1 rpmB [Nephila clavipes]	PRD37551.1	44.737	76	38	1	257	484	985	1056	6.05e-11	68.2
TRINITY_DN202532_c0_g1_i1	TRINITY_DN202532_c0_g1_	XP_018579300.1 anamorsin homolog [Anoplophora glabripennis]	XP_018579300.1	50	90	45	0	110	379	161	250	1.1e-20	90.1
TRINITY_DN202519_c0_g1_i1	TRINITY_DN202519_c0_g1_	XP_001994588.1 GH17327 [Drosophila grimshawi]	XP_001994588.1	52.222	90	42	1	427	158	97	185	3.51e-19	88.6
TRINITY_DN202501_c0_g1_i1	TRINITY_DN202501_c0_g1_	XP_022666220.1 macrophage migration inhibitory factor-like [Varroa destructor]	XP_022666220.1	49.254	67	33	1	2	199	49	115	2.91e-12	63.9
TRINITY_DN202511_c0_g1_i1	TRINITY_DN202511_c0_g1_	XP_022830828.1 intraflagellar transport protein 140 homolog [Spodoptera litura]	XP_022830828.1	97.724	1362	31	0	224	4309	1	1362	0	2724
TRINITY_DN202582_c0_g1_i1	TRINITY_DN202582_c0_g1_	OQR76086.1 aspartate aminotransferase [Tropilaelaps mercedesae]	OQR76086.1	60.241	83	32	1	20	268	22	103	3.55e-20	89.7
TRINITY_DN202590_c0_g1_i1	TRINITY_DN202590_c0_g1_	XP_022834771.1 serine protease snake-like [Spodoptera litura]	XP_022834771.1	60.795	352	133	4	1454	411	1	351	5.28e-150	442
TRINITY_DN202527_c0_g1_i1	TRINITY_DN202527_c0_g1_	XP_017117669.1 PREDICTED: ECF RNA polymerase sigma factor EcfG-like [Drosophila elegans]	XP_017117669.1	48.387	62	32	0	23	208	91	152	5.74e-11	61.6
TRINITY_DN202567_c0_g1_i1	TRINITY_DN202567_c0_g1_	XP_022823130.1 glyoxylate reductase/hydroxypyruvate reductase [Spodoptera litura]	XP_022823130.1	81.25	32	6	0	98	3	131	162	9.36e-07	57.4
TRINITY_DN202533_c0_g1_i1	TRINITY_DN202533_c0_g1_	XP_026729575.1 endocuticle structural glycoprotein ABD-5-like [Trichoplusia ni]	XP_026729575.1	77.027	148	33	1	544	984	1	148	1.84e-66	212
TRINITY_DN202589_c0_g1_i1	TRINITY_DN202589_c0_g1_	JAN64500.1 Cytochrome b-c1 complex subunit 1, mitochondrial [Daphnia magna]	JAN64500.1	53.175	126	59	0	2	379	183	308	6.61e-39	139
TRINITY_DN202510_c0_g1_i2	TRINITY_DN202510_c0_g1_	RVE48162.1 hypothetical protein evm_007222 [Chilo suppressalis]	RVE48162.1	64.826	833	292	1	2	2497	451	1283	0	1130
TRINITY_DN202551_c0_g1_i1	TRINITY_DN202551_c0_g1_	XP_022823955.1 sorting and assembly machinery component 50 homolog A-like [Spodoptera litura]	XP_022823955.1	82.114	123	22	0	32	400	116	238	5.44e-54	182
TRINITY_DN202548_c0_g1_i1	TRINITY_DN202548_c0_g1_	AGK25051.1 transposase [Chilo suppressalis]	AGK25051.1	55.357	280	85	7	2212	2985	196	457	3.08e-82	261
TRINITY_DN202594_c0_g1_i1	TRINITY_DN202594_c0_g1_	JAV74562.1 hypothetical protein, partial [Photinus pyralis]	JAV74562.1	48.315	89	40	3	257	3	156	242	1.51e-14	75.9
TRINITY_DN229986_c0_g1_i1	TRINITY_DN229986_c0_g1_	XP_026734724.1 proteasome activator complex subunit 4B-like [Trichoplusia ni]	XP_026734724.1	67.647	34	11	0	104	3	1806	1839	3.21e-06	50.8
TRINITY_DN229920_c0_g1_i1	TRINITY_DN229920_c0_g1_	XP_013166407.1 PREDICTED: uncharacterized protein LOC106116894 [Papilio xuthus]	XP_013166407.1	79.412	34	7	0	345	446	730	763	3.74e-13	72.8
TRINITY_DN229914_c0_g1_i1	TRINITY_DN229914_c0_g1_	XP_021183801.1 GPN-loop GTPase 3 [Helicoverpa armigera]	XP_021183801.1	87.097	31	4	0	95	3	185	215	3.02e-09	61.2
TRINITY_DN229997_c0_g1_i1	TRINITY_DN229997_c0_g1_	XP_026320778.1 LOW QUALITY PROTEIN: uncharacterized protein LOC113230887 [Hyposmocoma kahamanoa]	XP_026320778.1	63.158	38	14	0	3	116	1419	1456	1.51e-09	58.9
TRINITY_DN229916_c0_g1_i1	TRINITY_DN229916_c0_g1_	XP_022818716.1 E3 ubiquitin-protein ligase RNF123-like isoform X2 [Spodoptera litura]	XP_022818716.1	96.842	95	3	0	337	53	1374	1468	2.63e-47	168
TRINITY_DN229927_c0_g2_i1	TRINITY_DN229927_c0_g2_	XP_026728787.1 cysteine-rich with EGF-like domain protein 2 isoform X1 [Trichoplusia ni]	XP_026728787.1	100	29	0	0	1	87	295	323	8.17e-10	61.6
TRINITY_DN229925_c0_g1_i1	TRINITY_DN229925_c0_g1_	PCG76206.1 hypothetical protein B5V51_10112 [Heliothis virescens]	PCG76206.1	59.74	77	29	1	285	61	324	400	4.9e-08	60.1
TRINITY_DN204253_c0_g1_i1	TRINITY_DN204253_c0_g1_	XP_022821686.1 probable peroxisomal acyl-coenzyme A oxidase 1 isoform X2 [Spodoptera litura]	XP_022821686.1	94.518	456	25	0	3	1370	130	585	0	882
TRINITY_DN204280_c0_g1_i1	TRINITY_DN204280_c0_g1_	XP_013134611.1 PREDICTED: protein grainyhead, partial [Papilio polytes]	XP_013134611.1	100	25	0	0	77	3	572	596	1.25e-07	58.2
TRINITY_DN204214_c0_g1_i1	TRINITY_DN204214_c0_g1_	XP_022817470.1 uncharacterized protein LOC111350240 [Spodoptera litura]	XP_022817470.1	89.286	28	3	0	86	3	99	126	1.75e-08	58.2
TRINITY_DN204254_c0_g1_i1	TRINITY_DN204254_c0_g1_	XP_022818031.1 uncharacterized protein LOC111350629 isoform X2 [Spodoptera litura]	XP_022818031.1	50	166	40	6	771	283	1	126	1.53e-33	125
TRINITY_DN204203_c0_g1_i1	TRINITY_DN204203_c0_g1_	XP_022822413.1 protein limb expression 1 homolog isoform X2 [Spodoptera litura]	XP_022822413.1	100	31	0	0	378	470	1	31	1.36e-11	67.4
TRINITY_DN204289_c0_g1_i1	TRINITY_DN204289_c0_g1_	ASO98024.1 cytochrome p450 CYP338A1 [Spodoptera exigua]	ASO98024.1	98.28	465	8	0	54	1448	1	465	0	894
TRINITY_DN204223_c0_g1_i1	TRINITY_DN204223_c0_g1_	XP_004934084.1 myrosinase 1-like, partial [Bombyx mori]	XP_004934084.1	51.042	96	40	2	25	306	97	187	1.27e-24	101
TRINITY_DN204235_c0_g1_i1	TRINITY_DN204235_c0_g1_	PZC71438.1 hypothetical protein B5X24_HaOG213387 [Helicoverpa armigera]	PZC71438.1	51.579	95	42	1	287	3	1	91	3.46e-19	87.4
TRINITY_DN204247_c0_g1_i1	TRINITY_DN204247_c0_g1_	XP_022825865.1 heterogeneous nuclear ribonucleoprotein Q isoform X8 [Spodoptera litura]	XP_022825865.1	100	28	0	0	587	670	105	132	2.57e-07	58.2
TRINITY_DN204293_c0_g1_i1	TRINITY_DN204293_c0_g1_	PCG68905.1 hypothetical protein B5V51_4747 [Heliothis virescens]	PCG68905.1	88.235	34	4	0	117	218	40	73	7.83e-19	62.8
TRINITY_DN204204_c0_g1_i1	TRINITY_DN204204_c0_g1_	XP_011869675.1 PREDICTED: xaa-Pro dipeptidase isoform X2 [Vollenhovia emeryi]	XP_011869675.1	59.091	88	36	0	338	75	399	486	8.07e-27	109
TRINITY_DN204270_c0_g1_i1	TRINITY_DN204270_c0_g1_	XP_022818769.1 uncharacterized protein LOC111351200 [Spodoptera litura]	XP_022818769.1	67.857	56	18	0	168	1	10	65	8.95e-17	81.6
TRINITY_DN204201_c0_g1_i1	TRINITY_DN204201_c0_g1_	XP_017086023.1 PREDICTED: hydroxyacylglutathione hydrolase-like [Drosophila eugracilis]	XP_017086023.1	46.067	89	48	0	267	1	19	107	4.52e-21	91.3
TRINITY_DN204281_c0_g1_i1	TRINITY_DN204281_c0_g1_	RVE40062.1 hypothetical protein evm_015288 [Chilo suppressalis]	RVE40062.1	59.524	84	31	2	233	475	1	84	2.76e-23	99.8
TRINITY_DN204266_c0_g1_i1	TRINITY_DN204266_c0_g1_	XP_022817546.1 putative phosphatidate phosphatase [Spodoptera litura]	XP_022817546.1	87.925	265	32	0	369	1163	1	265	5.75e-154	452
TRINITY_DN204268_c0_g1_i1	TRINITY_DN204268_c0_g1_	XP_018320506.1 succinate--CoA ligase [ADP-forming] subunit beta, mitochondrial [Agrilus planipennis]	XP_018320506.1	47.5	160	79	3	473	3	28	185	2.36e-40	147
TRINITY_DN204284_c0_g1_i1	TRINITY_DN204284_c0_g1_	PZC76890.1 hypothetical protein B5X24_HaOG204029 [Helicoverpa armigera]	PZC76890.1	54.054	37	17	0	123	13	10	46	9.45e-06	49.7
TRINITY_DN204277_c0_g1_i1	TRINITY_DN204277_c0_g1_	AEO35189.1 hypothetical protein [Amblyomma maculatum]	AEO35189.1	84.536	97	15	0	33	323	1	97	8.88e-54	169
TRINITY_DN225671_c0_g1_i1	TRINITY_DN225671_c0_g1_	XP_022815735.1 trypsin, alkaline C-like [Spodoptera litura]	XP_022815735.1	88.462	26	3	0	2	79	136	161	4.3e-07	54.7
TRINITY_DN225644_c0_g1_i1	TRINITY_DN225644_c0_g1_	XP_022834509.1 cytochrome P450 6k1-like [Spodoptera litura]	XP_022834509.1	100	25	0	0	75	1	172	196	2.43e-06	53.9
TRINITY_DN225692_c0_g1_i1	TRINITY_DN225692_c0_g1_	XP_022836034.1 muscle calcium channel subunit alpha-1-like isoform X5 [Spodoptera litura]	XP_022836034.1	100	23	0	0	344	412	1664	1686	8.49e-07	53.9
TRINITY_DN225670_c0_g1_i1	TRINITY_DN225670_c0_g1_	XP_022818247.1 myrosinase 1-like [Spodoptera litura]	XP_022818247.1	92.857	28	2	0	2	85	240	267	6.42e-08	57.4
TRINITY_DN225657_c0_g1_i1	TRINITY_DN225657_c0_g1_	AUW73425.1 regulatory particle non-ATPase 3, partial [Apatetica sp. INB085]	AUW73425.1	52.419	124	58	1	371	3	3	126	6.94e-37	130
TRINITY_DN225689_c0_g1_i1	TRINITY_DN225689_c0_g1_	XP_025411692.1 glycogen phosphorylase isoform X1 [Sipha flava]	XP_025411692.1	71.795	39	11	0	2	118	785	823	8.86e-10	60.5
TRINITY_DN225623_c0_g1_i1	TRINITY_DN225623_c0_g1_	AKF42442.1 chemosensory protein 3 [Spodoptera exigua]	AKF42442.1	93.103	29	2	0	249	335	59	87	1.57e-08	55.5
TRINITY_DN225629_c0_g1_i1	TRINITY_DN225629_c0_g1_	XP_022832034.1 uncharacterized protein LOC111360364 [Spodoptera litura]	XP_022832034.1	88.462	26	3	0	79	2	458	483	5.76e-08	56.2
TRINITY_DN225601_c0_g1_i1	TRINITY_DN225601_c0_g1_	XP_022833605.1 uncharacterized protein LOC111361441 isoform X3 [Spodoptera litura]	XP_022833605.1	82.955	176	25	1	514	2	517	692	1.55e-85	280
TRINITY_DN225648_c0_g1_i1	TRINITY_DN225648_c0_g1_	XP_022825880.1 cadherin-99C isoform X2 [Spodoptera litura]	XP_022825880.1	100	28	0	0	86	3	1586	1613	7.76e-11	64.3
TRINITY_DN225640_c0_g1_i1	TRINITY_DN225640_c0_g1_	OXA50215.1 Selenoprotein W [Folsomia candida]	OXA50215.1	45.679	81	37	2	33	272	85	159	1.94e-15	73.9
TRINITY_DN225682_c0_g1_i1	TRINITY_DN225682_c0_g1_	XP_015788618.1 clathrin heavy chain 1 [Tetranychus urticae]	XP_015788618.1	71.698	106	30	0	320	3	955	1060	4.05e-43	156
TRINITY_DN225678_c0_g1_i1	TRINITY_DN225678_c0_g1_	XP_014230345.1 glucose transporter type 1 isoform X3 [Trichogramma pretiosum]	XP_014230345.1	45.872	109	53	2	5	331	201	303	4.24e-18	85.1
TRINITY_DN225688_c0_g1_i1	TRINITY_DN225688_c0_g1_	RVE44495.1 hypothetical protein evm_010899 [Chilo suppressalis]	RVE44495.1	71.875	32	9	0	6	101	276	307	2.73e-06	50.1
TRINITY_DN202265_c0_g1_i1	TRINITY_DN202265_c0_g1_	XP_011551002.1 PREDICTED: 40S ribosomal protein S6-like [Plutella xylostella]	XP_011551002.1	100	27	0	0	1	81	151	177	2.98e-07	57
TRINITY_DN202242_c0_g1_i1	TRINITY_DN202242_c0_g1_	XP_022816072.1 uncharacterized protein LOC111349259 [Spodoptera litura]	XP_022816072.1	89.286	28	3	0	85	2	314	341	3.49e-06	54.3
TRINITY_DN202254_c0_g1_i1	TRINITY_DN202254_c0_g1_	JAV65009.1 hypothetical protein, partial [Photinus pyralis]	JAV65009.1	59.649	114	46	0	3	344	548	661	2.4e-41	151
TRINITY_DN202202_c0_g1_i1	TRINITY_DN202202_c0_g1_	XP_023326120.1 apoptosis-stimulating of p53 protein 2-like [Eurytemora affinis]	XP_023326120.1	52.542	59	28	0	181	5	640	698	1.7e-12	69.3
TRINITY_DN202236_c0_g1_i1	TRINITY_DN202236_c0_g1_	XP_021191348.1 uncharacterized protein LOC110377000 [Helicoverpa armigera]	XP_021191348.1	75.758	66	14	2	164	355	106	171	1.77e-13	68.9
TRINITY_DN202247_c0_g1_i1	TRINITY_DN202247_c0_g1_	KRT79876.1 protein kinase, partial [Oryctes borbonicus]	KRT79876.1	39.759	83	46	2	249	1	454	532	2.32e-08	56.2
TRINITY_DN202208_c0_g1_i1	TRINITY_DN202208_c0_g1_	XP_022834260.1 uncharacterized protein LOC111362001 [Spodoptera litura]	XP_022834260.1	70.803	137	39	1	1	411	37	172	5.61e-67	208
TRINITY_DN202203_c0_g1_i1	TRINITY_DN202203_c0_g1_	PZC86078.1 hypothetical protein B5X24_HaOG213036 [Helicoverpa armigera]	PZC86078.1	76.744	43	10	0	524	396	9	51	3.24e-13	72
TRINITY_DN202250_c0_g1_i1	TRINITY_DN202250_c0_g1_	XP_022836132.1 cartilage oligomeric matrix protein [Spodoptera litura]	XP_022836132.1	100	26	0	0	78	1	348	373	1.57e-07	56.2
TRINITY_DN202281_c0_g1_i1	TRINITY_DN202281_c0_g1_	XP_022817305.1 transcription factor CP2 isoform X5 [Spodoptera litura]	XP_022817305.1	100	27	0	0	448	528	656	682	1.86e-08	60.1
TRINITY_DN202206_c0_g1_i1	TRINITY_DN202206_c0_g1_	XP_022834203.1 protein scabrous [Spodoptera litura]	XP_022834203.1	97.592	623	15	0	2963	1095	1	623	0	1257
TRINITY_DN202268_c0_g1_i1	TRINITY_DN202268_c0_g1_	PCG76206.1 hypothetical protein B5V51_10112 [Heliothis virescens]	PCG76206.1	62.162	37	14	0	112	2	423	459	5.67e-06	52
TRINITY_DN202300_c0_g1_i1	TRINITY_DN202300_c0_g1_	XP_026727766.1 low-density lipoprotein receptor-related protein 1 [Trichoplusia ni]	XP_026727766.1	86.066	366	51	0	3	1100	3373	3738	1.36e-126	408
TRINITY_DN202216_c0_g1_i1	TRINITY_DN202216_c0_g1_	JAK98224.1 putative ATP-binding cassette sub-family F member [Daphnia magna]	JAK98224.1	90.404	198	19	0	2	595	272	469	1.91e-127	377
TRINITY_DN202226_c0_g1_i1	TRINITY_DN202226_c0_g1_	ACO10211.1 Peroxisomal biogenesis factor 19 [Caligus rogercresseyi]	ACO10211.1	59.322	236	82	3	71	754	58	287	1.8e-82	257
TRINITY_DN202234_c0_g1_i1	TRINITY_DN202234_c0_g1_	JAC32909.1 putative transcription factor [Amblyomma triste]	JAC32909.1	60.584	137	52	1	105	509	78	214	1.3e-35	130
TRINITY_DN203184_c0_g1_i1	TRINITY_DN203184_c0_g1_	XP_022822054.1 voltage-dependent calcium channel subunit alpha-2/delta-3 isoform X1 [Spodoptera litura]	XP_022822054.1	100	24	0	0	399	470	183	206	2.96e-06	53.1
TRINITY_DN203199_c0_g1_i1	TRINITY_DN203199_c0_g1_	XP_022837064.1 trypsin 3A1-like [Spodoptera litura]	XP_022837064.1	71.429	84	23	1	254	3	3	85	4.08e-28	110
TRINITY_DN203193_c0_g1_i1	TRINITY_DN203193_c0_g1_	PZC73419.1 hypothetical protein B5X24_HaOG209515 [Helicoverpa armigera]	PZC73419.1	79.487	117	23	1	3	350	191	307	3.88e-62	207
TRINITY_DN203137_c0_g1_i1	TRINITY_DN203137_c0_g1_	RWS29926.1 glycine/serine hydroxymethyltransferase-like protein [Leptotrombidium deliense]	RWS29926.1	63.542	96	35	0	3	290	199	294	4.85e-35	130
TRINITY_DN203198_c0_g1_i1	TRINITY_DN203198_c0_g1_	XP_026726774.1 uncharacterized protein LOC113493150 [Trichoplusia ni]	XP_026726774.1	58.511	94	39	0	283	2	315	408	1.97e-27	110
TRINITY_DN203128_c0_g1_i1	TRINITY_DN203128_c0_g1_	XP_019555310.1 PREDICTED: uncharacterized protein LOC109424595, partial [Aedes albopictus]	XP_019555310.1	45	60	33	0	337	158	1361	1420	3.69e-10	62.8
TRINITY_DN203167_c0_g1_i1	TRINITY_DN203167_c0_g1_	XP_021185459.1 lysosomal-associated transmembrane protein 4A isoform X2 [Helicoverpa armigera]	XP_021185459.1	62.745	51	19	0	884	732	117	167	7.13e-09	63.2
TRINITY_DN203112_c0_g1_i1	TRINITY_DN203112_c0_g1_	PCG76319.1 hypothetical protein B5V51_9784 [Heliothis virescens]	PCG76319.1	100	28	0	0	84	1	1344	1371	6.01e-07	57
TRINITY_DN203143_c0_g1_i1	TRINITY_DN203143_c0_g1_	KPJ14174.1 Retrotransposable element Tf2 155 kDa protein type 1 [Papilio machaon]	KPJ14174.1	66.667	396	131	1	1727	543	165	560	0	546
TRINITY_DN203189_c0_g1_i1	TRINITY_DN203189_c0_g1_	XP_017485890.1 PREDICTED: deoxyuridine 5'-triphosphate nucleotidohydrolase-like [Rhagoletis zephyria]	XP_017485890.1	69.767	43	13	0	2	130	119	161	2.49e-11	62
TRINITY_DN203107_c0_g1_i1	TRINITY_DN203107_c0_g1_	XP_011560710.1 PREDICTED: valine--tRNA ligase-like, partial [Plutella xylostella]	XP_011560710.1	100	23	0	0	495	563	591	613	2.96e-06	53.9
TRINITY_DN203136_c0_g1_i1	TRINITY_DN203136_c0_g1_	XP_022815663.1 midasin isoform X2 [Spodoptera litura]	XP_022815663.1	92.593	27	2	0	81	1	5322	5348	2.11e-07	57
TRINITY_DN203153_c0_g1_i1	TRINITY_DN203153_c0_g1_	XP_022834555.1 transcription factor Adf-1-like [Spodoptera litura]	XP_022834555.1	95.872	218	9	0	562	1215	1	218	7.67e-132	387
TRINITY_DN203180_c0_g1_i1	TRINITY_DN203180_c0_g1_	AAL62469.1 ribosomal protein L7 [Spodoptera frugiperda]	AAL62469.1	89.286	28	3	0	513	430	202	229	2.64e-08	58.5
TRINITY_DN203155_c0_g1_i1	TRINITY_DN203155_c0_g1_	ALX00045.1 neutral alpha-glucosidase ab-like protein [Melanoplus sanguinipes]	ALX00045.1	65.979	97	33	0	297	7	200	296	1.79e-41	146
TRINITY_DN203154_c0_g1_i1	TRINITY_DN203154_c0_g1_	PZC76890.1 hypothetical protein B5X24_HaOG204029 [Helicoverpa armigera]	PZC76890.1	58.333	36	15	0	259	366	11	46	1.1e-07	52.8
TRINITY_DN203110_c0_g1_i1	TRINITY_DN203110_c0_g1_	PZC83679.1 hypothetical protein B5X24_HaOG207206 [Helicoverpa armigera]	PZC83679.1	51.099	182	88	1	151	693	1	182	1.34e-55	187
TRINITY_DN214547_c0_g1_i1	TRINITY_DN214547_c0_g1_	XP_022123274.1 putative inorganic phosphate cotransporter isoform X1 [Pieris rapae]	XP_022123274.1	85.714	28	4	0	86	3	112	139	3.57e-07	58.2
TRINITY_DN214543_c0_g1_i1	TRINITY_DN214543_c0_g1_	RWS18906.1 UDP-glucuronosyltransferase 1-3-like protein [Leptotrombidium deliense]	RWS18906.1	75.789	95	23	0	315	31	2	96	2.84e-48	156
TRINITY_DN214556_c0_g1_i1	TRINITY_DN214556_c0_g1_	KPI99301.1 PAB-dependent poly(A)-specific ribonuclease subunit 2 [Papilio xuthus]	KPI99301.1	100	22	0	0	2	67	58	79	1.35e-06	52.4
TRINITY_DN214597_c0_g1_i1	TRINITY_DN214597_c0_g1_	XP_026489118.1 uncharacterized protein LOC113395675 [Vanessa tameamea]	XP_026489118.1	96.154	26	1	0	87	10	134	159	1.89e-08	56.2
TRINITY_DN214562_c0_g1_i1	TRINITY_DN214562_c0_g1_	ASN63841.1 cytochrome p450 CYP340K4, partial [Spodoptera exigua]	ASN63841.1	97.778	135	3	0	1	405	363	497	2.78e-92	281
TRINITY_DN214560_c0_g1_i1	TRINITY_DN214560_c0_g1_	PZC85682.1 hypothetical protein B5X24_HaOG215952 [Helicoverpa armigera]	PZC85682.1	100	25	0	0	1	75	75	99	1.2e-06	53.1
TRINITY_DN214536_c0_g1_i1	TRINITY_DN214536_c0_g1_	XP_022833257.1 LOW QUALITY PROTEIN: arf-GAP with Rho-GAP domain, ANK repeat and PH domain-containing protein 2 [Spodoptera litura]	XP_022833257.1	75	32	8	0	2	97	832	863	9.44e-06	50.1
TRINITY_DN232173_c0_g1_i1	TRINITY_DN232173_c0_g1_	JAA67744.1 Putative auxin response factor [Ixodes ricinus]	JAA67744.1	57.895	38	16	0	183	296	23	60	8.56e-06	48.1
TRINITY_DN232169_c0_g1_i1	TRINITY_DN232169_c0_g1_	XP_022819376.1 fidgetin-like protein 1 [Spodoptera litura]	XP_022819376.1	65.854	41	13	1	2	124	449	488	1.9e-06	52
TRINITY_DN232179_c0_g1_i1	TRINITY_DN232179_c0_g1_	RWA47529.1 acetyltransferase [Yersinia pestis]	RWA47529.1	50.725	69	34	0	236	30	116	184	1.53e-16	76.3
TRINITY_DN232167_c0_g1_i1	TRINITY_DN232167_c0_g1_	XP_022820771.1 tubulin polyglutamylase complex subunit 2 isoform X2 [Spodoptera litura]	XP_022820771.1	97.959	49	1	0	120	266	1	49	1.75e-25	101
TRINITY_DN230671_c0_g1_i1	TRINITY_DN230671_c0_g1_	ALM26252.1 gustatory receptor 2, partial [Athetis dissimilis]	ALM26252.1	49.296	71	36	0	219	7	105	175	8.09e-18	82.4
TRINITY_DN230617_c0_g1_i1	TRINITY_DN230617_c0_g1_	XP_021182778.1 Golgi apparatus protein 1 isoform X4 [Helicoverpa armigera]	XP_021182778.1	82.759	29	5	0	89	3	1039	1067	5.02e-07	53.5
TRINITY_DN230619_c0_g1_i1	TRINITY_DN230619_c0_g1_	KPJ03824.1 Coatomer subunit alpha [Papilio xuthus]	KPJ03824.1	79.412	34	7	0	2	103	595	628	1.69e-10	63.2
TRINITY_DN230691_c0_g1_i1	TRINITY_DN230691_c0_g1_	XP_022814647.1 post-GPI attachment to proteins factor 2 [Spodoptera litura]	XP_022814647.1	96.429	28	1	0	326	243	184	211	4.2e-10	61.6
TRINITY_DN230639_c0_g1_i1	TRINITY_DN230639_c0_g1_	AEO32152.1 hypothetical protein, partial [Amblyomma maculatum]	AEO32152.1	51.282	78	38	0	1	234	158	235	5.22e-19	84
TRINITY_DN230616_c0_g1_i1	TRINITY_DN230616_c0_g1_	XP_022825882.1 cadherin-99C isoform X4 [Spodoptera litura]	XP_022825882.1	100	25	0	0	3	77	6	30	5.6e-09	58.5
TRINITY_DN230677_c0_g1_i1	TRINITY_DN230677_c0_g1_	JAK18671.1 putative Alcohol dehydrogenase class [Daphnia magna]	JAK18671.1	34.94	83	53	1	319	71	146	227	5.06e-13	68.9
TRINITY_DN218137_c0_g1_i1	TRINITY_DN218137_c0_g1_	XP_015911644.1 39S ribosomal protein L52, mitochondrial [Parasteatoda tepidariorum]	XP_015911644.1	56.098	41	18	0	82	204	36	76	2.06e-10	59.3
TRINITY_DN218149_c0_g1_i1	TRINITY_DN218149_c0_g1_	XP_022837747.1 ubiquitin carboxyl-terminal hydrolase calypso [Spodoptera litura]	XP_022837747.1	100	24	0	0	407	478	376	399	5.9e-07	55.1
TRINITY_DN218112_c0_g1_i1	TRINITY_DN218112_c0_g1_	JAA70902.1 Putative taf13 rna polymerase ii tata box binding protein tbp-associated factor [Ixodes ricinus]	JAA70902.1	100	65	0	0	78	272	27	91	7.18e-41	136
TRINITY_DN218124_c0_g1_i1	TRINITY_DN218124_c0_g1_	RVE50710.1 hypothetical protein evm_004620 [Chilo suppressalis]	RVE50710.1	84.211	57	9	0	2	172	136	192	3.52e-25	100
TRINITY_DN218123_c0_g1_i1	TRINITY_DN218123_c0_g1_	XP_022828315.1 uncharacterized protein LOC111357743 [Spodoptera litura]	XP_022828315.1	82.051	78	14	0	369	136	221	298	1.68e-36	139
TRINITY_DN218102_c0_g1_i1	TRINITY_DN218102_c0_g1_	XP_022814914.1 cadherin-23 [Spodoptera litura]	XP_022814914.1	96.296	27	1	0	340	260	1422	1448	2.64e-09	60.1
TRINITY_DN218190_c0_g1_i1	TRINITY_DN218190_c0_g1_	XP_022818589.1 thioredoxin-like protein 1 [Spodoptera litura]	XP_022818589.1	92.308	26	2	0	556	479	98	123	4.27e-07	55.8
TRINITY_DN218166_c0_g1_i1	TRINITY_DN218166_c0_g1_	XP_023954661.1 PAX3- and PAX7-binding protein 1 [Bicyclus anynana]	XP_023954661.1	89.286	28	3	0	300	217	609	636	4.32e-08	56.2
TRINITY_DN218181_c0_g1_i1	TRINITY_DN218181_c0_g1_	XP_021184611.1 tyrosine-protein phosphatase non-receptor type 21 [Helicoverpa armigera]	XP_021184611.1	86.207	29	4	0	87	1	1005	1033	8.53e-07	55.1
TRINITY_DN234264_c0_g1_i1	TRINITY_DN234264_c0_g1_	XP_013140226.1 PREDICTED: tonsoku-like protein [Papilio polytes]	XP_013140226.1	100	22	0	0	279	214	70	91	3.34e-06	50.4
TRINITY_DN234208_c0_g1_i1	TRINITY_DN234208_c0_g1_	PZC77014.1 hypothetical protein B5X24_HaOG203884 [Helicoverpa armigera]	PZC77014.1	64.789	71	25	0	11	223	133	203	2.01e-24	98.2
TRINITY_DN216265_c0_g1_i1	TRINITY_DN216265_c0_g1_	XP_022826215.1 uncharacterized protein LOC111356175 isoform X3 [Spodoptera litura]	XP_022826215.1	60.305	131	50	2	439	53	262	392	8.15e-46	165
TRINITY_DN216266_c0_g1_i1	TRINITY_DN216266_c0_g1_	XP_022823464.1 LOW QUALITY PROTEIN: probable asparagine--tRNA ligase, mitochondrial [Spodoptera litura]	XP_022823464.1	100	28	0	0	86	3	380	407	4.24e-09	59.7
TRINITY_DN216257_c0_g1_i1	TRINITY_DN216257_c0_g1_	AEO34532.1 hypothetical protein [Amblyomma maculatum]	AEO34532.1	51.724	58	28	0	194	21	22	79	5.53e-12	66.6
TRINITY_DN216296_c0_g1_i1	TRINITY_DN216296_c0_g1_	XP_022828242.1 kelch-like protein 5 isoform X1 [Spodoptera litura]	XP_022828242.1	100	24	0	0	332	403	77	100	7.39e-07	53.9
TRINITY_DN216270_c0_g1_i1	TRINITY_DN216270_c0_g1_	AYN77137.1 MyD88 [Spodoptera exigua]	AYN77137.1	96.429	28	1	0	3	86	166	193	4.93e-08	58.5
TRINITY_DN216295_c0_g1_i1	TRINITY_DN216295_c0_g1_	XP_021195685.1 uncharacterized protein LOC110380121 [Helicoverpa armigera]	XP_021195685.1	49.153	59	15	1	6	137	172	230	3.14e-08	55.8
TRINITY_DN216260_c0_g1_i1	TRINITY_DN216260_c0_g1_	XP_023315871.1 dol-P-Man:Man(7)GlcNAc(2)-PP-Dol alpha-1,6-mannosyltransferase isoform X2 [Trichogramma pretiosum]	XP_023315871.1	56.41	78	34	0	2	235	100	177	6.39e-23	97.4
TRINITY_DN216294_c0_g1_i1	TRINITY_DN216294_c0_g1_	XP_022820865.1 uncharacterized protein LOC111352516 [Spodoptera litura]	XP_022820865.1	82.051	39	7	0	118	2	1	39	4.08e-12	68.2
TRINITY_DN219419_c0_g1_i1	TRINITY_DN219419_c0_g1_	PZC78420.1 hypothetical protein B5X24_HaOG202164 [Helicoverpa armigera]	PZC78420.1	51.724	58	27	1	282	109	87	143	2.78e-07	55.1
TRINITY_DN219431_c0_g1_i1	TRINITY_DN219431_c0_g1_	AXF35716.1 PP2AMTS-A [Homarus americanus]	AXF35716.1	76.923	65	15	0	197	3	4	68	5.71e-26	105
TRINITY_DN219412_c0_g1_i1	TRINITY_DN219412_c0_g1_	XP_020707013.1 homeotic protein female sterile-like isoform X4 [Athalia rosae]	XP_020707013.1	50	86	40	1	259	2	434	516	1.94e-22	96.7
TRINITY_DN219447_c0_g1_i1	TRINITY_DN219447_c0_g1_	PCG78377.1 hypothetical protein B5V51_4370 [Heliothis virescens]	PCG78377.1	100	21	0	0	1	63	39	59	2.94e-06	49.7
TRINITY_DN219449_c0_g1_i1	TRINITY_DN219449_c0_g1_	PCG63744.1 hypothetical protein B5V51_11784 [Heliothis virescens]	PCG63744.1	53.623	69	26	1	3	191	40	108	8.52e-12	69.3
TRINITY_DN219403_c0_g1_i1	TRINITY_DN219403_c0_g1_	XP_026685949.1 uncharacterized protein LOC113471193 [Diaphorina citri]	XP_026685949.1	58.904	73	30	0	221	3	106	178	1.55e-22	94
TRINITY_DN219471_c0_g1_i1	TRINITY_DN219471_c0_g1_	JAM76808.1 Rab GDP dissociation inhibitor beta-like protein, partial [Daphnia magna]	JAM76808.1	81.034	116	22	0	2	349	23	138	6.35e-65	201
TRINITY_DN219413_c0_g1_i1	TRINITY_DN219413_c0_g1_	KZS01141.1 Uncharacterized protein APZ42_002286 [Daphnia magna]	KZS01141.1	53.061	49	23	0	53	199	35	83	5.52e-11	60.5
TRINITY_DN219439_c0_g1_i1	TRINITY_DN219439_c0_g1_	XP_022650092.1 protein transport protein Sec24A-like [Varroa destructor]	XP_022650092.1	49.254	67	34	0	223	23	789	855	4.75e-17	80.9
TRINITY_DN219484_c0_g1_i1	TRINITY_DN219484_c0_g1_	XP_022824138.1 HMG domain-containing protein 4 isoform X2 [Spodoptera litura]	XP_022824138.1	96.296	27	1	0	1	81	62	88	7.21e-07	55.1
TRINITY_DN219494_c0_g1_i1	TRINITY_DN219494_c0_g1_	JAB62802.1 Adenosylhomocysteinase, partial [Anoplophora glabripennis]	JAB62802.1	90.361	83	8	0	251	3	44	126	4.91e-50	162
TRINITY_DN219492_c0_g1_i1	TRINITY_DN219492_c0_g1_	BBB06803.1 hypothetical protein, partial [Pieris brassicae]	BBB06803.1	60.784	102	35	1	5	295	1	102	6.86e-39	135
TRINITY_DN219460_c0_g1_i1	TRINITY_DN219460_c0_g1_	KPM05897.1 Ras-like protein 7, partial [Sarcoptes scabiei]	KPM05897.1	100	26	0	0	3	80	11	36	5.44e-09	56.2
TRINITY_DN219436_c0_g1_i1	TRINITY_DN219436_c0_g1_	PZC73060.1 hypothetical protein B5X24_HaOG210124 [Helicoverpa armigera]	PZC73060.1	94.643	56	3	0	1	168	456	511	1.91e-29	115
TRINITY_DN231667_c0_g1_i1	TRINITY_DN231667_c0_g1_	XP_022816433.1 zonadhesin-like [Spodoptera litura]	XP_022816433.1	60.784	51	14	2	141	1	1717	1765	1.66e-07	55.8
TRINITY_DN231627_c0_g1_i1	TRINITY_DN231627_c0_g1_	XP_022823237.1 arylphorin subunit alpha-like [Spodoptera litura]	XP_022823237.1	92.857	28	2	0	329	246	357	384	1.7e-09	60.5
TRINITY_DN231647_c0_g1_i1	TRINITY_DN231647_c0_g1_	JAK55204.1 putative Serine/threonine-protein phosphatase 2A catalytic subunit beta [Daphnia magna]	JAK55204.1	87.368	95	12	0	286	2	100	194	1.62e-59	187
TRINITY_DN231666_c0_g1_i1	TRINITY_DN231666_c0_g1_	JAG08549.1 Multidrug resistance protein 1, partial [Lygus hesperus]	JAG08549.1	55.294	85	38	0	259	5	84	168	1.13e-28	107
TRINITY_DN231632_c0_g1_i1	TRINITY_DN231632_c0_g1_	ADD38369.1 H/ACA ribonucleoprotein complex subunit 2-like protein [Lepeophtheirus salmonis]	ADD38369.1	76.271	59	14	0	46	222	85	143	8.83e-30	108
TRINITY_DN231680_c0_g1_i1	TRINITY_DN231680_c0_g1_	PCG74686.1 hypothetical protein B5V51_12908, partial [Heliothis virescens]	PCG74686.1	95.833	24	1	0	226	297	80	103	1.72e-07	54.3
TRINITY_DN231662_c0_g1_i1	TRINITY_DN231662_c0_g1_	XP_023947302.1 uncharacterized protein LOC112052449 isoform X2 [Bicyclus anynana]	XP_023947302.1	93.333	30	2	0	92	3	118	147	6.15e-09	58.5
TRINITY_DN231616_c0_g1_i1	TRINITY_DN231616_c0_g1_	XP_022834161.1 uncharacterized protein LOC111361933 [Spodoptera litura]	XP_022834161.1	94.595	74	4	0	224	3	637	710	2.37e-31	120
TRINITY_DN204651_c0_g1_i1	TRINITY_DN204651_c0_g1_	ASO98007.1 cytochrome p450 CYP6AE68 [Spodoptera exigua]	ASO98007.1	97.849	186	4	0	560	3	297	482	2.75e-129	379
TRINITY_DN204695_c0_g1_i1	TRINITY_DN204695_c0_g1_	XP_022821987.1 serine/threonine-protein kinase greatwall isoform X2 [Spodoptera litura]	XP_022821987.1	97.876	659	14	0	93	2069	1	659	0	1266
TRINITY_DN204686_c0_g1_i1	TRINITY_DN204686_c0_g1_	XP_022829337.1 uncharacterized protein LOC111358433 [Spodoptera litura]	XP_022829337.1	100	28	0	0	295	378	33	60	1e-09	57.8
TRINITY_DN204689_c0_g1_i1	TRINITY_DN204689_c0_g1_	PZC74321.1 hypothetical protein B5X24_HaOG207974 [Helicoverpa armigera]	PZC74321.1	47.059	51	27	0	6	158	514	564	3.33e-06	50.1
TRINITY_DN204642_c0_g1_i1	TRINITY_DN204642_c0_g1_	JAN00483.1 RNA-binding protein [Daphnia magna]	JAN00483.1	52.632	76	36	0	127	354	7	82	8.58e-21	89.7
TRINITY_DN204690_c0_g1_i1	TRINITY_DN204690_c0_g1_	RWA48164.1 lipid A phosphoethanolamine transferase [Yersinia pestis]	RWA48164.1	50.633	79	39	0	238	2	127	205	1.58e-18	84.7
TRINITY_DN204619_c0_g1_i1	TRINITY_DN204619_c0_g1_	OTF80451.1 transcription initiation factor IIB-like protein [Euroglyphus maynei]	OTF80451.1	51.136	88	34	4	260	3	168	248	4.48e-16	77.4
TRINITY_DN204616_c0_g1_i1	TRINITY_DN204616_c0_g1_	PCG62823.1 hypothetical protein B5V51_13569 [Heliothis virescens]	PCG62823.1	56.522	115	49	1	362	21	629	743	4.5e-39	145
TRINITY_DN204632_c0_g1_i1	TRINITY_DN204632_c0_g1_	WP_050100366.1 MULTISPECIES: NADPH-dependent assimilatory sulfite reductase flavoprotein subunit [Yersinia]	WP_050100366.1	41.791	67	32	3	203	6	495	555	1.79e-06	50.1
TRINITY_DN204664_c0_g1_i1	TRINITY_DN204664_c0_g1_	RVE52335.1 hypothetical protein evm_002973 [Chilo suppressalis]	RVE52335.1	40	90	49	2	382	113	37	121	4.16e-10	64.7
TRINITY_DN204682_c0_g1_i1	TRINITY_DN204682_c0_g1_	XP_018906383.1 PREDICTED: BAHD acyltransferase DCR-like [Bemisia tabaci]	XP_018906383.1	52.857	140	61	3	58	465	132	270	4.6e-40	147
TRINITY_DN204608_c0_g1_i1	TRINITY_DN204608_c0_g1_	XP_017001905.1 PREDICTED: aldose 1-epimerase [Drosophila takahashii]	XP_017001905.1	47.727	88	46	0	40	303	275	362	2.22e-23	99.8
TRINITY_DN204637_c0_g1_i1	TRINITY_DN204637_c0_g1_	EFX88858.1 hypothetical protein DAPPUDRAFT_95812 [Daphnia pulex]	EFX88858.1	38.961	77	40	2	336	127	259	335	4.46e-11	65.1
TRINITY_DN204650_c0_g1_i1	TRINITY_DN204650_c0_g1_	XP_011547736.1 PREDICTED: ABC transporter G family member 23-like isoform X2 [Plutella xylostella]	XP_011547736.1	76.471	34	8	0	839	940	662	695	8.16e-07	58.2
TRINITY_DN204615_c0_g1_i1	TRINITY_DN204615_c0_g1_	PZC74016.1 hypothetical protein B5X24_HaOG208430 [Helicoverpa armigera]	PZC74016.1	68	50	14	1	599	450	429	476	1.94e-10	66.6
TRINITY_DN204646_c0_g1_i1	TRINITY_DN204646_c0_g1_	XP_022824702.1 uncharacterized protein LOC111355171 [Spodoptera litura]	XP_022824702.1	93.023	43	3	0	2	130	173	215	1.06e-20	90.1
TRINITY_DN201134_c0_g1_i1	TRINITY_DN201134_c0_g1_	RVE47581.1 hypothetical protein evm_007779 [Chilo suppressalis]	RVE47581.1	75.676	74	18	0	711	490	46	119	2.68e-17	84.3
TRINITY_DN201130_c0_g1_i1	TRINITY_DN201130_c0_g1_	XP_022205389.1 uncharacterized protein LOC111062002 [Nilaparvata lugens]	XP_022205389.1	93.103	29	2	0	293	379	69	97	4.12e-09	59.3
TRINITY_DN201152_c0_g1_i1	TRINITY_DN201152_c0_g1_	XP_021189898.1 transcription initiation factor TFIID subunit 1 isoform X5 [Helicoverpa armigera]	XP_021189898.1	96.667	30	1	0	90	1	1571	1600	1e-11	70.1
TRINITY_DN201161_c0_g1_i1	TRINITY_DN201161_c0_g1_	XP_022837685.1 probable RNA-binding protein 19 [Spodoptera litura]	XP_022837685.1	91.558	924	71	5	2812	44	1	918	0	1441
TRINITY_DN201153_c0_g1_i1	TRINITY_DN201153_c0_g1_	XP_016968451.1 PREDICTED: LOW QUALITY PROTEIN: sorbitol dehydrogenase 1-like [Drosophila biarmipes]	XP_016968451.1	41.333	150	85	3	1	441	235	384	3.04e-26	108
TRINITY_DN201164_c0_g1_i1	TRINITY_DN201164_c0_g1_	XP_022822644.1 group XIIA secretory phospholipase A2 [Spodoptera litura]	XP_022822644.1	96.602	206	7	0	247	864	1	206	2.79e-131	380
TRINITY_DN201111_c0_g1_i1	TRINITY_DN201111_c0_g1_	ARD71207.1 acetyltransferase [Spodoptera exigua]	ARD71207.1	98.514	471	7	0	312	1724	1	471	0	887
TRINITY_DN201104_c0_g1_i1	TRINITY_DN201104_c0_g1_	XP_022821909.1 uncharacterized protein LOC111353213 [Spodoptera litura]	XP_022821909.1	94.779	249	13	0	784	38	1	249	2.06e-154	440
TRINITY_DN201127_c0_g1_i1	TRINITY_DN201127_c0_g1_	JAC08663.1 putative splicing factor [Aedes albopictus]	JAC08663.1	76.344	93	22	0	280	2	4	96	1.52e-43	147
TRINITY_DN201137_c0_g1_i1	TRINITY_DN201137_c0_g1_	PCG73959.1 hypothetical protein B5V51_14084 [Heliothis virescens]	PCG73959.1	57.143	63	25	1	246	64	1	63	7.86e-13	68.2
TRINITY_DN201171_c0_g1_i1	TRINITY_DN201171_c0_g1_	XP_022826592.1 bis(5'-nucleosyl)-tetraphosphatase [asymmetrical] [Spodoptera litura]	XP_022826592.1	90.78	141	13	0	182	604	1	141	1.23e-75	232
TRINITY_DN201101_c0_g1_i1	TRINITY_DN201101_c0_g1_	PZC85430.1 hypothetical protein B5X24_HaOG201926 [Helicoverpa armigera]	PZC85430.1	68.786	173	53	1	2	517	64	236	1.08e-78	242
TRINITY_DN201118_c0_g1_i1	TRINITY_DN201118_c0_g1_	XP_022824152.1 tigger transposable element-derived protein 4-like [Spodoptera litura]	XP_022824152.1	95.282	763	36	0	3069	781	1	763	0	1493
TRINITY_DN201155_c0_g1_i1	TRINITY_DN201155_c0_g1_	XP_022824173.1 uncharacterized protein LOC111354805 [Spodoptera litura]	XP_022824173.1	94.787	211	10	1	696	64	3	212	8.51e-144	409
TRINITY_DN201149_c0_g1_i1	TRINITY_DN201149_c0_g1_	AYV89084.1 saliva protein-8, partial [Tetranychus truncatus]	AYV89084.1	38.667	75	45	1	2	223	2	76	9.27e-08	53.1
TRINITY_DN201199_c0_g1_i1	TRINITY_DN201199_c0_g1_	XP_026332068.1 transketolase-like protein 2 [Hyposmocoma kahamanoa]	XP_026332068.1	100	25	0	0	254	328	358	382	1.23e-08	58.2
TRINITY_DN201196_c0_g1_i1	TRINITY_DN201196_c0_g1_	XP_022829097.1 CCR4-NOT transcription complex subunit 7-like isoform X1 [Spodoptera litura]	XP_022829097.1	100	231	0	0	173	865	1	231	1.11e-172	485
TRINITY_DN201136_c0_g1_i1	TRINITY_DN201136_c0_g1_	XP_011566240.1 PREDICTED: zinc finger BED domain-containing protein 1-like [Plutella xylostella]	XP_011566240.1	33.333	180	99	6	492	1	351	525	3.29e-22	86.3
TRINITY_DN201126_c0_g1_i1	TRINITY_DN201126_c0_g1_	XP_022830921.1 protein SDA1 homolog [Spodoptera litura]	XP_022830921.1	99.378	482	3	0	2303	858	1	482	0	846
TRINITY_DN201187_c0_g1_i1	TRINITY_DN201187_c0_g1_	XP_022816385.1 elongation of very long chain fatty acids protein AAEL008004-like [Spodoptera litura]	XP_022816385.1	70.588	34	10	0	103	2	157	190	2.15e-06	55.1
TRINITY_DN201108_c0_g1_i1	TRINITY_DN201108_c0_g1_	XP_022834410.1 uncharacterized protein LOC111362108 [Spodoptera litura]	XP_022834410.1	87.597	258	32	0	2679	1906	1	258	1.75e-146	439
TRINITY_DN201109_c0_g1_i1	TRINITY_DN201109_c0_g1_	XP_008187262.1 PREDICTED: ulp1 protease family, C-terminal catalytic domain containing protein-like isoform X2 [Acyrthosiphon pisum]	XP_008187262.1	43.312	157	88	1	2	469	2	158	1.93e-37	132
TRINITY_DN201147_c0_g1_i1	TRINITY_DN201147_c0_g1_	ENN72883.1 hypothetical protein YQE_10453, partial [Dendroctonus ponderosae]	ENN72883.1	56.757	74	32	0	229	8	1	74	4.53e-24	94
TRINITY_DN201157_c0_g1_i1	TRINITY_DN201157_c0_g1_	XP_021198150.1 stomatin-like protein 2, mitochondrial [Helicoverpa armigera]	XP_021198150.1	100	27	0	0	279	359	189	215	3.51e-08	57
TRINITY_DN216710_c0_g1_i1	TRINITY_DN216710_c0_g1_	XP_018322836.1 angiogenic factor with G patch and FHA domains 1 isoform X2 [Agrilus planipennis]	XP_018322836.1	35.106	94	58	1	32	313	420	510	1.98e-10	63.5
TRINITY_DN216705_c0_g1_i1	TRINITY_DN216705_c0_g1_	XP_022819667.1 SEC14-like protein 2 [Spodoptera litura]	XP_022819667.1	89.286	28	3	0	463	380	172	199	2.64e-07	55.8
TRINITY_DN216772_c0_g1_i1	TRINITY_DN216772_c0_g1_	XP_026744510.1 uncharacterized protein LOC113505865 [Trichoplusia ni]	XP_026744510.1	71.605	81	23	0	77	319	297	377	1.56e-23	80.5
TRINITY_DN216794_c0_g1_i1	TRINITY_DN216794_c0_g1_	PRD19512.1 srpG [Nephila clavipes]	PRD19512.1	65.306	98	34	0	6	299	236	333	2.75e-28	113
TRINITY_DN216793_c0_g1_i1	TRINITY_DN216793_c0_g1_	AUU00231.1 NUDIX domain-containing protein [Morganella morganii]	AUU00231.1	44.118	102	56	1	304	2	93	194	6.92e-23	94.7
TRINITY_DN216785_c0_g1_i1	TRINITY_DN216785_c0_g1_	XP_022831694.1 myelin P2 protein [Spodoptera litura]	XP_022831694.1	100	32	0	0	361	266	86	117	1.44e-13	68.9
TRINITY_DN216716_c0_g1_i1	TRINITY_DN216716_c0_g1_	XP_022837956.1 ribosome biogenesis protein WDR12 homolog [Spodoptera litura]	XP_022837956.1	100	29	0	0	461	375	269	297	5.77e-10	63.5
TRINITY_DN216724_c0_g1_i1	TRINITY_DN216724_c0_g1_	PRD37123.1 ubiB [Nephila clavipes]	PRD37123.1	56	50	22	0	90	239	52	101	6.12e-12	66.2
TRINITY_DN216756_c0_g1_i1	TRINITY_DN216756_c0_g1_	PZC76983.1 hypothetical protein B5X24_HaOG203934 [Helicoverpa armigera]	PZC76983.1	83.333	66	11	0	88	285	166	231	2.7e-33	125
TRINITY_DN216767_c0_g1_i1	TRINITY_DN216767_c0_g1_	JAN01605.1 Enhancer of rudimentary [Daphnia magna]	JAN01605.1	55.422	83	37	0	46	294	2	84	8.45e-25	95.9
TRINITY_DN229354_c0_g1_i1	TRINITY_DN229354_c0_g1_	XP_022836265.1 uncharacterized protein LOC111363651, partial [Spodoptera litura]	XP_022836265.1	95.833	24	1	0	294	365	1119	1142	4.84e-06	51.2
TRINITY_DN229370_c0_g1_i1	TRINITY_DN229370_c0_g1_	XP_022829702.1 caltractin [Spodoptera litura]	XP_022829702.1	100	28	0	0	290	373	2	29	2.37e-09	58.9
TRINITY_DN229347_c0_g1_i1	TRINITY_DN229347_c0_g1_	PCG72982.1 hypothetical protein B5V51_276 [Heliothis virescens]	PCG72982.1	96.774	31	1	0	1	93	138	168	1.49e-10	62.8
TRINITY_DN229369_c0_g1_i1	TRINITY_DN229369_c0_g1_	XP_026679113.1 peptidyl-prolyl cis-trans isomerase FKBP4-like [Diaphorina citri]	XP_026679113.1	39.759	83	50	0	5	253	320	402	1.06e-10	63.2
TRINITY_DN229348_c0_g1_i1	TRINITY_DN229348_c0_g1_	XP_022814906.1 solute carrier family 22 member 13-like isoform X2 [Spodoptera litura]	XP_022814906.1	92	25	2	0	1	75	227	251	5.41e-06	52
TRINITY_DN229349_c0_g1_i1	TRINITY_DN229349_c0_g1_	PCG72927.1 hypothetical protein B5V51_326 [Heliothis virescens]	PCG72927.1	96.296	27	1	0	426	506	297	323	1.98e-06	53.9
TRINITY_DN229321_c0_g1_i1	TRINITY_DN229321_c0_g1_	PZC83215.1 hypothetical protein B5X24_HaOG208306 [Helicoverpa armigera]	PZC83215.1	92.857	28	2	0	427	510	517	544	1.42e-08	60.1
TRINITY_DN229353_c0_g1_i1	TRINITY_DN229353_c0_g1_	XP_022832668.1 uncharacterized protein LOC111360741 [Spodoptera litura]	XP_022832668.1	52.679	112	46	4	330	1	19	125	1.2e-25	103
TRINITY_DN229393_c0_g1_i1	TRINITY_DN229393_c0_g1_	PCG67893.1 hypothetical protein B5V51_5840 [Heliothis virescens]	PCG67893.1	96.154	26	1	0	80	3	221	246	9.01e-08	54.7
TRINITY_DN229360_c0_g1_i1	TRINITY_DN229360_c0_g1_	XP_011559752.1 PREDICTED: uncharacterized protein LOC105390191 [Plutella xylostella]	XP_011559752.1	79.452	73	15	0	219	1	948	1020	2.81e-34	129
TRINITY_DN215987_c0_g1_i1	TRINITY_DN215987_c0_g1_	AKF42441.1 chemosensory protein 4 [Spodoptera exigua]	AKF42441.1	96.774	31	1	0	231	323	24	54	4.55e-11	63.2
TRINITY_DN215944_c0_g1_i1	TRINITY_DN215944_c0_g1_	JAJ44946.1 hypothetical protein [Daphnia magna]	JAJ44946.1	100	27	0	0	1	81	10	36	8.38e-11	60.8
TRINITY_DN215979_c0_g1_i1	TRINITY_DN215979_c0_g1_	XP_022815521.1 homeobox protein notochord [Spodoptera litura]	XP_022815521.1	100	25	0	0	249	323	168	192	1.63e-09	60.1
TRINITY_DN215989_c0_g1_i1	TRINITY_DN215989_c0_g1_	XP_022831257.1 salivary plasminogen activator beta-like [Spodoptera litura]	XP_022831257.1	86.885	122	14	1	49	414	97	216	1.07e-39	145
TRINITY_DN215941_c0_g1_i1	TRINITY_DN215941_c0_g1_	KOB58244.1 Uncharacterized protein OBRU01_25365 [Operophtera brumata]	KOB58244.1	40.26	77	43	1	3	233	668	741	1.01e-10	62.4
TRINITY_DN215901_c0_g1_i1	TRINITY_DN215901_c0_g1_	XP_021198200.1 uncharacterized protein LOC110382054 [Helicoverpa armigera]	XP_021198200.1	78.652	89	19	0	267	1	5	93	8.75e-42	146
TRINITY_DN215905_c0_g1_i1	TRINITY_DN215905_c0_g1_	AEO35427.1 hypothetical protein [Amblyomma maculatum]	AEO35427.1	84.507	71	11	0	2	214	174	244	5.48e-35	125
TRINITY_DN215969_c0_g1_i1	TRINITY_DN215969_c0_g1_	XP_024083028.1 cytochrome P450 4V2-like [Cimex lectularius]	XP_024083028.1	35.789	95	60	1	3	287	198	291	2.37e-11	66.2
TRINITY_DN215927_c0_g1_i1	TRINITY_DN215927_c0_g1_	XP_013185963.1 PREDICTED: dual oxidase [Amyelois transitella]	XP_013185963.1	100	25	0	0	76	2	187	211	3.55e-08	58.5
TRINITY_DN215971_c0_g1_i1	TRINITY_DN215971_c0_g1_	RVE44268.1 hypothetical protein evm_011063 [Chilo suppressalis]	RVE44268.1	97.436	78	2	0	235	2	3043	3120	1.21e-46	164
TRINITY_DN215914_c0_g1_i1	TRINITY_DN215914_c0_g1_	XP_014355467.1 PREDICTED: uncharacterized protein LOC106708460 [Papilio machaon]	XP_014355467.1	86.585	82	8	1	13	249	15	96	6.5e-42	140
TRINITY_DN215936_c0_g1_i1	TRINITY_DN215936_c0_g1_	XP_013782947.1 rab5 GDP/GTP exchange factor-like [Limulus polyphemus]	XP_013782947.1	54.054	37	17	0	40	150	24	60	2.18e-09	58.9
TRINITY_DN215995_c0_g1_i1	TRINITY_DN215995_c0_g1_	XP_022836585.1 uncharacterized protein LOC111363954 [Spodoptera litura]	XP_022836585.1	70.69	116	34	0	350	3	343	458	3.39e-52	181
TRINITY_DN215962_c0_g1_i1	TRINITY_DN215962_c0_g1_	KZS13933.1 Prefoldin subunit 3 [Daphnia magna]	KZS13933.1	51.145	131	63	1	44	436	24	153	3.33e-37	132
TRINITY_DN215906_c0_g1_i1	TRINITY_DN215906_c0_g1_	XP_022828930.1 venom dipeptidyl peptidase 4-like isoform X1 [Spodoptera litura]	XP_022828930.1	92.593	27	2	0	432	512	688	714	5.26e-11	67.4
TRINITY_DN221313_c0_g1_i1	TRINITY_DN221313_c0_g1_	sp|Q2LVI9.1|SYGB_SYNAS RecName: Full=Glycine--tRNA ligase beta subunit; AltName: Full=Glycyl-tRNA synthetase beta subunit; Short=GlyRS	sp|Q2LVI9.1|SYGB_SYNAS	45.455	66	35	1	3	197	293	358	4.72e-10	60.1
TRINITY_DN221304_c0_g1_i1	TRINITY_DN221304_c0_g1_	XP_021204881.1 probable phospholipid-transporting ATPase IA isoform X4 [Bombyx mori]	XP_021204881.1	100	24	0	0	367	296	860	883	3.4e-08	57.4
TRINITY_DN221339_c0_g1_i1	TRINITY_DN221339_c0_g1_	XP_011553557.1 PREDICTED: uncharacterized protein LOC105384955 [Plutella xylostella]	XP_011553557.1	84.375	32	5	0	499	404	15	46	5.99e-10	61.6
TRINITY_DN221325_c0_g1_i1	TRINITY_DN221325_c0_g1_	ASO98033.1 cytochrome p450 CYP340AB1 [Spodoptera exigua]	ASO98033.1	66.667	48	12	1	145	2	114	157	1.74e-09	61.2
TRINITY_DN221390_c0_g1_i1	TRINITY_DN221390_c0_g1_	RXA97404.1 C4-dicarboxylic acid transporter DauA [Yersinia sp. 2105 StPb PI]	RXA97404.1	70.27	37	11	0	217	107	9	45	1.29e-09	59.7
TRINITY_DN221374_c0_g1_i1	TRINITY_DN221374_c0_g1_	KOB65031.1 putative mediator complex, subunit [Operophtera brumata]	KOB65031.1	96	25	1	0	2	76	32	56	2.28e-06	52
TRINITY_DN221363_c0_g1_i1	TRINITY_DN221363_c0_g1_	JAA83169.1 putative RNA-directed DNA polymerase from transposon BS, partial [Pararge aegeria]	JAA83169.1	55.072	69	27	2	332	126	40	104	7.5e-13	66.2
TRINITY_DN221388_c0_g1_i1	TRINITY_DN221388_c0_g1_	JAS55842.1 hypothetical protein g.2622 [Cuerna arida]	JAS55842.1	44.578	83	40	2	242	3	10	89	9.63e-12	63.5
TRINITY_DN221323_c0_g1_i1	TRINITY_DN221323_c0_g1_	XP_022818568.1 protein purity of essence [Spodoptera litura]	XP_022818568.1	100	27	0	0	3	83	5100	5126	2.67e-08	58.5
TRINITY_DN221353_c0_g1_i1	TRINITY_DN221353_c0_g1_	WP_050140316.1 MULTISPECIES: MFS transporter [Yersinia]	WP_050140316.1	44.248	113	63	0	355	17	295	407	7.44e-20	90.1
TRINITY_DN221312_c0_g1_i1	TRINITY_DN221312_c0_g1_	XP_004926462.1 calcium uptake protein 1 homolog, mitochondrial [Bombyx mori]	XP_004926462.1	100	25	0	0	2	76	296	320	9.22e-07	52.8
TRINITY_DN221372_c0_g1_i1	TRINITY_DN221372_c0_g1_	XP_012543180.1 PREDICTED: transmembrane protein 41 homolog [Monomorium pharaonis]	XP_012543180.1	76.667	30	7	0	137	226	161	190	5.65e-06	48.9
TRINITY_DN221334_c0_g1_i1	TRINITY_DN221334_c0_g1_	AEO33108.1 hypothetical protein, partial [Amblyomma maculatum]	AEO33108.1	77.698	139	24	2	414	19	53	191	1.38e-63	200
TRINITY_DN226839_c0_g1_i1	TRINITY_DN226839_c0_g1_	XP_011555859.1 PREDICTED: uncharacterized protein LOC105386908 [Plutella xylostella]	XP_011555859.1	87.5	32	4	0	385	290	65	96	3.28e-11	62.4
TRINITY_DN226898_c0_g1_i1	TRINITY_DN226898_c0_g1_	XP_022827557.1 uncharacterized protein LOC111357194 isoform X2 [Spodoptera litura]	XP_022827557.1	96.25	80	3	0	22	261	1	80	3.13e-48	159
TRINITY_DN226848_c0_g1_i1	TRINITY_DN226848_c0_g1_	ROT70026.1 Protein dpy-19 [Penaeus vannamei]	ROT70026.1	78.571	28	6	0	129	212	60	87	2.89e-07	53.1
TRINITY_DN226853_c0_g1_i1	TRINITY_DN226853_c0_g1_	ROT85375.1 hypothetical protein C7M84_015651 [Penaeus vannamei]	ROT85375.1	37.963	108	67	0	1	324	25	132	1.63e-16	77.8
TRINITY_DN226875_c0_g1_i1	TRINITY_DN226875_c0_g1_	XP_026736419.1 uncharacterized protein LOC113499983 [Trichoplusia ni]	XP_026736419.1	82.143	84	15	0	31	282	221	304	2.71e-28	113
TRINITY_DN226887_c0_g1_i1	TRINITY_DN226887_c0_g1_	XP_011493091.2 ABC transporter F family member 4 [Aedes aegypti]	XP_011493091.2	37.662	77	45	2	33	263	532	605	4.27e-08	55.5
TRINITY_DN226815_c0_g1_i1	TRINITY_DN226815_c0_g1_	BAM20734.1 heterogeneous nuclear ribonucleoprotein, partial [Papilio polytes]	BAM20734.1	51	100	46	3	333	43	1	100	2.69e-26	102
TRINITY_DN226870_c0_g1_i1	TRINITY_DN226870_c0_g1_	XP_026754609.1 uncharacterized protein LOC113514705, partial [Galleria mellonella]	XP_026754609.1	100	29	0	0	209	295	1	29	1.17e-10	63.2
TRINITY_DN226825_c0_g1_i1	TRINITY_DN226825_c0_g1_	PZC74477.1 hypothetical protein B5X24_HaOG207834 [Helicoverpa armigera]	PZC74477.1	67.347	49	10	1	129	1	104	152	5.52e-14	68.6
TRINITY_DN226869_c0_g1_i1	TRINITY_DN226869_c0_g1_	ABY62317.2 pheromone biosynthesis-activating neuropeptide receptor [Spodoptera exigua]	ABY62317.2	100	33	0	0	2	100	318	350	7.75e-13	70.9
TRINITY_DN226823_c0_g1_i1	TRINITY_DN226823_c0_g1_	JAB68607.1 putative rugose, partial [Ixodes ricinus]	JAB68607.1	57.778	45	17	1	110	238	181	225	8.97e-06	48.5
TRINITY_DN226818_c0_g1_i1	TRINITY_DN226818_c0_g1_	RWA49786.1 methylmalonate-semialdehyde dehydrogenase (CoA acylating) [Yersinia pestis]	RWA49786.1	52.055	73	35	0	3	221	51	123	1.78e-18	84.3
TRINITY_DN226831_c0_g1_i1	TRINITY_DN226831_c0_g1_	XP_022836830.1 tyrosine-protein phosphatase 69D [Spodoptera litura]	XP_022836830.1	76.667	30	7	0	1	90	455	484	1.88e-07	54.3
TRINITY_DN226803_c0_g1_i1	TRINITY_DN226803_c0_g1_	XP_013199180.1 PREDICTED: MAP kinase-activated protein kinase 2-like isoform X2 [Amyelois transitella]	XP_013199180.1	100	24	0	0	341	270	209	232	2.98e-09	59.7
TRINITY_DN202345_c0_g1_i1	TRINITY_DN202345_c0_g1_	XP_012548250.1 serine/threonine-protein kinase Tao isoform X1 [Bombyx mori]	XP_012548250.1	96.296	27	1	0	1	81	219	245	1.06e-09	60.8
TRINITY_DN202355_c0_g1_i1	TRINITY_DN202355_c0_g1_	JAV73935.1 hypothetical protein, partial [Photinus pyralis]	JAV73935.1	85.507	138	20	0	414	1	57	194	5.99e-84	260
TRINITY_DN202329_c0_g2_i1	TRINITY_DN202329_c0_g2_	PCG68849.1 hypothetical protein B5V51_4815 [Heliothis virescens]	PCG68849.1	82.72	353	51	7	1279	2319	1	349	0	573
TRINITY_DN202390_c0_g1_i1	TRINITY_DN202390_c0_g1_	PRD39902.1 cobN [Nephila clavipes]	PRD39902.1	22.981	322	212	8	1189	257	511	807	2.79e-18	60.1
TRINITY_DN202394_c0_g1_i1	TRINITY_DN202394_c0_g1_	JAN67178.1 Membrane-bound transcription factor site-1 protease-like protein, partial [Daphnia magna]	JAN67178.1	46.269	67	21	2	207	7	246	297	5.14e-06	52
TRINITY_DN202308_c0_g1_i1	TRINITY_DN202308_c0_g1_	XP_022814401.1 uncharacterized protein LOC111348128 isoform X1 [Spodoptera litura]	XP_022814401.1	97.688	173	4	0	1	519	36	208	5.48e-120	346
TRINITY_DN202301_c0_g1_i1	TRINITY_DN202301_c0_g1_	XP_023940405.1 uncharacterized protein LOC112047497 [Bicyclus anynana]	XP_023940405.1	86.957	69	9	0	209	3	16	84	2.84e-27	104
TRINITY_DN202392_c0_g1_i1	TRINITY_DN202392_c0_g1_	JAI74776.1 Zinc finger neuro-d4-like protein [Daphnia_magna]	JAI74776.1	45.283	53	23	1	3	161	65	111	3.23e-07	52.4
TRINITY_DN202333_c0_g1_i1	TRINITY_DN202333_c0_g1_	XP_013197210.1 PREDICTED: uncharacterized protein LOC106140192 [Amyelois transitella]	XP_013197210.1	46.074	484	197	5	45	1496	2	421	3.31e-142	437
TRINITY_DN202368_c0_g1_i1	TRINITY_DN202368_c0_g1_	AFH57134.1 REPAT14 [Spodoptera exigua]	AFH57134.1	80.645	31	6	0	371	463	59	89	6.2e-09	58.5
TRINITY_DN202356_c0_g1_i1	TRINITY_DN202356_c0_g1_	XP_027231188.1 zinc finger protein 501-like [Penaeus vannamei]	XP_027231188.1	53.659	123	57	0	370	2	60	182	2.37e-40	145
TRINITY_DN207877_c0_g1_i1	TRINITY_DN207877_c0_g1_	XP_017133521.1 PREDICTED: uncharacterized sugar kinase slr0537-like [Drosophila elegans]	XP_017133521.1	33.103	145	92	3	800	366	153	292	2.31e-13	75.5
TRINITY_DN207841_c0_g1_i1	TRINITY_DN207841_c0_g1_	XP_022834701.1 xanthine dehydrogenase 1-like [Spodoptera litura]	XP_022834701.1	100	28	0	0	526	443	95	122	7.07e-13	72.8
TRINITY_DN207899_c0_g1_i1	TRINITY_DN207899_c0_g1_	JAM99690.1 hypothetical protein [Daphnia magna]	JAM99690.1	51.899	79	38	0	15	251	212	290	4.27e-19	85.9
TRINITY_DN207888_c0_g1_i1	TRINITY_DN207888_c0_g1_	XP_022819278.1 amidophosphoribosyltransferase-like isoform X1 [Spodoptera litura]	XP_022819278.1	95.833	24	1	0	72	1	58	81	2.32e-07	55.8
TRINITY_DN207839_c0_g1_i1	TRINITY_DN207839_c0_g1_	PRD25879.1 mauR [Nephila clavipes]	PRD25879.1	40.87	115	67	1	3	347	59	172	6.57e-20	88.6
TRINITY_DN207893_c0_g1_i1	TRINITY_DN207893_c0_g1_	AHJ10948.1 B-glucosidase 23 [Macrobrachium nipponense]	AHJ10948.1	54.839	62	28	0	67	252	293	354	2.45e-17	82.8
TRINITY_DN207840_c0_g1_i1	TRINITY_DN207840_c0_g1_	XP_026755779.1 glycerol-3-phosphate dehydrogenase [NAD(+)], cytoplasmic [Galleria mellonella]	XP_026755779.1	96.296	27	1	0	379	459	321	347	2.47e-08	58.5
TRINITY_DN207873_c0_g1_i1	TRINITY_DN207873_c0_g1_	JAW03042.1 Uncharacterized protein, partial [Ornithodoros moubata]	JAW03042.1	86.667	75	9	1	226	2	1	74	4.78e-40	138
TRINITY_DN207869_c0_g1_i1	TRINITY_DN207869_c0_g1_	XP_021183896.1 transmembrane protein 41 homolog [Helicoverpa armigera]	XP_021183896.1	100	24	0	0	279	350	63	86	1.31e-07	55.1
TRINITY_DN207817_c0_g1_i1	TRINITY_DN207817_c0_g1_	ASO98021.1 cytochrome p450 CYP324A1 [Spodoptera exigua]	ASO98021.1	100	24	0	0	677	606	337	360	9.03e-06	53.1
TRINITY_DN207824_c0_g1_i1	TRINITY_DN207824_c0_g1_	PCG79671.1 hypothetical protein B5V51_14682 [Heliothis virescens]	PCG79671.1	89.091	55	6	0	464	300	22	76	1.2e-29	111
TRINITY_DN207809_c0_g1_i1	TRINITY_DN207809_c0_g1_	JAB62207.1 1-aminocyclopropane-1-carboxylate oxidase, partial [Anoplophora glabripennis]	JAB62207.1	33.333	102	62	1	3	290	21	122	5.92e-17	77.8
TRINITY_DN207898_c0_g1_i1	TRINITY_DN207898_c0_g1_	CDW34591.1 hypothetical protein [Lepeophtheirus salmonis]	CDW34591.1	42.254	71	41	0	354	142	45	115	1.21e-11	70.5
TRINITY_DN207801_c0_g1_i1	TRINITY_DN207801_c0_g1_	KPJ14067.1 hypothetical protein RR48_02668 [Papilio machaon]	KPJ14067.1	62.5	32	12	0	291	386	7	38	7.06e-06	50.8
TRINITY_DN207875_c0_g1_i1	TRINITY_DN207875_c0_g1_	JAA91599.1 Serine/threonine-protein kinase minibrain, partial [Pararge aegeria]	JAA91599.1	89.286	28	3	0	86	3	9	36	3.24e-09	57.8
TRINITY_DN207847_c0_g1_i1	TRINITY_DN207847_c0_g1_	PRD39938.1 ftsZ [Nephila clavipes]	PRD39938.1	53.333	75	34	1	2	223	219	293	3.26e-15	75.1
TRINITY_DN207838_c0_g1_i1	TRINITY_DN207838_c0_g1_	XP_004927728.2 NSFL1 cofactor p47-like [Bombyx mori]	XP_004927728.2	42.647	68	28	2	29	229	3	60	1.68e-06	50.4
TRINITY_DN214215_c0_g1_i1	TRINITY_DN214215_c0_g1_	XP_022823076.1 serine protease inhibitor dipetalogastin-like [Spodoptera litura]	XP_022823076.1	92.593	27	2	0	501	581	6	32	2.67e-06	54.3
TRINITY_DN214236_c0_g1_i1	TRINITY_DN214236_c0_g1_	XP_022823193.1 uncharacterized protein LOC111354134, partial [Spodoptera litura]	XP_022823193.1	61.905	42	14	1	491	610	137	178	1.78e-07	56.6
TRINITY_DN214238_c0_g1_i1	TRINITY_DN214238_c0_g1_	RWA47401.1 thioesterase [Yersinia pestis]	RWA47401.1	32.353	102	63	3	300	1	139	236	9.26e-08	55.1
TRINITY_DN214232_c0_g1_i1	TRINITY_DN214232_c0_g1_	XP_022825310.1 carbonic anhydrase 1 isoform X2 [Spodoptera litura]	XP_022825310.1	100	27	0	0	562	642	106	132	1.36e-09	63.5
TRINITY_DN214224_c0_g1_i1	TRINITY_DN214224_c0_g1_	XP_021192166.1 uncharacterized protein LOC110377572 [Helicoverpa armigera]	XP_021192166.1	98.592	142	2	0	104	529	178	319	1.65e-97	293
TRINITY_DN214270_c0_g1_i1	TRINITY_DN214270_c0_g1_	XP_022822424.1 uncharacterized protein LOC111353547 isoform X1 [Spodoptera litura]	XP_022822424.1	96.875	64	2	0	55	246	83	146	3.85e-40	145
TRINITY_DN214277_c0_g1_i1	TRINITY_DN214277_c0_g1_	XP_022816690.1 uncharacterized protein LOC111349709 [Spodoptera litura]	XP_022816690.1	89.474	57	6	0	171	1	431	487	3.83e-28	112
TRINITY_DN214253_c0_g1_i1	TRINITY_DN214253_c0_g1_	PCG72895.1 hypothetical protein B5V51_372 [Heliothis virescens]	PCG72895.1	100	25	0	0	282	208	1	25	5.23e-09	58.5
TRINITY_DN214209_c0_g1_i1	TRINITY_DN214209_c0_g1_	XP_022833210.1 protein cycle isoform X1 [Spodoptera litura]	XP_022833210.1	97.727	44	1	0	90	221	1	44	1.38e-21	93.6
TRINITY_DN214228_c0_g1_i1	TRINITY_DN214228_c0_g1_	XP_022818605.1 disintegrin and metalloproteinase domain-containing protein 10-like [Spodoptera litura]	XP_022818605.1	88.372	86	10	0	260	3	598	683	1.72e-51	177
TRINITY_DN214220_c0_g1_i1	TRINITY_DN214220_c0_g1_	XP_022834329.1 carboxyl-terminal PDZ ligand of neuronal nitric oxide synthase protein isoform X2 [Spodoptera litura]	XP_022834329.1	96.296	27	1	0	81	1	292	318	1.41e-08	57
TRINITY_DN214275_c0_g1_i1	TRINITY_DN214275_c0_g1_	PCG71114.1 hypothetical protein B5V51_2228, partial [Heliothis virescens]	PCG71114.1	86.207	29	4	0	2	88	56	84	3.03e-07	53.9
TRINITY_DN218860_c0_g1_i1	TRINITY_DN218860_c0_g1_	KOB64605.1 Uncharacterized protein OBRU01_23985 [Operophtera brumata]	KOB64605.1	44.324	185	76	3	216	725	377	549	3.44e-26	113
TRINITY_DN218896_c0_g1_i1	TRINITY_DN218896_c0_g1_	XP_026728441.1 cytochrome c oxidase subunit 5B, mitochondrial-like [Trichoplusia ni]	XP_026728441.1	75	32	6	1	96	1	102	131	1.94e-07	53.1
TRINITY_DN218847_c0_g1_i1	TRINITY_DN218847_c0_g1_	XP_027215547.1 fructose-bisphosphate aldolase-like [Penaeus vannamei]	XP_027215547.1	65.476	84	28	1	1	249	43	126	1e-27	108
TRINITY_DN218883_c0_g1_i1	TRINITY_DN218883_c0_g1_	ABF51304.1 mitochondrial import inner membrane translocase subunit Tim9A [Bombyx mori]	ABF51304.1	96.429	28	1	0	1	84	20	47	1.03e-09	60.1
TRINITY_DN218897_c0_g1_i1	TRINITY_DN218897_c0_g1_	JAA87145.1 acinus [Pararge aegeria]	JAA87145.1	93.103	29	2	0	2	88	70	98	1.22e-10	62
TRINITY_DN218900_c0_g1_i1	TRINITY_DN218900_c0_g1_	XP_022823953.1 neuropathy target esterase sws isoform X3 [Spodoptera litura]	XP_022823953.1	100	30	0	0	171	260	1	30	6.65e-14	73.2
TRINITY_DN218818_c0_g1_i1	TRINITY_DN218818_c0_g1_	JAA79341.1 transcriptional regulator ATRX (X-linked helicase II), partial [Pararge aegeria]	JAA79341.1	42.857	70	39	1	1	210	1	69	3.43e-06	49.7
TRINITY_DN218866_c0_g1_i1	TRINITY_DN218866_c0_g1_	XP_022816839.1 cyclin-T [Spodoptera litura]	XP_022816839.1	85.294	34	5	0	2	103	98	131	2.19e-10	62.4
TRINITY_DN218850_c0_g1_i1	TRINITY_DN218850_c0_g1_	XP_022832104.1 4-coumarate--CoA ligase-like 5 [Spodoptera litura]	XP_022832104.1	90.323	62	6	0	2	187	487	548	5.28e-31	122
TRINITY_DN218812_c0_g1_i1	TRINITY_DN218812_c0_g1_	JAI36045.1 NADP-specific glutamate dehydrogenase 1, partial [Bactrocera latifrons]	JAI36045.1	60	55	22	0	8	172	378	432	8.18e-20	74.7
TRINITY_DN218852_c0_g1_i1	TRINITY_DN218852_c0_g1_	AGB90394.1 GTP-binding protein, partial [Autostichidae gen. sp. Mqrc]	AGB90394.1	50.42	119	57	2	353	3	100	218	2.29e-31	118
TRINITY_DN218833_c0_g1_i1	TRINITY_DN218833_c0_g1_	JAK83288.1 Heat shock 70 kDa 4L-like protein, partial [Daphnia magna]	JAK83288.1	68.657	67	17	1	199	11	1	67	8.7e-20	84
TRINITY_DN218826_c0_g1_i1	TRINITY_DN218826_c0_g1_	XP_022820913.1 activating signal cointegrator 1 complex subunit 1 isoform X1 [Spodoptera litura]	XP_022820913.1	85.714	35	5	0	726	830	72	106	8.98e-10	65.9
TRINITY_DN210522_c0_g1_i1	TRINITY_DN210522_c0_g1_	PZC82008.1 hypothetical protein B5X24_HaOG211564 [Helicoverpa armigera]	PZC82008.1	96.429	28	1	0	85	2	473	500	1.65e-09	60.8
TRINITY_DN210528_c0_g1_i1	TRINITY_DN210528_c0_g1_	XP_027200001.1 6-phosphogluconate dehydrogenase, decarboxylating-like [Dermatophagoides pteronyssinus]	XP_027200001.1	55.385	65	26	2	349	158	426	488	2.07e-17	83.2
TRINITY_DN210557_c0_g1_i1	TRINITY_DN210557_c0_g1_	XP_014298240.1 PREDICTED: zinc finger BED domain-containing protein 4-like [Microplitis demolitor]	XP_014298240.1	66.667	36	12	0	300	193	343	378	7.68e-06	49.7
TRINITY_DN210535_c0_g1_i1	TRINITY_DN210535_c0_g1_	PRD40161.1 Thiosulfate/3-mercaptopyruvate sulfurtransferase 1 [Nephila clavipes]	PRD40161.1	44.186	86	44	1	258	1	10	91	7.13e-17	79.7
TRINITY_DN210577_c0_g1_i1	TRINITY_DN210577_c0_g1_	XP_026327386.1 uncharacterized protein LOC113235729 isoform X3 [Hyposmocoma kahamanoa]	XP_026327386.1	71.795	39	11	0	305	421	3	41	6.23e-10	61.6
TRINITY_DN210523_c0_g1_i1	TRINITY_DN210523_c0_g1_	XP_022814066.1 gustatory and odorant receptor 22-like [Spodoptera litura]	XP_022814066.1	100	101	0	0	1	303	53	153	2.85e-66	211
TRINITY_DN210586_c0_g1_i1	TRINITY_DN210586_c0_g1_	XP_022830089.1 breast cancer anti-estrogen resistance protein 1 isoform X1 [Spodoptera litura]	XP_022830089.1	91.837	49	4	0	149	3	50	98	2.6e-23	100
TRINITY_DN210585_c0_g1_i1	TRINITY_DN210585_c0_g1_	PCG66829.1 hypothetical protein B5V51_7178 [Heliothis virescens]	PCG66829.1	100	24	0	0	294	365	659	682	7.82e-09	59.3
TRINITY_DN210592_c0_g1_i1	TRINITY_DN210592_c0_g1_	XP_014365327.1 PREDICTED: nucleolar protein 56-like, partial [Papilio machaon]	XP_014365327.1	74.286	35	9	0	580	476	30	64	1.07e-08	58.2
TRINITY_DN210539_c0_g1_i1	TRINITY_DN210539_c0_g1_	AEO33039.1 hypothetical protein, partial [Amblyomma maculatum]	AEO33039.1	39.326	89	54	0	2	268	261	349	1.39e-18	85.5
TRINITY_DN210504_c0_g1_i1	TRINITY_DN210504_c0_g1_	XP_022829459.1 probable glutamine--tRNA ligase [Spodoptera litura]	XP_022829459.1	76.471	34	7	1	103	2	651	683	1e-06	54.3
TRINITY_DN210503_c0_g1_i1	TRINITY_DN210503_c0_g1_	XP_022113728.1 multidrug resistance protein 1-like, partial [Pieris rapae]	XP_022113728.1	86.154	65	9	0	187	381	63	127	5.22e-28	109
TRINITY_DN210518_c0_g1_i1	TRINITY_DN210518_c0_g1_	XP_021201350.1 parkin coregulated gene protein homolog [Helicoverpa armigera]	XP_021201350.1	95.72	257	11	0	336	1106	1	257	1.78e-178	509
TRINITY_DN210502_c0_g1_i1	TRINITY_DN210502_c0_g1_	XP_022819061.1 uncharacterized protein LOC111351377 [Spodoptera litura]	XP_022819061.1	86.301	73	10	0	79	297	227	299	8.52e-39	140
TRINITY_DN210555_c1_g1_i1	TRINITY_DN210555_c1_g1_	PCG72222.1 hypothetical protein B5V51_1035 [Heliothis virescens]	PCG72222.1	61.765	68	25	1	317	517	41	108	4.18e-19	75.9
TRINITY_DN210573_c0_g1_i1	TRINITY_DN210573_c0_g1_	XP_021209041.1 uncharacterized protein LOC101742672 isoform X3 [Bombyx mori]	XP_021209041.1	100	27	0	0	403	483	956	982	1.51e-10	65.9
TRINITY_DN222060_c0_g1_i1	TRINITY_DN222060_c0_g1_	XP_026322364.1 FK506-binding protein 5 isoform X5 [Hyposmocoma kahamanoa]	XP_026322364.1	70.213	47	9	2	3	143	954	995	1.43e-10	64.3
TRINITY_DN222100_c0_g1_i1	TRINITY_DN222100_c0_g1_	XP_011568841.1 PREDICTED: protein kinase DC2 [Plutella xylostella]	XP_011568841.1	86.667	30	4	0	366	277	134	163	1.33e-10	63.9
TRINITY_DN222093_c0_g1_i1	TRINITY_DN222093_c0_g1_	XP_026732400.1 dynein heavy chain 2, axonemal [Trichoplusia ni]	XP_026732400.1	99.225	129	1	0	387	1	1928	2056	1.35e-90	294
TRINITY_DN222074_c0_g1_i1	TRINITY_DN222074_c0_g1_	XP_011553975.1 PREDICTED: uncharacterized protein LOC105385311, partial [Plutella xylostella]	XP_011553975.1	87.097	31	4	0	279	371	24	54	1.42e-08	58.5
TRINITY_DN222075_c0_g1_i1	TRINITY_DN222075_c0_g1_	XP_024226581.1 LOW QUALITY PROTEIN: uncharacterized protein LOC112213685 [Bombus impatiens]	XP_024226581.1	47.297	74	35	2	55	267	300	372	5.45e-12	67
TRINITY_DN224478_c0_g1_i1	TRINITY_DN224478_c0_g1_	XP_023951950.1 uncharacterized protein LOC112055892 isoform X2 [Bicyclus anynana]	XP_023951950.1	55	80	34	1	3	236	410	489	7.63e-35	90.1
TRINITY_DN224466_c0_g1_i1	TRINITY_DN224466_c0_g1_	XP_022119783.1 uncharacterized protein LOC110996434 isoform X3 [Pieris rapae]	XP_022119783.1	96.154	26	1	0	1	78	495	520	2.52e-07	57.4
TRINITY_DN224458_c0_g1_i1	TRINITY_DN224458_c0_g1_	KRT80896.1 hypothetical protein AMK59_6199, partial [Oryctes borbonicus]	KRT80896.1	57.937	126	53	0	408	31	21	146	2.47e-34	124
TRINITY_DN224426_c0_g1_i1	TRINITY_DN224426_c0_g1_	ALM26252.1 gustatory receptor 2, partial [Athetis dissimilis]	ALM26252.1	65.217	115	40	0	3	347	528	642	8e-50	174
TRINITY_DN224410_c0_g1_i1	TRINITY_DN224410_c0_g1_	XP_022826135.1 dual specificity protein phosphatase MPK-4-like [Spodoptera litura]	XP_022826135.1	100	25	0	0	2	76	364	388	2.49e-10	63.2
TRINITY_DN224461_c0_g1_i1	TRINITY_DN224461_c0_g1_	PCG80179.1 hypothetical protein B5V51_10545 [Heliothis virescens]	PCG80179.1	80	40	8	0	3	122	27	66	2.07e-13	74.3
TRINITY_DN224411_c0_g1_i1	TRINITY_DN224411_c0_g1_	KOB71910.1 Uncharacterized protein OBRU01_12803 [Operophtera brumata]	KOB71910.1	82.278	79	14	0	1	237	538	616	4.25e-39	143
TRINITY_DN224459_c0_g1_i1	TRINITY_DN224459_c0_g1_	JAA82405.1 Transmembrane protein 55B, partial [Pararge aegeria]	JAA82405.1	100	25	0	0	76	2	23	47	4.16e-08	55.5
TRINITY_DN224450_c0_g1_i1	TRINITY_DN224450_c0_g1_	XP_021193892.1 uncharacterized protein LOC110378801 [Helicoverpa armigera]	XP_021193892.1	64.062	128	42	2	163	537	295	421	1.24e-47	165
TRINITY_DN224448_c0_g1_i1	TRINITY_DN224448_c0_g1_	XP_004930281.2 voltage-dependent calcium channel subunit alpha-2/delta-3 isoform X2 [Bombyx mori]	XP_004930281.2	100	25	0	0	287	361	728	752	3.05e-07	54.7
TRINITY_DN224487_c0_g1_i1	TRINITY_DN224487_c0_g1_	XP_011553975.1 PREDICTED: uncharacterized protein LOC105385311, partial [Plutella xylostella]	XP_011553975.1	76.471	34	8	0	103	2	19	52	7.14e-08	56.2
TRINITY_DN224468_c0_g1_i1	TRINITY_DN224468_c0_g1_	PZC85070.1 hypothetical protein B5X24_HaOG202834 [Helicoverpa armigera]	PZC85070.1	68.182	44	13	1	216	88	40	83	5.58e-13	65.5
TRINITY_DN224494_c0_g1_i1	TRINITY_DN224494_c0_g1_	XP_022825885.1 DNA replication licensing factor Mcm3 [Spodoptera litura]	XP_022825885.1	100	28	0	0	426	509	609	636	5.68e-08	58.5
TRINITY_DN224451_c0_g1_i1	TRINITY_DN224451_c0_g1_	RVE47616.1 hypothetical protein evm_007713 [Chilo suppressalis]	RVE47616.1	52.632	57	21	1	183	13	121	171	3.17e-07	56.2
TRINITY_DN214606_c0_g1_i1	TRINITY_DN214606_c0_g1_	RVE40840.1 hypothetical protein evm_014510 [Chilo suppressalis]	RVE40840.1	49.18	61	24	2	131	292	535	595	4.75e-08	56.2
TRINITY_DN214609_c0_g1_i1	TRINITY_DN214609_c0_g1_	XP_022826193.1 ras-related protein Rab-9B [Spodoptera litura]	XP_022826193.1	92.593	27	2	0	81	1	137	163	4.24e-07	55.8
TRINITY_DN214642_c0_g1_i1	TRINITY_DN214642_c0_g1_	PRD18013.1 oprF [Nephila clavipes]	PRD18013.1	52.174	69	30	2	6	209	157	223	3.3e-15	73.9
TRINITY_DN214687_c0_g1_i1	TRINITY_DN214687_c0_g1_	XP_022823368.1 uncharacterized protein LOC111354261 [Spodoptera litura]	XP_022823368.1	83.871	31	5	0	232	324	262	292	9.28e-09	58.2
TRINITY_DN214653_c0_g1_i1	TRINITY_DN214653_c0_g1_	XP_013784835.1 facilitated trehalose transporter Tret1-like [Limulus polyphemus]	XP_013784835.1	47.059	85	45	0	2	256	106	190	1.32e-15	78.2
TRINITY_DN214657_c0_g1_i1	TRINITY_DN214657_c0_g1_	JAB66324.1 Heat shock protein, partial [Anoplophora glabripennis]	JAB66324.1	87.912	91	11	0	10	282	238	328	2.48e-52	174
TRINITY_DN214656_c0_g1_i1	TRINITY_DN214656_c0_g1_	AEO34104.1 hypothetical protein [Amblyomma maculatum]	AEO34104.1	30.055	183	122	4	14	553	5	184	4.34e-12	69.3
TRINITY_DN214650_c0_g1_i1	TRINITY_DN214650_c0_g1_	KZC03798.1 hypothetical protein WN55_04255 [Dufourea novaeangliae]	KZC03798.1	40	50	29	1	258	404	49	98	7.9e-07	39.7
TRINITY_DN214603_c0_g1_i1	TRINITY_DN214603_c0_g1_	JAA86914.1 protein YIPF1, partial [Pararge aegeria]	JAA86914.1	93.103	29	2	0	89	3	62	90	5.89e-10	59.7
TRINITY_DN214678_c0_g1_i1	TRINITY_DN214678_c0_g1_	PRD19888.1 cysE [Nephila clavipes]	PRD19888.1	38.793	116	71	0	353	6	4	119	1.38e-14	77
TRINITY_DN214622_c0_g1_i1	TRINITY_DN214622_c0_g1_	KRT85320.1 hypothetical protein AMK59_912, partial [Oryctes borbonicus]	KRT85320.1	92.308	26	2	0	388	311	5	30	2.06e-07	52.8
TRINITY_DN214802_c0_g1_i1	TRINITY_DN214802_c0_g1_	sp|Q2LPJ8.1|CH601_SYNAS RecName: Full=60 kDa chaperonin 1; AltName: Full=GroEL protein 1; AltName: Full=Protein Cpn60 1	sp|Q2LPJ8.1|CH601_SYNAS	50	76	36	1	6	233	463	536	9.69e-16	78.2
TRINITY_DN214899_c0_g1_i1	TRINITY_DN214899_c0_g1_	RVE41165.1 hypothetical protein evm_014186, partial [Chilo suppressalis]	RVE41165.1	88	25	3	0	217	291	165	189	1.22e-07	54.7
TRINITY_DN214824_c0_g1_i1	TRINITY_DN214824_c0_g1_	XP_011567949.1 PREDICTED: spectrin alpha chain-like, partial [Plutella xylostella]	XP_011567949.1	61.905	42	16	0	3	128	94	135	5.63e-07	54.7
TRINITY_DN214867_c0_g1_i1	TRINITY_DN214867_c0_g1_	XP_022823821.1 uncharacterized protein LOC111354527 isoform X3 [Spodoptera litura]	XP_022823821.1	72.467	454	97	9	25	1356	1342	1777	2.77e-154	488
TRINITY_DN214819_c0_g1_i1	TRINITY_DN214819_c0_g1_	XP_022824059.1 gamma-tubulin complex component 3 homolog [Spodoptera litura]	XP_022824059.1	67.5	40	12	1	218	337	158	196	1.37e-07	55.1
TRINITY_DN214846_c0_g1_i1	TRINITY_DN214846_c0_g1_	XP_022829773.1 protein ELYS isoform X3 [Spodoptera litura]	XP_022829773.1	100	27	0	0	272	192	604	630	9.75e-09	57.8
TRINITY_DN214892_c0_g1_i1	TRINITY_DN214892_c0_g1_	KPJ11405.1 Nuclear migration protein nudC, partial [Papilio machaon]	KPJ11405.1	100	26	0	0	543	466	31	56	1.03e-08	57.8
TRINITY_DN214826_c0_g1_i1	TRINITY_DN214826_c0_g1_	XP_022818231.1 facilitated trehalose transporter Tret1-like [Spodoptera litura]	XP_022818231.1	89.655	29	3	0	597	683	256	284	3.18e-07	57.8
TRINITY_DN214806_c0_g1_i1	TRINITY_DN214806_c0_g1_	XP_022828295.1 putative leucine-rich repeat-containing protein DDB_G0290503 [Spodoptera litura]	XP_022828295.1	97.143	70	2	0	109	318	1	70	4.23e-39	135
TRINITY_DN214876_c0_g1_i1	TRINITY_DN214876_c0_g1_	XP_004932543.1 hydroxyacylglutathione hydrolase, mitochondrial isoform X1 [Bombyx mori]	XP_004932543.1	79.31	29	6	0	88	2	27	55	5.66e-06	52.8
TRINITY_DN217714_c0_g1_i1	TRINITY_DN217714_c0_g1_	XP_013177579.1 PREDICTED: uncharacterized protein LOC106125039 [Papilio xuthus]	XP_013177579.1	51.163	43	16	1	2	115	83	125	5.39e-09	44.3
TRINITY_DN217745_c0_g1_i1	TRINITY_DN217745_c0_g1_	JAT89239.1 hypothetical protein g.8591, partial [Pectinophora gossypiella]	JAT89239.1	70	40	12	0	275	394	24	63	2.32e-09	61.2
TRINITY_DN217772_c0_g1_i1	TRINITY_DN217772_c0_g1_	XP_022833044.1 probable serine/threonine-protein kinase clkA [Spodoptera litura]	XP_022833044.1	78.723	94	18	1	282	7	1	94	2.9e-42	153
TRINITY_DN217711_c0_g1_i1	TRINITY_DN217711_c0_g1_	XP_022831365.1 probable splicing factor, arginine/serine-rich 7 isoform X2 [Spodoptera litura]	XP_022831365.1	88.462	26	3	0	547	624	236	261	8.22e-06	53.1
TRINITY_DN217771_c0_g1_i1	TRINITY_DN217771_c0_g1_	XP_022814065.1 uncharacterized protein LOC111347908 [Spodoptera litura]	XP_022814065.1	92	25	2	0	324	250	38	62	1.61e-07	54.7
TRINITY_DN217794_c0_g1_i1	TRINITY_DN217794_c0_g1_	AEO35603.1 hypothetical protein [Amblyomma maculatum]	AEO35603.1	64.516	93	33	0	1	279	169	261	2.54e-35	128
TRINITY_DN217742_c0_g1_i1	TRINITY_DN217742_c0_g1_	XP_022832370.1 ankyrin repeat domain-containing protein 12 isoform X1 [Spodoptera litura]	XP_022832370.1	93.333	30	2	0	91	2	712	741	7.65e-10	64.3
TRINITY_DN217736_c0_g1_i1	TRINITY_DN217736_c0_g1_	XP_021197137.1 bifunctional arginine demethylase and lysyl-hydroxylase PSR [Helicoverpa armigera]	XP_021197137.1	100	23	0	0	379	447	25	47	5.16e-06	52
TRINITY_DN217735_c0_g1_i1	TRINITY_DN217735_c0_g1_	XP_022816232.1 uncharacterized protein LOC111349363 [Spodoptera litura]	XP_022816232.1	95.181	83	4	0	5	253	535	617	2.69e-53	182
TRINITY_DN217705_c0_g1_i1	TRINITY_DN217705_c0_g1_	XP_022834703.1 xanthine dehydrogenase-like [Spodoptera litura]	XP_022834703.1	85.294	34	5	0	2	103	44	77	3.43e-10	63.5
TRINITY_DN217760_c0_g1_i1	TRINITY_DN217760_c0_g1_	XP_022817579.1 helicase SKI2W [Spodoptera litura]	XP_022817579.1	100	26	0	0	643	566	46	71	6.69e-09	62.4
TRINITY_DN215767_c0_g1_i1	TRINITY_DN215767_c0_g1_	XP_026730972.1 epimerase family protein SDR39U1 isoform X2 [Trichoplusia ni]	XP_026730972.1	100	30	0	0	90	1	155	184	7.03e-10	63.5
TRINITY_DN215705_c0_g1_i1	TRINITY_DN215705_c0_g1_	KPJ07592.1 Copia protein [Papilio machaon]	KPJ07592.1	80.556	36	7	0	108	1	340	375	1.47e-10	63.9
TRINITY_DN215754_c0_g1_i1	TRINITY_DN215754_c0_g1_	XP_023940711.1 uncharacterized protein LOC112047729 [Bicyclus anynana]	XP_023940711.1	84.422	199	31	0	758	162	256	454	2.49e-121	361
TRINITY_DN215789_c0_g1_i1	TRINITY_DN215789_c0_g1_	XP_026746477.1 short-chain dehydrogenase/reductase family 16C member 6-like isoform X1 [Trichoplusia ni]	XP_026746477.1	93.75	80	5	0	85	324	8	87	8.5e-38	139
TRINITY_DN215745_c0_g1_i1	TRINITY_DN215745_c0_g1_	XP_022837818.1 integrin alpha-PS1 isoform X2 [Spodoptera litura]	XP_022837818.1	92.308	26	2	0	2	79	33	58	2.44e-07	55.5
TRINITY_DN215753_c0_g1_i1	TRINITY_DN215753_c0_g1_	XP_022822331.1 6-pyruvoyl tetrahydrobiopterin synthase [Spodoptera litura]	XP_022822331.1	100	27	0	0	304	384	101	127	3.35e-09	58.5
TRINITY_DN215795_c0_g1_i1	TRINITY_DN215795_c0_g1_	XP_022816849.1 uncharacterized protein LOC111349831 [Spodoptera litura]	XP_022816849.1	71.053	38	11	0	3	116	2242	2279	1.05e-12	69.7
TRINITY_DN205465_c0_g1_i1	TRINITY_DN205465_c0_g1_	AEO33520.1 hypothetical protein, partial [Amblyomma maculatum]	AEO33520.1	44.118	102	42	1	16	321	185	271	4e-19	89.4
TRINITY_DN205443_c0_g1_i1	TRINITY_DN205443_c0_g1_	PCG80062.1 hypothetical protein B5V51_11624 [Heliothis virescens]	PCG80062.1	100	29	0	0	380	294	2763	2791	6.63e-09	59.7
TRINITY_DN205414_c0_g1_i1	TRINITY_DN205414_c0_g1_	XP_022833605.1 uncharacterized protein LOC111361441 isoform X3 [Spodoptera litura]	XP_022833605.1	87.5	416	47	1	3	1235	707	1122	0	728
TRINITY_DN205447_c0_g1_i1	TRINITY_DN205447_c0_g1_	PCG76901.1 hypothetical protein B5V51_8430, partial [Heliothis virescens]	PCG76901.1	94.245	139	7	1	733	1146	1	139	1.02e-89	273
TRINITY_DN205421_c0_g1_i1	TRINITY_DN205421_c0_g1_	XP_022828260.1 uncharacterized protein LOC111357690 [Spodoptera litura]	XP_022828260.1	88.546	227	26	0	105	785	1	227	1e-124	362
TRINITY_DN205457_c0_g1_i1	TRINITY_DN205457_c0_g1_	XP_023940175.1 uncharacterized protein LOC112047318 [Bicyclus anynana]	XP_023940175.1	90	40	4	0	152	271	172	211	6.55e-16	77.8
TRINITY_DN205499_c0_g1_i1	TRINITY_DN205499_c0_g1_	XP_015912360.1 protein mago nashi homolog [Parasteatoda tepidariorum]	XP_015912360.1	73.529	136	34	1	459	52	5	138	6.97e-68	209
TRINITY_DN205495_c0_g1_i1	TRINITY_DN205495_c0_g1_	XP_022818653.1 myrosinase 1-like [Spodoptera litura]	XP_022818653.1	96.296	27	1	0	85	5	421	447	6.82e-08	58.5
TRINITY_DN205419_c0_g1_i1	TRINITY_DN205419_c0_g1_	XP_022823592.1 uncharacterized protein LOC111354385 [Spodoptera litura]	XP_022823592.1	100	24	0	0	419	490	169	192	6.83e-07	54.7
TRINITY_DN205452_c0_g1_i1	TRINITY_DN205452_c0_g1_	PCG70300.1 hypothetical protein B5V51_3150 [Heliothis virescens]	PCG70300.1	93.103	29	2	0	1	87	92	120	1.13e-07	58.9
TRINITY_DN205466_c0_g1_i1	TRINITY_DN205466_c0_g1_	XP_026742680.1 josephin-2 [Trichoplusia ni]	XP_026742680.1	96.296	27	1	0	247	327	85	111	1.61e-09	59.7
TRINITY_DN205450_c0_g1_i1	TRINITY_DN205450_c0_g1_	JAN01885.1 putative Cytosolic Fe-S cluster assembly factor nubp1, partial [Daphnia magna]	JAN01885.1	69.333	75	22	1	223	2	46	120	6.63e-29	107
TRINITY_DN205483_c0_g1_i1	TRINITY_DN205483_c0_g1_	XP_018571479.1 uncharacterized protein LOC108911126, partial [Anoplophora glabripennis]	XP_018571479.1	43.59	312	156	4	272	1165	162	467	6.34e-75	254
TRINITY_DN205441_c0_g1_i1	TRINITY_DN205441_c0_g1_	AEO33353.1 hypothetical protein, partial [Amblyomma maculatum]	AEO33353.1	60.432	139	53	2	120	533	43	180	1.2e-57	185
TRINITY_DN205449_c0_g1_i1	TRINITY_DN205449_c0_g1_	XP_022832901.1 exosome component 10 isoform X1 [Spodoptera litura]	XP_022832901.1	100	23	0	0	73	5	524	546	2.96e-06	51.2
TRINITY_DN205407_c1_g1_i2	TRINITY_DN205407_c1_g1_	XP_022829401.1 signal recognition particle 9 kDa protein [Spodoptera litura]	XP_022829401.1	100	75	0	0	173	397	1	75	1.2e-46	158
TRINITY_DN218318_c0_g1_i1	TRINITY_DN218318_c0_g1_	JAG48936.1 hypothetical protein, partial [Lygus hesperus]	JAG48936.1	40.678	59	35	0	213	37	33	91	1.87e-08	54.3
TRINITY_DN218306_c0_g1_i1	TRINITY_DN218306_c0_g1_	XP_022818781.1 uncharacterized protein LOC111351212 [Spodoptera litura]	XP_022818781.1	92.857	28	2	0	419	336	174	201	7.66e-07	54.3
TRINITY_DN218390_c0_g1_i1	TRINITY_DN218390_c0_g1_	ASO98042.1 cytochrome p450 CYP4M15 [Spodoptera exigua]	ASO98042.1	94.118	34	2	0	104	3	447	480	1.24e-11	69.7
TRINITY_DN218368_c0_g1_i1	TRINITY_DN218368_c0_g1_	JAN01962.1 ATP synthase lipid-binding protein, mitochondrial, partial [Daphnia magna]	JAN01962.1	100	47	0	0	287	147	86	132	5.61e-24	94.4
TRINITY_DN218364_c0_g1_i1	TRINITY_DN218364_c0_g1_	KPJ14034.1 Plectin [Papilio machaon]	KPJ14034.1	100	27	0	0	276	356	164	190	1.92e-09	60.8
TRINITY_DN218383_c0_g1_i1	TRINITY_DN218383_c0_g1_	XP_022827882.1 ribosomal protein S6 kinase 2 beta isoform X2 [Spodoptera litura]	XP_022827882.1	100	28	0	0	1	84	410	437	6.43e-12	67.8
TRINITY_DN218309_c0_g1_i1	TRINITY_DN218309_c0_g1_	XP_026732209.1 uncharacterized protein LOC113496986 isoform X1 [Trichoplusia ni]	XP_026732209.1	96.429	28	1	0	86	3	51	78	1.88e-09	60.5
TRINITY_DN218310_c0_g1_i1	TRINITY_DN218310_c0_g1_	XP_011559539.1 PREDICTED: beta-1,3-glucan-binding protein-like [Plutella xylostella]	XP_011559539.1	100	22	0	0	262	327	39	60	1.88e-06	51.6
TRINITY_DN218314_c0_g1_i1	TRINITY_DN218314_c0_g1_	OTF76604.1 hypothetical protein BLA29_014458, partial [Euroglyphus maynei]	OTF76604.1	42.623	61	35	0	5	187	9	69	1.29e-11	61.2
TRINITY_DN206693_c0_g1_i1	TRINITY_DN206693_c0_g1_	XP_026823473.1 uncharacterized protein LOC113561325 [Rhopalosiphum maidis]	XP_026823473.1	36.047	86	54	1	258	1	29	113	1.27e-09	57.4
TRINITY_DN206671_c0_g1_i1	TRINITY_DN206671_c0_g1_	PCG67462.1 hypothetical protein B5V51_6375 [Heliothis virescens]	PCG67462.1	85.047	107	16	0	400	80	65	171	1.63e-62	196
TRINITY_DN206688_c0_g1_i1	TRINITY_DN206688_c0_g1_	XP_022814502.1 uncharacterized protein LOC111348202 [Spodoptera litura]	XP_022814502.1	41.139	158	71	7	14	451	662	809	2.31e-18	87.8
TRINITY_DN206667_c0_g1_i1	TRINITY_DN206667_c0_g1_	XP_022819769.1 ARF GTPase-activating protein GIT2 [Spodoptera litura]	XP_022819769.1	96.552	29	1	0	2	88	549	577	4.08e-10	65.1
TRINITY_DN206646_c0_g1_i1	TRINITY_DN206646_c0_g1_	RVE50535.1 hypothetical protein evm_004864 [Chilo suppressalis]	RVE50535.1	43.478	184	101	2	548	3	156	338	3.05e-43	159
TRINITY_DN206680_c0_g1_i1	TRINITY_DN206680_c0_g1_	XP_021189715.1 target of rapamycin-like isoform X1 [Helicoverpa armigera]	XP_021189715.1	84	25	4	0	207	281	1973	1997	1.71e-06	51.2
TRINITY_DN206691_c0_g1_i1	TRINITY_DN206691_c0_g1_	XP_026463112.1 dnaJ homolog subfamily C member 25 homolog [Ctenocephalides felis]	XP_026463112.1	33.333	144	87	4	3	413	147	288	6.07e-12	68.2
TRINITY_DN206609_c0_g1_i1	TRINITY_DN206609_c0_g1_	AAP44967.1 midgut class 4 aminopeptidase N [Spodoptera exigua]	AAP44967.1	96.429	28	1	0	597	680	882	909	8.83e-08	59.7
TRINITY_DN206633_c0_g1_i1	TRINITY_DN206633_c0_g1_	XP_026744581.1 uncharacterized protein LOC113505908 [Trichoplusia ni]	XP_026744581.1	75.904	83	18	1	1	243	109	191	3.64e-30	116
TRINITY_DN206630_c0_g1_i2	TRINITY_DN206630_c0_g1_	XP_022822130.1 lipase member H-A-like [Spodoptera litura]	XP_022822130.1	92.593	54	4	0	3	164	279	332	1.15e-26	106
TRINITY_DN206623_c0_g1_i1	TRINITY_DN206623_c0_g1_	XP_022825577.1 tetratricopeptide repeat protein 21B-like [Spodoptera litura]	XP_022825577.1	96.296	27	1	0	454	374	1166	1192	2.18e-08	58.9
TRINITY_DN206601_c0_g1_i1	TRINITY_DN206601_c0_g1_	OXA61849.1 Pirin [Folsomia candida]	OXA61849.1	62.5	88	33	0	55	318	3	90	8.98e-33	121
TRINITY_DN206682_c0_g1_i1	TRINITY_DN206682_c0_g1_	XP_022828229.1 neuropeptide-like protein 29 [Spodoptera litura]	XP_022828229.1	93.421	76	5	0	6	233	1	76	2.7e-06	50.1
TRINITY_DN206605_c0_g1_i1	TRINITY_DN206605_c0_g1_	CRK87838.1 CLUMA_CG001626, isoform A [Clunio marinus]	CRK87838.1	44.578	83	43	1	2	250	316	395	9.27e-12	65.9
TRINITY_DN206657_c0_g1_i1	TRINITY_DN206657_c0_g1_	RVE41648.1 hypothetical protein evm_013703 [Chilo suppressalis]	RVE41648.1	73.077	26	7	0	160	237	313	338	4.94e-06	49.7
TRINITY_DN206669_c0_g1_i1	TRINITY_DN206669_c0_g1_	PZC71751.1 hypothetical protein B5X24_HaOG212555 [Helicoverpa armigera]	PZC71751.1	90	30	3	0	90	1	245	274	6.18e-06	54.7
TRINITY_DN206661_c0_g1_i1	TRINITY_DN206661_c0_g1_	XP_026746118.1 uncharacterized protein LOC113507465 [Trichoplusia ni]	XP_026746118.1	63.855	83	29	1	635	390	120	202	3.8e-35	112
TRINITY_DN206625_c0_g1_i1	TRINITY_DN206625_c0_g1_	XP_023325245.1 uncharacterized protein LOC111698968 [Eurytemora affinis]	XP_023325245.1	70.833	48	14	0	6	149	1028	1075	1.55e-14	75.1
TRINITY_DN225424_c0_g1_i1	TRINITY_DN225424_c0_g1_	JAN74612.1 High mobility group B2-like protein, partial [Daphnia magna]	JAN74612.1	84.375	32	5	0	139	234	1	32	7.69e-12	63.9
TRINITY_DN225496_c0_g1_i1	TRINITY_DN225496_c0_g1_	XP_022833987.1 solute carrier family 41 member 1 isoform X4 [Spodoptera litura]	XP_022833987.1	75.51	49	12	0	148	2	1	49	6.24e-15	81.6
TRINITY_DN225492_c0_g1_i1	TRINITY_DN225492_c0_g1_	AEO32347.1 hypothetical protein, partial [Amblyomma maculatum]	AEO32347.1	74.603	126	32	0	478	101	189	314	3.41e-66	210
TRINITY_DN219643_c0_g1_i1	TRINITY_DN219643_c0_g1_	KPI97807.1 hypothetical protein RR46_10928 [Papilio xuthus]	KPI97807.1	68.421	38	12	0	151	38	125	162	2.09e-12	48.9
TRINITY_DN219692_c0_g1_i1	TRINITY_DN219692_c0_g1_	JAV83011.1 hypothetical protein, partial [Photinus pyralis]	JAV83011.1	45.238	42	23	0	210	335	79	120	1.44e-10	48.1
TRINITY_DN219693_c0_g1_i1	TRINITY_DN219693_c0_g1_	XP_023243297.1 KN motif and ankyrin repeat domain-containing protein 1-like [Centruroides sculpturatus]	XP_023243297.1	48.889	45	23	0	219	85	1817	1861	3.62e-07	52.4
TRINITY_DN219606_c0_g1_i1	TRINITY_DN219606_c0_g1_	XP_021194995.1 uncharacterized protein LOC110379593 [Helicoverpa armigera]	XP_021194995.1	98.63	73	1	0	463	245	271	343	6.45e-42	149
TRINITY_DN219697_c0_g1_i1	TRINITY_DN219697_c0_g1_	JAA67744.1 Putative auxin response factor [Ixodes ricinus]	JAA67744.1	52.83	53	25	0	159	1	22	74	8.36e-10	60.1
TRINITY_DN227528_c0_g1_i1	TRINITY_DN227528_c0_g1_	XP_022821472.1 ornithine aminotransferase, mitochondrial-like isoform X2 [Spodoptera litura]	XP_022821472.1	92.857	28	2	0	84	1	19	46	9.78e-10	62
TRINITY_DN227561_c0_g1_i1	TRINITY_DN227561_c0_g1_	AML61775.1 vacuolar proton pump, partial [Clibanarius vittatus]	AML61775.1	96.154	26	1	0	78	1	84	109	1.89e-08	57
TRINITY_DN227544_c0_g1_i1	TRINITY_DN227544_c0_g1_	XP_011172679.2 uncharacterized protein LOC105205083 [Solenopsis invicta]	XP_011172679.2	65.714	35	12	0	108	4	141	175	1.12e-09	59.7
TRINITY_DN227568_c0_g1_i1	TRINITY_DN227568_c0_g1_	pdb|1R20|A Chain A, Ultraspiracle Protein	pdb|1R20|A	83.871	31	5	0	1	93	166	196	1.43e-06	54.7
TRINITY_DN227573_c0_g1_i1	TRINITY_DN227573_c0_g1_	ENN77656.1 hypothetical protein YQE_05950, partial [Dendroctonus ponderosae]	ENN77656.1	59.259	54	19	1	65	226	141	191	4.51e-16	77.4
TRINITY_DN227563_c0_g1_i1	TRINITY_DN227563_c0_g1_	XP_022823716.1 torso-like protein [Spodoptera litura]	XP_022823716.1	93.103	29	2	0	298	212	188	216	2.38e-09	59.7
TRINITY_DN227577_c0_g1_i1	TRINITY_DN227577_c0_g1_	XP_021188567.1 uncharacterized protein LOC110374950 [Helicoverpa armigera]	XP_021188567.1	62.687	67	25	0	361	161	180	246	2.49e-20	89
TRINITY_DN227531_c0_g1_i1	TRINITY_DN227531_c0_g1_	KPI98118.1 hypothetical protein RR46_11239 [Papilio xuthus]	KPI98118.1	76	50	12	0	36	185	44	93	3.74e-06	47.8
TRINITY_DN227595_c0_g1_i1	TRINITY_DN227595_c0_g1_	XP_022820685.1 geranylgeranyl transferase type-2 subunit alpha [Spodoptera litura]	XP_022820685.1	96.296	27	1	0	215	295	236	262	1.35e-07	54.7
TRINITY_DN227574_c0_g1_i1	TRINITY_DN227574_c0_g1_	XP_022822234.1 cilia- and flagella-associated protein 161-like [Spodoptera litura]	XP_022822234.1	90.909	66	6	0	203	6	209	274	6.48e-38	134
TRINITY_DN227575_c0_g1_i1	TRINITY_DN227575_c0_g1_	XP_026315281.1 cytochrome P450 4c3-like [Hyposmocoma kahamanoa]	XP_026315281.1	39.655	58	28	1	4	177	367	417	1.12e-06	51.6
TRINITY_DN207239_c0_g1_i1	TRINITY_DN207239_c0_g1_	XP_022838007.1 valine--tRNA ligase [Spodoptera litura]	XP_022838007.1	100	25	0	0	717	643	968	992	4.02e-06	54.7
TRINITY_DN207293_c0_g1_i1	TRINITY_DN207293_c0_g1_	PZC81264.1 hypothetical protein B5X24_HaOG213141 [Helicoverpa armigera]	PZC81264.1	97.74	177	4	0	531	1	292	468	1.43e-117	360
TRINITY_DN207249_c0_g1_i1	TRINITY_DN207249_c0_g1_	XP_022820145.1 23 kDa integral membrane protein-like [Spodoptera litura]	XP_022820145.1	97.143	140	4	0	3	422	132	271	1.08e-100	296
TRINITY_DN207292_c0_g1_i1	TRINITY_DN207292_c0_g1_	ACO14573.1 2-oxoisovalerate dehydrogenase subunit alpha, mitochondrial precursor [Caligus clemensi]	ACO14573.1	43.836	73	41	0	1	219	353	425	5.21e-14	72.4
TRINITY_DN207226_c0_g1_i1	TRINITY_DN207226_c0_g1_	XP_022835087.1 kielin/chordin-like protein [Spodoptera litura]	XP_022835087.1	52.206	136	63	1	9	410	214	349	7.22e-31	122
TRINITY_DN207275_c0_g1_i1	TRINITY_DN207275_c0_g1_	ACI32818.1 beta-1,3-glucanase [Spodoptera littoralis]	ACI32818.1	100	27	0	0	757	677	89	115	2.97e-07	58.2
TRINITY_DN207222_c0_g1_i1	TRINITY_DN207222_c0_g1_	JAV97167.1 hypothetical protein, partial [Photinus pyralis]	JAV97167.1	65.217	69	24	0	2	208	50	118	5.73e-25	97.8
TRINITY_DN207297_c0_g1_i1	TRINITY_DN207297_c0_g1_	XP_022817482.1 steroid hormone receptor ERR1 isoform X1 [Spodoptera litura]	XP_022817482.1	95.652	46	2	0	544	681	1	46	1.59e-20	96.3
TRINITY_DN207252_c0_g1_i1	TRINITY_DN207252_c0_g1_	LAA00523.1 charged multivesicular body protein 1b, partial [Parasteatoda tepidariorum]	LAA00523.1	49.153	59	30	0	185	9	90	148	8.04e-14	69.3
TRINITY_DN207256_c0_g1_i1	TRINITY_DN207256_c0_g1_	XP_023948900.1 uncharacterized protein LOC112053649 [Bicyclus anynana]	XP_023948900.1	47.761	67	34	1	300	100	554	619	2.59e-16	72
TRINITY_DN207295_c0_g1_i1	TRINITY_DN207295_c0_g1_	AJD81595.1 gustatory receptor 2, partial [Helicoverpa assulta]	AJD81595.1	98.315	178	3	0	77	610	143	320	3.26e-112	332
TRINITY_DN207291_c0_g1_i1	TRINITY_DN207291_c0_g1_	PCG63716.1 hypothetical protein B5V51_11832, partial [Heliothis virescens]	PCG63716.1	100	24	0	0	619	548	56	79	1.14e-06	52.8
TRINITY_DN207244_c0_g1_i1	TRINITY_DN207244_c0_g1_	JAA84005.1 La related protein, partial [Pararge aegeria]	JAA84005.1	96.154	26	1	0	348	425	96	121	3.78e-09	58.2
TRINITY_DN207286_c0_g1_i1	TRINITY_DN207286_c0_g1_	PZC70863.1 hypothetical protein B5X24_HaOG214753 [Helicoverpa armigera]	PZC70863.1	87.5	24	3	0	459	388	55	78	6.88e-07	40.8
TRINITY_DN207274_c0_g1_i1	TRINITY_DN207274_c0_g1_	JAB77045.1 putative serine palmitoyltransferase [Ixodes ricinus]	JAB77045.1	40.559	143	81	2	502	86	50	192	1.68e-28	118
TRINITY_DN207279_c0_g1_i1	TRINITY_DN207279_c0_g1_	OWR53344.1 ionotropic GABA-aminobutyric acid receptor GRD [Danaus plexippus plexippus]	OWR53344.1	67.857	56	18	0	140	307	1	56	1.48e-17	83.2
TRINITY_DN207288_c0_g1_i1	TRINITY_DN207288_c0_g1_	XP_022182084.1 uncharacterized protein LOC111041937 [Myzus persicae]	XP_022182084.1	53.571	84	39	0	260	9	63	146	7.73e-25	100
TRINITY_DN207300_c0_g1_i1	TRINITY_DN207300_c0_g1_	KPI99443.1 hypothetical protein RR46_03808 [Papilio xuthus]	KPI99443.1	50.704	71	35	0	87	299	6	76	7.94e-17	81.3
TRINITY_DN207257_c0_g1_i1	TRINITY_DN207257_c0_g1_	XP_022817297.1 aldo-keto reductase AKR2E4-like isoform X2 [Spodoptera litura]	XP_022817297.1	57.143	56	18	2	402	238	182	232	2.64e-07	55.1
TRINITY_DN207228_c0_g1_i1	TRINITY_DN207228_c0_g1_	XP_026484684.1 choline-phosphate cytidylyltransferase A-like isoform X3 [Vanessa tameamea]	XP_026484684.1	96.667	30	1	0	3	92	125	154	2.53e-09	64.7
TRINITY_DN218617_c0_g1_i1	TRINITY_DN218617_c0_g1_	XP_022816168.1 uncharacterized protein ZK1073.1 isoform X11 [Spodoptera litura]	XP_022816168.1	93.103	29	2	0	87	1	193	221	2.7e-08	57.4
TRINITY_DN218657_c0_g1_i1	TRINITY_DN218657_c0_g1_	XP_022828334.1 LOW QUALITY PROTEIN: uncharacterized protein LOC111357761 [Spodoptera litura]	XP_022828334.1	79.63	54	11	0	2	163	942	995	5.88e-19	88.2
TRINITY_DN218613_c0_g1_i1	TRINITY_DN218613_c0_g1_	XP_026732007.1 collagen alpha-1(XIII) chain isoform X5 [Trichoplusia ni]	XP_026732007.1	96.296	27	1	0	973	893	206	232	2.09e-06	56.6
TRINITY_DN218661_c0_g1_i1	TRINITY_DN218661_c0_g1_	XP_022822980.1 lysozyme 1-like [Spodoptera litura]	XP_022822980.1	95.833	24	1	0	74	3	22	45	1.65e-06	51.2
TRINITY_DN218629_c0_g1_i1	TRINITY_DN218629_c0_g1_	ANJ04664.1 enolase 2 [Nilaparvata lugens]	ANJ04664.1	63.107	103	34	1	1	309	83	181	9.55e-38	133
TRINITY_DN218643_c0_g1_i1	TRINITY_DN218643_c0_g1_	JAA70685.1 Hypothetical protein [Ixodes ricinus]	JAA70685.1	32.558	86	58	0	260	3	27	112	4.77e-09	56.6
TRINITY_DN218627_c0_g1_i1	TRINITY_DN218627_c0_g1_	JAP83132.1 DNA-directed RNA polymerase I subunit RPA2 [Rhipicephalus appendiculatus]	JAP83132.1	36.842	76	40	2	15	233	531	601	4.23e-08	55.1
TRINITY_DN218622_c0_g1_i1	TRINITY_DN218622_c0_g1_	XP_022823681.1 high choriolytic enzyme 2-like [Spodoptera litura]	XP_022823681.1	82.759	29	5	0	2	88	16	44	4.21e-08	56.2
TRINITY_DN218679_c0_g1_i1	TRINITY_DN218679_c0_g1_	ARD71205.1 acetyltransferase [Spodoptera exigua]	ARD71205.1	96.296	27	1	0	413	493	328	354	7.34e-09	60.8
TRINITY_DN218626_c0_g1_i1	TRINITY_DN218626_c0_g1_	XP_022815194.1 HEAT repeat-containing protein 5B isoform X2 [Spodoptera litura]	XP_022815194.1	67.442	43	12	1	1	129	1859	1899	1.86e-11	65.9
TRINITY_DN218672_c0_g1_i1	TRINITY_DN218672_c0_g1_	PCG64007.1 hypothetical protein B5V51_11406 [Heliothis virescens]	PCG64007.1	86.207	29	4	0	513	427	203	231	4.99e-08	58.5
TRINITY_DN218616_c0_g1_i1	TRINITY_DN218616_c0_g1_	CAC82442.1 putative non-ribosomal nucleolar protein, partial [Chironomus tentans]	CAC82442.1	41.026	78	41	2	242	24	416	493	2.12e-10	62.4
TRINITY_DN218604_c0_g1_i1	TRINITY_DN218604_c0_g1_	PCG63723.1 hypothetical protein B5V51_11823, partial [Heliothis virescens]	PCG63723.1	71.552	116	33	0	433	86	669	784	7.81e-53	184
TRINITY_DN218664_c0_g1_i1	TRINITY_DN218664_c0_g1_	XP_018006216.1 PREDICTED: gamma-glutamylputrescine synthetase PuuA-like [Hyalella azteca]	XP_018006216.1	53.623	69	31	1	21	224	325	393	1.32e-14	73.6
TRINITY_DN218206_c0_g1_i1	TRINITY_DN218206_c0_g1_	XP_022822915.1 putative lipoyltransferase 2, mitochondrial [Spodoptera litura]	XP_022822915.1	89.655	29	3	0	253	339	50	78	4.18e-08	56.2
TRINITY_DN218262_c0_g1_i1	TRINITY_DN218262_c0_g1_	XP_022825011.1 aminopeptidase N [Spodoptera litura]	XP_022825011.1	100	26	0	0	3	80	248	273	1.85e-07	55.8
TRINITY_DN218298_c0_g1_i1	TRINITY_DN218298_c0_g1_	PCG72056.1 hypothetical protein B5V51_1205 [Heliothis virescens]	PCG72056.1	89.286	28	3	0	86	3	193	220	2.1e-06	52
TRINITY_DN218274_c0_g1_i1	TRINITY_DN218274_c0_g1_	XP_022836858.1 uncharacterized protein LOC111364232, partial [Spodoptera litura]	XP_022836858.1	66.887	151	43	2	443	3	5	152	4.37e-62	208
TRINITY_DN218268_c0_g1_i1	TRINITY_DN218268_c0_g1_	PCG78103.1 hypothetical protein B5V51_5227 [Heliothis virescens]	PCG78103.1	47.222	72	31	1	218	3	115	179	1.39e-12	70.5
TRINITY_DN218294_c0_g1_i1	TRINITY_DN218294_c0_g1_	PRD37575.1 chrB1 [Nephila clavipes]	PRD37575.1	34.722	72	41	2	37	249	175	241	6.85e-06	48.9
TRINITY_DN218226_c0_g1_i1	TRINITY_DN218226_c0_g1_	XP_022814883.1 pancreatic lipase-related protein 2-like [Spodoptera litura]	XP_022814883.1	84.81	158	24	0	2	475	5	162	2.65e-95	283
TRINITY_DN218293_c0_g1_i1	TRINITY_DN218293_c0_g1_	JAT37916.1 hypothetical protein g.49282, partial [Graphocephala atropunctata]	JAT37916.1	43.75	80	38	1	242	3	233	305	1.31e-12	67.8
TRINITY_DN218260_c0_g1_i1	TRINITY_DN218260_c0_g1_	XP_022825049.1 fatty-acid amide hydrolase 2-B-like isoform X1 [Spodoptera litura]	XP_022825049.1	100	24	0	0	1	72	471	494	1.46e-06	51.6
TRINITY_DN218282_c0_g1_i1	TRINITY_DN218282_c0_g1_	JAV11625.1 putative soluble epoxide hydrolase [Nyssomyia neivai]	JAV11625.1	50	88	42	2	25	285	59	145	1.59e-21	92.8
TRINITY_DN218232_c0_g1_i1	TRINITY_DN218232_c0_g1_	RVE49824.1 hypothetical protein evm_005554 [Chilo suppressalis]	RVE49824.1	52.941	51	19	1	223	360	1670	1720	2.44e-09	61.6
TRINITY_DN218217_c0_g1_i1	TRINITY_DN218217_c0_g1_	XP_015588661.1 probable glycine-rich RNA-binding protein 1 [Cephus cinctus]	XP_015588661.1	37.931	58	35	1	67	240	8	64	2.68e-06	47.8
TRINITY_DN219564_c0_g1_i1	TRINITY_DN219564_c0_g1_	AEO34854.1 hypothetical protein [Amblyomma maculatum]	AEO34854.1	96.154	52	2	0	1	156	82	133	1.41e-26	103
TRINITY_DN219560_c0_g1_i1	TRINITY_DN219560_c0_g1_	AEO32509.1 hypothetical protein, partial [Amblyomma maculatum]	AEO32509.1	81.081	37	7	0	395	285	160	196	3.42e-11	64.3
TRINITY_DN219582_c0_g1_i1	TRINITY_DN219582_c0_g1_	XP_011552374.1 PREDICTED: uncharacterized protein K02A2.6-like [Plutella xylostella]	XP_011552374.1	61.111	54	21	0	277	116	307	360	1.02e-14	72.4
TRINITY_DN219533_c0_g1_i1	TRINITY_DN219533_c0_g1_	XP_022832226.1 protein NDRG3-like [Spodoptera litura]	XP_022832226.1	90.323	31	3	0	3	95	36	66	1.04e-07	59.3
TRINITY_DN219529_c0_g1_i1	TRINITY_DN219529_c0_g1_	XP_021962207.1 unconventional myosin-X-like [Folsomia candida]	XP_021962207.1	50.549	91	37	3	6	269	74	159	4.57e-17	81.3
TRINITY_DN219514_c0_g1_i1	TRINITY_DN219514_c0_g1_	OWR42000.1 Bem46 protein [Danaus plexippus plexippus]	OWR42000.1	52.239	67	32	0	230	30	152	218	1.88e-15	75.5
TRINITY_DN219515_c0_g1_i1	TRINITY_DN219515_c0_g1_	KOB77027.1 Type II transmembrane protein [Operophtera brumata]	KOB77027.1	96.429	28	1	0	85	2	677	704	1.44e-08	62.4
TRINITY_DN219593_c0_g1_i1	TRINITY_DN219593_c0_g1_	XP_013199213.1 PREDICTED: uncharacterized protein LOC106142099 [Amyelois transitella]	XP_013199213.1	38.76	129	74	2	54	440	334	457	6.01e-19	92.4
TRINITY_DN219554_c0_g1_i1	TRINITY_DN219554_c0_g1_	XP_022832877.1 dynein heavy chain 6, axonemal [Spodoptera litura]	XP_022832877.1	99.219	128	1	0	384	1	1377	1504	9.84e-69	230
TRINITY_DN219555_c0_g1_i1	TRINITY_DN219555_c0_g1_	XP_018912623.1 PREDICTED: pectinesterase-like isoform X4 [Bemisia tabaci]	XP_018912623.1	58.904	73	30	0	219	1	349	421	2.79e-26	106
TRINITY_DN219598_c0_g1_i1	TRINITY_DN219598_c0_g1_	XP_022814175.1 uncharacterized protein LOC111347982 isoform X2 [Spodoptera litura]	XP_022814175.1	90.411	73	7	0	220	2	1	73	1.22e-23	102
TRINITY_DN219556_c0_g1_i1	TRINITY_DN219556_c0_g1_	XP_022835355.1 uncharacterized protein LOC111362836 [Spodoptera litura]	XP_022835355.1	79.268	82	17	0	247	2	802	883	5.88e-36	134
TRINITY_DN219535_c0_g1_i1	TRINITY_DN219535_c0_g1_	PRD37573.1 helA [Nephila clavipes]	PRD37573.1	93.182	88	6	0	266	3	881	968	6.19e-46	163
TRINITY_DN219544_c0_g1_i1	TRINITY_DN219544_c0_g1_	sp|Q2RFP6.1|RS10_MOOTA RecName: Full=30S ribosomal protein S10	sp|Q2RFP6.1|RS10_MOOTA	50	68	34	0	205	2	3	70	2.22e-18	80.5
TRINITY_DN219518_c0_g1_i1	TRINITY_DN219518_c0_g1_	ADI61817.1 endonuclease-reverse transcriptase [Bombyx mori]	ADI61817.1	62.069	29	11	0	243	157	829	857	1.67e-12	46.6
TRINITY_DN219505_c0_g1_i1	TRINITY_DN219505_c0_g1_	XP_022819660.1 gamma-aminobutyric acid receptor subunit delta-like isoform X2 [Spodoptera litura]	XP_022819660.1	100	25	0	0	3	77	372	396	2.07e-06	56.2
TRINITY_DN219548_c0_g1_i1	TRINITY_DN219548_c0_g1_	XP_022826743.1 dopamine N-acetyltransferase-like [Spodoptera litura]	XP_022826743.1	88.462	26	3	0	331	254	233	258	1.08e-06	52.4
TRINITY_DN233762_c0_g1_i1	TRINITY_DN233762_c0_g1_	XP_026461143.1 zinc finger protein 239-like [Ctenocephalides felis]	XP_026461143.1	38.571	70	40	2	201	1	126	195	1.77e-08	55.5
TRINITY_DN233761_c0_g1_i1	TRINITY_DN233761_c0_g1_	PCG64934.1 hypothetical protein B5V51_9886 [Heliothis virescens]	PCG64934.1	100	19	0	0	57	1	1326	1344	6.97e-06	49.7
TRINITY_DN233706_c0_g1_i1	TRINITY_DN233706_c0_g1_	RVE41648.1 hypothetical protein evm_013703 [Chilo suppressalis]	RVE41648.1	68.421	38	12	0	244	357	300	337	7.97e-09	58.9
TRINITY_DN233715_c0_g1_i1	TRINITY_DN233715_c0_g1_	PRD20376.1 lnt [Nephila clavipes]	PRD20376.1	45.763	59	32	0	7	183	150	208	2.46e-10	61.6
TRINITY_DN233800_c0_g1_i1	TRINITY_DN233800_c0_g1_	JAV61361.1 hypothetical protein, partial [Photinus pyralis]	JAV61361.1	63.333	30	11	0	94	183	330	359	3.86e-07	52.4
TRINITY_DN233713_c0_g1_i1	TRINITY_DN233713_c0_g1_	XP_022836406.1 kinesin-like protein costa [Spodoptera litura]	XP_022836406.1	89.286	28	3	0	5	88	719	746	5.58e-07	53.5
TRINITY_DN233764_c0_g1_i1	TRINITY_DN233764_c0_g1_	XP_022829401.1 signal recognition particle 9 kDa protein [Spodoptera litura]	XP_022829401.1	93.333	30	2	0	2	91	20	49	3.02e-11	60.8
TRINITY_DN228189_c0_g1_i1	TRINITY_DN228189_c0_g1_	JAB75499.1 putative betaine aldehyde dehydrogenase [Ixodes ricinus]	JAB75499.1	55.882	68	25	1	338	150	391	458	5.17e-19	87.8
TRINITY_DN228192_c0_g1_i1	TRINITY_DN228192_c0_g1_	KOB67090.1 Uncharacterized protein OBRU01_19128 [Operophtera brumata]	KOB67090.1	100	24	0	0	267	338	47	70	7.09e-08	54.7
TRINITY_DN228198_c0_g1_i1	TRINITY_DN228198_c0_g1_	XP_022829420.1 carbohydrate sulfotransferase 4-like [Spodoptera litura]	XP_022829420.1	92.857	28	2	0	3	86	315	342	1.99e-09	60.8
TRINITY_DN228146_c0_g1_i1	TRINITY_DN228146_c0_g1_	XP_026756383.1 protein split ends [Galleria mellonella]	XP_026756383.1	95.238	21	1	0	1	63	4015	4035	5.81e-06	48.9
TRINITY_DN228134_c0_g1_i1	TRINITY_DN228134_c0_g1_	PCG65924.1 hypothetical protein B5V51_8418 [Heliothis virescens]	PCG65924.1	100	24	0	0	74	3	222	245	1.23e-06	52.8
TRINITY_DN228142_c0_g1_i1	TRINITY_DN228142_c0_g1_	AEO32229.1 hypothetical protein, partial [Amblyomma maculatum]	AEO32229.1	89.831	59	6	0	177	1	1	59	3.58e-32	115
TRINITY_DN228113_c0_g1_i1	TRINITY_DN228113_c0_g1_	KMQ81987.1 hypothetical protein RF55_24576 [Lasius niger]	KMQ81987.1	53.247	77	36	0	3	233	114	190	5.06e-22	90.5
TRINITY_DN228138_c0_g1_i1	TRINITY_DN228138_c0_g1_	XP_022828460.1 uncharacterized protein LOC111357896 [Spodoptera litura]	XP_022828460.1	44.348	115	54	2	2	343	850	955	8.01e-19	87.4
TRINITY_DN228168_c0_g1_i1	TRINITY_DN228168_c0_g1_	XP_011865448.1 PREDICTED: uncharacterized protein LOC105560706 [Vollenhovia emeryi]	XP_011865448.1	52.632	95	44	1	285	1	442	535	3.56e-25	104
TRINITY_DN228196_c0_g1_i1	TRINITY_DN228196_c0_g1_	AGC92654.1 transcription initiation factor TFIID subunit 2-like protein [Heliconius erato]	AGC92654.1	51.351	37	16	1	97	207	981	1015	3.56e-07	47.8
TRINITY_DN228120_c0_g1_i1	TRINITY_DN228120_c0_g1_	JAT21033.1 hypothetical protein g.53859, partial [Graphocephala atropunctata]	JAT21033.1	42.857	98	54	2	295	2	30	125	2.28e-11	70.1
TRINITY_DN228104_c0_g1_i1	TRINITY_DN228104_c0_g1_	RVE52648.1 hypothetical protein evm_002767 [Chilo suppressalis]	RVE52648.1	93.103	29	2	0	87	1	211	239	1.83e-10	63.5
TRINITY_DN209950_c0_g1_i1	TRINITY_DN209950_c0_g1_	JAA99923.1 protein oryctolagus cuniculus unknown, partial [Anopheles aquasalis]	JAA99923.1	91.111	45	4	0	172	306	19	63	2.05e-19	82
TRINITY_DN209981_c0_g1_i1	TRINITY_DN209981_c0_g1_	JAC26405.1 putative ubiquitin-like modifier activating enzyme 1 [Amblyomma parvum]	JAC26405.1	41.27	126	71	2	1	369	902	1027	3.25e-24	105
TRINITY_DN209917_c0_g1_i1	TRINITY_DN209917_c0_g1_	AEO33736.1 hypothetical protein, partial [Amblyomma maculatum]	AEO33736.1	51.163	129	63	0	1	387	71	199	1.22e-39	140
TRINITY_DN209996_c0_g1_i1	TRINITY_DN209996_c0_g1_	JAK34679.1 putative DNA replication licensing factor mcm7 [Daphnia magna]	JAK34679.1	80.374	107	21	0	1	321	301	407	3.73e-52	177
TRINITY_DN209948_c0_g1_i1	TRINITY_DN209948_c0_g1_	PRD39067.1 pterin-4-alpha-carbinolamine dehydratase [Nephila clavipes]	PRD39067.1	30.841	107	72	1	669	349	2	106	1.42e-08	58.9
TRINITY_DN209971_c0_g1_i1	TRINITY_DN209971_c0_g1_	PZC73484.1 hypothetical protein B5X24_HaOG209505 [Helicoverpa armigera]	PZC73484.1	100	27	0	0	83	3	43	69	4.4e-10	60.8
TRINITY_DN209945_c0_g1_i1	TRINITY_DN209945_c0_g1_	XP_022826441.1 uncharacterized protein LOC111356373 [Spodoptera litura]	XP_022826441.1	93.952	496	29	1	3	1490	123	617	0	951
TRINITY_DN209925_c0_g1_i1	TRINITY_DN209925_c0_g1_	XP_022834551.1 uncharacterized protein LOC111362209 [Spodoptera litura]	XP_022834551.1	64.039	203	71	1	3	605	136	338	2.8e-84	277
TRINITY_DN209921_c0_g1_i1	TRINITY_DN209921_c0_g1_	XP_001600258.1 PREDICTED: RNA-binding protein pno1 [Nasonia vitripennis]	XP_001600258.1	67.347	49	16	0	2	148	188	236	4.05e-15	75.1
TRINITY_DN209902_c0_g1_i1	TRINITY_DN209902_c0_g1_	XP_011565623.1 PREDICTED: mitogen-activated protein kinase-binding protein 1-like [Plutella xylostella]	XP_011565623.1	89.286	28	3	0	314	397	916	943	4.83e-07	54.7
TRINITY_DN209915_c0_g1_i1	TRINITY_DN209915_c0_g1_	PCG72152.1 hypothetical protein B5V51_1102 [Heliothis virescens]	PCG72152.1	89.189	37	4	0	244	354	12	48	1.11e-14	73.6
TRINITY_DN209992_c0_g1_i1	TRINITY_DN209992_c0_g1_	ACO14672.1 60S ribosomal protein L34 [Caligus clemensi]	ACO14672.1	62.5	56	19	1	1	168	40	93	2.42e-12	66.6
TRINITY_DN209941_c0_g1_i1	TRINITY_DN209941_c0_g1_	OXU26114.1 hypothetical protein TSAR_016788 [Trichomalopsis sarcophagae]	OXU26114.1	88.095	42	3	1	50	169	13	54	4.51e-17	76.3
TRINITY_DN209939_c0_g1_i1	TRINITY_DN209939_c0_g1_	XP_021000261.1 ubiquitin-like modifier-activating enzyme 1 [Parasteatoda tepidariorum]	XP_021000261.1	48.624	109	55	1	332	6	648	755	3.16e-27	111
TRINITY_DN209964_c0_g1_i1	TRINITY_DN209964_c0_g1_	XP_021187465.1 opioid-binding protein/cell adhesion molecule-like [Helicoverpa armigera]	XP_021187465.1	100	26	0	0	360	283	288	313	2.18e-08	57.8
TRINITY_DN229822_c0_g1_i1	TRINITY_DN229822_c0_g1_	KPI96600.1 hypothetical protein RR46_12630 [Papilio xuthus]	KPI96600.1	95.652	23	1	0	3	71	30	52	5.28e-06	48.9
TRINITY_DN229829_c0_g1_i1	TRINITY_DN229829_c0_g1_	JAA88358.1 o-sialoglycoprotein endopeptidase [Pararge aegeria]	JAA88358.1	61.972	71	26	1	214	2	2	71	4.45e-18	82.8
TRINITY_DN229861_c0_g1_i1	TRINITY_DN229861_c0_g1_	OWR44181.1 hypothetical protein KGM_200745 [Danaus plexippus plexippus]	OWR44181.1	96.429	28	1	0	475	392	750	777	2.66e-07	56.2
TRINITY_DN229821_c0_g1_i1	TRINITY_DN229821_c0_g1_	XP_022815884.1 mucin-2-like [Spodoptera litura]	XP_022815884.1	95.833	24	1	0	3	74	3	26	2.28e-07	53.5
TRINITY_DN229866_c0_g1_i1	TRINITY_DN229866_c0_g1_	XP_026740698.1 mevalonate kinase [Trichoplusia ni]	XP_026740698.1	100	23	0	0	1	69	283	305	2.62e-06	52
TRINITY_DN229855_c0_g1_i1	TRINITY_DN229855_c0_g1_	AKJ54493.1 attacin 3 [Spodoptera exigua]	AKJ54493.1	92.857	28	2	0	527	444	34	61	2.12e-09	61.6
TRINITY_DN229816_c0_g1_i1	TRINITY_DN229816_c0_g1_	KMQ82168.1 reverse [Lasius niger]	KMQ82168.1	65.574	61	21	0	3	185	33	93	5.88e-19	81.3
TRINITY_DN207783_c0_g1_i1	TRINITY_DN207783_c0_g1_	RVE49187.1 hypothetical protein evm_006194 [Chilo suppressalis]	RVE49187.1	60.274	73	29	0	356	138	552	624	3.53e-21	94.4
TRINITY_DN207723_c0_g1_i2	TRINITY_DN207723_c0_g1_	PZC75500.1 hypothetical protein B5X24_HaOG206041 [Helicoverpa armigera]	PZC75500.1	84.375	32	5	0	3	98	312	343	6.61e-09	64.7
TRINITY_DN207792_c0_g1_i1	TRINITY_DN207792_c0_g1_	JAM76719.1 Isoamyl acetate-hydrolyzing esterase, partial [Daphnia magna]	JAM76719.1	38.235	102	54	3	386	84	67	160	4.65e-11	63.9
TRINITY_DN207750_c0_g1_i1	TRINITY_DN207750_c0_g1_	XP_026754758.1 mitofusin-2-like, partial [Galleria mellonella]	XP_026754758.1	90.625	32	3	0	2	97	66	97	6.21e-11	62.8
TRINITY_DN207726_c0_g1_i1	TRINITY_DN207726_c0_g1_	XP_026730704.1 uncharacterized protein LOC113495903 [Trichoplusia ni]	XP_026730704.1	62.222	45	17	0	394	528	1029	1073	3.66e-09	60.5
TRINITY_DN207782_c0_g1_i1	TRINITY_DN207782_c0_g1_	PZC76984.1 hypothetical protein B5X24_HaOG203935 [Helicoverpa armigera]	PZC76984.1	48.387	62	32	0	527	342	39	100	2.1e-13	70.1
TRINITY_DN207735_c0_g1_i1	TRINITY_DN207735_c0_g1_	XP_013775182.1 trafficking protein particle complex subunit 4-like [Limulus polyphemus]	XP_013775182.1	59.615	52	21	0	1	156	158	209	6.01e-15	75.1
TRINITY_DN207756_c0_g1_i1	TRINITY_DN207756_c0_g1_	XP_021199036.1 synaptotagmin-15-like [Helicoverpa armigera]	XP_021199036.1	88.889	27	3	0	242	322	310	336	6.19e-07	53.1
TRINITY_DN207729_c0_g1_i1	TRINITY_DN207729_c0_g1_	XP_026333394.1 general transcription and DNA repair factor IIH helicase subunit XPD [Hyposmocoma kahamanoa]	XP_026333394.1	100	25	0	0	348	274	411	435	9.99e-08	55.8
TRINITY_DN207744_c0_g1_i1	TRINITY_DN207744_c0_g1_	JAV72549.1 hypothetical protein, partial [Photinus pyralis]	JAV72549.1	38.525	122	69	5	6	356	49	169	1.41e-17	81.3
TRINITY_DN207798_c0_g1_i1	TRINITY_DN207798_c0_g1_	JAA89068.1 Methionine-R-sulfoxide reductase B1 [Pararge aegeria]	JAA89068.1	96.552	29	1	0	2	88	92	120	8.76e-10	65.1
TRINITY_DN202138_c0_g1_i1	TRINITY_DN202138_c0_g1_	ALC40996.1 mbl, partial [Drosophila busckii]	ALC40996.1	75	32	8	0	97	2	3	34	8.92e-08	64.3
TRINITY_DN202131_c0_g1_i1	TRINITY_DN202131_c0_g1_	XP_022815561.1 protein tipE [Spodoptera litura]	XP_022815561.1	100	226	0	0	904	227	1	226	2.22e-137	395
TRINITY_DN202173_c0_g1_i1	TRINITY_DN202173_c0_g1_	XP_027211362.1 beta-arrestin-1-like isoform X2 [Penaeus vannamei]	XP_027211362.1	70.048	207	62	0	2	622	9	215	8.34e-88	267
TRINITY_DN202145_c0_g1_i1	TRINITY_DN202145_c0_g1_	XP_022826428.1 peroxidase-like [Spodoptera litura]	XP_022826428.1	93.768	353	22	0	1	1059	210	562	0	649
TRINITY_DN202143_c0_g1_i1	TRINITY_DN202143_c0_g1_	XP_022826646.1 1-phosphatidylinositol 4,5-bisphosphate phosphodiesterase isoform X2 [Spodoptera litura]	XP_022826646.1	90	30	3	0	95	6	121	150	1.02e-10	64.7
TRINITY_DN202142_c0_g1_i1	TRINITY_DN202142_c0_g1_	RWA49582.1 nitrite reductase large subunit [Yersinia pestis]	RWA49582.1	74.627	67	17	0	201	1	205	271	1.82e-27	109
TRINITY_DN202115_c0_g1_i1	TRINITY_DN202115_c0_g1_	XP_022835246.1 glycogen debranching enzyme [Spodoptera litura]	XP_022835246.1	88.462	26	3	0	2	79	404	429	8.91e-07	55.5
TRINITY_DN202106_c0_g1_i1	TRINITY_DN202106_c0_g1_	BAD26667.1 Ribosomal protein S17 [Plutella xylostella]	BAD26667.1	100	29	0	0	630	716	53	81	2.42e-09	60.8
TRINITY_DN202188_c0_g1_i1	TRINITY_DN202188_c0_g1_	XP_015595323.1 cytochrome P450 6k1-like [Cephus cinctus]	XP_015595323.1	36	125	70	5	663	301	23	141	2.44e-14	78.2
TRINITY_DN202189_c0_g1_i1	TRINITY_DN202189_c0_g1_	XP_022819776.1 UPF0545 protein C22orf39 homolog [Spodoptera litura]	XP_022819776.1	93.125	160	11	0	616	137	1	160	1.79e-102	305
TRINITY_DN202184_c0_g1_i1	TRINITY_DN202184_c0_g1_	XP_022832948.1 uncharacterized protein LOC111360887 [Spodoptera litura]	XP_022832948.1	53	100	42	2	321	620	7	101	2.21e-17	86.3
TRINITY_DN202199_c0_g1_i1	TRINITY_DN202199_c0_g1_	XP_014367550.1 PREDICTED: putative homeodomain transcription factor 2 [Papilio machaon]	XP_014367550.1	64.706	51	16	1	1	147	676	726	6.44e-09	60.8
TRINITY_DN202155_c1_g1_i1	TRINITY_DN202155_c1_g1_	XP_022822427.1 E3 ubiquitin-protein ligase MSL2 [Spodoptera litura]	XP_022822427.1	98.101	474	9	0	285	1706	1	474	0	718
TRINITY_DN202118_c0_g1_i1	TRINITY_DN202118_c0_g1_	OAD55359.1 Retinal rod rhodopsin-sensitive cGMP 3',5'-cyclic phosphodiesterase subunit delta [Eufriesea mexicana]	OAD55359.1	57.5	40	17	0	513	632	20	59	4.15e-06	52
TRINITY_DN202174_c0_g1_i2	TRINITY_DN202174_c0_g1_	XP_022817396.1 lysM and putative peptidoglycan-binding domain-containing protein 3 [Spodoptera litura]	XP_022817396.1	94.048	252	15	0	1277	522	1	252	1.64e-174	496
TRINITY_DN215801_c0_g1_i1	TRINITY_DN215801_c0_g1_	XP_015915717.1 LOW QUALITY PROTEIN: keratin, type II cytoskeletal 6A-like, partial [Parasteatoda tepidariorum]	XP_015915717.1	70.37	54	16	0	41	202	410	463	3.49e-16	78.2
TRINITY_DN215875_c0_g1_i1	TRINITY_DN215875_c0_g1_	XP_022672638.1 uncharacterized protein LOC111255198 [Varroa destructor]	XP_022672638.1	37.662	77	48	0	6	236	83	159	3.02e-11	63.9
TRINITY_DN215842_c0_g1_i1	TRINITY_DN215842_c0_g1_	XP_012547968.2 piggyBac transposable element-derived protein 3 [Bombyx mori]	XP_012547968.2	98.901	91	1	0	2	274	52	142	3.1e-59	187
TRINITY_DN215876_c0_g1_i1	TRINITY_DN215876_c0_g1_	XP_022828930.1 venom dipeptidyl peptidase 4-like isoform X1 [Spodoptera litura]	XP_022828930.1	93.333	30	2	0	338	427	18	47	5.17e-08	57.8
TRINITY_DN215858_c0_g1_i1	TRINITY_DN215858_c0_g1_	BAM20651.1 arp2/3 complex, partial [Papilio polytes]	BAM20651.1	93.103	29	2	0	1	87	70	98	3.04e-09	58.2
TRINITY_DN215818_c0_g1_i1	TRINITY_DN215818_c0_g1_	KOB76031.1 Dipeptidyl peptidase iii [Operophtera brumata]	KOB76031.1	82.353	34	6	0	532	431	391	424	1.51e-08	60.5
TRINITY_DN215881_c0_g1_i1	TRINITY_DN215881_c0_g1_	JAT79697.1 hypothetical protein g.3683, partial [Pectinophora gossypiella]	JAT79697.1	100	28	0	0	2	85	105	132	1.83e-10	62.4
TRINITY_DN215822_c0_g1_i1	TRINITY_DN215822_c0_g1_	PZC70519.1 hypothetical protein B5X24_HaOG215757 [Helicoverpa armigera]	PZC70519.1	49.315	73	31	3	37	240	820	891	6.52e-06	51.6
TRINITY_DN215829_c0_g1_i1	TRINITY_DN215829_c0_g1_	XP_013776708.1 E3 ubiquitin-protein ligase HERC2-like isoform X3 [Limulus polyphemus]	XP_013776708.1	66.667	42	14	0	230	105	1825	1866	1.4e-06	52
TRINITY_DN206737_c0_g1_i1	TRINITY_DN206737_c0_g1_	XP_026501515.1 mitochondrial E3 ubiquitin protein ligase 1 [Vanessa tameamea]	XP_026501515.1	31.111	135	90	3	406	8	61	194	7.81e-08	56.6
TRINITY_DN206787_c0_g1_i1	TRINITY_DN206787_c0_g1_	PCG72152.1 hypothetical protein B5V51_1102 [Heliothis virescens]	PCG72152.1	68.293	41	13	0	125	3	107	147	1.37e-09	63.5
TRINITY_DN206711_c0_g1_i1	TRINITY_DN206711_c0_g1_	XP_022819676.1 sorting nexin-13-like [Spodoptera litura]	XP_022819676.1	100	24	0	0	365	294	427	450	7.29e-07	53.5
TRINITY_DN206761_c0_g1_i1	TRINITY_DN206761_c0_g1_	XP_022828407.1 axoneme-associated protein mst101(2) isoform X1 [Spodoptera litura]	XP_022828407.1	94.444	36	2	0	699	806	198	233	9.32e-12	72.4
TRINITY_DN206720_c0_g1_i1	TRINITY_DN206720_c0_g1_	XP_013790839.2 transmembrane 9 superfamily member 1-like, partial [Limulus polyphemus]	XP_013790839.2	56.25	80	35	0	3	242	69	148	1.18e-25	101
TRINITY_DN206757_c0_g1_i1	TRINITY_DN206757_c0_g1_	PZC78165.1 hypothetical protein B5X24_HaOG200651 [Helicoverpa armigera]	PZC78165.1	75	112	28	0	3	338	479	590	1.47e-55	188
TRINITY_DN206726_c0_g1_i1	TRINITY_DN206726_c0_g1_	PRD20802.1 Serine/threonine-protein phosphatase 2A catalytic subunit alpha isoform [Nephila clavipes]	PRD20802.1	63.75	80	19	1	1	240	40	109	2.13e-30	110
TRINITY_DN206715_c0_g2_i1	TRINITY_DN206715_c0_g2_	JAG73597.1 Oleate activated transcription factor 3, partial [Fopius arisanus]	JAG73597.1	52.427	103	33	4	1	276	13	110	3.42e-19	81.6
TRINITY_DN206704_c0_g1_i1	TRINITY_DN206704_c0_g1_	XP_022820920.1 uncharacterized protein LOC111352582 [Spodoptera litura]	XP_022820920.1	82.558	86	15	0	258	1	766	851	8.99e-43	154
TRINITY_DN206763_c0_g1_i1	TRINITY_DN206763_c0_g1_	XP_022814289.1 uncharacterized protein LOC111348065 [Spodoptera litura]	XP_022814289.1	84.892	278	42	0	5	838	1	278	2.18e-169	476
TRINITY_DN206751_c0_g1_i1	TRINITY_DN206751_c0_g1_	OTF73314.1 hypothetical protein BLA29_010675, partial [Euroglyphus maynei]	OTF73314.1	74.419	43	11	0	129	1	30	72	3e-15	70.9
TRINITY_DN206768_c0_g1_i1	TRINITY_DN206768_c0_g1_	KYN19373.1 Splicing factor 3B subunit 3 [Trachymyrmex cornetzi]	KYN19373.1	91.176	34	3	0	104	3	359	392	5.64e-12	68.2
TRINITY_DN206709_c0_g1_i1	TRINITY_DN206709_c0_g1_	XP_022827730.1 uncharacterized protein LOC111357329 [Spodoptera litura]	XP_022827730.1	94.958	119	6	0	385	29	1	119	1.42e-76	231
TRINITY_DN202841_c0_g1_i1	TRINITY_DN202841_c0_g1_	XP_026761996.1 septin-2-like [Galleria mellonella]	XP_026761996.1	100	22	0	0	2	67	175	196	3.45e-10	62.4
TRINITY_DN202874_c0_g1_i1	TRINITY_DN202874_c0_g1_	AAS55551.2 pheromone binding protein 2 [Spodoptera exigua]	AAS55551.2	100	61	0	0	47	229	110	170	2.47e-36	128
TRINITY_DN202852_c0_g1_i1	TRINITY_DN202852_c0_g1_	XP_026316031.1 uncharacterized protein LOC113227355 [Hyposmocoma kahamanoa]	XP_026316031.1	52.5	40	19	0	570	451	154	193	1.78e-07	45.1
TRINITY_DN202809_c0_g1_i1	TRINITY_DN202809_c0_g1_	JAG90983.1 hipothetical protein, partial [Amblyomma americanum]	JAG90983.1	64.865	37	12	1	221	114	153	189	5.34e-06	48.9
TRINITY_DN202866_c0_g1_i1	TRINITY_DN202866_c0_g1_	PRD39134.1 hemA [Nephila clavipes]	PRD39134.1	34.821	112	71	1	336	1	5	114	7.45e-15	80.5
TRINITY_DN202860_c0_g1_i1	TRINITY_DN202860_c0_g1_	XP_022824865.1 uncharacterized protein LOC111355311, partial [Spodoptera litura]	XP_022824865.1	55.191	183	77	1	551	3	64	241	1.87e-58	193
TRINITY_DN202878_c0_g1_i1	TRINITY_DN202878_c0_g1_	XP_021186119.1 uncharacterized protein LOC110373231 [Helicoverpa armigera]	XP_021186119.1	55.639	133	58	1	525	127	229	360	4.31e-46	154
TRINITY_DN202884_c0_g1_i1	TRINITY_DN202884_c0_g1_	XP_022834076.1 glutamyl-tRNA(Gln) amidotransferase subunit B, mitochondrial-like [Spodoptera litura]	XP_022834076.1	96.552	29	1	0	88	2	10	38	2.3e-09	62.4
TRINITY_DN202875_c0_g1_i1	TRINITY_DN202875_c0_g1_	XP_022826060.1 uncharacterized protein LOC111356065 [Spodoptera litura]	XP_022826060.1	84.36	211	33	0	635	3	76	286	8.73e-107	333
TRINITY_DN202824_c0_g1_i1	TRINITY_DN202824_c0_g1_	CDW43485.1 mitogenactivated protein kinase kinase kinase 7like [Apis florea] [Lepeophtheirus salmonis]	CDW43485.1	37.5	80	45	2	257	18	2	76	3.26e-07	54.7
TRINITY_DN202846_c0_g1_i1	TRINITY_DN202846_c0_g1_	XP_014275534.1 serine/threonine-protein phosphatase 2A 65 kDa regulatory subunit A alpha isoform [Halyomorpha halys]	XP_014275534.1	51.034	145	71	0	2	436	441	585	9.29e-45	162
TRINITY_DN202827_c0_g1_i1	TRINITY_DN202827_c0_g1_	XP_022819350.1 ecdysone-inducible protein E75 isoform X2 [Spodoptera litura]	XP_022819350.1	91.549	71	6	0	163	375	5	75	1.25e-27	112
TRINITY_DN202883_c0_g1_i1	TRINITY_DN202883_c0_g1_	KMQ88608.1 1-phosphofructokinase [Lasius niger]	KMQ88608.1	41.27	63	36	1	188	3	16	78	4.82e-08	54.7
TRINITY_DN202825_c0_g1_i1	TRINITY_DN202825_c0_g1_	XP_022834739.1 facilitated trehalose transporter Tret1 isoform X1 [Spodoptera litura]	XP_022834739.1	91.358	81	7	0	344	586	1	81	7.54e-43	157
TRINITY_DN202818_c0_g1_i1	TRINITY_DN202818_c0_g1_	PZC85949.1 hypothetical protein B5X24_HaOG214314 [Helicoverpa armigera]	PZC85949.1	74.719	178	45	0	569	36	413	590	1.76e-94	293
TRINITY_DN202868_c0_g1_i1	TRINITY_DN202868_c0_g1_	XP_022823193.1 uncharacterized protein LOC111354134, partial [Spodoptera litura]	XP_022823193.1	57.143	56	23	1	88	252	119	174	2.22e-12	66.2
TRINITY_DN202891_c0_g1_i1	TRINITY_DN202891_c0_g1_	XP_022816642.1 odorant receptor 46a-like [Spodoptera litura]	XP_022816642.1	86.441	59	8	0	795	619	1	59	1.31e-24	110
TRINITY_DN202879_c0_g1_i1	TRINITY_DN202879_c0_g1_	PRD37208.1 yeaC [Nephila clavipes]	PRD37208.1	50	52	26	0	45	200	23	74	5e-10	59.7
TRINITY_DN202823_c0_g1_i1	TRINITY_DN202823_c0_g1_	XP_022827557.1 uncharacterized protein LOC111357194 isoform X2 [Spodoptera litura]	XP_022827557.1	100	41	0	0	238	116	205	245	6.07e-20	89.4
TRINITY_DN202885_c0_g1_i1	TRINITY_DN202885_c0_g1_	XP_013143050.1 PREDICTED: uncharacterized protein LOC106106938 [Papilio polytes]	XP_013143050.1	53.061	49	23	0	1	147	354	402	2.4e-13	50.8
TRINITY_DN202857_c0_g1_i1	TRINITY_DN202857_c0_g1_	XP_021188856.1 sphingomyelin phosphodiesterase isoform X1 [Helicoverpa armigera]	XP_021188856.1	90.909	33	3	0	101	3	371	403	4.11e-11	67.4
TRINITY_DN201465_c0_g1_i1	TRINITY_DN201465_c0_g1_	LAA08390.1 uncharacterized protein [Parasteatoda tepidariorum]	LAA08390.1	58	50	21	0	280	131	15	64	4.93e-11	59.7
TRINITY_DN201446_c0_g1_i1	TRINITY_DN201446_c0_g1_	AIN34707.1 fatty alcohol acetyltransferase [Agrotis segetum]	AIN34707.1	100	25	0	0	401	327	57	81	3.96e-08	56.6
TRINITY_DN201496_c0_g1_i1	TRINITY_DN201496_c0_g1_	XP_022814997.1 cysteine and histidine-rich domain-containing protein [Spodoptera litura]	XP_022814997.1	92.635	353	24	1	200	1258	1	351	0	669
TRINITY_DN201492_c0_g1_i1	TRINITY_DN201492_c0_g1_	XP_022823193.1 uncharacterized protein LOC111354134, partial [Spodoptera litura]	XP_022823193.1	50.633	79	22	2	275	66	121	191	7.62e-14	70.1
TRINITY_DN201492_c1_g1_i1	TRINITY_DN201492_c1_g1_	XP_022832222.1 ATP-dependent RNA helicase ddx54-like, partial [Spodoptera litura]	XP_022832222.1	73.077	52	14	0	156	1	207	258	1.56e-19	80.1
TRINITY_DN201429_c0_g1_i1	TRINITY_DN201429_c0_g1_	ASO98022.1 cytochrome p450 CYP332A1 [Spodoptera exigua]	ASO98022.1	100	28	0	0	714	797	332	359	1.07e-06	57
TRINITY_DN201472_c0_g1_i1	TRINITY_DN201472_c0_g1_	XP_022828460.1 uncharacterized protein LOC111357896 [Spodoptera litura]	XP_022828460.1	78.027	223	49	0	783	115	1003	1225	2.4e-112	356
TRINITY_DN201500_c0_g1_i1	TRINITY_DN201500_c0_g1_	AFF27579.1 glutathione S-transferase S protein [Spodoptera exigua]	AFF27579.1	93.22	59	4	0	16	192	146	204	5.93e-30	113
TRINITY_DN201444_c0_g1_i1	TRINITY_DN201444_c0_g1_	XP_012547981.1 zinc finger protein 665 isoform X1 [Bombyx mori]	XP_012547981.1	93.333	30	2	0	637	726	442	471	9.34e-09	62.8
TRINITY_DN201462_c0_g1_i1	TRINITY_DN201462_c0_g1_	XP_022817133.1 fibrohexamerin-like [Spodoptera litura]	XP_022817133.1	92.593	27	2	0	591	511	109	135	2.34e-07	56.2
TRINITY_DN201445_c0_g1_i2	TRINITY_DN201445_c0_g1_	PCG73121.1 hypothetical protein B5V51_122, partial [Heliothis virescens]	PCG73121.1	53.097	113	32	4	384	692	4	105	4.43e-19	88.6
TRINITY_DN201424_c0_g1_i1	TRINITY_DN201424_c0_g1_	XP_022822464.1 exosome complex component RRP42 [Spodoptera litura]	XP_022822464.1	100	25	0	0	77	3	277	301	7.06e-06	49.7
TRINITY_DN201483_c0_g1_i1	TRINITY_DN201483_c0_g1_	JAM68107.1 60S ribosomal protein L28 [Daphnia magna]	JAM68107.1	83.333	126	21	0	438	61	1	126	8.74e-64	197
TRINITY_DN201408_c0_g1_i1	TRINITY_DN201408_c0_g1_	AEO35242.1 hypothetical protein [Amblyomma maculatum]	AEO35242.1	90.741	54	5	0	3	164	107	160	1.15e-26	102
TRINITY_DN201491_c0_g1_i1	TRINITY_DN201491_c0_g1_	XP_022826154.1 saccharopine dehydrogenase-like oxidoreductase [Spodoptera litura]	XP_022826154.1	82.353	34	6	0	1	102	32	65	3.53e-08	57
TRINITY_DN224282_c0_g1_i1	TRINITY_DN224282_c0_g1_	XP_026724773.1 uncharacterized protein LOC113491807 [Trichoplusia ni]	XP_026724773.1	66.327	98	32	1	309	16	153	249	1.39e-49	135
TRINITY_DN224235_c0_g1_i1	TRINITY_DN224235_c0_g1_	PZC76890.1 hypothetical protein B5X24_HaOG204029 [Helicoverpa armigera]	PZC76890.1	72.727	33	9	0	513	611	13	45	5.01e-08	55.5
TRINITY_DN224217_c0_g1_i1	TRINITY_DN224217_c0_g1_	KPJ06026.1 SAM and SH3 domain-containing protein 3 [Papilio machaon]	KPJ06026.1	91.667	36	3	0	285	392	255	290	7.44e-13	70.9
TRINITY_DN224210_c0_g1_i1	TRINITY_DN224210_c0_g1_	PZC79262.1 hypothetical protein B5X24_HaOG216528 [Helicoverpa armigera]	PZC79262.1	96.552	29	1	0	89	3	253	281	2.33e-08	60.5
TRINITY_DN224252_c0_g1_i1	TRINITY_DN224252_c0_g1_	JAA88958.1 transaldolase [Pararge aegeria]	JAA88958.1	48.75	80	39	1	3	236	249	328	1.22e-14	73.6
TRINITY_DN224257_c0_g1_i1	TRINITY_DN224257_c0_g1_	PCG78941.1 hypothetical protein B5V51_2571 [Heliothis virescens]	PCG78941.1	92.308	26	2	0	434	357	33	58	4.98e-06	52
TRINITY_DN224243_c0_g1_i1	TRINITY_DN224243_c0_g1_	XP_023933947.1 uncharacterized protein CG7065-like isoform X6 [Bicyclus anynana]	XP_023933947.1	100	22	0	0	2	67	317	338	1.48e-06	52.4
TRINITY_DN200929_c0_g1_i1	TRINITY_DN200929_c0_g1_	XP_025418621.1 protein scarlet-like [Sipha flava]	XP_025418621.1	37.778	90	56	0	410	141	221	310	2.85e-15	78.2
TRINITY_DN200976_c0_g1_i1	TRINITY_DN200976_c0_g1_	XP_023946981.1 probable 4-coumarate--CoA ligase 1 [Bicyclus anynana]	XP_023946981.1	81.579	38	7	0	397	284	358	395	7.28e-10	62.4
TRINITY_DN200951_c0_g1_i1	TRINITY_DN200951_c0_g1_	XP_022820055.1 polycomb group protein Pc [Spodoptera litura]	XP_022820055.1	95.017	301	12	1	490	1383	1	301	3.69e-95	309
TRINITY_DN200914_c0_g1_i1	TRINITY_DN200914_c0_g1_	XP_022827049.1 chymotrypsin-1-like [Spodoptera litura]	XP_022827049.1	94.828	58	3	0	358	185	169	226	4.51e-32	119
TRINITY_DN200920_c0_g1_i1	TRINITY_DN200920_c0_g1_	OTF70191.1 hypothetical protein BLA29_008926, partial [Euroglyphus maynei]	OTF70191.1	58.73	126	50	1	3	374	40	165	5.36e-44	148
TRINITY_DN200964_c0_g1_i1	TRINITY_DN200964_c0_g1_	JAB62307.1 Catalase isozyme 1, partial [Anoplophora glabripennis]	JAB62307.1	86.667	105	14	0	676	362	1	105	1.61e-62	197
TRINITY_DN200991_c2_g1_i1	TRINITY_DN200991_c2_g1_	XP_022819439.1 uncharacterized protein LOC111351645 [Spodoptera litura]	XP_022819439.1	92.143	280	21	1	203	1039	1	280	7.9e-178	502
TRINITY_DN200934_c0_g1_i1	TRINITY_DN200934_c0_g1_	JAV93481.1 hypothetical protein, partial [Photinus pyralis]	JAV93481.1	40.426	94	44	1	4	285	24	105	5.04e-16	75.5
TRINITY_DN200979_c0_g1_i1	TRINITY_DN200979_c0_g1_	XP_013193155.1 PREDICTED: UDP-glucose:glycoprotein glucosyltransferase isoform X2 [Amyelois transitella]	XP_013193155.1	96.296	27	1	0	624	544	1335	1361	3.15e-08	60.8
TRINITY_DN200931_c0_g1_i1	TRINITY_DN200931_c0_g1_	XP_022834416.1 U3 small nucleolar ribonucleoprotein protein MPP10 [Spodoptera litura]	XP_022834416.1	88.591	596	63	2	166	1941	1	595	0	780
TRINITY_DN200995_c0_g1_i1	TRINITY_DN200995_c0_g1_	KOB71404.1 Uncharacterized protein OBRU01_14345 [Operophtera brumata]	KOB71404.1	85.227	88	12	1	78	338	45	132	5.8e-45	158
TRINITY_DN200925_c0_g1_i1	TRINITY_DN200925_c0_g1_	XP_022824216.1 kanadaptin [Spodoptera litura]	XP_022824216.1	91.8	561	46	0	398	2080	1	561	0	949
TRINITY_DN200988_c0_g1_i1	TRINITY_DN200988_c0_g1_	XP_013191339.1 PREDICTED: band 4.1-like protein 4 [Amyelois transitella]	XP_013191339.1	96	25	1	0	1	75	81	105	5.24e-09	59.7
TRINITY_DN200948_c0_g1_i1	TRINITY_DN200948_c0_g1_	XP_022828317.1 organic cation transporter protein-like [Spodoptera litura]	XP_022828317.1	95.157	413	20	0	10	1248	133	545	0	811
TRINITY_DN200916_c0_g1_i1	TRINITY_DN200916_c0_g1_	PZC85312.1 hypothetical protein B5X24_HaOG201808 [Helicoverpa armigera]	PZC85312.1	93.548	31	2	0	710	618	243	273	2.08e-09	63.5
TRINITY_DN200971_c0_g1_i1	TRINITY_DN200971_c0_g1_	PRD18717.1 ribB [Nephila clavipes]	PRD18717.1	50	84	41	1	249	1	51	134	1.83e-18	84.3
TRINITY_DN200994_c0_g1_i1	TRINITY_DN200994_c0_g1_	XP_022822455.1 DNA-directed RNA polymerases I, II, and III subunit RPABC4 [Spodoptera litura]	XP_022822455.1	100	59	0	0	505	681	1	59	1.46e-33	122
TRINITY_DN200936_c0_g1_i1	TRINITY_DN200936_c0_g1_	XP_022835977.1 uncharacterized protein LOC111363391, partial [Spodoptera litura]	XP_022835977.1	80.952	84	16	0	160	411	235	318	4.85e-44	157
TRINITY_DN200924_c0_g1_i1	TRINITY_DN200924_c0_g1_	XP_026818149.1 piggyBac transposable element-derived protein 4-like [Rhopalosiphum maidis]	XP_026818149.1	45.39	141	76	1	1490	1909	393	533	1.86e-85	124
TRINITY_DN200933_c0_g1_i1	TRINITY_DN200933_c0_g1_	XP_022820095.1 sugar transporter SWEET1 [Spodoptera litura]	XP_022820095.1	96.682	211	7	0	2233	1601	1	211	5.1e-138	414
TRINITY_DN200955_c0_g1_i1	TRINITY_DN200955_c0_g1_	PZC73471.1 hypothetical protein B5X24_HaOG209492 [Helicoverpa armigera]	PZC73471.1	97.143	35	1	0	3	107	555	589	1.8e-12	69.7
TRINITY_DN200966_c0_g1_i1	TRINITY_DN200966_c0_g1_	XP_022822064.1 SHC-transforming protein 1 [Spodoptera litura]	XP_022822064.1	97.424	427	6	3	2735	1458	1	423	0	717
TRINITY_DN200907_c0_g1_i1	TRINITY_DN200907_c0_g1_	XP_022822404.1 keratin, type I cytoskeletal 9-like [Spodoptera litura]	XP_022822404.1	98.958	96	1	0	389	676	1	96	1.97e-58	200
TRINITY_DN200909_c0_g1_i1	TRINITY_DN200909_c0_g1_	XP_021190008.1 mitotic spindle assembly checkpoint protein MAD2A [Helicoverpa armigera]	XP_021190008.1	96.135	207	8	0	285	905	1	207	3.84e-138	414
TRINITY_DN200953_c0_g1_i1	TRINITY_DN200953_c0_g1_	PCG64202.1 hypothetical protein B5V51_11054, partial [Heliothis virescens]	PCG64202.1	100	27	0	0	82	2	106	132	1.5e-07	56.6
TRINITY_DN201823_c0_g1_i1	TRINITY_DN201823_c0_g1_	XP_011559752.1 PREDICTED: uncharacterized protein LOC105390191 [Plutella xylostella]	XP_011559752.1	73.684	114	29	1	415	74	1007	1119	1.84e-53	187
TRINITY_DN201852_c0_g1_i1	TRINITY_DN201852_c0_g1_	XP_017869586.1 PREDICTED: CAD protein [Drosophila arizonae]	XP_017869586.1	58.974	78	28	1	3	224	325	402	1.28e-24	102
TRINITY_DN201877_c0_g1_i1	TRINITY_DN201877_c0_g1_	JAV14840.1 putative polyadenylate-binding protein rrm superfamily, partial [Haematobia irritans]	JAV14840.1	54.717	53	24	0	204	362	419	471	1.31e-12	70.1
TRINITY_DN201822_c0_g1_i1	TRINITY_DN201822_c0_g1_	XP_022827174.1 apoptosis-stimulating of p53 protein 1 isoform X2 [Spodoptera litura]	XP_022827174.1	98.947	95	1	0	332	48	1	95	4.29e-60	213
TRINITY_DN201843_c0_g1_i1	TRINITY_DN201843_c0_g1_	XP_022817118.1 RYamide neuropeptides-like [Spodoptera litura]	XP_022817118.1	92	75	6	0	1	225	51	125	1.73e-22	99
TRINITY_DN201896_c0_g1_i1	TRINITY_DN201896_c0_g1_	JAM97148.1 40S ribosomal protein S3, partial [Daphnia magna]	JAM97148.1	93.607	219	14	0	745	89	2	220	5.38e-148	418
TRINITY_DN201818_c0_g1_i1	TRINITY_DN201818_c0_g1_	XP_022822777.1 ralBP1-associated Eps domain-containing protein 1 [Spodoptera litura]	XP_022822777.1	88.991	109	10	1	6	326	574	682	8.61e-27	124
TRINITY_DN201872_c0_g1_i1	TRINITY_DN201872_c0_g1_	XP_001987281.1 GH20057 [Drosophila grimshawi]	XP_001987281.1	100	27	0	0	83	3	64	90	2.7e-08	56.6
TRINITY_DN201806_c0_g1_i1	TRINITY_DN201806_c0_g1_	sp|Q66FR8.1|FADB_YERPS RecName: Full=Fatty acid oxidation complex subunit alpha; Includes: RecName: Full=Enoyl-CoA hydratase/Delta(3)-cis-Delta(2)-trans-enoyl-CoA isomerase/3-hydroxybutyryl-CoA epimerase; Includes: RecName: Full=3-hydroxyacyl-CoA dehydrogenase	sp|Q66FR8.1|FADB_YERPS	44.828	58	32	0	205	32	623	680	4.37e-11	63.2
TRINITY_DN201829_c0_g1_i1	TRINITY_DN201829_c0_g1_	JAL04680.1 putative Solute carrier family 35 member E1 [Daphnia magna]	JAL04680.1	37.931	145	86	2	425	3	12	156	7.08e-18	82.8
TRINITY_DN201899_c0_g1_i1	TRINITY_DN201899_c0_g1_	XP_022827121.1 uncharacterized protein LOC111356867 [Spodoptera litura]	XP_022827121.1	90.71	183	17	0	104	652	449	631	1.31e-106	327
TRINITY_DN201838_c0_g1_i1	TRINITY_DN201838_c0_g1_	XP_022822024.1 proteasomal ubiquitin receptor ADRM1 isoform X3 [Spodoptera litura]	XP_022822024.1	90.625	32	3	0	1044	949	301	332	7.1e-08	61.2
TRINITY_DN201890_c0_g1_i1	TRINITY_DN201890_c0_g1_	XP_017788737.1 PREDICTED: cell death abnormality protein 1-like [Habropoda laboriosa]	XP_017788737.1	60.377	53	17	4	240	398	956	1004	3.74e-09	60.8
TRINITY_DN201839_c0_g1_i1	TRINITY_DN201839_c0_g1_	XP_022819942.1 probable DNA replication complex GINS protein PSF2 [Spodoptera litura]	XP_022819942.1	98.485	198	3	0	120	713	1	198	9.89e-131	379
TRINITY_DN201819_c0_g1_i1	TRINITY_DN201819_c0_g1_	XP_022819128.1 4,5-DOPA dioxygenase extradiol-like [Spodoptera litura]	XP_022819128.1	96.753	308	10	0	142	1065	1	308	0	627
TRINITY_DN212685_c0_g1_i1	TRINITY_DN212685_c0_g1_	AAB25861.1 arrestin homolog [Heliothis virescens, antennae, Peptide, 381 aa]	AAB25861.1	100	25	0	0	306	380	309	333	4.46e-07	54.3
TRINITY_DN212691_c0_g1_i1	TRINITY_DN212691_c0_g1_	XP_026736358.1 piggyBac transposable element-derived protein 4-like [Trichoplusia ni]	XP_026736358.1	66.667	126	42	0	128	505	271	396	1e-63	180
TRINITY_DN212604_c0_g1_i1	TRINITY_DN212604_c0_g1_	XP_027200735.1 probable protein phosphatase CG10417 [Dermatophagoides pteronyssinus]	XP_027200735.1	48.101	79	41	0	7	243	25	103	4.63e-21	91.7
TRINITY_DN212698_c0_g1_i1	TRINITY_DN212698_c0_g1_	JAK93296.1 putative Succinyl-CoA ligase [ADP-forming] subunit beta, mitochondrial, partial [Daphnia magna]	JAK93296.1	74.545	110	28	0	331	2	160	269	1.85e-53	174
TRINITY_DN212627_c0_g1_i1	TRINITY_DN212627_c0_g1_	WP_000921865.1 MULTISPECIES: hypothetical protein [Bacteria]	WP_000921865.1	98.462	65	1	0	196	2	1	65	4.33e-37	129
TRINITY_DN212647_c0_g1_i1	TRINITY_DN212647_c0_g1_	XP_022816089.1 27 kDa hemolymph protein-like [Spodoptera litura]	XP_022816089.1	100	25	0	0	77	3	185	209	2.96e-07	56.6
TRINITY_DN212686_c0_g1_i1	TRINITY_DN212686_c0_g1_	XP_022821302.1 protein scarlet-like [Spodoptera litura]	XP_022821302.1	100	27	0	0	368	288	321	347	9.04e-10	62
TRINITY_DN212658_c0_g1_i1	TRINITY_DN212658_c0_g1_	XP_022823726.1 uncharacterized protein LOC111354482 [Spodoptera litura]	XP_022823726.1	84.091	44	7	0	188	319	31	74	1.04e-16	80.5
TRINITY_DN212679_c0_g1_i1	TRINITY_DN212679_c0_g1_	XP_018319393.2 dnaJ homolog shv [Agrilus planipennis]	XP_018319393.2	50	80	38	2	248	9	22	99	9.84e-12	69.7
TRINITY_DN212661_c0_g1_i1	TRINITY_DN212661_c0_g1_	PCG76344.1 hypothetical protein B5V51_9713 [Heliothis virescens]	PCG76344.1	95	40	2	0	287	406	1	40	3.27e-18	86.7
TRINITY_DN212645_c0_g1_i1	TRINITY_DN212645_c0_g1_	XP_022831919.1 luciferin 4-monooxygenase-like [Spodoptera litura]	XP_022831919.1	82.353	34	5	1	537	439	231	264	2.45e-07	56.6
TRINITY_DN212689_c0_g1_i1	TRINITY_DN212689_c0_g1_	XP_022827616.1 uncharacterized protein LOC111357238 isoform X1 [Spodoptera litura]	XP_022827616.1	86.957	23	3	0	320	388	45	67	3.6e-06	51.6
TRINITY_DN212692_c0_g1_i1	TRINITY_DN212692_c0_g1_	XP_022821682.1 probable peroxisomal acyl-coenzyme A oxidase 1 [Spodoptera litura]	XP_022821682.1	100	24	0	0	440	369	306	329	5.34e-06	52
TRINITY_DN212676_c0_g1_i1	TRINITY_DN212676_c0_g1_	XP_022827565.1 uncharacterized protein LOC111357200 [Spodoptera litura]	XP_022827565.1	64.078	103	35	2	537	232	326	427	1.47e-32	129
TRINITY_DN212609_c0_g1_i1	TRINITY_DN212609_c0_g1_	JAM97583.1 Spondin-1-like protein, partial [Daphnia magna]	JAM97583.1	48.75	80	38	2	232	2	74	153	1.48e-15	74.7
TRINITY_DN231849_c0_g1_i1	TRINITY_DN231849_c0_g1_	XP_022823193.1 uncharacterized protein LOC111354134, partial [Spodoptera litura]	XP_022823193.1	70.732	41	12	0	593	471	132	172	6.3e-08	57.8
TRINITY_DN231827_c0_g1_i1	TRINITY_DN231827_c0_g1_	XP_022822145.1 uncharacterized protein K02A2.6-like [Spodoptera litura]	XP_022822145.1	97.802	91	2	0	1	273	640	730	2.49e-53	184
TRINITY_DN231863_c0_g1_i1	TRINITY_DN231863_c0_g1_	PCG65142.1 hypothetical protein B5V51_9640 [Heliothis virescens]	PCG65142.1	97.436	39	1	0	119	3	71	109	1.22e-16	79.7
TRINITY_DN231899_c0_g1_i1	TRINITY_DN231899_c0_g1_	XP_022817676.1 probable ATP-dependent RNA helicase spindle-E [Spodoptera litura]	XP_022817676.1	96.552	29	1	0	310	224	184	212	8.49e-10	61.2
TRINITY_DN231844_c0_g1_i1	TRINITY_DN231844_c0_g1_	XP_022829422.1 myosin heavy chain, striated muscle-like [Spodoptera litura]	XP_022829422.1	84	25	4	0	3	77	24	48	1.75e-06	50.4
TRINITY_DN231869_c0_g1_i1	TRINITY_DN231869_c0_g1_	PCG63846.1 hypothetical protein B5V51_11646, partial [Heliothis virescens]	PCG63846.1	91.667	24	2	0	367	296	60	83	2.06e-07	53.1
TRINITY_DN210375_c0_g1_i1	TRINITY_DN210375_c0_g1_	JAV12945.1 putative isovaleryl-coa dehydrogenase, partial [Nyssomyia neivai]	JAV12945.1	45.588	68	37	0	1	204	270	337	7.12e-11	62.8
TRINITY_DN210345_c0_g1_i1	TRINITY_DN210345_c0_g1_	JAA80642.1 Chorion factor 2, partial [Pararge aegeria]	JAA80642.1	92.308	26	2	0	1284	1361	7	32	4.31e-08	57
TRINITY_DN210362_c0_g1_i1	TRINITY_DN210362_c0_g1_	KFM66476.1 Kelch-like protein 20, partial [Stegodyphus mimosarum]	KFM66476.1	90	30	3	0	256	345	13	42	1.21e-10	59.3
TRINITY_DN210331_c0_g1_i1	TRINITY_DN210331_c0_g1_	XP_022815015.1 uncharacterized protein LOC111348584 [Spodoptera litura]	XP_022815015.1	83.333	30	5	0	91	2	421	450	3.66e-07	54.3
TRINITY_DN210374_c0_g1_i1	TRINITY_DN210374_c0_g1_	XP_026755483.1 carbonic anhydrase 7 [Galleria mellonella]	XP_026755483.1	96.552	29	1	0	87	1	251	279	1.5e-10	63.2
TRINITY_DN210365_c0_g1_i1	TRINITY_DN210365_c0_g1_	PCG71997.1 hypothetical protein B5V51_1259 [Heliothis virescens]	PCG71997.1	77.778	108	23	1	321	1	69	176	9.87e-53	174
TRINITY_DN210307_c0_g1_i1	TRINITY_DN210307_c0_g1_	PCG66793.1 hypothetical protein B5V51_7233 [Heliothis virescens]	PCG66793.1	96	25	1	0	76	2	100	124	1.8e-08	60.5
TRINITY_DN210349_c0_g1_i1	TRINITY_DN210349_c0_g1_	JAN02258.1 Cytochrome c oxidase subunit 7A2, mitochondrial [Daphnia magna]	JAN02258.1	54.237	59	26	1	227	54	19	77	8.25e-14	66.6
TRINITY_DN210352_c0_g1_i1	TRINITY_DN210352_c0_g1_	XP_024945081.1 AP-3 complex subunit delta-1 isoform X2 [Cephus cinctus]	XP_024945081.1	96.429	28	1	0	10	93	6	33	8.15e-08	60.5
TRINITY_DN210397_c0_g1_i1	TRINITY_DN210397_c0_g1_	XP_022123371.1 uncharacterized protein LOC110998877 [Pieris rapae]	XP_022123371.1	61.765	34	13	0	118	219	67	100	2.95e-06	43.5
TRINITY_DN210337_c0_g1_i1	TRINITY_DN210337_c0_g1_	XP_022815133.1 Down syndrome cell adhesion molecule-like protein Dscam2 isoform X49 [Spodoptera litura]	XP_022815133.1	90.909	33	3	0	306	404	119	151	1.59e-10	64.7
TRINITY_DN210328_c0_g1_i1	TRINITY_DN210328_c0_g1_	KOC65139.1 Splicing factor U2AF 50 kDa subunit, partial [Habropoda laboriosa]	KOC65139.1	53.774	106	41	2	25	342	185	282	1.69e-28	112
TRINITY_DN210379_c0_g1_i1	TRINITY_DN210379_c0_g1_	XP_022820785.1 caspase-1-like [Spodoptera litura]	XP_022820785.1	96.429	28	1	0	3	86	38	65	1.02e-08	60.5
TRINITY_DN210317_c0_g1_i1	TRINITY_DN210317_c0_g1_	XP_022826505.1 juvenile hormone esterase-like [Spodoptera litura]	XP_022826505.1	84	25	4	0	1	75	463	487	1.65e-06	52
TRINITY_DN220536_c0_g1_i1	TRINITY_DN220536_c0_g1_	XP_017465433.1 PREDICTED: protein PTCD3 homolog, mitochondrial-like [Rhagoletis zephyria]	XP_017465433.1	41.333	75	43	1	23	247	301	374	1.1e-13	71.2
TRINITY_DN220542_c0_g1_i1	TRINITY_DN220542_c0_g1_	XP_022819698.1 uncharacterized protein LOC111351788 [Spodoptera litura]	XP_022819698.1	92.308	26	2	0	80	3	2	27	6.78e-07	53.1
TRINITY_DN220557_c0_g1_i1	TRINITY_DN220557_c0_g1_	RXG66000.1 Histone H1.0 [Armadillidium vulgare]	RXG66000.1	67.568	37	12	0	79	189	32	68	2.23e-09	55.8
TRINITY_DN220511_c0_g1_i1	TRINITY_DN220511_c0_g1_	XP_022828563.1 mitogen-activated protein kinase kinase kinase kinase 5 isoform X2 [Spodoptera litura]	XP_022828563.1	86.667	30	4	0	363	274	1108	1137	4.07e-08	57
TRINITY_DN220529_c0_g1_i1	TRINITY_DN220529_c0_g1_	XP_022190079.1 LOW QUALITY PROTEIN: uncharacterized protein LOC111048493, partial [Nilaparvata lugens]	XP_022190079.1	93.103	87	6	0	3	263	4	90	5.67e-24	96.7
TRINITY_DN220506_c0_g1_i1	TRINITY_DN220506_c0_g1_	XP_022825171.1 dnaJ homolog subfamily A member 1 [Spodoptera litura]	XP_022825171.1	76.316	38	7	1	336	443	54	91	1.19e-07	56.6
TRINITY_DN220564_c0_g1_i1	TRINITY_DN220564_c0_g1_	XP_022837759.1 tripartite motif-containing protein 2-like [Spodoptera litura]	XP_022837759.1	100	25	0	0	1	75	426	450	3.29e-07	53.1
TRINITY_DN220521_c0_g1_i1	TRINITY_DN220521_c0_g1_	XP_022833952.1 nucleolar protein 10 [Spodoptera litura]	XP_022833952.1	95.833	24	1	0	74	3	478	501	7.35e-06	51.6
TRINITY_DN220540_c0_g1_i1	TRINITY_DN220540_c0_g1_	PCG76943.1 hypothetical protein B5V51_8364 [Heliothis virescens]	PCG76943.1	52.308	65	13	4	327	488	240	297	3.87e-06	52.8
TRINITY_DN220526_c0_g1_i1	TRINITY_DN220526_c0_g1_	AEO34202.1 hypothetical protein [Amblyomma maculatum]	AEO34202.1	74	50	13	0	3	152	91	140	8.71e-10	59.7
TRINITY_DN224695_c0_g1_i1	TRINITY_DN224695_c0_g1_	XP_022827407.1 aminopeptidase N-like [Spodoptera litura]	XP_022827407.1	95.833	24	1	0	299	228	833	856	2.08e-06	51.2
TRINITY_DN224669_c0_g1_i1	TRINITY_DN224669_c0_g1_	XP_021184790.1 delta(24)-sterol reductase-like [Helicoverpa armigera]	XP_021184790.1	92.593	27	2	0	303	383	115	141	1.24e-07	55.8
TRINITY_DN224682_c0_g1_i1	TRINITY_DN224682_c0_g1_	XP_023218674.1 protein diaphanous homolog 1-like isoform X2 [Centruroides sculpturatus]	XP_023218674.1	50.82	61	30	0	214	32	510	570	2.21e-12	68.2
TRINITY_DN218496_c0_g1_i1	TRINITY_DN218496_c0_g1_	RVE41092.1 hypothetical protein evm_014257 [Chilo suppressalis]	RVE41092.1	59.551	89	35	1	69	332	517	605	2.28e-30	116
TRINITY_DN218457_c0_g1_i1	TRINITY_DN218457_c0_g1_	XP_021197573.1 LOW QUALITY PROTEIN: uncharacterized protein LOC110381559 [Helicoverpa armigera]	XP_021197573.1	92.308	52	4	0	112	267	438	489	3.22e-30	100
TRINITY_DN218464_c0_g1_i1	TRINITY_DN218464_c0_g1_	PZC75322.1 hypothetical protein B5X24_HaOG206461 [Helicoverpa armigera]	PZC75322.1	100	24	0	0	74	3	115	138	7.01e-06	52.4
TRINITY_DN218443_c0_g1_i1	TRINITY_DN218443_c0_g1_	ADB45159.1 transposase [Pectinophora gossypiella]	ADB45159.1	71.587	271	77	0	890	78	222	492	6.75e-144	424
TRINITY_DN218426_c0_g1_i1	TRINITY_DN218426_c0_g1_	XP_021181848.1 transmembrane protease serine 9-like [Helicoverpa armigera]	XP_021181848.1	88.889	27	3	0	379	299	282	308	1.02e-09	62
TRINITY_DN218462_c0_g1_i1	TRINITY_DN218462_c0_g1_	PCG80258.1 hypothetical protein B5V51_9602 [Heliothis virescens]	PCG80258.1	67.442	43	14	0	562	690	26	68	2.95e-11	65.5
TRINITY_DN218480_c0_g1_i1	TRINITY_DN218480_c0_g1_	XP_019758889.1 PREDICTED: uncharacterized protein LOC109536880 [Dendroctonus ponderosae]	XP_019758889.1	43.421	76	41	1	3	224	124	199	2.21e-10	60.8
TRINITY_DN218498_c0_g1_i1	TRINITY_DN218498_c0_g1_	JAB63395.1 putative cytochrome P450 6a14 [Anoplophora glabripennis]	JAB63395.1	31.25	272	176	8	2	787	60	330	6.07e-33	129
TRINITY_DN218495_c0_g1_i1	TRINITY_DN218495_c0_g1_	XP_021941875.1 protein flightless-1 [Zootermopsis nevadensis]	XP_021941875.1	53.333	60	26	2	17	193	81	139	4.24e-08	55.5
TRINITY_DN218461_c0_g1_i1	TRINITY_DN218461_c0_g1_	JAI65755.1 hypothetical protein PF13465.2 [Scylla olivacea]	JAI65755.1	34.118	85	55	1	258	7	97	181	3.73e-06	50.1
TRINITY_DN230077_c0_g1_i1	TRINITY_DN230077_c0_g1_	XP_013189374.1 PREDICTED: piggyBac transposable element-derived protein 4-like [Amyelois transitella]	XP_013189374.1	61.957	92	35	0	1	276	249	340	6.96e-32	123
TRINITY_DN230063_c0_g1_i1	TRINITY_DN230063_c0_g1_	PRD31395.1 gacS [Nephila clavipes]	PRD31395.1	50	58	25	2	53	223	292	346	1.63e-06	50.4
TRINITY_DN230062_c0_g1_i1	TRINITY_DN230062_c0_g1_	JAB67763.1 Retrovirus-related Pol polyprotein, partial [Anoplophora glabripennis]	JAB67763.1	50	100	48	1	5	304	28	125	1.08e-25	100
TRINITY_DN230022_c0_g1_i1	TRINITY_DN230022_c0_g1_	JAR97425.1 isoleucyl-tRNA synthetase, partial [Triatoma infestans]	JAR97425.1	60.606	66	26	0	248	51	9	74	1.81e-20	85.5
TRINITY_DN230071_c0_g1_i1	TRINITY_DN230071_c0_g1_	XP_022834772.1 luciferin 4-monooxygenase-like [Spodoptera litura]	XP_022834772.1	75.862	29	7	0	89	3	218	246	6.03e-08	56.2
TRINITY_DN230089_c0_g1_i1	TRINITY_DN230089_c0_g1_	XP_021205941.1 voltage-dependent calcium channel subunit alpha-2/delta-3 [Bombyx mori]	XP_021205941.1	96.552	29	1	0	483	397	616	644	1.27e-10	65.9
TRINITY_DN230055_c0_g1_i1	TRINITY_DN230055_c0_g1_	XP_021183188.1 H(+)/Cl(-) exchange transporter 7 [Helicoverpa armigera]	XP_021183188.1	92	25	2	0	75	1	83	107	2.96e-08	57.8
TRINITY_DN230033_c0_g1_i2	TRINITY_DN230033_c0_g1_	XP_022825246.1 pyruvate kinase-like [Spodoptera litura]	XP_022825246.1	93.939	33	2	0	100	2	1	33	4.42e-12	68.2
TRINITY_DN230086_c0_g1_i1	TRINITY_DN230086_c0_g1_	AEO33354.1 hypothetical protein, partial [Amblyomma maculatum]	AEO33354.1	61.905	42	16	0	1	126	262	303	3.91e-10	60.8
TRINITY_DN230003_c0_g1_i1	TRINITY_DN230003_c0_g1_	XP_025158380.1 histone-lysine N-methyltransferase E(z)-like [Harpegnathos saltator]	XP_025158380.1	46.552	58	28	1	173	9	61	118	9.42e-07	52.4
TRINITY_DN201689_c0_g1_i1	TRINITY_DN201689_c0_g1_	PRD38628.1 benM [Nephila clavipes]	PRD38628.1	69.444	36	11	0	3	110	274	309	4.41e-08	54.7
TRINITY_DN201643_c0_g1_i1	TRINITY_DN201643_c0_g1_	XP_022829547.1 coiled-coil domain-containing protein 94 [Spodoptera litura]	XP_022829547.1	95.806	310	13	0	779	1708	1	310	3.38e-143	430
TRINITY_DN201631_c0_g1_i1	TRINITY_DN201631_c0_g1_	XP_022834411.1 uncharacterized protein LOC111362109 [Spodoptera litura]	XP_022834411.1	85.455	55	8	0	1	165	203	257	5.4e-23	96.3
TRINITY_DN201686_c0_g1_i1	TRINITY_DN201686_c0_g1_	XP_022837992.1 sialin [Spodoptera litura]	XP_022837992.1	98.456	518	7	1	2300	747	1	517	0	985
TRINITY_DN201678_c0_g1_i1	TRINITY_DN201678_c0_g1_	XP_022813832.1 vacuolar fusion protein CCZ1 homolog [Spodoptera litura]	XP_022813832.1	96.154	26	1	0	79	2	388	413	3.93e-09	60.8
TRINITY_DN201616_c0_g1_i1	TRINITY_DN201616_c0_g1_	XP_017482999.1 PREDICTED: arf-GAP with GTPase, ANK repeat and PH domain-containing protein 1-like [Rhagoletis zephyria]	XP_017482999.1	43.82	89	47	1	438	181	810	898	1.22e-13	73.9
TRINITY_DN201606_c0_g1_i1	TRINITY_DN201606_c0_g1_	AAP44964.1 midgut class 1 aminopeptidase N [Spodoptera exigua]	AAP44964.1	100	28	0	0	2	85	444	471	7.07e-10	62.8
TRINITY_DN201649_c0_g1_i1	TRINITY_DN201649_c0_g1_	XP_022837452.1 facilitated trehalose transporter Tret1-like [Spodoptera litura]	XP_022837452.1	82.803	471	78	3	262	1668	1	470	0	806
TRINITY_DN201659_c0_g1_i1	TRINITY_DN201659_c0_g1_	XP_022825615.1 inositol polyphosphate 1-phosphatase [Spodoptera litura]	XP_022825615.1	93.86	342	21	0	1324	299	1	342	0	674
TRINITY_DN201687_c0_g1_i1	TRINITY_DN201687_c0_g1_	KPJ18740.1 Protein split ends [Papilio machaon]	KPJ18740.1	96.154	26	1	0	327	250	332	357	1.82e-09	60.5
TRINITY_DN201656_c0_g1_i1	TRINITY_DN201656_c0_g1_	XP_022820693.1 maestro heat-like repeat-containing protein family member 1 [Spodoptera litura]	XP_022820693.1	96.429	28	1	0	85	2	70	97	8.42e-07	57.4
TRINITY_DN201641_c0_g1_i1	TRINITY_DN201641_c0_g1_	JAP71416.1 putative glucosidase ii catalytic alpha subunit, partial [Ixodes ricinus]	JAP71416.1	38.462	104	55	4	3	302	386	484	2.07e-09	60.1
TRINITY_DN201700_c0_g1_i1	TRINITY_DN201700_c0_g1_	XP_022834297.1 anaphase-promoting complex subunit 15B-like [Spodoptera litura]	XP_022834297.1	100	131	0	0	165	557	1	131	5.76e-55	181
TRINITY_DN201615_c0_g1_i1	TRINITY_DN201615_c0_g1_	RUT66510.1 DNA topoisomerase III [Morganella morganii]	RUT66510.1	32.981	473	284	9	1383	7	3	456	5.82e-61	229
TRINITY_DN201625_c0_g1_i1	TRINITY_DN201625_c0_g1_	XP_022814791.1 DDB1- and CUL4-associated factor 13 [Spodoptera litura]	XP_022814791.1	99.085	437	4	0	167	1477	11	447	0	907
TRINITY_DN225891_c0_g1_i1	TRINITY_DN225891_c0_g1_	JAC22824.1 putative endosomal membrane emp70 [Amblyomma cajennense]	JAC22824.1	45.946	74	37	2	65	280	6	78	3.31e-13	70.5
TRINITY_DN225862_c0_g1_i1	TRINITY_DN225862_c0_g1_	XP_022826353.1 peptidyl-prolyl cis-trans isomerase G-like [Spodoptera litura]	XP_022826353.1	93.103	29	1	1	3	86	721	749	5.54e-07	53.5
TRINITY_DN225828_c0_g1_i1	TRINITY_DN225828_c0_g1_	XP_022817371.1 uncharacterized protein LOC111350176 [Spodoptera litura]	XP_022817371.1	74.757	103	26	0	311	3	307	409	2.98e-48	169
TRINITY_DN225848_c0_g1_i1	TRINITY_DN225848_c0_g1_	XP_018008274.1 PREDICTED: lactose transport system permease protein LacF-like [Hyalella azteca]	XP_018008274.1	43.137	51	29	0	168	16	180	230	2.26e-08	55.8
TRINITY_DN225880_c0_g1_i1	TRINITY_DN225880_c0_g1_	XP_022826150.1 vacuolar protein sorting-associated protein 16 homolog [Spodoptera litura]	XP_022826150.1	100	27	0	0	453	533	782	808	3.47e-08	59.3
TRINITY_DN225854_c0_g1_i1	TRINITY_DN225854_c0_g1_	XP_022815752.1 uncharacterized protein LOC111349023 [Spodoptera litura]	XP_022815752.1	62.5	56	21	0	222	55	177	232	9.58e-18	80.5
TRINITY_DN210607_c0_g1_i1	TRINITY_DN210607_c0_g1_	AEO35861.1 hypothetical protein [Amblyomma maculatum]	AEO35861.1	42.553	94	53	1	299	21	74	167	1.12e-15	75.5
TRINITY_DN210627_c0_g1_i1	TRINITY_DN210627_c0_g1_	XP_013200291.1 PREDICTED: mannosyl-oligosaccharide alpha-1,2-mannosidase isoform A [Amyelois transitella]	XP_013200291.1	95.833	24	1	0	3	74	501	524	1.37e-06	54.7
TRINITY_DN210648_c0_g1_i1	TRINITY_DN210648_c0_g1_	XP_022822070.1 mitochondrial import receptor subunit TOM40 homolog [Spodoptera litura]	XP_022822070.1	90.667	150	13	1	19	465	298	447	7.79e-91	278
TRINITY_DN210682_c0_g1_i1	TRINITY_DN210682_c0_g1_	JAN01112.1 Heat shock HSP 90-alpha-like protein, partial [Daphnia magna]	JAN01112.1	64.583	96	27	2	414	145	61	155	3.19e-23	95.1
TRINITY_DN210697_c0_g1_i2	TRINITY_DN210697_c0_g1_	XP_022837238.1 uncharacterized protein LOC111364565 [Spodoptera litura]	XP_022837238.1	93.333	30	2	0	175	86	748	777	4.83e-10	60.8
TRINITY_DN210684_c0_g1_i1	TRINITY_DN210684_c0_g1_	JAC26407.1 putative paramyosin ixodes scapularis paramyosin [Amblyomma parvum]	JAC26407.1	42.553	94	54	0	305	24	679	772	1.42e-08	60.1
TRINITY_DN210655_c1_g1_i1	TRINITY_DN210655_c1_g1_	XP_022824038.1 uncharacterized protein LOC111354734 [Spodoptera litura]	XP_022824038.1	100	26	0	0	79	2	1246	1271	2.07e-09	58.9
TRINITY_DN210640_c0_g1_i1	TRINITY_DN210640_c0_g1_	XP_003741840.1 PREDICTED: transcription initiation factor TFIID subunit 7-like [Galendromus occidentalis]	XP_003741840.1	35.115	131	69	4	561	214	4	133	3e-13	75.9
TRINITY_DN210617_c0_g1_i1	TRINITY_DN210617_c0_g1_	RXG69845.1 Deoxynucleoside triphosphate triphosphohydrolase SAMHD1 [Armadillidium vulgare]	RXG69845.1	43.017	179	88	6	6	530	100	268	8.3e-38	142
TRINITY_DN227345_c0_g1_i1	TRINITY_DN227345_c0_g1_	PCG80429.1 hypothetical protein B5V51_7753 [Heliothis virescens]	PCG80429.1	100	24	0	0	342	413	288	311	3.24e-06	52.4
TRINITY_DN227354_c0_g1_i1	TRINITY_DN227354_c0_g1_	XP_022835123.1 cyclin G [Spodoptera litura]	XP_022835123.1	96	25	1	0	331	257	287	311	8.28e-06	50.1
TRINITY_DN227381_c0_g1_i1	TRINITY_DN227381_c0_g1_	KPJ16356.1 Irregular chiasm C-roughest protein [Papilio machaon]	KPJ16356.1	88.889	27	3	0	146	226	893	919	7.88e-06	48.5
TRINITY_DN227399_c0_g1_i1	TRINITY_DN227399_c0_g1_	AIK27005.1 aminopeptidase N5 [Spodoptera exigua]	AIK27005.1	100	26	0	0	2	79	205	230	5.52e-07	55.1
TRINITY_DN227317_c0_g1_i1	TRINITY_DN227317_c0_g1_	XP_021183557.1 serine/threonine-protein kinase polo isoform X1 [Helicoverpa armigera]	XP_021183557.1	92.857	28	2	0	84	1	241	268	5.38e-08	60.1
TRINITY_DN227357_c0_g1_i1	TRINITY_DN227357_c0_g1_	AFP58810.1 VMP22 [Heliconius melpomene]	AFP58810.1	57.353	68	29	0	204	1	138	205	1.45e-22	92.4
TRINITY_DN227336_c0_g1_i1	TRINITY_DN227336_c0_g1_	XP_022814665.1 zinc finger CCHC domain-containing protein 24-like [Spodoptera litura]	XP_022814665.1	86.207	29	4	0	88	2	1	29	7.56e-09	57
TRINITY_DN227400_c0_g1_i1	TRINITY_DN227400_c0_g1_	XP_022826764.1 protein regulator of cytokinesis 1-like [Spodoptera litura]	XP_022826764.1	100	23	0	0	3	71	554	576	4.47e-06	51.2
TRINITY_DN219065_c0_g1_i1	TRINITY_DN219065_c0_g1_	XP_022837224.1 uncharacterized protein LOC111364550 [Spodoptera litura]	XP_022837224.1	100	18	0	0	1	54	3759	3776	5.51e-06	51.6
TRINITY_DN219081_c0_g1_i1	TRINITY_DN219081_c0_g1_	PZC82964.1 hypothetical protein B5X24_HaOG208831 [Helicoverpa armigera]	PZC82964.1	88.889	27	2	1	2	79	93	119	3.16e-06	48.5
TRINITY_DN219072_c0_g1_i1	TRINITY_DN219072_c0_g1_	XP_026730211.1 fumarate hydratase, mitochondrial-like isoform X3 [Trichoplusia ni]	XP_026730211.1	100	25	0	0	236	310	201	225	2.22e-08	57
TRINITY_DN219039_c0_g1_i1	TRINITY_DN219039_c0_g1_	AEO35276.1 hypothetical protein [Amblyomma maculatum]	AEO35276.1	68.966	116	31	1	5	352	27	137	2.12e-44	147
TRINITY_DN219084_c0_g1_i1	TRINITY_DN219084_c0_g1_	PCG76824.1 hypothetical protein B5V51_8637 [Heliothis virescens]	PCG76824.1	85.185	27	4	0	1	81	6	32	3.76e-06	51.6
TRINITY_DN219015_c0_g1_i1	TRINITY_DN219015_c0_g1_	RVE41369.1 hypothetical protein evm_013985 [Chilo suppressalis]	RVE41369.1	47.656	128	59	3	369	1	76	200	4.85e-30	114
TRINITY_DN219047_c0_g1_i1	TRINITY_DN219047_c0_g1_	XP_026755543.1 FK506-binding protein 5 isoform X4 [Galleria mellonella]	XP_026755543.1	100	27	0	0	400	320	138	164	5.55e-09	60.1
TRINITY_DN219090_c0_g1_i1	TRINITY_DN219090_c0_g1_	JAT29246.1 hypothetical protein g.43973 [Graphocephala atropunctata]	JAT29246.1	59.375	32	13	0	49	144	659	690	2.11e-08	44.3
TRINITY_DN219033_c0_g1_i1	TRINITY_DN219033_c0_g1_	XP_026764675.1 nuclear cap-binding protein subunit 2 [Galleria mellonella]	XP_026764675.1	73.81	42	11	0	339	464	83	124	2.35e-12	67
TRINITY_DN219001_c0_g1_i1	TRINITY_DN219001_c0_g1_	XP_022827482.1 ommochrome-binding protein-like [Spodoptera litura]	XP_022827482.1	83.333	84	14	0	42	293	1	84	1.34e-38	136
TRINITY_DN219027_c0_g1_i1	TRINITY_DN219027_c0_g1_	XP_013138615.1 PREDICTED: probable phosphorylase b kinase regulatory subunit alpha isoform X2 [Papilio polytes]	XP_013138615.1	71.795	39	10	1	115	2	1068	1106	4.46e-08	56.6
TRINITY_DN219014_c0_g1_i1	TRINITY_DN219014_c0_g1_	KPJ00654.1 Ankyrin-2 [Papilio xuthus]	KPJ00654.1	69.444	36	11	0	676	783	39	74	9.18e-07	55.5
TRINITY_DN200436_c0_g1_i1	TRINITY_DN200436_c0_g1_	JAN84186.1 Proliferating-cell nucleolar antigen p120, partial [Daphnia magna]	JAN84186.1	87.629	97	12	0	293	3	104	200	6.54e-40	146
TRINITY_DN200419_c0_g1_i1	TRINITY_DN200419_c0_g1_	RVE41649.1 hypothetical protein evm_013688, partial [Chilo suppressalis]	RVE41649.1	73.529	68	18	0	3	206	231	298	7.38e-26	105
TRINITY_DN200419_c1_g1_i1	TRINITY_DN200419_c1_g1_	RVE41117.1 hypothetical protein evm_014233 [Chilo suppressalis]	RVE41117.1	75.556	45	11	0	100	234	134	178	7.66e-20	79.7
TRINITY_DN200444_c0_g1_i1	TRINITY_DN200444_c0_g1_	XP_022820176.1 sterol O-acyltransferase 1 [Spodoptera litura]	XP_022820176.1	95.299	468	22	0	3801	2398	1	468	0	886
TRINITY_DN200485_c0_g1_i1	TRINITY_DN200485_c0_g1_	XP_021192331.1 6-phosphofructo-2-kinase/fructose-2,6-bisphosphatase-like isoform X1 [Helicoverpa armigera]	XP_021192331.1	97.373	571	15	0	2986	1274	1	571	0	1145
TRINITY_DN200407_c0_g1_i1	TRINITY_DN200407_c0_g1_	XP_022816399.1 cytochrome P450 4d8-like [Spodoptera litura]	XP_022816399.1	96.774	434	14	0	1303	2	1	434	0	853
TRINITY_DN200439_c0_g1_i1	TRINITY_DN200439_c0_g1_	XP_022821096.1 cilia- and flagella-associated protein 43 isoform X1 [Spodoptera litura]	XP_022821096.1	91.111	90	8	0	755	486	1507	1596	6.12e-43	162
TRINITY_DN200403_c0_g1_i1	TRINITY_DN200403_c0_g1_	JAV61311.1 hypothetical protein, partial [Photinus pyralis]	JAV61311.1	25.424	118	87	1	482	129	19	135	3.61e-06	50.8
TRINITY_DN200470_c0_g1_i1	TRINITY_DN200470_c0_g1_	AEO32235.1 hypothetical protein, partial [Amblyomma maculatum]	AEO32235.1	86.667	90	12	0	3	272	73	162	6e-49	162
TRINITY_DN200430_c0_g1_i1	TRINITY_DN200430_c0_g1_	PZC82233.1 hypothetical protein B5X24_HaOG210789 [Helicoverpa armigera]	PZC82233.1	82.051	39	7	0	506	390	52	90	1.6e-13	69.7
TRINITY_DN200413_c0_g1_i1	TRINITY_DN200413_c0_g1_	XP_022830817.1 inactive pancreatic lipase-related protein 1-like [Spodoptera litura]	XP_022830817.1	93.895	344	21	0	160	1191	1	344	0	647
TRINITY_DN200462_c0_g1_i1	TRINITY_DN200462_c0_g1_	JAV61563.1 hypothetical protein, partial [Photinus pyralis]	JAV61563.1	58.947	95	30	4	270	4	217	308	1.2e-21	94.4
TRINITY_DN200432_c0_g1_i1	TRINITY_DN200432_c0_g1_	XP_017091501.1 PREDICTED: pyruvate, phosphate dikinase-like [Drosophila bipectinata]	XP_017091501.1	75.581	86	21	0	2	259	192	277	3.02e-38	141
TRINITY_DN200451_c0_g1_i1	TRINITY_DN200451_c0_g1_	RVE41076.1 hypothetical protein evm_014274 [Chilo suppressalis]	RVE41076.1	57.461	449	186	4	1338	1	358	804	2.46e-169	515
TRINITY_DN200490_c0_g1_i1	TRINITY_DN200490_c0_g1_	XP_022835292.1 cholinesterase 2-like [Spodoptera litura]	XP_022835292.1	86.364	154	21	0	750	289	287	440	2.08e-93	287
TRINITY_DN200427_c0_g1_i1	TRINITY_DN200427_c0_g1_	XP_023213216.1 F-box/LRR-repeat protein 20-like [Centruroides sculpturatus]	XP_023213216.1	38.889	90	53	2	300	34	79	167	5.08e-10	60.5
TRINITY_DN200471_c0_g1_i1	TRINITY_DN200471_c0_g1_	CRL00413.1 CLUMA_CG013680, isoform A [Clunio marinus]	CRL00413.1	77.419	31	7	0	203	295	44	74	8.52e-08	55.1
TRINITY_DN200483_c0_g1_i1	TRINITY_DN200483_c0_g1_	JAM76070.1 hypothetical protein [Daphnia magna]	JAM76070.1	31.176	170	91	3	626	117	30	173	3.81e-18	86.3
TRINITY_DN200492_c0_g1_i1	TRINITY_DN200492_c0_g1_	XP_022831594.1 rho GTPase-activating protein 27-like isoform X3 [Spodoptera litura]	XP_022831594.1	96.875	32	1	0	1	96	705	736	5.93e-09	66.2
TRINITY_DN200460_c0_g1_i1	TRINITY_DN200460_c0_g1_	PCG77090.1 hypothetical protein B5V51_8130 [Heliothis virescens]	PCG77090.1	91.463	82	7	0	425	670	1	82	2.18e-73	154
TRINITY_DN200494_c0_g1_i1	TRINITY_DN200494_c0_g1_	LAB71107.1 cytochrome P45, family 51 (sterol 14-demethylase) [Hirondellea gigas]	LAB71107.1	44.238	269	140	4	839	42	198	459	2.35e-72	236
TRINITY_DN200417_c0_g1_i1	TRINITY_DN200417_c0_g1_	AWX68885.1 glutathione S-transferase delta 2 [Heortia vitessoides]	AWX68885.1	73.81	42	8	1	584	700	33	74	2.93e-10	65.1
TRINITY_DN200442_c0_g1_i1	TRINITY_DN200442_c0_g1_	XP_022816219.1 zonadhesin-like [Spodoptera litura]	XP_022816219.1	71.257	167	48	0	2	502	310	476	4.88e-72	233
TRINITY_DN200411_c0_g1_i1	TRINITY_DN200411_c0_g1_	XP_022828317.1 organic cation transporter protein-like [Spodoptera litura]	XP_022828317.1	90.526	190	18	0	389	958	1	190	6.36e-117	354
TRINITY_DN200479_c0_g1_i1	TRINITY_DN200479_c0_g1_	XP_022831308.1 protein enhancer of sevenless 2B [Spodoptera litura]	XP_022831308.1	100	212	0	0	498	1133	1	212	6.88e-148	443
TRINITY_DN200406_c0_g1_i1	TRINITY_DN200406_c0_g1_	XP_021200969.1 uncharacterized protein LOC110384158 [Helicoverpa armigera]	XP_021200969.1	99.006	704	7	0	3089	978	1	704	0	1372
TRINITY_DN200404_c0_g1_i1	TRINITY_DN200404_c0_g1_	XP_011547985.1 PREDICTED: uncharacterized protein LOC105380180 [Plutella xylostella]	XP_011547985.1	45.714	105	56	1	728	1042	102	205	2.83e-25	82.4
TRINITY_DN200410_c0_g1_i1	TRINITY_DN200410_c0_g1_	PZC71290.1 hypothetical protein B5X24_HaOG213674 [Helicoverpa armigera]	PZC71290.1	70	30	9	0	155	66	34	63	6.9e-07	48.9
TRINITY_DN200425_c0_g1_i1	TRINITY_DN200425_c0_g1_	XP_021184918.1 translation initiation factor IF-2, mitochondrial [Helicoverpa armigera]	XP_021184918.1	100	28	0	0	697	614	400	427	1.21e-08	62
TRINITY_DN200433_c0_g1_i1	TRINITY_DN200433_c0_g1_	XP_019868498.1 PREDICTED: LOW QUALITY PROTEIN: transmembrane protein 205 [Aethina tumida]	XP_019868498.1	44.231	52	29	0	92	247	101	152	1.49e-08	56.2
TRINITY_DN200453_c0_g1_i1	TRINITY_DN200453_c0_g1_	XP_022828674.1 uncharacterized protein LOC111358023 [Spodoptera litura]	XP_022828674.1	94.253	261	15	0	1081	299	3	263	6.69e-156	463
TRINITY_DN200405_c0_g1_i1	TRINITY_DN200405_c0_g1_	XP_022825616.1 RNA-binding motif protein, X-linked 2 [Spodoptera litura]	XP_022825616.1	95.918	147	6	0	421	861	1	147	1.76e-99	300
TRINITY_DN200480_c0_g1_i1	TRINITY_DN200480_c0_g1_	XP_022813954.1 4-hydroxyphenylpyruvate dioxygenase-like [Spodoptera litura]	XP_022813954.1	95.641	390	17	0	1278	109	1	390	0	783
TRINITY_DN200415_c0_g1_i1	TRINITY_DN200415_c0_g1_	OWR53231.1 nucleosome assembly protein isoform 2 [Danaus plexippus plexippus]	OWR53231.1	96.296	27	1	0	3	83	78	104	2.6e-09	60.1
TRINITY_DN200435_c0_g1_i2	TRINITY_DN200435_c0_g1_	XP_022837993.1 U6 small nuclear RNA (adenine-(43)-N(6))-methyltransferase isoform X1 [Spodoptera litura]	XP_022837993.1	83.64	489	75	3	1475	9	1	484	0	821
TRINITY_DN200464_c1_g1_i1	TRINITY_DN200464_c1_g1_	XP_022826179.1 uncharacterized protein LOC111356149 [Spodoptera litura]	XP_022826179.1	94.161	137	8	0	222	632	1	137	1.95e-69	225
TRINITY_DN200487_c0_g1_i1	TRINITY_DN200487_c0_g1_	XP_022822011.1 fibroin heavy chain-like [Spodoptera litura]	XP_022822011.1	93.87	261	12	1	77	847	1	261	1.99e-140	404
TRINITY_DN220715_c0_g1_i1	TRINITY_DN220715_c0_g1_	AUT99091.1 DUF2543 domain-containing protein [Morganella morganii]	AUT99091.1	64.384	73	26	0	250	32	9	81	3.24e-22	87.8
TRINITY_DN220774_c0_g1_i1	TRINITY_DN220774_c0_g1_	XP_024217728.1 heterogeneous nuclear ribonucleoprotein 27C isoform X3 [Halyomorpha halys]	XP_024217728.1	58.333	48	20	0	126	269	56	103	1.07e-11	65.9
TRINITY_DN220730_c0_g1_i1	TRINITY_DN220730_c0_g1_	XP_014359629.1 PREDICTED: piggyBac transposable element-derived protein 4-like isoform X1 [Papilio machaon]	XP_014359629.1	62.209	172	63	2	1231	716	368	537	3.31e-66	233
TRINITY_DN220712_c0_g1_i1	TRINITY_DN220712_c0_g1_	WP_050100945.1 MULTISPECIES: lipid III flippase WzxE [Yersinia]	WP_050100945.1	77.778	63	14	0	41	229	29	91	3.13e-26	105
TRINITY_DN220725_c0_g1_i1	TRINITY_DN220725_c0_g1_	PCG78850.1 hypothetical protein B5V51_2881 [Heliothis virescens]	PCG78850.1	71.053	38	11	0	3	116	162	199	1.59e-11	65.9
TRINITY_DN220702_c0_g1_i1	TRINITY_DN220702_c0_g1_	PRD39029.1 hisD1 [Nephila clavipes]	PRD39029.1	52.344	128	60	1	6	389	488	614	1.34e-34	132
TRINITY_DN220753_c0_g1_i1	TRINITY_DN220753_c0_g1_	XP_011558029.1 PREDICTED: uncharacterized protein LOC105388766 isoform X1 [Plutella xylostella]	XP_011558029.1	46.154	91	28	2	150	359	3	93	3.69e-15	73.2
TRINITY_DN220716_c0_g1_i1	TRINITY_DN220716_c0_g1_	PCG65151.1 hypothetical protein B5V51_9635 [Heliothis virescens]	PCG65151.1	83.534	249	41	0	1562	816	1	249	7.44e-134	394
TRINITY_DN220777_c0_g1_i1	TRINITY_DN220777_c0_g1_	XP_022814559.1 cleft lip and palate transmembrane protein 1 homolog [Spodoptera litura]	XP_022814559.1	77.419	31	7	0	1	93	10	40	1.94e-06	51.6
TRINITY_DN220710_c0_g1_i1	TRINITY_DN220710_c0_g1_	PZC75255.1 hypothetical protein B5X24_HaOG206517 [Helicoverpa armigera]	PZC75255.1	100	22	0	0	475	410	319	340	3.31e-07	55.8
TRINITY_DN221221_c0_g1_i1	TRINITY_DN221221_c0_g1_	XP_026498405.1 fatty acid synthase-like isoform X2 [Vanessa tameamea]	XP_026498405.1	96.875	32	1	0	436	531	104	135	1.95e-11	68.9
TRINITY_DN221205_c0_g1_i1	TRINITY_DN221205_c0_g1_	AUT99611.1 SAM-dependent DNA methyltransferase [Morganella morganii]	AUT99611.1	36.559	93	53	3	1	270	264	353	2.43e-11	65.1
TRINITY_DN221270_c0_g1_i1	TRINITY_DN221270_c0_g1_	PCG68700.1 hypothetical protein B5V51_4963, partial [Heliothis virescens]	PCG68700.1	100	26	0	0	451	528	132	157	3.01e-07	54.7
TRINITY_DN221279_c0_g1_i1	TRINITY_DN221279_c0_g1_	XP_026740577.1 serine/threonine-protein phosphatase PP1-gamma catalytic subunit B-like [Trichoplusia ni]	XP_026740577.1	97.802	91	2	0	2	274	73	163	3.59e-61	189
TRINITY_DN221235_c0_g1_i1	TRINITY_DN221235_c0_g1_	XP_022827089.1 transmembrane protease serine 9-like [Spodoptera litura]	XP_022827089.1	67.164	67	22	0	201	1	315	381	1.17e-16	81.6
TRINITY_DN221266_c0_g1_i1	TRINITY_DN221266_c0_g1_	XP_026320778.1 LOW QUALITY PROTEIN: uncharacterized protein LOC113230887 [Hyposmocoma kahamanoa]	XP_026320778.1	75	32	8	0	239	334	1402	1433	4.66e-07	53.9
TRINITY_DN206851_c0_g1_i1	TRINITY_DN206851_c0_g1_	JAN01030.1 putative Calnexin, partial [Daphnia magna]	JAN01030.1	63.448	145	51	1	6	440	236	378	4.64e-38	139
TRINITY_DN206865_c0_g1_i1	TRINITY_DN206865_c0_g1_	XP_022817029.1 protein Aatf [Spodoptera litura]	XP_022817029.1	89.878	573	55	3	283	1998	12	582	0	877
TRINITY_DN206860_c0_g1_i1	TRINITY_DN206860_c0_g1_	XP_022829626.1 otopetrin-2-like [Spodoptera litura]	XP_022829626.1	96.154	26	1	0	3	80	526	551	3.29e-08	57.4
TRINITY_DN206878_c0_g1_i1	TRINITY_DN206878_c0_g1_	XP_022820774.1 alpha-tocopherol transfer protein-like [Spodoptera litura]	XP_022820774.1	85.714	28	4	0	3	86	118	145	4.84e-07	54.3
TRINITY_DN206844_c0_g1_i1	TRINITY_DN206844_c0_g1_	XP_025017040.1 canalicular multispecific organic anion transporter 1 isoform X2 [Tetranychus urticae]	XP_025017040.1	57.031	128	55	0	386	3	1044	1171	1.23e-37	142
TRINITY_DN206877_c0_g1_i1	TRINITY_DN206877_c0_g1_	AAW24480.1 prophenol oxidase activating enzyme 1 [Spodoptera litura]	AAW24480.1	96.296	27	1	0	2	82	118	144	2.79e-07	58.5
TRINITY_DN206875_c0_g1_i1	TRINITY_DN206875_c0_g1_	PRD37765.1 Carbonic anhydrase [Nephila clavipes]	PRD37765.1	47.059	51	27	0	11	163	216	266	5.81e-06	49.7
TRINITY_DN206891_c0_g1_i1	TRINITY_DN206891_c0_g1_	XP_021196013.1 uncharacterized protein LOC110380377 isoform X3 [Helicoverpa armigera]	XP_021196013.1	84.946	93	14	0	284	6	976	1068	2.07e-50	177
TRINITY_DN206855_c0_g1_i1	TRINITY_DN206855_c0_g1_	RVE41348.1 hypothetical protein evm_014002 [Chilo suppressalis]	RVE41348.1	43.056	72	38	2	127	339	99	168	4.98e-09	59.3
TRINITY_DN206823_c0_g1_i1	TRINITY_DN206823_c0_g1_	PCG79705.1 hypothetical protein B5V51_14410 [Heliothis virescens]	PCG79705.1	47.619	105	41	3	1	282	423	524	8.89e-07	53.5
TRINITY_DN206850_c0_g1_i1	TRINITY_DN206850_c0_g1_	AEO32391.1 hypothetical protein, partial [Amblyomma maculatum]	AEO32391.1	73.913	138	36	0	1	414	6	143	2.22e-69	214
TRINITY_DN206821_c0_g1_i1	TRINITY_DN206821_c0_g1_	XP_022827149.1 tetraspanin-1-like [Spodoptera litura]	XP_022827149.1	85.87	92	11	1	304	35	254	345	1.98e-50	168
TRINITY_DN213663_c0_g1_i1	TRINITY_DN213663_c0_g1_	XP_022914985.1 nuclear factor 1 X-type isoform X5 [Onthophagus taurus]	XP_022914985.1	88.462	26	3	0	80	3	226	251	1.45e-08	58.2
TRINITY_DN213636_c0_g1_i1	TRINITY_DN213636_c0_g1_	XP_018906382.1 PREDICTED: BAHD acyltransferase DCR-like [Bemisia tabaci]	XP_018906382.1	63.736	91	33	0	5	277	375	465	5.51e-32	122
TRINITY_DN213669_c0_g1_i1	TRINITY_DN213669_c0_g1_	XP_017076313.1 PREDICTED: protein phosphatase PTC7 homolog fig [Drosophila eugracilis]	XP_017076313.1	40.299	67	32	3	27	221	67	127	9.31e-07	52
TRINITY_DN213667_c0_g1_i1	TRINITY_DN213667_c0_g1_	LAB67699.1 3-methyl-2-oxobutanoate hydroxymethyltransferase, partial [Hirondellea gigas]	LAB67699.1	43.284	67	32	2	1	201	249	309	8.39e-09	57.4
TRINITY_DN213665_c0_g1_i1	TRINITY_DN213665_c0_g1_	RVE41648.1 hypothetical protein evm_013703 [Chilo suppressalis]	RVE41648.1	65.625	32	11	0	301	396	301	332	9.59e-06	50.4
TRINITY_DN213678_c0_g1_i1	TRINITY_DN213678_c0_g1_	RWS01301.1 serine/threonine-protein kinase pelle-like protein [Dinothrombium tinctorium]	RWS01301.1	48.387	62	29	2	187	2	479	537	4.71e-09	57.8
TRINITY_DN213700_c0_g1_i1	TRINITY_DN213700_c0_g1_	JAV56724.1 hypothetical protein, partial [Photinus pyralis]	JAV56724.1	55.128	156	68	1	6	473	265	418	4e-50	173
TRINITY_DN213640_c0_g1_i1	TRINITY_DN213640_c0_g1_	XP_023210359.1 uncharacterized protein LOC111613242 [Centruroides sculpturatus]	XP_023210359.1	63.415	41	9	1	231	127	198	238	1.57e-12	55.5
TRINITY_DN213668_c0_g1_i1	TRINITY_DN213668_c0_g1_	XP_022818641.1 replication factor C subunit 4 [Spodoptera litura]	XP_022818641.1	100	26	0	0	78	1	283	308	1.72e-06	53.5
TRINITY_DN213643_c0_g1_i1	TRINITY_DN213643_c0_g1_	JAV19038.1 putative glucose transporter hxt5, partial [Culex tarsalis]	JAV19038.1	57.895	38	16	0	1	114	491	528	2.76e-08	57.4
TRINITY_DN213685_c0_g1_i1	TRINITY_DN213685_c0_g1_	AKC34898.1 ABCC1 protein [Spodoptera litura]	AKC34898.1	63.83	47	14	1	1	132	957	1003	7.02e-09	58.5
TRINITY_DN213656_c0_g1_i1	TRINITY_DN213656_c0_g1_	PCG74793.1 hypothetical protein B5V51_12729 [Heliothis virescens]	PCG74793.1	100	43	0	0	287	415	993	1035	9.4e-19	91.7
TRINITY_DN213662_c0_g1_i1	TRINITY_DN213662_c0_g1_	PZC77570.1 hypothetical protein B5X24_HaOG203193 [Helicoverpa armigera]	PZC77570.1	80.263	76	15	0	490	263	1	76	9.76e-31	113
TRINITY_DN213660_c0_g1_i1	TRINITY_DN213660_c0_g1_	ANI22008.1 UDP-glycosyltransferase 40Q2 [Spodoptera exigua]	ANI22008.1	93.333	30	2	0	588	677	142	171	2.79e-09	63.5
TRINITY_DN233820_c0_g1_i1	TRINITY_DN233820_c0_g1_	XP_026735506.1 facilitated trehalose transporter Tret1-like [Trichoplusia ni]	XP_026735506.1	100	28	0	0	2	85	113	140	9.84e-09	57.4
TRINITY_DN233811_c0_g1_i1	TRINITY_DN233811_c0_g1_	PRD27324.1 modA [Nephila clavipes]	PRD27324.1	37.349	83	48	2	4	240	115	197	3.61e-09	57.8
TRINITY_DN233808_c0_g1_i1	TRINITY_DN233808_c0_g1_	ACO11647.1 FK506-binding protein 11 precursor [Caligus rogercresseyi]	ACO11647.1	66.667	51	15	2	152	3	35	84	2.39e-11	63.5
TRINITY_DN233856_c0_g1_i1	TRINITY_DN233856_c0_g1_	RVE49051.1 hypothetical protein evm_006297 [Chilo suppressalis]	RVE49051.1	78.261	23	5	0	69	1	629	651	9.27e-07	51.6
TRINITY_DN233816_c0_g1_i1	TRINITY_DN233816_c0_g1_	JAV64651.1 hypothetical protein [Photinus pyralis]	JAV64651.1	69.231	78	24	0	3	236	65	142	3.49e-32	115
TRINITY_DN233868_c0_g1_i1	TRINITY_DN233868_c0_g1_	KRT78183.1 hypothetical protein AMK59_7691, partial [Oryctes borbonicus]	KRT78183.1	50	68	33	1	69	269	852	919	1.3e-11	65.9
TRINITY_DN233867_c0_g1_i1	TRINITY_DN233867_c0_g1_	PCG77029.1 hypothetical protein B5V51_8207 [Heliothis virescens]	PCG77029.1	64.615	65	20	2	189	1	286	349	3.89e-15	77
TRINITY_DN233874_c0_g1_i1	TRINITY_DN233874_c0_g1_	JAJ71476.1 Glycosyltransferase 8 domain-containing protein, partial [Daphnia magna]	JAJ71476.1	47.917	48	23	1	167	30	336	383	7.86e-06	48.1
TRINITY_DN233834_c0_g1_i1	TRINITY_DN233834_c0_g1_	XP_022818678.1 sodium/hydrogen exchanger 10-like [Spodoptera litura]	XP_022818678.1	98.901	91	1	0	2	274	512	602	1.84e-59	202
TRINITY_DN231224_c0_g1_i1	TRINITY_DN231224_c0_g1_	XP_022837724.1 putative inorganic phosphate cotransporter [Spodoptera litura]	XP_022837724.1	84.375	32	5	0	373	278	448	479	4.84e-11	65.5
TRINITY_DN231238_c0_g1_i1	TRINITY_DN231238_c0_g1_	XP_026740854.1 ubiquitin carboxyl-terminal hydrolase 32-like isoform X4 [Trichoplusia ni]	XP_026740854.1	100	25	0	0	2	76	74	98	2.13e-07	55.1
TRINITY_DN231297_c0_g1_i1	TRINITY_DN231297_c0_g1_	JAT93889.1 putative 26s proteasome regulatory complex subunit rpn2/psmd1 [Amblyomma aureolatum]	JAT93889.1	57.971	69	29	0	207	1	452	520	2.11e-09	58.5
TRINITY_DN231239_c0_g1_i1	TRINITY_DN231239_c0_g1_	XP_022823193.1 uncharacterized protein LOC111354134, partial [Spodoptera litura]	XP_022823193.1	82.353	34	6	0	276	377	39	72	2.97e-09	59.3
TRINITY_DN231229_c0_g1_i1	TRINITY_DN231229_c0_g1_	XP_018908033.1 PREDICTED: putative pre-mRNA-splicing factor ATP-dependent RNA helicase PRP1 [Bemisia tabaci]	XP_018908033.1	62.5	88	33	0	2	265	378	465	6.82e-20	89.4
TRINITY_DN231209_c0_g1_i1	TRINITY_DN231209_c0_g1_	JAV58930.1 hypothetical protein, partial [Photinus pyralis]	JAV58930.1	41.558	77	44	1	228	1	98	174	7.63e-12	65.5
TRINITY_DN231291_c0_g1_i1	TRINITY_DN231291_c0_g1_	RVE41155.1 hypothetical protein evm_014195 [Chilo suppressalis]	RVE41155.1	57.895	57	21	1	88	249	181	237	2.01e-10	62.4
TRINITY_DN231300_c0_g1_i1	TRINITY_DN231300_c0_g1_	JAT83648.1 hypothetical protein g.11630, partial [Pectinophora gossypiella]	JAT83648.1	96.667	30	1	0	90	1	10	39	9.04e-11	62.4
TRINITY_DN231230_c0_g1_i1	TRINITY_DN231230_c0_g1_	XP_022814518.1 prosaposin [Spodoptera litura]	XP_022814518.1	85.714	28	4	0	353	270	315	342	8.2e-08	56.2
TRINITY_DN214950_c0_g1_i1	TRINITY_DN214950_c0_g1_	AEO34506.1 hypothetical protein [Amblyomma maculatum]	AEO34506.1	75.806	62	15	0	188	3	1	62	8.48e-28	104
TRINITY_DN214946_c0_g1_i1	TRINITY_DN214946_c0_g1_	XP_021191289.1 tyrosine aminotransferase-like [Helicoverpa armigera]	XP_021191289.1	82.051	39	5	1	609	719	372	410	6.86e-11	68.9
TRINITY_DN214924_c0_g1_i1	TRINITY_DN214924_c0_g1_	XP_022829294.1 uncharacterized protein LOC111358406 [Spodoptera litura]	XP_022829294.1	83.333	312	51	1	934	2	1	312	0	542
TRINITY_DN214942_c0_g1_i1	TRINITY_DN214942_c0_g1_	KOB72988.1 Uncharacterized protein OBRU01_11452 [Operophtera brumata]	KOB72988.1	83.019	106	18	0	1	318	75	180	8e-57	186
TRINITY_DN214908_c0_g1_i1	TRINITY_DN214908_c0_g1_	PZC83985.1 hypothetical protein B5X24_HaOG206331 [Helicoverpa armigera]	PZC83985.1	61.644	73	27	1	132	347	10	82	3.99e-17	79
TRINITY_DN214916_c0_g1_i1	TRINITY_DN214916_c0_g1_	LAB74040.1 NADPH2:quinone reductase, partial [Hirondellea gigas]	LAB74040.1	47.619	84	42	1	249	4	35	118	1.12e-19	85.5
TRINITY_DN214912_c0_g1_i1	TRINITY_DN214912_c0_g1_	XP_022819543.1 hyccin [Spodoptera litura]	XP_022819543.1	83.784	37	2	1	1	111	93	125	2.06e-11	65.5
TRINITY_DN214983_c0_g1_i1	TRINITY_DN214983_c0_g1_	XP_022818618.1 uncharacterized protein LOC111351080 [Spodoptera litura]	XP_022818618.1	50	58	15	2	208	381	58	101	7.72e-06	45.4
TRINITY_DN214940_c0_g1_i1	TRINITY_DN214940_c0_g1_	XP_021187516.1 amyloid beta A4 precursor protein-binding family B member 1-interacting protein isoform X1 [Helicoverpa armigera]	XP_021187516.1	100	27	0	0	276	196	362	388	2.3e-11	65.1
TRINITY_DN214973_c0_g1_i1	TRINITY_DN214973_c0_g1_	XP_026725329.1 uncharacterized protein LOC113492179 [Trichoplusia ni]	XP_026725329.1	86.301	73	10	0	226	8	112	184	5.92e-39	133
TRINITY_DN214905_c0_g1_i1	TRINITY_DN214905_c0_g1_	XP_022837238.1 uncharacterized protein LOC111364565 [Spodoptera litura]	XP_022837238.1	86.458	96	13	0	369	82	106	201	2.19e-53	185
TRINITY_DN214976_c0_g1_i1	TRINITY_DN214976_c0_g1_	XP_026764622.1 mitochondrial-processing peptidase subunit alpha [Galleria mellonella]	XP_026764622.1	100	28	0	0	388	305	452	479	5.78e-10	62.8
TRINITY_DN214933_c0_g1_i1	TRINITY_DN214933_c0_g1_	XP_022828172.1 uncharacterized protein LOC111357627 [Spodoptera litura]	XP_022828172.1	68.182	44	14	0	4	135	161	204	5.77e-14	70.9
TRINITY_DN214926_c0_g1_i1	TRINITY_DN214926_c0_g1_	XP_022820630.1 venom serine carboxypeptidase-like [Spodoptera litura]	XP_022820630.1	80.769	26	5	0	3	80	333	358	5.15e-06	51.2
TRINITY_DN214907_c0_g1_i1	TRINITY_DN214907_c0_g1_	PZC73347.1 hypothetical protein B5X24_HaOG209667 [Helicoverpa armigera]	PZC73347.1	70.588	34	10	0	3	104	9	42	2.29e-08	53.9
TRINITY_DN214997_c0_g1_i1	TRINITY_DN214997_c0_g1_	XP_022828730.1 proton-coupled amino acid transporter-like protein CG1139 [Spodoptera litura]	XP_022828730.1	69	100	31	0	10	309	233	332	5.75e-42	149
TRINITY_DN205219_c0_g1_i1	TRINITY_DN205219_c0_g1_	WP_050098937.1 MULTISPECIES: apolipoprotein N-acyltransferase [Yersinia]	WP_050098937.1	70.588	51	15	0	161	9	1	51	4.29e-14	72.4
TRINITY_DN205222_c0_g1_i1	TRINITY_DN205222_c0_g1_	AUU01905.1 DJ-1/PfpI family protein [Morganella morganii]	AUU01905.1	52.941	68	32	0	213	10	75	142	6.13e-07	50.8
TRINITY_DN205225_c0_g1_i1	TRINITY_DN205225_c0_g1_	XP_022819413.1 uncharacterized protein LOC111351626 [Spodoptera litura]	XP_022819413.1	71.489	235	66	1	417	1118	1	235	4.29e-90	279
TRINITY_DN205298_c0_g1_i1	TRINITY_DN205298_c0_g1_	AGG08877.1 putative olfactory receptor 44 [Spodoptera litura]	AGG08877.1	96.97	132	4	0	396	1	120	251	2.15e-88	269
TRINITY_DN205226_c0_g1_i1	TRINITY_DN205226_c0_g1_	JAU00991.1 hypothetical protein, partial [Amblyomma sculptum]	JAU00991.1	32.927	82	53	2	1	243	36	116	8.76e-08	54.3
TRINITY_DN205262_c0_g1_i1	TRINITY_DN205262_c0_g1_	XP_022814061.1 mucin-3A-like [Spodoptera litura]	XP_022814061.1	92	200	14	1	129	722	307	506	6.75e-107	340
TRINITY_DN205240_c0_g1_i1	TRINITY_DN205240_c0_g1_	XP_022816016.1 tRNA selenocysteine 1-associated protein 1 [Spodoptera litura]	XP_022816016.1	100	27	0	0	881	801	234	260	7.64e-06	53.9
TRINITY_DN205256_c0_g1_i1	TRINITY_DN205256_c0_g1_	JAM99863.1 reverse transcriptase [Daphnia magna]	JAM99863.1	36.066	61	39	0	381	199	119	179	2.36e-07	53.9
TRINITY_DN205287_c0_g1_i1	TRINITY_DN205287_c0_g1_	OXA38152.1 N-(5-amino-5-carboxypentanoyl)-L-cysteinyl-D-valine synthase [Folsomia candida]	OXA38152.1	32.727	110	68	2	9	338	1572	1675	1.46e-08	58.2
TRINITY_DN205274_c0_g1_i1	TRINITY_DN205274_c0_g1_	JAV56314.1 hypothetical protein, partial [Photinus pyralis]	JAV56314.1	59.564	413	166	1	1273	35	12	423	0	526
TRINITY_DN205213_c0_g1_i1	TRINITY_DN205213_c0_g1_	XP_022828357.1 uncharacterized protein LOC111357782 [Spodoptera litura]	XP_022828357.1	87.879	33	4	0	427	329	1259	1291	6.52e-21	65.9
TRINITY_DN205205_c0_g1_i1	TRINITY_DN205205_c0_g1_	PZC84668.1 hypothetical protein B5X24_HaOG204216 [Helicoverpa armigera]	PZC84668.1	89.011	91	10	0	373	645	1	91	1.54e-50	168
TRINITY_DN205207_c0_g1_i1	TRINITY_DN205207_c0_g1_	XP_011189870.1 PREDICTED: E3 ubiquitin-protein ligase HECTD1 isoform X4 [Zeugodacus cucurbitae]	XP_011189870.1	29.68	219	130	8	290	907	1094	1301	3.8e-15	84.3
TRINITY_DN205206_c0_g1_i1	TRINITY_DN205206_c0_g1_	RXG60039.1 26S protease regulatory subunit 10B [Armadillidium vulgare]	RXG60039.1	88.889	99	11	0	297	1	39	137	1.07e-59	187
TRINITY_DN205242_c0_g1_i1	TRINITY_DN205242_c0_g1_	ASO98042.1 cytochrome p450 CYP4M15 [Spodoptera exigua]	ASO98042.1	97.884	189	4	0	590	24	1	189	5.39e-132	394
TRINITY_DN205235_c0_g1_i1	TRINITY_DN205235_c0_g1_	XP_022822066.1 F-box/LRR-repeat protein 13 [Spodoptera litura]	XP_022822066.1	84.615	26	4	0	2	79	560	585	7.55e-06	49.7
TRINITY_DN216438_c0_g1_i1	TRINITY_DN216438_c0_g1_	XP_026729669.1 ejaculatory bulb-specific protein 3-like isoform X2 [Trichoplusia ni]	XP_026729669.1	100	25	0	0	764	690	36	60	7.03e-08	56.6
TRINITY_DN216496_c0_g1_i1	TRINITY_DN216496_c0_g1_	OQR75332.1 UDP-glucuronic acid decarboxylase 1-like [Tropilaelaps mercedesae]	OQR75332.1	55.056	89	33	2	1	267	16	97	1.3e-22	95.5
TRINITY_DN216482_c0_g1_i1	TRINITY_DN216482_c0_g1_	JAL54158.1 Aconitate hydratase, mitochondrial-like protein, partial [Daphnia magna]	JAL54158.1	87.857	140	17	0	3	422	6	145	3.49e-87	258
TRINITY_DN216418_c0_g1_i1	TRINITY_DN216418_c0_g1_	XP_022834236.1 transcription factor cwo isoform X3 [Spodoptera litura]	XP_022834236.1	100	25	0	0	3	77	160	184	1.01e-09	61.6
TRINITY_DN216500_c0_g1_i1	TRINITY_DN216500_c0_g1_	XP_026746050.1 uncharacterized protein LOC113507390 [Trichoplusia ni]	XP_026746050.1	61.798	89	34	0	267	1	283	371	2.48e-30	117
TRINITY_DN216405_c0_g1_i1	TRINITY_DN216405_c0_g1_	XP_022817212.1 uncharacterized protein LOC111350030 [Spodoptera litura]	XP_022817212.1	86.364	44	6	0	167	298	62	105	2.3e-16	81.6
TRINITY_DN216425_c0_g1_i1	TRINITY_DN216425_c0_g1_	XP_022818316.1 NADH dehydrogenase [ubiquinone] 1 alpha subcomplex subunit 10, mitochondrial [Spodoptera litura]	XP_022818316.1	86.207	29	4	0	3	89	213	241	4.63e-06	51.6
TRINITY_DN216457_c0_g1_i1	TRINITY_DN216457_c0_g1_	JAT85957.1 hypothetical protein g.17393, partial [Pectinophora gossypiella]	JAT85957.1	96.667	30	1	0	1189	1100	15	44	2.94e-09	62.4
TRINITY_DN216474_c0_g1_i1	TRINITY_DN216474_c0_g1_	XP_022825033.1 protein draper isoform X2 [Spodoptera litura]	XP_022825033.1	92.308	26	2	0	2	79	186	211	3.65e-06	53.1
TRINITY_DN216458_c0_g1_i1	TRINITY_DN216458_c0_g1_	JAN01934.1 hypothetical protein, partial [Daphnia magna]	JAN01934.1	69.88	83	25	0	13	261	78	160	5.05e-33	118
TRINITY_DN216453_c0_g1_i1	TRINITY_DN216453_c0_g1_	PCG78055.1 hypothetical protein B5V51_5372 [Heliothis virescens]	PCG78055.1	100	27	0	0	327	407	37	63	7.85e-10	62
TRINITY_DN233523_c0_g1_i1	TRINITY_DN233523_c0_g1_	RVE46089.1 hypothetical protein evm_009253 [Chilo suppressalis]	RVE46089.1	85.246	61	9	0	216	34	137	197	2.35e-28	110
TRINITY_DN233505_c0_g1_i1	TRINITY_DN233505_c0_g1_	PRD36275.1 ybaR [Nephila clavipes]	PRD36275.1	64.602	113	40	0	342	4	22	134	3.34e-40	140
TRINITY_DN233515_c0_g1_i1	TRINITY_DN233515_c0_g1_	RVE40302.1 hypothetical protein evm_015048 [Chilo suppressalis]	RVE40302.1	82.456	57	10	0	176	6	189	245	2.77e-23	99
TRINITY_DN233507_c0_g1_i1	TRINITY_DN233507_c0_g1_	XP_022650619.1 THO complex subunit 4-like [Varroa destructor]	XP_022650619.1	66.038	53	18	0	3	161	139	191	4.48e-17	79.3
TRINITY_DN233593_c0_g1_i1	TRINITY_DN233593_c0_g1_	JAA80308.1 Beta-1,3-glucan-binding protein, partial [Pararge aegeria]	JAA80308.1	96	25	1	0	306	380	41	65	1.05e-07	56.2
TRINITY_DN208206_c0_g1_i1	TRINITY_DN208206_c0_g1_	JAL58013.1 40S ribosomal protein S17 [Daphnia magna]	JAL58013.1	92.157	102	8	0	13	318	1	102	5.29e-63	193
TRINITY_DN208236_c0_g1_i1	TRINITY_DN208236_c0_g1_	XP_022822792.1 organic cation transporter protein-like [Spodoptera litura]	XP_022822792.1	88.462	26	3	0	78	1	120	145	7.27e-06	53.9
TRINITY_DN208259_c0_g1_i1	TRINITY_DN208259_c0_g1_	PCG77805.1 hypothetical protein B5V51_6277 [Heliothis virescens]	PCG77805.1	96.154	26	1	0	591	514	258	283	9.99e-09	61.6
TRINITY_DN208281_c0_g1_i1	TRINITY_DN208281_c0_g1_	XP_025411692.1 glycogen phosphorylase isoform X1 [Sipha flava]	XP_025411692.1	62.295	61	23	0	6	188	767	827	1.18e-16	81.3
TRINITY_DN208282_c0_g1_i1	TRINITY_DN208282_c0_g1_	AEO32926.1 hypothetical protein, partial [Amblyomma maculatum]	AEO32926.1	71.591	88	25	0	23	286	31	118	1.27e-38	137
TRINITY_DN208227_c0_g1_i1	TRINITY_DN208227_c0_g1_	XP_021917011.1 1,5-anhydro-D-fructose reductase-like isoform X2 [Zootermopsis nevadensis]	XP_021917011.1	49.351	77	36	1	231	1	86	159	4.06e-16	77
TRINITY_DN208296_c0_g1_i1	TRINITY_DN208296_c0_g1_	XP_022813916.1 uncharacterized protein LOC111347795 [Spodoptera litura]	XP_022813916.1	98.363	672	11	0	3291	1276	1	672	0	1192
TRINITY_DN208276_c0_g1_i1	TRINITY_DN208276_c0_g1_	XP_026729148.1 baculoviral IAP repeat-containing protein 5 [Trichoplusia ni]	XP_026729148.1	91.367	139	12	0	106	522	1	139	1.25e-90	268
TRINITY_DN208246_c0_g1_i1	TRINITY_DN208246_c0_g1_	JAN86522.1 hypothetical protein, partial [Daphnia magna]	JAN86522.1	60.944	233	78	4	1019	321	1	220	1.68e-71	228
TRINITY_DN208239_c0_g1_i1	TRINITY_DN208239_c0_g1_	XP_026753458.1 putative nuclease HARBI1, partial [Galleria mellonella]	XP_026753458.1	53.846	91	42	0	302	574	56	146	2.9e-33	103
TRINITY_DN208257_c0_g1_i1	TRINITY_DN208257_c0_g1_	PCG68278.1 hypothetical protein B5V51_5406 [Heliothis virescens]	PCG68278.1	96.296	27	1	0	81	1	873	899	6.76e-06	53.1
TRINITY_DN208275_c0_g1_i1	TRINITY_DN208275_c0_g1_	XP_021184746.1 uncharacterized protein LOC110372396 [Helicoverpa armigera]	XP_021184746.1	96.154	26	1	0	283	360	968	993	6.84e-07	53.5
TRINITY_DN208220_c0_g1_i1	TRINITY_DN208220_c0_g1_	LAB71240.1 40S ribosomal protein S17 (ISS), partial [Hirondellea gigas]	LAB71240.1	68.519	54	17	0	2	163	81	134	6.72e-18	80.5
TRINITY_DN208241_c0_g1_i1	TRINITY_DN208241_c0_g1_	XP_022824827.1 uncharacterized protein LOC111355277 [Spodoptera litura]	XP_022824827.1	88.462	26	3	0	80	3	236	261	4.48e-06	51.6
TRINITY_DN208295_c0_g1_i1	TRINITY_DN208295_c0_g1_	ADD38493.1 NADH dehydrogenase iron-sulfur protein 6, mitochondrial [Lepeophtheirus salmonis]	ADD38493.1	40	65	33	2	196	2	51	109	6.15e-06	48.5
TRINITY_DN222390_c0_g1_i1	TRINITY_DN222390_c0_g1_	OWR47298.1 putative Sec24B protein [Danaus plexippus plexippus]	OWR47298.1	64.865	37	13	0	193	83	133	169	8.33e-06	48.9
TRINITY_DN222322_c0_g1_i1	TRINITY_DN222322_c0_g1_	ACO10322.1 60S ribosomal protein L34 [Caligus rogercresseyi]	ACO10322.1	64.179	67	24	0	206	6	1	67	1.65e-22	89.7
TRINITY_DN222339_c0_g1_i1	TRINITY_DN222339_c0_g1_	XP_013188927.1 PREDICTED: uncharacterized protein LOC106133664 [Amyelois transitella]	XP_013188927.1	63.918	97	35	0	1	291	400	496	1.27e-40	149
TRINITY_DN222365_c0_g1_i1	TRINITY_DN222365_c0_g1_	ANI21991.1 UDP-glycosyltransferase 33F7 [Spodoptera exigua]	ANI21991.1	98.529	68	1	0	206	3	1	68	2.72e-39	142
TRINITY_DN222398_c0_g1_i1	TRINITY_DN222398_c0_g1_	JAA77668.1 putative citron Rho-interacting kinase-like protein, partial [Pararge aegeria]	JAA77668.1	96.429	28	1	0	84	1	14	41	2.34e-08	54.3
TRINITY_DN222305_c0_g1_i1	TRINITY_DN222305_c0_g1_	PCG64890.1 hypothetical protein B5V51_9960 [Heliothis virescens]	PCG64890.1	44.444	81	36	1	244	2	422	493	5.15e-09	57.8
TRINITY_DN222372_c0_g1_i1	TRINITY_DN222372_c0_g1_	AEO33516.1 hypothetical protein, partial [Amblyomma maculatum]	AEO33516.1	69.231	91	28	0	2	274	85	175	6e-28	105
TRINITY_DN222361_c0_g1_i1	TRINITY_DN222361_c0_g1_	OWR44125.1 hypothetical protein KGM_202507 [Danaus plexippus plexippus]	OWR44125.1	82.759	29	5	0	369	283	1	29	5.25e-09	55.1
TRINITY_DN222311_c0_g1_i1	TRINITY_DN222311_c0_g1_	XP_018909641.1 PREDICTED: annexin B9 isoform X4 [Bemisia tabaci]	XP_018909641.1	51.887	106	50	1	317	3	116	221	2.17e-26	105
TRINITY_DN222384_c0_g1_i1	TRINITY_DN222384_c0_g1_	XP_021185551.1 inositol hexakisphosphate kinase 2-like isoform X1 [Helicoverpa armigera]	XP_021185551.1	81.159	69	12	1	208	2	14	81	1.47e-24	104
TRINITY_DN226377_c0_g1_i1	TRINITY_DN226377_c0_g1_	PZC71803.1 hypothetical protein B5X24_HaOG212429 [Helicoverpa armigera]	PZC71803.1	73.81	42	11	0	139	264	163	204	1.3e-11	64.3
TRINITY_DN226392_c0_g1_i1	TRINITY_DN226392_c0_g1_	XP_022824392.1 uncharacterized protein LOC111354957 [Spodoptera litura]	XP_022824392.1	90.625	32	3	0	113	18	95	126	5.11e-12	64.7
TRINITY_DN226362_c0_g1_i1	TRINITY_DN226362_c0_g1_	XP_022814049.1 uncharacterized protein LOC111347894 [Spodoptera litura]	XP_022814049.1	82.105	95	16	1	130	411	98	192	2.41e-46	163
TRINITY_DN226312_c0_g1_i1	TRINITY_DN226312_c0_g1_	XP_022831203.1 glutamate receptor 2-like [Spodoptera litura]	XP_022831203.1	95.146	103	5	0	446	138	529	631	3.33e-62	207
TRINITY_DN226400_c0_g1_i1	TRINITY_DN226400_c0_g1_	LAB72728.1 U4/U6.U5 tri-snRNP-associated protein 2-like, partial [Hirondellea gigas]	LAB72728.1	50.725	69	34	0	220	14	116	184	6.11e-17	77.8
TRINITY_DN226314_c0_g1_i1	TRINITY_DN226314_c0_g1_	XP_023211090.1 frataxin, mitochondrial-like isoform X2 [Centruroides sculpturatus]	XP_023211090.1	53.731	67	25	2	244	44	68	128	7.36e-11	60.5
TRINITY_DN226389_c0_g1_i1	TRINITY_DN226389_c0_g1_	ALK86921.1 alkaline phosphatase [Spodoptera exigua]	ALK86921.1	100	30	0	0	427	516	181	210	2.93e-10	65.1
TRINITY_DN226345_c0_g1_i1	TRINITY_DN226345_c0_g1_	XP_022822580.1 uncharacterized protein LOC111353699, partial [Spodoptera litura]	XP_022822580.1	50	80	38	2	242	6	169	247	9.16e-20	74.3
TRINITY_DN226315_c0_g1_i1	TRINITY_DN226315_c0_g1_	XP_026732160.1 NADP-dependent malic enzyme-like isoform X1 [Trichoplusia ni]	XP_026732160.1	69.091	55	17	0	335	499	567	621	9.38e-18	90.5
TRINITY_DN226363_c0_g1_i1	TRINITY_DN226363_c0_g1_	RVE50766.1 hypothetical protein evm_004515 [Chilo suppressalis]	RVE50766.1	69.88	83	21	1	238	2	36	118	1.17e-29	117
TRINITY_DN231765_c0_g1_i1	TRINITY_DN231765_c0_g1_	JAT89457.1 hypothetical protein g.4439, partial [Pectinophora gossypiella]	JAT89457.1	93.333	30	2	0	90	1	126	155	1.46e-07	55.1
TRINITY_DN231719_c0_g1_i1	TRINITY_DN231719_c0_g1_	XP_026730470.1 protein regulator of cytokinesis 1-like isoform X2 [Trichoplusia ni]	XP_026730470.1	100	24	0	0	72	1	452	475	1.26e-06	51.6
TRINITY_DN231784_c0_g1_i1	TRINITY_DN231784_c0_g1_	XP_022830863.1 uncharacterized protein LOC111359513 [Spodoptera litura]	XP_022830863.1	40.625	96	50	2	1	267	580	675	1.6e-09	59.7
TRINITY_DN231704_c0_g1_i1	TRINITY_DN231704_c0_g1_	XP_022818247.1 myrosinase 1-like [Spodoptera litura]	XP_022818247.1	88	25	3	0	3	77	127	151	1.41e-06	53.5
TRINITY_DN231714_c0_g1_i1	TRINITY_DN231714_c0_g1_	XP_023345490.1 polyadenylate-binding protein-like [Eurytemora affinis]	XP_023345490.1	59.223	103	40	1	3	305	72	174	2e-36	129
TRINITY_DN231709_c0_g1_i1	TRINITY_DN231709_c0_g1_	JAV56530.1 hypothetical protein, partial [Photinus pyralis]	JAV56530.1	52.83	53	23	1	5	163	77	127	7.11e-11	62
TRINITY_DN231747_c0_g1_i1	TRINITY_DN231747_c0_g1_	XP_022815513.1 DNA-directed RNA polymerase III subunit RPC4 isoform X1 [Spodoptera litura]	XP_022815513.1	65.116	43	15	0	3	131	151	193	2.8e-09	58.9
TRINITY_DN231752_c0_g1_i1	TRINITY_DN231752_c0_g1_	XP_011298684.1 PREDICTED: thioredoxin-2 [Fopius arisanus]	XP_011298684.1	44.595	74	40	1	266	487	18	90	3.91e-18	81.3
TRINITY_DN231706_c0_g1_i1	TRINITY_DN231706_c0_g1_	RVE47616.1 hypothetical protein evm_007713 [Chilo suppressalis]	RVE47616.1	47.115	104	46	2	293	3	269	370	6.49e-20	89
TRINITY_DN231713_c0_g1_i1	TRINITY_DN231713_c0_g1_	XP_022829303.1 spondin-1 [Spodoptera litura]	XP_022829303.1	100	27	0	0	1	81	586	612	4.07e-09	58.9
TRINITY_DN224110_c0_g1_i1	TRINITY_DN224110_c0_g1_	PCG72471.1 hypothetical protein B5V51_778 [Heliothis virescens]	PCG72471.1	69.048	84	26	0	266	15	246	329	2.2e-32	122
TRINITY_DN224183_c0_g1_i1	TRINITY_DN224183_c0_g1_	AEV66277.1 beta-1,3-glucanase [Euphydryas aurinia]	AEV66277.1	100	25	0	0	75	1	170	194	2.43e-06	55.1
TRINITY_DN224124_c0_g1_i1	TRINITY_DN224124_c0_g1_	XP_022831397.1 myosin regulatory light chain sqh isoform X1 [Spodoptera litura]	XP_022831397.1	100	24	0	0	328	399	117	140	5.46e-07	53.1
TRINITY_DN224199_c0_g1_i1	TRINITY_DN224199_c0_g1_	XP_022832852.1 SET and MYND domain-containing protein 4-like isoform X2 [Spodoptera litura]	XP_022832852.1	77.778	36	8	0	3	110	550	585	2.1e-09	61.6
TRINITY_DN224198_c0_g1_i1	TRINITY_DN224198_c0_g1_	XP_022815033.1 equilibrative nucleoside transporter 1 [Spodoptera litura]	XP_022815033.1	89.655	29	3	0	216	302	321	349	1.28e-09	60.5
TRINITY_DN224107_c0_g1_i1	TRINITY_DN224107_c0_g1_	XP_022821792.1 DNA ligase 4-like isoform X2 [Spodoptera litura]	XP_022821792.1	85.185	27	4	0	81	1	912	938	1.68e-08	58.9
TRINITY_DN224154_c0_g1_i1	TRINITY_DN224154_c0_g1_	JAN01252.1 hypothetical protein [Daphnia magna]	JAN01252.1	76.19	63	15	0	262	450	38	100	3.94e-27	104
TRINITY_DN224134_c0_g1_i1	TRINITY_DN224134_c0_g1_	XP_026325932.1 dolichyldiphosphatase 1-like [Hyposmocoma kahamanoa]	XP_026325932.1	96.429	28	1	0	394	311	43	70	3.49e-08	57
TRINITY_DN224148_c0_g1_i1	TRINITY_DN224148_c0_g1_	XP_013188222.1 PREDICTED: regulatory-associated protein of TOR 2-like [Amyelois transitella]	XP_013188222.1	93.548	31	2	0	3	95	69	99	1.56e-12	68.9
TRINITY_DN224123_c0_g1_i1	TRINITY_DN224123_c0_g1_	XP_013185980.1 PREDICTED: zinc finger BED domain-containing protein 1-like [Amyelois transitella]	XP_013185980.1	89.091	110	12	0	330	1	336	445	1.47e-61	204
TRINITY_DN224194_c0_g1_i1	TRINITY_DN224194_c0_g1_	XP_022129301.1 uncharacterized protein LOC111003211 [Pieris rapae]	XP_022129301.1	52.727	110	51	1	2	331	1174	1282	1.77e-32	126
TRINITY_DN224108_c0_g1_i1	TRINITY_DN224108_c0_g1_	XP_022827735.1 heparanase [Spodoptera litura]	XP_022827735.1	88.158	76	9	0	6	233	747	822	2.09e-35	133
TRINITY_DN224122_c0_g1_i1	TRINITY_DN224122_c0_g1_	XP_022911724.1 uncharacterized protein LOC111422745 [Onthophagus taurus]	XP_022911724.1	54.286	70	32	0	46	255	59	128	1.3e-19	86.3
TRINITY_DN231912_c0_g1_i1	TRINITY_DN231912_c0_g1_	XP_022820445.1 chromodomain-helicase-DNA-binding protein 7 isoform X4 [Spodoptera litura]	XP_022820445.1	100	20	0	0	62	3	2225	2244	3.07e-07	53.1
TRINITY_DN231919_c0_g1_i1	TRINITY_DN231919_c0_g1_	XP_022815968.1 phosphoribosylformylglycinamidine synthase [Spodoptera litura]	XP_022815968.1	100	25	0	0	291	365	1197	1221	1.2e-09	61.6
TRINITY_DN231916_c0_g1_i1	TRINITY_DN231916_c0_g1_	JAS00221.1 rab gdp dissociation inhibitor alpha, partial [Triatoma infestans]	JAS00221.1	61.728	81	30	1	245	3	132	211	3.47e-27	105
TRINITY_DN232000_c0_g1_i1	TRINITY_DN232000_c0_g1_	PRD34127.1 sodA [Nephila clavipes]	PRD34127.1	67.188	64	21	0	2	193	135	198	5.38e-27	103
TRINITY_DN231933_c0_g1_i1	TRINITY_DN231933_c0_g1_	RVE39974.1 hypothetical protein evm_015376 [Chilo suppressalis]	RVE39974.1	96.296	27	1	0	83	3	38	64	5.42e-09	55.5
TRINITY_DN231974_c0_g1_i1	TRINITY_DN231974_c0_g1_	ADV40234.1 putative vesicle coat complex COPII GTPase subunit SAR1, partial [Latrodectus hesperus]	ADV40234.1	66.667	27	9	0	249	169	41	67	1.45e-07	50.4
TRINITY_DN231927_c0_g1_i1	TRINITY_DN231927_c0_g1_	XP_022828059.1 mitochondrial mRNA pseudouridine synthase Trub2 [Spodoptera litura]	XP_022828059.1	96.429	28	1	0	317	234	14	41	2.69e-09	59.7
TRINITY_DN222276_c0_g1_i1	TRINITY_DN222276_c0_g1_	KYN37953.1 Lysosomal alpha-glucosidase [Trachymyrmex septentrionalis]	KYN37953.1	47.619	63	28	4	19	204	299	357	4.84e-06	48.9
TRINITY_DN222217_c0_g1_i1	TRINITY_DN222217_c0_g1_	XP_022821542.1 uncharacterized protein LOC111353006 isoform X1 [Spodoptera litura]	XP_022821542.1	92.308	26	2	0	80	3	524	549	3.9e-06	52
TRINITY_DN222262_c0_g1_i1	TRINITY_DN222262_c0_g1_	RVE40840.1 hypothetical protein evm_014510 [Chilo suppressalis]	RVE40840.1	64.103	39	14	0	120	4	528	566	9.58e-07	55.8
TRINITY_DN222295_c0_g1_i1	TRINITY_DN222295_c0_g1_	KOB53761.1 reverse transcriptase, partial [Operophtera brumata]	KOB53761.1	59.701	67	27	0	203	3	562	628	2.22e-21	92.4
TRINITY_DN222210_c0_g1_i1	TRINITY_DN222210_c0_g1_	XP_022834434.1 major royal jelly protein 1-like isoform X2 [Spodoptera litura]	XP_022834434.1	89.655	29	3	0	356	442	240	268	3.6e-09	60.8
TRINITY_DN222227_c0_g1_i1	TRINITY_DN222227_c0_g1_	PZC71407.1 hypothetical protein B5X24_HaOG213488, partial [Helicoverpa armigera]	PZC71407.1	76.667	30	7	0	211	300	112	141	4.82e-06	50.4
TRINITY_DN222294_c0_g1_i1	TRINITY_DN222294_c0_g1_	ALD15933.1 cytochrome P450 [Dendroctonus armandi]	ALD15933.1	36.471	85	54	0	348	94	3	87	3.96e-06	51.2
TRINITY_DN222253_c0_g1_i1	TRINITY_DN222253_c0_g1_	XP_026283397.1 SEC14-like protein 2 [Frankliniella occidentalis]	XP_026283397.1	37.313	67	39	1	230	30	6	69	1.21e-06	51.6
TRINITY_DN222267_c0_g1_i1	TRINITY_DN222267_c0_g1_	XP_002404632.1 ribosomal RNA methyltransferase, putative [Ixodes scapularis]	XP_002404632.1	47.368	57	30	0	228	58	655	711	1.06e-10	62.8
TRINITY_DN222236_c0_g1_i1	TRINITY_DN222236_c0_g1_	KOB72539.1 Integral membrane sensor signal transduction histidine kinase [Operophtera brumata]	KOB72539.1	68.235	85	26	1	3	254	168	252	4.75e-33	124
TRINITY_DN222263_c0_g1_i1	TRINITY_DN222263_c0_g1_	JAS31781.1 hypothetical protein g.3825 [Clastoptera arizonana]	JAS31781.1	79.412	68	14	0	49	252	19	86	2.26e-34	120
TRINITY_DN222214_c0_g1_i1	TRINITY_DN222214_c0_g1_	PZC80069.1 hypothetical protein B5X24_HaOG215410 [Helicoverpa armigera]	PZC80069.1	52.137	117	39	1	8	307	203	319	2.71e-25	104
TRINITY_DN222255_c0_g1_i1	TRINITY_DN222255_c0_g1_	JAT81984.1 hypothetical protein g.17050, partial [Pectinophora gossypiella]	JAT81984.1	100	27	0	0	2	82	20	46	4.52e-10	59.7
TRINITY_DN206473_c0_g1_i1	TRINITY_DN206473_c0_g1_	AAC13649.1 reverse transcriptase [Bombyx mori]	AAC13649.1	51.289	349	167	2	1042	2	158	505	1.7e-91	302
TRINITY_DN206440_c0_g1_i1	TRINITY_DN206440_c0_g1_	PCG64710.1 hypothetical protein B5V51_10241 [Heliothis virescens]	PCG64710.1	96.154	26	1	0	512	589	304	329	2.92e-06	53.9
TRINITY_DN206421_c0_g1_i1	TRINITY_DN206421_c0_g1_	XP_022826709.1 uncharacterized protein LOC111356539 [Spodoptera litura]	XP_022826709.1	88.889	27	3	0	592	512	117	143	7.08e-06	51.6
TRINITY_DN206482_c0_g1_i1	TRINITY_DN206482_c0_g1_	RWS03554.1 glutaryl-CoA dehydrogenase-like protein [Dinothrombium tinctorium]	RWS03554.1	36.364	99	63	0	298	2	110	208	3.94e-15	75.5
TRINITY_DN206450_c0_g1_i1	TRINITY_DN206450_c0_g1_	XP_023215196.1 LOW QUALITY PROTEIN: cell division cycle protein 123 homolog [Centruroides sculpturatus]	XP_023215196.1	39.785	93	52	1	1	279	3	91	5.87e-14	72.4
TRINITY_DN206448_c0_g1_i1	TRINITY_DN206448_c0_g1_	XP_022814637.1 serine/threonine-protein phosphatase 6 regulatory ankyrin repeat subunit A [Spodoptera litura]	XP_022814637.1	99.556	225	1	0	676	2	1	225	1.75e-136	427
TRINITY_DN206481_c0_g1_i1	TRINITY_DN206481_c0_g1_	JAA70183.1 Hypothetical protein [Ixodes ricinus]	JAA70183.1	59.375	64	26	0	9	200	118	181	1.57e-15	73.6
TRINITY_DN206445_c0_g1_i1	TRINITY_DN206445_c0_g1_	XP_022835071.1 vitellogenin-like [Spodoptera litura]	XP_022835071.1	91.892	37	3	0	113	3	9	45	1.95e-13	74.7
TRINITY_DN206453_c0_g1_i1	TRINITY_DN206453_c0_g1_	PCG74558.1 hypothetical protein B5V51_13147 [Heliothis virescens]	PCG74558.1	72.222	90	23	1	301	32	309	396	4.19e-40	125
TRINITY_DN206467_c0_g1_i1	TRINITY_DN206467_c0_g1_	XP_022818087.1 probable glucosamine 6-phosphate N-acetyltransferase [Spodoptera litura]	XP_022818087.1	93.103	29	2	0	2	88	57	85	5.9e-08	57.8
TRINITY_DN206414_c0_g1_i1	TRINITY_DN206414_c0_g1_	XP_022829636.1 uncharacterized protein LOC111358644 isoform X2 [Spodoptera litura]	XP_022829636.1	93.103	29	2	0	637	551	49	77	3.68e-09	60.5
TRINITY_DN206434_c0_g1_i1	TRINITY_DN206434_c0_g1_	JAT83242.1 hypothetical protein g.8357 [Pectinophora gossypiella]	JAT83242.1	61.039	77	30	0	97	327	1	77	4.58e-28	108
TRINITY_DN206452_c0_g1_i1	TRINITY_DN206452_c0_g1_	XP_026728900.1 dihydropyrimidine dehydrogenase [NADP(+)] [Trichoplusia ni]	XP_026728900.1	100	22	0	0	35	100	947	968	1.43e-07	55.8
TRINITY_DN206416_c0_g1_i1	TRINITY_DN206416_c0_g1_	PCG73165.1 hypothetical protein B5V51_15076 [Heliothis virescens]	PCG73165.1	43.662	71	39	1	410	201	364	434	1.01e-19	60.5
TRINITY_DN206496_c0_g1_i1	TRINITY_DN206496_c0_g1_	KRT81694.1 ribosomal protein, partial [Oryctes borbonicus]	KRT81694.1	53.731	67	31	0	2	202	11	77	2.02e-12	68.9
TRINITY_DN206410_c0_g1_i1	TRINITY_DN206410_c0_g1_	JAS12185.1 hypothetical protein g.34421 [Clastoptera arizonana]	JAS12185.1	39.56	91	47	3	23	283	783	869	6.11e-07	52.8
TRINITY_DN206487_c0_g1_i1	TRINITY_DN206487_c0_g1_	ALC43182.1 Pgm [Drosophila busckii]	ALC43182.1	51.938	129	58	1	45	431	3	127	5.99e-39	144
TRINITY_DN206491_c0_g1_i1	TRINITY_DN206491_c0_g1_	XP_022821324.1 ABC transporter A family member 3-like [Spodoptera litura]	XP_022821324.1	77.632	76	17	0	818	1045	1414	1489	2.28e-27	122
TRINITY_DN227611_c0_g1_i1	TRINITY_DN227611_c0_g1_	PZC81887.1 hypothetical protein B5X24_HaOG211900 [Helicoverpa armigera]	PZC81887.1	73.874	111	29	0	15	347	1	111	7.49e-56	182
TRINITY_DN227613_c0_g1_i1	TRINITY_DN227613_c0_g1_	PZC76890.1 hypothetical protein B5X24_HaOG204029 [Helicoverpa armigera]	PZC76890.1	48.718	39	20	0	504	620	5	43	4.03e-06	50.4
TRINITY_DN227610_c0_g1_i1	TRINITY_DN227610_c0_g1_	XP_013142705.1 PREDICTED: C-terminal-binding protein [Papilio polytes]	XP_013142705.1	90.323	31	3	0	94	2	221	251	5.83e-12	68.9
TRINITY_DN227608_c0_g1_i1	TRINITY_DN227608_c0_g1_	XP_008561209.1 PREDICTED: disintegrin and metalloproteinase domain-containing protein 10 [Microplitis demolitor]	XP_008561209.1	95.833	24	1	0	236	307	712	735	7.46e-08	55.5
TRINITY_DN227627_c0_g1_i1	TRINITY_DN227627_c0_g1_	XP_022828766.1 uncharacterized protein LOC111358095 [Spodoptera litura]	XP_022828766.1	98.913	92	1	0	318	43	203	294	6.94e-49	163
TRINITY_DN227601_c0_g1_i1	TRINITY_DN227601_c0_g1_	XP_022823520.1 uncharacterized protein LOC111354335 [Spodoptera litura]	XP_022823520.1	80.769	26	5	0	80	3	299	324	4.24e-08	54.7
TRINITY_DN227615_c0_g1_i1	TRINITY_DN227615_c0_g1_	XP_018028772.1 PREDICTED: hippurate hydrolase-like [Hyalella azteca]	XP_018028772.1	46.847	111	58	1	338	6	79	188	2.47e-27	107
TRINITY_DN216096_c0_g1_i1	TRINITY_DN216096_c0_g1_	XP_026325193.1 uncharacterized protein LOC113234138 [Hyposmocoma kahamanoa]	XP_026325193.1	61.224	49	17	1	211	65	76	122	8.14e-08	55.1
TRINITY_DN216095_c0_g1_i1	TRINITY_DN216095_c0_g1_	PZC86444.1 hypothetical protein B5X24_HaOG209163 [Helicoverpa armigera]	PZC86444.1	72.222	108	30	0	2	325	110	217	5.53e-52	172
TRINITY_DN216039_c0_g1_i1	TRINITY_DN216039_c0_g1_	XP_022814165.1 uncharacterized protein LOC111347976 [Spodoptera litura]	XP_022814165.1	92.079	101	8	0	364	62	66	166	3.89e-61	191
TRINITY_DN216061_c0_g1_i1	TRINITY_DN216061_c0_g1_	XP_022822031.1 multidrug resistance-associated protein 4-like isoform X1 [Spodoptera litura]	XP_022822031.1	81.579	38	5	1	3	116	773	808	2.22e-10	63.9
TRINITY_DN216055_c0_g1_i1	TRINITY_DN216055_c0_g1_	XP_018321137.1 pre-mRNA-processing-splicing factor 8 [Agrilus planipennis]	XP_018321137.1	100	28	0	0	2	85	1653	1680	4.23e-09	62.8
TRINITY_DN216003_c0_g1_i1	TRINITY_DN216003_c0_g1_	PCG72138.1 hypothetical protein B5V51_1129 [Heliothis virescens]	PCG72138.1	89.189	74	8	0	1	222	1749	1822	2.22e-37	139
TRINITY_DN216067_c0_g1_i1	TRINITY_DN216067_c0_g1_	XP_022832903.1 exosome component 10 isoform X2 [Spodoptera litura]	XP_022832903.1	96.154	26	1	0	351	428	586	611	9.46e-07	53.9
TRINITY_DN216023_c0_g1_i1	TRINITY_DN216023_c0_g1_	XP_022822604.1 uncharacterized protein LOC111353712 [Spodoptera litura]	XP_022822604.1	95.652	23	1	0	2	70	416	438	9.61e-06	50.1
TRINITY_DN216056_c0_g1_i1	TRINITY_DN216056_c0_g1_	KPJ00611.1 UDP-N-acetylglucosamine--peptide N-acetylglucosaminyltransferase 110 kDa subunit [Papilio xuthus]	KPJ00611.1	90.625	32	3	0	803	898	707	738	1.48e-09	66.6
TRINITY_DN216085_c0_g1_i1	TRINITY_DN216085_c0_g1_	XP_026731787.1 AT-rich interactive domain-containing protein 5B-like [Trichoplusia ni]	XP_026731787.1	93.103	29	2	0	1	87	64	92	2.25e-10	59.7
TRINITY_DN216013_c0_g1_i1	TRINITY_DN216013_c0_g1_	XP_013786322.1 60S ribosomal protein L8 [Limulus polyphemus]	XP_013786322.1	73.427	143	38	0	8	436	1	143	7.27e-77	234
TRINITY_DN207431_c0_g1_i1	TRINITY_DN207431_c0_g1_	OXA52479.1 Ankyrin repeat domain-containing protein 50 [Folsomia candida]	OXA52479.1	47.17	53	28	0	11	169	1074	1126	3.36e-07	53.9
TRINITY_DN207456_c0_g1_i1	TRINITY_DN207456_c0_g1_	LAA03169.1 peptidyl-prolyl cis-trans isomerase FKBP4, partial [Parasteatoda tepidariorum]	LAA03169.1	34.043	94	45	1	56	286	195	288	1.75e-07	56.6
TRINITY_DN207500_c0_g1_i1	TRINITY_DN207500_c0_g1_	AEO33520.1 hypothetical protein, partial [Amblyomma maculatum]	AEO33520.1	41.304	138	75	3	108	518	211	343	4.36e-23	102
TRINITY_DN207496_c0_g1_i1	TRINITY_DN207496_c0_g1_	AEO34827.1 hypothetical protein [Amblyomma maculatum]	AEO34827.1	51.282	78	38	0	36	269	2	79	1.29e-17	78.2
TRINITY_DN207483_c0_g1_i1	TRINITY_DN207483_c0_g1_	JAN75085.1 Argininosuccinate synthase-like protein, partial [Daphnia magna]	JAN75085.1	91.765	85	7	0	255	1	1	85	1.41e-52	167
TRINITY_DN207430_c0_g1_i1	TRINITY_DN207430_c0_g1_	XP_022819329.1 uncharacterized protein LOC111351575 [Spodoptera litura]	XP_022819329.1	100	29	0	0	478	392	109	137	1.9e-08	59.7
TRINITY_DN207459_c0_g1_i1	TRINITY_DN207459_c0_g1_	PCG69058.1 hypothetical protein B5V51_4554 [Heliothis virescens]	PCG69058.1	91.176	34	3	0	2	103	923	956	2.13e-09	65.1
TRINITY_DN207419_c0_g1_i1	TRINITY_DN207419_c0_g1_	KRT79148.1 hypothetical protein AMK59_7903 [Oryctes borbonicus]	KRT79148.1	70.297	101	30	0	303	1	185	285	4.4e-43	150
TRINITY_DN207437_c0_g1_i1	TRINITY_DN207437_c0_g1_	XP_022827762.1 UDP-N-acetylglucosamine--peptide N-acetylglucosaminyltransferase 110 kDa subunit isoform X2 [Spodoptera litura]	XP_022827762.1	100	27	0	0	1	81	692	718	2.88e-09	61.2
TRINITY_DN207447_c0_g1_i1	TRINITY_DN207447_c0_g1_	XP_015925192.1 small subunit processome component 20 homolog [Parasteatoda tepidariorum]	XP_015925192.1	36.667	90	57	0	271	2	2091	2180	6.14e-12	66.6
TRINITY_DN207404_c0_g1_i1	TRINITY_DN207404_c0_g1_	XP_006612971.1 PREDICTED: cytochrome c-like [Apis dorsata]	XP_006612971.1	47.436	78	40	1	233	3	5	82	8.76e-22	87.4
TRINITY_DN207464_c0_g1_i1	TRINITY_DN207464_c0_g1_	JAN00918.1 putative Neutral alpha-glucosidase C [Daphnia magna]	JAN00918.1	71.823	181	51	0	1	543	60	240	4.05e-93	283
TRINITY_DN207428_c0_g1_i1	TRINITY_DN207428_c0_g1_	PCG80497.1 hypothetical protein B5V51_7058 [Heliothis virescens]	PCG80497.1	66.667	93	29	1	457	185	145	237	2.09e-44	134
TRINITY_DN207451_c0_g1_i1	TRINITY_DN207451_c0_g1_	PCG70221.1 hypothetical protein B5V51_3247 [Heliothis virescens]	PCG70221.1	86.207	29	4	0	87	1	211	239	6.77e-09	60.8
TRINITY_DN207479_c0_g1_i1	TRINITY_DN207479_c0_g1_	XP_022823073.1 uncharacterized protein LOC111354035 [Spodoptera litura]	XP_022823073.1	92	25	2	0	75	1	365	389	2.96e-07	53.5
TRINITY_DN201032_c0_g1_i1	TRINITY_DN201032_c0_g1_	XP_022821646.1 trypsin, alkaline C-like [Spodoptera litura]	XP_022821646.1	91.051	257	23	0	432	1202	1	257	2.79e-168	483
TRINITY_DN201031_c0_g1_i1	TRINITY_DN201031_c0_g1_	XP_022838049.1 zinc finger protein 271-like [Spodoptera litura]	XP_022838049.1	94.253	957	48	2	3825	976	19	975	0	1788
TRINITY_DN201044_c0_g1_i1	TRINITY_DN201044_c0_g1_	XP_022830807.1 glucose dehydrogenase [FAD, quinone]-like [Spodoptera litura]	XP_022830807.1	88.254	613	72	0	929	2767	1	613	0	1074
TRINITY_DN201076_c0_g1_i1	TRINITY_DN201076_c0_g1_	AXY04245.1 corazonin [Spodoptera exigua]	AXY04245.1	100	103	0	0	176	484	1	103	1.49e-68	216
TRINITY_DN201015_c0_g1_i1	TRINITY_DN201015_c0_g1_	PNF33628.1 Methyltransferase-like protein 2-A [Cryptotermes secundus]	PNF33628.1	75.862	29	7	0	179	93	291	319	5.89e-06	50.4
TRINITY_DN201045_c0_g1_i1	TRINITY_DN201045_c0_g1_	XP_022829733.1 dynamin-1-like protein isoform X5 [Spodoptera litura]	XP_022829733.1	100	25	0	0	443	369	235	259	1.41e-06	53.5
TRINITY_DN201098_c0_g1_i1	TRINITY_DN201098_c0_g1_	PZC87102.1 hypothetical protein B5X24_HaOG201338 [Helicoverpa armigera]	PZC87102.1	70.588	34	10	0	13	114	287	320	5.4e-06	53.5
TRINITY_DN201092_c0_g1_i1	TRINITY_DN201092_c0_g1_	WP_033693689.1 MULTISPECIES: Mob protein [Bacteria]	WP_033693689.1	47.131	244	109	4	7062	6331	1	224	9.4e-60	220
TRINITY_DN201071_c0_g1_i1	TRINITY_DN201071_c0_g1_	XP_022837821.1 CBP80/20-dependent translation initiation factor isoform X3 [Spodoptera litura]	XP_022837821.1	100	28	0	0	1380	1297	130	157	3.05e-07	60.5
TRINITY_DN201074_c0_g1_i1	TRINITY_DN201074_c0_g1_	XP_022827028.1 ATP-dependent DNA helicase PIF1-like [Spodoptera litura]	XP_022827028.1	98.75	160	2	0	2	481	27	186	1.24e-112	330
TRINITY_DN201051_c0_g1_i1	TRINITY_DN201051_c0_g1_	XP_022816544.1 endocuticle structural glycoprotein SgAbd-2-like [Spodoptera litura]	XP_022816544.1	99.242	132	1	0	689	294	1	132	1.74e-66	209
TRINITY_DN201047_c0_g1_i1	TRINITY_DN201047_c0_g1_	XP_022823661.1 aquaporin AQPAe.a [Spodoptera litura]	XP_022823661.1	48.75	80	24	3	130	327	22	98	7.18e-09	58.2
TRINITY_DN201012_c0_g1_i1	TRINITY_DN201012_c0_g1_	XP_022822869.1 uncharacterized protein LOC111353896 [Spodoptera litura]	XP_022822869.1	97.533	527	13	0	2613	1033	15	541	0	1089
TRINITY_DN201023_c0_g1_i1	TRINITY_DN201023_c0_g1_	XP_014210499.1 elongation factor Tu, mitochondrial [Copidosoma floridanum]	XP_014210499.1	68.282	227	71	1	27	707	57	282	9.51e-103	312
TRINITY_DN201095_c0_g1_i1	TRINITY_DN201095_c0_g1_	XP_022828711.1 23 kDa integral membrane protein-like [Spodoptera litura]	XP_022828711.1	96.958	263	8	0	458	1246	1	263	1.08e-157	470
TRINITY_DN201085_c0_g1_i1	TRINITY_DN201085_c0_g1_	XP_022823779.1 toll-interacting protein B-like [Spodoptera litura]	XP_022823779.1	98.175	274	5	0	1210	389	1	274	1.13e-175	498
TRINITY_DN201001_c0_g1_i1	TRINITY_DN201001_c0_g1_	XP_022824217.1 uncharacterized protein LOC111354832 [Spodoptera litura]	XP_022824217.1	89.286	28	3	0	542	459	169	196	5.83e-07	55.1
TRINITY_DN201066_c0_g1_i1	TRINITY_DN201066_c0_g1_	XP_021200354.1 39S ribosomal protein L42, mitochondrial [Helicoverpa armigera]	XP_021200354.1	82.456	114	20	0	193	534	1	114	2.39e-64	204
TRINITY_DN201002_c0_g1_i1	TRINITY_DN201002_c0_g1_	XP_022831029.1 uncharacterized protein LOC111359662 [Spodoptera litura]	XP_022831029.1	88.406	138	16	0	415	2	305	442	4.35e-83	261
TRINITY_DN201063_c0_g1_i1	TRINITY_DN201063_c0_g1_	XP_022837695.1 beta-hexosaminidase subunit beta-like [Spodoptera litura]	XP_022837695.1	92.043	553	44	0	229	1887	1	553	0	1079
TRINITY_DN201056_c0_g1_i1	TRINITY_DN201056_c0_g1_	XP_023215722.1 estradiol 17-beta-dehydrogenase 8-like [Centruroides sculpturatus]	XP_023215722.1	62.281	114	43	0	359	18	35	148	4.59e-47	154
TRINITY_DN211395_c0_g1_i1	TRINITY_DN211395_c0_g1_	XP_013198443.1 PREDICTED: uncharacterized protein LOC106141309, partial [Amyelois transitella]	XP_013198443.1	56.842	95	39	1	12	290	445	539	3.14e-24	101
TRINITY_DN211335_c0_g1_i1	TRINITY_DN211335_c0_g1_	XP_019763917.1 PREDICTED: E3 ubiquitin-protein ligase MARCH3-like [Dendroctonus ponderosae]	XP_019763917.1	44	50	28	0	305	156	13	62	1.6e-08	57.8
TRINITY_DN211305_c0_g1_i1	TRINITY_DN211305_c0_g1_	AEO33039.1 hypothetical protein, partial [Amblyomma maculatum]	AEO33039.1	50	100	47	3	2	298	11	108	1.06e-16	80.9
TRINITY_DN211334_c0_g1_i1	TRINITY_DN211334_c0_g1_	XP_021189647.1 E3 ubiquitin-protein ligase RBBP6 isoform X2 [Helicoverpa armigera]	XP_021189647.1	96.154	26	1	0	3	80	1225	1250	4.7e-09	60.5
TRINITY_DN211381_c0_g1_i1	TRINITY_DN211381_c0_g1_	XP_022823193.1 uncharacterized protein LOC111354134, partial [Spodoptera litura]	XP_022823193.1	58.621	58	24	0	382	209	145	202	2.54e-13	70.1
TRINITY_DN211338_c0_g1_i1	TRINITY_DN211338_c0_g1_	XP_012544942.2 LOW QUALITY PROTEIN: uncharacterized protein LOC101741607, partial [Bombyx mori]	XP_012544942.2	65.217	46	16	0	1	138	222	267	5.35e-11	63.2
TRINITY_DN211325_c0_g1_i1	TRINITY_DN211325_c0_g1_	JAT21878.1 hypothetical protein g.10743, partial [Graphocephala atropunctata]	JAT21878.1	60.87	46	13	2	128	6	73	118	5.2e-06	48.9
TRINITY_DN211365_c0_g1_i1	TRINITY_DN211365_c0_g1_	XP_026324448.1 uncharacterized protein LOC113233541 [Hyposmocoma kahamanoa]	XP_026324448.1	53.704	54	25	0	219	380	653	706	5.52e-11	65.5
TRINITY_DN211369_c0_g1_i1	TRINITY_DN211369_c0_g1_	XP_022834280.1 uncharacterized protein LOC111362017 isoform X2 [Spodoptera litura]	XP_022834280.1	55.172	58	22	2	17	190	227	280	2.39e-07	55.5
TRINITY_DN211304_c0_g1_i1	TRINITY_DN211304_c0_g1_	PZC80953.1 hypothetical protein B5X24_HaOG213722 [Helicoverpa armigera]	PZC80953.1	84	25	4	0	434	508	44	68	5.19e-07	52
TRINITY_DN211382_c0_g1_i1	TRINITY_DN211382_c0_g1_	XP_022183810.1 acyl carrier protein, mitochondrial [Nilaparvata lugens]	XP_022183810.1	48.421	95	48	1	450	169	52	146	1.1e-21	91.3
TRINITY_DN211344_c0_g1_i1	TRINITY_DN211344_c0_g1_	XP_022837495.1 uncharacterized protein LOC111364718 [Spodoptera litura]	XP_022837495.1	81.818	33	6	0	101	3	291	323	1.28e-09	64.7
TRINITY_DN211386_c0_g1_i1	TRINITY_DN211386_c0_g1_	XP_017066324.1 PREDICTED: vanillate O-demethylase oxidoreductase-like, partial [Drosophila eugracilis]	XP_017066324.1	46.429	56	30	0	6	173	93	148	6.24e-11	60.8
TRINITY_DN211399_c0_g1_i1	TRINITY_DN211399_c0_g1_	KPI93258.1 Parafibromin [Papilio xuthus]	KPI93258.1	100	27	0	0	2	82	483	509	1.36e-11	68.2
TRINITY_DN219942_c0_g1_i1	TRINITY_DN219942_c0_g1_	XP_011547763.1 PREDICTED: uncharacterized protein LOC105379985 [Plutella xylostella]	XP_011547763.1	64.773	88	31	0	264	1	25	112	2.92e-32	119
TRINITY_DN219920_c0_g1_i1	TRINITY_DN219920_c0_g1_	KPI94037.1 Early growth response protein 1 [Papilio xuthus]	KPI94037.1	47.887	71	27	2	526	714	47	115	4.45e-06	54.3
TRINITY_DN219906_c0_g1_i1	TRINITY_DN219906_c0_g1_	XP_022814451.1 ATP-binding cassette sub-family G member 4-like [Spodoptera litura]	XP_022814451.1	100	24	0	0	1	72	217	240	7.13e-07	56.6
TRINITY_DN219998_c0_g1_i1	TRINITY_DN219998_c0_g1_	PCG76808.1 hypothetical protein B5V51_8656 [Heliothis virescens]	PCG76808.1	95.833	24	1	0	73	2	271	294	4.93e-07	53.1
TRINITY_DN219924_c0_g1_i1	TRINITY_DN219924_c0_g1_	XP_022828542.1 protein takeout-like [Spodoptera litura]	XP_022828542.1	96.25	80	3	0	55	294	163	242	2.4e-49	163
TRINITY_DN219941_c0_g1_i1	TRINITY_DN219941_c0_g1_	RVE48241.1 hypothetical protein evm_007098 [Chilo suppressalis]	RVE48241.1	71.875	64	18	0	325	516	1	64	7.82e-25	103
TRINITY_DN219974_c0_g1_i1	TRINITY_DN219974_c0_g1_	JAA77995.1 endonuclease and reverse transcriptase-like protein, partial [Pararge aegeria]	JAA77995.1	39.326	89	50	2	430	693	89	174	3.92e-07	56.2
TRINITY_DN219985_c0_g1_i1	TRINITY_DN219985_c0_g1_	EFX76464.1 hypothetical protein DAPPUDRAFT_55159, partial [Daphnia pulex]	EFX76464.1	58	100	42	0	305	6	9	108	3.94e-40	135
TRINITY_DN219903_c0_g1_i1	TRINITY_DN219903_c0_g1_	JAI54881.1 putative fkbp-type peptidyl-prolyl cis-trans isomerase, partial [Rhodnius neglectus]	JAI54881.1	34.545	110	71	1	443	117	320	429	1.88e-13	73.6
TRINITY_DN219963_c0_g1_i1	TRINITY_DN219963_c0_g1_	PZC80069.1 hypothetical protein B5X24_HaOG215410 [Helicoverpa armigera]	PZC80069.1	82.857	35	6	0	320	424	272	306	4.55e-11	66.2
TRINITY_DN219918_c0_g1_i1	TRINITY_DN219918_c0_g1_	AEO32195.1 hypothetical protein, partial [Amblyomma maculatum]	AEO32195.1	96.552	29	1	0	87	1	1	29	9.13e-11	61.2
TRINITY_DN219916_c0_g1_i1	TRINITY_DN219916_c0_g1_	JAB72871.1 putative prc1 complex, partial [Ixodes ricinus]	JAB72871.1	76.119	67	16	0	10	210	28	94	1.96e-31	112
TRINITY_DN200105_c0_g1_i1	TRINITY_DN200105_c0_g1_	XP_023339576.1 acetoacetyl-CoA synthetase-like isoform X1 [Eurytemora affinis]	XP_023339576.1	40.625	96	51	4	281	6	10	103	3.23e-15	75.9
TRINITY_DN200119_c0_g1_i1	TRINITY_DN200119_c0_g1_	XP_022832537.1 gelsolin-like isoform X2 [Spodoptera litura]	XP_022832537.1	90.691	376	35	0	1387	260	1	376	0	685
TRINITY_DN200178_c0_g1_i1	TRINITY_DN200178_c0_g1_	XP_022828713.1 zinc finger protein 62 homolog [Spodoptera litura]	XP_022828713.1	86.207	29	4	0	488	402	61	89	1.32e-06	54.3
TRINITY_DN200147_c0_g1_i1	TRINITY_DN200147_c0_g1_	XP_022819061.1 uncharacterized protein LOC111351377 [Spodoptera litura]	XP_022819061.1	80	65	13	0	363	169	421	485	3.97e-31	122
TRINITY_DN200129_c0_g1_i1	TRINITY_DN200129_c0_g1_	XP_022829091.1 DEAD-box helicase Dbp80 [Spodoptera litura]	XP_022829091.1	98.712	466	6	0	212	1609	1	466	0	961
TRINITY_DN200157_c0_g1_i1	TRINITY_DN200157_c0_g1_	XP_022825030.1 MICOS complex subunit MIC13 homolog QIL1 [Spodoptera litura]	XP_022825030.1	94.215	121	7	0	459	97	1	121	3.73e-80	240
TRINITY_DN200114_c0_g1_i1	TRINITY_DN200114_c0_g1_	XP_022815078.1 uncharacterized protein LOC111348627 [Spodoptera litura]	XP_022815078.1	96.552	116	4	0	838	491	1	116	1.54e-73	227
TRINITY_DN200154_c0_g1_i1	TRINITY_DN200154_c0_g1_	XP_022826555.1 ELAV-like protein 1 [Spodoptera litura]	XP_022826555.1	99.734	376	1	0	886	2013	1	376	0	655
TRINITY_DN200191_c0_g1_i1	TRINITY_DN200191_c0_g1_	XP_021181144.1 26S proteasome non-ATPase regulatory subunit 8 [Helicoverpa armigera]	XP_021181144.1	98.507	268	4	0	296	1099	1	268	1.41e-176	505
TRINITY_DN200152_c0_g1_i1	TRINITY_DN200152_c0_g1_	XP_022831680.1 trypsin 5G1-like [Spodoptera litura]	XP_022831680.1	92.188	256	20	0	91	858	1	256	1.14e-173	488
TRINITY_DN200188_c0_g1_i1	TRINITY_DN200188_c0_g1_	RWS16261.1 guanine nucleotide-binding protein G(I)/G(S)/G(O) subunit gamma-12-like protein [Dinothrombium tinctorium]	RWS16261.1	44.828	58	32	0	65	238	3	60	5.96e-09	57.4
TRINITY_DN200106_c0_g1_i1	TRINITY_DN200106_c0_g1_	XP_002401716.1 thioredoxin, putative [Ixodes scapularis]	XP_002401716.1	47.059	51	27	0	15	167	55	105	1.69e-09	56.2
TRINITY_DN200182_c0_g1_i1	TRINITY_DN200182_c0_g1_	XP_022826073.1 WD repeat-containing protein 36 [Spodoptera litura]	XP_022826073.1	98.094	892	17	0	203	2878	1	892	0	1767
TRINITY_DN200127_c0_g1_i1	TRINITY_DN200127_c0_g1_	BAB86850.1 alpha-tubulin [Bombyx mori]	BAB86850.1	100	358	0	0	1076	3	1	358	0	724
TRINITY_DN200122_c0_g1_i1	TRINITY_DN200122_c0_g1_	XP_022822512.1 small integral membrane protein 8 [Spodoptera litura]	XP_022822512.1	92.941	85	6	0	292	546	1	85	3.5e-50	169
TRINITY_DN200120_c0_g1_i1	TRINITY_DN200120_c0_g1_	XP_021187141.1 ATP-binding cassette sub-family G member 4-like isoform X1 [Helicoverpa armigera]	XP_021187141.1	98.013	755	15	0	182	2446	10	764	0	1485
TRINITY_DN200153_c0_g1_i1	TRINITY_DN200153_c0_g1_	XP_022826133.1 high-affinity choline transporter 1 [Spodoptera litura]	XP_022826133.1	99.158	594	5	0	575	2356	1	594	0	1073
TRINITY_DN200133_c0_g1_i1	TRINITY_DN200133_c0_g1_	XP_022819715.1 BMP-binding endothelial regulator protein isoform X1 [Spodoptera litura]	XP_022819715.1	98.457	648	10	0	3677	1734	22	669	0	1269
TRINITY_DN200109_c0_g1_i1	TRINITY_DN200109_c0_g1_	LAB73926.1 RNA polymerase Rpb3/Rpb11 dimerization domain containing protein, partial [Hirondellea gigas]	LAB73926.1	29.915	117	73	3	614	270	115	224	2.73e-06	53.5
TRINITY_DN200143_c0_g1_i3	TRINITY_DN200143_c0_g1_	XP_022831486.1 phosphoglycerate mutase 1 [Spodoptera litura]	XP_022831486.1	98.431	255	4	0	1078	314	1	255	0	526
TRINITY_DN200172_c0_g1_i3	TRINITY_DN200172_c0_g1_	JAG49562.1 hypothetical protein, partial [Lygus hesperus]	JAG49562.1	95.652	138	6	0	714	301	1	138	2.61e-95	284
TRINITY_DN200126_c0_g1_i1	TRINITY_DN200126_c0_g1_	KPM04968.1 peptidyl-prolyl cis-trans isomerase FKBP4-like protein [Sarcoptes scabiei]	KPM04968.1	50	70	32	2	211	8	114	182	6.11e-14	71.2
TRINITY_DN200123_c0_g1_i1	TRINITY_DN200123_c0_g1_	XP_022830268.1 selenium-binding protein 1-A [Spodoptera litura]	XP_022830268.1	99.16	476	4	0	588	2015	1	476	0	952
TRINITY_DN200139_c0_g1_i1	TRINITY_DN200139_c0_g1_	XP_022814884.1 hrp65 protein-like [Spodoptera litura]	XP_022814884.1	100	28	0	0	306	389	36	63	5.36e-09	63.2
TRINITY_DN200171_c3_g1_i1	TRINITY_DN200171_c3_g1_	XP_022814064.1 O-acyltransferase like protein-like [Spodoptera litura]	XP_022814064.1	83.245	758	116	4	621	2885	1	750	0	1186
TRINITY_DN200171_c4_g1_i1	TRINITY_DN200171_c4_g1_	PZC76890.1 hypothetical protein B5X24_HaOG204029 [Helicoverpa armigera]	PZC76890.1	50.909	55	23	1	4	168	6	56	1.29e-10	58.2
TRINITY_DN200189_c0_g1_i1	TRINITY_DN200189_c0_g1_	XP_022830777.1 15-hydroxyprostaglandin dehydrogenase [NAD(+)]-like [Spodoptera litura]	XP_022830777.1	91.6	250	21	0	593	1342	1	250	3.19e-164	478
TRINITY_DN200151_c0_g1_i1	TRINITY_DN200151_c0_g1_	sp|Q2RM72.1|RS6_MOOTA RecName: Full=30S ribosomal protein S6	sp|Q2RM72.1|RS6_MOOTA	31.25	96	57	1	395	108	1	87	6.06e-06	49.7
TRINITY_DN200163_c0_g1_i1	TRINITY_DN200163_c0_g1_	XP_022818486.1 ceramide glucosyltransferase [Spodoptera litura]	XP_022818486.1	99.244	397	3	0	510	1700	1	397	0	756
TRINITY_DN200117_c0_g1_i1	TRINITY_DN200117_c0_g1_	EAA01351.5 AGAP001595-PA [Anopheles gambiae str. PEST]	EAA01351.5	65.385	52	18	0	410	255	3	54	8.48e-17	75.5
TRINITY_DN200174_c0_g1_i1	TRINITY_DN200174_c0_g1_	XP_022814665.1 zinc finger CCHC domain-containing protein 24-like [Spodoptera litura]	XP_022814665.1	86.364	88	12	0	1065	802	1	88	7.13e-49	166
TRINITY_DN200118_c0_g1_i1	TRINITY_DN200118_c0_g1_	PCG73769.1 hypothetical protein B5V51_14439 [Heliothis virescens]	PCG73769.1	94.718	284	15	0	553	1404	1	284	0	568
TRINITY_DN200150_c0_g1_i1	TRINITY_DN200150_c0_g1_	AIL27424.1 gelsolin, partial [Urocerus cressoni]	AIL27424.1	58.182	55	23	0	167	3	98	152	4.19e-15	71.2
TRINITY_DN200113_c0_g1_i1	TRINITY_DN200113_c0_g1_	XP_022816514.1 high mobility group protein HMG-I/HMG-Y-like [Spodoptera litura]	XP_022816514.1	98.99	99	1	0	294	590	1	99	2.62e-34	131
TRINITY_DN200186_c0_g1_i1	TRINITY_DN200186_c0_g1_	XP_022814691.1 T-complex protein 1 subunit delta isoform X1 [Spodoptera litura]	XP_022814691.1	99.261	541	4	0	171	1793	1	541	0	956
TRINITY_DN200144_c0_g1_i1	TRINITY_DN200144_c0_g1_	ASO98022.1 cytochrome p450 CYP332A1 [Spodoptera exigua]	ASO98022.1	99.387	489	3	0	384	1850	1	489	0	986
TRINITY_DN200164_c0_g1_i1	TRINITY_DN200164_c0_g1_	XP_022827754.1 mitochondrial proton/calcium exchanger protein [Spodoptera litura]	XP_022827754.1	95.778	758	32	0	154	2427	1	758	0	1228
TRINITY_DN200179_c1_g1_i1	TRINITY_DN200179_c1_g1_	AIH07603.1 microsomal glutathione S-transferase 1-1 [Spodoptera litura]	AIH07603.1	94.04	151	9	0	280	732	1	151	1.02e-90	272
TRINITY_DN200110_c0_g1_i2	TRINITY_DN200110_c0_g1_	XP_022815966.1 opsin-1-like [Spodoptera litura]	XP_022815966.1	98.421	380	6	0	1590	451	1	380	0	776
TRINITY_DN200195_c0_g1_i1	TRINITY_DN200195_c0_g1_	XP_022818999.1 putative pre-mRNA-splicing factor ATP-dependent RNA helicase PRP1 isoform X1 [Spodoptera litura]	XP_022818999.1	99.864	736	1	0	279	2486	1	736	0	1431
TRINITY_DN200138_c0_g1_i1	TRINITY_DN200138_c0_g1_	XP_022828486.1 protein obstructor-E-like [Spodoptera litura]	XP_022828486.1	98.246	228	4	0	1429	746	1	228	6.21e-163	469
TRINITY_DN200121_c0_g1_i1	TRINITY_DN200121_c0_g1_	XP_022837166.1 reticulocyte-binding protein 2-like [Spodoptera litura]	XP_022837166.1	49.286	140	58	4	429	49	361	500	3.96e-25	106
TRINITY_DN200149_c0_g1_i1	TRINITY_DN200149_c0_g1_	XP_022831945.1 uncharacterized protein LOC111360282 [Spodoptera litura]	XP_022831945.1	64.474	76	24	1	179	406	68	140	1.73e-11	65.9
TRINITY_DN200131_c0_g1_i1	TRINITY_DN200131_c0_g1_	XP_026745116.1 dystrophin-like, partial [Trichoplusia ni]	XP_026745116.1	70.256	743	194	6	394	2553	50	788	0	863
TRINITY_DN200180_c0_g1_i1	TRINITY_DN200180_c0_g1_	AIK27006.1 aminopeptidase N6 [Spodoptera exigua]	AIK27006.1	99.164	957	8	0	166	3036	1	957	0	1894
TRINITY_DN205558_c0_g1_i1	TRINITY_DN205558_c0_g1_	ASO98047.1 cytochrome p450 CYP367A1 [Spodoptera exigua]	ASO98047.1	93.333	30	2	0	92	3	434	463	1.3e-08	58.2
TRINITY_DN205550_c0_g1_i1	TRINITY_DN205550_c0_g1_	JAA90400.1 putative tribbles-like protein, partial [Pararge aegeria]	JAA90400.1	100	25	0	0	1	75	33	57	7.33e-07	52.8
TRINITY_DN205585_c0_g1_i1	TRINITY_DN205585_c0_g1_	XP_022816766.1 folliculin-interacting protein 2 isoform X3 [Spodoptera litura]	XP_022816766.1	83.333	30	5	0	329	418	882	911	3.38e-08	58.2
TRINITY_DN205511_c0_g1_i2	TRINITY_DN205511_c0_g1_	XP_022825795.1 glutathione S-transferase 1-1-like [Spodoptera litura]	XP_022825795.1	89.286	28	3	0	425	342	21	48	5.32e-07	53.9
TRINITY_DN205531_c0_g1_i1	TRINITY_DN205531_c0_g1_	XP_022821215.1 kynurenine--oxoglutarate transaminase 3 isoform X2 [Spodoptera litura]	XP_022821215.1	100	27	0	0	456	376	298	324	7.21e-11	66.2
TRINITY_DN205595_c0_g1_i1	TRINITY_DN205595_c0_g1_	JAN01034.1 Eukaryotic initiation factor 4A-II [Daphnia magna]	JAN01034.1	98.551	69	1	0	3	209	336	404	5.92e-29	112
TRINITY_DN205548_c0_g1_i1	TRINITY_DN205548_c0_g1_	XP_022824116.1 uncharacterized protein LOC111354772 [Spodoptera litura]	XP_022824116.1	92.337	261	20	0	1280	498	1	261	7.45e-161	466
TRINITY_DN205587_c0_g1_i1	TRINITY_DN205587_c0_g1_	XP_022827453.1 muscle segmentation homeobox-like [Spodoptera litura]	XP_022827453.1	99.145	117	1	0	794	444	218	334	1e-62	207
TRINITY_DN205549_c0_g1_i1	TRINITY_DN205549_c0_g1_	XP_022838105.1 odorant receptor Or1-like [Spodoptera litura]	XP_022838105.1	90.476	84	8	0	2	253	6	89	1.34e-47	161
TRINITY_DN205568_c0_g1_i1	TRINITY_DN205568_c0_g1_	XP_018903620.1 PREDICTED: RING finger and CHY zinc finger domain-containing protein 1 [Bemisia tabaci]	XP_018903620.1	50.549	91	45	0	1	273	136	226	1.68e-22	94
TRINITY_DN205525_c0_g1_i1	TRINITY_DN205525_c0_g1_	XP_022814402.1 uncharacterized protein LOC111348128 isoform X2 [Spodoptera litura]	XP_022814402.1	94.915	59	3	0	1	177	209	267	1.46e-33	122
TRINITY_DN205537_c0_g1_i1	TRINITY_DN205537_c0_g1_	JAA88620.1 cyclin g, partial [Pararge aegeria]	JAA88620.1	67.568	37	8	1	100	2	42	78	1.62e-08	56.2
TRINITY_DN205583_c0_g1_i1	TRINITY_DN205583_c0_g1_	LAB68799.1 adenylate kinase [Hirondellea gigas]	LAB68799.1	54.369	103	42	2	2	295	58	160	8.78e-29	108
TRINITY_DN205571_c0_g1_i1	TRINITY_DN205571_c0_g1_	XP_012248080.1 serine/threonine-protein kinase mig-15-like [Bombus impatiens]	XP_012248080.1	62.5	48	18	0	229	86	12	59	1.3e-13	65.9
TRINITY_DN205573_c0_g1_i1	TRINITY_DN205573_c0_g1_	XP_022904992.1 esterase CG5412 [Onthophagus taurus]	XP_022904992.1	35.461	141	73	6	1	387	77	211	8.24e-15	75.5
TRINITY_DN205578_c0_g1_i1	TRINITY_DN205578_c0_g1_	AIH07591.1 glutathione S-transferase sigma 4 [Spodoptera litura]	AIH07591.1	85	40	6	0	120	1	94	133	3.73e-12	65.5
TRINITY_DN205506_c0_g1_i1	TRINITY_DN205506_c0_g1_	XP_022824786.1 uncharacterized family 31 glucosidase KIAA1161-like [Spodoptera litura]	XP_022824786.1	81.765	170	31	0	510	1	4	173	1.02e-96	299
TRINITY_DN205503_c0_g1_i1	TRINITY_DN205503_c0_g1_	JAP96699.1 Putative ATP-dependent Clp protease proteolytic subunit, mitochondrial [Lygus hesperus]	JAP96699.1	43.158	95	51	2	1	285	9	100	3.52e-15	72
TRINITY_DN205515_c0_g1_i1	TRINITY_DN205515_c0_g1_	JAI67551.1 hypothetical protein PF00227.22 [Scylla olivacea]	JAI67551.1	50	84	41	1	2	250	138	221	3.6e-21	94.7
TRINITY_DN224546_c0_g1_i1	TRINITY_DN224546_c0_g1_	XP_022832036.1 O-acyltransferase like protein-like [Spodoptera litura]	XP_022832036.1	92	25	2	0	344	270	456	480	4.31e-06	50.8
TRINITY_DN224526_c0_g1_i1	TRINITY_DN224526_c0_g1_	JAS69544.1 hypothetical protein g.32919, partial [Cuerna arida]	JAS69544.1	100	21	0	0	251	189	36	56	9.02e-07	51.6
TRINITY_DN224588_c0_g1_i1	TRINITY_DN224588_c0_g1_	XP_022831467.1 proclotting enzyme-like isoform X8 [Spodoptera litura]	XP_022831467.1	100	27	0	0	81	1	2	28	2.2e-08	57.4
TRINITY_DN224582_c0_g1_i1	TRINITY_DN224582_c0_g1_	PCG76546.1 hypothetical protein B5V51_9232 [Heliothis virescens]	PCG76546.1	48.544	103	51	1	233	541	53	153	4.27e-21	97.8
TRINITY_DN224562_c0_g1_i1	TRINITY_DN224562_c0_g1_	XP_013189074.1 PREDICTED: piggyBac transposable element-derived protein 4-like [Amyelois transitella]	XP_013189074.1	68	100	32	0	298	597	302	401	3.99e-34	133
TRINITY_DN224560_c0_g1_i1	TRINITY_DN224560_c0_g1_	XP_022814059.1 larval cuticle protein LCP-17-like [Spodoptera litura]	XP_022814059.1	86.207	29	4	0	89	3	100	128	1.85e-06	52.8
TRINITY_DN224574_c0_g1_i1	TRINITY_DN224574_c0_g1_	XP_022816489.1 protein abrupt-like [Spodoptera litura]	XP_022816489.1	100	24	0	0	1	72	256	279	5.98e-06	50.4
TRINITY_DN224534_c0_g1_i1	TRINITY_DN224534_c0_g1_	XP_022819310.1 uncharacterized protein LOC111351561 isoform X3 [Spodoptera litura]	XP_022819310.1	91.667	36	3	0	108	1	46	81	4.59e-12	68.6
TRINITY_DN224580_c0_g1_i1	TRINITY_DN224580_c0_g1_	AEO32833.1 hypothetical protein, partial [Amblyomma maculatum]	AEO32833.1	93.333	30	2	0	1	90	130	159	2.39e-10	62
TRINITY_DN224539_c0_g1_i1	TRINITY_DN224539_c0_g1_	PZC87228.1 hypothetical protein B5X24_HaOG201464 [Helicoverpa armigera]	PZC87228.1	93.103	29	2	0	1	87	266	294	1.03e-09	60.5
TRINITY_DN224547_c0_g1_i1	TRINITY_DN224547_c0_g1_	KPJ20896.1 hypothetical protein RR48_00730 [Papilio machaon]	KPJ20896.1	45.802	131	50	1	393	1	145	254	7.55e-26	109
TRINITY_DN224576_c0_g1_i1	TRINITY_DN224576_c0_g1_	PCG65280.1 hypothetical protein B5V51_9403 [Heliothis virescens]	PCG65280.1	100	24	0	0	74	3	41	64	1.29e-07	55.5
TRINITY_DN224505_c0_g1_i1	TRINITY_DN224505_c0_g1_	XP_022821658.1 trypsin, alkaline C-like [Spodoptera litura]	XP_022821658.1	93.75	32	2	0	97	2	156	187	5.74e-11	64.3
TRINITY_DN204878_c0_g1_i1	TRINITY_DN204878_c0_g1_	XP_022821582.1 LOW QUALITY PROTEIN: mucin-5AC [Spodoptera litura]	XP_022821582.1	88.922	334	35	2	1001	3	461	793	2.79e-130	417
TRINITY_DN204819_c0_g1_i1	TRINITY_DN204819_c0_g1_	AEO36124.1 hypothetical protein [Amblyomma maculatum]	AEO36124.1	69.091	55	17	0	5	169	119	173	2.22e-18	82.8
TRINITY_DN204801_c0_g1_i1	TRINITY_DN204801_c0_g1_	XP_022821350.1 lipid droplet-associated hydrolase-like [Spodoptera litura]	XP_022821350.1	90.572	297	28	0	399	1289	1	297	0	530
TRINITY_DN204842_c0_g1_i1	TRINITY_DN204842_c0_g1_	RVE42389.1 hypothetical protein evm_012967 [Chilo suppressalis]	RVE42389.1	100	27	0	0	566	486	762	788	1.53e-10	66.6
TRINITY_DN204811_c0_g1_i1	TRINITY_DN204811_c0_g1_	AAL25462.1 LD39266p [Drosophila melanogaster]	AAL25462.1	64	75	27	0	3	227	80	154	2.59e-27	104
TRINITY_DN204890_c0_g1_i1	TRINITY_DN204890_c0_g1_	XP_022831992.1 uncharacterized protein LOC111360329 [Spodoptera litura]	XP_022831992.1	47.748	111	37	2	1	333	216	305	7.23e-24	101
TRINITY_DN204825_c0_g1_i1	TRINITY_DN204825_c0_g1_	XP_022828159.1 uncharacterized protein LOC111357620 [Spodoptera litura]	XP_022828159.1	71.93	57	14	1	2	166	225	281	7.29e-16	78.2
TRINITY_DN204808_c0_g1_i1	TRINITY_DN204808_c0_g1_	XP_027196033.1 solute carrier family 15 member 2-like [Dermatophagoides pteronyssinus]	XP_027196033.1	39.13	69	42	0	50	256	36	104	1.2e-08	57
TRINITY_DN204851_c0_g1_i1	TRINITY_DN204851_c0_g1_	JAM64062.1 ATP synthase subunit beta, mitochondrial [Daphnia magna]	JAM64062.1	97.458	236	6	0	1	708	52	287	5.12e-150	432
TRINITY_DN204883_c0_g1_i1	TRINITY_DN204883_c0_g1_	XP_022829241.1 fat-like cadherin-related tumor suppressor homolog [Spodoptera litura]	XP_022829241.1	67.442	43	13	1	702	577	1646	1688	3.55e-07	58.2
TRINITY_DN204822_c0_g1_i1	TRINITY_DN204822_c0_g1_	WP_050098455.1 MULTISPECIES: Gfo/Idh/MocA family oxidoreductase [Yersinia]	WP_050098455.1	67.391	46	15	0	60	197	372	417	3.04e-13	69.3
TRINITY_DN204881_c0_g1_i1	TRINITY_DN204881_c0_g1_	XP_015516832.1 PREDICTED: phosphomannomutase [Neodiprion lecontei]	XP_015516832.1	70	80	24	0	3	242	165	244	5.47e-36	130
TRINITY_DN204804_c0_g1_i1	TRINITY_DN204804_c0_g1_	XP_013196358.1 PREDICTED: uncharacterized protein LOC106139457, partial [Amyelois transitella]	XP_013196358.1	92.754	138	8	1	37	444	63	200	3.22e-74	229
TRINITY_DN204829_c0_g1_i1	TRINITY_DN204829_c0_g1_	XP_022823927.1 uncharacterized protein LOC111354613 [Spodoptera litura]	XP_022823927.1	60.526	152	56	3	2	454	79	227	1.89e-40	153
TRINITY_DN204830_c0_g1_i1	TRINITY_DN204830_c0_g1_	KPJ18431.1 Ubiquitin-fold modifier-conjugating enzyme 1 [Papilio machaon]	KPJ18431.1	52.632	57	27	0	23	193	159	215	1.94e-09	60.8
TRINITY_DN204852_c0_g1_i1	TRINITY_DN204852_c0_g1_	XP_014261031.1 cytosolic purine 5'-nucleotidase isoform X4 [Cimex lectularius]	XP_014261031.1	40.206	194	103	3	3	554	20	210	9.86e-34	133
TRINITY_DN204862_c0_g1_i1	TRINITY_DN204862_c0_g1_	JAV92915.1 hypothetical protein, partial [Photinus pyralis]	JAV92915.1	46.835	79	33	1	244	8	12	81	4.56e-11	61.6
TRINITY_DN204887_c0_g1_i1	TRINITY_DN204887_c0_g1_	JAR87543.1 eukaryotic translation initiation factor 3 subunit b, partial [Carios mimon]	JAR87543.1	44.531	128	70	1	3	383	88	215	4.61e-25	106
TRINITY_DN227451_c0_g1_i1	TRINITY_DN227451_c0_g1_	XP_021208378.1 WD repeat-containing protein 7-like isoform X1 [Bombyx mori]	XP_021208378.1	100	22	0	0	347	282	38	59	2.9e-06	51.6
TRINITY_DN227408_c0_g1_i1	TRINITY_DN227408_c0_g1_	XP_022825500.1 uncharacterized protein LOC111355697 [Spodoptera litura]	XP_022825500.1	80.645	31	6	0	94	2	187	217	2.28e-09	59.7
TRINITY_DN227456_c0_g1_i1	TRINITY_DN227456_c0_g1_	AIN39491.1 POX-G [Spodoptera exigua]	AIN39491.1	89.655	29	3	0	360	274	272	300	2.58e-09	60.5
TRINITY_DN227415_c0_g1_i1	TRINITY_DN227415_c0_g1_	XP_022833348.1 uncharacterized protein LOC111361210 [Spodoptera litura]	XP_022833348.1	58.228	79	33	0	239	3	64	142	9e-27	108
TRINITY_DN227411_c0_g1_i1	TRINITY_DN227411_c0_g1_	XP_022827673.1 uncharacterized protein LOC111357283 [Spodoptera litura]	XP_022827673.1	97.727	88	2	0	2	265	808	895	1.08e-52	182
TRINITY_DN227478_c0_g1_i1	TRINITY_DN227478_c0_g1_	XP_013140063.1 PREDICTED: intraflagellar transport protein osm-1, partial [Papilio polytes]	XP_013140063.1	81.25	32	6	0	2	97	47	78	2.99e-08	57
TRINITY_DN227440_c0_g1_i1	TRINITY_DN227440_c0_g1_	ACY69027.1 mutant cadherin [Helicoverpa armigera]	ACY69027.1	53.846	156	53	3	413	3	358	513	2.07e-36	138
TRINITY_DN227419_c0_g1_i1	TRINITY_DN227419_c0_g1_	JAR96313.1 serine threonine-protein kinase tricorner isoform x2, partial [Triatoma infestans]	JAR96313.1	62.963	81	30	0	1	243	44	124	9.77e-32	114
TRINITY_DN228339_c0_g1_i1	TRINITY_DN228339_c0_g1_	XP_022820830.1 CDK5 and ABL1 enzyme substrate 2 isoform X2 [Spodoptera litura]	XP_022820830.1	100	26	0	0	78	1	113	138	2.99e-07	54.3
TRINITY_DN228328_c0_g1_i1	TRINITY_DN228328_c0_g1_	XP_023945664.1 sortilin-related receptor isoform X3 [Bicyclus anynana]	XP_023945664.1	100	28	0	0	1	84	67	94	2.31e-10	65.5
TRINITY_DN228316_c0_g1_i1	TRINITY_DN228316_c0_g1_	XP_004923672.1 ubiquitin-like modifier-activating enzyme 1 [Bombyx mori]	XP_004923672.1	93.103	29	2	0	256	342	786	814	2.27e-09	60.8
TRINITY_DN228376_c0_g1_i1	TRINITY_DN228376_c0_g1_	PZC75278.1 hypothetical protein B5X24_HaOG206480 [Helicoverpa armigera]	PZC75278.1	77.451	102	23	0	60	365	332	433	2.46e-48	169
TRINITY_DN228354_c0_g1_i1	TRINITY_DN228354_c0_g1_	JAT84221.1 hypothetical protein g.3783, partial [Pectinophora gossypiella]	JAT84221.1	55.814	43	19	0	113	241	217	259	6.82e-07	52
TRINITY_DN228335_c0_g1_i1	TRINITY_DN228335_c0_g1_	XP_021189573.1 NIF3-like protein 1 isoform X2 [Helicoverpa armigera]	XP_021189573.1	89.286	28	3	0	367	284	85	112	1.35e-08	58.2
TRINITY_DN228392_c0_g1_i1	TRINITY_DN228392_c0_g1_	XP_022834755.1 alpha-tocopherol transfer protein-like [Spodoptera litura]	XP_022834755.1	97.436	39	1	0	372	488	146	184	6.49e-18	85.1
TRINITY_DN228393_c0_g1_i1	TRINITY_DN228393_c0_g1_	XP_022829697.1 sterol regulatory element-binding protein 1 isoform X1 [Spodoptera litura]	XP_022829697.1	100	20	0	0	289	348	681	700	4.56e-06	51.2
TRINITY_DN228305_c0_g1_i1	TRINITY_DN228305_c0_g1_	AFH57138.1 REPAT18 [Spodoptera exigua]	AFH57138.1	90.625	32	3	0	97	2	57	88	4.84e-12	66.6
TRINITY_DN228380_c0_g1_i1	TRINITY_DN228380_c0_g1_	JAN75243.1 putative Prohibitin-2, partial [Daphnia magna]	JAN75243.1	77.586	116	26	0	350	3	2	117	2.67e-57	182
TRINITY_DN228358_c0_g1_i1	TRINITY_DN228358_c0_g1_	XP_022816131.1 nucleolin 1 isoform X1 [Spodoptera litura]	XP_022816131.1	100	25	0	0	1	75	37	61	6.17e-08	55.5
TRINITY_DN206595_c0_g1_i1	TRINITY_DN206595_c0_g1_	JAJ30948.1 Histone H4 protein type G [Daphnia magna]	JAJ30948.1	100	82	0	0	68	313	14	95	6.48e-52	164
TRINITY_DN206582_c0_g1_i1	TRINITY_DN206582_c0_g1_	XP_013145931.1 PREDICTED: uncharacterized protein LOC106109047, partial [Papilio polytes]	XP_013145931.1	74.627	134	34	0	422	21	21	154	1.19e-73	233
TRINITY_DN206525_c0_g1_i1	TRINITY_DN206525_c0_g1_	XP_022121352.1 bifunctional 3'-phosphoadenosine 5'-phosphosulfate synthase isoform X2 [Pieris rapae]	XP_022121352.1	55.914	93	41	0	200	478	229	321	1.6e-27	114
TRINITY_DN206535_c0_g1_i1	TRINITY_DN206535_c0_g1_	PRD36248.1 upp [Nephila clavipes]	PRD36248.1	51.163	86	40	2	252	1	51	136	1.72e-22	92
TRINITY_DN206513_c0_g1_i1	TRINITY_DN206513_c0_g1_	CAA72963.1 chymotrypsin-like protease, partial [Helicoverpa armigera]	CAA72963.1	94.118	34	2	0	107	6	83	116	8.37e-13	66.2
TRINITY_DN206572_c0_g1_i1	TRINITY_DN206572_c0_g1_	XP_022823564.1 MIT domain-containing protein 1-like [Spodoptera litura]	XP_022823564.1	96.694	242	8	0	173	898	1	242	5.79e-173	485
TRINITY_DN206564_c0_g1_i1	TRINITY_DN206564_c0_g1_	XP_022833902.1 uncharacterized protein LOC111361742 [Spodoptera litura]	XP_022833902.1	82.927	287	49	0	861	1	31	317	5.81e-175	493
TRINITY_DN206510_c0_g1_i1	TRINITY_DN206510_c0_g1_	JAB71326.1 putative alpha-ketoglutarate decarboxylase [Ixodes ricinus]	JAB71326.1	51.515	99	48	0	302	6	98	196	4.12e-28	113
TRINITY_DN206526_c0_g1_i1	TRINITY_DN206526_c0_g1_	XP_013189374.1 PREDICTED: piggyBac transposable element-derived protein 4-like [Amyelois transitella]	XP_013189374.1	75	80	19	1	3	239	385	464	1.15e-31	122
TRINITY_DN206576_c0_g1_i1	TRINITY_DN206576_c0_g1_	JAV89593.1 hypothetical protein, partial [Photinus pyralis]	JAV89593.1	40.698	258	144	2	112	864	55	310	2.28e-63	209
TRINITY_DN206598_c0_g1_i1	TRINITY_DN206598_c0_g1_	PZC86698.1 hypothetical protein B5X24_HaOG206260 [Helicoverpa armigera]	PZC86698.1	94.191	241	14	0	724	2	63	303	3.43e-144	415
TRINITY_DN206577_c0_g1_i1	TRINITY_DN206577_c0_g1_	JAT84112.1 hypothetical protein g.5938, partial [Pectinophora gossypiella]	JAT84112.1	31.795	195	113	5	2	562	100	282	3.25e-21	99
TRINITY_DN206536_c0_g1_i1	TRINITY_DN206536_c0_g1_	XP_022823812.1 uncharacterized protein LOC111354531 [Spodoptera litura]	XP_022823812.1	97.078	308	9	0	1172	249	34	341	0	629
TRINITY_DN217379_c0_g1_i1	TRINITY_DN217379_c0_g1_	XP_018009549.1 PREDICTED: carboxypeptidase G2-like [Hyalella azteca]	XP_018009549.1	36.842	76	48	0	99	326	202	277	6.65e-07	53.1
TRINITY_DN217370_c0_g1_i1	TRINITY_DN217370_c0_g1_	XP_022832255.1 uncharacterized protein LOC111360539 [Spodoptera litura]	XP_022832255.1	90	40	4	0	121	2	60	99	4.08e-16	77.4
TRINITY_DN217307_c0_g1_i1	TRINITY_DN217307_c0_g1_	PZC77071.1 hypothetical protein B5X24_HaOG200721 [Helicoverpa armigera]	PZC77071.1	36.364	66	42	0	207	10	151	216	1.4e-06	50.8
TRINITY_DN217362_c0_g1_i1	TRINITY_DN217362_c0_g1_	JAV71511.1 hypothetical protein, partial [Photinus pyralis]	JAV71511.1	46.237	93	44	2	337	59	113	199	3.12e-19	84.7
TRINITY_DN217384_c0_g1_i1	TRINITY_DN217384_c0_g1_	XP_023226474.1 LOW QUALITY PROTEIN: uncharacterized protein LOC111627137 [Centruroides sculpturatus]	XP_023226474.1	54.545	66	30	0	198	1	358	423	4.22e-16	78.2
TRINITY_DN217328_c0_g1_i1	TRINITY_DN217328_c0_g1_	XP_017041144.1 PREDICTED: protein YffB-like [Drosophila ficusphila]	XP_017041144.1	60.465	43	17	0	2	130	70	112	6.71e-10	57.8
TRINITY_DN217397_c0_g1_i1	TRINITY_DN217397_c0_g1_	XP_026733787.1 uncharacterized protein LOC113498078 [Trichoplusia ni]	XP_026733787.1	91.429	140	11	1	3	422	567	705	4.47e-101	269
TRINITY_DN217318_c0_g1_i1	TRINITY_DN217318_c0_g1_	XP_023937088.1 uncharacterized protein LOC112045221 [Bicyclus anynana]	XP_023937088.1	41.176	68	40	0	220	17	66	133	5.92e-21	70.5
TRINITY_DN217317_c0_g1_i1	TRINITY_DN217317_c0_g1_	XP_023718871.1 multidrug resistance-associated protein 5-like isoform X2 [Cryptotermes secundus]	XP_023718871.1	58.73	126	52	0	379	2	1124	1249	1.62e-46	167
TRINITY_DN217364_c0_g1_i1	TRINITY_DN217364_c0_g1_	XP_023948762.1 piggyBac transposable element-derived protein 3-like isoform X1 [Bicyclus anynana]	XP_023948762.1	64.167	120	28	2	335	3	210	323	1.1e-62	147
[truncated: 44,716 more rows]

## Sheet: Blad2
TRINITY_DN205645_c0_g1_	1
TRINITY_DN205638_c0_g1_	1
TRINITY_DN205680_c0_g1_	1
TRINITY_DN205692_c0_g1_	1
TRINITY_DN205641_c0_g1_	1
TRINITY_DN205639_c0_g1_	1
TRINITY_DN205668_c0_g1_	1
TRINITY_DN205616_c0_g1_	1
TRINITY_DN205691_c0_g1_	1
TRINITY_DN205603_c0_g1_	1
TRINITY_DN205671_c0_g1_	2
TRINITY_DN205618_c0_g1_	1
TRINITY_DN205643_c0_g1_	1
TRINITY_DN205611_c0_g1_	1
TRINITY_DN205700_c0_g1_	1
TRINITY_DN205655_c0_g1_	1
TRINITY_DN205647_c0_g1_	1
TRINITY_DN205666_c0_g1_	1
TRINITY_DN205689_c0_g1_	1
TRINITY_DN219199_c0_g1_	1
TRINITY_DN219128_c0_g1_	1
TRINITY_DN219186_c0_g1_	1
TRINITY_DN219118_c0_g1_	1
TRINITY_DN219190_c0_g1_	1
TRINITY_DN219106_c0_g1_	1
TRINITY_DN219126_c0_g1_	1
TRINITY_DN219156_c0_g1_	1
TRINITY_DN219123_c0_g1_	1
TRINITY_DN219162_c0_g1_	1
TRINITY_DN219155_c0_g1_	1
TRINITY_DN219170_c0_g1_	1
TRINITY_DN209008_c0_g1_	1
TRINITY_DN209083_c0_g1_	1
TRINITY_DN209012_c0_g1_	1
TRINITY_DN209035_c0_g1_	1
TRINITY_DN209048_c0_g1_	1
TRINITY_DN209076_c0_g1_	1
TRINITY_DN209051_c0_g1_	1
TRINITY_DN209056_c0_g1_	1
TRINITY_DN209007_c0_g1_	1
TRINITY_DN209060_c0_g1_	1
TRINITY_DN209080_c0_g1_	1
TRINITY_DN227863_c0_g1_	1
TRINITY_DN227814_c0_g1_	1
TRINITY_DN227865_c0_g1_	1
TRINITY_DN227853_c0_g1_	1
TRINITY_DN227899_c0_g1_	1
TRINITY_DN227889_c0_g1_	1
TRINITY_DN227898_c0_g1_	1
TRINITY_DN227827_c0_g1_	1
TRINITY_DN202481_c0_g1_	1
TRINITY_DN202475_c0_g1_	1
TRINITY_DN202475_c1_g1_	1
TRINITY_DN202490_c0_g1_	1
TRINITY_DN202445_c0_g1_	2
TRINITY_DN202483_c0_g1_	1
TRINITY_DN202425_c0_g1_	1
TRINITY_DN202431_c0_g1_	1
TRINITY_DN202448_c0_g1_	1
TRINITY_DN202450_c0_g1_	1
TRINITY_DN202423_c0_g1_	1
TRINITY_DN202417_c0_g1_	1
TRINITY_DN202451_c0_g1_	1
TRINITY_DN202422_c0_g1_	1
TRINITY_DN202460_c0_g1_	1
TRINITY_DN202482_c0_g1_	1
TRINITY_DN202438_c0_g1_	1
TRINITY_DN202454_c0_g1_	1
TRINITY_DN230226_c0_g1_	1
TRINITY_DN230227_c0_g1_	1
TRINITY_DN230276_c0_g1_	1
TRINITY_DN230271_c0_g1_	1
TRINITY_DN230255_c0_g1_	1
TRINITY_DN230218_c0_g1_	1
TRINITY_DN230296_c0_g1_	1
TRINITY_DN230240_c0_g1_	1
TRINITY_DN230278_c0_g1_	1
TRINITY_DN224011_c0_g1_	1
TRINITY_DN224027_c0_g1_	1
TRINITY_DN224065_c0_g1_	1
TRINITY_DN224099_c0_g1_	1
TRINITY_DN224015_c0_g1_	1
TRINITY_DN224013_c0_g1_	1
TRINITY_DN224023_c0_g1_	1
TRINITY_DN224045_c0_g1_	1
TRINITY_DN231179_c0_g1_	1
TRINITY_DN231188_c0_g1_	1
TRINITY_DN231121_c0_g1_	1
TRINITY_DN231176_c0_g1_	1
TRINITY_DN231143_c0_g1_	1
TRINITY_DN231200_c0_g1_	1
TRINITY_DN231185_c0_g1_	1
TRINITY_DN231194_c0_g1_	1
TRINITY_DN231197_c0_g1_	1
TRINITY_DN231128_c0_g1_	1
TRINITY_DN231105_c0_g1_	1
TRINITY_DN231156_c0_g1_	1
TRINITY_DN231158_c0_g1_	1
TRINITY_DN231157_c0_g1_	1
TRINITY_DN231142_c0_g1_	1
TRINITY_DN215462_c0_g1_	1
TRINITY_DN215500_c0_g1_	1
TRINITY_DN215482_c0_g1_	1
TRINITY_DN215419_c0_g1_	1
TRINITY_DN215471_c0_g1_	1
TRINITY_DN215438_c0_g1_	1
TRINITY_DN215405_c0_g1_	1
TRINITY_DN215484_c0_g1_	1
TRINITY_DN215459_c0_g1_	1
TRINITY_DN215437_c0_g1_	1
TRINITY_DN215417_c0_g1_	1
TRINITY_DN212463_c0_g1_	1
TRINITY_DN212451_c0_g1_	1
TRINITY_DN212407_c0_g1_	1
TRINITY_DN212438_c0_g1_	1
TRINITY_DN212452_c0_g1_	1
TRINITY_DN212484_c0_g1_	1
TRINITY_DN212486_c0_g1_	1
TRINITY_DN212481_c0_g1_	1
TRINITY_DN212414_c0_g1_	1
TRINITY_DN212425_c0_g1_	1
TRINITY_DN212401_c0_g1_	1
TRINITY_DN212476_c0_g1_	1
TRINITY_DN211888_c0_g1_	1
TRINITY_DN211865_c0_g1_	1
TRINITY_DN211890_c0_g1_	1
TRINITY_DN211850_c0_g1_	1
TRINITY_DN211856_c0_g1_	1
TRINITY_DN211858_c0_g1_	1
TRINITY_DN211855_c0_g1_	1
TRINITY_DN211874_c0_g1_	1
TRINITY_DN211900_c0_g1_	1
TRINITY_DN211871_c0_g1_	1
TRINITY_DN211884_c0_g1_	1
TRINITY_DN211815_c0_g1_	1
TRINITY_DN211832_c0_g1_	1
TRINITY_DN211841_c0_g1_	1
TRINITY_DN211843_c0_g1_	1
TRINITY_DN211849_c0_g1_	1
TRINITY_DN211844_c0_g1_	1
TRINITY_DN212891_c0_g1_	1
TRINITY_DN212864_c0_g1_	1
TRINITY_DN212808_c0_g1_	1
TRINITY_DN212895_c0_g1_	1
TRINITY_DN212810_c0_g1_	1
TRINITY_DN212851_c0_g1_	1
TRINITY_DN212840_c0_g1_	1
TRINITY_DN212890_c0_g1_	1
TRINITY_DN212860_c0_g1_	1
TRINITY_DN212815_c0_g1_	1
TRINITY_DN212863_c0_g1_	1
TRINITY_DN212875_c0_g1_	1
TRINITY_DN212849_c0_g1_	1
TRINITY_DN212817_c0_g1_	1
TRINITY_DN212830_c0_g1_	1
TRINITY_DN232714_c0_g1_	1
TRINITY_DN232792_c0_g1_	1
TRINITY_DN232766_c0_g1_	1
TRINITY_DN232706_c0_g1_	1
TRINITY_DN232728_c0_g1_	1
TRINITY_DN232788_c0_g1_	1
TRINITY_DN232716_c0_g1_	1
TRINITY_DN232799_c0_g1_	1
TRINITY_DN219766_c0_g1_	1
TRINITY_DN219706_c0_g1_	1
TRINITY_DN219709_c0_g1_	1
TRINITY_DN219786_c0_g1_	1
TRINITY_DN219725_c0_g1_	1
TRINITY_DN219763_c0_g1_	1
TRINITY_DN219762_c0_g1_	1
TRINITY_DN219778_c0_g1_	1
TRINITY_DN219718_c0_g1_	1
TRINITY_DN219717_c0_g1_	1
TRINITY_DN219797_c0_g1_	1
TRINITY_DN219742_c0_g1_	1
TRINITY_DN219714_c0_g1_	1
TRINITY_DN226942_c0_g1_	1
TRINITY_DN226941_c0_g1_	1
TRINITY_DN226957_c0_g1_	1
TRINITY_DN226983_c0_g1_	1
TRINITY_DN226945_c0_g1_	1
TRINITY_DN226939_c0_g1_	1
TRINITY_DN226917_c0_g1_	1
TRINITY_DN202934_c0_g1_	1
TRINITY_DN202921_c0_g1_	1
TRINITY_DN202914_c0_g1_	1
TRINITY_DN202985_c0_g1_	1
TRINITY_DN202987_c0_g1_	1
TRINITY_DN202915_c0_g1_	1
TRINITY_DN202933_c0_g1_	1
TRINITY_DN202920_c0_g1_	1
TRINITY_DN202940_c0_g1_	1
TRINITY_DN202986_c0_g1_	1
TRINITY_DN202993_c0_g1_	1
TRINITY_DN202968_c0_g1_	1
TRINITY_DN202918_c0_g1_	1
TRINITY_DN202941_c0_g1_	1
TRINITY_DN202988_c0_g1_	1
TRINITY_DN202994_c0_g1_	1
TRINITY_DN202911_c0_g1_	1
TRINITY_DN202958_c0_g1_	1
TRINITY_DN202950_c0_g1_	1
TRINITY_DN202995_c0_g1_	1
TRINITY_DN203543_c0_g1_	1
TRINITY_DN203572_c0_g1_	1
TRINITY_DN203515_c0_g1_	1
TRINITY_DN203527_c0_g1_	1
TRINITY_DN203519_c0_g1_	1
TRINITY_DN203526_c0_g1_	1
TRINITY_DN203558_c0_g1_	1
TRINITY_DN203567_c0_g1_	1
TRINITY_DN203509_c0_g1_	1
TRINITY_DN203597_c0_g1_	1
TRINITY_DN203575_c0_g1_	1
TRINITY_DN203576_c0_g1_	1
TRINITY_DN203530_c0_g1_	1
TRINITY_DN203505_c0_g1_	1
TRINITY_DN203535_c0_g1_	1
TRINITY_DN203552_c0_g1_	1
TRINITY_DN203565_c0_g1_	1
TRINITY_DN203569_c0_g1_	1
TRINITY_DN203510_c0_g1_	1
TRINITY_DN203591_c0_g1_	1
TRINITY_DN201508_c0_g1_	1
TRINITY_DN201508_c1_g1_	1
TRINITY_DN201515_c0_g1_	1
TRINITY_DN201584_c0_g1_	1
TRINITY_DN201593_c0_g1_	1
TRINITY_DN201535_c0_g1_	1
TRINITY_DN201562_c0_g1_	1
TRINITY_DN201526_c0_g1_	1
TRINITY_DN201520_c0_g1_	1
TRINITY_DN201563_c0_g1_	1
TRINITY_DN201521_c0_g1_	1
TRINITY_DN201544_c0_g1_	1
TRINITY_DN201547_c0_g1_	1
TRINITY_DN201539_c0_g1_	1
TRINITY_DN201587_c0_g1_	1
TRINITY_DN201596_c0_g1_	1
TRINITY_DN201552_c0_g1_	1
TRINITY_DN201553_c0_g1_	1
TRINITY_DN201567_c0_g1_	1
TRINITY_DN212933_c0_g1_	1
TRINITY_DN212911_c0_g1_	2
TRINITY_DN212928_c0_g1_	1
TRINITY_DN212996_c0_g1_	1
TRINITY_DN212970_c0_g1_	1
TRINITY_DN212960_c0_g1_	1
TRINITY_DN212974_c0_g1_	1
TRINITY_DN212942_c0_g1_	1
TRINITY_DN212901_c0_g1_	1
TRINITY_DN212945_c0_g1_	1
TRINITY_DN212941_c0_g1_	1
TRINITY_DN212988_c0_g1_	1
TRINITY_DN212964_c0_g1_	1
TRINITY_DN209866_c0_g1_	1
TRINITY_DN209875_c0_g1_	1
TRINITY_DN209816_c0_g1_	1
TRINITY_DN209844_c0_g1_	1
TRINITY_DN209833_c0_g1_	1
TRINITY_DN209894_c0_g1_	1
TRINITY_DN209809_c0_g1_	1
TRINITY_DN209846_c0_g1_	1
TRINITY_DN209892_c0_g1_	1
TRINITY_DN209853_c0_g1_	1
TRINITY_DN209870_c0_g1_	1
TRINITY_DN231448_c0_g1_	1
TRINITY_DN231470_c0_g1_	1
TRINITY_DN231456_c0_g1_	1
TRINITY_DN231486_c0_g1_	1
TRINITY_DN231452_c0_g1_	1
TRINITY_DN231468_c0_g1_	1
TRINITY_DN211288_c0_g1_	1
TRINITY_DN211281_c0_g1_	1
TRINITY_DN211279_c1_g1_	1
TRINITY_DN211252_c0_g1_	1
TRINITY_DN211270_c0_g1_	1
TRINITY_DN211300_c0_g1_	1
TRINITY_DN211256_c0_g1_	1
TRINITY_DN211220_c0_g1_	1
TRINITY_DN211283_c0_g1_	1
TRINITY_DN211202_c0_g1_	1
TRINITY_DN200887_c0_g1_	1
TRINITY_DN200817_c0_g1_	1
TRINITY_DN200861_c0_g1_	1
TRINITY_DN200808_c0_g1_	1
TRINITY_DN200827_c0_g1_	1
TRINITY_DN200838_c0_g1_	1
TRINITY_DN200851_c0_g1_	1
TRINITY_DN200845_c0_g1_	1
TRINITY_DN200881_c0_g1_	1
TRINITY_DN200805_c0_g1_	1
TRINITY_DN200825_c0_g1_	1
TRINITY_DN200874_c1_g1_	1
TRINITY_DN200891_c0_g1_	1
TRINITY_DN200871_c0_g1_	1
TRINITY_DN200875_c1_g1_	2
TRINITY_DN200888_c0_g1_	1
TRINITY_DN200846_c0_g1_	1
TRINITY_DN200870_c0_g1_	1
TRINITY_DN200843_c0_g1_	1
TRINITY_DN200859_c0_g1_	2
TRINITY_DN200863_c0_g1_	1
TRINITY_DN200890_c0_g1_	1
TRINITY_DN200880_c0_g1_	1
TRINITY_DN200812_c0_g1_	1
TRINITY_DN200860_c0_g1_	1
TRINITY_DN200831_c0_g1_	1
TRINITY_DN200844_c0_g1_	1
TRINITY_DN200328_c0_g1_	1
TRINITY_DN200352_c0_g1_	1
TRINITY_DN200322_c0_g1_	1
TRINITY_DN200398_c0_g1_	1
TRINITY_DN200377_c0_g1_	1
TRINITY_DN200375_c0_g1_	1
TRINITY_DN200332_c0_g1_	1
TRINITY_DN200393_c0_g1_	1
TRINITY_DN200333_c0_g1_	1
TRINITY_DN200374_c0_g1_	1
TRINITY_DN200337_c0_g1_	1
TRINITY_DN200392_c1_g1_	1
TRINITY_DN200334_c0_g1_	1
TRINITY_DN200373_c0_g1_	2
TRINITY_DN200362_c0_g1_	1
TRINITY_DN200330_c0_g1_	1
TRINITY_DN200348_c0_g1_	1
TRINITY_DN200364_c0_g1_	1
TRINITY_DN200307_c0_g1_	1
TRINITY_DN200355_c0_g1_	1
TRINITY_DN200384_c0_g1_	1
TRINITY_DN200323_c0_g1_	1
TRINITY_DN200399_c0_g1_	1
TRINITY_DN200389_c0_g1_	1
TRINITY_DN200324_c0_g1_	1
TRINITY_DN200345_c0_g1_	1
TRINITY_DN200397_c0_g1_	1
TRINITY_DN200391_c0_g1_	1
TRINITY_DN200309_c0_g1_	1
TRINITY_DN200331_c0_g1_	1
TRINITY_DN200311_c0_g1_	2
TRINITY_DN200344_c0_g1_	1
TRINITY_DN200314_c0_g1_	1
TRINITY_DN200342_c0_g1_	1
TRINITY_DN200363_c0_g1_	1
TRINITY_DN200383_c0_g1_	2
TRINITY_DN200359_c0_g1_	1
TRINITY_DN208517_c0_g1_	1
TRINITY_DN208513_c0_g1_	1
TRINITY_DN208529_c0_g1_	1
TRINITY_DN208519_c0_g1_	1
TRINITY_DN208572_c0_g1_	1
TRINITY_DN208511_c0_g1_	1
TRINITY_DN208537_c0_g1_	1
TRINITY_DN208508_c0_g1_	1
TRINITY_DN208509_c0_g1_	1
TRINITY_DN204506_c0_g1_	1
TRINITY_DN204553_c0_g1_	1
TRINITY_DN204539_c0_g1_	1
TRINITY_DN204564_c0_g1_	1
TRINITY_DN204522_c0_g1_	1
TRINITY_DN204578_c0_g1_	1
TRINITY_DN204526_c0_g1_	1
TRINITY_DN204600_c0_g1_	1
TRINITY_DN204536_c0_g1_	1
TRINITY_DN204565_c0_g1_	1
TRINITY_DN204505_c0_g1_	1
TRINITY_DN204541_c0_g1_	1
TRINITY_DN204589_c0_g1_	1
TRINITY_DN210884_c0_g1_	1
TRINITY_DN210820_c0_g1_	1
TRINITY_DN210863_c0_g1_	1
TRINITY_DN210889_c0_g1_	1
TRINITY_DN210826_c0_g1_	1
TRINITY_DN210818_c0_g1_	1
TRINITY_DN210842_c0_g1_	1
TRINITY_DN210803_c0_g1_	1
TRINITY_DN210866_c0_g1_	1
TRINITY_DN210848_c0_g1_	1
TRINITY_DN210861_c0_g1_	1
TRINITY_DN210859_c0_g1_	1
TRINITY_DN210869_c0_g1_	1
TRINITY_DN210847_c0_g1_	1
TRINITY_DN210882_c0_g1_	1
TRINITY_DN226798_c0_g1_	1
TRINITY_DN226759_c0_g1_	1
TRINITY_DN226767_c0_g1_	1
TRINITY_DN226765_c0_g1_	1
TRINITY_DN226735_c0_g1_	1
TRINITY_DN226702_c0_g1_	1
TRINITY_DN226724_c0_g1_	1
TRINITY_DN203706_c0_g1_	1
TRINITY_DN203780_c0_g1_	1
TRINITY_DN203776_c0_g1_	1
TRINITY_DN203796_c0_g1_	1
TRINITY_DN203707_c0_g1_	1
TRINITY_DN203716_c0_g1_	1
TRINITY_DN203773_c0_g1_	1
TRINITY_DN203797_c0_g1_	1
TRINITY_DN203708_c0_g1_	1
TRINITY_DN203721_c0_g1_	1
TRINITY_DN203727_c0_g1_	1
TRINITY_DN203725_c0_g1_	1
TRINITY_DN203789_c0_g1_	1
TRINITY_DN203753_c0_g1_	1
TRINITY_DN203758_c0_g1_	1
TRINITY_DN203728_c0_g1_	1
TRINITY_DN203733_c0_g1_	1
TRINITY_DN203777_c0_g1_	1
TRINITY_DN203737_c0_g1_	1
TRINITY_DN203785_c0_g1_	1
TRINITY_DN203726_c0_g1_	1
TRINITY_DN225231_c0_g1_	1
TRINITY_DN225247_c0_g1_	1
TRINITY_DN225235_c0_g1_	1
TRINITY_DN225273_c0_g1_	1
TRINITY_DN225259_c0_g1_	1
TRINITY_DN225299_c0_g1_	1
TRINITY_DN219262_c0_g1_	1
TRINITY_DN219282_c0_g1_	1
TRINITY_DN219242_c0_g1_	1
TRINITY_DN219300_c0_g1_	1
TRINITY_DN219219_c0_g1_	1
TRINITY_DN219266_c0_g1_	1
TRINITY_DN219279_c0_g1_	1
TRINITY_DN219215_c0_g1_	1
TRINITY_DN219287_c0_g1_	1
TRINITY_DN219226_c0_g1_	1
TRINITY_DN204744_c0_g1_	1
TRINITY_DN204788_c0_g1_	1
TRINITY_DN204708_c0_g1_	1
TRINITY_DN204743_c0_g1_	1
TRINITY_DN204713_c0_g1_	1
TRINITY_DN204752_c0_g1_	1
TRINITY_DN204759_c0_g1_	1
TRINITY_DN204761_c0_g1_	1
TRINITY_DN204738_c0_g1_	1
TRINITY_DN204799_c0_g1_	1
TRINITY_DN204778_c0_g1_	1
TRINITY_DN204767_c0_g1_	1
TRINITY_DN204701_c0_g1_	1
TRINITY_DN204785_c0_g1_	1
TRINITY_DN223620_c0_g1_	1
TRINITY_DN223672_c0_g1_	1
TRINITY_DN223686_c0_g1_	1
TRINITY_DN223680_c0_g1_	1
TRINITY_DN223610_c0_g1_	1
TRINITY_DN223611_c0_g1_	1
TRINITY_DN223664_c0_g1_	1
TRINITY_DN219820_c0_g1_	1
TRINITY_DN219862_c0_g1_	1
TRINITY_DN219852_c0_g1_	1
TRINITY_DN219896_c0_g1_	1
TRINITY_DN219841_c0_g1_	1
TRINITY_DN219830_c0_g1_	1
TRINITY_DN221657_c0_g1_	1
TRINITY_DN221621_c0_g1_	1
TRINITY_DN221652_c0_g1_	1
TRINITY_DN221655_c0_g1_	1
TRINITY_DN221680_c0_g1_	1
TRINITY_DN221607_c0_g1_	1
TRINITY_DN221641_c0_g1_	1
TRINITY_DN221674_c0_g1_	1
TRINITY_DN221700_c0_g1_	1
TRINITY_DN221629_c0_g1_	1
TRINITY_DN221673_c0_g1_	1
TRINITY_DN221659_c0_g1_	1
TRINITY_DN221633_c0_g1_	1
TRINITY_DN213169_c0_g1_	1
TRINITY_DN213123_c0_g1_	1
TRINITY_DN213165_c0_g1_	1
TRINITY_DN213134_c0_g1_	1
TRINITY_DN213164_c0_g1_	1
TRINITY_DN213145_c0_g1_	1
TRINITY_DN213126_c0_g1_	1
TRINITY_DN213133_c0_g1_	1
TRINITY_DN213190_c0_g1_	1
TRINITY_DN213199_c0_g1_	1
TRINITY_DN211487_c0_g1_	1
TRINITY_DN211411_c0_g1_	1
TRINITY_DN211441_c0_g1_	1
TRINITY_DN211469_c0_g1_	1
TRINITY_DN211402_c0_g1_	1
TRINITY_DN211435_c0_g1_	1
TRINITY_DN211453_c0_g1_	1
TRINITY_DN211471_c0_g1_	1
TRINITY_DN211401_c0_g1_	1
TRINITY_DN211405_c0_g1_	1
TRINITY_DN215115_c0_g1_	1
TRINITY_DN215105_c0_g1_	1
TRINITY_DN215174_c0_g1_	1
TRINITY_DN215107_c0_g1_	1
TRINITY_DN215145_c0_g1_	1
TRINITY_DN215186_c0_g1_	1
TRINITY_DN215158_c0_g1_	1
TRINITY_DN215121_c0_g1_	1
TRINITY_DN215169_c0_g1_	1
TRINITY_DN215110_c0_g1_	1
TRINITY_DN215116_c0_g1_	1
TRINITY_DN230347_c0_g1_	1
TRINITY_DN221943_c0_g1_	1
TRINITY_DN221958_c0_g1_	1
TRINITY_DN221982_c0_g1_	1
TRINITY_DN221994_c0_g1_	1
TRINITY_DN221920_c0_g1_	1
TRINITY_DN221998_c0_g1_	1
TRINITY_DN221954_c0_g1_	1
TRINITY_DN221980_c0_g1_	1
TRINITY_DN217547_c0_g1_	1
TRINITY_DN217543_c0_g1_	1
TRINITY_DN217517_c0_g1_	1
TRINITY_DN217509_c0_g1_	1
TRINITY_DN217542_c0_g1_	1
TRINITY_DN217510_c0_g1_	1
TRINITY_DN217600_c0_g1_	1
TRINITY_DN217549_c0_g1_	1
TRINITY_DN217532_c0_g1_	1
TRINITY_DN203071_c0_g1_	1
TRINITY_DN203064_c0_g1_	1
TRINITY_DN203011_c0_g1_	1
TRINITY_DN203043_c0_g1_	1
TRINITY_DN203001_c0_g1_	1
TRINITY_DN203031_c0_g1_	1
TRINITY_DN203005_c0_g1_	1
TRINITY_DN203044_c0_g1_	1
TRINITY_DN203003_c0_g1_	1
TRINITY_DN203061_c0_g1_	1
TRINITY_DN203079_c0_g1_	1
TRINITY_DN203076_c0_g1_	1
TRINITY_DN203020_c0_g1_	1
TRINITY_DN203077_c0_g1_	1
TRINITY_DN203092_c0_g1_	1
TRINITY_DN203002_c0_g1_	1
TRINITY_DN203087_c0_g1_	1
TRINITY_DN203055_c0_g1_	1
TRINITY_DN203069_c0_g1_	1
TRINITY_DN203093_c0_g1_	1
TRINITY_DN230420_c0_g1_	1
TRINITY_DN230445_c0_g1_	1
TRINITY_DN230404_c0_g1_	1
TRINITY_DN230468_c0_g1_	1
TRINITY_DN230455_c0_g1_	1
TRINITY_DN223353_c0_g1_	1
TRINITY_DN223320_c0_g1_	1
TRINITY_DN223318_c0_g1_	1
TRINITY_DN223371_c0_g1_	1
TRINITY_DN223303_c0_g1_	1
TRINITY_DN223394_c0_g1_	1
TRINITY_DN223350_c0_g1_	1
TRINITY_DN223337_c0_g1_	1
TRINITY_DN223346_c0_g1_	1
TRINITY_DN223400_c0_g1_	1
TRINITY_DN223343_c0_g1_	1
TRINITY_DN223321_c0_g1_	1
TRINITY_DN207952_c0_g1_	1
TRINITY_DN207961_c0_g1_	1
TRINITY_DN207913_c0_g1_	1
TRINITY_DN207959_c0_g1_	1
TRINITY_DN207932_c0_g1_	1
TRINITY_DN207907_c0_g1_	1
TRINITY_DN207981_c0_g1_	1
TRINITY_DN207936_c0_g1_	1
TRINITY_DN207926_c0_g1_	1
TRINITY_DN207966_c0_g1_	1
TRINITY_DN207990_c0_g1_	1
TRINITY_DN207901_c0_g1_	1
TRINITY_DN207963_c0_g1_	1
TRINITY_DN207947_c0_g1_	1
TRINITY_DN211504_c0_g1_	1
TRINITY_DN211518_c0_g1_	1
TRINITY_DN211542_c0_g1_	1
TRINITY_DN211513_c0_g1_	1
TRINITY_DN211511_c0_g1_	1
TRINITY_DN211583_c0_g1_	1
TRINITY_DN211570_c0_g1_	1
TRINITY_DN211592_c0_g1_	1
TRINITY_DN211505_c0_g1_	1
TRINITY_DN211535_c0_g1_	1
TRINITY_DN211532_c0_g1_	1
TRINITY_DN211580_c0_g1_	1
TRINITY_DN211517_c0_g1_	1
TRINITY_DN211582_c0_g1_	1
TRINITY_DN211521_c0_g1_	2
TRINITY_DN211581_c0_g1_	1
TRINITY_DN212021_c0_g1_	1
TRINITY_DN212048_c0_g1_	1
TRINITY_DN212086_c0_g1_	1
TRINITY_DN212083_c0_g1_	1
TRINITY_DN212080_c0_g1_	1
TRINITY_DN212020_c0_g1_	1
TRINITY_DN212091_c0_g1_	1
TRINITY_DN212030_c0_g1_	1
TRINITY_DN212003_c0_g1_	1
TRINITY_DN212081_c0_g1_	1
TRINITY_DN212016_c0_g1_	1
TRINITY_DN223939_c0_g1_	1
TRINITY_DN223977_c0_g1_	1
TRINITY_DN223938_c0_g1_	1
TRINITY_DN223998_c0_g1_	1
TRINITY_DN223941_c0_g1_	1
TRINITY_DN223911_c0_g1_	1
TRINITY_DN210704_c0_g1_	1
TRINITY_DN210702_c0_g1_	1
TRINITY_DN210752_c0_g1_	1
TRINITY_DN210732_c0_g1_	1
TRINITY_DN210754_c0_g1_	1
TRINITY_DN210791_c0_g1_	1
TRINITY_DN210745_c0_g1_	1
TRINITY_DN210765_c0_g1_	1
TRINITY_DN210788_c0_g1_	1
TRINITY_DN210792_c0_g1_	1
TRINITY_DN210781_c0_g1_	1
TRINITY_DN225914_c0_g1_	1
TRINITY_DN225956_c0_g1_	1
TRINITY_DN225942_c0_g1_	1
TRINITY_DN225948_c0_g1_	1
TRINITY_DN225946_c0_g1_	1
TRINITY_DN225966_c0_g1_	1
TRINITY_DN225901_c0_g1_	1
TRINITY_DN234334_c0_g1_	1
TRINITY_DN234318_c0_g1_	1
TRINITY_DN234357_c0_g1_	1
TRINITY_DN208333_c0_g1_	1
TRINITY_DN208392_c0_g1_	1
TRINITY_DN208322_c0_g1_	1
TRINITY_DN208363_c0_g1_	1
TRINITY_DN208342_c0_g1_	1
TRINITY_DN208324_c0_g1_	1
TRINITY_DN208344_c0_g1_	1
TRINITY_DN208354_c0_g1_	1
TRINITY_DN208366_c0_g1_	1
TRINITY_DN208319_c0_g1_	1
TRINITY_DN208320_c0_g1_	1
TRINITY_DN208321_c0_g1_	1
TRINITY_DN208364_c0_g1_	1
TRINITY_DN208360_c0_g1_	1
TRINITY_DN208331_c0_g1_	1
TRINITY_DN232359_c0_g1_	1
TRINITY_DN232391_c0_g1_	1
TRINITY_DN232357_c0_g1_	1
TRINITY_DN214180_c0_g1_	1
TRINITY_DN214133_c0_g1_	1
TRINITY_DN214122_c0_g1_	1
TRINITY_DN214115_c0_g1_	1
TRINITY_DN214177_c0_g1_	1
TRINITY_DN214173_c0_g1_	1
TRINITY_DN214138_c0_g1_	1
TRINITY_DN214190_c0_g1_	1
TRINITY_DN214192_c0_g1_	1
TRINITY_DN214184_c0_g1_	1
TRINITY_DN214112_c0_g1_	1
TRINITY_DN203242_c0_g1_	1
TRINITY_DN203258_c0_g1_	2
TRINITY_DN203250_c0_g1_	1
TRINITY_DN203221_c0_g1_	1
TRINITY_DN203223_c0_g1_	1
TRINITY_DN203231_c0_g1_	1
TRINITY_DN203299_c0_g1_	1
TRINITY_DN203210_c0_g1_	1
TRINITY_DN203254_c0_g1_	1
TRINITY_DN203271_c0_g1_	1
TRINITY_DN203249_c0_g1_	1
TRINITY_DN203202_c0_g1_	1
TRINITY_DN203289_c0_g1_	1
TRINITY_DN203211_c0_g1_	1
TRINITY_DN203291_c0_g1_	1
TRINITY_DN203218_c1_g1_	1
TRINITY_DN203295_c0_g1_	1
TRINITY_DN209176_c0_g1_	1
TRINITY_DN209127_c0_g1_	1
TRINITY_DN209166_c0_g1_	1
TRINITY_DN209132_c0_g1_	1
TRINITY_DN209128_c0_g1_	1
TRINITY_DN209162_c0_g1_	1
TRINITY_DN209134_c0_g1_	1
TRINITY_DN209151_c0_g1_	1
TRINITY_DN209165_c0_g1_	1
TRINITY_DN209157_c0_g1_	1
TRINITY_DN209115_c0_g1_	1
TRINITY_DN209111_c0_g1_	1
TRINITY_DN209148_c0_g1_	1
TRINITY_DN209178_c0_g1_	1
TRINITY_DN209200_c0_g1_	1
TRINITY_DN207079_c0_g1_	1
TRINITY_DN207060_c0_g1_	1
TRINITY_DN207017_c0_g1_	1
TRINITY_DN207066_c0_g1_	1
TRINITY_DN207050_c0_g1_	1
TRINITY_DN207025_c0_g1_	1
TRINITY_DN207043_c0_g1_	1
TRINITY_DN207078_c0_g1_	2
TRINITY_DN207075_c0_g1_	1
TRINITY_DN207095_c0_g1_	1
TRINITY_DN207076_c0_g1_	1
TRINITY_DN207077_c0_g1_	1
TRINITY_DN207038_c0_g1_	1
TRINITY_DN207006_c0_g1_	1
TRINITY_DN207007_c0_g1_	1
TRINITY_DN207057_c0_g1_	1
TRINITY_DN232445_c0_g1_	1
TRINITY_DN232419_c0_g1_	1
TRINITY_DN232490_c0_g1_	1
TRINITY_DN232424_c0_g1_	1
TRINITY_DN232444_c0_g1_	1
TRINITY_DN232466_c0_g1_	1
TRINITY_DN232432_c0_g1_	1
TRINITY_DN232433_c0_g1_	1
TRINITY_DN232483_c0_g1_	1
TRINITY_DN232491_c0_g1_	1
TRINITY_DN228985_c0_g1_	1
TRINITY_DN228946_c0_g1_	1
TRINITY_DN228995_c0_g1_	1
TRINITY_DN228959_c0_g1_	1
TRINITY_DN228994_c0_g1_	1
TRINITY_DN228968_c0_g1_	1
TRINITY_DN228965_c0_g1_	1
TRINITY_DN228976_c0_g1_	1
TRINITY_DN228406_c0_g1_	1
TRINITY_DN228500_c0_g1_	1
TRINITY_DN228475_c0_g1_	1
TRINITY_DN228487_c0_g1_	1
TRINITY_DN228490_c0_g1_	1
TRINITY_DN228453_c0_g1_	1
TRINITY_DN218948_c0_g1_	1
TRINITY_DN218955_c0_g1_	1
TRINITY_DN218924_c0_g1_	1
TRINITY_DN218937_c0_g1_	1
TRINITY_DN218931_c0_g1_	1
TRINITY_DN218903_c0_g1_	1
TRINITY_DN218927_c0_g1_	1
TRINITY_DN206146_c0_g1_	1
TRINITY_DN206159_c0_g1_	1
TRINITY_DN206189_c0_g1_	1
TRINITY_DN206194_c0_g1_	1
TRINITY_DN206131_c0_g1_	1
TRINITY_DN206138_c0_g1_	1
TRINITY_DN206155_c0_g1_	1
TRINITY_DN206165_c0_g1_	1
TRINITY_DN206115_c0_g1_	1
TRINITY_DN206130_c0_g1_	1
TRINITY_DN206119_c0_g1_	1
TRINITY_DN206112_c0_g1_	1
TRINITY_DN206197_c0_g1_	1
TRINITY_DN206147_c0_g1_	1
TRINITY_DN206190_c0_g1_	1
TRINITY_DN206164_c0_g1_	1
TRINITY_DN206198_c0_g1_	1
TRINITY_DN202565_c0_g1_	1
TRINITY_DN202549_c0_g1_	1
TRINITY_DN202509_c0_g1_	1
TRINITY_DN202571_c0_g1_	1
TRINITY_DN202532_c0_g1_	1
TRINITY_DN202519_c0_g1_	1
TRINITY_DN202501_c0_g1_	1
TRINITY_DN202511_c0_g1_	1
TRINITY_DN202582_c0_g1_	1
TRINITY_DN202590_c0_g1_	1
TRINITY_DN202527_c0_g1_	1
TRINITY_DN202567_c0_g1_	1
TRINITY_DN202533_c0_g1_	1
TRINITY_DN202589_c0_g1_	1
TRINITY_DN202510_c0_g1_	2
TRINITY_DN202551_c0_g1_	1
TRINITY_DN202548_c0_g1_	1
TRINITY_DN202594_c0_g1_	1
TRINITY_DN229986_c0_g1_	1
TRINITY_DN229920_c0_g1_	1
TRINITY_DN229914_c0_g1_	1
TRINITY_DN229997_c0_g1_	1
TRINITY_DN229916_c0_g1_	1
TRINITY_DN229927_c0_g2_	1
TRINITY_DN229925_c0_g1_	1
TRINITY_DN204253_c0_g1_	1
TRINITY_DN204280_c0_g1_	1
TRINITY_DN204214_c0_g1_	1
TRINITY_DN204254_c0_g1_	1
TRINITY_DN204203_c0_g1_	1
TRINITY_DN204289_c0_g1_	1
TRINITY_DN204223_c0_g1_	1
TRINITY_DN204235_c0_g1_	1
TRINITY_DN204247_c0_g1_	1
TRINITY_DN204293_c0_g1_	1
TRINITY_DN204204_c0_g1_	1
TRINITY_DN204270_c0_g1_	1
TRINITY_DN204201_c0_g1_	1
TRINITY_DN204281_c0_g1_	1
TRINITY_DN204266_c0_g1_	1
TRINITY_DN204268_c0_g1_	1
TRINITY_DN204284_c0_g1_	1
TRINITY_DN204277_c0_g1_	1
TRINITY_DN225671_c0_g1_	1
TRINITY_DN225644_c0_g1_	1
TRINITY_DN225692_c0_g1_	1
TRINITY_DN225670_c0_g1_	1
TRINITY_DN225657_c0_g1_	1
TRINITY_DN225689_c0_g1_	1
TRINITY_DN225623_c0_g1_	1
TRINITY_DN225629_c0_g1_	1
TRINITY_DN225601_c0_g1_	1
TRINITY_DN225648_c0_g1_	1
TRINITY_DN225640_c0_g1_	1
TRINITY_DN225682_c0_g1_	1
TRINITY_DN225678_c0_g1_	1
TRINITY_DN225688_c0_g1_	1
TRINITY_DN202265_c0_g1_	1
TRINITY_DN202242_c0_g1_	1
TRINITY_DN202254_c0_g1_	1
TRINITY_DN202202_c0_g1_	1
TRINITY_DN202236_c0_g1_	1
TRINITY_DN202247_c0_g1_	1
TRINITY_DN202208_c0_g1_	1
TRINITY_DN202203_c0_g1_	1
TRINITY_DN202250_c0_g1_	1
TRINITY_DN202281_c0_g1_	1
TRINITY_DN202206_c0_g1_	1
TRINITY_DN202268_c0_g1_	1
TRINITY_DN202300_c0_g1_	1
TRINITY_DN202216_c0_g1_	1
TRINITY_DN202226_c0_g1_	1
TRINITY_DN202234_c0_g1_	1
TRINITY_DN203184_c0_g1_	1
TRINITY_DN203199_c0_g1_	1
TRINITY_DN203193_c0_g1_	1
TRINITY_DN203137_c0_g1_	1
TRINITY_DN203198_c0_g1_	1
TRINITY_DN203128_c0_g1_	1
TRINITY_DN203167_c0_g1_	1
TRINITY_DN203112_c0_g1_	1
TRINITY_DN203143_c0_g1_	1
TRINITY_DN203189_c0_g1_	1
TRINITY_DN203107_c0_g1_	1
TRINITY_DN203136_c0_g1_	1
TRINITY_DN203153_c0_g1_	1
TRINITY_DN203180_c0_g1_	1
TRINITY_DN203155_c0_g1_	1
TRINITY_DN203154_c0_g1_	1
TRINITY_DN203110_c0_g1_	1
TRINITY_DN214547_c0_g1_	1
TRINITY_DN214543_c0_g1_	1
TRINITY_DN214556_c0_g1_	1
TRINITY_DN214597_c0_g1_	1
TRINITY_DN214562_c0_g1_	1
TRINITY_DN214560_c0_g1_	1
TRINITY_DN214536_c0_g1_	1
TRINITY_DN232173_c0_g1_	1
TRINITY_DN232169_c0_g1_	1
TRINITY_DN232179_c0_g1_	1
TRINITY_DN232167_c0_g1_	1
TRINITY_DN230671_c0_g1_	1
TRINITY_DN230617_c0_g1_	1
TRINITY_DN230619_c0_g1_	1
TRINITY_DN230691_c0_g1_	1
TRINITY_DN230639_c0_g1_	1
TRINITY_DN230616_c0_g1_	1
TRINITY_DN230677_c0_g1_	1
TRINITY_DN218137_c0_g1_	1
TRINITY_DN218149_c0_g1_	1
TRINITY_DN218112_c0_g1_	1
TRINITY_DN218124_c0_g1_	1
TRINITY_DN218123_c0_g1_	1
TRINITY_DN218102_c0_g1_	1
TRINITY_DN218190_c0_g1_	1
TRINITY_DN218166_c0_g1_	1
TRINITY_DN218181_c0_g1_	1
TRINITY_DN234264_c0_g1_	1
TRINITY_DN234208_c0_g1_	1
TRINITY_DN216265_c0_g1_	1
TRINITY_DN216266_c0_g1_	1
TRINITY_DN216257_c0_g1_	1
TRINITY_DN216296_c0_g1_	1
TRINITY_DN216270_c0_g1_	1
TRINITY_DN216295_c0_g1_	1
TRINITY_DN216260_c0_g1_	1
TRINITY_DN216294_c0_g1_	1
TRINITY_DN219419_c0_g1_	1
TRINITY_DN219431_c0_g1_	1
TRINITY_DN219412_c0_g1_	1
TRINITY_DN219447_c0_g1_	1
TRINITY_DN219449_c0_g1_	1
TRINITY_DN219403_c0_g1_	1
TRINITY_DN219471_c0_g1_	1
TRINITY_DN219413_c0_g1_	1
TRINITY_DN219439_c0_g1_	1
TRINITY_DN219484_c0_g1_	1
TRINITY_DN219494_c0_g1_	1
TRINITY_DN219492_c0_g1_	1
TRINITY_DN219460_c0_g1_	1
TRINITY_DN219436_c0_g1_	1
TRINITY_DN231667_c0_g1_	1
TRINITY_DN231627_c0_g1_	1
TRINITY_DN231647_c0_g1_	1
TRINITY_DN231666_c0_g1_	1
TRINITY_DN231632_c0_g1_	1
TRINITY_DN231680_c0_g1_	1
TRINITY_DN231662_c0_g1_	1
TRINITY_DN231616_c0_g1_	1
TRINITY_DN204651_c0_g1_	1
TRINITY_DN204695_c0_g1_	1
TRINITY_DN204686_c0_g1_	1
TRINITY_DN204689_c0_g1_	1
TRINITY_DN204642_c0_g1_	1
TRINITY_DN204690_c0_g1_	1
TRINITY_DN204619_c0_g1_	1
TRINITY_DN204616_c0_g1_	1
TRINITY_DN204632_c0_g1_	1
TRINITY_DN204664_c0_g1_	1
TRINITY_DN204682_c0_g1_	1
TRINITY_DN204608_c0_g1_	1
TRINITY_DN204637_c0_g1_	1
TRINITY_DN204650_c0_g1_	1
TRINITY_DN204615_c0_g1_	1
TRINITY_DN204646_c0_g1_	1
TRINITY_DN201134_c0_g1_	1
TRINITY_DN201130_c0_g1_	1
TRINITY_DN201152_c0_g1_	1
TRINITY_DN201161_c0_g1_	1
TRINITY_DN201153_c0_g1_	1
TRINITY_DN201164_c0_g1_	1
TRINITY_DN201111_c0_g1_	1
TRINITY_DN201104_c0_g1_	1
TRINITY_DN201127_c0_g1_	1
TRINITY_DN201137_c0_g1_	1
TRINITY_DN201171_c0_g1_	1
TRINITY_DN201101_c0_g1_	1
TRINITY_DN201118_c0_g1_	1
TRINITY_DN201155_c0_g1_	1
TRINITY_DN201149_c0_g1_	1
TRINITY_DN201199_c0_g1_	1
TRINITY_DN201196_c0_g1_	1
TRINITY_DN201136_c0_g1_	1
TRINITY_DN201126_c0_g1_	1
TRINITY_DN201187_c0_g1_	1
TRINITY_DN201108_c0_g1_	1
TRINITY_DN201109_c0_g1_	1
TRINITY_DN201147_c0_g1_	1
TRINITY_DN201157_c0_g1_	1
TRINITY_DN216710_c0_g1_	1
TRINITY_DN216705_c0_g1_	1
TRINITY_DN216772_c0_g1_	1
TRINITY_DN216794_c0_g1_	1
TRINITY_DN216793_c0_g1_	1
TRINITY_DN216785_c0_g1_	1
TRINITY_DN216716_c0_g1_	1
TRINITY_DN216724_c0_g1_	1
TRINITY_DN216756_c0_g1_	1
TRINITY_DN216767_c0_g1_	1
TRINITY_DN229354_c0_g1_	1
TRINITY_DN229370_c0_g1_	1
TRINITY_DN229347_c0_g1_	1
TRINITY_DN229369_c0_g1_	1
TRINITY_DN229348_c0_g1_	1
TRINITY_DN229349_c0_g1_	1
TRINITY_DN229321_c0_g1_	1
TRINITY_DN229353_c0_g1_	1
TRINITY_DN229393_c0_g1_	1
TRINITY_DN229360_c0_g1_	1
TRINITY_DN215987_c0_g1_	1
TRINITY_DN215944_c0_g1_	1
TRINITY_DN215979_c0_g1_	1
TRINITY_DN215989_c0_g1_	1
TRINITY_DN215941_c0_g1_	1
TRINITY_DN215901_c0_g1_	1
TRINITY_DN215905_c0_g1_	1
TRINITY_DN215969_c0_g1_	1
TRINITY_DN215927_c0_g1_	1
TRINITY_DN215971_c0_g1_	1
TRINITY_DN215914_c0_g1_	1
TRINITY_DN215936_c0_g1_	1
TRINITY_DN215995_c0_g1_	1
TRINITY_DN215962_c0_g1_	1
TRINITY_DN215906_c0_g1_	1
TRINITY_DN221313_c0_g1_	1
TRINITY_DN221304_c0_g1_	1
TRINITY_DN221339_c0_g1_	1
TRINITY_DN221325_c0_g1_	1
TRINITY_DN221390_c0_g1_	1
TRINITY_DN221374_c0_g1_	1
TRINITY_DN221363_c0_g1_	1
TRINITY_DN221388_c0_g1_	1
TRINITY_DN221323_c0_g1_	1
TRINITY_DN221353_c0_g1_	1
TRINITY_DN221312_c0_g1_	1
TRINITY_DN221372_c0_g1_	1
TRINITY_DN221334_c0_g1_	1
TRINITY_DN226839_c0_g1_	1
TRINITY_DN226898_c0_g1_	1
TRINITY_DN226848_c0_g1_	1
TRINITY_DN226853_c0_g1_	1
TRINITY_DN226875_c0_g1_	1
TRINITY_DN226887_c0_g1_	1
TRINITY_DN226815_c0_g1_	1
TRINITY_DN226870_c0_g1_	1
TRINITY_DN226825_c0_g1_	1
TRINITY_DN226869_c0_g1_	1
TRINITY_DN226823_c0_g1_	1
TRINITY_DN226818_c0_g1_	1
TRINITY_DN226831_c0_g1_	1
TRINITY_DN226803_c0_g1_	1
TRINITY_DN202345_c0_g1_	1
TRINITY_DN202355_c0_g1_	1
TRINITY_DN202329_c0_g2_	1
TRINITY_DN202390_c0_g1_	1
TRINITY_DN202394_c0_g1_	1
TRINITY_DN202308_c0_g1_	1
TRINITY_DN202301_c0_g1_	1
TRINITY_DN202392_c0_g1_	1
TRINITY_DN202333_c0_g1_	1
TRINITY_DN202368_c0_g1_	1
TRINITY_DN202356_c0_g1_	1
TRINITY_DN207877_c0_g1_	1
TRINITY_DN207841_c0_g1_	1
TRINITY_DN207899_c0_g1_	1
TRINITY_DN207888_c0_g1_	1
TRINITY_DN207839_c0_g1_	1
TRINITY_DN207893_c0_g1_	1
TRINITY_DN207840_c0_g1_	1
TRINITY_DN207873_c0_g1_	1
TRINITY_DN207869_c0_g1_	1
TRINITY_DN207817_c0_g1_	1
TRINITY_DN207824_c0_g1_	1
TRINITY_DN207809_c0_g1_	1
TRINITY_DN207898_c0_g1_	1
TRINITY_DN207801_c0_g1_	1
TRINITY_DN207875_c0_g1_	1
TRINITY_DN207847_c0_g1_	1
TRINITY_DN207838_c0_g1_	1
TRINITY_DN214215_c0_g1_	1
TRINITY_DN214236_c0_g1_	1
TRINITY_DN214238_c0_g1_	1
TRINITY_DN214232_c0_g1_	1
TRINITY_DN214224_c0_g1_	1
TRINITY_DN214270_c0_g1_	1
TRINITY_DN214277_c0_g1_	1
TRINITY_DN214253_c0_g1_	1
TRINITY_DN214209_c0_g1_	1
TRINITY_DN214228_c0_g1_	1
TRINITY_DN214220_c0_g1_	1
TRINITY_DN214275_c0_g1_	1
TRINITY_DN218860_c0_g1_	1
TRINITY_DN218896_c0_g1_	1
TRINITY_DN218847_c0_g1_	1
TRINITY_DN218883_c0_g1_	1
TRINITY_DN218897_c0_g1_	1
TRINITY_DN218900_c0_g1_	1
TRINITY_DN218818_c0_g1_	1
TRINITY_DN218866_c0_g1_	1
TRINITY_DN218850_c0_g1_	1
TRINITY_DN218812_c0_g1_	1
TRINITY_DN218852_c0_g1_	1
TRINITY_DN218833_c0_g1_	1
TRINITY_DN218826_c0_g1_	1
TRINITY_DN210522_c0_g1_	1
TRINITY_DN210528_c0_g1_	1
TRINITY_DN210557_c0_g1_	1
TRINITY_DN210535_c0_g1_	1
TRINITY_DN210577_c0_g1_	1
TRINITY_DN210523_c0_g1_	1
TRINITY_DN210586_c0_g1_	1
TRINITY_DN210585_c0_g1_	1
TRINITY_DN210592_c0_g1_	1
TRINITY_DN210539_c0_g1_	1
TRINITY_DN210504_c0_g1_	1
TRINITY_DN210503_c0_g1_	1
TRINITY_DN210518_c0_g1_	1
TRINITY_DN210502_c0_g1_	1
TRINITY_DN210555_c1_g1_	1
TRINITY_DN210573_c0_g1_	1
TRINITY_DN222060_c0_g1_	1
TRINITY_DN222100_c0_g1_	1
TRINITY_DN222093_c0_g1_	1
TRINITY_DN222074_c0_g1_	1
TRINITY_DN222075_c0_g1_	1
TRINITY_DN224478_c0_g1_	1
TRINITY_DN224466_c0_g1_	1
TRINITY_DN224458_c0_g1_	1
TRINITY_DN224426_c0_g1_	1
TRINITY_DN224410_c0_g1_	1
TRINITY_DN224461_c0_g1_	1
TRINITY_DN224411_c0_g1_	1
TRINITY_DN224459_c0_g1_	1
TRINITY_DN224450_c0_g1_	1
TRINITY_DN224448_c0_g1_	1
TRINITY_DN224487_c0_g1_	1
TRINITY_DN224468_c0_g1_	1
TRINITY_DN224494_c0_g1_	1
TRINITY_DN224451_c0_g1_	1
TRINITY_DN214606_c0_g1_	1
TRINITY_DN214609_c0_g1_	1
TRINITY_DN214642_c0_g1_	1
TRINITY_DN214687_c0_g1_	1
TRINITY_DN214653_c0_g1_	1
TRINITY_DN214657_c0_g1_	1
TRINITY_DN214656_c0_g1_	1
TRINITY_DN214650_c0_g1_	1
TRINITY_DN214603_c0_g1_	1
TRINITY_DN214678_c0_g1_	1
TRINITY_DN214622_c0_g1_	1
TRINITY_DN214802_c0_g1_	1
TRINITY_DN214899_c0_g1_	1
TRINITY_DN214824_c0_g1_	1
TRINITY_DN214867_c0_g1_	1
TRINITY_DN214819_c0_g1_	1
TRINITY_DN214846_c0_g1_	1
TRINITY_DN214892_c0_g1_	1
TRINITY_DN214826_c0_g1_	1
TRINITY_DN214806_c0_g1_	1
TRINITY_DN214876_c0_g1_	1
TRINITY_DN217714_c0_g1_	1
TRINITY_DN217745_c0_g1_	1
TRINITY_DN217772_c0_g1_	1
TRINITY_DN217711_c0_g1_	1
TRINITY_DN217771_c0_g1_	1
TRINITY_DN217794_c0_g1_	1
TRINITY_DN217742_c0_g1_	1
TRINITY_DN217736_c0_g1_	1
TRINITY_DN217735_c0_g1_	1
TRINITY_DN217705_c0_g1_	1
TRINITY_DN217760_c0_g1_	1
TRINITY_DN215767_c0_g1_	1
TRINITY_DN215705_c0_g1_	1
TRINITY_DN215754_c0_g1_	1
TRINITY_DN215789_c0_g1_	1
TRINITY_DN215745_c0_g1_	1
TRINITY_DN215753_c0_g1_	1
TRINITY_DN215795_c0_g1_	1
TRINITY_DN205465_c0_g1_	1
TRINITY_DN205443_c0_g1_	1
TRINITY_DN205414_c0_g1_	1
TRINITY_DN205447_c0_g1_	1
TRINITY_DN205421_c0_g1_	1
TRINITY_DN205457_c0_g1_	1
TRINITY_DN205499_c0_g1_	1
TRINITY_DN205495_c0_g1_	1
TRINITY_DN205419_c0_g1_	1
TRINITY_DN205452_c0_g1_	1
TRINITY_DN205466_c0_g1_	1
TRINITY_DN205450_c0_g1_	1
TRINITY_DN205483_c0_g1_	1
TRINITY_DN205441_c0_g1_	1
TRINITY_DN205449_c0_g1_	1
TRINITY_DN205407_c1_g1_	2
TRINITY_DN218318_c0_g1_	1
TRINITY_DN218306_c0_g1_	1
TRINITY_DN218390_c0_g1_	1
TRINITY_DN218368_c0_g1_	1
TRINITY_DN218364_c0_g1_	1
TRINITY_DN218383_c0_g1_	1
TRINITY_DN218309_c0_g1_	1
TRINITY_DN218310_c0_g1_	1
TRINITY_DN218314_c0_g1_	1
TRINITY_DN206693_c0_g1_	1
TRINITY_DN206671_c0_g1_	1
TRINITY_DN206688_c0_g1_	1
TRINITY_DN206667_c0_g1_	1
TRINITY_DN206646_c0_g1_	1
TRINITY_DN206680_c0_g1_	1
TRINITY_DN206691_c0_g1_	1
TRINITY_DN206609_c0_g1_	1
TRINITY_DN206633_c0_g1_	1
TRINITY_DN206630_c0_g1_	2
TRINITY_DN206623_c0_g1_	1
TRINITY_DN206601_c0_g1_	1
TRINITY_DN206682_c0_g1_	1
TRINITY_DN206605_c0_g1_	1
TRINITY_DN206657_c0_g1_	1
TRINITY_DN206669_c0_g1_	1
TRINITY_DN206661_c0_g1_	1
TRINITY_DN206625_c0_g1_	1
TRINITY_DN225424_c0_g1_	1
TRINITY_DN225496_c0_g1_	1
TRINITY_DN225492_c0_g1_	1
TRINITY_DN219643_c0_g1_	1
TRINITY_DN219692_c0_g1_	1
TRINITY_DN219693_c0_g1_	1
TRINITY_DN219606_c0_g1_	1
TRINITY_DN219697_c0_g1_	1
TRINITY_DN227528_c0_g1_	1
TRINITY_DN227561_c0_g1_	1
TRINITY_DN227544_c0_g1_	1
TRINITY_DN227568_c0_g1_	1
TRINITY_DN227573_c0_g1_	1
TRINITY_DN227563_c0_g1_	1
TRINITY_DN227577_c0_g1_	1
TRINITY_DN227531_c0_g1_	1
TRINITY_DN227595_c0_g1_	1
TRINITY_DN227574_c0_g1_	1
TRINITY_DN227575_c0_g1_	1
TRINITY_DN207239_c0_g1_	1
TRINITY_DN207293_c0_g1_	1
TRINITY_DN207249_c0_g1_	1
TRINITY_DN207292_c0_g1_	1
TRINITY_DN207226_c0_g1_	1
TRINITY_DN207275_c0_g1_	1
TRINITY_DN207222_c0_g1_	1
TRINITY_DN207297_c0_g1_	1
TRINITY_DN207252_c0_g1_	1
TRINITY_DN207256_c0_g1_	1
TRINITY_DN207295_c0_g1_	1
TRINITY_DN207291_c0_g1_	1
TRINITY_DN207244_c0_g1_	1
TRINITY_DN207286_c0_g1_	1
TRINITY_DN207274_c0_g1_	1
TRINITY_DN207279_c0_g1_	1
TRINITY_DN207288_c0_g1_	1
TRINITY_DN207300_c0_g1_	1
TRINITY_DN207257_c0_g1_	1
TRINITY_DN207228_c0_g1_	1
TRINITY_DN218617_c0_g1_	1
TRINITY_DN218657_c0_g1_	1
TRINITY_DN218613_c0_g1_	1
TRINITY_DN218661_c0_g1_	1
TRINITY_DN218629_c0_g1_	1
TRINITY_DN218643_c0_g1_	1
TRINITY_DN218627_c0_g1_	1
TRINITY_DN218622_c0_g1_	1
TRINITY_DN218679_c0_g1_	1
TRINITY_DN218626_c0_g1_	1
TRINITY_DN218672_c0_g1_	1
TRINITY_DN218616_c0_g1_	1
TRINITY_DN218604_c0_g1_	1
TRINITY_DN218664_c0_g1_	1
TRINITY_DN218206_c0_g1_	1
TRINITY_DN218262_c0_g1_	1
TRINITY_DN218298_c0_g1_	1
TRINITY_DN218274_c0_g1_	1
TRINITY_DN218268_c0_g1_	1
TRINITY_DN218294_c0_g1_	1
TRINITY_DN218226_c0_g1_	1
TRINITY_DN218293_c0_g1_	1
TRINITY_DN218260_c0_g1_	1
TRINITY_DN218282_c0_g1_	1
TRINITY_DN218232_c0_g1_	1
TRINITY_DN218217_c0_g1_	1
TRINITY_DN219564_c0_g1_	1
TRINITY_DN219560_c0_g1_	1
TRINITY_DN219582_c0_g1_	1
TRINITY_DN219533_c0_g1_	1
TRINITY_DN219529_c0_g1_	1
TRINITY_DN219514_c0_g1_	1
TRINITY_DN219515_c0_g1_	1
TRINITY_DN219593_c0_g1_	1
TRINITY_DN219554_c0_g1_	1
TRINITY_DN219555_c0_g1_	1
TRINITY_DN219598_c0_g1_	1
TRINITY_DN219556_c0_g1_	1
TRINITY_DN219535_c0_g1_	1
TRINITY_DN219544_c0_g1_	1
TRINITY_DN219518_c0_g1_	1
TRINITY_DN219505_c0_g1_	1
TRINITY_DN219548_c0_g1_	1
TRINITY_DN233762_c0_g1_	1
TRINITY_DN233761_c0_g1_	1
TRINITY_DN233706_c0_g1_	1
TRINITY_DN233715_c0_g1_	1
TRINITY_DN233800_c0_g1_	1
TRINITY_DN233713_c0_g1_	1
TRINITY_DN233764_c0_g1_	1
TRINITY_DN228189_c0_g1_	1
TRINITY_DN228192_c0_g1_	1
TRINITY_DN228198_c0_g1_	1
TRINITY_DN228146_c0_g1_	1
TRINITY_DN228134_c0_g1_	1
TRINITY_DN228142_c0_g1_	1
TRINITY_DN228113_c0_g1_	1
TRINITY_DN228138_c0_g1_	1
TRINITY_DN228168_c0_g1_	1
TRINITY_DN228196_c0_g1_	1
TRINITY_DN228120_c0_g1_	1
TRINITY_DN228104_c0_g1_	1
TRINITY_DN209950_c0_g1_	1
TRINITY_DN209981_c0_g1_	1
TRINITY_DN209917_c0_g1_	1
TRINITY_DN209996_c0_g1_	1
TRINITY_DN209948_c0_g1_	1
TRINITY_DN209971_c0_g1_	1
TRINITY_DN209945_c0_g1_	1
TRINITY_DN209925_c0_g1_	1
TRINITY_DN209921_c0_g1_	1
TRINITY_DN209902_c0_g1_	1
TRINITY_DN209915_c0_g1_	1
TRINITY_DN209992_c0_g1_	1
TRINITY_DN209941_c0_g1_	1
TRINITY_DN209939_c0_g1_	1
TRINITY_DN209964_c0_g1_	1
TRINITY_DN229822_c0_g1_	1
TRINITY_DN229829_c0_g1_	1
TRINITY_DN229861_c0_g1_	1
TRINITY_DN229821_c0_g1_	1
TRINITY_DN229866_c0_g1_	1
TRINITY_DN229855_c0_g1_	1
TRINITY_DN229816_c0_g1_	1
TRINITY_DN207783_c0_g1_	1
TRINITY_DN207723_c0_g1_	2
TRINITY_DN207792_c0_g1_	1
TRINITY_DN207750_c0_g1_	1
TRINITY_DN207726_c0_g1_	1
TRINITY_DN207782_c0_g1_	1
TRINITY_DN207735_c0_g1_	1
TRINITY_DN207756_c0_g1_	1
TRINITY_DN207729_c0_g1_	1
TRINITY_DN207744_c0_g1_	1
TRINITY_DN207798_c0_g1_	1
TRINITY_DN202138_c0_g1_	1
TRINITY_DN202131_c0_g1_	1
TRINITY_DN202173_c0_g1_	1
TRINITY_DN202145_c0_g1_	1
TRINITY_DN202143_c0_g1_	1
TRINITY_DN202142_c0_g1_	1
TRINITY_DN202115_c0_g1_	1
TRINITY_DN202106_c0_g1_	1
TRINITY_DN202188_c0_g1_	1
TRINITY_DN202189_c0_g1_	1
TRINITY_DN202184_c0_g1_	1
TRINITY_DN202199_c0_g1_	1
TRINITY_DN202155_c1_g1_	1
TRINITY_DN202118_c0_g1_	1
TRINITY_DN202174_c0_g1_	2
TRINITY_DN215801_c0_g1_	1
TRINITY_DN215875_c0_g1_	1
TRINITY_DN215842_c0_g1_	1
TRINITY_DN215876_c0_g1_	1
TRINITY_DN215858_c0_g1_	1
TRINITY_DN215818_c0_g1_	1
TRINITY_DN215881_c0_g1_	1
TRINITY_DN215822_c0_g1_	1
TRINITY_DN215829_c0_g1_	1
TRINITY_DN206737_c0_g1_	1
TRINITY_DN206787_c0_g1_	1
TRINITY_DN206711_c0_g1_	1
TRINITY_DN206761_c0_g1_	1
TRINITY_DN206720_c0_g1_	1
TRINITY_DN206757_c0_g1_	1
TRINITY_DN206726_c0_g1_	1
TRINITY_DN206715_c0_g2_	1
TRINITY_DN206704_c0_g1_	1
TRINITY_DN206763_c0_g1_	1
TRINITY_DN206751_c0_g1_	1
TRINITY_DN206768_c0_g1_	1
TRINITY_DN206709_c0_g1_	1
TRINITY_DN202841_c0_g1_	1
TRINITY_DN202874_c0_g1_	1
TRINITY_DN202852_c0_g1_	1
TRINITY_DN202809_c0_g1_	1
TRINITY_DN202866_c0_g1_	1
TRINITY_DN202860_c0_g1_	1
TRINITY_DN202878_c0_g1_	1
TRINITY_DN202884_c0_g1_	1
TRINITY_DN202875_c0_g1_	1
TRINITY_DN202824_c0_g1_	1
TRINITY_DN202846_c0_g1_	1
TRINITY_DN202827_c0_g1_	1
TRINITY_DN202883_c0_g1_	1
TRINITY_DN202825_c0_g1_	1
TRINITY_DN202818_c0_g1_	1
TRINITY_DN202868_c0_g1_	1
TRINITY_DN202891_c0_g1_	1
TRINITY_DN202879_c0_g1_	1
TRINITY_DN202823_c0_g1_	1
TRINITY_DN202885_c0_g1_	1
TRINITY_DN202857_c0_g1_	1
TRINITY_DN201465_c0_g1_	1
TRINITY_DN201446_c0_g1_	1
TRINITY_DN201496_c0_g1_	1
TRINITY_DN201492_c0_g1_	1
TRINITY_DN201492_c1_g1_	1
TRINITY_DN201429_c0_g1_	1
TRINITY_DN201472_c0_g1_	1
TRINITY_DN201500_c0_g1_	1
TRINITY_DN201444_c0_g1_	1
TRINITY_DN201462_c0_g1_	1
TRINITY_DN201445_c0_g1_	2
TRINITY_DN201424_c0_g1_	1
TRINITY_DN201483_c0_g1_	1
TRINITY_DN201408_c0_g1_	1
TRINITY_DN201491_c0_g1_	1
TRINITY_DN224282_c0_g1_	1
TRINITY_DN224235_c0_g1_	1
TRINITY_DN224217_c0_g1_	1
TRINITY_DN224210_c0_g1_	1
TRINITY_DN224252_c0_g1_	1
TRINITY_DN224257_c0_g1_	1
TRINITY_DN224243_c0_g1_	1
TRINITY_DN200929_c0_g1_	1
TRINITY_DN200976_c0_g1_	1
TRINITY_DN200951_c0_g1_	1
TRINITY_DN200914_c0_g1_	1
TRINITY_DN200920_c0_g1_	1
TRINITY_DN200964_c0_g1_	1
TRINITY_DN200991_c2_g1_	1
TRINITY_DN200934_c0_g1_	1
TRINITY_DN200979_c0_g1_	1
TRINITY_DN200931_c0_g1_	1
TRINITY_DN200995_c0_g1_	1
TRINITY_DN200925_c0_g1_	1
TRINITY_DN200988_c0_g1_	1
TRINITY_DN200948_c0_g1_	1
TRINITY_DN200916_c0_g1_	1
TRINITY_DN200971_c0_g1_	1
TRINITY_DN200994_c0_g1_	1
TRINITY_DN200936_c0_g1_	1
TRINITY_DN200924_c0_g1_	1
TRINITY_DN200933_c0_g1_	1
TRINITY_DN200955_c0_g1_	1
TRINITY_DN200966_c0_g1_	1
TRINITY_DN200907_c0_g1_	1
TRINITY_DN200909_c0_g1_	1
TRINITY_DN200953_c0_g1_	1
TRINITY_DN201823_c0_g1_	1
TRINITY_DN201852_c0_g1_	1
TRINITY_DN201877_c0_g1_	1
TRINITY_DN201822_c0_g1_	1
TRINITY_DN201843_c0_g1_	1
TRINITY_DN201896_c0_g1_	1
TRINITY_DN201818_c0_g1_	1
TRINITY_DN201872_c0_g1_	1
TRINITY_DN201806_c0_g1_	1
TRINITY_DN201829_c0_g1_	1
TRINITY_DN201899_c0_g1_	1
TRINITY_DN201838_c0_g1_	1
TRINITY_DN201890_c0_g1_	1
TRINITY_DN201839_c0_g1_	1
TRINITY_DN201819_c0_g1_	1
TRINITY_DN212685_c0_g1_	1
TRINITY_DN212691_c0_g1_	1
TRINITY_DN212604_c0_g1_	1
TRINITY_DN212698_c0_g1_	1
TRINITY_DN212627_c0_g1_	1
TRINITY_DN212647_c0_g1_	1
TRINITY_DN212686_c0_g1_	1
TRINITY_DN212658_c0_g1_	1
TRINITY_DN212679_c0_g1_	1
TRINITY_DN212661_c0_g1_	1
TRINITY_DN212645_c0_g1_	1
TRINITY_DN212689_c0_g1_	1
TRINITY_DN212692_c0_g1_	1
TRINITY_DN212676_c0_g1_	1
TRINITY_DN212609_c0_g1_	1
TRINITY_DN231849_c0_g1_	1
TRINITY_DN231827_c0_g1_	1
TRINITY_DN231863_c0_g1_	1
TRINITY_DN231899_c0_g1_	1
TRINITY_DN231844_c0_g1_	1
TRINITY_DN231869_c0_g1_	1
TRINITY_DN210375_c0_g1_	1
TRINITY_DN210345_c0_g1_	1
TRINITY_DN210362_c0_g1_	1
TRINITY_DN210331_c0_g1_	1
TRINITY_DN210374_c0_g1_	1
TRINITY_DN210365_c0_g1_	1
TRINITY_DN210307_c0_g1_	1
TRINITY_DN210349_c0_g1_	1
TRINITY_DN210352_c0_g1_	1
TRINITY_DN210397_c0_g1_	1
TRINITY_DN210337_c0_g1_	1
TRINITY_DN210328_c0_g1_	1
TRINITY_DN210379_c0_g1_	1
TRINITY_DN210317_c0_g1_	1
TRINITY_DN220536_c0_g1_	1
TRINITY_DN220542_c0_g1_	1
TRINITY_DN220557_c0_g1_	1
TRINITY_DN220511_c0_g1_	1
TRINITY_DN220529_c0_g1_	1
TRINITY_DN220506_c0_g1_	1
TRINITY_DN220564_c0_g1_	1
TRINITY_DN220521_c0_g1_	1
TRINITY_DN220540_c0_g1_	1
TRINITY_DN220526_c0_g1_	1
TRINITY_DN224695_c0_g1_	1
TRINITY_DN224669_c0_g1_	1
TRINITY_DN224682_c0_g1_	1
TRINITY_DN218496_c0_g1_	1
TRINITY_DN218457_c0_g1_	1
TRINITY_DN218464_c0_g1_	1
TRINITY_DN218443_c0_g1_	1
TRINITY_DN218426_c0_g1_	1
TRINITY_DN218462_c0_g1_	1
TRINITY_DN218480_c0_g1_	1
TRINITY_DN218498_c0_g1_	1
TRINITY_DN218495_c0_g1_	1
TRINITY_DN218461_c0_g1_	1
TRINITY_DN230077_c0_g1_	1
TRINITY_DN230063_c0_g1_	1
TRINITY_DN230062_c0_g1_	1
TRINITY_DN230022_c0_g1_	1
TRINITY_DN230071_c0_g1_	1
TRINITY_DN230089_c0_g1_	1
TRINITY_DN230055_c0_g1_	1
TRINITY_DN230033_c0_g1_	2
TRINITY_DN230086_c0_g1_	1
TRINITY_DN230003_c0_g1_	1
TRINITY_DN201689_c0_g1_	1
TRINITY_DN201643_c0_g1_	1
TRINITY_DN201631_c0_g1_	1
TRINITY_DN201686_c0_g1_	1
TRINITY_DN201678_c0_g1_	1
TRINITY_DN201616_c0_g1_	1
TRINITY_DN201606_c0_g1_	1
TRINITY_DN201649_c0_g1_	1
TRINITY_DN201659_c0_g1_	1
TRINITY_DN201687_c0_g1_	1
TRINITY_DN201656_c0_g1_	1
TRINITY_DN201641_c0_g1_	1
TRINITY_DN201700_c0_g1_	1
TRINITY_DN201615_c0_g1_	1
TRINITY_DN201625_c0_g1_	1
TRINITY_DN225891_c0_g1_	1
TRINITY_DN225862_c0_g1_	1
TRINITY_DN225828_c0_g1_	1
TRINITY_DN225848_c0_g1_	1
TRINITY_DN225880_c0_g1_	1
TRINITY_DN225854_c0_g1_	1
TRINITY_DN210607_c0_g1_	1
TRINITY_DN210627_c0_g1_	1
TRINITY_DN210648_c0_g1_	1
TRINITY_DN210682_c0_g1_	1
TRINITY_DN210697_c0_g1_	2
TRINITY_DN210684_c0_g1_	1
TRINITY_DN210655_c1_g1_	1
TRINITY_DN210640_c0_g1_	1
TRINITY_DN210617_c0_g1_	1
TRINITY_DN227345_c0_g1_	1
TRINITY_DN227354_c0_g1_	1
TRINITY_DN227381_c0_g1_	1
TRINITY_DN227399_c0_g1_	1
TRINITY_DN227317_c0_g1_	1
TRINITY_DN227357_c0_g1_	1
TRINITY_DN227336_c0_g1_	1
TRINITY_DN227400_c0_g1_	1
TRINITY_DN219065_c0_g1_	1
TRINITY_DN219081_c0_g1_	1
TRINITY_DN219072_c0_g1_	1
TRINITY_DN219039_c0_g1_	1
TRINITY_DN219084_c0_g1_	1
TRINITY_DN219015_c0_g1_	1
TRINITY_DN219047_c0_g1_	1
TRINITY_DN219090_c0_g1_	1
TRINITY_DN219033_c0_g1_	1
TRINITY_DN219001_c0_g1_	1
TRINITY_DN219027_c0_g1_	1
TRINITY_DN219014_c0_g1_	1
TRINITY_DN200436_c0_g1_	1
TRINITY_DN200419_c0_g1_	1
TRINITY_DN200419_c1_g1_	1
TRINITY_DN200444_c0_g1_	1
TRINITY_DN200485_c0_g1_	1
TRINITY_DN200407_c0_g1_	1
TRINITY_DN200439_c0_g1_	1
TRINITY_DN200403_c0_g1_	1
TRINITY_DN200470_c0_g1_	1
TRINITY_DN200430_c0_g1_	1
TRINITY_DN200413_c0_g1_	1
TRINITY_DN200462_c0_g1_	1
TRINITY_DN200432_c0_g1_	1
TRINITY_DN200451_c0_g1_	1
TRINITY_DN200490_c0_g1_	1
TRINITY_DN200427_c0_g1_	1
TRINITY_DN200471_c0_g1_	1
TRINITY_DN200483_c0_g1_	1
TRINITY_DN200492_c0_g1_	1
TRINITY_DN200460_c0_g1_	1
TRINITY_DN200494_c0_g1_	1
TRINITY_DN200417_c0_g1_	1
TRINITY_DN200442_c0_g1_	1
TRINITY_DN200411_c0_g1_	1
TRINITY_DN200479_c0_g1_	1
TRINITY_DN200406_c0_g1_	1
TRINITY_DN200404_c0_g1_	1
TRINITY_DN200410_c0_g1_	1
TRINITY_DN200425_c0_g1_	1
TRINITY_DN200433_c0_g1_	1
TRINITY_DN200453_c0_g1_	1
TRINITY_DN200405_c0_g1_	1
TRINITY_DN200480_c0_g1_	1
TRINITY_DN200415_c0_g1_	1
TRINITY_DN200435_c0_g1_	2
TRINITY_DN200464_c1_g1_	1
TRINITY_DN200487_c0_g1_	1
TRINITY_DN220715_c0_g1_	1
TRINITY_DN220774_c0_g1_	1
TRINITY_DN220730_c0_g1_	1
TRINITY_DN220712_c0_g1_	1
TRINITY_DN220725_c0_g1_	1
TRINITY_DN220702_c0_g1_	1
TRINITY_DN220753_c0_g1_	1
TRINITY_DN220716_c0_g1_	1
TRINITY_DN220777_c0_g1_	1
TRINITY_DN220710_c0_g1_	1
TRINITY_DN221221_c0_g1_	1
TRINITY_DN221205_c0_g1_	1
TRINITY_DN221270_c0_g1_	1
TRINITY_DN221279_c0_g1_	1
TRINITY_DN221235_c0_g1_	1
TRINITY_DN221266_c0_g1_	1
TRINITY_DN206851_c0_g1_	1
TRINITY_DN206865_c0_g1_	1
TRINITY_DN206860_c0_g1_	1
TRINITY_DN206878_c0_g1_	1
TRINITY_DN206844_c0_g1_	1
TRINITY_DN206877_c0_g1_	1
TRINITY_DN206875_c0_g1_	1
TRINITY_DN206891_c0_g1_	1
TRINITY_DN206855_c0_g1_	1
TRINITY_DN206823_c0_g1_	1
TRINITY_DN206850_c0_g1_	1
TRINITY_DN206821_c0_g1_	1
TRINITY_DN213663_c0_g1_	1
TRINITY_DN213636_c0_g1_	1
TRINITY_DN213669_c0_g1_	1
TRINITY_DN213667_c0_g1_	1
TRINITY_DN213665_c0_g1_	1
TRINITY_DN213678_c0_g1_	1
TRINITY_DN213700_c0_g1_	1
TRINITY_DN213640_c0_g1_	1
TRINITY_DN213668_c0_g1_	1
TRINITY_DN213643_c0_g1_	1
TRINITY_DN213685_c0_g1_	1
TRINITY_DN213656_c0_g1_	1
TRINITY_DN213662_c0_g1_	1
TRINITY_DN213660_c0_g1_	1
TRINITY_DN233820_c0_g1_	1
TRINITY_DN233811_c0_g1_	1
TRINITY_DN233808_c0_g1_	1
TRINITY_DN233856_c0_g1_	1
[truncated: 45,091 more rows]
