# Supplementary material for: Family dinner: Transcriptional plasticity of five Noctuidae (Lepidoptera) feeding on three host plant species
Source: Ecol Evol. 2022 Sep 6;12(9):e9258. doi: 10.1002/ece3.9258 (PMC9448971; doi:10.1002/ece3.9258)
Supplement: Supplementary file 25 — Table S10b [file ECE3-12-e9258-s023.xlsx]

## Sheet: Blad1
Supplementary Table 10b. BLASTX annotated genes using local Arthropoda database.
Spodoptera littoralis
Gene_ID		stitle	sseqid	pident	length	mismatch	gapopen	qstart	qend	sstart	send	evalue	bitscore
TRINITY_DN205654_c0_g1_i1	TRINITY_DN205654_c0_g1_	XP_022830146.1 thyroglobulin-like [Spodoptera litura]	XP_022830146.1	100	24	0	0	2	73	72	95	1e-06	53.5
TRINITY_DN205686_c0_g1_i1	TRINITY_DN205686_c0_g1_	PRD20789.1 rpoC [Nephila clavipes]	PRD20789.1	46.62	133	70	1	29	427	923	1054	1e-32	131
TRINITY_DN205601_c0_g1_i1	TRINITY_DN205601_c0_g1_	XP_022832840.1 large proline-rich protein BAG6 isoform X2 [Spodoptera litura]	XP_022832840.1	100	30	0	0	872	783	127	156	1e-07	60.5
TRINITY_DN205620_c0_g1_i1	TRINITY_DN205620_c0_g1_	XP_023171641.1 uncharacterized protein LOC111599978 [Drosophila hydei]	XP_023171641.1	43.64	110	62	0	372	43	263	372	1e-12	71.6
TRINITY_DN205635_c0_g1_i1	TRINITY_DN205635_c0_g1_	XP_022835518.1 phosphoribosylglycinamide formyltransferase, chloroplastic-like [Spodoptera litura]	XP_022835518.1	59.09	88	36	0	1	264	83	170	1e-31	118
TRINITY_DN205619_c0_g1_i1	TRINITY_DN205619_c0_g1_	XP_017118474.1 PREDICTED: 3-oxoacyl-[acyl-carrier-protein] synthase 3-like [Drosophila elegans]	XP_017118474.1	55.14	107	48	0	576	256	154	260	2e-34	132
TRINITY_DN205624_c0_g1_i1	TRINITY_DN205624_c0_g1_	JAN00927.1 Pyruvate kinase muscle isozyme [Daphnia magna]	JAN00927.1	53.06	49	23	0	148	2	41	89	1e-08	58.2
TRINITY_DN205668_c0_g1_i1	TRINITY_DN205668_c0_g1_	WP_064516651.1 MULTISPECIES: two-component system response regulator BtsR [Yersinia]	WP_064516651.1	39.29	84	47	3	2	250	1	81	5e-08	55.1
TRINITY_DN205603_c0_g1_i1	TRINITY_DN205603_c0_g1_	XP_022823232.1 arylphorin-like [Spodoptera litura]	XP_022823232.1	98.23	113	2	0	339	1	281	393	5e-71	239
TRINITY_DN205676_c0_g1_i1	TRINITY_DN205676_c0_g1_	KZS00760.1 ss-alanyl conjugating enzyme-like protein, partial [Daphnia magna]	KZS00760.1	35.62	73	42	1	229	11	61	128	4e-07	51.2
TRINITY_DN205622_c0_g1_i1	TRINITY_DN205622_c0_g1_	XP_018006151.1 PREDICTED: acyl-CoA dehydrogenase family member 11-like [Hyalella azteca]	XP_018006151.1	47.11	121	57	2	2	352	395	512	2e-23	103
TRINITY_DN205683_c0_g1_i1	TRINITY_DN205683_c0_g1_	XP_026742695.1 cytochrome P450 18a1 [Trichoplusia ni]	XP_026742695.1	66	50	16	1	152	3	225	273	6e-10	63.5
TRINITY_DN205675_c0_g1_i1	TRINITY_DN205675_c0_g1_	XP_022833761.1 uncharacterized protein LOC111361599 [Spodoptera litura]	XP_022833761.1	55.95	84	36	1	1	249	51	134	8e-25	102
TRINITY_DN205658_c0_g1_i1	TRINITY_DN205658_c0_g1_	XP_022816661.1 uncharacterized protein LOC111349690 [Spodoptera litura]	XP_022816661.1	98.63	73	1	0	83	301	1	73	1e-45	155
TRINITY_DN205655_c0_g1_i2	TRINITY_DN205655_c0_g1_	XP_026333772.1 uncharacterized protein LOC113240636 [Hyposmocoma kahamanoa]	XP_026333772.1	92.31	26	2	0	3	80	280	305	1e-07	56.2
TRINITY_DN205621_c0_g1_i1	TRINITY_DN205621_c0_g1_	ODM90252.1 Aquaporin-9 [Orchesella cincta]	ODM90252.1	38.03	71	31	2	196	14	258	325	8e-08	55.8
TRINITY_DN219199_c0_g1_i1	TRINITY_DN219199_c0_g1_	XP_019772152.1 PREDICTED: uncharacterized protein LOC109545750, partial [Dendroctonus ponderosae]	XP_019772152.1	89.19	37	4	0	111	1	1	37	4e-12	67.4
TRINITY_DN219128_c0_g1_i1	TRINITY_DN219128_c0_g1_	XP_022818777.1 uncharacterized protein LOC111351209 [Spodoptera litura]	XP_022818777.1	100	79	0	0	238	2	396	474	9e-32	124
TRINITY_DN219196_c0_g1_i1	TRINITY_DN219196_c0_g1_	XP_013183362.1 PREDICTED: E3 ubiquitin-protein ligase UBR4-like [Amyelois transitella]	XP_013183362.1	92.86	28	2	0	86	3	3	30	1e-09	59.3
TRINITY_DN219160_c0_g1_i1	TRINITY_DN219160_c0_g1_	XP_022820563.1 multidrug resistance protein 1-like isoform X1 [Spodoptera litura]	XP_022820563.1	100	28	0	0	456	373	1160	1187	5e-08	59.3
TRINITY_DN219147_c0_g1_i1	TRINITY_DN219147_c0_g1_	XP_022821324.1 ABC transporter A family member 3-like [Spodoptera litura]	XP_022821324.1	100	112	0	0	1	336	274	385	8e-67	228
TRINITY_DN219106_c0_g1_i1	TRINITY_DN219106_c0_g1_	JAN00870.1 Transmembrane emp24 domain-containing protein [Daphnia magna]	JAN00870.1	98.05	154	3	0	3	464	25	178	3e-109	319
TRINITY_DN219169_c0_g1_i1	TRINITY_DN219169_c0_g1_	XP_026498669.1 RNA/RNP complex-1-interacting phosphatase [Vanessa tameamea]	XP_026498669.1	91.3	23	2	0	3	71	27	49	4e-06	48.9
TRINITY_DN219179_c0_g1_i1	TRINITY_DN219179_c0_g1_	JAK37618.1 putative 26S protease regulatory subunit [Daphnia magna]	JAK37618.1	82.61	69	12	0	209	3	150	218	8e-34	125
TRINITY_DN219109_c0_g1_i1	TRINITY_DN219109_c0_g1_	XP_017017148.1 PREDICTED: probable malate:quinone oxidoreductase [Drosophila kikkawai]	XP_017017148.1	66.4	125	42	0	377	3	35	159	1e-54	189
TRINITY_DN219154_c0_g1_i1	TRINITY_DN219154_c0_g1_	XP_012541562.1 PREDICTED: sialic acid synthase [Monomorium pharaonis]	XP_012541562.1	42.62	61	33	1	7	183	269	329	4e-09	59.7
TRINITY_DN219153_c0_g1_i1	TRINITY_DN219153_c0_g1_	PZC82576.1 hypothetical protein B5X24_HaOG210019 [Helicoverpa armigera]	PZC82576.1	77.14	35	8	0	631	527	296	330	8e-08	58.9
TRINITY_DN209083_c0_g1_i1	TRINITY_DN209083_c0_g1_	XP_018012227.1 PREDICTED: response regulator GacA-like [Hyalella azteca]	XP_018012227.1	65	80	28	0	242	3	10	89	2e-28	110
TRINITY_DN209012_c0_g1_i1	TRINITY_DN209012_c0_g1_	XP_017040314.1 PREDICTED: glutamate uptake regulatory protein-like [Drosophila ficusphila]	XP_017040314.1	57.89	38	16	0	105	218	1	38	7e-06	47.8
TRINITY_DN209001_c0_g1_i1	TRINITY_DN209001_c0_g1_	XP_022835234.1 uncharacterized protein LOC111362731 isoform X2 [Spodoptera litura]	XP_022835234.1	100	28	0	0	85	2	77	104	2e-09	63.5
TRINITY_DN209047_c0_g1_i1	TRINITY_DN209047_c0_g1_	XP_021188569.1 uncharacterized protein LOC110374952 [Helicoverpa armigera]	XP_021188569.1	55.74	61	27	0	25	207	57	117	3e-16	77.4
TRINITY_DN209040_c0_g1_i1	TRINITY_DN209040_c0_g1_	XP_022838095.1 verprolin [Spodoptera litura]	XP_022838095.1	100	28	0	0	2	85	241	268	6e-09	60.1
TRINITY_DN209056_c0_g1_i1	TRINITY_DN209056_c0_g1_	AUU00490.1 serine-type D-Ala-D-Ala carboxypeptidase [Morganella morganii]	AUU00490.1	38.02	242	139	3	1113	403	51	286	4e-38	153
TRINITY_DN209044_c0_g1_i1	TRINITY_DN209044_c0_g1_	PRD37593.1 hemL [Nephila clavipes]	PRD37593.1	43.62	94	52	1	5	283	533	626	1e-18	89.4
TRINITY_DN209068_c0_g1_i1	TRINITY_DN209068_c0_g1_	PRD36240.1 ygaU [Nephila clavipes]	PRD36240.1	59.62	104	39	1	11	322	48	148	1e-32	122
TRINITY_DN209091_c0_g1_i1	TRINITY_DN209091_c0_g1_	XP_022831075.1 serine/threonine-protein kinase ATR-like [Spodoptera litura]	XP_022831075.1	85.71	35	5	0	1	105	2466	2500	7e-10	66.2
TRINITY_DN209003_c0_g1_i1	TRINITY_DN209003_c0_g1_	JAV09952.1 putative prohibitin [Nyssomyia neivai]	JAV09952.1	75	52	13	0	259	104	215	266	7e-19	85.9
TRINITY_DN209042_c0_g1_i1	TRINITY_DN209042_c0_g1_	PCG69343.1 hypothetical protein B5V51_4207, partial [Heliothis virescens]	PCG69343.1	100	25	0	0	298	224	58	82	2e-06	52.4
TRINITY_DN209038_c0_g1_i1	TRINITY_DN209038_c0_g1_	XP_022822154.1 titin homolog isoform X2 [Spodoptera litura]	XP_022822154.1	96.18	131	5	0	3	395	411	541	2e-72	244
TRINITY_DN209093_c0_g1_i1	TRINITY_DN209093_c0_g1_	KPJ00798.1 RNA-binding protein fusilli [Papilio xuthus]	KPJ00798.1	92.31	26	2	0	79	2	12	37	3e-07	55.8
TRINITY_DN209028_c0_g1_i1	TRINITY_DN209028_c0_g1_	XP_022820774.1 alpha-tocopherol transfer protein-like [Spodoptera litura]	XP_022820774.1	90	30	3	0	509	420	197	226	8e-09	60.8
TRINITY_DN237498_c0_g1_i1	TRINITY_DN237498_c0_g1_	XP_022814769.1 myophilin [Spodoptera litura]	XP_022814769.1	100	32	0	0	123	28	3	34	2e-12	69.3
TRINITY_DN237489_c0_g1_i1	TRINITY_DN237489_c0_g1_	PZC85941.1 hypothetical protein B5X24_HaOG214306 [Helicoverpa armigera]	PZC85941.1	68	75	23	1	3	224	67	141	7e-25	99.8
TRINITY_DN237454_c0_g1_i1	TRINITY_DN237454_c0_g1_	XP_022831836.1 uncharacterized protein LOC111360197 [Spodoptera litura]	XP_022831836.1	98.31	178	3	0	2	535	583	760	3e-122	378
TRINITY_DN237444_c0_g1_i1	TRINITY_DN237444_c0_g1_	AUT98858.1 conjugal transfer protein TrbF [Morganella morganii]	AUT98858.1	85.42	96	14	0	288	1	108	203	5e-50	167
TRINITY_DN237484_c0_g1_i1	TRINITY_DN237484_c0_g1_	XP_022838047.1 GATOR complex protein MIOS [Spodoptera litura]	XP_022838047.1	100	21	0	0	2	64	766	786	2e-06	55.1
TRINITY_DN237416_c0_g1_i1	TRINITY_DN237416_c0_g1_	XP_022816847.1 probable chitinase 10 [Spodoptera litura]	XP_022816847.1	80.95	42	8	0	128	3	65	106	4e-10	63.5
TRINITY_DN237494_c0_g1_i1	TRINITY_DN237494_c0_g1_	XP_022816507.1 peroxidase-like [Spodoptera litura]	XP_022816507.1	86.21	29	4	0	605	519	531	559	1e-07	58.9
TRINITY_DN237438_c0_g1_i1	TRINITY_DN237438_c0_g1_	XP_022835865.1 uncharacterized protein LOC111363286 [Spodoptera litura]	XP_022835865.1	44.78	67	37	0	3	203	430	496	6e-12	68.9
TRINITY_DN237456_c0_g1_i1	TRINITY_DN237456_c0_g1_	XP_022817098.1 uncharacterized protein LOC111349963 [Spodoptera litura]	XP_022817098.1	92.59	27	2	0	89	9	808	834	9e-08	56.6
TRINITY_DN237418_c0_g1_i1	TRINITY_DN237418_c0_g1_	XP_018022608.1 PREDICTED: putative oxidoreductase SadH [Hyalella azteca]	XP_018022608.1	74.42	86	22	0	259	2	130	215	3e-37	135
TRINITY_DN237405_c0_g1_i1	TRINITY_DN237405_c0_g1_	AHN53434.1 hypothetical protein, partial [Nuttalliella namaqua]	AHN53434.1	78.12	64	14	0	18	209	222	285	2e-20	89.7
TRINITY_DN227850_c0_g1_i1	TRINITY_DN227850_c0_g1_	PRD38579.1 rsmG [Nephila clavipes]	PRD38579.1	41.3	184	88	5	122	649	202	373	3e-34	135
TRINITY_DN227814_c0_g1_i4	TRINITY_DN227814_c0_g1_	XP_022827928.1 acetyl-CoA acetyltransferase, mitochondrial-like isoform X1 [Spodoptera litura]	XP_022827928.1	99.29	420	3	0	1563	304	21	440	0	800
TRINITY_DN227868_c0_g1_i1	TRINITY_DN227868_c0_g1_	XP_022821176.1 sodium/potassium-transporting ATPase subunit beta-2-like [Spodoptera litura]	XP_022821176.1	100	327	0	0	283	1263	1	327	0	652
TRINITY_DN227873_c0_g1_i1	TRINITY_DN227873_c0_g1_	XP_022825210.1 protein spaetzle-like [Spodoptera litura]	XP_022825210.1	98.01	201	4	0	436	1038	1	201	7e-139	410
TRINITY_DN227801_c0_g1_i1	TRINITY_DN227801_c0_g1_	PRD37836.1 hypothetical protein NCL1_05010 [Nephila clavipes]	PRD37836.1	47.98	248	123	3	274	1011	270	513	2e-64	227
TRINITY_DN227877_c0_g1_i1	TRINITY_DN227877_c0_g1_	XP_026754414.1 neuroligin-4, X-linked-like [Galleria mellonella]	XP_026754414.1	96.43	28	1	0	612	529	574	601	9e-09	62
TRINITY_DN227811_c0_g1_i1	TRINITY_DN227811_c0_g1_	XP_018006957.1 PREDICTED: type II secretion system protein E-like [Hyalella azteca]	XP_018006957.1	43.97	116	63	1	125	466	2	117	1e-17	87.4
TRINITY_DN227897_c0_g1_i1	TRINITY_DN227897_c0_g1_	XP_022827196.1 uncharacterized protein LOC111356942 [Spodoptera litura]	XP_022827196.1	95.52	446	18	1	144	1475	1	446	0	749
TRINITY_DN227844_c0_g1_i1	TRINITY_DN227844_c0_g1_	PRD26147.1 Acetate/butyrate--CoA ligase AAE7 [Nephila clavipes]	PRD26147.1	61.9	252	96	0	756	1	179	430	2e-112	344
TRINITY_DN227847_c0_g1_i1	TRINITY_DN227847_c0_g1_	PRD35876.1 comM [Nephila clavipes]	PRD35876.1	89.92	129	13	0	387	1	213	341	3e-74	238
TRINITY_DN227875_c0_g1_i1	TRINITY_DN227875_c0_g1_	XP_022206433.1 uncharacterized protein LOC111063054 [Nilaparvata lugens]	XP_022206433.1	47.96	221	115	0	1	663	47	267	3e-48	173
TRINITY_DN227887_c0_g1_i1	TRINITY_DN227887_c0_g1_	XP_022824493.1 2-oxoglutarate and iron-dependent oxygenase domain-containing protein 3-like [Spodoptera litura]	XP_022824493.1	98.73	316	4	0	569	1516	1	316	0	559
TRINITY_DN227815_c0_g1_i1	TRINITY_DN227815_c0_g1_	XP_018007161.1 PREDICTED: uncharacterized ABC transporter permease protein YufQ-like [Hyalella azteca]	XP_018007161.1	84.88	86	13	0	1	258	221	306	1e-41	150
TRINITY_DN227830_c0_g1_i1	TRINITY_DN227830_c0_g1_	RWA50578.1 site-specific tyrosine recombinase XerD [Yersinia pestis]	RWA50578.1	53.02	298	133	1	540	1433	1	291	1e-74	254
TRINITY_DN227891_c0_g1_i1	TRINITY_DN227891_c0_g1_	XP_015517134.1 PREDICTED: tax1-binding protein 1 homolog B-like [Neodiprion lecontei]	XP_015517134.1	37.33	75	47	0	242	18	46	120	2e-10	65.1
TRINITY_DN227849_c0_g1_i1	TRINITY_DN227849_c0_g1_	XP_022832993.1 uncharacterized protein LOC111360928 [Spodoptera litura]	XP_022832993.1	98.98	98	1	0	251	544	1	98	4e-63	203
TRINITY_DN227821_c0_g1_i1	TRINITY_DN227821_c0_g1_	PRD31228.1 mmgC [Nephila clavipes]	PRD31228.1	57.33	375	160	0	1326	2450	1	375	5e-129	402
TRINITY_DN227870_c0_g1_i1	TRINITY_DN227870_c0_g1_	XP_022817713.1 zinc transporter ZIP1-like [Spodoptera litura]	XP_022817713.1	97.9	334	7	0	51	1052	1	334	0	605
TRINITY_DN227895_c0_g1_i1	TRINITY_DN227895_c0_g1_	sp|Q2RJH7.1|COBQ_MOOTA RecName: Full=Cobyric acid synthase	sp|Q2RJH7.1|COBQ_MOOTA	51.28	117	54	2	2	349	48	162	1e-26	110
TRINITY_DN227888_c0_g1_i1	TRINITY_DN227888_c0_g1_	AUT98894.1 hypothetical protein MC49_001240 [Morganella morganii]	AUT98894.1	68.09	47	15	0	383	243	46	92	8e-15	73.2
TRINITY_DN227883_c0_g1_i1	TRINITY_DN227883_c0_g1_	XP_018009563.1 PREDICTED: glycine cleavage system transcriptional activator-like [Hyalella azteca]	XP_018009563.1	69.86	73	22	0	232	14	1	73	5e-17	84
TRINITY_DN227889_c0_g1_i1	TRINITY_DN227889_c0_g1_	XP_022255434.1 RNA-binding protein squid-like isoform X2 [Limulus polyphemus]	XP_022255434.1	50.34	149	71	1	9	455	19	164	3e-42	151
TRINITY_DN227898_c0_g1_i1	TRINITY_DN227898_c0_g1_	XP_012521701.1 PREDICTED: uncharacterized protein LOC105828043 [Monomorium pharaonis]	XP_012521701.1	100	216	0	0	648	1	1	216	6e-148	441
TRINITY_DN227836_c0_g1_i1	TRINITY_DN227836_c0_g1_	XP_022814073.1 glutaryl-CoA dehydrogenase, mitochondrial [Spodoptera litura]	XP_022814073.1	99.53	423	2	0	480	1748	1	423	0	848
TRINITY_DN227819_c0_g1_i1	TRINITY_DN227819_c0_g1_	WP_050097288.1 MULTISPECIES: two-component system sensor histidine kinase PhoQ [Yersinia]	WP_050097288.1	36.51	189	113	3	535	1080	213	401	4e-29	125
TRINITY_DN227876_c0_g1_i1	TRINITY_DN227876_c0_g1_	XP_018006218.1 PREDICTED: gamma-glutamylputrescine oxidoreductase-like [Hyalella azteca]	XP_018006218.1	43.75	192	107	1	13	585	237	428	3e-39	149
TRINITY_DN227802_c0_g1_i1	TRINITY_DN227802_c0_g1_	XP_022822038.1 uncharacterized protein LOC111353305 isoform X1 [Spodoptera litura]	XP_022822038.1	97.68	820	19	0	259	2718	1	820	0	1556
TRINITY_DN234625_c0_g1_i1	TRINITY_DN234625_c0_g1_	JAC33358.1 putative sodium/potassium-transporting atpase subunit alpha [Amblyomma triste]	JAC33358.1	77.78	90	20	0	3	272	172	261	2e-43	150
TRINITY_DN234650_c0_g1_i1	TRINITY_DN234650_c0_g1_	OWR44304.1 putative MCF.2 cell line derived transforming sequence like protein [Danaus plexippus plexippus]	OWR44304.1	84.38	32	5	0	371	276	62	93	2e-09	58.9
TRINITY_DN234692_c0_g1_i1	TRINITY_DN234692_c0_g1_	XP_012252722.1 mitochondrial import inner membrane translocase subunit Tim8 A-like [Athalia rosae]	XP_012252722.1	62.5	80	30	0	349	110	11	90	2e-31	116
TRINITY_DN234671_c0_g1_i1	TRINITY_DN234671_c0_g1_	OQR66348.1 structural maintenance of chromosomes protein 1A-like [Tropilaelaps mercedesae]	OQR66348.1	49.49	99	50	0	15	311	158	256	1e-16	83.2
TRINITY_DN234651_c0_g1_i1	TRINITY_DN234651_c0_g1_	JAP83221.1 breast cancer anti-estrogen resistance 1 [Rhipicephalus appendiculatus]	JAP83221.1	37.31	67	42	0	13	213	476	542	1e-06	53.1
TRINITY_DN234680_c0_g1_i1	TRINITY_DN234680_c0_g1_	XP_023218671.1 SUN domain-containing ossification factor-like isoform X2 [Centruroides sculpturatus]	XP_023218671.1	47.76	67	32	1	3	203	297	360	2e-08	58.2
TRINITY_DN234693_c0_g1_i1	TRINITY_DN234693_c0_g1_	OXA58471.1 hypothetical protein Fcan01_08477 [Folsomia candida]	OXA58471.1	88.71	62	7	0	178	363	1	62	3e-20	90.5
TRINITY_DN234603_c0_g1_i1	TRINITY_DN234603_c0_g1_	PZC79421.1 hypothetical protein B5X24_HaOG216416 [Helicoverpa armigera]	PZC79421.1	51.51	365	176	1	2	1093	376	740	9e-128	401
TRINITY_DN234647_c0_g1_i1	TRINITY_DN234647_c0_g1_	XP_013142235.1 PREDICTED: ankyrin repeat domain-containing protein 17-like [Papilio polytes]	XP_013142235.1	97.83	46	1	0	3	140	114	159	7e-14	72.4
TRINITY_DN234694_c0_g1_i1	TRINITY_DN234694_c0_g1_	XP_022817140.1 protein daughterless isoform X4 [Spodoptera litura]	XP_022817140.1	63.83	47	12	1	14	154	321	362	8e-08	58.2
TRINITY_DN234613_c0_g1_i1	TRINITY_DN234613_c0_g1_	XP_012541562.1 PREDICTED: sialic acid synthase [Monomorium pharaonis]	XP_012541562.1	58.67	75	31	0	227	3	52	126	4e-23	97.4
TRINITY_DN234679_c0_g1_i1	TRINITY_DN234679_c0_g1_	XP_026497878.1 LOW QUALITY PROTEIN: SCAN domain-containing protein 3-like, partial [Vanessa tameamea]	XP_026497878.1	54.63	108	36	3	701	399	379	480	1e-24	94
TRINITY_DN234698_c0_g1_i1	TRINITY_DN234698_c0_g1_	WP_049687862.1 iron/manganese ABC transporter ATP-binding protein YfeB [Yersinia ruckeri]	WP_049687862.1	36.96	92	53	4	1	267	47	136	3e-09	59.7
TRINITY_DN234621_c0_g1_i1	TRINITY_DN234621_c0_g1_	PCG72025.1 hypothetical protein B5V51_1242 [Heliothis virescens]	PCG72025.1	55.32	188	77	2	1	555	445	628	7e-53	187
TRINITY_DN234670_c0_g1_i1	TRINITY_DN234670_c0_g1_	RVE42487.1 hypothetical protein evm_012859 [Chilo suppressalis]	RVE42487.1	43.62	149	75	3	265	693	25	170	7e-25	110
TRINITY_DN234688_c0_g1_i1	TRINITY_DN234688_c0_g1_	XP_018028395.1 PREDICTED: lipid A export ATP-binding/permease protein MsbA-like [Hyalella azteca]	XP_018028395.1	68.21	151	47	1	3	455	216	365	6e-42	156
TRINITY_DN202424_c0_g1_i1	TRINITY_DN202424_c0_g1_	JAT85792.1 hypothetical protein g.5669, partial [Pectinophora gossypiella]	JAT85792.1	78.12	32	7	0	777	872	19	50	9e-06	52
TRINITY_DN202403_c0_g1_i1	TRINITY_DN202403_c0_g1_	XP_014601741.1 PREDICTED: transmembrane and coiled-coil domain-containing protein 1 [Polistes canadensis]	XP_014601741.1	81.65	109	20	0	386	60	75	183	3e-67	197
TRINITY_DN202486_c0_g1_i1	TRINITY_DN202486_c0_g1_	XP_017037633.1 PREDICTED: stage 0 sporulation protein J-like [Drosophila kikkawai]	XP_017037633.1	49.26	136	69	0	1	408	85	220	4e-38	139
TRINITY_DN202406_c0_g1_i1	TRINITY_DN202406_c0_g1_	PCG80676.1 hypothetical protein B5V51_4079 [Heliothis virescens]	PCG80676.1	100	27	0	0	268	348	1	27	1e-08	57.4
TRINITY_DN202475_c0_g1_i1	TRINITY_DN202475_c0_g1_	OXA58881.1 Oxidative stress-induced growth inhibitor 2 [Folsomia candida]	OXA58881.1	41.67	72	41	1	52	267	313	383	2e-08	58.5
TRINITY_DN202490_c0_g1_i1	TRINITY_DN202490_c0_g1_	JAW05934.1 Uncharacterized protein, partial [Ornithodoros moubata]	JAW05934.1	56.36	55	24	0	85	249	371	425	4e-12	68.9
TRINITY_DN202435_c0_g1_i1	TRINITY_DN202435_c0_g1_	XP_022826082.1 scavenger receptor class B member 1-like [Spodoptera litura]	XP_022826082.1	98.92	461	5	0	1887	505	57	517	0	915
TRINITY_DN202465_c0_g1_i1	TRINITY_DN202465_c0_g1_	RWA48675.1 lipoprotein [Yersinia pestis]	RWA48675.1	28	175	122	1	785	273	52	226	1e-08	62.8
TRINITY_DN202499_c0_g1_i1	TRINITY_DN202499_c0_g1_	XP_022824694.1 clavesin-2-like [Spodoptera litura]	XP_022824694.1	96.15	26	1	0	342	419	195	220	6e-08	57.4
TRINITY_DN202464_c0_g1_i1	TRINITY_DN202464_c0_g1_	KZS01030.1 putative Sigma L-dependent transcriptional regulator yqiR, partial [Daphnia magna]	KZS01030.1	72.94	85	23	0	256	2	54	138	2e-35	126
TRINITY_DN202423_c0_g1_i1	TRINITY_DN202423_c0_g1_	XP_018028721.1 PREDICTED: glutamate synthase 1 [NADH], chloroplastic-like [Hyalella azteca]	XP_018028721.1	72.34	47	13	0	242	102	1246	1292	2e-14	76.3
TRINITY_DN202467_c0_g1_i1	TRINITY_DN202467_c0_g1_	RWA46365.1 glycosyl hydrolase [Yersinia pestis]	RWA46365.1	39.36	94	46	1	1	249	222	315	4e-14	74.7
TRINITY_DN202416_c0_g1_i1	TRINITY_DN202416_c0_g1_	JAV17247.1 putative lysosomal aspartic protease [Haematobia irritans]	JAV17247.1	65.67	134	36	2	404	3	24	147	4e-51	177
TRINITY_DN202468_c0_g1_i1	TRINITY_DN202468_c0_g1_	PZC81846.1 hypothetical protein B5X24_HaOG211859 [Helicoverpa armigera]	PZC81846.1	68.42	76	24	0	229	2	118	193	1e-32	121
TRINITY_DN202422_c0_g1_i1	TRINITY_DN202422_c0_g1_	XP_022813859.1 uncharacterized protein LOC111347763 [Spodoptera litura]	XP_022813859.1	99.09	110	1	0	532	203	133	242	7e-58	191
TRINITY_DN202415_c0_g1_i1	TRINITY_DN202415_c0_g1_	XP_026753640.1 DNA-binding protein Ewg-like, partial [Galleria mellonella]	XP_026753640.1	87.88	33	4	0	1	99	68	100	9e-10	60.8
TRINITY_DN202447_c0_g1_i1	TRINITY_DN202447_c0_g1_	XP_018012204.1 PREDICTED: glutamine--tRNA ligase-like [Hyalella azteca]	XP_018012204.1	69.52	105	29	2	6	311	370	474	3e-41	150
TRINITY_DN230273_c0_g1_i1	TRINITY_DN230273_c0_g1_	AFP20607.1 cytochrome CYP340AB1 [Spodoptera littoralis]	AFP20607.1	94.77	516	4	1	518	1996	1	516	0	976
TRINITY_DN230274_c0_g1_i1	TRINITY_DN230274_c0_g1_	KPJ05086.1 hypothetical protein RR46_04202 [Papilio xuthus]	KPJ05086.1	69.57	46	11	2	205	342	29	71	6e-08	57
TRINITY_DN230228_c0_g1_i1	TRINITY_DN230228_c0_g1_	OXA61145.1 Sodium/potassium-transporting ATPase subunit alpha [Folsomia candida]	OXA61145.1	89.56	182	19	0	2	547	571	752	1e-101	318
TRINITY_DN230216_c0_g1_i1	TRINITY_DN230216_c0_g1_	XP_022821106.1 venom serine carboxypeptidase-like [Spodoptera litura]	XP_022821106.1	100	165	0	0	147	641	1	165	4e-115	347
TRINITY_DN230270_c0_g1_i1	TRINITY_DN230270_c0_g1_	XP_022249982.1 A-kinase anchor protein 17A-like [Limulus polyphemus]	XP_022249982.1	65.75	181	59	2	1	537	86	265	1e-73	241
TRINITY_DN230263_c0_g1_i1	TRINITY_DN230263_c0_g1_	XP_026728807.1 uncharacterized protein LOC113494593 [Trichoplusia ni]	XP_026728807.1	26.92	78	51	2	575	354	678	753	2e-09	43.9
TRINITY_DN230242_c0_g1_i1	TRINITY_DN230242_c0_g1_	XP_019760604.1 PREDICTED: uncharacterized protein K02A2.1-like [Dendroctonus ponderosae]	XP_019760604.1	43.75	176	96	2	658	131	1	173	1e-36	137
TRINITY_DN230277_c0_g1_i1	TRINITY_DN230277_c0_g1_	OXA60197.1 Voltage-dependent anion-selective channel [Folsomia candida]	OXA60197.1	63.16	57	21	0	171	1	1	57	3e-19	87
TRINITY_DN230212_c0_g1_i1	TRINITY_DN230212_c0_g1_	RUT66142.1 23S rRNA (guanine(2445)-N(2))/(guanine(2069)-N(7))-methyltransferase [Morganella morganii]	RUT66142.1	38.41	151	93	0	1407	1859	4	154	2e-23	112
TRINITY_DN230205_c0_g1_i2	TRINITY_DN230205_c0_g1_	XP_012521729.1 PREDICTED: uncharacterized protein LOC105828074, partial [Monomorium pharaonis]	XP_012521729.1	75	100	25	0	2	301	238	337	6e-29	116
TRINITY_DN230282_c0_g1_i1	TRINITY_DN230282_c0_g1_	RWA50338.1 flagellar hook-associated protein FlgK [Yersinia pestis]	RWA50338.1	37.81	201	116	6	1718	1140	241	440	2e-24	115
TRINITY_DN230218_c0_g1_i1	TRINITY_DN230218_c0_g1_	OWR47747.1 hypothetical protein KGM_215607 [Danaus plexippus plexippus]	OWR47747.1	100	20	0	0	2	61	507	526	3e-06	52
TRINITY_DN230230_c0_g1_i1	TRINITY_DN230230_c0_g1_	XP_022823708.1 cytochrome P450 6B5-like [Spodoptera litura]	XP_022823708.1	95.52	134	6	0	3	404	391	524	9e-74	242
TRINITY_DN230210_c0_g1_i1	TRINITY_DN230210_c0_g1_	WP_050139922.1 MULTISPECIES: muropeptide MFS transporter AmpG [Yersinia]	WP_050139922.1	33.25	400	228	10	1617	424	50	412	9e-37	150
TRINITY_DN230254_c0_g1_i1	TRINITY_DN230254_c0_g1_	XP_022826784.1 uncharacterized protein LOC111356604 [Spodoptera litura]	XP_022826784.1	100	105	0	0	2	316	269	373	5e-68	223
TRINITY_DN230215_c0_g1_i1	TRINITY_DN230215_c0_g1_	XP_011554122.1 PREDICTED: uncharacterized protein LOC105385438 [Plutella xylostella]	XP_011554122.1	63.1	84	31	0	1	252	697	780	3e-31	124
TRINITY_DN230265_c0_g1_i1	TRINITY_DN230265_c0_g1_	WP_050096879.1 MULTISPECIES: amidophosphoribosyltransferase [Yersinia]	WP_050096879.1	58.49	106	44	0	327	10	383	488	2e-34	131
TRINITY_DN230272_c0_g1_i1	TRINITY_DN230272_c0_g1_	RUT64533.1 DEAD/DEAH family ATP-dependent RNA helicase (plasmid) [Morganella morganii]	RUT64533.1	46.26	575	284	6	3881	2214	1	569	1e-108	367
TRINITY_DN224054_c0_g1_i1	TRINITY_DN224054_c0_g1_	XP_026756254.1 protein gooseberry-neuro [Galleria mellonella]	XP_026756254.1	96	25	1	0	453	379	131	155	5e-07	55.5
TRINITY_DN224010_c0_g1_i1	TRINITY_DN224010_c0_g1_	XP_022819631.1 LOW QUALITY PROTEIN: ATP-binding cassette sub-family C member Sur-like [Spodoptera litura]	XP_022819631.1	92	25	2	0	76	2	1044	1068	4e-06	52
TRINITY_DN224001_c0_g1_i1	TRINITY_DN224001_c0_g1_	XP_022828382.1 uncharacterized protein LOC111357807 [Spodoptera litura]	XP_022828382.1	55.17	58	25	1	174	1	236	292	8e-08	58.2
TRINITY_DN224077_c0_g1_i1	TRINITY_DN224077_c0_g1_	XP_022830922.1 cathepsin B-like [Spodoptera litura]	XP_022830922.1	97.39	153	4	0	459	1	115	267	6e-107	318
TRINITY_DN224008_c0_g1_i1	TRINITY_DN224008_c0_g1_	XP_021181775.1 voltage-dependent calcium channel subunit alpha-2/delta-4-like [Helicoverpa armigera]	XP_021181775.1	92.59	27	2	0	302	382	669	695	1e-07	57.8
TRINITY_DN224049_c0_g1_i1	TRINITY_DN224049_c0_g1_	XP_022827042.1 xanthine dehydrogenase-like [Spodoptera litura]	XP_022827042.1	97.4	77	2	0	231	1	855	931	3e-43	158
TRINITY_DN224038_c0_g1_i1	TRINITY_DN224038_c0_g1_	PZC84347.1 hypothetical protein B5X24_HaOG205542 [Helicoverpa armigera]	PZC84347.1	85.71	35	5	0	70	174	6	40	5e-11	62.8
TRINITY_DN224078_c0_g1_i1	TRINITY_DN224078_c0_g1_	XP_026728787.1 cysteine-rich with EGF-like domain protein 2 isoform X1 [Trichoplusia ni]	XP_026728787.1	96.67	30	1	0	324	413	321	350	7e-09	60.5
TRINITY_DN224058_c0_g1_i1	TRINITY_DN224058_c0_g1_	XP_022831585.1 cytosolic 10-formyltetrahydrofolate dehydrogenase [Spodoptera litura]	XP_022831585.1	100	24	0	0	72	1	579	602	3e-08	59.7
TRINITY_DN224099_c0_g1_i1	TRINITY_DN224099_c0_g1_	RUT66772.1 5'/3'-nucleotidase SurE [Morganella morganii]	RUT66772.1	54.29	70	31	1	207	1	5	74	3e-14	72
TRINITY_DN224092_c0_g1_i1	TRINITY_DN224092_c0_g1_	RWR99601.1 Zinc finger protein 512B-like protein [Dinothrombium tinctorium]	RWR99601.1	43.3	97	37	1	382	92	7	85	5e-07	52
TRINITY_DN224042_c0_g1_i1	TRINITY_DN224042_c0_g1_	XP_018028662.1 PREDICTED: UPF0065 protein in clcB-clcD intergenic region-like [Hyalella azteca]	XP_018028662.1	49.37	79	40	0	240	4	213	291	3e-17	81.3
TRINITY_DN224063_c0_g1_i1	TRINITY_DN224063_c0_g1_	PZC71223.1 hypothetical protein B5X24_HaOG213914, partial [Helicoverpa armigera]	PZC71223.1	80	30	6	0	380	291	54	83	2e-07	53.1
TRINITY_DN224095_c0_g1_i1	TRINITY_DN224095_c0_g1_	XP_021191480.1 uncharacterized protein LOC110377107 [Helicoverpa armigera]	XP_021191480.1	51.02	49	24	0	147	1	51	99	3e-08	55.1
TRINITY_DN224060_c0_g1_i1	TRINITY_DN224060_c0_g1_	RVE40607.1 hypothetical protein evm_014743 [Chilo suppressalis]	RVE40607.1	92.31	26	2	0	369	446	6	31	2e-06	53.9
TRINITY_DN224016_c0_g1_i1	TRINITY_DN224016_c0_g1_	XP_026739279.1 uncharacterized protein LOC113502097 [Trichoplusia ni]	XP_026739279.1	40.28	72	43	0	165	380	6	77	4e-09	61.2
TRINITY_DN224023_c0_g1_i1	TRINITY_DN224023_c0_g1_	XP_023016296.1 uncharacterized protein LOC111505677 [Leptinotarsa decemlineata]	XP_023016296.1	47.62	105	35	5	309	28	1	96	1e-15	77.8
TRINITY_DN224069_c0_g1_i1	TRINITY_DN224069_c0_g1_	XP_022826696.1 LOW QUALITY PROTEIN: integrator complex subunit 4 [Spodoptera litura]	XP_022826696.1	95.83	24	1	0	351	280	773	796	1e-05	51.2
TRINITY_DN224006_c0_g1_i1	TRINITY_DN224006_c0_g1_	XP_022836018.1 uncharacterized protein LOC111363428 [Spodoptera litura]	XP_022836018.1	42.99	107	57	3	29	340	40	145	5e-18	85.1
TRINITY_DN231127_c0_g1_i1	TRINITY_DN231127_c0_g1_	AUU01533.1 hemin ABC transporter substrate-binding protein [Morganella morganii]	AUU01533.1	33.62	235	145	4	1194	499	24	250	2e-17	89.7
TRINITY_DN231111_c0_g1_i1	TRINITY_DN231111_c0_g1_	XP_018012374.1 PREDICTED: uncharacterized protein YtfP-like [Hyalella azteca]	XP_018012374.1	44.83	145	68	4	50	448	101	245	5e-26	109
TRINITY_DN231140_c0_g1_i1	TRINITY_DN231140_c0_g1_	AJO65082.1 catalase, partial [Dione juno]	AJO65082.1	54.55	88	40	0	266	3	46	133	1e-26	106
TRINITY_DN231154_c0_g1_i1	TRINITY_DN231154_c0_g1_	XP_023333532.1 ubiquilin-4-like [Eurytemora affinis]	XP_023333532.1	70.18	57	17	0	171	1	143	199	2e-12	70.9
TRINITY_DN231115_c0_g1_i1	TRINITY_DN231115_c0_g1_	JAB67000.1 Retrovirus-related Pol polyprotein, partial [Anoplophora glabripennis]	JAB67000.1	51.35	74	36	0	2	223	98	171	1e-18	83.6
TRINITY_DN231129_c0_g1_i1	TRINITY_DN231129_c0_g1_	XP_018028761.1 PREDICTED: dihydropteroate synthase-like [Hyalella azteca]	XP_018028761.1	44.12	102	57	0	5	310	113	214	1e-17	83.2
TRINITY_DN231186_c0_g1_i1	TRINITY_DN231186_c0_g1_	sp|A1JTQ2.1|COBQ_YERE8 RecName: Full=Cobyric acid synthase	sp|A1JTQ2.1|COBQ_YERE8	36.23	138	69	6	582	205	328	458	3e-09	63.5
TRINITY_DN231176_c0_g1_i1	TRINITY_DN231176_c0_g1_	XP_018028628.1 PREDICTED: tRNA modification GTPase MnmE-like [Hyalella azteca]	XP_018028628.1	73.08	78	21	0	2	235	237	314	1e-28	114
TRINITY_DN231125_c0_g1_i1	TRINITY_DN231125_c0_g1_	KPJ16428.1 Protein patched [Papilio machaon]	KPJ16428.1	100	28	0	0	1526	1443	125	152	8e-08	59.7
TRINITY_DN231149_c0_g1_i1	TRINITY_DN231149_c0_g1_	XP_021184907.1 proton-coupled amino acid transporter-like protein CG1139 isoform X1 [Helicoverpa armigera]	XP_021184907.1	95.65	23	1	0	395	463	19	41	2e-06	53.5
TRINITY_DN231155_c0_g1_i1	TRINITY_DN231155_c0_g1_	AUU00130.1 DNA polymerase III subunit alpha [Morganella morganii]	AUU00130.1	48.3	176	91	0	12	539	26	201	1e-45	169
TRINITY_DN231191_c0_g1_i1	TRINITY_DN231191_c0_g1_	JAA84892.1 Neurabin-1, partial [Pararge aegeria]	JAA84892.1	65.22	46	16	0	2	139	168	213	2e-10	63.2
TRINITY_DN231124_c0_g1_i1	TRINITY_DN231124_c0_g1_	XP_011558817.1 PREDICTED: uncharacterized protein LOC105389412 [Plutella xylostella]	XP_011558817.1	43.4	106	47	3	352	56	33	132	4e-13	77
TRINITY_DN231168_c0_g1_i1	TRINITY_DN231168_c0_g1_	XP_022836362.1 uncharacterized protein LOC111363736 [Spodoptera litura]	XP_022836362.1	58.97	39	16	0	2	118	102	140	3e-08	55.1
TRINITY_DN231113_c0_g1_i1	TRINITY_DN231113_c0_g1_	XP_017119170.1 PREDICTED: glycine dehydrogenase (decarboxylating)-like [Drosophila elegans]	XP_017119170.1	80.26	76	15	0	228	1	374	449	6e-33	129
TRINITY_DN231133_c0_g1_i1	TRINITY_DN231133_c0_g1_	XP_022817103.1 aldo-keto reductase AKR2E4-like isoform X2 [Spodoptera litura]	XP_022817103.1	92.86	28	2	0	401	318	20	47	8e-08	57
TRINITY_DN231105_c0_g1_i1	TRINITY_DN231105_c0_g1_	PRD40309.1 msrA2 [Nephila clavipes]	PRD40309.1	53.01	83	39	0	1	249	30	112	1e-25	103
TRINITY_DN231136_c0_g1_i1	TRINITY_DN231136_c0_g1_	XP_012523160.1 PREDICTED: uncharacterized protein LOC105829055 [Monomorium pharaonis]	XP_012523160.1	99.29	140	1	0	538	119	23	162	5e-95	283
TRINITY_DN231156_c0_g1_i1	TRINITY_DN231156_c0_g1_	KOB62969.1 Large proline-rich protein BAT2 [Operophtera brumata]	KOB62969.1	92.59	27	2	0	1	81	61	87	1e-07	53.1
TRINITY_DN215443_c0_g1_i1	TRINITY_DN215443_c0_g1_	XP_021197465.1 transmembrane protein 14 homolog [Helicoverpa armigera]	XP_021197465.1	82.35	34	6	0	493	392	1	34	9e-07	51.6
TRINITY_DN215411_c0_g1_i1	TRINITY_DN215411_c0_g1_	PRD35815.1 mreB [Nephila clavipes]	PRD35815.1	70.75	106	31	0	1	318	227	332	1e-29	117
TRINITY_DN215403_c0_g1_i1	TRINITY_DN215403_c0_g1_	PRD28510.1 glmS [Nephila clavipes]	PRD28510.1	57.32	82	35	0	1	246	532	613	2e-21	95.5
TRINITY_DN215415_c0_g1_i1	TRINITY_DN215415_c0_g1_	XP_018007943.1 PREDICTED: sulfur carrier protein ThiS adenylyltransferase-like [Hyalella azteca]	XP_018007943.1	65.29	121	42	0	363	1	26	146	2e-51	169
TRINITY_DN215407_c0_g1_i1	TRINITY_DN215407_c0_g1_	PRD37036.1 gltB [Nephila clavipes]	PRD37036.1	60.64	94	37	0	3	284	304	397	2e-31	125
TRINITY_DN215498_c0_g1_i1	TRINITY_DN215498_c0_g1_	AUU00067.1 DNA topoisomerase IV subunit B [Morganella morganii]	AUU00067.1	78.35	97	21	0	4	294	377	473	2e-44	160
TRINITY_DN215430_c0_g1_i1	TRINITY_DN215430_c0_g1_	XP_015839831.1 PREDICTED: S-adenosylmethionine synthase isoform X3 [Tribolium castaneum]	XP_015839831.1	57.14	49	19	1	96	236	4	52	4e-09	57
TRINITY_DN215458_c0_g1_i1	TRINITY_DN215458_c0_g1_	XP_022832221.1 LOW QUALITY PROTEIN: titin homolog [Spodoptera litura]	XP_022832221.1	100	25	0	0	3	77	8493	8517	1e-06	55.5
TRINITY_DN215440_c0_g1_i1	TRINITY_DN215440_c0_g1_	PRD31001.1 sglT [Nephila clavipes]	PRD31001.1	93.33	45	3	0	135	1	1	45	4e-20	89
TRINITY_DN246373_c0_g1_i1	TRINITY_DN246373_c0_g1_	XP_022819869.1 GATOR complex protein DEPDC5 isoform X7 [Spodoptera litura]	XP_022819869.1	100	27	0	0	1	81	1195	1221	8e-09	62
TRINITY_DN246362_c0_g1_i1	TRINITY_DN246362_c0_g1_	XP_012524382.1 PREDICTED: uncharacterized protein LOC105829854 [Monomorium pharaonis]	XP_012524382.1	56.94	72	31	0	266	51	125	196	8e-22	94.7
TRINITY_DN246398_c0_g1_i1	TRINITY_DN246398_c0_g1_	XP_018011846.1 PREDICTED: gluconate 5-dehydrogenase-like [Hyalella azteca]	XP_018011846.1	72.45	98	27	0	1	294	5	102	4e-32	121
TRINITY_DN246316_c0_g1_i1	TRINITY_DN246316_c0_g1_	PRD39328.1 phoP [Nephila clavipes]	PRD39328.1	46.34	82	41	1	248	3	86	164	6e-15	74.3
TRINITY_DN246388_c0_g1_i1	TRINITY_DN246388_c0_g1_	XP_022824838.1 odorant receptor 49a-like [Spodoptera litura]	XP_022824838.1	100	84	0	0	40	291	1	84	5e-51	174
TRINITY_DN246313_c0_g1_i1	TRINITY_DN246313_c0_g1_	AUU01626.1 amino acid permease [Morganella morganii]	AUU01626.1	50	66	33	0	205	8	6	71	8e-11	64.7
TRINITY_DN246374_c0_g1_i1	TRINITY_DN246374_c0_g1_	KOC58713.1 DNA relaxase mbeA [Habropoda laboriosa]	KOC58713.1	54.26	94	43	0	233	514	1	94	4e-22	100
TRINITY_DN246332_c0_g1_i1	TRINITY_DN246332_c0_g1_	XP_021207851.1 myotubularin-related protein 8 isoform X2 [Bombyx mori]	XP_021207851.1	100	28	0	0	325	242	416	443	9e-11	65.9
TRINITY_DN246307_c0_g1_i1	TRINITY_DN246307_c0_g1_	XP_018006173.1 PREDICTED: enoyl-[acyl-carrier-protein] reductase [NADH] FabI-like [Hyalella azteca]	XP_018006173.1	68.92	74	23	0	3	224	48	121	9e-30	114
TRINITY_DN246322_c0_g1_i1	TRINITY_DN246322_c0_g1_	XP_022829697.1 sterol regulatory element-binding protein 1 isoform X1 [Spodoptera litura]	XP_022829697.1	100	27	0	0	82	2	847	873	9e-08	58.5
TRINITY_DN246379_c0_g1_i1	TRINITY_DN246379_c0_g1_	XP_021182212.1 protein disabled [Helicoverpa armigera]	XP_021182212.1	84.38	32	5	0	98	3	315	346	2e-07	58.2
TRINITY_DN242088_c0_g1_i1	TRINITY_DN242088_c0_g1_	WP_024569601.1 MULTISPECIES: IS481 family transposase, partial [Bacteria]	WP_024569601.1	100	141	0	0	425	3	1	141	2e-77	242
TRINITY_DN242032_c0_g1_i1	TRINITY_DN242032_c0_g1_	XP_022837841.1 G-protein coupled receptor Mth2-like [Spodoptera litura]	XP_022837841.1	96.55	29	1	0	97	11	380	408	3e-08	60.5
TRINITY_DN242056_c0_g1_i1	TRINITY_DN242056_c0_g1_	XP_022824106.1 odorant receptor 30a-like [Spodoptera litura]	XP_022824106.1	94.69	113	6	0	432	94	81	193	7e-70	227
TRINITY_DN242082_c0_g1_i1	TRINITY_DN242082_c0_g1_	XP_022827093.1 complement C1s subcomponent-like [Spodoptera litura]	XP_022827093.1	51.56	64	23	2	192	1	353	408	5e-08	58.5
TRINITY_DN242047_c0_g1_i1	TRINITY_DN242047_c0_g1_	PNF35250.1 hypothetical protein B7P43_G06859, partial [Cryptotermes secundus]	PNF35250.1	33.08	133	86	3	400	5	78	208	9e-11	66.6
TRINITY_DN242079_c0_g1_i1	TRINITY_DN242079_c0_g1_	KOB77934.1 WOC protein, partial [Operophtera brumata]	KOB77934.1	92.59	27	2	0	82	2	247	273	1e-07	56.6
TRINITY_DN242027_c0_g1_i1	TRINITY_DN242027_c0_g1_	XP_022836034.1 muscle calcium channel subunit alpha-1-like isoform X5 [Spodoptera litura]	XP_022836034.1	97.92	48	1	0	144	1	1	48	1e-23	104
TRINITY_DN242080_c0_g1_i1	TRINITY_DN242080_c0_g1_	XP_018028293.1 PREDICTED: cytochrome c4-like [Hyalella azteca]	XP_018028293.1	57.89	133	56	0	432	34	60	192	5e-52	172
TRINITY_DN242011_c0_g1_i1	TRINITY_DN242011_c0_g1_	JAP72636.1 putative f0f1-type atp synthase gamma subunit, partial [Ixodes ricinus]	JAP72636.1	55.65	115	51	0	353	9	143	257	5e-43	152
TRINITY_DN242051_c0_g1_i1	TRINITY_DN242051_c0_g1_	PRD39062.1 gloB [Nephila clavipes]	PRD39062.1	55.07	69	30	1	215	9	1	68	2e-11	64.7
TRINITY_DN242090_c0_g1_i1	TRINITY_DN242090_c0_g1_	PCG62793.1 hypothetical protein B5V51_13636, partial [Heliothis virescens]	PCG62793.1	83.33	36	1	1	110	3	475	505	3e-08	60.5
TRINITY_DN242026_c0_g1_i1	TRINITY_DN242026_c0_g1_	XP_012541689.1 PREDICTED: carboxypeptidase Q-like [Monomorium pharaonis]	XP_012541689.1	59.7	67	27	0	201	1	399	465	4e-20	90.5
TRINITY_DN242033_c0_g1_i1	TRINITY_DN242033_c0_g1_	XP_023300972.1 uncharacterized protein LOC111683154 [Lucilia cuprina]	XP_023300972.1	64.06	64	22	1	5	196	510	572	2e-22	97.4
TRINITY_DN212451_c0_g1_i1	TRINITY_DN212451_c0_g1_	XP_018008137.1 PREDICTED: tRNA 2-selenouridine synthase-like [Hyalella azteca]	XP_018008137.1	60.47	86	34	0	1	258	44	129	5e-27	109
TRINITY_DN212418_c0_g1_i1	TRINITY_DN212418_c0_g1_	XP_022834052.1 ejaculatory bulb-specific protein 3-like isoform X1 [Spodoptera litura]	XP_022834052.1	100	31	0	0	123	215	1	31	7e-12	65.1
TRINITY_DN212452_c0_g1_i1	TRINITY_DN212452_c0_g1_	XP_022818485.1 myrosinase 1-like [Spodoptera litura]	XP_022818485.1	94.74	76	4	0	230	3	1	76	7e-44	155
TRINITY_DN212447_c0_g1_i1	TRINITY_DN212447_c0_g1_	RUT65644.1 amidohydrolase [Morganella morganii]	RUT65644.1	69.52	105	32	0	315	1	182	286	7e-47	167
TRINITY_DN212492_c0_g1_i1	TRINITY_DN212492_c0_g1_	PZC76726.1 hypothetical protein B5X24_HaOG204170 [Helicoverpa armigera]	PZC76726.1	58.57	70	27	2	210	1	32	99	6e-14	72
TRINITY_DN212403_c0_g1_i1	TRINITY_DN212403_c0_g1_	KYN41089.1 Ras-related protein Rab-34, partial [Trachymyrmex septentrionalis]	KYN41089.1	61.9	126	47	1	2	379	53	177	2e-51	172
TRINITY_DN212439_c0_g1_i1	TRINITY_DN212439_c0_g1_	XP_018011535.1 PREDICTED: flagellar motor switch protein FliN-like [Hyalella azteca]	XP_018011535.1	90.14	71	7	0	3	215	73	143	2e-37	134
TRINITY_DN212408_c0_g1_i1	TRINITY_DN212408_c0_g1_	XP_023301872.1 uncharacterized protein LOC111683987 [Lucilia cuprina]	XP_023301872.1	45.1	51	28	0	229	77	450	500	5e-06	50.8
TRINITY_DN212478_c0_g1_i1	TRINITY_DN212478_c0_g1_	XP_022817490.1 adenylosuccinate synthetase [Spodoptera litura]	XP_022817490.1	96	25	1	0	76	2	193	217	2e-06	54.7
TRINITY_DN212415_c0_g1_i1	TRINITY_DN212415_c0_g1_	XP_018006177.1 PREDICTED: tRNA pseudouridine synthase B-like [Hyalella azteca]	XP_018006177.1	51.28	117	57	0	3	353	196	312	5e-26	108
TRINITY_DN212404_c0_g1_i1	TRINITY_DN212404_c0_g1_	XP_022833144.1 N(G),N(G)-dimethylarginine dimethylaminohydrolase 1 [Spodoptera litura]	XP_022833144.1	93.1	29	2	0	296	382	230	258	6e-09	59.3
TRINITY_DN212401_c0_g1_i1	TRINITY_DN212401_c0_g1_	XP_012341635.1 PREDICTED: probable transcriptional regulator ycf27, partial [Apis florea]	XP_012341635.1	63.86	83	27	1	241	2	1	83	1e-27	107
TRINITY_DN212409_c0_g1_i1	TRINITY_DN212409_c0_g1_	PCG77353.1 hypothetical protein B5V51_7512 [Heliothis virescens]	PCG77353.1	92.59	27	2	0	82	2	1110	1136	2e-09	62
TRINITY_DN211819_c0_g1_i1	TRINITY_DN211819_c0_g1_	XP_022816198.1 uncharacterized protein LOC111349337 [Spodoptera litura]	XP_022816198.1	99.25	134	1	0	517	116	264	397	2e-85	277
TRINITY_DN211827_c0_g1_i1	TRINITY_DN211827_c0_g1_	JAA86390.1 Klp10A [Pararge aegeria]	JAA86390.1	96.43	28	1	0	359	442	74	101	1e-08	57
TRINITY_DN211858_c0_g1_i1	TRINITY_DN211858_c0_g1_	XP_015125490.1 PREDICTED: beta-peptidyl aminopeptidase BapA-like [Diachasma alloeum]	XP_015125490.1	53.33	75	35	0	225	1	32	106	4e-18	83.6
TRINITY_DN211848_c0_g1_i1	TRINITY_DN211848_c0_g1_	XP_022836943.1 uncharacterized protein LOC111364326, partial [Spodoptera litura]	XP_022836943.1	96	25	1	0	331	405	104	128	7e-07	52.8
TRINITY_DN211874_c0_g1_i1	TRINITY_DN211874_c0_g1_	RWA47184.1 protein translocase subunit SecA [Yersinia pestis]	RWA47184.1	51.46	103	50	0	1	309	623	725	1e-29	120
TRINITY_DN211801_c0_g1_i1	TRINITY_DN211801_c0_g1_	XP_022234383.1 uncharacterized protein LOC111082473 [Drosophila obscura]	XP_022234383.1	56.06	66	29	0	198	1	1	66	7e-09	58.2
TRINITY_DN211852_c0_g1_i1	TRINITY_DN211852_c0_g1_	BAM18532.1 unknown unsecreted protein [Papilio xuthus]	BAM18532.1	93.33	30	2	0	228	139	33	62	1e-08	54.7
TRINITY_DN211847_c0_g1_i1	TRINITY_DN211847_c0_g1_	XP_022204995.1 uncharacterized protein LOC111061606 [Nilaparvata lugens]	XP_022204995.1	61.25	80	31	0	2	241	336	415	5e-26	106
TRINITY_DN211884_c0_g1_i1	TRINITY_DN211884_c0_g1_	PCG68544.1 hypothetical protein B5V51_5111 [Heliothis virescens]	PCG68544.1	90.91	143	13	0	3	431	2	144	2e-87	271
TRINITY_DN211833_c0_g1_i1	TRINITY_DN211833_c0_g1_	XP_012521672.1 PREDICTED: uncharacterized protein LOC105828015, partial [Monomorium pharaonis]	XP_012521672.1	100	90	0	0	3	272	149	238	1e-54	186
TRINITY_DN211891_c0_g1_i1	TRINITY_DN211891_c0_g1_	XP_022821574.1 atlastin-like [Spodoptera litura]	XP_022821574.1	100	30	0	0	2	91	627	656	1e-09	64.3
TRINITY_DN211844_c0_g1_i1	TRINITY_DN211844_c0_g1_	ODN04859.1 SEC14-like protein 2 [Orchesella cincta]	ODN04859.1	31.15	122	82	2	20	379	156	277	2e-14	76.6
TRINITY_DN211894_c0_g1_i1	TRINITY_DN211894_c0_g1_	XP_026747595.1 protein phosphatase 1 regulatory subunit 12B isoform X7 [Trichoplusia ni]	XP_026747595.1	88.46	26	3	0	80	3	401	426	1e-05	51.6
TRINITY_DN256340_c0_g1_i1	TRINITY_DN256340_c0_g1_	OTF82883.1 stromal interaction molecule-like protein, partial [Euroglyphus maynei]	OTF82883.1	64.52	31	11	0	44	136	156	186	4e-06	50.8
TRINITY_DN256330_c0_g1_i1	TRINITY_DN256330_c0_g1_	XP_022837028.1 cathepsin L1-like [Spodoptera litura]	XP_022837028.1	92.59	81	6	0	244	2	1	81	7e-33	131
TRINITY_DN256347_c0_g1_i1	TRINITY_DN256347_c0_g1_	PZC72427.1 hypothetical protein B5X24_HaOG211224 [Helicoverpa armigera]	PZC72427.1	46.43	56	28	1	176	343	36	89	8e-06	48.5
TRINITY_DN256324_c0_g1_i1	TRINITY_DN256324_c0_g1_	WP_050101690.1 MULTISPECIES: LysR family transcriptional regulator [Yersinia]	WP_050101690.1	33.93	56	37	0	100	267	185	240	9e-08	55.5
TRINITY_DN256327_c0_g1_i1	TRINITY_DN256327_c0_g1_	ACY66377.1 RAB11a member RAS oncogene family, partial [Scylla paramamosain]	ACY66377.1	96.15	26	1	0	355	278	31	56	2e-07	52.8
TRINITY_DN256308_c0_g1_i1	TRINITY_DN256308_c0_g1_	XP_022831960.1 apolipoprotein D-like [Spodoptera litura]	XP_022831960.1	100	27	0	0	381	301	66	92	2e-09	61.2
TRINITY_DN256359_c0_g1_i1	TRINITY_DN256359_c0_g1_	PRD37351.1 nadA [Nephila clavipes]	PRD37351.1	51.35	74	35	1	224	6	114	187	1e-12	68.6
TRINITY_DN256366_c0_g1_i1	TRINITY_DN256366_c0_g1_	PRD21866.1 pupB [Nephila clavipes]	PRD21866.1	50.67	75	37	0	230	6	120	194	3e-13	72
TRINITY_DN212835_c0_g1_i1	TRINITY_DN212835_c0_g1_	PRD21908.1 parB [Nephila clavipes]	PRD21908.1	33.88	242	155	4	971	252	3	241	1e-23	109
TRINITY_DN212801_c0_g1_i1	TRINITY_DN212801_c0_g1_	JAN55112.1 putative UDP-xylose and UDP-N-acetylglucosamine transporter [Daphnia magna]	JAN55112.1	56.41	39	17	0	187	71	62	100	3e-08	55.5
TRINITY_DN212810_c0_g1_i1	TRINITY_DN212810_c0_g1_	WP_050097894.1 MULTISPECIES: ABC transporter permease [Yersinia]	WP_050097894.1	54.32	81	37	0	308	66	142	222	6e-23	98.2
TRINITY_DN212821_c0_g1_i1	TRINITY_DN212821_c0_g1_	XP_022831314.1 facilitated trehalose transporter Tret1-like [Spodoptera litura]	XP_022831314.1	97.14	35	1	0	106	2	253	287	6e-12	70.5
TRINITY_DN212878_c0_g1_i1	TRINITY_DN212878_c0_g1_	XP_021201531.1 transient receptor potential cation channel subfamily V member 5 [Helicoverpa armigera]	XP_021201531.1	100	134	0	0	2	403	240	373	1e-88	284
TRINITY_DN212889_c0_g1_i1	TRINITY_DN212889_c0_g1_	XP_024940796.1 armadillo repeat-containing protein 8 isoform X1 [Cephus cinctus]	XP_024940796.1	50.79	63	31	0	35	223	9	71	8e-13	70.5
TRINITY_DN212857_c0_g1_i1	TRINITY_DN212857_c0_g1_	PRD38413.1 prlC [Nephila clavipes]	PRD38413.1	70	80	24	0	4	243	600	679	3e-19	90.1
TRINITY_DN212843_c0_g1_i1	TRINITY_DN212843_c0_g1_	XP_022832222.1 ATP-dependent RNA helicase ddx54-like, partial [Spodoptera litura]	XP_022832222.1	84.62	39	6	0	119	3	181	219	2e-13	70.9
TRINITY_DN212873_c0_g1_i1	TRINITY_DN212873_c0_g1_	XP_012542940.1 PREDICTED: heparan-alpha-glucosaminide N-acetyltransferase-like [Monomorium pharaonis]	XP_012542940.1	100	68	0	0	274	71	90	157	3e-37	135
TRINITY_DN212870_c0_g1_i1	TRINITY_DN212870_c0_g1_	XP_022692117.1 uridine 5'-monophosphate synthase-like isoform X2 [Varroa jacobsoni]	XP_022692117.1	53.42	73	34	0	236	18	20	92	4e-20	90.5
TRINITY_DN212816_c0_g1_i1	TRINITY_DN212816_c0_g1_	XP_022833167.1 plexin domain-containing protein 2 [Spodoptera litura]	XP_022833167.1	92	25	2	0	405	331	393	417	8e-07	54.7
TRINITY_DN212875_c0_g1_i1	TRINITY_DN212875_c0_g1_	XP_015791637.1 calponin-3 [Tetranychus urticae]	XP_015791637.1	46.15	65	34	1	7	201	105	168	2e-12	66.6
TRINITY_DN212888_c0_g1_i1	TRINITY_DN212888_c0_g1_	XP_015836604.1 PREDICTED: zinc finger MYM-type protein 1-like isoform X2 [Tribolium castaneum]	XP_015836604.1	64.86	37	13	0	3	113	204	240	4e-06	51.2
TRINITY_DN212829_c0_g1_i1	TRINITY_DN212829_c0_g1_	JAN88693.1 hypothetical protein [Daphnia magna]	JAN88693.1	85.94	64	8	1	108	299	50	112	5e-28	108
TRINITY_DN212880_c0_g1_i1	TRINITY_DN212880_c0_g1_	XP_022822916.1 non-structural maintenance of chromosomes element 3 homolog [Spodoptera litura]	XP_022822916.1	95.65	23	1	0	280	348	200	222	2e-06	51.6
TRINITY_DN212803_c0_g1_i1	TRINITY_DN212803_c0_g1_	PRD38619.1 pcaJ [Nephila clavipes]	PRD38619.1	91.89	37	3	0	96	206	145	181	1e-16	78.6
TRINITY_DN212883_c0_g1_i1	TRINITY_DN212883_c0_g1_	XP_022817017.1 CD109 antigen [Spodoptera litura]	XP_022817017.1	100	27	0	0	442	362	674	700	5e-09	62.4
TRINITY_DN232756_c0_g1_i1	TRINITY_DN232756_c0_g1_	XP_018012934.1 PREDICTED: penicillin-binding protein 2-like [Hyalella azteca]	XP_018012934.1	51.55	97	45	2	295	8	332	427	7e-23	99.8
TRINITY_DN232774_c0_g1_i1	TRINITY_DN232774_c0_g1_	AFJ04289.1 alkaline phosphatase 1 [Spodoptera litura]	AFJ04289.1	97.22	108	3	0	326	3	1	108	3e-53	189
TRINITY_DN232717_c0_g1_i1	TRINITY_DN232717_c0_g1_	XP_012521716.1 PREDICTED: ABC transporter B family member 19-like [Monomorium pharaonis]	XP_012521716.1	100	248	0	0	744	1	1	248	1e-161	474
TRINITY_DN232723_c0_g1_i1	TRINITY_DN232723_c0_g1_	XP_026760727.1 cystathionine beta-synthase [Galleria mellonella]	XP_026760727.1	86.67	30	3	1	276	365	64	92	2e-08	59.3
TRINITY_DN232729_c0_g1_i1	TRINITY_DN232729_c0_g1_	PRD19627.1 can [Nephila clavipes]	PRD19627.1	69.49	59	18	0	178	2	4	62	9e-22	92
TRINITY_DN232791_c0_g1_i1	TRINITY_DN232791_c0_g1_	XP_021195682.1 uncharacterized protein LOC110380119 [Helicoverpa armigera]	XP_021195682.1	91.67	84	7	0	254	3	913	996	3e-46	167
TRINITY_DN232795_c0_g1_i2	TRINITY_DN232795_c0_g1_	KYN07330.1 Proteasome maturation protein [Cyphomyrmex costatus]	KYN07330.1	60.98	41	16	0	123	1	28	68	2e-09	57.4
TRINITY_DN232759_c0_g1_i1	TRINITY_DN232759_c0_g1_	XP_018028629.1 PREDICTED: membrane protein insertase YidC-like [Hyalella azteca]	XP_018028629.1	74.19	93	24	0	280	2	260	352	7e-34	129
TRINITY_DN232785_c0_g1_i1	TRINITY_DN232785_c0_g1_	sp|Q2RFX9.1|ATPB_MOOTA RecName: Full=ATP synthase subunit beta; AltName: Full=ATP synthase F1 sector subunit beta; AltName: Full=F-ATPase subunit beta	sp|Q2RFX9.1|ATPB_MOOTA	75.86	87	21	0	266	6	356	442	6e-39	142
TRINITY_DN232757_c0_g1_i1	TRINITY_DN232757_c0_g1_	XP_022206045.1 uncharacterized protein LOC111062660 [Nilaparvata lugens]	XP_022206045.1	35.16	182	113	3	817	278	119	297	2e-13	80.1
TRINITY_DN232727_c0_g1_i1	TRINITY_DN232727_c0_g1_	WP_050099528.1 MULTISPECIES: glucose-1-phosphate adenylyltransferase [Yersinia]	WP_050099528.1	74.07	81	21	0	3	245	27	107	3e-36	135
TRINITY_DN232772_c0_g1_i1	TRINITY_DN232772_c0_g1_	KDR16697.1 40S ribosomal protein S11 [Zootermopsis nevadensis]	KDR16697.1	80.65	155	30	0	553	89	1	155	9e-89	267
TRINITY_DN232778_c0_g1_i1	TRINITY_DN232778_c0_g1_	XP_026499940.1 ras-related protein Rab-10-like [Vanessa tameamea]	XP_026499940.1	100	30	0	0	1368	1279	112	141	8e-09	62.8
TRINITY_DN232731_c0_g1_i1	TRINITY_DN232731_c0_g1_	JAI21657.1 Transposable element Tc3 transposase, partial [Bactrocera latifrons]	JAI21657.1	69.23	91	28	0	307	35	62	152	2e-39	137
TRINITY_DN232787_c0_g1_i1	TRINITY_DN232787_c0_g1_	XP_015125470.1 PREDICTED: nickel-binding periplasmic protein-like, partial [Diachasma alloeum]	XP_015125470.1	54.55	44	20	0	202	333	46	89	1e-07	57
TRINITY_DN232720_c0_g1_i1	TRINITY_DN232720_c0_g1_	PRD22407.1 ogt [Nephila clavipes]	PRD22407.1	42.37	59	34	0	4	180	64	122	4e-10	60.1
TRINITY_DN232765_c0_g1_i1	TRINITY_DN232765_c0_g1_	XP_022830384.1 alanine aminotransferase 2-like [Spodoptera litura]	XP_022830384.1	97.22	108	3	0	2	325	288	395	1e-56	192
TRINITY_DN232740_c0_g1_i1	TRINITY_DN232740_c0_g1_	JAN48917.1 putative Counting factor associated protein D [Daphnia magna]	JAN48917.1	80	70	14	0	475	266	251	320	6e-31	122
TRINITY_DN232733_c0_g1_i1	TRINITY_DN232733_c0_g1_	APY26694.1 aquaporin 3, partial [Spodoptera littoralis]	APY26694.1	100	22	0	0	398	333	196	217	5e-06	51.2
TRINITY_DN232704_c0_g1_i1	TRINITY_DN232704_c0_g1_	XP_011566959.1 PREDICTED: glutathione S-transferase omega-like 2 [Plutella xylostella]	XP_011566959.1	60.53	76	30	0	228	1	1	76	2e-22	95.9
TRINITY_DN232735_c0_g1_i1	TRINITY_DN232735_c0_g1_	XP_012552813.1 pumilio homolog 2 isoform X2 [Bombyx mori]	XP_012552813.1	93.1	29	2	0	1	87	66	94	2e-06	55.5
TRINITY_DN232768_c0_g1_i1	TRINITY_DN232768_c0_g1_	XP_022831149.1 uncharacterized protein LOC111359753 isoform X1 [Spodoptera litura]	XP_022831149.1	94.12	136	8	0	156	563	91	226	2e-85	262
TRINITY_DN232716_c0_g1_i1	TRINITY_DN232716_c0_g1_	WP_050097439.1 MULTISPECIES: pilus assembly protein PapD [Yersinia]	WP_050097439.1	39.82	221	123	5	808	155	27	240	4e-46	164
TRINITY_DN232707_c0_g1_i1	TRINITY_DN232707_c0_g1_	XP_018012816.1 PREDICTED: 1-acyl-sn-glycerol-3-phosphate acyltransferase alpha-like [Hyalella azteca]	XP_018012816.1	54.63	108	48	1	723	400	100	206	7e-33	127
TRINITY_DN219792_c0_g1_i1	TRINITY_DN219792_c0_g1_	XP_022834241.1 probable rRNA-processing protein EBP2 homolog [Spodoptera litura]	XP_022834241.1	93.33	30	2	0	1	90	65	94	1e-08	59.3
TRINITY_DN219707_c0_g1_i1	TRINITY_DN219707_c0_g1_	RVE42854.1 hypothetical protein evm_012472 [Chilo suppressalis]	RVE42854.1	62.79	43	16	0	159	287	290	332	2e-08	58.2
TRINITY_DN219800_c0_g1_i1	TRINITY_DN219800_c0_g1_	XP_026741244.1 gonadotropin-releasing hormone receptor [Trichoplusia ni]	XP_026741244.1	100	25	0	0	312	386	394	418	2e-07	56.2
TRINITY_DN219782_c0_g1_i1	TRINITY_DN219782_c0_g1_	XP_022836371.1 translation initiation factor IF-2, mitochondrial-like, partial [Spodoptera litura]	XP_022836371.1	91.67	24	2	0	72	1	42	65	8e-06	50.1
TRINITY_DN219795_c0_g1_i1	TRINITY_DN219795_c0_g1_	XP_011567090.1 PREDICTED: methylmalonate-semialdehyde dehydrogenase [acylating], mitochondrial-like [Plutella xylostella]	XP_011567090.1	63.08	65	23	1	2	196	440	503	1e-21	96.3
TRINITY_DN219752_c0_g1_i1	TRINITY_DN219752_c0_g1_	XP_016996854.1 PREDICTED: uncharacterized protein LOC108057198 [Drosophila takahashii]	XP_016996854.1	38.36	73	39	1	3	221	140	206	5e-07	52.4
TRINITY_DN219726_c0_g1_i1	TRINITY_DN219726_c0_g1_	XP_022820142.1 patched domain-containing protein 3 [Spodoptera litura]	XP_022820142.1	100	26	0	0	524	601	226	251	3e-08	60.5
TRINITY_DN219794_c0_g1_i1	TRINITY_DN219794_c0_g1_	XP_026731383.1 uncharacterized protein LOC113496393 [Trichoplusia ni]	XP_026731383.1	100	24	0	0	297	226	1321	1344	2e-06	53.1
TRINITY_DN219755_c0_g1_i1	TRINITY_DN219755_c0_g1_	OXA57820.1 ATP synthase subunit O, mitochondrial [Folsomia candida]	OXA57820.1	65.82	79	27	0	16	252	4	82	8e-31	116
TRINITY_DN219720_c0_g1_i1	TRINITY_DN219720_c0_g1_	XP_022837995.1 U6 small nuclear RNA (adenine-(43)-N(6))-methyltransferase isoform X2 [Spodoptera litura]	XP_022837995.1	100	27	0	0	1	81	419	445	7e-10	63.5
TRINITY_DN219753_c0_g1_i1	TRINITY_DN219753_c0_g1_	XP_025194912.1 uroporphyrinogen-III synthase-like [Melanaphis sacchari]	XP_025194912.1	44.78	67	37	0	71	271	26	92	2e-10	62.8
TRINITY_DN246046_c0_g1_i1	TRINITY_DN246046_c0_g1_	XP_013195836.1 PREDICTED: 60S ribosomal protein L23a [Amyelois transitella]	XP_013195836.1	42.75	131	13	2	396	4	222	290	2e-16	80.5
TRINITY_DN246097_c0_g1_i1	TRINITY_DN246097_c0_g1_	JAN02788.1 40S ribosomal protein S21 [Daphnia magna]	JAN02788.1	100	60	0	0	228	49	24	83	2e-35	124
TRINITY_DN246021_c0_g1_i1	TRINITY_DN246021_c0_g1_	XP_013191862.1 PREDICTED: piggyBac transposable element-derived protein 3-like [Amyelois transitella]	XP_013191862.1	76.92	39	9	0	1	117	343	381	1e-12	70.5
TRINITY_DN246089_c0_g1_i1	TRINITY_DN246089_c0_g1_	PRD39354.1 catA [Nephila clavipes]	PRD39354.1	51.47	68	33	0	17	220	128	195	3e-15	75.5
TRINITY_DN246076_c0_g1_i1	TRINITY_DN246076_c0_g1_	XP_022818881.1 uncharacterized protein LOC111351278 [Spodoptera litura]	XP_022818881.1	90.91	33	3	0	294	392	1	33	4e-11	67
TRINITY_DN246011_c0_g1_i1	TRINITY_DN246011_c0_g1_	XP_022816288.1 uncharacterized protein LOC111349416 [Spodoptera litura]	XP_022816288.1	98.26	115	2	0	345	1	716	830	3e-65	220
TRINITY_DN246045_c0_g1_i1	TRINITY_DN246045_c0_g1_	RVE50489.1 hypothetical protein evm_004818 [Chilo suppressalis]	RVE50489.1	68.57	35	11	0	107	3	394	428	9e-07	54.7
TRINITY_DN246079_c0_g1_i1	TRINITY_DN246079_c0_g1_	KMQ90775.1 aldehyde dismutase [Lasius niger]	KMQ90775.1	50.79	63	31	0	189	1	2	64	3e-14	75.1
TRINITY_DN246073_c0_g1_i1	TRINITY_DN246073_c0_g1_	XP_022819072.1 galectin-5-like isoform X2 [Spodoptera litura]	XP_022819072.1	92.59	27	2	0	2	82	11	37	9e-08	55.1
TRINITY_DN246018_c0_g1_i1	TRINITY_DN246018_c0_g1_	XP_017118351.1 PREDICTED: uncharacterized HTH-type transcriptional regulator RHOS4_30730-like [Drosophila elegans]	XP_017118351.1	37.68	69	43	0	215	9	354	422	2e-08	57.4
TRINITY_DN246050_c0_g1_i1	TRINITY_DN246050_c0_g1_	PRD19285.1 copS, partial [Nephila clavipes]	PRD19285.1	59.51	163	66	0	491	3	144	306	3e-60	200
TRINITY_DN246074_c0_g1_i1	TRINITY_DN246074_c0_g1_	XP_015918106.1 LOW QUALITY PROTEIN: paraplegin-like [Parasteatoda tepidariorum]	XP_015918106.1	72.5	40	7	1	352	459	437	476	2e-08	60.1
TRINITY_DN253146_c0_g1_i1	TRINITY_DN253146_c0_g1_	XP_021192568.1 tyrosine-protein kinase-like otk [Helicoverpa armigera]	XP_021192568.1	69.7	33	10	0	2	100	435	467	5e-07	54.3
TRINITY_DN253119_c0_g1_i1	TRINITY_DN253119_c0_g1_	XP_022816144.1 dipeptidyl peptidase 3 isoform X1 [Spodoptera litura]	XP_022816144.1	93.1	29	2	0	3	89	117	145	5e-07	55.8
TRINITY_DN253107_c0_g1_i1	TRINITY_DN253107_c0_g1_	XP_022834882.1 WD repeat-containing protein 3 [Spodoptera litura]	XP_022834882.1	100	26	0	0	351	274	227	252	7e-06	51.6
TRINITY_DN253164_c0_g1_i1	TRINITY_DN253164_c0_g1_	XP_021189874.1 transducin beta-like protein 2 isoform X2 [Helicoverpa armigera]	XP_021189874.1	100	25	0	0	363	289	355	379	2e-06	53.1
TRINITY_DN253112_c0_g1_i1	TRINITY_DN253112_c0_g1_	AUW89875.1 elongator complex protein 3, partial [Agyrtodes sp. CSR030]	AUW89875.1	74.29	35	9	0	1	105	103	137	2e-10	62.8
TRINITY_DN253123_c0_g1_i1	TRINITY_DN253123_c0_g1_	XP_022825793.1 uncharacterized protein LOC111355913 isoform X2 [Spodoptera litura]	XP_022825793.1	100	31	0	0	2	94	511	541	2e-11	68.9
TRINITY_DN253165_c0_g1_i1	TRINITY_DN253165_c0_g1_	XP_022837763.1 NFX1-type zinc finger-containing protein 1-like [Spodoptera litura]	XP_022837763.1	100	22	0	0	66	1	395	416	2e-06	53.5
TRINITY_DN226961_c0_g1_i1	TRINITY_DN226961_c0_g1_	PZC86718.1 hypothetical protein B5X24_HaOG206280 [Helicoverpa armigera]	PZC86718.1	70	50	14	1	2	148	598	647	2e-11	67.8
TRINITY_DN226940_c0_g1_i1	TRINITY_DN226940_c0_g1_	XP_022828115.1 organic cation transporter protein-like isoform X1 [Spodoptera litura]	XP_022828115.1	95.31	64	3	0	2	193	1	64	2e-34	131
TRINITY_DN226903_c0_g1_i1	TRINITY_DN226903_c0_g1_	XP_022819442.1 hemolymph lipopolysaccharide-binding protein-like [Spodoptera litura]	XP_022819442.1	100	28	0	0	2	85	81	108	2e-10	62.4
TRINITY_DN226910_c0_g1_i1	TRINITY_DN226910_c0_g1_	XP_022817069.1 uncharacterized protein LOC111349940 [Spodoptera litura]	XP_022817069.1	100	83	0	0	249	1	1109	1191	3e-49	176
TRINITY_DN226922_c0_g1_i1	TRINITY_DN226922_c0_g1_	XP_018028459.1 PREDICTED: DNA repair protein RadA-like [Hyalella azteca]	XP_018028459.1	58.73	63	19	2	240	55	25	81	3e-12	68.6
TRINITY_DN252995_c0_g1_i1	TRINITY_DN252995_c0_g1_	PZC83057.1 hypothetical protein B5X24_HaOG208530 [Helicoverpa armigera]	PZC83057.1	95	100	5	0	302	3	292	391	4e-59	202
TRINITY_DN252901_c0_g1_i1	TRINITY_DN252901_c0_g1_	ODN01861.1 Glucosylceramidase [Orchesella cincta]	ODN01861.1	46.38	69	37	0	341	135	457	525	1e-15	79.7
TRINITY_DN252918_c0_g1_i1	TRINITY_DN252918_c0_g1_	XP_017018206.1 PREDICTED: uncharacterized ABC transporter ATP-binding protein YdiF-like [Drosophila kikkawai]	XP_017018206.1	60.78	51	20	0	3	155	278	328	7e-13	70.5
TRINITY_DN252993_c0_g1_i1	TRINITY_DN252993_c0_g1_	XP_023949489.1 ER lumen protein-retaining receptor isoform X2 [Bicyclus anynana]	XP_023949489.1	86.67	30	4	0	249	338	99	128	5e-08	55.5
TRINITY_DN252910_c0_g1_i1	TRINITY_DN252910_c0_g1_	XP_022829308.1 phospholipid-transporting ATPase IA [Spodoptera litura]	XP_022829308.1	92.31	26	2	0	256	179	244	269	6e-07	53.9
TRINITY_DN252923_c0_g1_i1	TRINITY_DN252923_c0_g1_	XP_021207763.1 LOW QUALITY PROTEIN: uncharacterized protein KIAA0754 [Bombyx mori]	XP_021207763.1	100	27	0	0	81	1	161	187	4e-11	67.4
TRINITY_DN252941_c0_g1_i1	TRINITY_DN252941_c0_g1_	XP_022823740.1 uncharacterized protein LOC111354492 [Spodoptera litura]	XP_022823740.1	60.71	84	33	0	260	9	1	84	5e-25	103
TRINITY_DN252957_c0_g1_i1	TRINITY_DN252957_c0_g1_	XP_022830441.1 exonuclease 1 [Spodoptera litura]	XP_022830441.1	100	22	0	0	1	66	33	54	1e-07	56.2
TRINITY_DN252977_c0_g1_i1	TRINITY_DN252977_c0_g1_	XP_022818277.1 uncharacterized protein LOC111350810 isoform X4 [Spodoptera litura]	XP_022818277.1	78.26	46	9	1	138	1	14	58	3e-14	73.2
TRINITY_DN252470_c0_g1_i1	TRINITY_DN252470_c0_g1_	XP_026728676.1 voltage-dependent calcium channel type A subunit alpha-1 isoform X3 [Trichoplusia ni]	XP_026728676.1	90	30	3	0	90	1	201	230	7e-07	57
TRINITY_DN252487_c0_g1_i2	TRINITY_DN252487_c0_g1_	JAA86362.1 gamma-tubulin complex component [Pararge aegeria]	JAA86362.1	95.83	24	1	0	72	1	8	31	4e-06	48.9
TRINITY_DN252428_c0_g1_i1	TRINITY_DN252428_c0_g1_	XP_022824441.1 homeobox protein MSH-A-like [Spodoptera litura]	XP_022824441.1	90.83	109	10	0	69	395	21	129	1e-61	201
TRINITY_DN252440_c0_g1_i1	TRINITY_DN252440_c0_g1_	XP_022821543.1 sodium/hydrogen exchanger 7 isoform X7 [Spodoptera litura]	XP_022821543.1	84.38	32	4	1	93	1	512	543	1e-07	57.4
TRINITY_DN254778_c0_g1_i1	TRINITY_DN254778_c0_g1_	PZC76890.1 hypothetical protein B5X24_HaOG204029 [Helicoverpa armigera]	PZC76890.1	62.5	40	11	1	289	408	16	51	1e-07	53.9
TRINITY_DN254794_c0_g1_i1	TRINITY_DN254794_c0_g1_	XP_022822342.1 multidrug resistance-associated protein 4-like [Spodoptera litura]	XP_022822342.1	79.59	49	10	0	180	34	922	970	5e-15	77.4
TRINITY_DN254753_c0_g1_i1	TRINITY_DN254753_c0_g1_	KPI91323.1 hypothetical protein RR46_14827 [Papilio xuthus]	KPI91323.1	57.5	40	17	0	207	326	23	62	6e-06	48.9
TRINITY_DN254707_c0_g1_i1	TRINITY_DN254707_c0_g1_	XP_018008989.1 PREDICTED: tRNA (guanine-N(1)-)-methyltransferase-like [Hyalella azteca]	XP_018008989.1	91.67	108	9	0	8	331	201	308	8e-61	198
TRINITY_DN254766_c0_g1_i1	TRINITY_DN254766_c0_g1_	XP_022825338.1 uncharacterized protein LOC111355581 isoform X3 [Spodoptera litura]	XP_022825338.1	84.62	26	4	0	3	80	134	159	2e-06	51.2
TRINITY_DN254754_c0_g1_i1	TRINITY_DN254754_c0_g1_	KPJ04575.1 Atrial natriuretic peptide receptor 1 [Papilio xuthus]	KPJ04575.1	100	26	0	0	79	2	25	50	3e-07	53.9
TRINITY_DN254738_c0_g1_i1	TRINITY_DN254738_c0_g1_	XP_021185868.1 WD repeat and FYVE domain-containing protein 2 [Helicoverpa armigera]	XP_021185868.1	56.06	66	22	1	3	179	139	204	9e-14	74.7
TRINITY_DN235787_c0_g1_i1	TRINITY_DN235787_c0_g1_	XP_013187948.1 PREDICTED: dual specificity protein phosphatase 12 [Amyelois transitella]	XP_013187948.1	96.43	28	1	0	84	1	374	401	9e-11	65.9
TRINITY_DN235713_c0_g1_i1	TRINITY_DN235713_c0_g1_	XP_022830247.1 THO complex subunit 1 [Spodoptera litura]	XP_022830247.1	96	25	1	0	282	208	312	336	2e-06	52.8
TRINITY_DN235778_c0_g1_i1	TRINITY_DN235778_c0_g1_	XP_018006215.1 PREDICTED: gamma aminobutyrate transaminase 2-like [Hyalella azteca]	XP_018006215.1	56.82	132	56	1	1188	796	329	460	1e-42	164
TRINITY_DN235712_c0_g1_i1	TRINITY_DN235712_c0_g1_	XP_022827533.1 uncharacterized protein LOC111357176 [Spodoptera litura]	XP_022827533.1	94.66	131	7	0	2	394	138	268	6e-85	260
TRINITY_DN235747_c0_g1_i1	TRINITY_DN235747_c0_g1_	XP_022830439.1 uncharacterized protein LOC111359211 [Spodoptera litura]	XP_022830439.1	100	22	0	0	227	292	181	202	4e-06	51.6
TRINITY_DN235793_c0_g1_i1	TRINITY_DN235793_c0_g1_	XP_018006471.1 PREDICTED: sec-independent protein translocase protein TatC-like [Hyalella azteca]	XP_018006471.1	54	100	46	0	308	9	69	168	3e-30	117
TRINITY_DN235728_c0_g1_i1	TRINITY_DN235728_c0_g1_	XP_019881672.1 PREDICTED: LOW QUALITY PROTEIN: metabotropic glutamate receptor-like [Aethina tumida]	XP_019881672.1	29.76	84	58	1	1	252	57	139	1e-06	52.4
TRINITY_DN235764_c0_g1_i1	TRINITY_DN235764_c0_g1_	PRD39533.1 nahY [Nephila clavipes]	PRD39533.1	59.54	131	53	0	481	89	410	540	3e-38	145
TRINITY_DN235758_c0_g1_i1	TRINITY_DN235758_c0_g1_	XP_015125123.1 PREDICTED: putative cytochrome P450 126 [Diachasma alloeum]	XP_015125123.1	29.7	101	70	1	305	3	282	381	5e-07	54.3
TRINITY_DN253959_c0_g1_i1	TRINITY_DN253959_c0_g1_	XP_022821262.1 uncharacterized protein LOC111352841 isoform X1 [Spodoptera litura]	XP_022821262.1	95.45	22	1	0	313	248	40	61	1e-05	48.1
TRINITY_DN253984_c0_g1_i1	TRINITY_DN253984_c0_g1_	PCG77029.1 hypothetical protein B5V51_8207 [Heliothis virescens]	PCG77029.1	47.83	69	35	1	293	87	72	139	4e-11	67
TRINITY_DN253906_c0_g1_i1	TRINITY_DN253906_c0_g1_	XP_026738833.1 mitochondrial uncoupling protein Bmcp-like [Trichoplusia ni]	XP_026738833.1	100	26	0	0	440	517	22	47	2e-08	56.6
TRINITY_DN253922_c0_g1_i1	TRINITY_DN253922_c0_g1_	XP_022828197.1 uncharacterized protein LOC111357651 [Spodoptera litura]	XP_022828197.1	88.89	27	3	0	84	4	154	180	5e-08	57.4
TRINITY_DN253968_c0_g1_i1	TRINITY_DN253968_c0_g1_	XP_022831603.1 vacuolar protein sorting-associated protein 33A [Spodoptera litura]	XP_022831603.1	100	25	0	0	77	3	258	282	4e-08	58.9
TRINITY_DN203000_c0_g1_i1	TRINITY_DN203000_c0_g1_	XP_026753363.1 sodium/potassium-transporting ATPase subunit beta-2-like [Galleria mellonella]	XP_026753363.1	96	25	1	0	3	77	58	82	4e-07	53.9
TRINITY_DN202943_c0_g1_i1	TRINITY_DN202943_c0_g1_	XP_013146722.1 PREDICTED: pyridoxal-dependent decarboxylase domain-containing protein 1 [Papilio polytes]	XP_013146722.1	92.31	26	2	0	3	80	448	473	3e-08	58.9
TRINITY_DN202971_c0_g1_i1	TRINITY_DN202971_c0_g1_	PCG68373.1 hypothetical protein B5V51_5299 [Heliothis virescens]	PCG68373.1	96	25	1	0	2	76	174	198	2e-07	55.5
TRINITY_DN202985_c0_g1_i1	TRINITY_DN202985_c0_g1_	XP_022826189.1 phenylalanine--tRNA ligase alpha subunit [Spodoptera litura]	XP_022826189.1	92.86	28	2	0	86	3	90	117	9e-09	60.8
TRINITY_DN202983_c0_g1_i1	TRINITY_DN202983_c0_g1_	XP_022821340.1 LOW QUALITY PROTEIN: uncharacterized protein LOC111352883 [Spodoptera litura]	XP_022821340.1	70.9	189	6	2	578	12	927	1066	1e-71	246
TRINITY_DN202912_c0_g1_i1	TRINITY_DN202912_c0_g1_	XP_017032333.1 PREDICTED: phosphoglucomutase-like [Drosophila kikkawai]	XP_017032333.1	40.7	86	51	0	258	1	298	383	2e-18	87
TRINITY_DN202926_c0_g1_i1	TRINITY_DN202926_c0_g1_	KMQ95050.1 hypothetical protein RF55_4754 [Lasius niger]	KMQ95050.1	29.03	217	133	7	1262	627	13	213	4e-10	67.8
TRINITY_DN202968_c0_g1_i1	TRINITY_DN202968_c0_g1_	XP_022834014.1 pseudouridine-5'-phosphatase-like [Spodoptera litura]	XP_022834014.1	100	26	0	0	720	797	20	45	5e-08	59.7
TRINITY_DN202941_c0_g1_i1	TRINITY_DN202941_c0_g1_	XP_016656231.1 PREDICTED: uncharacterized protein LOC100569934 [Acyrthosiphon pisum]	XP_016656231.1	48.53	136	60	5	497	108	402	533	8e-35	117
TRINITY_DN202955_c0_g1_i1	TRINITY_DN202955_c0_g1_	JAB72434.1 proteinral transcription factor iih [Ixodes ricinus]	JAB72434.1	38.36	73	37	2	216	1	61	126	9e-08	53.5
TRINITY_DN202909_c0_g1_i1	TRINITY_DN202909_c0_g1_	RWA50712.1 MFS transporter [Yersinia pestis]	RWA50712.1	57.67	163	62	2	2	478	98	257	1e-44	160
TRINITY_DN202913_c0_g1_i1	TRINITY_DN202913_c0_g1_	XP_017105807.1 PREDICTED: asparagine synthetase [glutamine-hydrolyzing] 1-like [Drosophila bipectinata]	XP_017105807.1	47.67	86	45	0	286	29	102	187	2e-19	90.5
TRINITY_DN202964_c0_g1_i1	TRINITY_DN202964_c0_g1_	XP_011567419.1 PREDICTED: uncharacterized protein LOC105397110 [Plutella xylostella]	XP_011567419.1	67.59	108	35	0	324	1	106	213	2e-42	149
TRINITY_DN202927_c0_g1_i1	TRINITY_DN202927_c0_g1_	XP_022826391.1 NADP-dependent malic enzyme-like [Spodoptera litura]	XP_022826391.1	100	86	0	0	2	259	509	594	3e-50	177
TRINITY_DN202930_c0_g1_i1	TRINITY_DN202930_c0_g1_	XP_022821769.1 uncharacterized protein LOC111353124 [Spodoptera litura]	XP_022821769.1	100	26	0	0	3	80	40	65	5e-09	57.8
TRINITY_DN202931_c0_g1_i1	TRINITY_DN202931_c0_g1_	XP_022815956.1 histidine-rich glycoprotein-like [Spodoptera litura]	XP_022815956.1	100	93	0	0	301	23	23	115	7e-44	149
TRINITY_DN202919_c0_g1_i2	TRINITY_DN202919_c0_g1_	PRD35333.1 ndk [Nephila clavipes]	PRD35333.1	76.86	121	28	0	542	904	68	188	1e-67	194
TRINITY_DN203572_c0_g1_i1	TRINITY_DN203572_c0_g1_	PRD36404.1 era [Nephila clavipes]	PRD36404.1	54.07	172	79	0	7	522	121	292	3e-55	186
TRINITY_DN203548_c0_g1_i1	TRINITY_DN203548_c0_g1_	XP_022830004.1 sphingosine kinase 1 [Spodoptera litura]	XP_022830004.1	96.3	27	1	0	470	390	298	324	1e-06	54.7
TRINITY_DN203539_c0_g1_i1	TRINITY_DN203539_c0_g1_	XP_017301667.1 uncharacterized protein LOC108253011 [Diaphorina citri]	XP_017301667.1	71.02	176	51	0	530	3	165	340	1e-79	250
TRINITY_DN203566_c0_g1_i1	TRINITY_DN203566_c0_g1_	PRD36318.1 mtgA [Nephila clavipes]	PRD36318.1	59.26	54	22	0	11	172	154	207	3e-13	69.3
TRINITY_DN203579_c0_g1_i1	TRINITY_DN203579_c0_g1_	LAB66308.1 peroxiredoxin-6-like [Hirondellea gigas]	LAB66308.1	70.73	82	24	0	272	27	6	87	6e-35	128
TRINITY_DN203549_c0_g1_i1	TRINITY_DN203549_c0_g1_	KPJ16236.1 Retrovirus-related Pol polyprotein from transposon TNT 1-94 [Papilio machaon]	KPJ16236.1	75.62	201	47	1	1	603	792	990	1e-102	330
TRINITY_DN203585_c0_g1_i1	TRINITY_DN203585_c0_g1_	KZR99616.1 putative Abc transporter, partial [Daphnia magna]	KZR99616.1	84.95	93	14	0	3	281	26	118	3e-49	166
TRINITY_DN203568_c0_g1_i1	TRINITY_DN203568_c0_g1_	PRD35400.1 aroP [Nephila clavipes]	PRD35400.1	44.59	148	79	1	16	450	149	296	6e-35	133
TRINITY_DN203564_c0_g1_i1	TRINITY_DN203564_c0_g1_	XP_022834898.1 chorion class A protein Ld5-like [Spodoptera litura]	XP_022834898.1	100	54	0	0	172	11	94	147	4e-26	102
TRINITY_DN203583_c0_g1_i1	TRINITY_DN203583_c0_g1_	XP_011504037.1 PREDICTED: probable phosphoglycerate mutase [Ceratosolen solmsi marchali]	XP_011504037.1	59.38	64	26	0	2	193	151	214	2e-20	89
TRINITY_DN203532_c0_g1_i1	TRINITY_DN203532_c0_g1_	XP_022825791.1 uncharacterized protein LOC111355913 isoform X1 [Spodoptera litura]	XP_022825791.1	100	26	0	0	2	79	375	400	2e-08	59.3
TRINITY_DN203592_c0_g1_i1	TRINITY_DN203592_c0_g1_	XP_026484500.1 T-cell activation inhibitor, mitochondrial [Vanessa tameamea]	XP_026484500.1	100	28	0	0	467	384	19	46	9e-10	63.9
TRINITY_DN203508_c0_g1_i1	TRINITY_DN203508_c0_g1_	XP_012542960.1 PREDICTED: uncharacterized protein LOC105840548, partial [Monomorium pharaonis]	XP_012542960.1	99.54	217	1	0	185	835	1	217	3e-154	444
TRINITY_DN203586_c0_g1_i1	TRINITY_DN203586_c0_g1_	XP_022831493.1 uncharacterized protein LOC111359952 [Spodoptera litura]	XP_022831493.1	100	32	0	0	300	205	190	221	1e-13	72.4
TRINITY_DN203535_c0_g1_i1	TRINITY_DN203535_c0_g1_	XP_022814037.1 EF-hand domain-containing family member C2-like [Spodoptera litura]	XP_022814037.1	99.47	190	1	0	1	570	323	512	4e-132	397
TRINITY_DN203501_c0_g1_i1	TRINITY_DN203501_c0_g1_	XP_022832465.1 eukaryotic translation initiation factor 4 gamma 3-like isoform X3 [Spodoptera litura]	XP_022832465.1	100	25	0	0	7	81	1723	1747	6e-07	55.8
TRINITY_DN203511_c0_g1_i1	TRINITY_DN203511_c0_g1_	XP_022815941.1 cuticle protein 19-like [Spodoptera litura]	XP_022815941.1	100	73	0	0	3	221	88	160	3e-44	151
TRINITY_DN203503_c0_g1_i1	TRINITY_DN203503_c0_g1_	JAN01135.1 Proliferation-associated protein 2G4, partial [Daphnia magna]	JAN01135.1	98.75	80	1	0	1	240	243	322	3e-49	167
TRINITY_DN203573_c0_g1_i1	TRINITY_DN203573_c0_g1_	XP_021184774.1 uncharacterized protein LOC110372414 [Helicoverpa armigera]	XP_021184774.1	37.5	88	55	0	3	266	207	294	3e-14	75.9
TRINITY_DN203522_c0_g1_i1	TRINITY_DN203522_c0_g1_	AIH07601.1 glutathione S-transferase omega 2 [Spodoptera litura]	AIH07601.1	68.63	51	16	0	1	153	78	128	7e-12	69.3
TRINITY_DN203591_c0_g1_i1	TRINITY_DN203591_c0_g1_	RWA48468.1 sugar ABC transporter substrate-binding protein [Yersinia pestis]	RWA48468.1	39.24	79	44	2	15	248	117	192	2e-10	63.5
TRINITY_DN201559_c0_g1_i1	TRINITY_DN201559_c0_g1_	XP_022816227.1 odorant receptor 94b-like [Spodoptera litura]	XP_022816227.1	100	104	0	0	313	2	182	285	3e-64	206
TRINITY_DN201565_c0_g1_i1	TRINITY_DN201565_c0_g1_	XP_017462704.1 PREDICTED: UPF0676 protein C1494.01-like [Rhagoletis zephyria]	XP_017462704.1	63.9	205	72	2	615	1	6	208	4e-83	261
TRINITY_DN201509_c0_g1_i1	TRINITY_DN201509_c0_g1_	JAT90155.1 hypothetical protein g.17033, partial [Pectinophora gossypiella]	JAT90155.1	96.43	28	1	0	85	2	116	143	4e-08	58.9
TRINITY_DN201515_c0_g1_i1	TRINITY_DN201515_c0_g1_	JAA78906.1 ATP-binding cassette transporter subfamily B, partial [Pararge aegeria]	JAA78906.1	45.56	90	49	0	272	3	2	91	4e-21	90.5
TRINITY_DN201504_c0_g1_i1	TRINITY_DN201504_c0_g1_	XP_012269502.1 melanotransferrin [Athalia rosae]	XP_012269502.1	38.46	78	38	2	60	266	24	100	3e-06	52
TRINITY_DN201542_c0_g1_i1	TRINITY_DN201542_c0_g1_	OXA56560.1 Zinc metalloproteinase nas-14 [Folsomia candida]	OXA56560.1	70.73	82	24	0	489	244	165	246	1e-33	128
TRINITY_DN201543_c0_g1_i1	TRINITY_DN201543_c0_g1_	WP_067364732.1 heavy metal sensor histidine kinase [Morganella psychrotolerans]	WP_067364732.1	49.56	113	53	2	385	56	349	460	5e-27	111
TRINITY_DN201548_c0_g1_i1	TRINITY_DN201548_c0_g1_	WP_050097068.1 MULTISPECIES: pyridoxal-phosphate dependent enzyme [Yersinia]	WP_050097068.1	61.47	449	172	1	1668	322	1	448	1e-178	529
TRINITY_DN201538_c0_g1_i1	TRINITY_DN201538_c0_g1_	XP_012532760.1 PREDICTED: 4-coumarate--CoA ligase-like 9 [Monomorium pharaonis]	XP_012532760.1	99.75	397	1	0	1191	1	1	397	0	809
TRINITY_DN201555_c0_g1_i1	TRINITY_DN201555_c0_g1_	XP_011567851.1 PREDICTED: ATP-dependent 6-phosphofructokinase 2-like [Plutella xylostella]	XP_011567851.1	38.16	76	47	0	295	68	231	306	1e-09	62.8
TRINITY_DN201539_c0_g1_i1	TRINITY_DN201539_c0_g1_	XP_022832987.1 sodium/potassium/calcium exchanger 4-like [Spodoptera litura]	XP_022832987.1	96.43	28	1	0	612	695	27	54	3e-07	57.8
TRINITY_DN201523_c0_g1_i1	TRINITY_DN201523_c0_g1_	XP_022835307.1 calcium-binding protein E63-1 isoform X3 [Spodoptera litura]	XP_022835307.1	100	41	0	0	125	3	1	41	7e-17	87.8
TRINITY_DN201588_c0_g1_i1	TRINITY_DN201588_c0_g1_	PRD37950.1 pnp [Nephila clavipes]	PRD37950.1	60.81	74	29	0	270	49	239	312	3e-19	90.1
TRINITY_DN245091_c0_g1_i1	TRINITY_DN245091_c0_g1_	XP_017063876.1 PREDICTED: protein ImuA-like [Drosophila eugracilis]	XP_017063876.1	85.71	70	10	0	51	260	107	176	2e-32	122
TRINITY_DN245048_c0_g1_i1	TRINITY_DN245048_c0_g1_	XP_017081799.1 PREDICTED: glutamine-dependent NAD(+) synthetase-like [Drosophila eugracilis]	XP_017081799.1	58.33	84	35	0	3	254	119	202	4e-18	86.3
TRINITY_DN245080_c0_g1_i1	TRINITY_DN245080_c0_g1_	XP_018028700.1 PREDICTED: fimbrial assembly protein PilQ-like [Hyalella azteca]	XP_018028700.1	54.1	61	28	0	3	185	668	728	6e-15	76.3
TRINITY_DN245037_c0_g1_i1	TRINITY_DN245037_c0_g1_	XP_026731476.1 uncharacterized protein LOC113496449 [Trichoplusia ni]	XP_026731476.1	93.1	29	2	0	1186	1272	100	128	1e-06	58.9
TRINITY_DN245070_c0_g1_i1	TRINITY_DN245070_c0_g1_	XP_022822036.1 uncharacterized protein LOC111353303 isoform X3 [Spodoptera litura]	XP_022822036.1	100	24	0	0	800	871	54	77	4e-06	52.8
TRINITY_DN245035_c0_g1_i1	TRINITY_DN245035_c0_g1_	XP_022822055.1 voltage-dependent calcium channel subunit alpha-2/delta-3 isoform X2 [Spodoptera litura]	XP_022822055.1	100	23	0	0	281	349	938	960	7e-06	51.6
TRINITY_DN245024_c0_g1_i1	TRINITY_DN245024_c0_g1_	XP_022834360.1 uncharacterized protein LOC111362070 [Spodoptera litura]	XP_022834360.1	61.43	70	22	3	9	203	19	88	3e-09	61.2
TRINITY_DN245007_c0_g1_i1	TRINITY_DN245007_c0_g1_	PRD36813.1 prfB [Nephila clavipes]	PRD36813.1	59.12	137	56	0	414	4	1	137	2e-48	167
TRINITY_DN245063_c0_g1_i1	TRINITY_DN245063_c0_g1_	PZC81232.1 hypothetical protein B5X24_HaOG213333 [Helicoverpa armigera]	PZC81232.1	92	50	4	0	200	51	58	107	9e-25	98.6
TRINITY_DN245004_c0_g1_i1	TRINITY_DN245004_c0_g1_	PCG75180.1 hypothetical protein B5V51_12111, partial [Heliothis virescens]	PCG75180.1	100	24	0	0	393	464	1061	1084	7e-07	55.5
TRINITY_DN245019_c0_g1_i1	TRINITY_DN245019_c0_g1_	XP_018008741.1 PREDICTED: protein phosphatase CheZ-like [Hyalella azteca]	XP_018008741.1	70	70	21	0	211	2	26	95	2e-23	96.3
TRINITY_DN245010_c0_g1_i1	TRINITY_DN245010_c0_g1_	XP_013779051.1 tumor protein D52-like [Limulus polyphemus]	XP_013779051.1	44.44	81	40	2	237	10	105	185	3e-12	66.6
TRINITY_DN212948_c0_g1_i1	TRINITY_DN212948_c0_g1_	XP_022836626.1 uncharacterized protein LOC111363995, partial [Spodoptera litura]	XP_022836626.1	52.46	61	29	0	241	59	138	198	2e-11	63.9
TRINITY_DN212929_c0_g1_i1	TRINITY_DN212929_c0_g1_	XP_022213028.1 uncharacterized protein LOC111067988 [Drosophila obscura]	XP_022213028.1	46.75	77	35	2	1	228	33	104	2e-11	65.5
TRINITY_DN212994_c0_g1_i1	TRINITY_DN212994_c0_g1_	PRD38079.1 folB [Nephila clavipes]	PRD38079.1	45.21	73	40	0	1	219	5	77	4e-10	59.3
TRINITY_DN212943_c0_g1_i1	TRINITY_DN212943_c0_g1_	XP_013201187.1 PREDICTED: uncharacterized protein LOC106143604 [Amyelois transitella]	XP_013201187.1	60	60	22	1	260	87	629	688	2e-13	73.6
TRINITY_DN212902_c0_g1_i1	TRINITY_DN212902_c0_g1_	JAP97179.1 Serine/threonine-protein kinase Doa, partial [Lygus hesperus]	JAP97179.1	93.33	30	2	0	449	360	72	101	3e-11	64.3
TRINITY_DN212938_c0_g1_i1	TRINITY_DN212938_c0_g1_	PRD37507.1 nasA [Nephila clavipes]	PRD37507.1	41.11	90	52	1	2	268	138	227	3e-09	61.2
TRINITY_DN212988_c0_g1_i1	TRINITY_DN212988_c0_g1_	PRD26007.1 oprM [Nephila clavipes]	PRD26007.1	50	66	33	0	1	198	63	128	8e-12	67
TRINITY_DN212981_c0_g1_i1	TRINITY_DN212981_c0_g1_	XP_018028396.1 PREDICTED: cyanophycin synthetase-like [Hyalella azteca]	XP_018028396.1	48.37	184	87	2	1	528	319	502	5e-49	177
TRINITY_DN212920_c0_g1_i1	TRINITY_DN212920_c0_g1_	XP_018006314.1 PREDICTED: oligopeptidase A-like [Hyalella azteca]	XP_018006314.1	73.53	136	36	0	3	410	373	508	6e-64	216
TRINITY_DN209861_c0_g1_i1	TRINITY_DN209861_c0_g1_	XP_022710826.1 uncharacterized protein LOC111273398, partial [Varroa jacobsoni]	XP_022710826.1	60.95	105	34	1	315	1	12	109	3e-38	142
TRINITY_DN209881_c0_g1_i1	TRINITY_DN209881_c0_g1_	XP_022818059.1 uncharacterized protein LOC111350652 [Spodoptera litura]	XP_022818059.1	95.52	201	9	0	1	603	857	1057	4e-128	397
TRINITY_DN209806_c0_g1_i1	TRINITY_DN209806_c0_g1_	BAA92690.1 pol polyprotein, partial [Bombyx mori]	BAA92690.1	57.95	371	150	2	1097	3	18	388	2e-157	466
TRINITY_DN209885_c0_g1_i1	TRINITY_DN209885_c0_g1_	PRD17823.1 irlR [Nephila clavipes]	PRD17823.1	50.62	81	39	1	16	255	81	161	4e-13	69.3
TRINITY_DN209826_c0_g1_i1	TRINITY_DN209826_c0_g1_	XP_022818056.1 uncharacterized protein LOC111350651 isoform X1 [Spodoptera litura]	XP_022818056.1	96.77	31	1	0	94	2	945	975	1e-10	68.9
TRINITY_DN209821_c0_g1_i1	TRINITY_DN209821_c0_g1_	XP_022817383.1 papilin-like isoform X5 [Spodoptera litura]	XP_022817383.1	100	27	0	0	477	397	2974	3000	2e-07	57.8
TRINITY_DN209835_c0_g1_i1	TRINITY_DN209835_c0_g1_	XP_017118099.1 PREDICTED: precorrin-6Y C(5,15)-methyltransferase [decarboxylating]-like [Drosophila elegans]	XP_017118099.1	41.94	62	36	0	1	186	311	372	6e-08	56.2
TRINITY_DN209871_c0_g1_i1	TRINITY_DN209871_c0_g1_	XP_022836617.1 uncharacterized protein LOC111363987, partial [Spodoptera litura]	XP_022836617.1	75.32	77	19	0	232	2	13	89	3e-23	99
TRINITY_DN209868_c0_g1_i1	TRINITY_DN209868_c0_g1_	PRD20957.1 Vbp1 [Nephila clavipes]	PRD20957.1	76.09	46	11	0	269	132	142	187	2e-14	72.8
TRINITY_DN209894_c0_g1_i1	TRINITY_DN209894_c0_g1_	XP_026688615.1 heat shock 70 kDa protein cognate 4 [Diaphorina citri]	XP_026688615.1	94.51	91	5	0	2	274	113	203	9e-56	184
TRINITY_DN209803_c1_g1_i1	TRINITY_DN209803_c1_g1_	XP_022822387.1 splicing factor 45 [Spodoptera litura]	XP_022822387.1	100	28	0	0	302	385	113	140	5e-08	57.8
TRINITY_DN209838_c0_g1_i1	TRINITY_DN209838_c0_g1_	XP_014371428.1 PREDICTED: LOW QUALITY PROTEIN: multiple C2 and transmembrane domain-containing protein 1-like [Papilio machaon]	XP_014371428.1	63.64	44	10	1	116	3	87	130	2e-06	53.1
TRINITY_DN209807_c0_g1_i1	TRINITY_DN209807_c0_g1_	XP_022837969.1 serine/arginine repetitive matrix protein 1 isoform X2 [Spodoptera litura]	XP_022837969.1	96.43	28	1	0	1225	1142	157	184	4e-06	57
TRINITY_DN209809_c0_g1_i1	TRINITY_DN209809_c0_g1_	XP_026724521.1 uncharacterized protein LOC113491647 [Trichoplusia ni]	XP_026724521.1	72.04	93	26	0	1	279	10	102	2e-41	148
TRINITY_DN209882_c0_g1_i1	TRINITY_DN209882_c0_g1_	KZS00476.1 putative Alcohol dehydrogenase, partial [Daphnia magna]	KZS00476.1	81.58	76	14	0	2	229	42	117	2e-36	128
TRINITY_DN209884_c0_g1_i1	TRINITY_DN209884_c0_g1_	XP_022822154.1 titin homolog isoform X2 [Spodoptera litura]	XP_022822154.1	94.14	239	12	1	713	3	112	350	2e-137	431
TRINITY_DN209839_c0_g1_i1	TRINITY_DN209839_c0_g1_	XP_016664747.1 PREDICTED: prolipoprotein diacylglyceryl transferase-like [Acyrthosiphon pisum]	XP_016664747.1	64.71	34	12	0	106	5	1	34	9e-08	54.3
TRINITY_DN209886_c0_g1_i1	TRINITY_DN209886_c0_g1_	JAV84918.1 hypothetical protein, partial [Photinus pyralis]	JAV84918.1	54.17	48	22	0	210	67	101	148	1e-10	61.2
TRINITY_DN209817_c0_g1_i1	TRINITY_DN209817_c0_g1_	PZC87372.1 hypothetical protein B5X24_HaOG201608 [Helicoverpa armigera]	PZC87372.1	58.24	91	38	0	2	274	54	144	4e-29	111
TRINITY_DN231401_c0_g1_i1	TRINITY_DN231401_c0_g1_	XP_023214249.1 WASH complex subunit 5-like, partial [Centruroides sculpturatus]	XP_023214249.1	65	60	21	0	9	188	63	122	2e-23	84.3
TRINITY_DN231450_c0_g1_i1	TRINITY_DN231450_c0_g1_	XP_018008285.1 PREDICTED: L-arabinose transport system permease protein AraQ-like [Hyalella azteca]	XP_018008285.1	35.29	68	44	0	207	4	95	162	5e-06	51.2
TRINITY_DN231443_c0_g1_i1	TRINITY_DN231443_c0_g1_	RWA50431.1 ATP-dependent helicase HrpB [Yersinia pestis]	RWA50431.1	43.43	99	56	0	298	2	695	793	2e-18	87.8
TRINITY_DN231402_c0_g1_i1	TRINITY_DN231402_c0_g1_	XP_022117932.1 DNA polymerase theta isoform X2 [Pieris rapae]	XP_022117932.1	96	25	1	0	77	3	1400	1424	4e-08	60.1
TRINITY_DN231495_c0_g1_i1	TRINITY_DN231495_c0_g1_	AUT99507.1 acetate--CoA ligase [Morganella morganii]	AUT99507.1	63.96	111	38	1	330	4	186	296	1e-40	150
TRINITY_DN231473_c0_g1_i1	TRINITY_DN231473_c0_g1_	XP_016997131.1 PREDICTED: glutamine-dependent NAD(+) synthetase-like, partial [Drosophila takahashii]	XP_016997131.1	58.62	87	36	0	8	268	48	134	3e-23	99.8
TRINITY_DN231412_c0_g1_i1	TRINITY_DN231412_c0_g1_	XP_022826096.1 saccharopine dehydrogenase-like oxidoreductase isoform X1 [Spodoptera litura]	XP_022826096.1	93.1	29	2	0	87	1	165	193	5e-09	60.8
TRINITY_DN231497_c0_g1_i1	TRINITY_DN231497_c0_g1_	PRD18762.1 gtrB [Nephila clavipes]	PRD18762.1	47.03	219	116	0	141	797	1	219	2e-51	180
TRINITY_DN231499_c0_g1_i1	TRINITY_DN231499_c0_g1_	XP_017018206.1 PREDICTED: uncharacterized ABC transporter ATP-binding protein YdiF-like [Drosophila kikkawai]	XP_017018206.1	63.33	60	22	0	181	2	231	290	5e-22	95.1
TRINITY_DN231404_c0_g1_i1	TRINITY_DN231404_c0_g1_	XP_022837598.1 uncharacterized protein LOC111364789 [Spodoptera litura]	XP_022837598.1	60	50	20	0	2	151	282	331	1e-07	58.5
TRINITY_DN231411_c0_g1_i1	TRINITY_DN231411_c0_g1_	XP_022826383.1 transmembrane protease serine 9-like [Spodoptera litura]	XP_022826383.1	98.36	304	5	0	484	1395	310	613	0	581
TRINITY_DN231457_c0_g1_i1	TRINITY_DN231457_c0_g1_	XP_022833850.1 uncharacterized protein LOC111361685 [Spodoptera litura]	XP_022833850.1	32.86	70	47	0	34	243	172	241	2e-07	54.3
TRINITY_DN231453_c0_g1_i1	TRINITY_DN231453_c0_g1_	XP_011552039.1 PREDICTED: tRNA:m(4)X modification enzyme TRM13 homolog [Plutella xylostella]	XP_011552039.1	73.08	52	14	0	220	65	379	430	4e-16	80.1
TRINITY_DN231447_c0_g1_i1	TRINITY_DN231447_c0_g1_	WP_050101440.1 MULTISPECIES: nitrate reductase catalytic subunit NapA [Yersinia]	WP_050101440.1	70.42	311	92	0	1765	833	516	826	3e-148	458
TRINITY_DN231429_c0_g1_i1	TRINITY_DN231429_c0_g1_	KPI97460.1 hypothetical protein RR46_09367 [Papilio xuthus]	KPI97460.1	92.86	28	2	0	585	502	45	72	4e-07	53.9
TRINITY_DN231463_c0_g1_i1	TRINITY_DN231463_c0_g1_	PRD37042.1 ispH [Nephila clavipes]	PRD37042.1	94.84	213	11	0	641	3	1	213	1e-144	417
TRINITY_DN231496_c0_g1_i1	TRINITY_DN231496_c0_g1_	KZS01029.1 60S ribosomal protein L23, partial [Daphnia magna]	KZS01029.1	66.82	214	48	2	704	63	8	198	2e-88	275
TRINITY_DN231413_c0_g1_i1	TRINITY_DN231413_c0_g1_	XP_013149259.1 PREDICTED: uncharacterized protein LOC106111661, partial [Papilio polytes]	XP_013149259.1	93.33	30	2	0	592	503	21	50	8e-09	57.8
TRINITY_DN231491_c0_g1_i1	TRINITY_DN231491_c0_g1_	ADB44904.1 Cdc2 kinase [Macrobrachium nipponense]	ADB44904.1	42.03	69	36	2	2	202	10	76	2e-07	54.3
TRINITY_DN231449_c0_g1_i1	TRINITY_DN231449_c0_g1_	XP_021204300.1 uncharacterized protein LOC110385386 [Bombyx mori]	XP_021204300.1	49.5	101	49	1	305	3	1	99	6e-17	85.1
TRINITY_DN231493_c0_g1_i1	TRINITY_DN231493_c0_g1_	WP_050099336.1 MULTISPECIES: GHKL domain-containing protein [Yersinia]	WP_050099336.1	27.65	170	112	6	358	855	272	434	7e-09	65.9
TRINITY_DN231466_c0_g1_i1	TRINITY_DN231466_c0_g1_	JAN02876.1 putative NADH dehydrogenase [ubiquinone] 1 beta subcomplex subunit [Daphnia magna]	JAN02876.1	75.38	65	16	0	126	320	1	65	2e-26	103
TRINITY_DN231427_c0_g1_i1	TRINITY_DN231427_c0_g1_	ABO45233.1 reverse transcriptase [Ostrinia nubilalis]	ABO45233.1	59.62	52	21	0	219	64	305	356	1e-09	63.5
TRINITY_DN211206_c0_g2_i1	TRINITY_DN211206_c0_g2_	XP_026761982.1 clustered mitochondria protein homolog [Galleria mellonella]	XP_026761982.1	100	26	0	0	1	78	689	714	1e-07	60.8
TRINITY_DN211238_c0_g1_i1	TRINITY_DN211238_c0_g1_	JAV69025.1 hypothetical protein [Photinus pyralis]	JAV69025.1	60.78	51	20	0	85	237	537	587	5e-12	69.7
TRINITY_DN211285_c0_g1_i1	TRINITY_DN211285_c0_g1_	RUT64497.1 DEAD/DEAH box helicase (plasmid) [Morganella morganii]	RUT64497.1	36.36	99	42	2	238	2	194	291	7e-09	59.7
TRINITY_DN211263_c0_g1_i1	TRINITY_DN211263_c0_g1_	RXA95971.1 MFS transporter [Yersinia sp. 2105 StPb PI]	RXA95971.1	37.18	78	49	0	239	6	15	92	2e-09	60.8
TRINITY_DN211241_c0_g1_i1	TRINITY_DN211241_c0_g1_	XP_012521578.1 PREDICTED: multidrug resistance protein 1-like, partial [Monomorium pharaonis]	XP_012521578.1	99.34	151	1	0	455	3	227	377	2e-98	301
TRINITY_DN211292_c0_g1_i1	TRINITY_DN211292_c0_g1_	XP_021188651.1 ATP-binding cassette sub-family G member 8 [Helicoverpa armigera]	XP_021188651.1	96.3	27	1	0	318	398	177	203	9e-09	60.8
TRINITY_DN211239_c0_g1_i1	TRINITY_DN211239_c0_g1_	XP_021207653.1 uncharacterized protein LOC110386244 [Bombyx mori]	XP_021207653.1	70.89	79	23	0	238	2	345	423	3e-32	130
TRINITY_DN200886_c0_g1_i1	TRINITY_DN200886_c0_g1_	XP_022817802.1 dihydrolipoyllysine-residue succinyltransferase component of 2-oxoglutarate dehydrogenase complex, mitochondrial-like isoform X2 [Spodoptera litura]	XP_022817802.1	88.89	63	7	0	271	83	258	320	2e-28	114
TRINITY_DN200868_c0_g1_i1	TRINITY_DN200868_c0_g1_	PRD18933.1 murG, partial [Nephila clavipes]	PRD18933.1	30.34	89	61	1	3	269	186	273	1e-07	55.8
TRINITY_DN200883_c0_g1_i1	TRINITY_DN200883_c0_g1_	XP_021195300.1 uncharacterized protein LOC110379816, partial [Helicoverpa armigera]	XP_021195300.1	100	24	0	0	74	3	40	63	3e-07	57
TRINITY_DN200861_c0_g1_i1	TRINITY_DN200861_c0_g1_	XP_021957145.1 brain protein I3-like [Folsomia candida]	XP_021957145.1	64.79	71	23	1	155	361	71	141	1e-23	97.4
TRINITY_DN200806_c0_g1_i1	TRINITY_DN200806_c0_g1_	AUU01029.1 phage head morphogenesis protein [Morganella morganii]	AUU01029.1	60.47	43	17	0	3	131	308	350	2e-08	57.4
TRINITY_DN200833_c0_g1_i1	TRINITY_DN200833_c0_g1_	XP_022834360.1 uncharacterized protein LOC111362070 [Spodoptera litura]	XP_022834360.1	41.94	124	23	1	43	267	55	178	7e-21	82.4
TRINITY_DN200874_c0_g1_i1	TRINITY_DN200874_c0_g1_	XP_011566541.1 PREDICTED: uncharacterized protein LOC105396252 [Plutella xylostella]	XP_011566541.1	56.86	51	21	1	95	247	225	274	4e-08	56.2
TRINITY_DN200891_c0_g1_i1	TRINITY_DN200891_c0_g1_	PZC84994.1 hypothetical protein B5X24_HaOG203315 [Helicoverpa armigera]	PZC84994.1	43.37	83	30	1	252	4	4	69	9e-10	60.5
TRINITY_DN200888_c0_g1_i1	TRINITY_DN200888_c0_g1_	AUU02081.1 sodium:alanine symporter family protein [Morganella morganii]	AUU02081.1	57.26	124	53	0	3	374	107	230	1e-21	96.7
TRINITY_DN200853_c0_g1_i1	TRINITY_DN200853_c0_g1_	XP_022233904.1 uncharacterized protein LOC111082038 [Drosophila obscura]	XP_022233904.1	48.05	77	31	2	6	224	102	173	8e-12	65.5
TRINITY_DN200878_c0_g1_i1	TRINITY_DN200878_c0_g1_	XP_022834733.1 uncharacterized protein LOC111362308 [Spodoptera litura]	XP_022834733.1	97.35	151	4	0	2	454	428	578	1e-101	313
TRINITY_DN200859_c0_g1_i1	TRINITY_DN200859_c0_g1_	RUT65643.1 hydrolase [Morganella morganii]	RUT65643.1	47.24	199	104	1	710	114	6	203	2e-53	184
TRINITY_DN200809_c0_g1_i1	TRINITY_DN200809_c0_g1_	XP_012542921.1 PREDICTED: probable DNA gyrase subunit A, chloroplastic/mitochondrial, partial [Monomorium pharaonis]	XP_012542921.1	100	97	0	0	292	2	1	97	2e-57	205
TRINITY_DN200815_c0_g1_i1	TRINITY_DN200815_c0_g1_	RWA46744.1 hypothetical protein B0X04_18330 [Yersinia pestis]	RWA46744.1	50	76	38	0	268	41	352	427	5e-11	65.5
TRINITY_DN200873_c0_g1_i1	TRINITY_DN200873_c0_g1_	XP_022253706.1 stathmin-like [Limulus polyphemus]	XP_022253706.1	41.61	149	64	5	12	407	17	159	6e-18	84.7
TRINITY_DN200819_c0_g1_i1	TRINITY_DN200819_c0_g1_	XP_017117825.1 PREDICTED: probable ATP-dependent helicase lhr [Drosophila elegans]	XP_017117825.1	29.86	144	99	1	2515	2084	575	716	2e-06	59.3
TRINITY_DN200832_c0_g1_i1	TRINITY_DN200832_c0_g1_	XP_027193937.1 uncharacterized protein LOC113788671 [Dermatophagoides pteronyssinus]	XP_027193937.1	34.18	79	50	1	124	360	513	589	6e-06	53.1
TRINITY_DN200850_c0_g1_i1	TRINITY_DN200850_c0_g1_	BAG50364.1 ITG-containing peptide [Bombyx mori]	BAG50364.1	96.43	28	1	0	285	202	22	49	2e-10	62
TRINITY_DN200854_c0_g1_i1	TRINITY_DN200854_c0_g1_	XP_022817120.1 uncharacterized protein LOC111349980 isoform X1 [Spodoptera litura]	XP_022817120.1	88.24	34	3	1	304	206	290	323	1e-07	57
TRINITY_DN200856_c0_g1_i1	TRINITY_DN200856_c0_g1_	KFM71068.1 ATP-dependent RNA helicase DDX3X, partial [Stegodyphus mimosarum]	KFM71068.1	70.45	88	26	0	145	408	179	266	7e-36	134
TRINITY_DN236948_c0_g1_i1	TRINITY_DN236948_c0_g1_	PRD18414.1 clpS [Nephila clavipes]	PRD18414.1	39.34	61	37	0	183	1	3	63	7e-08	53.5
TRINITY_DN236987_c0_g1_i1	TRINITY_DN236987_c0_g1_	XP_011566774.1 PREDICTED: peroxisomal (S)-2-hydroxy-acid oxidase GLO5-like [Plutella xylostella]	XP_011566774.1	82	200	36	0	839	240	178	377	3e-114	344
TRINITY_DN236960_c0_g1_i1	TRINITY_DN236960_c0_g1_	PZC85949.1 hypothetical protein B5X24_HaOG214314 [Helicoverpa armigera]	PZC85949.1	72	50	14	0	1	150	473	522	1e-30	79.3
TRINITY_DN236918_c0_g1_i1	TRINITY_DN236918_c0_g1_	XP_022818055.1 uncharacterized protein LOC111350650 [Spodoptera litura]	XP_022818055.1	97.5	40	1	0	247	366	1018	1057	2e-16	83.6
TRINITY_DN236913_c0_g1_i1	TRINITY_DN236913_c0_g1_	XP_018007105.1 PREDICTED: xanthine dehydrogenase-like [Hyalella azteca]	XP_018007105.1	61.11	108	41	1	327	7	483	590	9e-31	123
TRINITY_DN236915_c0_g1_i1	TRINITY_DN236915_c0_g1_	XP_022823114.1 AN1-type zinc finger protein 4-like [Spodoptera litura]	XP_022823114.1	100	28	0	0	3	86	102	129	2e-08	60.8
TRINITY_DN236959_c0_g1_i1	TRINITY_DN236959_c0_g1_	XP_022818811.1 putative U5 small nuclear ribonucleoprotein 200 kDa helicase [Spodoptera litura]	XP_022818811.1	92	25	2	0	79	5	1423	1447	3e-06	53.1
TRINITY_DN236927_c0_g1_i1	TRINITY_DN236927_c0_g1_	XP_018028424.1 PREDICTED: polysialic acid transport protein KpsD-like [Hyalella azteca]	XP_018028424.1	47.13	87	42	1	89	349	53	135	4e-15	78.6
TRINITY_DN236963_c0_g1_i1	TRINITY_DN236963_c0_g1_	PRD18391.1 dusB [Nephila clavipes]	PRD18391.1	86.08	79	11	0	239	3	151	229	5e-37	135
TRINITY_DN236946_c0_g1_i1	TRINITY_DN236946_c0_g1_	XP_022820575.1 uncharacterized protein LOC111352337 [Spodoptera litura]	XP_022820575.1	100	47	0	0	392	252	507	553	4e-42	104
TRINITY_DN236923_c0_g1_i1	TRINITY_DN236923_c0_g1_	XP_026683133.1 uncharacterized protein LOC108253010 [Diaphorina citri]	XP_026683133.1	64.29	98	35	0	295	2	141	238	2e-41	150
TRINITY_DN236998_c0_g1_i1	TRINITY_DN236998_c0_g1_	RVE47697.1 hypothetical protein evm_007686 [Chilo suppressalis]	RVE47697.1	50	72	32	1	56	271	444	511	7e-11	66.2
TRINITY_DN236999_c0_g1_i1	TRINITY_DN236999_c0_g1_	LAB71440.1 quinone oxidoreductase, partial [Hirondellea gigas]	LAB71440.1	50.98	51	25	0	96	248	71	121	6e-09	59.3
TRINITY_DN236969_c0_g1_i1	TRINITY_DN236969_c0_g1_	RUT64729.1 type I glutamate--ammonia ligase (plasmid) [Morganella morganii]	RUT64729.1	57.14	77	31	1	235	5	309	383	7e-19	87
TRINITY_DN236908_c0_g1_i1	TRINITY_DN236908_c0_g1_	XP_022910484.1 selenoprotein F [Onthophagus taurus]	XP_022910484.1	45.07	71	38	1	211	2	21	91	7e-11	62.4
TRINITY_DN200365_c0_g1_i1	TRINITY_DN200365_c0_g1_	XP_018027984.1 PREDICTED: AMP nucleosidase-like [Hyalella azteca]	XP_018027984.1	71.3	108	31	0	1	324	140	247	3e-45	161
TRINITY_DN200368_c0_g1_i1	TRINITY_DN200368_c0_g1_	XP_017069584.1 PREDICTED: extracellular serine protease-like [Drosophila eugracilis]	XP_017069584.1	27.74	447	255	19	1446	241	280	703	7e-19	99
TRINITY_DN200396_c0_g1_i1	TRINITY_DN200396_c0_g1_	XP_022815593.1 tRNA pseudouridine synthase A isoform X3 [Spodoptera litura]	XP_022815593.1	95.45	22	1	0	293	358	232	253	5e-06	51.6
TRINITY_DN200395_c0_g1_i1	TRINITY_DN200395_c0_g1_	XP_022823931.1 hemicentin-1-like [Spodoptera litura]	XP_022823931.1	94.2	138	8	0	1	414	1116	1253	6e-84	281
TRINITY_DN200325_c0_g1_i1	TRINITY_DN200325_c0_g1_	PRD37470.1 lipA [Nephila clavipes]	PRD37470.1	67.2	125	39	2	530	901	29	152	5e-49	175
TRINITY_DN200375_c0_g1_i1	TRINITY_DN200375_c0_g1_	KFM58513.1 putative NADH dehydrogenase [ubiquinone] 1 alpha subcomplex subunit 12, partial [Stegodyphus mimosarum]	KFM58513.1	55.56	99	39	1	300	4	12	105	2e-29	111
TRINITY_DN200337_c0_g1_i1	TRINITY_DN200337_c0_g1_	XP_022830602.1 dynein heavy chain 3, axonemal [Spodoptera litura]	XP_022830602.1	99.23	259	2	0	1	777	342	600	2e-162	509
TRINITY_DN200379_c0_g1_i1	TRINITY_DN200379_c0_g1_	XP_022816614.1 endocuticle structural glycoprotein SgAbd-5-like [Spodoptera litura]	XP_022816614.1	97.09	103	2	1	426	118	1	102	1e-54	177
TRINITY_DN200355_c0_g1_i1	TRINITY_DN200355_c0_g1_	XP_022813933.1 ATP-dependent RNA helicase DDX42 [Spodoptera litura]	XP_022813933.1	100	23	0	0	71	3	487	509	3e-07	56.6
TRINITY_DN200351_c0_g1_i1	TRINITY_DN200351_c0_g1_	XP_021194875.1 protein CNPPD1 [Helicoverpa armigera]	XP_021194875.1	96.43	28	1	0	283	366	17	44	2e-10	65.1
TRINITY_DN200302_c0_g1_i1	TRINITY_DN200302_c0_g1_	XP_022220704.1 uncharacterized protein LOC111072922 [Drosophila obscura]	XP_022220704.1	33.87	186	106	5	541	5	445	620	6e-16	84.3
TRINITY_DN200388_c0_g1_i1	TRINITY_DN200388_c0_g1_	pir||A36329 hypothetical protein 1 - cabbage looper transposon TED (fragment)	pir||A36329	79.21	101	21	0	344	42	142	242	2e-50	174
TRINITY_DN200324_c0_g1_i1	TRINITY_DN200324_c0_g1_	KOB71094.1 Acyl-coa dehydrogenase [Operophtera brumata]	KOB71094.1	65	40	14	0	84	203	15	54	2e-07	54.7
TRINITY_DN200354_c0_g1_i1	TRINITY_DN200354_c0_g1_	PRD19972.1 nimT [Nephila clavipes]	PRD19972.1	32.93	167	110	2	820	323	209	374	5e-20	96.3
TRINITY_DN200316_c0_g1_i1	TRINITY_DN200316_c0_g1_	XP_017066360.1 PREDICTED: ornithine carbamoyltransferase-like [Drosophila eugracilis]	XP_017066360.1	58.82	85	33	1	7	255	123	207	1e-25	103
TRINITY_DN200311_c0_g1_i1	TRINITY_DN200311_c0_g1_	PRD25431.1 czcB [Nephila clavipes]	PRD25431.1	28.65	185	128	2	599	1141	89	273	7e-16	86.3
TRINITY_DN200344_c0_g1_i1	TRINITY_DN200344_c0_g1_	AUU01371.1 methanol dehydrogenase [Morganella morganii]	AUU01371.1	41.43	140	79	2	1449	1039	22	161	8e-25	113
TRINITY_DN200305_c0_g1_i1	TRINITY_DN200305_c0_g1_	XP_018028552.1 PREDICTED: rod shape-determining protein RodA-like [Hyalella azteca]	XP_018028552.1	60.26	78	31	0	236	469	1	78	1e-23	102
TRINITY_DN200327_c0_g1_i1	TRINITY_DN200327_c0_g1_	JAT87162.1 hypothetical protein g.2772, partial [Pectinophora gossypiella]	JAT87162.1	58.82	68	27	1	493	293	84	151	2e-12	68.9
TRINITY_DN200308_c0_g1_i1	TRINITY_DN200308_c0_g1_	RUT64678.1 glutathione-regulated potassium-efflux system protein KefB (plasmid) [Morganella morganii]	RUT64678.1	57.78	45	19	0	135	1	27	71	2e-06	51.6
TRINITY_DN200360_c0_g1_i1	TRINITY_DN200360_c0_g1_	XP_018006313.1 PREDICTED: transcriptional regulatory protein FixJ-like [Hyalella azteca]	XP_018006313.1	50	82	40	1	247	2	7	87	8e-17	79.3
TRINITY_DN200386_c0_g1_i1	TRINITY_DN200386_c0_g1_	XP_026316473.1 arfaptin-2 isoform X1 [Hyposmocoma kahamanoa]	XP_026316473.1	100	25	0	0	1	75	81	105	1e-06	55.1
TRINITY_DN253343_c0_g1_i1	TRINITY_DN253343_c0_g1_	XP_022830934.1 uncharacterized protein LOC111359578 [Spodoptera litura]	XP_022830934.1	100	23	0	0	1	69	40	62	5e-06	50.8
TRINITY_DN253315_c0_g1_i1	TRINITY_DN253315_c0_g1_	XP_022818811.1 putative U5 small nuclear ribonucleoprotein 200 kDa helicase [Spodoptera litura]	XP_022818811.1	52.17	69	25	2	192	380	1381	1447	2e-06	53.5
TRINITY_DN253327_c0_g1_i1	TRINITY_DN253327_c0_g1_	ODM89696.1 WD repeat-containing protein 43 [Orchesella cincta]	ODM89696.1	71.19	59	17	0	214	38	459	517	3e-21	94.4
TRINITY_DN253352_c0_g1_i1	TRINITY_DN253352_c0_g1_	XP_022816556.1 D-2-hydroxyglutarate dehydrogenase, mitochondrial-like [Spodoptera litura]	XP_022816556.1	90	30	3	0	90	1	147	176	1e-09	63.9
TRINITY_DN253356_c0_g1_i1	TRINITY_DN253356_c0_g1_	XP_025830995.1 uncharacterized protein LOC108735824 isoform X2 [Agrilus planipennis]	XP_025830995.1	50	60	27	2	169	342	1	59	2e-07	56.6
TRINITY_DN253382_c0_g1_i1	TRINITY_DN253382_c0_g1_	XP_022835973.1 transmembrane protein 11 homolog, mitochondrial [Spodoptera litura]	XP_022835973.1	92.86	28	2	0	85	2	78	105	6e-08	55.5
TRINITY_DN254577_c0_g1_i1	TRINITY_DN254577_c0_g1_	XP_022825071.1 neurexin-4 isoform X2 [Spodoptera litura]	XP_022825071.1	100	22	0	0	68	3	943	964	2e-06	53.5
TRINITY_DN254558_c0_g1_i1	TRINITY_DN254558_c0_g1_	XP_022826935.1 collagenase-like [Spodoptera litura]	XP_022826935.1	83.33	90	15	0	2	271	110	199	1e-44	154
TRINITY_DN254553_c0_g1_i1	TRINITY_DN254553_c0_g1_	XP_026732400.1 dynein heavy chain 2, axonemal [Trichoplusia ni]	XP_026732400.1	100	26	0	0	3	80	4516	4541	5e-10	65.5
TRINITY_DN254581_c0_g1_i1	TRINITY_DN254581_c0_g1_	BAA92693.1 pol polyprotein, partial [Bombyx mori]	BAA92693.1	44.19	86	43	2	1	243	233	318	8e-16	77.8
TRINITY_DN254583_c0_g1_i1	TRINITY_DN254583_c0_g1_	KPI96034.1 hypothetical protein RR46_06768 [Papilio xuthus]	KPI96034.1	54.84	62	28	0	451	266	14	75	8e-09	57.8
TRINITY_DN254567_c0_g1_i1	TRINITY_DN254567_c0_g1_	JAA90593.1 synaptic vesicular amine transporter, partial [Pararge aegeria]	JAA90593.1	96.15	26	1	0	260	337	27	52	3e-07	52
TRINITY_DN254570_c0_g1_i1	TRINITY_DN254570_c0_g1_	XP_022835095.1 tudor domain-containing protein 1-like [Spodoptera litura]	XP_022835095.1	80.95	21	4	0	134	72	376	396	5e-06	40.8
TRINITY_DN254554_c0_g1_i1	TRINITY_DN254554_c0_g1_	XP_022824924.1 katanin p60 ATPase-containing subunit A-like 2 [Spodoptera litura]	XP_022824924.1	100	26	0	0	218	295	267	292	2e-07	55.5
TRINITY_DN208593_c0_g1_i1	TRINITY_DN208593_c0_g1_	XP_022823193.1 uncharacterized protein LOC111354134, partial [Spodoptera litura]	XP_022823193.1	81.08	37	7	0	112	2	144	180	3e-11	63.2
TRINITY_DN208554_c0_g1_i1	TRINITY_DN208554_c0_g1_	PZC81128.1 hypothetical protein B5X24_HaOG213229 [Helicoverpa armigera]	PZC81128.1	96.43	28	1	0	84	1	510	537	1e-08	60.8
TRINITY_DN208527_c0_g1_i1	TRINITY_DN208527_c0_g1_	XP_018007371.1 PREDICTED: macrolide export ATP-binding/permease protein MacB 2-like [Hyalella azteca]	XP_018007371.1	50.62	81	40	0	248	6	5	85	4e-15	77.4
TRINITY_DN208502_c0_g1_i1	TRINITY_DN208502_c0_g1_	XP_022818811.1 putative U5 small nuclear ribonucleoprotein 200 kDa helicase [Spodoptera litura]	XP_022818811.1	62.79	43	12	1	171	43	1409	1447	2e-07	57
TRINITY_DN208546_c0_g1_i1	TRINITY_DN208546_c0_g1_	XP_019874373.1 PREDICTED: uncharacterized protein LOC109602451 isoform X3 [Aethina tumida]	XP_019874373.1	64.71	34	12	0	145	246	6	39	3e-08	58.2
TRINITY_DN208589_c0_g1_i2	TRINITY_DN208589_c0_g1_	XP_022828344.1 juvenile hormone esterase-like [Spodoptera litura]	XP_022828344.1	95.76	118	5	0	354	1	261	378	2e-71	232
TRINITY_DN208577_c0_g1_i1	TRINITY_DN208577_c0_g1_	XP_022825825.1 uncharacterized protein LOC111355933 [Spodoptera litura]	XP_022825825.1	87.93	58	7	0	3	176	335	392	3e-24	103
TRINITY_DN208529_c0_g1_i1	TRINITY_DN208529_c0_g1_	XP_026734524.1 ubiquitin conjugation factor E4 A [Trichoplusia ni]	XP_026734524.1	100	25	0	0	267	341	478	502	1e-08	60.1
TRINITY_DN208582_c0_g1_i1	TRINITY_DN208582_c0_g1_	PRD35394.1 kdpB [Nephila clavipes]	PRD35394.1	97.87	235	5	0	705	1	263	497	4e-151	446
TRINITY_DN208515_c0_g1_i1	TRINITY_DN208515_c0_g1_	RXA98036.1 EamA family transporter [Yersinia sp. 2105 StPb PI]	RXA98036.1	36.67	240	140	4	125	814	1	238	1e-28	119
TRINITY_DN208539_c0_g1_i1	TRINITY_DN208539_c0_g1_	XP_022835548.1 uncharacterized protein LOC111362998 [Spodoptera litura]	XP_022835548.1	46.91	81	40	2	4	240	207	286	5e-17	81.3
TRINITY_DN208522_c0_g1_i1	TRINITY_DN208522_c0_g1_	XP_022819723.1 solute carrier family 25 member 35-like isoform X1 [Spodoptera litura]	XP_022819723.1	100	27	0	0	388	308	157	183	3e-08	57.8
TRINITY_DN208598_c0_g1_i1	TRINITY_DN208598_c0_g1_	XP_021186919.1 casein kinase I isoform X8 [Helicoverpa armigera]	XP_021186919.1	96.15	26	1	0	6	83	371	396	1e-07	58.9
TRINITY_DN208533_c0_g1_i1	TRINITY_DN208533_c0_g1_	KFM79655.1 Protein RMD5-like protein, partial [Stegodyphus mimosarum]	KFM79655.1	78.95	38	8	0	6	119	248	285	4e-12	67.8
TRINITY_DN208574_c0_g1_i1	TRINITY_DN208574_c0_g1_	KPJ10144.1 1-acylglycerophosphocholine O-acyltransferase 1 [Papilio machaon]	KPJ10144.1	100	29	0	0	547	461	137	165	4e-09	60.1
TRINITY_DN208569_c0_g1_i1	TRINITY_DN208569_c0_g1_	XP_022833049.1 uncharacterized protein LOC111360976 [Spodoptera litura]	XP_022833049.1	76.47	34	8	0	372	473	83	116	6e-08	55.8
TRINITY_DN208600_c0_g1_i1	TRINITY_DN208600_c0_g1_	XP_022828949.1 uncharacterized protein LOC111358215 [Spodoptera litura]	XP_022828949.1	95.83	72	3	0	819	604	150	221	1e-31	89.7
TRINITY_DN208557_c0_g1_i1	TRINITY_DN208557_c0_g1_	RUT66495.1 YggS family pyridoxal phosphate-dependent enzyme [Morganella morganii]	RUT66495.1	62.83	113	42	0	2	340	57	169	5e-45	155
TRINITY_DN208532_c0_g1_i1	TRINITY_DN208532_c0_g1_	XP_017070152.1 PREDICTED: uncharacterized protein LOC108107242, partial [Drosophila eugracilis]	XP_017070152.1	59.74	77	31	0	231	1	99	175	5e-23	96.7
TRINITY_DN208570_c0_g1_i1	TRINITY_DN208570_c0_g1_	XP_021187216.1 glutamate-gated chloride channel alpha isoform X24 [Helicoverpa armigera]	XP_021187216.1	100	30	0	0	91	2	375	404	1e-12	70.9
TRINITY_DN208523_c0_g1_i1	TRINITY_DN208523_c0_g1_	XP_021187310.1 protein FAM76A isoform X4 [Helicoverpa armigera]	XP_021187310.1	78.95	38	6	1	465	352	99	134	3e-10	64.3
TRINITY_DN242400_c0_g1_i1	TRINITY_DN242400_c0_g1_	PRD22500.1 cytokinin riboside 5'-monophosphate phosphoribohydrolase [Nephila clavipes]	PRD22500.1	59.68	124	50	0	279	650	1	124	9e-44	154
TRINITY_DN242334_c0_g1_i1	TRINITY_DN242334_c0_g1_	PZC71361.1 hypothetical protein B5X24_HaOG213580 [Helicoverpa armigera]	PZC71361.1	51.52	66	28	2	321	512	31	94	1e-08	57.4
TRINITY_DN242377_c0_g1_i1	TRINITY_DN242377_c0_g1_	XP_013187532.1 PREDICTED: uncharacterized protein LOC106132592, partial [Amyelois transitella]	XP_013187532.1	68.37	98	28	1	4	288	105	202	4e-40	140
TRINITY_DN242382_c0_g1_i1	TRINITY_DN242382_c0_g1_	XP_022828810.1 delta(3,5)-Delta(2,4)-dienoyl-CoA isomerase, mitochondrial-like [Spodoptera litura]	XP_022828810.1	100	28	0	0	325	242	38	65	2e-10	63.9
TRINITY_DN242371_c0_g1_i1	TRINITY_DN242371_c0_g1_	XP_022814855.1 transport and Golgi organization protein 1-like isoform X1 [Spodoptera litura]	XP_022814855.1	86.67	30	4	0	92	3	741	770	7e-09	63.5
TRINITY_DN242314_c0_g1_i1	TRINITY_DN242314_c0_g1_	XP_022833906.1 trypsin-3-like [Spodoptera litura]	XP_022833906.1	93.33	30	2	0	3	92	273	302	5e-08	58.9
TRINITY_DN242338_c0_g1_i1	TRINITY_DN242338_c0_g1_	XP_022835483.1 uncharacterized protein LOC111362939 [Spodoptera litura]	XP_022835483.1	32.29	223	122	5	289	897	136	349	9e-19	97.8
TRINITY_DN242372_c0_g1_i1	TRINITY_DN242372_c0_g1_	XP_022825284.1 uncharacterized protein LOC111355552 isoform X1 [Spodoptera litura]	XP_022825284.1	89.66	29	3	0	472	558	84	112	5e-08	57.4
TRINITY_DN242332_c0_g1_i1	TRINITY_DN242332_c0_g1_	XP_022817451.1 AMP deaminase 2-like [Spodoptera litura]	XP_022817451.1	100	27	0	0	2	82	746	772	8e-08	57.8
TRINITY_DN242389_c0_g1_i1	TRINITY_DN242389_c0_g1_	PRD18381.1 uvrA [Nephila clavipes]	PRD18381.1	73.81	42	11	0	219	94	153	194	1e-07	53.1
TRINITY_DN242318_c0_g1_i1	TRINITY_DN242318_c0_g1_	ACV60235.1 antennal esterase CXE8 [Spodoptera littoralis]	ACV60235.1	96.3	27	1	0	1	81	461	487	2e-08	58.5
TRINITY_DN242396_c0_g1_i1	TRINITY_DN242396_c0_g1_	PRD29110.1 dsbA [Nephila clavipes]	PRD29110.1	38.2	89	55	0	352	86	157	245	3e-12	67.8
TRINITY_DN242395_c0_g1_i1	TRINITY_DN242395_c0_g1_	PCG72321.1 hypothetical protein B5V51_918 [Heliothis virescens]	PCG72321.1	46.89	209	111	0	25	651	61	269	1e-62	207
TRINITY_DN258413_c0_g1_i1	TRINITY_DN258413_c0_g1_	XP_026731869.1 calmodulin-1 [Trichoplusia ni]	XP_026731869.1	92	25	2	0	196	270	177	201	1e-06	51.6
TRINITY_DN258465_c0_g1_i1	TRINITY_DN258465_c0_g1_	XP_022816156.1 LMBR1 domain-containing protein 2 homolog isoform X1 [Spodoptera litura]	XP_022816156.1	93.1	29	2	0	321	407	605	633	2e-09	62.8
TRINITY_DN258475_c0_g1_i1	TRINITY_DN258475_c0_g1_	JAT82220.1 hypothetical protein g.10460, partial [Pectinophora gossypiella]	JAT82220.1	87.5	32	4	0	97	2	85	116	2e-10	61.2
TRINITY_DN204547_c0_g1_i1	TRINITY_DN204547_c0_g1_	XP_012230680.1 PREDICTED: patatin-like phospholipase domain-containing protein 3 isoform X2 [Linepithema humile]	XP_012230680.1	55.32	47	21	0	242	102	200	246	2e-10	63.9
TRINITY_DN204559_c0_g1_i1	TRINITY_DN204559_c0_g1_	RVE44381.1 hypothetical protein evm_010971 [Chilo suppressalis]	RVE44381.1	75.76	33	8	0	1	99	116	148	4e-09	56.6
TRINITY_DN204567_c0_g1_i1	TRINITY_DN204567_c0_g1_	XP_026744275.1 uncharacterized protein LOC113505673 isoform X2 [Trichoplusia ni]	XP_026744275.1	95.28	127	6	0	102	482	75	201	4e-75	236
TRINITY_DN204585_c0_g1_i1	TRINITY_DN204585_c0_g1_	XP_022815853.1 constitutive coactivator of PPAR-gamma-like protein 1 isoform X2 [Spodoptera litura]	XP_022815853.1	100	28	0	0	410	327	391	418	6e-08	58.5
TRINITY_DN204564_c0_g1_i1	TRINITY_DN204564_c0_g1_	XP_011558527.1 PREDICTED: neuronal acetylcholine receptor subunit alpha-7-like, partial [Plutella xylostella]	XP_011558527.1	100	23	0	0	212	280	95	117	3e-07	52
TRINITY_DN204549_c0_g1_i1	TRINITY_DN204549_c0_g1_	XP_022829906.1 uncharacterized protein LOC111358820 [Spodoptera litura]	XP_022829906.1	99.15	118	1	0	3	356	316	433	6e-79	248
TRINITY_DN204522_c0_g1_i1	TRINITY_DN204522_c0_g1_	AUT98803.1 trigger factor [Morganella morganii]	AUT98803.1	40	105	58	2	316	5	261	361	8e-14	73.9
TRINITY_DN204593_c0_g1_i1	TRINITY_DN204593_c0_g1_	PRD19766.1 benK [Nephila clavipes]	PRD19766.1	75.68	74	18	0	1	222	86	159	4e-31	120
TRINITY_DN204501_c0_g1_i1	TRINITY_DN204501_c0_g1_	XP_022830403.1 uncharacterized protein LOC111359176 [Spodoptera litura]	XP_022830403.1	98.25	399	7	0	90	1286	19	417	0	763
TRINITY_DN204529_c0_g1_i1	TRINITY_DN204529_c0_g1_	AUU00226.1 HTH-type transcriptional regulator EutR [Morganella morganii]	AUU00226.1	35.45	110	70	1	592	266	242	351	5e-13	74.7
TRINITY_DN204530_c0_g1_i1	TRINITY_DN204530_c0_g1_	PNF39401.1 Carboxypeptidase B [Cryptotermes secundus]	PNF39401.1	54.55	99	44	1	296	3	47	145	3e-29	115
TRINITY_DN204527_c0_g1_i1	TRINITY_DN204527_c0_g1_	XP_022836383.1 uncharacterized protein LOC111363760 isoform X2 [Spodoptera litura]	XP_022836383.1	95.5	111	5	0	3	335	228	338	1e-69	233
TRINITY_DN204563_c0_g1_i1	TRINITY_DN204563_c0_g1_	XP_018011371.1 PREDICTED: acyl-CoA dehydrogenase fadE12-like [Hyalella azteca]	XP_018011371.1	58.39	161	67	0	485	3	1	161	9e-34	130
TRINITY_DN204507_c0_g1_i1	TRINITY_DN204507_c0_g1_	XP_017122518.1 PREDICTED: uncharacterized 42.6 kDa protein in isoamylase 3'region-like [Drosophila elegans]	XP_017122518.1	48.13	561	287	2	1820	150	6	566	5e-161	485
TRINITY_DN204557_c0_g1_i1	TRINITY_DN204557_c0_g1_	XP_022835040.1 LOW QUALITY PROTEIN: tuberin [Spodoptera litura]	XP_022835040.1	100	26	0	0	78	1	1016	1041	3e-07	57
TRINITY_DN204555_c0_g1_i1	TRINITY_DN204555_c0_g1_	XP_022826236.1 scavenger receptor class B member 1-like [Spodoptera litura]	XP_022826236.1	89.29	28	3	0	3	86	193	220	3e-08	58.9
TRINITY_DN204517_c0_g1_i1	TRINITY_DN204517_c0_g1_	XP_026491728.1 coatomer subunit beta [Vanessa tameamea]	XP_026491728.1	90.32	31	3	0	3	95	719	749	5e-08	59.7
TRINITY_DN210822_c0_g1_i1	TRINITY_DN210822_c0_g1_	PRD37571.1 groL [Nephila clavipes]	PRD37571.1	97.62	84	2	0	3	254	14	97	4e-47	166
TRINITY_DN210827_c0_g1_i1	TRINITY_DN210827_c0_g1_	XP_022824659.1 uncharacterized protein LOC111355140 isoform X1 [Spodoptera litura]	XP_022824659.1	67.5	40	13	0	122	3	370	409	4e-08	56.6
TRINITY_DN210803_c0_g1_i1	TRINITY_DN210803_c0_g1_	PZC81057.1 hypothetical protein B5X24_HaOG213397 [Helicoverpa armigera]	PZC81057.1	62.79	43	16	0	488	360	206	248	1e-06	53.5
TRINITY_DN210876_c0_g1_i1	TRINITY_DN210876_c0_g1_	XP_022820191.1 serine/threonine-protein kinase tousled-like 2 isoform X2 [Spodoptera litura]	XP_022820191.1	100	26	0	0	663	586	165	190	7e-07	56.6
TRINITY_DN210808_c0_g1_i1	TRINITY_DN210808_c0_g1_	XP_026496084.1 dynactin subunit 2 [Vanessa tameamea]	XP_026496084.1	80.56	36	7	0	568	461	98	133	2e-08	60.5
TRINITY_DN210883_c0_g1_i1	TRINITY_DN210883_c0_g1_	XP_018009957.1 PREDICTED: biopolymer transport protein ExbD-like [Hyalella azteca]	XP_018009957.1	57.69	78	33	0	2	235	70	147	2e-23	97.4
TRINITY_DN210860_c0_g1_i1	TRINITY_DN210860_c0_g1_	XP_022836383.1 uncharacterized protein LOC111363760 isoform X2 [Spodoptera litura]	XP_022836383.1	82.93	123	8	1	3	332	414	536	1e-52	185
TRINITY_DN210844_c0_g1_i1	TRINITY_DN210844_c0_g1_	XP_026732364.1 protein cornichon [Trichoplusia ni]	XP_026732364.1	100	28	0	0	84	1	88	115	7e-11	63.2
TRINITY_DN226751_c0_g1_i1	TRINITY_DN226751_c0_g1_	PRD39771.1 copA [Nephila clavipes]	PRD39771.1	55.36	56	25	0	192	25	714	769	6e-11	65.5
TRINITY_DN226707_c0_g1_i1	TRINITY_DN226707_c0_g1_	PRD17659.1 trpC, partial [Nephila clavipes]	PRD17659.1	66.67	96	31	1	2	286	115	210	7e-36	132
TRINITY_DN226736_c0_g1_i1	TRINITY_DN226736_c0_g1_	PZC74297.1 hypothetical protein B5X24_HaOG207989 [Helicoverpa armigera]	PZC74297.1	92	25	2	0	427	353	118	142	1e-09	63.5
TRINITY_DN226800_c0_g1_i1	TRINITY_DN226800_c0_g1_	PZC76180.1 hypothetical protein B5X24_HaOG204924 [Helicoverpa armigera]	PZC76180.1	69.44	36	11	0	6	113	50	85	8e-07	52
TRINITY_DN226743_c0_g1_i1	TRINITY_DN226743_c0_g1_	XP_012349705.1 PREDICTED: probable copper-transporting ATPase HMA5, partial [Apis florea]	XP_012349705.1	54	50	23	0	230	81	87	136	3e-10	61.2
TRINITY_DN226756_c0_g1_i1	TRINITY_DN226756_c0_g1_	XP_018028352.1 PREDICTED: 3-ketoacyl-CoA thiolase-like [Hyalella azteca]	XP_018028352.1	79.05	105	22	0	2	316	293	397	8e-51	174
TRINITY_DN226709_c0_g1_i1	TRINITY_DN226709_c0_g1_	WP_057533857.1 zinc/cadmium/mercury/lead-transporting ATPase [Yersinia pseudotuberculosis]	WP_057533857.1	40.22	92	48	2	2	265	492	580	2e-06	52.8
TRINITY_DN226788_c0_g1_i1	TRINITY_DN226788_c0_g1_	XP_018027818.1 PREDICTED: D-alanyl-D-alanine carboxypeptidase DacC-like [Hyalella azteca]	XP_018027818.1	66.29	89	30	0	267	1	1	89	6e-35	129
TRINITY_DN226781_c0_g1_i1	TRINITY_DN226781_c0_g1_	PRD39124.1 Isocitrate dehydrogenase [NAD] catalytic subunit 5 [Nephila clavipes]	PRD39124.1	54.24	59	27	0	177	1	3	61	2e-12	68.2
TRINITY_DN203750_c0_g1_i1	TRINITY_DN203750_c0_g1_	XP_022818731.1 trypsin-5-like [Spodoptera litura]	XP_022818731.1	94.74	57	3	0	72	242	114	170	7e-28	112
TRINITY_DN203706_c0_g1_i1	TRINITY_DN203706_c0_g1_	XP_023306492.1 uncharacterized protein LOC111688239 [Lucilia cuprina]	XP_023306492.1	50.85	59	23	1	311	153	63	121	4e-09	57.8
TRINITY_DN203732_c0_g1_i1	TRINITY_DN203732_c0_g1_	KOB71248.1 putative endonuclease-reverse transcriptase [Operophtera brumata]	KOB71248.1	43.04	79	45	0	135	371	207	285	1e-13	73.2
TRINITY_DN203705_c0_g1_i1	TRINITY_DN203705_c0_g1_	XP_021204252.1 fatty acid synthase [Bombyx mori]	XP_021204252.1	96.67	30	1	0	90	1	54	83	4e-10	66.6
TRINITY_DN203752_c0_g1_i1	TRINITY_DN203752_c0_g1_	XP_022832096.1 required for meiotic nuclear division protein 1 homolog [Spodoptera litura]	XP_022832096.1	100	26	0	0	2	79	177	202	4e-08	57.4
TRINITY_DN203721_c0_g1_i1	TRINITY_DN203721_c0_g1_	XP_022833092.1 uncharacterized protein LOC111361005 [Spodoptera litura]	XP_022833092.1	67.65	34	11	0	383	282	38	71	4e-07	52.8
TRINITY_DN203715_c0_g1_i1	TRINITY_DN203715_c0_g1_	XP_011566454.1 PREDICTED: kynurenine--oxoglutarate transaminase-like [Plutella xylostella]	XP_011566454.1	56.16	73	32	0	1	219	105	177	2e-24	100
TRINITY_DN203744_c0_g1_i1	TRINITY_DN203744_c0_g1_	RVE43629.1 hypothetical protein evm_011713 [Chilo suppressalis]	RVE43629.1	50.79	63	30	1	33	221	329	390	4e-07	55.5
TRINITY_DN203748_c0_g1_i1	TRINITY_DN203748_c0_g1_	XP_012257318.1 mitochondrial carrier homolog 2-like isoform X1 [Athalia rosae]	XP_012257318.1	58.33	48	20	0	65	208	217	264	4e-11	63.9
TRINITY_DN203739_c0_g1_i1	TRINITY_DN203739_c0_g1_	XP_017955404.1 PREDICTED: transmembrane protein 161B [Drosophila navojoa]	XP_017955404.1	47	100	48	2	286	2	24	123	3e-23	100
TRINITY_DN203701_c0_g1_i1	TRINITY_DN203701_c0_g1_	XP_022130621.1 V-type proton ATPase 116 kDa subunit a isoform X1 [Pieris rapae]	XP_022130621.1	52.54	59	23	1	409	248	550	608	2e-06	53.5
TRINITY_DN203787_c0_g1_i1	TRINITY_DN203787_c0_g1_	XP_026284646.1 U6 snRNA-associated Sm-like protein LSm5 [Frankliniella occidentalis]	XP_026284646.1	88.64	44	5	0	207	76	4	47	4e-24	82.8
TRINITY_DN203793_c0_g1_i1	TRINITY_DN203793_c0_g1_	XP_018013052.1 PREDICTED: cytochrome c oxidase subunit 2-like [Hyalella azteca]	XP_018013052.1	73.26	86	23	0	1	258	138	223	8e-38	138
TRINITY_DN203770_c0_g1_i1	TRINITY_DN203770_c0_g1_	XP_022824608.1 voltage-dependent calcium channel subunit alpha-2/delta-3-like [Spodoptera litura]	XP_022824608.1	100	27	0	0	82	2	88	114	8e-08	57.4
TRINITY_DN203746_c0_g1_i1	TRINITY_DN203746_c0_g1_	XP_018022177.1 PREDICTED: long-chain specific acyl-CoA dehydrogenase, mitochondrial-like isoform X3 [Hyalella azteca]	XP_018022177.1	81.73	104	19	0	312	1	131	234	1e-52	178
TRINITY_DN203728_c0_g1_i1	TRINITY_DN203728_c0_g1_	XP_022819051.1 galectin-4-like [Spodoptera litura]	XP_022819051.1	91.3	46	4	0	3	140	102	147	3e-21	90.1
TRINITY_DN203737_c0_g1_i1	TRINITY_DN203737_c0_g1_	XP_022816630.1 uncharacterized protein LOC111349663 [Spodoptera litura]	XP_022816630.1	100	25	0	0	2	76	135	159	6e-08	55.8
TRINITY_DN203734_c0_g1_i1	TRINITY_DN203734_c0_g1_	XP_013183689.1 PREDICTED: ras GTPase-activating protein 1 [Amyelois transitella]	XP_013183689.1	88.24	34	4	0	431	330	392	425	1e-11	69.7
TRINITY_DN203778_c0_g1_i1	TRINITY_DN203778_c0_g1_	XP_022822105.1 trafficking protein particle complex subunit 8 [Spodoptera litura]	XP_022822105.1	96.43	28	1	0	544	461	26	53	2e-08	61.2
TRINITY_DN242783_c0_g1_i1	TRINITY_DN242783_c0_g1_	XP_018006233.1 PREDICTED: inosine-5'-monophosphate dehydrogenase-like [Hyalella azteca]	XP_018006233.1	86.96	69	9	0	207	1	265	333	3e-32	123
TRINITY_DN242728_c0_g1_i1	TRINITY_DN242728_c0_g1_	XP_022836560.1 E3 ubiquitin-protein ligase synoviolin-like [Spodoptera litura]	XP_022836560.1	100	26	0	0	2	79	19	44	6e-09	57.4
TRINITY_DN242772_c0_g1_i1	TRINITY_DN242772_c0_g1_	JAN01285.1 putative Eukaryotic initiation factor 4A-II, partial [Daphnia magna]	JAN01285.1	98.31	59	1	0	177	1	14	72	2e-32	121
TRINITY_DN242788_c0_g1_i1	TRINITY_DN242788_c0_g1_	XP_022819861.1 hemolymph lipopolysaccharide-binding protein-like [Spodoptera litura]	XP_022819861.1	84.38	32	4	1	2	97	225	255	5e-07	54.7
TRINITY_DN242773_c0_g1_i1	TRINITY_DN242773_c0_g1_	XP_022822291.1 protein starmaker isoform X4 [Spodoptera litura]	XP_022822291.1	100	28	0	0	539	456	698	725	2e-08	60.8
TRINITY_DN242710_c0_g1_i1	TRINITY_DN242710_c0_g1_	XP_022825352.1 nuclear transcription factor Y subunit beta isoform X3 [Spodoptera litura]	XP_022825352.1	100	27	0	0	435	515	42	68	3e-08	59.3
TRINITY_DN242769_c0_g1_i1	TRINITY_DN242769_c0_g1_	XP_018006129.1 PREDICTED: glycine cleavage system H protein-like [Hyalella azteca]	XP_018006129.1	60.53	76	27	3	8	229	3	77	6e-20	85.5
TRINITY_DN242732_c0_g1_i1	TRINITY_DN242732_c0_g1_	XP_022819433.1 myelin transcription factor 1 isoform X5 [Spodoptera litura]	XP_022819433.1	96.3	27	1	0	81	1	826	852	7e-09	62
TRINITY_DN242720_c0_g1_i1	TRINITY_DN242720_c0_g1_	XP_022814171.1 uncharacterized protein LOC111347979 isoform X2 [Spodoptera litura]	XP_022814171.1	96.55	29	1	0	225	311	414	442	4e-08	58.2
TRINITY_DN242746_c0_g1_i1	TRINITY_DN242746_c0_g1_	XP_022820083.1 pre-mRNA-processing factor 19 [Spodoptera litura]	XP_022820083.1	96.43	28	1	0	86	3	7	34	9e-09	60.1
TRINITY_DN242800_c0_g1_i1	TRINITY_DN242800_c0_g1_	PRD37206.1 argG [Nephila clavipes]	PRD37206.1	72.22	108	29	1	364	41	339	445	3e-46	164
TRINITY_DN242730_c0_g1_i1	TRINITY_DN242730_c0_g1_	XP_022827103.1 uncharacterized protein LOC111356847 [Spodoptera litura]	XP_022827103.1	84.48	116	18	0	556	209	169	284	1e-63	208
TRINITY_DN242713_c0_g1_i1	TRINITY_DN242713_c0_g1_	XP_002407798.1 chitinase, putative [Ixodes scapularis]	XP_002407798.1	56.14	57	25	0	255	85	357	413	2e-16	80.9
TRINITY_DN225202_c0_g1_i1	TRINITY_DN225202_c0_g1_	XP_017062839.1 PREDICTED: gluconate 5-dehydrogenase-like [Drosophila eugracilis]	XP_017062839.1	48.61	72	37	0	6	221	151	222	1e-15	75.5
TRINITY_DN225290_c0_g1_i1	TRINITY_DN225290_c0_g1_	XP_022834367.1 zinc transporter ZIP10 [Spodoptera litura]	XP_022834367.1	100	26	0	0	215	292	116	141	2e-08	58.5
TRINITY_DN225280_c0_g1_i1	TRINITY_DN225280_c0_g1_	RWA48389.1 formate dehydrogenase-N subunit alpha [Yersinia pestis]	RWA48389.1	61.32	106	41	0	320	3	363	468	4e-43	158
TRINITY_DN225253_c0_g1_i1	TRINITY_DN225253_c0_g1_	PRD18444.1 zinc metalloprotease, partial [Nephila clavipes]	PRD18444.1	65.56	90	31	0	4	273	288	377	1e-17	84.7
TRINITY_DN225281_c0_g1_i1	TRINITY_DN225281_c0_g1_	PRD33573.1 phaAB [Nephila clavipes]	PRD33573.1	73.15	108	29	0	324	1	118	225	1e-30	123
TRINITY_DN225289_c0_g1_i1	TRINITY_DN225289_c0_g1_	KMQ81911.1 alpha-l1 nicotinic acetyl choline receptor [Lasius niger]	KMQ81911.1	69.39	49	13	1	329	183	83	129	2e-23	62.8
TRINITY_DN219281_c0_g1_i1	TRINITY_DN219281_c0_g1_	XP_022256540.1 protein PTHB1-like [Limulus polyphemus]	XP_022256540.1	54.21	107	45	1	1	309	36	142	9e-27	111
TRINITY_DN219271_c0_g1_i1	TRINITY_DN219271_c0_g1_	XP_012349646.1 PREDICTED: elongation factor G, mitochondrial-like, partial [Apis florea]	XP_012349646.1	59.52	84	34	0	3	254	196	279	3e-25	103
TRINITY_DN219217_c0_g1_i1	TRINITY_DN219217_c0_g1_	PCG68760.1 hypothetical protein B5V51_4910 [Heliothis virescens]	PCG68760.1	62.6	123	46	0	6	374	202	324	2e-49	171
TRINITY_DN219252_c0_g1_i1	TRINITY_DN219252_c0_g1_	PRD17704.1 prmA [Nephila clavipes]	PRD17704.1	45.54	101	55	0	1	303	190	290	6e-14	72.4
TRINITY_DN219221_c0_g1_i1	TRINITY_DN219221_c0_g1_	JAN01031.1 Eukaryotic translation initiation factor 3 subunit E-A [Daphnia magna]	JAN01031.1	77.91	86	2	1	260	3	12	80	1e-35	133
TRINITY_DN242850_c0_g1_i1	TRINITY_DN242850_c0_g1_	XP_017064200.1 PREDICTED: putative carboxymethylenebutenolidase [Drosophila eugracilis]	XP_017064200.1	48.89	45	22	1	3	134	152	196	2e-06	50.8
TRINITY_DN242818_c0_g1_i1	TRINITY_DN242818_c0_g1_	JAS14077.1 hypothetical protein g.710, partial [Clastoptera arizonana]	JAS14077.1	43.62	94	53	0	2	283	12	105	6e-24	97.8
TRINITY_DN242897_c0_g1_i1	TRINITY_DN242897_c0_g1_	XP_022814633.1 PIH1 domain-containing protein 1-like [Spodoptera litura]	XP_022814633.1	96.43	28	1	0	398	315	266	293	1e-08	59.3
TRINITY_DN242854_c0_g1_i1	TRINITY_DN242854_c0_g1_	KZS00374.1 Uncharacterized protein APZ42_003331, partial [Daphnia magna]	KZS00374.1	39.29	56	34	0	221	54	5	60	1e-06	49.7
TRINITY_DN242876_c0_g1_i1	TRINITY_DN242876_c0_g1_	XP_018006097.1 PREDICTED: ribosomal large subunit pseudouridine synthase D-like [Hyalella azteca]	XP_018006097.1	63.75	80	29	0	3	242	47	126	8e-16	77
TRINITY_DN242810_c0_g1_i1	TRINITY_DN242810_c0_g1_	XP_022835940.1 uncharacterized protein LOC111363358 [Spodoptera litura]	XP_022835940.1	30.43	92	64	0	6	281	177	268	3e-07	57.8
TRINITY_DN242840_c0_g1_i1	TRINITY_DN242840_c0_g1_	XP_022831988.1 peptidoglycan-recognition protein LB-like [Spodoptera litura]	XP_022831988.1	96.3	27	1	0	522	442	1	27	1e-06	53.5
TRINITY_DN242900_c0_g1_i1	TRINITY_DN242900_c0_g1_	RUT66582.1 chemical-damaging agent resistance protein C [Morganella morganii]	RUT66582.1	77.14	35	8	0	10	114	136	170	2e-10	63.2
TRINITY_DN242834_c0_g1_i1	TRINITY_DN242834_c0_g1_	XP_022814316.1 DDB1- and CUL4-associated factor 8 isoform X4 [Spodoptera litura]	XP_022814316.1	95	20	1	0	257	198	286	305	6e-06	50.8
TRINITY_DN242870_c0_g1_i1	TRINITY_DN242870_c0_g1_	XP_023953568.1 uncharacterized protein LOC112057308 [Bicyclus anynana]	XP_023953568.1	71.43	35	10	0	111	7	8	42	1e-10	62.4
TRINITY_DN244836_c0_g1_i1	TRINITY_DN244836_c0_g1_	XP_022837787.1 ras-related protein Ral-a isoform X1 [Spodoptera litura]	XP_022837787.1	100	24	0	0	72	1	19	42	7e-08	55.1
TRINITY_DN244858_c0_g1_i1	TRINITY_DN244858_c0_g1_	RWA50819.1 endonuclease III [Yersinia pestis]	RWA50819.1	78.79	99	21	0	6	302	110	208	2e-48	165
TRINITY_DN244895_c0_g1_i1	TRINITY_DN244895_c0_g1_	XP_018007810.1 PREDICTED: ribonuclease E-like [Hyalella azteca]	XP_018007810.1	89.47	95	10	0	3	287	255	349	4e-50	178
TRINITY_DN244855_c0_g1_i1	TRINITY_DN244855_c0_g1_	XP_012523171.1 PREDICTED: DUF21 domain-containing protein At2g14520-like [Monomorium pharaonis]	XP_012523171.1	100	164	0	0	2	493	141	304	3e-111	333
TRINITY_DN244807_c0_g1_i1	TRINITY_DN244807_c0_g1_	XP_022837154.1 carbonyl reductase [NADPH] 3-like isoform X1 [Spodoptera litura]	XP_022837154.1	100	29	0	0	285	371	16	44	3e-09	60.8
TRINITY_DN244882_c0_g1_i1	TRINITY_DN244882_c0_g1_	XP_022834816.1 uncharacterized protein LOC111362376 [Spodoptera litura]	XP_022834816.1	96.4	111	4	0	333	1	173	283	8e-73	229
TRINITY_DN244811_c0_g1_i1	TRINITY_DN244811_c0_g1_	XP_018306259.1 PREDICTED: uncharacterized protein LOC108724401 [Trachymyrmex zeteki]	XP_018306259.1	29.79	94	66	0	283	2	30	123	6e-07	53.9
TRINITY_DN244887_c0_g1_i1	TRINITY_DN244887_c0_g1_	XP_022835359.1 uncharacterized protein LOC111362842 [Spodoptera litura]	XP_022835359.1	92	25	2	0	76	2	75	99	1e-07	56.2
TRINITY_DN244829_c0_g1_i1	TRINITY_DN244829_c0_g1_	XP_018028396.1 PREDICTED: cyanophycin synthetase-like [Hyalella azteca]	XP_018028396.1	46.99	83	44	0	8	256	354	436	1e-17	85.1
TRINITY_DN244822_c0_g1_i1	TRINITY_DN244822_c0_g1_	XP_022817713.1 zinc transporter ZIP1-like [Spodoptera litura]	XP_022817713.1	69.05	42	11	1	122	3	71	112	1e-06	53.9
TRINITY_DN244886_c0_g1_i1	TRINITY_DN244886_c0_g1_	ADO33024.1 mitogen-activated protein kinase kinase 1, partial [Biston betularia]	ADO33024.1	89.66	29	3	0	503	589	19	47	4e-09	58.5
TRINITY_DN244897_c0_g1_i1	TRINITY_DN244897_c0_g1_	XP_018008291.1 PREDICTED: beta-glucosidase A-like [Hyalella azteca]	XP_018008291.1	47.14	70	37	0	211	2	188	257	8e-11	64.3
TRINITY_DN244844_c0_g1_i1	TRINITY_DN244844_c0_g1_	XP_022827062.1 inhibitor of Bruton tyrosine kinase isoform X2 [Spodoptera litura]	XP_022827062.1	68.57	35	11	0	395	291	649	683	2e-06	53.5
TRINITY_DN244878_c0_g1_i1	TRINITY_DN244878_c0_g1_	WP_050097578.1 MULTISPECIES: MATE family efflux transporter [Yersinia]	WP_050097578.1	52.75	91	43	0	274	2	3	93	2e-20	92.4
TRINITY_DN235582_c0_g1_i1	TRINITY_DN235582_c0_g1_	XP_022819840.1 troponin C-like isoform X2 [Spodoptera litura]	XP_022819840.1	100	152	0	0	25	480	1	152	4e-99	295
TRINITY_DN235590_c0_g1_i1	TRINITY_DN235590_c0_g1_	XP_022820139.1 uncharacterized protein CG7065-like isoform X4 [Spodoptera litura]	XP_022820139.1	100	36	0	0	3	110	440	475	3e-14	77.4
TRINITY_DN235593_c0_g1_i1	TRINITY_DN235593_c0_g1_	XP_018011900.1 PREDICTED: D-threo-3-hydroxyaspartate dehydratase-like [Hyalella azteca]	XP_018011900.1	60.87	69	27	0	209	3	26	94	2e-19	89.4
TRINITY_DN235565_c0_g1_i1	TRINITY_DN235565_c0_g1_	XP_022819925.1 WD repeat-containing protein 46 [Spodoptera litura]	XP_022819925.1	68.63	51	8	1	394	522	177	227	1e-13	76.6
TRINITY_DN235515_c0_g1_i1	TRINITY_DN235515_c0_g1_	KPI93544.1 hypothetical protein RR46_10804 [Papilio xuthus]	KPI93544.1	62	50	17	1	669	526	28	77	9e-07	53.9
TRINITY_DN235522_c0_g1_i1	TRINITY_DN235522_c0_g1_	XP_026752821.1 protein pecanex-like [Galleria mellonella]	XP_026752821.1	40.45	89	43	3	254	18	31	119	2e-07	55.5
TRINITY_DN235558_c0_g1_i1	TRINITY_DN235558_c0_g1_	EFX63422.1 hypothetical protein DAPPUDRAFT_268474 [Daphnia pulex]	EFX63422.1	62.11	95	36	0	285	1	55	149	1e-27	114
TRINITY_DN235536_c0_g1_i1	TRINITY_DN235536_c0_g1_	XP_022834599.1 ubiquitin carboxyl-terminal hydrolase 5 [Spodoptera litura]	XP_022834599.1	96.55	29	1	0	87	1	174	202	3e-10	66.2
TRINITY_DN235560_c0_g1_i1	TRINITY_DN235560_c0_g1_	XP_022818079.1 polyribonucleotide nucleotidyltransferase 1, mitochondrial [Spodoptera litura]	XP_022818079.1	84.85	33	5	0	100	2	393	425	5e-10	64.3
TRINITY_DN204755_c0_g1_i1	TRINITY_DN204755_c0_g1_	XP_022819501.1 glutathione S-transferase 1-like [Spodoptera litura]	XP_022819501.1	96.67	30	1	0	283	372	1	30	5e-10	62
TRINITY_DN204753_c0_g1_i1	TRINITY_DN204753_c0_g1_	XP_022819995.1 matrix metalloproteinase-2-like [Spodoptera litura]	XP_022819995.1	100	29	0	0	1	87	333	361	6e-10	64.7
TRINITY_DN204712_c1_g1_i1	TRINITY_DN204712_c1_g1_	PZC74841.1 hypothetical protein B5X24_HaOG207105 [Helicoverpa armigera]	PZC74841.1	74.19	31	8	0	210	302	1	31	1e-07	57.8
TRINITY_DN204729_c0_g1_i1	TRINITY_DN204729_c0_g1_	XP_022833820.1 uncharacterized protein LOC111361657 [Spodoptera litura]	XP_022833820.1	29	100	63	4	377	90	180	275	2e-12	49.7
TRINITY_DN204776_c0_g1_i1	TRINITY_DN204776_c0_g1_	XP_022828101.1 histidine-rich glycoprotein-like [Spodoptera litura]	XP_022828101.1	100	26	0	0	82	5	1	26	5e-08	55.1
TRINITY_DN204739_c0_g1_i1	TRINITY_DN204739_c0_g1_	XP_022819203.1 uncharacterized protein LOC111351492 [Spodoptera litura]	XP_022819203.1	91.74	109	9	0	48	374	1	109	9e-67	207
TRINITY_DN204760_c0_g1_i1	TRINITY_DN204760_c0_g1_	PRD22595.1 bsaA [Nephila clavipes]	PRD22595.1	73.77	61	15	1	344	165	75	135	6e-24	97.8
TRINITY_DN204780_c0_g1_i1	TRINITY_DN204780_c0_g1_	XP_020804307.1 uncharacterized protein LOC110180972 [Drosophila serrata]	XP_020804307.1	45.07	71	36	2	210	1	79	147	6e-06	53.5
TRINITY_DN204759_c0_g1_i1	TRINITY_DN204759_c0_g1_	PRD38657.1 lpxD [Nephila clavipes]	PRD38657.1	75.61	82	19	1	6	248	253	334	2e-34	131
TRINITY_DN204750_c0_g1_i1	TRINITY_DN204750_c0_g1_	PRD38750.1 nnr [Nephila clavipes]	PRD38750.1	40.26	77	41	2	5	235	332	403	5e-06	50.8
TRINITY_DN204761_c0_g1_i1	TRINITY_DN204761_c0_g1_	OXA60211.1 hypothetical protein Fcan01_04583 [Folsomia candida]	OXA60211.1	81.82	154	28	0	468	7	1	154	8e-93	277
TRINITY_DN204773_c0_g1_i1	TRINITY_DN204773_c0_g1_	KYQ57746.1 NADH dehydrogenase [ubiquinone] 1 beta subcomplex subunit 1 [Trachymyrmex zeteki]	KYQ57746.1	63.16	38	14	0	342	229	26	63	3e-08	54.7
TRINITY_DN204710_c0_g1_i1	TRINITY_DN204710_c0_g1_	BAM18532.1 unknown unsecreted protein [Papilio xuthus]	BAM18532.1	88.57	35	4	0	453	349	28	62	5e-11	63.2
TRINITY_DN204701_c0_g1_i1	TRINITY_DN204701_c0_g1_	XP_018006833.1 PREDICTED: prolyl 4-hydroxylase 1-like [Hyalella azteca]	XP_018006833.1	42.29	175	88	1	2	526	18	179	1e-41	149
TRINITY_DN223659_c0_g1_i1	TRINITY_DN223659_c0_g1_	PCG75043.1 hypothetical protein B5V51_12327 [Heliothis virescens]	PCG75043.1	45.1	102	3	1	3	308	8695	8743	2e-12	70.9
TRINITY_DN223670_c0_g1_i1	TRINITY_DN223670_c0_g1_	XP_022816504.1 putative glutamate synthase [NADPH] [Spodoptera litura]	XP_022816504.1	95.65	23	1	0	69	1	1632	1654	4e-06	52.4
TRINITY_DN223671_c0_g1_i1	TRINITY_DN223671_c0_g1_	XP_022815796.1 uncharacterized protein LOC111349065, partial [Spodoptera litura]	XP_022815796.1	79.31	29	6	0	88	2	150	178	6e-06	51.2
TRINITY_DN223697_c0_g1_i1	TRINITY_DN223697_c0_g1_	XP_022822792.1 organic cation transporter protein-like [Spodoptera litura]	XP_022822792.1	57.89	38	16	0	187	300	40	77	2e-06	52.8
TRINITY_DN223657_c0_g1_i1	TRINITY_DN223657_c0_g1_	WP_022987078.1 transporter substrate-binding domain-containing protein [Yersinia pestis]	WP_022987078.1	44.44	72	39	1	252	37	71	141	1e-12	67.8
TRINITY_DN223698_c0_g1_i1	TRINITY_DN223698_c0_g1_	XP_022818166.1 uncharacterized protein LOC111350740 [Spodoptera litura]	XP_022818166.1	95.89	73	3	0	219	1	10	82	1e-38	143
TRINITY_DN223700_c0_g1_i1	TRINITY_DN223700_c0_g1_	PZC83025.1 hypothetical protein B5X24_HaOG208892 [Helicoverpa armigera]	PZC83025.1	79.73	74	15	0	2	223	265	338	2e-27	110
TRINITY_DN223675_c0_g1_i1	TRINITY_DN223675_c0_g1_	XP_017461726.1 PREDICTED: glutamine transport ATP-binding protein GlnQ-like [Rhagoletis zephyria]	XP_017461726.1	58.82	51	21	0	156	4	1	51	2e-12	67.4
TRINITY_DN223629_c0_g1_i1	TRINITY_DN223629_c0_g1_	XP_022815881.1 uncharacterized protein LOC111349136 isoform X2 [Spodoptera litura]	XP_022815881.1	92.59	27	2	0	418	498	332	358	2e-06	53.9
TRINITY_DN219810_c0_g1_i1	TRINITY_DN219810_c0_g1_	XP_022833462.1 uncharacterized protein LOC111361318 [Spodoptera litura]	XP_022833462.1	38	150	92	1	7	453	206	355	4e-26	109
TRINITY_DN219807_c0_g1_i1	TRINITY_DN219807_c0_g1_	AFH57170.1 REPAT43 [Spodoptera littoralis]	AFH57170.1	87.1	31	2	1	292	200	79	107	2e-06	50.1
TRINITY_DN219805_c0_g1_i1	TRINITY_DN219805_c0_g1_	XP_022813846.1 cyclin-dependent kinase 12 isoform X6 [Spodoptera litura]	XP_022813846.1	100	27	0	0	435	355	212	238	9e-08	58.2
TRINITY_DN221649_c0_g1_i1	TRINITY_DN221649_c0_g1_	XP_022828345.1 uncharacterized protein LOC111357771 [Spodoptera litura]	XP_022828345.1	92.59	27	2	0	83	3	66	92	5e-09	60.5
TRINITY_DN221663_c0_g1_i1	TRINITY_DN221663_c0_g1_	sp|A1JIV6.1|OBG_YERE8 RecName: Full=GTPase Obg; AltName: Full=GTP-binding protein Obg	sp|A1JIV6.1|OBG_YERE8	57.97	69	28	1	3	209	234	301	1e-18	85.5
TRINITY_DN221623_c0_g1_i1	TRINITY_DN221623_c0_g1_	CAX16638.1 putative C1A cysteine protease precursor [Spodoptera frugiperda]	CAX16638.1	100	29	0	0	277	363	277	305	4e-10	64.3
TRINITY_DN221654_c0_g1_i1	TRINITY_DN221654_c0_g1_	KOB69180.1 Sodium-dependent phosphate transporter [Operophtera brumata]	KOB69180.1	96.3	27	1	0	81	1	114	140	1e-07	55.1
TRINITY_DN213200_c0_g1_i1	TRINITY_DN213200_c0_g1_	XP_026495168.1 uncharacterized protein LOC113400021 isoform X2 [Vanessa tameamea]	XP_026495168.1	100	25	0	0	339	413	476	500	1e-07	57.8
TRINITY_DN213165_c0_g1_i1	TRINITY_DN213165_c0_g1_	XP_026327343.1 methyltransferase-like protein isoform X2 [Hyposmocoma kahamanoa]	XP_026327343.1	100	23	0	0	71	3	34	56	1e-06	53.1
TRINITY_DN213158_c0_g1_i1	TRINITY_DN213158_c0_g1_	XP_026724777.1 piggyBac transposable element-derived protein 4-like [Trichoplusia ni]	XP_026724777.1	72.13	61	17	0	185	3	334	394	2e-19	88.6
TRINITY_DN213147_c0_g1_i1	TRINITY_DN213147_c0_g1_	JAM90403.1 reverse transcriptase, partial [Daphnia magna]	JAM90403.1	53.03	66	31	0	314	117	643	708	9e-15	66.2
TRINITY_DN213177_c0_g1_i1	TRINITY_DN213177_c0_g1_	XP_022828922.1 NADH dehydrogenase [ubiquinone] 1 alpha subcomplex subunit 9, mitochondrial [Spodoptera litura]	XP_022828922.1	93.55	31	2	0	253	345	14	44	4e-08	57.8
TRINITY_DN213188_c0_g1_i1	TRINITY_DN213188_c0_g1_	PRD21598.1 aprF [Nephila clavipes]	PRD21598.1	69.44	72	22	0	1	216	485	556	3e-16	80.5
TRINITY_DN213124_c0_g1_i1	TRINITY_DN213124_c0_g1_	XP_017130277.1 PREDICTED: lactate utilization protein B-like [Drosophila elegans]	XP_017130277.1	56.76	74	32	0	2	223	110	183	9e-20	89.4
TRINITY_DN213185_c0_g1_i1	TRINITY_DN213185_c0_g1_	PRD37300.1 astD [Nephila clavipes]	PRD37300.1	41.67	72	41	1	1	213	584	655	7e-10	62
TRINITY_DN213193_c0_g1_i1	TRINITY_DN213193_c0_g1_	XP_026671441.1 luciferin 4-monooxygenase-like [Ceratina calcarata]	XP_026671441.1	46.27	67	34	1	203	3	252	316	8e-11	65.1
TRINITY_DN213156_c0_g1_i1	TRINITY_DN213156_c0_g1_	XP_026330956.1 histone-lysine N-methyltransferase SETMAR-like [Hyposmocoma kahamanoa]	XP_026330956.1	67.57	37	11	1	111	1	110	145	2e-06	52.4
TRINITY_DN213120_c0_g1_i1	TRINITY_DN213120_c0_g1_	XP_022825978.1 diacylglycerol kinase theta isoform X5 [Spodoptera litura]	XP_022825978.1	100	26	0	0	186	263	431	456	2e-06	52.8
TRINITY_DN213146_c0_g1_i1	TRINITY_DN213146_c0_g1_	PRD38366.1 gcvH [Nephila clavipes]	PRD38366.1	61.05	95	36	1	3	287	8	101	1e-32	119
TRINITY_DN213128_c0_g1_i1	TRINITY_DN213128_c0_g1_	XP_018028337.1 PREDICTED: anhydro-N-acetylmuramic acid kinase-like [Hyalella azteca]	XP_018028337.1	52.38	105	46	1	315	1	236	336	6e-12	68.6
TRINITY_DN213136_c0_g1_i1	TRINITY_DN213136_c0_g1_	AUU01322.1 XRE family transcriptional regulator [Morganella morganii]	AUU01322.1	33.33	240	149	4	92	790	1	236	5e-32	127
TRINITY_DN211426_c0_g1_i1	TRINITY_DN211426_c0_g1_	XP_022829321.1 NADH-cytochrome b5 reductase 3 isoform X1 [Spodoptera litura]	XP_022829321.1	93.94	33	0	1	633	535	111	141	8e-08	58.5
TRINITY_DN211480_c0_g1_i1	TRINITY_DN211480_c0_g1_	XP_022832529.1 endothelin-converting enzyme homolog isoform X4 [Spodoptera litura]	XP_022832529.1	95.83	24	1	0	388	459	469	492	9e-06	52
TRINITY_DN211443_c0_g1_i1	TRINITY_DN211443_c0_g1_	XP_012524344.1 PREDICTED: succinate dehydrogenase [ubiquinone] iron-sulfur subunit, mitochondrial-like [Monomorium pharaonis]	XP_012524344.1	92.77	83	6	0	2	250	152	234	7e-51	169
TRINITY_DN211500_c0_g1_i1	TRINITY_DN211500_c0_g1_	PRD36277.1 putative aminopeptidase [Nephila clavipes]	PRD36277.1	42.86	77	37	2	226	8	324	397	3e-09	59.7
TRINITY_DN211444_c0_g1_i1	TRINITY_DN211444_c0_g1_	XP_022817954.1 uncharacterized protein LOC111350560 [Spodoptera litura]	XP_022817954.1	98.51	67	1	0	114	314	42	108	9e-41	143
TRINITY_DN211476_c0_g1_i1	TRINITY_DN211476_c0_g1_	XP_022834254.1 ionotropic receptor 40a, partial [Spodoptera litura]	XP_022834254.1	95.79	95	1	1	31	306	152	246	8e-52	181
TRINITY_DN211417_c0_g1_i1	TRINITY_DN211417_c0_g1_	ALM26245.1 odorant receptor 62 [Athetis dissimilis]	ALM26245.1	98.51	67	1	0	67	267	292	358	1e-39	143
TRINITY_DN211492_c0_g1_i1	TRINITY_DN211492_c0_g1_	PRD35817.1 gatB [Nephila clavipes]	PRD35817.1	61.59	138	48	2	13	411	343	480	6e-43	159
TRINITY_DN211458_c0_g1_i1	TRINITY_DN211458_c0_g1_	XP_022825006.1 membrane alanyl aminopeptidase-like [Spodoptera litura]	XP_022825006.1	66.67	45	12	1	241	366	608	652	7e-10	63.9
TRINITY_DN211488_c0_g1_i1	TRINITY_DN211488_c0_g1_	XP_022816254.1 uncharacterized protein LOC111349382 [Spodoptera litura]	XP_022816254.1	89.47	57	6	0	266	96	46	102	1e-26	107
TRINITY_DN211461_c0_g1_i1	TRINITY_DN211461_c0_g1_	XP_022814985.1 uncharacterized protein LOC111348560 [Spodoptera litura]	XP_022814985.1	62	50	13	1	66	197	208	257	1e-07	55.8
TRINITY_DN211429_c0_g1_i1	TRINITY_DN211429_c0_g1_	XP_022815254.1 regucalcin-like [Spodoptera litura]	XP_022815254.1	72.09	43	7	1	786	914	16	53	5e-09	64.3
TRINITY_DN211413_c0_g1_i1	TRINITY_DN211413_c0_g1_	XP_018028335.1 PREDICTED: bicyclomycin resistance protein-like [Hyalella azteca]	XP_018028335.1	46.08	102	55	0	6	311	7	108	9e-20	89.7
TRINITY_DN211432_c0_g1_i1	TRINITY_DN211432_c0_g1_	PRD26017.1 traG [Nephila clavipes]	PRD26017.1	95.12	82	4	0	248	3	131	212	3e-48	169
TRINITY_DN250874_c0_g1_i1	TRINITY_DN250874_c0_g1_	XP_022833907.1 tigger transposable element-derived protein 6-like [Spodoptera litura]	XP_022833907.1	38.46	104	51	2	10	309	373	467	4e-11	66.2
TRINITY_DN250877_c0_g1_i1	TRINITY_DN250877_c0_g1_	PRD40253.1 rpoB [Nephila clavipes]	PRD40253.1	33.33	72	48	0	216	1	1008	1079	2e-07	55.5
TRINITY_DN250802_c0_g1_i1	TRINITY_DN250802_c0_g1_	JAA85247.1 Histidyl-tRNA synthetase [Pararge aegeria]	JAA85247.1	89.66	29	3	0	331	417	11	39	2e-09	59.3
TRINITY_DN250850_c0_g1_i1	TRINITY_DN250850_c0_g1_	XP_022833906.1 trypsin-3-like [Spodoptera litura]	XP_022833906.1	100	38	0	0	213	326	1	38	7e-17	81.3
TRINITY_DN250862_c0_g1_i1	TRINITY_DN250862_c0_g1_	XP_022818225.1 TLD domain-containing protein 1 isoform X2 [Spodoptera litura]	XP_022818225.1	100	25	0	0	1	75	403	427	2e-07	55.8
TRINITY_DN250900_c0_g1_i1	TRINITY_DN250900_c0_g1_	PRD26005.1 yhcG [Nephila clavipes]	PRD26005.1	84.95	93	14	0	284	6	27	119	2e-38	140
TRINITY_DN250893_c0_g1_i1	TRINITY_DN250893_c0_g1_	PRD17926.1 insF, partial [Nephila clavipes]	PRD17926.1	74.29	70	18	0	32	241	258	327	6e-29	114
TRINITY_DN250841_c0_g1_i1	TRINITY_DN250841_c0_g1_	JAT84679.1 hypothetical protein g.8918 [Pectinophora gossypiella]	JAT84679.1	96.3	27	1	0	297	217	229	255	4e-08	57.4
TRINITY_DN250826_c0_g1_i1	TRINITY_DN250826_c0_g1_	JAC24599.1 putative dehydrogenase kinase, partial [Amblyomma parvum]	JAC24599.1	60.34	116	45	1	23	370	15	129	1e-43	154
TRINITY_DN250894_c0_g1_i1	TRINITY_DN250894_c0_g1_	RWA49965.1 potassium-transporting ATPase C chain [Yersinia pestis]	RWA49965.1	52.86	70	33	0	20	229	116	185	7e-15	75.1
TRINITY_DN250836_c0_g1_i1	TRINITY_DN250836_c0_g1_	XP_026753781.1 jerky protein homolog-like [Galleria mellonella]	XP_026753781.1	91.18	34	3	0	141	242	88	121	9e-14	72.8
TRINITY_DN250828_c0_g1_i1	TRINITY_DN250828_c0_g1_	JAJ04548.1 hypothetical protein [Daphnia_magna]	JAJ04548.1	96.55	29	1	0	260	346	7	35	7e-11	61.6
TRINITY_DN250890_c0_g1_i1	TRINITY_DN250890_c0_g1_	XP_021192331.1 6-phosphofructo-2-kinase/fructose-2,6-bisphosphatase-like isoform X1 [Helicoverpa armigera]	XP_021192331.1	88.89	27	3	0	263	343	208	234	9e-07	54.3
TRINITY_DN250849_c0_g1_i1	TRINITY_DN250849_c0_g1_	XP_022833104.1 uncharacterized protein LOC111361011 [Spodoptera litura]	XP_022833104.1	96.43	28	1	0	1063	980	22	49	4e-06	56.2
TRINITY_DN215106_c0_g1_i1	TRINITY_DN215106_c0_g1_	KZR99887.1 AarF domain-containing protein kinase 2 [Daphnia magna]	KZR99887.1	88.72	133	15	0	2	400	35	167	2e-83	253
TRINITY_DN215182_c0_g1_i1	TRINITY_DN215182_c0_g1_	XP_022817162.1 peptidyl-prolyl cis-trans isomerase CWC27 homolog isoform X1 [Spodoptera litura]	XP_022817162.1	100	27	0	0	366	446	411	437	1e-08	60.8
TRINITY_DN215107_c0_g1_i1	TRINITY_DN215107_c0_g1_	JAA90628.1 par-1, partial [Pararge aegeria]	JAA90628.1	88	25	3	0	76	2	81	105	1e-06	51.2
TRINITY_DN215180_c0_g1_i1	TRINITY_DN215180_c0_g1_	XP_022834807.1 sodium-coupled monocarboxylate transporter 1 [Spodoptera litura]	XP_022834807.1	100	27	0	0	288	368	522	548	7e-08	57.8
TRINITY_DN215136_c0_g1_i1	TRINITY_DN215136_c0_g1_	XP_021182076.1 uncharacterized protein LOC110370549 [Helicoverpa armigera]	XP_021182076.1	86.21	29	4	0	291	377	111	139	3e-08	59.3
TRINITY_DN215170_c0_g1_i1	TRINITY_DN215170_c0_g1_	PZC82304.1 hypothetical protein B5X24_HaOG210860 [Helicoverpa armigera]	PZC82304.1	83.33	30	5	0	1	90	259	288	2e-07	56.2
TRINITY_DN215142_c0_g1_i1	TRINITY_DN215142_c0_g1_	XP_022815165.1 proline-rich extensin-like protein EPR1 isoform X1 [Spodoptera litura]	XP_022815165.1	97.87	47	1	0	251	111	389	435	2e-23	103
TRINITY_DN215172_c0_g1_i1	TRINITY_DN215172_c0_g1_	PRD18102.1 bfr [Nephila clavipes]	PRD18102.1	59.3	86	35	0	2	259	66	151	1e-17	80.9
TRINITY_DN215102_c0_g1_i1	TRINITY_DN215102_c0_g1_	AUT98889.1 GNAT family N-acetyltransferase [Morganella morganii]	AUT98889.1	86.79	53	7	0	1	159	114	166	1e-24	101
TRINITY_DN215183_c0_g1_i1	TRINITY_DN215183_c0_g1_	JAB65176.1 hypothetical protein, partial [Anoplophora glabripennis]	JAB65176.1	100	103	0	0	309	1	1	103	2e-69	213
TRINITY_DN215103_c0_g1_i1	TRINITY_DN215103_c0_g1_	PZC78251.1 hypothetical protein B5X24_HaOG202323 [Helicoverpa armigera]	PZC78251.1	61.54	39	8	1	391	275	51	82	7e-06	48.5
TRINITY_DN215108_c0_g1_i1	TRINITY_DN215108_c0_g1_	OXA56865.1 Eukaryotic translation initiation factor 4E [Folsomia candida]	OXA56865.1	72.73	77	21	0	231	1	30	106	3e-34	125
TRINITY_DN215127_c0_g1_i1	TRINITY_DN215127_c0_g1_	XP_018028662.1 PREDICTED: UPF0065 protein in clcB-clcD intergenic region-like [Hyalella azteca]	XP_018028662.1	34.67	75	49	0	227	3	246	320	2e-06	51.2
TRINITY_DN215192_c0_g1_i1	TRINITY_DN215192_c0_g1_	AAK92158.1 ribosomal protein L27A [Spodoptera frugiperda]	AAK92158.1	94.29	35	2	0	521	417	22	56	1e-13	72.4
TRINITY_DN248104_c0_g1_i1	TRINITY_DN248104_c0_g1_	XP_013200919.1 PREDICTED: zinc finger BED domain-containing protein 4-like isoform X1 [Amyelois transitella]	XP_013200919.1	80.95	105	19	1	421	732	110	214	7e-47	171
TRINITY_DN248187_c0_g1_i1	TRINITY_DN248187_c0_g1_	PRD39740.1 phosphoenolpyruvate synthase regulatory protein [Nephila clavipes]	PRD39740.1	47.91	215	111	1	1	645	43	256	2e-63	207
TRINITY_DN248109_c0_g1_i1	TRINITY_DN248109_c0_g1_	XP_022829536.1 uncharacterized protein LOC111358570 [Spodoptera litura]	XP_022829536.1	91.87	123	10	0	532	164	1	123	5e-73	231
TRINITY_DN248157_c0_g1_i1	TRINITY_DN248157_c0_g1_	XP_022817983.1 DNA polymerase epsilon catalytic subunit A [Spodoptera litura]	XP_022817983.1	85.71	28	4	0	547	464	2072	2099	9e-07	55.8
TRINITY_DN248159_c0_g1_i1	TRINITY_DN248159_c0_g1_	XP_017067349.1 PREDICTED: NADPH-dependent FMN reductase ArsH-like, partial [Drosophila eugracilis]	XP_017067349.1	78.16	87	19	0	2	262	81	167	2e-44	150
TRINITY_DN248139_c0_g1_i1	TRINITY_DN248139_c0_g1_	JAN01133.1 putative T-complex protein 1 subunit eta [Daphnia magna]	JAN01133.1	92	75	6	0	1	225	108	182	6e-42	147
TRINITY_DN248101_c0_g1_i1	TRINITY_DN248101_c0_g1_	JAT82015.1 hypothetical protein g.16428, partial [Pectinophora gossypiella]	JAT82015.1	50.34	145	72	0	449	15	60	204	8e-39	140
TRINITY_DN248167_c0_g1_i1	TRINITY_DN248167_c0_g1_	XP_023236376.1 integrin-linked kinase-associated serine/threonine phosphatase 2C-like [Centruroides sculpturatus]	XP_023236376.1	64.17	120	43	0	441	82	238	357	1e-47	166
TRINITY_DN243822_c0_g1_i1	TRINITY_DN243822_c0_g1_	XP_022831143.1 lipase 3-like [Spodoptera litura]	XP_022831143.1	96.63	89	3	0	269	3	328	416	3e-54	183
TRINITY_DN243862_c0_g1_i1	TRINITY_DN243862_c0_g1_	XP_012349768.1 PREDICTED: uncharacterized protein LOC105737122, partial [Apis florea]	XP_012349768.1	54.02	87	40	0	6	266	67	153	3e-21	92.4
TRINITY_DN243820_c0_g1_i1	TRINITY_DN243820_c0_g1_	XP_026328035.1 uncharacterized protein LOC113236244, partial [Hyposmocoma kahamanoa]	XP_026328035.1	50	112	56	0	344	9	9	120	9e-33	130
TRINITY_DN243853_c0_g1_i1	TRINITY_DN243853_c0_g1_	BAA92690.1 pol polyprotein, partial [Bombyx mori]	BAA92690.1	64.18	67	24	0	206	6	250	316	3e-25	105
TRINITY_DN243825_c0_g1_i1	TRINITY_DN243825_c0_g1_	XP_011563126.1 PREDICTED: hemicentin-1-like [Plutella xylostella]	XP_011563126.1	39.55	134	43	6	111	407	26	156	1e-10	67.4
TRINITY_DN243888_c0_g1_i1	TRINITY_DN243888_c0_g1_	sp|A1JQS4.1|KDPC_YERE8 RecName: Full=Potassium-transporting ATPase KdpC subunit; AltName: Full=ATP phosphohydrolase [potassium-transporting] C chain; AltName: Full=Potassium-binding and translocating subunit C; AltName: Full=Potassium-translocating ATPase C chain	sp|A1JQS4.1|KDPC_YERE8	56.6	106	46	0	1	318	40	145	3e-30	115
TRINITY_DN243869_c0_g1_i1	TRINITY_DN243869_c0_g1_	JAT87151.1 hypothetical protein g.3680, partial [Pectinophora gossypiella]	JAT87151.1	92.31	26	2	0	368	445	21	46	1e-07	54.3
TRINITY_DN243868_c0_g1_i1	TRINITY_DN243868_c0_g1_	XP_022818369.1 cytochrome c oxidase subunit 6C-like [Spodoptera litura]	XP_022818369.1	100	28	0	0	849	766	30	57	4e-08	57.4
TRINITY_DN243839_c0_g1_i1	TRINITY_DN243839_c0_g1_	XP_022826900.1 mitochondrial 2-oxodicarboxylate carrier [Spodoptera litura]	XP_022826900.1	61.9	42	16	0	178	303	189	230	4e-08	57
TRINITY_DN243826_c0_g1_i1	TRINITY_DN243826_c0_g1_	RUT64497.1 DEAD/DEAH box helicase (plasmid) [Morganella morganii]	RUT64497.1	40.13	157	73	2	411	1	148	303	8e-29	119
TRINITY_DN243842_c0_g1_i1	TRINITY_DN243842_c0_g1_	OXA56829.1 hypothetical protein Fcan01_06617 [Folsomia candida]	OXA56829.1	75.68	74	18	0	2	223	404	477	2e-37	138
TRINITY_DN243867_c0_g1_i1	TRINITY_DN243867_c0_g1_	XP_022823193.1 uncharacterized protein LOC111354134, partial [Spodoptera litura]	XP_022823193.1	97.06	34	1	0	102	1	73	106	2e-12	68.9
TRINITY_DN243900_c0_g1_i1	TRINITY_DN243900_c0_g1_	PZC70889.1 hypothetical protein B5X24_HaOG214682 [Helicoverpa armigera]	PZC70889.1	52.83	53	25	0	277	435	18	70	1e-09	60.5
TRINITY_DN243861_c0_g1_i1	TRINITY_DN243861_c0_g1_	PRD24591.1 rpsD [Nephila clavipes]	PRD24591.1	70.11	87	25	1	261	1	1	86	2e-32	122
TRINITY_DN243890_c0_g1_i1	TRINITY_DN243890_c0_g1_	XP_022823916.1 kielin/chordin-like protein [Spodoptera litura]	XP_022823916.1	86.32	117	16	0	95	445	115	231	2e-65	214
TRINITY_DN230383_c0_g1_i1	TRINITY_DN230383_c0_g1_	PRD39031.1 hisF [Nephila clavipes]	PRD39031.1	63.67	256	92	1	690	1454	423	678	2e-117	276
TRINITY_DN230400_c0_g1_i1	TRINITY_DN230400_c0_g1_	PRD40291.1 ybhF [Nephila clavipes]	PRD40291.1	85.92	71	10	0	1	213	77	147	1e-36	132
TRINITY_DN230303_c0_g1_i1	TRINITY_DN230303_c0_g1_	XP_018028408.1 PREDICTED: UDP-glucose:undecaprenyl-phosphate glucose-1-phosphate transferase-like [Hyalella azteca]	XP_018028408.1	87.67	73	9	0	220	2	347	419	7e-40	144
TRINITY_DN230328_c0_g1_i1	TRINITY_DN230328_c0_g1_	JAM90403.1 reverse transcriptase, partial [Daphnia magna]	JAM90403.1	52.63	38	18	0	41	154	649	686	8e-13	48.5
TRINITY_DN230310_c0_g1_i1	TRINITY_DN230310_c0_g1_	RUT66080.1 hypothetical protein CKG00_06475 [Morganella morganii]	RUT66080.1	57.14	77	30	1	382	161	5	81	6e-21	94
TRINITY_DN230368_c0_g1_i1	TRINITY_DN230368_c0_g1_	AUU01278.1 N-acetyltransferase [Morganella morganii]	AUU01278.1	55.56	72	32	0	1	216	81	152	6e-19	84.7
TRINITY_DN230362_c0_g1_i1	TRINITY_DN230362_c0_g1_	XP_022823193.1 uncharacterized protein LOC111354134, partial [Spodoptera litura]	XP_022823193.1	88.57	35	3	1	1048	1152	69	102	8e-08	59.7
TRINITY_DN230304_c0_g1_i1	TRINITY_DN230304_c0_g1_	XP_022837793.1 glutathione hydrolase 1 proenzyme-like [Spodoptera litura]	XP_022837793.1	60	50	11	1	150	1	332	372	2e-10	65.9
TRINITY_DN230385_c0_g1_i1	TRINITY_DN230385_c0_g1_	PRD31406.1 prfC [Nephila clavipes]	PRD31406.1	70.27	74	22	0	481	260	456	529	1e-29	120
TRINITY_DN230330_c0_g1_i1	TRINITY_DN230330_c0_g1_	XP_022815658.1 gustatory and odorant receptor 24 [Spodoptera litura]	XP_022815658.1	100	80	0	0	6	245	1	80	2e-47	166
TRINITY_DN230334_c0_g1_i1	TRINITY_DN230334_c0_g1_	AUU00073.1 bis(5'-nucleosyl)-tetraphosphatase (symmetrical) [Morganella morganii]	AUU00073.1	34.65	127	64	3	397	62	3	125	1e-08	59.3
TRINITY_DN230342_c0_g1_i1	TRINITY_DN230342_c0_g1_	WP_050100727.1 MULTISPECIES: YafY family transcriptional regulator [Yersinia]	WP_050100727.1	69.81	53	16	0	160	2	32	84	2e-17	81.3
TRINITY_DN230332_c0_g1_i1	TRINITY_DN230332_c0_g1_	JAM89989.1 Beta-2-microglobulin, partial [Daphnia magna]	JAM89989.1	54.26	94	43	0	111	392	42	135	1e-32	122
TRINITY_DN230369_c0_g1_i1	TRINITY_DN230369_c0_g1_	XP_022826731.1 transient receptor potential cation channel subfamily V member 5 [Spodoptera litura]	XP_022826731.1	92.31	52	4	0	126	281	452	503	7e-25	107
TRINITY_DN230377_c0_g1_i1	TRINITY_DN230377_c0_g1_	XP_022816718.1 2-oxoglutarate dehydrogenase, mitochondrial isoform X1 [Spodoptera litura]	XP_022816718.1	100	30	0	0	752	841	29	58	9e-10	66.6
TRINITY_DN230318_c0_g1_i1	TRINITY_DN230318_c0_g1_	XP_022828479.1 uncharacterized protein LOC111357914 [Spodoptera litura]	XP_022828479.1	91.67	60	5	0	3	182	489	548	1e-29	117
TRINITY_DN230365_c0_g1_i1	TRINITY_DN230365_c0_g1_	ODM94351.1 Lactase-phlorizin hydrolase [Orchesella cincta]	ODM94351.1	69.77	129	39	0	552	166	367	495	2e-59	202
TRINITY_DN230348_c0_g1_i1	TRINITY_DN230348_c0_g1_	PRD31063.1 mhqO [Nephila clavipes]	PRD31063.1	38.04	163	98	3	2	484	40	201	4e-22	99
TRINITY_DN244306_c0_g1_i1	TRINITY_DN244306_c0_g1_	XP_022836213.1 atrial natriuretic peptide-converting enzyme-like [Spodoptera litura]	XP_022836213.1	100	24	0	0	73	2	530	553	1e-07	56.2
TRINITY_DN244373_c0_g1_i1	TRINITY_DN244373_c0_g1_	XP_026739838.1 A disintegrin and metalloproteinase with thrombospondin motifs 18-like [Trichoplusia ni]	XP_026739838.1	100	26	0	0	559	482	855	880	3e-09	63.5
TRINITY_DN244308_c0_g1_i1	TRINITY_DN244308_c0_g1_	RUT65223.1 DUF305 domain-containing protein [Morganella morganii]	RUT65223.1	52	50	24	0	238	89	65	114	1e-08	55.8
TRINITY_DN244346_c0_g1_i1	TRINITY_DN244346_c0_g1_	PRD35927.1 mrpA [Nephila clavipes]	PRD35927.1	98.51	67	1	0	202	2	293	359	4e-35	134
TRINITY_DN244343_c0_g1_i1	TRINITY_DN244343_c0_g1_	XP_022831169.1 alpha-(1,3)-fucosyltransferase C-like [Spodoptera litura]	XP_022831169.1	59.33	209	69	4	608	3	4	203	3e-72	233
TRINITY_DN244357_c0_g1_i1	TRINITY_DN244357_c0_g1_	RVE54773.1 hypothetical protein evm_000540 [Chilo suppressalis]	RVE54773.1	58.73	63	26	0	192	380	527	589	1e-16	84
TRINITY_DN244323_c0_g1_i1	TRINITY_DN244323_c0_g1_	JAA88520.1 2-deoxyglucose-6-phosphate phosphatase [Pararge aegeria]	JAA88520.1	38.67	75	43	2	2	220	149	222	1e-08	57
TRINITY_DN244329_c0_g1_i1	TRINITY_DN244329_c0_g1_	PZC77342.1 hypothetical protein B5X24_HaOG203501 [Helicoverpa armigera]	PZC77342.1	90.62	32	3	0	3	98	73	104	2e-10	62
TRINITY_DN244320_c0_g1_i1	TRINITY_DN244320_c0_g1_	XP_023302396.1 uncharacterized protein LOC111684454 [Lucilia cuprina]	XP_023302396.1	43.48	69	37	1	210	4	109	175	5e-08	56.2
TRINITY_DN244387_c0_g1_i1	TRINITY_DN244387_c0_g1_	PRD19751.1 cusA [Nephila clavipes]	PRD19751.1	59.21	76	31	0	228	1	419	494	5e-22	97.1
TRINITY_DN244360_c0_g1_i1	TRINITY_DN244360_c0_g1_	XP_022834239.1 odorant receptor 49b-like, partial [Spodoptera litura]	XP_022834239.1	97.67	129	3	0	388	2	272	400	1e-81	255
TRINITY_DN244396_c0_g1_i1	TRINITY_DN244396_c0_g1_	XP_018028820.1 PREDICTED: fumarate hydratase class I, anaerobic-like [Hyalella azteca]	XP_018028820.1	83.87	124	20	0	2	373	365	488	4e-63	209
TRINITY_DN244339_c0_g1_i1	TRINITY_DN244339_c0_g1_	XP_011568851.1 PREDICTED: coiled-coil domain-containing protein 25 [Plutella xylostella]	XP_011568851.1	100	27	0	0	3	83	29	55	1e-10	63.2
TRINITY_DN244372_c0_g1_i1	TRINITY_DN244372_c0_g1_	LAB72417.1 fumarate hydratase, mitochondrial, partial [Hirondellea gigas]	LAB72417.1	71.43	91	26	0	2	274	138	228	2e-37	138
TRINITY_DN247018_c0_g1_i1	TRINITY_DN247018_c0_g1_	PNF38903.1 hypothetical protein B7P43_G07449 [Cryptotermes secundus]	PNF38903.1	53.66	82	36	1	251	6	160	239	2e-17	82.8
TRINITY_DN247075_c0_g1_i1	TRINITY_DN247075_c0_g1_	RVE49912.1 hypothetical protein evm_005380 [Chilo suppressalis]	RVE49912.1	53.85	91	39	1	274	2	2145	2232	1e-23	103
TRINITY_DN247022_c0_g1_i1	TRINITY_DN247022_c0_g1_	XP_022826390.1 DNA mismatch repair protein Mlh3-like [Spodoptera litura]	XP_022826390.1	96.5	143	5	0	665	237	148	290	3e-102	278
TRINITY_DN247014_c0_g1_i1	TRINITY_DN247014_c0_g1_	sp|Q2RLU4.1|WHIA_MOOTA RecName: Full=Probable cell division protein WhiA	sp|Q2RLU4.1|WHIA_MOOTA	53.45	58	27	0	176	3	162	219	1e-13	71.6
TRINITY_DN247027_c0_g1_i1	TRINITY_DN247027_c0_g1_	XP_022821960.1 dynein assembly factor with WDR repeat domains 1 [Spodoptera litura]	XP_022821960.1	100	30	0	0	190	279	1	30	2e-12	69.3
TRINITY_DN238422_c0_g1_i1	TRINITY_DN238422_c0_g1_	XP_018028503.1 PREDICTED: nitrogen assimilation regulatory protein NtrX-like [Hyalella azteca]	XP_018028503.1	86.67	30	4	0	358	269	207	236	4e-08	56.6
TRINITY_DN238442_c0_g1_i1	TRINITY_DN238442_c0_g1_	XP_017303117.1 uncharacterized protein LOC103517923 [Diaphorina citri]	XP_017303117.1	47.06	85	37	3	51	281	524	608	1e-11	68.6
TRINITY_DN238469_c0_g1_i1	TRINITY_DN238469_c0_g1_	KFM72887.1 CCR4-NOT transcription complex subunit 3, partial [Stegodyphus mimosarum]	KFM72887.1	64.79	71	25	0	213	1	148	218	9e-18	84.7
TRINITY_DN238419_c0_g1_i1	TRINITY_DN238419_c0_g1_	XP_018008943.1 PREDICTED: CAAX prenyl protease 1 homolog [Hyalella azteca]	XP_018008943.1	55.88	102	42	1	297	1	35	136	1e-06	53.1
TRINITY_DN238464_c0_g1_i1	TRINITY_DN238464_c0_g1_	XP_021199718.1 uncharacterized protein LOC110383276 [Helicoverpa armigera]	XP_021199718.1	59.32	381	155	0	1226	84	470	850	3e-158	478
TRINITY_DN238405_c0_g1_i1	TRINITY_DN238405_c0_g1_	PRD17690.1 ppa [Nephila clavipes]	PRD17690.1	72.73	176	48	0	598	71	40	215	2e-87	282
TRINITY_DN238470_c0_g1_i1	TRINITY_DN238470_c0_g1_	XP_015786842.1 signal peptidase complex subunit 1 [Tetranychus urticae]	XP_015786842.1	61.04	77	30	0	369	139	1	77	1e-26	105
TRINITY_DN238418_c0_g1_i1	TRINITY_DN238418_c0_g1_	KFM56782.1 hypothetical protein X975_05826, partial [Stegodyphus mimosarum]	KFM56782.1	75.44	114	28	0	347	6	89	202	7e-61	196
TRINITY_DN238424_c0_g1_i1	TRINITY_DN238424_c0_g1_	XP_022234684.1 uncharacterized protein LOC111082759 [Drosophila obscura]	XP_022234684.1	59.42	69	28	0	1	207	225	293	6e-21	90.9
TRINITY_DN238433_c0_g1_i1	TRINITY_DN238433_c0_g1_	AUU00969.1 glycosyltransferase family 2 protein [Morganella morganii]	AUU00969.1	45.07	71	39	0	218	6	3	73	2e-12	68.6
TRINITY_DN238430_c0_g1_i1	TRINITY_DN238430_c0_g1_	PRD35932.1 pnp [Nephila clavipes]	PRD35932.1	60.76	79	31	0	4	240	682	760	2e-24	104
TRINITY_DN245604_c0_g1_i1	TRINITY_DN245604_c0_g1_	XP_022830414.1 pre-mRNA-splicing factor ATP-dependent RNA helicase PRP16-like [Spodoptera litura]	XP_022830414.1	90	30	3	0	1	90	621	650	4e-08	59.7
TRINITY_DN245641_c0_g1_i1	TRINITY_DN245641_c0_g1_	XP_011562875.1 PREDICTED: K(+) efflux antiporter 1, chloroplastic-like [Plutella xylostella]	XP_011562875.1	38.35	279	169	3	3	836	190	466	5e-44	165
TRINITY_DN245647_c0_g1_i1	TRINITY_DN245647_c0_g1_	PZC84994.1 hypothetical protein B5X24_HaOG203315 [Helicoverpa armigera]	PZC84994.1	73.33	30	8	0	36	125	44	73	1e-06	49.7
TRINITY_DN245637_c0_g1_i1	TRINITY_DN245637_c0_g1_	PRD37814.1 phnC2 [Nephila clavipes]	PRD37814.1	48.42	95	49	0	1	285	85	179	6e-23	97.4
TRINITY_DN245684_c0_g1_i1	TRINITY_DN245684_c0_g1_	XP_017093025.1 PREDICTED: penicillin-binding protein 1F-like [Drosophila bipectinata]	XP_017093025.1	41.98	81	45	2	239	3	126	206	3e-10	63.2
TRINITY_DN245623_c0_g1_i1	TRINITY_DN245623_c0_g1_	XP_022822512.1 small integral membrane protein 8 [Spodoptera litura]	XP_022822512.1	70.45	44	13	0	215	346	19	62	3e-11	63.2
TRINITY_DN245658_c0_g1_i1	TRINITY_DN245658_c0_g1_	PRD38793.1 gsiA [Nephila clavipes]	PRD38793.1	51.68	149	72	0	448	2	42	190	2e-39	148
TRINITY_DN245608_c0_g1_i1	TRINITY_DN245608_c0_g1_	XP_017302770.1 uncharacterized protein LOC103516990 isoform X1 [Diaphorina citri]	XP_017302770.1	52.27	88	42	0	1	264	237	324	2e-21	96.3
TRINITY_DN245666_c0_g1_i1	TRINITY_DN245666_c0_g1_	XP_022829314.1 tafazzin homolog [Spodoptera litura]	XP_022829314.1	100	27	0	0	83	3	39	65	5e-08	57.4
TRINITY_DN245670_c0_g1_i1	TRINITY_DN245670_c0_g1_	AUU02207.1 tRNA pseudouridine(65) synthase TruC [Morganella morganii]	AUU02207.1	46.86	175	85	3	508	2	7	179	7e-37	138
TRINITY_DN245621_c0_g1_i1	TRINITY_DN245621_c0_g1_	XP_023299546.1 uncharacterized protein LOC111681880 [Lucilia cuprina]	XP_023299546.1	38.82	85	47	1	263	9	57	136	6e-15	73.9
TRINITY_DN245656_c0_g1_i1	TRINITY_DN245656_c0_g1_	PRD31230.1 methylmalonate-semialdehyde dehydrogenase [Nephila clavipes]	PRD31230.1	97.33	75	2	0	3	227	431	505	2e-42	154
TRINITY_DN245672_c0_g1_i1	TRINITY_DN245672_c0_g1_	XP_023300674.1 uncharacterized protein LOC111682906 [Lucilia cuprina]	XP_023300674.1	64.02	164	59	0	529	38	70	233	7e-62	201
TRINITY_DN238998_c0_g1_i1	TRINITY_DN238998_c0_g1_	XP_018019043.1 PREDICTED: membrane-bound lytic murein transglycosylase A-like [Hyalella azteca]	XP_018019043.1	43.28	238	110	6	12	704	160	379	1e-48	174
TRINITY_DN238946_c0_g1_i1	TRINITY_DN238946_c0_g1_	JAI28673.1 Non-specific lipid-transfer protein [Bactrocera latifrons]	JAI28673.1	50	80	39	1	347	111	36	115	8e-18	81.3
TRINITY_DN238997_c0_g1_i1	TRINITY_DN238997_c0_g1_	XP_019552658.1 PREDICTED: uncharacterized protein LOC109422367 [Aedes albopictus]	XP_019552658.1	37.66	154	81	3	3	464	197	335	7e-25	108
TRINITY_DN238930_c0_g1_i1	TRINITY_DN238930_c0_g1_	KZR98688.1 Uncharacterized protein APZ42_005776 [Daphnia magna]	KZR98688.1	41.18	68	39	1	279	79	1	68	6e-11	62
TRINITY_DN238942_c0_g1_i1	TRINITY_DN238942_c0_g1_	RUT64853.1 TonB-dependent siderophore receptor (plasmid) [Morganella morganii]	RUT64853.1	39.45	109	63	2	88	414	33	138	4e-11	68.6
TRINITY_DN238972_c0_g1_i1	TRINITY_DN238972_c0_g1_	WP_050295705.1 MULTISPECIES: MFS transporter [Yersinia]	WP_050295705.1	58.96	173	71	0	3	521	225	397	2e-19	91.7
TRINITY_DN238991_c0_g1_i1	TRINITY_DN238991_c0_g1_	XP_016994244.1 PREDICTED: heat-inducible transcription repressor HrcA-like [Drosophila takahashii]	XP_016994244.1	53.77	106	48	1	6	320	12	117	7e-15	75.5
TRINITY_DN238944_c0_g1_i1	TRINITY_DN238944_c0_g1_	XP_017759750.1 PREDICTED: dr1-associated corepressor [Eufriesea mexicana]	XP_017759750.1	56.32	87	38	0	39	299	1	87	1e-27	109
TRINITY_DN238990_c0_g1_i1	TRINITY_DN238990_c0_g1_	XP_026489274.1 uncharacterized protein LOC113395801 isoform X2 [Vanessa tameamea]	XP_026489274.1	95.65	46	2	0	327	464	1	46	9e-22	96.3
TRINITY_DN238962_c0_g1_i1	TRINITY_DN238962_c0_g1_	JAN03153.1 60S ribosomal protein L22 1 [Daphnia magna]	JAN03153.1	93.83	81	5	0	244	2	13	93	6e-32	116
TRINITY_DN238909_c0_g1_i1	TRINITY_DN238909_c0_g1_	XP_017042355.1 PREDICTED: error-prone DNA polymerase 1-like, partial [Drosophila ficusphila]	XP_017042355.1	73.86	88	23	0	5	268	227	314	6e-37	137
TRINITY_DN238948_c0_g1_i1	TRINITY_DN238948_c0_g1_	XP_022817471.1 ribosomal RNA processing protein 36 homolog [Spodoptera litura]	XP_022817471.1	100	27	0	0	399	479	99	125	1e-09	62
TRINITY_DN238918_c0_g1_i1	TRINITY_DN238918_c0_g1_	PCG67391.1 hypothetical protein B5V51_6457, partial [Heliothis virescens]	PCG67391.1	100	41	0	0	306	428	138	178	2e-18	87.8
TRINITY_DN238943_c0_g1_i1	TRINITY_DN238943_c0_g1_	ODN03786.1 Conserved oligomeric Golgi complex subunit 7 [Orchesella cincta]	ODN03786.1	50.57	87	41	1	3	263	507	591	6e-22	97.1
TRINITY_DN238910_c0_g1_i1	TRINITY_DN238910_c0_g1_	XP_023299838.1 uncharacterized protein LOC111682162 [Lucilia cuprina]	XP_023299838.1	52.75	91	43	0	2	274	121	211	4e-26	109
TRINITY_DN257472_c0_g1_i1	TRINITY_DN257472_c0_g1_	ACX53943.1 exon-exon junction complex protein Magoh [Rhipicephalus sanguineus]	ACX53943.1	93.75	48	3	0	24	167	100	147	4e-23	95.1
TRINITY_DN257491_c0_g1_i1	TRINITY_DN257491_c0_g1_	XP_022829556.1 uncharacterized protein LOC111358581 [Spodoptera litura]	XP_022829556.1	94.85	97	4	1	293	3	45	140	3e-59	189
TRINITY_DN257417_c0_g1_i1	TRINITY_DN257417_c0_g1_	XP_022816742.1 uncharacterized protein LOC111349745 [Spodoptera litura]	XP_022816742.1	89.66	87	9	0	2	262	532	618	1e-31	125
TRINITY_DN221982_c0_g1_i1	TRINITY_DN221982_c0_g1_	PCG78723.1 hypothetical protein B5V51_3203 [Heliothis virescens]	PCG78723.1	90.84	131	12	0	2	394	31	161	2e-81	249
TRINITY_DN221912_c0_g1_i1	TRINITY_DN221912_c0_g1_	XP_018010947.1 PREDICTED: dipeptidyl-peptidase 5-like [Hyalella azteca]	XP_018010947.1	36.27	102	60	1	292	2	37	138	4e-11	66.6
TRINITY_DN221925_c0_g1_i1	TRINITY_DN221925_c0_g1_	XP_022818059.1 uncharacterized protein LOC111350652 [Spodoptera litura]	XP_022818059.1	96.97	33	1	0	23	121	1012	1044	4e-11	67.8
TRINITY_DN221969_c0_g1_i1	TRINITY_DN221969_c0_g1_	XP_022826214.1 uncharacterized protein LOC111356175 isoform X2 [Spodoptera litura]	XP_022826214.1	90.67	75	7	0	1	225	319	393	8e-38	141
TRINITY_DN217555_c0_g1_i1	TRINITY_DN217555_c0_g1_	PSN43728.1 Insulin-like receptor [Blattella germanica]	PSN43728.1	68.24	85	27	0	5	259	83	167	2e-32	127
TRINITY_DN217537_c0_g1_i1	TRINITY_DN217537_c0_g1_	XP_022818080.1 uncharacterized protein LOC111350670 [Spodoptera litura]	XP_022818080.1	90.62	32	3	0	98	3	70	101	2e-10	64.7
TRINITY_DN217572_c0_g1_i1	TRINITY_DN217572_c0_g1_	KOB75020.1 Lipophorin receptor protein [Operophtera brumata]	KOB75020.1	61.54	52	20	0	157	2	212	263	3e-12	68.2
TRINITY_DN217557_c0_g1_i1	TRINITY_DN217557_c0_g1_	JAV05646.1 putative splicing factor hnrnp-f, partial [Nyssomyia neivai]	JAV05646.1	67.32	153	47	1	3	452	52	204	7e-65	217
TRINITY_DN217558_c0_g1_i1	TRINITY_DN217558_c0_g1_	RWA49672.1 adenine/guanine phosphoribosyltransferase [Yersinia pestis]	RWA49672.1	37.84	74	45	1	10	231	110	182	1e-08	57.8
TRINITY_DN217599_c0_g1_i1	TRINITY_DN217599_c0_g1_	AUU00600.1 cytosine permease [Morganella morganii]	AUU00600.1	48.65	74	38	0	222	1	131	204	1e-09	61.2
TRINITY_DN217527_c0_g1_i1	TRINITY_DN217527_c0_g1_	XP_022825354.1 A disintegrin and metalloproteinase with thrombospondin motifs 14-like isoform X2 [Spodoptera litura]	XP_022825354.1	100	27	0	0	1	81	847	873	5e-09	61.6
TRINITY_DN217522_c0_g1_i1	TRINITY_DN217522_c0_g1_	PZC86718.1 hypothetical protein B5X24_HaOG206280 [Helicoverpa armigera]	PZC86718.1	67	100	33	0	5	304	287	386	3e-40	149
TRINITY_DN217585_c0_g1_i1	TRINITY_DN217585_c0_g1_	PRD37449.1 soxC [Nephila clavipes]	PRD37449.1	75.29	85	21	0	257	3	159	243	3e-37	137
TRINITY_DN217591_c0_g1_i1	TRINITY_DN217591_c0_g1_	XP_022823776.1 roundabout homolog 1-like [Spodoptera litura]	XP_022823776.1	80	30	6	0	2	91	311	340	7e-06	52.4
TRINITY_DN237815_c0_g1_i1	TRINITY_DN237815_c0_g1_	PCG73959.1 hypothetical protein B5V51_14084 [Heliothis virescens]	PCG73959.1	49.55	220	102	4	1584	946	1	218	6e-48	175
TRINITY_DN237891_c0_g1_i1	TRINITY_DN237891_c0_g1_	XP_021191714.1 uncharacterized protein LOC110377235 isoform X9 [Helicoverpa armigera]	XP_021191714.1	78.38	37	8	0	1	111	211	247	2e-12	72
TRINITY_DN237880_c0_g1_i1	TRINITY_DN237880_c0_g1_	JAA77723.1 Suppressor of Hairless, partial [Pararge aegeria]	JAA77723.1	96.43	28	1	0	549	632	43	70	3e-08	56.6
TRINITY_DN237804_c0_g1_i1	TRINITY_DN237804_c0_g1_	PRD18543.1 copA [Nephila clavipes]	PRD18543.1	78.86	123	25	1	371	3	1	122	2e-65	224
TRINITY_DN237856_c0_g1_i1	TRINITY_DN237856_c0_g1_	XP_022816195.1 uncharacterized protein LOC111349333 [Spodoptera litura]	XP_022816195.1	42.96	135	55	1	14	352	32	166	6e-24	101
TRINITY_DN237821_c0_g1_i2	TRINITY_DN237821_c0_g1_	XP_022822090.1 histone deacetylase 6 isoform X1 [Spodoptera litura]	XP_022822090.1	90.32	31	3	0	95	3	73	103	3e-09	64.3
TRINITY_DN237855_c0_g1_i1	TRINITY_DN237855_c0_g1_	XP_022814977.1 STE20-related kinase adapter protein alpha [Spodoptera litura]	XP_022814977.1	100	24	0	0	330	259	276	299	5e-06	51.2
TRINITY_DN237872_c0_g1_i1	TRINITY_DN237872_c0_g1_	JAA84986.1 LIM domain-binding protein, partial [Pararge aegeria]	JAA84986.1	92.86	28	2	0	3	86	10	37	1e-08	56.6
TRINITY_DN237893_c0_g1_i1	TRINITY_DN237893_c0_g1_	JAR90250.1 putative cytochrome b5 domain-containing protein [Ixodes ricinus]	JAR90250.1	47.92	48	25	0	17	160	243	290	6e-09	58.5
TRINITY_DN237875_c0_g1_i1	TRINITY_DN237875_c0_g1_	XP_017118101.1 PREDICTED: precorrin-2 C(20)-methyltransferase-like [Drosophila elegans]	XP_017118101.1	61.33	75	29	0	27	251	2	76	3e-24	100
TRINITY_DN237803_c0_g1_i1	TRINITY_DN237803_c0_g1_	XP_018028505.1 PREDICTED: chromate transport protein-like [Hyalella azteca]	XP_018028505.1	43.33	60	34	0	26	205	24	83	5e-09	59.3
TRINITY_DN237859_c0_g1_i1	TRINITY_DN237859_c0_g1_	XP_026749844.1 probable aconitate hydratase, mitochondrial [Galleria mellonella]	XP_026749844.1	100	23	0	0	71	3	149	171	3e-06	54.7
TRINITY_DN237816_c0_g1_i1	TRINITY_DN237816_c0_g1_	JAN02360.1 putative Proteasome activator complex subunit [Daphnia magna]	JAN02360.1	95	80	4	0	242	3	1	80	3e-48	159
TRINITY_DN237850_c0_g1_i1	TRINITY_DN237850_c0_g1_	XP_022828360.1 uncharacterized protein LOC111357786 [Spodoptera litura]	XP_022828360.1	100	26	0	0	465	388	906	931	2e-07	57.8
TRINITY_DN237822_c0_g1_i1	TRINITY_DN237822_c0_g1_	XP_022833583.1 uncharacterized protein LOC111361433 [Spodoptera litura]	XP_022833583.1	56.6	53	23	0	41	199	1	53	3e-12	67.4
TRINITY_DN237854_c0_g1_i1	TRINITY_DN237854_c0_g1_	PRD35818.1 katG [Nephila clavipes]	PRD35818.1	84.76	105	16	0	5	319	197	301	4e-53	185
TRINITY_DN237839_c0_g1_i1	TRINITY_DN237839_c0_g1_	PZC82620.1 hypothetical protein B5X24_HaOG210064 [Helicoverpa armigera]	PZC82620.1	70	40	12	0	268	387	4	43	1e-10	62
TRINITY_DN237837_c0_g1_i1	TRINITY_DN237837_c0_g1_	WP_050101335.1 MULTISPECIES: septation protein A [Yersinia]	WP_050101335.1	47.76	67	35	0	203	3	60	126	3e-13	68.6
TRINITY_DN237857_c0_g1_i1	TRINITY_DN237857_c0_g1_	XP_022819780.1 E3 ubiquitin-protein ligase HECW2 isoform X1 [Spodoptera litura]	XP_022819780.1	97.56	41	1	0	352	474	1050	1090	1e-16	85.5
TRINITY_DN237883_c0_g1_i1	TRINITY_DN237883_c0_g1_	ODM97118.1 Glutaredoxin-2, mitochondrial [Orchesella cincta]	ODM97118.1	70.11	87	26	0	263	3	23	109	2e-39	137
TRINITY_DN237826_c0_g1_i1	TRINITY_DN237826_c0_g1_	XP_022818719.1 E3 ubiquitin-protein ligase RNF123-like isoform X4 [Spodoptera litura]	XP_022818719.1	97.3	148	4	0	445	2	310	457	7e-93	302
TRINITY_DN237844_c0_g1_i1	TRINITY_DN237844_c0_g1_	XP_026755349.1 protein roadkill isoform X4 [Galleria mellonella]	XP_026755349.1	92.59	27	2	0	222	302	184	210	3e-07	54.7
TRINITY_DN237889_c0_g1_i1	TRINITY_DN237889_c0_g1_	XP_022816028.1 UDP-glucose 4-epimerase-like [Spodoptera litura]	XP_022816028.1	100	27	0	0	83	3	178	204	1e-08	63.5
TRINITY_DN239337_c0_g1_i1	TRINITY_DN239337_c0_g1_	PRD37742.1 folD [Nephila clavipes]	PRD37742.1	71.62	74	21	0	4	225	92	165	5e-28	110
TRINITY_DN239304_c0_g1_i1	TRINITY_DN239304_c0_g1_	XP_022834045.1 uncharacterized protein LOC111361847 [Spodoptera litura]	XP_022834045.1	94.59	148	8	0	445	2	153	300	2e-39	146
TRINITY_DN239365_c0_g1_i1	TRINITY_DN239365_c0_g1_	KZS00688.1 Uncharacterized protein APZ42_002920, partial [Daphnia magna]	KZS00688.1	44.44	90	49	1	272	3	67	155	2e-13	70.1
TRINITY_DN239376_c0_g1_i1	TRINITY_DN239376_c0_g1_	PZC74014.1 hypothetical protein B5X24_HaOG208445 [Helicoverpa armigera]	PZC74014.1	89.29	28	3	0	1	84	25	52	2e-09	58.5
TRINITY_DN239326_c0_g1_i1	TRINITY_DN239326_c0_g1_	XP_027225434.1 pyruvate dehydrogenase [acetyl-transferring]-phosphatase 1, mitochondrial-like [Penaeus vannamei]	XP_027225434.1	48.97	145	69	3	445	23	218	361	5e-38	143
TRINITY_DN239310_c0_g1_i1	TRINITY_DN239310_c0_g1_	XP_015125810.1 PREDICTED: uncharacterized ABC transporter ATP-binding protein YclP-like [Diachasma alloeum]	XP_015125810.1	52.05	73	35	0	1	219	117	189	1e-21	92.8
TRINITY_DN239354_c0_g1_i1	TRINITY_DN239354_c0_g1_	XP_022814654.1 leucine-rich repeat-containing protein 49 [Spodoptera litura]	XP_022814654.1	94.05	84	5	0	354	103	395	478	1e-43	160
TRINITY_DN239369_c0_g2_i1	TRINITY_DN239369_c0_g2_	AEY81221.1 plasma membrane calcium ATPase [Spodoptera littoralis]	AEY81221.1	100	29	0	0	87	1	304	332	4e-11	68.6
TRINITY_DN239341_c0_g1_i1	TRINITY_DN239341_c0_g1_	JAN91743.1 hypothetical protein [Daphnia magna]	JAN91743.1	39.6	101	45	2	327	73	14	114	1e-07	53.9
TRINITY_DN252800_c0_g1_i1	TRINITY_DN252800_c0_g1_	XP_016946613.1 PREDICTED: cytokinin riboside 5'-monophosphate phosphoribohydrolase LOG3-like [Drosophila biarmipes]	XP_016946613.1	46.38	69	32	2	89	295	146	209	4e-08	55.8
TRINITY_DN252741_c0_g1_i1	TRINITY_DN252741_c0_g1_	XP_022814573.1 polycomb protein Sfmbt-like isoform X1 [Spodoptera litura]	XP_022814573.1	85.29	34	5	0	412	513	446	479	2e-09	63.5
TRINITY_DN252790_c0_g1_i1	TRINITY_DN252790_c0_g1_	JAT96581.1 hypothetical protein [Amblyomma aureolatum]	JAT96581.1	67.39	92	30	0	276	1	368	459	8e-36	135
TRINITY_DN252724_c0_g1_i1	TRINITY_DN252724_c0_g1_	XP_022821996.1 LOW QUALITY PROTEIN: dolichyl-diphosphooligosaccharide--protein glycosyltransferase subunit 2 [Spodoptera litura]	XP_022821996.1	100	28	0	0	1	84	424	451	8e-08	58.2
TRINITY_DN252735_c0_g1_i1	TRINITY_DN252735_c0_g1_	RVE43413.1 hypothetical protein evm_011950 [Chilo suppressalis]	RVE43413.1	70.73	41	12	0	240	118	162	202	1e-13	68.2
TRINITY_DN252785_c0_g1_i1	TRINITY_DN252785_c0_g1_	XP_022835671.1 xaa-Pro dipeptidase isoform X1 [Spodoptera litura]	XP_022835671.1	95.83	24	1	0	302	373	369	392	2e-07	55.8
TRINITY_DN252703_c0_g1_i1	TRINITY_DN252703_c0_g1_	XP_021197562.1 WD40 repeat-containing protein SMU1 [Helicoverpa armigera]	XP_021197562.1	100	29	0	0	396	310	193	221	8e-11	66.6
TRINITY_DN252784_c0_g1_i1	TRINITY_DN252784_c0_g1_	AUU00864.1 bifunctional tRNA (adenosine(37)-C2)-methyltransferase TrmG/ribosomal RNA large subunit methyltransferase RlmN [Morganella morganii]	AUU00864.1	54.63	108	48	1	4	327	78	184	2e-30	119
TRINITY_DN252714_c0_g1_i1	TRINITY_DN252714_c0_g1_	PCG75623.1 hypothetical protein B5V51_11281, partial [Heliothis virescens]	PCG75623.1	96.67	30	1	0	596	507	761	790	2e-11	70.9
TRINITY_DN203046_c0_g1_i1	TRINITY_DN203046_c0_g1_	ODN03466.1 Carboxylesterase 4A [Orchesella cincta]	ODN03466.1	50.32	155	70	2	3	446	288	442	1e-42	157
TRINITY_DN203011_c0_g1_i1	TRINITY_DN203011_c0_g1_	XP_011561482.1 PREDICTED: kinesin-like protein Klp68D isoform X3 [Plutella xylostella]	XP_011561482.1	100	24	0	0	72	1	169	192	5e-07	55.1
TRINITY_DN203056_c0_g1_i1	TRINITY_DN203056_c0_g1_	XP_022830910.1 17-beta-hydroxysteroid dehydrogenase 14-like [Spodoptera litura]	XP_022830910.1	96	250	10	0	57	806	1	250	3e-169	487
TRINITY_DN203065_c0_g1_i1	TRINITY_DN203065_c0_g1_	XP_018007770.1 PREDICTED: non-lysosomal glucosylceramidase-like [Hyalella azteca]	XP_018007770.1	70.49	61	18	0	26	208	530	590	2e-22	97.8
TRINITY_DN203058_c0_g1_i1	TRINITY_DN203058_c0_g1_	XP_022833931.1 uncharacterized protein LOC111361769 isoform X1 [Spodoptera litura]	XP_022833931.1	100	85	0	0	2	256	243	327	1e-52	182
TRINITY_DN203087_c0_g1_i1	TRINITY_DN203087_c0_g1_	KMQ89919.1 hypothetical protein RF55_10387 [Lasius niger]	KMQ89919.1	61.9	42	13	1	70	195	390	428	2e-06	53.1
TRINITY_DN203042_c0_g1_i1	TRINITY_DN203042_c0_g1_	XP_022836448.1 uncharacterized protein LOC111363817 [Spodoptera litura]	XP_022836448.1	98.46	195	3	0	586	2	83	277	1e-137	402
TRINITY_DN203100_c0_g1_i1	TRINITY_DN203100_c0_g1_	XP_017085842.1 PREDICTED: biopolymer transport protein exbD2-like [Drosophila eugracilis]	XP_017085842.1	42.03	69	37	1	290	93	74	142	8e-07	51.2
TRINITY_DN230452_c0_g1_i1	TRINITY_DN230452_c0_g1_	XP_022238889.1 long-chain-fatty-acid--CoA ligase 3-like [Limulus polyphemus]	XP_022238889.1	50.64	156	74	3	467	3	140	293	2e-43	157
TRINITY_DN230402_c0_g1_i1	TRINITY_DN230402_c0_g1_	PRD19008.1 prpC [Nephila clavipes]	PRD19008.1	99.31	144	1	0	459	890	1	144	9e-83	264
TRINITY_DN230420_c0_g1_i1	TRINITY_DN230420_c0_g1_	JAJ20054.1 NADH dehydrogenase [ubiquinone] flavoprotein 1, mitochondrial [Daphnia_magna]	JAJ20054.1	82.09	67	12	0	101	301	110	176	1e-32	120
TRINITY_DN230472_c0_g1_i1	TRINITY_DN230472_c0_g1_	XP_023231370.1 chromatin target of PRMT1 protein-like [Centruroides sculpturatus]	XP_023231370.1	71.88	32	9	0	197	292	235	266	3e-07	53.9
TRINITY_DN230474_c0_g1_i1	TRINITY_DN230474_c0_g1_	XP_022826221.1 organic cation/carnitine transporter 7-like [Spodoptera litura]	XP_022826221.1	96.3	27	1	0	240	320	17	43	4e-07	54.7
TRINITY_DN230401_c0_g1_i1	TRINITY_DN230401_c0_g1_	KZS01303.1 Uncharacterized protein APZ42_002083 [Daphnia magna]	KZS01303.1	37.76	143	68	7	71	487	3	128	6e-14	76.6
TRINITY_DN230480_c0_g1_i1	TRINITY_DN230480_c0_g1_	XP_018028483.1 PREDICTED: polyprenol monophosphomannose synthase-like [Hyalella azteca]	XP_018028483.1	62.32	69	26	0	1	207	64	132	8e-25	100
TRINITY_DN230417_c0_g1_i1	TRINITY_DN230417_c0_g1_	PRD30416.1 trpB2 [Nephila clavipes]	PRD30416.1	70.09	107	32	0	78	398	6	112	2e-38	145
TRINITY_DN230492_c0_g1_i1	TRINITY_DN230492_c0_g1_	WP_050100100.1 MULTISPECIES: cation-transporting P-type ATPase [Yersinia]	WP_050100100.1	58.56	111	46	0	97	429	525	635	2e-35	138
TRINITY_DN230486_c0_g1_i1	TRINITY_DN230486_c0_g1_	XP_022827689.1 uncharacterized protein LOC111357297 [Spodoptera litura]	XP_022827689.1	96.84	285	9	0	871	17	158	442	0	547
TRINITY_DN230463_c0_g1_i1	TRINITY_DN230463_c0_g1_	XP_022835091.1 uncharacterized protein LOC111362623 [Spodoptera litura]	XP_022835091.1	85.96	235	25	1	1089	409	333	567	8e-102	338
TRINITY_DN230490_c0_g1_i1	TRINITY_DN230490_c0_g1_	PRD26016.1 ynfL [Nephila clavipes]	PRD26016.1	100	295	0	0	1200	316	54	348	0	525
TRINITY_DN230447_c0_g1_i1	TRINITY_DN230447_c0_g1_	XP_022210281.1 uncharacterized protein LOC111066140 [Drosophila obscura]	XP_022210281.1	48.51	134	61	3	453	839	1	131	1e-33	132
TRINITY_DN230433_c0_g1_i1	TRINITY_DN230433_c0_g1_	OXA56055.1 Nucleolar GTP-binding protein 1 [Folsomia candida]	OXA56055.1	60.26	234	88	2	6	692	397	630	4e-70	235
TRINITY_DN230403_c0_g1_i1	TRINITY_DN230403_c0_g1_	XP_018006299.1 PREDICTED: bifunctional uridylyltransferase/uridylyl-removing enzyme-like [Hyalella azteca]	XP_018006299.1	55.84	77	34	0	232	2	749	825	3e-14	75.1
TRINITY_DN230407_c0_g1_i1	TRINITY_DN230407_c0_g1_	JAN01173.1 40S ribosomal protein S6 [Daphnia magna]	JAN01173.1	99.38	160	1	0	1	480	47	206	2e-109	322
TRINITY_DN230456_c0_g1_i1	TRINITY_DN230456_c0_g1_	PRD39359.1 benK [Nephila clavipes]	PRD39359.1	54.1	122	56	0	371	6	613	734	5e-30	122
TRINITY_DN230479_c0_g1_i1	TRINITY_DN230479_c0_g1_	PRD40185.1 glcF [Nephila clavipes]	PRD40185.1	64.44	90	31	1	269	3	1	90	4e-29	119
TRINITY_DN223341_c0_g1_i1	TRINITY_DN223341_c0_g1_	XP_022814820.1 piwi-like protein Siwi isoform X2 [Spodoptera litura]	XP_022814820.1	86.67	30	4	0	91	2	107	136	4e-09	62
TRINITY_DN223324_c0_g1_i1	TRINITY_DN223324_c0_g1_	PRD34691.1 dnaX [Nephila clavipes]	PRD34691.1	98.9	91	1	0	311	39	308	398	5e-52	181
TRINITY_DN223359_c0_g1_i1	TRINITY_DN223359_c0_g1_	XP_013140257.1 PREDICTED: uncharacterized protein LOC106104649 [Papilio polytes]	XP_013140257.1	65.66	99	34	0	299	3	92	190	2e-38	140
TRINITY_DN223308_c0_g1_i1	TRINITY_DN223308_c0_g1_	XP_021196759.1 optineurin isoform X2 [Helicoverpa armigera]	XP_021196759.1	100	24	0	0	294	365	149	172	5e-06	52
TRINITY_DN223305_c0_g1_i1	TRINITY_DN223305_c0_g1_	XP_022819369.1 uncharacterized protein LOC111351582 isoform X4 [Spodoptera litura]	XP_022819369.1	99.13	115	1	0	3	347	766	880	5e-71	238
TRINITY_DN223334_c0_g1_i1	TRINITY_DN223334_c0_g1_	JAM99422.1 Inhibitor of nuclear factor kappa-B kinase subunit beta-like protein, partial [Daphnia magna]	JAM99422.1	41.54	65	37	1	17	211	57	120	2e-11	63.9
TRINITY_DN223325_c0_g1_i1	TRINITY_DN223325_c0_g1_	RXA95566.1 MFS transporter [Yersinia sp. 2105 StPb PI]	RXA95566.1	59.65	57	23	0	172	2	11	67	3e-11	65.9
TRINITY_DN223379_c0_g1_i1	TRINITY_DN223379_c0_g1_	PRD17601.1 ispE [Nephila clavipes]	PRD17601.1	74.16	89	23	0	2	268	16	104	3e-34	127
TRINITY_DN223335_c0_g1_i1	TRINITY_DN223335_c0_g1_	RVE42347.1 hypothetical protein evm_013021 [Chilo suppressalis]	RVE42347.1	60	45	16	1	114	248	439	481	2e-07	56.6
TRINITY_DN223386_c0_g1_i1	TRINITY_DN223386_c0_g1_	XP_021183559.1 uncharacterized protein LOC110371566 [Helicoverpa armigera]	XP_021183559.1	66	50	17	0	258	109	6	55	3e-18	87.4
TRINITY_DN207952_c0_g1_i1	TRINITY_DN207952_c0_g1_	JAA80330.1 Uncharacterized protein, partial [Pararge aegeria]	JAA80330.1	79.82	114	19	2	51	383	129	241	3e-43	151
TRINITY_DN207942_c0_g1_i1	TRINITY_DN207942_c0_g1_	WP_050099805.1 MULTISPECIES: bifunctional 2',3'-cyclic-nucleotide 2'-phosphodiesterase/3'-nucleotidase [Yersinia]	WP_050099805.1	46.84	79	42	0	237	1	160	238	2e-17	84
TRINITY_DN207916_c0_g1_i1	TRINITY_DN207916_c0_g1_	PRD37515.1 trpE [Nephila clavipes]	PRD37515.1	65.91	44	15	0	3	134	275	318	6e-12	67.4
TRINITY_DN207948_c0_g1_i1	TRINITY_DN207948_c0_g1_	JAJ65490.1 Tetraspanin-31 [Daphnia magna]	JAJ65490.1	67.86	56	18	0	25	192	21	76	3e-07	52.4
TRINITY_DN207973_c0_g1_i1	TRINITY_DN207973_c0_g1_	sp|Q2RFJ0.1|RSMG_MOOTA RecName: Full=Ribosomal RNA small subunit methyltransferase G; AltName: Full=16S rRNA 7-methylguanosine methyltransferase; Short=16S rRNA m7G methyltransferase	sp|Q2RFJ0.1|RSMG_MOOTA	41.33	75	44	0	225	1	85	159	3e-12	66.2
TRINITY_DN207965_c0_g1_i1	TRINITY_DN207965_c0_g1_	RXA96984.1 amino acid ABC transporter permease [Yersinia sp. 2105 StPb PI]	RXA96984.1	67.47	83	27	0	5	253	292	374	2e-30	118
TRINITY_DN207953_c0_g1_i1	TRINITY_DN207953_c0_g1_	XP_022824487.1 leucine-rich repeat protein 1 [Spodoptera litura]	XP_022824487.1	100	25	0	0	3	77	195	219	5e-07	54.3
TRINITY_DN207936_c0_g1_i1	TRINITY_DN207936_c0_g1_	XP_016945130.1 PREDICTED: zinc transporter 2 isoform X4 [Drosophila suzukii]	XP_016945130.1	40.26	77	46	0	235	5	146	222	2e-12	67.4
TRINITY_DN207928_c0_g1_i1	TRINITY_DN207928_c0_g1_	XP_015915817.1 cinnamoyl-CoA reductase 2 [Parasteatoda tepidariorum]	XP_015915817.1	44.23	156	81	3	491	27	7	157	1e-29	122
TRINITY_DN207914_c0_g1_i1	TRINITY_DN207914_c0_g1_	XP_015784027.1 telomerase Cajal body protein 1-like [Tetranychus urticae]	XP_015784027.1	47.5	80	42	0	1	240	116	195	2e-24	102
TRINITY_DN207934_c0_g1_i1	TRINITY_DN207934_c0_g1_	PRD29889.1 ATP-binding cassette sub-family F member 2 [Nephila clavipes]	PRD29889.1	78.3	106	23	0	504	187	108	213	5e-56	185
TRINITY_DN207995_c0_g1_i2	TRINITY_DN207995_c0_g1_	XP_017086233.1 PREDICTED: uncharacterized HTH-type transcriptional regulator YafC-like [Drosophila eugracilis]	XP_017086233.1	34.48	116	76	0	350	3	26	141	1e-20	92.8
TRINITY_DN207926_c0_g1_i1	TRINITY_DN207926_c0_g1_	XP_026745358.1 uncharacterized protein LOC113506727 [Trichoplusia ni]	XP_026745358.1	100	35	0	0	313	209	101	135	6e-16	80.5
TRINITY_DN207960_c0_g1_i1	TRINITY_DN207960_c0_g1_	XP_022828067.1 uncharacterized protein LOC111357555 [Spodoptera litura]	XP_022828067.1	86.21	29	4	0	621	535	113	141	1e-07	57.4
TRINITY_DN207963_c0_g1_i1	TRINITY_DN207963_c0_g1_	XP_026765380.1 protein kinase C-binding protein NELL2-like [Galleria mellonella]	XP_026765380.1	95.83	24	1	0	1	72	230	253	9e-06	51.2
TRINITY_DN207941_c0_g1_i1	TRINITY_DN207941_c0_g1_	XP_022829962.1 multidrug resistance-associated protein 4-like [Spodoptera litura]	XP_022829962.1	96.43	28	1	0	85	2	1278	1305	5e-09	62
TRINITY_DN243347_c0_g1_i1	TRINITY_DN243347_c0_g1_	XP_023306000.1 uncharacterized protein LOC111687759 [Lucilia cuprina]	XP_023306000.1	48.44	64	33	0	193	2	708	771	4e-11	65.9
TRINITY_DN243320_c0_g1_i1	TRINITY_DN243320_c0_g1_	PRD19556.1 ytbD [Nephila clavipes]	PRD19556.1	53.25	77	35	1	272	45	257	333	1e-15	78.2
TRINITY_DN243376_c0_g1_i1	TRINITY_DN243376_c0_g1_	KOB65341.1 Tetratricopeptide repeat protein 14 [Operophtera brumata]	KOB65341.1	100	25	0	0	75	1	67	91	5e-07	56.2
TRINITY_DN243339_c0_g1_i1	TRINITY_DN243339_c0_g1_	XP_022817017.1 CD109 antigen [Spodoptera litura]	XP_022817017.1	92.59	27	2	0	453	373	927	953	3e-07	57
TRINITY_DN243388_c0_g1_i1	TRINITY_DN243388_c0_g1_	RXA95594.1 oxidoreductase [Yersinia sp. 2105 StPb PI]	RXA95594.1	52.31	65	28	2	3	197	370	431	5e-12	67.8
TRINITY_DN243364_c0_g1_i1	TRINITY_DN243364_c0_g1_	RVE44937.1 hypothetical protein evm_010411 [Chilo suppressalis]	RVE44937.1	63.51	74	27	0	1	222	387	460	4e-24	103
TRINITY_DN243379_c0_g1_i1	TRINITY_DN243379_c0_g1_	PRD30852.1 exbD1 [Nephila clavipes]	PRD30852.1	69.86	73	20	1	28	246	61	131	9e-24	96.3
TRINITY_DN243322_c0_g1_i1	TRINITY_DN243322_c0_g1_	AKC34055.1 ABCC3 protein [Spodoptera litura]	AKC34055.1	96.3	27	1	0	82	2	1089	1115	3e-10	65.9
TRINITY_DN243312_c0_g1_i1	TRINITY_DN243312_c0_g1_	XP_022826453.1 echinoderm microtubule-associated protein-like 2 isoform X4 [Spodoptera litura]	XP_022826453.1	100	25	0	0	481	407	746	770	1e-07	57.8
TRINITY_DN243323_c0_g1_i1	TRINITY_DN243323_c0_g1_	JAP75489.1 putative serine protease [Ixodes ricinus]	JAP75489.1	58.21	67	28	0	308	508	123	189	3e-17	85.5
TRINITY_DN243337_c0_g1_i1	TRINITY_DN243337_c0_g1_	ODN01022.1 S-adenosylmethionine synthase [Orchesella cincta]	ODN01022.1	83.33	120	17	1	352	2	1	120	7e-64	209
TRINITY_DN243340_c0_g1_i1	TRINITY_DN243340_c0_g1_	XP_022833962.1 myb-like protein X [Spodoptera litura]	XP_022833962.1	92.16	51	2	1	153	1	8	56	1e-21	96.7
TRINITY_DN211540_c0_g1_i1	TRINITY_DN211540_c0_g1_	XP_022834442.1 ATP-binding cassette sub-family A member 1-like [Spodoptera litura]	XP_022834442.1	92.86	28	2	0	405	322	1646	1673	4e-07	55.8
TRINITY_DN211567_c0_g1_i1	TRINITY_DN211567_c0_g1_	sp|Q2RKZ6.1|PROA_MOOTA RecName: Full=Gamma-glutamyl phosphate reductase; Short=GPR; AltName: Full=Glutamate-5-semialdehyde dehydrogenase; AltName: Full=Glutamyl-gamma-semialdehyde dehydrogenase; Short=GSA dehydrogenase	sp|Q2RKZ6.1|PROA_MOOTA	50	130	65	0	2	391	10	139	1e-30	121
TRINITY_DN211544_c0_g1_i1	TRINITY_DN211544_c0_g1_	XP_022828397.1 uncharacterized protein LOC111357820 [Spodoptera litura]	XP_022828397.1	100	98	0	0	1	294	265	362	4e-61	201
TRINITY_DN211539_c0_g1_i1	TRINITY_DN211539_c0_g1_	XP_013772624.1 ubiquitin-conjugating enzyme E2 L3-like [Limulus polyphemus]	XP_013772624.1	93.55	31	2	0	662	754	38	68	8e-09	60.1
TRINITY_DN211519_c0_g1_i1	TRINITY_DN211519_c0_g1_	KPM08076.1 hypothetical protein QR98_0065900 [Sarcoptes scabiei]	KPM08076.1	69.35	62	19	0	75	260	1	62	3e-11	66.2
TRINITY_DN211551_c0_g1_i1	TRINITY_DN211551_c0_g1_	XP_022814453.1 putative fatty acyl-CoA reductase CG5065 [Spodoptera litura]	XP_022814453.1	100	72	0	0	277	62	409	480	3e-41	149
TRINITY_DN211536_c0_g1_i1	TRINITY_DN211536_c0_g1_	XP_022823549.1 calsequestrin-1-like [Spodoptera litura]	XP_022823549.1	88.24	51	6	0	247	95	147	197	1e-22	96.7
TRINITY_DN211529_c0_g1_i1	TRINITY_DN211529_c0_g1_	AKC42331.1 ABCB1 protein, partial [Spodoptera litura]	AKC42331.1	46.48	71	30	2	341	129	48	110	6e-07	54.7
TRINITY_DN211549_c0_g1_i1	TRINITY_DN211549_c0_g1_	XP_022816433.1 zonadhesin-like [Spodoptera litura]	XP_022816433.1	96.15	26	1	0	2	79	1586	1611	6e-06	53.1
TRINITY_DN211570_c0_g1_i1	TRINITY_DN211570_c0_g1_	PRD18958.1 transposase for insertion sequence IS408 [Nephila clavipes]	PRD18958.1	52.7	74	35	0	4	225	216	289	1e-17	84
TRINITY_DN211586_c0_g1_i1	TRINITY_DN211586_c0_g1_	XP_022838065.1 peptidyl-prolyl cis-trans isomerase G-like [Spodoptera litura]	XP_022838065.1	94.85	97	5	0	402	692	1	97	1e-55	202
TRINITY_DN211533_c0_g1_i1	TRINITY_DN211533_c0_g1_	RWA48290.1 hypothetical protein B0X04_11205 [Yersinia pestis]	RWA48290.1	61.73	81	31	0	3	245	257	337	2e-23	99.4
TRINITY_DN237196_c0_g1_i1	TRINITY_DN237196_c0_g1_	XP_022834850.1 mitochondrial dicarboxylate carrier-like [Spodoptera litura]	XP_022834850.1	96.43	28	1	0	394	477	148	175	7e-09	60.5
TRINITY_DN237177_c0_g1_i1	TRINITY_DN237177_c0_g1_	RWA48763.1 23S rRNA (adenine(2030)-N(6))-methyltransferase RlmJ [Yersinia pestis]	RWA48763.1	46.15	143	69	3	59	478	1	138	7e-31	121
TRINITY_DN237128_c0_g1_i1	TRINITY_DN237128_c0_g1_	XP_018023399.1 PREDICTED: cyclic pyranopterin monophosphate synthase-like [Hyalella azteca]	XP_018023399.1	60.51	157	55	2	483	13	29	178	2e-56	184
TRINITY_DN237136_c0_g1_i1	TRINITY_DN237136_c0_g1_	XP_026724873.1 long-chain-fatty-acid--CoA ligase 5 isoform X2 [Trichoplusia ni]	XP_026724873.1	92.86	28	2	0	84	1	479	506	2e-08	60.1
TRINITY_DN237159_c0_g1_i1	TRINITY_DN237159_c0_g1_	XP_022829445.1 MFS-type transporter SLC18B1-like isoform X2 [Spodoptera litura]	XP_022829445.1	96.15	26	1	0	396	319	373	398	5e-06	52.4
TRINITY_DN237109_c0_g1_i1	TRINITY_DN237109_c0_g1_	JAV72736.1 hypothetical protein, partial [Photinus pyralis]	JAV72736.1	51.22	82	37	1	1	237	113	194	1e-16	81.6
TRINITY_DN237114_c0_g1_i1	TRINITY_DN237114_c0_g1_	JAM99982.1 40S ribosomal protein S4 [Daphnia magna]	JAM99982.1	100	132	0	0	402	7	132	263	5e-89	269
TRINITY_DN237162_c0_g1_i1	TRINITY_DN237162_c0_g1_	XP_018028400.1 PREDICTED: UDP-glucose:undecaprenyl-phosphate glucose-1-phosphate transferase-like [Hyalella azteca]	XP_018028400.1	53.24	216	100	1	675	28	248	462	1e-65	219
TRINITY_DN237157_c0_g1_i1	TRINITY_DN237157_c0_g1_	XP_022818606.1 uncharacterized protein LOC111351071 [Spodoptera litura]	XP_022818606.1	92.59	27	2	0	3	83	477	503	5e-08	57.8
TRINITY_DN237118_c0_g1_i1	TRINITY_DN237118_c0_g1_	XP_022833654.1 uncharacterized protein LOC111361495 [Spodoptera litura]	XP_022833654.1	61.45	83	30	2	5	250	655	736	9e-15	76.6
TRINITY_DN237155_c0_g1_i1	TRINITY_DN237155_c0_g1_	XP_022830778.1 eukaryotic translation initiation factor 3 subunit B [Spodoptera litura]	XP_022830778.1	100	27	0	0	81	1	555	581	4e-08	58.5
TRINITY_DN212041_c0_g1_i1	TRINITY_DN212041_c0_g1_	XP_022832481.1 longitudinals lacking protein, isoforms H/M/V-like isoform X7 [Spodoptera litura]	XP_022832481.1	100	28	0	0	85	2	235	262	4e-10	63.9
TRINITY_DN212036_c0_g1_i1	TRINITY_DN212036_c0_g1_	RWA48135.1 sugar ABC transporter permease [Yersinia pestis]	RWA48135.1	41.27	63	37	0	2	190	233	295	2e-11	65.5
TRINITY_DN212100_c0_g1_i1	TRINITY_DN212100_c0_g1_	PRD26549.1 rfbB [Nephila clavipes]	PRD26549.1	59.84	127	49	1	485	111	330	456	4e-47	168
TRINITY_DN212067_c0_g1_i1	TRINITY_DN212067_c0_g1_	RVE41778.1 hypothetical protein evm_013577 [Chilo suppressalis]	RVE41778.1	73.33	30	8	0	377	288	100	129	4e-06	49.7
TRINITY_DN212087_c0_g1_i1	TRINITY_DN212087_c0_g1_	XP_022816232.1 uncharacterized protein LOC111349363 [Spodoptera litura]	XP_022816232.1	99.23	130	1	0	2	391	644	773	1e-74	246
TRINITY_DN212092_c0_g1_i1	TRINITY_DN212092_c0_g1_	KZS01176.1 Ornithine carbamoyltransferase, mitochondrial-like protein, partial [Daphnia magna]	KZS01176.1	84.44	90	14	0	273	4	49	138	3e-49	162
TRINITY_DN212013_c0_g1_i1	TRINITY_DN212013_c0_g1_	XP_018011793.1 PREDICTED: aminopeptidase N-like [Hyalella azteca]	XP_018011793.1	62.11	95	36	0	286	2	658	752	2e-30	122
TRINITY_DN212075_c0_g1_i1	TRINITY_DN212075_c0_g1_	XP_022817061.1 uncharacterized protein LOC111349933 isoform X4 [Spodoptera litura]	XP_022817061.1	97.84	139	3	0	3	419	1935	2073	7e-88	290
TRINITY_DN241380_c0_g1_i1	TRINITY_DN241380_c0_g1_	RXA93809.1 DNA packaging protein [Yersinia sp. 2105 StPb PI]	RXA93809.1	78.48	79	17	0	250	14	57	135	3e-38	134
TRINITY_DN241329_c0_g1_i1	TRINITY_DN241329_c0_g1_	KPJ08843.1 hypothetical protein RR48_07903 [Papilio machaon]	KPJ08843.1	78.08	73	16	0	5	223	35	107	2e-34	132
TRINITY_DN241340_c0_g1_i1	TRINITY_DN241340_c0_g1_	RWS26244.1 hypothetical protein B4U80_05233 [Leptotrombidium deliense]	RWS26244.1	68.03	122	39	0	367	2	7	128	9e-39	138
TRINITY_DN241307_c0_g1_i1	TRINITY_DN241307_c0_g1_	XP_013194152.1 PREDICTED: probable cytochrome P450 4ac1 [Amyelois transitella]	XP_013194152.1	48.39	62	25	1	537	373	44	105	1e-06	52
TRINITY_DN241388_c0_g1_i1	TRINITY_DN241388_c0_g1_	XP_022817500.1 intron-binding protein aquarius-like [Spodoptera litura]	XP_022817500.1	95.83	24	1	0	1	72	287	310	6e-06	50.4
TRINITY_DN241306_c0_g1_i1	TRINITY_DN241306_c0_g1_	KFB51845.1 AGAP013315-PB-like protein [Anopheles sinensis]	KFB51845.1	79.55	44	9	0	3	134	402	445	3e-12	72.4
TRINITY_DN223950_c0_g1_i1	TRINITY_DN223950_c0_g1_	XP_022828097.1 circadian clock-controlled protein-like [Spodoptera litura]	XP_022828097.1	82.76	29	5	0	88	2	191	219	1e-06	52.8
TRINITY_DN223919_c0_g1_i1	TRINITY_DN223919_c0_g1_	XP_022830901.1 protein artichoke-like [Spodoptera litura]	XP_022830901.1	85.71	28	4	0	86	3	96	123	3e-07	55.5
TRINITY_DN223982_c0_g1_i1	TRINITY_DN223982_c0_g1_	XP_022827407.1 aminopeptidase N-like [Spodoptera litura]	XP_022827407.1	91.3	23	2	0	428	360	569	591	4e-06	53.1
TRINITY_DN223907_c0_g1_i1	TRINITY_DN223907_c0_g1_	XP_013146009.1 PREDICTED: protein phosphatase Slingshot [Papilio polytes]	XP_013146009.1	100	28	0	0	2	85	299	326	2e-10	63.5
TRINITY_DN223997_c0_g1_i1	TRINITY_DN223997_c0_g1_	sp|Q2RKX8.1|LEPA_MOOTA RecName: Full=Elongation factor 4; Short=EF-4; AltName: Full=Ribosomal back-translocase LepA	sp|Q2RKX8.1|LEPA_MOOTA	44.44	81	45	0	3	245	205	285	6e-10	62.4
TRINITY_DN223962_c0_g1_i1	TRINITY_DN223962_c0_g1_	PCG79010.1 hypothetical protein B5V51_2331 [Heliothis virescens]	PCG79010.1	96.43	28	1	0	1	84	359	386	1e-08	60.8
TRINITY_DN223984_c0_g1_i1	TRINITY_DN223984_c0_g1_	KOB69360.1 Electron transfer flavoprotein-ubiquinone oxidoreductase [Operophtera brumata]	KOB69360.1	64.29	126	45	0	378	1	118	243	7e-52	179
TRINITY_DN210763_c0_g1_i1	TRINITY_DN210763_c0_g1_	JAA79819.1 vacuolar protein sorting-associated protein (vps13), partial [Pararge aegeria]	JAA79819.1	100	26	0	0	3	80	42	67	1e-08	55.8
TRINITY_DN210775_c0_g1_i1	TRINITY_DN210775_c0_g1_	XP_021182400.1 calcium release-activated calcium channel protein 1-like isoform X4 [Helicoverpa armigera]	XP_021182400.1	92.86	28	2	0	470	553	28	55	1e-08	59.7
TRINITY_DN210780_c0_g1_i1	TRINITY_DN210780_c0_g1_	RVE41871.1 hypothetical protein evm_013479 [Chilo suppressalis]	RVE41871.1	100	28	0	0	2	85	81	108	9e-11	63.9
TRINITY_DN210742_c0_g1_i1	TRINITY_DN210742_c0_g1_	PCG69322.1 hypothetical protein B5V51_4224, partial [Heliothis virescens]	PCG69322.1	100	27	0	0	83	3	67	93	9e-11	67.4
TRINITY_DN210736_c0_g1_i1	TRINITY_DN210736_c0_g1_	XP_022834838.1 uncharacterized protein LOC111362396 [Spodoptera litura]	XP_022834838.1	96.43	56	2	0	248	81	59	114	3e-29	109
TRINITY_DN210784_c0_g1_i1	TRINITY_DN210784_c0_g1_	XP_022827170.1 probable cytochrome P450 301a1, mitochondrial isoform X2 [Spodoptera litura]	XP_022827170.1	95.2	125	6	0	462	88	1	125	1e-73	241
TRINITY_DN210723_c0_g1_i1	TRINITY_DN210723_c0_g1_	XP_026755242.1 DNA damage-binding protein 1-like, partial [Galleria mellonella]	XP_026755242.1	100	28	0	0	1	84	167	194	3e-09	60.8
TRINITY_DN210773_c0_g1_i1	TRINITY_DN210773_c0_g1_	XP_017067678.1 PREDICTED: type II secretion system protein D-like [Drosophila eugracilis]	XP_017067678.1	38.55	83	51	0	447	199	645	727	1e-12	73.2
TRINITY_DN210735_c0_g1_i1	TRINITY_DN210735_c0_g1_	KOB71318.1 Vacuolar protein sorting-associated protein 13C [Operophtera brumata]	KOB71318.1	35.22	159	92	3	477	1	40	187	6e-20	94.4
TRINITY_DN225996_c0_g1_i1	TRINITY_DN225996_c0_g1_	XP_022817987.1 uncharacterized protein LOC111350590, partial [Spodoptera litura]	XP_022817987.1	100	22	0	0	6	71	739	760	4e-06	52.4
TRINITY_DN225965_c0_g1_i1	TRINITY_DN225965_c0_g1_	XP_022830509.1 protein shuttle craft [Spodoptera litura]	XP_022830509.1	88.46	26	3	0	250	327	1033	1058	2e-06	53.5
TRINITY_DN225964_c0_g1_i1	TRINITY_DN225964_c0_g1_	XP_022828075.1 uncharacterized protein LOC111357565 isoform X1 [Spodoptera litura]	XP_022828075.1	93.1	29	2	0	189	275	1	29	6e-12	63.2
TRINITY_DN225979_c0_g1_i1	TRINITY_DN225979_c0_g1_	XP_026744535.1 uncharacterized protein LOC113505878 [Trichoplusia ni]	XP_026744535.1	78.57	28	6	0	194	111	525	552	6e-13	53.5
TRINITY_DN225954_c0_g1_i1	TRINITY_DN225954_c0_g1_	XP_026739279.1 uncharacterized protein LOC113502097 [Trichoplusia ni]	XP_026739279.1	50.55	91	44	1	270	1	358	448	3e-18	85.9
TRINITY_DN225991_c0_g1_i1	TRINITY_DN225991_c0_g1_	PZC76700.1 hypothetical protein B5X24_HaOG204331 [Helicoverpa armigera]	PZC76700.1	60.47	86	32	1	253	2	340	425	7e-29	115
TRINITY_DN225944_c0_g1_i1	TRINITY_DN225944_c0_g1_	JAS16941.1 hypothetical protein g.3067, partial [Clastoptera arizonana]	JAS16941.1	48.53	68	33	1	205	2	71	136	3e-14	71.6
TRINITY_DN234377_c0_g1_i1	TRINITY_DN234377_c0_g1_	RUT66337.1 host specificity protein [Morganella morganii]	RUT66337.1	51.69	118	55	1	2	349	274	391	5e-35	136
TRINITY_DN234390_c0_g1_i1	TRINITY_DN234390_c0_g1_	XP_022820970.1 pseudouridine-metabolizing bifunctional protein C1861.05 [Spodoptera litura]	XP_022820970.1	96.15	26	1	0	2	79	376	401	4e-07	56.2
TRINITY_DN234331_c0_g1_i1	TRINITY_DN234331_c0_g1_	XP_022814746.1 uncharacterized protein LOC111348385 [Spodoptera litura]	XP_022814746.1	92.91	127	9	0	383	3	238	364	2e-60	207
TRINITY_DN234358_c0_g1_i1	TRINITY_DN234358_c0_g1_	XP_003742725.1 PREDICTED: beta-1,4-N-acetylgalactosaminyltransferase bre-4-like [Galendromus occidentalis]	XP_003742725.1	47.17	159	80	2	560	84	227	381	1e-43	158
TRINITY_DN234308_c0_g1_i1	TRINITY_DN234308_c0_g1_	PZC83421.1 hypothetical protein B5X24_HaOG207804 [Helicoverpa armigera]	PZC83421.1	54.37	160	59	2	602	126	412	558	1e-42	159
TRINITY_DN234354_c0_g1_i1	TRINITY_DN234354_c0_g1_	XP_022817780.1 uncharacterized protein LOC111350426 [Spodoptera litura]	XP_022817780.1	92.31	52	3	1	98	253	84	134	3e-31	97.8
TRINITY_DN234365_c0_g1_i1	TRINITY_DN234365_c0_g1_	sp|Q2LT98.1|OTC_SYNAS RecName: Full=Ornithine carbamoyltransferase; Short=OTCase	sp|Q2LT98.1|OTC_SYNAS	73.91	69	18	0	227	21	39	107	3e-29	114
TRINITY_DN234369_c0_g1_i1	TRINITY_DN234369_c0_g1_	XP_022835618.1 uncharacterized protein LOC111363061 [Spodoptera litura]	XP_022835618.1	40.74	81	43	3	3	245	239	314	5e-10	61.6
TRINITY_DN234330_c0_g1_i1	TRINITY_DN234330_c0_g1_	PRD30093.1 hpaG [Nephila clavipes]	PRD30093.1	59.46	74	28	2	136	354	1	73	7e-18	84
TRINITY_DN234324_c0_g1_i1	TRINITY_DN234324_c0_g1_	PCG72152.1 hypothetical protein B5V51_1102 [Heliothis virescens]	PCG72152.1	58.7	46	14	1	73	195	167	212	7e-09	44.7
TRINITY_DN234332_c0_g1_i1	TRINITY_DN234332_c0_g1_	XP_021192375.1 kinesin-like protein unc-104 [Helicoverpa armigera]	XP_021192375.1	100	23	0	0	69	1	1566	1588	6e-06	51.6
TRINITY_DN234379_c0_g1_i1	TRINITY_DN234379_c0_g1_	XP_022833917.1 mediator of RNA polymerase II transcription subunit 15-like [Spodoptera litura]	XP_022833917.1	71.52	467	100	4	2519	1185	48	503	3e-166	502
TRINITY_DN234326_c0_g1_i1	TRINITY_DN234326_c0_g1_	XP_022210288.1 uncharacterized protein LOC111066146 [Drosophila obscura]	XP_022210288.1	66	100	34	0	300	1	1	100	4e-39	143
TRINITY_DN234378_c0_g1_i1	TRINITY_DN234378_c0_g1_	PRD26336.1 thcF [Nephila clavipes]	PRD26336.1	65.43	81	28	0	245	3	305	385	3e-30	118
TRINITY_DN234366_c0_g1_i1	TRINITY_DN234366_c0_g1_	PRD20169.1 czcA, partial [Nephila clavipes]	PRD20169.1	59.76	82	33	0	248	3	369	450	2e-18	87.8
TRINITY_DN234346_c0_g1_i1	TRINITY_DN234346_c0_g1_	PZC85234.1 hypothetical protein B5X24_HaOG202419 [Helicoverpa armigera]	PZC85234.1	96.53	144	5	0	196	627	1	144	8e-46	159
TRINITY_DN234333_c0_g1_i1	TRINITY_DN234333_c0_g1_	XP_015782629.1 protein SCO1 homolog, mitochondrial [Tetranychus urticae]	XP_015782629.1	50	36	18	0	109	2	81	116	1e-07	54.3
TRINITY_DN208326_c0_g1_i1	TRINITY_DN208326_c0_g1_	ODM97337.1 hypothetical protein Ocin01_09347 [Orchesella cincta]	ODM97337.1	60	55	22	0	209	45	159	213	6e-13	68.2
TRINITY_DN208353_c0_g1_i1	TRINITY_DN208353_c0_g1_	KPI95535.1 Zinc finger protein 235 [Papilio xuthus]	KPI95535.1	96.43	28	1	0	2	85	238	265	2e-09	61.6
TRINITY_DN208371_c0_g1_i1	TRINITY_DN208371_c0_g1_	XP_012542920.1 PREDICTED: chaperone protein ClpB3, mitochondrial-like, partial [Monomorium pharaonis]	XP_012542920.1	96.8	125	4	0	375	1	291	415	1e-61	209
TRINITY_DN208359_c0_g1_i1	TRINITY_DN208359_c0_g1_	XP_022819767.1 CAD protein isoform X2 [Spodoptera litura]	XP_022819767.1	100	23	0	0	1	69	2761	2783	2e-06	53.9
TRINITY_DN208309_c0_g1_i1	TRINITY_DN208309_c0_g1_	XP_026742116.1 TPPP family protein CG45057-like [Trichoplusia ni]	XP_026742116.1	55	60	27	0	184	5	60	119	1e-13	71.2
TRINITY_DN208383_c0_g1_i1	TRINITY_DN208383_c0_g1_	ADU87588.1 arginine kinase, partial [Propagurus obtusifrons]	ADU87588.1	89.36	141	15	0	425	3	21	161	6e-91	273
TRINITY_DN208344_c0_g1_i1	TRINITY_DN208344_c0_g1_	XP_022817747.1 uncharacterized protein LOC111350408 [Spodoptera litura]	XP_022817747.1	79.41	34	7	0	465	364	32	65	4e-07	56.2
TRINITY_DN208389_c0_g1_i1	TRINITY_DN208389_c0_g1_	ADK94033.1 vitellogenin receptor (mitochondrion) [Spodoptera litura]	ADK94033.1	87.1	62	8	0	187	2	1196	1257	1e-28	118
TRINITY_DN208376_c0_g1_i1	TRINITY_DN208376_c0_g1_	PZC86310.1 hypothetical protein B5X24_HaOG211471 [Helicoverpa armigera]	PZC86310.1	44.62	130	71	1	32	421	327	455	5e-24	105
TRINITY_DN208340_c0_g1_i1	TRINITY_DN208340_c0_g1_	JAM99930.1 Embryonic polyadenylate-binding protein [Daphnia magna]	JAM99930.1	94.02	117	7	0	3	353	363	479	1e-57	196
TRINITY_DN208349_c0_g1_i1	TRINITY_DN208349_c0_g1_	ODM94351.1 Lactase-phlorizin hydrolase [Orchesella cincta]	ODM94351.1	71.25	80	23	0	1	240	416	495	4e-35	134
TRINITY_DN208313_c0_g1_i1	TRINITY_DN208313_c0_g1_	XP_021181280.1 phosphatase and actin regulator 3-like [Helicoverpa armigera]	XP_021181280.1	83.87	31	5	0	724	632	38	68	2e-08	60.1
TRINITY_DN208348_c0_g1_i1	TRINITY_DN208348_c0_g1_	XP_023299428.1 uncharacterized protein LOC111681769 [Lucilia cuprina]	XP_023299428.1	48.98	49	24	1	261	115	176	223	2e-06	52.4
TRINITY_DN208337_c0_g1_i1	TRINITY_DN208337_c0_g1_	XP_024216595.1 protein FAM13A, partial [Halyomorpha halys]	XP_024216595.1	51.06	47	23	0	3	143	557	603	1e-05	49.7
TRINITY_DN208360_c0_g1_i1	TRINITY_DN208360_c0_g1_	XP_022816297.1 peroxidase-like [Spodoptera litura]	XP_022816297.1	52.27	44	21	0	2	133	251	294	9e-06	51.6
TRINITY_DN208358_c0_g1_i1	TRINITY_DN208358_c0_g1_	XP_022821043.1 transformation/transcription domain-associated protein isoform X8 [Spodoptera litura]	XP_022821043.1	96.43	28	1	0	272	355	1799	1826	5e-08	58.5
TRINITY_DN208331_c0_g1_i1	TRINITY_DN208331_c0_g1_	XP_017464197.1 PREDICTED: L-fucose mutarotase-like [Rhagoletis zephyria]	XP_017464197.1	40.54	74	35	3	209	3	17	86	2e-07	52
TRINITY_DN232367_c0_g1_i1	TRINITY_DN232367_c0_g1_	XP_023227702.1 putative nucleotidyltransferase FAM46C [Centruroides sculpturatus]	XP_023227702.1	70.52	173	49	2	3	521	96	266	5e-77	246
TRINITY_DN232339_c0_g1_i1	TRINITY_DN232339_c0_g1_	XP_018006597.1 PREDICTED: uncharacterized protein LOC108664509 [Hyalella azteca]	XP_018006597.1	49.18	122	62	0	1	366	480	601	2e-30	127
TRINITY_DN232349_c0_g1_i1	TRINITY_DN232349_c0_g1_	XP_026746042.1 sodium/potassium-transporting ATPase subunit alpha-B-like [Trichoplusia ni]	XP_026746042.1	92.19	64	5	0	264	73	153	216	1e-33	128
TRINITY_DN232389_c0_g1_i1	TRINITY_DN232389_c0_g1_	XP_022824363.1 phosphatidylinositol 3-kinase catalytic subunit type 3 [Spodoptera litura]	XP_022824363.1	100	25	0	0	1	75	612	636	8e-10	62.8
TRINITY_DN232310_c0_g1_i1	TRINITY_DN232310_c0_g1_	JAB61695.1 Myosin light polypeptide 6, partial [Anoplophora glabripennis]	JAB61695.1	99.29	141	1	0	423	1	3	143	2e-98	290
TRINITY_DN232364_c0_g1_i1	TRINITY_DN232364_c0_g1_	WP_050098189.1 MULTISPECIES: glyoxylate/hydroxypyruvate reductase GhrA [Yersinia]	WP_050098189.1	47.22	72	32	1	6	203	47	118	8e-12	66.6
TRINITY_DN232332_c0_g1_i1	TRINITY_DN232332_c0_g1_	AUU00557.1 3-deoxy-7-phosphoheptulonate synthase [Morganella morganii]	AUU00557.1	71.29	202	58	0	608	3	1	202	3e-91	300
TRINITY_DN232400_c0_g1_i1	TRINITY_DN232400_c0_g1_	WP_050101724.1 MULTISPECIES: zinc uptake transcriptional repressor Zur [Yersinia]	WP_050101724.1	44.21	95	52	1	497	213	58	151	7e-16	79
TRINITY_DN232391_c0_g1_i1	TRINITY_DN232391_c0_g1_	XP_022838025.1 prostaglandin reductase 1-like [Spodoptera litura]	XP_022838025.1	93.33	30	2	0	464	375	106	135	6e-09	60.8
TRINITY_DN232356_c0_g1_i1	TRINITY_DN232356_c0_g1_	XP_022814888.1 ATP-dependent RNA helicase A-like isoform X1 [Spodoptera litura]	XP_022814888.1	96.55	29	1	0	9	95	53	81	2e-09	59.7
TRINITY_DN232335_c0_g1_i1	TRINITY_DN232335_c0_g1_	RWA46816.1 pyruvate dehydrogenase (acetyl-transferring), homodimeric type [Yersinia pestis]	RWA46816.1	59.25	265	105	2	7	801	380	641	1e-103	330
TRINITY_DN232396_c0_g1_i1	TRINITY_DN232396_c0_g1_	OXA59609.1 hypothetical protein Fcan01_06057 [Folsomia candida]	OXA59609.1	82.65	98	16	1	77	367	1	98	2e-51	168
TRINITY_DN232320_c0_g1_i1	TRINITY_DN232320_c0_g1_	XP_012349836.1 PREDICTED: putative ATP-dependent helicase IRC3, partial [Apis florea]	XP_012349836.1	37.76	98	61	0	386	93	184	281	7e-12	68.6
TRINITY_DN232324_c0_g1_i1	TRINITY_DN232324_c0_g1_	XP_017129106.1 PREDICTED: UPF0118 membrane protein YrrI-like [Drosophila elegans]	XP_017129106.1	38.89	108	66	0	329	6	252	359	2e-12	70.1
TRINITY_DN232333_c0_g1_i1	TRINITY_DN232333_c0_g1_	XP_022836448.1 uncharacterized protein LOC111363817 [Spodoptera litura]	XP_022836448.1	96.61	118	4	0	2	355	286	403	3e-74	236
TRINITY_DN232319_c0_g1_i1	TRINITY_DN232319_c0_g1_	XP_026686701.1 uncharacterized protein LOC113471611, partial [Diaphorina citri]	XP_026686701.1	28.41	88	58	1	254	6	2233	2320	4e-06	52.8
TRINITY_DN232344_c0_g1_i1	TRINITY_DN232344_c0_g1_	XP_022835212.1 cuticle protein 16.5-like [Spodoptera litura]	XP_022835212.1	92.68	41	3	0	3	125	67	107	2e-16	80.9
TRINITY_DN232363_c0_g1_i1	TRINITY_DN232363_c0_g1_	JAT79298.1 ap 2 complex subunit mu like, partial [Ornithodoros brasiliensis]	JAT79298.1	90.7	129	12	0	1	387	5	133	1e-80	246
TRINITY_DN237903_c0_g1_i1	TRINITY_DN237903_c0_g1_	PRD33554.1 glnAv [Nephila clavipes]	PRD33554.1	70.21	94	28	0	283	2	8	101	2e-37	140
TRINITY_DN237968_c0_g1_i1	TRINITY_DN237968_c0_g1_	JAI27381.1 AP-2 complex subunit mu, partial [Bactrocera latifrons]	JAI27381.1	100	39	0	0	302	418	1	39	1e-17	82.4
TRINITY_DN237942_c0_g1_i1	TRINITY_DN237942_c0_g1_	sp|A1JQY4.1|KDPA_YERE8 RecName: Full=Potassium-transporting ATPase potassium-binding subunit; AltName: Full=ATP phosphohydrolase [potassium-transporting] A chain; AltName: Full=Potassium-binding and translocating subunit A; AltName: Full=Potassium-translocating ATPase A chain	sp|A1JQY4.1|KDPA_YERE8	53.42	146	68	0	440	3	90	235	2e-17	86.3
TRINITY_DN237932_c0_g1_i1	TRINITY_DN237932_c0_g1_	PRD35361.1 Amacr [Nephila clavipes]	PRD35361.1	84.85	33	5	0	101	3	1	33	3e-08	59.3
TRINITY_DN237979_c0_g1_i1	TRINITY_DN237979_c0_g1_	WP_050100622.1 MULTISPECIES: circularly permuted type 2 ATP-grasp protein [Yersinia]	WP_050100622.1	67.05	88	29	0	3	266	44	131	2e-33	127
TRINITY_DN237908_c0_g1_i1	TRINITY_DN237908_c0_g1_	PCG63308.1 hypothetical protein B5V51_12560, partial [Heliothis virescens]	PCG63308.1	96	25	1	0	736	662	76	100	2e-06	52.4
TRINITY_DN237953_c0_g1_i1	TRINITY_DN237953_c0_g1_	XP_022833390.1 uncharacterized protein LOC111361252 [Spodoptera litura]	XP_022833390.1	40	75	45	0	3	227	193	267	2e-15	75.9
TRINITY_DN237911_c0_g1_i1	TRINITY_DN237911_c0_g1_	JAN00088.1 putative Glucose-6-phosphate isomerase [Daphnia magna]	JAN00088.1	80.82	73	14	0	422	204	137	209	4e-35	130
TRINITY_DN237913_c0_g1_i1	TRINITY_DN237913_c0_g1_	JAV69697.1 hypothetical protein [Photinus pyralis]	JAV69697.1	49.44	89	45	0	319	53	1	89	6e-19	88.6
TRINITY_DN237936_c0_g1_i1	TRINITY_DN237936_c0_g1_	XP_023036057.1 prolyl 4-hydroxylase subunit alpha-2 isoform X1 [Drosophila willistoni]	XP_023036057.1	45.9	61	33	0	35	217	434	494	1e-07	55.1
TRINITY_DN237980_c0_g1_i1	TRINITY_DN237980_c0_g1_	XP_017094784.1 PREDICTED: conjugal transfer protein TraA-like [Drosophila bipectinata]	XP_017094784.1	39.05	105	60	1	317	15	114	218	9e-18	84.3
TRINITY_DN237933_c0_g1_i1	TRINITY_DN237933_c0_g1_	XP_022831042.1 androglobin-like [Spodoptera litura]	XP_022831042.1	98.15	54	1	0	245	84	580	633	6e-28	115
TRINITY_DN254172_c0_g1_i1	TRINITY_DN254172_c0_g1_	XP_026493773.1 cilia- and flagella-associated protein 161 isoform X2 [Vanessa tameamea]	XP_026493773.1	88.46	26	3	0	2	79	100	125	9e-09	56.6
TRINITY_DN254169_c0_g1_i1	TRINITY_DN254169_c0_g1_	XP_022823193.1 uncharacterized protein LOC111354134, partial [Spodoptera litura]	XP_022823193.1	92.59	27	2	0	315	395	180	206	4e-06	51.2
TRINITY_DN254123_c0_g1_i1	TRINITY_DN254123_c0_g1_	RVE46395.1 hypothetical protein evm_008929 [Chilo suppressalis]	RVE46395.1	75	36	9	0	112	5	212	247	2e-10	63.2
TRINITY_DN254138_c0_g1_i1	TRINITY_DN254138_c0_g1_	XP_022829359.1 uncharacterized protein LOC111358449 isoform X2 [Spodoptera litura]	XP_022829359.1	100	26	0	0	2	79	72	97	3e-09	59.3
TRINITY_DN254108_c0_g1_i1	TRINITY_DN254108_c0_g1_	XP_022830765.1 uncharacterized protein LOC111359436 [Spodoptera litura]	XP_022830765.1	78.79	33	7	0	3	101	31	63	3e-06	52.8
TRINITY_DN254102_c0_g1_i1	TRINITY_DN254102_c0_g1_	PZC86011.1 hypothetical protein B5X24_HaOG214376 [Helicoverpa armigera]	PZC86011.1	100	25	0	0	2	76	89	113	1e-06	51.6
TRINITY_DN254144_c0_g1_i1	TRINITY_DN254144_c0_g1_	XP_026760814.1 proteasome activator complex subunit 4B-like [Galleria mellonella]	XP_026760814.1	68.42	38	12	0	287	400	1799	1836	1e-08	60.8
TRINITY_DN254112_c0_g1_i1	TRINITY_DN254112_c0_g1_	XP_022823193.1 uncharacterized protein LOC111354134, partial [Spodoptera litura]	XP_022823193.1	93.18	44	3	0	264	395	158	201	2e-18	85.5
TRINITY_DN254193_c0_g1_i1	TRINITY_DN254193_c0_g1_	XP_017033069.1 PREDICTED: elongation factor P--(R)-beta-lysine ligase-like [Drosophila kikkawai]	XP_017033069.1	56	75	31	1	1	219	264	338	1e-18	84.7
TRINITY_DN254166_c0_g1_i1	TRINITY_DN254166_c0_g1_	XP_021195682.1 uncharacterized protein LOC110380119 [Helicoverpa armigera]	XP_021195682.1	71.1	173	49	1	517	2	882	1054	9e-79	261
TRINITY_DN248267_c0_g1_i1	TRINITY_DN248267_c0_g1_	XP_022831985.1 glucose dehydrogenase [FAD, quinone]-like [Spodoptera litura]	XP_022831985.1	98.04	102	2	0	2	307	723	824	9e-49	174
TRINITY_DN248265_c0_g1_i1	TRINITY_DN248265_c0_g1_	JAT94698.1 putative chaperone activity of bc1 complex-like mitochondrial-like protein, partial [Amblyomma aureolatum]	JAT94698.1	64.38	73	26	0	223	5	217	289	8e-25	102
TRINITY_DN248264_c0_g1_i1	TRINITY_DN248264_c0_g1_	XP_022826096.1 saccharopine dehydrogenase-like oxidoreductase isoform X1 [Spodoptera litura]	XP_022826096.1	92.59	27	2	0	463	543	231	257	2e-08	60.5
TRINITY_DN248250_c0_g1_i1	TRINITY_DN248250_c0_g1_	XP_008482667.1 dimethylaniline monooxygenase [N-oxide-forming] 5-like [Diaphorina citri]	XP_008482667.1	40.74	108	53	2	329	21	216	317	1e-13	73.6
TRINITY_DN248255_c0_g1_i1	TRINITY_DN248255_c0_g1_	AEC04309.1 p53 [Spodoptera frugiperda]	AEC04309.1	100	24	0	0	72	1	100	123	2e-09	61.2
TRINITY_DN248278_c0_g1_i1	TRINITY_DN248278_c0_g1_	XP_022817120.1 uncharacterized protein LOC111349980 isoform X1 [Spodoptera litura]	XP_022817120.1	92.62	149	11	0	448	2	45	193	3e-92	284
TRINITY_DN248258_c0_g1_i1	TRINITY_DN248258_c0_g1_	JAV95937.1 hypothetical protein, partial [Photinus pyralis]	JAV95937.1	45.28	106	57	1	317	3	298	403	7e-21	95.1
TRINITY_DN248219_c0_g1_i1	TRINITY_DN248219_c0_g1_	XP_022830966.1 uncharacterized protein LOC111359604 [Spodoptera litura]	XP_022830966.1	96.43	28	1	0	356	439	68	95	2e-07	57
TRINITY_DN248254_c0_g1_i1	TRINITY_DN248254_c0_g1_	JAM99438.1 Ig heavy chain V-III region KOL, partial [Daphnia magna]	JAM99438.1	48.75	80	41	0	243	4	27	106	9e-20	85.9
TRINITY_DN248239_c0_g1_i1	TRINITY_DN248239_c0_g1_	XP_008197132.1 PREDICTED: nucleoside diphosphate-linked moiety X motif 6 isoform X2 [Tribolium castaneum]	XP_008197132.1	47.37	38	20	0	1	114	176	213	6e-06	49.7
TRINITY_DN248299_c0_g1_i1	TRINITY_DN248299_c0_g1_	XP_022834800.1 sodium/potassium-transporting ATPase subunit alpha-like, partial [Spodoptera litura]	XP_022834800.1	83.1	71	12	0	32	244	1	71	3e-31	126
TRINITY_DN255003_c0_g1_i1	TRINITY_DN255003_c0_g1_	XP_022828306.1 circadian clock-controlled protein-like [Spodoptera litura]	XP_022828306.1	82.86	35	6	0	106	2	98	132	9e-11	65.5
TRINITY_DN255006_c0_g1_i1	TRINITY_DN255006_c0_g1_	ADO33056.1 protein transport protein sec13, partial [Biston betularia]	ADO33056.1	85.71	28	4	0	237	320	163	190	1e-09	60.1
TRINITY_DN255087_c0_g1_i1	TRINITY_DN255087_c0_g1_	XP_022820428.1 inter-alpha-trypsin inhibitor heavy chain H4-like isoform X4 [Spodoptera litura]	XP_022820428.1	92.86	28	2	0	354	437	755	782	8e-08	58.5
TRINITY_DN255010_c0_g1_i1	TRINITY_DN255010_c0_g1_	XP_017047982.1 PREDICTED: sec-independent protein translocase protein TatC-like [Drosophila ficusphila]	XP_017047982.1	57.14	77	33	0	2	232	110	186	1e-17	81.6
TRINITY_DN255069_c0_g1_i1	TRINITY_DN255069_c0_g1_	XP_022824005.1 uncharacterized protein LOC111354700 [Spodoptera litura]	XP_022824005.1	100	30	0	0	231	142	1050	1079	1e-11	69.7
TRINITY_DN255049_c0_g1_i1	TRINITY_DN255049_c0_g1_	XP_026729065.1 uncharacterized protein LOC113494796 [Trichoplusia ni]	XP_026729065.1	96.15	26	1	0	2	79	2037	2062	6e-09	60.8
TRINITY_DN255079_c0_g1_i1	TRINITY_DN255079_c0_g1_	PRD39506.1 fadH [Nephila clavipes]	PRD39506.1	61.54	52	20	0	215	60	596	647	6e-10	62
TRINITY_DN255063_c0_g1_i1	TRINITY_DN255063_c0_g1_	XP_022820599.1 apoptotic chromatin condensation inducer in the nucleus-like [Spodoptera litura]	XP_022820599.1	100	27	0	0	2	82	1040	1066	5e-09	61.6
TRINITY_DN214180_c0_g1_i1	TRINITY_DN214180_c0_g1_	AXY04236.1 allatotropin splicing variant A [Spodoptera exigua]	AXY04236.1	96.55	29	1	0	2	88	72	100	4e-10	61.6
TRINITY_DN214114_c0_g1_i1	TRINITY_DN214114_c0_g1_	PRD21148.1 Fumarylacetoacetase [Nephila clavipes]	PRD21148.1	54.55	55	25	0	87	251	424	478	3e-10	63.5
TRINITY_DN214198_c0_g1_i1	TRINITY_DN214198_c0_g1_	XP_022820868.1 sodium/potassium-transporting ATPase subunit beta-2-like [Spodoptera litura]	XP_022820868.1	100	22	0	0	305	370	169	190	4e-06	51.6
TRINITY_DN214172_c0_g1_i1	TRINITY_DN214172_c0_g1_	XP_022206045.1 uncharacterized protein LOC111062660 [Nilaparvata lugens]	XP_022206045.1	49.12	57	29	0	64	234	125	181	3e-07	54.3
TRINITY_DN214158_c0_g1_i1	TRINITY_DN214158_c0_g1_	XP_022814961.1 syntaxin-like isoform X2 [Spodoptera litura]	XP_022814961.1	100	25	0	0	409	335	178	202	6e-06	51.2
TRINITY_DN214165_c0_g1_i1	TRINITY_DN214165_c0_g1_	PRD39318.1 pgk [Nephila clavipes]	PRD39318.1	74.63	67	17	0	7	207	326	392	5e-23	99.8
TRINITY_DN214111_c0_g1_i1	TRINITY_DN214111_c0_g1_	BAM19257.1 WD-repeat protein [Papilio polytes]	BAM19257.1	64.86	37	13	0	113	3	33	69	4e-07	52.4
TRINITY_DN214103_c0_g1_i1	TRINITY_DN214103_c0_g1_	XP_022826073.1 WD repeat-containing protein 36 [Spodoptera litura]	XP_022826073.1	96.43	28	1	0	256	339	658	685	9e-09	60.5
TRINITY_DN214139_c0_g1_i1	TRINITY_DN214139_c0_g1_	XP_013793220.1 small conductance calcium-activated potassium channel protein-like, partial [Limulus polyphemus]	XP_013793220.1	77.89	95	19	1	286	2	63	155	3e-45	153
TRINITY_DN214130_c0_g1_i1	TRINITY_DN214130_c0_g1_	PRD20633.1 fumC2 [Nephila clavipes]	PRD20633.1	69.44	108	33	0	324	1	294	401	6e-40	147
TRINITY_DN214195_c0_g1_i1	TRINITY_DN214195_c0_g1_	PRD19190.1 czcD [Nephila clavipes]	PRD19190.1	66	100	34	0	1	300	102	201	2e-30	118
TRINITY_DN214102_c0_g1_i1	TRINITY_DN214102_c0_g1_	XP_001986269.1 GH20618 [Drosophila grimshawi]	XP_001986269.1	87.5	32	4	0	359	264	50	81	1e-09	58.9
TRINITY_DN214199_c0_g1_i1	TRINITY_DN214199_c0_g1_	PZC71483.1 hypothetical protein B5X24_HaOG213346 [Helicoverpa armigera]	PZC71483.1	88	100	12	0	111	410	154	253	6e-56	187
TRINITY_DN214156_c0_g1_i1	TRINITY_DN214156_c0_g1_	PZC76890.1 hypothetical protein B5X24_HaOG204029 [Helicoverpa armigera]	PZC76890.1	55.56	45	19	1	963	1094	6	50	9e-06	52
TRINITY_DN214169_c0_g1_i1	TRINITY_DN214169_c0_g1_	ABF21123.1 transferrin [Spodoptera litura]	ABF21123.1	100	28	0	0	4	87	508	535	2e-09	63.5
TRINITY_DN214157_c0_g1_i1	TRINITY_DN214157_c0_g1_	XP_018397948.1 PREDICTED: tubulin alpha-1 chain-like isoform X2 [Cyphomyrmex costatus]	XP_018397948.1	68	75	24	0	2	226	27	101	2e-19	87.4
TRINITY_DN214146_c0_g1_i1	TRINITY_DN214146_c0_g1_	AGM32622.1 glycosyl hydrolase family 3, partial [Coptotermes formosanus]	AGM32622.1	39.33	89	48	2	5	253	125	213	2e-10	62.8
TRINITY_DN214184_c0_g1_i1	TRINITY_DN214184_c0_g1_	XP_023218587.1 26S proteasome non-ATPase regulatory subunit 9-like [Centruroides sculpturatus]	XP_023218587.1	46.77	124	62	1	3	374	80	199	3e-29	114
TRINITY_DN203242_c0_g1_i1	TRINITY_DN203242_c0_g1_	XP_012521745.1 PREDICTED: uncharacterized protein LOC105828091 [Monomorium pharaonis]	XP_012521745.1	67.72	158	51	0	474	1	240	397	2e-68	228
TRINITY_DN203267_c0_g1_i1	TRINITY_DN203267_c0_g1_	PCG79989.1 hypothetical protein B5V51_12581 [Heliothis virescens]	PCG79989.1	87.5	32	4	0	97	2	451	482	5e-06	55.8
TRINITY_DN203214_c0_g1_i1	TRINITY_DN203214_c0_g1_	OWR42930.1 fructose 1,6-bisphosphate aldolase [Danaus plexippus plexippus]	OWR42930.1	67.5	40	13	0	122	3	407	446	5e-06	52.4
TRINITY_DN203272_c0_g1_i1	TRINITY_DN203272_c0_g1_	XP_003747720.2 PREDICTED: LOW QUALITY PROTEIN: uncharacterized protein LOC100905740 [Galendromus occidentalis]	XP_003747720.2	48.15	135	56	2	11	373	1511	1645	1e-33	133
TRINITY_DN203300_c0_g1_i1	TRINITY_DN203300_c0_g1_	XP_012521752.1 PREDICTED: bifunctional aspartokinase/homoserine dehydrogenase 2, chloroplastic-like [Monomorium pharaonis]	XP_012521752.1	100	271	0	0	1	813	85	355	4e-164	471
TRINITY_DN203275_c0_g1_i1	TRINITY_DN203275_c0_g1_	XP_018006176.1 PREDICTED: transcription termination/antitermination protein NusA-like [Hyalella azteca]	XP_018006176.1	54.76	84	38	0	1	252	268	351	1e-18	85.9
TRINITY_DN203213_c0_g1_i1	TRINITY_DN203213_c0_g1_	RVE46275.1 hypothetical protein evm_009099 [Chilo suppressalis]	RVE46275.1	33.7	365	236	3	33	1112	44	407	2e-42	167
TRINITY_DN203282_c0_g1_i1	TRINITY_DN203282_c0_g1_	JAM99323.1 Peptidyl-prolyl cis-trans isomerase A 4A/B/C [Daphnia magna]	JAM99323.1	91.4	93	8	0	471	193	72	164	4e-55	181
TRINITY_DN203241_c0_g1_i1	TRINITY_DN203241_c0_g1_	XP_022825349.1 probable E3 ubiquitin-protein ligase HERC4 isoform X3 [Spodoptera litura]	XP_022825349.1	100	26	0	0	80	3	430	455	9e-10	64.3
TRINITY_DN203245_c0_g1_i1	TRINITY_DN203245_c0_g1_	XP_022819683.1 WD repeat-containing protein 78-like [Spodoptera litura]	XP_022819683.1	100	97	0	0	291	1	545	641	2e-64	216
TRINITY_DN203203_c0_g1_i1	TRINITY_DN203203_c0_g1_	AUU00698.1 TPM domain-containing protein [Morganella morganii]	AUU00698.1	51.61	62	29	1	234	49	115	175	2e-13	71.2
TRINITY_DN203265_c0_g1_i1	TRINITY_DN203265_c0_g1_	JAA71110.1 Putative cop9 signalosome subunit csn4 [Ixodes ricinus]	JAA71110.1	99.12	113	1	0	1	339	150	262	2e-73	233
TRINITY_DN203271_c0_g1_i1	TRINITY_DN203271_c0_g1_	KYM84500.1 Bestrophin-4 [Atta colombica]	KYM84500.1	96.43	28	1	0	321	238	314	341	6e-11	66.6
TRINITY_DN203249_c0_g1_i1	TRINITY_DN203249_c0_g1_	OWR48826.1 putative piggyBac transposase Uribo1 [Danaus plexippus plexippus]	OWR48826.1	71.6	81	23	0	148	390	158	238	6e-35	133
TRINITY_DN203244_c0_g1_i1	TRINITY_DN203244_c0_g1_	XP_022822299.1 tubulin beta chain-like [Spodoptera litura]	XP_022822299.1	100	74	0	0	1	222	362	435	3e-44	156
TRINITY_DN203212_c0_g1_i1	TRINITY_DN203212_c0_g1_	PRD20492.1 yfjM [Nephila clavipes]	PRD20492.1	38.19	144	79	5	600	178	491	627	3e-15	81.6
TRINITY_DN203270_c0_g1_i1	TRINITY_DN203270_c0_g1_	XP_022835344.1 tether containing UBX domain for GLUT4 isoform X2 [Spodoptera litura]	XP_022835344.1	95.83	24	1	0	74	3	14	37	8e-07	53.9
TRINITY_DN203227_c0_g1_i2	TRINITY_DN203227_c0_g1_	XP_026728745.1 histone-lysine N-methyltransferase ASHR1 [Trichoplusia ni]	XP_026728745.1	88	25	3	0	77	3	69	93	7e-07	54.7
TRINITY_DN203224_c0_g1_i1	TRINITY_DN203224_c0_g1_	OXA62362.1 4-coumarate--CoA ligase 2 [Folsomia candida]	OXA62362.1	55.74	61	27	0	1	183	526	586	3e-16	80.5
TRINITY_DN203283_c0_g1_i1	TRINITY_DN203283_c0_g1_	XP_011567421.1 PREDICTED: threonine dehydratase biosynthetic, chloroplastic-like, partial [Plutella xylostella]	XP_011567421.1	76.79	168	39	0	504	1	28	195	6e-67	221
TRINITY_DN203252_c0_g1_i1	TRINITY_DN203252_c0_g1_	AUU01247.1 hypothetical protein MC49_014305 [Morganella morganii]	AUU01247.1	28.32	113	77	4	362	27	474	583	3e-06	53.1
TRINITY_DN203290_c0_g1_i1	TRINITY_DN203290_c0_g1_	RVE42931.1 hypothetical protein evm_012430 [Chilo suppressalis]	RVE42931.1	67.65	34	11	0	421	522	309	342	2e-06	54.7
TRINITY_DN203204_c0_g1_i1	TRINITY_DN203204_c0_g1_	XP_022816634.1 cuticle protein 19-like [Spodoptera litura]	XP_022816634.1	97.95	195	4	0	20	604	1	195	1e-126	366
TRINITY_DN251035_c0_g1_i1	TRINITY_DN251035_c0_g1_	PRD18325.1 fadA [Nephila clavipes]	PRD18325.1	91.14	79	7	0	2	238	151	229	1e-35	130
TRINITY_DN251057_c0_g1_i1	TRINITY_DN251057_c0_g1_	XP_018006168.1 PREDICTED: ATP-dependent Clp protease ATP-binding subunit ClpA-like [Hyalella azteca]	XP_018006168.1	76.62	77	18	0	2	232	380	456	5e-15	77
TRINITY_DN251011_c0_g1_i1	TRINITY_DN251011_c0_g1_	XP_022827957.1 transferrin [Spodoptera litura]	XP_022827957.1	100	22	0	0	3	68	354	375	2e-06	52
TRINITY_DN251077_c0_g1_i1	TRINITY_DN251077_c0_g1_	XP_022832751.1 dynein heavy chain 5, axonemal [Spodoptera litura]	XP_022832751.1	100	128	0	0	386	3	657	784	3e-80	268
TRINITY_DN251081_c0_g1_i1	TRINITY_DN251081_c0_g1_	XP_023935730.1 uncharacterized protein LOC112044210 [Bicyclus anynana]	XP_023935730.1	54.84	62	27	1	2	184	596	657	7e-14	59.7
TRINITY_DN251088_c0_g1_i1	TRINITY_DN251088_c0_g1_	PRD22508.1 yjgR [Nephila clavipes]	PRD22508.1	61.18	85	33	0	255	1	95	179	5e-18	85.5
TRINITY_DN251039_c0_g1_i1	TRINITY_DN251039_c0_g1_	XP_026740984.1 protein FAM91A1 [Trichoplusia ni]	XP_026740984.1	92.86	28	2	0	84	1	22	49	2e-08	59.3
TRINITY_DN251058_c0_g1_i1	TRINITY_DN251058_c0_g1_	JAS97122.1 hypothetical protein g.49659, partial [Homalodisca liturata]	JAS97122.1	100	27	0	0	564	644	108	134	1e-07	56.6
TRINITY_DN251072_c0_g1_i1	TRINITY_DN251072_c0_g1_	XP_022818644.1 uncharacterized protein LOC111351106 [Spodoptera litura]	XP_022818644.1	100	22	0	0	185	250	961	982	2e-06	52.8
TRINITY_DN209102_c0_g1_i1	TRINITY_DN209102_c0_g1_	XP_018013319.1 PREDICTED: ribonucleoside-diphosphate reductase subunit alpha-like [Hyalella azteca]	XP_018013319.1	66.67	99	33	0	297	1	83	181	1e-34	134
TRINITY_DN209176_c0_g1_i1	TRINITY_DN209176_c0_g1_	XP_022826747.1 fasciclin-2-like isoform X1 [Spodoptera litura]	XP_022826747.1	96.3	27	1	0	409	329	671	697	6e-07	55.5
TRINITY_DN209150_c0_g1_i1	TRINITY_DN209150_c0_g1_	XP_026737508.1 histone-lysine N-methyltransferase 2C-like [Trichoplusia ni]	XP_026737508.1	100	27	0	0	3	83	2161	2187	6e-08	58.5
TRINITY_DN209101_c0_g1_i1	TRINITY_DN209101_c0_g1_	XP_022816856.1 uncharacterized protein LOC111349837 [Spodoptera litura]	XP_022816856.1	98.78	82	1	0	2	247	6661	6742	1e-47	172
TRINITY_DN209193_c0_g1_i1	TRINITY_DN209193_c0_g1_	XP_012524391.1 PREDICTED: anthranilate phosphoribosyltransferase, chloroplastic-like, partial [Monomorium pharaonis]	XP_012524391.1	74.68	79	20	0	267	31	1	79	5e-32	122
TRINITY_DN209166_c0_g1_i1	TRINITY_DN209166_c0_g1_	XP_022836398.1 uncharacterized protein LOC111363775 [Spodoptera litura]	XP_022836398.1	53.33	75	32	2	225	10	217	291	2e-15	77.8
TRINITY_DN209114_c0_g1_i1	TRINITY_DN209114_c0_g1_	XP_022829833.1 disks large-associated protein 5 isoform X4 [Spodoptera litura]	XP_022829833.1	59.09	44	8	1	236	105	594	627	8e-08	56.6
TRINITY_DN209105_c0_g1_i1	TRINITY_DN209105_c0_g1_	XP_022837671.1 ELKS/Rab6-interacting/CAST family member 1-like [Spodoptera litura]	XP_022837671.1	100	23	0	0	69	1	216	238	5e-06	51.6
TRINITY_DN209159_c0_g1_i1	TRINITY_DN209159_c0_g1_	XP_011566715.1 PREDICTED: probable sulfate/thiosulfate import ATP-binding protein CysA [Plutella xylostella]	XP_011566715.1	52.83	159	75	0	2	478	40	198	3e-32	124
TRINITY_DN209112_c0_g1_i1	TRINITY_DN209112_c0_g1_	XP_018028258.1 PREDICTED: glycine-rich RNA-binding protein 2, mitochondrial-like [Hyalella azteca]	XP_018028258.1	48.61	72	37	0	221	6	98	169	9e-18	81.3
TRINITY_DN209149_c0_g1_i1	TRINITY_DN209149_c0_g1_	XP_022830743.1 regulatory-associated protein of mTOR-like [Spodoptera litura]	XP_022830743.1	93.1	29	2	0	311	397	94	122	9e-08	57.8
TRINITY_DN209146_c0_g1_i1	TRINITY_DN209146_c0_g1_	RWA49017.1 2-hydroxyhepta-2,4-diene-1,7-dioate isomerase [Yersinia pestis]	RWA49017.1	54.55	44	20	0	246	115	201	244	2e-09	59.3
TRINITY_DN209113_c0_g1_i1	TRINITY_DN209113_c0_g1_	JAP72771.1 putative hydroxymethylglutaryl-coa lyase, partial [Ixodes ricinus]	JAP72771.1	72.46	69	19	0	28	234	25	93	1e-25	103
TRINITY_DN209154_c0_g1_i1	TRINITY_DN209154_c0_g1_	RUT67232.1 dTDP-6-deoxy-3,4-keto-hexulose isomerase [Morganella morganii]	RUT67232.1	60.63	127	50	0	134	514	1	127	4e-53	177
TRINITY_DN209145_c0_g1_i1	TRINITY_DN209145_c0_g1_	XP_017069984.1 PREDICTED: single-stranded-DNA-specific exonuclease RecJ-like [Drosophila eugracilis]	XP_017069984.1	50.72	69	34	0	34	240	115	183	6e-13	68.6
TRINITY_DN209129_c0_g1_i1	TRINITY_DN209129_c0_g1_	OWR54399.1 hypothetical protein KGM_202252 [Danaus plexippus plexippus]	OWR54399.1	100	27	0	0	1	81	606	632	4e-08	58.2
TRINITY_DN209139_c0_g1_i1	TRINITY_DN209139_c0_g1_	XP_022818736.1 activin receptor type-1 isoform X2 [Spodoptera litura]	XP_022818736.1	95.83	24	1	0	293	222	455	478	2e-06	52.8
TRINITY_DN209156_c0_g1_i1	TRINITY_DN209156_c0_g1_	XP_023939922.1 protein lap4-like [Bicyclus anynana]	XP_023939922.1	66	50	13	3	3	146	68	115	2e-07	54.3
TRINITY_DN209137_c0_g1_i1	TRINITY_DN209137_c0_g1_	XP_022816596.1 inducible metalloproteinase inhibitor protein-like [Spodoptera litura]	XP_022816596.1	96.15	26	1	0	2	79	7	32	1e-06	52.8
TRINITY_DN209188_c0_g1_i1	TRINITY_DN209188_c0_g1_	XP_018022534.1 PREDICTED: glycerophosphodiester phosphodiesterase GDPD6-like [Hyalella azteca]	XP_018022534.1	68.75	32	10	0	98	3	34	65	5e-07	53.1
TRINITY_DN209199_c0_g1_i1	TRINITY_DN209199_c0_g1_	XP_018006309.1 PREDICTED: dihydrolipoyl dehydrogenase-like [Hyalella azteca]	XP_018006309.1	72.5	80	22	0	245	6	118	197	8e-28	114
TRINITY_DN207061_c0_g1_i1	TRINITY_DN207061_c0_g1_	PRD26213.1 lgrC, partial [Nephila clavipes]	PRD26213.1	29.09	110	73	2	20	349	1484	1588	8e-07	54.7
TRINITY_DN207056_c0_g1_i1	TRINITY_DN207056_c0_g1_	XP_021962702.1 dehydrogenase/reductase SDR family member 4-like [Folsomia candida]	XP_021962702.1	50	48	24	0	2	145	236	283	9e-07	52
TRINITY_DN207017_c0_g1_i1	TRINITY_DN207017_c0_g1_	PRD25432.1 czcA [Nephila clavipes]	PRD25432.1	57.14	77	32	1	235	8	579	655	2e-17	84.3
TRINITY_DN207070_c0_g1_i1	TRINITY_DN207070_c0_g1_	JAG51326.1 hypothetical protein, partial [Lygus hesperus]	JAG51326.1	91.67	48	4	0	146	3	1	48	2e-26	102
TRINITY_DN207010_c0_g1_i1	TRINITY_DN207010_c0_g1_	XP_018028330.1 PREDICTED: penicillin-binding protein 1C-like [Hyalella azteca]	XP_018028330.1	53.33	75	35	0	234	10	404	478	6e-19	88.6
TRINITY_DN207065_c0_g1_i1	TRINITY_DN207065_c0_g1_	KPJ20607.1 hypothetical protein RR46_00006 [Papilio xuthus]	KPJ20607.1	64.71	51	18	0	1	153	11	61	1e-15	77
TRINITY_DN207019_c0_g1_i1	TRINITY_DN207019_c0_g1_	PRD31264.1 rutR [Nephila clavipes]	PRD31264.1	99.14	116	1	0	349	2	113	228	4e-63	202
TRINITY_DN207095_c0_g1_i1	TRINITY_DN207095_c0_g1_	XP_022828771.1 uncharacterized protein LOC111358101 isoform X1 [Spodoptera litura]	XP_022828771.1	65.25	118	39	2	683	336	20	137	1e-12	75.5
TRINITY_DN207036_c0_g1_i1	TRINITY_DN207036_c0_g1_	RXA93969.1 EAL domain-containing protein [Yersinia sp. 2105 StPb PI]	RXA93969.1	58.65	104	41	1	314	3	330	431	1e-34	135
TRINITY_DN207029_c0_g1_i1	TRINITY_DN207029_c0_g1_	XP_017070796.1 PREDICTED: oligo-1,6-glucosidase-like, partial [Drosophila eugracilis]	XP_017070796.1	62.5	88	33	0	2	265	3	90	7e-30	116
TRINITY_DN207037_c0_g1_i1	TRINITY_DN207037_c0_g1_	XP_022829286.1 carboxypeptidase Q-like [Spodoptera litura]	XP_022829286.1	100	26	0	0	2	79	84	109	2e-06	55.5
TRINITY_DN207006_c0_g1_i1	TRINITY_DN207006_c0_g1_	XP_022833450.1 uncharacterized protein LOC111361304 [Spodoptera litura]	XP_022833450.1	76.67	30	7	0	46	135	103	132	1e-06	53.9
TRINITY_DN207007_c0_g1_i1	TRINITY_DN207007_c0_g1_	PZC80223.1 hypothetical protein B5X24_HaOG215029 [Helicoverpa armigera]	PZC80223.1	59.72	72	26	2	286	80	69	140	3e-16	79.7
TRINITY_DN207083_c0_g1_i1	TRINITY_DN207083_c0_g1_	WP_050100609.1 MULTISPECIES: magnesium-translocating P-type ATPase [Yersinia]	WP_050100609.1	52.98	168	62	2	506	3	66	216	5e-47	174
TRINITY_DN257715_c0_g1_i1	TRINITY_DN257715_c0_g1_	PRD34685.1 putA [Nephila clavipes]	PRD34685.1	57.14	112	45	2	332	3	1018	1128	2e-32	129
TRINITY_DN257727_c0_g1_i1	TRINITY_DN257727_c0_g1_	XP_022828930.1 venom dipeptidyl peptidase 4-like isoform X1 [Spodoptera litura]	XP_022828930.1	100	22	0	0	269	204	269	290	2e-06	52.8
TRINITY_DN257761_c0_g1_i1	TRINITY_DN257761_c0_g1_	PZC77070.1 hypothetical protein B5X24_HaOG200720 [Helicoverpa armigera]	PZC77070.1	44.44	72	40	0	3	218	106	177	1e-10	62
TRINITY_DN257737_c0_g1_i1	TRINITY_DN257737_c0_g1_	JAT20310.1 hypothetical protein g.10590 [Graphocephala atropunctata]	JAT20310.1	45.26	95	50	2	2	283	163	256	7e-18	83.6
TRINITY_DN257730_c0_g1_i1	TRINITY_DN257730_c0_g1_	XP_022823261.1 protein hairy-like [Spodoptera litura]	XP_022823261.1	100	26	0	0	246	323	1	26	2e-06	52.8
TRINITY_DN232464_c0_g1_i1	TRINITY_DN232464_c0_g1_	PRD20294.1 speE1 [Nephila clavipes]	PRD20294.1	48.35	91	47	0	1	273	205	295	4e-24	101
TRINITY_DN232401_c0_g1_i1	TRINITY_DN232401_c0_g1_	OXA59731.1 ATP synthase subunit b, mitochondrial [Folsomia candida]	OXA59731.1	48.05	154	55	3	452	6	1	134	2e-35	132
TRINITY_DN232409_c0_g1_i1	TRINITY_DN232409_c0_g1_	EFX89076.1 hypothetical protein DAPPUDRAFT_17917, partial [Daphnia pulex]	EFX89076.1	96.3	81	3	0	244	2	5	85	8e-40	136
TRINITY_DN232448_c0_g1_i1	TRINITY_DN232448_c0_g1_	XP_023331910.1 eukaryotic translation initiation factor 4E-like [Eurytemora affinis]	XP_023331910.1	73.08	78	21	0	39	272	40	117	3e-36	131
TRINITY_DN232434_c0_g1_i1	TRINITY_DN232434_c0_g1_	XP_022819234.1 uncharacterized protein LOC111351511 [Spodoptera litura]	XP_022819234.1	94.81	135	7	0	660	256	23	157	2e-81	251
TRINITY_DN232467_c0_g1_i1	TRINITY_DN232467_c0_g1_	XP_012521710.1 PREDICTED: uncharacterized protein LOC105828053 [Monomorium pharaonis]	XP_012521710.1	100	63	0	0	353	541	1	63	7e-35	129
TRINITY_DN232440_c0_g1_i1	TRINITY_DN232440_c0_g1_	XP_026469241.1 peroxidasin [Ctenocephalides felis]	XP_026469241.1	43.66	71	40	0	13	225	94	164	7e-09	59.7
TRINITY_DN232436_c0_g1_i1	TRINITY_DN232436_c0_g1_	XP_023221196.1 tyrosine-protein phosphatase non-receptor type 13-like isoform X1 [Centruroides sculpturatus]	XP_023221196.1	35.21	71	45	1	268	59	660	730	3e-07	55.5
TRINITY_DN232459_c0_g1_i1	TRINITY_DN232459_c0_g1_	PRD39355.1 benA [Nephila clavipes]	PRD39355.1	50	74	37	0	222	1	350	423	2e-18	87.4
TRINITY_DN232480_c0_g1_i1	TRINITY_DN232480_c0_g1_	XP_015916476.1 serine protease HTRA2, mitochondrial isoform X4 [Parasteatoda tepidariorum]	XP_015916476.1	42.19	64	37	0	8	199	202	265	5e-11	63.5
TRINITY_DN232442_c0_g1_i1	TRINITY_DN232442_c0_g1_	PRD23379.1 gsiA [Nephila clavipes]	PRD23379.1	56.15	130	57	0	31	420	440	569	9e-24	106
TRINITY_DN232444_c0_g1_i1	TRINITY_DN232444_c0_g1_	XP_022820627.1 LOW QUALITY PROTEIN: hydrocephalus-inducing protein-like [Spodoptera litura]	XP_022820627.1	100	64	0	0	160	351	830	893	1e-35	139
TRINITY_DN232454_c0_g1_i1	TRINITY_DN232454_c0_g1_	JAB82591.1 putative programmed cell death protein, partial [Ixodes ricinus]	JAB82591.1	59.85	137	55	0	3	413	109	245	2e-50	171
TRINITY_DN232481_c0_g1_i1	TRINITY_DN232481_c0_g1_	XP_021952996.1 uncharacterized protein LOC110849842 [Folsomia candida]	XP_021952996.1	42.67	75	27	2	521	324	99	166	8e-09	59.3
TRINITY_DN232405_c0_g1_i1	TRINITY_DN232405_c0_g1_	PRD17823.1 irlR [Nephila clavipes]	PRD17823.1	100	51	0	0	153	1	1	51	5e-25	105
TRINITY_DN232457_c0_g1_i1	TRINITY_DN232457_c0_g1_	KOB73209.1 Double-time [Operophtera brumata]	KOB73209.1	93.1	29	2	0	474	560	24	52	6e-08	58.5
TRINITY_DN232491_c0_g1_i1	TRINITY_DN232491_c0_g1_	JAN28810.1 Methionine adenosyltransferase 2 subunit beta [Daphnia magna]	JAN28810.1	63	100	37	0	2	301	63	162	1e-35	129
TRINITY_DN232413_c0_g1_i1	TRINITY_DN232413_c0_g1_	XP_022826240.1 uncharacterized protein LOC111356196 [Spodoptera litura]	XP_022826240.1	93.59	78	5	0	71	304	5	82	1e-43	151
TRINITY_DN232417_c0_g1_i1	TRINITY_DN232417_c0_g1_	PRD26007.1 oprM [Nephila clavipes]	PRD26007.1	64.09	337	121	0	3	1013	152	488	7e-130	392
TRINITY_DN232404_c0_g1_i1	TRINITY_DN232404_c0_g1_	XP_022824962.1 TLD domain-containing protein 2 isoform X14 [Spodoptera litura]	XP_022824962.1	100	28	0	0	84	1	68	95	2e-10	63.5
TRINITY_DN236432_c0_g1_i1	TRINITY_DN236432_c0_g1_	PZC82964.1 hypothetical protein B5X24_HaOG208831 [Helicoverpa armigera]	PZC82964.1	59.52	42	17	0	503	378	24	65	2e-07	55.1
TRINITY_DN236474_c0_g1_i1	TRINITY_DN236474_c0_g1_	KPI96159.1 Aryl hydrocarbon receptor nuclear translocator-like protein 2 [Papilio xuthus]	KPI96159.1	66.67	36	12	0	184	291	147	182	1e-06	50.8
TRINITY_DN236470_c0_g1_i1	TRINITY_DN236470_c0_g1_	XP_018028774.1 PREDICTED: 50S ribosomal protein L3 glutamine methyltransferase-like [Hyalella azteca]	XP_018028774.1	77.33	75	17	0	227	3	85	159	1e-31	120
TRINITY_DN236414_c0_g1_i1	TRINITY_DN236414_c0_g1_	XP_022835838.1 uncharacterized protein LOC111363259 [Spodoptera litura]	XP_022835838.1	43.84	73	41	0	2	220	240	312	3e-13	72.4
TRINITY_DN236429_c0_g1_i1	TRINITY_DN236429_c0_g1_	RWA47488.1 adenylosuccinate lyase [Yersinia pestis]	RWA47488.1	62.5	72	27	0	367	152	380	451	4e-23	100
TRINITY_DN236499_c0_g1_i1	TRINITY_DN236499_c0_g1_	ODM99360.1 AN1-type zinc finger protein 1 [Orchesella cincta]	ODM99360.1	46.24	93	47	1	271	2	89	181	3e-08	57.8
TRINITY_DN236468_c0_g1_i1	TRINITY_DN236468_c0_g1_	XP_026763641.1 lysine-specific demethylase 5C-like, partial [Galleria mellonella]	XP_026763641.1	96.15	26	1	0	3	80	72	97	8e-07	53.9
TRINITY_DN236428_c0_g1_i1	TRINITY_DN236428_c0_g1_	PZC77014.1 hypothetical protein B5X24_HaOG203884 [Helicoverpa armigera]	PZC77014.1	52.74	146	68	1	585	148	115	259	3e-43	155
TRINITY_DN236472_c0_g1_i1	TRINITY_DN236472_c0_g1_	JAA89466.1 Myosin 61F, partial [Pararge aegeria]	JAA89466.1	89.29	28	3	0	309	226	25	52	7e-09	56.2
TRINITY_DN236459_c0_g1_i1	TRINITY_DN236459_c0_g1_	XP_026730188.1 inositol-tetrakisphosphate 1-kinase-like [Trichoplusia ni]	XP_026730188.1	89.66	29	3	0	3	89	14	42	8e-09	60.1
TRINITY_DN236439_c0_g1_i1	TRINITY_DN236439_c0_g1_	XP_022837718.1 putative inorganic phosphate cotransporter isoform X2 [Spodoptera litura]	XP_022837718.1	96.67	30	1	0	90	1	353	382	1e-08	60.8
TRINITY_DN236451_c0_g1_i1	TRINITY_DN236451_c0_g1_	XP_022814663.1 retinoid-inducible serine carboxypeptidase-like [Spodoptera litura]	XP_022814663.1	63.83	47	17	0	482	342	359	405	7e-08	58.5
TRINITY_DN236497_c0_g1_i1	TRINITY_DN236497_c0_g1_	XP_017062528.1 PREDICTED: histone H2A, embryonic [Drosophila ficusphila]	XP_017062528.1	91.75	97	8	0	308	18	28	124	1e-56	181
TRINITY_DN236437_c0_g1_i1	TRINITY_DN236437_c0_g1_	XP_021185397.1 target of rapamycin complex subunit lst8 [Helicoverpa armigera]	XP_021185397.1	95.65	23	1	0	286	354	93	115	3e-06	52
TRINITY_DN228974_c1_g1_i1	TRINITY_DN228974_c1_g1_	XP_022824060.1 SID1 transmembrane family member 1-like [Spodoptera litura]	XP_022824060.1	98.48	790	11	1	3141	772	1	789	0	1452
TRINITY_DN228978_c0_g1_i1	TRINITY_DN228978_c0_g1_	XP_022822850.1 carboxypeptidase B-like [Spodoptera litura]	XP_022822850.1	100	27	0	0	3	83	329	355	4e-07	59.3
TRINITY_DN228984_c0_g1_i1	TRINITY_DN228984_c0_g1_	PRD38461.1 proC [Nephila clavipes]	PRD38461.1	49.24	264	133	1	119	910	7	269	3e-69	229
TRINITY_DN228942_c0_g1_i1	TRINITY_DN228942_c0_g1_	XP_017109728.1 PREDICTED: anthranilate synthase component 1-like [Drosophila bipectinata]	XP_017109728.1	33.33	324	182	10	891	4	58	375	9e-28	120
TRINITY_DN228947_c0_g1_i1	TRINITY_DN228947_c0_g1_	XP_018006326.1 PREDICTED: recBCD enzyme subunit RecD-like [Hyalella azteca]	XP_018006326.1	50.26	189	86	3	559	2	450	633	6e-44	162
TRINITY_DN228949_c0_g1_i1	TRINITY_DN228949_c0_g1_	XP_022825597.1 ATP-dependent DNA helicase DDX11 [Spodoptera litura]	XP_022825597.1	96.3	27	1	0	294	374	422	448	8e-08	57.8
TRINITY_DN228963_c0_g1_i1	TRINITY_DN228963_c0_g1_	EFX60330.1 hypothetical protein DAPPUDRAFT_278023, partial [Daphnia pulex]	EFX60330.1	35.77	123	77	2	400	35	6	127	7e-13	70.9
TRINITY_DN228988_c0_g1_i1	TRINITY_DN228988_c0_g1_	KMQ86736.1 conjugative transfer atpase [Lasius niger]	KMQ86736.1	52.58	97	46	0	64	354	54	150	2e-24	106
TRINITY_DN228926_c1_g1_i1	TRINITY_DN228926_c1_g1_	XP_022828101.1 histidine-rich glycoprotein-like [Spodoptera litura]	XP_022828101.1	100	29	0	0	110	196	1	29	6e-10	61.6
TRINITY_DN228951_c0_g1_i1	TRINITY_DN228951_c0_g1_	ANW86206.1 lebocin 1 [Spodoptera litura]	ANW86206.1	95.83	120	5	0	11	370	39	158	3e-45	161
TRINITY_DN228908_c0_g1_i1	TRINITY_DN228908_c0_g1_	JAM68126.1 Disulfide-isomerase A6, partial [Daphnia magna]	JAM68126.1	91.04	67	6	0	48	248	334	400	2e-33	127
TRINITY_DN228946_c0_g1_i1	TRINITY_DN228946_c0_g1_	XP_022819795.1 APOPT family protein CG14806, mitochondrial [Spodoptera litura]	XP_022819795.1	100	163	0	0	243	731	1	163	8e-114	335
TRINITY_DN228970_c0_g1_i1	TRINITY_DN228970_c0_g1_	PRD39520.1 gdh [Nephila clavipes]	PRD39520.1	69.73	185	56	0	583	29	885	1069	6e-87	289
TRINITY_DN228971_c0_g1_i1	TRINITY_DN228971_c0_g1_	PRD19457.1 luxQ [Nephila clavipes]	PRD19457.1	47.83	69	36	0	64	270	633	701	1e-13	75.1
TRINITY_DN228992_c0_g1_i1	TRINITY_DN228992_c0_g1_	XP_022833176.1 uncharacterized protein LOC111361076 [Spodoptera litura]	XP_022833176.1	100	122	0	0	767	1132	1	122	1e-79	252
TRINITY_DN228994_c0_g1_i1	TRINITY_DN228994_c0_g1_	KFM56735.1 heat shock protein, partial [Stegodyphus mimosarum]	KFM56735.1	40.61	330	170	4	1293	337	462	776	1e-57	211
TRINITY_DN228960_c0_g1_i1	TRINITY_DN228960_c0_g1_	XP_013111424.1 PREDICTED: 39S ribosomal protein L44, mitochondrial [Stomoxys calcitrans]	XP_013111424.1	43.9	82	28	2	80	289	35	110	1e-09	61.2
TRINITY_DN228965_c0_g1_i1	TRINITY_DN228965_c0_g1_	XP_018028662.1 PREDICTED: UPF0065 protein in clcB-clcD intergenic region-like [Hyalella azteca]	XP_018028662.1	40.2	102	61	0	1	306	177	278	1e-16	80.5
TRINITY_DN228939_c0_g1_i1	TRINITY_DN228939_c0_g1_	XP_022835594.1 LOW QUALITY PROTEIN: membrane alanyl aminopeptidase-like [Spodoptera litura]	XP_022835594.1	89.66	29	3	0	481	395	856	884	7e-07	55.8
TRINITY_DN228917_c0_g1_i1	TRINITY_DN228917_c0_g1_	XP_003738664.1 PREDICTED: uncharacterized protein LOC100899630 [Galendromus occidentalis]	XP_003738664.1	44.54	119	60	2	471	809	123	241	6e-17	85.5
TRINITY_DN228919_c0_g1_i1	TRINITY_DN228919_c0_g1_	OTF77376.1 40S ribosomal protein S15a-like protein, partial [Euroglyphus maynei]	OTF77376.1	100	30	0	0	775	864	56	85	3e-10	63.5
TRINITY_DN240760_c0_g1_i1	TRINITY_DN240760_c0_g1_	PRD34107.1 ftsK [Nephila clavipes]	PRD34107.1	70.59	85	25	0	255	1	434	518	2e-34	130
TRINITY_DN240780_c0_g1_i1	TRINITY_DN240780_c0_g1_	RUT64497.1 DEAD/DEAH box helicase (plasmid) [Morganella morganii]	RUT64497.1	33.33	339	155	8	1	882	515	827	2e-41	162
TRINITY_DN240732_c0_g1_i1	TRINITY_DN240732_c0_g1_	XP_017020758.1 PREDICTED: aspartyl/glutamyl-tRNA(Asn/Gln) amidotransferase subunit C-like [Drosophila kikkawai]	XP_017020758.1	35.48	93	60	0	151	429	3	95	6e-10	60.5
TRINITY_DN240755_c0_g1_i1	TRINITY_DN240755_c0_g1_	PRD36418.1 uvrB [Nephila clavipes]	PRD36418.1	76.81	69	16	0	2	208	439	507	6e-18	85.1
TRINITY_DN240796_c0_g1_i1	TRINITY_DN240796_c0_g1_	XP_011568710.1 PREDICTED: DE-cadherin-like [Plutella xylostella]	XP_011568710.1	96.15	26	1	0	3	80	1379	1404	1e-07	60.5
TRINITY_DN240737_c0_g1_i1	TRINITY_DN240737_c0_g1_	XP_018028326.1 PREDICTED: type II secretion system protein F-like [Hyalella azteca]	XP_018028326.1	43.7	373	203	3	412	1512	1	372	3e-71	242
TRINITY_DN240757_c0_g1_i1	TRINITY_DN240757_c0_g1_	XP_008471628.1 28S ribosomal protein S10, mitochondrial [Diaphorina citri]	XP_008471628.1	60	70	28	0	2	211	100	169	1e-21	91.3
TRINITY_DN240788_c0_g1_i1	TRINITY_DN240788_c0_g1_	XP_021201038.1 rab-like protein 3 [Helicoverpa armigera]	XP_021201038.1	100	27	0	0	1	81	172	198	5e-09	58.9
TRINITY_DN240713_c0_g1_i1	TRINITY_DN240713_c0_g1_	XP_023292343.1 glyoxylate/hydroxypyruvate reductase A HPR2-like [Lucilia cuprina]	XP_023292343.1	50	94	45	1	336	61	42	135	1e-09	60.1
TRINITY_DN240770_c0_g1_i1	TRINITY_DN240770_c0_g1_	RWA47906.1 SpoVR family protein [Yersinia pestis]	RWA47906.1	35.9	78	48	2	15	242	26	103	1e-08	58.5
TRINITY_DN240754_c0_g1_i1	TRINITY_DN240754_c0_g1_	ADI61812.1 endonuclease-reverse transcriptase [Bombyx mori]	ADI61812.1	44	100	43	4	2	289	834	924	3e-19	63.9
TRINITY_DN244053_c0_g1_i1	TRINITY_DN244053_c0_g1_	PRD33559.1 phoB [Nephila clavipes]	PRD33559.1	35.48	93	60	0	2	280	27	119	4e-15	75.5
TRINITY_DN244013_c0_g1_i1	TRINITY_DN244013_c0_g1_	PCG63897.1 hypothetical protein B5V51_11564 [Heliothis virescens]	PCG63897.1	68.89	90	28	0	278	9	16	105	8e-37	134
TRINITY_DN244022_c0_g1_i1	TRINITY_DN244022_c0_g1_	XP_022835433.1 uncharacterized protein LOC111362821 isoform X2 [Spodoptera litura]	XP_022835433.1	75.56	45	9	1	338	204	739	781	2e-09	62.8
TRINITY_DN244079_c0_g1_i1	TRINITY_DN244079_c0_g1_	PRD20598.1 epsE [Nephila clavipes]	PRD20598.1	68.25	63	19	1	2	187	614	676	7e-17	82.8
TRINITY_DN244059_c0_g1_i1	TRINITY_DN244059_c0_g1_	ANW86206.1 lebocin 1 [Spodoptera litura]	ANW86206.1	94.05	84	5	0	87	338	1	84	5e-29	111
TRINITY_DN244068_c0_g1_i1	TRINITY_DN244068_c0_g1_	XP_008189264.1 PREDICTED: outer membrane lipoprotein 3-like, partial [Acyrthosiphon pisum]	XP_008189264.1	68.42	38	12	0	421	308	175	212	2e-08	58.5
TRINITY_DN244039_c1_g1_i1	TRINITY_DN244039_c1_g1_	PZC76890.1 hypothetical protein B5X24_HaOG204029 [Helicoverpa armigera]	PZC76890.1	62.5	40	15	0	158	39	8	47	2e-06	48.9
TRINITY_DN244088_c0_g1_i1	TRINITY_DN244088_c0_g1_	XP_022829117.1 uncharacterized protein K02A2.6-like isoform X2 [Spodoptera litura]	XP_022829117.1	56.1	41	18	0	112	234	168	208	3e-08	52
TRINITY_DN244040_c0_g1_i1	TRINITY_DN244040_c0_g1_	XP_018006216.1 PREDICTED: gamma-glutamylputrescine synthetase PuuA-like [Hyalella azteca]	XP_018006216.1	53.92	217	97	1	2	652	242	455	1e-71	236
TRINITY_DN244018_c0_g1_i1	TRINITY_DN244018_c0_g1_	XP_022825892.1 angiotensin-converting enzyme-like isoform X2 [Spodoptera litura]	XP_022825892.1	100	28	0	0	1	84	286	313	1e-09	62.8
TRINITY_DN244099_c0_g1_i1	TRINITY_DN244099_c0_g1_	XP_018028355.1 PREDICTED: 3-methylmercaptopropionyl-CoA dehydrogenase-like [Hyalella azteca]	XP_018028355.1	56.32	87	38	0	263	3	202	288	5e-25	105
TRINITY_DN244020_c0_g1_i1	TRINITY_DN244020_c0_g1_	XP_015125481.1 PREDICTED: uncharacterized protein LOC107047243, partial [Diachasma alloeum]	XP_015125481.1	36.99	146	87	2	449	12	1	141	8e-23	102
TRINITY_DN236780_c0_g1_i1	TRINITY_DN236780_c0_g1_	WP_050098052.1 MULTISPECIES: curved DNA-binding protein [Yersinia]	WP_050098052.1	73.24	71	19	0	1	213	186	256	4e-19	85.9
TRINITY_DN236798_c0_g1_i1	TRINITY_DN236798_c0_g1_	OXU27170.1 hypothetical protein TSAR_005435, partial [Trichomalopsis sarcophagae]	OXU27170.1	53.23	62	28	1	45	227	470	531	4e-09	60.1
TRINITY_DN236703_c0_g1_i1	TRINITY_DN236703_c0_g1_	PRD22492.1 mdh [Nephila clavipes]	PRD22492.1	86.76	68	7	1	201	4	4	71	4e-31	119
TRINITY_DN236788_c0_g1_i1	TRINITY_DN236788_c0_g1_	XP_022818033.1 uncharacterized protein LOC111350630 [Spodoptera litura]	XP_022818033.1	96.43	28	1	0	2	85	520	547	4e-09	62.8
TRINITY_DN236759_c0_g1_i1	TRINITY_DN236759_c0_g1_	XP_023307172.1 uncharacterized protein LOC111688904 [Lucilia cuprina]	XP_023307172.1	47.5	120	51	2	200	541	3	116	1e-23	102
TRINITY_DN236776_c0_g1_i1	TRINITY_DN236776_c0_g1_	XP_026732585.1 tyrosine-protein kinase Src64B isoform X2 [Trichoplusia ni]	XP_026732585.1	93.1	29	0	1	81	1	60	88	2e-07	56.6
TRINITY_DN236763_c0_g1_i1	TRINITY_DN236763_c0_g1_	WP_050295419.1 MULTISPECIES: diguanylate cyclase [Yersinia]	WP_050295419.1	37.36	91	57	0	322	50	18	108	2e-12	69.7
TRINITY_DN236772_c0_g1_i1	TRINITY_DN236772_c0_g1_	XP_026753668.1 atlastin-like, partial [Galleria mellonella]	XP_026753668.1	90	30	3	0	1	90	54	83	2e-09	60.8
TRINITY_DN236796_c0_g1_i1	TRINITY_DN236796_c0_g1_	XP_017067705.1 PREDICTED: LOW QUALITY PROTEIN: catenin delta-2-like, partial [Drosophila eugracilis]	XP_017067705.1	55.88	68	30	0	209	6	137	204	7e-16	77
TRINITY_DN228459_c0_g1_i1	TRINITY_DN228459_c0_g1_	JAG75623.1 putative enoyl-CoA hydratase, mitochondrial [Fopius arisanus]	JAG75623.1	35.11	282	166	5	1553	735	21	294	2e-32	134
TRINITY_DN228500_c0_g1_i1	TRINITY_DN228500_c0_g1_	PRD39409.1 mmsA [Nephila clavipes]	PRD39409.1	64.46	287	102	0	872	12	511	797	2e-158	348
TRINITY_DN228415_c0_g1_i1	TRINITY_DN228415_c0_g1_	XP_013184703.1 PREDICTED: delta(3,5)-Delta(2,4)-dienoyl-CoA isomerase, mitochondrial [Amyelois transitella]	XP_013184703.1	32	100	66	1	295	588	42	141	7e-12	69.7
TRINITY_DN228432_c0_g1_i1	TRINITY_DN228432_c0_g1_	WP_050098775.1 MULTISPECIES: 3-mercaptopyruvate sulfurtransferase [Yersinia]	WP_050098775.1	44.78	67	34	1	10	201	19	85	5e-09	58.2
TRINITY_DN228464_c0_g1_i1	TRINITY_DN228464_c0_g1_	XP_022831029.1 uncharacterized protein LOC111359662 [Spodoptera litura]	XP_022831029.1	96.8	125	4	0	673	299	489	613	3e-79	259
TRINITY_DN228448_c0_g1_i1	TRINITY_DN228448_c0_g1_	XP_022816717.1 LOW QUALITY PROTEIN: larval cuticle protein 1-like [Spodoptera litura]	XP_022816717.1	88.89	27	3	0	249	329	72	98	7e-07	51.6
TRINITY_DN228483_c0_g1_i1	TRINITY_DN228483_c0_g1_	XP_023706711.1 AP-3 complex subunit mu-1 isoform X2 [Cryptotermes secundus]	XP_023706711.1	79.14	139	28	1	1	417	157	294	2e-78	247
TRINITY_DN228461_c0_g1_i1	TRINITY_DN228461_c0_g1_	PRD39408.1 thlA [Nephila clavipes]	PRD39408.1	62.55	267	100	0	802	2	83	349	8e-97	299
TRINITY_DN228472_c0_g1_i1	TRINITY_DN228472_c0_g1_	WP_050097846.1 MULTISPECIES: flagellar basal body protein FlaE [Yersinia]	WP_050097846.1	40.79	76	44	1	1	225	74	149	8e-06	50.1
TRINITY_DN228468_c0_g1_i1	TRINITY_DN228468_c0_g1_	XP_022835836.1 uncharacterized protein LOC111363255 [Spodoptera litura]	XP_022835836.1	90.32	31	3	0	95	3	294	324	9e-08	57
TRINITY_DN228474_c0_g1_i1	TRINITY_DN228474_c0_g1_	PRD18430.1 rhlE, partial [Nephila clavipes]	PRD18430.1	47.31	93	47	1	273	1	79	171	2e-23	98.6
TRINITY_DN228421_c0_g1_i1	TRINITY_DN228421_c0_g1_	JAN00981.1 Dolichyl-diphosphooligosaccharide--protein glycosyltransferase 48 kDa subunit, partial [Daphnia magna]	JAN00981.1	91.21	91	8	0	274	2	83	173	2e-52	178
TRINITY_DN228437_c0_g1_i1	TRINITY_DN228437_c0_g1_	BAI77995.1 putative glutathione S-transferase [Folsomia candida]	BAI77995.1	37.21	86	51	1	417	160	120	202	1e-09	61.2
TRINITY_DN228412_c0_g1_i1	TRINITY_DN228412_c0_g1_	XP_021184774.1 uncharacterized protein LOC110372414 [Helicoverpa armigera]	XP_021184774.1	34.84	155	85	4	620	177	149	294	2e-19	91.3
TRINITY_DN228422_c0_g1_i1	TRINITY_DN228422_c0_g1_	JAV81653.1 hypothetical protein, partial [Photinus pyralis]	JAV81653.1	62.34	231	87	0	694	2	147	377	4e-96	300
TRINITY_DN228481_c0_g1_i1	TRINITY_DN228481_c0_g1_	XP_011567431.1 PREDICTED: probable sulfate transport system permease protein cysT [Plutella xylostella]	XP_011567431.1	98.53	272	4	0	1191	376	1	272	7e-171	491
TRINITY_DN228456_c0_g1_i1	TRINITY_DN228456_c0_g1_	PRD38226.1 tapB [Nephila clavipes]	PRD38226.1	68.22	387	122	1	1282	122	181	566	0	564
TRINITY_DN228452_c0_g1_i1	TRINITY_DN228452_c0_g1_	XP_018006734.1 PREDICTED: protein LIKE COV 2-like [Hyalella azteca]	XP_018006734.1	34.07	135	73	3	618	992	57	185	9e-13	74.7
TRINITY_DN228436_c0_g1_i1	TRINITY_DN228436_c0_g1_	XP_022828413.1 uncharacterized protein LOC111357840 [Spodoptera litura]	XP_022828413.1	99.01	404	4	0	353	1564	732	1135	0	848
TRINITY_DN228417_c0_g1_i1	TRINITY_DN228417_c0_g1_	PCG69288.1 hypothetical protein B5V51_4274 [Heliothis virescens]	PCG69288.1	93.1	29	2	0	89	3	161	189	2e-08	58.9
TRINITY_DN228462_c0_g1_i1	TRINITY_DN228462_c0_g1_	JAS79793.1 hypothetical protein g.40161, partial [Homalodisca liturata]	JAS79793.1	62.96	54	20	0	298	137	24	77	2e-17	80.5
TRINITY_DN252199_c0_g1_i1	TRINITY_DN252199_c0_g1_	XP_022829146.1 tumor necrosis factor receptor superfamily member wengen [Spodoptera litura]	XP_022829146.1	96.3	27	1	0	575	655	159	185	3e-06	53.9
TRINITY_DN252121_c0_g1_i1	TRINITY_DN252121_c0_g1_	WP_002232025.1 ribonuclease R [Yersinia pseudotuberculosis]	WP_002232025.1	80.23	86	16	1	2	256	261	346	4e-37	140
TRINITY_DN252166_c0_g1_i1	TRINITY_DN252166_c0_g1_	JAT80236.1 hypothetical protein g.6992, partial [Pectinophora gossypiella]	JAT80236.1	82.35	34	6	0	102	1	620	653	5e-09	61.2
TRINITY_DN252170_c0_g1_i1	TRINITY_DN252170_c0_g1_	XP_022826096.1 saccharopine dehydrogenase-like oxidoreductase isoform X1 [Spodoptera litura]	XP_022826096.1	96	25	1	0	75	1	124	148	2e-06	52.8
TRINITY_DN252176_c0_g1_i1	TRINITY_DN252176_c0_g1_	XP_022822182.1 pancreatic triacylglycerol lipase-like [Spodoptera litura]	XP_022822182.1	85.71	28	4	0	85	2	16	43	4e-07	55.8
TRINITY_DN252101_c0_g1_i1	TRINITY_DN252101_c0_g1_	PCG66887.1 hypothetical protein B5V51_7113, partial [Heliothis virescens]	PCG66887.1	92.86	28	2	0	84	1	236	263	2e-08	58.2
TRINITY_DN255223_c0_g1_i1	TRINITY_DN255223_c0_g1_	OWR46424.1 sarco [Danaus plexippus plexippus]	OWR46424.1	90	30	3	0	285	374	1	30	5e-10	60.5
TRINITY_DN255271_c0_g1_i1	TRINITY_DN255271_c0_g1_	XP_022815146.1 O-acyltransferase like protein-like [Spodoptera litura]	XP_022815146.1	100	27	0	0	431	351	332	358	5e-07	55.8
TRINITY_DN255263_c0_g1_i1	TRINITY_DN255263_c0_g1_	XP_022832804.1 basement membrane-specific heparan sulfate proteoglycan core protein-like isoform X5 [Spodoptera litura]	XP_022832804.1	100	28	0	0	270	187	979	1006	3e-10	64.7
TRINITY_DN255260_c0_g1_i1	TRINITY_DN255260_c0_g1_	XP_022825080.1 carboxylesterase 4A-like [Spodoptera litura]	XP_022825080.1	96.15	26	1	0	78	1	1	26	3e-08	59.3
TRINITY_DN218984_c0_g1_i1	TRINITY_DN218984_c0_g1_	XP_017117647.1 PREDICTED: squalene--hopene cyclase-like [Drosophila elegans]	XP_017117647.1	50	50	25	0	210	61	13	62	4e-06	50.8
TRINITY_DN218969_c0_g1_i1	TRINITY_DN218969_c0_g1_	XP_022829292.1 tumor suppressor candidate 3 [Spodoptera litura]	XP_022829292.1	96.15	26	1	0	2	79	96	121	1e-07	55.5
TRINITY_DN218988_c0_g1_i1	TRINITY_DN218988_c0_g1_	XP_022830691.1 cuticle protein 3-like [Spodoptera litura]	XP_022830691.1	100	27	0	0	235	315	152	178	1e-09	60.1
TRINITY_DN218955_c0_g1_i1	TRINITY_DN218955_c0_g1_	XP_021002598.1 26S proteasome non-ATPase regulatory subunit 10 [Parasteatoda tepidariorum]	XP_021002598.1	56.96	79	31	1	2	229	107	185	7e-22	92.8
TRINITY_DN218906_c0_g1_i1	TRINITY_DN218906_c0_g1_	XP_022823618.1 NEDD8 ultimate buster 1-like isoform X2 [Spodoptera litura]	XP_022823618.1	100	25	0	0	208	282	322	346	1e-07	56.6
TRINITY_DN218999_c0_g1_i1	TRINITY_DN218999_c0_g1_	XP_018028502.1 PREDICTED: nitrogen regulation protein NtrY-like [Hyalella azteca]	XP_018028502.1	72.22	54	15	0	37	198	665	718	5e-17	82.4
TRINITY_DN218924_c0_g1_i1	TRINITY_DN218924_c0_g1_	XP_021947810.1 60S ribosomal protein L10a [Folsomia candida]	XP_021947810.1	84.21	57	8	1	173	3	1	56	4e-23	96.3
TRINITY_DN218934_c0_g1_i1	TRINITY_DN218934_c0_g1_	XP_015125382.1 PREDICTED: D-malate dehydrogenase [decarboxylating]-like [Diachasma alloeum]	XP_015125382.1	62.5	72	27	0	224	9	222	293	2e-21	93.2
TRINITY_DN218915_c0_g1_i1	TRINITY_DN218915_c0_g1_	XP_018006151.1 PREDICTED: acyl-CoA dehydrogenase family member 11-like [Hyalella azteca]	XP_018006151.1	69.23	78	21	1	15	248	143	217	6e-08	58.2
TRINITY_DN218932_c0_g1_i1	TRINITY_DN218932_c0_g1_	XP_022821869.1 long-chain-fatty-acid--CoA ligase ACSBG2 isoform X1 [Spodoptera litura]	XP_022821869.1	96.3	27	1	0	1	81	198	224	3e-08	58.9
TRINITY_DN218947_c0_g1_i1	TRINITY_DN218947_c0_g1_	KPJ21434.1 Casein kinase II subunit beta [Papilio machaon]	KPJ21434.1	92.86	28	2	0	684	601	49	76	5e-10	61.6
TRINITY_DN218905_c0_g1_i1	TRINITY_DN218905_c0_g1_	XP_022835598.1 viral IAP-associated factor homolog [Spodoptera litura]	XP_022835598.1	88.24	34	4	0	385	486	186	219	3e-09	60.8
TRINITY_DN218946_c1_g1_i1	TRINITY_DN218946_c1_g1_	XP_022828413.1 uncharacterized protein LOC111357840 [Spodoptera litura]	XP_022828413.1	100	26	0	0	78	1	897	922	2e-10	64.3
TRINITY_DN219000_c0_g1_i1	TRINITY_DN219000_c0_g1_	XP_011569066.1 PREDICTED: paired amphipathic helix protein Sin3b-like, partial [Plutella xylostella]	XP_011569066.1	90.91	33	3	0	399	301	656	688	2e-11	68.9
TRINITY_DN206132_c0_g1_i1	TRINITY_DN206132_c0_g1_	AGG08878.1 putative olfactory receptor 12 [Spodoptera litura]	AGG08878.1	99.23	130	1	0	586	197	91	220	2e-88	277
TRINITY_DN206120_c0_g1_i1	TRINITY_DN206120_c0_g1_	PCG70268.1 hypothetical protein B5V51_3183 [Heliothis virescens]	PCG70268.1	100	28	0	0	388	305	83	110	9e-10	63.9
TRINITY_DN206178_c0_g1_i1	TRINITY_DN206178_c0_g1_	XP_022834333.1 chitinase-like protein EN03 [Spodoptera litura]	XP_022834333.1	100	32	0	0	97	2	365	396	2e-11	71.2
TRINITY_DN206114_c0_g1_i1	TRINITY_DN206114_c0_g1_	XP_022818435.1 tyrosine-protein phosphatase CDC14-like isoform X2 [Spodoptera litura]	XP_022818435.1	90.34	176	4	1	194	682	334	509	5e-94	301
TRINITY_DN206104_c0_g1_i1	TRINITY_DN206104_c0_g1_	PZC81739.1 hypothetical protein B5X24_HaOG212183 [Helicoverpa armigera]	PZC81739.1	48.48	66	26	3	257	69	106	166	5e-06	50.4
TRINITY_DN206124_c0_g1_i1	TRINITY_DN206124_c0_g1_	XP_022834786.1 chromobox protein homolog 1-like [Spodoptera litura]	XP_022834786.1	96.55	29	1	0	3	89	206	234	2e-10	64.3
TRINITY_DN206169_c0_g1_i1	TRINITY_DN206169_c0_g1_	PRD33289.1 prpF [Nephila clavipes]	PRD33289.1	97.3	74	2	0	1	222	111	184	8e-43	154
TRINITY_DN206187_c0_g1_i1	TRINITY_DN206187_c0_g1_	XP_026329069.1 uncharacterized protein K02A2.6-like [Hyposmocoma kahamanoa]	XP_026329069.1	83.64	110	18	0	3	332	626	735	6e-57	199
TRINITY_DN206136_c0_g1_i1	TRINITY_DN206136_c0_g1_	XP_026731637.1 uncharacterized protein LOC113496572 [Trichoplusia ni]	XP_026731637.1	89.74	39	4	0	328	212	1102	1140	4e-14	76.3
TRINITY_DN206170_c0_g1_i1	TRINITY_DN206170_c0_g1_	JAM99822.1 hypothetical protein, partial [Daphnia magna]	JAM99822.1	36.84	95	53	2	3	284	60	148	1e-09	59.3
TRINITY_DN206179_c0_g1_i1	TRINITY_DN206179_c0_g1_	AHN53423.1 endonuclease, partial [Nuttalliella namaqua]	AHN53423.1	55.84	77	28	2	6	233	79	150	8e-15	74.3
TRINITY_DN244700_c0_g1_i1	TRINITY_DN244700_c0_g1_	XP_022822156.1 insulin-like receptor isoform X2 [Spodoptera litura]	XP_022822156.1	96.15	26	1	0	80	3	36	61	1e-07	57.8
TRINITY_DN244633_c0_g1_i1	TRINITY_DN244633_c0_g1_	XP_022835195.1 uncharacterized protein LOC111362704 [Spodoptera litura]	XP_022835195.1	60.66	61	24	0	1	183	89	149	6e-16	80.1
TRINITY_DN244657_c0_g1_i1	TRINITY_DN244657_c0_g1_	XP_022825479.1 uncharacterized protein LOC111355683 [Spodoptera litura]	XP_022825479.1	98.04	51	1	0	225	377	113	163	1e-33	105
TRINITY_DN244601_c0_g1_i1	TRINITY_DN244601_c0_g1_	PRD35423.1 putative HTH-type transcriptional regulator [Nephila clavipes]	PRD35423.1	53.12	96	45	0	290	3	331	426	2e-11	69.3
TRINITY_DN244670_c0_g1_i1	TRINITY_DN244670_c0_g1_	XP_022826142.1 F-box only protein 9 [Spodoptera litura]	XP_022826142.1	96.77	31	1	0	330	422	250	280	2e-12	71.6
TRINITY_DN244650_c0_g1_i1	TRINITY_DN244650_c0_g1_	PRD39601.1 topA [Nephila clavipes]	PRD39601.1	67.5	80	26	0	2	241	118	197	4e-29	117
TRINITY_DN244631_c0_g1_i1	TRINITY_DN244631_c0_g1_	XP_022833778.1 uncharacterized protein LOC111361615 [Spodoptera litura]	XP_022833778.1	54.69	64	29	0	4	195	1	64	5e-17	81.6
TRINITY_DN244635_c0_g1_i1	TRINITY_DN244635_c0_g1_	PRD30539.1 rpoA [Nephila clavipes]	PRD30539.1	70.3	202	60	0	606	1	4	205	1e-79	251
TRINITY_DN244678_c0_g1_i1	TRINITY_DN244678_c0_g1_	XP_018006088.1 PREDICTED: trigger factor-like [Hyalella azteca]	XP_018006088.1	84.27	89	14	0	267	1	267	355	1e-47	166
TRINITY_DN244615_c0_g1_i1	TRINITY_DN244615_c0_g1_	XP_022826309.1 uncharacterized protein LOC111356247 [Spodoptera litura]	XP_022826309.1	96.43	28	1	0	404	487	956	983	1e-07	58.5
TRINITY_DN244647_c0_g1_i1	TRINITY_DN244647_c0_g1_	XP_022206718.1 G protein-coupled receptor kinase 1-like, partial [Nilaparvata lugens]	XP_022206718.1	64.29	42	15	0	554	429	31	72	1e-07	55.1
TRINITY_DN244662_c0_g1_i1	TRINITY_DN244662_c0_g1_	XP_018019892.1 PREDICTED: transcription termination/antitermination protein NusG-like [Hyalella azteca]	XP_018019892.1	81.32	182	34	0	3	548	11	192	7e-105	311
TRINITY_DN202565_c0_g1_i1	TRINITY_DN202565_c0_g1_	RVE49912.1 hypothetical protein evm_005380 [Chilo suppressalis]	RVE49912.1	43.64	236	133	0	3	710	2382	2617	5e-59	212
TRINITY_DN202569_c0_g1_i1	TRINITY_DN202569_c0_g1_	sp|A1JLA4.1|DNLJ_YERE8 RecName: Full=DNA ligase; AltName: Full=Polydeoxyribonucleotide synthase [NAD(+)]	sp|A1JLA4.1|DNLJ_YERE8	34.69	245	103	3	892	158	392	579	1e-29	126
TRINITY_DN202504_c0_g1_i1	TRINITY_DN202504_c0_g1_	XP_022823193.1 uncharacterized protein LOC111354134, partial [Spodoptera litura]	XP_022823193.1	80.56	36	7	0	142	35	48	83	3e-09	60.1
TRINITY_DN202574_c0_g1_i1	TRINITY_DN202574_c0_g1_	PZC80490.1 hypothetical protein B5X24_HaOG214647 [Helicoverpa armigera]	PZC80490.1	59.6	99	31	4	73	342	180	278	5e-25	107
TRINITY_DN202583_c0_g1_i1	TRINITY_DN202583_c0_g1_	XP_023243103.1 retinoic acid receptor RXR-alpha-A-like isoform X3 [Centruroides sculpturatus]	XP_023243103.1	77.22	79	18	0	237	1	226	304	2e-38	139
TRINITY_DN202540_c0_g1_i1	TRINITY_DN202540_c0_g1_	XP_022826719.1 DNA replication licensing factor Mcm7 [Spodoptera litura]	XP_022826719.1	100	28	0	0	385	302	275	302	3e-09	62
TRINITY_DN202584_c0_g1_i1	TRINITY_DN202584_c0_g1_	XP_022837461.1 uncharacterized protein LOC111364703 [Spodoptera litura]	XP_022837461.1	75	32	7	1	606	511	245	275	4e-07	56.6
TRINITY_DN202570_c0_g1_i1	TRINITY_DN202570_c0_g1_	XP_022824571.1 conserved oligomeric Golgi complex subunit 1 [Spodoptera litura]	XP_022824571.1	96.15	26	1	0	80	3	563	588	1e-07	56.6
TRINITY_DN202533_c0_g1_i1	TRINITY_DN202533_c0_g1_	RUT65481.1 NADP-dependent malic enzyme [Morganella morganii]	RUT65481.1	51.82	303	145	1	8	913	455	757	4e-96	312
TRINITY_DN202545_c0_g1_i1	TRINITY_DN202545_c0_g1_	XP_022817078.1 coiled-coil domain-containing protein 113-like [Spodoptera litura]	XP_022817078.1	97.62	42	1	0	3	128	381	422	7e-17	83.6
TRINITY_DN202534_c0_g1_i1	TRINITY_DN202534_c0_g1_	PZC73078.1 hypothetical protein B5X24_HaOG210119 [Helicoverpa armigera]	PZC73078.1	96.55	29	1	0	89	3	300	328	7e-10	63.5
TRINITY_DN202524_c0_g1_i1	TRINITY_DN202524_c0_g1_	PRD27891.1 putative HTH-type transcriptional regulator [Nephila clavipes]	PRD27891.1	80.82	73	14	0	1	219	20	92	2e-34	122
TRINITY_DN202515_c0_g1_i1	TRINITY_DN202515_c0_g1_	XP_014367916.1 PREDICTED: spectrin alpha chain-like, partial [Papilio machaon]	XP_014367916.1	76.92	39	9	0	117	1	13	51	2e-11	64.7
TRINITY_DN202531_c0_g1_i1	TRINITY_DN202531_c0_g1_	sp|A1JP82.1|RS2_YERE8 RecName: Full=30S ribosomal protein S2	sp|A1JP82.1|RS2_YERE8	81.25	48	9	0	144	1	1	48	1e-20	94.4
TRINITY_DN202576_c0_g1_i1	TRINITY_DN202576_c0_g1_	XP_022823467.1 ankyrin repeat and LEM domain-containing protein 2 [Spodoptera litura]	XP_022823467.1	96.67	30	1	0	402	491	980	1009	2e-09	63.9
TRINITY_DN202503_c0_g1_i1	TRINITY_DN202503_c0_g1_	XP_022835186.1 fatty acid synthase-like isoform X1 [Spodoptera litura]	XP_022835186.1	85.19	27	4	0	83	3	227	253	2e-06	54.3
TRINITY_DN202596_c0_g1_i1	TRINITY_DN202596_c0_g1_	XP_011698123.1 PREDICTED: cullin-associated NEDD8-dissociated protein 1-like [Wasmannia auropunctata]	XP_011698123.1	70.27	74	22	0	222	1	67	140	1e-31	117
TRINITY_DN202597_c0_g1_i2	TRINITY_DN202597_c0_g1_	KOB65893.1 Endonuclease-reverse transcriptase, partial [Operophtera brumata]	KOB65893.1	57.78	90	38	0	270	1	119	208	7e-26	106
TRINITY_DN202552_c0_g1_i1	TRINITY_DN202552_c0_g1_	XP_023230450.1 cytochrome b5-like [Centruroides sculpturatus]	XP_023230450.1	57.55	106	42	1	309	1	15	120	6e-38	134
TRINITY_DN251296_c0_g1_i1	TRINITY_DN251296_c0_g1_	XP_006614644.1 PREDICTED: uveal autoantigen with coiled-coil domains and ankyrin repeats-like isoform X1 [Apis dorsata]	XP_006614644.1	35.96	89	55	1	261	1	92	180	1e-10	62.4
TRINITY_DN251258_c0_g1_i1	TRINITY_DN251258_c0_g1_	XP_011559818.1 PREDICTED: flotillin-2 [Plutella xylostella]	XP_011559818.1	95.65	23	1	0	428	496	34	56	3e-11	48.1
TRINITY_DN251291_c0_g1_i1	TRINITY_DN251291_c0_g1_	XP_022829143.1 histone PARylation factor 1 [Spodoptera litura]	XP_022829143.1	81.82	33	6	0	362	264	299	331	1e-09	62.4
TRINITY_DN251287_c0_g1_i1	TRINITY_DN251287_c0_g1_	XP_022828617.1 m7GpppX diphosphatase [Spodoptera litura]	XP_022828617.1	96	25	1	0	331	405	112	136	9e-06	51.2
TRINITY_DN251213_c0_g1_i1	TRINITY_DN251213_c0_g1_	XP_022819518.1 germinal-center associated nuclear protein isoform X1 [Spodoptera litura]	XP_022819518.1	89.66	29	3	0	87	1	290	318	1e-08	59.7
TRINITY_DN229935_c0_g1_i1	TRINITY_DN229935_c0_g1_	PRD39497.1 phnA [Nephila clavipes]	PRD39497.1	73.45	113	29	1	767	429	1	112	8e-38	139
TRINITY_DN229951_c0_g1_i1	TRINITY_DN229951_c0_g1_	XP_018006983.1 PREDICTED: uncharacterized 52.8 kDa protein in TAR-I ttuC' 3'region-like [Hyalella azteca]	XP_018006983.1	76.12	268	64	0	805	2	47	314	2e-121	366
TRINITY_DN229996_c0_g1_i1	TRINITY_DN229996_c0_g1_	XP_015922718.1 ephrin type-B receptor 1-B isoform X2 [Parasteatoda tepidariorum]	XP_015922718.1	54.17	72	32	1	10	225	216	286	1e-17	85.1
TRINITY_DN229959_c0_g1_i1	TRINITY_DN229959_c0_g1_	AUU01111.1 amidohydrolase [Morganella morganii]	AUU01111.1	46.55	58	27	1	61	222	15	72	1e-07	55.8
TRINITY_DN229943_c0_g1_i1	TRINITY_DN229943_c0_g1_	XP_022820671.1 zinc finger CCHC domain-containing protein 2 isoform X2 [Spodoptera litura]	XP_022820671.1	100	25	0	0	2	76	216	240	9e-07	58.2
TRINITY_DN229986_c0_g1_i1	TRINITY_DN229986_c0_g1_	XP_022836268.1 hybrid signal transduction histidine kinase J-like [Spodoptera litura]	XP_022836268.1	41.95	236	132	4	455	1150	162	396	8e-39	154
TRINITY_DN229920_c0_g1_i1	TRINITY_DN229920_c0_g1_	XP_022829264.1 uncharacterized protein LOC111358377 isoform X2 [Spodoptera litura]	XP_022829264.1	90.32	31	3	0	779	871	107	137	1e-07	60.5
TRINITY_DN229961_c0_g1_i1	TRINITY_DN229961_c0_g1_	XP_018006723.1 PREDICTED: high affinity choline transporter 1-like [Hyalella azteca]	XP_018006723.1	67.42	89	29	0	2	268	38	126	1e-29	117
TRINITY_DN229906_c0_g1_i1	TRINITY_DN229906_c0_g1_	XP_020814769.1 uncharacterized protein LOC110189141 [Drosophila serrata]	XP_020814769.1	46.07	89	48	0	2	268	69	157	1e-14	74.3
TRINITY_DN229957_c0_g1_i1	TRINITY_DN229957_c0_g1_	XP_022828053.1 activator of 90 kDa heat shock protein ATPase homolog 1 [Spodoptera litura]	XP_022828053.1	93.55	31	2	0	1175	1083	92	122	2e-07	60.1
TRINITY_DN229905_c0_g1_i1	TRINITY_DN229905_c0_g1_	XP_023939204.1 uncharacterized protein LOC112046698 [Bicyclus anynana]	XP_023939204.1	71.88	32	9	0	201	296	69	100	4e-06	48.9
TRINITY_DN229948_c0_g1_i1	TRINITY_DN229948_c0_g1_	JAM99438.1 Ig heavy chain V-III region KOL, partial [Daphnia magna]	JAM99438.1	73.68	57	15	0	259	429	11	67	7e-22	93.6
TRINITY_DN229944_c0_g1_i1	TRINITY_DN229944_c0_g1_	XP_022825009.1 aminopeptidase N-like [Spodoptera litura]	XP_022825009.1	100	28	0	0	2	85	816	843	2e-08	60.1
TRINITY_DN229929_c0_g1_i1	TRINITY_DN229929_c0_g1_	XP_011566639.1 PREDICTED: probable RuBisCO transcriptional regulator [Plutella xylostella]	XP_011566639.1	25.95	131	95	1	20	406	78	208	2e-06	53.5
TRINITY_DN229941_c0_g1_i1	TRINITY_DN229941_c0_g1_	XP_012542939.1 PREDICTED: uncharacterized protein LOC105840530 [Monomorium pharaonis]	XP_012542939.1	99.68	310	1	0	2	931	56	365	0	610
TRINITY_DN229984_c0_g1_i1	TRINITY_DN229984_c0_g1_	RWA46869.1 ligand-gated channel [Yersinia pestis]	RWA46869.1	23.79	643	386	24	2486	639	125	690	6e-25	119
TRINITY_DN229912_c0_g1_i1	TRINITY_DN229912_c0_g1_	XP_022827540.1 uncharacterized protein LOC111357183 [Spodoptera litura]	XP_022827540.1	100	135	0	0	1	405	76	210	9e-94	289
TRINITY_DN229966_c0_g1_i1	TRINITY_DN229966_c0_g1_	RWA46535.1 type VI secretion protein Vgr [Yersinia pestis]	RWA46535.1	45.59	68	35	1	332	129	149	214	9e-10	63.2
TRINITY_DN229938_c0_g1_i1	TRINITY_DN229938_c0_g1_	PRD35876.1 comM [Nephila clavipes]	PRD35876.1	98.77	244	3	0	3	734	37	280	9e-169	491
TRINITY_DN229967_c0_g1_i1	TRINITY_DN229967_c0_g1_	XP_022836092.1 uncharacterized protein LOC111363493 [Spodoptera litura]	XP_022836092.1	66.67	39	13	0	218	334	6	44	2e-07	55.5
TRINITY_DN204292_c0_g1_i1	TRINITY_DN204292_c0_g1_	XP_022834873.1 uncharacterized protein LOC111362432 isoform X1 [Spodoptera litura]	XP_022834873.1	100	24	0	0	197	268	441	464	2e-06	52.4
TRINITY_DN204220_c0_g1_i1	TRINITY_DN204220_c0_g1_	PRD38081.1 tsaD [Nephila clavipes]	PRD38081.1	60	85	29	2	312	58	3	82	4e-23	100
TRINITY_DN204215_c0_g1_i1	TRINITY_DN204215_c0_g1_	JAS17071.1 hypothetical protein g.24040, partial [Clastoptera arizonana]	JAS17071.1	57.97	69	27	2	20	223	41	108	2e-14	75.9
TRINITY_DN204300_c0_g1_i1	TRINITY_DN204300_c0_g1_	PCG70551.1 hypothetical protein B5V51_2823 [Heliothis virescens]	PCG70551.1	80	50	9	1	213	359	66	115	1e-16	81.3
TRINITY_DN204238_c0_g1_i1	TRINITY_DN204238_c0_g1_	XP_022834525.1 prostatic acid phosphatase-like [Spodoptera litura]	XP_022834525.1	92.59	27	2	0	268	348	33	59	5e-08	57.4
TRINITY_DN204216_c0_g1_i1	TRINITY_DN204216_c0_g1_	XP_022817038.1 uncharacterized protein LOC111349927 isoform X1 [Spodoptera litura]	XP_022817038.1	100	143	0	0	1	429	114	256	1e-99	296
TRINITY_DN204287_c0_g1_i1	TRINITY_DN204287_c0_g1_	XP_017464272.1 PREDICTED: arabinose operon regulatory protein-like [Rhagoletis zephyria]	XP_017464272.1	34.01	147	93	2	2	430	141	287	3e-16	81.6
TRINITY_DN204262_c0_g1_i1	TRINITY_DN204262_c0_g1_	RWA50912.1 2-oxobutyrate oxidase [Yersinia pestis]	RWA50912.1	64.2	81	28	1	240	1	210	290	7e-16	77.8
TRINITY_DN204219_c0_g1_i1	TRINITY_DN204219_c0_g1_	RVE41316.1 hypothetical protein evm_014030 [Chilo suppressalis]	RVE41316.1	56.25	112	44	2	81	404	148	258	2e-37	98.2
TRINITY_DN204284_c0_g1_i1	TRINITY_DN204284_c0_g1_	AUU01841.1 RNA-dependent DNA polymerase [Morganella morganii]	AUU01841.1	42.52	127	73	0	451	71	31	157	4e-19	90.5
TRINITY_DN249441_c0_g1_i1	TRINITY_DN249441_c0_g1_	KPJ16960.1 hypothetical protein RR48_13816 [Papilio machaon]	KPJ16960.1	65.79	76	26	0	7	234	649	724	7e-29	118
TRINITY_DN249486_c0_g1_i1	TRINITY_DN249486_c0_g1_	XP_022829303.1 spondin-1 [Spodoptera litura]	XP_022829303.1	100	27	0	0	783	863	489	515	2e-08	62.8
TRINITY_DN249409_c0_g1_i1	TRINITY_DN249409_c0_g1_	PRD24215.1 ectB [Nephila clavipes]	PRD24215.1	56.52	115	49	1	354	13	426	540	2e-34	132
TRINITY_DN249417_c0_g1_i1	TRINITY_DN249417_c0_g1_	AGH06055.1 cystinosin [Spodoptera frugiperda]	AGH06055.1	100	25	0	0	77	3	67	91	3e-08	58.9
TRINITY_DN249474_c0_g1_i1	TRINITY_DN249474_c0_g1_	RVE54985.1 hypothetical protein evm_000352 [Chilo suppressalis]	RVE54985.1	100	23	0	0	71	3	1760	1782	8e-09	60.8
TRINITY_DN249479_c0_g1_i1	TRINITY_DN249479_c0_g1_	XP_022820175.1 integrator complex subunit 8 [Spodoptera litura]	XP_022820175.1	90.91	33	2	1	262	360	768	799	5e-10	64.3
TRINITY_DN249475_c0_g1_i1	TRINITY_DN249475_c0_g1_	XP_022817903.1 zinc carboxypeptidase A 1-like [Spodoptera litura]	XP_022817903.1	58.93	56	9	1	177	10	309	350	5e-09	61.2
TRINITY_DN249434_c0_g1_i1	TRINITY_DN249434_c0_g1_	XP_026760186.1 ATP-dependent RNA helicase p62, partial [Galleria mellonella]	XP_026760186.1	73.33	45	8	1	345	211	280	320	1e-09	62.4
TRINITY_DN249458_c0_g1_i1	TRINITY_DN249458_c0_g1_	XP_026729562.1 uncharacterized protein LOC113495153 [Trichoplusia ni]	XP_026729562.1	51.69	178	59	5	62	514	67	244	9e-51	176
TRINITY_DN249496_c0_g1_i1	TRINITY_DN249496_c0_g1_	JAA65263.1 Hypothetical protein, partial [Ixodes ricinus]	JAA65263.1	57.47	87	37	0	262	2	13	99	6e-30	113
TRINITY_DN249468_c0_g1_i1	TRINITY_DN249468_c0_g1_	XP_022825848.1 protein lap4-like isoform X10 [Spodoptera litura]	XP_022825848.1	92.59	27	2	0	3	83	955	981	1e-06	53.9
TRINITY_DN225657_c0_g1_i1	TRINITY_DN225657_c0_g1_	PZC80993.1 hypothetical protein B5X24_HaOG213647 [Helicoverpa armigera]	PZC80993.1	38.46	91	41	2	441	169	194	269	4e-13	57.4
TRINITY_DN225674_c0_g1_i1	TRINITY_DN225674_c0_g1_	RVE42344.1 hypothetical protein evm_013018 [Chilo suppressalis]	RVE42344.1	56.41	39	17	0	149	265	22	60	9e-08	52.8
TRINITY_DN225665_c0_g1_i1	TRINITY_DN225665_c0_g1_	PZC70820.1 hypothetical protein B5X24_HaOG214823 [Helicoverpa armigera]	PZC70820.1	86.96	46	6	0	286	149	49	94	3e-20	89.4
TRINITY_DN225623_c0_g1_i1	TRINITY_DN225623_c0_g1_	XP_022813989.1 ADP-ribosylation factor-binding protein GGA2 isoform X1 [Spodoptera litura]	XP_022813989.1	87.88	33	4	0	288	190	86	118	2e-09	62
TRINITY_DN225622_c0_g1_i1	TRINITY_DN225622_c0_g1_	KOB78260.1 Fez1 [Operophtera brumata]	KOB78260.1	100	24	0	0	219	290	47	70	4e-07	53.5
TRINITY_DN225694_c0_g1_i1	TRINITY_DN225694_c0_g1_	XP_022825250.1 trypsin delta-like [Spodoptera litura]	XP_022825250.1	96.15	26	1	0	78	1	12	37	3e-06	52.8
TRINITY_DN225676_c0_g1_i1	TRINITY_DN225676_c0_g1_	XP_022834963.1 UPF0668 protein C10orf76 homolog [Spodoptera litura]	XP_022834963.1	96.3	27	1	0	1	81	119	145	2e-08	58.9
TRINITY_DN225654_c0_g1_i1	TRINITY_DN225654_c0_g1_	XP_022827700.1 uncharacterized protein LOC111357305 [Spodoptera litura]	XP_022827700.1	100	28	0	0	2	85	52	79	1e-08	56.6
TRINITY_DN225601_c0_g1_i1	TRINITY_DN225601_c0_g1_	XP_022832626.1 sterol regulatory element-binding protein cleavage-activating protein [Spodoptera litura]	XP_022832626.1	72.5	40	11	0	3	122	1191	1230	7e-11	65.9
TRINITY_DN225635_c0_g1_i1	TRINITY_DN225635_c0_g1_	XP_022817966.1 uncharacterized protein LOC111350571 [Spodoptera litura]	XP_022817966.1	86.21	29	3	1	3	86	17	45	5e-07	55.1
TRINITY_DN258140_c0_g1_i1	TRINITY_DN258140_c0_g1_	XP_022828328.1 juvenile hormone-binding protein-like [Spodoptera litura]	XP_022828328.1	93.33	30	2	0	90	1	137	166	4e-09	59.7
TRINITY_DN258113_c0_g1_i1	TRINITY_DN258113_c0_g1_	sp|Q2RKZ6.1|PROA_MOOTA RecName: Full=Gamma-glutamyl phosphate reductase; Short=GPR; AltName: Full=Glutamate-5-semialdehyde dehydrogenase; AltName: Full=Glutamyl-gamma-semialdehyde dehydrogenase; Short=GSA dehydrogenase	sp|Q2RKZ6.1|PROA_MOOTA	69.64	56	17	0	169	2	91	146	7e-20	89
TRINITY_DN258114_c0_g1_i1	TRINITY_DN258114_c0_g1_	RVE49051.1 hypothetical protein evm_006297 [Chilo suppressalis]	RVE49051.1	72.73	33	9	0	142	44	683	715	2e-07	56.6
TRINITY_DN258179_c0_g1_i1	TRINITY_DN258179_c0_g1_	JAM70158.1 hypothetical protein [Daphnia magna]	JAM70158.1	61.19	67	26	0	1	201	26	92	5e-18	79.7
TRINITY_DN258161_c0_g1_i1	TRINITY_DN258161_c0_g1_	sp|Q2RFX7.1|ATPA_MOOTA RecName: Full=ATP synthase subunit alpha; AltName: Full=ATP synthase F1 sector subunit alpha; AltName: Full=F-ATPase subunit alpha	sp|Q2RFX7.1|ATPA_MOOTA	73.68	114	30	0	2	343	55	168	7e-51	177
TRINITY_DN258147_c0_g1_i1	TRINITY_DN258147_c0_g1_	XP_022837794.1 GATA zinc finger domain-containing protein 14-like [Spodoptera litura]	XP_022837794.1	88.89	27	3	0	83	3	489	515	1e-06	54.3
TRINITY_DN246583_c0_g1_i1	TRINITY_DN246583_c0_g1_	XP_022815982.1 27 kDa hemolymph protein-like isoform X1 [Spodoptera litura]	XP_022815982.1	96.15	26	1	0	2	79	140	165	7e-08	57
TRINITY_DN246560_c0_g1_i1	TRINITY_DN246560_c0_g1_	XP_018028739.1 PREDICTED: HTH-type transcriptional regulator HexR-like [Hyalella azteca]	XP_018028739.1	59.72	72	29	0	217	2	81	152	4e-21	91.3
TRINITY_DN246548_c0_g1_i1	TRINITY_DN246548_c0_g1_	XP_022834352.1 trehalase isoform X3 [Spodoptera litura]	XP_022834352.1	100	26	0	0	362	285	273	298	5e-08	58.2
TRINITY_DN246595_c0_g1_i1	TRINITY_DN246595_c0_g1_	XP_022815602.1 cytochrome c oxidase subunit 5B, mitochondrial-like [Spodoptera litura]	XP_022815602.1	100	61	0	0	183	1	1	61	8e-36	127
TRINITY_DN246532_c0_g1_i1	TRINITY_DN246532_c0_g1_	KPJ19750.1 Facilitated trehalose transporter Tret1 [Papilio machaon]	KPJ19750.1	74.55	55	14	0	333	497	44	98	4e-16	81.6
TRINITY_DN246589_c0_g1_i1	TRINITY_DN246589_c0_g1_	XP_026736661.1 protein ERGIC-53 [Trichoplusia ni]	XP_026736661.1	96	25	1	0	453	379	182	206	7e-08	58.2
TRINITY_DN246563_c0_g1_i1	TRINITY_DN246563_c0_g1_	XP_013162491.1 PREDICTED: uncharacterized protein LOC106113978 [Papilio xuthus]	XP_013162491.1	71.74	46	13	0	146	9	177	222	2e-12	70.5
TRINITY_DN246572_c0_g1_i1	TRINITY_DN246572_c0_g1_	PRD18678.1 mraZ [Nephila clavipes]	PRD18678.1	92.68	82	6	0	547	792	1	82	7e-35	131
TRINITY_DN246518_c0_g1_i1	TRINITY_DN246518_c0_g1_	XP_021183309.1 ubiquitin carboxyl-terminal hydrolase 7-like isoform X1 [Helicoverpa armigera]	XP_021183309.1	100	88	0	0	477	214	236	323	2e-63	182
TRINITY_DN246534_c0_g1_i1	TRINITY_DN246534_c0_g1_	XP_018013178.1 PREDICTED: protein PilJ-like [Hyalella azteca]	XP_018013178.1	71.15	104	30	0	313	2	516	619	3e-30	122
TRINITY_DN246540_c0_g1_i1	TRINITY_DN246540_c0_g1_	AHN53422.1 Gag-Pro-Pol protein [Nuttalliella namaqua]	AHN53422.1	45	60	32	1	30	209	137	195	8e-07	52.8
TRINITY_DN246559_c0_g1_i1	TRINITY_DN246559_c0_g1_	XP_004931886.1 uncharacterized protein LOC101744338 [Bombyx mori]	XP_004931886.1	75	36	7	1	54	155	53	88	5e-08	53.9
TRINITY_DN246555_c0_g1_i1	TRINITY_DN246555_c0_g1_	XP_026741872.1 uncharacterized protein LOC113503928 [Trichoplusia ni]	XP_026741872.1	83.12	77	13	0	1	231	116	192	8e-39	140
TRINITY_DN246519_c0_g1_i1	TRINITY_DN246519_c0_g1_	XP_018011176.1 PREDICTED: tryptophan synthase beta chain [Hyalella azteca]	XP_018011176.1	89.26	121	13	0	1	363	268	388	9e-71	232
TRINITY_DN246508_c0_g1_i1	TRINITY_DN246508_c0_g1_	RXG52516.1 Folate receptor beta [Armadillidium vulgare]	RXG52516.1	64.29	42	15	0	182	307	22	63	3e-12	67.8
TRINITY_DN246507_c0_g1_i1	TRINITY_DN246507_c0_g1_	PZC82576.1 hypothetical protein B5X24_HaOG210019 [Helicoverpa armigera]	PZC82576.1	84.38	32	5	0	498	593	289	320	5e-08	59.3
TRINITY_DN246566_c0_g1_i1	TRINITY_DN246566_c0_g1_	XP_018016963.1 PREDICTED: histidine transport system permease protein HisM-like [Hyalella azteca]	XP_018016963.1	53.06	98	42	2	296	3	49	142	7e-28	110
TRINITY_DN246584_c0_g1_i1	TRINITY_DN246584_c0_g1_	XP_022827971.1 DCN1-like protein 5 [Spodoptera litura]	XP_022827971.1	93.1	29	2	0	89	3	156	184	4e-08	58.5
TRINITY_DN246564_c0_g1_i1	TRINITY_DN246564_c0_g1_	XP_022823193.1 uncharacterized protein LOC111354134, partial [Spodoptera litura]	XP_022823193.1	96.43	28	1	0	84	1	158	185	5e-09	59.7
TRINITY_DN246556_c0_g1_i1	TRINITY_DN246556_c0_g1_	XP_013185829.1 PREDICTED: uncharacterized protein LOC106131312 [Amyelois transitella]	XP_013185829.1	79.31	87	18	0	262	2	350	436	1e-40	149
TRINITY_DN243298_c0_g1_i1	TRINITY_DN243298_c0_g1_	XP_022825495.1 V-type proton ATPase 116 kDa subunit a [Spodoptera litura]	XP_022825495.1	100	25	0	0	75	1	634	658	6e-09	60.8
TRINITY_DN243245_c0_g1_i1	TRINITY_DN243245_c0_g1_	OWR53231.1 nucleosome assembly protein isoform 2 [Danaus plexippus plexippus]	OWR53231.1	96.43	28	1	0	86	3	156	183	5e-11	66.6
TRINITY_DN243251_c0_g1_i1	TRINITY_DN243251_c0_g1_	XP_023226537.1 uncharacterized protein LOC111627199 [Centruroides sculpturatus]	XP_023226537.1	35.9	78	48	2	5	235	190	266	3e-06	51.2
TRINITY_DN243214_c0_g1_i1	TRINITY_DN243214_c0_g1_	XP_022835426.1 sorting nexin-17 [Spodoptera litura]	XP_022835426.1	100	27	0	0	83	3	434	460	3e-07	55.5
TRINITY_DN243256_c0_g1_i1	TRINITY_DN243256_c0_g1_	OWR46668.1 hypothetical protein KGM_201266 [Danaus plexippus plexippus]	OWR46668.1	74.42	43	9	1	678	550	321	361	7e-11	68.6
TRINITY_DN243236_c0_g1_i1	TRINITY_DN243236_c0_g1_	XP_022827537.1 xenotropic and polytropic retrovirus receptor 1 [Spodoptera litura]	XP_022827537.1	100	28	0	0	3	86	552	579	3e-07	56.6
TRINITY_DN243275_c0_g1_i1	TRINITY_DN243275_c0_g1_	XP_022835208.1 histone acetyltransferase type B catalytic subunit [Spodoptera litura]	XP_022835208.1	96.15	26	1	0	78	1	21	46	1e-08	59.3
TRINITY_DN243272_c0_g1_i1	TRINITY_DN243272_c0_g1_	XP_022830421.1 tryptophan--tRNA ligase, mitochondrial-like [Spodoptera litura]	XP_022830421.1	100	28	0	0	336	253	246	273	1e-08	58.5
TRINITY_DN243263_c0_g1_i1	TRINITY_DN243263_c0_g1_	XP_022817876.1 peripherin-2-like [Spodoptera litura]	XP_022817876.1	100	57	0	0	2	172	295	351	2e-18	84.3
TRINITY_DN243235_c0_g1_i1	TRINITY_DN243235_c0_g1_	ENN78523.1 hypothetical protein YQE_05008, partial [Dendroctonus ponderosae]	ENN78523.1	41.67	96	51	1	109	396	277	367	4e-09	61.6
TRINITY_DN243208_c0_g1_i1	TRINITY_DN243208_c0_g1_	XP_022836127.1 uncharacterized protein LOC111363526 [Spodoptera litura]	XP_022836127.1	61.54	78	30	0	238	5	241	318	5e-27	108
TRINITY_DN243296_c0_g1_i1	TRINITY_DN243296_c0_g1_	AUU00249.1 RNA 2'-phosphotransferase [Morganella morganii]	AUU00249.1	45.21	73	39	1	218	3	27	99	1e-10	61.2
TRINITY_DN243286_c0_g1_i1	TRINITY_DN243286_c0_g1_	KYN07564.1 hypothetical protein ALC62_01462, partial [Cyphomyrmex costatus]	KYN07564.1	46	50	25	1	348	497	2	49	3e-06	52.4
TRINITY_DN243221_c0_g1_i1	TRINITY_DN243221_c0_g1_	JAG04626.1 Hydroxymethylglutaryl-CoA synthase 1 [Lygus hesperus]	JAG04626.1	38.27	81	49	1	4	243	83	163	1e-06	51.6
TRINITY_DN202265_c0_g1_i1	TRINITY_DN202265_c0_g1_	JAA80405.1 Histone-lysine N-methyltransferase E(z) [Pararge aegeria]	JAA80405.1	100	27	0	0	346	426	11	37	9e-10	59.7
TRINITY_DN202261_c0_g1_i1	TRINITY_DN202261_c0_g1_	JAJ24204.1 Succinate dehydrogenase [ubiquinone] iron-sulfur subunit, mitochondrial [Daphnia_magna]	JAJ24204.1	80.12	166	33	0	499	2	33	198	1e-98	295
TRINITY_DN202223_c0_g1_i1	TRINITY_DN202223_c0_g1_	XP_022818516.1 protein lethal(2)essential for life-like [Spodoptera litura]	XP_022818516.1	96.81	94	3	0	1	282	81	174	7e-60	191
TRINITY_DN202287_c0_g1_i1	TRINITY_DN202287_c0_g1_	XP_023941782.1 LOW QUALITY PROTEIN: neurobeachin-like [Bicyclus anynana]	XP_023941782.1	100	27	0	0	83	3	3040	3066	2e-10	66.2
TRINITY_DN202280_c0_g1_i1	TRINITY_DN202280_c0_g1_	XP_022917829.1 SCAN domain-containing protein 3-like [Onthophagus taurus]	XP_022917829.1	68.92	74	23	0	199	420	98	171	1e-38	101
TRINITY_DN202224_c0_g1_i1	TRINITY_DN202224_c0_g1_	XP_022814437.1 protein cappuccino isoform X2 [Spodoptera litura]	XP_022814437.1	96.55	29	1	0	301	387	1061	1089	3e-10	65.5
TRINITY_DN202270_c0_g1_i1	TRINITY_DN202270_c0_g1_	XP_017491164.1 PREDICTED: ornithine utilization regulator-like [Rhagoletis zephyria]	XP_017491164.1	31.58	133	90	1	646	1041	130	262	2e-11	71.6
TRINITY_DN202298_c0_g1_i1	TRINITY_DN202298_c0_g1_	JAQ08479.1 LINE-1 reverse transcriptase [Lygus hesperus]	JAQ08479.1	45	80	44	0	294	55	478	557	1e-14	77
TRINITY_DN202284_c0_g1_i1	TRINITY_DN202284_c0_g1_	XP_022201549.1 PI-PLC X domain-containing protein 2 [Nilaparvata lugens]	XP_022201549.1	45.95	74	38	1	12	227	233	306	5e-11	65.9
TRINITY_DN202228_c0_g1_i1	TRINITY_DN202228_c0_g1_	ROT66995.1 hypothetical protein C7M84_014946 [Penaeus vannamei]	ROT66995.1	57.5	80	34	0	23	262	20	99	6e-27	107
TRINITY_DN202277_c0_g1_i1	TRINITY_DN202277_c0_g1_	XP_022824373.1 homeobox protein 13-like [Spodoptera litura]	XP_022824373.1	98.97	290	3	0	1	870	210	499	0	542
TRINITY_DN202245_c0_g1_i1	TRINITY_DN202245_c0_g1_	XP_022820867.1 annulin isoform X3 [Spodoptera litura]	XP_022820867.1	100	25	0	0	77	3	360	384	2e-07	57.8
TRINITY_DN202260_c0_g1_i1	TRINITY_DN202260_c0_g1_	XP_022831950.1 luciferin 4-monooxygenase-like [Spodoptera litura]	XP_022831950.1	100	26	0	0	78	1	227	252	3e-08	58.5
TRINITY_DN239903_c0_g1_i1	TRINITY_DN239903_c0_g1_	OWR46718.1 hedgehog protein [Danaus plexippus plexippus]	OWR46718.1	55.26	76	33	1	229	2	116	190	2e-12	71.2
TRINITY_DN239927_c0_g1_i1	TRINITY_DN239927_c0_g1_	ROT78600.1 hypothetical protein C7M84_002690 [Penaeus vannamei]	ROT78600.1	35.14	111	64	4	322	2	75	181	3e-09	59.7
TRINITY_DN239926_c0_g1_i1	TRINITY_DN239926_c0_g1_	XP_022818605.1 disintegrin and metalloproteinase domain-containing protein 10-like [Spodoptera litura]	XP_022818605.1	100	31	0	0	83	175	465	495	5e-12	68.9
TRINITY_DN239995_c0_g1_i1	TRINITY_DN239995_c0_g1_	PCG65286.1 hypothetical protein B5V51_9400 [Heliothis virescens]	PCG65286.1	76.24	101	24	0	305	3	354	454	6e-46	164
TRINITY_DN239979_c0_g1_i1	TRINITY_DN239979_c0_g1_	RVE41648.1 hypothetical protein evm_013703 [Chilo suppressalis]	RVE41648.1	70.59	34	10	0	207	308	304	337	7e-10	62.4
TRINITY_DN239922_c0_g1_i1	TRINITY_DN239922_c0_g1_	AUU01613.1 multidrug transporter subunit MdtB [Morganella morganii]	AUU01613.1	43.66	71	40	0	2	214	474	544	1e-08	58.5
TRINITY_DN239917_c0_g1_i1	TRINITY_DN239917_c0_g1_	XP_022827664.1 sulfotransferase 4A1 [Spodoptera litura]	XP_022827664.1	100	115	0	0	345	1	136	250	3e-79	246
TRINITY_DN239973_c0_g1_i1	TRINITY_DN239973_c0_g1_	XP_014366597.1 PREDICTED: fibrinogen alpha chain [Papilio machaon]	XP_014366597.1	100	25	0	0	445	371	531	555	2e-09	62.8
TRINITY_DN239984_c0_g1_i1	TRINITY_DN239984_c0_g1_	OXA43805.1 Exosome complex component RRP40 [Folsomia candida]	OXA43805.1	58.33	72	29	1	213	1	59	130	7e-21	91.3
TRINITY_DN239921_c0_g1_i1	TRINITY_DN239921_c0_g1_	PCG69474.1 hypothetical protein B5V51_4055 [Heliothis virescens]	PCG69474.1	60.98	82	27	2	551	321	192	273	2e-25	87.8
TRINITY_DN239961_c0_g1_i1	TRINITY_DN239961_c0_g1_	XP_022819121.1 homeobox expressed in ES cells 1 [Spodoptera litura]	XP_022819121.1	98.25	114	2	0	29	370	152	265	4e-76	238
TRINITY_DN239929_c0_g1_i1	TRINITY_DN239929_c0_g1_	RVE55103.1 hypothetical protein evm_000001 [Chilo suppressalis]	RVE55103.1	96.43	28	1	0	2	85	3466	3493	6e-11	67.8
TRINITY_DN239939_c0_g1_i1	TRINITY_DN239939_c0_g1_	JAN01429.1 60S ribosomal protein L14 [Daphnia magna]	JAN01429.1	84.35	115	18	0	1	345	13	127	1e-58	191
TRINITY_DN239934_c0_g1_i1	TRINITY_DN239934_c0_g1_	XP_022821144.1 uncharacterized protein C630.12 [Spodoptera litura]	XP_022821144.1	57.63	59	24	1	251	427	186	243	7e-11	66.2
TRINITY_DN239980_c0_g1_i1	TRINITY_DN239980_c0_g1_	XP_011558559.1 PREDICTED: translation factor GUF1 homolog, chloroplastic-like [Plutella xylostella]	XP_011558559.1	84.31	102	16	0	306	1	1	102	2e-50	180
TRINITY_DN239936_c0_g1_i1	TRINITY_DN239936_c0_g1_	XP_013162491.1 PREDICTED: uncharacterized protein LOC106113978 [Papilio xuthus]	XP_013162491.1	65.38	52	14	1	150	7	175	226	3e-08	61.6
TRINITY_DN239990_c0_g1_i1	TRINITY_DN239990_c0_g1_	PRD19617.1 luxQ [Nephila clavipes]	PRD19617.1	42.2	109	59	2	1	327	582	686	4e-15	79
TRINITY_DN239948_c0_g1_i1	TRINITY_DN239948_c0_g1_	XP_021188889.1 uncharacterized protein LOC110375186 [Helicoverpa armigera]	XP_021188889.1	100	26	0	0	79	2	33	58	6e-07	53.5
TRINITY_DN239975_c0_g1_i1	TRINITY_DN239975_c0_g1_	RWA48438.1 efflux transporter periplasmic adaptor subunit [Yersinia pestis]	RWA48438.1	54.41	136	59	1	410	3	118	250	8e-31	122
TRINITY_DN239974_c0_g1_i1	TRINITY_DN239974_c0_g1_	XP_018028580.1 PREDICTED: long-chain-fatty-acid--CoA ligase-like [Hyalella azteca]	XP_018028580.1	63.22	87	32	0	1	261	93	179	4e-28	114
TRINITY_DN235957_c0_g1_i1	TRINITY_DN235957_c0_g1_	RVE51575.1 hypothetical protein evm_003707 [Chilo suppressalis]	RVE51575.1	50	50	25	0	30	179	109	158	7e-06	51.6
TRINITY_DN235999_c0_g1_i1	TRINITY_DN235999_c0_g1_	XP_022210235.1 uncharacterized protein LOC111066094 [Drosophila obscura]	XP_022210235.1	40.79	76	43	2	224	3	87	162	6e-09	58.9
TRINITY_DN235976_c0_g1_i1	TRINITY_DN235976_c0_g1_	PCG68020.1 hypothetical protein B5V51_5682 [Heliothis virescens]	PCG68020.1	96.77	31	1	0	2	94	70	100	2e-09	61.2
TRINITY_DN235915_c0_g1_i1	TRINITY_DN235915_c0_g1_	RVE51223.1 hypothetical protein evm_004188 [Chilo suppressalis]	RVE51223.1	96	25	1	0	519	593	444	468	3e-07	57.4
TRINITY_DN235996_c0_g1_i1	TRINITY_DN235996_c0_g1_	XP_022826220.1 uncharacterized protein LOC111356169 isoform X3 [Spodoptera litura]	XP_022826220.1	96.7	91	3	0	39	311	119	209	5e-44	157
TRINITY_DN235912_c0_g1_i1	TRINITY_DN235912_c0_g1_	XP_026747259.1 eye-specific diacylglycerol kinase isoform X4 [Trichoplusia ni]	XP_026747259.1	100	26	0	0	1	78	520	545	3e-07	57
TRINITY_DN235973_c0_g1_i1	TRINITY_DN235973_c0_g1_	XP_022826817.1 eukaryotic translation initiation factor 5 isoform X1 [Spodoptera litura]	XP_022826817.1	100	27	0	0	326	246	132	158	2e-10	64.7
TRINITY_DN235930_c0_g1_i1	TRINITY_DN235930_c0_g1_	XP_022830993.1 sodium-dependent nutrient amino acid transporter 1-like [Spodoptera litura]	XP_022830993.1	96.67	30	1	0	92	3	566	595	3e-12	72.4
TRINITY_DN235909_c0_g1_i1	TRINITY_DN235909_c0_g1_	XP_022823306.1 uncharacterized protein LOC111354196 isoform X2 [Spodoptera litura]	XP_022823306.1	100	169	0	0	3	509	616	784	1e-96	311
TRINITY_DN235997_c0_g1_i1	TRINITY_DN235997_c0_g1_	sp|Q2RGY4.1|GATA_MOOTA RecName: Full=Glutamyl-tRNA(Gln) amidotransferase subunit A; Short=Glu-ADT subunit A	sp|Q2RGY4.1|GATA_MOOTA	84.52	84	13	0	252	1	136	219	4e-33	126
TRINITY_DN235903_c0_g1_i1	TRINITY_DN235903_c0_g1_	XP_021205349.1 protein crumbs [Bombyx mori]	XP_021205349.1	86.21	29	4	0	1	87	1612	1640	3e-08	58.9
TRINITY_DN235920_c0_g1_i1	TRINITY_DN235920_c0_g1_	PRD37518.1 surA [Nephila clavipes]	PRD37518.1	52.38	105	50	0	317	3	343	447	1e-28	115
TRINITY_DN235946_c0_g1_i1	TRINITY_DN235946_c0_g1_	WP_050099614.1 MULTISPECIES: glyoxylate/hydroxypyruvate reductase GhrB [Yersinia]	WP_050099614.1	38.92	185	103	4	3	554	149	324	7e-29	122
TRINITY_DN235962_c0_g1_i1	TRINITY_DN235962_c0_g1_	XP_022828359.1 uncharacterized protein LOC111357785 [Spodoptera litura]	XP_022828359.1	99.43	176	1	0	1	528	24	199	7e-112	361
TRINITY_DN235941_c0_g1_i1	TRINITY_DN235941_c0_g1_	ODM96769.1 hypothetical protein Ocin01_09914 [Orchesella cincta]	ODM96769.1	67.39	46	15	0	2	139	397	442	2e-12	68.9
TRINITY_DN203121_c0_g1_i1	TRINITY_DN203121_c0_g1_	ACO15216.1 Carbonic anhydrase 2 [Caligus clemensi]	ACO15216.1	48.76	121	61	1	361	2	124	244	7e-33	124
TRINITY_DN203184_c0_g1_i1	TRINITY_DN203184_c0_g1_	XP_022814672.1 limbic system-associated membrane protein-like [Spodoptera litura]	XP_022814672.1	92.86	28	2	0	332	415	340	367	5e-08	58.5
TRINITY_DN203126_c0_g1_i1	TRINITY_DN203126_c0_g1_	XP_016968818.1 PREDICTED: aerotaxis receptor-like, partial [Drosophila biarmipes]	XP_016968818.1	53.42	73	34	0	17	235	17	89	6e-19	86.7
TRINITY_DN203132_c0_g1_i1	TRINITY_DN203132_c0_g1_	XP_022832250.1 sorting nexin-16 [Spodoptera litura]	XP_022832250.1	98.88	268	0	1	957	163	1	268	0	546
TRINITY_DN203165_c0_g1_i1	TRINITY_DN203165_c0_g1_	XP_021949526.1 uncharacterized protein LOC110846959 [Folsomia candida]	XP_021949526.1	45.63	309	144	3	147	1001	31	339	5e-87	279
TRINITY_DN203137_c0_g1_i1	TRINITY_DN203137_c0_g1_	PRD38055.1 Pirin-like protein [Nephila clavipes]	PRD38055.1	34.52	84	53	2	5	256	190	271	3e-06	50.8
TRINITY_DN203117_c0_g1_i1	TRINITY_DN203117_c0_g1_	XP_022834452.1 28S ribosomal protein S7, mitochondrial-like [Spodoptera litura]	XP_022834452.1	100	22	0	0	380	315	1	22	8e-06	50.4
TRINITY_DN203102_c0_g1_i1	TRINITY_DN203102_c0_g1_	RUT64583.1 N-acetylmuramoyl-L-alanine amidase (plasmid) [Morganella morganii]	RUT64583.1	40.7	86	51	0	258	1	190	275	2e-16	80.5
TRINITY_DN203149_c0_g1_i1	TRINITY_DN203149_c0_g1_	PCG68696.1 hypothetical protein B5V51_4965 [Heliothis virescens]	PCG68696.1	85.29	34	5	0	1	102	258	291	1e-08	62.8
TRINITY_DN203189_c0_g1_i1	TRINITY_DN203189_c0_g1_	PNF37760.1 hypothetical protein B7P43_G11318 [Cryptotermes secundus]	PNF37760.1	75	80	20	0	241	2	113	192	2e-34	126
TRINITY_DN203107_c0_g1_i1	TRINITY_DN203107_c0_g1_	PRD21865.1 fpvA [Nephila clavipes]	PRD21865.1	48.15	54	28	0	264	425	45	98	2e-06	54.3
TRINITY_DN203164_c0_g1_i1	TRINITY_DN203164_c0_g1_	XP_022814933.1 transmembrane protein 136-like [Spodoptera litura]	XP_022814933.1	91.89	37	3	0	271	161	35	71	6e-16	77.8
TRINITY_DN203161_c0_g1_i1	TRINITY_DN203161_c0_g1_	XP_022837644.1 odorant receptor 4-like [Spodoptera litura]	XP_022837644.1	97.96	196	4	0	2	589	42	237	2e-135	395
TRINITY_DN203150_c1_g1_i1	TRINITY_DN203150_c1_g1_	PRD19610.1 alaS [Nephila clavipes]	PRD19610.1	77.78	63	14	0	2	190	141	203	3e-30	120
TRINITY_DN203153_c0_g1_i1	TRINITY_DN203153_c0_g1_	ATU07284.1 takeout [Spodoptera litura]	ATU07284.1	100	24	0	0	3	74	116	139	2e-06	52.8
TRINITY_DN203134_c0_g1_i1	TRINITY_DN203134_c0_g1_	XP_023230277.1 SPATS2-like protein [Centruroides sculpturatus]	XP_023230277.1	53.03	66	31	0	2	199	37	102	4e-14	70.5
TRINITY_DN203133_c0_g1_i1	TRINITY_DN203133_c0_g1_	XP_017887597.1 L-xylulose reductase [Ceratina calcarata]	XP_017887597.1	59.35	155	63	0	77	541	1	155	2e-58	192
TRINITY_DN203196_c0_g1_i1	TRINITY_DN203196_c0_g1_	XP_022833149.1 uncharacterized protein LOC111361048 [Spodoptera litura]	XP_022833149.1	100	136	0	0	731	324	1	136	7e-91	278
TRINITY_DN203196_c1_g1_i1	TRINITY_DN203196_c1_g1_	XP_022827492.1 cytochrome P450 4d8-like [Spodoptera litura]	XP_022827492.1	96.43	28	1	0	277	194	53	80	2e-11	66.6
TRINITY_DN203122_c0_g1_i1	TRINITY_DN203122_c0_g1_	RWA50576.1 cell envelope integrity protein CreD [Yersinia pestis]	RWA50576.1	51.52	66	32	0	229	32	202	267	1e-17	84
TRINITY_DN203129_c0_g1_i1	TRINITY_DN203129_c0_g1_	JAN01574.1 putative T-complex protein 1 subunit beta, partial [Daphnia magna]	JAN01574.1	86.52	89	12	0	1	267	59	147	2e-37	133
TRINITY_DN214564_c0_g1_i1	TRINITY_DN214564_c0_g1_	XP_018012286.1 PREDICTED: methyl-accepting chemotaxis citrate transducer-like [Hyalella azteca]	XP_018012286.1	53.12	128	60	0	417	34	252	379	1e-28	117
TRINITY_DN214592_c0_g1_i1	TRINITY_DN214592_c0_g1_	PZC76890.1 hypothetical protein B5X24_HaOG204029 [Helicoverpa armigera]	PZC76890.1	68.97	29	9	0	200	286	17	45	4e-06	48.9
TRINITY_DN214529_c0_g1_i1	TRINITY_DN214529_c0_g1_	WP_050098035.1 MULTISPECIES: arsenic transporter [Yersinia]	WP_050098035.1	65.71	70	24	0	210	1	296	365	2e-14	73.9
TRINITY_DN214596_c0_g1_i1	TRINITY_DN214596_c0_g1_	XP_022831800.1 fatty acid synthase-like [Spodoptera litura]	XP_022831800.1	94.64	112	6	0	3	338	2072	2183	1e-53	190
TRINITY_DN214575_c0_g1_i1	TRINITY_DN214575_c0_g1_	JAS67720.1 hypothetical protein g.35376, partial [Cuerna arida]	JAS67720.1	86.75	83	11	0	249	1	52	134	2e-45	153
TRINITY_DN214589_c0_g1_i1	TRINITY_DN214589_c0_g1_	XP_018007644.1 PREDICTED: LOW QUALITY PROTEIN: acetate/butyrate--CoA ligase AAE7, peroxisomal-like [Hyalella azteca]	XP_018007644.1	84	125	20	0	3	377	277	401	1e-59	199
TRINITY_DN214549_c0_g1_i1	TRINITY_DN214549_c0_g1_	XP_022834390.1 tyrosine aminotransferase-like [Spodoptera litura]	XP_022834390.1	86.21	29	4	0	88	2	316	344	7e-08	57.4
TRINITY_DN214520_c0_g1_i1	TRINITY_DN214520_c0_g1_	OWR43203.1 cAMP-specific 3',5'-cyclic phosphodiesterase [Danaus plexippus plexippus]	OWR43203.1	100	29	0	0	87	1	61	89	5e-12	64.7
TRINITY_DN214546_c0_g1_i1	TRINITY_DN214546_c0_g1_	XP_022836680.1 trypsin-like [Spodoptera litura]	XP_022836680.1	90.91	55	4	1	164	3	101	155	5e-26	103
TRINITY_DN214559_c0_g1_i1	TRINITY_DN214559_c0_g1_	XP_022818811.1 putative U5 small nuclear ribonucleoprotein 200 kDa helicase [Spodoptera litura]	XP_022818811.1	92	25	2	0	113	39	1423	1447	1e-06	54.3
TRINITY_DN214526_c0_g1_i1	TRINITY_DN214526_c0_g1_	XP_022814320.1 disks large 1 tumor suppressor protein isoform X1 [Spodoptera litura]	XP_022814320.1	96.43	28	1	0	86	3	139	166	3e-07	60.1
TRINITY_DN214591_c0_g1_i1	TRINITY_DN214591_c0_g1_	XP_011566060.1 PREDICTED: glucose transporter 2A-like [Plutella xylostella]	XP_011566060.1	43.66	71	40	0	2	214	193	263	8e-10	60.8
TRINITY_DN232126_c0_g1_i1	TRINITY_DN232126_c0_g1_	XP_016946857.1 PREDICTED: UDP-glucose 6-dehydrogenase-like [Drosophila biarmipes]	XP_016946857.1	59.62	52	21	0	460	305	323	374	4e-09	61.6
TRINITY_DN232159_c0_g1_i1	TRINITY_DN232159_c0_g1_	XP_015439708.1 PREDICTED: 2-oxoisovalerate dehydrogenase subunit alpha, mitochondrial, partial [Dufourea novaeangliae]	XP_015439708.1	26.1	272	171	8	902	114	57	307	2e-15	84.3
TRINITY_DN232173_c0_g1_i1	TRINITY_DN232173_c0_g1_	WP_050100609.1 MULTISPECIES: magnesium-translocating P-type ATPase [Yersinia]	WP_050100609.1	64.35	345	116	2	2	1018	366	709	4e-132	409
TRINITY_DN232110_c0_g1_i1	TRINITY_DN232110_c0_g1_	KPM11389.1 PDZ domain containing protein 8 [Sarcoptes scabiei]	KPM11389.1	48.65	74	38	0	95	316	19	92	4e-17	81.3
TRINITY_DN232142_c0_g1_i1	TRINITY_DN232142_c0_g1_	XP_012521742.1 PREDICTED: lon protease homolog 2, peroxisomal-like [Monomorium pharaonis]	XP_012521742.1	100	254	0	0	3	764	16	269	7e-162	479
TRINITY_DN232164_c0_g1_i1	TRINITY_DN232164_c0_g1_	XP_025601936.1 fibrillin-1 isoform X1 [Athalia rosae]	XP_025601936.1	53.33	75	30	4	2	220	1295	1366	3e-14	75.1
TRINITY_DN232129_c0_g1_i1	TRINITY_DN232129_c0_g1_	AUW71802.1 ribonucleoside diphosphate reductase large subunit, partial [Myrmeleon sp. IN53]	AUW71802.1	42.57	148	63	4	7	444	112	239	4e-30	120
TRINITY_DN232197_c0_g1_i1	TRINITY_DN232197_c0_g1_	WP_050100609.1 MULTISPECIES: magnesium-translocating P-type ATPase [Yersinia]	WP_050100609.1	60.19	216	68	3	647	3	148	346	2e-62	217
TRINITY_DN232105_c0_g1_i1	TRINITY_DN232105_c0_g1_	XP_012542918.1 PREDICTED: uncharacterized protein LOC105840509 [Monomorium pharaonis]	XP_012542918.1	100	106	0	0	600	917	1	106	9e-65	215
TRINITY_DN232118_c0_g1_i1	TRINITY_DN232118_c0_g1_	XP_018028384.1 PREDICTED: apolipoprotein N-acyltransferase-like [Hyalella azteca]	XP_018028384.1	57.52	113	47	1	36	374	369	480	9e-34	130
TRINITY_DN232182_c0_g1_i1	TRINITY_DN232182_c0_g1_	RVE49051.1 hypothetical protein evm_006297 [Chilo suppressalis]	RVE49051.1	80	30	6	0	300	389	686	715	1e-07	57.4
TRINITY_DN232157_c0_g1_i1	TRINITY_DN232157_c0_g1_	XP_022834405.1 uncharacterized protein LOC111362104 [Spodoptera litura]	XP_022834405.1	99.1	111	1	0	986	654	140	250	2e-70	229
TRINITY_DN232160_c0_g1_i1	TRINITY_DN232160_c0_g1_	ADI61810.1 endonuclease-reverse transcriptase [Bombyx mori]	ADI61810.1	62.96	54	20	0	28	189	897	950	7e-15	79.3
TRINITY_DN232163_c0_g1_i1	TRINITY_DN232163_c0_g1_	PRD22331.1 uacT [Nephila clavipes]	PRD22331.1	42.86	91	52	0	273	1	341	431	1e-14	75.9
TRINITY_DN232189_c0_g1_i1	TRINITY_DN232189_c0_g1_	XP_018901133.1 PREDICTED: kelch-like protein diablo [Bemisia tabaci]	XP_018901133.1	100	27	0	0	229	309	291	317	9e-10	62.8
TRINITY_DN232115_c0_g1_i1	TRINITY_DN232115_c0_g1_	XP_022834754.1 GS homeobox 1-like [Spodoptera litura]	XP_022834754.1	97.94	97	2	0	292	2	217	313	4e-49	167
TRINITY_DN232183_c0_g1_i1	TRINITY_DN232183_c0_g1_	JAM99690.1 hypothetical protein [Daphnia magna]	JAM99690.1	45.83	48	26	0	10	153	262	309	7e-09	48.5
TRINITY_DN232149_c0_g1_i1	TRINITY_DN232149_c0_g1_	XP_022829034.1 cytochrome P450 CYP12A2-like [Spodoptera litura]	XP_022829034.1	98.7	77	1	0	396	166	431	507	2e-48	171
TRINITY_DN232145_c0_g1_i1	TRINITY_DN232145_c0_g1_	PRD29845.1 hrpA [Nephila clavipes]	PRD29845.1	89.66	116	12	0	349	2	226	341	5e-56	196
TRINITY_DN234488_c0_g1_i1	TRINITY_DN234488_c0_g1_	XP_018006957.1 PREDICTED: type II secretion system protein E-like [Hyalella azteca]	XP_018006957.1	42.28	123	71	0	3	371	19	141	3e-20	93.6
TRINITY_DN234440_c0_g1_i1	TRINITY_DN234440_c0_g1_	PZC80086.1 hypothetical protein B5X24_HaOG215427 [Helicoverpa armigera]	PZC80086.1	93.1	29	2	0	88	2	413	441	2e-07	57
TRINITY_DN234447_c0_g1_i1	TRINITY_DN234447_c0_g1_	PRD37097.1 pyc [Nephila clavipes]	PRD37097.1	50	78	39	0	8	241	757	834	3e-16	81.3
TRINITY_DN234443_c0_g1_i1	TRINITY_DN234443_c0_g1_	XP_003699053.1 PREDICTED: RNA polymerase sigma factor sigB-like [Apis florea]	XP_003699053.1	37.27	220	127	4	644	3	138	352	3e-40	150
TRINITY_DN234496_c0_g1_i1	TRINITY_DN234496_c0_g1_	JAT90862.1 hypothetical protein g.16663, partial [Pectinophora gossypiella]	JAT90862.1	90	30	3	0	570	481	64	93	1e-08	58.2
TRINITY_DN234463_c0_g1_i1	TRINITY_DN234463_c0_g1_	XP_012529766.1 PREDICTED: UDP-glucose 4-epimerase-like [Monomorium pharaonis]	XP_012529766.1	100	243	0	0	1669	941	34	276	9e-175	505
TRINITY_DN234413_c0_g1_i1	TRINITY_DN234413_c0_g1_	KOB65706.1 putative abc transporter, partial [Operophtera brumata]	KOB65706.1	90.32	31	3	0	1	93	250	280	1e-08	60.1
TRINITY_DN234459_c0_g1_i1	TRINITY_DN234459_c0_g1_	XP_011504001.1 PREDICTED: uncharacterized protein LOC105367072, partial [Ceratosolen solmsi marchali]	XP_011504001.1	39.69	131	79	0	36	428	10	140	2e-21	93.6
TRINITY_DN234412_c0_g1_i1	TRINITY_DN234412_c0_g1_	XP_012521589.1 PREDICTED: ribonucleoside-diphosphate reductase small chain C-like [Monomorium pharaonis]	XP_012521589.1	100	122	0	0	550	185	218	339	7e-81	253
TRINITY_DN234437_c0_g1_i1	TRINITY_DN234437_c0_g1_	XP_022829697.1 sterol regulatory element-binding protein 1 isoform X1 [Spodoptera litura]	XP_022829697.1	81.58	38	4	1	115	2	784	818	1e-12	73.9
TRINITY_DN230641_c0_g1_i1	TRINITY_DN230641_c0_g1_	XP_018010109.1 PREDICTED: uvrABC system protein C-like [Hyalella azteca]	XP_018010109.1	46.3	108	46	1	444	157	85	192	8e-23	102
TRINITY_DN230637_c0_g1_i1	TRINITY_DN230637_c0_g1_	RVE52258.1 hypothetical protein evm_003048 [Chilo suppressalis]	RVE52258.1	88.89	36	3	1	247	351	13	48	6e-11	63.9
TRINITY_DN230661_c0_g1_i1	TRINITY_DN230661_c0_g1_	sp|Q2RK77.1|MURB_MOOTA RecName: Full=UDP-N-acetylenolpyruvoylglucosamine reductase; AltName: Full=UDP-N-acetylmuramate dehydrogenase	sp|Q2RK77.1|MURB_MOOTA	46.03	63	34	0	1	189	25	87	2e-11	65.1
TRINITY_DN230684_c0_g1_i1	TRINITY_DN230684_c0_g1_	RWA49258.1 quaternary ammonium compound-resistance protein SugE [Yersinia pestis]	RWA49258.1	53.92	102	47	0	241	546	1	102	4e-26	106
TRINITY_DN230638_c0_g1_i1	TRINITY_DN230638_c0_g1_	XP_022234377.1 uncharacterized protein LOC111082466 [Drosophila obscura]	XP_022234377.1	51.25	80	39	0	254	15	74	153	2e-13	69.7
TRINITY_DN230650_c0_g1_i1	TRINITY_DN230650_c0_g1_	XP_021194722.1 uncharacterized protein LOC110379386 isoform X1 [Helicoverpa armigera]	XP_021194722.1	100	28	0	0	563	646	39	66	7e-09	62.8
TRINITY_DN230663_c0_g1_i1	TRINITY_DN230663_c0_g1_	RWA46843.1 ribonuclease E/G [Yersinia pestis]	RWA46843.1	51.49	101	41	2	3	296	49	144	7e-24	102
TRINITY_DN230639_c0_g1_i1	TRINITY_DN230639_c0_g1_	KPJ06809.1 Peroxiredoxin 1 [Papilio machaon]	KPJ06809.1	68.85	61	17	1	184	2	26	84	6e-18	84.3
TRINITY_DN230613_c0_g1_i1	TRINITY_DN230613_c0_g1_	PRD20094.1 glnG [Nephila clavipes]	PRD20094.1	63.46	156	57	0	492	25	223	378	2e-44	160
TRINITY_DN230690_c0_g1_i1	TRINITY_DN230690_c0_g1_	PRD22009.1 hutU [Nephila clavipes]	PRD22009.1	67.82	87	28	0	262	2	479	565	3e-35	134
TRINITY_DN230686_c0_g1_i1	TRINITY_DN230686_c0_g1_	OWR41092.1 iron regulatory protein 1 [Danaus plexippus plexippus]	OWR41092.1	81.25	32	6	0	35	130	116	147	2e-07	53.9
TRINITY_DN230662_c0_g1_i1	TRINITY_DN230662_c0_g1_	AHN53435.1 Bel/Pao family RNase HI [Nuttalliella namaqua]	AHN53435.1	49.51	103	52	0	28	336	139	241	2e-23	100
TRINITY_DN230694_c0_g1_i1	TRINITY_DN230694_c0_g1_	PZC82785.1 hypothetical protein B5X24_HaOG209570 [Helicoverpa armigera]	PZC82785.1	81.25	32	6	0	444	539	4	35	9e-09	60.8
TRINITY_DN230602_c0_g1_i1	TRINITY_DN230602_c0_g1_	XP_002405599.1 RNA polymerase II transcription initiation factor, putative, partial [Ixodes scapularis]	XP_002405599.1	37.5	88	42	1	264	1	31	105	8e-11	63.9
TRINITY_DN230655_c0_g1_i1	TRINITY_DN230655_c0_g1_	ODM98824.1 ATP synthase subunit delta, mitochondrial [Orchesella cincta]	ODM98824.1	70.59	34	10	0	2	103	108	141	1e-06	51.2
TRINITY_DN240834_c0_g1_i1	TRINITY_DN240834_c0_g1_	XP_018028812.1 PREDICTED: uncharacterized protein YhiN-like [Hyalella azteca]	XP_018028812.1	67.69	65	21	0	216	22	76	140	9e-23	96.7
TRINITY_DN240898_c0_g1_i1	TRINITY_DN240898_c0_g1_	KYQ58144.1 Homeobox protein homothorax [Trachymyrmex zeteki]	KYQ58144.1	80.56	36	7	0	596	703	402	437	9e-10	65.5
TRINITY_DN240835_c0_g1_i1	TRINITY_DN240835_c0_g1_	KPJ16528.1 Zinc finger protein 268 [Papilio machaon]	KPJ16528.1	72.22	36	10	0	2	109	651	686	4e-08	59.3
TRINITY_DN240830_c0_g1_i1	TRINITY_DN240830_c0_g1_	PRD38068.1 amidase [Nephila clavipes]	PRD38068.1	52.05	73	35	0	224	6	38	110	3e-16	80.1
TRINITY_DN240889_c0_g1_i1	TRINITY_DN240889_c0_g1_	PRD37103.1 murC [Nephila clavipes]	PRD37103.1	50	98	49	0	315	22	364	461	6e-19	88.6
TRINITY_DN240877_c0_g1_i1	TRINITY_DN240877_c0_g1_	ADI61814.1 endonuclease-reverse transcriptase [Bombyx mori]	ADI61814.1	55.56	45	20	0	9	143	973	1017	9e-07	55.1
TRINITY_DN240867_c0_g1_i1	TRINITY_DN240867_c0_g1_	KOB63929.1 G protein alpha subunit [Operophtera brumata]	KOB63929.1	84.38	32	2	1	384	289	148	176	2e-06	52
TRINITY_DN240845_c0_g1_i1	TRINITY_DN240845_c0_g1_	XP_022834391.1 uncharacterized protein LOC111362093 [Spodoptera litura]	XP_022834391.1	61.19	67	23	1	26	217	64	130	1e-12	67.8
TRINITY_DN240850_c0_g1_i1	TRINITY_DN240850_c0_g1_	XP_022824327.1 tyrosine-protein kinase CSK isoform X2 [Spodoptera litura]	XP_022824327.1	93.33	30	2	0	90	1	321	350	1e-06	57.4
TRINITY_DN240852_c0_g1_i1	TRINITY_DN240852_c0_g1_	AUT98696.1 tape measure protein [Morganella morganii]	AUT98696.1	45.19	104	56	1	347	39	1039	1142	7e-21	97.4
TRINITY_DN240833_c0_g1_i1	TRINITY_DN240833_c0_g1_	XP_022830703.1 transcription initiation factor TFIID subunit 1 isoform X5 [Spodoptera litura]	XP_022830703.1	100	27	0	0	3	83	699	725	6e-10	64.3
TRINITY_DN218131_c0_g1_i1	TRINITY_DN218131_c0_g1_	XP_023292666.1 uncharacterized protein LOC111676014 [Lucilia cuprina]	XP_023292666.1	62.75	102	38	0	3	308	109	210	3e-26	106
TRINITY_DN218167_c0_g1_i1	TRINITY_DN218167_c0_g1_	RVE51575.1 hypothetical protein evm_003707 [Chilo suppressalis]	RVE51575.1	70.73	41	12	0	3	125	116	156	8e-10	61.2
TRINITY_DN218169_c0_g1_i1	TRINITY_DN218169_c0_g1_	PRD37675.1 4-hydroxy-4-methyl-2-oxoglutarate aldolase [Nephila clavipes]	PRD37675.1	92.47	93	7	0	472	194	51	143	1e-54	178
TRINITY_DN218159_c0_g1_i1	TRINITY_DN218159_c0_g1_	XP_022115794.1 serine/threonine-protein kinase GA29083-like [Pieris rapae]	XP_022115794.1	100	23	0	0	293	225	51	73	1e-07	56.2
TRINITY_DN218140_c0_g1_i1	TRINITY_DN218140_c0_g1_	PRD38119.1 glmS [Nephila clavipes]	PRD38119.1	57.14	77	33	0	231	1	433	509	7e-20	90.9
TRINITY_DN218200_c0_g1_i1	TRINITY_DN218200_c0_g1_	KDR11411.1 hypothetical protein L798_14044 [Zootermopsis nevadensis]	KDR11411.1	78.38	37	8	0	209	319	1	37	5e-11	62.4
TRINITY_DN218178_c0_g1_i1	TRINITY_DN218178_c0_g1_	PZC74005.1 hypothetical protein B5X24_HaOG208463 [Helicoverpa armigera]	PZC74005.1	96.15	26	1	0	3	80	12	37	2e-06	53.9
TRINITY_DN218144_c0_g1_i1	TRINITY_DN218144_c0_g1_	PRD31977.1 Transposase for insertion sequence element ISRM3 [Nephila clavipes]	PRD31977.1	55.07	69	31	0	4	210	160	228	2e-18	84
TRINITY_DN218186_c0_g1_i1	TRINITY_DN218186_c0_g1_	XP_021181465.1 eukaryotic translation initiation factor 3 subunit L isoform X1 [Helicoverpa armigera]	XP_021181465.1	100	30	0	0	439	350	189	218	1e-10	66.2
TRINITY_DN218155_c0_g1_i1	TRINITY_DN218155_c0_g1_	OXA57237.1 Transcription initiation factor IIB [Folsomia candida]	OXA57237.1	92.75	69	5	0	1	207	247	315	2e-24	102
TRINITY_DN218104_c0_g1_i1	TRINITY_DN218104_c0_g1_	PRD21865.1 fpvA [Nephila clavipes]	PRD21865.1	54.17	48	22	0	303	160	45	92	7e-06	52
TRINITY_DN234283_c0_g1_i1	TRINITY_DN234283_c0_g1_	XP_022821953.1 ionotropic receptor 21a [Spodoptera litura]	XP_022821953.1	100	47	0	0	3	143	804	850	2e-21	96.3
TRINITY_DN234210_c0_g1_i1	TRINITY_DN234210_c0_g1_	XP_022830586.1 uncharacterized protein LOC111359321 isoform X5 [Spodoptera litura]	XP_022830586.1	100	28	0	0	417	500	2743	2770	3e-10	66.6
TRINITY_DN234211_c0_g1_i1	TRINITY_DN234211_c0_g1_	XP_023934061.1 uncharacterized protein LOC112043036 [Bicyclus anynana]	XP_023934061.1	96.43	28	1	0	290	373	625	652	1e-09	63.2
TRINITY_DN234270_c0_g1_i1	TRINITY_DN234270_c0_g1_	OXA45817.1 Transmembrane protein 45B [Folsomia candida]	OXA45817.1	62.5	80	30	0	272	33	131	210	8e-29	113
TRINITY_DN234231_c0_g1_i1	TRINITY_DN234231_c0_g1_	XP_022820926.1 PIN+ prion protein RNQ1-like [Spodoptera litura]	XP_022820926.1	97.13	279	7	1	160	993	1	279	1e-114	345
TRINITY_DN234240_c0_g1_i1	TRINITY_DN234240_c0_g1_	XP_018006168.1 PREDICTED: ATP-dependent Clp protease ATP-binding subunit ClpA-like [Hyalella azteca]	XP_018006168.1	92	75	6	0	7	231	61	135	1e-39	146
TRINITY_DN234262_c0_g1_i1	TRINITY_DN234262_c0_g1_	XP_012522863.1 PREDICTED: hydroxymethylglutaryl-CoA synthase, cytoplasmic-like, partial [Monomorium pharaonis]	XP_012522863.1	85	60	9	0	52	231	2	61	1e-30	114
TRINITY_DN234269_c0_g1_i1	TRINITY_DN234269_c0_g1_	JAC33049.1 putative serine/threonine protein, partial [Amblyomma triste]	JAC33049.1	68.52	54	17	0	210	49	151	204	5e-21	90.5
TRINITY_DN234256_c0_g1_i1	TRINITY_DN234256_c0_g1_	XP_018006314.1 PREDICTED: oligopeptidase A-like [Hyalella azteca]	XP_018006314.1	67.07	82	27	0	2	247	500	581	6e-30	120
TRINITY_DN234255_c0_g1_i1	TRINITY_DN234255_c0_g1_	XP_022821869.1 long-chain-fatty-acid--CoA ligase ACSBG2 isoform X1 [Spodoptera litura]	XP_022821869.1	100	26	0	0	79	2	12	37	5e-06	54.3
TRINITY_DN234216_c0_g1_i1	TRINITY_DN234216_c0_g1_	JAN01372.1 ATP synthase subunit O, mitochondrial [Daphnia magna]	JAN01372.1	65.93	135	46	0	1	405	69	203	7e-57	186
TRINITY_DN234202_c0_g1_i1	TRINITY_DN234202_c0_g1_	PRD20613.1 3-hydroxylaminophenol mutase [Nephila clavipes]	PRD20613.1	97.33	150	4	0	452	3	214	363	2e-100	306
TRINITY_DN234208_c0_g1_i1	TRINITY_DN234208_c0_g1_	PRD31406.1 prfC [Nephila clavipes]	PRD31406.1	46.97	66	35	0	9	206	136	201	6e-15	76.3
TRINITY_DN234201_c0_g1_i1	TRINITY_DN234201_c0_g1_	XP_017037396.1 PREDICTED: DNA-binding response regulator MtrA-like [Drosophila kikkawai]	XP_017037396.1	37.97	79	48	1	240	4	11	88	1e-11	64.3
TRINITY_DN234223_c0_g1_i1	TRINITY_DN234223_c0_g1_	XP_018019551.1 PREDICTED: putative long-chain-fatty-acid--CoA ligase [Hyalella azteca]	XP_018019551.1	43.86	114	54	2	44	382	95	199	1e-20	91.7
TRINITY_DN234249_c0_g1_i1	TRINITY_DN234249_c0_g1_	KFM82409.1 Protein GDAP2-like protein, partial [Stegodyphus mimosarum]	KFM82409.1	58.62	116	48	0	349	2	69	184	3e-42	153
TRINITY_DN234245_c0_g1_i1	TRINITY_DN234245_c0_g1_	PRD39868.1 ctaE [Nephila clavipes]	PRD39868.1	61.54	39	14	1	63	179	1	38	2e-06	50.8
TRINITY_DN234239_c0_g1_i1	TRINITY_DN234239_c0_g1_	XP_022826963.1 THAP domain-containing protein 2-like isoform X1 [Spodoptera litura]	XP_022826963.1	97.34	188	5	0	75	638	1	188	3e-131	380
TRINITY_DN216202_c0_g1_i1	TRINITY_DN216202_c0_g1_	PRD21825.1 rpmE2 [Nephila clavipes]	PRD21825.1	63.16	38	14	0	2	115	43	80	5e-11	61.2
TRINITY_DN216252_c0_g1_i1	TRINITY_DN216252_c0_g1_	XP_022822702.1 uncharacterized protein LOC111353773 [Spodoptera litura]	XP_022822702.1	96	25	1	0	221	295	85	109	2e-06	52
TRINITY_DN216233_c0_g1_i1	TRINITY_DN216233_c0_g1_	KFM56959.1 Protein LMBR1L, partial [Stegodyphus mimosarum]	KFM56959.1	62.86	70	26	0	3	212	167	236	5e-24	99
TRINITY_DN216238_c0_g1_i1	TRINITY_DN216238_c0_g1_	KMQ85686.1 tetrahydropyridine-carboxylate n-succinyltransferase [Lasius niger]	KMQ85686.1	75	136	33	1	3	407	37	172	2e-53	176
TRINITY_DN216242_c0_g1_i1	TRINITY_DN216242_c0_g1_	XP_018028684.1 PREDICTED: embryonic stem cell-specific 5-hydroxymethylcytosine-binding protein-like [Hyalella azteca]	XP_018028684.1	43.75	64	36	0	199	8	78	141	5e-11	63.2
TRINITY_DN216277_c0_g1_i1	TRINITY_DN216277_c0_g1_	ABW39179.1 putative enolase protein, partial [Heteropacha rileyana]	ABW39179.1	78.05	41	7	1	1	123	35	73	3e-09	59.3
TRINITY_DN216232_c0_g1_i1	TRINITY_DN216232_c0_g1_	JAM00207.1 hypothetical protein, partial [Daphnia_magna]	JAM00207.1	78	50	11	0	264	115	65	114	6e-17	78.2
TRINITY_DN216300_c0_g1_i1	TRINITY_DN216300_c0_g1_	XP_018006324.1 PREDICTED: ferredoxin 1-like [Hyalella azteca]	XP_018006324.1	63.33	60	20	1	246	67	50	107	4e-16	75.5
TRINITY_DN216262_c0_g1_i1	TRINITY_DN216262_c0_g1_	XP_022827562.1 protein SMG7-like isoform X2 [Spodoptera litura]	XP_022827562.1	96.15	26	1	0	241	318	44	69	8e-08	57.4
TRINITY_DN216273_c0_g1_i1	TRINITY_DN216273_c0_g1_	XP_026742887.1 protein white-like [Trichoplusia ni]	XP_026742887.1	79.35	92	19	0	276	1	340	431	2e-44	162
TRINITY_DN216234_c0_g1_i1	TRINITY_DN216234_c0_g1_	XP_011565566.1 PREDICTED: uncharacterized protein LOC105395315 [Plutella xylostella]	XP_011565566.1	71.43	84	24	0	255	4	72	155	9e-24	102
TRINITY_DN216258_c0_g1_i1	TRINITY_DN216258_c0_g1_	XP_022823693.1 tektin-B1-like [Spodoptera litura]	XP_022823693.1	98.77	81	1	0	2	244	268	348	2e-47	165
TRINITY_DN219482_c0_g1_i1	TRINITY_DN219482_c0_g1_	XP_022823853.1 zinc finger BED domain-containing protein 4-like [Spodoptera litura]	XP_022823853.1	84.38	32	4	1	203	108	360	390	5e-07	54.7
TRINITY_DN219445_c0_g1_i1	TRINITY_DN219445_c0_g1_	JAT02180.1 hypothetical protein g.16154, partial [Homalodisca liturata]	JAT02180.1	97.65	85	2	0	257	3	3	87	3e-56	179
TRINITY_DN219417_c0_g1_i1	TRINITY_DN219417_c0_g1_	XP_022832491.1 uncharacterized protein LOC111360654 isoform X3 [Spodoptera litura]	XP_022832491.1	100	28	0	0	85	2	67	94	7e-09	62.8
TRINITY_DN219475_c0_g1_i1	TRINITY_DN219475_c0_g1_	XP_022822801.1 protein msta-like [Spodoptera litura]	XP_022822801.1	75.76	33	8	0	2	100	62	94	3e-07	55.8
TRINITY_DN219430_c0_g1_i1	TRINITY_DN219430_c0_g1_	JAB61738.1 Plexin-A2, partial [Anoplophora glabripennis]	JAB61738.1	37.78	90	53	2	21	290	54	140	7e-10	60.1
TRINITY_DN219401_c0_g1_i1	TRINITY_DN219401_c0_g1_	PRD21074.1 serC [Nephila clavipes]	PRD21074.1	54.9	102	46	0	313	8	2	103	5e-30	118
TRINITY_DN219435_c0_g1_i1	TRINITY_DN219435_c0_g1_	XP_022829083.1 uncharacterized protein LOC111358254 isoform X2 [Spodoptera litura]	XP_022829083.1	94.12	102	6	0	306	1	76	177	2e-57	201
TRINITY_DN219484_c0_g1_i1	TRINITY_DN219484_c0_g1_	XP_022825005.1 membrane alanyl aminopeptidase-like [Spodoptera litura]	XP_022825005.1	94.12	34	2	0	2	103	878	911	5e-11	67.4
TRINITY_DN219409_c0_g1_i1	TRINITY_DN219409_c0_g1_	PRD34694.1 hpd [Nephila clavipes]	PRD34694.1	82.89	76	13	0	1	228	17	92	2e-38	137
TRINITY_DN219497_c0_g1_i1	TRINITY_DN219497_c0_g1_	XP_022829828.1 uncharacterized protein LOC111358778 [Spodoptera litura]	XP_022829828.1	98.77	162	2	0	4	489	4	165	2e-83	276
TRINITY_DN219456_c0_g1_i1	TRINITY_DN219456_c0_g1_	XP_022824481.1 cytochrome P450 6B2-like [Spodoptera litura]	XP_022824481.1	100	25	0	0	293	367	447	471	4e-07	55.5
TRINITY_DN231660_c0_g1_i1	TRINITY_DN231660_c0_g1_	XP_022833267.1 uncharacterized protein LOC111361122 isoform X2 [Spodoptera litura]	XP_022833267.1	93.1	29	2	0	232	318	6	34	4e-09	60.5
TRINITY_DN231612_c0_g1_i1	TRINITY_DN231612_c0_g1_	XP_026735927.1 uncharacterized protein LOC113499611 [Trichoplusia ni]	XP_026735927.1	46.32	231	119	3	36	719	5	233	3e-37	144
TRINITY_DN231626_c0_g1_i1	TRINITY_DN231626_c0_g1_	ENN76431.1 hypothetical protein YQE_07091, partial [Dendroctonus ponderosae]	ENN76431.1	36.17	94	48	3	49	303	4	94	9e-06	50.1
TRINITY_DN231621_c0_g1_i1	TRINITY_DN231621_c0_g1_	JAG89787.1 putative spliceosome-associated protein cwc15, partial [Amblyomma americanum]	JAG89787.1	75.71	70	12	1	221	430	14	78	4e-28	108
TRINITY_DN231667_c0_g1_i1	TRINITY_DN231667_c0_g1_	XP_022827639.1 fumarylacetoacetate hydrolase domain-containing protein 2A-like isoform X2 [Spodoptera litura]	XP_022827639.1	97.96	98	2	0	2	295	96	193	3e-65	206
TRINITY_DN231666_c0_g1_i1	TRINITY_DN231666_c0_g1_	PRD39041.1 yggW [Nephila clavipes]	PRD39041.1	38.46	117	70	1	3	353	442	556	1e-17	86.7
TRINITY_DN231682_c0_g1_i1	TRINITY_DN231682_c0_g1_	AGM32970.1 endo-beta-1,4-xylanase [Coptotermes formosanus]	AGM32970.1	62.92	89	29	2	17	283	116	200	1e-26	107
TRINITY_DN231625_c0_g1_i1	TRINITY_DN231625_c0_g1_	XP_017487389.1 PREDICTED: hexokinase-2-like, partial [Rhagoletis zephyria]	XP_017487389.1	44.58	83	43	1	1	249	14	93	3e-16	79.7
TRINITY_DN231630_c0_g1_i1	TRINITY_DN231630_c0_g1_	XP_019880808.1 PREDICTED: ribokinase isoform X1 [Aethina tumida]	XP_019880808.1	52.05	73	35	0	7	225	32	104	2e-15	76.3
TRINITY_DN231687_c0_g1_i1	TRINITY_DN231687_c0_g1_	JAI74185.1 Long-chain-fatty-acid--CoA ligase ACSBG1-like protein, partial [Daphnia_magna]	JAI74185.1	60.71	84	33	0	253	2	96	179	2e-32	120
TRINITY_DN204665_c0_g1_i1	TRINITY_DN204665_c0_g1_	JAS43808.1 hypothetical protein g.26353, partial [Cuerna arida]	JAS43808.1	87.39	119	12	1	57	413	1	116	7e-64	205
TRINITY_DN204614_c0_g1_i1	TRINITY_DN204614_c0_g1_	PRD40045.1 livG [Nephila clavipes]	PRD40045.1	57.81	64	27	0	47	238	296	359	9e-16	78.2
TRINITY_DN204691_c0_g1_i1	TRINITY_DN204691_c0_g1_	XP_026325758.1 uncharacterized protein LOC113234619, partial [Hyposmocoma kahamanoa]	XP_026325758.1	67.86	56	18	0	382	215	103	158	1e-16	80.5
TRINITY_DN204616_c0_g1_i1	TRINITY_DN204616_c0_g1_	PRD34716.1 pyrH [Nephila clavipes]	PRD34716.1	98.35	242	4	0	853	128	1	242	2e-157	454
TRINITY_DN204648_c0_g1_i1	TRINITY_DN204648_c0_g1_	XP_022814614.1 aldehyde dehydrogenase X, mitochondrial isoform X2 [Spodoptera litura]	XP_022814614.1	96.55	29	1	0	494	408	304	332	7e-09	61.6
TRINITY_DN204611_c0_g1_i1	TRINITY_DN204611_c0_g1_	XP_011556084.1 PREDICTED: multidrug resistance-associated protein 7-like [Plutella xylostella]	XP_011556084.1	83.33	30	5	0	378	289	230	259	6e-06	52
TRINITY_DN204661_c0_g1_i1	TRINITY_DN204661_c0_g1_	XP_022826209.1 uncharacterized protein LOC111356175 isoform X1 [Spodoptera litura]	XP_022826209.1	89.34	197	20	1	119	706	28	224	7e-110	344
TRINITY_DN204676_c0_g1_i1	TRINITY_DN204676_c0_g1_	PRD28517.1 ccoN1 [Nephila clavipes]	PRD28517.1	65.75	73	23	1	220	2	118	188	6e-25	105
TRINITY_DN204653_c0_g1_i1	TRINITY_DN204653_c0_g1_	XP_022815402.1 transmembrane protein 169 [Spodoptera litura]	XP_022815402.1	96.3	27	1	0	81	1	34	60	2e-07	57.8
TRINITY_DN204659_c0_g1_i1	TRINITY_DN204659_c0_g1_	XP_012542929.1 PREDICTED: DNA-(apurinic or apyrimidinic site) lyase-like [Monomorium pharaonis]	XP_012542929.1	43.84	73	41	0	222	4	29	101	7e-14	71.6
TRINITY_DN204684_c0_g1_i1	TRINITY_DN204684_c0_g1_	JAA81236.1 Tight junction protein ZO-1, partial [Pararge aegeria]	JAA81236.1	91.67	24	2	0	258	187	52	75	6e-06	48.1
TRINITY_DN204685_c0_g1_i1	TRINITY_DN204685_c0_g1_	PCG64801.1 hypothetical protein B5V51_10096, partial [Heliothis virescens]	PCG64801.1	90.32	31	3	0	368	460	160	190	9e-09	60.1
TRINITY_DN204633_c0_g1_i1	TRINITY_DN204633_c0_g1_	PRD37078.1 comM [Nephila clavipes]	PRD37078.1	64.04	114	41	0	3	344	236	349	2e-42	154
TRINITY_DN201129_c0_g1_i1	TRINITY_DN201129_c0_g1_	XP_017046485.1 PREDICTED: ferrichrome receptor FcuA-like [Drosophila ficusphila]	XP_017046485.1	36.27	193	105	7	958	1503	80	265	2e-16	90.5
TRINITY_DN201153_c0_g1_i1	TRINITY_DN201153_c0_g1_	XP_018007800.1 PREDICTED: beta-hexosaminidase-like [Hyalella azteca]	XP_018007800.1	65.12	43	15	0	224	352	1	43	2e-10	64.3
TRINITY_DN201127_c0_g1_i1	TRINITY_DN201127_c0_g1_	PRD38514.1 hutH [Nephila clavipes]	PRD38514.1	98.73	79	1	0	237	1	327	405	1e-35	133
TRINITY_DN201116_c0_g1_i1	TRINITY_DN201116_c0_g1_	PZC81027.1 hypothetical protein B5X24_HaOG213549 [Helicoverpa armigera]	PZC81027.1	71.57	102	29	0	1	306	15	116	3e-44	149
TRINITY_DN201118_c0_g1_i1	TRINITY_DN201118_c0_g1_	XP_025203617.1 probable peroxisomal acyl-coenzyme A oxidase 1 [Melanaphis sacchari]	XP_025203617.1	38.76	129	70	2	360	1	12	140	2e-17	88.6
TRINITY_DN201172_c0_g1_i1	TRINITY_DN201172_c0_g1_	ODM93257.1 60S ribosomal protein L32 [Orchesella cincta]	ODM93257.1	92.54	134	10	0	33	434	1	134	4e-87	261
TRINITY_DN201196_c0_g1_i1	TRINITY_DN201196_c0_g1_	JAN02370.1 Cytochrome b-c1 complex subunit 2, mitochondrial-like protein, partial [Daphnia magna]	JAN02370.1	72.83	92	23	1	29	304	12	101	2e-37	131
TRINITY_DN201158_c0_g1_i1	TRINITY_DN201158_c0_g1_	XP_022816362.1 uncharacterized protein LOC111349471 isoform X2 [Spodoptera litura]	XP_022816362.1	84.32	236	26	1	1107	433	122	357	1e-128	384
TRINITY_DN201136_c0_g1_i1	TRINITY_DN201136_c0_g1_	XP_022823177.1 azurocidin-like [Spodoptera litura]	XP_022823177.1	97.9	143	3	0	3	431	165	307	2e-80	253
TRINITY_DN201183_c0_g1_i1	TRINITY_DN201183_c0_g1_	EFX63424.1 hypothetical protein DAPPUDRAFT_335480 [Daphnia pulex]	EFX63424.1	68	50	16	0	1	150	260	309	4e-15	75.1
TRINITY_DN201182_c0_g1_i1	TRINITY_DN201182_c0_g1_	JAA84703.1 uridine-cytidine kinase 2, partial [Pararge aegeria]	JAA84703.1	83.87	31	5	0	94	2	17	47	6e-07	52.8
TRINITY_DN201178_c0_g1_i1	TRINITY_DN201178_c0_g1_	XP_018028382.1 PREDICTED: D-glycero-beta-D-manno-heptose-1,7-bisphosphate 7-phosphatase-like [Hyalella azteca]	XP_018028382.1	53.01	83	39	0	21	269	20	102	2e-25	102
TRINITY_DN201140_c0_g1_i1	TRINITY_DN201140_c0_g1_	RWA49857.1 exodeoxyribonuclease V subunit beta [Yersinia pestis]	RWA49857.1	37.67	507	291	9	1840	341	339	827	2e-58	222
TRINITY_DN201179_c0_g1_i2	TRINITY_DN201179_c0_g1_	PZC76890.1 hypothetical protein B5X24_HaOG204029 [Helicoverpa armigera]	PZC76890.1	52.17	46	22	0	327	464	1	46	1e-06	51.2
TRINITY_DN201151_c0_g1_i2	TRINITY_DN201151_c0_g1_	sp|Q2RJJ4.1|RNY_MOOTA RecName: Full=Ribonuclease Y; Short=RNase Y	sp|Q2RJJ4.1|RNY_MOOTA	81.97	61	11	0	185	3	400	460	4e-24	101
TRINITY_DN201184_c0_g1_i1	TRINITY_DN201184_c0_g1_	WP_050101721.1 MULTISPECIES: isocitrate lyase [Yersinia]	WP_050101721.1	74.07	81	21	0	2	244	216	296	3e-19	87.8
TRINITY_DN201144_c0_g1_i1	TRINITY_DN201144_c0_g1_	XP_013793650.1 dipeptidyl peptidase 2-like [Limulus polyphemus]	XP_013793650.1	39.58	96	56	1	2	283	181	276	1e-14	75.9
TRINITY_DN253235_c0_g1_i1	TRINITY_DN253235_c0_g1_	PRD38860.1 cutL [Nephila clavipes]	PRD38860.1	66.3	92	31	0	300	25	543	634	1e-32	128
TRINITY_DN253213_c0_g1_i1	TRINITY_DN253213_c0_g1_	XP_022831301.1 voltage-dependent T-type calcium channel subunit alpha-1G-like [Spodoptera litura]	XP_022831301.1	100	27	0	0	2	82	1253	1279	3e-09	63.5
TRINITY_DN253224_c0_g1_i1	TRINITY_DN253224_c0_g1_	AFP20610.1 cytochrome CYP333B3 [Spodoptera littoralis]	AFP20610.1	96.3	27	1	0	82	2	21	47	7e-07	55.8
TRINITY_DN253216_c0_g1_i1	TRINITY_DN253216_c0_g1_	KZS01250.1 Uncharacterized protein APZ42_002145, partial [Daphnia magna]	KZS01250.1	42.25	71	40	1	215	3	114	183	4e-12	65.9
TRINITY_DN253217_c0_g1_i1	TRINITY_DN253217_c0_g1_	XP_022819388.1 uncharacterized protein LOC111351605 [Spodoptera litura]	XP_022819388.1	96.15	26	1	0	79	2	72	97	8e-06	52
TRINITY_DN253259_c0_g1_i1	TRINITY_DN253259_c0_g1_	BAM20621.1 ATP-binding cassette transporter [Papilio polytes]	BAM20621.1	83.87	31	5	0	3	95	48	78	8e-09	57.8
TRINITY_DN253296_c0_g1_i1	TRINITY_DN253296_c0_g1_	ACW82828.1 ornithine decarboxylase [Spodoptera litura]	ACW82828.1	78.38	37	8	0	271	381	94	130	2e-09	62
TRINITY_DN253271_c0_g1_i1	TRINITY_DN253271_c0_g1_	XP_022831592.1 uncharacterized protein LOC111360028 isoform X1 [Spodoptera litura]	XP_022831592.1	93.33	30	2	0	222	311	465	494	1e-09	62.8
TRINITY_DN253222_c1_g1_i1	TRINITY_DN253222_c1_g1_	XP_022818646.1 uncharacterized protein LOC111351108 [Spodoptera litura]	XP_022818646.1	94.74	19	1	0	59	3	36	54	4e-08	42.4
TRINITY_DN253234_c0_g1_i1	TRINITY_DN253234_c0_g1_	XP_022822883.1 uncharacterized protein LOC111353906 [Spodoptera litura]	XP_022822883.1	87.3	126	15	1	380	3	190	314	1e-49	171
TRINITY_DN216703_c0_g1_i1	TRINITY_DN216703_c0_g1_	PCG79464.1 hypothetical protein B5V51_472 [Heliothis virescens]	PCG79464.1	96.43	28	1	0	84	1	386	413	4e-10	64.7
TRINITY_DN216783_c0_g1_i1	TRINITY_DN216783_c0_g1_	XP_020804167.1 uncharacterized protein LOC110180831 [Drosophila serrata]	XP_020804167.1	34.74	95	62	0	362	78	128	222	4e-08	57.8
TRINITY_DN216704_c0_g1_i1	TRINITY_DN216704_c0_g1_	XP_018010031.1 PREDICTED: UPF0065 protein in tcbD-tcbE intergenic region-like [Hyalella azteca]	XP_018010031.1	45.12	82	44	1	5	250	49	129	7e-16	77.4
TRINITY_DN216789_c0_g1_i1	TRINITY_DN216789_c0_g1_	PZC79691.1 hypothetical protein B5X24_HaOG216091 [Helicoverpa armigera]	PZC79691.1	87.5	32	4	0	380	285	225	256	1e-07	55.8
TRINITY_DN216786_c0_g1_i1	TRINITY_DN216786_c0_g1_	XP_022828310.1 ubiquinone biosynthesis O-methyltransferase, mitochondrial [Spodoptera litura]	XP_022828310.1	79.41	34	7	0	409	308	142	175	1e-06	53.5
TRINITY_DN216711_c0_g1_i1	TRINITY_DN216711_c0_g1_	XP_022823780.1 gustatory receptor for sugar taste 64f-like [Spodoptera litura]	XP_022823780.1	97.22	72	2	0	2	217	81	152	2e-39	142
TRINITY_DN216738_c0_g1_i1	TRINITY_DN216738_c0_g1_	JAP84345.1 F-box protein, helicase, 18 [Rhipicephalus appendiculatus]	JAP84345.1	34.65	127	62	5	3	329	690	813	6e-09	60.8
TRINITY_DN216785_c0_g1_i1	TRINITY_DN216785_c0_g1_	XP_026323226.1 uncharacterized protein LOC113232673 [Hyposmocoma kahamanoa]	XP_026323226.1	56.91	181	78	0	246	788	160	340	1e-53	196
TRINITY_DN216721_c0_g1_i1	TRINITY_DN216721_c0_g1_	XP_022828468.1 putative uncharacterized protein DDB_G0282133 [Spodoptera litura]	XP_022828468.1	95.29	85	4	0	2	256	77	161	2e-46	167
TRINITY_DN216782_c0_g1_i1	TRINITY_DN216782_c0_g1_	XP_022837419.1 potassium/sodium hyperpolarization-activated cyclic nucleotide-gated channel 2 isoform X5 [Spodoptera litura]	XP_022837419.1	100	60	0	0	180	1	1	60	5e-33	130
TRINITY_DN216767_c0_g1_i2	TRINITY_DN216767_c0_g1_	XP_022835184.1 fatty acid synthase-like isoform X2 [Spodoptera litura]	XP_022835184.1	94.08	152	9	0	1	456	145	296	3e-94	301
TRINITY_DN229379_c0_g1_i1	TRINITY_DN229379_c0_g1_	PNF23633.1 Atypical kinase COQ8B, mitochondrial [Cryptotermes secundus]	PNF23633.1	60.32	63	25	0	10	198	505	567	6e-22	96.3
TRINITY_DN229371_c0_g1_i1	TRINITY_DN229371_c0_g1_	XP_022816036.1 uncharacterized protein F12A10.7-like [Spodoptera litura]	XP_022816036.1	95.48	199	6	1	1004	408	1	196	7e-70	228
TRINITY_DN229355_c0_g1_i1	TRINITY_DN229355_c0_g1_	XP_022819939.1 23 kDa integral membrane protein-like [Spodoptera litura]	XP_022819939.1	97.85	233	5	0	134	832	1	233	5e-144	422
TRINITY_DN229331_c0_g1_i1	TRINITY_DN229331_c0_g1_	XP_026756410.1 kinesin-like protein unc-104 [Galleria mellonella]	XP_026756410.1	95.83	24	1	0	74	3	54	77	8e-06	49.3
TRINITY_DN229313_c0_g1_i1	TRINITY_DN229313_c0_g1_	JAN01128.1 60S ribosomal protein L5 [Daphnia magna]	JAN01128.1	98.65	74	1	0	47	268	1	74	1e-42	149
TRINITY_DN229368_c0_g1_i1	TRINITY_DN229368_c0_g1_	ODM95892.1 FGGY carbohydrate kinase domain-containing protein [Orchesella cincta]	ODM95892.1	59.09	44	18	0	315	184	487	530	1e-09	62.8
TRINITY_DN229305_c0_g1_i1	TRINITY_DN229305_c0_g1_	XP_025833237.1 TGF-beta receptor type-1-like [Agrilus planipennis]	XP_025833237.1	95.83	24	1	0	371	300	241	264	2e-06	53.1
TRINITY_DN229369_c0_g1_i1	TRINITY_DN229369_c0_g1_	RUT66206.1 ATP phosphoribosyltransferase [Morganella morganii]	RUT66206.1	51.94	129	62	0	410	24	4	132	1e-27	115
TRINITY_DN229342_c0_g1_i1	TRINITY_DN229342_c0_g1_	XP_011567392.1 PREDICTED: gamma-glutamyltranspeptidase 2-like [Plutella xylostella]	XP_011567392.1	72.06	68	18	1	202	2	165	232	4e-21	93.6
TRINITY_DN229382_c0_g1_i1	TRINITY_DN229382_c0_g1_	JAI67582.1 hypothetical protein PF01479.21 [Scylla olivacea]	JAI67582.1	59.41	101	41	0	4	306	80	180	4e-41	143
TRINITY_DN229392_c0_g1_i1	TRINITY_DN229392_c0_g1_	AUU01915.1 NAD-dependent DNA ligase LigA [Morganella morganii]	AUU01915.1	53.86	661	272	5	109	2082	5	635	0	676
TRINITY_DN229359_c0_g1_i1	TRINITY_DN229359_c0_g1_	XP_026320437.1 collagen type IV alpha-3-binding protein isoform X2 [Hyposmocoma kahamanoa]	XP_026320437.1	100	28	0	0	2	85	253	280	9e-09	60.5
TRINITY_DN229380_c0_g1_i1	TRINITY_DN229380_c0_g1_	OQR70537.1 urease-like [Tropilaelaps mercedesae]	OQR70537.1	70.67	75	22	0	2	226	78	152	2e-33	124
TRINITY_DN229321_c0_g1_i1	TRINITY_DN229321_c0_g1_	XP_022821152.1 MARVEL domain-containing protein 1-like [Spodoptera litura]	XP_022821152.1	100	183	0	0	352	900	1	183	6e-112	340
TRINITY_DN229389_c0_g1_i1	TRINITY_DN229389_c0_g1_	XP_022820748.1 integrin beta-PS-like [Spodoptera litura]	XP_022820748.1	96.42	782	28	0	130	2475	1	782	0	1475
TRINITY_DN229322_c0_g1_i1	TRINITY_DN229322_c0_g1_	XP_018028470.1 PREDICTED: methionine synthase-like [Hyalella azteca]	XP_018028470.1	77.88	104	23	0	328	17	230	333	2e-51	182
TRINITY_DN229343_c0_g1_i1	TRINITY_DN229343_c0_g1_	PRD29723.1 uppP1 [Nephila clavipes]	PRD29723.1	60.47	86	33	1	2	259	175	259	6e-24	99.8
TRINITY_DN229353_c0_g1_i1	TRINITY_DN229353_c0_g1_	XP_014605619.1 PREDICTED: DNA (cytosine-5)-methyltransferase PliMCI-like [Polistes canadensis]	XP_014605619.1	24.06	424	216	16	1140	10	1064	1428	3e-15	87
TRINITY_DN229374_c0_g1_i1	TRINITY_DN229374_c0_g1_	PRD40050.1 murA [Nephila clavipes]	PRD40050.1	60.48	124	42	2	2	370	38	155	9e-38	140
TRINITY_DN215950_c0_g1_i1	TRINITY_DN215950_c0_g1_	XP_022827074.1 uncharacterized protein LOC111356819 [Spodoptera litura]	XP_022827074.1	91.49	141	12	0	513	935	377	517	1e-90	216
TRINITY_DN215993_c0_g1_i1	TRINITY_DN215993_c0_g1_	XP_022819611.1 meckelin-like [Spodoptera litura]	XP_022819611.1	96.48	142	5	0	427	2	1	142	4e-93	295
TRINITY_DN215913_c0_g1_i1	TRINITY_DN215913_c0_g1_	ODM96234.1 E3 ubiquitin-protein ligase UBR4, partial [Orchesella cincta]	ODM96234.1	64.04	89	32	0	272	6	4641	4729	3e-32	128
TRINITY_DN215978_c0_g1_i1	TRINITY_DN215978_c0_g1_	JAN01712.1 10 kDa heat shock protein, mitochondrial, partial [Daphnia magna]	JAN01712.1	85.86	99	14	0	440	144	30	128	6e-47	158
TRINITY_DN215949_c0_g1_i1	TRINITY_DN215949_c0_g1_	RUT64705.1 tautomerase (plasmid) [Morganella morganii]	RUT64705.1	64.62	65	23	0	170	364	19	83	1e-23	97.4
TRINITY_DN215973_c0_g1_i1	TRINITY_DN215973_c0_g1_	XP_023241898.1 sentrin-specific protease 6-like [Centruroides sculpturatus]	XP_023241898.1	69.7	33	10	0	130	228	730	762	9e-06	50.4
TRINITY_DN215920_c0_g1_i1	TRINITY_DN215920_c0_g1_	PZC85216.1 hypothetical protein B5X24_HaOG202401 [Helicoverpa armigera]	PZC85216.1	78.18	55	12	0	3	167	38	92	7e-20	87.4
TRINITY_DN215986_c0_g1_i1	TRINITY_DN215986_c0_g1_	XP_022827692.1 uncharacterized protein LOC111357300 [Spodoptera litura]	XP_022827692.1	84.72	72	11	0	3	218	447	518	2e-20	92.4
TRINITY_DN215953_c0_g1_i1	TRINITY_DN215953_c0_g1_	PCG65882.1 hypothetical protein B5V51_8518 [Heliothis virescens]	PCG65882.1	52.38	63	30	0	286	98	456	518	8e-15	77
TRINITY_DN215999_c0_g1_i1	TRINITY_DN215999_c0_g1_	XP_013777383.1 ribonuclease 3-like [Limulus polyphemus]	XP_013777383.1	62.26	53	20	0	249	91	1125	1177	4e-17	84
TRINITY_DN215998_c0_g1_i1	TRINITY_DN215998_c0_g1_	XP_023026330.1 probable ATP-dependent RNA helicase DDX52 [Leptinotarsa decemlineata]	XP_023026330.1	42.86	77	44	0	3	233	119	195	3e-15	77
TRINITY_DN221366_c0_g1_i1	TRINITY_DN221366_c0_g1_	XP_022827171.1 MD-2-related lipid-recognition protein-like [Spodoptera litura]	XP_022827171.1	96.43	28	1	0	2	85	98	125	3e-09	60.1
TRINITY_DN221327_c0_g1_i1	TRINITY_DN221327_c0_g1_	XP_012544942.2 LOW QUALITY PROTEIN: uncharacterized protein LOC101741607, partial [Bombyx mori]	XP_012544942.2	68	50	14	1	24	173	197	244	8e-14	72.4
TRINITY_DN221383_c0_g1_i1	TRINITY_DN221383_c0_g1_	XP_022820799.1 uncharacterized protein LOC111352499 [Spodoptera litura]	XP_022820799.1	78.38	37	8	0	3	113	51	87	2e-10	62.4
TRINITY_DN221331_c0_g1_i1	TRINITY_DN221331_c0_g1_	RVE51557.1 hypothetical protein evm_003827 [Chilo suppressalis]	RVE51557.1	66.67	36	11	1	22	129	4	38	4e-06	49.7
TRINITY_DN221326_c0_g1_i1	TRINITY_DN221326_c0_g1_	XP_026744501.1 cilia- and flagella-associated protein 157-like [Trichoplusia ni]	XP_026744501.1	82.05	78	14	0	85	318	1	78	5e-26	109
TRINITY_DN221361_c0_g1_i1	TRINITY_DN221361_c0_g1_	XP_022830318.1 collagen alpha-1(XVIII) chain-like [Spodoptera litura]	XP_022830318.1	100	27	0	0	1	81	836	862	8e-10	63.9
TRINITY_DN221308_c0_g1_i1	TRINITY_DN221308_c0_g1_	PCG72568.1 hypothetical protein B5V51_716 [Heliothis virescens]	PCG72568.1	80.47	128	25	0	8	391	572	699	3e-49	177
TRINITY_DN221387_c0_g1_i1	TRINITY_DN221387_c0_g1_	ALH43424.1 neuroligin 4-Y [Spodoptera littoralis]	ALH43424.1	100	23	0	0	347	279	508	530	2e-07	56.6
TRINITY_DN221301_c0_g1_i1	TRINITY_DN221301_c0_g1_	PCG67774.1 hypothetical protein B5V51_5984 [Heliothis virescens]	PCG67774.1	100	25	0	0	324	250	135	159	7e-09	58.5
TRINITY_DN221362_c0_g1_i1	TRINITY_DN221362_c0_g1_	XP_022122126.1 tigger transposable element-derived protein 6-like [Pieris rapae]	XP_022122126.1	75.86	29	7	0	174	88	271	299	6e-11	51.2
TRINITY_DN248429_c0_g1_i1	TRINITY_DN248429_c0_g1_	XP_022814693.1 breast cancer type 1 susceptibility protein-like [Spodoptera litura]	XP_022814693.1	88.89	27	3	0	2	82	1031	1057	7e-06	51.6
TRINITY_DN248403_c0_g1_i1	TRINITY_DN248403_c0_g1_	JAS78958.1 hypothetical protein g.15582, partial [Homalodisca liturata]	JAS78958.1	85.48	62	9	0	438	253	220	281	4e-29	118
TRINITY_DN248471_c0_g1_i1	TRINITY_DN248471_c0_g1_	KOB71435.1 RuvB-like helicase 1, partial [Operophtera brumata]	KOB71435.1	96.67	30	1	0	90	1	90	119	1e-11	65.9
TRINITY_DN248480_c0_g1_i1	TRINITY_DN248480_c0_g1_	XP_022820447.1 myosin-VIIa-like [Spodoptera litura]	XP_022820447.1	100	26	0	0	353	276	130	155	5e-09	61.2
TRINITY_DN248479_c0_g1_i1	TRINITY_DN248479_c0_g1_	XP_022833865.1 uncharacterized protein LOC111361701 [Spodoptera litura]	XP_022833865.1	47.47	99	52	0	5	301	195	293	5e-20	89.7
TRINITY_DN248489_c0_g1_i1	TRINITY_DN248489_c0_g1_	OXA48028.1 TRPM8 channel-associated factor [Folsomia candida]	OXA48028.1	36.49	74	46	1	222	1	484	556	3e-10	63.2
TRINITY_DN248430_c0_g1_i1	TRINITY_DN248430_c0_g1_	XP_013772810.1 GMP synthase [glutamine-hydrolyzing] [Limulus polyphemus]	XP_013772810.1	73.56	87	23	0	3	263	553	639	1e-36	138
TRINITY_DN248459_c0_g1_i1	TRINITY_DN248459_c0_g1_	XP_022822282.1 sesquipedalian-1-like [Spodoptera litura]	XP_022822282.1	96.88	32	1	0	97	2	93	124	6e-11	67.4
TRINITY_DN248424_c0_g1_i1	TRINITY_DN248424_c0_g1_	XP_019894465.1 PREDICTED: spastin [Musca domestica]	XP_019894465.1	93.33	30	2	0	2	91	210	239	2e-08	61.6
TRINITY_DN248441_c0_g1_i1	TRINITY_DN248441_c0_g1_	PCG66738.1 hypothetical protein B5V51_7273 [Heliothis virescens]	PCG66738.1	78.57	42	8	1	3	125	47	88	3e-12	67
TRINITY_DN248467_c0_g1_i1	TRINITY_DN248467_c0_g1_	XP_018028721.1 PREDICTED: glutamate synthase 1 [NADH], chloroplastic-like [Hyalella azteca]	XP_018028721.1	55.71	70	4	1	1	210	679	721	1e-11	67.8
TRINITY_DN257847_c0_g1_i1	TRINITY_DN257847_c0_g1_	RWA47405.1 non-ribosomal peptide synthetase [Yersinia pestis]	RWA47405.1	36.05	86	47	2	301	65	638	722	3e-07	55.8
TRINITY_DN257805_c0_g1_i1	TRINITY_DN257805_c0_g1_	JAT88676.1 hypothetical protein g.7089, partial [Pectinophora gossypiella]	JAT88676.1	96	25	1	0	3	77	184	208	2e-06	51.6
TRINITY_DN257850_c0_g1_i1	TRINITY_DN257850_c0_g1_	XP_014372187.1 PREDICTED: LOW QUALITY PROTEIN: helicase SKI2W [Papilio machaon]	XP_014372187.1	72.22	36	10	0	27	134	355	390	7e-06	51.6
TRINITY_DN257814_c0_g1_i1	TRINITY_DN257814_c0_g1_	XP_018010948.1 PREDICTED: probable cadmium-transporting ATPase [Hyalella azteca]	XP_018010948.1	72.73	55	15	0	267	103	696	750	3e-16	81.3
TRINITY_DN257846_c0_g1_i1	TRINITY_DN257846_c0_g1_	PCG77102.1 hypothetical protein B5V51_8076 [Heliothis virescens]	PCG77102.1	96.15	26	1	0	217	294	609	634	2e-08	58.9
TRINITY_DN257898_c0_g1_i1	TRINITY_DN257898_c0_g1_	EZA52658.1 Transcription elongation factor SPT4 [Ooceraea biroi]	EZA52658.1	96.15	26	1	0	270	347	73	98	5e-08	54.7
TRINITY_DN226891_c0_g1_i1	TRINITY_DN226891_c0_g1_	KOB65625.1 Uncharacterized protein OBRU01_20513 [Operophtera brumata]	KOB65625.1	100	24	0	0	1	72	52	75	5e-06	50.8
TRINITY_DN226893_c0_g1_i1	TRINITY_DN226893_c0_g1_	XP_022820445.1 chromodomain-helicase-DNA-binding protein 7 isoform X4 [Spodoptera litura]	XP_022820445.1	95.83	24	1	0	73	2	178	201	9e-06	51.6
TRINITY_DN226849_c0_g1_i1	TRINITY_DN226849_c0_g1_	XP_013197484.1 PREDICTED: T-complex protein 1 subunit zeta-like [Amyelois transitella]	XP_013197484.1	48.08	52	27	0	303	148	136	187	1e-05	50.4
TRINITY_DN226889_c0_g1_i1	TRINITY_DN226889_c0_g1_	XP_022819761.1 actin-binding protein IPP [Spodoptera litura]	XP_022819761.1	100	28	0	0	2	85	120	147	4e-10	63.9
TRINITY_DN226895_c0_g1_i1	TRINITY_DN226895_c0_g1_	JAT83311.1 hypothetical protein g.4218, partial [Pectinophora gossypiella]	JAT83311.1	72.97	37	10	0	3	113	96	132	2e-09	59.7
TRINITY_DN226884_c0_g1_i1	TRINITY_DN226884_c0_g1_	PCG73624.1 hypothetical protein B5V51_14626 [Heliothis virescens]	PCG73624.1	100	26	0	0	329	406	208	233	4e-08	57.4
TRINITY_DN226855_c0_g1_i1	TRINITY_DN226855_c0_g1_	RVE51575.1 hypothetical protein evm_003707 [Chilo suppressalis]	RVE51575.1	43.42	76	34	2	228	1	82	148	1e-06	51.2
TRINITY_DN226834_c0_g1_i1	TRINITY_DN226834_c0_g1_	XP_022832880.1 uncharacterized protein LOC111360849 [Spodoptera litura]	XP_022832880.1	81.82	88	1	1	220	2	82	169	2e-25	104
TRINITY_DN202331_c0_g1_i1	TRINITY_DN202331_c0_g1_	XP_026686768.1 probable ATP-dependent RNA helicase DDX46 [Diaphorina citri]	XP_026686768.1	61.04	77	30	0	31	261	121	197	9e-23	95.5
TRINITY_DN202354_c0_g1_i1	TRINITY_DN202354_c0_g1_	PCG72661.1 hypothetical protein B5V51_584, partial [Heliothis virescens]	PCG72661.1	61.33	75	28	1	464	240	364	437	6e-21	95.5
TRINITY_DN202323_c0_g1_i1	TRINITY_DN202323_c0_g1_	XP_022816744.1 uncharacterized protein LOC111349747 [Spodoptera litura]	XP_022816744.1	90.62	32	3	0	93	188	1	32	1e-11	63.9
TRINITY_DN202365_c0_g1_i1	TRINITY_DN202365_c0_g1_	XP_020804355.1 uncharacterized protein LOC110181021 [Drosophila serrata]	XP_020804355.1	78.05	41	9	0	126	4	694	734	3e-13	72
TRINITY_DN202369_c0_g1_i1	TRINITY_DN202369_c0_g1_	XP_022833629.1 uncharacterized protein LOC111361472 [Spodoptera litura]	XP_022833629.1	43.37	83	42	2	2	244	139	218	7e-09	58.5
TRINITY_DN202318_c0_g1_i1	TRINITY_DN202318_c0_g1_	PRD24134.1 hypothetical protein NCL1_44613 [Nephila clavipes]	PRD24134.1	31.39	137	67	3	3	368	115	239	9e-12	70.9
TRINITY_DN202396_c0_g1_i1	TRINITY_DN202396_c0_g1_	XP_022254419.1 nuclear pore complex protein Nup214-like isoform X1 [Limulus polyphemus]	XP_022254419.1	32.43	111	73	1	2	328	775	885	2e-11	68.6
TRINITY_DN202373_c0_g1_i1	TRINITY_DN202373_c0_g1_	XP_022836071.1 uncharacterized protein LOC111363475 [Spodoptera litura]	XP_022836071.1	75.68	74	18	0	222	1	218	291	1e-28	113
TRINITY_DN202334_c0_g1_i1	TRINITY_DN202334_c0_g1_	WP_050098729.1 MULTISPECIES: alpha/beta hydrolase [Yersinia]	WP_050098729.1	46.27	67	36	0	4	204	156	222	6e-13	68.9
TRINITY_DN202359_c0_g1_i1	TRINITY_DN202359_c0_g1_	JAN51099.1 hypothetical protein, partial [Daphnia magna]	JAN51099.1	77.78	27	6	0	87	7	98	124	1e-07	46.2
TRINITY_DN202337_c0_g1_i1	TRINITY_DN202337_c0_g1_	ASO76399.1 60S P0 ribosomal protein acidic, partial [Spodoptera littoralis]	ASO76399.1	100	27	0	0	2	82	240	266	6e-07	54.7
TRINITY_DN202333_c0_g1_i1	TRINITY_DN202333_c0_g1_	PSN33060.1 40S ribosomal protein S15 [Blattella germanica]	PSN33060.1	79.84	124	25	0	461	90	24	147	7e-70	217
TRINITY_DN202325_c0_g1_i1	TRINITY_DN202325_c0_g1_	XP_022815611.1 protein ZBED8-like [Spodoptera litura]	XP_022815611.1	35.04	234	140	6	672	1	1	232	3e-33	130
TRINITY_DN202304_c0_g1_i1	TRINITY_DN202304_c0_g1_	JAG00366.1 Transposon Ty3-G Gag-Pol polyprotein, partial [Lygus hesperus]	JAG00366.1	65.09	169	55	2	509	9	119	285	6e-72	229
TRINITY_DN202328_c0_g1_i1	TRINITY_DN202328_c0_g1_	XP_022836383.1 uncharacterized protein LOC111363760 isoform X2 [Spodoptera litura]	XP_022836383.1	90.83	109	10	0	535	209	916	1024	1e-62	216
TRINITY_DN202324_c0_g1_i1	TRINITY_DN202324_c0_g1_	PRD38193.1 nahY [Nephila clavipes]	PRD38193.1	48.99	149	76	0	543	97	359	507	3e-30	122
TRINITY_DN202395_c0_g1_i2	TRINITY_DN202395_c0_g1_	XP_019758419.1 PREDICTED: uncharacterized protein LOC109536555, partial [Dendroctonus ponderosae]	XP_019758419.1	47.46	236	118	3	1280	576	786	1016	2e-62	230
TRINITY_DN202343_c0_g1_i1	TRINITY_DN202343_c0_g1_	AEO33441.1 hypothetical protein, partial [Amblyomma maculatum]	AEO33441.1	50	88	39	1	1	249	66	153	2e-23	97.4
TRINITY_DN202356_c0_g1_i1	TRINITY_DN202356_c0_g1_	XP_026330136.1 protein tramtrack, beta isoform isoform X24 [Hyposmocoma kahamanoa]	XP_026330136.1	45.12	82	41	3	461	216	280	357	1e-14	77.8
TRINITY_DN202370_c0_g1_i1	TRINITY_DN202370_c0_g1_	XP_008189206.1 PREDICTED: signal recognition particle receptor FtsY-like, partial [Acyrthosiphon pisum]	XP_008189206.1	59.18	98	40	0	1016	1309	67	164	2e-06	57
TRINITY_DN202346_c0_g1_i1	TRINITY_DN202346_c0_g1_	PRD39475.1 yghU [Nephila clavipes]	PRD39475.1	79.45	73	15	0	219	1	149	221	1e-35	130
TRINITY_DN202398_c0_g1_i2	TRINITY_DN202398_c0_g1_	XP_012549886.1 glycerol-3-phosphate dehydrogenase isoform X2 [Bombyx mori]	XP_012549886.1	88.24	34	4	0	3	104	616	649	1e-09	64.3
TRINITY_DN202317_c0_g1_i1	TRINITY_DN202317_c0_g1_	KZS00865.1 HTH-type transcriptional regulator ynfL-like protein, partial [Daphnia magna]	KZS00865.1	29.27	82	58	0	329	84	67	148	2e-06	50.4
TRINITY_DN239101_c0_g1_i1	TRINITY_DN239101_c0_g1_	XP_022215582.1 uncharacterized protein LOC111069708 [Drosophila obscura]	XP_022215582.1	36.61	112	63	3	16	327	88	199	9e-13	69.3
TRINITY_DN239103_c0_g1_i1	TRINITY_DN239103_c0_g1_	XP_012521750.1 PREDICTED: uncharacterized protein LOC105828095 [Monomorium pharaonis]	XP_012521750.1	98.53	68	1	0	378	175	278	345	3e-33	127
TRINITY_DN239153_c0_g1_i1	TRINITY_DN239153_c0_g1_	XP_018028355.1 PREDICTED: 3-methylmercaptopropionyl-CoA dehydrogenase-like [Hyalella azteca]	XP_018028355.1	49.53	107	51	1	3	314	284	390	3e-16	81.6
TRINITY_DN239200_c0_g1_i1	TRINITY_DN239200_c0_g1_	XP_014217358.1 5'-AMP-activated protein kinase subunit gamma-1-like [Copidosoma floridanum]	XP_014217358.1	86.21	29	4	0	1	87	196	224	3e-08	56.2
TRINITY_DN239118_c0_g1_i1	TRINITY_DN239118_c0_g1_	XP_022833580.1 uncharacterized protein LOC111361429 [Spodoptera litura]	XP_022833580.1	38.54	205	114	4	613	26	1	202	2e-33	130
TRINITY_DN239135_c0_g1_i1	TRINITY_DN239135_c0_g1_	RWA46290.1 hypothetical protein B0X04_20130 [Yersinia pestis]	RWA46290.1	45.88	85	44	1	3	251	49	133	2e-13	72.4
TRINITY_DN239122_c1_g1_i1	TRINITY_DN239122_c1_g1_	PZC76890.1 hypothetical protein B5X24_HaOG204029 [Helicoverpa armigera]	PZC76890.1	61.11	36	14	0	275	382	11	46	4e-06	49.3
TRINITY_DN239115_c0_g1_i1	TRINITY_DN239115_c0_g1_	PRD28656.1 mlaF [Nephila clavipes]	PRD28656.1	51.16	86	38	1	6	263	190	271	3e-20	92.4
TRINITY_DN239102_c0_g1_i1	TRINITY_DN239102_c0_g1_	PRD21036.1 pif1 [Nephila clavipes]	PRD21036.1	56.6	53	20	1	201	52	104	156	1e-10	63.9
TRINITY_DN239187_c0_g1_i1	TRINITY_DN239187_c0_g1_	PRD37929.1 aceK2 [Nephila clavipes]	PRD37929.1	48.35	91	47	0	285	557	3	93	2e-17	87.4
TRINITY_DN239112_c0_g1_i1	TRINITY_DN239112_c0_g1_	XP_022822300.1 alkaline ceramidase [Spodoptera litura]	XP_022822300.1	100	26	0	0	1	78	92	117	1e-07	56.2
TRINITY_DN257000_c0_g1_i1	TRINITY_DN257000_c0_g1_	XP_022820099.1 integrin alpha-PS4-like isoform X2 [Spodoptera litura]	XP_022820099.1	96.3	27	1	0	274	354	821	847	3e-07	55.8
TRINITY_DN256902_c0_g1_i1	TRINITY_DN256902_c0_g1_	XP_022814929.1 DNA methyltransferase 1-associated protein 1 [Spodoptera litura]	XP_022814929.1	100	26	0	0	78	1	331	356	7e-08	58.2
TRINITY_DN256940_c0_g1_i1	TRINITY_DN256940_c0_g1_	XP_013177579.1 PREDICTED: uncharacterized protein LOC106125039 [Papilio xuthus]	XP_013177579.1	64.1	39	14	0	117	1	117	155	3e-08	56.6
TRINITY_DN256909_c0_g1_i1	TRINITY_DN256909_c0_g1_	XP_013196897.1 PREDICTED: uncharacterized protein LOC106139931 [Amyelois transitella]	XP_013196897.1	88.33	60	7	0	182	3	60	119	2e-28	108
TRINITY_DN256941_c0_g1_i1	TRINITY_DN256941_c0_g1_	XP_022824848.1 uncharacterized protein LOC111355297 [Spodoptera litura]	XP_022824848.1	97.67	43	1	0	129	1	578	620	2e-18	88.2
TRINITY_DN256948_c0_g1_i1	TRINITY_DN256948_c0_g1_	XP_022824494.1 uncharacterized protein LOC111355013 isoform X1 [Spodoptera litura]	XP_022824494.1	96	25	1	0	344	270	245	269	4e-06	52.4
TRINITY_DN239005_c0_g1_i1	TRINITY_DN239005_c0_g1_	XP_019772162.1 PREDICTED: 2-methylene-furan-3-one reductase-like [Dendroctonus ponderosae]	XP_019772162.1	58.23	79	32	1	1	234	141	219	1e-20	90.5
TRINITY_DN239066_c0_g1_i2	TRINITY_DN239066_c0_g1_	ACV60240.1 antennal esterase CXE13 [Spodoptera littoralis]	ACV60240.1	93.33	30	2	0	445	356	466	495	8e-08	58.2
TRINITY_DN239091_c0_g1_i1	TRINITY_DN239091_c0_g1_	ALO61086.1 serine protease [Spodoptera frugiperda]	ALO61086.1	100	32	0	0	96	1	230	261	2e-11	67.8
TRINITY_DN239002_c0_g1_i1	TRINITY_DN239002_c0_g1_	PCG79702.1 hypothetical protein B5V51_14492 [Heliothis virescens]	PCG79702.1	46.67	45	24	0	211	345	1039	1083	6e-08	60.5
TRINITY_DN239077_c0_g1_i1	TRINITY_DN239077_c0_g1_	PRD39893.1 pdxY [Nephila clavipes]	PRD39893.1	51.63	153	74	0	559	101	7	159	5e-40	148
TRINITY_DN239099_c0_g1_i1	TRINITY_DN239099_c0_g1_	JAN00994.1 Disulfide-isomerase A3, partial [Daphnia magna]	JAN00994.1	94.03	67	4	0	201	1	46	112	2e-38	140
TRINITY_DN239086_c0_g1_i1	TRINITY_DN239086_c0_g1_	PRD35886.1 pbpG [Nephila clavipes]	PRD35886.1	65.28	72	22	2	23	229	42	113	1e-14	73.9
TRINITY_DN239054_c0_g1_i1	TRINITY_DN239054_c0_g1_	XP_018012051.1 PREDICTED: peptidoglycan-associated lipoprotein-like [Hyalella azteca]	XP_018012051.1	68.42	57	18	0	356	186	132	188	2e-17	82
TRINITY_DN239076_c0_g1_i1	TRINITY_DN239076_c0_g1_	PRD25432.1 czcA [Nephila clavipes]	PRD25432.1	80.81	99	19	0	117	413	933	1031	1e-39	150
TRINITY_DN239008_c0_g1_i1	TRINITY_DN239008_c0_g1_	AUU00035.1 EamA family transporter [Morganella morganii]	AUU00035.1	32.91	79	48	2	237	1	49	122	7e-07	52.8
TRINITY_DN239089_c0_g1_i1	TRINITY_DN239089_c0_g1_	PRD35789.1 mraY [Nephila clavipes]	PRD35789.1	83.81	105	17	0	352	38	157	261	7e-48	163
TRINITY_DN239041_c0_g1_i1	TRINITY_DN239041_c0_g1_	BAM18532.1 unknown unsecreted protein [Papilio xuthus]	BAM18532.1	96.88	32	1	0	2	97	31	62	1e-10	62.4
TRINITY_DN239079_c0_g1_i1	TRINITY_DN239079_c0_g1_	XP_022815504.1 dynein heavy chain 12, axonemal [Spodoptera litura]	XP_022815504.1	99.45	181	1	0	2	544	1784	1964	4e-112	362
TRINITY_DN239069_c0_g1_i1	TRINITY_DN239069_c0_g1_	PCG75897.1 hypothetical protein B5V51_10762 [Heliothis virescens]	PCG75897.1	78.12	32	7	0	285	190	7229	7260	7e-07	54.7
TRINITY_DN239038_c0_g1_i1	TRINITY_DN239038_c0_g1_	XP_022815827.1 uncharacterized protein LOC111349084 [Spodoptera litura]	XP_022815827.1	100	51	0	0	221	69	135	185	3e-24	103
TRINITY_DN239061_c0_g1_i1	TRINITY_DN239061_c0_g1_	XP_018028532.1 PREDICTED: uric acid transporter UacT-like [Hyalella azteca]	XP_018028532.1	73.75	80	21	0	2	241	33	112	7e-30	117
TRINITY_DN239022_c0_g1_i1	TRINITY_DN239022_c0_g1_	PRD26217.1 lgrB [Nephila clavipes]	PRD26217.1	77.31	119	27	0	3	359	1157	1275	3e-46	169
TRINITY_DN239065_c0_g1_i1	TRINITY_DN239065_c0_g1_	PZC84082.1 hypothetical protein B5X24_HaOG205804 [Helicoverpa armigera]	PZC84082.1	87.88	33	4	0	698	600	424	456	9e-09	62.4
TRINITY_DN239092_c0_g1_i1	TRINITY_DN239092_c0_g1_	XP_026736662.1 cytochrome P450 6B6-like [Trichoplusia ni]	XP_026736662.1	36.62	71	45	0	6	218	94	164	2e-07	54.3
TRINITY_DN239015_c0_g1_i1	TRINITY_DN239015_c0_g1_	XP_022821039.1 transformation/transcription domain-associated protein isoform X4 [Spodoptera litura]	XP_022821039.1	100	23	0	0	472	404	2991	3013	6e-06	52.8
TRINITY_DN239075_c0_g1_i1	TRINITY_DN239075_c0_g1_	PCG67730.1 hypothetical protein B5V51_6015, partial [Heliothis virescens]	PCG67730.1	69.23	52	14	1	513	364	70	121	2e-18	75.5
TRINITY_DN239021_c0_g1_i1	TRINITY_DN239021_c0_g1_	RVE39905.1 hypothetical protein evm_015445 [Chilo suppressalis]	RVE39905.1	100	28	0	0	304	387	63	90	1e-09	59.7
TRINITY_DN239014_c0_g1_i1	TRINITY_DN239014_c0_g1_	XP_018006267.1 PREDICTED: 2-amino-3-ketobutyrate coenzyme A ligase-like [Hyalella azteca]	XP_018006267.1	60.18	113	45	0	5	343	288	400	2e-40	148
TRINITY_DN239004_c0_g1_i1	TRINITY_DN239004_c0_g1_	BAM18532.1 unknown unsecreted protein [Papilio xuthus]	BAM18532.1	77.42	31	7	0	415	323	32	62	8e-06	48.1
TRINITY_DN239085_c0_g1_i1	TRINITY_DN239085_c0_g1_	JAS24750.1 hypothetical protein g.26890, partial [Clastoptera arizonana]	JAS24750.1	77.91	86	18	1	492	235	54	138	8e-39	138
TRINITY_DN239095_c0_g1_i1	TRINITY_DN239095_c0_g1_	XP_022816505.1 aminoacylase-1-like [Spodoptera litura]	XP_022816505.1	88	25	3	0	373	299	194	218	4e-06	52.4
TRINITY_DN239011_c0_g1_i1	TRINITY_DN239011_c0_g1_	XP_022834255.1 LOW QUALITY PROTEIN: signal recognition particle subunit SRP72 [Spodoptera litura]	XP_022834255.1	91.43	35	3	0	389	493	372	406	3e-11	68.9
TRINITY_DN239097_c0_g1_i1	TRINITY_DN239097_c0_g1_	XP_027214089.1 alpha-soluble NSF attachment protein-like isoform X3 [Penaeus vannamei]	XP_027214089.1	67.47	83	27	0	2	250	167	249	3e-28	110
TRINITY_DN239043_c0_g1_i1	TRINITY_DN239043_c0_g1_	XP_023226483.1 uncharacterized protein LOC111627146 [Centruroides sculpturatus]	XP_023226483.1	50	56	26	1	32	193	1	56	1e-10	63.5
TRINITY_DN207842_c0_g1_i1	TRINITY_DN207842_c0_g1_	PRD20633.1 fumC2 [Nephila clavipes]	PRD20633.1	59.46	74	30	0	370	149	377	450	4e-19	90.5
TRINITY_DN207861_c0_g1_i1	TRINITY_DN207861_c0_g1_	XP_017038280.1 PREDICTED: error-prone DNA polymerase 2-like [Drosophila kikkawai]	XP_017038280.1	68.25	63	20	0	33	221	142	204	1e-19	92.4
TRINITY_DN207888_c0_g1_i1	TRINITY_DN207888_c0_g1_	JAV81412.1 hypothetical protein, partial [Photinus pyralis]	JAV81412.1	49.25	67	24	2	150	320	66	132	6e-09	59.3
TRINITY_DN207839_c0_g1_i1	TRINITY_DN207839_c0_g1_	XP_022823709.1 uncharacterized protein LOC111354467 [Spodoptera litura]	XP_022823709.1	100	23	0	0	2	70	190	212	6e-06	50.1
TRINITY_DN207810_c0_g1_i1	TRINITY_DN207810_c0_g1_	XP_022818653.1 myrosinase 1-like [Spodoptera litura]	XP_022818653.1	96.43	28	1	0	85	2	369	396	1e-08	60.5
TRINITY_DN207857_c0_g1_i1	TRINITY_DN207857_c0_g1_	XP_022830173.1 testis-expressed protein 47-like [Spodoptera litura]	XP_022830173.1	93.26	89	6	0	400	134	1	89	3e-48	170
TRINITY_DN207818_c0_g1_i1	TRINITY_DN207818_c0_g1_	XP_026752819.1 kinesin light chain [Galleria mellonella]	XP_026752819.1	97.3	37	1	0	2	112	339	375	3e-14	76.3
TRINITY_DN207832_c0_g1_i1	TRINITY_DN207832_c0_g1_	JAJ72725.1 putative Nucleotide exchange factor SIL1, partial [Daphnia magna]	JAJ72725.1	52.7	74	34	1	229	11	95	168	5e-17	80.5
TRINITY_DN207804_c0_g1_i1	TRINITY_DN207804_c0_g1_	XP_022828495.1 probable beta-hexosaminidase fdl [Spodoptera litura]	XP_022828495.1	96.46	113	4	0	419	81	853	965	3e-69	233
TRINITY_DN207848_c0_g1_i1	TRINITY_DN207848_c0_g1_	PRD35356.1 yhjE [Nephila clavipes]	PRD35356.1	35.11	94	57	1	2	283	630	719	2e-11	68.6
TRINITY_DN207812_c0_g1_i1	TRINITY_DN207812_c0_g1_	XP_023240553.1 U11/U12 small nuclear ribonucleoprotein 48 kDa protein-like [Centruroides sculpturatus]	XP_023240553.1	50.79	126	56	3	4	375	134	255	7e-25	103
TRINITY_DN207829_c0_g1_i1	TRINITY_DN207829_c0_g1_	XP_019772354.1 PREDICTED: mucin-19-like, partial [Dendroctonus ponderosae]	XP_019772354.1	42.7	89	43	1	3	245	918	1006	3e-10	63.9
TRINITY_DN207900_c0_g1_i1	TRINITY_DN207900_c0_g1_	OXA63211.1 Small nuclear ribonucleoprotein-associated protein B [Folsomia candida]	OXA63211.1	81.82	66	11	1	1	198	91	155	3e-21	91.3
TRINITY_DN207871_c0_g1_i1	TRINITY_DN207871_c0_g1_	AAZ40503.1 serine protease-like protein [Bombyx mori]	AAZ40503.1	50.88	57	19	2	2	163	247	297	4e-10	61.6
TRINITY_DN207872_c0_g1_i1	TRINITY_DN207872_c0_g1_	XP_022822471.1 larval cuticle protein LCP-30-like [Spodoptera litura]	XP_022822471.1	96.15	26	1	0	80	3	5	30	1e-08	56.6
TRINITY_DN207873_c0_g1_i1	TRINITY_DN207873_c0_g1_	XP_022829369.1 uncharacterized protein LOC111358458 isoform X1 [Spodoptera litura]	XP_022829369.1	84.96	133	10	1	1199	801	174	296	7e-51	182
TRINITY_DN207854_c0_g1_i1	TRINITY_DN207854_c0_g1_	XP_027235135.1 uncharacterized protein LOC113826441 [Penaeus vannamei]	XP_027235135.1	37.5	56	35	0	21	188	106	161	8e-06	49.7
TRINITY_DN207843_c0_g1_i1	TRINITY_DN207843_c0_g1_	PZC77200.1 hypothetical protein B5X24_HaOG203607 [Helicoverpa armigera]	PZC77200.1	87.88	33	4	0	99	1	57	89	3e-10	63.5
TRINITY_DN207869_c0_g1_i1	TRINITY_DN207869_c0_g1_	PRD26534.1 argA [Nephila clavipes]	PRD26534.1	54.17	72	33	0	3	218	155	226	5e-15	77.8
TRINITY_DN207892_c0_g1_i1	TRINITY_DN207892_c0_g1_	PRD38652.1 rhbE [Nephila clavipes]	PRD38652.1	71.67	60	17	0	27	206	333	392	2e-21	93.6
TRINITY_DN207828_c0_g1_i1	TRINITY_DN207828_c0_g1_	XP_022837643.1 uncharacterized protein LOC111364826 isoform X2 [Spodoptera litura]	XP_022837643.1	94.79	96	5	0	290	3	9	104	2e-61	193
TRINITY_DN207814_c0_g1_i1	TRINITY_DN207814_c0_g1_	XP_017491271.1 PREDICTED: proline/betaine transporter-like [Rhagoletis zephyria]	XP_017491271.1	32.03	128	87	0	2	385	329	456	2e-12	72
TRINITY_DN207826_c0_g1_i1	TRINITY_DN207826_c0_g1_	XP_018011535.1 PREDICTED: flagellar motor switch protein FliN-like [Hyalella azteca]	XP_018011535.1	77.38	84	19	0	25	276	58	141	5e-36	137
TRINITY_DN207849_c0_g1_i1	TRINITY_DN207849_c0_g1_	AYM01161.1 glutathione-S-transferase epsilon class [Spodoptera littoralis]	AYM01161.1	96.15	26	1	0	469	546	179	204	2e-08	58.5
TRINITY_DN207847_c0_g1_i1	TRINITY_DN207847_c0_g1_	XP_017774090.1 PREDICTED: histone-lysine N-methyltransferase E(z) isoform X1 [Nicrophorus vespilloides]	XP_017774090.1	70.27	37	8	1	111	1	303	336	2e-07	59.3
TRINITY_DN214215_c0_g1_i1	TRINITY_DN214215_c0_g1_	XP_022126977.1 uncharacterized protein LOC111001394, partial [Pieris rapae]	XP_022126977.1	75.76	33	8	0	431	333	130	162	2e-07	54.3
TRINITY_DN214269_c0_g1_i1	TRINITY_DN214269_c0_g1_	XP_018006188.1 PREDICTED: RNA polymerase sigma factor RpoD-like [Hyalella azteca]	XP_018006188.1	67.18	131	43	0	393	1	288	418	3e-39	146
TRINITY_DN214239_c0_g1_i1	TRINITY_DN214239_c0_g1_	sp|Q2RLE0.1|HPPA2_MOOTA RecName: Full=K(+)-insensitive pyrophosphate-energized proton pump; AltName: Full=Membrane-bound proton-translocating pyrophosphatase; AltName: Full=Pyrophosphate-energized inorganic pyrophosphatase; Short=H(+)-PPase	sp|Q2RLE0.1|HPPA2_MOOTA	47.37	57	30	0	165	335	1	57	1e-06	54.3
TRINITY_DN214282_c0_g1_i1	TRINITY_DN214282_c0_g1_	PRD20050.1 mcpU [Nephila clavipes]	PRD20050.1	70.59	85	25	0	344	90	72	156	8e-10	63.2
TRINITY_DN214264_c0_g1_i1	TRINITY_DN214264_c0_g1_	WP_128647087.1 methyl-accepting chemotaxis protein [Yersinia pestis]	WP_128647087.1	68.24	85	27	0	4	258	14	98	1e-15	80.1
TRINITY_DN214240_c0_g1_i1	TRINITY_DN214240_c0_g1_	XP_018028426.1 PREDICTED: protein LemA-like [Hyalella azteca]	XP_018028426.1	48.28	87	35	2	2	232	64	150	6e-15	73.9
TRINITY_DN214221_c0_g1_i1	TRINITY_DN214221_c0_g1_	PRD40199.1 metH [Nephila clavipes]	PRD40199.1	58.57	70	27	1	205	2	707	776	2e-15	78.2
TRINITY_DN214254_c0_g1_i1	TRINITY_DN214254_c0_g1_	pir||S37009 transposase (clone 6.5) - almond moth transposon mariner (fragment)	pir||S37009	84.62	39	6	0	117	1	24	62	2e-13	69.7
TRINITY_DN214254_c0_g2_i1	TRINITY_DN214254_c0_g2_	AAA74499.1 transposase, partial [Cadra cautella]	AAA74499.1	78.43	51	11	0	153	1	71	121	3e-19	84.7
TRINITY_DN214236_c0_g1_i1	TRINITY_DN214236_c0_g1_	PCG65116.1 hypothetical protein B5V51_9689 [Heliothis virescens]	PCG65116.1	96.55	29	1	0	87	1	39	67	1e-10	64.7
TRINITY_DN214248_c0_g1_i1	TRINITY_DN214248_c0_g1_	XP_022819779.1 uncharacterized protein LOC111351839 [Spodoptera litura]	XP_022819779.1	58.82	51	14	2	132	1	146	196	8e-06	53.1
TRINITY_DN214249_c0_g1_i1	TRINITY_DN214249_c0_g1_	PNF22086.1 hypothetical protein B7P43_G08894 [Cryptotermes secundus]	PNF22086.1	68.49	73	23	0	221	3	111	183	6e-28	111
TRINITY_DN214299_c0_g1_i1	TRINITY_DN214299_c0_g1_	XP_022824710.1 uncharacterized protein LOC111355181 isoform X1 [Spodoptera litura]	XP_022824710.1	100	75	0	0	225	1	1164	1238	6e-42	155
TRINITY_DN214232_c0_g1_i1	TRINITY_DN214232_c0_g1_	XP_018011976.1 PREDICTED: uncharacterized protein YpfJ-like [Hyalella azteca]	XP_018011976.1	56.18	89	39	0	269	3	47	135	3e-19	86.7
TRINITY_DN214263_c0_g1_i1	TRINITY_DN214263_c0_g1_	XP_021951599.1 uncharacterized protein LOC110848647 [Folsomia candida]	XP_021951599.1	69.62	158	46	2	1	471	118	274	5e-72	229
TRINITY_DN214214_c0_g1_i1	TRINITY_DN214214_c0_g1_	PRD22490.1 fhuE [Nephila clavipes]	PRD22490.1	56.55	145	58	2	437	12	481	623	8e-46	166
TRINITY_DN214279_c0_g1_i1	TRINITY_DN214279_c0_g1_	WP_050101908.1 MULTISPECIES: 50S ribosomal protein L1 [Yersinia]	WP_050101908.1	68.33	120	38	0	361	2	1	120	2e-40	144
TRINITY_DN214267_c0_g1_i1	TRINITY_DN214267_c0_g1_	PRD28671.1 lifO [Nephila clavipes]	PRD28671.1	40.83	120	71	0	361	2	113	232	2e-25	106
TRINITY_DN214265_c0_g1_i1	TRINITY_DN214265_c0_g1_	RUT65825.1 ATP-dependent helicase [Morganella morganii]	RUT65825.1	62.96	81	30	0	245	3	515	595	3e-28	114
TRINITY_DN214226_c0_g1_i1	TRINITY_DN214226_c0_g1_	XP_018022600.1 PREDICTED: peroxisomal bifunctional enzyme-like [Hyalella azteca]	XP_018022600.1	82.44	131	23	0	1	393	416	546	1e-72	237
TRINITY_DN214274_c0_g1_i1	TRINITY_DN214274_c0_g1_	KPJ04958.1 Nuclear receptor-binding protein [Papilio xuthus]	KPJ04958.1	87.1	31	4	0	93	1	1	31	2e-09	60.5
TRINITY_DN214230_c0_g1_i1	TRINITY_DN214230_c0_g1_	XP_022817078.1 coiled-coil domain-containing protein 113-like [Spodoptera litura]	XP_022817078.1	99.12	114	1	0	3	344	254	367	7e-72	230
TRINITY_DN247928_c0_g1_i1	TRINITY_DN247928_c0_g1_	EFX60635.1 hypothetical protein DAPPUDRAFT_276405 [Daphnia pulex]	EFX60635.1	64.44	45	16	0	250	116	224	268	8e-14	71.2
TRINITY_DN247927_c0_g1_i1	TRINITY_DN247927_c0_g1_	XP_014362010.1 PREDICTED: bifunctional glutamate/proline--tRNA ligase-like, partial [Papilio machaon]	XP_014362010.1	96.3	27	1	0	298	378	33	59	2e-10	61.2
TRINITY_DN247986_c0_g1_i1	TRINITY_DN247986_c0_g1_	JAM99924.1 Tubulin beta-4B chain, partial [Daphnia magna]	JAM99924.1	100	245	0	0	2	736	45	289	4e-163	469
TRINITY_DN247960_c0_g1_i1	TRINITY_DN247960_c0_g1_	XP_022816716.1 uncharacterized protein LOC111349731 [Spodoptera litura]	XP_022816716.1	100	24	0	0	74	3	574	597	4e-08	60.1
TRINITY_DN247985_c0_g1_i1	TRINITY_DN247985_c0_g1_	PRD40197.1 CaiB/baiF CoA-transferase family protein [Nephila clavipes]	PRD40197.1	52.87	87	38	1	254	3	16	102	2e-21	93.6
TRINITY_DN247945_c0_g1_i1	TRINITY_DN247945_c0_g1_	PRD39001.1 hypothetical protein NCL1_02313 [Nephila clavipes]	PRD39001.1	66.23	77	26	0	3	233	314	390	5e-27	110
TRINITY_DN247951_c0_g1_i1	TRINITY_DN247951_c0_g1_	JAA56366.1 Putative polo-like serine/threonine protein kinase [Rhipicephalus pulchellus]	JAA56366.1	41.98	81	46	1	10	249	70	150	9e-15	73.6
TRINITY_DN247989_c0_g1_i1	TRINITY_DN247989_c0_g1_	XP_013200953.1 PREDICTED: uncharacterized protein LOC106143395, partial [Amyelois transitella]	XP_013200953.1	51.41	142	67	1	463	888	230	369	2e-46	155
TRINITY_DN247950_c0_g1_i1	TRINITY_DN247950_c0_g1_	AAK92169.1 ribosomal protein L35A [Spodoptera frugiperda]	AAK92169.1	96.55	29	1	0	427	341	125	153	1e-09	60.5
TRINITY_DN247923_c0_g1_i1	TRINITY_DN247923_c0_g1_	XP_022817394.1 protein farnesyltransferase subunit beta [Spodoptera litura]	XP_022817394.1	100	45	0	0	136	2	31	75	3e-21	95.9
TRINITY_DN247994_c0_g1_i1	TRINITY_DN247994_c0_g1_	XP_022816036.1 uncharacterized protein F12A10.7-like [Spodoptera litura]	XP_022816036.1	96.43	28	1	0	579	662	1	28	7e-09	60.5
TRINITY_DN247969_c0_g1_i1	TRINITY_DN247969_c0_g1_	PRD37071.1 NifU-like protein 4 [Nephila clavipes]	PRD37071.1	77.78	63	14	0	83	271	118	180	3e-29	112
TRINITY_DN247162_c0_g1_i1	TRINITY_DN247162_c0_g1_	JAT04527.1 hypothetical protein g.51810, partial [Homalodisca liturata]	JAT04527.1	100	26	0	0	360	437	101	126	4e-08	56.2
TRINITY_DN247165_c0_g1_i1	TRINITY_DN247165_c0_g1_	PZC79755.1 hypothetical protein B5X24_HaOG215846 [Helicoverpa armigera]	PZC79755.1	36.9	84	49	1	262	11	89	168	1e-07	53.1
TRINITY_DN247121_c0_g1_i1	TRINITY_DN247121_c0_g1_	JAV57861.1 hypothetical protein [Photinus pyralis]	JAV57861.1	88	25	3	0	423	349	98	122	4e-06	50.1
TRINITY_DN247140_c0_g1_i1	TRINITY_DN247140_c0_g1_	PCG72476.1 hypothetical protein B5V51_781, partial [Heliothis virescens]	PCG72476.1	89.66	58	6	0	174	1	1	58	1e-28	107
TRINITY_DN247180_c0_g1_i1	TRINITY_DN247180_c0_g1_	XP_015125123.1 PREDICTED: putative cytochrome P450 126 [Diachasma alloeum]	XP_015125123.1	45.16	93	51	0	317	39	330	422	6e-18	85.9
TRINITY_DN247133_c0_g1_i1	TRINITY_DN247133_c0_g1_	RWS30781.1 Serine hydroxymethyltransferase-like protein [Leptotrombidium deliense]	RWS30781.1	75	28	7	0	266	183	675	702	7e-06	51.2
TRINITY_DN247195_c0_g1_i1	TRINITY_DN247195_c0_g1_	XP_017035627.1 PREDICTED: probable fatty acid methyltransferase [Drosophila kikkawai]	XP_017035627.1	46.15	156	81	2	6	464	63	218	8e-38	140
TRINITY_DN247157_c0_g1_i1	TRINITY_DN247157_c0_g1_	XP_022829991.1 uncharacterized protein LOC111358866 isoform X2 [Spodoptera litura]	XP_022829991.1	98.47	131	2	0	393	1	539	669	8e-82	270
TRINITY_DN247143_c0_g1_i1	TRINITY_DN247143_c0_g1_	XP_022822581.1 ubiquitin carboxyl-terminal hydrolase 16 isoform X1 [Spodoptera litura]	XP_022822581.1	100	27	0	0	820	740	258	284	9e-07	57.8
TRINITY_DN247130_c0_g1_i1	TRINITY_DN247130_c0_g1_	RXA93890.1 hypothetical protein EQP49_21780 [Yersinia sp. 2105 StPb PI]	RXA93890.1	52.13	94	35	5	305	45	54	144	3e-15	77.8
TRINITY_DN247172_c0_g1_i1	TRINITY_DN247172_c0_g1_	XP_022829659.1 calnexin [Spodoptera litura]	XP_022829659.1	96.67	30	1	0	2	91	474	503	2e-09	63.5
TRINITY_DN247168_c0_g1_i1	TRINITY_DN247168_c0_g1_	XP_011550917.1 PREDICTED: disco-interacting protein 2 [Plutella xylostella]	XP_011550917.1	100	27	0	0	309	229	55	81	1e-07	56.6
TRINITY_DN247164_c0_g1_i1	TRINITY_DN247164_c0_g1_	EFX63799.1 hypothetical protein DAPPUDRAFT_267665 [Daphnia pulex]	EFX63799.1	66.67	33	11	0	99	1	60	92	1e-06	53.5
TRINITY_DN247197_c0_g1_i1	TRINITY_DN247197_c0_g1_	PZC86881.1 hypothetical protein B5X24_HaOG201740 [Helicoverpa armigera]	PZC86881.1	35.04	137	85	3	2	409	28	161	2e-17	84.3
TRINITY_DN218814_c1_g1_i1	TRINITY_DN218814_c1_g1_	XP_022837963.1 von Willebrand factor A domain-containing protein 8 [Spodoptera litura]	XP_022837963.1	100	25	0	0	76	2	1139	1163	4e-07	54.7
TRINITY_DN218843_c0_g1_i1	TRINITY_DN218843_c0_g1_	JAM70158.1 hypothetical protein [Daphnia magna]	JAM70158.1	63.04	46	17	0	151	14	29	74	2e-09	57.4
TRINITY_DN218815_c0_g1_i1	TRINITY_DN218815_c0_g1_	XP_013776782.1 endoplasmic reticulum-Golgi intermediate compartment protein 1-like [Limulus polyphemus]	XP_013776782.1	82.35	68	12	0	226	23	213	280	2e-34	127
TRINITY_DN218840_c0_g1_i1	TRINITY_DN218840_c0_g1_	XP_022204995.1 uncharacterized protein LOC111061606 [Nilaparvata lugens]	XP_022204995.1	71.11	90	26	0	1	270	228	317	1e-35	134
TRINITY_DN218805_c0_g1_i1	TRINITY_DN218805_c0_g1_	XP_024882438.1 E3 SUMO-protein ligase PIAS3 isoform X1 [Temnothorax curvispinosus]	XP_024882438.1	55.07	69	31	0	302	96	2	70	5e-14	75.1
TRINITY_DN218898_c0_g1_i1	TRINITY_DN218898_c0_g1_	XP_022819412.1 mucin-2-like [Spodoptera litura]	XP_022819412.1	78.05	41	9	0	239	361	1772	1812	9e-09	60.8
TRINITY_DN218833_c0_g1_i1	TRINITY_DN218833_c0_g1_	XP_022831868.1 myb-like protein V [Spodoptera litura]	XP_022831868.1	97.03	101	3	0	304	2	295	395	2e-34	130
TRINITY_DN249833_c0_g1_i1	TRINITY_DN249833_c0_g1_	PZC74726.1 hypothetical protein B5X24_HaOG207303 [Helicoverpa armigera]	PZC74726.1	100	28	0	0	368	285	72	99	1e-09	59.7
TRINITY_DN249838_c0_g1_i1	TRINITY_DN249838_c0_g1_	XP_022827685.1 uncharacterized protein LOC111357291 [Spodoptera litura]	XP_022827685.1	94.44	72	4	0	217	2	21	92	1e-38	139
TRINITY_DN249858_c0_g1_i1	TRINITY_DN249858_c0_g1_	XP_022829586.1 uncharacterized protein LOC111358605 isoform X1 [Spodoptera litura]	XP_022829586.1	96.3	27	1	0	321	401	1548	1574	1e-07	57.8
TRINITY_DN249878_c0_g1_i1	TRINITY_DN249878_c0_g1_	KPJ21528.1 Probable E3 ubiquitin-protein ligase HERC4 [Papilio machaon]	KPJ21528.1	96.67	30	1	0	3	92	43	72	1e-10	60.5
TRINITY_DN249846_c0_g1_i1	TRINITY_DN249846_c0_g1_	XP_022834136.1 leucine-rich repeat and calponin homology domain-containing protein 4 isoform X2 [Spodoptera litura]	XP_022834136.1	93.1	29	2	0	298	384	676	704	5e-08	58.5
TRINITY_DN249870_c0_g1_i1	TRINITY_DN249870_c0_g1_	XP_022834692.1 uncharacterized protein LOC111362280 [Spodoptera litura]	XP_022834692.1	81.82	55	10	0	52	216	17	71	7e-23	94.7
TRINITY_DN249825_c0_g1_i1	TRINITY_DN249825_c0_g1_	KDR17090.1 Putative carbonic anhydrase-like protein 2, partial [Zootermopsis nevadensis]	KDR17090.1	100	24	0	0	262	333	3	26	1e-08	57.4
TRINITY_DN249887_c0_g1_i1	TRINITY_DN249887_c0_g1_	XP_022837776.1 signal recognition particle receptor subunit beta [Spodoptera litura]	XP_022837776.1	96.15	26	1	0	78	1	182	207	3e-06	52.4
TRINITY_DN249862_c0_g1_i1	TRINITY_DN249862_c0_g1_	PZC76180.1 hypothetical protein B5X24_HaOG204924 [Helicoverpa armigera]	PZC76180.1	61.9	42	15	1	2	124	50	91	8e-06	48.5
TRINITY_DN249828_c0_g1_i1	TRINITY_DN249828_c0_g1_	XP_026321746.1 glycerol-3-phosphate dehydrogenase [NAD(+)], cytoplasmic isoform X2 [Hyposmocoma kahamanoa]	XP_026321746.1	77.5	40	9	0	495	376	127	166	3e-10	65.1
TRINITY_DN210598_c0_g1_i1	TRINITY_DN210598_c0_g1_	XP_022828542.1 protein takeout-like [Spodoptera litura]	XP_022828542.1	89.66	29	3	0	439	353	175	203	2e-07	55.8
TRINITY_DN210574_c0_g1_i1	TRINITY_DN210574_c0_g1_	XP_021185422.1 uncharacterized protein LOC110372786 [Helicoverpa armigera]	XP_021185422.1	100	27	0	0	424	504	167	193	4e-07	56.2
TRINITY_DN210581_c1_g1_i1	TRINITY_DN210581_c1_g1_	XP_026322841.1 V-type proton ATPase subunit B [Hyposmocoma kahamanoa]	XP_026322841.1	100	31	0	0	310	218	371	401	1e-10	64.7
TRINITY_DN210572_c0_g1_i1	TRINITY_DN210572_c0_g1_	KMQ89789.1 dna repair protein, partial [Lasius niger]	KMQ89789.1	73.24	71	19	0	213	1	225	295	7e-26	105
TRINITY_DN210550_c0_g1_i1	TRINITY_DN210550_c0_g1_	XP_022831039.1 guanylate cyclase 32E [Spodoptera litura]	XP_022831039.1	98.85	87	1	0	323	63	352	438	2e-54	191
TRINITY_DN210600_c0_g1_i1	TRINITY_DN210600_c0_g1_	PCG72398.1 hypothetical protein B5V51_865 [Heliothis virescens]	PCG72398.1	100	28	0	0	1	84	18	45	1e-09	63.5
TRINITY_DN210505_c0_g1_i1	TRINITY_DN210505_c0_g1_	XP_018010936.1 PREDICTED: uncharacterized protein LOC108668259 [Hyalella azteca]	XP_018010936.1	63.68	190	69	0	159	728	6	195	9e-69	221
TRINITY_DN210542_c0_g1_i1	TRINITY_DN210542_c0_g1_	XP_022816084.1 uncharacterized protein LOC111349270 [Spodoptera litura]	XP_022816084.1	100	27	0	0	3	83	54	80	2e-10	64.7
TRINITY_DN210537_c0_g1_i1	TRINITY_DN210537_c0_g1_	BAI39593.1 BmYellow-e-bts protein [Bombyx mori]	BAI39593.1	100	22	0	0	66	1	91	112	8e-07	52.4
TRINITY_DN210546_c0_g1_i1	TRINITY_DN210546_c0_g1_	PRD37094.1 rluD [Nephila clavipes]	PRD37094.1	71.6	81	23	0	3	245	105	185	8e-32	122
TRINITY_DN210501_c0_g1_i1	TRINITY_DN210501_c0_g1_	XP_022819272.1 nuclear receptor-binding protein homolog isoform X2 [Spodoptera litura]	XP_022819272.1	89.66	29	3	0	240	326	315	343	6e-08	57.4
TRINITY_DN210525_c0_g1_i1	TRINITY_DN210525_c0_g1_	PCG80066.1 hypothetical protein B5V51_11628 [Heliothis virescens]	PCG80066.1	77.46	71	15	1	3	215	1181	1250	4e-19	91.3
TRINITY_DN222003_c0_g1_i1	TRINITY_DN222003_c0_g1_	BAM18532.1 unknown unsecreted protein [Papilio xuthus]	BAM18532.1	83.87	31	5	0	390	298	32	62	4e-07	52
TRINITY_DN222011_c0_g1_i1	TRINITY_DN222011_c0_g1_	PRD35394.1 kdpB [Nephila clavipes]	PRD35394.1	75	40	10	0	4	123	619	658	5e-12	68.2
TRINITY_DN222053_c0_g1_i1	TRINITY_DN222053_c0_g1_	RVE41076.1 hypothetical protein evm_014274 [Chilo suppressalis]	RVE41076.1	57.5	40	17	0	256	137	766	805	7e-11	49.3
TRINITY_DN222027_c0_g1_i1	TRINITY_DN222027_c0_g1_	EAT32241.1 AAEL015646-PA, partial [Aedes aegypti]	EAT32241.1	80	75	15	0	3	227	54	128	9e-31	120
TRINITY_DN222002_c0_g1_i1	TRINITY_DN222002_c0_g1_	XP_022831021.1 uncharacterized protein LOC111359653 [Spodoptera litura]	XP_022831021.1	62.5	88	33	0	266	3	105	192	5e-33	125
TRINITY_DN222074_c0_g1_i1	TRINITY_DN222074_c0_g1_	XP_022819612.1 cytochrome P450 9e2-like [Spodoptera litura]	XP_022819612.1	100	25	0	0	209	283	68	92	3e-06	52
TRINITY_DN222001_c0_g1_i1	TRINITY_DN222001_c0_g1_	XP_022832529.1 endothelin-converting enzyme homolog isoform X4 [Spodoptera litura]	XP_022832529.1	96.43	28	1	0	456	373	158	185	8e-09	61.6
TRINITY_DN222014_c0_g1_i1	TRINITY_DN222014_c0_g1_	KOB72602.1 Proton-coupled amino acid transporter 4, partial [Operophtera brumata]	KOB72602.1	100	28	0	0	86	3	65	92	4e-09	61.2
[truncated: 56,809 more rows]

## Sheet: Blad2
TRINITY_DN205654_c0_g1_	1
TRINITY_DN205686_c0_g1_	1
TRINITY_DN205601_c0_g1_	1
TRINITY_DN205620_c0_g1_	1
TRINITY_DN205635_c0_g1_	1
TRINITY_DN205619_c0_g1_	1
TRINITY_DN205624_c0_g1_	1
TRINITY_DN205668_c0_g1_	1
TRINITY_DN205603_c0_g1_	1
TRINITY_DN205676_c0_g1_	1
TRINITY_DN205622_c0_g1_	1
TRINITY_DN205683_c0_g1_	1
TRINITY_DN205675_c0_g1_	1
TRINITY_DN205658_c0_g1_	1
TRINITY_DN205655_c0_g1_	2
TRINITY_DN205621_c0_g1_	1
TRINITY_DN219199_c0_g1_	1
TRINITY_DN219128_c0_g1_	1
TRINITY_DN219196_c0_g1_	1
TRINITY_DN219160_c0_g1_	1
TRINITY_DN219147_c0_g1_	1
TRINITY_DN219106_c0_g1_	1
TRINITY_DN219169_c0_g1_	1
TRINITY_DN219179_c0_g1_	1
TRINITY_DN219109_c0_g1_	1
TRINITY_DN219154_c0_g1_	1
TRINITY_DN219153_c0_g1_	1
TRINITY_DN209083_c0_g1_	1
TRINITY_DN209012_c0_g1_	1
TRINITY_DN209001_c0_g1_	1
TRINITY_DN209047_c0_g1_	1
TRINITY_DN209040_c0_g1_	1
TRINITY_DN209056_c0_g1_	1
TRINITY_DN209044_c0_g1_	1
TRINITY_DN209068_c0_g1_	1
TRINITY_DN209091_c0_g1_	1
TRINITY_DN209003_c0_g1_	1
TRINITY_DN209042_c0_g1_	1
TRINITY_DN209038_c0_g1_	1
TRINITY_DN209093_c0_g1_	1
TRINITY_DN209028_c0_g1_	1
TRINITY_DN237498_c0_g1_	1
TRINITY_DN237489_c0_g1_	1
TRINITY_DN237454_c0_g1_	1
TRINITY_DN237444_c0_g1_	1
TRINITY_DN237484_c0_g1_	1
TRINITY_DN237416_c0_g1_	1
TRINITY_DN237494_c0_g1_	1
TRINITY_DN237438_c0_g1_	1
TRINITY_DN237456_c0_g1_	1
TRINITY_DN237418_c0_g1_	1
TRINITY_DN237405_c0_g1_	1
TRINITY_DN227850_c0_g1_	1
TRINITY_DN227814_c0_g1_	4
TRINITY_DN227868_c0_g1_	1
TRINITY_DN227873_c0_g1_	1
TRINITY_DN227801_c0_g1_	1
TRINITY_DN227877_c0_g1_	1
TRINITY_DN227811_c0_g1_	1
TRINITY_DN227897_c0_g1_	1
TRINITY_DN227844_c0_g1_	1
TRINITY_DN227847_c0_g1_	1
TRINITY_DN227875_c0_g1_	1
TRINITY_DN227887_c0_g1_	1
TRINITY_DN227815_c0_g1_	1
TRINITY_DN227830_c0_g1_	1
TRINITY_DN227891_c0_g1_	1
TRINITY_DN227849_c0_g1_	1
TRINITY_DN227821_c0_g1_	1
TRINITY_DN227870_c0_g1_	1
TRINITY_DN227895_c0_g1_	1
TRINITY_DN227888_c0_g1_	1
TRINITY_DN227883_c0_g1_	1
TRINITY_DN227889_c0_g1_	1
TRINITY_DN227898_c0_g1_	1
TRINITY_DN227836_c0_g1_	1
TRINITY_DN227819_c0_g1_	1
TRINITY_DN227876_c0_g1_	1
TRINITY_DN227802_c0_g1_	1
TRINITY_DN234625_c0_g1_	1
TRINITY_DN234650_c0_g1_	1
TRINITY_DN234692_c0_g1_	1
TRINITY_DN234671_c0_g1_	1
TRINITY_DN234651_c0_g1_	1
TRINITY_DN234680_c0_g1_	1
TRINITY_DN234693_c0_g1_	1
TRINITY_DN234603_c0_g1_	1
TRINITY_DN234647_c0_g1_	1
TRINITY_DN234694_c0_g1_	1
TRINITY_DN234613_c0_g1_	1
TRINITY_DN234679_c0_g1_	1
TRINITY_DN234698_c0_g1_	1
TRINITY_DN234621_c0_g1_	1
TRINITY_DN234670_c0_g1_	1
TRINITY_DN234688_c0_g1_	1
TRINITY_DN202424_c0_g1_	1
TRINITY_DN202403_c0_g1_	1
TRINITY_DN202486_c0_g1_	1
TRINITY_DN202406_c0_g1_	1
TRINITY_DN202475_c0_g1_	1
TRINITY_DN202490_c0_g1_	1
TRINITY_DN202435_c0_g1_	1
TRINITY_DN202465_c0_g1_	1
TRINITY_DN202499_c0_g1_	1
TRINITY_DN202464_c0_g1_	1
TRINITY_DN202423_c0_g1_	1
TRINITY_DN202467_c0_g1_	1
TRINITY_DN202416_c0_g1_	1
TRINITY_DN202468_c0_g1_	1
TRINITY_DN202422_c0_g1_	1
TRINITY_DN202415_c0_g1_	1
TRINITY_DN202447_c0_g1_	1
TRINITY_DN230273_c0_g1_	1
TRINITY_DN230274_c0_g1_	1
TRINITY_DN230228_c0_g1_	1
TRINITY_DN230216_c0_g1_	1
TRINITY_DN230270_c0_g1_	1
TRINITY_DN230263_c0_g1_	1
TRINITY_DN230242_c0_g1_	1
TRINITY_DN230277_c0_g1_	1
TRINITY_DN230212_c0_g1_	1
TRINITY_DN230205_c0_g1_	2
TRINITY_DN230282_c0_g1_	1
TRINITY_DN230218_c0_g1_	1
TRINITY_DN230230_c0_g1_	1
TRINITY_DN230210_c0_g1_	1
TRINITY_DN230254_c0_g1_	1
TRINITY_DN230215_c0_g1_	1
TRINITY_DN230265_c0_g1_	1
TRINITY_DN230272_c0_g1_	1
TRINITY_DN224054_c0_g1_	1
TRINITY_DN224010_c0_g1_	1
TRINITY_DN224001_c0_g1_	1
TRINITY_DN224077_c0_g1_	1
TRINITY_DN224008_c0_g1_	1
TRINITY_DN224049_c0_g1_	1
TRINITY_DN224038_c0_g1_	1
TRINITY_DN224078_c0_g1_	1
TRINITY_DN224058_c0_g1_	1
TRINITY_DN224099_c0_g1_	1
TRINITY_DN224092_c0_g1_	1
TRINITY_DN224042_c0_g1_	1
TRINITY_DN224063_c0_g1_	1
TRINITY_DN224095_c0_g1_	1
TRINITY_DN224060_c0_g1_	1
TRINITY_DN224016_c0_g1_	1
TRINITY_DN224023_c0_g1_	1
TRINITY_DN224069_c0_g1_	1
TRINITY_DN224006_c0_g1_	1
TRINITY_DN231127_c0_g1_	1
TRINITY_DN231111_c0_g1_	1
TRINITY_DN231140_c0_g1_	1
TRINITY_DN231154_c0_g1_	1
TRINITY_DN231115_c0_g1_	1
TRINITY_DN231129_c0_g1_	1
TRINITY_DN231186_c0_g1_	1
TRINITY_DN231176_c0_g1_	1
TRINITY_DN231125_c0_g1_	1
TRINITY_DN231149_c0_g1_	1
TRINITY_DN231155_c0_g1_	1
TRINITY_DN231191_c0_g1_	1
TRINITY_DN231124_c0_g1_	1
TRINITY_DN231168_c0_g1_	1
TRINITY_DN231113_c0_g1_	1
TRINITY_DN231133_c0_g1_	1
TRINITY_DN231105_c0_g1_	1
TRINITY_DN231136_c0_g1_	1
TRINITY_DN231156_c0_g1_	1
TRINITY_DN215443_c0_g1_	1
TRINITY_DN215411_c0_g1_	1
TRINITY_DN215403_c0_g1_	1
TRINITY_DN215415_c0_g1_	1
TRINITY_DN215407_c0_g1_	1
TRINITY_DN215498_c0_g1_	1
TRINITY_DN215430_c0_g1_	1
TRINITY_DN215458_c0_g1_	1
TRINITY_DN215440_c0_g1_	1
TRINITY_DN246373_c0_g1_	1
TRINITY_DN246362_c0_g1_	1
TRINITY_DN246398_c0_g1_	1
TRINITY_DN246316_c0_g1_	1
TRINITY_DN246388_c0_g1_	1
TRINITY_DN246313_c0_g1_	1
TRINITY_DN246374_c0_g1_	1
TRINITY_DN246332_c0_g1_	1
TRINITY_DN246307_c0_g1_	1
TRINITY_DN246322_c0_g1_	1
TRINITY_DN246379_c0_g1_	1
TRINITY_DN242088_c0_g1_	1
TRINITY_DN242032_c0_g1_	1
TRINITY_DN242056_c0_g1_	1
TRINITY_DN242082_c0_g1_	1
TRINITY_DN242047_c0_g1_	1
TRINITY_DN242079_c0_g1_	1
TRINITY_DN242027_c0_g1_	1
TRINITY_DN242080_c0_g1_	1
TRINITY_DN242011_c0_g1_	1
TRINITY_DN242051_c0_g1_	1
TRINITY_DN242090_c0_g1_	1
TRINITY_DN242026_c0_g1_	1
TRINITY_DN242033_c0_g1_	1
TRINITY_DN212451_c0_g1_	1
TRINITY_DN212418_c0_g1_	1
TRINITY_DN212452_c0_g1_	1
TRINITY_DN212447_c0_g1_	1
TRINITY_DN212492_c0_g1_	1
TRINITY_DN212403_c0_g1_	1
TRINITY_DN212439_c0_g1_	1
TRINITY_DN212408_c0_g1_	1
TRINITY_DN212478_c0_g1_	1
TRINITY_DN212415_c0_g1_	1
TRINITY_DN212404_c0_g1_	1
TRINITY_DN212401_c0_g1_	1
TRINITY_DN212409_c0_g1_	1
TRINITY_DN211819_c0_g1_	1
TRINITY_DN211827_c0_g1_	1
TRINITY_DN211858_c0_g1_	1
TRINITY_DN211848_c0_g1_	1
TRINITY_DN211874_c0_g1_	1
TRINITY_DN211801_c0_g1_	1
TRINITY_DN211852_c0_g1_	1
TRINITY_DN211847_c0_g1_	1
TRINITY_DN211884_c0_g1_	1
TRINITY_DN211833_c0_g1_	1
TRINITY_DN211891_c0_g1_	1
TRINITY_DN211844_c0_g1_	1
TRINITY_DN211894_c0_g1_	1
TRINITY_DN256340_c0_g1_	1
TRINITY_DN256330_c0_g1_	1
TRINITY_DN256347_c0_g1_	1
TRINITY_DN256324_c0_g1_	1
TRINITY_DN256327_c0_g1_	1
TRINITY_DN256308_c0_g1_	1
TRINITY_DN256359_c0_g1_	1
TRINITY_DN256366_c0_g1_	1
TRINITY_DN212835_c0_g1_	1
TRINITY_DN212801_c0_g1_	1
TRINITY_DN212810_c0_g1_	1
TRINITY_DN212821_c0_g1_	1
TRINITY_DN212878_c0_g1_	1
TRINITY_DN212889_c0_g1_	1
TRINITY_DN212857_c0_g1_	1
TRINITY_DN212843_c0_g1_	1
TRINITY_DN212873_c0_g1_	1
TRINITY_DN212870_c0_g1_	1
TRINITY_DN212816_c0_g1_	1
TRINITY_DN212875_c0_g1_	1
TRINITY_DN212888_c0_g1_	1
TRINITY_DN212829_c0_g1_	1
TRINITY_DN212880_c0_g1_	1
TRINITY_DN212803_c0_g1_	1
TRINITY_DN212883_c0_g1_	1
TRINITY_DN232756_c0_g1_	1
TRINITY_DN232774_c0_g1_	1
TRINITY_DN232717_c0_g1_	1
TRINITY_DN232723_c0_g1_	1
TRINITY_DN232729_c0_g1_	1
TRINITY_DN232791_c0_g1_	1
TRINITY_DN232795_c0_g1_	2
TRINITY_DN232759_c0_g1_	1
TRINITY_DN232785_c0_g1_	1
TRINITY_DN232757_c0_g1_	1
TRINITY_DN232727_c0_g1_	1
TRINITY_DN232772_c0_g1_	1
TRINITY_DN232778_c0_g1_	1
TRINITY_DN232731_c0_g1_	1
TRINITY_DN232787_c0_g1_	1
TRINITY_DN232720_c0_g1_	1
TRINITY_DN232765_c0_g1_	1
TRINITY_DN232740_c0_g1_	1
TRINITY_DN232733_c0_g1_	1
TRINITY_DN232704_c0_g1_	1
TRINITY_DN232735_c0_g1_	1
TRINITY_DN232768_c0_g1_	1
TRINITY_DN232716_c0_g1_	1
TRINITY_DN232707_c0_g1_	1
TRINITY_DN219792_c0_g1_	1
TRINITY_DN219707_c0_g1_	1
TRINITY_DN219800_c0_g1_	1
TRINITY_DN219782_c0_g1_	1
TRINITY_DN219795_c0_g1_	1
TRINITY_DN219752_c0_g1_	1
TRINITY_DN219726_c0_g1_	1
TRINITY_DN219794_c0_g1_	1
TRINITY_DN219755_c0_g1_	1
TRINITY_DN219720_c0_g1_	1
TRINITY_DN219753_c0_g1_	1
TRINITY_DN246046_c0_g1_	1
TRINITY_DN246097_c0_g1_	1
TRINITY_DN246021_c0_g1_	1
TRINITY_DN246089_c0_g1_	1
TRINITY_DN246076_c0_g1_	1
TRINITY_DN246011_c0_g1_	1
TRINITY_DN246045_c0_g1_	1
TRINITY_DN246079_c0_g1_	1
TRINITY_DN246073_c0_g1_	1
TRINITY_DN246018_c0_g1_	1
TRINITY_DN246050_c0_g1_	1
TRINITY_DN246074_c0_g1_	1
TRINITY_DN253146_c0_g1_	1
TRINITY_DN253119_c0_g1_	1
TRINITY_DN253107_c0_g1_	1
TRINITY_DN253164_c0_g1_	1
TRINITY_DN253112_c0_g1_	1
TRINITY_DN253123_c0_g1_	1
TRINITY_DN253165_c0_g1_	1
TRINITY_DN226961_c0_g1_	1
TRINITY_DN226940_c0_g1_	1
TRINITY_DN226903_c0_g1_	1
TRINITY_DN226910_c0_g1_	1
TRINITY_DN226922_c0_g1_	1
TRINITY_DN252995_c0_g1_	1
TRINITY_DN252901_c0_g1_	1
TRINITY_DN252918_c0_g1_	1
TRINITY_DN252993_c0_g1_	1
TRINITY_DN252910_c0_g1_	1
TRINITY_DN252923_c0_g1_	1
TRINITY_DN252941_c0_g1_	1
TRINITY_DN252957_c0_g1_	1
TRINITY_DN252977_c0_g1_	1
TRINITY_DN252470_c0_g1_	1
TRINITY_DN252487_c0_g1_	2
TRINITY_DN252428_c0_g1_	1
TRINITY_DN252440_c0_g1_	1
TRINITY_DN254778_c0_g1_	1
TRINITY_DN254794_c0_g1_	1
TRINITY_DN254753_c0_g1_	1
TRINITY_DN254707_c0_g1_	1
TRINITY_DN254766_c0_g1_	1
TRINITY_DN254754_c0_g1_	1
TRINITY_DN254738_c0_g1_	1
TRINITY_DN235787_c0_g1_	1
TRINITY_DN235713_c0_g1_	1
TRINITY_DN235778_c0_g1_	1
TRINITY_DN235712_c0_g1_	1
TRINITY_DN235747_c0_g1_	1
TRINITY_DN235793_c0_g1_	1
TRINITY_DN235728_c0_g1_	1
TRINITY_DN235764_c0_g1_	1
TRINITY_DN235758_c0_g1_	1
TRINITY_DN253959_c0_g1_	1
TRINITY_DN253984_c0_g1_	1
TRINITY_DN253906_c0_g1_	1
TRINITY_DN253922_c0_g1_	1
TRINITY_DN253968_c0_g1_	1
TRINITY_DN203000_c0_g1_	1
TRINITY_DN202943_c0_g1_	1
TRINITY_DN202971_c0_g1_	1
TRINITY_DN202985_c0_g1_	1
TRINITY_DN202983_c0_g1_	1
TRINITY_DN202912_c0_g1_	1
TRINITY_DN202926_c0_g1_	1
TRINITY_DN202968_c0_g1_	1
TRINITY_DN202941_c0_g1_	1
TRINITY_DN202955_c0_g1_	1
TRINITY_DN202909_c0_g1_	1
TRINITY_DN202913_c0_g1_	1
TRINITY_DN202964_c0_g1_	1
TRINITY_DN202927_c0_g1_	1
TRINITY_DN202930_c0_g1_	1
TRINITY_DN202931_c0_g1_	1
TRINITY_DN202919_c0_g1_	2
TRINITY_DN203572_c0_g1_	1
TRINITY_DN203548_c0_g1_	1
TRINITY_DN203539_c0_g1_	1
TRINITY_DN203566_c0_g1_	1
TRINITY_DN203579_c0_g1_	1
TRINITY_DN203549_c0_g1_	1
TRINITY_DN203585_c0_g1_	1
TRINITY_DN203568_c0_g1_	1
TRINITY_DN203564_c0_g1_	1
TRINITY_DN203583_c0_g1_	1
TRINITY_DN203532_c0_g1_	1
TRINITY_DN203592_c0_g1_	1
TRINITY_DN203508_c0_g1_	1
TRINITY_DN203586_c0_g1_	1
TRINITY_DN203535_c0_g1_	1
TRINITY_DN203501_c0_g1_	1
TRINITY_DN203511_c0_g1_	1
TRINITY_DN203503_c0_g1_	1
TRINITY_DN203573_c0_g1_	1
TRINITY_DN203522_c0_g1_	1
TRINITY_DN203591_c0_g1_	1
TRINITY_DN201559_c0_g1_	1
TRINITY_DN201565_c0_g1_	1
TRINITY_DN201509_c0_g1_	1
TRINITY_DN201515_c0_g1_	1
TRINITY_DN201504_c0_g1_	1
TRINITY_DN201542_c0_g1_	1
TRINITY_DN201543_c0_g1_	1
TRINITY_DN201548_c0_g1_	1
TRINITY_DN201538_c0_g1_	1
TRINITY_DN201555_c0_g1_	1
TRINITY_DN201539_c0_g1_	1
TRINITY_DN201523_c0_g1_	1
TRINITY_DN201588_c0_g1_	1
TRINITY_DN245091_c0_g1_	1
TRINITY_DN245048_c0_g1_	1
TRINITY_DN245080_c0_g1_	1
TRINITY_DN245037_c0_g1_	1
TRINITY_DN245070_c0_g1_	1
TRINITY_DN245035_c0_g1_	1
TRINITY_DN245024_c0_g1_	1
TRINITY_DN245007_c0_g1_	1
TRINITY_DN245063_c0_g1_	1
TRINITY_DN245004_c0_g1_	1
TRINITY_DN245019_c0_g1_	1
TRINITY_DN245010_c0_g1_	1
TRINITY_DN212948_c0_g1_	1
TRINITY_DN212929_c0_g1_	1
TRINITY_DN212994_c0_g1_	1
TRINITY_DN212943_c0_g1_	1
TRINITY_DN212902_c0_g1_	1
TRINITY_DN212938_c0_g1_	1
TRINITY_DN212988_c0_g1_	1
TRINITY_DN212981_c0_g1_	1
TRINITY_DN212920_c0_g1_	1
TRINITY_DN209861_c0_g1_	1
TRINITY_DN209881_c0_g1_	1
TRINITY_DN209806_c0_g1_	1
TRINITY_DN209885_c0_g1_	1
TRINITY_DN209826_c0_g1_	1
TRINITY_DN209821_c0_g1_	1
TRINITY_DN209835_c0_g1_	1
TRINITY_DN209871_c0_g1_	1
TRINITY_DN209868_c0_g1_	1
TRINITY_DN209894_c0_g1_	1
TRINITY_DN209803_c1_g1_	1
TRINITY_DN209838_c0_g1_	1
TRINITY_DN209807_c0_g1_	1
TRINITY_DN209809_c0_g1_	1
TRINITY_DN209882_c0_g1_	1
TRINITY_DN209884_c0_g1_	1
TRINITY_DN209839_c0_g1_	1
TRINITY_DN209886_c0_g1_	1
TRINITY_DN209817_c0_g1_	1
TRINITY_DN231401_c0_g1_	1
TRINITY_DN231450_c0_g1_	1
TRINITY_DN231443_c0_g1_	1
TRINITY_DN231402_c0_g1_	1
TRINITY_DN231495_c0_g1_	1
TRINITY_DN231473_c0_g1_	1
TRINITY_DN231412_c0_g1_	1
TRINITY_DN231497_c0_g1_	1
TRINITY_DN231499_c0_g1_	1
TRINITY_DN231404_c0_g1_	1
TRINITY_DN231411_c0_g1_	1
TRINITY_DN231457_c0_g1_	1
TRINITY_DN231453_c0_g1_	1
TRINITY_DN231447_c0_g1_	1
TRINITY_DN231429_c0_g1_	1
TRINITY_DN231463_c0_g1_	1
TRINITY_DN231496_c0_g1_	1
TRINITY_DN231413_c0_g1_	1
TRINITY_DN231491_c0_g1_	1
TRINITY_DN231449_c0_g1_	1
TRINITY_DN231493_c0_g1_	1
TRINITY_DN231466_c0_g1_	1
TRINITY_DN231427_c0_g1_	1
TRINITY_DN211206_c0_g2_	1
TRINITY_DN211238_c0_g1_	1
TRINITY_DN211285_c0_g1_	1
TRINITY_DN211263_c0_g1_	1
TRINITY_DN211241_c0_g1_	1
TRINITY_DN211292_c0_g1_	1
TRINITY_DN211239_c0_g1_	1
TRINITY_DN200886_c0_g1_	1
TRINITY_DN200868_c0_g1_	1
TRINITY_DN200883_c0_g1_	1
TRINITY_DN200861_c0_g1_	1
TRINITY_DN200806_c0_g1_	1
TRINITY_DN200833_c0_g1_	1
TRINITY_DN200874_c0_g1_	1
TRINITY_DN200891_c0_g1_	1
TRINITY_DN200888_c0_g1_	1
TRINITY_DN200853_c0_g1_	1
TRINITY_DN200878_c0_g1_	1
TRINITY_DN200859_c0_g1_	1
TRINITY_DN200809_c0_g1_	1
TRINITY_DN200815_c0_g1_	1
TRINITY_DN200873_c0_g1_	1
TRINITY_DN200819_c0_g1_	1
TRINITY_DN200832_c0_g1_	1
TRINITY_DN200850_c0_g1_	1
TRINITY_DN200854_c0_g1_	1
TRINITY_DN200856_c0_g1_	1
TRINITY_DN236948_c0_g1_	1
TRINITY_DN236987_c0_g1_	1
TRINITY_DN236960_c0_g1_	1
TRINITY_DN236918_c0_g1_	1
TRINITY_DN236913_c0_g1_	1
TRINITY_DN236915_c0_g1_	1
TRINITY_DN236959_c0_g1_	1
TRINITY_DN236927_c0_g1_	1
TRINITY_DN236963_c0_g1_	1
TRINITY_DN236946_c0_g1_	1
TRINITY_DN236923_c0_g1_	1
TRINITY_DN236998_c0_g1_	1
TRINITY_DN236999_c0_g1_	1
TRINITY_DN236969_c0_g1_	1
TRINITY_DN236908_c0_g1_	1
TRINITY_DN200365_c0_g1_	1
TRINITY_DN200368_c0_g1_	1
TRINITY_DN200396_c0_g1_	1
TRINITY_DN200395_c0_g1_	1
TRINITY_DN200325_c0_g1_	1
TRINITY_DN200375_c0_g1_	1
TRINITY_DN200337_c0_g1_	1
TRINITY_DN200379_c0_g1_	1
TRINITY_DN200355_c0_g1_	1
TRINITY_DN200351_c0_g1_	1
TRINITY_DN200302_c0_g1_	1
TRINITY_DN200388_c0_g1_	1
TRINITY_DN200324_c0_g1_	1
TRINITY_DN200354_c0_g1_	1
TRINITY_DN200316_c0_g1_	1
TRINITY_DN200311_c0_g1_	1
TRINITY_DN200344_c0_g1_	1
TRINITY_DN200305_c0_g1_	1
TRINITY_DN200327_c0_g1_	1
TRINITY_DN200308_c0_g1_	1
TRINITY_DN200360_c0_g1_	1
TRINITY_DN200386_c0_g1_	1
TRINITY_DN253343_c0_g1_	1
TRINITY_DN253315_c0_g1_	1
TRINITY_DN253327_c0_g1_	1
TRINITY_DN253352_c0_g1_	1
TRINITY_DN253356_c0_g1_	1
TRINITY_DN253382_c0_g1_	1
TRINITY_DN254577_c0_g1_	1
TRINITY_DN254558_c0_g1_	1
TRINITY_DN254553_c0_g1_	1
TRINITY_DN254581_c0_g1_	1
TRINITY_DN254583_c0_g1_	1
TRINITY_DN254567_c0_g1_	1
TRINITY_DN254570_c0_g1_	1
TRINITY_DN254554_c0_g1_	1
TRINITY_DN208593_c0_g1_	1
TRINITY_DN208554_c0_g1_	1
TRINITY_DN208527_c0_g1_	1
TRINITY_DN208502_c0_g1_	1
TRINITY_DN208546_c0_g1_	1
TRINITY_DN208589_c0_g1_	2
TRINITY_DN208577_c0_g1_	1
TRINITY_DN208529_c0_g1_	1
TRINITY_DN208582_c0_g1_	1
TRINITY_DN208515_c0_g1_	1
TRINITY_DN208539_c0_g1_	1
TRINITY_DN208522_c0_g1_	1
TRINITY_DN208598_c0_g1_	1
TRINITY_DN208533_c0_g1_	1
TRINITY_DN208574_c0_g1_	1
TRINITY_DN208569_c0_g1_	1
TRINITY_DN208600_c0_g1_	1
TRINITY_DN208557_c0_g1_	1
TRINITY_DN208532_c0_g1_	1
TRINITY_DN208570_c0_g1_	1
TRINITY_DN208523_c0_g1_	1
TRINITY_DN242400_c0_g1_	1
TRINITY_DN242334_c0_g1_	1
TRINITY_DN242377_c0_g1_	1
TRINITY_DN242382_c0_g1_	1
TRINITY_DN242371_c0_g1_	1
TRINITY_DN242314_c0_g1_	1
TRINITY_DN242338_c0_g1_	1
TRINITY_DN242372_c0_g1_	1
TRINITY_DN242332_c0_g1_	1
TRINITY_DN242389_c0_g1_	1
TRINITY_DN242318_c0_g1_	1
TRINITY_DN242396_c0_g1_	1
TRINITY_DN242395_c0_g1_	1
TRINITY_DN258413_c0_g1_	1
TRINITY_DN258465_c0_g1_	1
TRINITY_DN258475_c0_g1_	1
TRINITY_DN204547_c0_g1_	1
TRINITY_DN204559_c0_g1_	1
TRINITY_DN204567_c0_g1_	1
TRINITY_DN204585_c0_g1_	1
TRINITY_DN204564_c0_g1_	1
TRINITY_DN204549_c0_g1_	1
TRINITY_DN204522_c0_g1_	1
TRINITY_DN204593_c0_g1_	1
TRINITY_DN204501_c0_g1_	1
TRINITY_DN204529_c0_g1_	1
TRINITY_DN204530_c0_g1_	1
TRINITY_DN204527_c0_g1_	1
TRINITY_DN204563_c0_g1_	1
TRINITY_DN204507_c0_g1_	1
TRINITY_DN204557_c0_g1_	1
TRINITY_DN204555_c0_g1_	1
TRINITY_DN204517_c0_g1_	1
TRINITY_DN210822_c0_g1_	1
TRINITY_DN210827_c0_g1_	1
TRINITY_DN210803_c0_g1_	1
TRINITY_DN210876_c0_g1_	1
TRINITY_DN210808_c0_g1_	1
TRINITY_DN210883_c0_g1_	1
TRINITY_DN210860_c0_g1_	1
TRINITY_DN210844_c0_g1_	1
TRINITY_DN226751_c0_g1_	1
TRINITY_DN226707_c0_g1_	1
TRINITY_DN226736_c0_g1_	1
TRINITY_DN226800_c0_g1_	1
TRINITY_DN226743_c0_g1_	1
TRINITY_DN226756_c0_g1_	1
TRINITY_DN226709_c0_g1_	1
TRINITY_DN226788_c0_g1_	1
TRINITY_DN226781_c0_g1_	1
TRINITY_DN203750_c0_g1_	1
TRINITY_DN203706_c0_g1_	1
TRINITY_DN203732_c0_g1_	1
TRINITY_DN203705_c0_g1_	1
TRINITY_DN203752_c0_g1_	1
TRINITY_DN203721_c0_g1_	1
TRINITY_DN203715_c0_g1_	1
TRINITY_DN203744_c0_g1_	1
TRINITY_DN203748_c0_g1_	1
TRINITY_DN203739_c0_g1_	1
TRINITY_DN203701_c0_g1_	1
TRINITY_DN203787_c0_g1_	1
TRINITY_DN203793_c0_g1_	1
TRINITY_DN203770_c0_g1_	1
TRINITY_DN203746_c0_g1_	1
TRINITY_DN203728_c0_g1_	1
TRINITY_DN203737_c0_g1_	1
TRINITY_DN203734_c0_g1_	1
TRINITY_DN203778_c0_g1_	1
TRINITY_DN242783_c0_g1_	1
TRINITY_DN242728_c0_g1_	1
TRINITY_DN242772_c0_g1_	1
TRINITY_DN242788_c0_g1_	1
TRINITY_DN242773_c0_g1_	1
TRINITY_DN242710_c0_g1_	1
TRINITY_DN242769_c0_g1_	1
TRINITY_DN242732_c0_g1_	1
TRINITY_DN242720_c0_g1_	1
TRINITY_DN242746_c0_g1_	1
TRINITY_DN242800_c0_g1_	1
TRINITY_DN242730_c0_g1_	1
TRINITY_DN242713_c0_g1_	1
TRINITY_DN225202_c0_g1_	1
TRINITY_DN225290_c0_g1_	1
TRINITY_DN225280_c0_g1_	1
TRINITY_DN225253_c0_g1_	1
TRINITY_DN225281_c0_g1_	1
TRINITY_DN225289_c0_g1_	1
TRINITY_DN219281_c0_g1_	1
TRINITY_DN219271_c0_g1_	1
TRINITY_DN219217_c0_g1_	1
TRINITY_DN219252_c0_g1_	1
TRINITY_DN219221_c0_g1_	1
TRINITY_DN242850_c0_g1_	1
TRINITY_DN242818_c0_g1_	1
TRINITY_DN242897_c0_g1_	1
TRINITY_DN242854_c0_g1_	1
TRINITY_DN242876_c0_g1_	1
TRINITY_DN242810_c0_g1_	1
TRINITY_DN242840_c0_g1_	1
TRINITY_DN242900_c0_g1_	1
TRINITY_DN242834_c0_g1_	1
TRINITY_DN242870_c0_g1_	1
TRINITY_DN244836_c0_g1_	1
TRINITY_DN244858_c0_g1_	1
TRINITY_DN244895_c0_g1_	1
TRINITY_DN244855_c0_g1_	1
TRINITY_DN244807_c0_g1_	1
TRINITY_DN244882_c0_g1_	1
TRINITY_DN244811_c0_g1_	1
TRINITY_DN244887_c0_g1_	1
TRINITY_DN244829_c0_g1_	1
TRINITY_DN244822_c0_g1_	1
TRINITY_DN244886_c0_g1_	1
TRINITY_DN244897_c0_g1_	1
TRINITY_DN244844_c0_g1_	1
TRINITY_DN244878_c0_g1_	1
TRINITY_DN235582_c0_g1_	1
TRINITY_DN235590_c0_g1_	1
TRINITY_DN235593_c0_g1_	1
TRINITY_DN235565_c0_g1_	1
TRINITY_DN235515_c0_g1_	1
TRINITY_DN235522_c0_g1_	1
TRINITY_DN235558_c0_g1_	1
TRINITY_DN235536_c0_g1_	1
TRINITY_DN235560_c0_g1_	1
TRINITY_DN204755_c0_g1_	1
TRINITY_DN204753_c0_g1_	1
TRINITY_DN204712_c1_g1_	1
TRINITY_DN204729_c0_g1_	1
TRINITY_DN204776_c0_g1_	1
TRINITY_DN204739_c0_g1_	1
TRINITY_DN204760_c0_g1_	1
TRINITY_DN204780_c0_g1_	1
TRINITY_DN204759_c0_g1_	1
TRINITY_DN204750_c0_g1_	1
TRINITY_DN204761_c0_g1_	1
TRINITY_DN204773_c0_g1_	1
TRINITY_DN204710_c0_g1_	1
TRINITY_DN204701_c0_g1_	1
TRINITY_DN223659_c0_g1_	1
TRINITY_DN223670_c0_g1_	1
TRINITY_DN223671_c0_g1_	1
TRINITY_DN223697_c0_g1_	1
TRINITY_DN223657_c0_g1_	1
TRINITY_DN223698_c0_g1_	1
TRINITY_DN223700_c0_g1_	1
TRINITY_DN223675_c0_g1_	1
TRINITY_DN223629_c0_g1_	1
TRINITY_DN219810_c0_g1_	1
TRINITY_DN219807_c0_g1_	1
TRINITY_DN219805_c0_g1_	1
TRINITY_DN221649_c0_g1_	1
TRINITY_DN221663_c0_g1_	1
TRINITY_DN221623_c0_g1_	1
TRINITY_DN221654_c0_g1_	1
TRINITY_DN213200_c0_g1_	1
TRINITY_DN213165_c0_g1_	1
TRINITY_DN213158_c0_g1_	1
TRINITY_DN213147_c0_g1_	1
TRINITY_DN213177_c0_g1_	1
TRINITY_DN213188_c0_g1_	1
TRINITY_DN213124_c0_g1_	1
TRINITY_DN213185_c0_g1_	1
TRINITY_DN213193_c0_g1_	1
TRINITY_DN213156_c0_g1_	1
TRINITY_DN213120_c0_g1_	1
TRINITY_DN213146_c0_g1_	1
TRINITY_DN213128_c0_g1_	1
TRINITY_DN213136_c0_g1_	1
TRINITY_DN211426_c0_g1_	1
TRINITY_DN211480_c0_g1_	1
TRINITY_DN211443_c0_g1_	1
TRINITY_DN211500_c0_g1_	1
TRINITY_DN211444_c0_g1_	1
TRINITY_DN211476_c0_g1_	1
TRINITY_DN211417_c0_g1_	1
TRINITY_DN211492_c0_g1_	1
TRINITY_DN211458_c0_g1_	1
TRINITY_DN211488_c0_g1_	1
TRINITY_DN211461_c0_g1_	1
TRINITY_DN211429_c0_g1_	1
TRINITY_DN211413_c0_g1_	1
TRINITY_DN211432_c0_g1_	1
TRINITY_DN250874_c0_g1_	1
TRINITY_DN250877_c0_g1_	1
TRINITY_DN250802_c0_g1_	1
TRINITY_DN250850_c0_g1_	1
TRINITY_DN250862_c0_g1_	1
TRINITY_DN250900_c0_g1_	1
TRINITY_DN250893_c0_g1_	1
TRINITY_DN250841_c0_g1_	1
TRINITY_DN250826_c0_g1_	1
TRINITY_DN250894_c0_g1_	1
TRINITY_DN250836_c0_g1_	1
TRINITY_DN250828_c0_g1_	1
TRINITY_DN250890_c0_g1_	1
TRINITY_DN250849_c0_g1_	1
TRINITY_DN215106_c0_g1_	1
TRINITY_DN215182_c0_g1_	1
TRINITY_DN215107_c0_g1_	1
TRINITY_DN215180_c0_g1_	1
TRINITY_DN215136_c0_g1_	1
TRINITY_DN215170_c0_g1_	1
TRINITY_DN215142_c0_g1_	1
TRINITY_DN215172_c0_g1_	1
TRINITY_DN215102_c0_g1_	1
TRINITY_DN215183_c0_g1_	1
TRINITY_DN215103_c0_g1_	1
TRINITY_DN215108_c0_g1_	1
TRINITY_DN215127_c0_g1_	1
TRINITY_DN215192_c0_g1_	1
TRINITY_DN248104_c0_g1_	1
TRINITY_DN248187_c0_g1_	1
TRINITY_DN248109_c0_g1_	1
TRINITY_DN248157_c0_g1_	1
TRINITY_DN248159_c0_g1_	1
TRINITY_DN248139_c0_g1_	1
TRINITY_DN248101_c0_g1_	1
TRINITY_DN248167_c0_g1_	1
TRINITY_DN243822_c0_g1_	1
TRINITY_DN243862_c0_g1_	1
TRINITY_DN243820_c0_g1_	1
TRINITY_DN243853_c0_g1_	1
TRINITY_DN243825_c0_g1_	1
TRINITY_DN243888_c0_g1_	1
TRINITY_DN243869_c0_g1_	1
TRINITY_DN243868_c0_g1_	1
TRINITY_DN243839_c0_g1_	1
TRINITY_DN243826_c0_g1_	1
TRINITY_DN243842_c0_g1_	1
TRINITY_DN243867_c0_g1_	1
TRINITY_DN243900_c0_g1_	1
TRINITY_DN243861_c0_g1_	1
TRINITY_DN243890_c0_g1_	1
TRINITY_DN230383_c0_g1_	1
TRINITY_DN230400_c0_g1_	1
TRINITY_DN230303_c0_g1_	1
TRINITY_DN230328_c0_g1_	1
TRINITY_DN230310_c0_g1_	1
TRINITY_DN230368_c0_g1_	1
TRINITY_DN230362_c0_g1_	1
TRINITY_DN230304_c0_g1_	1
TRINITY_DN230385_c0_g1_	1
TRINITY_DN230330_c0_g1_	1
TRINITY_DN230334_c0_g1_	1
TRINITY_DN230342_c0_g1_	1
TRINITY_DN230332_c0_g1_	1
TRINITY_DN230369_c0_g1_	1
TRINITY_DN230377_c0_g1_	1
TRINITY_DN230318_c0_g1_	1
TRINITY_DN230365_c0_g1_	1
TRINITY_DN230348_c0_g1_	1
TRINITY_DN244306_c0_g1_	1
TRINITY_DN244373_c0_g1_	1
TRINITY_DN244308_c0_g1_	1
TRINITY_DN244346_c0_g1_	1
TRINITY_DN244343_c0_g1_	1
TRINITY_DN244357_c0_g1_	1
TRINITY_DN244323_c0_g1_	1
TRINITY_DN244329_c0_g1_	1
TRINITY_DN244320_c0_g1_	1
TRINITY_DN244387_c0_g1_	1
TRINITY_DN244360_c0_g1_	1
TRINITY_DN244396_c0_g1_	1
TRINITY_DN244339_c0_g1_	1
TRINITY_DN244372_c0_g1_	1
TRINITY_DN247018_c0_g1_	1
TRINITY_DN247075_c0_g1_	1
TRINITY_DN247022_c0_g1_	1
TRINITY_DN247014_c0_g1_	1
TRINITY_DN247027_c0_g1_	1
TRINITY_DN238422_c0_g1_	1
TRINITY_DN238442_c0_g1_	1
TRINITY_DN238469_c0_g1_	1
TRINITY_DN238419_c0_g1_	1
TRINITY_DN238464_c0_g1_	1
TRINITY_DN238405_c0_g1_	1
TRINITY_DN238470_c0_g1_	1
TRINITY_DN238418_c0_g1_	1
TRINITY_DN238424_c0_g1_	1
TRINITY_DN238433_c0_g1_	1
TRINITY_DN238430_c0_g1_	1
TRINITY_DN245604_c0_g1_	1
TRINITY_DN245641_c0_g1_	1
TRINITY_DN245647_c0_g1_	1
TRINITY_DN245637_c0_g1_	1
TRINITY_DN245684_c0_g1_	1
TRINITY_DN245623_c0_g1_	1
TRINITY_DN245658_c0_g1_	1
TRINITY_DN245608_c0_g1_	1
TRINITY_DN245666_c0_g1_	1
TRINITY_DN245670_c0_g1_	1
TRINITY_DN245621_c0_g1_	1
TRINITY_DN245656_c0_g1_	1
TRINITY_DN245672_c0_g1_	1
TRINITY_DN238998_c0_g1_	1
TRINITY_DN238946_c0_g1_	1
TRINITY_DN238997_c0_g1_	1
TRINITY_DN238930_c0_g1_	1
TRINITY_DN238942_c0_g1_	1
TRINITY_DN238972_c0_g1_	1
TRINITY_DN238991_c0_g1_	1
TRINITY_DN238944_c0_g1_	1
TRINITY_DN238990_c0_g1_	1
TRINITY_DN238962_c0_g1_	1
TRINITY_DN238909_c0_g1_	1
TRINITY_DN238948_c0_g1_	1
TRINITY_DN238918_c0_g1_	1
TRINITY_DN238943_c0_g1_	1
TRINITY_DN238910_c0_g1_	1
TRINITY_DN257472_c0_g1_	1
TRINITY_DN257491_c0_g1_	1
TRINITY_DN257417_c0_g1_	1
TRINITY_DN221982_c0_g1_	1
TRINITY_DN221912_c0_g1_	1
TRINITY_DN221925_c0_g1_	1
TRINITY_DN221969_c0_g1_	1
TRINITY_DN217555_c0_g1_	1
TRINITY_DN217537_c0_g1_	1
TRINITY_DN217572_c0_g1_	1
TRINITY_DN217557_c0_g1_	1
TRINITY_DN217558_c0_g1_	1
TRINITY_DN217599_c0_g1_	1
TRINITY_DN217527_c0_g1_	1
TRINITY_DN217522_c0_g1_	1
TRINITY_DN217585_c0_g1_	1
TRINITY_DN217591_c0_g1_	1
TRINITY_DN237815_c0_g1_	1
TRINITY_DN237891_c0_g1_	1
TRINITY_DN237880_c0_g1_	1
TRINITY_DN237804_c0_g1_	1
TRINITY_DN237856_c0_g1_	1
TRINITY_DN237821_c0_g1_	2
TRINITY_DN237855_c0_g1_	1
TRINITY_DN237872_c0_g1_	1
TRINITY_DN237893_c0_g1_	1
TRINITY_DN237875_c0_g1_	1
TRINITY_DN237803_c0_g1_	1
TRINITY_DN237859_c0_g1_	1
TRINITY_DN237816_c0_g1_	1
TRINITY_DN237850_c0_g1_	1
TRINITY_DN237822_c0_g1_	1
TRINITY_DN237854_c0_g1_	1
TRINITY_DN237839_c0_g1_	1
TRINITY_DN237837_c0_g1_	1
TRINITY_DN237857_c0_g1_	1
TRINITY_DN237883_c0_g1_	1
TRINITY_DN237826_c0_g1_	1
TRINITY_DN237844_c0_g1_	1
TRINITY_DN237889_c0_g1_	1
TRINITY_DN239337_c0_g1_	1
TRINITY_DN239304_c0_g1_	1
TRINITY_DN239365_c0_g1_	1
TRINITY_DN239376_c0_g1_	1
TRINITY_DN239326_c0_g1_	1
TRINITY_DN239310_c0_g1_	1
TRINITY_DN239354_c0_g1_	1
TRINITY_DN239369_c0_g2_	1
TRINITY_DN239341_c0_g1_	1
TRINITY_DN252800_c0_g1_	1
TRINITY_DN252741_c0_g1_	1
TRINITY_DN252790_c0_g1_	1
TRINITY_DN252724_c0_g1_	1
TRINITY_DN252735_c0_g1_	1
TRINITY_DN252785_c0_g1_	1
TRINITY_DN252703_c0_g1_	1
TRINITY_DN252784_c0_g1_	1
TRINITY_DN252714_c0_g1_	1
TRINITY_DN203046_c0_g1_	1
TRINITY_DN203011_c0_g1_	1
TRINITY_DN203056_c0_g1_	1
TRINITY_DN203065_c0_g1_	1
TRINITY_DN203058_c0_g1_	1
TRINITY_DN203087_c0_g1_	1
TRINITY_DN203042_c0_g1_	1
TRINITY_DN203100_c0_g1_	1
TRINITY_DN230452_c0_g1_	1
TRINITY_DN230402_c0_g1_	1
TRINITY_DN230420_c0_g1_	1
TRINITY_DN230472_c0_g1_	1
TRINITY_DN230474_c0_g1_	1
TRINITY_DN230401_c0_g1_	1
TRINITY_DN230480_c0_g1_	1
TRINITY_DN230417_c0_g1_	1
TRINITY_DN230492_c0_g1_	1
TRINITY_DN230486_c0_g1_	1
TRINITY_DN230463_c0_g1_	1
TRINITY_DN230490_c0_g1_	1
TRINITY_DN230447_c0_g1_	1
TRINITY_DN230433_c0_g1_	1
TRINITY_DN230403_c0_g1_	1
TRINITY_DN230407_c0_g1_	1
TRINITY_DN230456_c0_g1_	1
TRINITY_DN230479_c0_g1_	1
TRINITY_DN223341_c0_g1_	1
TRINITY_DN223324_c0_g1_	1
TRINITY_DN223359_c0_g1_	1
TRINITY_DN223308_c0_g1_	1
TRINITY_DN223305_c0_g1_	1
TRINITY_DN223334_c0_g1_	1
TRINITY_DN223325_c0_g1_	1
TRINITY_DN223379_c0_g1_	1
TRINITY_DN223335_c0_g1_	1
TRINITY_DN223386_c0_g1_	1
TRINITY_DN207952_c0_g1_	1
TRINITY_DN207942_c0_g1_	1
TRINITY_DN207916_c0_g1_	1
TRINITY_DN207948_c0_g1_	1
TRINITY_DN207973_c0_g1_	1
TRINITY_DN207965_c0_g1_	1
TRINITY_DN207953_c0_g1_	1
TRINITY_DN207936_c0_g1_	1
TRINITY_DN207928_c0_g1_	1
TRINITY_DN207914_c0_g1_	1
TRINITY_DN207934_c0_g1_	1
TRINITY_DN207995_c0_g1_	2
TRINITY_DN207926_c0_g1_	1
TRINITY_DN207960_c0_g1_	1
TRINITY_DN207963_c0_g1_	1
TRINITY_DN207941_c0_g1_	1
TRINITY_DN243347_c0_g1_	1
TRINITY_DN243320_c0_g1_	1
TRINITY_DN243376_c0_g1_	1
TRINITY_DN243339_c0_g1_	1
TRINITY_DN243388_c0_g1_	1
TRINITY_DN243364_c0_g1_	1
TRINITY_DN243379_c0_g1_	1
TRINITY_DN243322_c0_g1_	1
TRINITY_DN243312_c0_g1_	1
TRINITY_DN243323_c0_g1_	1
TRINITY_DN243337_c0_g1_	1
TRINITY_DN243340_c0_g1_	1
TRINITY_DN211540_c0_g1_	1
TRINITY_DN211567_c0_g1_	1
TRINITY_DN211544_c0_g1_	1
TRINITY_DN211539_c0_g1_	1
TRINITY_DN211519_c0_g1_	1
TRINITY_DN211551_c0_g1_	1
TRINITY_DN211536_c0_g1_	1
TRINITY_DN211529_c0_g1_	1
TRINITY_DN211549_c0_g1_	1
TRINITY_DN211570_c0_g1_	1
TRINITY_DN211586_c0_g1_	1
TRINITY_DN211533_c0_g1_	1
TRINITY_DN237196_c0_g1_	1
TRINITY_DN237177_c0_g1_	1
TRINITY_DN237128_c0_g1_	1
TRINITY_DN237136_c0_g1_	1
TRINITY_DN237159_c0_g1_	1
TRINITY_DN237109_c0_g1_	1
TRINITY_DN237114_c0_g1_	1
TRINITY_DN237162_c0_g1_	1
TRINITY_DN237157_c0_g1_	1
TRINITY_DN237118_c0_g1_	1
TRINITY_DN237155_c0_g1_	1
TRINITY_DN212041_c0_g1_	1
TRINITY_DN212036_c0_g1_	1
TRINITY_DN212100_c0_g1_	1
TRINITY_DN212067_c0_g1_	1
TRINITY_DN212087_c0_g1_	1
TRINITY_DN212092_c0_g1_	1
TRINITY_DN212013_c0_g1_	1
TRINITY_DN212075_c0_g1_	1
TRINITY_DN241380_c0_g1_	1
TRINITY_DN241329_c0_g1_	1
TRINITY_DN241340_c0_g1_	1
TRINITY_DN241307_c0_g1_	1
TRINITY_DN241388_c0_g1_	1
TRINITY_DN241306_c0_g1_	1
TRINITY_DN223950_c0_g1_	1
TRINITY_DN223919_c0_g1_	1
TRINITY_DN223982_c0_g1_	1
TRINITY_DN223907_c0_g1_	1
TRINITY_DN223997_c0_g1_	1
TRINITY_DN223962_c0_g1_	1
TRINITY_DN223984_c0_g1_	1
TRINITY_DN210763_c0_g1_	1
TRINITY_DN210775_c0_g1_	1
TRINITY_DN210780_c0_g1_	1
TRINITY_DN210742_c0_g1_	1
TRINITY_DN210736_c0_g1_	1
TRINITY_DN210784_c0_g1_	1
TRINITY_DN210723_c0_g1_	1
TRINITY_DN210773_c0_g1_	1
TRINITY_DN210735_c0_g1_	1
TRINITY_DN225996_c0_g1_	1
TRINITY_DN225965_c0_g1_	1
TRINITY_DN225964_c0_g1_	1
TRINITY_DN225979_c0_g1_	1
TRINITY_DN225954_c0_g1_	1
TRINITY_DN225991_c0_g1_	1
TRINITY_DN225944_c0_g1_	1
TRINITY_DN234377_c0_g1_	1
TRINITY_DN234390_c0_g1_	1
TRINITY_DN234331_c0_g1_	1
TRINITY_DN234358_c0_g1_	1
TRINITY_DN234308_c0_g1_	1
TRINITY_DN234354_c0_g1_	1
TRINITY_DN234365_c0_g1_	1
TRINITY_DN234369_c0_g1_	1
TRINITY_DN234330_c0_g1_	1
TRINITY_DN234324_c0_g1_	1
TRINITY_DN234332_c0_g1_	1
TRINITY_DN234379_c0_g1_	1
TRINITY_DN234326_c0_g1_	1
TRINITY_DN234378_c0_g1_	1
TRINITY_DN234366_c0_g1_	1
TRINITY_DN234346_c0_g1_	1
TRINITY_DN234333_c0_g1_	1
TRINITY_DN208326_c0_g1_	1
TRINITY_DN208353_c0_g1_	1
TRINITY_DN208371_c0_g1_	1
TRINITY_DN208359_c0_g1_	1
TRINITY_DN208309_c0_g1_	1
TRINITY_DN208383_c0_g1_	1
TRINITY_DN208344_c0_g1_	1
TRINITY_DN208389_c0_g1_	1
TRINITY_DN208376_c0_g1_	1
TRINITY_DN208340_c0_g1_	1
TRINITY_DN208349_c0_g1_	1
TRINITY_DN208313_c0_g1_	1
TRINITY_DN208348_c0_g1_	1
TRINITY_DN208337_c0_g1_	1
TRINITY_DN208360_c0_g1_	1
TRINITY_DN208358_c0_g1_	1
TRINITY_DN208331_c0_g1_	1
TRINITY_DN232367_c0_g1_	1
TRINITY_DN232339_c0_g1_	1
TRINITY_DN232349_c0_g1_	1
TRINITY_DN232389_c0_g1_	1
TRINITY_DN232310_c0_g1_	1
TRINITY_DN232364_c0_g1_	1
TRINITY_DN232332_c0_g1_	1
TRINITY_DN232400_c0_g1_	1
TRINITY_DN232391_c0_g1_	1
TRINITY_DN232356_c0_g1_	1
TRINITY_DN232335_c0_g1_	1
TRINITY_DN232396_c0_g1_	1
TRINITY_DN232320_c0_g1_	1
TRINITY_DN232324_c0_g1_	1
TRINITY_DN232333_c0_g1_	1
TRINITY_DN232319_c0_g1_	1
TRINITY_DN232344_c0_g1_	1
TRINITY_DN232363_c0_g1_	1
TRINITY_DN237903_c0_g1_	1
TRINITY_DN237968_c0_g1_	1
TRINITY_DN237942_c0_g1_	1
TRINITY_DN237932_c0_g1_	1
TRINITY_DN237979_c0_g1_	1
TRINITY_DN237908_c0_g1_	1
TRINITY_DN237953_c0_g1_	1
TRINITY_DN237911_c0_g1_	1
TRINITY_DN237913_c0_g1_	1
TRINITY_DN237936_c0_g1_	1
TRINITY_DN237980_c0_g1_	1
TRINITY_DN237933_c0_g1_	1
TRINITY_DN254172_c0_g1_	1
TRINITY_DN254169_c0_g1_	1
TRINITY_DN254123_c0_g1_	1
TRINITY_DN254138_c0_g1_	1
TRINITY_DN254108_c0_g1_	1
TRINITY_DN254102_c0_g1_	1
TRINITY_DN254144_c0_g1_	1
TRINITY_DN254112_c0_g1_	1
TRINITY_DN254193_c0_g1_	1
TRINITY_DN254166_c0_g1_	1
TRINITY_DN248267_c0_g1_	1
TRINITY_DN248265_c0_g1_	1
TRINITY_DN248264_c0_g1_	1
TRINITY_DN248250_c0_g1_	1
TRINITY_DN248255_c0_g1_	1
TRINITY_DN248278_c0_g1_	1
TRINITY_DN248258_c0_g1_	1
TRINITY_DN248219_c0_g1_	1
TRINITY_DN248254_c0_g1_	1
TRINITY_DN248239_c0_g1_	1
TRINITY_DN248299_c0_g1_	1
TRINITY_DN255003_c0_g1_	1
TRINITY_DN255006_c0_g1_	1
TRINITY_DN255087_c0_g1_	1
TRINITY_DN255010_c0_g1_	1
TRINITY_DN255069_c0_g1_	1
TRINITY_DN255049_c0_g1_	1
TRINITY_DN255079_c0_g1_	1
TRINITY_DN255063_c0_g1_	1
TRINITY_DN214180_c0_g1_	1
TRINITY_DN214114_c0_g1_	1
TRINITY_DN214198_c0_g1_	1
TRINITY_DN214172_c0_g1_	1
TRINITY_DN214158_c0_g1_	1
TRINITY_DN214165_c0_g1_	1
TRINITY_DN214111_c0_g1_	1
TRINITY_DN214103_c0_g1_	1
TRINITY_DN214139_c0_g1_	1
TRINITY_DN214130_c0_g1_	1
TRINITY_DN214195_c0_g1_	1
TRINITY_DN214102_c0_g1_	1
TRINITY_DN214199_c0_g1_	1
TRINITY_DN214156_c0_g1_	1
TRINITY_DN214169_c0_g1_	1
TRINITY_DN214157_c0_g1_	1
TRINITY_DN214146_c0_g1_	1
TRINITY_DN214184_c0_g1_	1
TRINITY_DN203242_c0_g1_	1
TRINITY_DN203267_c0_g1_	1
TRINITY_DN203214_c0_g1_	1
TRINITY_DN203272_c0_g1_	1
TRINITY_DN203300_c0_g1_	1
TRINITY_DN203275_c0_g1_	1
TRINITY_DN203213_c0_g1_	1
TRINITY_DN203282_c0_g1_	1
TRINITY_DN203241_c0_g1_	1
TRINITY_DN203245_c0_g1_	1
TRINITY_DN203203_c0_g1_	1
TRINITY_DN203265_c0_g1_	1
TRINITY_DN203271_c0_g1_	1
TRINITY_DN203249_c0_g1_	1
TRINITY_DN203244_c0_g1_	1
TRINITY_DN203212_c0_g1_	1
TRINITY_DN203270_c0_g1_	1
TRINITY_DN203227_c0_g1_	2
TRINITY_DN203224_c0_g1_	1
TRINITY_DN203283_c0_g1_	1
TRINITY_DN203252_c0_g1_	1
TRINITY_DN203290_c0_g1_	1
TRINITY_DN203204_c0_g1_	1
TRINITY_DN251035_c0_g1_	1
TRINITY_DN251057_c0_g1_	1
TRINITY_DN251011_c0_g1_	1
TRINITY_DN251077_c0_g1_	1
TRINITY_DN251081_c0_g1_	1
TRINITY_DN251088_c0_g1_	1
TRINITY_DN251039_c0_g1_	1
TRINITY_DN251058_c0_g1_	1
TRINITY_DN251072_c0_g1_	1
TRINITY_DN209102_c0_g1_	1
TRINITY_DN209176_c0_g1_	1
TRINITY_DN209150_c0_g1_	1
TRINITY_DN209101_c0_g1_	1
TRINITY_DN209193_c0_g1_	1
TRINITY_DN209166_c0_g1_	1
TRINITY_DN209114_c0_g1_	1
TRINITY_DN209105_c0_g1_	1
TRINITY_DN209159_c0_g1_	1
TRINITY_DN209112_c0_g1_	1
TRINITY_DN209149_c0_g1_	1
TRINITY_DN209146_c0_g1_	1
TRINITY_DN209113_c0_g1_	1
TRINITY_DN209154_c0_g1_	1
TRINITY_DN209145_c0_g1_	1
TRINITY_DN209129_c0_g1_	1
TRINITY_DN209139_c0_g1_	1
TRINITY_DN209156_c0_g1_	1
TRINITY_DN209137_c0_g1_	1
TRINITY_DN209188_c0_g1_	1
TRINITY_DN209199_c0_g1_	1
TRINITY_DN207061_c0_g1_	1
TRINITY_DN207056_c0_g1_	1
TRINITY_DN207017_c0_g1_	1
TRINITY_DN207070_c0_g1_	1
TRINITY_DN207010_c0_g1_	1
TRINITY_DN207065_c0_g1_	1
TRINITY_DN207019_c0_g1_	1
TRINITY_DN207095_c0_g1_	1
TRINITY_DN207036_c0_g1_	1
TRINITY_DN207029_c0_g1_	1
TRINITY_DN207037_c0_g1_	1
TRINITY_DN207006_c0_g1_	1
TRINITY_DN207007_c0_g1_	1
TRINITY_DN207083_c0_g1_	1
TRINITY_DN257715_c0_g1_	1
TRINITY_DN257727_c0_g1_	1
TRINITY_DN257761_c0_g1_	1
TRINITY_DN257737_c0_g1_	1
TRINITY_DN257730_c0_g1_	1
TRINITY_DN232464_c0_g1_	1
TRINITY_DN232401_c0_g1_	1
TRINITY_DN232409_c0_g1_	1
TRINITY_DN232448_c0_g1_	1
TRINITY_DN232434_c0_g1_	1
TRINITY_DN232467_c0_g1_	1
TRINITY_DN232440_c0_g1_	1
TRINITY_DN232436_c0_g1_	1
TRINITY_DN232459_c0_g1_	1
TRINITY_DN232480_c0_g1_	1
TRINITY_DN232442_c0_g1_	1
TRINITY_DN232444_c0_g1_	1
TRINITY_DN232454_c0_g1_	1
TRINITY_DN232481_c0_g1_	1
TRINITY_DN232405_c0_g1_	1
TRINITY_DN232457_c0_g1_	1
TRINITY_DN232491_c0_g1_	1
TRINITY_DN232413_c0_g1_	1
TRINITY_DN232417_c0_g1_	1
TRINITY_DN232404_c0_g1_	1
TRINITY_DN236432_c0_g1_	1
TRINITY_DN236474_c0_g1_	1
TRINITY_DN236470_c0_g1_	1
TRINITY_DN236414_c0_g1_	1
TRINITY_DN236429_c0_g1_	1
TRINITY_DN236499_c0_g1_	1
TRINITY_DN236468_c0_g1_	1
TRINITY_DN236428_c0_g1_	1
TRINITY_DN236472_c0_g1_	1
TRINITY_DN236459_c0_g1_	1
TRINITY_DN236439_c0_g1_	1
TRINITY_DN236451_c0_g1_	1
TRINITY_DN236497_c0_g1_	1
TRINITY_DN236437_c0_g1_	1
TRINITY_DN228974_c1_g1_	1
TRINITY_DN228978_c0_g1_	1
TRINITY_DN228984_c0_g1_	1
TRINITY_DN228942_c0_g1_	1
TRINITY_DN228947_c0_g1_	1
TRINITY_DN228949_c0_g1_	1
TRINITY_DN228963_c0_g1_	1
TRINITY_DN228988_c0_g1_	1
TRINITY_DN228926_c1_g1_	1
TRINITY_DN228951_c0_g1_	1
TRINITY_DN228908_c0_g1_	1
TRINITY_DN228946_c0_g1_	1
TRINITY_DN228970_c0_g1_	1
TRINITY_DN228971_c0_g1_	1
TRINITY_DN228992_c0_g1_	1
TRINITY_DN228994_c0_g1_	1
TRINITY_DN228960_c0_g1_	1
TRINITY_DN228965_c0_g1_	1
TRINITY_DN228939_c0_g1_	1
TRINITY_DN228917_c0_g1_	1
TRINITY_DN228919_c0_g1_	1
TRINITY_DN240760_c0_g1_	1
TRINITY_DN240780_c0_g1_	1
TRINITY_DN240732_c0_g1_	1
TRINITY_DN240755_c0_g1_	1
TRINITY_DN240796_c0_g1_	1
TRINITY_DN240737_c0_g1_	1
TRINITY_DN240757_c0_g1_	1
TRINITY_DN240788_c0_g1_	1
TRINITY_DN240713_c0_g1_	1
TRINITY_DN240770_c0_g1_	1
TRINITY_DN240754_c0_g1_	1
TRINITY_DN244053_c0_g1_	1
TRINITY_DN244013_c0_g1_	1
TRINITY_DN244022_c0_g1_	1
TRINITY_DN244079_c0_g1_	1
TRINITY_DN244059_c0_g1_	1
TRINITY_DN244068_c0_g1_	1
TRINITY_DN244039_c1_g1_	1
TRINITY_DN244088_c0_g1_	1
TRINITY_DN244040_c0_g1_	1
TRINITY_DN244018_c0_g1_	1
TRINITY_DN244099_c0_g1_	1
TRINITY_DN244020_c0_g1_	1
TRINITY_DN236780_c0_g1_	1
TRINITY_DN236798_c0_g1_	1
TRINITY_DN236703_c0_g1_	1
TRINITY_DN236788_c0_g1_	1
TRINITY_DN236759_c0_g1_	1
TRINITY_DN236776_c0_g1_	1
TRINITY_DN236763_c0_g1_	1
TRINITY_DN236772_c0_g1_	1
TRINITY_DN236796_c0_g1_	1
TRINITY_DN228459_c0_g1_	1
TRINITY_DN228500_c0_g1_	1
TRINITY_DN228415_c0_g1_	1
TRINITY_DN228432_c0_g1_	1
TRINITY_DN228464_c0_g1_	1
TRINITY_DN228448_c0_g1_	1
TRINITY_DN228483_c0_g1_	1
TRINITY_DN228461_c0_g1_	1
TRINITY_DN228472_c0_g1_	1
TRINITY_DN228468_c0_g1_	1
TRINITY_DN228474_c0_g1_	1
TRINITY_DN228421_c0_g1_	1
TRINITY_DN228437_c0_g1_	1
TRINITY_DN228412_c0_g1_	1
TRINITY_DN228422_c0_g1_	1
TRINITY_DN228481_c0_g1_	1
TRINITY_DN228456_c0_g1_	1
TRINITY_DN228452_c0_g1_	1
TRINITY_DN228436_c0_g1_	1
TRINITY_DN228417_c0_g1_	1
TRINITY_DN228462_c0_g1_	1
TRINITY_DN252199_c0_g1_	1
TRINITY_DN252121_c0_g1_	1
TRINITY_DN252166_c0_g1_	1
TRINITY_DN252170_c0_g1_	1
TRINITY_DN252176_c0_g1_	1
TRINITY_DN252101_c0_g1_	1
TRINITY_DN255223_c0_g1_	1
TRINITY_DN255271_c0_g1_	1
TRINITY_DN255263_c0_g1_	1
TRINITY_DN255260_c0_g1_	1
TRINITY_DN218984_c0_g1_	1
TRINITY_DN218969_c0_g1_	1
TRINITY_DN218988_c0_g1_	1
TRINITY_DN218955_c0_g1_	1
TRINITY_DN218906_c0_g1_	1
TRINITY_DN218999_c0_g1_	1
TRINITY_DN218924_c0_g1_	1
TRINITY_DN218934_c0_g1_	1
TRINITY_DN218915_c0_g1_	1
TRINITY_DN218932_c0_g1_	1
TRINITY_DN218947_c0_g1_	1
TRINITY_DN218905_c0_g1_	1
TRINITY_DN218946_c1_g1_	1
TRINITY_DN219000_c0_g1_	1
TRINITY_DN206132_c0_g1_	1
TRINITY_DN206120_c0_g1_	1
TRINITY_DN206178_c0_g1_	1
TRINITY_DN206114_c0_g1_	1
TRINITY_DN206104_c0_g1_	1
TRINITY_DN206124_c0_g1_	1
TRINITY_DN206169_c0_g1_	1
TRINITY_DN206187_c0_g1_	1
TRINITY_DN206136_c0_g1_	1
TRINITY_DN206170_c0_g1_	1
TRINITY_DN206179_c0_g1_	1
TRINITY_DN244700_c0_g1_	1
TRINITY_DN244633_c0_g1_	1
TRINITY_DN244657_c0_g1_	1
TRINITY_DN244601_c0_g1_	1
TRINITY_DN244670_c0_g1_	1
TRINITY_DN244650_c0_g1_	1
TRINITY_DN244631_c0_g1_	1
TRINITY_DN244635_c0_g1_	1
TRINITY_DN244678_c0_g1_	1
TRINITY_DN244615_c0_g1_	1
TRINITY_DN244647_c0_g1_	1
TRINITY_DN244662_c0_g1_	1
TRINITY_DN202565_c0_g1_	1
TRINITY_DN202569_c0_g1_	1
TRINITY_DN202504_c0_g1_	1
TRINITY_DN202574_c0_g1_	1
TRINITY_DN202583_c0_g1_	1
TRINITY_DN202540_c0_g1_	1
TRINITY_DN202584_c0_g1_	1
TRINITY_DN202570_c0_g1_	1
TRINITY_DN202533_c0_g1_	1
TRINITY_DN202545_c0_g1_	1
TRINITY_DN202534_c0_g1_	1
TRINITY_DN202524_c0_g1_	1
TRINITY_DN202515_c0_g1_	1
TRINITY_DN202531_c0_g1_	1
TRINITY_DN202576_c0_g1_	1
TRINITY_DN202503_c0_g1_	1
TRINITY_DN202596_c0_g1_	1
TRINITY_DN202597_c0_g1_	2
TRINITY_DN202552_c0_g1_	1
TRINITY_DN251296_c0_g1_	1
TRINITY_DN251258_c0_g1_	1
TRINITY_DN251291_c0_g1_	1
TRINITY_DN251287_c0_g1_	1
TRINITY_DN251213_c0_g1_	1
TRINITY_DN229935_c0_g1_	1
TRINITY_DN229951_c0_g1_	1
TRINITY_DN229996_c0_g1_	1
TRINITY_DN229959_c0_g1_	1
TRINITY_DN229943_c0_g1_	1
TRINITY_DN229986_c0_g1_	1
TRINITY_DN229920_c0_g1_	1
TRINITY_DN229961_c0_g1_	1
TRINITY_DN229906_c0_g1_	1
TRINITY_DN229957_c0_g1_	1
TRINITY_DN229905_c0_g1_	1
TRINITY_DN229948_c0_g1_	1
TRINITY_DN229944_c0_g1_	1
TRINITY_DN229929_c0_g1_	1
TRINITY_DN229941_c0_g1_	1
TRINITY_DN229984_c0_g1_	1
TRINITY_DN229912_c0_g1_	1
TRINITY_DN229966_c0_g1_	1
TRINITY_DN229938_c0_g1_	1
TRINITY_DN229967_c0_g1_	1
TRINITY_DN204292_c0_g1_	1
TRINITY_DN204220_c0_g1_	1
TRINITY_DN204215_c0_g1_	1
TRINITY_DN204300_c0_g1_	1
TRINITY_DN204238_c0_g1_	1
TRINITY_DN204216_c0_g1_	1
TRINITY_DN204287_c0_g1_	1
TRINITY_DN204262_c0_g1_	1
TRINITY_DN204219_c0_g1_	1
TRINITY_DN204284_c0_g1_	1
TRINITY_DN249441_c0_g1_	1
TRINITY_DN249486_c0_g1_	1
TRINITY_DN249409_c0_g1_	1
TRINITY_DN249417_c0_g1_	1
TRINITY_DN249474_c0_g1_	1
TRINITY_DN249479_c0_g1_	1
TRINITY_DN249475_c0_g1_	1
TRINITY_DN249434_c0_g1_	1
TRINITY_DN249458_c0_g1_	1
TRINITY_DN249496_c0_g1_	1
TRINITY_DN249468_c0_g1_	1
TRINITY_DN225657_c0_g1_	1
TRINITY_DN225674_c0_g1_	1
TRINITY_DN225665_c0_g1_	1
TRINITY_DN225623_c0_g1_	1
TRINITY_DN225622_c0_g1_	1
TRINITY_DN225694_c0_g1_	1
TRINITY_DN225676_c0_g1_	1
TRINITY_DN225654_c0_g1_	1
TRINITY_DN225601_c0_g1_	1
TRINITY_DN225635_c0_g1_	1
TRINITY_DN258140_c0_g1_	1
TRINITY_DN258113_c0_g1_	1
TRINITY_DN258114_c0_g1_	1
TRINITY_DN258179_c0_g1_	1
TRINITY_DN258161_c0_g1_	1
TRINITY_DN258147_c0_g1_	1
TRINITY_DN246583_c0_g1_	1
TRINITY_DN246560_c0_g1_	1
TRINITY_DN246548_c0_g1_	1
TRINITY_DN246595_c0_g1_	1
TRINITY_DN246532_c0_g1_	1
TRINITY_DN246589_c0_g1_	1
TRINITY_DN246563_c0_g1_	1
TRINITY_DN246572_c0_g1_	1
TRINITY_DN246518_c0_g1_	1
TRINITY_DN246534_c0_g1_	1
TRINITY_DN246540_c0_g1_	1
TRINITY_DN246559_c0_g1_	1
TRINITY_DN246555_c0_g1_	1
TRINITY_DN246519_c0_g1_	1
TRINITY_DN246508_c0_g1_	1
TRINITY_DN246507_c0_g1_	1
TRINITY_DN246566_c0_g1_	1
TRINITY_DN246584_c0_g1_	1
TRINITY_DN246564_c0_g1_	1
TRINITY_DN246556_c0_g1_	1
TRINITY_DN243298_c0_g1_	1
TRINITY_DN243245_c0_g1_	1
TRINITY_DN243251_c0_g1_	1
TRINITY_DN243214_c0_g1_	1
TRINITY_DN243256_c0_g1_	1
TRINITY_DN243236_c0_g1_	1
TRINITY_DN243275_c0_g1_	1
TRINITY_DN243272_c0_g1_	1
TRINITY_DN243263_c0_g1_	1
TRINITY_DN243235_c0_g1_	1
TRINITY_DN243208_c0_g1_	1
TRINITY_DN243296_c0_g1_	1
TRINITY_DN243286_c0_g1_	1
TRINITY_DN243221_c0_g1_	1
TRINITY_DN202265_c0_g1_	1
TRINITY_DN202261_c0_g1_	1
TRINITY_DN202223_c0_g1_	1
TRINITY_DN202287_c0_g1_	1
TRINITY_DN202280_c0_g1_	1
TRINITY_DN202224_c0_g1_	1
TRINITY_DN202270_c0_g1_	1
TRINITY_DN202298_c0_g1_	1
TRINITY_DN202284_c0_g1_	1
TRINITY_DN202228_c0_g1_	1
TRINITY_DN202277_c0_g1_	1
TRINITY_DN202245_c0_g1_	1
TRINITY_DN202260_c0_g1_	1
TRINITY_DN239903_c0_g1_	1
TRINITY_DN239927_c0_g1_	1
TRINITY_DN239926_c0_g1_	1
TRINITY_DN239995_c0_g1_	1
TRINITY_DN239979_c0_g1_	1
TRINITY_DN239922_c0_g1_	1
TRINITY_DN239917_c0_g1_	1
TRINITY_DN239973_c0_g1_	1
TRINITY_DN239984_c0_g1_	1
TRINITY_DN239921_c0_g1_	1
TRINITY_DN239961_c0_g1_	1
TRINITY_DN239929_c0_g1_	1
TRINITY_DN239939_c0_g1_	1
TRINITY_DN239934_c0_g1_	1
TRINITY_DN239980_c0_g1_	1
TRINITY_DN239936_c0_g1_	1
TRINITY_DN239990_c0_g1_	1
TRINITY_DN239948_c0_g1_	1
TRINITY_DN239975_c0_g1_	1
TRINITY_DN239974_c0_g1_	1
TRINITY_DN235957_c0_g1_	1
TRINITY_DN235999_c0_g1_	1
TRINITY_DN235976_c0_g1_	1
TRINITY_DN235915_c0_g1_	1
TRINITY_DN235996_c0_g1_	1
TRINITY_DN235912_c0_g1_	1
TRINITY_DN235973_c0_g1_	1
TRINITY_DN235930_c0_g1_	1
TRINITY_DN235909_c0_g1_	1
TRINITY_DN235997_c0_g1_	1
TRINITY_DN235903_c0_g1_	1
TRINITY_DN235920_c0_g1_	1
TRINITY_DN235946_c0_g1_	1
TRINITY_DN235962_c0_g1_	1
TRINITY_DN235941_c0_g1_	1
TRINITY_DN203121_c0_g1_	1
TRINITY_DN203184_c0_g1_	1
TRINITY_DN203126_c0_g1_	1
TRINITY_DN203132_c0_g1_	1
TRINITY_DN203165_c0_g1_	1
TRINITY_DN203137_c0_g1_	1
TRINITY_DN203117_c0_g1_	1
TRINITY_DN203102_c0_g1_	1
TRINITY_DN203149_c0_g1_	1
TRINITY_DN203189_c0_g1_	1
TRINITY_DN203107_c0_g1_	1
TRINITY_DN203164_c0_g1_	1
TRINITY_DN203161_c0_g1_	1
TRINITY_DN203150_c1_g1_	1
TRINITY_DN203153_c0_g1_	1
TRINITY_DN203134_c0_g1_	1
TRINITY_DN203133_c0_g1_	1
TRINITY_DN203196_c0_g1_	1
TRINITY_DN203196_c1_g1_	1
TRINITY_DN203122_c0_g1_	1
TRINITY_DN203129_c0_g1_	1
TRINITY_DN214564_c0_g1_	1
TRINITY_DN214592_c0_g1_	1
TRINITY_DN214529_c0_g1_	1
TRINITY_DN214596_c0_g1_	1
TRINITY_DN214575_c0_g1_	1
TRINITY_DN214589_c0_g1_	1
TRINITY_DN214549_c0_g1_	1
TRINITY_DN214520_c0_g1_	1
TRINITY_DN214546_c0_g1_	1
TRINITY_DN214559_c0_g1_	1
TRINITY_DN214526_c0_g1_	1
TRINITY_DN214591_c0_g1_	1
TRINITY_DN232126_c0_g1_	1
TRINITY_DN232159_c0_g1_	1
TRINITY_DN232173_c0_g1_	1
TRINITY_DN232110_c0_g1_	1
TRINITY_DN232142_c0_g1_	1
TRINITY_DN232164_c0_g1_	1
TRINITY_DN232129_c0_g1_	1
TRINITY_DN232197_c0_g1_	1
TRINITY_DN232105_c0_g1_	1
TRINITY_DN232118_c0_g1_	1
TRINITY_DN232182_c0_g1_	1
TRINITY_DN232157_c0_g1_	1
TRINITY_DN232160_c0_g1_	1
TRINITY_DN232163_c0_g1_	1
TRINITY_DN232189_c0_g1_	1
TRINITY_DN232115_c0_g1_	1
TRINITY_DN232183_c0_g1_	1
TRINITY_DN232149_c0_g1_	1
TRINITY_DN232145_c0_g1_	1
TRINITY_DN234488_c0_g1_	1
TRINITY_DN234440_c0_g1_	1
TRINITY_DN234447_c0_g1_	1
TRINITY_DN234443_c0_g1_	1
TRINITY_DN234496_c0_g1_	1
TRINITY_DN234463_c0_g1_	1
TRINITY_DN234413_c0_g1_	1
TRINITY_DN234459_c0_g1_	1
TRINITY_DN234412_c0_g1_	1
TRINITY_DN234437_c0_g1_	1
TRINITY_DN230641_c0_g1_	1
TRINITY_DN230637_c0_g1_	1
TRINITY_DN230661_c0_g1_	1
TRINITY_DN230684_c0_g1_	1
TRINITY_DN230638_c0_g1_	1
TRINITY_DN230650_c0_g1_	1
TRINITY_DN230663_c0_g1_	1
TRINITY_DN230639_c0_g1_	1
TRINITY_DN230613_c0_g1_	1
TRINITY_DN230690_c0_g1_	1
TRINITY_DN230686_c0_g1_	1
TRINITY_DN230662_c0_g1_	1
TRINITY_DN230694_c0_g1_	1
TRINITY_DN230602_c0_g1_	1
TRINITY_DN230655_c0_g1_	1
TRINITY_DN240834_c0_g1_	1
TRINITY_DN240898_c0_g1_	1
TRINITY_DN240835_c0_g1_	1
TRINITY_DN240830_c0_g1_	1
TRINITY_DN240889_c0_g1_	1
TRINITY_DN240877_c0_g1_	1
TRINITY_DN240867_c0_g1_	1
TRINITY_DN240845_c0_g1_	1
TRINITY_DN240850_c0_g1_	1
TRINITY_DN240852_c0_g1_	1
TRINITY_DN240833_c0_g1_	1
TRINITY_DN218131_c0_g1_	1
TRINITY_DN218167_c0_g1_	1
TRINITY_DN218169_c0_g1_	1
TRINITY_DN218159_c0_g1_	1
TRINITY_DN218140_c0_g1_	1
TRINITY_DN218200_c0_g1_	1
TRINITY_DN218178_c0_g1_	1
TRINITY_DN218144_c0_g1_	1
TRINITY_DN218186_c0_g1_	1
TRINITY_DN218155_c0_g1_	1
TRINITY_DN218104_c0_g1_	1
TRINITY_DN234283_c0_g1_	1
TRINITY_DN234210_c0_g1_	1
TRINITY_DN234211_c0_g1_	1
TRINITY_DN234270_c0_g1_	1
TRINITY_DN234231_c0_g1_	1
TRINITY_DN234240_c0_g1_	1
TRINITY_DN234262_c0_g1_	1
TRINITY_DN234269_c0_g1_	1
TRINITY_DN234256_c0_g1_	1
TRINITY_DN234255_c0_g1_	1
TRINITY_DN234216_c0_g1_	1
TRINITY_DN234202_c0_g1_	1
TRINITY_DN234208_c0_g1_	1
TRINITY_DN234201_c0_g1_	1
TRINITY_DN234223_c0_g1_	1
TRINITY_DN234249_c0_g1_	1
TRINITY_DN234245_c0_g1_	1
TRINITY_DN234239_c0_g1_	1
TRINITY_DN216202_c0_g1_	1
TRINITY_DN216252_c0_g1_	1
TRINITY_DN216233_c0_g1_	1
TRINITY_DN216238_c0_g1_	1
TRINITY_DN216242_c0_g1_	1
TRINITY_DN216277_c0_g1_	1
TRINITY_DN216232_c0_g1_	1
TRINITY_DN216300_c0_g1_	1
TRINITY_DN216262_c0_g1_	1
TRINITY_DN216273_c0_g1_	1
TRINITY_DN216234_c0_g1_	1
TRINITY_DN216258_c0_g1_	1
TRINITY_DN219482_c0_g1_	1
TRINITY_DN219445_c0_g1_	1
TRINITY_DN219417_c0_g1_	1
TRINITY_DN219475_c0_g1_	1
TRINITY_DN219430_c0_g1_	1
TRINITY_DN219401_c0_g1_	1
TRINITY_DN219435_c0_g1_	1
TRINITY_DN219484_c0_g1_	1
TRINITY_DN219409_c0_g1_	1
TRINITY_DN219497_c0_g1_	1
TRINITY_DN219456_c0_g1_	1
TRINITY_DN231660_c0_g1_	1
TRINITY_DN231612_c0_g1_	1
TRINITY_DN231626_c0_g1_	1
TRINITY_DN231621_c0_g1_	1
TRINITY_DN231667_c0_g1_	1
TRINITY_DN231666_c0_g1_	1
TRINITY_DN231682_c0_g1_	1
TRINITY_DN231625_c0_g1_	1
TRINITY_DN231630_c0_g1_	1
TRINITY_DN231687_c0_g1_	1
TRINITY_DN204665_c0_g1_	1
TRINITY_DN204614_c0_g1_	1
TRINITY_DN204691_c0_g1_	1
TRINITY_DN204616_c0_g1_	1
TRINITY_DN204648_c0_g1_	1
TRINITY_DN204611_c0_g1_	1
TRINITY_DN204661_c0_g1_	1
TRINITY_DN204676_c0_g1_	1
TRINITY_DN204653_c0_g1_	1
TRINITY_DN204659_c0_g1_	1
TRINITY_DN204684_c0_g1_	1
TRINITY_DN204685_c0_g1_	1
TRINITY_DN204633_c0_g1_	1
TRINITY_DN201129_c0_g1_	1
TRINITY_DN201153_c0_g1_	1
TRINITY_DN201127_c0_g1_	1
TRINITY_DN201116_c0_g1_	1
TRINITY_DN201118_c0_g1_	1
TRINITY_DN201172_c0_g1_	1
TRINITY_DN201196_c0_g1_	1
TRINITY_DN201158_c0_g1_	1
TRINITY_DN201136_c0_g1_	1
TRINITY_DN201183_c0_g1_	1
TRINITY_DN201182_c0_g1_	1
TRINITY_DN201178_c0_g1_	1
TRINITY_DN201140_c0_g1_	1
TRINITY_DN201179_c0_g1_	2
TRINITY_DN201151_c0_g1_	2
TRINITY_DN201184_c0_g1_	1
TRINITY_DN201144_c0_g1_	1
TRINITY_DN253235_c0_g1_	1
TRINITY_DN253213_c0_g1_	1
TRINITY_DN253224_c0_g1_	1
TRINITY_DN253216_c0_g1_	1
TRINITY_DN253217_c0_g1_	1
TRINITY_DN253259_c0_g1_	1
TRINITY_DN253296_c0_g1_	1
TRINITY_DN253271_c0_g1_	1
TRINITY_DN253222_c1_g1_	1
TRINITY_DN253234_c0_g1_	1
TRINITY_DN216703_c0_g1_	1
TRINITY_DN216783_c0_g1_	1
TRINITY_DN216704_c0_g1_	1
TRINITY_DN216789_c0_g1_	1
TRINITY_DN216786_c0_g1_	1
TRINITY_DN216711_c0_g1_	1
TRINITY_DN216738_c0_g1_	1
TRINITY_DN216785_c0_g1_	1
TRINITY_DN216721_c0_g1_	1
TRINITY_DN216782_c0_g1_	1
TRINITY_DN216767_c0_g1_	2
TRINITY_DN229379_c0_g1_	1
TRINITY_DN229371_c0_g1_	1
TRINITY_DN229355_c0_g1_	1
TRINITY_DN229331_c0_g1_	1
TRINITY_DN229313_c0_g1_	1
TRINITY_DN229368_c0_g1_	1
TRINITY_DN229305_c0_g1_	1
TRINITY_DN229369_c0_g1_	1
TRINITY_DN229342_c0_g1_	1
TRINITY_DN229382_c0_g1_	1
TRINITY_DN229392_c0_g1_	1
TRINITY_DN229359_c0_g1_	1
TRINITY_DN229380_c0_g1_	1
TRINITY_DN229321_c0_g1_	1
TRINITY_DN229389_c0_g1_	1
TRINITY_DN229322_c0_g1_	1
TRINITY_DN229343_c0_g1_	1
TRINITY_DN229353_c0_g1_	1
TRINITY_DN229374_c0_g1_	1
TRINITY_DN215950_c0_g1_	1
TRINITY_DN215993_c0_g1_	1
TRINITY_DN215913_c0_g1_	1
TRINITY_DN215978_c0_g1_	1
TRINITY_DN215949_c0_g1_	1
TRINITY_DN215973_c0_g1_	1
TRINITY_DN215920_c0_g1_	1
TRINITY_DN215986_c0_g1_	1
TRINITY_DN215953_c0_g1_	1
TRINITY_DN215999_c0_g1_	1
TRINITY_DN215998_c0_g1_	1
TRINITY_DN221366_c0_g1_	1
TRINITY_DN221327_c0_g1_	1
TRINITY_DN221383_c0_g1_	1
TRINITY_DN221331_c0_g1_	1
TRINITY_DN221326_c0_g1_	1
TRINITY_DN221361_c0_g1_	1
TRINITY_DN221308_c0_g1_	1
TRINITY_DN221387_c0_g1_	1
TRINITY_DN221301_c0_g1_	1
TRINITY_DN221362_c0_g1_	1
TRINITY_DN248429_c0_g1_	1
TRINITY_DN248403_c0_g1_	1
TRINITY_DN248471_c0_g1_	1
TRINITY_DN248480_c0_g1_	1
TRINITY_DN248479_c0_g1_	1
TRINITY_DN248489_c0_g1_	1
TRINITY_DN248430_c0_g1_	1
TRINITY_DN248459_c0_g1_	1
TRINITY_DN248424_c0_g1_	1
TRINITY_DN248441_c0_g1_	1
TRINITY_DN248467_c0_g1_	1
TRINITY_DN257847_c0_g1_	1
TRINITY_DN257805_c0_g1_	1
TRINITY_DN257850_c0_g1_	1
TRINITY_DN257814_c0_g1_	1
TRINITY_DN257846_c0_g1_	1
TRINITY_DN257898_c0_g1_	1
TRINITY_DN226891_c0_g1_	1
TRINITY_DN226893_c0_g1_	1
TRINITY_DN226849_c0_g1_	1
TRINITY_DN226889_c0_g1_	1
TRINITY_DN226895_c0_g1_	1
TRINITY_DN226884_c0_g1_	1
TRINITY_DN226855_c0_g1_	1
TRINITY_DN226834_c0_g1_	1
TRINITY_DN202331_c0_g1_	1
TRINITY_DN202354_c0_g1_	1
TRINITY_DN202323_c0_g1_	1
TRINITY_DN202365_c0_g1_	1
TRINITY_DN202369_c0_g1_	1
TRINITY_DN202318_c0_g1_	1
TRINITY_DN202396_c0_g1_	1
TRINITY_DN202373_c0_g1_	1
TRINITY_DN202334_c0_g1_	1
TRINITY_DN202359_c0_g1_	1
TRINITY_DN202337_c0_g1_	1
TRINITY_DN202333_c0_g1_	1
TRINITY_DN202325_c0_g1_	1
TRINITY_DN202304_c0_g1_	1
TRINITY_DN202328_c0_g1_	1
TRINITY_DN202324_c0_g1_	1
TRINITY_DN202395_c0_g1_	2
TRINITY_DN202343_c0_g1_	1
TRINITY_DN202356_c0_g1_	1
TRINITY_DN202370_c0_g1_	1
TRINITY_DN202346_c0_g1_	1
TRINITY_DN202398_c0_g1_	2
TRINITY_DN202317_c0_g1_	1
TRINITY_DN239101_c0_g1_	1
TRINITY_DN239103_c0_g1_	1
TRINITY_DN239153_c0_g1_	1
TRINITY_DN239200_c0_g1_	1
TRINITY_DN239118_c0_g1_	1
TRINITY_DN239135_c0_g1_	1
TRINITY_DN239122_c1_g1_	1
TRINITY_DN239115_c0_g1_	1
TRINITY_DN239102_c0_g1_	1
TRINITY_DN239187_c0_g1_	1
TRINITY_DN239112_c0_g1_	1
TRINITY_DN257000_c0_g1_	1
TRINITY_DN256902_c0_g1_	1
TRINITY_DN256940_c0_g1_	1
TRINITY_DN256909_c0_g1_	1
TRINITY_DN256941_c0_g1_	1
TRINITY_DN256948_c0_g1_	1
TRINITY_DN239005_c0_g1_	1
TRINITY_DN239066_c0_g1_	2
TRINITY_DN239091_c0_g1_	1
TRINITY_DN239002_c0_g1_	1
TRINITY_DN239077_c0_g1_	1
TRINITY_DN239099_c0_g1_	1
TRINITY_DN239086_c0_g1_	1
TRINITY_DN239054_c0_g1_	1
TRINITY_DN239076_c0_g1_	1
TRINITY_DN239008_c0_g1_	1
TRINITY_DN239089_c0_g1_	1
TRINITY_DN239041_c0_g1_	1
TRINITY_DN239079_c0_g1_	1
TRINITY_DN239069_c0_g1_	1
TRINITY_DN239038_c0_g1_	1
TRINITY_DN239061_c0_g1_	1
TRINITY_DN239022_c0_g1_	1
TRINITY_DN239065_c0_g1_	1
TRINITY_DN239092_c0_g1_	1
TRINITY_DN239015_c0_g1_	1
TRINITY_DN239075_c0_g1_	1
TRINITY_DN239021_c0_g1_	1
TRINITY_DN239014_c0_g1_	1
TRINITY_DN239004_c0_g1_	1
TRINITY_DN239085_c0_g1_	1
TRINITY_DN239095_c0_g1_	1
TRINITY_DN239011_c0_g1_	1
TRINITY_DN239097_c0_g1_	1
TRINITY_DN239043_c0_g1_	1
TRINITY_DN207842_c0_g1_	1
TRINITY_DN207861_c0_g1_	1
TRINITY_DN207888_c0_g1_	1
TRINITY_DN207839_c0_g1_	1
TRINITY_DN207810_c0_g1_	1
TRINITY_DN207857_c0_g1_	1
TRINITY_DN207818_c0_g1_	1
TRINITY_DN207832_c0_g1_	1
TRINITY_DN207804_c0_g1_	1
TRINITY_DN207848_c0_g1_	1
TRINITY_DN207812_c0_g1_	1
TRINITY_DN207829_c0_g1_	1
TRINITY_DN207900_c0_g1_	1
TRINITY_DN207871_c0_g1_	1
TRINITY_DN207872_c0_g1_	1
TRINITY_DN207873_c0_g1_	1
TRINITY_DN207854_c0_g1_	1
TRINITY_DN207843_c0_g1_	1
TRINITY_DN207869_c0_g1_	1
TRINITY_DN207892_c0_g1_	1
TRINITY_DN207828_c0_g1_	1
TRINITY_DN207814_c0_g1_	1
TRINITY_DN207826_c0_g1_	1
TRINITY_DN207849_c0_g1_	1
TRINITY_DN207847_c0_g1_	1
TRINITY_DN214215_c0_g1_	1
TRINITY_DN214269_c0_g1_	1
TRINITY_DN214239_c0_g1_	1
TRINITY_DN214282_c0_g1_	1
TRINITY_DN214264_c0_g1_	1
TRINITY_DN214240_c0_g1_	1
TRINITY_DN214221_c0_g1_	1
TRINITY_DN214254_c0_g1_	1
TRINITY_DN214254_c0_g2_	1
TRINITY_DN214236_c0_g1_	1
TRINITY_DN214248_c0_g1_	1
TRINITY_DN214249_c0_g1_	1
TRINITY_DN214299_c0_g1_	1
TRINITY_DN214232_c0_g1_	1
TRINITY_DN214263_c0_g1_	1
TRINITY_DN214214_c0_g1_	1
TRINITY_DN214279_c0_g1_	1
TRINITY_DN214267_c0_g1_	1
TRINITY_DN214265_c0_g1_	1
TRINITY_DN214226_c0_g1_	1
TRINITY_DN214274_c0_g1_	1
TRINITY_DN214230_c0_g1_	1
TRINITY_DN247928_c0_g1_	1
TRINITY_DN247927_c0_g1_	1
TRINITY_DN247986_c0_g1_	1
TRINITY_DN247960_c0_g1_	1
TRINITY_DN247985_c0_g1_	1
TRINITY_DN247945_c0_g1_	1
TRINITY_DN247951_c0_g1_	1
TRINITY_DN247989_c0_g1_	1
[truncated: 56,864 more rows]
