# Supplementary material for: Family dinner: Transcriptional plasticity of five Noctuidae (Lepidoptera) feeding on three host plant species
Source: Ecol Evol. 2022 Sep 6;12(9):e9258. doi: 10.1002/ece3.9258 (PMC9448971; doi:10.1002/ece3.9258)
Supplement: Supplementary file 26 — Table S10c [file ECE3-12-e9258-s055.xlsx]

## Sheet: Blad1
Supplementary Table 10c. BLASTX annotated genes using local Arthropoda database.
Autographa gamma
Gene_ID	stitle	sseqid	pident	length	mismatch	gapopen	qstart	qend	sstart	send	evalue	bitscore
TRINITY_DN60224_c0_g1	XP_021181628.1 NAD(P) transhydrogenase, mitochondrial-like [Helicoverpa armigera]	XP_021181628.1	90.91	33	3	0	365	267	688	720	7e-10	63.9
TRINITY_DN60224_c1_g1	XP_026745672.1 DNA-binding protein D-ETS-4 isoform X4 [Trichoplusia ni]	XP_026745672.1	96.15	26	1	0	2103	2026	405	430	9e-06	56.6
TRINITY_DN60246_c0_g1	PCG67960.1 hypothetical protein B5V51_5748, partial [Heliothis virescens]	PCG67960.1	84.93	272	40	1	1952	1137	1	271	1e-159	494
TRINITY_DN60217_c0_g1	JAA94676.1 putative tropomyosin invertebrate, partial [Psorophora albipes]	JAA94676.1	100	34	0	0	1269	1370	109	142	2e-10	67.8
TRINITY_DN60272_c3_g1	XP_026748016.1 60S ribosomal protein L4 [Trichoplusia ni]	XP_026748016.1	98.43	381	6	0	1412	270	1	381	0	704
TRINITY_DN60273_c0_g1	XP_026740876.1 1-acylglycerol-3-phosphate O-acyltransferase ABHD5 isoform X5 [Trichoplusia ni]	XP_026740876.1	96.49	342	12	0	1672	647	18	359	0	660
TRINITY_DN60257_c1_g1	XP_026740942.1 uncharacterized protein LOC113503291 [Trichoplusia ni]	XP_026740942.1	83.86	254	41	0	3	764	10	263	3e-126	370
TRINITY_DN60290_c0_g2	XP_021195278.1 multiple coagulation factor deficiency protein 2 homolog [Helicoverpa armigera]	XP_021195278.1	81.94	155	28	0	1135	671	1	155	1e-88	275
TRINITY_DN60290_c0_g1	XP_026744372.1 golgin-45 [Trichoplusia ni]	XP_026744372.1	95.66	415	18	0	183	1427	1	415	0	824
TRINITY_DN60250_c0_g1	XP_021195268.1 microtubule-associated protein futsch [Helicoverpa armigera]	XP_021195268.1	60	100	19	4	5	259	2444	2537	8e-25	106
TRINITY_DN60247_c0_g1	XP_026330153.1 protein tramtrack, beta isoform isoform X41 [Hyposmocoma kahamanoa]	XP_026330153.1	64.13	92	32	1	1940	1665	255	345	2e-11	73.9
TRINITY_DN60204_c1_g1	XP_026733298.1 uncharacterized protein LOC113497784 [Trichoplusia ni]	XP_026733298.1	82.93	246	38	2	219	953	1	243	1e-138	405
TRINITY_DN60231_c0_g1	XP_026726848.1 elongation factor Ts, mitochondrial isoform X2 [Trichoplusia ni]	XP_026726848.1	92.86	224	16	0	426	1097	10	233	5e-147	429
TRINITY_DN60281_c0_g2	XP_026735457.1 proteoglycan 4-like isoform X2 [Trichoplusia ni]	XP_026735457.1	87.34	379	43	3	4171	5301	653	1028	2e-152	509
TRINITY_DN60296_c0_g2	XP_026726886.1 alpha-tocopherol transfer protein-like [Trichoplusia ni]	XP_026726886.1	84.38	96	15	0	290	3	1	96	1e-38	145
TRINITY_DN60296_c0_g1	XP_026726886.1 alpha-tocopherol transfer protein-like [Trichoplusia ni]	XP_026726886.1	94.69	226	12	0	3	680	90	315	1e-158	456
TRINITY_DN60205_c0_g1	XP_026728178.1 facilitated trehalose transporter Tret1-like [Trichoplusia ni]	XP_026728178.1	96.72	366	12	0	1671	574	96	461	0	619
TRINITY_DN60289_c1_g1	XP_026745670.1 facilitated trehalose transporter Tret1-like [Trichoplusia ni]	XP_026745670.1	95.9	488	18	1	2008	545	1	486	0	897
TRINITY_DN60241_c0_g1	XP_026743822.1 translin-associated factor X-interacting protein 1-like [Trichoplusia ni]	XP_026743822.1	91.46	410	35	0	3	1232	346	755	0	788
TRINITY_DN60303_c0_g1	PCG73198.1 hypothetical protein B5V51_15052 [Heliothis virescens]	PCG73198.1	61.86	118	43	1	2144	1797	1	118	8e-43	159
TRINITY_DN60243_c0_g1	XP_026729337.1 zinc finger protein 773-like isoform X2 [Trichoplusia ni]	XP_026729337.1	88.94	425	44	3	1725	457	126	549	0	694
TRINITY_DN60291_c0_g1	XP_022827250.1 cytochrome P450 4C1-like [Spodoptera litura]	XP_022827250.1	56.96	237	101	1	847	137	217	452	2e-98	306
TRINITY_DN60226_c0_g1	KOB73181.1 Neuroendocrine convertase 1 [Operophtera brumata]	KOB73181.1	72.09	43	5	1	2	109	82	124	1e-07	58.2
TRINITY_DN60218_c0_g1	XP_026730180.1 sodium/potassium/calcium exchanger 4-like [Trichoplusia ni]	XP_026730180.1	90.2	541	53	0	792	2414	1	541	0	940
TRINITY_DN60248_c0_g1	KOB74694.1 Uncharacterized protein OBRU01_08032 [Operophtera brumata]	KOB74694.1	100	30	0	0	92	3	291	320	3e-09	67
TRINITY_DN60232_c0_g1	PZC87402.1 hypothetical protein B5X24_HaOG216554 [Helicoverpa armigera]	PZC87402.1	63.83	94	32	1	1598	1873	13	106	7e-29	121
TRINITY_DN60219_c1_g1	XP_026742838.1 protein PTHB1 isoform X2 [Trichoplusia ni]	XP_026742838.1	92.64	326	24	0	53	1030	3	328	0	645
TRINITY_DN60220_c1_g1	XP_026730964.1 diphthine--ammonia ligase [Trichoplusia ni]	XP_026730964.1	92.32	755	54	3	5447	3189	1	753	0	1395
TRINITY_DN60302_c0_g1	XP_026739669.1 ribosome biogenesis protein TSR3 homolog [Trichoplusia ni]	XP_026739669.1	98.39	186	3	0	31	588	47	232	9e-134	387
TRINITY_DN60229_c1_g1	XP_026745062.1 sphingomyelin phosphodiesterase 1-like [Trichoplusia ni]	XP_026745062.1	87.46	654	82	0	846	2807	1	654	0	1186
TRINITY_DN60299_c0_g1	XP_026748035.1 zinc finger protein 880-like [Trichoplusia ni]	XP_026748035.1	99.45	183	1	0	1854	1306	1	183	8e-121	370
TRINITY_DN60254_c0_g1	XP_026734723.1 uncharacterized protein LOC113498778 [Trichoplusia ni]	XP_026734723.1	87.11	512	65	1	236	1768	1	512	0	798
TRINITY_DN60298_c0_g1	XP_026742729.1 uncharacterized protein LOC113504564 [Trichoplusia ni]	XP_026742729.1	87.05	278	35	1	160	993	1	277	1e-166	478
TRINITY_DN60284_c0_g1	XP_026735641.1 uncharacterized protein LOC113499374 isoform X2 [Trichoplusia ni]	XP_026735641.1	98.07	259	4	1	776	3	1	259	3e-177	504
TRINITY_DN60284_c0_g2	XP_026735642.1 uncharacterized protein LOC113499374 isoform X3 [Trichoplusia ni]	XP_026735642.1	87.5	32	4	0	3	98	164	195	5e-09	57.4
TRINITY_DN60280_c0_g1	XP_026747962.1 tubulin beta chain-like [Trichoplusia ni]	XP_026747962.1	97.85	279	6	0	837	1	26	304	3e-172	494
TRINITY_DN60240_c0_g1	XP_026732658.1 uncharacterized protein LOC113497335 [Trichoplusia ni]	XP_026732658.1	84.68	248	35	2	669	1403	1	248	1e-141	431
TRINITY_DN60212_c0_g1	XP_026745211.1 uncharacterized protein LOC113506573 [Trichoplusia ni]	XP_026745211.1	48.23	282	127	6	1241	396	15	277	3e-46	176
TRINITY_DN60215_c4_g1	XP_026730889.1 lipase 3-like [Trichoplusia ni]	XP_026730889.1	90.32	186	18	0	1	558	148	333	3e-120	357
TRINITY_DN60215_c5_g1	XP_026730913.1 lipase 3-like [Trichoplusia ni]	XP_026730913.1	93.81	97	6	0	2	292	257	353	6e-62	203
TRINITY_DN60275_c0_g1	XP_011548918.1 PREDICTED: probable tRNA (guanine(26)-N(2))-dimethyltransferase [Plutella xylostella]	XP_011548918.1	93.33	45	3	0	51	185	28	72	8e-22	92.4
TRINITY_DN60276_c0_g1	XP_026746236.1 prostamide/prostaglandin F synthase-like isoform X1 [Trichoplusia ni]	XP_026746236.1	90.57	244	23	0	239	970	1	244	4e-160	466
TRINITY_DN60230_c0_g1	XP_026737058.1 uncharacterized protein LOC113500451 [Trichoplusia ni]	XP_026737058.1	87.17	226	25	2	787	119	48	272	5e-121	357
TRINITY_DN60278_c0_g1	XP_026736824.1 aldo-keto reductase AKR2E4-like [Trichoplusia ni]	XP_026736824.1	83.2	244	41	0	853	122	143	386	3e-152	441
TRINITY_DN60278_c0_g2	XP_026736650.1 aldo-keto reductase AKR2E4-like isoform X2 [Trichoplusia ni]	XP_026736650.1	87	100	13	0	305	6	201	300	3e-55	183
TRINITY_DN60278_c0_g3	XP_026736824.1 aldo-keto reductase AKR2E4-like [Trichoplusia ni]	XP_026736824.1	81.82	33	6	0	122	24	66	98	6e-11	64.7
TRINITY_DN60282_c0_g1	XP_026731546.1 cartilage-associated protein-like [Trichoplusia ni]	XP_026731546.1	86.36	374	51	0	1397	276	1	374	0	687
TRINITY_DN60270_c0_g1	XP_026729405.1 homeobox protein Hox-D3-like [Trichoplusia ni]	XP_026729405.1	82.62	420	65	6	100	1341	1	418	0	660
TRINITY_DN60228_c0_g1	XP_026732021.1 mitochondrial pyruvate carrier 1-like [Trichoplusia ni]	XP_026732021.1	86.72	128	12	2	793	413	1	124	2e-71	230
TRINITY_DN60233_c0_g1	XP_026741885.1 uncharacterized protein LOC113503939 [Trichoplusia ni]	XP_026741885.1	73.73	118	31	0	1142	789	731	848	3e-51	191
TRINITY_DN60233_c1_g1	PZC86734.1 hypothetical protein B5X24_HaOG206296 [Helicoverpa armigera]	PZC86734.1	44.61	603	330	4	2028	226	21	621	7e-161	504
TRINITY_DN60233_c2_g2	XP_022904009.1 protein ALP1-like [Onthophagus taurus]	XP_022904009.1	49.36	389	185	3	1859	729	8	396	5e-120	382
TRINITY_DN60233_c2_g1	KOB70271.1 Uncharacterized protein OBRU01_15754 [Operophtera brumata]	KOB70271.1	65.41	133	45	1	402	4	12	143	4e-49	179
TRINITY_DN60233_c2_g3	JAA87003.1 Uncharacterized protein, partial [Pararge aegeria]	JAA87003.1	58.54	82	28	2	522	749	1	82	8e-11	65.5
TRINITY_DN60252_c0_g1	XP_026741778.1 nucleoporin-like protein 2 [Trichoplusia ni]	XP_026741778.1	84.85	363	52	2	144	1229	1	361	0	600
TRINITY_DN60213_c0_g2	KNC27982.1 hypothetical protein FF38_14494 [Lucilia cuprina]	KNC27982.1	92.86	28	2	0	506	589	48	75	4e-08	57
TRINITY_DN60213_c0_g1	KNC24916.1 hypothetical protein FF38_05658 [Lucilia cuprina]	KNC24916.1	71.79	39	8	1	1229	1336	6	44	4e-07	56.2
TRINITY_DN60253_c0_g1	XP_026743804.1 uncharacterized protein LOC113505352 [Trichoplusia ni]	XP_026743804.1	92.31	286	20	1	2036	1179	1	284	7e-131	399
TRINITY_DN60256_c0_g1	AUH25520.1 ORF 7 [Spodoptera frugiperda]	AUH25520.1	88.61	79	9	0	237	1	1	79	6e-40	147
TRINITY_DN60256_c2_g2	AUH25525.1 INT [Spodoptera frugiperda]	AUH25525.1	74.28	311	79	1	2829	1900	1	311	9e-151	467
TRINITY_DN60256_c2_g1	AUH25527.1 ATP [Spodoptera frugiperda]	AUH25527.1	83.33	228	38	0	220	903	1	228	5e-140	410
TRINITY_DN60294_c0_g1	RVE46732.1 hypothetical protein evm_008595 [Chilo suppressalis]	RVE46732.1	92.86	28	2	0	1	84	320	347	2e-08	64.7
TRINITY_DN60294_c0_g2	XP_026732864.1 acyl-CoA Delta(11) desaturase-like [Trichoplusia ni]	XP_026732864.1	70	30	9	0	3	92	36	65	7e-06	50.4
TRINITY_DN60264_c1_g1	PCG72026.1 hypothetical protein B5V51_1238 [Heliothis virescens]	PCG72026.1	65	40	14	0	427	546	70	109	2e-06	54.3
TRINITY_DN60264_c2_g1	XP_022832097.1 glucosylceramidase-like isoform X1 [Spodoptera litura]	XP_022832097.1	78.57	28	6	0	347	430	183	210	4e-07	55.8
TRINITY_DN60264_c3_g1	XP_021197992.1 gibberellin 20 oxidase 1-D-like, partial [Helicoverpa armigera]	XP_021197992.1	96.55	29	1	0	1	87	131	159	2e-09	60.8
TRINITY_DN60285_c1_g1	RVE44838.1 hypothetical protein evm_010493 [Chilo suppressalis]	RVE44838.1	80.34	529	103	1	3159	1576	1	529	0	766
TRINITY_DN60211_c0_g1	XP_026726933.1 visual pigment-like receptor peropsin [Trichoplusia ni]	XP_026726933.1	94.15	325	19	0	347	1321	1	325	0	575
TRINITY_DN60266_c1_g1	XP_021199897.1 uncharacterized protein LOC110383430 [Helicoverpa armigera]	XP_021199897.1	47.71	327	168	2	168	1142	1	326	7e-100	313
TRINITY_DN60266_c1_g2	XP_026732697.1 arrestin domain-containing protein 4-like [Trichoplusia ni]	XP_026732697.1	54.29	175	78	1	1933	1409	1	173	7e-88	193
TRINITY_DN60237_c0_g1	XP_026730352.1 dopamine N-acetyltransferase-like [Trichoplusia ni]	XP_026730352.1	81.61	223	41	0	1413	745	1	223	9e-128	388
TRINITY_DN60301_c0_g1	XP_026740098.1 uncharacterized protein LOC113502640 [Trichoplusia ni]	XP_026740098.1	97.83	829	18	0	2653	167	1	829	0	1580
TRINITY_DN60245_c0_g1	PCG75468.1 hypothetical protein B5V51_11643 [Heliothis virescens]	PCG75468.1	52.1	119	57	0	112	468	274	392	4e-36	142
TRINITY_DN60245_c0_g2	XP_026742512.1 GTP-binding protein 10 homolog [Trichoplusia ni]	XP_026742512.1	92.76	387	28	0	2463	1303	1	387	0	659
TRINITY_DN60208_c0_g1	XP_026733456.1 uncharacterized protein LOC113497886 [Trichoplusia ni]	XP_026733456.1	77.29	317	65	3	1370	432	1	314	8e-152	446
TRINITY_DN60267_c0_g1	ADI61810.1 endonuclease-reverse transcriptase [Bombyx mori]	ADI61810.1	70.15	851	249	3	608	3151	1	849	0	1202
TRINITY_DN60235_c0_g1	XP_026727730.1 protein piccolo-like, partial [Trichoplusia ni]	XP_026727730.1	95.22	963	39	3	2983	110	612	1572	0	1395
TRINITY_DN60214_c0_g1	XP_018903449.1 PREDICTED: pro-resilin-like [Bemisia tabaci]	XP_018903449.1	42.42	99	46	2	1508	1212	461	548	1e-09	70.1
TRINITY_DN60214_c1_g1	JAA92405.1 E3 ubiquitin-protein ligase Su(dx) [Pararge aegeria]	JAA92405.1	100	27	0	0	1	81	268	294	3e-11	65.5
TRINITY_DN60206_c0_g1	XP_021191000.1 uncharacterized protein LOC110376747 [Helicoverpa armigera]	XP_021191000.1	68.5	200	63	0	603	4	1	200	7e-88	299
TRINITY_DN60206_c0_g2	XP_021191000.1 uncharacterized protein LOC110376747 [Helicoverpa armigera]	XP_021191000.1	51.85	459	148	10	2	1327	194	596	9e-140	435
TRINITY_DN60263_c0_g1	XP_022818930.1 piggyBac transposable element-derived protein 4-like isoform X1 [Spodoptera litura]	XP_022818930.1	68.56	439	99	8	40	1281	262	686	0	540
TRINITY_DN60223_c0_g1	XP_026737247.1 cytochrome b5-related protein-like [Trichoplusia ni]	XP_026737247.1	95.65	414	18	0	1790	549	40	453	0	816
TRINITY_DN60221_c0_g1	XP_026743216.1 protein PRRC1-like isoform X2 [Trichoplusia ni]	XP_026743216.1	91.51	377	29	1	321	1442	1	377	0	559
TRINITY_DN60300_c0_g1	XP_026731621.1 phenoloxidase-activating factor 2-like [Trichoplusia ni]	XP_026731621.1	93.33	390	25	1	961	2127	145	534	0	707
TRINITY_DN60259_c0_g1	XP_026739770.1 dihydrolipoyl dehydrogenase [Trichoplusia ni]	XP_026739770.1	93.13	495	34	0	5506	4022	1	495	0	942
TRINITY_DN60287_c1_g1	KOB76158.1 Uncharacterized protein OBRU01_06188, partial [Operophtera brumata]	KOB76158.1	63.85	130	36	5	394	756	1	128	3e-35	136
TRINITY_DN60268_c1_g1	XP_026734223.1 transmembrane protein 47 isoform X1 [Trichoplusia ni]	XP_026734223.1	100	231	0	0	315	1007	1	231	3e-121	361
TRINITY_DN60258_c0_g1	XP_026735679.1 uncharacterized protein LOC113499399 [Trichoplusia ni]	XP_026735679.1	81.71	246	42	2	1228	497	144	388	8e-140	415
TRINITY_DN60297_c0_g1	XP_026726905.1 uncharacterized protein LOC113493233 [Trichoplusia ni]	XP_026726905.1	94.09	744	41	1	2457	235	1	744	0	1197
TRINITY_DN60242_c0_g1	XP_026487324.1 Down syndrome cell adhesion molecule-like protein Dscam2 isoform X41 [Vanessa tameamea]	XP_026487324.1	90.32	31	3	0	1227	1135	1900	1930	9e-07	59.3
TRINITY_DN60255_c0_g1	XP_026731555.1 MOG interacting and ectopic P-granules protein 1-like [Trichoplusia ni]	XP_026731555.1	94.32	898	34	3	287	2938	1	895	0	1337
TRINITY_DN60244_c3_g1	XP_026762406.1 pyrimidodiazepine synthase-like [Galleria mellonella]	XP_026762406.1	64.75	122	42	1	363	1	110	231	2e-62	139
TRINITY_DN60244_c4_g1	XP_026738338.1 uncharacterized protein LOC113501406 [Trichoplusia ni]	XP_026738338.1	69.97	293	87	1	890	1765	276	568	2e-132	418
TRINITY_DN60293_c0_g1	XP_026734064.1 peroxisomal N(1)-acetyl-spermine/spermidine oxidase [Trichoplusia ni]	XP_026734064.1	95.5	556	24	1	3270	1606	1	556	0	1041
TRINITY_DN60293_c0_g2	XP_026734064.1 peroxisomal N(1)-acetyl-spermine/spermidine oxidase [Trichoplusia ni]	XP_026734064.1	95.5	556	24	1	112	1776	1	556	0	1041
TRINITY_DN60236_c0_g1	XP_026725428.1 LOW QUALITY PROTEIN: uncharacterized protein LOC113492244 [Trichoplusia ni]	XP_026725428.1	89.04	356	34	2	168	1235	1	351	5e-159	485
TRINITY_DN44998_c0_g1	XP_026725401.1 arylphorin subunit alpha-like [Trichoplusia ni]	XP_026725401.1	88.57	35	4	0	317	213	1	35	6e-12	69.3
TRINITY_DN44978_c0_g1	XP_026736028.1 UDP-glucuronosyltransferase 2B31-like [Trichoplusia ni]	XP_026736028.1	92.31	26	2	0	2	79	253	278	1e-07	55.1
TRINITY_DN44928_c0_g1	XP_026733226.1 xanthine dehydrogenase [Trichoplusia ni]	XP_026733226.1	89.66	29	3	0	506	420	50	78	4e-09	62.8
TRINITY_DN44950_c0_g2	PRD38373.1 nuoC [Nephila clavipes]	PRD38373.1	84	125	20	0	377	3	262	386	3e-72	235
TRINITY_DN44931_c0_g1	XP_026744695.1 tRNA-dihydrouridine(16/17) synthase [NAD(P)(+)]-like [Trichoplusia ni]	XP_026744695.1	96.3	27	1	0	2	82	333	359	4e-09	61.2
TRINITY_DN44917_c0_g1	PZC82155.1 hypothetical protein B5X24_HaOG210963 [Helicoverpa armigera]	PZC82155.1	76.16	281	61	3	785	1615	534	812	7e-129	418
TRINITY_DN44996_c0_g1	JAG70372.1 Polyubiquitin-B, partial [Fopius arisanus]	JAG70372.1	90.11	91	9	0	2	274	2	92	2e-51	167
TRINITY_DN44996_c1_g1	XP_026741421.1 polyubiquitin-A [Trichoplusia ni]	XP_026741421.1	100	285	0	0	857	3	139	423	0	563
TRINITY_DN44996_c1_g2	JAK35132.1 putative Polyubiquitin-C, partial [Daphnia magna]	JAK35132.1	100	233	0	0	701	3	9	241	1e-163	462
TRINITY_DN44996_c3_g1	XP_018910037.1 PREDICTED: polyubiquitin-B [Bemisia tabaci]	XP_018910037.1	100	143	0	0	429	1	75	217	7e-96	286
TRINITY_DN44947_c0_g1	XP_026745125.1 endoplasmin [Trichoplusia ni]	XP_026745125.1	96.55	29	1	0	165	251	187	215	4e-20	63.2
TRINITY_DN44914_c0_g1	XP_026730296.1 phenoloxidase subunit 1 [Trichoplusia ni]	XP_026730296.1	81.25	32	6	0	98	3	531	562	3e-07	58.2
TRINITY_DN44910_c0_g1	KPJ12653.1 Inactivation-no-after-potential D protein [Papilio machaon]	KPJ12653.1	96.43	28	1	0	241	324	2	29	2e-09	58.9
TRINITY_DN44955_c0_g1	XP_026730853.1 uncharacterized protein LOC113496004 [Trichoplusia ni]	XP_026730853.1	93.38	151	10	0	225	677	1	151	6e-69	230
TRINITY_DN44932_c0_g1	KPI91345.1 PHD finger protein 14 [Papilio xuthus]	KPI91345.1	88.57	35	4	0	501	397	364	398	6e-14	76.3
TRINITY_DN44925_c0_g1	XP_021200416.1 adenylate cyclase type 2-like isoform X2 [Helicoverpa armigera]	XP_021200416.1	96.43	28	1	0	345	262	508	535	1e-08	60.5
TRINITY_DN44924_c0_g1	XP_022831502.1 alpha-tocopherol transfer protein-like [Spodoptera litura]	XP_022831502.1	96.15	26	1	0	3	80	237	262	7e-08	57.8
TRINITY_DN44926_c0_g1	XP_013184360.1 PREDICTED: uncharacterized protein LOC106130136 [Amyelois transitella]	XP_013184360.1	60.53	76	30	0	95	322	38	113	5e-25	101
TRINITY_DN44953_c0_g1	ANM71525.1 ATP synthase alpha, partial [Scaptodrosophila subtilis]	ANM71525.1	100	30	0	0	446	357	85	114	3e-10	62.4
TRINITY_DN44969_c0_g1	OWR53910.1 Dscam [Danaus plexippus plexippus]	OWR53910.1	80.43	92	16	2	367	639	831	921	3e-53	148
TRINITY_DN44952_c0_g1	XP_026743647.1 centromere protein X-like [Trichoplusia ni]	XP_026743647.1	98.98	98	1	0	631	338	1	98	3e-60	197
TRINITY_DN44951_c0_g1	PRD25266.1 macB [Nephila clavipes]	PRD25266.1	66.11	239	81	0	2	718	355	593	1e-102	320
TRINITY_DN44965_c0_g1	XP_022830042.1 protein ROP isoform X1 [Spodoptera litura]	XP_022830042.1	93.1	29	2	0	89	3	9	37	7e-08	57.8
TRINITY_DN44923_c0_g1	JAS53811.1 hypothetical protein g.1438, partial [Cuerna arida]	JAS53811.1	92.86	28	2	0	552	469	51	78	1e-09	62
TRINITY_DN44927_c0_g1	XP_022826791.1 V-type proton ATPase subunit D [Spodoptera litura]	XP_022826791.1	96.77	31	1	0	93	1	102	132	7e-11	65.9
TRINITY_DN44938_c0_g1	XP_026736205.1 uncharacterized protein LOC113499839 [Trichoplusia ni]	XP_026736205.1	96.25	80	3	0	1	240	1212	1291	6e-45	164
TRINITY_DN44992_c0_g1	JAA91199.1 sorbitol dehydrogenase, partial [Pararge aegeria]	JAA91199.1	78.57	28	6	0	353	270	36	63	2e-07	52.8
TRINITY_DN45000_c0_g1	XP_026727746.1 transport and Golgi organization protein 2 isoform X2 [Trichoplusia ni]	XP_026727746.1	92.31	26	2	0	1	78	184	209	8e-08	55.8
TRINITY_DN45001_c0_g1	WP_050099540.1 MULTISPECIES: DNA utilization protein GntX [Yersinia]	WP_050099540.1	36.32	190	118	2	1092	526	39	226	7e-19	91.7
TRINITY_DN44939_c0_g1	XP_018028355.1 PREDICTED: 3-methylmercaptopropionyl-CoA dehydrogenase-like [Hyalella azteca]	XP_018028355.1	47.06	238	121	3	1	711	363	596	1e-56	209
TRINITY_DN44949_c0_g1	XP_026483772.1 LIM and SH3 domain protein Lasp isoform X2 [Vanessa tameamea]	XP_026483772.1	100	28	0	0	3	86	118	145	1e-09	60.1
TRINITY_DN44913_c0_g1	JAA82900.1 putative transmembrane and ubiquitin-like domain-containing protein 2-like protein, partial [Pararge aegeria]	JAA82900.1	100	28	0	0	425	508	32	59	5e-09	58.2
TRINITY_DN44963_c0_g1	XP_026736610.1 uncharacterized protein LOC113500127 [Trichoplusia ni]	XP_026736610.1	83.33	126	21	0	378	1	67	192	7e-74	230
TRINITY_DN44922_c0_g1	XP_026738106.1 U3 small nucleolar RNA-associated protein 4 homolog [Trichoplusia ni]	XP_026738106.1	92.59	27	2	0	83	3	669	695	1e-07	56.6
TRINITY_DN44908_c0_g1	XP_026727673.1 mucin-5AC-like isoform X2 [Trichoplusia ni]	XP_026727673.1	93.1	29	2	0	88	2	454	482	1e-07	58.9
TRINITY_DN44981_c0_g1	XP_026729322.1 lipoamide acyltransferase component of branched-chain alpha-keto acid dehydrogenase complex, mitochondrial [Trichoplusia ni]	XP_026729322.1	96.3	27	1	0	256	336	420	446	8e-08	57
TRINITY_DN44960_c0_g1	JAT79521.1 hypothetical protein g.12652, partial [Pectinophora gossypiella]	JAT79521.1	100	27	0	0	3	83	166	192	8e-08	56.6
TRINITY_DN44967_c1_g1	JAT86589.1 hypothetical protein g.13090 [Pectinophora gossypiella]	JAT86589.1	67.61	71	22	1	215	3	1	70	1e-23	100
TRINITY_DN44970_c0_g1	RVE41658.1 hypothetical protein evm_013697 [Chilo suppressalis]	RVE41658.1	94.59	37	2	0	112	2	63	99	2e-14	72.8
TRINITY_DN44977_c0_g1	PRD36418.1 uvrB [Nephila clavipes]	PRD36418.1	73.28	247	66	0	741	1	260	506	2e-128	389
TRINITY_DN44977_c0_g2	RWA47172.1 excinuclease ABC subunit B [Yersinia pestis]	RWA47172.1	78.65	192	40	1	573	1	300	491	2e-102	318
TRINITY_DN44921_c0_g1	XP_026727081.1 SPARC [Trichoplusia ni]	XP_026727081.1	97.81	319	7	0	1191	235	1	319	0	577
TRINITY_DN44956_c0_g1	XP_026746506.1 LOW QUALITY PROTEIN: myotrophin-like [Trichoplusia ni]	XP_026746506.1	99.14	116	1	0	425	772	1	116	4e-73	234
TRINITY_DN44946_c0_g1	XP_026731214.1 cuticle protein LPCP-23-like [Trichoplusia ni]	XP_026731214.1	79.3	227	43	3	811	134	1	224	4e-95	289
TRINITY_DN44973_c0_g1	XP_026734256.1 trichohyalin-like [Trichoplusia ni]	XP_026734256.1	100	68	0	0	3	206	272	339	2e-39	145
TRINITY_DN44958_c0_g1	PCG74881.1 hypothetical protein B5V51_12620 [Heliothis virescens]	PCG74881.1	95.65	23	1	0	463	395	142	164	3e-09	51.2
TRINITY_DN44986_c0_g1	XP_026737086.1 glycine-rich cell wall structural protein-like [Trichoplusia ni]	XP_026737086.1	78.05	41	8	1	444	325	1	41	3e-10	62.4
TRINITY_DN44948_c0_g1	AAP37950.1 midgut aminopeptidase N4 [Helicoverpa armigera]	AAP37950.1	92.59	27	2	0	433	513	167	193	2e-09	63.5
TRINITY_DN44935_c0_g1	RVE43330.1 hypothetical protein evm_012034 [Chilo suppressalis]	RVE43330.1	100	29	0	0	894	808	155	183	2e-10	68.6
TRINITY_DN67424_c0_g1	PRD39863.1 UPF0187 protein [Nephila clavipes]	PRD39863.1	56.34	71	29	1	3	215	18	86	7e-12	66.2
TRINITY_DN67413_c0_g1	XP_026728929.1 small subunit processome component 20 homolog [Trichoplusia ni]	XP_026728929.1	94.06	2759	162	2	314	8587	1	2758	0	5024
TRINITY_DN67478_c0_g1	XP_017797144.1 PREDICTED: uncharacterized protein YbeQ-like [Habropoda laboriosa]	XP_017797144.1	50	100	50	0	312	13	104	203	2e-24	100
TRINITY_DN67461_c0_g1	XP_026741092.1 probable phospholipid-transporting ATPase IM isoform X6 [Trichoplusia ni]	XP_026741092.1	97.65	85	2	0	257	3	8	92	4e-20	95.9
TRINITY_DN67492_c0_g1	XP_026746686.1 LOW QUALITY PROTEIN: tRNA (guanine(10)-N2)-methyltransferase homolog, partial [Trichoplusia ni]	XP_026746686.1	96	25	1	0	3	77	236	260	7e-08	56.2
TRINITY_DN67467_c0_g1	XP_022835489.1 uncharacterized protein LOC111362944 [Spodoptera litura]	XP_022835489.1	35.36	181	111	4	626	90	111	287	2e-27	115
TRINITY_DN67410_c0_g1	WP_050098054.1 MULTISPECIES: zinc-binding alcohol dehydrogenase family protein [Yersinia]	WP_050098054.1	46.92	130	64	2	2	391	84	208	8e-18	84.7
TRINITY_DN67481_c0_g1	XP_022833857.1 uncharacterized protein LOC111361693 [Spodoptera litura]	XP_022833857.1	52.81	89	42	0	2	268	29	117	1e-30	114
TRINITY_DN67434_c0_g1	PRD38343.1 mutL [Nephila clavipes]	PRD38343.1	66.13	186	63	0	2	559	447	632	2e-77	253
TRINITY_DN67450_c0_g1	RLU14805.1 hypothetical protein DMN91_012692 [Ooceraea biroi]	RLU14805.1	47.89	71	37	0	217	5	300	370	9e-07	53.9
TRINITY_DN67426_c0_g1	PRD37573.1 helA [Nephila clavipes]	PRD37573.1	52.7	74	35	0	3	224	390	463	2e-16	81.6
TRINITY_DN67493_c0_g1	PCG67208.1 hypothetical protein B5V51_6703, partial [Heliothis virescens]	PCG67208.1	83.33	30	5	0	92	3	1161	1190	4e-08	59.3
TRINITY_DN67453_c0_g1	XP_018028624.1 PREDICTED: 3-deoxy-D-manno-octulosonate 8-phosphate phosphatase KdsC-like [Hyalella azteca]	XP_018028624.1	56.99	93	36	1	2	268	10	102	3e-24	97.8
TRINITY_DN67468_c0_g1	XP_026741911.1 tetra-peptide repeat homeobox protein 1-like [Trichoplusia ni]	XP_026741911.1	85.92	213	19	1	139	777	24	225	2e-15	83.6
TRINITY_DN67407_c0_g1	XP_017087123.1 PREDICTED: cardiolipin synthase-like [Drosophila bipectinata]	XP_017087123.1	55.46	119	52	1	368	15	84	202	8e-40	146
TRINITY_DN67447_c0_g1	XP_026747184.1 probable 28S ribosomal protein S6, mitochondrial [Trichoplusia ni]	XP_026747184.1	96	150	6	0	204	653	1	150	2e-90	276
TRINITY_DN67449_c0_g1	XP_011566274.1 PREDICTED: probable phosphoglycerate mutase [Plutella xylostella]	XP_011566274.1	71.13	97	27	1	292	2	2	97	3e-29	116
TRINITY_DN67444_c0_g1	RWA50859.1 two-component sensor histidine kinase [Yersinia pestis]	RWA50859.1	49.33	75	34	1	255	43	351	425	5e-14	75.1
TRINITY_DN67470_c0_g1	XP_023299553.1 uncharacterized protein LOC111681886 [Lucilia cuprina]	XP_023299553.1	33.33	123	82	0	383	15	88	210	2e-19	89.4
TRINITY_DN67490_c0_g1	PRD39323.1 phaB [Nephila clavipes]	PRD39323.1	46.77	186	98	1	614	60	55	240	1e-55	187
TRINITY_DN67459_c0_g1	XP_022836313.1 uncharacterized protein LOC111363695 [Spodoptera litura]	XP_022836313.1	51.61	62	29	1	3	188	77	137	2e-11	67.4
TRINITY_DN67423_c0_g1	XP_018006734.1 PREDICTED: protein LIKE COV 2-like [Hyalella azteca]	XP_018006734.1	34.07	135	73	3	740	366	57	185	3e-12	74.7
TRINITY_DN67476_c0_g1	PRD37454.1 bioF [Nephila clavipes]	PRD37454.1	49.45	91	46	0	2	274	45	135	3e-12	69.7
TRINITY_DN67415_c0_g1	XP_026728379.1 ornithine decarboxylase 2-like [Trichoplusia ni]	XP_026728379.1	80.65	31	6	0	356	448	287	317	1e-08	60.5
TRINITY_DN67502_c0_g1	XP_026728791.1 uncharacterized protein LOC113494557 isoform X1 [Trichoplusia ni]	XP_026728791.1	51.52	66	32	0	202	5	60	125	1e-16	77.4
TRINITY_DN67411_c0_g1	PRD25432.1 czcA [Nephila clavipes]	PRD25432.1	88.06	67	8	0	3	203	874	940	1e-15	79
TRINITY_DN67484_c0_g1	XP_018028586.1 PREDICTED: putative acyl-CoA synthetase YngI [Hyalella azteca]	XP_018028586.1	46.15	65	35	0	2	196	470	534	2e-11	67.8
TRINITY_DN67480_c0_g1	PRD37307.1 emrB [Nephila clavipes]	PRD37307.1	37.74	106	65	1	3	320	170	274	1e-10	65.1
TRINITY_DN67443_c0_g1	OTF70078.1 Serine/threonine-kinase pelle-like protein, partial [Euroglyphus maynei]	OTF70078.1	40	70	29	2	212	3	279	335	8e-06	49.7
TRINITY_DN67408_c0_g1	PRD29731.1 murA [Nephila clavipes]	PRD29731.1	71.43	126	36	0	399	22	294	419	3e-48	169
TRINITY_DN67433_c0_g1	XP_023295946.1 uncharacterized protein LOC111678766 [Lucilia cuprina]	XP_023295946.1	41.98	293	165	4	6	872	5	296	3e-75	245
TRINITY_DN67409_c0_g1	XP_022234546.1 uncharacterized protein LOC111082629 [Drosophila obscura]	XP_022234546.1	43.85	187	102	2	564	4	232	415	1e-32	132
TRINITY_DN67474_c0_g1	RUT66947.1 hypothetical protein CKG00_11565 [Morganella morganii]	RUT66947.1	46.53	144	73	2	180	605	1	142	2e-14	76.3
TRINITY_DN20594_c0_g1	XP_026726156.1 beta-catenin-like protein 1 [Trichoplusia ni]	XP_026726156.1	92.31	26	2	0	364	441	462	487	5e-06	52.4
TRINITY_DN20553_c0_g1	XP_023946853.1 adenylate cyclase type 2-like [Bicyclus anynana]	XP_023946853.1	97.83	46	1	0	109	246	373	418	8e-26	105
TRINITY_DN20569_c0_g1	XP_026740517.1 DNA replication ATP-dependent helicase/nuclease DNA2 [Trichoplusia ni]	XP_026740517.1	87.02	131	17	0	393	1	812	942	6e-73	245
TRINITY_DN20525_c0_g1	PRD37487.1 argA [Nephila clavipes]	PRD37487.1	55.65	124	55	0	130	501	4	127	9e-38	142
TRINITY_DN20560_c0_g1	XP_018028537.1 PREDICTED: uncharacterized metallohydrolase YodQ-like [Hyalella azteca]	XP_018028537.1	60.44	91	35	1	271	2	13	103	3e-29	115
TRINITY_DN20564_c0_g1	JAG16810.1 Sorting nexin-12, partial [Lygus hesperus]	JAG16810.1	78.95	38	8	0	197	310	24	61	1e-10	62.4
TRINITY_DN20547_c0_g1	XP_021184769.1 glycine receptor subunit alpha-4 [Helicoverpa armigera]	XP_021184769.1	100	124	0	0	1	372	24	147	9e-74	235
TRINITY_DN20586_c0_g1	JAT82779.1 hypothetical protein g.9457 [Pectinophora gossypiella]	JAT82779.1	86.11	36	5	0	2	109	232	267	1e-11	71.2
TRINITY_DN20538_c0_g1	XP_013166866.1 PREDICTED: folylpolyglutamate synthase, mitochondrial-like [Papilio xuthus]	XP_013166866.1	100	27	0	0	676	756	198	224	9e-07	57
TRINITY_DN20536_c0_g1	PRD34700.1 nasB [Nephila clavipes]	PRD34700.1	74.24	66	17	0	3	200	114	179	9e-17	81.6
TRINITY_DN20565_c0_g1	XP_026747844.1 GTP-binding protein 2-like [Trichoplusia ni]	XP_026747844.1	72.41	29	8	0	278	192	676	704	8e-07	53.9
TRINITY_DN20563_c0_g1	XP_018013457.1 PREDICTED: leu/Ile/Val-binding protein homolog 6-like [Hyalella azteca]	XP_018013457.1	73.81	84	22	0	3	254	107	190	2e-34	129
TRINITY_DN20531_c0_g1	XP_014361727.1 PREDICTED: signal recognition particle subunit SRP72-like, partial [Papilio machaon]	XP_014361727.1	100	24	0	0	205	276	54	77	3e-07	52
TRINITY_DN20542_c0_g1	XP_017463201.1 PREDICTED: cyclic di-GMP phosphodiesterase Gmr-like, partial [Rhagoletis zephyria]	XP_017463201.1	45.61	57	31	0	3	173	96	152	4e-11	63.5
TRINITY_DN20518_c0_g1	XP_018008912.1 PREDICTED: putative quercetin 2,3-dioxygenase sll1773 [Hyalella azteca]	XP_018008912.1	52.31	65	31	0	204	10	168	232	4e-11	63.2
TRINITY_DN20512_c0_g1	XP_020804408.1 uncharacterized protein LOC110181080 [Drosophila serrata]	XP_020804408.1	29.17	312	195	11	1332	415	30	321	8e-25	112
TRINITY_DN20598_c0_g1	XP_026740031.1 uncharacterized protein LOC113502598 isoform X6 [Trichoplusia ni]	XP_026740031.1	43.53	85	18	1	2	256	776	830	1e-10	65.5
TRINITY_DN20537_c0_g1	RXG61584.1 Replication factor C subunit 2 [Armadillidium vulgare]	RXG61584.1	100	24	0	0	451	380	70	93	3e-07	53.5
TRINITY_DN20535_c0_g1	JAT28283.1 hypothetical protein g.42968, partial [Graphocephala atropunctata]	JAT28283.1	100	31	0	0	94	2	67	97	3e-14	72.4
TRINITY_DN20555_c0_g1	BAM18357.1 ubiquitin-fold modifier 1 Precursor [Papilio xuthus]	BAM18357.1	100	27	0	0	546	466	38	64	4e-09	58.5
TRINITY_DN20579_c0_g1	ARR75593.1 putative trypsin, partial [Samia ricini]	ARR75593.1	75	32	8	0	96	1	97	128	2e-08	56.6
TRINITY_DN20561_c0_g1	AUU00153.1 protein-L-isoaspartate(D-aspartate) O-methyltransferase [Morganella morganii]	AUU00153.1	49.44	89	43	1	267	1	112	198	4e-18	83.2
TRINITY_DN20508_c0_g1	XP_026732212.1 uncharacterized protein LOC113496988 [Trichoplusia ni]	XP_026732212.1	86.67	30	4	0	318	407	215	244	6e-09	60.5
TRINITY_DN20591_c0_g1	XP_026733925.1 uncharacterized protein LOC113498182 [Trichoplusia ni]	XP_026733925.1	86.21	29	4	0	92	6	2404	2432	2e-06	53.9
TRINITY_DN20557_c0_g1	PRD39880.1 soxA [Nephila clavipes]	PRD39880.1	45.24	84	46	0	6	257	714	797	1e-17	85.1
TRINITY_DN20551_c0_g1	XP_026333736.1 snake venom 5'-nucleotidase-like [Hyposmocoma kahamanoa]	XP_026333736.1	82.76	29	5	0	325	239	503	531	2e-07	55.8
TRINITY_DN20552_c0_g1	XP_015125402.1 PREDICTED: N-acetylmuramoyl-L-alanine amidase AmiB-like [Diachasma alloeum]	XP_015125402.1	45.68	243	117	3	3	686	252	494	4e-51	185
TRINITY_DN20573_c0_g1	XP_012542885.1 PREDICTED: uncharacterized protein LOC105840473 [Monomorium pharaonis]	XP_012542885.1	45.83	72	39	0	196	411	67	138	5e-10	62
TRINITY_DN38054_c0_g1	PZC77000.1 hypothetical protein B5X24_HaOG203951 [Helicoverpa armigera]	PZC77000.1	41.98	81	44	2	75	311	16	95	3e-12	68.6
TRINITY_DN38096_c0_g1	XP_026739472.1 exosome RNA helicase MTR4 [Trichoplusia ni]	XP_026739472.1	100	29	0	0	489	403	951	979	2e-10	67
TRINITY_DN38002_c0_g1	XP_026731859.1 pickpocket protein 19-like [Trichoplusia ni]	XP_026731859.1	89.01	182	20	0	3	548	251	432	1e-96	303
TRINITY_DN38056_c0_g1	JAB55082.1 hypothetical protein, partial [Corethrella appendiculata]	JAB55082.1	50	150	73	1	9	452	1	150	4e-22	95.9
TRINITY_DN38067_c0_g1	KOB77582.1 Serine/threonine-protein kinase wnk 1,3,4 [Operophtera brumata]	KOB77582.1	100	24	0	0	1052	1123	24	47	8e-06	52.4
TRINITY_DN38017_c1_g1	PZC83180.1 hypothetical protein B5X24_HaOG200826 [Helicoverpa armigera]	PZC83180.1	57.89	57	17	1	2	172	74	123	5e-08	56.2
TRINITY_DN38091_c0_g1	KOB52054.1 Protease Do, partial [Operophtera brumata]	KOB52054.1	83.02	53	7	1	293	135	26	76	5e-19	86.7
TRINITY_DN38076_c0_g1	PRD17897.1 tusA [Nephila clavipes]	PRD17897.1	78.75	80	17	0	681	920	2	81	3e-34	132
TRINITY_DN38068_c0_g1	PCG72554.1 hypothetical protein B5V51_717 [Heliothis virescens]	PCG72554.1	38.38	99	10	2	299	3	1	48	3e-08	55.1
TRINITY_DN38078_c0_g1	XP_026733851.1 nucleolar and coiled-body phosphoprotein 1 [Trichoplusia ni]	XP_026733851.1	91.94	186	14	1	661	1218	139	323	2e-66	238
TRINITY_DN38089_c0_g1	PRD18265.1 zapE [Nephila clavipes]	PRD18265.1	39.53	253	129	4	139	858	72	313	8e-58	200
TRINITY_DN38072_c0_g1	XP_026315856.1 uncharacterized protein LOC113227186 [Hyposmocoma kahamanoa]	XP_026315856.1	86.57	67	9	0	716	516	29	95	2e-26	111
TRINITY_DN38081_c0_g1	XP_026739537.1 focadhesin [Trichoplusia ni]	XP_026739537.1	100	29	0	0	457	371	1064	1092	5e-09	62.4
TRINITY_DN38083_c0_g1	XP_026731535.1 uncharacterized protein LOC113496493 [Trichoplusia ni]	XP_026731535.1	88.03	401	48	0	1369	167	20	420	0	685
TRINITY_DN38037_c0_g1	XP_026731360.1 facilitated trehalose transporter Tret1-like isoform X1 [Trichoplusia ni]	XP_026731360.1	96.43	28	1	0	298	381	216	243	4e-07	55.5
TRINITY_DN38062_c0_g1	XP_026741438.1 titin-like isoform X1 [Trichoplusia ni]	XP_026741438.1	57.14	49	19	1	1	141	8464	8512	3e-08	58.2
TRINITY_DN38011_c0_g1	XP_022114134.1 uncharacterized protein LOC110992568 [Pieris rapae]	XP_022114134.1	82.35	68	10	1	675	872	31	98	1e-23	91.3
TRINITY_DN38020_c0_g1	KPI94788.1 Integrator complex subunit 6-A [Papilio xuthus]	KPI94788.1	87.5	32	3	1	853	948	333	363	3e-06	56.6
TRINITY_DN38040_c0_g1	KPI91205.1 G1/S-specific cyclin-D2 [Papilio xuthus]	KPI91205.1	93.1	29	2	0	2510	2424	59	87	2e-07	58.9
TRINITY_DN38046_c0_g1	XP_026744000.1 uncharacterized protein LOC113505476 [Trichoplusia ni]	XP_026744000.1	83.77	191	26	1	81	638	1	191	8e-108	322
TRINITY_DN38028_c1_g1	XP_004933462.1 hemocyte protein-glutamine gamma-glutamyltransferase [Bombyx mori]	XP_004933462.1	46.88	64	25	1	3	167	583	646	2e-06	52.4
TRINITY_DN38055_c0_g1	XP_026741235.1 uncharacterized protein LOC113503454 [Trichoplusia ni]	XP_026741235.1	99.14	233	2	0	241	939	1	233	2e-165	478
TRINITY_DN38065_c0_g1	PZC81281.1 hypothetical protein B5X24_HaOG213158 [Helicoverpa armigera]	PZC81281.1	60.47	86	0	1	259	2	929	980	4e-24	103
TRINITY_DN38074_c0_g1	XP_026737742.1 sodium/potassium-transporting ATPase subunit beta-2-like [Trichoplusia ni]	XP_026737742.1	100	25	0	0	75	1	1	25	2e-07	54.7
TRINITY_DN38021_c0_g1	AUU01315.1 TonB-dependent siderophore receptor [Morganella morganii]	AUU01315.1	28.84	527	343	12	16	1554	113	621	8e-52	196
TRINITY_DN38032_c0_g1	OWR52591.1 eukaryotic translation initiation factor 2D [Danaus plexippus plexippus]	OWR52591.1	57.69	78	6	1	1	234	276	326	1e-19	90.1
TRINITY_DN38058_c0_g1	XP_026737676.1 titin homolog [Trichoplusia ni]	XP_026737676.1	74.47	47	12	0	218	78	1186	1232	2e-12	69.7
TRINITY_DN38016_c0_g1	XP_026737672.1 retinal dehydrogenase 1-like [Trichoplusia ni]	XP_026737672.1	100	29	0	0	331	245	145	173	2e-11	67.8
TRINITY_DN38051_c0_g1	XP_026734101.1 toll-like receptor 6 [Trichoplusia ni]	XP_026734101.1	99.4	1340	8	0	4740	721	1	1340	0	2583
TRINITY_DN38073_c0_g1	XP_013149616.1 PREDICTED: UDP-glucose 4-epimerase isoform X2 [Papilio polytes]	XP_013149616.1	82.14	28	5	0	250	333	81	108	2e-07	55.8
TRINITY_DN38030_c0_g1	PRD39470.1 zwf [Nephila clavipes]	PRD39470.1	59.62	104	42	0	315	4	251	354	2e-37	141
TRINITY_DN38030_c1_g1	XP_022833788.1 uncharacterized protein LOC111361626 [Spodoptera litura]	XP_022833788.1	52.69	93	44	0	280	2	240	332	1e-25	106
TRINITY_DN38095_c0_g1	XP_026754457.1 dosage compensation regulator isoform X2 [Galleria mellonella]	XP_026754457.1	96	25	1	0	75	1	625	649	2e-06	54.7
TRINITY_DN38022_c0_g1	PRD27773.1 nusA [Nephila clavipes]	PRD27773.1	64	125	42	2	213	584	1	123	8e-27	113
TRINITY_DN38064_c0_g1	XP_012545983.1 organic cation transporter protein-like isoform X3 [Bombyx mori]	XP_012545983.1	63.94	513	182	3	83	1618	1	511	0	648
TRINITY_DN38010_c0_g1	XP_011567433.1 PREDICTED: uncharacterized protein LOC105397124 [Plutella xylostella]	XP_011567433.1	46.72	259	138	0	2	778	137	395	1e-52	192
TRINITY_DN38086_c0_g1	XP_026736114.1 S phase cyclin A-associated protein in the endoplasmic reticulum [Trichoplusia ni]	XP_026736114.1	100	89	0	0	268	2	1112	1200	3e-50	179
TRINITY_DN38075_c0_g1	PCG76488.1 hypothetical protein B5V51_9362 [Heliothis virescens]	PCG76488.1	100	25	0	0	973	899	422	446	4e-06	55.8
TRINITY_DN38031_c0_g1	XP_026730182.1 calcitonin gene-related peptide type 1 receptor-like isoform X1 [Trichoplusia ni]	XP_026730182.1	94.34	53	3	0	3	161	370	422	5e-23	108
TRINITY_DN38015_c0_g1	XP_013192510.1 PREDICTED: uncharacterized protein LOC106136491 [Amyelois transitella]	XP_013192510.1	71.25	160	43	1	570	91	71	227	7e-64	225
TRINITY_DN38005_c0_g1	XP_014357115.1 PREDICTED: trafficking protein particle complex subunit 5-like [Papilio machaon]	XP_014357115.1	100	31	0	0	1	93	126	156	1e-10	65.9
TRINITY_DN38018_c0_g1	JAJ40557.1 Transport protein Sec61 subunit alpha 1 [Daphnia magna]	JAJ40557.1	88.46	26	3	0	202	279	11	36	5e-07	53.9
TRINITY_DN38079_c0_g1	PRD26215.1 mbtH [Nephila clavipes]	PRD26215.1	80.7	57	11	0	390	220	21	77	1e-26	104
TRINITY_DN38084_c0_g1	PZC76339.1 hypothetical protein B5X24_HaOG204786 [Helicoverpa armigera]	PZC76339.1	70.39	152	43	2	450	1	300	451	3e-68	223
TRINITY_DN72009_c0_g1	XP_026727183.1 protein Peter pan [Trichoplusia ni]	XP_026727183.1	68.57	35	11	0	107	3	270	304	9e-07	53.9
TRINITY_DN72017_c0_g1	KPJ06510.1 Trifunctional enzyme subunit alpha, mitochondrial [Papilio machaon]	KPJ06510.1	96.43	28	1	0	89	6	694	721	2e-10	65.5
TRINITY_DN72004_c0_g1	XP_011566847.1 PREDICTED: putative dihydroxy-acid dehydratase, mitochondrial [Plutella xylostella]	XP_011566847.1	80.56	72	14	0	1	216	68	139	5e-31	120
TRINITY_DN72096_c0_g1	XP_026738613.1 methionine aminopeptidase 1D, mitochondrial isoform X1 [Trichoplusia ni]	XP_026738613.1	92	25	2	0	2	76	66	90	6e-06	51.2
TRINITY_DN72014_c0_g1	XP_021199497.1 anion exchange protein 2 isoform X3 [Helicoverpa armigera]	XP_021199497.1	100	29	0	0	1	87	893	921	1e-09	63.5
TRINITY_DN72063_c0_g1	XP_018009603.1 PREDICTED: uncharacterized protein YddH-like [Hyalella azteca]	XP_018009603.1	62.63	99	37	0	298	2	2	100	2e-37	134
TRINITY_DN72083_c0_g1	PRD19797.1 yegQ [Nephila clavipes]	PRD19797.1	81.88	149	27	0	447	1	242	390	1e-79	251
TRINITY_DN72058_c0_g1	XP_020804208.1 uncharacterized protein LOC110180873 [Drosophila serrata]	XP_020804208.1	47.54	61	32	0	88	270	168	228	3e-07	54.3
TRINITY_DN72036_c0_g1	PRD21163.1 Short-chain type dehydrogenase/reductase [Nephila clavipes]	PRD21163.1	40.79	76	45	0	235	8	28	103	8e-12	65.5
TRINITY_DN72031_c0_g1	XP_018028429.1 PREDICTED: ATP synthase subunit a-like [Hyalella azteca]	XP_018028429.1	66.33	98	28	1	4	297	135	227	1e-31	120
TRINITY_DN72062_c0_g1	XP_018007274.1 PREDICTED: long-chain-fatty-acid--CoA ligase-like [Hyalella azteca]	XP_018007274.1	65.88	85	29	0	1	255	395	479	2e-34	130
TRINITY_DN72034_c0_g1	PRD35791.1 rsmH [Nephila clavipes]	PRD35791.1	56.58	76	31	1	58	285	236	309	5e-17	81.3
TRINITY_DN72073_c0_g1	XP_018902249.1 PREDICTED: uncharacterized protein YIR042C-like [Bemisia tabaci]	XP_018902249.1	52.94	170	78	2	6	512	12	180	4e-52	175
TRINITY_DN72019_c0_g1	PZC75957.1 hypothetical protein B5X24_HaOG205298 [Helicoverpa armigera]	PZC75957.1	100	22	0	0	66	1	49	70	5e-06	48.5
TRINITY_DN72091_c0_g1	XP_026737209.1 uncharacterized protein LOC113500564 isoform X2 [Trichoplusia ni]	XP_026737209.1	93.33	30	2	0	90	1	751	780	2e-10	66.2
TRINITY_DN72101_c0_g1	XP_026742666.1 GTP-binding protein 1 isoform X2 [Trichoplusia ni]	XP_026742666.1	100	27	0	0	333	413	34	60	2e-07	57
TRINITY_DN72032_c0_g1	WP_050100577.1 MULTISPECIES: metalloprotease TldD [Yersinia]	WP_050100577.1	49.3	71	36	0	1	213	126	196	3e-13	70.9
TRINITY_DN72040_c0_g1	XP_011558566.1 PREDICTED: uncharacterized protein LOC105389180 [Plutella xylostella]	XP_011558566.1	61.65	133	50	1	444	46	16	147	3e-47	162
TRINITY_DN72066_c0_g1	XP_026320099.1 UDP-glucose 4-epimerase-like [Hyposmocoma kahamanoa]	XP_026320099.1	40.82	98	53	2	291	581	64	157	1e-09	63.2
TRINITY_DN72046_c0_g1	XP_026726481.1 uncharacterized protein LOC113492943 [Trichoplusia ni]	XP_026726481.1	89.01	91	10	0	3	275	432	522	2e-47	168
TRINITY_DN72074_c0_g1	XP_018007493.1 PREDICTED: HTH-type transcriptional regulator PerR-like [Hyalella azteca]	XP_018007493.1	33.86	189	108	6	759	223	111	292	9e-13	73.2
TRINITY_DN72052_c0_g1	XP_023303138.1 uncharacterized protein LOC111685133 [Lucilia cuprina]	XP_023303138.1	31.45	159	100	6	2	460	879	1034	2e-13	75.9
TRINITY_DN72035_c0_g1	pdb|3E8T|A Chain A, Crystal Structure Of Epiphyas Postvittana Takeout 1	pdb|3E8T|A	88.57	35	4	0	6	110	85	119	1e-12	69.7
TRINITY_DN72006_c0_g1	XP_018028516.1 PREDICTED: uncharacterized protein LOC108683715 [Hyalella azteca]	XP_018028516.1	57.41	108	45	1	93	416	6	112	2e-29	113
TRINITY_DN71928_c0_g1	KRT79362.1 ABC transporter ATP-binding protein, partial [Oryctes borbonicus]	KRT79362.1	62.75	51	15	1	214	366	160	206	7e-10	63.2
TRINITY_DN71918_c0_g1	XP_013199835.1 PREDICTED: uncharacterized protein LOC106142574, partial [Amyelois transitella]	XP_013199835.1	55.34	103	46	0	497	805	83	185	5e-28	119
TRINITY_DN71981_c0_g1	XP_011558564.1 PREDICTED: probable phosphoribosylformylglycinamidine synthase [Plutella xylostella]	XP_011558564.1	46.24	93	41	3	274	5	895	981	1e-11	68.6
TRINITY_DN71919_c0_g1	XP_014359082.1 PREDICTED: tudor and KH domain-containing protein [Papilio machaon]	XP_014359082.1	100	27	0	0	350	270	331	357	1e-09	62.4
TRINITY_DN71941_c0_g1	XP_026740647.1 dnaJ homolog subfamily B member 13-like [Trichoplusia ni]	XP_026740647.1	84.75	59	9	0	353	177	277	335	1e-15	78.6
TRINITY_DN71982_c0_g1	XP_022818093.1 GPI ethanolamine phosphate transferase 2 isoform X1 [Spodoptera litura]	XP_022818093.1	88.89	27	3	0	454	534	319	345	2e-07	57.8
TRINITY_DN71969_c0_g1	PRD35031.1 cpsA2 [Nephila clavipes]	PRD35031.1	53.19	47	22	0	1	141	380	426	9e-07	52.4
TRINITY_DN71973_c0_g1	XP_026759221.1 kalirin-like [Galleria mellonella]	XP_026759221.1	80.39	51	7	1	145	2	1	51	1e-16	85.1
TRINITY_DN71923_c0_g1	JAA86820.1 Uncharacterized protein, partial [Pararge aegeria]	JAA86820.1	96.77	62	2	0	3	188	60	121	1e-41	121
TRINITY_DN71931_c0_g1	XP_022835719.1 uncharacterized protein LOC111363154 [Spodoptera litura]	XP_022835719.1	59.8	102	41	0	2	307	62	163	1e-32	124
TRINITY_DN71921_c0_g1	XP_021184208.1 uncharacterized protein LOC110372025 isoform X2 [Helicoverpa armigera]	XP_021184208.1	82.61	46	2	1	141	278	1	40	2e-13	70.1
TRINITY_DN71913_c0_g1	XP_026740084.1 uncharacterized protein LOC113502630 [Trichoplusia ni]	XP_026740084.1	59.02	183	63	4	587	75	16	198	6e-53	179
TRINITY_DN71906_c0_g1	PZC73682.1 hypothetical protein B5X24_HaOG208953 [Helicoverpa armigera]	PZC73682.1	100	25	0	0	3	77	448	472	4e-08	58.9
TRINITY_DN71988_c0_g1	XP_021187813.1 carboxypeptidase O-like [Helicoverpa armigera]	XP_021187813.1	68.42	57	18	0	172	2	273	329	1e-21	95.1
TRINITY_DN71967_c0_g1	PCG67086.1 hypothetical protein B5V51_6875 [Heliothis virescens]	PCG67086.1	85.71	28	4	0	334	417	475	502	5e-09	61.6
TRINITY_DN71963_c0_g1	RVE44456.1 hypothetical protein evm_010860 [Chilo suppressalis]	RVE44456.1	68.6	86	27	0	301	44	17	102	6e-40	137
TRINITY_DN71952_c0_g1	XP_021197920.1 uncharacterized protein LOC110381834 [Helicoverpa armigera]	XP_021197920.1	96.3	27	1	0	676	756	121	147	5e-08	58.2
TRINITY_DN71940_c0_g1	XP_012541658.1 PREDICTED: ornithine aminotransferase-like [Monomorium pharaonis]	XP_012541658.1	72.73	77	21	0	235	5	284	360	5e-31	120
TRINITY_DN71994_c0_g1	XP_017123201.1 PREDICTED: 3-oxoacyl-[acyl-carrier-protein] synthase 3-like [Drosophila elegans]	XP_017123201.1	33.02	106	60	3	285	1	72	177	2e-06	52
TRINITY_DN71939_c0_g1	BAM17928.1 pterin-4a-carbinolamine dehydratase [Papilio xuthus]	BAM17928.1	89.29	28	3	0	581	498	49	76	2e-08	57
TRINITY_DN71985_c0_g1	WP_050099997.1 MULTISPECIES: amino acid permease [Yersinia]	WP_050099997.1	59.54	131	52	1	441	52	4	134	1e-45	164
TRINITY_DN71927_c0_g1	PRD26544.1 ptk [Nephila clavipes]	PRD26544.1	46.48	71	38	0	215	3	274	344	2e-07	55.1
TRINITY_DN71917_c0_g1	XP_012521607.1 PREDICTED: uncharacterized methyltransferase C25B8.09-like, partial [Monomorium pharaonis]	XP_012521607.1	93.04	115	8	0	465	121	48	162	4e-69	216
TRINITY_DN71947_c0_g1	XP_021191117.1 histone acetyltransferase type B catalytic subunit [Helicoverpa armigera]	XP_021191117.1	96	25	1	0	261	187	219	243	4e-08	57
TRINITY_DN71964_c0_g1	XP_026739748.1 putative uncharacterized protein DDB_G0282133 isoform X2 [Trichoplusia ni]	XP_026739748.1	87.34	158	20	0	168	641	4	161	8e-68	231
TRINITY_DN49966_c0_g1	XP_026743961.1 zinc finger protein 26-like isoform X8 [Trichoplusia ni]	XP_026743961.1	81.13	355	67	0	82	1146	194	548	0	626
TRINITY_DN49985_c1_g1	XP_026730412.1 putative ferric-chelate reductase 1 homolog [Trichoplusia ni]	XP_026730412.1	90.78	640	57	2	2337	424	1	640	0	1071
TRINITY_DN49942_c0_g1	XP_026731665.1 uncharacterized protein LOC113496593 [Trichoplusia ni]	XP_026731665.1	74.09	274	65	5	49	864	1	270	3e-122	362
TRINITY_DN49977_c0_g2	WP_050100402.1 MULTISPECIES: bifunctional glycosyl transferase/transpeptidase [Yersinia]	WP_050100402.1	40	85	51	0	1527	1781	59	143	2e-09	68.9
TRINITY_DN49922_c0_g1	XP_026487522.1 protein l(2)37Cc [Vanessa tameamea]	XP_026487522.1	86.21	29	4	0	87	1	144	172	6e-07	55.8
TRINITY_DN49997_c1_g1	PCG64764.1 hypothetical protein B5V51_10139 [Heliothis virescens]	PCG64764.1	83.24	173	29	0	304	822	3	175	1e-98	313
TRINITY_DN49920_c0_g1	XP_026738570.1 NADH dehydrogenase [ubiquinone] iron-sulfur protein 6, mitochondrial [Trichoplusia ni]	XP_026738570.1	85.83	120	17	0	430	789	1	120	2e-68	229
TRINITY_DN49982_c0_g1	XP_026729530.1 sodium-independent sulfate anion transporter-like [Trichoplusia ni]	XP_026729530.1	100	28	0	0	697	614	109	136	2e-06	55.8
TRINITY_DN49926_c0_g1	XP_013200001.1 PREDICTED: evolutionarily conserved signaling intermediate in Toll pathway, mitochondrial [Amyelois transitella]	XP_013200001.1	100	28	0	0	332	249	102	129	2e-11	67
TRINITY_DN49980_c0_g1	KOB79279.1 Heterogeneous nuclear ribonucleoprotein, partial [Operophtera brumata]	KOB79279.1	100	69	0	0	1	207	40	108	7e-30	119
TRINITY_DN49935_c0_g1	XP_026736114.1 S phase cyclin A-associated protein in the endoplasmic reticulum [Trichoplusia ni]	XP_026736114.1	97.73	88	2	0	2	265	803	890	1e-48	175
TRINITY_DN49963_c0_g1	PRD25209.1 lysA [Nephila clavipes]	PRD25209.1	82	100	18	0	300	1	1	100	1e-47	173
TRINITY_DN49959_c0_g1	PZC84314.1 hypothetical protein B5X24_HaOG205509 [Helicoverpa armigera]	PZC84314.1	95	160	8	0	754	275	1	160	1e-104	313
TRINITY_DN49969_c0_g1	XP_013170343.1 PREDICTED: uncharacterized protein LOC106119755 [Papilio xuthus]	XP_013170343.1	67.05	88	29	0	287	24	149	236	6e-31	118
TRINITY_DN49969_c1_g1	XP_014361324.1 PREDICTED: uncharacterized protein LOC106713129 [Papilio machaon]	XP_014361324.1	69.57	46	14	0	138	1	177	222	1e-14	72.8
TRINITY_DN49934_c0_g1	XP_026737157.1 protein timeless homolog [Trichoplusia ni]	XP_026737157.1	100	28	0	0	1288	1371	404	431	3e-07	60.8
TRINITY_DN49960_c0_g1	PZC81447.1 hypothetical protein B5X24_HaOG212652 [Helicoverpa armigera]	PZC81447.1	99.41	169	1	0	330	836	1	169	1e-113	352
TRINITY_DN49908_c0_g1	BAX36485.1 biogenesis of lysosome-related organelles complex 1 subunit 5 [Bombyx mori]	BAX36485.1	100	28	0	0	1	84	9	36	2e-10	63.2
TRINITY_DN49993_c0_g1	XP_026726142.1 hydroxyacid oxidase 1 [Trichoplusia ni]	XP_026726142.1	68.57	35	8	1	120	16	336	367	8e-06	50.4
TRINITY_DN49940_c0_g1	XP_026731377.1 protein ABHD11-like [Trichoplusia ni]	XP_026731377.1	80.32	310	61	0	985	56	2	311	0	526
TRINITY_DN49925_c0_g1	PZC73257.1 hypothetical protein B5X24_HaOG209754 [Helicoverpa armigera]	PZC73257.1	96.3	27	1	0	83	3	229	255	4e-07	55.8
TRINITY_DN49978_c0_g1	XP_012542929.1 PREDICTED: DNA-(apurinic or apyrimidinic site) lyase-like [Monomorium pharaonis]	XP_012542929.1	35.63	247	155	1	234	962	30	276	4e-52	182
TRINITY_DN49988_c0_g1	XP_026729350.1 luciferin 4-monooxygenase-like [Trichoplusia ni]	XP_026729350.1	82.35	34	6	0	2	103	410	443	3e-09	64.7
TRINITY_DN49987_c1_g1	PCG76524.1 hypothetical protein B5V51_9287 [Heliothis virescens]	PCG76524.1	88.17	93	11	0	117	395	15	107	2e-38	140
TRINITY_DN49955_c0_g1	PRD31231.1 cycA [Nephila clavipes]	PRD31231.1	99.79	477	1	0	2656	4086	1	477	0	840
TRINITY_DN50000_c0_g1	XP_026729588.1 zonadhesin-like [Trichoplusia ni]	XP_026729588.1	71.43	35	10	0	1	105	227	261	3e-06	53.1
TRINITY_DN49943_c0_g1	KPJ11522.1 Regucalcin [Papilio machaon]	KPJ11522.1	67.74	31	10	0	176	268	142	172	2e-06	52
TRINITY_DN49915_c0_g1	XP_026735345.1 uncharacterized protein LOC113499176 isoform X7 [Trichoplusia ni]	XP_026735345.1	87.5	32	4	0	834	929	1924	1955	1e-06	58.2
TRINITY_DN49929_c0_g1	XP_026734284.1 nucleoplasmin-like protein isoform X1 [Trichoplusia ni]	XP_026734284.1	91.18	34	3	0	113	214	5	38	2e-13	68.9
TRINITY_DN49947_c0_g1	XP_026739481.1 perilipin-4-like isoform X2 [Trichoplusia ni]	XP_026739481.1	87.23	47	6	0	2	142	903	949	2e-15	83.6
TRINITY_DN49965_c0_g1	AII71656.1 MRP1, partial [Spodoptera litura]	AII71656.1	87.5	32	4	0	3	98	44	75	3e-09	62
TRINITY_DN49928_c0_g1	XP_026738093.1 protein Wnt-6-like [Trichoplusia ni]	XP_026738093.1	98.86	351	4	0	435	1487	1	351	0	715
TRINITY_DN49907_c0_g2	XP_011567088.1 PREDICTED: phytochrome A type 5-like [Plutella xylostella]	XP_011567088.1	30.54	239	155	5	923	231	509	744	7e-19	95.9
TRINITY_DN49979_c0_g1	XP_026737982.1 integrin beta-1-B-like [Trichoplusia ni]	XP_026737982.1	70.09	769	219	3	239	2533	1	762	0	1097
TRINITY_DN49961_c0_g1	XP_011558532.1 PREDICTED: ATP-dependent 6-phosphofructokinase isoform X1 [Plutella xylostella]	XP_011558532.1	100	31	0	0	771	679	221	251	1e-11	72
TRINITY_DN49991_c0_g1	XP_023953732.1 T-complex protein 1 subunit epsilon-like [Bicyclus anynana]	XP_023953732.1	93.33	30	2	0	624	535	58	87	7e-10	61.2
TRINITY_DN49991_c0_g2	XP_023953732.1 T-complex protein 1 subunit epsilon-like [Bicyclus anynana]	XP_023953732.1	88.46	26	3	0	588	511	62	87	3e-06	50.8
TRINITY_DN49914_c0_g1	JAA84664.1 muscle LIM protein isoform 1, partial [Pararge aegeria]	JAA84664.1	93.55	31	2	0	3	95	45	75	7e-12	65.5
TRINITY_DN49914_c0_g2	XP_026747161.1 muscle LIM protein Mlp84B isoform X5 [Trichoplusia ni]	XP_026747161.1	96.55	29	1	0	88	2	403	431	8e-10	61.6
TRINITY_DN50003_c0_g1	PCG74938.1 hypothetical protein B5V51_12534 [Heliothis virescens]	PCG74938.1	63.79	58	21	0	323	496	41	98	7e-17	84.3
TRINITY_DN49944_c0_g1	RVE52131.1 hypothetical protein evm_003204 [Chilo suppressalis]	RVE52131.1	96.3	27	1	0	476	396	172	198	6e-08	57.4
TRINITY_DN49984_c0_g1	XP_021191621.1 protein tramtrack, beta isoform-like isoform X39 [Helicoverpa armigera]	XP_021191621.1	58.04	112	46	1	593	258	252	362	2e-17	86.3
TRINITY_DN49917_c0_g1	XP_026725310.1 ER lumen protein-retaining receptor [Trichoplusia ni]	XP_026725310.1	100	26	0	0	79	2	167	192	2e-06	54.7
TRINITY_DN49971_c0_g1	XP_026732590.1 putative serine protease K12H4.7 [Trichoplusia ni]	XP_026732590.1	65.49	142	46	2	417	1	286	427	6e-57	195
TRINITY_DN49975_c0_g1	XP_013786561.1 A-agglutinin anchorage subunit-like [Limulus polyphemus]	XP_013786561.1	24.03	129	91	2	54	440	39	160	2e-10	63.9
TRINITY_DN49964_c0_g1	BAM20153.1 unknown unsecreted protein [Papilio xuthus]	BAM20153.1	100	27	0	0	746	666	47	73	1e-07	56.2
TRINITY_DN50002_c0_g1	XP_021191604.1 protein tramtrack, beta isoform-like isoform X24 [Helicoverpa armigera]	XP_021191604.1	46.84	79	42	0	528	292	283	361	3e-14	77.4
TRINITY_DN49913_c0_g1	XP_022814709.1 uncharacterized protein LOC111348357 [Spodoptera litura]	XP_022814709.1	68.31	142	44	1	2	424	29	170	1e-69	218
TRINITY_DN49939_c0_g1	XP_026742375.1 uncharacterized protein LOC113504318 [Trichoplusia ni]	XP_026742375.1	66.67	192	48	3	123	650	18	209	7e-80	253
TRINITY_DN49927_c0_g1	PRD38012.1 bamB [Nephila clavipes]	PRD38012.1	31.3	246	145	2	164	844	6	246	6e-29	121
TRINITY_DN75654_c0_g1	PRD39299.1 fliP [Nephila clavipes]	PRD39299.1	65.33	75	26	0	225	1	73	147	3e-25	102
TRINITY_DN75655_c0_g1	XP_018012538.1 PREDICTED: GDP-mannose 4,6-dehydratase-like [Hyalella azteca]	XP_018012538.1	68.75	128	40	0	1	384	219	346	3e-60	200
TRINITY_DN75611_c0_g1	PRD29858.1 putative oxidoreductase [Nephila clavipes]	PRD29858.1	57.81	256	107	1	890	126	1	256	1e-69	226
TRINITY_DN75657_c0_g1	XP_026746050.1 uncharacterized protein LOC113507390 [Trichoplusia ni]	XP_026746050.1	49.55	111	56	0	334	2	147	257	2e-26	108
TRINITY_DN75675_c0_g1	RXA96471.1 TonB-dependent siderophore receptor [Yersinia sp. 2105 StPb PI]	RXA96471.1	39.29	196	108	5	1	567	177	368	7e-29	121
TRINITY_DN75671_c0_g1	XP_011552640.1 PREDICTED: electron transfer flavoprotein-ubiquinone oxidoreductase, mitochondrial [Plutella xylostella]	XP_011552640.1	85.29	34	5	0	2	103	488	521	2e-09	63.5
TRINITY_DN75681_c0_g1	PCG62412.1 hypothetical protein B5V51_14503 [Heliothis virescens]	PCG62412.1	95.83	24	1	0	334	405	83	106	2e-06	53.1
TRINITY_DN75696_c0_g1	PCG80228.1 hypothetical protein B5V51_9991 [Heliothis virescens]	PCG80228.1	66.67	99	33	0	300	4	322	420	2e-43	157
TRINITY_DN58281_c0_g1	XP_026738852.1 protein disulfide-isomerase A3 [Trichoplusia ni]	XP_026738852.1	96.43	28	1	0	445	362	207	234	3e-07	56.2
TRINITY_DN58296_c0_g1	XP_026745454.1 polyprenol reductase [Trichoplusia ni]	XP_026745454.1	93.45	290	19	0	292	1161	20	309	7e-178	512
TRINITY_DN58301_c0_g1	XP_026724753.1 leucine-rich repeat-containing protein 24-like [Trichoplusia ni]	XP_026724753.1	99.11	564	5	0	2606	915	1	564	0	1040
TRINITY_DN58262_c0_g1	XP_026737874.1 uncharacterized protein LOC113501074 [Trichoplusia ni]	XP_026737874.1	95.5	444	18	1	2671	1346	185	628	0	811
TRINITY_DN58210_c1_g1	XP_026735307.1 m-AAA protease-interacting protein 1, mitochondrial [Trichoplusia ni]	XP_026735307.1	87.24	243	30	1	830	105	1	243	7e-157	451
TRINITY_DN58210_c2_g1	XP_026735303.1 uncharacterized protein LOC113499154 isoform X1 [Trichoplusia ni]	XP_026735303.1	88.89	306	34	0	919	2	33	338	0	568
TRINITY_DN58247_c0_g1	XP_026728853.1 116 kDa U5 small nuclear ribonucleoprotein component [Trichoplusia ni]	XP_026728853.1	97.57	987	16	1	144	3080	1	987	0	1940
TRINITY_DN58302_c0_g1	XP_026731562.1 zinc finger protein 26-like [Trichoplusia ni]	XP_026731562.1	80.82	464	83	4	1489	113	513	975	0	660
TRINITY_DN58238_c0_g1	XP_026725700.1 phytanoyl-CoA dioxygenase, peroxisomal-like [Trichoplusia ni]	XP_026725700.1	89.81	265	27	0	737	1531	1	265	6e-174	502
TRINITY_DN58232_c0_g1	XP_026733878.1 protein lethal(2)essential for life-like [Trichoplusia ni]	XP_026733878.1	91.21	182	16	0	142	687	1	182	2e-93	283
TRINITY_DN58237_c0_g1	XP_026731589.1 ionotropic receptor 21a [Trichoplusia ni]	XP_026731589.1	91.22	524	45	1	1700	132	343	866	0	944
TRINITY_DN58259_c0_g1	XP_026728354.1 COP1-interactive protein 1-like isoform X1 [Trichoplusia ni]	XP_026728354.1	78.42	1803	318	29	4263	9611	1	1752	0	2472
TRINITY_DN58300_c0_g1	XP_026736684.1 kielin/chordin-like protein isoform X3 [Trichoplusia ni]	XP_026736684.1	53.45	1306	512	30	187	3897	1	1279	0	1293
TRINITY_DN58205_c0_g1	XP_022825357.1 zinc finger protein Elbow [Spodoptera litura]	XP_022825357.1	97.85	419	9	0	2158	902	1	419	0	619
TRINITY_DN58242_c0_g1	XP_026728282.1 probable phenylalanine--tRNA ligase, mitochondrial isoform X1 [Trichoplusia ni]	XP_026728282.1	93.2	441	30	0	509	1831	2	442	0	874
TRINITY_DN58212_c0_g1	PCG72026.1 hypothetical protein B5V51_1238 [Heliothis virescens]	PCG72026.1	65.67	67	23	0	277	77	42	108	1e-22	97.8
TRINITY_DN58212_c1_g2	XP_026737202.1 kallikrein-6-like isoform X3 [Trichoplusia ni]	XP_026737202.1	45.62	274	141	2	115	912	45	318	2e-77	251
TRINITY_DN58211_c0_g1	XP_026737289.1 uncharacterized protein LOC113500635 isoform X3 [Trichoplusia ni]	XP_026737289.1	100	39	0	0	119	3	1244	1282	5e-15	83.6
TRINITY_DN58245_c0_g1	XP_021184409.1 nuclear nucleic acid-binding protein C1D-like [Helicoverpa armigera]	XP_021184409.1	88.19	144	17	0	1578	1147	1	144	2e-84	270
TRINITY_DN58234_c0_g1	XP_026747651.1 THO complex subunit 6 [Trichoplusia ni]	XP_026747651.1	93.21	324	22	0	121	1092	1	324	0	604
TRINITY_DN58217_c1_g1	XP_026744181.1 pyridoxal phosphate phosphatase PHOSPHO2-like [Trichoplusia ni]	XP_026744181.1	85.09	228	34	0	203	886	1	228	1e-143	417
TRINITY_DN58272_c0_g1	XP_026728313.1 uncharacterized protein LOC113494252 [Trichoplusia ni]	XP_026728313.1	93.64	346	18	2	1	1029	492	836	0	573
TRINITY_DN58288_c0_g1	XP_026731291.1 T-complex protein 1 subunit zeta [Trichoplusia ni]	XP_026731291.1	97.93	531	11	0	354	1946	1	531	0	1025
TRINITY_DN58229_c0_g1	XP_026730916.1 flocculation protein FLO11 [Trichoplusia ni]	XP_026730916.1	86.19	543	65	8	3791	2181	834	1372	0	746
TRINITY_DN58297_c0_g1	XP_026727076.1 programmed cell death 6-interacting protein [Trichoplusia ni]	XP_026727076.1	96.3	27	1	0	741	821	217	243	1e-06	57.4
TRINITY_DN58250_c3_g1	XP_026730702.1 transmembrane protease serine 9-like [Trichoplusia ni]	XP_026730702.1	70.03	307	88	3	719	1639	308	610	7e-129	424
TRINITY_DN58250_c3_g2	XP_011564833.1 PREDICTED: uncharacterized protein LOC105394624 [Plutella xylostella]	XP_011564833.1	57.36	938	388	7	1	2808	930	1857	0	1053
TRINITY_DN58250_c3_g3	XP_022128062.1 uncharacterized protein LOC111002230, partial [Pieris rapae]	XP_022128062.1	67.88	137	44	0	412	2	125	261	2e-57	192
TRINITY_DN58250_c4_g1	XP_026739295.1 pancreatic triacylglycerol lipase-like [Trichoplusia ni]	XP_026739295.1	85.29	34	5	0	3	104	104	137	1e-09	63.5
TRINITY_DN58224_c0_g1	XP_026726967.1 metallophosphoesterase 1-like isoform X2 [Trichoplusia ni]	XP_026726967.1	92.53	388	29	0	141	1304	1	388	0	672
TRINITY_DN58279_c0_g1	PRD27770.1 pnp [Nephila clavipes]	PRD27770.1	80	60	12	0	2	181	97	156	1e-25	106
TRINITY_DN58279_c1_g1	XP_012521734.1 PREDICTED: polyribonucleotide nucleotidyltransferase 1, chloroplastic-like, partial [Monomorium pharaonis]	XP_012521734.1	92.86	98	7	0	320	27	554	651	3e-50	176
TRINITY_DN58279_c2_g2	PRD35932.1 pnp [Nephila clavipes]	PRD35932.1	78	100	22	0	301	2	429	528	3e-46	166
TRINITY_DN58279_c2_g1	PRD27770.1 pnp [Nephila clavipes]	PRD27770.1	67.68	461	147	2	1384	2	3	461	0	614
TRINITY_DN58289_c0_g1	XP_026743364.1 protein FAM98A [Trichoplusia ni]	XP_026743364.1	75	32	8	0	904	999	394	425	2e-06	57
TRINITY_DN58284_c1_g1	PCG80629.1 hypothetical protein B5V51_5066 [Heliothis virescens]	PCG80629.1	71.24	372	105	1	1230	121	17	388	0	581
TRINITY_DN58244_c0_g1	XP_026729916.1 uncharacterized protein LOC113495409 [Trichoplusia ni]	XP_026729916.1	54.35	46	21	0	223	360	8	53	5e-07	54.3
TRINITY_DN58268_c0_g1	XP_026743851.1 uncharacterized protein LOC113505381 isoform X2 [Trichoplusia ni]	XP_026743851.1	77	300	66	2	169	1059	2	301	4e-151	447
TRINITY_DN58240_c0_g1	XP_021185417.1 transmembrane 9 superfamily member 3 [Helicoverpa armigera]	XP_021185417.1	98.09	575	11	0	3505	1781	1	575	0	1055
TRINITY_DN58257_c0_g1	XP_026731106.1 uncharacterized protein LOC113496168 [Trichoplusia ni]	XP_026731106.1	91.81	281	18	2	69	911	1	276	9e-123	375
TRINITY_DN58253_c0_g1	XP_026731509.1 uncharacterized protein LOC113496466 [Trichoplusia ni]	XP_026731509.1	88.18	406	47	1	630	1847	1	405	0	697
TRINITY_DN58225_c1_g1	XP_026738431.1 WD repeat-containing protein 55 homolog [Trichoplusia ni]	XP_026738431.1	96.15	26	1	0	3	80	220	245	1e-06	54.3
TRINITY_DN58225_c1_g2	PCG75468.1 hypothetical protein B5V51_11643 [Heliothis virescens]	PCG75468.1	50.5	101	48	1	853	551	261	359	4e-24	108
TRINITY_DN58213_c0_g2	EFN64217.1 THAP domain-containing protein 9, partial [Camponotus floridanus]	EFN64217.1	55.93	59	26	0	372	196	450	508	4e-13	69.3
TRINITY_DN58277_c0_g3	XP_026743596.1 transcription factor MafK isoform X1 [Trichoplusia ni]	XP_026743596.1	100	107	0	0	1	321	22	128	7e-71	219
TRINITY_DN58261_c0_g1	XP_026739825.1 peroxidase-like [Trichoplusia ni]	XP_026739825.1	81.25	32	6	0	3	98	551	582	1e-07	56.6
TRINITY_DN58206_c0_g1	XP_026742405.1 coiled-coil domain-containing protein AGAP005037 isoform X9 [Trichoplusia ni]	XP_026742405.1	98.04	51	1	0	404	556	1	51	1e-08	61.6
TRINITY_DN58293_c1_g1	AQX37248.1 LL13 [Spodoptera exigua]	AQX37248.1	61.62	284	102	2	877	47	21	304	3e-131	387
TRINITY_DN58290_c0_g1	XP_026725823.1 probable nucleoporin Nup54 [Trichoplusia ni]	XP_026725823.1	91.58	475	33	1	10	1434	113	580	0	689
TRINITY_DN58214_c0_g1	PCG66095.1 hypothetical protein B5V51_8208, partial [Heliothis virescens]	PCG66095.1	100	27	0	0	1	81	47	73	5e-09	59.3
TRINITY_DN58214_c1_g1	PCG66095.1 hypothetical protein B5V51_8208, partial [Heliothis virescens]	PCG66095.1	100	21	0	0	1	63	53	73	5e-06	48.1
TRINITY_DN58221_c0_g1	XP_026739781.1 BLOC-1-related complex subunit 5-like [Trichoplusia ni]	XP_026739781.1	93.49	261	17	0	478	1260	1	261	2e-147	434
TRINITY_DN58209_c0_g1	XP_021201094.1 organic cation transporter protein-like isoform X2 [Helicoverpa armigera]	XP_021201094.1	52.17	69	7	1	209	3	11	53	2e-09	66.6
TRINITY_DN58292_c0_g1	XP_021189298.1 nucleolar protein 10 [Helicoverpa armigera]	XP_021189298.1	95.77	213	9	0	408	1046	928	1140	3e-137	405
TRINITY_DN58220_c2_g1	XP_026736267.1 uncharacterized protein LOC113499882 [Trichoplusia ni]	XP_026736267.1	60.53	418	162	2	3029	1785	1	418	6e-168	513
TRINITY_DN58252_c0_g1	XP_026730681.1 serine protease inhibitor 3/4-like [Trichoplusia ni]	XP_026730681.1	72	75	21	0	1	225	108	182	4e-22	95.5
TRINITY_DN58252_c0_g2	XP_026730681.1 serine protease inhibitor 3/4-like [Trichoplusia ni]	XP_026730681.1	73.53	68	18	0	1	204	89	156	1e-25	104
TRINITY_DN58294_c0_g1	XP_026752399.1 uncharacterized protein LOC113512677 [Galleria mellonella]	XP_026752399.1	96.3	27	1	0	1	81	70	96	2e-06	53.9
TRINITY_DN58235_c0_g2	XP_026736627.1 aldo-keto reductase AKR2E4-like isoform X2 [Trichoplusia ni]	XP_026736627.1	83.14	338	57	0	57	1070	4	341	0	606
TRINITY_DN58258_c0_g1	XP_026489941.1 DNA-directed RNA polymerase III subunit RPC9-like [Vanessa tameamea]	XP_026489941.1	89.34	122	13	0	1661	1296	1	122	8e-67	224
TRINITY_DN58223_c0_g3	PCG81032.1 hypothetical protein B5V51_4064 [Heliothis virescens]	PCG81032.1	97.87	47	1	0	1	141	278	324	7e-22	99.4
TRINITY_DN58223_c0_g1	PCG81032.1 hypothetical protein B5V51_4064 [Heliothis virescens]	PCG81032.1	95.91	342	12	2	1	1020	61	402	2e-173	513
TRINITY_DN58274_c0_g1	XP_026727802.1 intraflagellar transport protein 122 homolog [Trichoplusia ni]	XP_026727802.1	94.33	1023	58	0	1024	4092	164	1186	0	1807
TRINITY_DN58226_c0_g1	XP_026728579.1 uridine 5'-monophosphate synthase-like isoform X2 [Trichoplusia ni]	XP_026728579.1	89.67	213	22	0	2377	1739	1	213	2e-127	397
TRINITY_DN58216_c0_g1	XP_026726272.1 uncharacterized protein LOC113492791 [Trichoplusia ni]	XP_026726272.1	100	198	0	0	987	394	19	216	3e-144	422
TRINITY_DN58275_c2_g2	XP_026724501.1 exopolyphosphatase PRUNE1 [Trichoplusia ni]	XP_026724501.1	74.26	101	21	1	1	303	223	318	6e-41	147
TRINITY_DN58275_c2_g1	XP_026724501.1 exopolyphosphatase PRUNE1 [Trichoplusia ni]	XP_026724501.1	78.9	218	46	0	117	770	1	218	2e-128	380
TRINITY_DN58283_c4_g1	XP_026746501.1 lipopolysaccharide-induced tumor necrosis factor-alpha factor homolog isoform X2 [Trichoplusia ni]	XP_026746501.1	74.53	106	26	1	903	589	17	122	2e-48	170
TRINITY_DN58283_c5_g1	XP_026746500.1 lipopolysaccharide-induced tumor necrosis factor-alpha factor homolog isoform X1 [Trichoplusia ni]	XP_026746500.1	71.96	107	28	2	919	605	25	131	9e-46	162
TRINITY_DN58283_c6_g1	XP_026728807.1 uncharacterized protein LOC113494593 [Trichoplusia ni]	XP_026728807.1	42.25	355	180	6	1244	2272	217	558	3e-69	253
TRINITY_DN58208_c0_g1	XP_026725749.1 zinc transporter 7 [Trichoplusia ni]	XP_026725749.1	92.57	350	25	1	367	1413	1	350	0	621
TRINITY_DN58239_c0_g1	XP_026729244.1 nuclear migration protein nudC [Trichoplusia ni]	XP_026729244.1	96.02	327	11	1	362	1336	1	327	7e-178	523
TRINITY_DN58303_c2_g1	XP_026748068.1 multiple coagulation factor deficiency protein 2 homolog isoform X4 [Trichoplusia ni]	XP_026748068.1	87.32	71	9	0	2	214	143	213	3e-37	133
TRINITY_DN58249_c1_g1	XP_026735959.1 regucalcin-like [Trichoplusia ni]	XP_026735959.1	91.86	258	21	0	797	24	87	344	2e-175	499
TRINITY_DN58269_c0_g1	XP_026739583.1 glutamic acid-rich protein isoform X1 [Trichoplusia ni]	XP_026739583.1	93.1	29	2	0	2432	2346	129	157	8e-09	67
TRINITY_DN58215_c0_g1	XP_026747630.1 uncharacterized protein LOC113508747 [Trichoplusia ni]	XP_026747630.1	80.53	303	28	3	280	1095	1	303	6e-139	412
TRINITY_DN58278_c0_g1	XP_026733630.1 uncharacterized protein LOC113497972 isoform X1 [Trichoplusia ni]	XP_026733630.1	81.89	359	65	0	1117	41	1	359	0	626
TRINITY_DN58286_c0_g1	XP_026730457.1 uncharacterized protein LOC113495744 [Trichoplusia ni]	XP_026730457.1	99.52	421	2	0	518	1780	1	421	0	819
TRINITY_DN58256_c0_g1	AER27818.1 cuticular protein RR-1 motif 32 [Antheraea yamamai]	AER27818.1	93.1	29	2	0	1205	1291	50	78	5e-08	60.1
TRINITY_DN58266_c2_g1	XP_026737812.1 triple functional domain protein-like isoform X1 [Trichoplusia ni]	XP_026737812.1	96.39	775	23	2	342	2660	1	772	0	1376
TRINITY_DN58299_c1_g1	XP_026738061.1 tripartite motif-containing protein 45 isoform X3 [Trichoplusia ni]	XP_026738061.1	94.32	475	27	0	195	1619	1	475	0	794
TRINITY_DN58251_c1_g1	XP_026731116.1 prostatic acid phosphatase isoform X1 [Trichoplusia ni]	XP_026731116.1	90.95	420	38	0	64	1323	1	420	0	809
TRINITY_DN58276_c0_g1	XP_026742947.1 zinc carboxypeptidase A 1-like [Trichoplusia ni]	XP_026742947.1	78.67	150	32	0	5	454	82	231	1e-77	255
TRINITY_DN58248_c0_g1	XP_026741368.1 tyrosine-protein kinase CSK, partial [Trichoplusia ni]	XP_026741368.1	98.09	575	11	0	199	1923	1	575	0	1106
TRINITY_DN58255_c0_g1	XP_026727082.1 uncharacterized protein LOC113493346 [Trichoplusia ni]	XP_026727082.1	96.34	711	26	0	2220	88	5	715	0	1301
TRINITY_DN58255_c1_g1	XP_026734116.1 myosin IA heavy chain [Trichoplusia ni]	XP_026734116.1	100	59	0	0	131	307	3	61	9e-30	125
TRINITY_DN58265_c0_g1	XP_026727258.1 fez family zinc finger protein erm-like [Trichoplusia ni]	XP_026727258.1	93.23	133	6	1	3	401	242	371	2e-60	217
TRINITY_DN58273_c1_g1	PRD22407.1 ogt [Nephila clavipes]	PRD22407.1	46.01	163	82	2	725	1201	1	161	9e-38	144
TRINITY_DN58273_c2_g2	XP_012543366.1 PREDICTED: uncharacterized protein LOC105840830 [Monomorium pharaonis]	XP_012543366.1	98.27	289	5	0	256	1122	1	289	0	538
TRINITY_DN58243_c1_g1	XP_026743717.1 juvenile hormone esterase-like [Trichoplusia ni]	XP_026743717.1	77.8	527	117	0	2501	4081	16	542	0	880
TRINITY_DN58219_c0_g1	XP_026732687.1 leukocyte elastase inhibitor-like isoform X1 [Trichoplusia ni]	XP_026732687.1	79.56	455	90	1	2455	1100	1	455	0	730
TRINITY_DN58295_c0_g1	XP_026733311.1 disks large 1 tumor suppressor protein isoform X1 [Trichoplusia ni]	XP_026733311.1	93.1	29	2	0	88	2	138	166	1e-07	60.8
TRINITY_DN70278_c0_g1	XP_018009336.1 PREDICTED: DNase CdiA-like [Hyalella azteca]	XP_018009336.1	42.55	94	51	2	221	499	88	179	3e-11	70.5
TRINITY_DN70246_c0_g1	XP_026746622.1 techylectin-5A-like isoform X7 [Trichoplusia ni]	XP_026746622.1	85.37	164	24	0	347	838	1	164	2e-93	297
TRINITY_DN70225_c0_g1	WP_050098861.1 MULTISPECIES: CDF family zinc transporter ZitB [Yersinia]	WP_050098861.1	47.01	234	122	2	1	699	55	287	4e-47	172
TRINITY_DN70211_c0_g1	XP_022833472.1 uncharacterized protein LOC111361328 [Spodoptera litura]	XP_022833472.1	55.42	83	36	1	250	2	281	362	2e-20	93.2
TRINITY_DN70276_c0_g1	XP_026735913.1 uncharacterized protein LOC113499599 [Trichoplusia ni]	XP_026735913.1	89.47	38	4	0	115	2	293	330	5e-12	71.6
TRINITY_DN70232_c0_g1	XP_017117611.1 PREDICTED: NADPH dehydrogenase-like [Drosophila elegans]	XP_017117611.1	60	75	30	0	1	225	240	314	1e-23	99.4
TRINITY_DN70303_c0_g1	XP_023303504.1 uncharacterized protein LOC111685476 [Lucilia cuprina]	XP_023303504.1	36.78	87	55	0	263	3	56	142	1e-09	62
TRINITY_DN70249_c0_g1	PRD40067.1 phaA [Nephila clavipes]	PRD40067.1	79.12	91	19	0	275	3	129	219	1e-33	128
TRINITY_DN70243_c0_g1	PZC80069.1 hypothetical protein B5X24_HaOG215410 [Helicoverpa armigera]	PZC80069.1	66.93	127	42	0	383	3	63	189	3e-51	177
TRINITY_DN70250_c0_g1	XP_013178812.1 PREDICTED: dentin sialophosphoprotein-like [Papilio xuthus]	XP_013178812.1	100	44	0	0	299	430	1	44	1e-21	98.6
TRINITY_DN70255_c0_g1	AUT98880.1 chromosome partitioning protein ParB [Morganella morganii]	AUT98880.1	67.74	62	20	0	188	3	12	73	8e-21	87.4
TRINITY_DN70254_c0_g1	XP_019760604.1 PREDICTED: uncharacterized protein K02A2.1-like [Dendroctonus ponderosae]	XP_019760604.1	43.75	176	96	2	647	120	1	173	3e-37	138
TRINITY_DN70268_c0_g1	RWA49402.1 ABC transporter ATP-binding protein [Yersinia pestis]	RWA49402.1	51.61	62	30	0	1	186	39	100	9e-16	76.3
TRINITY_DN70210_c0_g1	PZC71803.1 hypothetical protein B5X24_HaOG212429 [Helicoverpa armigera]	PZC71803.1	50.98	51	25	0	255	407	162	212	5e-10	62
TRINITY_DN70220_c0_g1	XP_004924702.3 UDP-glucose:glycoprotein glucosyltransferase [Bombyx mori]	XP_004924702.3	100	23	0	0	71	3	1304	1326	2e-07	57
TRINITY_DN70279_c0_g1	PRD26012.1 actP [Nephila clavipes]	PRD26012.1	38.84	121	70	2	1	351	369	489	2e-18	88.6
TRINITY_DN70229_c0_g1	PRD30064.1 atpD [Nephila clavipes]	PRD30064.1	47.87	94	45	2	347	69	16	106	2e-15	80.9
TRINITY_DN70264_c0_g1	XP_026738304.1 uncharacterized protein LOC113501370 [Trichoplusia ni]	XP_026738304.1	81.73	197	36	0	1	591	901	1097	4e-108	350
TRINITY_DN35059_c0_g1	XP_026728050.1 uncharacterized protein LOC113494101 [Trichoplusia ni]	XP_026728050.1	75.47	53	13	0	452	294	421	473	1e-16	83.6
TRINITY_DN35029_c0_g1	XP_002401698.1 fumarase, putative, partial [Ixodes scapularis]	XP_002401698.1	55.87	213	94	0	6	644	9	221	7e-80	256
TRINITY_DN35027_c0_g1	XP_026732136.1 protein unc-80 homolog isoform X1 [Trichoplusia ni]	XP_026732136.1	94.34	106	6	0	1	318	793	898	2e-62	215
TRINITY_DN35068_c1_g1	XP_026729309.1 eukaryotic translation initiation factor 3 subunit G [Trichoplusia ni]	XP_026729309.1	100	23	0	0	71	3	63	85	2e-06	50.8
TRINITY_DN35086_c0_g1	XP_026740839.1 uncharacterized protein LOC113503192 isoform X9 [Trichoplusia ni]	XP_026740839.1	93.94	33	2	0	113	15	1	33	1e-13	72.4
TRINITY_DN35086_c1_g1	XP_026740838.1 uncharacterized protein LOC113503192 isoform X8 [Trichoplusia ni]	XP_026740838.1	87.5	40	5	0	348	467	1	40	4e-06	50.8
TRINITY_DN35086_c2_g1	XP_026740842.1 uncharacterized protein LOC113503192 isoform X12 [Trichoplusia ni]	XP_026740842.1	74.17	120	26	1	1081	722	31	145	2e-50	175
TRINITY_DN35067_c0_g1	JAT23954.1 hypothetical protein g.36603, partial [Graphocephala atropunctata]	JAT23954.1	36.61	224	141	1	45	713	3	226	9e-41	152
TRINITY_DN35063_c0_g1	XP_026738668.1 papilin-like [Trichoplusia ni]	XP_026738668.1	68.29	82	22	1	829	584	6	83	4e-24	114
TRINITY_DN35039_c0_g1	XP_026741488.1 E3 ubiquitin-protein ligase RBBP6-like isoform X1 [Trichoplusia ni]	XP_026741488.1	60.21	191	57	2	520	5	1	191	1e-67	232
TRINITY_DN35073_c0_g1	XP_026728906.1 uncharacterized protein LOC113494676 isoform X3 [Trichoplusia ni]	XP_026728906.1	81.48	27	5	0	342	262	1052	1078	4e-06	52.8
TRINITY_DN35012_c0_g1	XP_020715893.1 uncharacterized protein LOC110118486 [Ceratitis capitata]	XP_020715893.1	39.77	171	99	4	515	12	2	171	4e-25	112
TRINITY_DN35087_c0_g1	PRD39425.1 cat2 [Nephila clavipes]	PRD39425.1	31.13	212	96	8	53	682	185	348	6e-11	68.9
TRINITY_DN35072_c0_g1	RXA96471.1 TonB-dependent siderophore receptor [Yersinia sp. 2105 StPb PI]	RXA96471.1	34.07	91	56	1	3	263	489	579	4e-07	54.7
TRINITY_DN35004_c0_g1	XP_026736509.1 transient receptor potential protein [Trichoplusia ni]	XP_026736509.1	100	30	0	0	3	92	900	929	3e-09	62.4
TRINITY_DN35014_c0_g1	AFC01235.1 DnaJ-21 [Bombyx mori]	AFC01235.1	90	30	3	0	357	446	160	189	2e-07	55.1
TRINITY_DN35069_c0_g1	XP_026729007.1 39S ribosomal protein L12, mitochondrial [Trichoplusia ni]	XP_026729007.1	96.88	32	1	0	288	383	112	143	2e-10	62.8
TRINITY_DN35025_c0_g1	XP_013177600.1 PREDICTED: LOW QUALITY PROTEIN: uncharacterized protein LOC106125061 [Papilio xuthus]	XP_013177600.1	92.86	28	0	1	450	373	423	450	3e-08	59.7
TRINITY_DN35061_c0_g1	XP_026729471.1 origin recognition complex subunit 3 [Trichoplusia ni]	XP_026729471.1	82.76	29	5	0	88	2	316	344	6e-09	61.6
TRINITY_DN35064_c0_g1	AEY80162.1 SXR-like protein, partial [Hyblaea puera]	AEY80162.1	93.1	29	2	0	3	89	63	91	2e-06	55.5
TRINITY_DN35050_c0_g1	XP_022830317.1 uncharacterized protein LOC111359106 [Spodoptera litura]	XP_022830317.1	68.18	154	45	2	532	83	1	154	3e-63	203
TRINITY_DN35091_c0_g1	XP_026725179.1 TBC1 domain family member 16 isoform X1 [Trichoplusia ni]	XP_026725179.1	100	83	0	0	1	249	431	513	7e-51	177
TRINITY_DN35019_c0_g1	XP_013137995.1 PREDICTED: probable sodium-coupled neutral amino acid transporter 6 [Papilio polytes]	XP_013137995.1	92.31	26	2	0	559	636	243	268	3e-06	54.7
TRINITY_DN35028_c0_g1	XP_026741914.1 skin secretory protein xP2-like [Trichoplusia ni]	XP_026741914.1	96	50	2	0	1176	1027	58	107	2e-19	97.8
TRINITY_DN35054_c0_g1	PRD39520.1 gdh [Nephila clavipes]	PRD39520.1	41.49	94	54	1	307	29	377	470	5e-18	87.4
TRINITY_DN35035_c0_g1	XP_026724714.1 28S ribosomal protein S22, mitochondrial [Trichoplusia ni]	XP_026724714.1	96.88	32	1	0	98	3	245	276	2e-12	70.5
TRINITY_DN35057_c0_g1	XP_026333120.1 fatty acid synthase-like [Hyposmocoma kahamanoa]	XP_026333120.1	77.08	48	11	0	373	230	1524	1571	1e-21	81.6
TRINITY_DN35053_c0_g1	XP_026726997.1 KDEL motif-containing protein 1-like [Trichoplusia ni]	XP_026726997.1	56.94	72	8	1	2	217	427	475	3e-17	82.8
TRINITY_DN35056_c0_g2	XP_022827220.1 uncharacterized protein LOC111356966 [Spodoptera litura]	XP_022827220.1	85.25	495	73	0	194	1678	1	495	0	877
TRINITY_DN35044_c0_g1	PCG65692.1 hypothetical protein B5V51_8819 [Heliothis virescens]	PCG65692.1	75	28	7	0	360	277	104	131	8e-07	54.3
TRINITY_DN35079_c0_g1	PZC71223.1 hypothetical protein B5X24_HaOG213914, partial [Helicoverpa armigera]	PZC71223.1	69.44	36	10	1	3	110	55	89	6e-06	48.1
TRINITY_DN35018_c0_g1	XP_026747734.1 aquaporin AQPcic-like isoform X2 [Trichoplusia ni]	XP_026747734.1	80	30	6	0	415	504	189	218	3e-07	55.5
TRINITY_DN35041_c0_g1	XP_026732370.1 nose resistant to fluoxetine protein 6-like [Trichoplusia ni]	XP_026732370.1	82.14	28	5	0	293	210	421	448	1e-07	56.6
TRINITY_DN35076_c0_g1	XP_026736104.1 atypical kinase COQ8B, mitochondrial-like [Trichoplusia ni]	XP_026736104.1	88.46	26	3	0	1	78	616	641	9e-07	56.2
TRINITY_DN35023_c0_g1	XP_026727992.1 acyl-coenzyme A thioesterase 13-like [Trichoplusia ni]	XP_026727992.1	66	100	34	0	384	85	5	104	7e-42	146
TRINITY_DN35031_c0_g1	KOB77372.1 putative 2-oxoglutarate dehydrogenase e1 subunit, partial [Operophtera brumata]	KOB77372.1	100	24	0	0	3	74	630	653	4e-06	53.5
TRINITY_DN94074_c0_g1	XP_022815632.1 CWF19-like protein 1 [Spodoptera litura]	XP_022815632.1	100	22	0	0	331	266	72	93	4e-06	52
TRINITY_DN94085_c0_g1	XP_026735717.1 zinc finger protein 570-like [Trichoplusia ni]	XP_026735717.1	80.65	31	6	0	435	527	279	309	2e-06	54.3
TRINITY_DN94063_c0_g1	PZC75311.1 hypothetical protein B5X24_HaOG206479 [Helicoverpa armigera]	PZC75311.1	78.12	32	7	0	340	245	365	396	1e-06	53.9
TRINITY_DN94103_c0_g1	CDW17996.1 choline dehydrogenase, mitochondriallike [Xiphosphorus maculatus], partial [Lepeophtheirus salmonis]	CDW17996.1	48.91	137	69	1	15	422	396	532	1e-36	141
TRINITY_DN94091_c0_g1	XP_026744741.1 uncharacterized protein LOC113506080, partial [Trichoplusia ni]	XP_026744741.1	83.05	59	10	0	179	3	1	59	2e-22	99.4
TRINITY_DN94004_c0_g1	PRD18250.1 aglA, partial [Nephila clavipes]	PRD18250.1	58.82	85	34	1	254	3	200	284	8e-25	102
TRINITY_DN94021_c0_g1	PRD18296.1 helA [Nephila clavipes]	PRD18296.1	74.03	77	20	0	2	232	24	100	1e-29	116
TRINITY_DN94094_c0_g1	XP_022831506.1 PAX-interacting protein 1-like isoform X1 [Spodoptera litura]	XP_022831506.1	100	26	0	0	372	295	1213	1238	6e-08	58.5
TRINITY_DN94051_c0_g1	XP_026739185.1 uncharacterized protein LOC113502024 [Trichoplusia ni]	XP_026739185.1	59.49	79	32	0	76	312	39	117	3e-24	98.6
TRINITY_DN94068_c0_g1	PRD18861.1 pntAA, partial [Nephila clavipes]	PRD18861.1	60.78	51	20	0	153	1	1	51	4e-11	64.3
TRINITY_DN94054_c0_g1	XP_017117645.1 PREDICTED: protein NdvB-like [Drosophila elegans]	XP_017117645.1	45.07	71	39	0	329	117	25	95	1e-13	74.7
TRINITY_DN94070_c0_g1	PRD29013.1 davT [Nephila clavipes]	PRD29013.1	76.39	144	34	0	1	432	271	414	9e-68	221
TRINITY_DN94033_c0_g1	PRD38106.1 trxC [Nephila clavipes]	PRD38106.1	50.68	73	36	0	130	348	3	75	3e-23	96.7
TRINITY_DN94055_c0_g1	XP_015522269.1 PREDICTED: uncharacterized protein LOC107226095 [Neodiprion lecontei]	XP_015522269.1	44	75	40	1	3	221	84	158	4e-10	62.8
TRINITY_DN94042_c0_g1	XP_017085968.1 PREDICTED: peptidyl-dipeptidase dcp-like [Drosophila eugracilis]	XP_017085968.1	53.15	143	67	0	432	4	222	364	6e-20	94.7
TRINITY_DN94010_c0_g1	XP_026727342.1 multiple C2 and transmembrane domain-containing protein-like isoform X1 [Trichoplusia ni]	XP_026727342.1	80.68	88	17	0	267	4	1	88	3e-37	141
TRINITY_DN94073_c0_g1	XP_018010949.1 PREDICTED: sensor protein IrlS-like [Hyalella azteca]	XP_018010949.1	57.5	80	34	0	114	353	8	87	4e-21	95.1
TRINITY_DN94057_c0_g1	EFX63423.1 hypothetical protein DAPPUDRAFT_268475 [Daphnia pulex]	EFX63423.1	38.05	113	70	0	12	350	470	582	5e-19	90.1
TRINITY_DN94097_c0_g1	RWA49519.1 bifunctional transcriptional activator/DNA repair protein Ada [Yersinia pestis]	RWA49519.1	55.15	136	61	0	72	479	3	138	4e-45	160
TRINITY_DN94041_c0_g1	XP_018028456.1 PREDICTED: iron-sulfur cluster carrier protein-like [Hyalella azteca]	XP_018028456.1	53.21	109	49	1	5	331	61	167	3e-08	57.8
TRINITY_DN94082_c0_g1	sp|Q2RGP2.1|GUAA_MOOTA RecName: Full=GMP synthase [glutamine-hydrolyzing]; AltName: Full=GMP synthetase; AltName: Full=Glutamine amidotransferase	sp|Q2RGP2.1|GUAA_MOOTA	64.29	70	25	0	2	211	381	450	1e-23	100
TRINITY_DN94019_c0_g1	XP_011860208.1 PREDICTED: uncharacterized protein LOC105557561 [Vollenhovia emeryi]	XP_011860208.1	41.54	65	37	1	37	231	899	962	2e-07	56.2
TRINITY_DN94059_c0_g1	sp|Q2RH48.1|GCSPA_MOOTA RecName: Full=Probable glycine dehydrogenase (decarboxylating) subunit 1; AltName: Full=Glycine cleavage system P-protein subunit 1; AltName: Full=Glycine decarboxylase subunit 1; AltName: Full=Glycine dehydrogenase (aminomethyl-transferring) subunit 1	sp|Q2RH48.1|GCSPA_MOOTA	40.83	120	70	1	365	6	126	244	2e-19	90.1
TRINITY_DN90008_c0_g1	XP_017085896.1 PREDICTED: catalase C-like [Drosophila eugracilis]	XP_017085896.1	57.66	111	44	2	329	6	374	484	3e-33	130
TRINITY_DN90066_c0_g1	XP_026738649.1 voltage-dependent calcium channel subunit alpha-2/delta-4 isoform X2 [Trichoplusia ni]	XP_026738649.1	92	25	2	0	301	375	357	381	2e-06	53.5
TRINITY_DN90071_c0_g1	XP_011568103.1 PREDICTED: probable transcriptional regulator ycf27 [Plutella xylostella]	XP_011568103.1	68.57	35	11	0	246	142	191	225	1e-07	53.9
TRINITY_DN90072_c0_g1	XP_014358838.1 PREDICTED: DNA repair protein RAD51 homolog A-like, partial [Papilio machaon]	XP_014358838.1	100	28	0	0	86	3	1	28	2e-10	64.3
TRINITY_DN90046_c0_g1	XP_022836675.1 uncharacterized protein LOC111364046, partial [Spodoptera litura]	XP_022836675.1	50.62	81	40	0	11	253	2	82	4e-19	86.7
TRINITY_DN90074_c0_g1	PRD35076.1 yheS [Nephila clavipes]	PRD35076.1	66.67	120	40	0	365	6	122	241	1e-46	167
TRINITY_DN90087_c0_g1	PCG76539.1 hypothetical protein B5V51_9240 [Heliothis virescens]	PCG76539.1	64	75	27	0	225	1	811	885	1e-24	105
TRINITY_DN90075_c0_g1	AUT98892.1 DUF945 domain-containing protein [Morganella morganii]	AUT98892.1	87.07	147	19	0	1	441	47	193	7e-90	273
TRINITY_DN90095_c0_g1	PRD22422.1 glnE [Nephila clavipes]	PRD22422.1	61.22	49	19	0	275	129	269	317	3e-10	63.9
TRINITY_DN90013_c0_g1	sp|Q2RFU8.1|PYRG_MOOTA RecName: Full=CTP synthase; AltName: Full=Cytidine 5'-triphosphate synthase; AltName: Full=Cytidine triphosphate synthetase; Short=CTP synthetase; Short=CTPS; AltName: Full=UTP--ammonia ligase	sp|Q2RFU8.1|PYRG_MOOTA	70.65	92	27	0	1	276	355	446	2e-37	139
TRINITY_DN90063_c0_g1	WP_050140278.1 MULTISPECIES: biotin transporter BioY [Yersinia]	WP_050140278.1	53.01	83	37	1	251	3	426	506	2e-24	103
TRINITY_DN90080_c0_g1	XP_026736374.1 uncharacterized protein LOC113499959 isoform X1 [Trichoplusia ni]	XP_026736374.1	99.17	240	2	0	720	1	1	240	2e-161	459
TRINITY_DN90025_c0_g1	PRD21729.1 ubiX [Nephila clavipes]	PRD21729.1	68.27	104	33	0	464	153	98	201	2e-45	157
TRINITY_DN90016_c0_g1	XP_011567424.1 PREDICTED: D-2-hydroxyglutarate dehydrogenase, mitochondrial-like [Plutella xylostella]	XP_011567424.1	48.66	224	114	1	777	109	247	470	1e-63	216
TRINITY_DN90017_c0_g1	PZC87102.1 hypothetical protein B5X24_HaOG201338 [Helicoverpa armigera]	PZC87102.1	60.47	43	17	0	135	7	288	330	1e-08	58.9
TRINITY_DN90040_c0_g1	XP_026740156.1 uncharacterized protein LOC113502703 [Trichoplusia ni]	XP_026740156.1	57.89	76	32	0	228	1	140	215	3e-23	97.8
TRINITY_DN90054_c0_g1	XP_018007041.1 PREDICTED: putative gamma-glutamyltransferase YwrD [Hyalella azteca]	XP_018007041.1	56.58	76	33	0	249	22	378	453	4e-19	88.6
TRINITY_DN90059_c0_g1	KPJ14916.1 Interferon-related developmental regulator 1 [Papilio machaon]	KPJ14916.1	96.3	27	1	0	2	82	257	283	2e-08	59.7
TRINITY_DN90052_c0_g1	KZR99616.1 putative Abc transporter, partial [Daphnia magna]	KZR99616.1	84.09	44	7	0	267	136	75	118	5e-17	79.7
TRINITY_DN90048_c0_g1	WP_050140186.1 MULTISPECIES: 23S rRNA (guanine(1835)-N(2))-methyltransferase RlmG [Yersinia]	WP_050140186.1	51.11	90	42	1	266	3	232	321	7e-21	92.4
TRINITY_DN90076_c0_g1	AUU01140.1 porphobilinogen synthase [Morganella morganii]	AUU01140.1	72.41	87	24	0	265	5	7	93	5e-35	133
TRINITY_DN90028_c0_g1	WP_050139774.1 MULTISPECIES: microcin C ABC transporter permease YejB [Yersinia]	WP_050139774.1	58.44	77	32	0	237	7	189	265	9e-22	94
TRINITY_DN27756_c0_g1	KMQ82268.1 major facilitator superfamily protein [Lasius niger]	KMQ82268.1	54.47	123	56	0	560	192	11	133	5e-12	67.8
TRINITY_DN27788_c1_g1	PRD39509.1 hypothetical protein NCL1_02045 [Nephila clavipes]	PRD39509.1	41.07	168	92	3	492	4	197	362	1e-35	145
TRINITY_DN27716_c0_g1	XP_026727721.1 solute carrier family 2, facilitated glucose transporter member 8-like [Trichoplusia ni]	XP_026727721.1	100	33	0	0	351	449	105	137	8e-11	67
TRINITY_DN27762_c0_g1	XP_022201941.1 40S ribosomal protein S17 [Nilaparvata lugens]	XP_022201941.1	97.06	34	1	0	2	103	19	52	1e-13	71.2
TRINITY_DN27741_c0_g1	ALJ30196.1 putative odorant binding protein OBP9 [Spodoptera litura]	ALJ30196.1	82.76	29	5	0	606	520	164	192	3e-07	56.2
TRINITY_DN27704_c0_g1	PRD27779.1 recN [Nephila clavipes]	PRD27779.1	37.46	307	186	5	926	18	65	369	2e-40	162
TRINITY_DN27731_c0_g1	RXA94782.1 amino acid permease [Yersinia sp. 2105 StPb PI]	RXA94782.1	57.78	90	38	0	270	1	3	92	5e-25	107
TRINITY_DN27731_c1_g1	WP_050097350.1 MULTISPECIES: amino acid permease [Yersinia]	WP_050097350.1	60.83	120	47	0	2	361	63	182	3e-38	142
TRINITY_DN27707_c0_g1	OWR42580.1 hypothetical protein KGM_202444 [Danaus plexippus plexippus]	OWR42580.1	92.59	27	2	0	82	2	148	174	1e-08	59.3
TRINITY_DN27775_c0_g1	XP_026731876.1 probable ATP-dependent RNA helicase pitchoune [Trichoplusia ni]	XP_026731876.1	96.43	28	1	0	86	3	152	179	8e-07	58.2
TRINITY_DN27735_c0_g1	XP_023299397.1 uncharacterized protein LOC111681736 [Lucilia cuprina]	XP_023299397.1	51.6	188	89	2	3	566	492	677	4e-54	192
TRINITY_DN27740_c0_g1	XP_026729033.1 shootin-1-like [Trichoplusia ni]	XP_026729033.1	84.68	111	17	0	1038	706	313	423	6e-39	154
TRINITY_DN27733_c0_g1	XP_026315773.1 uncharacterized protein LOC113227111 [Hyposmocoma kahamanoa]	XP_026315773.1	92.86	154	11	0	519	58	133	286	8e-76	238
TRINITY_DN27732_c0_g1	XP_026741547.1 glucose transporter type 1 isoform X4 [Trichoplusia ni]	XP_026741547.1	98.44	64	1	0	2	193	573	636	8e-13	78.6
TRINITY_DN27721_c0_g1	XP_026740725.1 6-phosphogluconolactonase [Trichoplusia ni]	XP_026740725.1	86.21	29	4	0	347	261	80	108	7e-07	53.1
TRINITY_DN27738_c0_g1	PCG68188.1 hypothetical protein B5V51_5514 [Heliothis virescens]	PCG68188.1	91.01	89	8	0	1	267	47	135	3e-21	96.3
TRINITY_DN27730_c0_g1	XP_026747069.1 ER membrane protein complex subunit 10 [Trichoplusia ni]	XP_026747069.1	100	25	0	0	75	1	167	191	2e-07	54.7
TRINITY_DN27706_c0_g2	PRD39314.1 rsmE [Nephila clavipes]	PRD39314.1	47.34	169	88	1	505	2	1	169	9e-48	166
TRINITY_DN27787_c0_g1	XP_021181409.1 ecdysone-inducible protein E75 isoform X1 [Helicoverpa armigera]	XP_021181409.1	93.33	105	7	0	1018	1332	1	105	6e-27	121
TRINITY_DN27793_c0_g1	PRD38448.1 RutC family protein in vnfA 5'region [Nephila clavipes]	PRD38448.1	70.64	109	32	0	34	360	1	109	1e-52	171
TRINITY_DN27750_c0_g1	PCG78278.1 hypothetical protein B5V51_4668 [Heliothis virescens]	PCG78278.1	79.41	34	7	0	103	2	196	229	1e-07	57.8
TRINITY_DN27739_c0_g1	XP_026734735.1 staphylococcal nuclease domain-containing protein 1 [Trichoplusia ni]	XP_026734735.1	96.55	29	1	0	971	885	263	291	2e-09	66.6
TRINITY_DN27717_c0_g1	KMQ84285.1 alpha beta hydrolase, partial [Lasius niger]	KMQ84285.1	70.34	118	35	0	356	3	14	131	9e-55	177
TRINITY_DN27752_c0_g1	JAM70793.1 hypothetical protein, partial [Daphnia magna]	JAM70793.1	81.58	76	14	0	263	36	57	132	3e-34	123
TRINITY_DN27723_c0_g1	XP_021197757.1 hairy/enhancer-of-split related with YRPW motif protein [Helicoverpa armigera]	XP_021197757.1	95.58	226	10	0	1954	1277	1	226	2e-105	334
TRINITY_DN27759_c0_g1	PRD20480.1 mrcB [Nephila clavipes]	PRD20480.1	80.79	151	29	0	1	453	243	393	1e-82	266
TRINITY_DN27703_c0_g1	PRD21380.1 prpF [Nephila clavipes]	PRD21380.1	97.98	99	2	0	650	354	297	395	2e-44	162
TRINITY_DN27743_c0_g1	XP_023722510.1 uncharacterized protein LOC111872652 [Cryptotermes secundus]	XP_023722510.1	35.05	291	186	2	1509	640	189	477	9e-34	141
TRINITY_DN27792_c0_g1	XP_026729341.1 uncharacterized protein LOC113494986 [Trichoplusia ni]	XP_026729341.1	93.44	442	20	3	2069	744	1	433	0	711
TRINITY_DN27773_c0_g1	PRD28183.1 rnr [Nephila clavipes]	PRD28183.1	97.01	636	12	3	2858	951	129	757	0	1275
TRINITY_DN27720_c0_g1	XP_023952176.1 iron-sulfur protein NUBPL [Bicyclus anynana]	XP_023952176.1	49.37	79	31	2	3	239	168	237	2e-10	65.9
TRINITY_DN27766_c0_g1	PRD17788.1 nemA, partial [Nephila clavipes]	PRD17788.1	70.12	164	49	0	2	493	83	246	9e-77	241
TRINITY_DN27776_c0_g1	XP_026744264.1 uncharacterized protein LOC113505661 [Trichoplusia ni]	XP_026744264.1	78.95	38	7	1	230	340	232	269	2e-10	63.5
TRINITY_DN27736_c1_g1	PRD35376.1 pilG [Nephila clavipes]	PRD35376.1	31.09	119	82	0	522	166	8	126	6e-14	77
TRINITY_DN27772_c0_g1	RUT66535.1 LysR family transcriptional regulator [Morganella morganii]	RUT66535.1	29.63	108	76	0	2	325	184	291	9e-07	53.1
TRINITY_DN27768_c1_g1	PRD33343.1 narH [Nephila clavipes]	PRD33343.1	80.97	289	55	0	922	56	181	469	3e-167	485
TRINITY_DN27769_c0_g1	PZC71313.1 hypothetical protein B5X24_HaOG213655 [Helicoverpa armigera]	PZC71313.1	95.02	201	9	1	247	846	1	201	1e-122	379
TRINITY_DN27737_c0_g1	PCG70264.1 hypothetical protein B5V51_3186 [Heliothis virescens]	PCG70264.1	74.86	346	87	0	1246	209	9	354	0	520
TRINITY_DN27702_c0_g1	XP_021181501.1 uncharacterized protein C16orf52 homolog A [Helicoverpa armigera]	XP_021181501.1	100	133	0	0	663	265	35	167	1e-70	231
TRINITY_DN27789_c0_g1	XP_018028390.1 PREDICTED: uncharacterized protein Cbei_0202-like [Hyalella azteca]	XP_018028390.1	63.95	319	103	5	970	47	1	318	9e-138	417
TRINITY_DN27758_c0_g1	XP_026753213.1 E3 ubiquitin-protein ligase Bre1-like, partial [Galleria mellonella]	XP_026753213.1	97.87	47	1	0	1	141	100	146	1e-23	100
TRINITY_DN27754_c0_g1	XP_017069549.1 PREDICTED: phosphoglucomutase-like [Drosophila eugracilis]	XP_017069549.1	63.99	386	138	1	1159	5	98	483	5e-170	497
TRINITY_DN27774_c0_g1	XP_015918150.1 regucalcin [Parasteatoda tepidariorum]	XP_015918150.1	35.57	298	174	9	25	873	5	299	3e-50	179
TRINITY_DN27725_c0_g1	XP_026735392.1 rho guanine nucleotide exchange factor 17 isoform X2 [Trichoplusia ni]	XP_026735392.1	100	98	0	0	412	119	1	98	1e-34	144
TRINITY_DN27749_c0_g1	RXA97069.1 lipopolysaccharide ABC transporter substrate-binding protein LptA [Yersinia sp. 2105 StPb PI]	RXA97069.1	35.92	103	61	3	315	13	29	128	5e-08	57.4
TRINITY_DN27705_c0_g1	RVE50378.1 hypothetical protein evm_004915 [Chilo suppressalis]	RVE50378.1	100	30	0	0	90	1	13	42	2e-11	69.3
TRINITY_DN27790_c0_g1	PSN40182.1 hypothetical protein C0J52_16356 [Blattella germanica]	PSN40182.1	35.15	165	98	3	147	632	257	415	5e-25	112
TRINITY_DN27783_c0_g1	PRD35809.1 rpoN [Nephila clavipes]	PRD35809.1	76.34	186	44	0	928	371	647	832	9e-92	300
TRINITY_DN27765_c0_g1	PZC77395.1 hypothetical protein B5X24_HaOG203443 [Helicoverpa armigera]	PZC77395.1	84.52	168	21	2	13	504	32	198	1e-72	231
TRINITY_DN27751_c0_g1	XP_026744450.1 probable methylthioribulose-1-phosphate dehydratase [Trichoplusia ni]	XP_026744450.1	94.74	228	12	0	181	864	1	228	2e-146	424
TRINITY_DN27791_c0_g1	XP_026747607.1 (E3-independent) E2 ubiquitin-conjugating enzyme [Trichoplusia ni]	XP_026747607.1	75.12	201	34	2	13	567	683	883	2e-69	238
TRINITY_DN27722_c0_g1	KPJ13941.1 Ataxin-7-like protein 3 [Papilio machaon]	KPJ13941.1	68.57	35	11	0	245	141	89	123	2e-07	54.3
TRINITY_DN27800_c0_g2	XP_018028368.1 PREDICTED: uncharacterized HTH-type transcriptional regulator Mb2007c-like [Hyalella azteca]	XP_018028368.1	46.98	149	79	0	137	583	7	155	6e-29	117
TRINITY_DN27742_c0_g1	XP_026729955.1 myrosinase 1-like [Trichoplusia ni]	XP_026729955.1	91.81	232	19	0	21	716	272	503	1e-148	437
TRINITY_DN27742_c1_g1	XP_026729956.1 myrosinase 1-like [Trichoplusia ni]	XP_026729956.1	80.28	71	14	0	1	213	436	506	9e-36	134
TRINITY_DN27742_c2_g1	PZC77127.1 hypothetical protein B5X24_HaOG203681 [Helicoverpa armigera]	PZC77127.1	69.89	176	53	0	1	528	234	409	1e-85	269
TRINITY_DN74975_c0_g1	PRD31977.1 Transposase for insertion sequence element ISRM3 [Nephila clavipes]	PRD31977.1	50.88	57	28	0	3	173	113	169	6e-10	60.5
TRINITY_DN74945_c0_g1	XP_026731561.1 potassium voltage-gated channel subfamily KQT member 1 isoform X4 [Trichoplusia ni]	XP_026731561.1	100	28	0	0	252	335	403	430	3e-09	61.6
TRINITY_DN74933_c0_g1	WP_050101357.1 MULTISPECIES: patatin-like phospholipase RssA [Yersinia]	WP_050101357.1	44.38	160	88	1	494	18	5	164	1e-33	132
TRINITY_DN74953_c0_g1	XP_021196531.1 uncharacterized protein LOC110380761 [Helicoverpa armigera]	XP_021196531.1	83.33	36	6	0	2	109	1335	1370	1e-10	64.7
TRINITY_DN74957_c0_g1	XP_026730078.1 QRFP-like peptide receptor [Trichoplusia ni]	XP_026730078.1	100	27	0	0	2	82	188	214	4e-09	58.5
TRINITY_DN74912_c0_g1	XP_026725972.1 uncharacterized protein LOC113492622 [Trichoplusia ni]	XP_026725972.1	85.14	74	11	0	2	223	223	296	8e-36	135
TRINITY_DN74962_c0_g1	PCG78850.1 hypothetical protein B5V51_2881 [Heliothis virescens]	PCG78850.1	40.52	116	7	2	350	3	281	334	7e-11	65.9
TRINITY_DN74978_c0_g1	PRD39391.1 hypothetical protein NCL1_01842 [Nephila clavipes]	PRD39391.1	59.63	109	44	0	329	3	124	232	9e-38	141
TRINITY_DN74992_c0_g1	JAT35154.1 hypothetical protein g.22709 [Graphocephala atropunctata]	JAT35154.1	92.86	28	2	0	632	715	4	31	3e-09	61.2
TRINITY_DN74959_c0_g1	XP_008189253.1 PREDICTED: xanthine dehydrogenase-like, partial [Acyrthosiphon pisum]	XP_008189253.1	65.85	123	37	1	2	370	52	169	8e-49	167
TRINITY_DN73966_c0_g1	XP_012524362.1 PREDICTED: uncharacterized protein LOC105829832, partial [Monomorium pharaonis]	XP_012524362.1	97.3	37	1	0	147	257	1	37	3e-17	78.6
TRINITY_DN73964_c0_g1	PRD31415.1 leuS [Nephila clavipes]	PRD31415.1	98.01	201	4	0	3	605	181	381	5e-120	370
TRINITY_DN73908_c0_g1	XP_026737555.1 pyruvate kinase-like [Trichoplusia ni]	XP_026737555.1	90.16	183	18	0	14	562	13	195	5e-119	358
TRINITY_DN73935_c0_g1	AXR98499.1 acyl-CoA dehydrogenase 6 isoform 3-like protein, partial [Procambarus clarkii]	AXR98499.1	68.66	67	21	0	202	2	147	213	6e-26	104
TRINITY_DN73991_c0_g1	XP_026747782.1 bile salt-activated lipase-like [Trichoplusia ni]	XP_026747782.1	74.36	39	10	0	5	121	495	533	3e-12	70.9
TRINITY_DN73989_c0_g1	RUT66001.1 undecaprenyl-phosphate 4-deoxy-4-formamido-L-arabinose transferase [Morganella morganii]	RUT66001.1	67.86	56	18	0	200	367	6	61	2e-16	80.5
TRINITY_DN73910_c0_g1	XP_026738857.1 uncharacterized protein LOC113501795 [Trichoplusia ni]	XP_026738857.1	90.57	53	5	0	305	147	344	396	4e-22	100
TRINITY_DN73929_c0_g1	ERL95588.1 hypothetical protein D910_00016 [Dendroctonus ponderosae]	ERL95588.1	60.76	79	31	0	240	4	204	282	7e-18	84
TRINITY_DN73948_c0_g1	XP_026739387.1 dynein heavy chain 8, axonemal-like [Trichoplusia ni]	XP_026739387.1	95.89	73	3	0	2	220	2889	2961	6e-38	143
TRINITY_DN73995_c0_g1	PRD40268.1 fixI [Nephila clavipes]	PRD40268.1	33.33	183	116	4	6	551	16	193	5e-20	95.9
TRINITY_DN73980_c0_g1	RWA50712.1 MFS transporter [Yersinia pestis]	RWA50712.1	71.13	97	28	0	3	293	303	399	1e-21	95.5
TRINITY_DN73956_c0_g1	PRD36256.1 trpA [Nephila clavipes]	PRD36256.1	71.65	127	36	0	4	384	46	172	6e-59	192
TRINITY_DN74001_c0_g1	KMQ85914.1 glyoxalase bleomycin resistance protein dioxygenase [Lasius niger]	KMQ85914.1	61.84	76	29	0	230	3	57	132	4e-27	104
TRINITY_DN73968_c0_g1	XP_026758855.1 neprilysin-2 isoform X3 [Galleria mellonella]	XP_026758855.1	89.66	29	3	0	88	2	559	587	2e-08	60.5
TRINITY_DN73944_c0_g1	XP_026737113.1 dnaJ homolog subfamily A member 1 [Trichoplusia ni]	XP_026737113.1	96.43	28	1	0	3	86	329	356	1e-09	62.8
TRINITY_DN11705_c0_g1	PCG80542.1 hypothetical protein B5V51_6548 [Heliothis virescens]	PCG80542.1	90.91	33	2	1	371	276	45	77	2e-08	58.5
TRINITY_DN11708_c0_g1	XP_026728548.1 collagenase-like [Trichoplusia ni]	XP_026728548.1	96.3	27	1	0	2	82	240	266	7e-08	58.2
TRINITY_DN11717_c0_g1	XP_026731514.1 trafficking protein particle complex subunit 8 [Trichoplusia ni]	XP_026731514.1	75	32	8	0	97	2	847	878	2e-08	59.7
TRINITY_DN11704_c0_g1	PCG68994.1 hypothetical protein B5V51_4638 [Heliothis virescens]	PCG68994.1	100	27	0	0	410	330	431	457	2e-09	62.4
TRINITY_DN11766_c0_g1	XP_026734017.1 juvenile hormone epoxide hydrolase-like [Trichoplusia ni]	XP_026734017.1	93.55	31	2	0	95	3	1	31	1e-07	59.3
TRINITY_DN11795_c0_g1	PRD28368.1 putative signaling protein [Nephila clavipes]	PRD28368.1	46.3	257	137	1	44	814	253	508	4e-60	211
TRINITY_DN11719_c0_g1	XP_026737143.1 protein GDAP2 homolog [Trichoplusia ni]	XP_026737143.1	100	26	0	0	78	1	1	26	6e-08	56.6
TRINITY_DN11754_c0_g1	XP_026732572.1 nidogen-1 isoform X1 [Trichoplusia ni]	XP_026732572.1	89.66	29	2	1	88	2	1055	1082	2e-11	57.8
TRINITY_DN11739_c1_g1	RWA47170.1 dethiobiotin synthase [Yersinia pestis]	RWA47170.1	56.06	66	29	0	200	3	5	70	3e-14	72
TRINITY_DN11782_c0_g1	XP_026730626.1 facilitated trehalose transporter Tret1 [Trichoplusia ni]	XP_026730626.1	96.15	26	1	0	79	2	229	254	9e-08	56.6
TRINITY_DN11784_c0_g1	XP_026734985.1 DNA polymerase alpha subunit B isoform X2 [Trichoplusia ni]	XP_026734985.1	92.86	28	2	0	85	2	275	302	1e-18	58.9
TRINITY_DN11726_c0_g1	PRD18990.1 mltF [Nephila clavipes]	PRD18990.1	78.48	79	17	0	2	238	289	367	1e-37	140
TRINITY_DN11779_c0_g1	XP_026745004.1 maternal protein exuperantia [Trichoplusia ni]	XP_026745004.1	100	26	0	0	276	353	266	291	6e-08	57.4
TRINITY_DN11781_c0_g1	PRD33264.1 sucA [Nephila clavipes]	PRD33264.1	73.74	99	26	0	299	3	346	444	9e-44	161
TRINITY_DN11753_c0_g1	XP_026742681.1 vesicle transport protein USE1 isoform X1 [Trichoplusia ni]	XP_026742681.1	92	25	2	0	172	246	64	88	6e-10	45.8
TRINITY_DN11724_c0_g1	PCG72026.1 hypothetical protein B5V51_1238 [Heliothis virescens]	PCG72026.1	60	40	16	0	91	210	70	109	5e-06	47.8
TRINITY_DN11762_c0_g1	XP_026735874.1 uncharacterized protein LOC113499558 [Trichoplusia ni]	XP_026735874.1	96.77	31	0	1	1	93	156	185	5e-08	58.5
TRINITY_DN11774_c0_g1	XP_026734072.1 ATP synthase subunit O, mitochondrial [Trichoplusia ni]	XP_026734072.1	92.34	209	16	0	368	994	1	209	4e-134	392
TRINITY_DN11736_c0_g1	XP_026741121.1 coatomer subunit epsilon [Trichoplusia ni]	XP_026741121.1	92	25	2	0	592	666	260	284	5e-06	53.9
TRINITY_DN11790_c0_g1	XP_026739332.1 troponin C-like isoform X1 [Trichoplusia ni]	XP_026739332.1	93.33	30	2	0	211	300	2	31	9e-10	59.7
TRINITY_DN11749_c0_g1	XP_012545875.1 peroxidase [Bombyx mori]	XP_012545875.1	78.43	51	11	0	436	588	512	562	5e-18	90.5
TRINITY_DN11728_c0_g1	XP_026736468.1 aldose 1-epimerase [Trichoplusia ni]	XP_026736468.1	78.07	114	24	1	4	345	52	164	3e-56	188
TRINITY_DN11771_c0_g1	PRD19464.1 sspB [Nephila clavipes]	PRD19464.1	71	100	29	0	1	300	209	308	3e-33	126
TRINITY_DN11714_c0_g1	XP_026731365.1 LOW QUALITY PROTEIN: splicing factor 45-like [Trichoplusia ni]	XP_026731365.1	58.62	87	2	1	1	261	276	328	4e-18	84.7
TRINITY_DN11773_c0_g1	XP_026732519.1 mitochondrial carrier homolog 2-like [Trichoplusia ni]	XP_026732519.1	98.31	295	5	0	122	1006	1	295	0	601
TRINITY_DN11715_c0_g1	XP_026731133.1 uncharacterized protein LOC113496186 [Trichoplusia ni]	XP_026731133.1	74.65	142	31	3	55	468	1	141	3e-45	156
TRINITY_DN11750_c0_g1	XP_026726758.1 tyrosine-protein phosphatase non-receptor type 23-like [Trichoplusia ni]	XP_026726758.1	93.1	29	2	0	3	89	769	797	3e-08	58.9
TRINITY_DN11734_c0_g1	KPI98697.1 Tyrosine aminotransferase [Papilio xuthus]	KPI98697.1	43.69	103	16	1	3	311	295	355	8e-15	76.6
TRINITY_DN11746_c0_g1	PRD21222.1 Fe(2+)-trafficking protein [Nephila clavipes]	PRD21222.1	56.45	62	27	0	126	311	5	66	7e-20	85.5
TRINITY_DN11746_c0_g2	WP_019211664.1 MULTISPECIES: oxidative damage protection protein [Yersinia]	WP_019211664.1	63.46	52	19	0	79	234	1	52	2e-18	80.9
TRINITY_DN11778_c0_g1	RWA50656.1 mechanosensitive channel MscK [Yersinia pestis]	RWA50656.1	45.03	151	83	0	453	1	694	844	1e-15	82.8
TRINITY_DN11742_c0_g1	PRD38557.1 fpr [Nephila clavipes]	PRD38557.1	65.88	85	29	0	256	2	2	86	4e-32	123
TRINITY_DN74611_c0_g1	RUT64874.1 1-deoxy-D-xylulose-5-phosphate reductoisomerase (plasmid) [Morganella morganii]	RUT64874.1	47.25	91	48	0	275	3	9	99	2e-17	83.6
TRINITY_DN74683_c0_g1	XP_018028568.1 PREDICTED: adenylosuccinate lyase-like [Hyalella azteca]	XP_018028568.1	67.06	85	28	0	256	2	51	135	1e-25	105
TRINITY_DN74644_c0_g1	XP_011565560.1 PREDICTED: uncharacterized protein LOC105395309 [Plutella xylostella]	XP_011565560.1	78.72	94	20	0	282	1	127	220	6e-35	130
TRINITY_DN74642_c0_g1	XP_018028716.1 PREDICTED: phospholipase D-like [Hyalella azteca]	XP_018028716.1	60.29	68	27	0	205	2	200	267	1e-21	95.1
TRINITY_DN74607_c0_g1	PRD38904.1 ftsK [Nephila clavipes]	PRD38904.1	54.29	105	47	1	318	7	723	827	4e-23	101
TRINITY_DN74628_c0_g1	RVE48496.1 hypothetical protein evm_006807 [Chilo suppressalis]	RVE48496.1	88.06	67	8	0	202	402	64	130	3e-34	131
TRINITY_DN74625_c0_g1	XP_026488793.1 endonuclease/exonuclease/phosphatase family domain-containing protein 1-like [Vanessa tameamea]	XP_026488793.1	50.72	69	22	1	3	173	75	143	6e-08	59.7
TRINITY_DN74691_c0_g1	XP_026752943.1 LOW QUALITY PROTEIN: transmembrane protein 94-like [Galleria mellonella]	XP_026752943.1	84.38	32	5	0	96	1	513	544	1e-07	58.5
TRINITY_DN74684_c0_g1	XP_011550121.1 PREDICTED: uncharacterized protein LOC105382004 [Plutella xylostella]	XP_011550121.1	67.33	150	48	1	546	97	567	715	2e-60	212
TRINITY_DN74654_c0_g1	XP_018028721.1 PREDICTED: glutamate synthase 1 [NADH], chloroplastic-like [Hyalella azteca]	XP_018028721.1	39.76	83	49	1	2	247	949	1031	5e-13	72
TRINITY_DN74605_c0_g1	XP_026732029.1 thioredoxin domain-containing protein 5 homolog [Trichoplusia ni]	XP_026732029.1	100	21	0	0	287	349	298	318	2e-06	53.1
TRINITY_DN74635_c0_g1	XP_026734735.1 staphylococcal nuclease domain-containing protein 1 [Trichoplusia ni]	XP_026734735.1	89.29	28	3	0	86	3	157	184	5e-07	58.2
TRINITY_DN74646_c0_g1	PRD18855.1 yjiR [Nephila clavipes]	PRD18855.1	44.05	84	47	0	1	252	353	436	2e-08	57.8
TRINITY_DN74680_c0_g1	XP_026747607.1 (E3-independent) E2 ubiquitin-conjugating enzyme [Trichoplusia ni]	XP_026747607.1	100	25	0	0	75	1	597	621	8e-09	60.8
TRINITY_DN74661_c0_g1	JAJ86814.1 hypothetical protein [Daphnia magna]	JAJ86814.1	65.91	44	15	0	133	2	27	70	4e-09	57.4
TRINITY_DN74615_c0_g1	XP_021183112.1 uncharacterized protein LOC110371277 [Helicoverpa armigera]	XP_021183112.1	88.46	26	3	0	306	229	279	304	6e-09	59.7
TRINITY_DN74678_c0_g1	PRD35927.1 mrpA [Nephila clavipes]	PRD35927.1	98.99	99	1	0	299	3	161	259	3e-58	199
TRINITY_DN74647_c0_g1	XP_017085958.1 PREDICTED: L-sorbosone dehydrogenase-like [Drosophila eugracilis]	XP_017085958.1	69.74	76	22	1	262	38	366	441	8e-28	112
TRINITY_DN14712_c0_g1	XP_021181464.1 pentatricopeptide repeat-containing protein 1, mitochondrial [Helicoverpa armigera]	XP_021181464.1	42.7	89	18	1	267	1	575	630	8e-13	71.2
TRINITY_DN14794_c0_g1	PRD26217.1 lgrB [Nephila clavipes]	PRD26217.1	73.23	127	34	0	381	1	2232	2358	4e-53	190
TRINITY_DN14760_c0_g1	XP_026727023.1 pre-mRNA-splicing factor CWC25 homolog [Trichoplusia ni]	XP_026727023.1	89.29	28	2	1	1	84	48	74	5e-07	53.9
TRINITY_DN14748_c0_g1	PRD35392.1 thrH [Nephila clavipes]	PRD35392.1	96.59	205	7	0	132	746	1	205	2e-145	416
TRINITY_DN14790_c0_g1	JAK99617.1 Xaa-Pro aminopeptidase, partial [Daphnia magna]	JAK99617.1	30.6	281	169	6	3	776	121	398	3e-21	100
TRINITY_DN14734_c0_g1	XP_023308000.1 uncharacterized protein LOC111689768 [Lucilia cuprina]	XP_023308000.1	49.21	63	32	0	1	189	129	191	1e-10	67
TRINITY_DN14770_c0_g1	XP_026738035.1 supervillin-like [Trichoplusia ni]	XP_026738035.1	82.76	29	5	0	1	87	1607	1635	5e-07	55.5
TRINITY_DN14717_c0_g1	XP_018028295.1 PREDICTED: cytochrome c biogenesis protein CcsA-like [Hyalella azteca]	XP_018028295.1	81.36	118	21	1	96	446	333	450	7e-48	170
TRINITY_DN14727_c0_g1	XP_026744622.1 organic cation transporter protein-like [Trichoplusia ni]	XP_026744622.1	93.72	478	30	0	1434	1	8	485	0	808
TRINITY_DN14711_c0_g1	PZC80774.1 hypothetical protein B5X24_HaOG213998 [Helicoverpa armigera]	PZC80774.1	86.49	37	3	1	103	207	3	39	2e-12	65.5
TRINITY_DN14714_c0_g1	XP_026745172.1 uncharacterized protein LOC113506531 isoform X3 [Trichoplusia ni]	XP_026745172.1	76.92	65	15	0	195	1	51	115	7e-27	109
TRINITY_DN14766_c0_g1	XP_011565565.1 PREDICTED: uncharacterized protein LOC105395314 [Plutella xylostella]	XP_011565565.1	41.82	165	92	3	1	489	228	390	1e-25	109
TRINITY_DN14796_c0_g1	PRD23942.1 rtcR [Nephila clavipes]	PRD23942.1	96.44	225	8	0	2	676	216	440	2e-152	444
TRINITY_DN14798_c0_g1	PRD39174.1 nadB [Nephila clavipes]	PRD39174.1	59.54	131	48	2	303	689	1	128	7e-34	135
TRINITY_DN14799_c0_g1	RVE41527.1 hypothetical protein evm_013823 [Chilo suppressalis]	RVE41527.1	87.5	32	4	0	451	356	3	34	2e-09	59.7
TRINITY_DN14726_c0_g1	PRD39296.1 fliG [Nephila clavipes]	PRD39296.1	73.08	78	21	0	1	234	206	283	1e-30	119
TRINITY_DN14705_c0_g1	KOB75953.1 Citrate synthase [Operophtera brumata]	KOB75953.1	80.56	36	6	1	601	497	127	162	1e-08	60.8
TRINITY_DN14709_c0_g1	XP_022205928.1 uncharacterized protein LOC111062545 [Nilaparvata lugens]	XP_022205928.1	88.89	99	11	0	299	3	143	241	3e-57	187
TRINITY_DN14736_c0_g1	PRD26216.1 rhbA [Nephila clavipes]	PRD26216.1	88.64	44	5	0	137	6	40	83	6e-16	83.6
TRINITY_DN14750_c0_g1	XP_023939982.1 senecionine N-oxygenase-like isoform X1 [Bicyclus anynana]	XP_023939982.1	100	26	0	0	884	807	69	94	8e-08	60.8
TRINITY_DN14738_c0_g1	XP_026736018.1 UDP-glucuronosyltransferase 2B9-like [Trichoplusia ni]	XP_026736018.1	60.34	58	23	0	562	389	320	377	9e-14	76.6
TRINITY_DN14706_c0_g1	XP_026738431.1 WD repeat-containing protein 55 homolog [Trichoplusia ni]	XP_026738431.1	92.21	411	27	1	157	1374	1	411	0	687
TRINITY_DN14795_c0_g1	XP_023934873.1 protein unc-80 homolog isoform X10 [Bicyclus anynana]	XP_023934873.1	80.65	31	6	0	93	1	2937	2967	3e-09	60.5
TRINITY_DN14783_c0_g1	XP_016988713.1 PREDICTED: HTH-type transcriptional regulator BudR-like, partial [Drosophila rhopaloa]	XP_016988713.1	34.01	147	93	1	591	1019	1	147	3e-19	92.8
TRINITY_DN14775_c0_g1	XP_018006316.1 PREDICTED: glyoxylate/hydroxypyruvate reductase B-like [Hyalella azteca]	XP_018006316.1	65	80	28	0	244	5	123	202	7e-23	97.1
TRINITY_DN14758_c0_g1	PRD33554.1 glnAv [Nephila clavipes]	PRD33554.1	77.46	142	32	0	426	1	200	341	2e-66	218
TRINITY_DN14747_c0_g1	XP_026735511.1 transcription initiation factor TFIID subunit 3 [Trichoplusia ni]	XP_026735511.1	93.45	809	48	3	4247	1821	1	804	0	1107
TRINITY_DN14731_c0_g1	XP_021181017.1 uncharacterized protein LOC110369789 [Helicoverpa armigera]	XP_021181017.1	61.36	176	55	1	203	730	173	335	8e-64	217
TRINITY_DN14746_c0_g1	XP_026737268.1 odorant receptor 85c-like [Trichoplusia ni]	XP_026737268.1	75	152	38	0	39	494	91	242	6e-79	253
TRINITY_DN14700_c0_g1	XP_026487601.1 26S proteasome non-ATPase regulatory subunit 6 [Vanessa tameamea]	XP_026487601.1	100	29	0	0	88	2	325	353	3e-08	60.1
TRINITY_DN14785_c0_g1	RWA50719.1 GDP-fucose synthetase [Yersinia pestis]	RWA50719.1	68.75	160	50	0	480	1	5	164	3e-76	240
TRINITY_DN14739_c0_g1	XP_026725930.1 serine/threonine-protein kinase GA29083 [Trichoplusia ni]	XP_026725930.1	55.43	92	1	1	3	278	401	452	4e-19	89
TRINITY_DN14784_c0_g1	PCG70463.1 hypothetical protein B5V51_2938 [Heliothis virescens]	PCG70463.1	91.58	95	7	1	287	3	1	94	6e-16	80.1
TRINITY_DN14759_c0_g1	PRD37460.1 gdhA [Nephila clavipes]	PRD37460.1	62.18	119	45	0	359	3	184	302	3e-43	156
TRINITY_DN14765_c0_g1	PRD33800.1 betB [Nephila clavipes]	PRD33800.1	57.48	214	86	3	646	5	3	211	3e-66	223
TRINITY_DN14703_c0_g1	PRD26214.1 lgrC [Nephila clavipes]	PRD26214.1	39.19	421	247	4	69	1307	3810	4229	4e-68	246
TRINITY_DN14707_c0_g1	XP_026742875.1 TBC1 domain family member 9 [Trichoplusia ni]	XP_026742875.1	100	72	0	0	2	217	567	638	3e-41	152
TRINITY_DN8975_c0_g1	XP_026734189.1 alanine aminotransferase 1-like [Trichoplusia ni]	XP_026734189.1	79.71	69	13	1	308	102	42	109	2e-25	105
TRINITY_DN8958_c0_g1	PRD17866.1 ubiG, partial [Nephila clavipes]	PRD17866.1	45.92	98	51	1	341	54	283	380	2e-22	97.8
TRINITY_DN8938_c0_g1	PRD19988.1 ydcT [Nephila clavipes]	PRD19988.1	87.6	121	15	0	1	363	138	258	4e-55	184
TRINITY_DN8906_c0_g1	XP_026747339.1 achaete-scute complex protein T3-like [Trichoplusia ni]	XP_026747339.1	90.22	92	6	2	89	361	1	90	1e-28	113
TRINITY_DN8953_c0_g1	XP_023940711.1 uncharacterized protein LOC112047729 [Bicyclus anynana]	XP_023940711.1	66.14	127	43	0	381	1	156	282	3e-55	189
TRINITY_DN8986_c0_g1	XP_026726283.1 esterase B1-like [Trichoplusia ni]	XP_026726283.1	77.66	188	40	1	5	568	34	219	3e-80	259
TRINITY_DN8919_c0_g1	XP_026734153.1 protein sarah [Trichoplusia ni]	XP_026734153.1	95.95	222	9	0	3081	2416	1	222	1e-128	400
TRINITY_DN8940_c0_g1	XP_026738812.1 actin-interacting protein 1-like [Trichoplusia ni]	XP_026738812.1	82.76	29	5	0	87	1	470	498	6e-06	52.4
TRINITY_DN8996_c0_g1	PZC72044.1 hypothetical protein B5X24_HaOG211969 [Helicoverpa armigera]	PZC72044.1	48.91	137	68	1	34	438	867	1003	1e-31	136
TRINITY_DN8961_c0_g1	JAN91513.1 Transitional endoplasmic reticulum ATPase TER94 [Daphnia magna]	JAN91513.1	100	28	0	0	512	429	518	545	3e-12	72
TRINITY_DN8926_c0_g1	WP_128647237.1 PLP-dependent aminotransferase family protein [Yersinia pestis]	WP_128647237.1	45.11	184	100	1	553	2	1	183	1e-32	125
TRINITY_DN8905_c0_g1	XP_026731708.1 uncharacterized protein LOC113496629 [Trichoplusia ni]	XP_026731708.1	94.71	227	12	0	1	681	368	594	1e-132	421
TRINITY_DN8921_c0_g1	RLU19857.1 hypothetical protein DMN91_008416 [Ooceraea biroi]	RLU19857.1	100	32	0	0	273	368	19	50	7e-13	69.7
TRINITY_DN8969_c0_g1	XP_026739088.1 trypsin, alkaline C-like [Trichoplusia ni]	XP_026739088.1	87.1	31	4	0	397	489	156	186	7e-10	62.8
TRINITY_DN8913_c0_g1	XP_021188181.1 putative phospholipase B-like lamina ancestor [Helicoverpa armigera]	XP_021188181.1	100	26	0	0	412	489	40	65	4e-09	62.8
TRINITY_DN8946_c2_g1	PZC76890.1 hypothetical protein B5X24_HaOG204029 [Helicoverpa armigera]	PZC76890.1	51.22	41	18	1	40	162	17	55	1e-05	47.4
TRINITY_DN8911_c0_g1	XP_022836617.1 uncharacterized protein LOC111363987, partial [Spodoptera litura]	XP_022836617.1	48.63	146	74	1	440	6	46	191	3e-41	150
TRINITY_DN8995_c0_g1	PRD22409.1 nadA [Nephila clavipes]	PRD22409.1	73.94	142	34	1	261	677	14	155	2e-65	216
TRINITY_DN8944_c0_g1	XP_011554278.1 PREDICTED: uncharacterized protein LOC105385574 [Plutella xylostella]	XP_011554278.1	93.33	30	2	0	464	375	159	188	6e-11	65.1
TRINITY_DN8916_c0_g1	XP_022210080.1 uncharacterized protein LOC111065943 [Drosophila obscura]	XP_022210080.1	46.43	112	60	0	338	3	100	211	6e-17	81.3
TRINITY_DN8915_c0_g1	PRD37600.1 pstB [Nephila clavipes]	PRD37600.1	33.65	211	137	3	3	629	463	672	5e-17	90.9
TRINITY_DN8959_c0_g1	PRD33257.1 yedI [Nephila clavipes]	PRD33257.1	100	36	0	0	1	108	820	855	4e-16	82.8
TRINITY_DN8997_c0_g1	XP_022837972.1 ATP-binding cassette sub-family B member 6, mitochondrial [Spodoptera litura]	XP_022837972.1	96.55	29	1	0	377	463	535	563	1e-09	63.9
TRINITY_DN8951_c0_g1	XP_026744444.1 superoxide dismutase [Cu-Zn] [Trichoplusia ni]	XP_026744444.1	77.78	36	6	1	102	1	14	49	1e-07	56.6
TRINITY_DN8924_c0_g1	XP_018006212.1 PREDICTED: putrescine transport ATP-binding protein PotG-like [Hyalella azteca]	XP_018006212.1	62.03	79	30	0	29	265	5	83	2e-15	77.4
TRINITY_DN8924_c0_g2	RXA98323.1 putrescine ABC transporter ATP-binding subunit PotG [Yersinia sp. 2105 StPb PI]	RXA98323.1	72.73	132	36	0	376	771	20	151	4e-48	172
TRINITY_DN8981_c0_g1	XP_026747082.1 RNA polymerase II subunit A C-terminal domain phosphatase SSU72 [Trichoplusia ni]	XP_026747082.1	100	192	0	0	453	1028	1	192	2e-137	404
TRINITY_DN8917_c0_g1	ABD36094.1 chaperonin subunit 6a zeta [Bombyx mori]	ABD36094.1	86.21	29	4	0	87	1	271	299	3e-07	55.8
TRINITY_DN8955_c0_g1	PCG76556.1 hypothetical protein B5V51_9167 [Heliothis virescens]	PCG76556.1	60.78	283	101	3	21	854	1	278	4e-112	339
TRINITY_DN8932_c0_g1	RVE45546.1 hypothetical protein evm_009811 [Chilo suppressalis]	RVE45546.1	51.92	52	22	1	32	178	1	52	9e-08	55.5
TRINITY_DN8990_c0_g1	JAL94564.1 hypothetical protein [Daphnia_magna]	JAL94564.1	57.35	136	56	1	410	3	36	169	3e-30	117
TRINITY_DN8968_c0_g1	JAC51587.1 hypothetical protein [Bactrocera dorsalis]	JAC51587.1	62.66	158	56	2	837	373	230	387	4e-85	213
TRINITY_DN8904_c0_g1	PZC70512.1 hypothetical protein B5X24_HaOG215762 [Helicoverpa armigera]	PZC70512.1	79.07	215	35	4	2	634	381	589	7e-87	278
TRINITY_DN8948_c0_g1	PRD35331.1 pdxA [Nephila clavipes]	PRD35331.1	50.28	177	85	2	11	541	6	179	9e-50	172
TRINITY_DN8952_c0_g1	XP_026729561.1 G protein-coupled receptor kinase 2 isoform X2 [Trichoplusia ni]	XP_026729561.1	98.81	587	7	0	467	2227	1	587	0	1123
TRINITY_DN45602_c0_g1	KPI95807.1 Smoothelin-like protein 1 [Papilio xuthus]	KPI95807.1	92.31	26	2	0	2	79	78	103	2e-07	53.5
TRINITY_DN45516_c0_g1	XP_016664722.1 PREDICTED: thiol:disulfide interchange protein DsbD-like, partial [Acyrthosiphon pisum]	XP_016664722.1	42	100	58	0	64	363	4	103	5e-18	87.4
TRINITY_DN45522_c0_g1	PCG67144.1 hypothetical protein B5V51_6751, partial [Heliothis virescens]	PCG67144.1	77.14	35	8	0	765	869	8	42	6e-08	57.4
TRINITY_DN45514_c0_g1	XP_026732757.1 LOW QUALITY PROTEIN: signal-induced proliferation-associated 1-like protein 1, partial [Trichoplusia ni]	XP_026732757.1	66.67	48	8	2	145	2	704	743	7e-08	59.3
TRINITY_DN45527_c0_g1	XP_026747310.1 vacuolar protein-sorting-associated protein 36 [Trichoplusia ni]	XP_026747310.1	100	23	0	0	71	3	274	296	5e-06	52
TRINITY_DN45512_c0_g1	XP_026733517.1 circadian clock-controlled protein-like [Trichoplusia ni]	XP_026733517.1	79.41	34	7	0	349	248	190	223	5e-10	62
TRINITY_DN45526_c0_g1	XP_022823892.1 rho GTPase-activating protein 26 [Spodoptera litura]	XP_022823892.1	63.41	82	2	1	246	1	107	160	7e-12	66.6
TRINITY_DN45599_c0_g1	XP_021186539.1 dosage compensation regulator isoform X1 [Helicoverpa armigera]	XP_021186539.1	65.75	73	6	1	59	220	303	375	1e-20	93.6
TRINITY_DN45541_c0_g1	XP_026735736.1 protein phosphatase methylesterase 1 [Trichoplusia ni]	XP_026735736.1	96.15	26	1	0	505	582	25	50	8e-08	58.5
TRINITY_DN45572_c0_g1	XP_026728883.1 uncharacterized protein LOC113494674 [Trichoplusia ni]	XP_026728883.1	50.88	511	240	7	1610	93	1	505	2e-148	447
TRINITY_DN45559_c0_g1	XP_014359672.1 PREDICTED: protein spinster-like, partial [Papilio machaon]	XP_014359672.1	100	27	0	0	1075	995	24	50	2e-07	57
TRINITY_DN45540_c0_g1	ROT79940.1 hypothetical protein C7M84_001327 [Penaeus vannamei]	ROT79940.1	79.63	54	10	1	309	470	174	226	6e-32	82
TRINITY_DN45508_c0_g1	XP_026733375.1 ionotropic receptor 75a-like [Trichoplusia ni]	XP_026733375.1	96.15	26	1	0	456	533	515	540	9e-09	61.6
TRINITY_DN45587_c0_g1	XP_026736002.1 trypsin, alkaline C-like [Trichoplusia ni]	XP_026736002.1	85.19	27	4	0	3	83	128	154	1e-06	55.1
TRINITY_DN45503_c0_g1	XP_021199357.1 alanine aminotransferase 2-like [Helicoverpa armigera]	XP_021199357.1	85.71	28	4	0	328	245	330	357	5e-07	54.7
TRINITY_DN45555_c0_g1	KOB76250.1 DEAD box ATP-dependent RNA helicase [Operophtera brumata]	KOB76250.1	100	29	0	0	88	2	372	400	4e-10	65.1
TRINITY_DN45596_c0_g1	XP_026738463.1 manganese-transporting ATPase 13A1 [Trichoplusia ni]	XP_026738463.1	96.43	28	1	0	84	1	1125	1152	2e-07	57.8
TRINITY_DN45596_c2_g2	XP_026740462.1 inositol oxygenase-like [Trichoplusia ni]	XP_026740462.1	100	26	0	0	79	2	135	160	6e-10	62
TRINITY_DN45580_c0_g1	PRD38626.1 catC [Nephila clavipes]	PRD38626.1	58.02	81	34	0	244	2	1	81	2e-26	104
TRINITY_DN45576_c0_g1	XP_021196173.1 titin homolog [Helicoverpa armigera]	XP_021196173.1	33.33	444	242	17	183	1439	56	470	5e-51	189
TRINITY_DN45528_c0_g1	XP_026737701.1 protein lethal(2)essential for life-like [Trichoplusia ni]	XP_026737701.1	93.9	164	9	1	700	212	1	164	9e-106	314
TRINITY_DN45566_c0_g1	XP_026755589.1 uncharacterized protein LOC113515539 [Galleria mellonella]	XP_026755589.1	76.72	116	27	0	655	1002	1	116	2e-48	169
TRINITY_DN45566_c1_g1	RVE42107.1 hypothetical protein evm_013252 [Chilo suppressalis]	RVE42107.1	36.26	91	54	1	341	81	129	219	9e-10	61.6
TRINITY_DN45595_c0_g1	XP_026739074.1 trans-1,2-dihydrobenzene-1,2-diol dehydrogenase-like isoform X2 [Trichoplusia ni]	XP_026739074.1	100	28	0	0	86	3	168	195	5e-10	63.2
TRINITY_DN45513_c0_g1	XP_026725734.1 uncharacterized protein LOC113492474 isoform X3 [Trichoplusia ni]	XP_026725734.1	92	25	2	0	76	2	92	116	1e-06	53.9
TRINITY_DN45592_c0_g1	XP_022821058.1 uncharacterized protein LOC111352680 [Spodoptera litura]	XP_022821058.1	81.58	38	7	0	693	806	90	127	2e-12	71.6
TRINITY_DN45556_c0_g1	XP_026726581.1 probable ubiquitin carboxyl-terminal hydrolase FAF-X [Trichoplusia ni]	XP_026726581.1	92	25	2	0	76	2	6	30	6e-06	50.8
TRINITY_DN45552_c0_g1	PZC76890.1 hypothetical protein B5X24_HaOG204029 [Helicoverpa armigera]	PZC76890.1	62.5	32	12	0	99	4	13	44	4e-06	50.1
TRINITY_DN45563_c0_g1	PRD38769.1 peptide import ATP-binding protein [Nephila clavipes]	PRD38769.1	51.14	176	85	1	531	7	31	206	8e-45	160
TRINITY_DN45575_c0_g1	XP_026318646.1 endoplasmin isoform X1 [Hyposmocoma kahamanoa]	XP_026318646.1	93.1	29	2	0	5	91	69	97	1e-17	59.3
TRINITY_DN45523_c0_g1	XP_012521573.1 PREDICTED: catalase-B-like, partial [Monomorium pharaonis]	XP_012521573.1	77.85	149	33	0	551	997	1	149	2e-73	243
TRINITY_DN45590_c0_g1	XP_026319024.1 armadillo-like helical domain-containing protein 3 isoform X1 [Hyposmocoma kahamanoa]	XP_026319024.1	87.1	31	4	0	1	93	265	295	2e-09	64.7
TRINITY_DN45569_c0_g1	XP_026726727.1 uncharacterized protein LOC113493096 isoform X2 [Trichoplusia ni]	XP_026726727.1	92.59	27	2	0	496	576	50	76	7e-08	55.8
TRINITY_DN45511_c0_g1	XP_026738002.1 juvenile hormone epoxide hydrolase-like [Trichoplusia ni]	XP_026738002.1	79.31	29	6	0	881	967	55	83	5e-06	55.8
TRINITY_DN45537_c0_g1	XP_026726860.1 TATA box-binding protein-like protein 1 [Trichoplusia ni]	XP_026726860.1	96.17	287	9	2	1475	615	1	285	1e-163	480
TRINITY_DN45561_c0_g1	JAG81569.1 Transposon Ty3-I Gag-Pol polyprotein [Fopius arisanus]	JAG81569.1	52.38	63	30	0	277	89	573	635	6e-15	77.8
TRINITY_DN45561_c1_g1	JAG81569.1 Transposon Ty3-I Gag-Pol polyprotein [Fopius arisanus]	JAG81569.1	66.07	112	38	0	337	2	475	586	8e-47	167
TRINITY_DN45518_c1_g1	XP_026725756.1 transmembrane emp24 domain-containing protein bai isoform X4 [Trichoplusia ni]	XP_026725756.1	98.05	205	4	0	1230	616	1	205	1e-140	416
TRINITY_DN45557_c0_g1	XP_026736848.1 cyclin-dependent kinase inhibitor 1-like isoform X1 [Trichoplusia ni]	XP_026736848.1	93.1	29	2	0	1251	1337	146	174	2e-08	61.6
TRINITY_DN45584_c0_g1	XP_026726373.1 HIG1 domain family member 1A, mitochondrial-like [Trichoplusia ni]	XP_026726373.1	93.33	30	2	0	424	513	30	59	5e-09	58.5
TRINITY_DN45551_c0_g1	PRD39850.1 rutR [Nephila clavipes]	PRD39850.1	30.52	213	133	6	561	1175	3	208	5e-15	82.4
TRINITY_DN45543_c0_g1	XP_022837833.1 cationic amino acid transporter 2-like isoform X3 [Spodoptera litura]	XP_022837833.1	90	90	9	0	1	270	395	484	3e-37	139
TRINITY_DN45601_c0_g1	XP_026727209.1 lipid storage droplets surface-binding protein 2 isoform X2 [Trichoplusia ni]	XP_026727209.1	86.67	30	4	0	91	2	1	30	9e-07	54.7
TRINITY_DN45538_c0_g1	XP_026726302.1 replication factor C subunit 4 [Trichoplusia ni]	XP_026726302.1	92.59	27	2	0	1	81	256	282	3e-07	55.8
TRINITY_DN45538_c0_g2	XP_026726302.1 replication factor C subunit 4 [Trichoplusia ni]	XP_026726302.1	92.59	27	2	0	1	81	256	282	3e-07	55.8
TRINITY_DN45550_c0_g1	PRD19153.1 argB [Nephila clavipes]	PRD19153.1	94.17	120	7	0	2	361	33	152	3e-58	187
TRINITY_DN45544_c0_g1	XP_026738018.1 retinol-binding protein pinta-like [Trichoplusia ni]	XP_026738018.1	85.71	35	5	0	105	1	260	294	8e-11	67
TRINITY_DN45531_c0_g1	XP_026739295.1 pancreatic triacylglycerol lipase-like [Trichoplusia ni]	XP_026739295.1	86.96	92	12	0	277	2	41	132	6e-51	172
TRINITY_DN45542_c0_g1	XP_026729896.1 endocuticle structural glycoprotein SgAbd-5-like [Trichoplusia ni]	XP_026729896.1	80	30	6	0	697	608	81	110	1e-06	53.5
TRINITY_DN45568_c0_g2	PRD35039.1 ybdL [Nephila clavipes]	PRD35039.1	55.12	254	114	0	439	1200	17	270	3e-95	300
TRINITY_DN45594_c0_g1	PZC74137.1 hypothetical protein B5X24_HaOG208256 [Helicoverpa armigera]	PZC74137.1	62	50	18	1	465	316	3	51	6e-11	62.8
TRINITY_DN45505_c0_g1	XP_014360606.1 PREDICTED: probable pyruvate dehydrogenase E1 component subunit alpha, mitochondrial, partial [Papilio machaon]	XP_014360606.1	85.29	34	5	0	3	104	105	138	3e-11	66.2
TRINITY_DN45505_c0_g2	XP_014360606.1 PREDICTED: probable pyruvate dehydrogenase E1 component subunit alpha, mitochondrial, partial [Papilio machaon]	XP_014360606.1	96.55	29	1	0	3	89	105	133	2e-11	65.9
TRINITY_DN45578_c0_g1	KPJ11482.1 Retrovirus-related Pol polyprotein from transposon TNT 1-94 [Papilio machaon]	KPJ11482.1	53.17	1215	526	19	4050	463	127	1317	0	1224
TRINITY_DN45583_c0_g1	KOB77375.1 Myosin heavy chain, muscle [Operophtera brumata]	KOB77375.1	58.62	116	43	2	972	640	414	529	5e-31	133
TRINITY_DN45600_c0_g1	XP_026730788.1 probable prefoldin subunit 4 [Trichoplusia ni]	XP_026730788.1	96.3	27	1	0	3	83	59	85	8e-09	57.8
TRINITY_DN19580_c0_g1	XP_026738432.1 GDP-fucose protein O-fucosyltransferase 1 [Trichoplusia ni]	XP_026738432.1	83.87	31	5	0	386	294	157	187	1e-08	59.7
TRINITY_DN19560_c0_g1	PRD34724.1 alkB [Nephila clavipes]	PRD34724.1	67.07	82	27	0	3	248	230	311	7e-34	131
TRINITY_DN19540_c0_g1	XP_017463725.1 PREDICTED: outer membrane protein OprM-like [Rhagoletis zephyria]	XP_017463725.1	29.67	91	64	0	2	274	151	241	8e-06	49.7
TRINITY_DN19520_c0_g1	PRD39358.1 catF [Nephila clavipes]	PRD39358.1	76	75	18	0	173	397	1	75	9e-32	124
TRINITY_DN19567_c0_g1	XP_026724633.1 RING finger protein 10 [Trichoplusia ni]	XP_026724633.1	96.88	32	1	0	2	97	439	470	3e-22	67
TRINITY_DN19559_c0_g1	OWR42992.1 putative farnesoic acid O-methyl transferase [Danaus plexippus plexippus]	OWR42992.1	64	50	15	1	150	1	731	777	4e-08	60.5
TRINITY_DN19578_c0_g1	PZC78038.1 hypothetical protein B5X24_HaOG202641 [Helicoverpa armigera]	PZC78038.1	53.57	56	15	3	161	3	744	791	4e-06	51.6
TRINITY_DN19513_c0_g1	XP_026733246.1 uncharacterized protein LOC113497749 [Trichoplusia ni]	XP_026733246.1	80	30	6	0	274	363	368	397	2e-08	59.3
TRINITY_DN19544_c0_g1	XP_026729416.1 dipeptidyl peptidase 3 isoform X1 [Trichoplusia ni]	XP_026729416.1	100	23	0	0	436	368	501	523	4e-06	53.1
TRINITY_DN19546_c0_g1	XP_026724514.1 S-phase kinase-associated protein 2-like isoform X2 [Trichoplusia ni]	XP_026724514.1	85.71	28	4	0	283	366	47	74	4e-06	52.4
TRINITY_DN19558_c0_g1	PRD21211.1 aprD [Nephila clavipes]	PRD21211.1	59.38	64	26	0	38	229	76	139	2e-16	78.6
TRINITY_DN19549_c0_g1	XP_022814971.1 la-related protein 7 [Spodoptera litura]	XP_022814971.1	93.1	29	2	0	158	244	102	130	5e-16	56.6
TRINITY_DN19551_c0_g1	XP_022816276.1 solute carrier family 46 member 3-like [Spodoptera litura]	XP_022816276.1	89.66	29	3	0	1	87	405	433	2e-06	53.9
TRINITY_DN19583_c0_g1	XP_021189708.1 protein sickie isoform X5 [Helicoverpa armigera]	XP_021189708.1	62.65	83	1	1	1	249	1936	1988	1e-08	59.3
TRINITY_DN19538_c0_g1	XP_026746237.1 heparan-alpha-glucosaminide N-acetyltransferase isoform X2 [Trichoplusia ni]	XP_026746237.1	96.7	91	3	0	2	274	290	380	1e-43	157
TRINITY_DN19515_c0_g1	EFX63423.1 hypothetical protein DAPPUDRAFT_268475 [Daphnia pulex]	EFX63423.1	56.74	141	61	0	424	2	196	336	2e-47	170
TRINITY_DN19572_c0_g1	XP_026737494.1 zinc finger SWIM domain-containing protein 8-like [Trichoplusia ni]	XP_026737494.1	67.12	73	4	1	2	220	497	549	1e-21	96.7
TRINITY_DN19593_c0_g1	XP_026737449.1 proliferation-associated protein 2G4 [Trichoplusia ni]	XP_026737449.1	81.58	38	2	1	242	340	20	57	7e-09	59.7
TRINITY_DN19526_c0_g1	XP_026743275.1 radial spoke head protein 6 homolog A [Trichoplusia ni]	XP_026743275.1	90.48	105	10	0	176	490	45	149	8e-49	174
TRINITY_DN19552_c0_g1	OWR50752.1 hypothetical protein KGM_213734 [Danaus plexippus plexippus]	OWR50752.1	96.55	29	1	0	87	1	569	597	4e-10	64.3
TRINITY_DN19590_c0_g1	XP_004928298.1 histone acetyltransferase Tip60 isoform X2 [Bombyx mori]	XP_004928298.1	100	27	0	0	328	248	508	534	1e-10	65.5
TRINITY_DN19511_c0_g1	PCG68571.1 hypothetical protein B5V51_5086 [Heliothis virescens]	PCG68571.1	100	26	0	0	521	598	28	53	1e-06	55.8
TRINITY_DN19547_c0_g1	XP_026733517.1 circadian clock-controlled protein-like [Trichoplusia ni]	XP_026733517.1	60.98	41	15	1	127	249	7	46	5e-07	52.8
TRINITY_DN19525_c0_g1	WP_050140197.1 MULTISPECIES: glutamate synthase large subunit [Yersinia]	WP_050140197.1	45.59	68	37	0	13	216	113	180	7e-07	53.9
TRINITY_DN19524_c0_g1	RVE50564.1 hypothetical protein evm_004791 [Chilo suppressalis]	RVE50564.1	60.23	176	67	3	3	530	374	546	2e-56	200
TRINITY_DN19500_c0_g2	PRD39544.1 alaS [Nephila clavipes]	PRD39544.1	78.02	91	20	0	5	277	327	417	2e-42	155
TRINITY_DN19587_c0_g1	KOB76377.1 Vacuolar protein sorting-associated protein 29 [Operophtera brumata]	KOB76377.1	96.3	27	1	0	570	490	13	39	2e-09	59.3
TRINITY_DN19510_c0_g1	XP_022832552.1 anion exchange protein 3 isoform X4 [Spodoptera litura]	XP_022832552.1	93.1	29	2	0	88	2	648	676	6e-08	59.3
TRINITY_DN67949_c0_g1	RUT67049.1 TIGR03759 family integrating conjugative element protein [Morganella morganii]	RUT67049.1	39.25	214	118	4	669	31	29	231	3e-32	129
TRINITY_DN67943_c0_g1	OTF69263.1 uracil DNA glycosylase-like protein, partial [Euroglyphus maynei]	OTF69263.1	51.38	109	49	2	590	264	22	126	3e-27	109
TRINITY_DN67934_c0_g1	XP_011567975.1 PREDICTED: uncharacterized protein LOC105397656, partial [Plutella xylostella]	XP_011567975.1	38.46	65	38	2	242	48	44	106	7e-06	50.8
TRINITY_DN67956_c0_g1	XP_026727026.1 hydrocephalus-inducing protein-like isoform X3 [Trichoplusia ni]	XP_026727026.1	95.8	119	5	0	359	3	1643	1761	2e-70	239
TRINITY_DN67961_c0_g1	XP_026747635.1 SEC14-like protein 2 [Trichoplusia ni]	XP_026747635.1	92.86	28	2	0	490	407	218	245	5e-09	61.6
TRINITY_DN67965_c0_g1	XP_018012158.1 PREDICTED: phosphoethanolamine transferase EptC-like [Hyalella azteca]	XP_018012158.1	39.74	234	139	1	1	702	293	524	1e-50	183
TRINITY_DN67978_c0_g1	XP_017461349.1 PREDICTED: uncharacterized protein YncE-like [Rhagoletis zephyria]	XP_017461349.1	32.5	120	74	3	283	642	85	197	2e-07	58.2
TRINITY_DN67982_c0_g1	XP_026728033.1 fatty acid-binding protein 2-like [Trichoplusia ni]	XP_026728033.1	74.19	31	8	0	1	93	55	85	1e-06	52
TRINITY_DN67908_c0_g1	PRD18482.1 zntR [Nephila clavipes]	PRD18482.1	61.22	49	19	0	148	2	3	51	8e-14	71.2
TRINITY_DN67911_c0_g1	PRD38464.1 trmB [Nephila clavipes]	PRD38464.1	100	82	0	0	18	263	1	82	1e-52	171
TRINITY_DN67907_c0_g1	RUT66011.1 threonine--tRNA ligase [Morganella morganii]	RUT66011.1	72.73	44	12	0	135	4	4	47	1e-11	69.3
TRINITY_DN67957_c0_g1	PRD21224.1 thiC [Nephila clavipes]	PRD21224.1	86.42	81	11	0	4	246	193	273	3e-34	130
TRINITY_DN67940_c0_g1	PZC78256.1 hypothetical protein B5X24_HaOG202328 [Helicoverpa armigera]	PZC78256.1	61.63	86	33	0	348	91	888	973	6e-29	112
TRINITY_DN67905_c0_g1	XP_012521747.1 PREDICTED: uncharacterized protein LOC105828092, partial [Monomorium pharaonis]	XP_012521747.1	46.08	102	54	1	3	305	406	507	1e-18	88.2
TRINITY_DN67993_c0_g1	XP_014365873.1 PREDICTED: uncharacterized protein LOC106716785 [Papilio machaon]	XP_014365873.1	99.1	111	1	0	335	3	1	111	5e-53	181
TRINITY_DN67947_c0_g1	RWA50645.1 CDP-6-deoxy-L-threo-D-glycero-4-hexulose-3-dehydrase reductase [Yersinia pestis]	RWA50645.1	28.44	211	141	4	609	1	36	244	2e-18	89.4
TRINITY_DN67939_c0_g1	XP_026729344.1 alpha-(1,3)-fucosyltransferase C-like [Trichoplusia ni]	XP_026729344.1	69.17	373	114	1	70	1185	29	401	0	523
TRINITY_DN68002_c0_g1	XP_012541634.1 PREDICTED: uncharacterized protein LOC105839691 [Monomorium pharaonis]	XP_012541634.1	100	82	0	0	158	403	1	82	1e-31	119
TRINITY_DN67942_c0_g1	XP_018006301.1 PREDICTED: cyclolysin secretion/processing ATP-binding protein CyaB-like [Hyalella azteca]	XP_018006301.1	74.14	116	30	0	1	348	267	382	2e-50	176
TRINITY_DN67929_c0_g1	XP_026734116.1 myosin IA heavy chain [Trichoplusia ni]	XP_026734116.1	98.76	482	6	0	1451	6	394	875	0	688
TRINITY_DN67966_c0_g1	WP_050097642.1 MULTISPECIES: two-component system sensor histidine kinase RstB [Yersinia]	WP_050097642.1	52.73	110	51	1	23	352	315	423	7e-24	103
TRINITY_DN67968_c0_g1	XP_017067187.1 PREDICTED: sulfurtransferase FdhD-like [Drosophila eugracilis]	XP_017067187.1	40.51	158	94	0	475	2	94	251	5e-25	105
TRINITY_DN67960_c0_g1	XP_026730597.1 trehalase-like isoform X3 [Trichoplusia ni]	XP_026730597.1	96.43	28	1	0	85	2	352	379	1e-08	61.6
TRINITY_DN67918_c0_g1	RWS11098.1 putative carboxypeptidase PM20D1-like protein [Dinothrombium tinctorium]	RWS11098.1	43.2	125	66	2	30	398	75	196	4e-29	117
TRINITY_DN67926_c0_g1	PRD37546.1 metallo-hydrolase [Nephila clavipes]	PRD37546.1	44.3	79	44	0	3	239	96	174	1e-14	74.7
TRINITY_DN67936_c0_g1	PRD30975.1 cysA [Nephila clavipes]	PRD30975.1	41.41	99	58	0	799	503	117	215	2e-16	84
TRINITY_DN67971_c0_g1	PRD38988.1 hypothetical protein NCL1_02292 [Nephila clavipes]	PRD38988.1	38.07	218	124	6	4	633	395	609	1e-31	134
TRINITY_DN67997_c0_g1	PRD38123.1 yvfU [Nephila clavipes]	PRD38123.1	38.67	75	45	1	232	11	18	92	5e-09	57.4
TRINITY_DN67986_c0_g1	AUU00406.1 YggW family oxidoreductase [Morganella morganii]	AUU00406.1	56.44	264	113	2	839	48	31	292	2e-96	298
TRINITY_DN67941_c0_g1	WP_050097362.1 MULTISPECIES: amino acid permease [Yersinia]	WP_050097362.1	60.71	112	35	1	336	1	184	286	2e-36	137
TRINITY_DN67906_c0_g1	RWA54410.1 alpha/beta hydrolase [Yersinia pestis]	RWA54410.1	72.73	220	60	0	3	662	144	363	8e-95	291
TRINITY_DN67981_c0_g1	XP_026730627.1 uncharacterized protein LOC113495837 [Trichoplusia ni]	XP_026730627.1	91.55	71	6	0	213	1	206	276	8e-41	145
TRINITY_DN67920_c0_g1	JAA91487.1 cAMP-dependent protein kinase R2, partial [Pararge aegeria]	JAA91487.1	96.43	28	1	0	744	827	49	76	9e-09	59.3
TRINITY_DN67951_c0_g1	XP_011551637.1 PREDICTED: calreticulin-like [Plutella xylostella]	XP_011551637.1	100	29	0	0	1	87	76	104	2e-09	60.8
TRINITY_DN67948_c0_g1	XP_022817729.1 uncharacterized protein LOC111350390 isoform X2 [Spodoptera litura]	XP_022817729.1	41.67	132	52	4	3	356	514	634	4e-14	77.4
TRINITY_DN67933_c0_g1	PRD38721.1 bioM [Nephila clavipes]	PRD38721.1	53.28	122	57	0	368	3	121	242	3e-21	93.6
TRINITY_DN82956_c0_g1	XP_012542919.1 PREDICTED: acetyl-coenzyme A carboxylase carboxyl transferase subunit beta, chloroplastic-like [Monomorium pharaonis]	XP_012542919.1	71.95	82	23	0	319	74	153	234	5e-33	123
TRINITY_DN82999_c0_g1	XP_026735991.1 uncharacterized protein LOC113499652 [Trichoplusia ni]	XP_026735991.1	96.15	26	1	0	58	135	1	26	4e-06	50.8
TRINITY_DN82992_c0_g1	PRD39568.1 argG [Nephila clavipes]	PRD39568.1	75.86	87	19	1	263	3	5	89	3e-38	140
TRINITY_DN82989_c0_g1	XP_022833007.1 uncharacterized protein LOC111360937 [Spodoptera litura]	XP_022833007.1	68.83	77	24	0	3	233	96	172	2e-29	115
TRINITY_DN82927_c0_g1	XP_011568124.1 PREDICTED: E3 ubiquitin-protein ligase MARCH8-like, partial [Plutella xylostella]	XP_011568124.1	66.67	48	16	0	146	3	47	94	6e-11	63.9
TRINITY_DN83001_c0_g1	XP_018006620.1 PREDICTED: sn-glycerol-3-phosphate import ATP-binding protein UgpC-like [Hyalella azteca]	XP_018006620.1	61.59	138	34	3	1	357	155	292	1e-45	160
TRINITY_DN5434_c1_g1	PRD17922.1 fecI [Nephila clavipes]	PRD17922.1	43.06	72	38	1	26	232	21	92	3e-11	63.2
TRINITY_DN5452_c0_g1	XP_026739279.1 uncharacterized protein LOC113502097 [Trichoplusia ni]	XP_026739279.1	100	61	0	0	222	40	255	315	2e-34	130
TRINITY_DN5426_c0_g1	PRD25781.1 phnX [Nephila clavipes]	PRD25781.1	37.97	79	49	0	545	309	191	269	1e-10	65.5
TRINITY_DN5486_c0_g1	XP_026743780.1 uncharacterized protein LOC113505340 isoform X1 [Trichoplusia ni]	XP_026743780.1	30.11	93	64	1	278	3	49	141	2e-07	56.2
TRINITY_DN5496_c0_g1	AUT99040.1 carbon starvation protein A [Morganella morganii]	AUT99040.1	82.35	85	15	0	5	259	262	346	7e-40	147
TRINITY_DN5472_c0_g1	XP_026330819.1 protein sprint isoform X4 [Hyposmocoma kahamanoa]	XP_026330819.1	95.65	23	1	0	21	89	1028	1050	6e-06	51.2
TRINITY_DN5446_c0_g1	XP_017461821.1 PREDICTED: phosphoethanolamine transferase EptA-like [Rhagoletis zephyria]	XP_017461821.1	51.28	195	95	0	2	586	275	469	3e-71	234
TRINITY_DN5435_c0_g1	XP_026742085.1 mediator of RNA polymerase II transcription subunit 16-like isoform X1 [Trichoplusia ni]	XP_026742085.1	43.64	110	18	4	41	367	457	523	6e-13	72.8
TRINITY_DN5467_c0_g1	XP_026730880.1 uncharacterized protein LOC113496025 [Trichoplusia ni]	XP_026730880.1	100	34	0	0	136	237	65	98	1e-15	75.9
TRINITY_DN5450_c0_g1	XP_014365057.1 PREDICTED: uncharacterized protein LOC106716131 [Papilio machaon]	XP_014365057.1	96.49	57	2	0	172	2	1	57	6e-30	117
TRINITY_DN5459_c0_g1	PRD33268.1 gltA [Nephila clavipes]	PRD33268.1	66.94	121	39	1	4	366	232	351	1e-50	174
TRINITY_DN5433_c1_g1	PRD18949.1 petB [Nephila clavipes]	PRD18949.1	80.25	81	16	0	244	2	238	318	3e-29	115
TRINITY_DN5464_c0_g1	PRD38047.1 hslU [Nephila clavipes]	PRD38047.1	76.64	107	22	1	323	3	61	164	4e-46	162
TRINITY_DN5425_c0_g1	XP_026741216.1 neither inactivation nor afterpotential protein G [Trichoplusia ni]	XP_026741216.1	93.86	114	7	0	343	2	42	155	2e-71	233
TRINITY_DN5418_c0_g1	XP_018025521.1 PREDICTED: stringent starvation protein A-like [Hyalella azteca]	XP_018025521.1	46.81	188	89	5	542	6	33	218	5e-36	135
TRINITY_DN5495_c0_g1	XP_013199425.1 PREDICTED: cytochrome P450 4c3-like isoform X4 [Amyelois transitella]	XP_013199425.1	96.3	27	1	0	83	3	120	146	9e-08	58.5
TRINITY_DN5429_c0_g1	XP_017066412.1 PREDICTED: probable sugar efflux transporter [Drosophila eugracilis]	XP_017066412.1	55.14	107	48	0	324	4	200	306	6e-24	101
TRINITY_DN5421_c0_g1	XP_026747977.1 uncharacterized protein LOC113508962 [Trichoplusia ni]	XP_026747977.1	78.95	57	12	0	497	327	69	125	1e-22	96.3
TRINITY_DN5430_c0_g1	XP_008189266.1 PREDICTED: uncharacterized protein in cpoL 5'region-like, partial [Acyrthosiphon pisum]	XP_008189266.1	51.22	82	39	1	135	380	5	85	1e-14	75.9
TRINITY_DN5498_c0_g1	XP_026725405.1 vicilin-like seed storage protein At2g18540 [Trichoplusia ni]	XP_026725405.1	75.38	65	16	0	671	477	357	421	2e-19	93.2
TRINITY_DN5416_c0_g1	PRD23508.1 pilG [Nephila clavipes]	PRD23508.1	33.33	96	64	0	14	301	19	114	7e-16	77.4
TRINITY_DN5471_c0_g1	XP_022816652.1 spermine synthase [Spodoptera litura]	XP_022816652.1	90.32	31	3	0	236	328	170	200	1e-08	58.2
TRINITY_DN5469_c1_g1	WP_050097187.1 MULTISPECIES: glucan biosynthesis protein G [Yersinia]	WP_050097187.1	82.49	177	31	0	533	3	134	310	8e-101	310
TRINITY_DN5461_c0_g1	XP_026728806.1 GTPase-activating protein and VPS9 domain-containing protein 1 [Trichoplusia ni]	XP_026728806.1	96.43	84	3	0	253	2	794	877	4e-46	167
TRINITY_DN5428_c0_g2	WP_050101715.1 MULTISPECIES: ketopantoate/pantoate/pantothenate transporter PanS [Yersinia]	WP_050101715.1	39.08	87	53	0	162	422	9	95	6e-14	74.3
TRINITY_DN11639_c0_g1	XP_026501155.1 endoplasmic reticulum chaperone BiP isoform X3 [Vanessa tameamea]	XP_026501155.1	96.15	26	1	0	529	452	258	283	6e-09	62.4
TRINITY_DN11698_c0_g1	XP_026731342.1 epidermal retinol dehydrogenase 2-like [Trichoplusia ni]	XP_026731342.1	72.09	43	12	0	130	2	165	207	7e-11	65.1
TRINITY_DN11613_c0_g1	KPI91323.1 hypothetical protein RR46_14827 [Papilio xuthus]	KPI91323.1	54.76	42	19	0	16	141	41	82	9e-08	52.8
TRINITY_DN11662_c0_g1	ADI61810.1 endonuclease-reverse transcriptase [Bombyx mori]	ADI61810.1	65	40	14	0	123	4	943	982	7e-08	57
TRINITY_DN11612_c0_g1	PRD37588.1 icd [Nephila clavipes]	PRD37588.1	100	299	0	0	897	1	1	299	0	626
TRINITY_DN11694_c0_g1	XP_026739094.1 trypsin, alkaline B-like [Trichoplusia ni]	XP_026739094.1	94.12	34	2	0	3	104	123	156	9e-12	68.2
TRINITY_DN11675_c0_g1	PRD19313.1 yeaC [Nephila clavipes]	PRD19313.1	75.76	99	24	0	3	299	13	111	1e-44	155
TRINITY_DN11677_c0_g1	XP_026730674.1 uncharacterized protein LOC113495877, partial [Trichoplusia ni]	XP_026730674.1	61.33	75	25	2	89	310	15	86	2e-21	92.8
TRINITY_DN11679_c0_g1	PRD37487.1 argA [Nephila clavipes]	PRD37487.1	60.44	225	80	3	707	54	229	451	2e-64	216
TRINITY_DN11600_c0_g1	XP_026732744.1 uncharacterized protein LOC113497399 [Trichoplusia ni]	XP_026732744.1	85.48	124	18	0	1	372	1016	1139	1e-67	230
TRINITY_DN11666_c0_g1	PRD34715.1 rimO [Nephila clavipes]	PRD34715.1	99.69	322	1	0	2019	1054	149	470	0	665
TRINITY_DN11693_c0_g1	AUU00818.1 type VI secretion system baseplate subunit TssK [Morganella morganii]	AUU00818.1	55.88	68	30	0	206	3	358	425	1e-11	66.6
TRINITY_DN11683_c0_g1	XP_018028360.1 PREDICTED: sulfide dehydrogenase [flavocytochrome c] flavoprotein chain-like [Hyalella azteca]	XP_018028360.1	45.05	91	47	2	366	103	331	421	1e-10	65.5
TRINITY_DN11631_c0_g1	XP_026741509.1 bone morphogenetic protein receptor type-1B isoform X3 [Trichoplusia ni]	XP_026741509.1	69.23	39	7	1	303	187	43	76	2e-07	55.5
TRINITY_DN11621_c0_g1	XP_026734141.1 RNA/RNP complex-1-interacting phosphatase [Trichoplusia ni]	XP_026734141.1	92	25	2	0	75	1	33	57	2e-07	53.9
TRINITY_DN11682_c0_g1	XP_011554550.1 PREDICTED: ribosomal protein S6 kinase alpha-5-like [Plutella xylostella]	XP_011554550.1	100	25	0	0	668	594	457	481	5e-07	57
TRINITY_DN11610_c0_g1	KOB70575.1 Dynein heavy chain, partial [Operophtera brumata]	KOB70575.1	83.56	146	20	1	693	256	703	844	5e-101	252
TRINITY_DN11669_c0_g1	XP_025602236.1 uncharacterized protein LOC112694917, partial [Athalia rosae]	XP_025602236.1	36.3	146	86	1	438	1	1	139	2e-28	118
TRINITY_DN11669_c1_g1	XP_026732554.1 spondin-1-like isoform X2 [Trichoplusia ni]	XP_026732554.1	88.89	45	5	0	70	204	17	61	4e-20	92.4
TRINITY_DN11618_c0_g1	XP_014362984.1 PREDICTED: glycerophosphocholine phosphodiesterase GPCPD1-like [Papilio machaon]	XP_014362984.1	96.55	29	1	0	564	478	562	590	4e-08	59.7
TRINITY_DN11656_c0_g1	XP_026317368.1 phosphatidylinositol 3-kinase catalytic subunit type 3 [Hyposmocoma kahamanoa]	XP_026317368.1	100	29	0	0	275	361	446	474	8e-11	66.6
TRINITY_DN11617_c0_g1	KOB67322.1 NTPase [Operophtera brumata]	KOB67322.1	78.57	28	6	0	1	84	7	34	4e-06	50.4
TRINITY_DN11625_c0_g1	XP_026730316.1 nuclear RNA export factor 1 [Trichoplusia ni]	XP_026730316.1	65.85	41	7	1	144	266	270	303	4e-07	54.7
TRINITY_DN11627_c0_g1	RWA50829.1 orotidine 5'-phosphate decarboxylase [Yersinia pestis]	RWA50829.1	71.05	76	22	0	5	232	63	138	2e-25	102
TRINITY_DN11661_c0_g1	XP_023308000.1 uncharacterized protein LOC111689768 [Lucilia cuprina]	XP_023308000.1	55.95	84	37	0	780	529	1243	1326	3e-23	108
TRINITY_DN11602_c0_g1	RVE42238.1 hypothetical protein evm_013114 [Chilo suppressalis]	RVE42238.1	95.16	62	3	0	63	248	394	455	2e-32	129
TRINITY_DN11674_c0_g1	RWA46966.1 DNA-binding protein [Yersinia pestis]	RWA46966.1	41.41	99	55	2	318	22	4	99	4e-10	63.5
TRINITY_DN11692_c0_g1	XP_026734376.1 translocation protein SEC62 [Trichoplusia ni]	XP_026734376.1	93.75	32	2	0	1	96	56	87	6e-10	63.5
TRINITY_DN10165_c0_g1	KOB67358.1 Uncharacterized protein OBRU01_19944, partial [Operophtera brumata]	KOB67358.1	56.41	78	29	1	219	1	17	94	4e-23	97.4
TRINITY_DN10146_c0_g1	PCG66282.1 hypothetical protein B5V51_7886 [Heliothis virescens]	PCG66282.1	96	25	1	0	76	2	17	41	1e-06	53.9
TRINITY_DN10135_c0_g1	XP_026746971.1 NADH dehydrogenase [ubiquinone] 1 alpha subcomplex subunit 9, mitochondrial [Trichoplusia ni]	XP_026746971.1	67.9	81	25	1	126	365	1	81	2e-24	104
TRINITY_DN10167_c0_g1	XP_026731552.1 GPI ethanolamine phosphate transferase 1 [Trichoplusia ni]	XP_026731552.1	88.89	27	3	0	264	184	818	844	3e-07	55.1
TRINITY_DN10152_c0_g1	PZC83425.1 hypothetical protein B5X24_HaOG207808 [Helicoverpa armigera]	PZC83425.1	85.29	34	5	0	102	1	57	90	3e-10	64.7
TRINITY_DN10178_c0_g1	XP_026330139.1 protein tramtrack, beta isoform isoform X27 [Hyposmocoma kahamanoa]	XP_026330139.1	44.3	79	43	1	601	365	280	357	2e-17	87
TRINITY_DN10125_c0_g1	XP_021181222.1 sodium-coupled monocarboxylate transporter 1 [Helicoverpa armigera]	XP_021181222.1	78.72	47	9	1	256	116	372	417	3e-12	69.3
TRINITY_DN10148_c0_g1	XP_022818827.1 uncharacterized protein LOC111351250 isoform X2 [Spodoptera litura]	XP_022818827.1	92.59	27	2	0	298	378	110	136	2e-09	60.8
TRINITY_DN10183_c0_g1	RWA46415.1 addiction module protein [Yersinia pestis]	RWA46415.1	49.47	95	42	1	217	483	1	95	8e-17	85.5
TRINITY_DN10153_c0_g1	XP_026729051.1 hexosaminidase D-like [Trichoplusia ni]	XP_026729051.1	85.71	28	4	0	430	347	235	262	6e-08	58.2
TRINITY_DN10154_c0_g1	XP_021191730.1 scaffold attachment factor B2-like [Helicoverpa armigera]	XP_021191730.1	100	26	0	0	353	276	626	651	2e-07	56.6
TRINITY_DN10133_c0_g1	XP_021195224.1 protein lethal(2)essential for life-like [Helicoverpa armigera]	XP_021195224.1	60.9	156	61	0	127	594	26	181	6e-66	213
TRINITY_DN10109_c0_g1	PCG74070.1 hypothetical protein B5V51_13919 [Heliothis virescens]	PCG74070.1	62.89	97	36	0	291	1	356	452	5e-32	126
TRINITY_DN10187_c0_g1	PRD18186.1 puuR [Nephila clavipes]	PRD18186.1	72.9	107	29	0	347	27	110	216	1e-53	176
TRINITY_DN10195_c0_g1	XP_026735538.1 UDP-glucuronosyltransferase 2B15-like [Trichoplusia ni]	XP_026735538.1	78.57	28	6	0	387	304	254	281	6e-06	52
TRINITY_DN10104_c0_g1	RLU19546.1 hypothetical protein DMN91_008103 [Ooceraea biroi]	RLU19546.1	75	32	4	1	236	141	246	273	5e-10	57.8
TRINITY_DN10105_c0_g1	XP_023295025.1 uncharacterized protein LOC111678021 [Lucilia cuprina]	XP_023295025.1	32.34	269	172	3	1028	225	28	287	9e-34	135
TRINITY_DN10118_c0_g1	XP_026743745.1 short/branched chain specific acyl-CoA dehydrogenase, mitochondrial [Trichoplusia ni]	XP_026743745.1	68.42	38	6	1	2	97	293	330	9e-06	51.6
TRINITY_DN10198_c0_g1	PRD33571.1 ybdG [Nephila clavipes]	PRD33571.1	57.06	177	76	0	275	805	108	284	2e-68	225
TRINITY_DN10124_c0_g1	XP_022206819.1 uncharacterized protein LOC111063442, partial [Nilaparvata lugens]	XP_022206819.1	42.37	59	34	0	195	19	11	69	1e-09	59.3
TRINITY_DN10157_c0_g1	XP_026727886.1 palmitoyltransferase ZDHHC16 [Trichoplusia ni]	XP_026727886.1	87.93	381	46	0	137	1279	1	381	0	720
TRINITY_DN10155_c0_g1	KOB74915.1 Uncharacterized protein OBRU01_08329 [Operophtera brumata]	KOB74915.1	100	26	0	0	78	1	29	54	1e-07	56.2
TRINITY_DN10120_c0_g1	XP_026728852.1 delta-aminolevulinic acid dehydratase [Trichoplusia ni]	XP_026728852.1	51.55	97	4	1	292	2	17	70	1e-21	94.4
TRINITY_DN10147_c0_g1	XP_026734221.1 general transcription factor IIH subunit 2 [Trichoplusia ni]	XP_026734221.1	100	28	0	0	178	261	22	49	2e-17	58.2
TRINITY_DN10151_c0_g1	XP_026724963.1 uncharacterized protein LOC113491947 [Trichoplusia ni]	XP_026724963.1	90	160	16	0	235	714	19	178	3e-82	268
TRINITY_DN10173_c0_g1	XP_026734121.1 DNA mismatch repair protein Msh2 [Trichoplusia ni]	XP_026734121.1	92.86	28	2	0	454	537	839	866	6e-06	53.1
TRINITY_DN10145_c0_g1	JAA86573.1 signal sequence receptor [Pararge aegeria]	JAA86573.1	100	29	0	0	289	375	177	205	2e-09	60.8
TRINITY_DN10131_c0_g1	XP_018012204.1 PREDICTED: glutamine--tRNA ligase-like [Hyalella azteca]	XP_018012204.1	71.76	131	27	1	2	364	207	337	6e-61	206
TRINITY_DN10100_c0_g1	JAA79802.1 transformation/transcription domain-associated protein, partial [Pararge aegeria]	JAA79802.1	100	22	0	0	68	3	1	22	8e-06	48.5
TRINITY_DN10179_c0_g1	XP_021187596.1 uncharacterized protein LOC110374264 [Helicoverpa armigera]	XP_021187596.1	90.06	171	16	1	510	1	83	253	7e-102	303
TRINITY_DN98013_c0_g1	XP_026727887.1 multidrug resistance protein homolog 49-like isoform X1 [Trichoplusia ni]	XP_026727887.1	82.35	34	6	0	320	421	1059	1092	1e-08	61.2
TRINITY_DN98098_c0_g1	XP_026742543.1 adenylate kinase 9-like [Trichoplusia ni]	XP_026742543.1	72.54	142	39	0	426	1	377	518	4e-57	201
TRINITY_DN98045_c0_g1	XP_026727942.1 proton-coupled amino acid transporter-like protein pathetic isoform X2 [Trichoplusia ni]	XP_026727942.1	85.71	28	4	0	86	3	105	132	8e-07	54.7
TRINITY_DN98072_c0_g1	WP_031898797.1 MULTISPECIES: replication initiation protein [Bacteria]	WP_031898797.1	42.11	95	49	3	296	15	106	195	1e-09	61.6
TRINITY_DN98031_c0_g1	XP_026746241.1 uncharacterized protein LOC113507593 [Trichoplusia ni]	XP_026746241.1	86.21	87	12	0	263	3	44	130	2e-43	159
TRINITY_DN98074_c0_g1	CDW31314.1 histone H3.2like [Takifugu rubripes], partial [Lepeophtheirus salmonis]	CDW31314.1	100	26	0	0	80	3	24	49	6e-07	52
TRINITY_DN98062_c0_g1	XP_026738338.1 uncharacterized protein LOC113501406 [Trichoplusia ni]	XP_026738338.1	82.76	29	5	0	1	87	499	527	9e-08	56.6
TRINITY_DN98075_c0_g1	XP_026740811.1 centromere protein J [Trichoplusia ni]	XP_026740811.1	96.3	27	1	0	3	83	1097	1123	3e-08	58.2
TRINITY_DN98091_c0_g1	XP_026746663.1 uncharacterized protein LOC113507913 [Trichoplusia ni]	XP_026746663.1	90	30	3	0	94	5	97	126	1e-11	65.1
TRINITY_DN98079_c0_g1	RWA49728.1 thiol:disulfide interchange protein [Yersinia pestis]	RWA49728.1	48.1	79	39	2	234	1	40	117	1e-14	73.9
TRINITY_DN15134_c0_g1	JAB84824.1 (DL)-glycerol-3-phosphatase 1, partial [Ceratitis capitata]	JAB84824.1	35.06	77	48	1	363	139	147	223	6e-07	53.5
TRINITY_DN15132_c0_g1	RWA46617.1 bacteriocin immunity protein [Yersinia pestis]	RWA46617.1	50.59	85	41	1	558	304	1	84	9e-18	87.8
TRINITY_DN15165_c0_g1	PCG64685.1 hypothetical protein B5V51_10290, partial [Heliothis virescens]	PCG64685.1	88.46	26	3	0	391	468	441	466	4e-06	53.1
TRINITY_DN15130_c0_g1	XP_016664499.1 PREDICTED: histidine ammonia-lyase-like [Acyrthosiphon pisum]	XP_016664499.1	74.65	142	36	0	547	122	309	450	7e-63	210
TRINITY_DN15107_c0_g1	XP_026740048.1 uncharacterized protein LOC113502604 [Trichoplusia ni]	XP_026740048.1	100	29	0	0	196	282	565	593	5e-12	69.3
TRINITY_DN15176_c0_g1	XP_026728641.1 coronin-6 isoform X3 [Trichoplusia ni]	XP_026728641.1	96.43	28	1	0	86	3	462	489	5e-07	55.5
TRINITY_DN15190_c0_g1	XP_015125882.1 PREDICTED: signal transduction histidine-protein kinase BarA-like [Diachasma alloeum]	XP_015125882.1	48.93	280	140	2	75	911	159	436	2e-72	248
TRINITY_DN15161_c0_g1	RVE46922.1 hypothetical protein evm_008401 [Chilo suppressalis]	RVE46922.1	74.29	35	9	0	124	228	266	300	2e-09	60.1
TRINITY_DN15177_c0_g1	XP_026724768.1 piggyBac transposable element-derived protein 3-like [Trichoplusia ni]	XP_026724768.1	54.24	59	26	1	4	177	585	643	5e-14	78.6
TRINITY_DN15116_c0_g1	AUT99546.1 inovirus Gp2 family protein [Morganella morganii]	AUT99546.1	28.45	239	140	8	956	258	121	334	2e-16	86.7
TRINITY_DN15123_c0_g1	PRD17750.1 tusE [Nephila clavipes]	PRD17750.1	77.48	111	25	0	1620	1288	1	111	5e-30	122
TRINITY_DN15133_c0_g1	RWA48261.1 polyamine ABC transporter permease [Yersinia pestis]	RWA48261.1	32.6	273	176	3	3	800	71	342	1e-37	145
TRINITY_DN15136_c0_g1	XP_018333403.1 cytochrome c-like [Agrilus planipennis]	XP_018333403.1	41.49	94	55	0	215	496	6	99	2e-22	95.1
TRINITY_DN15167_c0_g1	PRD25430.1 czcR [Nephila clavipes]	PRD25430.1	73.21	224	59	1	1115	444	1	223	2e-106	338
TRINITY_DN15149_c0_g1	PCG63686.1 hypothetical protein B5V51_11870, partial [Heliothis virescens]	PCG63686.1	93.1	29	2	0	298	212	157	185	2e-09	58.9
TRINITY_DN15182_c0_g1	XP_021188287.1 zinc finger protein 628-like [Helicoverpa armigera]	XP_021188287.1	100	29	0	0	159	245	480	508	2e-12	67
TRINITY_DN15114_c0_g1	XP_026733235.1 myosin light chain kinase, smooth muscle-like [Trichoplusia ni]	XP_026733235.1	91.3	23	2	0	209	141	231	253	1e-05	49.7
TRINITY_DN15131_c0_g1	KOB78235.1 Uncharacterized protein OBRU01_02980 [Operophtera brumata]	KOB78235.1	70	40	12	0	1	120	468	507	1e-09	62.8
TRINITY_DN15140_c0_g1	XP_021195702.1 uncharacterized protein LOC110380136 [Helicoverpa armigera]	XP_021195702.1	61.04	308	119	1	1	921	149	456	1e-117	357
TRINITY_DN15112_c0_g1	XP_022821082.1 importin-5 [Spodoptera litura]	XP_022821082.1	89.66	29	3	0	87	1	1076	1104	6e-07	54.3
TRINITY_DN15104_c0_g1	XP_013200258.1 PREDICTED: calcium-activated potassium channel slowpoke isoform X1 [Amyelois transitella]	XP_013200258.1	100	26	0	0	2	79	676	701	2e-08	59.7
TRINITY_DN15179_c0_g1	PCG63015.1 hypothetical protein B5V51_13133, partial [Heliothis virescens]	PCG63015.1	99.18	244	2	0	339	1070	1	244	1e-159	482
TRINITY_DN15193_c0_g2	XP_026739454.1 leucine-rich repeat transmembrane neuronal protein 1 [Trichoplusia ni]	XP_026739454.1	96.43	28	1	0	429	346	39	66	7e-10	63.5
TRINITY_DN15191_c0_g1	PZC74162.1 hypothetical protein B5X24_HaOG208234 [Helicoverpa armigera]	PZC74162.1	52.7	74	16	3	160	342	114	181	1e-07	56.6
TRINITY_DN15180_c0_g1	XP_026728732.1 seminal metalloprotease 1-like [Trichoplusia ni]	XP_026728732.1	96.3	27	1	0	81	1	151	177	1e-07	59.3
TRINITY_DN15172_c0_g1	XP_017083542.1 PREDICTED: uncharacterized protein LOC108116261 [Drosophila eugracilis]	XP_017083542.1	28.81	295	186	8	336	1181	40	323	3e-08	62.8
TRINITY_DN15189_c0_g1	XP_026741060.1 small glutamine-rich tetratricopeptide repeat-containing protein beta-like [Trichoplusia ni]	XP_026741060.1	64.1	78	0	1	234	1	58	107	3e-21	91.7
TRINITY_DN15164_c0_g1	XP_026731911.1 splicing factor 3B subunit 3 [Trichoplusia ni]	XP_026731911.1	100	29	0	0	320	406	855	883	1e-10	67
TRINITY_DN15117_c0_g1	PRD21859.1 bglX [Nephila clavipes]	PRD21859.1	52.5	200	94	1	597	1	477	676	2e-48	176
TRINITY_DN15197_c0_g1	XP_017461795.1 PREDICTED: dibenzothiophene desulfurization enzyme C-like [Rhagoletis zephyria]	XP_017461795.1	39.72	355	202	4	1039	2	35	386	2e-56	201
TRINITY_DN15196_c0_g1	XP_026737692.1 cytochrome b5-like [Trichoplusia ni]	XP_026737692.1	90.62	128	12	0	1686	2069	1	128	5e-40	152
TRINITY_DN15156_c0_g1	XP_026726655.1 long-chain-fatty-acid--CoA ligase 4 isoform X2 [Trichoplusia ni]	XP_026726655.1	93.1	29	2	0	447	361	401	429	7e-11	67.4
TRINITY_DN15142_c0_g1	XP_026728523.1 NADH dehydrogenase [ubiquinone] 1 beta subcomplex subunit 3 [Trichoplusia ni]	XP_026728523.1	81.48	27	5	0	171	251	1	27	6e-07	50.8
TRINITY_DN15144_c0_g1	RVE41260.1 hypothetical protein evm_014089 [Chilo suppressalis]	RVE41260.1	56.59	129	55	1	388	2	90	217	5e-42	158
TRINITY_DN15155_c0_g1	XP_022825953.1 ATP-dependent RNA helicase bel [Spodoptera litura]	XP_022825953.1	80.49	41	7	1	295	417	170	209	6e-12	70.5
TRINITY_DN15146_c0_g1	PRD34714.1 glnG [Nephila clavipes]	PRD34714.1	72.6	73	20	0	221	3	523	595	4e-29	117
TRINITY_DN46975_c0_g1	XP_026746768.1 lanC-like protein 1 isoform X2 [Trichoplusia ni]	XP_026746768.1	92.59	27	2	0	83	3	89	115	1e-07	55.5
TRINITY_DN46946_c0_g1	XP_022824737.1 uncharacterized family 31 glucosidase KIAA1161-like [Spodoptera litura]	XP_022824737.1	95.83	24	1	0	446	375	576	599	6e-06	52.4
TRINITY_DN46942_c0_g1	XP_021201244.1 ATP-binding cassette sub-family G member 4 isoform X2 [Helicoverpa armigera]	XP_021201244.1	100	41	0	0	291	413	1	41	2e-18	89.4
TRINITY_DN46927_c0_g1	KPI97522.1 Facilitated trehalose transporter Tret1 [Papilio xuthus]	KPI97522.1	93.33	30	2	0	1372	1461	5	34	2e-07	61.2
TRINITY_DN46945_c0_g1	PCG69283.1 hypothetical protein B5V51_4270 [Heliothis virescens]	PCG69283.1	79.31	29	6	0	348	434	4	32	1e-06	54.7
TRINITY_DN46917_c0_g1	WP_050098321.1 MULTISPECIES: sodium/proline symporter PutP [Yersinia]	WP_050098321.1	80.59	376	73	0	323	1450	3	378	0	592
TRINITY_DN46917_c0_g2	WP_050098321.1 MULTISPECIES: sodium/proline symporter PutP [Yersinia]	WP_050098321.1	82.19	73	13	0	2	220	265	337	2e-33	127
TRINITY_DN46950_c0_g1	PRD38332.1 rpsR [Nephila clavipes]	PRD38332.1	87.84	74	9	0	191	412	6	79	5e-41	141
TRINITY_DN46995_c0_g1	JAA89252.1 Dual oxidase maturation factor 1 [Pararge aegeria]	JAA89252.1	66.67	48	16	0	2	145	47	94	3e-06	57
TRINITY_DN46904_c1_g1	XP_022827548.1 homeobox protein HMX3-B-like isoform X1 [Spodoptera litura]	XP_022827548.1	98.56	139	2	0	176	592	1	139	6e-73	253
TRINITY_DN46996_c0_g1	PRD26214.1 lgrC [Nephila clavipes]	PRD26214.1	64.39	205	63	6	5	589	1211	1415	8e-66	229
TRINITY_DN46996_c1_g1	PRD26217.1 lgrB [Nephila clavipes]	PRD26217.1	67.73	220	60	3	642	1	2896	3110	5e-75	257
TRINITY_DN46932_c0_g1	XP_026744021.1 uncharacterized protein LOC113505490 [Trichoplusia ni]	XP_026744021.1	78.05	82	18	0	3	248	129	210	7e-37	140
TRINITY_DN46994_c0_g1	PZC84994.1 hypothetical protein B5X24_HaOG203315 [Helicoverpa armigera]	PZC84994.1	72.5	40	11	0	461	580	29	68	1e-09	60.1
TRINITY_DN46928_c0_g1	PZC75900.1 hypothetical protein B5X24_HaOG205352 [Helicoverpa armigera]	PZC75900.1	98.82	170	2	0	1519	1010	86	255	7e-118	358
TRINITY_DN46928_c0_g2	XP_026734339.1 uncharacterized protein LOC113498490 [Trichoplusia ni]	XP_026734339.1	100	27	0	0	293	213	1	27	6e-09	60.5
TRINITY_DN46962_c0_g1	PRD39539.1 azu [Nephila clavipes]	PRD39539.1	58.27	127	53	0	416	36	60	186	2e-47	161
TRINITY_DN46962_c0_g2	PRD39539.1 azu [Nephila clavipes]	PRD39539.1	59.02	122	50	0	367	2	60	181	1e-47	161
TRINITY_DN46914_c0_g1	XP_026737247.1 cytochrome b5-related protein-like [Trichoplusia ni]	XP_026737247.1	92.59	27	2	0	81	1	358	384	3e-08	58.5
TRINITY_DN46988_c0_g1	XP_023949645.1 uncharacterized protein LOC112054186 [Bicyclus anynana]	XP_023949645.1	70.17	295	87	1	436	1317	120	414	5e-147	443
TRINITY_DN46973_c0_g1	KPJ08227.1 hypothetical protein RR48_12966 [Papilio machaon]	KPJ08227.1	95.83	24	1	0	331	402	52	75	5e-07	53.9
TRINITY_DN46981_c0_g1	XP_026747436.1 leucine--tRNA ligase, cytoplasmic [Trichoplusia ni]	XP_026747436.1	96.3	27	1	0	319	399	960	986	5e-08	58.5
TRINITY_DN46989_c0_g1	KPJ11015.1 Cyclin-T [Papilio machaon]	KPJ11015.1	90.91	44	3	1	1278	1147	25	67	1e-14	84
TRINITY_DN46967_c0_g1	XP_004522568.1 protein GDAP2 homolog isoform X3 [Ceratitis capitata]	XP_004522568.1	91.67	24	2	0	362	291	161	184	3e-06	51.6
TRINITY_DN46906_c0_g1	XP_026732955.1 sphingosine-1-phosphate phosphatase 1-like [Trichoplusia ni]	XP_026732955.1	100	32	0	0	425	520	283	314	2e-11	69.3
TRINITY_DN46958_c0_g1	PRD35936.1 xcpS [Nephila clavipes]	PRD35936.1	100	164	0	0	920	429	212	375	5e-110	335
TRINITY_DN46907_c0_g1	XP_021187458.1 troponin T, skeletal muscle isoform X8 [Helicoverpa armigera]	XP_021187458.1	93.62	94	6	0	386	105	216	309	9e-57	189
TRINITY_DN46991_c0_g1	XP_021182770.1 tetratricopeptide repeat protein 14 homolog isoform X2 [Helicoverpa armigera]	XP_021182770.1	100	26	0	0	613	690	733	758	1e-06	56.2
TRINITY_DN46940_c0_g1	XP_026489333.1 long-chain-fatty-acid--CoA ligase 4 isoform X2 [Vanessa tameamea]	XP_026489333.1	80.65	31	6	0	95	3	4	34	2e-06	59.7
TRINITY_DN46999_c0_g1	PRD39335.1 putative signaling protein [Nephila clavipes]	PRD39335.1	41.89	148	85	1	445	5	288	435	3e-27	115
TRINITY_DN46918_c0_g1	KOB65046.1 Uncharacterized protein OBRU01_22417, partial [Operophtera brumata]	KOB65046.1	85.71	28	4	0	1	84	18	45	1e-06	51.6
TRINITY_DN46955_c0_g1	XP_026726287.1 esterase FE4-like [Trichoplusia ni]	XP_026726287.1	47.62	105	16	1	2	316	36	101	2e-19	90.5
TRINITY_DN46993_c0_g1	XP_026741335.1 arrestin domain-containing protein 17-like isoform X1 [Trichoplusia ni]	XP_026741335.1	73.81	42	6	1	3	113	8	49	8e-09	65.1
TRINITY_DN46949_c0_g1	PRD37464.1 leuS [Nephila clavipes]	PRD37464.1	77.12	118	27	0	6	359	1	118	2e-63	207
TRINITY_DN46984_c0_g1	XP_026735544.1 putative uncharacterized protein DDB_G0271606 [Trichoplusia ni]	XP_026735544.1	88.44	294	23	2	956	75	293	575	2e-159	470
TRINITY_DN46956_c0_g1	PRD28195.1 clpX [Nephila clavipes]	PRD28195.1	66.36	107	30	2	732	412	111	211	2e-59	148
TRINITY_DN46965_c0_g1	XP_026734777.1 uncharacterized protein LOC113498833 [Trichoplusia ni]	XP_026734777.1	41.98	212	93	8	1001	396	372	563	5e-25	114
TRINITY_DN46952_c0_g1	JAA86047.1 Protein charybde [Pararge aegeria]	JAA86047.1	87.88	33	4	0	534	632	14	46	2e-09	61.2
TRINITY_DN46966_c0_g1	XP_026735435.1 endoplasmic reticulum metallopeptidase 1-like isoform X3 [Trichoplusia ni]	XP_026735435.1	86.21	29	4	0	1	87	803	831	2e-06	54.7
TRINITY_DN46963_c0_g1	LAB72292.1 calcium-activated potassium channel transcript variant 2, partial [Hirondellea gigas]	LAB72292.1	100	28	0	0	86	3	109	136	9e-11	62.8
TRINITY_DN46923_c0_g1	XP_026735783.1 titin-like [Trichoplusia ni]	XP_026735783.1	93.55	93	6	0	395	673	129	221	4e-24	108
TRINITY_DN46969_c0_g1	XP_026735765.1 tubulin polyglutamylase TTLL4-like isoform X3 [Trichoplusia ni]	XP_026735765.1	70	40	12	0	398	517	321	360	8e-07	55.8
TRINITY_DN46976_c0_g1	XP_026742546.1 uncharacterized protein LOC113504451 isoform X2 [Trichoplusia ni]	XP_026742546.1	93.2	1264	74	7	4688	924	32	1292	0	2272
TRINITY_DN46959_c0_g1	PRD36771.1 arsB [Nephila clavipes]	PRD36771.1	75.63	119	23	2	186	527	326	443	1e-43	160
TRINITY_DN46937_c0_g1	XP_026744714.1 uncharacterized protein LOC113506054, partial [Trichoplusia ni]	XP_026744714.1	77.65	85	19	0	3	257	180	264	6e-38	142
TRINITY_DN46964_c0_g2	XP_022837201.1 piggyBac transposable element-derived protein 4-like [Spodoptera litura]	XP_022837201.1	63.02	384	136	4	470	1615	12	391	2e-164	491
TRINITY_DN46947_c0_g1	PZC85948.1 hypothetical protein B5X24_HaOG214313 [Helicoverpa armigera]	PZC85948.1	79.49	39	8	0	712	828	135	173	6e-10	64.7
TRINITY_DN46968_c0_g1	XP_026728107.1 microtubule-actin cross-linking factor 1 isoform X25 [Trichoplusia ni]	XP_026728107.1	97.83	1658	35	1	209	5179	1	1658	0	3044
TRINITY_DN78476_c0_g1	KZS01141.1 Uncharacterized protein APZ42_002286 [Daphnia magna]	KZS01141.1	50.94	53	26	0	220	62	93	145	2e-07	52.4
TRINITY_DN78496_c0_g1	XP_008189204.1 PREDICTED: uncharacterized N-acetyltransferase p20-like [Acyrthosiphon pisum]	XP_008189204.1	36.62	71	45	0	242	30	96	166	5e-07	51.2
TRINITY_DN78417_c0_g1	XP_016947023.1 PREDICTED: phosphoribosylformylglycinamidine synthase-like, partial [Drosophila biarmipes]	XP_016947023.1	75.93	108	26	0	11	334	1	108	8e-48	166
TRINITY_DN78440_c0_g1	PRD30091.1 davD [Nephila clavipes]	PRD30091.1	59.26	81	28	1	243	1	329	404	1e-21	95.1
TRINITY_DN78465_c0_g1	XP_018028550.1 PREDICTED: transcriptional regulatory protein tctD-like [Hyalella azteca]	XP_018028550.1	39.66	58	35	0	305	132	64	121	8e-07	51.2
TRINITY_DN78488_c0_g1	XP_019763793.1 PREDICTED: uncharacterized protein LOC109540061 [Dendroctonus ponderosae]	XP_019763793.1	71.43	77	22	0	3	233	467	543	2e-30	119
TRINITY_DN78408_c0_g1	PRD19275.1 groL, partial [Nephila clavipes]	PRD19275.1	89.62	106	11	0	64	381	1	106	8e-50	164
TRINITY_DN78449_c0_g1	XP_017117864.1 PREDICTED: uncharacterized protein YeaE-like [Drosophila elegans]	XP_017117864.1	51.19	84	35	2	6	239	185	268	2e-15	75.5
TRINITY_DN78442_c0_g1	XP_026739279.1 uncharacterized protein LOC113502097 [Trichoplusia ni]	XP_026739279.1	40.73	275	154	8	814	2	7	276	9e-51	184
TRINITY_DN78410_c0_g1	RWA47291.1 ribose import ATP-binding protein RbsA [Yersinia pestis]	RWA47291.1	61.54	65	25	0	198	4	5	69	8e-18	85.1
TRINITY_DN78468_c0_g1	XP_013198238.1 PREDICTED: S-adenosylmethionine mitochondrial carrier protein-like [Amyelois transitella]	XP_013198238.1	74.36	39	10	0	571	455	200	238	1e-07	57.4
TRINITY_DN78455_c0_g1	XP_026727221.1 dihydroceramide fatty acyl 2-hydroxylase FAH2 [Trichoplusia ni]	XP_026727221.1	91.67	24	2	0	181	252	278	301	6e-06	50.4
TRINITY_DN78435_c0_g1	RXA93967.1 LysR family transcriptional regulator [Yersinia sp. 2105 StPb PI]	RXA93967.1	58.62	58	24	0	58	231	243	300	1e-16	79.7
TRINITY_DN53628_c0_g1	XP_026736022.1 UDP-glucuronosyltransferase 2B18-like [Trichoplusia ni]	XP_026736022.1	77.42	62	14	0	1	186	446	507	5e-10	65.5
TRINITY_DN53670_c6_g1	XP_026726437.1 60S ribosomal protein L10a [Trichoplusia ni]	XP_026726437.1	100	217	0	0	169	819	1	217	2e-140	406
TRINITY_DN53684_c0_g1	XP_026738122.1 protein Wnt-1 isoform X2 [Trichoplusia ni]	XP_026738122.1	99.1	223	2	0	427	1095	120	342	2e-152	468
TRINITY_DN53668_c0_g1	KOB73933.1 Uncharacterized protein OBRU01_09735, partial [Operophtera brumata]	KOB73933.1	92.86	28	2	0	518	601	262	289	2e-07	57.4
TRINITY_DN53700_c0_g1	XP_026735181.1 uncharacterized protein LOC113499050 isoform X1 [Trichoplusia ni]	XP_026735181.1	96.83	63	2	0	191	3	1	63	1e-36	133
TRINITY_DN53613_c0_g1	XP_026724860.1 DNA topoisomerase 3-alpha [Trichoplusia ni]	XP_026724860.1	79.29	734	130	5	65	2251	331	1047	0	1162
TRINITY_DN53650_c6_g1	XP_026737735.1 DNA repair protein complementing XP-A cells homolog [Trichoplusia ni]	XP_026737735.1	91.37	139	12	0	727	1143	130	268	9e-78	177
TRINITY_DN53695_c0_g1	XP_018006215.1 PREDICTED: gamma aminobutyrate transaminase 2-like [Hyalella azteca]	XP_018006215.1	64.52	248	87	1	743	3	45	292	5e-113	342
TRINITY_DN53695_c0_g2	XP_018006215.1 PREDICTED: gamma aminobutyrate transaminase 2-like [Hyalella azteca]	XP_018006215.1	66.96	112	37	0	338	3	44	155	4e-50	174
TRINITY_DN53679_c0_g1	XP_026730756.1 uncharacterized protein LOC113495950 isoform X1 [Trichoplusia ni]	XP_026730756.1	88.05	452	53	1	95	1447	1	452	0	736
TRINITY_DN53683_c0_g2	XP_022115052.1 uncharacterized protein LOC110993204 [Pieris rapae]	XP_022115052.1	96.3	27	1	0	81	1	48	74	1e-08	56.2
TRINITY_DN53633_c0_g1	XP_026743272.1 39S ribosomal protein L13, mitochondrial [Trichoplusia ni]	XP_026743272.1	96.63	178	6	0	1611	1078	1	178	8e-123	369
TRINITY_DN53653_c0_g1	XP_026731597.1 lipase member H-like [Trichoplusia ni]	XP_026731597.1	88.89	27	3	0	2	82	47	73	6e-07	55.1
TRINITY_DN53641_c0_g1	XP_026741552.1 uncharacterized protein LOC113503690 [Trichoplusia ni]	XP_026741552.1	83.67	245	40	0	896	162	1	245	1e-136	397
TRINITY_DN53623_c1_g2	XP_026736696.1 uncharacterized protein LOC113500183 [Trichoplusia ni]	XP_026736696.1	80.36	168	33	0	9	512	455	622	2e-91	290
TRINITY_DN53623_c1_g1	XP_026736696.1 uncharacterized protein LOC113500183 [Trichoplusia ni]	XP_026736696.1	85.09	114	17	0	1	342	153	266	1e-63	213
TRINITY_DN53623_c1_g3	XP_026736696.1 uncharacterized protein LOC113500183 [Trichoplusia ni]	XP_026736696.1	79.69	128	25	1	20	403	111	237	3e-65	218
TRINITY_DN53648_c0_g1	XP_026725473.1 mucin-2-like isoform X34 [Trichoplusia ni]	XP_026725473.1	88.3	94	11	0	422	141	3832	3925	3e-34	138
TRINITY_DN53640_c0_g1	XP_026735190.1 26S proteasome non-ATPase regulatory subunit 11 [Trichoplusia ni]	XP_026735190.1	99.76	421	1	0	396	1658	1	421	0	735
TRINITY_DN53673_c0_g1	XP_026726330.1 leucine-rich repeat extensin-like protein 3 [Trichoplusia ni]	XP_026726330.1	75.34	146	33	2	240	671	246	390	3e-40	153
TRINITY_DN53619_c0_g1	AFD93384.1 mago nashi, partial [Cydia pomonella]	AFD93384.1	100	27	0	0	3	83	14	40	1e-09	60.1
TRINITY_DN53658_c0_g1	XP_026738570.1 NADH dehydrogenase [ubiquinone] iron-sulfur protein 6, mitochondrial [Trichoplusia ni]	XP_026738570.1	95.83	24	1	0	798	869	40	63	2e-06	53.5
TRINITY_DN53660_c1_g1	XP_026745184.1 elongation of very long chain fatty acids protein AAEL008004-like isoform X1 [Trichoplusia ni]	XP_026745184.1	89.19	259	28	0	462	1238	8	266	3e-156	454
TRINITY_DN53676_c0_g1	XP_015919907.1 cytochrome P450 2U1-like [Parasteatoda tepidariorum]	XP_015919907.1	38.67	75	43	1	365	150	417	491	2e-07	56.6
TRINITY_DN53696_c0_g1	AGQ45612.1 aldo-keto reductase, partial [Agrotis ipsilon]	AGQ45612.1	85.71	77	11	0	233	3	183	259	2e-40	143
TRINITY_DN53696_c0_g2	XP_026746652.1 aldose reductase-like [Trichoplusia ni]	XP_026746652.1	82.26	62	11	0	392	207	253	314	2e-29	116
TRINITY_DN53646_c0_g1	XP_026736206.1 ATP-binding cassette sub-family F member 2 [Trichoplusia ni]	XP_026736206.1	97.63	253	6	0	759	1	1	253	6e-149	442
TRINITY_DN53646_c1_g1	ADQ53449.1 ATP-binding cassette sub-family F member 2, partial [Biston betularia]	ADQ53449.1	98.14	161	3	0	2	484	209	369	1e-98	299
TRINITY_DN53646_c1_g2	XP_013189353.1 PREDICTED: ATP-binding cassette sub-family F member 2-like [Amyelois transitella]	XP_013189353.1	93.75	96	6	0	2318	2031	14	109	1e-53	189
TRINITY_DN53646_c1_g3	JAA90285.1 ATP-binding cassette sub-family F member 2, partial [Pararge aegeria]	JAA90285.1	97.78	135	3	0	405	1	13	147	2e-93	278
TRINITY_DN53622_c0_g1	XP_026737444.1 interleukin-1 receptor-associated kinase 4-like [Trichoplusia ni]	XP_026737444.1	84.59	279	40	1	838	2	1	276	9e-152	453
TRINITY_DN53622_c0_g2	XP_026737448.1 uncharacterized protein LOC113500759 [Trichoplusia ni]	XP_026737448.1	83.94	411	66	0	2523	1291	1	411	0	634
TRINITY_DN53626_c0_g1	JAJ25945.1 hypothetical protein [Daphnia_magna]	JAJ25945.1	63.89	72	23	2	12	221	15	85	3e-19	82.8
TRINITY_DN53685_c0_g1	XP_026741138.1 clavesin-1-like [Trichoplusia ni]	XP_026741138.1	100	28	0	0	86	3	192	219	5e-10	62
TRINITY_DN53607_c0_g1	XP_026730513.1 uncharacterized protein LOC113495780 [Trichoplusia ni]	XP_026730513.1	89.41	170	18	0	321	830	1	170	5e-88	273
TRINITY_DN53652_c0_g1	XP_026745410.1 RNA-binding protein 25 [Trichoplusia ni]	XP_026745410.1	100	27	0	0	9	89	1	27	6e-08	64.3
TRINITY_DN53671_c1_g1	XP_026738393.1 NADH dehydrogenase [ubiquinone] iron-sulfur protein 4, mitochondrial, partial [Trichoplusia ni]	XP_026738393.1	88.54	192	22	0	193	768	28	219	4e-113	369
TRINITY_DN53677_c0_g1	XP_021199549.1 collagen alpha-1(IX) chain-like [Helicoverpa armigera]	XP_021199549.1	76.36	165	39	0	305	799	553	717	3e-26	116
TRINITY_DN53645_c0_g1	XP_021201280.1 uncharacterized protein CG5902 [Helicoverpa armigera]	XP_021201280.1	54.32	81	1	1	1	243	40	84	6e-19	85.1
TRINITY_DN53678_c0_g1	JAG56199.1 hypothetical protein [Lygus hesperus]	JAG56199.1	100	27	0	0	247	327	27	53	3e-08	56.2
TRINITY_DN53638_c0_g1	XP_026737706.1 pupal cuticle protein 36-like [Trichoplusia ni]	XP_026737706.1	74.29	105	20	2	445	131	69	166	4e-19	89.4
TRINITY_DN53606_c0_g1	XP_026728053.1 facilitated trehalose transporter Tret1-like [Trichoplusia ni]	XP_026728053.1	89.29	28	3	0	547	630	330	357	8e-08	58.9
TRINITY_DN53621_c1_g1	PCG70876.1 hypothetical protein B5V51_2486 [Heliothis virescens]	PCG70876.1	80.65	31	6	0	94	2	113	143	1e-05	52
TRINITY_DN53656_c0_g1	XP_026726997.1 KDEL motif-containing protein 1-like [Trichoplusia ni]	XP_026726997.1	75.68	37	9	0	2	112	329	365	3e-08	59.7
TRINITY_DN53616_c0_g1	XP_026729574.1 collagen alpha-1(II) chain-like [Trichoplusia ni]	XP_026729574.1	90.84	131	12	0	1266	1658	134	264	5e-72	243
TRINITY_DN53682_c0_g1	AAK92189.1 ribosomal protein S20 [Spodoptera frugiperda]	AAK92189.1	91.43	35	3	0	116	12	2	36	5e-11	65.1
TRINITY_DN53699_c1_g1	XP_026729682.1 proliferating cell nuclear antigen [Trichoplusia ni]	XP_026729682.1	100	260	0	0	1060	281	1	260	6e-173	506
TRINITY_DN53703_c0_g1	XP_026731143.1 fasciclin-2 isoform X3 [Trichoplusia ni]	XP_026731143.1	100	43	0	0	149	21	805	847	1e-16	90.5
TRINITY_DN53697_c0_g1	XP_026730858.1 uncharacterized protein LOC113496009 [Trichoplusia ni]	XP_026730858.1	61.59	315	102	5	2	943	185	481	6e-110	341
TRINITY_DN53697_c0_g2	XP_026730858.1 uncharacterized protein LOC113496009 [Trichoplusia ni]	XP_026730858.1	56.02	166	67	4	492	1	31	192	2e-50	178
TRINITY_DN53666_c0_g1	XP_026729356.1 NADH dehydrogenase [ubiquinone] 1 beta subcomplex subunit 7-like [Trichoplusia ni]	XP_026729356.1	84	25	4	0	3	77	12	36	5e-06	49.7
TRINITY_DN53666_c1_g1	XP_026729353.1 serine/threonine-protein kinase Nek8-like [Trichoplusia ni]	XP_026729353.1	95.27	296	14	0	951	64	1	296	0	587
TRINITY_DN53608_c0_g1	XP_026741970.1 uncharacterized protein LOC113504075 [Trichoplusia ni]	XP_026741970.1	100	27	0	0	546	626	182	208	1e-07	58.5
TRINITY_DN53605_c0_g1	XP_026746739.1 uncharacterized protein LOC113508001 isoform X2 [Trichoplusia ni]	XP_026746739.1	89.29	28	3	0	1	84	84	111	1e-08	59.3
TRINITY_DN53664_c0_g1	XP_026747103.1 sterol regulatory element-binding protein 1 [Trichoplusia ni]	XP_026747103.1	100	29	0	0	1	87	846	874	5e-09	63.2
TRINITY_DN53625_c2_g1	RVE49853.1 hypothetical protein evm_005446 [Chilo suppressalis]	RVE49853.1	99.39	163	1	0	431	919	49	211	8e-105	337
TRINITY_DN53625_c3_g1	XP_021185722.1 uncharacterized protein LOC110372988 isoform X1 [Helicoverpa armigera]	XP_021185722.1	71.43	119	20	5	1933	2250	215	332	9e-33	141
TRINITY_DN53647_c0_g1	RVE52951.1 hypothetical protein evm_002428 [Chilo suppressalis]	RVE52951.1	85.92	71	10	0	545	757	5	75	5e-28	120
TRINITY_DN53669_c0_g1	XP_026725361.1 galactokinase-like [Trichoplusia ni]	XP_026725361.1	80.85	47	9	0	115	255	314	360	1e-15	77.8
TRINITY_DN53610_c0_g1	XP_023727748.1 uncharacterized protein LOC111875609 [Cryptotermes secundus]	XP_023727748.1	52.73	110	52	0	433	104	10	119	3e-31	119
TRINITY_DN53665_c0_g1	XP_026727998.1 uncharacterized protein LOC113494061 [Trichoplusia ni]	XP_026727998.1	79.41	238	47	2	60	767	1987	2224	3e-62	222
TRINITY_DN53665_c3_g1	XP_026744798.1 putative aminopeptidase W07G4.4 [Trichoplusia ni]	XP_026744798.1	83.16	493	80	1	760	2229	1	493	0	599
TRINITY_DN53675_c0_g1	XP_026727590.1 myogenesis-regulating glycosidase-like [Trichoplusia ni]	XP_026727590.1	93.82	615	38	0	141	1985	1	615	0	1205
TRINITY_DN53624_c0_g1	PCG67695.1 hypothetical protein B5V51_6053 [Heliothis virescens]	PCG67695.1	74.61	256	47	2	1770	1057	25	280	5e-125	382
TRINITY_DN53631_c0_g1	XP_026728014.1 low-affinity glucose transporter HXT4-like [Trichoplusia ni]	XP_026728014.1	84.54	317	49	0	1009	59	140	456	0	555
TRINITY_DN53635_c0_g1	XP_026730022.1 methionine aminopeptidase 2 [Trichoplusia ni]	XP_026730022.1	95.71	466	20	0	279	1676	1	466	0	844
TRINITY_DN53615_c1_g1	XP_026735264.1 F-actin-capping protein subunit beta-like [Trichoplusia ni]	XP_026735264.1	100	275	0	0	151	975	1	275	0	572
TRINITY_DN53637_c0_g1	XP_026733352.1 out at first protein [Trichoplusia ni]	XP_026733352.1	95.69	255	11	0	387	1151	17	271	1e-164	483
TRINITY_DN53694_c0_g1	XP_026732261.1 zinc finger protein on ecdysone puffs-like isoform X4 [Trichoplusia ni]	XP_026732261.1	100	28	0	0	3	86	391	418	7e-13	76.3
TRINITY_DN46854_c3_g1	XP_026743282.1 uncharacterized protein LOC113504958 [Trichoplusia ni]	XP_026743282.1	55	180	43	4	158	682	35	181	6e-26	111
TRINITY_DN46864_c0_g1	XP_026734596.1 serine/threonine-protein kinase BRSK1 isoform X2 [Trichoplusia ni]	XP_026734596.1	93.48	368	21	1	1352	258	465	832	3e-176	525
TRINITY_DN46886_c1_g1	XP_026745971.1 uncharacterized protein LOC113507307 isoform X2 [Trichoplusia ni]	XP_026745971.1	55.84	154	58	4	740	306	3	155	6e-38	143
TRINITY_DN46856_c0_g1	PZC74529.1 hypothetical protein B5X24_HaOG207696 [Helicoverpa armigera]	PZC74529.1	71.43	49	11	1	242	379	578	626	1e-10	66.2
TRINITY_DN46818_c0_g1	XP_026738787.1 epidermal retinol dehydrogenase 2-like [Trichoplusia ni]	XP_026738787.1	81.25	32	6	0	96	1	98	129	2e-06	54.3
TRINITY_DN46890_c0_g1	XP_026734292.1 uncharacterized protein LOC113498483 isoform X4 [Trichoplusia ni]	XP_026734292.1	90	30	3	0	306	395	396	425	9e-09	60.5
TRINITY_DN46815_c0_g1	XP_023937659.1 UDP-glucuronosyltransferase 1-8-like [Bicyclus anynana]	XP_023937659.1	58.7	46	19	0	140	3	329	374	3e-07	55.8
TRINITY_DN46872_c0_g1	XP_026741599.1 collagenase-like [Trichoplusia ni]	XP_026741599.1	82.35	34	6	0	157	56	254	287	6e-10	63.5
TRINITY_DN46823_c0_g1	XP_026726675.1 uncharacterized protein LOC113493070 isoform X1 [Trichoplusia ni]	XP_026726675.1	100	25	0	0	666	740	132	156	9e-06	53.5
TRINITY_DN46809_c1_g1	PZC72122.1 hypothetical protein B5X24_HaOG211908 [Helicoverpa armigera]	PZC72122.1	85.71	28	4	0	226	309	6	33	9e-07	50.8
TRINITY_DN46855_c0_g1	RUT66900.1 transcriptional activator NhaR [Morganella morganii]	RUT66900.1	37.37	297	183	1	1222	332	3	296	4e-62	213
TRINITY_DN46829_c0_g1	XP_026734046.1 glycine receptor subunit alpha-4-like [Trichoplusia ni]	XP_026734046.1	100	295	0	0	1	885	134	428	0	548
TRINITY_DN46893_c0_g1	RXA96718.1 pyruvate dehydrogenase complex dihydrolipoyllysine-residue acetyltransferase [Yersinia sp. 2105 StPb PI]	RXA96718.1	49.73	187	81	2	226	786	5	178	5e-37	146
TRINITY_DN46836_c0_g1	XP_026728200.1 uncharacterized protein LOC113494191 [Trichoplusia ni]	XP_026728200.1	95.28	445	17	1	86	1408	22	466	0	873
TRINITY_DN46865_c0_g1	PRD39263.1 putative signaling protein [Nephila clavipes]	PRD39263.1	46.03	189	102	0	759	1325	354	542	1e-50	191
TRINITY_DN46845_c0_g1	PZC76105.1 hypothetical protein B5X24_HaOG205129 [Helicoverpa armigera]	PZC76105.1	97.06	34	1	0	434	535	1253	1286	8e-16	83.6
TRINITY_DN46808_c0_g1	XP_026736617.1 LOW QUALITY PROTEIN: E3 ubiquitin-protein ligase UBR1 [Trichoplusia ni]	XP_026736617.1	98.68	76	1	0	230	3	1371	1446	6e-40	149
TRINITY_DN46897_c0_g1	ADW84889.1 GTP-binding protein, partial [Atteva punctella]	ADW84889.1	100	27	0	0	386	466	27	53	2e-07	56.2
TRINITY_DN46885_c0_g1	XP_022823954.1 neuropathy target esterase sws isoform X4 [Spodoptera litura]	XP_022823954.1	97.06	34	1	0	259	158	988	1021	4e-15	78.2
TRINITY_DN46887_c0_g1	XP_026746629.1 nanos homolog 1-like [Trichoplusia ni]	XP_026746629.1	96.3	54	2	0	113	274	132	185	3e-31	119
TRINITY_DN46877_c0_g1	XP_026741086.1 unconventional myosin-IXa-like isoform X7 [Trichoplusia ni]	XP_026741086.1	96.3	27	1	0	883	803	988	1014	4e-06	56.2
TRINITY_DN46849_c0_g1	XP_022827317.1 coatomer subunit alpha isoform X2 [Spodoptera litura]	XP_022827317.1	100	28	0	0	966	1049	241	268	8e-10	68.2
TRINITY_DN46898_c1_g1	XP_022837954.1 uncharacterized protein LOC111365031 [Spodoptera litura]	XP_022837954.1	82.84	134	17	4	2982	2581	144	271	2e-24	113
TRINITY_DN46839_c0_g1	XP_026729440.1 proton-coupled folate transporter-like [Trichoplusia ni]	XP_026729440.1	72.09	43	11	1	129	1	236	277	7e-10	64.3
TRINITY_DN46882_c0_g1	XP_026746505.1 60S ribosomal protein L13a [Trichoplusia ni]	XP_026746505.1	96.55	29	1	0	339	425	136	164	4e-10	62.4
TRINITY_DN46900_c0_g1	XP_026735227.1 beta-hexosaminidase subunit beta-like [Trichoplusia ni]	XP_026735227.1	88.89	27	3	0	82	2	176	202	3e-06	53.9
TRINITY_DN46899_c0_g1	KOB66630.1 Pnuts protein [Operophtera brumata]	KOB66630.1	96.43	28	1	0	84	1	44	71	2e-07	58.2
TRINITY_DN46851_c0_g1	XP_014365809.1 PREDICTED: LOW QUALITY PROTEIN: calcium homeostasis endoplasmic reticulum protein [Papilio machaon]	XP_014365809.1	86.67	30	4	0	356	267	564	593	1e-08	60.5
TRINITY_DN46894_c0_g1	XP_026735997.1 UDP-glucuronosyltransferase 2B10-like [Trichoplusia ni]	XP_026735997.1	91.91	173	14	0	3	521	168	340	7e-114	344
TRINITY_DN46843_c0_g1	PZC76890.1 hypothetical protein B5X24_HaOG204029 [Helicoverpa armigera]	PZC76890.1	55.81	43	18	1	79	207	14	55	3e-07	53.9
TRINITY_DN46831_c0_g1	XP_026728132.1 uncharacterized protein LOC113494143 isoform X1 [Trichoplusia ni]	XP_026728132.1	98.28	1103	18	1	193	3498	20	1122	0	2042
TRINITY_DN46884_c0_g1	XP_013184605.1 PREDICTED: membrane alanyl aminopeptidase-like [Amyelois transitella]	XP_013184605.1	58.82	51	16	1	393	241	328	373	3e-08	59.3
TRINITY_DN46847_c0_g1	XP_026735131.1 clustered mitochondria protein homolog isoform X1 [Trichoplusia ni]	XP_026735131.1	100	25	0	0	231	305	40	64	4e-06	52.4
TRINITY_DN46813_c0_g1	XP_026735616.1 UDP-glucuronosyltransferase 2B17-like [Trichoplusia ni]	XP_026735616.1	67.01	97	32	0	292	2	143	239	3e-40	147
TRINITY_DN46832_c0_g1	XP_026743800.1 NADH dehydrogenase [ubiquinone] 1 alpha subcomplex subunit 11-like [Trichoplusia ni]	XP_026743800.1	73.24	71	19	0	342	130	127	197	4e-20	93.2
TRINITY_DN46850_c0_g1	XP_026743920.1 uncharacterized protein LOC113505441 isoform X1 [Trichoplusia ni]	XP_026743920.1	33.33	495	253	12	9	1412	1	445	9e-56	209
TRINITY_DN46820_c0_g1	XP_021186292.1 juvenile hormone epoxide hydrolase-like [Helicoverpa armigera]	XP_021186292.1	92.59	27	2	0	2	82	112	138	8e-09	60.5
TRINITY_DN46833_c0_g1	PCG71193.1 hypothetical protein B5V51_2135 [Heliothis virescens]	PCG71193.1	85.29	34	5	0	470	571	20	53	2e-09	64.3
TRINITY_DN46862_c0_g1	XP_026741931.1 39S ribosomal protein L33, mitochondrial [Trichoplusia ni]	XP_026741931.1	96.43	28	1	0	2	85	21	48	2e-10	63.5
TRINITY_DN46858_c0_g1	XP_026742435.1 GATOR complex protein DEPDC5 isoform X6 [Trichoplusia ni]	XP_026742435.1	82.86	35	6	0	870	766	1380	1414	2e-10	68.9
TRINITY_DN46892_c0_g1	BAD69789.1 Replication protein A large subunit [Bombyx mori]	BAD69789.1	77.42	31	7	0	93	1	355	385	2e-06	53.5
TRINITY_DN46863_c0_g1	XP_013190917.1 PREDICTED: synaptotagmin 1 isoform X1 [Amyelois transitella]	XP_013190917.1	100	23	0	0	1	69	223	245	2e-06	52.8
TRINITY_DN46866_c0_g1	WP_000995360.1 MULTISPECIES: mercury resistance co-regulator MerD [Bacteria]	WP_000995360.1	100	121	0	0	6	368	1	121	2e-54	178
TRINITY_DN46828_c0_g1	XP_022820225.1 mediator of RNA polymerase II transcription subunit 9 [Spodoptera litura]	XP_022820225.1	92.59	27	2	0	267	187	45	71	3e-15	53.9
TRINITY_DN46825_c0_g1	XP_026738949.1 dynein beta chain, ciliary [Trichoplusia ni]	XP_026738949.1	96.26	321	12	0	965	3	71	391	0	647
TRINITY_DN46819_c0_g1	OWR48461.1 putative Aminopeptidase N precursor [Danaus plexippus plexippus]	OWR48461.1	96.15	26	1	0	708	631	400	425	2e-08	62
TRINITY_DN46895_c0_g1	PRD39252.1 ffh [Nephila clavipes]	PRD39252.1	76.76	185	43	0	557	3	176	360	2e-87	274
TRINITY_DN46814_c0_g1	JAN70744.1 hypothetical protein [Daphnia magna]	JAN70744.1	71.15	52	14	1	47	202	1	51	6e-15	71.6
TRINITY_DN46880_c0_g1	XP_026735013.1 farnesol dehydrogenase-like [Trichoplusia ni]	XP_026735013.1	91.32	242	21	0	20	745	1	242	4e-159	452
TRINITY_DN46902_c0_g1	XP_026738912.1 Bardet-Biedl syndrome 5 protein homolog [Trichoplusia ni]	XP_026738912.1	97.57	329	8	0	1059	73	15	343	0	642
TRINITY_DN46891_c0_g1	XP_026742487.1 phosphatase and actin regulator 1 isoform X4 [Trichoplusia ni]	XP_026742487.1	87.88	33	4	0	364	266	37	69	7e-10	63.5
TRINITY_DN46889_c0_g1	XP_026726403.1 pre-mRNA 3'-end-processing factor FIP1 [Trichoplusia ni]	XP_026726403.1	96.3	27	1	0	352	432	125	151	7e-06	52
TRINITY_DN84934_c0_g1	PRD19879.1 benE [Nephila clavipes]	PRD19879.1	44.88	127	70	0	2	382	130	256	4e-24	103
TRINITY_DN84919_c0_g1	PRD39977.1 UPF0114 protein [Nephila clavipes]	PRD39977.1	42.31	130	75	0	372	761	16	145	5e-26	108
TRINITY_DN84966_c0_g1	PRD37369.1 gcvP [Nephila clavipes]	PRD37369.1	67.36	144	47	0	3	434	522	665	9e-65	220
TRINITY_DN84929_c0_g1	PCG75310.1 hypothetical protein B5V51_11943 [Heliothis virescens]	PCG75310.1	93.16	234	16	0	913	212	1	234	6e-163	465
TRINITY_DN84997_c0_g1	RUT66524.1 hypothetical protein CKG00_09070 [Morganella morganii]	RUT66524.1	45.74	258	130	3	749	3	7	263	5e-70	230
TRINITY_DN84951_c0_g1	XP_026745362.1 DNA repair protein XRCC3 [Trichoplusia ni]	XP_026745362.1	82.5	320	55	1	165	1121	1	320	0	551
TRINITY_DN84968_c0_g1	XP_026747498.1 dynein heavy chain 5, axonemal-like isoform X3 [Trichoplusia ni]	XP_026747498.1	97.42	349	9	0	1047	1	1	349	0	633
TRINITY_DN84940_c1_g1	PRD18155.1 tyrS2 [Nephila clavipes]	PRD18155.1	73.5	117	31	0	2	352	54	170	9e-55	183
TRINITY_DN84907_c0_g1	PRD28370.1 norR2 [Nephila clavipes]	PRD28370.1	70.34	145	43	0	1	435	272	416	7e-56	191
TRINITY_DN84939_c0_g1	KOB76632.1 hypothetical protein OBRU01_05434 [Operophtera brumata]	KOB76632.1	62.03	79	30	0	8	244	244	322	2e-19	88.6
TRINITY_DN84944_c0_g1	KNC23574.1 Bystin [Lucilia cuprina]	KNC23574.1	95.51	89	4	0	3	269	228	316	2e-54	184
TRINITY_DN85002_c0_g1	XP_026763554.1 Usher syndrome type-1G protein homolog, partial [Galleria mellonella]	XP_026763554.1	100	26	0	0	2	79	23	48	6e-09	59.7
TRINITY_DN84979_c0_g1	XP_018028662.1 PREDICTED: UPF0065 protein in clcB-clcD intergenic region-like [Hyalella azteca]	XP_018028662.1	40.68	118	70	0	357	4	27	144	1e-19	93.2
TRINITY_DN84952_c0_g1	XP_022833399.1 uncharacterized protein LOC111361262 [Spodoptera litura]	XP_022833399.1	21.9	274	196	5	6	812	213	473	1e-07	60.1
TRINITY_DN84996_c0_g1	XP_008188633.1 PREDICTED: uncharacterized ABC transporter ATP-binding protein YvfR-like [Acyrthosiphon pisum]	XP_008188633.1	31.61	155	102	2	629	177	4	158	2e-18	90.1
TRINITY_DN84994_c0_g1	XP_026728538.1 uncharacterized protein LOC113494414 [Trichoplusia ni]	XP_026728538.1	72.01	318	82	3	2	937	140	456	6e-137	419
TRINITY_DN84963_c0_g1	XP_026731915.1 uncharacterized protein LOC113496791 [Trichoplusia ni]	XP_026731915.1	86.39	360	42	3	570	1631	20	378	1e-162	479
TRINITY_DN84912_c0_g1	XP_018010526.1 PREDICTED: enoyl-CoA-hydratase-like [Hyalella azteca]	XP_018010526.1	56.82	44	19	0	134	3	76	119	7e-08	54.3
TRINITY_DN84916_c0_g1	XP_026743094.1 insecticyanin-B-like [Trichoplusia ni]	XP_026743094.1	91.43	35	3	0	105	1	38	72	1e-14	73.9
TRINITY_DN84910_c0_g1	PZC76314.1 hypothetical protein B5X24_HaOG204761 [Helicoverpa armigera]	PZC76314.1	86.49	37	5	0	607	717	302	338	5e-09	63.2
TRINITY_DN84995_c0_g1	PRD39754.1 metH [Nephila clavipes]	PRD39754.1	82.14	112	20	0	6	341	455	566	6e-57	199
TRINITY_DN84969_c0_g1	PRD38330.1 dnaB [Nephila clavipes]	PRD38330.1	55.93	177	78	0	1	531	33	209	3e-59	206
TRINITY_DN84941_c0_g1	AUU02112.1 DeoR family transcriptional regulator [Morganella morganii]	AUU02112.1	29.41	119	84	0	366	10	133	251	4e-09	60.1
TRINITY_DN84945_c0_g1	XP_023305979.1 uncharacterized protein LOC111687740 [Lucilia cuprina]	XP_023305979.1	27.66	441	257	8	1255	14	61	466	4e-22	105
TRINITY_DN84908_c0_g1	XP_026739098.1 trypsin, alkaline B-like [Trichoplusia ni]	XP_026739098.1	89.04	73	7	1	336	118	180	251	5e-26	106
TRINITY_DN84961_c0_g1	XP_021192785.1 uncharacterized protein LOC110378029 [Helicoverpa armigera]	XP_021192785.1	88.61	79	9	0	3	239	59	137	8e-31	121
TRINITY_DN84988_c0_g1	XP_026739533.1 3-ketoacyl-CoA thiolase, mitochondrial-like [Trichoplusia ni]	XP_026739533.1	92.86	28	2	0	221	304	303	330	4e-07	54.7
TRINITY_DN84948_c0_g1	XP_026741727.1 collagenase-like [Trichoplusia ni]	XP_026741727.1	88.46	26	3	0	541	464	164	189	7e-06	52.4
TRINITY_DN84906_c0_g1	XP_018028815.1 PREDICTED: protein-glutamine gamma-glutamyltransferase-like [Hyalella azteca]	XP_018028815.1	34.56	136	80	2	1037	645	471	602	8e-06	55.5
TRINITY_DN84983_c0_g1	XP_012524356.1 PREDICTED: uncharacterized protein LOC105829827, partial [Monomorium pharaonis]	XP_012524356.1	67.8	59	19	0	2	178	241	299	1e-19	87.4
TRINITY_DN84936_c0_g1	PCG77248.1 hypothetical protein B5V51_7817 [Heliothis virescens]	PCG77248.1	48.08	156	55	7	3	455	238	372	1e-14	77.8
TRINITY_DN28951_c0_g1	XP_026315748.1 uncharacterized protein LOC113227090 [Hyposmocoma kahamanoa]	XP_026315748.1	53.95	367	167	1	1107	7	346	710	5e-125	390
TRINITY_DN28984_c0_g1	XP_011548608.1 PREDICTED: probable elongator complex protein 3 [Plutella xylostella]	XP_011548608.1	92.86	28	2	0	406	489	419	446	3e-10	65.5
TRINITY_DN28945_c0_g1	RVE41219.1 hypothetical protein evm_014132 [Chilo suppressalis]	RVE41219.1	71.43	49	14	0	84	230	468	516	3e-14	75.1
TRINITY_DN28999_c0_g1	XP_022819403.1 helicase domino [Spodoptera litura]	XP_022819403.1	92.86	28	2	0	1	84	1074	1101	2e-07	57.4
TRINITY_DN28922_c0_g2	XP_026735222.1 dihydroxyacetone phosphate acyltransferase [Trichoplusia ni]	XP_026735222.1	88.89	27	3	0	508	428	597	623	9e-07	55.1
TRINITY_DN28966_c0_g1	PZC72510.1 hypothetical protein B5X24_HaOG211078 [Helicoverpa armigera]	PZC72510.1	87.5	32	4	0	483	578	144	175	2e-09	64.3
TRINITY_DN28914_c0_g1	XP_022837821.1 CBP80/20-dependent translation initiation factor isoform X3 [Spodoptera litura]	XP_022837821.1	100	24	0	0	229	158	134	157	6e-15	52.4
TRINITY_DN28985_c0_g1	XP_021197444.1 uncharacterized protein LOC110381429 [Helicoverpa armigera]	XP_021197444.1	93.55	31	2	0	2	94	139	169	1e-08	58.9
TRINITY_DN28934_c0_g1	KOB79123.1 Vacuolar ATPase subunit C [Operophtera brumata]	KOB79123.1	83.33	30	5	0	325	414	63	92	2e-09	59.3
TRINITY_DN28961_c0_g1	AUT99944.1 5-methyltetrahydropteroyltriglutamate--homocysteine S-methyltransferase [Morganella morganii]	AUT99944.1	53.19	282	125	4	853	14	6	282	6e-84	280
TRINITY_DN28938_c0_g1	XP_026740984.1 protein FAM91A1 [Trichoplusia ni]	XP_026740984.1	89.29	28	3	0	291	208	328	355	4e-07	55.1
TRINITY_DN28960_c0_g1	KPJ08010.1 Folliculin [Papilio machaon]	KPJ08010.1	92.86	28	2	0	277	194	123	150	7e-09	58.9
TRINITY_DN28901_c0_g1	ERL95904.1 hypothetical protein D910_00579 [Dendroctonus ponderosae]	ERL95904.1	88	25	3	0	77	3	116	140	6e-07	53.5
TRINITY_DN28901_c1_g1	XP_022827501.1 sideroflexin-1-like [Spodoptera litura]	XP_022827501.1	95	40	2	0	179	60	62	101	2e-19	88.2
TRINITY_DN28918_c0_g1	XP_026738228.1 uncharacterized protein LOC113501310 isoform X3 [Trichoplusia ni]	XP_026738228.1	96.3	27	1	0	290	210	113	139	9e-09	56.6
TRINITY_DN28926_c0_g1	XP_022815827.1 uncharacterized protein LOC111349084 [Spodoptera litura]	XP_022815827.1	36.67	510	294	10	1519	14	9	497	1e-98	322
TRINITY_DN28903_c0_g1	PCG64417.1 hypothetical protein B5V51_10696 [Heliothis virescens]	PCG64417.1	100	22	0	0	328	393	160	181	9e-06	49.7
TRINITY_DN28993_c0_g1	ERL96008.1 hypothetical protein D910_00794 [Dendroctonus ponderosae]	ERL96008.1	84.42	77	12	0	487	257	951	1027	6e-35	139
TRINITY_DN28946_c0_g1	JAV76762.1 hypothetical protein, partial [Photinus pyralis]	JAV76762.1	72.84	81	22	0	8	250	109	189	1e-35	135
TRINITY_DN28990_c0_g1	JAV61442.1 hypothetical protein, partial [Photinus pyralis]	JAV61442.1	45.9	122	66	0	3	368	71	192	7e-31	122
TRINITY_DN28948_c0_g2	XP_026732921.1 THO complex subunit 1 [Trichoplusia ni]	XP_026732921.1	76.32	38	9	0	116	3	323	360	4e-07	56.2
TRINITY_DN28967_c0_g1	XP_011548024.1 PREDICTED: potassium/sodium hyperpolarization-activated cyclic nucleotide-gated channel 2 isoform X6 [Plutella xylostella]	XP_011548024.1	100	28	0	0	2	85	164	191	1e-07	60.5
TRINITY_DN28958_c0_g1	KOB76263.1 Alpha-N-acetylgalactosaminidase, partial [Operophtera brumata]	KOB76263.1	100	25	0	0	761	687	7	31	9e-07	56.2
TRINITY_DN28989_c0_g1	XP_004925337.1 piggyBac transposable element-derived protein 4 [Bombyx mori]	XP_004925337.1	72.22	90	25	0	1	270	507	596	5e-32	125
TRINITY_DN28981_c0_g1	XP_026729692.1 proton-coupled folate transporter-like [Trichoplusia ni]	XP_026729692.1	82.76	29	5	0	211	297	425	453	1e-06	53.1
TRINITY_DN28940_c0_g1	XP_026735468.1 UDP-glucuronosyltransferase 2C1-like [Trichoplusia ni]	XP_026735468.1	67.42	132	42	1	1	393	48	179	7e-55	188
TRINITY_DN28953_c0_g1	XP_011564421.1 PREDICTED: E2/E3 hybrid ubiquitin-protein ligase UBE2O-like [Plutella xylostella]	XP_011564421.1	82.93	41	7	0	2	124	1119	1159	3e-14	79
TRINITY_DN28931_c0_g1	AGV76307.1 beta-glucuronidase, partial [Spodoptera litura]	AGV76307.1	84.38	32	5	0	397	302	176	207	1e-09	60.8
TRINITY_DN28980_c0_g1	PRD39573.1 gufA [Nephila clavipes]	PRD39573.1	54.19	227	102	2	746	69	35	260	2e-48	177
TRINITY_DN28944_c1_g1	RVE44583.1 hypothetical protein evm_010763 [Chilo suppressalis]	RVE44583.1	55	40	16	1	100	213	24	63	5e-06	48.5
TRINITY_DN28917_c0_g1	RWA48192.1 DNA-binding response regulator [Yersinia pestis]	RWA48192.1	68.75	160	48	1	477	4	47	206	5e-69	218
TRINITY_DN28917_c0_g2	XP_018009254.1 PREDICTED: transcriptional regulatory protein QseB-like [Hyalella azteca]	XP_018009254.1	44.53	137	73	3	652	245	83	217	1e-27	113
TRINITY_DN28974_c0_g1	XP_026738050.1 carbonyl reductase [NADPH] 1-like [Trichoplusia ni]	XP_026738050.1	80	110	22	0	3	332	51	160	2e-58	191
TRINITY_DN28957_c0_g1	XP_026738897.1 ubiquitin-like modifier-activating enzyme 1 [Trichoplusia ni]	XP_026738897.1	96.55	29	1	0	87	1	523	551	1e-08	61.2
TRINITY_DN28939_c0_g1	RWA49761.1 amidophosphoribosyltransferase [Yersinia pestis]	RWA49761.1	58.82	85	35	0	3	257	404	488	6e-25	104
TRINITY_DN28949_c0_g1	XP_022820350.1 ras-related protein Rab-5B isoform X1 [Spodoptera litura]	XP_022820350.1	97.06	34	1	0	102	1	10	43	3e-11	70.9
TRINITY_DN28907_c0_g1	XP_011556727.1 PREDICTED: serine--tRNA ligase, mitochondrial [Plutella xylostella]	XP_011556727.1	85.71	28	4	0	3	86	149	176	1e-08	57.8
TRINITY_DN28933_c0_g1	XP_026742371.1 peroxisomal multifunctional enzyme type 2-like [Trichoplusia ni]	XP_026742371.1	96.43	28	1	0	2	85	624	651	6e-08	58.9
TRINITY_DN28977_c0_g1	XP_026726293.1 LOW QUALITY PROTEIN: esterase FE4-like [Trichoplusia ni]	XP_026726293.1	88.57	35	4	0	688	584	33	67	2e-12	72.8
TRINITY_DN28947_c0_g1	XP_023334094.1 uncharacterized protein LOC111705694 isoform X1 [Eurytemora affinis]	XP_023334094.1	41.44	111	61	1	12	332	352	462	2e-16	83.6
TRINITY_DN28941_c0_g1	PRD35787.1 murC [Nephila clavipes]	PRD35787.1	73.44	256	68	0	768	1	22	277	3e-127	379
TRINITY_DN7550_c0_g1	JAA92370.1 ras-related GTP-binding protein 4b, partial [Pararge aegeria]	JAA92370.1	100	27	0	0	276	196	6	32	2e-08	55.8
TRINITY_DN7537_c0_g1	XP_026727674.1 mucin-5AC-like isoform X3 [Trichoplusia ni]	XP_026727674.1	100	87	0	0	3	263	268	354	6e-50	177
TRINITY_DN7530_c0_g1	XP_026737529.1 pyruvate kinase-like isoform X1 [Trichoplusia ni]	XP_026737529.1	74.19	31	8	0	127	219	159	189	5e-08	56.2
TRINITY_DN7524_c0_g1	OWR43483.1 kinesin heavy chain [Danaus plexippus plexippus]	OWR43483.1	60.81	74	0	1	1	222	90	134	7e-18	85.5
TRINITY_DN7526_c0_g1	JAB64789.1 Retrovirus-related Pol polyprotein [Anoplophora glabripennis]	JAB64789.1	45.45	99	53	1	303	10	16	114	2e-19	91.7
TRINITY_DN7586_c0_g1	PCG67759.1 hypothetical protein B5V51_5997 [Heliothis virescens]	PCG67759.1	100	32	0	0	98	3	1092	1123	4e-14	69.3
TRINITY_DN7527_c0_g1	XP_026746856.1 uncharacterized protein LOC113508089 [Trichoplusia ni]	XP_026746856.1	92.31	26	2	0	449	372	181	206	1e-06	54.7
TRINITY_DN7539_c0_g1	KPJ02892.1 Tubby-related protein 4 [Papilio xuthus]	KPJ02892.1	70.83	48	11	3	232	369	129	175	5e-11	67.4
TRINITY_DN7514_c0_g1	PZC85259.1 hypothetical protein B5X24_HaOG202444 [Helicoverpa armigera]	PZC85259.1	88.64	44	5	0	372	241	47	90	2e-17	82.8
TRINITY_DN7554_c0_g1	PCG64975.1 hypothetical protein B5V51_9850 [Heliothis virescens]	PCG64975.1	100	28	0	0	362	445	1	28	4e-09	60.8
TRINITY_DN7541_c0_g1	WP_016266676.1 IS21-like element ISYen2A family transposase, partial [Yersinia enterocolitica]	WP_016266676.1	39.71	68	41	0	212	9	95	162	8e-10	61.2
TRINITY_DN7574_c0_g1	XP_026737232.1 ATP-dependent RNA helicase DDX54 [Trichoplusia ni]	XP_026737232.1	100	24	0	0	72	1	452	475	6e-08	57.8
TRINITY_DN7533_c0_g1	XP_017462160.1 PREDICTED: dibenzothiophene desulfurization enzyme C-like [Rhagoletis zephyria]	XP_017462160.1	61.3	354	137	0	1212	151	47	400	1e-136	407
TRINITY_DN7511_c0_g1	PZC84001.1 hypothetical protein B5X24_HaOG206347 [Helicoverpa armigera]	PZC84001.1	100	24	0	0	3	74	46	69	6e-09	60.8
TRINITY_DN7502_c0_g1	XP_026729163.1 nucleolar protein 12-like [Trichoplusia ni]	XP_026729163.1	93.1	29	2	0	89	3	457	485	1e-07	58.2
TRINITY_DN7504_c0_g1	PRD37347.1 yfmR [Nephila clavipes]	PRD37347.1	41.11	90	53	0	271	2	444	533	2e-13	73.9
TRINITY_DN7549_c0_g1	XP_026745519.1 LOW QUALITY PROTEIN: phosphoribosylformylglycinamidine synthase-like [Trichoplusia ni]	XP_026745519.1	71.05	38	11	0	363	476	630	667	1e-08	60.8
TRINITY_DN7596_c0_g1	XP_026729517.1 programmed cell death protein 2 [Trichoplusia ni]	XP_026729517.1	90	20	2	0	152	211	304	323	8e-07	41.2
TRINITY_DN7551_c0_g1	AUD12127.1 inhibitor of apoptosis 2 [Trichoplusia ni]	AUD12127.1	53.73	67	2	1	3	203	342	379	5e-09	59.7
TRINITY_DN7557_c0_g1	XP_026742880.1 syntenin-1-like [Trichoplusia ni]	XP_026742880.1	100	28	0	0	85	2	194	221	5e-10	63.5
TRINITY_DN7571_c0_g1	PRD37498.1 thiC [Nephila clavipes]	PRD37498.1	92.13	178	14	0	1	534	329	506	8e-117	355
TRINITY_DN7510_c0_g1	XP_026737016.1 pyruvate kinase-like isoform X3 [Trichoplusia ni]	XP_026737016.1	100	27	0	0	3	83	454	480	1e-09	62
TRINITY_DN7553_c0_g1	XP_026745841.1 papilin-like isoform X8 [Trichoplusia ni]	XP_026745841.1	69.44	36	11	0	3	110	2298	2333	4e-07	55.8
TRINITY_DN7535_c0_g1	XP_026726572.1 peroxiredoxin 1 isoform X2 [Trichoplusia ni]	XP_026726572.1	98.41	63	1	0	189	1	1	63	6e-37	134
TRINITY_DN7528_c0_g1	XP_022831927.1 protein ABHD18 [Spodoptera litura]	XP_022831927.1	96.55	29	1	0	87	1	233	261	9e-10	63.2
TRINITY_DN7522_c0_g1	JAA90176.1 Rho GTPase regulating protein, partial [Pararge aegeria]	JAA90176.1	100	32	0	0	96	1	1	32	8e-08	53.5
TRINITY_DN7573_c0_g1	XP_026744945.1 glucose dehydrogenase [FAD, quinone]-like [Trichoplusia ni]	XP_026744945.1	78.46	65	14	0	197	3	1	65	2e-29	117
TRINITY_DN7582_c0_g1	PZC85323.1 hypothetical protein B5X24_HaOG201819 [Helicoverpa armigera]	PZC85323.1	83.87	31	5	0	93	1	32	62	1e-16	58.2
TRINITY_DN7517_c0_g1	KOB77668.1 Serine/threonine-protein phosphatase, partial [Operophtera brumata]	KOB77668.1	96	25	1	0	2	76	28	52	1e-07	53.9
TRINITY_DN7538_c0_g1	XP_026729488.1 probable RNA-binding protein CG14230 [Trichoplusia ni]	XP_026729488.1	93.1	29	2	0	189	275	354	382	1e-18	61.6
TRINITY_DN7599_c0_g1	PCG75303.1 hypothetical protein B5V51_11936 [Heliothis virescens]	PCG75303.1	100	30	0	0	139	228	1	30	2e-12	65.9
TRINITY_DN7567_c0_g1	XP_023949877.1 probable NADH dehydrogenase [ubiquinone] 1 alpha subcomplex subunit 12 [Bicyclus anynana]	XP_023949877.1	81.48	27	5	0	81	1	98	124	6e-06	51.6
TRINITY_DN7506_c0_g1	JAS93753.1 hypothetical protein g.55686, partial [Homalodisca liturata]	JAS93753.1	81.82	99	18	0	3	299	28	126	4e-52	169
TRINITY_DN7591_c0_g1	XP_026734994.1 complex I intermediate-associated protein 30, mitochondrial [Trichoplusia ni]	XP_026734994.1	88.89	27	3	0	134	214	171	197	5e-09	58.2
TRINITY_DN93378_c0_g1	XP_017022843.1 PREDICTED: uncharacterized oxidoreductase CzcO-like, partial [Drosophila kikkawai]	XP_017022843.1	54.84	93	41	1	279	4	3	95	3e-25	102
TRINITY_DN93386_c0_g1	XP_021199228.1 glutamate receptor-like [Helicoverpa armigera]	XP_021199228.1	87.32	71	9	0	2	214	548	618	2e-33	130
TRINITY_DN93388_c0_g1	WP_050099485.1 MULTISPECIES: dicarboxylate/amino acid:cation symporter [Yersinia]	WP_050099485.1	49.44	89	45	0	2	268	46	134	4e-20	90.9
TRINITY_DN93351_c0_g1	XP_026741389.1 uncharacterized protein LOC113503558, partial [Trichoplusia ni]	XP_026741389.1	100	28	0	0	252	335	9	36	2e-10	62
TRINITY_DN93313_c0_g1	XP_019772354.1 PREDICTED: mucin-19-like, partial [Dendroctonus ponderosae]	XP_019772354.1	51.02	49	24	0	101	247	442	490	5e-06	51.2
TRINITY_DN93359_c0_g1	XP_022833694.1 uncharacterized protein LOC111361536 [Spodoptera litura]	XP_022833694.1	66.28	261	87	1	811	29	332	591	3e-111	347
TRINITY_DN93337_c0_g1	PRD37306.1 hmrR2 [Nephila clavipes]	PRD37306.1	38.1	105	65	0	1	315	20	124	3e-18	83.2
TRINITY_DN93336_c0_g1	PRD39877.1 lon [Nephila clavipes]	PRD39877.1	86.21	87	12	0	262	2	344	430	3e-44	160
TRINITY_DN93403_c0_g1	PRD40067.1 phaA [Nephila clavipes]	PRD40067.1	62.37	93	34	1	11	289	189	280	6e-27	109
TRINITY_DN93332_c0_g1	PZC82463.1 hypothetical protein B5X24_HaOG210504 [Helicoverpa armigera]	PZC82463.1	58.49	53	14	2	1	141	1071	1121	4e-06	52
TRINITY_DN93394_c0_g1	XP_022824652.1 nucleolar protein 6 [Spodoptera litura]	XP_022824652.1	96	25	1	0	75	1	732	756	2e-09	61.6
TRINITY_DN93385_c0_g1	WP_050101662.1 MULTISPECIES: MFS transporter [Yersinia]	WP_050101662.1	51.77	226	104	2	4	675	119	341	2e-49	176
TRINITY_DN93347_c0_g1	PRD31252.1 nadC [Nephila clavipes]	PRD31252.1	64.38	160	57	0	480	1	116	275	4e-61	199
TRINITY_DN93325_c0_g1	PRD37963.1 carA [Nephila clavipes]	PRD37963.1	75.96	104	25	0	1	312	557	660	3e-48	171
TRINITY_DN93304_c0_g1	PRD37106.1 purM [Nephila clavipes]	PRD37106.1	49.48	97	49	0	335	45	253	349	2e-25	105
TRINITY_DN93327_c0_g1	AUT98683.1 TetR family transcriptional regulator [Morganella morganii]	AUT98683.1	31.4	86	44	2	240	16	1	82	3e-06	50.1
TRINITY_DN93401_c0_g1	XP_023293433.1 uncharacterized protein LOC111676693 [Lucilia cuprina]	XP_023293433.1	75.83	120	29	0	360	1	230	349	1e-35	135
TRINITY_DN93338_c0_g1	PRD35468.1 wcaJ [Nephila clavipes]	PRD35468.1	49.18	61	31	0	20	202	218	278	3e-12	67.4
TRINITY_DN93392_c0_g1	OWR49461.1 tetratricopeptide repeat protein 35-B [Danaus plexippus plexippus]	OWR49461.1	93.33	30	2	0	469	380	207	236	1e-09	62.4
TRINITY_DN93389_c0_g1	XP_026737919.1 enhancer of mRNA-decapping protein 4 isoform X2 [Trichoplusia ni]	XP_026737919.1	89.66	29	3	0	250	336	402	430	3e-08	58.9
TRINITY_DN93370_c0_g1	RWA47370.1 quinone oxidoreductase [Yersinia pestis]	RWA47370.1	61.19	67	26	0	202	2	226	292	2e-18	83.6
TRINITY_DN93339_c0_g1	XP_026744358.1 uncharacterized protein LOC113505751 [Trichoplusia ni]	XP_026744358.1	89.16	83	9	0	2	250	1393	1475	7e-40	149
TRINITY_DN93395_c0_g1	PCG81024.1 hypothetical protein B5V51_4062, partial [Heliothis virescens]	PCG81024.1	92.86	28	2	0	309	226	413	440	3e-09	61.6
TRINITY_DN93341_c0_g1	XP_018012061.1 PREDICTED: protein TolB-like [Hyalella azteca]	XP_018012061.1	52.11	71	34	0	215	3	208	278	1e-17	83.2
TRINITY_DN93382_c0_g1	JAQ08289.1 E3 ubiquitin-protein ligase ZNRF2 [Lygus hesperus]	JAQ08289.1	68.42	38	12	0	116	3	24	61	3e-09	58.2
TRINITY_DN81372_c0_g1	XP_022210288.1 uncharacterized protein LOC111066146 [Drosophila obscura]	XP_022210288.1	70	60	18	0	236	415	3	62	2e-20	93.6
TRINITY_DN81379_c0_g1	XP_026731328.1 dolichyl-diphosphooligosaccharide--protein glycosyltransferase subunit 2 [Trichoplusia ni]	XP_026731328.1	100	29	0	0	2	88	424	452	1e-09	62.4
TRINITY_DN81330_c0_g1	XP_026742184.1 uncharacterized protein LOC113504207 [Trichoplusia ni]	XP_026742184.1	60.53	76	29	1	226	2	927	1002	1e-21	96.3
TRINITY_DN81346_c0_g1	KMQ82252.1 hypothetical protein RF55_23639, partial [Lasius niger]	KMQ82252.1	64.58	48	17	0	70	213	32	79	3e-12	67
TRINITY_DN81365_c0_g1	PZC76493.1 hypothetical protein B5X24_HaOG204513 [Helicoverpa armigera]	PZC76493.1	47.93	121	58	3	392	45	18	138	2e-23	99.4
TRINITY_DN81349_c0_g1	PZC71439.1 hypothetical protein B5X24_HaOG213388 [Helicoverpa armigera]	PZC71439.1	58.43	89	37	0	267	1	116	204	9e-20	91.7
TRINITY_DN81344_c0_g1	PRD35912.1 uvrC [Nephila clavipes]	PRD35912.1	84.27	89	14	0	267	1	268	356	3e-45	161
TRINITY_DN81375_c0_g1	XP_018007274.1 PREDICTED: long-chain-fatty-acid--CoA ligase-like [Hyalella azteca]	XP_018007274.1	66.36	107	36	0	321	1	278	384	2e-44	159
TRINITY_DN81326_c0_g1	PZC73245.1 hypothetical protein B5X24_HaOG209892 [Helicoverpa armigera]	PZC73245.1	61.36	44	17	0	134	3	102	145	2e-08	57.8
TRINITY_DN81368_c0_g1	PRD36808.1 pntB [Nephila clavipes]	PRD36808.1	83.33	78	13	0	1	234	384	461	4e-36	137
TRINITY_DN81382_c0_g1	XP_026494033.1 26S proteasome non-ATPase regulatory subunit 8-like [Vanessa tameamea]	XP_026494033.1	69.57	46	13	1	393	527	145	190	4e-11	66.6
TRINITY_DN81396_c0_g1	XP_022126666.1 negative elongation factor D [Pieris rapae]	XP_022126666.1	100	25	0	0	77	3	404	428	1e-08	59.7
TRINITY_DN81306_c0_g1	OWR50448.1 hypothetical protein KGM_203919 [Danaus plexippus plexippus]	OWR50448.1	75.71	70	17	0	69	278	1	70	6e-34	122
TRINITY_DN81345_c0_g1	XP_026747185.1 MAP kinase-activating death domain protein [Trichoplusia ni]	XP_026747185.1	96.43	28	1	0	229	312	414	441	2e-10	65.1
TRINITY_DN93931_c0_g1	XP_022833360.1 uncharacterized protein LOC111361223 [Spodoptera litura]	XP_022833360.1	50	144	70	2	1	432	313	454	3e-40	149
TRINITY_DN93963_c0_g1	XP_023292133.1 uncharacterized protein LOC111675582 [Lucilia cuprina]	XP_023292133.1	43.48	138	64	3	501	130	25	162	1e-20	91.7
TRINITY_DN93944_c0_g1	XP_008189074.1 PREDICTED: epimerase family protein SAR0825-like [Acyrthosiphon pisum]	XP_008189074.1	50.7	71	35	0	235	23	228	298	5e-17	80.5
TRINITY_DN93998_c0_g1	XP_012542899.1 PREDICTED: adenosylmethionine-8-amino-7-oxononanoate aminotransferase-like [Monomorium pharaonis]	XP_012542899.1	100	211	0	0	1	633	162	372	2e-124	370
TRINITY_DN93960_c0_g1	KZS00810.1 Uncharacterized protein APZ42_002741, partial [Daphnia magna]	KZS00810.1	34.26	108	70	1	4	324	59	166	3e-16	78.6
TRINITY_DN93928_c0_g1	KMQ86736.1 conjugative transfer atpase [Lasius niger]	KMQ86736.1	45.83	96	51	1	289	5	294	389	9e-20	92
TRINITY_DN93968_c0_g1	XP_026732950.1 interaptin-like [Trichoplusia ni]	XP_026732950.1	93.22	59	4	0	178	2	1	59	3e-28	116
TRINITY_DN93962_c0_g1	PRD20981.1 agaK [Nephila clavipes]	PRD20981.1	45.21	219	118	2	660	4	8	224	2e-40	154
TRINITY_DN93933_c0_g1	AUT99465.1 DNA utilization protein GntX [Morganella morganii]	AUT99465.1	52.17	69	29	1	240	34	162	226	3e-11	63.9
TRINITY_DN93927_c0_g1	XP_012521745.1 PREDICTED: uncharacterized protein LOC105828091 [Monomorium pharaonis]	XP_012521745.1	100	131	0	0	394	2	247	377	6e-86	273
TRINITY_DN93955_c0_g1	WP_050075886.1 transcriptional regulator MraZ [Yersinia intermedia]	WP_050075886.1	38.16	76	41	1	1	210	77	152	4e-10	61.2
TRINITY_DN93994_c0_g1	PRD18244.1 uup [Nephila clavipes]	PRD18244.1	65.87	126	43	0	9	386	30	155	4e-30	118
TRINITY_DN93984_c0_g1	XP_021196911.1 histone-lysine N-methyltransferase SMYD3 [Helicoverpa armigera]	XP_021196911.1	100	25	0	0	2	76	100	124	1e-09	62.4
TRINITY_DN93925_c0_g1	XP_018007071.1 PREDICTED: quinone oxidoreductase-like [Hyalella azteca]	XP_018007071.1	48.84	43	22	0	129	1	6	48	7e-07	53.1
TRINITY_DN93996_c0_g1	RUT66006.1 phenylalanine--tRNA ligase subunit beta [Morganella morganii]	RUT66006.1	58.62	87	36	0	261	1	207	293	1e-27	113
TRINITY_DN93956_c0_g1	WP_050098085.1 MULTISPECIES: thymidylate synthase [Yersinia]	WP_050098085.1	69.39	49	15	0	147	1	1	49	1e-16	79
TRINITY_DN93957_c0_g1	RXA95274.1 recombinase family protein [Yersinia sp. 2105 StPb PI]	RXA95274.1	43.04	79	43	2	3	236	1	78	1e-11	64.7
TRINITY_DN93940_c0_g1	PRD18118.1 TPR repeat-containing protein [Nephila clavipes]	PRD18118.1	47.78	90	47	0	93	362	173	262	9e-15	77
TRINITY_DN93939_c0_g1	PRD24861.1 mrp [Nephila clavipes]	PRD24861.1	67.42	89	29	0	270	4	266	354	4e-37	137
TRINITY_DN94003_c0_g1	XP_022206045.1 uncharacterized protein LOC111062660 [Nilaparvata lugens]	XP_022206045.1	32.1	81	55	0	28	270	242	322	4e-09	59.7
TRINITY_DN93916_c0_g1	XP_026731529.1 lachesin-like isoform X2 [Trichoplusia ni]	XP_026731529.1	100	27	0	0	478	398	248	274	2e-09	62.8
TRINITY_DN53938_c0_g1	XP_002033426.1 GM20413 [Drosophila sechellia]	XP_002033426.1	93.55	31	2	0	3	95	189	219	4e-09	61.2
TRINITY_DN53980_c0_g1	XP_024938095.1 poly(ADP-ribose) glycohydrolase isoform X3 [Cephus cinctus]	XP_024938095.1	23.91	184	122	4	883	386	400	583	6e-06	57.8
TRINITY_DN53996_c0_g1	XP_022825647.1 zinc finger BED domain-containing protein 4-like [Spodoptera litura]	XP_022825647.1	77.37	137	31	0	83	493	74	210	1e-68	230
TRINITY_DN53990_c0_g1	PCG72670.1 hypothetical protein B5V51_570 [Heliothis virescens]	PCG72670.1	80	30	6	0	3	92	26	55	3e-06	55.5
TRINITY_DN53986_c0_g1	XP_026743346.1 ras-related protein Rab-8A isoform X1 [Trichoplusia ni]	XP_026743346.1	100	26	0	0	2502	2579	179	204	2e-07	60.5
TRINITY_DN53975_c0_g1	XP_026732292.1 uncharacterized protein LOC113497107 [Trichoplusia ni]	XP_026732292.1	88.89	90	10	0	31	300	146	235	2e-35	131
TRINITY_DN53975_c0_g2	XP_026732292.1 uncharacterized protein LOC113497107 [Trichoplusia ni]	XP_026732292.1	83.33	84	13	1	1205	954	228	310	2e-37	147
TRINITY_DN53994_c1_g1	XP_026728866.1 innexin shaking-B [Trichoplusia ni]	XP_026728866.1	98.66	374	4	1	317	1438	1	373	0	690
TRINITY_DN53965_c1_g1	XP_026726929.1 mitoguardin [Trichoplusia ni]	XP_026726929.1	98.48	526	8	0	672	2249	1	526	0	931
TRINITY_DN53983_c0_g1	XP_026733901.1 protein jim lovell-like isoform X3 [Trichoplusia ni]	XP_026733901.1	91.95	87	5	1	263	517	312	398	3e-72	167
TRINITY_DN53927_c0_g1	XP_026763720.1 trypsin, alkaline C-like [Galleria mellonella]	XP_026763720.1	61.82	55	19	1	166	2	32	84	1e-08	60.5
TRINITY_DN53930_c0_g1	PCG76206.1 hypothetical protein B5V51_10112 [Heliothis virescens]	PCG76206.1	68.89	45	14	0	459	325	451	495	5e-13	73.6
TRINITY_DN53930_c0_g2	PCG76206.1 hypothetical protein B5V51_10112 [Heliothis virescens]	PCG76206.1	48.98	49	25	0	2	148	453	501	3e-06	52
TRINITY_DN53912_c0_g1	XP_026736024.1 UDP-glucuronosyltransferase 2B20-like [Trichoplusia ni]	XP_026736024.1	66.31	282	94	1	844	2	37	318	4e-139	412
TRINITY_DN53992_c0_g1	PZC79788.1 hypothetical protein B5X24_HaOG215777 [Helicoverpa armigera]	PZC79788.1	100	28	0	0	636	553	1721	1748	5e-09	63.2
TRINITY_DN53979_c1_g1	XP_026736123.1 syntaxin-binding protein 5 isoform X2 [Trichoplusia ni]	XP_026736123.1	74.32	222	38	3	1502	2152	701	908	4e-49	195
TRINITY_DN53982_c0_g1	XP_021195159.1 protein fem-1 homolog B isoform X1 [Helicoverpa armigera]	XP_021195159.1	100	30	0	0	3	92	421	450	1e-08	64.7
TRINITY_DN53961_c0_g1	PCG78082.1 hypothetical protein B5V51_5314 [Heliothis virescens]	PCG78082.1	82.86	35	6	0	754	650	166	200	1e-10	66.2
TRINITY_DN53905_c0_g1	PCG77122.1 hypothetical protein B5V51_8060, partial [Heliothis virescens]	PCG77122.1	97.92	48	1	0	337	480	29	76	7e-23	100
TRINITY_DN53932_c0_g1	XP_026744711.1 bax inhibitor 1-like [Trichoplusia ni]	XP_026744711.1	100	28	0	0	618	701	92	119	3e-07	57
TRINITY_DN53955_c0_g1	XP_022822526.1 solute carrier family 25 member 36 [Spodoptera litura]	XP_022822526.1	100	29	0	0	2	88	92	120	2e-09	65.1
TRINITY_DN53998_c1_g1	PRD36805.1 nrdA [Nephila clavipes]	PRD36805.1	82.28	158	28	0	478	5	448	605	7e-95	304
TRINITY_DN53913_c0_g1	XP_026730081.1 uncharacterized histidine-rich protein DDB_G0274557-like [Trichoplusia ni]	XP_026730081.1	66.21	145	44	2	328	756	1	142	3e-35	133
TRINITY_DN53940_c0_g1	PNF24646.1 putative uncharacterized protein ART2, partial [Cryptotermes secundus]	PNF24646.1	84.85	66	9	1	2	199	20	84	3e-31	115
TRINITY_DN53911_c0_g1	PZC77705.1 hypothetical protein B5X24_HaOG203072 [Helicoverpa armigera]	PZC77705.1	90	20	2	0	55	114	132	151	2e-07	43.1
TRINITY_DN53934_c0_g1	PCG74159.1 hypothetical protein B5V51_13752 [Heliothis virescens]	PCG74159.1	100	28	0	0	930	847	606	633	6e-07	58.5
TRINITY_DN53935_c0_g1	XP_026485350.1 uncharacterized protein LOC113392933 [Vanessa tameamea]	XP_026485350.1	82.14	28	5	0	505	588	202	229	5e-06	52.8
TRINITY_DN53945_c0_g1	XP_021196745.1 protein tramtrack, alpha isoform isoform X2 [Helicoverpa armigera]	XP_021196745.1	78.79	132	27	1	283	678	277	407	6e-53	192
TRINITY_DN53952_c0_g1	XP_026745968.1 uncharacterized protein LOC113507304 [Trichoplusia ni]	XP_026745968.1	94.61	167	8	1	2	499	77	243	9e-62	207
TRINITY_DN53950_c0_g1	XP_026728807.1 uncharacterized protein LOC113494593 [Trichoplusia ni]	XP_026728807.1	56.41	195	85	0	1	585	617	811	2e-70	238
TRINITY_DN53950_c0_g2	XP_026728807.1 uncharacterized protein LOC113494593 [Trichoplusia ni]	XP_026728807.1	57.14	70	29	1	60	266	821	890	2e-17	86.3
TRINITY_DN53971_c0_g1	XP_013098166.1 PREDICTED: G protein alpha q subunit isoform X2 [Stomoxys calcitrans]	XP_013098166.1	65.12	43	14	1	5	130	125	167	1e-06	55.5
TRINITY_DN53946_c0_g1	XP_025831656.1 ATP synthase subunit alpha, mitochondrial-like [Agrilus planipennis]	XP_025831656.1	96.55	29	1	0	2	88	73	101	2e-09	60.8
TRINITY_DN54001_c0_g1	XP_026746476.1 mitogen-activated protein kinase kinase kinase 7-like isoform X2 [Trichoplusia ni]	XP_026746476.1	90.32	31	3	0	1180	1272	88	118	3e-08	60.5
TRINITY_DN53916_c0_g2	XP_026759403.1 rho GDP-dissociation inhibitor 1, partial [Galleria mellonella]	XP_026759403.1	100	24	0	0	73	2	39	62	5e-07	52.8
TRINITY_DN53916_c0_g1	KDR12975.1 hypothetical protein L798_13180 [Zootermopsis nevadensis]	KDR12975.1	96.97	33	1	0	1	99	109	141	8e-11	68.2
TRINITY_DN53948_c0_g1	XP_026733605.1 uncharacterized protein LOC113497954 [Trichoplusia ni]	XP_026733605.1	85.38	506	74	0	2499	982	1	506	0	917
TRINITY_DN53939_c0_g1	PZC73694.1 hypothetical protein B5X24_HaOG208965 [Helicoverpa armigera]	PZC73694.1	96.43	28	1	0	3	86	34	61	2e-08	62.4
TRINITY_DN53993_c0_g1	XP_026734263.1 signal recognition particle receptor subunit beta [Trichoplusia ni]	XP_026734263.1	96	250	10	0	1224	475	1	250	3e-154	449
TRINITY_DN53995_c0_g1	XP_022826041.1 protein unc-80 homolog isoform X7 [Spodoptera litura]	XP_022826041.1	75.56	45	5	1	2	118	3376	3420	2e-07	58.9
TRINITY_DN53944_c0_g1	KOB74791.1 Rab32 [Operophtera brumata]	KOB74791.1	100	29	0	0	87	1	82	110	1e-08	62.4
TRINITY_DN53908_c0_g1	KPJ20841.1 Protein disulfide-isomerase [Papilio machaon]	KPJ20841.1	70	40	10	1	706	825	25	62	7e-09	59.7
TRINITY_DN53915_c1_g2	XP_026729270.1 larval cuticle protein 1-like [Trichoplusia ni]	XP_026729270.1	77.78	27	6	0	127	207	1	27	8e-06	47.4
TRINITY_DN53967_c0_g1	KOB58137.1 putative cuticle protein [Operophtera brumata]	KOB58137.1	87.5	32	4	0	2	97	86	117	2e-08	60.8
TRINITY_DN53923_c0_g1	PCG80745.1 hypothetical protein B5V51_2629 [Heliothis virescens]	PCG80745.1	96.15	26	1	0	3	80	489	514	3e-06	57
TRINITY_DN53920_c0_g1	XP_026727766.1 low-density lipoprotein receptor-related protein 1 [Trichoplusia ni]	XP_026727766.1	84.73	714	91	3	2090	3	216	929	0	1115
TRINITY_DN53988_c0_g1	XP_026725037.1 uncharacterized protein LOC113491987 [Trichoplusia ni]	XP_026725037.1	88.89	27	3	0	81	1	185	211	9e-06	53.1
TRINITY_DN53956_c0_g1	XP_026744020.1 thyroid receptor-interacting protein 11-like isoform X3 [Trichoplusia ni]	XP_026744020.1	95.35	43	2	0	2	130	1342	1384	9e-16	82
TRINITY_DN53963_c0_g1	XP_026739075.1 probable dimethyladenosine transferase [Trichoplusia ni]	XP_026739075.1	99.35	306	2	0	1032	115	1	306	0	587
TRINITY_DN53972_c0_g1	XP_026735384.1 nucleolar protein dao-5-like [Trichoplusia ni]	XP_026735384.1	92.21	385	27	2	1189	2337	1	384	0	675
TRINITY_DN53978_c1_g1	XP_026732232.1 glutathione S-transferase-like [Trichoplusia ni]	XP_026732232.1	84.31	153	23	1	70	528	48	199	6e-87	265
TRINITY_DN53997_c0_g1	XP_026735700.1 UDP-glucuronosyltransferase 1-9-like [Trichoplusia ni]	XP_026735700.1	63.21	106	39	0	729	412	35	140	3e-37	137
TRINITY_DN53929_c0_g1	XP_026730571.1 uncharacterized protein LOC113495811 [Trichoplusia ni]	XP_026730571.1	97.22	180	5	0	813	274	1	180	1e-120	353
TRINITY_DN53924_c0_g1	XP_026323276.1 apyrase-like, partial [Hyposmocoma kahamanoa]	XP_026323276.1	66.67	63	20	1	625	813	475	536	1e-15	84.7
TRINITY_DN53924_c0_g2	XP_026321601.1 uncharacterized protein LOC113231490 [Hyposmocoma kahamanoa]	XP_026321601.1	74.68	79	20	0	299	63	20	98	2e-30	119
TRINITY_DN53914_c0_g1	XP_022836354.1 uncharacterized protein LOC111363728 [Spodoptera litura]	XP_022836354.1	61.4	114	44	0	769	428	63	176	5e-40	145
TRINITY_DN53914_c1_g1	PRD36374.1 fkpA [Nephila clavipes]	PRD36374.1	50.26	193	89	4	566	6	44	235	4e-52	179
TRINITY_DN53964_c0_g1	XP_026746045.1 uncharacterized protein KIAA0930 homolog isoform X2 [Trichoplusia ni]	XP_026746045.1	96.3	27	1	0	424	504	36	62	4e-07	55.1
TRINITY_DN53970_c0_g2	PRD31228.1 mmgC [Nephila clavipes]	PRD31228.1	99.47	374	2	0	2	1123	2	375	0	713
TRINITY_DN53918_c2_g2	XP_026741449.1 LOW QUALITY PROTEIN: obscurin-like [Trichoplusia ni]	XP_026741449.1	92.92	212	15	0	1539	904	38	249	2e-91	291
TRINITY_DN53918_c2_g1	XP_026742249.1 potassium voltage-gated channel protein Shaker isoform X7 [Trichoplusia ni]	XP_026742249.1	98.42	633	7	1	498	2387	1	633	0	984
TRINITY_DN53958_c0_g1	XP_026731411.1 survival of motor neuron-related-splicing factor 30 [Trichoplusia ni]	XP_026731411.1	100	28	0	0	990	907	75	102	1e-09	65.1
TRINITY_DN53969_c0_g1	XP_022826399.1 zinc finger BED domain-containing protein 1-like [Spodoptera litura]	XP_022826399.1	63.27	49	15	1	509	363	582	627	2e-31	66.2
TRINITY_DN53921_c0_g1	XP_026737064.1 origin recognition complex subunit 2 isoform X1 [Trichoplusia ni]	XP_026737064.1	89.54	564	56	3	215	1903	1	562	0	901
TRINITY_DN31975_c1_g1	XP_026735603.1 GMP synthase [glutamine-hydrolyzing] isoform X1 [Trichoplusia ni]	XP_026735603.1	83.33	30	5	0	157	246	5	34	1e-09	62
TRINITY_DN31910_c0_g1	XP_026323226.1 uncharacterized protein LOC113232673 [Hyposmocoma kahamanoa]	XP_026323226.1	72.73	55	15	0	266	102	714	768	2e-18	87.8
TRINITY_DN31994_c0_g1	KPJ09175.1 Cold shock domain-containing protein E1 [Papilio machaon]	KPJ09175.1	96.55	29	1	0	136	222	241	269	1e-19	70.1
TRINITY_DN31965_c0_g1	XP_026730714.1 thyroid adenoma-associated protein homolog, partial [Trichoplusia ni]	XP_026730714.1	53.42	73	10	1	227	9	962	1010	2e-15	79
TRINITY_DN31988_c0_g1	XP_026734375.1 4-hydroxyphenylpyruvate dioxygenase [Trichoplusia ni]	XP_026734375.1	96.3	27	1	0	481	401	181	207	2e-09	62.8
TRINITY_DN31911_c0_g1	PCG72009.1 hypothetical protein B5V51_1256 [Heliothis virescens]	PCG72009.1	92.31	26	2	0	228	305	1503	1528	4e-07	55.5
TRINITY_DN31951_c0_g1	XP_026732393.1 pre-mRNA-splicing factor SPF27 [Trichoplusia ni]	XP_026732393.1	93.33	30	2	0	314	403	200	229	1e-08	58.5
TRINITY_DN31901_c0_g1	XP_022819418.1 sodium- and chloride-dependent GABA transporter ine isoform X1 [Spodoptera litura]	XP_022819418.1	100	26	0	0	323	246	110	135	2e-08	59.3
TRINITY_DN31935_c0_g1	PZC73965.1 hypothetical protein B5X24_HaOG208491 [Helicoverpa armigera]	PZC73965.1	65.71	35	12	0	126	230	18	52	2e-11	50.1
TRINITY_DN31922_c0_g1	XP_026726439.1 28S ribosomal protein S14, mitochondrial [Trichoplusia ni]	XP_026726439.1	93.1	29	2	0	88	2	21	49	6e-15	57.8
TRINITY_DN31955_c0_g1	JAG64131.1 hypothetical protein, partial [Lygus hesperus]	JAG64131.1	80	40	8	0	215	334	8	47	2e-13	70.1
TRINITY_DN31944_c0_g1	OWR46656.1 putative sumo ligase [Danaus plexippus plexippus]	OWR46656.1	96.43	28	1	0	325	242	780	807	1e-08	59.7
TRINITY_DN31921_c0_g1	XP_023953479.1 piggyBac transposable element-derived protein 4-like [Bicyclus anynana]	XP_023953479.1	56.35	126	55	0	382	5	167	292	5e-44	160
TRINITY_DN31924_c0_g1	XP_026734017.1 juvenile hormone epoxide hydrolase-like [Trichoplusia ni]	XP_026734017.1	88.89	27	3	0	2	82	357	383	6e-09	60.1
TRINITY_DN31961_c0_g1	JAI98297.1 NADH dehydrogenase [ubiquinone] iron-sulfur protein 8, mitochondrial [Daphnia_magna]	JAI98297.1	89.29	28	3	0	3	86	129	156	2e-08	57
TRINITY_DN31948_c0_g1	XP_026739826.1 uncharacterized protein LOC113502453 [Trichoplusia ni]	XP_026739826.1	100	21	0	0	278	340	272	292	7e-06	51.6
TRINITY_DN31936_c0_g1	XP_021181247.1 uncharacterized protein LOC110369934 isoform X1 [Helicoverpa armigera]	XP_021181247.1	82.14	28	5	0	2	85	32	59	3e-06	52
TRINITY_DN31908_c0_g1	XP_026730721.1 glucose dehydrogenase [FAD, quinone]-like [Trichoplusia ni]	XP_026730721.1	84.62	26	4	0	316	393	83	108	8e-06	51.6
TRINITY_DN31952_c0_g1	XP_011561205.1 PREDICTED: polyadenylate-binding protein 2-like [Plutella xylostella]	XP_011561205.1	69.57	46	7	1	498	361	142	180	1e-10	64.3
TRINITY_DN31993_c0_g1	XP_021186778.1 LOW QUALITY PROTEIN: 4-coumarate--CoA ligase 1-like [Helicoverpa armigera]	XP_021186778.1	61.7	47	18	0	273	133	81	127	2e-10	64.3
TRINITY_DN31966_c0_g1	PZC81559.1 hypothetical protein B5X24_HaOG212483 [Helicoverpa armigera]	PZC81559.1	65.48	84	29	0	58	309	7	90	2e-31	123
TRINITY_DN31943_c0_g1	XP_026732280.1 C3 and PZP-like alpha-2-macroglobulin domain-containing protein 8 [Trichoplusia ni]	XP_026732280.1	74.68	79	20	0	238	2	1779	1857	7e-23	100
TRINITY_DN31990_c0_g1	XP_022124560.1 liprin-alpha-1 [Pieris rapae]	XP_022124560.1	69.23	65	12	1	132	302	654	718	3e-10	64.3
TRINITY_DN31972_c0_g1	PCG69970.1 hypothetical protein B5V51_3489 [Heliothis virescens]	PCG69970.1	66.67	54	11	3	3	164	280	326	3e-07	57
TRINITY_DN31949_c0_g1	JAA81675.1 Uncharacterized protein, partial [Pararge aegeria]	JAA81675.1	100	24	0	0	2	73	84	107	6e-08	53.9
TRINITY_DN31964_c0_g1	PZC82077.1 hypothetical protein B5X24_HaOG211167 [Helicoverpa armigera]	PZC82077.1	88.89	27	3	0	81	1	507	533	8e-08	57
TRINITY_DN31950_c1_g1	XP_026732017.1 zinc finger protein 501-like [Trichoplusia ni]	XP_026732017.1	92	25	2	0	302	376	196	220	5e-06	52
TRINITY_DN31942_c0_g1	XP_026741848.1 chymotrypsin-2-like [Trichoplusia ni]	XP_026741848.1	60.47	43	14	1	186	314	9	48	2e-06	52
TRINITY_DN31920_c0_g1	XP_026744362.1 uncharacterized protein LOC113505755 [Trichoplusia ni]	XP_026744362.1	70	40	12	0	323	442	478	517	4e-09	62.4
TRINITY_DN31987_c0_g1	XP_026724907.1 spermatogenesis-associated protein 20 isoform X2 [Trichoplusia ni]	XP_026724907.1	100	25	0	0	77	3	775	799	3e-08	58.9
TRINITY_DN31976_c0_g1	XP_026732466.1 piwi-like protein Siwi [Trichoplusia ni]	XP_026732466.1	50.98	102	3	1	3	308	497	551	3e-19	90.5
TRINITY_DN31998_c0_g1	AUH25519.1 POL [Spodoptera frugiperda]	AUH25519.1	85.11	47	7	0	363	503	1	47	3e-17	87.8
TRINITY_DN31984_c0_g1	XP_013185053.1 PREDICTED: transcriptional adapter 2B isoform X2 [Amyelois transitella]	XP_013185053.1	93.1	29	2	0	88	2	393	421	4e-07	58.9
TRINITY_DN31969_c1_g1	XP_022835392.1 uncharacterized protein LOC111362868 isoform X1 [Spodoptera litura]	XP_022835392.1	95.37	108	5	0	726	403	85	192	4e-62	208
TRINITY_DN31930_c0_g1	XP_026745691.1 phospholipase D2 isoform X1 [Trichoplusia ni]	XP_026745691.1	100	28	0	0	84	1	923	950	8e-10	62.8
TRINITY_DN31937_c0_g1	XP_013141539.1 PREDICTED: CREB-binding protein-like [Papilio polytes]	XP_013141539.1	100	30	0	0	1	90	754	783	2e-09	63.2
TRINITY_DN31915_c0_g1	XP_026740834.1 uncharacterized protein LOC113503192 isoform X5 [Trichoplusia ni]	XP_026740834.1	88.41	69	8	0	263	469	1	69	7e-27	107
TRINITY_DN57605_c1_g1	XP_026741501.1 stimulator of interferon genes protein-like [Trichoplusia ni]	XP_026741501.1	83.73	332	54	0	2326	1331	1	332	0	574
TRINITY_DN57610_c0_g1	KMQ92882.1 glutamate mitochondrial, partial [Lasius niger]	KMQ92882.1	93.55	31	2	0	94	2	67	97	4e-09	60.8
TRINITY_DN57677_c0_g1	PCG74279.1 hypothetical protein B5V51_13604 [Heliothis virescens]	PCG74279.1	97.8	590	11	2	1986	220	1	589	0	1196
TRINITY_DN57641_c0_g1	XP_023935440.1 acyl-CoA Delta(11) desaturase-like [Bicyclus anynana]	XP_023935440.1	57.63	118	49	1	1290	1643	178	294	1e-38	152
TRINITY_DN57635_c0_g1	XP_026738993.1 cyclin-dependent kinase 10 [Trichoplusia ni]	XP_026738993.1	99.75	404	1	0	1638	427	1	404	0	828
TRINITY_DN57617_c0_g1	XP_013142066.1 PREDICTED: uncharacterized protein LOC106106084, partial [Papilio polytes]	XP_013142066.1	39.13	69	42	0	212	6	87	155	5e-07	60.1
TRINITY_DN57657_c0_g1	XP_026738512.1 puromycin-sensitive aminopeptidase [Trichoplusia ni]	XP_026738512.1	96.1	949	37	0	80	2926	1	949	0	1878
TRINITY_DN57646_c0_g1	RVE51918.1 hypothetical protein evm_003384 [Chilo suppressalis]	RVE51918.1	93.37	498	31	1	55	1548	72	567	0	811
TRINITY_DN57614_c0_g1	XP_026724689.1 fatty acid-binding protein-like [Trichoplusia ni]	XP_026724689.1	100	28	0	0	3	86	53	80	1e-08	61.2
TRINITY_DN57639_c0_g2	XP_026729857.1 uncharacterized protein LOC113495362 [Trichoplusia ni]	XP_026729857.1	77.92	77	17	0	337	567	21	97	2e-33	128
TRINITY_DN57647_c0_g1	XP_021181359.1 protein RER1 isoform X2 [Helicoverpa armigera]	XP_021181359.1	96.3	27	1	0	1439	1519	167	193	1e-06	56.6
TRINITY_DN57625_c0_g1	XP_026738628.1 venom carboxylesterase-6-like [Trichoplusia ni]	XP_026738628.1	87.42	318	40	0	123	1076	1	318	0	600
TRINITY_DN57696_c1_g1	XP_026731478.1 inactive pancreatic lipase-related protein 1-like [Trichoplusia ni]	XP_026731478.1	78.86	298	62	1	152	1042	1	298	3e-170	489
TRINITY_DN57696_c2_g1	XP_026742176.1 probable chitinase 2 isoform X2 [Trichoplusia ni]	XP_026742176.1	80.84	214	41	0	809	168	229	442	9e-123	368
TRINITY_DN57623_c0_g1	XP_022829281.1 uncharacterized protein LOC111358393 [Spodoptera litura]	XP_022829281.1	100	26	0	0	411	488	37	62	1e-06	54.7
TRINITY_DN57688_c0_g1	XP_013148387.1 PREDICTED: methylcrotonoyl-CoA carboxylase subunit alpha, mitochondrial [Papilio polytes]	XP_013148387.1	96.55	29	1	0	87	1	608	636	2e-07	58.9
TRINITY_DN57673_c0_g1	PRD35399.1 puuA [Nephila clavipes]	PRD35399.1	60.75	451	175	2	1368	16	22	470	0	554
TRINITY_DN57673_c2_g1	PRD37584.1 ppk [Nephila clavipes]	PRD37584.1	82.51	692	120	1	1044	3119	1	691	0	1110
TRINITY_DN57638_c1_g1	XP_020801189.1 midasin [Drosophila serrata]	XP_020801189.1	25.12	215	141	7	94	696	1766	1974	8e-06	54.7
TRINITY_DN57631_c1_g1	XP_026736874.1 ADP-ribosylation factor GTPase-activating protein 3 [Trichoplusia ni]	XP_026736874.1	85.16	492	54	6	78	1508	1	488	0	768
TRINITY_DN57648_c0_g1	XP_026740414.1 eukaryotic translation initiation factor 2D [Trichoplusia ni]	XP_026740414.1	78.89	431	86	3	1290	1	1	427	0	590
TRINITY_DN57633_c0_g1	XP_021191611.1 protein tramtrack, beta isoform-like isoform X30 [Helicoverpa armigera]	XP_021191611.1	67.65	68	22	0	1261	1464	282	349	7e-24	111
TRINITY_DN57622_c1_g1	XP_026734495.1 LOW QUALITY PROTEIN: exocyst complex component 5 [Trichoplusia ni]	XP_026734495.1	97.19	711	20	0	219	2351	1	711	0	1354
TRINITY_DN57668_c0_g1	XP_026738758.1 uncharacterized protein LOC113501738 isoform X3 [Trichoplusia ni]	XP_026738758.1	71.04	183	50	1	190	738	1	180	6e-89	271
TRINITY_DN57701_c0_g1	ABD36133.1 hydroxymethylglutaryl-CoA lyase isoform 2 [Bombyx mori]	ABD36133.1	66	50	14	1	143	3	164	213	9e-09	63.5
TRINITY_DN57654_c0_g1	PCG79577.1 hypothetical protein B5V51_14982 [Heliothis virescens]	PCG79577.1	91.6	738	59	2	134	2341	55	791	0	1010
TRINITY_DN57649_c0_g1	XP_026738837.1 zinc finger CCHC domain-containing protein 4 [Trichoplusia ni]	XP_026738837.1	94.32	458	26	0	146	1519	1	458	0	894
TRINITY_DN57664_c0_g1	XP_026735963.1 vitellin-degrading protease-like [Trichoplusia ni]	XP_026735963.1	83.68	190	31	0	572	3	1	190	3e-105	313
TRINITY_DN57634_c0_g1	XP_026735863.1 CLIP domain-containing serine protease 2-like [Trichoplusia ni]	XP_026735863.1	86.45	273	37	0	114	932	1	273	5e-171	489
TRINITY_DN57640_c0_g1	XP_021196563.1 actin-binding LIM protein 3 isoform X3 [Helicoverpa armigera]	XP_021196563.1	100	28	0	0	84	1	352	379	4e-07	59.3
TRINITY_DN57683_c0_g1	XP_026728066.1 caspase-1-like [Trichoplusia ni]	XP_026728066.1	74.52	522	117	5	1831	272	1	508	0	753
TRINITY_DN57683_c0_g2	XP_026728066.1 caspase-1-like [Trichoplusia ni]	XP_026728066.1	58.14	485	189	8	2454	1015	32	507	1e-173	526
TRINITY_DN57658_c0_g1	XP_026747652.1 LOW QUALITY PROTEIN: protein HIRA homolog [Trichoplusia ni]	XP_026747652.1	97.72	526	11	1	1637	63	33	558	0	957
TRINITY_DN57613_c0_g1	XP_026743294.1 adenylate cyclase type 10-like [Trichoplusia ni]	XP_026743294.1	86.91	657	84	2	3	1973	476	1130	0	1186
TRINITY_DN57604_c0_g1	XP_026740044.1 multiple inositol polyphosphate phosphatase 1-like [Trichoplusia ni]	XP_026740044.1	85.75	428	58	1	1395	112	10	434	0	786
TRINITY_DN57653_c0_g2	XP_026728807.1 uncharacterized protein LOC113494593 [Trichoplusia ni]	XP_026728807.1	45.24	336	180	2	2	1006	512	844	1e-91	303
TRINITY_DN57612_c0_g2	XP_026742862.1 superoxide dismutase [Cu-Zn]-like [Trichoplusia ni]	XP_026742862.1	96.3	27	1	0	82	2	81	107	2e-07	56.6
TRINITY_DN57612_c0_g1	PZC78733.1 hypothetical protein B5X24_HaOG217191 [Helicoverpa armigera]	PZC78733.1	62.9	248	92	0	1	744	622	869	4e-91	300
TRINITY_DN57615_c0_g1	XP_026744164.1 adrenodoxin-like protein, mitochondrial [Trichoplusia ni]	XP_026744164.1	97.22	72	2	0	1	216	96	167	4e-40	149
TRINITY_DN57652_c0_g1	XP_026739791.1 uncharacterized protein LOC113502425 [Trichoplusia ni]	XP_026739791.1	89.8	196	20	0	371	958	1	196	3e-106	331
TRINITY_DN57700_c1_g3	PZC79377.1 hypothetical protein B5X24_HaOG216372 [Helicoverpa armigera]	PZC79377.1	90	30	3	0	2	91	155	184	1e-06	55.1
TRINITY_DN57680_c0_g1	XP_026740391.1 uncharacterized protein LOC113502860 [Trichoplusia ni]	XP_026740391.1	77.33	247	55	1	146	886	1	246	2e-122	368
TRINITY_DN57686_c0_g1	XP_026730969.1 uncharacterized protein LOC113496072 [Trichoplusia ni]	XP_026730969.1	65.61	314	98	7	40	978	1	305	2e-134	397
TRINITY_DN57642_c0_g1	XP_026734529.1 C-1-tetrahydrofolate synthase, cytoplasmic isoform X3 [Trichoplusia ni]	XP_026734529.1	97.02	605	18	0	2	1816	329	933	0	1171
TRINITY_DN57642_c0_g2	XP_026734528.1 C-1-tetrahydrofolate synthase, cytoplasmic isoform X2 [Trichoplusia ni]	XP_026734528.1	95.24	336	16	0	1008	1	1	336	0	582
TRINITY_DN57611_c0_g1	XP_026745223.1 ribosome biogenesis protein BOP1 homolog [Trichoplusia ni]	XP_026745223.1	84.74	839	114	5	330	2831	1	830	0	1307
TRINITY_DN57685_c0_g2	XP_011563889.1 PREDICTED: larval cuticle protein LCP-17-like [Plutella xylostella]	XP_011563889.1	89.29	28	3	0	2	85	39	66	1e-07	53.1
TRINITY_DN57699_c0_g1	XP_023948686.1 calnexin-like isoform X2 [Bicyclus anynana]	XP_023948686.1	60.64	94	37	0	286	5	70	163	2e-32	121
TRINITY_DN57636_c0_g1	JAT85916.1 hypothetical protein g.14945, partial [Pectinophora gossypiella]	JAT85916.1	90	30	3	0	90	1	455	484	1e-08	60.8
TRINITY_DN57643_c0_g1	XP_026735274.1 serine/threonine-protein phosphatase 4 regulatory subunit 3 isoform X3 [Trichoplusia ni]	XP_026735274.1	99.87	752	1	0	225	2480	1	752	0	1393
TRINITY_DN57616_c0_g1	XP_013143712.1 PREDICTED: uncharacterized protein LOC106107412 isoform X2 [Papilio polytes]	XP_013143712.1	71.11	45	13	0	2	136	228	272	7e-10	67
TRINITY_DN57624_c0_g1	JAR87885.1 putative tick transposon, partial [Ixodes ricinus]	JAR87885.1	34.16	161	93	6	121	582	1	155	3e-16	85.9
TRINITY_DN57694_c0_g1	AAU06491.1 putative salivary protein, partial [Culicoides sonorensis]	AAU06491.1	73.53	34	9	0	104	3	2	35	8e-07	53.1
TRINITY_DN57702_c0_g1	XP_026747846.1 ribonuclease H2 subunit C [Trichoplusia ni]	XP_026747846.1	94.79	96	5	0	1	288	14	109	3e-62	195
TRINITY_DN57689_c0_g1	XP_026745258.1 leucine-rich repeat extensin-like protein 3 isoform X2 [Trichoplusia ni]	XP_026745258.1	73.54	427	86	8	2008	3258	220	629	3e-169	526
TRINITY_DN57671_c0_g1	XP_026740576.1 coiled-coil domain-containing protein 42 homolog [Trichoplusia ni]	XP_026740576.1	97.12	208	6	0	626	3	1	208	2e-136	411
TRINITY_DN57608_c1_g1	XP_026745797.1 uncharacterized protein LOC113507135 [Trichoplusia ni]	XP_026745797.1	65.05	329	101	4	462	1409	4	331	3e-54	205
TRINITY_DN57656_c0_g1	PZC71735.1 hypothetical protein B5X24_HaOG212563 [Helicoverpa armigera]	PZC71735.1	93.88	98	6	0	465	758	139	236	3e-55	193
TRINITY_DN57656_c0_g2	XP_026741363.1 dynein heavy chain 10, axonemal [Trichoplusia ni]	XP_026741363.1	82.35	34	6	0	26	127	4241	4274	9e-11	67
TRINITY_DN57629_c0_g1	PCG71811.1 hypothetical protein B5V51_1484 [Heliothis virescens]	PCG71811.1	64.75	261	77	4	67	843	1	248	2e-109	328
TRINITY_DN57670_c0_g1	XP_026738334.1 nucleolar protein 10 [Trichoplusia ni]	XP_026738334.1	94.4	661	35	2	188	2164	1	661	0	1159
TRINITY_DN57684_c0_g1	XP_026733006.1 aminoacylase-1-like [Trichoplusia ni]	XP_026733006.1	93.48	399	26	0	238	1434	1	399	0	776
TRINITY_DN57626_c0_g1	XP_026747429.1 ornithine decarboxylase 2-like [Trichoplusia ni]	XP_026747429.1	60.87	46	17	1	138	1	277	321	6e-07	57.4
TRINITY_DN57697_c0_g1	XP_026738881.1 uncharacterized protein LOC113501809 [Trichoplusia ni]	XP_026738881.1	100	29	0	0	2	88	1147	1175	1e-08	64.7
TRINITY_DN57666_c0_g1	XP_026740708.1 alpha-tocopherol transfer protein-like [Trichoplusia ni]	XP_026740708.1	78.48	302	64	1	1027	125	1	302	0	516
TRINITY_DN57687_c0_g1	XP_026743846.1 dehydrodolichyl diphosphate synthase complex subunit nus1 [Trichoplusia ni]	XP_026743846.1	93.53	232	15	0	2108	1413	23	254	5e-139	424
TRINITY_DN57607_c1_g1	XP_026728320.1 CCAAT/enhancer-binding protein gamma-like [Trichoplusia ni]	XP_026728320.1	97.46	118	3	0	1138	785	1	118	2e-52	183
TRINITY_DN57655_c0_g1	XP_026725757.1 nucleolysin TIAR [Trichoplusia ni]	XP_026725757.1	83.78	37	6	0	1330	1220	319	355	4e-08	62.8
TRINITY_DN57679_c0_g1	XP_026735700.1 UDP-glucuronosyltransferase 1-9-like [Trichoplusia ni]	XP_026735700.1	63.08	65	24	0	2	196	76	140	2e-17	85.1
TRINITY_DN57692_c0_g1	XP_026737403.1 membrane alanyl aminopeptidase-like [Trichoplusia ni]	XP_026737403.1	85.71	28	4	0	1	84	550	577	3e-08	59.7
TRINITY_DN57690_c0_g1	XP_026747556.1 kinesin-related protein 4-like [Trichoplusia ni]	XP_026747556.1	84.18	158	24	1	479	6	280	436	5e-70	229
TRINITY_DN11295_c0_g1	PZC80794.1 hypothetical protein B5X24_HaOG213781 [Helicoverpa armigera]	PZC80794.1	71.05	38	11	0	332	445	34	71	1e-09	59.7
TRINITY_DN11214_c0_g1	PRD38642.1 aroC [Nephila clavipes]	PRD38642.1	78.02	91	20	0	3	275	8	98	1e-40	145
TRINITY_DN11262_c0_g1	PRD18634.1 UPF0301 protein [Nephila clavipes]	PRD18634.1	56.36	55	24	0	196	32	3	57	5e-16	77.4
TRINITY_DN11273_c0_g1	XP_026739106.1 trypsin, alkaline A-like [Trichoplusia ni]	XP_026739106.1	84.62	52	8	0	3	158	53	104	2e-24	98.2
TRINITY_DN11230_c0_g1	PRD29112.1 Cytochrome c5 [Nephila clavipes]	PRD29112.1	66.3	92	30	1	11	283	9	100	8e-36	129
TRINITY_DN11253_c0_g1	XP_008189033.1 PREDICTED: fusaric acid resistance protein FusA-like, partial [Acyrthosiphon pisum]	XP_008189033.1	30.85	94	65	0	295	14	32	125	2e-09	63.2
TRINITY_DN11219_c0_g1	XP_026739449.1 transcriptional coactivator YAP1-like isoform X4 [Trichoplusia ni]	XP_026739449.1	96.3	27	1	0	340	420	363	389	8e-07	54.7
TRINITY_DN11274_c0_g1	XP_026727999.1 cell division cycle 7-related protein kinase-like [Trichoplusia ni]	XP_026727999.1	60.98	82	2	1	1	246	20	71	9e-19	87
TRINITY_DN11251_c0_g1	KPJ00074.1 Myosin-IB [Papilio xuthus]	KPJ00074.1	100	24	0	0	72	1	16	39	3e-07	55.1
TRINITY_DN11225_c0_g1	XP_026745062.1 sphingomyelin phosphodiesterase 1-like [Trichoplusia ni]	XP_026745062.1	91.67	24	2	0	74	3	430	453	8e-06	52.4
TRINITY_DN11282_c0_g1	WP_050101662.1 MULTISPECIES: MFS transporter [Yersinia]	WP_050101662.1	66.67	45	15	0	128	262	323	367	2e-11	67.4
TRINITY_DN11216_c0_g1	XP_023035888.1 ADAM 17-like protease isoform X2 [Drosophila willistoni]	XP_023035888.1	88.46	26	3	0	83	6	5	30	4e-07	54.7
TRINITY_DN11268_c0_g1	PRD39296.1 fliG [Nephila clavipes]	PRD39296.1	49.25	134	68	0	403	804	1	134	4e-39	147
TRINITY_DN11286_c0_g1	XP_021195520.1 probable peroxisomal acyl-coenzyme A oxidase 1 [Helicoverpa armigera]	XP_021195520.1	72.41	29	8	0	1	87	68	96	8e-11	47.8
TRINITY_DN11254_c0_g1	PCG64290.1 hypothetical protein B5V51_10904, partial [Heliothis virescens]	PCG64290.1	92	25	2	0	75	1	1	25	4e-06	48.9
TRINITY_DN11257_c0_g1	WP_050100921.1 MULTISPECIES: DUF2157 domain-containing protein [Yersinia]	WP_050100921.1	37.25	153	96	0	547	1005	1	153	2e-22	103
TRINITY_DN11206_c0_g1	XP_017069549.1 PREDICTED: phosphoglucomutase-like [Drosophila eugracilis]	XP_017069549.1	66.67	75	25	0	298	74	15	89	2e-27	112
TRINITY_DN11283_c0_g1	AUU01548.1 phenylalanine--tRNA ligase subunit beta [Morganella morganii]	AUU01548.1	56	150	66	0	2	451	326	475	2e-38	147
TRINITY_DN11263_c0_g1	RVE54352.1 hypothetical protein evm_000837 [Chilo suppressalis]	RVE54352.1	62.22	45	17	0	298	432	606	650	6e-06	52.4
TRINITY_DN11245_c0_g1	PRD18718.1 kdsD [Nephila clavipes]	PRD18718.1	78.12	96	21	0	290	3	4	99	9e-44	147
TRINITY_DN11287_c0_g1	XP_026747208.1 ufm1-specific protease 2 [Trichoplusia ni]	XP_026747208.1	90	30	3	0	269	358	9	38	9e-09	60.5
TRINITY_DN11271_c0_g1	RWA50168.1 secretion protein [Yersinia pestis]	RWA50168.1	41.46	82	42	1	16	261	6	81	4e-11	63.2
TRINITY_DN11288_c0_g1	XP_012542896.1 PREDICTED: 1-deoxy-D-xylulose-5-phosphate synthase 1, chloroplastic-like, partial [Monomorium pharaonis]	XP_012542896.1	98.57	70	1	0	3	212	172	241	6e-42	146
TRINITY_DN11221_c0_g1	RUT66639.1 ABC transporter [Morganella morganii]	RUT66639.1	58.38	173	70	1	528	10	129	299	3e-62	204
TRINITY_DN11229_c0_g1	XP_018028783.1 PREDICTED: uncharacterized signaling protein PA1727-like [Hyalella azteca]	XP_018028783.1	49.25	134	68	0	409	8	204	337	9e-31	124
TRINITY_DN11215_c0_g1	WP_081761361.1 flagellar biosynthesis protein FliQ [Yersinia similis]	WP_081761361.1	50.7	71	34	1	37	246	18	88	3e-15	76.6
TRINITY_DN14576_c0_g1	PCG74070.1 hypothetical protein B5V51_13919 [Heliothis virescens]	PCG74070.1	70	90	27	0	271	2	864	953	2e-37	141
TRINITY_DN14578_c0_g1	AJF93429.1 beta-N-acetylglucosaminidase, partial [Mamestra configurata]	AJF93429.1	91.3	23	2	0	266	198	443	465	2e-06	52
TRINITY_DN14590_c0_g1	XP_026747256.1 eye-specific diacylglycerol kinase isoform X1 [Trichoplusia ni]	XP_026747256.1	87.5	32	4	0	21	116	433	464	7e-13	72.8
TRINITY_DN14528_c0_g1	KPJ17206.1 Neutral alpha-glucosidase AB [Papilio machaon]	KPJ17206.1	96.3	27	1	0	351	271	80	106	2e-08	56.6
TRINITY_DN14533_c0_g1	XP_026738331.1 anaphase-promoting complex subunit 5-like [Trichoplusia ni]	XP_026738331.1	96.3	27	1	0	10	90	43	69	3e-08	59.3
TRINITY_DN14575_c0_g1	XP_026735836.1 uncharacterized protein LOC113499523 isoform X2 [Trichoplusia ni]	XP_026735836.1	99.03	103	1	0	345	37	123	225	3e-39	140
TRINITY_DN14575_c0_g2	PCG75720.1 hypothetical protein B5V51_11109 [Heliothis virescens]	PCG75720.1	81.58	38	6	1	301	188	123	159	7e-10	60.5
TRINITY_DN14588_c1_g1	PZC84484.1 hypothetical protein B5X24_HaOG205058 [Helicoverpa armigera]	PZC84484.1	61.54	39	15	0	23	139	40	78	1e-07	52
TRINITY_DN14556_c0_g1	XP_021193930.1 uncharacterized protein LOC110378845 [Helicoverpa armigera]	XP_021193930.1	93.75	32	2	0	106	11	454	485	4e-09	62.8
TRINITY_DN14567_c0_g1	XP_026730067.1 uncharacterized protein LOC113495486 [Trichoplusia ni]	XP_026730067.1	50	144	63	2	427	2	1	137	3e-42	149
TRINITY_DN14517_c0_g1	JAA78192.1 Segmentation protein cap'n'collar [Pararge aegeria]	JAA78192.1	100	28	0	0	2	85	5	32	3e-08	57
TRINITY_DN14546_c0_g1	XP_026741627.1 eukaryotic translation initiation factor 4B [Trichoplusia ni]	XP_026741627.1	80.56	36	7	0	108	1	98	133	2e-08	62.4
TRINITY_DN14544_c0_g1	XP_026738760.1 acyl carrier protein, mitochondrial isoform X1 [Trichoplusia ni]	XP_026738760.1	89.29	28	3	0	86	3	57	84	7e-08	54.7
TRINITY_DN14565_c0_g1	KPJ09734.1 Dihydrolipoyl dehydrogenase [Papilio machaon]	KPJ09734.1	90.62	32	3	0	337	242	337	368	3e-10	63.5
TRINITY_DN14529_c0_g1	XP_014361684.1 PREDICTED: polycomb group RING finger protein 3-like, partial [Papilio machaon]	XP_014361684.1	100	27	0	0	83	3	47	73	4e-10	60.8
TRINITY_DN14571_c0_g1	XP_026732663.1 multidrug resistance-associated protein 1 [Trichoplusia ni]	XP_026732663.1	90	30	3	0	543	632	594	623	4e-09	63.5
TRINITY_DN14554_c0_g1	PZC82576.1 hypothetical protein B5X24_HaOG210019 [Helicoverpa armigera]	PZC82576.1	61.11	54	19	1	176	15	278	329	3e-12	69.3
TRINITY_DN14581_c0_g1	XP_022822299.1 tubulin beta chain-like [Spodoptera litura]	XP_022822299.1	95.92	98	4	0	1	294	124	221	4e-45	159
TRINITY_DN14574_c0_g1	XP_022213066.1 uncharacterized protein LOC111068021 [Drosophila obscura]	XP_022213066.1	49.21	63	30	2	3	191	234	294	7e-09	60.5
TRINITY_DN14585_c0_g1	XP_026728776.1 tenascin-like [Trichoplusia ni]	XP_026728776.1	96.43	28	1	0	85	2	156	183	6e-08	55.5
TRINITY_DN14542_c0_g1	JAT85807.1 hypothetical protein g.10250, partial [Pectinophora gossypiella]	JAT85807.1	93.33	30	2	0	238	327	47	76	4e-09	60.5
TRINITY_DN14568_c0_g1	XP_026730784.1 serine/threonine-protein kinase minibrain isoform X10 [Trichoplusia ni]	XP_026730784.1	100	65	0	0	283	477	1	65	5e-24	104
TRINITY_DN14507_c0_g1	XP_026725014.1 sodium-dependent nutrient amino acid transporter 1-like isoform X1 [Trichoplusia ni]	XP_026725014.1	89.29	28	3	0	2	85	429	456	1e-07	56.2
TRINITY_DN14541_c0_g1	XP_026729818.1 cytochrome P450 4d8-like [Trichoplusia ni]	XP_026729818.1	69.05	42	12	1	300	425	325	365	5e-07	55.5
TRINITY_DN14531_c0_g1	PRD19166.1 cheA [Nephila clavipes]	PRD19166.1	90.83	109	10	0	1	327	23	131	1e-61	202
TRINITY_DN14520_c0_g1	XP_022819278.1 amidophosphoribosyltransferase-like isoform X1 [Spodoptera litura]	XP_022819278.1	99.12	113	1	0	2	340	222	334	2e-71	232
TRINITY_DN14570_c0_g1	XP_026736102.1 transketolase-like protein 2 [Trichoplusia ni]	XP_026736102.1	100	29	0	0	1	87	421	449	9e-10	63.2
TRINITY_DN14549_c0_g1	XP_013191607.1 PREDICTED: dynein light chain roadblock-type 2-like [Amyelois transitella]	XP_013191607.1	93.1	29	2	0	4	90	1	29	2e-10	60.8
TRINITY_DN14536_c0_g1	XP_026742706.1 uncharacterized protein LOC113504551 isoform X1 [Trichoplusia ni]	XP_026742706.1	72.5	40	8	1	261	380	14	50	6e-08	57.8
TRINITY_DN14524_c0_g1	XP_026740788.1 glucose dehydrogenase [FAD, quinone]-like [Trichoplusia ni]	XP_026740788.1	94.74	38	2	0	307	420	142	179	8e-16	81.6
TRINITY_DN14553_c0_g1	PCG62905.1 hypothetical protein B5V51_13405 [Heliothis virescens]	PCG62905.1	100	23	0	0	1	69	315	337	2e-07	56.2
TRINITY_DN14560_c0_g1	XP_026731963.1 adenylate kinase [Trichoplusia ni]	XP_026731963.1	96.88	32	1	0	363	458	113	144	2e-10	63.9
TRINITY_DN14503_c0_g1	XP_026737678.1 putative serine protease K12H4.7 [Trichoplusia ni]	XP_026737678.1	38	100	13	1	2	301	272	322	2e-11	67.4
TRINITY_DN14579_c0_g1	ASO76356.1 L4 60S ribosomal protein, partial [Spodoptera littoralis]	ASO76356.1	96.15	26	1	0	80	3	218	243	5e-08	55.8
TRINITY_DN14597_c0_g1	PCG78398.1 hypothetical protein B5V51_4328 [Heliothis virescens]	PCG78398.1	92.31	26	2	0	709	786	679	704	1e-07	60.1
TRINITY_DN67167_c0_g1	XP_026738487.1 lysosomal Pro-X carboxypeptidase [Trichoplusia ni]	XP_026738487.1	88.49	469	54	0	105	1511	1	469	0	900
TRINITY_DN67156_c0_g1	XP_018009827.1 PREDICTED: glycolate oxidase subunit GlcD-like [Hyalella azteca]	XP_018009827.1	79.67	123	25	0	370	2	100	222	1e-58	199
TRINITY_DN67197_c0_g1	XP_026743091.1 carboxypeptidase B-like [Trichoplusia ni]	XP_026743091.1	89.13	423	46	0	1416	148	1	423	0	770
TRINITY_DN67111_c0_g1	PRD18526.1 spuE [Nephila clavipes]	PRD18526.1	81.2	117	22	0	1	351	243	359	4e-62	207
TRINITY_DN67169_c0_g1	RWA49745.1 type VI secretion protein IcmF [Yersinia pestis]	RWA49745.1	50	64	31	1	42	230	302	365	4e-13	72.4
TRINITY_DN67131_c0_g1	XP_026728722.1 retinol dehydrogenase 14-like [Trichoplusia ni]	XP_026728722.1	94.61	334	18	0	274	1275	1	334	0	667
TRINITY_DN67177_c0_g1	WP_050100907.1 MULTISPECIES: proline/glycine betaine ABC transporter ATP-binding protein ProV [Yersinia]	WP_050100907.1	40.24	82	46	1	251	6	298	376	7e-11	64.7
TRINITY_DN67146_c0_g1	XP_026738137.1 serine protease inhibitor 77Ba-like [Trichoplusia ni]	XP_026738137.1	77	400	90	1	3362	2163	1	398	0	658
TRINITY_DN67187_c0_g1	WP_096862282.1 Ag(+)-translocating P-type ATPase SilP [Morganella morganii]	WP_096862282.1	62.64	91	34	0	274	2	474	564	5e-26	109
TRINITY_DN67106_c0_g1	XP_026741723.1 probable splicing factor, arginine/serine-rich 7 [Trichoplusia ni]	XP_026741723.1	99.65	287	1	0	177	1037	1	287	0	570
TRINITY_DN67173_c0_g1	XP_012521672.1 PREDICTED: uncharacterized protein LOC105828015, partial [Monomorium pharaonis]	XP_012521672.1	41.3	92	52	1	201	476	36	125	9e-13	70.5
TRINITY_DN67140_c0_g1	XP_026742150.1 protein henna [Trichoplusia ni]	XP_026742150.1	98.69	457	6	0	133	1503	1	457	0	947
TRINITY_DN67128_c0_g1	PRD18296.1 helA [Nephila clavipes]	PRD18296.1	53.1	113	53	0	3	341	311	423	7e-19	89
TRINITY_DN67114_c0_g1	AUT98862.1 conjugal transfer protein TrbE [Morganella morganii]	AUT98862.1	92.37	249	19	0	747	1	1	249	6e-145	442
TRINITY_DN67201_c0_g1	XP_011567831.1 PREDICTED: NADH-cytochrome b5 reductase 1-like [Plutella xylostella]	XP_011567831.1	38.93	131	76	3	45	434	208	335	2e-17	84.3
TRINITY_DN67192_c0_g1	WP_050101897.1 MULTISPECIES: SpoVR family protein [Yersinia]	WP_050101897.1	67.68	99	32	0	2	298	278	376	1e-43	157
TRINITY_DN67104_c0_g1	PRD20177.1 low molecular weight protein-tyrosine-phosphatase [Nephila clavipes]	PRD20177.1	66.67	30	10	0	340	251	120	149	4e-06	50.1
TRINITY_DN67117_c0_g1	WP_050101662.1 MULTISPECIES: MFS transporter [Yersinia]	WP_050101662.1	61.86	118	45	0	1	354	142	259	1e-33	129
TRINITY_DN67154_c0_g1	RUT64166.1 P-type DNA transfer ATPase VirB11, partial [Morganella morganii]	RUT64166.1	47.32	112	58	1	119	451	1	112	6e-27	112
TRINITY_DN67153_c0_g1	XP_026742037.1 protein angel isoform X3 [Trichoplusia ni]	XP_026742037.1	86.9	519	64	4	249	1799	1	517	0	937
TRINITY_DN67125_c0_g1	AUU00131.1 acetyl-CoA carboxylase carboxyl transferase subunit alpha [Morganella morganii]	AUU00131.1	68.42	209	66	0	3	629	109	317	6e-86	271
TRINITY_DN67157_c0_g1	RXA97484.1 LysR family transcriptional regulator [Yersinia sp. 2105 StPb PI]	RXA97484.1	67.11	76	25	0	235	8	226	301	1e-26	107
TRINITY_DN67108_c0_g1	XP_026729209.1 homeotic protein empty spiracles-like [Trichoplusia ni]	XP_026729209.1	97.87	141	2	1	420	1	1	141	3e-25	108
TRINITY_DN67115_c0_g1	XP_026732279.1 cAMP-regulated phosphoprotein 19 [Trichoplusia ni]	XP_026732279.1	98.85	87	1	0	341	601	29	115	5e-38	145
TRINITY_DN67148_c0_g1	XP_026737733.1 very long-chain specific acyl-CoA dehydrogenase, mitochondrial isoform X2 [Trichoplusia ni]	XP_026737733.1	95.99	623	23	2	2257	392	1	622	0	1061
TRINITY_DN67133_c0_g1	PRD39498.1 yvbT [Nephila clavipes]	PRD39498.1	65.61	157	54	0	1349	1819	2	158	5e-63	220
TRINITY_DN67132_c0_g1	XP_026737281.1 peptidyl-prolyl cis-trans isomerase-like [Trichoplusia ni]	XP_026737281.1	98.17	164	3	0	106	597	1	164	2e-113	335
TRINITY_DN67143_c0_g1	PRD38386.1 fecR [Nephila clavipes]	PRD38386.1	46.91	81	43	0	327	85	428	508	1e-14	76.6
TRINITY_DN67195_c0_g1	PRD18690.1 metI [Nephila clavipes]	PRD18690.1	100	40	0	0	189	308	1	40	4e-16	80.5
TRINITY_DN67124_c0_g1	PRD20598.1 epsE [Nephila clavipes]	PRD20598.1	62.12	66	24	1	15	209	740	805	6e-19	88.6
TRINITY_DN67190_c0_g1	XP_022206830.1 uncharacterized protein LOC111063451, partial [Nilaparvata lugens]	XP_022206830.1	48.39	124	64	0	374	3	43	166	3e-08	59.7
TRINITY_DN67141_c0_g1	RWA49039.1 TonB-dependent siderophore receptor [Yersinia pestis]	RWA49039.1	45.34	161	86	1	634	158	598	758	3e-33	134
TRINITY_DN67155_c0_g1	PRD30096.1 C2-hpah [Nephila clavipes]	PRD30096.1	37.35	83	52	0	5	253	91	173	6e-12	67.8
TRINITY_DN67126_c0_g1	XP_018006214.1 PREDICTED: inner membrane protein YqaA-like [Hyalella azteca]	XP_018006214.1	65.62	64	22	0	3	194	101	164	9e-22	92
TRINITY_DN67181_c0_g1	PRD38527.1 rlmL [Nephila clavipes]	PRD38527.1	53.85	91	42	0	275	3	414	504	1e-24	105
TRINITY_DN67163_c0_g1	XP_026728113.1 protein wntless [Trichoplusia ni]	XP_026728113.1	98.17	545	10	0	1634	3268	1	545	0	1065
TRINITY_DN67194_c0_g1	XP_026729952.1 facilitated trehalose transporter Tret1-2 homolog [Trichoplusia ni]	XP_026729952.1	82.72	162	28	0	487	2	1	162	1e-79	256
TRINITY_DN67183_c1_g1	PRD39519.1 ggt [Nephila clavipes]	PRD39519.1	63.38	213	78	0	685	47	348	560	1e-88	282
TRINITY_DN67185_c0_g1	XP_026724924.1 sodium-independent sulfate anion transporter-like [Trichoplusia ni]	XP_026724924.1	74.63	603	151	2	3632	1824	1	601	0	870
TRINITY_DN53372_c0_g1	XP_026725277.1 L-xylulose reductase-like [Trichoplusia ni]	XP_026725277.1	88.89	27	3	0	81	1	102	128	1e-06	51.2
TRINITY_DN53337_c0_g2	XP_026736755.1 prolyl 3-hydroxylase sudestada1 [Trichoplusia ni]	XP_026736755.1	60.12	173	59	2	1057	566	444	615	2e-30	129
TRINITY_DN53338_c0_g1	XP_018006274.1 PREDICTED: NADH-quinone oxidoreductase subunit L-like [Hyalella azteca]	XP_018006274.1	53.09	275	86	5	902	78	316	547	2e-61	216
TRINITY_DN53338_c1_g1	WP_050096907.1 MULTISPECIES: NADH-quinone oxidoreductase subunit L [Yersinia]	WP_050096907.1	84.62	169	26	0	507	1	169	337	5e-77	250
TRINITY_DN53338_c2_g1	WP_050096907.1 MULTISPECIES: NADH-quinone oxidoreductase subunit L [Yersinia]	WP_050096907.1	88.57	70	8	0	211	2	203	272	9e-30	117
TRINITY_DN53402_c0_g1	PRD39080.1 cysS [Nephila clavipes]	PRD39080.1	69.07	97	30	0	26	316	1	97	1e-42	154
TRINITY_DN53402_c0_g2	sp|A1JQH0.1|SYQ_YERE8 RecName: Full=Glutamine--tRNA ligase; AltName: Full=Glutaminyl-tRNA synthetase; Short=GlnRS	sp|A1JQH0.1|SYQ_YERE8	58.89	90	33	2	3	272	449	534	2e-25	106
TRINITY_DN53355_c0_g1	XP_004934273.1 brahma-associated protein of 60 kDa, partial [Bombyx mori]	XP_004934273.1	93.33	30	2	0	641	552	247	276	4e-08	59.7
TRINITY_DN53380_c0_g1	XP_026736433.1 WW domain-binding protein 11 [Trichoplusia ni]	XP_026736433.1	88.95	371	26	6	489	1583	1	362	2e-162	495
TRINITY_DN53364_c0_g1	PCG66766.1 hypothetical protein B5V51_7255 [Heliothis virescens]	PCG66766.1	97.18	177	5	0	629	99	4	180	2e-124	362
TRINITY_DN53341_c0_g1	KOB70905.1 Bancal [Operophtera brumata]	KOB70905.1	82.76	29	5	0	1376	1290	53	81	5e-06	53.1
TRINITY_DN53351_c0_g1	XP_026734676.1 uncharacterized protein LOC113498738 [Trichoplusia ni]	XP_026734676.1	96.2	395	15	0	1946	762	1	395	0	706
TRINITY_DN53399_c0_g1	XP_026739369.1 nose resistant to fluoxetine protein 6-like isoform X1 [Trichoplusia ni]	XP_026739369.1	87.48	599	74	1	1796	3	28	626	0	945
TRINITY_DN53368_c0_g1	XP_026731883.1 uncharacterized protein LOC113496760 [Trichoplusia ni]	XP_026731883.1	88.41	69	8	0	830	624	1220	1288	3e-31	132
TRINITY_DN53388_c0_g1	PCG71567.1 hypothetical protein B5V51_1724 [Heliothis virescens]	PCG71567.1	79.38	97	20	0	292	2	1	97	5e-34	133
TRINITY_DN53375_c0_g1	KYN22603.1 hypothetical protein ALC57_04994 [Trachymyrmex cornetzi]	KYN22603.1	64	50	18	0	78	227	1	50	1e-16	76.6
TRINITY_DN53389_c0_g1	XP_026729777.1 ejaculatory bulb-specific protein 3-like [Trichoplusia ni]	XP_026729777.1	88.57	105	12	0	607	293	19	123	1e-57	194
TRINITY_DN53366_c0_g1	PCG76902.1 hypothetical protein B5V51_8431 [Heliothis virescens]	PCG76902.1	84.38	32	5	0	3	98	706	737	8e-08	58.9
TRINITY_DN53344_c0_g1	AAY82465.1 ribosome-associated membrane protein 4 [Bombyx mori]	AAY82465.1	100	24	0	0	73	2	1	24	9e-07	53.1
TRINITY_DN53385_c0_g1	XP_026726564.1 chondroitin proteoglycan 2-like [Trichoplusia ni]	XP_026726564.1	86.25	240	32	1	1249	533	41	280	5e-132	408
TRINITY_DN53370_c0_g1	XP_026737525.1 uncharacterized protein LOC113500829 [Trichoplusia ni]	XP_026737525.1	89.29	28	3	0	3	86	865	892	9e-07	55.5
TRINITY_DN53362_c0_g1	XP_026464430.1 histone acetyltransferase p300-like, partial [Ctenocephalides felis]	XP_026464430.1	100	29	0	0	1478	1392	1348	1376	2e-10	72
TRINITY_DN53357_c0_g1	PCG63184.1 hypothetical protein B5V51_12807 [Heliothis virescens]	PCG63184.1	88.57	70	8	0	952	1161	1	70	8e-35	132
TRINITY_DN53305_c0_g1	XP_026747245.1 proteasome maturation protein [Trichoplusia ni]	XP_026747245.1	92.59	81	6	0	3	245	61	141	5e-46	155
TRINITY_DN53361_c0_g1	PRD18066.1 oprF [Nephila clavipes]	PRD18066.1	50.48	105	51	1	182	493	215	319	2e-21	96.3
TRINITY_DN53390_c0_g1	XP_026731947.1 pyrroline-5-carboxylate reductase-like [Trichoplusia ni]	XP_026731947.1	93.1	29	2	0	417	331	234	262	3e-09	60.8
TRINITY_DN53348_c0_g1	XP_026745649.1 nipped-B-like protein [Trichoplusia ni]	XP_026745649.1	91.39	662	41	4	158	2137	1	648	0	1134
TRINITY_DN53327_c0_g1	PCG75317.1 hypothetical protein B5V51_11911 [Heliothis virescens]	PCG75317.1	80	40	8	0	530	649	40	79	7e-14	74.7
TRINITY_DN53371_c1_g1	XP_018006267.1 PREDICTED: 2-amino-3-ketobutyrate coenzyme A ligase-like [Hyalella azteca]	XP_018006267.1	64.44	270	96	0	812	3	90	359	1e-114	345
TRINITY_DN53360_c0_g1	XP_026741901.1 uncharacterized protein LOC113503955 [Trichoplusia ni]	XP_026741901.1	96.73	245	8	0	668	1402	1	245	4e-135	442
TRINITY_DN53360_c1_g1	XP_026738311.1 beclin 1-associated autophagy-related key regulator [Trichoplusia ni]	XP_026738311.1	88.43	389	36	1	6	1172	327	706	0	599
TRINITY_DN53306_c0_g1	XP_026732962.1 gem-associated protein 8-like [Trichoplusia ni]	XP_026732962.1	71.6	243	58	5	1401	685	1	236	6e-85	273
TRINITY_DN53328_c0_g1	XP_026729245.1 uncharacterized protein LOC113494923 [Trichoplusia ni]	XP_026729245.1	94.39	196	11	0	6907	7494	1	196	6e-80	273
TRINITY_DN53331_c0_g1	XP_022816517.1 endocuticle structural glycoprotein ABD-5-like [Spodoptera litura]	XP_022816517.1	83.18	107	18	0	673	993	1	107	4e-56	192
TRINITY_DN53349_c0_g1	PCG81021.1 hypothetical protein B5V51_6807 [Heliothis virescens]	PCG81021.1	84.8	125	17	2	1	369	272	396	3e-34	145
TRINITY_DN53387_c0_g1	XP_026733415.1 5-hydroxytryptamine receptor 1A [Trichoplusia ni]	XP_026733415.1	98.72	392	5	0	479	1654	1	392	0	746
TRINITY_DN53378_c0_g1	XP_026737642.1 terminal nucleotidyltransferase 5C isoform X1 [Trichoplusia ni]	XP_026737642.1	96.43	28	1	0	363	446	341	368	9e-08	57.8
TRINITY_DN53384_c0_g1	XP_026725352.1 acylamino-acid-releasing enzyme-like isoform X2 [Trichoplusia ni]	XP_026725352.1	90.55	127	12	0	734	354	483	609	4e-66	226
TRINITY_DN53350_c0_g1	KOB76320.1 Ribosomal protein L12 [Operophtera brumata]	KOB76320.1	100	32	0	0	874	969	38	69	1e-10	66.6
TRINITY_DN53367_c1_g1	PRD29705.1 betA [Nephila clavipes]	PRD29705.1	83.19	232	39	0	3	698	12	243	8e-143	421
TRINITY_DN53339_c0_g1	XP_026737469.1 rhodanese domain-containing protein CG4456-like isoform X1 [Trichoplusia ni]	XP_026737469.1	83.12	154	25	1	812	1270	1	154	3e-86	273
TRINITY_DN53304_c0_g1	XP_026729795.1 uncharacterized protein LOC113495322 [Trichoplusia ni]	XP_026729795.1	90.86	186	16	1	742	185	1	185	6e-74	236
TRINITY_DN53383_c0_g1	XP_026744092.1 uncharacterized protein LOC113505529 [Trichoplusia ni]	XP_026744092.1	89.5	400	42	0	1	1200	546	945	0	739
TRINITY_DN53315_c0_g1	XP_026744021.1 uncharacterized protein LOC113505490 [Trichoplusia ni]	XP_026744021.1	75	120	28	1	3	356	584	703	6e-37	142
TRINITY_DN53329_c0_g1	XP_022825478.1 uncharacterized protein LOC111355680 isoform X1 [Spodoptera litura]	XP_022825478.1	73.24	71	17	2	1	207	422	492	3e-11	67
TRINITY_DN53336_c0_g1	PRD38354.1 rimO [Nephila clavipes]	PRD38354.1	73.26	86	21	1	259	2	137	220	2e-36	136
TRINITY_DN53398_c0_g1	XP_022829303.1 spondin-1 [Spodoptera litura]	XP_022829303.1	92.59	27	2	0	459	539	575	601	5e-07	56.2
TRINITY_DN53358_c0_g1	XP_013189279.1 PREDICTED: lambda-crystallin homolog, partial [Amyelois transitella]	XP_013189279.1	75	32	8	0	449	544	18	49	7e-07	53.1
TRINITY_DN53326_c1_g1	ASS33861.1 putative trypsin, partial [Samia ricini]	ASS33861.1	75.76	66	16	0	3	200	35	100	2e-28	106
TRINITY_DN53326_c1_g2	XP_026739085.1 trypsin CFT-1-like [Trichoplusia ni]	XP_026739085.1	70	70	21	0	6	215	96	165	1e-27	108
TRINITY_DN53326_c1_g3	XP_026739083.1 trypsin CFT-1-like isoform X1 [Trichoplusia ni]	XP_026739083.1	62.5	120	43	1	19	378	37	154	7e-48	164
TRINITY_DN53352_c0_g1	XP_026740100.1 histidine-rich glycoprotein-like [Trichoplusia ni]	XP_026740100.1	65.44	217	31	3	652	2	25	197	2e-74	234
TRINITY_DN53322_c0_g1	XP_023948659.1 LOW QUALITY PROTEIN: protein spire [Bicyclus anynana]	XP_023948659.1	90.62	32	3	0	853	758	339	370	2e-09	65.9
TRINITY_DN53343_c0_g1	XP_026731858.1 uncharacterized protein LOC113496738 [Trichoplusia ni]	XP_026731858.1	97.06	34	1	0	530	429	169	202	7e-12	70.1
TRINITY_DN53373_c0_g1	XP_026743717.1 juvenile hormone esterase-like [Trichoplusia ni]	XP_026743717.1	85.19	27	4	0	724	644	461	487	2e-06	55.5
TRINITY_DN53332_c0_g1	JAT86417.1 hypothetical protein g.5839, partial [Pectinophora gossypiella]	JAT86417.1	57.5	40	17	0	2	121	74	113	5e-06	53.1
TRINITY_DN53307_c0_g1	XP_026726129.1 ras-like GTP-binding protein RhoL [Trichoplusia ni]	XP_026726129.1	100	28	0	0	606	689	143	170	2e-09	61.6
TRINITY_DN53391_c0_g1	XP_026746488.1 phosphatidylinositol 4-phosphate 5-kinase 5-like [Trichoplusia ni]	XP_026746488.1	56.91	188	31	1	861	298	35	172	5e-62	203
TRINITY_DN53391_c0_g2	XP_026746488.1 phosphatidylinositol 4-phosphate 5-kinase 5-like [Trichoplusia ni]	XP_026746488.1	73.81	42	8	1	451	567	1	42	2e-11	66.6
TRINITY_DN53394_c0_g1	PZC74371.1 hypothetical protein B5X24_HaOG207934 [Helicoverpa armigera]	PZC74371.1	51.92	52	21	1	5	148	33	84	2e-07	53.9
TRINITY_DN53325_c0_g1	XP_026747536.1 mediator of RNA polymerase II transcription subunit 13 [Trichoplusia ni]	XP_026747536.1	86.67	405	4	1	296	1360	1	405	0	614
TRINITY_DN53382_c0_g1	XP_026727212.1 luciferin 4-monooxygenase-like [Trichoplusia ni]	XP_026727212.1	72.73	33	9	0	3	101	406	438	2e-08	61.2
TRINITY_DN53333_c0_g1	XP_026744984.1 LOW QUALITY PROTEIN: serine/threonine-protein kinase WNK1-like [Trichoplusia ni]	XP_026744984.1	37.3	244	114	6	30	752	270	477	2e-22	110
TRINITY_DN53313_c0_g1	XP_026726046.1 uncharacterized protein LOC113492658 [Trichoplusia ni]	XP_026726046.1	77.19	526	115	4	1665	97	165	688	0	785
TRINITY_DN53311_c0_g1	RVE40036.1 hypothetical protein evm_015314, partial [Chilo suppressalis]	RVE40036.1	60.56	180	69	1	1151	612	522	699	1e-52	195
TRINITY_DN53396_c0_g1	PCG66280.1 hypothetical protein B5V51_7891, partial [Heliothis virescens]	PCG66280.1	100	26	0	0	825	902	204	229	2e-07	58.9
TRINITY_DN53395_c0_g1	PZC79398.1 hypothetical protein B5X24_HaOG216393 [Helicoverpa armigera]	PZC79398.1	100	27	0	0	81	1	73	99	4e-17	57
TRINITY_DN30678_c0_g1	XP_026725948.1 b(0,+)-type amino acid transporter 1-like isoform X1 [Trichoplusia ni]	XP_026725948.1	96.43	28	1	0	1045	962	16	43	4e-08	62.4
TRINITY_DN30647_c0_g1	XP_026740526.1 fatty acid synthase-like [Trichoplusia ni]	XP_026740526.1	84.38	32	5	0	381	286	944	975	2e-09	62.8
TRINITY_DN30633_c0_g1	XP_026728336.1 mitochondrial import inner membrane translocase subunit Tim23 [Trichoplusia ni]	XP_026728336.1	100	28	0	0	1	84	46	73	1e-08	58.9
TRINITY_DN30679_c0_g1	XP_026747654.1 uncharacterized protein LOC113508767 [Trichoplusia ni]	XP_026747654.1	78.12	32	7	0	408	313	318	349	9e-07	54.7
TRINITY_DN30664_c0_g1	XP_026725322.1 nudix hydrolase 8-like [Trichoplusia ni]	XP_026725322.1	81.25	32	6	0	138	233	63	94	1e-20	65.5
TRINITY_DN30697_c0_g1	XP_026733418.1 uncharacterized protein C7orf26 homolog [Trichoplusia ni]	XP_026733418.1	92.86	28	2	0	84	1	356	383	1e-09	61.6
TRINITY_DN30628_c0_g1	JAA88709.1 NADH dehydrogenase [Pararge aegeria]	JAA88709.1	97.22	36	1	0	478	371	199	234	1e-13	74.7
TRINITY_DN30610_c0_g1	XP_026740775.1 V-type proton ATPase subunit C [Trichoplusia ni]	XP_026740775.1	81.48	27	5	0	306	386	228	254	6e-06	51.6
TRINITY_DN30602_c0_g1	XP_026725335.1 probable enoyl-CoA hydratase, mitochondrial [Trichoplusia ni]	XP_026725335.1	92.59	27	2	0	1	81	249	275	1e-06	53.5
TRINITY_DN30659_c0_g1	XP_014355213.1 PREDICTED: uncharacterized protein LOC106708248 [Papilio machaon]	XP_014355213.1	50	76	38	0	1	228	574	649	3e-22	98.2
TRINITY_DN30673_c0_g1	XP_026733561.1 zinc finger protein 567-like [Trichoplusia ni]	XP_026733561.1	88.46	26	3	0	400	323	478	503	7e-06	51.6
TRINITY_DN30658_c0_g1	XP_026733733.1 alanyl-tRNA editing protein Aarsd1 [Trichoplusia ni]	XP_026733733.1	96.3	27	1	0	206	286	182	208	9e-09	59.3
TRINITY_DN30682_c0_g1	XP_026734273.1 beta-1,3-galactosyltransferase 5-like [Trichoplusia ni]	XP_026734273.1	81.33	75	14	0	225	1	52	126	4e-39	141
TRINITY_DN30621_c0_g1	XP_021195925.1 probable sulfite oxidase, mitochondrial isoform X3 [Helicoverpa armigera]	XP_021195925.1	84.38	32	5	0	413	508	311	342	3e-07	56.6
TRINITY_DN30621_c0_g2	XP_021195925.1 probable sulfite oxidase, mitochondrial isoform X3 [Helicoverpa armigera]	XP_021195925.1	87.5	32	4	0	364	459	311	342	1e-08	60.8
TRINITY_DN30666_c0_g1	XP_026742838.1 protein PTHB1 isoform X2 [Trichoplusia ni]	XP_026742838.1	87.21	86	11	0	294	37	359	444	3e-36	137
TRINITY_DN30612_c0_g1	XP_026738407.1 RNA-binding protein 39 [Trichoplusia ni]	XP_026738407.1	57.83	83	0	1	3	251	325	372	2e-18	87
TRINITY_DN30614_c0_g1	XP_026734639.1 protein max-like isoform X3 [Trichoplusia ni]	XP_026734639.1	96	25	1	0	1	75	34	58	7e-07	52.4
TRINITY_DN30636_c0_g1	PCG75536.1 hypothetical protein B5V51_11471 [Heliothis virescens]	PCG75536.1	96.3	27	1	0	296	376	15	41	1e-07	56.6
TRINITY_DN30631_c0_g1	XP_026731410.1 solute carrier family 12 member 8 [Trichoplusia ni]	XP_026731410.1	100	22	0	0	66	1	469	490	5e-06	52.4
TRINITY_DN30665_c0_g1	JAA81079.1 Eukaryotic translation initiation factor 3 subunit K [Pararge aegeria]	JAA81079.1	100	26	0	0	80	3	18	43	1e-08	57
TRINITY_DN30688_c0_g1	KPJ14635.1 hypothetical protein RR48_03725 [Papilio machaon]	KPJ14635.1	94.12	34	2	0	1	102	97	130	6e-11	66.2
TRINITY_DN30637_c0_g1	XP_026725815.1 probable ATP-dependent RNA helicase CG8611 [Trichoplusia ni]	XP_026725815.1	96.43	28	1	0	86	3	844	871	1e-10	66.6
TRINITY_DN30653_c0_g1	XP_026736019.1 UDP-glucuronosyltransferase 2B18-like [Trichoplusia ni]	XP_026736019.1	61.18	85	4	1	256	2	250	305	3e-22	97.4
TRINITY_DN30639_c0_g1	XP_026724504.1 nuclear pore membrane glycoprotein 210 [Trichoplusia ni]	XP_026724504.1	86.21	29	4	0	481	567	1641	1669	1e-07	58.9
TRINITY_DN30624_c0_g1	XP_026730562.1 tubulin-specific chaperone cofactor E-like protein [Trichoplusia ni]	XP_026730562.1	82.14	28	5	0	1	84	401	428	4e-06	52
TRINITY_DN30629_c0_g1	XP_022822903.1 uncharacterized protein LOC111353918 [Spodoptera litura]	XP_022822903.1	100	24	0	0	157	228	509	532	5e-15	53.1
TRINITY_DN30690_c0_g1	PZC75287.1 hypothetical protein B5X24_HaOG206489 [Helicoverpa armigera]	PZC75287.1	76.47	34	8	0	103	2	118	151	4e-07	55.1
TRINITY_DN30651_c0_g1	XP_014361333.1 PREDICTED: uncharacterized protein LOC106713138 [Papilio machaon]	XP_014361333.1	47.74	155	81	0	474	10	692	846	5e-36	142
TRINITY_DN30651_c1_g1	XP_026331400.1 uncharacterized protein LOC113238780 [Hyposmocoma kahamanoa]	XP_026331400.1	56.8	125	54	0	400	26	612	736	9e-43	160
TRINITY_DN30662_c0_g1	XP_026740603.1 glucosylceramidase-like [Trichoplusia ni]	XP_026740603.1	53.45	58	26	1	247	420	152	208	7e-08	57.8
TRINITY_DN30620_c0_g1	XP_026731598.1 integral membrane protein GPR155 [Trichoplusia ni]	XP_026731598.1	58.59	99	1	1	1	297	739	797	5e-29	118
TRINITY_DN30652_c0_g1	XP_026736670.1 titin homolog isoform X5 [Trichoplusia ni]	XP_026736670.1	76.61	171	40	0	3	515	2385	2555	5e-63	221
TRINITY_DN30630_c0_g1	XP_021194356.1 voltage-dependent calcium channel type A subunit alpha-1 isoform X1 [Helicoverpa armigera]	XP_021194356.1	90.32	31	3	0	840	748	1180	1210	4e-09	64.7
TRINITY_DN30680_c0_g1	XP_026736039.1 histone-lysine N-methyltransferase trithorax isoform X2 [Trichoplusia ni]	XP_026736039.1	100	27	0	0	252	172	24	50	9e-09	60.1
TRINITY_DN27123_c0_g1	OWR43072.1 putative PRP39 pre-mRNA processing factor 39 protein [Danaus plexippus plexippus]	OWR43072.1	96.15	26	1	0	392	315	264	289	3e-06	53.1
TRINITY_DN27112_c0_g1	XP_014358264.1 PREDICTED: kinesin heavy chain [Papilio machaon]	XP_014358264.1	72.97	37	9	1	585	475	26	61	1e-07	58.5
TRINITY_DN27132_c0_g1	XP_021184577.1 chromatin-remodeling complex ATPase chain Iswi isoform X2 [Helicoverpa armigera]	XP_021184577.1	66.25	80	1	1	2	241	647	700	3e-23	101
TRINITY_DN27125_c0_g1	PZC75726.1 hypothetical protein B5X24_HaOG205700 [Helicoverpa armigera]	PZC75726.1	61.4	57	17	1	1	156	91	147	1e-16	65.5
TRINITY_DN27108_c0_g1	XP_026737279.1 disintegrin and metalloproteinase domain-containing protein 10 [Trichoplusia ni]	XP_026737279.1	67.5	80	0	1	240	1	845	898	3e-22	98.2
TRINITY_DN27189_c0_g1	XP_021205885.1 potential E3 ubiquitin-protein ligase ariadne-1 isoform X1 [Bombyx mori]	XP_021205885.1	96.15	26	1	0	3	80	247	272	5e-19	60.8
TRINITY_DN27121_c0_g1	RVE46044.1 hypothetical protein evm_009324 [Chilo suppressalis]	RVE46044.1	95.12	123	6	0	371	3	63	185	3e-47	167
TRINITY_DN27190_c0_g1	XP_026737449.1 proliferation-associated protein 2G4 [Trichoplusia ni]	XP_026737449.1	83.87	31	5	0	144	236	259	289	1e-18	60.8
TRINITY_DN27177_c0_g1	PBC29934.1 Actin-related protein [Apis cerana cerana]	PBC29934.1	84	25	4	0	75	1	81	105	6e-12	49.7
TRINITY_DN27128_c0_g1	KPJ18970.1 Exosome complex exonuclease RRP44 [Papilio machaon]	KPJ18970.1	82.61	23	4	0	143	75	642	664	3e-08	45.1
TRINITY_DN27115_c0_g1	XP_026726406.1 uncharacterized protein LOC113492890 [Trichoplusia ni]	XP_026726406.1	100	25	0	0	463	537	195	219	6e-07	55.1
TRINITY_DN27182_c0_g1	XP_022818162.1 intron-binding protein aquarius-like isoform X2 [Spodoptera litura]	XP_022818162.1	100	28	0	0	85	2	891	918	1e-07	60.8
TRINITY_DN27134_c0_g1	XP_026750889.1 E3 ubiquitin-protein ligase HECTD1-like [Galleria mellonella]	XP_026750889.1	79.31	29	6	0	358	444	537	565	6e-06	52.4
TRINITY_DN27118_c0_g1	XP_026734299.1 protein singed wings 2 [Trichoplusia ni]	XP_026734299.1	96.3	27	1	0	297	217	316	342	4e-09	60.5
TRINITY_DN27183_c0_g1	XP_002425519.1 conserved hypothetical protein [Pediculus humanus corporis]	XP_002425519.1	64.04	89	20	3	54	308	19	99	4e-22	92.8
TRINITY_DN27120_c0_g1	XP_026727828.1 uncharacterized protein LOC113493965 [Trichoplusia ni]	XP_026727828.1	82.76	58	8	1	266	99	1	58	6e-23	95.1
TRINITY_DN27149_c0_g1	KOB76263.1 Alpha-N-acetylgalactosaminidase, partial [Operophtera brumata]	KOB76263.1	42.86	91	48	2	1	273	92	178	1e-12	70.9
TRINITY_DN27153_c0_g1	PCG66460.1 hypothetical protein B5V51_7668 [Heliothis virescens]	PCG66460.1	67.65	34	11	0	491	390	450	483	3e-07	56.6
TRINITY_DN27161_c0_g1	XP_026327151.1 septin-5 isoform X3 [Hyposmocoma kahamanoa]	XP_026327151.1	100	27	0	0	83	3	225	251	2e-08	58.9
TRINITY_DN27136_c0_g1	XP_026747646.1 tetratricopeptide repeat protein 27 [Trichoplusia ni]	XP_026747646.1	95.45	22	1	0	203	138	424	445	1e-08	46.6
TRINITY_DN27106_c0_g1	XP_023297320.1 uncharacterized protein LOC111679947, partial [Lucilia cuprina]	XP_023297320.1	52.73	55	26	0	197	33	155	209	2e-12	67.8
TRINITY_DN27178_c0_g1	ABF51275.1 phosphoribosylaminoimidazole carboxylase [Bombyx mori]	ABF51275.1	87.88	33	4	0	186	284	356	388	3e-10	63.5
TRINITY_DN27151_c0_g1	KPJ05105.1 2-oxoisovalerate dehydrogenase subunit alpha, mitochondrial [Papilio xuthus]	KPJ05105.1	61.22	49	19	0	1	147	379	427	4e-11	66.2
TRINITY_DN27103_c0_g1	PCG62938.1 hypothetical protein B5V51_13366, partial [Heliothis virescens]	PCG62938.1	92	25	2	0	153	227	68	92	1e-06	50.1
TRINITY_DN27169_c1_g1	XP_026740550.1 uncharacterized protein LOC113502971 [Trichoplusia ni]	XP_026740550.1	66.28	86	28	1	1	255	72	157	4e-30	115
TRINITY_DN27104_c0_g1	PCG63904.1 hypothetical protein B5V51_11554, partial [Heliothis virescens]	PCG63904.1	100	25	0	0	575	501	92	116	7e-07	55.8
TRINITY_DN27165_c0_g1	XP_026734796.1 cytochrome P450 9e2-like [Trichoplusia ni]	XP_026734796.1	86.67	30	3	1	325	411	277	306	7e-06	51.6
TRINITY_DN27126_c0_g1	XP_026726335.1 integrator complex subunit 4 [Trichoplusia ni]	XP_026726335.1	77.78	36	8	0	274	381	776	811	1e-09	63.5
TRINITY_DN27147_c0_g1	XP_026737287.1 uncharacterized protein LOC113500635 isoform X1 [Trichoplusia ni]	XP_026737287.1	100	32	0	0	2	97	133	164	2e-10	66.2
TRINITY_DN27174_c0_g1	XP_026744995.1 serine--pyruvate aminotransferase, mitochondrial-like isoform X2 [Trichoplusia ni]	XP_026744995.1	100	24	0	0	449	378	148	171	9e-07	54.7
TRINITY_DN66430_c0_g2	PCG65926.1 hypothetical protein B5V51_8418 [Heliothis virescens]	PCG65926.1	93.53	417	22	2	139	1389	1	412	0	688
TRINITY_DN66430_c0_g1	XP_026742673.1 uncharacterized protein LOC113504527 [Trichoplusia ni]	XP_026742673.1	73.53	204	50	2	469	1077	1	201	2e-78	267
TRINITY_DN66416_c0_g2	XP_026733146.1 protein argonaute-2-like [Trichoplusia ni]	XP_026733146.1	91.41	291	25	0	1	873	607	897	0	570
TRINITY_DN66416_c0_g1	XP_026733146.1 protein argonaute-2-like [Trichoplusia ni]	XP_026733146.1	70.34	472	115	5	583	1998	35	481	3e-170	525
TRINITY_DN66490_c0_g1	XP_026735593.1 WD repeat-containing protein 48 homolog [Trichoplusia ni]	XP_026735593.1	99.49	584	3	0	340	2091	1	584	0	1139
TRINITY_DN66419_c1_g1	PCG77477.1 hypothetical protein B5V51_7312 [Heliothis virescens]	PCG77477.1	78.38	37	8	0	272	382	273	309	1e-10	65.5
TRINITY_DN66419_c2_g1	PZC87183.1 hypothetical protein B5X24_HaOG201419 [Helicoverpa armigera]	PZC87183.1	61.86	97	36	1	3	290	618	714	2e-15	79.3
TRINITY_DN66419_c3_g1	XP_026725606.1 uncharacterized protein LOC113492339 isoform X2 [Trichoplusia ni]	XP_026725606.1	72.06	1596	366	33	5618	924	670	2216	0	1993
TRINITY_DN66418_c0_g1	XP_026729577.1 uncharacterized protein LOC113495168 [Trichoplusia ni]	XP_026729577.1	89.68	1163	104	4	3952	7395	1051	2212	0	1645
TRINITY_DN66495_c0_g1	XP_026726233.1 extracellular sulfatase SULF-1 homolog [Trichoplusia ni]	XP_026726233.1	95.09	1385	62	4	481	4623	1	1383	0	2370
TRINITY_DN66414_c4_g1	XP_013192038.1 PREDICTED: RNA-directed DNA polymerase from mobile element jockey-like [Amyelois transitella]	XP_013192038.1	42.94	815	428	10	2523	163	148	953	0	638
TRINITY_DN66471_c0_g1	XP_026742313.1 KAT8 regulatory NSL complex subunit 2 isoform X2 [Trichoplusia ni]	XP_026742313.1	86.91	275	32	2	3068	2247	207	478	1e-133	422
TRINITY_DN66471_c0_g4	XP_026742312.1 KAT8 regulatory NSL complex subunit 2 isoform X1 [Trichoplusia ni]	XP_026742312.1	93.33	60	2	1	176	3	13	72	1e-26	112
TRINITY_DN66471_c0_g3	XP_026742313.1 KAT8 regulatory NSL complex subunit 2 isoform X2 [Trichoplusia ni]	XP_026742313.1	82	50	9	0	631	482	397	446	4e-18	89.7
TRINITY_DN66475_c0_g1	XP_026731138.1 uncharacterized protein LOC113496189 [Trichoplusia ni]	XP_026731138.1	54.28	794	318	20	217	2535	1746	2515	0	724
TRINITY_DN66475_c0_g2	XP_026731138.1 uncharacterized protein LOC113496189 [Trichoplusia ni]	XP_026731138.1	57.15	2161	796	42	8746	2483	2773	4876	0	1662
TRINITY_DN66496_c0_g1	XP_026733693.1 fibulin-1-like isoform X2 [Trichoplusia ni]	XP_026733693.1	91.07	605	51	2	2367	553	681	1282	0	1032
TRINITY_DN66422_c1_g2	XP_026743451.1 uncharacterized protein LOC113505119 [Trichoplusia ni]	XP_026743451.1	97.3	111	3	0	1	333	62	172	8e-69	230
TRINITY_DN66422_c1_g3	XP_026743451.1 uncharacterized protein LOC113505119 [Trichoplusia ni]	XP_026743451.1	81.4	129	19	3	2	379	739	865	1e-28	121
TRINITY_DN66422_c1_g1	XP_026743451.1 uncharacterized protein LOC113505119 [Trichoplusia ni]	XP_026743451.1	90.44	429	33	5	1528	254	441	865	0	676
TRINITY_DN66485_c1_g1	XP_021184532.1 serine-enriched protein isoform X1 [Helicoverpa armigera]	XP_021184532.1	99.23	390	0	1	2722	1553	1	387	0	756
TRINITY_DN66436_c1_g1	XP_023950758.1 muscle calcium channel subunit alpha-1 isoform X6 [Bicyclus anynana]	XP_023950758.1	98.43	191	3	0	574	2	1127	1317	9e-122	387
TRINITY_DN66436_c2_g1	XP_026733671.1 muscle calcium channel subunit alpha-1-like [Trichoplusia ni]	XP_026733671.1	96.41	1171	42	0	1	3513	672	1842	0	2179
TRINITY_DN66436_c2_g2	XP_026733671.1 muscle calcium channel subunit alpha-1-like [Trichoplusia ni]	XP_026733671.1	96.33	681	23	2	2044	2	1	679	0	1295
TRINITY_DN66431_c0_g1	XP_026732340.1 mitogen-activated protein kinase kinase kinase 15 isoform X2 [Trichoplusia ni]	XP_026732340.1	99.19	865	7	0	7429	4835	69	933	0	1778
TRINITY_DN66479_c1_g1	XP_026740274.1 uncharacterized protein LOC113502786 isoform X1 [Trichoplusia ni]	XP_026740274.1	96.25	427	15	1	1591	314	807	1233	0	781
TRINITY_DN66470_c1_g1	XP_026738953.1 short-chain dehydrogenase/reductase family 16C member 6-like [Trichoplusia ni]	XP_026738953.1	97.31	335	8	1	2710	1709	1	335	0	677
TRINITY_DN66470_c2_g1	XP_026738944.1 oxysterol-binding protein-related protein 1 [Trichoplusia ni]	XP_026738944.1	99.33	450	3	0	306	1655	1	450	0	943
TRINITY_DN66473_c0_g1	XP_026740419.1 phagocyte signaling-impaired protein [Trichoplusia ni]	XP_026740419.1	91.84	49	4	0	1836	1690	858	906	4e-18	96.3
TRINITY_DN66491_c0_g1	XP_022826652.1 nuclear factor related to kappa-B-binding protein isoform X2 [Spodoptera litura]	XP_022826652.1	78.28	1685	278	21	316	5172	1	1663	0	2018
TRINITY_DN66502_c12_g1	PZC78733.1 hypothetical protein B5X24_HaOG217191 [Helicoverpa armigera]	PZC78733.1	52.17	92	42	2	559	831	289	379	3e-33	89.4
TRINITY_DN66474_c0_g1	PCG73654.1 hypothetical protein B5V51_14573 [Heliothis virescens]	PCG73654.1	53.12	64	30	0	194	3	425	488	5e-07	53.9
TRINITY_DN66474_c2_g1	XP_023289117.1 uncharacterized protein LOC111674124 [Orussus abietinus]	XP_023289117.1	37.69	1340	702	21	3837	193	223	1554	0	811
TRINITY_DN66452_c2_g2	XP_022826928.1 beta-1,4-galactosyltransferase 1-like [Spodoptera litura]	XP_022826928.1	88.18	203	24	0	2659	2051	1	203	2e-149	363
TRINITY_DN66482_c0_g1	XP_026738915.1 LOW QUALITY PROTEIN: kinesin-like protein Klp61F [Trichoplusia ni]	XP_026738915.1	87.25	1137	143	2	4449	1039	1	1135	0	1786
TRINITY_DN66494_c0_g1	XP_026734577.1 sodium-dependent serotonin transporter [Trichoplusia ni]	XP_026734577.1	98.01	302	6	0	1182	277	354	655	0	572
TRINITY_DN66466_c1_g2	XP_026740180.1 ATP-binding cassette sub-family B member 7, mitochondrial isoform X3 [Trichoplusia ni]	XP_026740180.1	90.61	703	66	0	128	2236	1	703	0	1296
TRINITY_DN66423_c0_g1	XP_026731332.1 protein wings apart-like isoform X1 [Trichoplusia ni]	XP_026731332.1	91.44	1320	98	5	450	4400	1	1308	0	2059
TRINITY_DN66426_c0_g1	XP_026742676.1 DNA polymerase eta [Trichoplusia ni]	XP_026742676.1	85.63	167	23	1	323	820	285	451	1e-116	278
TRINITY_DN66426_c0_g2	XP_026742679.1 fidgetin-like protein 1 [Trichoplusia ni]	XP_026742679.1	88.77	579	59	4	384	2111	1	576	0	1021
TRINITY_DN66412_c0_g1	XP_021199720.1 uncharacterized protein LOC110383278, partial [Helicoverpa armigera]	XP_021199720.1	63.98	322	113	1	324	1289	14	332	1e-119	372
TRINITY_DN66412_c0_g4	JAT89788.1 hypothetical protein g.15876 [Pectinophora gossypiella]	JAT89788.1	64.86	74	26	0	877	656	314	387	2e-29	87.4
TRINITY_DN66417_c0_g1	PZC74880.1 hypothetical protein B5X24_HaOG207077 [Helicoverpa armigera]	PZC74880.1	99.38	321	2	0	151	1113	1585	1905	0	594
TRINITY_DN66417_c1_g1	XP_026736761.1 LOW QUALITY PROTEIN: uncharacterized protein LOC113500251 [Trichoplusia ni]	XP_026736761.1	90.19	1906	80	8	5438	3	1	1893	0	2758
TRINITY_DN66454_c1_g1	OWR49789.1 hypothetical protein KGM_214852A, partial [Danaus plexippus plexippus]	OWR49789.1	95.31	213	10	0	171	809	1	213	1e-150	430
TRINITY_DN66415_c1_g1	XP_026726559.1 nuclear pore complex protein Nup133 [Trichoplusia ni]	XP_026726559.1	90.71	807	69	4	2423	3	1	801	0	1205
TRINITY_DN66415_c1_g2	JAA86286.1 Nuclear pore complex protein Nup133 [Pararge aegeria]	JAA86286.1	87.84	74	9	0	2	223	48	121	2e-37	140
TRINITY_DN66420_c1_g1	XP_026733149.1 polycomb protein Sfmbt-like [Trichoplusia ni]	XP_026733149.1	94.92	788	40	0	6226	3863	1	788	0	1509
TRINITY_DN66420_c1_g2	XP_026728787.1 cysteine-rich with EGF-like domain protein 2 isoform X1 [Trichoplusia ni]	XP_026728787.1	100	34	0	0	652	551	351	384	4e-13	74.7
TRINITY_DN66503_c0_g1	XP_026733048.1 breast cancer type 1 susceptibility protein-like isoform X1 [Trichoplusia ni]	XP_026733048.1	79.3	1222	232	18	302	3934	1	1212	0	1771
TRINITY_DN66463_c0_g1	XP_021184330.1 GRAM domain-containing protein 1B-like isoform X2 [Helicoverpa armigera]	XP_021184330.1	82.43	643	100	6	5629	3701	82	711	0	1010
TRINITY_DN66424_c0_g1	XP_026735346.1 activating signal cointegrator 1 complex subunit 3 [Trichoplusia ni]	XP_026735346.1	94.69	2185	113	2	244	6798	1	2182	0	4324
TRINITY_DN66441_c0_g1	XP_026727333.1 probable multidrug resistance-associated protein lethal(2)03659 [Trichoplusia ni]	XP_026727333.1	90.62	160	12	1	2	481	348	504	1e-74	251
TRINITY_DN66441_c0_g2	XP_026727333.1 probable multidrug resistance-associated protein lethal(2)03659 [Trichoplusia ni]	XP_026727333.1	96.13	181	7	0	1542	1000	1184	1364	6e-97	328
TRINITY_DN66451_c0_g2	RVE40596.1 hypothetical protein evm_014754 [Chilo suppressalis]	RVE40596.1	53.42	73	31	1	1134	916	16	85	1e-11	68.6
TRINITY_DN66451_c0_g1	XP_026744081.1 zinc finger protein 268-like isoform X2 [Trichoplusia ni]	XP_026744081.1	87.83	189	23	0	580	14	611	799	1e-106	333
TRINITY_DN66478_c1_g1	XP_026726509.1 solute carrier family 22 member 3-like isoform X1 [Trichoplusia ni]	XP_026726509.1	90	30	3	0	1	90	473	502	7e-07	53.5
TRINITY_DN66477_c1_g1	RVE42857.1 hypothetical protein evm_012475 [Chilo suppressalis]	RVE42857.1	64.68	201	71	0	603	1	353	553	5e-77	261
TRINITY_DN66477_c2_g1	RVE48656.1 hypothetical protein evm_006727 [Chilo suppressalis]	RVE48656.1	67.74	124	40	0	1	372	587	710	9e-51	180
TRINITY_DN66477_c2_g2	RVE42857.1 hypothetical protein evm_012475 [Chilo suppressalis]	RVE42857.1	52.26	641	263	3	996	2915	4	602	0	635
TRINITY_DN66477_c2_g3	PZC77492.1 hypothetical protein B5X24_HaOG203370 [Helicoverpa armigera]	PZC77492.1	67.88	137	44	0	878	468	1	137	4e-54	187
TRINITY_DN66435_c2_g2	XP_022824159.1 tau-tubulin kinase homolog Asator isoform X4 [Spodoptera litura]	XP_022824159.1	89.91	674	59	4	2180	186	1	674	0	1011
TRINITY_DN66467_c0_g1	XP_026741006.1 uncharacterized protein LOC113503339 [Trichoplusia ni]	XP_026741006.1	97.03	101	3	0	1	303	5	105	3e-39	146
TRINITY_DN66439_c0_g1	XP_026747477.1 LOW QUALITY PROTEIN: uncharacterized protein LOC113508562 [Trichoplusia ni]	XP_026747477.1	99.08	544	5	0	403	2034	1	544	0	1097
TRINITY_DN66460_c0_g2	XP_026741340.1 uncharacterized protein LOC113503515 [Trichoplusia ni]	XP_026741340.1	82.95	129	21	1	547	164	244	372	3e-66	216
TRINITY_DN66460_c0_g1	XP_026741340.1 uncharacterized protein LOC113503515 [Trichoplusia ni]	XP_026741340.1	85.89	163	23	0	491	3	1	163	4e-102	308
TRINITY_DN66476_c0_g1	XP_026738346.1 uncharacterized protein LOC113501416 [Trichoplusia ni]	XP_026738346.1	86.06	617	69	3	1	1833	132	737	0	780
TRINITY_DN66440_c0_g1	XP_026726632.1 neural Wiskott-Aldrich syndrome protein-like [Trichoplusia ni]	XP_026726632.1	87.39	111	13	1	155	484	449	559	3e-35	143
TRINITY_DN66458_c0_g1	PCG73755.1 hypothetical protein B5V51_14463 [Heliothis virescens]	PCG73755.1	96.38	221	8	0	4409	3747	48	268	3e-110	358
TRINITY_DN66459_c0_g1	XP_026745700.1 uncharacterized protein LOC113507047 [Trichoplusia ni]	XP_026745700.1	76.74	374	79	5	203	1318	1	368	2e-144	449
TRINITY_DN66497_c0_g1	XP_026742846.1 dnaJ homolog subfamily C member 16 isoform X4 [Trichoplusia ni]	XP_026742846.1	92.63	787	49	2	453	2786	1	787	0	1408
TRINITY_DN66484_c10_g1	XP_026736015.1 UDP-glucuronosyltransferase 2B31-like [Trichoplusia ni]	XP_026736015.1	81.63	49	9	0	149	3	1	49	1e-18	86.7
TRINITY_DN66484_c11_g1	XP_026736014.1 UDP-glucuronosyltransferase 2B15-like isoform X4 [Trichoplusia ni]	XP_026736014.1	76.92	39	9	0	117	1	1	39	4e-10	65.1
TRINITY_DN66484_c14_g1	XP_026735436.1 UDP-glucuronosyltransferase 2B31-like [Trichoplusia ni]	XP_026735436.1	85.07	67	10	0	201	1	238	304	5e-32	122
TRINITY_DN66484_c15_g1	XP_026736019.1 UDP-glucuronosyltransferase 2B18-like [Trichoplusia ni]	XP_026736019.1	89.55	67	7	0	203	3	264	330	1e-34	130
TRINITY_DN66484_c18_g1	XP_026736022.1 UDP-glucuronosyltransferase 2B18-like [Trichoplusia ni]	XP_026736022.1	81.94	72	13	0	1	216	443	514	1e-20	92
TRINITY_DN66484_c19_g3	XP_026735468.1 UDP-glucuronosyltransferase 2C1-like [Trichoplusia ni]	XP_026735468.1	85.51	69	10	0	39	245	3	71	3e-33	127
TRINITY_DN66484_c19_g2	XP_026736016.1 UDP-glucuronosyltransferase 2B31-like [Trichoplusia ni]	XP_026736016.1	86.11	72	10	0	919	1134	1	72	4e-31	131
TRINITY_DN66484_c19_g1	XP_026736016.1 UDP-glucuronosyltransferase 2B31-like [Trichoplusia ni]	XP_026736016.1	92.98	114	8	0	3	344	287	400	1e-69	227
TRINITY_DN66413_c12_g2	PCG70264.1 hypothetical protein B5V51_3186 [Heliothis virescens]	PCG70264.1	83.93	56	9	0	271	104	40	95	1e-23	99.8
TRINITY_DN66413_c12_g1	XP_026735169.1 THO complex subunit 4 isoform X1 [Trichoplusia ni]	XP_026735169.1	73.91	92	19	3	305	577	1	88	6e-09	65.1
TRINITY_DN66413_c12_g4	PCG70264.1 hypothetical protein B5V51_3186 [Heliothis virescens]	PCG70264.1	69.57	69	2	1	281	132	84	152	6e-21	92
TRINITY_DN66413_c13_g1	XP_026735011.1 uncharacterized protein LOC113498947 [Trichoplusia ni]	XP_026735011.1	81.88	287	39	3	390	1211	31	317	3e-138	442
TRINITY_DN66404_c0_g3	XP_026731515.1 uncharacterized protein LOC113496472 [Trichoplusia ni]	XP_026731515.1	80.22	455	84	3	1415	60	1	452	0	664
TRINITY_DN66457_c0_g1	XP_026741439.1 A disintegrin and metalloproteinase with thrombospondin motifs 12 [Trichoplusia ni]	XP_026741439.1	92.28	324	21	2	19	978	363	686	0	568
TRINITY_DN66457_c0_g2	XP_026741439.1 A disintegrin and metalloproteinase with thrombospondin motifs 12 [Trichoplusia ni]	XP_026741439.1	88.72	257	29	0	704	1474	1	257	3e-128	411
TRINITY_DN66462_c0_g1	XP_026733686.1 latrophilin Cirl isoform X6 [Trichoplusia ni]	XP_026733686.1	98.47	131	2	0	403	11	1160	1290	7e-54	191
TRINITY_DN66462_c1_g1	XP_026733682.1 latrophilin Cirl isoform X2 [Trichoplusia ni]	XP_026733682.1	94.46	1535	69	10	7024	2468	1	1535	0	2761
TRINITY_DN66405_c1_g1	XP_022823467.1 ankyrin repeat and LEM domain-containing protein 2 [Spodoptera litura]	XP_022823467.1	82.29	1011	172	5	4401	1384	1	1009	0	1589
TRINITY_DN66411_c0_g1	XP_026736492.1 uncharacterized protein LOC113500038 isoform X3 [Trichoplusia ni]	XP_026736492.1	93.14	204	5	3	641	33	1385	1580	4e-91	302
TRINITY_DN66411_c0_g2	XP_026736495.1 uncharacterized protein LOC113500038 isoform X6 [Trichoplusia ni]	XP_026736495.1	99.42	520	3	0	4383	2824	1526	2045	0	904
TRINITY_DN66425_c1_g1	XP_026736574.1 uncharacterized protein LOC113500097 isoform X1 [Trichoplusia ni]	XP_026736574.1	95.01	1543	72	3	234	4853	1	1541	0	2766
TRINITY_DN66488_c0_g1	XP_021187018.1 solute carrier family 41 member 1-like isoform X2 [Helicoverpa armigera]	XP_021187018.1	93.04	345	15	1	335	1369	1	336	0	583
TRINITY_DN66433_c0_g1	JAJ92175.1 hypothetical protein, partial [Daphnia magna]	JAJ92175.1	71.05	38	11	0	54	167	50	87	1e-08	57.4
TRINITY_DN66433_c1_g1	XP_026732650.1 xanthine dehydrogenase-like [Trichoplusia ni]	XP_026732650.1	89.75	1346	137	1	4395	358	1	1345	0	2499
TRINITY_DN66498_c0_g1	XP_026727767.1 non-canonical poly(A) RNA polymerase protein Trf4-1-like [Trichoplusia ni]	XP_026727767.1	94.67	525	25	1	416	1981	1	525	0	984
TRINITY_DN66469_c0_g1	XP_026741082.1 unconventional myosin-IXa-like isoform X4 [Trichoplusia ni]	XP_026741082.1	96.63	89	3	0	269	3	718	806	3e-31	125
TRINITY_DN66469_c1_g1	XP_026741086.1 unconventional myosin-IXa-like isoform X7 [Trichoplusia ni]	XP_026741086.1	94.35	1966	66	5	832	6615	1	1959	0	3476
TRINITY_DN66434_c3_g1	XP_026733925.1 uncharacterized protein LOC113498182 [Trichoplusia ni]	XP_026733925.1	87.62	1494	164	10	202	4668	2429	3906	0	2410
TRINITY_DN66449_c1_g1	XP_026747718.1 kinesin-like protein unc-104 isoform X1 [Trichoplusia ni]	XP_026747718.1	97.12	1560	40	1	5264	585	206	1760	0	2887
TRINITY_DN66465_c0_g2	XP_026744003.1 protein brunelleschi [Trichoplusia ni]	XP_026744003.1	97.63	507	9	2	257	1771	1	506	0	901
TRINITY_DN66465_c0_g1	XP_026744003.1 protein brunelleschi [Trichoplusia ni]	XP_026744003.1	99.1	558	5	0	1756	83	778	1335	0	1112
TRINITY_DN66468_c0_g1	XP_026736697.1 LOW QUALITY PROTEIN: tyrosine-protein phosphatase non-receptor type 21-like [Trichoplusia ni]	XP_026736697.1	83.65	1248	116	11	322	3861	1	1228	0	1790
TRINITY_DN66445_c4_g1	XP_026725184.1 cyclin-dependent kinase 12-like [Trichoplusia ni]	XP_026725184.1	95.69	534	22	1	6009	7607	346	879	0	1003
TRINITY_DN66481_c0_g1	XP_026739232.1 mitochondrial intermediate peptidase [Trichoplusia ni]	XP_026739232.1	94.33	353	20	0	1599	541	343	695	0	707
TRINITY_DN66432_c0_g2	XP_026725248.1 LOW QUALITY PROTEIN: transmembrane protein 94-like [Trichoplusia ni]	XP_026725248.1	95.38	65	3	0	197	3	809	873	2e-32	127
TRINITY_DN66432_c0_g1	XP_026725248.1 LOW QUALITY PROTEIN: transmembrane protein 94-like [Trichoplusia ni]	XP_026725248.1	94.13	494	29	0	3	1484	867	1360	0	827
TRINITY_DN66453_c0_g1	XP_026726425.1 Fanconi anemia group D2 protein [Trichoplusia ni]	XP_026726425.1	96.5	286	10	0	966	109	1063	1348	8e-146	454
TRINITY_DN66453_c0_g2	XP_026726425.1 Fanconi anemia group D2 protein [Trichoplusia ni]	XP_026726425.1	91.32	1071	90	3	153	3359	1	1070	0	1914
TRINITY_DN66421_c1_g1	XP_026332798.1 uncharacterized protein LOC113239861 isoform X2 [Hyposmocoma kahamanoa]	XP_026332798.1	72.45	784	168	7	724	2982	61	827	0	886
TRINITY_DN66407_c0_g1	PCG76765.1 hypothetical protein B5V51_8753 [Heliothis virescens]	PCG76765.1	38.89	180	107	1	21	551	516	695	2e-15	82.4
TRINITY_DN66493_c4_g1	XP_026736301.1 AT-rich interactive domain-containing protein 2 isoform X10 [Trichoplusia ni]	XP_026736301.1	91.81	1196	79	8	221	3760	1	1193	0	1871
TRINITY_DN66493_c4_g2	XP_026730445.1 dephospho-CoA kinase domain-containing protein [Trichoplusia ni]	XP_026730445.1	93.51	231	15	0	265	957	1	231	9e-149	455
TRINITY_DN66486_c0_g2	XP_026743871.1 uncharacterized protein LOC113505394 [Trichoplusia ni]	XP_026743871.1	88.33	420	30	2	2281	1022	189	589	0	610
TRINITY_DN66461_c0_g1	XP_021193583.1 protein FAM46C-like isoform X1 [Helicoverpa armigera]	XP_021193583.1	95.43	481	22	0	341	1783	1	481	0	830
TRINITY_DN66448_c1_g1	XP_026733929.1 LOW QUALITY PROTEIN: membrane-associated guanylate kinase, WW and PDZ domain-containing protein 1-like, partial [Trichoplusia ni]	XP_026733929.1	97.62	42	1	0	123	248	660	701	1e-17	88.2
TRINITY_DN66501_c1_g2	XP_026743567.1 E3 ubiquitin-protein ligase CBL-B-B isoform X1 [Trichoplusia ni]	XP_026743567.1	98.64	221	1	1	657	1	288	508	1e-136	416
TRINITY_DN66427_c2_g1	XP_026732526.1 protein-L-isoaspartate(D-aspartate) O-methyltransferase [Trichoplusia ni]	XP_026732526.1	93.3	224	15	0	1488	817	1	224	8e-148	434
TRINITY_DN66427_c3_g1	XP_026727476.1 vesicle-trafficking protein SEC22b [Trichoplusia ni]	XP_026727476.1	99.51	204	1	0	2131	1520	1	204	2e-115	359
TRINITY_DN66427_c3_g2	XP_026728839.1 putative sulfiredoxin [Trichoplusia ni]	XP_026728839.1	94.57	129	7	0	1493	1107	1	129	4e-79	257
TRINITY_DN66427_c3_g4	PCG71361.1 hypothetical protein B5V51_1955 [Heliothis virescens]	PCG71361.1	91.91	136	8	3	2	409	204	336	4e-75	246
TRINITY_DN66427_c3_g5	XP_026747710.1 sin3 histone deacetylase corepressor complex component SDS3 isoform X1 [Trichoplusia ni]	XP_026747710.1	92.51	267	13	1	338	1117	1	267	7e-111	338
TRINITY_DN66443_c0_g1	XP_026738782.1 uncharacterized protein LOC113501754 isoform X2 [Trichoplusia ni]	XP_026738782.1	96.76	185	6	0	240	794	125	309	9e-108	356
TRINITY_DN66472_c2_g1	XP_026727180.1 uncharacterized protein LOC113493405 [Trichoplusia ni]	XP_026727180.1	93.75	208	12	1	3	626	1239	1445	2e-116	409
TRINITY_DN66456_c0_g1	XP_026742023.1 putative ATP-dependent RNA helicase TDRD12 isoform X1 [Trichoplusia ni]	XP_026742023.1	80.06	1379	235	8	4	4119	339	1684	0	2117
TRINITY_DN66492_c0_g1	XP_026728329.1 anillin-like isoform X3 [Trichoplusia ni]	XP_026728329.1	89.19	1304	118	6	266	4108	1	1304	0	2108
TRINITY_DN66499_c1_g1	XP_026745237.1 ring canal kelch homolog [Trichoplusia ni]	XP_026745237.1	100	24	0	0	3	74	106	129	6e-07	54.7
TRINITY_DN66499_c5_g1	XP_026726034.1 lipopolysaccharide-induced tumor necrosis factor-alpha factor homolog isoform X1 [Trichoplusia ni]	XP_026726034.1	83.18	107	18	0	2727	2407	1	107	9e-58	202
TRINITY_DN66437_c0_g1	XP_026736772.1 ribosome biogenesis protein BMS1 homolog [Trichoplusia ni]	XP_026736772.1	95.71	303	13	0	1272	364	841	1143	2e-178	539
TRINITY_DN66437_c0_g2	XP_026736772.1 ribosome biogenesis protein BMS1 homolog [Trichoplusia ni]	XP_026736772.1	92.95	156	11	0	1	468	306	461	3e-67	229
TRINITY_DN66480_c3_g1	XP_026738767.1 cold shock domain-containing protein E1 [Trichoplusia ni]	XP_026738767.1	87.29	472	14	4	8742	7459	415	884	0	780
TRINITY_DN66480_c4_g2	XP_026747429.1 ornithine decarboxylase 2-like [Trichoplusia ni]	XP_026747429.1	76.46	429	98	3	1	1287	28	453	0	688
TRINITY_DN66406_c0_g2	KOB69853.1 Intron-binding protein aquarius [Operophtera brumata]	KOB69853.1	93.33	30	2	0	90	1	85	114	1e-10	62.8
TRINITY_DN66406_c0_g1	KPJ18794.1 Putative nuclease HARBI1 [Papilio machaon]	KPJ18794.1	73.47	294	76	1	2453	1578	121	414	1e-142	437
TRINITY_DN66406_c0_g4	XP_013140279.1 PREDICTED: glutamate dehydrogenase, mitochondrial-like [Papilio polytes]	XP_013140279.1	93.1	29	2	0	472	386	30	58	4e-10	60.8
TRINITY_DN66500_c0_g2	RVE41605.1 hypothetical protein evm_013745 [Chilo suppressalis]	RVE41605.1	89.74	78	7	1	233	3	14	91	7e-32	116
TRINITY_DN66500_c0_g3	XP_026739976.1 lachesin-like [Trichoplusia ni]	XP_026739976.1	100	249	0	0	749	3	50	298	0	521
TRINITY_DN66442_c0_g1	PCG80171.1 hypothetical protein B5V51_10784 [Heliothis virescens]	PCG80171.1	95.79	309	13	0	3434	2508	245	553	0	628
TRINITY_DN66428_c0_g1	XP_026732805.1 lysosomal-trafficking regulator [Trichoplusia ni]	XP_026732805.1	86.72	482	52	1	1410	1	2122	2603	4e-168	536
TRINITY_DN66428_c1_g1	XP_026732805.1 lysosomal-trafficking regulator [Trichoplusia ni]	XP_026732805.1	81.48	54	5	2	2	157	2801	2851	4e-16	82
TRINITY_DN66428_c2_g1	XP_026743428.1 poly(A) polymerase type 3-like isoform X2 [Trichoplusia ni]	XP_026743428.1	96.34	410	10	2	1342	113	193	597	0	816
TRINITY_DN66438_c0_g1	PCG72381.1 hypothetical protein B5V51_890 [Heliothis virescens]	PCG72381.1	85.53	76	10	1	3	227	67	142	7e-36	135
TRINITY_DN66438_c4_g1	XP_026746418.1 protein cereblon homolog isoform X2 [Trichoplusia ni]	XP_026746418.1	79.41	136	28	0	409	2	22	157	3e-61	195
TRINITY_DN66438_c5_g3	XP_026746434.1 prenylated Rab acceptor protein 1-like, partial [Trichoplusia ni]	XP_026746434.1	95.71	70	3	0	1216	1007	86	155	4e-36	138
TRINITY_DN66438_c5_g4	XP_026746406.1 TLD domain-containing protein 2 isoform X14 [Trichoplusia ni]	XP_026746406.1	100	69	0	0	1122	1328	1	69	6e-36	141
TRINITY_DN66438_c5_g2	XP_026746405.1 TLD domain-containing protein 2 isoform X13 [Trichoplusia ni]	XP_026746405.1	93.33	90	6	0	891	1160	11	100	6e-49	176
TRINITY_DN14430_c0_g1	XP_026495139.1 potassium voltage-gated channel subfamily H member 8 isoform X6 [Vanessa tameamea]	XP_026495139.1	93.75	32	2	0	315	220	299	330	3e-10	64.7
TRINITY_DN14440_c0_g1	ADV90875.1 actin, partial [Ixodes pacificus]	ADV90875.1	100	29	0	0	152	238	7	35	2e-10	59.3
TRINITY_DN14406_c0_g1	JAJ87699.1 hypothetical protein, partial [Daphnia magna]	JAJ87699.1	77.42	31	7	0	95	3	15	45	4e-06	50.8
TRINITY_DN14408_c0_g1	XP_026729689.1 alpha-(1,3)-fucosyltransferase C-like [Trichoplusia ni]	XP_026729689.1	78.41	403	84	1	300	1508	1	400	0	627
TRINITY_DN14464_c0_g1	XP_026730893.1 xaa-Pro dipeptidase isoform X2 [Trichoplusia ni]	XP_026730893.1	95.83	24	1	0	380	309	135	158	5e-06	52
TRINITY_DN14460_c0_g1	PCG77478.1 hypothetical protein B5V51_7313 [Heliothis virescens]	PCG77478.1	86.21	29	4	0	1	87	129	157	2e-07	57
TRINITY_DN14477_c0_g1	PZC74968.1 hypothetical protein B5X24_HaOG206870 [Helicoverpa armigera]	PZC74968.1	96.15	26	1	0	1	78	213	238	1e-15	54.7
TRINITY_DN14461_c0_g1	XP_026740387.1 cellular tumor antigen p53 [Trichoplusia ni]	XP_026740387.1	84.62	26	4	0	124	201	1	26	9e-06	49.3
TRINITY_DN14443_c0_g1	XP_026726233.1 extracellular sulfatase SULF-1 homolog [Trichoplusia ni]	XP_026726233.1	100	28	0	0	86	3	1232	1259	2e-11	67
TRINITY_DN14445_c0_g1	XP_026724968.1 uncharacterized protein LOC113491951 [Trichoplusia ni]	XP_026724968.1	100	28	0	0	86	3	314	341	1e-07	57
TRINITY_DN14466_c0_g1	XP_026742095.1 triple functional domain protein isoform X2 [Trichoplusia ni]	XP_026742095.1	96.43	28	1	0	203	286	1823	1850	5e-07	54.7
TRINITY_DN14418_c0_g1	XP_023950569.1 transmembrane GTPase Marf [Bicyclus anynana]	XP_023950569.1	93.55	31	2	0	93	1	162	192	1e-10	66.2
TRINITY_DN14446_c0_g1	AAB28240.1 HSUP59 [Trichoplusia ni]	AAB28240.1	82.14	28	5	0	500	417	129	156	2e-06	53.5
TRINITY_DN14428_c0_g1	AUT99456.1 phosphate ABC transporter substrate-binding protein PstS [Morganella morganii]	AUT99456.1	62.5	48	18	0	163	20	262	309	5e-13	69.7
TRINITY_DN14429_c0_g1	PRD37609.1 yehP [Nephila clavipes]	PRD37609.1	94.95	99	5	0	568	272	1622	1720	3e-78	199
TRINITY_DN14483_c0_g1	XP_017842412.1 PREDICTED: calcium-binding mitochondrial carrier protein SCaMC-3 isoform X2 [Drosophila busckii]	XP_017842412.1	92.86	28	2	0	2	85	291	318	9e-08	57.4
TRINITY_DN14497_c0_g1	JAT91025.1 hypothetical protein g.18065, partial [Pectinophora gossypiella]	JAT91025.1	74.36	39	10	0	507	391	57	95	4e-11	65.5
TRINITY_DN14424_c0_g1	XP_026739181.1 DNA ligase 4-like isoform X2 [Trichoplusia ni]	XP_026739181.1	96.3	27	1	0	1	81	1086	1112	1e-08	60.5
TRINITY_DN14448_c0_g1	XP_026746182.1 uncharacterized protein LOC113507525, partial [Trichoplusia ni]	XP_026746182.1	71.7	53	15	0	163	5	143	195	1e-30	92
TRINITY_DN14417_c1_g1	WP_050139636.1 MULTISPECIES: hypothetical protein [Yersinia]	WP_050139636.1	60.66	61	24	0	5	187	621	681	1e-17	85.5
TRINITY_DN14455_c0_g1	RVE52592.1 hypothetical protein evm_002711, partial [Chilo suppressalis]	RVE52592.1	100	25	0	0	459	385	59	83	7e-07	54.7
TRINITY_DN14470_c0_g1	XP_026741005.1 ubiquitin carboxyl-terminal hydrolase 3-like isoform X2 [Trichoplusia ni]	XP_026741005.1	74.36	39	10	0	150	266	221	259	4e-10	63.2
TRINITY_DN14411_c0_g1	BAH97088.1 juvenile hormone epoxide hydrolase-like protein 1 [Bombyx mori]	BAH97088.1	91.67	24	2	0	1	72	219	242	3e-06	53.1
TRINITY_DN14493_c0_g1	PZC80633.1 hypothetical protein B5X24_HaOG214200 [Helicoverpa armigera]	PZC80633.1	100	25	0	0	287	213	156	180	5e-09	58.5
TRINITY_DN14488_c0_g1	XP_021190380.1 translin-associated factor X-interacting protein 1-like isoform X1 [Helicoverpa armigera]	XP_021190380.1	57.78	90	38	0	197	466	1	90	4e-24	106
TRINITY_DN14435_c0_g1	PZC77853.1 hypothetical protein B5X24_HaOG202964 [Helicoverpa armigera]	PZC77853.1	55.45	101	2	1	2	304	1178	1235	9e-23	101
TRINITY_DN51711_c0_g1	KOB57161.1 Presqualene diphosphate phosphatase [Operophtera brumata]	KOB57161.1	63.83	47	16	1	798	661	58	104	8e-09	61.6
TRINITY_DN51758_c0_g1	PCG73817.1 hypothetical protein B5V51_14321 [Heliothis virescens]	PCG73817.1	93.55	31	2	0	2	94	172	202	1e-09	63.5
TRINITY_DN51713_c0_g1	BAD91107.1 glutathione S-transferase sigma [Bombyx mori]	BAD91107.1	93.1	29	2	0	322	236	73	101	2e-09	59.7
TRINITY_DN51723_c0_g1	XP_026747401.1 uncharacterized protein LOC113508053 [Trichoplusia ni]	XP_026747401.1	94.9	98	4	1	437	147	80	177	2e-40	153
TRINITY_DN51786_c0_g1	PCG71566.1 hypothetical protein B5V51_1729 [Heliothis virescens]	PCG71566.1	46.93	505	230	11	536	1954	1	499	2e-98	325
TRINITY_DN51729_c0_g1	XP_011568960.1 PREDICTED: RNA-directed DNA polymerase from mobile element jockey-like [Plutella xylostella]	XP_011568960.1	68.42	190	59	1	234	803	427	615	4e-82	271
TRINITY_DN51729_c1_g1	XP_022817407.1 mitochondrial GTPase 1 [Spodoptera litura]	XP_022817407.1	88	25	3	0	183	257	267	291	4e-06	50.8
TRINITY_DN51729_c1_g2	XP_011568960.1 PREDICTED: RNA-directed DNA polymerase from mobile element jockey-like [Plutella xylostella]	XP_011568960.1	56.9	413	178	0	1240	2	20	432	3e-172	514
TRINITY_DN51789_c0_g2	RWA48264.1 polyamine ABC transporter ATP-binding protein [Yersinia pestis]	RWA48264.1	65.28	288	100	0	900	37	3	290	1e-134	400
TRINITY_DN51789_c0_g1	RWA49820.1 arginine transporter ATP-binding subunit [Yersinia pestis]	RWA49820.1	71.72	99	28	0	395	99	143	241	1e-43	152
TRINITY_DN51789_c0_g3	RUT66386.1 arginine transporter ATP-binding subunit [Morganella morganii]	RUT66386.1	87.01	77	10	0	232	2	138	214	7e-41	143
TRINITY_DN51789_c0_g4	RWA48264.1 polyamine ABC transporter ATP-binding protein [Yersinia pestis]	RWA48264.1	45.03	171	93	1	558	46	185	354	6e-40	148
TRINITY_DN51721_c0_g1	PRD22994.1 cysA [Nephila clavipes]	PRD22994.1	90.7	86	8	0	258	1	1	86	5e-49	167
TRINITY_DN51740_c0_g2	XP_021197499.1 uncharacterized protein LOC110381480 [Helicoverpa armigera]	XP_021197499.1	64.75	139	49	0	421	5	75	213	6e-57	189
TRINITY_DN51740_c0_g1	XP_021197499.1 uncharacterized protein LOC110381480 [Helicoverpa armigera]	XP_021197499.1	69.74	76	23	0	1	228	207	282	2e-28	117
TRINITY_DN51763_c2_g1	XP_021196531.1 uncharacterized protein LOC110380761 [Helicoverpa armigera]	XP_021196531.1	54.46	101	44	2	613	317	1202	1302	4e-19	73.6
TRINITY_DN51801_c0_g1	XP_026735492.1 pollen-specific leucine-rich repeat extensin-like protein 1 isoform X1 [Trichoplusia ni]	XP_026735492.1	100	29	0	0	767	853	723	751	4e-09	64.7
TRINITY_DN51704_c0_g1	XP_026733170.1 uncharacterized protein LOC113497689 [Trichoplusia ni]	XP_026733170.1	96.43	28	1	0	86	3	18	45	5e-09	59.7
TRINITY_DN51726_c0_g1	XP_026328901.1 2-oxoglutarate dehydrogenase, mitochondrial isoform X3 [Hyposmocoma kahamanoa]	XP_026328901.1	93.94	33	2	0	860	762	117	149	1e-10	69.7
TRINITY_DN51720_c0_g1	XP_026321464.1 uncharacterized protein LOC113231118, partial [Hyposmocoma kahamanoa]	XP_026321464.1	68	150	48	0	750	301	1085	1234	4e-105	195
TRINITY_DN51799_c0_g1	PRD25234.1 etfA [Nephila clavipes]	PRD25234.1	40.91	66	39	0	5	202	294	359	1e-08	63.9
TRINITY_DN51800_c0_g1	XP_022822291.1 protein starmaker isoform X4 [Spodoptera litura]	XP_022822291.1	96.67	30	1	0	9	98	663	692	7e-10	63.5
TRINITY_DN51731_c0_g1	PCG72026.1 hypothetical protein B5V51_1238 [Heliothis virescens]	PCG72026.1	77.14	35	8	0	123	227	58	92	2e-09	57.8
TRINITY_DN51731_c1_g1	JAA87759.1 Uncharacterized protein, partial [Pararge aegeria]	JAA87759.1	44.1	356	195	3	1066	2	120	472	4e-87	283
TRINITY_DN51715_c0_g1	XP_026730357.1 39S ribosomal protein L17, mitochondrial [Trichoplusia ni]	XP_026730357.1	83.25	203	34	0	177	785	1	203	5e-120	358
TRINITY_DN51752_c0_g1	JAT88724.1 hypothetical protein g.10592 [Pectinophora gossypiella]	JAT88724.1	51.85	81	34	1	19	261	7	82	1e-16	78.6
TRINITY_DN51803_c0_g1	XP_026727371.1 uncharacterized protein LOC113493551 isoform X1 [Trichoplusia ni]	XP_026727371.1	95.13	390	19	0	1272	103	1	390	0	743
TRINITY_DN51769_c0_g1	XP_026747404.1 glucosylceramidase-like [Trichoplusia ni]	XP_026747404.1	96.55	29	1	0	2	88	279	307	2e-08	59.7
TRINITY_DN51710_c0_g1	XP_026738138.1 bcl-2-related ovarian killer protein homolog A-like [Trichoplusia ni]	XP_026738138.1	96.15	26	1	0	79	2	243	268	5e-06	53.9
TRINITY_DN51754_c0_g1	XP_021186741.1 uncharacterized protein LOC110373722 isoform X1 [Helicoverpa armigera]	XP_021186741.1	98.22	169	3	0	636	1142	31	199	8e-64	221
TRINITY_DN51751_c0_g1	XP_026739839.1 peroxidase-like [Trichoplusia ni]	XP_026739839.1	67.5	40	12	1	351	235	309	348	7e-09	60.5
TRINITY_DN51737_c0_g1	XP_026731180.1 mitochondrial import inner membrane translocase subunit Tim9 [Trichoplusia ni]	XP_026731180.1	100	27	0	0	1	81	21	47	4e-10	61.2
TRINITY_DN51744_c0_g1	XP_026741465.1 flocculation protein FLO11-like [Trichoplusia ni]	XP_026741465.1	76.92	195	37	3	6	590	405	591	2e-72	257
TRINITY_DN51781_c0_g1	PZC73158.1 hypothetical protein B5X24_HaOG209950 [Helicoverpa armigera]	PZC73158.1	87.56	193	24	0	2	580	161	353	3e-122	364
TRINITY_DN51727_c0_g1	XP_026739914.1 mucin-5AC-like [Trichoplusia ni]	XP_026739914.1	94.12	408	23	1	1753	2973	339	746	0	662
TRINITY_DN51761_c0_g1	XP_026728524.1 DNA ligase 1 [Trichoplusia ni]	XP_026728524.1	86.67	30	4	0	813	902	666	695	2e-06	57.4
TRINITY_DN51733_c0_g1	XP_022821173.1 G-protein coupled receptor Mth-like isoform X1 [Spodoptera litura]	XP_022821173.1	89.66	29	3	0	718	632	652	680	3e-07	58.2
TRINITY_DN51764_c0_g1	XP_026737181.1 uncharacterized protein LOC113500548 isoform X2 [Trichoplusia ni]	XP_026737181.1	98.53	272	4	0	606	1421	1	272	4e-128	397
TRINITY_DN51746_c1_g1	EFN75413.1 hypothetical protein EAI_06727, partial [Harpegnathos saltator]	EFN75413.1	41.49	94	55	0	11	292	7	100	2e-07	52.8
TRINITY_DN51795_c0_g1	XP_026728846.1 histone-lysine N-methyltransferase EHMT2 isoform X2 [Trichoplusia ni]	XP_026728846.1	87.25	863	98	6	2561	3	1	861	0	1274
TRINITY_DN51748_c0_g1	XP_026728164.1 MRG/MORF4L-binding protein isoform X4 [Trichoplusia ni]	XP_026728164.1	97.39	153	4	0	138	596	1	153	2e-103	314
TRINITY_DN51787_c0_g1	PRD37288.1 radA [Nephila clavipes]	PRD37288.1	66.57	332	107	3	663	1649	1	331	3e-124	383
TRINITY_DN51718_c0_g1	XP_026739308.1 uncharacterized protein LOC113502127 [Trichoplusia ni]	XP_026739308.1	83.24	370	60	1	1105	2	1	370	0	603
TRINITY_DN51765_c0_g1	XP_026743351.1 ubiquitin-conjugating enzyme E2 J1-like [Trichoplusia ni]	XP_026743351.1	98.81	253	3	0	351	1109	1	253	3e-175	517
TRINITY_DN51780_c0_g1	XP_026747739.1 nuclear receptor-binding protein homolog, partial [Trichoplusia ni]	XP_026747739.1	89.6	250	20	1	1896	1165	1	250	2e-143	441
TRINITY_DN51771_c0_g1	AEA29694.1 aminopeptidase N6 [Trichoplusia ni]	AEA29694.1	96.55	29	1	0	1	87	790	818	6e-09	62.4
TRINITY_DN51768_c0_g1	XP_026729477.1 insulin-like growth factor-binding protein complex acid labile subunit [Trichoplusia ni]	XP_026729477.1	63.89	72	26	0	619	404	408	479	3e-23	103
TRINITY_DN51796_c0_g1	ACY79568.1 ribosomal protein S3A, partial [Plutella xylostella]	ACY79568.1	100	27	0	0	83	3	22	48	1e-10	61.2
TRINITY_DN51776_c0_g1	PRD39988.1 Xdh [Nephila clavipes]	PRD39988.1	44.08	245	129	2	1	735	131	367	2e-52	185
TRINITY_DN51776_c1_g1	PRD39988.1 Xdh [Nephila clavipes]	PRD39988.1	55.62	178	77	1	1118	585	277	452	4e-56	199
TRINITY_DN51742_c2_g1	XP_026736888.1 lysosomal aspartic protease [Trichoplusia ni]	XP_026736888.1	93.47	291	16	2	1227	2099	97	384	0	560
TRINITY_DN54619_c0_g1	XP_026740731.1 lutropin-choriogonadotropic hormone receptor-like [Trichoplusia ni]	XP_026740731.1	81.82	33	6	0	3	101	305	337	1e-06	57.4
TRINITY_DN54647_c0_g1	XP_026736083.1 fibroblast growth factor receptor homolog 1-like [Trichoplusia ni]	XP_026736083.1	95.41	849	38	1	283	2826	1	849	0	1621
TRINITY_DN54635_c0_g1	XP_026741676.1 uncharacterized protein LOC113503783 [Trichoplusia ni]	XP_026741676.1	82.22	90	15	1	221	490	1	89	1e-46	158
TRINITY_DN54670_c0_g1	XP_026330160.1 protein tramtrack, beta isoform isoform X48 [Hyposmocoma kahamanoa]	XP_026330160.1	52.04	98	41	1	396	103	252	343	1e-07	56.6
TRINITY_DN54670_c1_g1	PZC85401.1 hypothetical protein B5X24_HaOG201897 [Helicoverpa armigera]	PZC85401.1	70.76	236	48	5	861	163	1	218	3e-96	295
TRINITY_DN54604_c0_g1	XP_026726437.1 60S ribosomal protein L10a [Trichoplusia ni]	XP_026726437.1	92.31	65	5	0	222	28	53	117	6e-19	88.2
TRINITY_DN54644_c1_g1	XP_026745777.1 nose resistant to fluoxetine protein 6 [Trichoplusia ni]	XP_026745777.1	89.29	28	3	0	1	84	660	687	3e-07	55.1
TRINITY_DN54630_c0_g1	XP_026731843.1 uncharacterized protein LOC113496725 [Trichoplusia ni]	XP_026731843.1	98.93	563	6	0	1	1689	5	567	0	974
TRINITY_DN54667_c0_g1	XP_026732180.1 methanethiol oxidase [Trichoplusia ni]	XP_026732180.1	92.62	474	35	0	139	1560	1	474	0	902
TRINITY_DN54661_c0_g1	XP_026740378.1 carboxypeptidase B-like [Trichoplusia ni]	XP_026740378.1	63.3	109	35	1	321	10	11	119	3e-31	123
TRINITY_DN54623_c1_g1	XP_026729985.1 PDZ and LIM domain protein Zasp isoform X2 [Trichoplusia ni]	XP_026729985.1	85.39	1061	122	9	436	3570	428	1471	0	1494
TRINITY_DN54668_c2_g1	XP_026745725.1 dnaJ homolog subfamily B member 12 isoform X1 [Trichoplusia ni]	XP_026745725.1	95.8	357	15	0	229	1299	1	357	0	614
TRINITY_DN54641_c0_g1	XP_026727506.1 dipeptidyl aminopeptidase-like protein 6 [Trichoplusia ni]	XP_026727506.1	95.65	851	37	0	1021	3573	87	937	0	1519
TRINITY_DN54646_c1_g1	XP_021192833.1 peptide methionine sulfoxide reductase-like [Helicoverpa armigera]	XP_021192833.1	96.55	29	1	0	972	1058	16	44	8e-10	62.8
TRINITY_DN54696_c0_g1	XP_026736028.1 UDP-glucuronosyltransferase 2B31-like [Trichoplusia ni]	XP_026736028.1	100	34	0	0	2	103	319	352	4e-13	75.5
[truncated: 53,575 more rows]

## Sheet: Blad2
TRINITY_DN60224_c0_g1	XP_021181628.1 NAD(P) transhydrogenase, mitochondrial-like [Helicoverpa armigera]	XP_021181628.1	90.91	33	3	0	365	267	688	720	7e-10	63.9
TRINITY_DN60224_c1_g1	XP_026745672.1 DNA-binding protein D-ETS-4 isoform X4 [Trichoplusia ni]	XP_026745672.1	96.15	26	1	0	2103	2026	405	430	9e-06	56.6
TRINITY_DN60246_c0_g1	PCG67960.1 hypothetical protein B5V51_5748, partial [Heliothis virescens]	PCG67960.1	84.93	272	40	1	1952	1137	1	271	1e-159	494
TRINITY_DN60217_c0_g1	JAA94676.1 putative tropomyosin invertebrate, partial [Psorophora albipes]	JAA94676.1	100	34	0	0	1269	1370	109	142	2e-10	67.8
TRINITY_DN60272_c3_g1	XP_026748016.1 60S ribosomal protein L4 [Trichoplusia ni]	XP_026748016.1	98.43	381	6	0	1412	270	1	381	0	704
TRINITY_DN60273_c0_g1	XP_026740876.1 1-acylglycerol-3-phosphate O-acyltransferase ABHD5 isoform X5 [Trichoplusia ni]	XP_026740876.1	96.49	342	12	0	1672	647	18	359	0	660
TRINITY_DN60257_c1_g1	XP_026740942.1 uncharacterized protein LOC113503291 [Trichoplusia ni]	XP_026740942.1	83.86	254	41	0	3	764	10	263	3e-126	370
TRINITY_DN60290_c0_g2	XP_021195278.1 multiple coagulation factor deficiency protein 2 homolog [Helicoverpa armigera]	XP_021195278.1	81.94	155	28	0	1135	671	1	155	1e-88	275
TRINITY_DN60290_c0_g1	XP_026744372.1 golgin-45 [Trichoplusia ni]	XP_026744372.1	95.66	415	18	0	183	1427	1	415	0	824
TRINITY_DN60250_c0_g1	XP_021195268.1 microtubule-associated protein futsch [Helicoverpa armigera]	XP_021195268.1	60	100	19	4	5	259	2444	2537	8e-25	106
TRINITY_DN60247_c0_g1	XP_026330153.1 protein tramtrack, beta isoform isoform X41 [Hyposmocoma kahamanoa]	XP_026330153.1	64.13	92	32	1	1940	1665	255	345	2e-11	73.9
TRINITY_DN60204_c1_g1	XP_026733298.1 uncharacterized protein LOC113497784 [Trichoplusia ni]	XP_026733298.1	82.93	246	38	2	219	953	1	243	1e-138	405
TRINITY_DN60231_c0_g1	XP_026726848.1 elongation factor Ts, mitochondrial isoform X2 [Trichoplusia ni]	XP_026726848.1	92.86	224	16	0	426	1097	10	233	5e-147	429
TRINITY_DN60281_c0_g2	XP_026735457.1 proteoglycan 4-like isoform X2 [Trichoplusia ni]	XP_026735457.1	87.34	379	43	3	4171	5301	653	1028	2e-152	509
TRINITY_DN60296_c0_g2	XP_026726886.1 alpha-tocopherol transfer protein-like [Trichoplusia ni]	XP_026726886.1	84.38	96	15	0	290	3	1	96	1e-38	145
TRINITY_DN60296_c0_g1	XP_026726886.1 alpha-tocopherol transfer protein-like [Trichoplusia ni]	XP_026726886.1	94.69	226	12	0	3	680	90	315	1e-158	456
TRINITY_DN60205_c0_g1	XP_026728178.1 facilitated trehalose transporter Tret1-like [Trichoplusia ni]	XP_026728178.1	96.72	366	12	0	1671	574	96	461	0	619
TRINITY_DN60289_c1_g1	XP_026745670.1 facilitated trehalose transporter Tret1-like [Trichoplusia ni]	XP_026745670.1	95.9	488	18	1	2008	545	1	486	0	897
TRINITY_DN60241_c0_g1	XP_026743822.1 translin-associated factor X-interacting protein 1-like [Trichoplusia ni]	XP_026743822.1	91.46	410	35	0	3	1232	346	755	0	788
TRINITY_DN60303_c0_g1	PCG73198.1 hypothetical protein B5V51_15052 [Heliothis virescens]	PCG73198.1	61.86	118	43	1	2144	1797	1	118	8e-43	159
TRINITY_DN60243_c0_g1	XP_026729337.1 zinc finger protein 773-like isoform X2 [Trichoplusia ni]	XP_026729337.1	88.94	425	44	3	1725	457	126	549	0	694
TRINITY_DN60291_c0_g1	XP_022827250.1 cytochrome P450 4C1-like [Spodoptera litura]	XP_022827250.1	56.96	237	101	1	847	137	217	452	2e-98	306
TRINITY_DN60226_c0_g1	KOB73181.1 Neuroendocrine convertase 1 [Operophtera brumata]	KOB73181.1	72.09	43	5	1	2	109	82	124	1e-07	58.2
TRINITY_DN60218_c0_g1	XP_026730180.1 sodium/potassium/calcium exchanger 4-like [Trichoplusia ni]	XP_026730180.1	90.2	541	53	0	792	2414	1	541	0	940
TRINITY_DN60248_c0_g1	KOB74694.1 Uncharacterized protein OBRU01_08032 [Operophtera brumata]	KOB74694.1	100	30	0	0	92	3	291	320	3e-09	67
TRINITY_DN60232_c0_g1	PZC87402.1 hypothetical protein B5X24_HaOG216554 [Helicoverpa armigera]	PZC87402.1	63.83	94	32	1	1598	1873	13	106	7e-29	121
TRINITY_DN60219_c1_g1	XP_026742838.1 protein PTHB1 isoform X2 [Trichoplusia ni]	XP_026742838.1	92.64	326	24	0	53	1030	3	328	0	645
TRINITY_DN60220_c1_g1	XP_026730964.1 diphthine--ammonia ligase [Trichoplusia ni]	XP_026730964.1	92.32	755	54	3	5447	3189	1	753	0	1395
TRINITY_DN60302_c0_g1	XP_026739669.1 ribosome biogenesis protein TSR3 homolog [Trichoplusia ni]	XP_026739669.1	98.39	186	3	0	31	588	47	232	9e-134	387
TRINITY_DN60229_c1_g1	XP_026745062.1 sphingomyelin phosphodiesterase 1-like [Trichoplusia ni]	XP_026745062.1	87.46	654	82	0	846	2807	1	654	0	1186
TRINITY_DN60299_c0_g1	XP_026748035.1 zinc finger protein 880-like [Trichoplusia ni]	XP_026748035.1	99.45	183	1	0	1854	1306	1	183	8e-121	370
TRINITY_DN60254_c0_g1	XP_026734723.1 uncharacterized protein LOC113498778 [Trichoplusia ni]	XP_026734723.1	87.11	512	65	1	236	1768	1	512	0	798
TRINITY_DN60298_c0_g1	XP_026742729.1 uncharacterized protein LOC113504564 [Trichoplusia ni]	XP_026742729.1	87.05	278	35	1	160	993	1	277	1e-166	478
TRINITY_DN60284_c0_g1	XP_026735641.1 uncharacterized protein LOC113499374 isoform X2 [Trichoplusia ni]	XP_026735641.1	98.07	259	4	1	776	3	1	259	3e-177	504
TRINITY_DN60284_c0_g2	XP_026735642.1 uncharacterized protein LOC113499374 isoform X3 [Trichoplusia ni]	XP_026735642.1	87.5	32	4	0	3	98	164	195	5e-09	57.4
TRINITY_DN60280_c0_g1	XP_026747962.1 tubulin beta chain-like [Trichoplusia ni]	XP_026747962.1	97.85	279	6	0	837	1	26	304	3e-172	494
TRINITY_DN60240_c0_g1	XP_026732658.1 uncharacterized protein LOC113497335 [Trichoplusia ni]	XP_026732658.1	84.68	248	35	2	669	1403	1	248	1e-141	431
TRINITY_DN60212_c0_g1	XP_026745211.1 uncharacterized protein LOC113506573 [Trichoplusia ni]	XP_026745211.1	48.23	282	127	6	1241	396	15	277	3e-46	176
TRINITY_DN60215_c4_g1	XP_026730889.1 lipase 3-like [Trichoplusia ni]	XP_026730889.1	90.32	186	18	0	1	558	148	333	3e-120	357
TRINITY_DN60215_c5_g1	XP_026730913.1 lipase 3-like [Trichoplusia ni]	XP_026730913.1	93.81	97	6	0	2	292	257	353	6e-62	203
TRINITY_DN60275_c0_g1	XP_011548918.1 PREDICTED: probable tRNA (guanine(26)-N(2))-dimethyltransferase [Plutella xylostella]	XP_011548918.1	93.33	45	3	0	51	185	28	72	8e-22	92.4
TRINITY_DN60276_c0_g1	XP_026746236.1 prostamide/prostaglandin F synthase-like isoform X1 [Trichoplusia ni]	XP_026746236.1	90.57	244	23	0	239	970	1	244	4e-160	466
TRINITY_DN60230_c0_g1	XP_026737058.1 uncharacterized protein LOC113500451 [Trichoplusia ni]	XP_026737058.1	87.17	226	25	2	787	119	48	272	5e-121	357
TRINITY_DN60278_c0_g1	XP_026736824.1 aldo-keto reductase AKR2E4-like [Trichoplusia ni]	XP_026736824.1	83.2	244	41	0	853	122	143	386	3e-152	441
TRINITY_DN60278_c0_g2	XP_026736650.1 aldo-keto reductase AKR2E4-like isoform X2 [Trichoplusia ni]	XP_026736650.1	87	100	13	0	305	6	201	300	3e-55	183
TRINITY_DN60278_c0_g3	XP_026736824.1 aldo-keto reductase AKR2E4-like [Trichoplusia ni]	XP_026736824.1	81.82	33	6	0	122	24	66	98	6e-11	64.7
TRINITY_DN60282_c0_g1	XP_026731546.1 cartilage-associated protein-like [Trichoplusia ni]	XP_026731546.1	86.36	374	51	0	1397	276	1	374	0	687
TRINITY_DN60270_c0_g1	XP_026729405.1 homeobox protein Hox-D3-like [Trichoplusia ni]	XP_026729405.1	82.62	420	65	6	100	1341	1	418	0	660
TRINITY_DN60228_c0_g1	XP_026732021.1 mitochondrial pyruvate carrier 1-like [Trichoplusia ni]	XP_026732021.1	86.72	128	12	2	793	413	1	124	2e-71	230
TRINITY_DN60233_c0_g1	XP_026741885.1 uncharacterized protein LOC113503939 [Trichoplusia ni]	XP_026741885.1	73.73	118	31	0	1142	789	731	848	3e-51	191
TRINITY_DN60233_c1_g1	PZC86734.1 hypothetical protein B5X24_HaOG206296 [Helicoverpa armigera]	PZC86734.1	44.61	603	330	4	2028	226	21	621	7e-161	504
TRINITY_DN60233_c2_g2	XP_022904009.1 protein ALP1-like [Onthophagus taurus]	XP_022904009.1	49.36	389	185	3	1859	729	8	396	5e-120	382
TRINITY_DN60233_c2_g1	KOB70271.1 Uncharacterized protein OBRU01_15754 [Operophtera brumata]	KOB70271.1	65.41	133	45	1	402	4	12	143	4e-49	179
TRINITY_DN60233_c2_g3	JAA87003.1 Uncharacterized protein, partial [Pararge aegeria]	JAA87003.1	58.54	82	28	2	522	749	1	82	8e-11	65.5
TRINITY_DN60252_c0_g1	XP_026741778.1 nucleoporin-like protein 2 [Trichoplusia ni]	XP_026741778.1	84.85	363	52	2	144	1229	1	361	0	600
TRINITY_DN60213_c0_g2	KNC27982.1 hypothetical protein FF38_14494 [Lucilia cuprina]	KNC27982.1	92.86	28	2	0	506	589	48	75	4e-08	57
TRINITY_DN60213_c0_g1	KNC24916.1 hypothetical protein FF38_05658 [Lucilia cuprina]	KNC24916.1	71.79	39	8	1	1229	1336	6	44	4e-07	56.2
TRINITY_DN60253_c0_g1	XP_026743804.1 uncharacterized protein LOC113505352 [Trichoplusia ni]	XP_026743804.1	92.31	286	20	1	2036	1179	1	284	7e-131	399
TRINITY_DN60256_c0_g1	AUH25520.1 ORF 7 [Spodoptera frugiperda]	AUH25520.1	88.61	79	9	0	237	1	1	79	6e-40	147
TRINITY_DN60256_c2_g2	AUH25525.1 INT [Spodoptera frugiperda]	AUH25525.1	74.28	311	79	1	2829	1900	1	311	9e-151	467
TRINITY_DN60256_c2_g1	AUH25527.1 ATP [Spodoptera frugiperda]	AUH25527.1	83.33	228	38	0	220	903	1	228	5e-140	410
TRINITY_DN60294_c0_g1	RVE46732.1 hypothetical protein evm_008595 [Chilo suppressalis]	RVE46732.1	92.86	28	2	0	1	84	320	347	2e-08	64.7
TRINITY_DN60294_c0_g2	XP_026732864.1 acyl-CoA Delta(11) desaturase-like [Trichoplusia ni]	XP_026732864.1	70	30	9	0	3	92	36	65	7e-06	50.4
TRINITY_DN60264_c1_g1	PCG72026.1 hypothetical protein B5V51_1238 [Heliothis virescens]	PCG72026.1	65	40	14	0	427	546	70	109	2e-06	54.3
TRINITY_DN60264_c2_g1	XP_022832097.1 glucosylceramidase-like isoform X1 [Spodoptera litura]	XP_022832097.1	78.57	28	6	0	347	430	183	210	4e-07	55.8
TRINITY_DN60264_c3_g1	XP_021197992.1 gibberellin 20 oxidase 1-D-like, partial [Helicoverpa armigera]	XP_021197992.1	96.55	29	1	0	1	87	131	159	2e-09	60.8
TRINITY_DN60285_c1_g1	RVE44838.1 hypothetical protein evm_010493 [Chilo suppressalis]	RVE44838.1	80.34	529	103	1	3159	1576	1	529	0	766
TRINITY_DN60211_c0_g1	XP_026726933.1 visual pigment-like receptor peropsin [Trichoplusia ni]	XP_026726933.1	94.15	325	19	0	347	1321	1	325	0	575
TRINITY_DN60266_c1_g1	XP_021199897.1 uncharacterized protein LOC110383430 [Helicoverpa armigera]	XP_021199897.1	47.71	327	168	2	168	1142	1	326	7e-100	313
TRINITY_DN60266_c1_g2	XP_026732697.1 arrestin domain-containing protein 4-like [Trichoplusia ni]	XP_026732697.1	54.29	175	78	1	1933	1409	1	173	7e-88	193
TRINITY_DN60237_c0_g1	XP_026730352.1 dopamine N-acetyltransferase-like [Trichoplusia ni]	XP_026730352.1	81.61	223	41	0	1413	745	1	223	9e-128	388
TRINITY_DN60301_c0_g1	XP_026740098.1 uncharacterized protein LOC113502640 [Trichoplusia ni]	XP_026740098.1	97.83	829	18	0	2653	167	1	829	0	1580
TRINITY_DN60245_c0_g1	PCG75468.1 hypothetical protein B5V51_11643 [Heliothis virescens]	PCG75468.1	52.1	119	57	0	112	468	274	392	4e-36	142
TRINITY_DN60245_c0_g2	XP_026742512.1 GTP-binding protein 10 homolog [Trichoplusia ni]	XP_026742512.1	92.76	387	28	0	2463	1303	1	387	0	659
TRINITY_DN60208_c0_g1	XP_026733456.1 uncharacterized protein LOC113497886 [Trichoplusia ni]	XP_026733456.1	77.29	317	65	3	1370	432	1	314	8e-152	446
TRINITY_DN60267_c0_g1	ADI61810.1 endonuclease-reverse transcriptase [Bombyx mori]	ADI61810.1	70.15	851	249	3	608	3151	1	849	0	1202
TRINITY_DN60235_c0_g1	XP_026727730.1 protein piccolo-like, partial [Trichoplusia ni]	XP_026727730.1	95.22	963	39	3	2983	110	612	1572	0	1395
TRINITY_DN60214_c0_g1	XP_018903449.1 PREDICTED: pro-resilin-like [Bemisia tabaci]	XP_018903449.1	42.42	99	46	2	1508	1212	461	548	1e-09	70.1
TRINITY_DN60214_c1_g1	JAA92405.1 E3 ubiquitin-protein ligase Su(dx) [Pararge aegeria]	JAA92405.1	100	27	0	0	1	81	268	294	3e-11	65.5
TRINITY_DN60206_c0_g1	XP_021191000.1 uncharacterized protein LOC110376747 [Helicoverpa armigera]	XP_021191000.1	68.5	200	63	0	603	4	1	200	7e-88	299
TRINITY_DN60206_c0_g2	XP_021191000.1 uncharacterized protein LOC110376747 [Helicoverpa armigera]	XP_021191000.1	51.85	459	148	10	2	1327	194	596	9e-140	435
TRINITY_DN60263_c0_g1	XP_022818930.1 piggyBac transposable element-derived protein 4-like isoform X1 [Spodoptera litura]	XP_022818930.1	68.56	439	99	8	40	1281	262	686	0	540
TRINITY_DN60223_c0_g1	XP_026737247.1 cytochrome b5-related protein-like [Trichoplusia ni]	XP_026737247.1	95.65	414	18	0	1790	549	40	453	0	816
TRINITY_DN60221_c0_g1	XP_026743216.1 protein PRRC1-like isoform X2 [Trichoplusia ni]	XP_026743216.1	91.51	377	29	1	321	1442	1	377	0	559
TRINITY_DN60300_c0_g1	XP_026731621.1 phenoloxidase-activating factor 2-like [Trichoplusia ni]	XP_026731621.1	93.33	390	25	1	961	2127	145	534	0	707
TRINITY_DN60259_c0_g1	XP_026739770.1 dihydrolipoyl dehydrogenase [Trichoplusia ni]	XP_026739770.1	93.13	495	34	0	5506	4022	1	495	0	942
TRINITY_DN60287_c1_g1	KOB76158.1 Uncharacterized protein OBRU01_06188, partial [Operophtera brumata]	KOB76158.1	63.85	130	36	5	394	756	1	128	3e-35	136
TRINITY_DN60268_c1_g1	XP_026734223.1 transmembrane protein 47 isoform X1 [Trichoplusia ni]	XP_026734223.1	100	231	0	0	315	1007	1	231	3e-121	361
TRINITY_DN60258_c0_g1	XP_026735679.1 uncharacterized protein LOC113499399 [Trichoplusia ni]	XP_026735679.1	81.71	246	42	2	1228	497	144	388	8e-140	415
TRINITY_DN60297_c0_g1	XP_026726905.1 uncharacterized protein LOC113493233 [Trichoplusia ni]	XP_026726905.1	94.09	744	41	1	2457	235	1	744	0	1197
TRINITY_DN60242_c0_g1	XP_026487324.1 Down syndrome cell adhesion molecule-like protein Dscam2 isoform X41 [Vanessa tameamea]	XP_026487324.1	90.32	31	3	0	1227	1135	1900	1930	9e-07	59.3
TRINITY_DN60255_c0_g1	XP_026731555.1 MOG interacting and ectopic P-granules protein 1-like [Trichoplusia ni]	XP_026731555.1	94.32	898	34	3	287	2938	1	895	0	1337
TRINITY_DN60244_c3_g1	XP_026762406.1 pyrimidodiazepine synthase-like [Galleria mellonella]	XP_026762406.1	64.75	122	42	1	363	1	110	231	2e-62	139
TRINITY_DN60244_c4_g1	XP_026738338.1 uncharacterized protein LOC113501406 [Trichoplusia ni]	XP_026738338.1	69.97	293	87	1	890	1765	276	568	2e-132	418
TRINITY_DN60293_c0_g1	XP_026734064.1 peroxisomal N(1)-acetyl-spermine/spermidine oxidase [Trichoplusia ni]	XP_026734064.1	95.5	556	24	1	3270	1606	1	556	0	1041
TRINITY_DN60293_c0_g2	XP_026734064.1 peroxisomal N(1)-acetyl-spermine/spermidine oxidase [Trichoplusia ni]	XP_026734064.1	95.5	556	24	1	112	1776	1	556	0	1041
TRINITY_DN60236_c0_g1	XP_026725428.1 LOW QUALITY PROTEIN: uncharacterized protein LOC113492244 [Trichoplusia ni]	XP_026725428.1	89.04	356	34	2	168	1235	1	351	5e-159	485
TRINITY_DN44998_c0_g1	XP_026725401.1 arylphorin subunit alpha-like [Trichoplusia ni]	XP_026725401.1	88.57	35	4	0	317	213	1	35	6e-12	69.3
TRINITY_DN44978_c0_g1	XP_026736028.1 UDP-glucuronosyltransferase 2B31-like [Trichoplusia ni]	XP_026736028.1	92.31	26	2	0	2	79	253	278	1e-07	55.1
TRINITY_DN44928_c0_g1	XP_026733226.1 xanthine dehydrogenase [Trichoplusia ni]	XP_026733226.1	89.66	29	3	0	506	420	50	78	4e-09	62.8
TRINITY_DN44950_c0_g2	PRD38373.1 nuoC [Nephila clavipes]	PRD38373.1	84	125	20	0	377	3	262	386	3e-72	235
TRINITY_DN44931_c0_g1	XP_026744695.1 tRNA-dihydrouridine(16/17) synthase [NAD(P)(+)]-like [Trichoplusia ni]	XP_026744695.1	96.3	27	1	0	2	82	333	359	4e-09	61.2
TRINITY_DN44917_c0_g1	PZC82155.1 hypothetical protein B5X24_HaOG210963 [Helicoverpa armigera]	PZC82155.1	76.16	281	61	3	785	1615	534	812	7e-129	418
TRINITY_DN44996_c0_g1	JAG70372.1 Polyubiquitin-B, partial [Fopius arisanus]	JAG70372.1	90.11	91	9	0	2	274	2	92	2e-51	167
TRINITY_DN44996_c1_g1	XP_026741421.1 polyubiquitin-A [Trichoplusia ni]	XP_026741421.1	100	285	0	0	857	3	139	423	0	563
TRINITY_DN44996_c1_g2	JAK35132.1 putative Polyubiquitin-C, partial [Daphnia magna]	JAK35132.1	100	233	0	0	701	3	9	241	1e-163	462
TRINITY_DN44996_c3_g1	XP_018910037.1 PREDICTED: polyubiquitin-B [Bemisia tabaci]	XP_018910037.1	100	143	0	0	429	1	75	217	7e-96	286
TRINITY_DN44947_c0_g1	XP_026745125.1 endoplasmin [Trichoplusia ni]	XP_026745125.1	96.55	29	1	0	165	251	187	215	4e-20	63.2
TRINITY_DN44914_c0_g1	XP_026730296.1 phenoloxidase subunit 1 [Trichoplusia ni]	XP_026730296.1	81.25	32	6	0	98	3	531	562	3e-07	58.2
TRINITY_DN44910_c0_g1	KPJ12653.1 Inactivation-no-after-potential D protein [Papilio machaon]	KPJ12653.1	96.43	28	1	0	241	324	2	29	2e-09	58.9
TRINITY_DN44955_c0_g1	XP_026730853.1 uncharacterized protein LOC113496004 [Trichoplusia ni]	XP_026730853.1	93.38	151	10	0	225	677	1	151	6e-69	230
TRINITY_DN44932_c0_g1	KPI91345.1 PHD finger protein 14 [Papilio xuthus]	KPI91345.1	88.57	35	4	0	501	397	364	398	6e-14	76.3
TRINITY_DN44925_c0_g1	XP_021200416.1 adenylate cyclase type 2-like isoform X2 [Helicoverpa armigera]	XP_021200416.1	96.43	28	1	0	345	262	508	535	1e-08	60.5
TRINITY_DN44924_c0_g1	XP_022831502.1 alpha-tocopherol transfer protein-like [Spodoptera litura]	XP_022831502.1	96.15	26	1	0	3	80	237	262	7e-08	57.8
TRINITY_DN44926_c0_g1	XP_013184360.1 PREDICTED: uncharacterized protein LOC106130136 [Amyelois transitella]	XP_013184360.1	60.53	76	30	0	95	322	38	113	5e-25	101
TRINITY_DN44953_c0_g1	ANM71525.1 ATP synthase alpha, partial [Scaptodrosophila subtilis]	ANM71525.1	100	30	0	0	446	357	85	114	3e-10	62.4
TRINITY_DN44969_c0_g1	OWR53910.1 Dscam [Danaus plexippus plexippus]	OWR53910.1	80.43	92	16	2	367	639	831	921	3e-53	148
TRINITY_DN44952_c0_g1	XP_026743647.1 centromere protein X-like [Trichoplusia ni]	XP_026743647.1	98.98	98	1	0	631	338	1	98	3e-60	197
TRINITY_DN44951_c0_g1	PRD25266.1 macB [Nephila clavipes]	PRD25266.1	66.11	239	81	0	2	718	355	593	1e-102	320
TRINITY_DN44965_c0_g1	XP_022830042.1 protein ROP isoform X1 [Spodoptera litura]	XP_022830042.1	93.1	29	2	0	89	3	9	37	7e-08	57.8
TRINITY_DN44923_c0_g1	JAS53811.1 hypothetical protein g.1438, partial [Cuerna arida]	JAS53811.1	92.86	28	2	0	552	469	51	78	1e-09	62
TRINITY_DN44927_c0_g1	XP_022826791.1 V-type proton ATPase subunit D [Spodoptera litura]	XP_022826791.1	96.77	31	1	0	93	1	102	132	7e-11	65.9
TRINITY_DN44938_c0_g1	XP_026736205.1 uncharacterized protein LOC113499839 [Trichoplusia ni]	XP_026736205.1	96.25	80	3	0	1	240	1212	1291	6e-45	164
TRINITY_DN44992_c0_g1	JAA91199.1 sorbitol dehydrogenase, partial [Pararge aegeria]	JAA91199.1	78.57	28	6	0	353	270	36	63	2e-07	52.8
TRINITY_DN45000_c0_g1	XP_026727746.1 transport and Golgi organization protein 2 isoform X2 [Trichoplusia ni]	XP_026727746.1	92.31	26	2	0	1	78	184	209	8e-08	55.8
TRINITY_DN45001_c0_g1	WP_050099540.1 MULTISPECIES: DNA utilization protein GntX [Yersinia]	WP_050099540.1	36.32	190	118	2	1092	526	39	226	7e-19	91.7
TRINITY_DN44939_c0_g1	XP_018028355.1 PREDICTED: 3-methylmercaptopropionyl-CoA dehydrogenase-like [Hyalella azteca]	XP_018028355.1	47.06	238	121	3	1	711	363	596	1e-56	209
TRINITY_DN44949_c0_g1	XP_026483772.1 LIM and SH3 domain protein Lasp isoform X2 [Vanessa tameamea]	XP_026483772.1	100	28	0	0	3	86	118	145	1e-09	60.1
TRINITY_DN44913_c0_g1	JAA82900.1 putative transmembrane and ubiquitin-like domain-containing protein 2-like protein, partial [Pararge aegeria]	JAA82900.1	100	28	0	0	425	508	32	59	5e-09	58.2
TRINITY_DN44963_c0_g1	XP_026736610.1 uncharacterized protein LOC113500127 [Trichoplusia ni]	XP_026736610.1	83.33	126	21	0	378	1	67	192	7e-74	230
TRINITY_DN44922_c0_g1	XP_026738106.1 U3 small nucleolar RNA-associated protein 4 homolog [Trichoplusia ni]	XP_026738106.1	92.59	27	2	0	83	3	669	695	1e-07	56.6
TRINITY_DN44908_c0_g1	XP_026727673.1 mucin-5AC-like isoform X2 [Trichoplusia ni]	XP_026727673.1	93.1	29	2	0	88	2	454	482	1e-07	58.9
TRINITY_DN44981_c0_g1	XP_026729322.1 lipoamide acyltransferase component of branched-chain alpha-keto acid dehydrogenase complex, mitochondrial [Trichoplusia ni]	XP_026729322.1	96.3	27	1	0	256	336	420	446	8e-08	57
TRINITY_DN44960_c0_g1	JAT79521.1 hypothetical protein g.12652, partial [Pectinophora gossypiella]	JAT79521.1	100	27	0	0	3	83	166	192	8e-08	56.6
TRINITY_DN44967_c1_g1	JAT86589.1 hypothetical protein g.13090 [Pectinophora gossypiella]	JAT86589.1	67.61	71	22	1	215	3	1	70	1e-23	100
TRINITY_DN44970_c0_g1	RVE41658.1 hypothetical protein evm_013697 [Chilo suppressalis]	RVE41658.1	94.59	37	2	0	112	2	63	99	2e-14	72.8
TRINITY_DN44977_c0_g1	PRD36418.1 uvrB [Nephila clavipes]	PRD36418.1	73.28	247	66	0	741	1	260	506	2e-128	389
TRINITY_DN44977_c0_g2	RWA47172.1 excinuclease ABC subunit B [Yersinia pestis]	RWA47172.1	78.65	192	40	1	573	1	300	491	2e-102	318
TRINITY_DN44921_c0_g1	XP_026727081.1 SPARC [Trichoplusia ni]	XP_026727081.1	97.81	319	7	0	1191	235	1	319	0	577
TRINITY_DN44956_c0_g1	XP_026746506.1 LOW QUALITY PROTEIN: myotrophin-like [Trichoplusia ni]	XP_026746506.1	99.14	116	1	0	425	772	1	116	4e-73	234
TRINITY_DN44946_c0_g1	XP_026731214.1 cuticle protein LPCP-23-like [Trichoplusia ni]	XP_026731214.1	79.3	227	43	3	811	134	1	224	4e-95	289
TRINITY_DN44973_c0_g1	XP_026734256.1 trichohyalin-like [Trichoplusia ni]	XP_026734256.1	100	68	0	0	3	206	272	339	2e-39	145
TRINITY_DN44958_c0_g1	PCG74881.1 hypothetical protein B5V51_12620 [Heliothis virescens]	PCG74881.1	95.65	23	1	0	463	395	142	164	3e-09	51.2
TRINITY_DN44986_c0_g1	XP_026737086.1 glycine-rich cell wall structural protein-like [Trichoplusia ni]	XP_026737086.1	78.05	41	8	1	444	325	1	41	3e-10	62.4
TRINITY_DN44948_c0_g1	AAP37950.1 midgut aminopeptidase N4 [Helicoverpa armigera]	AAP37950.1	92.59	27	2	0	433	513	167	193	2e-09	63.5
TRINITY_DN44935_c0_g1	RVE43330.1 hypothetical protein evm_012034 [Chilo suppressalis]	RVE43330.1	100	29	0	0	894	808	155	183	2e-10	68.6
TRINITY_DN67424_c0_g1	PRD39863.1 UPF0187 protein [Nephila clavipes]	PRD39863.1	56.34	71	29	1	3	215	18	86	7e-12	66.2
TRINITY_DN67413_c0_g1	XP_026728929.1 small subunit processome component 20 homolog [Trichoplusia ni]	XP_026728929.1	94.06	2759	162	2	314	8587	1	2758	0	5024
TRINITY_DN67478_c0_g1	XP_017797144.1 PREDICTED: uncharacterized protein YbeQ-like [Habropoda laboriosa]	XP_017797144.1	50	100	50	0	312	13	104	203	2e-24	100
TRINITY_DN67461_c0_g1	XP_026741092.1 probable phospholipid-transporting ATPase IM isoform X6 [Trichoplusia ni]	XP_026741092.1	97.65	85	2	0	257	3	8	92	4e-20	95.9
TRINITY_DN67492_c0_g1	XP_026746686.1 LOW QUALITY PROTEIN: tRNA (guanine(10)-N2)-methyltransferase homolog, partial [Trichoplusia ni]	XP_026746686.1	96	25	1	0	3	77	236	260	7e-08	56.2
TRINITY_DN67467_c0_g1	XP_022835489.1 uncharacterized protein LOC111362944 [Spodoptera litura]	XP_022835489.1	35.36	181	111	4	626	90	111	287	2e-27	115
TRINITY_DN67410_c0_g1	WP_050098054.1 MULTISPECIES: zinc-binding alcohol dehydrogenase family protein [Yersinia]	WP_050098054.1	46.92	130	64	2	2	391	84	208	8e-18	84.7
TRINITY_DN67481_c0_g1	XP_022833857.1 uncharacterized protein LOC111361693 [Spodoptera litura]	XP_022833857.1	52.81	89	42	0	2	268	29	117	1e-30	114
TRINITY_DN67434_c0_g1	PRD38343.1 mutL [Nephila clavipes]	PRD38343.1	66.13	186	63	0	2	559	447	632	2e-77	253
TRINITY_DN67450_c0_g1	RLU14805.1 hypothetical protein DMN91_012692 [Ooceraea biroi]	RLU14805.1	47.89	71	37	0	217	5	300	370	9e-07	53.9
TRINITY_DN67426_c0_g1	PRD37573.1 helA [Nephila clavipes]	PRD37573.1	52.7	74	35	0	3	224	390	463	2e-16	81.6
TRINITY_DN67493_c0_g1	PCG67208.1 hypothetical protein B5V51_6703, partial [Heliothis virescens]	PCG67208.1	83.33	30	5	0	92	3	1161	1190	4e-08	59.3
TRINITY_DN67453_c0_g1	XP_018028624.1 PREDICTED: 3-deoxy-D-manno-octulosonate 8-phosphate phosphatase KdsC-like [Hyalella azteca]	XP_018028624.1	56.99	93	36	1	2	268	10	102	3e-24	97.8
TRINITY_DN67468_c0_g1	XP_026741911.1 tetra-peptide repeat homeobox protein 1-like [Trichoplusia ni]	XP_026741911.1	85.92	213	19	1	139	777	24	225	2e-15	83.6
TRINITY_DN67407_c0_g1	XP_017087123.1 PREDICTED: cardiolipin synthase-like [Drosophila bipectinata]	XP_017087123.1	55.46	119	52	1	368	15	84	202	8e-40	146
TRINITY_DN67447_c0_g1	XP_026747184.1 probable 28S ribosomal protein S6, mitochondrial [Trichoplusia ni]	XP_026747184.1	96	150	6	0	204	653	1	150	2e-90	276
TRINITY_DN67449_c0_g1	XP_011566274.1 PREDICTED: probable phosphoglycerate mutase [Plutella xylostella]	XP_011566274.1	71.13	97	27	1	292	2	2	97	3e-29	116
TRINITY_DN67444_c0_g1	RWA50859.1 two-component sensor histidine kinase [Yersinia pestis]	RWA50859.1	49.33	75	34	1	255	43	351	425	5e-14	75.1
TRINITY_DN67470_c0_g1	XP_023299553.1 uncharacterized protein LOC111681886 [Lucilia cuprina]	XP_023299553.1	33.33	123	82	0	383	15	88	210	2e-19	89.4
TRINITY_DN67490_c0_g1	PRD39323.1 phaB [Nephila clavipes]	PRD39323.1	46.77	186	98	1	614	60	55	240	1e-55	187
TRINITY_DN67459_c0_g1	XP_022836313.1 uncharacterized protein LOC111363695 [Spodoptera litura]	XP_022836313.1	51.61	62	29	1	3	188	77	137	2e-11	67.4
TRINITY_DN67423_c0_g1	XP_018006734.1 PREDICTED: protein LIKE COV 2-like [Hyalella azteca]	XP_018006734.1	34.07	135	73	3	740	366	57	185	3e-12	74.7
TRINITY_DN67476_c0_g1	PRD37454.1 bioF [Nephila clavipes]	PRD37454.1	49.45	91	46	0	2	274	45	135	3e-12	69.7
TRINITY_DN67415_c0_g1	XP_026728379.1 ornithine decarboxylase 2-like [Trichoplusia ni]	XP_026728379.1	80.65	31	6	0	356	448	287	317	1e-08	60.5
TRINITY_DN67502_c0_g1	XP_026728791.1 uncharacterized protein LOC113494557 isoform X1 [Trichoplusia ni]	XP_026728791.1	51.52	66	32	0	202	5	60	125	1e-16	77.4
TRINITY_DN67411_c0_g1	PRD25432.1 czcA [Nephila clavipes]	PRD25432.1	88.06	67	8	0	3	203	874	940	1e-15	79
TRINITY_DN67484_c0_g1	XP_018028586.1 PREDICTED: putative acyl-CoA synthetase YngI [Hyalella azteca]	XP_018028586.1	46.15	65	35	0	2	196	470	534	2e-11	67.8
TRINITY_DN67480_c0_g1	PRD37307.1 emrB [Nephila clavipes]	PRD37307.1	37.74	106	65	1	3	320	170	274	1e-10	65.1
TRINITY_DN67443_c0_g1	OTF70078.1 Serine/threonine-kinase pelle-like protein, partial [Euroglyphus maynei]	OTF70078.1	40	70	29	2	212	3	279	335	8e-06	49.7
TRINITY_DN67408_c0_g1	PRD29731.1 murA [Nephila clavipes]	PRD29731.1	71.43	126	36	0	399	22	294	419	3e-48	169
TRINITY_DN67433_c0_g1	XP_023295946.1 uncharacterized protein LOC111678766 [Lucilia cuprina]	XP_023295946.1	41.98	293	165	4	6	872	5	296	3e-75	245
TRINITY_DN67409_c0_g1	XP_022234546.1 uncharacterized protein LOC111082629 [Drosophila obscura]	XP_022234546.1	43.85	187	102	2	564	4	232	415	1e-32	132
TRINITY_DN67474_c0_g1	RUT66947.1 hypothetical protein CKG00_11565 [Morganella morganii]	RUT66947.1	46.53	144	73	2	180	605	1	142	2e-14	76.3
TRINITY_DN20594_c0_g1	XP_026726156.1 beta-catenin-like protein 1 [Trichoplusia ni]	XP_026726156.1	92.31	26	2	0	364	441	462	487	5e-06	52.4
TRINITY_DN20553_c0_g1	XP_023946853.1 adenylate cyclase type 2-like [Bicyclus anynana]	XP_023946853.1	97.83	46	1	0	109	246	373	418	8e-26	105
TRINITY_DN20569_c0_g1	XP_026740517.1 DNA replication ATP-dependent helicase/nuclease DNA2 [Trichoplusia ni]	XP_026740517.1	87.02	131	17	0	393	1	812	942	6e-73	245
TRINITY_DN20525_c0_g1	PRD37487.1 argA [Nephila clavipes]	PRD37487.1	55.65	124	55	0	130	501	4	127	9e-38	142
TRINITY_DN20560_c0_g1	XP_018028537.1 PREDICTED: uncharacterized metallohydrolase YodQ-like [Hyalella azteca]	XP_018028537.1	60.44	91	35	1	271	2	13	103	3e-29	115
TRINITY_DN20564_c0_g1	JAG16810.1 Sorting nexin-12, partial [Lygus hesperus]	JAG16810.1	78.95	38	8	0	197	310	24	61	1e-10	62.4
TRINITY_DN20547_c0_g1	XP_021184769.1 glycine receptor subunit alpha-4 [Helicoverpa armigera]	XP_021184769.1	100	124	0	0	1	372	24	147	9e-74	235
TRINITY_DN20586_c0_g1	JAT82779.1 hypothetical protein g.9457 [Pectinophora gossypiella]	JAT82779.1	86.11	36	5	0	2	109	232	267	1e-11	71.2
TRINITY_DN20538_c0_g1	XP_013166866.1 PREDICTED: folylpolyglutamate synthase, mitochondrial-like [Papilio xuthus]	XP_013166866.1	100	27	0	0	676	756	198	224	9e-07	57
TRINITY_DN20536_c0_g1	PRD34700.1 nasB [Nephila clavipes]	PRD34700.1	74.24	66	17	0	3	200	114	179	9e-17	81.6
TRINITY_DN20565_c0_g1	XP_026747844.1 GTP-binding protein 2-like [Trichoplusia ni]	XP_026747844.1	72.41	29	8	0	278	192	676	704	8e-07	53.9
TRINITY_DN20563_c0_g1	XP_018013457.1 PREDICTED: leu/Ile/Val-binding protein homolog 6-like [Hyalella azteca]	XP_018013457.1	73.81	84	22	0	3	254	107	190	2e-34	129
TRINITY_DN20531_c0_g1	XP_014361727.1 PREDICTED: signal recognition particle subunit SRP72-like, partial [Papilio machaon]	XP_014361727.1	100	24	0	0	205	276	54	77	3e-07	52
TRINITY_DN20542_c0_g1	XP_017463201.1 PREDICTED: cyclic di-GMP phosphodiesterase Gmr-like, partial [Rhagoletis zephyria]	XP_017463201.1	45.61	57	31	0	3	173	96	152	4e-11	63.5
TRINITY_DN20518_c0_g1	XP_018008912.1 PREDICTED: putative quercetin 2,3-dioxygenase sll1773 [Hyalella azteca]	XP_018008912.1	52.31	65	31	0	204	10	168	232	4e-11	63.2
TRINITY_DN20512_c0_g1	XP_020804408.1 uncharacterized protein LOC110181080 [Drosophila serrata]	XP_020804408.1	29.17	312	195	11	1332	415	30	321	8e-25	112
TRINITY_DN20598_c0_g1	XP_026740031.1 uncharacterized protein LOC113502598 isoform X6 [Trichoplusia ni]	XP_026740031.1	43.53	85	18	1	2	256	776	830	1e-10	65.5
TRINITY_DN20537_c0_g1	RXG61584.1 Replication factor C subunit 2 [Armadillidium vulgare]	RXG61584.1	100	24	0	0	451	380	70	93	3e-07	53.5
TRINITY_DN20535_c0_g1	JAT28283.1 hypothetical protein g.42968, partial [Graphocephala atropunctata]	JAT28283.1	100	31	0	0	94	2	67	97	3e-14	72.4
TRINITY_DN20555_c0_g1	BAM18357.1 ubiquitin-fold modifier 1 Precursor [Papilio xuthus]	BAM18357.1	100	27	0	0	546	466	38	64	4e-09	58.5
TRINITY_DN20579_c0_g1	ARR75593.1 putative trypsin, partial [Samia ricini]	ARR75593.1	75	32	8	0	96	1	97	128	2e-08	56.6
TRINITY_DN20561_c0_g1	AUU00153.1 protein-L-isoaspartate(D-aspartate) O-methyltransferase [Morganella morganii]	AUU00153.1	49.44	89	43	1	267	1	112	198	4e-18	83.2
TRINITY_DN20508_c0_g1	XP_026732212.1 uncharacterized protein LOC113496988 [Trichoplusia ni]	XP_026732212.1	86.67	30	4	0	318	407	215	244	6e-09	60.5
TRINITY_DN20591_c0_g1	XP_026733925.1 uncharacterized protein LOC113498182 [Trichoplusia ni]	XP_026733925.1	86.21	29	4	0	92	6	2404	2432	2e-06	53.9
TRINITY_DN20557_c0_g1	PRD39880.1 soxA [Nephila clavipes]	PRD39880.1	45.24	84	46	0	6	257	714	797	1e-17	85.1
TRINITY_DN20551_c0_g1	XP_026333736.1 snake venom 5'-nucleotidase-like [Hyposmocoma kahamanoa]	XP_026333736.1	82.76	29	5	0	325	239	503	531	2e-07	55.8
TRINITY_DN20552_c0_g1	XP_015125402.1 PREDICTED: N-acetylmuramoyl-L-alanine amidase AmiB-like [Diachasma alloeum]	XP_015125402.1	45.68	243	117	3	3	686	252	494	4e-51	185
TRINITY_DN20573_c0_g1	XP_012542885.1 PREDICTED: uncharacterized protein LOC105840473 [Monomorium pharaonis]	XP_012542885.1	45.83	72	39	0	196	411	67	138	5e-10	62
TRINITY_DN38054_c0_g1	PZC77000.1 hypothetical protein B5X24_HaOG203951 [Helicoverpa armigera]	PZC77000.1	41.98	81	44	2	75	311	16	95	3e-12	68.6
TRINITY_DN38096_c0_g1	XP_026739472.1 exosome RNA helicase MTR4 [Trichoplusia ni]	XP_026739472.1	100	29	0	0	489	403	951	979	2e-10	67
TRINITY_DN38002_c0_g1	XP_026731859.1 pickpocket protein 19-like [Trichoplusia ni]	XP_026731859.1	89.01	182	20	0	3	548	251	432	1e-96	303
TRINITY_DN38056_c0_g1	JAB55082.1 hypothetical protein, partial [Corethrella appendiculata]	JAB55082.1	50	150	73	1	9	452	1	150	4e-22	95.9
TRINITY_DN38067_c0_g1	KOB77582.1 Serine/threonine-protein kinase wnk 1,3,4 [Operophtera brumata]	KOB77582.1	100	24	0	0	1052	1123	24	47	8e-06	52.4
TRINITY_DN38017_c1_g1	PZC83180.1 hypothetical protein B5X24_HaOG200826 [Helicoverpa armigera]	PZC83180.1	57.89	57	17	1	2	172	74	123	5e-08	56.2
TRINITY_DN38091_c0_g1	KOB52054.1 Protease Do, partial [Operophtera brumata]	KOB52054.1	83.02	53	7	1	293	135	26	76	5e-19	86.7
TRINITY_DN38076_c0_g1	PRD17897.1 tusA [Nephila clavipes]	PRD17897.1	78.75	80	17	0	681	920	2	81	3e-34	132
TRINITY_DN38068_c0_g1	PCG72554.1 hypothetical protein B5V51_717 [Heliothis virescens]	PCG72554.1	38.38	99	10	2	299	3	1	48	3e-08	55.1
TRINITY_DN38078_c0_g1	XP_026733851.1 nucleolar and coiled-body phosphoprotein 1 [Trichoplusia ni]	XP_026733851.1	91.94	186	14	1	661	1218	139	323	2e-66	238
TRINITY_DN38089_c0_g1	PRD18265.1 zapE [Nephila clavipes]	PRD18265.1	39.53	253	129	4	139	858	72	313	8e-58	200
TRINITY_DN38072_c0_g1	XP_026315856.1 uncharacterized protein LOC113227186 [Hyposmocoma kahamanoa]	XP_026315856.1	86.57	67	9	0	716	516	29	95	2e-26	111
TRINITY_DN38081_c0_g1	XP_026739537.1 focadhesin [Trichoplusia ni]	XP_026739537.1	100	29	0	0	457	371	1064	1092	5e-09	62.4
TRINITY_DN38083_c0_g1	XP_026731535.1 uncharacterized protein LOC113496493 [Trichoplusia ni]	XP_026731535.1	88.03	401	48	0	1369	167	20	420	0	685
TRINITY_DN38037_c0_g1	XP_026731360.1 facilitated trehalose transporter Tret1-like isoform X1 [Trichoplusia ni]	XP_026731360.1	96.43	28	1	0	298	381	216	243	4e-07	55.5
TRINITY_DN38062_c0_g1	XP_026741438.1 titin-like isoform X1 [Trichoplusia ni]	XP_026741438.1	57.14	49	19	1	1	141	8464	8512	3e-08	58.2
TRINITY_DN38011_c0_g1	XP_022114134.1 uncharacterized protein LOC110992568 [Pieris rapae]	XP_022114134.1	82.35	68	10	1	675	872	31	98	1e-23	91.3
TRINITY_DN38020_c0_g1	KPI94788.1 Integrator complex subunit 6-A [Papilio xuthus]	KPI94788.1	87.5	32	3	1	853	948	333	363	3e-06	56.6
TRINITY_DN38040_c0_g1	KPI91205.1 G1/S-specific cyclin-D2 [Papilio xuthus]	KPI91205.1	93.1	29	2	0	2510	2424	59	87	2e-07	58.9
TRINITY_DN38046_c0_g1	XP_026744000.1 uncharacterized protein LOC113505476 [Trichoplusia ni]	XP_026744000.1	83.77	191	26	1	81	638	1	191	8e-108	322
TRINITY_DN38028_c1_g1	XP_004933462.1 hemocyte protein-glutamine gamma-glutamyltransferase [Bombyx mori]	XP_004933462.1	46.88	64	25	1	3	167	583	646	2e-06	52.4
TRINITY_DN38055_c0_g1	XP_026741235.1 uncharacterized protein LOC113503454 [Trichoplusia ni]	XP_026741235.1	99.14	233	2	0	241	939	1	233	2e-165	478
TRINITY_DN38065_c0_g1	PZC81281.1 hypothetical protein B5X24_HaOG213158 [Helicoverpa armigera]	PZC81281.1	60.47	86	0	1	259	2	929	980	4e-24	103
TRINITY_DN38074_c0_g1	XP_026737742.1 sodium/potassium-transporting ATPase subunit beta-2-like [Trichoplusia ni]	XP_026737742.1	100	25	0	0	75	1	1	25	2e-07	54.7
TRINITY_DN38021_c0_g1	AUU01315.1 TonB-dependent siderophore receptor [Morganella morganii]	AUU01315.1	28.84	527	343	12	16	1554	113	621	8e-52	196
TRINITY_DN38032_c0_g1	OWR52591.1 eukaryotic translation initiation factor 2D [Danaus plexippus plexippus]	OWR52591.1	57.69	78	6	1	1	234	276	326	1e-19	90.1
TRINITY_DN38058_c0_g1	XP_026737676.1 titin homolog [Trichoplusia ni]	XP_026737676.1	74.47	47	12	0	218	78	1186	1232	2e-12	69.7
TRINITY_DN38016_c0_g1	XP_026737672.1 retinal dehydrogenase 1-like [Trichoplusia ni]	XP_026737672.1	100	29	0	0	331	245	145	173	2e-11	67.8
TRINITY_DN38051_c0_g1	XP_026734101.1 toll-like receptor 6 [Trichoplusia ni]	XP_026734101.1	99.4	1340	8	0	4740	721	1	1340	0	2583
TRINITY_DN38073_c0_g1	XP_013149616.1 PREDICTED: UDP-glucose 4-epimerase isoform X2 [Papilio polytes]	XP_013149616.1	82.14	28	5	0	250	333	81	108	2e-07	55.8
TRINITY_DN38030_c0_g1	PRD39470.1 zwf [Nephila clavipes]	PRD39470.1	59.62	104	42	0	315	4	251	354	2e-37	141
TRINITY_DN38030_c1_g1	XP_022833788.1 uncharacterized protein LOC111361626 [Spodoptera litura]	XP_022833788.1	52.69	93	44	0	280	2	240	332	1e-25	106
TRINITY_DN38095_c0_g1	XP_026754457.1 dosage compensation regulator isoform X2 [Galleria mellonella]	XP_026754457.1	96	25	1	0	75	1	625	649	2e-06	54.7
TRINITY_DN38022_c0_g1	PRD27773.1 nusA [Nephila clavipes]	PRD27773.1	64	125	42	2	213	584	1	123	8e-27	113
TRINITY_DN38064_c0_g1	XP_012545983.1 organic cation transporter protein-like isoform X3 [Bombyx mori]	XP_012545983.1	63.94	513	182	3	83	1618	1	511	0	648
TRINITY_DN38010_c0_g1	XP_011567433.1 PREDICTED: uncharacterized protein LOC105397124 [Plutella xylostella]	XP_011567433.1	46.72	259	138	0	2	778	137	395	1e-52	192
TRINITY_DN38086_c0_g1	XP_026736114.1 S phase cyclin A-associated protein in the endoplasmic reticulum [Trichoplusia ni]	XP_026736114.1	100	89	0	0	268	2	1112	1200	3e-50	179
TRINITY_DN38075_c0_g1	PCG76488.1 hypothetical protein B5V51_9362 [Heliothis virescens]	PCG76488.1	100	25	0	0	973	899	422	446	4e-06	55.8
TRINITY_DN38031_c0_g1	XP_026730182.1 calcitonin gene-related peptide type 1 receptor-like isoform X1 [Trichoplusia ni]	XP_026730182.1	94.34	53	3	0	3	161	370	422	5e-23	108
TRINITY_DN38015_c0_g1	XP_013192510.1 PREDICTED: uncharacterized protein LOC106136491 [Amyelois transitella]	XP_013192510.1	71.25	160	43	1	570	91	71	227	7e-64	225
TRINITY_DN38005_c0_g1	XP_014357115.1 PREDICTED: trafficking protein particle complex subunit 5-like [Papilio machaon]	XP_014357115.1	100	31	0	0	1	93	126	156	1e-10	65.9
TRINITY_DN38018_c0_g1	JAJ40557.1 Transport protein Sec61 subunit alpha 1 [Daphnia magna]	JAJ40557.1	88.46	26	3	0	202	279	11	36	5e-07	53.9
TRINITY_DN38079_c0_g1	PRD26215.1 mbtH [Nephila clavipes]	PRD26215.1	80.7	57	11	0	390	220	21	77	1e-26	104
TRINITY_DN38084_c0_g1	PZC76339.1 hypothetical protein B5X24_HaOG204786 [Helicoverpa armigera]	PZC76339.1	70.39	152	43	2	450	1	300	451	3e-68	223
TRINITY_DN72009_c0_g1	XP_026727183.1 protein Peter pan [Trichoplusia ni]	XP_026727183.1	68.57	35	11	0	107	3	270	304	9e-07	53.9
TRINITY_DN72017_c0_g1	KPJ06510.1 Trifunctional enzyme subunit alpha, mitochondrial [Papilio machaon]	KPJ06510.1	96.43	28	1	0	89	6	694	721	2e-10	65.5
TRINITY_DN72004_c0_g1	XP_011566847.1 PREDICTED: putative dihydroxy-acid dehydratase, mitochondrial [Plutella xylostella]	XP_011566847.1	80.56	72	14	0	1	216	68	139	5e-31	120
TRINITY_DN72096_c0_g1	XP_026738613.1 methionine aminopeptidase 1D, mitochondrial isoform X1 [Trichoplusia ni]	XP_026738613.1	92	25	2	0	2	76	66	90	6e-06	51.2
TRINITY_DN72014_c0_g1	XP_021199497.1 anion exchange protein 2 isoform X3 [Helicoverpa armigera]	XP_021199497.1	100	29	0	0	1	87	893	921	1e-09	63.5
TRINITY_DN72063_c0_g1	XP_018009603.1 PREDICTED: uncharacterized protein YddH-like [Hyalella azteca]	XP_018009603.1	62.63	99	37	0	298	2	2	100	2e-37	134
TRINITY_DN72083_c0_g1	PRD19797.1 yegQ [Nephila clavipes]	PRD19797.1	81.88	149	27	0	447	1	242	390	1e-79	251
TRINITY_DN72058_c0_g1	XP_020804208.1 uncharacterized protein LOC110180873 [Drosophila serrata]	XP_020804208.1	47.54	61	32	0	88	270	168	228	3e-07	54.3
TRINITY_DN72036_c0_g1	PRD21163.1 Short-chain type dehydrogenase/reductase [Nephila clavipes]	PRD21163.1	40.79	76	45	0	235	8	28	103	8e-12	65.5
TRINITY_DN72031_c0_g1	XP_018028429.1 PREDICTED: ATP synthase subunit a-like [Hyalella azteca]	XP_018028429.1	66.33	98	28	1	4	297	135	227	1e-31	120
TRINITY_DN72062_c0_g1	XP_018007274.1 PREDICTED: long-chain-fatty-acid--CoA ligase-like [Hyalella azteca]	XP_018007274.1	65.88	85	29	0	1	255	395	479	2e-34	130
TRINITY_DN72034_c0_g1	PRD35791.1 rsmH [Nephila clavipes]	PRD35791.1	56.58	76	31	1	58	285	236	309	5e-17	81.3
TRINITY_DN72073_c0_g1	XP_018902249.1 PREDICTED: uncharacterized protein YIR042C-like [Bemisia tabaci]	XP_018902249.1	52.94	170	78	2	6	512	12	180	4e-52	175
TRINITY_DN72019_c0_g1	PZC75957.1 hypothetical protein B5X24_HaOG205298 [Helicoverpa armigera]	PZC75957.1	100	22	0	0	66	1	49	70	5e-06	48.5
TRINITY_DN72091_c0_g1	XP_026737209.1 uncharacterized protein LOC113500564 isoform X2 [Trichoplusia ni]	XP_026737209.1	93.33	30	2	0	90	1	751	780	2e-10	66.2
TRINITY_DN72101_c0_g1	XP_026742666.1 GTP-binding protein 1 isoform X2 [Trichoplusia ni]	XP_026742666.1	100	27	0	0	333	413	34	60	2e-07	57
TRINITY_DN72032_c0_g1	WP_050100577.1 MULTISPECIES: metalloprotease TldD [Yersinia]	WP_050100577.1	49.3	71	36	0	1	213	126	196	3e-13	70.9
TRINITY_DN72040_c0_g1	XP_011558566.1 PREDICTED: uncharacterized protein LOC105389180 [Plutella xylostella]	XP_011558566.1	61.65	133	50	1	444	46	16	147	3e-47	162
TRINITY_DN72066_c0_g1	XP_026320099.1 UDP-glucose 4-epimerase-like [Hyposmocoma kahamanoa]	XP_026320099.1	40.82	98	53	2	291	581	64	157	1e-09	63.2
TRINITY_DN72046_c0_g1	XP_026726481.1 uncharacterized protein LOC113492943 [Trichoplusia ni]	XP_026726481.1	89.01	91	10	0	3	275	432	522	2e-47	168
TRINITY_DN72074_c0_g1	XP_018007493.1 PREDICTED: HTH-type transcriptional regulator PerR-like [Hyalella azteca]	XP_018007493.1	33.86	189	108	6	759	223	111	292	9e-13	73.2
TRINITY_DN72052_c0_g1	XP_023303138.1 uncharacterized protein LOC111685133 [Lucilia cuprina]	XP_023303138.1	31.45	159	100	6	2	460	879	1034	2e-13	75.9
TRINITY_DN72035_c0_g1	pdb|3E8T|A Chain A, Crystal Structure Of Epiphyas Postvittana Takeout 1	pdb|3E8T|A	88.57	35	4	0	6	110	85	119	1e-12	69.7
TRINITY_DN72006_c0_g1	XP_018028516.1 PREDICTED: uncharacterized protein LOC108683715 [Hyalella azteca]	XP_018028516.1	57.41	108	45	1	93	416	6	112	2e-29	113
TRINITY_DN71928_c0_g1	KRT79362.1 ABC transporter ATP-binding protein, partial [Oryctes borbonicus]	KRT79362.1	62.75	51	15	1	214	366	160	206	7e-10	63.2
TRINITY_DN71918_c0_g1	XP_013199835.1 PREDICTED: uncharacterized protein LOC106142574, partial [Amyelois transitella]	XP_013199835.1	55.34	103	46	0	497	805	83	185	5e-28	119
TRINITY_DN71981_c0_g1	XP_011558564.1 PREDICTED: probable phosphoribosylformylglycinamidine synthase [Plutella xylostella]	XP_011558564.1	46.24	93	41	3	274	5	895	981	1e-11	68.6
TRINITY_DN71919_c0_g1	XP_014359082.1 PREDICTED: tudor and KH domain-containing protein [Papilio machaon]	XP_014359082.1	100	27	0	0	350	270	331	357	1e-09	62.4
TRINITY_DN71941_c0_g1	XP_026740647.1 dnaJ homolog subfamily B member 13-like [Trichoplusia ni]	XP_026740647.1	84.75	59	9	0	353	177	277	335	1e-15	78.6
TRINITY_DN71982_c0_g1	XP_022818093.1 GPI ethanolamine phosphate transferase 2 isoform X1 [Spodoptera litura]	XP_022818093.1	88.89	27	3	0	454	534	319	345	2e-07	57.8
TRINITY_DN71969_c0_g1	PRD35031.1 cpsA2 [Nephila clavipes]	PRD35031.1	53.19	47	22	0	1	141	380	426	9e-07	52.4
TRINITY_DN71973_c0_g1	XP_026759221.1 kalirin-like [Galleria mellonella]	XP_026759221.1	80.39	51	7	1	145	2	1	51	1e-16	85.1
TRINITY_DN71923_c0_g1	JAA86820.1 Uncharacterized protein, partial [Pararge aegeria]	JAA86820.1	96.77	62	2	0	3	188	60	121	1e-41	121
TRINITY_DN71931_c0_g1	XP_022835719.1 uncharacterized protein LOC111363154 [Spodoptera litura]	XP_022835719.1	59.8	102	41	0	2	307	62	163	1e-32	124
TRINITY_DN71921_c0_g1	XP_021184208.1 uncharacterized protein LOC110372025 isoform X2 [Helicoverpa armigera]	XP_021184208.1	82.61	46	2	1	141	278	1	40	2e-13	70.1
TRINITY_DN71913_c0_g1	XP_026740084.1 uncharacterized protein LOC113502630 [Trichoplusia ni]	XP_026740084.1	59.02	183	63	4	587	75	16	198	6e-53	179
TRINITY_DN71906_c0_g1	PZC73682.1 hypothetical protein B5X24_HaOG208953 [Helicoverpa armigera]	PZC73682.1	100	25	0	0	3	77	448	472	4e-08	58.9
TRINITY_DN71988_c0_g1	XP_021187813.1 carboxypeptidase O-like [Helicoverpa armigera]	XP_021187813.1	68.42	57	18	0	172	2	273	329	1e-21	95.1
TRINITY_DN71967_c0_g1	PCG67086.1 hypothetical protein B5V51_6875 [Heliothis virescens]	PCG67086.1	85.71	28	4	0	334	417	475	502	5e-09	61.6
TRINITY_DN71963_c0_g1	RVE44456.1 hypothetical protein evm_010860 [Chilo suppressalis]	RVE44456.1	68.6	86	27	0	301	44	17	102	6e-40	137
TRINITY_DN71952_c0_g1	XP_021197920.1 uncharacterized protein LOC110381834 [Helicoverpa armigera]	XP_021197920.1	96.3	27	1	0	676	756	121	147	5e-08	58.2
TRINITY_DN71940_c0_g1	XP_012541658.1 PREDICTED: ornithine aminotransferase-like [Monomorium pharaonis]	XP_012541658.1	72.73	77	21	0	235	5	284	360	5e-31	120
TRINITY_DN71994_c0_g1	XP_017123201.1 PREDICTED: 3-oxoacyl-[acyl-carrier-protein] synthase 3-like [Drosophila elegans]	XP_017123201.1	33.02	106	60	3	285	1	72	177	2e-06	52
TRINITY_DN71939_c0_g1	BAM17928.1 pterin-4a-carbinolamine dehydratase [Papilio xuthus]	BAM17928.1	89.29	28	3	0	581	498	49	76	2e-08	57
TRINITY_DN71985_c0_g1	WP_050099997.1 MULTISPECIES: amino acid permease [Yersinia]	WP_050099997.1	59.54	131	52	1	441	52	4	134	1e-45	164
TRINITY_DN71927_c0_g1	PRD26544.1 ptk [Nephila clavipes]	PRD26544.1	46.48	71	38	0	215	3	274	344	2e-07	55.1
TRINITY_DN71917_c0_g1	XP_012521607.1 PREDICTED: uncharacterized methyltransferase C25B8.09-like, partial [Monomorium pharaonis]	XP_012521607.1	93.04	115	8	0	465	121	48	162	4e-69	216
TRINITY_DN71947_c0_g1	XP_021191117.1 histone acetyltransferase type B catalytic subunit [Helicoverpa armigera]	XP_021191117.1	96	25	1	0	261	187	219	243	4e-08	57
TRINITY_DN71964_c0_g1	XP_026739748.1 putative uncharacterized protein DDB_G0282133 isoform X2 [Trichoplusia ni]	XP_026739748.1	87.34	158	20	0	168	641	4	161	8e-68	231
TRINITY_DN49966_c0_g1	XP_026743961.1 zinc finger protein 26-like isoform X8 [Trichoplusia ni]	XP_026743961.1	81.13	355	67	0	82	1146	194	548	0	626
TRINITY_DN49985_c1_g1	XP_026730412.1 putative ferric-chelate reductase 1 homolog [Trichoplusia ni]	XP_026730412.1	90.78	640	57	2	2337	424	1	640	0	1071
TRINITY_DN49942_c0_g1	XP_026731665.1 uncharacterized protein LOC113496593 [Trichoplusia ni]	XP_026731665.1	74.09	274	65	5	49	864	1	270	3e-122	362
TRINITY_DN49977_c0_g2	WP_050100402.1 MULTISPECIES: bifunctional glycosyl transferase/transpeptidase [Yersinia]	WP_050100402.1	40	85	51	0	1527	1781	59	143	2e-09	68.9
TRINITY_DN49922_c0_g1	XP_026487522.1 protein l(2)37Cc [Vanessa tameamea]	XP_026487522.1	86.21	29	4	0	87	1	144	172	6e-07	55.8
TRINITY_DN49997_c1_g1	PCG64764.1 hypothetical protein B5V51_10139 [Heliothis virescens]	PCG64764.1	83.24	173	29	0	304	822	3	175	1e-98	313
TRINITY_DN49920_c0_g1	XP_026738570.1 NADH dehydrogenase [ubiquinone] iron-sulfur protein 6, mitochondrial [Trichoplusia ni]	XP_026738570.1	85.83	120	17	0	430	789	1	120	2e-68	229
TRINITY_DN49982_c0_g1	XP_026729530.1 sodium-independent sulfate anion transporter-like [Trichoplusia ni]	XP_026729530.1	100	28	0	0	697	614	109	136	2e-06	55.8
TRINITY_DN49926_c0_g1	XP_013200001.1 PREDICTED: evolutionarily conserved signaling intermediate in Toll pathway, mitochondrial [Amyelois transitella]	XP_013200001.1	100	28	0	0	332	249	102	129	2e-11	67
TRINITY_DN49980_c0_g1	KOB79279.1 Heterogeneous nuclear ribonucleoprotein, partial [Operophtera brumata]	KOB79279.1	100	69	0	0	1	207	40	108	7e-30	119
TRINITY_DN49935_c0_g1	XP_026736114.1 S phase cyclin A-associated protein in the endoplasmic reticulum [Trichoplusia ni]	XP_026736114.1	97.73	88	2	0	2	265	803	890	1e-48	175
TRINITY_DN49963_c0_g1	PRD25209.1 lysA [Nephila clavipes]	PRD25209.1	82	100	18	0	300	1	1	100	1e-47	173
TRINITY_DN49959_c0_g1	PZC84314.1 hypothetical protein B5X24_HaOG205509 [Helicoverpa armigera]	PZC84314.1	95	160	8	0	754	275	1	160	1e-104	313
TRINITY_DN49969_c0_g1	XP_013170343.1 PREDICTED: uncharacterized protein LOC106119755 [Papilio xuthus]	XP_013170343.1	67.05	88	29	0	287	24	149	236	6e-31	118
TRINITY_DN49969_c1_g1	XP_014361324.1 PREDICTED: uncharacterized protein LOC106713129 [Papilio machaon]	XP_014361324.1	69.57	46	14	0	138	1	177	222	1e-14	72.8
TRINITY_DN49934_c0_g1	XP_026737157.1 protein timeless homolog [Trichoplusia ni]	XP_026737157.1	100	28	0	0	1288	1371	404	431	3e-07	60.8
TRINITY_DN49960_c0_g1	PZC81447.1 hypothetical protein B5X24_HaOG212652 [Helicoverpa armigera]	PZC81447.1	99.41	169	1	0	330	836	1	169	1e-113	352
TRINITY_DN49908_c0_g1	BAX36485.1 biogenesis of lysosome-related organelles complex 1 subunit 5 [Bombyx mori]	BAX36485.1	100	28	0	0	1	84	9	36	2e-10	63.2
TRINITY_DN49993_c0_g1	XP_026726142.1 hydroxyacid oxidase 1 [Trichoplusia ni]	XP_026726142.1	68.57	35	8	1	120	16	336	367	8e-06	50.4
TRINITY_DN49940_c0_g1	XP_026731377.1 protein ABHD11-like [Trichoplusia ni]	XP_026731377.1	80.32	310	61	0	985	56	2	311	0	526
TRINITY_DN49925_c0_g1	PZC73257.1 hypothetical protein B5X24_HaOG209754 [Helicoverpa armigera]	PZC73257.1	96.3	27	1	0	83	3	229	255	4e-07	55.8
TRINITY_DN49978_c0_g1	XP_012542929.1 PREDICTED: DNA-(apurinic or apyrimidinic site) lyase-like [Monomorium pharaonis]	XP_012542929.1	35.63	247	155	1	234	962	30	276	4e-52	182
TRINITY_DN49988_c0_g1	XP_026729350.1 luciferin 4-monooxygenase-like [Trichoplusia ni]	XP_026729350.1	82.35	34	6	0	2	103	410	443	3e-09	64.7
TRINITY_DN49987_c1_g1	PCG76524.1 hypothetical protein B5V51_9287 [Heliothis virescens]	PCG76524.1	88.17	93	11	0	117	395	15	107	2e-38	140
TRINITY_DN49955_c0_g1	PRD31231.1 cycA [Nephila clavipes]	PRD31231.1	99.79	477	1	0	2656	4086	1	477	0	840
TRINITY_DN50000_c0_g1	XP_026729588.1 zonadhesin-like [Trichoplusia ni]	XP_026729588.1	71.43	35	10	0	1	105	227	261	3e-06	53.1
TRINITY_DN49943_c0_g1	KPJ11522.1 Regucalcin [Papilio machaon]	KPJ11522.1	67.74	31	10	0	176	268	142	172	2e-06	52
TRINITY_DN49915_c0_g1	XP_026735345.1 uncharacterized protein LOC113499176 isoform X7 [Trichoplusia ni]	XP_026735345.1	87.5	32	4	0	834	929	1924	1955	1e-06	58.2
TRINITY_DN49929_c0_g1	XP_026734284.1 nucleoplasmin-like protein isoform X1 [Trichoplusia ni]	XP_026734284.1	91.18	34	3	0	113	214	5	38	2e-13	68.9
TRINITY_DN49947_c0_g1	XP_026739481.1 perilipin-4-like isoform X2 [Trichoplusia ni]	XP_026739481.1	87.23	47	6	0	2	142	903	949	2e-15	83.6
TRINITY_DN49965_c0_g1	AII71656.1 MRP1, partial [Spodoptera litura]	AII71656.1	87.5	32	4	0	3	98	44	75	3e-09	62
TRINITY_DN49928_c0_g1	XP_026738093.1 protein Wnt-6-like [Trichoplusia ni]	XP_026738093.1	98.86	351	4	0	435	1487	1	351	0	715
TRINITY_DN49907_c0_g2	XP_011567088.1 PREDICTED: phytochrome A type 5-like [Plutella xylostella]	XP_011567088.1	30.54	239	155	5	923	231	509	744	7e-19	95.9
TRINITY_DN49979_c0_g1	XP_026737982.1 integrin beta-1-B-like [Trichoplusia ni]	XP_026737982.1	70.09	769	219	3	239	2533	1	762	0	1097
TRINITY_DN49961_c0_g1	XP_011558532.1 PREDICTED: ATP-dependent 6-phosphofructokinase isoform X1 [Plutella xylostella]	XP_011558532.1	100	31	0	0	771	679	221	251	1e-11	72
TRINITY_DN49991_c0_g1	XP_023953732.1 T-complex protein 1 subunit epsilon-like [Bicyclus anynana]	XP_023953732.1	93.33	30	2	0	624	535	58	87	7e-10	61.2
TRINITY_DN49991_c0_g2	XP_023953732.1 T-complex protein 1 subunit epsilon-like [Bicyclus anynana]	XP_023953732.1	88.46	26	3	0	588	511	62	87	3e-06	50.8
TRINITY_DN49914_c0_g1	JAA84664.1 muscle LIM protein isoform 1, partial [Pararge aegeria]	JAA84664.1	93.55	31	2	0	3	95	45	75	7e-12	65.5
TRINITY_DN49914_c0_g2	XP_026747161.1 muscle LIM protein Mlp84B isoform X5 [Trichoplusia ni]	XP_026747161.1	96.55	29	1	0	88	2	403	431	8e-10	61.6
TRINITY_DN50003_c0_g1	PCG74938.1 hypothetical protein B5V51_12534 [Heliothis virescens]	PCG74938.1	63.79	58	21	0	323	496	41	98	7e-17	84.3
TRINITY_DN49944_c0_g1	RVE52131.1 hypothetical protein evm_003204 [Chilo suppressalis]	RVE52131.1	96.3	27	1	0	476	396	172	198	6e-08	57.4
TRINITY_DN49984_c0_g1	XP_021191621.1 protein tramtrack, beta isoform-like isoform X39 [Helicoverpa armigera]	XP_021191621.1	58.04	112	46	1	593	258	252	362	2e-17	86.3
TRINITY_DN49917_c0_g1	XP_026725310.1 ER lumen protein-retaining receptor [Trichoplusia ni]	XP_026725310.1	100	26	0	0	79	2	167	192	2e-06	54.7
TRINITY_DN49971_c0_g1	XP_026732590.1 putative serine protease K12H4.7 [Trichoplusia ni]	XP_026732590.1	65.49	142	46	2	417	1	286	427	6e-57	195
TRINITY_DN49975_c0_g1	XP_013786561.1 A-agglutinin anchorage subunit-like [Limulus polyphemus]	XP_013786561.1	24.03	129	91	2	54	440	39	160	2e-10	63.9
TRINITY_DN49964_c0_g1	BAM20153.1 unknown unsecreted protein [Papilio xuthus]	BAM20153.1	100	27	0	0	746	666	47	73	1e-07	56.2
TRINITY_DN50002_c0_g1	XP_021191604.1 protein tramtrack, beta isoform-like isoform X24 [Helicoverpa armigera]	XP_021191604.1	46.84	79	42	0	528	292	283	361	3e-14	77.4
TRINITY_DN49913_c0_g1	XP_022814709.1 uncharacterized protein LOC111348357 [Spodoptera litura]	XP_022814709.1	68.31	142	44	1	2	424	29	170	1e-69	218
TRINITY_DN49939_c0_g1	XP_026742375.1 uncharacterized protein LOC113504318 [Trichoplusia ni]	XP_026742375.1	66.67	192	48	3	123	650	18	209	7e-80	253
TRINITY_DN49927_c0_g1	PRD38012.1 bamB [Nephila clavipes]	PRD38012.1	31.3	246	145	2	164	844	6	246	6e-29	121
TRINITY_DN75654_c0_g1	PRD39299.1 fliP [Nephila clavipes]	PRD39299.1	65.33	75	26	0	225	1	73	147	3e-25	102
TRINITY_DN75655_c0_g1	XP_018012538.1 PREDICTED: GDP-mannose 4,6-dehydratase-like [Hyalella azteca]	XP_018012538.1	68.75	128	40	0	1	384	219	346	3e-60	200
TRINITY_DN75611_c0_g1	PRD29858.1 putative oxidoreductase [Nephila clavipes]	PRD29858.1	57.81	256	107	1	890	126	1	256	1e-69	226
TRINITY_DN75657_c0_g1	XP_026746050.1 uncharacterized protein LOC113507390 [Trichoplusia ni]	XP_026746050.1	49.55	111	56	0	334	2	147	257	2e-26	108
TRINITY_DN75675_c0_g1	RXA96471.1 TonB-dependent siderophore receptor [Yersinia sp. 2105 StPb PI]	RXA96471.1	39.29	196	108	5	1	567	177	368	7e-29	121
TRINITY_DN75671_c0_g1	XP_011552640.1 PREDICTED: electron transfer flavoprotein-ubiquinone oxidoreductase, mitochondrial [Plutella xylostella]	XP_011552640.1	85.29	34	5	0	2	103	488	521	2e-09	63.5
TRINITY_DN75681_c0_g1	PCG62412.1 hypothetical protein B5V51_14503 [Heliothis virescens]	PCG62412.1	95.83	24	1	0	334	405	83	106	2e-06	53.1
TRINITY_DN75696_c0_g1	PCG80228.1 hypothetical protein B5V51_9991 [Heliothis virescens]	PCG80228.1	66.67	99	33	0	300	4	322	420	2e-43	157
TRINITY_DN58281_c0_g1	XP_026738852.1 protein disulfide-isomerase A3 [Trichoplusia ni]	XP_026738852.1	96.43	28	1	0	445	362	207	234	3e-07	56.2
TRINITY_DN58296_c0_g1	XP_026745454.1 polyprenol reductase [Trichoplusia ni]	XP_026745454.1	93.45	290	19	0	292	1161	20	309	7e-178	512
TRINITY_DN58301_c0_g1	XP_026724753.1 leucine-rich repeat-containing protein 24-like [Trichoplusia ni]	XP_026724753.1	99.11	564	5	0	2606	915	1	564	0	1040
TRINITY_DN58262_c0_g1	XP_026737874.1 uncharacterized protein LOC113501074 [Trichoplusia ni]	XP_026737874.1	95.5	444	18	1	2671	1346	185	628	0	811
TRINITY_DN58210_c1_g1	XP_026735307.1 m-AAA protease-interacting protein 1, mitochondrial [Trichoplusia ni]	XP_026735307.1	87.24	243	30	1	830	105	1	243	7e-157	451
TRINITY_DN58210_c2_g1	XP_026735303.1 uncharacterized protein LOC113499154 isoform X1 [Trichoplusia ni]	XP_026735303.1	88.89	306	34	0	919	2	33	338	0	568
TRINITY_DN58247_c0_g1	XP_026728853.1 116 kDa U5 small nuclear ribonucleoprotein component [Trichoplusia ni]	XP_026728853.1	97.57	987	16	1	144	3080	1	987	0	1940
TRINITY_DN58302_c0_g1	XP_026731562.1 zinc finger protein 26-like [Trichoplusia ni]	XP_026731562.1	80.82	464	83	4	1489	113	513	975	0	660
TRINITY_DN58238_c0_g1	XP_026725700.1 phytanoyl-CoA dioxygenase, peroxisomal-like [Trichoplusia ni]	XP_026725700.1	89.81	265	27	0	737	1531	1	265	6e-174	502
TRINITY_DN58232_c0_g1	XP_026733878.1 protein lethal(2)essential for life-like [Trichoplusia ni]	XP_026733878.1	91.21	182	16	0	142	687	1	182	2e-93	283
TRINITY_DN58237_c0_g1	XP_026731589.1 ionotropic receptor 21a [Trichoplusia ni]	XP_026731589.1	91.22	524	45	1	1700	132	343	866	0	944
TRINITY_DN58259_c0_g1	XP_026728354.1 COP1-interactive protein 1-like isoform X1 [Trichoplusia ni]	XP_026728354.1	78.42	1803	318	29	4263	9611	1	1752	0	2472
TRINITY_DN58300_c0_g1	XP_026736684.1 kielin/chordin-like protein isoform X3 [Trichoplusia ni]	XP_026736684.1	53.45	1306	512	30	187	3897	1	1279	0	1293
TRINITY_DN58205_c0_g1	XP_022825357.1 zinc finger protein Elbow [Spodoptera litura]	XP_022825357.1	97.85	419	9	0	2158	902	1	419	0	619
TRINITY_DN58242_c0_g1	XP_026728282.1 probable phenylalanine--tRNA ligase, mitochondrial isoform X1 [Trichoplusia ni]	XP_026728282.1	93.2	441	30	0	509	1831	2	442	0	874
TRINITY_DN58212_c0_g1	PCG72026.1 hypothetical protein B5V51_1238 [Heliothis virescens]	PCG72026.1	65.67	67	23	0	277	77	42	108	1e-22	97.8
TRINITY_DN58212_c1_g2	XP_026737202.1 kallikrein-6-like isoform X3 [Trichoplusia ni]	XP_026737202.1	45.62	274	141	2	115	912	45	318	2e-77	251
TRINITY_DN58211_c0_g1	XP_026737289.1 uncharacterized protein LOC113500635 isoform X3 [Trichoplusia ni]	XP_026737289.1	100	39	0	0	119	3	1244	1282	5e-15	83.6
TRINITY_DN58245_c0_g1	XP_021184409.1 nuclear nucleic acid-binding protein C1D-like [Helicoverpa armigera]	XP_021184409.1	88.19	144	17	0	1578	1147	1	144	2e-84	270
TRINITY_DN58234_c0_g1	XP_026747651.1 THO complex subunit 6 [Trichoplusia ni]	XP_026747651.1	93.21	324	22	0	121	1092	1	324	0	604
TRINITY_DN58217_c1_g1	XP_026744181.1 pyridoxal phosphate phosphatase PHOSPHO2-like [Trichoplusia ni]	XP_026744181.1	85.09	228	34	0	203	886	1	228	1e-143	417
TRINITY_DN58272_c0_g1	XP_026728313.1 uncharacterized protein LOC113494252 [Trichoplusia ni]	XP_026728313.1	93.64	346	18	2	1	1029	492	836	0	573
TRINITY_DN58288_c0_g1	XP_026731291.1 T-complex protein 1 subunit zeta [Trichoplusia ni]	XP_026731291.1	97.93	531	11	0	354	1946	1	531	0	1025
TRINITY_DN58229_c0_g1	XP_026730916.1 flocculation protein FLO11 [Trichoplusia ni]	XP_026730916.1	86.19	543	65	8	3791	2181	834	1372	0	746
TRINITY_DN58297_c0_g1	XP_026727076.1 programmed cell death 6-interacting protein [Trichoplusia ni]	XP_026727076.1	96.3	27	1	0	741	821	217	243	1e-06	57.4
TRINITY_DN58250_c3_g1	XP_026730702.1 transmembrane protease serine 9-like [Trichoplusia ni]	XP_026730702.1	70.03	307	88	3	719	1639	308	610	7e-129	424
TRINITY_DN58250_c3_g2	XP_011564833.1 PREDICTED: uncharacterized protein LOC105394624 [Plutella xylostella]	XP_011564833.1	57.36	938	388	7	1	2808	930	1857	0	1053
TRINITY_DN58250_c3_g3	XP_022128062.1 uncharacterized protein LOC111002230, partial [Pieris rapae]	XP_022128062.1	67.88	137	44	0	412	2	125	261	2e-57	192
TRINITY_DN58250_c4_g1	XP_026739295.1 pancreatic triacylglycerol lipase-like [Trichoplusia ni]	XP_026739295.1	85.29	34	5	0	3	104	104	137	1e-09	63.5
TRINITY_DN58224_c0_g1	XP_026726967.1 metallophosphoesterase 1-like isoform X2 [Trichoplusia ni]	XP_026726967.1	92.53	388	29	0	141	1304	1	388	0	672
TRINITY_DN58279_c0_g1	PRD27770.1 pnp [Nephila clavipes]	PRD27770.1	80	60	12	0	2	181	97	156	1e-25	106
TRINITY_DN58279_c1_g1	XP_012521734.1 PREDICTED: polyribonucleotide nucleotidyltransferase 1, chloroplastic-like, partial [Monomorium pharaonis]	XP_012521734.1	92.86	98	7	0	320	27	554	651	3e-50	176
TRINITY_DN58279_c2_g2	PRD35932.1 pnp [Nephila clavipes]	PRD35932.1	78	100	22	0	301	2	429	528	3e-46	166
TRINITY_DN58279_c2_g1	PRD27770.1 pnp [Nephila clavipes]	PRD27770.1	67.68	461	147	2	1384	2	3	461	0	614
TRINITY_DN58289_c0_g1	XP_026743364.1 protein FAM98A [Trichoplusia ni]	XP_026743364.1	75	32	8	0	904	999	394	425	2e-06	57
TRINITY_DN58284_c1_g1	PCG80629.1 hypothetical protein B5V51_5066 [Heliothis virescens]	PCG80629.1	71.24	372	105	1	1230	121	17	388	0	581
TRINITY_DN58244_c0_g1	XP_026729916.1 uncharacterized protein LOC113495409 [Trichoplusia ni]	XP_026729916.1	54.35	46	21	0	223	360	8	53	5e-07	54.3
TRINITY_DN58268_c0_g1	XP_026743851.1 uncharacterized protein LOC113505381 isoform X2 [Trichoplusia ni]	XP_026743851.1	77	300	66	2	169	1059	2	301	4e-151	447
TRINITY_DN58240_c0_g1	XP_021185417.1 transmembrane 9 superfamily member 3 [Helicoverpa armigera]	XP_021185417.1	98.09	575	11	0	3505	1781	1	575	0	1055
TRINITY_DN58257_c0_g1	XP_026731106.1 uncharacterized protein LOC113496168 [Trichoplusia ni]	XP_026731106.1	91.81	281	18	2	69	911	1	276	9e-123	375
TRINITY_DN58253_c0_g1	XP_026731509.1 uncharacterized protein LOC113496466 [Trichoplusia ni]	XP_026731509.1	88.18	406	47	1	630	1847	1	405	0	697
TRINITY_DN58225_c1_g1	XP_026738431.1 WD repeat-containing protein 55 homolog [Trichoplusia ni]	XP_026738431.1	96.15	26	1	0	3	80	220	245	1e-06	54.3
TRINITY_DN58225_c1_g2	PCG75468.1 hypothetical protein B5V51_11643 [Heliothis virescens]	PCG75468.1	50.5	101	48	1	853	551	261	359	4e-24	108
TRINITY_DN58213_c0_g2	EFN64217.1 THAP domain-containing protein 9, partial [Camponotus floridanus]	EFN64217.1	55.93	59	26	0	372	196	450	508	4e-13	69.3
TRINITY_DN58277_c0_g3	XP_026743596.1 transcription factor MafK isoform X1 [Trichoplusia ni]	XP_026743596.1	100	107	0	0	1	321	22	128	7e-71	219
TRINITY_DN58261_c0_g1	XP_026739825.1 peroxidase-like [Trichoplusia ni]	XP_026739825.1	81.25	32	6	0	3	98	551	582	1e-07	56.6
TRINITY_DN58206_c0_g1	XP_026742405.1 coiled-coil domain-containing protein AGAP005037 isoform X9 [Trichoplusia ni]	XP_026742405.1	98.04	51	1	0	404	556	1	51	1e-08	61.6
TRINITY_DN58293_c1_g1	AQX37248.1 LL13 [Spodoptera exigua]	AQX37248.1	61.62	284	102	2	877	47	21	304	3e-131	387
TRINITY_DN58290_c0_g1	XP_026725823.1 probable nucleoporin Nup54 [Trichoplusia ni]	XP_026725823.1	91.58	475	33	1	10	1434	113	580	0	689
TRINITY_DN58214_c0_g1	PCG66095.1 hypothetical protein B5V51_8208, partial [Heliothis virescens]	PCG66095.1	100	27	0	0	1	81	47	73	5e-09	59.3
TRINITY_DN58214_c1_g1	PCG66095.1 hypothetical protein B5V51_8208, partial [Heliothis virescens]	PCG66095.1	100	21	0	0	1	63	53	73	5e-06	48.1
TRINITY_DN58221_c0_g1	XP_026739781.1 BLOC-1-related complex subunit 5-like [Trichoplusia ni]	XP_026739781.1	93.49	261	17	0	478	1260	1	261	2e-147	434
TRINITY_DN58209_c0_g1	XP_021201094.1 organic cation transporter protein-like isoform X2 [Helicoverpa armigera]	XP_021201094.1	52.17	69	7	1	209	3	11	53	2e-09	66.6
TRINITY_DN58292_c0_g1	XP_021189298.1 nucleolar protein 10 [Helicoverpa armigera]	XP_021189298.1	95.77	213	9	0	408	1046	928	1140	3e-137	405
TRINITY_DN58220_c2_g1	XP_026736267.1 uncharacterized protein LOC113499882 [Trichoplusia ni]	XP_026736267.1	60.53	418	162	2	3029	1785	1	418	6e-168	513
TRINITY_DN58252_c0_g1	XP_026730681.1 serine protease inhibitor 3/4-like [Trichoplusia ni]	XP_026730681.1	72	75	21	0	1	225	108	182	4e-22	95.5
TRINITY_DN58252_c0_g2	XP_026730681.1 serine protease inhibitor 3/4-like [Trichoplusia ni]	XP_026730681.1	73.53	68	18	0	1	204	89	156	1e-25	104
TRINITY_DN58294_c0_g1	XP_026752399.1 uncharacterized protein LOC113512677 [Galleria mellonella]	XP_026752399.1	96.3	27	1	0	1	81	70	96	2e-06	53.9
TRINITY_DN58235_c0_g2	XP_026736627.1 aldo-keto reductase AKR2E4-like isoform X2 [Trichoplusia ni]	XP_026736627.1	83.14	338	57	0	57	1070	4	341	0	606
TRINITY_DN58258_c0_g1	XP_026489941.1 DNA-directed RNA polymerase III subunit RPC9-like [Vanessa tameamea]	XP_026489941.1	89.34	122	13	0	1661	1296	1	122	8e-67	224
TRINITY_DN58223_c0_g3	PCG81032.1 hypothetical protein B5V51_4064 [Heliothis virescens]	PCG81032.1	97.87	47	1	0	1	141	278	324	7e-22	99.4
TRINITY_DN58223_c0_g1	PCG81032.1 hypothetical protein B5V51_4064 [Heliothis virescens]	PCG81032.1	95.91	342	12	2	1	1020	61	402	2e-173	513
TRINITY_DN58274_c0_g1	XP_026727802.1 intraflagellar transport protein 122 homolog [Trichoplusia ni]	XP_026727802.1	94.33	1023	58	0	1024	4092	164	1186	0	1807
TRINITY_DN58226_c0_g1	XP_026728579.1 uridine 5'-monophosphate synthase-like isoform X2 [Trichoplusia ni]	XP_026728579.1	89.67	213	22	0	2377	1739	1	213	2e-127	397
TRINITY_DN58216_c0_g1	XP_026726272.1 uncharacterized protein LOC113492791 [Trichoplusia ni]	XP_026726272.1	100	198	0	0	987	394	19	216	3e-144	422
TRINITY_DN58275_c2_g2	XP_026724501.1 exopolyphosphatase PRUNE1 [Trichoplusia ni]	XP_026724501.1	74.26	101	21	1	1	303	223	318	6e-41	147
TRINITY_DN58275_c2_g1	XP_026724501.1 exopolyphosphatase PRUNE1 [Trichoplusia ni]	XP_026724501.1	78.9	218	46	0	117	770	1	218	2e-128	380
TRINITY_DN58283_c4_g1	XP_026746501.1 lipopolysaccharide-induced tumor necrosis factor-alpha factor homolog isoform X2 [Trichoplusia ni]	XP_026746501.1	74.53	106	26	1	903	589	17	122	2e-48	170
TRINITY_DN58283_c5_g1	XP_026746500.1 lipopolysaccharide-induced tumor necrosis factor-alpha factor homolog isoform X1 [Trichoplusia ni]	XP_026746500.1	71.96	107	28	2	919	605	25	131	9e-46	162
TRINITY_DN58283_c6_g1	XP_026728807.1 uncharacterized protein LOC113494593 [Trichoplusia ni]	XP_026728807.1	42.25	355	180	6	1244	2272	217	558	3e-69	253
TRINITY_DN58208_c0_g1	XP_026725749.1 zinc transporter 7 [Trichoplusia ni]	XP_026725749.1	92.57	350	25	1	367	1413	1	350	0	621
TRINITY_DN58239_c0_g1	XP_026729244.1 nuclear migration protein nudC [Trichoplusia ni]	XP_026729244.1	96.02	327	11	1	362	1336	1	327	7e-178	523
TRINITY_DN58303_c2_g1	XP_026748068.1 multiple coagulation factor deficiency protein 2 homolog isoform X4 [Trichoplusia ni]	XP_026748068.1	87.32	71	9	0	2	214	143	213	3e-37	133
TRINITY_DN58249_c1_g1	XP_026735959.1 regucalcin-like [Trichoplusia ni]	XP_026735959.1	91.86	258	21	0	797	24	87	344	2e-175	499
TRINITY_DN58269_c0_g1	XP_026739583.1 glutamic acid-rich protein isoform X1 [Trichoplusia ni]	XP_026739583.1	93.1	29	2	0	2432	2346	129	157	8e-09	67
TRINITY_DN58215_c0_g1	XP_026747630.1 uncharacterized protein LOC113508747 [Trichoplusia ni]	XP_026747630.1	80.53	303	28	3	280	1095	1	303	6e-139	412
TRINITY_DN58278_c0_g1	XP_026733630.1 uncharacterized protein LOC113497972 isoform X1 [Trichoplusia ni]	XP_026733630.1	81.89	359	65	0	1117	41	1	359	0	626
TRINITY_DN58286_c0_g1	XP_026730457.1 uncharacterized protein LOC113495744 [Trichoplusia ni]	XP_026730457.1	99.52	421	2	0	518	1780	1	421	0	819
TRINITY_DN58256_c0_g1	AER27818.1 cuticular protein RR-1 motif 32 [Antheraea yamamai]	AER27818.1	93.1	29	2	0	1205	1291	50	78	5e-08	60.1
TRINITY_DN58266_c2_g1	XP_026737812.1 triple functional domain protein-like isoform X1 [Trichoplusia ni]	XP_026737812.1	96.39	775	23	2	342	2660	1	772	0	1376
TRINITY_DN58299_c1_g1	XP_026738061.1 tripartite motif-containing protein 45 isoform X3 [Trichoplusia ni]	XP_026738061.1	94.32	475	27	0	195	1619	1	475	0	794
TRINITY_DN58251_c1_g1	XP_026731116.1 prostatic acid phosphatase isoform X1 [Trichoplusia ni]	XP_026731116.1	90.95	420	38	0	64	1323	1	420	0	809
TRINITY_DN58276_c0_g1	XP_026742947.1 zinc carboxypeptidase A 1-like [Trichoplusia ni]	XP_026742947.1	78.67	150	32	0	5	454	82	231	1e-77	255
TRINITY_DN58248_c0_g1	XP_026741368.1 tyrosine-protein kinase CSK, partial [Trichoplusia ni]	XP_026741368.1	98.09	575	11	0	199	1923	1	575	0	1106
TRINITY_DN58255_c0_g1	XP_026727082.1 uncharacterized protein LOC113493346 [Trichoplusia ni]	XP_026727082.1	96.34	711	26	0	2220	88	5	715	0	1301
TRINITY_DN58255_c1_g1	XP_026734116.1 myosin IA heavy chain [Trichoplusia ni]	XP_026734116.1	100	59	0	0	131	307	3	61	9e-30	125
TRINITY_DN58265_c0_g1	XP_026727258.1 fez family zinc finger protein erm-like [Trichoplusia ni]	XP_026727258.1	93.23	133	6	1	3	401	242	371	2e-60	217
TRINITY_DN58273_c1_g1	PRD22407.1 ogt [Nephila clavipes]	PRD22407.1	46.01	163	82	2	725	1201	1	161	9e-38	144
TRINITY_DN58273_c2_g2	XP_012543366.1 PREDICTED: uncharacterized protein LOC105840830 [Monomorium pharaonis]	XP_012543366.1	98.27	289	5	0	256	1122	1	289	0	538
TRINITY_DN58243_c1_g1	XP_026743717.1 juvenile hormone esterase-like [Trichoplusia ni]	XP_026743717.1	77.8	527	117	0	2501	4081	16	542	0	880
TRINITY_DN58219_c0_g1	XP_026732687.1 leukocyte elastase inhibitor-like isoform X1 [Trichoplusia ni]	XP_026732687.1	79.56	455	90	1	2455	1100	1	455	0	730
TRINITY_DN58295_c0_g1	XP_026733311.1 disks large 1 tumor suppressor protein isoform X1 [Trichoplusia ni]	XP_026733311.1	93.1	29	2	0	88	2	138	166	1e-07	60.8
TRINITY_DN70278_c0_g1	XP_018009336.1 PREDICTED: DNase CdiA-like [Hyalella azteca]	XP_018009336.1	42.55	94	51	2	221	499	88	179	3e-11	70.5
TRINITY_DN70246_c0_g1	XP_026746622.1 techylectin-5A-like isoform X7 [Trichoplusia ni]	XP_026746622.1	85.37	164	24	0	347	838	1	164	2e-93	297
TRINITY_DN70225_c0_g1	WP_050098861.1 MULTISPECIES: CDF family zinc transporter ZitB [Yersinia]	WP_050098861.1	47.01	234	122	2	1	699	55	287	4e-47	172
TRINITY_DN70211_c0_g1	XP_022833472.1 uncharacterized protein LOC111361328 [Spodoptera litura]	XP_022833472.1	55.42	83	36	1	250	2	281	362	2e-20	93.2
TRINITY_DN70276_c0_g1	XP_026735913.1 uncharacterized protein LOC113499599 [Trichoplusia ni]	XP_026735913.1	89.47	38	4	0	115	2	293	330	5e-12	71.6
TRINITY_DN70232_c0_g1	XP_017117611.1 PREDICTED: NADPH dehydrogenase-like [Drosophila elegans]	XP_017117611.1	60	75	30	0	1	225	240	314	1e-23	99.4
TRINITY_DN70303_c0_g1	XP_023303504.1 uncharacterized protein LOC111685476 [Lucilia cuprina]	XP_023303504.1	36.78	87	55	0	263	3	56	142	1e-09	62
TRINITY_DN70249_c0_g1	PRD40067.1 phaA [Nephila clavipes]	PRD40067.1	79.12	91	19	0	275	3	129	219	1e-33	128
TRINITY_DN70243_c0_g1	PZC80069.1 hypothetical protein B5X24_HaOG215410 [Helicoverpa armigera]	PZC80069.1	66.93	127	42	0	383	3	63	189	3e-51	177
TRINITY_DN70250_c0_g1	XP_013178812.1 PREDICTED: dentin sialophosphoprotein-like [Papilio xuthus]	XP_013178812.1	100	44	0	0	299	430	1	44	1e-21	98.6
TRINITY_DN70255_c0_g1	AUT98880.1 chromosome partitioning protein ParB [Morganella morganii]	AUT98880.1	67.74	62	20	0	188	3	12	73	8e-21	87.4
TRINITY_DN70254_c0_g1	XP_019760604.1 PREDICTED: uncharacterized protein K02A2.1-like [Dendroctonus ponderosae]	XP_019760604.1	43.75	176	96	2	647	120	1	173	3e-37	138
TRINITY_DN70268_c0_g1	RWA49402.1 ABC transporter ATP-binding protein [Yersinia pestis]	RWA49402.1	51.61	62	30	0	1	186	39	100	9e-16	76.3
TRINITY_DN70210_c0_g1	PZC71803.1 hypothetical protein B5X24_HaOG212429 [Helicoverpa armigera]	PZC71803.1	50.98	51	25	0	255	407	162	212	5e-10	62
TRINITY_DN70220_c0_g1	XP_004924702.3 UDP-glucose:glycoprotein glucosyltransferase [Bombyx mori]	XP_004924702.3	100	23	0	0	71	3	1304	1326	2e-07	57
TRINITY_DN70279_c0_g1	PRD26012.1 actP [Nephila clavipes]	PRD26012.1	38.84	121	70	2	1	351	369	489	2e-18	88.6
TRINITY_DN70229_c0_g1	PRD30064.1 atpD [Nephila clavipes]	PRD30064.1	47.87	94	45	2	347	69	16	106	2e-15	80.9
TRINITY_DN70264_c0_g1	XP_026738304.1 uncharacterized protein LOC113501370 [Trichoplusia ni]	XP_026738304.1	81.73	197	36	0	1	591	901	1097	4e-108	350
TRINITY_DN35059_c0_g1	XP_026728050.1 uncharacterized protein LOC113494101 [Trichoplusia ni]	XP_026728050.1	75.47	53	13	0	452	294	421	473	1e-16	83.6
TRINITY_DN35029_c0_g1	XP_002401698.1 fumarase, putative, partial [Ixodes scapularis]	XP_002401698.1	55.87	213	94	0	6	644	9	221	7e-80	256
TRINITY_DN35027_c0_g1	XP_026732136.1 protein unc-80 homolog isoform X1 [Trichoplusia ni]	XP_026732136.1	94.34	106	6	0	1	318	793	898	2e-62	215
TRINITY_DN35068_c1_g1	XP_026729309.1 eukaryotic translation initiation factor 3 subunit G [Trichoplusia ni]	XP_026729309.1	100	23	0	0	71	3	63	85	2e-06	50.8
TRINITY_DN35086_c0_g1	XP_026740839.1 uncharacterized protein LOC113503192 isoform X9 [Trichoplusia ni]	XP_026740839.1	93.94	33	2	0	113	15	1	33	1e-13	72.4
TRINITY_DN35086_c1_g1	XP_026740838.1 uncharacterized protein LOC113503192 isoform X8 [Trichoplusia ni]	XP_026740838.1	87.5	40	5	0	348	467	1	40	4e-06	50.8
TRINITY_DN35086_c2_g1	XP_026740842.1 uncharacterized protein LOC113503192 isoform X12 [Trichoplusia ni]	XP_026740842.1	74.17	120	26	1	1081	722	31	145	2e-50	175
TRINITY_DN35067_c0_g1	JAT23954.1 hypothetical protein g.36603, partial [Graphocephala atropunctata]	JAT23954.1	36.61	224	141	1	45	713	3	226	9e-41	152
TRINITY_DN35063_c0_g1	XP_026738668.1 papilin-like [Trichoplusia ni]	XP_026738668.1	68.29	82	22	1	829	584	6	83	4e-24	114
TRINITY_DN35039_c0_g1	XP_026741488.1 E3 ubiquitin-protein ligase RBBP6-like isoform X1 [Trichoplusia ni]	XP_026741488.1	60.21	191	57	2	520	5	1	191	1e-67	232
TRINITY_DN35073_c0_g1	XP_026728906.1 uncharacterized protein LOC113494676 isoform X3 [Trichoplusia ni]	XP_026728906.1	81.48	27	5	0	342	262	1052	1078	4e-06	52.8
TRINITY_DN35012_c0_g1	XP_020715893.1 uncharacterized protein LOC110118486 [Ceratitis capitata]	XP_020715893.1	39.77	171	99	4	515	12	2	171	4e-25	112
TRINITY_DN35087_c0_g1	PRD39425.1 cat2 [Nephila clavipes]	PRD39425.1	31.13	212	96	8	53	682	185	348	6e-11	68.9
TRINITY_DN35072_c0_g1	RXA96471.1 TonB-dependent siderophore receptor [Yersinia sp. 2105 StPb PI]	RXA96471.1	34.07	91	56	1	3	263	489	579	4e-07	54.7
TRINITY_DN35004_c0_g1	XP_026736509.1 transient receptor potential protein [Trichoplusia ni]	XP_026736509.1	100	30	0	0	3	92	900	929	3e-09	62.4
TRINITY_DN35014_c0_g1	AFC01235.1 DnaJ-21 [Bombyx mori]	AFC01235.1	90	30	3	0	357	446	160	189	2e-07	55.1
TRINITY_DN35069_c0_g1	XP_026729007.1 39S ribosomal protein L12, mitochondrial [Trichoplusia ni]	XP_026729007.1	96.88	32	1	0	288	383	112	143	2e-10	62.8
TRINITY_DN35025_c0_g1	XP_013177600.1 PREDICTED: LOW QUALITY PROTEIN: uncharacterized protein LOC106125061 [Papilio xuthus]	XP_013177600.1	92.86	28	0	1	450	373	423	450	3e-08	59.7
TRINITY_DN35061_c0_g1	XP_026729471.1 origin recognition complex subunit 3 [Trichoplusia ni]	XP_026729471.1	82.76	29	5	0	88	2	316	344	6e-09	61.6
TRINITY_DN35064_c0_g1	AEY80162.1 SXR-like protein, partial [Hyblaea puera]	AEY80162.1	93.1	29	2	0	3	89	63	91	2e-06	55.5
TRINITY_DN35050_c0_g1	XP_022830317.1 uncharacterized protein LOC111359106 [Spodoptera litura]	XP_022830317.1	68.18	154	45	2	532	83	1	154	3e-63	203
TRINITY_DN35091_c0_g1	XP_026725179.1 TBC1 domain family member 16 isoform X1 [Trichoplusia ni]	XP_026725179.1	100	83	0	0	1	249	431	513	7e-51	177
TRINITY_DN35019_c0_g1	XP_013137995.1 PREDICTED: probable sodium-coupled neutral amino acid transporter 6 [Papilio polytes]	XP_013137995.1	92.31	26	2	0	559	636	243	268	3e-06	54.7
TRINITY_DN35028_c0_g1	XP_026741914.1 skin secretory protein xP2-like [Trichoplusia ni]	XP_026741914.1	96	50	2	0	1176	1027	58	107	2e-19	97.8
TRINITY_DN35054_c0_g1	PRD39520.1 gdh [Nephila clavipes]	PRD39520.1	41.49	94	54	1	307	29	377	470	5e-18	87.4
TRINITY_DN35035_c0_g1	XP_026724714.1 28S ribosomal protein S22, mitochondrial [Trichoplusia ni]	XP_026724714.1	96.88	32	1	0	98	3	245	276	2e-12	70.5
TRINITY_DN35057_c0_g1	XP_026333120.1 fatty acid synthase-like [Hyposmocoma kahamanoa]	XP_026333120.1	77.08	48	11	0	373	230	1524	1571	1e-21	81.6
TRINITY_DN35053_c0_g1	XP_026726997.1 KDEL motif-containing protein 1-like [Trichoplusia ni]	XP_026726997.1	56.94	72	8	1	2	217	427	475	3e-17	82.8
TRINITY_DN35056_c0_g2	XP_022827220.1 uncharacterized protein LOC111356966 [Spodoptera litura]	XP_022827220.1	85.25	495	73	0	194	1678	1	495	0	877
TRINITY_DN35044_c0_g1	PCG65692.1 hypothetical protein B5V51_8819 [Heliothis virescens]	PCG65692.1	75	28	7	0	360	277	104	131	8e-07	54.3
TRINITY_DN35079_c0_g1	PZC71223.1 hypothetical protein B5X24_HaOG213914, partial [Helicoverpa armigera]	PZC71223.1	69.44	36	10	1	3	110	55	89	6e-06	48.1
TRINITY_DN35018_c0_g1	XP_026747734.1 aquaporin AQPcic-like isoform X2 [Trichoplusia ni]	XP_026747734.1	80	30	6	0	415	504	189	218	3e-07	55.5
TRINITY_DN35041_c0_g1	XP_026732370.1 nose resistant to fluoxetine protein 6-like [Trichoplusia ni]	XP_026732370.1	82.14	28	5	0	293	210	421	448	1e-07	56.6
TRINITY_DN35076_c0_g1	XP_026736104.1 atypical kinase COQ8B, mitochondrial-like [Trichoplusia ni]	XP_026736104.1	88.46	26	3	0	1	78	616	641	9e-07	56.2
TRINITY_DN35023_c0_g1	XP_026727992.1 acyl-coenzyme A thioesterase 13-like [Trichoplusia ni]	XP_026727992.1	66	100	34	0	384	85	5	104	7e-42	146
TRINITY_DN35031_c0_g1	KOB77372.1 putative 2-oxoglutarate dehydrogenase e1 subunit, partial [Operophtera brumata]	KOB77372.1	100	24	0	0	3	74	630	653	4e-06	53.5
TRINITY_DN94074_c0_g1	XP_022815632.1 CWF19-like protein 1 [Spodoptera litura]	XP_022815632.1	100	22	0	0	331	266	72	93	4e-06	52
TRINITY_DN94085_c0_g1	XP_026735717.1 zinc finger protein 570-like [Trichoplusia ni]	XP_026735717.1	80.65	31	6	0	435	527	279	309	2e-06	54.3
TRINITY_DN94063_c0_g1	PZC75311.1 hypothetical protein B5X24_HaOG206479 [Helicoverpa armigera]	PZC75311.1	78.12	32	7	0	340	245	365	396	1e-06	53.9
TRINITY_DN94103_c0_g1	CDW17996.1 choline dehydrogenase, mitochondriallike [Xiphosphorus maculatus], partial [Lepeophtheirus salmonis]	CDW17996.1	48.91	137	69	1	15	422	396	532	1e-36	141
TRINITY_DN94091_c0_g1	XP_026744741.1 uncharacterized protein LOC113506080, partial [Trichoplusia ni]	XP_026744741.1	83.05	59	10	0	179	3	1	59	2e-22	99.4
TRINITY_DN94004_c0_g1	PRD18250.1 aglA, partial [Nephila clavipes]	PRD18250.1	58.82	85	34	1	254	3	200	284	8e-25	102
TRINITY_DN94021_c0_g1	PRD18296.1 helA [Nephila clavipes]	PRD18296.1	74.03	77	20	0	2	232	24	100	1e-29	116
TRINITY_DN94094_c0_g1	XP_022831506.1 PAX-interacting protein 1-like isoform X1 [Spodoptera litura]	XP_022831506.1	100	26	0	0	372	295	1213	1238	6e-08	58.5
TRINITY_DN94051_c0_g1	XP_026739185.1 uncharacterized protein LOC113502024 [Trichoplusia ni]	XP_026739185.1	59.49	79	32	0	76	312	39	117	3e-24	98.6
TRINITY_DN94068_c0_g1	PRD18861.1 pntAA, partial [Nephila clavipes]	PRD18861.1	60.78	51	20	0	153	1	1	51	4e-11	64.3
TRINITY_DN94054_c0_g1	XP_017117645.1 PREDICTED: protein NdvB-like [Drosophila elegans]	XP_017117645.1	45.07	71	39	0	329	117	25	95	1e-13	74.7
TRINITY_DN94070_c0_g1	PRD29013.1 davT [Nephila clavipes]	PRD29013.1	76.39	144	34	0	1	432	271	414	9e-68	221
TRINITY_DN94033_c0_g1	PRD38106.1 trxC [Nephila clavipes]	PRD38106.1	50.68	73	36	0	130	348	3	75	3e-23	96.7
TRINITY_DN94055_c0_g1	XP_015522269.1 PREDICTED: uncharacterized protein LOC107226095 [Neodiprion lecontei]	XP_015522269.1	44	75	40	1	3	221	84	158	4e-10	62.8
TRINITY_DN94042_c0_g1	XP_017085968.1 PREDICTED: peptidyl-dipeptidase dcp-like [Drosophila eugracilis]	XP_017085968.1	53.15	143	67	0	432	4	222	364	6e-20	94.7
TRINITY_DN94010_c0_g1	XP_026727342.1 multiple C2 and transmembrane domain-containing protein-like isoform X1 [Trichoplusia ni]	XP_026727342.1	80.68	88	17	0	267	4	1	88	3e-37	141
TRINITY_DN94073_c0_g1	XP_018010949.1 PREDICTED: sensor protein IrlS-like [Hyalella azteca]	XP_018010949.1	57.5	80	34	0	114	353	8	87	4e-21	95.1
TRINITY_DN94057_c0_g1	EFX63423.1 hypothetical protein DAPPUDRAFT_268475 [Daphnia pulex]	EFX63423.1	38.05	113	70	0	12	350	470	582	5e-19	90.1
TRINITY_DN94097_c0_g1	RWA49519.1 bifunctional transcriptional activator/DNA repair protein Ada [Yersinia pestis]	RWA49519.1	55.15	136	61	0	72	479	3	138	4e-45	160
TRINITY_DN94041_c0_g1	XP_018028456.1 PREDICTED: iron-sulfur cluster carrier protein-like [Hyalella azteca]	XP_018028456.1	53.21	109	49	1	5	331	61	167	3e-08	57.8
TRINITY_DN94082_c0_g1	sp|Q2RGP2.1|GUAA_MOOTA RecName: Full=GMP synthase [glutamine-hydrolyzing]; AltName: Full=GMP synthetase; AltName: Full=Glutamine amidotransferase	sp|Q2RGP2.1|GUAA_MOOTA	64.29	70	25	0	2	211	381	450	1e-23	100
TRINITY_DN94019_c0_g1	XP_011860208.1 PREDICTED: uncharacterized protein LOC105557561 [Vollenhovia emeryi]	XP_011860208.1	41.54	65	37	1	37	231	899	962	2e-07	56.2
TRINITY_DN94059_c0_g1	sp|Q2RH48.1|GCSPA_MOOTA RecName: Full=Probable glycine dehydrogenase (decarboxylating) subunit 1; AltName: Full=Glycine cleavage system P-protein subunit 1; AltName: Full=Glycine decarboxylase subunit 1; AltName: Full=Glycine dehydrogenase (aminomethyl-transferring) subunit 1	sp|Q2RH48.1|GCSPA_MOOTA	40.83	120	70	1	365	6	126	244	2e-19	90.1
TRINITY_DN90008_c0_g1	XP_017085896.1 PREDICTED: catalase C-like [Drosophila eugracilis]	XP_017085896.1	57.66	111	44	2	329	6	374	484	3e-33	130
TRINITY_DN90066_c0_g1	XP_026738649.1 voltage-dependent calcium channel subunit alpha-2/delta-4 isoform X2 [Trichoplusia ni]	XP_026738649.1	92	25	2	0	301	375	357	381	2e-06	53.5
TRINITY_DN90071_c0_g1	XP_011568103.1 PREDICTED: probable transcriptional regulator ycf27 [Plutella xylostella]	XP_011568103.1	68.57	35	11	0	246	142	191	225	1e-07	53.9
TRINITY_DN90072_c0_g1	XP_014358838.1 PREDICTED: DNA repair protein RAD51 homolog A-like, partial [Papilio machaon]	XP_014358838.1	100	28	0	0	86	3	1	28	2e-10	64.3
TRINITY_DN90046_c0_g1	XP_022836675.1 uncharacterized protein LOC111364046, partial [Spodoptera litura]	XP_022836675.1	50.62	81	40	0	11	253	2	82	4e-19	86.7
TRINITY_DN90074_c0_g1	PRD35076.1 yheS [Nephila clavipes]	PRD35076.1	66.67	120	40	0	365	6	122	241	1e-46	167
TRINITY_DN90087_c0_g1	PCG76539.1 hypothetical protein B5V51_9240 [Heliothis virescens]	PCG76539.1	64	75	27	0	225	1	811	885	1e-24	105
TRINITY_DN90075_c0_g1	AUT98892.1 DUF945 domain-containing protein [Morganella morganii]	AUT98892.1	87.07	147	19	0	1	441	47	193	7e-90	273
TRINITY_DN90095_c0_g1	PRD22422.1 glnE [Nephila clavipes]	PRD22422.1	61.22	49	19	0	275	129	269	317	3e-10	63.9
TRINITY_DN90013_c0_g1	sp|Q2RFU8.1|PYRG_MOOTA RecName: Full=CTP synthase; AltName: Full=Cytidine 5'-triphosphate synthase; AltName: Full=Cytidine triphosphate synthetase; Short=CTP synthetase; Short=CTPS; AltName: Full=UTP--ammonia ligase	sp|Q2RFU8.1|PYRG_MOOTA	70.65	92	27	0	1	276	355	446	2e-37	139
TRINITY_DN90063_c0_g1	WP_050140278.1 MULTISPECIES: biotin transporter BioY [Yersinia]	WP_050140278.1	53.01	83	37	1	251	3	426	506	2e-24	103
TRINITY_DN90080_c0_g1	XP_026736374.1 uncharacterized protein LOC113499959 isoform X1 [Trichoplusia ni]	XP_026736374.1	99.17	240	2	0	720	1	1	240	2e-161	459
TRINITY_DN90025_c0_g1	PRD21729.1 ubiX [Nephila clavipes]	PRD21729.1	68.27	104	33	0	464	153	98	201	2e-45	157
TRINITY_DN90016_c0_g1	XP_011567424.1 PREDICTED: D-2-hydroxyglutarate dehydrogenase, mitochondrial-like [Plutella xylostella]	XP_011567424.1	48.66	224	114	1	777	109	247	470	1e-63	216
TRINITY_DN90017_c0_g1	PZC87102.1 hypothetical protein B5X24_HaOG201338 [Helicoverpa armigera]	PZC87102.1	60.47	43	17	0	135	7	288	330	1e-08	58.9
TRINITY_DN90040_c0_g1	XP_026740156.1 uncharacterized protein LOC113502703 [Trichoplusia ni]	XP_026740156.1	57.89	76	32	0	228	1	140	215	3e-23	97.8
TRINITY_DN90054_c0_g1	XP_018007041.1 PREDICTED: putative gamma-glutamyltransferase YwrD [Hyalella azteca]	XP_018007041.1	56.58	76	33	0	249	22	378	453	4e-19	88.6
TRINITY_DN90059_c0_g1	KPJ14916.1 Interferon-related developmental regulator 1 [Papilio machaon]	KPJ14916.1	96.3	27	1	0	2	82	257	283	2e-08	59.7
TRINITY_DN90052_c0_g1	KZR99616.1 putative Abc transporter, partial [Daphnia magna]	KZR99616.1	84.09	44	7	0	267	136	75	118	5e-17	79.7
TRINITY_DN90048_c0_g1	WP_050140186.1 MULTISPECIES: 23S rRNA (guanine(1835)-N(2))-methyltransferase RlmG [Yersinia]	WP_050140186.1	51.11	90	42	1	266	3	232	321	7e-21	92.4
TRINITY_DN90076_c0_g1	AUU01140.1 porphobilinogen synthase [Morganella morganii]	AUU01140.1	72.41	87	24	0	265	5	7	93	5e-35	133
TRINITY_DN90028_c0_g1	WP_050139774.1 MULTISPECIES: microcin C ABC transporter permease YejB [Yersinia]	WP_050139774.1	58.44	77	32	0	237	7	189	265	9e-22	94
TRINITY_DN27756_c0_g1	KMQ82268.1 major facilitator superfamily protein [Lasius niger]	KMQ82268.1	54.47	123	56	0	560	192	11	133	5e-12	67.8
TRINITY_DN27788_c1_g1	PRD39509.1 hypothetical protein NCL1_02045 [Nephila clavipes]	PRD39509.1	41.07	168	92	3	492	4	197	362	1e-35	145
TRINITY_DN27716_c0_g1	XP_026727721.1 solute carrier family 2, facilitated glucose transporter member 8-like [Trichoplusia ni]	XP_026727721.1	100	33	0	0	351	449	105	137	8e-11	67
TRINITY_DN27762_c0_g1	XP_022201941.1 40S ribosomal protein S17 [Nilaparvata lugens]	XP_022201941.1	97.06	34	1	0	2	103	19	52	1e-13	71.2
TRINITY_DN27741_c0_g1	ALJ30196.1 putative odorant binding protein OBP9 [Spodoptera litura]	ALJ30196.1	82.76	29	5	0	606	520	164	192	3e-07	56.2
TRINITY_DN27704_c0_g1	PRD27779.1 recN [Nephila clavipes]	PRD27779.1	37.46	307	186	5	926	18	65	369	2e-40	162
TRINITY_DN27731_c0_g1	RXA94782.1 amino acid permease [Yersinia sp. 2105 StPb PI]	RXA94782.1	57.78	90	38	0	270	1	3	92	5e-25	107
TRINITY_DN27731_c1_g1	WP_050097350.1 MULTISPECIES: amino acid permease [Yersinia]	WP_050097350.1	60.83	120	47	0	2	361	63	182	3e-38	142
TRINITY_DN27707_c0_g1	OWR42580.1 hypothetical protein KGM_202444 [Danaus plexippus plexippus]	OWR42580.1	92.59	27	2	0	82	2	148	174	1e-08	59.3
TRINITY_DN27775_c0_g1	XP_026731876.1 probable ATP-dependent RNA helicase pitchoune [Trichoplusia ni]	XP_026731876.1	96.43	28	1	0	86	3	152	179	8e-07	58.2
TRINITY_DN27735_c0_g1	XP_023299397.1 uncharacterized protein LOC111681736 [Lucilia cuprina]	XP_023299397.1	51.6	188	89	2	3	566	492	677	4e-54	192
TRINITY_DN27740_c0_g1	XP_026729033.1 shootin-1-like [Trichoplusia ni]	XP_026729033.1	84.68	111	17	0	1038	706	313	423	6e-39	154
TRINITY_DN27733_c0_g1	XP_026315773.1 uncharacterized protein LOC113227111 [Hyposmocoma kahamanoa]	XP_026315773.1	92.86	154	11	0	519	58	133	286	8e-76	238
TRINITY_DN27732_c0_g1	XP_026741547.1 glucose transporter type 1 isoform X4 [Trichoplusia ni]	XP_026741547.1	98.44	64	1	0	2	193	573	636	8e-13	78.6
TRINITY_DN27721_c0_g1	XP_026740725.1 6-phosphogluconolactonase [Trichoplusia ni]	XP_026740725.1	86.21	29	4	0	347	261	80	108	7e-07	53.1
TRINITY_DN27738_c0_g1	PCG68188.1 hypothetical protein B5V51_5514 [Heliothis virescens]	PCG68188.1	91.01	89	8	0	1	267	47	135	3e-21	96.3
TRINITY_DN27730_c0_g1	XP_026747069.1 ER membrane protein complex subunit 10 [Trichoplusia ni]	XP_026747069.1	100	25	0	0	75	1	167	191	2e-07	54.7
TRINITY_DN27706_c0_g2	PRD39314.1 rsmE [Nephila clavipes]	PRD39314.1	47.34	169	88	1	505	2	1	169	9e-48	166
TRINITY_DN27787_c0_g1	XP_021181409.1 ecdysone-inducible protein E75 isoform X1 [Helicoverpa armigera]	XP_021181409.1	93.33	105	7	0	1018	1332	1	105	6e-27	121
TRINITY_DN27793_c0_g1	PRD38448.1 RutC family protein in vnfA 5'region [Nephila clavipes]	PRD38448.1	70.64	109	32	0	34	360	1	109	1e-52	171
TRINITY_DN27750_c0_g1	PCG78278.1 hypothetical protein B5V51_4668 [Heliothis virescens]	PCG78278.1	79.41	34	7	0	103	2	196	229	1e-07	57.8
TRINITY_DN27739_c0_g1	XP_026734735.1 staphylococcal nuclease domain-containing protein 1 [Trichoplusia ni]	XP_026734735.1	96.55	29	1	0	971	885	263	291	2e-09	66.6
TRINITY_DN27717_c0_g1	KMQ84285.1 alpha beta hydrolase, partial [Lasius niger]	KMQ84285.1	70.34	118	35	0	356	3	14	131	9e-55	177
TRINITY_DN27752_c0_g1	JAM70793.1 hypothetical protein, partial [Daphnia magna]	JAM70793.1	81.58	76	14	0	263	36	57	132	3e-34	123
TRINITY_DN27723_c0_g1	XP_021197757.1 hairy/enhancer-of-split related with YRPW motif protein [Helicoverpa armigera]	XP_021197757.1	95.58	226	10	0	1954	1277	1	226	2e-105	334
TRINITY_DN27759_c0_g1	PRD20480.1 mrcB [Nephila clavipes]	PRD20480.1	80.79	151	29	0	1	453	243	393	1e-82	266
TRINITY_DN27703_c0_g1	PRD21380.1 prpF [Nephila clavipes]	PRD21380.1	97.98	99	2	0	650	354	297	395	2e-44	162
TRINITY_DN27743_c0_g1	XP_023722510.1 uncharacterized protein LOC111872652 [Cryptotermes secundus]	XP_023722510.1	35.05	291	186	2	1509	640	189	477	9e-34	141
TRINITY_DN27792_c0_g1	XP_026729341.1 uncharacterized protein LOC113494986 [Trichoplusia ni]	XP_026729341.1	93.44	442	20	3	2069	744	1	433	0	711
TRINITY_DN27773_c0_g1	PRD28183.1 rnr [Nephila clavipes]	PRD28183.1	97.01	636	12	3	2858	951	129	757	0	1275
TRINITY_DN27720_c0_g1	XP_023952176.1 iron-sulfur protein NUBPL [Bicyclus anynana]	XP_023952176.1	49.37	79	31	2	3	239	168	237	2e-10	65.9
TRINITY_DN27766_c0_g1	PRD17788.1 nemA, partial [Nephila clavipes]	PRD17788.1	70.12	164	49	0	2	493	83	246	9e-77	241
TRINITY_DN27776_c0_g1	XP_026744264.1 uncharacterized protein LOC113505661 [Trichoplusia ni]	XP_026744264.1	78.95	38	7	1	230	340	232	269	2e-10	63.5
TRINITY_DN27736_c1_g1	PRD35376.1 pilG [Nephila clavipes]	PRD35376.1	31.09	119	82	0	522	166	8	126	6e-14	77
TRINITY_DN27772_c0_g1	RUT66535.1 LysR family transcriptional regulator [Morganella morganii]	RUT66535.1	29.63	108	76	0	2	325	184	291	9e-07	53.1
TRINITY_DN27768_c1_g1	PRD33343.1 narH [Nephila clavipes]	PRD33343.1	80.97	289	55	0	922	56	181	469	3e-167	485
TRINITY_DN27769_c0_g1	PZC71313.1 hypothetical protein B5X24_HaOG213655 [Helicoverpa armigera]	PZC71313.1	95.02	201	9	1	247	846	1	201	1e-122	379
TRINITY_DN27737_c0_g1	PCG70264.1 hypothetical protein B5V51_3186 [Heliothis virescens]	PCG70264.1	74.86	346	87	0	1246	209	9	354	0	520
TRINITY_DN27702_c0_g1	XP_021181501.1 uncharacterized protein C16orf52 homolog A [Helicoverpa armigera]	XP_021181501.1	100	133	0	0	663	265	35	167	1e-70	231
TRINITY_DN27789_c0_g1	XP_018028390.1 PREDICTED: uncharacterized protein Cbei_0202-like [Hyalella azteca]	XP_018028390.1	63.95	319	103	5	970	47	1	318	9e-138	417
TRINITY_DN27758_c0_g1	XP_026753213.1 E3 ubiquitin-protein ligase Bre1-like, partial [Galleria mellonella]	XP_026753213.1	97.87	47	1	0	1	141	100	146	1e-23	100
TRINITY_DN27754_c0_g1	XP_017069549.1 PREDICTED: phosphoglucomutase-like [Drosophila eugracilis]	XP_017069549.1	63.99	386	138	1	1159	5	98	483	5e-170	497
TRINITY_DN27774_c0_g1	XP_015918150.1 regucalcin [Parasteatoda tepidariorum]	XP_015918150.1	35.57	298	174	9	25	873	5	299	3e-50	179
TRINITY_DN27725_c0_g1	XP_026735392.1 rho guanine nucleotide exchange factor 17 isoform X2 [Trichoplusia ni]	XP_026735392.1	100	98	0	0	412	119	1	98	1e-34	144
TRINITY_DN27749_c0_g1	RXA97069.1 lipopolysaccharide ABC transporter substrate-binding protein LptA [Yersinia sp. 2105 StPb PI]	RXA97069.1	35.92	103	61	3	315	13	29	128	5e-08	57.4
TRINITY_DN27705_c0_g1	RVE50378.1 hypothetical protein evm_004915 [Chilo suppressalis]	RVE50378.1	100	30	0	0	90	1	13	42	2e-11	69.3
TRINITY_DN27790_c0_g1	PSN40182.1 hypothetical protein C0J52_16356 [Blattella germanica]	PSN40182.1	35.15	165	98	3	147	632	257	415	5e-25	112
TRINITY_DN27783_c0_g1	PRD35809.1 rpoN [Nephila clavipes]	PRD35809.1	76.34	186	44	0	928	371	647	832	9e-92	300
TRINITY_DN27765_c0_g1	PZC77395.1 hypothetical protein B5X24_HaOG203443 [Helicoverpa armigera]	PZC77395.1	84.52	168	21	2	13	504	32	198	1e-72	231
TRINITY_DN27751_c0_g1	XP_026744450.1 probable methylthioribulose-1-phosphate dehydratase [Trichoplusia ni]	XP_026744450.1	94.74	228	12	0	181	864	1	228	2e-146	424
TRINITY_DN27791_c0_g1	XP_026747607.1 (E3-independent) E2 ubiquitin-conjugating enzyme [Trichoplusia ni]	XP_026747607.1	75.12	201	34	2	13	567	683	883	2e-69	238
TRINITY_DN27722_c0_g1	KPJ13941.1 Ataxin-7-like protein 3 [Papilio machaon]	KPJ13941.1	68.57	35	11	0	245	141	89	123	2e-07	54.3
TRINITY_DN27800_c0_g2	XP_018028368.1 PREDICTED: uncharacterized HTH-type transcriptional regulator Mb2007c-like [Hyalella azteca]	XP_018028368.1	46.98	149	79	0	137	583	7	155	6e-29	117
TRINITY_DN27742_c0_g1	XP_026729955.1 myrosinase 1-like [Trichoplusia ni]	XP_026729955.1	91.81	232	19	0	21	716	272	503	1e-148	437
TRINITY_DN27742_c1_g1	XP_026729956.1 myrosinase 1-like [Trichoplusia ni]	XP_026729956.1	80.28	71	14	0	1	213	436	506	9e-36	134
TRINITY_DN27742_c2_g1	PZC77127.1 hypothetical protein B5X24_HaOG203681 [Helicoverpa armigera]	PZC77127.1	69.89	176	53	0	1	528	234	409	1e-85	269
TRINITY_DN74975_c0_g1	PRD31977.1 Transposase for insertion sequence element ISRM3 [Nephila clavipes]	PRD31977.1	50.88	57	28	0	3	173	113	169	6e-10	60.5
TRINITY_DN74945_c0_g1	XP_026731561.1 potassium voltage-gated channel subfamily KQT member 1 isoform X4 [Trichoplusia ni]	XP_026731561.1	100	28	0	0	252	335	403	430	3e-09	61.6
TRINITY_DN74933_c0_g1	WP_050101357.1 MULTISPECIES: patatin-like phospholipase RssA [Yersinia]	WP_050101357.1	44.38	160	88	1	494	18	5	164	1e-33	132
TRINITY_DN74953_c0_g1	XP_021196531.1 uncharacterized protein LOC110380761 [Helicoverpa armigera]	XP_021196531.1	83.33	36	6	0	2	109	1335	1370	1e-10	64.7
TRINITY_DN74957_c0_g1	XP_026730078.1 QRFP-like peptide receptor [Trichoplusia ni]	XP_026730078.1	100	27	0	0	2	82	188	214	4e-09	58.5
TRINITY_DN74912_c0_g1	XP_026725972.1 uncharacterized protein LOC113492622 [Trichoplusia ni]	XP_026725972.1	85.14	74	11	0	2	223	223	296	8e-36	135
TRINITY_DN74962_c0_g1	PCG78850.1 hypothetical protein B5V51_2881 [Heliothis virescens]	PCG78850.1	40.52	116	7	2	350	3	281	334	7e-11	65.9
TRINITY_DN74978_c0_g1	PRD39391.1 hypothetical protein NCL1_01842 [Nephila clavipes]	PRD39391.1	59.63	109	44	0	329	3	124	232	9e-38	141
TRINITY_DN74992_c0_g1	JAT35154.1 hypothetical protein g.22709 [Graphocephala atropunctata]	JAT35154.1	92.86	28	2	0	632	715	4	31	3e-09	61.2
TRINITY_DN74959_c0_g1	XP_008189253.1 PREDICTED: xanthine dehydrogenase-like, partial [Acyrthosiphon pisum]	XP_008189253.1	65.85	123	37	1	2	370	52	169	8e-49	167
TRINITY_DN73966_c0_g1	XP_012524362.1 PREDICTED: uncharacterized protein LOC105829832, partial [Monomorium pharaonis]	XP_012524362.1	97.3	37	1	0	147	257	1	37	3e-17	78.6
TRINITY_DN73964_c0_g1	PRD31415.1 leuS [Nephila clavipes]	PRD31415.1	98.01	201	4	0	3	605	181	381	5e-120	370
TRINITY_DN73908_c0_g1	XP_026737555.1 pyruvate kinase-like [Trichoplusia ni]	XP_026737555.1	90.16	183	18	0	14	562	13	195	5e-119	358
TRINITY_DN73935_c0_g1	AXR98499.1 acyl-CoA dehydrogenase 6 isoform 3-like protein, partial [Procambarus clarkii]	AXR98499.1	68.66	67	21	0	202	2	147	213	6e-26	104
TRINITY_DN73991_c0_g1	XP_026747782.1 bile salt-activated lipase-like [Trichoplusia ni]	XP_026747782.1	74.36	39	10	0	5	121	495	533	3e-12	70.9
TRINITY_DN73989_c0_g1	RUT66001.1 undecaprenyl-phosphate 4-deoxy-4-formamido-L-arabinose transferase [Morganella morganii]	RUT66001.1	67.86	56	18	0	200	367	6	61	2e-16	80.5
TRINITY_DN73910_c0_g1	XP_026738857.1 uncharacterized protein LOC113501795 [Trichoplusia ni]	XP_026738857.1	90.57	53	5	0	305	147	344	396	4e-22	100
TRINITY_DN73929_c0_g1	ERL95588.1 hypothetical protein D910_00016 [Dendroctonus ponderosae]	ERL95588.1	60.76	79	31	0	240	4	204	282	7e-18	84
TRINITY_DN73948_c0_g1	XP_026739387.1 dynein heavy chain 8, axonemal-like [Trichoplusia ni]	XP_026739387.1	95.89	73	3	0	2	220	2889	2961	6e-38	143
TRINITY_DN73995_c0_g1	PRD40268.1 fixI [Nephila clavipes]	PRD40268.1	33.33	183	116	4	6	551	16	193	5e-20	95.9
TRINITY_DN73980_c0_g1	RWA50712.1 MFS transporter [Yersinia pestis]	RWA50712.1	71.13	97	28	0	3	293	303	399	1e-21	95.5
TRINITY_DN73956_c0_g1	PRD36256.1 trpA [Nephila clavipes]	PRD36256.1	71.65	127	36	0	4	384	46	172	6e-59	192
TRINITY_DN74001_c0_g1	KMQ85914.1 glyoxalase bleomycin resistance protein dioxygenase [Lasius niger]	KMQ85914.1	61.84	76	29	0	230	3	57	132	4e-27	104
TRINITY_DN73968_c0_g1	XP_026758855.1 neprilysin-2 isoform X3 [Galleria mellonella]	XP_026758855.1	89.66	29	3	0	88	2	559	587	2e-08	60.5
TRINITY_DN73944_c0_g1	XP_026737113.1 dnaJ homolog subfamily A member 1 [Trichoplusia ni]	XP_026737113.1	96.43	28	1	0	3	86	329	356	1e-09	62.8
TRINITY_DN11705_c0_g1	PCG80542.1 hypothetical protein B5V51_6548 [Heliothis virescens]	PCG80542.1	90.91	33	2	1	371	276	45	77	2e-08	58.5
TRINITY_DN11708_c0_g1	XP_026728548.1 collagenase-like [Trichoplusia ni]	XP_026728548.1	96.3	27	1	0	2	82	240	266	7e-08	58.2
TRINITY_DN11717_c0_g1	XP_026731514.1 trafficking protein particle complex subunit 8 [Trichoplusia ni]	XP_026731514.1	75	32	8	0	97	2	847	878	2e-08	59.7
TRINITY_DN11704_c0_g1	PCG68994.1 hypothetical protein B5V51_4638 [Heliothis virescens]	PCG68994.1	100	27	0	0	410	330	431	457	2e-09	62.4
TRINITY_DN11766_c0_g1	XP_026734017.1 juvenile hormone epoxide hydrolase-like [Trichoplusia ni]	XP_026734017.1	93.55	31	2	0	95	3	1	31	1e-07	59.3
TRINITY_DN11795_c0_g1	PRD28368.1 putative signaling protein [Nephila clavipes]	PRD28368.1	46.3	257	137	1	44	814	253	508	4e-60	211
TRINITY_DN11719_c0_g1	XP_026737143.1 protein GDAP2 homolog [Trichoplusia ni]	XP_026737143.1	100	26	0	0	78	1	1	26	6e-08	56.6
TRINITY_DN11754_c0_g1	XP_026732572.1 nidogen-1 isoform X1 [Trichoplusia ni]	XP_026732572.1	89.66	29	2	1	88	2	1055	1082	2e-11	57.8
TRINITY_DN11739_c1_g1	RWA47170.1 dethiobiotin synthase [Yersinia pestis]	RWA47170.1	56.06	66	29	0	200	3	5	70	3e-14	72
TRINITY_DN11782_c0_g1	XP_026730626.1 facilitated trehalose transporter Tret1 [Trichoplusia ni]	XP_026730626.1	96.15	26	1	0	79	2	229	254	9e-08	56.6
TRINITY_DN11784_c0_g1	XP_026734985.1 DNA polymerase alpha subunit B isoform X2 [Trichoplusia ni]	XP_026734985.1	92.86	28	2	0	85	2	275	302	1e-18	58.9
TRINITY_DN11726_c0_g1	PRD18990.1 mltF [Nephila clavipes]	PRD18990.1	78.48	79	17	0	2	238	289	367	1e-37	140
TRINITY_DN11779_c0_g1	XP_026745004.1 maternal protein exuperantia [Trichoplusia ni]	XP_026745004.1	100	26	0	0	276	353	266	291	6e-08	57.4
TRINITY_DN11781_c0_g1	PRD33264.1 sucA [Nephila clavipes]	PRD33264.1	73.74	99	26	0	299	3	346	444	9e-44	161
TRINITY_DN11753_c0_g1	XP_026742681.1 vesicle transport protein USE1 isoform X1 [Trichoplusia ni]	XP_026742681.1	92	25	2	0	172	246	64	88	6e-10	45.8
TRINITY_DN11724_c0_g1	PCG72026.1 hypothetical protein B5V51_1238 [Heliothis virescens]	PCG72026.1	60	40	16	0	91	210	70	109	5e-06	47.8
TRINITY_DN11762_c0_g1	XP_026735874.1 uncharacterized protein LOC113499558 [Trichoplusia ni]	XP_026735874.1	96.77	31	0	1	1	93	156	185	5e-08	58.5
TRINITY_DN11774_c0_g1	XP_026734072.1 ATP synthase subunit O, mitochondrial [Trichoplusia ni]	XP_026734072.1	92.34	209	16	0	368	994	1	209	4e-134	392
TRINITY_DN11736_c0_g1	XP_026741121.1 coatomer subunit epsilon [Trichoplusia ni]	XP_026741121.1	92	25	2	0	592	666	260	284	5e-06	53.9
TRINITY_DN11790_c0_g1	XP_026739332.1 troponin C-like isoform X1 [Trichoplusia ni]	XP_026739332.1	93.33	30	2	0	211	300	2	31	9e-10	59.7
TRINITY_DN11749_c0_g1	XP_012545875.1 peroxidase [Bombyx mori]	XP_012545875.1	78.43	51	11	0	436	588	512	562	5e-18	90.5
TRINITY_DN11728_c0_g1	XP_026736468.1 aldose 1-epimerase [Trichoplusia ni]	XP_026736468.1	78.07	114	24	1	4	345	52	164	3e-56	188
TRINITY_DN11771_c0_g1	PRD19464.1 sspB [Nephila clavipes]	PRD19464.1	71	100	29	0	1	300	209	308	3e-33	126
TRINITY_DN11714_c0_g1	XP_026731365.1 LOW QUALITY PROTEIN: splicing factor 45-like [Trichoplusia ni]	XP_026731365.1	58.62	87	2	1	1	261	276	328	4e-18	84.7
TRINITY_DN11773_c0_g1	XP_026732519.1 mitochondrial carrier homolog 2-like [Trichoplusia ni]	XP_026732519.1	98.31	295	5	0	122	1006	1	295	0	601
TRINITY_DN11715_c0_g1	XP_026731133.1 uncharacterized protein LOC113496186 [Trichoplusia ni]	XP_026731133.1	74.65	142	31	3	55	468	1	141	3e-45	156
TRINITY_DN11750_c0_g1	XP_026726758.1 tyrosine-protein phosphatase non-receptor type 23-like [Trichoplusia ni]	XP_026726758.1	93.1	29	2	0	3	89	769	797	3e-08	58.9
TRINITY_DN11734_c0_g1	KPI98697.1 Tyrosine aminotransferase [Papilio xuthus]	KPI98697.1	43.69	103	16	1	3	311	295	355	8e-15	76.6
TRINITY_DN11746_c0_g1	PRD21222.1 Fe(2+)-trafficking protein [Nephila clavipes]	PRD21222.1	56.45	62	27	0	126	311	5	66	7e-20	85.5
TRINITY_DN11746_c0_g2	WP_019211664.1 MULTISPECIES: oxidative damage protection protein [Yersinia]	WP_019211664.1	63.46	52	19	0	79	234	1	52	2e-18	80.9
TRINITY_DN11778_c0_g1	RWA50656.1 mechanosensitive channel MscK [Yersinia pestis]	RWA50656.1	45.03	151	83	0	453	1	694	844	1e-15	82.8
TRINITY_DN11742_c0_g1	PRD38557.1 fpr [Nephila clavipes]	PRD38557.1	65.88	85	29	0	256	2	2	86	4e-32	123
TRINITY_DN74611_c0_g1	RUT64874.1 1-deoxy-D-xylulose-5-phosphate reductoisomerase (plasmid) [Morganella morganii]	RUT64874.1	47.25	91	48	0	275	3	9	99	2e-17	83.6
TRINITY_DN74683_c0_g1	XP_018028568.1 PREDICTED: adenylosuccinate lyase-like [Hyalella azteca]	XP_018028568.1	67.06	85	28	0	256	2	51	135	1e-25	105
TRINITY_DN74644_c0_g1	XP_011565560.1 PREDICTED: uncharacterized protein LOC105395309 [Plutella xylostella]	XP_011565560.1	78.72	94	20	0	282	1	127	220	6e-35	130
TRINITY_DN74642_c0_g1	XP_018028716.1 PREDICTED: phospholipase D-like [Hyalella azteca]	XP_018028716.1	60.29	68	27	0	205	2	200	267	1e-21	95.1
TRINITY_DN74607_c0_g1	PRD38904.1 ftsK [Nephila clavipes]	PRD38904.1	54.29	105	47	1	318	7	723	827	4e-23	101
TRINITY_DN74628_c0_g1	RVE48496.1 hypothetical protein evm_006807 [Chilo suppressalis]	RVE48496.1	88.06	67	8	0	202	402	64	130	3e-34	131
TRINITY_DN74625_c0_g1	XP_026488793.1 endonuclease/exonuclease/phosphatase family domain-containing protein 1-like [Vanessa tameamea]	XP_026488793.1	50.72	69	22	1	3	173	75	143	6e-08	59.7
TRINITY_DN74691_c0_g1	XP_026752943.1 LOW QUALITY PROTEIN: transmembrane protein 94-like [Galleria mellonella]	XP_026752943.1	84.38	32	5	0	96	1	513	544	1e-07	58.5
TRINITY_DN74684_c0_g1	XP_011550121.1 PREDICTED: uncharacterized protein LOC105382004 [Plutella xylostella]	XP_011550121.1	67.33	150	48	1	546	97	567	715	2e-60	212
TRINITY_DN74654_c0_g1	XP_018028721.1 PREDICTED: glutamate synthase 1 [NADH], chloroplastic-like [Hyalella azteca]	XP_018028721.1	39.76	83	49	1	2	247	949	1031	5e-13	72
TRINITY_DN74605_c0_g1	XP_026732029.1 thioredoxin domain-containing protein 5 homolog [Trichoplusia ni]	XP_026732029.1	100	21	0	0	287	349	298	318	2e-06	53.1
TRINITY_DN74635_c0_g1	XP_026734735.1 staphylococcal nuclease domain-containing protein 1 [Trichoplusia ni]	XP_026734735.1	89.29	28	3	0	86	3	157	184	5e-07	58.2
TRINITY_DN74646_c0_g1	PRD18855.1 yjiR [Nephila clavipes]	PRD18855.1	44.05	84	47	0	1	252	353	436	2e-08	57.8
TRINITY_DN74680_c0_g1	XP_026747607.1 (E3-independent) E2 ubiquitin-conjugating enzyme [Trichoplusia ni]	XP_026747607.1	100	25	0	0	75	1	597	621	8e-09	60.8
TRINITY_DN74661_c0_g1	JAJ86814.1 hypothetical protein [Daphnia magna]	JAJ86814.1	65.91	44	15	0	133	2	27	70	4e-09	57.4
TRINITY_DN74615_c0_g1	XP_021183112.1 uncharacterized protein LOC110371277 [Helicoverpa armigera]	XP_021183112.1	88.46	26	3	0	306	229	279	304	6e-09	59.7
TRINITY_DN74678_c0_g1	PRD35927.1 mrpA [Nephila clavipes]	PRD35927.1	98.99	99	1	0	299	3	161	259	3e-58	199
TRINITY_DN74647_c0_g1	XP_017085958.1 PREDICTED: L-sorbosone dehydrogenase-like [Drosophila eugracilis]	XP_017085958.1	69.74	76	22	1	262	38	366	441	8e-28	112
TRINITY_DN14712_c0_g1	XP_021181464.1 pentatricopeptide repeat-containing protein 1, mitochondrial [Helicoverpa armigera]	XP_021181464.1	42.7	89	18	1	267	1	575	630	8e-13	71.2
TRINITY_DN14794_c0_g1	PRD26217.1 lgrB [Nephila clavipes]	PRD26217.1	73.23	127	34	0	381	1	2232	2358	4e-53	190
TRINITY_DN14760_c0_g1	XP_026727023.1 pre-mRNA-splicing factor CWC25 homolog [Trichoplusia ni]	XP_026727023.1	89.29	28	2	1	1	84	48	74	5e-07	53.9
TRINITY_DN14748_c0_g1	PRD35392.1 thrH [Nephila clavipes]	PRD35392.1	96.59	205	7	0	132	746	1	205	2e-145	416
TRINITY_DN14790_c0_g1	JAK99617.1 Xaa-Pro aminopeptidase, partial [Daphnia magna]	JAK99617.1	30.6	281	169	6	3	776	121	398	3e-21	100
TRINITY_DN14734_c0_g1	XP_023308000.1 uncharacterized protein LOC111689768 [Lucilia cuprina]	XP_023308000.1	49.21	63	32	0	1	189	129	191	1e-10	67
TRINITY_DN14770_c0_g1	XP_026738035.1 supervillin-like [Trichoplusia ni]	XP_026738035.1	82.76	29	5	0	1	87	1607	1635	5e-07	55.5
TRINITY_DN14717_c0_g1	XP_018028295.1 PREDICTED: cytochrome c biogenesis protein CcsA-like [Hyalella azteca]	XP_018028295.1	81.36	118	21	1	96	446	333	450	7e-48	170
TRINITY_DN14727_c0_g1	XP_026744622.1 organic cation transporter protein-like [Trichoplusia ni]	XP_026744622.1	93.72	478	30	0	1434	1	8	485	0	808
TRINITY_DN14711_c0_g1	PZC80774.1 hypothetical protein B5X24_HaOG213998 [Helicoverpa armigera]	PZC80774.1	86.49	37	3	1	103	207	3	39	2e-12	65.5
TRINITY_DN14714_c0_g1	XP_026745172.1 uncharacterized protein LOC113506531 isoform X3 [Trichoplusia ni]	XP_026745172.1	76.92	65	15	0	195	1	51	115	7e-27	109
TRINITY_DN14766_c0_g1	XP_011565565.1 PREDICTED: uncharacterized protein LOC105395314 [Plutella xylostella]	XP_011565565.1	41.82	165	92	3	1	489	228	390	1e-25	109
TRINITY_DN14796_c0_g1	PRD23942.1 rtcR [Nephila clavipes]	PRD23942.1	96.44	225	8	0	2	676	216	440	2e-152	444
TRINITY_DN14798_c0_g1	PRD39174.1 nadB [Nephila clavipes]	PRD39174.1	59.54	131	48	2	303	689	1	128	7e-34	135
TRINITY_DN14799_c0_g1	RVE41527.1 hypothetical protein evm_013823 [Chilo suppressalis]	RVE41527.1	87.5	32	4	0	451	356	3	34	2e-09	59.7
TRINITY_DN14726_c0_g1	PRD39296.1 fliG [Nephila clavipes]	PRD39296.1	73.08	78	21	0	1	234	206	283	1e-30	119
TRINITY_DN14705_c0_g1	KOB75953.1 Citrate synthase [Operophtera brumata]	KOB75953.1	80.56	36	6	1	601	497	127	162	1e-08	60.8
TRINITY_DN14709_c0_g1	XP_022205928.1 uncharacterized protein LOC111062545 [Nilaparvata lugens]	XP_022205928.1	88.89	99	11	0	299	3	143	241	3e-57	187
TRINITY_DN14736_c0_g1	PRD26216.1 rhbA [Nephila clavipes]	PRD26216.1	88.64	44	5	0	137	6	40	83	6e-16	83.6
TRINITY_DN14750_c0_g1	XP_023939982.1 senecionine N-oxygenase-like isoform X1 [Bicyclus anynana]	XP_023939982.1	100	26	0	0	884	807	69	94	8e-08	60.8
TRINITY_DN14738_c0_g1	XP_026736018.1 UDP-glucuronosyltransferase 2B9-like [Trichoplusia ni]	XP_026736018.1	60.34	58	23	0	562	389	320	377	9e-14	76.6
TRINITY_DN14706_c0_g1	XP_026738431.1 WD repeat-containing protein 55 homolog [Trichoplusia ni]	XP_026738431.1	92.21	411	27	1	157	1374	1	411	0	687
TRINITY_DN14795_c0_g1	XP_023934873.1 protein unc-80 homolog isoform X10 [Bicyclus anynana]	XP_023934873.1	80.65	31	6	0	93	1	2937	2967	3e-09	60.5
TRINITY_DN14783_c0_g1	XP_016988713.1 PREDICTED: HTH-type transcriptional regulator BudR-like, partial [Drosophila rhopaloa]	XP_016988713.1	34.01	147	93	1	591	1019	1	147	3e-19	92.8
TRINITY_DN14775_c0_g1	XP_018006316.1 PREDICTED: glyoxylate/hydroxypyruvate reductase B-like [Hyalella azteca]	XP_018006316.1	65	80	28	0	244	5	123	202	7e-23	97.1
TRINITY_DN14758_c0_g1	PRD33554.1 glnAv [Nephila clavipes]	PRD33554.1	77.46	142	32	0	426	1	200	341	2e-66	218
TRINITY_DN14747_c0_g1	XP_026735511.1 transcription initiation factor TFIID subunit 3 [Trichoplusia ni]	XP_026735511.1	93.45	809	48	3	4247	1821	1	804	0	1107
TRINITY_DN14731_c0_g1	XP_021181017.1 uncharacterized protein LOC110369789 [Helicoverpa armigera]	XP_021181017.1	61.36	176	55	1	203	730	173	335	8e-64	217
TRINITY_DN14746_c0_g1	XP_026737268.1 odorant receptor 85c-like [Trichoplusia ni]	XP_026737268.1	75	152	38	0	39	494	91	242	6e-79	253
TRINITY_DN14700_c0_g1	XP_026487601.1 26S proteasome non-ATPase regulatory subunit 6 [Vanessa tameamea]	XP_026487601.1	100	29	0	0	88	2	325	353	3e-08	60.1
TRINITY_DN14785_c0_g1	RWA50719.1 GDP-fucose synthetase [Yersinia pestis]	RWA50719.1	68.75	160	50	0	480	1	5	164	3e-76	240
TRINITY_DN14739_c0_g1	XP_026725930.1 serine/threonine-protein kinase GA29083 [Trichoplusia ni]	XP_026725930.1	55.43	92	1	1	3	278	401	452	4e-19	89
TRINITY_DN14784_c0_g1	PCG70463.1 hypothetical protein B5V51_2938 [Heliothis virescens]	PCG70463.1	91.58	95	7	1	287	3	1	94	6e-16	80.1
TRINITY_DN14759_c0_g1	PRD37460.1 gdhA [Nephila clavipes]	PRD37460.1	62.18	119	45	0	359	3	184	302	3e-43	156
TRINITY_DN14765_c0_g1	PRD33800.1 betB [Nephila clavipes]	PRD33800.1	57.48	214	86	3	646	5	3	211	3e-66	223
TRINITY_DN14703_c0_g1	PRD26214.1 lgrC [Nephila clavipes]	PRD26214.1	39.19	421	247	4	69	1307	3810	4229	4e-68	246
TRINITY_DN14707_c0_g1	XP_026742875.1 TBC1 domain family member 9 [Trichoplusia ni]	XP_026742875.1	100	72	0	0	2	217	567	638	3e-41	152
TRINITY_DN8975_c0_g1	XP_026734189.1 alanine aminotransferase 1-like [Trichoplusia ni]	XP_026734189.1	79.71	69	13	1	308	102	42	109	2e-25	105
TRINITY_DN8958_c0_g1	PRD17866.1 ubiG, partial [Nephila clavipes]	PRD17866.1	45.92	98	51	1	341	54	283	380	2e-22	97.8
TRINITY_DN8938_c0_g1	PRD19988.1 ydcT [Nephila clavipes]	PRD19988.1	87.6	121	15	0	1	363	138	258	4e-55	184
TRINITY_DN8906_c0_g1	XP_026747339.1 achaete-scute complex protein T3-like [Trichoplusia ni]	XP_026747339.1	90.22	92	6	2	89	361	1	90	1e-28	113
TRINITY_DN8953_c0_g1	XP_023940711.1 uncharacterized protein LOC112047729 [Bicyclus anynana]	XP_023940711.1	66.14	127	43	0	381	1	156	282	3e-55	189
TRINITY_DN8986_c0_g1	XP_026726283.1 esterase B1-like [Trichoplusia ni]	XP_026726283.1	77.66	188	40	1	5	568	34	219	3e-80	259
TRINITY_DN8919_c0_g1	XP_026734153.1 protein sarah [Trichoplusia ni]	XP_026734153.1	95.95	222	9	0	3081	2416	1	222	1e-128	400
TRINITY_DN8940_c0_g1	XP_026738812.1 actin-interacting protein 1-like [Trichoplusia ni]	XP_026738812.1	82.76	29	5	0	87	1	470	498	6e-06	52.4
TRINITY_DN8996_c0_g1	PZC72044.1 hypothetical protein B5X24_HaOG211969 [Helicoverpa armigera]	PZC72044.1	48.91	137	68	1	34	438	867	1003	1e-31	136
TRINITY_DN8961_c0_g1	JAN91513.1 Transitional endoplasmic reticulum ATPase TER94 [Daphnia magna]	JAN91513.1	100	28	0	0	512	429	518	545	3e-12	72
TRINITY_DN8926_c0_g1	WP_128647237.1 PLP-dependent aminotransferase family protein [Yersinia pestis]	WP_128647237.1	45.11	184	100	1	553	2	1	183	1e-32	125
TRINITY_DN8905_c0_g1	XP_026731708.1 uncharacterized protein LOC113496629 [Trichoplusia ni]	XP_026731708.1	94.71	227	12	0	1	681	368	594	1e-132	421
TRINITY_DN8921_c0_g1	RLU19857.1 hypothetical protein DMN91_008416 [Ooceraea biroi]	RLU19857.1	100	32	0	0	273	368	19	50	7e-13	69.7
TRINITY_DN8969_c0_g1	XP_026739088.1 trypsin, alkaline C-like [Trichoplusia ni]	XP_026739088.1	87.1	31	4	0	397	489	156	186	7e-10	62.8
TRINITY_DN8913_c0_g1	XP_021188181.1 putative phospholipase B-like lamina ancestor [Helicoverpa armigera]	XP_021188181.1	100	26	0	0	412	489	40	65	4e-09	62.8
TRINITY_DN8946_c2_g1	PZC76890.1 hypothetical protein B5X24_HaOG204029 [Helicoverpa armigera]	PZC76890.1	51.22	41	18	1	40	162	17	55	1e-05	47.4
TRINITY_DN8911_c0_g1	XP_022836617.1 uncharacterized protein LOC111363987, partial [Spodoptera litura]	XP_022836617.1	48.63	146	74	1	440	6	46	191	3e-41	150
TRINITY_DN8995_c0_g1	PRD22409.1 nadA [Nephila clavipes]	PRD22409.1	73.94	142	34	1	261	677	14	155	2e-65	216
TRINITY_DN8944_c0_g1	XP_011554278.1 PREDICTED: uncharacterized protein LOC105385574 [Plutella xylostella]	XP_011554278.1	93.33	30	2	0	464	375	159	188	6e-11	65.1
TRINITY_DN8916_c0_g1	XP_022210080.1 uncharacterized protein LOC111065943 [Drosophila obscura]	XP_022210080.1	46.43	112	60	0	338	3	100	211	6e-17	81.3
TRINITY_DN8915_c0_g1	PRD37600.1 pstB [Nephila clavipes]	PRD37600.1	33.65	211	137	3	3	629	463	672	5e-17	90.9
TRINITY_DN8959_c0_g1	PRD33257.1 yedI [Nephila clavipes]	PRD33257.1	100	36	0	0	1	108	820	855	4e-16	82.8
TRINITY_DN8997_c0_g1	XP_022837972.1 ATP-binding cassette sub-family B member 6, mitochondrial [Spodoptera litura]	XP_022837972.1	96.55	29	1	0	377	463	535	563	1e-09	63.9
TRINITY_DN8951_c0_g1	XP_026744444.1 superoxide dismutase [Cu-Zn] [Trichoplusia ni]	XP_026744444.1	77.78	36	6	1	102	1	14	49	1e-07	56.6
TRINITY_DN8924_c0_g1	XP_018006212.1 PREDICTED: putrescine transport ATP-binding protein PotG-like [Hyalella azteca]	XP_018006212.1	62.03	79	30	0	29	265	5	83	2e-15	77.4
TRINITY_DN8924_c0_g2	RXA98323.1 putrescine ABC transporter ATP-binding subunit PotG [Yersinia sp. 2105 StPb PI]	RXA98323.1	72.73	132	36	0	376	771	20	151	4e-48	172
TRINITY_DN8981_c0_g1	XP_026747082.1 RNA polymerase II subunit A C-terminal domain phosphatase SSU72 [Trichoplusia ni]	XP_026747082.1	100	192	0	0	453	1028	1	192	2e-137	404
TRINITY_DN8917_c0_g1	ABD36094.1 chaperonin subunit 6a zeta [Bombyx mori]	ABD36094.1	86.21	29	4	0	87	1	271	299	3e-07	55.8
TRINITY_DN8955_c0_g1	PCG76556.1 hypothetical protein B5V51_9167 [Heliothis virescens]	PCG76556.1	60.78	283	101	3	21	854	1	278	4e-112	339
TRINITY_DN8932_c0_g1	RVE45546.1 hypothetical protein evm_009811 [Chilo suppressalis]	RVE45546.1	51.92	52	22	1	32	178	1	52	9e-08	55.5
TRINITY_DN8990_c0_g1	JAL94564.1 hypothetical protein [Daphnia_magna]	JAL94564.1	57.35	136	56	1	410	3	36	169	3e-30	117
TRINITY_DN8968_c0_g1	JAC51587.1 hypothetical protein [Bactrocera dorsalis]	JAC51587.1	62.66	158	56	2	837	373	230	387	4e-85	213
TRINITY_DN8904_c0_g1	PZC70512.1 hypothetical protein B5X24_HaOG215762 [Helicoverpa armigera]	PZC70512.1	79.07	215	35	4	2	634	381	589	7e-87	278
TRINITY_DN8948_c0_g1	PRD35331.1 pdxA [Nephila clavipes]	PRD35331.1	50.28	177	85	2	11	541	6	179	9e-50	172
TRINITY_DN8952_c0_g1	XP_026729561.1 G protein-coupled receptor kinase 2 isoform X2 [Trichoplusia ni]	XP_026729561.1	98.81	587	7	0	467	2227	1	587	0	1123
TRINITY_DN45602_c0_g1	KPI95807.1 Smoothelin-like protein 1 [Papilio xuthus]	KPI95807.1	92.31	26	2	0	2	79	78	103	2e-07	53.5
TRINITY_DN45516_c0_g1	XP_016664722.1 PREDICTED: thiol:disulfide interchange protein DsbD-like, partial [Acyrthosiphon pisum]	XP_016664722.1	42	100	58	0	64	363	4	103	5e-18	87.4
TRINITY_DN45522_c0_g1	PCG67144.1 hypothetical protein B5V51_6751, partial [Heliothis virescens]	PCG67144.1	77.14	35	8	0	765	869	8	42	6e-08	57.4
TRINITY_DN45514_c0_g1	XP_026732757.1 LOW QUALITY PROTEIN: signal-induced proliferation-associated 1-like protein 1, partial [Trichoplusia ni]	XP_026732757.1	66.67	48	8	2	145	2	704	743	7e-08	59.3
TRINITY_DN45527_c0_g1	XP_026747310.1 vacuolar protein-sorting-associated protein 36 [Trichoplusia ni]	XP_026747310.1	100	23	0	0	71	3	274	296	5e-06	52
TRINITY_DN45512_c0_g1	XP_026733517.1 circadian clock-controlled protein-like [Trichoplusia ni]	XP_026733517.1	79.41	34	7	0	349	248	190	223	5e-10	62
TRINITY_DN45526_c0_g1	XP_022823892.1 rho GTPase-activating protein 26 [Spodoptera litura]	XP_022823892.1	63.41	82	2	1	246	1	107	160	7e-12	66.6
TRINITY_DN45599_c0_g1	XP_021186539.1 dosage compensation regulator isoform X1 [Helicoverpa armigera]	XP_021186539.1	65.75	73	6	1	59	220	303	375	1e-20	93.6
TRINITY_DN45541_c0_g1	XP_026735736.1 protein phosphatase methylesterase 1 [Trichoplusia ni]	XP_026735736.1	96.15	26	1	0	505	582	25	50	8e-08	58.5
TRINITY_DN45572_c0_g1	XP_026728883.1 uncharacterized protein LOC113494674 [Trichoplusia ni]	XP_026728883.1	50.88	511	240	7	1610	93	1	505	2e-148	447
TRINITY_DN45559_c0_g1	XP_014359672.1 PREDICTED: protein spinster-like, partial [Papilio machaon]	XP_014359672.1	100	27	0	0	1075	995	24	50	2e-07	57
[truncated: 54,809 more rows]
