# Supplementary material for: Family dinner: Transcriptional plasticity of five Noctuidae (Lepidoptera) feeding on three host plant species
Source: Ecol Evol. 2022 Sep 6;12(9):e9258. doi: 10.1002/ece3.9258 (PMC9448971; doi:10.1002/ece3.9258)
Supplement: Supplementary file 27 — Table S10d [file ECE3-12-e9258-s030.xlsx]

## Sheet: Blad1
Supplementary Table 10d. BLASTX annotated genes using local Arthropoda database.
Mamestra brassicae
Gene_ID	stitle	sseqid	pident	length	mismatch	gapopen	qstart	qend	sstart	send	evalue	bitscore
TRINITY_DN205665_c0_g1	XP_021197526.1 apolipophorins isoform X2 [Helicoverpa armigera]	XP_021197526.1	89.29	28	3	0	527	610	2800	2827	8e-08	59.3
TRINITY_DN205688_c0_g1	PRD39993.1 glcB [Nephila clavipes]	PRD39993.1	70.15	67	20	0	202	2	437	503	5e-24	102
TRINITY_DN205616_c0_g1	ABV81918.1 putative protein phosphatase PP2A 55kDa regulatory subunit, partial [Antheraea paukstadtorum]	ABV81918.1	82.76	29	5	0	88	2	32	60	1e-06	54.3
TRINITY_DN205691_c0_g1	XP_022826481.1 odorant receptor 4-like isoform X3 [Spodoptera litura]	XP_022826481.1	93.75	64	4	0	3	194	259	322	2e-34	129
TRINITY_DN205676_c0_g1	XP_022823851.1 glucose dehydrogenase [FAD, quinone]-like [Spodoptera litura]	XP_022823851.1	62.2	164	62	0	218	709	355	518	8e-86	231
TRINITY_DN205623_c0_g1	PCG78532.1 hypothetical protein B5V51_3834 [Heliothis virescens]	PCG78532.1	100	30	0	0	470	559	274	303	2e-10	66.2
TRINITY_DN205644_c0_g1	XP_022821826.1 matrix metalloproteinase-14 isoform X3 [Spodoptera litura]	XP_022821826.1	77.45	204	44	1	607	2	162	365	2e-97	304
TRINITY_DN205675_c0_g1	XP_022814799.1 uncharacterized protein LOC111348420 isoform X2 [Spodoptera litura]	XP_022814799.1	75.5	351	85	1	1	1050	265	615	1e-177	553
TRINITY_DN205660_c0_g1	JAT89242.1 hypothetical protein g.15882, partial [Pectinophora gossypiella]	JAT89242.1	100	28	0	0	252	335	37	64	1e-09	59.7
TRINITY_DN205642_c0_g1	XP_011554304.1 PREDICTED: uncharacterized protein LOC105385598 [Plutella xylostella]	XP_011554304.1	72.55	51	12	1	158	6	105	153	1e-12	70.5
TRINITY_DN205684_c0_g1	JAA83173.1 chromatin regulatory protein sir2, partial [Pararge aegeria]	JAA83173.1	86.96	23	3	0	72	4	64	86	7e-06	48.5
TRINITY_DN205656_c0_g1	ABO45233.1 reverse transcriptase [Ostrinia nubilalis]	ABO45233.1	72.73	33	9	0	2	100	331	363	6e-06	55.1
TRINITY_DN219111_c0_g1	JAS07704.1 hypothetical protein g.37121, partial [Clastoptera arizonana]	JAS07704.1	42.05	88	17	3	300	136	566	652	3e-08	58.2
TRINITY_DN219198_c0_g1	XP_023300625.1 uncharacterized protein LOC111682867 [Lucilia cuprina]	XP_023300625.1	37.5	176	107	2	519	1	66	241	1e-38	143
TRINITY_DN219140_c0_g1	XP_022816384.1 lymphocyte antigen 75-like [Spodoptera litura]	XP_022816384.1	47.79	113	54	2	3	338	192	300	6e-22	98.2
TRINITY_DN219196_c0_g1	XP_015511628.1 PREDICTED: uncharacterized protein LOC107218310 [Neodiprion lecontei]	XP_015511628.1	62.75	51	19	0	441	289	111	161	7e-14	76.6
TRINITY_DN219149_c0_g1	XP_022813968.1 multidrug resistance protein 1B-like [Spodoptera litura]	XP_022813968.1	88.46	26	3	0	78	1	828	853	7e-06	51.6
TRINITY_DN219160_c0_g1	AUT99830.1 50S ribosomal protein L1 [Morganella morganii]	AUT99830.1	66.36	107	36	0	9	329	1	107	4e-32	121
TRINITY_DN219144_c0_g1	PZC80745.1 hypothetical protein B5X24_HaOG213969 [Helicoverpa armigera]	PZC80745.1	83.33	30	5	0	298	209	170	199	7e-07	52.4
TRINITY_DN219108_c0_g1	XP_026726655.1 long-chain-fatty-acid--CoA ligase 4 isoform X2 [Trichoplusia ni]	XP_026726655.1	75.68	37	8	1	382	492	331	366	2e-07	57.8
TRINITY_DN219174_c0_g1	XP_022826732.1 mitochondrial tRNA-specific 2-thiouridylase 1 [Spodoptera litura]	XP_022826732.1	100	27	0	0	3	83	192	218	7e-08	57.4
TRINITY_DN219167_c0_g1	PZC80745.1 hypothetical protein B5X24_HaOG213969 [Helicoverpa armigera]	PZC80745.1	65.12	43	13	1	19	141	164	206	2e-07	55.5
TRINITY_DN219194_c0_g1	PRD37556.1 cusB [Nephila clavipes]	PRD37556.1	45.05	91	50	0	5	277	86	176	6e-21	90.9
TRINITY_DN219117_c0_g1	PZC75100.1 hypothetical protein B5X24_HaOG206720 [Helicoverpa armigera]	PZC75100.1	92.59	27	2	0	82	2	887	913	7e-06	51.6
TRINITY_DN219150_c0_g1	AEA76325.1 C-type lectin, partial [Mamestra configurata]	AEA76325.1	96.15	52	2	0	157	2	1	52	2e-28	112
TRINITY_DN219188_c0_g1	XP_011567421.1 PREDICTED: threonine dehydratase biosynthetic, chloroplastic-like, partial [Plutella xylostella]	XP_011567421.1	96.43	112	4	0	338	3	198	309	1e-66	218
TRINITY_DN219193_c0_g1	XP_022819981.1 dnaJ homolog subfamily C member 16 [Spodoptera litura]	XP_022819981.1	89.29	28	3	0	84	1	665	692	3e-08	58.9
TRINITY_DN219141_c0_g1	PCG73841.1 hypothetical protein B5V51_14265, partial [Heliothis virescens]	PCG73841.1	51.52	66	30	1	2	193	487	552	3e-12	72
TRINITY_DN219119_c0_g1	PRD21734.1 3'3'-cGAMP-specific phosphodiesterase 2 [Nephila clavipes]	PRD21734.1	51.52	99	48	0	302	6	45	143	2e-24	105
TRINITY_DN219124_c0_g1	XP_017121169.1 PREDICTED: voltage-gated ClC-type chloride channel ClcB-like [Drosophila elegans]	XP_017121169.1	44.68	94	52	0	283	2	245	338	1e-06	53.9
TRINITY_DN219132_c0_g1	PZC76995.1 hypothetical protein B5X24_HaOG203946 [Helicoverpa armigera]	PZC76995.1	61.29	62	24	0	343	158	130	191	2e-12	68.9
TRINITY_DN209081_c0_g1	XP_013181000.1 PREDICTED: uncharacterized protein LOC106127467 [Papilio xuthus]	XP_013181000.1	71.05	38	11	0	309	422	170	207	1e-08	58.5
TRINITY_DN209035_c0_g1	JAA83991.1 Longitudinals lacking protein-like protein [Pararge aegeria]	JAA83991.1	100	24	0	0	543	472	88	111	4e-06	50.8
TRINITY_DN209006_c0_g1	XP_011552366.1 PREDICTED: uncharacterized protein LOC105383928 [Plutella xylostella]	XP_011552366.1	64.52	31	11	0	93	1	728	758	6e-06	55.1
TRINITY_DN209053_c0_g1	PRD19421.1 nicP [Nephila clavipes]	PRD19421.1	43.42	76	35	2	229	2	65	132	2e-09	60.5
TRINITY_DN209051_c0_g1	ADI61830.1 endonuclease-reverse transcriptase [Bombyx mori]	ADI61830.1	58.54	41	17	0	79	201	1053	1093	8e-06	50.8
TRINITY_DN209016_c0_g1	PCG66496.1 hypothetical protein B5V51_7636 [Heliothis virescens]	PCG66496.1	44.92	118	59	2	338	3	16	133	2e-26	111
TRINITY_DN209009_c0_g1	PZC71315.1 hypothetical protein B5X24_HaOG200404 [Helicoverpa armigera]	PZC71315.1	81.16	138	26	0	2	415	98	235	3e-78	246
TRINITY_DN209044_c0_g1	PRD38996.1 ydcC [Nephila clavipes]	PRD38996.1	47.69	65	34	0	20	214	206	270	1e-10	62.8
TRINITY_DN209088_c0_g1	XP_026727711.1 uncharacterized protein LOC113493878 [Trichoplusia ni]	XP_026727711.1	75.61	41	10	0	123	1	206	246	2e-11	68.6
TRINITY_DN209089_c0_g1	XP_022837092.1 inositol 1,4,5-trisphosphate receptor isoform X6 [Spodoptera litura]	XP_022837092.1	100	28	0	0	622	705	1780	1807	1e-06	56.6
TRINITY_DN209024_c0_g1	PCG66954.1 hypothetical protein B5V51_7041 [Heliothis virescens]	PCG66954.1	88.28	145	17	0	61	495	433	577	8e-88	283
TRINITY_DN209034_c0_g1	KNC28910.1 hypothetical protein FF38_14545, partial [Lucilia cuprina]	KNC28910.1	38.37	86	52	1	6	263	232	316	9e-13	70.1
TRINITY_DN209084_c0_g1	KPI95807.1 Smoothelin-like protein 1 [Papilio xuthus]	KPI95807.1	66.67	51	13	2	150	1	84	131	4e-12	67
TRINITY_DN209028_c0_g1	XP_021194876.1 uncharacterized protein LOC110379506 isoform X1 [Helicoverpa armigera]	XP_021194876.1	95.83	24	1	0	341	270	145	168	9e-06	50.4
TRINITY_DN209031_c0_g1	XP_023303501.1 uncharacterized protein LOC111685472 [Lucilia cuprina]	XP_023303501.1	81.44	97	18	0	362	72	221	317	2e-50	171
TRINITY_DN209080_c0_g1	ACX53765.1 chemosensory receptor, partial [Heliothis virescens]	ACX53765.1	88.6	114	13	0	248	589	20	133	3e-68	217
TRINITY_DN227822_c0_g1	XP_013137508.1 PREDICTED: tyrosine-protein kinase Abl-like [Papilio polytes]	XP_013137508.1	95.45	22	1	0	67	2	486	507	1e-07	56.2
TRINITY_DN227839_c0_g1	XP_026314742.1 uncharacterized protein LOC113226358 isoform X8 [Hyposmocoma kahamanoa]	XP_026314742.1	96.15	26	1	0	214	291	5863	5888	1e-06	53.9
TRINITY_DN227862_c0_g1	RWA49727.1 cytochrome c-type biogenesis protein CcmH [Yersinia pestis]	RWA49727.1	59.72	72	29	0	217	2	18	89	2e-22	96.7
TRINITY_DN227881_c0_g1	XP_022814388.1 zinc finger protein 596-like [Spodoptera litura]	XP_022814388.1	85.19	27	4	0	83	3	456	482	3e-06	53.5
TRINITY_DN227866_c0_g1	XP_022819493.1 glutamine synthetase 1, mitochondrial-like [Spodoptera litura]	XP_022819493.1	88.57	70	8	0	1	210	124	193	5e-41	146
TRINITY_DN227816_c0_g1	XP_004929801.1 uncharacterized protein LOC101741973 [Bombyx mori]	XP_004929801.1	96.3	27	1	0	3	83	42	68	5e-10	61.2
TRINITY_DN227842_c0_g1	PCG66757.1 hypothetical protein B5V51_7260 [Heliothis virescens]	PCG66757.1	91.67	24	2	0	1	72	281	304	2e-06	52.8
TRINITY_DN227896_c0_g1	JAA79265.1 Transformation/transcription domain-associated protein, partial [Pararge aegeria]	JAA79265.1	100	27	0	0	340	260	35	61	8e-09	56.2
TRINITY_DN227835_c0_g1	PRD39036.1 pilT [Nephila clavipes]	PRD39036.1	42.67	75	41	1	53	277	81	153	1e-06	52.8
TRINITY_DN227882_c0_g1	PRD39852.1 bauA [Nephila clavipes]	PRD39852.1	62.5	72	27	0	217	2	48	119	6e-23	97.4
TRINITY_DN227807_c0_g1	JAA82382.1 armadillo, partial [Pararge aegeria]	JAA82382.1	100	23	0	0	306	238	46	68	6e-07	51.2
TRINITY_DN227889_c0_g1	PRD30876.1 betT2 [Nephila clavipes]	PRD30876.1	33.17	205	122	4	2	583	441	641	3e-23	105
TRINITY_DN227819_c0_g1	XP_026490296.1 LOW QUALITY PROTEIN: uncharacterized protein LOC113396536 [Vanessa tameamea]	XP_026490296.1	63.64	44	16	0	3	134	697	740	5e-09	59.7
TRINITY_DN227831_c0_g1	XP_022833179.1 uncharacterized protein LOC111361078 [Spodoptera litura]	XP_022833179.1	92.54	67	5	0	17	217	1	67	2e-30	113
TRINITY_DN227832_c0_g1	XP_021000531.1 phosphate carrier protein, mitochondrial-like [Parasteatoda tepidariorum]	XP_021000531.1	72.73	44	11	1	1	129	43	86	9e-10	59.7
TRINITY_DN202434_c0_g1	XP_018006195.1 PREDICTED: phosphoserine phosphatase-like [Hyalella azteca]	XP_018006195.1	63.95	86	31	0	258	1	36	121	5e-26	104
TRINITY_DN202441_c0_g1	XP_022239337.1 uncharacterized protein LOC106457627 [Limulus polyphemus]	XP_022239337.1	49.25	67	34	0	3	203	230	296	2e-14	73.6
TRINITY_DN202443_c0_g1	XP_021194821.1 protein takeout [Helicoverpa armigera]	XP_021194821.1	97.57	247	6	0	464	1204	1	247	3e-162	471
TRINITY_DN202452_c0_g1	AUU01456.1 D-amino acid dehydrogenase small subunit [Morganella morganii]	AUU01456.1	64.6	113	40	0	463	801	1	113	7e-45	166
TRINITY_DN202405_c0_g1	XP_022819888.1 ubiquitin-conjugating enzyme E2 S [Spodoptera litura]	XP_022819888.1	96.15	26	1	0	297	374	50	75	1e-06	52.8
TRINITY_DN202424_c0_g1	XP_013189374.1 PREDICTED: piggyBac transposable element-derived protein 4-like [Amyelois transitella]	XP_013189374.1	50.85	59	27	2	2	175	583	640	3e-09	60.8
TRINITY_DN202480_c0_g1	XP_021182762.1 SH3 and multiple ankyrin repeat domains protein 3 isoform X6 [Helicoverpa armigera]	XP_021182762.1	100	23	0	0	3	71	513	535	3e-07	55.1
TRINITY_DN202428_c0_g1	XP_012542880.1 PREDICTED: NADH kinase POS5, mitochondrial-like [Monomorium pharaonis]	XP_012542880.1	90.24	41	4	0	123	1	1	41	8e-16	78.6
TRINITY_DN202403_c0_g1	XP_023240930.1 LOW QUALITY PROTEIN: surfeit locus protein 1-like [Centruroides sculpturatus]	XP_023240930.1	22.78	237	145	9	390	1022	48	272	6e-07	57.8
TRINITY_DN202439_c0_g1	RXA97780.1 MFS transporter [Yersinia sp. 2105 StPb PI]	RXA97780.1	51.05	190	92	1	570	4	199	388	2e-47	169
TRINITY_DN202445_c0_g1	PCG65861.1 hypothetical protein B5V51_8538 [Heliothis virescens]	PCG65861.1	76.56	610	143	0	2384	555	1	610	0	1006
TRINITY_DN202412_c0_g1	PRD18358.1 puuB, partial [Nephila clavipes]	PRD18358.1	39.02	123	74	1	1	369	118	239	9e-19	87.4
TRINITY_DN202432_c0_g1	PRD20296.1 pyrC [Nephila clavipes]	PRD20296.1	63.38	213	77	1	2	637	135	347	2e-126	257
TRINITY_DN202420_c0_g1	XP_015125424.1 PREDICTED: methyl-accepting chemotaxis protein III-like [Diachasma alloeum]	XP_015125424.1	38.3	141	87	0	1	423	265	405	8e-20	93.2
TRINITY_DN202416_c0_g1	XP_022833748.1 uncharacterized protein LOC111361586 [Spodoptera litura]	XP_022833748.1	51.72	116	56	0	350	3	144	259	2e-34	129
TRINITY_DN202468_c0_g1	XP_021181537.1 U3 small nucleolar RNA-associated protein 4 homolog [Helicoverpa armigera]	XP_021181537.1	86.64	711	90	3	117	2237	1	710	0	1254
TRINITY_DN202446_c0_g1	RXA96833.1 UDP-N-acetylmuramoyl-L-alanyl-D-glutamate--2,6-diaminopimelate ligase [Yersinia sp. 2105 StPb PI]	RXA96833.1	62.79	86	32	0	259	2	321	406	2e-28	114
TRINITY_DN202482_c0_g1	PZC76499.1 hypothetical protein B5X24_HaOG204519 [Helicoverpa armigera]	PZC76499.1	48.24	85	39	1	294	55	211	295	4e-16	80.1
TRINITY_DN202494_c0_g1	XP_022824442.1 solute carrier family 12 member 1 [Spodoptera litura]	XP_022824442.1	100	27	0	0	2	82	1042	1068	6e-09	62.8
TRINITY_DN202447_c0_g1	XP_013197988.1 PREDICTED: elongation of very long chain fatty acids protein AAEL008004-like isoform X2 [Amyelois transitella]	XP_013197988.1	92.31	26	2	0	3	80	142	167	2e-06	55.8
TRINITY_DN202454_c0_g1	PCG68743.1 hypothetical protein B5V51_4911 [Heliothis virescens]	PCG68743.1	90.79	543	50	0	1703	75	1	543	0	1045
TRINITY_DN202462_c0_g1	XP_017093960.1 PREDICTED: isoxanthopterin deaminase-like [Drosophila bipectinata]	XP_017093960.1	48.03	152	78	1	514	969	5	155	4e-39	148
TRINITY_DN202470_c0_g1	PCG66994.1 hypothetical protein B5V51_6991 [Heliothis virescens]	PCG66994.1	95.72	304	13	0	1074	163	1	304	0	615
TRINITY_DN202484_c0_g1	RUT67041.1 TIGR03749 family integrating conjugative element protein [Morganella morganii]	RUT67041.1	46.88	64	34	0	299	108	213	276	6e-11	64.7
TRINITY_DN224088_c0_g1	PCG68636.1 hypothetical protein B5V51_5019 [Heliothis virescens]	PCG68636.1	88.46	26	3	0	78	1	19	44	3e-06	49.7
TRINITY_DN224085_c0_g1	KPI91323.1 hypothetical protein RR46_14827 [Papilio xuthus]	KPI91323.1	80.65	31	6	0	206	298	23	53	1e-07	53.1
TRINITY_DN224092_c0_g1	XP_026490230.1 serine/threonine-protein phosphatase PP2A 65 kDa regulatory subunit [Vanessa tameamea]	XP_026490230.1	100	26	0	0	338	261	191	216	5e-07	54.7
TRINITY_DN224053_c0_g1	AAF06103.1 cytochrome P450 [Helicoverpa zea]	AAF06103.1	69.36	173	53	0	2	520	113	285	3e-86	266
TRINITY_DN224061_c0_g1	AKJ54499.1 lebocin 1 [Spodoptera exigua]	AKJ54499.1	49.46	93	41	3	262	540	1	87	6e-19	87.4
TRINITY_DN215448_c0_g1	PRD37017.1 cat1 [Nephila clavipes]	PRD37017.1	71.79	78	22	0	3	236	395	472	3e-32	124
TRINITY_DN215443_c0_g1	ADZ95950.1 reverse transcriptase, partial [Perigonia ilus]	ADZ95950.1	80	30	6	0	91	2	116	145	3e-06	50.4
TRINITY_DN215492_c0_g1	XP_021188002.1 proton-coupled folate transporter [Helicoverpa armigera]	XP_021188002.1	92.31	26	2	0	292	369	344	369	2e-07	56.2
TRINITY_DN215435_c0_g1	XP_021185684.1 cyclin-K [Helicoverpa armigera]	XP_021185684.1	92.86	28	2	0	2	85	208	235	2e-09	63.5
TRINITY_DN215447_c0_g1	WP_050097288.1 MULTISPECIES: two-component system sensor histidine kinase PhoQ [Yersinia]	WP_050097288.1	45.56	90	45	2	263	6	268	357	2e-10	63.9
TRINITY_DN215453_c0_g1	XP_016946274.1 PREDICTED: ATP-dependent RNA helicase RhlE-like, partial [Drosophila biarmipes]	XP_016946274.1	67.41	135	44	0	405	1	202	336	6e-58	193
TRINITY_DN215464_c0_g1	JAT80803.1 hypothetical protein g.18583, partial [Pectinophora gossypiella]	JAT80803.1	100	27	0	0	82	2	72	98	2e-09	58.5
TRINITY_DN215467_c0_g1	PNF25823.1 putative RNA-directed DNA polymerase from transposon X-element [Cryptotermes secundus]	PNF25823.1	37.75	204	118	2	633	40	305	505	2e-30	114
TRINITY_DN215428_c0_g1	PZC80794.1 hypothetical protein B5X24_HaOG213781 [Helicoverpa armigera]	PZC80794.1	85.71	28	4	0	177	260	46	73	1e-07	52.4
TRINITY_DN215432_c0_g1	KOB55719.1 Clathrin coat assembly protein AP50, partial [Operophtera brumata]	KOB55719.1	100	28	0	0	603	520	27	54	3e-09	59.7
TRINITY_DN215460_c0_g1	PCG80166.1 hypothetical protein B5V51_10779 [Heliothis virescens]	PCG80166.1	100	27	0	0	294	374	211	237	9e-08	57
TRINITY_DN215418_c0_g1	XP_026750641.1 sodium/hydrogen exchanger 10-like [Galleria mellonella]	XP_026750641.1	100	24	0	0	74	3	1098	1121	6e-06	52
TRINITY_DN215414_c0_g1	PZC76998.1 hypothetical protein B5X24_HaOG203949 [Helicoverpa armigera]	PZC76998.1	44.44	81	41	1	76	306	22	102	7e-15	76.6
TRINITY_DN215450_c0_g1	PRD18742.1 mcpA, partial [Nephila clavipes]	PRD18742.1	48.81	168	84	2	504	4	161	327	4e-40	150
TRINITY_DN215429_c0_g1	XP_026325758.1 uncharacterized protein LOC113234619, partial [Hyposmocoma kahamanoa]	XP_026325758.1	58.06	62	18	1	280	441	91	152	1e-12	70.9
TRINITY_DN215490_c0_g1	XP_021197503.1 neutral alpha-glucosidase AB [Helicoverpa armigera]	XP_021197503.1	92.59	27	2	0	3	83	166	192	8e-07	54.7
TRINITY_DN215426_c0_g1	XP_021182426.1 vacuolar protein sorting-associated protein 33A [Helicoverpa armigera]	XP_021182426.1	80	35	5	1	3	101	489	523	5e-09	60.8
TRINITY_DN215415_c0_g1	XP_021188254.1 alpha-amylase 4N-like isoform X2 [Helicoverpa armigera]	XP_021188254.1	86.84	38	5	0	202	315	1	38	2e-14	75.9
TRINITY_DN215494_c0_g1	PRD25781.1 phnX [Nephila clavipes]	PRD25781.1	41.38	116	68	0	428	81	154	269	1e-22	98.6
TRINITY_DN215446_c0_g1	PZC85788.1 hypothetical protein B5X24_HaOG215150 [Helicoverpa armigera]	PZC85788.1	60.98	41	12	1	1	111	14	54	8e-12	53.9
TRINITY_DN215498_c0_g1	XP_026736617.1 LOW QUALITY PROTEIN: E3 ubiquitin-protein ligase UBR1 [Trichoplusia ni]	XP_026736617.1	100	24	0	0	3	74	329	352	3e-06	54.3
TRINITY_DN215421_c0_g1	PCG74689.1 hypothetical protein B5V51_12910 [Heliothis virescens]	PCG74689.1	90	30	3	0	2	91	25	54	3e-08	58.9
TRINITY_DN215440_c0_g1	XP_002424730.1 succinate-CoA ligase, beta subunit, putative [Pediculus humanus corporis]	XP_002424730.1	49.09	55	28	0	170	6	75	129	4e-08	56.6
TRINITY_DN212464_c0_g1	XP_012524353.1 PREDICTED: 30S ribosomal protein S19, chloroplastic-like [Monomorium pharaonis]	XP_012524353.1	84.88	86	13	0	20	277	1	86	1e-48	160
TRINITY_DN212433_c0_g1	PRD38044.1 maeB [Nephila clavipes]	PRD38044.1	66.32	95	32	0	1	285	164	258	4e-35	132
TRINITY_DN212438_c0_g1	RUT67058.1 hypothetical protein CKG00_12245 [Morganella morganii]	RUT67058.1	50	180	84	3	538	8	60	236	3e-48	173
TRINITY_DN212499_c0_g1	XP_026732560.1 transmembrane protein 87A [Trichoplusia ni]	XP_026732560.1	83.87	31	5	0	1	93	7	37	3e-07	55.8
TRINITY_DN212486_c0_g1	LAB70490.1 signal recognition particle protein, partial [Hirondellea gigas]	LAB70490.1	66.67	87	29	0	3	263	73	159	4e-19	86.3
TRINITY_DN212432_c0_g1	PCG70205.1 hypothetical protein B5V51_3255 [Heliothis virescens]	PCG70205.1	67.27	55	17	1	332	171	480	534	2e-15	79.7
TRINITY_DN212447_c0_g1	XP_016664730.1 PREDICTED: cytochrome bd-II ubiquinol oxidase subunit 2-like [Acyrthosiphon pisum]	XP_016664730.1	57.5	80	33	1	876	637	109	187	1e-24	106
TRINITY_DN212437_c0_g1	RUT66122.1 lipid A biosynthesis lauroyl acyltransferase [Morganella morganii]	RUT66122.1	44.12	102	56	1	3	305	210	311	5e-24	101
TRINITY_DN212431_c0_g1	XP_026755583.1 sphingosine-1-phosphate lyase [Galleria mellonella]	XP_026755583.1	100	24	0	0	312	383	188	211	2e-06	53.1
TRINITY_DN212492_c0_g1	PRD25941.1 ybaL [Nephila clavipes]	PRD25941.1	66.67	69	23	0	2	208	50	118	1e-23	100
TRINITY_DN212457_c0_g1	PRD38472.1 calB [Nephila clavipes]	PRD38472.1	49.02	102	52	0	215	520	17	118	2e-19	92.4
TRINITY_DN212482_c0_g1	XP_021190323.1 uncharacterized protein LOC110376237 [Helicoverpa armigera]	XP_021190323.1	62.86	105	33	4	363	52	1260	1359	7e-28	116
TRINITY_DN212416_c0_g1	BAD86660.1 endonuclease, partial [Bombyx mori]	BAD86660.1	36.62	142	78	2	59	448	62	203	1e-19	89.7
TRINITY_DN212472_c0_g1	AUU01973.1 LysR family transcriptional regulator [Morganella morganii]	AUU01973.1	38.57	140	83	2	3	419	152	289	2e-11	70.9
TRINITY_DN212469_c0_g1	CAJ01883.1 ribosomal protein S28e [Micromalthus debilis]	CAJ01883.1	100	51	0	0	41	193	1	51	2e-26	102
TRINITY_DN212488_c0_g1	PRD39471.1 ybiT [Nephila clavipes]	PRD39471.1	77.78	108	24	0	3	326	612	719	2e-51	180
TRINITY_DN212412_c0_g1	JAV58904.1 hypothetical protein, partial [Photinus pyralis]	JAV58904.1	45.45	121	66	0	840	478	70	190	9e-57	123
TRINITY_DN212429_c0_g1	XP_022831533.1 ras-related protein Rab-35 [Spodoptera litura]	XP_022831533.1	92.31	26	2	0	80	3	168	193	6e-06	50.4
TRINITY_DN212406_c0_g1	KPI91214.1 40S ribosomal protein S10 [Papilio xuthus]	KPI91214.1	100	28	0	0	84	1	68	95	8e-10	60.1
TRINITY_DN211888_c0_g1	JAN57562.1 Epidermal retinol dehydrogenase, partial [Daphnia magna]	JAN57562.1	42.59	108	58	2	330	7	11	114	2e-18	87.8
TRINITY_DN211880_c0_g1	PRD24482.1 fdtB [Nephila clavipes]	PRD24482.1	54.01	137	63	0	3	413	157	293	9e-48	169
TRINITY_DN211804_c0_g1	XP_013143390.1 PREDICTED: uncharacterized protein LOC106107194 [Papilio polytes]	XP_013143390.1	92.31	26	2	0	207	284	42	67	5e-06	49.3
TRINITY_DN211862_c0_g1	AUT98882.1 RepA replication protein [Morganella morganii]	AUT98882.1	92.59	135	10	0	1	405	105	239	2e-85	261
TRINITY_DN211835_c0_g1	XP_011504111.1 PREDICTED: dimethyladenosine transferase 1, mitochondrial-like [Ceratosolen solmsi marchali]	XP_011504111.1	41.56	77	45	0	3	233	97	173	7e-16	76.6
TRINITY_DN211882_c0_g1	PCG67054.1 hypothetical protein B5V51_6912 [Heliothis virescens]	PCG67054.1	84.85	33	5	0	101	3	357	389	9e-11	67.4
TRINITY_DN211850_c0_g1	PCG79417.1 hypothetical protein B5V51_802 [Heliothis virescens]	PCG79417.1	86.21	29	4	0	89	3	278	306	7e-09	61.2
TRINITY_DN211853_c0_g1	XP_022837565.1 uncharacterized protein LOC111364764 [Spodoptera litura]	XP_022837565.1	36.64	131	75	2	232	618	22	146	1e-14	76.6
TRINITY_DN211805_c0_g1	PZC77405.1 hypothetical protein B5X24_HaOG203453 [Helicoverpa armigera]	PZC77405.1	48.84	43	22	0	224	96	227	269	2e-08	46.6
TRINITY_DN211826_c0_g1	PCG70039.1 hypothetical protein B5V51_3432, partial [Heliothis virescens]	PCG70039.1	54.81	104	47	0	463	774	54	157	5e-21	97.4
TRINITY_DN211869_c0_g1	PZC74566.1 hypothetical protein B5X24_HaOG207657 [Helicoverpa armigera]	PZC74566.1	31.52	92	57	1	303	28	139	224	1e-08	57.8
TRINITY_DN211801_c0_g1	PRD34716.1 pyrH [Nephila clavipes]	PRD34716.1	98.11	106	2	0	3	320	129	234	2e-70	220
TRINITY_DN211834_c0_g1	XP_012548233.2 LOW QUALITY PROTEIN: probable protein phosphatase 2C 20 [Bombyx mori]	XP_012548233.2	92.31	26	2	0	685	608	78	103	2e-06	55.5
TRINITY_DN211899_c0_g1	XP_021183668.1 histidine-rich glycoprotein-like [Helicoverpa armigera]	XP_021183668.1	97.78	45	1	0	448	582	185	229	3e-06	53.9
TRINITY_DN212885_c0_g1	XP_014283033.1 60S ribosomal protein L26-like [Halyomorpha halys]	XP_014283033.1	84.31	102	16	0	307	2	23	124	1e-36	131
TRINITY_DN212832_c0_g1	XP_018028466.1 PREDICTED: capsule polysaccharide modification protein LipA-like [Hyalella azteca]	XP_018028466.1	60	100	36	1	5	304	561	656	4e-29	118
TRINITY_DN212810_c0_g1	PZC84179.1 hypothetical protein B5X24_HaOG205374 [Helicoverpa armigera]	PZC84179.1	96.15	26	1	0	78	1	5	30	1e-08	57.8
TRINITY_DN212820_c0_g1	PRD21060.1 carB [Nephila clavipes]	PRD21060.1	80.43	92	18	0	3	278	778	869	2e-42	155
TRINITY_DN212859_c0_g1	AGH29471.1 Tango13, partial [Drosophila americana]	AGH29471.1	88.46	26	3	0	374	297	3	28	2e-07	52.4
TRINITY_DN212860_c0_g1	PRD38394.1 ppx [Nephila clavipes]	PRD38394.1	63.95	86	30	1	13	270	108	192	6e-25	105
TRINITY_DN212893_c0_g1	PCG72891.1 hypothetical protein B5V51_368 [Heliothis virescens]	PCG72891.1	96.18	157	6	0	472	2	3026	3182	1e-85	285
TRINITY_DN212833_c0_g1	PCG69158.1 hypothetical protein B5V51_4448 [Heliothis virescens]	PCG69158.1	57.14	28	12	0	344	261	215	242	2e-11	40.8
TRINITY_DN212852_c0_g1	AGS49139.1 carboxylesterase, partial [Agrotis ipsilon]	AGS49139.1	83.2	125	21	0	377	3	44	168	4e-70	223
TRINITY_DN212899_c0_g1	XP_026739279.1 uncharacterized protein LOC113502097 [Trichoplusia ni]	XP_026739279.1	50	38	19	0	162	275	151	188	9e-08	40.4
TRINITY_DN212804_c0_g1	PCG65847.1 hypothetical protein B5V51_8554, partial [Heliothis virescens]	PCG65847.1	45.67	127	69	0	3	383	101	227	7e-35	130
TRINITY_DN212875_c0_g1	WP_022987051.1 4,5-DOPA dioxygenase extradiol [Yersinia pestis]	WP_022987051.1	47.32	112	56	2	57	389	6	115	8e-23	98.6
TRINITY_DN212853_c0_g1	PZC71632.1 hypothetical protein B5X24_HaOG212865 [Helicoverpa armigera]	PZC71632.1	64.44	45	16	0	201	335	70	114	3e-10	61.6
TRINITY_DN212883_c0_g1	XP_021184121.1 uncharacterized protein LOC110371968 [Helicoverpa armigera]	XP_021184121.1	86.21	29	4	0	2	88	1050	1078	3e-07	56.2
TRINITY_DN212894_c0_g1	RWA49121.1 MFS transporter [Yersinia pestis]	RWA49121.1	59.56	183	74	0	571	23	262	444	3e-66	219
TRINITY_DN212898_c0_g1	JAG12788.1 Iron import ATP-binding/permease protein IrtA [Lygus hesperus]	JAG12788.1	77.42	31	7	0	5	97	14	44	1e-07	53.1
TRINITY_DN219746_c0_g1	XP_021182953.1 facilitated trehalose transporter Tret1-like [Helicoverpa armigera]	XP_021182953.1	76.85	108	24	1	3	323	371	478	1e-52	183
TRINITY_DN219706_c0_g1	JAT36221.1 hypothetical protein g.31955 [Graphocephala atropunctata]	JAT36221.1	56.72	67	28	1	166	366	118	183	1e-14	74.7
TRINITY_DN219792_c0_g1	PRD22789.1 alg8 [Nephila clavipes]	PRD22789.1	55.88	68	30	0	2	205	636	703	3e-12	68.9
TRINITY_DN219707_c0_g1	PRD36955.1 tag [Nephila clavipes]	PRD36955.1	68.75	48	15	0	1	144	134	181	5e-15	73.9
TRINITY_DN219786_c0_g1	OWR50321.1 2-amino-3-ketobutyrate coenzyme A ligase [Danaus plexippus plexippus]	OWR50321.1	40	105	63	0	65	379	66	170	2e-18	87.4
TRINITY_DN219736_c0_g1	JAT89327.1 hypothetical protein g.10146, partial [Pectinophora gossypiella]	JAT89327.1	88	25	3	0	192	266	13	37	2e-06	49.7
TRINITY_DN219729_c0_g1	PRD26681.1 rlpA [Nephila clavipes]	PRD26681.1	50	108	54	0	360	37	25	132	4e-28	112
TRINITY_DN219715_c0_g1	XP_022817622.1 hemicentin-1-like [Spodoptera litura]	XP_022817622.1	96.15	26	1	0	605	528	576	601	7e-06	53.1
TRINITY_DN219799_c0_g1	XP_014242205.1 40S ribosomal protein S27-like [Cimex lectularius]	XP_014242205.1	76.83	82	19	0	14	259	1	82	5e-40	139
TRINITY_DN219782_c0_g1	XP_022828909.1 uncharacterized protein LOC111358195 [Spodoptera litura]	XP_022828909.1	75.34	73	18	0	75	293	567	639	2e-31	125
TRINITY_DN219723_c0_g1	PRD17982.1 quercetin 2,3-dioxygenase [Nephila clavipes]	PRD17982.1	70.67	75	22	0	1	225	158	232	1e-24	101
TRINITY_DN219770_c0_g1	XP_026743629.1 ATP-binding cassette sub-family A member 5-like isoform X2 [Trichoplusia ni]	XP_026743629.1	51.9	79	38	0	237	1	917	995	3e-18	87.4
TRINITY_DN219734_c0_g1	RVE40936.1 hypothetical protein evm_014414 [Chilo suppressalis]	RVE40936.1	100	26	0	0	3	80	107	132	5e-09	57.4
TRINITY_DN219710_c0_g1	XP_021199793.1 ryanodine receptor-like, partial [Helicoverpa armigera]	XP_021199793.1	100	29	0	0	459	373	232	260	7e-10	65.1
TRINITY_DN219783_c0_g1	XP_026730869.1 uncharacterized protein LOC113496015 [Trichoplusia ni]	XP_026730869.1	90.24	41	4	0	326	204	1313	1353	7e-16	81.3
TRINITY_DN219796_c0_g1	AEO35523.1 hypothetical protein [Amblyomma maculatum]	AEO35523.1	77.6	125	28	0	3	377	24	148	1e-66	209
TRINITY_DN219705_c0_g1	PRD21419.1 cyoE2 [Nephila clavipes]	PRD21419.1	49.35	77	39	0	248	18	180	256	2e-18	84.7
TRINITY_DN219724_c0_g1	RWA54410.1 alpha/beta hydrolase [Yersinia pestis]	RWA54410.1	77.68	112	25	0	2	337	198	309	4e-45	158
TRINITY_DN219780_c0_g1	PRD17915.1 petC [Nephila clavipes]	PRD17915.1	85.45	55	8	0	201	37	41	95	3e-24	100
TRINITY_DN219744_c0_g1	PRD39471.1 ybiT [Nephila clavipes]	PRD39471.1	56.76	74	32	0	1	222	11	84	2e-13	72.8
TRINITY_DN219722_c0_g1	XP_026725390.1 beta-1,3-galactosyltransferase brn-like [Trichoplusia ni]	XP_026725390.1	71.43	77	22	0	231	1	9	85	2e-30	119
TRINITY_DN219758_c0_g1	KZS00496.1 Uncharacterized protein APZ42_003177, partial [Daphnia magna]	KZS00496.1	55.95	84	37	0	261	10	1	84	7e-19	86.3
TRINITY_DN219790_c0_g1	XP_016664779.1 PREDICTED: putative protein YfkA [Acyrthosiphon pisum]	XP_016664779.1	59.3	86	35	0	3	260	31	116	2e-30	118
TRINITY_DN226975_c0_g1	XP_022837573.1 UDP-glucuronosyltransferase 2B19-like [Spodoptera litura]	XP_022837573.1	93.1	29	2	0	552	466	321	349	9e-09	61.6
TRINITY_DN226936_c0_g1	PCG64212.1 hypothetical protein B5V51_11038, partial [Heliothis virescens]	PCG64212.1	81.48	27	5	0	81	1	26	52	4e-07	52.8
TRINITY_DN226996_c0_g1	PRD37929.1 aceK2 [Nephila clavipes]	PRD37929.1	54.81	104	47	0	314	3	203	306	2e-32	126
TRINITY_DN226988_c0_g1	XP_022823917.1 uncharacterized protein LOC111354602 [Spodoptera litura]	XP_022823917.1	63.33	30	11	0	206	117	398	427	5e-07	44.3
TRINITY_DN226959_c0_g1	ROT80149.1 pteridine reductase [Penaeus vannamei]	ROT80149.1	42.86	91	51	1	271	2	145	235	2e-18	84.3
TRINITY_DN226979_c0_g1	XP_023939531.1 uncharacterized protein LOC112046914 [Bicyclus anynana]	XP_023939531.1	52.17	46	22	0	72	209	63	108	8e-07	50.4
TRINITY_DN226965_c0_g1	RUT66768.1 DNA mismatch repair protein MutS [Morganella morganii]	RUT66768.1	55.22	134	58	1	474	73	225	356	6e-37	143
TRINITY_DN226940_c0_g1	RVE42002.1 hypothetical protein evm_013347 [Chilo suppressalis]	RVE42002.1	45.24	84	46	0	253	2	213	296	8e-11	66.2
TRINITY_DN226976_c0_g1	XP_026737166.1 O-acyltransferase like protein-like [Trichoplusia ni]	XP_026737166.1	80	35	7	0	105	1	183	217	3e-10	64.3
TRINITY_DN226939_c0_g1	KOB52323.1 putative reverse transcriptase-7, partial [Operophtera brumata]	KOB52323.1	46.75	77	39	2	268	41	91	166	1e-13	70.1
TRINITY_DN226922_c0_g1	XP_022833768.1 uncharacterized protein LOC111361606 [Spodoptera litura]	XP_022833768.1	52.11	142	67	1	429	4	101	241	2e-43	152
TRINITY_DN226955_c0_g1	PRD37242.1 cysNC [Nephila clavipes]	PRD37242.1	70.93	86	20	1	243	1	21	106	2e-30	120
TRINITY_DN226972_c0_g1	PRD38414.1 hemF [Nephila clavipes]	PRD38414.1	72.13	61	17	0	3	185	247	307	4e-21	92
TRINITY_DN226950_c0_g1	XP_022204694.1 LOW QUALITY PROTEIN: beta,beta-carotene 15,15'-dioxygenase-like [Nilaparvata lugens]	XP_022204694.1	60.94	64	25	0	30	221	235	298	6e-19	87.8
TRINITY_DN226987_c0_g1	XP_022819615.1 nephrin-like isoform X1 [Spodoptera litura]	XP_022819615.1	96.43	28	1	0	336	419	130	157	7e-09	61.6
TRINITY_DN202975_c0_g1	XP_026754235.1 nucleoplasmin-like protein isoform X1 [Galleria mellonella]	XP_026754235.1	100	31	0	0	2	94	66	96	2e-11	67
TRINITY_DN202921_c0_g1	XP_011567403.1 PREDICTED: uncharacterized protein LOC105397095 [Plutella xylostella]	XP_011567403.1	37.36	91	54	2	6	272	67	156	2e-08	56.2
TRINITY_DN202971_c0_g1	XP_022824137.1 HMG domain-containing protein 4 isoform X1 [Spodoptera litura]	XP_022824137.1	90.93	353	31	1	1303	245	1	352	0	597
TRINITY_DN202923_c0_g1	XP_021190067.1 TBC1 domain family member 7 [Helicoverpa armigera]	XP_021190067.1	93.22	295	20	0	217	1101	1	295	0	573
TRINITY_DN202915_c0_g1	XP_001867198.1 X11 protein [Culex quinquefasciatus]	XP_001867198.1	80	30	6	0	98	9	42	71	6e-07	53.9
TRINITY_DN202998_c0_g1	JAS14283.1 hypothetical protein g.39065 [Clastoptera arizonana]	JAS14283.1	40.87	115	49	5	258	545	2	116	2e-12	70.5
TRINITY_DN202917_c0_g1	ACR15967.2 serine protease 24 [Mamestra configurata]	ACR15967.2	61.51	278	98	5	2	814	17	292	2e-109	333
TRINITY_DN202951_c0_g1	PRD31415.1 leuS [Nephila clavipes]	PRD31415.1	98.06	206	4	0	618	1	33	238	1e-134	409
TRINITY_DN202961_c0_g1	XP_026758262.1 glutaminyl-peptide cyclotransferase-like, partial [Galleria mellonella]	XP_026758262.1	85.19	27	4	0	297	377	10	36	4e-06	50.1
TRINITY_DN202922_c0_g1	XP_011553097.1 PREDICTED: structural maintenance of chromosomes protein 3-like [Plutella xylostella]	XP_011553097.1	100	27	0	0	624	544	163	189	1e-08	59.3
TRINITY_DN202924_c0_g1	RWS22517.1 succinyl-CoA:3-ketoacid coenzyme A transferase 1-like protein, partial [Leptotrombidium deliense]	RWS22517.1	85.27	129	19	0	10	396	308	436	1e-72	234
TRINITY_DN202981_c0_g1	XP_023304903.1 uncharacterized protein LOC111686754 [Lucilia cuprina]	XP_023304903.1	58.33	132	52	1	415	29	201	332	2e-39	148
TRINITY_DN202911_c0_g1	XP_018015194.1 PREDICTED: uvrABC system protein A-like [Hyalella azteca]	XP_018015194.1	79.14	139	29	0	2	418	743	881	3e-70	236
TRINITY_DN202911_c1_g1	PRD20679.1 uvrA [Nephila clavipes]	PRD20679.1	82.14	84	15	0	254	3	767	850	5e-39	146
TRINITY_DN202957_c0_g1	XP_026317262.1 twitchin isoform X14 [Hyposmocoma kahamanoa]	XP_026317262.1	73.68	38	10	0	114	1	4341	4378	9e-09	62
TRINITY_DN202928_c0_g1	KPJ09195.1 Peptidyl-prolyl cis-trans isomerase FKBP14 [Papilio machaon]	KPJ09195.1	96.55	29	1	0	88	2	4	32	3e-09	61.6
TRINITY_DN202905_c0_g1	PRD36998.1 nemA [Nephila clavipes]	PRD36998.1	57.25	138	59	0	462	49	210	347	3e-29	117
TRINITY_DN202927_c0_g1	XP_012521740.1 PREDICTED: pyruvate, phosphate dikinase regulatory protein 1, chloroplastic-like [Monomorium pharaonis]	XP_012521740.1	100	115	0	0	347	3	8	122	2e-76	236
TRINITY_DN202960_c0_g1	PCG79585.1 hypothetical protein B5V51_14908 [Heliothis virescens]	PCG79585.1	82.84	169	29	0	1	507	99	267	2e-92	288
TRINITY_DN202901_c0_g1	RUT65028.1 bifunctional aconitate hydratase 2/2-methylisocitrate dehydratase [Morganella morganii]	RUT65028.1	93.97	116	7	0	2	349	451	566	9e-70	233
TRINITY_DN203551_c0_g1	PZC84561.1 hypothetical protein B5X24_HaOG204591 [Helicoverpa armigera]	PZC84561.1	75.68	37	9	0	692	802	77	113	4e-09	62
TRINITY_DN203577_c0_g1	PZC71974.1 hypothetical protein B5X24_HaOG212101 [Helicoverpa armigera]	PZC71974.1	96.43	28	1	0	2	85	50	77	9e-08	57.8
TRINITY_DN203525_c0_g1	XP_017028692.1 PREDICTED: sulfatase-modifying factor 1 [Drosophila kikkawai]	XP_017028692.1	41.56	77	35	3	259	41	176	246	6e-07	54.3
TRINITY_DN203563_c0_g1	WP_050099258.1 MULTISPECIES: phosphate ABC transporter substrate-binding protein [Yersinia]	WP_050099258.1	64.34	129	46	0	388	2	42	170	1e-46	167
TRINITY_DN203509_c0_g1	XP_026742901.1 uncharacterized protein LOC113504684 [Trichoplusia ni]	XP_026742901.1	73.77	122	27	1	68	418	198	319	8e-16	80.1
TRINITY_DN203597_c0_g1	PCG69683.1 hypothetical protein B5V51_3815 [Heliothis virescens]	PCG69683.1	80	110	21	1	299	628	1	109	5e-54	180
TRINITY_DN203531_c0_g1	XP_021181568.1 glucose-fructose oxidoreductase domain-containing protein 1 [Helicoverpa armigera]	XP_021181568.1	97.75	400	9	0	1615	416	1	400	0	811
TRINITY_DN203583_c0_g1	PCG80781.1 hypothetical protein B5V51_2304 [Heliothis virescens]	PCG80781.1	96.69	151	5	0	455	3	1193	1343	8e-95	311
TRINITY_DN203506_c0_g1	XP_027210344.1 uncharacterized protein LOC113803732 [Penaeus vannamei]	XP_027210344.1	59.09	110	39	2	570	259	28	137	3e-29	122
TRINITY_DN203545_c0_g1	XP_022822525.1 integrator complex subunit 1 homolog [Spodoptera litura]	XP_022822525.1	50.68	73	35	1	468	253	10	82	2e-17	82
TRINITY_DN203505_c0_g1	XP_019762364.1 PREDICTED: uncharacterized protein LOC109539191 [Dendroctonus ponderosae]	XP_019762364.1	75.92	191	46	0	13	585	1	191	9e-101	306
TRINITY_DN203588_c0_g1	XP_022822580.1 uncharacterized protein LOC111353699, partial [Spodoptera litura]	XP_022822580.1	66.67	24	8	0	875	804	71	94	2e-08	35.4
TRINITY_DN203586_c0_g1	PCG72048.1 hypothetical protein B5V51_1211 [Heliothis virescens]	PCG72048.1	59.21	76	31	0	427	200	774	849	6e-22	103
TRINITY_DN203501_c0_g1	XP_023303872.1 uncharacterized protein LOC111685824 [Lucilia cuprina]	XP_023303872.1	76.14	88	19	1	92	349	10	97	3e-35	132
TRINITY_DN203546_c0_g1	PRD38455.1 shiA [Nephila clavipes]	PRD38455.1	65.22	92	32	0	287	12	21	112	5e-26	110
TRINITY_DN203569_c0_g1	PRD19933.1 hisC [Nephila clavipes]	PRD19933.1	89.19	74	8	0	224	3	16	89	4e-36	133
TRINITY_DN203587_c0_g1	AGH25552.1 crustacean cardioactive peptide [Helicoverpa armigera]	AGH25552.1	89.52	124	13	0	791	420	1	124	1e-76	239
TRINITY_DN203573_c0_g1	XP_017118099.1 PREDICTED: precorrin-6Y C(5,15)-methyltransferase [decarboxylating]-like [Drosophila elegans]	XP_017118099.1	40.59	101	57	1	317	15	110	207	9e-09	59.3
TRINITY_DN203512_c0_g1	PRD20129.1 accC [Nephila clavipes]	PRD20129.1	73.44	64	17	0	194	3	56	119	1e-17	84
TRINITY_DN203562_c0_g1	ACR15984.1 serine protease 25 [Mamestra configurata]	ACR15984.1	87.1	31	4	0	95	3	142	172	6e-07	57.4
TRINITY_DN201510_c0_g1	XP_011566537.1 PREDICTED: aldehyde dehydrogenase family 2 member B4, mitochondrial-like [Plutella xylostella]	XP_011566537.1	50.63	79	39	0	228	464	9	87	4e-14	76.6
TRINITY_DN201509_c0_g1	PZC83582.1 hypothetical protein B5X24_HaOG207565 [Helicoverpa armigera]	PZC83582.1	98.88	89	1	0	2	268	770	858	1e-48	184
TRINITY_DN201568_c2_g1	JAA79218.1 Yponomeuta cagnagellus pheromone binding protein (PBP) gene, partial [Pararge aegeria]	JAA79218.1	73.68	38	6	1	294	193	57	94	2e-07	52.8
TRINITY_DN201515_c0_g1	XP_017118110.1 PREDICTED: xanthine permease-like [Drosophila elegans]	XP_017118110.1	30.84	107	73	1	322	2	13	118	1e-13	71.6
TRINITY_DN201593_c0_g1	XP_013140096.1 PREDICTED: mediator of RNA polymerase II transcription subunit 10 [Papilio polytes]	XP_013140096.1	98.47	131	2	0	685	293	1	131	9e-88	267
TRINITY_DN201535_c0_g1	XP_018028748.1 PREDICTED: lipopolysaccharide assembly protein B-like [Hyalella azteca]	XP_018028748.1	48.24	85	44	0	3	257	43	127	1e-15	77.4
TRINITY_DN201536_c0_g1	AUT98896.1 DNA repair protein RadC [Morganella morganii]	AUT98896.1	36.99	73	45	1	112	330	17	88	2e-08	56.2
TRINITY_DN201562_c0_g1	XP_017462298.1 PREDICTED: oxygen-insensitive NAD(P)H nitroreductase-like [Rhagoletis zephyria]	XP_017462298.1	62.82	78	29	0	234	1	90	167	1e-18	84.3
TRINITY_DN201528_c0_g1	KDR22870.1 Glutathione S-transferase omega-1 [Zootermopsis nevadensis]	KDR22870.1	42.71	96	52	2	356	69	10	102	2e-13	72.4
TRINITY_DN201522_c0_g1	JAV69065.1 hypothetical protein, partial [Photinus pyralis]	JAV69065.1	54.24	59	27	0	524	348	101	159	2e-12	73.9
TRINITY_DN201598_c0_g1	ERL84300.1 hypothetical protein D910_01709 [Dendroctonus ponderosae]	ERL84300.1	64.1	78	28	0	4	237	639	716	1e-20	93.6
TRINITY_DN201524_c0_g1	XP_022832924.1 forkhead box protein L2-like isoform X2 [Spodoptera litura]	XP_022832924.1	96.53	518	15	2	699	2249	1	516	0	858
TRINITY_DN201537_c0_g1	XP_022820859.1 protein FAN-like [Spodoptera litura]	XP_022820859.1	92.3	870	66	1	208	2817	1	869	0	1675
TRINITY_DN201503_c0_g1	AUT98903.1 LysR family transcriptional regulator [Morganella morganii]	AUT98903.1	51.75	143	67	1	428	6	107	249	3e-22	97.8
TRINITY_DN201599_c0_g1	RUT65888.1 GntR family transcriptional regulator [Morganella morganii]	RUT65888.1	40	70	42	0	3	212	404	473	1e-10	64.3
TRINITY_DN201525_c0_g1	ACX53825.1 chemosensory protein [Heliothis virescens]	ACX53825.1	84.38	32	5	0	537	632	62	93	2e-10	63.5
TRINITY_DN201518_c0_g1	XP_022829288.1 dentin sialophosphoprotein-like [Spodoptera litura]	XP_022829288.1	90.14	71	7	0	73	285	15	85	6e-34	136
TRINITY_DN201538_c0_g1	PRD39872.1 lhgO [Nephila clavipes]	PRD39872.1	52.24	134	64	0	443	42	242	375	7e-42	152
TRINITY_DN201587_c0_g1	XP_022824777.1 RNA-binding protein MEX3B [Spodoptera litura]	XP_022824777.1	93.46	382	21	3	2542	1409	1	382	8e-159	481
TRINITY_DN201596_c0_g1	XP_022820347.1 major facilitator superfamily domain-containing protein 1-like [Spodoptera litura]	XP_022820347.1	93.41	516	31	2	456	1994	1	516	0	946
TRINITY_DN201553_c0_g1	XP_021188276.1 splicing factor 3B subunit 4 [Helicoverpa armigera]	XP_021188276.1	100	217	0	0	1136	486	1	217	1e-157	461
TRINITY_DN201513_c0_g1	XP_023297183.1 uncharacterized protein LOC111679819 [Lucilia cuprina]	XP_023297183.1	85.29	34	5	0	102	1	5	38	2e-11	64.7
TRINITY_DN201540_c0_g1	AUU00898.1 tetrathionate reductase subunit TtrB [Morganella morganii]	AUU00898.1	58.21	67	28	0	202	2	31	97	2e-20	89.4
TRINITY_DN201586_c0_g1	XP_026725080.1 protein enhancer of sevenless 2B [Trichoplusia ni]	XP_026725080.1	99.53	212	1	0	2803	2168	1	212	1e-144	442
TRINITY_DN201589_c0_g1	PRD29112.1 Cytochrome c5 [Nephila clavipes]	PRD29112.1	63.64	88	31	1	432	692	3	90	5e-31	119
TRINITY_DN201576_c0_g1	XP_026326862.1 uncharacterized protein LOC113235398 [Hyposmocoma kahamanoa]	XP_026326862.1	54.69	64	28	1	354	163	350	412	2e-23	70.9
TRINITY_DN201567_c0_g1	XP_018019551.1 PREDICTED: putative long-chain-fatty-acid--CoA ligase [Hyalella azteca]	XP_018019551.1	36.62	71	45	0	26	238	44	114	5e-09	57.8
TRINITY_DN212954_c0_g1	JAJ16501.1 hypothetical protein [Daphnia_magna]	JAJ16501.1	55.36	56	25	0	200	33	2	57	8e-11	62
TRINITY_DN212956_c0_g1	WP_050097567.1 MULTISPECIES: AI-2E family transporter YdiK [Yersinia]	WP_050097567.1	29.52	105	73	1	320	6	219	322	9e-08	56.2
TRINITY_DN212994_c0_g1	KZS06649.1 Uncharacterized protein APZ42_029823 [Daphnia magna]	KZS06649.1	38.57	70	42	1	38	247	937	1005	2e-09	61.6
TRINITY_DN212943_c0_g1	PRD31230.1 methylmalonate-semialdehyde dehydrogenase [Nephila clavipes]	PRD31230.1	98.61	144	2	0	3	434	194	337	1e-93	290
TRINITY_DN212990_c0_g1	RWA48580.1 toxin [Yersinia pestis]	RWA48580.1	43.98	191	97	4	553	2	488	675	3e-39	152
TRINITY_DN212901_c0_g1	RWA46670.1 thiol reductant ABC exporter subunit CydD [Yersinia pestis]	RWA46670.1	50.43	115	55	1	341	3	189	303	2e-14	77
TRINITY_DN212904_c0_g1	PCG77364.1 hypothetical protein B5V51_7439 [Heliothis virescens]	PCG77364.1	88	25	3	0	75	1	45	69	5e-06	50.8
TRINITY_DN212984_c0_g1	XP_011559235.1 PREDICTED: transcription factor LBX1-like [Plutella xylostella]	XP_011559235.1	61.22	98	38	0	304	11	29	126	1e-33	128
TRINITY_DN212941_c0_g1	XP_018028347.1 PREDICTED: ABC transporter B family member 25, mitochondrial-like [Hyalella azteca]	XP_018028347.1	48.35	91	47	0	14	286	328	418	5e-10	63.2
TRINITY_DN212940_c0_g1	PRD38778.1 glnT [Nephila clavipes]	PRD38778.1	34.52	84	51	2	260	12	348	428	1e-05	50.1
TRINITY_DN212944_c0_g1	XP_018895596.1 PREDICTED: uncharacterized protein LOC109029555 isoform X1 [Bemisia tabaci]	XP_018895596.1	73.75	80	21	0	2	241	110	189	4e-33	127
TRINITY_DN212963_c0_g1	PCG65704.1 hypothetical protein B5V51_8806, partial [Heliothis virescens]	PCG65704.1	82.5	40	7	0	120	1	20	59	5e-14	75.5
TRINITY_DN209845_c0_g1	XP_021185750.1 uncharacterized protein LOC110372995 [Helicoverpa armigera]	XP_021185750.1	63.46	52	19	0	219	64	475	526	5e-09	61.2
TRINITY_DN209881_c0_g1	AEO33527.1 hypothetical protein, partial [Amblyomma maculatum]	AEO33527.1	81.82	44	8	0	245	114	186	229	5e-18	82.8
TRINITY_DN209842_c0_g1	XP_016947211.1 PREDICTED: CBS domain-containing protein CBSX2, chloroplastic-like [Drosophila biarmipes]	XP_016947211.1	33.81	139	70	5	621	262	8	143	2e-10	65.1
TRINITY_DN209867_c0_g1	XP_022830756.1 hydroxysteroid dehydrogenase-like protein 2 isoform X1 [Spodoptera litura]	XP_022830756.1	100	26	0	0	79	2	347	372	1e-10	65.5
TRINITY_DN209850_c0_g1	XP_022835967.1 uncharacterized protein LOC111363382 [Spodoptera litura]	XP_022835967.1	62.5	64	24	0	280	89	153	216	5e-16	68.6
TRINITY_DN209835_c0_g1	XP_011566737.1 PREDICTED: ryanodine receptor 44F-like [Plutella xylostella]	XP_011566737.1	96.15	26	1	0	591	514	231	256	1e-06	55.1
TRINITY_DN209889_c0_g1	PZC83425.1 hypothetical protein B5X24_HaOG207808 [Helicoverpa armigera]	PZC83425.1	60.47	43	11	1	394	284	144	186	7e-06	52
TRINITY_DN209836_c0_g1	XP_018011712.1 PREDICTED: uncharacterized HTH-type transcriptional regulator YbhD-like [Hyalella azteca]	XP_018011712.1	36.65	161	94	2	23	493	156	312	6e-19	90.5
TRINITY_DN209807_c0_g1	PNF32223.1 hypothetical protein B7P43_G18229, partial [Cryptotermes secundus]	PNF32223.1	54.79	73	32	1	97	312	100	172	2e-15	76.3
TRINITY_DN209869_c0_g1	RWA48280.1 hypothetical protein B0X04_11400 [Yersinia pestis]	RWA48280.1	35.9	117	73	2	453	103	39	153	5e-18	85.1
TRINITY_DN209856_c0_g1	JAV55230.1 hypothetical protein [Photinus pyralis]	JAV55230.1	38.22	225	96	6	657	1	80	267	8e-32	130
TRINITY_DN209853_c0_g1	XP_021188625.1 uncharacterized protein LOC110374997 [Helicoverpa armigera]	XP_021188625.1	58.93	112	46	0	338	3	22	133	7e-33	130
TRINITY_DN209855_c0_g1	JAI62114.1 hypothetical protein PF00041.17 [Scylla olivacea]	JAI62114.1	38	100	57	2	414	124	509	606	2e-09	63.5
TRINITY_DN209829_c0_g1	ADZ95811.1 reverse transcriptase, partial [Agrotis exclamationis]	ADZ95811.1	76.74	43	10	0	3	131	81	123	2e-26	74.3
TRINITY_DN209886_c0_g1	JAT84577.1 hypothetical protein g.15846 [Pectinophora gossypiella]	JAT84577.1	62.92	178	66	0	117	650	45	222	2e-71	230
TRINITY_DN209891_c0_g1	JAA78722.1 putative ATP-dependent helicase YHR031C, partial [Pararge aegeria]	JAA78722.1	73.68	57	15	0	260	90	149	205	1e-18	90.1
TRINITY_DN211211_c0_g1	XP_021182915.1 uncharacterized protein LOC110371125 isoform X2 [Helicoverpa armigera]	XP_021182915.1	64.46	166	50	4	480	1	326	488	9e-57	194
TRINITY_DN211251_c0_g1	XP_022824039.1 fatty acyl-CoA reductase wat-like [Spodoptera litura]	XP_022824039.1	100	26	0	0	393	470	569	594	3e-07	56.6
TRINITY_DN211271_c0_g1	PRD19870.1 purL [Nephila clavipes]	PRD19870.1	64.36	101	36	0	3	305	568	668	1e-35	138
TRINITY_DN211242_c0_g1	RUT67385.1 ribose-phosphate pyrophosphokinase [Morganella morganii]	RUT67385.1	84.21	76	12	0	2	229	59	134	1e-36	133
TRINITY_DN211222_c0_g1	XP_020804307.1 uncharacterized protein LOC110180972 [Drosophila serrata]	XP_020804307.1	40.18	112	64	2	342	7	68	176	7e-14	75.5
TRINITY_DN211269_c0_g1	JAV93506.1 hypothetical protein, partial [Photinus pyralis]	JAV93506.1	63.77	69	25	0	278	72	323	391	1e-23	100
TRINITY_DN211257_c0_g1	RVE44381.1 hypothetical protein evm_010971 [Chilo suppressalis]	RVE44381.1	40.86	93	40	2	2	280	161	238	1e-11	68.6
TRINITY_DN211221_c0_g1	JAS89838.1 hypothetical protein g.14352, partial [Homalodisca liturata]	JAS89838.1	36.84	76	47	1	19	246	84	158	2e-07	54.3
TRINITY_DN211259_c0_g1	XP_026745355.1 LOW QUALITY PROTEIN: transmembrane protein 245-like, partial [Trichoplusia ni]	XP_026745355.1	100	24	0	0	72	1	662	685	4e-06	54.3
TRINITY_DN211263_c0_g1	XP_027235125.1 uncharacterized protein LOC113826432 [Penaeus vannamei]	XP_027235125.1	61.36	44	17	0	2	133	52	95	2e-13	71.2
TRINITY_DN211225_c0_g1	XP_026320725.1 sodium channel protein 60E [Hyposmocoma kahamanoa]	XP_026320725.1	100	26	0	0	456	379	1740	1765	5e-08	59.3
TRINITY_DN211276_c0_g1	XP_021208932.1 LOW QUALITY PROTEIN: uncharacterized protein LOC110386858, partial [Bombyx mori]	XP_021208932.1	72.09	43	12	0	330	202	295	337	1e-10	65.1
TRINITY_DN200877_c0_g1	PCG80892.1 hypothetical protein B5V51_661 [Heliothis virescens]	PCG80892.1	98.71	155	2	0	1028	564	1	155	5e-93	288
TRINITY_DN200852_c0_g1	XP_021200419.1 ubiquitin carboxyl-terminal hydrolase isozyme L3-like [Helicoverpa armigera]	XP_021200419.1	91.74	230	19	0	899	210	1	230	3e-153	444
TRINITY_DN200848_c0_g1	PCG65592.1 hypothetical protein B5V51_8943 [Heliothis virescens]	PCG65592.1	93.94	99	6	0	198	494	35	133	3e-58	192
TRINITY_DN200884_c0_g1	APC26145.1 eukaryotic translation initiation factor 4E binding protein [Helicoverpa armigera]	APC26145.1	98.28	116	2	0	736	389	1	116	3e-72	230
TRINITY_DN200834_c0_g1	PZC76760.1 hypothetical protein B5X24_HaOG204148 [Helicoverpa armigera]	PZC76760.1	85.19	27	4	0	360	280	261	287	1e-06	54.3
TRINITY_DN200806_c0_g1	XP_021194123.1 proteoglycan 4-like [Helicoverpa armigera]	XP_021194123.1	88.1	395	39	3	1595	2755	349	743	2e-161	511
TRINITY_DN200900_c0_g1	PCG79131.1 hypothetical protein B5V51_1867 [Heliothis virescens]	PCG79131.1	93.01	272	18	1	225	1040	1	271	3e-129	388
TRINITY_DN200826_c0_g1	RXA98027.1 fimbrial biogenesis outer membrane usher protein [Yersinia sp. 2105 StPb PI]	RXA98027.1	35.64	101	63	2	698	399	713	812	4e-11	69.7
TRINITY_DN200839_c0_g1	RXA94018.1 cytochrome b [Yersinia sp. 2105 StPb PI]	RXA94018.1	58.13	160	67	0	2	481	24	183	1e-49	171
TRINITY_DN200874_c0_g1	XP_011558451.1 PREDICTED: uncharacterized protein LOC105389085 [Plutella xylostella]	XP_011558451.1	42.25	142	56	2	2	349	546	687	5e-26	111
TRINITY_DN200871_c0_g1	XP_026496546.1 uncharacterized protein LOC113401048, partial [Vanessa tameamea]	XP_026496546.1	70.45	44	13	0	132	1	164	207	8e-10	62.4
TRINITY_DN200888_c0_g1	XP_021182456.1 tetratricopeptide repeat protein 28 [Helicoverpa armigera]	XP_021182456.1	98.49	2379	34	2	356	7492	1	2377	0	4113
TRINITY_DN200876_c0_g1	RWA48486.1 16S rRNA (guanine(966)-N(2))-methyltransferase [Yersinia pestis]	RWA48486.1	41.18	85	46	3	342	97	122	205	2e-07	54.3
TRINITY_DN200853_c0_g1	XP_021186433.1 uncharacterized protein LOC110373470 isoform X2 [Helicoverpa armigera]	XP_021186433.1	84.53	795	117	6	871	3243	1	793	0	1334
TRINITY_DN200870_c1_g1	XP_026729635.1 protein anon-73B1 [Trichoplusia ni]	XP_026729635.1	90.41	73	7	0	845	627	1	73	2e-38	142
TRINITY_DN200843_c0_g1	XP_021183055.1 neuralized-like protein 2 [Helicoverpa armigera]	XP_021183055.1	95.13	267	13	0	1978	1178	1	267	1e-170	504
TRINITY_DN200878_c0_g1	XP_026331024.1 uncharacterized protein LOC113238410, partial [Hyposmocoma kahamanoa]	XP_026331024.1	70.15	67	20	0	19	219	134	200	1e-24	104
TRINITY_DN200841_c0_g1	XP_021190675.1 monocarboxylate transporter 14-like [Helicoverpa armigera]	XP_021190675.1	94.93	809	35	4	3380	957	1	804	0	1506
TRINITY_DN200813_c0_g1	XP_021184576.1 trafficking protein particle complex subunit 5 [Helicoverpa armigera]	XP_021184576.1	98.35	182	3	0	653	1198	1	182	2e-118	370
TRINITY_DN200810_c0_g1	XP_023293441.1 uncharacterized protein LOC111676701 [Lucilia cuprina]	XP_023293441.1	57.14	70	30	0	211	2	17	86	3e-19	85.1
TRINITY_DN200832_c0_g1	ATN45246.1 heat shock protein 27.2 [Mythimna separata]	ATN45246.1	73.08	234	61	2	260	958	17	249	3e-107	332
TRINITY_DN200880_c1_g1	XP_011549596.1 PREDICTED: ribosome biogenesis protein NSA2 homolog isoform X1 [Plutella xylostella]	XP_011549596.1	98.84	259	3	0	103	879	1	259	5e-168	481
TRINITY_DN200840_c0_g1	XP_022818998.1 uncharacterized protein LOC111351326, partial [Spodoptera litura]	XP_022818998.1	73.91	23	6	0	139	71	209	231	2e-08	42.4
TRINITY_DN200823_c1_g1	ACL36827.1 trypsin 2 [Helicoverpa armigera]	ACL36827.1	46.93	309	142	5	1043	1945	1	295	3e-76	256
TRINITY_DN200857_c0_g1	JAC17518.1 putative exodeoxyribonuclease iii, partial [Triatoma infestans]	JAC17518.1	33.33	81	54	0	248	6	106	186	3e-09	59.7
TRINITY_DN200803_c0_g1	XP_021197124.1 uncharacterized protein LOC110381207 [Helicoverpa armigera]	XP_021197124.1	75.9	83	20	0	295	47	105	187	1e-36	142
TRINITY_DN200892_c0_g1	XP_021180875.1 glutathione S-transferase 1-like isoform X1 [Helicoverpa armigera]	XP_021180875.1	77.19	114	26	0	357	16	1	114	2e-58	196
TRINITY_DN200801_c0_g1	XP_021195942.1 lipase 3-like [Helicoverpa armigera]	XP_021195942.1	79.35	397	81	1	1200	10	1	396	0	697
TRINITY_DN200328_c0_g1	XP_022829137.1 LOW QUALITY PROTEIN: exportin-5 [Spodoptera litura]	XP_022829137.1	90.98	1197	99	2	3723	136	1	1189	0	1951
TRINITY_DN200329_c0_g1	XP_021183282.1 putative inorganic phosphate cotransporter [Helicoverpa armigera]	XP_021183282.1	89.46	503	52	1	1665	160	1	503	0	915
TRINITY_DN200352_c0_g1	RWA50060.1 LacI family transcriptional regulator [Yersinia pestis]	RWA50060.1	39.08	87	53	0	55	315	9	95	9e-06	50.4
TRINITY_DN200322_c1_g1	ADP21467.1 ribosomal protein S15A [Antheraea yamamai]	ADP21467.1	100	129	0	0	180	566	1	129	3e-86	266
TRINITY_DN200326_c0_g1	XP_013778714.1 peroxiredoxin-5, mitochondrial-like [Limulus polyphemus]	XP_013778714.1	48.57	70	34	1	210	1	103	170	1e-12	67
TRINITY_DN200377_c0_g1	PCG73146.1 hypothetical protein B5V51_106 [Heliothis virescens]	PCG73146.1	77.45	501	113	0	1620	118	1	501	0	806
TRINITY_DN200332_c1_g1	YP_008475495.1 NADH dehydrogenase subunit 1 (mitochondrion) [Agrotis ipsilon]	YP_008475495.1	82.5	240	42	0	838	119	58	297	2e-108	327
TRINITY_DN200393_c0_g1	PZC84402.1 hypothetical protein B5X24_HaOG204976 [Helicoverpa armigera]	PZC84402.1	87.43	366	43	2	1335	241	10	373	0	563
TRINITY_DN200374_c0_g1	XP_022815042.1 aminoacylase-1A-like [Spodoptera litura]	XP_022815042.1	74.79	365	92	0	1478	384	86	450	0	589
TRINITY_DN200374_c0_g2	XP_022815042.1 aminoacylase-1A-like [Spodoptera litura]	XP_022815042.1	61.54	91	31	1	1412	1684	6	92	9e-23	108
TRINITY_DN200379_c0_g1	XP_021198935.1 26S protease regulatory subunit 10B [Helicoverpa armigera]	XP_021198935.1	99.24	396	3	0	1288	101	1	396	0	805
TRINITY_DN200320_c0_g1	XP_022832671.1 FK506-binding protein 2 isoform X1 [Spodoptera litura]	XP_022832671.1	99.16	237	2	0	433	1143	1	237	3e-164	484
TRINITY_DN200373_c0_g1	ACR15984.1 serine protease 25 [Mamestra configurata]	ACR15984.1	99.37	319	2	0	443	1399	1	319	0	611
TRINITY_DN200376_c0_g1	XP_021197440.1 long-chain fatty acid transport protein 4 isoform X1 [Helicoverpa armigera]	XP_021197440.1	91.6	702	59	0	2926	821	1	702	0	1313
TRINITY_DN200330_c0_g1	XP_013171141.1 PREDICTED: uncharacterized protein LOC106120362 [Papilio xuthus]	XP_013171141.1	60.17	359	135	4	1106	45	574	929	2e-141	441
TRINITY_DN200355_c0_g1	XP_022816173.1 larval cuticle protein LCP-30-like [Spodoptera litura]	XP_022816173.1	92.11	76	6	0	962	1189	258	333	2e-38	150
TRINITY_DN200399_c1_g1	XP_022832386.1 prostatic acid phosphatase isoform X2 [Spodoptera litura]	XP_022832386.1	74.75	404	100	2	230	1435	1	404	0	659
TRINITY_DN200399_c2_g1	XP_026745604.1 60S ribosomal protein L3 [Trichoplusia ni]	XP_026745604.1	98.5	400	6	0	1381	182	1	400	0	767
TRINITY_DN200351_c0_g1	PCG64835.1 hypothetical protein B5V51_10048 [Heliothis virescens]	PCG64835.1	95.28	466	22	0	1867	470	1	466	0	933
TRINITY_DN200335_c0_g1	XP_026728285.1 eukaryotic translation initiation factor 2 subunit 1 [Trichoplusia ni]	XP_026728285.1	99.09	330	3	0	307	1296	1	330	0	635
TRINITY_DN200389_c0_g1	XP_022816152.1 cytochrome P450 6B7-like [Spodoptera litura]	XP_022816152.1	75.95	499	117	2	2232	745	1	499	0	796
TRINITY_DN200324_c0_g1	AEI30868.1 chitin deacetylase 1 [Mamestra brassicae]	AEI30868.1	100	539	0	0	36	1652	1	539	0	1099
TRINITY_DN200336_c0_g1	XP_021185533.1 regucalcin-like isoform X3 [Helicoverpa armigera]	XP_021185533.1	72.2	313	76	2	1263	331	1	304	2e-162	471
TRINITY_DN200354_c0_g1	XP_022822642.1 succinate dehydrogenase [ubiquinone] flavoprotein subunit, mitochondrial [Spodoptera litura]	XP_022822642.1	96.34	656	24	0	511	2478	1	656	0	1255
TRINITY_DN200380_c0_g1	XP_026747145.1 T-complex protein 1 subunit beta [Trichoplusia ni]	XP_026747145.1	97.32	523	14	0	380	1948	1	523	0	967
TRINITY_DN200345_c0_g1	PCG70847.1 hypothetical protein B5V51_2511 [Heliothis virescens]	PCG70847.1	72.53	91	25	0	737	1009	31	121	1e-38	143
TRINITY_DN200315_c10_g1	XP_022827247.1 myosin regulatory light chain 2 [Spodoptera litura]	XP_022827247.1	94.65	243	13	0	461	1189	30	272	1e-118	361
TRINITY_DN200358_c0_g1	XP_011556826.1 PREDICTED: facilitated trehalose transporter Tret1 [Plutella xylostella]	XP_011556826.1	61.76	34	13	0	173	274	214	247	2e-08	47.8
TRINITY_DN200331_c0_g1	PCG73277.1 hypothetical protein B5V51_14975 [Heliothis virescens]	PCG73277.1	92.88	323	23	0	441	1409	1	323	0	547
TRINITY_DN200347_c1_g1	XP_021187189.1 la protein homolog [Helicoverpa armigera]	XP_021187189.1	82.68	381	65	1	1386	244	1	380	0	600
TRINITY_DN200340_c0_g1	XP_022829423.1 probable uridine nucleosidase 2 isoform X2 [Spodoptera litura]	XP_022829423.1	69.51	328	100	0	1133	150	9	336	1e-156	454
TRINITY_DN200340_c1_g1	AAK92181.1 ribosomal protein S12 [Spodoptera frugiperda]	AAK92181.1	98.53	136	2	0	513	106	1	136	4e-85	258
TRINITY_DN200339_c0_g1	AIH07602.1 glutathione S-transferase omega 3 [Spodoptera litura]	AIH07602.1	94.51	237	13	0	939	229	1	237	2e-163	467
TRINITY_DN200305_c0_g1	PCG73204.1 hypothetical protein B5V51_15028 [Heliothis virescens]	PCG73204.1	99.16	598	5	0	419	2212	1	598	0	1195
TRINITY_DN200382_c0_g1	PCG74029.1 hypothetical protein B5V51_13983 [Heliothis virescens]	PCG74029.1	98.38	556	9	0	338	2005	1	556	0	1091
TRINITY_DN200327_c0_g1	XP_022830169.1 39S ribosomal protein L52, mitochondrial [Spodoptera litura]	XP_022830169.1	72.81	114	31	0	483	142	1	114	5e-55	182
TRINITY_DN200341_c0_g1	ACB54950.1 fatty acid-binding protein 3 [Helicoverpa armigera]	ACB54950.1	96.21	132	5	0	511	906	1	132	3e-83	260
TRINITY_DN200369_c0_g1	XP_021199587.1 26S protease regulatory subunit 8 [Helicoverpa armigera]	XP_021199587.1	100	402	0	0	542	1747	1	402	0	753
TRINITY_DN200342_c0_g1	XP_026468739.1 transmembrane 9 superfamily member 4 [Ctenocephalides felis]	XP_026468739.1	46.48	71	35	1	215	3	372	439	3e-09	60.1
TRINITY_DN200363_c0_g1	AEB26318.1 receptor for activated protein kinase C [Helicoverpa armigera]	AEB26318.1	100	319	0	0	214	1170	1	319	0	659
TRINITY_DN200359_c0_g1	PCG74787.1 hypothetical protein B5V51_12724 [Heliothis virescens]	PCG74787.1	78.71	249	47	5	687	1424	1	246	1e-120	367
TRINITY_DN208550_c0_g1	PRD39581.1 NAD(P)H dehydrogenase (quinone) [Nephila clavipes]	PRD39581.1	75.2	125	31	0	379	5	33	157	1e-58	193
TRINITY_DN208517_c0_g1	PZC83425.1 hypothetical protein B5X24_HaOG207808 [Helicoverpa armigera]	PZC83425.1	70.27	74	22	0	96	317	41	114	5e-38	119
TRINITY_DN208589_c0_g1	XP_026726554.1 uncharacterized protein LOC113492991 isoform X1 [Trichoplusia ni]	XP_026726554.1	44.44	72	19	2	258	106	456	527	1e-09	52.4
TRINITY_DN208534_c0_g1	KOB79525.1 Uncharacterized protein OBRU01_00042 [Operophtera brumata]	KOB79525.1	55.1	49	22	0	19	165	96	144	5e-10	62.8
TRINITY_DN208516_c0_g1	PRD22404.1 rpe [Nephila clavipes]	PRD22404.1	75.76	99	24	0	709	413	124	222	2e-42	152
TRINITY_DN208553_c0_g1	CAJ30425.1 cytochrome P450, partial [Spodoptera littoralis]	CAJ30425.1	91.67	24	2	0	523	452	6	29	4e-06	51.2
TRINITY_DN208544_c0_g1	PCG78229.1 hypothetical protein B5V51_4805 [Heliothis virescens]	PCG78229.1	87.5	32	4	0	429	334	460	491	1e-09	63.5
TRINITY_DN208522_c0_g1	RVE53941.1 hypothetical protein evm_001344 [Chilo suppressalis]	RVE53941.1	50.88	57	27	1	82	249	883	939	3e-08	48.9
TRINITY_DN208559_c0_g1	PRD19131.1 ccoN1 [Nephila clavipes]	PRD19131.1	53.85	65	27	1	227	42	408	472	2e-16	80.5
TRINITY_DN208569_c0_g1	XP_013194825.1 PREDICTED: uncharacterized protein LOC106138234 [Amyelois transitella]	XP_013194825.1	67.37	95	29	1	325	47	271	365	5e-38	144
TRINITY_DN208510_c0_g1	XP_021191247.1 uncharacterized protein LOC110376907 isoform X3 [Helicoverpa armigera]	XP_021191247.1	82.89	76	11	1	2	223	165	240	6e-37	137
TRINITY_DN208590_c0_g1	KPJ06457.1 Zinc transporter ZIP14 [Papilio machaon]	KPJ06457.1	100	24	0	0	74	3	57	80	4e-06	52
TRINITY_DN208537_c0_g1	XP_022831491.1 uncharacterized protein LOC111359975 isoform X1 [Spodoptera litura]	XP_022831491.1	49.59	123	56	4	12	368	1054	1174	9e-27	116
TRINITY_DN208541_c0_g1	PRD38918.1 uspE [Nephila clavipes]	PRD38918.1	38.67	181	104	5	610	86	122	301	3e-31	124
TRINITY_DN208551_c0_g1	XP_026730870.1 uncharacterized protein K02A2.6-like [Trichoplusia ni]	XP_026730870.1	83.54	79	13	0	2	238	524	602	3e-49	140
TRINITY_DN208523_c0_g1	KOB64320.1 putative L, partial [Operophtera brumata]	KOB64320.1	92	25	2	0	527	453	1058	1082	1e-06	55.1
TRINITY_DN204569_c0_g1	PZC71803.1 hypothetical protein B5X24_HaOG212429 [Helicoverpa armigera]	PZC71803.1	37.5	144	59	4	8	355	75	215	2e-17	82.8
TRINITY_DN204568_c0_g1	XP_012539789.1 PREDICTED: adenine/guanine permease AZG2-like, partial [Monomorium pharaonis]	XP_012539789.1	70.48	105	31	0	316	2	3	107	3e-45	156
TRINITY_DN204547_c0_g1	RVE40329.1 hypothetical protein evm_015021 [Chilo suppressalis]	RVE40329.1	64.63	147	36	1	1	441	1213	1343	5e-55	196
TRINITY_DN204591_c0_g1	WP_050295311.1 MULTISPECIES: fused PTS fructose transporter subunit IIA/HPr protein [Yersinia]	WP_050295311.1	53.77	106	49	0	323	640	1	106	4e-28	118
TRINITY_DN204549_c0_g1	PZC70993.1 hypothetical protein B5X24_HaOG214484 [Helicoverpa armigera]	PZC70993.1	74.53	106	25	2	425	111	200	304	4e-44	156
TRINITY_DN204526_c0_g1	AUU00834.1 MFS transporter [Morganella morganii]	AUU00834.1	40.65	123	73	0	388	20	50	172	4e-14	75.9
TRINITY_DN204566_c0_g1	JAB78532.1 putative ankyrin repeat domain-containing protein 54, partial [Ixodes ricinus]	JAB78532.1	52.17	46	22	0	186	49	34	79	5e-06	49.3
TRINITY_DN204530_c0_g1	XP_021182584.1 zinc finger protein 93-like isoform X3 [Helicoverpa armigera]	XP_021182584.1	69.8	245	71	1	2	727	394	638	3e-96	310
TRINITY_DN204595_c0_g1	LAB72627.1 peptidase M20, partial [Hirondellea gigas]	LAB72627.1	33.33	69	46	0	208	2	89	157	2e-07	53.5
TRINITY_DN204599_c0_g1	PRD39705.1 rarA [Nephila clavipes]	PRD39705.1	70.68	191	55	1	574	2	10	199	7e-82	259
TRINITY_DN204532_c0_g1	XP_022210290.1 uncharacterized protein LOC111066149 [Drosophila obscura]	XP_022210290.1	66.29	89	30	0	271	5	175	263	5e-33	124
TRINITY_DN204505_c0_g1	XP_026734812.1 serine/threonine-protein kinase par-1-like isoform X2 [Trichoplusia ni]	XP_026734812.1	100	29	0	0	282	368	993	1021	1e-09	63.5
TRINITY_DN204544_c0_g1	XP_022827962.1 uncharacterized protein LOC111357469 isoform X3 [Spodoptera litura]	XP_022827962.1	31.34	217	112	5	340	942	1653	1848	5e-10	68.6
TRINITY_DN204563_c0_g1	XP_023940349.1 C-1-tetrahydrofolate synthase, cytoplasmic isoform X1 [Bicyclus anynana]	XP_023940349.1	88.89	27	3	0	5	85	827	853	2e-06	54.7
TRINITY_DN204514_c0_g1	CBF66338.1 unnamed protein product [Anopheles gambiae]	CBF66338.1	78.95	38	8	0	128	241	3	40	1e-12	69.7
TRINITY_DN204557_c0_g1	XP_022206045.1 uncharacterized protein LOC111062660 [Nilaparvata lugens]	XP_022206045.1	29.81	208	144	1	670	47	122	327	1e-22	103
TRINITY_DN204515_c0_g1	PCG66238.1 hypothetical protein B5V51_7952, partial [Heliothis virescens]	PCG66238.1	87.05	224	29	0	672	1	1319	1542	4e-131	418
TRINITY_DN204542_c0_g1	XP_021193052.1 dynein heavy chain 3, axonemal [Helicoverpa armigera]	XP_021193052.1	91.93	347	28	0	2	1042	2124	2470	0	651
TRINITY_DN204543_c0_g1	XP_021198041.1 uncharacterized protein LOC110381933 [Helicoverpa armigera]	XP_021198041.1	87.04	108	14	0	1	324	80	187	1e-55	191
TRINITY_DN204517_c0_g1	PRD38298.1 mag1 [Nephila clavipes]	PRD38298.1	61.76	34	13	0	135	236	13	46	2e-07	52.8
TRINITY_DN210851_c0_g1	PRD24009.1 Magnesium transporter MgtE [Nephila clavipes]	PRD24009.1	56.43	241	105	0	3	725	162	402	5e-78	251
TRINITY_DN210810_c0_g1	PRD38636.1 yngI [Nephila clavipes]	PRD38636.1	48.24	85	44	0	256	2	7	91	5e-20	93.2
TRINITY_DN210884_c0_g1	XP_021193309.1 dynein regulatory complex subunit 3-like [Helicoverpa armigera]	XP_021193309.1	82.11	341	60	1	1199	180	214	554	0	581
TRINITY_DN210880_c0_g1	RVE46708.1 hypothetical protein evm_008628 [Chilo suppressalis]	RVE46708.1	31.2	125	70	3	422	81	18	137	6e-06	54.3
TRINITY_DN210815_c0_g1	WP_050101138.1 MULTISPECIES: serine/threonine protein kinase [Yersinia]	WP_050101138.1	56.99	93	38	2	6	281	45	136	2e-26	107
TRINITY_DN210824_c0_g1	XP_022829254.1 uncharacterized protein LOC111358368 [Spodoptera litura]	XP_022829254.1	82.76	29	5	0	488	402	1194	1222	2e-06	54.7
TRINITY_DN210842_c0_g1	XP_013198545.1 PREDICTED: uncharacterized protein LOC106141439 [Amyelois transitella]	XP_013198545.1	68.18	66	21	0	237	434	5	70	7e-26	106
TRINITY_DN210805_c0_g1	PRD36397.1 pyrH [Nephila clavipes]	PRD36397.1	77.78	63	14	0	4	192	141	203	2e-27	108
TRINITY_DN210812_c0_g1	PCG70954.1 hypothetical protein B5V51_2395, partial [Heliothis virescens]	PCG70954.1	96.55	29	1	0	447	361	527	555	2e-10	65.9
TRINITY_DN210862_c0_g1	AAW22689.1 tektin, partial [Ithomia agnosia agnosia]	AAW22689.1	73.04	115	31	0	1	345	45	159	6e-45	155
TRINITY_DN210850_c0_g1	XP_018006766.1 PREDICTED: uncharacterized protein YbhP-like [Hyalella azteca]	XP_018006766.1	37.04	81	46	3	35	265	178	257	6e-08	55.5
TRINITY_DN210841_c0_g1	XP_022828909.1 uncharacterized protein LOC111358195 [Spodoptera litura]	XP_022828909.1	68.99	129	40	0	387	1	571	699	2e-56	195
TRINITY_DN210829_c0_g1	OTF70125.1 hypothetical protein BLA29_000034 [Euroglyphus maynei]	OTF70125.1	45.1	102	54	2	97	399	841	941	5e-18	88.6
TRINITY_DN210836_c0_g1	XP_021185496.1 EF-hand domain-containing family member C2-like [Helicoverpa armigera]	XP_021185496.1	90.03	301	30	0	2	904	125	425	0	552
TRINITY_DN210869_c0_g1	XP_023300696.1 uncharacterized protein LOC111682926 [Lucilia cuprina]	XP_023300696.1	44.07	118	66	0	3	356	230	347	4e-20	94
TRINITY_DN210899_c0_g1	PZC86086.1 hypothetical protein B5X24_HaOG213044 [Helicoverpa armigera]	PZC86086.1	67.95	156	50	0	2	469	328	483	1e-68	226
TRINITY_DN210878_c0_g1	PRD39760.1 yejE [Nephila clavipes]	PRD39760.1	60	75	30	0	225	1	68	142	4e-25	105
TRINITY_DN210828_c0_g1	KOB76734.1 Endonuclease-reverse transcriptase, partial [Operophtera brumata]	KOB76734.1	63.08	65	24	0	257	63	76	140	4e-14	72
TRINITY_DN210840_c0_g1	XP_022833213.1 protein cycle isoform X4 [Spodoptera litura]	XP_022833213.1	89.66	29	3	0	295	381	557	585	7e-06	52
TRINITY_DN210845_c0_g1	PZC84406.1 hypothetical protein B5X24_HaOG204980 [Helicoverpa armigera]	PZC84406.1	90	30	3	0	90	1	154	183	1e-08	57.8
TRINITY_DN210844_c0_g1	XP_018028705.1 PREDICTED: cation/H(+) antiporter 16-like [Hyalella azteca]	XP_018028705.1	70.59	34	10	0	103	2	1	34	7e-07	52.8
TRINITY_DN210895_c0_g1	XP_026741612.1 MAGUK p55 subfamily member 5-like isoform X3 [Trichoplusia ni]	XP_026741612.1	93.75	32	2	0	98	3	1	32	1e-10	66.2
TRINITY_DN226714_c0_g1	KYQ54200.1 hypothetical protein ALC60_06744, partial [Trachymyrmex zeteki]	KYQ54200.1	71.43	42	8	1	1	114	5	46	3e-10	59.3
TRINITY_DN226779_c0_g1	XP_025836723.1 40S ribosomal protein S10 [Agrilus planipennis]	XP_025836723.1	91.21	91	8	0	275	3	4	94	4e-57	182
TRINITY_DN226708_c1_g1	XP_021186490.1 LOW QUALITY PROTEIN: uncharacterized protein LOC110373519 [Helicoverpa armigera]	XP_021186490.1	62.86	35	13	0	240	136	61	95	5e-07	52.8
TRINITY_DN226772_c0_g1	RVE41314.1 hypothetical protein evm_014037 [Chilo suppressalis]	RVE41314.1	84	100	16	0	2	301	293	392	6e-54	182
TRINITY_DN226767_c0_g1	PRD37870.1 tsaD [Nephila clavipes]	PRD37870.1	67.09	79	26	0	237	1	224	302	2e-06	51.2
TRINITY_DN203765_c0_g2	ADN84933.1 V ATPase B, partial [Helicoverpa armigera]	ADN84933.1	97.22	72	2	0	3	218	114	185	2e-44	150
TRINITY_DN203761_c0_g1	XP_018028355.1 PREDICTED: 3-methylmercaptopropionyl-CoA dehydrogenase-like [Hyalella azteca]	XP_018028355.1	57.89	114	48	0	3	344	275	388	4e-35	134
TRINITY_DN203795_c0_g1	PRD36518.1 metN [Nephila clavipes]	PRD36518.1	37.23	94	52	3	279	13	409	500	3e-11	67
TRINITY_DN203780_c0_g1	PRD21386.1 qseB [Nephila clavipes]	PRD21386.1	100	53	0	0	150	308	1	53	6e-28	110
TRINITY_DN203776_c0_g1	XP_022816490.1 uncharacterized protein LOC111349566 [Spodoptera litura]	XP_022816490.1	82.22	90	15	1	447	716	21	109	1e-40	145
TRINITY_DN203796_c0_g1	XP_013184716.1 PREDICTED: uncharacterized protein LOC106130423 [Amyelois transitella]	XP_013184716.1	73.2	97	22	1	524	246	48	144	1e-64	152
TRINITY_DN203769_c0_g1	WP_050096876.1 MULTISPECIES: acetyl-CoA carboxylase, carboxyltransferase subunit beta [Yersinia]	WP_050096876.1	67.07	82	27	0	246	1	49	130	1e-32	123
TRINITY_DN203797_c0_g1	XP_012521608.1 PREDICTED: uncharacterized protein LOC105827952 [Monomorium pharaonis]	XP_012521608.1	58.57	70	28	1	3	209	17	86	7e-19	85.9
TRINITY_DN203767_c0_g1	XP_013164698.1 PREDICTED: calcium-activated potassium channel slowpoke isoform X7 [Papilio xuthus]	XP_013164698.1	100	26	0	0	1525	1448	522	547	1e-06	59.3
TRINITY_DN203741_c0_g1	JAT85408.1 hypothetical protein g.511, partial [Pectinophora gossypiella]	JAT85408.1	67.65	102	30	1	106	402	23	124	2e-36	134
TRINITY_DN203739_c0_g1	XP_021198577.1 peroxidase-like [Helicoverpa armigera]	XP_021198577.1	85	100	15	0	74	373	56	155	7e-56	186
TRINITY_DN203788_c0_g1	AUU01833.1 phage major tail tube protein [Morganella morganii]	AUU01833.1	46.67	60	32	0	46	225	71	130	3e-11	63.2
TRINITY_DN203763_c0_g1	JAW12800.1 putative transcription factor, partial [Panstrongylus lignarius]	JAW12800.1	96.43	28	1	0	345	428	141	168	3e-09	60.1
TRINITY_DN203770_c0_g1	XP_012521754.1 PREDICTED: probable sulfate/thiosulfate import ATP-binding protein CysA [Monomorium pharaonis]	XP_012521754.1	97.67	86	2	0	262	5	1	86	3e-51	179
TRINITY_DN203775_c0_g1	XP_022821989.1 uncharacterized protein LOC111353264 [Spodoptera litura]	XP_022821989.1	84.13	252	40	0	1236	481	1	252	6e-158	458
TRINITY_DN203747_c0_g1	XP_026726412.1 protein takeout-like [Trichoplusia ni]	XP_026726412.1	96.3	27	1	0	3	83	176	202	2e-07	55.8
TRINITY_DN225264_c0_g1	XP_011567576.1 PREDICTED: dynein heavy chain 3, axonemal-like [Plutella xylostella]	XP_011567576.1	58.54	41	17	0	115	237	21	61	5e-08	57
TRINITY_DN225235_c0_g1	EFX85805.1 hypothetical protein DAPPUDRAFT_237354 [Daphnia pulex]	EFX85805.1	78.12	32	7	0	400	495	539	570	6e-07	55.8
TRINITY_DN225267_c0_g1	XP_021942626.1 uncharacterized protein LOC110841407 isoform X3 [Zootermopsis nevadensis]	XP_021942626.1	100	22	0	0	2	67	6	27	2e-06	50.4
TRINITY_DN225281_c0_g1	XP_001848450.1 conserved hypothetical protein [Culex quinquefasciatus]	XP_001848450.1	57.35	68	27	1	334	131	104	169	9e-09	57.8
TRINITY_DN225289_c0_g1	KOB67220.1 putative white family ATP-binding cassette transporter [Operophtera brumata]	KOB67220.1	75	32	8	0	98	3	80	111	4e-07	53.5
TRINITY_DN225210_c0_g1	RXA95496.1 succinylglutamate desuccinylase/aspartoacylase family protein [Yersinia sp. 2105 StPb PI]	RXA95496.1	41.67	72	39	1	226	11	201	269	7e-07	52.8
TRINITY_DN219210_c0_g1	XP_017129334.1 PREDICTED: NAD/NADP-dependent betaine aldehyde dehydrogenase-like [Drosophila elegans]	XP_017129334.1	37.88	66	41	0	4	201	262	327	2e-06	52
TRINITY_DN219288_c0_g1	XP_023297152.1 uncharacterized protein LOC111679787 [Lucilia cuprina]	XP_023297152.1	41.56	77	45	0	518	288	391	467	8e-12	70.5
TRINITY_DN219262_c0_g1	PZC79423.1 hypothetical protein B5X24_HaOG216418 [Helicoverpa armigera]	PZC79423.1	50	106	40	3	423	109	2	95	6e-21	96.3
TRINITY_DN219246_c0_g1	PCG66756.1 hypothetical protein B5V51_7259 [Heliothis virescens]	PCG66756.1	84	25	4	0	259	333	120	144	3e-06	52.4
TRINITY_DN219208_c0_g1	RUT65762.1 transcriptional regulator FNR [Morganella morganii]	RUT65762.1	53.63	179	83	0	539	3	19	197	3e-51	175
TRINITY_DN219204_c0_g1	XP_026747887.1 uncharacterized protein LOC113508911 isoform X1 [Trichoplusia ni]	XP_026747887.1	62.26	106	37	1	326	9	37	139	8e-40	145
TRINITY_DN219207_c0_g1	LAA12932.1 uncharacterized protein, partial [Parasteatoda tepidariorum]	LAA12932.1	79.07	43	9	0	131	3	1	43	2e-13	68.6
TRINITY_DN219284_c0_g1	XP_021186872.1 uncharacterized protein LOC110373825 isoform X3 [Helicoverpa armigera]	XP_021186872.1	86.11	72	10	0	248	33	1230	1301	7e-33	129
TRINITY_DN219233_c0_g1	RWA54744.1 type IV secretion protein Rhs [Yersinia pestis]	RWA54744.1	47.87	94	47	2	7	282	167	260	7e-20	90.5
TRINITY_DN219241_c0_g1	XP_022234519.1 uncharacterized protein LOC111082605 [Drosophila obscura]	XP_022234519.1	42.65	68	39	0	252	49	266	333	8e-10	61.6
TRINITY_DN219218_c0_g1	XP_026316615.1 aminopeptidase N-like [Hyposmocoma kahamanoa]	XP_026316615.1	91.67	24	2	0	74	3	756	779	1e-06	54.3
TRINITY_DN219217_c0_g1	PZC82816.1 hypothetical protein B5X24_HaOG209601 [Helicoverpa armigera]	PZC82816.1	67.89	109	35	0	329	3	452	560	2e-47	171
TRINITY_DN219258_c0_g1	KOC59290.1 Molybdenum cofactor biosynthesis protein C, partial [Habropoda laboriosa]	KOC59290.1	50	120	58	1	446	93	9	128	8e-24	100
TRINITY_DN219214_c0_g1	ACD37363.1 pancreatic lipase 1 [Mamestra configurata]	ACD37363.1	96.43	28	1	0	84	1	204	231	4e-09	61.6
TRINITY_DN219256_c0_g1	XP_022823911.1 uncharacterized protein LOC111354597 [Spodoptera litura]	XP_022823911.1	40	85	27	2	447	232	19	92	5e-06	52.4
TRINITY_DN204745_c0_g1	JAA91022.1 putative choline/ethanolaminephosphotransferase 1-like isoform 3, partial [Pararge aegeria]	JAA91022.1	96.15	26	1	0	370	447	42	67	5e-09	57.4
TRINITY_DN204790_c0_g1	PRD26152.1 mazG [Nephila clavipes]	PRD26152.1	82.28	79	14	0	60	296	131	209	4e-35	134
TRINITY_DN204729_c0_g1	PRD39709.1 ate [Nephila clavipes]	PRD39709.1	57.3	89	38	0	321	55	144	232	9e-28	110
TRINITY_DN204769_c0_g1	XP_018010258.1 PREDICTED: probable ABC transporter permease protein YurN [Hyalella azteca]	XP_018010258.1	56	75	33	0	335	111	137	211	7e-37	104
TRINITY_DN204774_c0_g1	PZC82922.1 hypothetical protein B5X24_HaOG209365 [Helicoverpa armigera]	PZC82922.1	90	30	3	0	465	376	23	52	8e-09	57
TRINITY_DN204758_c0_g1	XP_026730615.1 calcium-dependent secretion activator isoform X7 [Trichoplusia ni]	XP_026730615.1	89.29	28	3	0	86	3	810	837	5e-09	62.8
TRINITY_DN204709_c0_g1	XP_026724524.1 ubiquitin-related modifier 1 [Trichoplusia ni]	XP_026724524.1	88.07	109	13	0	417	91	1	109	8e-56	183
TRINITY_DN204726_c0_g1	XP_017126835.1 PREDICTED: proline iminopeptidase-like [Drosophila elegans]	XP_017126835.1	61.31	168	65	0	661	1164	4	171	5e-68	227
TRINITY_DN204739_c0_g1	RUT66353.1 terminase [Morganella morganii]	RUT66353.1	59.51	247	100	0	1	741	297	543	1e-83	270
TRINITY_DN204765_c0_g1	JAN73461.1 Midnolin-A [Daphnia magna]	JAN73461.1	45.13	113	36	2	340	2	127	213	1e-16	83.6
TRINITY_DN204760_c0_g1	PRD39898.1 lipA [Nephila clavipes]	PRD39898.1	47.06	119	52	4	11	367	376	483	1e-10	65.9
TRINITY_DN204752_c0_g1	RWA50700.1 tRNA 4-thiouridine(8) synthase ThiI [Yersinia pestis]	RWA50700.1	55.12	205	91	1	6	617	245	449	4e-65	218
TRINITY_DN204777_c0_g1	XP_011565675.1 PREDICTED: uncharacterized protein LOC105395419 [Plutella xylostella]	XP_011565675.1	57.39	115	45	1	48	392	188	298	7e-34	129
TRINITY_DN204719_c0_g1	WP_072086433.1 MULTISPECIES: histidine ABC transporter ATP-binding protein HisP [Yersinia]	WP_072086433.1	69.41	170	51	1	544	38	96	265	5e-80	248
TRINITY_DN204747_c0_g1	PRD39349.1 rpfC [Nephila clavipes]	PRD39349.1	79.59	49	10	0	155	9	494	542	4e-08	53.9
TRINITY_DN204761_c0_g1	XP_017090480.1 PREDICTED: probable malate:quinone oxidoreductase [Drosophila bipectinata]	XP_017090480.1	58.74	143	59	0	87	515	34	176	2e-55	192
TRINITY_DN204734_c0_g1	PCG78966.1 hypothetical protein B5V51_2475 [Heliothis virescens]	PCG78966.1	92	25	2	0	76	2	833	857	1e-07	57
TRINITY_DN204710_c0_g1	PCG72927.1 hypothetical protein B5V51_326 [Heliothis virescens]	PCG72927.1	91.67	24	2	0	532	461	274	297	5e-06	53.1
TRINITY_DN204736_c0_g1	XP_021191601.1 protein tramtrack, beta isoform-like isoform X21 [Helicoverpa armigera]	XP_021191601.1	86.17	94	13	0	34	315	279	372	8e-47	170
TRINITY_DN204720_c0_g1	RVE49051.1 hypothetical protein evm_006297 [Chilo suppressalis]	RVE49051.1	63.16	38	14	0	116	3	674	711	3e-06	52.8
TRINITY_DN204722_c0_g1	XP_018013448.1 PREDICTED: high-affinity branched-chain amino acid transport system permease protein BraD-like [Hyalella azteca]	XP_018013448.1	44.3	158	87	1	8	478	133	290	2e-12	73.9
TRINITY_DN204794_c0_g1	PZC75870.1 hypothetical protein B5X24_HaOG205572 [Helicoverpa armigera]	PZC75870.1	63.33	150	54	1	761	312	234	382	9e-75	192
TRINITY_DN204782_c0_g1	ACR15979.2 serine protease 40, partial [Mamestra configurata]	ACR15979.2	100	24	0	0	73	2	179	202	3e-07	55.5
TRINITY_DN223602_c0_g1	XP_026325330.1 pre-mRNA-splicing factor CWC25 homolog [Hyposmocoma kahamanoa]	XP_026325330.1	100	27	0	0	82	2	7	33	4e-09	60.8
TRINITY_DN223666_c0_g1	PZC85941.1 hypothetical protein B5X24_HaOG214306 [Helicoverpa armigera]	PZC85941.1	55.93	59	26	0	43	219	50	108	2e-12	68.2
TRINITY_DN223633_c0_g1	XP_016664371.1 PREDICTED: uncharacterized protein YtmO-like [Acyrthosiphon pisum]	XP_016664371.1	50.67	75	37	0	9	233	105	179	1e-17	81.3
TRINITY_DN223621_c0_g1	JAA81120.1 RNA-directed DNA polymerase from mobile element jockey, partial [Pararge aegeria]	JAA81120.1	44.55	101	53	2	27	326	25	123	7e-16	76.6
TRINITY_DN223627_c0_g1	XP_026739564.1 uncharacterized protein LOC113502266 [Trichoplusia ni]	XP_026739564.1	100	26	0	0	79	2	728	753	2e-08	60.1
TRINITY_DN223628_c0_g1	XP_026753637.1 uncharacterized protein LOC113513852 [Galleria mellonella]	XP_026753637.1	59.5	121	49	0	6	368	79	199	1e-45	156
TRINITY_DN223700_c0_g1	ADT80823.1 serine protease 53 [Mamestra configurata]	ADT80823.1	96.15	26	1	0	331	254	161	186	1e-06	53.1
TRINITY_DN223681_c0_g1	XP_018006234.1 PREDICTED: histone H1-gamma, late-like [Hyalella azteca]	XP_018006234.1	35.09	114	70	1	37	366	67	180	2e-16	80.1
TRINITY_DN223618_c0_g1	RVE46462.1 hypothetical protein evm_008872 [Chilo suppressalis]	RVE46462.1	85.19	81	12	0	3	245	2877	2957	8e-27	114
TRINITY_DN223685_c0_g1	XP_018915243.1 PREDICTED: uncharacterized protein LOC109042773 [Bemisia tabaci]	XP_018915243.1	55.38	65	27	2	6	197	274	337	8e-19	74.7
TRINITY_DN223695_c0_g1	RVE45555.1 hypothetical protein evm_009820 [Chilo suppressalis]	RVE45555.1	96	25	1	0	505	579	178	202	7e-06	52.4
TRINITY_DN223626_c0_g1	PZC79580.1 hypothetical protein B5X24_HaOG216245 [Helicoverpa armigera]	PZC79580.1	53.33	45	21	0	137	3	26	70	5e-08	55.1
TRINITY_DN219842_c0_g1	PZC76995.1 hypothetical protein B5X24_HaOG203946 [Helicoverpa armigera]	PZC76995.1	56.45	62	27	0	451	266	130	191	3e-15	77.8
TRINITY_DN219883_c0_g1	RUT65158.1 alcohol dehydrogenase AdhP [Morganella morganii]	RUT65158.1	75.61	82	20	0	8	253	221	302	1e-24	102
TRINITY_DN219861_c0_g1	PNF38079.1 Cysteine--tRNA ligase [Cryptotermes secundus]	PNF38079.1	50.54	93	45	1	276	1	213	305	3e-23	99
TRINITY_DN219820_c0_g1	PRD39754.1 metH [Nephila clavipes]	PRD39754.1	49.7	169	69	2	460	2	891	1059	1e-42	160
TRINITY_DN219853_c0_g1	WP_050101376.1 MULTISPECIES: AEC family transporter [Yersinia]	WP_050101376.1	35.25	122	70	4	392	42	34	151	2e-13	72.8
TRINITY_DN219809_c0_g1	RUT64404.1 rod shape-determining protein (plasmid) [Morganella morganii]	RUT64404.1	81.16	69	13	0	5	211	279	347	5e-30	117
TRINITY_DN219858_c0_g1	XP_021185751.1 ATP-binding cassette sub-family F member 2 [Helicoverpa armigera]	XP_021185751.1	100	28	0	0	235	318	508	535	1e-12	71.6
TRINITY_DN219838_c0_g1	XP_023312133.1 uncharacterized protein LOC111692383 [Anoplophora glabripennis]	XP_023312133.1	74.19	31	8	0	115	207	115	145	2e-13	53.1
TRINITY_DN219900_c0_g1	sp|A1JR77.1|MTGA_YERE8 RecName: Full=Biosynthetic peptidoglycan transglycosylase; AltName: Full=Glycan polymerase; AltName: Full=Peptidoglycan glycosyltransferase MtgA; Short=PGT	sp|A1JR77.1|MTGA_YERE8	54.76	210	93	2	707	84	30	239	2e-63	209
TRINITY_DN219878_c0_g1	PCG73424.1 hypothetical protein B5V51_14824 [Heliothis virescens]	PCG73424.1	42.24	161	77	1	101	535	1400	1560	4e-27	117
TRINITY_DN219833_c0_g1	XP_022832134.1 collagenase-like isoform X3 [Spodoptera litura]	XP_022832134.1	69.23	78	24	0	241	8	1	78	1e-29	117
TRINITY_DN219816_c0_g1	PRD33422.1 hslR [Nephila clavipes]	PRD33422.1	46.15	52	28	0	65	220	8	59	3e-06	48.9
TRINITY_DN219881_c0_g1	XP_022819401.1 vacuolar protein sorting-associated protein 13D [Spodoptera litura]	XP_022819401.1	64.44	45	16	0	160	294	1595	1639	3e-11	65.1
TRINITY_DN219802_c0_g1	XP_012521578.1 PREDICTED: multidrug resistance protein 1-like, partial [Monomorium pharaonis]	XP_012521578.1	76.36	165	25	1	454	2	195	359	2e-59	200
TRINITY_DN221672_c0_g1	XP_017117673.1 PREDICTED: ATP-dependent DNA helicase RecQ-like [Drosophila elegans]	XP_017117673.1	43.75	112	52	3	344	9	426	526	3e-17	84.7
TRINITY_DN221650_c0_g1	RUT64439.1 cell division ATP-binding protein FtsE (plasmid) [Morganella morganii]	RUT64439.1	62.12	66	25	0	200	3	1	66	6e-18	84
TRINITY_DN221630_c0_g1	XP_014483312.1 PREDICTED: alpha-N-acetylgalactosaminidase [Dinoponera quadriceps]	XP_014483312.1	63.83	47	17	0	722	582	398	444	6e-08	60.1
TRINITY_DN221696_c0_g1	JAA77995.1 endonuclease and reverse transcriptase-like protein, partial [Pararge aegeria]	JAA77995.1	54.96	131	55	2	68	448	81	211	5e-33	128
TRINITY_DN221618_c0_g1	PCG62845.1 hypothetical protein B5V51_13503, partial [Heliothis virescens]	PCG62845.1	78.95	152	31	1	2	457	167	317	2e-79	255
TRINITY_DN221668_c0_g1	PZC75529.1 hypothetical protein B5X24_HaOG200471 [Helicoverpa armigera]	PZC75529.1	80.09	221	44	0	663	1	16	236	2e-114	338
TRINITY_DN221628_c0_g1	KOB76868.1 Alpha actinin, partial [Operophtera brumata]	KOB76868.1	96.3	27	1	0	2	82	110	136	2e-16	58.5
TRINITY_DN221603_c0_g1	XP_026726731.1 uncharacterized protein LOC113493109 [Trichoplusia ni]	XP_026726731.1	58.82	68	27	1	402	202	228	295	3e-17	83.2
TRINITY_DN221646_c0_g1	XP_023221198.1 60S ribosomal protein L14-like [Centruroides sculpturatus]	XP_023221198.1	47.37	76	40	0	3	230	59	134	1e-13	70.1
TRINITY_DN221606_c0_g1	JAS65663.1 hypothetical protein g.14954 [Cuerna arida]	JAS65663.1	71.88	64	17	1	201	13	59	122	2e-20	89.4
TRINITY_DN221669_c0_g1	XP_022826519.1 nuclear RNA export factor 1 [Spodoptera litura]	XP_022826519.1	87.5	32	4	0	406	311	250	281	5e-09	61.6
TRINITY_DN221638_c0_g1	PZC74017.1 hypothetical protein B5X24_HaOG208431 [Helicoverpa armigera]	PZC74017.1	95.65	23	1	0	72	4	1758	1780	3e-07	55.8
TRINITY_DN221640_c0_g1	XP_013198687.1 PREDICTED: RNA 3'-terminal phosphate cyclase-like protein, partial [Amyelois transitella]	XP_013198687.1	64.44	45	9	1	3	116	23	67	3e-07	52.8
TRINITY_DN221674_c0_g1	XP_023312133.1 uncharacterized protein LOC111692383 [Anoplophora glabripennis]	XP_023312133.1	36.56	93	44	3	6	239	268	360	5e-06	50.8
TRINITY_DN221673_c0_g1	XP_013195457.1 PREDICTED: serpin B3-like [Amyelois transitella]	XP_013195457.1	100	26	0	0	2	79	216	241	7e-08	57.4
TRINITY_DN221676_c0_g1	PCG79062.1 hypothetical protein B5V51_2162 [Heliothis virescens]	PCG79062.1	88.39	112	12	1	3	335	310	421	2e-45	162
TRINITY_DN213104_c0_g1	XP_018028466.1 PREDICTED: capsule polysaccharide modification protein LipA-like [Hyalella azteca]	XP_018028466.1	39.52	124	59	4	6	350	143	259	3e-10	64.7
TRINITY_DN213101_c0_g1	PRD33281.1 mexB [Nephila clavipes]	PRD33281.1	94.13	511	30	0	436	1968	1	511	0	919
TRINITY_DN213187_c0_g1	RVE54296.1 hypothetical protein evm_001123 [Chilo suppressalis]	RVE54296.1	71.05	38	10	1	3	116	11	47	7e-07	54.3
TRINITY_DN213167_c0_g1	JAI64910.1 hypothetical protein PF00202.17 [Scylla olivacea]	JAI64910.1	42.4	125	71	1	374	3	7	131	2e-23	102
TRINITY_DN213114_c0_g1	KMQ87683.1 crossover junction endonuclease mus81-like protein [Lasius niger]	KMQ87683.1	55.42	83	36	1	333	88	31	113	2e-22	95.9
TRINITY_DN213197_c0_g1	PCG72603.1 hypothetical protein B5V51_679 [Heliothis virescens]	PCG72603.1	48.39	62	32	0	75	260	81	142	6e-11	63.2
TRINITY_DN213133_c0_g1	XP_022827693.1 facilitated trehalose transporter Tret1-like [Spodoptera litura]	XP_022827693.1	100	27	0	0	377	297	204	230	7e-09	60.8
TRINITY_DN213198_c0_g1	XP_022827960.1 uncharacterized protein LOC111357469 isoform X1 [Spodoptera litura]	XP_022827960.1	58.75	80	33	0	73	312	1338	1417	8e-18	87
TRINITY_DN213178_c0_g1	XP_019525833.1 PREDICTED: zinc finger BED domain-containing protein 1-like [Aedes albopictus]	XP_019525833.1	64.15	53	18	1	88	246	435	486	1e-12	70.9
TRINITY_DN213172_c0_g1	PZC72274.1 hypothetical protein B5X24_HaOG211652 [Helicoverpa armigera]	PZC72274.1	28.83	111	69	2	428	126	24	134	2e-07	57
TRINITY_DN213105_c0_g1	XP_018022529.1 PREDICTED: guanosine-3',5'-bis(diphosphate) 3'-pyrophosphohydrolase-like [Hyalella azteca]	XP_018022529.1	62.83	113	34	1	316	2	400	512	4e-41	150
TRINITY_DN213199_c0_g1	XP_011567410.1 PREDICTED: uncharacterized protein LOC105397101 [Plutella xylostella]	XP_011567410.1	48.48	132	67	1	1	396	105	235	9e-35	130
TRINITY_DN211426_c0_g1	BAM76813.1 Drosophila cueball like protein, partial [Mythimna separata]	BAM76813.1	42.86	147	81	3	3	437	70	215	2e-30	119
TRINITY_DN211439_c0_g1	ADF43472.1 carboxyl/choline esterase CCE006c [Helicoverpa armigera]	ADF43472.1	61.72	256	97	1	1	768	212	466	5e-108	333
TRINITY_DN211500_c0_g1	PZC80807.1 hypothetical protein B5X24_HaOG213794 [Helicoverpa armigera]	PZC80807.1	95.83	24	1	0	341	412	57	80	1e-06	54.3
TRINITY_DN211417_c0_g1	RUT64428.1 high-affinity branched-chain amino acid ABC transporter ATP-binding protein LivG (plasmid) [Morganella morganii]	RUT64428.1	47.69	65	32	1	73	261	52	116	3e-07	53.5
TRINITY_DN211466_c0_g1	XP_022833714.1 uncharacterized protein LOC111361554 [Spodoptera litura]	XP_022833714.1	70.71	99	25	1	445	149	111	205	1e-36	142
TRINITY_DN211457_c0_g1	XP_022816349.1 calcium homeostasis endoplasmic reticulum protein isoform X1 [Spodoptera litura]	XP_022816349.1	100	27	0	0	545	465	137	163	6e-07	56.2
TRINITY_DN211465_c0_g1	ACY45105.1 acetylglucosaminyl-transferase, partial [Phrynus marginemaculatus]	ACY45105.1	40	95	57	0	2	286	179	273	6e-17	80.9
TRINITY_DN211412_c0_g1	PZC81925.1 hypothetical protein B5X24_HaOG211711 [Helicoverpa armigera]	PZC81925.1	58.33	48	20	0	505	648	38	85	4e-08	59.7
TRINITY_DN211446_c0_g1	XP_018012260.1 PREDICTED: sensor protein FixL-like [Hyalella azteca]	XP_018012260.1	41.51	106	58	1	380	63	524	625	1e-16	84
TRINITY_DN211463_c0_g1	PCG65883.1 hypothetical protein B5V51_8510, partial [Heliothis virescens]	PCG65883.1	94.29	35	2	0	107	3	122	156	2e-12	72.8
TRINITY_DN211486_c0_g1	PCG80200.1 hypothetical protein B5V51_10422 [Heliothis virescens]	PCG80200.1	88.46	26	3	0	234	311	292	317	5e-06	51.2
TRINITY_DN211472_c0_g1	XP_022818721.1 piggyBac transposable element-derived protein 4-like isoform X1 [Spodoptera litura]	XP_022818721.1	54.35	92	40	2	52	321	479	570	1e-16	85.1
TRINITY_DN211434_c0_g1	PZC70710.1 hypothetical protein B5X24_HaOG215026 [Helicoverpa armigera]	PZC70710.1	60.66	61	23	1	6	185	622	682	2e-13	73.9
TRINITY_DN211436_c1_g1	XP_001864804.1 conserved hypothetical protein [Culex quinquefasciatus]	XP_001864804.1	96.3	27	1	0	368	448	31	57	6e-10	60.1
TRINITY_DN211492_c0_g1	XP_021192733.1 uncharacterized protein LOC110377991 [Helicoverpa armigera]	XP_021192733.1	43.88	98	55	0	1	294	488	585	9e-20	92
TRINITY_DN211406_c0_g1	PCG76119.1 hypothetical protein B5V51_10263 [Heliothis virescens]	PCG76119.1	89.8	147	13	1	10	450	159	303	1e-68	229
TRINITY_DN211456_c0_g1	WP_050098742.1 MULTISPECIES: trans-aconitate 2-methyltransferase [Yersinia]	WP_050098742.1	57.58	66	26	1	202	5	1	64	1e-17	81.6
TRINITY_DN211453_c0_g1	ABV81442.1 putative methionine aminopeptidase 2, partial [Cydia pomonella]	ABV81442.1	96.88	32	1	0	2	97	83	114	5e-10	62.4
TRINITY_DN211477_c0_g1	XP_021197203.1 dihydroorotate dehydrogenase (quinone), mitochondrial [Helicoverpa armigera]	XP_021197203.1	92.59	27	2	0	323	403	13	39	1e-07	57
TRINITY_DN211415_c0_g1	XP_022832957.1 tyrosine-protein phosphatase corkscrew-like isoform X2 [Spodoptera litura]	XP_022832957.1	96.15	26	1	0	363	286	499	524	7e-07	54.7
TRINITY_DN215144_c0_g1	PZC80441.1 hypothetical protein B5X24_HaOG214743, partial [Helicoverpa armigera]	PZC80441.1	88.46	26	3	0	684	607	35	60	1e-06	55.8
TRINITY_DN215147_c0_g1	XP_011634375.1 paxillin-B isoform X3 [Pogonomyrmex barbatus]	XP_011634375.1	77.27	44	10	0	134	3	534	577	2e-13	75.5
TRINITY_DN215187_c0_g1	RWA50296.1 D-serine/D-alanine/glycine transporter [Yersinia pestis]	RWA50296.1	69.27	192	59	0	684	109	276	467	2e-88	279
TRINITY_DN215145_c0_g1	XP_022837970.1 N-terminal Xaa-Pro-Lys N-methyltransferase 1-like [Spodoptera litura]	XP_022837970.1	75	144	36	0	73	504	13	156	4e-78	242
TRINITY_DN215154_c0_g1	PZC76937.1 hypothetical protein B5X24_HaOG203981 [Helicoverpa armigera]	PZC76937.1	63.29	79	29	0	30	266	278	356	2e-24	105
TRINITY_DN215188_c0_g1	PCG80258.1 hypothetical protein B5V51_9602 [Heliothis virescens]	PCG80258.1	73.91	23	6	0	317	249	86	108	1e-07	43.5
TRINITY_DN215177_c0_g1	PRD31265.1 ribF [Nephila clavipes]	PRD31265.1	97.18	142	4	0	1	426	131	272	3e-84	260
TRINITY_DN215189_c0_g1	XP_021201419.1 uncharacterized protein LOC110384454 [Helicoverpa armigera]	XP_021201419.1	60.81	74	28	1	3	224	517	589	2e-23	103
TRINITY_DN215163_c0_g1	XP_026737508.1 histone-lysine N-methyltransferase 2C-like [Trichoplusia ni]	XP_026737508.1	100	27	0	0	310	230	2161	2187	2e-08	58.9
TRINITY_DN215110_c0_g1	XP_026331127.1 piggyBac transposable element-derived protein 4-like [Hyposmocoma kahamanoa]	XP_026331127.1	78.63	351	75	0	5	1057	154	504	0	598
TRINITY_DN215152_c0_g1	XP_026735793.1 uncharacterized protein LOC113499487 [Trichoplusia ni]	XP_026735793.1	98.3	176	3	0	529	2	75	250	4e-121	359
TRINITY_DN215179_c0_g1	PNF42695.1 hypothetical protein B7P43_G14179, partial [Cryptotermes secundus]	PNF42695.1	47.5	40	21	0	2	121	247	286	7e-06	50.4
TRINITY_DN215114_c0_g1	RXA97780.1 MFS transporter [Yersinia sp. 2105 StPb PI]	RXA97780.1	39.47	152	92	0	135	590	1	152	3e-09	63.2
TRINITY_DN215104_c0_g1	XP_021200589.1 RWD domain-containing protein 1 [Helicoverpa armigera]	XP_021200589.1	96.15	26	1	0	300	377	91	116	2e-08	57.4
TRINITY_DN215162_c0_g1	XP_021200721.1 myrosinase 1-like [Helicoverpa armigera]	XP_021200721.1	84	75	12	0	335	111	438	512	2e-36	137
TRINITY_DN221902_c0_g1	PZC71223.1 hypothetical protein B5X24_HaOG213914, partial [Helicoverpa armigera]	PZC71223.1	84.38	32	5	0	411	506	53	84	4e-09	58.5
TRINITY_DN221910_c0_g1	PCG72539.1 hypothetical protein B5V51_729 [Heliothis virescens]	PCG72539.1	88.89	27	3	0	82	2	170	196	1e-07	56.6
TRINITY_DN221986_c0_g1	AAC72921.1 putative endonuclease/reverse transcriptase [Lymantria dispar]	AAC72921.1	58.62	29	12	0	331	245	829	857	1e-06	41.6
TRINITY_DN221901_c0_g1	PRD37857.1 asd [Nephila clavipes]	PRD37857.1	64.86	74	26	0	7	228	188	261	1e-24	102
TRINITY_DN221956_c0_g1	BAB21512.1 TRAS4, partial [Bombyx mori]	BAB21512.1	55.45	110	44	2	354	37	190	298	7e-26	109
TRINITY_DN221982_c0_g1	ABD36321.1 mitochondrial matrix protein p33 [Bombyx mori]	ABD36321.1	85.71	35	3	1	487	585	85	119	1e-06	54.7
TRINITY_DN221906_c0_g1	XP_022823491.1 dynein heavy chain 1, axonemal-like [Spodoptera litura]	XP_022823491.1	88.57	35	4	0	199	95	1466	1500	7e-13	63.5
TRINITY_DN221994_c0_g1	XP_026739794.1 guanine nucleotide-binding protein-like 3 homolog [Trichoplusia ni]	XP_026739794.1	100	27	0	0	180	260	8	34	3e-07	55.1
TRINITY_DN221920_c0_g1	RVE44617.1 hypothetical protein evm_010755 [Chilo suppressalis]	RVE44617.1	72.22	36	10	0	19	126	15	50	2e-07	53.5
TRINITY_DN221977_c0_g1	ABO45239.1 reverse transcriptase [Ostrinia nubilalis]	ABO45239.1	75	24	6	0	98	169	444	467	4e-06	43.5
TRINITY_DN221935_c0_g1	XP_011556228.1 PREDICTED: uncharacterized protein LOC105387228 [Plutella xylostella]	XP_011556228.1	63.16	57	13	3	143	310	100	149	2e-12	67.8
TRINITY_DN217547_c0_g1	PZC82576.1 hypothetical protein B5X24_HaOG210019 [Helicoverpa armigera]	PZC82576.1	56	50	22	0	1	150	281	330	1e-07	57
TRINITY_DN217536_c0_g1	XP_022816350.1 calcium homeostasis endoplasmic reticulum protein isoform X2 [Spodoptera litura]	XP_022816350.1	95.83	24	1	0	1	72	543	566	4e-06	53.1
TRINITY_DN217545_c0_g1	PZC84799.1 hypothetical protein B5X24_HaOG203789 [Helicoverpa armigera]	PZC84799.1	65.07	292	90	5	2	856	449	735	5e-101	330
TRINITY_DN217537_c0_g1	RVE48555.1 hypothetical protein evm_006744 [Chilo suppressalis]	RVE48555.1	85.25	61	9	0	244	62	587	647	8e-29	116
TRINITY_DN217582_c0_g1	XP_018028152.1 PREDICTED: UPF0065 protein in gbd 5'region-like [Hyalella azteca]	XP_018028152.1	53.95	76	33	2	227	3	26	100	2e-11	66.6
TRINITY_DN217574_c0_g1	KZS01236.1 Uncharacterized protein APZ42_002161, partial [Daphnia magna]	KZS01236.1	87.93	116	14	0	2	349	15	130	3e-67	210
TRINITY_DN217556_c0_g1	XP_026732596.1 adenosine 3'-phospho 5'-phosphosulfate transporter 2 [Trichoplusia ni]	XP_026732596.1	88.89	27	3	0	401	481	179	205	6e-06	52.4
TRINITY_DN217548_c0_g1	PRD19632.1 rimK [Nephila clavipes]	PRD19632.1	83.08	130	22	0	391	2	123	252	2e-66	221
TRINITY_DN217579_c0_g1	XP_018012841.1 PREDICTED: cell division protein FtsZ-like [Hyalella azteca]	XP_018012841.1	63.64	55	15	2	261	112	289	343	3e-10	62.8
TRINITY_DN217538_c0_g1	WP_050874913.1 MULTISPECIES: DUF3277 family protein [Yersinia]	WP_050874913.1	63.51	74	27	0	5	226	16	89	3e-16	76.3
TRINITY_DN217540_c0_g1	XP_023023123.1 inositol oxygenase isoform X3 [Leptinotarsa decemlineata]	XP_023023123.1	49.3	71	36	0	215	3	47	117	9e-14	70.9
TRINITY_DN217530_c0_g1	XP_021188363.1 sodium channel protein Nach-like [Helicoverpa armigera]	XP_021188363.1	90.77	130	12	0	547	158	366	495	3e-67	223
TRINITY_DN217509_c0_g1	PRD39726.1 smc [Nephila clavipes]	PRD39726.1	86.96	46	6	0	262	125	129	174	3e-17	84.3
TRINITY_DN217590_c0_g1	KDR14028.1 Kelch-like protein 10 [Zootermopsis nevadensis]	KDR14028.1	34.85	132	74	6	26	406	104	228	6e-12	69.3
TRINITY_DN217600_c0_g1	AYA44274.1 death-associated protein kinase 1 [Helicoverpa armigera]	AYA44274.1	92.86	28	2	0	84	1	46	73	4e-06	52.4
TRINITY_DN217595_c0_g1	XP_026324217.1 uncharacterized protein LOC113233332 [Hyposmocoma kahamanoa]	XP_026324217.1	37.21	86	51	2	13	264	25	109	2e-10	66.2
TRINITY_DN217534_c0_g1	XP_017117645.1 PREDICTED: protein NdvB-like [Drosophila elegans]	XP_017117645.1	51.7	176	84	1	530	3	1044	1218	3e-48	177
TRINITY_DN217522_c0_g1	XP_015125273.1 PREDICTED: ferrioxamine B receptor-like [Diachasma alloeum]	XP_015125273.1	46.33	177	93	2	530	3	194	369	1e-43	162
TRINITY_DN217505_c0_g1	RWA46232.1 shikimate 5-dehydrogenase [Yersinia pestis]	RWA46232.1	56.52	138	60	0	2	415	98	235	1e-46	161
TRINITY_DN217565_c0_g1	XP_016987321.1 PREDICTED: outer membrane protein OprJ-like [Drosophila rhopaloa]	XP_016987321.1	57.25	131	56	0	3	395	45	175	1e-37	136
TRINITY_DN203081_c0_g1	PRD18376.1 minC, partial [Nephila clavipes]	PRD18376.1	85.23	88	13	0	3	266	57	144	5e-47	156
TRINITY_DN203075_c0_g1	XP_017134387.1 PREDICTED: penicillin acylase 2-like [Drosophila elegans]	XP_017134387.1	33.1	145	89	6	22	435	429	572	2e-11	69.3
TRINITY_DN203098_c0_g1	XP_021181352.1 probable Golgi SNAP receptor complex member 2 [Helicoverpa armigera]	XP_021181352.1	100	28	0	0	1	84	114	141	3e-09	61.2
TRINITY_DN203046_c0_g1	PRD39082.1 lpxH [Nephila clavipes]	PRD39082.1	57.35	68	29	0	6	209	172	239	9e-18	82.8
TRINITY_DN203017_c0_g1	PRD19316.1 leuS [Nephila clavipes]	PRD19316.1	71.08	83	24	0	251	3	1	83	2e-36	142
TRINITY_DN203032_c0_g1	XP_012542887.1 PREDICTED: glycerol kinase-like [Monomorium pharaonis]	XP_012542887.1	100	133	0	0	643	245	367	499	5e-68	226
TRINITY_DN203029_c0_g1	XP_026747479.1 esterase B1-like [Trichoplusia ni]	XP_026747479.1	73.95	119	31	0	3	359	64	182	5e-56	191
TRINITY_DN203018_c0_g1	AID66673.1 isovaleryl-CoA dehydrogenase, partial [Agrotis segetum]	AID66673.1	62.79	43	16	0	3	131	67	109	8e-09	57.8
TRINITY_DN203053_c0_g1	EFX60490.1 hypothetical protein DAPPUDRAFT_343115, partial [Daphnia pulex]	EFX60490.1	54.47	123	56	0	383	15	5	127	2e-33	129
TRINITY_DN203023_c0_g1	XP_002430155.1 Folate receptor alpha precursor, putative [Pediculus humanus corporis]	XP_002430155.1	52.17	46	22	0	237	374	116	161	4e-08	57.8
TRINITY_DN203096_c0_g1	XP_022816543.1 uncharacterized protein LOC111349611 [Spodoptera litura]	XP_022816543.1	93.79	354	22	0	2253	1192	1	354	0	567
TRINITY_DN203037_c0_g1	AHB18379.1 glutathione S-transferase omega [Spodoptera exigua]	AHB18379.1	60	40	16	0	2	121	209	248	3e-06	53.9
TRINITY_DN203022_c0_g1	XP_023934125.1 kelch-like protein 5 [Bicyclus anynana]	XP_023934125.1	83.33	24	4	0	250	179	480	503	6e-06	50.8
TRINITY_DN203097_c0_g1	RVE40506.1 hypothetical protein evm_014844 [Chilo suppressalis]	RVE40506.1	46.36	110	48	1	298	2	433	542	5e-25	108
TRINITY_DN203003_c0_g1	KZS00884.1 Uncharacterized protein APZ42_002642, partial [Daphnia magna]	KZS00884.1	43.42	76	43	0	243	16	14	89	9e-14	69.7
TRINITY_DN203045_c0_g1	XP_026752794.1 hormone-sensitive lipase [Galleria mellonella]	XP_026752794.1	88.46	26	3	0	78	1	347	372	1e-07	57.8
TRINITY_DN203076_c0_g1	PZC81177.1 hypothetical protein B5X24_HaOG213278 [Helicoverpa armigera]	PZC81177.1	63.77	69	25	0	207	1	76	144	6e-19	88.2
TRINITY_DN203091_c0_g1	JAA89320.1 thymosin isoform 1 [Pararge aegeria]	JAA89320.1	90.91	33	3	0	101	3	122	154	5e-11	64.7
TRINITY_DN203058_c0_g1	XP_022833462.1 uncharacterized protein LOC111361318 [Spodoptera litura]	XP_022833462.1	50.72	69	34	0	14	220	65	133	5e-16	78.6
TRINITY_DN203069_c0_g1	PRD23805.1 putA [Nephila clavipes]	PRD23805.1	66.34	101	33	1	2	304	1152	1251	2e-28	117
TRINITY_DN203042_c0_g1	PRD17621.1 algR [Nephila clavipes]	PRD17621.1	73.99	173	43	1	470	982	1	173	2e-77	247
TRINITY_DN203084_c0_g1	JAS76265.1 hypothetical protein g.57417, partial [Homalodisca liturata]	JAS76265.1	82.27	141	25	0	3	425	43	183	3e-85	257
TRINITY_DN203093_c0_g1	PCG62737.1 hypothetical protein B5V51_13761 [Heliothis virescens]	PCG62737.1	75.18	137	34	0	4	414	371	507	5e-59	206
TRINITY_DN203100_c0_g1	PCG73603.1 hypothetical protein B5V51_14640, partial [Heliothis virescens]	PCG73603.1	100	32	0	0	2	97	226	257	3e-10	68.9
TRINITY_DN223353_c0_g1	XP_021189829.1 uncharacterized protein LOC110375874 [Helicoverpa armigera]	XP_021189829.1	96.43	28	1	0	84	1	54	81	5e-08	59.3
TRINITY_DN223351_c0_g1	XP_021189831.1 ubiquitin conjugation factor E4 A [Helicoverpa armigera]	XP_021189831.1	87.5	32	4	0	97	2	252	283	2e-10	67.4
TRINITY_DN223348_c0_g1	XP_021183826.1 uncharacterized protein C6orf106 homolog [Helicoverpa armigera]	XP_021183826.1	100	23	0	0	3	71	148	170	6e-07	53.9
TRINITY_DN223352_c0_g1	KPJ07998.1 Transmembrane GTPase Marf [Papilio machaon]	KPJ07998.1	91.67	24	2	0	3	74	46	69	9e-06	48.1
TRINITY_DN223394_c0_g1	PCG72026.1 hypothetical protein B5V51_1238 [Heliothis virescens]	PCG72026.1	61.9	42	16	0	205	330	54	95	9e-10	59.7
TRINITY_DN223350_c0_g1	XP_022837604.1 tRNA (adenine(37)-N6)-methyltransferase [Spodoptera litura]	XP_022837604.1	100	28	0	0	313	396	133	160	2e-09	62
TRINITY_DN223344_c0_g1	XP_021194382.1 uncharacterized protein LOC110379170 isoform X4 [Helicoverpa armigera]	XP_021194382.1	58.11	74	24	1	13	213	1143	1216	2e-12	70.5
TRINITY_DN223390_c0_g1	XP_026732380.1 ATP-binding cassette sub-family G member 4-like isoform X2 [Trichoplusia ni]	XP_026732380.1	96.3	27	1	0	1	81	463	489	6e-08	57.4
TRINITY_DN223367_c0_g1	XP_023934026.1 adenylate cyclase type 6-like [Bicyclus anynana]	XP_023934026.1	95.65	23	1	0	70	2	85	107	5e-07	55.8
TRINITY_DN207955_c0_g1	XP_014355507.1 PREDICTED: piggyBac transposable element-derived protein 4-like [Papilio machaon]	XP_014355507.1	85	40	6	0	1	120	173	212	2e-15	75.9
TRINITY_DN207902_c0_g1	XP_022245399.1 PCI domain-containing protein 2-like [Limulus polyphemus]	XP_022245399.1	57.82	147	62	0	2	442	3	149	4e-54	184
TRINITY_DN207979_c0_g1	XP_023953658.1 uncharacterized protein LOC112057405 [Bicyclus anynana]	XP_023953658.1	79.31	29	6	0	531	617	223	251	3e-07	57
TRINITY_DN207907_c0_g1	RXA98503.1 beta-ketoacyl-ACP synthase I [Yersinia sp. 2105 StPb PI]	RXA98503.1	70.43	186	55	0	559	2	192	377	8e-91	281
TRINITY_DN207993_c0_g1	XP_012553005.1 uncharacterized protein LOC105842971 [Bombyx mori]	XP_012553005.1	83.16	95	16	0	693	977	163	257	5e-111	170
TRINITY_DN207956_c0_g1	XP_022836907.1 uncharacterized protein LOC111364285, partial [Spodoptera litura]	XP_022836907.1	35.08	248	150	4	771	52	232	476	3e-35	139
TRINITY_DN207919_c0_g1	XP_021194236.1 paired box protein Pax-6-like [Helicoverpa armigera]	XP_021194236.1	96.09	179	7	0	3	539	154	332	3e-112	336
TRINITY_DN207937_c0_g1	XP_023330680.1 uncharacterized protein LOC111703059 isoform X2 [Eurytemora affinis]	XP_023330680.1	50.65	77	38	0	235	5	170	246	7e-13	69.3
TRINITY_DN207905_c0_g1	PRD18475.1 anmK [Nephila clavipes]	PRD18475.1	77.78	117	26	0	352	2	1	117	2e-49	176
TRINITY_DN207918_c0_g1	PRD30414.1 ribosyldihydronicotinamide dehydrogenase [Nephila clavipes]	PRD30414.1	58.37	233	97	0	258	956	1	233	3e-91	281
TRINITY_DN207914_c0_g1	JAA73516.1 Hypothetical protein, partial [Ixodes ricinus]	JAA73516.1	63.79	58	21	0	3	176	62	119	3e-18	84
TRINITY_DN207980_c0_g1	XP_021182900.1 venom acid phosphatase Acph-1-like isoform X1 [Helicoverpa armigera]	XP_021182900.1	76.92	39	9	0	682	798	362	400	3e-11	70.5
TRINITY_DN207975_c0_g1	XP_022835807.1 fibrillin-1-like [Spodoptera litura]	XP_022835807.1	87.1	31	4	0	496	404	1028	1058	3e-07	57
TRINITY_DN207963_c0_g1	AUT98994.1 two-component system sensor histidine kinase KdbD [Morganella morganii]	AUT98994.1	35.71	154	82	2	507	70	609	753	4e-15	81.3
TRINITY_DN207951_c0_g1	PZC76339.1 hypothetical protein B5X24_HaOG204786 [Helicoverpa armigera]	PZC76339.1	65.79	114	32	4	257	580	242	354	8e-29	119
TRINITY_DN207921_c0_g1	XP_013145035.1 PREDICTED: rho GTPase-activating protein 19-like [Papilio polytes]	XP_013145035.1	96	25	1	0	3	77	148	172	2e-07	55.5
TRINITY_DN211567_c1_g1	PCG75016.1 hypothetical protein B5V51_12398 [Heliothis virescens]	PCG75016.1	58.62	29	12	0	357	271	496	524	8e-06	44.3
TRINITY_DN211584_c0_g1	PZC71361.1 hypothetical protein B5X24_HaOG213580 [Helicoverpa armigera]	PZC71361.1	52.86	70	32	1	240	34	35	104	5e-15	73.2
TRINITY_DN211585_c0_g1	KPI99646.1 hypothetical protein RR46_02560 [Papilio xuthus]	KPI99646.1	66.67	51	16	1	174	22	45	94	3e-07	56.2
TRINITY_DN211526_c0_g1	XP_012521683.1 PREDICTED: uncharacterized protein LOC105828026, partial [Monomorium pharaonis]	XP_012521683.1	100	124	0	0	2	373	99	222	3e-84	259
TRINITY_DN211564_c0_g1	XP_026330035.1 uncharacterized protein LOC113237642 [Hyposmocoma kahamanoa]	XP_026330035.1	61.36	44	10	1	54	185	250	286	4e-06	55.1
TRINITY_DN211530_c0_g2	PZC84750.1 hypothetical protein B5X24_HaOG203740 [Helicoverpa armigera]	PZC84750.1	53.7	54	25	0	587	748	4	57	3e-12	68.9
TRINITY_DN211549_c0_g1	PRD25009.1 nahM [Nephila clavipes]	PRD25009.1	86.76	68	9	0	206	3	147	214	1e-34	129
TRINITY_DN211559_c0_g1	XP_008189495.1 PREDICTED: DNA polymerase III subunit gamma/tau-like [Acyrthosiphon pisum]	XP_008189495.1	39.68	63	38	0	13	201	174	236	9e-08	54.7
TRINITY_DN211538_c0_g1	PZC72894.1 hypothetical protein B5X24_HaOG210384 [Helicoverpa armigera]	PZC72894.1	85.21	142	21	0	1	426	12	153	3e-85	281
TRINITY_DN211501_c0_g1	AGB89439.1 nucleolar cysteine-rich protein, partial [Stathmopodidae gen. sp. ScspSC]	AGB89439.1	84.85	33	5	0	348	250	26	58	8e-10	59.7
TRINITY_DN211562_c0_g1	PRD39656.1 motA [Nephila clavipes]	PRD39656.1	51.04	96	46	1	288	1	51	145	1e-24	102
TRINITY_DN211581_c0_g1	RVE44381.1 hypothetical protein evm_010971 [Chilo suppressalis]	RVE44381.1	49.02	51	23	2	392	538	183	232	1e-06	55.1
TRINITY_DN212052_c0_g1	AUU02291.1 VOC family virulence protein [Morganella morganii]	AUU02291.1	62.5	32	12	0	102	7	3	34	1e-06	49.7
TRINITY_DN212078_c0_g1	XP_018008626.1 PREDICTED: UPF0065 protein in the TAR-I ttuE-ttuC' intergenic region-like [Hyalella azteca]	XP_018008626.1	43.3	97	55	0	302	12	154	250	3e-13	71.2
TRINITY_DN212082_c0_g1	PRD37648.1 hypothetical protein NCL1_05549 [Nephila clavipes]	PRD37648.1	97.42	155	4	0	2	466	285	439	5e-102	310
TRINITY_DN212048_c0_g1	PCG64107.1 hypothetical protein B5V51_11225 [Heliothis virescens]	PCG64107.1	100	27	0	0	2	82	76	102	4e-08	56.2
TRINITY_DN212006_c0_g1	PCG69283.1 hypothetical protein B5V51_4270 [Heliothis virescens]	PCG69283.1	96.77	31	1	0	427	519	1	31	1e-10	67.4
TRINITY_DN212069_c0_g1	AAR09927.1 similar to Drosophila melanogaster elongin-C, partial [Drosophila yakuba]	AAR09927.1	100	24	0	0	314	385	30	53	4e-08	54.7
TRINITY_DN212007_c0_g1	XP_022826153.1 tRNA (guanine(10)-N2)-methyltransferase homolog [Spodoptera litura]	XP_022826153.1	88	25	3	0	3	77	433	457	2e-06	53.9
TRINITY_DN212084_c0_g1	RXA95962.1 organic hydroperoxide resistance protein [Yersinia sp. 2105 StPb PI]	RXA95962.1	70.41	98	29	0	297	4	1	98	2e-41	147
TRINITY_DN212045_c0_g1	XP_026746298.1 phosphatidylinositol 4-phosphate 3-kinase C2 domain-containing subunit alpha isoform X1 [Trichoplusia ni]	XP_026746298.1	92.59	27	2	0	3	83	336	362	4e-06	52.8
TRINITY_DN212077_c0_g1	XP_018028624.1 PREDICTED: 3-deoxy-D-manno-octulosonate 8-phosphate phosphatase KdsC-like [Hyalella azteca]	XP_018028624.1	57.78	90	38	0	303	34	26	115	5e-26	102
TRINITY_DN212067_c0_g1	XP_011568960.1 PREDICTED: RNA-directed DNA polymerase from mobile element jockey-like [Plutella xylostella]	XP_011568960.1	50.77	65	31	1	134	328	11	74	1e-10	65.9
TRINITY_DN212035_c0_g1	EFA12573.1 hypothetical protein TcasGA2_TC004202 [Tribolium castaneum]	EFA12573.1	45.95	74	40	0	51	272	211	284	1e-30	81.3
TRINITY_DN212044_c0_g1	RUT65288.1 aminodeoxychorismate lyase [Morganella morganii]	RUT65288.1	36.08	255	153	6	256	1002	6	256	2e-35	140
TRINITY_DN212008_c0_g1	JAI63248.1 hypothetical protein PF00168.26 [Scylla olivacea]	JAI63248.1	46.43	112	56	3	1	336	304	411	5e-24	104
TRINITY_DN212013_c0_g1	RVE46089.1 hypothetical protein evm_009253 [Chilo suppressalis]	RVE46089.1	80.77	78	15	0	1	234	82	159	1e-36	134
TRINITY_DN212016_c0_g1	JAA90767.1 pre-mRNA-splicing factor ATP-dependent RNA helicase prp22, partial [Pararge aegeria]	JAA90767.1	100	25	0	0	418	344	60	84	3e-07	52.8
TRINITY_DN212009_c0_g1	XP_022823998.1 uncharacterized protein LOC111354693 [Spodoptera litura]	XP_022823998.1	59.76	82	29	1	9	242	136	217	2e-22	95.5
TRINITY_DN223919_c0_g1	PZC83425.1 hypothetical protein B5X24_HaOG207808 [Helicoverpa armigera]	PZC83425.1	89.29	28	3	0	84	1	74	101	8e-10	62.4
TRINITY_DN223930_c0_g1	XP_015125352.1 PREDICTED: LOW QUALITY PROTEIN: N-ethylmaleimide reductase-like, partial [Diachasma alloeum]	XP_015125352.1	62.5	56	21	0	170	3	1	56	6e-15	76.6
TRINITY_DN223920_c0_g1	XP_022821766.1 double-stranded RNA-binding protein Staufen homolog 2 [Spodoptera litura]	XP_022821766.1	86.21	29	4	0	10	96	646	674	6e-07	55.1
TRINITY_DN223976_c0_g1	XP_026731549.1 nucleoporin NUP188 homolog [Trichoplusia ni]	XP_026731549.1	71.05	38	3	1	90	1	1452	1489	2e-06	53.9
TRINITY_DN223901_c0_g1	PRD39763.1 lon [Nephila clavipes]	PRD39763.1	81.82	77	14	0	2	232	300	376	2e-35	135
TRINITY_DN223949_c0_g1	PZC82075.1 hypothetical protein B5X24_HaOG211165 [Helicoverpa armigera]	PZC82075.1	90.62	32	3	0	298	203	72	103	6e-10	60.5
TRINITY_DN223993_c0_g1	XP_021185654.1 LOW QUALITY PROTEIN: FERM domain-containing protein 5 [Helicoverpa armigera]	XP_021185654.1	100	26	0	0	266	343	347	372	1e-07	57
TRINITY_DN223933_c0_g1	JAV69065.1 hypothetical protein, partial [Photinus pyralis]	JAV69065.1	53.85	52	23	1	92	244	112	163	1e-08	57.4
TRINITY_DN223910_c0_g1	XP_021190670.1 mitochondrial tRNA-specific 2-thiouridylase 1 [Helicoverpa armigera]	XP_021190670.1	82.76	29	5	0	88	2	272	300	7e-09	59.7
TRINITY_DN210711_c0_g1	XP_012524424.1 PREDICTED: uncharacterized protein LOC105829896 [Monomorium pharaonis]	XP_012524424.1	100	82	0	0	2	247	105	186	7e-51	170
TRINITY_DN210782_c0_g1	XP_026732686.1 uncharacterized protein LOC113497355 [Trichoplusia ni]	XP_026732686.1	63.5	137	37	3	53	442	18	148	5e-39	146
TRINITY_DN210791_c0_g1	PCG79959.1 hypothetical protein B5V51_12877 [Heliothis virescens]	PCG79959.1	71.24	233	65	2	2	700	262	492	6e-106	325
TRINITY_DN210741_c0_g1	XP_012521637.1 PREDICTED: fructokinase-1-like [Monomorium pharaonis]	XP_012521637.1	100	76	0	0	1	228	120	195	8e-36	130
TRINITY_DN210706_c0_g1	PRD17914.1 slyD [Nephila clavipes]	PRD17914.1	86.11	72	10	0	4	219	135	206	1e-30	116
TRINITY_DN210787_c0_g1	PRD35871.1 mdtD [Nephila clavipes]	PRD35871.1	98.96	288	3	0	1	864	163	450	0	545
TRINITY_DN210756_c0_g1	JAG51678.1 hypothetical protein, partial [Lygus hesperus]	JAG51678.1	85.71	28	4	0	367	284	52	79	1e-07	53.5
TRINITY_DN210747_c0_g1	JAA59387.1 Putative f-box [Rhipicephalus pulchellus]	JAA59387.1	39.62	106	64	0	9	326	72	177	5e-20	90.5
TRINITY_DN210735_c0_g1	XP_022836558.1 uncharacterized protein LOC111363917 [Spodoptera litura]	XP_022836558.1	77.27	88	20	0	336	73	220	307	1e-52	140
TRINITY_DN210705_c0_g1	XP_014363114.1 PREDICTED: LOW QUALITY PROTEIN: stabilin-1-like [Papilio machaon]	XP_014363114.1	100	31	0	0	2	94	322	352	1e-10	67
TRINITY_DN210777_c0_g1	PRD38174.1 glutamyl endopeptidase [Nephila clavipes]	PRD38174.1	46.99	83	39	3	255	7	390	467	1e-11	67.8
TRINITY_DN210781_c0_g1	sp|Q2RJW1.1|MTAD_MOOTA RecName: Full=5-methylthioadenosine/S-adenosylhomocysteine deaminase; Short=MTA/SAH deaminase	sp|Q2RJW1.1|MTAD_MOOTA	36.36	88	56	0	16	279	336	423	2e-08	58.5
TRINITY_DN225997_c0_g1	OWR45241.1 hypothetical protein KGM_209107 [Danaus plexippus plexippus]	OWR45241.1	71.05	38	11	0	290	177	11	48	7e-08	53.5
TRINITY_DN225978_c0_g1	AII21994.1 odorant degrading enzyme CXE28, partial [Sesamia inferens]	AII21994.1	75.47	53	13	0	135	293	406	458	7e-20	91.3
TRINITY_DN225951_c0_g1	RWS04223.1 Ufm1-conjugating enzyme-like protein, partial [Dinothrombium tinctorium]	RWS04223.1	70.27	37	11	0	323	213	17	53	1e-08	57
TRINITY_DN225950_c0_g1	XP_026731601.1 uncharacterized protein LOC113496544 [Trichoplusia ni]	XP_026731601.1	85.19	27	4	0	266	346	43	69	9e-06	50.8
TRINITY_DN225990_c0_g1	PCG73010.1 hypothetical protein B5V51_250 [Heliothis virescens]	PCG73010.1	78.12	32	6	1	253	345	96	127	9e-07	53.9
TRINITY_DN225984_c0_g1	XP_017044959.1 PREDICTED: general stress protein 69-like [Drosophila ficusphila]	XP_017044959.1	32.74	113	75	1	11	349	47	158	1e-13	72.8
TRINITY_DN225910_c0_g1	PCG72822.1 hypothetical protein B5V51_451 [Heliothis virescens]	PCG72822.1	44.86	107	5	2	321	1	204	256	2e-14	74.7
TRINITY_DN225933_c0_g1	PZC81397.1 hypothetical protein B5X24_HaOG212849 [Helicoverpa armigera]	PZC81397.1	83	100	15	1	294	1	254	353	5e-48	172
TRINITY_DN225920_c0_g1	XP_026735736.1 protein phosphatase methylesterase 1 [Trichoplusia ni]	XP_026735736.1	84.38	32	5	0	460	555	25	56	3e-09	62.8
TRINITY_DN225934_c0_g1	XP_022831131.1 protein I'm not dead yet-like [Spodoptera litura]	XP_022831131.1	75	40	10	0	128	9	381	420	2e-12	70.5
TRINITY_DN225991_c0_g1	XP_026724527.1 uncharacterized protein LOC113491650 [Trichoplusia ni]	XP_026724527.1	79.09	110	23	0	449	120	630	739	9e-57	197
TRINITY_DN208393_c0_g1	XP_022837673.1 chymotrypsin-like elastase family member 2A [Spodoptera litura]	XP_022837673.1	74.32	148	36	1	53	490	160	307	2e-71	231
TRINITY_DN208333_c0_g1	ACD12026.1 hypothetical protein [Isometrus maculatus]	ACD12026.1	54.44	169	73	1	23	529	8	172	9e-38	139
TRINITY_DN208314_c0_g1	XP_026493425.1 piggyBac transposable element-derived protein 2-like [Vanessa tameamea]	XP_026493425.1	71.88	96	27	0	169	456	24	119	6e-39	148
TRINITY_DN208367_c0_g1	JAA90872.1 glycerol kinase-like protein, partial [Pararge aegeria]	JAA90872.1	100	23	0	0	3	71	16	38	2e-06	49.7
TRINITY_DN208396_c0_g1	XP_011553043.1 PREDICTED: uncharacterized protein LOC105384491 [Plutella xylostella]	XP_011553043.1	45.79	107	58	0	322	2	149	255	1e-24	103
TRINITY_DN208380_c0_g1	PZC76493.1 hypothetical protein B5X24_HaOG204513 [Helicoverpa armigera]	PZC76493.1	49.43	87	42	1	1	261	90	174	3e-15	77
TRINITY_DN208327_c0_g1	XP_022823595.1 LOW QUALITY PROTEIN: pre-mRNA cleavage complex 2 protein Pcf11-like [Spodoptera litura]	XP_022823595.1	83.87	31	5	0	95	3	574	604	8e-08	59.3
TRINITY_DN208383_c0_g1	XP_021185178.1 mitochondrial import receptor subunit TOM40 homolog 1-like [Helicoverpa armigera]	XP_021185178.1	100	28	0	0	307	390	130	157	5e-09	60.5
TRINITY_DN208329_c0_g1	KOB70491.1 Aldehyde oxidase AOX2, partial [Operophtera brumata]	KOB70491.1	73.79	103	27	0	1	309	263	365	1e-46	166
TRINITY_DN208363_c0_g1	AUT98856.1 conjugal transfer protein TrbI [Morganella morganii]	AUT98856.1	90.43	94	9	0	286	5	1	94	9e-38	140
TRINITY_DN208318_c0_g1	AXY04229.1 adipokinetic hormone 1 [Spodoptera exigua]	AXY04229.1	86.36	66	9	0	295	492	1	66	3e-32	123
TRINITY_DN208385_c0_g1	PSN35217.1 hypothetical protein C0J52_16889 [Blattella germanica]	PSN35217.1	39.09	110	56	3	300	1	128	236	1e-07	56.6
TRINITY_DN208354_c1_g1	XP_021195810.1 2-hydroxyacyl-CoA lyase 1 isoform X1 [Helicoverpa armigera]	XP_021195810.1	96.55	29	1	0	1099	1013	61	89	2e-07	60.8
TRINITY_DN208378_c0_g1	PRD17777.1 UPF0149 protein [Nephila clavipes]	PRD17777.1	40.91	110	63	1	331	8	7	116	1e-15	77
TRINITY_DN208315_c0_g1	PRD20296.1 pyrC [Nephila clavipes]	PRD20296.1	56.25	80	35	0	12	251	351	430	1e-20	92.8
TRINITY_DN208320_c0_g1	RXA97599.1 magnesium-translocating P-type ATPase [Yersinia sp. 2105 StPb PI]	RXA97599.1	74.36	117	30	0	2	352	783	899	1e-57	200
TRINITY_DN208334_c0_g1	XP_012547490.1 uncharacterized protein LOC105841949 [Bombyx mori]	XP_012547490.1	63.89	72	24	1	315	530	55	124	1e-21	95.1
TRINITY_DN208302_c0_g1	KMQ83681.1 reverse transcriptase, partial [Lasius niger]	KMQ83681.1	66.1	59	20	0	179	3	490	548	3e-16	82.8
TRINITY_DN208369_c0_g1	XP_021185158.1 muscle calcium channel subunit alpha-1-like isoform X2 [Helicoverpa armigera]	XP_021185158.1	92	25	2	0	290	216	1324	1348	8e-06	51.2
TRINITY_DN208343_c0_g1	XP_022831698.1 uncharacterized protein LOC111360097 isoform X2 [Spodoptera litura]	XP_022831698.1	50.92	271	132	1	2	814	685	954	2e-92	305
TRINITY_DN208358_c0_g1	PRD38336.1 yddQ [Nephila clavipes]	PRD38336.1	40.62	160	95	0	1	480	3	162	1e-26	108
TRINITY_DN208312_c0_g1	XP_026736943.1 myosin light chain kinase, smooth muscle-like isoform X1 [Trichoplusia ni]	XP_026736943.1	95.83	24	1	0	72	1	15	38	3e-06	52.8
TRINITY_DN208307_c0_g1	XP_013201275.1 PREDICTED: piezo-type mechanosensitive ion channel component-like [Amyelois transitella]	XP_013201275.1	95.83	24	1	0	392	463	2204	2227	2e-06	54.7
TRINITY_DN214158_c0_g1	XP_021198957.1 probable histone-lysine N-methyltransferase PRDM7 [Helicoverpa armigera]	XP_021198957.1	88.39	112	13	0	79	414	1	112	7e-68	213
TRINITY_DN214128_c0_g1	PRD39661.1 flgG [Nephila clavipes]	PRD39661.1	69.32	88	27	0	429	166	171	258	2e-30	124
TRINITY_DN214186_c0_g1	XP_021201400.1 DNA repair endonuclease XPF isoform X1 [Helicoverpa armigera]	XP_021201400.1	93.1	29	2	0	88	2	46	74	2e-10	65.5
TRINITY_DN214117_c0_g1	KPI99646.1 hypothetical protein RR46_02560 [Papilio xuthus]	KPI99646.1	61.82	55	18	2	442	600	39	92	2e-07	55.5
TRINITY_DN214194_c0_g1	XP_008178527.1 PREDICTED: piggyBac transposable element-derived protein 4-like [Acyrthosiphon pisum]	XP_008178527.1	66.41	131	42	2	1	387	9	139	4e-61	178
TRINITY_DN214170_c0_g1	PCG62516.1 hypothetical protein B5V51_14277, partial [Heliothis virescens]	PCG62516.1	93.55	31	2	0	502	594	146	176	1e-10	65.5
TRINITY_DN214166_c0_g1	PCG75530.1 hypothetical protein B5V51_11487 [Heliothis virescens]	PCG75530.1	33.06	124	51	4	438	127	148	259	6e-06	52.4
TRINITY_DN214145_c0_g1	XP_026742666.1 GTP-binding protein 1 isoform X2 [Trichoplusia ni]	XP_026742666.1	90.32	31	3	0	460	552	523	553	1e-07	58.2
TRINITY_DN214178_c0_g1	PZC81924.1 hypothetical protein B5X24_HaOG211710 [Helicoverpa armigera]	PZC81924.1	39.73	73	43	1	137	355	1	72	2e-10	61.2
TRINITY_DN214129_c0_g1	XP_022836740.1 methionine aminopeptidase 2-like, partial [Spodoptera litura]	XP_022836740.1	100	28	0	0	374	457	170	197	2e-10	63.9
TRINITY_DN214179_c0_g1	PCG78056.1 hypothetical protein B5V51_5373 [Heliothis virescens]	PCG78056.1	90	30	3	0	91	2	68	97	2e-09	58.5
TRINITY_DN214154_c0_g1	PCG74632.1 hypothetical protein B5V51_13040 [Heliothis virescens]	PCG74632.1	96.3	27	1	0	429	349	67	93	2e-09	60.1
TRINITY_DN214157_c0_g1	PRD38101.1 dnaA [Nephila clavipes]	PRD38101.1	80	110	22	0	241	570	102	211	8e-55	189
TRINITY_DN214147_c0_g1	RWA47808.1 hemolysin activation protein [Yersinia pestis]	RWA47808.1	39.68	126	73	3	378	1	42	164	2e-18	88.2
TRINITY_DN214184_c0_g1	PZC76339.1 hypothetical protein B5X24_HaOG204786 [Helicoverpa armigera]	PZC76339.1	70.45	44	13	0	133	2	324	367	6e-10	63.5
TRINITY_DN214120_c0_g1	XP_022834626.1 proline-rich protein LAS17 isoform X4 [Spodoptera litura]	XP_022834626.1	93.1	29	1	1	3	86	288	316	4e-06	53.9
TRINITY_DN214196_c0_g1	XP_021195995.1 homocysteine S-methyltransferase 1-like [Helicoverpa armigera]	XP_021195995.1	100	28	0	0	2	85	250	277	2e-09	63.5
TRINITY_DN214136_c0_g1	XP_017464254.1 PREDICTED: glutathione transport system permease protein GsiC-like, partial [Rhagoletis zephyria]	XP_017464254.1	49.32	73	37	0	5	223	193	265	1e-16	79.3
TRINITY_DN214155_c0_g1	RVE49813.1 hypothetical protein evm_005543 [Chilo suppressalis]	RVE49813.1	57.83	83	23	2	299	84	20	101	9e-17	82.8
TRINITY_DN203276_c1_g1	PZC82922.1 hypothetical protein B5X24_HaOG209365 [Helicoverpa armigera]	PZC82922.1	59.62	52	16	2	177	25	26	73	3e-09	56.6
TRINITY_DN203272_c0_g1	PCG76654.1 hypothetical protein B5V51_9021 [Heliothis virescens]	PCG76654.1	64.13	223	80	0	69	737	137	359	2e-105	321
TRINITY_DN203275_c0_g1	PRD36404.1 era [Nephila clavipes]	PRD36404.1	75	120	30	0	15	374	200	319	4e-57	192
TRINITY_DN203207_c0_g1	JAR97822.1 f-box lrr-repeat protein 7 isoform x1, partial [Triatoma infestans]	JAR97822.1	88.89	27	3	0	330	410	9	35	3e-07	52
TRINITY_DN203213_c0_g1	PRD37503.1 glnE [Nephila clavipes]	PRD37503.1	66.47	170	57	0	510	1	591	760	2e-67	229
TRINITY_DN203223_c0_g1	XP_011551101.1 PREDICTED: ubiquitin-conjugating enzyme E2 G1, partial [Plutella xylostella]	XP_011551101.1	89.66	29	3	0	533	619	2	30	3e-08	56.2
TRINITY_DN203282_c0_g1	XP_021187573.1 neuralized-like protein 4 isoform X3 [Helicoverpa armigera]	XP_021187573.1	83.87	31	5	0	400	492	911	941	8e-10	65.1
TRINITY_DN203201_c0_g1	KMQ98014.1 sumo-conjugating enzyme ubc9 [Lasius niger]	KMQ98014.1	93.55	31	2	0	249	341	51	81	4e-12	67
TRINITY_DN203262_c0_g1	PZC82134.1 hypothetical protein B5X24_HaOG210942 [Helicoverpa armigera]	PZC82134.1	64.52	31	11	0	43	135	6	36	1e-07	44.7
TRINITY_DN203281_c0_g1	XP_022822339.1 mitotic spindle assembly checkpoint protein MAD2B [Spodoptera litura]	XP_022822339.1	78.97	195	41	0	142	726	1	195	5e-106	322
TRINITY_DN203222_c0_g1	XP_012342011.1 PREDICTED: translation initiation factor eIF-2B subunit epsilon-like [Apis florea]	XP_012342011.1	65.67	67	23	0	210	10	2	68	5e-25	103
TRINITY_DN203234_c0_g1	XP_022825831.1 vegetative cell wall protein gp1-like [Spodoptera litura]	XP_022825831.1	65.57	61	19	1	1571	1389	1	59	9e-09	63.5
TRINITY_DN203259_c0_g1	WP_050139694.1 MULTISPECIES: ABC transporter ATP-binding protein [Yersinia]	WP_050139694.1	62.16	111	41	1	335	3	229	338	4e-29	118
TRINITY_DN203265_c0_g1	PRD18250.1 aglA, partial [Nephila clavipes]	PRD18250.1	69.07	97	28	2	287	3	124	220	3e-38	140
TRINITY_DN203266_c0_g1	PRD33993.1 acrC [Nephila clavipes]	PRD33993.1	81.03	58	11	0	331	158	326	383	4e-25	104
TRINITY_DN203244_c0_g1	XP_026742827.1 receptor-type guanylate cyclase Gyc76C-like isoform X3 [Trichoplusia ni]	XP_026742827.1	86.67	30	4	0	1	90	1052	1081	6e-07	56.2
TRINITY_DN203298_c0_g1	XP_016659894.1 PREDICTED: uncharacterized protein LOC107883760 [Acyrthosiphon pisum]	XP_016659894.1	46.85	143	75	1	83	508	207	349	2e-29	122
TRINITY_DN203229_c0_g1	XP_026328194.1 uncharacterized protein LOC113236380, partial [Hyposmocoma kahamanoa]	XP_026328194.1	52.5	120	56	1	486	845	243	361	6e-69	134
TRINITY_DN203297_c0_g1	PCG74936.1 hypothetical protein B5V51_12539 [Heliothis virescens]	PCG74936.1	84.47	322	50	0	1230	265	1	322	0	596
TRINITY_DN203255_c0_g1	PCG63928.1 hypothetical protein B5V51_11521 [Heliothis virescens]	PCG63928.1	97.01	468	14	0	431	1834	1	468	0	704
TRINITY_DN203288_c0_g1	XP_013185546.1 PREDICTED: tetratricopeptide repeat protein 17 [Amyelois transitella]	XP_013185546.1	95.45	22	1	0	304	369	816	837	3e-06	53.1
TRINITY_DN203260_c0_g1	XP_023021410.1 solute carrier family 25 member 40-like isoform X3 [Leptinotarsa decemlineata]	XP_023021410.1	42.65	68	17	1	206	3	31	76	2e-07	54.3
TRINITY_DN203291_c0_g1	XP_026749620.1 myosin heavy chain, non-muscle-like [Galleria mellonella]	XP_026749620.1	100	21	0	0	945	883	719	739	5e-06	56.2
TRINITY_DN203294_c0_g1	PCG69582.1 hypothetical protein B5V51_3941 [Heliothis virescens]	PCG69582.1	84	25	4	0	521	447	270	294	2e-06	54.3
TRINITY_DN203218_c0_g1	XP_004930525.2 uncharacterized protein LOC101740833 [Bombyx mori]	XP_004930525.2	57.48	127	53	1	429	49	156	281	5e-49	159
TRINITY_DN203295_c0_g1	XP_011567836.1 PREDICTED: uncharacterized protein LOC105397509 [Plutella xylostella]	XP_011567836.1	36.17	94	58	2	665	387	202	294	1e-07	58.5
TRINITY_DN209166_c0_g1	KOB70621.1 putative double-stranded binding protein [Operophtera brumata]	KOB70621.1	84.62	26	4	0	422	345	45	70	2e-06	50.1
TRINITY_DN209132_c0_g1	JAA89966.1 enzymatic polyprotein, partial [Pararge aegeria]	JAA89966.1	55.46	119	53	0	86	442	41	159	9e-39	140
TRINITY_DN209128_c0_g1	XP_026731812.1 putative peptidyl-tRNA hydrolase PTRHD1 [Trichoplusia ni]	XP_026731812.1	91.38	116	10	0	422	769	1	116	3e-70	223
TRINITY_DN209140_c0_g1	XP_021206363.1 very long-chain-fatty-acid--CoA ligase bubblegum isoform X5 [Bombyx mori]	XP_021206363.1	90	30	3	0	92	3	227	256	9e-09	61.2
TRINITY_DN209163_c0_g1	PRD35890.1 feoB [Nephila clavipes]	PRD35890.1	99.42	519	3	0	166	1722	1	519	0	985
TRINITY_DN209186_c0_g1	XP_026737742.1 sodium/potassium-transporting ATPase subunit beta-2-like [Trichoplusia ni]	XP_026737742.1	72.97	37	9	1	293	400	132	168	1e-08	59.3
TRINITY_DN209159_c0_g1	XP_022825257.1 ras-related and estrogen-regulated growth inhibitor-like protein [Spodoptera litura]	XP_022825257.1	96.15	26	1	0	3	80	104	129	2e-06	55.5
TRINITY_DN209194_c0_g1	XP_012339679.1 PREDICTED: 3-hydroxyisobutyryl-CoA hydrolase, mitochondrial isoform X2 [Apis florea]	XP_012339679.1	48.61	72	33	3	3	215	323	391	8e-11	63.9
TRINITY_DN209187_c0_g1	XP_026322745.1 uncharacterized protein LOC113232289 [Hyposmocoma kahamanoa]	XP_026322745.1	72.58	62	17	0	361	176	169	230	9e-38	95.9
TRINITY_DN209131_c0_g1	XP_022826372.1 uncharacterized protein LOC111356303 [Spodoptera litura]	XP_022826372.1	49.23	65	29	2	263	457	144	204	2e-08	59.3
TRINITY_DN209120_c0_g1	XP_016947648.1 PREDICTED: murein hydrolase activator NlpD-like, partial [Drosophila biarmipes]	XP_016947648.1	77.59	58	13	0	78	251	69	126	1e-23	99
TRINITY_DN209119_c0_g1	XP_022834592.1 differentially expressed in FDCP 8 homolog [Spodoptera litura]	XP_022834592.1	93.88	441	27	0	2320	998	1	441	0	793
TRINITY_DN209172_c0_g1	XP_021198053.1 zinc finger BED domain-containing protein 4-like [Helicoverpa armigera]	XP_021198053.1	96.69	151	5	0	367	819	320	470	2e-151	306
TRINITY_DN209196_c0_g1	XP_004925899.1 putative inorganic phosphate cotransporter [Bombyx mori]	XP_004925899.1	81.82	33	6	0	416	514	230	262	1e-09	63.9
TRINITY_DN209158_c0_g1	XP_017765627.1 PREDICTED: uncharacterized protein LOC108554767 [Eufriesea mexicana]	XP_017765627.1	94.25	87	0	1	2	247	27	113	7e-45	149
TRINITY_DN209170_c0_g1	AAF71290.2 chemosensory protein [Mamestra brassicae]	AAF71290.2	96.67	30	1	0	90	1	64	93	2e-10	63.2
TRINITY_DN209106_c0_g1	XP_021192993.1 cadherin-23-like [Helicoverpa armigera]	XP_021192993.1	47.14	70	36	1	287	496	1405	1473	8e-07	55.8
TRINITY_DN209139_c0_g1	RWA49964.1 two-component sensor histidine kinase [Yersinia pestis]	RWA49964.1	34.89	470	294	4	1388	3	4	469	7e-84	291
TRINITY_DN209200_c0_g1	CRL04806.1 CLUMA_CG017859, isoform B [Clunio marinus]	CRL04806.1	76.47	85	14	3	3	239	135	219	2e-28	116
TRINITY_DN209135_c0_g1	PZC79931.1 hypothetical protein B5X24_HaOG215613 [Helicoverpa armigera]	PZC79931.1	57.29	96	32	3	851	567	420	507	8e-22	102
TRINITY_DN209199_c0_g1	XP_022820575.1 uncharacterized protein LOC111352337 [Spodoptera litura]	XP_022820575.1	70.83	48	14	0	242	385	1867	1914	1e-13	75.9
TRINITY_DN207030_c0_g1	XP_011495600.1 PREDICTED: LOW QUALITY PROTEIN: protein SCO1 homolog, mitochondrial [Ceratosolen solmsi marchali]	XP_011495600.1	80	35	5	1	100	2	61	95	3e-11	64.7
TRINITY_DN207086_c0_g1	PRD39302.1 fliA [Nephila clavipes]	PRD39302.1	50.41	242	73	4	701	3	101	304	8e-68	222
TRINITY_DN207028_c0_g1	XP_021187697.1 WD repeat-containing protein 63 [Helicoverpa armigera]	XP_021187697.1	60.32	63	25	0	4	192	508	570	6e-22	97.4
TRINITY_DN207060_c0_g1	PZC79513.1 hypothetical protein B5X24_HaOG216293 [Helicoverpa armigera]	PZC79513.1	85.71	287	41	0	81	941	138	424	0	523
TRINITY_DN207017_c0_g1	PRD33347.1 modA [Nephila clavipes]	PRD33347.1	49.41	85	41	1	250	2	135	219	3e-17	80.9
TRINITY_DN207016_c0_g1	XP_022815770.1 uncharacterized protein LOC111349041 [Spodoptera litura]	XP_022815770.1	69.33	75	23	0	77	301	476	550	4e-32	126
TRINITY_DN207073_c0_g1	PRD22011.1 Isoxanthopterin deaminase [Nephila clavipes]	PRD22011.1	97.19	320	9	0	2	961	26	345	0	641
TRINITY_DN207025_c0_g1	XP_011567473.1 PREDICTED: uncharacterized MFS-type transporter C16A3.17c-like [Plutella xylostella]	XP_011567473.1	61.03	195	76	0	601	17	3	197	2e-73	242
TRINITY_DN207047_c0_g1	XP_022821878.1 uncharacterized protein LOC111353191 [Spodoptera litura]	XP_022821878.1	80.65	31	6	0	310	402	183	213	9e-08	56.2
TRINITY_DN207058_c0_g1	PCG64763.1 hypothetical protein B5V51_10138 [Heliothis virescens]	PCG64763.1	88.89	27	3	0	376	456	475	501	2e-06	54.3
TRINITY_DN207001_c0_g1	PCG69017.1 hypothetical protein B5V51_4604, partial [Heliothis virescens]	PCG69017.1	88.46	26	3	0	864	787	174	199	5e-07	57.8
TRINITY_DN207078_c0_g1	AUU00458.1 elongation factor P--(R)-beta-lysine ligase [Morganella morganii]	AUU00458.1	50	94	46	1	2	280	210	303	6e-11	64.7
TRINITY_DN207071_c0_g1	XP_022835410.1 zinc finger BED domain-containing protein 4-like [Spodoptera litura]	XP_022835410.1	60.94	64	24	1	295	104	228	290	3e-16	79.3
TRINITY_DN207036_c0_g1	XP_026739349.1 uncharacterized protein LOC113502149 [Trichoplusia ni]	XP_026739349.1	84.52	84	12	1	250	2	1	84	1e-38	157
TRINITY_DN207037_c0_g1	XP_022120523.1 uncharacterized protein LOC110996927 isoform X2 [Pieris rapae]	XP_022120523.1	50	36	18	0	221	114	289	324	3e-06	40
TRINITY_DN207045_c0_g1	PCG67548.1 hypothetical protein B5V51_6256 [Heliothis virescens]	PCG67548.1	52.94	85	36	2	3	257	246	326	9e-18	85.1
TRINITY_DN207039_c0_g1	XP_017117825.1 PREDICTED: probable ATP-dependent helicase lhr [Drosophila elegans]	XP_017117825.1	45.08	193	99	2	571	14	78	270	1e-46	171
TRINITY_DN207093_c0_g1	XP_011563104.1 PREDICTED: GMP synthase [glutamine-hydrolyzing]-like isoform X7 [Plutella xylostella]	XP_011563104.1	96.3	27	1	0	384	464	453	479	4e-07	55.8
TRINITY_DN207018_c0_g1	XP_023024975.1 uncharacterized protein LOC111513047 [Leptinotarsa decemlineata]	XP_023024975.1	80.29	137	27	0	58	468	251	387	2e-77	248
TRINITY_DN229000_c0_g1	PRD25167.1 NADH-ubiquinone oxidoreductase chain 1 [Nephila clavipes]	PRD25167.1	78.38	37	8	0	1	111	217	253	5e-09	59.3
TRINITY_DN228982_c0_g1	PRD37824.1 UPF0176 protein [Nephila clavipes]	PRD37824.1	52.7	74	33	1	245	30	161	234	6e-17	80.1
TRINITY_DN228944_c0_g1	JAT88774.1 hypothetical protein g.7633 [Pectinophora gossypiella]	JAT88774.1	60.56	71	19	2	2	214	265	326	1e-17	84.7
TRINITY_DN228951_c0_g1	PZC84561.1 hypothetical protein B5X24_HaOG204591 [Helicoverpa armigera]	PZC84561.1	82.35	34	6	0	251	352	72	105	2e-10	62.8
TRINITY_DN228914_c0_g1	XP_018006160.1 PREDICTED: putative biopolymer transport protein ExbB-like 3 [Hyalella azteca]	XP_018006160.1	49.46	93	46	1	3	281	49	140	9e-18	81.6
TRINITY_DN228970_c0_g1	XP_026732342.1 mitogen-activated protein kinase kinase kinase 15 isoform X4 [Trichoplusia ni]	XP_026732342.1	100	20	0	0	61	2	965	984	1e-06	53.5
TRINITY_DN228907_c0_g1	XP_026499744.1 craniofacial development protein 2-like [Vanessa tameamea]	XP_026499744.1	90	30	3	0	92	3	22	51	1e-06	53.5
TRINITY_DN228920_c0_g1	XP_022833800.1 uncharacterized protein LOC111361637 [Spodoptera litura]	XP_022833800.1	68.18	66	21	0	3	200	294	359	2e-20	90.5
TRINITY_DN228444_c0_g1	XP_004932554.1 uncharacterized protein LOC101736861 isoform X2 [Bombyx mori]	XP_004932554.1	93.55	62	4	0	1	186	81	142	2e-32	119
TRINITY_DN228415_c0_g1	XP_011548412.1 PREDICTED: Ca(2+)/calmodulin-responsive adenylate cyclase-like [Plutella xylostella]	XP_011548412.1	92.59	27	2	0	1	81	853	879	6e-09	60.8
TRINITY_DN228486_c0_g1	PCG71737.1 hypothetical protein B5V51_1558 [Heliothis virescens]	PCG71737.1	61.84	76	18	3	1	216	389	457	4e-15	76.6
TRINITY_DN228483_c0_g1	PCG72152.1 hypothetical protein B5V51_1102 [Heliothis virescens]	PCG72152.1	67.27	55	18	0	1	165	152	206	1e-15	77
TRINITY_DN228474_c0_g1	XP_026322245.1 sphingosine-1-phosphate lyase-like [Hyposmocoma kahamanoa]	XP_026322245.1	96.15	26	1	0	80	3	154	179	3e-07	53.1
TRINITY_DN228498_c0_g1	XP_022910611.1 putative nuclease HARBI1 [Onthophagus taurus]	XP_022910611.1	70	70	20	1	2	211	20	88	2e-27	108
TRINITY_DN228417_c0_g1	OWR48976.1 putative Copia protein [Danaus plexippus plexippus]	OWR48976.1	90.48	63	6	0	1	189	807	869	1e-31	126
TRINITY_DN218954_c0_g1	AUU02182.1 3-deoxy-D-manno-octulosonic acid transferase [Morganella morganii]	AUU02182.1	40.85	71	42	0	313	101	347	417	2e-06	52.8
TRINITY_DN218992_c0_g1	RVE41219.1 hypothetical protein evm_014132 [Chilo suppressalis]	RVE41219.1	76.39	72	17	0	257	42	154	225	2e-29	118
TRINITY_DN218983_c0_g1	XP_023946309.1 uncharacterized protein LOC112051761 isoform X2 [Bicyclus anynana]	XP_023946309.1	51.11	45	15	1	297	184	1259	1303	4e-07	55.5
TRINITY_DN218952_c0_g1	KZS00702.1 Uncharacterized protein APZ42_002898, partial [Daphnia magna]	KZS00702.1	87.69	65	8	0	94	288	1	65	1e-31	117
TRINITY_DN218901_c0_g1	XP_026735212.1 putative inorganic phosphate cotransporter isoform X1 [Trichoplusia ni]	XP_026735212.1	92	25	2	0	375	301	485	509	2e-07	56.2
TRINITY_DN218997_c0_g1	PZC76339.1 hypothetical protein B5X24_HaOG204786 [Helicoverpa armigera]	PZC76339.1	62.79	43	16	0	54	182	65	107	7e-20	57.4
TRINITY_DN218960_c0_g1	sp|A1JS44.1|RL23_YERE8 RecName: Full=50S ribosomal protein L23	sp|A1JS44.1|RL23_YERE8	56.52	92	40	0	57	332	4	95	2e-23	96.3
TRINITY_DN218958_c0_g1	XP_022835934.1 uncharacterized protein LOC111363351 [Spodoptera litura]	XP_022835934.1	39.39	66	39	1	207	13	29	94	2e-08	56.2
TRINITY_DN218948_c0_g1	RWA49318.1 transcriptional regulator [Yersinia pestis]	RWA49318.1	71.43	42	12	0	131	6	1	42	1e-12	68.2
TRINITY_DN218914_c0_g1	KFM63313.1 Retinal dehydrogenase 1, partial [Stegodyphus mimosarum]	KFM63313.1	45.9	122	64	2	2	361	300	421	3e-18	87.4
TRINITY_DN218920_c0_g1	XP_013196278.1 PREDICTED: uncharacterized protein LOC106139388 [Amyelois transitella]	XP_013196278.1	58.57	70	29	0	2	211	219	288	1e-20	90.9
TRINITY_DN218922_c0_g1	XP_021188363.1 sodium channel protein Nach-like [Helicoverpa armigera]	XP_021188363.1	94.97	179	9	0	538	2	194	372	2e-122	364
TRINITY_DN218970_c0_g1	XP_018006354.1 PREDICTED: adenine DNA glycosylase-like [Hyalella azteca]	XP_018006354.1	75	60	15	0	182	3	8	67	6e-23	95.9
TRINITY_DN218996_c0_g1	PRD37994.1 mltF [Nephila clavipes]	PRD37994.1	41.57	89	50	1	20	286	228	314	9e-15	76.3
TRINITY_DN218944_c0_g1	XP_026742884.1 uncharacterized protein K02A2.6-like [Trichoplusia ni]	XP_026742884.1	88.57	35	4	0	164	268	123	157	8e-31	65.1
TRINITY_DN218906_c0_g1	XP_022830318.1 collagen alpha-1(XVIII) chain-like [Spodoptera litura]	XP_022830318.1	70.97	31	9	0	3	95	43	73	5e-06	52.4
TRINITY_DN218915_c0_g1	PCG71121.1 hypothetical protein B5V51_2234 [Heliothis virescens]	PCG71121.1	100	23	0	0	2	70	795	817	6e-06	52
TRINITY_DN218923_c0_g1	JAS85217.1 hypothetical protein g.7971, partial [Homalodisca liturata]	JAS85217.1	64.1	78	28	0	249	16	194	271	2e-23	97.8
TRINITY_DN218963_c0_g1	XP_023293329.1 uncharacterized protein LOC111676576 [Lucilia cuprina]	XP_023293329.1	50.55	91	45	0	8	280	1	91	3e-17	81.6
TRINITY_DN218947_c0_g1	XP_023299397.1 uncharacterized protein LOC111681736 [Lucilia cuprina]	XP_023299397.1	31.82	110	57	4	338	18	336	430	4e-06	52
TRINITY_DN218951_c0_g1	XP_021181853.1 bifunctional methylenetetrahydrofolate dehydrogenase/cyclohydrolase, mitochondrial isoform X1 [Helicoverpa armigera]	XP_021181853.1	95.83	24	1	0	1	72	230	253	3e-07	54.3
TRINITY_DN218927_c0_g1	AAK92158.1 ribosomal protein L27A [Spodoptera frugiperda]	AAK92158.1	96.67	30	1	0	336	425	56	85	2e-12	68.2
TRINITY_DN206118_c0_g1	PCG66708.1 hypothetical protein B5V51_7319 [Heliothis virescens]	PCG66708.1	85.19	81	11	1	566	324	1	80	2e-38	140
TRINITY_DN206142_c0_g1	XP_023225124.1 60S ribosomal protein L4-B-like [Centruroides sculpturatus]	XP_023225124.1	56.67	60	22	1	8	175	304	363	3e-08	57.4
TRINITY_DN206127_c0_g1	PCG72152.1 hypothetical protein B5V51_1102 [Heliothis virescens]	PCG72152.1	47.83	92	39	3	2	253	109	199	7e-13	70.5
TRINITY_DN206183_c0_g1	XP_018006186.1 PREDICTED: uncharacterized 52.8 kDa protein in TAR-I ttuC' 3'region-like [Hyalella azteca]	XP_018006186.1	67.05	88	29	0	1	264	31	118	3e-24	102
TRINITY_DN206158_c0_g1	XP_018009914.1 PREDICTED: KHG/KDPG aldolase-like [Hyalella azteca]	XP_018009914.1	62.79	86	32	0	6	263	85	170	3e-28	109
TRINITY_DN206173_c0_g1	PZC76126.1 hypothetical protein B5X24_HaOG205097 [Helicoverpa armigera]	PZC76126.1	81.48	27	5	0	502	422	72	98	7e-07	53.5
TRINITY_DN206120_c0_g1	XP_012553135.1 melatonin receptor type 1C isoform X2 [Bombyx mori]	XP_012553135.1	96.3	27	1	0	82	2	61	87	3e-06	54.7
TRINITY_DN206184_c0_g1	WP_050099262.1 MULTISPECIES: DHA2 family efflux MFS transporter permease subunit [Yersinia]	WP_050099262.1	51.43	70	34	0	217	8	118	187	2e-13	72
TRINITY_DN206181_c0_g1	PRD18690.1 metI [Nephila clavipes]	PRD18690.1	82.67	75	13	0	231	7	127	201	4e-09	57.4
TRINITY_DN206119_c0_g1	XP_026688428.1 potassium/sodium hyperpolarization-activated cyclic nucleotide-gated channel 3-like, partial [Diaphorina citri]	XP_026688428.1	100	25	0	0	77	3	3	27	6e-07	54.3
TRINITY_DN206199_c0_g1	PRD31406.1 prfC [Nephila clavipes]	PRD31406.1	68.66	67	21	0	6	206	463	529	1e-26	110
TRINITY_DN206180_c0_g1	JAT89980.1 hypothetical protein g.7770, partial [Pectinophora gossypiella]	JAT89980.1	48.28	437	217	6	529	1824	2	434	4e-139	424
TRINITY_DN206147_c0_g1	CAJ30428.1 cytochrome P450, partial [Spodoptera littoralis]	CAJ30428.1	76.67	30	7	0	285	196	112	141	2e-07	52.8
TRINITY_DN206102_c0_g1	XP_017491164.1 PREDICTED: ornithine utilization regulator-like [Rhagoletis zephyria]	XP_017491164.1	41.46	82	48	0	428	183	242	323	2e-10	65.1
TRINITY_DN206110_c0_g1	XP_016986908.1 PREDICTED: uncharacterized isochorismatase family protein YddQ-like [Drosophila rhopaloa]	XP_016986908.1	60	30	12	0	168	257	1	30	7e-06	48.5
TRINITY_DN206200_c0_g1	PCG65342.1 hypothetical protein B5V51_9337, partial [Heliothis virescens]	PCG65342.1	87.5	32	4	0	101	6	6	37	3e-09	61.2
TRINITY_DN206198_c0_g1	XP_022824780.1 cytochrome P450 6B1-like [Spodoptera litura]	XP_022824780.1	89.56	527	51	1	1	1569	37	563	0	988
TRINITY_DN206168_c0_g1	XP_018011490.1 PREDICTED: ABC transporter ATP-binding protein uup-2-like [Hyalella azteca]	XP_018011490.1	83.87	124	20	0	373	2	390	513	1e-42	156
TRINITY_DN206113_c0_g1	PSN39546.1 hypothetical protein C0J52_17515 [Blattella germanica]	PSN39546.1	73.88	134	35	0	121	522	102	235	2e-69	222
TRINITY_DN206170_c0_g1	XP_023302046.1 uncharacterized protein LOC111684152 [Lucilia cuprina]	XP_023302046.1	42.11	95	55	0	48	332	376	470	5e-19	89.4
TRINITY_DN206133_c0_g1	PRD19815.1 guaB [Nephila clavipes]	PRD19815.1	89.71	68	7	0	204	1	83	150	7e-31	125
TRINITY_DN206176_c0_g1	PCG78448.1 hypothetical protein B5V51_4187 [Heliothis virescens]	PCG78448.1	87.6	597	65	4	366	2156	1	588	0	1085
TRINITY_DN202569_c0_g1	RXA97144.1 protease Lon-related BREX system protein BrxL [Yersinia sp. 2105 StPb PI]	RXA97144.1	65.26	95	33	0	290	6	68	162	7e-36	136
TRINITY_DN202556_c0_g1	PRD21503.1 yggL [Nephila clavipes]	PRD21503.1	71.68	113	32	0	524	186	1	113	4e-51	169
TRINITY_DN202599_c0_g1	KPI98317.1 ADP-ribosylation factor GTPase-activating protein 3 [Papilio xuthus]	KPI98317.1	92.59	27	2	0	318	398	86	112	3e-07	53.5
TRINITY_DN202509_c0_g1	AID54909.1 cytochrome P450 CYP9G5 [Helicoverpa armigera]	AID54909.1	92	25	2	0	343	269	415	439	3e-09	61.2
TRINITY_DN202521_c0_g1	KMQ90775.1 aldehyde dismutase [Lasius niger]	KMQ90775.1	58.24	91	38	0	313	41	4	94	3e-27	115
TRINITY_DN202502_c0_g1	KPJ11193.1 Non-lysosomal glucosylceramidase [Papilio machaon]	KPJ11193.1	96.3	27	1	0	516	436	534	560	5e-09	62.4
TRINITY_DN202528_c0_g1	JAP88389.1 granulin, partial [Rhipicephalus appendiculatus]	JAP88389.1	35.29	119	65	2	649	320	83	198	3e-15	79.3
TRINITY_DN202582_c0_g1	PRD37441.1 tonB2 [Nephila clavipes]	PRD37441.1	67.86	84	27	0	485	234	183	266	4e-28	115
TRINITY_DN202527_c0_g1	XP_022817798.1 uncharacterized protein LOC111350440 [Spodoptera litura]	XP_022817798.1	77.12	118	23	1	177	530	54	167	1e-59	194
TRINITY_DN202563_c0_g1	OWR44455.1 putative nuclease HARBI1 like protein [Danaus plexippus plexippus]	OWR44455.1	58.7	46	19	0	87	224	27	72	6e-08	55.5
TRINITY_DN202505_c0_g1	XP_022825538.1 mucin-5AC-like [Spodoptera litura]	XP_022825538.1	51.72	58	24	1	158	319	799	856	2e-08	62.8
TRINITY_DN202572_c0_g1	PCG69138.1 hypothetical protein B5V51_4469 [Heliothis virescens]	PCG69138.1	73.07	427	97	9	160	1416	1	417	0	598
TRINITY_DN202551_c0_g1	PRD25431.1 czcB [Nephila clavipes]	PRD25431.1	57.94	126	53	0	1	378	307	432	7e-34	133
TRINITY_DN202586_c0_g1	RVE40518.1 hypothetical protein evm_014831 [Chilo suppressalis]	RVE40518.1	66.67	36	12	0	31	138	448	483	5e-07	57.4
TRINITY_DN202506_c0_g1	PRD17982.1 quercetin 2,3-dioxygenase [Nephila clavipes]	PRD17982.1	82.76	87	15	0	1	261	38	124	4e-45	154
TRINITY_DN202546_c0_g1	XP_023306314.1 uncharacterized protein LOC111688055 [Lucilia cuprina]	XP_023306314.1	46.09	115	50	2	342	1	353	456	7e-24	102
TRINITY_DN202547_c0_g1	PRD37465.1 proA [Nephila clavipes]	PRD37465.1	65.17	89	31	0	268	2	308	396	9e-22	94.7
TRINITY_DN204253_c0_g1	WP_050140621.1 MULTISPECIES: DUF2813 domain-containing protein [Yersinia]	WP_050140621.1	40.34	119	70	1	4	357	80	198	3e-22	97.1
TRINITY_DN204239_c0_g1	XP_022820955.1 neural retina-specific leucine zipper protein-like [Spodoptera litura]	XP_022820955.1	98.33	300	4	1	31	927	1	300	0	518
TRINITY_DN204214_c0_g1	ASO76356.1 L4 60S ribosomal protein, partial [Spodoptera littoralis]	ASO76356.1	100	28	0	0	4	87	159	186	2e-08	58.2
TRINITY_DN204203_c0_g1	XP_022824943.1 oxidation resistance protein 1 isoform X12 [Spodoptera litura]	XP_022824943.1	93.55	31	2	0	514	422	292	322	1e-08	61.6
TRINITY_DN204218_c0_g1	XP_022212148.1 uncharacterized protein LOC111067400 [Drosophila obscura]	XP_022212148.1	47.31	93	44	2	270	1	154	244	7e-06	50.4
TRINITY_DN204299_c0_g1	RXA96898.1 ShlB/FhaC/HecB family hemolysin secretion/activation protein [Yersinia sp. 2105 StPb PI]	RXA96898.1	31.44	194	115	4	41	598	314	497	5e-15	80.9
TRINITY_DN204243_c0_g1	PCG63130.1 hypothetical protein B5V51_12907 [Heliothis virescens]	PCG63130.1	91.29	287	25	0	33	893	1	287	0	551
TRINITY_DN204235_c0_g1	RVE42347.1 hypothetical protein evm_013021 [Chilo suppressalis]	RVE42347.1	89.47	38	4	0	115	2	503	540	2e-12	72
TRINITY_DN204230_c0_g1	JAS51074.1 hypothetical protein g.17789, partial [Cuerna arida]	JAS51074.1	39.78	93	55	1	281	6	60	152	2e-16	78.6
TRINITY_DN204291_c0_g1	XP_022835054.1 sorting and assembly machinery component 50 homolog isoform X2 [Spodoptera litura]	XP_022835054.1	63.04	92	32	1	334	59	323	412	4e-33	127
TRINITY_DN204201_c0_g1	XP_018028313.1 PREDICTED: hydantoin utilization protein B-like [Hyalella azteca]	XP_018028313.1	58.04	112	46	1	343	8	4	114	5e-35	137
TRINITY_DN204283_c0_g1	XP_002403392.1 two component histidine kinase, putative [Ixodes scapularis]	XP_002403392.1	52.63	57	26	1	364	194	362	417	1e-07	56.6
TRINITY_DN204216_c0_g1	PRD39745.1 clpA [Nephila clavipes]	PRD39745.1	76.19	84	20	0	254	3	40	123	2e-35	135
TRINITY_DN204295_c0_g1	XP_022166303.1 protein ALP1-like [Myzus persicae]	XP_022166303.1	34.29	140	89	1	418	8	66	205	4e-21	99.4
TRINITY_DN204249_c0_g1	XP_012521775.1 PREDICTED: uncharacterized protein LOC105828117 [Monomorium pharaonis]	XP_012521775.1	82.46	114	20	0	342	1	86	199	1e-60	203
TRINITY_DN204269_c0_g1	XP_026754534.1 proton channel OtopLc-like, partial [Galleria mellonella]	XP_026754534.1	92.59	27	2	0	1	81	225	251	4e-07	55.5
TRINITY_DN204277_c0_g1	PRD38559.1 epsE [Nephila clavipes]	PRD38559.1	100	72	0	0	216	1	97	168	1e-41	150
TRINITY_DN225603_c0_g1	RVE48620.1 hypothetical protein evm_006691 [Chilo suppressalis]	RVE48620.1	59.38	32	13	0	257	162	263	294	3e-08	44.7
TRINITY_DN225610_c0_g1	XP_022834684.1 cell division cycle 7-related protein kinase-like isoform X1 [Spodoptera litura]	XP_022834684.1	81.25	32	6	0	303	398	38	69	4e-08	58.5
TRINITY_DN225695_c0_g1	XP_026728807.1 uncharacterized protein LOC113494593 [Trichoplusia ni]	XP_026728807.1	48.48	132	66	1	391	2	640	771	8e-36	139
TRINITY_DN225652_c0_g1	JAN00533.1 DLA class II histocompatibility antigen, DR-1 beta chain [Daphnia magna]	JAN00533.1	35.9	78	50	0	246	13	106	183	4e-11	63.9
TRINITY_DN225622_c0_g1	XP_015524660.1 PREDICTED: uncharacterized protein LOC107227894 [Neodiprion lecontei]	XP_015524660.1	60.78	102	40	0	1	306	388	489	2e-22	99.8
TRINITY_DN225607_c0_g1	XP_022821462.1 agrin-like isoform X3 [Spodoptera litura]	XP_022821462.1	92.94	170	12	0	510	1	27	196	7e-102	330
TRINITY_DN225666_c0_g1	XP_021192913.1 DENN domain-containing protein 1A-like isoform X1 [Helicoverpa armigera]	XP_021192913.1	96.43	28	1	0	313	396	704	731	2e-08	59.7
TRINITY_DN225617_c0_g1	XP_018011360.1 PREDICTED: long-chain specific acyl-CoA dehydrogenase, mitochondrial-like [Hyalella azteca]	XP_018011360.1	88.57	70	8	0	3	212	95	164	4e-36	133
TRINITY_DN225655_c0_g1	RVE52535.1 hypothetical protein evm_002929 [Chilo suppressalis]	RVE52535.1	42.37	59	34	0	249	425	309	367	7e-06	52.4
TRINITY_DN202242_c0_g1	ATJ44526.1 fatty acyl reductase 12 [Helicoverpa assulta]	ATJ44526.1	87.57	507	63	0	1642	122	1	507	0	906
TRINITY_DN202259_c0_g1	XP_026745236.1 uncharacterized protein LOC113506598 [Trichoplusia ni]	XP_026745236.1	62.76	478	171	1	5	1438	410	880	4e-66	240
TRINITY_DN202202_c0_g1	PRD17908.1 yncD, partial [Nephila clavipes]	PRD17908.1	51.4	107	48	3	316	2	1	105	2e-22	97.4
TRINITY_DN202261_c0_g1	XP_002033449.1 GM21315 [Drosophila sechellia]	XP_002033449.1	100	44	0	0	132	1	1	44	2e-19	89.7
TRINITY_DN202203_c0_g1	RVE40329.1 hypothetical protein evm_015021 [Chilo suppressalis]	RVE40329.1	44.44	99	42	4	269	3	506	601	5e-10	63.5
TRINITY_DN202223_c0_g1	XP_021182875.1 tubulin glycylase 3A-like isoform X2 [Helicoverpa armigera]	XP_021182875.1	95.52	67	3	0	181	381	696	762	3e-50	139
TRINITY_DN202250_c0_g1	PCG64700.1 hypothetical protein B5V51_10268 [Heliothis virescens]	PCG64700.1	60.63	127	38	2	595	215	109	223	6e-38	149
TRINITY_DN202287_c0_g1	PZC74482.1 hypothetical protein B5X24_HaOG207739 [Helicoverpa armigera]	PZC74482.1	54.79	73	23	1	202	14	351	423	8e-21	76.6
TRINITY_DN202285_c0_g1	XP_021193952.1 uncharacterized protein LOC110378865 [Helicoverpa armigera]	XP_021193952.1	89.47	76	8	0	230	3	1	76	1e-27	107
TRINITY_DN202252_c0_g1	XP_021181304.1 uncharacterized protein LOC110369964 [Helicoverpa armigera]	XP_021181304.1	79.93	284	57	0	371	1222	1	284	1e-163	474
TRINITY_DN202284_c0_g1	XP_026745356.1 kinesin-like protein K39 [Trichoplusia ni]	XP_026745356.1	80	75	15	0	240	16	13	87	4e-19	82.4
TRINITY_DN202206_c0_g1	XP_004933424.1 ATPase ASNA1 homolog [Bombyx mori]	XP_004933424.1	86.49	37	5	0	1	111	155	191	2e-10	66.2
TRINITY_DN202267_c0_g1	XP_026743186.1 DNA-directed RNA polymerases I and III subunit RPAC1 [Trichoplusia ni]	XP_026743186.1	90.96	332	30	0	98	1093	1	332	0	646
TRINITY_DN202240_c0_g1	XP_021181528.1 YTH domain-containing protein 1 [Helicoverpa armigera]	XP_021181528.1	95.96	421	16	1	224	1486	1	420	0	611
TRINITY_DN202228_c0_g1	XP_021184940.1 HIV Tat-specific factor 1 [Helicoverpa armigera]	XP_021184940.1	75.53	564	119	3	1777	95	1	548	0	724
TRINITY_DN202201_c0_g1	PRD25265.1 pbuA [Nephila clavipes]	PRD25265.1	32.92	243	151	5	788	66	368	600	2e-26	116
TRINITY_DN202255_c0_g1	RUT66595.1 erythrose-4-phosphate dehydrogenase [Morganella morganii]	RUT66595.1	57.78	90	37	1	2	271	241	329	2e-29	115
TRINITY_DN202207_c0_g1	XP_026746518.1 protein cueball-like [Trichoplusia ni]	XP_026746518.1	53.76	93	41	2	299	24	1	92	9e-22	99.4
TRINITY_DN202286_c0_g1	XP_022816841.1 uncharacterized protein LOC111349819 [Spodoptera litura]	XP_022816841.1	60.28	141	56	0	143	565	162	302	4e-77	202
TRINITY_DN202219_c0_g1	PRD39520.1 gdh [Nephila clavipes]	PRD39520.1	77.11	83	19	0	2	250	874	956	1e-32	128
TRINITY_DN202234_c0_g1	XP_018028572.1 PREDICTED: chaperone protein ClpB-like [Hyalella azteca]	XP_018028572.1	85.71	98	14	0	294	1	658	755	2e-51	181
TRINITY_DN202260_c0_g1	RWA48806.1 phenylalanine--tRNA ligase subunit beta [Yersinia pestis]	RWA48806.1	68.57	70	22	0	215	6	258	327	2e-23	101
TRINITY_DN202217_c0_g1	ACN52067.1 insect intestinal mucin 3 [Mamestra configurata]	ACN52067.1	100	211	0	0	37	669	1	211	3e-97	310
TRINITY_DN202253_c0_g1	XP_022824855.1 piggyBac transposable element-derived protein 4 [Spodoptera litura]	XP_022824855.1	83.78	37	6	0	216	106	580	616	8e-16	80.1
TRINITY_DN203121_c0_g1	XP_022823001.1 PI-PLC X domain-containing protein 3 isoform X1 [Spodoptera litura]	XP_022823001.1	88.46	26	3	0	79	2	208	233	4e-06	55.1
TRINITY_DN203144_c0_g1	PRD37459.1 slt [Nephila clavipes]	PRD37459.1	52.7	74	35	0	234	13	578	651	7e-17	82.4
TRINITY_DN203177_c0_g1	RWA50850.1 tryptophan synthase subunit beta [Yersinia pestis]	RWA50850.1	79.55	88	18	0	266	3	168	255	1e-44	157
TRINITY_DN203174_c0_g1	PCG72940.1 hypothetical protein B5V51_313 [Heliothis virescens]	PCG72940.1	70.69	290	66	4	90	950	6	279	6e-137	405
TRINITY_DN203135_c0_g1	XP_026326060.1 uncharacterized protein LOC113234789 [Hyposmocoma kahamanoa]	XP_026326060.1	56	100	41	3	7	300	333	431	1e-26	110
TRINITY_DN203182_c0_g1	PCG64141.1 hypothetical protein B5V51_11167 [Heliothis virescens]	PCG64141.1	87.85	181	18	2	541	2	144	321	2e-83	261
TRINITY_DN203193_c0_g1	KYN30245.1 hypothetical protein ALC57_00284 [Trachymyrmex cornetzi]	KYN30245.1	75.86	29	6	1	219	302	677	705	2e-12	48.1
TRINITY_DN203172_c0_g1	XP_026758261.1 CD63 antigen-like [Galleria mellonella]	XP_026758261.1	96.55	29	1	0	3	89	59	87	7e-09	60.5
TRINITY_DN203137_c0_g1	XP_023307550.1 uncharacterized protein LOC111689310 [Lucilia cuprina]	XP_023307550.1	60.53	38	15	0	104	217	14	51	1e-08	55.8
TRINITY_DN203166_c0_g1	XP_018028668.1 PREDICTED: hydrolase sll0601-like [Hyalella azteca]	XP_018028668.1	63.1	84	31	0	259	8	3	86	8e-19	86.7
TRINITY_DN203128_c0_g1	XP_026763652.1 RNA-binding protein 8A-A, partial [Galleria mellonella]	XP_026763652.1	96.3	27	1	0	290	370	38	64	4e-09	57.4
TRINITY_DN203102_c0_g1	PRD35773.1 secD [Nephila clavipes]	PRD35773.1	58.75	257	103	1	840	70	365	618	9e-74	246
TRINITY_DN203167_c0_g1	RUT64752.1 DNA utilization protein GntX (plasmid) [Morganella morganii]	RUT64752.1	38.18	220	132	3	3	656	9	226	5e-22	98.6
TRINITY_DN203138_c0_g1	XP_026729082.1 zinc finger protein on ecdysone puffs isoform X3 [Trichoplusia ni]	XP_026729082.1	82.86	35	5	1	1	105	72	105	3e-09	63.5
TRINITY_DN203107_c0_g1	PZC81428.1 hypothetical protein B5X24_HaOG212633 [Helicoverpa armigera]	PZC81428.1	94.54	293	16	0	2970	2092	14	306	2e-173	521
TRINITY_DN203179_c0_g1	XP_023307615.1 probable sulfate/thiosulfate import ATP-binding protein CysA [Lucilia cuprina]	XP_023307615.1	50.75	268	116	3	32	829	11	264	1e-75	243
TRINITY_DN203200_c0_g1	PZC80794.1 hypothetical protein B5X24_HaOG213781 [Helicoverpa armigera]	PZC80794.1	78.12	32	7	0	494	399	41	72	1e-08	56.6
TRINITY_DN203173_c0_g1	RUT64134.1 VirB4 family type IV secretion/conjugal transfer ATPase [Morganella morganii]	RUT64134.1	33.01	103	69	0	312	4	243	345	1e-13	74.3
TRINITY_DN203152_c0_g1	XP_022820258.1 YEATS domain-containing protein 4 [Spodoptera litura]	XP_022820258.1	77.78	225	50	0	139	813	6	230	1e-124	376
TRINITY_DN203129_c0_g1	XP_026332803.1 nascent polypeptide-associated complex subunit alpha, muscle-specific form-like isoform X7 [Hyposmocoma kahamanoa]	XP_026332803.1	57.07	191	71	4	179	745	462	643	1e-32	139
TRINITY_DN203110_c0_g1	XP_020804053.1 uncharacterized protein LOC110180714 [Drosophila serrata]	XP_020804053.1	63.53	85	31	0	5	259	161	245	1e-30	119
TRINITY_DN214547_c0_g1	XP_018015201.1 PREDICTED: putative sulfate transporter YbaR [Hyalella azteca]	XP_018015201.1	50.77	130	54	2	16	375	11	140	3e-24	104
TRINITY_DN214524_c0_g1	PRD37453.1 purD [Nephila clavipes]	PRD37453.1	67.88	137	43	1	1	411	243	378	2e-53	183
TRINITY_DN214551_c0_g1	XP_026489293.1 DNA ligase 1 [Vanessa tameamea]	XP_026489293.1	93.75	32	2	0	96	1	574	605	3e-08	62.8
TRINITY_DN214512_c0_g1	XP_021191496.1 uncharacterized protein LOC110377118 [Helicoverpa armigera]	XP_021191496.1	57.38	61	20	1	31	195	1157	1217	4e-08	59.7
TRINITY_DN214571_c0_g1	XP_019756993.1 PREDICTED: atypical kinase COQ8B, mitochondrial-like [Dendroctonus ponderosae]	XP_019756993.1	85.62	153	22	0	3	461	82	234	1e-90	278
TRINITY_DN214556_c0_g1	RWA48288.1 outer membrane protein assembly factor [Yersinia pestis]	RWA48288.1	45.62	160	81	4	73	543	422	578	7e-30	125
TRINITY_DN214596_c0_g1	ACR15982.2 serine protease 45, partial [Mamestra configurata]	ACR15982.2	100	28	0	0	539	456	133	160	9e-10	63.5
TRINITY_DN214522_c0_g1	PRD26216.1 rhbA [Nephila clavipes]	PRD26216.1	72.82	103	28	0	2	310	200	302	8e-46	162
TRINITY_DN214506_c0_g1	XP_021194122.1 uncharacterized protein LOC110378975 [Helicoverpa armigera]	XP_021194122.1	82.14	28	5	0	482	399	78	105	1e-07	56.2
TRINITY_DN214579_c0_g1	RVE45245.1 hypothetical protein evm_010135 [Chilo suppressalis]	RVE45245.1	61.7	141	51	2	1	417	305	444	1e-51	179
TRINITY_DN214587_c0_g1	PCG80484.1 hypothetical protein B5V51_7051 [Heliothis virescens]	PCG80484.1	84	25	4	0	2	76	655	679	3e-06	54.7
TRINITY_DN214533_c0_g1	PCG70209.1 hypothetical protein B5V51_3247 [Heliothis virescens]	PCG70209.1	86.11	108	15	0	2	325	414	521	3e-58	197
TRINITY_DN214561_c0_g1	XP_021188989.1 serine/threonine-protein kinase STK11 [Helicoverpa armigera]	XP_021188989.1	89.29	28	3	0	336	419	180	207	1e-08	59.7
TRINITY_DN214501_c0_g1	PCG79165.1 hypothetical protein B5V51_1832 [Heliothis virescens]	PCG79165.1	85.19	27	4	0	319	239	311	337	9e-06	51.2
TRINITY_DN214517_c0_g1	PCG72026.1 hypothetical protein B5V51_1238 [Heliothis virescens]	PCG72026.1	82.35	34	6	0	998	1099	2	35	5e-10	64.3
TRINITY_DN218131_c0_g1	PRD38336.1 yddQ [Nephila clavipes]	PRD38336.1	62.96	54	20	0	239	78	123	176	3e-13	69.3
TRINITY_DN218125_c0_g1	XP_026762230.1 uncharacterized protein LOC113520994, partial [Galleria mellonella]	XP_026762230.1	58.72	109	45	0	335	9	394	502	2e-37	142
TRINITY_DN218167_c0_g1	KPJ07451.1 hypothetical protein RR48_08464 [Papilio machaon]	KPJ07451.1	55.77	52	23	0	259	104	132	183	6e-09	61.2
TRINITY_DN218126_c0_g1	PZC72607.1 hypothetical protein B5X24_HaOG210894, partial [Helicoverpa armigera]	PZC72607.1	71.05	38	11	0	223	110	33	70	7e-09	55.5
TRINITY_DN218126_c1_g1	AGC92654.1 transcription initiation factor TFIID subunit 2-like protein [Heliconius erato]	AGC92654.1	56.9	58	25	0	2	175	974	1031	4e-14	76.3
TRINITY_DN218132_c0_g1	XP_022828920.1 transcriptional enhancer factor TEF-1 isoform X5 [Spodoptera litura]	XP_022828920.1	100	24	0	0	1	72	257	280	6e-08	57.8
TRINITY_DN218148_c0_g1	PCG76994.1 hypothetical protein B5V51_8237 [Heliothis virescens]	PCG76994.1	35.98	164	94	5	1	462	43	205	9e-21	92.8
TRINITY_DN218127_c0_g1	PRD19339.1 cyoA [Nephila clavipes]	PRD19339.1	36.22	127	77	2	383	3	70	192	5e-12	70.1
TRINITY_DN218156_c0_g1	PCG66531.1 hypothetical protein B5V51_7596 [Heliothis virescens]	PCG66531.1	83.1	213	36	0	641	3	74	286	2e-125	377
TRINITY_DN218178_c0_g1	PZC81177.1 hypothetical protein B5X24_HaOG213278 [Helicoverpa armigera]	PZC81177.1	53.57	56	25	1	171	4	1	55	2e-10	63.9
TRINITY_DN218123_c0_g1	XP_023301391.1 uncharacterized protein LOC111683539 [Lucilia cuprina]	XP_023301391.1	71.43	84	24	0	252	1	91	174	2e-32	126
TRINITY_DN218117_c0_g1	RXA94764.1 hypothetical protein EQP49_16980 [Yersinia sp. 2105 StPb PI]	RXA94764.1	37.04	81	50	1	242	3	261	341	6e-08	57
TRINITY_DN218161_c0_g1	XP_021197386.1 ubiquitin-fold modifier-conjugating enzyme 1 [Helicoverpa armigera]	XP_021197386.1	93.33	30	2	0	91	2	39	68	6e-10	63.2
TRINITY_DN218163_c0_g1	PZC83425.1 hypothetical protein B5X24_HaOG207808 [Helicoverpa armigera]	PZC83425.1	38.71	155	35	5	413	120	13	164	5e-17	86.3
TRINITY_DN218190_c0_g1	RUT64900.1 hypothetical protein CKG00_17395 (plasmid) [Morganella morganii]	RUT64900.1	53.85	65	25	1	389	195	145	204	2e-11	68.2
TRINITY_DN218158_c0_g1	PZC78080.1 hypothetical protein B5X24_HaOG202615 [Helicoverpa armigera]	PZC78080.1	94.51	164	9	0	497	6	60	223	2e-109	332
TRINITY_DN218133_c0_g1	XP_018015199.1 PREDICTED: protein ArsC-like [Hyalella azteca]	XP_018015199.1	52.22	90	38	3	78	332	3	92	2e-18	84
TRINITY_DN218129_c0_g1	XP_021205705.1 AMP-activated protein kinase beta subunit isoform X1 [Bombyx mori]	XP_021205705.1	49.11	112	10	2	336	1	131	195	5e-21	92.8
TRINITY_DN216251_c0_g1	XP_026728846.1 histone-lysine N-methyltransferase EHMT2 isoform X2 [Trichoplusia ni]	XP_026728846.1	100	24	0	0	358	287	711	734	2e-06	53.9
TRINITY_DN216219_c0_g1	PCG69131.1 hypothetical protein B5V51_4474 [Heliothis virescens]	PCG69131.1	83.33	54	9	0	148	309	1	54	6e-23	101
TRINITY_DN216292_c0_g1	XP_018026348.1 PREDICTED: malate synthase-like [Hyalella azteca]	XP_018026348.1	48	75	38	1	6	227	374	448	1e-13	72.8
TRINITY_DN216250_c0_g1	XP_017117645.1 PREDICTED: protein NdvB-like [Drosophila elegans]	XP_017117645.1	43.75	144	80	1	429	1	621	764	2e-32	130
TRINITY_DN216240_c0_g1	XP_023937733.1 LOW QUALITY PROTEIN: uncharacterized protein LOC112045683 [Bicyclus anynana]	XP_023937733.1	48.05	77	40	0	243	13	428	504	5e-11	67.4
TRINITY_DN216243_c0_g1	XP_026740006.1 cuticle protein 19-like [Trichoplusia ni]	XP_026740006.1	100	24	0	0	74	3	84	107	7e-07	52.8
TRINITY_DN216226_c0_g1	XP_018028608.1 PREDICTED: uncharacterized protein R00369-like [Hyalella azteca]	XP_018028608.1	42.98	121	52	4	119	451	1	114	3e-19	88.6
TRINITY_DN216272_c0_g1	KMQ85085.1 jerky-like protein [Lasius niger]	KMQ85085.1	72.97	74	20	0	2	223	30	103	3e-32	122
TRINITY_DN216206_c0_g1	PRD39685.1 ccmE [Nephila clavipes]	PRD39685.1	60.19	108	43	0	200	523	1	108	2e-23	99
TRINITY_DN216261_c0_g1	PCG63690.1 hypothetical protein B5V51_11860 [Heliothis virescens]	PCG63690.1	91.67	24	2	0	458	387	57	80	2e-06	52.8
TRINITY_DN216238_c0_g1	XP_017461591.1 PREDICTED: isonitrile hydratase-like [Rhagoletis zephyria]	XP_017461591.1	66.67	78	26	0	3	236	120	197	1e-17	82.4
TRINITY_DN216254_c0_g1	XP_021191170.1 DNA replication complex GINS protein PSF1-like [Helicoverpa armigera]	XP_021191170.1	91.67	24	2	0	6	77	23	46	3e-06	49.7
TRINITY_DN216285_c0_g1	XP_017017135.1 PREDICTED: dihydrolipoyllysine-residue acetyltransferase component of pyruvate dehydrogenase complex-like [Drosophila kikkawai]	XP_017017135.1	51.06	47	23	0	227	87	114	160	1e-08	58.2
TRINITY_DN216278_c0_g1	XP_022819523.1 E3 ubiquitin-protein ligase Bre1 isoform X2 [Spodoptera litura]	XP_022819523.1	85.71	28	4	0	539	622	485	512	7e-06	53.5
TRINITY_DN216213_c0_g1	XP_022830577.1 transmembrane protein 94 isoform X2 [Spodoptera litura]	XP_022830577.1	88.89	27	3	0	347	427	1281	1307	3e-07	56.6
TRINITY_DN216235_c0_g1	pir||B36329 hypothetical protein 2 - cabbage looper transposon TED (fragment)	pir||B36329	63.29	237	86	1	3	713	113	348	3e-98	320
TRINITY_DN216300_c0_g1	KMQ94549.1 mechanosensitive ion channel [Lasius niger]	KMQ94549.1	25	108	81	0	325	2	1350	1457	8e-06	51.6
TRINITY_DN216218_c0_g1	XP_021192882.1 uncharacterized protein LOC110378100 isoform X2 [Helicoverpa armigera]	XP_021192882.1	51.39	72	31	4	7	219	258	326	8e-08	55.5
TRINITY_DN216241_c0_g1	PCG80497.1 hypothetical protein B5V51_7058 [Heliothis virescens]	PCG80497.1	50.59	85	41	1	298	47	447	531	3e-14	76.3
TRINITY_DN216256_c0_g1	PSN51463.1 Nascent polypeptide-associated complex subunit alpha [Blattella germanica]	PSN51463.1	75.82	91	20	2	23	289	1	91	2e-29	113
TRINITY_DN216294_c0_g1	PRD35801.1 rdoA [Nephila clavipes]	PRD35801.1	78.21	78	17	0	239	6	215	292	2e-38	142
TRINITY_DN216204_c0_g1	RXA98039.1 PLP-dependent aminotransferase family protein [Yersinia sp. 2105 StPb PI]	RXA98039.1	57.28	103	44	0	311	3	19	121	2e-28	114
TRINITY_DN216247_c0_g1	XP_026734744.1 uncharacterized protein LOC113498798 [Trichoplusia ni]	XP_026734744.1	43.97	116	44	3	56	373	226	330	4e-18	87.8
TRINITY_DN219482_c0_g1	RWR99038.1 UDP-glucuronosyltransferase 1-9-like isoform X3, partial [Leptotrombidium deliense]	RWR99038.1	74.19	155	40	0	106	570	1	155	5e-78	240
TRINITY_DN219463_c0_g1	XP_004931935.1 uncharacterized protein LOC101739091 isoform X4 [Bombyx mori]	XP_004931935.1	84.62	26	4	0	387	310	163	188	2e-06	53.5
TRINITY_DN219496_c0_g1	XP_011567447.1 PREDICTED: uncharacterized protein LOC105397134 [Plutella xylostella]	XP_011567447.1	81.25	80	15	0	410	171	254	333	2e-27	112
TRINITY_DN219404_c0_g1	PRD38390.1 UPF0313 protein [Nephila clavipes]	PRD38390.1	48.08	156	43	3	2	355	216	371	9e-35	135
TRINITY_DN219473_c0_g1	ERL83706.1 hypothetical protein D910_00910 [Dendroctonus ponderosae]	ERL83706.1	48.15	108	35	2	1	261	72	179	1e-25	102
TRINITY_DN219464_c0_g1	RVE54129.1 hypothetical protein evm_001252 [Chilo suppressalis]	RVE54129.1	100	25	0	0	192	266	478	502	1e-06	53.1
TRINITY_DN219430_c0_g1	PCG76539.1 hypothetical protein B5V51_9240 [Heliothis virescens]	PCG76539.1	37.17	113	50	2	634	305	345	439	2e-16	67.4
TRINITY_DN219434_c0_g1	PCG77797.1 hypothetical protein B5V51_6298 [Heliothis virescens]	PCG77797.1	70.59	51	15	0	7	159	174	224	3e-17	84.7
TRINITY_DN219405_c0_g1	XP_012524409.1 PREDICTED: arginine decarboxylase-like, partial [Monomorium pharaonis]	XP_012524409.1	57.89	57	21	1	48	218	48	101	7e-12	67.8
TRINITY_DN219465_c0_g1	PRD38504.1 pcaH [Nephila clavipes]	PRD38504.1	59.38	96	39	0	289	2	110	205	2e-35	129
TRINITY_DN219492_c0_g1	XP_016947186.1 PREDICTED: uncharacterized protein LOC108022639 [Drosophila biarmipes]	XP_016947186.1	85.88	85	12	0	2	256	25	109	2e-42	143
TRINITY_DN219426_c0_g1	PRD17742.1 ttg2D, partial [Nephila clavipes]	PRD17742.1	49.12	114	56	1	3	338	50	163	2e-29	114
TRINITY_DN219457_c0_g1	XP_026758001.1 COP9 signalosome complex subunit 5 isoform X2 [Galleria mellonella]	XP_026758001.1	100	20	0	0	248	307	131	150	2e-08	57.8
TRINITY_DN219440_c0_g1	ADD24362.1 Small heat shock protein C2 [Lepeophtheirus salmonis]	ADD24362.1	38.04	92	56	1	487	212	75	165	1e-08	58.2
TRINITY_DN204658_c0_g1	XP_013187292.1 PREDICTED: 60S ribosomal protein L9 [Amyelois transitella]	XP_013187292.1	100	32	0	0	1598	1503	50	81	4e-11	70.1
TRINITY_DN204695_c0_g1	AHN53435.1 Bel/Pao family RNase HI [Nuttalliella namaqua]	AHN53435.1	33.71	89	56	3	5	265	92	179	2e-09	60.5
TRINITY_DN204628_c0_g1	PZC74659.1 hypothetical protein B5X24_HaOG207378 [Helicoverpa armigera]	PZC74659.1	69.23	39	12	0	366	482	48	86	2e-07	56.2
TRINITY_DN204665_c0_g1	AEX15642.1 pheromone biosynthesis activating neuropeptide receptor isoform C [Mythimna separata]	AEX15642.1	100	24	0	0	72	1	343	366	2e-07	55.8
TRINITY_DN204681_c0_g1	XP_022204996.1 uncharacterized protein LOC111061607 [Nilaparvata lugens]	XP_022204996.1	41.43	70	40	1	3	212	391	459	6e-09	60.1
TRINITY_DN204697_c0_g1	RVE45367.1 hypothetical protein evm_009996 [Chilo suppressalis]	RVE45367.1	83.78	74	12	0	2	223	13	86	2e-60	132
TRINITY_DN204606_c0_g1	KPI91557.1 hypothetical protein RR46_15061 [Papilio xuthus]	KPI91557.1	73.96	96	21	2	655	933	107	201	1e-34	136
TRINITY_DN204639_c0_g1	XP_026741872.1 uncharacterized protein LOC113503928 [Trichoplusia ni]	XP_026741872.1	75.34	73	18	0	219	1	69	141	8e-31	119
TRINITY_DN204649_c0_g1	XP_021193219.1 uncharacterized protein LOC110378332 [Helicoverpa armigera]	XP_021193219.1	72.49	189	49	2	948	1511	1	187	1e-92	292
TRINITY_DN204692_c0_g1	PCG74956.1 hypothetical protein B5V51_12489 [Heliothis virescens]	PCG74956.1	57.51	233	95	2	133	828	1	230	5e-91	280
TRINITY_DN204623_c0_g1	XP_019526136.1 PREDICTED: uncharacterized protein LOC109398267 [Aedes albopictus]	XP_019526136.1	56.6	53	23	0	3	161	828	880	9e-14	73.6
TRINITY_DN204629_c0_g1	KZS01063.1 Uncharacterized protein APZ42_002393, partial [Daphnia magna]	KZS01063.1	85.39	89	13	0	269	3	5	93	2e-45	152
TRINITY_DN204655_c0_g1	PRD35892.1 ftsW [Nephila clavipes]	PRD35892.1	100	229	0	0	767	81	169	397	4e-161	463
TRINITY_DN204647_c0_g1	XP_018028285.1 PREDICTED: cyclic di-GMP phosphodiesterase PdeB-like [Hyalella azteca]	XP_018028285.1	45.73	199	99	4	3	587	96	289	9e-47	166
TRINITY_DN204616_c0_g1	XP_017069187.1 PREDICTED: uncharacterized HTH-type transcriptional regulator RHOS4_30730-like [Drosophila eugracilis]	XP_017069187.1	32.29	96	59	2	353	81	342	436	4e-07	55.1
TRINITY_DN204676_c0_g1	PZC72655.1 hypothetical protein B5X24_HaOG210766 [Helicoverpa armigera]	PZC72655.1	82.2	118	21	0	96	449	1006	1123	3e-62	215
TRINITY_DN204607_c0_g1	RWA50483.1 cell division protein FtsB [Yersinia pestis]	RWA50483.1	73.17	41	11	0	400	278	50	90	3e-11	64.3
TRINITY_DN204650_c0_g1	PRD38001.1 xerD [Nephila clavipes]	PRD38001.1	87.5	72	9	0	239	24	232	303	4e-35	129
TRINITY_DN204646_c0_g1	PRD28826.1 ispH [Nephila clavipes]	PRD28826.1	56	50	21	1	150	1	222	270	4e-08	55.8
TRINITY_DN204630_c0_g1	XP_022199764.1 mesocentin-like [Nilaparvata lugens]	XP_022199764.1	32.29	96	62	2	628	350	110	205	1e-09	63.9
TRINITY_DN201123_c0_g1	XP_026734966.1 uncharacterized protein LOC113498913 [Trichoplusia ni]	XP_026734966.1	96.67	210	7	0	256	885	1	210	1e-133	389
TRINITY_DN201161_c0_g1	PCG72601.1 hypothetical protein B5V51_690 [Heliothis virescens]	PCG72601.1	96.87	415	13	0	1347	103	31	445	0	768
TRINITY_DN201104_c0_g1	PCG78673.1 hypothetical protein B5V51_3410 [Heliothis virescens]	PCG78673.1	82.11	190	32	2	233	799	1	189	5e-96	292
TRINITY_DN201169_c0_g1	XP_011558552.1 PREDICTED: regucalcin-like [Plutella xylostella]	XP_011558552.1	37.66	77	48	0	1	231	180	256	3e-10	61.6
TRINITY_DN201171_c0_g1	JAA85082.1 Hypothetical protein [Pararge aegeria]	JAA85082.1	69.23	39	12	0	726	610	68	106	7e-06	51.2
TRINITY_DN201181_c0_g1	XP_021188944.1 THUMP domain-containing protein 1 homolog [Helicoverpa armigera]	XP_021188944.1	93.65	299	18	1	1171	275	1	298	1e-174	502
TRINITY_DN201148_c0_g1	XP_021199284.1 CCAAT/enhancer-binding protein gamma [Helicoverpa armigera]	XP_021199284.1	91.3	115	10	0	396	740	1	115	2e-38	147
TRINITY_DN201138_c0_g1	PCG62639.1 hypothetical protein B5V51_14012 [Heliothis virescens]	PCG62639.1	98.21	224	4	0	204	875	1	224	3e-144	419
TRINITY_DN201128_c0_g1	PRD17873.1 ilvI [Nephila clavipes]	PRD17873.1	73.17	82	22	0	249	4	173	254	4e-37	135
TRINITY_DN201168_c0_g1	XP_021195148.1 putative inorganic phosphate cotransporter [Helicoverpa armigera]	XP_021195148.1	90.62	448	42	0	4	1347	15	462	0	805
TRINITY_DN201155_c0_g1	XP_021187251.1 acyl-CoA synthetase short-chain family member 3, mitochondrial isoform X1 [Helicoverpa armigera]	XP_021187251.1	95.16	682	32	1	3002	957	1	681	0	1300
TRINITY_DN201149_c0_g1	PRD33353.1 acrB [Nephila clavipes]	PRD33353.1	46.91	81	40	1	2	235	532	612	2e-12	70.5
TRINITY_DN201196_c0_g1	XP_022819092.1 uncharacterized protein LOC111351402 [Spodoptera litura]	XP_022819092.1	35.29	306	155	11	4	894	928	1199	2e-35	144
TRINITY_DN201186_c0_g1	XP_021186575.1 inducible metalloproteinase inhibitor protein-like [Helicoverpa armigera]	XP_021186575.1	57.33	75	32	0	419	643	4	78	2e-23	99.8
TRINITY_DN201110_c0_g1	XP_022820916.1 dynein heavy chain 7, axonemal [Spodoptera litura]	XP_022820916.1	90.97	487	44	0	1463	3	1457	1943	0	890
TRINITY_DN201178_c0_g1	PZC82922.1 hypothetical protein B5X24_HaOG209365 [Helicoverpa armigera]	PZC82922.1	63.64	44	16	0	258	389	26	69	4e-09	57.4
TRINITY_DN201194_c0_g1	KMQ85786.1 hypoxanthine-guanine phosphoribosyltransferase [Lasius niger]	KMQ85786.1	50	116	57	1	1195	848	19	133	1e-20	94.7
TRINITY_DN201166_c0_g1	PCG80207.1 hypothetical protein B5V51_10305 [Heliothis virescens]	PCG80207.1	84.84	805	118	2	137	2542	1	804	0	1369
TRINITY_DN201195_c0_g1	PRD40081.1 hbdA [Nephila clavipes]	PRD40081.1	62	50	19	0	232	83	239	288	4e-14	72.4
TRINITY_DN201103_c0_g1	PRD38135.1 mdtB [Nephila clavipes]	PRD38135.1	63.37	101	37	0	3	305	629	729	2e-29	119
TRINITY_DN201179_c0_g1	PCG63029.1 hypothetical protein B5V51_13107 [Heliothis virescens]	PCG63029.1	83.13	504	75	4	1536	28	1	495	0	646
TRINITY_DN201197_c1_g1	PZC72283.1 hypothetical protein B5X24_HaOG211633 [Helicoverpa armigera]	PZC72283.1	42.27	97	46	2	91	351	23	119	2e-09	61.6
TRINITY_DN201108_c0_g1	XP_022826749.1 uncharacterized protein LOC111356574 [Spodoptera litura]	XP_022826749.1	67.93	184	59	0	301	852	4	187	3e-58	202
TRINITY_DN201109_c0_g1	PRD38005.1 ykfA [Nephila clavipes]	PRD38005.1	33.09	136	85	1	99	488	221	356	8e-17	84
TRINITY_DN216759_c0_g1	JAS21015.1 hypothetical protein g.23322, partial [Clastoptera arizonana]	JAS21015.1	60.53	38	15	0	142	255	50	87	3e-06	48.9
TRINITY_DN216720_c0_g1	XP_026485169.1 uncharacterized protein LOC113392792 [Vanessa tameamea]	XP_026485169.1	49.23	65	25	1	194	388	105	161	9e-08	55.5
TRINITY_DN216791_c0_g1	PCG63689.1 hypothetical protein B5V51_11859 [Heliothis virescens]	PCG63689.1	92.59	27	2	0	2	82	25	51	6e-08	54.7
TRINITY_DN216742_c0_g1	JAA79218.1 Yponomeuta cagnagellus pheromone binding protein (PBP) gene, partial [Pararge aegeria]	JAA79218.1	76.47	34	8	0	469	368	61	94	2e-08	56.2
TRINITY_DN216704_c0_g1	PCG77029.1 hypothetical protein B5V51_8207 [Heliothis virescens]	PCG77029.1	52.63	57	27	0	172	2	826	882	7e-14	62
TRINITY_DN216743_c0_g1	PRD19256.1 ppx [Nephila clavipes]	PRD19256.1	98.65	74	1	0	23	244	1	74	5e-41	148
TRINITY_DN216795_c0_g1	XP_021000854.1 60S ribosomal protein L6 isoform X1 [Parasteatoda tepidariorum]	XP_021000854.1	69.74	76	22	1	227	3	87	162	7e-28	109
TRINITY_DN216768_c0_g1	RVE48098.1 hypothetical protein evm_007285 [Chilo suppressalis]	RVE48098.1	62.5	40	15	0	125	6	835	874	1e-22	58.5
TRINITY_DN216739_c0_g1	XP_022115682.1 guanine nucleotide-binding protein G(f) subunit alpha isoform X2 [Pieris rapae]	XP_022115682.1	96.43	28	1	0	3	86	154	181	2e-11	66.6
TRINITY_DN216761_c0_g1	PCG71997.1 hypothetical protein B5V51_1259 [Heliothis virescens]	PCG71997.1	46.19	223	85	2	567	4	75	297	5e-57	195
TRINITY_DN216715_c0_g1	ADZ95951.1 reverse transcriptase, partial [Perigonia ilus]	ADZ95951.1	75.47	53	13	0	2	160	108	160	5e-21	92
TRINITY_DN216745_c0_g1	RVE40503.1 hypothetical protein evm_014848 [Chilo suppressalis]	RVE40503.1	71.11	45	13	0	443	309	592	636	5e-10	65.1
TRINITY_DN216774_c0_g1	XP_021198919.1 mediator of RNA polymerase II transcription subunit 14 [Helicoverpa armigera]	XP_021198919.1	96.3	27	1	0	83	3	727	753	2e-09	63.2
TRINITY_DN216751_c0_g1	XP_021181988.1 uncharacterized protein LOC110370492 [Helicoverpa armigera]	XP_021181988.1	80.65	31	6	0	94	2	1	31	9e-08	53.9
TRINITY_DN216778_c0_g1	XP_017122188.1 PREDICTED: GTPase Era-like [Drosophila elegans]	XP_017122188.1	46.43	112	60	0	1	336	73	184	1e-24	102
TRINITY_DN216721_c0_g1	OWR50630.1 hypothetical protein KGM_211175 [Danaus plexippus plexippus]	OWR50630.1	82.81	64	11	0	335	144	920	983	5e-27	115
TRINITY_DN216736_c0_g1	XP_011554337.1 PREDICTED: 4-hydroxyphenylpyruvate dioxygenase-like [Plutella xylostella]	XP_011554337.1	72.5	40	10	1	118	2	223	262	2e-06	53.5
TRINITY_DN216707_c0_g1	XP_026331546.1 uncharacterized protein LOC113238913 [Hyposmocoma kahamanoa]	XP_026331546.1	69.32	88	27	0	2	265	174	261	3e-39	144
TRINITY_DN215950_c0_g1	RWA46765.1 hypothetical protein B0X04_18205 [Yersinia pestis]	RWA46765.1	60	70	28	0	20	229	1	70	2e-21	88.6
TRINITY_DN215915_c0_g1	PRD39623.1 copA [Nephila clavipes]	PRD39623.1	68.24	85	27	0	256	2	272	356	5e-27	111
TRINITY_DN215958_c0_g1	KFM73283.1 Zinc finger protein 91, partial [Stegodyphus mimosarum]	KFM73283.1	55.81	86	38	0	661	404	42	127	9e-27	111
TRINITY_DN215949_c0_g1	RVE54296.1 hypothetical protein evm_001123 [Chilo suppressalis]	RVE54296.1	79.31	29	6	0	468	382	9	37	8e-06	51.6
TRINITY_DN215928_c0_g1	PZC84830.1 hypothetical protein B5X24_HaOG203820 [Helicoverpa armigera]	PZC84830.1	88.41	69	8	0	413	207	1	69	2e-39	137
TRINITY_DN215996_c0_g1	XP_011503980.1 PREDICTED: acetyl-coenzyme A synthetase, chloroplastic/glyoxysomal-like, partial [Ceratosolen solmsi marchali]	XP_011503980.1	74.74	95	24	0	1	285	15	109	4e-47	161
TRINITY_DN215922_c0_g1	XP_012550843.1 popeye domain-containing 2 [Bombyx mori]	XP_012550843.1	88.89	27	3	0	81	1	32	58	4e-07	55.1
TRINITY_DN215904_c0_g1	PRD39068.1 phhA [Nephila clavipes]	PRD39068.1	74.85	163	41	0	3	491	29	191	1e-83	257
TRINITY_DN215957_c0_g1	PCG78924.1 hypothetical protein B5V51_2697 [Heliothis virescens]	PCG78924.1	86.67	30	4	0	353	264	309	338	2e-09	61.6
TRINITY_DN215994_c0_g1	XP_022117451.1 calponin homology domain-containing protein DDB_G0272472-like isoform X2 [Pieris rapae]	XP_022117451.1	89.58	48	5	0	74	217	802	849	2e-24	103
TRINITY_DN215953_c0_g1	XP_013200382.1 PREDICTED: uncharacterized protein LOC106142964 [Amyelois transitella]	XP_013200382.1	55.08	118	51	1	11	358	101	218	2e-30	120
TRINITY_DN215940_c0_g1	PZC83976.1 hypothetical protein B5X24_HaOG206322 [Helicoverpa armigera]	PZC83976.1	82.95	176	30	0	580	53	1	176	5e-108	320
TRINITY_DN215939_c0_g1	XP_013786485.2 26S proteasome regulatory subunit 7, partial [Limulus polyphemus]	XP_013786485.2	87.1	31	4	0	265	357	2	32	2e-09	59.3
TRINITY_DN221377_c0_g1	WP_050295450.1 MULTISPECIES: aquaporin Z [Yersinia]	WP_050295450.1	65.79	76	26	0	233	6	38	113	2e-27	108
TRINITY_DN221398_c0_g1	RVE48334.1 hypothetical protein evm_006994 [Chilo suppressalis]	RVE48334.1	79.31	29	6	0	36	122	8	36	3e-11	49.3
TRINITY_DN221399_c0_g1	XP_021204878.1 ankyrin repeat and BTB/POZ domain-containing protein 2 isoform X2 [Bombyx mori]	XP_021204878.1	50	56	21	2	172	339	1479	1527	7e-07	54.7
TRINITY_DN221314_c0_g1	KPI91345.1 PHD finger protein 14 [Papilio xuthus]	KPI91345.1	100	29	0	0	1	87	365	393	2e-11	68.9
TRINITY_DN221378_c0_g1	XP_021198956.1 zinc finger protein 271-like [Helicoverpa armigera]	XP_021198956.1	54.02	174	80	0	530	9	42	215	9e-58	191
TRINITY_DN221393_c0_g1	PZC80655.1 hypothetical protein B5X24_HaOG214222 [Helicoverpa armigera]	PZC80655.1	64.44	90	19	1	33	263	206	295	2e-29	116
TRINITY_DN221396_c0_g1	WP_050097531.1 MULTISPECIES: methylmalonyl-CoA decarboxylase [Yersinia]	WP_050097531.1	45.9	61	33	0	1	183	153	213	1e-08	57.4
TRINITY_DN221379_c0_g1	XP_021193887.1 gloverin-like [Helicoverpa armigera]	XP_021193887.1	69.44	36	11	0	542	435	141	176	6e-09	59.7
TRINITY_DN221306_c0_g1	PRD26217.1 lgrB [Nephila clavipes]	PRD26217.1	85.05	107	16	0	322	2	3916	4022	3e-53	189
TRINITY_DN226891_c0_g1	XP_018023937.1 PREDICTED: D-alanyl-D-alanine carboxypeptidase DacB-like [Hyalella azteca]	XP_018023937.1	49.37	79	39	1	3	239	83	160	9e-15	75.9
TRINITY_DN226859_c0_g1	XP_018028392.1 PREDICTED: membrane-bound lytic murein transglycosylase B-like [Hyalella azteca]	XP_018028392.1	56.9	58	25	0	175	2	30	87	4e-12	68.2
TRINITY_DN226863_c0_g1	XP_021193203.1 protein FAM91A1 [Helicoverpa armigera]	XP_021193203.1	75.68	37	7	1	105	1	172	208	2e-07	55.8
TRINITY_DN226807_c0_g1	PZC73519.1 hypothetical protein B5X24_HaOG209451 [Helicoverpa armigera]	PZC73519.1	98.04	51	1	0	154	2	1	51	2e-26	107
TRINITY_DN226884_c0_g1	RWA46966.1 DNA-binding protein [Yersinia pestis]	RWA46966.1	41.41	99	55	2	322	26	4	99	1e-10	63.2
TRINITY_DN202331_c0_g1	PRD37040.1 rpoZ [Nephila clavipes]	PRD37040.1	67.65	68	22	0	371	168	1	68	7e-25	100
TRINITY_DN202312_c0_g1	RWA49505.1 3-deoxy-D-manno-octulosonic acid transferase [Yersinia pestis]	RWA49505.1	50.2	255	123	3	2	763	89	340	2e-76	248
TRINITY_DN202387_c0_g1	PZC75192.1 hypothetical protein B5X24_HaOG206607 [Helicoverpa armigera]	PZC75192.1	94.6	630	24	3	6	1883	49	672	0	1011
TRINITY_DN202322_c0_g1	XP_018006216.1 PREDICTED: gamma-glutamylputrescine synthetase PuuA-like [Hyalella azteca]	XP_018006216.1	50.67	75	37	0	202	426	9	83	2e-19	91.3
TRINITY_DN202394_c0_g1	PRD35037.1 mtnD [Nephila clavipes]	PRD35037.1	36.36	110	63	1	5	313	71	180	1e-14	75.5
TRINITY_DN202307_c0_g1	XP_022822697.1 transcription factor hamlet-like [Spodoptera litura]	XP_022822697.1	99.52	210	1	0	2810	2181	32	241	9e-95	309
TRINITY_DN202396_c0_g1	LAA08390.1 uncharacterized protein [Parasteatoda tepidariorum]	LAA08390.1	57.81	64	27	0	212	21	4	67	1e-12	65.1
TRINITY_DN202385_c0_g1	XP_023940558.1 protein ABHD18 [Bicyclus anynana]	XP_023940558.1	100	26	0	0	474	397	441	466	4e-09	62
TRINITY_DN202313_c0_g1	ACR15983.2 serine protease 33 [Mamestra configurata]	ACR15983.2	96.55	29	1	0	318	404	17	45	8e-10	62.4
TRINITY_DN202392_c0_g1	XP_021195009.1 fatty-acid amide hydrolase 2-A [Helicoverpa armigera]	XP_021195009.1	80.65	31	6	0	238	330	135	165	2e-07	55.8
TRINITY_DN202359_c0_g1	RXA94422.1 proline/glycine betaine transporter ProP [Yersinia sp. 2105 StPb PI]	RXA94422.1	74.16	209	54	0	3	629	202	410	1e-109	333
TRINITY_DN202364_c0_g1	JAA84907.1 Telomeric repeat-binding factor 2-interacting protein 1, partial [Pararge aegeria]	JAA84907.1	82.14	28	5	0	88	5	39	66	8e-08	56.6
TRINITY_DN202388_c0_g1	AUU00311.1 formate dehydrogenase-N subunit alpha [Morganella morganii]	AUU00311.1	54.39	57	26	0	275	445	1	57	5e-13	74.3
TRINITY_DN202378_c0_g1	PRD26405.1 ycaC [Nephila clavipes]	PRD26405.1	83.08	65	11	0	5	199	146	210	2e-33	127
TRINITY_DN202336_c0_g1	RUT66654.1 carbon starvation protein A [Morganella morganii]	RUT66654.1	71.43	77	21	1	233	3	462	537	2e-29	117
TRINITY_DN202391_c0_g1	XP_015125437.1 PREDICTED: aminodeoxychorismate synthase component 1-like [Diachasma alloeum]	XP_015125437.1	34.88	86	52	1	3	260	216	297	4e-07	54.7
TRINITY_DN202311_c0_g1	KFM64926.1 RING-box protein 1, partial [Stegodyphus mimosarum]	KFM64926.1	100	26	0	0	821	744	60	85	3e-09	60.5
TRINITY_DN202321_c0_g1	XP_012544115.1 cuticular protein RR-1 motif 49 isoform X1 [Bombyx mori]	XP_012544115.1	69.23	156	48	0	881	414	16	171	2e-51	176
TRINITY_DN202343_c0_g1	XP_021195143.1 putative inorganic phosphate cotransporter [Helicoverpa armigera]	XP_021195143.1	92.59	27	2	0	532	612	410	436	4e-06	53.9
TRINITY_DN202358_c0_g1	PRD38131.1 uvrA [Nephila clavipes]	PRD38131.1	71.61	155	43	1	2	463	268	422	9e-73	243
TRINITY_DN202346_c0_g1	PRD39528.1 abcB1 [Nephila clavipes]	PRD39528.1	58.19	177	74	0	1076	546	403	579	3e-48	180
TRINITY_DN207834_c0_g1	XP_019772354.1 PREDICTED: mucin-19-like, partial [Dendroctonus ponderosae]	XP_019772354.1	33.62	348	176	9	921	22	355	695	2e-27	123
TRINITY_DN207850_c0_g1	XP_026747680.1 uncharacterized protein LOC113508780 [Trichoplusia ni]	XP_026747680.1	53.85	260	95	7	3	743	1103	1350	2e-67	235
TRINITY_DN207889_c0_g1	XP_022833714.1 uncharacterized protein LOC111361554 [Spodoptera litura]	XP_022833714.1	85.71	21	3	0	161	99	157	177	1e-08	40.8
TRINITY_DN207870_c0_g1	PRD38119.1 glmS [Nephila clavipes]	PRD38119.1	63.79	116	42	0	350	3	168	283	4e-41	151
TRINITY_DN207899_c0_g1	RUT66630.1 RNA polymerase-binding transcription factor DksA [Morganella morganii]	RUT66630.1	67.06	85	28	0	1	255	30	114	3e-35	126
TRINITY_DN207888_c0_g1	JAI59717.1 hypothetical protein PF00929.20 [Scylla olivacea]	JAI59717.1	34.57	162	85	6	7	441	55	212	1e-16	81.3
TRINITY_DN207897_c0_g1	PZC85355.1 hypothetical protein B5X24_HaOG201851 [Helicoverpa armigera]	PZC85355.1	43.68	87	47	1	106	366	25	109	2e-08	58.2
TRINITY_DN207868_c0_g1	RWA48192.1 DNA-binding response regulator [Yersinia pestis]	RWA48192.1	74.6	63	16	0	5	193	164	226	2e-25	107
TRINITY_DN207893_c0_g1	JAA81447.1 Kielin/chordin-like protein, partial [Pararge aegeria]	JAA81447.1	100	28	0	0	84	1	51	78	4e-10	61.6
TRINITY_DN207832_c0_g1	XP_026760024.1 probable sulfite oxidase, mitochondrial [Galleria mellonella]	XP_026760024.1	73.33	30	8	0	2	91	41	70	2e-07	53.9
TRINITY_DN207854_c0_g1	XP_022821051.1 alpha-tocopherol transfer protein [Spodoptera litura]	XP_022821051.1	90.32	31	3	0	1351	1259	180	210	2e-08	63.5
TRINITY_DN207859_c0_g1	XP_013192937.1 PREDICTED: uncharacterized protein LOC106136825 [Amyelois transitella]	XP_013192937.1	79.57	93	19	0	2	280	589	681	9e-43	155
TRINITY_DN207819_c0_g1	XP_018010823.1 PREDICTED: 3-dehydroshikimate dehydratase-like [Hyalella azteca]	XP_018010823.1	38.98	177	102	2	1	513	124	300	9e-30	119
TRINITY_DN207809_c0_g1	KDR08640.1 hypothetical protein L798_01542 [Zootermopsis nevadensis]	KDR08640.1	66.67	36	12	0	452	559	126	161	3e-11	52.8
TRINITY_DN207898_c0_g1	XP_021196819.1 peroxisomal targeting signal 2 receptor [Helicoverpa armigera]	XP_021196819.1	100	24	0	0	2	73	168	191	2e-06	52.4
TRINITY_DN207826_c0_g1	RWA46120.1 type VI secretion protein [Yersinia pestis]	RWA46120.1	64.29	98	35	0	596	303	353	450	2e-35	137
TRINITY_DN214227_c0_g1	XP_026727452.1 U3 small nucleolar ribonucleoprotein protein IMP3 [Trichoplusia ni]	XP_026727452.1	100	27	0	0	2	82	20	46	5e-09	58.5
TRINITY_DN214281_c0_g1	PRD27768.1 panD [Nephila clavipes]	PRD27768.1	73.28	116	31	0	353	6	7	122	2e-55	178
TRINITY_DN214286_c0_g1	XP_026330574.1 uncharacterized protein LOC113238064 [Hyposmocoma kahamanoa]	XP_026330574.1	54	50	23	0	91	240	38	87	5e-09	58.2
TRINITY_DN214272_c0_g1	XP_012521602.1 PREDICTED: probable DNA gyrase subunit A, chloroplastic/mitochondrial, partial [Monomorium pharaonis]	XP_012521602.1	100	85	0	0	2	256	207	291	2e-32	123
TRINITY_DN214224_c0_g1	PRD19471.1 nudC [Nephila clavipes]	PRD19471.1	92	175	14	0	525	1	281	455	7e-104	324
TRINITY_DN214209_c0_g1	XP_021184610.1 muscle LIM protein Mlp84B isoform X1 [Helicoverpa armigera]	XP_021184610.1	86.84	38	5	0	4	117	137	174	2e-13	73.9
TRINITY_DN214278_c0_g1	RUT66511.1 peptidase [Morganella morganii]	RUT66511.1	53.7	54	24	1	2	160	40	93	6e-10	58.9
TRINITY_DN214284_c0_g1	XP_026291859.1 homogentisate 1,2-dioxygenase, partial [Frankliniella occidentalis]	XP_026291859.1	62.2	82	29	1	28	267	5	86	8e-25	103
TRINITY_DN214202_c0_g1	KZS01342.1 Uncharacterized protein APZ42_002036, partial [Daphnia magna]	KZS01342.1	51.75	114	49	2	344	3	10	117	2e-23	96.3
TRINITY_DN214218_c0_g1	PRD36394.1 dxr [Nephila clavipes]	PRD36394.1	75.76	66	16	0	1	198	473	538	4e-25	105
TRINITY_DN214231_c0_g1	RXA93969.1 EAL domain-containing protein [Yersinia sp. 2105 StPb PI]	RXA93969.1	57.14	105	43	1	316	2	393	495	5e-25	107
TRINITY_DN214291_c0_g1	XP_026330574.1 uncharacterized protein LOC113238064 [Hyposmocoma kahamanoa]	XP_026330574.1	78.12	32	7	0	181	276	175	206	3e-09	58.5
TRINITY_DN214243_c0_g1	RUT67053.1 DNA topoisomerase III [Morganella morganii]	RUT67053.1	49.36	235	118	1	717	16	370	604	1e-61	214
TRINITY_DN218865_c0_g1	ROT84675.1 hypothetical protein C7M84_022144 [Penaeus vannamei]	ROT84675.1	46.77	62	33	0	233	48	26	87	2e-12	65.9
TRINITY_DN218834_c0_g1	PRD40273.1 phyR [Nephila clavipes]	PRD40273.1	59.77	87	35	0	5	265	123	209	8e-22	94
TRINITY_DN218814_c0_g1	XP_022816779.1 uncharacterized protein LOC111349775 [Spodoptera litura]	XP_022816779.1	87.84	74	9	0	15	236	255	328	5e-37	136
TRINITY_DN218830_c0_g1	WP_050139578.1 MULTISPECIES: hydrolase [Yersinia]	WP_050139578.1	51.67	60	28	1	2	178	232	291	3e-12	67.8
TRINITY_DN218843_c0_g1	PRD22789.1 alg8 [Nephila clavipes]	PRD22789.1	51.75	114	55	0	351	10	700	813	2e-34	134
TRINITY_DN218876_c0_g1	RUT64378.1 ABC transporter permease (plasmid) [Morganella morganii]	RUT64378.1	71.7	53	15	0	239	81	127	179	4e-17	80.5
TRINITY_DN218810_c0_g1	PCG72778.1 hypothetical protein B5V51_469 [Heliothis virescens]	PCG72778.1	96	25	1	0	336	410	1	25	2e-07	53.5
TRINITY_DN218863_c0_g1	XP_023292016.1 uncharacterized protein LOC111675477 [Lucilia cuprina]	XP_023292016.1	47.52	101	53	0	309	7	3	103	2e-22	96.7
TRINITY_DN218894_c0_g1	WP_050098122.1 MULTISPECIES: 3-hydroxyacyl-ACP dehydratase FabZ [Yersinia]	WP_050098122.1	60.56	71	27	1	14	226	38	107	1e-16	77.8
TRINITY_DN218882_c0_g1	JAA79218.1 Yponomeuta cagnagellus pheromone binding protein (PBP) gene, partial [Pararge aegeria]	JAA79218.1	65.79	38	13	0	10	123	57	94	7e-06	48.9
TRINITY_DN218866_c0_g1	KPJ13147.1 hypothetical protein RR48_01418 [Papilio machaon]	KPJ13147.1	46.77	62	26	2	99	263	121	182	3e-08	55.1
TRINITY_DN218898_c0_g1	XP_026485065.1 uncharacterized protein LOC113392732 [Vanessa tameamea]	XP_026485065.1	65.96	47	16	0	143	283	242	288	1e-13	72.8
TRINITY_DN218817_c0_g1	PRD39304.1 cheA [Nephila clavipes]	PRD39304.1	59.46	74	29	1	1	219	208	281	6e-12	68.2
TRINITY_DN218842_c0_g1	XP_026732077.1 tektin-B1 [Trichoplusia ni]	XP_026732077.1	91.36	81	7	0	245	3	28	108	4e-43	154
TRINITY_DN218803_c0_g1	PRD17894.1 nicP [Nephila clavipes]	PRD17894.1	45.37	216	116	2	132	779	1	214	3e-53	183
TRINITY_DN218848_c0_g1	XP_021193194.1 aldehyde dehydrogenase, dimeric NADP-preferring isoform X4 [Helicoverpa armigera]	XP_021193194.1	71.43	42	9	1	127	2	1	39	8e-10	64.3
TRINITY_DN210513_c0_g1	XP_021186750.1 syntaxin-12 [Helicoverpa armigera]	XP_021186750.1	80	35	7	0	107	3	211	245	6e-08	55.8
TRINITY_DN210528_c0_g1	AAC47451.1 neuroglian [Manduca sexta]	AAC47451.1	100	27	0	0	2	82	1152	1178	3e-10	66.2
TRINITY_DN210557_c0_g1	PCG77290.1 hypothetical protein B5V51_7650 [Heliothis virescens]	PCG77290.1	96.15	26	1	0	80	3	122	147	2e-07	57
TRINITY_DN210507_c0_g1	XP_022823361.1 piggyBac transposable element-derived protein 3-like [Spodoptera litura]	XP_022823361.1	71.43	91	26	0	274	2	478	568	6e-41	150
TRINITY_DN210593_c0_g1	AAK92188.1 ribosomal protein S19 [Spodoptera frugiperda]	AAK92188.1	89.66	29	3	0	384	470	22	50	4e-09	59.3
TRINITY_DN210550_c0_g1	KPJ19740.1 Mannose-1-phosphate guanyltransferase alpha-A [Papilio machaon]	KPJ19740.1	84.38	32	5	0	42	137	173	204	3e-09	61.6
TRINITY_DN210534_c0_g1	JAT34754.1 hypothetical protein g.5060, partial [Graphocephala atropunctata]	JAT34754.1	51.69	89	42	1	270	4	236	323	6e-21	94.7
TRINITY_DN210530_c0_g1	PZC76741.1 hypothetical protein B5X24_HaOG204185 [Helicoverpa armigera]	PZC76741.1	59.94	352	130	6	1056	4	760	1101	3e-111	363
TRINITY_DN210533_c0_g1	OWR45996.1 amino acid transporter [Danaus plexippus plexippus]	OWR45996.1	96.43	28	1	0	1572	1655	148	175	3e-06	57.4
TRINITY_DN210516_c0_g1	PCG71165.1 hypothetical protein B5V51_2177, partial [Heliothis virescens]	PCG71165.1	82.14	112	18	2	2	331	127	238	2e-59	195
TRINITY_DN210546_c0_g1	PCG68100.1 hypothetical protein B5V51_5604 [Heliothis virescens]	PCG68100.1	43.96	414	213	7	1460	249	1	405	2e-113	352
TRINITY_DN210566_c0_g1	XP_018022554.1 PREDICTED: geranylgeranyl pyrophosphate synthase, chloroplastic-like [Hyalella azteca]	XP_018022554.1	75.31	81	20	0	243	1	18	98	2e-26	106
TRINITY_DN210508_c0_g1	PZC76995.1 hypothetical protein B5X24_HaOG203946 [Helicoverpa armigera]	PZC76995.1	53.97	63	28	1	440	252	130	191	2e-14	75.1
TRINITY_DN222011_c0_g1	PCG78611.1 hypothetical protein B5V51_3650 [Heliothis virescens]	PCG78611.1	89.66	29	3	0	357	443	169	197	5e-07	55.1
TRINITY_DN222066_c0_g1	RVE45089.1 hypothetical protein evm_010277 [Chilo suppressalis]	RVE45089.1	53.33	75	34	1	232	453	461	535	1e-29	86.3
TRINITY_DN222067_c0_g1	KOB77314.1 Uncharacterized protein OBRU01_03295 [Operophtera brumata]	KOB77314.1	80.87	115	21	1	502	158	200	313	2e-45	160
TRINITY_DN222063_c0_g1	sp|P0CO55.1|ATG8_CRYNB RecName: Full=Autophagy-related protein 8; AltName: Full=Autophagy-related ubiquitin-like modifier ATG8; Flags: Precursor	sp|P0CO55.1|ATG8_CRYNB	80.95	63	12	0	190	2	1	63	1e-18	82.4
TRINITY_DN222002_c0_g1	XP_026325018.1 uncharacterized protein LOC113234005 [Hyposmocoma kahamanoa]	XP_026325018.1	35.34	116	67	4	133	468	180	291	6e-11	65.9
TRINITY_DN222074_c0_g1	XP_026743654.1 LOW QUALITY PROTEIN: uncharacterized protein LOC113505236 [Trichoplusia ni]	XP_026743654.1	63.33	60	14	1	263	418	650	709	2e-14	78.6
TRINITY_DN222039_c0_g1	XP_026737518.1 protein GVQW3-like [Trichoplusia ni]	XP_026737518.1	69.44	36	11	0	252	359	42	77	5e-12	47.4
TRINITY_DN222077_c0_g1	PCG73959.1 hypothetical protein B5V51_14084 [Heliothis virescens]	PCG73959.1	48.57	175	90	0	727	203	44	218	5e-54	174
TRINITY_DN222029_c0_g1	XP_026728807.1 uncharacterized protein LOC113494593 [Trichoplusia ni]	XP_026728807.1	41.89	74	43	0	301	80	640	713	2e-06	53.1
TRINITY_DN222030_c0_g1	PZC85428.1 hypothetical protein B5X24_HaOG201924 [Helicoverpa armigera]	PZC85428.1	92.86	28	2	0	245	328	183	210	3e-07	55.1
TRINITY_DN222043_c0_g1	RVE49051.1 hypothetical protein evm_006297 [Chilo suppressalis]	RVE49051.1	75	40	10	0	290	409	595	634	2e-09	63.2
TRINITY_DN224490_c0_g1	PRD38554.1 yjdF [Nephila clavipes]	PRD38554.1	95.24	42	2	0	268	143	152	193	9e-19	84.7
TRINITY_DN224478_c0_g1	RVE51884.1 hypothetical protein evm_003504 [Chilo suppressalis]	RVE51884.1	43.84	73	28	3	2	190	157	226	1e-16	60.5
TRINITY_DN224457_c0_g1	KOB77013.1 Cubilin, partial [Operophtera brumata]	KOB77013.1	96	25	1	0	335	261	141	165	6e-07	54.7
TRINITY_DN224433_c0_g1	PZC82576.1 hypothetical protein B5X24_HaOG210019 [Helicoverpa armigera]	PZC82576.1	80	35	7	0	180	284	262	296	7e-10	62
TRINITY_DN224408_c0_g1	XP_022826788.1 fatty acid synthase-like [Spodoptera litura]	XP_022826788.1	96.43	28	1	0	552	469	2122	2149	6e-08	59.3
TRINITY_DN224420_c0_g1	ADI61817.1 endonuclease-reverse transcriptase [Bombyx mori]	ADI61817.1	47.31	93	42	2	357	100	866	958	8e-10	63.9
TRINITY_DN224471_c0_g1	XP_022829180.1 FERM, RhoGEF and pleckstrin domain-containing protein 1-like isoform X4 [Spodoptera litura]	XP_022829180.1	100	24	0	0	346	275	1116	1139	4e-08	58.5
TRINITY_DN224456_c0_g1	XP_022832638.1 serine/threonine-protein kinase prp4 [Spodoptera litura]	XP_022832638.1	92.86	28	2	0	215	298	532	559	1e-09	62.4
TRINITY_DN224479_c0_g1	PCG66994.1 hypothetical protein B5V51_6991 [Heliothis virescens]	PCG66994.1	96	25	1	0	3	77	55	79	3e-06	52
TRINITY_DN214688_c0_g1	XP_016843388.1 PREDICTED: isoaspartyl peptidase, partial [Nasonia vitripennis]	XP_016843388.1	71.43	63	18	0	189	1	25	87	9e-15	72.8
TRINITY_DN214633_c0_g1	XP_013193141.1 PREDICTED: extended synaptotagmin-2 isoform X2 [Amyelois transitella]	XP_013193141.1	90.32	31	3	0	911	819	331	361	2e-11	71.6
TRINITY_DN214696_c0_g1	KOB78922.1 Serine protease inhibitor 34, partial [Operophtera brumata]	KOB78922.1	100	29	0	0	3	89	141	169	2e-11	69.3
TRINITY_DN214663_c0_g1	RWA49729.1 c-type cytochrome biogenesis protein CcmF [Yersinia pestis]	RWA49729.1	78.63	117	25	0	2	352	178	294	6e-47	167
TRINITY_DN214683_c0_g1	PRD38371.1 nuoG [Nephila clavipes]	PRD38371.1	88.61	79	9	0	237	1	64	142	4e-47	168
TRINITY_DN214655_c0_g1	PRD37617.1 hemE [Nephila clavipes]	PRD37617.1	92.92	113	8	0	339	1	54	166	2e-69	221
TRINITY_DN214639_c0_g1	PRD17831.1 yhjC [Nephila clavipes]	PRD17831.1	51.85	81	39	0	5	247	144	224	2e-23	98.6
TRINITY_DN214608_c0_g1	XP_022825455.1 IQ and AAA domain-containing protein 1-like [Spodoptera litura]	XP_022825455.1	40.68	118	38	1	354	1	460	545	1e-18	89.7
TRINITY_DN214623_c0_g1	JAA78527.1 glycerol-3-phosphate dehydrogenase-1, partial [Pararge aegeria]	JAA78527.1	100	27	0	0	374	454	119	145	3e-08	56.6
TRINITY_DN214661_c0_g1	XP_026742884.1 uncharacterized protein K02A2.6-like [Trichoplusia ni]	XP_026742884.1	72.41	29	8	0	3	89	593	621	1e-06	55.1
TRINITY_DN214700_c1_g1	PZC80163.1 hypothetical protein B5X24_HaOG215254 [Helicoverpa armigera]	PZC80163.1	36.36	110	47	2	10	270	194	303	3e-11	67
TRINITY_DN214616_c0_g1	KMQ86736.1 conjugative transfer atpase [Lasius niger]	KMQ86736.1	40.19	107	59	2	306	1	657	763	3e-13	73.2
TRINITY_DN214627_c0_g1	PCG79881.1 hypothetical protein B5V51_13345 [Heliothis virescens]	PCG79881.1	100	26	0	0	394	317	55	80	3e-09	62.4
TRINITY_DN214603_c0_g1	XP_012553005.1 uncharacterized protein LOC105842971 [Bombyx mori]	XP_012553005.1	54.12	85	38	1	123	374	1	85	7e-23	101
TRINITY_DN214628_c0_g1	PRD30865.1 fpr [Nephila clavipes]	PRD30865.1	97.56	205	5	0	616	2	31	235	3e-146	417
TRINITY_DN214678_c0_g1	PCG79072.1 hypothetical protein B5V51_2139 [Heliothis virescens]	PCG79072.1	77.42	372	75	6	12	1124	1	364	0	536
TRINITY_DN214644_c0_g1	PCG68424.1 hypothetical protein B5V51_5265, partial [Heliothis virescens]	PCG68424.1	41.18	204	101	4	3	602	74	262	4e-42	160
TRINITY_DN214691_c0_g1	JAT87673.1 hypothetical protein g.8332 [Pectinophora gossypiella]	JAT87673.1	82.14	28	5	0	300	383	72	99	3e-06	52.8
TRINITY_DN214645_c0_g1	XP_014357004.1 PREDICTED: uncharacterized protein LOC106709669 [Papilio machaon]	XP_014357004.1	42.03	69	39	1	56	259	253	321	2e-09	60.8
TRINITY_DN214638_c0_g1	PZC79349.1 hypothetical protein B5X24_HaOG216498 [Helicoverpa armigera]	PZC79349.1	44.78	67	34	1	221	21	19	82	8e-06	48.1
TRINITY_DN214604_c0_g1	XP_021200439.1 mucin-5AC isoform X1 [Helicoverpa armigera]	XP_021200439.1	96.55	29	1	0	1	87	1014	1042	2e-08	62.4
TRINITY_DN214698_c0_g1	XP_026735927.1 uncharacterized protein LOC113499611 [Trichoplusia ni]	XP_026735927.1	53.14	239	110	2	839	126	1	238	1e-58	197
TRINITY_DN214855_c0_g1	XP_018336770.1 uncharacterized protein LOC108745163 [Agrilus planipennis]	XP_018336770.1	39.82	113	58	3	2	313	25	136	5e-13	70.1
TRINITY_DN214821_c0_g1	PZC80189.1 hypothetical protein B5X24_HaOG215280 [Helicoverpa armigera]	PZC80189.1	80.65	31	6	0	221	313	583	613	5e-08	57.8
TRINITY_DN214801_c0_g1	JAG21615.1 S-adenosylmethionine synthase [Lygus hesperus]	JAG21615.1	81.9	105	19	0	3	317	96	200	4e-41	145
TRINITY_DN214805_c0_g1	WP_072086770.1 MULTISPECIES: long-chain fatty acid transporter FadL [Yersinia]	WP_072086770.1	29.17	144	89	3	24	449	291	423	1e-11	68.9
TRINITY_DN214837_c0_g1	XP_026322732.1 protein transport protein Sec31A [Hyposmocoma kahamanoa]	XP_026322732.1	86.21	29	4	0	1	87	40	68	9e-06	54.3
TRINITY_DN214844_c0_g1	PZC71223.1 hypothetical protein B5X24_HaOG213914, partial [Helicoverpa armigera]	PZC71223.1	88.24	34	4	0	282	383	54	87	3e-11	63.5
TRINITY_DN214865_c0_g1	XP_017040178.1 PREDICTED: leupeptin-inactivating enzyme 1-like [Drosophila ficusphila]	XP_017040178.1	44.3	158	84	2	568	104	213	369	1e-33	131
TRINITY_DN214873_c0_g1	XP_017781017.1 PREDICTED: vitellogenin-like [Nicrophorus vespilloides]	XP_017781017.1	58.59	99	40	1	300	4	1593	1690	3e-31	125
TRINITY_DN214830_c0_g1	XP_022827221.1 uncharacterized protein LOC111356967 [Spodoptera litura]	XP_022827221.1	71.19	59	16	1	52	225	166	224	2e-15	76.3
TRINITY_DN214807_c0_g1	XP_014225292.1 esterase FE4-like [Trichogramma pretiosum]	XP_014225292.1	50	62	28	1	272	87	68	126	9e-14	73.6
TRINITY_DN214804_c0_g1	BAA21826.1 transposase [Attacus atlas]	BAA21826.1	95.83	24	1	0	73	2	1	24	3e-06	51.6
TRINITY_DN217792_c0_g1	PRD38317.1 nusB [Nephila clavipes]	PRD38317.1	49.59	121	60	1	42	404	7	126	4e-33	122
TRINITY_DN217787_c0_g1	PRD26011.1 czrA [Nephila clavipes]	PRD26011.1	98.15	54	1	0	162	1	1	54	1e-30	112
TRINITY_DN217732_c0_g1	WP_126940171.1 phospholipase D family protein [Yersinia ruckeri]	WP_126940171.1	51.35	111	50	1	600	268	72	178	1e-29	117
TRINITY_DN217771_c0_g1	RVE41685.1 hypothetical protein evm_013673 [Chilo suppressalis]	RVE41685.1	41.84	98	55	2	338	631	774	869	3e-12	73.2
TRINITY_DN217712_c0_g1	PRD38343.1 mutL [Nephila clavipes]	PRD38343.1	52.87	87	41	0	3	263	280	366	2e-19	92.8
TRINITY_DN217791_c0_g1	PRD31011.1 sucB [Nephila clavipes]	PRD31011.1	92.68	82	6	0	2	247	180	261	8e-46	160
TRINITY_DN217742_c0_g1	XP_014361399.1 PREDICTED: piggyBac transposable element-derived protein 2-like [Papilio machaon]	XP_014361399.1	81.69	71	13	0	213	1	205	275	7e-33	124
TRINITY_DN217773_c0_g1	PRD36794.1 pqqB [Nephila clavipes]	PRD36794.1	64.79	71	25	0	1	213	184	254	4e-25	102
TRINITY_DN217765_c0_g1	PRD20439.1 Methyl-accepting chemotaxis protein [Nephila clavipes]	PRD20439.1	35.05	97	60	2	148	435	36	130	6e-12	70.5
TRINITY_DN217760_c0_g1	XP_018008504.1 PREDICTED: homocysteine synthase-like [Hyalella azteca]	XP_018008504.1	80.61	98	19	0	296	3	217	314	2e-47	165
TRINITY_DN217713_c0_g1	ODN01639.1 Succinate--hydroxymethylglutarate CoA-transferase [Orchesella cincta]	ODN01639.1	66.67	36	12	0	7	114	56	91	2e-09	60.5
TRINITY_DN215722_c0_g1	XP_012524445.1 PREDICTED: uncharacterized protein LOC105829910 [Monomorium pharaonis]	XP_012524445.1	72.03	143	40	0	89	517	1	143	1e-33	129
TRINITY_DN215764_c0_g1	XP_022825805.1 uncharacterized protein LOC111355922 isoform X1 [Spodoptera litura]	XP_022825805.1	43.3	97	45	3	474	214	754	850	3e-17	70.9
TRINITY_DN215741_c0_g1	PRD39777.1 leuB [Nephila clavipes]	PRD39777.1	55.71	70	27	1	2	199	201	270	2e-15	75.5
TRINITY_DN215714_c0_g1	JAG77190.1 Retrotransposable element Tf2 protein type 1 [Fopius arisanus]	JAG77190.1	63.74	91	33	0	3	275	227	317	3e-32	125
TRINITY_DN215729_c0_g1	PCG78324.1 hypothetical protein B5V51_4545 [Heliothis virescens]	PCG78324.1	82.76	29	5	0	783	697	14	42	3e-07	57.4
TRINITY_DN215788_c0_g1	XP_012524349.1 PREDICTED: diaminopimelate epimerase, chloroplastic-like [Monomorium pharaonis]	XP_012524349.1	100	130	0	0	3	392	29	158	5e-87	260
TRINITY_DN215707_c0_g1	XP_022823659.1 putative oxidoreductase GLYR1 homolog isoform X2 [Spodoptera litura]	XP_022823659.1	96.43	28	1	0	84	1	312	339	2e-10	64.3
TRINITY_DN215752_c0_g1	PRD22331.1 uacT [Nephila clavipes]	PRD22331.1	39.33	89	54	0	270	4	345	433	9e-13	70.9
TRINITY_DN215744_c0_g1	XP_022835371.1 hemicentin-2-like [Spodoptera litura]	XP_022835371.1	59.54	131	48	2	387	1	1	128	1e-40	151
TRINITY_DN215737_c0_g1	XP_021194824.1 laminin subunit gamma-1 [Helicoverpa armigera]	XP_021194824.1	86.21	29	4	0	345	259	940	968	9e-08	57.8
TRINITY_DN215742_c0_g1	XP_026485065.1 uncharacterized protein LOC113392732 [Vanessa tameamea]	XP_026485065.1	57.14	70	29	1	39	245	235	304	2e-16	82.8
TRINITY_DN215736_c0_g1	XP_021200102.1 uncharacterized protein LOC110383622 [Helicoverpa armigera]	XP_021200102.1	81.58	38	7	0	5	118	19	56	2e-15	64.7
TRINITY_DN215795_c0_g1	XP_026319191.1 histone-lysine N-methyltransferase SETMAR-like [Hyposmocoma kahamanoa]	XP_026319191.1	75.56	45	11	0	2	136	24	68	1e-27	73.9
TRINITY_DN215756_c0_g1	PCG76127.1 hypothetical protein B5V51_10250 [Heliothis virescens]	PCG76127.1	56.52	46	15	2	1	138	605	645	1e-06	55.1
TRINITY_DN205420_c0_g1	PRD18592.1 rlmN [Nephila clavipes]	PRD18592.1	65.08	126	42	1	5	376	166	291	2e-50	174
TRINITY_DN205484_c0_g1	XP_021199350.1 4-coumarate--CoA ligase 1-like [Helicoverpa armigera]	XP_021199350.1	88.89	27	3	0	262	342	78	104	9e-09	59.7
TRINITY_DN205487_c0_g1	XP_022827902.1 extensin-1-like [Spodoptera litura]	XP_022827902.1	79.78	178	32	4	669	145	1	177	1e-57	190
TRINITY_DN205408_c0_g1	PCG80483.1 hypothetical protein B5V51_7051 [Heliothis virescens]	PCG80483.1	95.83	24	1	0	427	498	579	602	3e-06	53.5
TRINITY_DN205488_c0_g1	RWA49550.1 ribulose-phosphate 3-epimerase [Yersinia pestis]	RWA49550.1	84.55	123	19	0	377	9	1	123	9e-70	221
TRINITY_DN205491_c0_g1	JAA91435.1 Trinucleotide repeat-containing gene 6C protein, partial [Pararge aegeria]	JAA91435.1	82.76	29	4	1	367	284	5	33	2e-06	50.4
TRINITY_DN205457_c0_g1	PCG73723.1 hypothetical protein B5V51_14505 [Heliothis virescens]	PCG73723.1	98.91	276	3	0	921	94	1	276	0	539
TRINITY_DN205495_c0_g1	XP_022827488.1 inactive ubiquitin carboxyl-terminal hydrolase MINDY-4B [Spodoptera litura]	XP_022827488.1	91.38	290	24	1	91	960	40	328	0	555
TRINITY_DN205410_c0_g1	PCG74632.1 hypothetical protein B5V51_13040 [Heliothis virescens]	PCG74632.1	92.21	154	11	1	123	584	1	153	6e-80	247
TRINITY_DN205471_c0_g1	XP_022211901.1 uncharacterized protein LOC111067159 [Drosophila obscura]	XP_022211901.1	63.64	44	16	0	133	2	231	274	2e-10	63.2
TRINITY_DN205430_c0_g1	XP_026735789.1 uncharacterized protein LOC113499484 [Trichoplusia ni]	XP_026735789.1	85.14	74	9	2	262	44	328	400	2e-31	125
TRINITY_DN205466_c0_g1	PRD36955.1 tag [Nephila clavipes]	PRD36955.1	98.96	96	1	0	2	289	89	184	2e-64	203
TRINITY_DN205472_c1_g1	PZC79349.1 hypothetical protein B5X24_HaOG216498 [Helicoverpa armigera]	PZC79349.1	70.97	31	9	0	220	128	53	83	3e-06	50.4
TRINITY_DN205448_c0_g1	XP_021195007.1 cytochrome b5 reductase 4 isoform X2 [Helicoverpa armigera]	XP_021195007.1	100	49	0	0	481	627	1	49	8e-26	112
TRINITY_DN205480_c0_g1	WP_050100944.1 MULTISPECIES: dTDP-4-amino-4,6-dideoxygalactose transaminase [Yersinia]	WP_050100944.1	69.9	103	30	1	307	2	107	209	1e-41	149
TRINITY_DN205460_c0_g1	PCG74171.1 hypothetical protein B5V51_13740 [Heliothis virescens]	PCG74171.1	92.31	26	2	0	652	729	62	87	1e-07	59.3
TRINITY_DN205428_c0_g1	XP_022825294.1 myrosinase 1-like [Spodoptera litura]	XP_022825294.1	65.67	300	100	2	7	906	222	518	2e-136	409
TRINITY_DN205454_c0_g1	XP_018022221.1 PREDICTED: protein smf-like [Hyalella azteca]	XP_018022221.1	49.75	197	85	4	3	554	177	372	1e-39	149
TRINITY_DN205459_c0_g1	PRD30516.1 Nicotinamide phosphoribosyltransferase [Nephila clavipes]	PRD30516.1	59.46	74	29	1	223	2	150	222	9e-13	69.7
TRINITY_DN218341_c0_g1	XP_022831022.1 uncharacterized protein LOC111359654 [Spodoptera litura]	XP_022831022.1	56.48	216	65	2	684	55	189	381	4e-69	231
TRINITY_DN218358_c0_g1	XP_012524377.1 PREDICTED: uncharacterized protein LOC105829848 [Monomorium pharaonis]	XP_012524377.1	46.94	49	26	0	5	151	108	156	3e-06	52
TRINITY_DN218342_c0_g1	PRD26639.1 recA [Nephila clavipes]	PRD26639.1	98.11	53	1	0	3	161	15	67	7e-31	108
TRINITY_DN218306_c0_g1	PCG69514.1 hypothetical protein B5V51_4014 [Heliothis virescens]	PCG69514.1	70	80	24	0	3	242	262	341	2e-29	117
TRINITY_DN218368_c0_g1	PRD18196.1 pilH [Nephila clavipes]	PRD18196.1	91.3	69	6	0	152	358	1	69	4e-38	134
TRINITY_DN218313_c0_g1	XP_011566162.1 PREDICTED: uncharacterized protein LOC105395883 [Plutella xylostella]	XP_011566162.1	95.83	24	1	0	302	373	44	67	5e-07	52
TRINITY_DN218337_c0_g1	KMQ86736.1 conjugative transfer atpase [Lasius niger]	KMQ86736.1	57.69	52	20	1	59	208	631	682	6e-07	53.5
TRINITY_DN218319_c0_g1	XP_017464254.1 PREDICTED: glutathione transport system permease protein GsiC-like, partial [Rhagoletis zephyria]	XP_017464254.1	57.69	52	22	0	1	156	179	230	6e-11	63.2
TRINITY_DN218364_c0_g1	PZC77014.1 hypothetical protein B5X24_HaOG203884 [Helicoverpa armigera]	PZC77014.1	62.63	99	36	1	297	1	99	196	2e-33	125
TRINITY_DN218363_c0_g1	WP_050100714.1 MULTISPECIES: serine/threonine transporter SstT [Yersinia]	WP_050100714.1	60.26	78	31	0	236	3	134	211	3e-25	103
TRINITY_DN218359_c0_g1	PRD39740.1 phosphoenolpyruvate synthase regulatory protein [Nephila clavipes]	PRD39740.1	54.81	104	47	0	3	314	43	146	7e-31	119
TRINITY_DN218384_c0_g1	PRD37667.1 kefBC [Nephila clavipes]	PRD37667.1	76.88	160	36	1	1	480	119	277	9e-54	188
TRINITY_DN218316_c0_g1	WP_050101493.1 MULTISPECIES: MCE family protein [Yersinia]	WP_050101493.1	61.02	118	46	0	1	354	17	134	3e-42	150
TRINITY_DN218327_c0_g1	PRD20374.1 xcpS [Nephila clavipes]	PRD20374.1	38.85	157	93	2	23	487	1	156	2e-21	96.3
TRINITY_DN218387_c0_g1	sp|A1JJF2.1|APAH_YERE8 RecName: Full=Bis(5'-nucleosyl)-tetraphosphatase, symmetrical; AltName: Full=Ap4A hydrolase; AltName: Full=Diadenosine 5',5'''-P1,P4-tetraphosphate pyrophosphohydrolase; AltName: Full=Diadenosine tetraphosphatase	sp|A1JJF2.1|APAH_YERE8	55.38	65	27	1	1	195	36	98	2e-13	70.1
TRINITY_DN218348_c0_g1	RWA46806.1 amino acid permease [Yersinia pestis]	RWA46806.1	57.81	192	81	0	1	576	154	345	1e-62	210
TRINITY_DN218312_c0_g1	XP_021184774.1 uncharacterized protein LOC110372414 [Helicoverpa armigera]	XP_021184774.1	55	60	27	0	2	181	239	298	7e-12	67.4
TRINITY_DN206662_c0_g1	XP_026746050.1 uncharacterized protein LOC113507390 [Trichoplusia ni]	XP_026746050.1	38.14	118	69	3	348	1	1	116	2e-16	82
TRINITY_DN206645_c0_g1	PCG62577.1 hypothetical protein B5V51_14134 [Heliothis virescens]	PCG62577.1	96.77	31	1	0	264	356	30	60	9e-11	65.9
TRINITY_DN206615_c0_g1	sp|Q2RKK1.1|XPT_MOOTA RecName: Full=Xanthine phosphoribosyltransferase; Short=XPRTase	sp|Q2RKK1.1|XPT_MOOTA	64.58	48	17	0	150	7	5	52	3e-12	65.9
TRINITY_DN206616_c0_g1	PCG73717.1 hypothetical protein B5V51_14518 [Heliothis virescens]	PCG73717.1	100	24	0	0	74	3	132	155	8e-06	51.2
TRINITY_DN206654_c0_g1	WP_023014717.1 type VI secretion system protein TssL, partial [Yersinia pestis]	WP_023014717.1	31.76	85	54	1	269	15	130	210	6e-06	50.4
TRINITY_DN206667_c0_g1	XP_022834355.1 pyruvate carboxylase, mitochondrial isoform X2 [Spodoptera litura]	XP_022834355.1	90.32	31	3	0	93	1	618	648	1e-11	71.6
TRINITY_DN206690_c0_g1	PRD38217.1 murC [Nephila clavipes]	PRD38217.1	55.19	270	121	0	1	810	55	324	6e-69	230
TRINITY_DN206663_c0_g1	PRD39403.1 scoA [Nephila clavipes]	PRD39403.1	80.84	167	32	0	4	504	23	189	3e-95	285
TRINITY_DN206628_c0_g1	PCG68537.1 hypothetical protein B5V51_5120, partial [Heliothis virescens]	PCG68537.1	81.25	32	6	0	96	1	286	317	2e-07	58.5
TRINITY_DN206609_c0_g1	PRD21861.1 spuD [Nephila clavipes]	PRD21861.1	40.5	121	72	0	387	25	290	410	3e-26	108
TRINITY_DN206698_c0_g1	PCG80631.1 hypothetical protein B5V51_5068 [Heliothis virescens]	PCG80631.1	96.3	27	1	0	889	969	110	136	1e-06	57.4
TRINITY_DN206681_c0_g1	AEO32213.1 hypothetical protein, partial [Amblyomma maculatum]	AEO32213.1	90.23	215	21	0	3	647	48	262	2e-127	372
TRINITY_DN206673_c0_g1	XP_026736129.1 tryptophan 2,3-dioxygenase isoform X1 [Trichoplusia ni]	XP_026736129.1	93.1	29	2	0	177	263	6	34	6e-08	56.6
TRINITY_DN206700_c0_g1	XP_011860440.1 PREDICTED: probable valine--tRNA ligase, mitochondrial [Vollenhovia emeryi]	XP_011860440.1	44.63	121	44	1	1	363	53	150	7e-26	110
TRINITY_DN206672_c0_g1	XP_026330156.1 protein tramtrack, beta isoform isoform X44 [Hyposmocoma kahamanoa]	XP_026330156.1	40	65	39	0	280	86	280	344	1e-08	59.3
TRINITY_DN206665_c0_g1	PRD39285.1 flgF [Nephila clavipes]	PRD39285.1	48.51	202	103	1	4	606	37	238	1e-59	196
TRINITY_DN206626_c0_g1	XP_026740213.1 DNA ligase 1 isoform X3 [Trichoplusia ni]	XP_026740213.1	100	27	0	0	1	81	723	749	2e-07	58.2
TRINITY_DN206656_c0_g1	PCG66051.1 hypothetical protein B5V51_8285 [Heliothis virescens]	PCG66051.1	81.95	277	48	1	256	1086	1	275	2e-164	472
TRINITY_DN206603_c0_g1	AID66647.1 fatty acyl reductase [Agrotis segetum]	AID66647.1	78.79	33	7	0	2	100	447	479	3e-07	56.6
TRINITY_DN206611_c0_g1	XP_026741618.1 uncharacterized protein LOC113503735 [Trichoplusia ni]	XP_026741618.1	57.61	92	36	1	130	396	34	125	1e-18	87.8
TRINITY_DN206647_c0_g1	XP_026324654.1 transient receptor potential cation channel subfamily A member 1 [Hyposmocoma kahamanoa]	XP_026324654.1	92	25	2	0	550	476	392	416	6e-06	53.1
TRINITY_DN206676_c0_g1	PCG74563.1 hypothetical protein B5V51_13108 [Heliothis virescens]	PCG74563.1	93.46	321	19	1	1677	721	1	321	0	625
TRINITY_DN206661_c0_g1	XP_018028313.1 PREDICTED: hydantoin utilization protein B-like [Hyalella azteca]	XP_018028313.1	53.69	149	69	0	1	447	292	440	3e-37	142
TRINITY_DN225454_c0_g1	JAA82576.1 N-alpha-acetyltransferase 15, partial [Pararge aegeria]	JAA82576.1	96	25	1	0	76	2	32	56	8e-06	47.8
TRINITY_DN225481_c0_g1	RVE47898.1 hypothetical protein evm_007412 [Chilo suppressalis]	RVE47898.1	53.49	86	39	1	354	100	813	898	2e-20	94.7
TRINITY_DN225401_c0_g1	KPJ21194.1 Cell cycle control protein 50A [Papilio machaon]	KPJ21194.1	96.43	28	1	0	455	372	30	57	5e-09	58.9
TRINITY_DN225423_c0_g1	PCG69550.1 hypothetical protein B5V51_3974 [Heliothis virescens]	PCG69550.1	95.83	24	1	0	3	74	611	634	2e-06	54.3
TRINITY_DN225486_c0_g1	PRD38531.1 ahpF [Nephila clavipes]	PRD38531.1	100	177	0	0	1	531	44	220	2e-122	365
TRINITY_DN225477_c0_g1	PZC79349.1 hypothetical protein B5X24_HaOG216498 [Helicoverpa armigera]	PZC79349.1	39.25	107	42	7	325	29	1	92	4e-06	49.7
TRINITY_DN225489_c0_g1	PRD20038.1 ilvD, partial [Nephila clavipes]	PRD20038.1	89.53	86	9	0	2	259	117	202	8e-49	165
TRINITY_DN219629_c0_g1	AUU02103.1 xylulokinase [Morganella morganii]	AUU02103.1	61.9	84	32	0	9	260	123	206	2e-30	119
TRINITY_DN219618_c0_g1	PRD33807.1 stcD [Nephila clavipes]	PRD33807.1	35.87	92	58	1	1	276	163	253	7e-16	80.1
TRINITY_DN219613_c0_g1	XP_021182172.1 uncharacterized protein LOC110370614 [Helicoverpa armigera]	XP_021182172.1	88.57	35	4	0	107	3	327	361	1e-08	64.7
TRINITY_DN219608_c0_g1	XP_021180929.1 pantothenate kinase 4 isoform X2 [Helicoverpa armigera]	XP_021180929.1	90	30	3	0	428	517	171	200	1e-08	60.5
TRINITY_DN219615_c0_g1	EZA47209.1 THAP domain-containing protein [Ooceraea biroi]	EZA47209.1	57.75	71	30	0	3	215	22	92	8e-11	64.7
TRINITY_DN219678_c0_g1	XP_017082058.1 PREDICTED: uncharacterized protein LOC108115216 [Drosophila eugracilis]	XP_017082058.1	46.67	150	79	1	35	481	63	212	4e-38	145
TRINITY_DN219646_c0_g1	PZC76841.1 hypothetical protein B5X24_HaOG204076 [Helicoverpa armigera]	PZC76841.1	92.31	26	2	0	5	82	1150	1175	7e-07	55.1
TRINITY_DN219639_c0_g1	RXA95472.1 MFS transporter [Yersinia sp. 2105 StPb PI]	RXA95472.1	47.8	159	83	0	1	477	164	322	3e-41	152
TRINITY_DN219666_c0_g1	PZC82576.1 hypothetical protein B5X24_HaOG210019 [Helicoverpa armigera]	PZC82576.1	69.39	49	5	1	121	5	286	334	8e-11	65.5
TRINITY_DN219697_c0_g1	PRD22489.1 xpt [Nephila clavipes]	PRD22489.1	71.72	99	28	0	297	1	1	99	4e-44	150
TRINITY_DN219634_c0_g1	XP_018028743.1 PREDICTED: succinate dehydrogenase iron-sulfur subunit-like [Hyalella azteca]	XP_018028743.1	89.16	83	9	0	251	3	74	156	1e-31	119
TRINITY_DN219604_c0_g1	XP_022821538.1 sodium/hydrogen exchanger 7 isoform X3 [Spodoptera litura]	XP_022821538.1	90	30	3	0	459	370	637	666	6e-10	64.7
TRINITY_DN219656_c0_g1	AUH25528.1 ATP [Spodoptera frugiperda]	AUH25528.1	83.87	62	10	0	28	213	90	151	3e-30	114
TRINITY_DN227545_c0_g1	JAA77995.1 endonuclease and reverse transcriptase-like protein, partial [Pararge aegeria]	JAA77995.1	52.33	86	41	0	1	258	99	184	1e-18	86.3
TRINITY_DN227505_c0_g1	WP_072086433.1 MULTISPECIES: histidine ABC transporter ATP-binding protein HisP [Yersinia]	WP_072086433.1	61.9	84	32	0	1	252	85	168	2e-28	111
TRINITY_DN227584_c0_g1	XP_026466842.1 serine/threonine-protein phosphatase 2A regulatory subunit B'' subunit beta-like [Ctenocephalides felis]	XP_026466842.1	66.29	89	30	0	50	316	56	144	3e-31	121
TRINITY_DN227568_c0_g1	PCG77208.1 hypothetical protein B5V51_7932, partial [Heliothis virescens]	PCG77208.1	77.14	35	6	1	1	99	76	110	4e-07	52
TRINITY_DN227517_c0_g1	AUT99370.1 transcription termination factor Rho [Morganella morganii]	AUT99370.1	80.6	67	13	0	203	3	119	185	6e-31	119
TRINITY_DN227537_c0_g1	XP_011554910.1 PREDICTED: uncharacterized protein LOC105386114 [Plutella xylostella]	XP_011554910.1	52.94	51	20	1	60	212	1	47	4e-08	56.2
TRINITY_DN227529_c0_g1	XP_012521584.1 PREDICTED: versicolorin reductase 1-like [Monomorium pharaonis]	XP_012521584.1	98.53	68	1	0	24	227	1	68	6e-38	134
TRINITY_DN227586_c0_g1	PZC80411.1 hypothetical protein B5X24_HaOG214713 [Helicoverpa armigera]	PZC80411.1	75	32	8	0	1	96	127	158	3e-07	53.1
TRINITY_DN227562_c0_g1	XP_023939593.1 uncharacterized protein LOC112046957 [Bicyclus anynana]	XP_023939593.1	48.21	56	29	0	63	230	689	744	3e-08	58.5
TRINITY_DN227508_c0_g1	XP_022823449.1 probable protein phosphatase 2C T23F11.1 isoform X4 [Spodoptera litura]	XP_022823449.1	96.15	26	1	0	79	2	296	321	4e-07	55.5
TRINITY_DN227540_c0_g1	XP_023948788.1 bifunctional purine biosynthesis protein PURH [Bicyclus anynana]	XP_023948788.1	89.29	28	3	0	363	446	284	311	7e-07	55.1
TRINITY_DN227551_c0_g1	PNF22592.1 PRKCA-binding protein [Cryptotermes secundus]	PNF22592.1	96.43	28	1	0	86	3	206	233	1e-07	55.8
TRINITY_DN207242_c0_g1	RWS04783.1 neuropathy target esterase sws-like protein, partial [Dinothrombium tinctorium]	RWS04783.1	40.96	83	46	2	14	256	224	305	8e-13	70.5
TRINITY_DN207226_c0_g1	RXA97467.1 cytochrome ubiquinol oxidase subunit I [Yersinia sp. 2105 StPb PI]	RXA97467.1	84.34	83	13	0	4	252	199	281	2e-40	146
TRINITY_DN207202_c0_g1	WP_050098777.1 MULTISPECIES: urea ABC transporter ATP-binding subunit UrtE [Yersinia]	WP_050098777.1	71.03	107	31	0	321	1	47	153	4e-35	129
TRINITY_DN207222_c0_g1	XP_023949908.1 piggyBac transposable element-derived protein 4-like [Bicyclus anynana]	XP_023949908.1	75	108	27	0	592	915	207	314	9e-81	186
TRINITY_DN207203_c0_g1	XP_026741937.1 1-phosphatidylinositol 4,5-bisphosphate phosphodiesterase isoform X5 [Trichoplusia ni]	XP_026741937.1	100	26	0	0	545	622	905	930	7e-06	53.5
TRINITY_DN207266_c0_g1	XP_011548432.1 PREDICTED: putative tricarboxylate transport protein, mitochondrial [Plutella xylostella]	XP_011548432.1	88.89	27	3	0	320	400	107	133	1e-06	53.5
TRINITY_DN207240_c0_g1	XP_021192390.1 uncharacterized protein LOC110377725 isoform X1 [Helicoverpa armigera]	XP_021192390.1	39.42	104	55	4	896	1198	209	307	5e-10	67.8
TRINITY_DN207289_c0_g1	XP_018011108.1 PREDICTED: phosphomannomutase/phosphoglucomutase-like [Hyalella azteca]	XP_018011108.1	53.99	213	97	1	6	644	246	457	8e-72	236
TRINITY_DN207283_c0_g1	PZC74147.1 hypothetical protein B5X24_HaOG208219 [Helicoverpa armigera]	PZC74147.1	50	214	81	7	111	719	1	199	2e-37	140
TRINITY_DN207250_c0_g1	RVE44180.1 hypothetical protein evm_011174 [Chilo suppressalis]	RVE44180.1	83.64	55	9	0	600	764	76	130	2e-23	103
TRINITY_DN207287_c0_g1	XP_022829100.1 GPI ethanolamine phosphate transferase 3 isoform X2 [Spodoptera litura]	XP_022829100.1	82.14	28	5	0	1	84	355	382	2e-07	56.2
TRINITY_DN207225_c0_g1	PRD28106.1 yegD [Nephila clavipes]	PRD28106.1	37.98	129	79	1	389	6	106	234	3e-19	89
TRINITY_DN207238_c0_g1	XP_022710970.1 uncharacterized protein LOC111273548, partial [Varroa jacobsoni]	XP_022710970.1	60.98	41	16	0	125	3	21	61	5e-06	50.1
TRINITY_DN207216_c0_g1	PZC81476.1 hypothetical protein B5X24_HaOG212681 [Helicoverpa armigera]	PZC81476.1	87.76	49	6	0	500	646	77	125	1e-31	87.8
TRINITY_DN207269_c0_g1	PCG62722.1 hypothetical protein B5V51_13832, partial [Heliothis virescens]	PCG62722.1	71.05	38	9	1	1	114	186	221	3e-07	59.7
TRINITY_DN207270_c0_g1	PCG65372.1 hypothetical protein B5V51_9291 [Heliothis virescens]	PCG65372.1	79.7	463	92	1	387	1775	1	461	0	731
TRINITY_DN207229_c0_g1	XP_026745847.1 uncharacterized protein LOC113507184 [Trichoplusia ni]	XP_026745847.1	77.59	58	12	1	276	449	4	60	4e-08	57
TRINITY_DN207209_c0_g1	PZC71979.1 hypothetical protein B5X24_HaOG212106 [Helicoverpa armigera]	PZC71979.1	60.42	48	14	2	142	2	56	99	1e-08	58.9
TRINITY_DN218617_c0_g1	PRD19617.1 luxQ [Nephila clavipes]	PRD19617.1	47.75	111	58	0	100	432	694	804	2e-23	104
TRINITY_DN218657_c0_g1	XP_017086069.1 PREDICTED: outer membrane protein assembly factor BamA-like, partial [Drosophila eugracilis]	XP_017086069.1	41.94	93	54	0	8	286	48	140	9e-16	79.3
TRINITY_DN218648_c0_g1	XP_017017351.1 PREDICTED: putative oligopeptide transporter HI_0561 [Drosophila kikkawai]	XP_017017351.1	43.64	165	87	5	490	2	65	225	9e-22	99
TRINITY_DN218614_c0_g1	XP_017462877.1 PREDICTED: ferrichrome-iron receptor-like [Rhagoletis zephyria]	XP_017462877.1	43.66	71	36	3	9	218	118	185	4e-08	56.6
TRINITY_DN218660_c0_g1	XP_018013151.1 PREDICTED: bifunctional protein PyrR-like [Hyalella azteca]	XP_018013151.1	44.64	112	62	0	422	87	41	152	2e-23	98.6
TRINITY_DN218635_c0_g1	PCG72711.1 hypothetical protein B5V51_542 [Heliothis virescens]	PCG72711.1	51.67	120	53	3	7	351	128	247	6e-32	122
TRINITY_DN218643_c0_g1	RWA50369.1 flagellar protein FliS [Yersinia pestis]	RWA50369.1	53.95	76	35	0	229	2	21	96	5e-20	85.9
TRINITY_DN218636_c0_g1	XP_018028386.1 PREDICTED: response regulator PleD-like [Hyalella azteca]	XP_018028386.1	34.72	72	47	0	414	199	266	337	4e-06	52.4
TRINITY_DN218639_c0_g1	XP_018025963.1 PREDICTED: sensor protein GacS-like [Hyalella azteca]	XP_018025963.1	33.66	101	64	1	5	298	284	384	9e-06	50.8
TRINITY_DN218633_c0_g1	XP_011567422.1 PREDICTED: ribose-5-phosphate isomerase-like [Plutella xylostella]	XP_011567422.1	93.65	63	4	0	3	191	161	223	3e-31	118
TRINITY_DN218659_c0_g1	PRD35055.1 lexA [Nephila clavipes]	PRD35055.1	43.53	85	48	0	255	1	5	89	5e-14	72
TRINITY_DN218607_c0_g1	WP_050097954.1 MULTISPECIES: sulfite exporter TauE/SafE family protein [Yersinia]	WP_050097954.1	43.33	60	34	0	194	15	5	64	9e-08	56.2
TRINITY_DN218604_c0_g1	XP_021705425.1 hemicentin-1 [Aedes aegypti]	XP_021705425.1	52.17	46	17	2	86	223	2251	2291	3e-06	51.6
TRINITY_DN218687_c0_g1	RXA94940.1 ABC transporter ATP-binding protein [Yersinia sp. 2105 StPb PI]	RXA94940.1	73.81	126	33	0	1	378	130	255	5e-61	200
TRINITY_DN218686_c0_g1	RWA46629.1 bifunctional phosphoribosylaminoimidazolecarboxamide formyltransferase/inosine monophosphate cyclohydrolase [Yersinia pestis]	RWA46629.1	66.99	103	34	0	326	18	263	365	4e-37	139
TRINITY_DN218625_c0_g1	JAA83169.1 putative RNA-directed DNA polymerase from transposon BS, partial [Pararge aegeria]	JAA83169.1	76.79	56	13	0	205	372	23	78	4e-19	85.1
TRINITY_DN218664_c0_g1	PRD39989.1 dnaE1 [Nephila clavipes]	PRD39989.1	93.15	73	5	0	5	223	359	431	1e-40	150
TRINITY_DN218658_c0_g1	PRD39520.1 gdh [Nephila clavipes]	PRD39520.1	43.55	124	66	1	2	373	676	795	8e-23	102
TRINITY_DN218273_c0_g1	PRD18209.1 trkA, partial [Nephila clavipes]	PRD18209.1	82.64	121	21	0	2	364	2	122	3e-56	185
TRINITY_DN218228_c0_g1	XP_016946718.1 PREDICTED: chitin deacetylase 1-like, partial [Drosophila biarmipes]	XP_016946718.1	65.38	130	44	1	391	2	17	145	3e-52	176
TRINITY_DN218230_c0_g1	PCG63055.1 hypothetical protein B5V51_13035 [Heliothis virescens]	PCG63055.1	86.21	87	12	0	1	261	839	925	1e-45	165
TRINITY_DN218211_c0_g1	PZC79432.1 hypothetical protein B5X24_HaOG216315 [Helicoverpa armigera]	PZC79432.1	96.15	26	1	0	448	525	955	980	3e-07	57
TRINITY_DN218277_c0_g1	AEO32841.1 hypothetical protein, partial [Amblyomma maculatum]	AEO32841.1	90.91	110	10	0	424	95	24	133	1e-61	196
TRINITY_DN218298_c0_g1	XP_026724909.1 dual 3',5'-cyclic-AMP and -GMP phosphodiesterase 11-like isoform X2 [Trichoplusia ni]	XP_026724909.1	100	24	0	0	560	489	162	185	6e-07	56.2
TRINITY_DN218296_c0_g1	XP_018402104.1 PREDICTED: sporulation initiation inhibitor protein Soj-like [Cyphomyrmex costatus]	XP_018402104.1	41.56	77	42	2	225	1	23	98	1e-09	61.2
TRINITY_DN218266_c0_g1	sp|A1JRH2.1|Y3790_YERE8 RecName: Full=UPF0307 protein YE3790	sp|A1JRH2.1|Y3790_YERE8	44.76	105	55	1	14	328	76	177	1e-22	95.9
TRINITY_DN218258_c0_g1	XP_011567842.1 PREDICTED: uncharacterized AAA domain-containing protein ycf46-like [Plutella xylostella]	XP_011567842.1	43.8	137	71	2	416	18	228	362	8e-27	112
TRINITY_DN218227_c0_g1	KOB75578.1 Proliferating cell nuclear antigen [Operophtera brumata]	KOB75578.1	100	27	0	0	461	381	62	88	3e-09	59.7
TRINITY_DN218252_c0_g1	XP_026745984.1 collagen alpha-1(XXIV) chain-like [Trichoplusia ni]	XP_026745984.1	69.44	108	33	0	5	328	234	341	3e-44	160
TRINITY_DN218282_c0_g1	RUT64567.1 peptidylprolyl isomerase (plasmid) [Morganella morganii]	RUT64567.1	38.66	119	73	0	271	627	1	119	3e-14	75.9
TRINITY_DN218284_c0_g1	XP_011567272.1 PREDICTED: uncharacterized protein LOC105396960 [Plutella xylostella]	XP_011567272.1	68.15	135	42	1	406	5	273	407	6e-46	168
TRINITY_DN218232_c0_g1	sp|A1JIG1.2|UBID_YERE8 RecName: Full=3-octaprenyl-4-hydroxybenzoate carboxy-lyase; AltName: Full=Polyprenyl p-hydroxybenzoate decarboxylase	sp|A1JIG1.2|UBID_YERE8	93.06	72	5	0	4	219	374	445	3e-41	149
TRINITY_DN218261_c0_g1	XP_022205722.1 kelch-like protein 18, partial [Nilaparvata lugens]	XP_022205722.1	64.15	53	15	2	608	757	129	180	3e-09	63.9
TRINITY_DN218214_c0_g1	XP_021188296.1 uncharacterized protein LOC110374764 [Helicoverpa armigera]	XP_021188296.1	66.67	78	26	0	429	196	64	141	2e-43	114
TRINITY_DN218259_c0_g1	PZC71027.1 hypothetical protein B5X24_HaOG214431 [Helicoverpa armigera]	PZC71027.1	91.3	23	2	0	438	506	430	452	4e-06	53.1
TRINITY_DN218225_c0_g1	XP_021182561.1 uncharacterized protein LOC110370890 [Helicoverpa armigera]	XP_021182561.1	98.25	57	1	0	173	3	1	57	4e-30	119
TRINITY_DN219532_c0_g1	JAV63865.1 hypothetical protein, partial [Photinus pyralis]	JAV63865.1	50.7	71	35	0	29	241	2	72	2e-17	80.5
TRINITY_DN219552_c0_g1	RVE48280.1 hypothetical protein evm_007031 [Chilo suppressalis]	RVE48280.1	93.1	29	2	0	2	88	301	329	5e-06	52.8
TRINITY_DN219560_c0_g1	XP_023306085.1 uncharacterized protein LOC111687841 [Lucilia cuprina]	XP_023306085.1	38.41	164	98	1	483	1	40	203	1e-32	130
TRINITY_DN219581_c0_g1	JAA84407.1 Signal peptide, CUB and EGF-like domain-containing protein 2 precursor, partial [Pararge aegeria]	JAA84407.1	55.1	49	22	0	151	5	44	92	5e-09	57.8
TRINITY_DN219595_c0_g1	PCG70184.1 hypothetical protein B5V51_3273 [Heliothis virescens]	PCG70184.1	59.44	180	40	1	196	735	186	332	2e-67	184
TRINITY_DN219545_c0_g1	PCG79404.1 hypothetical protein B5V51_790 [Heliothis virescens]	PCG79404.1	92.86	28	2	0	318	401	218	245	1e-09	61.6
TRINITY_DN219588_c0_g1	XP_021199802.1 uncharacterized protein LOC110383347 [Helicoverpa armigera]	XP_021199802.1	84.09	44	7	0	134	3	23	66	5e-18	83.2
TRINITY_DN219535_c0_g1	PRD37613.1 yejF [Nephila clavipes]	PRD37613.1	50.98	51	25	0	219	67	643	693	5e-10	62.8
TRINITY_DN219539_c0_g1	JAB64353.1 Calcium-transporting ATPase sarcoplasmic/endoplasmic reticulum type [Anoplophora glabripennis]	JAB64353.1	100	29	0	0	3	89	248	276	7e-10	63.9
TRINITY_DN219594_c0_g1	XP_017889201.1 uncharacterized protein LOC108630411 [Ceratina calcarata]	XP_017889201.1	40.58	69	37	2	202	2	161	227	6e-08	55.8
TRINITY_DN228149_c0_g1	XP_013137884.1 PREDICTED: uncharacterized protein LOC106102837 [Papilio polytes]	XP_013137884.1	69.7	33	10	0	100	2	140	172	1e-07	53.5
TRINITY_DN228184_c0_g1	XP_026734522.1 O-acyltransferase like protein-like isoform X1 [Trichoplusia ni]	XP_026734522.1	90	30	3	0	492	403	355	384	2e-07	57.4
TRINITY_DN228160_c0_g1	RVE40503.1 hypothetical protein evm_014848 [Chilo suppressalis]	RVE40503.1	75	40	10	0	121	2	605	644	4e-10	63.9
TRINITY_DN228138_c0_g1	XP_021182420.1 uncharacterized protein LOC110370783 [Helicoverpa armigera]	XP_021182420.1	63.37	101	34	2	3	296	320	420	8e-29	118
TRINITY_DN228196_c0_g1	PZC85941.1 hypothetical protein B5X24_HaOG214306 [Helicoverpa armigera]	PZC85941.1	48.24	85	39	2	248	6	53	136	1e-14	73.2
TRINITY_DN228125_c0_g1	XP_008181021.1 PREDICTED: uncharacterized protein LOC103308774 [Acyrthosiphon pisum]	XP_008181021.1	62.22	45	17	0	3	137	99	143	3e-09	60.1
TRINITY_DN228163_c0_g1	RVE54296.1 hypothetical protein evm_001123 [Chilo suppressalis]	RVE54296.1	78.79	33	6	1	34	132	16	47	2e-07	55.5
TRINITY_DN209932_c0_g1	CDK12592.1 serpin6-precursor-like protein, partial [Coenobita clypeatus]	CDK12592.1	60	30	12	0	219	130	86	115	7e-06	47.8
TRINITY_DN209981_c0_g1	XP_011157445.2 protein ANTAGONIST OF LIKE HETEROCHROMATIN PROTEIN 1-like, partial [Solenopsis invicta]	XP_011157445.2	55.84	77	33	1	149	379	73	148	2e-25	95.1
TRINITY_DN209917_c0_g1	XP_026745624.1 A-kinase anchor protein 1, mitochondrial [Trichoplusia ni]	XP_026745624.1	100	29	0	0	411	325	327	355	2e-09	62.8
TRINITY_DN209924_c0_g1	XP_022829429.1 uncharacterized protein LOC111358500 [Spodoptera litura]	XP_022829429.1	72.57	113	28	1	56	385	1	113	5e-45	164
TRINITY_DN209984_c0_g1	XP_026731572.1 LOW QUALITY PROTEIN: DNA helicase MCM9 [Trichoplusia ni]	XP_026731572.1	72.22	36	10	0	242	349	821	856	1e-06	54.3
TRINITY_DN209921_c0_g1	OQR68715.1 polyphosphate kinase 2 family-like, partial [Tropilaelaps mercedesae]	OQR68715.1	22.73	132	96	2	386	781	12	137	9e-14	74.7
TRINITY_DN209990_c0_g1	PCG77284.1 hypothetical protein B5V51_7682 [Heliothis virescens]	PCG77284.1	93.75	64	3	1	225	413	1	64	4e-28	114
TRINITY_DN209934_c0_g1	AUT99560.1 restriction endonuclease subunit M [Morganella morganii]	AUT99560.1	30.18	169	87	5	463	5	51	204	3e-15	80.1
TRINITY_DN209919_c0_g1	XP_014213563.1 inositol oxygenase isoform X1 [Copidosoma floridanum]	XP_014213563.1	93.1	29	2	0	387	473	260	288	3e-08	58.9
TRINITY_DN209904_c0_g1	XP_013186683.1 PREDICTED: E3 ubiquitin-protein ligase MARCH1-like [Amyelois transitella]	XP_013186683.1	98.44	64	1	0	193	2	240	303	5e-41	147
TRINITY_DN209978_c0_g1	KPI91243.1 hypothetical protein RR46_14747 [Papilio xuthus]	KPI91243.1	63.83	47	17	0	393	253	318	364	8e-11	66.6
TRINITY_DN209986_c0_g1	XP_018028801.1 PREDICTED: arginine transport system permease protein ArtQ-like [Hyalella azteca]	XP_018028801.1	40.49	163	65	3	1	393	25	187	1e-22	97.8
TRINITY_DN209980_c0_g1	PCG80320.1 hypothetical protein B5V51_9309 [Heliothis virescens]	PCG80320.1	97.2	214	6	0	220	861	1	214	8e-132	393
TRINITY_DN209998_c0_g1	JAA77649.1 Semaphorin-1A, partial [Pararge aegeria]	JAA77649.1	84.85	33	5	0	99	1	58	90	1e-08	58.9
TRINITY_DN209951_c0_g1	XP_023949645.1 uncharacterized protein LOC112054186 [Bicyclus anynana]	XP_023949645.1	66.67	576	189	2	276	2000	35	608	0	781
TRINITY_DN209947_c0_g1	AVA19390.1 aminoglycoside acetyltransferase [Morganella morganii]	AVA19390.1	58.23	79	33	0	2	238	95	173	1e-10	62.8
TRINITY_DN209961_c0_g1	PZC81749.1 hypothetical protein B5X24_HaOG212193 [Helicoverpa armigera]	PZC81749.1	67.74	31	10	0	93	1	224	254	1e-09	52
TRINITY_DN209995_c0_g1	JAT87004.1 hypothetical protein g.6947, partial [Pectinophora gossypiella]	JAT87004.1	80.49	41	8	0	123	1	8	48	3e-12	67.4
TRINITY_DN209964_c0_g1	PZC78267.1 hypothetical protein B5X24_HaOG202339 [Helicoverpa armigera]	PZC78267.1	62.9	62	23	0	494	309	671	732	7e-23	78.2
TRINITY_DN209956_c0_g1	PZC85258.1 hypothetical protein B5X24_HaOG202443 [Helicoverpa armigera]	PZC85258.1	96.55	29	1	0	89	3	251	279	1e-08	65.9
TRINITY_DN209923_c0_g1	JAI57462.1 hypothetical protein PF14291.2 [Scylla olivacea]	JAI57462.1	58.97	117	47	1	350	3	102	218	2e-41	147
TRINITY_DN209907_c0_g1	XP_021187882.1 FK506-binding protein 2 isoform X1 [Helicoverpa armigera]	XP_021187882.1	71.43	63	12	1	1	171	140	202	5e-15	80.9
TRINITY_DN207783_c0_g1	XP_018012716.1 PREDICTED: spore coat polysaccharide biosynthesis protein SpsC-like [Hyalella azteca]	XP_018012716.1	52.69	93	43	1	1	276	108	200	1e-21	94.4
TRINITY_DN207736_c0_g1	XP_026749656.1 nuclear factor 1 A-type-like, partial [Galleria mellonella]	XP_026749656.1	100	27	0	0	1075	1155	24	50	5e-08	60.5
TRINITY_DN207787_c0_g1	BAM76813.1 Drosophila cueball like protein, partial [Mythimna separata]	BAM76813.1	46.05	152	80	2	456	4	64	214	2e-36	136
TRINITY_DN207777_c0_g1	RWA47266.1 tRNA (uridine(54)-C5)-methyltransferase TrmA [Yersinia pestis]	RWA47266.1	64.15	106	38	0	519	202	261	366	1e-40	149
TRINITY_DN207782_c0_g1	KPI99155.1 GATA-binding factor A [Papilio xuthus]	KPI99155.1	96	25	1	0	3	77	144	168	7e-07	53.5
TRINITY_DN207772_c0_g1	PCG65048.1 hypothetical protein B5V51_9769 [Heliothis virescens]	PCG65048.1	72.17	115	32	0	3	347	27	141	6e-57	182
TRINITY_DN207704_c0_g1	XP_021182006.1 MAP kinase-interacting serine/threonine-protein kinase 1-like isoform X1 [Helicoverpa armigera]	XP_021182006.1	100	27	0	0	817	897	266	292	3e-07	58.9
TRINITY_DN207789_c0_g1	PRD39993.1 glcB [Nephila clavipes]	PRD39993.1	73.15	108	28	1	325	5	482	589	1e-45	164
TRINITY_DN207717_c0_g1	AEO32235.1 hypothetical protein, partial [Amblyomma maculatum]	AEO32235.1	63.16	76	28	0	228	1	63	138	3e-25	102
TRINITY_DN207743_c0_g1	XP_018012180.1 PREDICTED: uncharacterized protein YjgR-like [Hyalella azteca]	XP_018012180.1	83.04	112	19	0	1	336	103	214	1e-48	171
TRINITY_DN207713_c0_g1	XP_026740998.1 YLP motif-containing protein 1-like isoform X1 [Trichoplusia ni]	XP_026740998.1	96.43	28	1	0	418	501	690	717	6e-08	59.3
TRINITY_DN207730_c0_g1	XP_026728807.1 uncharacterized protein LOC113494593 [Trichoplusia ni]	XP_026728807.1	36.84	171	78	5	502	933	321	488	1e-26	78.2
TRINITY_DN207714_c0_g1	XP_022822962.1 pickpocket protein 28 isoform X2 [Spodoptera litura]	XP_022822962.1	96.55	29	1	0	1	87	110	138	9e-12	69.7
TRINITY_DN207719_c0_g1	PRD19427.1 fdx [Nephila clavipes]	PRD19427.1	72.06	68	19	0	171	374	1	68	5e-29	110
TRINITY_DN207755_c0_g1	XP_021196366.1 YY1-associated factor 2 [Helicoverpa armigera]	XP_021196366.1	99.26	136	1	0	206	613	1	136	1e-75	243
TRINITY_DN207785_c0_g1	XP_026760921.1 uncharacterized protein LOC113519869, partial [Galleria mellonella]	XP_026760921.1	47.17	53	26	2	548	703	2	53	1e-06	53.1
TRINITY_DN207764_c0_g1	ADX66427.1 chitin synthase B [Helicoverpa zea]	ADX66427.1	96	25	1	0	76	2	33	57	1e-06	55.5
TRINITY_DN202147_c0_g1	RWA50545.1 mRNA interferase MqsR [Yersinia pestis]	RWA50545.1	57.81	64	27	0	4	195	35	98	2e-18	82.4
TRINITY_DN202111_c0_g1	RUT65037.1 DNA gyrase inhibitor YacG [Morganella morganii]	RUT65037.1	52.73	55	26	0	134	298	1	55	4e-11	62.8
TRINITY_DN202138_c0_g1	XP_023179797.1 aldehyde dehydrogenase, mitochondrial-like [Drosophila hydei]	XP_023179797.1	55.33	150	67	0	450	1	90	239	2e-50	177
TRINITY_DN202200_c0_g1	XP_017085771.1 PREDICTED: integrase-like protein y4lS [Drosophila eugracilis]	XP_017085771.1	36.94	111	60	2	346	17	39	140	1e-11	66.2
TRINITY_DN202142_c0_g1	XP_014279672.1 neuropathy target esterase sws isoform X5 [Halyomorpha halys]	XP_014279672.1	37.19	121	72	1	353	3	922	1042	7e-15	79.3
TRINITY_DN202115_c0_g1	PRD18090.1 ftsQ [Nephila clavipes]	PRD18090.1	70	170	43	3	491	6	3	172	3e-75	237
TRINITY_DN202106_c0_g1	XP_018022531.1 PREDICTED: UPF0701 protein HI_0467-like [Hyalella azteca]	XP_018022531.1	70.83	144	40	2	430	5	155	298	2e-59	195
TRINITY_DN202188_c0_g1	XP_022830465.1 alanyl-tRNA editing protein Aarsd1 isoform X1 [Spodoptera litura]	XP_022830465.1	84.77	407	61	1	303	1523	1	406	0	729
TRINITY_DN202146_c0_g1	XP_026730333.1 zinc finger CCCH domain-containing protein 14 isoform X1 [Trichoplusia ni]	XP_026730333.1	100	23	0	0	248	180	61	83	5e-06	51.2
TRINITY_DN202181_c0_g1	XP_022835035.1 N-sulphoglucosamine sulphohydrolase [Spodoptera litura]	XP_022835035.1	93.94	33	2	0	375	473	178	210	2e-14	77.8
TRINITY_DN202195_c0_g1	XP_021188148.1 PCI domain-containing protein 2 homolog [Helicoverpa armigera]	XP_021188148.1	88.95	389	42	1	249	1412	3	391	0	717
TRINITY_DN202151_c0_g1	RWA48749.1 2-dehydro-3-deoxygluconokinase [Yersinia pestis]	RWA48749.1	58.06	62	24	2	29	211	2	62	9e-12	65.9
TRINITY_DN202129_c0_g1	KZS00476.1 putative Alcohol dehydrogenase, partial [Daphnia magna]	KZS00476.1	57.97	69	29	0	209	3	36	104	4e-22	90.9
TRINITY_DN202109_c0_g1	PRD18502.1 rsuA [Nephila clavipes]	PRD18502.1	65.08	126	44	0	5	382	42	167	1e-51	171
TRINITY_DN202149_c0_g1	PZC80745.1 hypothetical protein B5X24_HaOG213969 [Helicoverpa armigera]	PZC80745.1	61.54	65	20	1	180	1	118	182	1e-15	77.8
TRINITY_DN202166_c0_g1	PZC74252.1 hypothetical protein B5X24_HaOG208147 [Helicoverpa armigera]	PZC74252.1	88.46	26	3	0	345	422	138	163	6e-07	48.5
TRINITY_DN202184_c0_g1	XP_013201040.1 PREDICTED: RNA-directed DNA polymerase from mobile element jockey isoform X1 [Amyelois transitella]	XP_013201040.1	61.11	72	28	0	399	184	794	865	3e-21	98.2
TRINITY_DN202117_c0_g1	XP_018010751.1 PREDICTED: delta-9 acyl-lipid desaturase 1-like [Hyalella azteca]	XP_018010751.1	70.23	131	39	0	393	1	109	239	1e-60	198
TRINITY_DN202167_c0_g1	PCG71566.1 hypothetical protein B5V51_1729 [Heliothis virescens]	PCG71566.1	57.45	47	20	0	357	217	335	381	2e-13	65.9
TRINITY_DN202162_c0_g1	XP_002399848.1 HTH-type transcriptional regulatory protein gabR, putative, partial [Ixodes scapularis]	XP_002399848.1	39.72	141	85	0	503	81	22	162	3e-28	113
TRINITY_DN202137_c0_g1	XP_022814186.1 rho guanine nucleotide exchange factor 10 isoform X3 [Spodoptera litura]	XP_022814186.1	98.31	354	6	0	1226	165	1	354	0	649
TRINITY_DN202114_c0_g1	XP_023721216.1 uncharacterized protein LOC111872000 [Cryptotermes secundus]	XP_023721216.1	46.03	63	34	0	189	1	187	249	8e-10	61.6
TRINITY_DN202152_c0_g1	PRD25878.1 mdcG [Nephila clavipes]	PRD25878.1	46.88	64	34	0	3	194	124	187	2e-09	60.5
TRINITY_DN215831_c0_g1	XP_021189186.1 serine/threonine-protein phosphatase 1 regulatory subunit 10 [Helicoverpa armigera]	XP_021189186.1	87.5	32	4	0	603	508	8	39	9e-08	58.9
TRINITY_DN215865_c0_g1	XP_018028755.1 PREDICTED: outer membrane protein A-like [Hyalella azteca]	XP_018028755.1	75.24	105	26	0	315	1	27	131	2e-40	142
TRINITY_DN215821_c0_g1	JAV63295.1 hypothetical protein [Photinus pyralis]	JAV63295.1	41.67	84	48	1	2	250	438	521	3e-13	72.4
TRINITY_DN215881_c0_g1	XP_012547993.1 protein arginine N-methyltransferase 5 isoform X2 [Bombyx mori]	XP_012547993.1	93.1	29	2	0	2	88	201	229	1e-08	60.8
TRINITY_DN215822_c0_g1	XP_021182603.1 pupal cuticle protein-like [Helicoverpa armigera]	XP_021182603.1	85.29	34	5	0	338	439	158	191	1e-10	63.9
TRINITY_DN215877_c0_g1	PRD20407.1 ccmF [Nephila clavipes]	PRD20407.1	58.33	96	40	0	6	293	55	150	1e-32	127
TRINITY_DN215886_c0_g1	PCG72568.1 hypothetical protein B5V51_716 [Heliothis virescens]	PCG72568.1	78.9	308	65	0	2	925	469	776	1e-149	456
TRINITY_DN215867_c0_g1	RVE54296.1 hypothetical protein evm_001123 [Chilo suppressalis]	RVE54296.1	72.22	36	9	1	319	212	14	48	1e-06	52.8
TRINITY_DN215900_c0_g1	JAT84829.1 hypothetical protein g.3179 [Pectinophora gossypiella]	JAT84829.1	66.27	169	54	2	507	1	635	800	7e-63	216
TRINITY_DN206721_c0_g1	XP_018028323.1 PREDICTED: type II secretion system protein D-like [Hyalella azteca]	XP_018028323.1	27.89	294	165	9	748	2	113	404	5e-20	97.4
TRINITY_DN206716_c0_g1	PRD26214.1 lgrC [Nephila clavipes]	PRD26214.1	67.5	160	52	0	481	2	818	977	6e-61	214
TRINITY_DN206711_c1_g1	RVE49051.1 hypothetical protein evm_006297 [Chilo suppressalis]	RVE49051.1	53.33	45	20	1	89	220	637	681	7e-06	50.4
TRINITY_DN206761_c0_g1	sp|Q2RHN8.1|SYFB_MOOTA RecName: Full=Phenylalanine--tRNA ligase beta subunit; AltName: Full=Phenylalanyl-tRNA synthetase beta subunit; Short=PheRS	sp|Q2RHN8.1|SYFB_MOOTA	49.23	65	30	1	5	199	544	605	5e-07	54.3
TRINITY_DN206785_c0_g1	ATJ44523.1 fatty acyl reductase 9 [Helicoverpa assulta]	ATJ44523.1	90.91	33	3	0	750	848	140	172	6e-10	66.6
TRINITY_DN206733_c0_g1	OXA47437.1 Conidial yellow pigment biosynthesis polyketide synthase [Folsomia candida]	OXA47437.1	33.91	115	72	3	365	24	771	882	2e-11	69.3
TRINITY_DN206791_c0_g1	XP_021185371.1 apolipoprotein D-like [Helicoverpa armigera]	XP_021185371.1	85.71	28	4	0	363	280	61	88	2e-07	53.9
TRINITY_DN206732_c0_g1	XP_021191275.1 annulin isoform X2 [Helicoverpa armigera]	XP_021191275.1	100	26	0	0	278	355	213	238	2e-09	62.8
TRINITY_DN206744_c0_g1	OWR48088.1 putative ATP-binding cassette sub-family B member 7 [Danaus plexippus plexippus]	OWR48088.1	96.43	28	1	0	2	85	103	130	2e-10	66.6
TRINITY_DN206743_c0_g1	PZC81250.1 hypothetical protein B5X24_HaOG213127 [Helicoverpa armigera]	PZC81250.1	87.08	209	25	1	623	3	2	210	2e-127	375
TRINITY_DN206726_c0_g1	XP_021195732.1 uncharacterized protein LOC110380165 [Helicoverpa armigera]	XP_021195732.1	53.54	99	46	0	492	788	2	100	7e-28	117
TRINITY_DN206769_c0_g1	XP_021200986.1 luciferin 4-monooxygenase [Helicoverpa armigera]	XP_021200986.1	88.89	27	3	0	458	378	299	325	2e-06	53.9
TRINITY_DN206749_c0_g1	XP_026737000.1 calcium-activated potassium channel slowpoke isoform X12 [Trichoplusia ni]	XP_026737000.1	88.89	27	3	0	114	34	714	740	4e-06	55.8
TRINITY_DN206770_c0_g1	XP_003739754.1 PREDICTED: eukaryotic peptide chain release factor subunit 1 [Galendromus occidentalis]	XP_003739754.1	79.58	142	27	1	438	13	204	343	2e-72	233
TRINITY_DN206763_c0_g1	XP_021186077.1 uncharacterized protein LOC110373209 [Helicoverpa armigera]	XP_021186077.1	35.11	131	78	4	102	485	8	134	6e-13	73.2
TRINITY_DN206702_c0_g1	XP_021183289.1 COP9 signalosome complex subunit 6 [Helicoverpa armigera]	XP_021183289.1	96.15	26	1	0	351	274	273	298	2e-07	55.8
TRINITY_DN206725_c0_g1	ABO45233.1 reverse transcriptase [Ostrinia nubilalis]	ABO45233.1	87.5	32	4	0	298	393	285	316	5e-09	60.8
TRINITY_DN206794_c0_g1	AGM32557.1 ADP-ribosylglycohydrolase, partial [Coptotermes formosanus]	AGM32557.1	40.26	77	43	1	3	224	100	176	4e-10	61.2
TRINITY_DN206774_c0_g1	XP_022818654.1 myrosinase 1-like [Spodoptera litura]	XP_022818654.1	82.14	28	5	0	283	366	419	446	4e-06	52.4
TRINITY_DN202828_c0_g1	PZC73245.1 hypothetical protein B5X24_HaOG209892 [Helicoverpa armigera]	PZC73245.1	55.56	126	53	1	68	445	550	672	1e-43	161
TRINITY_DN202806_c0_g1	XP_021187697.1 WD repeat-containing protein 63 [Helicoverpa armigera]	XP_021187697.1	62.07	116	43	1	347	3	234	349	2e-27	115
TRINITY_DN202837_c0_g1	PRD26039.1 Putative terminase large subunit [Nephila clavipes]	PRD26039.1	54.43	79	35	1	238	2	337	414	2e-18	86.7
TRINITY_DN202814_c0_g1	XP_021181755.1 synaptic vesicle glycoprotein 2C-like [Helicoverpa armigera]	XP_021181755.1	100	27	0	0	2	82	7	33	4e-10	63.9
TRINITY_DN202875_c0_g1	XP_026747282.1 dynamin-1-like protein isoform X5 [Trichoplusia ni]	XP_026747282.1	78.12	32	7	0	370	465	574	605	1e-06	55.1
TRINITY_DN202851_c0_g1	AMQ46011.1 cuticular protein CPR97 [Spodoptera exigua]	AMQ46011.1	97.06	68	2	0	185	388	118	185	4e-40	142
TRINITY_DN202824_c0_g1	RUT64206.1 efflux transporter periplasmic adaptor subunit [Morganella morganii]	RUT64206.1	52.94	68	32	0	205	2	23	90	1e-13	74.3
TRINITY_DN202833_c0_g1	XP_021185493.1 pyridoxal kinase [Helicoverpa armigera]	XP_021185493.1	83.45	296	49	0	299	1186	1	296	0	528
TRINITY_DN202821_c0_g1	PRD19783.1 recG [Nephila clavipes]	PRD19783.1	68.78	189	58	1	82	645	235	423	4e-76	251
TRINITY_DN202827_c0_g1	PRD37217.1 mnmA [Nephila clavipes]	PRD37217.1	53.85	65	28	1	244	56	302	366	7e-14	72.8
TRINITY_DN202813_c0_g1	JAS80349.1 hypothetical protein g.35109, partial [Homalodisca liturata]	JAS80349.1	79.01	243	51	0	1	729	27	269	3e-143	414
TRINITY_DN202825_c0_g1	XP_018895596.1 PREDICTED: uncharacterized protein LOC109029555 isoform X1 [Bemisia tabaci]	XP_018895596.1	44.07	59	33	0	179	3	335	393	4e-13	52
TRINITY_DN202818_c0_g1	ARD71205.1 acetyltransferase [Spodoptera exigua]	ARD71205.1	84.41	494	65	3	1806	355	1	492	0	793
TRINITY_DN202848_c0_g1	PRD18040.1 alkJ, partial [Nephila clavipes]	PRD18040.1	74.47	141	36	0	423	1	84	224	9e-68	215
TRINITY_DN202850_c0_g1	PRD30970.1 bktB [Nephila clavipes]	PRD30970.1	62.5	80	30	0	242	3	241	320	1e-23	99.4
TRINITY_DN202832_c0_g1	XP_015125836.1 PREDICTED: cytosine deaminase-like [Diachasma alloeum]	XP_015125836.1	81.94	144	26	0	1	432	244	387	1e-84	263
TRINITY_DN202815_c0_g1	XP_021201758.1 homeobox protein ceh-19 [Helicoverpa armigera]	XP_021201758.1	88.41	328	34	3	1057	74	1	324	0	533
TRINITY_DN202895_c0_g1	RVE54357.1 hypothetical protein evm_000842 [Chilo suppressalis]	RVE54357.1	80	25	5	0	1	75	102	126	1e-06	53.1
TRINITY_DN202845_c0_g1	PRD37533.1 tktA [Nephila clavipes]	PRD37533.1	61.54	65	25	0	197	3	273	337	8e-06	50.1
TRINITY_DN202857_c0_g1	RWA48506.1 EamA family transporter [Yersinia pestis]	RWA48506.1	35.1	208	114	5	3	590	89	287	2e-16	84.3
TRINITY_DN202896_c0_g1	PRD25047.1 lutA [Nephila clavipes]	PRD25047.1	42.19	64	37	0	193	2	28	91	7e-09	56.6
TRINITY_DN201465_c0_g1	PCG77565.1 hypothetical protein B5V51_6982 [Heliothis virescens]	PCG77565.1	85.61	556	80	0	1668	1	55	610	0	881
TRINITY_DN201436_c0_g1	XP_026729575.1 endocuticle structural glycoprotein ABD-5-like [Trichoplusia ni]	XP_026729575.1	75	148	36	1	258	698	1	148	3e-77	241
TRINITY_DN201475_c0_g1	XP_022822936.1 sarcoplasmic calcium-binding proteins I, III, and IV-like [Spodoptera litura]	XP_022822936.1	91.26	183	16	0	45	593	1	183	8e-120	350
TRINITY_DN201456_c0_g1	XP_022838004.1 myosin-IA isoform X1 [Spodoptera litura]	XP_022838004.1	90.39	999	96	0	195	3191	1	999	0	1872
TRINITY_DN201474_c0_g1	XP_016937628.1 PREDICTED: sarcalumenin-like isoform X1 [Drosophila suzukii]	XP_016937628.1	96.43	28	1	0	290	373	85	112	1e-09	62.4
TRINITY_DN201476_c0_g1	XP_026819021.1 uncharacterized protein LOC113557655 [Rhopalosiphum maidis]	XP_026819021.1	57.14	133	57	0	573	175	43	175	3e-43	152
TRINITY_DN201492_c0_g1	PRD18143.1 ychG [Nephila clavipes]	PRD18143.1	48.89	45	23	0	136	2	30	74	1e-07	55.1
TRINITY_DN201415_c0_g1	PCG67811.1 hypothetical protein B5V51_5939 [Heliothis virescens]	PCG67811.1	78.57	728	145	5	570	2747	1	719	0	942
TRINITY_DN201466_c0_g1	XP_022825967.1 alpha-2-macroglobulin receptor-associated protein isoform X1 [Spodoptera litura]	XP_022825967.1	100	28	0	0	86	3	130	157	3e-08	60.8
TRINITY_DN201462_c0_g1	AXY94906.1 ATP-binding cassette sub-family E member 1, partial [Galleria mellonella]	AXY94906.1	100	32	0	0	97	2	61	92	6e-12	68.6
TRINITY_DN201449_c0_g1	XP_023307765.1 uncharacterized protein LOC111689529 [Lucilia cuprina]	XP_023307765.1	46.81	94	50	0	588	307	57	150	7e-19	88.2
TRINITY_DN201448_c0_g1	XP_021183161.1 calphotin-like [Helicoverpa armigera]	XP_021183161.1	71.15	52	15	0	140	295	48	99	7e-16	77.8
TRINITY_DN201401_c0_g1	RUT65118.1 hypothetical protein CKG00_00890 [Morganella morganii]	RUT65118.1	58.06	124	52	0	3	374	17	140	2e-37	139
TRINITY_DN201409_c0_g1	XP_022830464.1 alanine--glyoxylate aminotransferase 2, mitochondrial [Spodoptera litura]	XP_022830464.1	86.98	484	62	1	799	2250	1	483	0	895
TRINITY_DN201404_c0_g1	RWA47014.1 multidrug effux MFS transporter subunit EmrB [Yersinia pestis]	RWA47014.1	56.1	82	36	0	3	248	254	335	9e-24	101
TRINITY_DN201441_c0_g1	XP_021189224.1 E3 ubiquitin-protein ligase Su(dx) [Helicoverpa armigera]	XP_021189224.1	100	27	0	0	531	611	24	50	4e-08	60.1
TRINITY_DN201481_c1_g1	XP_022820720.1 transcription factor Dp-1 isoform X2 [Spodoptera litura]	XP_022820720.1	89.72	389	38	2	1838	675	17	404	0	669
TRINITY_DN201408_c0_g1	PRD21923.1 citN [Nephila clavipes]	PRD21923.1	52.56	156	64	1	468	1	157	302	4e-44	159
TRINITY_DN201434_c0_g1	PRD25005.1 hypothetical protein NCL1_42151 [Nephila clavipes]	PRD25005.1	80	95	19	0	767	483	364	458	6e-44	163
TRINITY_DN224269_c0_g1	XP_013181223.1 PREDICTED: uncharacterized protein LOC106127627 isoform X6 [Papilio xuthus]	XP_013181223.1	96.3	27	1	0	83	3	10	36	3e-09	61.2
TRINITY_DN224250_c0_g1	PZC80794.1 hypothetical protein B5X24_HaOG213781 [Helicoverpa armigera]	PZC80794.1	75	44	11	0	767	636	31	74	2e-13	71.2
TRINITY_DN224262_c0_g1	XP_012524417.1 PREDICTED: (S)-coclaurine N-methyltransferase-like [Monomorium pharaonis]	XP_012524417.1	98.84	86	1	0	1	258	102	187	1e-52	177
TRINITY_DN224231_c0_g1	XP_022819355.1 uncharacterized protein LOC111351589 [Spodoptera litura]	XP_022819355.1	100	25	0	0	2	76	419	443	3e-07	55.8
TRINITY_DN224212_c0_g1	JAA89307.1 nop5 [Pararge aegeria]	JAA89307.1	83.87	31	5	0	374	466	64	94	1e-07	57.8
TRINITY_DN224254_c0_g1	sp|Q2LR28.1|SYFA_SYNAS RecName: Full=Phenylalanine--tRNA ligase alpha subunit; AltName: Full=Phenylalanyl-tRNA synthetase alpha subunit; Short=PheRS	sp|Q2LR28.1|SYFA_SYNAS	58.33	84	30	3	6	254	134	213	1e-25	104
TRINITY_DN224292_c0_g1	XP_021182925.1 odorant receptor 49a-like [Helicoverpa armigera]	XP_021182925.1	89.29	112	12	0	338	3	20	131	2e-64	209
TRINITY_DN224210_c0_g1	JAA87906.1 Protein ECT2, partial [Pararge aegeria]	JAA87906.1	44.07	59	33	0	61	237	81	139	2e-08	55.5
TRINITY_DN224237_c0_g1	XP_004921694.1 probable 28S rRNA (cytosine-C(5))-methyltransferase [Bombyx mori]	XP_004921694.1	92	25	2	0	356	430	214	238	1e-06	54.7
TRINITY_DN224215_c0_g1	XP_026498669.1 RNA/RNP complex-1-interacting phosphatase [Vanessa tameamea]	XP_026498669.1	89.29	28	3	0	425	342	22	49	1e-09	59.7
TRINITY_DN224252_c0_g1	XP_022205506.1 uncharacterized protein LOC111062113 [Nilaparvata lugens]	XP_022205506.1	35.16	91	55	1	3	263	373	463	2e-07	55.5
TRINITY_DN224286_c0_g1	RUT64574.1 ribonuclease R (plasmid) [Morganella morganii]	RUT64574.1	40.54	74	44	0	4	225	654	727	1e-09	62
TRINITY_DN224261_c0_g1	XP_022828036.1 E3 SUMO-protein ligase RanBP2-like [Spodoptera litura]	XP_022828036.1	92.86	28	2	0	372	289	2879	2906	5e-07	55.5
TRINITY_DN200919_c0_g1	AAR37334.1 diazepam-binding inhibitor [Helicoverpa armigera]	AAR37334.1	91.11	90	8	0	775	1044	1	90	7e-35	134
TRINITY_DN200908_c0_g1	PCG66392.1 hypothetical protein B5V51_7719 [Heliothis virescens]	PCG66392.1	84.68	111	16	1	1106	1435	1	111	9e-47	167
TRINITY_DN200911_c0_g1	WP_050097653.1 MULTISPECIES: DUF523 domain-containing protein [Yersinia]	WP_050097653.1	51.56	64	31	0	217	26	92	155	1e-12	67
TRINITY_DN201000_c0_g1	XP_012542916.1 PREDICTED: uncharacterized protein LOC105840507 [Monomorium pharaonis]	XP_012542916.1	85.87	92	13	0	1	276	8	99	1e-48	169
TRINITY_DN200920_c0_g1	XP_022830456.1 larval/pupal cuticle protein H1C-like [Spodoptera litura]	XP_022830456.1	90.12	81	8	0	368	126	256	336	3e-09	62
TRINITY_DN200986_c0_g1	PZC81623.1 hypothetical protein B5X24_HaOG212329 [Helicoverpa armigera]	PZC81623.1	92.59	27	2	0	399	479	378	404	7e-09	61.6
TRINITY_DN200991_c0_g1	sp|A1JR10.1|RLMG_YERE8 RecName: Full=Ribosomal RNA large subunit methyltransferase G; AltName: Full=23S rRNA m2G1835 methyltransferase; AltName: Full=rRNA (guanine-N(2)-)-methyltransferase RlmG	sp|A1JR10.1|RLMG_YERE8	50.81	124	59	1	5	370	252	375	1e-30	121
TRINITY_DN200934_c0_g1	XP_021192943.1 dynactin subunit 6 [Helicoverpa armigera]	XP_021192943.1	98.91	183	2	0	723	175	1	183	4e-111	330
TRINITY_DN200993_c0_g1	AFI57804.1 cytochrome c oxidase subunit II, partial (mitochondrion) [Cydia pomonella]	AFI57804.1	91.11	45	4	0	311	177	39	83	7e-22	91.7
TRINITY_DN200993_c1_g1	AKJ54492.1 attacin 2 [Spodoptera exigua]	AKJ54492.1	77.29	229	43	3	916	233	15	235	4e-120	356
TRINITY_DN200970_c0_g1	XP_022829791.1 nuclear pore complex protein Nup160 homolog [Spodoptera litura]	XP_022829791.1	89.38	1271	130	2	239	4051	1	1266	0	1833
TRINITY_DN200959_c0_g1	XP_021181613.1 uncharacterized protein LOC110370193 [Helicoverpa armigera]	XP_021181613.1	100	28	0	0	247	330	631	658	1e-06	53.9
TRINITY_DN200931_c0_g1	XP_022830365.1 epimerase family protein SDR39U1-like [Spodoptera litura]	XP_022830365.1	83.88	304	49	0	1124	213	1	304	0	539
TRINITY_DN200946_c1_g1	ACX53807.1 aldehyde dehydrogenase, partial [Heliothis virescens]	ACX53807.1	97.5	40	1	0	136	17	1	40	2e-17	85.5
TRINITY_DN200998_c0_g1	XP_022831140.1 cytosolic Fe-S cluster assembly factor NUBP2 homolog [Spodoptera litura]	XP_022831140.1	96.08	255	10	0	1372	608	1	255	2e-162	472
TRINITY_DN200989_c0_g1	RXA98201.1 sensor histidine kinase [Yersinia sp. 2105 StPb PI]	RXA98201.1	38.27	81	46	1	243	1	350	426	5e-07	54.3
TRINITY_DN200901_c0_g1	XP_021193943.1 m7GpppN-mRNA hydrolase [Helicoverpa armigera]	XP_021193943.1	80.41	439	71	4	1412	105	1	427	0	679
TRINITY_DN200901_c1_g1	RVE49051.1 hypothetical protein evm_006297 [Chilo suppressalis]	RVE49051.1	74.36	39	10	0	5	121	619	657	3e-15	67.8
TRINITY_DN200945_c1_g1	PCG72252.1 hypothetical protein B5V51_993 [Heliothis virescens]	PCG72252.1	93.58	265	17	0	208	1002	1	265	8e-179	516
TRINITY_DN200913_c0_g1	XP_026732674.1 uncharacterized protein LOC113497348 [Trichoplusia ni]	XP_026732674.1	49.11	338	159	6	1003	8	37	367	1e-102	323
TRINITY_DN200968_c0_g1	JAV76934.1 hypothetical protein, partial [Photinus pyralis]	JAV76934.1	71.88	96	27	0	519	806	2	97	2e-42	150
TRINITY_DN200999_c0_g1	XP_018012375.1 PREDICTED: signal peptidase I-like [Hyalella azteca]	XP_018012375.1	73.91	69	18	0	212	6	253	321	2e-33	125
TRINITY_DN200939_c0_g1	ACR16009.1 carboxypeptidase 3 [Mamestra configurata]	ACR16009.1	98.35	484	8	0	2012	561	1	484	0	986
TRINITY_DN200935_c0_g1	WP_050099200.1 MULTISPECIES: DUF479 domain-containing protein [Yersinia]	WP_050099200.1	35.75	193	122	2	594	22	1	193	1e-31	125
TRINITY_DN200938_c0_g1	PRD26213.1 lgrC, partial [Nephila clavipes]	PRD26213.1	48.24	170	86	1	40	543	1677	1846	8e-44	165
TRINITY_DN200916_c0_g1	XP_022826845.1 uncharacterized protein LOC111356639 [Spodoptera litura]	XP_022826845.1	78.31	83	18	0	965	717	113	195	5e-08	61.6
TRINITY_DN200922_c0_g1	WP_050099464.1 MULTISPECIES: alpha/beta hydrolase [Yersinia]	WP_050099464.1	28.99	169	95	7	450	4	114	277	2e-08	59.7
TRINITY_DN200994_c0_g1	XP_012521716.1 PREDICTED: ABC transporter B family member 19-like [Monomorium pharaonis]	XP_012521716.1	57.14	238	102	0	714	1	1	238	5e-92	293
TRINITY_DN200933_c0_g1	KOC58555.1 hypothetical protein WH47_09794 [Habropoda laboriosa]	KOC58555.1	51.06	47	23	0	3	143	17	63	1e-06	52.8
TRINITY_DN200966_c0_g1	PRD19854.1 gshB [Nephila clavipes]	PRD19854.1	67.65	34	11	0	280	179	278	311	9e-08	55.8
TRINITY_DN200937_c0_g1	XP_021196628.1 39S ribosomal protein L35, mitochondrial [Helicoverpa armigera]	XP_021196628.1	73.3	176	43	1	589	74	1	176	8e-77	242
TRINITY_DN200907_c0_g1	XP_022827861.1 mediator of RNA polymerase II transcription subunit 18 [Spodoptera litura]	XP_022827861.1	98.23	226	4	0	235	912	1	226	2e-156	454
TRINITY_DN200923_c0_g1	PCG68678.1 hypothetical protein B5V51_4978 [Heliothis virescens]	PCG68678.1	96.39	249	9	0	93	839	1	249	6e-172	493
TRINITY_DN200983_c0_g1	JAA72536.1 Putative zinc finger protein, partial [Ixodes ricinus]	JAA72536.1	64.04	89	32	0	3	269	256	344	1e-34	130
TRINITY_DN200983_c1_g1	JAA65263.1 Hypothetical protein, partial [Ixodes ricinus]	JAA65263.1	67.74	93	30	0	1	279	40	132	1e-38	135
TRINITY_DN200996_c0_g1	PZC84949.1 hypothetical protein B5X24_HaOG203270 [Helicoverpa armigera]	PZC84949.1	93.26	267	18	0	36	836	26	292	2e-153	456
TRINITY_DN201813_c0_g1	XP_018028732.1 PREDICTED: uncharacterized protease YegQ-like [Hyalella azteca]	XP_018028732.1	75.41	122	29	1	372	10	309	430	4e-57	192
TRINITY_DN201869_c0_g1	PZC85701.1 hypothetical protein B5X24_HaOG215971 [Helicoverpa armigera]	PZC85701.1	92.04	603	48	0	2133	325	1	603	0	1060
TRINITY_DN201893_c0_g1	XP_021185550.1 methyltransferase-like protein 16 homolog [Helicoverpa armigera]	XP_021185550.1	96.88	32	1	0	96	1	199	230	4e-10	67.8
TRINITY_DN201892_c0_g1	PRD34707.1 putative HTH-type transcriptional regulator [Nephila clavipes]	PRD34707.1	51.35	74	36	0	222	1	7	80	1e-17	80.9
TRINITY_DN201883_c0_g1	XP_022814617.1 uncharacterized protein LOC111348285 [Spodoptera litura]	XP_022814617.1	35.95	153	76	4	49	444	66	217	3e-14	75.9
TRINITY_DN201836_c0_g1	XP_026847849.1 sulfate anion transporter 1 [Drosophila persimilis]	XP_026847849.1	33.85	192	110	8	2	535	246	434	6e-13	74.7
TRINITY_DN201896_c0_g1	PCG69791.1 hypothetical protein B5V51_3674 [Heliothis virescens]	PCG69791.1	65.07	544	130	11	1805	258	1	512	0	644
TRINITY_DN201857_c0_g1	XP_012542916.1 PREDICTED: uncharacterized protein LOC105840507 [Monomorium pharaonis]	XP_012542916.1	67.92	212	68	0	638	3	53	264	3e-92	288
TRINITY_DN201816_c0_g1	XP_022824465.1 TP53-binding protein 1-like isoform X2 [Spodoptera litura]	XP_022824465.1	89.47	38	4	0	26	139	1058	1095	1e-15	82
TRINITY_DN201808_c0_g1	PRD39342.1 Methyl-accepting chemotaxis protein [Nephila clavipes]	PRD39342.1	38.71	62	38	0	309	494	205	266	2e-06	54.3
TRINITY_DN201872_c0_g1	XP_021189504.1 vacuolar protein sorting-associated protein 4A [Helicoverpa armigera]	XP_021189504.1	98.18	440	8	0	399	1718	1	440	0	798
TRINITY_DN201882_c0_g1	RVE53293.1 hypothetical protein evm_002126 [Chilo suppressalis]	RVE53293.1	82.14	28	5	0	248	331	38	65	2e-06	53.1
TRINITY_DN201888_c0_g1	XP_023307397.1 uncharacterized protein LOC111689136 [Lucilia cuprina]	XP_023307397.1	41.11	90	50	2	63	329	637	724	7e-09	60.8
TRINITY_DN201828_c0_g1	PCG75070.1 hypothetical protein B5V51_12311 [Heliothis virescens]	PCG75070.1	100	28	0	0	84	1	522	549	1e-09	65.9
TRINITY_DN201809_c0_g1	PRD19365.1 tkt2 [Nephila clavipes]	PRD19365.1	76.12	67	16	0	83	283	6	72	7e-27	111
TRINITY_DN201838_c2_g1	RVE41954.1 hypothetical protein evm_013394 [Chilo suppressalis]	RVE41954.1	77.25	211	32	2	72	656	201	411	6e-97	305
TRINITY_DN201848_c0_g1	PZC81177.1 hypothetical protein B5X24_HaOG213278 [Helicoverpa armigera]	PZC81177.1	82.76	29	5	0	230	316	246	274	1e-09	61.2
TRINITY_DN201890_c0_g1	PCG62787.1 hypothetical protein B5V51_13660 [Heliothis virescens]	PCG62787.1	53.43	597	268	5	2	1780	574	1164	0	627
TRINITY_DN201870_c0_g1	XP_021201394.1 chorion class B protein PC10-like [Helicoverpa armigera]	XP_021201394.1	56.17	162	64	4	70	540	2	161	9e-50	168
TRINITY_DN212606_c0_g1	ACO12509.1 Histone H3 [Lepeophtheirus salmonis]	ACO12509.1	96.05	76	3	0	3	230	3	78	5e-43	145
TRINITY_DN212657_c0_g1	PCG69443.1 hypothetical protein B5V51_4124 [Heliothis virescens]	PCG69443.1	92.59	27	2	0	317	237	66	92	2e-08	56.6
TRINITY_DN212683_c0_g1	PZC71651.1 hypothetical protein B5X24_HaOG212780 [Helicoverpa armigera]	PZC71651.1	92	25	2	0	321	247	1140	1164	9e-06	51.2
TRINITY_DN212677_c0_g1	XP_026738668.1 papilin-like [Trichoplusia ni]	XP_026738668.1	77.42	31	7	0	167	75	803	833	4e-08	58.9
TRINITY_DN212647_c0_g1	XP_022127337.1 uncharacterized protein LOC111001661 [Pieris rapae]	XP_022127337.1	34.96	123	69	3	5	370	415	527	5e-12	70.1
TRINITY_DN212636_c0_g1	XP_022820916.1 dynein heavy chain 7, axonemal [Spodoptera litura]	XP_022820916.1	92.45	371	28	0	3	1115	976	1346	0	723
TRINITY_DN212671_c0_g1	OXU29696.1 hypothetical protein TSAR_006444 [Trichomalopsis sarcophagae]	OXU29696.1	68.75	32	10	0	339	244	105	136	2e-14	55.1
TRINITY_DN212623_c0_g1	PZC82623.1 hypothetical protein B5X24_HaOG210067 [Helicoverpa armigera]	PZC82623.1	57.84	102	43	0	6	311	77	178	1e-39	141
TRINITY_DN212700_c0_g1	XP_026727932.1 acetyl-coenzyme A synthetase isoform X1 [Trichoplusia ni]	XP_026727932.1	50	64	18	1	510	361	494	557	5e-10	65.5
TRINITY_DN212619_c0_g1	JAV45846.1 olfactory receptor 19, partial [Mythimna separata]	JAV45846.1	52.22	90	43	0	314	45	16	105	1e-26	108
TRINITY_DN212696_c0_g1	XP_017086065.1 PREDICTED: trihydroxynaphthalene reductase-like [Drosophila eugracilis]	XP_017086065.1	78.88	161	34	0	528	46	97	257	1e-78	244
TRINITY_DN212601_c0_g1	XP_023949402.1 uncharacterized protein LOC112054001, partial [Bicyclus anynana]	XP_023949402.1	34.31	102	51	2	424	134	248	338	2e-07	52.4
TRINITY_DN212621_c0_g1	XP_014371562.1 PREDICTED: uncharacterized protein LOC106721184, partial [Papilio machaon]	XP_014371562.1	40.36	280	108	11	754	2	1181	1430	5e-42	162
TRINITY_DN212661_c0_g1	ANC96676.1 CYP6AE88 [Mythimna separata]	ANC96676.1	80.73	109	21	0	1	327	328	436	8e-59	198
TRINITY_DN212603_c0_g1	RVE41165.1 hypothetical protein evm_014186, partial [Chilo suppressalis]	RVE41165.1	69.44	36	11	0	110	3	168	203	4e-09	60.8
TRINITY_DN212618_c0_g1	JAA81102.1 putative RNA-directed DNA polymerase from transposon BS, partial [Pararge aegeria]	JAA81102.1	48.39	62	32	0	3	188	132	193	1e-10	65.1
TRINITY_DN210345_c0_g1	RUT66838.1 transcriptional regulator GcvA [Morganella morganii]	RUT66838.1	32.18	174	116	2	86	604	103	275	5e-19	90.5
TRINITY_DN210396_c0_g1	PCG66068.1 hypothetical protein B5V51_8268 [Heliothis virescens]	PCG66068.1	100	24	0	0	74	3	116	139	4e-07	53.9
TRINITY_DN210320_c0_g1	XP_022816535.1 peroxisomal multifunctional enzyme type 2-like [Spodoptera litura]	XP_022816535.1	71.79	39	11	0	131	15	639	677	5e-12	61.2
TRINITY_DN210322_c0_g1	KPJ08025.1 Protein cueball [Papilio machaon]	KPJ08025.1	40.22	92	51	1	548	273	156	243	4e-12	71.6
TRINITY_DN210366_c0_g1	JAT81685.1 hypothetical protein g.8806 [Pectinophora gossypiella]	JAT81685.1	96.88	32	1	0	3	98	96	127	6e-11	65.1
TRINITY_DN210329_c0_g1	XP_026743508.1 uncharacterized protein LOC113505146 [Trichoplusia ni]	XP_026743508.1	78.57	42	8	1	303	425	5	46	3e-10	60.5
TRINITY_DN210359_c0_g1	PRD39686.1 thrS [Nephila clavipes]	PRD39686.1	87.25	298	38	0	1	894	111	408	0	571
TRINITY_DN210380_c0_g1	PRD38423.1 yidC [Nephila clavipes]	PRD38423.1	59	100	38	2	296	3	286	384	5e-27	111
TRINITY_DN210334_c0_g1	PRD30858.1 smc [Nephila clavipes]	PRD30858.1	96	125	5	0	104	478	482	606	3e-57	201
TRINITY_DN210303_c0_g1	PCG74676.1 hypothetical protein B5V51_12943 [Heliothis virescens]	PCG74676.1	74.31	109	28	0	3	329	181	289	9e-54	184
TRINITY_DN210382_c0_g1	XP_022160544.1 uncharacterized protein LOC111026723 [Myzus persicae]	XP_022160544.1	55.71	70	27	1	243	34	217	282	1e-19	90.9
TRINITY_DN210385_c0_g1	PRD35927.1 mrpA [Nephila clavipes]	PRD35927.1	92.21	77	6	0	233	3	273	349	3e-38	143
TRINITY_DN210364_c0_g1	PCG80444.1 hypothetical protein B5V51_7761 [Heliothis virescens]	PCG80444.1	73.53	34	9	0	504	403	184	217	1e-07	56.6
TRINITY_DN210309_c0_g1	PZC75971.1 hypothetical protein B5X24_HaOG205264 [Helicoverpa armigera]	PZC75971.1	69.83	179	52	1	532	2	113	291	5e-76	244
TRINITY_DN220582_c0_g1	PRD19926.1 Glycerol-3-phosphate dehydrogenase [Nephila clavipes]	PRD19926.1	73.02	63	17	0	209	21	245	307	4e-21	92.8
TRINITY_DN220577_c0_g1	WP_050100314.1 MULTISPECIES: efflux transporter outer membrane subunit [Yersinia]	WP_050100314.1	32.77	177	108	2	520	5	210	380	6e-24	104
TRINITY_DN220571_c0_g1	PCG78293.1 hypothetical protein B5V51_4568, partial [Heliothis virescens]	PCG78293.1	92	25	2	0	75	1	150	174	2e-06	50.4
TRINITY_DN220581_c0_g1	XP_018009926.1 PREDICTED: phosphogluconate dehydratase-like [Hyalella azteca]	XP_018009926.1	63.11	122	41	1	404	51	277	398	3e-37	139
TRINITY_DN220546_c0_g1	PRD21802.1 yoaE [Nephila clavipes]	PRD21802.1	50.55	91	40	2	272	3	61	147	2e-19	89.4
TRINITY_DN220574_c0_g1	XP_022833427.1 uncharacterized protein LOC111361286 [Spodoptera litura]	XP_022833427.1	46.97	66	35	0	199	2	1	66	7e-14	71.2
TRINITY_DN220516_c0_g1	PZC82922.1 hypothetical protein B5X24_HaOG209365 [Helicoverpa armigera]	PZC82922.1	83.33	30	5	0	1	90	44	73	8e-08	54.3
TRINITY_DN220551_c0_g1	XP_022831656.1 glucose dehydrogenase [FAD, quinone]-like [Spodoptera litura]	XP_022831656.1	73.17	41	8	1	2	124	186	223	2e-11	67.8
TRINITY_DN220578_c0_g1	XP_018006494.1 PREDICTED: GTP cyclohydrolase 1 type 2 homolog [Hyalella azteca]	XP_018006494.1	65.48	84	29	0	26	277	1	84	6e-23	97.1
TRINITY_DN220560_c0_g1	XP_022829346.1 exocyst complex component 7 [Spodoptera litura]	XP_022829346.1	100	26	0	0	284	361	470	495	1e-07	57
TRINITY_DN220515_c0_g1	RXA97456.1 HutD family protein [Yersinia sp. 2105 StPb PI]	RXA97456.1	42.05	88	51	0	75	338	14	101	7e-13	69.3
TRINITY_DN220508_c0_g1	XP_023941411.1 uncharacterized protein LOC112048192 [Bicyclus anynana]	XP_023941411.1	61.75	217	80	2	23	664	25	241	1e-85	268
TRINITY_DN220526_c0_g1	PRD39429.1 mfd [Nephila clavipes]	PRD39429.1	72.06	136	38	0	409	2	656	791	3e-50	181
TRINITY_DN220547_c0_g1	JAV81653.1 hypothetical protein, partial [Photinus pyralis]	JAV81653.1	62.96	54	20	0	175	336	393	446	2e-18	74.7
TRINITY_DN220580_c0_g1	RVE41076.1 hypothetical protein evm_014274 [Chilo suppressalis]	RVE41076.1	52.71	129	45	8	406	53	629	752	2e-22	101
TRINITY_DN220544_c0_g1	XP_022828982.1 uncharacterized protein LOC111358223 isoform X2 [Spodoptera litura]	XP_022828982.1	63.11	103	37	1	196	501	1091	1193	5e-55	134
TRINITY_DN224606_c0_g1	XP_026314845.1 complex I intermediate-associated protein 30, mitochondrial [Hyposmocoma kahamanoa]	XP_026314845.1	96	25	1	0	335	261	76	100	1e-08	57.4
TRINITY_DN224695_c0_g1	ACR16009.1 carboxypeptidase 3 [Mamestra configurata]	ACR16009.1	80.95	42	6	1	121	2	380	421	1e-11	69.7
TRINITY_DN224654_c0_g1	AUT99546.1 inovirus Gp2 family protein [Morganella morganii]	AUT99546.1	37.72	114	61	3	324	1	179	288	3e-10	64.3
TRINITY_DN224624_c0_g1	XP_022821961.1 ras GTPase-activating-like protein IQGAP1 [Spodoptera litura]	XP_022821961.1	100	27	0	0	1	81	509	535	9e-09	60.5
TRINITY_DN224677_c0_g1	XP_021189888.1 uncharacterized protein LOC110375914 [Helicoverpa armigera]	XP_021189888.1	100	31	0	0	678	586	97	127	2e-10	65.5
TRINITY_DN224644_c0_g1	JAT84112.1 hypothetical protein g.5938, partial [Pectinophora gossypiella]	JAT84112.1	45.6	125	63	3	38	400	323	446	2e-21	97.4
TRINITY_DN224619_c0_g1	XP_026739279.1 uncharacterized protein LOC113502097 [Trichoplusia ni]	XP_026739279.1	54.46	112	50	1	6	338	103	214	8e-23	99.8
TRINITY_DN224671_c0_g1	KYQ47265.1 Copia protein [Trachymyrmex zeteki]	KYQ47265.1	49.18	61	26	1	698	516	18	73	5e-09	60.5
TRINITY_DN224648_c0_g1	XP_021183259.1 ubiquitin carboxyl-terminal hydrolase 7-like isoform X10 [Helicoverpa armigera]	XP_021183259.1	100	28	0	0	278	361	898	925	2e-08	59.7
TRINITY_DN224615_c0_g1	PCG75275.1 hypothetical protein B5V51_11982 [Heliothis virescens]	PCG75275.1	90.62	32	3	0	96	1	1	32	2e-10	63.9
TRINITY_DN224663_c0_g1	AHW57351.1 CYP301A1 [Chilo suppressalis]	AHW57351.1	100	28	0	0	319	402	251	278	2e-08	59.7
TRINITY_DN224601_c0_g1	KPM07892.1 60S ribosomal protein L24-like protein [Sarcoptes scabiei]	KPM07892.1	52.38	84	39	1	85	336	1	83	9e-19	84.7
TRINITY_DN224639_c0_g1	XP_012541689.1 PREDICTED: carboxypeptidase Q-like [Monomorium pharaonis]	XP_012541689.1	100	94	0	0	1	282	167	260	1e-56	191
TRINITY_DN224616_c0_g1	XP_026725668.1 uncharacterized protein LOC113492385 [Trichoplusia ni]	XP_026725668.1	100	27	0	0	81	1	1026	1052	3e-09	62
TRINITY_DN224646_c0_g1	BBB06885.1 hypothetical protein, partial [Pieris brassicae]	BBB06885.1	88.46	26	3	0	78	1	1	26	6e-08	53.5
TRINITY_DN218441_c0_g1	PRD37868.1 acetyl-CoA acetyltransferase, cytosolic 2 [Nephila clavipes]	PRD37868.1	74.65	71	18	0	2	214	70	140	8e-29	113
TRINITY_DN218457_c0_g1	RUT64901.1 phage head morphogenesis protein (plasmid) [Morganella morganii]	RUT64901.1	63.64	55	20	0	2	166	142	196	6e-19	84.3
TRINITY_DN218439_c0_g1	XP_026737258.1 tetratricopeptide repeat protein 21B-like [Trichoplusia ni]	XP_026737258.1	96.43	28	1	0	3	86	1207	1234	2e-08	59.7
TRINITY_DN218423_c0_g1	AJF93428.1 chitin synthase 2 [Mamestra configurata]	AJF93428.1	96.15	26	1	0	374	451	1355	1380	1e-06	54.7
TRINITY_DN218438_c0_g1	XP_015601544.1 ubiquitin [Cephus cinctus]	XP_015601544.1	88.99	109	12	0	3	329	20	128	2e-67	209
TRINITY_DN218431_c0_g1	XP_018028531.1 PREDICTED: C4-dicarboxylate transport sensor protein DctS-like [Hyalella azteca]	XP_018028531.1	77.42	31	7	0	211	119	442	472	5e-07	53.9
TRINITY_DN218449_c0_g1	KYN17879.1 Zinc finger protein Noc [Trachymyrmex cornetzi]	KYN17879.1	62.16	37	14	0	225	335	378	414	5e-08	57.8
TRINITY_DN218452_c0_g1	XP_011170198.2 splicing factor 45-like [Solenopsis invicta]	XP_011170198.2	55.38	65	28	1	196	5	1	65	5e-13	68.2
TRINITY_DN218454_c0_g1	KPJ18146.1 Transient receptor potential channel pyrexia [Papilio machaon]	KPJ18146.1	43.57	140	51	5	362	12	374	508	7e-16	81.6
TRINITY_DN218411_c0_g1	XP_012542929.1 PREDICTED: DNA-(apurinic or apyrimidinic site) lyase-like [Monomorium pharaonis]	XP_012542929.1	45.54	101	55	0	3	305	191	291	4e-25	103
TRINITY_DN218480_c0_g1	XP_022830077.1 probable tRNA N6-adenosine threonylcarbamoyltransferase [Spodoptera litura]	XP_022830077.1	93.1	29	2	0	1	87	11	39	3e-09	60.8
TRINITY_DN218498_c0_g1	PRD17728.1 gcvA, partial [Nephila clavipes]	PRD17728.1	46.27	67	34	2	199	2	125	190	1e-06	52
TRINITY_DN218489_c0_g1	PZC73357.1 hypothetical protein B5X24_HaOG209677 [Helicoverpa armigera]	PZC73357.1	85.71	28	4	0	239	156	108	135	6e-08	54.3
TRINITY_DN218491_c0_g1	XP_023935222.1 homeobox protein Hox-A7-like [Bicyclus anynana]	XP_023935222.1	41.67	84	35	2	153	404	116	185	2e-10	63.5
TRINITY_DN218428_c0_g1	XP_014365214.1 PREDICTED: multifunctional protein ADE2-like, partial [Papilio machaon]	XP_014365214.1	80	30	5	1	3	92	7	35	6e-07	52.4
TRINITY_DN218420_c0_g1	PRD37170.1 aroE [Nephila clavipes]	PRD37170.1	54.13	109	47	2	1	327	131	236	4e-28	111
TRINITY_DN218442_c0_g1	RXA94772.1 LysR family transcriptional regulator [Yersinia sp. 2105 StPb PI]	RXA94772.1	64.04	114	41	0	2	343	35	148	2e-31	121
TRINITY_DN218499_c0_g1	AII21998.1 aldehyde oxidase AOX3 [Sesamia inferens]	AII21998.1	81.4	86	16	0	113	370	326	411	2e-41	155
TRINITY_DN218485_c0_g1	XP_011567354.1 PREDICTED: probable sulfate/thiosulfate import ATP-binding protein CysA [Plutella xylostella]	XP_011567354.1	70.47	149	44	0	447	1	5	153	1e-57	190
TRINITY_DN218461_c0_g1	XP_022116891.1 retinal rod rhodopsin-sensitive cGMP 3',5'-cyclic phosphodiesterase subunit delta [Pieris rapae]	XP_022116891.1	89.29	28	3	0	322	239	58	85	1e-07	53.9
TRINITY_DN201630_c0_g1	XP_022830847.1 vacuolar protein sorting-associated protein 41 homolog [Spodoptera litura]	XP_022830847.1	95.23	839	40	0	159	2675	1	839	0	1661
TRINITY_DN201645_c0_g1	KPJ02695.1 Eukaryotic translation initiation factor 3 subunit D [Papilio xuthus]	KPJ02695.1	100	28	0	0	431	514	180	207	1e-10	67.4
TRINITY_DN201670_c0_g1	XP_022824236.1 acidic fibroblast growth factor intracellular-binding protein [Spodoptera litura]	XP_022824236.1	98.31	354	6	0	152	1213	1	354	0	667
TRINITY_DN201636_c0_g1	PRD35954.1 rppH [Nephila clavipes]	PRD35954.1	99.37	158	1	0	1071	1544	1	158	5e-104	326
TRINITY_DN201619_c0_g1	XP_021190861.1 uncharacterized protein LOC110376630 [Helicoverpa armigera]	XP_021190861.1	71.93	57	14	1	235	399	1	57	4e-20	87.8
TRINITY_DN201648_c0_g1	JAI56783.1 hypothetical protein PF00078.23 [Scylla olivacea]	JAI56783.1	45.52	145	78	1	1	432	387	531	5e-34	132
TRINITY_DN201680_c0_g1	PRD28368.1 putative signaling protein [Nephila clavipes]	PRD28368.1	44.27	131	71	1	11	397	519	649	4e-31	125
TRINITY_DN201669_c0_g1	XP_008188576.1 PREDICTED: ribonuclease BN-like [Acyrthosiphon pisum]	XP_008188576.1	68.35	79	24	1	34	270	3	80	2e-29	115
TRINITY_DN201654_c0_g1	XP_021185703.1 uncharacterized protein LOC110372977 [Helicoverpa armigera]	XP_021185703.1	84.35	147	23	0	786	346	1	147	6e-88	270
TRINITY_DN201622_c0_g1	XP_021184035.1 transmembrane 9 superfamily member 4 [Helicoverpa armigera]	XP_021184035.1	98.39	622	10	0	337	2202	1	622	0	1189
TRINITY_DN201666_c0_g1	XP_022835064.1 uncharacterized protein LOC111362598 isoform X2 [Spodoptera litura]	XP_022835064.1	69.42	242	69	2	506	1231	1	237	1e-45	169
TRINITY_DN201676_c0_g1	PZC86231.1 hypothetical protein B5X24_HaOG211392 [Helicoverpa armigera]	PZC86231.1	54.17	48	22	0	326	183	62	109	4e-13	53.5
TRINITY_DN201688_c0_g1	XP_022823947.1 uncharacterized protein LOC111354632 [Spodoptera litura]	XP_022823947.1	47.92	192	76	7	683	129	2	176	3e-39	145
TRINITY_DN201628_c0_g1	PRD26818.1 betL [Nephila clavipes]	PRD26818.1	37.5	112	65	2	14	349	73	179	4e-10	64.3
TRINITY_DN201607_c0_g1	XP_012542941.1 PREDICTED: two-component system protein A-like [Monomorium pharaonis]	XP_012542941.1	43.8	137	76	1	3	413	95	230	3e-23	100
TRINITY_DN201663_c0_g1	AUU00472.1 multidrug efflux MFS transporter subunit EmrB [Morganella morganii]	AUU00472.1	41.3	92	52	1	31	300	345	436	3e-15	78.2
TRINITY_DN201661_c0_g1	XP_022206705.1 uncharacterized protein LOC111063334 [Nilaparvata lugens]	XP_022206705.1	34.33	134	85	2	443	45	5	136	3e-12	68.9
TRINITY_DN201620_c0_g1	PCG64469.1 hypothetical protein B5V51_10599 [Heliothis virescens]	PCG64469.1	87.22	313	40	0	1402	464	1	313	0	589
TRINITY_DN201690_c0_g1	XP_018028810.1 PREDICTED: transcriptional activator protein LysR-like [Hyalella azteca]	XP_018028810.1	58.51	94	38	1	288	10	188	281	2e-24	101
TRINITY_DN201700_c0_g1	PRD19161.1 murC [Nephila clavipes]	PRD19161.1	92.31	91	7	0	2	274	87	177	1e-40	150
TRINITY_DN201691_c0_g1	PCG70502.1 hypothetical protein B5V51_2893 [Heliothis virescens]	PCG70502.1	92.31	26	2	0	229	306	76	101	3e-06	50.1
TRINITY_DN201652_c0_g1	PCG66904.1 hypothetical protein B5V51_7103 [Heliothis virescens]	PCG66904.1	62.37	93	14	2	359	93	304	379	2e-46	111
TRINITY_DN201697_c0_g1	RWA49385.1 urea ABC transporter permease subunit UrtC [Yersinia pestis]	RWA49385.1	79.57	93	19	0	1	279	45	137	7e-48	164
TRINITY_DN201650_c0_g1	XP_021186788.1 nuclear factor NF-kappa-B p110 subunit [Helicoverpa armigera]	XP_021186788.1	80.92	912	166	7	3609	892	36	945	0	1410
TRINITY_DN225855_c0_g1	XP_015125481.1 PREDICTED: uncharacterized protein LOC107047243, partial [Diachasma alloeum]	XP_015125481.1	35.29	102	61	2	317	12	45	141	2e-11	67.4
TRINITY_DN225857_c0_g1	PRD28008.1 Pancreatic alpha-amylase [Nephila clavipes]	PRD28008.1	64.44	45	16	0	109	243	263	307	2e-08	59.7
TRINITY_DN225864_c0_g1	ASO76370.1 kinase-activating MAP domain death protein, partial [Spodoptera littoralis]	ASO76370.1	92.86	28	2	0	288	205	39	66	2e-08	55.8
TRINITY_DN225802_c0_g1	PCG66992.1 hypothetical protein B5V51_6989 [Heliothis virescens]	PCG66992.1	81.48	27	5	0	81	1	91	117	8e-08	55.8
TRINITY_DN225820_c0_g1	JAJ04548.1 hypothetical protein [Daphnia_magna]	JAJ04548.1	96.15	26	1	0	79	2	9	34	2e-09	57
TRINITY_DN225850_c0_g1	PRD38530.1 gstB [Nephila clavipes]	PRD38530.1	77.78	45	10	0	120	254	834	878	3e-27	78.2
TRINITY_DN225877_c0_g1	XP_022224792.1 uncharacterized protein LOC111075660 [Drosophila obscura]	XP_022224792.1	94.74	114	6	0	344	3	190	303	4e-71	229
TRINITY_DN225835_c0_g1	XP_022667483.1 26S proteasome regulatory subunit 8 isoform X2 [Varroa destructor]	XP_022667483.1	90.7	86	8	0	260	3	33	118	2e-26	107
TRINITY_DN210638_c0_g1	WP_050100753.1 MULTISPECIES: tRNA (adenosine(37)-N6)-threonylcarbamoyltransferase complex transferase subunit TsaD [Yersinia]	WP_050100753.1	68.09	47	15	0	2	142	288	334	2e-15	76.6
TRINITY_DN210645_c0_g1	PZC80459.1 hypothetical protein B5X24_HaOG214616 [Helicoverpa armigera]	PZC80459.1	74.29	35	9	0	1	105	607	641	7e-06	52.8
TRINITY_DN210664_c0_g1	KZS00978.1 Uncharacterized protein APZ42_002508, partial [Daphnia magna]	KZS00978.1	41.09	129	75	1	21	407	69	196	9e-30	117
TRINITY_DN210636_c0_g1	PRD37285.1 lysA [Nephila clavipes]	PRD37285.1	100	69	0	0	208	2	62	130	6e-37	135
TRINITY_DN210690_c0_g1	XP_026496337.1 uncharacterized protein LOC113400876 [Vanessa tameamea]	XP_026496337.1	100	24	0	0	2	73	5	28	9e-06	54.7
TRINITY_DN210633_c0_g1	RVE55190.1 hypothetical protein evm_000088 [Chilo suppressalis]	RVE55190.1	80	35	7	0	413	517	255	289	1e-08	60.8
TRINITY_DN210649_c0_g1	XP_022827439.1 uncharacterized protein LOC111357108 isoform X3 [Spodoptera litura]	XP_022827439.1	80.3	66	13	0	789	592	781	846	7e-63	113
TRINITY_DN210688_c0_g1	XP_026322445.1 uncharacterized protein LOC113232035 [Hyposmocoma kahamanoa]	XP_026322445.1	47.5	80	35	3	314	84	47	122	2e-12	55.1
TRINITY_DN210698_c0_g1	PRD38386.1 fecR [Nephila clavipes]	PRD38386.1	41.58	101	57	2	349	50	383	482	4e-13	72.8
TRINITY_DN210656_c0_g1	XP_026731549.1 nucleoporin NUP188 homolog [Trichoplusia ni]	XP_026731549.1	84.38	32	5	0	336	241	1429	1460	1e-07	57.4
TRINITY_DN210689_c0_g1	PCG80086.1 hypothetical protein B5V51_11366 [Heliothis virescens]	PCG80086.1	83.33	126	21	0	379	2	114	239	1e-73	231
TRINITY_DN210685_c0_g1	PCG62787.1 hypothetical protein B5V51_13660 [Heliothis virescens]	PCG62787.1	54.03	124	54	1	2	364	333	456	2e-37	144
TRINITY_DN227373_c0_g1	XP_014367829.1 PREDICTED: uncharacterized protein LOC106718292 [Papilio machaon]	XP_014367829.1	55.56	36	16	0	115	222	198	233	1e-07	40.8
TRINITY_DN227328_c0_g1	XP_021186284.1 transferrin [Helicoverpa armigera]	XP_021186284.1	85.19	27	4	0	81	1	248	274	1e-06	53.5
TRINITY_DN227381_c0_g1	RWA50896.1 putrescine ABC transporter permease [Yersinia pestis]	RWA50896.1	58.44	77	32	0	16	246	101	177	4e-24	100
TRINITY_DN227377_c0_g1	XP_023953469.1 bifunctional glutamate/proline--tRNA ligase isoform X4 [Bicyclus anynana]	XP_023953469.1	92	25	2	0	77	3	1501	1525	6e-07	54.7
TRINITY_DN227368_c0_g1	PCG69345.1 hypothetical protein B5V51_4208 [Heliothis virescens]	PCG69345.1	92.59	27	2	0	466	386	59	85	1e-07	53.9
TRINITY_DN227307_c0_g1	RXA96962.1 DUF2612 domain-containing protein [Yersinia sp. 2105 StPb PI]	RXA96962.1	48.61	72	37	0	8	223	10	81	4e-08	55.1
TRINITY_DN227391_c0_g1	PRD20935.1 cysJ [Nephila clavipes]	PRD20935.1	50	86	43	0	10	267	487	572	1e-17	85.1
TRINITY_DN227305_c0_g1	XP_026736462.1 zinc finger BED domain-containing protein 1-like [Trichoplusia ni]	XP_026736462.1	95.83	24	1	0	23	94	17	40	1e-06	53.9
TRINITY_DN227385_c0_g1	PZC80655.1 hypothetical protein B5X24_HaOG214222 [Helicoverpa armigera]	PZC80655.1	77.61	67	15	0	257	457	256	322	5e-26	108
TRINITY_DN227352_c0_g1	PCG65765.1 hypothetical protein B5V51_8702 [Heliothis virescens]	PCG65765.1	74.42	86	22	0	210	467	418	503	4e-45	143
TRINITY_DN219087_c0_g2	PZC75290.1 hypothetical protein B5X24_HaOG206492 [Helicoverpa armigera]	PZC75290.1	50	42	19	1	17	136	58	99	5e-06	47.8
TRINITY_DN219012_c0_g1	XP_018020654.1 PREDICTED: inner membrane protein YdcO-like [Hyalella azteca]	XP_018020654.1	49.12	57	29	0	260	90	276	332	4e-08	56.6
TRINITY_DN219048_c0_g1	XP_017118399.1 PREDICTED: formate dehydrogenase-O major subunit-like [Drosophila elegans]	XP_017118399.1	72.09	86	24	0	4	261	931	1016	2e-31	127
TRINITY_DN219003_c0_g1	PZC85070.1 hypothetical protein B5X24_HaOG202834 [Helicoverpa armigera]	PZC85070.1	57.14	63	26	1	17	205	3	64	1e-13	71.6
TRINITY_DN219064_c0_g1	XP_021200784.1 probable cation-transporting ATPase 13A3 isoform X1 [Helicoverpa armigera]	XP_021200784.1	96	25	1	0	77	3	12	36	3e-07	55.8
TRINITY_DN219031_c0_g1	PRD38357.1 amtB [Nephila clavipes]	PRD38357.1	76	150	33	1	452	3	92	238	4e-57	194
TRINITY_DN219015_c0_g1	XP_022206812.1 uncharacterized protein LOC111063436 [Nilaparvata lugens]	XP_022206812.1	43.82	89	48	1	147	413	53	139	9e-19	89.4
TRINITY_DN219061_c0_g1	XP_022825105.1 60S ribosomal export protein NMD3 [Spodoptera litura]	XP_022825105.1	100	21	0	0	64	2	18	38	1e-06	53.1
TRINITY_DN219033_c0_g1	PCG74284.1 hypothetical protein B5V51_13607 [Heliothis virescens]	PCG74284.1	100	24	0	0	3	74	592	615	3e-07	56.6
TRINITY_DN219025_c0_g1	ASO76413.1 Uncharacterized protein, partial [Spodoptera littoralis]	ASO76413.1	67.61	71	23	0	21	233	1	71	3e-26	106
TRINITY_DN200418_c0_g1	XP_026725749.1 zinc transporter 7 [Trichoplusia ni]	XP_026725749.1	92.57	350	24	1	1428	385	1	350	0	610
TRINITY_DN200444_c0_g1	PCG80206.1 hypothetical protein B5V51_10304 [Heliothis virescens]	PCG80206.1	95.19	187	9	0	752	192	1	187	2e-130	379
TRINITY_DN200475_c0_g1	XP_022817773.1 tubulin--tyrosine ligase-like protein 12 [Spodoptera litura]	XP_022817773.1	89.43	615	64	1	180	2021	1	615	0	1169
TRINITY_DN200478_c0_g1	XP_026728278.1 uncharacterized protein LOC113494232 [Trichoplusia ni]	XP_026728278.1	94.34	53	3	0	338	180	45	97	1e-23	113
TRINITY_DN200446_c1_g1	XP_021197764.1 uncharacterized protein LOC110381705 [Helicoverpa armigera]	XP_021197764.1	90.57	456	43	0	106	1473	1	456	0	808
TRINITY_DN200477_c0_g1	RVE45473.1 hypothetical protein evm_009908 [Chilo suppressalis]	RVE45473.1	96.31	325	12	0	185	1159	12	336	0	664
TRINITY_DN200488_c1_g1	XP_022814036.1 complement component 1 Q subcomponent-binding protein, mitochondrial [Spodoptera litura]	XP_022814036.1	89.86	276	27	1	1739	912	1	275	8e-159	469
TRINITY_DN200441_c0_g1	PCG66251.1 hypothetical protein B5V51_7947 [Heliothis virescens]	PCG66251.1	88.05	385	45	1	1319	168	12	396	0	633
TRINITY_DN200403_c0_g1	XP_021192107.1 uncharacterized protein LOC110377503 [Helicoverpa armigera]	XP_021192107.1	84.46	148	23	0	1	444	187	334	3e-86	266
TRINITY_DN200423_c0_g1	AKT26505.1 sensory neuron membrane protein 3 [Spodoptera exigua]	AKT26505.1	69.35	496	151	1	249	1736	1	495	0	711
TRINITY_DN200468_c0_g1	PCG76238.1 hypothetical protein B5V51_10031 [Heliothis virescens]	PCG76238.1	84.21	608	79	2	2893	1076	1	593	0	1027
TRINITY_DN200413_c0_g1	WP_057631566.1 MULTISPECIES: alpha/beta fold hydrolase [Yersinia]	WP_057631566.1	33.15	181	113	5	582	58	78	256	1e-13	75.5
TRINITY_DN200432_c0_g1	XP_021183908.1 uncharacterized protein LOC110371830 [Helicoverpa armigera]	XP_021183908.1	83.46	254	42	0	7039	6278	1	254	1e-141	451
TRINITY_DN200458_c0_g1	XP_021183088.1 39S ribosomal protein L13, mitochondrial [Helicoverpa armigera]	XP_021183088.1	92.7	178	13	0	138	671	1	178	1e-124	362
TRINITY_DN200451_c0_g1	OXA46260.1 Retinol dehydrogenase 12 [Folsomia candida]	OXA46260.1	48.15	54	28	0	163	2	41	94	1e-08	58.2
TRINITY_DN200493_c0_g1	XP_021194268.1 uncharacterized protein LOC110379089 [Helicoverpa armigera]	XP_021194268.1	98.02	253	5	0	363	1121	1	253	1e-77	266
TRINITY_DN200497_c0_g1	PCG76834.1 hypothetical protein B5V51_8584 [Heliothis virescens]	PCG76834.1	83.81	593	85	8	305	2071	1	586	0	754
TRINITY_DN200496_c0_g1	XP_022824088.1 uncharacterized protein LOC111354759 [Spodoptera litura]	XP_022824088.1	72.15	657	154	15	2604	703	1	651	0	866
TRINITY_DN200471_c1_g1	XP_021195235.1 putative serine protease K12H4.7 [Helicoverpa armigera]	XP_021195235.1	76.39	449	105	1	291	1637	32	479	0	721
TRINITY_DN200438_c0_g1	XP_022822208.1 electron transfer flavoprotein subunit alpha, mitochondrial [Spodoptera litura]	XP_022822208.1	93.94	330	20	0	1402	413	1	330	0	595
TRINITY_DN200492_c0_g1	JAR87144.1 golgi snap receptor complex member 1, partial [Carios mimon]	JAR87144.1	64.41	118	42	0	2	355	27	144	3e-48	161
TRINITY_DN200494_c0_g1	PZC80160.1 hypothetical protein B5X24_HaOG215251 [Helicoverpa armigera]	PZC80160.1	92.72	151	11	0	118	570	18	168	5e-66	223
TRINITY_DN200412_c0_g1	XP_024874071.1 heat shock 70 kDa protein cognate 1-like [Temnothorax curvispinosus]	XP_024874071.1	96.55	29	1	0	1	87	42	70	9e-09	60.8
TRINITY_DN200431_c0_g1	XP_022836172.1 uncharacterized protein LOC111363567 [Spodoptera litura]	XP_022836172.1	77.27	242	55	0	109	834	1	242	2e-119	359
TRINITY_DN200463_c0_g1	XP_022823599.1 helicostatins [Spodoptera litura]	XP_022823599.1	90.79	228	21	0	152	835	1	228	1e-143	427
TRINITY_DN200459_c0_g1	XP_021189888.1 uncharacterized protein LOC110375914 [Helicoverpa armigera]	XP_021189888.1	87.6	250	29	2	126	872	3	251	3e-94	290
TRINITY_DN200499_c0_g1	PCG80854.1 hypothetical protein B5V51_1114 [Heliothis virescens]	PCG80854.1	100	286	0	0	180	1037	1	286	0	535
TRINITY_DN200466_c0_g1	XP_026739574.1 akirin-like [Trichoplusia ni]	XP_026739574.1	76.92	195	38	2	411	992	1	189	8e-90	289
TRINITY_DN200447_c0_g1	PCG68682.1 hypothetical protein B5V51_4968 [Heliothis virescens]	PCG68682.1	88.34	326	38	0	269	1246	1	326	1e-154	454
TRINITY_DN200491_c0_g1	XP_022831935.1 probable ATP-dependent RNA helicase kurz [Spodoptera litura]	XP_022831935.1	86.77	1194	149	2	3672	91	1	1185	0	1872
TRINITY_DN200434_c0_g1	KRT79550.1 hypothetical protein AMK59_7098 [Oryctes borbonicus]	KRT79550.1	38.79	116	64	4	59	394	41	153	1e-12	70.5
TRINITY_DN200404_c0_g1	KMQ89613.1 RNA-dependent RNA polymerase [Lasius niger]	KMQ89613.1	49.26	136	69	0	537	130	53	188	3e-36	139
TRINITY_DN200489_c0_g1	XP_021186393.1 signal recognition particle 54 kDa protein [Helicoverpa armigera]	XP_021186393.1	99.2	501	4	0	1613	111	1	501	0	988
TRINITY_DN200489_c0_g2	XP_013184785.1 PREDICTED: 26S protease regulatory subunit 4 [Amyelois transitella]	XP_013184785.1	100	436	0	0	1422	115	1	436	0	840
TRINITY_DN200422_c0_g1	AUU00702.1 bifunctional 23S rRNA (guanine(2069)-N(7))-methyltransferase RlmK/23S rRNA (guanine(2445)-N(2))-methyltransferase RlmL [Morganella morganii]	AUU00702.1	47.34	188	93	3	561	1	125	307	2e-45	166
TRINITY_DN200472_c1_g1	XP_026738630.1 cholinesterase isoform X2 [Trichoplusia ni]	XP_026738630.1	92.34	274	21	0	511	1332	14	287	0	543
TRINITY_DN200472_c1_g2	XP_021196785.1 acetylcholinesterase 1-like [Helicoverpa armigera]	XP_021196785.1	59.31	403	154	7	3	1199	110	506	2e-162	478
TRINITY_DN200472_c2_g1	XP_026328619.1 zonadhesin-like [Hyposmocoma kahamanoa]	XP_026328619.1	46.27	67	30	2	229	426	553	614	2e-08	61.2
TRINITY_DN200405_c0_g1	AEA76324.1 REPAT2 [Mamestra configurata]	AEA76324.1	96.77	124	4	0	977	606	1	124	6e-77	245
TRINITY_DN200480_c0_g1	XP_021195842.1 U5 small nuclear ribonucleoprotein 40 kDa protein [Helicoverpa armigera]	XP_021195842.1	95.99	349	14	0	3531	2485	1	349	0	711
TRINITY_DN200416_c0_g1	XP_021187847.1 WD repeat-containing protein 5 [Helicoverpa armigera]	XP_021187847.1	99.39	326	2	0	523	1500	21	346	0	660
TRINITY_DN200426_c0_g1	ACD37365.1 pancreatic lipase 3 [Mamestra configurata]	ACD37365.1	51.23	244	102	6	699	1	10	247	6e-67	218
TRINITY_DN200435_c0_g1	XP_022822769.1 uncharacterized protein LOC111353818 isoform X2 [Spodoptera litura]	XP_022822769.1	57.91	278	95	5	143	955	4	266	4e-82	264
TRINITY_DN200464_c0_g1	XP_021181089.1 fumarate hydratase, mitochondrial-like [Helicoverpa armigera]	XP_021181089.1	85.51	69	10	0	208	2	3	71	4e-32	128
TRINITY_DN200486_c0_g1	KZS01333.1 putative CaiB/baiF CoA-transferase family protein, partial [Daphnia magna]	KZS01333.1	39.02	123	65	2	2	343	44	165	3e-18	84.7
TRINITY_DN220744_c0_g1	RWA47015.1 multidrug resistance protein A [Yersinia pestis]	RWA47015.1	54.69	64	29	0	192	1	214	277	6e-18	84
TRINITY_DN220742_c0_g1	XP_021194852.1 ester hydrolase C11orf54 homolog isoform X2 [Helicoverpa armigera]	XP_021194852.1	92.86	28	2	0	360	443	176	203	7e-07	54.7
TRINITY_DN220729_c0_g1	XP_022824926.1 cytochrome P450 6k1-like [Spodoptera litura]	XP_022824926.1	80	30	6	0	393	304	471	500	1e-07	57
TRINITY_DN220763_c0_g1	XP_022825503.1 probable ubiquitin carboxyl-terminal hydrolase creB [Spodoptera litura]	XP_022825503.1	92.86	28	2	0	353	436	310	337	3e-07	56.2
TRINITY_DN220787_c0_g1	XP_008189253.1 PREDICTED: xanthine dehydrogenase-like, partial [Acyrthosiphon pisum]	XP_008189253.1	61.64	73	23	1	1	219	71	138	4e-22	94.4
TRINITY_DN220789_c0_g1	XP_022817654.1 E3 ubiquitin-protein ligase synoviolin A-like [Spodoptera litura]	XP_022817654.1	100	28	0	0	84	1	174	201	5e-13	71.2
TRINITY_DN220741_c0_g1	RVE41155.1 hypothetical protein evm_014195 [Chilo suppressalis]	RVE41155.1	54.12	85	39	0	257	3	134	218	6e-24	102
TRINITY_DN220767_c0_g1	PRD20087.1 pepP [Nephila clavipes]	PRD20087.1	71.23	73	21	0	3	221	105	177	4e-15	76.3
TRINITY_DN220714_c0_g1	XP_026738564.1 E3 ubiquitin-protein ligase Su(dx) [Trichoplusia ni]	XP_026738564.1	66.67	51	16	1	1	150	792	842	3e-12	71.2
TRINITY_DN220779_c0_g1	XP_021193877.1 checkpoint protein HUS1 isoform X1 [Helicoverpa armigera]	XP_021193877.1	60	40	16	0	172	291	4	43	2e-06	51.6
TRINITY_DN220781_c0_g1	PRD22326.1 pcaG [Nephila clavipes]	PRD22326.1	58.39	137	52	1	2	397	73	209	2e-46	159
TRINITY_DN220734_c0_g1	RVE41708.1 hypothetical protein evm_013639 [Chilo suppressalis]	RVE41708.1	67.18	195	47	2	3	536	253	447	2e-84	268
TRINITY_DN220710_c0_g1	BAM18532.1 unknown unsecreted protein [Papilio xuthus]	BAM18532.1	75	32	8	0	400	305	31	62	1e-06	50.8
TRINITY_DN221276_c0_g1	RVE40506.1 hypothetical protein evm_014844 [Chilo suppressalis]	RVE40506.1	65.85	41	14	0	123	1	742	782	2e-08	60.5
TRINITY_DN221276_c1_g1	RVE41603.1 hypothetical protein evm_013751 [Chilo suppressalis]	RVE41603.1	60.78	51	20	0	159	7	841	891	3e-12	67
TRINITY_DN221232_c0_g1	PZC80295.1 hypothetical protein B5X24_HaOG200344 [Helicoverpa armigera]	PZC80295.1	58.46	130	54	0	20	409	930	1059	3e-49	178
TRINITY_DN221206_c0_g1	XP_022817237.1 apyrase-like isoform X2 [Spodoptera litura]	XP_022817237.1	82.76	29	5	0	2	88	472	500	6e-08	58.2
TRINITY_DN221288_c0_g1	KOB76470.1 putative RNA-directed DNA polymerase [Operophtera brumata]	KOB76470.1	50	42	21	0	284	159	110	151	2e-06	50.4
TRINITY_DN221264_c0_g1	PCG67802.1 hypothetical protein B5V51_5955 [Heliothis virescens]	PCG67802.1	92.31	26	2	0	470	393	210	235	8e-06	52
TRINITY_DN221211_c0_g1	EFX60751.1 hypothetical protein DAPPUDRAFT_70771, partial [Daphnia pulex]	EFX60751.1	69.86	73	22	0	219	1	152	224	6e-31	118
TRINITY_DN221230_c0_g1	PRD17931.1 rplI, partial [Nephila clavipes]	PRD17931.1	94.2	69	4	0	282	76	57	125	2e-37	132
TRINITY_DN221240_c0_g1	XP_022819761.1 actin-binding protein IPP [Spodoptera litura]	XP_022819761.1	100	26	0	0	1	78	485	510	2e-08	59.7
TRINITY_DN221287_c0_g1	XP_021197863.1 GPI mannosyltransferase 3 [Helicoverpa armigera]	XP_021197863.1	78.57	28	6	0	192	275	476	503	3e-06	52
TRINITY_DN221238_c0_g1	XP_021196444.1 uncharacterized protein LOC110380696 [Helicoverpa armigera]	XP_021196444.1	92.59	27	2	0	83	3	78	104	8e-09	57
TRINITY_DN221208_c0_g1	XP_022822231.1 lysosomal Pro-X carboxypeptidase [Spodoptera litura]	XP_022822231.1	66.67	39	13	0	2	118	122	160	3e-08	58.5
TRINITY_DN206833_c0_g1	AUU01230.1 ATP-dependent helicase [Morganella morganii]	AUU01230.1	40.79	76	44	1	15	239	123	198	4e-11	65.9
TRINITY_DN206834_c0_g1	XP_021201398.1 carotenoid isomerooxygenase isoform X1 [Helicoverpa armigera]	XP_021201398.1	40.28	72	29	2	2	217	235	292	3e-06	52.4
TRINITY_DN206887_c0_g1	XP_022835008.1 uncharacterized protein LOC111362546 [Spodoptera litura]	XP_022835008.1	36.36	77	46	2	229	2	238	312	7e-06	50.4
TRINITY_DN206810_c0_g1	PCG79741.1 hypothetical protein B5V51_14343 [Heliothis virescens]	PCG79741.1	92	25	2	0	77	3	160	184	2e-06	54.3
TRINITY_DN206844_c0_g1	PRD35367.1 lysP [Nephila clavipes]	PRD35367.1	54.43	79	31	1	17	238	280	358	3e-18	85.9
TRINITY_DN206896_c0_g1	XP_026758533.1 uncharacterized protein LOC113517984 [Galleria mellonella]	XP_026758533.1	44.04	109	50	2	377	69	363	466	1e-17	86.7
TRINITY_DN206822_c0_g1	XP_011566240.1 PREDICTED: zinc finger BED domain-containing protein 1-like [Plutella xylostella]	XP_011566240.1	57.72	123	52	0	10	378	291	413	1e-38	145
TRINITY_DN206820_c0_g1	XP_021197019.1 G2/mitotic-specific cyclin-B3 isoform X2 [Helicoverpa armigera]	XP_021197019.1	55.56	63	23	1	191	3	158	215	8e-07	57.8
TRINITY_DN206889_c0_g1	XP_022112406.1 uncharacterized protein LOC110991376 isoform X1 [Pieris rapae]	XP_022112406.1	96.43	28	1	0	593	676	80	107	2e-09	64.3
TRINITY_DN206855_c0_g1	XP_023950408.1 uncharacterized protein LOC112054750 [Bicyclus anynana]	XP_023950408.1	45.16	62	34	0	94	279	5	66	5e-09	59.7
TRINITY_DN206884_c0_g1	PCG75979.1 hypothetical protein B5V51_10611 [Heliothis virescens]	PCG75979.1	66.57	685	199	8	2414	390	5	669	0	860
TRINITY_DN206839_c0_g1	XP_013780090.1 glutamine amidotransferase-like class 1 domain-containing protein 1 [Limulus polyphemus]	XP_013780090.1	56.92	65	28	0	197	3	5	69	1e-19	86.7
TRINITY_DN206832_c0_g1	XP_021189352.1 uncharacterized protein LOC110375536 [Helicoverpa armigera]	XP_021189352.1	96.3	27	1	0	3	83	332	358	6e-08	57.8
TRINITY_DN206886_c0_g1	PCG73410.1 hypothetical protein B5V51_14842 [Heliothis virescens]	PCG73410.1	96.55	29	1	0	376	462	502	530	3e-09	62.8
TRINITY_DN206846_c0_g1	PRD37267.1 queE [Nephila clavipes]	PRD37267.1	58.18	55	15	2	34	174	182	236	4e-11	63.2
TRINITY_DN206881_c0_g1	XP_017071156.1 PREDICTED: serine proteases 1/2 [Drosophila eugracilis]	XP_017071156.1	43.96	91	47	2	1	270	168	255	4e-16	78.2
TRINITY_DN206861_c0_g1	PCG78730.1 hypothetical protein B5V51_3208 [Heliothis virescens]	PCG78730.1	100	28	0	0	460	543	631	658	8e-08	58.9
TRINITY_DN206818_c0_g1	XP_020804069.1 uncharacterized protein LOC110180728 [Drosophila serrata]	XP_020804069.1	78.26	69	15	0	210	4	272	340	2e-29	117
TRINITY_DN213634_c0_g1	PRD39134.1 hemA [Nephila clavipes]	PRD39134.1	68.7	115	36	0	347	3	160	274	2e-41	150
TRINITY_DN213627_c0_g1	XP_012521624.1 PREDICTED: probable transcriptional regulator ycf27 [Monomorium pharaonis]	XP_012521624.1	42.45	106	57	1	2	307	117	222	1e-16	80.1
TRINITY_DN213666_c0_g1	XP_021193683.1 uncharacterized protein LOC110378657 isoform X1 [Helicoverpa armigera]	XP_021193683.1	62.77	137	43	2	27	437	225	353	1e-22	99.4
TRINITY_DN213613_c0_g1	WP_050099630.1 MULTISPECIES: glutamate/aspartate:proton symporter GltP [Yersinia]	WP_050099630.1	61.64	73	28	0	2	220	213	285	2e-16	80.1
TRINITY_DN213669_c0_g1	AUU00262.1 xanthine dehydrogenase molybdenum-binding subunit XdhA [Morganella morganii]	AUU00262.1	28.39	155	103	3	12	455	336	489	1e-08	61.2
TRINITY_DN213621_c0_g1	PRD38527.1 rlmL [Nephila clavipes]	PRD38527.1	64.65	99	30	1	7	288	539	637	2e-32	127
TRINITY_DN213697_c0_g1	BAM20831.1 unknown protein, partial [Papilio polytes]	BAM20831.1	88.46	26	3	0	79	2	54	79	4e-06	49.7
TRINITY_DN213638_c0_g1	XP_022823089.1 LOW QUALITY PROTEIN: uncharacterized protein LOC111354052 [Spodoptera litura]	XP_022823089.1	66.04	53	18	0	24	182	811	863	2e-14	77.4
TRINITY_DN213653_c0_g1	WP_050140258.1 MULTISPECIES: acid-sensing system histidine kinase EvgS [Yersinia]	WP_050140258.1	34.78	138	87	2	2	412	376	511	7e-09	62
TRINITY_DN213677_c0_g1	ACE75444.1 MFS transporter protein [Glyptapanteles indiensis]	ACE75444.1	84.62	39	5	1	330	214	468	505	2e-12	70.9
TRINITY_DN213686_c0_g1	XP_017068311.1 PREDICTED: heat shock 70 kDa protein 4 isoform X2 [Drosophila eugracilis]	XP_017068311.1	49.12	57	28	1	267	97	283	338	5e-08	57.4
TRINITY_DN213647_c0_g1	ADI61811.1 endonuclease-reverse transcriptase [Bombyx mori]	ADI61811.1	64.1	39	13	1	1	114	953	991	5e-06	53.1
TRINITY_DN213608_c0_g1	RUT65324.1 hypothetical protein CKG00_02100 [Morganella morganii]	RUT65324.1	48.08	52	27	0	149	304	16	67	2e-06	53.5
TRINITY_DN213661_c0_g1	XP_018028286.1 PREDICTED: octaprenyl-diphosphate synthase-like [Hyalella azteca]	XP_018028286.1	60.92	87	31	1	261	1	16	99	5e-26	105
TRINITY_DN213664_c0_g1	XP_022827067.1 uncharacterized protein LOC111356812 [Spodoptera litura]	XP_022827067.1	79.57	93	19	0	3	281	139	231	2e-46	162
TRINITY_DN213645_c0_g1	XP_026741092.1 probable phospholipid-transporting ATPase IM isoform X6 [Trichoplusia ni]	XP_026741092.1	94.44	90	5	0	272	3	5	94	6e-25	109
TRINITY_DN213630_c0_g1	XP_021188934.1 uncharacterized protein LOC110375215 isoform X1 [Helicoverpa armigera]	XP_021188934.1	86.21	29	4	0	3	89	13	41	2e-08	56.6
TRINITY_DN213695_c0_g1	JAB62388.1 putative histone-binding protein Caf1, partial [Anoplophora glabripennis]	JAB62388.1	100	27	0	0	443	363	108	134	3e-09	60.1
TRINITY_DN213624_c0_g1	PRD18449.1 pyrC [Nephila clavipes]	PRD18449.1	82.35	85	15	0	261	7	202	286	1e-32	124
TRINITY_DN213655_c0_g1	XP_022131176.1 bumetanide-sensitive sodium-(potassium)-chloride cotransporter-like [Pieris rapae]	XP_022131176.1	92.68	82	6	0	3	248	84	165	9e-40	148
TRINITY_DN213603_c0_g1	XP_022817840.1 dynein beta chain, ciliary-like [Spodoptera litura]	XP_022817840.1	82.35	85	15	0	2	256	429	513	6e-38	144
TRINITY_DN213632_c0_g1	XP_018022520.1 PREDICTED: DNA polymerase III subunit alpha-like [Hyalella azteca]	XP_018022520.1	81.6	125	23	0	1	375	688	812	2e-63	218
TRINITY_DN214991_c0_g1	XP_022832824.1 fibrinogen C domain-containing protein 1-like [Spodoptera litura]	XP_022832824.1	88.37	86	10	0	1	258	395	480	8e-49	170
TRINITY_DN214954_c0_g1	XP_013177582.1 PREDICTED: uncharacterized protein LOC106125042 [Papilio xuthus]	XP_013177582.1	54.29	35	16	0	222	118	45	79	1e-06	46.2
TRINITY_DN214963_c0_g1	KPI96132.1 putative citrate synthase 2, mitochondrial [Papilio xuthus]	KPI96132.1	85.71	28	4	0	84	1	196	223	6e-08	58.2
TRINITY_DN214909_c0_g1	RVE41710.1 hypothetical protein evm_013641 [Chilo suppressalis]	RVE41710.1	67.08	161	53	0	229	711	318	478	7e-74	233
TRINITY_DN214975_c0_g1	XP_018011382.1 PREDICTED: HTH-type transcriptional repressor NicS-like [Hyalella azteca]	XP_018011382.1	46.2	184	99	0	3	554	42	225	1e-50	173
TRINITY_DN214902_c0_g1	XP_014363295.1 PREDICTED: uncharacterized protein LOC106714705 [Papilio machaon]	XP_014363295.1	53.66	41	19	0	52	174	280	320	6e-06	52
TRINITY_DN214912_c0_g1	XP_026743886.1 uncharacterized protein LOC113505412 [Trichoplusia ni]	XP_026743886.1	57.66	111	47	0	1	333	186	296	5e-43	151
TRINITY_DN214966_c0_g1	XP_021185204.1 uncharacterized protein LOC110372648 [Helicoverpa armigera]	XP_021185204.1	78.82	85	18	0	257	3	16	100	2e-38	142
TRINITY_DN214920_c0_g1	XP_021190720.1 protein cueball-like [Helicoverpa armigera]	XP_021190720.1	48.86	88	43	2	6	266	361	447	1e-21	95.9
TRINITY_DN214959_c0_g1	XP_011861382.1 PREDICTED: uncharacterized protein LOC105558370 [Vollenhovia emeryi]	XP_011861382.1	44.32	88	42	2	3	254	1064	1148	1e-16	82.4
TRINITY_DN214914_c0_g1	XP_013193561.1 PREDICTED: RNA-directed DNA polymerase from mobile element jockey-like isoform X1 [Amyelois transitella]	XP_013193561.1	53.91	230	106	0	691	2	494	723	3e-79	265
TRINITY_DN214988_c0_g1	XP_026324142.1 uncharacterized protein LOC113233291 [Hyposmocoma kahamanoa]	XP_026324142.1	65.12	43	15	0	171	43	33	75	3e-09	58.5
TRINITY_DN214955_c0_g1	PZC73245.1 hypothetical protein B5X24_HaOG209892 [Helicoverpa armigera]	PZC73245.1	44.32	88	41	1	281	18	139	218	1e-13	73.9
TRINITY_DN214926_c0_g1	XP_023304642.1 uncharacterized protein LOC111686517 [Lucilia cuprina]	XP_023304642.1	58.18	55	23	0	168	4	31	85	3e-11	66.6
TRINITY_DN205222_c0_g1	RXA95438.1 FdhF/YdeP family oxidoreductase [Yersinia sp. 2105 StPb PI]	RXA95438.1	62.96	54	20	0	2	163	712	765	6e-15	77.4
TRINITY_DN205272_c0_g1	PRD17863.1 pyrH [Nephila clavipes]	PRD17863.1	93.41	91	6	0	3	275	47	137	3e-53	174
TRINITY_DN205291_c0_g1	PRD18622.1 pctB [Nephila clavipes]	PRD18622.1	37.93	116	72	0	1	348	83	198	4e-13	74.3
TRINITY_DN205264_c0_g1	PRD19125.1 nudE [Nephila clavipes]	PRD19125.1	52.48	101	48	0	53	355	26	126	1e-28	115
TRINITY_DN205275_c0_g1	XP_022818394.1 far upstream element-binding protein 1 isoform X2 [Spodoptera litura]	XP_022818394.1	92.31	26	2	0	593	670	210	235	7e-07	56.6
TRINITY_DN205220_c0_g1	XP_026729480.1 uncharacterized protein LOC113495084, partial [Trichoplusia ni]	XP_026729480.1	65.12	43	15	0	291	419	79	121	2e-08	56.6
TRINITY_DN205270_c0_g1	PZC71884.1 hypothetical protein B5X24_HaOG200524 [Helicoverpa armigera]	PZC71884.1	92.16	255	20	0	767	3	1	255	5e-163	465
TRINITY_DN205232_c0_g1	XP_021188363.1 sodium channel protein Nach-like [Helicoverpa armigera]	XP_021188363.1	97.47	79	2	0	3	239	51	129	5e-46	162
TRINITY_DN205256_c0_g1	WP_087770164.1 MULTISPECIES: glycosyltransferase family 4 protein [Yersinia]	WP_087770164.1	50	68	34	0	261	58	106	173	3e-11	65.5
TRINITY_DN205234_c0_g1	XP_027235142.1 uncharacterized protein LOC113826448 [Penaeus vannamei]	XP_027235142.1	58.44	77	32	0	2	232	158	234	3e-28	112
TRINITY_DN205255_c0_g1	PRD38560.1 qseB [Nephila clavipes]	PRD38560.1	35.79	95	61	0	2	286	110	204	3e-15	75.5
TRINITY_DN205239_c0_g1	PZC81749.1 hypothetical protein B5X24_HaOG212193 [Helicoverpa armigera]	PZC81749.1	58.18	55	23	0	13	177	226	280	4e-20	73.6
TRINITY_DN205239_c1_g1	PZC84561.1 hypothetical protein B5X24_HaOG204591 [Helicoverpa armigera]	PZC84561.1	71.79	39	11	0	294	410	71	109	2e-09	60.1
TRINITY_DN205216_c0_g1	XP_026747318.1 uncharacterized protein LOC113508451 [Trichoplusia ni]	XP_026747318.1	58.82	68	26	1	200	3	357	424	2e-12	69.7
TRINITY_DN205267_c0_g1	PCG78452.1 hypothetical protein B5V51_4155, partial [Heliothis virescens]	PCG78452.1	72.06	247	68	1	75	812	2	248	2e-127	374
TRINITY_DN205237_c0_g1	XP_021199319.1 H/ACA ribonucleoprotein complex subunit 3 [Helicoverpa armigera]	XP_021199319.1	96.88	64	2	0	409	600	1	64	3e-35	129
TRINITY_DN205268_c0_g1	XP_022826451.1 protein takeout-like [Spodoptera litura]	XP_022826451.1	95.9	268	11	0	97	900	47	314	1e-169	496
TRINITY_DN205258_c0_g1	RUT66459.1 carbon storage regulator [Morganella morganii]	RUT66459.1	69.49	59	18	0	86	262	1	59	4e-23	92.8
TRINITY_DN205207_c0_g1	WP_050099031.1 MULTISPECIES: Fic family protein [Yersinia]	WP_050099031.1	58.78	131	54	0	396	4	214	344	2e-46	163
TRINITY_DN205285_c0_g1	ARQ20739.1 pyruvate kinase [Helicoverpa armigera armigera]	ARQ20739.1	93.18	44	3	0	134	3	1	44	2e-17	91.7
TRINITY_DN205276_c0_g1	JAT17987.1 hypothetical protein g.11177, partial [Graphocephala atropunctata]	JAT17987.1	82.93	41	6	1	186	308	17	56	4e-13	68.9
TRINITY_DN205243_c0_g1	XP_020804356.1 uncharacterized protein LOC110181022 [Drosophila serrata]	XP_020804356.1	54.47	123	56	0	1	369	133	255	2e-36	137
TRINITY_DN205203_c0_g1	JAN01289.1 Dodeca-satellite-binding-like protein, partial [Daphnia magna]	JAN01289.1	76	50	12	0	76	225	48	97	2e-15	80.9
TRINITY_DN216495_c0_g1	XP_021198812.1 probable palmitoyltransferase ZDHHC16 [Helicoverpa armigera]	XP_021198812.1	81.08	37	7	0	484	374	35	71	3e-10	65.1
TRINITY_DN216487_c0_g1	PRD25264.1 dhbF [Nephila clavipes]	PRD25264.1	71.21	66	18	1	73	267	177	242	2e-20	93.2
TRINITY_DN216441_c0_g1	XP_021199843.1 uncharacterized protein LOC110383376 [Helicoverpa armigera]	XP_021199843.1	51.61	93	40	3	3	278	457	545	2e-16	82.4
TRINITY_DN216473_c0_g1	XP_012521729.1 PREDICTED: uncharacterized protein LOC105828074, partial [Monomorium pharaonis]	XP_012521729.1	86.42	81	11	0	2	244	268	348	2e-13	72.4
TRINITY_DN216427_c0_g1	PRD37485.1 tatC [Nephila clavipes]	PRD37485.1	63.95	86	31	0	259	2	55	140	1e-29	114
TRINITY_DN216489_c0_g1	XP_018028397.1 PREDICTED: cyanophycin synthetase-like [Hyalella azteca]	XP_018028397.1	78.95	38	8	0	267	154	819	856	6e-10	63.2
TRINITY_DN216472_c0_g1	XP_026753985.1 cGMP-specific 3',5'-cyclic phosphodiesterase isoform X2 [Galleria mellonella]	XP_026753985.1	100	28	0	0	280	197	114	141	1e-10	65.1
TRINITY_DN216496_c0_g1	WP_072086680.1 MULTISPECIES: TonB-dependent siderophore receptor [Yersinia]	WP_072086680.1	73.73	118	31	0	204	557	52	169	4e-52	186
TRINITY_DN216447_c0_g1	PRD26642.1 fadI [Nephila clavipes]	PRD26642.1	95.77	71	3	0	215	3	113	183	4e-40	145
TRINITY_DN216460_c0_g1	XP_013184564.1 PREDICTED: splicing factor 3B subunit 3-like [Amyelois transitella]	XP_013184564.1	96.43	28	1	0	1	84	70	97	6e-08	55.1
TRINITY_DN216476_c0_g1	XP_015125273.1 PREDICTED: ferrioxamine B receptor-like [Diachasma alloeum]	XP_015125273.1	34.04	141	85	5	3	413	132	268	2e-13	75.5
TRINITY_DN216417_c0_g1	AUU01275.1 EamA/RhaT family transporter [Morganella morganii]	AUU01275.1	66.67	96	32	0	29	316	87	182	2e-36	134
TRINITY_DN216407_c0_g1	XP_023937528.1 uncharacterized protein LOC112045538 isoform X2 [Bicyclus anynana]	XP_023937528.1	73.03	152	31	1	456	1	142	283	4e-60	209
TRINITY_DN216443_c0_g1	PRD39747.1 icd [Nephila clavipes]	PRD39747.1	82.01	139	25	0	1	417	153	291	2e-78	246
TRINITY_DN216401_c0_g1	PZC74024.1 hypothetical protein B5X24_HaOG208438, partial [Helicoverpa armigera]	PZC74024.1	55.81	86	38	0	65	322	374	459	2e-19	90.9
TRINITY_DN216480_c0_g1	PZC78880.1 hypothetical protein B5X24_HaOG217074 [Helicoverpa armigera]	PZC78880.1	54.55	55	20	1	1	150	944	998	5e-08	58.9
TRINITY_DN216416_c0_g1	PRD33510.1 rpoN [Nephila clavipes]	PRD33510.1	78.08	73	16	0	6	224	370	442	9e-34	128
TRINITY_DN208206_c0_g1	XP_022837431.1 glycine-rich protein DOT1-like [Spodoptera litura]	XP_022837431.1	87.58	153	19	0	826	368	203	355	3e-43	161
TRINITY_DN208230_c0_g1	XP_022824489.1 myotubularin-related protein 2 [Spodoptera litura]	XP_022824489.1	100	27	0	0	303	383	43	69	8e-09	60.5
TRINITY_DN208255_c0_g1	PCG63150.1 hypothetical protein B5V51_12896 [Heliothis virescens]	PCG63150.1	92.59	27	2	0	598	518	14	40	1e-07	56.2
TRINITY_DN208243_c0_g1	PRD35055.1 lexA [Nephila clavipes]	PRD35055.1	39.62	106	64	0	318	1	5	110	1e-15	79
TRINITY_DN208216_c0_g1	RXA96955.1 lytic transglycosylase domain-containing protein [Yersinia sp. 2105 StPb PI]	RXA96955.1	48.31	118	59	1	5	352	505	622	6e-21	97.8
TRINITY_DN208225_c0_g1	PCG78291.1 hypothetical protein B5V51_4614 [Heliothis virescens]	PCG78291.1	69.7	198	44	6	571	2	601	790	8e-45	168
TRINITY_DN208269_c0_g1	XP_021188446.1 uncharacterized protein LOC110374870 [Helicoverpa armigera]	XP_021188446.1	68.04	97	24	1	138	428	1	90	7e-33	131
TRINITY_DN208280_c0_g1	XP_021183354.1 uncharacterized protein LOC110371424 [Helicoverpa armigera]	XP_021183354.1	81.08	37	6	1	113	3	824	859	2e-06	59.3
TRINITY_DN208207_c0_g1	XP_021201380.1 craniofacial development protein 2-like [Helicoverpa armigera]	XP_021201380.1	65.08	63	22	0	4	192	63	125	1e-28	92.8
TRINITY_DN208201_c0_g1	XP_022825885.1 DNA replication licensing factor Mcm3 [Spodoptera litura]	XP_022825885.1	88.89	27	3	0	82	2	535	561	3e-07	55.8
TRINITY_DN208211_c0_g1	PRD23115.1 yddG [Nephila clavipes]	PRD23115.1	52.68	112	53	0	4	339	195	306	4e-19	89
TRINITY_DN208244_c0_g1	AFP20590.1 cytochrome CYP6B42 [Spodoptera littoralis]	AFP20590.1	57.41	54	18	2	167	6	424	472	5e-07	55.8
TRINITY_DN208261_c0_g1	PCG73728.1 hypothetical protein B5V51_14510 [Heliothis virescens]	PCG73728.1	86.67	75	10	0	264	488	1	75	4e-33	130
TRINITY_DN208210_c0_g1	PRD33353.1 acrB [Nephila clavipes]	PRD33353.1	89.06	64	7	0	3	194	343	406	4e-27	112
TRINITY_DN208283_c0_g1	XP_021193436.1 uncharacterized protein LOC110378482 [Helicoverpa armigera]	XP_021193436.1	59.26	27	11	0	138	218	896	922	8e-07	40
TRINITY_DN208217_c0_g1	XP_026329240.1 receptor-type tyrosine-protein phosphatase N2 isoform X6 [Hyposmocoma kahamanoa]	XP_026329240.1	95.83	24	1	0	1	72	90	113	2e-07	57.4
TRINITY_DN208220_c0_g1	PCG64260.1 hypothetical protein B5V51_10957, partial [Heliothis virescens]	PCG64260.1	93.1	29	2	0	88	2	46	74	2e-07	56.6
TRINITY_DN208265_c0_g1	KDR20101.1 Integrator complex subunit 4 [Zootermopsis nevadensis]	KDR20101.1	41.18	68	40	0	208	5	449	516	1e-06	52.8
TRINITY_DN222370_c0_g1	ENN74454.1 hypothetical protein YQE_08960, partial [Dendroctonus ponderosae]	ENN74454.1	46.91	81	31	2	259	468	49	128	3e-14	61.2
TRINITY_DN222387_c0_g1	PCG75041.1 hypothetical protein B5V51_12327 [Heliothis virescens]	PCG75041.1	96.15	26	1	0	452	375	7407	7432	8e-08	58.9
TRINITY_DN222396_c0_g1	XP_026741703.1 dynein heavy chain 12, axonemal [Trichoplusia ni]	XP_026741703.1	98.77	81	1	0	1	243	3299	3379	7e-51	181
TRINITY_DN222363_c0_g1	PZC75569.1 hypothetical protein B5X24_HaOG205996 [Helicoverpa armigera]	PZC75569.1	92.59	27	2	0	427	347	707	733	2e-07	57.4
TRINITY_DN222355_c0_g1	KOB73898.1 putative dual specificity mitogen-activated protein kinase kinase 4 MAPKK4, partial [Operophtera brumata]	KOB73898.1	72.97	37	4	1	233	325	153	189	4e-11	66.2
TRINITY_DN222377_c0_g1	RUT67060.1 integrase [Morganella morganii]	RUT67060.1	50	66	33	0	67	264	1	66	1e-13	72.4
TRINITY_DN222376_c0_g1	XP_026724769.1 uncharacterized protein LOC113491803 [Trichoplusia ni]	XP_026724769.1	46.2	158	61	6	443	9	58	204	9e-20	90.5
TRINITY_DN222372_c0_g1	PZC83273.1 hypothetical protein B5X24_HaOG208037 [Helicoverpa armigera]	PZC83273.1	59.72	144	48	2	1	432	801	934	1e-29	123
TRINITY_DN222325_c0_g1	JAT80258.1 hypothetical protein g.1945, partial [Pectinophora gossypiella]	JAT80258.1	58.02	81	33	1	308	69	171	251	6e-22	95.1
[truncated: 53,817 more rows]

## Sheet: Blad2
TRINITY_DN205665_c0_g1	XP_021197526.1 apolipophorins isoform X2 [Helicoverpa armigera]	XP_021197526.1	89.29	28	3	0	527	610	2800	2827	8e-08	59.3
TRINITY_DN205688_c0_g1	PRD39993.1 glcB [Nephila clavipes]	PRD39993.1	70.15	67	20	0	202	2	437	503	5e-24	102
TRINITY_DN205616_c0_g1	ABV81918.1 putative protein phosphatase PP2A 55kDa regulatory subunit, partial [Antheraea paukstadtorum]	ABV81918.1	82.76	29	5	0	88	2	32	60	1e-06	54.3
TRINITY_DN205691_c0_g1	XP_022826481.1 odorant receptor 4-like isoform X3 [Spodoptera litura]	XP_022826481.1	93.75	64	4	0	3	194	259	322	2e-34	129
TRINITY_DN205676_c0_g1	XP_022823851.1 glucose dehydrogenase [FAD, quinone]-like [Spodoptera litura]	XP_022823851.1	62.2	164	62	0	218	709	355	518	8e-86	231
TRINITY_DN205623_c0_g1	PCG78532.1 hypothetical protein B5V51_3834 [Heliothis virescens]	PCG78532.1	100	30	0	0	470	559	274	303	2e-10	66.2
TRINITY_DN205644_c0_g1	XP_022821826.1 matrix metalloproteinase-14 isoform X3 [Spodoptera litura]	XP_022821826.1	77.45	204	44	1	607	2	162	365	2e-97	304
TRINITY_DN205675_c0_g1	XP_022814799.1 uncharacterized protein LOC111348420 isoform X2 [Spodoptera litura]	XP_022814799.1	75.5	351	85	1	1	1050	265	615	1e-177	553
TRINITY_DN205660_c0_g1	JAT89242.1 hypothetical protein g.15882, partial [Pectinophora gossypiella]	JAT89242.1	100	28	0	0	252	335	37	64	1e-09	59.7
TRINITY_DN205642_c0_g1	XP_011554304.1 PREDICTED: uncharacterized protein LOC105385598 [Plutella xylostella]	XP_011554304.1	72.55	51	12	1	158	6	105	153	1e-12	70.5
TRINITY_DN205684_c0_g1	JAA83173.1 chromatin regulatory protein sir2, partial [Pararge aegeria]	JAA83173.1	86.96	23	3	0	72	4	64	86	7e-06	48.5
TRINITY_DN205656_c0_g1	ABO45233.1 reverse transcriptase [Ostrinia nubilalis]	ABO45233.1	72.73	33	9	0	2	100	331	363	6e-06	55.1
TRINITY_DN219111_c0_g1	JAS07704.1 hypothetical protein g.37121, partial [Clastoptera arizonana]	JAS07704.1	42.05	88	17	3	300	136	566	652	3e-08	58.2
TRINITY_DN219198_c0_g1	XP_023300625.1 uncharacterized protein LOC111682867 [Lucilia cuprina]	XP_023300625.1	37.5	176	107	2	519	1	66	241	1e-38	143
TRINITY_DN219140_c0_g1	XP_022816384.1 lymphocyte antigen 75-like [Spodoptera litura]	XP_022816384.1	47.79	113	54	2	3	338	192	300	6e-22	98.2
TRINITY_DN219196_c0_g1	XP_015511628.1 PREDICTED: uncharacterized protein LOC107218310 [Neodiprion lecontei]	XP_015511628.1	62.75	51	19	0	441	289	111	161	7e-14	76.6
TRINITY_DN219149_c0_g1	XP_022813968.1 multidrug resistance protein 1B-like [Spodoptera litura]	XP_022813968.1	88.46	26	3	0	78	1	828	853	7e-06	51.6
TRINITY_DN219160_c0_g1	AUT99830.1 50S ribosomal protein L1 [Morganella morganii]	AUT99830.1	66.36	107	36	0	9	329	1	107	4e-32	121
TRINITY_DN219144_c0_g1	PZC80745.1 hypothetical protein B5X24_HaOG213969 [Helicoverpa armigera]	PZC80745.1	83.33	30	5	0	298	209	170	199	7e-07	52.4
TRINITY_DN219108_c0_g1	XP_026726655.1 long-chain-fatty-acid--CoA ligase 4 isoform X2 [Trichoplusia ni]	XP_026726655.1	75.68	37	8	1	382	492	331	366	2e-07	57.8
TRINITY_DN219174_c0_g1	XP_022826732.1 mitochondrial tRNA-specific 2-thiouridylase 1 [Spodoptera litura]	XP_022826732.1	100	27	0	0	3	83	192	218	7e-08	57.4
TRINITY_DN219167_c0_g1	PZC80745.1 hypothetical protein B5X24_HaOG213969 [Helicoverpa armigera]	PZC80745.1	65.12	43	13	1	19	141	164	206	2e-07	55.5
TRINITY_DN219194_c0_g1	PRD37556.1 cusB [Nephila clavipes]	PRD37556.1	45.05	91	50	0	5	277	86	176	6e-21	90.9
TRINITY_DN219117_c0_g1	PZC75100.1 hypothetical protein B5X24_HaOG206720 [Helicoverpa armigera]	PZC75100.1	92.59	27	2	0	82	2	887	913	7e-06	51.6
TRINITY_DN219150_c0_g1	AEA76325.1 C-type lectin, partial [Mamestra configurata]	AEA76325.1	96.15	52	2	0	157	2	1	52	2e-28	112
TRINITY_DN219188_c0_g1	XP_011567421.1 PREDICTED: threonine dehydratase biosynthetic, chloroplastic-like, partial [Plutella xylostella]	XP_011567421.1	96.43	112	4	0	338	3	198	309	1e-66	218
TRINITY_DN219193_c0_g1	XP_022819981.1 dnaJ homolog subfamily C member 16 [Spodoptera litura]	XP_022819981.1	89.29	28	3	0	84	1	665	692	3e-08	58.9
TRINITY_DN219141_c0_g1	PCG73841.1 hypothetical protein B5V51_14265, partial [Heliothis virescens]	PCG73841.1	51.52	66	30	1	2	193	487	552	3e-12	72
TRINITY_DN219119_c0_g1	PRD21734.1 3'3'-cGAMP-specific phosphodiesterase 2 [Nephila clavipes]	PRD21734.1	51.52	99	48	0	302	6	45	143	2e-24	105
TRINITY_DN219124_c0_g1	XP_017121169.1 PREDICTED: voltage-gated ClC-type chloride channel ClcB-like [Drosophila elegans]	XP_017121169.1	44.68	94	52	0	283	2	245	338	1e-06	53.9
TRINITY_DN219132_c0_g1	PZC76995.1 hypothetical protein B5X24_HaOG203946 [Helicoverpa armigera]	PZC76995.1	61.29	62	24	0	343	158	130	191	2e-12	68.9
TRINITY_DN209081_c0_g1	XP_013181000.1 PREDICTED: uncharacterized protein LOC106127467 [Papilio xuthus]	XP_013181000.1	71.05	38	11	0	309	422	170	207	1e-08	58.5
TRINITY_DN209035_c0_g1	JAA83991.1 Longitudinals lacking protein-like protein [Pararge aegeria]	JAA83991.1	100	24	0	0	543	472	88	111	4e-06	50.8
TRINITY_DN209006_c0_g1	XP_011552366.1 PREDICTED: uncharacterized protein LOC105383928 [Plutella xylostella]	XP_011552366.1	64.52	31	11	0	93	1	728	758	6e-06	55.1
TRINITY_DN209053_c0_g1	PRD19421.1 nicP [Nephila clavipes]	PRD19421.1	43.42	76	35	2	229	2	65	132	2e-09	60.5
TRINITY_DN209051_c0_g1	ADI61830.1 endonuclease-reverse transcriptase [Bombyx mori]	ADI61830.1	58.54	41	17	0	79	201	1053	1093	8e-06	50.8
TRINITY_DN209016_c0_g1	PCG66496.1 hypothetical protein B5V51_7636 [Heliothis virescens]	PCG66496.1	44.92	118	59	2	338	3	16	133	2e-26	111
TRINITY_DN209009_c0_g1	PZC71315.1 hypothetical protein B5X24_HaOG200404 [Helicoverpa armigera]	PZC71315.1	81.16	138	26	0	2	415	98	235	3e-78	246
TRINITY_DN209044_c0_g1	PRD38996.1 ydcC [Nephila clavipes]	PRD38996.1	47.69	65	34	0	20	214	206	270	1e-10	62.8
TRINITY_DN209088_c0_g1	XP_026727711.1 uncharacterized protein LOC113493878 [Trichoplusia ni]	XP_026727711.1	75.61	41	10	0	123	1	206	246	2e-11	68.6
TRINITY_DN209089_c0_g1	XP_022837092.1 inositol 1,4,5-trisphosphate receptor isoform X6 [Spodoptera litura]	XP_022837092.1	100	28	0	0	622	705	1780	1807	1e-06	56.6
TRINITY_DN209024_c0_g1	PCG66954.1 hypothetical protein B5V51_7041 [Heliothis virescens]	PCG66954.1	88.28	145	17	0	61	495	433	577	8e-88	283
TRINITY_DN209034_c0_g1	KNC28910.1 hypothetical protein FF38_14545, partial [Lucilia cuprina]	KNC28910.1	38.37	86	52	1	6	263	232	316	9e-13	70.1
TRINITY_DN209084_c0_g1	KPI95807.1 Smoothelin-like protein 1 [Papilio xuthus]	KPI95807.1	66.67	51	13	2	150	1	84	131	4e-12	67
TRINITY_DN209028_c0_g1	XP_021194876.1 uncharacterized protein LOC110379506 isoform X1 [Helicoverpa armigera]	XP_021194876.1	95.83	24	1	0	341	270	145	168	9e-06	50.4
TRINITY_DN209031_c0_g1	XP_023303501.1 uncharacterized protein LOC111685472 [Lucilia cuprina]	XP_023303501.1	81.44	97	18	0	362	72	221	317	2e-50	171
TRINITY_DN209080_c0_g1	ACX53765.1 chemosensory receptor, partial [Heliothis virescens]	ACX53765.1	88.6	114	13	0	248	589	20	133	3e-68	217
TRINITY_DN227822_c0_g1	XP_013137508.1 PREDICTED: tyrosine-protein kinase Abl-like [Papilio polytes]	XP_013137508.1	95.45	22	1	0	67	2	486	507	1e-07	56.2
TRINITY_DN227839_c0_g1	XP_026314742.1 uncharacterized protein LOC113226358 isoform X8 [Hyposmocoma kahamanoa]	XP_026314742.1	96.15	26	1	0	214	291	5863	5888	1e-06	53.9
TRINITY_DN227862_c0_g1	RWA49727.1 cytochrome c-type biogenesis protein CcmH [Yersinia pestis]	RWA49727.1	59.72	72	29	0	217	2	18	89	2e-22	96.7
TRINITY_DN227881_c0_g1	XP_022814388.1 zinc finger protein 596-like [Spodoptera litura]	XP_022814388.1	85.19	27	4	0	83	3	456	482	3e-06	53.5
TRINITY_DN227866_c0_g1	XP_022819493.1 glutamine synthetase 1, mitochondrial-like [Spodoptera litura]	XP_022819493.1	88.57	70	8	0	1	210	124	193	5e-41	146
TRINITY_DN227816_c0_g1	XP_004929801.1 uncharacterized protein LOC101741973 [Bombyx mori]	XP_004929801.1	96.3	27	1	0	3	83	42	68	5e-10	61.2
TRINITY_DN227842_c0_g1	PCG66757.1 hypothetical protein B5V51_7260 [Heliothis virescens]	PCG66757.1	91.67	24	2	0	1	72	281	304	2e-06	52.8
TRINITY_DN227896_c0_g1	JAA79265.1 Transformation/transcription domain-associated protein, partial [Pararge aegeria]	JAA79265.1	100	27	0	0	340	260	35	61	8e-09	56.2
TRINITY_DN227835_c0_g1	PRD39036.1 pilT [Nephila clavipes]	PRD39036.1	42.67	75	41	1	53	277	81	153	1e-06	52.8
TRINITY_DN227882_c0_g1	PRD39852.1 bauA [Nephila clavipes]	PRD39852.1	62.5	72	27	0	217	2	48	119	6e-23	97.4
TRINITY_DN227807_c0_g1	JAA82382.1 armadillo, partial [Pararge aegeria]	JAA82382.1	100	23	0	0	306	238	46	68	6e-07	51.2
TRINITY_DN227889_c0_g1	PRD30876.1 betT2 [Nephila clavipes]	PRD30876.1	33.17	205	122	4	2	583	441	641	3e-23	105
TRINITY_DN227819_c0_g1	XP_026490296.1 LOW QUALITY PROTEIN: uncharacterized protein LOC113396536 [Vanessa tameamea]	XP_026490296.1	63.64	44	16	0	3	134	697	740	5e-09	59.7
TRINITY_DN227831_c0_g1	XP_022833179.1 uncharacterized protein LOC111361078 [Spodoptera litura]	XP_022833179.1	92.54	67	5	0	17	217	1	67	2e-30	113
TRINITY_DN227832_c0_g1	XP_021000531.1 phosphate carrier protein, mitochondrial-like [Parasteatoda tepidariorum]	XP_021000531.1	72.73	44	11	1	1	129	43	86	9e-10	59.7
TRINITY_DN202434_c0_g1	XP_018006195.1 PREDICTED: phosphoserine phosphatase-like [Hyalella azteca]	XP_018006195.1	63.95	86	31	0	258	1	36	121	5e-26	104
TRINITY_DN202441_c0_g1	XP_022239337.1 uncharacterized protein LOC106457627 [Limulus polyphemus]	XP_022239337.1	49.25	67	34	0	3	203	230	296	2e-14	73.6
TRINITY_DN202443_c0_g1	XP_021194821.1 protein takeout [Helicoverpa armigera]	XP_021194821.1	97.57	247	6	0	464	1204	1	247	3e-162	471
TRINITY_DN202452_c0_g1	AUU01456.1 D-amino acid dehydrogenase small subunit [Morganella morganii]	AUU01456.1	64.6	113	40	0	463	801	1	113	7e-45	166
TRINITY_DN202405_c0_g1	XP_022819888.1 ubiquitin-conjugating enzyme E2 S [Spodoptera litura]	XP_022819888.1	96.15	26	1	0	297	374	50	75	1e-06	52.8
TRINITY_DN202424_c0_g1	XP_013189374.1 PREDICTED: piggyBac transposable element-derived protein 4-like [Amyelois transitella]	XP_013189374.1	50.85	59	27	2	2	175	583	640	3e-09	60.8
TRINITY_DN202480_c0_g1	XP_021182762.1 SH3 and multiple ankyrin repeat domains protein 3 isoform X6 [Helicoverpa armigera]	XP_021182762.1	100	23	0	0	3	71	513	535	3e-07	55.1
TRINITY_DN202428_c0_g1	XP_012542880.1 PREDICTED: NADH kinase POS5, mitochondrial-like [Monomorium pharaonis]	XP_012542880.1	90.24	41	4	0	123	1	1	41	8e-16	78.6
TRINITY_DN202403_c0_g1	XP_023240930.1 LOW QUALITY PROTEIN: surfeit locus protein 1-like [Centruroides sculpturatus]	XP_023240930.1	22.78	237	145	9	390	1022	48	272	6e-07	57.8
TRINITY_DN202439_c0_g1	RXA97780.1 MFS transporter [Yersinia sp. 2105 StPb PI]	RXA97780.1	51.05	190	92	1	570	4	199	388	2e-47	169
TRINITY_DN202445_c0_g1	PCG65861.1 hypothetical protein B5V51_8538 [Heliothis virescens]	PCG65861.1	76.56	610	143	0	2384	555	1	610	0	1006
TRINITY_DN202412_c0_g1	PRD18358.1 puuB, partial [Nephila clavipes]	PRD18358.1	39.02	123	74	1	1	369	118	239	9e-19	87.4
TRINITY_DN202432_c0_g1	PRD20296.1 pyrC [Nephila clavipes]	PRD20296.1	63.38	213	77	1	2	637	135	347	2e-126	257
TRINITY_DN202420_c0_g1	XP_015125424.1 PREDICTED: methyl-accepting chemotaxis protein III-like [Diachasma alloeum]	XP_015125424.1	38.3	141	87	0	1	423	265	405	8e-20	93.2
TRINITY_DN202416_c0_g1	XP_022833748.1 uncharacterized protein LOC111361586 [Spodoptera litura]	XP_022833748.1	51.72	116	56	0	350	3	144	259	2e-34	129
TRINITY_DN202468_c0_g1	XP_021181537.1 U3 small nucleolar RNA-associated protein 4 homolog [Helicoverpa armigera]	XP_021181537.1	86.64	711	90	3	117	2237	1	710	0	1254
TRINITY_DN202446_c0_g1	RXA96833.1 UDP-N-acetylmuramoyl-L-alanyl-D-glutamate--2,6-diaminopimelate ligase [Yersinia sp. 2105 StPb PI]	RXA96833.1	62.79	86	32	0	259	2	321	406	2e-28	114
TRINITY_DN202482_c0_g1	PZC76499.1 hypothetical protein B5X24_HaOG204519 [Helicoverpa armigera]	PZC76499.1	48.24	85	39	1	294	55	211	295	4e-16	80.1
TRINITY_DN202494_c0_g1	XP_022824442.1 solute carrier family 12 member 1 [Spodoptera litura]	XP_022824442.1	100	27	0	0	2	82	1042	1068	6e-09	62.8
TRINITY_DN202447_c0_g1	XP_013197988.1 PREDICTED: elongation of very long chain fatty acids protein AAEL008004-like isoform X2 [Amyelois transitella]	XP_013197988.1	92.31	26	2	0	3	80	142	167	2e-06	55.8
TRINITY_DN202454_c0_g1	PCG68743.1 hypothetical protein B5V51_4911 [Heliothis virescens]	PCG68743.1	90.79	543	50	0	1703	75	1	543	0	1045
TRINITY_DN202462_c0_g1	XP_017093960.1 PREDICTED: isoxanthopterin deaminase-like [Drosophila bipectinata]	XP_017093960.1	48.03	152	78	1	514	969	5	155	4e-39	148
TRINITY_DN202470_c0_g1	PCG66994.1 hypothetical protein B5V51_6991 [Heliothis virescens]	PCG66994.1	95.72	304	13	0	1074	163	1	304	0	615
TRINITY_DN202484_c0_g1	RUT67041.1 TIGR03749 family integrating conjugative element protein [Morganella morganii]	RUT67041.1	46.88	64	34	0	299	108	213	276	6e-11	64.7
TRINITY_DN224088_c0_g1	PCG68636.1 hypothetical protein B5V51_5019 [Heliothis virescens]	PCG68636.1	88.46	26	3	0	78	1	19	44	3e-06	49.7
TRINITY_DN224085_c0_g1	KPI91323.1 hypothetical protein RR46_14827 [Papilio xuthus]	KPI91323.1	80.65	31	6	0	206	298	23	53	1e-07	53.1
TRINITY_DN224092_c0_g1	XP_026490230.1 serine/threonine-protein phosphatase PP2A 65 kDa regulatory subunit [Vanessa tameamea]	XP_026490230.1	100	26	0	0	338	261	191	216	5e-07	54.7
TRINITY_DN224053_c0_g1	AAF06103.1 cytochrome P450 [Helicoverpa zea]	AAF06103.1	69.36	173	53	0	2	520	113	285	3e-86	266
TRINITY_DN224061_c0_g1	AKJ54499.1 lebocin 1 [Spodoptera exigua]	AKJ54499.1	49.46	93	41	3	262	540	1	87	6e-19	87.4
TRINITY_DN215448_c0_g1	PRD37017.1 cat1 [Nephila clavipes]	PRD37017.1	71.79	78	22	0	3	236	395	472	3e-32	124
TRINITY_DN215443_c0_g1	ADZ95950.1 reverse transcriptase, partial [Perigonia ilus]	ADZ95950.1	80	30	6	0	91	2	116	145	3e-06	50.4
TRINITY_DN215492_c0_g1	XP_021188002.1 proton-coupled folate transporter [Helicoverpa armigera]	XP_021188002.1	92.31	26	2	0	292	369	344	369	2e-07	56.2
TRINITY_DN215435_c0_g1	XP_021185684.1 cyclin-K [Helicoverpa armigera]	XP_021185684.1	92.86	28	2	0	2	85	208	235	2e-09	63.5
TRINITY_DN215447_c0_g1	WP_050097288.1 MULTISPECIES: two-component system sensor histidine kinase PhoQ [Yersinia]	WP_050097288.1	45.56	90	45	2	263	6	268	357	2e-10	63.9
TRINITY_DN215453_c0_g1	XP_016946274.1 PREDICTED: ATP-dependent RNA helicase RhlE-like, partial [Drosophila biarmipes]	XP_016946274.1	67.41	135	44	0	405	1	202	336	6e-58	193
TRINITY_DN215464_c0_g1	JAT80803.1 hypothetical protein g.18583, partial [Pectinophora gossypiella]	JAT80803.1	100	27	0	0	82	2	72	98	2e-09	58.5
TRINITY_DN215467_c0_g1	PNF25823.1 putative RNA-directed DNA polymerase from transposon X-element [Cryptotermes secundus]	PNF25823.1	37.75	204	118	2	633	40	305	505	2e-30	114
TRINITY_DN215428_c0_g1	PZC80794.1 hypothetical protein B5X24_HaOG213781 [Helicoverpa armigera]	PZC80794.1	85.71	28	4	0	177	260	46	73	1e-07	52.4
TRINITY_DN215432_c0_g1	KOB55719.1 Clathrin coat assembly protein AP50, partial [Operophtera brumata]	KOB55719.1	100	28	0	0	603	520	27	54	3e-09	59.7
TRINITY_DN215460_c0_g1	PCG80166.1 hypothetical protein B5V51_10779 [Heliothis virescens]	PCG80166.1	100	27	0	0	294	374	211	237	9e-08	57
TRINITY_DN215418_c0_g1	XP_026750641.1 sodium/hydrogen exchanger 10-like [Galleria mellonella]	XP_026750641.1	100	24	0	0	74	3	1098	1121	6e-06	52
TRINITY_DN215414_c0_g1	PZC76998.1 hypothetical protein B5X24_HaOG203949 [Helicoverpa armigera]	PZC76998.1	44.44	81	41	1	76	306	22	102	7e-15	76.6
TRINITY_DN215450_c0_g1	PRD18742.1 mcpA, partial [Nephila clavipes]	PRD18742.1	48.81	168	84	2	504	4	161	327	4e-40	150
TRINITY_DN215429_c0_g1	XP_026325758.1 uncharacterized protein LOC113234619, partial [Hyposmocoma kahamanoa]	XP_026325758.1	58.06	62	18	1	280	441	91	152	1e-12	70.9
TRINITY_DN215490_c0_g1	XP_021197503.1 neutral alpha-glucosidase AB [Helicoverpa armigera]	XP_021197503.1	92.59	27	2	0	3	83	166	192	8e-07	54.7
TRINITY_DN215426_c0_g1	XP_021182426.1 vacuolar protein sorting-associated protein 33A [Helicoverpa armigera]	XP_021182426.1	80	35	5	1	3	101	489	523	5e-09	60.8
TRINITY_DN215415_c0_g1	XP_021188254.1 alpha-amylase 4N-like isoform X2 [Helicoverpa armigera]	XP_021188254.1	86.84	38	5	0	202	315	1	38	2e-14	75.9
TRINITY_DN215494_c0_g1	PRD25781.1 phnX [Nephila clavipes]	PRD25781.1	41.38	116	68	0	428	81	154	269	1e-22	98.6
TRINITY_DN215446_c0_g1	PZC85788.1 hypothetical protein B5X24_HaOG215150 [Helicoverpa armigera]	PZC85788.1	60.98	41	12	1	1	111	14	54	8e-12	53.9
TRINITY_DN215498_c0_g1	XP_026736617.1 LOW QUALITY PROTEIN: E3 ubiquitin-protein ligase UBR1 [Trichoplusia ni]	XP_026736617.1	100	24	0	0	3	74	329	352	3e-06	54.3
TRINITY_DN215421_c0_g1	PCG74689.1 hypothetical protein B5V51_12910 [Heliothis virescens]	PCG74689.1	90	30	3	0	2	91	25	54	3e-08	58.9
TRINITY_DN215440_c0_g1	XP_002424730.1 succinate-CoA ligase, beta subunit, putative [Pediculus humanus corporis]	XP_002424730.1	49.09	55	28	0	170	6	75	129	4e-08	56.6
TRINITY_DN212464_c0_g1	XP_012524353.1 PREDICTED: 30S ribosomal protein S19, chloroplastic-like [Monomorium pharaonis]	XP_012524353.1	84.88	86	13	0	20	277	1	86	1e-48	160
TRINITY_DN212433_c0_g1	PRD38044.1 maeB [Nephila clavipes]	PRD38044.1	66.32	95	32	0	1	285	164	258	4e-35	132
TRINITY_DN212438_c0_g1	RUT67058.1 hypothetical protein CKG00_12245 [Morganella morganii]	RUT67058.1	50	180	84	3	538	8	60	236	3e-48	173
TRINITY_DN212499_c0_g1	XP_026732560.1 transmembrane protein 87A [Trichoplusia ni]	XP_026732560.1	83.87	31	5	0	1	93	7	37	3e-07	55.8
TRINITY_DN212486_c0_g1	LAB70490.1 signal recognition particle protein, partial [Hirondellea gigas]	LAB70490.1	66.67	87	29	0	3	263	73	159	4e-19	86.3
TRINITY_DN212432_c0_g1	PCG70205.1 hypothetical protein B5V51_3255 [Heliothis virescens]	PCG70205.1	67.27	55	17	1	332	171	480	534	2e-15	79.7
TRINITY_DN212447_c0_g1	XP_016664730.1 PREDICTED: cytochrome bd-II ubiquinol oxidase subunit 2-like [Acyrthosiphon pisum]	XP_016664730.1	57.5	80	33	1	876	637	109	187	1e-24	106
TRINITY_DN212437_c0_g1	RUT66122.1 lipid A biosynthesis lauroyl acyltransferase [Morganella morganii]	RUT66122.1	44.12	102	56	1	3	305	210	311	5e-24	101
TRINITY_DN212431_c0_g1	XP_026755583.1 sphingosine-1-phosphate lyase [Galleria mellonella]	XP_026755583.1	100	24	0	0	312	383	188	211	2e-06	53.1
TRINITY_DN212492_c0_g1	PRD25941.1 ybaL [Nephila clavipes]	PRD25941.1	66.67	69	23	0	2	208	50	118	1e-23	100
TRINITY_DN212457_c0_g1	PRD38472.1 calB [Nephila clavipes]	PRD38472.1	49.02	102	52	0	215	520	17	118	2e-19	92.4
TRINITY_DN212482_c0_g1	XP_021190323.1 uncharacterized protein LOC110376237 [Helicoverpa armigera]	XP_021190323.1	62.86	105	33	4	363	52	1260	1359	7e-28	116
TRINITY_DN212416_c0_g1	BAD86660.1 endonuclease, partial [Bombyx mori]	BAD86660.1	36.62	142	78	2	59	448	62	203	1e-19	89.7
TRINITY_DN212472_c0_g1	AUU01973.1 LysR family transcriptional regulator [Morganella morganii]	AUU01973.1	38.57	140	83	2	3	419	152	289	2e-11	70.9
TRINITY_DN212469_c0_g1	CAJ01883.1 ribosomal protein S28e [Micromalthus debilis]	CAJ01883.1	100	51	0	0	41	193	1	51	2e-26	102
TRINITY_DN212488_c0_g1	PRD39471.1 ybiT [Nephila clavipes]	PRD39471.1	77.78	108	24	0	3	326	612	719	2e-51	180
TRINITY_DN212412_c0_g1	JAV58904.1 hypothetical protein, partial [Photinus pyralis]	JAV58904.1	45.45	121	66	0	840	478	70	190	9e-57	123
TRINITY_DN212429_c0_g1	XP_022831533.1 ras-related protein Rab-35 [Spodoptera litura]	XP_022831533.1	92.31	26	2	0	80	3	168	193	6e-06	50.4
TRINITY_DN212406_c0_g1	KPI91214.1 40S ribosomal protein S10 [Papilio xuthus]	KPI91214.1	100	28	0	0	84	1	68	95	8e-10	60.1
TRINITY_DN211888_c0_g1	JAN57562.1 Epidermal retinol dehydrogenase, partial [Daphnia magna]	JAN57562.1	42.59	108	58	2	330	7	11	114	2e-18	87.8
TRINITY_DN211880_c0_g1	PRD24482.1 fdtB [Nephila clavipes]	PRD24482.1	54.01	137	63	0	3	413	157	293	9e-48	169
TRINITY_DN211804_c0_g1	XP_013143390.1 PREDICTED: uncharacterized protein LOC106107194 [Papilio polytes]	XP_013143390.1	92.31	26	2	0	207	284	42	67	5e-06	49.3
TRINITY_DN211862_c0_g1	AUT98882.1 RepA replication protein [Morganella morganii]	AUT98882.1	92.59	135	10	0	1	405	105	239	2e-85	261
TRINITY_DN211835_c0_g1	XP_011504111.1 PREDICTED: dimethyladenosine transferase 1, mitochondrial-like [Ceratosolen solmsi marchali]	XP_011504111.1	41.56	77	45	0	3	233	97	173	7e-16	76.6
TRINITY_DN211882_c0_g1	PCG67054.1 hypothetical protein B5V51_6912 [Heliothis virescens]	PCG67054.1	84.85	33	5	0	101	3	357	389	9e-11	67.4
TRINITY_DN211850_c0_g1	PCG79417.1 hypothetical protein B5V51_802 [Heliothis virescens]	PCG79417.1	86.21	29	4	0	89	3	278	306	7e-09	61.2
TRINITY_DN211853_c0_g1	XP_022837565.1 uncharacterized protein LOC111364764 [Spodoptera litura]	XP_022837565.1	36.64	131	75	2	232	618	22	146	1e-14	76.6
TRINITY_DN211805_c0_g1	PZC77405.1 hypothetical protein B5X24_HaOG203453 [Helicoverpa armigera]	PZC77405.1	48.84	43	22	0	224	96	227	269	2e-08	46.6
TRINITY_DN211826_c0_g1	PCG70039.1 hypothetical protein B5V51_3432, partial [Heliothis virescens]	PCG70039.1	54.81	104	47	0	463	774	54	157	5e-21	97.4
TRINITY_DN211869_c0_g1	PZC74566.1 hypothetical protein B5X24_HaOG207657 [Helicoverpa armigera]	PZC74566.1	31.52	92	57	1	303	28	139	224	1e-08	57.8
TRINITY_DN211801_c0_g1	PRD34716.1 pyrH [Nephila clavipes]	PRD34716.1	98.11	106	2	0	3	320	129	234	2e-70	220
TRINITY_DN211834_c0_g1	XP_012548233.2 LOW QUALITY PROTEIN: probable protein phosphatase 2C 20 [Bombyx mori]	XP_012548233.2	92.31	26	2	0	685	608	78	103	2e-06	55.5
TRINITY_DN211899_c0_g1	XP_021183668.1 histidine-rich glycoprotein-like [Helicoverpa armigera]	XP_021183668.1	97.78	45	1	0	448	582	185	229	3e-06	53.9
TRINITY_DN212885_c0_g1	XP_014283033.1 60S ribosomal protein L26-like [Halyomorpha halys]	XP_014283033.1	84.31	102	16	0	307	2	23	124	1e-36	131
TRINITY_DN212832_c0_g1	XP_018028466.1 PREDICTED: capsule polysaccharide modification protein LipA-like [Hyalella azteca]	XP_018028466.1	60	100	36	1	5	304	561	656	4e-29	118
TRINITY_DN212810_c0_g1	PZC84179.1 hypothetical protein B5X24_HaOG205374 [Helicoverpa armigera]	PZC84179.1	96.15	26	1	0	78	1	5	30	1e-08	57.8
TRINITY_DN212820_c0_g1	PRD21060.1 carB [Nephila clavipes]	PRD21060.1	80.43	92	18	0	3	278	778	869	2e-42	155
TRINITY_DN212859_c0_g1	AGH29471.1 Tango13, partial [Drosophila americana]	AGH29471.1	88.46	26	3	0	374	297	3	28	2e-07	52.4
TRINITY_DN212860_c0_g1	PRD38394.1 ppx [Nephila clavipes]	PRD38394.1	63.95	86	30	1	13	270	108	192	6e-25	105
TRINITY_DN212893_c0_g1	PCG72891.1 hypothetical protein B5V51_368 [Heliothis virescens]	PCG72891.1	96.18	157	6	0	472	2	3026	3182	1e-85	285
TRINITY_DN212833_c0_g1	PCG69158.1 hypothetical protein B5V51_4448 [Heliothis virescens]	PCG69158.1	57.14	28	12	0	344	261	215	242	2e-11	40.8
TRINITY_DN212852_c0_g1	AGS49139.1 carboxylesterase, partial [Agrotis ipsilon]	AGS49139.1	83.2	125	21	0	377	3	44	168	4e-70	223
TRINITY_DN212899_c0_g1	XP_026739279.1 uncharacterized protein LOC113502097 [Trichoplusia ni]	XP_026739279.1	50	38	19	0	162	275	151	188	9e-08	40.4
TRINITY_DN212804_c0_g1	PCG65847.1 hypothetical protein B5V51_8554, partial [Heliothis virescens]	PCG65847.1	45.67	127	69	0	3	383	101	227	7e-35	130
TRINITY_DN212875_c0_g1	WP_022987051.1 4,5-DOPA dioxygenase extradiol [Yersinia pestis]	WP_022987051.1	47.32	112	56	2	57	389	6	115	8e-23	98.6
TRINITY_DN212853_c0_g1	PZC71632.1 hypothetical protein B5X24_HaOG212865 [Helicoverpa armigera]	PZC71632.1	64.44	45	16	0	201	335	70	114	3e-10	61.6
TRINITY_DN212883_c0_g1	XP_021184121.1 uncharacterized protein LOC110371968 [Helicoverpa armigera]	XP_021184121.1	86.21	29	4	0	2	88	1050	1078	3e-07	56.2
TRINITY_DN212894_c0_g1	RWA49121.1 MFS transporter [Yersinia pestis]	RWA49121.1	59.56	183	74	0	571	23	262	444	3e-66	219
TRINITY_DN212898_c0_g1	JAG12788.1 Iron import ATP-binding/permease protein IrtA [Lygus hesperus]	JAG12788.1	77.42	31	7	0	5	97	14	44	1e-07	53.1
TRINITY_DN219746_c0_g1	XP_021182953.1 facilitated trehalose transporter Tret1-like [Helicoverpa armigera]	XP_021182953.1	76.85	108	24	1	3	323	371	478	1e-52	183
TRINITY_DN219706_c0_g1	JAT36221.1 hypothetical protein g.31955 [Graphocephala atropunctata]	JAT36221.1	56.72	67	28	1	166	366	118	183	1e-14	74.7
TRINITY_DN219792_c0_g1	PRD22789.1 alg8 [Nephila clavipes]	PRD22789.1	55.88	68	30	0	2	205	636	703	3e-12	68.9
TRINITY_DN219707_c0_g1	PRD36955.1 tag [Nephila clavipes]	PRD36955.1	68.75	48	15	0	1	144	134	181	5e-15	73.9
TRINITY_DN219786_c0_g1	OWR50321.1 2-amino-3-ketobutyrate coenzyme A ligase [Danaus plexippus plexippus]	OWR50321.1	40	105	63	0	65	379	66	170	2e-18	87.4
TRINITY_DN219736_c0_g1	JAT89327.1 hypothetical protein g.10146, partial [Pectinophora gossypiella]	JAT89327.1	88	25	3	0	192	266	13	37	2e-06	49.7
TRINITY_DN219729_c0_g1	PRD26681.1 rlpA [Nephila clavipes]	PRD26681.1	50	108	54	0	360	37	25	132	4e-28	112
TRINITY_DN219715_c0_g1	XP_022817622.1 hemicentin-1-like [Spodoptera litura]	XP_022817622.1	96.15	26	1	0	605	528	576	601	7e-06	53.1
TRINITY_DN219799_c0_g1	XP_014242205.1 40S ribosomal protein S27-like [Cimex lectularius]	XP_014242205.1	76.83	82	19	0	14	259	1	82	5e-40	139
TRINITY_DN219782_c0_g1	XP_022828909.1 uncharacterized protein LOC111358195 [Spodoptera litura]	XP_022828909.1	75.34	73	18	0	75	293	567	639	2e-31	125
TRINITY_DN219723_c0_g1	PRD17982.1 quercetin 2,3-dioxygenase [Nephila clavipes]	PRD17982.1	70.67	75	22	0	1	225	158	232	1e-24	101
TRINITY_DN219770_c0_g1	XP_026743629.1 ATP-binding cassette sub-family A member 5-like isoform X2 [Trichoplusia ni]	XP_026743629.1	51.9	79	38	0	237	1	917	995	3e-18	87.4
TRINITY_DN219734_c0_g1	RVE40936.1 hypothetical protein evm_014414 [Chilo suppressalis]	RVE40936.1	100	26	0	0	3	80	107	132	5e-09	57.4
TRINITY_DN219710_c0_g1	XP_021199793.1 ryanodine receptor-like, partial [Helicoverpa armigera]	XP_021199793.1	100	29	0	0	459	373	232	260	7e-10	65.1
TRINITY_DN219783_c0_g1	XP_026730869.1 uncharacterized protein LOC113496015 [Trichoplusia ni]	XP_026730869.1	90.24	41	4	0	326	204	1313	1353	7e-16	81.3
TRINITY_DN219796_c0_g1	AEO35523.1 hypothetical protein [Amblyomma maculatum]	AEO35523.1	77.6	125	28	0	3	377	24	148	1e-66	209
TRINITY_DN219705_c0_g1	PRD21419.1 cyoE2 [Nephila clavipes]	PRD21419.1	49.35	77	39	0	248	18	180	256	2e-18	84.7
TRINITY_DN219724_c0_g1	RWA54410.1 alpha/beta hydrolase [Yersinia pestis]	RWA54410.1	77.68	112	25	0	2	337	198	309	4e-45	158
TRINITY_DN219780_c0_g1	PRD17915.1 petC [Nephila clavipes]	PRD17915.1	85.45	55	8	0	201	37	41	95	3e-24	100
TRINITY_DN219744_c0_g1	PRD39471.1 ybiT [Nephila clavipes]	PRD39471.1	56.76	74	32	0	1	222	11	84	2e-13	72.8
TRINITY_DN219722_c0_g1	XP_026725390.1 beta-1,3-galactosyltransferase brn-like [Trichoplusia ni]	XP_026725390.1	71.43	77	22	0	231	1	9	85	2e-30	119
TRINITY_DN219758_c0_g1	KZS00496.1 Uncharacterized protein APZ42_003177, partial [Daphnia magna]	KZS00496.1	55.95	84	37	0	261	10	1	84	7e-19	86.3
TRINITY_DN219790_c0_g1	XP_016664779.1 PREDICTED: putative protein YfkA [Acyrthosiphon pisum]	XP_016664779.1	59.3	86	35	0	3	260	31	116	2e-30	118
TRINITY_DN226975_c0_g1	XP_022837573.1 UDP-glucuronosyltransferase 2B19-like [Spodoptera litura]	XP_022837573.1	93.1	29	2	0	552	466	321	349	9e-09	61.6
TRINITY_DN226936_c0_g1	PCG64212.1 hypothetical protein B5V51_11038, partial [Heliothis virescens]	PCG64212.1	81.48	27	5	0	81	1	26	52	4e-07	52.8
TRINITY_DN226996_c0_g1	PRD37929.1 aceK2 [Nephila clavipes]	PRD37929.1	54.81	104	47	0	314	3	203	306	2e-32	126
TRINITY_DN226988_c0_g1	XP_022823917.1 uncharacterized protein LOC111354602 [Spodoptera litura]	XP_022823917.1	63.33	30	11	0	206	117	398	427	5e-07	44.3
TRINITY_DN226959_c0_g1	ROT80149.1 pteridine reductase [Penaeus vannamei]	ROT80149.1	42.86	91	51	1	271	2	145	235	2e-18	84.3
TRINITY_DN226979_c0_g1	XP_023939531.1 uncharacterized protein LOC112046914 [Bicyclus anynana]	XP_023939531.1	52.17	46	22	0	72	209	63	108	8e-07	50.4
TRINITY_DN226965_c0_g1	RUT66768.1 DNA mismatch repair protein MutS [Morganella morganii]	RUT66768.1	55.22	134	58	1	474	73	225	356	6e-37	143
TRINITY_DN226940_c0_g1	RVE42002.1 hypothetical protein evm_013347 [Chilo suppressalis]	RVE42002.1	45.24	84	46	0	253	2	213	296	8e-11	66.2
TRINITY_DN226976_c0_g1	XP_026737166.1 O-acyltransferase like protein-like [Trichoplusia ni]	XP_026737166.1	80	35	7	0	105	1	183	217	3e-10	64.3
TRINITY_DN226939_c0_g1	KOB52323.1 putative reverse transcriptase-7, partial [Operophtera brumata]	KOB52323.1	46.75	77	39	2	268	41	91	166	1e-13	70.1
TRINITY_DN226922_c0_g1	XP_022833768.1 uncharacterized protein LOC111361606 [Spodoptera litura]	XP_022833768.1	52.11	142	67	1	429	4	101	241	2e-43	152
TRINITY_DN226955_c0_g1	PRD37242.1 cysNC [Nephila clavipes]	PRD37242.1	70.93	86	20	1	243	1	21	106	2e-30	120
TRINITY_DN226972_c0_g1	PRD38414.1 hemF [Nephila clavipes]	PRD38414.1	72.13	61	17	0	3	185	247	307	4e-21	92
TRINITY_DN226950_c0_g1	XP_022204694.1 LOW QUALITY PROTEIN: beta,beta-carotene 15,15'-dioxygenase-like [Nilaparvata lugens]	XP_022204694.1	60.94	64	25	0	30	221	235	298	6e-19	87.8
TRINITY_DN226987_c0_g1	XP_022819615.1 nephrin-like isoform X1 [Spodoptera litura]	XP_022819615.1	96.43	28	1	0	336	419	130	157	7e-09	61.6
TRINITY_DN202975_c0_g1	XP_026754235.1 nucleoplasmin-like protein isoform X1 [Galleria mellonella]	XP_026754235.1	100	31	0	0	2	94	66	96	2e-11	67
TRINITY_DN202921_c0_g1	XP_011567403.1 PREDICTED: uncharacterized protein LOC105397095 [Plutella xylostella]	XP_011567403.1	37.36	91	54	2	6	272	67	156	2e-08	56.2
TRINITY_DN202971_c0_g1	XP_022824137.1 HMG domain-containing protein 4 isoform X1 [Spodoptera litura]	XP_022824137.1	90.93	353	31	1	1303	245	1	352	0	597
TRINITY_DN202923_c0_g1	XP_021190067.1 TBC1 domain family member 7 [Helicoverpa armigera]	XP_021190067.1	93.22	295	20	0	217	1101	1	295	0	573
TRINITY_DN202915_c0_g1	XP_001867198.1 X11 protein [Culex quinquefasciatus]	XP_001867198.1	80	30	6	0	98	9	42	71	6e-07	53.9
TRINITY_DN202998_c0_g1	JAS14283.1 hypothetical protein g.39065 [Clastoptera arizonana]	JAS14283.1	40.87	115	49	5	258	545	2	116	2e-12	70.5
TRINITY_DN202917_c0_g1	ACR15967.2 serine protease 24 [Mamestra configurata]	ACR15967.2	61.51	278	98	5	2	814	17	292	2e-109	333
TRINITY_DN202951_c0_g1	PRD31415.1 leuS [Nephila clavipes]	PRD31415.1	98.06	206	4	0	618	1	33	238	1e-134	409
TRINITY_DN202961_c0_g1	XP_026758262.1 glutaminyl-peptide cyclotransferase-like, partial [Galleria mellonella]	XP_026758262.1	85.19	27	4	0	297	377	10	36	4e-06	50.1
TRINITY_DN202922_c0_g1	XP_011553097.1 PREDICTED: structural maintenance of chromosomes protein 3-like [Plutella xylostella]	XP_011553097.1	100	27	0	0	624	544	163	189	1e-08	59.3
TRINITY_DN202924_c0_g1	RWS22517.1 succinyl-CoA:3-ketoacid coenzyme A transferase 1-like protein, partial [Leptotrombidium deliense]	RWS22517.1	85.27	129	19	0	10	396	308	436	1e-72	234
TRINITY_DN202981_c0_g1	XP_023304903.1 uncharacterized protein LOC111686754 [Lucilia cuprina]	XP_023304903.1	58.33	132	52	1	415	29	201	332	2e-39	148
TRINITY_DN202911_c0_g1	XP_018015194.1 PREDICTED: uvrABC system protein A-like [Hyalella azteca]	XP_018015194.1	79.14	139	29	0	2	418	743	881	3e-70	236
TRINITY_DN202911_c1_g1	PRD20679.1 uvrA [Nephila clavipes]	PRD20679.1	82.14	84	15	0	254	3	767	850	5e-39	146
TRINITY_DN202957_c0_g1	XP_026317262.1 twitchin isoform X14 [Hyposmocoma kahamanoa]	XP_026317262.1	73.68	38	10	0	114	1	4341	4378	9e-09	62
TRINITY_DN202928_c0_g1	KPJ09195.1 Peptidyl-prolyl cis-trans isomerase FKBP14 [Papilio machaon]	KPJ09195.1	96.55	29	1	0	88	2	4	32	3e-09	61.6
TRINITY_DN202905_c0_g1	PRD36998.1 nemA [Nephila clavipes]	PRD36998.1	57.25	138	59	0	462	49	210	347	3e-29	117
TRINITY_DN202927_c0_g1	XP_012521740.1 PREDICTED: pyruvate, phosphate dikinase regulatory protein 1, chloroplastic-like [Monomorium pharaonis]	XP_012521740.1	100	115	0	0	347	3	8	122	2e-76	236
TRINITY_DN202960_c0_g1	PCG79585.1 hypothetical protein B5V51_14908 [Heliothis virescens]	PCG79585.1	82.84	169	29	0	1	507	99	267	2e-92	288
TRINITY_DN202901_c0_g1	RUT65028.1 bifunctional aconitate hydratase 2/2-methylisocitrate dehydratase [Morganella morganii]	RUT65028.1	93.97	116	7	0	2	349	451	566	9e-70	233
TRINITY_DN203551_c0_g1	PZC84561.1 hypothetical protein B5X24_HaOG204591 [Helicoverpa armigera]	PZC84561.1	75.68	37	9	0	692	802	77	113	4e-09	62
TRINITY_DN203577_c0_g1	PZC71974.1 hypothetical protein B5X24_HaOG212101 [Helicoverpa armigera]	PZC71974.1	96.43	28	1	0	2	85	50	77	9e-08	57.8
TRINITY_DN203525_c0_g1	XP_017028692.1 PREDICTED: sulfatase-modifying factor 1 [Drosophila kikkawai]	XP_017028692.1	41.56	77	35	3	259	41	176	246	6e-07	54.3
TRINITY_DN203563_c0_g1	WP_050099258.1 MULTISPECIES: phosphate ABC transporter substrate-binding protein [Yersinia]	WP_050099258.1	64.34	129	46	0	388	2	42	170	1e-46	167
TRINITY_DN203509_c0_g1	XP_026742901.1 uncharacterized protein LOC113504684 [Trichoplusia ni]	XP_026742901.1	73.77	122	27	1	68	418	198	319	8e-16	80.1
TRINITY_DN203597_c0_g1	PCG69683.1 hypothetical protein B5V51_3815 [Heliothis virescens]	PCG69683.1	80	110	21	1	299	628	1	109	5e-54	180
TRINITY_DN203531_c0_g1	XP_021181568.1 glucose-fructose oxidoreductase domain-containing protein 1 [Helicoverpa armigera]	XP_021181568.1	97.75	400	9	0	1615	416	1	400	0	811
TRINITY_DN203583_c0_g1	PCG80781.1 hypothetical protein B5V51_2304 [Heliothis virescens]	PCG80781.1	96.69	151	5	0	455	3	1193	1343	8e-95	311
TRINITY_DN203506_c0_g1	XP_027210344.1 uncharacterized protein LOC113803732 [Penaeus vannamei]	XP_027210344.1	59.09	110	39	2	570	259	28	137	3e-29	122
TRINITY_DN203545_c0_g1	XP_022822525.1 integrator complex subunit 1 homolog [Spodoptera litura]	XP_022822525.1	50.68	73	35	1	468	253	10	82	2e-17	82
TRINITY_DN203505_c0_g1	XP_019762364.1 PREDICTED: uncharacterized protein LOC109539191 [Dendroctonus ponderosae]	XP_019762364.1	75.92	191	46	0	13	585	1	191	9e-101	306
TRINITY_DN203588_c0_g1	XP_022822580.1 uncharacterized protein LOC111353699, partial [Spodoptera litura]	XP_022822580.1	66.67	24	8	0	875	804	71	94	2e-08	35.4
TRINITY_DN203586_c0_g1	PCG72048.1 hypothetical protein B5V51_1211 [Heliothis virescens]	PCG72048.1	59.21	76	31	0	427	200	774	849	6e-22	103
TRINITY_DN203501_c0_g1	XP_023303872.1 uncharacterized protein LOC111685824 [Lucilia cuprina]	XP_023303872.1	76.14	88	19	1	92	349	10	97	3e-35	132
TRINITY_DN203546_c0_g1	PRD38455.1 shiA [Nephila clavipes]	PRD38455.1	65.22	92	32	0	287	12	21	112	5e-26	110
TRINITY_DN203569_c0_g1	PRD19933.1 hisC [Nephila clavipes]	PRD19933.1	89.19	74	8	0	224	3	16	89	4e-36	133
TRINITY_DN203587_c0_g1	AGH25552.1 crustacean cardioactive peptide [Helicoverpa armigera]	AGH25552.1	89.52	124	13	0	791	420	1	124	1e-76	239
TRINITY_DN203573_c0_g1	XP_017118099.1 PREDICTED: precorrin-6Y C(5,15)-methyltransferase [decarboxylating]-like [Drosophila elegans]	XP_017118099.1	40.59	101	57	1	317	15	110	207	9e-09	59.3
TRINITY_DN203512_c0_g1	PRD20129.1 accC [Nephila clavipes]	PRD20129.1	73.44	64	17	0	194	3	56	119	1e-17	84
TRINITY_DN203562_c0_g1	ACR15984.1 serine protease 25 [Mamestra configurata]	ACR15984.1	87.1	31	4	0	95	3	142	172	6e-07	57.4
TRINITY_DN201510_c0_g1	XP_011566537.1 PREDICTED: aldehyde dehydrogenase family 2 member B4, mitochondrial-like [Plutella xylostella]	XP_011566537.1	50.63	79	39	0	228	464	9	87	4e-14	76.6
TRINITY_DN201509_c0_g1	PZC83582.1 hypothetical protein B5X24_HaOG207565 [Helicoverpa armigera]	PZC83582.1	98.88	89	1	0	2	268	770	858	1e-48	184
TRINITY_DN201568_c2_g1	JAA79218.1 Yponomeuta cagnagellus pheromone binding protein (PBP) gene, partial [Pararge aegeria]	JAA79218.1	73.68	38	6	1	294	193	57	94	2e-07	52.8
TRINITY_DN201515_c0_g1	XP_017118110.1 PREDICTED: xanthine permease-like [Drosophila elegans]	XP_017118110.1	30.84	107	73	1	322	2	13	118	1e-13	71.6
TRINITY_DN201593_c0_g1	XP_013140096.1 PREDICTED: mediator of RNA polymerase II transcription subunit 10 [Papilio polytes]	XP_013140096.1	98.47	131	2	0	685	293	1	131	9e-88	267
TRINITY_DN201535_c0_g1	XP_018028748.1 PREDICTED: lipopolysaccharide assembly protein B-like [Hyalella azteca]	XP_018028748.1	48.24	85	44	0	3	257	43	127	1e-15	77.4
TRINITY_DN201536_c0_g1	AUT98896.1 DNA repair protein RadC [Morganella morganii]	AUT98896.1	36.99	73	45	1	112	330	17	88	2e-08	56.2
TRINITY_DN201562_c0_g1	XP_017462298.1 PREDICTED: oxygen-insensitive NAD(P)H nitroreductase-like [Rhagoletis zephyria]	XP_017462298.1	62.82	78	29	0	234	1	90	167	1e-18	84.3
TRINITY_DN201528_c0_g1	KDR22870.1 Glutathione S-transferase omega-1 [Zootermopsis nevadensis]	KDR22870.1	42.71	96	52	2	356	69	10	102	2e-13	72.4
TRINITY_DN201522_c0_g1	JAV69065.1 hypothetical protein, partial [Photinus pyralis]	JAV69065.1	54.24	59	27	0	524	348	101	159	2e-12	73.9
TRINITY_DN201598_c0_g1	ERL84300.1 hypothetical protein D910_01709 [Dendroctonus ponderosae]	ERL84300.1	64.1	78	28	0	4	237	639	716	1e-20	93.6
TRINITY_DN201524_c0_g1	XP_022832924.1 forkhead box protein L2-like isoform X2 [Spodoptera litura]	XP_022832924.1	96.53	518	15	2	699	2249	1	516	0	858
TRINITY_DN201537_c0_g1	XP_022820859.1 protein FAN-like [Spodoptera litura]	XP_022820859.1	92.3	870	66	1	208	2817	1	869	0	1675
TRINITY_DN201503_c0_g1	AUT98903.1 LysR family transcriptional regulator [Morganella morganii]	AUT98903.1	51.75	143	67	1	428	6	107	249	3e-22	97.8
TRINITY_DN201599_c0_g1	RUT65888.1 GntR family transcriptional regulator [Morganella morganii]	RUT65888.1	40	70	42	0	3	212	404	473	1e-10	64.3
TRINITY_DN201525_c0_g1	ACX53825.1 chemosensory protein [Heliothis virescens]	ACX53825.1	84.38	32	5	0	537	632	62	93	2e-10	63.5
TRINITY_DN201518_c0_g1	XP_022829288.1 dentin sialophosphoprotein-like [Spodoptera litura]	XP_022829288.1	90.14	71	7	0	73	285	15	85	6e-34	136
TRINITY_DN201538_c0_g1	PRD39872.1 lhgO [Nephila clavipes]	PRD39872.1	52.24	134	64	0	443	42	242	375	7e-42	152
TRINITY_DN201587_c0_g1	XP_022824777.1 RNA-binding protein MEX3B [Spodoptera litura]	XP_022824777.1	93.46	382	21	3	2542	1409	1	382	8e-159	481
TRINITY_DN201596_c0_g1	XP_022820347.1 major facilitator superfamily domain-containing protein 1-like [Spodoptera litura]	XP_022820347.1	93.41	516	31	2	456	1994	1	516	0	946
TRINITY_DN201553_c0_g1	XP_021188276.1 splicing factor 3B subunit 4 [Helicoverpa armigera]	XP_021188276.1	100	217	0	0	1136	486	1	217	1e-157	461
TRINITY_DN201513_c0_g1	XP_023297183.1 uncharacterized protein LOC111679819 [Lucilia cuprina]	XP_023297183.1	85.29	34	5	0	102	1	5	38	2e-11	64.7
TRINITY_DN201540_c0_g1	AUU00898.1 tetrathionate reductase subunit TtrB [Morganella morganii]	AUU00898.1	58.21	67	28	0	202	2	31	97	2e-20	89.4
TRINITY_DN201586_c0_g1	XP_026725080.1 protein enhancer of sevenless 2B [Trichoplusia ni]	XP_026725080.1	99.53	212	1	0	2803	2168	1	212	1e-144	442
TRINITY_DN201589_c0_g1	PRD29112.1 Cytochrome c5 [Nephila clavipes]	PRD29112.1	63.64	88	31	1	432	692	3	90	5e-31	119
TRINITY_DN201576_c0_g1	XP_026326862.1 uncharacterized protein LOC113235398 [Hyposmocoma kahamanoa]	XP_026326862.1	54.69	64	28	1	354	163	350	412	2e-23	70.9
TRINITY_DN201567_c0_g1	XP_018019551.1 PREDICTED: putative long-chain-fatty-acid--CoA ligase [Hyalella azteca]	XP_018019551.1	36.62	71	45	0	26	238	44	114	5e-09	57.8
TRINITY_DN212954_c0_g1	JAJ16501.1 hypothetical protein [Daphnia_magna]	JAJ16501.1	55.36	56	25	0	200	33	2	57	8e-11	62
TRINITY_DN212956_c0_g1	WP_050097567.1 MULTISPECIES: AI-2E family transporter YdiK [Yersinia]	WP_050097567.1	29.52	105	73	1	320	6	219	322	9e-08	56.2
TRINITY_DN212994_c0_g1	KZS06649.1 Uncharacterized protein APZ42_029823 [Daphnia magna]	KZS06649.1	38.57	70	42	1	38	247	937	1005	2e-09	61.6
TRINITY_DN212943_c0_g1	PRD31230.1 methylmalonate-semialdehyde dehydrogenase [Nephila clavipes]	PRD31230.1	98.61	144	2	0	3	434	194	337	1e-93	290
TRINITY_DN212990_c0_g1	RWA48580.1 toxin [Yersinia pestis]	RWA48580.1	43.98	191	97	4	553	2	488	675	3e-39	152
TRINITY_DN212901_c0_g1	RWA46670.1 thiol reductant ABC exporter subunit CydD [Yersinia pestis]	RWA46670.1	50.43	115	55	1	341	3	189	303	2e-14	77
TRINITY_DN212904_c0_g1	PCG77364.1 hypothetical protein B5V51_7439 [Heliothis virescens]	PCG77364.1	88	25	3	0	75	1	45	69	5e-06	50.8
TRINITY_DN212984_c0_g1	XP_011559235.1 PREDICTED: transcription factor LBX1-like [Plutella xylostella]	XP_011559235.1	61.22	98	38	0	304	11	29	126	1e-33	128
TRINITY_DN212941_c0_g1	XP_018028347.1 PREDICTED: ABC transporter B family member 25, mitochondrial-like [Hyalella azteca]	XP_018028347.1	48.35	91	47	0	14	286	328	418	5e-10	63.2
TRINITY_DN212940_c0_g1	PRD38778.1 glnT [Nephila clavipes]	PRD38778.1	34.52	84	51	2	260	12	348	428	1e-05	50.1
TRINITY_DN212944_c0_g1	XP_018895596.1 PREDICTED: uncharacterized protein LOC109029555 isoform X1 [Bemisia tabaci]	XP_018895596.1	73.75	80	21	0	2	241	110	189	4e-33	127
TRINITY_DN212963_c0_g1	PCG65704.1 hypothetical protein B5V51_8806, partial [Heliothis virescens]	PCG65704.1	82.5	40	7	0	120	1	20	59	5e-14	75.5
TRINITY_DN209845_c0_g1	XP_021185750.1 uncharacterized protein LOC110372995 [Helicoverpa armigera]	XP_021185750.1	63.46	52	19	0	219	64	475	526	5e-09	61.2
TRINITY_DN209881_c0_g1	AEO33527.1 hypothetical protein, partial [Amblyomma maculatum]	AEO33527.1	81.82	44	8	0	245	114	186	229	5e-18	82.8
TRINITY_DN209842_c0_g1	XP_016947211.1 PREDICTED: CBS domain-containing protein CBSX2, chloroplastic-like [Drosophila biarmipes]	XP_016947211.1	33.81	139	70	5	621	262	8	143	2e-10	65.1
TRINITY_DN209867_c0_g1	XP_022830756.1 hydroxysteroid dehydrogenase-like protein 2 isoform X1 [Spodoptera litura]	XP_022830756.1	100	26	0	0	79	2	347	372	1e-10	65.5
TRINITY_DN209850_c0_g1	XP_022835967.1 uncharacterized protein LOC111363382 [Spodoptera litura]	XP_022835967.1	62.5	64	24	0	280	89	153	216	5e-16	68.6
TRINITY_DN209835_c0_g1	XP_011566737.1 PREDICTED: ryanodine receptor 44F-like [Plutella xylostella]	XP_011566737.1	96.15	26	1	0	591	514	231	256	1e-06	55.1
TRINITY_DN209889_c0_g1	PZC83425.1 hypothetical protein B5X24_HaOG207808 [Helicoverpa armigera]	PZC83425.1	60.47	43	11	1	394	284	144	186	7e-06	52
TRINITY_DN209836_c0_g1	XP_018011712.1 PREDICTED: uncharacterized HTH-type transcriptional regulator YbhD-like [Hyalella azteca]	XP_018011712.1	36.65	161	94	2	23	493	156	312	6e-19	90.5
TRINITY_DN209807_c0_g1	PNF32223.1 hypothetical protein B7P43_G18229, partial [Cryptotermes secundus]	PNF32223.1	54.79	73	32	1	97	312	100	172	2e-15	76.3
TRINITY_DN209869_c0_g1	RWA48280.1 hypothetical protein B0X04_11400 [Yersinia pestis]	RWA48280.1	35.9	117	73	2	453	103	39	153	5e-18	85.1
TRINITY_DN209856_c0_g1	JAV55230.1 hypothetical protein [Photinus pyralis]	JAV55230.1	38.22	225	96	6	657	1	80	267	8e-32	130
TRINITY_DN209853_c0_g1	XP_021188625.1 uncharacterized protein LOC110374997 [Helicoverpa armigera]	XP_021188625.1	58.93	112	46	0	338	3	22	133	7e-33	130
TRINITY_DN209855_c0_g1	JAI62114.1 hypothetical protein PF00041.17 [Scylla olivacea]	JAI62114.1	38	100	57	2	414	124	509	606	2e-09	63.5
TRINITY_DN209829_c0_g1	ADZ95811.1 reverse transcriptase, partial [Agrotis exclamationis]	ADZ95811.1	76.74	43	10	0	3	131	81	123	2e-26	74.3
TRINITY_DN209886_c0_g1	JAT84577.1 hypothetical protein g.15846 [Pectinophora gossypiella]	JAT84577.1	62.92	178	66	0	117	650	45	222	2e-71	230
TRINITY_DN209891_c0_g1	JAA78722.1 putative ATP-dependent helicase YHR031C, partial [Pararge aegeria]	JAA78722.1	73.68	57	15	0	260	90	149	205	1e-18	90.1
TRINITY_DN211211_c0_g1	XP_021182915.1 uncharacterized protein LOC110371125 isoform X2 [Helicoverpa armigera]	XP_021182915.1	64.46	166	50	4	480	1	326	488	9e-57	194
TRINITY_DN211251_c0_g1	XP_022824039.1 fatty acyl-CoA reductase wat-like [Spodoptera litura]	XP_022824039.1	100	26	0	0	393	470	569	594	3e-07	56.6
TRINITY_DN211271_c0_g1	PRD19870.1 purL [Nephila clavipes]	PRD19870.1	64.36	101	36	0	3	305	568	668	1e-35	138
TRINITY_DN211242_c0_g1	RUT67385.1 ribose-phosphate pyrophosphokinase [Morganella morganii]	RUT67385.1	84.21	76	12	0	2	229	59	134	1e-36	133
TRINITY_DN211222_c0_g1	XP_020804307.1 uncharacterized protein LOC110180972 [Drosophila serrata]	XP_020804307.1	40.18	112	64	2	342	7	68	176	7e-14	75.5
TRINITY_DN211269_c0_g1	JAV93506.1 hypothetical protein, partial [Photinus pyralis]	JAV93506.1	63.77	69	25	0	278	72	323	391	1e-23	100
TRINITY_DN211257_c0_g1	RVE44381.1 hypothetical protein evm_010971 [Chilo suppressalis]	RVE44381.1	40.86	93	40	2	2	280	161	238	1e-11	68.6
TRINITY_DN211221_c0_g1	JAS89838.1 hypothetical protein g.14352, partial [Homalodisca liturata]	JAS89838.1	36.84	76	47	1	19	246	84	158	2e-07	54.3
TRINITY_DN211259_c0_g1	XP_026745355.1 LOW QUALITY PROTEIN: transmembrane protein 245-like, partial [Trichoplusia ni]	XP_026745355.1	100	24	0	0	72	1	662	685	4e-06	54.3
TRINITY_DN211263_c0_g1	XP_027235125.1 uncharacterized protein LOC113826432 [Penaeus vannamei]	XP_027235125.1	61.36	44	17	0	2	133	52	95	2e-13	71.2
TRINITY_DN211225_c0_g1	XP_026320725.1 sodium channel protein 60E [Hyposmocoma kahamanoa]	XP_026320725.1	100	26	0	0	456	379	1740	1765	5e-08	59.3
TRINITY_DN211276_c0_g1	XP_021208932.1 LOW QUALITY PROTEIN: uncharacterized protein LOC110386858, partial [Bombyx mori]	XP_021208932.1	72.09	43	12	0	330	202	295	337	1e-10	65.1
TRINITY_DN200877_c0_g1	PCG80892.1 hypothetical protein B5V51_661 [Heliothis virescens]	PCG80892.1	98.71	155	2	0	1028	564	1	155	5e-93	288
TRINITY_DN200852_c0_g1	XP_021200419.1 ubiquitin carboxyl-terminal hydrolase isozyme L3-like [Helicoverpa armigera]	XP_021200419.1	91.74	230	19	0	899	210	1	230	3e-153	444
TRINITY_DN200848_c0_g1	PCG65592.1 hypothetical protein B5V51_8943 [Heliothis virescens]	PCG65592.1	93.94	99	6	0	198	494	35	133	3e-58	192
TRINITY_DN200884_c0_g1	APC26145.1 eukaryotic translation initiation factor 4E binding protein [Helicoverpa armigera]	APC26145.1	98.28	116	2	0	736	389	1	116	3e-72	230
TRINITY_DN200834_c0_g1	PZC76760.1 hypothetical protein B5X24_HaOG204148 [Helicoverpa armigera]	PZC76760.1	85.19	27	4	0	360	280	261	287	1e-06	54.3
TRINITY_DN200806_c0_g1	XP_021194123.1 proteoglycan 4-like [Helicoverpa armigera]	XP_021194123.1	88.1	395	39	3	1595	2755	349	743	2e-161	511
TRINITY_DN200900_c0_g1	PCG79131.1 hypothetical protein B5V51_1867 [Heliothis virescens]	PCG79131.1	93.01	272	18	1	225	1040	1	271	3e-129	388
TRINITY_DN200826_c0_g1	RXA98027.1 fimbrial biogenesis outer membrane usher protein [Yersinia sp. 2105 StPb PI]	RXA98027.1	35.64	101	63	2	698	399	713	812	4e-11	69.7
TRINITY_DN200839_c0_g1	RXA94018.1 cytochrome b [Yersinia sp. 2105 StPb PI]	RXA94018.1	58.13	160	67	0	2	481	24	183	1e-49	171
TRINITY_DN200874_c0_g1	XP_011558451.1 PREDICTED: uncharacterized protein LOC105389085 [Plutella xylostella]	XP_011558451.1	42.25	142	56	2	2	349	546	687	5e-26	111
TRINITY_DN200871_c0_g1	XP_026496546.1 uncharacterized protein LOC113401048, partial [Vanessa tameamea]	XP_026496546.1	70.45	44	13	0	132	1	164	207	8e-10	62.4
TRINITY_DN200888_c0_g1	XP_021182456.1 tetratricopeptide repeat protein 28 [Helicoverpa armigera]	XP_021182456.1	98.49	2379	34	2	356	7492	1	2377	0	4113
TRINITY_DN200876_c0_g1	RWA48486.1 16S rRNA (guanine(966)-N(2))-methyltransferase [Yersinia pestis]	RWA48486.1	41.18	85	46	3	342	97	122	205	2e-07	54.3
TRINITY_DN200853_c0_g1	XP_021186433.1 uncharacterized protein LOC110373470 isoform X2 [Helicoverpa armigera]	XP_021186433.1	84.53	795	117	6	871	3243	1	793	0	1334
TRINITY_DN200870_c1_g1	XP_026729635.1 protein anon-73B1 [Trichoplusia ni]	XP_026729635.1	90.41	73	7	0	845	627	1	73	2e-38	142
TRINITY_DN200843_c0_g1	XP_021183055.1 neuralized-like protein 2 [Helicoverpa armigera]	XP_021183055.1	95.13	267	13	0	1978	1178	1	267	1e-170	504
TRINITY_DN200878_c0_g1	XP_026331024.1 uncharacterized protein LOC113238410, partial [Hyposmocoma kahamanoa]	XP_026331024.1	70.15	67	20	0	19	219	134	200	1e-24	104
TRINITY_DN200841_c0_g1	XP_021190675.1 monocarboxylate transporter 14-like [Helicoverpa armigera]	XP_021190675.1	94.93	809	35	4	3380	957	1	804	0	1506
TRINITY_DN200813_c0_g1	XP_021184576.1 trafficking protein particle complex subunit 5 [Helicoverpa armigera]	XP_021184576.1	98.35	182	3	0	653	1198	1	182	2e-118	370
TRINITY_DN200810_c0_g1	XP_023293441.1 uncharacterized protein LOC111676701 [Lucilia cuprina]	XP_023293441.1	57.14	70	30	0	211	2	17	86	3e-19	85.1
TRINITY_DN200832_c0_g1	ATN45246.1 heat shock protein 27.2 [Mythimna separata]	ATN45246.1	73.08	234	61	2	260	958	17	249	3e-107	332
TRINITY_DN200880_c1_g1	XP_011549596.1 PREDICTED: ribosome biogenesis protein NSA2 homolog isoform X1 [Plutella xylostella]	XP_011549596.1	98.84	259	3	0	103	879	1	259	5e-168	481
TRINITY_DN200840_c0_g1	XP_022818998.1 uncharacterized protein LOC111351326, partial [Spodoptera litura]	XP_022818998.1	73.91	23	6	0	139	71	209	231	2e-08	42.4
TRINITY_DN200823_c1_g1	ACL36827.1 trypsin 2 [Helicoverpa armigera]	ACL36827.1	46.93	309	142	5	1043	1945	1	295	3e-76	256
TRINITY_DN200857_c0_g1	JAC17518.1 putative exodeoxyribonuclease iii, partial [Triatoma infestans]	JAC17518.1	33.33	81	54	0	248	6	106	186	3e-09	59.7
TRINITY_DN200803_c0_g1	XP_021197124.1 uncharacterized protein LOC110381207 [Helicoverpa armigera]	XP_021197124.1	75.9	83	20	0	295	47	105	187	1e-36	142
TRINITY_DN200892_c0_g1	XP_021180875.1 glutathione S-transferase 1-like isoform X1 [Helicoverpa armigera]	XP_021180875.1	77.19	114	26	0	357	16	1	114	2e-58	196
TRINITY_DN200801_c0_g1	XP_021195942.1 lipase 3-like [Helicoverpa armigera]	XP_021195942.1	79.35	397	81	1	1200	10	1	396	0	697
TRINITY_DN200328_c0_g1	XP_022829137.1 LOW QUALITY PROTEIN: exportin-5 [Spodoptera litura]	XP_022829137.1	90.98	1197	99	2	3723	136	1	1189	0	1951
TRINITY_DN200329_c0_g1	XP_021183282.1 putative inorganic phosphate cotransporter [Helicoverpa armigera]	XP_021183282.1	89.46	503	52	1	1665	160	1	503	0	915
TRINITY_DN200352_c0_g1	RWA50060.1 LacI family transcriptional regulator [Yersinia pestis]	RWA50060.1	39.08	87	53	0	55	315	9	95	9e-06	50.4
TRINITY_DN200322_c1_g1	ADP21467.1 ribosomal protein S15A [Antheraea yamamai]	ADP21467.1	100	129	0	0	180	566	1	129	3e-86	266
TRINITY_DN200326_c0_g1	XP_013778714.1 peroxiredoxin-5, mitochondrial-like [Limulus polyphemus]	XP_013778714.1	48.57	70	34	1	210	1	103	170	1e-12	67
TRINITY_DN200377_c0_g1	PCG73146.1 hypothetical protein B5V51_106 [Heliothis virescens]	PCG73146.1	77.45	501	113	0	1620	118	1	501	0	806
TRINITY_DN200332_c1_g1	YP_008475495.1 NADH dehydrogenase subunit 1 (mitochondrion) [Agrotis ipsilon]	YP_008475495.1	82.5	240	42	0	838	119	58	297	2e-108	327
TRINITY_DN200393_c0_g1	PZC84402.1 hypothetical protein B5X24_HaOG204976 [Helicoverpa armigera]	PZC84402.1	87.43	366	43	2	1335	241	10	373	0	563
TRINITY_DN200374_c0_g1	XP_022815042.1 aminoacylase-1A-like [Spodoptera litura]	XP_022815042.1	74.79	365	92	0	1478	384	86	450	0	589
TRINITY_DN200374_c0_g2	XP_022815042.1 aminoacylase-1A-like [Spodoptera litura]	XP_022815042.1	61.54	91	31	1	1412	1684	6	92	9e-23	108
TRINITY_DN200379_c0_g1	XP_021198935.1 26S protease regulatory subunit 10B [Helicoverpa armigera]	XP_021198935.1	99.24	396	3	0	1288	101	1	396	0	805
TRINITY_DN200320_c0_g1	XP_022832671.1 FK506-binding protein 2 isoform X1 [Spodoptera litura]	XP_022832671.1	99.16	237	2	0	433	1143	1	237	3e-164	484
TRINITY_DN200373_c0_g1	ACR15984.1 serine protease 25 [Mamestra configurata]	ACR15984.1	99.37	319	2	0	443	1399	1	319	0	611
TRINITY_DN200376_c0_g1	XP_021197440.1 long-chain fatty acid transport protein 4 isoform X1 [Helicoverpa armigera]	XP_021197440.1	91.6	702	59	0	2926	821	1	702	0	1313
TRINITY_DN200330_c0_g1	XP_013171141.1 PREDICTED: uncharacterized protein LOC106120362 [Papilio xuthus]	XP_013171141.1	60.17	359	135	4	1106	45	574	929	2e-141	441
TRINITY_DN200355_c0_g1	XP_022816173.1 larval cuticle protein LCP-30-like [Spodoptera litura]	XP_022816173.1	92.11	76	6	0	962	1189	258	333	2e-38	150
TRINITY_DN200399_c1_g1	XP_022832386.1 prostatic acid phosphatase isoform X2 [Spodoptera litura]	XP_022832386.1	74.75	404	100	2	230	1435	1	404	0	659
TRINITY_DN200399_c2_g1	XP_026745604.1 60S ribosomal protein L3 [Trichoplusia ni]	XP_026745604.1	98.5	400	6	0	1381	182	1	400	0	767
TRINITY_DN200351_c0_g1	PCG64835.1 hypothetical protein B5V51_10048 [Heliothis virescens]	PCG64835.1	95.28	466	22	0	1867	470	1	466	0	933
TRINITY_DN200335_c0_g1	XP_026728285.1 eukaryotic translation initiation factor 2 subunit 1 [Trichoplusia ni]	XP_026728285.1	99.09	330	3	0	307	1296	1	330	0	635
TRINITY_DN200389_c0_g1	XP_022816152.1 cytochrome P450 6B7-like [Spodoptera litura]	XP_022816152.1	75.95	499	117	2	2232	745	1	499	0	796
TRINITY_DN200324_c0_g1	AEI30868.1 chitin deacetylase 1 [Mamestra brassicae]	AEI30868.1	100	539	0	0	36	1652	1	539	0	1099
TRINITY_DN200336_c0_g1	XP_021185533.1 regucalcin-like isoform X3 [Helicoverpa armigera]	XP_021185533.1	72.2	313	76	2	1263	331	1	304	2e-162	471
TRINITY_DN200354_c0_g1	XP_022822642.1 succinate dehydrogenase [ubiquinone] flavoprotein subunit, mitochondrial [Spodoptera litura]	XP_022822642.1	96.34	656	24	0	511	2478	1	656	0	1255
TRINITY_DN200380_c0_g1	XP_026747145.1 T-complex protein 1 subunit beta [Trichoplusia ni]	XP_026747145.1	97.32	523	14	0	380	1948	1	523	0	967
TRINITY_DN200345_c0_g1	PCG70847.1 hypothetical protein B5V51_2511 [Heliothis virescens]	PCG70847.1	72.53	91	25	0	737	1009	31	121	1e-38	143
TRINITY_DN200315_c10_g1	XP_022827247.1 myosin regulatory light chain 2 [Spodoptera litura]	XP_022827247.1	94.65	243	13	0	461	1189	30	272	1e-118	361
TRINITY_DN200358_c0_g1	XP_011556826.1 PREDICTED: facilitated trehalose transporter Tret1 [Plutella xylostella]	XP_011556826.1	61.76	34	13	0	173	274	214	247	2e-08	47.8
TRINITY_DN200331_c0_g1	PCG73277.1 hypothetical protein B5V51_14975 [Heliothis virescens]	PCG73277.1	92.88	323	23	0	441	1409	1	323	0	547
TRINITY_DN200347_c1_g1	XP_021187189.1 la protein homolog [Helicoverpa armigera]	XP_021187189.1	82.68	381	65	1	1386	244	1	380	0	600
TRINITY_DN200340_c0_g1	XP_022829423.1 probable uridine nucleosidase 2 isoform X2 [Spodoptera litura]	XP_022829423.1	69.51	328	100	0	1133	150	9	336	1e-156	454
TRINITY_DN200340_c1_g1	AAK92181.1 ribosomal protein S12 [Spodoptera frugiperda]	AAK92181.1	98.53	136	2	0	513	106	1	136	4e-85	258
TRINITY_DN200339_c0_g1	AIH07602.1 glutathione S-transferase omega 3 [Spodoptera litura]	AIH07602.1	94.51	237	13	0	939	229	1	237	2e-163	467
TRINITY_DN200305_c0_g1	PCG73204.1 hypothetical protein B5V51_15028 [Heliothis virescens]	PCG73204.1	99.16	598	5	0	419	2212	1	598	0	1195
TRINITY_DN200382_c0_g1	PCG74029.1 hypothetical protein B5V51_13983 [Heliothis virescens]	PCG74029.1	98.38	556	9	0	338	2005	1	556	0	1091
TRINITY_DN200327_c0_g1	XP_022830169.1 39S ribosomal protein L52, mitochondrial [Spodoptera litura]	XP_022830169.1	72.81	114	31	0	483	142	1	114	5e-55	182
TRINITY_DN200341_c0_g1	ACB54950.1 fatty acid-binding protein 3 [Helicoverpa armigera]	ACB54950.1	96.21	132	5	0	511	906	1	132	3e-83	260
TRINITY_DN200369_c0_g1	XP_021199587.1 26S protease regulatory subunit 8 [Helicoverpa armigera]	XP_021199587.1	100	402	0	0	542	1747	1	402	0	753
TRINITY_DN200342_c0_g1	XP_026468739.1 transmembrane 9 superfamily member 4 [Ctenocephalides felis]	XP_026468739.1	46.48	71	35	1	215	3	372	439	3e-09	60.1
TRINITY_DN200363_c0_g1	AEB26318.1 receptor for activated protein kinase C [Helicoverpa armigera]	AEB26318.1	100	319	0	0	214	1170	1	319	0	659
TRINITY_DN200359_c0_g1	PCG74787.1 hypothetical protein B5V51_12724 [Heliothis virescens]	PCG74787.1	78.71	249	47	5	687	1424	1	246	1e-120	367
TRINITY_DN208550_c0_g1	PRD39581.1 NAD(P)H dehydrogenase (quinone) [Nephila clavipes]	PRD39581.1	75.2	125	31	0	379	5	33	157	1e-58	193
TRINITY_DN208517_c0_g1	PZC83425.1 hypothetical protein B5X24_HaOG207808 [Helicoverpa armigera]	PZC83425.1	70.27	74	22	0	96	317	41	114	5e-38	119
TRINITY_DN208589_c0_g1	XP_026726554.1 uncharacterized protein LOC113492991 isoform X1 [Trichoplusia ni]	XP_026726554.1	44.44	72	19	2	258	106	456	527	1e-09	52.4
TRINITY_DN208534_c0_g1	KOB79525.1 Uncharacterized protein OBRU01_00042 [Operophtera brumata]	KOB79525.1	55.1	49	22	0	19	165	96	144	5e-10	62.8
TRINITY_DN208516_c0_g1	PRD22404.1 rpe [Nephila clavipes]	PRD22404.1	75.76	99	24	0	709	413	124	222	2e-42	152
TRINITY_DN208553_c0_g1	CAJ30425.1 cytochrome P450, partial [Spodoptera littoralis]	CAJ30425.1	91.67	24	2	0	523	452	6	29	4e-06	51.2
TRINITY_DN208544_c0_g1	PCG78229.1 hypothetical protein B5V51_4805 [Heliothis virescens]	PCG78229.1	87.5	32	4	0	429	334	460	491	1e-09	63.5
TRINITY_DN208522_c0_g1	RVE53941.1 hypothetical protein evm_001344 [Chilo suppressalis]	RVE53941.1	50.88	57	27	1	82	249	883	939	3e-08	48.9
TRINITY_DN208559_c0_g1	PRD19131.1 ccoN1 [Nephila clavipes]	PRD19131.1	53.85	65	27	1	227	42	408	472	2e-16	80.5
TRINITY_DN208569_c0_g1	XP_013194825.1 PREDICTED: uncharacterized protein LOC106138234 [Amyelois transitella]	XP_013194825.1	67.37	95	29	1	325	47	271	365	5e-38	144
TRINITY_DN208510_c0_g1	XP_021191247.1 uncharacterized protein LOC110376907 isoform X3 [Helicoverpa armigera]	XP_021191247.1	82.89	76	11	1	2	223	165	240	6e-37	137
TRINITY_DN208590_c0_g1	KPJ06457.1 Zinc transporter ZIP14 [Papilio machaon]	KPJ06457.1	100	24	0	0	74	3	57	80	4e-06	52
TRINITY_DN208537_c0_g1	XP_022831491.1 uncharacterized protein LOC111359975 isoform X1 [Spodoptera litura]	XP_022831491.1	49.59	123	56	4	12	368	1054	1174	9e-27	116
TRINITY_DN208541_c0_g1	PRD38918.1 uspE [Nephila clavipes]	PRD38918.1	38.67	181	104	5	610	86	122	301	3e-31	124
TRINITY_DN208551_c0_g1	XP_026730870.1 uncharacterized protein K02A2.6-like [Trichoplusia ni]	XP_026730870.1	83.54	79	13	0	2	238	524	602	3e-49	140
TRINITY_DN208523_c0_g1	KOB64320.1 putative L, partial [Operophtera brumata]	KOB64320.1	92	25	2	0	527	453	1058	1082	1e-06	55.1
TRINITY_DN204569_c0_g1	PZC71803.1 hypothetical protein B5X24_HaOG212429 [Helicoverpa armigera]	PZC71803.1	37.5	144	59	4	8	355	75	215	2e-17	82.8
TRINITY_DN204568_c0_g1	XP_012539789.1 PREDICTED: adenine/guanine permease AZG2-like, partial [Monomorium pharaonis]	XP_012539789.1	70.48	105	31	0	316	2	3	107	3e-45	156
TRINITY_DN204547_c0_g1	RVE40329.1 hypothetical protein evm_015021 [Chilo suppressalis]	RVE40329.1	64.63	147	36	1	1	441	1213	1343	5e-55	196
TRINITY_DN204591_c0_g1	WP_050295311.1 MULTISPECIES: fused PTS fructose transporter subunit IIA/HPr protein [Yersinia]	WP_050295311.1	53.77	106	49	0	323	640	1	106	4e-28	118
TRINITY_DN204549_c0_g1	PZC70993.1 hypothetical protein B5X24_HaOG214484 [Helicoverpa armigera]	PZC70993.1	74.53	106	25	2	425	111	200	304	4e-44	156
TRINITY_DN204526_c0_g1	AUU00834.1 MFS transporter [Morganella morganii]	AUU00834.1	40.65	123	73	0	388	20	50	172	4e-14	75.9
TRINITY_DN204566_c0_g1	JAB78532.1 putative ankyrin repeat domain-containing protein 54, partial [Ixodes ricinus]	JAB78532.1	52.17	46	22	0	186	49	34	79	5e-06	49.3
TRINITY_DN204530_c0_g1	XP_021182584.1 zinc finger protein 93-like isoform X3 [Helicoverpa armigera]	XP_021182584.1	69.8	245	71	1	2	727	394	638	3e-96	310
TRINITY_DN204595_c0_g1	LAB72627.1 peptidase M20, partial [Hirondellea gigas]	LAB72627.1	33.33	69	46	0	208	2	89	157	2e-07	53.5
TRINITY_DN204599_c0_g1	PRD39705.1 rarA [Nephila clavipes]	PRD39705.1	70.68	191	55	1	574	2	10	199	7e-82	259
TRINITY_DN204532_c0_g1	XP_022210290.1 uncharacterized protein LOC111066149 [Drosophila obscura]	XP_022210290.1	66.29	89	30	0	271	5	175	263	5e-33	124
TRINITY_DN204505_c0_g1	XP_026734812.1 serine/threonine-protein kinase par-1-like isoform X2 [Trichoplusia ni]	XP_026734812.1	100	29	0	0	282	368	993	1021	1e-09	63.5
TRINITY_DN204544_c0_g1	XP_022827962.1 uncharacterized protein LOC111357469 isoform X3 [Spodoptera litura]	XP_022827962.1	31.34	217	112	5	340	942	1653	1848	5e-10	68.6
TRINITY_DN204563_c0_g1	XP_023940349.1 C-1-tetrahydrofolate synthase, cytoplasmic isoform X1 [Bicyclus anynana]	XP_023940349.1	88.89	27	3	0	5	85	827	853	2e-06	54.7
TRINITY_DN204514_c0_g1	CBF66338.1 unnamed protein product [Anopheles gambiae]	CBF66338.1	78.95	38	8	0	128	241	3	40	1e-12	69.7
TRINITY_DN204557_c0_g1	XP_022206045.1 uncharacterized protein LOC111062660 [Nilaparvata lugens]	XP_022206045.1	29.81	208	144	1	670	47	122	327	1e-22	103
TRINITY_DN204515_c0_g1	PCG66238.1 hypothetical protein B5V51_7952, partial [Heliothis virescens]	PCG66238.1	87.05	224	29	0	672	1	1319	1542	4e-131	418
TRINITY_DN204542_c0_g1	XP_021193052.1 dynein heavy chain 3, axonemal [Helicoverpa armigera]	XP_021193052.1	91.93	347	28	0	2	1042	2124	2470	0	651
TRINITY_DN204543_c0_g1	XP_021198041.1 uncharacterized protein LOC110381933 [Helicoverpa armigera]	XP_021198041.1	87.04	108	14	0	1	324	80	187	1e-55	191
TRINITY_DN204517_c0_g1	PRD38298.1 mag1 [Nephila clavipes]	PRD38298.1	61.76	34	13	0	135	236	13	46	2e-07	52.8
TRINITY_DN210851_c0_g1	PRD24009.1 Magnesium transporter MgtE [Nephila clavipes]	PRD24009.1	56.43	241	105	0	3	725	162	402	5e-78	251
TRINITY_DN210810_c0_g1	PRD38636.1 yngI [Nephila clavipes]	PRD38636.1	48.24	85	44	0	256	2	7	91	5e-20	93.2
TRINITY_DN210884_c0_g1	XP_021193309.1 dynein regulatory complex subunit 3-like [Helicoverpa armigera]	XP_021193309.1	82.11	341	60	1	1199	180	214	554	0	581
TRINITY_DN210880_c0_g1	RVE46708.1 hypothetical protein evm_008628 [Chilo suppressalis]	RVE46708.1	31.2	125	70	3	422	81	18	137	6e-06	54.3
TRINITY_DN210815_c0_g1	WP_050101138.1 MULTISPECIES: serine/threonine protein kinase [Yersinia]	WP_050101138.1	56.99	93	38	2	6	281	45	136	2e-26	107
TRINITY_DN210824_c0_g1	XP_022829254.1 uncharacterized protein LOC111358368 [Spodoptera litura]	XP_022829254.1	82.76	29	5	0	488	402	1194	1222	2e-06	54.7
TRINITY_DN210842_c0_g1	XP_013198545.1 PREDICTED: uncharacterized protein LOC106141439 [Amyelois transitella]	XP_013198545.1	68.18	66	21	0	237	434	5	70	7e-26	106
TRINITY_DN210805_c0_g1	PRD36397.1 pyrH [Nephila clavipes]	PRD36397.1	77.78	63	14	0	4	192	141	203	2e-27	108
TRINITY_DN210812_c0_g1	PCG70954.1 hypothetical protein B5V51_2395, partial [Heliothis virescens]	PCG70954.1	96.55	29	1	0	447	361	527	555	2e-10	65.9
TRINITY_DN210862_c0_g1	AAW22689.1 tektin, partial [Ithomia agnosia agnosia]	AAW22689.1	73.04	115	31	0	1	345	45	159	6e-45	155
TRINITY_DN210850_c0_g1	XP_018006766.1 PREDICTED: uncharacterized protein YbhP-like [Hyalella azteca]	XP_018006766.1	37.04	81	46	3	35	265	178	257	6e-08	55.5
TRINITY_DN210841_c0_g1	XP_022828909.1 uncharacterized protein LOC111358195 [Spodoptera litura]	XP_022828909.1	68.99	129	40	0	387	1	571	699	2e-56	195
TRINITY_DN210829_c0_g1	OTF70125.1 hypothetical protein BLA29_000034 [Euroglyphus maynei]	OTF70125.1	45.1	102	54	2	97	399	841	941	5e-18	88.6
TRINITY_DN210836_c0_g1	XP_021185496.1 EF-hand domain-containing family member C2-like [Helicoverpa armigera]	XP_021185496.1	90.03	301	30	0	2	904	125	425	0	552
TRINITY_DN210869_c0_g1	XP_023300696.1 uncharacterized protein LOC111682926 [Lucilia cuprina]	XP_023300696.1	44.07	118	66	0	3	356	230	347	4e-20	94
TRINITY_DN210899_c0_g1	PZC86086.1 hypothetical protein B5X24_HaOG213044 [Helicoverpa armigera]	PZC86086.1	67.95	156	50	0	2	469	328	483	1e-68	226
TRINITY_DN210878_c0_g1	PRD39760.1 yejE [Nephila clavipes]	PRD39760.1	60	75	30	0	225	1	68	142	4e-25	105
TRINITY_DN210828_c0_g1	KOB76734.1 Endonuclease-reverse transcriptase, partial [Operophtera brumata]	KOB76734.1	63.08	65	24	0	257	63	76	140	4e-14	72
TRINITY_DN210840_c0_g1	XP_022833213.1 protein cycle isoform X4 [Spodoptera litura]	XP_022833213.1	89.66	29	3	0	295	381	557	585	7e-06	52
TRINITY_DN210845_c0_g1	PZC84406.1 hypothetical protein B5X24_HaOG204980 [Helicoverpa armigera]	PZC84406.1	90	30	3	0	90	1	154	183	1e-08	57.8
TRINITY_DN210844_c0_g1	XP_018028705.1 PREDICTED: cation/H(+) antiporter 16-like [Hyalella azteca]	XP_018028705.1	70.59	34	10	0	103	2	1	34	7e-07	52.8
TRINITY_DN210895_c0_g1	XP_026741612.1 MAGUK p55 subfamily member 5-like isoform X3 [Trichoplusia ni]	XP_026741612.1	93.75	32	2	0	98	3	1	32	1e-10	66.2
TRINITY_DN226714_c0_g1	KYQ54200.1 hypothetical protein ALC60_06744, partial [Trachymyrmex zeteki]	KYQ54200.1	71.43	42	8	1	1	114	5	46	3e-10	59.3
TRINITY_DN226779_c0_g1	XP_025836723.1 40S ribosomal protein S10 [Agrilus planipennis]	XP_025836723.1	91.21	91	8	0	275	3	4	94	4e-57	182
TRINITY_DN226708_c1_g1	XP_021186490.1 LOW QUALITY PROTEIN: uncharacterized protein LOC110373519 [Helicoverpa armigera]	XP_021186490.1	62.86	35	13	0	240	136	61	95	5e-07	52.8
TRINITY_DN226772_c0_g1	RVE41314.1 hypothetical protein evm_014037 [Chilo suppressalis]	RVE41314.1	84	100	16	0	2	301	293	392	6e-54	182
TRINITY_DN226767_c0_g1	PRD37870.1 tsaD [Nephila clavipes]	PRD37870.1	67.09	79	26	0	237	1	224	302	2e-06	51.2
TRINITY_DN203765_c0_g2	ADN84933.1 V ATPase B, partial [Helicoverpa armigera]	ADN84933.1	97.22	72	2	0	3	218	114	185	2e-44	150
TRINITY_DN203761_c0_g1	XP_018028355.1 PREDICTED: 3-methylmercaptopropionyl-CoA dehydrogenase-like [Hyalella azteca]	XP_018028355.1	57.89	114	48	0	3	344	275	388	4e-35	134
TRINITY_DN203795_c0_g1	PRD36518.1 metN [Nephila clavipes]	PRD36518.1	37.23	94	52	3	279	13	409	500	3e-11	67
TRINITY_DN203780_c0_g1	PRD21386.1 qseB [Nephila clavipes]	PRD21386.1	100	53	0	0	150	308	1	53	6e-28	110
TRINITY_DN203776_c0_g1	XP_022816490.1 uncharacterized protein LOC111349566 [Spodoptera litura]	XP_022816490.1	82.22	90	15	1	447	716	21	109	1e-40	145
TRINITY_DN203796_c0_g1	XP_013184716.1 PREDICTED: uncharacterized protein LOC106130423 [Amyelois transitella]	XP_013184716.1	73.2	97	22	1	524	246	48	144	1e-64	152
TRINITY_DN203769_c0_g1	WP_050096876.1 MULTISPECIES: acetyl-CoA carboxylase, carboxyltransferase subunit beta [Yersinia]	WP_050096876.1	67.07	82	27	0	246	1	49	130	1e-32	123
TRINITY_DN203797_c0_g1	XP_012521608.1 PREDICTED: uncharacterized protein LOC105827952 [Monomorium pharaonis]	XP_012521608.1	58.57	70	28	1	3	209	17	86	7e-19	85.9
TRINITY_DN203767_c0_g1	XP_013164698.1 PREDICTED: calcium-activated potassium channel slowpoke isoform X7 [Papilio xuthus]	XP_013164698.1	100	26	0	0	1525	1448	522	547	1e-06	59.3
TRINITY_DN203741_c0_g1	JAT85408.1 hypothetical protein g.511, partial [Pectinophora gossypiella]	JAT85408.1	67.65	102	30	1	106	402	23	124	2e-36	134
TRINITY_DN203739_c0_g1	XP_021198577.1 peroxidase-like [Helicoverpa armigera]	XP_021198577.1	85	100	15	0	74	373	56	155	7e-56	186
TRINITY_DN203788_c0_g1	AUU01833.1 phage major tail tube protein [Morganella morganii]	AUU01833.1	46.67	60	32	0	46	225	71	130	3e-11	63.2
TRINITY_DN203763_c0_g1	JAW12800.1 putative transcription factor, partial [Panstrongylus lignarius]	JAW12800.1	96.43	28	1	0	345	428	141	168	3e-09	60.1
TRINITY_DN203770_c0_g1	XP_012521754.1 PREDICTED: probable sulfate/thiosulfate import ATP-binding protein CysA [Monomorium pharaonis]	XP_012521754.1	97.67	86	2	0	262	5	1	86	3e-51	179
TRINITY_DN203775_c0_g1	XP_022821989.1 uncharacterized protein LOC111353264 [Spodoptera litura]	XP_022821989.1	84.13	252	40	0	1236	481	1	252	6e-158	458
TRINITY_DN203747_c0_g1	XP_026726412.1 protein takeout-like [Trichoplusia ni]	XP_026726412.1	96.3	27	1	0	3	83	176	202	2e-07	55.8
TRINITY_DN225264_c0_g1	XP_011567576.1 PREDICTED: dynein heavy chain 3, axonemal-like [Plutella xylostella]	XP_011567576.1	58.54	41	17	0	115	237	21	61	5e-08	57
TRINITY_DN225235_c0_g1	EFX85805.1 hypothetical protein DAPPUDRAFT_237354 [Daphnia pulex]	EFX85805.1	78.12	32	7	0	400	495	539	570	6e-07	55.8
TRINITY_DN225267_c0_g1	XP_021942626.1 uncharacterized protein LOC110841407 isoform X3 [Zootermopsis nevadensis]	XP_021942626.1	100	22	0	0	2	67	6	27	2e-06	50.4
TRINITY_DN225281_c0_g1	XP_001848450.1 conserved hypothetical protein [Culex quinquefasciatus]	XP_001848450.1	57.35	68	27	1	334	131	104	169	9e-09	57.8
TRINITY_DN225289_c0_g1	KOB67220.1 putative white family ATP-binding cassette transporter [Operophtera brumata]	KOB67220.1	75	32	8	0	98	3	80	111	4e-07	53.5
TRINITY_DN225210_c0_g1	RXA95496.1 succinylglutamate desuccinylase/aspartoacylase family protein [Yersinia sp. 2105 StPb PI]	RXA95496.1	41.67	72	39	1	226	11	201	269	7e-07	52.8
TRINITY_DN219210_c0_g1	XP_017129334.1 PREDICTED: NAD/NADP-dependent betaine aldehyde dehydrogenase-like [Drosophila elegans]	XP_017129334.1	37.88	66	41	0	4	201	262	327	2e-06	52
TRINITY_DN219288_c0_g1	XP_023297152.1 uncharacterized protein LOC111679787 [Lucilia cuprina]	XP_023297152.1	41.56	77	45	0	518	288	391	467	8e-12	70.5
TRINITY_DN219262_c0_g1	PZC79423.1 hypothetical protein B5X24_HaOG216418 [Helicoverpa armigera]	PZC79423.1	50	106	40	3	423	109	2	95	6e-21	96.3
TRINITY_DN219246_c0_g1	PCG66756.1 hypothetical protein B5V51_7259 [Heliothis virescens]	PCG66756.1	84	25	4	0	259	333	120	144	3e-06	52.4
TRINITY_DN219208_c0_g1	RUT65762.1 transcriptional regulator FNR [Morganella morganii]	RUT65762.1	53.63	179	83	0	539	3	19	197	3e-51	175
TRINITY_DN219204_c0_g1	XP_026747887.1 uncharacterized protein LOC113508911 isoform X1 [Trichoplusia ni]	XP_026747887.1	62.26	106	37	1	326	9	37	139	8e-40	145
TRINITY_DN219207_c0_g1	LAA12932.1 uncharacterized protein, partial [Parasteatoda tepidariorum]	LAA12932.1	79.07	43	9	0	131	3	1	43	2e-13	68.6
TRINITY_DN219284_c0_g1	XP_021186872.1 uncharacterized protein LOC110373825 isoform X3 [Helicoverpa armigera]	XP_021186872.1	86.11	72	10	0	248	33	1230	1301	7e-33	129
TRINITY_DN219233_c0_g1	RWA54744.1 type IV secretion protein Rhs [Yersinia pestis]	RWA54744.1	47.87	94	47	2	7	282	167	260	7e-20	90.5
TRINITY_DN219241_c0_g1	XP_022234519.1 uncharacterized protein LOC111082605 [Drosophila obscura]	XP_022234519.1	42.65	68	39	0	252	49	266	333	8e-10	61.6
TRINITY_DN219218_c0_g1	XP_026316615.1 aminopeptidase N-like [Hyposmocoma kahamanoa]	XP_026316615.1	91.67	24	2	0	74	3	756	779	1e-06	54.3
TRINITY_DN219217_c0_g1	PZC82816.1 hypothetical protein B5X24_HaOG209601 [Helicoverpa armigera]	PZC82816.1	67.89	109	35	0	329	3	452	560	2e-47	171
TRINITY_DN219258_c0_g1	KOC59290.1 Molybdenum cofactor biosynthesis protein C, partial [Habropoda laboriosa]	KOC59290.1	50	120	58	1	446	93	9	128	8e-24	100
TRINITY_DN219214_c0_g1	ACD37363.1 pancreatic lipase 1 [Mamestra configurata]	ACD37363.1	96.43	28	1	0	84	1	204	231	4e-09	61.6
TRINITY_DN219256_c0_g1	XP_022823911.1 uncharacterized protein LOC111354597 [Spodoptera litura]	XP_022823911.1	40	85	27	2	447	232	19	92	5e-06	52.4
TRINITY_DN204745_c0_g1	JAA91022.1 putative choline/ethanolaminephosphotransferase 1-like isoform 3, partial [Pararge aegeria]	JAA91022.1	96.15	26	1	0	370	447	42	67	5e-09	57.4
TRINITY_DN204790_c0_g1	PRD26152.1 mazG [Nephila clavipes]	PRD26152.1	82.28	79	14	0	60	296	131	209	4e-35	134
TRINITY_DN204729_c0_g1	PRD39709.1 ate [Nephila clavipes]	PRD39709.1	57.3	89	38	0	321	55	144	232	9e-28	110
TRINITY_DN204769_c0_g1	XP_018010258.1 PREDICTED: probable ABC transporter permease protein YurN [Hyalella azteca]	XP_018010258.1	56	75	33	0	335	111	137	211	7e-37	104
TRINITY_DN204774_c0_g1	PZC82922.1 hypothetical protein B5X24_HaOG209365 [Helicoverpa armigera]	PZC82922.1	90	30	3	0	465	376	23	52	8e-09	57
TRINITY_DN204758_c0_g1	XP_026730615.1 calcium-dependent secretion activator isoform X7 [Trichoplusia ni]	XP_026730615.1	89.29	28	3	0	86	3	810	837	5e-09	62.8
TRINITY_DN204709_c0_g1	XP_026724524.1 ubiquitin-related modifier 1 [Trichoplusia ni]	XP_026724524.1	88.07	109	13	0	417	91	1	109	8e-56	183
TRINITY_DN204726_c0_g1	XP_017126835.1 PREDICTED: proline iminopeptidase-like [Drosophila elegans]	XP_017126835.1	61.31	168	65	0	661	1164	4	171	5e-68	227
TRINITY_DN204739_c0_g1	RUT66353.1 terminase [Morganella morganii]	RUT66353.1	59.51	247	100	0	1	741	297	543	1e-83	270
TRINITY_DN204765_c0_g1	JAN73461.1 Midnolin-A [Daphnia magna]	JAN73461.1	45.13	113	36	2	340	2	127	213	1e-16	83.6
TRINITY_DN204760_c0_g1	PRD39898.1 lipA [Nephila clavipes]	PRD39898.1	47.06	119	52	4	11	367	376	483	1e-10	65.9
TRINITY_DN204752_c0_g1	RWA50700.1 tRNA 4-thiouridine(8) synthase ThiI [Yersinia pestis]	RWA50700.1	55.12	205	91	1	6	617	245	449	4e-65	218
TRINITY_DN204777_c0_g1	XP_011565675.1 PREDICTED: uncharacterized protein LOC105395419 [Plutella xylostella]	XP_011565675.1	57.39	115	45	1	48	392	188	298	7e-34	129
TRINITY_DN204719_c0_g1	WP_072086433.1 MULTISPECIES: histidine ABC transporter ATP-binding protein HisP [Yersinia]	WP_072086433.1	69.41	170	51	1	544	38	96	265	5e-80	248
TRINITY_DN204747_c0_g1	PRD39349.1 rpfC [Nephila clavipes]	PRD39349.1	79.59	49	10	0	155	9	494	542	4e-08	53.9
TRINITY_DN204761_c0_g1	XP_017090480.1 PREDICTED: probable malate:quinone oxidoreductase [Drosophila bipectinata]	XP_017090480.1	58.74	143	59	0	87	515	34	176	2e-55	192
TRINITY_DN204734_c0_g1	PCG78966.1 hypothetical protein B5V51_2475 [Heliothis virescens]	PCG78966.1	92	25	2	0	76	2	833	857	1e-07	57
TRINITY_DN204710_c0_g1	PCG72927.1 hypothetical protein B5V51_326 [Heliothis virescens]	PCG72927.1	91.67	24	2	0	532	461	274	297	5e-06	53.1
TRINITY_DN204736_c0_g1	XP_021191601.1 protein tramtrack, beta isoform-like isoform X21 [Helicoverpa armigera]	XP_021191601.1	86.17	94	13	0	34	315	279	372	8e-47	170
TRINITY_DN204720_c0_g1	RVE49051.1 hypothetical protein evm_006297 [Chilo suppressalis]	RVE49051.1	63.16	38	14	0	116	3	674	711	3e-06	52.8
TRINITY_DN204722_c0_g1	XP_018013448.1 PREDICTED: high-affinity branched-chain amino acid transport system permease protein BraD-like [Hyalella azteca]	XP_018013448.1	44.3	158	87	1	8	478	133	290	2e-12	73.9
TRINITY_DN204794_c0_g1	PZC75870.1 hypothetical protein B5X24_HaOG205572 [Helicoverpa armigera]	PZC75870.1	63.33	150	54	1	761	312	234	382	9e-75	192
TRINITY_DN204782_c0_g1	ACR15979.2 serine protease 40, partial [Mamestra configurata]	ACR15979.2	100	24	0	0	73	2	179	202	3e-07	55.5
TRINITY_DN223602_c0_g1	XP_026325330.1 pre-mRNA-splicing factor CWC25 homolog [Hyposmocoma kahamanoa]	XP_026325330.1	100	27	0	0	82	2	7	33	4e-09	60.8
TRINITY_DN223666_c0_g1	PZC85941.1 hypothetical protein B5X24_HaOG214306 [Helicoverpa armigera]	PZC85941.1	55.93	59	26	0	43	219	50	108	2e-12	68.2
TRINITY_DN223633_c0_g1	XP_016664371.1 PREDICTED: uncharacterized protein YtmO-like [Acyrthosiphon pisum]	XP_016664371.1	50.67	75	37	0	9	233	105	179	1e-17	81.3
TRINITY_DN223621_c0_g1	JAA81120.1 RNA-directed DNA polymerase from mobile element jockey, partial [Pararge aegeria]	JAA81120.1	44.55	101	53	2	27	326	25	123	7e-16	76.6
TRINITY_DN223627_c0_g1	XP_026739564.1 uncharacterized protein LOC113502266 [Trichoplusia ni]	XP_026739564.1	100	26	0	0	79	2	728	753	2e-08	60.1
TRINITY_DN223628_c0_g1	XP_026753637.1 uncharacterized protein LOC113513852 [Galleria mellonella]	XP_026753637.1	59.5	121	49	0	6	368	79	199	1e-45	156
TRINITY_DN223700_c0_g1	ADT80823.1 serine protease 53 [Mamestra configurata]	ADT80823.1	96.15	26	1	0	331	254	161	186	1e-06	53.1
TRINITY_DN223681_c0_g1	XP_018006234.1 PREDICTED: histone H1-gamma, late-like [Hyalella azteca]	XP_018006234.1	35.09	114	70	1	37	366	67	180	2e-16	80.1
TRINITY_DN223618_c0_g1	RVE46462.1 hypothetical protein evm_008872 [Chilo suppressalis]	RVE46462.1	85.19	81	12	0	3	245	2877	2957	8e-27	114
TRINITY_DN223685_c0_g1	XP_018915243.1 PREDICTED: uncharacterized protein LOC109042773 [Bemisia tabaci]	XP_018915243.1	55.38	65	27	2	6	197	274	337	8e-19	74.7
TRINITY_DN223695_c0_g1	RVE45555.1 hypothetical protein evm_009820 [Chilo suppressalis]	RVE45555.1	96	25	1	0	505	579	178	202	7e-06	52.4
TRINITY_DN223626_c0_g1	PZC79580.1 hypothetical protein B5X24_HaOG216245 [Helicoverpa armigera]	PZC79580.1	53.33	45	21	0	137	3	26	70	5e-08	55.1
TRINITY_DN219842_c0_g1	PZC76995.1 hypothetical protein B5X24_HaOG203946 [Helicoverpa armigera]	PZC76995.1	56.45	62	27	0	451	266	130	191	3e-15	77.8
TRINITY_DN219883_c0_g1	RUT65158.1 alcohol dehydrogenase AdhP [Morganella morganii]	RUT65158.1	75.61	82	20	0	8	253	221	302	1e-24	102
TRINITY_DN219861_c0_g1	PNF38079.1 Cysteine--tRNA ligase [Cryptotermes secundus]	PNF38079.1	50.54	93	45	1	276	1	213	305	3e-23	99
TRINITY_DN219820_c0_g1	PRD39754.1 metH [Nephila clavipes]	PRD39754.1	49.7	169	69	2	460	2	891	1059	1e-42	160
TRINITY_DN219853_c0_g1	WP_050101376.1 MULTISPECIES: AEC family transporter [Yersinia]	WP_050101376.1	35.25	122	70	4	392	42	34	151	2e-13	72.8
TRINITY_DN219809_c0_g1	RUT64404.1 rod shape-determining protein (plasmid) [Morganella morganii]	RUT64404.1	81.16	69	13	0	5	211	279	347	5e-30	117
TRINITY_DN219858_c0_g1	XP_021185751.1 ATP-binding cassette sub-family F member 2 [Helicoverpa armigera]	XP_021185751.1	100	28	0	0	235	318	508	535	1e-12	71.6
TRINITY_DN219838_c0_g1	XP_023312133.1 uncharacterized protein LOC111692383 [Anoplophora glabripennis]	XP_023312133.1	74.19	31	8	0	115	207	115	145	2e-13	53.1
TRINITY_DN219900_c0_g1	sp|A1JR77.1|MTGA_YERE8 RecName: Full=Biosynthetic peptidoglycan transglycosylase; AltName: Full=Glycan polymerase; AltName: Full=Peptidoglycan glycosyltransferase MtgA; Short=PGT	sp|A1JR77.1|MTGA_YERE8	54.76	210	93	2	707	84	30	239	2e-63	209
TRINITY_DN219878_c0_g1	PCG73424.1 hypothetical protein B5V51_14824 [Heliothis virescens]	PCG73424.1	42.24	161	77	1	101	535	1400	1560	4e-27	117
TRINITY_DN219833_c0_g1	XP_022832134.1 collagenase-like isoform X3 [Spodoptera litura]	XP_022832134.1	69.23	78	24	0	241	8	1	78	1e-29	117
TRINITY_DN219816_c0_g1	PRD33422.1 hslR [Nephila clavipes]	PRD33422.1	46.15	52	28	0	65	220	8	59	3e-06	48.9
TRINITY_DN219881_c0_g1	XP_022819401.1 vacuolar protein sorting-associated protein 13D [Spodoptera litura]	XP_022819401.1	64.44	45	16	0	160	294	1595	1639	3e-11	65.1
TRINITY_DN219802_c0_g1	XP_012521578.1 PREDICTED: multidrug resistance protein 1-like, partial [Monomorium pharaonis]	XP_012521578.1	76.36	165	25	1	454	2	195	359	2e-59	200
TRINITY_DN221672_c0_g1	XP_017117673.1 PREDICTED: ATP-dependent DNA helicase RecQ-like [Drosophila elegans]	XP_017117673.1	43.75	112	52	3	344	9	426	526	3e-17	84.7
TRINITY_DN221650_c0_g1	RUT64439.1 cell division ATP-binding protein FtsE (plasmid) [Morganella morganii]	RUT64439.1	62.12	66	25	0	200	3	1	66	6e-18	84
TRINITY_DN221630_c0_g1	XP_014483312.1 PREDICTED: alpha-N-acetylgalactosaminidase [Dinoponera quadriceps]	XP_014483312.1	63.83	47	17	0	722	582	398	444	6e-08	60.1
TRINITY_DN221696_c0_g1	JAA77995.1 endonuclease and reverse transcriptase-like protein, partial [Pararge aegeria]	JAA77995.1	54.96	131	55	2	68	448	81	211	5e-33	128
TRINITY_DN221618_c0_g1	PCG62845.1 hypothetical protein B5V51_13503, partial [Heliothis virescens]	PCG62845.1	78.95	152	31	1	2	457	167	317	2e-79	255
TRINITY_DN221668_c0_g1	PZC75529.1 hypothetical protein B5X24_HaOG200471 [Helicoverpa armigera]	PZC75529.1	80.09	221	44	0	663	1	16	236	2e-114	338
TRINITY_DN221628_c0_g1	KOB76868.1 Alpha actinin, partial [Operophtera brumata]	KOB76868.1	96.3	27	1	0	2	82	110	136	2e-16	58.5
TRINITY_DN221603_c0_g1	XP_026726731.1 uncharacterized protein LOC113493109 [Trichoplusia ni]	XP_026726731.1	58.82	68	27	1	402	202	228	295	3e-17	83.2
TRINITY_DN221646_c0_g1	XP_023221198.1 60S ribosomal protein L14-like [Centruroides sculpturatus]	XP_023221198.1	47.37	76	40	0	3	230	59	134	1e-13	70.1
TRINITY_DN221606_c0_g1	JAS65663.1 hypothetical protein g.14954 [Cuerna arida]	JAS65663.1	71.88	64	17	1	201	13	59	122	2e-20	89.4
TRINITY_DN221669_c0_g1	XP_022826519.1 nuclear RNA export factor 1 [Spodoptera litura]	XP_022826519.1	87.5	32	4	0	406	311	250	281	5e-09	61.6
TRINITY_DN221638_c0_g1	PZC74017.1 hypothetical protein B5X24_HaOG208431 [Helicoverpa armigera]	PZC74017.1	95.65	23	1	0	72	4	1758	1780	3e-07	55.8
TRINITY_DN221640_c0_g1	XP_013198687.1 PREDICTED: RNA 3'-terminal phosphate cyclase-like protein, partial [Amyelois transitella]	XP_013198687.1	64.44	45	9	1	3	116	23	67	3e-07	52.8
TRINITY_DN221674_c0_g1	XP_023312133.1 uncharacterized protein LOC111692383 [Anoplophora glabripennis]	XP_023312133.1	36.56	93	44	3	6	239	268	360	5e-06	50.8
TRINITY_DN221673_c0_g1	XP_013195457.1 PREDICTED: serpin B3-like [Amyelois transitella]	XP_013195457.1	100	26	0	0	2	79	216	241	7e-08	57.4
TRINITY_DN221676_c0_g1	PCG79062.1 hypothetical protein B5V51_2162 [Heliothis virescens]	PCG79062.1	88.39	112	12	1	3	335	310	421	2e-45	162
TRINITY_DN213104_c0_g1	XP_018028466.1 PREDICTED: capsule polysaccharide modification protein LipA-like [Hyalella azteca]	XP_018028466.1	39.52	124	59	4	6	350	143	259	3e-10	64.7
TRINITY_DN213101_c0_g1	PRD33281.1 mexB [Nephila clavipes]	PRD33281.1	94.13	511	30	0	436	1968	1	511	0	919
TRINITY_DN213187_c0_g1	RVE54296.1 hypothetical protein evm_001123 [Chilo suppressalis]	RVE54296.1	71.05	38	10	1	3	116	11	47	7e-07	54.3
TRINITY_DN213167_c0_g1	JAI64910.1 hypothetical protein PF00202.17 [Scylla olivacea]	JAI64910.1	42.4	125	71	1	374	3	7	131	2e-23	102
TRINITY_DN213114_c0_g1	KMQ87683.1 crossover junction endonuclease mus81-like protein [Lasius niger]	KMQ87683.1	55.42	83	36	1	333	88	31	113	2e-22	95.9
TRINITY_DN213197_c0_g1	PCG72603.1 hypothetical protein B5V51_679 [Heliothis virescens]	PCG72603.1	48.39	62	32	0	75	260	81	142	6e-11	63.2
TRINITY_DN213133_c0_g1	XP_022827693.1 facilitated trehalose transporter Tret1-like [Spodoptera litura]	XP_022827693.1	100	27	0	0	377	297	204	230	7e-09	60.8
TRINITY_DN213198_c0_g1	XP_022827960.1 uncharacterized protein LOC111357469 isoform X1 [Spodoptera litura]	XP_022827960.1	58.75	80	33	0	73	312	1338	1417	8e-18	87
TRINITY_DN213178_c0_g1	XP_019525833.1 PREDICTED: zinc finger BED domain-containing protein 1-like [Aedes albopictus]	XP_019525833.1	64.15	53	18	1	88	246	435	486	1e-12	70.9
TRINITY_DN213172_c0_g1	PZC72274.1 hypothetical protein B5X24_HaOG211652 [Helicoverpa armigera]	PZC72274.1	28.83	111	69	2	428	126	24	134	2e-07	57
TRINITY_DN213105_c0_g1	XP_018022529.1 PREDICTED: guanosine-3',5'-bis(diphosphate) 3'-pyrophosphohydrolase-like [Hyalella azteca]	XP_018022529.1	62.83	113	34	1	316	2	400	512	4e-41	150
TRINITY_DN213199_c0_g1	XP_011567410.1 PREDICTED: uncharacterized protein LOC105397101 [Plutella xylostella]	XP_011567410.1	48.48	132	67	1	1	396	105	235	9e-35	130
TRINITY_DN211426_c0_g1	BAM76813.1 Drosophila cueball like protein, partial [Mythimna separata]	BAM76813.1	42.86	147	81	3	3	437	70	215	2e-30	119
TRINITY_DN211439_c0_g1	ADF43472.1 carboxyl/choline esterase CCE006c [Helicoverpa armigera]	ADF43472.1	61.72	256	97	1	1	768	212	466	5e-108	333
TRINITY_DN211500_c0_g1	PZC80807.1 hypothetical protein B5X24_HaOG213794 [Helicoverpa armigera]	PZC80807.1	95.83	24	1	0	341	412	57	80	1e-06	54.3
TRINITY_DN211417_c0_g1	RUT64428.1 high-affinity branched-chain amino acid ABC transporter ATP-binding protein LivG (plasmid) [Morganella morganii]	RUT64428.1	47.69	65	32	1	73	261	52	116	3e-07	53.5
TRINITY_DN211466_c0_g1	XP_022833714.1 uncharacterized protein LOC111361554 [Spodoptera litura]	XP_022833714.1	70.71	99	25	1	445	149	111	205	1e-36	142
TRINITY_DN211457_c0_g1	XP_022816349.1 calcium homeostasis endoplasmic reticulum protein isoform X1 [Spodoptera litura]	XP_022816349.1	100	27	0	0	545	465	137	163	6e-07	56.2
TRINITY_DN211465_c0_g1	ACY45105.1 acetylglucosaminyl-transferase, partial [Phrynus marginemaculatus]	ACY45105.1	40	95	57	0	2	286	179	273	6e-17	80.9
TRINITY_DN211412_c0_g1	PZC81925.1 hypothetical protein B5X24_HaOG211711 [Helicoverpa armigera]	PZC81925.1	58.33	48	20	0	505	648	38	85	4e-08	59.7
TRINITY_DN211446_c0_g1	XP_018012260.1 PREDICTED: sensor protein FixL-like [Hyalella azteca]	XP_018012260.1	41.51	106	58	1	380	63	524	625	1e-16	84
TRINITY_DN211463_c0_g1	PCG65883.1 hypothetical protein B5V51_8510, partial [Heliothis virescens]	PCG65883.1	94.29	35	2	0	107	3	122	156	2e-12	72.8
TRINITY_DN211486_c0_g1	PCG80200.1 hypothetical protein B5V51_10422 [Heliothis virescens]	PCG80200.1	88.46	26	3	0	234	311	292	317	5e-06	51.2
TRINITY_DN211472_c0_g1	XP_022818721.1 piggyBac transposable element-derived protein 4-like isoform X1 [Spodoptera litura]	XP_022818721.1	54.35	92	40	2	52	321	479	570	1e-16	85.1
TRINITY_DN211434_c0_g1	PZC70710.1 hypothetical protein B5X24_HaOG215026 [Helicoverpa armigera]	PZC70710.1	60.66	61	23	1	6	185	622	682	2e-13	73.9
TRINITY_DN211436_c1_g1	XP_001864804.1 conserved hypothetical protein [Culex quinquefasciatus]	XP_001864804.1	96.3	27	1	0	368	448	31	57	6e-10	60.1
TRINITY_DN211492_c0_g1	XP_021192733.1 uncharacterized protein LOC110377991 [Helicoverpa armigera]	XP_021192733.1	43.88	98	55	0	1	294	488	585	9e-20	92
TRINITY_DN211406_c0_g1	PCG76119.1 hypothetical protein B5V51_10263 [Heliothis virescens]	PCG76119.1	89.8	147	13	1	10	450	159	303	1e-68	229
TRINITY_DN211456_c0_g1	WP_050098742.1 MULTISPECIES: trans-aconitate 2-methyltransferase [Yersinia]	WP_050098742.1	57.58	66	26	1	202	5	1	64	1e-17	81.6
TRINITY_DN211453_c0_g1	ABV81442.1 putative methionine aminopeptidase 2, partial [Cydia pomonella]	ABV81442.1	96.88	32	1	0	2	97	83	114	5e-10	62.4
TRINITY_DN211477_c0_g1	XP_021197203.1 dihydroorotate dehydrogenase (quinone), mitochondrial [Helicoverpa armigera]	XP_021197203.1	92.59	27	2	0	323	403	13	39	1e-07	57
TRINITY_DN211415_c0_g1	XP_022832957.1 tyrosine-protein phosphatase corkscrew-like isoform X2 [Spodoptera litura]	XP_022832957.1	96.15	26	1	0	363	286	499	524	7e-07	54.7
TRINITY_DN215144_c0_g1	PZC80441.1 hypothetical protein B5X24_HaOG214743, partial [Helicoverpa armigera]	PZC80441.1	88.46	26	3	0	684	607	35	60	1e-06	55.8
TRINITY_DN215147_c0_g1	XP_011634375.1 paxillin-B isoform X3 [Pogonomyrmex barbatus]	XP_011634375.1	77.27	44	10	0	134	3	534	577	2e-13	75.5
TRINITY_DN215187_c0_g1	RWA50296.1 D-serine/D-alanine/glycine transporter [Yersinia pestis]	RWA50296.1	69.27	192	59	0	684	109	276	467	2e-88	279
TRINITY_DN215145_c0_g1	XP_022837970.1 N-terminal Xaa-Pro-Lys N-methyltransferase 1-like [Spodoptera litura]	XP_022837970.1	75	144	36	0	73	504	13	156	4e-78	242
TRINITY_DN215154_c0_g1	PZC76937.1 hypothetical protein B5X24_HaOG203981 [Helicoverpa armigera]	PZC76937.1	63.29	79	29	0	30	266	278	356	2e-24	105
TRINITY_DN215188_c0_g1	PCG80258.1 hypothetical protein B5V51_9602 [Heliothis virescens]	PCG80258.1	73.91	23	6	0	317	249	86	108	1e-07	43.5
TRINITY_DN215177_c0_g1	PRD31265.1 ribF [Nephila clavipes]	PRD31265.1	97.18	142	4	0	1	426	131	272	3e-84	260
TRINITY_DN215189_c0_g1	XP_021201419.1 uncharacterized protein LOC110384454 [Helicoverpa armigera]	XP_021201419.1	60.81	74	28	1	3	224	517	589	2e-23	103
TRINITY_DN215163_c0_g1	XP_026737508.1 histone-lysine N-methyltransferase 2C-like [Trichoplusia ni]	XP_026737508.1	100	27	0	0	310	230	2161	2187	2e-08	58.9
TRINITY_DN215110_c0_g1	XP_026331127.1 piggyBac transposable element-derived protein 4-like [Hyposmocoma kahamanoa]	XP_026331127.1	78.63	351	75	0	5	1057	154	504	0	598
TRINITY_DN215152_c0_g1	XP_026735793.1 uncharacterized protein LOC113499487 [Trichoplusia ni]	XP_026735793.1	98.3	176	3	0	529	2	75	250	4e-121	359
TRINITY_DN215179_c0_g1	PNF42695.1 hypothetical protein B7P43_G14179, partial [Cryptotermes secundus]	PNF42695.1	47.5	40	21	0	2	121	247	286	7e-06	50.4
TRINITY_DN215114_c0_g1	RXA97780.1 MFS transporter [Yersinia sp. 2105 StPb PI]	RXA97780.1	39.47	152	92	0	135	590	1	152	3e-09	63.2
TRINITY_DN215104_c0_g1	XP_021200589.1 RWD domain-containing protein 1 [Helicoverpa armigera]	XP_021200589.1	96.15	26	1	0	300	377	91	116	2e-08	57.4
TRINITY_DN215162_c0_g1	XP_021200721.1 myrosinase 1-like [Helicoverpa armigera]	XP_021200721.1	84	75	12	0	335	111	438	512	2e-36	137
TRINITY_DN221902_c0_g1	PZC71223.1 hypothetical protein B5X24_HaOG213914, partial [Helicoverpa armigera]	PZC71223.1	84.38	32	5	0	411	506	53	84	4e-09	58.5
TRINITY_DN221910_c0_g1	PCG72539.1 hypothetical protein B5V51_729 [Heliothis virescens]	PCG72539.1	88.89	27	3	0	82	2	170	196	1e-07	56.6
TRINITY_DN221986_c0_g1	AAC72921.1 putative endonuclease/reverse transcriptase [Lymantria dispar]	AAC72921.1	58.62	29	12	0	331	245	829	857	1e-06	41.6
TRINITY_DN221901_c0_g1	PRD37857.1 asd [Nephila clavipes]	PRD37857.1	64.86	74	26	0	7	228	188	261	1e-24	102
TRINITY_DN221956_c0_g1	BAB21512.1 TRAS4, partial [Bombyx mori]	BAB21512.1	55.45	110	44	2	354	37	190	298	7e-26	109
TRINITY_DN221982_c0_g1	ABD36321.1 mitochondrial matrix protein p33 [Bombyx mori]	ABD36321.1	85.71	35	3	1	487	585	85	119	1e-06	54.7
TRINITY_DN221906_c0_g1	XP_022823491.1 dynein heavy chain 1, axonemal-like [Spodoptera litura]	XP_022823491.1	88.57	35	4	0	199	95	1466	1500	7e-13	63.5
TRINITY_DN221994_c0_g1	XP_026739794.1 guanine nucleotide-binding protein-like 3 homolog [Trichoplusia ni]	XP_026739794.1	100	27	0	0	180	260	8	34	3e-07	55.1
TRINITY_DN221920_c0_g1	RVE44617.1 hypothetical protein evm_010755 [Chilo suppressalis]	RVE44617.1	72.22	36	10	0	19	126	15	50	2e-07	53.5
TRINITY_DN221977_c0_g1	ABO45239.1 reverse transcriptase [Ostrinia nubilalis]	ABO45239.1	75	24	6	0	98	169	444	467	4e-06	43.5
TRINITY_DN221935_c0_g1	XP_011556228.1 PREDICTED: uncharacterized protein LOC105387228 [Plutella xylostella]	XP_011556228.1	63.16	57	13	3	143	310	100	149	2e-12	67.8
TRINITY_DN217547_c0_g1	PZC82576.1 hypothetical protein B5X24_HaOG210019 [Helicoverpa armigera]	PZC82576.1	56	50	22	0	1	150	281	330	1e-07	57
TRINITY_DN217536_c0_g1	XP_022816350.1 calcium homeostasis endoplasmic reticulum protein isoform X2 [Spodoptera litura]	XP_022816350.1	95.83	24	1	0	1	72	543	566	4e-06	53.1
TRINITY_DN217545_c0_g1	PZC84799.1 hypothetical protein B5X24_HaOG203789 [Helicoverpa armigera]	PZC84799.1	65.07	292	90	5	2	856	449	735	5e-101	330
TRINITY_DN217537_c0_g1	RVE48555.1 hypothetical protein evm_006744 [Chilo suppressalis]	RVE48555.1	85.25	61	9	0	244	62	587	647	8e-29	116
TRINITY_DN217582_c0_g1	XP_018028152.1 PREDICTED: UPF0065 protein in gbd 5'region-like [Hyalella azteca]	XP_018028152.1	53.95	76	33	2	227	3	26	100	2e-11	66.6
TRINITY_DN217574_c0_g1	KZS01236.1 Uncharacterized protein APZ42_002161, partial [Daphnia magna]	KZS01236.1	87.93	116	14	0	2	349	15	130	3e-67	210
TRINITY_DN217556_c0_g1	XP_026732596.1 adenosine 3'-phospho 5'-phosphosulfate transporter 2 [Trichoplusia ni]	XP_026732596.1	88.89	27	3	0	401	481	179	205	6e-06	52.4
TRINITY_DN217548_c0_g1	PRD19632.1 rimK [Nephila clavipes]	PRD19632.1	83.08	130	22	0	391	2	123	252	2e-66	221
TRINITY_DN217579_c0_g1	XP_018012841.1 PREDICTED: cell division protein FtsZ-like [Hyalella azteca]	XP_018012841.1	63.64	55	15	2	261	112	289	343	3e-10	62.8
TRINITY_DN217538_c0_g1	WP_050874913.1 MULTISPECIES: DUF3277 family protein [Yersinia]	WP_050874913.1	63.51	74	27	0	5	226	16	89	3e-16	76.3
TRINITY_DN217540_c0_g1	XP_023023123.1 inositol oxygenase isoform X3 [Leptinotarsa decemlineata]	XP_023023123.1	49.3	71	36	0	215	3	47	117	9e-14	70.9
TRINITY_DN217530_c0_g1	XP_021188363.1 sodium channel protein Nach-like [Helicoverpa armigera]	XP_021188363.1	90.77	130	12	0	547	158	366	495	3e-67	223
TRINITY_DN217509_c0_g1	PRD39726.1 smc [Nephila clavipes]	PRD39726.1	86.96	46	6	0	262	125	129	174	3e-17	84.3
TRINITY_DN217590_c0_g1	KDR14028.1 Kelch-like protein 10 [Zootermopsis nevadensis]	KDR14028.1	34.85	132	74	6	26	406	104	228	6e-12	69.3
TRINITY_DN217600_c0_g1	AYA44274.1 death-associated protein kinase 1 [Helicoverpa armigera]	AYA44274.1	92.86	28	2	0	84	1	46	73	4e-06	52.4
TRINITY_DN217595_c0_g1	XP_026324217.1 uncharacterized protein LOC113233332 [Hyposmocoma kahamanoa]	XP_026324217.1	37.21	86	51	2	13	264	25	109	2e-10	66.2
TRINITY_DN217534_c0_g1	XP_017117645.1 PREDICTED: protein NdvB-like [Drosophila elegans]	XP_017117645.1	51.7	176	84	1	530	3	1044	1218	3e-48	177
TRINITY_DN217522_c0_g1	XP_015125273.1 PREDICTED: ferrioxamine B receptor-like [Diachasma alloeum]	XP_015125273.1	46.33	177	93	2	530	3	194	369	1e-43	162
TRINITY_DN217505_c0_g1	RWA46232.1 shikimate 5-dehydrogenase [Yersinia pestis]	RWA46232.1	56.52	138	60	0	2	415	98	235	1e-46	161
TRINITY_DN217565_c0_g1	XP_016987321.1 PREDICTED: outer membrane protein OprJ-like [Drosophila rhopaloa]	XP_016987321.1	57.25	131	56	0	3	395	45	175	1e-37	136
TRINITY_DN203081_c0_g1	PRD18376.1 minC, partial [Nephila clavipes]	PRD18376.1	85.23	88	13	0	3	266	57	144	5e-47	156
TRINITY_DN203075_c0_g1	XP_017134387.1 PREDICTED: penicillin acylase 2-like [Drosophila elegans]	XP_017134387.1	33.1	145	89	6	22	435	429	572	2e-11	69.3
TRINITY_DN203098_c0_g1	XP_021181352.1 probable Golgi SNAP receptor complex member 2 [Helicoverpa armigera]	XP_021181352.1	100	28	0	0	1	84	114	141	3e-09	61.2
TRINITY_DN203046_c0_g1	PRD39082.1 lpxH [Nephila clavipes]	PRD39082.1	57.35	68	29	0	6	209	172	239	9e-18	82.8
TRINITY_DN203017_c0_g1	PRD19316.1 leuS [Nephila clavipes]	PRD19316.1	71.08	83	24	0	251	3	1	83	2e-36	142
TRINITY_DN203032_c0_g1	XP_012542887.1 PREDICTED: glycerol kinase-like [Monomorium pharaonis]	XP_012542887.1	100	133	0	0	643	245	367	499	5e-68	226
TRINITY_DN203029_c0_g1	XP_026747479.1 esterase B1-like [Trichoplusia ni]	XP_026747479.1	73.95	119	31	0	3	359	64	182	5e-56	191
TRINITY_DN203018_c0_g1	AID66673.1 isovaleryl-CoA dehydrogenase, partial [Agrotis segetum]	AID66673.1	62.79	43	16	0	3	131	67	109	8e-09	57.8
TRINITY_DN203053_c0_g1	EFX60490.1 hypothetical protein DAPPUDRAFT_343115, partial [Daphnia pulex]	EFX60490.1	54.47	123	56	0	383	15	5	127	2e-33	129
TRINITY_DN203023_c0_g1	XP_002430155.1 Folate receptor alpha precursor, putative [Pediculus humanus corporis]	XP_002430155.1	52.17	46	22	0	237	374	116	161	4e-08	57.8
TRINITY_DN203096_c0_g1	XP_022816543.1 uncharacterized protein LOC111349611 [Spodoptera litura]	XP_022816543.1	93.79	354	22	0	2253	1192	1	354	0	567
TRINITY_DN203037_c0_g1	AHB18379.1 glutathione S-transferase omega [Spodoptera exigua]	AHB18379.1	60	40	16	0	2	121	209	248	3e-06	53.9
TRINITY_DN203022_c0_g1	XP_023934125.1 kelch-like protein 5 [Bicyclus anynana]	XP_023934125.1	83.33	24	4	0	250	179	480	503	6e-06	50.8
TRINITY_DN203097_c0_g1	RVE40506.1 hypothetical protein evm_014844 [Chilo suppressalis]	RVE40506.1	46.36	110	48	1	298	2	433	542	5e-25	108
TRINITY_DN203003_c0_g1	KZS00884.1 Uncharacterized protein APZ42_002642, partial [Daphnia magna]	KZS00884.1	43.42	76	43	0	243	16	14	89	9e-14	69.7
TRINITY_DN203045_c0_g1	XP_026752794.1 hormone-sensitive lipase [Galleria mellonella]	XP_026752794.1	88.46	26	3	0	78	1	347	372	1e-07	57.8
TRINITY_DN203076_c0_g1	PZC81177.1 hypothetical protein B5X24_HaOG213278 [Helicoverpa armigera]	PZC81177.1	63.77	69	25	0	207	1	76	144	6e-19	88.2
TRINITY_DN203091_c0_g1	JAA89320.1 thymosin isoform 1 [Pararge aegeria]	JAA89320.1	90.91	33	3	0	101	3	122	154	5e-11	64.7
TRINITY_DN203058_c0_g1	XP_022833462.1 uncharacterized protein LOC111361318 [Spodoptera litura]	XP_022833462.1	50.72	69	34	0	14	220	65	133	5e-16	78.6
TRINITY_DN203069_c0_g1	PRD23805.1 putA [Nephila clavipes]	PRD23805.1	66.34	101	33	1	2	304	1152	1251	2e-28	117
TRINITY_DN203042_c0_g1	PRD17621.1 algR [Nephila clavipes]	PRD17621.1	73.99	173	43	1	470	982	1	173	2e-77	247
TRINITY_DN203084_c0_g1	JAS76265.1 hypothetical protein g.57417, partial [Homalodisca liturata]	JAS76265.1	82.27	141	25	0	3	425	43	183	3e-85	257
TRINITY_DN203093_c0_g1	PCG62737.1 hypothetical protein B5V51_13761 [Heliothis virescens]	PCG62737.1	75.18	137	34	0	4	414	371	507	5e-59	206
TRINITY_DN203100_c0_g1	PCG73603.1 hypothetical protein B5V51_14640, partial [Heliothis virescens]	PCG73603.1	100	32	0	0	2	97	226	257	3e-10	68.9
TRINITY_DN223353_c0_g1	XP_021189829.1 uncharacterized protein LOC110375874 [Helicoverpa armigera]	XP_021189829.1	96.43	28	1	0	84	1	54	81	5e-08	59.3
TRINITY_DN223351_c0_g1	XP_021189831.1 ubiquitin conjugation factor E4 A [Helicoverpa armigera]	XP_021189831.1	87.5	32	4	0	97	2	252	283	2e-10	67.4
TRINITY_DN223348_c0_g1	XP_021183826.1 uncharacterized protein C6orf106 homolog [Helicoverpa armigera]	XP_021183826.1	100	23	0	0	3	71	148	170	6e-07	53.9
TRINITY_DN223352_c0_g1	KPJ07998.1 Transmembrane GTPase Marf [Papilio machaon]	KPJ07998.1	91.67	24	2	0	3	74	46	69	9e-06	48.1
TRINITY_DN223394_c0_g1	PCG72026.1 hypothetical protein B5V51_1238 [Heliothis virescens]	PCG72026.1	61.9	42	16	0	205	330	54	95	9e-10	59.7
TRINITY_DN223350_c0_g1	XP_022837604.1 tRNA (adenine(37)-N6)-methyltransferase [Spodoptera litura]	XP_022837604.1	100	28	0	0	313	396	133	160	2e-09	62
TRINITY_DN223344_c0_g1	XP_021194382.1 uncharacterized protein LOC110379170 isoform X4 [Helicoverpa armigera]	XP_021194382.1	58.11	74	24	1	13	213	1143	1216	2e-12	70.5
TRINITY_DN223390_c0_g1	XP_026732380.1 ATP-binding cassette sub-family G member 4-like isoform X2 [Trichoplusia ni]	XP_026732380.1	96.3	27	1	0	1	81	463	489	6e-08	57.4
TRINITY_DN223367_c0_g1	XP_023934026.1 adenylate cyclase type 6-like [Bicyclus anynana]	XP_023934026.1	95.65	23	1	0	70	2	85	107	5e-07	55.8
TRINITY_DN207955_c0_g1	XP_014355507.1 PREDICTED: piggyBac transposable element-derived protein 4-like [Papilio machaon]	XP_014355507.1	85	40	6	0	1	120	173	212	2e-15	75.9
TRINITY_DN207902_c0_g1	XP_022245399.1 PCI domain-containing protein 2-like [Limulus polyphemus]	XP_022245399.1	57.82	147	62	0	2	442	3	149	4e-54	184
TRINITY_DN207979_c0_g1	XP_023953658.1 uncharacterized protein LOC112057405 [Bicyclus anynana]	XP_023953658.1	79.31	29	6	0	531	617	223	251	3e-07	57
TRINITY_DN207907_c0_g1	RXA98503.1 beta-ketoacyl-ACP synthase I [Yersinia sp. 2105 StPb PI]	RXA98503.1	70.43	186	55	0	559	2	192	377	8e-91	281
TRINITY_DN207993_c0_g1	XP_012553005.1 uncharacterized protein LOC105842971 [Bombyx mori]	XP_012553005.1	83.16	95	16	0	693	977	163	257	5e-111	170
TRINITY_DN207956_c0_g1	XP_022836907.1 uncharacterized protein LOC111364285, partial [Spodoptera litura]	XP_022836907.1	35.08	248	150	4	771	52	232	476	3e-35	139
TRINITY_DN207919_c0_g1	XP_021194236.1 paired box protein Pax-6-like [Helicoverpa armigera]	XP_021194236.1	96.09	179	7	0	3	539	154	332	3e-112	336
TRINITY_DN207937_c0_g1	XP_023330680.1 uncharacterized protein LOC111703059 isoform X2 [Eurytemora affinis]	XP_023330680.1	50.65	77	38	0	235	5	170	246	7e-13	69.3
TRINITY_DN207905_c0_g1	PRD18475.1 anmK [Nephila clavipes]	PRD18475.1	77.78	117	26	0	352	2	1	117	2e-49	176
TRINITY_DN207918_c0_g1	PRD30414.1 ribosyldihydronicotinamide dehydrogenase [Nephila clavipes]	PRD30414.1	58.37	233	97	0	258	956	1	233	3e-91	281
TRINITY_DN207914_c0_g1	JAA73516.1 Hypothetical protein, partial [Ixodes ricinus]	JAA73516.1	63.79	58	21	0	3	176	62	119	3e-18	84
TRINITY_DN207980_c0_g1	XP_021182900.1 venom acid phosphatase Acph-1-like isoform X1 [Helicoverpa armigera]	XP_021182900.1	76.92	39	9	0	682	798	362	400	3e-11	70.5
TRINITY_DN207975_c0_g1	XP_022835807.1 fibrillin-1-like [Spodoptera litura]	XP_022835807.1	87.1	31	4	0	496	404	1028	1058	3e-07	57
TRINITY_DN207963_c0_g1	AUT98994.1 two-component system sensor histidine kinase KdbD [Morganella morganii]	AUT98994.1	35.71	154	82	2	507	70	609	753	4e-15	81.3
TRINITY_DN207951_c0_g1	PZC76339.1 hypothetical protein B5X24_HaOG204786 [Helicoverpa armigera]	PZC76339.1	65.79	114	32	4	257	580	242	354	8e-29	119
TRINITY_DN207921_c0_g1	XP_013145035.1 PREDICTED: rho GTPase-activating protein 19-like [Papilio polytes]	XP_013145035.1	96	25	1	0	3	77	148	172	2e-07	55.5
TRINITY_DN211567_c1_g1	PCG75016.1 hypothetical protein B5V51_12398 [Heliothis virescens]	PCG75016.1	58.62	29	12	0	357	271	496	524	8e-06	44.3
TRINITY_DN211584_c0_g1	PZC71361.1 hypothetical protein B5X24_HaOG213580 [Helicoverpa armigera]	PZC71361.1	52.86	70	32	1	240	34	35	104	5e-15	73.2
TRINITY_DN211585_c0_g1	KPI99646.1 hypothetical protein RR46_02560 [Papilio xuthus]	KPI99646.1	66.67	51	16	1	174	22	45	94	3e-07	56.2
TRINITY_DN211526_c0_g1	XP_012521683.1 PREDICTED: uncharacterized protein LOC105828026, partial [Monomorium pharaonis]	XP_012521683.1	100	124	0	0	2	373	99	222	3e-84	259
TRINITY_DN211564_c0_g1	XP_026330035.1 uncharacterized protein LOC113237642 [Hyposmocoma kahamanoa]	XP_026330035.1	61.36	44	10	1	54	185	250	286	4e-06	55.1
TRINITY_DN211530_c0_g2	PZC84750.1 hypothetical protein B5X24_HaOG203740 [Helicoverpa armigera]	PZC84750.1	53.7	54	25	0	587	748	4	57	3e-12	68.9
TRINITY_DN211549_c0_g1	PRD25009.1 nahM [Nephila clavipes]	PRD25009.1	86.76	68	9	0	206	3	147	214	1e-34	129
TRINITY_DN211559_c0_g1	XP_008189495.1 PREDICTED: DNA polymerase III subunit gamma/tau-like [Acyrthosiphon pisum]	XP_008189495.1	39.68	63	38	0	13	201	174	236	9e-08	54.7
TRINITY_DN211538_c0_g1	PZC72894.1 hypothetical protein B5X24_HaOG210384 [Helicoverpa armigera]	PZC72894.1	85.21	142	21	0	1	426	12	153	3e-85	281
TRINITY_DN211501_c0_g1	AGB89439.1 nucleolar cysteine-rich protein, partial [Stathmopodidae gen. sp. ScspSC]	AGB89439.1	84.85	33	5	0	348	250	26	58	8e-10	59.7
TRINITY_DN211562_c0_g1	PRD39656.1 motA [Nephila clavipes]	PRD39656.1	51.04	96	46	1	288	1	51	145	1e-24	102
TRINITY_DN211581_c0_g1	RVE44381.1 hypothetical protein evm_010971 [Chilo suppressalis]	RVE44381.1	49.02	51	23	2	392	538	183	232	1e-06	55.1
TRINITY_DN212052_c0_g1	AUU02291.1 VOC family virulence protein [Morganella morganii]	AUU02291.1	62.5	32	12	0	102	7	3	34	1e-06	49.7
TRINITY_DN212078_c0_g1	XP_018008626.1 PREDICTED: UPF0065 protein in the TAR-I ttuE-ttuC' intergenic region-like [Hyalella azteca]	XP_018008626.1	43.3	97	55	0	302	12	154	250	3e-13	71.2
TRINITY_DN212082_c0_g1	PRD37648.1 hypothetical protein NCL1_05549 [Nephila clavipes]	PRD37648.1	97.42	155	4	0	2	466	285	439	5e-102	310
TRINITY_DN212048_c0_g1	PCG64107.1 hypothetical protein B5V51_11225 [Heliothis virescens]	PCG64107.1	100	27	0	0	2	82	76	102	4e-08	56.2
TRINITY_DN212006_c0_g1	PCG69283.1 hypothetical protein B5V51_4270 [Heliothis virescens]	PCG69283.1	96.77	31	1	0	427	519	1	31	1e-10	67.4
TRINITY_DN212069_c0_g1	AAR09927.1 similar to Drosophila melanogaster elongin-C, partial [Drosophila yakuba]	AAR09927.1	100	24	0	0	314	385	30	53	4e-08	54.7
TRINITY_DN212007_c0_g1	XP_022826153.1 tRNA (guanine(10)-N2)-methyltransferase homolog [Spodoptera litura]	XP_022826153.1	88	25	3	0	3	77	433	457	2e-06	53.9
TRINITY_DN212084_c0_g1	RXA95962.1 organic hydroperoxide resistance protein [Yersinia sp. 2105 StPb PI]	RXA95962.1	70.41	98	29	0	297	4	1	98	2e-41	147
TRINITY_DN212045_c0_g1	XP_026746298.1 phosphatidylinositol 4-phosphate 3-kinase C2 domain-containing subunit alpha isoform X1 [Trichoplusia ni]	XP_026746298.1	92.59	27	2	0	3	83	336	362	4e-06	52.8
TRINITY_DN212077_c0_g1	XP_018028624.1 PREDICTED: 3-deoxy-D-manno-octulosonate 8-phosphate phosphatase KdsC-like [Hyalella azteca]	XP_018028624.1	57.78	90	38	0	303	34	26	115	5e-26	102
TRINITY_DN212067_c0_g1	XP_011568960.1 PREDICTED: RNA-directed DNA polymerase from mobile element jockey-like [Plutella xylostella]	XP_011568960.1	50.77	65	31	1	134	328	11	74	1e-10	65.9
TRINITY_DN212035_c0_g1	EFA12573.1 hypothetical protein TcasGA2_TC004202 [Tribolium castaneum]	EFA12573.1	45.95	74	40	0	51	272	211	284	1e-30	81.3
TRINITY_DN212044_c0_g1	RUT65288.1 aminodeoxychorismate lyase [Morganella morganii]	RUT65288.1	36.08	255	153	6	256	1002	6	256	2e-35	140
TRINITY_DN212008_c0_g1	JAI63248.1 hypothetical protein PF00168.26 [Scylla olivacea]	JAI63248.1	46.43	112	56	3	1	336	304	411	5e-24	104
TRINITY_DN212013_c0_g1	RVE46089.1 hypothetical protein evm_009253 [Chilo suppressalis]	RVE46089.1	80.77	78	15	0	1	234	82	159	1e-36	134
TRINITY_DN212016_c0_g1	JAA90767.1 pre-mRNA-splicing factor ATP-dependent RNA helicase prp22, partial [Pararge aegeria]	JAA90767.1	100	25	0	0	418	344	60	84	3e-07	52.8
TRINITY_DN212009_c0_g1	XP_022823998.1 uncharacterized protein LOC111354693 [Spodoptera litura]	XP_022823998.1	59.76	82	29	1	9	242	136	217	2e-22	95.5
TRINITY_DN223919_c0_g1	PZC83425.1 hypothetical protein B5X24_HaOG207808 [Helicoverpa armigera]	PZC83425.1	89.29	28	3	0	84	1	74	101	8e-10	62.4
TRINITY_DN223930_c0_g1	XP_015125352.1 PREDICTED: LOW QUALITY PROTEIN: N-ethylmaleimide reductase-like, partial [Diachasma alloeum]	XP_015125352.1	62.5	56	21	0	170	3	1	56	6e-15	76.6
TRINITY_DN223920_c0_g1	XP_022821766.1 double-stranded RNA-binding protein Staufen homolog 2 [Spodoptera litura]	XP_022821766.1	86.21	29	4	0	10	96	646	674	6e-07	55.1
TRINITY_DN223976_c0_g1	XP_026731549.1 nucleoporin NUP188 homolog [Trichoplusia ni]	XP_026731549.1	71.05	38	3	1	90	1	1452	1489	2e-06	53.9
TRINITY_DN223901_c0_g1	PRD39763.1 lon [Nephila clavipes]	PRD39763.1	81.82	77	14	0	2	232	300	376	2e-35	135
TRINITY_DN223949_c0_g1	PZC82075.1 hypothetical protein B5X24_HaOG211165 [Helicoverpa armigera]	PZC82075.1	90.62	32	3	0	298	203	72	103	6e-10	60.5
TRINITY_DN223993_c0_g1	XP_021185654.1 LOW QUALITY PROTEIN: FERM domain-containing protein 5 [Helicoverpa armigera]	XP_021185654.1	100	26	0	0	266	343	347	372	1e-07	57
TRINITY_DN223933_c0_g1	JAV69065.1 hypothetical protein, partial [Photinus pyralis]	JAV69065.1	53.85	52	23	1	92	244	112	163	1e-08	57.4
TRINITY_DN223910_c0_g1	XP_021190670.1 mitochondrial tRNA-specific 2-thiouridylase 1 [Helicoverpa armigera]	XP_021190670.1	82.76	29	5	0	88	2	272	300	7e-09	59.7
TRINITY_DN210711_c0_g1	XP_012524424.1 PREDICTED: uncharacterized protein LOC105829896 [Monomorium pharaonis]	XP_012524424.1	100	82	0	0	2	247	105	186	7e-51	170
TRINITY_DN210782_c0_g1	XP_026732686.1 uncharacterized protein LOC113497355 [Trichoplusia ni]	XP_026732686.1	63.5	137	37	3	53	442	18	148	5e-39	146
TRINITY_DN210791_c0_g1	PCG79959.1 hypothetical protein B5V51_12877 [Heliothis virescens]	PCG79959.1	71.24	233	65	2	2	700	262	492	6e-106	325
TRINITY_DN210741_c0_g1	XP_012521637.1 PREDICTED: fructokinase-1-like [Monomorium pharaonis]	XP_012521637.1	100	76	0	0	1	228	120	195	8e-36	130
TRINITY_DN210706_c0_g1	PRD17914.1 slyD [Nephila clavipes]	PRD17914.1	86.11	72	10	0	4	219	135	206	1e-30	116
TRINITY_DN210787_c0_g1	PRD35871.1 mdtD [Nephila clavipes]	PRD35871.1	98.96	288	3	0	1	864	163	450	0	545
TRINITY_DN210756_c0_g1	JAG51678.1 hypothetical protein, partial [Lygus hesperus]	JAG51678.1	85.71	28	4	0	367	284	52	79	1e-07	53.5
TRINITY_DN210747_c0_g1	JAA59387.1 Putative f-box [Rhipicephalus pulchellus]	JAA59387.1	39.62	106	64	0	9	326	72	177	5e-20	90.5
TRINITY_DN210735_c0_g1	XP_022836558.1 uncharacterized protein LOC111363917 [Spodoptera litura]	XP_022836558.1	77.27	88	20	0	336	73	220	307	1e-52	140
TRINITY_DN210705_c0_g1	XP_014363114.1 PREDICTED: LOW QUALITY PROTEIN: stabilin-1-like [Papilio machaon]	XP_014363114.1	100	31	0	0	2	94	322	352	1e-10	67
TRINITY_DN210777_c0_g1	PRD38174.1 glutamyl endopeptidase [Nephila clavipes]	PRD38174.1	46.99	83	39	3	255	7	390	467	1e-11	67.8
TRINITY_DN210781_c0_g1	sp|Q2RJW1.1|MTAD_MOOTA RecName: Full=5-methylthioadenosine/S-adenosylhomocysteine deaminase; Short=MTA/SAH deaminase	sp|Q2RJW1.1|MTAD_MOOTA	36.36	88	56	0	16	279	336	423	2e-08	58.5
TRINITY_DN225997_c0_g1	OWR45241.1 hypothetical protein KGM_209107 [Danaus plexippus plexippus]	OWR45241.1	71.05	38	11	0	290	177	11	48	7e-08	53.5
TRINITY_DN225978_c0_g1	AII21994.1 odorant degrading enzyme CXE28, partial [Sesamia inferens]	AII21994.1	75.47	53	13	0	135	293	406	458	7e-20	91.3
TRINITY_DN225951_c0_g1	RWS04223.1 Ufm1-conjugating enzyme-like protein, partial [Dinothrombium tinctorium]	RWS04223.1	70.27	37	11	0	323	213	17	53	1e-08	57
TRINITY_DN225950_c0_g1	XP_026731601.1 uncharacterized protein LOC113496544 [Trichoplusia ni]	XP_026731601.1	85.19	27	4	0	266	346	43	69	9e-06	50.8
TRINITY_DN225990_c0_g1	PCG73010.1 hypothetical protein B5V51_250 [Heliothis virescens]	PCG73010.1	78.12	32	6	1	253	345	96	127	9e-07	53.9
TRINITY_DN225984_c0_g1	XP_017044959.1 PREDICTED: general stress protein 69-like [Drosophila ficusphila]	XP_017044959.1	32.74	113	75	1	11	349	47	158	1e-13	72.8
TRINITY_DN225910_c0_g1	PCG72822.1 hypothetical protein B5V51_451 [Heliothis virescens]	PCG72822.1	44.86	107	5	2	321	1	204	256	2e-14	74.7
TRINITY_DN225933_c0_g1	PZC81397.1 hypothetical protein B5X24_HaOG212849 [Helicoverpa armigera]	PZC81397.1	83	100	15	1	294	1	254	353	5e-48	172
TRINITY_DN225920_c0_g1	XP_026735736.1 protein phosphatase methylesterase 1 [Trichoplusia ni]	XP_026735736.1	84.38	32	5	0	460	555	25	56	3e-09	62.8
TRINITY_DN225934_c0_g1	XP_022831131.1 protein I'm not dead yet-like [Spodoptera litura]	XP_022831131.1	75	40	10	0	128	9	381	420	2e-12	70.5
TRINITY_DN225991_c0_g1	XP_026724527.1 uncharacterized protein LOC113491650 [Trichoplusia ni]	XP_026724527.1	79.09	110	23	0	449	120	630	739	9e-57	197
TRINITY_DN208393_c0_g1	XP_022837673.1 chymotrypsin-like elastase family member 2A [Spodoptera litura]	XP_022837673.1	74.32	148	36	1	53	490	160	307	2e-71	231
TRINITY_DN208333_c0_g1	ACD12026.1 hypothetical protein [Isometrus maculatus]	ACD12026.1	54.44	169	73	1	23	529	8	172	9e-38	139
TRINITY_DN208314_c0_g1	XP_026493425.1 piggyBac transposable element-derived protein 2-like [Vanessa tameamea]	XP_026493425.1	71.88	96	27	0	169	456	24	119	6e-39	148
TRINITY_DN208367_c0_g1	JAA90872.1 glycerol kinase-like protein, partial [Pararge aegeria]	JAA90872.1	100	23	0	0	3	71	16	38	2e-06	49.7
TRINITY_DN208396_c0_g1	XP_011553043.1 PREDICTED: uncharacterized protein LOC105384491 [Plutella xylostella]	XP_011553043.1	45.79	107	58	0	322	2	149	255	1e-24	103
TRINITY_DN208380_c0_g1	PZC76493.1 hypothetical protein B5X24_HaOG204513 [Helicoverpa armigera]	PZC76493.1	49.43	87	42	1	1	261	90	174	3e-15	77
TRINITY_DN208327_c0_g1	XP_022823595.1 LOW QUALITY PROTEIN: pre-mRNA cleavage complex 2 protein Pcf11-like [Spodoptera litura]	XP_022823595.1	83.87	31	5	0	95	3	574	604	8e-08	59.3
TRINITY_DN208383_c0_g1	XP_021185178.1 mitochondrial import receptor subunit TOM40 homolog 1-like [Helicoverpa armigera]	XP_021185178.1	100	28	0	0	307	390	130	157	5e-09	60.5
TRINITY_DN208329_c0_g1	KOB70491.1 Aldehyde oxidase AOX2, partial [Operophtera brumata]	KOB70491.1	73.79	103	27	0	1	309	263	365	1e-46	166
TRINITY_DN208363_c0_g1	AUT98856.1 conjugal transfer protein TrbI [Morganella morganii]	AUT98856.1	90.43	94	9	0	286	5	1	94	9e-38	140
TRINITY_DN208318_c0_g1	AXY04229.1 adipokinetic hormone 1 [Spodoptera exigua]	AXY04229.1	86.36	66	9	0	295	492	1	66	3e-32	123
TRINITY_DN208385_c0_g1	PSN35217.1 hypothetical protein C0J52_16889 [Blattella germanica]	PSN35217.1	39.09	110	56	3	300	1	128	236	1e-07	56.6
TRINITY_DN208354_c1_g1	XP_021195810.1 2-hydroxyacyl-CoA lyase 1 isoform X1 [Helicoverpa armigera]	XP_021195810.1	96.55	29	1	0	1099	1013	61	89	2e-07	60.8
TRINITY_DN208378_c0_g1	PRD17777.1 UPF0149 protein [Nephila clavipes]	PRD17777.1	40.91	110	63	1	331	8	7	116	1e-15	77
TRINITY_DN208315_c0_g1	PRD20296.1 pyrC [Nephila clavipes]	PRD20296.1	56.25	80	35	0	12	251	351	430	1e-20	92.8
TRINITY_DN208320_c0_g1	RXA97599.1 magnesium-translocating P-type ATPase [Yersinia sp. 2105 StPb PI]	RXA97599.1	74.36	117	30	0	2	352	783	899	1e-57	200
TRINITY_DN208334_c0_g1	XP_012547490.1 uncharacterized protein LOC105841949 [Bombyx mori]	XP_012547490.1	63.89	72	24	1	315	530	55	124	1e-21	95.1
TRINITY_DN208302_c0_g1	KMQ83681.1 reverse transcriptase, partial [Lasius niger]	KMQ83681.1	66.1	59	20	0	179	3	490	548	3e-16	82.8
TRINITY_DN208369_c0_g1	XP_021185158.1 muscle calcium channel subunit alpha-1-like isoform X2 [Helicoverpa armigera]	XP_021185158.1	92	25	2	0	290	216	1324	1348	8e-06	51.2
TRINITY_DN208343_c0_g1	XP_022831698.1 uncharacterized protein LOC111360097 isoform X2 [Spodoptera litura]	XP_022831698.1	50.92	271	132	1	2	814	685	954	2e-92	305
TRINITY_DN208358_c0_g1	PRD38336.1 yddQ [Nephila clavipes]	PRD38336.1	40.62	160	95	0	1	480	3	162	1e-26	108
TRINITY_DN208312_c0_g1	XP_026736943.1 myosin light chain kinase, smooth muscle-like isoform X1 [Trichoplusia ni]	XP_026736943.1	95.83	24	1	0	72	1	15	38	3e-06	52.8
TRINITY_DN208307_c0_g1	XP_013201275.1 PREDICTED: piezo-type mechanosensitive ion channel component-like [Amyelois transitella]	XP_013201275.1	95.83	24	1	0	392	463	2204	2227	2e-06	54.7
TRINITY_DN214158_c0_g1	XP_021198957.1 probable histone-lysine N-methyltransferase PRDM7 [Helicoverpa armigera]	XP_021198957.1	88.39	112	13	0	79	414	1	112	7e-68	213
TRINITY_DN214128_c0_g1	PRD39661.1 flgG [Nephila clavipes]	PRD39661.1	69.32	88	27	0	429	166	171	258	2e-30	124
[truncated: 55,059 more rows]
