# Supplementary material for: Family dinner: Transcriptional plasticity of five Noctuidae (Lepidoptera) feeding on three host plant species
Source: Ecol Evol. 2022 Sep 6;12(9):e9258. doi: 10.1002/ece3.9258 (PMC9448971; doi:10.1002/ece3.9258)
Supplement: Supplementary file 28 — Table S10e [file ECE3-12-e9258-s056.xlsx]

## Sheet: Blad1
Supplementary Table 10e. BLASTX annotated genes using local Arthropoda database.
Trichoplusia ni
Gene_ID	stitle	sseqid	pident	length	mismatch	gapopen	qstart	qend	sstart	send	evalue	bitscore
TRINITY_DN199584_c0_g1	PRD35809.1 rpoN [Nephila clavipes]	PRD35809.1	42.98	228	114	4	655	17	344	570	3e-19	94.7
TRINITY_DN227304_c0_g1	XP_019760296.1 PREDICTED: cytidine deaminase-like [Dendroctonus ponderosae]	XP_019760296.1	34.65	101	63	2	323	30	12	112	2e-07	53.5
TRINITY_DN47468_c0_g1	JAT03488.1 hypothetical protein g.25474, partial [Homalodisca liturata]	JAT03488.1	88.89	27	3	0	454	534	74	100	1e-08	58.2
TRINITY_DN52961_c0_g4	XP_026725537.1 uncharacterized protein LOC113492294 [Trichoplusia ni]	XP_026725537.1	100	83	0	0	119	367	1	83	5e-48	174
TRINITY_DN66136_c0_g1	PRD38029.1 argD [Nephila clavipes]	PRD38029.1	74.67	75	19	0	226	2	7	81	2e-34	129
TRINITY_DN8143_c0_g1	XP_013178630.1 PREDICTED: regulator of chromosome condensation-like [Papilio xuthus]	XP_013178630.1	93.55	31	2	0	311	403	199	229	3e-09	62.4
TRINITY_DN235953_c0_g1	AEO32917.1 hypothetical protein, partial [Amblyomma maculatum]	AEO32917.1	58.95	95	39	0	35	319	75	169	4e-32	122
TRINITY_DN936_c0_g1	AEO32879.1 hypothetical protein, partial [Amblyomma maculatum]	AEO32879.1	100	117	0	0	1	351	60	176	2e-78	239
TRINITY_DN65575_c0_g1	JAL86523.1 Xylose isomerase, putative, partial [Daphnia_magna]	JAL86523.1	61.27	142	55	0	2	427	51	192	5e-57	190
TRINITY_DN24096_c0_g1	XP_026273592.1 40S ribosomal protein S3-A [Frankliniella occidentalis]	XP_026273592.1	81.25	176	33	0	1	528	41	216	1e-99	297
TRINITY_DN205681_c0_g1	XP_026724643.1 troponin C-like [Trichoplusia ni]	XP_026724643.1	100	124	0	0	38	409	1	124	2e-81	246
TRINITY_DN205616_c0_g1	RXA97145.1 BREX-1 system phosphatase PglZ type A [Yersinia sp. 2105 StPb PI]	RXA97145.1	56.63	83	35	1	6	251	450	532	9e-21	94.4
TRINITY_DN205629_c0_g1	XP_026733412.1 chitobiosyldiphosphodolichol beta-mannosyltransferase [Trichoplusia ni]	XP_026733412.1	83.78	37	2	1	111	1	374	406	4e-11	66.2
TRINITY_DN205673_c0_g1	XP_026747782.1 bile salt-activated lipase-like [Trichoplusia ni]	XP_026747782.1	100	26	0	0	329	406	475	500	2e-10	65.5
TRINITY_DN205623_c0_g1	JAB84349.1 putative bromodomain adjacent to zinc finger domain protein 2b, partial [Ixodes ricinus]	JAB84349.1	63.95	86	31	0	478	221	197	282	6e-33	127
TRINITY_DN205643_c0_g1	PZC85791.1 hypothetical protein B5X24_HaOG215153 [Helicoverpa armigera]	PZC85791.1	63.64	33	12	0	187	89	54	86	3e-07	52.8
TRINITY_DN205683_c0_g1	XP_023228765.1 RNA polymerase-associated protein RTF1 homolog [Centruroides sculpturatus]	XP_023228765.1	71.43	42	12	0	313	438	321	362	4e-13	73.9
TRINITY_DN205611_c0_g1	XP_026727390.1 transmembrane and TPR repeat-containing protein 4-like [Trichoplusia ni]	XP_026727390.1	100	24	0	0	394	323	662	685	2e-06	53.5
TRINITY_DN205647_c0_g1	KFM61902.1 Myosin heavy chain, non-muscle, partial [Stegodyphus mimosarum]	KFM61902.1	71.43	91	26	0	3	275	657	747	9e-27	112
TRINITY_DN205632_c0_g1	XP_023288921.1 uncharacterized protein LOC111674083 [Orussus abietinus]	XP_023288921.1	51.95	77	37	0	232	2	136	212	4e-19	89.4
TRINITY_DN205649_c0_g1	AVA17415.1 putative Per a allergen [Periplaneta americana]	AVA17415.1	53.73	67	30	1	310	113	298	364	7e-14	73.6
TRINITY_DN205606_c0_g1	JAJ09861.1 Glycoprotein endo-alpha-1,2-mannosidase, putative, partial [Daphnia_magna]	JAJ09861.1	50.43	115	56	1	3	344	71	185	7e-33	123
TRINITY_DN205684_c0_g1	JAN01494.1 Dodeca-satellite-binding-like protein, partial [Daphnia magna]	JAN01494.1	79.41	68	14	0	205	2	24	91	4e-29	112
TRINITY_DN219111_c0_g1	PCG72367.1 hypothetical protein B5V51_892 [Heliothis virescens]	PCG72367.1	72.41	58	5	2	2	166	146	195	2e-13	72.8
TRINITY_DN219158_c0_g1	XP_026764486.1 moesin/ezrin/radixin homolog 1-like [Galleria mellonella]	XP_026764486.1	100	25	0	0	1	75	12	36	2e-06	52.4
TRINITY_DN219101_c0_g1	JAM66798.1 putative Glutathione S-transferase kappa [Daphnia magna]	JAM66798.1	58.16	98	41	0	6	299	9	106	4e-36	129
TRINITY_DN219125_c0_g1	XP_026728993.1 TM2 domain-containing protein almondex [Trichoplusia ni]	XP_026728993.1	100	241	0	0	111	833	1	241	1e-178	503
TRINITY_DN219128_c0_g1	ACO10274.1 Apolipoprotein O precursor [Caligus rogercresseyi]	ACO10274.1	44.55	110	61	0	339	10	73	182	7e-28	110
TRINITY_DN219115_c0_g1	XP_026747712.1 peroxisomal acyl-coenzyme A oxidase 3 [Trichoplusia ni]	XP_026747712.1	82.76	29	5	0	2	88	488	516	6e-06	51.6
TRINITY_DN219110_c0_g1	XP_023232907.1 BTB/POZ domain-containing protein 2-like [Centruroides sculpturatus]	XP_023232907.1	70.87	127	37	0	1	381	375	501	1e-44	162
TRINITY_DN219102_c0_g1	CAX36788.1 hypothetical protein [Papilio dardanus]	CAX36788.1	40.79	76	40	1	281	508	117	187	5e-07	55.8
TRINITY_DN219157_c0_g1	XP_012524423.1 PREDICTED: uncharacterized protein LOC105829895, partial [Monomorium pharaonis]	XP_012524423.1	100	86	0	0	260	3	44	129	1e-53	182
TRINITY_DN219118_c0_g1	JAV89014.1 hypothetical protein, partial [Photinus pyralis]	JAV89014.1	29	269	137	8	68	721	1	266	2e-25	110
TRINITY_DN219120_c0_g1	XP_026744809.1 protein AATF [Trichoplusia ni]	XP_026744809.1	98.57	558	7	1	1714	41	14	570	0	955
TRINITY_DN219129_c0_g1	XP_022821448.1 Down syndrome cell adhesion molecule-like protein Dscam2 [Spodoptera litura]	XP_022821448.1	83.33	48	8	0	119	262	506	553	1e-19	90.5
TRINITY_DN219129_c1_g1	XP_026737166.1 O-acyltransferase like protein-like [Trichoplusia ni]	XP_026737166.1	100	66	0	0	96	293	420	485	2e-18	87.8
TRINITY_DN219136_c0_g1	JAV68000.1 hypothetical protein [Photinus pyralis]	JAV68000.1	60.56	71	28	0	6	218	850	920	8e-25	105
TRINITY_DN219171_c0_g1	JAP87870.1 E3 ubiquitin-protein ligase RFWD2, partial [Rhipicephalus appendiculatus]	JAP87870.1	80.57	175	34	0	527	3	196	370	2e-100	308
TRINITY_DN219173_c0_g1	XP_026728958.1 uncharacterized protein LOC113494721 [Trichoplusia ni]	XP_026728958.1	100	859	0	0	104	2680	570	1428	0	1652
TRINITY_DN219116_c0_g1	sp|Q2RJI7.1|CBID_MOOTA RecName: Full=Cobalt-precorrin-5B C(1)-methyltransferase; AltName: Full=Cobalt-precorrin-6A synthase	sp|Q2RJI7.1|CBID_MOOTA	43.8	121	61	4	364	5	35	149	7e-19	89
TRINITY_DN219161_c0_g1	XP_018028536.1 PREDICTED: N-carbamoyl-L-amino acid hydrolase-like [Hyalella azteca]	XP_018028536.1	71.9	121	34	0	364	2	307	427	9e-54	186
TRINITY_DN219175_c0_g1	XP_015904022.1 ras-related protein Rab-18 [Parasteatoda tepidariorum]	XP_015904022.1	82.14	140	25	0	1	420	42	181	1e-79	247
TRINITY_DN219170_c0_g1	PRD39634.1 hrpA [Nephila clavipes]	PRD39634.1	65.79	114	39	0	345	4	369	482	5e-42	157
TRINITY_DN219148_c0_g1	JAV45692.1 TSA: putative Venom Phosphodiesterase, partial [Superstitionia donensis]	JAV45692.1	34.25	219	131	7	5	631	325	540	4e-30	124
TRINITY_DN219139_c0_g1	AHN53434.1 hypothetical protein, partial [Nuttalliella namaqua]	AHN53434.1	48.1	79	41	0	238	2	1	79	9e-18	84
TRINITY_DN219143_c0_g1	JAN02569.1 hypothetical protein, partial [Daphnia magna]	JAN02569.1	80	80	16	0	4	243	42	121	3e-40	138
TRINITY_DN209047_c0_g1	XP_026727079.1 zinc finger HIT domain-containing protein 2 [Trichoplusia ni]	XP_026727079.1	100	28	0	0	2	85	235	262	4e-08	59.3
TRINITY_DN209077_c0_g1	XP_026728916.1 neprilysin-4-like [Trichoplusia ni]	XP_026728916.1	100	30	0	0	91	2	296	325	6e-10	63.9
TRINITY_DN209068_c0_g1	KOB69535.1 Uncharacterized protein OBRU01_16697 [Operophtera brumata]	KOB69535.1	54.55	66	16	3	157	2	207	272	1e-08	59.7
TRINITY_DN209010_c0_g1	BAB47182.1 truncated xanthine dehydrogenase [Bombyx mori]	BAB47182.1	100	28	0	0	255	338	78	105	9e-10	63.5
TRINITY_DN209097_c0_g1	XP_012521764.1 PREDICTED: methionine synthase-like, partial [Monomorium pharaonis]	XP_012521764.1	64.08	103	36	1	3	308	340	442	5e-39	143
TRINITY_DN209042_c0_g1	RWS08805.1 protocadherin alpha-7-like protein, partial [Leptotrombidium deliense]	RWS08805.1	40	70	42	0	5	214	55	124	4e-12	66.2
TRINITY_DN209011_c0_g1	XP_026316975.1 F-actin-uncapping protein LRRC16A [Hyposmocoma kahamanoa]	XP_026316975.1	100	22	0	0	288	353	179	200	5e-06	52.4
TRINITY_DN209028_c0_g1	JAR99796.1 spectrin beta chain isoform x5, partial [Triatoma infestans]	JAR99796.1	51.25	80	25	2	300	61	644	709	7e-16	80.5
TRINITY_DN237482_c0_g1	XP_018028714.1 PREDICTED: benzoate--CoA ligase-like [Hyalella azteca]	XP_018028714.1	75	76	19	0	2	229	412	487	6e-34	129
TRINITY_DN237435_c0_g1	XP_026736014.1 UDP-glucuronosyltransferase 2B15-like isoform X4 [Trichoplusia ni]	XP_026736014.1	100	29	0	0	770	684	249	277	4e-09	63.9
TRINITY_DN237431_c0_g1	XP_026737792.1 transcription termination factor, mitochondrial [Trichoplusia ni]	XP_026737792.1	100	28	0	0	3	86	299	326	1e-08	59.3
TRINITY_DN237484_c0_g1	PRD20845.1 algR [Nephila clavipes]	PRD20845.1	54.64	97	43	1	2	292	18	113	9e-21	92.8
TRINITY_DN237496_c0_g1	RWA49554.1 shikimate kinase [Yersinia pestis]	RWA49554.1	65.12	43	15	0	139	267	3	45	2e-10	61.2
TRINITY_DN237416_c0_g1	PRD38217.1 murC [Nephila clavipes]	PRD38217.1	61.96	92	35	0	294	19	128	219	3e-25	106
TRINITY_DN237471_c0_g1	XP_026743694.1 uncharacterized protein LOC113505274 [Trichoplusia ni]	XP_026743694.1	97.56	82	2	0	65	310	1	82	1e-50	172
TRINITY_DN237411_c0_g1	XP_026733602.1 cytosolic purine 5'-nucleotidase isoform X3 [Trichoplusia ni]	XP_026733602.1	100	22	0	0	289	354	276	297	6e-08	57.8
TRINITY_DN237490_c0_g1	XP_026730979.1 uncharacterized protein LOC113496078 [Trichoplusia ni]	XP_026730979.1	100	23	0	0	401	469	66	88	2e-06	52
TRINITY_DN237453_c0_g1	XP_017118362.1 PREDICTED: dimethyl-sulfide monooxygenase-like [Drosophila elegans]	XP_017118362.1	56.34	71	31	0	213	1	38	108	5e-20	88.2
TRINITY_DN237465_c0_g1	sp|P0CL93.1|ATM1_CRYNB RecName: Full=Iron-sulfur clusters transporter ATM1, mitochondrial; Flags: Precursor	sp|P0CL93.1|ATM1_CRYNB	64.04	89	32	0	268	2	295	383	1e-33	130
TRINITY_DN237473_c0_g1	JAS77120.1 hypothetical protein g.54954, partial [Homalodisca liturata]	JAS77120.1	66.22	74	24	1	219	1	110	183	6e-27	106
TRINITY_DN237415_c0_g1	XP_021183559.1 uncharacterized protein LOC110371566 [Helicoverpa armigera]	XP_021183559.1	72.41	58	16	0	152	325	55	112	1e-32	94
TRINITY_DN237421_c0_g1	ABX75430.1 eukaryotic release factor 1, partial [Lycosa singoriensis]	ABX75430.1	100	27	0	0	81	1	35	61	2e-09	58.2
TRINITY_DN237467_c0_g1	XP_008200346.1 PREDICTED: E3 ubiquitin-protein ligase UBR4 isoform X2 [Tribolium castaneum]	XP_008200346.1	72.73	33	9	0	107	9	3728	3760	4e-08	57.4
TRINITY_DN237405_c0_g1	EFN62962.1 Low affinity cationic amino acid transporter 2 [Camponotus floridanus]	EFN62962.1	53.79	145	55	1	438	4	213	345	5e-46	168
TRINITY_DN237434_c0_g1	JAP65766.1 putative o-linked n-acetylglucosamine transferase ogt [Hyalomma excavatum]	JAP65766.1	50	66	33	0	3	200	669	734	3e-12	70.5
TRINITY_DN227812_c0_g1	XP_026739779.1 uncharacterized protein LOC113502414 [Trichoplusia ni]	XP_026739779.1	100	372	0	0	1453	338	1	372	0	734
TRINITY_DN227813_c0_g1	RWA47629.1 methyltransferase [Yersinia pestis]	RWA47629.1	43.9	82	33	3	15	230	3	81	9e-12	65.1
TRINITY_DN227806_c0_g1	JAS63590.1 hypothetical protein g.30962, partial [Cuerna arida]	JAS63590.1	96.43	28	1	0	1	84	70	97	1e-09	60.8
TRINITY_DN227884_c0_g1	JAW06865.1 Uncharacterized protein, partial [Ornithodoros moubata]	JAW06865.1	35.94	128	81	1	391	8	291	417	7e-17	85.5
TRINITY_DN227853_c0_g1	RWS27065.1 ectonucleoside triphosphate diphosphohydrolase 7-like protein [Leptotrombidium deliense]	RWS27065.1	45.45	121	60	4	361	2	201	316	2e-27	113
TRINITY_DN227842_c0_g1	XP_026729645.1 cytochrome P450 4C1-like [Trichoplusia ni]	XP_026729645.1	95.83	24	1	0	74	3	181	204	8e-06	51.6
TRINITY_DN227847_c0_g1	XP_026737070.1 proteoglycan Cow [Trichoplusia ni]	XP_026737070.1	100	27	0	0	82	2	218	244	1e-07	59.3
TRINITY_DN227875_c0_g1	XP_015928511.1 E3 ubiquitin-protein ligase HUWE1 isoform X4 [Parasteatoda tepidariorum]	XP_015928511.1	43.82	89	31	2	115	375	3645	3716	2e-11	70.1
TRINITY_DN227815_c0_g1	XP_023222941.1 sterol O-acyltransferase 1-like, partial [Centruroides sculpturatus]	XP_023222941.1	54.36	195	86	3	2	583	59	251	7e-54	182
TRINITY_DN227830_c0_g1	JAT99135.1 putative tyrosine-protein kinase src42a-like isoform 1, partial [Amblyomma aureolatum]	JAT99135.1	65.71	70	24	0	210	1	86	155	1e-24	106
TRINITY_DN227896_c0_g1	PRD37929.1 aceK2 [Nephila clavipes]	PRD37929.1	61.05	95	37	0	1	285	300	394	1e-29	118
TRINITY_DN227849_c0_g1	XP_026725194.1 Fanconi anemia group I protein homolog [Trichoplusia ni]	XP_026725194.1	93.1	29	2	0	424	338	1002	1030	4e-07	56.2
TRINITY_DN227835_c0_g1	XP_026747647.1 peroxisomal membrane protein 2 [Trichoplusia ni]	XP_026747647.1	88.57	35	4	0	540	436	127	161	6e-10	62.4
TRINITY_DN227870_c0_g1	JAP99611.1 Insulin-like receptor, partial [Lygus hesperus]	JAP99611.1	56.92	65	28	0	2	196	213	277	2e-20	91.3
TRINITY_DN227803_c0_g1	XP_026742903.1 uncharacterized protein LOC113504685, partial [Trichoplusia ni]	XP_026742903.1	97.14	35	1	0	107	3	1	35	1e-11	69.3
TRINITY_DN227878_c0_g1	ADI61811.1 endonuclease-reverse transcriptase [Bombyx mori]	ADI61811.1	70	30	9	0	11	100	964	993	3e-06	52.4
TRINITY_DN227885_c0_g1	XP_012539730.1 PREDICTED: uncharacterized protein LOC105838592, partial [Monomorium pharaonis]	XP_012539730.1	100	69	0	0	208	2	1	69	4e-39	145
TRINITY_DN227804_c0_g1	KDR24307.1 Arylsulfatase G [Zootermopsis nevadensis]	KDR24307.1	60.49	81	28	1	236	6	292	372	3e-24	102
TRINITY_DN227818_c0_g1	XP_022826054.1 organic cation/carnitine transporter 7-like [Spodoptera litura]	XP_022826054.1	95.45	22	1	0	67	2	98	119	4e-06	52.4
TRINITY_DN227888_c0_g1	XP_016997446.1 PREDICTED: putative AraC-like transcription regulator [Drosophila takahashii]	XP_016997446.1	35.78	109	69	1	26	349	213	321	3e-16	80.5
TRINITY_DN227854_c0_g1	XP_015518870.1 PREDICTED: mitochondrial GTPase 1 [Neodiprion lecontei]	XP_015518870.1	67.74	31	10	0	137	229	9	39	2e-06	51.2
TRINITY_DN227856_c0_g1	XP_016966179.1 PREDICTED: bumetanide-sensitive sodium-(potassium)-chloride cotransporter isoform X3 [Drosophila biarmipes]	XP_016966179.1	43.24	74	40	1	8	229	699	770	8e-15	76.6
TRINITY_DN227852_c0_g1	PRD37527.1 sadH [Nephila clavipes]	PRD37527.1	38.99	218	122	4	659	15	2	211	1e-37	142
TRINITY_DN227827_c0_g1	JAJ29643.1 Multidrug resistance-associated protein lethal(2)03659 [Daphnia_magna]	JAJ29643.1	73.86	88	23	0	3	266	891	978	1e-26	112
TRINITY_DN227874_c0_g1	PRD38135.1 mdtB [Nephila clavipes]	PRD38135.1	54.47	123	54	1	463	95	748	868	2e-29	122
TRINITY_DN227860_c0_g1	XP_013783725.1 transcription factor Sox-10-like [Limulus polyphemus]	XP_013783725.1	85.57	97	14	0	2	292	79	175	5e-50	174
TRINITY_DN234625_c0_g1	XP_026733018.1 uncharacterized protein LOC113497617 [Trichoplusia ni]	XP_026733018.1	93.51	77	5	0	231	1	59	135	1e-24	100
TRINITY_DN234689_c0_g1	XP_026725665.1 transferrin-like [Trichoplusia ni]	XP_026725665.1	64.29	42	12	2	3	122	239	279	8e-06	53.9
TRINITY_DN234635_c0_g1	XP_026747201.1 uncharacterized protein K02A2.6-like [Trichoplusia ni]	XP_026747201.1	70.1	97	29	0	293	3	417	513	3e-41	154
TRINITY_DN234655_c0_g1	XP_026745973.1 lipoyl synthase, mitochondrial-like [Trichoplusia ni]	XP_026745973.1	100	28	0	0	85	2	17	44	2e-09	61.2
TRINITY_DN234644_c0_g1	RWA48763.1 23S rRNA (adenine(2030)-N(6))-methyltransferase RlmJ [Yersinia pestis]	RWA48763.1	59.62	104	42	0	313	2	2	105	1e-36	134
TRINITY_DN234616_c0_g1	PRD39055.1 ribB [Nephila clavipes]	PRD39055.1	70.79	89	26	0	2	268	25	113	8e-38	138
TRINITY_DN234614_c0_g1	XP_026739876.1 aminoacylase-1-like [Trichoplusia ni]	XP_026739876.1	88	25	3	0	2	76	197	221	7e-06	51.6
TRINITY_DN234684_c0_g1	XP_026724576.1 uncharacterized protein LOC113491682 [Trichoplusia ni]	XP_026724576.1	100	206	0	0	619	2	875	1080	2e-136	423
TRINITY_DN234692_c0_g1	XP_022122236.1 ubiquitin-conjugating enzyme E2Q-like protein 1 [Pieris rapae]	XP_022122236.1	90.32	31	3	0	2	94	149	179	5e-11	64.7
TRINITY_DN234671_c0_g1	PRD38581.1 msbA [Nephila clavipes]	PRD38581.1	100	153	0	0	2	460	301	453	8e-101	314
TRINITY_DN234615_c0_g1	XP_023707956.1 sodium channel protein para isoform X14 [Cryptotermes secundus]	XP_023707956.1	50.59	85	37	3	257	6	300	380	1e-19	91.7
TRINITY_DN234617_c0_g1	PZC80993.1 hypothetical protein B5X24_HaOG213647 [Helicoverpa armigera]	PZC80993.1	55	120	53	1	9	365	295	414	7e-43	154
TRINITY_DN234662_c0_g1	PRD38189.1 bauR [Nephila clavipes]	PRD38189.1	35.58	104	55	3	177	467	162	260	9e-09	60.1
TRINITY_DN234640_c0_g1	PRD38588.1 glcB [Nephila clavipes]	PRD38588.1	80.88	68	13	0	204	1	26	93	1e-21	93.2
TRINITY_DN234621_c0_g1	XP_022112406.1 uncharacterized protein LOC110991376 isoform X1 [Pieris rapae]	XP_022112406.1	96.55	29	1	0	818	904	80	108	1e-09	65.9
TRINITY_DN234669_c0_g1	PRD22505.1 engB [Nephila clavipes]	PRD22505.1	53.09	81	37	1	243	1	142	221	8e-20	88.2
TRINITY_DN234688_c0_g1	JAA73127.1 Putative short-chain acyl-coa dehydrogenase, partial [Ixodes ricinus]	JAA73127.1	55.07	69	31	0	2	208	75	143	1e-18	83.6
TRINITY_DN234659_c0_g1	PRD26616.1 bacC [Nephila clavipes]	PRD26616.1	46.76	139	73	1	443	30	43	181	1e-23	99.4
TRINITY_DN234630_c0_g1	PRD39518.1 iaaA [Nephila clavipes]	PRD39518.1	43.56	101	55	2	32	328	26	126	3e-11	66.2
TRINITY_DN202427_c0_g1	XP_026746870.1 N-sulphoglucosamine sulphohydrolase isoform X1 [Trichoplusia ni]	XP_026746870.1	65.38	52	18	0	273	428	395	446	1e-13	75.1
TRINITY_DN202498_c0_g1	XP_011566990.1 PREDICTED: exosome complex exonuclease RRP44-like [Plutella xylostella]	XP_011566990.1	62.5	56	21	0	165	332	2	57	5e-11	67
TRINITY_DN202499_c0_g1	XP_021183396.1 RNA polymerase-associated protein Rtf1 isoform X2 [Helicoverpa armigera]	XP_021183396.1	100	26	0	0	288	211	483	508	5e-08	57.8
TRINITY_DN202442_c0_g1	XP_018028553.1 PREDICTED: penicillin-binding protein 2-like [Hyalella azteca]	XP_018028553.1	70.8	137	34	2	400	2	268	402	2e-56	195
TRINITY_DN202420_c0_g1	XP_019756431.1 PREDICTED: uncharacterized protein LOC109535053 [Dendroctonus ponderosae]	XP_019756431.1	37.76	98	59	2	49	342	16	111	1e-12	69.3
TRINITY_DN202467_c0_g1	RWA46500.1 phosphoribosylformylglycinamidine synthase [Yersinia pestis]	RWA46500.1	50.82	122	55	1	351	1	105	226	8e-29	119
TRINITY_DN202416_c0_g1	JAW00671.1 Zinc finger CCCH domain-containing protein 11A, partial [Ornithodoros moubata]	JAW00671.1	49.18	61	31	0	26	208	23	83	2e-11	66.6
TRINITY_DN202461_c0_g1	XP_018012374.1 PREDICTED: uncharacterized protein YtfP-like [Hyalella azteca]	XP_018012374.1	78.57	56	11	1	43	210	378	432	5e-19	87
TRINITY_DN202468_c0_g1	XP_026728065.1 apyrase-like [Trichoplusia ni]	XP_026728065.1	100	26	0	0	430	507	371	396	2e-07	57
TRINITY_DN202482_c0_g1	JAN01280.1 NF-kappa-B inhibitor alpha, partial [Daphnia magna]	JAN01280.1	58.02	81	33	1	4	243	123	203	6e-24	99.4
TRINITY_DN202402_c0_g1	PRD37613.1 yejF [Nephila clavipes]	PRD37613.1	98.91	92	1	0	3	278	619	710	3e-51	179
TRINITY_DN230239_c0_g1	XP_017043609.1 PREDICTED: biotin carboxylase-like, partial [Drosophila ficusphila]	XP_017043609.1	52.11	71	34	0	214	2	82	152	1e-16	77.8
TRINITY_DN230209_c0_g1	XP_022818628.1 zinc finger BED domain-containing protein 4-like [Spodoptera litura]	XP_022818628.1	81.58	114	21	0	700	359	148	261	2e-97	195
TRINITY_DN230235_c0_g1	JAN01138.1 Beta-1,4-galactosyltransferase, partial [Daphnia magna]	JAN01138.1	52.87	87	41	0	3	263	245	331	2e-23	99
TRINITY_DN230225_c0_g1	XP_008189206.1 PREDICTED: signal recognition particle receptor FtsY-like, partial [Acyrthosiphon pisum]	XP_008189206.1	94.81	77	4	0	231	1	84	160	9e-32	120
TRINITY_DN230245_c0_g1	RWA48449.1 ABC transporter ATP-binding protein [Yersinia pestis]	RWA48449.1	43.94	132	59	2	4	357	1	131	1e-23	100
TRINITY_DN230226_c0_g1	JAI64287.1 hypothetical protein PF01553.17 [Scylla olivacea]	JAI64287.1	30.28	142	97	2	581	162	368	509	1e-14	79.3
TRINITY_DN230280_c0_g1	PRD18129.1 purC [Nephila clavipes]	PRD18129.1	62.32	69	26	0	1	207	50	118	2e-22	94.7
TRINITY_DN230279_c0_g1	XP_013776730.1 bromodomain and WD repeat-containing protein 3-like [Limulus polyphemus]	XP_013776730.1	43.75	96	47	3	270	4	1399	1494	1e-13	74.3
TRINITY_DN230233_c0_g1	OQR77473.1 neurocalcin-like, partial [Tropilaelaps mercedesae]	OQR77473.1	85.11	47	7	0	2	142	17	63	1e-18	82.8
TRINITY_DN230276_c0_g1	XP_022185474.1 flotillin-1 isoform X2 [Nilaparvata lugens]	XP_022185474.1	70	40	12	0	256	137	380	419	8e-11	64.7
TRINITY_DN230222_c0_g1	RXA93632.1 nuclease, partial [Yersinia sp. 2105 StPb PI]	RXA93632.1	57.14	84	29	1	254	3	48	124	9e-27	107
TRINITY_DN230242_c0_g1	XP_022237761.1 succinate--hydroxymethylglutarate CoA-transferase-like isoform X2 [Limulus polyphemus]	XP_022237761.1	54.02	87	40	0	261	1	256	342	3e-25	103
TRINITY_DN230271_c0_g1	WP_050098939.1 MULTISPECIES: pyridoxamine 5'-phosphate oxidase [Yersinia]	WP_050098939.1	43.36	113	62	1	340	2	41	151	6e-24	99.4
TRINITY_DN230258_c0_g1	XP_011557931.1 PREDICTED: inhibin beta B chain [Plutella xylostella]	XP_011557931.1	59.62	52	16	1	142	2	170	221	2e-09	62
TRINITY_DN230254_c0_g1	ADV76538.1 ATP-binding cassette sub-family B member 3 [Trichoplusia ni]	ADV76538.1	100	28	0	0	189	272	1005	1032	9e-10	62.8
TRINITY_DN230215_c0_g1	XP_023239391.1 disheveled-associated activator of morphogenesis 1-like [Centruroides sculpturatus]	XP_023239391.1	50.68	73	35	1	16	234	147	218	1e-14	76.3
TRINITY_DN230296_c0_g1	PRD26916.1 tauB [Nephila clavipes]	PRD26916.1	96.4	139	5	0	417	1	116	254	3e-89	270
TRINITY_DN230248_c0_g1	RWA50691.1 cytochrome ubiquinol oxidase subunit I [Yersinia pestis]	RWA50691.1	75.81	124	30	0	2	373	117	240	3e-55	191
TRINITY_DN230266_c0_g1	PRD21780.1 maa [Nephila clavipes]	PRD21780.1	44.32	88	44	2	343	92	87	173	7e-07	52
TRINITY_DN230288_c0_g1	PCG74793.1 hypothetical protein B5V51_12729 [Heliothis virescens]	PCG74793.1	100	27	0	0	815	735	1807	1833	8e-07	57.8
TRINITY_DN230213_c0_g1	PRD21802.1 yoaE [Nephila clavipes]	PRD21802.1	51.09	137	62	2	3	410	60	192	2e-29	119
TRINITY_DN230293_c0_g1	XP_023227493.1 MPN domain-containing protein-like [Centruroides sculpturatus]	XP_023227493.1	36.84	76	39	2	230	30	108	183	2e-06	50.1
TRINITY_DN224002_c0_g1	KDR20768.1 hypothetical protein L798_05011, partial [Zootermopsis nevadensis]	KDR20768.1	34.83	89	58	0	889	623	12	100	3e-09	63.2
TRINITY_DN224004_c0_g1	XP_026736362.1 uncharacterized protein LOC113499951 [Trichoplusia ni]	XP_026736362.1	97.98	99	2	0	3	299	1686	1784	2e-47	176
TRINITY_DN224031_c0_g1	PRD19301.1 Mitogen-activated protein kinase kinase kinase kinase 4 [Nephila clavipes]	PRD19301.1	72.83	92	25	0	3	278	59	150	4e-48	161
TRINITY_DN224025_c0_g1	JAA64488.1 Putative conserved secreted protein, partial [Rhipicephalus pulchellus]	JAA64488.1	44.74	76	35	2	11	217	61	136	3e-10	62.4
TRINITY_DN224029_c0_g1	XP_012524328.1 PREDICTED: phytochrome E-like [Monomorium pharaonis]	XP_012524328.1	100	144	0	0	432	1	480	623	9e-92	290
TRINITY_DN224100_c0_g1	XP_027213338.1 phospholipid-transporting ATPase IA-like isoform X3 [Penaeus vannamei]	XP_027213338.1	56.25	112	49	0	344	9	745	856	6e-33	130
TRINITY_DN224044_c0_g1	XP_026740216.1 peptidoglycan-recognition protein LB-like [Trichoplusia ni]	XP_026740216.1	93.1	29	2	0	2	88	1	29	5e-08	56.6
TRINITY_DN224038_c0_g1	JAN02258.1 Cytochrome c oxidase subunit 7A2, mitochondrial [Daphnia magna]	JAN02258.1	60.98	41	16	0	279	157	43	83	4e-08	53.9
TRINITY_DN224072_c0_g1	PCG75468.1 hypothetical protein B5V51_11643 [Heliothis virescens]	PCG75468.1	71.3	108	31	0	2	325	191	298	6e-51	174
TRINITY_DN224058_c0_g1	XP_001603088.1 PREDICTED: ubiquinone biosynthesis O-methyltransferase, mitochondrial [Nasonia vitripennis]	XP_001603088.1	51.56	128	60	2	5	382	70	197	8e-35	130
TRINITY_DN224065_c0_g1	CAP20020.1 transposase [Eriphia verrucosa]	CAP20020.1	46.67	90	30	2	217	2	203	292	3e-13	72.4
TRINITY_DN224067_c0_g1	XP_026727569.1 cytochrome P450 6k1-like [Trichoplusia ni]	XP_026727569.1	100	29	0	0	1	87	25	53	5e-10	66.2
TRINITY_DN224021_c0_g1	XP_026745730.1 transmembrane emp24 domain-containing protein 5-like [Trichoplusia ni]	XP_026745730.1	100	33	0	0	1	99	171	203	1e-14	74.7
TRINITY_DN224059_c0_g1	PRD37449.1 soxC [Nephila clavipes]	PRD37449.1	62.07	87	32	1	1	261	135	220	1e-27	111
TRINITY_DN224095_c0_g1	XP_026733173.1 proline-, glutamic acid- and leucine-rich protein 1-like isoform X1 [Trichoplusia ni]	XP_026733173.1	100	28	0	0	84	1	276	303	3e-10	65.5
TRINITY_DN224097_c0_g1	PZC74359.1 hypothetical protein B5X24_HaOG207922 [Helicoverpa armigera]	PZC74359.1	64.72	428	124	4	2	1231	314	732	5e-161	490
TRINITY_DN224086_c0_g1	XP_026740853.1 ubiquitin carboxyl-terminal hydrolase 32-like isoform X3 [Trichoplusia ni]	XP_026740853.1	96.3	27	1	0	83	3	1166	1192	2e-07	58.2
TRINITY_DN231181_c1_g1	XP_026742051.1 putative gamma-glutamylcyclotransferase CG2811 isoform X3 [Trichoplusia ni]	XP_026742051.1	68.42	38	4	1	115	2	17	46	1e-07	53.9
TRINITY_DN231162_c0_g1	PCG78723.1 hypothetical protein B5V51_3203 [Heliothis virescens]	PCG78723.1	85.25	122	18	0	411	776	31	152	5e-70	222
TRINITY_DN231117_c0_g1	XP_017128083.1 PREDICTED: ferrichrome receptor FcuA-like [Drosophila elegans]	XP_017128083.1	47.06	85	45	0	1	255	653	737	3e-15	78.2
TRINITY_DN231119_c0_g1	JAA84664.1 muscle LIM protein isoform 1, partial [Pararge aegeria]	JAA84664.1	95.83	24	1	0	72	1	14	37	4e-09	58.5
TRINITY_DN231139_c0_g1	JAT83457.1 hypothetical protein g.1968 [Pectinophora gossypiella]	JAT83457.1	92.86	28	2	0	496	579	296	323	6e-07	55.8
TRINITY_DN231176_c0_g1	PRD18742.1 mcpA, partial [Nephila clavipes]	PRD18742.1	42.86	182	100	1	534	1	1	182	2e-33	132
TRINITY_DN231125_c0_g1	XP_011566439.1 PREDICTED: uncharacterized protein LOC105396151 [Plutella xylostella]	XP_011566439.1	82.35	102	18	0	307	2	20	121	4e-53	176
TRINITY_DN231182_c0_g1	XP_026742641.1 putative GPI-anchor transamidase [Trichoplusia ni]	XP_026742641.1	96.55	29	1	0	578	492	295	323	2e-08	60.5
TRINITY_DN231148_c0_g1	PRD34697.1 nylA [Nephila clavipes]	PRD34697.1	98.71	232	3	0	2	697	51	282	8e-140	413
TRINITY_DN231200_c0_g1	EFN84816.1 WD repeat-containing protein 12 [Harpegnathos saltator]	EFN84816.1	54.17	72	32	1	2	217	366	436	3e-15	79.3
TRINITY_DN231166_c0_g1	PRD26216.1 rhbA [Nephila clavipes]	PRD26216.1	74.14	116	29	1	1	345	232	347	2e-52	180
TRINITY_DN231149_c0_g1	XP_021966975.1 pantetheinase-like isoform X2 [Folsomia candida]	XP_021966975.1	57.83	83	35	0	250	2	155	237	2e-25	106
TRINITY_DN231123_c0_g1	JAA89986.1 RNA-directed DNA polymerase from mobile element jockey, partial [Pararge aegeria]	JAA89986.1	44.58	83	46	0	2	250	15	97	6e-19	82.8
TRINITY_DN231178_c0_g1	PZC79184.1 hypothetical protein B5X24_HaOG216748 [Helicoverpa armigera]	PZC79184.1	68.57	35	10	1	1	102	62	96	4e-07	52.8
TRINITY_DN231177_c0_g1	JAS89883.1 hypothetical protein g.34281, partial [Homalodisca liturata]	JAS89883.1	84.11	107	17	0	2	322	22	128	8e-58	186
TRINITY_DN231122_c0_g1	XP_026748910.1 protein TAPT1 homolog isoform X2 [Galleria mellonella]	XP_026748910.1	100	24	0	0	3	74	360	383	1e-06	53.5
TRINITY_DN231133_c0_g1	XP_015905810.1 protein O-mannose kinase [Parasteatoda tepidariorum]	XP_015905810.1	44.83	58	32	0	3	176	271	328	2e-10	63.5
TRINITY_DN231128_c0_g1	XP_026738550.1 LOW QUALITY PROTEIN: apoptotic chromatin condensation inducer in the nucleus-like [Trichoplusia ni]	XP_026738550.1	96.15	26	1	0	535	612	1452	1477	5e-09	63.2
TRINITY_DN231163_c0_g1	XP_026730888.1 hexokinase-2-like [Trichoplusia ni]	XP_026730888.1	96.77	31	1	0	1	93	219	249	3e-09	62.8
TRINITY_DN231193_c0_g1	XP_018394847.1 PREDICTED: chymotrypsin-2-like [Cyphomyrmex costatus]	XP_018394847.1	52.17	46	20	1	309	172	214	257	2e-07	55.1
TRINITY_DN231157_c0_g1	RVE46943.1 hypothetical protein evm_008422 [Chilo suppressalis]	RVE46943.1	97.14	70	2	0	210	1	14	83	3e-35	142
TRINITY_DN231104_c0_g1	JAB74345.1 putative phospholipid binding protein, partial [Ixodes ricinus]	JAB74345.1	34.88	129	83	1	11	394	28	156	2e-23	97.8
TRINITY_DN215462_c0_g1	XP_026738862.1 E3 ubiquitin-protein ligase RNF25 [Trichoplusia ni]	XP_026738862.1	100	306	0	0	186	1103	1	306	0	559
TRINITY_DN215448_c0_g1	XP_026746870.1 N-sulphoglucosamine sulphohydrolase isoform X1 [Trichoplusia ni]	XP_026746870.1	91.67	24	2	0	80	9	496	519	3e-06	52.4
TRINITY_DN215476_c0_g1	XP_022833871.1 uncharacterized protein LOC111361707 [Spodoptera litura]	XP_022833871.1	38.38	99	61	0	306	10	153	251	5e-15	76.3
TRINITY_DN215401_c0_g1	PZC73265.1 hypothetical protein B5X24_HaOG209733 [Helicoverpa armigera]	PZC73265.1	100	28	0	0	85	2	1049	1076	1e-09	63.2
TRINITY_DN215427_c0_g1	XP_026742862.1 superoxide dismutase [Cu-Zn]-like [Trichoplusia ni]	XP_026742862.1	100	239	0	0	120	836	1	239	4e-171	485
TRINITY_DN215492_c0_g1	XP_026731701.1 zonadhesin-like [Trichoplusia ni]	XP_026731701.1	98.71	1556	17	2	6098	1434	320	1873	0	2917
TRINITY_DN215413_c0_g1	XP_026732805.1 lysosomal-trafficking regulator [Trichoplusia ni]	XP_026732805.1	100	234	0	0	3	704	3372	3605	3e-126	427
TRINITY_DN215470_c0_g1	XP_013794149.1 neuroguidin-like isoform X2 [Limulus polyphemus]	XP_013794149.1	43.81	105	53	2	497	189	173	273	3e-11	68.2
TRINITY_DN215464_c0_g1	XP_012541586.1 PREDICTED: delta-aminolevulinic acid dehydratase, chloroplastic-like [Monomorium pharaonis]	XP_012541586.1	73.58	106	28	0	2	319	197	302	7e-45	157
TRINITY_DN215500_c0_g1	PRD38502.1 pcaK [Nephila clavipes]	PRD38502.1	72.22	162	45	0	486	1	12	173	1e-61	206
TRINITY_DN215456_c0_g1	XP_013783371.1 copine-3-like isoform X2 [Limulus polyphemus]	XP_013783371.1	54.55	88	38	1	258	1	114	201	3e-23	100
TRINITY_DN215404_c0_g1	XP_022827127.1 C-type lectin lectoxin-Lio2-like [Spodoptera litura]	XP_022827127.1	58.88	107	42	2	344	664	1	105	2e-38	130
TRINITY_DN215482_c0_g1	KMQ85915.1 glutathione s-transferase [Lasius niger]	KMQ85915.1	48.15	54	28	0	26	187	377	430	3e-07	55.1
TRINITY_DN215428_c0_g1	EFX60746.1 hypothetical protein DAPPUDRAFT_123111 [Daphnia pulex]	EFX60746.1	35.96	89	50	2	3	251	64	151	6e-06	50.8
TRINITY_DN215402_c0_g1	XP_026732230.1 glutathione S-transferase-like isoform X4 [Trichoplusia ni]	XP_026732230.1	75.61	41	8	1	320	436	135	175	7e-09	58.9
TRINITY_DN215423_c0_g1	JAA69619.1 Putative microtubule severing protein katanin p80 subunit b [Ixodes ricinus]	JAA69619.1	47.06	85	41	3	150	392	97	181	2e-11	67
TRINITY_DN215433_c0_g1	XP_018006946.1 PREDICTED: polyamine aminopropyltransferase-like [Hyalella azteca]	XP_018006946.1	52.11	71	30	1	65	265	12	82	4e-15	75.5
TRINITY_DN215419_c0_g1	XP_026737866.1 nuclear receptor coactivator 5 [Trichoplusia ni]	XP_026737866.1	100	436	0	0	233	1540	1	436	0	761
TRINITY_DN215431_c0_g1	XP_026739094.1 trypsin, alkaline B-like [Trichoplusia ni]	XP_026739094.1	98.91	92	1	0	34	309	163	254	3e-60	196
TRINITY_DN215444_c0_g1	KOB66686.1 putative tick transposon [Operophtera brumata]	KOB66686.1	48.92	139	68	3	416	9	85	223	1e-20	94.7
TRINITY_DN215426_c0_g1	ROT75763.1 putative myosin heavy chain 95F isoform X2, partial [Penaeus vannamei]	ROT75763.1	60.34	116	45	1	409	65	3	118	1e-43	150
TRINITY_DN215496_c0_g1	PRD21586.1 putative transporter [Nephila clavipes]	PRD21586.1	93.82	259	16	0	779	3	1	259	5e-134	398
TRINITY_DN215463_c0_g1	JAM99822.1 hypothetical protein, partial [Daphnia magna]	JAM99822.1	34.29	70	44	1	3	206	127	196	4e-09	57.4
TRINITY_DN215469_c0_g1	XP_023247608.1 microtubule-associated serine/threonine-protein kinase 2-like [Copidosoma floridanum]	XP_023247608.1	86.49	74	10	0	1	222	22	95	7e-38	142
TRINITY_DN215475_c0_g1	XP_021001689.1 citron Rho-interacting kinase [Parasteatoda tepidariorum]	XP_021001689.1	62.69	67	25	0	255	55	1767	1833	2e-25	107
TRINITY_DN215410_c0_g1	XP_026729166.1 sodium-independent sulfate anion transporter-like [Trichoplusia ni]	XP_026729166.1	100	398	0	0	1436	243	344	741	0	748
TRINITY_DN215480_c0_g1	XP_027223111.1 multiple epidermal growth factor-like domains protein 8 [Penaeus vannamei]	XP_027223111.1	50.89	112	53	1	338	3	2568	2677	4e-30	123
TRINITY_DN215422_c0_g1	JAC26330.1 putative kinesin-like protein, partial [Amblyomma parvum]	JAC26330.1	83.33	66	11	0	2	199	151	216	1e-31	122
TRINITY_DN215417_c0_g1	XP_026742672.1 transmembrane emp24 domain-containing protein 5 [Trichoplusia ni]	XP_026742672.1	100	194	0	0	1514	933	41	234	9e-138	407
TRINITY_DN215417_c0_g2	XP_026742669.1 tRNA pseudouridine synthase-like 1 isoform X1 [Trichoplusia ni]	XP_026742669.1	100	291	0	0	1886	1014	17	307	0	605
TRINITY_DN215439_c0_g1	XP_014606396.1 PREDICTED: nuclear protein localization protein 4 homolog isoform X2 [Polistes canadensis]	XP_014606396.1	51.25	80	39	0	260	21	510	589	2e-20	92.8
TRINITY_DN215468_c0_g1	XP_017089342.1 PREDICTED: error-prone DNA polymerase 1-like [Drosophila bipectinata]	XP_017089342.1	42.27	194	110	1	1	576	9	202	5e-31	128
TRINITY_DN215472_c0_g1	XP_026726716.1 SOX domain-containing protein dichaete-like [Trichoplusia ni]	XP_026726716.1	100	240	0	0	1389	670	3	242	2e-114	353
TRINITY_DN246301_c0_g1	XP_017032430.1 PREDICTED: protein RecA [Drosophila kikkawai]	XP_017032430.1	78.38	74	16	0	223	2	240	313	4e-35	130
TRINITY_DN246392_c0_g1	XP_026727206.1 F-box only protein 9 [Trichoplusia ni]	XP_026727206.1	100	28	0	0	348	265	24	51	3e-07	55.5
TRINITY_DN246314_c0_g1	XP_026726404.1 uncharacterized protein LOC113492888 [Trichoplusia ni]	XP_026726404.1	100	28	0	0	84	1	77	104	8e-11	63.9
TRINITY_DN246303_c0_g1	XP_022251717.1 protein scribble homolog [Limulus polyphemus]	XP_022251717.1	64.43	149	47	2	440	12	310	458	7e-51	184
TRINITY_DN246369_c0_g1	XP_026733953.1 endoribonuclease Dicer [Trichoplusia ni]	XP_026733953.1	96.15	26	1	0	1	78	2008	2033	4e-08	59.3
TRINITY_DN246317_c0_g1	XP_018006303.1 PREDICTED: acetylpolyamine aminohydrolase-like [Hyalella azteca]	XP_018006303.1	63.33	60	22	0	245	66	155	214	5e-23	84
TRINITY_DN246302_c0_g1	XP_013776117.1 SLIT-ROBO Rho GTPase-activating protein 3-like [Limulus polyphemus]	XP_013776117.1	42.86	91	43	4	3	254	62	150	2e-12	68.9
TRINITY_DN246354_c0_g1	XP_016656691.1 PREDICTED: uncharacterized protein LOC103308108 isoform X3 [Acyrthosiphon pisum]	XP_016656691.1	48.19	83	41	1	23	265	219	301	2e-17	83.6
TRINITY_DN246388_c0_g1	PRD36399.1 glnD [Nephila clavipes]	PRD36399.1	46.6	103	55	0	311	3	165	267	4e-20	93.2
TRINITY_DN246313_c0_g1	XP_022833628.1 uncharacterized protein LOC111361471 [Spodoptera litura]	XP_022833628.1	62.5	64	24	0	2	193	11	74	5e-17	78.6
TRINITY_DN246324_c0_g1	ETN59863.1 glucose dehydrogenase [Anopheles darlingi]	ETN59863.1	48.39	93	46	1	3	275	249	341	3e-16	81.3
TRINITY_DN246330_c0_g1	XP_023231380.1 PDZ and LIM domain protein Zasp-like isoform X2 [Centruroides sculpturatus]	XP_023231380.1	43.22	118	53	3	19	336	15	130	1e-16	83.2
TRINITY_DN246368_c0_g1	XP_022829138.1 leucine--tRNA ligase, cytoplasmic [Spodoptera litura]	XP_022829138.1	81.25	32	6	0	329	234	172	203	7e-09	60.5
TRINITY_DN246346_c0_g1	KFM77144.1 Transcriptional repressor scratch 1, partial [Stegodyphus mimosarum]	KFM77144.1	69.33	75	23	0	3	227	43	117	5e-30	111
TRINITY_DN246325_c0_g1	KFM74142.1 Isoleucine--tRNA ligase, cytoplasmic, partial [Stegodyphus mimosarum]	KFM74142.1	82.56	86	15	0	1	258	320	405	4e-46	166
TRINITY_DN246345_c0_g1	AHK05640.1 ATP-binding cassette transporter sub-family C member 1 isoform X2 [Tigriopus japonicus]	AHK05640.1	82.93	41	7	0	3	125	1415	1455	5e-20	72.8
TRINITY_DN242028_c0_g1	PRD40161.1 Thiosulfate/3-mercaptopyruvate sulfurtransferase 1 [Nephila clavipes]	PRD40161.1	46.55	58	31	0	174	1	7	64	1e-10	62.4
TRINITY_DN242003_c0_g1	EEZ98158.1 Protein AAR2 homolog-like Protein [Tribolium castaneum]	EEZ98158.1	66.67	36	12	0	110	3	1	36	1e-06	53.9
TRINITY_DN242052_c0_g1	PZC80745.1 hypothetical protein B5X24_HaOG213969 [Helicoverpa armigera]	PZC80745.1	82.76	29	4	1	85	2	87	115	3e-06	50.4
TRINITY_DN242057_c0_g1	XP_023302991.1 uncharacterized protein LOC111684989 [Lucilia cuprina]	XP_023302991.1	38.89	108	46	3	2	322	238	326	2e-06	52.4
TRINITY_DN242062_c0_g1	XP_015917543.1 voltage-gated potassium channel subunit beta-2-like [Parasteatoda tepidariorum]	XP_015917543.1	70.51	156	46	0	1	468	23	178	5e-78	248
TRINITY_DN242046_c0_g1	XP_026735871.1 UDP-glucuronosyltransferase 2B37-like [Trichoplusia ni]	XP_026735871.1	100	29	0	0	89	3	950	978	3e-10	65.1
TRINITY_DN242023_c0_g1	XP_026725304.1 aldo-keto reductase AKR2E4-like isoform X2 [Trichoplusia ni]	XP_026725304.1	57.14	49	16	1	1	132	164	212	8e-09	59.7
TRINITY_DN242038_c0_g1	XP_026746246.1 heparan-alpha-glucosaminide N-acetyltransferase isoform X3 [Trichoplusia ni]	XP_026746246.1	100	38	0	0	116	3	1	38	1e-18	87.8
TRINITY_DN212464_c0_g1	XP_026741152.1 aldehyde dehydrogenase, dimeric NADP-preferring isoform X5 [Trichoplusia ni]	XP_026741152.1	100	26	0	0	2	79	276	301	4e-10	63.2
TRINITY_DN212417_c0_g1	JAG34315.1 Triosephosphate isomerase [Lygus hesperus]	JAG34315.1	52.56	78	30	3	1	216	236	312	5e-13	70.1
TRINITY_DN212423_c0_g1	XP_011566458.1 PREDICTED: isoamylase 3, chloroplastic-like [Plutella xylostella]	XP_011566458.1	66.13	62	21	0	193	8	9	70	3e-18	86.7
TRINITY_DN212402_c0_g1	PRD18146.1 hypothetical protein NCL1_61747 [Nephila clavipes]	PRD18146.1	57.41	54	22	1	262	101	21	73	4e-10	64.7
TRINITY_DN212486_c0_g1	ADC27628.1 MIP17082p, partial [Drosophila melanogaster]	ADC27628.1	100	28	0	0	3	86	19	46	1e-08	55.5
TRINITY_DN212454_c0_g1	PZC81774.1 hypothetical protein B5X24_HaOG212218 [Helicoverpa armigera]	PZC81774.1	100	26	0	0	210	287	9	34	2e-09	58.2
TRINITY_DN212492_c0_g1	XP_026728876.1 uncharacterized protein LOC113494670 [Trichoplusia ni]	XP_026728876.1	100	26	0	0	255	332	1431	1456	6e-07	55.1
TRINITY_DN212474_c0_g1	XP_026737076.1 RWD domain-containing protein 1 [Trichoplusia ni]	XP_026737076.1	100	33	0	0	433	335	59	91	5e-12	68.6
TRINITY_DN212490_c0_g1	XP_026738427.1 juvenile hormone epoxide hydrolase-like [Trichoplusia ni]	XP_026738427.1	92.31	39	3	0	117	1	61	99	8e-16	80.5
TRINITY_DN212475_c0_g1	PZC82576.1 hypothetical protein B5X24_HaOG210019 [Helicoverpa armigera]	PZC82576.1	59.26	54	15	1	1	141	249	302	1e-08	60.1
TRINITY_DN212478_c0_g1	XP_026753301.1 geranylgeranyl pyrophosphate synthase-like [Galleria mellonella]	XP_026753301.1	96.15	26	1	0	3	80	148	173	5e-09	58.9
TRINITY_DN212455_c0_g1	XP_026746879.1 uncharacterized protein LOC113508104 [Trichoplusia ni]	XP_026746879.1	95.83	24	1	0	73	2	102	125	3e-07	52.8
TRINITY_DN212491_c0_g1	CAJ32649.1 ubiquitin, partial (mitochondrion) [Rimicaris exoculata]	CAJ32649.1	90.91	33	3	0	101	3	22	54	2e-12	65.5
TRINITY_DN211813_c0_g1	PRD38441.1 gmr [Nephila clavipes]	PRD38441.1	44.03	159	88	1	3	479	211	368	1e-35	136
TRINITY_DN211895_c0_g1	XP_018006322.1 PREDICTED: ferredoxin--nitrite reductase, chloroplastic-like [Hyalella azteca]	XP_018006322.1	63.46	52	19	0	157	2	320	371	5e-13	71.6
TRINITY_DN211876_c0_g1	XP_011861374.1 PREDICTED: L-lactate dehydrogenase-like [Vollenhovia emeryi]	XP_011861374.1	50.6	83	39	1	5	253	1	81	1e-18	85.5
TRINITY_DN211846_c0_g1	PRD19556.1 ytbD [Nephila clavipes]	PRD19556.1	43.21	81	46	0	270	28	212	292	1e-10	64.7
TRINITY_DN211866_c0_g1	XP_026735106.1 26S proteasome non-ATPase regulatory subunit 2 [Trichoplusia ni]	XP_026735106.1	96.43	28	1	0	258	341	603	630	6e-07	55.1
TRINITY_DN212879_c0_g1	PCG78369.1 hypothetical protein B5V51_4363 [Heliothis virescens]	PCG78369.1	67.39	46	10	1	2	124	373	418	1e-12	71.6
TRINITY_DN212854_c0_g1	XP_026740526.1 fatty acid synthase-like [Trichoplusia ni]	XP_026740526.1	82.86	35	6	0	361	257	1084	1118	4e-08	58.9
TRINITY_DN212871_c0_g1	PRD23097.1 alsT [Nephila clavipes]	PRD23097.1	68.66	67	21	0	201	1	372	438	3e-17	82.4
TRINITY_DN212838_c0_g1	XP_021198650.1 Kv channel-interacting protein 4-like, partial [Helicoverpa armigera]	XP_021198650.1	73.33	30	8	0	90	1	1	30	1e-06	52
TRINITY_DN212877_c0_g1	XP_023301391.1 uncharacterized protein LOC111683539 [Lucilia cuprina]	XP_023301391.1	43.82	89	32	2	3	215	475	563	2e-09	60.5
TRINITY_DN212806_c0_g1	XP_026731197.1 uncharacterized protein LOC113496231 [Trichoplusia ni]	XP_026731197.1	100	28	0	0	1	84	92	119	2e-07	57.8
TRINITY_DN212883_c0_g1	PRD24806.1 fumC [Nephila clavipes]	PRD24806.1	85.94	64	9	0	38	229	809	872	2e-30	120
TRINITY_DN232793_c0_g1	JAI56915.1 hypothetical protein PF00026.19 [Scylla olivacea]	JAI56915.1	39.81	103	59	1	302	3	230	332	5e-22	97.4
TRINITY_DN232745_c0_g1	XP_026739142.1 delta(24)-sterol reductase-like [Trichoplusia ni]	XP_026739142.1	100	24	0	0	390	319	41	64	6e-07	55.1
TRINITY_DN232774_c0_g1	KOB71279.1 Uncharacterized protein OBRU01_13924 [Operophtera brumata]	KOB71279.1	87.1	31	4	0	282	374	125	155	2e-08	59.3
TRINITY_DN232730_c0_g1	XP_022213070.1 uncharacterized protein LOC111068026 [Drosophila obscura]	XP_022213070.1	45.24	84	40	1	249	16	112	195	1e-11	67.4
TRINITY_DN232726_c0_g1	EFX89665.1 hypothetical protein DAPPUDRAFT_91859 [Daphnia pulex]	EFX89665.1	70.89	79	23	0	85	321	1	79	2e-19	88.6
TRINITY_DN232775_c0_g1	XP_018028811.1 PREDICTED: 3-hydroxybutyryl-CoA dehydrogenase-like [Hyalella azteca]	XP_018028811.1	66.67	72	24	0	218	3	170	241	1e-23	98.2
TRINITY_DN232763_c0_g1	XP_026747795.1 RNA pseudouridylate synthase domain-containing protein 1-like [Trichoplusia ni]	XP_026747795.1	73.81	42	10	1	124	2	156	197	1e-09	62.8
TRINITY_DN232792_c0_g1	PRD19741.1 rotA [Nephila clavipes]	PRD19741.1	63.08	65	23	1	2	193	130	194	4e-16	79
TRINITY_DN232755_c0_g1	WP_074006956.1 MULTISPECIES: phosphogluconate dehydratase [Yersinia]	WP_074006956.1	63.64	55	20	0	83	247	39	93	1e-16	81.6
TRINITY_DN232781_c0_g1	XP_018901182.1 PREDICTED: T-complex protein 1 subunit epsilon [Bemisia tabaci]	XP_018901182.1	75.27	182	45	0	546	1	103	284	1e-95	296
TRINITY_DN232760_c0_g1	XP_015125821.1 PREDICTED: mu-like prophage FluMu tail sheath protein [Diachasma alloeum]	XP_015125821.1	41.61	149	85	1	31	477	225	371	2e-17	86.3
TRINITY_DN232731_c0_g1	XP_026747254.1 CRAL-TRIO domain-containing protein C3H8.02 [Trichoplusia ni]	XP_026747254.1	96.3	27	1	0	349	269	169	195	1e-09	60.5
TRINITY_DN232720_c0_g1	ODN02224.1 Hippocampus abundant transcript 1 protein [Orchesella cincta]	ODN02224.1	72.73	33	9	0	118	20	340	372	3e-07	54.7
TRINITY_DN232740_c0_g1	XP_023305351.1 muscarinic acetylcholine receptor DM1-like, partial [Lucilia cuprina]	XP_023305351.1	58.75	80	31	1	20	253	280	359	1e-26	107
TRINITY_DN232708_c0_g1	RWA46989.1 RNA-binding transcriptional accessory protein [Yersinia pestis]	RWA46989.1	58.75	80	33	0	1	240	511	590	2e-25	107
TRINITY_DN232767_c0_g1	ETN59397.1 60S ribosomal protein L9 [Anopheles darlingi]	ETN59397.1	50.5	101	45	1	22	324	17	112	9e-32	120
TRINITY_DN232738_c0_g1	XP_026736610.1 uncharacterized protein LOC113500127 [Trichoplusia ni]	XP_026736610.1	100	61	0	0	394	212	196	256	5e-34	127
TRINITY_DN232783_c0_g1	PRD39158.1 surE [Nephila clavipes]	PRD39158.1	65.91	88	30	0	1	264	17	104	2e-28	110
TRINITY_DN232796_c0_g1	JAA90559.1 Splicing factor 3B subunit 3, partial [Pararge aegeria]	JAA90559.1	100	30	0	0	2	91	62	91	2e-11	64.7
TRINITY_DN219746_c0_g1	XP_017121570.1 PREDICTED: uncharacterized protein LOC108142324 [Drosophila elegans]	XP_017121570.1	41.67	72	39	1	41	256	144	212	3e-07	56.2
TRINITY_DN219707_c0_g1	JAP67512.1 putative sister chromatid cohesion complex cohesin subunit pds5, partial [Hyalomma excavatum]	JAP67512.1	35.48	124	77	3	370	2	512	633	4e-17	85.5
TRINITY_DN219709_c0_g1	XP_022244407.1 choline transporter-like protein 1 [Limulus polyphemus]	XP_022244407.1	36.36	242	148	2	726	1	8	243	9e-38	145
TRINITY_DN219725_c0_g1	XP_008552600.1 PREDICTED: ubiquitin conjugation factor E4 A [Microplitis demolitor]	XP_008552600.1	54.67	75	34	0	225	1	769	843	3e-22	98.2
TRINITY_DN219740_c0_g1	XP_018028716.1 PREDICTED: phospholipase D-like [Hyalella azteca]	XP_018028716.1	41.76	91	52	1	274	2	83	172	6e-14	75.1
TRINITY_DN219732_c0_g1	ACD11966.1 hypothetical protein, partial [Isometrus maculatus]	ACD11966.1	64.63	82	29	0	252	7	62	143	7e-33	121
TRINITY_DN219787_c0_g1	XP_026739694.1 signaling mucin HKR1-like isoform X2 [Trichoplusia ni]	XP_026739694.1	100	509	0	0	2509	983	17	525	0	659
TRINITY_DN219800_c0_g1	XP_026730450.1 uncharacterized protein LOC113495738 [Trichoplusia ni]	XP_026730450.1	100	94	0	0	107	388	1	94	1e-61	197
TRINITY_DN219729_c0_g1	XP_018007824.1 PREDICTED: ribosomal large subunit pseudouridine synthase C-like [Hyalella azteca]	XP_018007824.1	79.23	130	27	0	390	1	207	336	2e-52	181
TRINITY_DN219715_c0_g1	JAT86055.1 hypothetical protein g.9249 [Pectinophora gossypiella]	JAT86055.1	96.3	27	1	0	83	3	396	422	6e-08	58.9
TRINITY_DN219701_c0_g1	JAN02060.1 Small nuclear ribonucleoprotein Sm D2 [Daphnia magna]	JAN02060.1	97.46	118	3	0	577	224	1	118	6e-55	181
TRINITY_DN219770_c0_g1	XP_026737269.1 uncharacterized protein LOC113500616 [Trichoplusia ni]	XP_026737269.1	100	129	0	0	647	261	1	129	2e-86	265
TRINITY_DN219795_c0_g1	XP_008476521.1 uncharacterized protein LOC103513466 [Diaphorina citri]	XP_008476521.1	67.9	81	26	0	8	250	709	789	2e-31	124
TRINITY_DN219703_c0_g1	KZR98622.1 Cytoplasmic aconitate hydratase, partial [Daphnia magna]	KZR98622.1	52.38	42	18	1	113	238	73	112	6e-06	52.4
TRINITY_DN219785_c0_g1	AUT99704.1 UDP-N-acetylglucosamine 2-epimerase (hydrolyzing) [Morganella morganii]	AUT99704.1	33.33	99	65	1	208	504	5	102	8e-13	72.8
TRINITY_DN219727_c0_g1	KYM94083.1 Histone H2A.v, partial [Cyphomyrmex costatus]	KYM94083.1	44.12	102	57	0	361	56	18	119	1e-22	94.4
TRINITY_DN219765_c0_g1	ROT63432.1 putative glutaryl-CoA dehydrogenase [Penaeus vannamei]	ROT63432.1	62	50	18	1	155	6	22	70	6e-09	58.5
TRINITY_DN219793_c0_g1	PRD39601.1 topA [Nephila clavipes]	PRD39601.1	70.91	110	32	0	6	335	353	462	8e-47	169
TRINITY_DN219734_c0_g1	XP_012542926.1 PREDICTED: uncharacterized protein LOC105840517, partial [Monomorium pharaonis]	XP_012542926.1	33.93	112	73	1	523	858	736	846	3e-07	58.9
TRINITY_DN219711_c0_g1	XP_017032675.1 PREDICTED: NADH-ubiquinone oxidoreductase chain 3-like [Drosophila kikkawai]	XP_017032675.1	70.18	57	17	0	218	48	71	127	2e-20	86.7
TRINITY_DN219719_c0_g1	OWR43399.1 Multidrug resistance protein 49, partial [Danaus plexippus plexippus]	OWR43399.1	50.79	63	31	0	19	207	574	636	9e-10	61.6
TRINITY_DN219717_c0_g1	JAS30301.1 hypothetical protein g.4178, partial [Clastoptera arizonana]	JAS30301.1	51.2	125	61	0	376	2	28	152	5e-43	148
TRINITY_DN219738_c0_g1	JAV47968.1 Protein pelota [Hadrurus spadix]	JAV47968.1	75.76	132	32	0	403	8	1	132	3e-68	221
TRINITY_DN219774_c0_g1	XP_026745063.1 sphingomyelin phosphodiesterase 1-like [Trichoplusia ni]	XP_026745063.1	98.51	269	4	0	191	997	1	269	8e-161	475
TRINITY_DN219733_c0_g1	PRD24806.1 fumC [Nephila clavipes]	PRD24806.1	57.56	172	70	2	259	765	349	520	2e-49	183
TRINITY_DN246004_c0_g1	PZC78085.1 hypothetical protein B5X24_HaOG202620 [Helicoverpa armigera]	PZC78085.1	61.39	101	37	1	1	303	176	274	3e-21	94
TRINITY_DN246071_c0_g1	JAT79934.1 hypothetical protein g.10015, partial [Pectinophora gossypiella]	JAT79934.1	65.28	72	25	0	8	223	10	81	4e-27	108
TRINITY_DN246032_c0_g1	XP_026730285.1 phenoloxidase subunit 1-like [Trichoplusia ni]	XP_026730285.1	100	24	0	0	315	386	630	653	5e-08	58.5
TRINITY_DN246008_c0_g1	JAP83125.1 FUN14 domain-containing protein 1 [Rhipicephalus appendiculatus]	JAP83125.1	47.37	95	47	1	20	304	18	109	9e-14	72.4
TRINITY_DN246097_c0_g1	XP_013784778.1 uncharacterized protein LOC106468873 [Limulus polyphemus]	XP_013784778.1	40.4	99	38	1	3	236	922	1020	4e-17	83.6
TRINITY_DN246053_c0_g1	PNF35468.1 Adenylate kinase isoenzyme 6 [Cryptotermes secundus]	PNF35468.1	69.74	76	23	0	236	9	96	171	3e-31	116
TRINITY_DN246015_c0_g1	PRD19053.1 pyrD [Nephila clavipes]	PRD19053.1	47.54	61	29	1	134	316	2	59	7e-09	59.3
TRINITY_DN246066_c0_g1	AUT98901.1 hypothetical protein MC49_001280 [Morganella morganii]	AUT98901.1	37.65	85	45	1	233	3	83	167	1e-12	70.9
TRINITY_DN246055_c0_g1	XP_026734230.1 ubiquitin thioesterase trabid isoform X1 [Trichoplusia ni]	XP_026734230.1	100	22	0	0	247	312	72	93	3e-06	52.4
TRINITY_DN246026_c0_g1	XP_026725031.1 meiosis regulator and mRNA stability factor 1 isoform X2 [Trichoplusia ni]	XP_026725031.1	100	28	0	0	400	317	1040	1067	2e-08	60.1
TRINITY_DN246044_c0_g1	XP_026740834.1 uncharacterized protein LOC113503192 isoform X5 [Trichoplusia ni]	XP_026740834.1	69.77	43	11	1	125	3	22	64	2e-07	53.5
TRINITY_DN226954_c0_g1	JAW03531.1 Phosphatidylinositol-4-phosphate 5-kinase type II, partial [Ornithodoros moubata]	JAW03531.1	61.62	99	38	0	383	87	146	244	1e-20	92.8
TRINITY_DN226982_c0_g1	XP_026744348.1 probable serine/threonine-protein kinase clkA [Trichoplusia ni]	XP_026744348.1	100	86	0	0	259	2	529	614	1e-36	139
TRINITY_DN226960_c0_g1	XP_026744092.1 uncharacterized protein LOC113505529 [Trichoplusia ni]	XP_026744092.1	100	28	0	0	2	85	594	621	3e-09	62.4
TRINITY_DN226949_c0_g1	PRD18495.1 dinG [Nephila clavipes]	PRD18495.1	41.33	75	42	1	21	239	363	437	3e-08	57.8
TRINITY_DN226942_c0_g1	XP_027234682.1 ammonium transporter Rh type A-like [Penaeus vannamei]	XP_027234682.1	47.89	71	37	0	213	1	332	402	2e-16	80.1
TRINITY_DN226969_c0_g1	JAA70977.1 Putative cysteine protease required for autophagy [Ixodes ricinus]	JAA70977.1	42.37	59	34	0	3	179	400	458	4e-06	51.2
TRINITY_DN226947_c0_g1	XP_026731668.1 PAS domain-containing serine/threonine-protein kinase-like [Trichoplusia ni]	XP_026731668.1	98.24	455	7	1	3	1364	734	1188	0	839
TRINITY_DN226929_c0_g1	RWA50821.1 MFS transporter [Yersinia pestis]	RWA50821.1	52	75	35	1	3	227	138	211	2e-20	90.9
TRINITY_DN226967_c0_g1	WP_050101766.1 MULTISPECIES: RNA polymerase-associated protein RapA [Yersinia]	WP_050101766.1	36.09	133	80	3	1	387	187	318	2e-16	84
TRINITY_DN227000_c0_g1	XP_023233182.1 bifunctional 3'-phosphoadenosine 5'-phosphosulfate synthase-like [Centruroides sculpturatus]	XP_023233182.1	80	90	18	0	1	270	117	206	1e-48	167
TRINITY_DN226953_c0_g1	PRD38457.1 UPF0301 protein [Nephila clavipes]	PRD38457.1	56.79	81	35	0	243	1	110	190	2e-23	97.8
TRINITY_DN226979_c0_g1	RXA96833.1 UDP-N-acetylmuramoyl-L-alanyl-D-glutamate--2,6-diaminopimelate ligase [Yersinia sp. 2105 StPb PI]	RXA96833.1	53.85	91	42	0	274	2	287	377	5e-18	85.9
TRINITY_DN226931_c0_g1	XP_022828366.1 uncharacterized protein LOC111357792 [Spodoptera litura]	XP_022828366.1	62.99	127	47	0	431	811	173	299	1e-65	149
TRINITY_DN226993_c0_g1	XP_013789165.2 vacuolar protein sorting-associated protein 41 homolog, partial [Limulus polyphemus]	XP_013789165.2	44.35	124	66	2	2	367	225	347	2e-27	114
TRINITY_DN226992_c0_g1	JAA84652.1 Cyclin G-associated kinase [Pararge aegeria]	JAA84652.1	96.15	26	1	0	3	80	52	77	1e-08	56.2
TRINITY_DN226956_c0_g1	XP_017064038.1 PREDICTED: blue-light-activated protein-like [Drosophila eugracilis]	XP_017064038.1	34.09	132	83	2	59	448	384	513	6e-10	65.1
TRINITY_DN226934_c0_g1	XP_022818327.1 piggyBac transposable element-derived protein 3-like [Spodoptera litura]	XP_022818327.1	83.91	174	28	0	32	553	1	174	1e-98	293
TRINITY_DN226937_c0_g1	ACO10211.1 Peroxisomal biogenesis factor 19 [Caligus rogercresseyi]	ACO10211.1	84.51	71	11	0	166	378	49	119	2e-31	121
TRINITY_DN226970_c0_g1	XP_026727967.1 adenylate kinase 9-like [Trichoplusia ni]	XP_026727967.1	75	140	35	0	3	422	1155	1294	1e-55	197
TRINITY_DN226922_c0_g1	XP_018801324.1 PREDICTED: probable phospholipid-transporting ATPase IA isoform X1 [Bactrocera latifrons]	XP_018801324.1	49.32	73	36	1	221	3	672	743	5e-14	74.3
TRINITY_DN226994_c0_g1	XP_026725327.1 protein cortex-like [Trichoplusia ni]	XP_026725327.1	100	59	0	0	83	259	295	353	2e-38	121
TRINITY_DN226927_c0_g1	XP_026740204.1 uncharacterized protein LOC113502747 isoform X2 [Trichoplusia ni]	XP_026740204.1	100	89	0	0	1	267	371	459	3e-42	152
TRINITY_DN235761_c0_g1	PRD31622.1 bepA [Nephila clavipes]	PRD31622.1	40.69	145	85	1	2	436	134	277	7e-23	101
TRINITY_DN235789_c0_g1	RXA98323.1 putrescine ABC transporter ATP-binding subunit PotG [Yersinia sp. 2105 StPb PI]	RXA98323.1	38.69	137	81	2	2	403	239	375	7e-21	94.4
TRINITY_DN235784_c0_g1	WP_050140258.1 MULTISPECIES: acid-sensing system histidine kinase EvgS [Yersinia]	WP_050140258.1	44.96	129	71	0	445	59	682	810	5e-26	112
TRINITY_DN235757_c0_g1	PRD25880.1 bepE [Nephila clavipes]	PRD25880.1	47.06	170	85	2	507	4	90	256	8e-34	135
TRINITY_DN235713_c0_g1	PRD36782.1 nadA [Nephila clavipes]	PRD36782.1	65.45	55	19	0	165	1	422	476	2e-15	81.3
TRINITY_DN235715_c0_g1	JAK59649.1 Eukaryotic translation initiation factor 4E type [Daphnia magna]	JAK59649.1	60	85	34	0	273	19	132	216	9e-31	117
TRINITY_DN235731_c0_g1	XP_018016627.1 PREDICTED: cyanophycinase-like [Hyalella azteca]	XP_018016627.1	53.06	98	45	1	11	304	114	210	2e-13	73.2
TRINITY_DN235706_c0_g1	EFX80636.1 hypothetical protein DAPPUDRAFT_303826 [Daphnia pulex]	EFX80636.1	35	60	39	0	182	3	38	97	8e-08	53.1
TRINITY_DN235771_c0_g1	XP_026744796.1 peptidyl-prolyl cis-trans isomerase FKBP14, partial [Trichoplusia ni]	XP_026744796.1	100	24	0	0	73	2	1	24	1e-08	57.4
TRINITY_DN235742_c0_g1	KMQ83843.1 glutamate aspartate abc transporter permease, partial [Lasius niger]	KMQ83843.1	45.95	74	40	0	41	262	62	135	1e-12	68.6
TRINITY_DN235708_c0_g1	XP_023232043.1 nucleolar complex protein 2 homolog [Centruroides sculpturatus]	XP_023232043.1	46.34	82	44	0	248	3	413	494	6e-19	87.8
TRINITY_DN235779_c0_g1	XP_022205848.1 lysosomal beta glucosidase-like [Nilaparvata lugens]	XP_022205848.1	62.79	43	16	0	131	3	636	678	1e-08	58.5
TRINITY_DN235760_c0_g1	PRD39284.1 flgB [Nephila clavipes]	PRD39284.1	54.37	103	38	1	309	1	129	222	9e-28	111
TRINITY_DN235767_c0_g1	JAM50236.1 Translational activator GCN1 [Daphnia magna]	JAM50236.1	44.74	76	42	0	230	3	1485	1560	7e-11	65.5
TRINITY_DN235781_c0_g1	PRD39852.1 bauA [Nephila clavipes]	PRD39852.1	51.56	64	31	0	193	2	293	356	2e-11	65.5
TRINITY_DN235711_c0_g1	OXA58347.1 Armadillo segment polarity protein [Folsomia candida]	OXA58347.1	53.52	142	51	6	13	399	11	150	2e-27	114
TRINITY_DN235705_c0_g1	XP_021197201.1 Hermansky-Pudlak syndrome 1 protein homolog isoform X3 [Helicoverpa armigera]	XP_021197201.1	89.66	29	3	0	2	88	96	124	2e-08	58.2
TRINITY_DN235747_c0_g1	RUT64723.1 sodium/glutamate symporter (plasmid) [Morganella morganii]	RUT64723.1	47.89	71	37	0	316	104	65	135	2e-08	58.2
TRINITY_DN235763_c0_g1	PRD25050.1 ptpA [Nephila clavipes]	PRD25050.1	55.77	52	23	0	168	13	345	396	3e-12	69.7
TRINITY_DN235782_c0_g1	OXA59730.1 N-acetylmuramoyl-L-alanine amidase CwlH [Folsomia candida]	OXA59730.1	56.76	74	26	2	16	234	35	103	3e-18	83.6
TRINITY_DN235726_c0_g1	PRD30993.1 yciC [Nephila clavipes]	PRD30993.1	72.55	51	14	0	153	1	17	67	2e-15	80.1
TRINITY_DN235792_c0_g1	XP_021188533.1 uncharacterized protein LOC110374928 [Helicoverpa armigera]	XP_021188533.1	56.45	62	20	2	2	187	794	848	3e-07	55.8
TRINITY_DN235723_c0_g1	WP_050139761.1 MULTISPECIES: iron ABC transporter permease [Yersinia]	WP_050139761.1	53.54	99	46	0	297	1	96	194	4e-11	65.9
TRINITY_DN235764_c0_g1	PRD39901.1 cobO [Nephila clavipes]	PRD39901.1	54.92	122	53	2	363	4	197	318	7e-37	137
TRINITY_DN235709_c0_g1	XP_026736348.1 piggyBac transposable element-derived protein 2-like isoform X1 [Trichoplusia ni]	XP_026736348.1	82.22	45	8	0	3	137	513	557	2e-21	76.6
TRINITY_DN235800_c0_g1	PRD37024.1 czcA [Nephila clavipes]	PRD37024.1	37.01	154	96	1	14	475	192	344	1e-22	102
TRINITY_DN202942_c0_g1	RWS12499.1 histone-lysine N-methyltransferase NSD2-like isoform X2 [Dinothrombium tinctorium]	RWS12499.1	68.97	29	9	0	133	219	1302	1330	3e-09	60.5
TRINITY_DN202997_c0_g1	XP_026464880.1 jouberin-like [Ctenocephalides felis]	XP_026464880.1	38.67	75	44	1	1	225	535	607	1e-09	61.6
TRINITY_DN202920_c0_g1	XP_026731144.1 IQ domain-containing protein K-like [Trichoplusia ni]	XP_026731144.1	100	172	0	0	34	549	1	172	7e-123	357
TRINITY_DN202962_c0_g1	XP_026736670.1 titin homolog isoform X5 [Trichoplusia ni]	XP_026736670.1	100	24	0	0	72	1	6685	6708	5e-10	63.9
TRINITY_DN202984_c0_g1	XP_026729922.1 transcriptional regulator ATRX-like [Trichoplusia ni]	XP_026729922.1	100	33	0	0	413	315	1600	1632	4e-12	71.2
TRINITY_DN202983_c0_g1	WP_072086480.1 MULTISPECIES: bifunctional NADP-dependent 3-hydroxy acid dehydrogenase/3-hydroxypropionate dehydrogenase YdfG [Yersinia]	WP_072086480.1	61.04	77	29	1	229	2	139	215	1e-25	103
TRINITY_DN202912_c0_g1	XP_026734186.1 alanine aminotransferase 1-like isoform X2 [Trichoplusia ni]	XP_026734186.1	100	24	0	0	72	1	99	122	3e-06	53.1
TRINITY_DN202903_c0_g1	JAP99129.1 RNA-binding protein Musashi Rbp6 [Lygus hesperus]	JAP99129.1	74.07	108	28	0	325	2	22	129	8e-54	179
TRINITY_DN202932_c0_g1	KMQ87619.1 homeobox protein extradenticle, partial [Lasius niger]	KMQ87619.1	100	25	0	0	381	307	35	59	2e-07	54.3
TRINITY_DN202947_c0_g1	XP_022833654.1 uncharacterized protein LOC111361495 [Spodoptera litura]	XP_022833654.1	59.65	171	63	2	500	3	375	544	9e-50	179
TRINITY_DN202944_c0_g1	XP_026730477.1 ganglioside-induced differentiation-associated protein 1 [Trichoplusia ni]	XP_026730477.1	96.43	28	1	0	362	279	81	108	2e-07	55.8
TRINITY_DN203555_c0_g1	XP_026743694.1 uncharacterized protein LOC113505274 [Trichoplusia ni]	XP_026743694.1	98.57	140	2	0	3	422	78	217	5e-74	234
TRINITY_DN203548_c0_g1	XP_022247521.1 nucleoporin NUP188 homolog [Limulus polyphemus]	XP_022247521.1	35.71	84	54	0	178	429	1197	1280	8e-09	62
TRINITY_DN203525_c0_g1	XP_018028360.1 PREDICTED: sulfide dehydrogenase [flavocytochrome c] flavoprotein chain-like [Hyalella azteca]	XP_018028360.1	46	100	50	3	1	288	322	421	3e-12	69.7
TRINITY_DN203566_c0_g1	XP_013792251.2 protein farnesyltransferase subunit beta-like [Limulus polyphemus]	XP_013792251.2	46.43	84	43	1	82	327	8	91	5e-13	69.3
TRINITY_DN203563_c0_g1	XP_004929447.1 endoplasmic reticulum lectin 1 isoform X1 [Bombyx mori]	XP_004929447.1	92.86	28	2	0	84	1	358	385	2e-11	68.2
TRINITY_DN203560_c0_g1	JAP98850.1 3-ketoacyl-CoA thiolase, partial [Lygus hesperus]	JAP98850.1	47.78	90	46	1	269	3	15	104	4e-20	91.3
TRINITY_DN203549_c0_g1	RXA96284.1 tRNA epoxyqueuosine(34) reductase QueG [Yersinia sp. 2105 StPb PI]	RXA96284.1	66.29	89	30	0	2	268	153	241	1e-36	135
TRINITY_DN203504_c0_g1	AEO32702.1 hypothetical protein, partial [Amblyomma maculatum]	AEO32702.1	71.23	73	21	0	1	219	56	128	3e-31	117
TRINITY_DN203544_c0_g1	XP_026735520.1 zinc finger protein 878-like [Trichoplusia ni]	XP_026735520.1	92.31	26	2	0	530	607	616	641	4e-06	53.9
TRINITY_DN203524_c0_g1	KPJ16236.1 Retrovirus-related Pol polyprotein from transposon TNT 1-94 [Papilio machaon]	KPJ16236.1	86.44	118	16	0	356	3	1089	1206	2e-65	223
TRINITY_DN203578_c0_g1	XP_026738719.1 differentially expressed in FDCP 6-like isoform X1 [Trichoplusia ni]	XP_026738719.1	100	25	0	0	1	75	270	294	5e-08	58.2
TRINITY_DN203574_c0_g1	XP_011567358.1 PREDICTED: uncharacterized protein LOC105397049 [Plutella xylostella]	XP_011567358.1	34.45	119	78	0	357	1	205	323	5e-14	75.1
TRINITY_DN203508_c0_g1	ACA62213.1 Mi-2, partial [Drosophila melanogaster]	ACA62213.1	80.39	102	19	1	26	331	12	112	9e-53	175
TRINITY_DN203587_c0_g1	JAV45827.1 olfactory receptor 38 [Mythimna separata]	JAV45827.1	85.29	34	5	0	136	237	290	323	5e-11	65.1
TRINITY_DN203562_c0_g1	KMQ94570.1 laminin subunit gamma-1 [Lasius niger]	KMQ94570.1	56.32	87	38	0	451	191	321	407	2e-23	105
TRINITY_DN203554_c0_g1	XP_022836821.1 uncharacterized protein LOC111364196 [Spodoptera litura]	XP_022836821.1	50.62	81	37	2	1	243	116	193	5e-13	69.7
TRINITY_DN201568_c0_g1	XP_026746645.1 uncharacterized protein LOC113507904 [Trichoplusia ni]	XP_026746645.1	60	45	18	0	458	324	98	142	3e-10	64.3
TRINITY_DN201515_c0_g1	PRD35868.1 RutC family protein [Nephila clavipes]	PRD35868.1	60	75	30	0	278	54	43	117	1e-23	95.9
TRINITY_DN201535_c0_g1	XP_026746169.1 uncharacterized protein LOC113507515 isoform X1 [Trichoplusia ni]	XP_026746169.1	77.17	92	21	0	276	1	546	637	3e-43	156
TRINITY_DN201526_c0_g1	LAB71697.1 ADP-L-glycero-D-mannoheptose-6-epimerase, partial [Hirondellea gigas]	LAB71697.1	41.59	113	58	2	2	340	101	205	3e-21	92.8
TRINITY_DN201511_c0_g1	PRD20978.1 Glycosyl hydrolase-like protein [Nephila clavipes]	PRD20978.1	41.94	62	33	2	184	2	240	299	3e-07	53.9
TRINITY_DN201563_c0_g1	JAV98658.1 Transcription initiation factor IIB, partial [Ornithodoros moubata]	JAV98658.1	67.57	74	24	0	1	222	73	146	5e-31	121
TRINITY_DN201534_c0_g1	XP_018006218.1 PREDICTED: gamma-glutamylputrescine oxidoreductase-like [Hyalella azteca]	XP_018006218.1	32.26	186	114	4	3	545	130	308	3e-14	77.8
TRINITY_DN201503_c0_g1	XP_023235700.1 G patch domain-containing protein 8-like isoform X1 [Centruroides sculpturatus]	XP_023235700.1	69.47	95	29	0	286	2	42	136	8e-32	127
TRINITY_DN201549_c0_g1	PRD17621.1 algR [Nephila clavipes]	PRD17621.1	67.65	68	22	0	228	25	39	106	1e-24	100
TRINITY_DN201545_c0_g1	XP_017117645.1 PREDICTED: protein NdvB-like [Drosophila elegans]	XP_017117645.1	47.54	61	32	0	185	3	605	665	3e-12	70.1
TRINITY_DN201591_c0_g1	XP_026742124.1 proline-rich protein 36-like isoform X4 [Trichoplusia ni]	XP_026742124.1	100	107	0	0	3	323	276	382	9e-56	187
TRINITY_DN201555_c0_g1	XP_013784334.1 CD151 antigen-like isoform X1 [Limulus polyphemus]	XP_013784334.1	54.88	82	35	1	9	254	153	232	2e-24	100
TRINITY_DN201566_c0_g1	sp|A1JMB6.1|ARAA_YERE8 RecName: Full=L-arabinose isomerase	sp|A1JMB6.1|ARAA_YERE8	51.95	77	37	0	233	3	199	275	9e-17	81.6
TRINITY_DN201502_c0_g1	LAB72999.1 formate--tetrahydrofolate ligase, partial [Hirondellea gigas]	LAB72999.1	77.46	71	16	0	2	214	57	127	6e-17	79.7
TRINITY_DN201578_c0_g1	JAN01226.1 60S ribosomal protein L7 [Daphnia magna]	JAN01226.1	64.94	77	27	0	233	3	30	106	1e-11	65.5
TRINITY_DN201553_c0_g1	JAQ02637.1 Histone-lysine N-methyltransferase SETD1B, partial [Lygus hesperus]	JAQ02637.1	80.99	121	23	0	1	363	72	192	7e-67	210
TRINITY_DN201540_c0_g1	XP_021967408.1 tropomodulin-like isoform X6 [Folsomia candida]	XP_021967408.1	43.86	57	31	1	14	181	303	359	2e-06	52.8
TRINITY_DN201523_c0_g1	PCG75694.1 hypothetical protein B5V51_11150 [Heliothis virescens]	PCG75694.1	100	28	0	0	1	84	818	845	6e-08	59.7
TRINITY_DN201600_c0_g1	PRD39669.1 Ribosyldihydronicotinamide dehydrogenase [Nephila clavipes]	PRD39669.1	48.1	79	41	0	257	21	69	147	9e-18	82.4
TRINITY_DN201519_c0_g1	XP_022834542.1 uncharacterized protein LOC111362200 [Spodoptera litura]	XP_022834542.1	77.61	134	29	1	122	520	1	134	4e-69	221
TRINITY_DN245039_c0_g1	XP_026742088.1 E3 ubiquitin-protein ligase UHRF1-like [Trichoplusia ni]	XP_026742088.1	100	27	0	0	365	445	51	77	2e-09	63.2
TRINITY_DN245099_c0_g1	XP_022234545.1 uncharacterized protein LOC111082628 [Drosophila obscura]	XP_022234545.1	36.9	84	43	2	1	237	78	156	2e-08	57.8
TRINITY_DN245037_c0_g1	XP_026744929.1 trypsin CFT-1-like [Trichoplusia ni]	XP_026744929.1	100	28	0	0	85	2	73	100	1e-09	61.2
TRINITY_DN245093_c0_g1	XP_026735303.1 uncharacterized protein LOC113499154 isoform X1 [Trichoplusia ni]	XP_026735303.1	93.1	29	2	0	89	3	208	236	1e-08	60.8
TRINITY_DN245001_c0_g1	XP_026731805.1 uncharacterized protein LOC113496701 [Trichoplusia ni]	XP_026731805.1	100	22	0	0	1	66	104	125	1e-06	52
TRINITY_DN245082_c0_g1	XP_026737622.1 pickpocket protein 28 [Trichoplusia ni]	XP_026737622.1	96.43	28	1	0	418	335	290	317	1e-08	60.1
TRINITY_DN245016_c0_g1	XP_026736719.1 uncharacterized protein LOC113500209 [Trichoplusia ni]	XP_026736719.1	75.86	29	7	0	89	3	252	280	1e-06	52.4
TRINITY_DN245078_c0_g1	PRD28971.1 Abcd4 [Nephila clavipes]	PRD28971.1	50	46	23	0	3	140	560	605	2e-07	54.7
TRINITY_DN245053_c0_g1	AQT27236.1 putative amino acid N-acetyltransferase, partial [Nilaparvata lugens]	AQT27236.1	37.04	81	48	2	271	35	13	92	1e-10	61.6
TRINITY_DN245007_c0_g1	XP_026732745.1 uncharacterized protein LOC113497400 [Trichoplusia ni]	XP_026732745.1	100	27	0	0	327	247	667	693	4e-07	55.5
TRINITY_DN245065_c0_g1	XP_026732627.1 glyoxylate reductase/hydroxypyruvate reductase-like isoform X3 [Trichoplusia ni]	XP_026732627.1	100	26	0	0	3	80	236	261	4e-08	57.8
TRINITY_DN212982_c0_g1	AUU02192.1 keto-deoxy-phosphogluconate aldolase [Morganella morganii]	AUU02192.1	61.45	83	32	0	249	1	67	149	1e-23	97.8
TRINITY_DN212954_c0_g1	PRD19866.1 ntrC [Nephila clavipes]	PRD19866.1	54.17	48	22	0	9	152	327	374	4e-10	63.2
TRINITY_DN212935_c0_g1	RWA47057.1 aminopeptidase N [Yersinia pestis]	RWA47057.1	48.15	81	38	1	3	245	463	539	2e-12	69.7
TRINITY_DN212975_c0_g1	AXP17195.1 cytochrome P450 6B4f, partial [Cydia pomonella]	AXP17195.1	40.3	67	39	1	257	60	416	482	3e-09	60.5
TRINITY_DN212965_c0_g1	XP_023721218.1 uncharacterized protein LOC111872003 [Cryptotermes secundus]	XP_023721218.1	60.36	111	39	2	4	321	133	243	2e-35	136
TRINITY_DN212910_c0_g1	JAK36928.1 putative RuvB helicase [Daphnia magna]	JAK36928.1	57.78	45	16	1	247	372	20	64	3e-06	52
TRINITY_DN212992_c0_g1	PRD37464.1 leuS [Nephila clavipes]	PRD37464.1	76.29	97	22	1	288	1	10	106	3e-46	161
TRINITY_DN212942_c0_g1	RWA46336.1 type IV secretion protein Rhs, partial [Yersinia pestis]	RWA46336.1	61.4	114	40	2	345	7	245	355	3e-39	143
TRINITY_DN212930_c0_g1	PRD39619.1 gltX [Nephila clavipes]	PRD39619.1	69.62	79	24	0	257	21	29	107	2e-36	132
TRINITY_DN212959_c0_g1	RVE46526.1 hypothetical protein evm_008817 [Chilo suppressalis]	RVE46526.1	63.16	38	14	0	1	114	134	171	2e-07	53.5
TRINITY_DN212940_c0_g1	PRD20287.1 tal [Nephila clavipes]	PRD20287.1	61	100	38	1	3	299	204	303	3e-36	133
TRINITY_DN212966_c0_g1	XP_017064459.1 PREDICTED: paraquat-inducible protein B-like [Drosophila eugracilis]	XP_017064459.1	46.88	64	33	1	336	148	190	253	3e-10	64.7
TRINITY_DN212964_c0_g1	XP_008189221.1 PREDICTED: 2,3-dihydro-2,3-dihydroxybenzoate dehydrogenase-like, partial [Acyrthosiphon pisum]	XP_008189221.1	53.09	81	38	0	245	3	38	118	4e-15	74.3
TRINITY_DN212920_c0_g1	PRD39873.1 dctD [Nephila clavipes]	PRD39873.1	43.88	98	48	2	339	46	290	380	4e-11	66.2
TRINITY_DN209818_c0_g1	XP_026733409.1 zinc finger protein castor homolog 1-like isoform X7 [Trichoplusia ni]	XP_026733409.1	100	27	0	0	407	327	1322	1348	1e-09	63.5
TRINITY_DN209833_c0_g1	ENN79294.1 hypothetical protein YQE_04252, partial [Dendroctonus ponderosae]	ENN79294.1	67.82	87	26	1	1	255	333	419	3e-31	122
TRINITY_DN209852_c0_g1	RXG73802.1 Charged multivesicular body protein 1a [Armadillidium vulgare]	RXG73802.1	52.73	110	52	0	335	6	12	121	5e-24	100
TRINITY_DN209873_c0_g1	JAT88867.1 hypothetical protein g.19842, partial [Pectinophora gossypiella]	JAT88867.1	65.45	55	15	2	166	2	12	62	1e-13	71.2
TRINITY_DN209828_c0_g1	PRD37825.1 ftsK [Nephila clavipes]	PRD37825.1	68.09	47	14	1	98	235	1088	1134	3e-13	72.4
TRINITY_DN209803_c0_g1	XP_018008626.1 PREDICTED: UPF0065 protein in the TAR-I ttuE-ttuC' intergenic region-like [Hyalella azteca]	XP_018008626.1	46.99	83	43	1	248	3	27	109	2e-16	79.3
TRINITY_DN209838_c0_g1	XP_026735776.1 ATP-binding cassette sub-family E member 1 [Trichoplusia ni]	XP_026735776.1	100	26	0	0	1	78	187	212	2e-07	56.6
TRINITY_DN209832_c0_g1	XP_026736104.1 atypical kinase COQ8B, mitochondrial-like [Trichoplusia ni]	XP_026736104.1	100	26	0	0	3	80	471	496	3e-10	64.7
TRINITY_DN209839_c0_g1	XP_026727364.1 RE1-silencing transcription factor-like isoform X2 [Trichoplusia ni]	XP_026727364.1	100	25	0	0	400	326	273	297	8e-08	58.2
TRINITY_DN209897_c0_g1	PZC74470.1 hypothetical protein B5X24_HaOG207827 [Helicoverpa armigera]	PZC74470.1	89.29	28	3	0	85	2	156	183	3e-09	60.1
TRINITY_DN209815_c0_g1	JAR99337.1 ubiquitin carboxyl-terminal hydrolase 7 isoform x2, partial [Triatoma infestans]	JAR99337.1	60.58	137	54	0	2	412	49	185	3e-54	180
TRINITY_DN209891_c0_g1	JAM81902.1 Polycomb complex protein BMI-1-A [Daphnia magna]	JAM81902.1	60.38	53	21	0	151	309	41	93	8e-15	77.8
TRINITY_DN231465_c0_g1	XP_026742497.1 NIF3-like protein 1 isoform X3 [Trichoplusia ni]	XP_026742497.1	86.67	30	4	0	1	90	188	217	4e-08	59.3
TRINITY_DN231477_c0_g1	AAK92185.1 ribosomal protein S15A [Spodoptera frugiperda]	AAK92185.1	100	32	0	0	295	390	1	32	2e-12	67.4
TRINITY_DN231492_c0_g1	XP_018026793.1 PREDICTED: NADP-dependent malic enzyme-like [Hyalella azteca]	XP_018026793.1	95.45	22	1	0	67	2	307	328	3e-06	52
TRINITY_DN231402_c0_g1	PZC79719.1 hypothetical protein B5X24_HaOG216027 [Helicoverpa armigera]	PZC79719.1	52.59	135	62	1	410	6	68	200	8e-37	138
TRINITY_DN231456_c0_g1	XP_026279160.1 ubiquitin-like-conjugating enzyme ATG3 [Frankliniella occidentalis]	XP_026279160.1	74.51	153	36	2	1	450	169	321	3e-75	238
TRINITY_DN231486_c0_g1	XP_026747105.1 cilia- and flagella-associated protein 99-like [Trichoplusia ni]	XP_026747105.1	98.55	138	2	0	802	389	225	362	3e-115	265
TRINITY_DN231487_c0_g1	XP_021185394.1 serine/threonine-protein kinase unc-51 [Helicoverpa armigera]	XP_021185394.1	100	25	0	0	2	76	274	298	1e-06	56.6
TRINITY_DN231440_c0_g1	RUT66134.1 porin OmpA [Morganella morganii]	RUT66134.1	50.7	71	32	2	87	290	266	336	4e-12	68.2
TRINITY_DN231498_c0_g1	XP_021188036.1 dendritic arbor reduction protein 1-like isoform X2 [Helicoverpa armigera]	XP_021188036.1	100	28	0	0	410	327	161	188	2e-09	61.6
TRINITY_DN231426_c0_g1	XP_015787315.1 vesicular integral-membrane protein VIP36 [Tetranychus urticae]	XP_015787315.1	54.55	44	17	1	124	2	18	61	1e-07	55.1
TRINITY_DN231414_c0_g1	OXA64776.1 Fatty acid synthase [Folsomia candida]	OXA64776.1	38.95	267	146	4	17	799	1518	1773	2e-39	156
TRINITY_DN231474_c0_g1	XP_026733289.1 acyl-CoA synthetase family member 2, mitochondrial [Trichoplusia ni]	XP_026733289.1	96.43	28	1	0	206	289	19	46	3e-10	63.5
TRINITY_DN231458_c0_g1	ABC25085.1 cyclin-dependent kinase 9 protein, partial [Glossina morsitans morsitans]	ABC25085.1	100	26	0	0	78	1	231	256	5e-10	63.2
TRINITY_DN231435_c0_g1	PRD19112.1 queG [Nephila clavipes]	PRD19112.1	54.37	103	47	0	3	311	333	435	5e-32	124
TRINITY_DN231455_c0_g1	XP_026734740.1 transmembrane protease serine 9-like, partial [Trichoplusia ni]	XP_026734740.1	96.43	28	1	0	262	345	1129	1156	2e-10	65.5
TRINITY_DN231493_c0_g1	XP_011504053.1 PREDICTED: uncharacterized protein LOC105367123 [Ceratosolen solmsi marchali]	XP_011504053.1	47.69	65	33	1	47	238	47	111	2e-10	61.2
TRINITY_DN231444_c0_g1	XP_026726381.1 LOW QUALITY PROTEIN: uncharacterized protein CG7065-like [Trichoplusia ni]	XP_026726381.1	100	28	0	0	329	246	61	88	1e-11	69.3
TRINITY_DN231460_c0_g1	PCG75468.1 hypothetical protein B5V51_11643 [Heliothis virescens]	PCG75468.1	69.49	177	54	0	3	533	42	218	4e-76	243
TRINITY_DN231421_c0_g1	XP_026739840.1 leucine-rich repeat neuronal protein 2-like [Trichoplusia ni]	XP_026739840.1	96.3	27	1	0	9	89	1	27	1e-06	56.6
TRINITY_DN211262_c0_g1	PRD36791.1 agmR [Nephila clavipes]	PRD36791.1	77.03	74	16	1	1	222	162	234	1e-28	111
TRINITY_DN211289_c0_g1	PCG73130.1 hypothetical protein B5V51_130 [Heliothis virescens]	PCG73130.1	100	27	0	0	356	276	165	191	7e-10	62.8
TRINITY_DN211205_c0_g1	PNF43933.1 Nuclear factor 1 [Cryptotermes secundus]	PNF43933.1	78.79	66	14	0	257	60	161	226	1e-29	114
TRINITY_DN211257_c0_g1	KPU78067.1 uncharacterized protein Dana_GF24455, isoform B [Drosophila ananassae]	KPU78067.1	41.67	108	45	2	294	1	6	105	3e-15	74.7
TRINITY_DN211221_c0_g1	XP_026740814.1 apyrase-like [Trichoplusia ni]	XP_026740814.1	85.71	28	4	0	2	85	243	270	1e-07	56.2
TRINITY_DN211218_c0_g1	XP_022904544.1 spectrin beta chain isoform X2 [Onthophagus taurus]	XP_022904544.1	68.97	58	18	0	105	278	364	421	4e-12	69.7
TRINITY_DN211217_c0_g1	PRD35446.1 fabG [Nephila clavipes]	PRD35446.1	63.1	84	31	0	252	1	12	95	3e-24	100
TRINITY_DN211298_c0_g1	PRD20679.1 uvrA [Nephila clavipes]	PRD20679.1	68.24	85	27	0	260	6	570	654	2e-30	122
TRINITY_DN211214_c0_g1	XP_021186360.1 pterin-4-alpha-carbinolamine dehydratase [Helicoverpa armigera]	XP_021186360.1	77.5	40	9	0	124	5	109	148	2e-11	65.5
TRINITY_DN211219_c0_g1	RVE43343.1 hypothetical protein evm_012014 [Chilo suppressalis]	RVE43343.1	85	20	3	0	61	2	231	250	5e-06	42.4
TRINITY_DN200848_c0_g1	PRD31085.1 oppF [Nephila clavipes]	PRD31085.1	57.3	89	38	0	2	268	107	195	2e-16	79.3
TRINITY_DN200883_c0_g1	RUT66957.1 Trk system potassium transport protein TrkA [Morganella morganii]	RUT66957.1	38.54	96	47	3	7	294	184	267	2e-07	55.8
TRINITY_DN200802_c0_g1	PRD29702.1 mqo [Nephila clavipes]	PRD29702.1	54.62	119	54	0	360	4	200	318	3e-26	109
TRINITY_DN200808_c0_g1	AUU01153.1 deoxyribonuclease I [Morganella morganii]	AUU01153.1	81.4	86	16	0	1	258	67	152	7e-44	153
TRINITY_DN200838_c0_g1	RVE54297.1 hypothetical protein evm_001124 [Chilo suppressalis]	RVE54297.1	51.47	68	33	0	1	204	1856	1923	3e-16	80.5
TRINITY_DN200867_c0_g1	sp|A1JU33.1|TAM_YERE8 RecName: Full=Trans-aconitate 2-methyltransferase	sp|A1JU33.1|TAM_YERE8	55.38	130	58	0	3	392	22	151	6e-43	151
TRINITY_DN200881_c0_g1	EFX60490.1 hypothetical protein DAPPUDRAFT_343115, partial [Daphnia pulex]	EFX60490.1	47.68	151	73	2	445	11	207	357	4e-36	137
TRINITY_DN200869_c0_g1	XP_018007116.1 PREDICTED: xanthine dehydrogenase-like [Hyalella azteca]	XP_018007116.1	52.54	118	52	1	4	345	392	509	2e-22	99.8
TRINITY_DN200811_c0_g1	XP_017461795.1 PREDICTED: dibenzothiophene desulfurization enzyme C-like [Rhagoletis zephyria]	XP_017461795.1	42.86	140	76	2	418	2	98	234	3e-20	92.4
TRINITY_DN200871_c0_g1	PRD38410.1 engB [Nephila clavipes]	PRD38410.1	61.04	154	56	3	455	3	43	195	1e-54	181
TRINITY_DN200888_c0_g1	XP_017839122.1 PREDICTED: uncharacterized protein LOC108597197 [Drosophila busckii]	XP_017839122.1	48.48	99	48	2	12	302	1131	1228	2e-22	100
TRINITY_DN200853_c0_g1	PRD38421.1 dnaN [Nephila clavipes]	PRD38421.1	68.66	67	21	0	201	1	17	83	9e-12	66.2
TRINITY_DN200873_c0_g1	PRD25875.1 madA [Nephila clavipes]	PRD25875.1	94.29	70	4	0	210	1	292	361	5e-42	151
TRINITY_DN200890_c0_g1	RWA50372.1 RNA polymerase sigma factor FliA [Yersinia pestis]	RWA50372.1	68.06	72	23	0	30	245	165	236	6e-25	105
TRINITY_DN200829_c0_g1	RWA50487.1 dihydroxyacetone kinase [Yersinia pestis]	RWA50487.1	73.03	89	24	0	267	1	77	165	2e-37	136
TRINITY_DN200854_c0_g1	JAN01432.1 Signal recognition particle 72 kDa-like protein, partial [Daphnia magna]	JAN01432.1	77.45	102	22	1	305	3	1	102	3e-50	168
TRINITY_DN200801_c0_g1	XP_026744671.1 uncharacterized protein LOC113506009 [Trichoplusia ni]	XP_026744671.1	94.64	56	3	0	169	2	287	342	2e-48	115
TRINITY_DN236910_c0_g1	PRD38491.1 fadE [Nephila clavipes]	PRD38491.1	99.16	119	1	0	359	3	468	586	1e-75	248
TRINITY_DN236934_c0_g1	XP_022836772.1 uncharacterized protein LOC111364147 [Spodoptera litura]	XP_022836772.1	56.98	86	33	2	260	6	55	137	2e-23	97.4
TRINITY_DN236947_c0_g1	XP_013791483.2 nuclear pore complex protein Nup85-like [Limulus polyphemus]	XP_013791483.2	44.44	63	35	0	191	3	12	74	6e-09	58.5
TRINITY_DN236970_c0_g1	XP_023210469.1 BMP and activin membrane-bound inhibitor homolog [Centruroides sculpturatus]	XP_023210469.1	39.81	108	59	2	315	1	18	122	3e-13	72.8
TRINITY_DN236991_c0_g1	PRD35393.1 kdpA [Nephila clavipes]	PRD35393.1	59.14	93	37	1	279	1	307	398	2e-27	112
TRINITY_DN236941_c0_g1	XP_012521696.1 PREDICTED: probable serine-O-acetyltransferase cys2, partial [Monomorium pharaonis]	XP_012521696.1	100	53	0	0	144	302	1	53	1e-27	111
TRINITY_DN236920_c0_g1	XP_026730836.1 probable malate dehydrogenase, mitochondrial isoform X1 [Trichoplusia ni]	XP_026730836.1	96.43	28	1	0	424	507	273	300	1e-08	60.5
TRINITY_DN236967_c0_g1	XP_013788598.1 large neutral amino acids transporter small subunit 2-like isoform X4 [Limulus polyphemus]	XP_013788598.1	58.95	95	39	0	291	7	18	112	9e-33	121
TRINITY_DN236918_c0_g1	XP_018006091.1 PREDICTED: 3-methylmercaptopropionyl-CoA dehydrogenase-like [Hyalella azteca]	XP_018006091.1	71.43	84	23	1	3	251	191	274	3e-34	129
TRINITY_DN236955_c0_g1	XP_022230064.1 uncharacterized protein LOC111079257 [Drosophila obscura]	XP_022230064.1	40.38	104	61	1	6	314	51	154	4e-18	83.6
TRINITY_DN236988_c0_g1	AUU01742.1 lipoprotein-releasing ABC transporter ATP-binding protein LolD [Morganella morganii]	AUU01742.1	64.47	76	27	0	272	45	145	220	2e-26	105
TRINITY_DN236915_c0_g1	PRD31079.1 nosZ [Nephila clavipes]	PRD31079.1	56.48	108	47	0	34	357	822	929	3e-34	134
TRINITY_DN236903_c0_g1	RUT66145.1 dihydroorotate dehydrogenase (quinone) [Morganella morganii]	RUT66145.1	60	95	38	0	1	285	141	235	2e-32	124
TRINITY_DN236939_c0_g1	PRD21449.1 amidase [Nephila clavipes]	PRD21449.1	42.86	84	45	1	243	1	179	262	1e-11	67
TRINITY_DN236909_c0_g1	ALS04173.1 putative aspartyl aminopeptidase-like protein [Acartia pacifica]	ALS04173.1	46.48	71	37	1	3	212	89	159	1e-11	66.2
TRINITY_DN236961_c0_g1	XP_026330515.1 probable ATP-dependent RNA helicase pitchoune [Hyposmocoma kahamanoa]	XP_026330515.1	100	25	0	0	566	492	371	395	1e-08	61.2
TRINITY_DN236996_c0_g1	XP_027199721.1 myb-like protein I isoform X2 [Dermatophagoides pteronyssinus]	XP_027199721.1	46.15	52	28	0	8	163	174	225	1e-07	55.1
TRINITY_DN236951_c0_g1	XP_023299503.1 uncharacterized protein LOC111681836 [Lucilia cuprina]	XP_023299503.1	64.91	57	20	0	215	45	167	223	5e-17	82
TRINITY_DN236989_c0_g1	XP_026743336.1 inhibitor of Bruton tyrosine kinase [Trichoplusia ni]	XP_026743336.1	95.83	24	1	0	424	353	497	520	2e-06	53.9
TRINITY_DN236904_c0_g1	PCG72759.1 hypothetical protein B5V51_494 [Heliothis virescens]	PCG72759.1	87.21	86	6	1	201	443	208	293	8e-44	148
TRINITY_DN237000_c0_g1	PRD36296.1 codA [Nephila clavipes]	PRD36296.1	55.21	163	73	0	583	95	198	360	9e-56	189
TRINITY_DN236958_c0_g1	XP_018028548.1 PREDICTED: regulatory protein RecX-like [Hyalella azteca]	XP_018028548.1	42.31	78	43	1	235	2	102	177	5e-09	57.4
TRINITY_DN200326_c0_g1	XP_026739623.1 scavenger receptor class B member 1 isoform X2 [Trichoplusia ni]	XP_026739623.1	100	48	0	0	144	1	1	48	3e-15	79.3
TRINITY_DN200356_c0_g1	JAS71891.1 hypothetical protein g.49671, partial [Homalodisca liturata]	JAS71891.1	40.29	139	78	4	1	411	109	244	3e-22	100
TRINITY_DN200398_c0_g1	XP_018019043.1 PREDICTED: membrane-bound lytic murein transglycosylase A-like [Hyalella azteca]	XP_018019043.1	54.67	75	30	2	213	1	221	295	1e-16	81.3
TRINITY_DN200377_c0_g1	XP_026726167.1 uncharacterized protein LOC113492735 [Trichoplusia ni]	XP_026726167.1	100	105	0	0	316	2	736	840	3e-56	196
TRINITY_DN200374_c0_g1	XP_023321006.1 potassium voltage-gated channel protein Shab-like [Eurytemora affinis]	XP_023321006.1	54.43	79	33	2	237	4	327	403	7e-17	82
TRINITY_DN200320_c0_g1	XP_026281757.1 G patch domain-containing protein 11 [Frankliniella occidentalis]	XP_026281757.1	44.1	161	81	2	9	479	43	198	3e-38	140
TRINITY_DN200334_c0_g1	EFX63425.1 hypothetical protein DAPPUDRAFT_268477 [Daphnia pulex]	EFX63425.1	80	155	31	0	467	3	1	155	1e-79	252
TRINITY_DN200338_c0_g1	RWA46668.1 leucine-responsive transcriptional regulator [Yersinia pestis]	RWA46668.1	49	100	51	0	212	511	11	110	2e-23	99.4
TRINITY_DN200313_c0_g1	XP_022814155.1 calmodulin-binding transcription activator 2 isoform X10 [Spodoptera litura]	XP_022814155.1	95.83	24	1	0	2	73	1204	1227	5e-07	56.2
TRINITY_DN200370_c0_g1	RUT66166.1 integration host factor subunit beta [Morganella morganii]	RUT66166.1	64.04	89	32	0	28	294	1	89	3e-32	117
TRINITY_DN200302_c0_g1	XP_026739403.1 structural maintenance of chromosomes protein 1A [Trichoplusia ni]	XP_026739403.1	90.32	31	3	0	372	280	956	986	9e-09	60.8
TRINITY_DN200301_c0_g1	PRD20366.1 gap2 [Nephila clavipes]	PRD20366.1	54.48	134	53	5	6	404	1	127	1e-33	130
TRINITY_DN200372_c0_g1	XP_023222402.1 uncharacterized protein LOC111623901 [Centruroides sculpturatus]	XP_023222402.1	54.55	66	30	0	50	247	527	592	4e-17	84.3
TRINITY_DN200341_c0_g1	PRD23121.1 thiL [Nephila clavipes]	PRD23121.1	37.37	99	42	4	2	265	216	305	1e-07	55.8
TRINITY_DN200342_c0_g1	XP_017066570.1 PREDICTED: oxalate:formate antiporter-like [Drosophila eugracilis]	XP_017066570.1	35.44	79	51	0	1	237	18	96	1e-10	63.9
TRINITY_DN208576_c0_g1	XP_026735281.1 charged multivesicular body protein 2b isoform X2 [Trichoplusia ni]	XP_026735281.1	100	24	0	0	371	300	112	135	7e-07	52.8
TRINITY_DN208577_c0_g1	PRD18415.1 cspD [Nephila clavipes]	PRD18415.1	72.04	93	26	0	70	348	1	93	6e-41	140
TRINITY_DN208504_c0_g1	XP_023234005.1 gamma-aminobutyric acid receptor-associated protein-like 2 isoform X3 [Centruroides sculpturatus]	XP_023234005.1	75.86	58	14	0	272	99	62	119	1e-24	98.2
TRINITY_DN208555_c0_g1	XP_017118103.1 PREDICTED: outer membrane protein OprJ-like [Drosophila elegans]	XP_017118103.1	50.75	67	33	0	20	220	129	195	4e-13	70.9
TRINITY_DN208542_c0_g1	XP_022819041.1 galectin-4-like [Spodoptera litura]	XP_022819041.1	75	40	10	0	153	272	26	65	8e-11	63.2
TRINITY_DN208595_c0_g1	KMQ87186.1 hypothetical protein RF55_13601, partial [Lasius niger]	KMQ87186.1	100	26	0	0	451	374	118	143	3e-08	56.6
TRINITY_DN208535_c0_g1	PRD17926.1 insF, partial [Nephila clavipes]	PRD17926.1	41.03	78	46	0	235	2	63	140	3e-08	57
TRINITY_DN208600_c0_g1	XP_026727751.1 lactase-phlorizin hydrolase-like [Trichoplusia ni]	XP_026727751.1	48.53	68	24	1	2	205	405	461	2e-10	65.5
TRINITY_DN208565_c0_g1	XP_026737165.1 aminopeptidase N-like [Trichoplusia ni]	XP_026737165.1	100	28	0	0	474	391	798	825	1e-09	64.3
TRINITY_DN208563_c0_g1	XP_022836772.1 uncharacterized protein LOC111364147 [Spodoptera litura]	XP_022836772.1	48.57	105	54	0	53	367	1	105	9e-26	105
TRINITY_DN208564_c0_g1	XP_026749704.1 probable galactose-1-phosphate uridylyltransferase, partial [Galleria mellonella]	XP_026749704.1	45.45	66	31	2	83	265	171	236	3e-09	59.3
TRINITY_DN208538_c0_g1	XP_008189091.1 PREDICTED: fimbriae Z protein-like [Acyrthosiphon pisum]	XP_008189091.1	57.45	47	20	0	236	96	161	207	4e-08	54.7
TRINITY_DN208570_c0_g1	XP_026724666.1 gametogenetin-binding protein 2-like [Trichoplusia ni]	XP_026724666.1	100	27	0	0	3	83	521	547	2e-08	58.9
TRINITY_DN242354_c0_g1	XP_026725712.1 uncharacterized protein LOC113492462 [Trichoplusia ni]	XP_026725712.1	81.58	38	5	1	229	342	571	606	2e-08	59.3
TRINITY_DN242380_c0_g1	XP_026730403.1 UDP-glucuronosyltransferase 2A3-like [Trichoplusia ni]	XP_026730403.1	100	27	0	0	83	3	419	445	5e-08	59.7
TRINITY_DN242394_c0_g1	XP_026725030.1 meiosis regulator and mRNA stability factor 1 isoform X1 [Trichoplusia ni]	XP_026725030.1	96.55	29	1	0	88	2	930	958	2e-09	63.5
TRINITY_DN242340_c0_g1	PRD34249.1 rplM [Nephila clavipes]	PRD34249.1	74.65	71	18	0	1	213	25	95	3e-30	112
TRINITY_DN242329_c0_g1	RWS28501.1 ankyrin repeat containing protein-like protein, partial [Leptotrombidium deliense]	RWS28501.1	76.54	81	19	0	6	248	188	268	2e-29	115
TRINITY_DN242366_c0_g1	RWA48134.1 sugar ABC transporter permease [Yersinia pestis]	RWA48134.1	36.62	71	45	0	22	234	94	164	8e-09	58.2
TRINITY_DN242310_c0_g1	XP_014362213.1 PREDICTED: uncharacterized protein LOC106713843 isoform X1 [Papilio machaon]	XP_014362213.1	100	26	0	0	80	3	1	26	3e-08	55.8
TRINITY_DN242384_c0_g1	WP_072086680.1 MULTISPECIES: TonB-dependent siderophore receptor [Yersinia]	WP_072086680.1	28.57	133	71	2	541	215	623	755	1e-07	58.5
TRINITY_DN242339_c0_g1	BAM20651.1 arp2/3 complex, partial [Papilio polytes]	BAM20651.1	100	25	0	0	320	246	71	95	6e-08	55.1
TRINITY_DN242337_c0_g1	XP_026734781.1 lysosomal alpha-mannosidase-like [Trichoplusia ni]	XP_026734781.1	98.57	70	1	0	96	305	971	1040	8e-38	144
TRINITY_DN204568_c0_g1	JAA87352.1 structural maintenance of chromosomes smc3, partial [Pararge aegeria]	JAA87352.1	89.47	76	8	0	1	228	30	105	5e-42	144
TRINITY_DN204567_c0_g1	KFM80205.1 Kinesin heavy chain, partial [Stegodyphus mimosarum]	KFM80205.1	67.05	88	29	0	1	264	185	272	2e-28	113
TRINITY_DN204576_c0_g1	XP_023241652.1 phosphatidylinositol 4,5-bisphosphate 3-kinase catalytic subunit alpha isoform-like [Centruroides sculpturatus]	XP_023241652.1	61.45	83	31	1	3	251	677	758	1e-24	105
TRINITY_DN204512_c0_g1	PRD31402.1 ygaY [Nephila clavipes]	PRD31402.1	56	75	33	0	226	2	159	233	3e-20	89.7
TRINITY_DN204534_c0_g1	XP_020804059.1 uncharacterized protein LOC110180719 [Drosophila serrata]	XP_020804059.1	37.14	105	66	0	316	2	51	155	4e-13	70.9
TRINITY_DN204597_c0_g1	XP_013788725.1 mitochondrial import receptor subunit TOM40 homolog 1-like [Limulus polyphemus]	XP_013788725.1	61.54	78	30	0	2	235	211	288	6e-16	77.4
TRINITY_DN204554_c0_g1	XP_026742176.1 probable chitinase 2 isoform X2 [Trichoplusia ni]	XP_026742176.1	96.3	27	1	0	2	82	232	258	2e-09	62.8
TRINITY_DN204574_c0_g1	XP_018028335.1 PREDICTED: bicyclomycin resistance protein-like [Hyalella azteca]	XP_018028335.1	41.67	72	42	0	223	8	221	292	3e-07	53.9
TRINITY_DN204545_c0_g1	EFX60207.1 hypothetical protein DAPPUDRAFT_344726 [Daphnia pulex]	EFX60207.1	71.79	78	22	0	1	234	21	98	9e-33	122
TRINITY_DN204535_c0_g1	XP_026727879.1 uncharacterized protein LOC113493994 [Trichoplusia ni]	XP_026727879.1	100	24	0	0	260	331	209	232	2e-06	52.4
TRINITY_DN204570_c0_g1	XP_026739279.1 uncharacterized protein LOC113502097 [Trichoplusia ni]	XP_026739279.1	56.63	83	35	1	175	420	8	90	4e-23	101
TRINITY_DN204533_c0_g1	PRD39174.1 nadB [Nephila clavipes]	PRD39174.1	61.98	192	70	1	576	1	57	245	2e-78	253
TRINITY_DN204586_c0_g1	XP_026743787.1 uncharacterized protein LOC113505345 [Trichoplusia ni]	XP_026743787.1	65.96	47	16	0	142	2	174	220	2e-08	60.1
TRINITY_DN210880_c0_g1	XP_026735690.1 acyl-CoA Delta(11) desaturase-like [Trichoplusia ni]	XP_026735690.1	96.81	94	3	0	1	282	146	239	3e-59	193
TRINITY_DN210864_c0_g1	PCG73033.1 hypothetical protein B5V51_211 [Heliothis virescens]	PCG73033.1	89.66	29	3	0	1	87	18	46	2e-08	59.3
TRINITY_DN210820_c0_g1	AAB16751.1 putative epoxide hydrolase, partial [Trichoplusia ni]	AAB16751.1	84.38	32	5	0	357	262	17	48	3e-09	57.8
TRINITY_DN210813_c0_g1	XP_021203151.1 E3 ubiquitin-protein ligase UBR3-like [Bombyx mori]	XP_021203151.1	100	25	0	0	1	75	57	81	2e-06	52.4
TRINITY_DN210838_c0_g1	XP_018006540.1 PREDICTED: stringent starvation protein A-like [Hyalella azteca]	XP_018006540.1	87.5	24	3	0	72	1	1	24	1e-06	50.8
TRINITY_DN210833_c0_g1	sp|O86047.1|FLHC_YEREN RecName: Full=Flagellar transcriptional regulator FlhC	sp|O86047.1|FLHC_YEREN	46.05	76	41	0	257	30	107	182	5e-15	74.3
TRINITY_DN210877_c0_g1	PRD17707.1 azoR [Nephila clavipes]	PRD17707.1	47.17	53	23	2	6	164	94	141	2e-06	49.7
TRINITY_DN210805_c0_g1	RUT65058.1 DNA-binding transcriptional regulator FruR [Morganella morganii]	RUT65058.1	45.07	71	39	0	241	29	142	212	2e-09	60.5
TRINITY_DN210846_c0_g1	WP_050296307.1 MULTISPECIES: alpha-amylase [Yersinia]	WP_050296307.1	60.87	69	27	0	44	250	3	71	4e-23	99.4
TRINITY_DN210862_c0_g1	ACO11087.1 Thymosin beta-a [Caligus rogercresseyi]	ACO11087.1	76.6	47	11	0	204	64	1	47	5e-17	75.9
TRINITY_DN210802_c0_g1	XP_022246494.1 adenylate cyclase type 2-like [Limulus polyphemus]	XP_022246494.1	69.9	103	31	0	309	1	126	228	5e-48	162
TRINITY_DN210892_c0_g1	JAN01029.1 Fructose-bisphosphate aldolase B [Daphnia magna]	JAN01029.1	70.59	85	25	0	2	256	38	122	5e-36	133
TRINITY_DN210832_c0_g1	XP_026737846.1 uncharacterized protein DDB_G0284459-like isoform X1 [Trichoplusia ni]	XP_026737846.1	100	69	0	0	2	208	9	77	3e-27	112
TRINITY_DN210828_c0_g1	XP_023949411.1 V-type proton ATPase 116 kDa subunit a-like isoform X1 [Bicyclus anynana]	XP_023949411.1	100	23	0	0	329	397	289	311	3e-06	53.1
TRINITY_DN210817_c0_g1	AUU01278.1 N-acetyltransferase [Morganella morganii]	AUU01278.1	63.38	71	26	0	15	227	61	131	2e-20	87.4
TRINITY_DN210895_c0_g1	KOC58713.1 DNA relaxase mbeA [Habropoda laboriosa]	KOC58713.1	57.43	101	43	0	48	350	1	101	1e-28	117
TRINITY_DN226723_c0_g1	XP_021195314.1 uncharacterized protein LOC110379831 isoform X2 [Helicoverpa armigera]	XP_021195314.1	100	27	0	0	81	1	672	698	1e-07	58.2
TRINITY_DN226733_c0_g1	XP_018028763.1 PREDICTED: phosphate transport system permease protein PstC-like [Hyalella azteca]	XP_018028763.1	44.26	61	34	0	184	2	65	125	8e-11	65.9
TRINITY_DN226730_c0_g1	JAA90786.1 kurtz, partial [Pararge aegeria]	JAA90786.1	96.15	26	1	0	78	1	34	59	2e-07	54.3
TRINITY_DN226779_c0_g1	AUT99084.1 integrating conjugative element protein [Morganella morganii]	AUT99084.1	33.18	220	133	4	1	624	150	367	2e-25	110
TRINITY_DN226727_c0_g1	CRK98409.1 CLUMA_CG011767, isoform A [Clunio marinus]	CRK98409.1	43.06	72	35	2	217	2	583	648	5e-10	62.8
TRINITY_DN226752_c0_g1	XP_026738380.1 uncharacterized protein LOC113501445 [Trichoplusia ni]	XP_026738380.1	100	25	0	0	77	3	175	199	4e-08	56.6
TRINITY_DN226737_c0_g1	PRD22312.1 Sodium/potassium/calcium exchanger 4 [Nephila clavipes]	PRD22312.1	55.45	202	90	0	645	40	9	210	1e-73	233
TRINITY_DN226734_c0_g1	ATI93934.1 Actin 5C, partial [Chumma inquieta]	ATI93934.1	82.35	34	6	0	1	102	149	182	3e-10	62
TRINITY_DN226764_c0_g1	XP_026743200.1 insecticyanin-A-like [Trichoplusia ni]	XP_026743200.1	100	207	0	0	1287	667	1	207	9e-151	437
TRINITY_DN226743_c0_g1	BAM20134.1 transketolase, partial [Papilio xuthus]	BAM20134.1	100	25	0	0	92	18	124	148	1e-07	55.1
TRINITY_DN226756_c0_g1	XP_026743737.1 uncharacterized protein LOC113505307 [Trichoplusia ni]	XP_026743737.1	100	115	0	0	2	346	19	133	2e-66	221
TRINITY_DN226738_c0_g1	JAT29544.1 hypothetical protein g.20458, partial [Graphocephala atropunctata]	JAT29544.1	92	25	2	0	359	433	54	78	3e-06	50.1
TRINITY_DN226724_c0_g1	XP_019867913.1 PREDICTED: WD repeat-containing protein CG11141 [Aethina tumida]	XP_019867913.1	41.77	79	38	2	26	238	87	165	1e-15	66.6
TRINITY_DN226701_c0_g1	ODN04272.1 Protein numb [Orchesella cincta]	ODN04272.1	71.15	52	14	1	55	210	233	283	2e-13	73.6
TRINITY_DN203765_c0_g1	JAP85284.1 MFS transporter, SP family, solute carrier family 2 (facilitated glucose transporter), member 1 [Rhipicephalus appendiculatus]	JAP85284.1	48.89	90	46	0	271	2	95	184	4e-25	102
TRINITY_DN203750_c0_g1	XP_004927771.1 rab proteins geranylgeranyltransferase component A 2 [Bombyx mori]	XP_004927771.1	58.82	51	21	0	33	185	456	506	7e-12	67.4
TRINITY_DN203794_c0_g1	XP_027216029.1 BET1-like protein [Penaeus vannamei]	XP_027216029.1	47.89	71	32	1	215	3	1	66	7e-11	62
TRINITY_DN203795_c0_g1	XP_026732518.1 trichohyalin [Trichoplusia ni]	XP_026732518.1	83.28	317	6	1	953	3	1	270	1e-125	387
TRINITY_DN203780_c0_g1	XP_026326341.1 DENN domain-containing protein 5A isoform X3 [Hyposmocoma kahamanoa]	XP_026326341.1	87.88	33	4	0	99	1	1076	1108	2e-11	70.5
TRINITY_DN203738_c0_g1	PRD39993.1 glcB [Nephila clavipes]	PRD39993.1	62.22	90	34	0	9	278	244	333	6e-29	117
TRINITY_DN203754_c0_g1	AEO32376.1 hypothetical protein, partial [Amblyomma maculatum]	AEO32376.1	77.04	135	31	0	1	405	86	220	8e-72	224
TRINITY_DN203762_c0_g1	XP_012521669.1 PREDICTED: endochitinase 42-like, partial [Monomorium pharaonis]	XP_012521669.1	100	108	0	0	3	326	62	169	2e-63	205
TRINITY_DN203773_c0_g1	XP_015521149.1 PREDICTED: exosome complex component RRP46 [Neodiprion lecontei]	XP_015521149.1	60	75	30	0	228	4	25	99	6e-24	98.6
TRINITY_DN203749_c0_g1	JAT86494.1 hypothetical protein g.4183, partial [Pectinophora gossypiella]	JAT86494.1	75	96	21	1	279	1	56	151	4e-36	135
TRINITY_DN203793_c0_g1	JAT31253.1 hypothetical protein g.22572, partial [Graphocephala atropunctata]	JAT31253.1	74.24	66	11	1	199	2	5	64	1e-23	96.3
TRINITY_DN203786_c0_g1	XP_026738967.1 exportin-5 [Trichoplusia ni]	XP_026738967.1	100	23	0	0	3	71	476	498	4e-07	56.2
TRINITY_DN203743_c0_g1	XP_018012260.1 PREDICTED: sensor protein FixL-like [Hyalella azteca]	XP_018012260.1	40.26	77	45	1	266	36	336	411	1e-06	53.1
TRINITY_DN203728_c0_g1	XP_026741119.1 collagen and calcium-binding EGF domain-containing protein 1-like isoform X1 [Trichoplusia ni]	XP_026741119.1	92.59	27	2	0	430	510	87	113	2e-07	56.6
TRINITY_DN203783_c0_g1	JAN70343.1 hypothetical protein, partial [Daphnia magna]	JAN70343.1	56.99	93	36	2	311	33	26	114	1e-20	88.2
TRINITY_DN203703_c0_g1	XP_026761110.1 ubiquitin-like-conjugating enzyme ATG3, partial [Galleria mellonella]	XP_026761110.1	100	28	0	0	1	84	70	97	1e-10	63.5
TRINITY_DN203710_c0_g1	XP_022129020.1 V-type proton ATPase catalytic subunit A-like [Pieris rapae]	XP_022129020.1	73.13	67	18	0	2	202	12	78	1e-29	111
TRINITY_DN203726_c0_g1	PRD21382.1 ydzA [Nephila clavipes]	PRD21382.1	97.14	70	2	0	340	131	34	103	6e-30	112
TRINITY_DN203755_c0_g1	XP_023343633.1 fibrous sheath CABYR-binding protein-like [Eurytemora affinis]	XP_023343633.1	44.32	88	49	0	264	1	106	193	3e-15	75.1
TRINITY_DN203778_c0_g1	XP_022836024.1 zinc protease PQQL-like [Spodoptera litura]	XP_022836024.1	46.03	63	34	0	37	225	11	73	7e-10	62.8
TRINITY_DN203712_c0_g1	XP_023222428.1 proteoglycan Cow-like isoform X3 [Centruroides sculpturatus]	XP_023222428.1	34.51	113	57	2	304	17	67	179	5e-12	68.9
TRINITY_DN242743_c0_g1	XP_026738098.1 sodium/hydrogen exchanger 9B1-like isoform X2 [Trichoplusia ni]	XP_026738098.1	96	25	1	0	240	314	326	350	6e-07	54.3
TRINITY_DN242747_c0_g1	XP_026730714.1 thyroid adenoma-associated protein homolog, partial [Trichoplusia ni]	XP_026730714.1	100	24	0	0	2	73	770	793	3e-06	52.4
TRINITY_DN242727_c0_g1	PRD38583.1 ycfH [Nephila clavipes]	PRD38583.1	100	84	0	0	253	2	201	284	3e-54	180
TRINITY_DN242745_c0_g1	XP_026733961.1 uncharacterized protein LOC113498223 [Trichoplusia ni]	XP_026733961.1	96.15	26	1	0	444	367	1483	1508	6e-09	62
TRINITY_DN242774_c0_g1	PRD38047.1 hslU [Nephila clavipes]	PRD38047.1	82.22	90	16	0	271	2	282	371	3e-43	154
TRINITY_DN242712_c0_g1	PRD35386.1 gatA [Nephila clavipes]	PRD35386.1	100	121	0	0	442	80	244	364	9e-81	252
TRINITY_DN242761_c0_g1	XP_018006111.1 PREDICTED: uncharacterized tRNA/rRNA methyltransferase slr1673-like [Hyalella azteca]	XP_018006111.1	82.46	57	10	0	176	6	117	173	2e-24	99.8
TRINITY_DN242732_c0_g1	RVE40623.1 hypothetical protein evm_014728 [Chilo suppressalis]	RVE40623.1	100	27	0	0	3	83	59	85	2e-09	60.5
TRINITY_DN242707_c0_g1	XP_022234705.1 uncharacterized protein LOC111082781 [Drosophila obscura]	XP_022234705.1	31.17	77	49	1	7	225	39	115	6e-07	53.1
TRINITY_DN242736_c0_g1	AUU00826.1 hypothetical protein MC49_011965 [Morganella morganii]	AUU00826.1	32.43	74	50	0	2	223	8	81	2e-06	49.7
TRINITY_DN242799_c0_g1	XP_026742026.1 tyrosine-protein phosphatase corkscrew-like isoform X1 [Trichoplusia ni]	XP_026742026.1	96.43	28	1	0	260	343	265	292	8e-08	57.4
TRINITY_DN242730_c0_g1	XP_026740517.1 DNA replication ATP-dependent helicase/nuclease DNA2 [Trichoplusia ni]	XP_026740517.1	85.29	34	5	0	102	1	690	723	1e-09	64.3
TRINITY_DN242733_c0_g1	PBC25128.1 Ras-related protein Rab-8A [Apis cerana cerana]	PBC25128.1	89.74	39	4	0	117	1	1	39	3e-16	78.6
TRINITY_DN242702_c0_g1	RWA47367.1 repressor LexA [Yersinia pestis]	RWA47367.1	67.07	82	27	0	248	3	76	157	5e-31	116
TRINITY_DN225254_c0_g1	PRD35372.1 yncD [Nephila clavipes]	PRD35372.1	93.78	225	14	0	287	961	1	225	5e-145	436
TRINITY_DN225232_c0_g1	XP_022250258.1 rap guanine nucleotide exchange factor 4-like isoform X3 [Limulus polyphemus]	XP_022250258.1	51.43	70	34	0	212	3	714	783	3e-18	86.3
TRINITY_DN225227_c0_g1	XP_022824645.1 E3 ubiquitin-protein ligase TRIP12 isoform X3 [Spodoptera litura]	XP_022824645.1	80.65	31	6	0	241	333	835	865	5e-08	58.5
TRINITY_DN225226_c0_g1	PZC75971.1 hypothetical protein B5X24_HaOG205264 [Helicoverpa armigera]	PZC75971.1	70.38	260	75	1	2	775	61	320	1e-125	375
TRINITY_DN225203_c0_g1	PCG77284.1 hypothetical protein B5V51_7682 [Heliothis virescens]	PCG77284.1	86.36	66	9	0	227	424	1	66	5e-27	110
TRINITY_DN225265_c0_g1	RUT66537.1 SfnB family sulfur acquisition oxidoreductase [Morganella morganii]	RUT66537.1	35.11	131	81	1	5	397	260	386	2e-20	93.6
TRINITY_DN225208_c0_g1	XP_012524331.1 PREDICTED: neprilysin-11-like, partial [Monomorium pharaonis]	XP_012524331.1	100	70	0	0	212	3	211	280	1e-40	144
TRINITY_DN225291_c0_g1	XP_018014536.1 PREDICTED: DNA excision repair protein ERCC-6-like [Hyalella azteca]	XP_018014536.1	57.41	54	21	1	163	2	1065	1116	1e-09	62
TRINITY_DN225206_c0_g1	JAC22376.1 putative low-density lipoprotein receptor pediculus us corporis low-density lipoprotein receptor [Amblyomma cajennense]	JAC22376.1	51.25	80	28	3	12	251	685	753	3e-12	71.2
TRINITY_DN225248_c0_g1	PNF29404.1 hypothetical protein B7P43_G07059 [Cryptotermes secundus]	PNF29404.1	72.62	84	23	0	2	253	297	380	5e-43	154
TRINITY_DN225262_c0_g1	XP_021197510.1 uncharacterized protein LOC110381488 [Helicoverpa armigera]	XP_021197510.1	93.94	33	2	0	715	813	1	33	4e-09	63.2
TRINITY_DN225239_c0_g1	JAN28772.1 Calcium/calmodulin-dependent protein kinase type [Daphnia magna]	JAN28772.1	53.19	94	44	0	28	309	241	334	1e-26	108
TRINITY_DN225223_c0_g1	XP_026746761.1 4-aminobutyrate aminotransferase, mitochondrial isoform X2 [Trichoplusia ni]	XP_026746761.1	100	22	0	0	2	67	298	319	2e-06	53.1
TRINITY_DN225246_c0_g1	XP_026738304.1 uncharacterized protein LOC113501370 [Trichoplusia ni]	XP_026738304.1	86.67	30	4	0	92	3	1763	1792	2e-09	64.3
TRINITY_DN225253_c0_g1	RVE47697.1 hypothetical protein evm_007686 [Chilo suppressalis]	RVE47697.1	49.3	213	108	0	38	676	369	581	6e-59	206
TRINITY_DN225267_c0_g1	KPJ06696.1 1-acyl-sn-glycerol-3-phosphate acyltransferase alpha [Papilio machaon]	KPJ06696.1	50.88	57	28	0	1	171	24	80	7e-13	68.2
TRINITY_DN225276_c0_g1	PCG78234.1 hypothetical protein B5V51_4810 [Heliothis virescens]	PCG78234.1	87.5	32	4	0	98	3	290	321	2e-09	61.2
TRINITY_DN225229_c1_g1	XP_026727251.1 activating signal cointegrator 1 complex subunit 1 [Trichoplusia ni]	XP_026727251.1	100	28	0	0	357	440	116	143	1e-07	57
TRINITY_DN225243_c0_g1	XP_021941326.1 uncharacterized protein LOC110840538 [Zootermopsis nevadensis]	XP_021941326.1	65.62	64	22	0	37	228	33	96	8e-21	90.9
TRINITY_DN225237_c0_g1	PCG74814.1 hypothetical protein B5V51_12711 [Heliothis virescens]	PCG74814.1	100	26	0	0	1	78	75	100	4e-07	52.8
TRINITY_DN225250_c0_g1	XP_026741392.1 uncharacterized protein LOC113503562 [Trichoplusia ni]	XP_026741392.1	98.99	198	2	0	156	749	1	198	2e-142	410
TRINITY_DN219210_c0_g1	XP_022215759.1 uncharacterized protein LOC111069874 [Drosophila obscura]	XP_022215759.1	53.7	54	25	0	254	93	116	169	3e-10	60.8
TRINITY_DN219285_c0_g1	JAN93183.1 Dephospho-CoA kinase domain-containing protein [Daphnia magna]	JAN93183.1	65.38	52	18	0	357	202	35	86	4e-12	69.7
TRINITY_DN219265_c0_g1	XP_022249056.1 nuclear transcription factor Y subunit alpha-like isoform X2 [Limulus polyphemus]	XP_022249056.1	63.5	137	40	4	491	87	151	279	2e-46	164
TRINITY_DN219248_c0_g1	XP_013784642.1 nuclear pore complex protein Nup107-like [Limulus polyphemus]	XP_013784642.1	34.86	109	51	4	331	14	93	184	2e-07	57.8
TRINITY_DN219295_c0_g1	XP_026276882.1 mitogen-activated protein kinase kinase kinase kinase 5 isoform X8 [Frankliniella occidentalis]	XP_026276882.1	44.19	129	60	2	1	354	658	785	2e-31	126
TRINITY_DN219234_c0_g1	XP_023217854.1 poly(rC)-binding protein 3-like isoform X6 [Centruroides sculpturatus]	XP_023217854.1	70.07	147	42	2	168	608	1	145	3e-53	181
TRINITY_DN219202_c0_g1	XP_026736532.1 uncharacterized protein LOC113500064 isoform X1 [Trichoplusia ni]	XP_026736532.1	95.57	158	1	1	456	1	1147	1304	1e-77	261
TRINITY_DN219282_c0_g1	XP_026736846.1 enoyl-[acyl-carrier-protein] reductase, mitochondrial [Trichoplusia ni]	XP_026736846.1	100	28	0	0	2	85	55	82	1e-09	63.2
TRINITY_DN219239_c0_g1	PRD35468.1 wcaJ [Nephila clavipes]	PRD35468.1	62.69	67	25	0	3	203	214	280	3e-21	92
TRINITY_DN219255_c0_g1	XP_026741363.1 dynein heavy chain 10, axonemal [Trichoplusia ni]	XP_026741363.1	100	562	0	0	1687	2	1457	2018	0	1169
TRINITY_DN219240_c0_g1	XP_027207983.1 spectrin beta chain-like isoform X7 [Penaeus vannamei]	XP_027207983.1	71.18	170	49	0	1	510	1690	1859	3e-74	252
TRINITY_DN219236_c0_g1	XP_026744468.1 NCK-interacting protein with SH3 domain isoform X1 [Trichoplusia ni]	XP_026744468.1	100	619	0	0	122	1978	1	619	0	1057
TRINITY_DN219267_c0_g1	XP_021918193.1 LOW QUALITY PROTEIN: vacuolar protein sorting-associated protein 8 homolog [Zootermopsis nevadensis]	XP_021918193.1	51.72	87	42	0	1	261	621	707	2e-24	104
TRINITY_DN219250_c0_g1	XP_023941004.1 UPF0565 protein C2orf69 isoform X1 [Bicyclus anynana]	XP_023941004.1	92	25	2	0	364	438	277	301	3e-07	55.8
TRINITY_DN219247_c0_g1	XP_026733233.1 pancreatic triacylglycerol lipase-like [Trichoplusia ni]	XP_026733233.1	100	29	0	0	371	285	60	88	4e-10	63.2
TRINITY_DN219219_c0_g1	RWA49103.1 lipoprotein [Yersinia pestis]	RWA49103.1	53.19	141	66	0	454	32	27	167	4e-43	155
TRINITY_DN219266_c0_g1	XP_013786628.1 uncharacterized protein LOC106470609 isoform X4 [Limulus polyphemus]	XP_013786628.1	61.73	81	31	0	244	2	277	357	1e-27	114
TRINITY_DN219222_c0_g1	PRD21859.1 bglX [Nephila clavipes]	PRD21859.1	48.94	141	67	2	15	422	29	169	1e-30	124
TRINITY_DN219232_c0_g1	XP_013792279.2 nuclear pore complex protein Nup155-like, partial [Limulus polyphemus]	XP_013792279.2	44.74	76	42	0	3	230	298	373	4e-17	82.4
TRINITY_DN219215_c0_g1	RWA46765.1 hypothetical protein B0X04_18205 [Yersinia pestis]	RWA46765.1	61.19	67	26	0	203	3	1	67	1e-22	95.1
TRINITY_DN219274_c0_g1	JAL78026.1 Glutamine--fructose-6-phosphate aminotransferase (isomerizing) [Daphnia_magna]	JAL78026.1	63.16	76	21	1	231	4	33	101	1e-24	104
TRINITY_DN219203_c0_g1	PRD20164.1 fliM [Nephila clavipes]	PRD20164.1	40.28	72	43	0	217	2	405	476	8e-10	62
TRINITY_DN219249_c0_g1	JAS10103.1 hypothetical protein g.38830 [Clastoptera arizonana]	JAS10103.1	75.31	81	19	1	345	106	63	143	4e-35	127
TRINITY_DN242820_c0_g1	XP_014365935.1 PREDICTED: protein phosphatase methylesterase 1-like [Papilio machaon]	XP_014365935.1	82.76	29	5	0	447	533	53	81	2e-08	57
TRINITY_DN242818_c0_g1	JAW08273.1 putative maltase-glucoamylase, partial [Panstrongylus lignarius]	JAW08273.1	47.89	71	36	1	211	2	316	386	8e-13	70.5
TRINITY_DN242863_c0_g1	XP_026744110.1 phenoloxidase-activating factor 2 isoform X2 [Trichoplusia ni]	XP_026744110.1	73.68	38	10	0	108	221	145	182	4e-09	60.5
TRINITY_DN242812_c0_g1	ACY44062.1 SH2 domain binding protein, partial [Leiobunum verrucosum]	ACY44062.1	84.62	78	12	0	11	244	1	78	1e-41	143
TRINITY_DN242859_c0_g1	XP_026734235.1 uncharacterized protein LOC113498449 [Trichoplusia ni]	XP_026734235.1	96.55	29	1	0	3	89	1513	1541	5e-09	62.4
TRINITY_DN242881_c0_g1	XP_026728034.1 uncharacterized protein LOC113494086 [Trichoplusia ni]	XP_026728034.1	84.85	33	5	0	2	100	1141	1173	2e-10	64.7
TRINITY_DN242841_c0_g1	PZC76853.1 hypothetical protein B5X24_HaOG204088 [Helicoverpa armigera]	PZC76853.1	96	25	1	0	75	1	108	132	7e-06	49.7
TRINITY_DN242860_c0_g1	XP_026726540.1 uncharacterized protein LOC113492983 isoform X2 [Trichoplusia ni]	XP_026726540.1	100	83	0	0	249	1	146	228	3e-52	178
TRINITY_DN242804_c0_g1	XP_021181722.1 prefoldin subunit 3 [Helicoverpa armigera]	XP_021181722.1	92.86	28	2	0	288	371	154	181	1e-09	60.1
TRINITY_DN242857_c0_g1	XP_026324450.1 uncharacterized protein LOC113233542 [Hyposmocoma kahamanoa]	XP_026324450.1	48.11	106	52	1	315	7	70	175	1e-26	107
TRINITY_DN242842_c0_g1	KFM76185.1 Fatty acyl-CoA reductase 1, partial [Stegodyphus mimosarum]	KFM76185.1	41.25	80	47	0	248	9	57	136	3e-15	74.3
TRINITY_DN242821_c0_g1	PRD37533.1 tktA [Nephila clavipes]	PRD37533.1	76.83	82	19	0	248	3	111	192	9e-34	129
TRINITY_DN242837_c0_g1	XP_014358035.1 PREDICTED: RNA-directed DNA polymerase from mobile element jockey-like [Papilio machaon]	XP_014358035.1	71.74	46	13	0	313	176	516	561	3e-11	67
TRINITY_DN244818_c0_g1	WP_033693689.1 MULTISPECIES: Mob protein [Bacteria]	WP_033693689.1	51.69	118	42	2	4	357	73	175	4e-31	122
TRINITY_DN244847_c0_g1	OTF74480.1 lin-10-like protein [Euroglyphus maynei]	OTF74480.1	47.95	73	37	1	2	217	68	140	2e-15	75.1
TRINITY_DN244899_c0_g1	PZC73519.1 hypothetical protein B5X24_HaOG209451 [Helicoverpa armigera]	PZC73519.1	96	50	2	0	147	296	1	50	3e-25	104
TRINITY_DN244895_c0_g1	PCG75027.1 hypothetical protein B5V51_12365 [Heliothis virescens]	PCG75027.1	100	25	0	0	76	2	1670	1694	3e-07	56.6
TRINITY_DN244859_c0_g1	EZA46684.1 hypothetical protein X777_03551 [Ooceraea biroi]	EZA46684.1	53.33	60	27	1	116	295	247	305	4e-14	74.3
TRINITY_DN244886_c0_g1	XP_026747646.1 tetratricopeptide repeat protein 27 [Trichoplusia ni]	XP_026747646.1	87.5	32	4	0	312	407	525	556	1e-09	63.9
TRINITY_DN244819_c0_g1	XP_026726596.1 GATA-binding factor A isoform X2 [Trichoplusia ni]	XP_026726596.1	100	26	0	0	1	78	261	286	7e-08	56.2
TRINITY_DN244892_c0_g1	XP_017071118.1 PREDICTED: replicative DNA helicase-like, partial [Drosophila eugracilis]	XP_017071118.1	58.06	62	26	0	85	270	65	126	3e-17	82.4
TRINITY_DN235518_c0_g1	PRD21863.1 fpvA [Nephila clavipes]	PRD21863.1	36.03	136	79	3	390	7	356	491	6e-16	83.2
TRINITY_DN235530_c0_g1	XP_026727642.1 A-kinase anchor protein 17A isoform X3 [Trichoplusia ni]	XP_026727642.1	100	21	0	0	65	3	433	453	3e-07	55.8
TRINITY_DN235544_c0_g1	XP_026730575.1 leucine-rich repeat and death domain-containing protein 1 [Trichoplusia ni]	XP_026730575.1	100	26	0	0	2	79	491	516	2e-07	56.2
TRINITY_DN235565_c0_g1	BAN21472.1 unkown protein, partial [Riptortus pedestris]	BAN21472.1	36.46	96	54	3	8	289	48	138	3e-12	67.8
TRINITY_DN235591_c0_g1	XP_022836871.1 uncharacterized protein LOC111364248, partial [Spodoptera litura]	XP_022836871.1	40.28	72	38	2	216	1	22	88	1e-06	54.7
TRINITY_DN235553_c0_g1	XP_015114218.1 PREDICTED: cytochrome P450 4C1-like isoform X6 [Diachasma alloeum]	XP_015114218.1	35.37	82	45	2	229	8	202	283	2e-08	57.4
TRINITY_DN235554_c0_g1	XP_026736895.1 lipase 1-like [Trichoplusia ni]	XP_026736895.1	100	25	0	0	1	75	193	217	7e-06	52
TRINITY_DN235529_c0_g1	PRD39459.1 acnD [Nephila clavipes]	PRD39459.1	81.97	61	11	0	1	183	833	893	3e-25	106
TRINITY_DN235513_c0_g1	XP_015789065.1 S-adenosylmethionine synthase [Tetranychus urticae]	XP_015789065.1	65.71	70	24	0	211	2	173	242	1e-24	101
TRINITY_DN235563_c0_g1	XP_026730714.1 thyroid adenoma-associated protein homolog, partial [Trichoplusia ni]	XP_026730714.1	100	26	0	0	387	310	1295	1320	3e-07	56.2
TRINITY_DN235558_c1_g1	JAN00094.1 putative Heat shock protein HSP 90-alpha, partial [Daphnia magna]	JAN00094.1	63.06	111	38	2	329	3	79	188	3e-12	67.8
TRINITY_DN235561_c0_g1	JAG13782.1 Nuclear transport factor 2 [Lygus hesperus]	JAG13782.1	53.97	126	52	3	434	69	4	127	9e-39	138
TRINITY_DN235532_c0_g1	PZC79039.1 hypothetical protein B5X24_HaOG216990 [Helicoverpa armigera]	PZC79039.1	86.21	29	4	0	393	479	1	29	4e-07	54.3
TRINITY_DN235573_c0_g1	CRK91464.1 CLUMA_CG005131, isoform A [Clunio marinus]	CRK91464.1	89.19	37	4	0	55	165	54	90	6e-14	71.6
TRINITY_DN235583_c0_g1	PRD21277.1 tatD [Nephila clavipes]	PRD21277.1	83.33	36	6	0	2	109	211	246	7e-12	66.6
TRINITY_DN235528_c0_g1	XP_018324565.2 serine/threonine-protein phosphatase 2A catalytic subunit beta isoform [Agrilus planipennis]	XP_018324565.2	72.5	40	11	0	122	3	22	61	1e-11	66.6
TRINITY_DN235508_c0_g1	XP_026731174.1 neprilysin-2 isoform X4 [Trichoplusia ni]	XP_026731174.1	68.89	45	14	0	136	2	470	514	2e-09	63.9
TRINITY_DN235599_c0_g1	PRD25873.1 emrK [Nephila clavipes]	PRD25873.1	71.62	74	21	0	227	6	226	299	5e-29	114
TRINITY_DN235543_c0_g1	XP_026295331.1 uncharacterized protein LOC409422 [Apis mellifera]	XP_026295331.1	60	85	32	1	4	252	773	857	2e-26	110
TRINITY_DN235596_c0_g1	PRD39644.1 htpX [Nephila clavipes]	PRD39644.1	58.11	74	29	1	272	57	120	193	2e-17	81.3
TRINITY_DN235552_c0_g1	XP_012524341.1 PREDICTED: putative aconitate hydratase, cytoplasmic, partial [Monomorium pharaonis]	XP_012524341.1	92.47	186	14	0	559	2	20	205	1e-122	358
TRINITY_DN235567_c0_g1	XP_026728549.1 protein 4.1 homolog isoform X2 [Trichoplusia ni]	XP_026728549.1	97.06	34	1	0	2	103	2821	2854	7e-10	67
TRINITY_DN235507_c0_g1	XP_025988358.1 small G protein signaling modulator 3 homolog [Solenopsis invicta]	XP_025988358.1	72.29	83	21	1	2	250	92	172	7e-35	127
TRINITY_DN235551_c0_g1	RUT66201.1 ligand-binding protein SH3 [Morganella morganii]	RUT66201.1	61.29	93	36	0	61	339	1	93	3e-35	127
TRINITY_DN204744_c0_g1	PRD31596.1 etfA [Nephila clavipes]	PRD31596.1	75	40	10	0	403	284	493	532	6e-10	64.3
TRINITY_DN204737_c0_g1	XP_026739074.1 trans-1,2-dihydrobenzene-1,2-diol dehydrogenase-like isoform X2 [Trichoplusia ni]	XP_026739074.1	100	31	0	0	95	3	168	198	3e-11	66.2
TRINITY_DN204751_c0_g1	XP_022258521.1 fukutin-like isoform X2 [Limulus polyphemus]	XP_022258521.1	43.64	110	62	0	1	330	165	274	5e-19	88.6
TRINITY_DN204753_c0_g1	KOB70743.1 Ankyrin repeat and BTB/POZ domain-containing protein 2 [Operophtera brumata]	KOB70743.1	91.67	24	2	0	324	395	1003	1026	3e-06	53.1
TRINITY_DN204768_c0_g1	XP_026755249.1 ATP-dependent Clp protease ATP-binding subunit clpX-like, mitochondrial, partial [Galleria mellonella]	XP_026755249.1	100	29	0	0	3	89	52	80	8e-10	61.2
TRINITY_DN204798_c0_g1	ROT76407.1 putative fasciculation and elongation protein zeta-2 [Penaeus vannamei]	ROT76407.1	67.65	34	11	0	70	171	10	43	2e-07	52.4
TRINITY_DN204759_c0_g1	JAN79568.1 hypothetical protein [Daphnia magna]	JAN79568.1	40	75	43	2	254	33	19	92	3e-06	49.7
TRINITY_DN204725_c0_g1	XP_022919561.1 protein FRA10AC1 [Onthophagus taurus]	XP_022919561.1	66	50	17	0	37	186	109	158	2e-14	72.8
TRINITY_DN204720_c0_g1	XP_026739405.1 rab GTPase-binding effector protein 1 isoform X2 [Trichoplusia ni]	XP_026739405.1	100	29	0	0	1	87	354	382	1e-08	59.3
TRINITY_DN204794_c0_g1	XP_016991590.1 PREDICTED: rap guanine nucleotide exchange factor 4-like, partial [Drosophila rhopaloa]	XP_016991590.1	61.25	80	31	0	240	1	34	113	3e-26	102
TRINITY_DN223638_c0_g1	XP_018028453.1 PREDICTED: bifunctional protein glk-like [Hyalella azteca]	XP_018028453.1	39.44	142	77	5	12	431	7	141	2e-16	83.2
TRINITY_DN223666_c0_g1	XP_018402045.1 PREDICTED: quinone oxidoreductase PIG3-like, partial [Cyphomyrmex costatus]	XP_018402045.1	39.42	104	61	1	2	313	153	254	7e-08	55.8
TRINITY_DN223615_c0_g1	XP_026747887.1 uncharacterized protein LOC113508911 isoform X1 [Trichoplusia ni]	XP_026747887.1	63.64	88	21	4	16	246	31	118	2e-25	104
TRINITY_DN223671_c0_g1	XP_026742780.1 NADPH oxidase 4-like [Trichoplusia ni]	XP_026742780.1	100	27	0	0	83	3	275	301	2e-07	61.2
TRINITY_DN223658_c0_g1	XP_026729648.1 uncharacterized protein LOC113495225 [Trichoplusia ni]	XP_026729648.1	100	164	0	0	2	493	67	230	1e-115	339
TRINITY_DN223654_c0_g1	BAI83412.1 alpha-catenin, partial [Parasteatoda tepidariorum]	BAI83412.1	77.27	220	47	1	1	660	229	445	3e-120	360
TRINITY_DN223616_c0_g1	EZA48321.1 WD repeat-containing protein [Ooceraea biroi]	EZA48321.1	61.83	131	50	0	621	229	40	170	6e-56	185
TRINITY_DN223640_c0_g1	XP_026736126.1 basic juvenile hormone-suppressible protein 1 [Trichoplusia ni]	XP_026736126.1	100	145	0	0	436	2	114	258	9e-98	307
TRINITY_DN223656_c0_g1	XP_023237392.1 tether containing UBX domain for GLUT4-like [Centruroides sculpturatus]	XP_023237392.1	41.98	81	38	2	8	235	82	158	8e-13	70.1
TRINITY_DN223609_c0_g1	sp|Q2RL44.1|HIS8_MOOTA RecName: Full=Histidinol-phosphate aminotransferase; AltName: Full=Imidazole acetol-phosphate transaminase	sp|Q2RL44.1|HIS8_MOOTA	66.67	54	17	1	33	191	227	280	6e-12	67.8
TRINITY_DN223681_c0_g1	XP_026735894.1 uncharacterized protein LOC113499578 [Trichoplusia ni]	XP_026735894.1	100	79	0	0	3	239	976	1054	8e-36	137
TRINITY_DN223699_c0_g1	KOB52120.1 Ribosomal protein L17/23 [Operophtera brumata]	KOB52120.1	96.97	33	1	0	99	1	16	48	1e-11	68.6
TRINITY_DN223623_c0_g1	PRD18622.1 pctB [Nephila clavipes]	PRD18622.1	34.62	104	67	1	393	82	13	115	2e-17	85.5
TRINITY_DN223652_c0_g1	PRD31226.1 3-hydroxyisobutyryl-CoA hydrolase [Nephila clavipes]	PRD31226.1	97.47	79	2	0	1	237	130	208	2e-46	160
TRINITY_DN223635_c0_g1	XP_026735871.1 UDP-glucuronosyltransferase 2B37-like [Trichoplusia ni]	XP_026735871.1	100	26	0	0	1	78	53	78	1e-06	55.1
TRINITY_DN223691_c0_g1	XP_023218952.1 trafficking protein particle complex subunit 4-like [Centruroides sculpturatus]	XP_023218952.1	79.12	91	19	0	394	122	123	213	1e-45	157
TRINITY_DN219894_c0_g1	XP_026738949.1 dynein beta chain, ciliary [Trichoplusia ni]	XP_026738949.1	100	363	0	0	1089	1	1	363	0	755
TRINITY_DN219824_c0_g1	WP_050098314.1 MULTISPECIES: kinase inhibitor [Yersinia]	WP_050098314.1	47.3	74	38	1	226	5	22	94	5e-17	79.3
TRINITY_DN219828_c0_g1	XP_014291015.1 cleavage and polyadenylation specificity factor 73 [Halyomorpha halys]	XP_014291015.1	46.34	82	35	3	44	265	601	681	1e-09	63.5
TRINITY_DN219884_c0_g1	AGV76311.1 mitochondrial aldehyde dehydrogenase, partial [Spodoptera litura]	AGV76311.1	100	25	0	0	516	442	91	115	6e-08	56.2
TRINITY_DN219861_c0_g1	ROT70805.1 putative intraflagellar transport protein 43-like A-like isoform X2 [Penaeus vannamei]	ROT70805.1	57.45	47	16	1	263	403	82	124	1e-06	52
TRINITY_DN219835_c0_g1	JAV14730.1 putative 60s ribosomal protein l8, partial [Haematobia irritans]	JAV14730.1	76.47	68	16	0	34	237	1	68	5e-30	113
TRINITY_DN219819_c0_g1	RWS05472.1 hypothetical protein B4U80_01557, partial [Leptotrombidium deliense]	RWS05472.1	73.17	41	11	0	127	5	48	88	6e-11	63.2
TRINITY_DN219898_c0_g1	KFM65925.1 DENN domain-containing protein 5B, partial [Stegodyphus mimosarum]	KFM65925.1	58.89	90	36	1	386	117	311	399	5e-28	114
TRINITY_DN219864_c0_g1	OXA55271.1 L-ascorbate oxidase [Folsomia candida]	OXA55271.1	39.73	73	44	0	1	219	300	372	5e-11	67
TRINITY_DN219848_c0_g1	XP_018028565.1 PREDICTED: two-component system protein A-like [Hyalella azteca]	XP_018028565.1	52.17	69	33	0	15	221	717	785	7e-14	73.9
TRINITY_DN219866_c0_g1	RWA48192.1 DNA-binding response regulator [Yersinia pestis]	RWA48192.1	73.42	79	21	0	290	54	146	224	4e-34	127
TRINITY_DN219875_c0_g1	AKO90278.1 cathepsin F [Tigriopus japonicus]	AKO90278.1	51.88	160	65	3	3	476	280	429	3e-45	163
TRINITY_DN219852_c0_g1	XP_023213266.1 uncharacterized protein LOC111616062 [Centruroides sculpturatus]	XP_023213266.1	36.03	136	80	3	35	427	99	232	6e-21	94.7
TRINITY_DN219803_c0_g1	PZC71082.1 hypothetical protein B5X24_HaOG214153 [Helicoverpa armigera]	PZC71082.1	50	76	37	1	80	304	44	119	2e-08	56.2
TRINITY_DN219816_c0_g1	PNF36564.1 3-ketodihydrosphingosine reductase [Cryptotermes secundus]	PNF36564.1	50	68	34	0	13	216	91	158	2e-18	83.6
TRINITY_DN219872_c0_g1	XP_021934153.1 cullin-3-B-like isoform X3 [Zootermopsis nevadensis]	XP_021934153.1	79.22	77	16	0	231	1	8	84	7e-40	137
TRINITY_DN219867_c0_g1	XP_026741413.1 ral GTPase-activating protein subunit beta isoform X3 [Trichoplusia ni]	XP_026741413.1	100	26	0	0	80	3	1190	1215	2e-08	60.5
TRINITY_DN219871_c0_g1	XP_022257472.1 pre-rRNA processing protein FTSJ3-like [Limulus polyphemus]	XP_022257472.1	60	85	34	0	257	3	700	784	3e-08	57.8
TRINITY_DN219806_c0_g1	AUU01929.1 alpha/beta hydrolase [Morganella morganii]	AUU01929.1	64.38	73	26	0	2	220	53	125	3e-25	102
TRINITY_DN219870_c0_g1	XP_022206806.1 ral GTPase-activating protein subunit alpha-1-like, partial [Nilaparvata lugens]	XP_022206806.1	46.08	102	48	2	336	34	84	179	4e-20	89.4
TRINITY_DN219802_c0_g1	XP_026731654.1 uncharacterized protein LOC113496584 [Trichoplusia ni]	XP_026731654.1	98.63	364	5	0	389	1480	1	364	0	677
TRINITY_DN219890_c0_g1	XP_026743278.1 uncharacterized protein DDB_G0271670-like [Trichoplusia ni]	XP_026743278.1	100	260	0	0	657	1436	1	260	3e-163	474
TRINITY_DN219893_c0_g1	ADI61811.1 endonuclease-reverse transcriptase [Bombyx mori]	ADI61811.1	71.43	35	10	0	123	19	959	993	2e-06	54.7
TRINITY_DN219812_c0_g1	XP_026742749.1 23 kDa integral membrane protein-like [Trichoplusia ni]	XP_026742749.1	100	144	0	0	8	439	128	271	1e-102	308
TRINITY_DN219869_c0_g1	AHB12423.1 40S Ribosomal Protein S3 [Pantala flavescens]	AHB12423.1	74.7	83	21	0	294	46	135	217	3e-37	134
TRINITY_DN221662_c0_g1	AHZ00110.1 glycogen synthase kinase-3 beta, partial [Microcanachus sp. LTD-2014]	AHZ00110.1	81.33	75	14	0	1	225	166	240	3e-36	132
TRINITY_DN221601_c0_g1	PZC81774.1 hypothetical protein B5X24_HaOG212218 [Helicoverpa armigera]	PZC81774.1	100	32	0	0	98	3	9	40	2e-12	68.6
TRINITY_DN221621_c0_g1	XP_026726521.1 DNA topoisomerase 2-binding protein 1 [Trichoplusia ni]	XP_026726521.1	100	23	0	0	71	3	1247	1269	6e-07	54.7
TRINITY_DN221624_c0_g1	PRD38338.1 hisZ [Nephila clavipes]	PRD38338.1	55.08	118	48	3	5	355	266	379	2e-19	89.4
TRINITY_DN221642_c0_g1	PRD21007.1 hemC [Nephila clavipes]	PRD21007.1	56.36	110	48	0	142	471	105	214	1e-33	134
TRINITY_DN221613_c0_g1	JAS94114.1 hypothetical protein g.47194 [Homalodisca liturata]	JAS94114.1	63.87	119	43	0	3	359	151	269	2e-45	163
TRINITY_DN221626_c0_g1	XP_027207577.1 long-chain-fatty-acid--CoA ligase ACSBG2-like isoform X2 [Penaeus vannamei]	XP_027207577.1	70.3	101	30	0	303	1	436	536	5e-41	150
TRINITY_DN221663_c0_g1	RWS30382.1 Neural-cadherin-like protein, partial [Leptotrombidium deliense]	RWS30382.1	40.7	86	39	3	2	238	782	862	3e-08	57.8
TRINITY_DN221671_c0_g1	PRD17980.1 hemE [Nephila clavipes]	PRD17980.1	40.28	72	43	0	226	11	110	181	6e-11	62.4
TRINITY_DN221648_c0_g1	XP_023726396.1 uncharacterized protein LOC111874816 isoform X2 [Cryptotermes secundus]	XP_023726396.1	86.49	37	5	0	111	1	14	50	6e-11	63.2
TRINITY_DN221655_c0_g1	XP_026726028.1 protein Mpv17 [Trichoplusia ni]	XP_026726028.1	100	28	0	0	494	577	66	93	2e-09	61.2
TRINITY_DN221603_c0_g1	JAN00990.1 Serine incorporator [Daphnia magna]	JAN00990.1	61.39	101	39	0	331	29	1	101	8e-35	133
TRINITY_DN221660_c0_g1	XP_018006191.1 PREDICTED: amino-acid acetyltransferase-like [Hyalella azteca]	XP_018006191.1	68.7	115	36	0	1	345	185	299	4e-50	171
TRINITY_DN221686_c0_g1	KFM76988.1 Cyclin-G-associated kinase, partial [Stegodyphus mimosarum]	KFM76988.1	68.63	102	31	1	2	307	651	751	2e-42	155
TRINITY_DN221604_c0_g1	XP_015904868.1 protein Hook homolog 3-like isoform X2 [Parasteatoda tepidariorum]	XP_015904868.1	60.87	92	36	0	1	276	273	364	3e-29	117
TRINITY_DN221631_c0_g1	EFX89208.1 Tryptophanyl-tRNA synthetase-like protein [Daphnia pulex]	EFX89208.1	89.87	79	8	0	238	2	128	206	1e-42	157
TRINITY_DN221687_c0_g1	XP_026740313.1 uncharacterized protein LOC113502811 isoform X1 [Trichoplusia ni]	XP_026740313.1	98.21	112	2	0	76	411	401	512	2e-43	165
TRINITY_DN221605_c0_g1	OQR69304.1 L-aminoadipate-semialdehyde dehydrogenase-phosphopantetheinyl transferase-like [Tropilaelaps mercedesae]	OQR69304.1	34.82	112	67	2	320	3	93	204	2e-08	58.2
TRINITY_DN221677_c0_g1	XP_026740160.1 peptide-N(4)-(N-acetyl-beta-glucosaminyl)asparagine amidase [Trichoplusia ni]	XP_026740160.1	96.15	26	1	0	79	2	305	330	5e-09	61.2
TRINITY_DN221608_c0_g1	ACO11188.1 Mitochondrial 39S ribosomal protein L3 [Caligus rogercresseyi]	ACO11188.1	86.67	120	16	0	1	360	131	250	2e-69	221
TRINITY_DN213110_c0_g1	XP_026742370.1 uncharacterized protein LOC113504314 [Trichoplusia ni]	XP_026742370.1	97.59	83	2	0	3	251	1025	1107	2e-48	172
TRINITY_DN213132_c0_g1	XP_026739374.1 WD repeat and HMG-box DNA-binding protein 1 [Trichoplusia ni]	XP_026739374.1	89.47	38	4	0	115	2	629	666	1e-12	72.4
TRINITY_DN213187_c0_g1	ACT79566.1 PCNA, partial [Chymomyza costata]	ACT79566.1	95.83	24	1	0	275	346	37	60	1e-06	50.1
TRINITY_DN213121_c0_g1	AAY89871.1 heat shock protein 82, partial [Nehypochthonius porosus]	AAY89871.1	85.37	41	6	0	229	107	41	81	7e-15	73.6
TRINITY_DN213166_c0_g1	PZC75227.1 hypothetical protein B5X24_HaOG206534 [Helicoverpa armigera]	PZC75227.1	57.73	97	41	0	293	3	643	739	4e-19	90.5
TRINITY_DN213193_c0_g1	EFA07038.1 Dynein light chain 1, axonemal-like Protein [Tribolium castaneum]	EFA07038.1	76.09	92	22	0	2	277	58	149	4e-43	147
TRINITY_DN213192_c0_g1	XP_026747866.1 ras-related protein Rab-24-like [Trichoplusia ni]	XP_026747866.1	100	24	0	0	74	3	39	62	7e-08	54.7
TRINITY_DN213112_c0_g1	JAM68126.1 Disulfide-isomerase A6, partial [Daphnia magna]	JAM68126.1	68.48	92	27	1	3	272	71	162	4e-27	109
TRINITY_DN213178_c0_g1	JAC04935.1 LINE-1 reverse transcriptase, partial [Ceratitis capitata]	JAC04935.1	47.3	74	35	1	85	294	557	630	1e-10	55.1
TRINITY_DN213105_c0_g1	XP_026331752.1 uncharacterized protein LOC113239102 [Hyposmocoma kahamanoa]	XP_026331752.1	74.24	66	17	0	199	2	473	538	8e-29	117
TRINITY_DN213190_c0_g1	XP_022113562.1 NADH dehydrogenase [ubiquinone] flavoprotein 2, mitochondrial [Pieris rapae]	XP_022113562.1	93.1	29	2	0	87	1	186	214	2e-08	57
TRINITY_DN211445_c0_g1	XP_003746200.1 PREDICTED: rab-like protein 2A [Galendromus occidentalis]	XP_003746200.1	55.38	65	29	0	191	385	1	65	5e-15	76.3
TRINITY_DN211483_c0_g1	XP_018028086.1 PREDICTED: inorganic triphosphatase-like [Hyalella azteca]	XP_018028086.1	63.77	69	25	0	5	211	73	141	2e-21	90.1
TRINITY_DN211407_c0_g1	XP_026739983.1 peroxidase-like [Trichoplusia ni]	XP_026739983.1	88.89	27	3	0	1	81	120	146	2e-06	53.5
TRINITY_DN211489_c0_g1	XP_026745951.1 probable cardiolipin synthase (CMP-forming) [Trichoplusia ni]	XP_026745951.1	100	28	0	0	84	1	292	319	3e-09	61.2
TRINITY_DN211452_c0_g1	XP_017774104.1 PREDICTED: roundabout homolog 2-like [Nicrophorus vespilloides]	XP_017774104.1	35.14	74	44	2	214	2	96	168	5e-07	53.9
TRINITY_DN211408_c0_g1	BAM19565.1 26S protease regulatory subunit 6a, partial [Papilio xuthus]	BAM19565.1	92.31	26	2	0	80	3	18	43	7e-08	53.5
TRINITY_DN211406_c0_g1	XP_013781002.1 dynactin subunit 1-like isoform X2 [Limulus polyphemus]	XP_013781002.1	36.9	168	70	6	5	412	1061	1224	6e-13	73.6
TRINITY_DN211481_c0_g1	PRD31615.1 maa [Nephila clavipes]	PRD31615.1	37.84	74	46	0	222	1	17	90	2e-09	58.2
TRINITY_DN211448_c0_g1	JAP81293.1 mitochondrial import inner membrane translocase subunit TIM23 [Rhipicephalus appendiculatus]	JAP81293.1	49.4	83	41	1	3	248	70	152	1e-15	76.3
TRINITY_DN211477_c0_g1	JAN02374.1 hypothetical protein, partial [Daphnia magna]	JAN02374.1	66.67	69	23	0	209	3	5	73	2e-23	94.7
TRINITY_DN211454_c0_g1	XP_026726077.1 multidrug resistance-associated protein 4-like [Trichoplusia ni]	XP_026726077.1	96.43	28	1	0	85	2	73	100	3e-12	70.5
TRINITY_DN215157_c0_g1	XP_026743352.1 uncharacterized protein LOC113505035 [Trichoplusia ni]	XP_026743352.1	100	124	0	0	677	1048	1	124	4e-79	249
TRINITY_DN215133_c0_g1	PRD24219.1 prfC [Nephila clavipes]	PRD24219.1	84.38	64	10	0	114	305	60	123	6e-27	111
TRINITY_DN215144_c0_g1	XP_023328467.1 negative elongation factor A-like [Eurytemora affinis]	XP_023328467.1	68.42	95	29	1	66	350	470	563	3e-35	142
TRINITY_DN215115_c0_g1	XP_026744424.1 uncharacterized protein LOC113505797 [Trichoplusia ni]	XP_026744424.1	68.78	237	74	0	4	714	77	313	6e-85	270
TRINITY_DN215134_c0_g1	KOB71724.1 K3 protein [Operophtera brumata]	KOB71724.1	100	29	0	0	471	557	140	168	2e-10	64.3
TRINITY_DN215109_c0_g1	PRD18278.1 UPF0758 protein [Nephila clavipes]	PRD18278.1	50.7	142	66	1	1117	704	119	260	2e-36	142
TRINITY_DN215151_c0_g1	JAS11477.1 hypothetical protein g.528, partial [Clastoptera arizonana]	JAS11477.1	35.29	85	55	0	2	256	21	105	9e-06	50.1
TRINITY_DN215136_c0_g1	XP_016947539.1 PREDICTED: beta-ketoadipyl-CoA thiolase-like [Drosophila biarmipes]	XP_016947539.1	82.42	91	16	0	1	273	217	307	4e-46	159
TRINITY_DN215170_c0_g1	AHY99887.1 filamin C, partial [Spinotectarchus acornutus]	AHY99887.1	66.27	83	26	1	7	249	140	222	9e-30	115
TRINITY_DN215187_c0_g1	XP_026742795.1 argininosuccinate lyase [Trichoplusia ni]	XP_026742795.1	99.15	473	4	0	1479	61	1	473	0	933
TRINITY_DN215176_c0_g1	XP_026726525.1 tubulin beta-4B chain-like [Trichoplusia ni]	XP_026726525.1	100	347	0	0	1042	2	1	347	0	697
TRINITY_DN215172_c0_g1	PRD19783.1 recG [Nephila clavipes]	PRD19783.1	52.63	76	36	0	230	3	218	293	8e-16	79.3
TRINITY_DN215186_c0_g1	XP_026738491.1 dnaJ protein homolog 1 [Trichoplusia ni]	XP_026738491.1	100	352	0	0	875	1930	1	352	0	641
TRINITY_DN215154_c0_g1	XP_026728988.1 leucine-rich repeat-containing G-protein coupled receptor 5-like [Trichoplusia ni]	XP_026728988.1	100	647	0	0	3995	2055	1	647	0	1283
TRINITY_DN215188_c0_g1	XP_002413925.1 VAMP-associated protein involved in inositol metabolism, putative [Ixodes scapularis]	XP_002413925.1	54.15	205	75	3	598	38	3	206	3e-71	227
TRINITY_DN215141_c0_g1	XP_018028543.1 PREDICTED: cys-Gly metallodipeptidase dug1-like [Hyalella azteca]	XP_018028543.1	60.87	69	27	0	1	207	23	91	1e-20	92
TRINITY_DN215103_c0_g1	WP_050295450.1 MULTISPECIES: aquaporin Z [Yersinia]	WP_050295450.1	77.78	90	14	2	437	703	2	86	5e-33	128
TRINITY_DN215196_c0_g1	XP_017043798.1 PREDICTED: protein ABC transporter 1, mitochondrial-like, partial [Drosophila ficusphila]	XP_017043798.1	71.43	35	10	0	108	4	60	94	7e-07	53.5
TRINITY_DN215108_c0_g1	XP_013791247.2 cell division cycle 5-like protein [Limulus polyphemus]	XP_013791247.2	61.38	145	47	6	421	2	342	482	2e-40	150
TRINITY_DN215123_c0_g1	XP_026729521.1 uncharacterized protein LOC113495123 [Trichoplusia ni]	XP_026729521.1	99.61	259	1	0	833	1609	75	333	4e-94	318
TRINITY_DN215195_c0_g1	XP_026733848.1 U3 small nucleolar ribonucleoprotein protein MPP10 [Trichoplusia ni]	XP_026733848.1	99.32	585	4	0	195	1949	1	585	0	752
TRINITY_DN215156_c0_g1	XP_026745776.1 lipase member H-like [Trichoplusia ni]	XP_026745776.1	100	312	0	0	2454	1519	1	312	0	647
TRINITY_DN215173_c0_g1	XP_026738106.1 U3 small nucleolar RNA-associated protein 4 homolog [Trichoplusia ni]	XP_026738106.1	99.72	705	2	0	271	2385	1	705	0	1308
TRINITY_DN215168_c0_g1	RWA54255.1 poly-beta-1,6 N-acetyl-D-glucosamine export porin PgaA [Yersinia pestis]	RWA54255.1	31.06	132	84	3	3	392	447	573	1e-08	60.5
TRINITY_DN215116_c0_g1	XP_026735884.1 uncharacterized protein LOC113499568 [Trichoplusia ni]	XP_026735884.1	91.74	121	7	1	365	3	144	261	1e-58	197
TRINITY_DN215152_c0_g1	PRD25065.1 ubiE [Nephila clavipes]	PRD25065.1	60.92	87	34	0	1	261	164	250	3e-29	114
TRINITY_DN215146_c0_g1	JAW03292.1 Conserved oligomeric Golgi complex subunit 6, partial [Ornithodoros moubata]	JAW03292.1	73.63	201	53	0	604	2	16	216	2e-109	327
TRINITY_DN215192_c0_g1	XP_026738602.1 mannose-P-dolichol utilization defect 1 protein homolog [Trichoplusia ni]	XP_026738602.1	100	246	0	0	424	1161	1	246	5e-153	443
TRINITY_DN215162_c0_g1	XP_023307173.1 putative ATP-dependent helicase IRC3 [Lucilia cuprina]	XP_023307173.1	36.84	76	47	1	229	5	139	214	7e-06	50.1
TRINITY_DN215131_c0_g1	XP_026747740.1 uncharacterized protein LOC113508813 isoform X1 [Trichoplusia ni]	XP_026747740.1	100	36	0	0	177	70	1	36	2e-16	81.6
TRINITY_DN248178_c0_g1	ROT79941.1 hypothetical protein C7M84_001328 [Penaeus vannamei]	ROT79941.1	59.57	94	38	0	138	419	5	98	1e-27	113
TRINITY_DN248131_c0_g1	XP_026725860.1 uncharacterized protein LOC113492556 [Trichoplusia ni]	XP_026725860.1	100	28	0	0	3	86	704	731	7e-10	63.5
TRINITY_DN248153_c0_g1	AEO34202.1 hypothetical protein [Amblyomma maculatum]	AEO34202.1	73.47	49	12	1	150	4	58	105	4e-13	67.8
TRINITY_DN248163_c0_g1	XP_026738773.1 uncharacterized protein LOC113501746 [Trichoplusia ni]	XP_026738773.1	100	23	0	0	70	2	64	86	4e-06	52.4
TRINITY_DN248139_c0_g1	XP_021945231.1 N-(5-amino-5-carboxypentanoyl)-L-cysteinyl-D-valine synthase-like [Folsomia candida]	XP_021945231.1	62.16	37	14	0	155	45	1493	1529	2e-06	52
TRINITY_DN248184_c0_g1	XP_026742167.1 protein arginine N-methyltransferase 6 [Trichoplusia ni]	XP_026742167.1	100	25	0	0	2	76	78	102	9e-06	50.4
TRINITY_DN248168_c0_g1	XP_021186576.1 ABC transporter G family member 23-like [Helicoverpa armigera]	XP_021186576.1	100	23	0	0	3	71	273	295	2e-07	55.8
TRINITY_DN243896_c0_g1	XP_026743848.1 ubiquitin-like protein FUBI [Trichoplusia ni]	XP_026743848.1	79.41	34	7	0	419	318	1	34	2e-08	57
TRINITY_DN243887_c0_g1	XP_026741988.1 coatomer subunit beta' isoform X2 [Trichoplusia ni]	XP_026741988.1	100	26	0	0	1	78	793	818	2e-08	58.9
TRINITY_DN243868_c0_g1	XP_026740599.1 apolipoprotein D-like [Trichoplusia ni]	XP_026740599.1	93.1	29	2	0	284	370	163	191	1e-08	58.5
TRINITY_DN243884_c0_g1	XP_026729600.1 uncharacterized protein MAL13P1.304-like [Trichoplusia ni]	XP_026729600.1	97.26	73	2	0	219	1	834	906	6e-27	111
TRINITY_DN243899_c0_g1	XP_018006095.1 PREDICTED: cell division protein ZapE-like [Hyalella azteca]	XP_018006095.1	59.03	144	59	0	1	432	9	152	3e-55	184
TRINITY_DN243832_c0_g1	XP_026744127.1 mitogen-activated protein kinase kinase kinase 7-like [Trichoplusia ni]	XP_026744127.1	93.55	31	2	0	303	211	527	557	7e-10	62.8
TRINITY_DN243818_c0_g1	XP_026725559.1 neuropeptide-like precursor 1 isoform X2 [Trichoplusia ni]	XP_026725559.1	96	25	1	0	76	2	347	371	3e-07	54.7
TRINITY_DN243895_c0_g1	XP_026729508.1 inducible metalloproteinase inhibitor protein-like [Trichoplusia ni]	XP_026729508.1	100	26	0	0	2	79	125	150	2e-08	57
TRINITY_DN230327_c0_g1	XP_004931477.1 sodium/hydrogen exchanger 8 [Bombyx mori]	XP_004931477.1	70.59	34	10	0	103	2	494	527	7e-06	52.4
TRINITY_DN230344_c0_g1	RWA49181.1 dihydrofolate reductase [Yersinia pestis]	RWA49181.1	31.76	85	58	0	260	6	35	119	2e-07	54.7
TRINITY_DN230400_c0_g1	XP_019772354.1 PREDICTED: mucin-19-like, partial [Dendroctonus ponderosae]	XP_019772354.1	45.76	59	31	1	238	414	446	503	6e-07	55.8
TRINITY_DN230363_c0_g1	WP_050101409.1 MULTISPECIES: magnesium transporter [Yersinia]	WP_050101409.1	49.43	87	44	0	3	263	158	244	8e-20	90.5
TRINITY_DN230352_c0_g1	XP_026735135.1 carnitine O-palmitoyltransferase 1, liver isoform [Trichoplusia ni]	XP_026735135.1	96.67	30	1	0	1	90	716	745	2e-10	65.1
TRINITY_DN230389_c0_g1	sp|Q2RLU8.1|UVRC_MOOTA RecName: Full=UvrABC system protein C; Short=Protein UvrC; AltName: Full=Excinuclease ABC subunit C	sp|Q2RLU8.1|UVRC_MOOTA	46.15	78	38	2	236	6	41	115	2e-14	75.5
TRINITY_DN230393_c0_g1	XP_011566636.1 PREDICTED: acetyl-coenzyme A synthetase, chloroplastic/glyoxysomal-like, partial [Plutella xylostella]	XP_011566636.1	70.5	139	41	0	2	418	119	257	5e-65	208
TRINITY_DN230326_c0_g1	JAS09186.1 hypothetical protein g.23734, partial [Clastoptera arizonana]	JAS09186.1	41.67	96	56	0	39	326	462	557	1e-12	72.4
TRINITY_DN230359_c0_g1	XP_017464074.1 PREDICTED: putative monooxygenase YxeK, partial [Rhagoletis zephyria]	XP_017464074.1	52.27	176	84	0	528	1	56	231	4e-55	185
TRINITY_DN230316_c0_g1	RWA46852.1 outer membrane autotransporter barrel domain-containing protein [Yersinia pestis]	RWA46852.1	56.16	73	27	1	1	204	648	720	5e-15	77.8
TRINITY_DN230368_c0_g1	LAA01761.1 protein YIPF [Parasteatoda tepidariorum]	LAA01761.1	40.35	114	57	2	5	328	108	216	3e-18	85.1
TRINITY_DN230315_c0_g1	XP_023173687.1 uncharacterized protein LOC111601381, partial [Drosophila hydei]	XP_023173687.1	56.67	60	21	1	165	1	4	63	3e-09	60.8
TRINITY_DN230339_c0_g1	XP_015113536.1 PREDICTED: protein BCL9 homolog isoform X1 [Diachasma alloeum]	XP_015113536.1	34.21	76	48	2	80	307	1276	1349	6e-06	52
TRINITY_DN230364_c0_g1	XP_004921821.1 CXXC-type zinc finger protein 1 isoform X2 [Bombyx mori]	XP_004921821.1	100	24	0	0	392	463	244	267	8e-06	52
TRINITY_DN230378_c0_g1	XP_026727432.1 uncharacterized protein LOC113493590 [Trichoplusia ni]	XP_026727432.1	100	79	0	0	118	354	1	79	9e-49	163
TRINITY_DN230397_c0_g1	BAM18097.1 pixie [Papilio xuthus]	BAM18097.1	100	24	0	0	1	72	48	71	3e-07	55.5
TRINITY_DN230332_c0_g1	PRD31594.1 rluF [Nephila clavipes]	PRD31594.1	58.9	73	23	2	427	645	7	72	3e-14	76.3
TRINITY_DN230319_c0_g1	RXA94701.1 alpha-amylase [Yersinia sp. 2105 StPb PI]	RXA94701.1	50.98	102	34	5	275	3	544	640	7e-16	80.1
TRINITY_DN230354_c0_g1	PRD21553.1 mexB [Nephila clavipes]	PRD21553.1	97.06	136	4	0	1	408	1271	1406	2e-72	244
TRINITY_DN230312_c0_g1	XP_018028541.1 PREDICTED: LPS-assembly protein LptD-like [Hyalella azteca]	XP_018028541.1	36.61	183	103	6	543	4	484	656	6e-23	103
TRINITY_DN230365_c0_g1	RUT66838.1 transcriptional regulator GcvA [Morganella morganii]	RUT66838.1	48.1	79	41	0	203	439	11	89	4e-13	72
TRINITY_DN230381_c0_g1	XP_026747289.1 circadian clock-controlled protein-like [Trichoplusia ni]	XP_026747289.1	100	257	0	0	107	877	1	257	0	530
TRINITY_DN230302_c0_g1	XP_018028380.1 PREDICTED: putative type VI secretion system protein VgrGB [Hyalella azteca]	XP_018028380.1	33.98	103	64	3	298	2	16	118	3e-09	63.9
TRINITY_DN244306_c0_g1	XP_021194869.1 vacuolar protein sorting-associated protein 13D [Helicoverpa armigera]	XP_021194869.1	100	23	0	0	2	70	2605	2627	8e-06	52
TRINITY_DN244317_c0_g1	XP_026738550.1 LOW QUALITY PROTEIN: apoptotic chromatin condensation inducer in the nucleus-like [Trichoplusia ni]	XP_026738550.1	96.55	29	1	0	342	256	792	820	7e-10	63.9
TRINITY_DN244315_c0_g1	XP_023288497.1 rhophilin-2 isoform X1 [Orussus abietinus]	XP_023288497.1	64.71	85	30	0	13	267	19	103	4e-28	107
TRINITY_DN244351_c0_g1	LAA01544.1 DNA excision repair protein haywire, partial [Parasteatoda tepidariorum]	LAA01544.1	59.57	47	13	1	9	149	704	744	9e-07	55.1
TRINITY_DN244361_c0_g1	XP_026725327.1 protein cortex-like [Trichoplusia ni]	XP_026725327.1	96.72	61	2	0	184	2	9	69	5e-35	130
TRINITY_DN244346_c0_g1	KOB67387.1 Myosin light chain kinase, smooth muscle [Operophtera brumata]	KOB67387.1	96.15	26	1	0	402	479	115	140	2e-09	61.6
TRINITY_DN244325_c0_g1	XP_012521729.1 PREDICTED: uncharacterized protein LOC105828074, partial [Monomorium pharaonis]	XP_012521729.1	100	63	0	0	1	189	287	349	3e-33	127
TRINITY_DN244329_c0_g1	WP_050098081.1 MULTISPECIES: TerC family protein [Yersinia]	WP_050098081.1	52	100	48	0	306	7	137	236	5e-29	113
TRINITY_DN244387_c0_g1	OWR41911.1 transformation/transcription domain-associated protein isoform 1 [Danaus plexippus plexippus]	OWR41911.1	96.77	31	1	0	94	2	599	629	3e-11	67.8
TRINITY_DN244355_c0_g1	XP_022813869.1 SUZ domain-containing protein 1 [Spodoptera litura]	XP_022813869.1	67.57	37	12	0	2	112	95	131	1e-06	51.2
TRINITY_DN244371_c0_g1	XP_026742179.1 tRNA selenocysteine 1-associated protein 1 [Trichoplusia ni]	XP_026742179.1	100	29	0	0	339	425	204	232	1e-09	62.4
TRINITY_DN244393_c0_g1	XP_026740790.1 glucose dehydrogenase [FAD, quinone]-like [Trichoplusia ni]	XP_026740790.1	100	67	0	0	203	3	285	351	4e-36	135
TRINITY_DN247094_c0_g1	XP_026737456.1 contactin [Trichoplusia ni]	XP_026737456.1	86.11	36	5	0	108	1	1207	1242	2e-11	68.2
TRINITY_DN247038_c0_g1	BAM17755.1 similar to CG5731 [Papilio xuthus]	BAM17755.1	100	23	0	0	216	284	115	137	1e-07	55.8
TRINITY_DN247028_c0_g1	AEO33039.1 hypothetical protein, partial [Amblyomma maculatum]	AEO33039.1	29.41	102	71	1	9	314	226	326	2e-07	55.5
TRINITY_DN247083_c0_g1	XP_014355083.1 PREDICTED: heat shock 70 kDa protein cognate 5 [Papilio machaon]	XP_014355083.1	96	25	1	0	223	297	52	76	9e-07	53.5
TRINITY_DN247079_c0_g1	PCG63378.1 hypothetical protein B5V51_12422, partial [Heliothis virescens]	PCG63378.1	100	25	0	0	194	268	32	56	1e-06	52
TRINITY_DN247081_c0_g1	XP_026332714.1 60S ribosomal protein L7 [Hyposmocoma kahamanoa]	XP_026332714.1	93.75	32	2	0	416	511	96	127	1e-10	63.9
TRINITY_DN247062_c0_g1	XP_026734743.1 dentin sialophosphoprotein-like [Trichoplusia ni]	XP_026734743.1	100	74	0	0	3	224	515	588	2e-41	152
TRINITY_DN247071_c0_g1	XP_017488462.1 PREDICTED: V-type proton ATPase subunit C [Rhagoletis zephyria]	XP_017488462.1	100	26	0	0	80	3	6	31	9e-08	54.7
TRINITY_DN247036_c0_g1	PRD26011.1 czrA [Nephila clavipes]	PRD26011.1	36.99	73	46	0	234	16	21	93	2e-10	61.2
TRINITY_DN247024_c0_g1	PRD35396.1 kdpE [Nephila clavipes]	PRD35396.1	50	98	49	0	5	298	82	179	3e-24	100
TRINITY_DN247068_c0_g1	XP_026739020.1 chromatin target of PRMT1 protein-like [Trichoplusia ni]	XP_026739020.1	100	25	0	0	3	77	95	119	3e-06	52
TRINITY_DN238456_c0_g1	XP_026725591.1 aldose reductase-like isoform X4 [Trichoplusia ni]	XP_026725591.1	100	24	0	0	7	78	1	24	8e-07	54.3
TRINITY_DN238404_c0_g1	XP_026746698.1 piggyBac transposable element-derived protein 3-like [Trichoplusia ni]	XP_026746698.1	50	60	26	1	170	3	599	658	1e-08	59.3
TRINITY_DN238407_c0_g1	XP_022832900.1 discoidin domain-containing receptor 2-like isoform X2 [Spodoptera litura]	XP_022832900.1	100	28	0	0	322	239	572	599	2e-09	62
TRINITY_DN238488_c0_g1	XP_026737120.1 uncharacterized protein LOC113500494 [Trichoplusia ni]	XP_026737120.1	77.36	53	12	0	290	448	49	101	7e-18	85.1
TRINITY_DN238484_c0_g1	PRD20386.1 TonB-dependent receptor [Nephila clavipes]	PRD20386.1	36.36	66	40	1	27	218	908	973	1e-06	52.8
TRINITY_DN238475_c0_g1	EEZ99210.2 wings apart-like protein [Tribolium castaneum]	EEZ99210.2	58.89	90	37	0	285	16	517	606	4e-29	118
TRINITY_DN238477_c0_g1	JAN02935.1 ATP synthase subunit e, mitochondrial [Daphnia magna]	JAN02935.1	84.51	71	9	1	241	35	1	71	1e-19	84.3
TRINITY_DN238467_c0_g1	XP_018028783.1 PREDICTED: uncharacterized signaling protein PA1727-like [Hyalella azteca]	XP_018028783.1	47.62	84	44	0	3	254	418	501	2e-17	84.7
TRINITY_DN238493_c0_g1	XP_011562875.1 PREDICTED: K(+) efflux antiporter 1, chloroplastic-like [Plutella xylostella]	XP_011562875.1	44.05	84	46	1	32	280	322	405	1e-13	73.2
TRINITY_DN238492_c0_g1	XP_023330211.1 E3 ubiquitin-protein ligase TRIM23-like [Eurytemora affinis]	XP_023330211.1	37.34	158	84	2	31	471	182	335	6e-23	102
TRINITY_DN238437_c0_g1	LAB70725.1 UDP-diphospho-muramoylpentapeptide beta-N-acetylglucosaminyltransferase, partial [Hirondellea gigas]	LAB70725.1	58.62	58	24	0	175	2	7	64	3e-17	79
TRINITY_DN238409_c0_g1	RVE50524.1 hypothetical protein evm_004853 [Chilo suppressalis]	RVE50524.1	57.04	135	58	0	469	65	118	252	3e-40	145
TRINITY_DN238431_c0_g1	XP_026731306.1 TELO2-interacting protein 1 homolog isoform X2 [Trichoplusia ni]	XP_026731306.1	70	40	10	1	474	361	311	350	2e-07	57
TRINITY_DN238486_c0_g1	PRD40268.1 fixI [Nephila clavipes]	PRD40268.1	42.42	66	38	0	199	2	258	323	3e-06	50.8
TRINITY_DN238444_c0_g1	AEO34795.1 hypothetical protein [Amblyomma maculatum]	AEO34795.1	73.74	99	26	0	50	346	23	121	1e-47	159
TRINITY_DN245685_c0_g1	WP_050100986.1 MULTISPECIES: 16S rRNA (guanine(966)-N(2))-methyltransferase [Yersinia]	WP_050100986.1	40.28	72	36	2	226	11	98	162	8e-06	48.5
TRINITY_DN245630_c0_g1	XP_026735227.1 beta-hexosaminidase subunit beta-like [Trichoplusia ni]	XP_026735227.1	100	23	0	0	1	69	370	392	2e-06	53.1
TRINITY_DN245606_c0_g1	PCG62834.1 hypothetical protein B5V51_13554, partial [Heliothis virescens]	PCG62834.1	100	56	0	0	1	168	19	74	3e-31	114
TRINITY_DN245613_c0_g1	JAN01010.1 GTP-binding nuclear protein Ran [Daphnia magna]	JAN01010.1	91.25	80	7	0	36	275	1	80	4e-45	154
TRINITY_DN245694_c0_g1	XP_026737407.1 membrane alanyl aminopeptidase-like [Trichoplusia ni]	XP_026737407.1	100	28	0	0	85	2	515	542	5e-08	58.5
TRINITY_DN245657_c0_g1	XP_026744044.1 neurotrimin-like [Trichoplusia ni]	XP_026744044.1	96.15	26	1	0	79	2	1	26	1e-06	54.3
TRINITY_DN245690_c0_g1	XP_026742827.1 receptor-type guanylate cyclase Gyc76C-like isoform X3 [Trichoplusia ni]	XP_026742827.1	93.33	30	2	0	272	361	693	722	1e-11	69.7
TRINITY_DN238982_c0_g1	XP_023231379.1 PDZ and LIM domain protein Zasp-like isoform X1 [Centruroides sculpturatus]	XP_023231379.1	56.47	85	35	1	251	3	573	657	5e-28	114
TRINITY_DN238989_c0_g1	XP_023226871.1 guanine nucleotide-binding protein subunit alpha-13-like isoform X1 [Centruroides sculpturatus]	XP_023226871.1	58.11	74	27	1	5	226	49	118	4e-16	79
TRINITY_DN238998_c0_g1	XP_026727141.1 synaptic vesicle glycoprotein 2B-like [Trichoplusia ni]	XP_026727141.1	80	35	4	1	1	105	225	256	2e-06	54.7
TRINITY_DN238906_c0_g1	KPJ21634.1 hypothetical protein RR48_00185 [Papilio machaon]	KPJ21634.1	86.21	29	4	0	302	216	59	87	1e-08	55.8
TRINITY_DN238908_c0_g1	XP_011567033.1 PREDICTED: uncharacterized protein LOC105396725 [Plutella xylostella]	XP_011567033.1	38.64	88	42	4	243	7	74	158	1e-06	53.1
TRINITY_DN238963_c0_g1	XP_026730062.1 39S ribosomal protein L55, mitochondrial [Trichoplusia ni]	XP_026730062.1	87.1	31	4	0	471	379	39	69	2e-09	59.7
TRINITY_DN238993_c0_g1	KOB64611.1 putative kelch-like 10, partial [Operophtera brumata]	KOB64611.1	78.12	32	7	0	3	98	928	959	4e-07	57
TRINITY_DN238928_c0_g1	XP_026744264.1 uncharacterized protein LOC113505661 [Trichoplusia ni]	XP_026744264.1	96.55	29	1	0	2	88	250	278	1e-09	61.6
TRINITY_DN238921_c0_g1	XP_027203297.1 FK506-binding protein 2-like [Dermatophagoides pteronyssinus]	XP_027203297.1	37.31	67	40	1	5	205	139	203	2e-07	53.5
TRINITY_DN238962_c0_g1	LAA08390.1 uncharacterized protein [Parasteatoda tepidariorum]	LAA08390.1	68	50	16	0	225	76	8	57	4e-11	61.6
TRINITY_DN238981_c0_g1	XP_023223546.1 nuclear pore complex protein Nup98-Nup96-like [Centruroides sculpturatus]	XP_023223546.1	70.67	75	22	0	225	1	750	824	3e-33	130
TRINITY_DN238931_c0_g1	RWS25150.1 hypothetical protein B4U80_06657, partial [Leptotrombidium deliense]	RWS25150.1	38.82	85	48	1	2	256	154	234	1e-12	68.2
TRINITY_DN238974_c0_g1	PCG71566.1 hypothetical protein B5V51_1729 [Heliothis virescens]	PCG71566.1	53.08	130	60	1	6	392	372	501	1e-36	139
TRINITY_DN238935_c0_g1	XP_026733276.1 protein SCO1 homolog, mitochondrial [Trichoplusia ni]	XP_026733276.1	90.32	31	3	0	267	359	163	193	6e-10	62
TRINITY_DN238910_c0_g1	PRD39404.1 mccA [Nephila clavipes]	PRD39404.1	66.67	90	30	0	3	272	698	787	5e-25	106
TRINITY_DN221908_c0_g1	RXA96130.1 penicillin-binding protein 1C [Yersinia sp. 2105 StPb PI]	RXA96130.1	62.8	207	75	1	3	623	369	573	1e-69	235
TRINITY_DN221966_c0_g1	XP_026745879.1 F-box/LRR-repeat protein 2 isoform X3 [Trichoplusia ni]	XP_026745879.1	63.83	47	17	0	145	5	1	47	1e-08	60.8
TRINITY_DN221931_c0_g1	XP_016844303.1 PREDICTED: 1,2-phenylacetyl-CoA epoxidase, subunit C-like [Nasonia vitripennis]	XP_016844303.1	53.7	54	24	1	332	171	200	252	9e-12	67
TRINITY_DN221948_c0_g1	PSN56494.1 UPF0454 protein [Blattella germanica]	PSN56494.1	30.15	136	54	3	2	403	11	107	7e-10	61.6
TRINITY_DN221926_c0_g1	XP_024885665.1 peregrin-like [Temnothorax curvispinosus]	XP_024885665.1	100	21	0	0	1	63	325	345	3e-06	53.9
TRINITY_DN221975_c0_g1	XP_013782696.1 spectrin beta chain-like isoform X3 [Limulus polyphemus]	XP_013782696.1	54.35	46	16	2	1	138	2251	2291	2e-06	54.3
TRINITY_DN221968_c0_g1	JAT87352.1 hypothetical protein g.885, partial [Pectinophora gossypiella]	JAT87352.1	42.78	194	110	1	2	580	5	198	8e-47	162
TRINITY_DN221944_c0_g1	PZC86442.1 hypothetical protein B5X24_HaOG209161 [Helicoverpa armigera]	PZC86442.1	92.5	440	31	1	94	1413	1	438	0	857
TRINITY_DN221982_c0_g1	XP_026747540.1 bile salt-activated lipase-like [Trichoplusia ni]	XP_026747540.1	96.3	27	1	0	83	3	474	500	3e-09	60.8
TRINITY_DN221905_c0_g1	JAN25797.1 putative Transcription elongation factor SPT5, partial [Daphnia magna]	JAN25797.1	80	70	14	0	2	211	574	643	2e-27	112
TRINITY_DN221955_c0_g1	sp|Q2LTR7.2|SYP_SYNAS RecName: Full=Proline--tRNA ligase; AltName: Full=Prolyl-tRNA synthetase; Short=ProRS	sp|Q2LTR7.2|SYP_SYNAS	43.53	85	44	1	257	3	209	289	2e-13	72.8
TRINITY_DN221912_c0_g1	XP_019877105.1 PREDICTED: interleukin-1 receptor-associated kinase 4-like [Aethina tumida]	XP_019877105.1	41.89	74	38	1	8	214	308	381	5e-09	59.3
TRINITY_DN221991_c0_g1	PRD34266.1 psuG [Nephila clavipes]	PRD34266.1	52.54	59	28	0	3	179	199	257	2e-08	57
TRINITY_DN221993_c0_g1	XP_026734521.1 uncharacterized protein LOC113498631 [Trichoplusia ni]	XP_026734521.1	99.43	176	1	0	820	293	1	176	3e-69	223
TRINITY_DN221979_c0_g1	AXR98508.1 GTP-binding protein 4, partial [Procambarus clarkii]	AXR98508.1	42.86	105	60	0	315	1	110	214	7e-11	63.5
TRINITY_DN221974_c0_g1	XP_017462449.1 PREDICTED: uncharacterized signaling protein CC_0091-like [Rhagoletis zephyria]	XP_017462449.1	44.58	83	46	0	251	3	211	293	5e-14	73.9
TRINITY_DN221904_c0_g1	XP_026730073.1 antichymotrypsin-2-like [Trichoplusia ni]	XP_026730073.1	97.94	97	2	0	293	3	1	97	2e-60	197
TRINITY_DN217507_c0_g1	XP_026726627.1 uncharacterized protein LOC113493044 [Trichoplusia ni]	XP_026726627.1	93.55	31	2	0	95	3	387	417	5e-07	61.2
TRINITY_DN217551_c0_g1	JAN01372.1 ATP synthase subunit O, mitochondrial [Daphnia magna]	JAN01372.1	59.59	193	78	0	756	178	5	197	2e-77	243
TRINITY_DN217550_c0_g1	KXJ71562.1 hypothetical protein RP20_CCG020287 [Aedes albopictus]	KXJ71562.1	87.79	131	16	0	2	394	56	186	2e-73	227
TRINITY_DN217531_c0_g1	XP_018028355.1 PREDICTED: 3-methylmercaptopropionyl-CoA dehydrogenase-like [Hyalella azteca]	XP_018028355.1	40	155	83	3	25	474	415	564	2e-17	87
TRINITY_DN217541_c0_g1	JAV87273.1 hypothetical protein [Photinus pyralis]	JAV87273.1	92.96	71	5	0	213	1	62	132	2e-41	142
TRINITY_DN217514_c0_g1	RWA50642.1 CDP-glucose 4,6-dehydratase [Yersinia pestis]	RWA50642.1	63.77	69	25	0	1	207	63	131	3e-24	100
TRINITY_DN217554_c0_g1	XP_015926923.1 cysteine-rich protein 1-like [Parasteatoda tepidariorum]	XP_015926923.1	83.02	53	9	0	110	268	1	53	1e-25	99.8
TRINITY_DN217535_c0_g1	KZC10836.1 60S ribosomal protein L13a, partial [Dufourea novaeangliae]	KZC10836.1	100	27	0	0	81	1	44	70	8e-09	59.3
TRINITY_DN217588_c0_g1	JAV87453.1 hypothetical protein, partial [Photinus pyralis]	JAV87453.1	49.41	85	43	0	255	1	246	330	1e-18	85.9
TRINITY_DN217537_c0_g1	XP_023299716.1 uncharacterized protein LOC111682042 [Lucilia cuprina]	XP_023299716.1	38.33	120	74	0	387	28	138	257	2e-14	74.7
TRINITY_DN217574_c0_g1	XP_015791387.1 ATP-binding cassette sub-family A member 7 [Tetranychus urticae]	XP_015791387.1	56.48	301	122	3	17	895	951	1250	1e-109	360
TRINITY_DN217548_c0_g1	PRD20315.1 vdlD [Nephila clavipes]	PRD20315.1	95.52	67	3	0	202	2	1	67	2e-33	132
TRINITY_DN217593_c0_g1	XP_020999928.1 nuclear pore complex protein Nup98-Nup96 [Parasteatoda tepidariorum]	XP_020999928.1	44.26	122	68	0	18	383	1698	1819	9e-27	114
TRINITY_DN217560_c0_g1	XP_026744843.1 mitochondrial intermembrane space import and assembly protein 40 [Trichoplusia ni]	XP_026744843.1	100	26	0	0	79	2	1	26	2e-06	52.4
TRINITY_DN217579_c0_g1	PRD39398.1 ldhA [Nephila clavipes]	PRD39398.1	57.47	261	108	1	2	784	77	334	4e-104	319
TRINITY_DN217538_c0_g1	XP_012521757.1 PREDICTED: bifunctional aspartate aminotransferase and glutamate/aspartate-prephenate aminotransferase-like, partial [Monomorium pharaonis]	XP_012521757.1	81.94	72	13	0	3	218	2	73	5e-33	122
TRINITY_DN217581_c0_g1	RWA49066.1 chaperone SurA [Yersinia pestis]	RWA49066.1	42.6	223	128	0	135	803	22	244	4e-49	177
TRINITY_DN217530_c0_g1	PRD30875.1 mqo [Nephila clavipes]	PRD30875.1	54.85	330	148	1	2	991	194	522	1e-125	381
TRINITY_DN217566_c0_g1	JAS58230.1 hypothetical protein g.9484, partial [Cuerna arida]	JAS58230.1	48.35	91	47	0	1	273	218	308	4e-23	98.2
TRINITY_DN217509_c0_g1	PRD38636.1 yngI [Nephila clavipes]	PRD38636.1	47.78	90	47	0	1	270	2	91	4e-23	100
TRINITY_DN217592_c0_g1	XP_026745233.1 calpain-9-like isoform X1 [Trichoplusia ni]	XP_026745233.1	100	252	0	0	862	107	309	560	2e-99	317
TRINITY_DN217558_c0_g1	JAC31707.1 putative mrna processing protein, partial [Amblyomma triste]	JAC31707.1	44.68	94	45	2	274	2	105	194	6e-22	96.7
TRINITY_DN217520_c0_g1	XP_026736701.1 odorant receptor 13a-like [Trichoplusia ni]	XP_026736701.1	78.85	52	11	0	146	301	108	159	7e-17	85.1
TRINITY_DN217549_c0_g1	XP_014225560.1 neuroglobin-like [Trichogramma pretiosum]	XP_014225560.1	36.36	77	49	0	254	24	57	133	3e-09	58.2
TRINITY_DN217559_c0_g1	AJF94637.1 cytochrome P450 epoxidase-like protein [Portunus trituberculatus]	AJF94637.1	35.74	263	164	3	336	1112	59	320	3e-54	192
TRINITY_DN217565_c0_g1	XP_026733511.1 pre-mRNA-splicing factor ATP-dependent RNA helicase PRP16 [Trichoplusia ni]	XP_026733511.1	96.3	27	1	0	2	82	1028	1054	1e-09	63.9
TRINITY_DN237805_c0_g1	XP_016997243.1 PREDICTED: bifunctional protein GlmU-like, partial [Drosophila takahashii]	XP_016997243.1	69.44	72	22	0	217	2	31	102	8e-28	106
TRINITY_DN237899_c0_g1	XP_026733036.1 uncharacterized protein LOC113497633 isoform X2 [Trichoplusia ni]	XP_026733036.1	84.85	33	5	0	108	10	248	280	4e-10	62.8
TRINITY_DN237863_c0_g1	XP_026733671.1 muscle calcium channel subunit alpha-1-like [Trichoplusia ni]	XP_026733671.1	87.1	31	4	0	93	1	908	938	1e-06	54.3
TRINITY_DN237882_c0_g1	XP_019892132.1 PREDICTED: integrin alpha-PS2 isoform X2 [Musca domestica]	XP_019892132.1	35.19	108	66	2	26	337	759	866	1e-09	63.5
TRINITY_DN237872_c0_g1	XP_026740500.1 cytochrome P450 4C1-like [Trichoplusia ni]	XP_026740500.1	100	26	0	0	80	3	332	357	2e-06	53.9
TRINITY_DN237888_c0_g1	XP_026725397.1 transmembrane channel-like protein 3 isoform X5 [Trichoplusia ni]	XP_026725397.1	100	34	0	0	165	266	1	34	1e-12	71.2
TRINITY_DN237851_c0_g1	XP_018028380.1 PREDICTED: putative type VI secretion system protein VgrGB [Hyalella azteca]	XP_018028380.1	47.76	67	35	0	233	33	263	329	3e-11	66.2
TRINITY_DN237859_c0_g1	XP_026741845.1 chymotrypsin-1-like [Trichoplusia ni]	XP_026741845.1	100	27	0	0	2	82	206	232	9e-10	62.4
TRINITY_DN237819_c0_g1	RXA94026.1 ABC transporter permease [Yersinia sp. 2105 StPb PI]	RXA94026.1	49.37	79	40	0	238	2	174	252	5e-14	73.2
TRINITY_DN237813_c0_g1	XP_021196231.1 kelch-like ECH-associated protein 1 isoform X2 [Helicoverpa armigera]	XP_021196231.1	96.43	28	1	0	370	287	30	57	7e-11	66.6
TRINITY_DN237864_c0_g1	XP_011565354.1 PREDICTED: uncharacterized protein LOC105395122 [Plutella xylostella]	XP_011565354.1	96	25	1	0	75	1	100	124	1e-07	54.7
TRINITY_DN237860_c0_g1	WP_057631566.1 MULTISPECIES: alpha/beta fold hydrolase [Yersinia]	WP_057631566.1	38.33	120	73	1	365	6	77	195	2e-08	58.9
TRINITY_DN237853_c0_g1	PCG78907.1 hypothetical protein B5V51_2788 [Heliothis virescens]	PCG78907.1	100	28	0	0	1	84	55	82	5e-10	62
TRINITY_DN237839_c0_g1	XP_018008592.1 PREDICTED: mucin-19-like [Hyalella azteca]	XP_018008592.1	39.11	179	98	7	24	545	2163	2335	2e-07	58.2
TRINITY_DN237884_c0_g1	ODM94070.1 Sodium- and chloride-dependent taurine transporter, partial [Orchesella cincta]	ODM94070.1	58.44	77	32	0	251	21	64	140	5e-27	105
TRINITY_DN237824_c0_g1	XP_023234005.1 gamma-aminobutyric acid receptor-associated protein-like 2 isoform X3 [Centruroides sculpturatus]	XP_023234005.1	65.82	79	27	0	237	1	3	81	3e-28	108
TRINITY_DN239353_c0_g1	JAN01079.1 ATP-dependent RNA helicase ddx6 [Daphnia magna]	JAN01079.1	93.75	80	5	0	2	241	204	283	1e-47	162
TRINITY_DN239336_c0_g1	XP_026746139.1 uncharacterized protein LOC113507485 isoform X2 [Trichoplusia ni]	XP_026746139.1	52	75	28	3	220	420	352	426	1e-09	63.5
TRINITY_DN239306_c0_g1	XP_022814080.1 titin isoform X6 [Spodoptera litura]	XP_022814080.1	100	27	0	0	199	279	1	27	4e-07	55.1
TRINITY_DN239371_c0_g1	PRD37939.1 UPF0276 protein [Nephila clavipes]	PRD37939.1	63.33	120	44	0	361	2	81	200	1e-46	166
TRINITY_DN239314_c0_g1	AUT99690.1 asparagine synthase (glutamine-hydrolyzing) [Morganella morganii]	AUT99690.1	42.03	69	40	0	215	9	242	310	2e-10	63.9
TRINITY_DN239332_c0_g1	ASO76364.1 alpha-1B Detyrosinated Tubulin chain tubulin, partial [Spodoptera littoralis]	ASO76364.1	95.83	72	3	0	1	216	105	176	6e-33	122
TRINITY_DN239388_c0_g1	XP_015927761.1 anoctamin-8 isoform X2 [Parasteatoda tepidariorum]	XP_015927761.1	40.38	104	59	1	315	4	20	120	3e-22	100
TRINITY_DN239382_c0_g1	PRD38717.1 suhB [Nephila clavipes]	PRD38717.1	39.77	88	48	3	257	3	5	90	9e-08	55.5
TRINITY_DN239313_c0_g1	XP_026744424.1 uncharacterized protein LOC113505797 [Trichoplusia ni]	XP_026744424.1	77.42	62	14	0	263	448	1	62	5e-23	101
TRINITY_DN239397_c0_g1	XP_022245820.1 LOW QUALITY PROTEIN: ATP-binding cassette sub-family A member 2-like [Limulus polyphemus]	XP_022245820.1	61.11	90	32	1	3	263	1609	1698	4e-30	121
TRINITY_DN239349_c0_g1	EZA56050.1 hypothetical protein X777_03875 [Ooceraea biroi]	EZA56050.1	45.56	90	45	3	259	2	85	174	4e-14	72
TRINITY_DN239361_c0_g1	JAT85383.1 hypothetical protein g.7592 [Pectinophora gossypiella]	JAT85383.1	81.71	82	15	0	1	246	57	138	2e-41	142
TRINITY_DN239357_c0_g1	PRD33785.1 putative oxidoreductase y4hM [Nephila clavipes]	PRD33785.1	59.21	76	26	1	228	1	201	271	5e-20	89.4
TRINITY_DN239341_c0_g1	JAS34487.1 hypothetical protein g.21961, partial [Clastoptera arizonana]	JAS34487.1	57.73	97	41	0	9	299	1	97	2e-32	118
TRINITY_DN203049_c0_g1	XP_018012227.1 PREDICTED: response regulator GacA-like [Hyalella azteca]	XP_018012227.1	42.5	80	46	0	20	259	42	121	3e-16	77.8
TRINITY_DN203070_c0_g1	PRD26007.1 oprM [Nephila clavipes]	PRD26007.1	34.21	114	71	3	12	341	231	344	8e-10	63.2
TRINITY_DN203071_c0_g1	XP_024946743.1 guanine nucleotide-binding protein G(i) subunit alpha isoform X2 [Cephus cinctus]	XP_024946743.1	91.21	91	8	0	1	273	48	138	2e-55	182
TRINITY_DN203099_c0_g1	WP_050309910.1 FMNH2-dependent alkanesulfonate monooxygenase [Yersinia pseudotuberculosis]	WP_050309910.1	77.98	109	24	0	329	3	210	318	4e-53	180
TRINITY_DN203066_c0_g1	PRD38938.1 rluE [Nephila clavipes]	PRD38938.1	64.44	45	16	0	96	230	33	77	3e-11	63.2
TRINITY_DN203023_c0_g1	XP_026730630.1 nucleoprotein TPR isoform X4 [Trichoplusia ni]	XP_026730630.1	100	26	0	0	3	80	2039	2064	7e-07	54.7
TRINITY_DN203008_c0_g1	RWA46196.1 UDP-glucose 6-dehydrogenase [Yersinia pestis]	RWA46196.1	72.15	79	22	0	2	238	58	136	1e-29	116
TRINITY_DN203025_c0_g1	AUU00641.1 HAAAP family serine/threonine permease [Morganella morganii]	AUU00641.1	66.35	104	35	0	313	2	212	315	4e-40	146
TRINITY_DN203047_c0_g1	XP_026738836.1 protein shifted-like isoform X2 [Trichoplusia ni]	XP_026738836.1	93.33	60	4	0	481	302	227	286	2e-30	120
TRINITY_DN203020_c0_g1	XP_018009182.1 PREDICTED: probable Xaa-Pro aminopeptidase P [Hyalella azteca]	XP_018009182.1	48.23	141	73	0	2	424	154	294	6e-35	136
TRINITY_DN203077_c0_g1	XP_022114191.1 cyclin-dependent kinase 8 isoform X2 [Pieris rapae]	XP_022114191.1	100	25	0	0	455	529	407	431	3e-06	53.9
TRINITY_DN203015_c0_g1	XP_018006317.1 PREDICTED: nitroreductase NfnB-like [Hyalella azteca]	XP_018006317.1	59.09	44	18	0	4	135	197	240	6e-10	60.8
TRINITY_DN203002_c0_g1	KOB70882.1 Uncharacterized protein OBRU01_14628 [Operophtera brumata]	KOB70882.1	92.86	28	2	0	2	85	2	29	4e-12	55.5
TRINITY_DN203010_c0_g1	XP_026747671.1 glutathione S-transferase 1-like [Trichoplusia ni]	XP_026747671.1	87.1	31	4	0	448	540	113	143	8e-08	57
TRINITY_DN203030_c0_g1	XP_011567375.1 PREDICTED: K(+) efflux antiporter 2, chloroplastic-like [Plutella xylostella]	XP_011567375.1	42.4	125	68	2	381	7	340	460	5e-22	99
TRINITY_DN203040_c0_g1	RWA47292.1 hybrid sensor histidine kinase/response regulator [Yersinia pestis]	RWA47292.1	70.83	48	14	0	2	145	669	716	4e-13	71.6
TRINITY_DN203016_c0_g1	AEY60620.1 Membrane-associated protein Hem [Apis cerana]	AEY60620.1	71.55	116	33	0	2	349	82	197	1e-53	184
TRINITY_DN203060_c0_g1	XP_026738564.1 E3 ubiquitin-protein ligase Su(dx) [Trichoplusia ni]	XP_026738564.1	100	26	0	0	300	377	120	145	2e-06	53.5
TRINITY_DN203013_c0_g1	PRD18992.1 aguA [Nephila clavipes]	PRD18992.1	45.13	113	57	2	348	13	12	120	5e-23	101
TRINITY_DN203084_c0_g1	PRD18252.1 glyQ [Nephila clavipes]	PRD18252.1	88.33	60	7	0	230	51	274	333	3e-27	108
TRINITY_DN203012_c0_g1	XP_004929484.1 integral membrane protein GPR180 [Bombyx mori]	XP_004929484.1	96.3	27	1	0	81	1	465	491	6e-08	58.5
TRINITY_DN230441_c0_g1	EFX68603.1 hypothetical protein DAPPUDRAFT_62978 [Daphnia pulex]	EFX68603.1	52.11	71	34	0	300	88	261	331	9e-15	76.6
TRINITY_DN230460_c0_g1	JAK29150.1 putative Beta-klotho, partial [Daphnia magna]	JAK29150.1	41.01	139	71	2	449	66	43	181	2e-27	112
TRINITY_DN230426_c0_g1	ROT78327.1 Gephyrin [Penaeus vannamei]	ROT78327.1	65.26	95	33	0	285	1	3	97	8e-33	128
TRINITY_DN230468_c0_g1	XP_012524345.1 PREDICTED: 2-oxoglutarate dehydrogenase, mitochondrial-like, partial [Monomorium pharaonis]	XP_012524345.1	39.73	73	43	1	6	221	70	142	5e-13	70.1
TRINITY_DN230416_c0_g1	XP_026734822.1 cysteine and glycine-rich protein 1-like isoform X3 [Trichoplusia ni]	XP_026734822.1	100	24	0	0	73	2	42	65	8e-07	54.3
TRINITY_DN230467_c0_g1	XP_011566715.1 PREDICTED: probable sulfate/thiosulfate import ATP-binding protein CysA [Plutella xylostella]	XP_011566715.1	63.1	84	31	0	9	260	115	198	5e-23	96.7
TRINITY_DN230428_c0_g1	PRD26213.1 lgrC, partial [Nephila clavipes]	PRD26213.1	47.4	173	78	3	3	488	2433	2603	9e-38	148
TRINITY_DN230414_c0_g1	WP_072086677.1 MULTISPECIES: DNA/RNA nuclease SfsA [Yersinia]	WP_072086677.1	54.1	61	27	1	2	181	82	142	3e-11	63.5
TRINITY_DN230470_c0_g1	XP_021188534.1 opsin, ultraviolet-sensitive-like isoform X2 [Helicoverpa armigera]	XP_021188534.1	69.01	71	21	1	2	211	68	138	7e-26	107
TRINITY_DN230484_c0_g1	PRD39827.1 pyrC [Nephila clavipes]	PRD39827.1	66.96	112	37	0	337	2	3	114	2e-46	162
TRINITY_DN230413_c0_g1	XP_013786534.2 insulin receptor substrate 1-B-like, partial [Limulus polyphemus]	XP_013786534.2	55.06	89	37	1	6	263	157	245	1e-28	113
TRINITY_DN230405_c0_g1	PRD19751.1 cusA [Nephila clavipes]	PRD19751.1	68.42	57	18	0	172	2	400	456	9e-20	90.5
TRINITY_DN230403_c0_g1	XP_026747942.1 peroxisomal N(1)-acetyl-spermine/spermidine oxidase-like isoform X2 [Trichoplusia ni]	XP_026747942.1	62.96	54	20	0	1	162	345	398	3e-10	65.9
TRINITY_DN230435_c0_g1	XP_018028338.1 PREDICTED: murein DD-endopeptidase MepM-like [Hyalella azteca]	XP_018028338.1	51.28	78	30	2	2	223	226	299	5e-15	76.3
TRINITY_DN230465_c0_g1	XP_026740075.1 fatty acyl-CoA reductase wat-like [Trichoplusia ni]	XP_026740075.1	98.53	204	3	0	617	6	16	219	5e-129	378
TRINITY_DN223399_c0_g1	XP_023212741.1 protein transport protein Sec24C-like [Centruroides sculpturatus]	XP_023212741.1	61.18	85	33	0	1	255	382	466	1e-26	109
TRINITY_DN223392_c0_g1	LAB67632.1 transposase, partial [Hirondellea gigas]	LAB67632.1	41.41	99	50	2	4	276	52	150	1e-17	84
TRINITY_DN223366_c0_g1	XP_017085811.1 PREDICTED: NAD(P)H dehydrogenase (quinone)-like [Drosophila eugracilis]	XP_017085811.1	66.67	99	33	0	297	1	1	99	3e-41	146
TRINITY_DN223340_c0_g1	PRD36056.1 GTPase-activating Rap/Ran-GAP domain-like protein 3 [Nephila clavipes]	PRD36056.1	45.83	72	38	1	228	13	100	170	3e-14	72
TRINITY_DN223388_c0_g1	JAN17758.1 Disulfide-isomerase A3-like protein, partial [Daphnia magna]	JAN17758.1	43.18	88	46	3	285	28	65	150	1e-12	67.4
TRINITY_DN223384_c0_g1	RWA48980.1 hypothetical protein B0X04_08315 [Yersinia pestis]	RWA48980.1	44.32	88	47	2	258	1	31	118	2e-09	57.8
TRINITY_DN223317_c0_g1	XP_017788355.1 PREDICTED: iron-sulfur cluster co-chaperone protein HscB, mitochondrial [Habropoda laboriosa]	XP_017788355.1	54.33	127	56	2	384	7	107	232	2e-28	113
TRINITY_DN223365_c0_g1	XP_015605768.1 caspase-1 isoform X2 [Cephus cinctus]	XP_015605768.1	53.23	62	25	2	128	310	23	81	2e-10	63.9
TRINITY_DN223391_c0_g1	KOB69809.1 putative tick transposon, partial [Operophtera brumata]	KOB69809.1	52.36	212	100	1	633	1	57	268	6e-72	237
TRINITY_DN223357_c0_g1	sp|A1JJD5.1|DNAK_YERE8 RecName: Full=Chaperone protein DnaK; AltName: Full=HSP70; AltName: Full=Heat shock 70 kDa protein; AltName: Full=Heat shock protein 70	sp|A1JJD5.1|DNAK_YERE8	70	110	33	0	6	335	448	557	6e-44	159
TRINITY_DN223325_c0_g1	XP_015915960.1 phosphatidylinositol transfer protein alpha isoform [Parasteatoda tepidariorum]	XP_015915960.1	65.42	107	35	2	1	318	65	170	3e-40	143
TRINITY_DN223381_c0_g1	XP_023235575.1 kelch domain-containing protein 2-like isoform X4 [Centruroides sculpturatus]	XP_023235575.1	35.19	108	60	4	317	3	53	153	4e-12	68.2
TRINITY_DN207978_c0_g1	XP_022246318.1 mini-chromosome maintenance complex-binding protein-like isoform X2 [Limulus polyphemus]	XP_022246318.1	56.82	88	35	1	13	267	4	91	9e-29	115
TRINITY_DN207950_c0_g1	XP_026751305.1 uncharacterized protein LOC113511787 [Galleria mellonella]	XP_026751305.1	87.88	33	3	1	327	229	384	415	1e-10	65.9
TRINITY_DN207911_c0_g1	XP_026738664.1 uncharacterized protein LOC113501675 [Trichoplusia ni]	XP_026738664.1	89.66	29	3	0	236	322	287	315	1e-07	56.2
TRINITY_DN207908_c0_g1	PRD39075.1 lon [Nephila clavipes]	PRD39075.1	80.56	72	14	0	2	217	701	772	3e-29	117
TRINITY_DN207914_c0_g1	XP_026734972.1 uncharacterized protein LOC113498915 [Trichoplusia ni]	XP_026734972.1	100	23	0	0	71	3	87	109	7e-07	54.7
TRINITY_DN207926_c0_g1	XP_021181803.1 maternal protein pumilio isoform X4 [Helicoverpa armigera]	XP_021181803.1	62.5	48	16	1	303	440	715	762	9e-08	58.2
TRINITY_DN207958_c0_g1	XP_026734593.1 small integral membrane protein 12-A [Trichoplusia ni]	XP_026734593.1	100	27	0	0	270	350	1	27	6e-10	59.7
TRINITY_DN207966_c0_g1	XP_026727333.1 probable multidrug resistance-associated protein lethal(2)03659 [Trichoplusia ni]	XP_026727333.1	100	27	0	0	394	314	225	251	3e-07	56.2
TRINITY_DN207986_c0_g1	PRD19621.1 spoT [Nephila clavipes]	PRD19621.1	41.44	111	64	1	365	33	604	713	3e-12	70.9
TRINITY_DN243307_c0_g1	XP_026738428.1 protein timeless [Trichoplusia ni]	XP_026738428.1	84.85	33	5	0	3	101	1003	1035	4e-09	62
TRINITY_DN243373_c0_g1	XP_026736884.1 uncharacterized protein LOC113500332 isoform X1 [Trichoplusia ni]	XP_026736884.1	76.92	39	8	1	116	3	306	344	4e-10	65.9
TRINITY_DN243329_c0_g1	XP_026740365.1 vacuolar protein sorting-associated protein 33A [Trichoplusia ni]	XP_026740365.1	92.86	28	2	0	1	84	15	42	5e-07	55.5
TRINITY_DN243350_c0_g1	JAI66940.1 hypothetical protein PF03029.13 [Scylla olivacea]	JAI66940.1	63.83	47	13	2	316	456	126	168	1e-08	60.5
TRINITY_DN243309_c0_g1	XP_002032805.1 GM20757 [Drosophila sechellia]	XP_002032805.1	80.65	31	6	0	3	95	131	161	4e-09	58.9
TRINITY_DN243325_c0_g1	PRD38611.1 gloB2 [Nephila clavipes]	PRD38611.1	59.49	79	32	0	254	18	210	288	4e-28	110
TRINITY_DN243378_c0_g1	XP_026729353.1 serine/threonine-protein kinase Nek8-like [Trichoplusia ni]	XP_026729353.1	47.57	103	3	1	7	315	1	52	2e-16	79.7
TRINITY_DN243301_c0_g1	PZC74586.1 hypothetical protein B5X24_HaOG207638 [Helicoverpa armigera]	PZC74586.1	71.88	32	9	0	97	2	136	167	3e-06	50.4
TRINITY_DN243312_c0_g1	XP_026313456.1 LIM/homeobox protein Awh [Hyposmocoma kahamanoa]	XP_026313456.1	83.78	37	5	1	302	195	262	298	7e-13	70.1
TRINITY_DN243400_c0_g1	XP_012550054.1 pre-mRNA-splicing factor SYF1 [Bombyx mori]	XP_012550054.1	100	27	0	0	244	324	14	40	8e-09	60.1
TRINITY_DN243343_c0_g1	XP_021191693.1 adenylate cyclase type 10-like [Helicoverpa armigera]	XP_021191693.1	93.16	190	13	0	2	571	387	576	1e-119	380
TRINITY_DN243385_c0_g1	XP_014362864.1 PREDICTED: sodium/hydrogen exchanger 7 [Papilio machaon]	XP_014362864.1	83.33	30	5	0	90	1	277	306	1e-06	53.9
TRINITY_DN211577_c0_g1	PRD33431.1 mrpD [Nephila clavipes]	PRD33431.1	36.78	87	54	1	285	28	120	206	2e-12	69.3
TRINITY_DN211513_c0_g1	XP_022211907.1 uncharacterized protein LOC111067164 [Drosophila obscura]	XP_022211907.1	42.68	82	46	1	255	10	64	144	3e-14	72.4
TRINITY_DN211539_c0_g1	XP_026725324.1 dynein assembly factor 5, axonemal [Trichoplusia ni]	XP_026725324.1	90.32	31	3	0	1	93	791	821	4e-09	60.8
TRINITY_DN211598_c0_g1	XP_020804146.1 uncharacterized protein LOC110180811 [Drosophila serrata]	XP_020804146.1	45.71	70	38	0	1	210	420	489	6e-15	78.2
TRINITY_DN211586_c0_g1	PCG64546.1 hypothetical protein B5V51_10489 [Heliothis virescens]	PCG64546.1	48.1	79	36	1	237	1	92	165	3e-16	77
TRINITY_DN211558_c0_g1	PRD24925.1 ubiB [Nephila clavipes]	PRD24925.1	54.67	75	34	0	226	2	74	148	3e-17	82.8
TRINITY_DN211525_c0_g1	XP_012524423.1 PREDICTED: uncharacterized protein LOC105829895, partial [Monomorium pharaonis]	XP_012524423.1	98.32	119	2	0	358	2	315	433	1e-76	243
TRINITY_DN211559_c0_g1	RXA96251.1 ABC transporter permease subunit [Yersinia sp. 2105 StPb PI]	RXA96251.1	63.79	58	21	0	3	176	673	730	2e-10	63.9
TRINITY_DN211505_c0_g1	PRD38328.1 hyi [Nephila clavipes]	PRD38328.1	56.25	80	33	2	3	236	177	256	2e-22	95.1
TRINITY_DN211560_c0_g1	XP_018010940.1 PREDICTED: protein TraU-like [Hyalella azteca]	XP_018010940.1	37.66	77	48	0	234	4	26	102	1e-11	66.2
TRINITY_DN211568_c0_g1	XP_026737308.1 forkhead box protein O-like isoform X1 [Trichoplusia ni]	XP_026737308.1	93.1	29	2	0	176	262	75	103	4e-09	60.5
TRINITY_DN211537_c0_g1	XP_023304645.1 uncharacterized protein LOC111686519, partial [Lucilia cuprina]	XP_023304645.1	46.15	65	34	1	8	199	305	369	9e-10	61.2
TRINITY_DN211562_c0_g1	PRD17677.1 UPF0434 protein [Nephila clavipes]	PRD17677.1	93.33	60	4	0	224	45	48	107	2e-30	112
TRINITY_DN237115_c0_g1	XP_026747342.1 mucin-3A-like [Trichoplusia ni]	XP_026747342.1	100	88	0	0	1	264	1016	1103	2e-38	145
TRINITY_DN237171_c0_g1	AAX39865.1 aminopeptidase N3 [Trichoplusia ni]	AAX39865.1	62.07	58	21	1	3	176	853	909	1e-10	66.6
TRINITY_DN237194_c0_g1	PRD18358.1 puuB, partial [Nephila clavipes]	PRD18358.1	44.74	76	39	2	20	244	21	94	7e-10	61.6
TRINITY_DN237142_c0_g1	XP_022836031.1 nicotinamide phosphoribosyltransferase-like [Spodoptera litura]	XP_022836031.1	57.14	91	38	1	271	2	294	384	1e-28	114
TRINITY_DN237148_c0_g1	KPJ21417.1 Gelsolin, partial [Papilio machaon]	KPJ21417.1	75	28	7	0	201	284	129	156	3e-07	52.4
TRINITY_DN237168_c0_g1	PZC79580.1 hypothetical protein B5X24_HaOG216245 [Helicoverpa armigera]	PZC79580.1	60.47	43	17	0	134	262	59	101	2e-07	55.1
TRINITY_DN237104_c0_g1	AWT57818.1 Aquaporin AQP12L2 [Chilo suppressalis]	AWT57818.1	94.59	37	2	0	123	13	215	251	3e-13	75.5
TRINITY_DN237126_c0_g1	XP_018008206.1 PREDICTED: UPF0065 protein in tcbD-tcbE intergenic region-like [Hyalella azteca]	XP_018008206.1	52.31	65	31	0	199	5	173	237	2e-14	72.4
TRINITY_DN237116_c0_g1	JAN74704.1 putative DnaJ subfamily A member [Daphnia magna]	JAN74704.1	55.79	95	42	0	2	286	49	143	3e-35	129
TRINITY_DN237141_c0_g1	RWA50392.1 superoxide dismutase [Yersinia pestis]	RWA50392.1	67.37	95	30	1	2	283	107	201	2e-36	131
TRINITY_DN237165_c0_g1	XP_026737915.1 pyrimidodiazepine synthase-like [Trichoplusia ni]	XP_026737915.1	89.66	29	3	0	3	89	39	67	7e-09	59.3
TRINITY_DN237114_c0_g1	XP_012521747.1 PREDICTED: uncharacterized protein LOC105828092, partial [Monomorium pharaonis]	XP_012521747.1	98.5	133	2	0	1	399	215	347	5e-84	266
TRINITY_DN237197_c0_g1	XP_023235971.1 ectonucleotide pyrophosphatase/phosphodiesterase family member 1-like [Centruroides sculpturatus]	XP_023235971.1	43.71	151	81	2	487	35	321	467	1e-29	122
TRINITY_DN237105_c0_g1	XP_014610114.1 PREDICTED: Sjoegren syndrome nuclear autoantigen 1 homolog isoform X2 [Polistes canadensis]	XP_014610114.1	58.21	67	28	0	1	201	40	106	3e-17	79.3
TRINITY_DN237160_c0_g1	KXJ83586.1 hypothetical protein RP20_CCG003951 [Aedes albopictus]	KXJ83586.1	40.24	82	41	2	9	245	67	143	5e-10	62
TRINITY_DN237112_c0_g1	XP_026729693.1 proton-coupled folate transporter-like [Trichoplusia ni]	XP_026729693.1	100	32	0	0	397	492	315	346	3e-11	68.6
TRINITY_DN237130_c0_g1	XP_023218718.1 serine/threonine-protein kinase mTOR-like [Centruroides sculpturatus]	XP_023218718.1	74.26	101	26	0	2	304	1216	1316	9e-43	159
TRINITY_DN237151_c0_g1	XP_026726981.1 probable phosphorylase b kinase regulatory subunit beta isoform X3 [Trichoplusia ni]	XP_026726981.1	78.79	33	7	0	3	101	389	421	2e-07	57
TRINITY_DN237157_c0_g1	AIL26134.1 glycogen synthase, partial [Hartigia cf. linearis/trimaculata tI4]	AIL26134.1	76.8	125	29	0	377	3	60	184	4e-56	182
TRINITY_DN237175_c0_g1	XP_026727849.1 uncharacterized protein LOC113493975 isoform X1 [Trichoplusia ni]	XP_026727849.1	100	55	0	0	167	3	16	70	4e-33	126
TRINITY_DN237118_c0_g1	XP_013789074.1 tetraspanin-7-like [Limulus polyphemus]	XP_013789074.1	43.37	83	41	2	233	3	123	205	2e-14	72.8
TRINITY_DN237174_c0_g1	AAX39863.1 aminopeptidase N1 [Trichoplusia ni]	AAX39863.1	96.77	31	1	0	331	239	602	632	9e-12	69.3
TRINITY_DN212099_c0_g1	PCG68167.1 hypothetical protein B5V51_5524 [Heliothis virescens]	PCG68167.1	100	24	0	0	2	73	561	584	3e-06	52.4
TRINITY_DN212094_c0_g1	PCG68653.1 hypothetical protein B5V51_5016 [Heliothis virescens]	PCG68653.1	96.55	29	1	0	336	250	493	521	6e-09	60.8
TRINITY_DN212083_c0_g1	RWS29244.1 protein O-GlcNAcase-like isoform X1 [Leptotrombidium deliense]	RWS29244.1	64.21	95	33	1	291	7	83	176	2e-36	139
TRINITY_DN212043_c0_g1	XP_026737668.1 general odorant-binding protein 1-like [Trichoplusia ni]	XP_026737668.1	73.53	68	12	2	1	186	2	69	7e-13	67.8
TRINITY_DN212017_c0_g1	JAS89510.1 hypothetical protein g.5366, partial [Homalodisca liturata]	JAS89510.1	70.83	72	21	0	3	218	264	335	1e-27	111
TRINITY_DN241355_c0_g1	KMQ87501.1 enzymatic polyprotein endonuclease reverse [Lasius niger]	KMQ87501.1	49.21	189	92	1	556	2	38	226	3e-50	171
TRINITY_DN241311_c0_g1	PZC79702.1 hypothetical protein B5X24_HaOG216010 [Helicoverpa armigera]	PZC79702.1	48.46	130	60	2	118	504	1	124	4e-29	115
TRINITY_DN241365_c0_g1	ROT76410.1 putative UDP-sugar transporter UST74c [Penaeus vannamei]	ROT76410.1	64.77	88	31	0	265	2	118	205	2e-34	127
TRINITY_DN241378_c0_g1	XP_015510701.1 PREDICTED: uncharacterized protein LOC107217620 [Neodiprion lecontei]	XP_015510701.1	66.67	33	11	0	141	239	98	130	1e-06	53.1
TRINITY_DN241374_c0_g1	XP_026724759.1 coronin-7 isoform X1 [Trichoplusia ni]	XP_026724759.1	96	25	1	0	1	75	608	632	5e-06	51.6
TRINITY_DN241377_c0_g1	PRD17702.1 putative ABC transporter ATP-binding protein [Nephila clavipes]	PRD17702.1	64.71	85	29	1	3	254	110	194	2e-19	86.7
TRINITY_DN223919_c0_g1	XP_024218758.1 protein outspread isoform X1 [Halyomorpha halys]	XP_024218758.1	42.03	69	39	1	206	3	402	470	1e-08	58.5
TRINITY_DN223989_c0_g1	PRD38836.1 cdhR [Nephila clavipes]	PRD38836.1	50.65	77	38	0	233	3	257	333	1e-17	82.8
TRINITY_DN223931_c0_g1	KYN12786.1 Mannosyl-oligosaccharide 1,2-alpha-mannosidase IB [Trachymyrmex cornetzi]	KYN12786.1	69.39	49	15	0	143	289	132	180	3e-15	75.9
TRINITY_DN223967_c0_g1	XP_021185234.1 uncharacterized protein LOC110372663 [Helicoverpa armigera]	XP_021185234.1	91	100	9	0	17	316	3	102	5e-51	174
TRINITY_DN223975_c0_g1	XP_026739125.1 huntington interacting protein related 1 isoform X2 [Trichoplusia ni]	XP_026739125.1	93.1	29	2	0	284	370	1331	1359	4e-08	58.9
TRINITY_DN223992_c0_g1	XP_013782661.1 protein max-like isoform X2 [Limulus polyphemus]	XP_013782661.1	50.54	93	32	4	12	269	69	154	7e-12	66.6
TRINITY_DN223918_c0_g1	JAN02262.1 60S ribosomal protein L35a [Daphnia magna]	JAN02262.1	90.41	73	7	0	1	219	38	110	4e-42	142
TRINITY_DN223983_c0_g1	XP_015918169.1 microtubule-associated protein tau-like [Parasteatoda tepidariorum]	XP_015918169.1	59.18	49	14	1	14	142	112	160	1e-07	53.5
TRINITY_DN223914_c0_g1	EFA10710.1 domino [Tribolium castaneum]	EFA10710.1	50.63	79	33	2	237	1	1653	1725	3e-08	58.5
TRINITY_DN223922_c0_g1	XP_026734781.1 lysosomal alpha-mannosidase-like [Trichoplusia ni]	XP_026734781.1	99.57	231	1	0	693	1	519	749	5e-158	482
TRINITY_DN223906_c0_g1	XP_022834273.1 uncharacterized protein LOC111362017 isoform X1 [Spodoptera litura]	XP_022834273.1	61.74	115	44	0	16	360	671	785	8e-33	130
TRINITY_DN223908_c0_g1	XP_026731645.1 uncharacterized protein LOC113496580 isoform X1 [Trichoplusia ni]	XP_026731645.1	100	25	0	0	75	1	516	540	6e-07	59.3
TRINITY_DN223971_c0_g1	XP_026738312.1 uncharacterized protein LOC113501378 [Trichoplusia ni]	XP_026738312.1	100	88	0	0	265	2	339	426	5e-30	120
TRINITY_DN223951_c0_g1	KFM72138.1 Glycogen phosphorylase, partial [Stegodyphus mimosarum]	KFM72138.1	91.76	85	7	0	1	255	300	384	1e-47	169
TRINITY_DN223960_c0_g1	PRD26916.1 tauB [Nephila clavipes]	PRD26916.1	44.58	83	39	1	11	238	20	102	2e-16	78.6
TRINITY_DN223923_c0_g1	PRD21386.1 qseB [Nephila clavipes]	PRD21386.1	68.66	67	20	1	201	1	13	78	3e-10	60.5
TRINITY_DN223905_c0_g1	XP_026732381.1 ABC transporter C family member 13 [Trichoplusia ni]	XP_026732381.1	90	30	3	0	90	1	1124	1153	3e-09	62
TRINITY_DN223987_c0_g1	XP_026736886.1 mothers against decapentaplegic homolog 3 [Trichoplusia ni]	XP_026736886.1	100	25	0	0	1	75	200	224	2e-06	53.5
TRINITY_DN223978_c0_g1	XP_022647802.1 cysteine and histidine-rich domain-containing protein 1-like isoform X1 [Varroa destructor]	XP_022647802.1	44.57	92	50	1	10	282	224	315	3e-22	97.1
TRINITY_DN210730_c0_g1	PRD34116.1 leuA [Nephila clavipes]	PRD34116.1	60	45	18	0	137	3	2	46	4e-10	64.3
TRINITY_DN210775_c0_g1	JAN92421.1 Zinc transporter-like protein, partial [Daphnia magna]	JAN92421.1	95.65	23	1	0	384	316	6	28	3e-06	50.1
TRINITY_DN210742_c0_g1	XP_021200682.1 cytochrome b5-related protein-like [Helicoverpa armigera]	XP_021200682.1	95.65	23	1	0	387	319	329	351	7e-06	51.6
TRINITY_DN210782_c0_g1	XP_026738379.1 nucleolar GTP-binding protein 2 [Trichoplusia ni]	XP_026738379.1	92.86	28	2	0	340	257	874	901	7e-09	60.8
TRINITY_DN210720_c0_g1	XP_021920517.1 JNK-interacting protein 3 isoform X7 [Zootermopsis nevadensis]	XP_021920517.1	49.01	151	64	5	2	433	486	630	5e-23	103
TRINITY_DN210764_c0_g1	WP_050140065.1 MULTISPECIES: D-xylose ABC transporter ATP-binding protein [Yersinia]	WP_050140065.1	61.76	102	37	1	2	307	157	256	2e-32	126
TRINITY_DN210784_c0_g1	XP_017091490.1 PREDICTED: DNA ligase-like, partial [Drosophila bipectinata]	XP_017091490.1	65.08	63	22	0	213	25	157	219	4e-18	84.3
TRINITY_DN210800_c0_g1	WP_050099504.1 MULTISPECIES: LysR family transcriptional regulator [Yersinia]	WP_050099504.1	38.71	62	38	0	186	1	93	154	2e-06	51.2
TRINITY_DN210725_c0_g1	XP_026731783.1 putative thiamine transporter SLC35F3 [Trichoplusia ni]	XP_026731783.1	100	27	0	0	83	3	221	247	6e-09	62.8
TRINITY_DN210728_c0_g1	XP_026735886.1 nose resistant to fluoxetine protein 6-like, partial [Trichoplusia ni]	XP_026735886.1	100	25	0	0	393	467	286	310	5e-07	55.8
TRINITY_DN210777_c0_g1	XP_026739012.1 uncharacterized protein LOC113501902 [Trichoplusia ni]	XP_026739012.1	100	26	0	0	431	354	211	236	2e-07	57
TRINITY_DN210737_c0_g1	PCG66553.1 hypothetical protein B5V51_7563 [Heliothis virescens]	PCG66553.1	72.73	77	21	0	50	280	25	101	4e-31	121
TRINITY_DN225914_c0_g1	PRD35328.1 acdh-6 [Nephila clavipes]	PRD35328.1	99.49	195	1	0	67	651	1	195	3e-139	406
TRINITY_DN225935_c0_g1	RVE55255.1 hypothetical protein evm_000153 [Chilo suppressalis]	RVE55255.1	47.44	78	30	2	1	234	261	327	3e-09	67.8
TRINITY_DN225953_c0_g1	JAV98295.1 hypothetical protein, partial [Photinus pyralis]	JAV98295.1	44.58	83	43	2	3	248	198	278	2e-12	68.6
TRINITY_DN226000_c0_g1	XP_026739093.1 trypsin, alkaline C-like [Trichoplusia ni]	XP_026739093.1	100	28	0	0	365	448	16	43	3e-08	57.8
TRINITY_DN225947_c0_g1	AVM81262.1 innexin-3, partial [Trichoplusia ni]	AVM81262.1	85.71	35	5	0	414	310	134	168	3e-10	64.3
TRINITY_DN225985_c0_g1	XP_019556316.1 PREDICTED: TIP41-like protein [Aedes albopictus]	XP_019556316.1	66.67	69	23	0	833	627	197	265	4e-16	83.2
TRINITY_DN225902_c0_g1	XP_011861379.1 PREDICTED: hybrid signal transduction histidine kinase B-like [Vollenhovia emeryi]	XP_011861379.1	46.51	86	46	0	260	3	23	108	9e-20	88.2
TRINITY_DN225912_c0_g1	XP_008557518.1 PREDICTED: uncharacterized protein LOC103578286 [Microplitis demolitor]	XP_008557518.1	51.35	111	54	0	309	641	71	181	1e-30	120
TRINITY_DN225948_c0_g1	RXA95854.1 nitrite reductase large subunit [Yersinia sp. 2105 StPb PI]	RXA95854.1	90.7	86	8	0	260	3	92	177	8e-34	131
TRINITY_DN225941_c0_g1	PRD36771.1 arsB [Nephila clavipes]	PRD36771.1	81.69	71	13	0	214	2	40	110	5e-32	124
TRINITY_DN225931_c0_g1	XP_023245127.1 nardilysin [Copidosoma floridanum]	XP_023245127.1	50.82	61	27	1	226	53	1532	1592	3e-10	63.9
TRINITY_DN225905_c0_g1	JAL16480.1 CTD small phosphatase protein 2-A [Daphnia magna]	JAL16480.1	78.57	84	18	0	3	254	229	312	1e-30	118
TRINITY_DN225955_c0_g1	PRD18856.1 puuB [Nephila clavipes]	PRD18856.1	75	36	9	0	141	248	32	67	1e-07	55.8
TRINITY_DN225927_c0_g1	PZC77320.1 hypothetical protein B5X24_HaOG203479 [Helicoverpa armigera]	PZC77320.1	93.1	29	2	0	459	373	441	469	2e-08	60.1
TRINITY_DN225938_c0_g1	PCG62847.1 hypothetical protein B5V51_13505 [Heliothis virescens]	PCG62847.1	100	54	0	0	232	71	28	81	5e-32	119
TRINITY_DN225944_c0_g1	PZC70533.1 hypothetical protein B5X24_HaOG215699 [Helicoverpa armigera]	PZC70533.1	89.29	28	3	0	2	85	226	253	2e-07	58.2
TRINITY_DN234350_c0_g1	JAM04207.1 Nucleoside diphosphate-linked moiety X motif [Daphnia_magna]	JAM04207.1	63.1	84	30	1	3	254	133	215	2e-27	109
TRINITY_DN234377_c0_g1	PRD23507.1 pilH [Nephila clavipes]	PRD23507.1	87.88	33	4	0	118	216	1	33	3e-12	65.1
TRINITY_DN234387_c0_g1	XP_017464358.1 PREDICTED: 2,4-dienoyl-CoA reductase [NADPH]-like, partial [Rhagoletis zephyria]	XP_017464358.1	55.21	192	81	1	577	2	81	267	1e-57	192
TRINITY_DN234354_c0_g1	XP_026739254.1 uncharacterized protein LOC113502072 [Trichoplusia ni]	XP_026739254.1	98.88	89	1	0	267	1	389	477	7e-39	143
TRINITY_DN234392_c0_g1	RWA47127.1 host specificity protein [Yersinia pestis]	RWA47127.1	54.62	130	50	2	2	391	206	326	2e-39	150
TRINITY_DN234330_c0_g1	XP_026747058.1 proton channel OtopLc-like [Trichoplusia ni]	XP_026747058.1	84.38	32	5	0	309	404	404	435	5e-08	58.5
TRINITY_DN234351_c0_g1	OXA50718.1 Protein E(sev)2B [Folsomia candida]	OXA50718.1	41.12	107	58	1	396	76	105	206	3e-21	93.2
TRINITY_DN234348_c0_g1	KYB26199.1 Thrombospondin-4-B-like Protein [Tribolium castaneum]	KYB26199.1	63.37	101	37	0	1	303	311	411	9e-11	65.9
TRINITY_DN234341_c0_g1	JAM61832.1 Catenin delta-2 [Daphnia magna]	JAM61832.1	65.67	67	23	0	33	233	399	465	5e-13	71.2
TRINITY_DN234381_c0_g1	PRD25879.1 mauR [Nephila clavipes]	PRD25879.1	57.04	135	58	0	1	405	39	173	6e-49	168
TRINITY_DN234303_c0_g1	PRD35773.1 secD [Nephila clavipes]	PRD35773.1	44.78	134	73	1	401	3	109	242	1e-31	125
TRINITY_DN234332_c0_g1	PZC83007.1 hypothetical protein B5X24_HaOG208874 [Helicoverpa armigera]	PZC83007.1	65	40	12	1	310	197	64	103	3e-06	50.8
TRINITY_DN234307_c0_g1	XP_012524387.1 PREDICTED: uncharacterized protein LOC105829859, partial [Monomorium pharaonis]	XP_012524387.1	78.4	162	35	0	488	3	30	191	3e-78	260
TRINITY_DN234379_c0_g1	XP_026496665.1 tetratricopeptide repeat protein 21B-like [Vanessa tameamea]	XP_026496665.1	90.32	31	3	0	230	322	929	959	7e-10	63.5
TRINITY_DN234327_c0_g1	XP_026733961.1 uncharacterized protein LOC113498223 [Trichoplusia ni]	XP_026733961.1	100	25	0	0	321	395	1325	1349	8e-08	58.2
TRINITY_DN234310_c0_g1	XP_023299716.1 uncharacterized protein LOC111682042 [Lucilia cuprina]	XP_023299716.1	62.6	123	46	0	563	195	135	257	8e-39	142
TRINITY_DN234334_c0_g1	JAS34849.1 hypothetical protein g.5919 [Clastoptera arizonana]	JAS34849.1	70	30	9	0	5	94	267	296	5e-08	43.1
TRINITY_DN234361_c0_g1	PRD26336.1 thcF [Nephila clavipes]	PRD26336.1	43.66	71	40	0	218	6	382	452	7e-16	79.3
TRINITY_DN234322_c0_g1	XP_022235988.1 F-actin-uncapping protein LRRC16A-like isoform X4 [Limulus polyphemus]	XP_022235988.1	43.66	71	40	0	1	213	648	718	4e-11	66.6
TRINITY_DN234352_c0_g1	JAI72803.1 hypothetical protein [Daphnia_magna]	JAI72803.1	79.17	72	15	0	216	1	1	72	9e-33	118
TRINITY_DN234347_c0_g1	XP_018006483.1 PREDICTED: periplasmic pH-dependent serine endoprotease DegQ-like [Hyalella azteca]	XP_018006483.1	56.86	51	20	1	60	206	2	52	4e-08	57
TRINITY_DN208327_c0_g1	XP_021194800.1 ankyrin repeat domain-containing protein 29, partial [Helicoverpa armigera]	XP_021194800.1	65.12	43	8	1	1	108	99	141	9e-08	56.6
TRINITY_DN208398_c0_g1	JAC21627.1 putative vesicle trafficking protein sly1 sec1 family, partial [Amblyomma cajennense]	JAC21627.1	72.73	55	15	0	95	259	4	58	2e-19	87.8
TRINITY_DN208352_c0_g1	XP_026735011.1 uncharacterized protein LOC113498947 [Trichoplusia ni]	XP_026735011.1	100	30	0	0	236	147	1	30	9e-11	64.3
TRINITY_DN208356_c0_g1	XP_026731650.1 protein scarlet-like [Trichoplusia ni]	XP_026731650.1	96.43	28	1	0	1	84	171	198	3e-08	59.7
TRINITY_DN208349_c0_g1	PRD38137.1 putative signaling protein [Nephila clavipes]	PRD38137.1	38.89	126	76	1	3	377	388	513	3e-15	79.7
TRINITY_DN208302_c0_g1	XP_026724894.1 CDP-diacylglycerol--glycerol-3-phosphate 3-phosphatidyltransferase, mitochondrial [Trichoplusia ni]	XP_026724894.1	96.43	28	1	0	1	84	229	256	1e-08	59.3
TRINITY_DN208381_c0_g1	XP_026742557.1 cGMP-dependent protein kinase, isozyme 1-like [Trichoplusia ni]	XP_026742557.1	100	22	0	0	3	68	477	498	2e-06	53.9
TRINITY_DN208313_c0_g1	LAB67189.1 zinc finger RNA-binding protein-like [Hirondellea gigas]	LAB67189.1	88.89	36	4	0	227	120	307	342	1e-12	70.1
TRINITY_DN232339_c0_g1	AEY56702.1 Protein RUFY3 [Apis cerana]	AEY56702.1	55.26	114	46	1	1	327	117	230	7e-32	123
TRINITY_DN232329_c0_g1	AGB92184.1 glu-/pro-tRNA synthetase, partial [Helicoverpa zea]	AGB92184.1	46.05	76	25	2	213	1	26	90	6e-09	58.2
TRINITY_DN232301_c0_g1	PRD25048.1 cspA [Nephila clavipes]	PRD25048.1	41.56	77	42	1	1	231	242	315	8e-10	62
TRINITY_DN232394_c0_g1	XP_017063065.1 PREDICTED: aerobic cobaltochelatase subunit CobN-like [Drosophila eugracilis]	XP_017063065.1	43.75	80	45	0	253	14	1075	1154	1e-11	68.2
TRINITY_DN232349_c0_g1	KPJ12171.1 Tubulin gamma-1 chain [Papilio machaon]	KPJ12171.1	100	28	0	0	413	330	425	452	2e-10	65.9
TRINITY_DN232389_c0_g1	XP_012551340.1 alkaline phosphatase [Bombyx mori]	XP_012551340.1	81.48	27	5	0	1	81	467	493	6e-06	52
TRINITY_DN232343_c0_g1	JAB74338.1 putative pyridoxal-dependent decarboxylase domain-containing protein 1, partial [Ixodes ricinus]	JAB74338.1	52	75	36	0	226	2	247	321	1e-17	83.2
TRINITY_DN232387_c0_g1	AEO33039.1 hypothetical protein, partial [Amblyomma maculatum]	AEO33039.1	39.84	123	71	3	1	366	53	173	6e-20	90.5
TRINITY_DN232368_c0_g1	PZC71082.1 hypothetical protein B5X24_HaOG214153 [Helicoverpa armigera]	PZC71082.1	48.61	72	27	3	2	199	59	126	2e-06	49.7
TRINITY_DN232361_c0_g1	WP_050101357.1 MULTISPECIES: patatin-like phospholipase RssA [Yersinia]	WP_050101357.1	43.75	144	80	1	429	1	14	157	2e-22	98.2
TRINITY_DN232308_c0_g1	XP_026747797.1 venom carboxylesterase-6-like [Trichoplusia ni]	XP_026747797.1	96.15	26	1	0	254	331	62	87	5e-08	57.8
TRINITY_DN232383_c0_g1	XP_022826538.1 spectrin beta chain isoform X5 [Spodoptera litura]	XP_022826538.1	59.09	44	18	0	298	167	226	269	2e-07	56.2
TRINITY_DN232345_c0_g1	XP_026736001.1 trypsin, alkaline C-like [Trichoplusia ni]	XP_026736001.1	73.33	45	10	1	129	1	60	104	3e-11	66.6
TRINITY_DN232303_c0_g1	XP_025832324.1 ornithine aminotransferase, mitochondrial isoform X1 [Agrilus planipennis]	XP_025832324.1	47.97	123	57	4	352	2	112	233	5e-25	105
TRINITY_DN232366_c0_g1	XP_026732134.1 SHC-transforming protein 1 [Trichoplusia ni]	XP_026732134.1	100	30	0	0	2	91	2	31	2e-10	65.5
TRINITY_DN232358_c0_g1	XP_026728538.1 uncharacterized protein LOC113494414 [Trichoplusia ni]	XP_026728538.1	80.77	78	15	0	234	1	404	481	1e-31	124
TRINITY_DN232304_c0_g1	JAS91382.1 hypothetical protein g.29103, partial [Homalodisca liturata]	JAS91382.1	91.67	24	2	0	507	436	24	47	7e-06	49.7
TRINITY_DN232381_c0_g1	XP_017133509.1 PREDICTED: glutathione reductase-like [Drosophila elegans]	XP_017133509.1	46.49	114	60	1	344	3	189	301	6e-24	102
TRINITY_DN232378_c0_g1	XP_026735399.1 uncharacterized protein LOC113499211 [Trichoplusia ni]	XP_026735399.1	80.56	36	7	0	2	109	100	135	1e-09	60.1
TRINITY_DN232373_c0_g1	XP_026734632.1 uncharacterized protein LOC113498710 [Trichoplusia ni]	XP_026734632.1	100	86	0	0	58	315	154	239	2e-10	63.5
TRINITY_DN232334_c0_g1	JAN01165.1 Mesencephalic astrocyte-derived neurotrophic factor [Daphnia magna]	JAN01165.1	68.75	32	10	0	97	2	72	103	1e-08	55.5
TRINITY_DN237960_c0_g1	JAT99495.1 putative contactin-5, partial [Amblyomma sculptum]	JAT99495.1	41.98	81	41	2	1	225	493	573	4e-11	66.2
TRINITY_DN237976_c0_g1	PRD19871.1 Eci2 [Nephila clavipes]	PRD19871.1	80	70	14	0	10	219	193	262	2e-14	72.4
TRINITY_DN237993_c0_g1	PRD37001.1 agmR [Nephila clavipes]	PRD37001.1	51.47	68	33	0	205	2	3	70	2e-13	70.1
TRINITY_DN237995_c0_g1	KOB52332.1 Zinc/iron transporter [Operophtera brumata]	KOB52332.1	85.71	28	4	0	1	84	161	188	4e-07	53.9
TRINITY_DN237954_c0_g1	XP_026738505.1 venom acid phosphatase Acph-1-like [Trichoplusia ni]	XP_026738505.1	93.55	31	2	0	784	692	137	167	2e-09	64.7
TRINITY_DN237918_c0_g1	JAV79209.1 hypothetical protein, partial [Photinus pyralis]	JAV79209.1	100	28	0	0	1	84	76	103	3e-10	62.8
TRINITY_DN237930_c0_g1	PRD38970.1 tolQ [Nephila clavipes]	PRD38970.1	44.71	85	45	2	3	257	8	90	3e-16	77.8
TRINITY_DN237981_c0_g1	XP_026742369.1 uncharacterized protein LOC113504313 [Trichoplusia ni]	XP_026742369.1	99.12	113	1	0	341	3	437	549	2e-57	199
TRINITY_DN237957_c0_g1	XP_021202409.1 uncharacterized protein LOC110384904 [Bombyx mori]	XP_021202409.1	70.24	84	25	0	253	2	216	299	1e-33	130
TRINITY_DN237922_c0_g1	XP_018008206.1 PREDICTED: UPF0065 protein in tcbD-tcbE intergenic region-like [Hyalella azteca]	XP_018008206.1	50	68	34	0	2	205	194	261	5e-14	71.6
TRINITY_DN237959_c0_g1	XP_023240048.1 V-type proton ATPase 16 kDa proteolipid subunit [Centruroides sculpturatus]	XP_023240048.1	89.32	103	11	0	1	309	51	153	7e-40	140
TRINITY_DN237958_c0_g1	SPP84754.1 blast:5'-nucleotidase domain-containing protein 1 [Drosophila guanche]	SPP84754.1	51.09	92	44	1	3	278	64	154	2e-21	95.1
TRINITY_DN237948_c0_g1	RXG54966.1 Apoptosis-inducing factor 1, mitochondrial [Armadillidium vulgare]	RXG54966.1	85.57	97	14	0	336	46	245	341	4e-46	162
TRINITY_DN237917_c0_g1	PRD26412.1 msuE [Nephila clavipes]	PRD26412.1	66.27	83	27	1	250	5	87	169	2e-29	113
TRINITY_DN237929_c0_g1	XP_026742060.1 ecdysone-induced protein 78C-like [Trichoplusia ni]	XP_026742060.1	86.67	30	4	0	1	90	202	231	2e-06	54.3
TRINITY_DN237910_c0_g1	XP_026727666.1 uncharacterized protein LOC113493835 [Trichoplusia ni]	XP_026727666.1	100	22	0	0	1	66	1114	1135	2e-07	57.8
TRINITY_DN237908_c0_g1	KZS01374.1 Uncharacterized protein APZ42_001993, partial [Daphnia magna]	KZS01374.1	26.05	119	81	1	108	464	135	246	7e-06	51.6
TRINITY_DN237919_c0_g1	JAG55688.1 hypothetical protein [Lygus hesperus]	JAG55688.1	62.96	81	28	1	238	2	151	231	3e-28	112
TRINITY_DN237911_c0_g1	XP_018006343.1 PREDICTED: TPR repeat-containing protein PA4667-like [Hyalella azteca]	XP_018006343.1	57.14	84	36	0	3	254	427	510	8e-22	96.3
TRINITY_DN237986_c0_g1	XP_026744984.1 LOW QUALITY PROTEIN: serine/threonine-protein kinase WNK1-like [Trichoplusia ni]	XP_026744984.1	96.43	28	1	0	86	3	4	31	2e-07	56.6
TRINITY_DN237936_c0_g1	XP_026743373.1 uncharacterized protein LOC113505066 [Trichoplusia ni]	XP_026743373.1	99.3	143	1	0	430	2	166	308	5e-95	293
TRINITY_DN237950_c0_g1	JAS83829.1 hypothetical protein g.54371, partial [Homalodisca liturata]	JAS83829.1	53.73	67	31	0	205	5	116	182	3e-14	73.9
TRINITY_DN248206_c0_g1	OWR46917.1 Chromatin-remodeling complex ATPase chain Iswi [Danaus plexippus plexippus]	OWR46917.1	52.17	46	20	1	21	152	763	808	2e-06	50.1
TRINITY_DN248296_c0_g1	XP_026743213.1 carboxylesterase 5A-like [Trichoplusia ni]	XP_026743213.1	100	87	0	0	1	261	219	305	3e-53	182
TRINITY_DN248265_c0_g1	PCG66296.1 hypothetical protein B5V51_7864 [Heliothis virescens]	PCG66296.1	58.54	41	17	0	424	302	1600	1640	4e-06	53.1
TRINITY_DN248202_c0_g1	JAA82296.1 Equilibrative nucleoside transporter 1, partial [Pararge aegeria]	JAA82296.1	95.65	23	1	0	1	69	38	60	2e-06	48.9
TRINITY_DN214161_c0_g1	XP_026726335.1 integrator complex subunit 4 [Trichoplusia ni]	XP_026726335.1	100	715	0	0	322	2466	1	715	0	1471
TRINITY_DN214172_c0_g1	XP_026725117.1 E3 ubiquitin-protein ligase ZNF598 [Trichoplusia ni]	XP_026725117.1	100	288	0	0	2	865	533	820	8e-132	418
TRINITY_DN214150_c0_g1	XP_021190737.1 MIF-like protein mif-2 [Helicoverpa armigera]	XP_021190737.1	69.83	116	35	0	158	505	1	116	1e-51	174
TRINITY_DN214107_c0_g1	XP_026728478.1 isoleucine--tRNA ligase, mitochondrial [Trichoplusia ni]	XP_026728478.1	100	956	0	0	60	2927	1	956	0	1908
TRINITY_DN214167_c0_g1	XP_026742872.1 39S ribosomal protein L16, mitochondrial [Trichoplusia ni]	XP_026742872.1	99.59	241	1	0	184	906	1	241	1e-161	468
TRINITY_DN214176_c0_g1	WP_050097288.1 MULTISPECIES: two-component system sensor histidine kinase PhoQ [Yersinia]	WP_050097288.1	42.86	77	44	0	257	27	213	289	4e-14	79
TRINITY_DN214116_c0_g1	XP_026732316.1 1-phosphatidylinositol 4,5-bisphosphate phosphodiesterase classes I and II [Trichoplusia ni]	XP_026732316.1	100	870	0	0	498	3107	1	870	0	1646
TRINITY_DN214186_c0_g1	XP_026747695.1 hemocytin-like [Trichoplusia ni]	XP_026747695.1	100	2150	0	0	96	6545	1	2150	0	4281
TRINITY_DN214103_c0_g1	PRD37625.1 map [Nephila clavipes]	PRD37625.1	61.33	75	26	1	225	1	406	477	2e-22	97.4
TRINITY_DN214191_c0_g1	XP_026738112.1 long-chain fatty acid transport protein 4-like [Trichoplusia ni]	XP_026738112.1	100	643	0	0	532	2460	1	643	0	1259
TRINITY_DN214101_c0_g1	XP_026735190.1 26S proteasome non-ATPase regulatory subunit 11 [Trichoplusia ni]	XP_026735190.1	100	421	0	0	443	1705	1	421	0	739
TRINITY_DN214194_c0_g1	XP_026738124.1 uncharacterized protein LOC113501239 [Trichoplusia ni]	XP_026738124.1	99.6	252	1	0	112	867	1	252	6e-180	520
TRINITY_DN214177_c0_g1	XP_026736475.1 carboxypeptidase B-like [Trichoplusia ni]	XP_026736475.1	99.54	431	2	0	838	2130	1	431	0	849
TRINITY_DN214140_c0_g1	XP_026730869.1 uncharacterized protein LOC113496015 [Trichoplusia ni]	XP_026730869.1	92.79	111	8	0	335	3	438	548	2e-59	211
TRINITY_DN214126_c0_g1	XP_026734664.1 uncharacterized protein LOC113498730 isoform X1 [Trichoplusia ni]	XP_026734664.1	100	190	0	0	698	129	1	190	1e-133	390
TRINITY_DN214138_c0_g1	PZC74176.1 hypothetical protein B5X24_HaOG208248 [Helicoverpa armigera]	PZC74176.1	68.57	35	11	0	107	3	12	46	7e-08	57
TRINITY_DN214168_c0_g1	XP_026732371.1 O-acyltransferase like protein-like [Trichoplusia ni]	XP_026732371.1	99.21	382	3	0	47	1192	1	382	0	785
TRINITY_DN214118_c0_g1	PRD37671.1 mfd [Nephila clavipes]	PRD37671.1	39.32	117	64	1	331	2	319	435	2e-10	65.5
TRINITY_DN214195_c0_g1	XP_026747393.1 transmembrane and TPR repeat-containing protein CG4050 [Trichoplusia ni]	XP_026747393.1	100	57	0	0	1	171	833	889	1e-14	85.5
TRINITY_DN214162_c0_g1	XP_026726759.1 cytochrome b-c1 complex subunit Rieske, mitochondrial [Trichoplusia ni]	XP_026726759.1	100	271	0	0	4553	3741	1	271	3e-164	506
TRINITY_DN214145_c0_g1	XP_026728342.1 waprin-Thr1-like [Trichoplusia ni]	XP_026728342.1	100	111	0	0	460	128	1	111	4e-61	199
TRINITY_DN214102_c0_g1	XP_022826159.1 eukaryotic translation initiation factor 2A [Spodoptera litura]	XP_022826159.1	77.5	40	9	0	3	122	212	251	1e-11	68.6
TRINITY_DN214131_c0_g1	XP_023209658.1 ceruloplasmin-like [Centruroides sculpturatus]	XP_023209658.1	47.37	247	118	3	58	765	87	332	1e-68	237
TRINITY_DN214175_c0_g1	XP_026742706.1 uncharacterized protein LOC113504551 isoform X1 [Trichoplusia ni]	XP_026742706.1	100	570	0	0	2665	956	1	570	0	1171
TRINITY_DN214182_c0_g1	XP_016988340.1 PREDICTED: putative prophage CPZ-55 integrase, partial [Drosophila rhopaloa]	XP_016988340.1	35.14	74	48	0	239	18	212	285	4e-06	50.8
TRINITY_DN214199_c0_g1	sp|Q2RGY4.1|GATA_MOOTA RecName: Full=Glutamyl-tRNA(Gln) amidotransferase subunit A; Short=Glu-ADT subunit A	sp|Q2RGY4.1|GATA_MOOTA	66.67	105	27	1	7	321	114	210	2e-25	106
TRINITY_DN214187_c0_g1	XP_002399538.1 HTH-type transcriptional regulator cynR, putative, partial [Ixodes scapularis]	XP_002399538.1	41.18	136	73	3	127	522	2	134	4e-17	82.8
TRINITY_DN214154_c0_g1	XP_026745410.1 RNA-binding protein 25 [Trichoplusia ni]	XP_026745410.1	95.41	196	0	1	647	87	671	866	1e-80	271
TRINITY_DN214146_c0_g1	XP_026735679.1 uncharacterized protein LOC113499399 [Trichoplusia ni]	XP_026735679.1	99.74	388	1	0	1634	471	1	388	0	754
TRINITY_DN214192_c0_g1	OTF72467.1 hypothetical protein BLA29_004155 [Euroglyphus maynei]	OTF72467.1	62.07	58	20	1	170	3	90	147	2e-18	82.8
TRINITY_DN214147_c0_g1	XP_026739087.1 trypsin, alkaline C-like [Trichoplusia ni]	XP_026739087.1	98.98	98	1	0	1	294	148	245	1e-63	202
TRINITY_DN214147_c1_g1	XP_026739094.1 trypsin, alkaline B-like [Trichoplusia ni]	XP_026739094.1	99.52	209	1	0	45	671	1	209	2e-138	398
TRINITY_DN214184_c0_g1	XP_022817940.1 uncharacterized protein LOC111350554 [Spodoptera litura]	XP_022817940.1	75	76	18	1	1145	918	81	155	1e-27	105
TRINITY_DN214110_c0_g1	XP_026724576.1 uncharacterized protein LOC113491682 [Trichoplusia ni]	XP_026724576.1	91.61	274	0	1	1	822	1056	1306	2e-170	516
TRINITY_DN214160_c0_g1	PRD22647.1 Aqp4 [Nephila clavipes]	PRD22647.1	41.54	65	31	2	225	34	16	74	3e-09	57
TRINITY_DN214112_c0_g1	XP_026728796.1 dual specificity mitogen-activated protein kinase kinase 7-like isoform X4 [Trichoplusia ni]	XP_026728796.1	100	409	0	0	197	1423	1	409	0	753
TRINITY_DN214123_c0_g1	AEG79734.1 alkaline phosphatase [Trichoplusia ni]	AEG79734.1	99.11	112	1	0	337	2	1	112	2e-30	124
TRINITY_DN214196_c0_g1	XP_026725039.1 NADH dehydrogenase [ubiquinone] 1 beta subcomplex subunit 10 [Trichoplusia ni]	XP_026725039.1	100	160	0	0	226	705	1	160	1e-114	337
TRINITY_DN214104_c0_g1	JAI72502.1 hypothetical protein [Daphnia_magna]	JAI72502.1	87.34	79	10	0	239	3	1	79	4e-37	130
TRINITY_DN214152_c1_g1	XP_026725474.1 mucin-2-like isoform X35 [Trichoplusia ni]	XP_026725474.1	100	173	0	0	698	180	3748	3920	1e-95	317
TRINITY_DN214132_c0_g1	XP_014247258.1 E3 ubiquitin-protein ligase TRIM33 isoform X1 [Cimex lectularius]	XP_014247258.1	59.26	54	22	0	88	249	741	794	2e-17	85.9
TRINITY_DN203242_c0_g1	KOC70723.1 PDZ and LIM domain protein Zasp [Habropoda laboriosa]	KOC70723.1	100	29	0	0	1152	1066	798	826	3e-11	72.8
TRINITY_DN203225_c0_g1	WP_050101500.1 MULTISPECIES: PLP-dependent transferase [Yersinia]	WP_050101500.1	59.32	118	48	0	354	1	31	148	5e-40	145
TRINITY_DN203246_c0_g1	XP_017109647.1 PREDICTED: peptidoglycan synthase FtsI-like [Drosophila bipectinata]	XP_017109647.1	45.33	75	41	0	8	232	94	168	4e-14	74.3
TRINITY_DN203237_c0_g1	WP_050140999.1 MULTISPECIES: threonine/homoserine exporter RhtA [Yersinia]	WP_050140999.1	65.31	49	17	0	186	40	78	126	2e-15	75.9
TRINITY_DN203236_c0_g1	XP_023213545.1 bifunctional heparan sulfate N-deacetylase/N-sulfotransferase-like [Centruroides sculpturatus]	XP_023213545.1	58.33	120	50	0	1	360	33	152	5e-40	142
TRINITY_DN203213_c0_g1	JAS33581.1 hypothetical protein g.45694, partial [Clastoptera arizonana]	JAS33581.1	71.43	49	14	0	149	3	92	140	3e-16	76.3
TRINITY_DN203223_c0_g1	PZC76663.1 hypothetical protein B5X24_HaOG204346 [Helicoverpa armigera]	PZC76663.1	68.13	91	26	1	273	1	1	88	2e-29	116
TRINITY_DN203201_c0_g1	XP_018008504.1 PREDICTED: homocysteine synthase-like [Hyalella azteca]	XP_018008504.1	84.44	90	14	0	8	277	237	326	8e-45	158
TRINITY_DN203220_c0_g1	KFM63818.1 E2F-associated phosphoprotein, partial [Stegodyphus mimosarum]	KFM63818.1	72.73	33	9	0	228	130	153	185	2e-09	58.5
TRINITY_DN203269_c0_g1	XP_026733642.1 protein D2-like [Trichoplusia ni]	XP_026733642.1	100	78	0	0	2	235	116	193	3e-49	165
TRINITY_DN203261_c0_g1	JAN01327.1 Transmembrane emp24 domain-containing protein [Daphnia magna]	JAN01327.1	94.23	52	3	0	462	307	161	212	3e-25	105
TRINITY_DN203254_c0_g1	sp|A1JIH1.1|COAA_YERE8 RecName: Full=Pantothenate kinase; AltName: Full=Pantothenic acid kinase	sp|A1JIH1.1|COAA_YERE8	50.6	83	39	2	255	10	189	270	3e-20	89.7
TRINITY_DN203206_c0_g1	ROT85544.1 putative succinate--hydroxymethylglutarate CoA-transferase-like [Penaeus vannamei]	ROT85544.1	64.38	73	26	0	3	221	261	333	2e-27	110
TRINITY_DN203298_c0_g1	AJO70008.1 sarco/endoplasmic reticulum calcium-ATPase isoform 3 [Cherax destructor]	AJO70008.1	63.89	36	13	0	246	139	958	993	3e-08	57.8
TRINITY_DN203280_c0_g1	WP_087770295.1 MULTISPECIES: excinuclease ABC subunit UvrC [Yersinia]	WP_087770295.1	48.18	220	109	2	6	653	224	442	8e-53	188
TRINITY_DN203226_c0_g1	XP_026741961.1 nucleolar protein 6-like [Trichoplusia ni]	XP_026741961.1	87.1	31	4	0	302	210	191	221	2e-07	54.7
TRINITY_DN203255_c0_g1	PCG79296.1 hypothetical protein B5V51_1288 [Heliothis virescens]	PCG79296.1	92.86	28	2	0	635	552	156	183	2e-08	61.2
TRINITY_DN209176_c0_g1	XP_026733937.1 DNA topoisomerase 2 [Trichoplusia ni]	XP_026733937.1	100	29	0	0	208	294	1419	1447	1e-09	62.8
TRINITY_DN209150_c0_g1	JAT89547.1 hypothetical protein g.19415, partial [Pectinophora gossypiella]	JAT89547.1	93.1	29	2	0	89	3	61	89	8e-10	60.8
TRINITY_DN209127_c0_g1	AVP74679.1 cytochrome c oxidase subunit III (mitochondrion) [Diaphanosoma dubium]	AVP74679.1	52.5	80	29	2	5	241	61	132	7e-10	60.5
TRINITY_DN209114_c0_g1	XP_026740933.1 uncharacterized protein LOC113503276 isoform X2 [Trichoplusia ni]	XP_026740933.1	96	25	1	0	77	3	4	28	2e-06	55.1
TRINITY_DN209140_c0_g1	XP_023944270.1 uncharacterized protein LOC112050273 [Bicyclus anynana]	XP_023944270.1	40.51	79	47	0	1	237	46	124	4e-13	70.9
TRINITY_DN209130_c0_g1	PRD39709.1 ate [Nephila clavipes]	PRD39709.1	43.75	64	36	0	195	4	5	68	1e-11	64.3
TRINITY_DN209112_c0_g1	XP_026741646.1 xanthine dehydrogenase/oxidase-like [Trichoplusia ni]	XP_026741646.1	89.29	28	3	0	250	333	72	99	9e-09	60.5
TRINITY_DN209103_c0_g1	ROT65375.1 putative aminopeptidase W07G4.4 [Penaeus vannamei]	ROT65375.1	84.09	88	14	0	1	264	172	259	3e-36	135
TRINITY_DN209187_c0_g1	XP_026745540.1 protein cueball-like, partial [Trichoplusia ni]	XP_026745540.1	100	27	0	0	3	83	324	350	4e-09	60.8
TRINITY_DN209196_c0_g1	XP_023297244.1 uncharacterized protein LOC111679871 [Lucilia cuprina]	XP_023297244.1	34.78	69	41	1	2	208	228	292	7e-06	49.3
TRINITY_DN209170_c0_g1	XP_026725329.1 uncharacterized protein LOC113492179 [Trichoplusia ni]	XP_026725329.1	92.16	51	4	0	155	3	24	74	1e-10	62.8
TRINITY_DN209111_c0_g1	XP_023209936.1 BTB/POZ domain-containing protein 9-like, partial [Centruroides sculpturatus]	XP_023209936.1	74.11	112	29	0	337	2	279	390	2e-53	182
TRINITY_DN209191_c0_g1	XP_026734615.1 uncharacterized protein LOC113498697 [Trichoplusia ni]	XP_026734615.1	100	119	0	0	357	1	381	499	9e-44	160
TRINITY_DN207096_c0_g1	XP_014364061.1 PREDICTED: carnosine N-methyltransferase isoform X1 [Papilio machaon]	XP_014364061.1	74.19	31	8	0	94	2	190	220	2e-07	55.8
TRINITY_DN207017_c0_g1	JAC21735.1 putative acyl-coa synthetase, partial [Amblyomma cajennense]	JAC21735.1	46.51	86	43	3	249	1	139	224	1e-15	77.4
TRINITY_DN207047_c0_g1	KFM62094.1 HEAT repeat-containing protein 7A, partial [Stegodyphus mimosarum]	KFM62094.1	48.86	88	45	0	271	8	1085	1172	1e-21	97.4
TRINITY_DN207032_c0_g1	XP_022213257.1 uncharacterized protein LOC111068210 [Drosophila obscura]	XP_022213257.1	55.32	47	21	0	269	129	550	596	2e-08	58.5
TRINITY_DN207008_c0_g1	KOB52235.1 Uncharacterized protein OBRU01_26267, partial [Operophtera brumata]	KOB52235.1	81.08	37	1	1	194	286	8	44	5e-11	63.5
TRINITY_DN207021_c0_g1	XP_026762234.1 probable ATP-dependent RNA helicase DDX47 [Galleria mellonella]	XP_026762234.1	96	25	1	0	278	352	78	102	2e-07	55.1
TRINITY_DN207068_c0_g1	XP_026734628.1 rac GTPase-activating protein 1-like [Trichoplusia ni]	XP_026734628.1	90.91	33	1	1	93	1	284	316	3e-07	56.2
TRINITY_DN207071_c0_g1	XP_026726994.1 alpha-tocopherol transfer protein-like [Trichoplusia ni]	XP_026726994.1	100	27	0	0	82	2	107	133	9e-10	62
TRINITY_DN207053_c0_g1	XP_026729414.1 uncharacterized protein LOC113495041 isoform X2 [Trichoplusia ni]	XP_026729414.1	96.67	30	1	0	1	90	2109	2138	1e-07	58.9
TRINITY_DN207082_c0_g1	XP_026726753.1 protein spire-like isoform X2 [Trichoplusia ni]	XP_026726753.1	100	39	0	0	564	448	362	400	5e-16	82.4
TRINITY_DN207029_c0_g1	RVE46846.1 hypothetical protein evm_008491 [Chilo suppressalis]	RVE46846.1	100	28	0	0	84	1	493	520	6e-09	63.5
TRINITY_DN207062_c0_g1	XP_022210322.1 uncharacterized protein LOC111066181 [Drosophila obscura]	XP_022210322.1	63.85	130	47	0	392	3	34	163	6e-49	172
TRINITY_DN207038_c0_g1	XP_026724856.1 uncharacterized protein LOC113491867 [Trichoplusia ni]	XP_026724856.1	96.55	29	1	0	87	1	88	116	4e-10	60.8
TRINITY_DN207027_c0_g1	XP_017476656.1 PREDICTED: L-arabonate dehydratase-like [Rhagoletis zephyria]	XP_017476656.1	50.67	75	36	1	2	226	410	483	8e-16	79
TRINITY_DN232445_c0_g1	JAJ16587.1 Protein HID1, putative [Daphnia_magna]	JAJ16587.1	100	28	0	0	339	256	463	490	1e-09	62.8
TRINITY_DN232437_c0_g1	XP_026746050.1 uncharacterized protein LOC113507390 [Trichoplusia ni]	XP_026746050.1	55.32	94	42	0	283	2	5	98	2e-28	114
TRINITY_DN232476_c0_g1	XP_026738492.1 obscurin isoform X1 [Trichoplusia ni]	XP_026738492.1	96.43	28	1	0	386	303	3391	3418	2e-09	63.2
TRINITY_DN232412_c0_g1	XP_026742947.1 zinc carboxypeptidase A 1-like [Trichoplusia ni]	XP_026742947.1	96.55	29	1	0	431	345	574	602	1e-08	60.8
TRINITY_DN232423_c0_g1	XP_026744226.1 zinc finger protein 184-like isoform X2 [Trichoplusia ni]	XP_026744226.1	86.67	30	4	0	427	516	182	211	5e-06	53.1
TRINITY_DN232458_c0_g1	PZC74176.1 hypothetical protein B5X24_HaOG208248 [Helicoverpa armigera]	PZC74176.1	66.67	36	12	0	597	704	12	47	3e-07	54.3
TRINITY_DN232482_c0_g1	PRD35808.1 kdsC [Nephila clavipes]	PRD35808.1	59.42	69	28	0	266	60	107	175	2e-15	75.5
TRINITY_DN232440_c0_g1	XP_026742267.1 bromodomain adjacent to zinc finger domain protein 2B-like isoform X10 [Trichoplusia ni]	XP_026742267.1	100	23	0	0	398	330	282	304	5e-06	52.8
TRINITY_DN232416_c0_g1	KZS00865.1 HTH-type transcriptional regulator ynfL-like protein, partial [Daphnia magna]	KZS00865.1	30.68	88	61	0	266	3	51	138	4e-06	48.9
TRINITY_DN232490_c0_g1	PRD38322.1 nrdR [Nephila clavipes]	PRD38322.1	62.22	135	51	0	182	586	1	135	8e-42	147
TRINITY_DN232402_c0_g1	XP_022816765.1 folliculin-interacting protein 2 isoform X2 [Spodoptera litura]	XP_022816765.1	100	23	0	0	249	317	4	26	1e-07	56.6
TRINITY_DN232418_c0_g1	XP_018028434.1 PREDICTED: formyltetrahydrofolate deformylase-like [Hyalella azteca]	XP_018028434.1	42.86	105	56	1	304	2	103	207	1e-21	94.4
TRINITY_DN232494_c0_g1	PRD37594.1 rapA [Nephila clavipes]	PRD37594.1	100	105	0	0	2	316	407	511	4e-63	216
TRINITY_DN232492_c0_g1	OXA45119.1 Conidial yellow pigment biosynthesis polyketide synthase [Folsomia candida]	OXA45119.1	26.64	214	114	12	556	5	1089	1289	2e-07	58.2
TRINITY_DN232405_c0_g1	WP_050101758.1 MULTISPECIES: peptidylprolyl isomerase SurA [Yersinia]	WP_050101758.1	39.2	125	72	3	439	65	68	188	3e-17	85.1
TRINITY_DN232483_c0_g1	PRD32037.1 putative metalloprotease [Nephila clavipes]	PRD32037.1	40.32	62	37	0	190	5	131	192	4e-07	51.6
TRINITY_DN232414_c0_g1	XP_014366135.1 PREDICTED: histone-lysine N-methyltransferase ash1-like [Papilio machaon]	XP_014366135.1	100	30	0	0	1	90	146	175	6e-12	67.8
TRINITY_DN232457_c0_g1	XP_021184339.1 uncharacterized protein LOC110372120 isoform X1 [Helicoverpa armigera]	XP_021184339.1	96.3	27	1	0	397	477	168	194	4e-10	65.5
TRINITY_DN236416_c0_g1	XP_023294919.1 uncharacterized protein LOC111677935 [Lucilia cuprina]	XP_023294919.1	50	120	60	0	79	438	1	120	4e-17	84.3
TRINITY_DN236440_c0_g1	OWR51177.1 hypothetical protein KGM_201867 [Danaus plexippus plexippus]	OWR51177.1	76	50	12	0	171	22	7	56	5e-16	77.8
TRINITY_DN236465_c0_g1	RWA48437.1 multidrug efflux RND transporter permease subunit [Yersinia pestis]	RWA48437.1	50.79	126	62	0	383	6	179	304	3e-36	140
TRINITY_DN236425_c0_g1	XP_018013211.1 PREDICTED: uncharacterized ribonuclease sll1290-like [Hyalella azteca]	XP_018013211.1	50.77	65	30	2	1	192	313	376	8e-11	65.1
TRINITY_DN236427_c0_g1	XP_026744258.1 uncharacterized protein LOC113505654 [Trichoplusia ni]	XP_026744258.1	100	78	0	0	235	2	1341	1418	1e-45	166
TRINITY_DN236450_c0_g1	XP_018008504.1 PREDICTED: homocysteine synthase-like [Hyalella azteca]	XP_018008504.1	82.73	110	19	0	330	1	38	147	1e-32	126
TRINITY_DN236414_c0_g1	XP_018028510.1 PREDICTED: glutathione-binding protein GsiB-like [Hyalella azteca]	XP_018028510.1	48.48	66	34	0	3	200	44	109	3e-12	66.6
TRINITY_DN236423_c0_g1	JAM63214.1 Trimethylguanosine synthase, partial [Daphnia magna]	JAM63214.1	57.65	85	35	1	2	256	464	547	4e-28	117
TRINITY_DN236499_c0_g1	XP_022210094.1 uncharacterized protein LOC111065955 [Drosophila obscura]	XP_022210094.1	71.59	88	25	0	3	266	75	162	3e-36	131
TRINITY_DN236452_c0_g1	XP_021183227.1 E3 ubiquitin-protein ligase ZNF598 [Helicoverpa armigera]	XP_021183227.1	86.67	30	4	0	92	3	135	164	7e-09	60.1
TRINITY_DN236462_c0_g1	XP_022831885.1 cell cycle checkpoint protein RAD1 isoform X2 [Spodoptera litura]	XP_022831885.1	88.24	34	4	0	513	412	65	98	2e-11	67.4
TRINITY_DN236431_c0_g1	JAC33569.1 protein kinase c conserved region 2, partial [Amblyomma triste]	JAC33569.1	41.03	117	66	2	352	5	54	168	3e-21	94
TRINITY_DN236417_c0_g1	XP_011567375.1 PREDICTED: K(+) efflux antiporter 2, chloroplastic-like [Plutella xylostella]	XP_011567375.1	53.57	84	39	0	1	252	411	494	2e-21	95.5
TRINITY_DN236406_c0_g1	AEU11695.1 seminal fluid protein HACP059, partial [Heliconius hewitsoni]	AEU11695.1	35.9	78	48	2	228	1	67	144	2e-09	58.5
TRINITY_DN236478_c0_g1	XP_018008252.1 PREDICTED: ribose operon repressor-like [Hyalella azteca]	XP_018008252.1	41.57	89	52	0	269	3	209	297	3e-06	51.2
TRINITY_DN236448_c0_g1	WP_050098427.1 MULTISPECIES: type VI secretion system contractile sheath large subunit [Yersinia]	WP_050098427.1	85.62	299	43	0	897	1	160	458	0	559
TRINITY_DN236495_c0_g1	XP_026739754.1 uncharacterized protein LOC113502397 [Trichoplusia ni]	XP_026739754.1	100	103	0	0	1	309	798	900	1e-60	211
TRINITY_DN236444_c0_g1	XP_026727948.1 luciferin 4-monooxygenase-like [Trichoplusia ni]	XP_026727948.1	100	28	0	0	2	85	307	334	2e-09	62.4
TRINITY_DN236500_c0_g1	WP_050098369.1 MULTISPECIES: protein-glutamate O-methyltransferase CheR [Yersinia]	WP_050098369.1	55.7	158	68	1	1	474	80	235	5e-54	181
TRINITY_DN236451_c0_g1	RXA95325.1 Holliday junction resolvase RuvX [Yersinia sp. 2105 StPb PI]	RXA95325.1	50.72	138	68	0	836	423	1	138	2e-37	140
TRINITY_DN236466_c0_g1	JAP65855.1 putative nucleolar transcription factor 1, partial [Hyalomma excavatum]	JAP65855.1	44.21	95	51	1	85	369	368	460	5e-14	77.8
TRINITY_DN236421_c0_g1	PRD38411.1 polA [Nephila clavipes]	PRD38411.1	73.81	84	22	0	254	3	474	557	1e-34	132
TRINITY_DN228935_c0_g1	XP_026733291.1 cytochrome P450 4C1-like [Trichoplusia ni]	XP_026733291.1	100	27	0	0	2	82	154	180	6e-08	57.8
TRINITY_DN228915_c0_g1	OWR43218.1 hypothetical protein KGM_206399 [Danaus plexippus plexippus]	OWR43218.1	90	30	3	0	927	1016	21	50	2e-08	59.7
TRINITY_DN228978_c0_g1	PRD24862.1 metG [Nephila clavipes]	PRD24862.1	100	118	0	0	356	3	511	628	1e-46	166
TRINITY_DN228913_c0_g1	XP_012524382.1 PREDICTED: uncharacterized protein LOC105829854 [Monomorium pharaonis]	XP_012524382.1	46.38	138	70	2	2	403	217	354	4e-29	117
TRINITY_DN228941_c0_g1	XP_026730727.1 uncharacterized protein LOC113495926 [Trichoplusia ni]	XP_026730727.1	100	29	0	0	87	1	1456	1484	5e-07	55.8
TRINITY_DN228984_c0_g1	PRD35375.1 proS [Nephila clavipes]	PRD35375.1	46.15	78	42	0	1	234	206	283	3e-07	54.7
TRINITY_DN228942_c0_g1	PCG69003.1 hypothetical protein B5V51_4629 [Heliothis virescens]	PCG69003.1	93.33	30	2	0	3	92	733	762	2e-07	57.8
TRINITY_DN228902_c0_g1	PRD37221.1 ghrB [Nephila clavipes]	PRD37221.1	96.36	110	4	0	2	331	37	146	3e-60	197
TRINITY_DN228929_c0_g1	XP_002405017.1 type II transmembrane protein, putative [Ixodes scapularis]	XP_002405017.1	49.37	79	39	1	8	244	2438	2515	3e-20	92.8
TRINITY_DN228918_c0_g1	XP_026747306.1 cytosolic carboxypeptidase Nna1 isoform X2 [Trichoplusia ni]	XP_026747306.1	100	82	0	0	246	1	291	372	2e-49	175
TRINITY_DN228934_c0_g1	ALP00288.1 elongation factor 1 alpha, partial [Penaeus indicus]	ALP00288.1	84.81	79	12	0	237	1	14	92	6e-43	146
TRINITY_DN228948_c0_g1	XP_023020805.1 receptor-type tyrosine-protein phosphatase U-like [Leptinotarsa decemlineata]	XP_023020805.1	100	22	0	0	313	248	178	199	4e-06	51.6
TRINITY_DN228945_c0_g1	BAV14135.1 adenine nucleotide translocase insect3 [Planococcus kraunhiae]	BAV14135.1	78.23	147	30	2	3	440	99	244	1e-60	199
TRINITY_DN228981_c0_g1	PCG65218.1 hypothetical protein B5V51_9510 [Heliothis virescens]	PCG65218.1	92	25	2	0	1014	940	6	30	2e-06	53.5
TRINITY_DN228951_c0_g1	XP_026740327.1 glucose dehydrogenase [FAD, quinone]-like [Trichoplusia ni]	XP_026740327.1	90.32	31	3	0	78	170	1	31	4e-09	62.4
TRINITY_DN228937_c0_g1	XP_022245829.1 5'-AMP-activated protein kinase subunit gamma-1-like [Limulus polyphemus]	XP_022245829.1	65.44	217	74	1	3	653	124	339	5e-98	301
TRINITY_DN228946_c0_g1	XP_026729025.1 nucleolar and coiled-body phosphoprotein 1-like isoform X4 [Trichoplusia ni]	XP_026729025.1	100	28	0	0	670	587	218	245	1e-08	61.6
TRINITY_DN228966_c0_g1	RWS08805.1 protocadherin alpha-7-like protein, partial [Leptotrombidium deliense]	RWS08805.1	50	140	70	0	14	433	35	174	4e-31	119
TRINITY_DN228987_c0_g1	XP_026747804.1 esterase FE4-like isoform X2 [Trichoplusia ni]	XP_026747804.1	100	127	0	0	383	3	68	194	1e-85	267
TRINITY_DN228967_c0_g1	XP_026740819.1 zinc metalloproteinase nas-4-like isoform X2 [Trichoplusia ni]	XP_026740819.1	100	27	0	0	290	370	169	195	7e-09	59.7
TRINITY_DN228994_c0_g1	CDW35280.1 glucose6phosphate isomerase [Nasonia vitripennis] [Lepeophtheirus salmonis]	CDW35280.1	80.71	140	26	1	2	421	144	282	1e-73	233
TRINITY_DN228965_c0_g1	XP_018009001.1 PREDICTED: phosphinothricin N-acetyltransferase-like [Hyalella azteca]	XP_018009001.1	67.42	89	28	1	267	1	18	105	7e-33	121
TRINITY_DN228917_c0_g1	XP_026738822.1 CBP80/20-dependent translation initiation factor isoform X5 [Trichoplusia ni]	XP_026738822.1	96.43	28	1	0	498	415	301	328	4e-09	62
TRINITY_DN228919_c0_g1	KPI91891.1 TBC1 domain family member 13 [Papilio xuthus]	KPI91891.1	50.98	51	25	0	453	301	6	56	9e-08	58.5
TRINITY_DN240793_c0_g1	XP_026725512.1 uncharacterized protein LOC113492273 [Trichoplusia ni]	XP_026725512.1	83.87	31	4	1	613	521	3	32	3e-06	53.9
TRINITY_DN240732_c0_g1	XP_013791999.1 transmembrane protein 33-like isoform X1 [Limulus polyphemus]	XP_013791999.1	60.82	97	37	1	346	59	159	255	8e-31	119
TRINITY_DN240783_c0_g1	XP_026742091.1 uncharacterized protein LOC113504136 isoform X2 [Trichoplusia ni]	XP_026742091.1	100	80	0	0	242	3	817	896	4e-46	166
TRINITY_DN240790_c0_g1	RWA47251.1 phosphoenolpyruvate carboxylase [Yersinia pestis]	RWA47251.1	38.75	80	49	0	242	3	763	842	1e-07	56.2
TRINITY_DN240758_c0_g1	XP_026735828.1 pseudouridine-5'-phosphatase-like [Trichoplusia ni]	XP_026735828.1	88.24	34	4	0	1	102	64	97	3e-11	65.1
TRINITY_DN240737_c0_g1	JAV53252.1 hypothetical protein [Photinus pyralis]	JAV53252.1	43.14	102	55	1	1	297	9	110	3e-21	94
TRINITY_DN240738_c0_g1	WP_050099275.1 MULTISPECIES: low affinity potassium transporter Kup [Yersinia]	WP_050099275.1	38.39	112	68	1	336	1	173	283	2e-14	77
TRINITY_DN240785_c0_g1	RXA97659.1 type VI secretion system tip protein VgrG [Yersinia sp. 2105 StPb PI]	RXA97659.1	54.67	150	68	0	2	451	631	780	7e-45	165
TRINITY_DN240767_c0_g1	XP_022238136.1 MORN repeat-containing protein 3-like, partial [Limulus polyphemus]	XP_022238136.1	41.27	63	37	0	2	190	168	230	1e-10	62.8
TRINITY_DN240759_c0_g1	XP_017085668.1 PREDICTED: uncharacterized protein RA0937-like [Drosophila eugracilis]	XP_017085668.1	54.29	70	32	0	213	4	96	165	3e-18	84.7
TRINITY_DN240709_c0_g2	YP_008081080.1 NADH dehydrogenase subunit 3 (mitochondrion) [Ctenoplusia agnata]	YP_008081080.1	77.78	27	6	0	57	137	91	117	2e-09	44.3
TRINITY_DN240721_c0_g1	XP_022828667.1 kelch domain-containing protein 4-like [Spodoptera litura]	XP_022828667.1	100	26	0	0	3	80	148	173	2e-09	62
TRINITY_DN240795_c0_g1	AXN69659.1 serine protease-like 1 protein [Tetranychus cinnabarinus]	AXN69659.1	36.84	76	44	2	229	2	40	111	2e-07	54.3
TRINITY_DN244013_c0_g1	RWA46013.1 zinc-binding dehydrogenase [Yersinia pestis]	RWA46013.1	48.61	72	37	0	5	220	263	334	3e-13	71.6
TRINITY_DN244022_c0_g1	XP_026743260.1 RRP15-like protein [Trichoplusia ni]	XP_026743260.1	100	25	0	0	322	248	260	284	1e-06	52.8
TRINITY_DN244089_c0_g1	XP_026747650.1 rabenosyn-5 [Trichoplusia ni]	XP_026747650.1	100	22	0	0	390	455	264	285	9e-06	51.6
TRINITY_DN244005_c0_g1	XP_026729600.1 uncharacterized protein MAL13P1.304-like [Trichoplusia ni]	XP_026729600.1	99.15	117	1	0	353	3	1334	1450	6e-54	191
TRINITY_DN244072_c0_g1	WP_004707148.1 MULTISPECIES: MurR/RpiR family transcriptional regulator [Yersinia]	WP_004707148.1	37.7	61	34	1	173	3	7	67	6e-06	49.7
TRINITY_DN244063_c0_g1	XP_026740051.1 putative fatty acyl-CoA reductase CG5065 [Trichoplusia ni]	XP_026740051.1	96.3	27	1	0	185	265	297	323	5e-08	57
TRINITY_DN244021_c0_g1	JAB63995.1 LINE-1 reverse transcriptase protein, partial [Anoplophora glabripennis]	JAB63995.1	68.69	99	31	0	297	1	51	149	9e-35	129
TRINITY_DN244037_c0_g1	XP_026732034.1 glutamate-rich WD repeat-containing protein 1 [Trichoplusia ni]	XP_026732034.1	82.76	29	5	0	3	89	81	109	4e-06	52.4
TRINITY_DN244068_c0_g1	XP_026735347.1 uncharacterized protein LOC113499177 isoform X1 [Trichoplusia ni]	XP_026735347.1	88.64	44	5	0	242	111	1525	1568	1e-16	82.4
TRINITY_DN244012_c0_g1	XP_026746406.1 TLD domain-containing protein 2 isoform X14 [Trichoplusia ni]	XP_026746406.1	100	28	0	0	86	3	209	236	1e-10	63.5
TRINITY_DN244036_c0_g1	JAJ59761.1 putative Chaperone activity of bc1 complex, mitochondrial, partial [Daphnia magna]	JAJ59761.1	66.06	109	36	1	3	326	72	180	8e-32	124
TRINITY_DN236787_c0_g1	PRD21383.1 qmcA [Nephila clavipes]	PRD21383.1	60.71	56	22	0	219	52	227	282	1e-15	75.9
TRINITY_DN236709_c0_g1	PRD35423.1 putative HTH-type transcriptional regulator [Nephila clavipes]	PRD35423.1	61.81	144	55	0	433	2	377	520	3e-42	157
TRINITY_DN236782_c0_g1	PZC82275.1 hypothetical protein B5X24_HaOG210831 [Helicoverpa armigera]	PZC82275.1	100	31	0	0	502	410	97	127	2e-12	69.3
TRINITY_DN236780_c0_g1	XP_015914425.1 CTL-like protein 1 [Parasteatoda tepidariorum]	XP_015914425.1	42.86	70	39	1	44	253	250	318	2e-08	58.5
TRINITY_DN236779_c0_g1	PRD19130.1 ccoP2 [Nephila clavipes]	PRD19130.1	65.33	75	26	0	230	6	138	212	6e-28	110
TRINITY_DN236717_c0_g1	XP_027208296.1 uncharacterized protein LOC113802021 [Penaeus vannamei]	XP_027208296.1	47.67	86	45	0	260	3	181	266	1e-18	85.9
TRINITY_DN236768_c0_g1	XP_026737173.1 methionine aminopeptidase 1 isoform X1 [Trichoplusia ni]	XP_026737173.1	90.62	32	3	0	394	299	117	148	1e-07	56.6
TRINITY_DN236785_c0_g1	RWS25561.1 protein-glutamate O-methyltransferase-like isoform X1 [Leptotrombidium deliense]	RWS25561.1	60.81	74	29	0	6	227	350	423	4e-24	101
TRINITY_DN236798_c0_g1	XP_018007731.1 PREDICTED: probable chromate transport protein [Hyalella azteca]	XP_018007731.1	65.52	58	20	0	200	27	40	97	1e-18	83.2
TRINITY_DN236703_c0_g1	XP_026744825.1 exocyst complex component 7-like [Trichoplusia ni]	XP_026744825.1	96.3	27	1	0	379	299	199	225	1e-06	53.9
TRINITY_DN236730_c0_g1	PRD34100.1 prs [Nephila clavipes]	PRD34100.1	96.05	76	3	0	31	258	2	77	1e-45	157
TRINITY_DN236749_c0_g1	PRD27756.1 tyrS [Nephila clavipes]	PRD27756.1	53.95	76	32	1	387	169	323	398	6e-09	60.5
TRINITY_DN236799_c0_g1	XP_011503980.1 PREDICTED: acetyl-coenzyme A synthetase, chloroplastic/glyoxysomal-like, partial [Ceratosolen solmsi marchali]	XP_011503980.1	83.67	98	16	0	296	3	88	185	3e-55	182
TRINITY_DN236783_c0_g1	XP_002425888.1 serine/threonine-protein phosphatase 2A 56 kDa regulatory subunit delta isoform, putative [Pediculus humanus corporis]	XP_002425888.1	49.15	59	30	0	372	196	503	561	2e-06	53.5
TRINITY_DN236773_c0_g2	XP_026747947.1 uncharacterized protein LOC113508942 isoform X2 [Trichoplusia ni]	XP_026747947.1	51.85	54	26	0	183	22	2405	2458	1e-06	53.5
TRINITY_DN236761_c0_g1	JAS24770.1 hypothetical protein g.23070 [Clastoptera arizonana]	JAS24770.1	82.35	34	4	1	1	96	141	174	3e-06	54.7
TRINITY_DN236784_c0_g1	RWS05288.1 Glycogen phosphorylase-like protein [Dinothrombium tinctorium]	RWS05288.1	53.7	54	25	0	329	168	769	822	9e-12	68.9
TRINITY_DN236746_c0_g1	JAN01823.1 60S ribosomal protein L23a, partial [Daphnia magna]	JAN01823.1	95	80	4	0	74	313	30	109	1e-46	156
TRINITY_DN236725_c0_g1	XP_026746381.1 uncharacterized protein LOC113507676 [Trichoplusia ni]	XP_026746381.1	98.76	161	2	0	484	2	222	382	1e-107	325
TRINITY_DN236766_c0_g1	XP_017885701.1 filamin-A isoform X4 [Ceratina calcarata]	XP_017885701.1	73.49	83	22	0	250	2	112	194	9e-34	132
TRINITY_DN236705_c0_g1	XP_026730513.1 uncharacterized protein LOC113495780 [Trichoplusia ni]	XP_026730513.1	100	25	0	0	77	3	132	156	8e-08	55.5
TRINITY_DN236716_c0_g1	XP_017118090.1 PREDICTED: pyruvate dehydrogenase E1 component subunit alpha-like [Drosophila elegans]	XP_017118090.1	48.78	82	42	0	1	246	161	242	5e-21	91.7
TRINITY_DN236752_c0_g1	PRD27926.1 Wdr37 [Nephila clavipes]	PRD27926.1	64.2	81	29	0	18	260	147	227	1e-26	108
TRINITY_DN236781_c0_g1	PCG66370.1 hypothetical protein B5V51_7738, partial [Heliothis virescens]	PCG66370.1	96.3	27	1	0	3	83	18	44	2e-07	58.5
TRINITY_DN236726_c0_g1	RXA97413.1 ribose-phosphate pyrophosphokinase [Yersinia sp. 2105 StPb PI]	RXA97413.1	97.7	87	2	0	3	263	100	186	7e-50	169
TRINITY_DN236763_c0_g1	JAW05912.1 Uncharacterized protein, partial [Ornithodoros moubata]	JAW05912.1	69.88	83	25	0	2	250	379	461	1e-33	130
TRINITY_DN236772_c0_g1	XP_015375922.1 PREDICTED: prefoldin subunit 2 [Diuraphis noxia]	XP_015375922.1	43.18	44	25	0	135	4	6	49	8e-06	47.8
TRINITY_DN236796_c0_g1	XP_018008197.1 PREDICTED: isoquinoline 1-oxidoreductase subunit beta-like [Hyalella azteca]	XP_018008197.1	71.43	49	14	0	2	148	659	707	4e-15	77
TRINITY_DN236722_c0_g1	XP_022836907.1 uncharacterized protein LOC111364285, partial [Spodoptera litura]	XP_022836907.1	49.12	114	58	0	5	346	29	142	3e-19	89.7
TRINITY_DN228402_c0_g1	XP_011566642.1 PREDICTED: probable replicative DNA helicase [Plutella xylostella]	XP_011566642.1	57.26	124	52	1	2	373	25	147	7e-38	136
TRINITY_DN228419_c0_g1	XP_018012715.1 PREDICTED: carboxypeptidase Q-like [Hyalella azteca]	XP_018012715.1	45.62	274	136	4	6	797	97	367	6e-48	175
TRINITY_DN228406_c0_g1	XP_026728008.1 uncharacterized protein LOC113494071 isoform X1 [Trichoplusia ni]	XP_026728008.1	100	94	0	0	54	335	1	94	8e-47	167
TRINITY_DN228475_c0_g1	WP_050100030.1 MULTISPECIES: aminoimidazole riboside kinase [Yersinia]	WP_050100030.1	38.02	121	73	1	363	1	40	158	5e-21	93.6
TRINITY_DN228408_c0_g1	XP_012524383.1 PREDICTED: uncharacterized oxidoreductase At4g09670-like [Monomorium pharaonis]	XP_012524383.1	44.87	78	42	1	235	2	142	218	6e-15	75.1
TRINITY_DN228487_c0_g1	sp|Q2RKX4.1|DNAK_MOOTA RecName: Full=Chaperone protein DnaK; AltName: Full=HSP70; AltName: Full=Heat shock 70 kDa protein; AltName: Full=Heat shock protein 70	sp|Q2RKX4.1|DNAK_MOOTA	69.23	208	64	0	624	1	290	497	2e-80	261
TRINITY_DN228464_c0_g1	XP_026736570.1 uncharacterized protein LOC113500093 [Trichoplusia ni]	XP_026736570.1	71.43	35	10	0	733	629	85	119	3e-08	57.8
TRINITY_DN228442_c0_g1	AEO33072.1 hypothetical protein, partial [Amblyomma maculatum]	AEO33072.1	83.75	80	13	0	2	241	171	250	8e-43	149
TRINITY_DN228449_c0_g1	PRD39863.1 UPF0187 protein [Nephila clavipes]	PRD39863.1	59.02	61	24	1	201	19	48	107	5e-17	80.1
TRINITY_DN228468_c0_g1	XP_008483387.1 splicing factor 3B subunit 1-like [Diaphorina citri]	XP_008483387.1	77.61	67	15	0	1	201	44	110	3e-30	114
TRINITY_DN228476_c0_g1	EDO64274.2 AGAP003447-PA [Anopheles gambiae str. PEST]	EDO64274.2	74.19	62	16	0	179	364	138	199	1e-17	84.7
TRINITY_DN228466_c0_g1	KDR15689.1 Trafficking protein particle complex subunit 2 [Zootermopsis nevadensis]	KDR15689.1	73.13	134	36	0	453	52	1	134	6e-71	220
TRINITY_DN228450_c0_g1	XP_004931345.1 mitochondrial glutamate carrier 1 [Bombyx mori]	XP_004931345.1	65.17	89	30	1	2	265	192	280	1e-32	123
TRINITY_DN228411_c0_g1	XP_026736572.1 uncharacterized protein LOC113500095 isoform X2 [Trichoplusia ni]	XP_026736572.1	100	26	0	0	700	623	843	868	1e-06	56.2
TRINITY_DN228467_c0_g1	PRD20461.1 rimO [Nephila clavipes]	PRD20461.1	87.21	86	11	0	273	16	74	159	5e-48	163
TRINITY_DN228491_c0_g1	PRD39184.1 adeQ [Nephila clavipes]	PRD39184.1	55.66	106	47	0	51	368	136	241	7e-27	110
TRINITY_DN228458_c0_g1	KPJ21383.1 Protein sly1-like [Papilio machaon]	KPJ21383.1	100	29	0	0	381	295	87	115	6e-09	57.8
TRINITY_DN228471_c0_g1	RXA95581.1 baseplate assembly protein [Yersinia sp. 2105 StPb PI]	RXA95581.1	45.63	103	54	2	420	115	198	299	8e-20	90.9
TRINITY_DN228445_c0_g1	XP_027201690.1 60S acidic ribosomal protein P1-like [Dermatophagoides pteronyssinus]	XP_027201690.1	62.3	61	23	0	321	139	1	61	3e-17	80.9
TRINITY_DN228480_c0_g1	XP_018028484.1 PREDICTED: histidine ammonia-lyase-like [Hyalella azteca]	XP_018028484.1	64.68	385	136	0	1157	3	6	390	9e-165	484
TRINITY_DN218925_c0_g1	XP_026809187.1 stomatin-like protein 2, mitochondrial [Rhopalosiphum maidis]	XP_026809187.1	51.9	79	38	0	237	1	215	293	2e-13	71.2
TRINITY_DN218943_c0_g1	AEO32879.1 hypothetical protein, partial [Amblyomma maculatum]	AEO32879.1	97.92	48	1	0	408	265	129	176	1e-22	96.7
TRINITY_DN218992_c0_g1	RXA96129.1 alpha-2-macroglobulin family protein [Yersinia sp. 2105 StPb PI]	RXA96129.1	56.52	69	30	0	231	25	1604	1672	2e-17	84.7
TRINITY_DN218962_c0_g1	JAJ49169.1 putative Core 1 udp-galactose:n-acetylgalactosamine-alpha-r beta galactosyltransferase, partial [Daphnia magna]	JAJ49169.1	36.54	156	87	4	47	487	59	211	2e-22	98.6
TRINITY_DN218945_c0_g1	RWA49435.1 DUF188 domain-containing protein [Yersinia pestis]	RWA49435.1	39.62	106	64	0	320	3	1	106	4e-19	86.3
TRINITY_DN218909_c0_g1	XP_011567038.1 PREDICTED: aldehyde dehydrogenase family 8 member A1-like [Plutella xylostella]	XP_011567038.1	44.51	182	96	1	532	2	245	426	3e-42	155
TRINITY_DN218950_c0_g1	KPJ19129.1 tRNA (cytosine(34)-C(5))-methyltransferase [Papilio machaon]	KPJ19129.1	100	28	0	0	84	1	25	52	6e-11	63.2
TRINITY_DN218933_c0_g1	OQR74066.1 barrier-to-autointegration factor A-like [Tropilaelaps mercedesae]	OQR74066.1	69.7	33	10	0	263	165	58	90	3e-08	54.7
TRINITY_DN218910_c0_g1	XP_022917123.1 mitochondrial carrier protein Rim2 isoform X2 [Onthophagus taurus]	XP_022917123.1	58.42	101	36	1	1	303	188	282	3e-32	124
TRINITY_DN218997_c0_g1	XP_011154631.1 TNF receptor-associated factor 4 isoform X6 [Harpegnathos saltator]	XP_011154631.1	42.11	95	55	0	285	1	179	273	6e-16	79.3
TRINITY_DN218929_c0_g1	XP_013776918.1 ras-related GTP-binding protein A [Limulus polyphemus]	XP_013776918.1	81.82	176	32	0	1	528	133	308	4e-97	299
TRINITY_DN218916_c0_g1	AXY94825.1 mitochondrial ATP synthase subunit O [Galleria mellonella]	AXY94825.1	100	28	0	0	338	255	131	158	2e-10	62.4
TRINITY_DN218920_c0_g1	PRD20478.1 rpmA [Nephila clavipes]	PRD20478.1	68.57	70	22	0	229	20	1	70	2e-25	99.8
TRINITY_DN218935_c0_g1	PZC77838.1 hypothetical protein B5X24_HaOG202949 [Helicoverpa armigera]	PZC77838.1	85.45	55	8	0	200	36	64	118	4e-24	97.1
TRINITY_DN218944_c0_g1	PRD26217.1 lgrB [Nephila clavipes]	PRD26217.1	66.04	106	36	0	320	3	2924	3029	2e-27	115
TRINITY_DN218994_c0_g1	PRD34220.1 dxr [Nephila clavipes]	PRD34220.1	55.7	79	35	0	237	1	102	180	1e-17	84.7
TRINITY_DN218991_c0_g1	XP_023239790.1 ARF GTPase-activating protein GIT2-like isoform X1 [Centruroides sculpturatus]	XP_023239790.1	47.44	156	67	6	1	423	266	421	5e-27	113
TRINITY_DN218924_c0_g1	XP_026724840.1 uncharacterized protein LOC113491859 [Trichoplusia ni]	XP_026724840.1	100	97	0	0	327	617	1	97	1e-60	198
TRINITY_DN218937_c0_g1	PRD18832.1 xerC [Nephila clavipes]	PRD18832.1	36.71	79	49	1	242	9	5	83	9e-08	55.5
TRINITY_DN218932_c0_g1	XP_023225672.1 nicotinamide/nicotinic acid mononucleotide adenylyltransferase 1-like [Centruroides sculpturatus]	XP_023225672.1	67.53	77	25	0	233	3	7	83	1e-34	127
TRINITY_DN218989_c0_g1	ACY43292.1 ala-tRNA synthetase, partial [Scolopendra polymorpha]	ACY43292.1	91.07	56	5	0	250	83	112	167	3e-27	107
TRINITY_DN218963_c0_g1	XP_026735442.1 G protein-activated inward rectifier potassium channel 3-like [Trichoplusia ni]	XP_026735442.1	78.38	37	8	0	2	112	261	297	1e-09	63.5
TRINITY_DN218918_c0_g1	XP_026729150.1 uncharacterized protein LOC113494847 [Trichoplusia ni]	XP_026729150.1	99.5	201	1	0	223	825	1	201	3e-110	348
TRINITY_DN218966_c0_g1	XP_026733006.1 aminoacylase-1-like [Trichoplusia ni]	XP_026733006.1	92.86	28	2	0	3	86	191	218	2e-09	63.2
TRINITY_DN218927_c0_g1	RUT64645.1 ABC transporter permease (plasmid) [Morganella morganii]	RUT64645.1	63.85	130	47	0	401	12	41	170	2e-45	160
TRINITY_DN206194_c0_g1	XP_026740526.1 fatty acid synthase-like [Trichoplusia ni]	XP_026740526.1	73.17	41	11	0	2	124	129	169	4e-11	68.2
TRINITY_DN206115_c0_g1	RUT67144.1 peroxiredoxin [Morganella morganii]	RUT67144.1	91.18	34	3	0	1	102	154	187	2e-13	69.3
TRINITY_DN206180_c0_g1	XP_026745435.1 solute carrier family 22 member 1-like [Trichoplusia ni]	XP_026745435.1	96.3	27	1	0	81	1	191	217	3e-07	54.7
TRINITY_DN206128_c0_g1	JAT03488.1 hypothetical protein g.25474, partial [Homalodisca liturata]	JAT03488.1	80	25	5	0	170	244	86	110	1e-06	50.4
TRINITY_DN206104_c0_g1	JAT38014.1 hypothetical protein g.17768, partial [Graphocephala atropunctata]	JAT38014.1	61.84	76	23	3	1	225	109	179	8e-16	76.6
TRINITY_DN206124_c0_g1	XP_022913178.1 cysteine and histidine-rich domain-containing protein [Onthophagus taurus]	XP_022913178.1	64.22	109	39	0	18	344	123	231	2e-44	156
TRINITY_DN206169_c0_g1	PCG73047.1 hypothetical protein B5V51_199, partial [Heliothis virescens]	PCG73047.1	49.11	112	55	1	330	1	1	112	4e-29	112
TRINITY_DN206187_c0_g1	sp|Q2RL30.1|CLPX_MOOTA RecName: Full=ATP-dependent Clp protease ATP-binding subunit ClpX	sp|Q2RL30.1|CLPX_MOOTA	58.02	81	34	0	2	244	339	419	1e-21	94.4
TRINITY_DN206152_c0_g1	XP_013200152.1 PREDICTED: uncharacterized protein LOC106142793 [Amyelois transitella]	XP_013200152.1	48.81	84	35	2	248	3	356	433	6e-13	70.9
TRINITY_DN206143_c0_g1	XP_022246749.1 oxysterol-binding protein-related protein 8-like [Limulus polyphemus]	XP_022246749.1	71.96	107	30	0	1	321	429	535	4e-43	158
TRINITY_DN206113_c0_g1	XP_026743494.1 UPF0488 protein CG14286 [Trichoplusia ni]	XP_026743494.1	100	26	0	0	2	79	37	62	1e-07	56.2
TRINITY_DN244620_c0_g1	KOB64354.1 putative four and a half lim domains-containing protein [Operophtera brumata]	KOB64354.1	100	23	0	0	408	476	58	80	1e-07	56.2
TRINITY_DN244603_c0_g1	RWA48261.1 polyamine ABC transporter permease [Yersinia pestis]	RWA48261.1	51.33	150	70	2	449	3	160	307	5e-45	159
TRINITY_DN244675_c0_g1	PRD39241.1 prfC [Nephila clavipes]	PRD39241.1	48.81	84	41	1	3	248	169	252	7e-17	82
TRINITY_DN244636_c0_g1	XP_026736874.1 ADP-ribosylation factor GTPase-activating protein 3 [Trichoplusia ni]	XP_026736874.1	85.71	35	5	0	2	106	294	328	2e-10	64.3
TRINITY_DN244644_c0_g1	XP_022822606.1 uncharacterized protein LOC111353713 isoform X2 [Spodoptera litura]	XP_022822606.1	100	52	0	0	156	1	323	374	5e-33	111
TRINITY_DN244631_c0_g1	XP_012162769.1 puromycin-sensitive aminopeptidase isoform X1 [Ceratitis capitata]	XP_012162769.1	52.48	101	48	0	304	2	717	817	7e-29	118
TRINITY_DN244656_c0_g1	XP_026732403.1 glucose 1,6-bisphosphate synthase [Trichoplusia ni]	XP_026732403.1	92.59	27	2	0	81	1	191	217	9e-09	60.5
TRINITY_DN244606_c0_g1	XP_024939147.1 rab-like protein 3 isoform X3 [Cephus cinctus]	XP_024939147.1	63.83	94	30	1	285	4	13	102	4e-38	136
TRINITY_DN244624_c0_g1	XP_026740923.1 protein sneaky-like isoform X1 [Trichoplusia ni]	XP_026740923.1	53.23	62	11	2	124	255	626	687	8e-12	68.2
TRINITY_DN244615_c0_g1	XP_026742780.1 NADPH oxidase 4-like [Trichoplusia ni]	XP_026742780.1	90.32	31	3	0	3	95	25	55	8e-09	60.5
TRINITY_DN244616_c0_g1	PCG76804.1 hypothetical protein B5V51_8653 [Heliothis virescens]	PCG76804.1	100	26	0	0	467	544	113	138	1e-08	58.5
TRINITY_DN244674_c0_g1	JAN00663.1 Adenine phosphoribosyltransferase, partial [Daphnia magna]	JAN00663.1	68.37	98	31	0	2	295	19	116	7e-42	143
TRINITY_DN244647_c0_g1	XP_026725524.1 endocuticle structural glycoprotein ABD-4-like isoform X1 [Trichoplusia ni]	XP_026725524.1	90	30	3	0	345	256	20	49	9e-10	60.1
TRINITY_DN202549_c0_g1	OXA53804.1 Gluconolactonase [Folsomia candida]	OXA53804.1	46.55	58	23	2	41	193	176	232	7e-06	49.7
TRINITY_DN202543_c0_g1	XP_021185397.1 target of rapamycin complex subunit lst8 [Helicoverpa armigera]	XP_021185397.1	96.55	29	1	0	394	308	66	94	7e-10	61.6
TRINITY_DN202588_c0_g1	JAB80738.1 hypothetical protein [Ixodes ricinus]	JAB80738.1	45.1	51	19	2	319	170	1	43	7e-09	44.3
TRINITY_DN202587_c0_g1	XP_026744441.1 formin-binding protein 4-like [Trichoplusia ni]	XP_026744441.1	96.55	29	1	0	88	2	687	715	3e-08	59.3
TRINITY_DN202542_c0_g1	XP_023304645.1 uncharacterized protein LOC111686519, partial [Lucilia cuprina]	XP_023304645.1	36.14	83	53	0	54	302	292	374	1e-09	61.6
TRINITY_DN202568_c0_g1	PRD31633.1 phrA [Nephila clavipes]	PRD31633.1	46.51	129	66	2	416	39	603	731	5e-33	131
TRINITY_DN202571_c0_g1	XP_026498604.1 uncharacterized protein LOC113402535 [Vanessa tameamea]	XP_026498604.1	46.24	93	36	1	242	6	335	427	7e-19	88.6
TRINITY_DN202529_c0_g1	XP_018028429.1 PREDICTED: ATP synthase subunit a-like [Hyalella azteca]	XP_018028429.1	65.96	94	32	0	14	295	1	94	3e-36	132
TRINITY_DN202514_c0_g1	PRD25727.1 aspS [Nephila clavipes]	PRD25727.1	79.75	79	16	0	1	237	459	537	5e-37	137
TRINITY_DN202550_c0_g1	sp|Q2RJW1.1|MTAD_MOOTA RecName: Full=5-methylthioadenosine/S-adenosylhomocysteine deaminase; Short=MTA/SAH deaminase	sp|Q2RJW1.1|MTAD_MOOTA	57.78	90	38	0	5	274	269	358	2e-14	75.1
TRINITY_DN202554_c0_g1	RWA50656.1 mechanosensitive channel MscK [Yersinia pestis]	RWA50656.1	33.33	123	82	0	124	492	607	729	7e-07	55.8
TRINITY_DN202534_c0_g1	XP_014364939.1 PREDICTED: Down syndrome cell adhesion molecule-like protein Dscam2 [Papilio machaon]	XP_014364939.1	100	24	0	0	199	270	322	345	1e-06	53.9
TRINITY_DN202523_c0_g1	EFX63426.1 hypothetical protein DAPPUDRAFT_335482 [Daphnia pulex]	EFX63426.1	69.39	98	30	0	2	295	200	297	9e-43	151
TRINITY_DN202517_c0_g1	PRD38602.1 rpiA [Nephila clavipes]	PRD38602.1	97.89	95	2	0	286	2	45	139	7e-60	192
TRINITY_DN202522_c0_g1	XP_026737757.1 glycerophosphocholine phosphodiesterase GPCPD1-like isoform X1 [Trichoplusia ni]	XP_026737757.1	91.43	35	3	0	2	106	559	593	2e-08	63.5
TRINITY_DN202503_c0_g1	XP_017128796.1 PREDICTED: probable metallo-hydrolase BURPS1710b_2304 [Drosophila elegans]	XP_017128796.1	52.81	89	42	0	269	3	1	89	2e-22	95.9
TRINITY_DN229935_c0_g1	XP_026729235.1 fumarylacetoacetate hydrolase domain-containing protein 2 isoform X2 [Trichoplusia ni]	XP_026729235.1	88.24	34	4	0	219	320	269	302	8e-11	64.7
TRINITY_DN229935_c1_g1	XP_026732771.1 E3 ubiquitin-protein ligase RNF8-like isoform X3 [Trichoplusia ni]	XP_026732771.1	84.62	26	4	0	338	261	508	533	1e-07	56.6
TRINITY_DN229972_c0_g1	XP_022836206.1 uncharacterized protein LOC111363598, partial [Spodoptera litura]	XP_022836206.1	38.36	146	90	0	440	3	110	255	4e-22	99.8
TRINITY_DN229959_c0_g1	XP_026725860.1 uncharacterized protein LOC113492556 [Trichoplusia ni]	XP_026725860.1	92.31	26	2	0	3	80	164	189	8e-06	50.8
TRINITY_DN229987_c0_g1	LAA12526.1 uncharacterized protein, partial [Parasteatoda tepidariorum]	LAA12526.1	81.54	65	12	0	268	74	9	73	8e-22	91.3
TRINITY_DN229980_c0_g1	XP_026725286.1 ubiquitin carboxyl-terminal hydrolase 43 [Trichoplusia ni]	XP_026725286.1	100	23	0	0	386	454	391	413	9e-09	61.6
TRINITY_DN229944_c0_g1	XP_026758271.1 eIF-2-alpha kinase activator GCN1-like, partial [Galleria mellonella]	XP_026758271.1	100	28	0	0	421	338	137	164	1e-09	60.8
TRINITY_DN229952_c0_g1	JAG78844.1 Teneurin-3 [Fopius arisanus]	JAG78844.1	55.81	43	19	0	123	251	481	523	2e-10	64.7
TRINITY_DN229929_c0_g1	PRD30531.1 purK [Nephila clavipes]	PRD30531.1	51.11	90	44	0	1	270	271	360	1e-22	97.1
TRINITY_DN229973_c0_g1	XP_013785953.2 U3 small nucleolar RNA-interacting protein 2-like [Limulus polyphemus]	XP_013785953.2	69.89	93	28	0	2	280	271	363	6e-42	151
TRINITY_DN230000_c0_g1	XP_019772182.1 PREDICTED: uncharacterized protein LOC109545780, partial [Dendroctonus ponderosae]	XP_019772182.1	70.06	157	47	0	24	494	12	168	1e-66	215
TRINITY_DN229978_c0_g1	XP_018012922.1 PREDICTED: UDP-N-acetylmuramoyl-L-alanyl-D-glutamate--2,6-diaminopimelate ligase-like [Hyalella azteca]	XP_018012922.1	49.35	77	29	1	16	216	92	168	5e-12	67.8
TRINITY_DN229969_c0_g1	KMQ91611.1 i38588 reverse transcriptase-like protein [Lasius niger]	KMQ91611.1	52.05	73	33	1	18	236	93	163	1e-17	82.4
TRINITY_DN229965_c0_g1	KFM81838.1 ATP-dependent RNA helicase DHX8, partial [Stegodyphus mimosarum]	KFM81838.1	77.03	74	17	0	3	224	101	174	4e-37	133
TRINITY_DN229940_c0_g1	PRD33353.1 acrB [Nephila clavipes]	PRD33353.1	45.28	106	58	0	17	334	486	591	2e-13	74.3
TRINITY_DN229912_c0_g1	XP_026745287.1 uncharacterized protein LOC113506658 isoform X3 [Trichoplusia ni]	XP_026745287.1	100	25	0	0	75	1	16	40	6e-08	54.7
TRINITY_DN229903_c0_g1	XP_018011295.1 PREDICTED: nodal modulator 3-like [Hyalella azteca]	XP_018011295.1	40.96	83	49	0	5	253	565	647	3e-13	72.8
TRINITY_DN229933_c0_g1	XP_018007725.1 PREDICTED: LOW QUALITY PROTEIN: propionyl-CoA carboxylase alpha chain, mitochondrial-like [Hyalella azteca]	XP_018007725.1	42.73	110	63	0	6	335	555	664	3e-20	93.6
TRINITY_DN229915_c0_g1	JAI59711.1 hypothetical protein PF07160.8 [Scylla olivacea]	JAI59711.1	37.5	80	49	1	83	322	139	217	3e-09	58.9
TRINITY_DN229904_c0_g1	RWS22477.1 Cysteine and glycine-rich protein 2-like protein, partial [Leptotrombidium deliense]	RWS22477.1	60.53	38	15	0	2	115	114	151	9e-08	53.9
TRINITY_DN229942_c0_g1	BAB21513.1 TRAS5, partial [Bombyx mori]	BAB21513.1	58.67	75	31	0	4	228	221	295	1e-19	90.5
TRINITY_DN229923_c0_g1	PZC84336.1 hypothetical protein B5X24_HaOG205531 [Helicoverpa armigera]	PZC84336.1	96.67	30	1	0	365	276	204	233	5e-13	72.4
TRINITY_DN229990_c0_g1	XP_026737166.1 O-acyltransferase like protein-like [Trichoplusia ni]	XP_026737166.1	100	214	0	0	644	3	20	233	3e-124	376
TRINITY_DN229946_c0_g1	XP_023218393.1 mitochondrial ribosome-associated GTPase 2-like [Centruroides sculpturatus]	XP_023218393.1	68.93	103	32	0	309	1	201	303	7e-47	163
TRINITY_DN204253_c0_g1	PRD19672.1 obg [Nephila clavipes]	PRD19672.1	68.63	102	32	0	2	307	251	352	2e-40	147
TRINITY_DN204280_c0_g1	XP_013184360.1 PREDICTED: uncharacterized protein LOC106130136 [Amyelois transitella]	XP_013184360.1	55.26	76	34	0	99	326	38	113	2e-21	93.2
TRINITY_DN204254_c0_g1	PZC75508.1 hypothetical protein B5X24_HaOG206049 [Helicoverpa armigera]	PZC75508.1	76.36	55	13	0	263	99	30	84	6e-18	80.9
TRINITY_DN204203_c0_g1	RUT64203.1 mechanosensitive channel MscK [Morganella morganii]	RUT64203.1	50	78	31	2	2	211	754	831	2e-12	69.3
TRINITY_DN204231_c0_g1	PCG70046.1 hypothetical protein B5V51_3426 [Heliothis virescens]	PCG70046.1	95.83	24	1	0	1	72	691	714	1e-07	57
TRINITY_DN204251_c0_g1	KZC12683.1 Vacuolar protein sorting-associated protein 13A, partial [Dufourea novaeangliae]	KZC12683.1	44.62	65	36	0	66	260	633	697	2e-10	64.7
TRINITY_DN204208_c0_g1	KFM82393.1 Pre-mRNA-processing factor 40-like protein, partial [Stegodyphus mimosarum]	KFM82393.1	70.3	101	30	0	6	308	38	138	3e-24	102
TRINITY_DN204235_c0_g1	XP_026729011.1 mitochondrial glycine transporter B-like isoform X3 [Trichoplusia ni]	XP_026729011.1	55.7	79	35	0	1	237	127	205	7e-22	94
TRINITY_DN204247_c0_g1	XP_022836777.1 zinc finger BED domain-containing protein 1-like, partial [Spodoptera litura]	XP_022836777.1	85.71	35	2	1	255	359	162	193	1e-09	63.2
TRINITY_DN204297_c0_g1	OXU23383.1 hypothetical protein TSAR_003696 [Trichomalopsis sarcophagae]	OXU23383.1	100	49	0	0	251	105	8	56	2e-26	102
TRINITY_DN204230_c0_g1	KPI99984.1 Heterogeneous nuclear ribonucleoprotein A1 [Papilio xuthus]	KPI99984.1	96	25	1	0	1	75	144	168	1e-07	56.2
TRINITY_DN204204_c0_g1	PRD34690.1 sstT [Nephila clavipes]	PRD34690.1	97.92	96	2	0	290	3	274	369	5e-53	185
TRINITY_DN204281_c0_g1	LAB72166.1 DNA recombination/repair protein RecA, partial [Hirondellea gigas]	LAB72166.1	59.55	89	36	0	1	267	81	169	9e-24	97.8
TRINITY_DN204285_c0_g1	XP_026736022.1 UDP-glucuronosyltransferase 2B18-like [Trichoplusia ni]	XP_026736022.1	100	65	0	0	197	3	1	65	5e-35	134
TRINITY_DN204216_c0_g1	JAV53684.1 hypothetical protein [Photinus pyralis]	JAV53684.1	63.79	58	21	0	74	247	104	161	3e-16	80.1
TRINITY_DN204275_c0_g1	PRD31227.1 fadB1 [Nephila clavipes]	PRD31227.1	72.27	119	33	0	361	5	2	120	7e-56	186
TRINITY_DN204287_c0_g1	PRD18323.1 Phospho-2-dehydro-3-deoxyheptonate aldolase 1 [Nephila clavipes]	PRD18323.1	46.23	106	55	1	312	1	132	237	2e-24	103
TRINITY_DN204225_c0_g1	XP_015922177.1 histone-binding protein RBBP7 [Parasteatoda tepidariorum]	XP_015922177.1	95.4	87	4	0	2	262	7	93	1e-53	174
TRINITY_DN204212_c0_g1	XP_022213066.1 uncharacterized protein LOC111068021 [Drosophila obscura]	XP_022213066.1	50	72	34	2	15	230	225	294	4e-06	52.4
TRINITY_DN204262_c0_g1	XP_022128032.1 uncharacterized protein LOC111002202 isoform X1 [Pieris rapae]	XP_022128032.1	73.81	42	11	0	454	579	3	44	1e-10	64.7
TRINITY_DN204210_c0_g1	XP_021198968.1 puff-specific protein Bx42 [Helicoverpa armigera]	XP_021198968.1	100	25	0	0	558	632	174	198	1e-06	55.8
TRINITY_DN204219_c0_g1	XP_026729423.1 uncharacterized protein LOC113495044 isoform X3 [Trichoplusia ni]	XP_026729423.1	100	28	0	0	350	267	145	172	3e-09	61.6
TRINITY_DN225677_c0_g1	XP_026738151.1 uncharacterized protein LOC113501263 isoform X4 [Trichoplusia ni]	XP_026738151.1	96	50	2	0	2	151	423	472	2e-23	104
TRINITY_DN225615_c0_g1	sp|A1JL26.1|NAPA_YERE8 RecName: Full=Periplasmic nitrate reductase; Flags: Precursor	sp|A1JL26.1|NAPA_YERE8	73.97	73	19	0	227	9	44	116	3e-32	125
TRINITY_DN225644_c0_g1	XP_026287769.1 zinc finger protein 709-like isoform X2 [Frankliniella occidentalis]	XP_026287769.1	54.67	75	34	0	227	3	646	720	4e-20	91.7
TRINITY_DN225608_c0_g1	XP_026736423.1 bifunctional coenzyme A synthase isoform X1 [Trichoplusia ni]	XP_026736423.1	100	28	0	0	264	347	324	351	2e-10	65.1
TRINITY_DN225627_c0_g1	XP_026745913.1 uncharacterized protein LOC113507242 [Trichoplusia ni]	XP_026745913.1	98.57	70	1	0	420	211	460	529	7e-35	136
TRINITY_DN225652_c0_g1	JAN01328.1 Proteasome subunit alpha type-2 [Daphnia magna]	JAN01328.1	95.77	71	3	0	213	1	152	222	7e-42	145
TRINITY_DN225630_c0_g1	PCG65092.1 hypothetical protein B5V51_9712 [Heliothis virescens]	PCG65092.1	100	23	0	0	405	337	35	57	1e-06	51.6
TRINITY_DN225628_c0_g1	PRD37208.1 yeaC [Nephila clavipes]	PRD37208.1	92.91	127	9	0	1	381	117	243	2e-68	218
TRINITY_DN225616_c0_g1	JAT87233.1 hypothetical protein g.1907, partial [Pectinophora gossypiella]	JAT87233.1	87.5	32	4	0	96	1	53	84	1e-09	60.1
TRINITY_DN225678_c0_g1	XP_024889746.1 tumor suppressor candidate 3 isoform X2 [Temnothorax curvispinosus]	XP_024889746.1	62.93	116	42	1	4	351	158	272	5e-46	159
TRINITY_DN225659_c0_g1	PRD17615.1 rpoH, partial [Nephila clavipes]	PRD17615.1	69.29	140	42	1	480	61	34	172	9e-49	165
TRINITY_DN225637_c0_g1	XP_026732381.1 ABC transporter C family member 13 [Trichoplusia ni]	XP_026732381.1	72.97	37	10	0	2	112	569	605	2e-08	59.3
TRINITY_DN246503_c0_g1	XP_014615776.1 PREDICTED: thioredoxin-like protein 4A [Polistes canadensis]	XP_014615776.1	81.58	76	14	0	51	278	1	76	1e-39	137
TRINITY_DN246562_c0_g1	EDW77995.1 uncharacterized protein Dwil_GK24256 [Drosophila willistoni]	EDW77995.1	44.58	83	45	1	342	94	65	146	4e-12	68.2
TRINITY_DN246548_c0_g1	XP_026740996.1 arrestin domain-containing protein 17-like [Trichoplusia ni]	XP_026740996.1	100	25	0	0	2	76	244	268	9e-07	52.8
TRINITY_DN246532_c0_g1	XP_022204896.1 uncharacterized protein LOC111061513 [Nilaparvata lugens]	XP_022204896.1	46.25	80	42	1	244	5	86	164	8e-13	69.3
TRINITY_DN246593_c0_g1	XP_026734509.1 uncharacterized protein LOC113498627 [Trichoplusia ni]	XP_026734509.1	100	28	0	0	1	84	243	270	4e-11	67
TRINITY_DN246539_c0_g1	RXA96961.1 hypothetical protein EQP49_06165 [Yersinia sp. 2105 StPb PI]	RXA96961.1	60	70	28	0	2	211	164	233	2e-20	90.5
TRINITY_DN246599_c0_g1	PRD18890.1 Peroxiredoxin-like protein [Nephila clavipes]	PRD18890.1	90.54	74	7	0	430	209	137	210	1e-40	144
TRINITY_DN246571_c0_g1	sp|Q2LTR7.2|SYP_SYNAS RecName: Full=Proline--tRNA ligase; AltName: Full=Prolyl-tRNA synthetase; Short=ProRS	sp|Q2LTR7.2|SYP_SYNAS	57.14	49	19	2	201	58	504	551	3e-07	53.9
TRINITY_DN246509_c0_g1	KMQ85789.1 23s rrna methyltransferase [Lasius niger]	KMQ85789.1	52.17	69	32	1	163	366	2	70	3e-15	77
TRINITY_DN246515_c0_g1	XP_012543376.1 PREDICTED: uncharacterized protein LOC105840843 [Monomorium pharaonis]	XP_012543376.1	75.36	69	17	0	208	2	283	351	2e-15	77.4
TRINITY_DN246506_c0_g1	PCG71516.1 hypothetical protein B5V51_1767 [Heliothis virescens]	PCG71516.1	100	25	0	0	258	332	270	294	1e-07	57
TRINITY_DN246542_c0_g1	PRD31076.1 nasD [Nephila clavipes]	PRD31076.1	67.06	85	25	1	247	2	588	672	3e-29	118
TRINITY_DN246502_c0_g1	XP_021200867.1 uncharacterized protein YJR142W [Helicoverpa armigera]	XP_021200867.1	96.55	29	1	0	308	222	10	38	2e-10	63.9
TRINITY_DN246546_c0_g1	XP_012542926.1 PREDICTED: uncharacterized protein LOC105840517, partial [Monomorium pharaonis]	XP_012542926.1	100	80	0	0	241	2	96	175	1e-47	171
TRINITY_DN246541_c0_g1	XP_021187201.1 b(0,+)-type amino acid transporter 1-like isoform X3 [Helicoverpa armigera]	XP_021187201.1	100	33	0	0	101	3	357	389	2e-14	76.3
TRINITY_DN246555_c0_g1	XP_012542887.1 PREDICTED: glycerol kinase-like [Monomorium pharaonis]	XP_012542887.1	100	78	0	0	2	235	421	498	1e-30	119
TRINITY_DN246578_c0_g1	PCG75292.1 hypothetical protein B5V51_11950 [Heliothis virescens]	PCG75292.1	90.91	44	4	0	307	176	1231	1274	1e-17	85.9
TRINITY_DN246594_c0_g1	AUT99814.1 glutathione-regulated potassium-efflux system protein KefB [Morganella morganii]	AUT99814.1	59.04	83	33	1	4	252	180	261	1e-15	79.3
TRINITY_DN246588_c0_g1	sp|Q8GBD4.1|GBPA_YEREN RecName: Full=GlcNAc-binding protein A; Flags: Precursor	sp|Q8GBD4.1|GBPA_YEREN	37.76	98	61	0	324	31	208	305	2e-12	70.5
TRINITY_DN246526_c0_g1	XP_026732206.1 uncharacterized protein LOC113496983 [Trichoplusia ni]	XP_026732206.1	100	26	0	0	265	342	394	419	5e-07	55.5
TRINITY_DN246570_c0_g1	RXG59754.1 Thimet oligopeptidase, partial [Armadillidium vulgare]	RXG59754.1	43.02	86	48	1	261	4	437	521	1e-10	64.7
TRINITY_DN243214_c0_g1	XP_026735043.1 integrin alpha-PS1 isoform X1 [Trichoplusia ni]	XP_026735043.1	100	26	0	0	249	326	659	684	4e-07	55.5
TRINITY_DN243217_c0_g1	XP_026728613.1 39S ribosomal protein L39, mitochondrial isoform X1 [Trichoplusia ni]	XP_026728613.1	100	25	0	0	379	305	253	277	1e-06	53.5
TRINITY_DN243270_c0_g1	RUT65496.1 recombinase family protein [Morganella morganii]	RUT65496.1	42.25	71	41	0	8	220	101	171	6e-08	56.2
TRINITY_DN243284_c0_g1	XP_026738287.1 esterase E4-like, partial [Trichoplusia ni]	XP_026738287.1	98.53	68	1	0	204	1	70	137	7e-38	138
TRINITY_DN243285_c0_g1	RVE39884.1 hypothetical protein evm_015466, partial [Chilo suppressalis]	RVE39884.1	54.24	59	16	2	527	375	36	91	3e-08	57
TRINITY_DN243218_c0_g1	XP_026745950.1 transcription initiation factor TFIID subunit 4-like, partial [Trichoplusia ni]	XP_026745950.1	90.48	42	4	0	262	387	177	218	7e-16	79.3
TRINITY_DN243291_c0_g1	pir||S68349 pol polyprotein - Tribolium freemani retrotransposon Woot (fragment)	pir||S68349	50	52	26	0	258	103	51	102	2e-08	57.4
TRINITY_DN243296_c0_g1	XP_026747186.1 probable glutamine--tRNA ligase [Trichoplusia ni]	XP_026747186.1	100	25	0	0	76	2	517	541	4e-08	58.5
TRINITY_DN243286_c0_g1	PZC83209.1 hypothetical protein B5X24_HaOG208300 [Helicoverpa armigera]	PZC83209.1	40.91	88	47	2	283	32	18	104	1e-13	71.6
TRINITY_DN202265_c0_g1	XP_026753535.1 short/branched chain specific acyl-CoA dehydrogenase, mitochondrial-like, partial [Galleria mellonella]	XP_026753535.1	85.71	28	4	0	86	3	54	81	5e-09	56.6
TRINITY_DN202249_c0_g1	XP_017057632.1 PREDICTED: uncharacterized protein y4hO-like [Drosophila ficusphila]	XP_017057632.1	42.86	98	56	0	120	413	6	103	3e-19	86.3
TRINITY_DN202202_c0_g1	PRD37002.1 uvrA [Nephila clavipes]	PRD37002.1	97.96	196	4	0	589	2	496	691	3e-98	314
TRINITY_DN202213_c0_g1	RXG70201.1 Ankyrin repeat and BTB/POZ domain-containing protein 2 [Armadillidium vulgare]	RXG70201.1	43.1	58	33	0	119	292	596	653	1e-07	56.2
TRINITY_DN202261_c0_g1	PRD39604.1 acrB [Nephila clavipes]	PRD39604.1	57.58	66	28	0	262	459	1343	1408	4e-15	80.9
TRINITY_DN202293_c0_g1	XP_018019778.1 PREDICTED: protein translocase subunit SecE-like [Hyalella azteca]	XP_018019778.1	45	80	44	0	249	10	33	112	3e-14	71.2
TRINITY_DN202280_c0_g1	XP_022189944.1 ATPase WRNIP1-like [Nilaparvata lugens]	XP_022189944.1	71.43	91	26	0	273	1	392	482	4e-39	144
TRINITY_DN202291_c0_g1	AQT27189.1 putative glutamine synthetase [Nilaparvata lugens]	AQT27189.1	72.15	79	22	0	1	237	390	468	4e-30	119
TRINITY_DN202267_c0_g1	KFM77621.1 Platelet-activating factor acetylhydrolase, partial [Stegodyphus mimosarum]	KFM77621.1	59.42	69	27	1	25	228	87	155	5e-20	90.1
TRINITY_DN202240_c0_g1	PRD33572.1 phaD [Nephila clavipes]	PRD33572.1	47.83	138	72	0	3	416	230	367	5e-17	85.9
TRINITY_DN202219_c0_g1	PRD38689.1 nuoC [Nephila clavipes]	PRD38689.1	71.15	52	15	0	1	156	121	172	4e-19	85.5
TRINITY_DN202232_c0_g1	XP_022814770.1 DNA replication complex GINS protein PSF1-like [Spodoptera litura]	XP_022814770.1	100	28	0	0	291	374	47	74	7e-10	61.2
TRINITY_DN202260_c0_g1	XP_026725512.1 uncharacterized protein LOC113492273 [Trichoplusia ni]	XP_026725512.1	86.67	30	4	0	4	93	3	32	4e-08	58.5
TRINITY_DN202248_c0_g1	XP_026740675.1 plasminogen-like [Trichoplusia ni]	XP_026740675.1	96.43	28	1	0	456	373	325	352	7e-09	61.2
TRINITY_DN239928_c0_g1	RUT64122.1 transcriptional regulator [Morganella morganii]	RUT64122.1	34.21	76	50	0	58	285	1	76	3e-09	58.2
TRINITY_DN239909_c0_g1	XP_026743784.1 uncharacterized protein LOC113505342 [Trichoplusia ni]	XP_026743784.1	100	26	0	0	318	395	194	219	5e-09	59.3
TRINITY_DN239912_c0_g1	JAN00937.1 Heat shock 70 kDa protein cognate [Daphnia magna]	JAN00937.1	83.87	31	5	0	490	398	583	613	2e-07	57.4
TRINITY_DN239991_c0_g1	XP_023223181.1 peroxiredoxin 1-like isoform X2 [Centruroides sculpturatus]	XP_023223181.1	66.67	60	19	1	182	3	2	60	2e-16	81.3
TRINITY_DN239960_c0_g1	XP_002409941.1 sugar transporter, putative, partial [Ixodes scapularis]	XP_002409941.1	57.38	61	26	0	295	113	64	124	2e-12	67
TRINITY_DN239973_c0_g1	XP_017783558.1 PREDICTED: importin-7 [Nicrophorus vespilloides]	XP_017783558.1	38.36	73	44	1	1	219	830	901	6e-07	54.3
TRINITY_DN239932_c0_g1	JAA86573.1 signal sequence receptor [Pararge aegeria]	JAA86573.1	100	28	0	0	86	3	177	204	6e-09	59.3
TRINITY_DN239955_c0_g1	XP_026746236.1 prostamide/prostaglandin F synthase-like isoform X1 [Trichoplusia ni]	XP_026746236.1	88.89	27	3	0	289	209	220	246	1e-06	52
TRINITY_DN239962_c0_g1	PRD31328.1 dnaG [Nephila clavipes]	PRD31328.1	93.9	82	5	0	247	2	123	204	2e-46	164
TRINITY_DN239999_c0_g1	XP_001601009.1 PREDICTED: ubiquitin carboxyl-terminal hydrolase isozyme L3 [Nasonia vitripennis]	XP_001601009.1	59.57	47	19	0	208	68	10	56	1e-13	70.1
TRINITY_DN239985_c0_g1	XP_026739408.1 uncharacterized protein LOC113502182 isoform X1 [Trichoplusia ni]	XP_026739408.1	92.86	28	2	0	3	86	1225	1252	1e-07	58.9
TRINITY_DN239943_c0_g1	XP_026740675.1 plasminogen-like [Trichoplusia ni]	XP_026740675.1	100	23	0	0	260	328	304	326	1e-06	53.9
TRINITY_DN240000_c0_g1	JAS62085.1 hypothetical protein g.37952, partial [Cuerna arida]	JAS62085.1	41.75	103	55	2	25	327	68	167	1e-16	80.5
TRINITY_DN239993_c0_g1	JAK53651.1 putative Hypoxanthine-guanine phosphoribosyltransferase [Daphnia magna]	JAK53651.1	44.19	86	47	1	255	1	4	89	7e-21	89
TRINITY_DN239930_c0_g1	XP_013188895.1 PREDICTED: trifunctional enzyme subunit alpha, mitochondrial [Amyelois transitella]	XP_013188895.1	100	28	0	0	359	276	201	228	1e-07	57
TRINITY_DN235976_c0_g1	KFB46647.1 hypothetical protein ZHAS_00014553 [Anopheles sinensis]	KFB46647.1	49.46	93	47	0	359	81	1734	1826	1e-10	67.8
TRINITY_DN235940_c0_g1	PRD17779.1 gcvP [Nephila clavipes]	PRD17779.1	89.84	128	13	0	430	47	89	216	7e-81	247
TRINITY_DN235933_c0_g1	XP_012541739.1 PREDICTED: putative GTPase Obg, partial [Monomorium pharaonis]	XP_012541739.1	100	79	0	0	3	239	248	326	6e-48	165
TRINITY_DN235948_c0_g1	ERL83753.1 hypothetical protein D910_00973 [Dendroctonus ponderosae]	ERL83753.1	46.25	80	41	1	417	650	3	82	1e-10	65.5
TRINITY_DN235990_c0_g1	XP_025830890.1 potassium voltage-gated channel subfamily H member 6 [Agrilus planipennis]	XP_025830890.1	38.46	104	62	1	111	416	32	135	5e-14	77
TRINITY_DN235967_c0_g1	PRD39035.1 rhtA [Nephila clavipes]	PRD39035.1	54.1	61	27	1	14	196	1	60	3e-07	53.5
TRINITY_DN235986_c0_g1	JAN01023.1 Transcription factor jun-D [Daphnia magna]	JAN01023.1	33.8	142	79	3	3	428	138	264	3e-09	61.6
TRINITY_DN235901_c0_g1	XP_012521619.1 PREDICTED: 12-oxophytodienoate reductase 3-like, partial [Monomorium pharaonis]	XP_012521619.1	100	151	0	0	2	454	115	265	1e-104	312
TRINITY_DN235979_c0_g1	RUT66094.1 flagellar biosynthesis protein FlgA [Morganella morganii]	RUT66094.1	72.09	86	24	0	259	2	57	142	5e-33	125
TRINITY_DN235952_c0_g1	PRD38319.1 ribB [Nephila clavipes]	PRD38319.1	79.21	101	21	0	305	3	26	126	3e-36	134
TRINITY_DN235968_c0_g1	XP_018011725.1 PREDICTED: protein tas-like [Hyalella azteca]	XP_018011725.1	54.76	84	37	1	251	3	38	121	6e-26	105
TRINITY_DN235903_c0_g1	PRD23119.1 glmU [Nephila clavipes]	PRD23119.1	53.68	136	63	0	1	408	242	377	7e-42	152
TRINITY_DN235991_c0_g1	XP_025602231.1 uncharacterized protein LOC110116945, partial [Athalia rosae]	XP_025602231.1	36.92	65	41	0	196	2	76	140	1e-06	52.8
TRINITY_DN235935_c0_g1	XP_018028538.1 PREDICTED: NAD-dependent malic enzyme-like [Hyalella azteca]	XP_018028538.1	83.95	81	13	0	255	13	342	422	8e-34	130
TRINITY_DN235971_c0_g1	XP_026732448.1 TBC1 domain family member 15 isoform X5 [Trichoplusia ni]	XP_026732448.1	100	27	0	0	415	495	523	549	4e-10	65.9
TRINITY_DN235962_c0_g1	KZR99887.1 AarF domain-containing protein kinase 2 [Daphnia magna]	KZR99887.1	65.67	67	23	0	16	216	1	67	4e-20	87.8
TRINITY_DN235942_c0_g1	JAA86645.1 Uncharacterized protein [Pararge aegeria]	JAA86645.1	66.67	129	43	0	444	58	217	345	1e-59	198
TRINITY_DN235941_c0_g1	PRD27765.1 folK [Nephila clavipes]	PRD27765.1	55.17	116	50	1	356	9	34	147	2e-27	111
TRINITY_DN203121_c0_g1	PZC79580.1 hypothetical protein B5X24_HaOG216245 [Helicoverpa armigera]	PZC79580.1	61.7	47	18	0	84	224	53	99	1e-11	63.9
TRINITY_DN203170_c0_g1	PRD32833.1 fadN [Nephila clavipes]	PRD32833.1	44.59	74	41	0	2	223	9	82	9e-11	64.3
TRINITY_DN203190_c0_g1	XP_023297181.1 uncharacterized protein LOC111679817 [Lucilia cuprina]	XP_023297181.1	52.05	73	33	1	419	207	134	206	2e-16	80.1
TRINITY_DN203193_c0_g1	PCG75468.1 hypothetical protein B5V51_11643 [Heliothis virescens]	PCG75468.1	45.28	53	29	0	3	161	340	392	1e-07	56.2
TRINITY_DN203142_c0_g1	XP_022254025.1 ADAMTS-like protein 5 [Limulus polyphemus]	XP_022254025.1	51.32	76	37	0	247	20	124	199	2e-21	95.5
TRINITY_DN203132_c0_g1	XP_026735639.1 uncharacterized protein LOC113499373 [Trichoplusia ni]	XP_026735639.1	92.31	26	2	0	369	292	45	70	1e-07	56.2
TRINITY_DN203137_c0_g1	XP_026742847.1 sugar transporter SWEET1 [Trichoplusia ni]	XP_026742847.1	92.59	27	2	0	351	271	167	193	3e-06	51.2
TRINITY_DN203166_c0_g1	PRD37511.1 coq7 [Nephila clavipes]	PRD37511.1	59.78	92	37	0	74	349	2	93	2e-29	114
TRINITY_DN203149_c0_g1	XP_017889201.1 uncharacterized protein LOC108630411 [Ceratina calcarata]	XP_017889201.1	71.95	82	23	0	1	246	226	307	2e-36	135
TRINITY_DN203186_c0_g1	XP_017753833.1 PREDICTED: U1 small nuclear ribonucleoprotein A [Eufriesea mexicana]	XP_017753833.1	59.09	132	46	2	3	374	81	212	3e-41	145
TRINITY_DN203107_c0_g1	XP_026738428.1 protein timeless [Trichoplusia ni]	XP_026738428.1	100	22	0	0	291	226	610	631	7e-06	51.2
TRINITY_DN203161_c0_g1	JAT83915.1 hypothetical protein g.4562 [Pectinophora gossypiella]	JAT83915.1	83.33	30	5	0	1	90	77	106	9e-07	50.8
TRINITY_DN203183_c0_g1	PRD26907.1 icd [Nephila clavipes]	PRD26907.1	71.25	80	23	0	333	94	664	743	1e-19	91.7
TRINITY_DN203105_c0_g1	EFA08155.1 DnaJ homolog subfamily C member 28-like Protein [Tribolium castaneum]	EFA08155.1	47.06	102	53	1	14	316	44	145	7e-22	95.5
TRINITY_DN214567_c0_g1	XP_026744916.1 epidermal growth factor receptor substrate 15 homolog isoform X2 [Trichoplusia ni]	XP_026744916.1	99.66	292	1	0	188	1063	16	307	0	542
TRINITY_DN214542_c0_g1	OXA50383.1 Retinoic acid receptor responder protein 3 [Folsomia candida]	OXA50383.1	32.35	102	59	2	296	3	18	113	4e-07	53.1
TRINITY_DN214535_c0_g1	AUU01926.1 hypothetical protein MC49_018055 [Morganella morganii]	AUU01926.1	52.34	107	51	0	722	402	6	112	2e-13	76.3
TRINITY_DN214548_c0_g1	XP_026733827.1 protein lethal(2)essential for life-like [Trichoplusia ni]	XP_026733827.1	100	117	0	0	2005	2355	1	117	9e-72	241
TRINITY_DN214583_c0_g1	XP_026747764.1 serine/threonine-protein kinase Aurora-2-like [Trichoplusia ni]	XP_026747764.1	100	347	0	0	2299	1259	1	347	0	720
TRINITY_DN214578_c0_g1	XP_026742662.1 ATP-dependent RNA helicase DHX8 [Trichoplusia ni]	XP_026742662.1	100	971	0	0	940	3852	278	1248	0	1909
TRINITY_DN214580_c0_g1	XP_022835090.1 uncharacterized protein LOC111362621 [Spodoptera litura]	XP_022835090.1	87.93	58	7	0	620	447	1	58	5e-61	110
TRINITY_DN214556_c0_g1	XP_018019708.1 PREDICTED: endoglucanase E-4-like [Hyalella azteca]	XP_018019708.1	45.74	94	42	3	285	4	266	350	1e-16	81.6
TRINITY_DN214552_c0_g1	PRD19797.1 yegQ [Nephila clavipes]	PRD19797.1	71.31	122	35	0	366	1	178	299	2e-56	190
TRINITY_DN214597_c0_g1	XP_026742923.1 uncharacterized protein LOC113504712 [Trichoplusia ni]	XP_026742923.1	100	135	0	0	252	656	1	135	2e-91	276
TRINITY_DN214573_c0_g1	JAA91699.1 fruitless isoform A, partial [Pararge aegeria]	JAA91699.1	100	28	0	0	845	762	95	122	3e-08	58.9
TRINITY_DN214506_c0_g1	XP_026744199.1 zinc finger protein ZFAT-like [Trichoplusia ni]	XP_026744199.1	98.74	555	7	0	2148	484	1	555	0	783
TRINITY_DN214587_c0_g1	XP_026743288.1 peroxisome assembly factor 2-like [Trichoplusia ni]	XP_026743288.1	99.45	916	5	0	2867	5614	1	916	0	1779
TRINITY_DN214503_c0_g1	XP_026732072.1 thyroglobulin-like [Trichoplusia ni]	XP_026732072.1	99.39	327	2	0	1687	707	1	327	0	675
TRINITY_DN214553_c0_g1	XP_018022613.1 PREDICTED: C4-dicarboxylate transport transcriptional regulatory protein DctD-like [Hyalella azteca]	XP_018022613.1	42	100	57	1	1	300	294	392	6e-18	84.7
TRINITY_DN214584_c0_g1	JAV68821.1 hypothetical protein, partial [Photinus pyralis]	JAV68821.1	40	55	33	0	10	174	322	376	4e-07	54.3
TRINITY_DN214507_c0_g1	KDR12518.1 Protein pellino [Zootermopsis nevadensis]	KDR12518.1	57.75	142	54	2	1	408	147	288	2e-51	176
TRINITY_DN214517_c0_g1	XP_001844747.1 ribosomal protein P0 [Culex quinquefasciatus]	XP_001844747.1	92.86	28	2	0	1	84	27	54	1e-07	54.3
TRINITY_DN214562_c0_g1	AUT99359.1 lipopolysaccharide N-acetylmannosaminouronosyltransferase [Morganella morganii]	AUT99359.1	52.27	44	21	0	3	134	202	245	3e-09	58.9
TRINITY_DN214600_c0_g1	XP_026731979.1 DNA-directed RNA polymerase II subunit RPB1 [Trichoplusia ni]	XP_026731979.1	100	419	0	0	1642	2898	1	419	0	630
TRINITY_DN214545_c0_g1	JAM68126.1 Disulfide-isomerase A6, partial [Daphnia magna]	JAM68126.1	77.97	118	26	0	417	64	284	401	2e-59	198
TRINITY_DN214563_c0_g1	XP_026330609.1 uncharacterized protein LOC113238100 [Hyposmocoma kahamanoa]	XP_026330609.1	47.37	95	38	1	18	266	13	107	2e-24	101
TRINITY_DN214539_c0_g1	XP_026729353.1 serine/threonine-protein kinase Nek8-like [Trichoplusia ni]	XP_026729353.1	99.32	296	2	0	1245	2132	1	296	0	608
TRINITY_DN214598_c0_g1	XP_026737129.1 acid sphingomyelinase-like phosphodiesterase 3a isoform X1 [Trichoplusia ni]	XP_026737129.1	100	438	0	0	1628	315	1	438	0	895
TRINITY_DN214598_c0_g2	RVE54276.1 hypothetical protein evm_001103 [Chilo suppressalis]	RVE54276.1	100	25	0	0	1	75	118	142	2e-08	55.8
TRINITY_DN214590_c0_g1	XP_026737853.1 uncharacterized protein C05D11.1-like [Trichoplusia ni]	XP_026737853.1	100	1004	0	0	1117	4128	1	1004	0	2071
TRINITY_DN214536_c0_g1	XP_012521642.1 PREDICTED: alcohol dehydrogenase 1B-like [Monomorium pharaonis]	XP_012521642.1	99.15	118	1	0	1	354	256	373	3e-59	197
TRINITY_DN214505_c0_g1	XP_026729282.1 endocuticle structural glycoprotein SgAbd-2-like [Trichoplusia ni]	XP_026729282.1	100	204	0	0	1216	605	13	216	1e-113	341
TRINITY_DN214544_c0_g1	LAA07674.1 zinc finger CCHC domain-containing protein 9, partial [Parasteatoda tepidariorum]	LAA07674.1	31.25	80	51	2	67	294	40	119	7e-06	52
TRINITY_DN214531_c0_g1	JAV99273.1 Uncharacterized protein, partial [Ornithodoros moubata]	JAV99273.1	67.16	67	22	0	330	130	257	323	2e-21	94.4
TRINITY_DN214526_c0_g1	JAA73646.1 Putative protocadherin 20, partial [Ixodes ricinus]	JAA73646.1	52.87	87	39	1	5	259	1	87	4e-20	86.7
TRINITY_DN214581_c0_g1	XP_026741893.1 uncharacterized protein LOC113503947, partial [Trichoplusia ni]	XP_026741893.1	95.07	304	2	2	1	903	2854	3147	2e-171	537
TRINITY_DN232193_c0_g1	XP_026725712.1 uncharacterized protein LOC113492462 [Trichoplusia ni]	XP_026725712.1	100	27	0	0	83	3	454	480	1e-10	66.2
TRINITY_DN232126_c0_g1	PRD33532.1 cat1 [Nephila clavipes]	PRD33532.1	75	136	34	0	4	411	164	299	2e-52	182
TRINITY_DN232159_c0_g1	PZC84192.1 hypothetical protein B5X24_HaOG205387 [Helicoverpa armigera]	PZC84192.1	90	30	3	0	478	389	1	30	4e-09	62.4
TRINITY_DN232143_c0_g1	KOB77145.1 putative muscle RAS oncogene-like protein [Operophtera brumata]	KOB77145.1	86.21	29	4	0	591	505	84	112	2e-08	57.4
TRINITY_DN232154_c0_g1	JAP64100.1 putative presequence protease mitochondrial isoform 1, partial [Hyalomma excavatum]	JAP64100.1	48.72	78	40	0	245	12	528	605	2e-15	79
TRINITY_DN232108_c0_g1	XP_026730487.1 uncharacterized protein LOC113495767 [Trichoplusia ni]	XP_026730487.1	100	214	0	0	92	733	1	214	1e-143	415
TRINITY_DN232129_c0_g1	XP_026731667.1 DNA-directed RNA polymerase III subunit RPC8 [Trichoplusia ni]	XP_026731667.1	96.55	29	1	0	2	88	119	147	1e-10	64.3
TRINITY_DN232172_c0_g1	AEO33791.1 hypothetical protein [Amblyomma maculatum]	AEO33791.1	88.81	134	15	0	3	404	59	192	6e-83	252
TRINITY_DN232176_c0_g1	PRD26019.1 trbE [Nephila clavipes]	PRD26019.1	98.41	63	1	0	206	18	710	772	2e-33	129
TRINITY_DN232107_c0_g1	AHN53423.1 endonuclease, partial [Nuttalliella namaqua]	AHN53423.1	70.21	47	14	0	236	96	231	277	5e-14	72.4
TRINITY_DN232157_c0_g1	XP_018009926.1 PREDICTED: phosphogluconate dehydratase-like [Hyalella azteca]	XP_018009926.1	77.22	79	18	0	2	238	262	340	6e-36	133
TRINITY_DN232146_c0_g1	XP_022818871.1 protein hu-li tai shao isoform X7 [Spodoptera litura]	XP_022818871.1	96.55	29	1	0	89	3	402	430	2e-09	64.3
TRINITY_DN232138_c0_g1	PRD38771.1 moaA [Nephila clavipes]	PRD38771.1	53.95	76	35	0	229	2	17	92	4e-21	91.7
TRINITY_DN232161_c0_g1	XP_026726969.1 uncharacterized protein LOC113493273 [Trichoplusia ni]	XP_026726969.1	100	86	0	0	2	259	473	558	3e-50	179
TRINITY_DN232178_c0_g1	XP_017757871.1 PREDICTED: extracellular sulfatase SULF-1 homolog isoform X2 [Eufriesea mexicana]	XP_017757871.1	40.4	99	56	2	6	299	315	411	2e-11	67.8
TRINITY_DN232133_c0_g1	XP_026729221.1 cytochrome P450 9e2-like [Trichoplusia ni]	XP_026729221.1	90.32	31	3	0	477	385	208	238	3e-08	59.7
TRINITY_DN232180_c0_g1	XP_018028323.1 PREDICTED: type II secretion system protein D-like [Hyalella azteca]	XP_018028323.1	51.69	89	43	0	19	285	139	227	7e-21	94.7
TRINITY_DN232199_c0_g1	XP_022242656.1 LOW QUALITY PROTEIN: major facilitator superfamily domain-containing protein 1-like [Limulus polyphemus]	XP_022242656.1	60.68	117	41	1	337	2	4	120	6e-41	150
TRINITY_DN232115_c0_g1	JAI72832.1 DNA damage-binding-like protein, partial [Daphnia_magna]	JAI72832.1	91.67	96	8	0	3	290	74	169	1e-59	191
TRINITY_DN232183_c0_g1	PRD38539.1 quiX [Nephila clavipes]	PRD38539.1	43.88	98	55	0	83	376	31	128	4e-15	78.6
TRINITY_DN232149_c0_g1	KZS00646.1 Uncharacterized protein APZ42_002981, partial [Daphnia magna]	KZS00646.1	44.94	89	48	1	264	1	8	96	1e-08	56.6
TRINITY_DN232166_c0_g1	JAC14786.1 putative gamma-glutamyltransferase, partial [Triatoma infestans]	JAC14786.1	36.81	163	93	5	2	463	280	441	2e-13	75.1
TRINITY_DN232130_c0_g1	PRD39612.1 quercetin 2,3-dioxygenase [Nephila clavipes]	PRD39612.1	47.19	89	45	1	267	1	42	128	6e-17	80.5
TRINITY_DN234481_c0_g1	XP_026724504.1 nuclear pore membrane glycoprotein 210 [Trichoplusia ni]	XP_026724504.1	100	28	0	0	298	215	801	828	2e-08	58.9
TRINITY_DN234424_c0_g1	XP_022830232.1 kelch-like protein 10 [Spodoptera litura]	XP_022830232.1	100	27	0	0	82	2	463	489	6e-10	62.8
TRINITY_DN234488_c0_g1	XP_026737292.1 set1/Ash2 histone methyltransferase complex subunit ASH2 isoform X1 [Trichoplusia ni]	XP_026737292.1	100	27	0	0	368	288	428	454	2e-08	59.3
TRINITY_DN234446_c0_g1	XP_026724949.1 nuclear pore complex protein Nup214 [Trichoplusia ni]	XP_026724949.1	86.67	30	4	0	301	212	221	250	6e-08	57.8
TRINITY_DN234419_c0_g1	XP_026742535.1 germinal-center associated nuclear protein [Trichoplusia ni]	XP_026742535.1	100	28	0	0	386	303	120	147	6e-10	63.5
TRINITY_DN234448_c0_g1	RVE55239.1 hypothetical protein evm_000137 [Chilo suppressalis]	RVE55239.1	63.54	96	35	0	1	288	2567	2662	3e-34	134
TRINITY_DN234402_c0_g1	XP_017087558.1 PREDICTED: branched-chain-amino-acid aminotransferase-like, partial [Drosophila bipectinata]	XP_017087558.1	42.18	147	84	1	438	1	31	177	7e-31	126
TRINITY_DN234499_c0_g1	ENN75973.1 hypothetical protein YQE_07507, partial [Dendroctonus ponderosae]	ENN75973.1	83.87	31	4	1	650	558	527	556	6e-07	57
TRINITY_DN234411_c0_g1	XP_026743305.1 protein bric-a-brac 2-like [Trichoplusia ni]	XP_026743305.1	100	24	0	0	1	72	3	26	9e-07	52.4
TRINITY_DN234428_c0_g1	PRD29863.1 yflS [Nephila clavipes]	PRD29863.1	67.11	76	25	0	4	231	80	155	7e-27	108
TRINITY_DN234463_c0_g1	XP_026730710.1 transmembrane protease serine 9-like [Trichoplusia ni]	XP_026730710.1	97.14	35	1	0	474	370	747	781	4e-13	74.7
TRINITY_DN234452_c0_g1	XP_026745823.1 transmembrane protein 135-like [Trichoplusia ni]	XP_026745823.1	92.59	27	2	0	83	3	189	215	3e-06	55.8
TRINITY_DN234493_c0_g1	PRD39434.1 csd [Nephila clavipes]	PRD39434.1	52.69	93	43	1	4	279	62	154	3e-21	93.6
TRINITY_DN234473_c0_g1	JAU02950.1 putative cop9 signalosome complex subunit 5 [Amblyomma sculptum]	JAU02950.1	85.06	154	23	0	657	196	176	329	3e-84	263
TRINITY_DN234475_c0_g1	KOB75297.1 putative Spectrin beta chain [Operophtera brumata]	KOB75297.1	100	26	0	0	2	79	633	658	1e-07	56.2
TRINITY_DN234471_c0_g1	PSN36344.1 Breast cancer metastasis-suppressor 1-like protein-A [Blattella germanica]	PSN36344.1	59.3	86	35	0	15	272	58	143	7e-27	105
TRINITY_DN234478_c0_g1	XP_026741695.1 xanthine dehydrogenase-like [Trichoplusia ni]	XP_026741695.1	100	28	0	0	347	264	775	802	4e-11	67.4
TRINITY_DN234486_c0_g1	XP_023297181.1 uncharacterized protein LOC111679817 [Lucilia cuprina]	XP_023297181.1	45.05	91	50	0	3	275	29	119	1e-17	81.6
TRINITY_DN230648_c0_g1	EFX77587.1 hypothetical protein DAPPUDRAFT_54086 [Daphnia pulex]	EFX77587.1	59.42	138	56	0	3	416	437	574	3e-52	185
TRINITY_DN230661_c0_g1	XP_014218178.2 glycylpeptide N-tetradecanoyltransferase [Copidosoma floridanum]	XP_014218178.2	84.62	39	6	0	200	84	460	498	3e-16	79.7
TRINITY_DN230638_c0_g1	XP_021182131.1 peroxisomal multifunctional enzyme type 2 [Helicoverpa armigera]	XP_021182131.1	100	27	0	0	3	83	86	112	3e-07	59.3
TRINITY_DN230612_c0_g1	XP_004924860.1 uncharacterized protein LOC101742095 [Bombyx mori]	XP_004924860.1	68.75	48	13	1	1	138	74	121	2e-10	62.8
TRINITY_DN230603_c0_g1	XP_026747968.1 uncharacterized protein LOC113508953 [Trichoplusia ni]	XP_026747968.1	100	101	0	0	305	3	150	250	7e-65	207
TRINITY_DN230663_c0_g1	PRD35358.1 acetyltransferase [Nephila clavipes]	PRD35358.1	42.67	75	43	0	239	15	57	131	3e-07	52
TRINITY_DN230614_c0_g1	PCG65198.1 hypothetical protein B5V51_9534, partial [Heliothis virescens]	PCG65198.1	74.47	47	12	0	371	231	1	47	2e-13	73.9
TRINITY_DN230679_c0_g1	XP_022710959.1 uncharacterized protein LOC111273537, partial [Varroa jacobsoni]	XP_022710959.1	52.27	44	21	0	134	3	4	47	7e-07	50.8
TRINITY_DN230656_c0_g1	PRD26191.1 uroc1 [Nephila clavipes]	PRD26191.1	63.77	69	25	0	1	207	551	619	3e-25	106
TRINITY_DN230616_c0_g1	PRD37467.1 mrdA [Nephila clavipes]	PRD37467.1	40.35	114	68	0	346	5	8	121	7e-18	86.7
TRINITY_DN230668_c0_g1	PRD35355.1 secA [Nephila clavipes]	PRD35355.1	69.09	110	34	0	160	489	1	110	6e-41	155
TRINITY_DN230662_c0_g1	XP_026739161.1 cytochrome b-c1 complex subunit 7-like [Trichoplusia ni]	XP_026739161.1	80	35	7	0	481	377	1	35	1e-10	63.2
TRINITY_DN230602_c0_g1	XP_023212196.1 lamin Dm0-like, partial [Centruroides sculpturatus]	XP_023212196.1	50.68	73	34	1	37	249	143	215	1e-13	73.9
TRINITY_DN230695_c0_g1	XP_011165249.1 histone-lysine N-methyltransferase SETMAR-like [Solenopsis invicta]	XP_011165249.1	63.46	52	19	0	1	156	140	191	4e-24	70.5
TRINITY_DN240834_c0_g1	XP_011707184.1 PREDICTED: heat shock 70 kDa protein cognate 3-like, partial [Wasmannia auropunctata]	XP_011707184.1	71.7	53	11	1	155	301	6	58	7e-17	79.7
TRINITY_DN240814_c0_g1	XP_026742543.1 adenylate kinase 9-like [Trichoplusia ni]	XP_026742543.1	100	88	0	0	266	3	279	366	5e-43	159
TRINITY_DN240856_c0_g1	XP_026740069.1 fatty acyl-CoA reductase wat-like [Trichoplusia ni]	XP_026740069.1	100	26	0	0	79	2	190	215	1e-08	59.7
TRINITY_DN240888_c0_g1	AUW71435.1 putative signal-induced proliferation-associated 1-like protein 2 isoform X2, partial [Carabidae sp. TH2]	AUW71435.1	34.29	70	38	2	11	220	69	130	1e-08	56.2
TRINITY_DN240852_c0_g1	XP_023213854.1 RPA-interacting protein A-like [Centruroides sculpturatus]	XP_023213854.1	58.14	43	18	0	58	186	8	50	4e-11	61.6
TRINITY_DN240838_c0_g1	XP_026735154.1 uncharacterized protein LOC113499028 isoform X5 [Trichoplusia ni]	XP_026735154.1	100	25	0	0	2	76	212	236	5e-07	53.9
TRINITY_DN240824_c0_g1	XP_026726121.1 NAD(P) transhydrogenase, mitochondrial-like [Trichoplusia ni]	XP_026726121.1	95.65	23	1	0	272	204	427	449	6e-06	51.2
TRINITY_DN218131_c0_g1	XP_022821064.1 NHL repeat-containing protein 2 [Spodoptera litura]	XP_022821064.1	87.35	419	52	1	1	1254	332	750	0	722
TRINITY_DN218145_c0_g1	JAT84459.1 hypothetical protein g.4898, partial [Pectinophora gossypiella]	JAT84459.1	96.55	29	1	0	1	87	120	148	6e-07	57
TRINITY_DN218153_c0_g1	EEB12599.1 beta-mannosidase precursor, putative [Pediculus humanus corporis]	EEB12599.1	100	20	0	0	3	62	163	182	7e-06	50.8
TRINITY_DN218115_c0_g1	JAN02968.1 Cyclic AMP-dependent transcription factor ATF-4-like protein [Daphnia magna]	JAN02968.1	66.67	36	11	1	235	128	29	63	8e-06	47
TRINITY_DN218188_c0_g1	XP_026725287.1 ATP-binding cassette sub-family A member 3-like isoform X1 [Trichoplusia ni]	XP_026725287.1	100	26	0	0	79	2	195	220	4e-08	59.3
TRINITY_DN218101_c0_g1	JAA59988.1 Putative selenoprotein o [Rhipicephalus pulchellus]	JAA59988.1	58.9	73	29	1	218	3	516	588	3e-19	89
TRINITY_DN218194_c0_g1	XP_002407668.1 bat5 hla-B-associated transcript, putative, partial [Ixodes scapularis]	XP_002407668.1	58.88	107	43	1	87	404	13	119	2e-36	135
TRINITY_DN218182_c0_g1	XP_018014753.1 PREDICTED: uncharacterized response regulatory protein VV2_1193-like [Hyalella azteca]	XP_018014753.1	50	60	29	1	75	251	161	220	2e-08	56.6
TRINITY_DN218152_c0_g1	XP_023223981.1 T-complex protein 1 subunit delta-like [Centruroides sculpturatus]	XP_023223981.1	64.52	62	22	0	188	3	23	84	1e-20	88.2
TRINITY_DN218103_c0_g1	XP_023024651.1 TGF-beta-activated kinase 1 and MAP3K7-binding protein 2, partial [Leptinotarsa decemlineata]	XP_023024651.1	67.57	37	11	1	299	189	547	582	3e-08	58.5
TRINITY_DN218122_c0_g1	XP_022131063.1 septin-1 isoform X2 [Pieris rapae]	XP_022131063.1	68.75	128	40	0	388	5	58	185	5e-54	181
TRINITY_DN218179_c0_g1	XP_014481888.1 PREDICTED: RNA pseudouridylate synthase domain-containing protein 4-like [Dinoponera quadriceps]	XP_014481888.1	34.29	105	42	4	253	2	39	137	5e-06	51.2
TRINITY_DN218108_c0_g1	PRD25883.1 hemL [Nephila clavipes]	PRD25883.1	96.51	86	3	0	1	258	154	239	2e-51	176
TRINITY_DN218112_c0_g1	XP_002408444.1 S-adenosyl-methyltransferase mraw, putative [Ixodes scapularis]	XP_002408444.1	55	80	35	1	241	2	117	195	3e-11	65.1
TRINITY_DN218138_c0_g1	XP_026729059.1 pyridoxal-dependent decarboxylase domain-containing protein 1 isoform X2 [Trichoplusia ni]	XP_026729059.1	100	20	0	0	191	250	702	721	6e-07	53.9
TRINITY_DN218174_c0_g1	XP_026743765.1 uncharacterized protein LOC113505325 [Trichoplusia ni]	XP_026743765.1	96.67	30	1	0	487	398	35	64	1e-08	60.1
TRINITY_DN218187_c0_g1	XP_006558284.1 LIM domain-binding protein 2 isoform X8 [Apis mellifera]	XP_006558284.1	56.96	79	24	2	216	1	199	274	3e-16	82.4
TRINITY_DN218130_c0_g1	XP_026734670.1 uncharacterized protein LOC113498731 [Trichoplusia ni]	XP_026734670.1	100	88	0	0	5	268	1	88	8e-57	183
TRINITY_DN218140_c0_g1	XP_026726076.1 multidrug resistance-associated protein 4-like [Trichoplusia ni]	XP_026726076.1	100	26	0	0	707	784	449	474	2e-07	59.3
TRINITY_DN218127_c0_g1	XP_023302422.1 threonine--tRNA ligase, cytoplasmic isoform X2 [Lucilia cuprina]	XP_023302422.1	75.58	86	21	0	2	259	418	503	2e-39	146
TRINITY_DN218162_c0_g1	WP_111434356.1 metalloregulator ArsR/SmtB family transcription factor [Rhodobium orientis]	WP_111434356.1	33.73	169	105	4	496	5	15	181	8e-09	61.2
TRINITY_DN218118_c0_g1	XP_026729650.1 dual specificity protein phosphatase 14-like [Trichoplusia ni]	XP_026729650.1	100	219	0	0	543	1199	1	219	7e-147	431
TRINITY_DN218109_c0_g1	XP_017007321.1 PREDICTED: 5'-AMP-activated protein kinase subunit beta-1-like, partial [Drosophila takahashii]	XP_017007321.1	96.67	30	1	0	90	1	86	115	6e-10	61.2
TRINITY_DN218189_c0_g1	PCG63479.1 hypothetical protein B5V51_12233 [Heliothis virescens]	PCG63479.1	56.96	79	34	0	1	237	69	147	3e-17	83.2
TRINITY_DN218124_c0_g1	XP_027206722.1 thyroxine 5-deiodinase-like [Penaeus vannamei]	XP_027206722.1	37.5	136	66	4	374	6	6	135	6e-12	68.2
TRINITY_DN218172_c0_g1	XP_020804063.1 LOW QUALITY PROTEIN: uncharacterized protein LOC110180724 [Drosophila serrata]	XP_020804063.1	48.85	131	55	5	17	391	387	511	2e-22	100
TRINITY_DN218106_c0_g1	XP_018011554.1 PREDICTED: ATP synthase subunit alpha 2-like [Hyalella azteca]	XP_018011554.1	51.39	72	35	0	217	2	476	547	3e-16	80.9
TRINITY_DN218191_c0_g1	XP_026731387.1 myosin-IIIb-like isoform X1 [Trichoplusia ni]	XP_026731387.1	100	220	0	0	347	1006	1	220	2e-135	428
TRINITY_DN218161_c0_g1	RWA48901.1 glutathione synthetase [Yersinia pestis]	RWA48901.1	67.18	131	43	0	393	1	2	132	2e-55	188
TRINITY_DN218163_c0_g1	XP_026747860.1 uncharacterized protein LOC113508892 [Trichoplusia ni]	XP_026747860.1	100	109	0	0	510	184	267	375	2e-65	214
TRINITY_DN218142_c0_g1	XP_026727676.1 V-type proton ATPase subunit D-like [Trichoplusia ni]	XP_026727676.1	100	55	0	0	249	85	235	289	7e-32	122
TRINITY_DN218128_c0_g1	PRD39051.1 dxs [Nephila clavipes]	PRD39051.1	65.85	82	28	0	247	2	10	91	7e-30	119
TRINITY_DN218107_c0_g1	ABI78938.1 integrin beta subunit, partial [Penaeus japonicus]	ABI78938.1	60.76	79	31	0	255	19	10	88	2e-28	110
TRINITY_DN218158_c0_g1	XP_023221608.1 uncharacterized protein LOC111623311 isoform X2 [Centruroides sculpturatus]	XP_023221608.1	37.58	149	88	3	137	577	21	166	3e-27	118
TRINITY_DN218139_c0_g1	XP_012059191.1 PREDICTED: E3 ubiquitin-protein ligase RNF13-like [Atta cephalotes]	XP_012059191.1	76.19	63	15	0	318	130	214	276	5e-31	121
TRINITY_DN218181_c0_g1	XP_026730960.1 probable 28S ribosomal protein S16, mitochondrial [Trichoplusia ni]	XP_026730960.1	100	133	0	0	228	626	1	133	4e-82	251
TRINITY_DN218111_c0_g1	XP_026729893.1 proton-coupled folate transporter-like [Trichoplusia ni]	XP_026729893.1	99.49	198	1	0	596	3	125	322	2e-120	361
TRINITY_DN218104_c0_g1	PRD19218.1 tas [Nephila clavipes]	PRD19218.1	64.41	59	21	0	177	1	1	59	3e-13	70.1
TRINITY_DN218133_c0_g1	AUU01430.1 ABC transporter permease [Morganella morganii]	AUU01430.1	57.5	40	17	0	120	1	31	70	2e-07	55.1
TRINITY_DN234288_c0_g1	RWS29997.1 protein ROP-like protein [Leptotrombidium deliense]	RWS29997.1	73.39	124	33	0	5	376	224	347	2e-56	193
TRINITY_DN234225_c0_g1	JAS73088.1 hypothetical protein g.18102 [Homalodisca liturata]	JAS73088.1	29.66	145	93	2	447	13	157	292	1e-06	55.1
TRINITY_DN234270_c0_g1	XP_026735749.1 uncharacterized abhydrolase domain-containing protein DDB_G0269086-like [Trichoplusia ni]	XP_026735749.1	100	91	0	0	354	82	1	91	2e-25	107
TRINITY_DN234234_c0_g1	JAP65934.1 putative dephospho-coa kinase domain-containing protein, partial [Hyalomma excavatum]	JAP65934.1	51.52	66	32	0	200	3	105	170	8e-18	81.6
TRINITY_DN234250_c0_g1	XP_026742450.1 pleckstrin homology domain-containing family A member 3-like [Trichoplusia ni]	XP_026742450.1	93.33	30	2	0	742	653	119	148	3e-09	62.4
TRINITY_DN234299_c0_g1	KOB70065.1 Rutabaga [Operophtera brumata]	KOB70065.1	100	24	0	0	314	243	85	108	5e-07	55.1
TRINITY_DN234286_c0_g1	XP_015125679.1 PREDICTED: HTH-type transcriptional regulator PtxR-like [Diachasma alloeum]	XP_015125679.1	34.62	104	66	1	309	4	2	105	2e-12	68.6
TRINITY_DN234256_c0_g1	XP_026744362.1 uncharacterized protein LOC113505755 [Trichoplusia ni]	XP_026744362.1	49.04	104	1	1	1	312	574	625	2e-18	88.2
TRINITY_DN234206_c0_g1	XP_017017232.1 PREDICTED: multidrug resistance protein MdtB-like [Drosophila kikkawai]	XP_017017232.1	65.15	132	46	0	396	1	813	944	1e-20	95.9
TRINITY_DN234293_c0_g1	JAV07640.1 putative calcium/calmodulin-dependent serine protein kinase/membrane-associated guanylate kinase [Nyssomyia neivai]	JAV07640.1	68.13	91	28	1	1	270	92	182	4e-33	129
TRINITY_DN234247_c0_g1	JAM66069.1 Transmembrane emp24 domain-containing protein, partial [Daphnia magna]	JAM66069.1	89.06	64	7	0	193	2	15	78	2e-35	127
TRINITY_DN234290_c0_g1	KZS00496.1 Uncharacterized protein APZ42_003177, partial [Daphnia magna]	KZS00496.1	50	74	37	0	223	2	67	140	4e-16	76.3
TRINITY_DN234216_c0_g1	WP_072086680.1 MULTISPECIES: TonB-dependent siderophore receptor [Yersinia]	WP_072086680.1	60.26	156	62	0	3	470	558	713	2e-55	194
TRINITY_DN234257_c0_g1	XP_026731985.1 chymotrypsin-1-like [Trichoplusia ni]	XP_026731985.1	96.3	27	1	0	82	2	203	229	4e-08	57
TRINITY_DN234248_c0_g1	PRD18786.1 bamE, partial [Nephila clavipes]	PRD18786.1	57.89	76	29	1	3	230	24	96	4e-22	91.3
TRINITY_DN234230_c0_g1	PCG73537.1 hypothetical protein B5V51_14739 [Heliothis virescens]	PCG73537.1	100	26	0	0	239	316	337	362	3e-10	63.9
TRINITY_DN234223_c0_g1	EEC00619.1 chloride channel, putative, partial [Ixodes scapularis]	EEC00619.1	55.28	123	53	1	371	3	392	512	1e-28	118
TRINITY_DN234282_c0_g1	XP_026737248.1 cytochrome b5-related protein-like [Trichoplusia ni]	XP_026737248.1	100	28	0	0	2	85	193	220	3e-09	62
TRINITY_DN216251_c0_g1	XP_017133515.1 PREDICTED: uncharacterized peptidase YuxL-like [Drosophila elegans]	XP_017133515.1	37.76	490	267	10	1573	209	182	668	3e-72	253
TRINITY_DN216292_c0_g1	XP_013782909.1 GDP-Man:Man(3)GlcNAc(2)-PP-Dol alpha-1,2-mannosyltransferase-like isoform X2 [Limulus polyphemus]	XP_013782909.1	61.54	130	50	0	1	390	326	455	5e-51	177
TRINITY_DN216246_c0_g1	XP_013776534.1 cytoskeleton-associated protein 5-like [Limulus polyphemus]	XP_013776534.1	45.18	228	124	1	2	682	1564	1791	4e-55	199
TRINITY_DN216225_c0_g1	AUT99814.1 glutathione-regulated potassium-efflux system protein KefB [Morganella morganii]	AUT99814.1	50.65	154	75	1	522	61	28	180	3e-33	132
TRINITY_DN216216_c0_g1	XP_026746464.1 fibrillin-1-like [Trichoplusia ni]	XP_026746464.1	98.13	482	9	0	1552	107	1	482	0	962
TRINITY_DN216202_c0_g1	PRD24764.1 terE [Nephila clavipes]	PRD24764.1	82.29	192	34	0	116	691	1	192	4e-103	307
TRINITY_DN216207_c0_g1	XP_018028521.1 PREDICTED: 4-hydroxy-tetrahydrodipicolinate reductase-like [Hyalella azteca]	XP_018028521.1	76.56	64	15	0	1	192	207	270	9e-26	103
TRINITY_DN216252_c0_g1	PZC71082.1 hypothetical protein B5X24_HaOG214153 [Helicoverpa armigera]	PZC71082.1	68.09	47	15	0	1104	964	47	93	2e-09	64.3
TRINITY_DN216248_c0_g1	XP_026725048.1 keratin, type I cytoskeletal 9 isoform X2 [Trichoplusia ni]	XP_026725048.1	96.3	27	1	0	401	321	41	67	1e-08	59.3
TRINITY_DN216257_c0_g1	XP_018028651.1 PREDICTED: aerotaxis receptor-like [Hyalella azteca]	XP_018028651.1	56.43	140	60	1	556	140	29	168	6e-49	176
TRINITY_DN216245_c0_g1	JAB00988.1 putative bacterial lipocalin cell envelope bioproteinsis, partial [Anopheles aquasalis]	JAB00988.1	31.62	136	85	4	89	490	41	170	2e-08	61.6
TRINITY_DN216253_c0_g1	PRD39698.1 etfD [Nephila clavipes]	PRD39698.1	68	75	24	0	227	3	140	214	1e-25	106
TRINITY_DN216238_c0_g1	JAP78783.1 SWI/SNF-related matrix-associated actin-dependent regulator of chromatin subfamily A member 2/4 [Rhipicephalus appendiculatus]	JAP78783.1	70.37	81	23	1	142	384	668	747	2e-29	120
TRINITY_DN216291_c0_g1	XP_017771501.1 PREDICTED: single-stranded DNA-binding protein 3 isoform X3 [Nicrophorus vespilloides]	XP_017771501.1	90.1	101	10	0	125	427	1	101	5e-62	206
TRINITY_DN216296_c0_g1	XP_026725106.1 meteorin-like protein [Trichoplusia ni]	XP_026725106.1	100	64	0	0	40	231	269	332	5e-09	65.9
TRINITY_DN216256_c0_g1	XP_013791614.1 core histone macro-H2A.1-like, partial [Limulus polyphemus]	XP_013791614.1	82.56	86	15	0	3	260	27	112	3e-41	148
TRINITY_DN216223_c0_g1	XP_021193139.1 uncharacterized protein LOC110378271 [Helicoverpa armigera]	XP_021193139.1	34.74	95	54	2	58	318	3	97	2e-08	58.5
TRINITY_DN216299_c0_g1	XP_018006259.1 PREDICTED: chemotaxis response regulator protein-glutamate methylesterase 2-like [Hyalella azteca]	XP_018006259.1	68.09	47	15	0	240	100	243	289	1e-11	65.9
TRINITY_DN216271_c0_g1	JAN01830.1 ADP-ribosylation factor protein 1 [Daphnia magna]	JAN01830.1	90.97	155	14	0	553	89	10	164	9e-100	295
TRINITY_DN216293_c0_g1	XP_026726883.1 general transcription factor 3C polypeptide 5 [Trichoplusia ni]	XP_026726883.1	99.78	453	1	0	1394	36	1	453	0	826
TRINITY_DN216230_c0_g1	RWS15295.1 elongation factor RNA polymerase II-like protein [Dinothrombium tinctorium]	RWS15295.1	43.4	53	29	1	348	190	571	622	3e-07	55.8
TRINITY_DN219479_c0_g1	XP_016955929.1 PREDICTED: SURF1-like protein [Drosophila biarmipes]	XP_016955929.1	63.83	47	17	0	222	362	48	94	7e-09	59.7
TRINITY_DN219474_c0_g1	XP_017774859.1 PREDICTED: HEAT repeat-containing protein 1 [Nicrophorus vespilloides]	XP_017774859.1	45.31	64	33	1	68	259	1090	1151	8e-10	63.2
TRINITY_DN219486_c0_g1	sp|A1JNN4.1|TIG_YERE8 RecName: Full=Trigger factor; Short=TF; AltName: Full=PPIase	sp|A1JNN4.1|TIG_YERE8	50.77	65	32	0	1	195	250	314	5e-11	64.7
TRINITY_DN219461_c0_g1	PRD38607.1 fadH [Nephila clavipes]	PRD38607.1	84.29	70	11	0	212	3	523	592	3e-32	125
TRINITY_DN219407_c0_g1	XP_013789870.1 exosome complex component RRP41-like [Limulus polyphemus]	XP_013789870.1	79.09	110	23	0	9	338	21	130	1e-60	195
TRINITY_DN219473_c0_g1	PRD17863.1 pyrH [Nephila clavipes]	PRD17863.1	92.86	84	6	0	252	1	23	106	4e-47	160
TRINITY_DN219430_c0_g1	XP_022833159.1 cytochrome b-c1 complex subunit 1, mitochondrial-like [Spodoptera litura]	XP_022833159.1	54.57	460	198	2	40	1392	1	458	0	531
TRINITY_DN219410_c0_g1	XP_018028399.1 PREDICTED: dTDP-4-dehydrorhamnose reductase-like [Hyalella azteca]	XP_018028399.1	52.28	197	89	2	620	45	99	295	2e-61	203
TRINITY_DN219491_c0_g1	PRD18304.1 ssuA [Nephila clavipes]	PRD18304.1	88.44	199	22	1	599	3	18	215	5e-123	360
TRINITY_DN219451_c0_g1	KFM66957.1 Thioredoxin-dependent peroxide reductase, mitochondrial, partial [Stegodyphus mimosarum]	KFM66957.1	41.67	84	43	1	252	1	3	80	2e-12	67
TRINITY_DN219442_c0_g1	XP_020804356.1 uncharacterized protein LOC110181022 [Drosophila serrata]	XP_020804356.1	48.54	342	160	3	1008	1	3	334	8e-99	310
TRINITY_DN219454_c0_g1	XP_018015206.1 PREDICTED: RCS-specific HTH-type transcriptional activator RclR-like [Hyalella azteca]	XP_018015206.1	30	240	144	5	711	10	43	264	1e-19	94.4
TRINITY_DN219437_c0_g1	PRD31219.1 maeA [Nephila clavipes]	PRD31219.1	98.74	159	2	0	3	479	282	440	3e-104	319
TRINITY_DN219498_c0_g1	XP_022252376.1 atherin-like isoform X3 [Limulus polyphemus]	XP_022252376.1	68.57	70	21	1	370	579	103	171	3e-21	96.7
TRINITY_DN219444_c0_g1	OXA53245.1 Inositol hexakisphosphate and diphosphoinositol-pentakisphosphate kinase [Folsomia candida]	OXA53245.1	77.03	74	17	0	1	222	377	450	3e-20	91.7
TRINITY_DN219425_c0_g1	PRD39250.1 gshA [Nephila clavipes]	PRD39250.1	32	175	99	4	5	499	659	823	6e-13	77.8
TRINITY_DN219414_c0_g1	JAV12857.1 putative global transcriptional regulator cell division control protein, partial [Nyssomyia neivai]	JAV12857.1	100	26	0	0	452	375	323	348	1e-09	63.9
TRINITY_DN219409_c0_g1	JAV57272.1 hypothetical protein, partial [Photinus pyralis]	JAV57272.1	56.94	72	31	0	8	223	57	128	6e-20	87.8
TRINITY_DN219436_c0_g1	XP_013782880.1 copine-3-like [Limulus polyphemus]	XP_013782880.1	74.29	70	18	0	6	215	328	397	4e-30	118
TRINITY_DN219483_c0_g1	JAB68267.1 Guanine nucleotide-releasing factor, partial [Anoplophora glabripennis]	JAB68267.1	83.12	77	13	0	231	1	31	107	1e-42	144
TRINITY_DN219440_c0_g1	XP_022258036.1 intersectin-1-like isoform X2 [Limulus polyphemus]	XP_022258036.1	58.33	72	30	0	3	218	7	78	5e-27	103
TRINITY_DN219456_c0_g1	JAC14863.1 putative e3 ubiquitin-protein ligase bre1, partial [Triatoma infestans]	JAC14863.1	40.53	190	102	2	1	570	153	331	4e-16	84.3
TRINITY_DN231668_c0_g1	XP_026737407.1 membrane alanyl aminopeptidase-like [Trichoplusia ni]	XP_026737407.1	70.21	47	7	1	141	1	359	398	3e-07	56.6
TRINITY_DN231697_c0_g1	PRD38591.1 map [Nephila clavipes]	PRD38591.1	69.62	79	24	0	3	239	116	194	4e-32	120
TRINITY_DN231626_c0_g1	JAS59808.1 hypothetical protein g.16778, partial [Cuerna arida]	JAS59808.1	100	28	0	0	566	483	32	59	4e-09	60.8
TRINITY_DN231658_c0_g1	XP_026735264.1 F-actin-capping protein subunit beta-like [Trichoplusia ni]	XP_026735264.1	100	25	0	0	407	481	196	220	2e-06	53.1
TRINITY_DN231638_c0_g1	AFU90831.1 endophilin-A, partial [Folsomia candida]	AFU90831.1	56.52	92	40	0	1	276	10	101	9e-29	109
TRINITY_DN231666_c0_g1	JAC20789.1 putative gtpase rab2 small g protein superfamily [Amblyomma cajennense]	JAC20789.1	99.11	112	1	0	337	2	13	124	6e-77	236
TRINITY_DN231618_c0_g1	XP_026740679.1 glutathione S-transferase 1-like [Trichoplusia ni]	XP_026740679.1	80.56	36	5	1	103	2	161	196	2e-09	60.1
TRINITY_DN231605_c0_g1	XP_026726679.1 cilia- and flagella-associated protein 43 [Trichoplusia ni]	XP_026726679.1	100	156	0	0	78	545	1	156	6e-104	335
TRINITY_DN231654_c0_g1	XP_026733903.1 cytochrome c1, heme protein, mitochondrial [Trichoplusia ni]	XP_026733903.1	100	26	0	0	80	3	133	158	6e-07	58.5
TRINITY_DN231632_c0_g1	PRD35876.1 comM [Nephila clavipes]	PRD35876.1	97.06	68	2	0	3	206	151	218	1e-36	136
TRINITY_DN231700_c0_g1	RXA98027.1 fimbrial biogenesis outer membrane usher protein [Yersinia sp. 2105 StPb PI]	RXA98027.1	58.94	151	62	0	9	461	198	348	2e-58	202
TRINITY_DN231659_c0_g1	XP_026731914.1 uncharacterized protein LOC113496790 [Trichoplusia ni]	XP_026731914.1	98.97	195	0	1	1	579	362	556	8e-134	399
TRINITY_DN231630_c0_g1	XP_022835804.1 acetyl-CoA acetyltransferase-like [Spodoptera litura]	XP_022835804.1	45.1	51	28	0	231	79	1	51	2e-08	57.8
TRINITY_DN231687_c0_g1	PRD26012.1 actP [Nephila clavipes]	PRD26012.1	35.14	74	46	1	237	16	100	171	7e-07	54.3
TRINITY_DN231662_c0_g1	JAB82607.1 putative unknown product, partial [Ixodes ricinus]	JAB82607.1	36.21	58	37	0	1	174	51	108	6e-06	47.8
TRINITY_DN231609_c0_g1	XP_026742850.1 rho GTPase-activating protein 23-like isoform X2 [Trichoplusia ni]	XP_026742850.1	100	27	0	0	2	82	493	519	2e-08	58.9
TRINITY_DN231628_c0_g1	XP_013140759.1 PREDICTED: stress-activated protein kinase JNK [Papilio polytes]	XP_013140759.1	100	24	0	0	352	423	339	362	5e-07	55.1
TRINITY_DN204670_c0_g1	XP_026327855.1 protein NYNRIN-like [Hyposmocoma kahamanoa]	XP_026327855.1	75	96	24	0	4	291	53	148	1e-49	173
TRINITY_DN204649_c0_g1	XP_026724929.1 cysteine proteinase 15A-like [Trichoplusia ni]	XP_026724929.1	100	28	0	0	2	85	73	100	2e-10	63.2
TRINITY_DN204629_c0_g1	PCG62553.1 hypothetical protein B5V51_14196, partial [Heliothis virescens]	PCG62553.1	80.65	31	6	0	93	1	72	102	3e-09	59.3
TRINITY_DN204624_c0_g1	KPI94976.1 Cubilin [Papilio xuthus]	KPI94976.1	96.3	27	1	0	3	83	704	730	2e-08	60.5
TRINITY_DN204625_c0_g1	XP_026728510.1 trafficking protein particle complex subunit 12 [Trichoplusia ni]	XP_026728510.1	96.3	27	1	0	518	438	319	345	2e-07	57.4
TRINITY_DN204619_c0_g1	PZC87154.1 hypothetical protein B5X24_HaOG201390 [Helicoverpa armigera]	PZC87154.1	100	26	0	0	2	79	442	467	9e-09	60.1
TRINITY_DN204616_c0_g1	JAS25944.1 hypothetical protein g.42203, partial [Clastoptera arizonana]	JAS25944.1	63.43	134	49	0	1	402	44	177	2e-52	175
TRINITY_DN204648_c0_g1	XP_022819980.1 uncharacterized protein LOC111351962 [Spodoptera litura]	XP_022819980.1	100	23	0	0	3	71	115	137	3e-08	58.5
TRINITY_DN204602_c0_g1	XP_026728967.1 glycerol-3-phosphate acyltransferase 1, mitochondrial-like isoform X1 [Trichoplusia ni]	XP_026728967.1	100	24	0	0	1	72	155	178	3e-08	60.5
TRINITY_DN204618_c0_g1	XP_023334492.1 monoglyceride lipase-like [Eurytemora affinis]	XP_023334492.1	39.18	97	56	2	292	2	2	95	3e-08	58.2
TRINITY_DN204683_c0_g1	XP_026736350.1 uncharacterized protein LOC113499942 isoform X3 [Trichoplusia ni]	XP_026736350.1	96.15	26	1	0	435	358	60	85	7e-07	52
TRINITY_DN204659_c0_g1	XP_026748007.1 gastrula zinc finger protein XlCGF26.1-like [Trichoplusia ni]	XP_026748007.1	100	25	0	0	76	2	425	449	4e-07	55.8
TRINITY_DN204644_c0_g1	ASO76469.1 V-type proton ATPase subunit B, partial [Spodoptera littoralis]	ASO76469.1	89.66	29	3	0	2	88	87	115	5e-09	59.3
TRINITY_DN204608_c0_g1	XP_026738325.1 large subunit GTPase 1 homolog [Trichoplusia ni]	XP_026738325.1	96.43	28	1	0	2	85	782	809	8e-08	57.8
TRINITY_DN204615_c0_g1	XP_026744003.1 protein brunelleschi [Trichoplusia ni]	XP_026744003.1	100	28	0	0	3	86	143	170	1e-08	60.8
TRINITY_DN204633_c0_g1	XP_026737156.1 cationic trypsin-like [Trichoplusia ni]	XP_026737156.1	93.1	29	2	0	438	352	16	44	3e-08	58.9
TRINITY_DN201161_c0_g1	AGR65720.1 UDP-N-acetylmuramoylalanyl-D-glutamate 2,6-diaminopimelate ligase [Planococcus citri]	AGR65720.1	50.85	59	28	1	22	198	387	444	2e-09	60.1
TRINITY_DN201102_c0_g1	XP_017121107.1 PREDICTED: peptidyl-dipeptidase dcp-like [Drosophila elegans]	XP_017121107.1	65	100	35	0	2	301	214	313	1e-19	91.3
TRINITY_DN201153_c0_g1	PRD35867.1 UPF0313 protein [Nephila clavipes]	PRD35867.1	80.56	72	14	0	217	2	509	580	7e-35	134
TRINITY_DN201176_c0_g1	KFM59907.1 Adapter molecule Crk, partial [Stegodyphus mimosarum]	KFM59907.1	60	50	20	0	202	53	20	69	2e-14	72
TRINITY_DN201127_c0_g1	XP_011504002.1 PREDICTED: IAA-amino acid hydrolase ILR1-like 1, partial [Ceratosolen solmsi marchali]	XP_011504002.1	71.43	28	8	0	213	296	22	49	3e-06	50.8
TRINITY_DN201138_c0_g1	WP_050100644.1 MULTISPECIES: 3-deoxy-manno-octulosonate-8-phosphatase KdsC [Yersinia]	WP_050100644.1	49.25	67	34	0	6	206	100	166	2e-13	68.9
TRINITY_DN201167_c0_g1	JAG71896.1 Ras-related protein Rab-36 [Fopius arisanus]	JAG71896.1	64.86	74	25	1	8	229	104	176	2e-28	111
TRINITY_DN201107_c0_g1	PRD38386.1 fecR [Nephila clavipes]	PRD38386.1	36.84	95	60	0	285	1	360	454	1e-07	56.2
TRINITY_DN201192_c0_g1	PRD24133.1 lepA [Nephila clavipes]	PRD24133.1	58.62	87	36	0	3	263	810	896	2e-26	110
TRINITY_DN201128_c0_g1	JAA62377.1 Putative gmp synthase, partial [Rhipicephalus pulchellus]	JAA62377.1	69.44	72	22	0	1	216	439	510	2e-29	117
TRINITY_DN201155_c0_g1	RUT67211.1 capsid assembly protein [Morganella morganii]	RUT67211.1	52.87	87	38	1	267	7	39	122	2e-17	80.5
TRINITY_DN201177_c0_g1	XP_016946149.1 PREDICTED: insertion sequence IS5376 putative ATP-binding protein-like, partial [Drosophila biarmipes]	XP_016946149.1	73.49	83	22	0	3	251	40	122	8e-36	127
TRINITY_DN201106_c0_g1	XP_025996255.1 cdc42 homolog isoform X5 [Solenopsis invicta]	XP_025996255.1	93.75	80	5	0	240	1	6	85	3e-47	157
TRINITY_DN201196_c0_g1	JAP83912.1 4'-phosphopantetheinyl transferase [Rhipicephalus appendiculatus]	JAP83912.1	64.81	54	19	0	163	2	4	57	3e-17	80.9
TRINITY_DN201158_c0_g1	XP_023304737.1 uncharacterized protein LOC111686599 [Lucilia cuprina]	XP_023304737.1	75.76	33	8	0	99	1	2	34	2e-08	57.4
TRINITY_DN201191_c0_g1	PRD19751.1 cusA [Nephila clavipes]	PRD19751.1	77.33	150	34	0	1	450	93	242	2e-48	173
TRINITY_DN201186_c0_g1	XP_011504047.1 PREDICTED: uncharacterized protein LOC105367117 [Ceratosolen solmsi marchali]	XP_011504047.1	65.06	83	29	0	253	5	103	185	8e-19	85.5
TRINITY_DN201183_c0_g1	sp|Q669T5.1|CHEB_YERPS RecName: Full=Protein-glutamate methylesterase/protein-glutamine glutaminase	sp|Q669T5.1|CHEB_YERPS	49.41	85	33	3	250	2	91	167	9e-12	66.6
TRINITY_DN201182_c0_g1	XP_016946300.1 PREDICTED: denitrification regulatory protein NirQ-like [Drosophila biarmipes]	XP_016946300.1	73.86	88	23	0	3	266	51	138	2e-37	135
TRINITY_DN201178_c0_g1	WP_050098052.1 MULTISPECIES: curved DNA-binding protein [Yersinia]	WP_050098052.1	42.59	54	30	1	2	160	262	315	1e-06	51.2
TRINITY_DN201140_c0_g1	KFM62928.1 Formimidoyltransferase-cyclodeaminase, partial [Stegodyphus mimosarum]	KFM62928.1	55.32	141	63	0	588	166	373	513	6e-48	173
TRINITY_DN201166_c0_g1	XP_026730175.1 uncharacterized protein LOC113495586 [Trichoplusia ni]	XP_026730175.1	98.68	151	2	0	352	804	51	201	3e-91	280
TRINITY_DN201122_c0_g1	XP_015125134.1 PREDICTED: phosphoethanolamine transferase CptA-like [Diachasma alloeum]	XP_015125134.1	61.02	59	23	0	18	194	339	397	6e-14	73.2
TRINITY_DN201187_c0_g1	XP_023300860.1 uncharacterized protein LOC111683062 [Lucilia cuprina]	XP_023300860.1	39.71	68	40	1	226	23	168	234	1e-09	60.8
TRINITY_DN201133_c0_g1	XP_017045273.1 PREDICTED: putative 3-oxopropanoate dehydrogenase, partial [Drosophila ficusphila]	XP_017045273.1	69.37	111	34	0	1	333	197	307	7e-45	157
TRINITY_DN201147_c0_g1	PRD38455.1 shiA [Nephila clavipes]	PRD38455.1	57.5	80	34	0	255	16	90	169	2e-18	85.9
TRINITY_DN201125_c0_g1	ACD11947.1 hypothetical protein, partial [Isometrus maculatus]	ACD11947.1	55.04	129	52	3	381	1	69	193	3e-40	143
TRINITY_DN216710_c0_g1	XP_018006235.1 PREDICTED: ribosome association toxin RatA-like [Hyalella azteca]	XP_018006235.1	38.38	99	59	1	445	155	49	147	1e-20	90.5
TRINITY_DN216760_c0_g1	XP_026729168.1 prominin-like protein [Trichoplusia ni]	XP_026729168.1	100	28	0	0	2	85	813	840	1e-07	58.9
TRINITY_DN216703_c0_g1	PRD26214.1 lgrC [Nephila clavipes]	PRD26214.1	43.21	81	42	2	256	23	2489	2568	7e-09	60.1
TRINITY_DN216796_c0_g1	XP_023242310.1 nodal modulator 1-like [Centruroides sculpturatus]	XP_023242310.1	47.44	78	41	0	236	3	964	1041	7e-17	82.8
TRINITY_DN216723_c0_g1	XP_023221590.1 DNA-directed RNA polymerase III subunit RPC2-like [Centruroides sculpturatus]	XP_023221590.1	85.37	82	12	0	1	246	1048	1129	7e-44	162
TRINITY_DN216740_c0_g1	RWA47784.1 aliphatic sulfonate ABC transporter ATP-binding protein [Yersinia pestis]	RWA47784.1	92.54	67	5	0	3	203	138	204	2e-22	94.7
TRINITY_DN216720_c0_g1	XP_014227740.1 phosphoribosylformylglycinamidine synthase [Trichogramma pretiosum]	XP_014227740.1	67.11	76	22	1	3	230	1244	1316	5e-29	118
TRINITY_DN216701_c0_g1	XP_026738613.1 methionine aminopeptidase 1D, mitochondrial isoform X1 [Trichoplusia ni]	XP_026738613.1	100	32	0	0	1	96	59	90	6e-11	68.6
TRINITY_DN216755_c0_g1	PRD36801.1 fecI [Nephila clavipes]	PRD36801.1	59.15	71	29	0	4	216	83	153	2e-10	60.8
TRINITY_DN216775_c0_g1	XP_017127181.1 PREDICTED: probable deferrochelatase/peroxidase YfeX [Drosophila elegans]	XP_017127181.1	66.39	122	38	1	115	471	27	148	2e-51	177
TRINITY_DN216748_c0_g1	AUT99087.1 TIGR03746 family integrating conjugative element protein [Morganella morganii]	AUT99087.1	46.55	58	31	0	229	56	79	136	1e-10	61.6
TRINITY_DN216718_c0_g1	RXG68580.1 Protein yippee-like 2, partial [Armadillidium vulgare]	RXG68580.1	100	29	0	0	120	206	112	140	9e-12	64.3
TRINITY_DN216788_c0_g1	JAQ16813.1 3-ketoacyl-CoA thiolase B, peroxisomal [Lygus hesperus]	JAQ16813.1	74.26	101	25	1	1	303	158	257	5e-45	155
TRINITY_DN216777_c0_g1	XP_013787823.1 asparagine synthetase domain-containing protein 1-like isoform X2 [Limulus polyphemus]	XP_013787823.1	76.52	132	31	0	2	397	536	667	2e-52	185
TRINITY_DN216738_c0_g1	KFM77203.1 Segment polarity protein dishevelled-like protein, partial [Stegodyphus mimosarum]	KFM77203.1	57.85	121	51	0	1	363	12	132	8e-26	108
TRINITY_DN216766_c0_g1	XP_026726407.1 transcription factor E2F2-like [Trichoplusia ni]	XP_026726407.1	100	27	0	0	337	417	346	372	2e-07	56.6
TRINITY_DN216790_c0_g1	ACO11537.1 Membrane-bound O-acyltransferase domain-containing protein 6 [Caligus rogercresseyi]	ACO11537.1	48.08	52	27	0	1	156	364	415	3e-08	58.2
TRINITY_DN216754_c0_g1	XP_018010577.1 PREDICTED: elongation of very long chain fatty acids protein 6-like isoform X3 [Hyalella azteca]	XP_018010577.1	56	100	44	0	1	300	164	263	4e-26	108
TRINITY_DN216774_c0_g1	ROT80874.1 Double-stranded RNA-binding protein Staufen-like protein 2 [Penaeus vannamei]	ROT80874.1	58.33	84	26	2	127	351	301	384	2e-20	94.4
TRINITY_DN216778_c0_g1	PRD38368.1 pckG [Nephila clavipes]	PRD38368.1	78.95	152	31	1	2	457	360	510	7e-78	252
TRINITY_DN216763_c0_g1	XP_026729750.1 elongation of very long chain fatty acids protein 7-like [Trichoplusia ni]	XP_026729750.1	78.95	38	6	1	1	114	85	120	4e-10	66.2
TRINITY_DN216729_c0_g1	XP_013143020.1 PREDICTED: myosin heavy chain, non-muscle [Papilio polytes]	XP_013143020.1	100	26	0	0	1	78	1342	1367	5e-06	52.8
TRINITY_DN216730_c0_g1	PRD38997.1 helA [Nephila clavipes]	PRD38997.1	42.5	120	67	1	15	368	599	718	9e-24	104
TRINITY_DN229325_c0_g1	XP_026743516.1 uncharacterized protein LOC113505153 [Trichoplusia ni]	XP_026743516.1	100	83	0	0	249	1	4	86	7e-39	137
TRINITY_DN229383_c0_g1	PRD36820.1 ffh [Nephila clavipes]	PRD36820.1	66.32	95	32	0	1	285	348	442	2e-22	102
TRINITY_DN229355_c0_g1	XP_018025473.1 PREDICTED: CLIP-associating protein 2-like isoform X7 [Hyalella azteca]	XP_018025473.1	58.33	108	45	0	2	325	753	860	9e-36	138
TRINITY_DN229398_c0_g1	XP_018022596.1 PREDICTED: leu/Ile/Val-binding protein homolog 4-like [Hyalella azteca]	XP_018022596.1	55.17	87	38	1	263	6	250	336	1e-23	99.8
TRINITY_DN229305_c0_g1	PSN43893.1 Translation initiation factor IF-2 [Blattella germanica]	PSN43893.1	39.08	87	50	2	252	1	85	171	1e-08	58.5
TRINITY_DN229369_c0_g1	XP_026738763.1 SWI/SNF-related matrix-associated actin-dependent regulator of chromatin subfamily A containing DEAD/H box 1 homolog isoform X1 [Trichoplusia ni]	XP_026738763.1	100	26	0	0	467	544	765	790	2e-07	57.8
TRINITY_DN229364_c0_g1	XP_026744406.1 transmembrane and ubiquitin-like domain-containing protein 1 [Trichoplusia ni]	XP_026744406.1	100	28	0	0	405	488	316	343	2e-09	62.4
TRINITY_DN229357_c0_g1	XP_020717216.1 transmembrane emp24 domain-containing protein 1 isoform X2 [Ceratitis capitata]	XP_020717216.1	46.77	62	33	0	191	6	64	125	5e-13	68.2
TRINITY_DN229339_c0_g1	XP_023295059.1 uncharacterized protein LOC111678053 [Lucilia cuprina]	XP_023295059.1	48.94	47	24	0	96	236	254	300	8e-07	53.1
TRINITY_DN229337_c0_g1	JAT83192.1 hypothetical protein g.2905, partial [Pectinophora gossypiella]	JAT83192.1	74.19	31	8	0	3	95	92	122	2e-06	51.2
TRINITY_DN229340_c0_g1	PZC71082.1 hypothetical protein B5X24_HaOG214153 [Helicoverpa armigera]	PZC71082.1	78.12	32	7	0	867	772	48	79	5e-06	53.5
TRINITY_DN229396_c0_g1	RVE47697.1 hypothetical protein evm_007686 [Chilo suppressalis]	RVE47697.1	53.65	192	89	0	581	6	361	552	8e-63	220
TRINITY_DN229310_c0_g1	AUT98891.1 chromosome partitioning protein ParB [Morganella morganii]	AUT98891.1	77.97	118	26	0	354	1	40	157	4e-43	157
TRINITY_DN229350_c0_g1	EFX83658.1 hypothetical protein DAPPUDRAFT_47739, partial [Daphnia pulex]	EFX83658.1	43.82	89	41	1	2	241	210	298	6e-15	74.7
TRINITY_DN229375_c0_g1	PCG75468.1 hypothetical protein B5V51_11643 [Heliothis virescens]	PCG75468.1	54.87	113	50	1	2	340	97	208	1e-29	117
TRINITY_DN229393_c0_g1	XP_018006574.1 PREDICTED: arginine biosynthesis bifunctional protein ArgJ-like [Hyalella azteca]	XP_018006574.1	72.09	86	24	0	259	2	6	91	2e-32	124
TRINITY_DN229374_c0_g1	PSN45792.1 CCR4-NOT transcription complex subunit 10 [Blattella germanica]	PSN45792.1	51.32	76	35	1	7	234	312	385	3e-17	83.6
TRINITY_DN215917_c0_g1	XP_023214681.1 palmitoyltransferase ZDHHC5-like [Centruroides sculpturatus]	XP_023214681.1	37.61	109	51	2	1	279	207	314	7e-13	71.6
TRINITY_DN216000_c0_g1	KPI99420.1 hypothetical protein RR46_03785 [Papilio xuthus]	KPI99420.1	49.18	61	30	1	94	276	19	78	1e-09	62.8
TRINITY_DN215915_c0_g1	XP_017783439.1 PREDICTED: aminopeptidase N-like isoform X1 [Nicrophorus vespilloides]	XP_017783439.1	56.25	80	34	1	242	6	290	369	1e-22	99
TRINITY_DN215919_c0_g1	XP_015927532.1 zinc finger protein 271 [Parasteatoda tepidariorum]	XP_015927532.1	60.34	116	46	0	1	348	133	248	6e-44	157
TRINITY_DN215997_c0_g1	XP_026748134.1 calmodulin-like protein 4 [Trichoplusia ni]	XP_026748134.1	100	149	0	0	172	618	1	149	7e-104	313
[truncated: 64,136 more rows]
