# Supplementary material for: Family dinner: Transcriptional plasticity of five Noctuidae (Lepidoptera) feeding on three host plant species
Source: Ecol Evol. 2022 Sep 6;12(9):e9258. doi: 10.1002/ece3.9258 (PMC9448971; doi:10.1002/ece3.9258)
Supplement: Supplementary file 29 — Table S10a2 [file ECE3-12-e9258-s053.xlsx]

## Sheet: Suppl_table6a.txt
Supplementary Table 10a2. BLASTX annotated DE genes using local Arthropoda database.
Spodoptera exigua
Gene_ID	stitle	DE cluster	sseqid	pident	length	mismatch	gapopen	qstart	qend	sstart	send	evalue	bitscore
TRINITY_DN203552_c0_g1	XP_022823149.1 uncharacterized protein LOC111354100 [Spodoptera litura]	3	XP_022823149.1	86.429	140	19	0	386	805	1	140	1.6e-78	241
TRINITY_DN201508_c0_g1	XP_022830998.1 histone-lysine N-methyltransferase 2D-like [Spodoptera litura]	1	XP_022830998.1	64.792	409	63	9	336	1463	21	381	1.74e-72	253
TRINITY_DN212936_c0_g1	XP_022821660.1 trypsin, alkaline C-like [Spodoptera litura]	1	XP_022821660.1	80.769	26	5	0	458	535	15	40	0.000454	46.6
TRINITY_DN200825_c0_g1	XP_022826809.1 chymotrypsin-1-like [Spodoptera litura]	1	XP_022826809.1	64.082	245	86	2	734	3	21	264	1.11e-106	316
TRINITY_DN200392_c1_g1	XP_022820849.1 uncharacterized protein LOC111352537 [Spodoptera litura]	1	XP_022820849.1	99.18	122	1	0	1258	893	1	122	8.45e-79	251
TRINITY_DN200314_c0_g1	AVC68636.1 chemosensory protein 17 [Spodoptera exigua]	3	AVC68636.1	99.18	122	1	0	641	276	1	122	7.96e-54	175
TRINITY_DN203728_c0_g1	AKT26491.1 chemosensory protein 16 [Spodoptera exigua]	3	AKT26491.1	100	122	0	0	497	132	1	122	1.5e-83	248
TRINITY_DN203005_c0_g1	AIR09770.1 chymotrypsin-like serine protease precursor, partial [Spodoptera frugiperda]	1	AIR09770.1	83.077	195	33	0	2	586	85	279	1.04e-113	332
TRINITY_DN214177_c0_g1	XP_022826726.1 histone acetyltransferase Tip60 isoform X2 [Spodoptera litura]	3	XP_022826726.1	87.097	31	4	0	93	1	213	243	4.34e-09	58.9
TRINITY_DN203258_c0_g1	PCG69702.1 hypothetical protein B5V51_3801 [Heliothis virescens]	3	PCG69702.1	98.81	84	1	0	3	254	126	209	2e-26	111
TRINITY_DN203231_c0_g1	ABU96713.1 diapausin precursor [Spodoptera litura]	2	ABU96713.1	100	38	0	0	386	273	26	63	4.76e-20	84
TRINITY_DN204253_c0_g1	XP_022821686.1 probable peroxisomal acyl-coenzyme A oxidase 1 isoform X2 [Spodoptera litura]	1	XP_022821686.1	94.518	456	25	0	3	1370	130	585	0	882
TRINITY_DN219449_c0_g1	PCG63744.1 hypothetical protein B5V51_11784 [Heliothis virescens]	3	PCG63744.1	53.623	69	26	1	3	191	40	108	8.52e-12	69.3
TRINITY_DN204646_c0_g1	XP_022824702.1 uncharacterized protein LOC111355171 [Spodoptera litura]	1	XP_022824702.1	93.023	43	3	0	2	130	173	215	1.06e-20	90.1
TRINITY_DN201130_c0_g1	XP_022205389.1 uncharacterized protein LOC111062002 [Nilaparvata lugens]	3	XP_022205389.1	93.103	29	2	0	293	379	69	97	4.12e-09	59.3
TRINITY_DN201104_c0_g1	XP_022821909.1 uncharacterized protein LOC111353213 [Spodoptera litura]	5	XP_022821909.1	94.779	249	13	0	784	38	1	249	2.06e-154	440
TRINITY_DN201137_c0_g1	PCG73959.1 hypothetical protein B5V51_14084 [Heliothis virescens]	1	PCG73959.1	57.143	63	25	1	246	64	1	63	7.86e-13	68.2
TRINITY_DN202329_c0_g2	PCG68849.1 hypothetical protein B5V51_4815 [Heliothis virescens]	3	PCG68849.1	82.72	353	51	7	1279	2319	1	349	0	573
TRINITY_DN206630_c0_g1	XP_022822130.1 lipase member H-A-like [Spodoptera litura]	1	XP_022822130.1	92.593	54	4	0	3	164	279	332	1.15e-26	106
TRINITY_DN202131_c0_g1	XP_022815561.1 protein tipE [Spodoptera litura]	3	XP_022815561.1	100	226	0	0	904	227	1	226	2.22e-137	395
TRINITY_DN206763_c0_g1	XP_022814289.1 uncharacterized protein LOC111348065 [Spodoptera litura]	3	XP_022814289.1	84.892	278	42	0	5	838	1	278	2.18e-169	476
TRINITY_DN200948_c0_g1	XP_022828317.1 organic cation transporter protein-like [Spodoptera litura]	1	XP_022828317.1	95.157	413	20	0	10	1248	133	545	0	811
TRINITY_DN201822_c0_g1	XP_022827174.1 apoptosis-stimulating of p53 protein 1 isoform X2 [Spodoptera litura]	3	XP_022827174.1	98.947	95	1	0	332	48	1	95	4.29e-60	213
TRINITY_DN212647_c0_g1	XP_022816089.1 27 kDa hemolymph protein-like [Spodoptera litura]	1	XP_022816089.1	100	25	0	0	77	3	185	209	2.96e-07	56.6
TRINITY_DN212640_c0_g1	XP_022826141.1 allergen Api m 6-like [Spodoptera litura]	2	XP_022826141.1	75	24	6	0	763	692	65	88	0.001	44.7
TRINITY_DN200407_c0_g1	XP_022816399.1 cytochrome P450 4d8-like [Spodoptera litura]	3	XP_022816399.1	96.774	434	14	0	1303	2	1	434	0	853
TRINITY_DN200490_c0_g1	XP_022835292.1 cholinesterase 2-like [Spodoptera litura]	4	XP_022835292.1	86.364	154	21	0	750	289	287	440	2.08e-93	287
TRINITY_DN200442_c0_g1	XP_022816219.1 zonadhesin-like [Spodoptera litura]	3	XP_022816219.1	71.257	167	48	0	2	502	310	476	4.88e-72	233
TRINITY_DN200411_c0_g1	XP_022828317.1 organic cation transporter protein-like [Spodoptera litura]	1	XP_022828317.1	90.526	190	18	0	389	958	1	190	6.36e-117	354
TRINITY_DN200406_c0_g1	XP_021200969.1 uncharacterized protein LOC110384158 [Helicoverpa armigera]	1	XP_021200969.1	99.006	704	7	0	3089	978	1	704	0	1372
TRINITY_DN200480_c0_g1	XP_022813954.1 4-hydroxyphenylpyruvate dioxygenase-like [Spodoptera litura]	3	XP_022813954.1	95.641	390	17	0	1278	109	1	390	0	783
TRINITY_DN200487_c0_g1	XP_022822011.1 fibroin heavy chain-like [Spodoptera litura]	5	XP_022822011.1	93.87	261	12	1	77	847	1	261	1.99e-140	404
TRINITY_DN220716_c0_g1	PCG65151.1 hypothetical protein B5V51_9635 [Heliothis virescens]	1	PCG65151.1	83.534	249	41	0	1562	816	1	249	7.44e-134	394
TRINITY_DN201076_c0_g1	AXY04245.1 corazonin [Spodoptera exigua]	3	AXY04245.1	100	103	0	0	176	484	1	103	1.49e-68	216
TRINITY_DN201092_c0_g1	WP_033693689.1 MULTISPECIES: Mob protein [Bacteria]	1	WP_033693689.1	47.131	244	109	4	7062	6331	1	224	9.4e-60	220
TRINITY_DN201051_c0_g1	XP_022816544.1 endocuticle structural glycoprotein SgAbd-2-like [Spodoptera litura]	3	XP_022816544.1	99.242	132	1	0	689	294	1	132	1.74e-66	209
TRINITY_DN200171_c4_g1	PZC76890.1 hypothetical protein B5X24_HaOG204029 [Helicoverpa armigera]	1	PZC76890.1	50.909	55	23	1	4	168	6	56	1.29e-10	58.2
TRINITY_DN200189_c0_g1	XP_022830777.1 15-hydroxyprostaglandin dehydrogenase [NAD(+)]-like [Spodoptera litura]	3	XP_022830777.1	91.6	250	21	0	593	1342	1	250	3.19e-164	478
TRINITY_DN205525_c0_g1	XP_022814402.1 uncharacterized protein LOC111348128 isoform X2 [Spodoptera litura]	2	XP_022814402.1	94.915	59	3	0	1	177	209	267	1.46e-33	122
TRINITY_DN206513_c0_g1	CAA72963.1 chymotrypsin-like protease, partial [Helicoverpa armigera]	1	CAA72963.1	94.118	34	2	0	107	6	83	116	8.37e-13	66.2
TRINITY_DN205066_c0_g1	ANI21992.1 UDP-glycosyltransferase 33F8 [Spodoptera exigua]	1	ANI21992.1	97.268	183	5	0	358	906	1	183	4.54e-123	368
TRINITY_DN201788_c0_g1	XP_022820582.1 conserved oligomeric Golgi complex subunit 4 [Spodoptera litura]	3	XP_022820582.1	77.143	35	8	0	106	2	275	309	5.08e-07	56.2
TRINITY_DN203834_c0_g1	XP_022834390.1 tyrosine aminotransferase-like [Spodoptera litura]	3	XP_022834390.1	82.143	28	5	0	411	494	316	343	9.75e-07	54.7
TRINITY_DN201974_c0_g1	ABU96713.1 diapausin precursor [Spodoptera litura]	1	ABU96713.1	100	33	0	0	345	247	31	63	1.36e-15	72.8
TRINITY_DN215645_c0_g1	XP_022826929.1 uncharacterized protein LOC111356699 [Spodoptera litura]	3	XP_022826929.1	94.631	149	6	1	823	383	23	171	1.6e-65	212
TRINITY_DN211032_c0_g1	AGZ92264.1 REVIP [Spodoptera exigua]	3	AGZ92264.1	97.97	197	4	0	103	693	1	197	4.01e-143	404
TRINITY_DN200791_c0_g2	PZC76890.1 hypothetical protein B5X24_HaOG204029 [Helicoverpa armigera]	2	PZC76890.1	72.414	29	8	0	3	89	18	46	1.75e-06	48.1
TRINITY_DN229622_c0_g1	XP_022830730.1 sodium-independent sulfate anion transporter-like [Spodoptera litura]	3	XP_022830730.1	82.353	34	6	0	104	3	234	267	7.45e-10	63.5
TRINITY_DN202008_c0_g1	XP_022814069.1 acyl-CoA Delta(11) desaturase-like [Spodoptera litura]	1	XP_022814069.1	98.889	360	4	0	69	1148	1	360	0	749
TRINITY_DN209711_c0_g1	ADY17886.1 odorant binding protein [Spodoptera exigua]	3	ADY17886.1	100	145	0	0	113	547	1	145	6.65e-102	296
TRINITY_DN206918_c0_g1	XP_022127892.1 multifunctional protein ADE2-like, partial [Pieris rapae]	3	XP_022127892.1	87.5	32	4	0	402	497	25	56	1.57e-09	62
TRINITY_DN212246_c0_g1	AFH57166.1 REPAT46 [Spodoptera exigua]	1	AFH57166.1	96.899	129	4	0	120	506	1	129	5.53e-71	221
TRINITY_DN212276_c0_g1	XP_018019547.1 PREDICTED: collagen alpha-1(XXI) chain-like [Hyalella azteca]	1	XP_018019547.1	46.774	62	33	0	227	412	50	111	0.00065	45.1
TRINITY_DN200661_c0_g1	XP_022828047.1 zinc finger protein GLIS2-like [Spodoptera litura]	1	XP_022828047.1	96.394	416	15	0	1347	100	1	416	0	743
TRINITY_DN200615_c0_g1	XP_022814125.1 uncharacterized protein LOC111347947 [Spodoptera litura]	3	XP_022814125.1	88.471	425	46	2	1392	127	2	426	0	801
TRINITY_DN220909_c0_g1	XP_022817924.1 uncharacterized protein LOC111350535 [Spodoptera litura]	1	XP_022817924.1	85.882	85	12	0	61	315	1	85	2.06e-47	154
TRINITY_DN203959_c0_g1	XP_022816470.1 uncharacterized protein LOC111349552 [Spodoptera litura]	3	XP_022816470.1	100	27	0	0	81	1	276	302	1.37e-09	62
TRINITY_DN203927_c0_g1	AFH57133.1 REPAT13 [Spodoptera exigua]	1	AFH57133.1	98.319	119	2	0	487	843	16	134	1.19e-42	150
TRINITY_DN205370_c0_g1	AYA28073.1 cytochrome P450 SE-CYP9A21v1 [Spodoptera exigua]	3	AYA28073.1	100	65	0	0	3	197	467	531	2.61e-37	142
TRINITY_DN219371_c0_g1	XP_022826869.1 phytanoyl-CoA dioxygenase, peroxisomal-like [Spodoptera litura]	3	XP_022826869.1	92.857	28	2	0	452	369	98	125	5.78e-09	60.1
TRINITY_DN207665_c0_g1	AGP03455.1 SexiOBP9 [Spodoptera exigua]	3	AGP03455.1	99.346	153	1	0	358	816	1	153	1.53e-101	303
TRINITY_DN204066_c0_g1	XP_022826061.1 uncharacterized protein LOC111356068 isoform X2 [Spodoptera litura]	3	XP_022826061.1	83.529	255	38	4	1104	349	1	254	3.17e-112	335
TRINITY_DN204941_c0_g1	ADY17883.1 odorant binding protein [Spodoptera exigua]	3	ADY17883.1	100	26	0	0	78	1	78	103	3.5e-08	54.7
TRINITY_DN200063_c0_g1	XP_022822383.1 lipase member H-like [Spodoptera litura]	1	XP_022822383.1	87.349	166	20	1	48	545	1	165	3.48e-99	296
TRINITY_DN200092_c1_g1	AGH70102.1 odorant binding protein 6 [Spodoptera exigua]	3	AGH70102.1	86.957	23	3	0	1	69	59	81	0.000548	45.8
TRINITY_DN200099_c0_g1	XP_022835293.1 liver carboxylesterase B-1-like [Spodoptera litura]	4	XP_022835293.1	84.635	384	59	0	3	1154	57	440	0	689
TRINITY_DN200038_c0_g1	XP_022824556.1 pancreatic triacylglycerol lipase-like [Spodoptera litura]	3	XP_022824556.1	92.72	261	19	0	783	1	1	261	1.08e-173	491
TRINITY_DN200008_c0_g1	ANI21997.1 UDP-glycosyltransferase 33V3 [Spodoptera exigua]	1	ANI21997.1	99.485	388	2	0	65	1228	3	390	0	775
TRINITY_DN200026_c0_g1	ARD71181.1 desaturase [Spodoptera exigua]	2	ARD71181.1	99.408	338	2	0	1305	292	1	338	0	704
TRINITY_DN208059_c0_g1	XP_022835167.1 farnesyl pyrophosphate synthase-like [Spodoptera litura]	3	XP_022835167.1	90	30	3	0	402	313	210	239	2.63e-09	60.8
TRINITY_DN200219_c0_g1	XP_013196025.1 PREDICTED: tubulin beta chain-like isoform X2 [Amyelois transitella]	1	XP_013196025.1	99.435	177	1	0	21	551	20	196	1.81e-111	329
TRINITY_DN200288_c0_g1	XP_022825011.1 aminopeptidase N [Spodoptera litura]	3	XP_022825011.1	97.122	938	27	0	591	3404	1	938	0	1852
TRINITY_DN213994_c0_g1	AGP03454.1 SexiOBP8 [Spodoptera exigua]	3	AGP03454.1	99.338	151	1	0	553	101	1	151	9.66e-96	282
TRINITY_DN201390_c0_g1	PCG74667.1 hypothetical protein B5V51_12962, partial [Heliothis virescens]	1	PCG74667.1	56.347	323	106	4	935	63	556	875	3.92e-99	325
TRINITY_DN44978_c0_g1	XP_026742900.1 helicase domino [Trichoplusia ni]	1	XP_026742900.1	83.077	65	11	0	197	3	1388	1452	2.09e-30	120
TRINITY_DN44996_c1_g1	XP_022817235.1 tissue factor pathway inhibitor 2-like [Spodoptera litura]	1	XP_022817235.1	55	100	37	2	511	233	1	99	8.82e-26	102
TRINITY_DN44964_c0_g1	XP_022817919.1 uncharacterized protein LOC111350531 [Spodoptera litura]	1	XP_022817919.1	94.527	201	11	0	62	664	1	201	2.81e-140	400
TRINITY_DN44977_c0_g2	AIR09775.1 chymotrypsin-like serine protease precursor [Spodoptera frugiperda]	1	AIR09775.1	86.78	295	37	2	1344	460	1	293	0	519
TRINITY_DN20535_c0_g1	XP_021187066.1 uncharacterized protein LOC110373918 [Helicoverpa armigera]	3	XP_021187066.1	91.398	279	22	2	3339	2503	1	277	3.24e-160	484
TRINITY_DN20506_c0_g1	XP_022830787.1 uncharacterized protein LOC111359456 [Spodoptera litura]	1	XP_022830787.1	95.517	290	13	0	294	1163	1	290	3.78e-149	449
TRINITY_DN20577_c0_g1	BAG71410.1 cytochrome P450 9A9 [Spodoptera exigua]	3	BAG71410.1	86.486	37	5	0	288	398	386	422	9.47e-14	73.6
TRINITY_DN38059_c0_g1	XP_022829307.1 uncharacterized protein LOC111358415 isoform X2 [Spodoptera litura]	1	XP_022829307.1	98.063	413	8	0	2255	1017	1	413	0	833
TRINITY_DN49904_c5_g4	KYM76997.1 Taicatoxin, serine protease inhibitor component [Atta colombica]	1	KYM76997.1	40.964	83	43	1	604	374	2	84	5.42e-16	77
TRINITY_DN49904_c6_g1	XP_022816359.1 retinol dehydrogenase 11-like [Spodoptera litura]	3	XP_022816359.1	94.822	309	16	0	112	1038	21	329	0	588
TRINITY_DN49998_c0_g1	KOB70790.1 Aldehyde dehydrogenase isoform 2 [Operophtera brumata]	3	KOB70790.1	86.207	29	4	0	761	847	305	333	2.02e-07	59.3
TRINITY_DN49949_c3_g3	CAR92521.1 putative dsRNase [Spodoptera frugiperda]	1	CAR92521.1	91.87	123	10	0	371	3	18	140	5.94e-75	236
TRINITY_DN49949_c3_g2	XP_022829384.1 uncharacterized protein LOC111358467 [Spodoptera litura]	1	XP_022829384.1	97.462	394	10	0	2	1183	47	440	0	806
TRINITY_DN49958_c0_g1	AEJ38205.1 antennal esterase CXE14 [Spodoptera exigua]	3	AEJ38205.1	90.385	52	5	0	854	699	506	557	1.11e-14	81.3
TRINITY_DN49951_c0_g1	XP_021191478.1 serine protease inhibitor dipetalogastin [Helicoverpa armigera]	1	XP_021191478.1	99.008	504	5	0	2640	1129	1	504	0	1004
TRINITY_DN49903_c16_g1	ATP07267.1 beta-actin, partial [Bradysia impatiens]	1	ATP07267.1	96.364	55	2	0	17	181	2	56	2.27e-33	116
TRINITY_DN49903_c17_g1	ANC90402.1 polycalin [Spodoptera exigua]	1	ANC90402.1	100	834	0	0	341	2842	1	834	0	1651
TRINITY_DN35004_c0_g1	AHY99686.1 UDP-glycosyltransferase 40R3 [Spodoptera littoralis]	3	AHY99686.1	90.837	251	22	1	786	37	79	329	8.41e-164	473
TRINITY_DN35005_c0_g1	XP_022816887.1 alpha-N-acetylgalactosaminidase-like [Spodoptera litura]	1	XP_022816887.1	93.103	29	2	0	2	88	272	300	8.67e-09	58.9
TRINITY_DN11717_c0_g1	XP_014369266.1 PREDICTED: uncharacterized protein LOC106719438, partial [Papilio machaon]	3	XP_014369266.1	55	80	36	0	166	405	30	109	2.26e-23	100
TRINITY_DN11791_c0_g1	XP_022820410.1 larval/pupal rigid cuticle protein 66-like [Spodoptera litura]	3	XP_022820410.1	98.529	68	1	0	282	79	16	83	3.81e-42	143
TRINITY_DN11750_c0_g1	XP_021201005.1 uncharacterized protein LOC110384183 [Helicoverpa armigera]	3	XP_021201005.1	57.778	45	19	0	1048	1182	117	161	3.72e-11	70.1
TRINITY_DN45591_c0_g1	XP_022818475.1 uncharacterized protein LOC111350973 [Spodoptera litura]	2	XP_022818475.1	88.194	144	15	2	633	205	1	143	1.49e-83	257
TRINITY_DN45549_c0_g1	XP_022817910.1 atlastin-like [Spodoptera litura]	3	XP_022817910.1	96.296	27	1	0	81	1	1	27	1.08e-08	56.6
TRINITY_DN45593_c0_g2	XP_022831491.1 uncharacterized protein LOC111359975 isoform X1 [Spodoptera litura]	3	XP_022831491.1	86.207	29	4	0	483	569	1	29	9.49e-06	52.8
TRINITY_DN45539_c0_g1	AKT26497.1 odorant binding protein 19 [Spodoptera exigua]	3	AKT26497.1	100	216	0	0	788	141	1	216	1.55e-124	360
TRINITY_DN45558_c0_g1	XP_022828417.1 uncharacterized protein LOC111357854 [Spodoptera litura]	3	XP_022828417.1	94.779	249	13	0	1608	862	1	249	1.08e-147	431
TRINITY_DN19546_c0_g1	JAG24754.1 Inositol 1,4,5-trisphosphate receptor [Lygus hesperus]	2	JAG24754.1	78.947	38	8	0	136	23	28	65	3.48e-09	59.3
TRINITY_DN82978_c0_g1	AYA28073.1 cytochrome P450 SE-CYP9A21v1 [Spodoptera exigua]	3	AYA28073.1	99.492	197	1	0	3	593	331	527	6.39e-146	422
TRINITY_DN11620_c0_g1	XP_021181663.1 filamin-A [Helicoverpa armigera]	1	XP_021181663.1	100	30	0	0	511	422	2758	2787	5.34e-10	64.3
TRINITY_DN10117_c0_g1	XP_022827278.1 P3 protein-like isoform X1 [Spodoptera litura]	3	XP_022827278.1	81.25	32	6	0	172	267	336	367	2.78e-10	62
TRINITY_DN10151_c0_g1	XP_022821654.1 trypsin CFT-1-like [Spodoptera litura]	5	XP_022821654.1	86.702	188	25	0	101	664	18	205	1.73e-115	336
TRINITY_DN15114_c0_g1	XP_022819827.1 uncharacterized protein LOC111351865 isoform X1 [Spodoptera litura]	1	XP_022819827.1	88.344	163	18	1	301	786	28	190	2.25e-51	176
TRINITY_DN15187_c0_g1	KPJ04394.1 hypothetical protein RR46_01763 [Papilio xuthus]	2	KPJ04394.1	77.027	74	17	0	18	239	1	74	1.85e-29	108
TRINITY_DN46994_c0_g1	XP_022819441.1 uncharacterized protein LOC111351647 [Spodoptera litura]	5	XP_022819441.1	90.769	65	6	0	204	10	108	172	1.41e-29	114
TRINITY_DN46939_c0_g1	XP_022831335.1 uncharacterized protein LOC111359874 [Spodoptera litura]	3	XP_022831335.1	43.023	430	238	5	2451	1171	48	473	6.94e-109	353
TRINITY_DN46931_c0_g1	PZC84775.1 hypothetical protein B5X24_HaOG203765 [Helicoverpa armigera]	1	PZC84775.1	100	27	0	0	262	182	44	70	1.64e-10	58.2
TRINITY_DN78416_c0_g1	XP_022828065.1 uncharacterized protein LOC111357553 [Spodoptera litura]	1	XP_022828065.1	85.106	141	21	0	549	971	1	141	6.91e-79	255
TRINITY_DN78448_c0_g1	XP_022831847.1 fatty acid synthase-like [Spodoptera litura]	1	XP_022831847.1	72.605	522	135	5	1755	214	402	923	0	724
TRINITY_DN78453_c0_g1	XP_022821106.1 venom serine carboxypeptidase-like [Spodoptera litura]	1	XP_022821106.1	96.192	499	19	0	209	1705	1	499	0	930
TRINITY_DN78490_c0_g1	AKT26488.1 chemosensory protein 12 [Spodoptera exigua]	3	AKT26488.1	100	110	0	0	100	429	16	125	1.11e-63	200
TRINITY_DN46879_c0_g1	PZC83123.1 hypothetical protein B5X24_HaOG208596 [Helicoverpa armigera]	3	PZC83123.1	96.424	1566	40	2	2682	7379	712	2261	0	2777
TRINITY_DN46885_c0_g1	XP_022822133.1 lachesin-like isoform X1 [Spodoptera litura]	2	XP_022822133.1	99.268	410	3	0	2743	1514	1	410	0	794
TRINITY_DN46804_c4_g3	XP_022837763.1 NFX1-type zinc finger-containing protein 1-like [Spodoptera litura]	3	XP_022837763.1	87.5	24	3	0	212	141	1078	1101	7.35e-07	51.2
TRINITY_DN46831_c0_g1	AIR09769.1 chymotrypsin-like serine protease precursor [Spodoptera frugiperda]	5	AIR09769.1	82.231	242	43	0	961	236	54	295	3.21e-144	414
TRINITY_DN46821_c0_g1	XP_022828968.1 mucin-2-like isoform X15 [Spodoptera litura]	3	XP_022828968.1	90.482	1744	160	4	215	5431	1	1743	0	2328
TRINITY_DN46868_c1_g1	XP_022830439.1 uncharacterized protein LOC111359211 [Spodoptera litura]	1	XP_022830439.1	95.035	423	21	0	51	1319	1	423	0	816
TRINITY_DN46814_c0_g1	ACV60229.1 antennal esterase CXE2 [Spodoptera littoralis]	3	ACV60229.1	86.096	561	78	0	188	1870	7	567	0	935
TRINITY_DN84986_c0_g1	XP_022825654.1 transmembrane protein 181 [Spodoptera litura]	3	XP_022825654.1	98.113	530	10	0	159	1748	1	530	0	1033
TRINITY_DN81324_c0_g1	AKJ54493.1 attacin 3 [Spodoptera exigua]	1	AKJ54493.1	100	35	0	0	429	325	201	235	3.31e-14	73.9
TRINITY_DN81354_c0_g1	PCG62883.1 hypothetical protein B5V51_13451, partial [Heliothis virescens]	3	PCG62883.1	87.879	33	4	0	3	101	29	61	1.05e-08	67
TRINITY_DN81395_c0_g1	AFP20601.1 cytochrome CYP367A6 [Spodoptera littoralis]	3	AFP20601.1	90.947	243	22	0	730	2	209	451	1.65e-160	460
TRINITY_DN53951_c0_g1	XP_022824842.1 chondroitin proteoglycan 2-like [Spodoptera litura]	3	XP_022824842.1	47.945	73	37	1	531	749	597	668	2.1e-12	75.1
TRINITY_DN14528_c0_g1	XP_022818827.1 uncharacterized protein LOC111351250 isoform X2 [Spodoptera litura]	3	XP_022818827.1	95.951	247	10	0	1022	282	1	247	6.3e-176	500
TRINITY_DN14552_c0_g1	PCG65516.1 hypothetical protein B5V51_9080 [Heliothis virescens]	3	PCG65516.1	100	33	0	0	1542	1444	44	76	8.51e-13	71.2
TRINITY_DN30622_c1_g1	XP_022825773.1 eukaryotic translation initiation factor 4E type 2 [Spodoptera litura]	1	XP_022825773.1	97.357	227	6	0	531	1211	1	227	2.21e-143	421
TRINITY_DN27190_c0_g1	XP_022832736.1 uncharacterized protein LOC111360774 isoform X5 [Spodoptera litura]	2	XP_022832736.1	77.778	81	17	1	2	241	20	100	8.45e-37	132
TRINITY_DN27139_c0_g1	AIH07583.1 glutathione S-transferase epsilon 8 [Spodoptera litura]	3	AIH07583.1	91.304	23	2	0	69	1	121	143	3.96e-05	49.3
TRINITY_DN14452_c0_g1	XP_022814606.1 uncharacterized protein LOC111348276 [Spodoptera litura]	2	XP_022814606.1	84.81	79	12	0	573	809	1	79	4.48e-36	131
TRINITY_DN51703_c0_g2	AKT26489.1 chemosensory protein 13 [Spodoptera exigua]	3	AKT26489.1	98.374	123	2	0	211	579	1	123	3.44e-75	234
TRINITY_DN51742_c0_g1	XP_013148056.1 PREDICTED: glutathione S-transferase 2-like [Papilio polytes]	3	XP_013148056.1	57.778	45	13	2	277	161	119	163	0.000501	45.4
TRINITY_DN49595_c0_g1	XP_022820597.1 RB1-inducible coiled-coil protein 1, partial [Spodoptera litura]	3	XP_022820597.1	91.358	81	7	0	3	245	1076	1156	5.6e-27	108
TRINITY_DN49506_c0_g3	XP_022822534.1 long-chain-fatty-acid--CoA ligase 5 isoform X1 [Spodoptera litura]	1	XP_022822534.1	95	100	5	0	302	3	1	100	1.52e-21	99
TRINITY_DN49536_c0_g1	XP_022817220.1 uncharacterized protein LOC111350041 [Spodoptera litura]	5	XP_022817220.1	92.768	401	28	1	102	1304	13	412	0	775
TRINITY_DN49572_c3_g8	ADI61810.1 endonuclease-reverse transcriptase [Bombyx mori]	3	ADI61810.1	60	50	20	0	700	849	936	985	2.35e-10	68.9
TRINITY_DN49540_c3_g1	PZC83775.1 hypothetical protein B5X24_HaOG206932 [Helicoverpa armigera]	3	PZC83775.1	89.231	65	7	0	196	2	100	164	2.45e-29	114
TRINITY_DN49567_c6_g1	XP_026740736.1 LOW QUALITY PROTEIN: uncharacterized protein LOC113503116, partial [Trichoplusia ni]	1	XP_026740736.1	96.104	77	3	0	25	255	84	160	2.72e-32	120
TRINITY_DN49502_c0_g1	JAB62593.1 Translationally-controlled tumor protein, partial [Anoplophora glabripennis]	3	JAB62593.1	86.25	80	11	0	143	382	26	105	2.35e-33	120
TRINITY_DN49502_c0_g2	AEO33636.1 hypothetical protein, partial [Amblyomma maculatum]	3	AEO33636.1	79.31	87	18	0	539	279	105	191	4.33e-40	140
TRINITY_DN38545_c0_g1	XP_022825441.1 uncharacterized protein LOC111355649 [Spodoptera litura]	2	XP_022825441.1	97.368	152	4	0	38	493	1	152	3.23e-83	260
TRINITY_DN38564_c0_g1	ADR64678.1 putative chemosensory ionotropic receptor IR21a [Spodoptera littoralis]	3	ADR64678.1	92.371	852	63	1	22	2577	1	850	0	1585
TRINITY_DN58041_c0_g1	PZC84240.1 hypothetical protein B5X24_HaOG205435 [Helicoverpa armigera]	1	PZC84240.1	60	35	14	0	265	161	36	70	0.000359	43.1
TRINITY_DN48672_c0_g1	XP_022832223.1 pancreatic lipase-related protein 2-like [Spodoptera litura]	1	XP_022832223.1	91.892	333	27	0	35	1033	1	333	0	618
TRINITY_DN48618_c0_g1	XP_022820303.1 pollen-specific leucine-rich repeat extensin-like protein 4 [Spodoptera litura]	3	XP_022820303.1	99.123	114	1	0	523	864	77	190	8.86e-52	181
TRINITY_DN48641_c0_g1	ACX53705.1 acetyl-CoA carboxylase, partial [Heliothis virescens]	3	ACX53705.1	73.109	119	30	1	359	3	1	117	2.76e-49	177
TRINITY_DN48653_c0_g1	XP_022832223.1 pancreatic lipase-related protein 2-like [Spodoptera litura]	1	XP_022832223.1	64.762	315	111	0	239	1183	19	333	5.2e-153	442
TRINITY_DN48601_c0_g1	XP_026727766.1 low-density lipoprotein receptor-related protein 1 [Trichoplusia ni]	1	XP_026727766.1	58.683	167	69	0	633	133	3792	3958	2.22e-49	183
TRINITY_DN48602_c1_g1	XP_022831807.1 titin-like isoform X1 [Spodoptera litura]	4	XP_022831807.1	65.957	47	16	0	5	145	2485	2531	2.81e-11	63.9
TRINITY_DN48611_c0_g3	KOB64035.1 Uncharacterized protein OBRU01_24630, partial [Operophtera brumata]	3	KOB64035.1	67.273	55	12	2	148	2	467	521	1.71e-11	64.3
TRINITY_DN48695_c1_g2	XP_022817783.1 uncharacterized protein LOC111350432 [Spodoptera litura]	1	XP_022817783.1	90.643	171	16	0	210	722	668	838	8.59e-90	290
TRINITY_DN48673_c0_g1	JAB54910.1 hypothetical protein, partial [Corethrella appendiculata]	3	JAB54910.1	94.667	150	8	0	495	46	1	150	7.14e-82	246
TRINITY_DN48679_c1_g1	XP_022818654.1 myrosinase 1-like [Spodoptera litura]	3	XP_022818654.1	89.383	405	43	0	1366	152	95	499	0	748
TRINITY_DN48619_c0_g2	XP_022205322.1 uncharacterized protein LOC111061935 [Nilaparvata lugens]	1	XP_022205322.1	35	240	138	5	185	862	82	317	4.42e-37	146
TRINITY_DN48619_c0_g1	XP_022906720.1 uncharacterized protein LOC111418411 isoform X1 [Onthophagus taurus]	1	XP_022906720.1	35.484	93	57	2	473	198	66	156	2.26e-17	55.8
TRINITY_DN58837_c0_g1	XP_022827156.1 uncharacterized protein LOC111356886 isoform X1 [Spodoptera litura]	3	XP_022827156.1	81.481	54	10	0	390	229	146	199	2.22e-17	85.1
TRINITY_DN21249_c0_g1	XP_022817907.1 spidroin-1-like [Spodoptera litura]	3	XP_022817907.1	91.379	116	10	0	615	268	1	116	2.05e-67	229
TRINITY_DN47543_c0_g1	JAN93897.1 Peptidyl-prolyl cis-trans isomerase F, mitochondrial, partial [Daphnia magna]	3	JAN93897.1	78.363	171	34	1	28	531	1	171	3.35e-83	254
TRINITY_DN47599_c0_g1	XP_022824878.1 uncharacterized protein LOC111355323 [Spodoptera litura]	3	XP_022824878.1	93.197	441	29	1	530	1852	1	440	0	810
TRINITY_DN47565_c0_g2	AMQ46014.1 cuticular protein RR-2 motif 63 isoform-2 [Spodoptera exigua]	3	AMQ46014.1	100	78	0	0	61	294	1	78	6.52e-48	155
TRINITY_DN47582_c0_g1	RVE44451.1 hypothetical protein evm_010855 [Chilo suppressalis]	3	RVE44451.1	75	256	64	0	38	805	27	282	3.13e-140	408
TRINITY_DN47573_c0_g2	KPJ20142.1 Serine-enriched protein [Papilio machaon]	3	KPJ20142.1	81.088	386	57	3	1	1158	320	689	2.1e-133	431
TRINITY_DN47571_c0_g1	RVE51307.1 hypothetical protein evm_004111 [Chilo suppressalis]	2	RVE51307.1	56.579	76	32	1	242	15	44	118	3.28e-24	99
TRINITY_DN47520_c3_g4	RVE52335.1 hypothetical protein evm_002973 [Chilo suppressalis]	3	RVE52335.1	62.5	40	13	1	206	87	98	135	2.71e-05	46.6
TRINITY_DN9270_c0_g1	XP_022823193.1 uncharacterized protein LOC111354134, partial [Spodoptera litura]	1	XP_022823193.1	67.308	52	17	0	128	283	143	194	7.15e-15	73.2
TRINITY_DN39763_c0_g1	ASO98044.1 cytochrome p450 CYP4M18 [Spodoptera exigua]	1	ASO98044.1	99.198	499	4	0	1639	143	1	499	0	1005
TRINITY_DN36767_c0_g1	XP_022816375.1 cytochrome P450 4C1-like [Spodoptera litura]	3	XP_022816375.1	91.042	480	43	0	1728	289	16	495	0	895
TRINITY_DN36727_c0_g1	XP_021183141.1 calphotin-like [Helicoverpa armigera]	1	XP_021183141.1	66.393	122	35	1	676	329	9	130	8.37e-27	108
TRINITY_DN36749_c0_g1	OWR43459.1 hypothetical protein KGM_200062 [Danaus plexippus plexippus]	2	OWR43459.1	97.619	42	1	0	1202	1077	113	154	5.17e-29	83.6
TRINITY_DN36788_c0_g1	XP_022837889.1 uncharacterized protein LOC111365012 isoform X2 [Spodoptera litura]	3	XP_022837889.1	93.548	31	2	0	94	2	26	56	9.76e-09	61.6
TRINITY_DN36784_c1_g1	XP_022837290.1 LOW QUALITY PROTEIN: protein lingerer [Spodoptera litura]	1	XP_022837290.1	97.037	135	3	1	988	584	812	945	2.68e-41	161
TRINITY_DN36780_c0_g1	XP_022828372.1 paternally-expressed gene 3 protein-like [Spodoptera litura]	3	XP_022828372.1	80	40	5	1	576	695	287	323	5.5e-09	63.5
TRINITY_DN33559_c0_g1	XP_022821653.1 trypsin, alkaline C-like [Spodoptera litura]	1	XP_022821653.1	78.906	256	54	0	1500	733	1	256	4.88e-129	382
TRINITY_DN33525_c0_g1	XP_022818187.1 protein 4.1 homolog isoform X3 [Spodoptera litura]	3	XP_022818187.1	96.552	29	1	0	89	3	2879	2907	2.05e-07	60.1
TRINITY_DN33552_c1_g1	XP_013162491.1 PREDICTED: uncharacterized protein LOC106113978 [Papilio xuthus]	3	XP_013162491.1	75	80	18	1	2	235	165	244	2.1e-35	126
TRINITY_DN33562_c0_g1	XP_022825034.1 putative serine protease K12H4.7 [Spodoptera litura]	1	XP_022825034.1	75.319	470	113	2	181	1587	13	480	0	750
TRINITY_DN33569_c0_g1	XP_022816625.1 integrator complex subunit 3 homolog isoform X2 [Spodoptera litura]	3	XP_022816625.1	98.77	244	3	0	249	980	1	244	1.36e-107	338
TRINITY_DN33546_c0_g1	JAA77528.1 Purine nucleoside phosphorylase, partial [Pararge aegeria]	3	JAA77528.1	89.655	29	3	0	89	3	47	75	9.64e-08	57.8
TRINITY_DN9435_c0_g1	XP_022824115.1 putative fatty acyl-CoA reductase CG5065 [Spodoptera litura]	3	XP_022824115.1	96.691	272	9	0	310	1125	1	272	0	553
TRINITY_DN96926_c0_g1	XP_022825036.1 S-adenosylmethionine synthase isoform X2 [Spodoptera litura]	3	XP_022825036.1	58.036	112	0	1	2	337	79	143	1.25e-28	113
TRINITY_DN84129_c0_g1	XP_022822319.1 uncharacterized protein DDB_G0290587 [Spodoptera litura]	1	XP_022822319.1	100	160	0	0	647	168	22	181	2.05e-109	338
TRINITY_DN36664_c0_g1	XP_022822980.1 lysozyme 1-like [Spodoptera litura]	2	XP_022822980.1	93.151	146	10	0	201	638	6	151	1.37e-98	291
TRINITY_DN36666_c0_g1	PZC83844.1 hypothetical protein B5X24_HaOG207001 [Helicoverpa armigera]	1	PZC83844.1	37.333	75	46	1	83	304	761	835	0.000257	51.6
TRINITY_DN34458_c0_g1	XP_022814021.1 UDP-glucuronosyltransferase-like isoform X1 [Spodoptera litura]	1	XP_022814021.1	90.857	525	48	0	142	1716	1	525	0	996
TRINITY_DN34465_c0_g1	ADZ95800.1 reverse transcriptase, partial [Aglia tau]	3	ADZ95800.1	76.289	97	23	0	1	291	59	155	1.77e-46	153
TRINITY_DN57530_c0_g1	PZC76890.1 hypothetical protein B5X24_HaOG204029 [Helicoverpa armigera]	3	PZC76890.1	55.263	38	17	0	1246	1133	10	47	1.55e-06	53.1
TRINITY_DN81239_c0_g1	XP_022819795.1 APOPT family protein CG14806, mitochondrial [Spodoptera litura]	1	XP_022819795.1	93.252	163	11	0	312	800	1	163	5.71e-107	314
TRINITY_DN81228_c0_g1	XP_022837629.1 vitellin-degrading protease-like [Spodoptera litura]	3	XP_022837629.1	87.5	264	33	0	75	866	1	264	2.01e-170	480
TRINITY_DN31268_c0_g1	PCG71768.1 hypothetical protein B5V51_1531 [Heliothis virescens]	3	PCG71768.1	69.737	76	0	1	230	3	23	75	1.4e-24	100
TRINITY_DN31288_c0_g1	XP_022821926.1 cytochrome b5-like [Spodoptera litura]	3	XP_022821926.1	89.231	130	14	0	709	1098	1	130	6.31e-78	246
TRINITY_DN45709_c0_g1	AKP99427.1 BLL5 [Spodoptera exigua]	3	AKP99427.1	100	148	0	0	76	519	1	148	2.08e-107	315
TRINITY_DN45750_c0_g1	PCG70594.1 hypothetical protein B5V51_2793, partial [Heliothis virescens]	1	PCG70594.1	60.204	98	33	6	323	36	1	94	2.34e-13	75.9
TRINITY_DN50407_c7_g1	PZC73791.1 hypothetical protein B5X24_HaOG208766 [Helicoverpa armigera]	3	PZC73791.1	77.778	27	6	0	1166	1086	321	347	0.00042	50.1
TRINITY_DN50483_c18_g1	ABG77272.1 ubiquitin-53aa extension protein [Pieris rapae]	1	ABG77272.1	100	71	0	0	25	237	54	124	1.22e-46	151
TRINITY_DN50451_c0_g1	XP_022817049.1 histidine decarboxylase isoform X2 [Spodoptera litura]	1	XP_022817049.1	92.177	882	31	3	84	2699	1	854	0	1628
TRINITY_DN50488_c1_g1	XP_022834060.1 ejaculatory bulb-specific protein 3-like isoform X1 [Spodoptera litura]	3	XP_022834060.1	100	29	0	0	89	3	66	94	8.97e-10	62
TRINITY_DN50480_c0_g1	XP_022816774.1 zinc finger protein 226-like [Spodoptera litura]	1	XP_022816774.1	93.296	179	12	0	150	686	1	179	3.41e-117	356
TRINITY_DN50404_c0_g3	JAV65009.1 hypothetical protein, partial [Photinus pyralis]	3	JAV65009.1	52.306	1214	533	15	1830	5381	74	1271	0	1229
TRINITY_DN50411_c0_g2	XP_012546053.1 E3 ubiquitin-protein ligase Arkadia [Bombyx mori]	1	XP_012546053.1	81.25	48	6	1	264	130	680	727	2.54e-17	83.2
TRINITY_DN35600_c0_g1	XP_022827554.1 uncharacterized protein LOC111357193 [Spodoptera litura]	1	XP_022827554.1	97.08	137	4	0	945	535	1	137	6.21e-93	279
TRINITY_DN35606_c0_g1	KPJ00401.1 hypothetical protein RR46_06991 [Papilio xuthus]	3	KPJ00401.1	50.847	59	28	1	241	65	8	65	3.02e-06	49.3
TRINITY_DN35697_c0_g1	ODM91810.1 40S ribosomal protein S29 [Orchesella cincta]	3	ODM91810.1	72.414	29	8	0	272	186	26	54	1.07e-05	45.4
TRINITY_DN46448_c10_g2	AKJ54501.1 cecropin A2 [Spodoptera exigua]	1	AKJ54501.1	100	63	0	0	116	304	1	63	7.04e-21	86.7
TRINITY_DN46469_c0_g2	XP_022829288.1 dentin sialophosphoprotein-like [Spodoptera litura]	3	XP_022829288.1	72.289	83	22	1	249	1	1513	1594	9.11e-15	74.3
TRINITY_DN46449_c0_g1	XP_022830653.1 prostaglandin reductase 1-like [Spodoptera litura]	2	XP_022830653.1	74.011	177	46	0	32	562	157	333	6.93e-81	262
TRINITY_DN9596_c0_g1	XP_023944376.1 programmed cell death 6-interacting protein [Bicyclus anynana]	2	XP_023944376.1	70.37	135	40	0	98	502	545	679	4.74e-19	90.1
TRINITY_DN9554_c0_g1	XP_022834612.1 perilipin-4-like isoform X7 [Spodoptera litura]	3	XP_022834612.1	50.806	124	31	5	1	369	587	681	6.64e-19	88.2
TRINITY_DN17082_c0_g1	XP_022830740.1 uncharacterized protein LOC111359419 [Spodoptera litura]	3	XP_022830740.1	99.364	944	6	0	4602	1771	1	944	0	1866
TRINITY_DN17089_c0_g1	XP_022828946.1 uncharacterized protein LOC111358211 [Spodoptera litura]	1	XP_022828946.1	94.149	376	20	1	2385	1258	1	374	0	645
TRINITY_DN17049_c0_g1	XP_022823237.1 arylphorin subunit alpha-like [Spodoptera litura]	3	XP_022823237.1	83.383	668	108	3	453	2453	1	666	0	1131
TRINITY_DN36285_c0_g1	PZC71290.1 hypothetical protein B5X24_HaOG213674 [Helicoverpa armigera]	3	PZC71290.1	61.111	36	14	0	201	94	28	63	4.53e-07	50.1
TRINITY_DN36220_c0_g1	XP_022826484.1 brachyurin-like [Spodoptera litura]	1	XP_022826484.1	96.207	290	11	0	37	906	1	290	0	541
TRINITY_DN36288_c0_g1	APC26145.1 eukaryotic translation initiation factor 4E binding protein [Helicoverpa armigera]	3	APC26145.1	99.138	116	1	0	210	557	1	116	5.96e-59	197
TRINITY_DN35217_c0_g1	XP_022113983.1 E3 ubiquitin-protein ligase TRIM9 [Pieris rapae]	1	XP_022113983.1	100	25	0	0	129	203	558	582	2.73e-17	61.2
TRINITY_DN16874_c2_g1	AAP44965.1 midgut class 2 aminopeptidase N [Spodoptera exigua]	1	AAP44965.1	98.125	960	17	1	203	3079	1	960	0	1874
TRINITY_DN49306_c231_g2	PZC76890.1 hypothetical protein B5X24_HaOG204029 [Helicoverpa armigera]	3	PZC76890.1	60	45	15	1	287	153	13	54	3.68e-10	58.9
TRINITY_DN49306_c249_g1	XP_022828230.1 protein takeout-like [Spodoptera litura]	3	XP_022828230.1	95.745	235	10	0	670	1374	1	235	5.65e-163	472
TRINITY_DN49306_c253_g1	XP_022822908.1 glyoxylate reductase/hydroxypyruvate reductase-like isoform X1 [Spodoptera litura]	1	XP_022822908.1	93.103	29	2	0	214	128	22	50	1.45e-08	56.2
TRINITY_DN49309_c0_g1	XP_022823191.1 glycerophosphodiester phosphodiesterase GDPD6-like [Spodoptera litura]	1	XP_022823191.1	91.645	383	32	0	134	1282	1	383	0	692
TRINITY_DN49321_c1_g1	XP_022834170.1 uncharacterized protein LOC111361942 [Spodoptera litura]	5	XP_022834170.1	55.556	72	29	1	209	3	1	72	4.56e-17	75.9
TRINITY_DN49319_c0_g1	PCG72072.1 hypothetical protein B5V51_1183 [Heliothis virescens]	2	PCG72072.1	89.2	250	23	2	8471	7734	120	369	1.93e-132	428
TRINITY_DN49372_c4_g3	XP_013177579.1 PREDICTED: uncharacterized protein LOC106125039 [Papilio xuthus]	3	XP_013177579.1	73.684	38	10	0	278	165	130	167	8.45e-12	61.2
TRINITY_DN49345_c0_g1	PZC76788.1 hypothetical protein B5X24_HaOG204105 [Helicoverpa armigera]	3	PZC76788.1	52.632	38	18	0	186	73	859	896	0.00029	44.7
TRINITY_DN49380_c0_g1	XP_022821902.1 fibroin heavy chain-like [Spodoptera litura]	5	XP_022821902.1	89.196	398	39	3	846	2027	15	412	0	552
TRINITY_DN49392_c0_g1	JAM68394.1 putative PLAC4 protein, partial [Daphnia magna]	1	JAM68394.1	99.01	101	1	0	305	3	14	114	2.96e-67	207
TRINITY_DN49344_c0_g2	ASO98018.1 cytochrome p450 CYP321A16 [Spodoptera exigua]	2	ASO98018.1	96.919	422	13	0	1794	529	76	497	0	860
TRINITY_DN49344_c0_g1	ASO98016.1 cytochrome p450 CYP321A8 [Spodoptera exigua]	2	ASO98016.1	98.788	495	6	0	1942	458	1	495	0	1025
TRINITY_DN49368_c1_g1	XP_013195149.1 PREDICTED: uncharacterized protein LOC106138526, partial [Amyelois transitella]	2	XP_013195149.1	55.255	333	144	4	126	1124	3	330	9.76e-119	357
TRINITY_DN49393_c2_g2	XP_022832176.1 uncharacterized protein LOC111360459 [Spodoptera litura]	1	XP_022832176.1	67.222	180	54	2	655	125	3	180	3.79e-65	206
TRINITY_DN49393_c2_g1	XP_022831971.1 epididymal secretory protein E1-like [Spodoptera litura]	1	XP_022831971.1	81.667	60	11	0	182	3	16	75	1.56e-29	109
TRINITY_DN57405_c0_g1	XP_022829632.1 uncharacterized protein LOC111357884 isoform X2 [Spodoptera litura]	3	XP_022829632.1	84.091	44	7	0	446	577	1	44	2.64e-15	80.1
TRINITY_DN51223_c1_g4	PCG80923.1 hypothetical protein B5V51_14599 [Heliothis virescens]	1	PCG80923.1	55.738	61	26	1	69	251	860	919	6.09e-17	80.1
TRINITY_DN51240_c0_g1	XP_022828791.1 tyrosine-protein kinase-like otk isoform X2 [Spodoptera litura]	1	XP_022828791.1	92.029	414	33	0	2325	1084	269	682	0	706
TRINITY_DN51268_c0_g1	XP_013163407.1 PREDICTED: uncharacterized protein LOC106114667, partial [Papilio xuthus]	1	XP_013163407.1	72.141	341	93	2	1260	241	273	612	0	515
TRINITY_DN51283_c2_g3	XP_022833132.1 uncharacterized protein LOC111361036 [Spodoptera litura]	2	XP_022833132.1	84.961	1290	193	1	222	4088	1	1290	0	2097
TRINITY_DN51246_c0_g1	PZC81559.1 hypothetical protein B5X24_HaOG212483 [Helicoverpa armigera]	1	PZC81559.1	77.133	586	133	1	22	1776	17	602	0	930
TRINITY_DN51212_c9_g2	XP_022816975.1 probable nuclear hormone receptor HR3 isoform X4 [Spodoptera litura]	1	XP_022816975.1	96.053	228	9	0	1	684	177	404	1.46e-122	367
TRINITY_DN51226_c30_g1	ADV91774.1 elongation factor-1 alpha, partial [Clytie devia]	6	ADV91774.1	100	84	0	0	299	48	19	102	3.4e-54	171
TRINITY_DN51226_c46_g1	AAL30373.1 actin, partial [Ixodes scapularis]	2	AAL30373.1	100	63	0	0	3	191	14	76	1.74e-38	130
TRINITY_DN51226_c77_g1	XP_022816666.1 larval cuticle protein LCP-17-like [Spodoptera litura]	1	XP_022816666.1	70.732	41	11	1	144	22	77	116	4.97e-11	61.6
TRINITY_DN51266_c0_g1	XP_022830863.1 uncharacterized protein LOC111359513 [Spodoptera litura]	2	XP_022830863.1	57.576	66	28	0	203	6	138	203	5.09e-17	80.1
TRINITY_DN51279_c1_g1	XP_022824031.1 anoctamin-4-like [Spodoptera litura]	3	XP_022824031.1	95.946	74	3	0	240	19	175	248	3.57e-27	109
TRINITY_DN51233_c28_g1	XP_022837600.1 serine protease inhibitor-like [Spodoptera litura]	3	XP_022837600.1	94.221	398	23	0	1921	728	1	398	0	741
TRINITY_DN51227_c0_g1	XP_021182287.1 headcase protein [Helicoverpa armigera]	3	XP_021182287.1	97.81	411	9	0	896	2128	1	411	0	686
TRINITY_DN51238_c1_g3	XP_022820348.1 probable palmitoyltransferase ZDHHC24 [Spodoptera litura]	1	XP_022820348.1	96.429	28	1	0	1007	1090	148	175	9.3e-07	57.4
TRINITY_DN51238_c1_g1	XP_026732373.1 uncharacterized protein LOC113497166 isoform X1 [Trichoplusia ni]	1	XP_026732373.1	47.109	588	292	7	2043	316	7	587	0	550
TRINITY_DN9738_c1_g1	XP_022832150.1 alpha-tocopherol transfer protein-like [Spodoptera litura]	3	XP_022832150.1	90.789	76	7	0	106	333	1	76	4.92e-43	149
TRINITY_DN9740_c0_g1	XP_022828311.1 circadian clock-controlled protein-like [Spodoptera litura]	3	XP_022828311.1	80.488	41	8	0	1	123	156	196	9.37e-14	72
TRINITY_DN9795_c0_g1	AFM77984.1 oderant binding protein 6 [Spodoptera exigua]	3	AFM77984.1	99.2	125	1	0	112	486	23	147	1.4e-85	256
TRINITY_DN14096_c0_g1	JAG59913.1 hypothetical protein, partial [Lygus hesperus]	1	JAG59913.1	91.139	79	7	0	42	278	35	113	1.03e-46	152
TRINITY_DN14017_c0_g1	XP_022836900.1 vitellogenin-like [Spodoptera litura]	1	XP_022836900.1	89.076	119	13	0	1	357	1628	1746	3.68e-55	191
TRINITY_DN14003_c0_g1	XP_021188070.1 ankyrin repeat domain-containing protein 11 isoform X6 [Helicoverpa armigera]	3	XP_021188070.1	96.296	27	1	0	3	83	46	72	6.32e-07	57
TRINITY_DN23286_c0_g1	PZC80998.1 hypothetical protein B5X24_HaOG213652 [Helicoverpa armigera]	3	PZC80998.1	75.862	29	7	0	90	4	281	309	2.56e-05	48.9
TRINITY_DN23253_c0_g1	XP_022833012.1 golgin subfamily A member 6-like protein 22 [Spodoptera litura]	2	XP_022833012.1	99.638	276	1	0	51	878	1	276	3.43e-137	407
TRINITY_DN41744_c0_g1	XP_013776301.1 histone H4-like [Limulus polyphemus]	3	XP_013776301.1	98.718	78	1	0	74	307	22	99	2.23e-47	155
TRINITY_DN41723_c0_g1	XP_022830808.1 uncharacterized protein LOC111359468 [Spodoptera litura]	1	XP_022830808.1	82.006	1406	230	10	760	4953	1	1391	0	1932
TRINITY_DN41723_c1_g1	XP_022830808.1 uncharacterized protein LOC111359468 [Spodoptera litura]	1	XP_022830808.1	78.738	301	58	2	1445	561	1385	1685	8.78e-116	382
TRINITY_DN41706_c0_g1	XP_022835059.1 vitellogenin-like [Spodoptera litura]	1	XP_022835059.1	76.101	159	38	0	1	477	226	384	1.45e-76	254
TRINITY_DN41701_c0_g1	XP_022822701.1 uncharacterized protein LOC111353771 [Spodoptera litura]	3	XP_022822701.1	98.23	1243	21	1	295	4020	1	1243	0	2237
TRINITY_DN51989_c0_g1	XP_022814598.1 trypsin, alkaline B-like [Spodoptera litura]	5	XP_022814598.1	94.118	85	5	0	3	257	180	264	1.38e-52	172
TRINITY_DN51925_c0_g1	XP_022825072.1 bifunctional purine biosynthesis protein PURH [Spodoptera litura]	2	XP_022825072.1	97.98	594	12	0	356	2137	1	594	0	1209
TRINITY_DN51982_c0_g1	AGH70102.1 odorant binding protein 6 [Spodoptera exigua]	2	AGH70102.1	99.32	147	1	0	438	878	1	147	4.51e-86	262
TRINITY_DN53709_c0_g1	XP_022816393.1 abscisic acid and environmental stress-inducible protein-like [Spodoptera litura]	1	XP_022816393.1	92.453	53	4	0	107	265	1	53	2.32e-11	68.2
TRINITY_DN18358_c0_g1	XP_021193124.1 vegetative cell wall protein gp1-like [Helicoverpa armigera]	1	XP_021193124.1	73.776	286	59	3	965	150	412	695	1.59e-106	343
TRINITY_DN18366_c0_g1	ASN63843.1 cytochrome p450 CYP341B27, partial [Spodoptera exigua]	3	ASN63843.1	99.674	307	1	0	922	2	1	307	0	630
TRINITY_DN42406_c0_g1	AKT26488.1 chemosensory protein 12 [Spodoptera exigua]	3	AKT26488.1	81.081	37	7	0	1947	1837	35	71	1.88e-10	65.9
TRINITY_DN42197_c1_g1	XP_022830653.1 prostaglandin reductase 1-like [Spodoptera litura]	1	XP_022830653.1	73.934	211	51	2	812	1438	1	209	2e-91	288
TRINITY_DN42135_c0_g1	AXY04259.1 insulin-like peptide 1 [Spodoptera exigua]	3	AXY04259.1	99.422	173	1	0	259	777	1	173	1.49e-93	281
TRINITY_DN48256_c2_g2	XP_022832514.1 lipase member H-like [Spodoptera litura]	1	XP_022832514.1	92.473	279	21	0	1020	184	56	334	2.45e-162	462
TRINITY_DN48206_c0_g1	PCG73603.1 hypothetical protein B5V51_14640, partial [Heliothis virescens]	3	PCG73603.1	90	30	2	1	1732	1646	231	260	3.58e-05	54.3
TRINITY_DN48216_c0_g1	JAL55820.1 hypothetical protein [Daphnia magna]	3	JAL55820.1	67.143	70	23	0	32	241	1	70	2.9e-21	85.9
TRINITY_DN48215_c5_g1	PSN50601.1 hypothetical protein C0J52_22191, partial [Blattella germanica]	3	PSN50601.1	42.308	52	30	0	1421	1266	41	92	0.000126	48.5
TRINITY_DN48218_c3_g1	XP_021188964.1 cuticle protein 8-like [Helicoverpa armigera]	3	XP_021188964.1	81.818	154	20	1	33	470	9	162	5.99e-49	162
TRINITY_DN48218_c4_g2	XP_022815948.1 cuticle protein 7-like [Spodoptera litura]	3	XP_022815948.1	98.45	129	2	0	387	1	1	129	2.61e-34	123
TRINITY_DN48225_c1_g1	XP_022823521.1 prothoracicostatic peptide-like isoform X1 [Spodoptera litura]	3	XP_022823521.1	98.319	119	2	0	1151	795	172	290	2.7e-74	239
TRINITY_DN46533_c0_g1	JAI23891.1 Elongation factor 1-alpha, partial [Bactrocera latifrons]	3	JAI23891.1	75.904	83	19	1	21	269	74	155	1.01e-34	126
TRINITY_DN46557_c0_g1	XP_022821720.1 uncharacterized protein LOC111353098 [Spodoptera litura]	1	XP_022821720.1	95.541	314	14	0	363	1304	35	348	0	560
TRINITY_DN46588_c0_g1	XP_022816770.1 cuticle protein 19-like [Spodoptera litura]	3	XP_022816770.1	97.203	143	4	0	87	515	1	143	1.09e-70	219
TRINITY_DN46566_c1_g1	EDV45104.2 uncharacterized protein Dere_GG10949, partial [Drosophila erecta]	3	EDV45104.2	96.296	81	3	0	357	115	13	93	3.86e-39	132
TRINITY_DN46520_c1_g2	AGH70102.1 odorant binding protein 6 [Spodoptera exigua]	3	AGH70102.1	78.571	42	9	0	126	1	103	144	1.07e-11	64.7
TRINITY_DN46517_c0_g1	XP_022817584.1 glucose dehydrogenase [FAD, quinone]-like [Spodoptera litura]	1	XP_022817584.1	85.502	269	39	0	854	48	313	581	3.58e-174	499
TRINITY_DN17227_c0_g1	XP_021181865.1 bumetanide-sensitive sodium-(potassium)-chloride cotransporter isoform X2 [Helicoverpa armigera]	3	XP_021181865.1	92.423	1069	71	4	508	3705	1	1062	0	1870
TRINITY_DN51809_c0_g1	XP_022825355.1 alanine--glyoxylate aminotransferase 2-like [Spodoptera litura]	3	XP_022825355.1	92.857	28	2	0	476	393	429	456	2.36e-06	53.1
TRINITY_DN49153_c0_g1	XP_022816311.1 uncharacterized protein LOC111349436 isoform X2 [Spodoptera litura]	1	XP_022816311.1	98.668	1051	13	1	537	3686	1	1051	0	1940
TRINITY_DN49173_c1_g1	XP_022816977.1 probable nuclear hormone receptor HR3 isoform X6 [Spodoptera litura]	5	XP_022816977.1	97.117	555	16	0	5862	4198	1	555	0	1062
TRINITY_DN49199_c1_g3	JAM80325.1 hypothetical protein [Daphnia magna]	3	JAM80325.1	90.361	83	8	0	107	355	52	134	1.1e-42	145
TRINITY_DN49123_c0_g1	XP_022817610.1 glucose dehydrogenase [FAD, quinone]-like [Spodoptera litura]	1	XP_022817610.1	90.846	579	53	0	271	2007	1	579	0	1004
TRINITY_DN51460_c0_g1	BAM19463.1 unknown unsecreted protein [Papilio xuthus]	3	BAM19463.1	90.625	32	3	0	97	2	8	39	3.44e-11	66.2
TRINITY_DN51459_c0_g1	PZC85184.1 hypothetical protein B5X24_HaOG202369 [Helicoverpa armigera]	2	PZC85184.1	97.429	389	10	0	2820	1654	1	389	0	769
TRINITY_DN51452_c0_g1	XP_022837991.1 nuclear protein 1 [Spodoptera litura]	3	XP_022837991.1	100	66	0	0	2184	2381	1	66	1.74e-35	135
TRINITY_DN51432_c0_g1	XP_022825129.1 myophilin-like [Spodoptera litura]	1	XP_022825129.1	98.396	187	3	0	853	1413	1	187	7.88e-129	378
TRINITY_DN51425_c2_g1	XP_022814060.1 cuticle protein CP14.6-like [Spodoptera litura]	3	XP_022814060.1	74.59	122	31	0	565	200	17	138	8.01e-60	189
TRINITY_DN51454_c0_g1	XP_022827207.1 facilitated trehalose transporter Tret1-like [Spodoptera litura]	1	XP_022827207.1	92.444	450	34	0	217	1566	1	450	0	795
TRINITY_DN12007_c0_g1	XP_022833710.1 cholinesterase 1-like [Spodoptera litura]	3	XP_022833710.1	79.07	172	35	1	88	600	342	513	5.36e-94	293
TRINITY_DN29107_c0_g1	XP_022819856.1 probable chitinase 10 [Spodoptera litura]	1	XP_022819856.1	92.308	26	2	0	303	226	2585	2610	4.54e-09	58.9
TRINITY_DN29132_c0_g1	ADC32118.1 glutathione S-transferase sigma [Antheraea pernyi]	3	ADC32118.1	69.444	36	11	0	109	2	42	77	4.31e-08	60.5
TRINITY_DN45404_c0_g1	XP_022815740.1 trypsin, alkaline C-like [Spodoptera litura]	1	XP_022815740.1	65.182	247	85	1	75	815	9	254	3.32e-99	297
TRINITY_DN45401_c1_g2	OWR47298.1 putative Sec24B protein [Danaus plexippus plexippus]	1	OWR47298.1	54.902	51	18	2	111	263	123	168	5.02e-06	49.7
TRINITY_DN45496_c0_g1	PCG77254.1 hypothetical protein B5V51_7823 [Heliothis virescens]	3	PCG77254.1	99.49	196	1	0	1852	1265	260	455	1.22e-140	424
TRINITY_DN45406_c0_g1	XP_022831971.1 epididymal secretory protein E1-like [Spodoptera litura]	1	XP_022831971.1	42.202	109	14	2	324	1	36	96	2.63e-13	68.6
TRINITY_DN85030_c0_g1	ADL27731.1 gloverin [Spodoptera exigua]	1	ADL27731.1	98.857	175	2	0	783	259	1	175	8.08e-111	323
TRINITY_DN50315_c2_g1	AFM38214.1 peroxisomal membrane protein, partial [Spodoptera exigua]	3	AFM38214.1	100	29	0	0	87	1	179	207	6.66e-12	65.5
TRINITY_DN50323_c1_g1	XP_022831125.1 uncharacterized protein LOC111359732 isoform X1 [Spodoptera litura]	2	XP_022831125.1	90.26	616	60	0	75	1922	25	640	0	1136
TRINITY_DN50366_c0_g2	XP_022821321.1 uncharacterized protein LOC111352870 [Spodoptera litura]	3	XP_022821321.1	96.502	1115	26	2	539	3844	4	1118	0	1899
TRINITY_DN50346_c0_g2	JAS64692.1 hypothetical protein g.19203, partial [Cuerna arida]	3	JAS64692.1	81.407	199	37	0	79	675	1	199	4.29e-117	338
TRINITY_DN50377_c31_g1	XP_022831156.1 uncharacterized protein LOC111359756 [Spodoptera litura]	1	XP_022831156.1	69.318	176	39	5	768	274	2113	2284	1.38e-49	202
TRINITY_DN50331_c0_g1	XP_022833459.1 nucleolysin TIA-1 isoform X1 [Spodoptera litura]	2	XP_022833459.1	99.233	391	3	0	387	1559	19	409	0	651
TRINITY_DN50311_c3_g1	XP_022837539.1 uncharacterized protein LOC111364749 [Spodoptera litura]	1	XP_022837539.1	91.905	420	34	0	1903	644	1	420	0	822
TRINITY_DN50387_c0_g1	XP_022822942.1 histone acetyltransferase KAT6A-like isoform X2 [Spodoptera litura]	3	XP_022822942.1	87.805	82	5	1	4806	4561	93	169	5.17e-32	130
TRINITY_DN86311_c0_g1	XP_022831926.1 alpha-tocopherol transfer protein-like [Spodoptera litura]	3	XP_022831926.1	76.471	34	8	0	74	175	1	34	1.24e-08	60.1
TRINITY_DN48162_c0_g1	XP_026724608.1 CAP-Gly domain-containing linker protein 1-like isoform X10 [Trichoplusia ni]	3	XP_026724608.1	93.333	30	2	0	91	2	30	59	7.58e-07	59.7
TRINITY_DN48163_c0_g1	XP_022814621.1 chitooligosaccharidolytic beta-N-acetylglucosaminidase [Spodoptera litura]	1	XP_022814621.1	90.136	588	58	0	2340	577	1	588	0	1099
TRINITY_DN48131_c2_g2	JAM87942.1 hypothetical protein [Daphnia magna]	2	JAM87942.1	50.667	150	43	5	3	392	38	176	2.03e-32	120
TRINITY_DN48108_c0_g1	XP_022824604.1 collagen and calcium-binding EGF domain-containing protein 1-like isoform X2 [Spodoptera litura]	3	XP_022824604.1	96.198	263	10	0	3	791	157	419	7.38e-143	415
TRINITY_DN48108_c0_g2	XP_022824604.1 collagen and calcium-binding EGF domain-containing protein 1-like isoform X2 [Spodoptera litura]	3	XP_022824604.1	97.857	140	3	0	422	3	24	163	2.5e-96	291
TRINITY_DN48182_c0_g1	XP_022830115.1 regulating synaptic membrane exocytosis protein 2 isoform X5 [Spodoptera litura]	3	XP_022830115.1	99.07	968	7	1	5490	2593	1	968	0	1610
TRINITY_DN48188_c1_g1	XP_022819929.1 uncharacterized protein LOC111351933 isoform X2 [Spodoptera litura]	1	XP_022819929.1	98.256	344	6	0	365	1396	1	344	0	709
TRINITY_DN48148_c0_g1	XP_022824739.1 brachyurin-like [Spodoptera litura]	1	XP_022824739.1	91.848	184	15	0	1	552	105	288	2.12e-106	315
TRINITY_DN48148_c0_g2	XP_022824739.1 brachyurin-like [Spodoptera litura]	1	XP_022824739.1	83.929	112	18	0	337	2	1	112	2.26e-61	196
TRINITY_DN38711_c0_g1	AEO34241.1 hypothetical protein [Amblyomma maculatum]	3	AEO34241.1	54.237	59	24	3	204	371	25	83	1.27e-09	60.1
TRINITY_DN38777_c0_g1	JAN70545.1 hypothetical protein [Daphnia magna]	3	JAN70545.1	85.714	63	9	0	20	208	10	72	3.25e-29	106
TRINITY_DN38796_c0_g1	OWR42392.1 hypothetical protein KGM_216180 [Danaus plexippus plexippus]	3	OWR42392.1	95.455	22	1	0	92	27	24	45	0.000167	45.4
TRINITY_DN29928_c0_g1	ASO76400.1 kinase of N-terminally Guanine activated Receptor subunit, partial [Spodoptera littoralis]	1	ASO76400.1	46.729	107	3	2	321	1	119	171	5.81e-19	83.6
TRINITY_DN9154_c0_g1	XP_022821357.1 transmembrane protease serine 9-like [Spodoptera litura]	1	XP_022821357.1	87.55	498	28	1	228	1619	1	498	0	783
TRINITY_DN31055_c0_g1	XP_022827045.1 xanthine dehydrogenase-like [Spodoptera litura]	1	XP_022827045.1	89.262	149	16	0	83	529	1	149	2.73e-88	287
TRINITY_DN31009_c0_g1	XP_021181153.1 uncharacterized protein LOC110369879 [Helicoverpa armigera]	1	XP_021181153.1	67.273	110	36	0	1159	830	1	110	1.73e-43	154
TRINITY_DN21998_c0_g1	XP_022837605.1 uncharacterized oxidoreductase dhs-27-like isoform X2 [Spodoptera litura]	3	XP_022837605.1	76.276	392	92	1	305	1477	1	392	0	597
TRINITY_DN67834_c0_g1	PZC84050.1 hypothetical protein B5X24_HaOG206396 [Helicoverpa armigera]	3	PZC84050.1	70.312	64	19	0	45	236	1	64	6.23e-23	92
TRINITY_DN2956_c0_g2	XP_022821651.1 trypsin, alkaline C-like isoform X5 [Spodoptera litura]	1	XP_022821651.1	87.895	190	23	0	572	3	1	190	4.12e-104	306
TRINITY_DN49452_c1_g1	XP_022830389.1 uncharacterized protein LOC111359163 [Spodoptera litura]	1	XP_022830389.1	91.904	457	36	1	3	1370	36	492	0	853
TRINITY_DN49475_c0_g1	JAG24321.1 SCY1-like protein 2 [Lygus hesperus]	3	JAG24321.1	60	35	14	0	49	153	787	821	0.000105	45.1
TRINITY_DN49462_c7_g1	PCG76206.1 hypothetical protein B5V51_10112 [Heliothis virescens]	3	PCG76206.1	63.415	82	30	0	2	247	406	487	3.44e-27	108
TRINITY_DN49432_c1_g1	XP_022828155.1 organic cation transporter protein-like isoform X1 [Spodoptera litura]	3	XP_022828155.1	98.592	71	1	0	3	215	487	557	5.29e-27	122
TRINITY_DN49436_c2_g1	XP_022833077.1 protein SCAI [Spodoptera litura]	3	XP_022833077.1	99.485	583	3	0	353	2101	6	588	0	1159
TRINITY_DN49413_c1_g1	XP_022823299.1 low density lipoprotein receptor adapter protein 1-B-like [Spodoptera litura]	3	XP_022823299.1	96.313	217	8	0	2601	1951	1	217	2.93e-106	333
TRINITY_DN49407_c0_g1	XP_022818666.1 LOW QUALITY PROTEIN: voltage-dependent calcium channel type A subunit alpha-1 [Spodoptera litura]	3	XP_022818666.1	99.867	1503	2	0	302	4810	20	1522	0	2801
TRINITY_DN49489_c0_g1	XP_022830995.1 glucose dehydrogenase [FAD, quinone]-like [Spodoptera litura]	1	XP_022830995.1	82.149	605	108	0	200	2014	1	605	0	1022
TRINITY_DN49494_c0_g4	AIR09771.1 chymotrypsin-like serine protease precursor [Spodoptera frugiperda]	1	AIR09771.1	85.714	28	4	0	2	85	128	155	2.72e-08	55.5
TRINITY_DN49420_c0_g1	XP_022830357.1 cysteine sulfinic acid decarboxylase [Spodoptera litura]	3	XP_022830357.1	99.609	511	2	0	323	1855	1	511	0	1021
TRINITY_DN49474_c0_g1	XP_022834208.1 calcium-dependent secretion activator isoform X5 [Spodoptera litura]	3	XP_022834208.1	100	572	0	0	2665	4380	408	979	0	1204
TRINITY_DN49495_c0_g1	XP_013119471.1 PREDICTED: TBC1 domain family member 24 isoform X4 [Stomoxys calcitrans]	2	XP_013119471.1	77.273	44	7	1	133	2	413	453	9.44e-11	72
TRINITY_DN42933_c0_g1	XP_022816395.1 endocuticle structural glycoprotein SgAbd-5-like isoform X1 [Spodoptera litura]	3	XP_022816395.1	88.333	120	14	0	493	134	1	120	4.55e-53	171
TRINITY_DN42979_c0_g1	XP_022835325.1 LOW QUALITY PROTEIN: uncharacterized protein LOC111362812, partial [Spodoptera litura]	1	XP_022835325.1	47.143	70	37	0	13	222	491	560	6.56e-13	68.9
TRINITY_DN42943_c0_g1	XP_001865500.1 histone H3.3 type 2 [Culex quinquefasciatus]	3	XP_001865500.1	95.37	108	5	0	13	336	21	128	1.61e-68	208
TRINITY_DN42941_c1_g1	XP_022832053.1 ceramide synthase 5-like isoform X3 [Spodoptera litura]	1	XP_022832053.1	98.795	83	1	0	741	493	294	376	6.48e-27	113
TRINITY_DN41968_c1_g1	PZC76890.1 hypothetical protein B5X24_HaOG204029 [Helicoverpa armigera]	4	PZC76890.1	40.351	57	34	0	21	191	7	63	1.46e-05	46.2
TRINITY_DN41968_c3_g1	XP_022817235.1 tissue factor pathway inhibitor 2-like [Spodoptera litura]	1	XP_022817235.1	57.143	98	40	1	389	96	1	96	1.37e-19	84.3
TRINITY_DN41952_c54_g1	ADN81845.1 elongation factor 1 alpha, partial [Elophila nymphaeata]	1	ADN81845.1	96.825	63	2	0	18	206	27	89	7.17e-38	127
TRINITY_DN41952_c102_g1	AAK83858.1 ribosomal protein L18 [Spodoptera frugiperda]	4	AAK83858.1	89.706	68	6	1	219	16	104	170	5.59e-35	122
TRINITY_DN41952_c110_g1	XP_022826125.1 ATP synthase lipid-binding protein, mitochondrial [Spodoptera litura]	3	XP_022826125.1	82.927	41	7	0	153	31	17	57	5.77e-14	68.6
TRINITY_DN41952_c146_g1	AEK96407.1 elongation factor 1 alpha, partial [Exophthalmus sp. 7 AMV2011g]	1	AEK96407.1	93.827	81	5	0	20	262	6	86	1.15e-48	155
TRINITY_DN41917_c0_g1	XP_022816223.1 uncharacterized protein LOC111349355 [Spodoptera litura]	3	XP_022816223.1	81.29	155	27	1	576	1034	324	478	4.33e-82	267
TRINITY_DN36393_c0_g1	XP_022814128.1 alpha-amylase 2-like [Spodoptera litura]	2	XP_022814128.1	96.246	293	11	0	1629	751	212	504	0	563
TRINITY_DN50666_c0_g1	XP_013147366.1 PREDICTED: glutamate-gated chloride channel isoform X6 [Papilio polytes]	2	XP_013147366.1	100	74	0	0	2	223	35	108	2.85e-47	161
TRINITY_DN50629_c27_g2	XP_022835059.1 vitellogenin-like [Spodoptera litura]	1	XP_022835059.1	90.67	418	39	0	1	1254	23	440	0	745
TRINITY_DN50629_c27_g1	PCG64818.1 hypothetical protein B5V51_10068 [Heliothis virescens]	1	PCG64818.1	67.468	1540	494	6	78	4682	515	2052	0	2103
TRINITY_DN50629_c27_g3	XP_022835059.1 vitellogenin-like [Spodoptera litura]	1	XP_022835059.1	88.618	369	42	0	1108	2	844	1212	0	692
TRINITY_DN50648_c4_g1	XP_022829095.1 argininosuccinate synthase [Spodoptera litura]	1	XP_022829095.1	97.33	412	11	0	60	1295	1	412	0	831
TRINITY_DN50627_c0_g1	XP_023014020.1 catalase [Leptinotarsa decemlineata]	3	XP_023014020.1	43.789	475	261	4	130	1545	24	495	1.01e-137	417
TRINITY_DN50647_c1_g1	XP_022816535.1 peroxisomal multifunctional enzyme type 2-like [Spodoptera litura]	3	XP_022816535.1	51.25	80	36	1	18	257	489	565	1.7e-19	87.8
TRINITY_DN50692_c0_g2	XP_022823193.1 uncharacterized protein LOC111354134, partial [Spodoptera litura]	1	XP_022823193.1	62.069	87	31	1	261	1	118	202	4.84e-26	101
TRINITY_DN50637_c2_g3	XP_022823988.1 uncharacterized protein LOC111354683 [Spodoptera litura]	1	XP_022823988.1	88	100	12	0	302	3	47	146	8.09e-57	179
TRINITY_DN50637_c2_g1	XP_020710919.1 uncharacterized protein LOC105691001 [Athalia rosae]	1	XP_020710919.1	60.417	48	19	0	183	40	9	56	2.5e-13	71.2
TRINITY_DN50637_c2_g2	XP_022127838.1 chymotrypsin-2-like [Pieris rapae]	1	XP_022127838.1	50.394	127	63	0	787	407	1	127	1.35e-36	147
TRINITY_DN50631_c1_g3	XP_022823652.1 uncharacterized protein LOC111354426 [Spodoptera litura]	3	XP_022823652.1	82.645	121	21	0	365	3	133	253	3.68e-70	221
TRINITY_DN50618_c0_g1	XP_022831497.1 uncharacterized protein LOC111359975 isoform X4 [Spodoptera litura]	2	XP_022831497.1	49.636	550	267	7	1	1638	580	1123	1.02e-164	517
TRINITY_DN50675_c14_g2	RVE41648.1 hypothetical protein evm_013703 [Chilo suppressalis]	1	RVE41648.1	60	45	18	0	226	360	288	332	1.15e-08	58.5
TRINITY_DN50645_c0_g1	JAI72812.1 Ig kappa chain C region, putative, partial [Daphnia_magna]	1	JAI72812.1	80	75	15	0	227	3	17	91	1.35e-36	125
TRINITY_DN32206_c0_g1	XP_022825942.1 uncharacterized protein LOC111355992 [Spodoptera litura]	3	XP_022825942.1	100	87	0	0	2394	2134	18	104	1.59e-49	177
TRINITY_DN32266_c0_g1	XP_022823522.1 prothoracicostatic peptide-like isoform X2 [Spodoptera litura]	3	XP_022823522.1	93.162	117	6	1	353	3	1	115	2.7e-44	151
TRINITY_DN41271_c0_g1	XP_021187825.1 hormone receptor 4 isoform X1 [Helicoverpa armigera]	1	XP_021187825.1	98.92	741	8	0	711	2933	1	741	0	1241
TRINITY_DN41246_c0_g1	AIH07589.1 glutathione S-transferase epsilon 14 [Spodoptera litura]	3	AIH07589.1	81.752	137	25	0	26	436	81	217	9.66e-63	202
TRINITY_DN41281_c0_g1	JAN00483.1 RNA-binding protein [Daphnia magna]	3	JAN00483.1	52.564	78	37	0	83	316	5	82	1.2e-20	89.7
TRINITY_DN41260_c0_g1	XP_022825803.1 chaoptin-like isoform X1 [Spodoptera litura]	3	XP_022825803.1	97.216	1329	37	0	7063	3077	2	1330	0	2539
TRINITY_DN9001_c0_g1	XP_022826154.1 saccharopine dehydrogenase-like oxidoreductase [Spodoptera litura]	2	XP_022826154.1	89.286	28	3	0	488	571	391	418	2.67e-06	53.9
TRINITY_DN23786_c0_g2	XP_022832749.1 uncharacterized protein LOC111360780 [Spodoptera litura]	3	XP_022832749.1	96.206	1028	39	0	631	3714	1	1028	0	1996
TRINITY_DN49743_c0_g1	PZC84158.1 hypothetical protein B5X24_HaOG205880 [Helicoverpa armigera]	4	PZC84158.1	90.625	32	3	0	121	216	21	52	1.51e-10	57.8
TRINITY_DN49796_c0_g1	XP_022834214.1 solute carrier family 2, facilitated glucose transporter member 6-like [Spodoptera litura]	1	XP_022834214.1	94.456	487	27	0	364	1824	1	487	0	912
TRINITY_DN49770_c0_g1	XP_022828109.1 liver carboxylesterase B-1-like [Spodoptera litura]	3	XP_022828109.1	85.874	538	73	2	1	1605	4	541	0	968
TRINITY_DN31829_c0_g1	XP_022817893.1 uncharacterized protein LOC111350507 [Spodoptera litura]	3	XP_022817893.1	76.667	30	7	0	356	445	135	164	1.69e-06	53.1
TRINITY_DN15297_c0_g1	XP_022827082.1 uncharacterized protein LOC111356822 [Spodoptera litura]	1	XP_022827082.1	80	30	6	0	132	221	2	31	3.91e-10	62
TRINITY_DN37879_c0_g1	AGH70102.1 odorant binding protein 6 [Spodoptera exigua]	3	AGH70102.1	79.31	58	12	0	435	608	8	65	7.29e-22	93.6
TRINITY_DN37806_c0_g1	AKP99429.1 LL1 [Spodoptera exigua]	1	AKP99429.1	97.143	35	1	0	357	461	1	35	4.48e-16	79.3
TRINITY_DN32626_c0_g1	XP_022822885.1 histone-lysine N-methyltransferase SETMAR-like [Spodoptera litura]	3	XP_022822885.1	90.726	248	23	0	782	1525	1	248	7.5e-157	456
TRINITY_DN32648_c0_g1	XP_022819781.1 E3 ubiquitin-protein ligase HECW2 isoform X2 [Spodoptera litura]	3	XP_022819781.1	100	28	0	0	86	3	123	150	2.49e-10	63.5
TRINITY_DN24567_c0_g1	XP_026315748.1 uncharacterized protein LOC113227090 [Hyposmocoma kahamanoa]	3	XP_026315748.1	52.083	48	23	0	7	150	803	850	1.84e-07	52.8
TRINITY_DN24588_c0_g1	XP_022835047.1 vitellogenin-like [Spodoptera litura]	1	XP_022835047.1	37.383	107	19	1	321	1	680	738	2.11e-12	68.9
TRINITY_DN2834_c0_g1	ASO98008.1 cytochrome p450 CYP6AE70 [Spodoptera exigua]	3	ASO98008.1	97.541	488	12	0	85	1548	1	488	0	957
TRINITY_DN2842_c0_g1	XP_022825373.1 uncharacterized protein LOC111355606 [Spodoptera litura]	1	XP_022825373.1	81.159	276	52	0	2675	1848	404	679	3.42e-144	450
TRINITY_DN2844_c0_g1	XP_026733145.1 acylphosphatase-2-like [Trichoplusia ni]	3	XP_026733145.1	99.01	101	1	0	134	436	1	101	6.26e-69	210
TRINITY_DN2885_c0_g1	XP_021194368.1 protein obstructor-E isoform X1 [Helicoverpa armigera]	1	XP_021194368.1	99.123	228	2	0	2555	1872	34	261	3.24e-160	473
TRINITY_DN2885_c0_g2	ASO76353.1 Gasp protein, partial [Spodoptera littoralis]	2	ASO76353.1	94.828	58	3	0	28	201	1	58	5.98e-24	95.9
TRINITY_DN2879_c3_g1	JAT29210.1 hypothetical protein g.42534, partial [Graphocephala atropunctata]	1	JAT29210.1	91.379	58	5	0	6	179	48	105	2.71e-34	119
TRINITY_DN2819_c1_g1	XP_022816399.1 cytochrome P450 4d8-like [Spodoptera litura]	3	XP_022816399.1	95.833	120	5	0	2	361	382	501	5.54e-76	241
TRINITY_DN43205_c0_g1	XP_022816845.1 uncharacterized protein LOC111349826 [Spodoptera litura]	1	XP_022816845.1	61.111	36	9	1	102	194	912	947	6.18e-05	45.8
TRINITY_DN43212_c0_g1	PZC86150.1 hypothetical protein B5X24_HaOG213108 [Helicoverpa armigera]	1	PZC86150.1	64.384	73	22	2	126	338	1	71	1.38e-17	83.2
TRINITY_DN43286_c0_g1	XP_023313185.1 uncharacterized protein LOC111693195 [Anoplophora glabripennis]	3	XP_023313185.1	34.417	738	433	16	2622	490	42	755	2e-116	382
TRINITY_DN43226_c0_g2	XP_021186592.1 LOW QUALITY PROTEIN: serine/threonine-protein phosphatase 2A 55 kDa regulatory subunit B alpha isoform [Helicoverpa armigera]	3	XP_021186592.1	100	165	0	0	497	3	1	165	2.22e-112	348
TRINITY_DN17580_c0_g1	XP_021187947.1 glycosyltransferase 25 family member isoform X1 [Helicoverpa armigera]	1	XP_021187947.1	75	40	5	1	122	3	192	226	6.66e-23	67
TRINITY_DN17536_c0_g1	XP_022818283.1 phosphoenolpyruvate carboxykinase [GTP]-like isoform X1 [Spodoptera litura]	2	XP_022818283.1	98.748	639	8	0	337	2253	1	639	0	1291
TRINITY_DN40661_c0_g1	XP_022819858.1 serine hydrolase-like protein [Spodoptera litura]	1	XP_022819858.1	85.227	88	12	1	264	1	1	87	1.82e-40	154
TRINITY_DN40602_c0_g1	XP_022821574.1 atlastin-like [Spodoptera litura]	3	XP_022821574.1	79.31	29	6	0	88	2	12	40	1.82e-05	48.1
TRINITY_DN30991_c0_g1	LAA11310.1 uncharacterized protein, partial [Parasteatoda tepidariorum]	2	LAA11310.1	64.789	71	25	0	34	246	3	73	7.12e-20	81.6
TRINITY_DN5938_c0_g1	RVE48396.1 hypothetical protein evm_006957 [Chilo suppressalis]	3	RVE48396.1	53.846	39	17	1	125	238	26	64	8.11e-05	44.3
TRINITY_DN37696_c0_g1	XP_022830401.1 uncharacterized protein LOC111359174 [Spodoptera litura]	3	XP_022830401.1	85.792	183	18	2	151	681	208	388	3.65e-60	201
TRINITY_DN37678_c0_g1	PZC82925.1 hypothetical protein B5X24_HaOG209368 [Helicoverpa armigera]	1	PZC82925.1	70.886	79	23	0	5	241	618	696	4.2e-33	126
TRINITY_DN10958_c0_g1	XP_022828069.1 uncharacterized protein LOC111357556 [Spodoptera litura]	5	XP_022828069.1	81.019	216	41	0	126	773	25	240	4.44e-131	379
TRINITY_DN10980_c1_g1	PZC71290.1 hypothetical protein B5X24_HaOG213674 [Helicoverpa armigera]	3	PZC71290.1	48.276	58	24	2	264	97	41	94	0.000243	44.3
TRINITY_DN36906_c0_g1	XP_022821118.1 L-threonine 3-dehydrogenase, mitochondrial isoform X1 [Spodoptera litura]	3	XP_022821118.1	97.661	342	8	0	113	1138	1	342	0	693
TRINITY_DN22575_c0_g1	XP_022832389.1 uncharacterized protein LOC111360618 isoform X1 [Spodoptera litura]	3	XP_022832389.1	96.098	205	8	0	257	871	1	205	3.77e-106	325
TRINITY_DN22516_c0_g1	JAG52596.1 hypothetical protein, partial [Lygus hesperus]	3	JAG52596.1	90.667	75	7	0	2344	2120	28	102	3.25e-38	144
TRINITY_DN54398_c0_g1	XP_022828128.1 pollen-specific leucine-rich repeat extensin-like protein 1 [Spodoptera litura]	1	XP_022828128.1	99.157	356	3	0	1251	184	1	356	0	677
TRINITY_DN33817_c0_g1	XP_022821614.1 uncharacterized protein LOC111353040 isoform X3 [Spodoptera litura]	1	XP_022821614.1	95.257	991	46	1	3405	436	686	1676	0	1921
TRINITY_DN82434_c0_g1	PCG71889.1 hypothetical protein B5V51_1379 [Heliothis virescens]	3	PCG71889.1	51.389	288	135	1	3142	2279	1	283	8.71e-88	292
TRINITY_DN50804_c0_g1	LAA12526.1 uncharacterized protein, partial [Parasteatoda tepidariorum]	3	LAA12526.1	76.923	39	9	0	102	218	16	54	8.99e-14	66.6
TRINITY_DN50808_c3_g1	XP_022831401.1 ATP-binding cassette sub-family A member 5-like [Spodoptera litura]	3	XP_022831401.1	98.92	1852	20	0	194	5749	1	1852	0	3540
TRINITY_DN50897_c0_g1	XP_022831815.1 cell division control protein 45 homolog [Spodoptera litura]	1	XP_022831815.1	89.619	289	29	1	190	1053	221	509	4.94e-172	497
TRINITY_DN50888_c1_g1	XP_022831497.1 uncharacterized protein LOC111359975 isoform X4 [Spodoptera litura]	3	XP_022831497.1	60.403	149	59	0	1	447	798	946	1.52e-42	157
TRINITY_DN50900_c3_g4	XP_021185795.1 ras-related and estrogen-regulated growth inhibitor [Helicoverpa armigera]	3	XP_021185795.1	96.25	240	9	0	3565	2846	8	247	7.89e-146	446
TRINITY_DN7352_c0_g1	XP_022821797.1 toll-like receptor 4 [Spodoptera litura]	3	XP_022821797.1	96.862	733	23	0	473	2671	14	746	0	1425
TRINITY_DN7340_c0_g1	XP_022837114.1 inhibin beta B chain [Spodoptera litura]	1	XP_022837114.1	96.944	360	11	0	289	1368	1	360	0	696
TRINITY_DN78288_c2_g1	XP_022816447.1 larval cuticle protein 16/17-like [Spodoptera litura]	1	XP_022816447.1	81.416	113	20	1	57	392	1	113	6.74e-48	167
TRINITY_DN78213_c3_g1	XP_003708663.2 PREDICTED: actin, partial [Megachile rotundata]	1	XP_003708663.2	92.063	63	5	0	201	13	18	80	5.64e-37	125
TRINITY_DN78248_c0_g1	XP_022826631.1 brachyurin-like [Spodoptera litura]	1	XP_022826631.1	89.416	274	29	0	1107	286	18	291	8.72e-156	447
TRINITY_DN78252_c2_g1	XP_022816717.1 LOW QUALITY PROTEIN: larval cuticle protein 1-like [Spodoptera litura]	3	XP_022816717.1	80	120	22	2	38	391	22	141	1.33e-43	154
TRINITY_DN78280_c0_g1	XP_022830129.1 larval/pupal cuticle protein H1C-like [Spodoptera litura]	1	XP_022830129.1	86.441	177	21	2	88	609	1	177	1.92e-38	138
TRINITY_DN78298_c1_g1	ASO76376.1 Tubulin chain beta-3, partial [Spodoptera littoralis]	1	ASO76376.1	100	151	0	0	33	485	1	151	3.15e-109	317
TRINITY_DN40478_c0_g1	XP_022817616.1 uncharacterized protein LOC111350325 isoform X2 [Spodoptera litura]	3	XP_022817616.1	100	287	0	0	4604	3744	1	287	0	599
TRINITY_DN40457_c1_g1	XP_022819763.1 argininosuccinate lyase [Spodoptera litura]	1	XP_022819763.1	91.139	474	42	0	1448	27	1	474	0	857
TRINITY_DN40432_c1_g1	XP_022838091.1 uncharacterized protein LOC111365126 isoform X1 [Spodoptera litura]	3	XP_022838091.1	96.833	663	21	0	449	2437	1	663	0	1083
TRINITY_DN48856_c0_g1	XP_022830435.1 lipase 3-like [Spodoptera litura]	1	XP_022830435.1	93.897	426	26	0	1853	576	1	426	0	835
TRINITY_DN48859_c8_g3	XP_022820982.1 uricase [Spodoptera litura]	2	XP_022820982.1	98.225	338	6	0	1597	584	1	338	0	698
TRINITY_DN48822_c7_g2	XP_022814447.1 pupal cuticle protein 36-like [Spodoptera litura]	3	XP_022814447.1	79.327	208	33	3	56	649	1	208	1.43e-50	170
TRINITY_DN48863_c0_g1	XP_022818041.1 zinc transporter ZIP1-like [Spodoptera litura]	3	XP_022818041.1	96.094	128	5	0	910	527	105	232	5.63e-65	211
TRINITY_DN48863_c0_g2	XP_021194278.1 zinc transporter ZIP1-like [Helicoverpa armigera]	3	XP_021194278.1	90.909	231	21	0	254	946	1	231	3.88e-136	397
TRINITY_DN48889_c0_g1	XP_022831046.1 glucose dehydrogenase [FAD, quinone]-like [Spodoptera litura]	1	XP_022831046.1	85.814	571	81	0	43	1755	1	571	0	991
TRINITY_DN48824_c0_g2	XP_022817343.1 decaprenyl-diphosphate synthase subunit 2-like [Spodoptera litura]	3	XP_022817343.1	96.569	204	6	1	1106	498	202	405	1.33e-141	414
TRINITY_DN53236_c0_g1	PCG70936.1 hypothetical protein B5V51_2420 [Heliothis virescens]	3	PCG70936.1	97.619	42	1	0	126	1	203	244	6.3e-17	83.2
TRINITY_DN53264_c0_g1	XP_022827202.1 uncharacterized protein LOC111356947 [Spodoptera litura]	3	XP_022827202.1	86.854	426	56	0	1	1278	81	506	0	764
TRINITY_DN53228_c0_g1	XP_022832041.1 fatty acid-binding protein 2-like [Spodoptera litura]	2	XP_022832041.1	83.333	84	14	0	279	28	1	84	8.79e-44	147
TRINITY_DN79394_c0_g1	AGP03457.1 SexiOBP11 [Spodoptera exigua]	3	AGP03457.1	99.351	154	1	0	172	633	1	154	1.21e-107	316
TRINITY_DN79334_c0_g1	XP_022824627.1 uncharacterized protein LOC111355121 [Spodoptera litura]	1	XP_022824627.1	91.055	559	50	0	2700	1024	1	559	0	961
TRINITY_DN31402_c0_g1	ANC90402.1 polycalin [Spodoptera exigua]	1	ANC90402.1	86.486	37	5	0	3	113	911	947	4.01e-11	72.4
TRINITY_DN42547_c1_g2	RVE41952.1 hypothetical protein evm_013392 [Chilo suppressalis]	2	RVE41952.1	66.667	60	20	0	195	16	328	387	8.19e-20	88.2
TRINITY_DN42540_c1_g1	AKF42443.1 chemosensory protein 2 [Spodoptera exigua]	3	AKF42443.1	100	128	0	0	77	460	1	128	1.95e-76	231
TRINITY_DN41067_c0_g1	XP_022817910.1 atlastin-like [Spodoptera litura]	3	XP_022817910.1	96	25	1	0	77	3	1	25	1.38e-06	51.6
TRINITY_DN41042_c0_g1	XP_022818981.1 gamma-aminobutyric acid type B receptor subunit 1 isoform X2 [Spodoptera litura]	2	XP_022818981.1	99.362	940	6	0	404	3223	1	940	0	1696
TRINITY_DN14266_c0_g1	CAR92522.1 putative dsRNase [Spodoptera littoralis]	1	CAR92522.1	60.674	89	2	1	269	3	149	204	3.36e-25	103
TRINITY_DN33491_c0_g1	PZC75889.1 hypothetical protein B5X24_HaOG205341 [Helicoverpa armigera]	3	PZC75889.1	98.529	68	1	0	6091	5888	136	203	4.13e-29	123
TRINITY_DN21373_c0_g1	XP_022831414.1 L-asparaginase-like [Spodoptera litura]	1	XP_022831414.1	97.568	370	9	0	1205	96	1	370	0	723
TRINITY_DN21305_c0_g1	AAM97641.1 myosin heavy chain type II, partial [Empusa sp. IRT-2002]	3	AAM97641.1	93.548	31	2	0	724	816	185	215	1.42e-09	63.9
TRINITY_DN78926_c0_g1	XP_022824556.1 pancreatic triacylglycerol lipase-like [Spodoptera litura]	3	XP_022824556.1	88.55	131	15	0	21	413	204	334	7.65e-83	256
TRINITY_DN78935_c0_g1	XP_022829442.1 lipopolysaccharide-induced tumor necrosis factor-alpha factor homolog [Spodoptera litura]	1	XP_022829442.1	86.364	132	18	0	488	883	10	141	6.8e-44	155
TRINITY_DN39518_c0_g1	XP_022832648.1 ecdysone-induced protein 78C-like isoform X2 [Spodoptera litura]	1	XP_022832648.1	87.202	461	58	1	4432	3050	1	460	0	785
TRINITY_DN39519_c0_g1	XP_022831410.1 fatty acid-binding protein, heart-like [Spodoptera litura]	1	XP_022831410.1	69.863	73	2	1	220	2	1	53	1.88e-25	97.4
TRINITY_DN39597_c0_g1	XP_022827938.1 organic cation transporter protein-like [Spodoptera litura]	1	XP_022827938.1	95.588	476	21	0	298	1725	1	476	0	865
TRINITY_DN39233_c0_g1	XP_022817893.1 uncharacterized protein LOC111350507 [Spodoptera litura]	3	XP_022817893.1	77.778	27	6	0	83	3	250	276	1.57e-05	50.8
TRINITY_DN39289_c0_g1	XP_022836900.1 vitellogenin-like [Spodoptera litura]	1	XP_022836900.1	86.25	80	11	0	4	243	1569	1648	1.52e-41	150
TRINITY_DN39275_c0_g1	XP_022818821.1 1-phosphatidylinositol 4,5-bisphosphate phosphodiesterase epsilon-1-like [Spodoptera litura]	3	XP_022818821.1	99.22	1922	15	0	368	6133	1	1922	0	3726
TRINITY_DN39242_c0_g1	XP_022824831.1 uncharacterized protein LOC111355282 [Spodoptera litura]	1	XP_022824831.1	66.851	181	59	1	736	197	10	190	1.57e-82	257
TRINITY_DN36034_c0_g1	XP_022831074.1 H/ACA ribonucleoprotein complex subunit 1-like isoform X2 [Spodoptera litura]	3	XP_022831074.1	66.667	63	20	1	47	232	1	63	1.07e-17	83.2
TRINITY_DN28416_c0_g1	XP_023948657.1 apical junction component 1 homolog isoform X4 [Bicyclus anynana]	3	XP_023948657.1	90.476	42	4	0	127	2	13	54	2.71e-16	79.3
TRINITY_DN28450_c0_g1	AII16095.1 trypsin-like serine protease, partial [Spodoptera litura]	3	AII16095.1	75	36	9	0	110	3	4	39	2.77e-08	55.5
TRINITY_DN79918_c0_g1	XP_022826841.1 probable 4-coumarate--CoA ligase 3 isoform X1 [Spodoptera litura]	1	XP_022826841.1	84.095	591	88	2	322	2076	2	592	0	1010
TRINITY_DN79963_c0_g1	PZC76890.1 hypothetical protein B5X24_HaOG204029 [Helicoverpa armigera]	1	PZC76890.1	46.512	43	23	0	5	133	3	45	0.000358	43.5
TRINITY_DN79999_c0_g1	ADY17883.1 odorant binding protein [Spodoptera exigua]	3	ADY17883.1	100	28	0	0	2	85	88	115	1.89e-08	56.6
TRINITY_DN79968_c0_g1	XP_022822012.1 uncharacterized protein LOC111353286 [Spodoptera litura]	1	XP_022822012.1	75.61	246	57	2	929	201	3	248	2.12e-113	335
TRINITY_DN79938_c0_g1	XP_022827541.1 cytochrome P450 4c21-like [Spodoptera litura]	3	XP_022827541.1	94.274	489	28	0	1717	251	1	489	0	933
TRINITY_DN79910_c0_g1	XP_023953455.1 uncharacterized protein LOC112057198 [Bicyclus anynana]	1	XP_023953455.1	42.857	70	40	0	674	465	1	70	2.55e-11	66.6
TRINITY_DN40904_c0_g1	XP_022819759.1 sulfotransferase 1C4-like [Spodoptera litura]	2	XP_022819759.1	100	28	0	0	288	205	227	254	1.02e-10	63.2
TRINITY_DN40981_c0_g1	XP_022821682.1 probable peroxisomal acyl-coenzyme A oxidase 1 [Spodoptera litura]	1	XP_022821682.1	93.333	30	2	0	1	90	594	623	1.5e-20	63.2
TRINITY_DN44688_c1_g1	XP_022818987.1 uncharacterized protein LOC111351320 [Spodoptera litura]	3	XP_022818987.1	67.308	52	17	0	2	157	87	138	4.54e-14	71.2
TRINITY_DN79668_c0_g1	XP_022817263.1 cuticle protein 1 [Spodoptera litura]	3	XP_022817263.1	95.506	89	4	0	965	699	1	89	3.93e-29	114
TRINITY_DN24878_c0_g1	ASO98009.1 cytochrome p450 CYP6AE74 [Spodoptera exigua]	2	ASO98009.1	100	30	0	0	1263	1174	426	455	2.73e-09	66.6
TRINITY_DN24801_c0_g1	XP_022835059.1 vitellogenin-like [Spodoptera litura]	1	XP_022835059.1	90.361	83	8	0	250	2	507	589	2.96e-42	152
TRINITY_DN24829_c0_g1	XP_022829262.1 intraflagellar transport protein 88 homolog [Spodoptera litura]	3	XP_022829262.1	90	30	3	0	92	3	577	606	5.12e-10	61.2
TRINITY_DN25064_c0_g1	XP_022827342.1 ubiquitin thioesterase trabid-like [Spodoptera litura]	3	XP_022827342.1	92.857	28	2	0	240	157	107	134	1.13e-12	53.9
TRINITY_DN25085_c0_g1	XP_022822041.1 multidrug resistance-associated protein 4-like isoform X2 [Spodoptera litura]	2	XP_022822041.1	94.898	98	5	0	2	295	335	432	1.37e-47	168
TRINITY_DN42604_c1_g1	XP_022832192.1 luciferin 4-monooxygenase-like [Spodoptera litura]	3	XP_022832192.1	93.273	550	37	0	3233	1584	1	550	0	1066
TRINITY_DN42608_c0_g1	XP_022821851.1 integrator complex subunit 9 [Spodoptera litura]	1	XP_022821851.1	97.546	489	12	0	1540	74	156	644	0	753
TRINITY_DN38433_c1_g1	XP_022832222.1 ATP-dependent RNA helicase ddx54-like, partial [Spodoptera litura]	1	XP_022832222.1	83.871	31	5	0	113	21	191	221	1.29e-12	62.8
TRINITY_DN38401_c0_g1	ABO64233.1 Repat3 [Spodoptera exigua]	4	ABO64233.1	84.746	118	18	0	356	3	1	118	5.57e-67	206
TRINITY_DN38405_c1_g1	RVE50489.1 hypothetical protein evm_004818 [Chilo suppressalis]	2	RVE50489.1	61.111	36	14	0	68	175	394	429	7.39e-06	49.7
TRINITY_DN38475_c0_g1	XP_022825327.1 uncharacterized protein LOC111355573 [Spodoptera litura]	2	XP_022825327.1	72.727	44	9	1	119	250	2	42	6.55e-10	60.5
TRINITY_DN47332_c1_g1	XP_013177582.1 PREDICTED: uncharacterized protein LOC106125042 [Papilio xuthus]	2	XP_013177582.1	44.876	283	150	2	845	12	7	288	2.7e-82	258
TRINITY_DN47305_c0_g1	XP_011564041.1 PREDICTED: voltage-dependent L-type calcium channel subunit beta-2 isoform X2 [Plutella xylostella]	2	XP_011564041.1	100	31	0	0	356	448	22	52	1.3e-09	62.4
TRINITY_DN47352_c0_g2	XP_022837797.1 uncharacterized protein LOC111364974 isoform X2 [Spodoptera litura]	3	XP_022837797.1	98.758	161	2	0	1394	912	123	283	5.46e-76	245
TRINITY_DN50140_c0_g1	XP_022815519.1 uncharacterized protein LOC111348841 [Spodoptera litura]	1	XP_022815519.1	80.437	1145	221	3	4077	652	1	1145	0	1927
TRINITY_DN50132_c0_g1	KOB57917.1 reverse transcriptase, partial [Operophtera brumata]	1	KOB57917.1	61.29	62	22	1	75	260	6	65	5.36e-18	79
TRINITY_DN50122_c2_g2	XP_022827475.1 myrosinase 1-like isoform X1 [Spodoptera litura]	3	XP_022827475.1	88.958	480	53	0	171	1610	63	542	0	892
TRINITY_DN50193_c0_g1	XP_022831539.1 uncharacterized protein LOC111360005 isoform X2 [Spodoptera litura]	1	XP_022831539.1	94.562	331	16	1	123	1109	2	332	1.65e-162	483
TRINITY_DN50144_c0_g1	XP_022818096.1 uncharacterized protein LOC111350682 [Spodoptera litura]	3	XP_022818096.1	95.415	698	32	0	200	2293	1	698	0	1333
TRINITY_DN50156_c0_g1	XP_022828361.1 probable pathogenesis-related protein CaO19.6200 [Spodoptera litura]	3	XP_022828361.1	98.762	323	4	0	2975	2007	1	323	0	584
TRINITY_DN38889_c0_g1	XP_022816009.1 MAP kinase-interacting serine/threonine-protein kinase 2 isoform X1 [Spodoptera litura]	3	XP_022816009.1	96	50	2	0	152	3	22	71	8.55e-26	102
TRINITY_DN38816_c1_g1	RVE45113.1 hypothetical protein evm_010222 [Chilo suppressalis]	3	RVE45113.1	49.02	51	23	1	347	195	6	53	6.42e-06	50.8
TRINITY_DN39675_c0_g1	XP_021200959.1 glutathione S-transferase 1-like isoform X4 [Helicoverpa armigera]	3	XP_021200959.1	82.759	29	5	0	307	221	38	66	7.95e-09	57.4
TRINITY_DN39664_c0_g1	XP_026320778.1 LOW QUALITY PROTEIN: uncharacterized protein LOC113230887 [Hyposmocoma kahamanoa]	2	XP_026320778.1	63.889	36	13	0	682	575	1435	1470	2.56e-08	61.2
TRINITY_DN1736_c0_g1	JAK01651.1 putative Actin, alpha skeletal muscle [Daphnia magna]	1	JAK01651.1	100	119	0	0	387	31	40	158	1.61e-85	252
TRINITY_DN1791_c0_g1	XP_022818385.1 uncharacterized protein LOC111350902 [Spodoptera litura]	1	XP_022818385.1	73.729	118	30	1	39	392	1	117	3.56e-60	188
TRINITY_DN27206_c0_g1	XP_021184358.1 probable aldehyde oxidase 2 [Helicoverpa armigera]	3	XP_021184358.1	96.429	28	1	0	252	169	1181	1208	2.06e-10	62
TRINITY_DN27256_c0_g1	PZC82304.1 hypothetical protein B5X24_HaOG210860 [Helicoverpa armigera]	1	PZC82304.1	76.087	138	33	0	2	415	12	149	1.29e-59	191
TRINITY_DN43694_c0_g1	XP_022835071.1 vitellogenin-like [Spodoptera litura]	1	XP_022835071.1	73.154	149	38	1	3	443	337	485	5.87e-63	216
TRINITY_DN43643_c0_g1	AHB12458.1 60S Ribosomal Protein L12 [Pantala flavescens]	3	AHB12458.1	79.787	94	18	1	46	327	1	93	1.55e-46	153
TRINITY_DN52625_c0_g1	XP_022826927.1 uncharacterized protein LOC111356696 [Spodoptera litura]	5	XP_022826927.1	73.554	242	52	4	858	163	341	580	1.94e-66	224
TRINITY_DN50711_c0_g1	XP_022832351.1 xaa-Pro aminopeptidase ApepP-like [Spodoptera litura]	1	XP_022832351.1	82.238	715	121	3	44	2188	1	709	0	1163
TRINITY_DN50710_c0_g1	JAK77470.1 hypothetical protein, partial [Daphnia magna]	3	JAK77470.1	52.874	174	65	3	807	286	1	157	2.25e-45	160
TRINITY_DN50770_c1_g1	XP_021186050.1 uncharacterized protein LOC110373193 [Helicoverpa armigera]	3	XP_021186050.1	82	150	26	1	450	1	404	552	5.89e-59	201
TRINITY_DN12802_c0_g1	XP_022823193.1 uncharacterized protein LOC111354134, partial [Spodoptera litura]	1	XP_022823193.1	50	76	33	2	6	218	126	201	3.81e-10	65.5
TRINITY_DN12886_c1_g1	XP_022815800.1 glutamic acid-rich protein isoform X4 [Spodoptera litura]	2	XP_022815800.1	100	26	0	0	272	195	601	626	1.52e-07	54.3
TRINITY_DN79819_c0_g1	XP_022835353.1 uncharacterized protein LOC111362835 isoform X1 [Spodoptera litura]	1	XP_022835353.1	69.444	252	57	6	1138	1869	246	485	9.41e-61	222
TRINITY_DN80804_c0_g1	ABU96713.1 diapausin precursor [Spodoptera litura]	2	ABU96713.1	89.796	49	5	0	7	153	15	63	5.12e-25	96.7
TRINITY_DN16382_c0_g1	XP_022823788.1 zinc carboxypeptidase-like [Spodoptera litura]	1	XP_022823788.1	88.435	147	16	1	19	459	259	404	2.56e-89	272
TRINITY_DN16382_c1_g1	XP_022823788.1 zinc carboxypeptidase-like [Spodoptera litura]	1	XP_022823788.1	90	80	8	0	1	240	283	362	2.69e-45	156
TRINITY_DN16373_c0_g1	XP_022828710.1 protein takeout [Spodoptera litura]	2	XP_022828710.1	99.19	247	2	0	180	920	1	247	5.32e-179	507
TRINITY_DN36829_c0_g1	XP_022822378.1 agrin-like [Spodoptera litura]	3	XP_022822378.1	98.73	866	11	0	4146	1549	1	866	0	1506
TRINITY_DN32022_c0_g1	XP_019766032.1 PREDICTED: synaptotagmin 1-like, partial [Dendroctonus ponderosae]	2	XP_019766032.1	100	33	0	0	3999	4097	2	34	5.75e-11	69.3
TRINITY_DN49617_c4_g5	ANI21994.1 UDP-glycosyltransferase 33T3 [Spodoptera exigua]	3	ANI21994.1	94.828	232	12	0	1099	404	289	520	5.55e-135	401
TRINITY_DN49696_c3_g1	RVE50709.1 hypothetical protein evm_004619 [Chilo suppressalis]	3	RVE50709.1	55.789	190	71	4	922	1458	102	289	7.13e-56	160
TRINITY_DN49670_c1_g2	JAS24218.1 hypothetical protein g.6464, partial [Clastoptera arizonana]	3	JAS24218.1	88.462	26	3	0	171	248	12	37	4.11e-06	48.1
TRINITY_DN49670_c1_g3	XP_001852902.1 GLP_748_1200_211, partial [Culex quinquefasciatus]	3	XP_001852902.1	81.25	48	9	0	3	146	4	51	1.6e-19	82
TRINITY_DN49610_c0_g1	XP_022819029.1 uncharacterized protein LOC111351353 isoform X1 [Spodoptera litura]	3	XP_022819029.1	35.345	116	54	4	128	412	5	120	7.49e-08	59.3
TRINITY_DN49658_c0_g1	XP_022836407.1 gamma-aminobutyric acid type B receptor subunit 2-like isoform X4 [Spodoptera litura]	3	XP_022836407.1	98.358	1401	13	2	5135	963	1	1401	0	2679
TRINITY_DN49621_c0_g1	XP_022821556.1 Down syndrome cell adhesion molecule-like protein Dscam2 [Spodoptera litura]	3	XP_022821556.1	99.074	108	1	0	1	324	1769	1876	2.49e-30	127
TRINITY_DN49602_c51_g3	XP_022819165.1 TATA-binding protein-associated factor 2N-like [Spodoptera litura]	1	XP_022819165.1	64.615	65	20	3	194	9	10	74	9.6e-11	58.2
TRINITY_DN49681_c0_g1	XP_022834757.1 alpha-tocopherol transfer protein-like [Spodoptera litura]	3	XP_022834757.1	87.926	323	39	0	112	1080	1	323	0	614
TRINITY_DN49618_c0_g1	XP_022824221.1 putative fatty acyl-CoA reductase CG5065 [Spodoptera litura]	1	XP_022824221.1	94.922	512	26	0	1655	120	1	512	0	957
TRINITY_DN27392_c0_g1	XP_022821651.1 trypsin, alkaline C-like isoform X5 [Spodoptera litura]	1	XP_022821651.1	91.837	98	8	0	24	317	157	254	1.44e-56	192
TRINITY_DN61417_c0_g1	KRF81564.1 uncharacterized protein Dvir_GJ17415, isoform C [Drosophila virilis]	2	KRF81564.1	100	28	0	0	794	711	330	357	5.72e-07	57.4
TRINITY_DN44175_c0_g1	AAC13649.1 reverse transcriptase [Bombyx mori]	1	AAC13649.1	53.259	629	280	5	1881	1	7	623	0	626
TRINITY_DN44165_c1_g1	ABU96713.1 diapausin precursor [Spodoptera litura]	2	ABU96713.1	98.413	63	1	0	61	249	1	63	3.99e-38	130
TRINITY_DN44200_c0_g1	XP_022820329.1 larval/pupal rigid cuticle protein 66-like [Spodoptera litura]	3	XP_022820329.1	97.761	134	3	0	39	440	1	134	8.88e-44	148
TRINITY_DN44113_c1_g2	XP_026500029.1 LOW QUALITY PROTEIN: uncharacterized protein K02A2.6-like [Vanessa tameamea]	1	XP_026500029.1	56.45	907	382	5	1159	3864	164	1062	0	1072
TRINITY_DN23458_c0_g1	XP_022834384.1 tyrosine aminotransferase-like [Spodoptera litura]	3	XP_022834384.1	97.743	443	10	0	1709	3037	1	443	0	899
TRINITY_DN23453_c0_g1	AGG18260.1 beta-actin, partial [Microplitis mediator]	1	AGG18260.1	100	175	0	0	121	645	1	175	8.14e-130	371
TRINITY_DN23432_c0_g1	AJV90848.1 chitin deacetylase [Spodoptera exigua]	3	AJV90848.1	99.815	541	1	0	2040	418	1	541	0	1100
TRINITY_DN23406_c0_g1	XP_022819306.1 amidophosphoribosyltransferase-like isoform X2 [Spodoptera litura]	3	XP_022819306.1	98.014	554	11	0	204	1865	1	554	0	1127
TRINITY_DN8469_c0_g1	JAR97133.1 nad kinase-like protein isoform x5, partial [Triatoma infestans]	3	JAR97133.1	100	31	0	0	896	804	7	37	5.61e-11	66.2
TRINITY_DN45863_c0_g1	AXN77386.1 Glucl protein, partial [Helicoverpa zea]	3	AXN77386.1	96.552	29	1	0	1788	1874	83	111	8.95e-08	61.6
TRINITY_DN45882_c1_g2	AFH57161.1 REPAT41 [Spodoptera exigua]	1	AFH57161.1	99.338	151	1	0	85	537	1	151	3.2e-86	258
TRINITY_DN45898_c2_g3	ANI21997.1 UDP-glycosyltransferase 33V3 [Spodoptera exigua]	1	ANI21997.1	98.889	90	1	0	763	494	433	522	7.11e-35	137
TRINITY_DN45865_c0_g1	XP_026738487.1 lysosomal Pro-X carboxypeptidase [Trichoplusia ni]	2	XP_026738487.1	90.909	22	2	0	2	67	269	290	5.43e-05	48.1
TRINITY_DN45832_c0_g2	XP_026745988.1 protein serrate-like [Trichoplusia ni]	1	XP_026745988.1	83.172	927	133	5	2	2713	10	936	0	1303
TRINITY_DN16963_c0_g1	AEL33702.1 carboxylesterase CXE29, partial [Spodoptera littoralis]	2	AEL33702.1	95.146	103	5	0	24	332	34	136	6.16e-66	205
TRINITY_DN16944_c0_g1	XP_022832157.1 inositol oxygenase-like [Spodoptera litura]	3	XP_022832157.1	100	21	0	0	2	64	235	255	3.16e-05	47.4
TRINITY_DN7114_c0_g1	AIH07584.1 glutathione S-transferase epsilon 9 [Spodoptera litura]	2	AIH07584.1	84.746	59	9	0	177	1	1	59	3.37e-29	110
TRINITY_DN7171_c0_g1	XP_022828774.1 uncharacterized protein LOC111358100 [Spodoptera litura]	1	XP_022828774.1	90	240	24	0	1079	360	17	256	1.82e-140	412
TRINITY_DN7193_c0_g1	XP_022834411.1 uncharacterized protein LOC111362109 [Spodoptera litura]	2	XP_022834411.1	80.156	257	51	0	906	136	1	257	4.7e-136	392
TRINITY_DN78848_c0_g1	XP_022826808.1 chymotrypsin-2-like [Spodoptera litura]	1	XP_022826808.1	93.75	144	9	0	453	22	119	262	6.56e-94	279
TRINITY_DN78826_c1_g1	XP_022837575.1 uncharacterized protein LOC111364772 [Spodoptera litura]	1	XP_022837575.1	80.902	377	72	0	1652	522	1	377	0	634
TRINITY_DN78860_c0_g1	XP_022824374.1 adhesive plaque matrix protein-like [Spodoptera litura]	1	XP_022824374.1	91.204	216	12	3	105	746	17	227	1e-110	335
TRINITY_DN78819_c0_g1	XP_022821576.1 protein takeout-like [Spodoptera litura]	3	XP_022821576.1	94.595	37	2	0	630	520	165	201	1.4e-13	74.3
TRINITY_DN39130_c0_g1	XP_022832838.1 uncharacterized protein LOC111360825 [Spodoptera litura]	1	XP_022832838.1	75	96	24	0	390	103	1049	1144	4.09e-34	131
TRINITY_DN53578_c0_g1	XP_021189032.1 adhesive plaque matrix protein-like isoform X1 [Helicoverpa armigera]	3	XP_021189032.1	88.814	447	49	1	100	1440	260	705	1.54e-173	518
TRINITY_DN34243_c0_g1	XP_022829558.1 MORN repeat-containing protein 4 homolog [Spodoptera litura]	3	XP_022829558.1	100	156	0	0	169	636	1	156	4.12e-109	321
TRINITY_DN34223_c0_g2	XP_022825152.1 seminal metalloprotease 1-like [Spodoptera litura]	1	XP_022825152.1	90.196	102	10	0	390	85	190	291	5.61e-60	192
TRINITY_DN8664_c0_g1	XP_022830969.1 globin-2 A chain-like [Spodoptera litura]	3	XP_022830969.1	84.375	32	5	0	97	2	49	80	5.34e-07	56.2
TRINITY_DN10231_c0_g1	XP_022825790.1 protein artichoke [Spodoptera litura]	1	XP_022825790.1	99.395	1322	8	0	509	4474	1	1322	0	2449
TRINITY_DN1556_c0_g1	XP_026764391.1 multifunctional protein ADE2 [Galleria mellonella]	3	XP_026764391.1	96.97	33	1	0	1	99	45	77	3.39e-09	65.5
TRINITY_DN48538_c0_g1	XP_022819928.1 uncharacterized protein LOC111351933 isoform X1 [Spodoptera litura]	1	XP_022819928.1	96.667	90	3	0	272	3	236	325	7.39e-56	182
TRINITY_DN48519_c1_g1	XP_022825649.1 flexible cuticle protein 12-like [Spodoptera litura]	3	XP_022825649.1	94.118	51	3	0	336	184	56	106	5.64e-27	102
TRINITY_DN48580_c1_g1	XP_011555303.1 PREDICTED: mediator of RNA polymerase II transcription subunit 15-like [Plutella xylostella]	4	XP_011555303.1	30.303	66	46	0	199	2	107	172	0.00052	43.1
TRINITY_DN48576_c0_g1	XP_022814319.1 uncharacterized protein LOC111348084 isoform X2 [Spodoptera litura]	3	XP_022814319.1	100	51	0	0	3	155	168	218	1.05e-29	111
TRINITY_DN48583_c0_g1	KZC15096.1 Putative uncharacterized protein ART2 [Dufourea novaeangliae]	3	KZC15096.1	94.048	84	5	0	415	164	57	140	2.38e-50	164
TRINITY_DN48584_c0_g2	XP_022820135.1 23 kDa integral membrane protein-like [Spodoptera litura]	1	XP_022820135.1	57.312	253	108	0	782	1540	55	307	9.38e-80	265
TRINITY_DN48572_c0_g1	PCG77672.1 hypothetical protein B5V51_6631 [Heliothis virescens]	2	PCG77672.1	95.446	549	24	1	508	2151	204	752	0	922
TRINITY_DN48523_c1_g1	XP_022818774.1 adhesive plaque matrix protein-like [Spodoptera litura]	1	XP_022818774.1	62.782	266	61	7	333	1025	1	263	2.57e-83	265
TRINITY_DN48564_c0_g1	XP_022820006.1 superoxide dismutase [Cu-Zn]-like [Spodoptera litura]	3	XP_022820006.1	88.439	173	20	0	1230	712	1	173	1.26e-94	289
TRINITY_DN86097_c0_g1	XP_022820709.1 uncharacterized protein LOC111352439 isoform X2 [Spodoptera litura]	3	XP_022820709.1	100	29	0	0	998	912	35	63	1.35e-08	63.9
TRINITY_DN54562_c0_g1	XP_022829288.1 dentin sialophosphoprotein-like [Spodoptera litura]	3	XP_022829288.1	94.318	88	5	0	193	456	1	88	1.95e-47	179
TRINITY_DN9987_c0_g1	AKI87969.1 odorant binding protein 8 [Spodoptera litura]	3	AKI87969.1	92.593	135	10	0	508	104	1	135	5.1e-89	263
TRINITY_DN26967_c0_g1	XP_022814756.1 O-acyltransferase like protein-like [Spodoptera litura]	1	XP_022814756.1	90.071	282	28	0	1	846	302	583	4.27e-178	515
TRINITY_DN22727_c0_g1	AFH57158.1 REPAT38 [Spodoptera exigua]	1	AFH57158.1	100	28	0	0	899	816	17	44	2.48e-10	63.9
TRINITY_DN22720_c0_g1	XP_022822652.1 pancreatic lipase-related protein 2 [Spodoptera litura]	3	XP_022822652.1	92.683	328	24	0	1047	64	1	328	0	620
TRINITY_DN13394_c0_g1	XP_022824117.1 uncharacterized protein LOC111354775 isoform X1 [Spodoptera litura]	1	XP_022824117.1	55.577	1551	598	27	8634	13103	26	1546	0	1679
TRINITY_DN44886_c1_g1	XP_022832212.1 cholesterol 7-desaturase [Spodoptera litura]	1	XP_022832212.1	95.344	451	21	0	1954	602	1	451	0	909
TRINITY_DN44862_c0_g1	XP_022826771.1 general odorant-binding protein 28a-like [Spodoptera litura]	3	XP_022826771.1	93.671	158	10	0	833	360	1	158	1.31e-105	313
TRINITY_DN44872_c0_g1	XP_022813967.1 antichymotrypsin-1-like isoform X10 [Spodoptera litura]	3	XP_022813967.1	71.111	45	13	0	149	15	352	396	8.5e-12	71.6
TRINITY_DN44808_c0_g1	XP_022820828.1 androgen-dependent TFPI-regulating protein-like [Spodoptera litura]	1	XP_022820828.1	96.581	234	8	0	152	853	1	234	1.66e-156	442
TRINITY_DN52340_c0_g1	XP_026828617.1 myosin-7-like [Ooceraea biroi]	3	XP_026828617.1	62.5	88	25	1	349	612	3	82	8.97e-28	112
TRINITY_DN52368_c0_g1	XP_022826779.1 uncharacterized protein LOC111356600 [Spodoptera litura]	3	XP_022826779.1	82.877	146	25	0	333	770	1	146	5.64e-84	257
TRINITY_DN52372_c0_g1	ANI21999.1 UDP-glycosyltransferase 39B4 [Spodoptera exigua]	3	ANI21999.1	99.04	521	5	0	116	1678	1	521	0	1023
TRINITY_DN13173_c0_g1	ACX53701.1 oxidoreductase, partial [Heliothis virescens]	1	ACX53701.1	61.062	113	43	1	337	2	1	113	4.93e-44	151
TRINITY_DN2275_c0_g1	XP_022828311.1 circadian clock-controlled protein-like [Spodoptera litura]	2	XP_022828311.1	85.714	28	4	0	85	2	97	124	3.87e-07	54.3
TRINITY_DN26304_c0_g1	XP_022817545.1 neuroendocrine convertase 2 [Spodoptera litura]	3	XP_022817545.1	99.364	629	4	0	4636	2750	1	629	0	1209
TRINITY_DN26349_c12_g1	XP_022823632.1 uncharacterized protein LOC111354411 [Spodoptera litura]	3	XP_022823632.1	92.369	249	19	0	1681	935	1	249	7.89e-151	439
TRINITY_DN54883_c0_g1	PZC81942.1 hypothetical protein B5X24_HaOG211728 [Helicoverpa armigera]	1	PZC81942.1	62.5	40	13	2	120	1	34	71	8.11e-05	45.4
TRINITY_DN43530_c0_g1	XP_022833638.1 pancreatic lipase-related protein 2-like [Spodoptera litura]	1	XP_022833638.1	100	28	0	0	86	3	18	45	9.74e-09	60.5
TRINITY_DN43509_c0_g1	APD13881.1 putative carboxylesterase CXE23 [Spodoptera litura]	3	APD13881.1	90.78	564	52	0	314	2005	1	564	0	1087
TRINITY_DN43583_c0_g1	XP_021182674.1 mucin-2-like isoform X5 [Helicoverpa armigera]	3	XP_021182674.1	88.478	460	37	3	3457	2120	2047	2504	0	730
TRINITY_DN17780_c0_g1	AKT26489.1 chemosensory protein 13 [Spodoptera exigua]	3	AKT26489.1	92.105	38	3	0	1	114	27	64	4.05e-15	78.2
TRINITY_DN17738_c0_g1	XP_021189011.1 cuticle protein-like [Helicoverpa armigera]	3	XP_021189011.1	77.083	144	33	0	434	3	171	314	6.9e-42	149
TRINITY_DN44381_c0_g1	ALD65883.1 odorant binding protein 9 [Spodoptera litura]	3	ALD65883.1	88.235	340	38	2	31	1047	1	339	8.74e-179	506
TRINITY_DN44333_c0_g1	XP_022816620.1 uncharacterized protein LOC111349654 [Spodoptera litura]	1	XP_022816620.1	87.244	439	52	2	1819	512	1	438	0	712
TRINITY_DN44333_c0_g2	PZC83920.1 hypothetical protein B5X24_HaOG206669 [Helicoverpa armigera]	1	PZC83920.1	84.337	249	37	2	1938	1192	2	248	1.22e-133	399
TRINITY_DN44311_c0_g1	XP_022835059.1 vitellogenin-like [Spodoptera litura]	1	XP_022835059.1	83.251	203	34	0	611	3	1268	1470	1.84e-106	341
TRINITY_DN44354_c2_g1	XP_022837497.1 calcium-independent phospholipase A2-gamma-like [Spodoptera litura]	3	XP_022837497.1	85.664	572	78	3	2288	576	1	569	0	923
TRINITY_DN44307_c0_g1	KYN50223.1 hypothetical protein ALC62_04099 [Cyphomyrmex costatus]	3	KYN50223.1	49.515	103	27	2	1	306	51	129	1.08e-17	79.3
TRINITY_DN44314_c0_g1	XP_022832852.1 SET and MYND domain-containing protein 4-like isoform X2 [Spodoptera litura]	3	XP_022832852.1	97.358	795	21	0	3164	780	1	795	0	1598
TRINITY_DN44321_c0_g1	PCG66144.1 hypothetical protein B5V51_8120 [Heliothis virescens]	3	PCG66144.1	98.291	117	2	0	2	352	28	144	2.91e-60	209
TRINITY_DN44330_c0_g1	AYM01160.1 glutathione-S-transferase epsilon class [Spodoptera littoralis]	3	AYM01160.1	82.353	34	6	0	105	4	179	212	3.82e-11	67
TRINITY_DN6813_c0_g1	XP_022832036.1 O-acyltransferase like protein-like [Spodoptera litura]	3	XP_022832036.1	83.388	614	92	4	640	2460	22	632	0	932
TRINITY_DN6812_c0_g1	XP_022814447.1 pupal cuticle protein 36-like [Spodoptera litura]	3	XP_022814447.1	100	43	0	0	241	113	183	225	1.85e-19	85.5
TRINITY_DN6871_c1_g1	XP_022838093.1 5-formyltetrahydrofolate cyclo-ligase [Spodoptera litura]	2	XP_022838093.1	100	72	0	0	217	2	1	72	1.04e-44	149
TRINITY_DN6864_c0_g1	KPJ04392.1 hypothetical protein RR46_01761 [Papilio xuthus]	2	KPJ04392.1	83.051	59	9	1	1	174	3	61	3.38e-35	89.7
TRINITY_DN32450_c0_g1	XP_022837490.1 uncharacterized protein LOC111364713 [Spodoptera litura]	1	XP_022837490.1	85.185	27	4	0	81	1	250	276	1.04e-07	55.1
TRINITY_DN43121_c0_g1	XP_022835498.1 uncharacterized protein LOC111362952 [Spodoptera litura]	3	XP_022835498.1	95.425	153	7	0	644	186	1	153	3.69e-92	277
TRINITY_DN43174_c0_g1	XP_022834611.1 perilipin-4-like isoform X6 [Spodoptera litura]	3	XP_022834611.1	75	36	9	0	3	110	267	302	9.41e-06	51.2
TRINITY_DN35394_c0_g1	XP_022818366.1 protein 4.1 homolog isoform X1 [Spodoptera litura]	1	XP_022818366.1	90.598	351	33	0	1216	164	3	353	0	634
TRINITY_DN35352_c2_g1	PZC71800.1 hypothetical protein B5X24_HaOG212426 [Helicoverpa armigera]	1	PZC71800.1	83.942	137	19	1	154	555	27	163	9.45e-46	161
TRINITY_DN35369_c60_g1	XP_022815032.1 trypsin, alkaline C-like [Spodoptera litura]	1	XP_022815032.1	77.941	68	15	0	224	21	82	149	1.67e-27	106
TRINITY_DN37170_c1_g1	XP_022817425.1 juvenile hormone esterase-like [Spodoptera litura]	1	XP_022817425.1	86.722	241	32	0	200	922	1	241	6.29e-155	452
TRINITY_DN37146_c0_g2	XP_022836596.1 uncharacterized protein LOC111363963 [Spodoptera litura]	3	XP_022836596.1	86.486	37	5	0	81	191	408	444	7.8e-14	71.6
TRINITY_DN37149_c0_g1	JAK35122.1 Tubulin alpha-1 chain-like protein [Daphnia magna]	1	JAK35122.1	100	48	0	0	254	111	5	52	1.54e-28	105
TRINITY_DN4009_c0_g1	ABL63811.1 cytochrome p450, partial [Spodoptera exigua]	3	ABL63811.1	93.333	30	2	0	90	1	6	35	1.31e-10	64.7
TRINITY_DN9815_c0_g1	PCG74473.1 hypothetical protein B5V51_13223 [Heliothis virescens]	1	PCG74473.1	95	40	2	0	145	26	1	40	6.12e-08	55.5
TRINITY_DN38993_c0_g1	KPJ19993.1 Spectrin alpha chain [Papilio machaon]	3	KPJ19993.1	63.636	55	19	1	568	729	1043	1097	3.25e-13	76.3
TRINITY_DN38966_c0_g1	XP_022829937.1 uncharacterized protein LOC111358846 isoform X1 [Spodoptera litura]	2	XP_022829937.1	61.429	210	73	4	115	735	145	349	1.53e-74	246
TRINITY_DN43823_c1_g1	XP_021200244.1 perilipin-4-like isoform X10 [Helicoverpa armigera]	3	XP_021200244.1	100	28	0	0	86	3	138	165	1.34e-06	55.1
TRINITY_DN84089_c0_g1	ANI22010.1 UDP-glycosyltransferase 40U2 [Spodoptera exigua]	3	ANI22010.1	93.103	29	2	0	1	87	117	145	1.29e-08	59.7
TRINITY_DN48356_c0_g1	XP_022833638.1 pancreatic lipase-related protein 2-like [Spodoptera litura]	3	XP_022833638.1	95.556	270	12	0	1	810	39	308	0	535
TRINITY_DN48386_c2_g1	AEQ33590.1 beta-1,3-glucan recognition protein 2 [Spodoptera litura]	3	AEQ33590.1	62.857	35	13	0	244	140	86	120	2.12e-07	53.1
TRINITY_DN48326_c0_g1	XP_022837145.1 uncharacterized protein LOC111364481 [Spodoptera litura]	3	XP_022837145.1	97.491	1116	26	2	519	3860	1	1116	0	2040
TRINITY_DN48357_c0_g1	PZC85235.1 hypothetical protein B5X24_HaOG202420 [Helicoverpa armigera]	3	PZC85235.1	85.168	654	79	5	2146	200	1	641	0	940
TRINITY_DN48343_c1_g1	CDW49187.1 putative protein, similar to WP_016169107.1, partial [Lepeophtheirus salmonis]	3	CDW49187.1	88.571	70	8	0	4	213	5	74	3.21e-35	120
TRINITY_DN23096_c0_g1	PCG75732.1 hypothetical protein B5V51_11056 [Heliothis virescens]	1	PCG75732.1	97.42	814	20	1	4160	1722	1	814	0	1337
TRINITY_DN23010_c0_g1	AXY04296.1 short neuropeptide F [Spodoptera exigua]	3	AXY04296.1	100	182	0	0	1392	847	1	182	3.01e-101	308
TRINITY_DN40215_c0_g1	XP_022827347.1 facilitated trehalose transporter Tret1-like [Spodoptera litura]	1	XP_022827347.1	90.578	329	31	0	1211	225	1	329	0	565
TRINITY_DN40231_c0_g1	XP_022819688.1 titin [Spodoptera litura]	1	XP_022819688.1	73.73	2638	598	27	9149	1458	740	3356	0	3018
TRINITY_DN26116_c0_g1	XP_022817398.1 putative helicase mov-10-B.1 [Spodoptera litura]	3	XP_022817398.1	73.055	887	238	1	350	3007	1	887	0	1347
TRINITY_DN26107_c0_g1	XP_022829695.1 lipopolysaccharide-induced tumor necrosis factor-alpha factor-like [Spodoptera litura]	1	XP_022829695.1	87.395	119	12	2	903	1250	1	119	6.18e-37	140
TRINITY_DN26110_c0_g1	KZS00011.1 Uncharacterized protein APZ42_003885, partial [Daphnia magna]	3	KZS00011.1	43.519	108	44	3	162	446	13	116	8.95e-15	73.9
TRINITY_DN26094_c0_g1	AFH57145.1 REPAT25 [Spodoptera exigua]	1	AFH57145.1	99.329	149	1	0	111	557	1	149	1.1e-105	311
TRINITY_DN26081_c0_g1	XP_026736927.1 neuropeptide IMFamide [Trichoplusia ni]	3	XP_026736927.1	81.609	87	16	0	545	285	12	98	1.39e-37	131
TRINITY_DN30873_c0_g1	XP_017478354.1 PREDICTED: histone-lysine N-methyltransferase SETMAR-like [Rhagoletis zephyria]	3	XP_017478354.1	88.462	26	3	0	78	1	199	224	2.77e-05	51.2
TRINITY_DN30886_c1_g1	RVE47816.1 hypothetical protein evm_007571 [Chilo suppressalis]	4	RVE47816.1	38.824	85	30	4	212	3	1	78	0.000457	43.5
TRINITY_DN56946_c0_g1	AGO62001.1 cytochrome P450 CYP4G75 [Spodoptera frugiperda]	3	AGO62001.1	70.492	61	18	0	2236	2054	158	218	5.98e-16	89.4
TRINITY_DN56914_c0_g1	XP_022825948.1 eclosion hormone [Spodoptera litura]	3	XP_022825948.1	96.591	88	3	0	76	339	1	88	3.26e-41	143
TRINITY_DN42814_c0_g1	XP_022828849.1 juvenile hormone esterase-like [Spodoptera litura]	1	XP_022828849.1	86.239	218	30	0	669	16	323	540	4.89e-140	410
TRINITY_DN42876_c0_g1	XP_026742148.1 chaoptin [Trichoplusia ni]	3	XP_026742148.1	80.37	1136	223	0	3735	328	1	1136	0	1877
TRINITY_DN34568_c0_g1	XP_022119181.1 LOW QUALITY PROTEIN: uncharacterized protein LOC110996008 [Pieris rapae]	1	XP_022119181.1	70	30	9	0	201	112	164	193	2.18e-10	47.4
TRINITY_DN34577_c0_g1	XP_022829641.1 uncharacterized protein LOC111358648 [Spodoptera litura]	1	XP_022829641.1	97.744	133	3	0	56	454	1	133	1.83e-74	235
TRINITY_DN40729_c0_g1	XP_022834103.1 uncharacterized protein LOC111361894 [Spodoptera litura]	3	XP_022834103.1	48.864	88	45	0	6	269	109	196	2.84e-08	56.2
TRINITY_DN40706_c2_g1	AIB06824.1 ABCC3 [Spodoptera exigua]	1	AIB06824.1	99.925	1334	1	0	4172	171	26	1359	0	2671
TRINITY_DN45284_c0_g2	XP_022825355.1 alanine--glyoxylate aminotransferase 2-like [Spodoptera litura]	3	XP_022825355.1	97.095	482	14	0	1888	443	1	482	0	975
TRINITY_DN45207_c0_g1	JAM73791.1 hypothetical protein, partial [Daphnia magna]	2	JAM73791.1	53.571	84	27	4	631	407	16	96	4.36e-10	62.4
TRINITY_DN45260_c0_g1	XP_026325634.1 uncharacterized protein LOC113234509 [Hyposmocoma kahamanoa]	3	XP_026325634.1	55.319	94	39	2	2	283	328	418	1.11e-22	98.2
TRINITY_DN80003_c0_g1	AFF27579.1 glutathione S-transferase S protein [Spodoptera exigua]	4	AFF27579.1	83.673	49	8	0	328	182	151	199	1.05e-20	88.6
TRINITY_DN40573_c0_g1	XP_022824639.1 uncharacterized protein LOC111355127 isoform X2 [Spodoptera litura]	1	XP_022824639.1	91.027	1471	129	3	366	4769	1	1471	0	2713
TRINITY_DN40554_c0_g1	XP_022816425.1 proteoglycan 4-like [Spodoptera litura]	3	XP_022816425.1	45.259	1023	423	26	4041	1144	1	943	4.56e-141	474
TRINITY_DN40552_c0_g1	XP_022820003.1 slit homolog 1 protein [Spodoptera litura]	3	XP_022820003.1	99.168	481	4	0	4495	3053	1	481	0	899
TRINITY_DN40549_c0_g1	AEO32841.1 hypothetical protein, partial [Amblyomma maculatum]	3	AEO32841.1	92.079	101	8	0	71	373	33	133	1.78e-62	196
TRINITY_DN40571_c0_g1	XP_022825351.1 AT-rich interactive domain-containing protein 1A isoform X2 [Spodoptera litura]	3	XP_022825351.1	96.899	129	4	0	863	1249	8	136	1.08e-71	238
TRINITY_DN35198_c0_g1	XP_022824653.1 bifunctional methylenetetrahydrofolate dehydrogenase/cyclohydrolase, mitochondrial isoform X1 [Spodoptera litura]	3	XP_022824653.1	98.758	322	4	0	430	1395	1	322	0	575
TRINITY_DN43734_c0_g1	JAC52397.1 Polyubiquitin, partial [Bactrocera dorsalis]	3	JAC52397.1	95.804	143	6	0	1	429	1	143	1.3e-94	275
TRINITY_DN43754_c0_g1	XP_013194543.1 PREDICTED: CAP-Gly domain-containing linker protein 2 isoform X3 [Amyelois transitella]	3	XP_013194543.1	96.667	30	1	0	706	795	98	127	4.11e-10	67.8
TRINITY_DN33024_c0_g1	XP_022815766.1 uncharacterized protein LOC111349036 [Spodoptera litura]	3	XP_022815766.1	93.23	517	32	3	173	1717	1	516	0	909
TRINITY_DN33096_c1_g1	XP_022816904.1 thrombospondin type-1 domain-containing protein 4-like [Spodoptera litura]	1	XP_022816904.1	77.419	155	30	1	438	902	697	846	2.17e-43	173
TRINITY_DN46631_c0_g1	XP_022814909.1 pancreatic triacylglycerol lipase-like [Spodoptera litura]	1	XP_022814909.1	89.759	332	34	0	180	1175	1	332	0	611
TRINITY_DN80933_c0_g1	XP_022821661.1 trypsin, alkaline C-like [Spodoptera litura]	3	XP_022821661.1	96.774	62	2	0	18	203	130	191	1.46e-34	123
TRINITY_DN80933_c1_g1	XP_022821661.1 trypsin, alkaline C-like [Spodoptera litura]	3	XP_022821661.1	98.462	65	1	0	949	755	191	255	4.64e-36	137
TRINITY_DN28244_c4_g1	XP_022818655.1 lactase-phlorizin hydrolase-like [Spodoptera litura]	3	XP_022818655.1	88.144	388	45	1	1161	1	498	885	0	728
TRINITY_DN28282_c0_g1	ALM24943.1 ionotropic glutamate receptor 5, partial [Athetis dissimilis]	2	ALM24943.1	92.727	55	3	1	9	170	14	68	9.92e-25	100
TRINITY_DN28239_c0_g1	XP_022816686.1 uncharacterized protein LOC111349708 isoform X1 [Spodoptera litura]	3	XP_022816686.1	73.433	1069	231	18	1393	4509	1	1046	0	1279
TRINITY_DN28238_c0_g1	XP_022821652.1 trypsin CFT-1-like [Spodoptera litura]	1	XP_022821652.1	90.374	187	18	0	582	22	22	208	1.34e-121	350
TRINITY_DN44419_c0_g1	ABU96713.1 diapausin precursor [Spodoptera litura]	3	ABU96713.1	97.222	36	1	0	17	124	28	63	1.47e-16	76.6
TRINITY_DN47914_c0_g1	XP_022830824.1 uncharacterized protein LOC111359477 [Spodoptera litura]	1	XP_022830824.1	84.33	351	55	0	1385	333	1	351	3.85e-179	515
TRINITY_DN47948_c4_g2	XP_022830501.1 uncharacterized protein LOC111359274 isoform X3 [Spodoptera litura]	3	XP_022830501.1	90.496	242	6	1	194	919	1	225	4.49e-93	307
TRINITY_DN47951_c2_g1	XP_022837490.1 uncharacterized protein LOC111364713 [Spodoptera litura]	1	XP_022837490.1	87.805	369	38	2	3409	2303	19	380	0	684
TRINITY_DN47989_c0_g1	XP_022824361.1 small conductance calcium-activated potassium channel protein isoform X1 [Spodoptera litura]	3	XP_022824361.1	99.653	576	2	0	660	2387	1	576	0	1014
TRINITY_DN47910_c0_g1	XP_023944885.1 zinc finger BED domain-containing protein 4 [Bicyclus anynana]	1	XP_023944885.1	48.722	665	291	5	2326	398	1	637	0	616
TRINITY_DN47944_c1_g1	JAT14053.1 hypothetical protein g.54643, partial [Graphocephala atropunctata]	3	JAT14053.1	94.681	94	5	0	286	5	1	94	1.15e-57	180
TRINITY_DN47940_c0_g1	XP_022814731.1 pupal cuticle protein 36-like [Spodoptera litura]	3	XP_022814731.1	97.203	143	4	0	431	3	105	247	6.06e-78	246
TRINITY_DN47997_c1_g1	JAN02821.1 60S ribosomal protein L38 [Daphnia magna]	3	JAN02821.1	78.261	69	15	0	73	279	1	69	8.91e-31	111
TRINITY_DN47919_c13_g2	XP_014364293.1 PREDICTED: uncharacterized protein LOC106715505 [Papilio machaon]	2	XP_014364293.1	66.061	165	56	0	497	3	313	477	1.97e-105	235
TRINITY_DN47945_c0_g1	XP_022832034.1 uncharacterized protein LOC111360364 [Spodoptera litura]	3	XP_022832034.1	98.833	514	6	0	285	1826	1	514	0	974
TRINITY_DN47920_c1_g1	XP_022820632.1 cuticle protein-like [Spodoptera litura]	3	XP_022820632.1	87.879	66	8	0	386	189	180	245	2.93e-16	84
TRINITY_DN47920_c1_g2	XP_022820410.1 larval/pupal rigid cuticle protein 66-like [Spodoptera litura]	3	XP_022820410.1	100	56	0	0	144	311	16	71	2.46e-33	120
TRINITY_DN41550_c0_g1	XP_022816036.1 uncharacterized protein F12A10.7-like [Spodoptera litura]	3	XP_022816036.1	89.423	104	8	1	774	463	1	101	7.47e-56	185
TRINITY_DN41527_c1_g1	XP_021201237.1 uncharacterized protein LOC110384324 [Helicoverpa armigera]	3	XP_021201237.1	96.85	1524	25	1	5032	461	3	1503	0	3000
TRINITY_DN41536_c0_g1	XP_022833124.1 JNK-interacting protein 1 isoform X1 [Spodoptera litura]	2	XP_022833124.1	99.541	436	2	0	58	1365	1	436	0	909
TRINITY_DN21681_c0_g1	XP_022830715.1 72 kDa inositol polyphosphate 5-phosphatase isoform X3 [Spodoptera litura]	1	XP_022830715.1	98.35	606	7	1	199	2007	1	606	0	1170
TRINITY_DN17962_c0_g2	PZC76665.1 hypothetical protein B5X24_HaOG204348 [Helicoverpa armigera]	1	PZC76665.1	64.706	85	30	0	3	257	180	264	5.64e-30	113
TRINITY_DN32875_c0_g1	XP_011557803.1 PREDICTED: histone H2B [Plutella xylostella]	1	XP_011557803.1	99.115	113	1	0	141	479	1	113	1.51e-47	167
TRINITY_DN32811_c0_g1	XP_022814539.1 nidogen-1 [Spodoptera litura]	1	XP_022814539.1	94.533	750	39	1	94	2343	1	748	0	1330
TRINITY_DN32854_c0_g1	XP_022825049.1 fatty-acid amide hydrolase 2-B-like isoform X1 [Spodoptera litura]	3	XP_022825049.1	93.548	31	2	0	287	379	1	31	8.41e-10	62.4
TRINITY_DN32827_c0_g1	PZC74691.1 hypothetical protein B5X24_HaOG207360 [Helicoverpa armigera]	1	PZC74691.1	98.084	261	5	0	20	802	38	298	3.28e-178	504
TRINITY_DN991_c1_g1	XP_022826184.1 anionic antimicrobial peptide 2-like [Spodoptera litura]	1	XP_022826184.1	88.462	78	8	1	458	225	1	77	2.18e-40	141
TRINITY_DN41839_c0_g1	XP_022815740.1 trypsin, alkaline C-like [Spodoptera litura]	1	XP_022815740.1	88.627	255	29	0	54	818	1	255	1.48e-169	476
TRINITY_DN41851_c0_g1	PCG66457.1 hypothetical protein B5V51_7672 [Heliothis virescens]	3	PCG66457.1	88.889	63	7	0	3	191	281	343	1.91e-23	97.4
TRINITY_DN45690_c3_g1	AFH57157.1 REPAT37 [Spodoptera exigua]	1	AFH57157.1	97.674	86	2	0	3	260	37	122	1.22e-54	172
TRINITY_DN45685_c0_g1	XP_011563990.1 PREDICTED: uncharacterized protein LOC105393840 [Plutella xylostella]	3	XP_011563990.1	57.633	1893	701	20	4296	9701	1	1883	0	2129
TRINITY_DN45646_c0_g1	XP_022828405.1 uncharacterized protein LOC111357833 [Spodoptera litura]	3	XP_022828405.1	85.87	92	13	0	278	3	54	145	2.09e-51	179
TRINITY_DN45668_c0_g1	XP_022822533.1 uncharacterized protein LOC111353674 [Spodoptera litura]	3	XP_022822533.1	95.238	21	1	0	239	301	21	41	1.62e-06	50.4
TRINITY_DN45686_c0_g2	XP_022837735.1 phosphoserine phosphatase isoform X2 [Spodoptera litura]	3	XP_022837735.1	99.167	240	2	0	2	721	6	245	1.37e-169	488
TRINITY_DN45695_c5_g1	BAG71410.1 cytochrome P450 9A9 [Spodoptera exigua]	3	BAG71410.1	99.232	521	4	0	115	1677	16	536	0	1080
TRINITY_DN78188_c0_g1	XP_022826306.1 cholinesterase 1-like [Spodoptera litura]	2	XP_022826306.1	85.064	549	79	2	254	1894	1	548	0	939
TRINITY_DN78192_c26_g1	ADV91774.1 elongation factor-1 alpha, partial [Clytie devia]	1	ADV91774.1	93.023	86	6	0	3	260	8	93	1.58e-51	164
TRINITY_DN78192_c28_g1	XP_001862807.1 actin [Culex quinquefasciatus]	1	XP_001862807.1	98.333	60	1	0	35	214	72	131	3.33e-38	130
TRINITY_DN4708_c0_g1	XP_021197805.1 uncharacterized protein LOC110381735 [Helicoverpa armigera]	3	XP_021197805.1	61.905	42	16	0	678	553	56	97	1.74e-07	54.7
TRINITY_DN2086_c0_g1	ACP19273.1 troponin I variant D [Bombyx mandarina]	3	ACP19273.1	94.34	53	3	0	417	259	147	199	2.14e-12	68.2
TRINITY_DN2013_c0_g1	AXY04267.1 insulin-like precursor polypeptide D [Spodoptera exigua]	3	AXY04267.1	100	123	0	0	851	483	1	123	1.45e-72	225
TRINITY_DN43464_c1_g1	JAG52596.1 hypothetical protein, partial [Lygus hesperus]	3	JAG52596.1	88.506	87	10	0	20	280	16	102	3.89e-51	162
TRINITY_DN43419_c0_g1	ABO64234.1 Repat4 [Spodoptera exigua]	4	ABO64234.1	92.5	80	6	0	367	128	57	136	3.12e-47	154
TRINITY_DN43487_c2_g1	PZC76890.1 hypothetical protein B5X24_HaOG204029 [Helicoverpa armigera]	2	PZC76890.1	55.882	34	15	0	37	138	13	46	0.000222	43.5
TRINITY_DN43474_c0_g2	XP_022830653.1 prostaglandin reductase 1-like [Spodoptera litura]	1	XP_022830653.1	100	35	0	0	1174	1278	1	35	2.93e-12	74.7
TRINITY_DN43420_c0_g1	AXY04230.1 adipokinetic hormone 2 [Spodoptera exigua]	3	AXY04230.1	100	73	0	0	150	368	1	73	1.9e-31	120
TRINITY_DN36550_c0_g1	XP_022819599.1 sulfotransferase 1C4-like [Spodoptera litura]	1	XP_022819599.1	96.667	30	1	0	120	209	307	336	2.6e-11	63.5
TRINITY_DN10653_c0_g1	XP_022826631.1 brachyurin-like [Spodoptera litura]	1	XP_022826631.1	93.548	31	2	0	1	93	164	194	2.13e-11	65.5
TRINITY_DN10642_c0_g1	XP_022817488.1 protein UBASH3A homolog isoform X2 [Spodoptera litura]	2	XP_022817488.1	84.375	32	5	0	96	1	404	435	1.4e-08	64.7
TRINITY_DN6517_c0_g1	XP_022832666.1 mucin-2-like [Spodoptera litura]	3	XP_022832666.1	90.675	311	25	2	391	1314	1	310	0	556
TRINITY_DN6513_c0_g1	PCG65030.1 hypothetical protein B5V51_9799 [Heliothis virescens]	3	PCG65030.1	96.97	99	3	0	128	424	1	99	3.55e-45	159
TRINITY_DN6569_c0_g1	XP_022819911.1 mucin-5AC isoform X2 [Spodoptera litura]	1	XP_022819911.1	82.789	918	148	6	53	2776	1	918	0	1419
TRINITY_DN6591_c0_g1	XP_022824007.1 uncharacterized protein LOC111354702 [Spodoptera litura]	1	XP_022824007.1	82.025	395	71	0	1233	49	1	395	0	696
TRINITY_DN37457_c0_g1	XP_022832506.1 paramyosin, short form-like [Spodoptera litura]	3	XP_022832506.1	97.69	303	7	0	912	1820	1	303	0	617
TRINITY_DN37460_c0_g1	PZC72702.1 hypothetical protein B5X24_HaOG210716 [Helicoverpa armigera]	3	PZC72702.1	93.506	77	5	0	14	244	3649	3725	1.92e-29	133
TRINITY_DN37494_c0_g1	JAJ25945.1 hypothetical protein [Daphnia_magna]	3	JAJ25945.1	61.538	78	30	0	5	238	9	86	1.81e-22	89.4
TRINITY_DN54214_c0_g1	XP_022830167.1 uncharacterized protein LOC111358991 [Spodoptera litura]	3	XP_022830167.1	71.094	128	36	1	480	863	3	129	5.05e-53	181
TRINITY_DN2132_c0_g1	XP_022828066.1 uncharacterized protein LOC111357554 [Spodoptera litura]	3	XP_022828066.1	76.426	263	62	0	60	848	1	263	8.3e-145	422
TRINITY_DN2175_c0_g1	XP_022835141.1 fibulin-1-like isoform X4 [Spodoptera litura]	1	XP_022835141.1	100	27	0	0	2	82	1124	1150	9.62e-08	57.8
TRINITY_DN60566_c0_g1	ARD71178.1 desaturase [Spodoptera exigua]	3	ARD71178.1	86.207	29	4	0	264	350	1	29	2.42e-08	57.4
TRINITY_DN78312_c1_g1	XP_022827086.1 transmembrane protease serine 9-like [Spodoptera litura]	3	XP_022827086.1	91.837	98	8	0	296	3	293	390	1.98e-52	179
TRINITY_DN78382_c0_g1	XP_021200378.1 uncharacterized protein LOC110383798 [Helicoverpa armigera]	3	XP_021200378.1	54.348	92	37	2	520	792	1	88	3.01e-21	93.2
TRINITY_DN78387_c0_g1	XP_022814930.1 uncharacterized protein LOC111348520 [Spodoptera litura]	3	XP_022814930.1	96.491	513	17	1	91	1626	1	513	0	663
TRINITY_DN78357_c0_g1	XP_022833935.1 homocysteine S-methyltransferase 1-like [Spodoptera litura]	1	XP_022833935.1	98.538	342	5	0	340	1365	1	342	0	706
TRINITY_DN78343_c0_g1	XP_022822932.1 uncharacterized protein LOC111353941 [Spodoptera litura]	1	XP_022822932.1	96.429	28	1	0	262	345	65	92	1.3e-09	60.1
TRINITY_DN78368_c0_g1	XP_022827964.1 protein takeout-like [Spodoptera litura]	2	XP_022827964.1	89.669	242	25	0	907	182	1	242	5.8e-155	445
TRINITY_DN78667_c0_g1	XP_022832993.1 uncharacterized protein LOC111360928 [Spodoptera litura]	3	XP_022832993.1	95.918	98	4	0	374	667	1	98	3.63e-62	198
TRINITY_DN34867_c0_g1	XP_022830282.1 uncharacterized protein LOC111359075 isoform X2 [Spodoptera litura]	3	XP_022830282.1	73.048	397	104	2	551	1741	14	407	0	572
TRINITY_DN16179_c0_g1	XP_022825307.1 retinal dehydrogenase 1-like [Spodoptera litura]	3	XP_022825307.1	92.857	28	2	0	418	335	412	439	1.39e-08	58.9
TRINITY_DN40162_c0_g1	XP_022825672.1 uncharacterized protein LOC111355829 [Spodoptera litura]	3	XP_022825672.1	87.692	715	80	4	318	2456	298	1006	0	1217
TRINITY_DN40169_c0_g1	XP_021196390.1 esterase FE4-like [Helicoverpa armigera]	3	XP_021196390.1	80.367	545	105	1	318	1952	17	559	0	932
TRINITY_DN40100_c0_g1	PCG80376.1 hypothetical protein B5V51_8622 [Heliothis virescens]	3	PCG80376.1	93.627	204	13	0	612	1	1	204	4.24e-103	337
TRINITY_DN40171_c0_g1	XP_022820006.1 superoxide dismutase [Cu-Zn]-like [Spodoptera litura]	3	XP_022820006.1	96.429	28	1	0	3	86	146	173	4.15e-09	59.7
TRINITY_DN33336_c2_g1	ANI22010.1 UDP-glycosyltransferase 40U2 [Spodoptera exigua]	2	ANI22010.1	95.777	521	19	1	1634	72	4	521	0	987
TRINITY_DN33336_c2_g2	ANI22001.1 UDP-glycosyltransferase 40D5 [Spodoptera exigua]	3	ANI22001.1	97.921	529	4	1	2093	528	1	529	0	1001
TRINITY_DN33331_c0_g1	XP_022817798.1 uncharacterized protein LOC111350440 [Spodoptera litura]	2	XP_022817798.1	90.972	144	13	0	649	218	12	155	3.69e-89	266
TRINITY_DN33386_c0_g1	AXY04282.1 neuropeptide-like precursor 1a isoform A [Spodoptera exigua]	3	AXY04282.1	100	310	0	0	136	1065	1	310	0	642
TRINITY_DN33349_c0_g1	XP_022832676.1 glucose transporter type 1 isoform X3 [Spodoptera litura]	3	XP_022832676.1	100	706	0	0	6175	4058	1	706	0	1136
TRINITY_DN36123_c0_g1	XP_022814849.1 neuroendocrine protein 7B2 [Spodoptera litura]	3	XP_022814849.1	99.17	241	2	0	208	930	1	241	2.79e-161	476
TRINITY_DN84450_c0_g1	XP_022817313.1 uncharacterized protein LOC111350103 isoform X1 [Spodoptera litura]	3	XP_022817313.1	59.813	214	72	3	771	130	1	200	5.09e-79	243
TRINITY_DN42794_c0_g1	XP_012349428.1 PREDICTED: LOW QUALITY PROTEIN: uncharacterized protein LOC105736982 [Apis florea]	3	XP_012349428.1	81.553	103	19	0	369	61	35	137	4.05e-53	171
TRINITY_DN42732_c0_g1	JAN70744.1 hypothetical protein [Daphnia magna]	2	JAN70744.1	74.648	71	17	1	85	297	1	70	8.57e-28	103
TRINITY_DN42749_c0_g1	XP_022816417.1 protein FAM13A isoform X1 [Spodoptera litura]	3	XP_022816417.1	96.182	550	21	0	1021	2670	9	558	0	889
TRINITY_DN59545_c0_g1	XP_021188710.1 S-adenosylmethionine synthase isoform X2 [Helicoverpa armigera]	3	XP_021188710.1	100	38	0	0	19	132	106	143	4.83e-16	81.6
TRINITY_DN4557_c0_g1	AGH70105.1 odorant binding protein 9 [Spodoptera exigua]	3	AGH70105.1	100	133	0	0	770	372	1	133	8.21e-91	272
TRINITY_DN39446_c0_g1	AEJ38205.1 antennal esterase CXE14 [Spodoptera exigua]	3	AEJ38205.1	100	29	0	0	2	88	461	489	4.4e-10	64.7
TRINITY_DN5089_c0_g1	XP_022837324.1 collagen type IV alpha-3-binding protein isoform X2 [Spodoptera litura]	4	XP_022837324.1	100	73	0	0	2	220	285	357	5.55e-45	157
TRINITY_DN5068_c0_g1	XP_022834170.1 uncharacterized protein LOC111361942 [Spodoptera litura]	5	XP_022834170.1	57.471	87	34	1	262	11	5	91	5.29e-26	99.4
TRINITY_DN5040_c0_g1	XP_022828311.1 circadian clock-controlled protein-like [Spodoptera litura]	3	XP_022828311.1	89.655	29	3	0	607	521	112	140	3.57e-08	58.9
TRINITY_DN30205_c0_g1	XP_022823511.1 alpha-N-acetylglucosaminidase-like [Spodoptera litura]	1	XP_022823511.1	89.527	783	82	0	2498	150	1	783	0	1462
TRINITY_DN30225_c1_g1	RVE48656.1 hypothetical protein evm_006727 [Chilo suppressalis]	3	RVE48656.1	62.069	29	11	0	87	1	530	558	0.000835	45.1
TRINITY_DN30242_c23_g1	JAV64001.1 hypothetical protein, partial [Photinus pyralis]	1	JAV64001.1	94.915	59	3	0	15	191	8	66	4.05e-35	121
TRINITY_DN30246_c0_g1	XP_022822328.1 acetylcholine receptor subunit beta-like 1 isoform X1 [Spodoptera litura]	3	XP_022822328.1	100	517	0	0	2153	603	1	517	0	855
TRINITY_DN7814_c0_g1	XP_022831497.1 uncharacterized protein LOC111359975 isoform X4 [Spodoptera litura]	3	XP_022831497.1	62.5	144	54	0	434	3	691	834	7.45e-52	183
TRINITY_DN41177_c1_g1	AJW76724.1 alkaline phosphatase 4 [Spodoptera exigua]	1	AJW76724.1	96.923	65	2	0	81	275	15	79	1.36e-34	132
TRINITY_DN41119_c0_g1	XP_022814598.1 trypsin, alkaline B-like [Spodoptera litura]	5	XP_022814598.1	90.164	244	24	0	55	786	1	244	5.79e-157	443
TRINITY_DN41156_c0_g1	XP_022822390.1 uncharacterized protein LOC111353530 [Spodoptera litura]	1	XP_022822390.1	80.556	108	21	0	750	427	1	108	8.95e-56	182
TRINITY_DN53016_c0_g1	BAC79440.1 moricin [Spodoptera litura]	1	BAC79440.1	94.737	57	3	0	923	753	1	57	1.55e-09	60.8
TRINITY_DN53081_c0_g1	XP_022822912.1 uncharacterized protein LOC111353926 [Spodoptera litura]	3	XP_022822912.1	80.952	105	20	0	542	228	1	105	2.04e-55	177
TRINITY_DN25837_c0_g1	XP_022820600.1 uncharacterized protein LOC111352359 [Spodoptera litura]	1	XP_022820600.1	94.654	318	17	0	1219	266	307	624	0	599
TRINITY_DN43334_c1_g1	OWR51313.1 apoptosis-inducing factor 1 [Danaus plexippus plexippus]	1	OWR51313.1	66.038	318	89	2	1062	112	335	634	8.88e-115	354
TRINITY_DN43373_c0_g1	AEO34241.1 hypothetical protein [Amblyomma maculatum]	3	AEO34241.1	57.627	59	21	4	112	276	25	83	1.23e-09	59.3
TRINITY_DN43318_c0_g1	PZC85216.1 hypothetical protein B5X24_HaOG202401 [Helicoverpa armigera]	1	PZC85216.1	77.551	49	11	0	147	1	3	51	1.23e-16	81.6
TRINITY_DN28833_c0_g1	JAW06505.1 Uncharacterized protein, partial [Ornithodoros moubata]	1	JAW06505.1	47.619	105	35	3	266	3	17	118	3.71e-22	90.1
TRINITY_DN28856_c0_g1	XP_021190475.1 splicing factor U2AF 50 kDa subunit [Helicoverpa armigera]	1	XP_021190475.1	100	27	0	0	1	81	241	267	9.83e-19	58.5
TRINITY_DN78711_c0_g1	XP_022816454.1 uncharacterized protein LOC111349538 [Spodoptera litura]	1	XP_022816454.1	92.5	200	15	0	918	319	1	200	1.55e-129	375
TRINITY_DN78738_c0_g1	RVE50489.1 hypothetical protein evm_004818 [Chilo suppressalis]	2	RVE50489.1	65	40	13	1	101	217	396	435	3.16e-08	55.1
TRINITY_DN78712_c0_g1	XP_022821979.1 lipase 3-like [Spodoptera litura]	1	XP_022821979.1	86.667	405	52	2	1288	80	1	405	0	736
TRINITY_DN78710_c0_g1	XP_022831309.1 solute carrier family 23 member 2 isoform X1 [Spodoptera litura]	3	XP_022831309.1	97.418	581	15	0	2238	496	1	581	0	1158
TRINITY_DN11911_c0_g2	XP_022822490.1 uncharacterized protein LOC111353594 [Spodoptera litura]	3	XP_022822490.1	65.873	252	67	5	690	1397	1	249	4.23e-85	277
TRINITY_DN11968_c0_g1	XP_022814028.1 glycine-rich cell wall structural protein [Spodoptera litura]	1	XP_022814028.1	100	86	0	0	968	711	136	221	4.24e-29	120
TRINITY_DN11900_c0_g1	PCG67446.1 hypothetical protein B5V51_6403 [Heliothis virescens]	1	PCG67446.1	54.098	61	24	2	298	474	26	84	1.62e-13	69.7
TRINITY_DN11560_c1_g1	XP_022820315.1 mucin-3A-like isoform X2 [Spodoptera litura]	3	XP_022820315.1	86.364	22	3	0	64	129	1	22	0.000284	45.1
TRINITY_DN11590_c0_g1	KPJ06330.1 hypothetical protein RR48_14069 [Papilio machaon]	1	KPJ06330.1	96.053	76	3	0	230	3	165	240	1.28e-11	72
TRINITY_DN11530_c0_g1	AKT26503.1 odorant binding protein 26 [Spodoptera exigua]	2	AKT26503.1	99.329	149	1	0	600	154	1	149	4.57e-86	258
TRINITY_DN18809_c0_g1	XP_022828306.1 circadian clock-controlled protein-like [Spodoptera litura]	1	XP_022828306.1	89.558	249	26	0	2063	1317	1	249	8.87e-142	422
TRINITY_DN37576_c0_g1	ASV48993.1 flavin-dependent monooxygenase 3 [Spodoptera exigua]	1	ASV48993.1	99.768	431	1	0	162	1454	1	431	0	901
TRINITY_DN37525_c0_g1	AIH07584.1 glutathione S-transferase epsilon 9 [Spodoptera litura]	2	AIH07584.1	96.296	27	1	0	300	380	67	93	1.63e-08	57.4
TRINITY_DN37515_c0_g1	PCG77409.1 hypothetical protein B5V51_7388 [Heliothis virescens]	3	PCG77409.1	84.615	117	17	1	264	611	18	134	7.34e-64	202
TRINITY_DN37577_c0_g1	XP_022837315.1 uncharacterized protein LOC111364622 [Spodoptera litura]	3	XP_022837315.1	72.34	141	38	1	626	1045	1	141	8.22e-66	212
TRINITY_DN40309_c0_g1	XP_022834807.1 sodium-coupled monocarboxylate transporter 1 [Spodoptera litura]	1	XP_022834807.1	96.319	652	24	0	161	2116	1	652	0	1121
TRINITY_DN40381_c0_g1	XP_022836900.1 vitellogenin-like [Spodoptera litura]	1	XP_022836900.1	82.379	227	36	1	693	13	2538	2760	2.34e-119	380
TRINITY_DN17668_c0_g1	XP_022828818.1 uncharacterized protein LOC111358131 [Spodoptera litura]	3	XP_022828818.1	95.896	268	11	0	844	41	17	284	5e-177	495
TRINITY_DN48014_c0_g1	XP_022836900.1 vitellogenin-like [Spodoptera litura]	2	XP_022836900.1	96.296	81	3	0	244	2	2143	2223	2.33e-45	161
TRINITY_DN48042_c0_g2	XP_022826239.1 peroxisomal membrane protein 11C-like [Spodoptera litura]	1	XP_022826239.1	91.892	74	6	0	613	392	67	140	4.26e-39	139
TRINITY_DN48003_c0_g2	XP_021195657.1 uncharacterized protein LOC110380102 [Helicoverpa armigera]	3	XP_021195657.1	43.548	62	33	1	452	273	40	101	3.71e-05	51.2
TRINITY_DN48041_c3_g1	XP_022822920.1 membrane-bound alkaline phosphatase-like [Spodoptera litura]	1	XP_022822920.1	94.457	451	25	0	2	1354	71	521	0	864
TRINITY_DN48091_c0_g1	ODM91810.1 40S ribosomal protein S29 [Orchesella cincta]	3	ODM91810.1	66.667	54	18	0	47	208	1	54	1.02e-19	83.2
TRINITY_DN48010_c0_g1	XP_022817942.1 uncharacterized protein LOC111350556 [Spodoptera litura]	3	XP_022817942.1	79.412	34	5	1	1	102	327	358	0.000531	48.9
TRINITY_DN48044_c0_g1	KPJ11409.1 Transposon Ty3-G Gag-Pol polyprotein [Papilio machaon]	2	KPJ11409.1	54.418	1426	626	12	5029	764	179	1584	0	1502
TRINITY_DN48100_c0_g2	JAV19483.1 putative histone h2b [Culex tarsalis]	3	JAV19483.1	84.444	90	14	0	231	500	39	128	2.63e-49	163
TRINITY_DN48087_c0_g1	XP_022817942.1 uncharacterized protein LOC111350556 [Spodoptera litura]	3	XP_022817942.1	81.752	274	50	0	73	894	31	304	6.25e-164	478
TRINITY_DN8191_c0_g1	PCG72640.1 hypothetical protein B5V51_596 [Heliothis virescens]	2	PCG72640.1	100	27	0	0	325	405	15	41	7.77e-10	62.8
TRINITY_DN28515_c0_g1	XP_026743508.1 uncharacterized protein LOC113505146 [Trichoplusia ni]	1	XP_026743508.1	88.889	27	3	0	244	164	34	60	1.99e-08	52.4
TRINITY_DN47425_c0_g1	XP_022815729.1 protein unc-79 homolog [Spodoptera litura]	3	XP_022815729.1	93.604	1579	47	7	4656	1	1	1552	0	2797
TRINITY_DN47442_c0_g1	XP_022817959.1 uncharacterized protein LOC111350564 [Spodoptera litura]	3	XP_022817959.1	89.706	204	21	0	1070	459	1	204	2.72e-134	389
TRINITY_DN47495_c0_g1	ADC29633.1 nicotinic acetylcholine receptor alpha 6 isoform I, partial [Plutella xylostella]	3	ADC29633.1	99.333	150	1	0	10352	10801	152	301	1.19e-80	276
TRINITY_DN47434_c1_g2	JAJ30948.1 Histone H4 protein type G [Daphnia magna]	3	JAJ30948.1	97.561	82	2	0	253	8	14	95	7.33e-51	162
TRINITY_DN47413_c0_g1	XP_022830967.1 LOW QUALITY PROTEIN: uncharacterized protein LOC111359605 [Spodoptera litura]	3	XP_022830967.1	96.429	28	1	0	571	654	1481	1508	1.58e-07	58.5
TRINITY_DN44016_c0_g1	XP_022821473.1 ornithine aminotransferase, mitochondrial-like isoform X3 [Spodoptera litura]	3	XP_022821473.1	95.923	417	17	0	2403	1153	1	417	0	835
TRINITY_DN44057_c0_g1	XP_022826281.1 C3 and PZP-like alpha-2-macroglobulin domain-containing protein 8 [Spodoptera litura]	3	XP_022826281.1	98.943	1514	16	0	8228	3687	1	1514	0	2776
TRINITY_DN44087_c39_g3	AIR09767.1 trypsin-like serine protease precursor [Spodoptera frugiperda]	1	AIR09767.1	95.082	61	3	0	248	66	194	254	3.75e-34	123
TRINITY_DN44006_c1_g1	XP_022829262.1 intraflagellar transport protein 88 homolog [Spodoptera litura]	3	XP_022829262.1	87.5	272	32	1	936	1751	499	768	3.68e-103	337
TRINITY_DN44004_c0_g1	PZC74026.1 hypothetical protein B5X24_HaOG208395 [Helicoverpa armigera]	3	PZC74026.1	75	60	11	1	133	312	12	67	5.04e-10	61.6
TRINITY_DN44074_c0_g1	ROT65862.1 putative histone H2A-like [Penaeus vannamei]	3	ROT65862.1	78.788	99	21	0	580	284	16	114	1.5e-34	126
TRINITY_DN30484_c0_g1	XP_022815735.1 trypsin, alkaline C-like [Spodoptera litura]	4	XP_022815735.1	88.636	132	15	0	397	2	105	236	1.81e-81	246
TRINITY_DN30499_c0_g1	XP_022813953.1 leucine-rich repeat-containing protein 57-like [Spodoptera litura]	3	XP_022813953.1	90.024	411	40	1	357	1589	1	410	0	776
TRINITY_DN30412_c0_g1	XP_022829019.1 troponin I isoform X3 [Spodoptera litura]	3	XP_022829019.1	98.913	92	1	0	3	278	72	163	1.28e-52	169
TRINITY_DN29796_c0_g1	XP_022815740.1 trypsin, alkaline C-like [Spodoptera litura]	1	XP_022815740.1	69.048	42	13	0	1	126	42	83	1.97e-09	59.3
TRINITY_DN37378_c0_g1	XP_012544315.1 uncharacterized protein LOC105841373 [Bombyx mori]	1	XP_012544315.1	48.182	660	299	9	1343	3244	74	716	0	558
TRINITY_DN37312_c1_g1	XP_022818655.1 lactase-phlorizin hydrolase-like [Spodoptera litura]	1	XP_022818655.1	79.583	480	97	1	24	1460	16	495	0	803
TRINITY_DN3134_c0_g1	XP_022821466.1 adenylyl cyclase-associated protein 1 isoform X1 [Spodoptera litura]	3	XP_022821466.1	93.22	295	19	1	887	3	1	294	2.4e-149	446
TRINITY_DN3110_c19_g1	XP_022816666.1 larval cuticle protein LCP-17-like [Spodoptera litura]	1	XP_022816666.1	75.51	49	11	1	173	27	77	124	5.4e-17	77
TRINITY_DN3110_c20_g1	XP_003708663.2 PREDICTED: actin, partial [Megachile rotundata]	1	XP_003708663.2	100	61	0	0	24	206	13	73	7.68e-40	132
TRINITY_DN3150_c0_g1	XP_022835497.1 uncharacterized protein LOC111362951 [Spodoptera litura]	3	XP_022835497.1	95.897	195	8	0	508	1092	1	195	2.69e-136	392
TRINITY_DN3147_c0_g1	XP_022831655.1 glucose dehydrogenase [FAD, quinone]-like [Spodoptera litura]	1	XP_022831655.1	93.088	680	47	0	2155	116	1	680	0	1269
TRINITY_DN13201_c0_g1	AEL33702.1 carboxylesterase CXE29, partial [Spodoptera littoralis]	2	AEL33702.1	84.615	117	18	0	366	16	114	230	1.57e-67	209
TRINITY_DN13273_c0_g1	XP_022819609.1 CAP-Gly domain-containing linker protein 1 isoform X8 [Spodoptera litura]	3	XP_022819609.1	100	28	0	0	3	86	4	31	3.07e-08	58.2
TRINITY_DN50534_c0_g1	XP_022815804.1 A disintegrin and metalloproteinase with thrombospondin motifs 16-like [Spodoptera litura]	1	XP_022815804.1	96.204	1001	31	1	272	3253	1	1001	0	1920
TRINITY_DN50592_c0_g1	XP_022823070.1 uncharacterized protein LOC111354031 [Spodoptera litura]	3	XP_022823070.1	96.923	130	4	0	2191	1802	178	307	5.46e-78	273
TRINITY_DN50515_c0_g1	XP_022822327.1 uncharacterized protein LOC111353497 [Spodoptera litura]	3	XP_022822327.1	96.842	190	5	1	124	690	1	190	8.91e-71	237
TRINITY_DN50566_c1_g1	XP_022822936.1 sarcoplasmic calcium-binding proteins I, III, and IV-like [Spodoptera litura]	3	XP_022822936.1	96.757	185	6	0	143	697	1	185	3.05e-130	373
TRINITY_DN50596_c1_g1	XP_022831895.1 glucose dehydrogenase [FAD, quinone]-like [Spodoptera litura]	3	XP_022831895.1	96	625	25	0	2264	390	1	625	0	1265
TRINITY_DN1871_c0_g1	ACV60241.1 antennal esterase CXE14 [Spodoptera littoralis]	2	ACV60241.1	89.189	111	12	0	1	333	400	510	2.28e-67	218
TRINITY_DN51331_c0_g1	XP_022833169.1 uncharacterized protein LOC111361066 [Spodoptera litura]	2	XP_022833169.1	69.784	139	37	2	1066	650	96	229	3.03e-53	187
TRINITY_DN51325_c2_g1	XP_022819856.1 probable chitinase 10 [Spodoptera litura]	1	XP_022819856.1	92.842	1872	123	6	3588	9182	1098	2965	0	3115
TRINITY_DN51388_c0_g1	XP_022828698.1 putative serine protease K12H4.7 [Spodoptera litura]	1	XP_022828698.1	76.059	472	109	2	2177	771	1	471	0	764
TRINITY_DN51362_c2_g1	XP_021186498.1 uncharacterized protein LOC110373525 [Helicoverpa armigera]	3	XP_021186498.1	86.763	1458	188	3	1492	5856	28	1483	0	2591
TRINITY_DN51358_c2_g1	XP_008189586.1 PREDICTED: ATP-dependent DNA helicase PIF1-like [Acyrthosiphon pisum]	1	XP_008189586.1	90.244	41	4	0	229	107	54	94	6.98e-19	80.5
TRINITY_DN51395_c0_g1	XP_022831976.1 luciferin 4-monooxygenase-like [Spodoptera litura]	2	XP_022831976.1	93.458	535	35	0	2537	933	1	535	0	1040
TRINITY_DN51371_c2_g5	PZC76339.1 hypothetical protein B5X24_HaOG204786 [Helicoverpa armigera]	3	PZC76339.1	79.545	88	18	0	1	264	273	360	9.58e-42	148
TRINITY_DN51379_c12_g1	JAI72502.1 hypothetical protein [Daphnia_magna]	3	JAI72502.1	87.671	73	9	0	227	9	1	73	5.99e-36	122
TRINITY_DN51361_c4_g1	XP_026494054.1 uncharacterized protein LOC113399195 [Vanessa tameamea]	1	XP_026494054.1	68.171	1640	507	10	6834	1945	102	1736	0	2325
TRINITY_DN32360_c0_g1	XP_022823070.1 uncharacterized protein LOC111354031 [Spodoptera litura]	3	XP_022823070.1	96.154	26	1	0	160	237	410	435	8.63e-08	54.3
TRINITY_DN3966_c0_g1	XP_022830653.1 prostaglandin reductase 1-like [Spodoptera litura]	2	XP_022830653.1	83.406	229	38	0	59	745	1	229	1.18e-124	363
TRINITY_DN11497_c0_g1	PZC76788.1 hypothetical protein B5X24_HaOG204105 [Helicoverpa armigera]	3	PZC76788.1	56.757	37	16	0	377	267	853	889	3.34e-05	48.9
TRINITY_DN93039_c0_g1	XP_021200155.1 uncharacterized protein LOC110383679 [Helicoverpa armigera]	1	XP_021200155.1	56.579	76	32	1	6	233	1	75	3.73e-20	88.6
TRINITY_DN6242_c0_g1	XP_022815733.1 trypsin, alkaline C-like [Spodoptera litura]	4	XP_022815733.1	88.43	121	14	0	75	437	1	121	7.24e-70	217
TRINITY_DN5788_c0_g1	XP_022830966.1 uncharacterized protein LOC111359604 [Spodoptera litura]	3	XP_022830966.1	72.973	37	10	0	364	474	227	263	3.86e-07	55.8
TRINITY_DN59679_c0_g1	XP_022831959.1 uncharacterized protein LOC111360298 [Spodoptera litura]	1	XP_022831959.1	83.422	187	31	0	3	563	65	251	8.66e-119	342
TRINITY_DN25613_c0_g1	PZC85663.1 hypothetical protein B5X24_HaOG215933 [Helicoverpa armigera]	3	PZC85663.1	54.128	109	48	1	1043	723	1	109	1.28e-28	114
TRINITY_DN25627_c1_g1	PRD30272.1 hypothetical protein NCL1_26935 [Nephila clavipes]	2	PRD30272.1	41.667	84	45	2	1	243	23	105	1.27e-10	59.7
TRINITY_DN25698_c0_g1	XP_022816461.1 osteopetrosis-associated transmembrane protein 1 [Spodoptera litura]	2	XP_022816461.1	80	50	10	0	206	355	1	50	1.06e-14	74.7
TRINITY_DN25652_c0_g2	XP_022826717.1 uncharacterized protein LOC111356546 isoform X2 [Spodoptera litura]	1	XP_022826717.1	100	29	0	0	129	215	45	73	8.03e-22	67.8
TRINITY_DN25631_c0_g1	AZL90156.1 phospholipase 2 [Spodoptera exigua]	1	AZL90156.1	98.919	185	2	0	895	341	1	185	9.57e-132	380
TRINITY_DN1128_c0_g1	XP_022820463.1 uncharacterized protein LOC111352141 isoform X3 [Spodoptera litura]	3	XP_022820463.1	96.429	28	1	0	783	866	251	278	5.14e-07	57.8
TRINITY_DN66964_c0_g1	XP_013786400.1 60S acidic ribosomal protein P2-like [Limulus polyphemus]	3	XP_013786400.1	54.098	61	28	0	275	93	6	66	1.25e-15	73.2
TRINITY_DN22300_c0_g1	XP_022816369.1 uncharacterized protein LOC111349477 [Spodoptera litura]	3	XP_022816369.1	95.349	86	4	0	69	326	1	86	2.66e-48	171
TRINITY_DN45058_c0_g1	XP_022829598.1 H/ACA ribonucleoprotein complex subunit 3 [Spodoptera litura]	1	XP_022829598.1	86.111	36	5	0	493	386	2	37	1.35e-14	70.9
TRINITY_DN45095_c0_g1	XP_026281449.1 chitobiosyldiphosphodolichol beta-mannosyltransferase [Frankliniella occidentalis]	1	XP_026281449.1	81.818	44	7	1	35	166	316	358	3.75e-16	77.8
TRINITY_DN45049_c0_g1	XP_022831532.1 small G protein signaling modulator 2-like isoform X2 [Spodoptera litura]	2	XP_022831532.1	99.299	1141	6	1	227	3643	1	1141	0	2146
TRINITY_DN45065_c0_g1	XP_022821553.1 chorion peroxidase-like [Spodoptera litura]	3	XP_022821553.1	92.233	206	12	2	249	854	1	206	2.45e-111	349
TRINITY_DN50061_c0_g1	JAP84353.1 cathepsin F [Rhipicephalus appendiculatus]	3	JAP84353.1	50.323	310	137	6	1169	261	166	465	7.17e-93	295
TRINITY_DN50090_c1_g6	XP_022828607.1 regulation of enolase protein 1-like [Spodoptera litura]	1	XP_022828607.1	86.42	81	11	0	245	3	1	81	7.72e-43	151
TRINITY_DN50075_c0_g1	XP_022817362.1 high affinity copper uptake protein 1 [Spodoptera litura]	1	XP_022817362.1	98.925	186	2	0	140	697	1	186	1.12e-107	326
TRINITY_DN50075_c0_g2	XP_022829690.1 high affinity copper uptake protein 1-like [Spodoptera litura]	1	XP_022829690.1	97.159	176	5	0	388	915	1	176	1.26e-110	325
TRINITY_DN50042_c0_g1	XP_022817338.1 gelsolin-related protein of 125 kDa-like [Spodoptera litura]	1	XP_022817338.1	68.608	309	63	2	230	1144	16	294	4.76e-122	381
TRINITY_DN50013_c0_g1	XP_022824779.1 actin-binding Rho-activating protein-like [Spodoptera litura]	3	XP_022824779.1	96.875	192	6	0	3489	2914	1	192	9.13e-126	391
TRINITY_DN50018_c1_g1	XP_022828345.1 uncharacterized protein LOC111357771 [Spodoptera litura]	1	XP_022828345.1	90.631	555	52	0	1905	241	1	555	0	1041
TRINITY_DN50087_c0_g1	KMQ85192.1 reverse transcriptase [Lasius niger]	1	KMQ85192.1	62.172	267	101	0	978	178	331	597	7.13e-119	366
TRINITY_DN49858_c4_g1	XP_026735912.1 uncharacterized protein LOC113499598 [Trichoplusia ni]	3	XP_026735912.1	76.276	666	154	3	3068	1080	1211	1875	0	1043
TRINITY_DN49858_c4_g5	XP_011557830.1 PREDICTED: RNA-directed DNA polymerase from mobile element jockey-like [Plutella xylostella]	3	XP_011557830.1	67.532	77	25	0	2	232	153	229	9.31e-26	102
TRINITY_DN49877_c15_g1	XP_022832060.1 alpha-tocopherol transfer protein-like [Spodoptera litura]	3	XP_022832060.1	93.59	312	20	0	2202	1267	1	312	0	620
TRINITY_DN49888_c0_g1	XP_022815639.1 bromodomain-containing protein DDB_G0280777-like [Spodoptera litura]	3	XP_022815639.1	85.714	588	63	9	1781	75	1	586	0	755
TRINITY_DN49809_c33_g1	AOS55448.1 cytochrome oxidase subunit 1, partial (mitochondrion) [Lepidoptera sp. sc_10762]	4	AOS55448.1	87.209	86	11	0	260	3	6	91	1.01e-36	125
TRINITY_DN49809_c37_g1	JAV83398.1 hypothetical protein, partial [Photinus pyralis]	4	JAV83398.1	28.46	513	342	14	8093	9574	651	1157	2.71e-34	153
TRINITY_DN49809_c43_g1	ATB24894.1 elongation factor-1alpha, partial [Aglais ichnusa]	1	ATB24894.1	100	61	0	0	2	184	24	84	8.22e-39	130
TRINITY_DN49821_c0_g1	XP_022830409.1 lipase 3-like [Spodoptera litura]	1	XP_022830409.1	94.943	435	22	0	1413	109	1	435	0	867
TRINITY_DN49889_c0_g1	XP_022834805.1 glucose dehydrogenase [FAD, quinone]-like isoform X1 [Spodoptera litura]	1	XP_022834805.1	89.848	591	57	1	70	1833	1	591	0	1058
TRINITY_DN22906_c0_g1	XP_022829349.1 trypsin 3A1-like [Spodoptera litura]	1	XP_022829349.1	89.338	272	29	0	943	128	1	272	7.97e-172	486
TRINITY_DN22960_c0_g1	XP_022830869.1 putative inorganic phosphate cotransporter isoform X2 [Spodoptera litura]	3	XP_022830869.1	98.182	495	9	0	248	1732	1	495	0	995
TRINITY_DN31170_c0_g1	XP_022832049.1 pupal cuticle protein-like [Spodoptera litura]	3	XP_022832049.1	100	107	0	0	157	477	1	107	1.52e-27	110
TRINITY_DN31170_c0_g2	XP_021182603.1 pupal cuticle protein-like [Helicoverpa armigera]	3	XP_021182603.1	97.959	49	1	0	394	248	159	207	1.04e-16	80.1
TRINITY_DN31145_c1_g1	XP_022828132.1 GILT-like protein 3 [Spodoptera litura]	1	XP_022828132.1	85.185	216	32	0	1089	442	1	216	4.13e-130	380
TRINITY_DN57278_c0_g1	AXY04298.1 sulfakinin [Spodoptera exigua]	3	AXY04298.1	100	74	0	0	775	554	1	74	8.12e-34	124
TRINITY_DN23190_c0_g1	XP_022820286.1 fungal protease inhibitor-1-like [Spodoptera litura]	1	XP_022820286.1	93.103	29	2	0	1455	1369	40	68	8.69e-09	60.1
TRINITY_DN23133_c12_g1	XP_001862807.1 actin [Culex quinquefasciatus]	1	XP_001862807.1	98.413	63	1	0	24	212	74	136	5.9e-41	138
TRINITY_DN23115_c0_g1	XP_022823997.1 uncharacterized protein LOC111354692, partial [Spodoptera litura]	1	XP_022823997.1	69.863	73	22	0	15	233	123	195	1.7e-28	107
TRINITY_DN12704_c4_g1	XP_022825251.1 flexible cuticle protein 12-like [Spodoptera litura]	3	XP_022825251.1	83.178	107	17	1	110	430	1	106	1.05e-44	150
TRINITY_DN12387_c0_g1	XP_022827478.1 myrosinase 1-like isoform X3 [Spodoptera litura]	2	XP_022827478.1	85.714	84	12	0	348	97	392	475	9.58e-44	154
TRINITY_DN12344_c0_g1	ASO98056.1 cytochrome p450 CYP333B40 [Spodoptera exigua]	3	ASO98056.1	97.845	232	5	0	773	1468	1	232	9.57e-161	471
TRINITY_DN12324_c0_g1	XP_022820622.1 uncharacterized protein LOC111352141 isoform X5 [Spodoptera litura]	3	XP_022820622.1	81.928	166	30	0	1	498	14	179	4.1e-96	289
TRINITY_DN42398_c2_g1	XP_022823555.1 cytochrome b5-like [Spodoptera litura]	1	XP_022823555.1	94.915	118	6	0	719	366	5	122	4.82e-69	214
TRINITY_DN42320_c0_g1	XP_022833228.1 uncharacterized protein LOC111361104 [Spodoptera litura]	2	XP_022833228.1	98.958	384	4	0	2068	917	1	384	0	772
TRINITY_DN15365_c0_g1	XP_022826472.1 brachyurin-like [Spodoptera litura]	1	XP_022826472.1	80.503	159	31	0	1	477	1	159	5.52e-83	252
TRINITY_DN15346_c0_g1	PZC76788.1 hypothetical protein B5X24_HaOG204105 [Helicoverpa armigera]	3	PZC76788.1	58.824	34	14	0	102	1	853	886	1.8e-05	47.4
TRINITY_DN27474_c0_g1	XP_022832510.1 CCR4-NOT transcription complex subunit 1 isoform X4 [Spodoptera litura]	3	XP_022832510.1	100	32	0	0	776	871	1233	1264	1.79e-09	66.2
TRINITY_DN60834_c0_g1	XP_022816175.1 larval cuticle protein LCP-22-like [Spodoptera litura]	1	XP_022816175.1	81.538	65	12	0	1	195	84	148	2.73e-31	116
TRINITY_DN25493_c0_g1	XP_022826853.1 uncharacterized protein LOC111356644 isoform X2 [Spodoptera litura]	3	XP_022826853.1	97.814	183	4	0	222	770	1	183	6.13e-123	310
TRINITY_DN25402_c0_g1	XP_022827489.1 uncharacterized protein LOC111357139 [Spodoptera litura]	1	XP_022827489.1	96.829	473	15	0	3955	2537	1	473	0	888
TRINITY_DN25414_c0_g1	XP_022818767.1 centrosomal protein of 104 kDa [Spodoptera litura]	2	XP_022818767.1	97.58	1157	25	1	5208	1738	1	1154	0	1955
TRINITY_DN25452_c0_g1	ACS26246.1 repat5 [Spodoptera exigua]	1	ACS26246.1	97.872	141	2	1	202	624	1	140	7.21e-96	283
TRINITY_DN25483_c0_g1	XP_022823071.1 von Willebrand factor-like [Spodoptera litura]	1	XP_022823071.1	94.771	153	8	0	1570	1112	1	153	1.93e-75	249
TRINITY_DN26422_c0_g1	XP_022826606.1 Niemann-Pick type protein homolog 1B-like [Spodoptera litura]	1	XP_022826606.1	86.463	1241	168	0	208	3930	1	1241	0	2264
TRINITY_DN26412_c0_g1	XP_022827158.1 xanthine dehydrogenase-like [Spodoptera litura]	1	XP_022827158.1	91.971	1258	100	1	4105	332	1	1257	0	2409
TRINITY_DN26459_c0_g1	XP_022824727.1 protein sidekick-1-like isoform X1 [Spodoptera litura]	3	XP_022824727.1	99.668	301	1	0	2882	1980	2	302	1.28e-171	512
TRINITY_DN26413_c0_g1	XP_022823193.1 uncharacterized protein LOC111354134, partial [Spodoptera litura]	1	XP_022823193.1	67.308	52	17	0	1090	935	143	194	1.28e-12	73.6
TRINITY_DN26438_c0_g1	XP_022825915.1 protogenin-like isoform X1 [Spodoptera litura]	3	XP_022825915.1	92.715	1057	77	0	4627	1457	1	1057	0	1953
TRINITY_DN26465_c0_g1	XP_022821666.1 trypsin, alkaline C-like [Spodoptera litura]	1	XP_022821666.1	89.412	255	27	0	462	1226	1	255	6.43e-167	475
TRINITY_DN34792_c0_g1	PZC86473.1 hypothetical protein B5X24_HaOG209192 [Helicoverpa armigera]	3	PZC86473.1	70.37	135	37	2	643	242	3	135	5.09e-30	114
TRINITY_DN34799_c0_g2	CAJ17428.1 ribosomal protein L37e [Sphaerius sp. APV-2005]	3	CAJ17428.1	75.61	82	20	0	111	356	1	82	3.32e-37	129
TRINITY_DN11894_c0_g1	PCG77285.1 hypothetical protein B5V51_7682 [Heliothis virescens]	3	PCG77285.1	100	39	0	0	980	1096	1	39	1.1e-13	78.2
TRINITY_DN11898_c2_g1	JAJ64948.1 putative Actin, alpha skeletal muscle [Daphnia magna]	1	JAJ64948.1	86.885	61	8	0	188	6	79	139	1.29e-33	123
TRINITY_DN11814_c0_g1	XP_022828311.1 circadian clock-controlled protein-like [Spodoptera litura]	3	XP_022828311.1	95.455	22	1	0	18	83	1	22	0.000246	49.7
TRINITY_DN11861_c0_g1	AGP03459.1 SexiOBP13 [Spodoptera exigua]	3	AGP03459.1	99.31	145	1	0	148	582	1	145	1.18e-96	288
TRINITY_DN37286_c0_g1	XP_026726004.1 regulating synaptic membrane exocytosis protein 2-like isoform X3 [Trichoplusia ni]	3	XP_026726004.1	100	24	0	0	73	2	267	290	9.58e-08	56.2
TRINITY_DN37286_c0_g2	PCG73910.1 hypothetical protein B5V51_14141, partial [Heliothis virescens]	3	PCG73910.1	91.765	85	7	0	257	3	238	322	9.7e-36	132
TRINITY_DN37275_c0_g1	XP_021186436.1 39S ribosomal protein L37, mitochondrial [Helicoverpa armigera]	1	XP_021186436.1	73.333	30	8	0	2	91	110	139	0.000159	46.2
TRINITY_DN37290_c0_g1	AEO32229.1 hypothetical protein, partial [Amblyomma maculatum]	3	AEO32229.1	95.385	65	3	0	146	340	1	65	9.08e-39	133
TRINITY_DN37252_c0_g1	RVE50597.1 hypothetical protein evm_004721 [Chilo suppressalis]	1	RVE50597.1	67.47	83	27	0	568	320	4	86	1.7e-32	119
TRINITY_DN25599_c0_g1	XP_022825872.1 vesicular acetylcholine transporter [Spodoptera litura]	3	XP_022825872.1	99.345	611	4	0	607	2439	1	611	0	1028
TRINITY_DN25585_c0_g1	XP_022823366.1 uncharacterized protein LOC111354260 [Spodoptera litura]	2	XP_022823366.1	76.867	415	96	0	2507	3751	1	415	0	652
TRINITY_DN25522_c0_g1	ASO98027.1 cytochrome p450 CYP18B1 [Spodoptera exigua]	2	ASO98027.1	99.614	518	2	0	471	2024	1	518	0	988
TRINITY_DN25520_c0_g1	AFH96950.1 alkaline phosphatase [Spodoptera exigua]	1	AFH96950.1	96.078	51	2	0	14	166	495	545	1.18e-23	105
TRINITY_DN5539_c0_g1	AEG75844.1 glutathione S-transferase s3 protein [Spodoptera litura]	2	AEG75844.1	73.684	38	9	1	3	113	112	149	7.7e-10	58.5
TRINITY_DN25969_c0_g1	JAN02163.1 60S ribosomal protein L35 [Daphnia magna]	3	JAN02163.1	67.213	122	40	0	51	416	1	122	5.19e-47	157
TRINITY_DN41642_c1_g1	AYM01165.1 glutathione-S-transferase epsilon class [Spodoptera littoralis]	3	AYM01165.1	93.711	159	10	0	3	479	59	217	4.77e-103	302
TRINITY_DN41627_c0_g1	XP_022818434.1 tyrosine-protein phosphatase CDC14-like isoform X1 [Spodoptera litura]	1	XP_022818434.1	88.82	161	18	0	539	57	596	756	5.47e-94	295
TRINITY_DN41667_c0_g1	XP_015523743.1 PREDICTED: uncharacterized protein LOC107227191 [Neodiprion lecontei]	2	XP_015523743.1	65.306	49	16	1	144	1	157	205	1.06e-10	63.9
TRINITY_DN28123_c0_g1	XP_022816676.1 blood vessel epicardial substance-like [Spodoptera litura]	2	XP_022816676.1	98.009	452	9	0	306	1661	1	452	0	723
TRINITY_DN28144_c0_g1	AIN39490.1 POX-F [Spodoptera exigua]	1	AIN39490.1	99.855	688	1	0	2629	566	1	688	0	1358
TRINITY_DN28176_c0_g1	XP_022826221.1 organic cation/carnitine transporter 7-like [Spodoptera litura]	4	XP_022826221.1	77.778	36	8	0	2	109	98	133	5.72e-09	59.7
TRINITY_DN30503_c0_g1	XP_022817243.1 4-coumarate--CoA ligase 1-like [Spodoptera litura]	3	XP_022817243.1	87.037	540	70	0	101	1720	1	540	0	953
TRINITY_DN30534_c0_g1	XP_022827045.1 xanthine dehydrogenase-like [Spodoptera litura]	1	XP_022827045.1	87.871	1179	142	1	32	3565	85	1263	0	2172
TRINITY_DN48491_c0_g1	XP_022820407.1 collagen alpha-1(XXVII) chain-like [Spodoptera litura]	3	XP_022820407.1	83.799	179	28	1	661	125	163	340	1.52e-55	193
TRINITY_DN48444_c90_g1	XP_026734316.1 myosin regulatory light chain 2 [Trichoplusia ni]	2	XP_026734316.1	98.507	67	1	0	264	64	127	193	4.44e-40	137
TRINITY_DN48437_c1_g1	XP_022832222.1 ATP-dependent RNA helicase ddx54-like, partial [Spodoptera litura]	2	XP_022832222.1	73.077	26	7	0	110	187	180	205	1.05e-07	44.3
TRINITY_DN48425_c0_g1	XP_022817584.1 glucose dehydrogenase [FAD, quinone]-like [Spodoptera litura]	1	XP_022817584.1	88.92	361	40	0	1083	1	1	361	0	659
TRINITY_DN48492_c0_g1	AEO27700.1 allatotropin [Spodoptera exigua]	3	AEO27700.1	100	134	0	0	129	530	1	134	1.54e-73	235
TRINITY_DN48453_c2_g1	XP_022816224.1 uncharacterized protein LOC111349356 [Spodoptera litura]	2	XP_022816224.1	77.857	140	31	0	632	213	75	214	1.83e-63	209
TRINITY_DN48453_c3_g1	AYM01159.1 glutathione-S-transferase epsilon class [Spodoptera littoralis]	3	AYM01159.1	91.284	218	19	0	104	757	1	218	1.08e-147	421
TRINITY_DN48457_c0_g1	XP_022831924.1 collagenase-like [Spodoptera litura]	1	XP_022831924.1	92.058	277	22	0	125	955	16	292	0	538
TRINITY_DN80781_c0_g1	XP_022833324.1 nose resistant to fluoxetine protein 6-like [Spodoptera litura]	3	XP_022833324.1	88.443	623	71	1	436	2304	13	634	0	1120
TRINITY_DN45991_c0_g1	XP_022835064.1 uncharacterized protein LOC111362598 isoform X2 [Spodoptera litura]	1	XP_022835064.1	89.451	237	25	0	1425	715	1	237	7.81e-47	170
TRINITY_DN45919_c0_g1	XP_022827033.1 uncharacterized protein LOC111356782 [Spodoptera litura]	3	XP_022827033.1	71.141	149	40	1	41	478	1	149	1.06e-68	213
TRINITY_DN45961_c0_g1	XP_013192038.1 PREDICTED: RNA-directed DNA polymerase from mobile element jockey-like [Amyelois transitella]	3	XP_013192038.1	44.444	126	66	2	91	456	828	953	1.36e-21	100
TRINITY_DN45910_c0_g1	XP_022821941.1 uncharacterized protein LOC111353229 isoform X2 [Spodoptera litura]	3	XP_022821941.1	89.286	28	3	0	84	1	18	45	4.16e-07	55.1
TRINITY_DN38347_c0_g1	XP_022832025.1 somatomedin-B and thrombospondin type-1 domain-containing protein-like [Spodoptera litura]	1	XP_022832025.1	99.275	276	2	0	464	1291	1	276	0	565
TRINITY_DN38375_c0_g1	AYM01176.1 glutathione-S-transferase sigma class [Spodoptera littoralis]	2	AYM01176.1	86.207	29	4	0	450	536	1	29	3.19e-08	58.2
TRINITY_DN38394_c0_g1	XP_022835059.1 vitellogenin-like [Spodoptera litura]	1	XP_022835059.1	89.796	49	5	0	3	149	1479	1527	2.02e-18	88.2
TRINITY_DN38301_c0_g1	XP_022834614.1 perilipin-4-like isoform X9 [Spodoptera litura]	3	XP_022834614.1	40.833	120	11	2	17	376	844	903	8.98e-13	71.2
TRINITY_DN38342_c0_g1	AKJ54492.1 attacin 2 [Spodoptera exigua]	1	AKJ54492.1	97.872	235	5	0	80	784	1	235	1.76e-166	473
TRINITY_DN22614_c1_g1	XP_022837717.1 putative inorganic phosphate cotransporter isoform X1 [Spodoptera litura]	3	XP_022837717.1	95.977	522	21	0	222	1787	1	522	0	980
TRINITY_DN22615_c0_g1	XP_022818343.1 ethanolaminephosphotransferase 1-like isoform X1 [Spodoptera litura]	1	XP_022818343.1	95.25	400	19	0	201	1400	4	403	0	771
TRINITY_DN22697_c0_g1	PZC76788.1 hypothetical protein B5X24_HaOG204105 [Helicoverpa armigera]	1	PZC76788.1	57.895	38	16	0	22	135	852	889	2.63e-06	50.8
TRINITY_DN22694_c0_g1	XP_022816592.1 inducible metalloproteinase inhibitor protein-like [Spodoptera litura]	2	XP_022816592.1	74.194	62	16	0	85	270	1	62	1.68e-26	101
TRINITY_DN50278_c4_g1	XP_022830510.1 multiple epidermal growth factor-like domains protein 11, partial [Spodoptera litura]	1	XP_022830510.1	66.604	536	160	5	1793	222	23	551	0	711
TRINITY_DN50279_c3_g1	XP_022820622.1 uncharacterized protein LOC111352141 isoform X5 [Spodoptera litura]	3	XP_022820622.1	72.277	101	28	0	303	1	156	256	7.16e-48	162
TRINITY_DN50279_c5_g1	XP_022829632.1 uncharacterized protein LOC111357884 isoform X2 [Spodoptera litura]	2	XP_022829632.1	81.25	96	18	0	288	1	30	125	1.5e-52	174
TRINITY_DN50279_c6_g1	XP_022828838.1 uncharacterized protein LOC111357884 isoform X1 [Spodoptera litura]	3	XP_022828838.1	81.852	270	49	0	3	812	121	390	6.72e-167	482
TRINITY_DN50261_c0_g1	XP_022824926.1 cytochrome P450 6k1-like [Spodoptera litura]	1	XP_022824926.1	90	500	49	1	1810	314	1	500	0	880
TRINITY_DN50288_c0_g2	JAL44081.1 hypothetical protein [Daphnia magna]	3	JAL44081.1	49.219	128	59	1	252	617	26	153	6.25e-38	138
TRINITY_DN50217_c5_g2	XP_026734055.1 plasma membrane calcium-transporting ATPase 3 isoform X4 [Trichoplusia ni]	3	XP_026734055.1	93.548	31	2	0	457	365	1099	1129	3.32e-09	70.1
TRINITY_DN50255_c0_g2	XP_022816080.1 peptidyl-alpha-hydroxyglycine alpha-amidating lyase 2-like [Spodoptera litura]	3	XP_022816080.1	99.444	360	2	0	1677	598	1	360	0	745
TRINITY_DN50229_c54_g1	XP_022821249.1 maltase A1-like [Spodoptera litura]	3	XP_022821249.1	91.79	609	48	1	422	2242	1	609	0	1149
TRINITY_DN3455_c0_g1	PZC83984.1 hypothetical protein B5X24_HaOG206330 [Helicoverpa armigera]	3	PZC83984.1	57.377	61	26	0	923	741	27	87	4.95e-13	71.2
TRINITY_DN3400_c0_g1	PZC79511.1 hypothetical protein B5X24_HaOG216291 [Helicoverpa armigera]	3	PZC79511.1	83.824	68	11	0	1611	1408	1	68	3.65e-32	126
TRINITY_DN47714_c1_g1	XP_022817899.1 N-acetylneuraminate lyase A-like [Spodoptera litura]	1	XP_022817899.1	83.841	328	53	0	60	1043	1	328	0	546
TRINITY_DN47724_c0_g2	XP_022815712.1 uncharacterized protein LOC111348993 [Spodoptera litura]	1	XP_022815712.1	90	30	3	0	3	92	127	156	5.57e-08	57.4
TRINITY_DN26705_c0_g1	XP_022814428.1 phospholipase A1-like [Spodoptera litura]	1	XP_022814428.1	79.268	164	34	0	924	433	1	164	2.06e-89	275
TRINITY_DN46150_c0_g1	XP_022825527.1 uncharacterized protein LOC111355717 isoform X2 [Spodoptera litura]	3	XP_022825527.1	99.717	353	1	0	3220	2162	18	370	1.94e-157	481
TRINITY_DN46104_c0_g1	XP_022824481.1 cytochrome P450 6B2-like [Spodoptera litura]	3	XP_022824481.1	90.64	406	38	0	1218	1	1	406	0	739
TRINITY_DN46192_c2_g2	LAA13473.1 uncharacterized protein, partial [Parasteatoda tepidariorum]	3	LAA13473.1	53.521	71	31	1	232	20	10	78	4.74e-09	54.7
TRINITY_DN46199_c1_g2	XP_022818987.1 uncharacterized protein LOC111351320 [Spodoptera litura]	4	XP_022818987.1	80	40	8	0	51	170	1	40	7.97e-12	64.7
TRINITY_DN46199_c1_g1	XP_022818987.1 uncharacterized protein LOC111351320 [Spodoptera litura]	1	XP_022818987.1	70.93	86	25	0	2	259	112	197	5.61e-21	90.9
TRINITY_DN46139_c0_g1	XP_022831837.1 uncharacterized protein LOC111360198 [Spodoptera litura]	1	XP_022831837.1	55.172	58	22	2	155	316	6	63	1.24e-09	58.9
TRINITY_DN32956_c0_g1	XP_022829281.1 uncharacterized protein LOC111358393 [Spodoptera litura]	1	XP_022829281.1	90.314	382	25	2	527	1657	1	375	0	669
TRINITY_DN32921_c0_g1	JAN00759.1 hypothetical protein [Daphnia magna]	2	JAN00759.1	98.361	61	1	0	293	111	70	130	2.52e-35	123
TRINITY_DN32910_c0_g1	XP_022824776.1 D-amino-acid oxidase [Spodoptera litura]	2	XP_022824776.1	94.828	58	3	0	174	1	1	58	3.78e-31	117
TRINITY_DN8268_c0_g1	XP_026742306.1 titin-like isoform X13 [Trichoplusia ni]	3	XP_026742306.1	66.875	160	53	0	485	6	1251	1410	6.62e-30	122
TRINITY_DN32531_c0_g1	XP_022826154.1 saccharopine dehydrogenase-like oxidoreductase [Spodoptera litura]	3	XP_022826154.1	81.172	239	45	0	1017	1733	183	421	0	416
TRINITY_DN32576_c0_g1	XP_022819321.1 nitric oxide synthase-like protein isoform X2 [Spodoptera litura]	1	XP_022819321.1	96.108	1182	46	0	5064	1519	1	1182	0	2308
TRINITY_DN32595_c1_g1	PZC87131.1 hypothetical protein B5X24_HaOG201367 [Helicoverpa armigera]	3	PZC87131.1	98.903	729	4	1	107	2281	35	763	0	1250
TRINITY_DN8013_c0_g1	XP_022827171.1 MD-2-related lipid-recognition protein-like [Spodoptera litura]	1	XP_022827171.1	93.75	32	2	0	859	764	94	125	5e-11	66.6
TRINITY_DN8001_c0_g1	XP_022830605.1 thrombospondin type-1 domain-containing protein 7A-like isoform X2 [Spodoptera litura]	3	XP_022830605.1	96.281	242	9	0	727	2	1	242	5.65e-129	404
TRINITY_DN28760_c0_g1	XP_022823580.1 alpha-N-acetylgalactosaminidase isoform X2 [Spodoptera litura]	1	XP_022823580.1	100	35	0	0	3	107	407	441	1.29e-12	73.9
TRINITY_DN28719_c0_g1	JAN01823.1 60S ribosomal protein L23a, partial [Daphnia magna]	3	JAN01823.1	79.412	68	14	0	204	1	35	102	4.23e-28	106
TRINITY_DN51642_c0_g1	AAS79891.1 gst1 [Spodoptera litura]	2	AAS79891.1	80.303	198	39	0	63	656	14	211	2.18e-103	310
TRINITY_DN51645_c0_g1	XP_026811536.1 histone H3-like [Rhopalosiphum maidis]	1	XP_026811536.1	94.495	109	6	0	138	464	114	222	1.27e-47	162
TRINITY_DN51679_c0_g1	XP_022834159.1 uncharacterized protein LOC111361932 [Spodoptera litura]	1	XP_022834159.1	88.372	43	5	0	675	547	80	122	1.41e-17	82.4
TRINITY_DN51659_c0_g1	XP_022826995.1 uncharacterized protein LOC111356752 [Spodoptera litura]	2	XP_022826995.1	92.561	578	43	0	60	1793	1	578	0	1089
TRINITY_DN51618_c0_g1	AUN86411.1 glutathione S-transferase S1 [Spodoptera litura]	1	AUN86411.1	86.321	212	29	0	627	1262	1	212	2.67e-134	392
TRINITY_DN51638_c0_g1	XP_022831683.1 acetylcholinesterase-like [Spodoptera litura]	1	XP_022831683.1	86.556	543	69	2	1876	257	2	543	0	1005
TRINITY_DN51612_c0_g1	XP_022817332.1 pupal cuticle protein PCP52-like [Spodoptera litura]	3	XP_022817332.1	88.136	295	26	2	57	938	1	287	1.17e-90	279
TRINITY_DN29304_c0_g1	AIR09769.1 chymotrypsin-like serine protease precursor [Spodoptera frugiperda]	5	AIR09769.1	90.09	111	11	0	50	382	1	111	2.59e-56	183
TRINITY_DN42006_c0_g1	AYM01171.1 glutathione-S-transferase microsomal [Spodoptera littoralis]	2	AYM01171.1	78.523	149	32	0	359	805	1	149	2.42e-69	219
TRINITY_DN42042_c0_g1	XP_022817085.1 serine proteinase stubble-like [Spodoptera litura]	1	XP_022817085.1	100	257	0	0	1773	1003	703	959	0	568
TRINITY_DN42057_c0_g1	PZC78936.1 hypothetical protein B5X24_HaOG217026 [Helicoverpa armigera]	1	PZC78936.1	98.571	70	1	0	3	212	36	105	3.38e-23	91.3
TRINITY_DN42074_c0_g1	ASO98006.1 cytochrome p450 CYP6AE47 [Spodoptera exigua]	2	ASO98006.1	99.615	519	2	0	514	2070	1	519	0	1043
TRINITY_DN42070_c0_g1	JAN00483.1 RNA-binding protein [Daphnia magna]	3	JAN00483.1	48.78	82	42	0	42	287	1	82	8.63e-19	87
TRINITY_DN42030_c0_g1	XP_022823898.1 lysoplasmalogenase-like [Spodoptera litura]	3	XP_022823898.1	91.667	96	8	0	290	3	1	96	3.62e-13	72.8
TRINITY_DN51055_c0_g1	XP_022818805.1 dynactin subunit 1 [Spodoptera litura]	1	XP_022818805.1	93.883	1030	29	2	237	3224	1	1030	0	1631
TRINITY_DN51012_c3_g2	XP_022821480.1 protein transport protein Sec16A-like [Spodoptera litura]	1	XP_022821480.1	77.228	101	15	3	336	34	2	94	2.24e-30	114
TRINITY_DN51056_c0_g2	XP_022832914.1 potassium channel subfamily T member 2 [Spodoptera litura]	3	XP_022832914.1	99.635	274	1	0	1413	592	1162	1435	1.67e-161	499
TRINITY_DN51059_c0_g2	XP_022816433.1 zonadhesin-like [Spodoptera litura]	1	XP_022816433.1	85.704	1413	199	3	4237	2	1	1411	0	2363
TRINITY_DN51059_c0_g1	XP_022816433.1 zonadhesin-like [Spodoptera litura]	1	XP_022816433.1	88.214	280	33	0	1671	832	1956	2235	1.48e-153	499
TRINITY_DN51059_c0_g3	XP_022816433.1 zonadhesin-like [Spodoptera litura]	1	XP_022816433.1	88.043	368	43	1	1	1104	1404	1770	0	612
TRINITY_DN51057_c4_g1	JAA81121.1 Uncharacterized protein, partial [Pararge aegeria]	3	JAA81121.1	74.667	75	19	0	22	246	12	86	1.33e-35	122
TRINITY_DN51060_c2_g1	ADI61831.1 endonuclease-reverse transcriptase [Bombyx mori]	2	ADI61831.1	49.844	1280	584	12	4444	764	1	1275	0	1175
TRINITY_DN51060_c3_g3	AEJ38205.1 antennal esterase CXE14 [Spodoptera exigua]	2	AEJ38205.1	84.106	151	20	2	522	965	1	150	2.89e-82	265
TRINITY_DN51060_c3_g1	AEJ38205.1 antennal esterase CXE14 [Spodoptera exigua]	2	AEJ38205.1	98.235	340	6	0	1	1020	144	483	0	697
TRINITY_DN51005_c1_g1	PZC76890.1 hypothetical protein B5X24_HaOG204029 [Helicoverpa armigera]	1	PZC76890.1	40	50	30	0	169	20	7	56	1.91e-05	45.4
TRINITY_DN51013_c3_g1	XP_022826268.1 synaptic vesicle glycoprotein 2C-like [Spodoptera litura]	2	XP_022826268.1	97.087	515	15	0	3589	2045	1	515	0	999
TRINITY_DN51522_c0_g1	XP_022832134.1 collagenase-like isoform X3 [Spodoptera litura]	1	XP_022832134.1	79.787	376	51	3	1513	425	1	364	0	552
TRINITY_DN51524_c0_g1	XP_022831156.1 uncharacterized protein LOC111359756 [Spodoptera litura]	1	XP_022831156.1	74.055	767	186	7	129	2414	17	775	0	1013
TRINITY_DN51535_c0_g1	XP_022819599.1 sulfotransferase 1C4-like [Spodoptera litura]	1	XP_022819599.1	96.46	339	12	0	168	1184	1	339	0	661
TRINITY_DN51545_c0_g1	XP_022816372.1 endocuticle structural glycoprotein SgAbd-8-like [Spodoptera litura]	1	XP_022816372.1	97.436	117	3	0	575	925	1	117	1.26e-75	236
TRINITY_DN51556_c0_g1	XP_022817318.1 cuticle protein 16.5-like [Spodoptera litura]	3	XP_022817318.1	93.182	176	10	1	708	181	83	256	2.62e-34	132
TRINITY_DN4666_c0_g1	XP_022830389.1 uncharacterized protein LOC111359163 [Spodoptera litura]	1	XP_022830389.1	90.217	92	9	0	85	360	1	92	7.27e-50	176
TRINITY_DN4696_c0_g1	XP_013189389.1 PREDICTED: gamma-aminobutyric acid receptor subunit beta-like [Amyelois transitella]	3	XP_013189389.1	99	100	1	0	301	2	1	100	4.56e-48	167
TRINITY_DN18738_c0_g1	XP_022826788.1 fatty acid synthase-like [Spodoptera litura]	5	XP_022826788.1	91.702	2338	194	0	7152	139	1	2338	0	4443
TRINITY_DN4965_c0_g1	AKT26499.1 odorant binding protein 22 [Spodoptera exigua]	3	AKT26499.1	100	156	0	0	141	608	1	156	3.3e-96	285
TRINITY_DN47068_c0_g1	BAW87784.1 GABA-gated chloride channel isoform alpha3 [Spodoptera litura]	3	BAW87784.1	100	411	0	0	2	1234	57	467	0	828
TRINITY_DN47069_c0_g1	XP_022824876.1 counting factor associated protein D-like [Spodoptera litura]	3	XP_022824876.1	100	26	0	0	24	101	330	355	3e-07	60.5
TRINITY_DN47050_c4_g1	PCG63066.1 hypothetical protein B5V51_13021 [Heliothis virescens]	1	PCG63066.1	87.415	294	36	1	159	1040	1	293	0	545
TRINITY_DN47050_c4_g2	XP_022833995.1 solute carrier family 41 member 1 isoform X5 [Spodoptera litura]	1	XP_022833995.1	97.859	467	10	0	55	1455	1	467	0	870
TRINITY_DN20295_c0_g1	XP_022818710.1 caspase-1-B-like [Spodoptera litura]	1	XP_022818710.1	89.831	531	49	3	475	2061	1	528	0	926
TRINITY_DN20292_c0_g1	ACV88722.1 cytochrome P450 [Spodoptera litura]	3	ACV88722.1	96.429	28	1	0	289	206	450	477	1.73e-12	68.6
TRINITY_DN20281_c0_g1	XP_022817399.1 uncharacterized protein LOC111350198 [Spodoptera litura]	3	XP_022817399.1	98.228	395	7	0	1863	679	1	395	0	777
TRINITY_DN31584_c0_g1	XP_023209701.1 DAZ-associated protein 1-like [Centruroides sculpturatus]	3	XP_023209701.1	54.386	57	26	0	71	241	12	68	9.96e-15	69.3
TRINITY_DN27565_c0_g1	XP_022835915.1 integrin-linked protein kinase-like, partial [Spodoptera litura]	1	XP_022835915.1	71.795	78	2	1	3	236	64	121	2.6e-28	105
TRINITY_DN27514_c0_g1	XP_022818680.1 retinol dehydrogenase 11-like [Spodoptera litura]	3	XP_022818680.1	73.239	71	19	0	213	1	1	71	2.48e-17	80.5
TRINITY_DN27544_c0_g1	XP_022829803.1 uncharacterized protein LOC111358761 [Spodoptera litura]	1	XP_022829803.1	91.892	74	6	0	223	2	1666	1739	6.74e-37	137
TRINITY_DN4482_c0_g1	XP_022826743.1 dopamine N-acetyltransferase-like [Spodoptera litura]	3	XP_022826743.1	96.899	258	8	0	194	967	1	258	2.04e-172	496
TRINITY_DN4480_c0_g1	OWR51313.1 apoptosis-inducing factor 1 [Danaus plexippus plexippus]	1	OWR51313.1	67.188	64	21	0	2	193	306	369	1.11e-18	84.7
TRINITY_DN4266_c0_g1	KOB76966.1 Neutral lipase [Operophtera brumata]	3	KOB76966.1	96.667	30	1	0	269	180	429	458	1.08e-15	58.9
TRINITY_DN4259_c0_g1	PZC84530.1 hypothetical protein B5X24_HaOG204560 [Helicoverpa armigera]	1	PZC84530.1	37.297	185	114	2	132	683	1	184	7.57e-32	124
TRINITY_DN83051_c0_g1	XP_022815939.1 cuticle protein 7-like [Spodoptera litura]	3	XP_022815939.1	100	65	0	0	3	197	94	158	6.52e-40	137
TRINITY_DN59057_c0_g1	PZC76314.1 hypothetical protein B5X24_HaOG204761 [Helicoverpa armigera]	3	PZC76314.1	100	28	0	0	535	618	306	333	1.42e-07	58.2
TRINITY_DN35924_c0_g1	XP_022825188.1 skin secretory protein xP2-like [Spodoptera litura]	3	XP_022825188.1	100	178	0	0	61	594	1	178	4.57e-51	179
TRINITY_DN35996_c0_g1	XP_022821769.1 uncharacterized protein LOC111353124 [Spodoptera litura]	3	XP_022821769.1	93.388	121	8	0	248	610	1	121	9.35e-79	240
TRINITY_DN35993_c0_g1	XP_026675677.1 optomotor-blind protein-like isoform X1 [Diaphorina citri]	3	XP_026675677.1	97.727	88	2	0	266	3	140	227	1.05e-57	184
TRINITY_DN35969_c0_g1	AYM01160.1 glutathione-S-transferase epsilon class [Spodoptera littoralis]	2	AYM01160.1	84.507	142	22	0	1	426	71	212	1.09e-85	255
TRINITY_DN38198_c0_g1	XP_022821902.1 fibroin heavy chain-like [Spodoptera litura]	1	XP_022821902.1	93.103	29	2	0	87	1	24	52	9.64e-09	55.8
TRINITY_DN10082_c0_g1	RVE45168.1 hypothetical protein evm_010191 [Chilo suppressalis]	3	RVE45168.1	100	25	0	0	739	813	52	76	8.27e-07	55.5
TRINITY_DN10087_c0_g1	XP_022834080.1 uncharacterized protein LOC111361884 [Spodoptera litura]	3	XP_022834080.1	91.791	134	11	0	1046	1447	1	134	5.5e-81	262
TRINITY_DN47130_c0_g2	XP_023947904.1 uncharacterized protein LOC112052894 [Bicyclus anynana]	3	XP_023947904.1	57.561	410	171	1	537	1766	90	496	3.62e-167	493
TRINITY_DN47199_c6_g1	XP_022818002.1 cilia- and flagella-associated protein 157-like [Spodoptera litura]	1	XP_022818002.1	31.667	180	95	5	958	500	122	300	4.52e-06	56.2
TRINITY_DN51139_c0_g1	XP_022824907.1 protein unc-13 homolog A isoform X5 [Spodoptera litura]	3	XP_022824907.1	98.005	1504	27	2	407	4912	1	1503	0	2429
TRINITY_DN51131_c2_g1	XP_022820595.1 TBC1 domain family member 24 [Spodoptera litura]	3	XP_022820595.1	100	86	0	0	260	3	209	294	3.53e-54	180
TRINITY_DN51192_c0_g1	XP_022817098.1 uncharacterized protein LOC111349963 [Spodoptera litura]	1	XP_022817098.1	95.321	748	34	1	1907	4147	482	1229	0	1201
TRINITY_DN51200_c5_g7	XP_022828114.1 esterase B1-like isoform X3 [Spodoptera litura]	4	XP_022828114.1	95.833	24	1	0	1	72	513	536	2.33e-06	50.1
TRINITY_DN51191_c0_g1	PCG80923.1 hypothetical protein B5V51_14599 [Heliothis virescens]	3	PCG80923.1	59.809	943	374	3	1611	4439	1	938	0	1165
TRINITY_DN51171_c0_g2	XP_021202682.1 uncharacterized protein LOC105841419 [Bombyx mori]	3	XP_021202682.1	79.31	29	6	0	87	1	496	524	7.75e-08	54.3
TRINITY_DN51173_c0_g1	XP_022816960.1 uncharacterized protein LOC111349880 [Spodoptera litura]	3	XP_022816960.1	86.209	1733	238	1	5286	91	1	1733	0	2980
TRINITY_DN45375_c2_g1	OWR42326.1 hypothetical protein KGM_201549A, partial [Danaus plexippus plexippus]	3	OWR42326.1	84	25	4	0	2	76	345	369	0.000345	44.3
TRINITY_DN45301_c0_g1	PZC84159.1 hypothetical protein B5X24_HaOG205881 [Helicoverpa armigera]	3	PZC84159.1	89.13	46	5	0	97	234	89	134	1.08e-06	51.2
TRINITY_DN45359_c0_g1	XP_022824828.1 uncharacterized protein LOC111355278 [Spodoptera litura]	1	XP_022824828.1	95.683	278	11	1	298	1128	1	278	0	525
TRINITY_DN45323_c0_g1	JAN03276.1 hypothetical protein, partial [Daphnia magna]	3	JAN03276.1	88.889	54	6	0	3	164	97	150	1.15e-26	100
TRINITY_DN45336_c0_g1	XP_014366066.1 PREDICTED: uncharacterized protein LOC106716919 isoform X5 [Papilio machaon]	3	XP_014366066.1	83.068	880	118	7	263	2821	1	876	0	1295
TRINITY_DN45381_c0_g1	XP_021183565.1 pancreatic triacylglycerol lipase-like [Helicoverpa armigera]	1	XP_021183565.1	59.003	361	141	3	1384	305	1	355	4.41e-145	425
TRINITY_DN45317_c0_g1	sp|C0HL91.1|AKH1A_AGRIP RecName: Full=Adipokinetic prohormone type 1; Contains: RecName: Full=Adipokinetic hormone 1; Short=AKH-1; Flags: Precursor	3	sp|C0HL91.1|AKH1A_AGRIP	79.412	68	13	1	373	173	1	68	3.23e-25	97.8
TRINITY_DN19931_c0_g1	AFH57141.1 REPAT21 [Spodoptera exigua]	1	AFH57141.1	95.575	113	5	0	179	517	1	113	3.66e-74	227
TRINITY_DN84875_c0_g1	AFH57157.1 REPAT37 [Spodoptera exigua]	1	AFH57157.1	93.548	31	2	0	93	1	43	73	1.12e-10	62
TRINITY_DN79217_c0_g1	XP_022837266.1 glucose dehydrogenase [FAD, quinone]-like [Spodoptera litura]	5	XP_022837266.1	91.311	633	48	3	1955	72	1	631	0	1172
TRINITY_DN79287_c0_g1	XP_022826765.1 chymotrypsin-1-like [Spodoptera litura]	1	XP_022826765.1	92.453	159	12	0	3	479	112	270	4.65e-90	270
TRINITY_DN79276_c0_g1	XP_022824548.1 pancreatic triacylglycerol lipase-like [Spodoptera litura]	2	XP_022824548.1	97.778	90	2	0	1	270	246	335	1.74e-57	188
TRINITY_DN79230_c0_g1	XP_022827086.1 transmembrane protease serine 9-like [Spodoptera litura]	3	XP_022827086.1	95.833	240	10	0	759	40	351	590	1.73e-159	461
TRINITY_DN44212_c0_g2	XP_022830951.1 sulfotransferase family cytosolic 1B member 1-like [Spodoptera litura]	3	XP_022830951.1	92.151	344	27	0	55	1086	1	344	0	594
TRINITY_DN44244_c0_g1	XP_022834236.1 transcription factor cwo isoform X3 [Spodoptera litura]	3	XP_022834236.1	98.257	459	5	1	270	1637	1	459	0	758
TRINITY_DN20184_c0_g1	XP_022814756.1 O-acyltransferase like protein-like [Spodoptera litura]	1	XP_022814756.1	90.11	91	9	0	278	550	1	91	9.29e-49	174
TRINITY_DN88098_c0_g1	XP_022837180.1 UDP-glucuronosyltransferase 2B10-like [Spodoptera litura]	1	XP_022837180.1	88.235	51	6	0	932	780	462	512	7.43e-07	58.2
TRINITY_DN41343_c0_g1	XP_022825176.1 PDZ domain-containing protein 8 isoform X1 [Spodoptera litura]	3	XP_022825176.1	98.607	933	13	0	373	3171	1	933	0	1787
TRINITY_DN41397_c0_g1	JAA91455.1 Lipin-2, partial [Pararge aegeria]	3	JAA91455.1	87.097	31	4	0	95	3	67	97	1.3e-08	58.9
TRINITY_DN41379_c0_g1	XP_026486219.1 uncharacterized protein LOC113393510 [Vanessa tameamea]	3	XP_026486219.1	43.878	98	48	3	2207	1929	3	98	5.85e-12	69.7
TRINITY_DN53406_c0_g1	XP_022825445.1 peptidoglycan recognition protein-like [Spodoptera litura]	1	XP_022825445.1	91.623	191	16	0	2156	1584	1	191	3.18e-125	377
TRINITY_DN31768_c0_g1	XP_022822399.1 juvenile hormone esterase-like isoform X2 [Spodoptera litura]	2	XP_022822399.1	95.238	42	2	0	56	181	508	549	1.15e-18	89
TRINITY_DN7658_c0_g1	XP_022837490.1 uncharacterized protein LOC111364713 [Spodoptera litura]	1	XP_022837490.1	86.957	23	3	0	1	69	225	247	5.11e-05	49.3
TRINITY_DN7685_c0_g1	XP_022830831.1 uncharacterized protein LOC111359489 [Spodoptera litura]	1	XP_022830831.1	84.979	233	35	0	577	1275	1	233	8.49e-146	422
TRINITY_DN28641_c0_g1	XP_026725166.1 cytoglobin-1 isoform X1 [Trichoplusia ni]	3	XP_026725166.1	59.74	77	24	3	59	289	2	71	1.79e-21	90.1
TRINITY_DN28675_c0_g1	XP_022831304.1 cytochrome P450 9e2-like [Spodoptera litura]	3	XP_022831304.1	87.602	492	61	0	82	1557	1	492	0	889
TRINITY_DN38272_c0_g1	XP_022818655.1 lactase-phlorizin hydrolase-like [Spodoptera litura]	2	XP_022818655.1	92.208	77	6	0	1	231	917	993	1.05e-41	152
TRINITY_DN20814_c0_g1	XP_022830761.1 uncharacterized protein LOC111359434 isoform X2 [Spodoptera litura]	1	XP_022830761.1	96.552	29	1	0	88	2	425	453	2.33e-12	68.9
TRINITY_DN20818_c0_g1	AYO51050.1 hemolin-like protein [Spodoptera exigua]	5	AYO51050.1	98.565	418	6	0	59	1312	1	418	0	856
TRINITY_DN25349_c0_g1	JAI28673.1 Non-specific lipid-transfer protein [Bactrocera latifrons]	3	JAI28673.1	42.857	119	63	2	44	394	1	116	9.34e-22	92
TRINITY_DN25314_c0_g1	XP_022831847.1 fatty acid synthase-like [Spodoptera litura]	1	XP_022831847.1	79.469	414	85	0	1243	2	1	414	0	655
TRINITY_DN25380_c2_g1	XP_021190501.1 ejaculatory bulb-specific protein 3-like [Helicoverpa armigera]	5	XP_021190501.1	86.184	152	16	3	996	550	2	151	9.3e-76	236
TRINITY_DN52293_c0_g1	XP_022814861.1 uncharacterized protein LOC111348468 [Spodoptera litura]	3	XP_022814861.1	86.826	167	22	0	55	555	1	167	4.34e-104	303
TRINITY_DN1481_c0_g1	XP_022818575.1 uncharacterized protein LOC111351038 [Spodoptera litura]	3	XP_022818575.1	85.437	206	30	0	195	812	15	220	7.93e-131	377
TRINITY_DN46297_c0_g1	XP_022816339.1 cuticle protein 3-like [Spodoptera litura]	1	XP_022816339.1	99.465	187	1	0	6	566	4	190	1.95e-109	324
TRINITY_DN46249_c0_g1	XP_022826451.1 protein takeout-like [Spodoptera litura]	3	XP_022826451.1	97.902	286	6	0	1	858	29	314	0	548
TRINITY_DN46288_c0_g1	XP_022819988.1 superoxide dismutase [Cu-Zn]-like [Spodoptera litura]	3	XP_022819988.1	98.755	241	1	1	809	87	1	239	2.46e-170	481
TRINITY_DN46219_c1_g1	AEJ38225.1 timeless [Spodoptera exigua]	3	AEJ38225.1	99.62	1054	4	0	3754	593	1	1054	0	1959
TRINITY_DN46246_c0_g1	XP_022813857.1 kazrin isoform X6 [Spodoptera litura]	3	XP_022813857.1	99.654	868	3	0	447	3050	1	868	0	1508
TRINITY_DN46285_c0_g1	XP_021191118.1 riboflavin kinase [Helicoverpa armigera]	1	XP_021191118.1	81.633	147	27	0	865	425	17	163	1.67e-85	264
TRINITY_DN46270_c1_g1	PZC78076.1 hypothetical protein B5X24_HaOG202611 [Helicoverpa armigera]	1	PZC78076.1	97.143	70	2	0	437	228	619	688	4.98e-25	106
TRINITY_DN46221_c0_g1	PZC75535.1 hypothetical protein B5X24_HaOG205962 [Helicoverpa armigera]	3	PZC75535.1	97.632	549	10	2	1761	118	1	547	0	1106
TRINITY_DN46298_c0_g1	XP_022814819.1 piwi-like protein Siwi isoform X1 [Spodoptera litura]	2	XP_022814819.1	81.63	724	122	1	160	2298	107	830	0	1263
TRINITY_DN46237_c2_g1	XP_022819858.1 serine hydrolase-like protein [Spodoptera litura]	1	XP_022819858.1	96.169	261	10	0	2	784	66	326	0	525
TRINITY_DN46291_c0_g1	XP_022830098.1 uncharacterized protein LOC111358933 isoform X1 [Spodoptera litura]	1	XP_022830098.1	99.774	443	1	0	2127	799	1	443	0	888
TRINITY_DN46235_c0_g1	AKJ54491.1 attacin 1 [Spodoptera exigua]	1	AKJ54491.1	89.809	157	16	0	85	555	1	157	1.4e-95	294
TRINITY_DN48910_c0_g2	XP_022828191.1 collagen alpha-2(I) chain-like [Spodoptera litura]	3	XP_022828191.1	85.153	229	33	1	1133	450	137	365	1.7e-81	259
TRINITY_DN48910_c0_g1	XP_022828191.1 collagen alpha-2(I) chain-like [Spodoptera litura]	3	XP_022828191.1	82.069	145	25	1	224	658	1	144	1.89e-82	256
TRINITY_DN48975_c0_g1	XP_022824017.1 neurofibromin [Spodoptera litura]	3	XP_022824017.1	94.118	34	2	0	236	135	2311	2344	7.36e-13	68.6
TRINITY_DN49000_c1_g1	XP_022817799.1 uncharacterized protein LOC111350441 isoform X1 [Spodoptera litura]	1	XP_022817799.1	79.747	158	32	0	25	498	330	487	1.06e-88	275
TRINITY_DN48966_c3_g1	XP_022823657.1 uncharacterized protein LOC111354432 [Spodoptera litura]	1	XP_022823657.1	96.089	179	7	0	750	1286	1	179	1.73e-90	285
TRINITY_DN48903_c12_g2	ASO98043.1 cytochrome p450 CYP4M17 [Spodoptera exigua]	1	ASO98043.1	100	79	0	0	569	333	423	501	6.68e-46	164
TRINITY_DN48931_c0_g2	XP_022823894.1 glucosamine-6-phosphate isomerase isoform X1 [Spodoptera litura]	1	XP_022823894.1	95.652	23	1	0	159	91	256	278	1.17e-05	48.1
TRINITY_DN48922_c5_g1	XP_022822108.1 uncharacterized protein LOC111353351 [Spodoptera litura]	1	XP_022822108.1	80	105	20	1	426	115	1	105	5.6e-52	168
TRINITY_DN48913_c0_g1	XP_022825000.1 membrane alanyl aminopeptidase-like isoform X1 [Spodoptera litura]	1	XP_022825000.1	76.642	959	210	4	140	2998	1	951	0	1485
TRINITY_DN34061_c0_g1	XP_022832742.1 sodium/potassium/calcium exchanger 5 isoform X2 [Spodoptera litura]	3	XP_022832742.1	98.145	539	10	0	203	1819	1	539	0	963
TRINITY_DN34041_c0_g1	XP_022819759.1 sulfotransferase 1C4-like [Spodoptera litura]	2	XP_022819759.1	89.655	116	12	0	1	348	233	348	2.09e-69	222
TRINITY_DN39308_c1_g1	XP_022827643.1 cytochrome P450 4C1-like [Spodoptera litura]	2	XP_022827643.1	86.382	492	66	1	2338	866	1	492	0	897
TRINITY_DN12594_c0_g1	XP_022826773.1 general odorant-binding protein 28a-like isoform X2 [Spodoptera litura]	3	XP_022826773.1	92.254	142	11	0	530	105	1	142	9.12e-82	248
TRINITY_DN1959_c0_g1	XP_022816750.1 dual specificity protein phosphatase 14-like [Spodoptera litura]	3	XP_022816750.1	98.165	218	4	0	1143	1796	1	218	3.29e-142	422
TRINITY_DN33157_c0_g1	PZC73104.1 hypothetical protein B5X24_HaOG210018 [Helicoverpa armigera]	3	PZC73104.1	100	67	0	0	36	236	1	67	8.9e-39	137
TRINITY_DN33155_c0_g1	XP_022832336.1 uncharacterized protein LOC111360591 [Spodoptera litura]	3	XP_022832336.1	95.841	553	21	1	66	1718	1	553	0	983
TRINITY_DN13555_c0_g1	XP_022821576.1 protein takeout-like [Spodoptera litura]	3	XP_022821576.1	96.552	29	1	0	1305	1391	106	134	1.08e-07	60.5
TRINITY_DN4896_c0_g1	XP_022815787.1 uncharacterized protein LOC111349058 [Spodoptera litura]	2	XP_022815787.1	73.077	26	7	0	860	937	113	138	4.14e-05	47
TRINITY_DN4822_c0_g1	XP_022827020.1 GILT-like protein 1 [Spodoptera litura]	3	XP_022827020.1	73.148	216	57	1	292	936	1	216	2.36e-111	334
TRINITY_DN47231_c0_g1	XP_022825697.1 neurotrimin-like isoform X1 [Spodoptera litura]	1	XP_022825697.1	99.091	330	3	0	74	1063	64	393	0	655
TRINITY_DN47240_c0_g1	PZC73791.1 hypothetical protein B5X24_HaOG208766 [Helicoverpa armigera]	3	PZC73791.1	77.778	27	6	0	105	185	321	347	5.8e-06	48.9
TRINITY_DN47216_c0_g1	PZC82301.1 hypothetical protein B5X24_HaOG210857 [Helicoverpa armigera]	1	PZC82301.1	69.903	206	62	0	30	647	129	334	6.71e-93	287
TRINITY_DN47269_c0_g1	AEJ38205.1 antennal esterase CXE14 [Spodoptera exigua]	3	AEJ38205.1	96.667	30	1	0	827	916	59	88	9.39e-10	66.6
TRINITY_DN47229_c0_g1	XP_022825311.1 uncharacterized protein LOC111355566 [Spodoptera litura]	3	XP_022825311.1	99.335	451	3	0	187	1539	1	451	0	817
TRINITY_DN64234_c0_g1	XP_022825823.1 serine/threonine-protein kinase Doa isoform X8 [Spodoptera litura]	3	XP_022825823.1	96.296	27	1	0	450	370	391	417	1.78e-08	58.9
TRINITY_DN27869_c0_g1	XP_022816540.1 uncharacterized protein LOC111349606 [Spodoptera litura]	2	XP_022816540.1	96.552	29	1	0	87	1	172	200	3.91e-23	67
TRINITY_DN43098_c0_g2	XP_022823193.1 uncharacterized protein LOC111354134, partial [Spodoptera litura]	3	XP_022823193.1	61.404	57	22	0	182	12	77	133	5.09e-22	73.6
TRINITY_DN43025_c0_g1	XP_022824735.1 uncharacterized protein LOC111355195 [Spodoptera litura]	2	XP_022824735.1	91.556	225	19	0	161	835	1	225	2.88e-152	435
TRINITY_DN43061_c0_g1	XP_022814682.1 nose resistant to fluoxetine protein 6-like [Spodoptera litura]	1	XP_022814682.1	89.571	700	70	1	203	2302	1	697	0	1268
TRINITY_DN43027_c0_g1	XP_022832161.1 ceramide synthase 6-like [Spodoptera litura]	3	XP_022832161.1	72.603	146	38	1	336	767	216	361	3.23e-47	171
TRINITY_DN43018_c1_g1	XP_022828849.1 juvenile hormone esterase-like [Spodoptera litura]	1	XP_022828849.1	91.845	233	19	0	1	699	144	376	3.19e-156	451
TRINITY_DN43046_c0_g1	XP_022837119.1 fatty acyl-CoA reductase wat-like [Spodoptera litura]	1	XP_022837119.1	81.006	537	102	0	1946	336	1	537	0	898
TRINITY_DN43039_c0_g2	RVE49051.1 hypothetical protein evm_006297 [Chilo suppressalis]	2	RVE49051.1	70.732	41	12	0	248	126	669	709	1.58e-07	56.2
TRINITY_DN35456_c0_g1	XP_022822448.1 serine/arginine repetitive matrix protein 1-like isoform X2 [Spodoptera litura]	2	XP_022822448.1	99.537	432	1	1	319	1611	1	432	2.27e-153	457
TRINITY_DN35448_c0_g1	AYM01160.1 glutathione-S-transferase epsilon class [Spodoptera littoralis]	2	AYM01160.1	96.552	29	1	0	585	671	179	207	2.39e-09	62.4
TRINITY_DN21790_c0_g1	RVE53969.1 hypothetical protein evm_001372 [Chilo suppressalis]	1	RVE53969.1	51.22	41	20	0	503	625	36	76	7.01e-05	47.8
TRINITY_DN78586_c0_g1	XP_022826190.1 uncharacterized protein LOC111356160 [Spodoptera litura]	1	XP_022826190.1	99.734	751	2	0	310	2562	1	751	0	1383
TRINITY_DN78524_c0_g1	XP_022821523.1 protein app1-like [Spodoptera litura]	3	XP_022821523.1	91.379	116	9	1	61	405	1	116	2.34e-62	209
TRINITY_DN78551_c0_g1	XP_021181659.1 uncharacterized protein LOC110370242 [Helicoverpa armigera]	3	XP_021181659.1	47.458	236	121	2	834	130	1	234	1.44e-70	226
TRINITY_DN78549_c0_g1	XP_022830969.1 globin-2 A chain-like [Spodoptera litura]	3	XP_022830969.1	96.491	171	6	0	449	961	1	171	9.81e-117	346
TRINITY_DN78546_c0_g1	XP_022816508.1 endocuticle structural glycoprotein ABD-5-like [Spodoptera litura]	3	XP_022816508.1	96.825	63	2	0	227	415	45	107	1.2e-37	133
TRINITY_DN78553_c0_g1	PZC77883.1 hypothetical protein B5X24_HaOG202764 [Helicoverpa armigera]	3	PZC77883.1	88.889	108	11	1	750	1073	1	107	1.64e-32	125
TRINITY_DN37920_c0_g1	XP_022819247.1 galectin-9-like [Spodoptera litura]	1	XP_022819247.1	72.148	298	81	2	281	1174	1	296	5.8e-156	449
TRINITY_DN37966_c0_g1	XP_022817425.1 juvenile hormone esterase-like [Spodoptera litura]	1	XP_022817425.1	85.063	395	59	0	1840	656	193	587	0	712
TRINITY_DN50942_c0_g1	XP_022834191.1 dual specificity tyrosine-phosphorylation-regulated kinase 2 [Spodoptera litura]	2	XP_022834191.1	100	435	0	0	127	1431	1	435	0	836
TRINITY_DN50963_c0_g1	XP_022825379.1 uncharacterized protein LOC111355610 [Spodoptera litura]	3	XP_022825379.1	97.357	454	11	1	209	1567	1	454	0	914
TRINITY_DN50937_c1_g2	XP_022816268.1 uncharacterized protein LOC111349396 [Spodoptera litura]	1	XP_022816268.1	98.611	72	1	0	3	218	155	226	1.56e-39	143
TRINITY_DN50996_c2_g4	KOC60108.1 Eukaryotic peptide chain release factor subunit 1, partial [Habropoda laboriosa]	3	KOC60108.1	100	37	0	0	1	111	33	69	8.96e-16	75.5
TRINITY_DN50984_c0_g1	XP_022822127.1 uncharacterized protein LOC111353366 [Spodoptera litura]	3	XP_022822127.1	84.597	844	112	7	369	2858	186	1025	0	1334
TRINITY_DN50980_c0_g1	XP_022826363.1 uncharacterized protein LOC111356291 [Spodoptera litura]	3	XP_022826363.1	96.473	879	31	0	288	2924	16	894	0	1603
TRINITY_DN7271_c0_g1	XP_022822275.1 GILT-like protein 1 [Spodoptera litura]	1	XP_022822275.1	85.532	235	31	1	2805	2101	1	232	5.26e-138	424
TRINITY_DN21568_c0_g1	XP_022835059.1 vitellogenin-like [Spodoptera litura]	1	XP_022835059.1	92.857	28	2	0	184	267	1018	1045	3.21e-18	58.5
TRINITY_DN21548_c0_g1	XP_022832495.1 uncharacterized protein LOC111360656 [Spodoptera litura]	1	XP_022832495.1	98.477	197	3	0	1381	791	1	197	1.08e-123	365
TRINITY_DN46782_c1_g3	XP_014370147.1 PREDICTED: uncharacterized protein LOC106720078 [Papilio machaon]	1	XP_014370147.1	82.051	39	7	0	408	524	36	74	3.43e-13	68.9
TRINITY_DN46729_c2_g1	XP_022825072.1 bifunctional purine biosynthesis protein PURH [Spodoptera litura]	3	XP_022825072.1	93.333	30	2	0	1	90	143	172	1.74e-07	62
TRINITY_DN46740_c0_g2	XP_013193584.1 PREDICTED: uncharacterized protein K02A2.6-like [Amyelois transitella]	1	XP_013193584.1	72.471	603	166	0	1809	1	486	1088	0	943
TRINITY_DN46750_c2_g1	XP_022828046.1 uncharacterized protein LOC111357533 [Spodoptera litura]	1	XP_022828046.1	86.777	121	16	0	472	110	32	152	1.48e-75	231
TRINITY_DN39033_c0_g1	JAA83934.1 Uncharacterized protein, partial [Pararge aegeria]	3	JAA83934.1	87.437	199	25	0	3019	3615	266	464	0	358
TRINITY_DN39081_c2_g1	AYA28073.1 cytochrome P450 SE-CYP9A21v1 [Spodoptera exigua]	3	AYA28073.1	99.401	167	1	0	510	10	6	172	2.28e-114	342
TRINITY_DN39080_c0_g1	PCG63822.1 hypothetical protein B5V51_11677 [Heliothis virescens]	3	PCG63822.1	72.72	1195	253	15	8436	4957	1	1157	0	1621
TRINITY_DN39011_c1_g1	XP_023329862.1 sialidase-like [Eurytemora affinis]	1	XP_023329862.1	45.205	73	34	2	1	201	27	99	5.95e-09	57
TRINITY_DN39973_c0_g1	XP_022827972.1 mucin-17 [Spodoptera litura]	1	XP_022827972.1	83.772	1177	160	9	3975	496	365	1527	0	1604
TRINITY_DN39986_c0_g1	XP_022815729.1 protein unc-79 homolog [Spodoptera litura]	3	XP_022815729.1	93.93	972	41	3	3730	854	1538	2504	0	1508
TRINITY_DN39937_c0_g1	XP_022816223.1 uncharacterized protein LOC111349355 [Spodoptera litura]	3	XP_022816223.1	89.286	28	3	0	315	398	1	28	1.33e-09	61.6
TRINITY_DN39944_c0_g1	PZC76890.1 hypothetical protein B5X24_HaOG204029 [Helicoverpa armigera]	3	PZC76890.1	48.936	47	21	1	4	144	10	53	3.33e-06	48.1
TRINITY_DN79581_c0_g1	AFH57136.1 REPAT16 [Spodoptera exigua]	1	AFH57136.1	96.094	128	5	0	533	150	12	139	1.07e-87	259
TRINITY_DN34986_c0_g1	XP_022836900.1 vitellogenin-like [Spodoptera litura]	1	XP_022836900.1	82.906	117	18	1	347	3	2020	2136	1.35e-54	189
TRINITY_DN7089_c0_g1	XP_022817262.1 putative ammonium transporter 2 [Spodoptera litura]	3	XP_022817262.1	98.52	608	9	0	2582	759	1	608	0	1194
TRINITY_DN7026_c0_g1	AYM01160.1 glutathione-S-transferase epsilon class [Spodoptera littoralis]	2	AYM01160.1	77.358	53	12	0	1	159	165	217	4.1e-22	92
TRINITY_DN12694_c0_g1	PZC76890.1 hypothetical protein B5X24_HaOG204029 [Helicoverpa armigera]	2	PZC76890.1	52.778	36	17	0	14	121	10	45	4.29e-05	44.7
TRINITY_DN81475_c0_g1	XP_014254461.1 transcription factor MafK isoform X2 [Cimex lectularius]	2	XP_014254461.1	72.5	40	11	0	449	330	48	87	1.15e-09	59.3
TRINITY_DN30732_c0_g1	XP_022820622.1 uncharacterized protein LOC111352141 isoform X5 [Spodoptera litura]	3	XP_022820622.1	84.211	38	6	0	116	3	250	287	1.08e-14	73.6
TRINITY_DN53872_c0_g1	ASO76386.1 phosphoribosylaminoimidazole carboxylase, partial [Spodoptera littoralis]	3	ASO76386.1	83.333	36	6	0	422	529	153	188	2.24e-10	64.3
TRINITY_DN29575_c0_g1	XP_022824677.1 uncharacterized protein LOC111355150 [Spodoptera litura]	3	XP_022824677.1	92.778	180	13	0	540	1	1	180	7.89e-122	363
TRINITY_DN24698_c0_g1	AEJ38205.1 antennal esterase CXE14 [Spodoptera exigua]	3	AEJ38205.1	59.756	82	27	3	3	248	23	98	3.77e-19	90.1
TRINITY_DN13429_c0_g1	XP_022822016.1 uncharacterized protein LOC111353289 [Spodoptera litura]	5	XP_022822016.1	89.231	195	19	1	137	715	21	215	4.24e-108	318
TRINITY_DN83343_c0_g1	XP_022826475.1 collagenase-like [Spodoptera litura]	1	XP_022826475.1	84.279	229	36	0	687	1	48	276	1.45e-137	394
TRINITY_DN46362_c0_g1	XP_022817893.1 uncharacterized protein LOC111350507 [Spodoptera litura]	3	XP_022817893.1	89.655	29	3	0	492	406	67	95	1.1e-09	62.4
TRINITY_DN46304_c0_g1	XP_022813898.1 uncharacterized protein LOC111347782 [Spodoptera litura]	3	XP_022813898.1	95.652	23	1	0	17	85	1	23	0.000232	48.1
TRINITY_DN46367_c3_g1	XP_022830127.1 golgin subfamily A member 6-like protein 22 isoform X1 [Spodoptera litura]	1	XP_022830127.1	92.76	221	14	1	124	786	1	219	1.07e-61	213
TRINITY_DN46396_c1_g1	XP_022818680.1 retinol dehydrogenase 11-like [Spodoptera litura]	1	XP_022818680.1	88.552	297	34	0	1609	719	32	328	0	526
TRINITY_DN46330_c0_g1	XP_022813988.1 uncharacterized protein LOC111347845 isoform X2 [Spodoptera litura]	3	XP_022813988.1	92.116	241	19	0	816	94	1	241	3.24e-137	396
TRINITY_DN46324_c1_g2	ADI61812.1 endonuclease-reverse transcriptase [Bombyx mori]	3	ADI61812.1	48.571	70	30	1	407	598	440	509	1.84e-09	53.5
TRINITY_DN46343_c0_g1	XP_022815795.1 dystrophin-like, partial [Spodoptera litura]	3	XP_022815795.1	97.315	149	4	0	681	1127	1	149	3.46e-80	273
TRINITY_DN46333_c2_g2	XP_022816858.1 uncharacterized protein LOC111349840 [Spodoptera litura]	1	XP_022816858.1	85.714	266	16	4	2	742	89	351	1.2e-141	409
TRINITY_DN29688_c1_g1	XP_022816670.1 uncharacterized protein LOC111349697 isoform X2 [Spodoptera litura]	3	XP_022816670.1	69.828	116	29	1	649	320	1	116	9.07e-43	147
TRINITY_DN5157_c0_g1	AXY04229.1 adipokinetic hormone 1 [Spodoptera exigua]	3	AXY04229.1	100	67	0	0	483	283	1	67	1.21e-41	140
TRINITY_DN5164_c0_g1	XP_022830389.1 uncharacterized protein LOC111359163 [Spodoptera litura]	1	XP_022830389.1	68.555	512	145	7	37	1560	530	1029	0	719
TRINITY_DN21120_c0_g1	CAR92521.1 putative dsRNase [Spodoptera frugiperda]	1	CAR92521.1	86.957	46	6	0	125	262	18	63	2.53e-18	84.7
TRINITY_DN13908_c0_g1	XP_022831879.1 uncharacterized protein LOC111360237 [Spodoptera litura]	1	XP_022831879.1	92.593	27	2	0	313	393	73	99	1.25e-07	54.3
TRINITY_DN13965_c0_g1	AFH57155.1 REPAT35 [Spodoptera exigua]	1	AFH57155.1	100	26	0	0	2	79	20	45	7.02e-10	58.5
TRINITY_DN36427_c0_g1	XP_022200816.1 fatty acid 2-hydroxylase-like [Nilaparvata lugens]	3	XP_022200816.1	67.273	55	18	0	846	682	1	55	4.23e-12	73.6
TRINITY_DN65462_c0_g1	XP_022827423.1 isocitrate dehydrogenase [NAD] subunit beta, mitochondrial isoform X1 [Spodoptera litura]	2	XP_022827423.1	96.296	27	1	0	377	297	18	44	1.03e-08	58.9
TRINITY_DN48766_c5_g1	AFH57165.1 REPAT45 [Spodoptera exigua]	5	AFH57165.1	95.062	81	4	0	287	45	61	141	7.38e-50	160
TRINITY_DN48766_c5_g2	AFH57165.1 REPAT45 [Spodoptera exigua]	5	AFH57165.1	90.476	63	6	0	189	1	17	79	4.3e-35	122
TRINITY_DN48778_c3_g1	XP_022817893.1 uncharacterized protein LOC111350507 [Spodoptera litura]	3	XP_022817893.1	78.369	282	58	1	471	1316	7	285	4.54e-163	469
TRINITY_DN48716_c0_g1	XP_022817470.1 uncharacterized protein LOC111350240 [Spodoptera litura]	3	XP_022817470.1	92.542	295	22	0	207	1091	1	295	0	581
TRINITY_DN48717_c0_g1	XP_022814617.1 uncharacterized protein LOC111348285 [Spodoptera litura]	3	XP_022814617.1	80.556	36	7	0	45	152	201	236	3.97e-14	63.9
TRINITY_DN48761_c0_g1	XP_022817294.1 aldo-keto reductase AKR2E4-like isoform X1 [Spodoptera litura]	5	XP_022817294.1	84.638	345	53	0	1468	434	1	345	0	626
TRINITY_DN48701_c0_g1	XP_022817908.1 putative UDP-glucuronosyltransferase ugt-58 [Spodoptera litura]	1	XP_022817908.1	89.143	525	57	0	278	1852	1	525	0	974
TRINITY_DN48795_c0_g1	XP_022814832.1 uncharacterized protein LOC111348451 [Spodoptera litura]	1	XP_022814832.1	70.305	394	115	1	1076	2257	1	392	1.33e-176	522
TRINITY_DN5327_c0_g1	XP_022835341.1 glutamate receptor ionotropic, NMDA 2B [Spodoptera litura]	3	XP_022835341.1	99.898	983	1	0	3234	286	77	1059	0	1805
TRINITY_DN21450_c0_g1	XP_021190035.1 ABC transporter G family member 20 isoform X3 [Helicoverpa armigera]	3	XP_021190035.1	97.959	49	1	0	303	449	1	49	1.3e-25	108
TRINITY_DN39886_c0_g1	AFH57130.1 REPAT10 [Spodoptera exigua]	1	AFH57130.1	98.496	133	2	0	87	485	1	133	5.5e-92	269
TRINITY_DN39865_c0_g1	PZC80998.1 hypothetical protein B5X24_HaOG213652 [Helicoverpa armigera]	4	PZC80998.1	76	25	6	0	64	138	281	305	0.000217	45.1
TRINITY_DN39882_c0_g1	ANI21987.1 UDP-glycosyltransferase 33B15 [Spodoptera exigua]	3	ANI21987.1	100	68	0	0	6	209	313	380	4.26e-40	143
TRINITY_DN30156_c0_g1	XP_022819970.1 NAD(P) transhydrogenase, mitochondrial-like [Spodoptera litura]	3	XP_022819970.1	96.429	28	1	0	3	86	230	257	5.48e-15	60.1
TRINITY_DN30183_c0_g1	AFH57156.1 REPAT36, partial [Spodoptera exigua]	1	AFH57156.1	99.099	111	1	0	83	415	1	111	6.92e-67	204
TRINITY_DN30192_c0_g1	LAA08603.1 stackhouse genomic scaffold, scaffold_729, partial [Parasteatoda tepidariorum]	2	LAA08603.1	66.667	51	17	0	286	134	9	59	1.9e-13	65.9
TRINITY_DN30124_c0_g1	XP_022829939.1 THAP domain-containing protein 3-like isoform X2 [Spodoptera litura]	2	XP_022829939.1	50	216	54	3	75	713	1	165	2.83e-51	171
TRINITY_DN82278_c0_g1	XP_022814819.1 piwi-like protein Siwi isoform X1 [Spodoptera litura]	3	XP_022814819.1	64.789	71	22	1	283	80	1	71	1.93e-05	50.1
TRINITY_DN44706_c0_g1	XP_022822412.1 protein limb expression 1 homolog isoform X1 [Spodoptera litura]	1	XP_022822412.1	100	271	0	0	936	124	1	271	1.27e-139	402
TRINITY_DN44735_c0_g1	ASO98017.1 cytochrome p450 CYP321A9 [Spodoptera exigua]	2	ASO98017.1	96.97	165	5	0	503	9	16	180	2.52e-112	336
TRINITY_DN44751_c1_g1	PCG80470.1 hypothetical protein B5V51_7220 [Heliothis virescens]	1	PCG80470.1	80	80	13	2	672	439	1	79	3.16e-19	87.4
TRINITY_DN44711_c1_g1	XP_026746065.1 uncharacterized protein LOC113507404 [Trichoplusia ni]	3	XP_026746065.1	71.014	69	20	0	994	1200	29	97	7.59e-11	67.4
TRINITY_DN26_c0_g1	ADE22324.1 intestinal mucin SeM8 [Spodoptera exigua]	1	ADE22324.1	100	60	0	0	351	530	609	668	8.47e-30	121
TRINITY_DN47890_c0_g1	XP_022824296.1 probable chitinase 10 [Spodoptera litura]	1	XP_022824296.1	62.037	108	35	2	1	306	41	148	4.04e-29	116
TRINITY_DN47890_c0_g2	XP_022824296.1 probable chitinase 10 [Spodoptera litura]	1	XP_022824296.1	52.866	157	53	4	1	408	36	192	4.65e-47	160
TRINITY_DN47803_c0_g1	XP_022833082.1 glutamate receptor 1-like [Spodoptera litura]	2	XP_022833082.1	96.552	667	15	2	177	2162	1	664	0	1322
TRINITY_DN47857_c0_g1	XP_022833584.1 pancreatic lipase-related protein 2-like [Spodoptera litura]	2	XP_022833584.1	86	300	42	0	968	69	31	330	0	509
TRINITY_DN47891_c1_g1	JAP87044.1 ubiquitin C, partial [Rhipicephalus appendiculatus]	3	JAP87044.1	100	126	0	0	1	378	48	173	3.1e-85	252
TRINITY_DN47822_c0_g1	AGT20422.1 histone H3, partial [Conothele sp. MY2070]	3	AGT20422.1	94.286	70	4	0	65	274	1	70	6.28e-39	131
TRINITY_DN47822_c2_g1	KZS11332.1 histone H3.2 [Daphnia magna]	3	KZS11332.1	90.21	143	14	0	431	3	21	163	1.99e-74	225
TRINITY_DN47879_c0_g1	XP_022813898.1 uncharacterized protein LOC111347782 [Spodoptera litura]	2	XP_022813898.1	68.966	116	34	1	502	849	1	114	6.48e-40	149
TRINITY_DN8886_c0_g1	XP_022816887.1 alpha-N-acetylgalactosaminidase-like [Spodoptera litura]	5	XP_022816887.1	93.842	406	25	0	268	1485	1	406	0	798
TRINITY_DN49066_c0_g1	XP_022827477.1 innexin inx7-like [Spodoptera litura]	1	XP_022827477.1	91.566	415	35	0	1911	667	1	415	0	751
TRINITY_DN49068_c0_g1	XP_022815742.1 ABC transporter F family member 4 isoform X3 [Spodoptera litura]	3	XP_022815742.1	91.489	94	1	1	262	2	257	350	2.6e-27	110
TRINITY_DN49039_c1_g1	XP_022832579.1 period circadian protein isoform X3 [Spodoptera litura]	3	XP_022832579.1	97.003	734	22	0	4512	6713	263	996	0	1424
TRINITY_DN49057_c0_g1	XP_022815146.1 O-acyltransferase like protein-like [Spodoptera litura]	1	XP_022815146.1	87.101	752	92	2	2646	406	5	756	0	1336
TRINITY_DN52443_c0_g1	AXY04254.1 FMRFamide [Spodoptera exigua]	3	AXY04254.1	100	189	0	0	1445	879	1	189	8.78e-102	309
TRINITY_DN58400_c0_g1	PZC76890.1 hypothetical protein B5X24_HaOG204029 [Helicoverpa armigera]	3	PZC76890.1	69.231	26	8	0	462	539	21	46	0.000337	45.1
TRINITY_DN27970_c0_g1	KYB26022.1 hypothetical protein TcasGA2_TC033924 [Tribolium castaneum]	2	KYB26022.1	88.889	45	5	0	315	449	1741	1785	4.34e-18	87
TRINITY_DN27975_c0_g1	EZA58535.1 hypothetical protein X777_14697 [Ooceraea biroi]	1	EZA58535.1	50	74	37	0	224	3	383	456	8.15e-10	59.7
TRINITY_DN16287_c0_g1	XP_022816314.1 protein spaetzle 5 [Spodoptera litura]	3	XP_022816314.1	95.761	401	17	0	2021	819	7	407	0	790
TRINITY_DN16237_c0_g1	PCG72137.1 hypothetical protein B5V51_1135 [Heliothis virescens]	1	PCG72137.1	55.689	167	72	2	1150	650	19	183	2.16e-57	193
TRINITY_DN52592_c0_g1	AKT26495.1 odorant binding protein 17 [Spodoptera exigua]	2	AKT26495.1	100	148	0	0	705	262	1	148	7.17e-105	306
TRINITY_DN52547_c0_g1	XP_022816507.1 peroxidase-like [Spodoptera litura]	1	XP_022816507.1	87.54	618	77	0	144	1997	1	618	0	1165
TRINITY_DN79730_c0_g1	XP_022824115.1 putative fatty acyl-CoA reductase CG5065 [Spodoptera litura]	3	XP_022824115.1	96.014	276	11	0	1	828	223	498	0	569
TRINITY_DN44503_c1_g1	XP_022821574.1 atlastin-like [Spodoptera litura]	1	XP_022821574.1	90	30	3	0	563	652	229	258	1.02e-09	65.1
TRINITY_DN44518_c0_g1	XP_022822035.1 uncharacterized protein LOC111353303 isoform X2 [Spodoptera litura]	3	XP_022822035.1	75.269	93	21	2	87	365	37	127	9.76e-34	121
TRINITY_DN35892_c0_g1	XP_022814439.1 probable phospholipid-transporting ATPase IF isoform X1 [Spodoptera litura]	1	XP_022814439.1	95.822	1125	47	0	171	3545	1	1125	0	2174
TRINITY_DN35893_c0_g1	XP_022834683.1 protein msta-like [Spodoptera litura]	3	XP_022834683.1	90.612	490	46	0	430	1899	1	490	0	800
TRINITY_DN35868_c0_g1	XP_022815733.1 trypsin, alkaline C-like [Spodoptera litura]	4	XP_022815733.1	93.75	48	3	0	382	239	215	262	9.74e-23	95.9
TRINITY_DN35821_c0_g1	XP_022834525.1 prostatic acid phosphatase-like [Spodoptera litura]	1	XP_022834525.1	91.169	385	34	0	81	1235	1	385	0	705
TRINITY_DN35844_c0_g1	XP_022821615.1 neuronal acetylcholine receptor subunit alpha-7 isoform X1 [Spodoptera litura]	3	XP_022821615.1	100	240	0	0	2	721	262	501	1.35e-122	403
TRINITY_DN52015_c0_g1	XP_022814892.1 trypsin CFT-1-like [Spodoptera litura]	1	XP_022814892.1	92.342	222	16	1	667	2	17	237	5.76e-151	426
TRINITY_DN41493_c0_g1	XP_022819053.1 serine protease snake-like [Spodoptera litura]	3	XP_022819053.1	88.579	394	45	0	276	1457	1	394	0	746
TRINITY_DN41473_c0_g1	PCG69751.1 hypothetical protein B5V51_3716 [Heliothis virescens]	1	PCG69751.1	46.753	77	29	2	1099	1329	14	78	9.38e-13	70.9
TRINITY_DN80128_c0_g1	XP_022816237.1 uncharacterized protein LOC111349366 [Spodoptera litura]	1	XP_022816237.1	97.619	126	3	0	1012	1389	152	277	2.85e-74	249
TRINITY_DN80103_c0_g1	XP_022829420.1 carbohydrate sulfotransferase 4-like [Spodoptera litura]	1	XP_022829420.1	86.667	450	60	0	1528	179	1	450	0	806
TRINITY_DN80136_c0_g1	XP_022834204.1 uncharacterized protein LOC111361968 [Spodoptera litura]	3	XP_022834204.1	96.203	237	9	0	1190	480	1	237	1.28e-170	488
TRINITY_DN81195_c0_g1	XP_022814251.1 superoxide dismutase [Cu-Zn]-like [Spodoptera litura]	3	XP_022814251.1	81.714	175	32	0	94	618	5	179	5.29e-98	299
TRINITY_DN34385_c7_g1	XP_023936980.1 troponin C [Bicyclus anynana]	3	XP_023936980.1	87.5	64	8	0	1	192	70	133	7.11e-20	83.6
TRINITY_DN34385_c64_g1	PCG71124.1 hypothetical protein B5V51_2237 [Heliothis virescens]	2	PCG71124.1	97.26	73	2	0	276	58	74	146	9.34e-43	142
TRINITY_DN34385_c69_g1	BAF63699.1 ribosomal protein SA, partial [Antheraea yamamai]	1	BAF63699.1	98.305	59	1	0	191	15	62	120	1.65e-34	121
TRINITY_DN34385_c168_g1	AAK92189.1 ribosomal protein S20 [Spodoptera frugiperda]	3	AAK92189.1	98.947	95	1	0	3	287	28	122	2.9e-62	191
TRINITY_DN34360_c0_g1	XP_022816662.1 extensin-like isoform X1 [Spodoptera litura]	3	XP_022816662.1	92.123	457	32	2	144	1502	1	457	0	742
TRINITY_DN34378_c0_g1	XP_022836596.1 uncharacterized protein LOC111363963 [Spodoptera litura]	1	XP_022836596.1	80	35	7	0	180	76	411	445	1.54e-11	64.3
TRINITY_DN26682_c0_g1	XP_022827228.1 uncharacterized protein LOC111356974 [Spodoptera litura]	2	XP_022827228.1	83.333	84	14	0	277	26	394	477	6.16e-44	157
TRINITY_DN40849_c0_g1	PSN39602.1 hypothetical protein C0J52_06913, partial [Blattella germanica]	1	PSN39602.1	36.364	66	42	0	1	198	97	162	2.19e-05	47
TRINITY_DN40858_c0_g1	ENN73725.1 hypothetical protein YQE_09675, partial [Dendroctonus ponderosae]	3	ENN73725.1	96.97	33	1	0	99	1	36	68	6.55e-11	66.6
TRINITY_DN40856_c0_g1	XP_022815949.1 cuticle protein 7-like [Spodoptera litura]	3	XP_022815949.1	96.97	66	2	0	3	200	97	162	4.57e-37	129
TRINITY_DN46026_c3_g1	ROT79942.1 hypothetical protein C7M84_001329 [Penaeus vannamei]	3	ROT79942.1	73.913	69	18	0	349	143	433	501	9.96e-21	92.8
TRINITY_DN46008_c0_g1	XP_022819143.1 zinc finger protein 841-like [Spodoptera litura]	1	XP_022819143.1	54.054	37	17	0	103	213	297	333	0.00027	44.3
TRINITY_DN18672_c0_g1	AYA28075.1 cytochrome P450 SE-CYP9A21v3, partial [Spodoptera exigua]	3	AYA28075.1	100	143	0	0	1034	1462	18	160	1.68e-92	297
TRINITY_DN33609_c0_g1	XP_022814787.1 translation initiation factor IF-2-like isoform X16 [Spodoptera litura]	1	XP_022814787.1	89.706	68	7	0	2	205	2	69	6.93e-35	131
TRINITY_DN47620_c2_g1	XP_022831990.1 pancreatic triacylglycerol lipase-like [Spodoptera litura]	1	XP_022831990.1	92.683	328	24	0	1242	259	8	335	0	635
TRINITY_DN12952_c3_g1	AKP99430.1 LL2 [Spodoptera exigua]	1	AKP99430.1	99.663	297	1	0	1092	202	1	297	0	601
TRINITY_DN23383_c3_g1	ALF04080.1 NADH dehydrogenase subunit 3 (mitochondrion) [Helicoverpa assulta]	3	ALF04080.1	100	54	0	0	295	456	32	85	1.72e-29	110
TRINITY_DN23312_c0_g1	XP_013177579.1 PREDICTED: uncharacterized protein LOC106125039 [Papilio xuthus]	1	XP_013177579.1	64.706	34	10	2	23	121	128	160	4.72e-06	41.2
TRINITY_DN32799_c0_g1	XP_022815621.1 proton-coupled folate transporter-like [Spodoptera litura]	1	XP_022815621.1	95.962	520	21	0	345	1904	1	520	0	928
TRINITY_DN28045_c0_g1	XP_026747594.1 piggyBac transposable element-derived protein 4-like [Trichoplusia ni]	1	XP_026747594.1	59.475	533	207	3	921	2501	157	686	0	681
TRINITY_DN28047_c0_g1	XP_022828268.1 uncharacterized protein LOC111357700 [Spodoptera litura]	3	XP_022828268.1	98.901	182	2	0	5223	4678	1	182	3.3e-89	295
TRINITY_DN28050_c0_g1	XP_022824038.1 uncharacterized protein LOC111354734 [Spodoptera litura]	3	XP_022824038.1	90.625	32	3	0	1	96	671	702	9.45e-08	63.2
TRINITY_DN28003_c0_g1	XP_022816164.1 uncharacterized protein ZK1073.1 isoform X7 [Spodoptera litura]	3	XP_022816164.1	100	27	0	0	1264	1344	69	95	2.08e-07	60.5
TRINITY_DN49253_c1_g1	XP_022824670.1 retinol dehydrogenase 13-like [Spodoptera litura]	3	XP_022824670.1	89.899	297	30	0	71	961	1	297	1.42e-172	498
TRINITY_DN49273_c0_g1	XP_022815571.1 organic cation transporter protein-like isoform X2 [Spodoptera litura]	1	XP_022815571.1	93.927	494	30	0	1795	314	1	494	0	919
TRINITY_DN49291_c0_g1	ASO97998.1 cytochrome p450 CYP6AB14 [Spodoptera exigua]	1	ASO97998.1	99.601	501	2	0	2824	1322	18	518	0	1008
TRINITY_DN49271_c1_g3	XP_026301785.1 uncharacterized protein LOC113219380, partial [Apis mellifera]	3	XP_026301785.1	84.615	91	14	0	281	9	1	91	3.16e-35	125
TRINITY_DN49260_c2_g1	XP_026737657.1 glutamate-gated chloride channel isoform X12 [Trichoplusia ni]	3	XP_026737657.1	97.514	362	8	1	676	1761	1	361	0	697
TRINITY_DN49211_c1_g1	XP_022821285.1 uncharacterized protein LOC111352853 isoform X1 [Spodoptera litura]	3	XP_022821285.1	51.678	149	72	0	1306	860	409	557	4.98e-57	176
TRINITY_DN79103_c1_g1	XP_022831879.1 uncharacterized protein LOC111360237 [Spodoptera litura]	5	XP_022831879.1	92.568	148	11	0	30	473	4	151	1.72e-86	260
TRINITY_DN31331_c0_g1	XP_022828849.1 juvenile hormone esterase-like [Spodoptera litura]	1	XP_022828849.1	70.787	89	23	1	1	258	487	575	7.99e-24	103
TRINITY_DN45175_c0_g1	ABO45233.1 reverse transcriptase [Ostrinia nubilalis]	3	ABO45233.1	52.308	65	18	2	424	266	300	363	8.79e-09	60.8
TRINITY_DN45184_c1_g2	XP_022821572.1 atlastin-2-like [Spodoptera litura]	1	XP_022821572.1	81	100	19	0	302	3	448	547	2.07e-48	170
TRINITY_DN45157_c0_g1	XP_022834646.1 perilipin-4-like isoform X38 [Spodoptera litura]	3	XP_022834646.1	96.875	32	1	0	3	98	263	294	3.32e-05	50.4
TRINITY_DN45138_c0_g1	XP_022826831.1 uncharacterized protein LOC111356631 [Spodoptera litura]	3	XP_022826831.1	99.767	857	2	0	5241	2671	662	1518	0	1757
TRINITY_DN8568_c0_g1	PCG64937.1 hypothetical protein B5V51_9887 [Heliothis virescens]	3	PCG64937.1	88.333	60	6	1	1196	1372	1	60	3.35e-24	112
TRINITY_DN8586_c0_g1	XP_022826475.1 collagenase-like [Spodoptera litura]	1	XP_022826475.1	74	100	26	0	301	2	1	100	1.12e-33	124
TRINITY_DN19491_c0_g1	OWR47971.1 hypothetical protein KGM_213994 [Danaus plexippus plexippus]	3	OWR47971.1	100	28	0	0	85	2	42	69	2.09e-11	63.2
TRINITY_DN19402_c0_g1	XP_022814055.1 hornerin-like [Spodoptera litura]	3	XP_022814055.1	91.339	254	16	1	1059	1802	232	485	8.53e-73	253
TRINITY_DN15601_c0_g1	AIH07592.1 glutathione S-transferase sigma 5 [Spodoptera litura]	1	AIH07592.1	94.262	122	7	0	367	2	1	122	2.43e-77	234
TRINITY_DN15601_c1_g1	AYM01179.1 glutathione-S-transferase sigma class [Spodoptera littoralis]	1	AYM01179.1	93.023	86	6	0	420	163	120	205	1.6e-50	166
TRINITY_DN15639_c0_g1	XP_022829690.1 high affinity copper uptake protein 1-like [Spodoptera litura]	1	XP_022829690.1	100	41	0	0	147	25	3	43	7.19e-20	86.3
TRINITY_DN55697_c0_g1	XP_022834164.1 uncharacterized protein LOC111361937 [Spodoptera litura]	1	XP_022834164.1	65.556	90	17	2	123	365	25	109	2.4e-22	93.6
TRINITY_DN52827_c0_g1	XP_022826141.1 allergen Api m 6-like [Spodoptera litura]	2	XP_022826141.1	80.899	89	17	0	339	73	1	89	1.29e-47	155
TRINITY_DN103229_c0_g1	AFH57135.1 REPAT15 [Spodoptera exigua]	1	AFH57135.1	99.359	156	1	0	614	147	1	156	3.71e-109	317
TRINITY_DN103294_c1_g1	ASO98026.1 cytochrome p450 CYP18A1 [Spodoptera exigua]	3	ASO98026.1	99.814	538	1	0	2450	837	1	538	0	1011
TRINITY_DN103296_c0_g1	AYA28073.1 cytochrome P450 SE-CYP9A21v1 [Spodoptera exigua]	3	AYA28073.1	99.64	278	1	0	3	836	115	392	0	569
TRINITY_DN103448_c0_g1	ACS26247.1 repat6 [Spodoptera exigua]	1	ACS26247.1	100	31	0	0	3	95	101	131	4.34e-14	68.9
TRINITY_DN103448_c0_g2	ACS26247.1 repat6 [Spodoptera exigua]	1	ACS26247.1	95.652	92	4	0	278	3	16	107	3.1e-60	186
TRINITY_DN172019_c0_g1	ASO98018.1 cytochrome p450 CYP321A16 [Spodoptera exigua]	2	ASO98018.1	100	188	0	0	565	2	1	188	3.82e-136	397
TRINITY_DN172032_c0_g1	XP_022814865.1 transcriptional regulatory protein LGE1-like [Spodoptera litura]	2	XP_022814865.1	63.415	41	12	1	245	123	114	151	3.28e-05	50.4
TRINITY_DN106459_c0_g1	XP_022832018.1 alpha-tocopherol transfer protein-like [Spodoptera litura]	3	XP_022832018.1	69.872	312	94	0	104	1039	10	321	1.25e-174	494
TRINITY_DN173240_c0_g1	XP_022829281.1 uncharacterized protein LOC111358393 [Spodoptera litura]	1	XP_022829281.1	92.377	446	27	3	1916	582	315	754	0	804
TRINITY_DN162589_c0_g1	ASO98037.1 cytochrome p450 CYP4S9 [Spodoptera exigua]	2	ASO98037.1	100	20	0	0	2	61	158	177	2.04e-05	48.5
TRINITY_DN173765_c0_g1	XP_022818654.1 myrosinase 1-like [Spodoptera litura]	3	XP_022818654.1	89.655	145	15	0	435	1	1	145	2.98e-90	279
TRINITY_DN170438_c0_g1	XP_022834157.1 uncharacterized protein LOC111361930 [Spodoptera litura]	1	XP_022834157.1	66.484	182	44	4	97	639	17	182	1.63e-64	212
TRINITY_DN147862_c0_g1	XP_022822721.1 uncharacterized protein LOC111353782 [Spodoptera litura]	3	XP_022822721.1	63.636	55	20	0	165	1	168	222	8.79e-13	70.5
TRINITY_DN113568_c0_g1	XP_022821654.1 trypsin CFT-1-like [Spodoptera litura]	1	XP_022821654.1	79.394	165	34	0	2	496	35	199	1.18e-79	243
TRINITY_DN102642_c0_g1	XP_022830351.1 larval/pupal cuticle protein H1C-like [Spodoptera litura]	3	XP_022830351.1	94.949	198	10	0	140	733	1	198	2.9e-27	111
TRINITY_DN102675_c3_g1	AKN89772.1 juvenile hormone diol kinase [Spodoptera litura]	1	AKN89772.1	93.443	183	12	0	1220	672	1	183	2.84e-118	348
TRINITY_DN102643_c2_g1	XP_022814231.1 larval cuticle protein LCP-14-like [Spodoptera litura]	3	XP_022814231.1	80.315	127	25	0	59	439	1	127	1.09e-58	187
TRINITY_DN102643_c4_g1	ADR69243.1 cytochrome oxidase subunit 1, partial (mitochondrion) [Eupithecia sp. BOLD:AAA8011]	3	ADR69243.1	90	30	3	0	102	13	132	161	2.36e-12	53.5
TRINITY_DN102637_c0_g1	XP_022831585.1 cytosolic 10-formyltetrahydrofolate dehydrogenase [Spodoptera litura]	1	XP_022831585.1	97.087	927	27	0	1587	4367	1	927	0	1855
TRINITY_DN102644_c0_g1	AEG75844.1 glutathione S-transferase s3 protein [Spodoptera litura]	2	AEG75844.1	79.902	204	40	1	146	754	1	204	4.44e-117	345
TRINITY_DN102626_c42_g1	XP_021201028.1 larval cuticle protein LCP-22-like [Helicoverpa armigera]	1	XP_021201028.1	92.424	66	5	0	215	18	103	168	7.91e-36	125
TRINITY_DN102626_c58_g1	XP_022821670.1 trypsin, alkaline C-like [Spodoptera litura]	1	XP_022821670.1	83.871	62	9	1	187	2	123	183	6.69e-17	77.8
TRINITY_DN102662_c0_g1	XP_022821660.1 trypsin, alkaline C-like [Spodoptera litura]	1	XP_022821660.1	90.196	102	10	0	408	103	154	255	6.69e-47	158
TRINITY_DN135438_c0_g1	XP_022818247.1 myrosinase 1-like [Spodoptera litura]	3	XP_022818247.1	90.342	497	48	0	318	1808	1	497	0	950
TRINITY_DN105717_c0_g1	XP_022816175.1 larval cuticle protein LCP-22-like [Spodoptera litura]	1	XP_022816175.1	84.211	133	21	0	193	591	1	133	2.42e-68	211
TRINITY_DN187795_c0_g1	XP_022830401.1 uncharacterized protein LOC111359174 [Spodoptera litura]	3	XP_022830401.1	67.857	56	13	1	224	72	332	387	2.5e-10	64.7
TRINITY_DN137489_c0_g1	XP_022814028.1 glycine-rich cell wall structural protein [Spodoptera litura]	1	XP_022814028.1	100	73	0	0	690	908	122	194	4.77e-21	97.8
TRINITY_DN104040_c0_g1	ANI21991.1 UDP-glycosyltransferase 33F7 [Spodoptera exigua]	1	ANI21991.1	95.312	64	3	0	3	194	447	510	2.9e-13	78.6
TRINITY_DN104036_c0_g1	XP_022828070.1 uncharacterized protein LOC111357557 [Spodoptera litura]	5	XP_022828070.1	87.815	238	29	0	789	76	1	238	1.36e-156	442
TRINITY_DN104070_c0_g1	XP_022826383.1 transmembrane protease serine 9-like [Spodoptera litura]	1	XP_022826383.1	94.737	304	14	1	398	1309	312	613	0	610
TRINITY_DN104064_c0_g1	ANI21988.1 UDP-glycosyltransferase 33B16 [Spodoptera exigua]	3	ANI21988.1	99.083	327	3	0	983	3	14	340	0	638
TRINITY_DN103864_c0_g1	XP_022829280.1 facilitated trehalose transporter Tret1-like [Spodoptera litura]	1	XP_022829280.1	92.521	468	35	0	110	1513	1	468	0	790
TRINITY_DN174831_c0_g1	XP_022818774.1 adhesive plaque matrix protein-like [Spodoptera litura]	1	XP_022818774.1	57.463	134	45	5	35	424	207	332	1.89e-35	131
TRINITY_DN103765_c0_g1	XP_022827036.1 uncharacterized protein LOC111356784 isoform X1 [Spodoptera litura]	3	XP_022827036.1	98.75	160	2	0	1198	719	2	161	1.06e-72	232
TRINITY_DN171313_c0_g1	XP_026730382.1 uncharacterized protein LOC113495696 isoform X6 [Trichoplusia ni]	3	XP_026730382.1	100	29	0	0	88	2	1	29	1.21e-10	64.7
TRINITY_DN171363_c0_g1	ADR64702.1 antennal esterase CXE5 [Spodoptera exigua]	3	ADR64702.1	98.824	425	5	0	1587	313	135	559	0	880
TRINITY_DN135784_c0_g1	XP_022828041.1 TSC22 domain family protein 1-like [Spodoptera litura]	3	XP_022828041.1	70.066	304	65	4	1414	506	277	555	1.97e-105	331
TRINITY_DN135755_c0_g1	XP_022832140.1 farnesol dehydrogenase-like [Spodoptera litura]	1	XP_022832140.1	92.742	248	18	0	140	883	1	248	9.56e-166	473
TRINITY_DN113177_c0_g1	XP_022822959.1 zinc finger CCCH domain-containing protein 13-like [Spodoptera litura]	3	XP_022822959.1	54.635	507	176	11	70	1443	1	502	1.23e-125	403
TRINITY_DN171555_c0_g1	XP_022815138.1 uncharacterized protein LOC111348636 [Spodoptera litura]	3	XP_022815138.1	80.851	329	57	5	1110	127	1	324	1.63e-92	286
TRINITY_DN171558_c0_g1	XP_001862674.1 histone H3 type 2 [Culex quinquefasciatus]	1	XP_001862674.1	95.804	143	6	0	619	191	2	144	2.12e-91	275
TRINITY_DN117347_c0_g1	PZC71351.1 hypothetical protein B5X24_HaOG213583 [Helicoverpa armigera]	1	PZC71351.1	86.364	22	3	0	331	396	33	54	0.000783	43.9
TRINITY_DN137137_c0_g1	XP_022822468.1 sodium-coupled monocarboxylate transporter 1-like [Spodoptera litura]	3	XP_022822468.1	98.01	603	12	0	1973	165	1	603	0	1112
TRINITY_DN137101_c0_g1	XP_021181595.1 calphotin-like [Helicoverpa armigera]	3	XP_021181595.1	85.882	85	12	0	366	112	508	592	2.78e-08	58.9
TRINITY_DN147281_c0_g1	XP_022821576.1 protein takeout-like [Spodoptera litura]	3	XP_022821576.1	54.902	51	23	0	3	155	123	173	3.26e-08	59.7
TRINITY_DN136100_c0_g1	PCG71644.1 hypothetical protein B5V51_1641 [Heliothis virescens]	1	PCG71644.1	28.696	460	274	21	141	1445	27	457	3.72e-29	127
TRINITY_DN143666_c0_g1	XP_022825352.1 nuclear transcription factor Y subunit beta isoform X3 [Spodoptera litura]	3	XP_022825352.1	91.429	35	3	0	606	502	220	254	2.28e-10	66.2
TRINITY_DN175550_c0_g1	KPJ11226.1 hypothetical protein RR48_14865 [Papilio machaon]	3	KPJ11226.1	82.609	23	4	0	55	123	161	183	7.86e-05	46.2
TRINITY_DN118118_c0_g1	XP_022825811.1 saccharopine dehydrogenase-like oxidoreductase [Spodoptera litura]	3	XP_022825811.1	64.286	28	10	0	85	2	358	385	0.000304	46.2
TRINITY_DN105392_c0_g1	XP_022814217.1 serine--pyruvate aminotransferase, mitochondrial-like [Spodoptera litura]	1	XP_022814217.1	92.708	384	28	0	1280	129	1	384	0	757
TRINITY_DN135281_c0_g1	XP_022814918.1 ATP-dependent RNA helicase DHH1 [Spodoptera litura]	3	XP_022814918.1	94.755	286	14	1	170	1027	1	285	2.89e-137	400
TRINITY_DN170160_c0_g1	XP_022828848.1 glucose dehydrogenase [FAD, quinone]-like [Spodoptera litura]	2	XP_022828848.1	92.294	571	44	0	79	1791	1	571	0	1077
TRINITY_DN170144_c0_g1	XP_022816468.1 cuticle protein 7-like isoform X1 [Spodoptera litura]	3	XP_022816468.1	98.266	173	3	0	753	1271	1	173	2.18e-89	278
TRINITY_DN105941_c0_g1	XP_022831715.1 organic cation transporter protein-like [Spodoptera litura]	3	XP_022831715.1	90.998	511	38	2	425	1933	1	511	0	899
TRINITY_DN170357_c0_g1	XP_022826241.1 fatty acid 2-hydroxylase [Spodoptera litura]	1	XP_022826241.1	93.103	348	24	0	579	1622	1	348	0	682
TRINITY_DN108734_c0_g1	XP_022824551.1 soluble scavenger receptor cysteine-rich domain-containing protein SSC5D-like [Spodoptera litura]	3	XP_022824551.1	86.538	52	7	0	271	426	385	436	3.41e-08	59.7
TRINITY_DN140150_c0_g1	XP_022835765.1 uncharacterized protein LOC111363194 [Spodoptera litura]	1	XP_022835765.1	50.169	295	106	5	1267	482	1	287	1.65e-63	214
TRINITY_DN169316_c0_g1	XP_022825433.1 sodium- and chloride-dependent glycine transporter 1-like [Spodoptera litura]	1	XP_022825433.1	90.343	642	60	1	140	2065	1	640	0	1098
TRINITY_DN169399_c0_g1	XP_022813879.1 cuticle protein 3-like [Spodoptera litura]	3	XP_022813879.1	92.466	146	10	1	761	327	19	164	1.09e-70	222
TRINITY_DN169308_c0_g1	XP_013165418.1 PREDICTED: tubulin beta chain-like isoform X2 [Papilio xuthus]	1	XP_013165418.1	98.75	80	1	0	755	516	364	443	3.46e-46	166
TRINITY_DN169318_c0_g1	XP_021182558.1 pupal cuticle protein-like [Helicoverpa armigera]	3	XP_021182558.1	96.825	63	2	0	630	442	156	218	1.95e-28	115
TRINITY_DN138315_c0_g1	KPJ04394.1 hypothetical protein RR46_01763 [Papilio xuthus]	3	KPJ04394.1	92.308	26	2	0	33	110	87	112	1.42e-11	51.2
TRINITY_DN138364_c0_g1	XP_022826266.1 uncharacterized protein LOC111356215 [Spodoptera litura]	3	XP_022826266.1	98.496	133	2	0	102	500	1	133	5.8e-94	277
TRINITY_DN144124_c0_g1	XP_022821665.1 trypsin CFT-1-like [Spodoptera litura]	1	XP_022821665.1	83.815	173	28	0	83	601	1	173	1.74e-91	274
TRINITY_DN103027_c0_g1	AQX37240.1 LL5 [Spodoptera exigua]	1	AQX37240.1	99.359	312	1	1	183	1115	1	312	0	653
TRINITY_DN103006_c0_g1	XP_022827407.1 aminopeptidase N-like [Spodoptera litura]	1	XP_022827407.1	90.773	932	86	0	74	2869	1	932	0	1753
TRINITY_DN103037_c0_g1	XP_022829516.1 lipopolysaccharide-induced tumor necrosis factor-alpha factor homolog [Spodoptera litura]	1	XP_022829516.1	85.075	134	20	0	1428	1027	1	134	1.4e-75	240
TRINITY_DN103010_c0_g1	XP_022828863.1 uncharacterized protein LOC111358169 [Spodoptera litura]	3	XP_022828863.1	89.888	178	17	1	207	740	1	177	1.21e-114	334
TRINITY_DN146076_c0_g1	XP_022826631.1 brachyurin-like [Spodoptera litura]	1	XP_022826631.1	44.231	104	6	1	3	314	135	186	2.44e-14	73.2
TRINITY_DN105825_c1_g1	XP_022819165.1 TATA-binding protein-associated factor 2N-like [Spodoptera litura]	1	XP_022819165.1	86.207	29	4	0	198	284	16	44	1.89e-06	48.5
TRINITY_DN107186_c0_g1	XP_022821830.1 glutaminase liver isoform, mitochondrial isoform X7 [Spodoptera litura]	3	XP_022821830.1	96.552	29	1	0	1856	1942	60	88	1.2e-07	62.8
TRINITY_DN170728_c0_g1	XP_022821660.1 trypsin, alkaline C-like [Spodoptera litura]	1	XP_022821660.1	89.268	205	22	0	617	3	13	217	2.55e-107	314
TRINITY_DN170752_c0_g1	XP_022827086.1 transmembrane protease serine 9-like [Spodoptera litura]	3	XP_022827086.1	100	55	0	0	1143	979	530	584	1.5e-23	109
TRINITY_DN138231_c0_g1	XP_022821666.1 trypsin, alkaline C-like [Spodoptera litura]	1	XP_022821666.1	70.414	169	49	1	46	549	1	169	1.31e-82	251
TRINITY_DN138206_c0_g1	PCG66359.1 hypothetical protein B5V51_7779 [Heliothis virescens]	1	PCG66359.1	66.667	75	25	0	190	414	1	75	1.39e-32	117
TRINITY_DN109505_c0_g1	BAG71410.1 cytochrome P450 9A9 [Spodoptera exigua]	3	BAG71410.1	100	30	0	0	1	90	93	122	9.82e-12	67.4
TRINITY_DN108647_c0_g1	XP_022825007.1 aminopeptidase N-like isoform X1 [Spodoptera litura]	1	XP_022825007.1	68.889	135	32	1	205	609	1	125	3.19e-49	178
TRINITY_DN108645_c0_g1	XP_022823193.1 uncharacterized protein LOC111354134, partial [Spodoptera litura]	3	XP_022823193.1	68.085	47	13	1	135	1	135	181	2.52e-11	64.7
TRINITY_DN176990_c0_g1	PZC76544.1 hypothetical protein B5X24_HaOG204443 [Helicoverpa armigera]	3	PZC76544.1	86.667	45	6	0	136	2	29	73	2.39e-18	81.6
TRINITY_DN134386_c5_g1	XP_022814591.1 trypsin, alkaline C-like [Spodoptera litura]	1	XP_022814591.1	90.222	225	22	0	823	149	39	263	6.49e-136	390
TRINITY_DN134385_c0_g1	XP_022826837.1 protein obstructor-E-like [Spodoptera litura]	3	XP_022826837.1	91.753	291	20	2	223	1086	1	290	1.08e-170	489
TRINITY_DN134379_c1_g1	XP_022826901.1 chymotrypsin-2-like [Spodoptera litura]	1	XP_022826901.1	88.214	280	33	0	47	886	1	280	1.01e-175	500
TRINITY_DN144886_c0_g1	BAM18191.1 similar to CG13868 [Papilio xuthus]	3	BAM18191.1	96.429	28	1	0	762	845	159	186	1.18e-08	61.2
TRINITY_DN173506_c0_g1	XP_022830955.1 probable cytochrome P450 9f2 [Spodoptera litura]	3	XP_022830955.1	88.33	497	58	0	2058	568	1	497	0	933
TRINITY_DN169681_c0_g1	PZC81749.1 hypothetical protein B5X24_HaOG212193 [Helicoverpa armigera]	3	PZC81749.1	41.667	36	15	1	166	255	234	269	4.5e-05	37
TRINITY_DN145586_c0_g1	XP_022831233.1 uncharacterized protein LOC111359810 [Spodoptera litura]	1	XP_022831233.1	94.059	202	10	1	2075	1476	1	202	2.93e-116	354
TRINITY_DN182532_c0_g1	XP_021182851.1 host cell factor-like [Helicoverpa armigera]	1	XP_021182851.1	89.655	29	3	0	87	1	560	588	1.33e-08	56.2
TRINITY_DN116203_c0_g1	ASN63843.1 cytochrome p450 CYP341B27, partial [Spodoptera exigua]	3	ASN63843.1	98.312	237	4	0	2	712	259	495	6.4e-167	483
TRINITY_DN134745_c0_g1	XP_022818206.1 uncharacterized protein LOC111350765 isoform X2 [Spodoptera litura]	3	XP_022818206.1	99.329	298	2	0	73	966	1	298	5.19e-165	514
TRINITY_DN134744_c0_g1	XP_022828862.1 uncharacterized protein LOC111358168 [Spodoptera litura]	3	XP_022828862.1	90.521	211	20	0	1264	1896	1	211	1.2e-132	400
TRINITY_DN111268_c0_g1	XP_021927604.1 myosin heavy chain, muscle-like [Zootermopsis nevadensis]	3	XP_021927604.1	97.059	34	1	0	1569	1468	87	120	1.05e-12	72
TRINITY_DN171115_c0_g1	XP_022832060.1 alpha-tocopherol transfer protein-like [Spodoptera litura]	2	XP_022832060.1	75.862	29	7	0	816	902	260	288	0.000263	49.7
TRINITY_DN173900_c0_g1	XP_022816526.1 endocuticle structural glycoprotein SgAbd-5-like [Spodoptera litura]	3	XP_022816526.1	88.889	99	11	0	123	419	17	115	4.5e-59	186
TRINITY_DN138750_c0_g1	PZC71290.1 hypothetical protein B5X24_HaOG213674 [Helicoverpa armigera]	1	PZC71290.1	69.231	39	11	1	202	89	25	63	9.96e-08	51.2
TRINITY_DN184224_c0_g1	XP_022824882.1 cytochrome P450 6B2-like isoform X3 [Spodoptera litura]	3	XP_022824882.1	100	27	0	0	318	398	454	480	8.78e-09	59.3
TRINITY_DN110003_c0_g1	XP_022828648.1 uncharacterized protein LOC111358010 [Spodoptera litura]	3	XP_022828648.1	93.68	269	17	0	1359	553	1	269	0	527
TRINITY_DN106723_c0_g1	XP_022816754.1 endocuticle structural glycoprotein SgAbd-5-like [Spodoptera litura]	3	XP_022816754.1	96.117	103	4	0	286	594	1	103	3.89e-65	203
TRINITY_DN103942_c0_g1	XP_022830044.1 purine nucleoside phosphorylase-like isoform X1 [Spodoptera litura]	3	XP_022830044.1	100	29	0	0	1	87	49	77	1.78e-10	64.3
TRINITY_DN169418_c0_g1	XP_022827391.1 probable uridine nucleosidase 2 [Spodoptera litura]	3	XP_022827391.1	82.985	335	57	0	2068	1064	1	335	0	582
TRINITY_DN169429_c0_g1	XP_022824706.1 uncharacterized protein LOC111355173 [Spodoptera litura]	1	XP_022824706.1	85.556	540	77	1	68	1687	1	539	0	947
TRINITY_DN172243_c0_g1	XP_022825308.1 retinal dehydrogenase 1-like [Spodoptera litura]	3	XP_022825308.1	72.222	36	10	0	450	343	440	475	2e-08	59.3
TRINITY_DN135906_c0_g1	XP_022829670.1 low-density lipoprotein receptor-related protein 4 [Spodoptera litura]	3	XP_022829670.1	97.808	1916	38	3	5740	2	1	1915	0	3811
TRINITY_DN105609_c0_g1	XP_022833267.1 uncharacterized protein LOC111361122 isoform X2 [Spodoptera litura]	3	XP_022833267.1	90.244	41	4	0	230	352	1	41	2.52e-17	82.8
TRINITY_DN175389_c0_g1	ACQ91272.1 myosin heavy chain variant A, partial [Bombyx mori]	3	ACQ91272.1	100	35	0	0	316	420	470	504	1.29e-15	79.3
TRINITY_DN171453_c0_g1	XP_022831994.1 adenosine deaminase AGSA-like [Spodoptera litura]	1	XP_022831994.1	82.093	497	89	0	182	1672	1	497	0	812
TRINITY_DN172697_c0_g1	PCG72852.1 hypothetical protein B5V51_410 [Heliothis virescens]	1	PCG72852.1	86.329	395	43	3	1505	351	53	446	0	689
TRINITY_DN138410_c0_g1	AFH57146.1 REPAT26 [Spodoptera exigua]	1	AFH57146.1	99.291	141	1	0	558	136	1	141	8.39e-98	286
TRINITY_DN137808_c0_g1	ANI21995.1 UDP-glycosyltransferase 33V1 [Spodoptera exigua]	1	ANI21995.1	98.073	467	9	0	73	1473	1	467	0	944
TRINITY_DN193823_c0_g1	XP_022821651.1 trypsin, alkaline C-like isoform X5 [Spodoptera litura]	1	XP_022821651.1	78.788	66	14	0	63	260	18	83	1.05e-30	114
TRINITY_DN105452_c0_g1	XP_022823787.1 zinc carboxypeptidase-like [Spodoptera litura]	1	XP_022823787.1	90.062	161	16	0	485	3	65	225	1.27e-91	279
TRINITY_DN118626_c0_g1	PZC76314.1 hypothetical protein B5X24_HaOG204761 [Helicoverpa armigera]	3	PZC76314.1	78	50	11	0	433	284	302	351	1.3e-15	79.7
TRINITY_DN108148_c0_g1	XP_022828372.1 paternally-expressed gene 3 protein-like [Spodoptera litura]	1	XP_022828372.1	98.837	86	1	0	170	427	96	181	1.43e-19	94.4
TRINITY_DN102815_c0_g1	AKJ54517.1 diapausin B1 [Spodoptera exigua]	1	AKJ54517.1	100	63	0	0	58	246	1	63	4.62e-39	133
TRINITY_DN102875_c0_g1	XP_022822014.1 uncharacterized protein LOC111353287 [Spodoptera litura]	1	XP_022822014.1	88.889	234	24	1	1215	520	12	245	6.17e-109	326
TRINITY_DN135003_c0_g1	ASO98038.1 cytochrome p450 CYP4L7 [Spodoptera exigua]	3	ASO98038.1	100	68	0	0	492	289	426	493	2.83e-38	142
TRINITY_DN135038_c0_g1	JAG58288.1 hypothetical protein, partial [Lygus hesperus]	3	JAG58288.1	83.333	30	5	0	98	9	43	72	2.27e-09	58.9
TRINITY_DN135047_c0_g1	XP_022822850.1 carboxypeptidase B-like [Spodoptera litura]	5	XP_022822850.1	91.736	484	38	2	69	1517	1	483	0	894
TRINITY_DN126443_c0_g1	XP_022817274.1 AP-3 complex subunit sigma-1 isoform X1 [Spodoptera litura]	1	XP_022817274.1	97.143	35	1	0	1	105	160	194	1.76e-14	73.2
TRINITY_DN145032_c0_g1	AKI87964.1 odorant binding protein 3 [Spodoptera litura]	3	AKI87964.1	96.226	106	4	0	1770	1453	32	137	1.02e-64	218
TRINITY_DN134576_c0_g1	AFK14099.1 small heat shock protein 19.3 [Spodoptera litura]	3	AFK14099.1	95.322	171	8	0	238	750	1	171	2.21e-115	335
TRINITY_DN134548_c0_g1	XP_022828065.1 uncharacterized protein LOC111357553 [Spodoptera litura]	1	XP_022828065.1	63.115	122	45	0	1036	671	17	138	1.4e-50	173
TRINITY_DN134538_c0_g1	AQX37246.1 LL11 [Spodoptera exigua]	1	AQX37246.1	98.392	311	5	0	67	999	1	311	0	644
TRINITY_DN134543_c0_g1	XP_022816237.1 uncharacterized protein LOC111349366 [Spodoptera litura]	3	XP_022816237.1	90.756	238	18	3	832	125	271	506	1.15e-144	424
TRINITY_DN134897_c0_g1	XP_022828424.1 nose resistant to fluoxetine protein 6-like [Spodoptera litura]	3	XP_022828424.1	87.572	692	83	1	613	2679	1	692	0	1205
TRINITY_DN134856_c0_g1	XP_022829395.1 circumsporozoite protein-like isoform X1 [Spodoptera litura]	3	XP_022829395.1	71.795	39	11	0	278	162	154	192	1.39e-08	58.9
TRINITY_DN134850_c0_g1	XP_022835059.1 vitellogenin-like [Spodoptera litura]	1	XP_022835059.1	90.588	170	16	0	24	533	103	272	5.32e-93	302
TRINITY_DN102764_c0_g1	XP_022821576.1 protein takeout-like [Spodoptera litura]	2	XP_022821576.1	92.43	251	19	0	133	885	1	251	5.37e-167	476
TRINITY_DN102713_c0_g1	XP_022829304.1 nose resistant to fluoxetine protein 6 [Spodoptera litura]	3	XP_022829304.1	97.466	671	17	0	2241	229	19	689	0	1284
TRINITY_DN102723_c0_g1	XP_022822879.1 uncharacterized protein LOC111353903 [Spodoptera litura]	2	XP_022822879.1	98.333	60	1	0	344	523	69	128	7.82e-32	124
TRINITY_DN102728_c0_g1	XP_022832987.1 sodium/potassium/calcium exchanger 4-like [Spodoptera litura]	1	XP_022832987.1	90.654	535	48	1	196	1794	1	535	0	924
TRINITY_DN102733_c0_g1	XP_022828042.1 cuticle protein 16.5-like [Spodoptera litura]	3	XP_022828042.1	95.161	62	3	0	917	732	1	62	3.61e-27	114
TRINITY_DN102790_c0_g1	XP_022830297.1 lipase 3-like [Spodoptera litura]	3	XP_022830297.1	95.089	224	11	0	2	673	130	353	5.75e-160	455
TRINITY_DN102790_c0_g2	XP_022830298.1 ommochrome-binding protein-like [Spodoptera litura]	3	XP_022830298.1	87.549	257	31	1	1584	814	1	256	8.6e-155	464
TRINITY_DN102737_c0_g1	XP_022830610.1 cytochrome P450 9e2-like [Spodoptera litura]	3	XP_022830610.1	84.416	154	24	0	464	3	1	154	3.22e-78	252
TRINITY_DN102761_c0_g1	XP_022836784.1 uncharacterized protein LOC111364156 [Spodoptera litura]	3	XP_022836784.1	96.194	2417	89	3	232	7473	1	2417	0	3119
TRINITY_DN136841_c0_g1	XP_022826306.1 cholinesterase 1-like [Spodoptera litura]	3	XP_022826306.1	80.645	93	18	0	39	317	1	93	3.78e-48	167
TRINITY_DN170037_c0_g1	AKJ54504.1 cecropin C [Spodoptera exigua]	1	AKJ54504.1	98.413	63	1	0	349	161	1	63	2.27e-37	127
TRINITY_DN170061_c0_g1	XP_022818158.1 uncharacterized protein LOC111350726 isoform X1 [Spodoptera litura]	1	XP_022818158.1	86.301	146	15	1	390	812	1	146	2.66e-56	189
TRINITY_DN170023_c0_g1	XP_022819052.1 extended synaptotagmin-2 isoform X2 [Spodoptera litura]	3	XP_022819052.1	100	26	0	0	475	398	359	384	1.88e-07	56.6
TRINITY_DN170073_c0_g1	PZC85661.1 hypothetical protein B5X24_HaOG215931 [Helicoverpa armigera]	3	PZC85661.1	46.154	91	34	4	931	662	20	96	3.75e-09	60.8
TRINITY_DN142325_c0_g1	XP_022821272.1 nuclear pore complex protein Nup205 [Spodoptera litura]	1	XP_022821272.1	100	115	0	0	2	346	254	368	1.14e-67	227
TRINITY_DN121656_c0_g1	XP_022829303.1 spondin-1 [Spodoptera litura]	1	XP_022829303.1	90	30	3	0	274	363	1	30	4.59e-09	59.7
TRINITY_DN105276_c0_g1	AKP99431.1 LL3 [Spodoptera exigua]	1	AKP99431.1	99.342	304	2	0	1407	496	1	304	0	635
TRINITY_DN105160_c0_g1	XP_022817383.1 papilin-like isoform X5 [Spodoptera litura]	1	XP_022817383.1	74.254	268	69	0	804	1	131	398	2.21e-131	417
TRINITY_DN105128_c0_g1	XP_022827138.1 uncharacterized protein LOC111356874 [Spodoptera litura]	3	XP_022827138.1	93.785	177	10	1	85	612	1	177	9.59e-101	304
TRINITY_DN105105_c0_g1	AFH57157.1 REPAT37 [Spodoptera exigua]	1	AFH57157.1	91.176	34	3	0	25	126	89	122	1.23e-11	66.2
TRINITY_DN103573_c0_g1	OWR49735.1 tropomyosin-1 [Danaus plexippus plexippus]	3	OWR49735.1	98.305	59	1	0	3	179	226	284	1.89e-21	96.7
TRINITY_DN142695_c0_g1	KMQ90841.1 calcium-activated potassium channel slowpoke [Lasius niger]	3	KMQ90841.1	100	28	0	0	3	86	53	80	2.77e-09	60.8
TRINITY_DN161691_c0_g1	XP_021191289.1 tyrosine aminotransferase-like [Helicoverpa armigera]	3	XP_021191289.1	93.939	33	2	0	626	724	47	79	2.81e-11	69.7
TRINITY_DN136295_c0_g1	XP_022835071.1 vitellogenin-like [Spodoptera litura]	1	XP_022835071.1	82.338	385	68	0	1201	47	222	606	0	661
TRINITY_DN136241_c1_g1	RVE48018.1 hypothetical protein evm_007330 [Chilo suppressalis]	3	RVE48018.1	62.5	48	15	2	52	186	5	52	3.63e-06	53.1
TRINITY_DN170298_c0_g1	XP_022817421.1 venom carboxylesterase-6-like [Spodoptera litura]	1	XP_022817421.1	88.87	584	65	0	2304	553	1	584	0	1014
TRINITY_DN170296_c0_g1	XP_021192565.1 uncharacterized protein LOC110377851 [Helicoverpa armigera]	1	XP_021192565.1	64.888	581	200	4	2152	410	1	577	0	783
TRINITY_DN170254_c0_g1	XP_022833123.1 uncharacterized protein LOC111361029 [Spodoptera litura]	1	XP_022833123.1	93.187	411	26	1	4799	3573	1	411	0	802
TRINITY_DN170274_c0_g1	XP_022820286.1 fungal protease inhibitor-1-like [Spodoptera litura]	1	XP_022820286.1	95.146	103	5	0	79	387	1	103	5.89e-54	172
TRINITY_DN103144_c0_g1	XP_022826845.1 uncharacterized protein LOC111356639 [Spodoptera litura]	3	XP_022826845.1	90.698	43	4	0	771	899	15	57	4.84e-10	67.4
TRINITY_DN105516_c0_g1	XP_022828371.1 shematrin-like protein 1 [Spodoptera litura]	3	XP_022828371.1	85.156	128	16	1	40	423	1	125	1.68e-26	111
TRINITY_DN127765_c0_g1	XP_022828859.1 uncharacterized protein LOC111358160 [Spodoptera litura]	3	XP_022828859.1	78.788	66	14	0	2	199	162	227	6.17e-22	94.4
TRINITY_DN139558_c0_g1	XP_022836510.1 uncharacterized protein LOC111363874, partial [Spodoptera litura]	3	XP_022836510.1	80.921	152	29	0	120	575	1	152	1.77e-88	266
TRINITY_DN135528_c0_g1	XP_022837523.1 serpin B5-like [Spodoptera litura]	3	XP_022837523.1	92.788	416	30	0	1696	449	1	416	0	786
TRINITY_DN171225_c0_g1	XP_022835293.1 liver carboxylesterase B-1-like [Spodoptera litura]	4	XP_022835293.1	88.321	137	16	0	437	27	1	137	8.89e-81	257
TRINITY_DN109420_c0_g1	AKJ54495.1 gallerimycin [Spodoptera exigua]	3	AKJ54495.1	97.333	75	2	0	38	262	1	75	6.45e-35	122
TRINITY_DN159695_c0_g1	XP_022828043.1 cuticle protein 16.5-like [Spodoptera litura]	3	XP_022828043.1	92.593	27	2	0	189	109	244	270	6.28e-07	52
TRINITY_DN199934_c0_g1	ARD71213.1 acetyltransferase [Spodoptera exigua]	3	ARD71213.1	100	397	0	0	795	1985	1	397	0	734
TRINITY_DN199909_c1_g1	XP_022831609.1 peptidoglycan-recognition protein LB-like [Spodoptera litura]	4	XP_022831609.1	90.452	199	19	0	111	707	1	199	4.68e-134	384
TRINITY_DN199908_c0_g1	XP_022819164.1 glycine-rich protein 2-like [Spodoptera litura]	1	XP_022819164.1	86.154	65	9	0	730	924	91	155	4.05e-22	99
TRINITY_DN199933_c0_g1	XP_022828311.1 circadian clock-controlled protein-like [Spodoptera litura]	2	XP_022828311.1	84.583	240	37	0	958	239	1	240	5.04e-147	421
TRINITY_DN199918_c1_g1	XP_022816089.1 27 kDa hemolymph protein-like [Spodoptera litura]	1	XP_022816089.1	93.991	233	14	0	874	176	1	233	3.04e-163	460
TRINITY_DN199906_c4_g1	KFB42598.1 muscle-specific actin-like protein [Anopheles sinensis]	1	KFB42598.1	98.78	82	1	0	264	19	51	132	5.74e-56	177
TRINITY_DN102970_c0_g1	AAP44965.1 midgut class 2 aminopeptidase N [Spodoptera exigua]	1	AAP44965.1	87.5	32	4	0	98	3	672	703	1.51e-09	62.4
TRINITY_DN102950_c2_g1	XP_022821673.1 trypsin, alkaline B-like [Spodoptera litura]	1	XP_022821673.1	87.685	203	25	0	95	703	18	220	1.44e-131	377
TRINITY_DN102949_c0_g1	XP_022826208.1 allergen Api m 6-like [Spodoptera litura]	3	XP_022826208.1	93.333	90	6	0	296	565	1	90	1.15e-54	176
TRINITY_DN104561_c0_g1	XP_022814683.1 nose resistant to fluoxetine protein 6-like [Spodoptera litura]	1	XP_022814683.1	92.068	706	56	0	2297	180	15	720	0	1279
TRINITY_DN172483_c0_g1	XP_011551174.1 PREDICTED: pupal cuticle protein-like [Plutella xylostella]	3	XP_011551174.1	54.545	44	20	0	522	653	90	133	0.000196	48.5
TRINITY_DN105095_c0_g1	XP_022828760.1 uncharacterized protein LOC111358092 [Spodoptera litura]	1	XP_022828760.1	96.907	97	3	0	750	460	1	97	1.85e-52	175
TRINITY_DN154586_c0_g1	XP_011558170.1 PREDICTED: spectrin beta chain isoform X14 [Plutella xylostella]	3	XP_011558170.1	100	21	0	0	219	281	12	32	5.5e-06	50.1
TRINITY_DN135137_c0_g1	XP_022823147.1 collagen alpha-1(I) chain-like isoform X1 [Spodoptera litura]	1	XP_022823147.1	96.98	927	26	1	5485	2711	1	927	0	1164
TRINITY_DN137334_c0_g1	PCG73959.1 hypothetical protein B5V51_14084 [Heliothis virescens]	1	PCG73959.1	52	200	88	3	7	588	21	218	1.09e-55	194
TRINITY_DN184166_c0_g1	ADF43495.1 carboxyl/choline esterase, partial [Helicoverpa armigera]	1	ADF43495.1	92.593	27	2	0	3	83	20	46	4.57e-09	57.4
TRINITY_DN154953_c0_g1	XP_022818247.1 myrosinase 1-like [Spodoptera litura]	3	XP_022818247.1	80.645	31	6	0	97	5	311	341	3.22e-08	57.8
TRINITY_DN141572_c0_g1	XP_021200946.1 NUAK family SNF1-like kinase 2 isoform X8 [Helicoverpa armigera]	3	XP_021200946.1	100	27	0	0	648	568	934	960	4.72e-09	63.2
TRINITY_DN170634_c0_g1	AFH57157.1 REPAT37 [Spodoptera exigua]	1	AFH57157.1	87.805	41	3	1	342	220	84	122	3.47e-14	70.1
TRINITY_DN134431_c0_g1	XP_022828305.1 circadian clock-controlled protein-like [Spodoptera litura]	3	XP_022828305.1	90.833	240	22	0	90	809	1	240	2.88e-157	444
TRINITY_DN134465_c0_g1	XP_022814059.1 larval cuticle protein LCP-17-like [Spodoptera litura]	3	XP_022814059.1	84.746	118	18	0	124	477	23	140	8.24e-67	207
TRINITY_DN134496_c0_g1	XP_022826927.1 uncharacterized protein LOC111356696 [Spodoptera litura]	5	XP_022826927.1	84.483	290	42	1	98	958	20	309	1.97e-148	436
TRINITY_DN134402_c0_g1	ASO98005.1 cytochrome p450 CYP6AE10 [Spodoptera exigua]	2	ASO98005.1	98.859	526	6	0	128	1705	1	526	0	1048
TRINITY_DN134458_c0_g1	XP_022819802.1 aquaporin-like [Spodoptera litura]	3	XP_022819802.1	84.058	276	40	2	183	998	1	276	6.04e-80	261
TRINITY_DN134425_c0_g1	FAA00525.1 TPA: putative cuticle protein [Bombyx mori]	3	FAA00525.1	96.117	103	4	0	57	365	1	103	6.54e-59	189
TRINITY_DN134500_c0_g1	XP_022832761.1 uncharacterized protein LOC111360791 [Spodoptera litura]	3	XP_022832761.1	97.333	75	2	0	2117	1893	1	75	4e-32	126
TRINITY_DN170526_c0_g1	XP_022821661.1 trypsin, alkaline C-like [Spodoptera litura]	3	XP_022821661.1	89.326	178	19	0	546	13	1	178	1.24e-90	272
TRINITY_DN170537_c0_g1	ACV60241.1 antennal esterase CXE14 [Spodoptera littoralis]	2	ACV60241.1	85.143	175	26	0	24	548	4	178	7.65e-106	320
TRINITY_DN135823_c0_g1	XP_022815548.1 UDP-glucuronosyltransferase 2B15-like [Spodoptera litura]	2	XP_022815548.1	93.103	87	6	0	3	263	435	521	8.84e-49	170
TRINITY_DN169745_c0_g1	XP_022827064.1 uncharacterized protein LOC111356809 [Spodoptera litura]	3	XP_022827064.1	96.825	189	6	0	520	1086	571	759	6.65e-60	214
TRINITY_DN169791_c0_g1	XP_022827348.1 facilitated trehalose transporter Tret1-like [Spodoptera litura]	1	XP_022827348.1	88.933	253	28	0	761	3	1	253	1.02e-148	430
TRINITY_DN169752_c0_g1	XP_022826530.1 xanthine dehydrogenase-like [Spodoptera litura]	1	XP_022826530.1	92.509	267	20	0	1	801	1004	1270	1.37e-171	522
TRINITY_DN148745_c0_g1	XP_022821418.1 ras-related protein Rab-32 isoform X5 [Spodoptera litura]	1	XP_022821418.1	95.833	48	2	0	145	2	1	48	2.24e-22	98.2
TRINITY_DN134976_c0_g1	XP_022823818.1 gastric triacylglycerol lipase-like [Spodoptera litura]	3	XP_022823818.1	89.442	502	53	0	1614	109	1	502	0	963
TRINITY_DN134933_c0_g1	XP_022826869.1 phytanoyl-CoA dioxygenase, peroxisomal-like [Spodoptera litura]	2	XP_022826869.1	96.604	265	9	0	416	1210	1	265	0	536
TRINITY_DN169846_c1_g1	XP_022827071.1 uncharacterized protein LOC111356817 [Spodoptera litura]	2	XP_022827071.1	94.839	155	8	0	212	676	303	457	3.2e-99	303
TRINITY_DN169894_c0_g1	XP_022821674.1 trypsin, alkaline C-like [Spodoptera litura]	1	XP_022821674.1	80	255	47	2	472	1230	1	253	1.13e-140	410
TRINITY_DN169884_c0_g1	XP_022823193.1 uncharacterized protein LOC111354134, partial [Spodoptera litura]	3	XP_022823193.1	68.75	32	10	0	308	403	152	183	1.78e-06	47.4
TRINITY_DN192696_c0_g1	XP_022834170.1 uncharacterized protein LOC111361942 [Spodoptera litura]	1	XP_022834170.1	69.697	33	10	0	412	314	102	134	1.17e-07	53.9
TRINITY_DN135643_c0_g1	XP_022824879.1 alpha-tocopherol transfer protein-like [Spodoptera litura]	1	XP_022824879.1	98.986	296	3	0	1194	307	1	296	0	586
TRINITY_DN135618_c0_g1	XP_022825308.1 retinal dehydrogenase 1-like [Spodoptera litura]	2	XP_022825308.1	98.333	60	1	0	1	180	427	486	3.51e-33	126
TRINITY_DN112332_c0_g1	ANI21988.1 UDP-glycosyltransferase 33B16 [Spodoptera exigua]	3	ANI21988.1	92.647	68	5	0	3	206	448	515	9.09e-23	101
TRINITY_DN112346_c0_g1	XP_022821671.1 trypsin, alkaline C-like [Spodoptera litura]	1	XP_022821671.1	41.634	257	144	3	7	768	1	254	8.87e-61	199
TRINITY_DN173118_c0_g1	AAR09930.1 similar to Drosophila melanogaster Rab1, partial [Drosophila yakuba]	3	AAR09930.1	79.63	54	11	0	80	241	11	64	1.25e-10	59.3
TRINITY_DN173106_c0_g1	XP_022837431.1 glycine-rich protein DOT1-like [Spodoptera litura]	1	XP_022837431.1	95.833	144	6	0	762	331	212	355	1.25e-44	161
TRINITY_DN140419_c0_g1	AHA48180.1 blue opsin [Spodoptera exigua]	3	AHA48180.1	99.738	382	1	0	157	1302	1	382	0	771
TRINITY_DN136780_c0_g1	XP_022832041.1 fatty acid-binding protein 2-like [Spodoptera litura]	2	XP_022832041.1	80.62	129	24	1	608	225	7	135	7.05e-70	215
TRINITY_DN136798_c0_g1	PZC72919.1 hypothetical protein B5X24_HaOG210354 [Helicoverpa armigera]	3	PZC72919.1	89.286	28	3	0	2	85	50	77	3.56e-07	55.8
TRINITY_DN136749_c0_g1	XP_022826530.1 xanthine dehydrogenase-like [Spodoptera litura]	1	XP_022826530.1	91.757	1019	84	0	2	3058	26	1044	0	1917
TRINITY_DN136743_c0_g1	ACI43222.1 cytochrome P450 9A9, partial [Spodoptera exigua]	3	ACI43222.1	100	28	0	0	86	3	65	92	1.44e-06	56.2
TRINITY_DN138835_c0_g1	XP_022826306.1 cholinesterase 1-like [Spodoptera litura]	3	XP_022826306.1	90.968	155	14	0	466	2	106	260	3.15e-99	302
TRINITY_DN112095_c0_g1	XP_022813839.1 actin cytoskeleton-regulatory complex protein PAN1-like [Spodoptera litura]	3	XP_022813839.1	88	25	3	0	75	1	1	25	5.27e-06	49.3
TRINITY_DN109285_c0_g1	XP_022828859.1 uncharacterized protein LOC111358160 [Spodoptera litura]	3	XP_022828859.1	81.944	144	26	0	441	10	64	207	3.92e-87	259
TRINITY_DN110870_c0_g1	PZC84530.1 hypothetical protein B5X24_HaOG204560 [Helicoverpa armigera]	1	PZC84530.1	34.239	184	111	5	75	614	1	178	1.78e-27	110
TRINITY_DN143402_c0_g1	XP_022828371.1 shematrin-like protein 1 [Spodoptera litura]	3	XP_022828371.1	87.234	141	15	1	165	587	168	305	9.25e-18	89
TRINITY_DN169943_c0_g1	XP_022829487.1 elongation of very long chain fatty acids protein 4-like [Spodoptera litura]	3	XP_022829487.1	97.279	294	8	0	307	1188	1	294	0	600
TRINITY_DN169989_c0_g1	AII16095.1 trypsin-like serine protease, partial [Spodoptera litura]	3	AII16095.1	95.652	69	3	0	98	304	18	86	1.26e-40	136
TRINITY_DN106971_c0_g1	AKJ54508.1 cecropin F2 [Spodoptera exigua]	1	AKJ54508.1	97.436	39	1	0	262	146	24	62	3.15e-17	77
TRINITY_DN115711_c0_g1	XP_022816717.1 LOW QUALITY PROTEIN: larval cuticle protein 1-like [Spodoptera litura]	3	XP_022816717.1	90.323	31	3	0	325	417	70	100	5.76e-09	57.8
TRINITY_DN125374_c0_g1	PZC72317.1 hypothetical protein B5X24_HaOG211328 [Helicoverpa armigera]	3	PZC72317.1	89.552	67	7	0	211	11	1	67	6.16e-34	126
TRINITY_DN173690_c0_g1	AGH70098.1 odorant binding protein 2 [Spodoptera exigua]	3	AGH70098.1	99.383	162	1	0	2534	3019	1	162	1.66e-104	330
TRINITY_DN114000_c0_g1	PCG77284.1 hypothetical protein B5V51_7682 [Heliothis virescens]	3	PCG77284.1	91.176	68	5	1	202	2	1	68	4.86e-31	119
TRINITY_DN197103_c0_g1	PCG79880.1 hypothetical protein B5V51_13345 [Heliothis virescens]	3	PCG79880.1	100	27	0	0	81	1	502	528	1.07e-11	65.1
TRINITY_DN145193_c0_g1	PCG70101.1 hypothetical protein B5V51_3358 [Heliothis virescens]	2	PCG70101.1	79.245	53	7	2	150	1	10	61	2.07e-14	82.8
TRINITY_DN145171_c0_g1	XP_022825508.1 calcium-activated potassium channel slowpoke [Spodoptera litura]	3	XP_022825508.1	89.655	29	3	0	89	3	683	711	1.11e-06	58.5
TRINITY_DN199873_c2_g2	XP_022837131.1 apolipophorins isoform X2 [Spodoptera litura]	1	XP_022837131.1	96.049	2708	107	0	479	8602	1	2708	0	5210
TRINITY_DN199877_c0_g1	AFH57138.1 REPAT18 [Spodoptera exigua]	1	AFH57138.1	100	132	0	0	322	717	1	132	1.34e-90	271
TRINITY_DN199900_c0_g1	XP_022830345.1 cuticle protein 16.5-like [Spodoptera litura]	3	XP_022830345.1	98.758	161	2	0	615	133	6	166	1.97e-47	162
TRINITY_DN123387_c0_g1	XP_022828774.1 uncharacterized protein LOC111358100 [Spodoptera litura]	1	XP_022828774.1	90.323	31	3	0	3	95	158	188	1.79e-08	59.7
TRINITY_DN177712_c0_g1	XP_022824511.1 protein obstructor-E-like [Spodoptera litura]	1	XP_022824511.1	97.479	238	6	0	127	840	1	238	1.85e-170	478
TRINITY_DN136479_c0_g1	PZC84529.1 hypothetical protein B5X24_HaOG204559 [Helicoverpa armigera]	1	PZC84529.1	54.054	185	82	1	1235	681	1	182	1.61e-68	229
TRINITY_DN169584_c0_g1	XP_022834701.1 xanthine dehydrogenase 1-like [Spodoptera litura]	3	XP_022834701.1	90.358	1286	122	1	235	4086	1	1286	0	2366
TRINITY_DN169542_c0_g1	ANI21997.1 UDP-glycosyltransferase 33V3 [Spodoptera exigua]	1	ANI21997.1	99.27	137	1	0	3	413	341	477	2.23e-71	228
TRINITY_DN169571_c0_g1	XP_022827121.1 uncharacterized protein LOC111356867 [Spodoptera litura]	2	XP_022827121.1	84.375	32	5	0	1	96	629	660	2.31e-07	54.3
TRINITY_DN173042_c0_g1	XP_022830808.1 uncharacterized protein LOC111359468 [Spodoptera litura]	1	XP_022830808.1	94.118	187	11	0	68	628	1990	2176	2.74e-117	381
TRINITY_DN173041_c0_g1	XP_022814526.1 arrestin domain-containing protein 5-like [Spodoptera litura]	1	XP_022814526.1	91.117	349	31	0	1090	44	1	349	0	634
TRINITY_DN171027_c0_g1	ACI43222.1 cytochrome P450 9A9, partial [Spodoptera exigua]	3	ACI43222.1	100	28	0	0	3	86	205	232	2.1e-08	58.5
TRINITY_DN136347_c0_g1	XP_021201244.1 ATP-binding cassette sub-family G member 4 isoform X2 [Helicoverpa armigera]	4	XP_021201244.1	100	87	0	0	261	1	571	657	2.76e-55	187
TRINITY_DN136316_c0_g1	XP_022826484.1 brachyurin-like [Spodoptera litura]	1	XP_022826484.1	91.549	71	6	0	18	230	220	290	1.36e-38	137
TRINITY_DN136373_c0_g1	AXY04278.1 neuroparsin [Spodoptera exigua]	3	AXY04278.1	100	86	0	0	3043	2786	1	86	2.67e-37	141
TRINITY_DN106379_c0_g1	XP_022826475.1 collagenase-like [Spodoptera litura]	3	XP_022826475.1	97.143	105	3	0	3	317	191	295	1.8e-67	212
TRINITY_DN179779_c0_g1	XP_022826765.1 chymotrypsin-1-like [Spodoptera litura]	1	XP_022826765.1	88.276	145	17	0	435	1	14	158	4.87e-79	241
TRINITY_DN169215_c0_g1	XP_022815254.1 regucalcin-like [Spodoptera litura]	3	XP_022815254.1	91.077	325	28	1	1063	89	1	324	0	586
TRINITY_DN169284_c0_g1	XP_022816435.1 luciferin 4-monooxygenase-like [Spodoptera litura]	1	XP_022816435.1	89.591	538	56	0	20	1633	5	542	0	1034
TRINITY_DN104317_c0_g1	XP_022816068.1 putative phosphatidate phosphatase [Spodoptera litura]	3	XP_022816068.1	84.266	286	45	0	1806	949	1	286	6.76e-158	462
TRINITY_DN103308_c1_g1	XP_022822008.1 glycine-rich cell wall structural protein 1.8-like [Spodoptera litura]	3	XP_022822008.1	79.07	129	24	2	28	414	1	126	1.7e-16	90.1
TRINITY_DN116602_c0_g1	XP_022823193.1 uncharacterized protein LOC111354134, partial [Spodoptera litura]	3	XP_022823193.1	85.714	35	5	0	470	574	78	112	6.7e-11	65.9

## Sheet: Blad1
TRINITY_DN49809_c37_g1	4
TRINITY_DN49809_c33_g1	4
TRINITY_DN6242_c0_g1	4
TRINITY_DN30484_c0_g1	4
TRINITY_DN35868_c0_g1	4
TRINITY_DN41952_c183_g1	4
TRINITY_DN38401_c0_g1	4
TRINITY_DN43419_c0_g1	4
TRINITY_DN51200_c5_g7	4
TRINITY_DN171225_c0_g1	4
TRINITY_DN200490_c0_g1	4
TRINITY_DN200099_c0_g1	4
TRINITY_DN134714_c1_g1	4
TRINITY_DN7006_c2_g1	4
TRINITY_DN79723_c0_g1	4
TRINITY_DN136347_c0_g1	4
TRINITY_DN48602_c1_g1	4
TRINITY_DN41968_c1_g1	4
TRINITY_DN5089_c0_g1	4
TRINITY_DN30921_c0_g1	4
TRINITY_DN29937_c0_g1	4
TRINITY_DN225392_c0_g1	4
TRINITY_DN79258_c1_g1	4
TRINITY_DN12704_c2_g1	4
TRINITY_DN49743_c0_g1	4
TRINITY_DN49128_c37_g12	4
TRINITY_DN51042_c1_g5	4
TRINITY_DN11666_c0_g1	4
TRINITY_DN46199_c1_g2	4
TRINITY_DN98156_c0_g1	4
TRINITY_DN80003_c0_g1	4
TRINITY_DN48580_c1_g1	4
TRINITY_DN41952_c102_g1	4
TRINITY_DN32640_c1_g1	4
TRINITY_DN134877_c0_g1	4
TRINITY_DN199909_c1_g1	4
TRINITY_DN9783_c0_g1	4
TRINITY_DN37945_c1_g1	4
TRINITY_DN41677_c0_g1	4
TRINITY_DN47332_c1_g2	4
TRINITY_DN49974_c4_g1	4
TRINITY_DN78577_c1_g1	4
TRINITY_DN30886_c1_g1	4
TRINITY_DN28176_c0_g1	4
TRINITY_DN47519_c2_g3	4
TRINITY_DN39865_c0_g1	4
TRINITY_DN12886_c1_g1	2
TRINITY_DN46449_c0_g1	2
TRINITY_DN3966_c0_g1	2
TRINITY_DN7193_c0_g1	2
TRINITY_DN13201_c0_g1	2
TRINITY_DN136780_c0_g1	2
TRINITY_DN53228_c0_g1	2
TRINITY_DN102644_c0_g1	2
TRINITY_DN31768_c0_g1	2
TRINITY_DN51060_c3_g3	2
TRINITY_DN33674_c1_g1	2
TRINITY_DN51287_c1_g1	2
TRINITY_DN7930_c0_g1	2
TRINITY_DN200791_c0_g2	2
TRINITY_DN46386_c0_g1	2
TRINITY_DN37570_c1_g1	2
TRINITY_DN47305_c0_g1	2
TRINITY_DN51925_c0_g1	2
TRINITY_DN48859_c8_g3	2
TRINITY_DN170211_c2_g1	2
TRINITY_DN170537_c0_g1	2
TRINITY_DN51013_c3_g1	2
TRINITY_DN12517_c0_g1	2
TRINITY_DN26682_c0_g1	2
TRINITY_DN25085_c0_g1	2
TRINITY_DN34431_c0_g1	2
TRINITY_DN41623_c0_g1	2
TRINITY_DN27190_c0_g1	2
TRINITY_DN116000_c0_g1	2
TRINITY_DN43487_c4_g1	2
TRINITY_DN39308_c1_g1	2
TRINITY_DN170708_c0_g1	2
TRINITY_DN204838_c0_g1	2
TRINITY_DN81614_c0_g1	2
TRINITY_DN6546_c0_g1	2
TRINITY_DN45141_c0_g2	2
TRINITY_DN50994_c5_g2	2
TRINITY_DN51241_c6_g1	2
TRINITY_DN50772_c0_g1	2
TRINITY_DN43459_c0_g1	2
TRINITY_DN44972_c1_g1	2
TRINITY_DN38405_c1_g1	2
TRINITY_DN48531_c2_g2	2
TRINITY_DN160350_c0_g1	2
TRINITY_DN46708_c0_g1	2
TRINITY_DN78738_c0_g1	2
TRINITY_DN48029_c0_g4	2
TRINITY_DN12694_c0_g1	2
TRINITY_DN51965_c1_g1	2
TRINITY_DN43955_c0_g1	2
TRINITY_DN1757_c0_g1	2
TRINITY_DN30991_c0_g1	2
TRINITY_DN9596_c0_g1	2
TRINITY_DN49617_c8_g1	2
TRINITY_DN50666_c0_g1	2
TRINITY_DN38475_c0_g1	2
TRINITY_DN45116_c1_g1	2
TRINITY_DN34128_c0_g1	2
TRINITY_DN51266_c0_g1	2
TRINITY_DN4896_c0_g1	2
TRINITY_DN42410_c0_g1	2
TRINITY_DN46845_c1_g1	2
TRINITY_DN157257_c0_g1	2
TRINITY_DN50438_c0_g1	2
TRINITY_DN36749_c0_g1	2
TRINITY_DN47803_c0_g1	2
TRINITY_DN28282_c0_g1	2
TRINITY_DN25522_c0_g1	2
TRINITY_DN41437_c0_g1	2
TRINITY_DN50447_c0_g1	2
TRINITY_DN42547_c1_g2	2
TRINITY_DN47930_c0_g1	2
TRINITY_DN1871_c0_g1	2
TRINITY_DN51060_c3_g1	2
TRINITY_DN16963_c0_g1	2
TRINITY_DN47283_c0_g1	2
TRINITY_DN29396_c0_g1	2
TRINITY_DN44183_c1_g1	2
TRINITY_DN40904_c1_g1	2
TRINITY_DN27751_c1_g1	2
TRINITY_DN45723_c1_g1	2
TRINITY_DN32921_c0_g1	2
TRINITY_DN50883_c1_g3	2
TRINITY_DN134402_c0_g1	2
TRINITY_DN49344_c0_g1	2
TRINITY_DN12080_c0_g1	2
TRINITY_DN8461_c1_g1	2
TRINITY_DN48437_c1_g1	2
TRINITY_DN49128_c37_g9	2
TRINITY_DN48572_c0_g1	2
TRINITY_DN30148_c1_g1	2
TRINITY_DN47919_c13_g2	2
TRINITY_DN48308_c1_g1	2
TRINITY_DN50323_c1_g1	2
TRINITY_DN102735_c3_g1	2
TRINITY_DN43487_c2_g1	2
TRINITY_DN13099_c0_g2	2
TRINITY_DN25627_c1_g1	2
TRINITY_DN22764_c1_g1	2
TRINITY_DN90044_c0_g1	2
TRINITY_DN43025_c0_g1	2
TRINITY_DN34182_c0_g1	2
TRINITY_DN205525_c0_g1	2
TRINITY_DN47199_c9_g1	2
TRINITY_DN17283_c0_g1	2
TRINITY_DN51395_c0_g1	2
TRINITY_DN48044_c0_g1	2
TRINITY_DN1940_c0_g1	2
TRINITY_DN33331_c0_g1	2
TRINITY_DN51283_c2_g3	2
TRINITY_DN44957_c2_g2	2
TRINITY_DN169571_c0_g1	2
TRINITY_DN20144_c0_g1	2
TRINITY_DN34297_c0_g1	2
TRINITY_DN36664_c0_g1	2
TRINITY_DN25585_c0_g1	2
TRINITY_DN49368_c1_g1	2
TRINITY_DN25528_c0_g2	2
TRINITY_DN201093_c0_g1	2
TRINITY_DN40591_c0_g1	2
TRINITY_DN43039_c0_g2	2
TRINITY_DN10642_c0_g1	2
TRINITY_DN39664_c0_g1	2
TRINITY_DN88048_c0_g1	2
TRINITY_DN41204_c0_g1	2
TRINITY_DN169230_c1_g1	2
TRINITY_DN46655_c0_g1	2
TRINITY_DN30890_c0_g1	2
TRINITY_DN45865_c0_g1	2
TRINITY_DN1152_c0_g1	2
TRINITY_DN25698_c0_g1	2
TRINITY_DN169851_c0_g1	2
TRINITY_DN135343_c0_g1	2
TRINITY_DN103420_c0_g1	2
TRINITY_DN145193_c0_g1	2
TRINITY_DN46298_c0_g1	2
TRINITY_DN38966_c0_g1	2
TRINITY_DN47092_c0_g1	2
TRINITY_DN45591_c0_g1	2
TRINITY_DN50942_c0_g1	2
TRINITY_DN38545_c0_g1	2
TRINITY_DN35456_c0_g1	2
TRINITY_DN51118_c0_g2	2
TRINITY_DN42320_c0_g1	2
TRINITY_DN46885_c0_g1	2
TRINITY_DN41536_c0_g1	2
TRINITY_DN28123_c0_g1	2
TRINITY_DN41042_c0_g1	2
TRINITY_DN1857_c0_g1	2
TRINITY_DN33402_c0_g1	2
TRINITY_DN49319_c0_g1	2
TRINITY_DN50618_c0_g1	2
TRINITY_DN25414_c0_g1	2
TRINITY_DN45049_c0_g1	2
TRINITY_DN47332_c1_g1	2
TRINITY_DN48770_c0_g1	2
TRINITY_DN32022_c0_g1	2
TRINITY_DN61417_c0_g1	2
TRINITY_DN42279_c0_g1	2
TRINITY_DN49495_c0_g1	2
TRINITY_DN48479_c0_g1	2
TRINITY_DN50884_c1_g2	2
TRINITY_DN74689_c0_g1	2
TRINITY_DN50520_c1_g2	2
TRINITY_DN12620_c1_g1	2
TRINITY_DN13151_c0_g1	2
TRINITY_DN24878_c0_g1	2
TRINITY_DN21942_c0_g1	2
TRINITY_DN2275_c0_g1	2
TRINITY_DN65462_c0_g1	2
TRINITY_DN58515_c0_g1	2
TRINITY_DN51331_c0_g1	2
TRINITY_DN47532_c2_g1	2
TRINITY_DN41372_c2_g1	2
TRINITY_DN35448_c0_g1	2
TRINITY_DN8191_c0_g1	2
TRINITY_DN9001_c0_g1	2
TRINITY_DN212640_c0_g1	2
TRINITY_DN171115_c0_g1	2
TRINITY_DN50331_c0_g1	2
TRINITY_DN30124_c0_g1	2
TRINITY_DN51010_c0_g2	2
TRINITY_DN34830_c0_g1	2
TRINITY_DN26597_c0_g1	2
TRINITY_DN25959_c0_g1	2
TRINITY_DN39564_c0_g1	2
TRINITY_DN51360_c0_g2	2
TRINITY_DN27869_c0_g1	2
TRINITY_DN162589_c0_g1	2
TRINITY_DN14452_c0_g1	2
TRINITY_DN81475_c0_g1	2
TRINITY_DN860_c0_g1	2
TRINITY_DN27342_c1_g1	2
TRINITY_DN47893_c0_g2	2
TRINITY_DN46746_c0_g1	2
TRINITY_DN37525_c0_g1	2
TRINITY_DN1577_c0_g1	2
TRINITY_DN50403_c29_g1	2
TRINITY_DN79755_c0_g1	2
TRINITY_DN33899_c0_g1	2
TRINITY_DN200026_c0_g1	2
TRINITY_DN51459_c0_g1	2
TRINITY_DN128479_c0_g1	2
TRINITY_DN42459_c1_g3	2
TRINITY_DN23253_c0_g1	2
TRINITY_DN199933_c0_g1	2
TRINITY_DN201644_c0_g1	2
TRINITY_DN135618_c0_g1	2
TRINITY_DN42074_c0_g1	2
TRINITY_DN51642_c0_g1	2
TRINITY_DN48453_c2_g1	2
TRINITY_DN7026_c0_g1	2
TRINITY_DN35969_c0_g1	2
TRINITY_DN7114_c0_g1	2
TRINITY_DN42271_c2_g1	2
TRINITY_DN50279_c5_g1	2
TRINITY_DN44735_c0_g1	2
TRINITY_DN14665_c0_g1	2
TRINITY_DN49344_c0_g2	2
TRINITY_DN42006_c0_g1	2
TRINITY_DN38375_c0_g1	2
TRINITY_DN5539_c0_g1	2
TRINITY_DN51226_c46_g1	2
TRINITY_DN45506_c2_g2	2
TRINITY_DN117662_c0_g1	2
TRINITY_DN13207_c1_g1	2
TRINITY_DN9049_c0_g1	2
TRINITY_DN79276_c0_g1	2
TRINITY_DN172019_c0_g1	2
TRINITY_DN34041_c0_g1	2
TRINITY_DN32910_c0_g1	2
TRINITY_DN52592_c0_g1	2
TRINITY_DN40904_c0_g1	2
TRINITY_DN48014_c0_g1	2
TRINITY_DN16373_c0_g1	2
TRINITY_DN34385_c64_g1	2
TRINITY_DN134933_c0_g1	2
TRINITY_DN51620_c1_g1	2
TRINITY_DN52827_c0_g1	2
TRINITY_DN172032_c0_g1	2
TRINITY_DN78368_c0_g1	2
TRINITY_DN38272_c0_g1	2
TRINITY_DN47857_c0_g1	2
TRINITY_DN207146_c0_g1	2
TRINITY_DN102777_c0_g1	2
TRINITY_DN51659_c0_g1	2
TRINITY_DN11530_c0_g1	2
TRINITY_DN102764_c0_g1	2
TRINITY_DN169846_c1_g1	2
TRINITY_DN6864_c0_g1	2
TRINITY_DN27970_c0_g1	2
TRINITY_DN15187_c0_g1	2
TRINITY_DN41667_c0_g1	2
TRINITY_DN30192_c0_g1	2
TRINITY_DN12387_c0_g1	2
TRINITY_DN47879_c0_g1	2
TRINITY_DN45207_c0_g1	2
TRINITY_DN19546_c0_g1	2
TRINITY_DN48131_c2_g2	2
TRINITY_DN2885_c0_g2	2
TRINITY_DN28179_c1_g1	2
TRINITY_DN36605_c0_g1	2
TRINITY_DN51982_c0_g1	2
TRINITY_DN48444_c90_g1	2
TRINITY_DN42444_c0_g1	2
TRINITY_DN50229_c56_g1	2
TRINITY_DN47571_c0_g1	2
TRINITY_DN51060_c2_g1	2
TRINITY_DN135823_c0_g1	2
TRINITY_DN33336_c2_g1	2
TRINITY_DN16721_c0_g1	2
TRINITY_DN22694_c0_g1	2
TRINITY_DN42337_c2_g1	2
TRINITY_DN170160_c0_g1	2
TRINITY_DN38579_c1_g1	2
TRINITY_DN42732_c0_g1	2
TRINITY_DN20046_c1_g1	2
TRINITY_DN6871_c1_g1	2
TRINITY_DN4591_c0_g1	2
TRINITY_DN78188_c0_g1	2
TRINITY_DN17536_c0_g1	2
TRINITY_DN102723_c0_g1	2
TRINITY_DN36393_c0_g1	2
TRINITY_DN203231_c0_g1	2
TRINITY_DN44165_c1_g1	2
TRINITY_DN80804_c0_g1	2
TRINITY_DN40169_c0_g1	3
TRINITY_DN171363_c0_g1	3
TRINITY_DN36767_c0_g1	3
TRINITY_DN72557_c0_g1	3
TRINITY_DN200314_c0_g1	3
TRINITY_DN50146_c0_g3	3
TRINITY_DN44006_c1_g1	3
TRINITY_DN138089_c0_g1	3
TRINITY_DN32231_c0_g1	3
TRINITY_DN45646_c0_g1	3
TRINITY_DN4342_c0_g1	3
TRINITY_DN105609_c0_g1	3
TRINITY_DN147862_c0_g1	3
TRINITY_DN78710_c0_g1	3
TRINITY_DN40191_c0_g1	3
TRINITY_DN34527_c0_g2	3
TRINITY_DN22952_c0_g1	3
TRINITY_DN41397_c0_g1	3
TRINITY_DN36788_c0_g1	3
TRINITY_DN51351_c2_g1	3
TRINITY_DN144886_c0_g1	3
TRINITY_DN107901_c0_g1	3
TRINITY_DN40729_c0_g1	3
TRINITY_DN32948_c1_g1	3
TRINITY_DN35166_c0_g1	3
TRINITY_DN48274_c1_g1	3
TRINITY_DN32753_c0_g1	3
TRINITY_DN41794_c0_g1	3
TRINITY_DN152977_c0_g1	3
TRINITY_DN221377_c0_g1	3
TRINITY_DN49703_c1_g1	3
TRINITY_DN50919_c4_g1	3
TRINITY_DN25064_c0_g1	3
TRINITY_DN26137_c0_g1	3
TRINITY_DN88876_c0_g2	3
TRINITY_DN37050_c1_g1	3
TRINITY_DN36285_c0_g1	3
TRINITY_DN176170_c0_g1	3
TRINITY_DN50407_c11_g2	3
TRINITY_DN22540_c0_g1	3
TRINITY_DN7386_c1_g1	3
TRINITY_DN51213_c0_g1	3
TRINITY_DN43394_c0_g1	3
TRINITY_DN49622_c1_g1	3
TRINITY_DN43039_c0_g1	3
TRINITY_DN21249_c0_g1	3
TRINITY_DN27514_c0_g1	3
TRINITY_DN39937_c0_g1	3
TRINITY_DN14102_c0_g1	3
TRINITY_DN9357_c0_g1	3
TRINITY_DN11560_c1_g1	3
TRINITY_DN32360_c0_g1	3
TRINITY_DN50387_c0_g1	3
TRINITY_DN86097_c0_g1	3
TRINITY_DN46370_c0_g1	3
TRINITY_DN105941_c0_g1	3
TRINITY_DN41379_c0_g1	3
TRINITY_DN203834_c0_g1	3
TRINITY_DN51809_c0_g1	3
TRINITY_DN134897_c0_g1	3
TRINITY_DN47582_c0_g1	3
TRINITY_DN106459_c0_g1	3
TRINITY_DN7814_c0_g1	3
TRINITY_DN45593_c0_g2	3
TRINITY_DN9738_c1_g1	3
TRINITY_DN48782_c6_g1	3
TRINITY_DN139023_c0_g1	3
TRINITY_DN41705_c0_g1	3
TRINITY_DN37286_c0_g2	3
TRINITY_DN59545_c0_g1	3
TRINITY_DN49832_c0_g2	3
TRINITY_DN50980_c0_g1	3
TRINITY_DN12076_c0_g1	3
TRINITY_DN50366_c0_g2	3
TRINITY_DN45039_c0_g1	3
TRINITY_DN26438_c0_g1	3
TRINITY_DN35606_c0_g1	3
TRINITY_DN31500_c0_g1	3
TRINITY_DN38889_c0_g1	3
TRINITY_DN51171_c0_g2	3
TRINITY_DN50979_c5_g5	3
TRINITY_DN47082_c1_g1	3
TRINITY_DN45549_c0_g1	3
TRINITY_DN31268_c0_g1	3
TRINITY_DN104317_c0_g1	3
TRINITY_DN80013_c0_g1	3
TRINITY_DN15346_c0_g1	3
TRINITY_DN53872_c0_g1	3
TRINITY_DN51460_c0_g1	3
TRINITY_DN25360_c1_g1	3
TRINITY_DN4266_c0_g1	3
TRINITY_DN37146_c0_g2	3
TRINITY_DN32626_c0_g1	3
TRINITY_DN35198_c0_g1	3
TRINITY_DN41952_c110_g1	3
TRINITY_DN23406_c0_g1	3
TRINITY_DN42961_c4_g1	3
TRINITY_DN204941_c0_g1	3
TRINITY_DN38139_c0_g1	3
TRINITY_DN44575_c0_g1	3
TRINITY_DN41701_c0_g1	3
TRINITY_DN78667_c0_g1	3
TRINITY_DN12413_c0_g1	3
TRINITY_DN139579_c0_g1	3
TRINITY_DN50488_c1_g1	3
TRINITY_DN169884_c0_g1	3
TRINITY_DN173925_c0_g1	3
TRINITY_DN214230_c0_g1	3
TRINITY_DN42775_c0_g1	3
TRINITY_DN46003_c0_g1	3
TRINITY_DN44613_c3_g3	3
TRINITY_DN42285_c1_g1	3
TRINITY_DN42410_c1_g1	3
TRINITY_DN42285_c0_g1	3
TRINITY_DN219449_c0_g1	3
TRINITY_DN717_c0_g1	3
TRINITY_DN50701_c1_g1	3
TRINITY_DN301_c0_g1	3
TRINITY_DN44943_c0_g1	3
TRINITY_DN44008_c0_g1	3
TRINITY_DN50143_c0_g1	3
TRINITY_DN50710_c0_g1	3
TRINITY_DN49502_c0_g2	3
TRINITY_DN42147_c0_g1	3
TRINITY_DN47543_c0_g1	3
TRINITY_DN49502_c0_g1	3
TRINITY_DN50346_c0_g2	3
TRINITY_DN42070_c0_g1	3
TRINITY_DN50751_c0_g1	3
TRINITY_DN3272_c0_g1	3
TRINITY_DN37290_c0_g1	3
TRINITY_DN4750_c0_g1	3
TRINITY_DN31584_c0_g1	3
TRINITY_DN46362_c0_g2	3
TRINITY_DN38765_c2_g1	3
TRINITY_DN38851_c0_g1	3
TRINITY_DN49306_c249_g1	3
TRINITY_DN112223_c0_g1	3
TRINITY_DN38816_c1_g1	3
TRINITY_DN5040_c0_g1	3
TRINITY_DN170642_c0_g1	3
TRINITY_DN50627_c0_g1	3
TRINITY_DN103683_c0_g1	3
TRINITY_DN197799_c0_g1	3
TRINITY_DN38734_c0_g2	3
TRINITY_DN227_c0_g1	3
TRINITY_DN214177_c0_g1	3
TRINITY_DN19126_c0_g1	3
TRINITY_DN29053_c0_g1	3
TRINITY_DN47495_c0_g1	3
TRINITY_DN172588_c0_g1	3
TRINITY_DN44314_c0_g1	3
TRINITY_DN5881_c0_g1	3
TRINITY_DN92004_c0_g1	3
TRINITY_DN52681_c1_g1	3
TRINITY_DN26564_c1_g1	3
TRINITY_DN128601_c0_g1	3
TRINITY_DN221508_c0_g1	3
TRINITY_DN9178_c0_g1	3
TRINITY_DN32610_c0_g2	3
TRINITY_DN43373_c0_g1	3
TRINITY_DN43911_c0_g1	3
TRINITY_DN38711_c0_g1	3
TRINITY_DN43420_c0_g1	3
TRINITY_DN49306_c246_g1	3
TRINITY_DN113177_c0_g1	3
TRINITY_DN105128_c0_g1	3
TRINITY_DN9740_c0_g1	3
TRINITY_DN46302_c0_g1	3
TRINITY_DN135906_c0_g1	3
TRINITY_DN114000_c0_g1	3
TRINITY_DN4557_c0_g1	3
TRINITY_DN1161_c0_g1	3
TRINITY_DN189806_c0_g1	3
TRINITY_DN160131_c0_g1	3
TRINITY_DN141524_c0_g1	3
TRINITY_DN30225_c1_g1	3
TRINITY_DN28179_c0_g1	3
TRINITY_DN5714_c1_g1	3
TRINITY_DN39037_c0_g1	3
TRINITY_DN148800_c0_g1	3
TRINITY_DN42947_c0_g1	3
TRINITY_DN41281_c0_g1	3
TRINITY_DN38504_c0_g1	3
TRINITY_DN47434_c1_g2	3
TRINITY_DN47269_c0_g1	3
TRINITY_DN24698_c0_g1	3
TRINITY_DN39446_c0_g1	3
TRINITY_DN84089_c0_g1	3
TRINITY_DN50279_c3_g1	3
TRINITY_DN35004_c0_g1	3
TRINITY_DN44856_c0_g1	3
TRINITY_DN30685_c0_g1	3
TRINITY_DN50633_c0_g1	3
TRINITY_DN47944_c1_g1	3
TRINITY_DN44074_c0_g1	3
TRINITY_DN41744_c0_g1	3
TRINITY_DN43734_c0_g1	3
TRINITY_DN28719_c0_g1	3
TRINITY_DN37515_c0_g1	3
TRINITY_DN29132_c0_g1	3
TRINITY_DN49723_c6_g1	3
TRINITY_DN49958_c0_g1	3
TRINITY_DN39675_c0_g1	3
TRINITY_DN43496_c1_g2	3
TRINITY_DN169681_c0_g1	3
TRINITY_DN42818_c1_g1	3
TRINITY_DN9583_c0_g1	3
TRINITY_DN44399_c0_g1	3
TRINITY_DN173118_c0_g1	3
TRINITY_DN1766_c1_g1	3
TRINITY_DN43286_c0_g1	3
TRINITY_DN40175_c0_g1	3
TRINITY_DN169851_c0_g3	3
TRINITY_DN200740_c0_g1	3
TRINITY_DN48003_c0_g2	3
TRINITY_DN45961_c0_g1	3
TRINITY_DN27499_c0_g1	3
TRINITY_DN28616_c0_g1	3
TRINITY_DN50061_c0_g1	3
TRINITY_DN43643_c0_g1	3
TRINITY_DN35697_c0_g1	3
TRINITY_DN40752_c0_g1	3
TRINITY_DN50456_c0_g1	3
TRINITY_DN35152_c0_g1	3
TRINITY_DN176990_c0_g1	3
TRINITY_DN48357_c0_g1	3
TRINITY_DN7262_c0_g1	3
TRINITY_DN39233_c0_g1	3
TRINITY_DN184224_c0_g1	3
TRINITY_DN44820_c0_g1	3
TRINITY_DN32648_c0_g1	3
TRINITY_DN48180_c1_g1	3
TRINITY_DN103942_c0_g1	3
TRINITY_DN11717_c0_g1	3
TRINITY_DN45468_c1_g2	3
TRINITY_DN135406_c0_g1	3
TRINITY_DN42512_c0_g1	3
TRINITY_DN3055_c0_g1	3
TRINITY_DN35993_c0_g1	3
TRINITY_DN45462_c1_g2	3
TRINITY_DN30957_c0_g1	3
TRINITY_DN113308_c0_g1	3
TRINITY_DN116602_c0_g1	3
TRINITY_DN57278_c0_g1	3
TRINITY_DN51292_c1_g3	3
TRINITY_DN180505_c0_g1	3
TRINITY_DN57405_c0_g1	3
TRINITY_DN12908_c0_g1	3
TRINITY_DN18337_c0_g1	3
TRINITY_DN48100_c0_g2	3
TRINITY_DN66964_c0_g1	3
TRINITY_DN165863_c0_g1	3
TRINITY_DN46566_c1_g1	3
TRINITY_DN47822_c2_g1	3
TRINITY_DN44748_c0_g1	3
TRINITY_DN45504_c0_g1	3
TRINITY_DN50804_c0_g1	3
TRINITY_DN4463_c0_g1	3
TRINITY_DN44330_c0_g1	3
TRINITY_DN82278_c0_g1	3
TRINITY_DN117180_c0_g1	3
TRINITY_DN46729_c2_g1	3
TRINITY_DN2834_c0_g1	3
TRINITY_DN169604_c0_g1	3
TRINITY_DN4745_c0_g1	3
TRINITY_DN50596_c2_g1	3
TRINITY_DN50596_c1_g1	3
TRINITY_DN40162_c0_g1	3
TRINITY_DN79730_c0_g1	3
TRINITY_DN9435_c0_g1	3
TRINITY_DN49456_c0_g3	3
TRINITY_DN47992_c2_g1	3
TRINITY_DN41067_c0_g1	3
TRINITY_DN154586_c0_g1	3
TRINITY_DN48215_c5_g1	3
TRINITY_DN41642_c1_g1	3
TRINITY_DN26081_c0_g1	3
TRINITY_DN56914_c0_g1	3
TRINITY_DN49877_c15_g1	3
TRINITY_DN79716_c0_g1	3
TRINITY_DN140629_c0_g1	3
TRINITY_DN47711_c0_g1	3
TRINITY_DN201795_c0_g1	3
TRINITY_DN86311_c0_g1	3
TRINITY_DN102713_c0_g1	3
TRINITY_DN37512_c0_g2	3
TRINITY_DN2013_c0_g1	3
TRINITY_DN29688_c1_g1	3
TRINITY_DN6517_c0_g1	3
TRINITY_DN80781_c0_g1	3
TRINITY_DN170073_c0_g1	3
TRINITY_DN134543_c0_g1	3
TRINITY_DN37577_c0_g1	3
TRINITY_DN199934_c0_g1	3
TRINITY_DN169418_c0_g1	3
TRINITY_DN45685_c0_g1	3
TRINITY_DN49253_c1_g1	3
TRINITY_DN102761_c0_g1	3
TRINITY_DN22300_c0_g1	3
TRINITY_DN46814_c0_g1	3
TRINITY_DN191021_c0_g1	3
TRINITY_DN23458_c0_g1	3
TRINITY_DN49894_c8_g4	3
TRINITY_DN36906_c0_g1	3
TRINITY_DN33741_c0_g1	3
TRINITY_DN5157_c0_g1	3
TRINITY_DN45317_c0_g1	3
TRINITY_DN73640_c0_g1	3
TRINITY_DN169854_c2_g1	3
TRINITY_DN44016_c0_g1	3
TRINITY_DN33336_c2_g2	3
TRINITY_DN125374_c0_g1	3
TRINITY_DN47352_c0_g2	3
TRINITY_DN138315_c0_g1	3
TRINITY_DN62247_c0_g1	3
TRINITY_DN48611_c0_g3	3
TRINITY_DN206918_c0_g1	3
TRINITY_DN30156_c0_g1	3
TRINITY_DN47127_c0_g1	3
TRINITY_DN50770_c1_g1	3
TRINITY_DN40797_c1_g1	3
TRINITY_DN49670_c1_g3	3
TRINITY_DN47822_c0_g1	3
TRINITY_DN38575_c0_g1	3
TRINITY_DN48091_c0_g1	3
TRINITY_DN46026_c3_g1	3
TRINITY_DN47997_c1_g1	3
TRINITY_DN48312_c0_g1	3
TRINITY_DN19491_c0_g1	3
TRINITY_DN46533_c0_g1	3
TRINITY_DN49372_c4_g3	3
TRINITY_DN51279_c1_g1	3
TRINITY_DN44250_c2_g1	3
TRINITY_DN45854_c3_g1	3
TRINITY_DN44438_c0_g1	3
TRINITY_DN39908_c2_g1	3
TRINITY_DN34465_c0_g1	3
TRINITY_DN219371_c0_g1	3
TRINITY_DN50592_c0_g1	3
TRINITY_DN1556_c0_g1	3
TRINITY_DN34799_c0_g2	3
TRINITY_DN40549_c0_g1	3
TRINITY_DN25969_c0_g1	3
TRINITY_DN11198_c2_g1	3
TRINITY_DN11417_c1_g1	3
TRINITY_DN91404_c0_g1	3
TRINITY_DN49696_c3_g1	3
TRINITY_DN42428_c0_g1	3
TRINITY_DN49696_c3_g5	3
TRINITY_DN50144_c0_g1	3
TRINITY_DN44711_c1_g1	3
TRINITY_DN25756_c0_g2	3
TRINITY_DN46249_c0_g1	3
TRINITY_DN27474_c0_g1	3
TRINITY_DN215897_c0_g1	3
TRINITY_DN91010_c0_g1	3
TRINITY_DN38993_c0_g1	3
TRINITY_DN16901_c0_g1	3
TRINITY_DN6813_c0_g1	3
TRINITY_DN169745_c0_g1	3
TRINITY_DN8001_c0_g1	3
TRINITY_DN38796_c0_g1	3
TRINITY_DN24829_c0_g1	3
TRINITY_DN47889_c1_g5	3
TRINITY_DN4009_c0_g1	3
TRINITY_DN51191_c0_g1	3
TRINITY_DN49572_c3_g8	3
TRINITY_DN84986_c0_g1	3
TRINITY_DN28047_c0_g1	3
TRINITY_DN201211_c0_g1	3
TRINITY_DN41343_c0_g1	3
TRINITY_DN47229_c0_g1	3
TRINITY_DN5327_c0_g1	3
TRINITY_DN46304_c0_g1	3
TRINITY_DN12007_c0_g1	3
TRINITY_DN46324_c1_g2	3
TRINITY_DN38684_c0_g1	3
TRINITY_DN47895_c0_g1	3
TRINITY_DN31829_c0_g1	3
TRINITY_DN172243_c0_g1	3
TRINITY_DN79535_c0_g1	3
TRINITY_DN1794_c0_g1	3
TRINITY_DN45665_c0_g2	3
TRINITY_DN4479_c0_g2	3
TRINITY_DN38545_c0_g2	3
TRINITY_DN27139_c0_g1	3
TRINITY_DN51252_c136_g2	3
TRINITY_DN50963_c0_g1	3
TRINITY_DN8384_c0_g1	3
TRINITY_DN32531_c0_g1	3
TRINITY_DN22960_c0_g1	3
TRINITY_DN47586_c0_g1	3
TRINITY_DN49610_c0_g1	3
TRINITY_DN45496_c0_g1	3
TRINITY_DN47240_c0_g3	3
TRINITY_DN46221_c0_g1	3
TRINITY_DN78819_c0_g1	3
TRINITY_DN49998_c0_g1	3
TRINITY_DN35844_c0_g1	3
TRINITY_DN49474_c0_g1	3
TRINITY_DN46302_c1_g1	3
TRINITY_DN51139_c0_g1	3
TRINITY_DN49407_c0_g1	3
TRINITY_DN34009_c0_g1	3
TRINITY_DN21450_c0_g1	3
TRINITY_DN48010_c0_g1	3
TRINITY_DN45175_c0_g1	3
TRINITY_DN25723_c1_g1	3
TRINITY_DN11894_c0_g1	3
TRINITY_DN50554_c0_g1	3
TRINITY_DN23077_c0_g1	3
TRINITY_DN3400_c0_g1	3
TRINITY_DN41610_c0_g1	3
TRINITY_DN47116_c0_g1	3
TRINITY_DN43249_c2_g1	3
TRINITY_DN30126_c1_g1	3
TRINITY_DN40028_c0_g1	3
TRINITY_DN40171_c0_g1	3
TRINITY_DN28094_c0_g1	3
TRINITY_DN50217_c5_g2	3
TRINITY_DN31662_c0_g1	3
TRINITY_DN43652_c0_g1	3
TRINITY_DN46362_c0_g1	3
TRINITY_DN21461_c0_g1	3
TRINITY_DN27832_c0_g1	3
TRINITY_DN51173_c0_g1	3
TRINITY_DN201822_c0_g1	3
TRINITY_DN42406_c0_g1	3
TRINITY_DN42285_c0_g2	3
TRINITY_DN57924_c0_g1	3
TRINITY_DN23286_c0_g1	3
TRINITY_DN30999_c0_g1	3
TRINITY_DN28641_c0_g1	3
TRINITY_DN12344_c0_g1	3
TRINITY_DN18672_c0_g1	3
TRINITY_DN140419_c0_g1	3
TRINITY_DN51371_c2_g5	3
TRINITY_DN51006_c6_g1	3
TRINITY_DN52368_c0_g1	3
TRINITY_DN1128_c0_g1	3
TRINITY_DN12594_c0_g1	3
TRINITY_DN45919_c0_g1	3
TRINITY_DN200092_c1_g1	3
TRINITY_DN13499_c0_g1	3
TRINITY_DN46893_c4_g1	3
TRINITY_DN51330_c2_g1	3
TRINITY_DN118118_c0_g1	3
TRINITY_DN44872_c0_g1	3
TRINITY_DN23128_c0_g1	3
TRINITY_DN103968_c0_g1	3
TRINITY_DN37286_c0_g1	3
TRINITY_DN72169_c0_g1	3
TRINITY_DN46192_c2_g2	3
TRINITY_DN181951_c0_g1	3
TRINITY_DN32854_c0_g1	3
TRINITY_DN46906_c0_g2	3
TRINITY_DN138364_c0_g1	3
TRINITY_DN49126_c2_g1	3
TRINITY_DN16179_c0_g1	3
TRINITY_DN4696_c0_g1	3
TRINITY_DN50199_c0_g1	3
TRINITY_DN14003_c0_g1	3
TRINITY_DN16944_c0_g1	3
TRINITY_DN60566_c0_g1	3
TRINITY_DN81354_c0_g1	3
TRINITY_DN51143_c70_g1	3
TRINITY_DN8664_c0_g1	3
TRINITY_DN37743_c1_g1	3
TRINITY_DN34275_c0_g2	3
TRINITY_DN27206_c0_g1	3
TRINITY_DN180415_c0_g1	3
TRINITY_DN48576_c0_g1	3
TRINITY_DN37958_c0_g1	3
TRINITY_DN200442_c0_g1	3
TRINITY_DN44381_c0_g1	3
TRINITY_DN78313_c1_g1	3
TRINITY_DN51131_c2_g1	3
TRINITY_DN43174_c0_g1	3
TRINITY_DN161691_c0_g1	3
TRINITY_DN50169_c0_g1	3
TRINITY_DN45157_c0_g1	3
TRINITY_DN23482_c0_g1	3
TRINITY_DN46448_c9_g6	3
TRINITY_DN50407_c7_g1	3
TRINITY_DN5475_c0_g1	3
TRINITY_DN49904_c6_g1	3
TRINITY_DN50888_c1_g1	3
TRINITY_DN200316_c0_g1	3
TRINITY_DN39033_c0_g1	3
TRINITY_DN29191_c0_g1	3
TRINITY_DN96926_c0_g1	3
TRINITY_DN33155_c0_g1	3
TRINITY_DN38181_c1_g2	3
TRINITY_DN38780_c0_g1	3
TRINITY_DN35603_c1_g1	3
TRINITY_DN80136_c0_g1	3
TRINITY_DN115084_c0_g1	3
TRINITY_DN81395_c0_g1	3
TRINITY_DN201076_c0_g1	3
TRINITY_DN64997_c0_g1	3
TRINITY_DN44574_c0_g1	3
TRINITY_DN137137_c0_g1	3
TRINITY_DN34061_c0_g1	3
TRINITY_DN33386_c0_g1	3
TRINITY_DN40552_c0_g1	3
TRINITY_DN50255_c0_g2	3
TRINITY_DN26304_c0_g1	3
TRINITY_DN47948_c4_g2	3
TRINITY_DN20535_c0_g1	3
TRINITY_DN48492_c0_g1	3
TRINITY_DN9269_c0_g1	3
TRINITY_DN39134_c0_g1	3
TRINITY_DN30246_c0_g1	3
TRINITY_DN43823_c1_g1	3
TRINITY_DN36610_c1_g1	3
TRINITY_DN169280_c0_g1	3
TRINITY_DN49600_c0_g1	3
TRINITY_DN173103_c0_g1	3
TRINITY_DN3455_c0_g1	3
TRINITY_DN44321_c0_g1	3
TRINITY_DN38962_c0_g1	3
TRINITY_DN45863_c0_g1	3
TRINITY_DN176804_c0_g1	3
TRINITY_DN41942_c0_g1	3
TRINITY_DN48922_c4_g2	3
TRINITY_DN59057_c0_g1	3
TRINITY_DN1706_c0_g1	3
TRINITY_DN42030_c0_g1	3
TRINITY_DN25493_c0_g1	3
TRINITY_DN43754_c0_g1	3
TRINITY_DN48162_c0_g1	3
TRINITY_DN118626_c0_g1	3
TRINITY_DN40571_c0_g1	3
TRINITY_DN46203_c0_g1	3
TRINITY_DN51084_c2_g2	3
TRINITY_DN47599_c0_g1	3
TRINITY_DN43226_c0_g2	3
TRINITY_DN46879_c0_g1	3
TRINITY_DN44057_c0_g1	3
TRINITY_DN50808_c3_g1	3
TRINITY_DN46246_c0_g1	3
TRINITY_DN48182_c0_g1	3
TRINITY_DN36829_c0_g1	3
TRINITY_DN23786_c0_g2	3
TRINITY_DN8469_c0_g1	3
TRINITY_DN49621_c0_g1	3
TRINITY_DN204066_c0_g1	3
TRINITY_DN38564_c0_g1	3
TRINITY_DN44862_c0_g1	3
TRINITY_DN60173_c0_g1	3
TRINITY_DN50377_c5_g1	3
TRINITY_DN40478_c0_g1	3
TRINITY_DN57530_c0_g1	3
TRINITY_DN17082_c0_g1	3
TRINITY_DN28003_c0_g1	3
TRINITY_DN46330_c0_g1	3
TRINITY_DN47068_c0_g1	3
TRINITY_DN103765_c0_g1	3
TRINITY_DN5513_c0_g1	3
TRINITY_DN107186_c0_g1	3
TRINITY_DN50128_c0_g3	3
TRINITY_DN56946_c0_g1	3
TRINITY_DN145171_c0_g1	3
TRINITY_DN48206_c0_g1	3
TRINITY_DN51056_c0_g2	3
TRINITY_DN39080_c0_g1	3
TRINITY_DN26459_c0_g1	3
TRINITY_DN48565_c0_g1	3
TRINITY_DN41372_c1_g1	3
TRINITY_DN7306_c1_g1	3
TRINITY_DN82434_c0_g1	3
TRINITY_DN48326_c0_g1	3
TRINITY_DN31605_c0_g1	3
TRINITY_DN136373_c0_g1	3
TRINITY_DN50156_c0_g1	3
TRINITY_DN50723_c0_g1	3
TRINITY_DN49035_c0_g2	3
TRINITY_DN141572_c0_g1	3
TRINITY_DN45664_c0_g1	3
TRINITY_DN33525_c0_g1	3
TRINITY_DN24221_c0_g1	3
TRINITY_DN46343_c0_g1	3
TRINITY_DN142695_c0_g1	3
TRINITY_DN47573_c0_g2	3
TRINITY_DN58400_c0_g1	3
TRINITY_DN10980_c1_g1	3
TRINITY_DN37879_c0_g1	3
TRINITY_DN37891_c0_g2	3
TRINITY_DN174792_c0_g1	3
TRINITY_DN47989_c0_g1	3
TRINITY_DN42733_c0_g1	3
TRINITY_DN174983_c0_g1	3
TRINITY_DN46306_c2_g1	3
TRINITY_DN36123_c0_g1	3
TRINITY_DN49658_c0_g1	3
TRINITY_DN46150_c0_g1	3
TRINITY_DN42749_c0_g1	3
TRINITY_DN33349_c0_g1	3
TRINITY_DN25599_c0_g1	3
TRINITY_DN32408_c0_g1	3
TRINITY_DN46443_c2_g1	3
TRINITY_DN203219_c0_g1	3
TRINITY_DN31887_c0_g1	3
TRINITY_DN40432_c1_g1	3
TRINITY_DN215645_c0_g1	3
TRINITY_DN47425_c0_g1	3
TRINITY_DN11814_c0_g1	3
TRINITY_DN30873_c0_g1	3
TRINITY_DN50996_c2_g4	3
TRINITY_DN49436_c2_g1	3
TRINITY_DN39234_c0_g2	3
TRINITY_DN136798_c0_g1	3
TRINITY_DN214017_c0_g1	3
TRINITY_DN46184_c0_g1	3
TRINITY_DN40100_c0_g1	3
TRINITY_DN50515_c0_g1	3
TRINITY_DN50631_c1_g3	3
TRINITY_DN37831_c0_g1	3
TRINITY_DN39986_c0_g1	3
TRINITY_DN39275_c0_g1	3
TRINITY_DN3134_c0_g1	3
TRINITY_DN45138_c0_g1	3
TRINITY_DN32595_c1_g1	3
TRINITY_DN4708_c0_g1	3
TRINITY_DN45668_c0_g1	3
TRINITY_DN48641_c0_g1	3
TRINITY_DN42876_c0_g1	3
TRINITY_DN45260_c0_g1	3
TRINITY_DN84167_c0_g1	3
TRINITY_DN48782_c5_g1	3
TRINITY_DN40858_c0_g1	3
TRINITY_DN64234_c0_g1	3
TRINITY_DN13273_c0_g1	3
TRINITY_DN81848_c0_g1	3
TRINITY_DN41260_c0_g1	3
TRINITY_DN50404_c0_g3	3
TRINITY_DN208059_c0_g1	3
TRINITY_DN33569_c0_g1	3
TRINITY_DN53578_c0_g1	3
TRINITY_DN86746_c0_g1	3
TRINITY_DN135326_c0_g1	3
TRINITY_DN45394_c1_g2	3
TRINITY_DN33546_c0_g1	3
TRINITY_DN45002_c0_g1	3
TRINITY_DN38777_c0_g1	3
TRINITY_DN37343_c0_g1	3
TRINITY_DN197103_c0_g1	3
TRINITY_DN48681_c0_g1	3
TRINITY_DN180503_c0_g1	3
TRINITY_DN209509_c0_g1	3
TRINITY_DN170023_c0_g1	3
TRINITY_DN143666_c0_g1	3
TRINITY_DN13555_c0_g1	3
TRINITY_DN17769_c0_g1	3
TRINITY_DN104266_c0_g1	3
TRINITY_DN202881_c0_g1	3
TRINITY_DN27900_c0_g1	3
TRINITY_DN34287_c2_g1	3
TRINITY_DN33552_c1_g1	3
TRINITY_DN1007_c0_g1	3
TRINITY_DN49345_c0_g1	3
TRINITY_DN44307_c0_g1	3
TRINITY_DN36427_c0_g1	3
TRINITY_DN45344_c0_g1	3
TRINITY_DN138835_c0_g1	3
TRINITY_DN26931_c0_g1	3
TRINITY_DN127765_c0_g1	3
TRINITY_DN109285_c0_g1	3
TRINITY_DN136841_c0_g1	3
TRINITY_DN48216_c0_g1	3
TRINITY_DN51379_c12_g1	3
TRINITY_DN25349_c0_g1	3
TRINITY_DN49670_c1_g2	3
TRINITY_DN48583_c0_g1	3
TRINITY_DN49199_c1_g3	3
TRINITY_DN43121_c0_g1	3
TRINITY_DN39944_c0_g1	3
TRINITY_DN48975_c0_g1	3
TRINITY_DN37494_c0_g1	3
TRINITY_DN175550_c0_g1	3
TRINITY_DN23383_c3_g1	3
TRINITY_DN42452_c0_g1	3
TRINITY_DN108645_c0_g1	3
TRINITY_DN36814_c0_g1	3
TRINITY_DN2074_c0_g1	3
TRINITY_DN29575_c0_g1	3
TRINITY_DN53920_c0_g1	3
TRINITY_DN46520_c1_g2	3
TRINITY_DN67834_c0_g1	3
TRINITY_DN175389_c0_g1	3
TRINITY_DN52340_c0_g1	3
TRINITY_DN24936_c0_g3	3
TRINITY_DN47881_c6_g2	3
TRINITY_DN29282_c0_g1	3
TRINITY_DN41527_c1_g1	3
TRINITY_DN41165_c0_g2	3
TRINITY_DN53951_c0_g1	3
TRINITY_DN136743_c0_g1	3
TRINITY_DN171027_c0_g1	3
TRINITY_DN36557_c0_g1	3
TRINITY_DN9554_c0_g1	3
TRINITY_DN48343_c1_g1	3
TRINITY_DN50908_c0_g2	3
TRINITY_DN48314_c2_g4	3
TRINITY_DN48314_c2_g1	3
TRINITY_DN51356_c0_g1	3
TRINITY_DN109505_c0_g1	3
TRINITY_DN43509_c0_g1	3
TRINITY_DN30732_c0_g1	3
TRINITY_DN81228_c0_g1	3
TRINITY_DN49572_c4_g1	3
TRINITY_DN20577_c0_g1	3
TRINITY_DN41724_c1_g1	3
TRINITY_DN12324_c0_g1	3
TRINITY_DN5788_c0_g1	3
TRINITY_DN47413_c0_g1	3
TRINITY_DN28244_c4_g1	3
TRINITY_DN50122_c2_g2	3
TRINITY_DN34867_c0_g1	3
TRINITY_DN36288_c0_g1	3
TRINITY_DN136384_c0_g1	3
TRINITY_DN41851_c0_g1	3
TRINITY_DN49048_c0_g1	3
TRINITY_DN103308_c1_g1	3
TRINITY_DN169351_c2_g1	3
TRINITY_DN102949_c0_g1	3
TRINITY_DN30683_c0_g1	3
TRINITY_DN22782_c0_g1	3
TRINITY_DN134463_c0_g1	3
TRINITY_DN48564_c0_g1	3
TRINITY_DN134856_c0_g1	3
TRINITY_DN78490_c0_g1	3
TRINITY_DN51730_c0_g1	3
TRINITY_DN49540_c3_g1	3
TRINITY_DN52500_c0_g1	3
TRINITY_DN26110_c0_g1	3
TRINITY_DN49681_c0_g1	3
TRINITY_DN180391_c0_g1	3
TRINITY_DN203728_c0_g1	3
TRINITY_DN42604_c1_g1	3
TRINITY_DN135003_c0_g1	3
TRINITY_DN61813_c0_g1	3
TRINITY_DN42135_c0_g1	3
TRINITY_DN169584_c0_g1	3
TRINITY_DN9795_c0_g1	3
TRINITY_DN53236_c0_g1	3
TRINITY_DN79999_c0_g1	3
TRINITY_DN51057_c4_g1	3
TRINITY_DN18682_c0_g1	3
TRINITY_DN39099_c0_g1	3
TRINITY_DN51227_c0_g1	3
TRINITY_DN6955_c0_g1	3
TRINITY_DN51452_c0_g1	3
TRINITY_DN20281_c0_g1	3
TRINITY_DN4482_c0_g1	3
TRINITY_DN11750_c0_g1	3
TRINITY_DN27947_c0_g1	3
TRINITY_DN135281_c0_g1	3
TRINITY_DN122642_c0_g1	3
TRINITY_DN78446_c0_g1	3
TRINITY_DN51233_c54_g1	3
TRINITY_DN48990_c2_g1	3
TRINITY_DN53081_c0_g1	3
TRINITY_DN50647_c1_g1	3
TRINITY_DN134976_c0_g1	3
TRINITY_DN54562_c0_g1	3
TRINITY_DN79564_c0_g1	3
TRINITY_DN10082_c0_g1	3
TRINITY_DN30627_c0_g1	3
TRINITY_DN30503_c0_g1	3
TRINITY_DN50780_c0_g1	3
TRINITY_DN102737_c0_g1	3
TRINITY_DN50279_c6_g1	3
TRINITY_DN142403_c0_g1	3
TRINITY_DN79394_c0_g1	3
TRINITY_DN104191_c0_g1	3
TRINITY_DN48453_c3_g1	3
TRINITY_DN58837_c0_g1	3
TRINITY_DN47091_c5_g1	3
TRINITY_DN40879_c1_g3	3
TRINITY_DN7909_c0_g1	3
TRINITY_DN148843_c0_g1	3
TRINITY_DN47240_c0_g1	3
TRINITY_DN25576_c0_g1	3
TRINITY_DN43254_c0_g1	3
TRINITY_DN4775_c0_g1	3
TRINITY_DN80933_c1_g1	3
TRINITY_DN42447_c5_g1	3
TRINITY_DN49617_c4_g5	3
TRINITY_DN82978_c0_g1	3
TRINITY_DN205370_c0_g1	3
TRINITY_DN45695_c5_g1	3
TRINITY_DN39081_c2_g1	3
TRINITY_DN103296_c0_g1	3
TRINITY_DN81195_c0_g1	3
TRINITY_DN108693_c0_g1	3
TRINITY_DN134500_c0_g1	3
TRINITY_DN24567_c0_g1	3
TRINITY_DN43282_c0_g1	3
TRINITY_DN39882_c0_g1	3
TRINITY_DN134744_c0_g1	3
TRINITY_DN53271_c0_g1	3
TRINITY_DN102643_c4_g1	3
TRINITY_DN134576_c0_g1	3
TRINITY_DN103294_c1_g1	3
TRINITY_DN36034_c0_g1	3
TRINITY_DN48056_c0_g1	3
TRINITY_DN32266_c0_g1	3
TRINITY_DN42540_c1_g1	3
TRINITY_DN207665_c0_g1	3
TRINITY_DN200288_c0_g1	3
TRINITY_DN45065_c0_g1	3
TRINITY_DN49822_c28_g6	3
TRINITY_DN48225_c1_g1	3
TRINITY_DN44689_c0_g1	3
TRINITY_DN23010_c0_g1	3
TRINITY_DN54214_c0_g1	3
TRINITY_DN48778_c3_g1	3
TRINITY_DN2844_c0_g1	3
TRINITY_DN45301_c0_g1	3
TRINITY_DN50183_c29_g1	3
TRINITY_DN44419_c0_g1	3
TRINITY_DN78926_c0_g1	3
TRINITY_DN200038_c0_g1	3
TRINITY_DN49146_c3_g1	3
TRINITY_DN49617_c4_g4	3
TRINITY_DN11939_c3_g1	3
TRINITY_DN28066_c0_g1	3
TRINITY_DN3193_c2_g1	3
TRINITY_DN26349_c12_g1	3
TRINITY_DN45686_c0_g2	3
TRINITY_DN200615_c0_g1	3
TRINITY_DN45284_c0_g2	3
TRINITY_DN103010_c0_g1	3
TRINITY_DN201130_c0_g1	3
TRINITY_DN1481_c0_g1	3
TRINITY_DN48743_c4_g1	3
TRINITY_DN33157_c0_g1	3
TRINITY_DN50288_c0_g2	3
TRINITY_DN39294_c1_g1	3
TRINITY_DN49462_c7_g1	3
TRINITY_DN37934_c1_g1	3
TRINITY_DN42943_c0_g1	3
TRINITY_DN45323_c0_g1	3
TRINITY_DN49013_c0_g1	3
TRINITY_DN29298_c1_g1	3
TRINITY_DN40879_c1_g2	3
TRINITY_DN102790_c0_g1	3
TRINITY_DN50229_c54_g1	3
TRINITY_DN201708_c0_g1	3
TRINITY_DN41246_c0_g1	3
TRINITY_DN37823_c0_g1	3
TRINITY_DN8326_c0_g1	3
TRINITY_DN45558_c0_g1	3
TRINITY_DN41917_c0_g1	3
TRINITY_DN102790_c0_g2	3
TRINITY_DN41550_c0_g1	3
TRINITY_DN113143_c0_g1	3
TRINITY_DN172483_c0_g1	3
TRINITY_DN204086_c0_g1	3
TRINITY_DN48087_c0_g1	3
TRINITY_DN40172_c1_g2	3
TRINITY_DN38493_c0_g1	3
TRINITY_DN46438_c0_g3	3
TRINITY_DN26116_c0_g1	3
TRINITY_DN30242_c9_g1	3
TRINITY_DN47986_c6_g2	3
TRINITY_DN38335_c0_g1	3
TRINITY_DN47891_c1_g1	3
TRINITY_DN36626_c2_g1	3
TRINITY_DN103622_c0_g1	3
TRINITY_DN8258_c0_g1	3
TRINITY_DN49770_c0_g1	3
TRINITY_DN32065_c0_g1	3
TRINITY_DN37457_c0_g1	3
TRINITY_DN1959_c0_g1	3
TRINITY_DN49413_c1_g1	3
TRINITY_DN17668_c0_g1	3
TRINITY_DN48636_c1_g2	3
TRINITY_DN49068_c0_g1	3
TRINITY_DN46719_c1_g1	3
TRINITY_DN31288_c0_g1	3
TRINITY_DN53264_c0_g1	3
TRINITY_DN169943_c0_g1	3
TRINITY_DN48717_c0_g1	3
TRINITY_DN12009_c0_g2	3
TRINITY_DN6522_c0_g1	3
TRINITY_DN48218_c3_g1	3
TRINITY_DN47520_c3_g4	3
TRINITY_DN78549_c0_g1	3
TRINITY_DN105368_c0_g1	3
TRINITY_DN209711_c0_g1	3
TRINITY_DN205095_c1_g1	3
TRINITY_DN173690_c0_g1	3
TRINITY_DN38159_c1_g1	3
TRINITY_DN213994_c0_g1	3
TRINITY_DN52293_c0_g1	3
TRINITY_DN27113_c1_g1	3
TRINITY_DN7600_c0_g1	3
TRINITY_DN7137_c1_g1	3
TRINITY_DN25613_c0_g1	3
TRINITY_DN47945_c0_g1	3
TRINITY_DN23069_c0_g1	3
TRINITY_DN45336_c0_g1	3
TRINITY_DN49039_c1_g1	3
TRINITY_DN50013_c0_g1	3
TRINITY_DN46219_c1_g1	3
TRINITY_DN44613_c3_g2	3
TRINITY_DN34243_c0_g1	3
TRINITY_DN145032_c0_g1	3
TRINITY_DN136532_c0_g1	3
TRINITY_DN16287_c0_g1	3
TRINITY_DN28177_c0_g1	3
TRINITY_DN30499_c0_g1	3
TRINITY_DN112332_c0_g1	3
TRINITY_DN104064_c0_g1	3
TRINITY_DN9987_c0_g1	3
TRINITY_DN136454_c0_g1	3
TRINITY_DN50984_c0_g1	3
TRINITY_DN46104_c0_g1	3
TRINITY_DN45910_c0_g1	3
TRINITY_DN229622_c0_g1	3
TRINITY_DN46821_c0_g1	3
TRINITY_DN43583_c0_g1	3
TRINITY_DN49888_c0_g1	3
TRINITY_DN48679_c1_g1	3
TRINITY_DN43027_c0_g1	3
TRINITY_DN49694_c8_g1	3
TRINITY_DN48824_c0_g2	3
TRINITY_DN51068_c1_g3	3
TRINITY_DN34385_c168_g1	3
TRINITY_DN28809_c0_g1	3
TRINITY_DN63159_c0_g1	3
TRINITY_DN42560_c2_g1	3
TRINITY_DN8268_c0_g1	3
TRINITY_DN35893_c0_g1	3
TRINITY_DN9098_c0_g1	3
TRINITY_DN173765_c0_g1	3
TRINITY_DN28050_c0_g1	3
TRINITY_DN17780_c0_g1	3
TRINITY_DN16554_c0_g2	3
TRINITY_DN50900_c3_g4	3
TRINITY_DN4822_c0_g1	3
TRINITY_DN200103_c0_g1	3
TRINITY_DN50031_c3_g2	3
TRINITY_DN49306_c231_g2	3
TRINITY_DN177336_c0_g1	3
TRINITY_DN32678_c0_g1	3
TRINITY_DN148653_c0_g1	3
TRINITY_DN173506_c0_g1	3
TRINITY_DN62318_c0_g1	3
TRINITY_DN42390_c0_g1	3
TRINITY_DN51362_c2_g1	3
TRINITY_DN114680_c1_g1	3
TRINITY_DN21998_c0_g1	3
TRINITY_DN4965_c0_g1	3
TRINITY_DN42910_c0_g1	3
TRINITY_DN203258_c0_g1	3
TRINITY_DN44953_c0_g1	3
TRINITY_DN44518_c0_g1	3
TRINITY_DN211241_c0_g1	3
TRINITY_DN37460_c0_g1	3
TRINITY_DN120205_c0_g1	3
TRINITY_DN22720_c0_g1	3
TRINITY_DN199909_c2_g1	3
TRINITY_DN47442_c0_g1	3
TRINITY_DN47929_c0_g1	3
TRINITY_DN33781_c0_g1	3
TRINITY_DN136241_c1_g1	3
TRINITY_DN33732_c0_g1	3
TRINITY_DN37472_c0_g1	3
TRINITY_DN38281_c0_g1	3
TRINITY_DN38301_c0_g1	3
TRINITY_DN21305_c0_g1	3
TRINITY_DN30495_c0_g1	3
TRINITY_DN50524_c7_g5	3
TRINITY_DN34085_c0_g1	3
TRINITY_DN51606_c1_g1	3
TRINITY_DN44828_c0_g2	3
TRINITY_DN50982_c0_g2	3
TRINITY_DN203959_c0_g1	3
TRINITY_DN51310_c1_g4	3
TRINITY_DN49260_c2_g1	3
TRINITY_DN8568_c0_g1	3
TRINITY_DN17558_c0_g1	3
TRINITY_DN14552_c0_g1	3
TRINITY_DN28747_c0_g1	3
TRINITY_DN9836_c0_g1	3
TRINITY_DN173368_c0_g1	3
TRINITY_DN111268_c0_g1	3
TRINITY_DN33491_c0_g1	3
TRINITY_DN22544_c0_g1	3
TRINITY_DN52443_c0_g1	3
TRINITY_DN51190_c8_g2	3
TRINITY_DN39199_c0_g1	3
TRINITY_DN229391_c0_g1	3
TRINITY_DN147281_c0_g1	3
TRINITY_DN28675_c0_g1	3
TRINITY_DN17049_c0_g1	3
TRINITY_DN7352_c0_g1	3
TRINITY_DN170740_c0_g1	3
TRINITY_DN134745_c0_g1	3
TRINITY_DN6513_c0_g1	3
TRINITY_DN202131_c0_g1	3
TRINITY_DN78551_c0_g1	3
TRINITY_DN32206_c0_g1	3
TRINITY_DN10087_c0_g1	3
TRINITY_DN33024_c0_g1	3
TRINITY_DN47069_c0_g1	3
TRINITY_DN110003_c0_g1	3
TRINITY_DN46705_c0_g1	3
TRINITY_DN45321_c0_g1	3
TRINITY_DN20292_c0_g1	3
TRINITY_DN24552_c0_g1	3
TRINITY_DN28416_c0_g1	3
TRINITY_DN49271_c1_g3	3
TRINITY_DN42794_c0_g1	3
TRINITY_DN49432_c1_g1	3
TRINITY_DN48673_c0_g1	3
TRINITY_DN3666_c0_g1	3
TRINITY_DN30520_c0_g2	3
TRINITY_DN49357_c0_g1	3
TRINITY_DN165036_c0_g1	3
TRINITY_DN7148_c0_g1	3
TRINITY_DN30412_c0_g1	3
TRINITY_DN42667_c0_g1	3
TRINITY_DN44244_c0_g1	3
TRINITY_DN49595_c0_g1	3
TRINITY_DN17886_c0_g1	3
TRINITY_DN90182_c0_g1	3
TRINITY_DN7089_c0_g1	3
TRINITY_DN38122_c0_g1	3
TRINITY_DN33722_c0_g1	3
TRINITY_DN187795_c0_g1	3
TRINITY_DN208101_c0_g1	3
TRINITY_DN44845_c1_g1	3
TRINITY_DN171313_c0_g1	3
TRINITY_DN102643_c2_g1	3
TRINITY_DN78252_c2_g1	3
TRINITY_DN48108_c0_g2	3
TRINITY_DN48108_c0_g1	3
TRINITY_DN200480_c0_g1	3
TRINITY_DN32379_c0_g1	3
TRINITY_DN135784_c0_g1	3
TRINITY_DN49934_c4_g1	3
TRINITY_DN11670_c1_g1	3
TRINITY_DN83051_c0_g1	3
TRINITY_DN115711_c0_g1	3
TRINITY_DN14528_c0_g1	3
TRINITY_DN45888_c0_g2	3
TRINITY_DN47220_c5_g2	3
TRINITY_DN78387_c0_g1	3
TRINITY_DN48910_c0_g2	3
TRINITY_DN48910_c0_g1	3
TRINITY_DN2819_c1_g1	3
TRINITY_DN79938_c0_g1	3
TRINITY_DN200407_c0_g1	3
TRINITY_DN44688_c1_g1	3
TRINITY_DN19402_c0_g1	3
TRINITY_DN49420_c0_g1	3
TRINITY_DN18366_c0_g1	3
TRINITY_DN170144_c0_g1	3
TRINITY_DN135528_c0_g1	3
TRINITY_DN169215_c0_g1	3
TRINITY_DN116203_c0_g1	3
TRINITY_DN45539_c0_g1	3
TRINITY_DN9810_c0_g1	3
TRINITY_DN146003_c0_g1	3
TRINITY_DN109420_c0_g1	3
TRINITY_DN105516_c0_g1	3
TRINITY_DN55066_c0_g1	3
TRINITY_DN48491_c0_g1	3
TRINITY_DN48072_c0_g1	3
TRINITY_DN23432_c0_g1	3
TRINITY_DN47940_c0_g1	3
TRINITY_DN221836_c0_g1	3
TRINITY_DN41765_c1_g1	3
TRINITY_DN169399_c0_g1	3
TRINITY_DN78524_c0_g1	3
TRINITY_DN46588_c0_g1	3
TRINITY_DN134431_c0_g1	3
TRINITY_DN2086_c0_g1	3
TRINITY_DN52372_c0_g1	3
TRINITY_DN143837_c0_g1	3
TRINITY_DN23799_c0_g2	3
TRINITY_DN202329_c0_g2	3
TRINITY_DN103573_c0_g1	3
TRINITY_DN139558_c0_g1	3
TRINITY_DN156721_c0_g1	3
TRINITY_DN158846_c0_g1	3
TRINITY_DN26451_c0_g1	3
TRINITY_DN26076_c0_g1	3
TRINITY_DN106723_c0_g1	3
TRINITY_DN28120_c0_g1	3
TRINITY_DN49858_c4_g1	3
TRINITY_DN3150_c0_g1	3
TRINITY_DN170211_c1_g1	3
TRINITY_DN2651_c0_g1	3
TRINITY_DN10117_c0_g1	3
TRINITY_DN43106_c2_g1	3
TRINITY_DN41299_c0_g1	3
TRINITY_DN146927_c0_g1	3
TRINITY_DN31095_c0_g1	3
TRINITY_DN43098_c0_g2	3
TRINITY_DN3110_c29_g1	3
TRINITY_DN47130_c0_g2	3
TRINITY_DN40602_c0_g1	3
TRINITY_DN52838_c0_g1	3
TRINITY_DN17248_c1_g1	3
TRINITY_DN25619_c1_g1	3
TRINITY_DN201788_c0_g1	3
TRINITY_DN171407_c0_g1	3
TRINITY_DN31486_c0_g1	3
TRINITY_DN45978_c0_g1	3
TRINITY_DN11497_c0_g1	3
TRINITY_DN4367_c0_g1	3
TRINITY_DN28743_c0_g1	3
TRINITY_DN51087_c10_g5	3
TRINITY_DN51114_c0_g1	3
TRINITY_DN40814_c1_g2	3
TRINITY_DN48722_c1_g2	3
TRINITY_DN11944_c2_g1	3
TRINITY_DN49475_c0_g1	3
TRINITY_DN137642_c0_g1	3
TRINITY_DN49689_c0_g2	3
TRINITY_DN3385_c0_g1	3
TRINITY_DN49211_c1_g1	3
TRINITY_DN35265_c0_g1	3
TRINITY_DN206763_c0_g1	3
TRINITY_DN41873_c0_g1	3
TRINITY_DN49289_c7_g3	3
TRINITY_DN50315_c2_g1	3
TRINITY_DN16777_c0_g1	3
TRINITY_DN34697_c0_g1	3
TRINITY_DN46939_c0_g1	3
TRINITY_DN50566_c1_g1	3
TRINITY_DN48863_c0_g2	3
TRINITY_DN48863_c0_g3	3
TRINITY_DN48863_c0_g1	3
TRINITY_DN134465_c0_g1	3
TRINITY_DN6812_c0_g1	3
TRINITY_DN78546_c0_g1	3
TRINITY_DN47920_c1_g3	3
TRINITY_DN49858_c4_g5	3
TRINITY_DN110897_c1_g1	3
TRINITY_DN38111_c0_g1	3
TRINITY_DN108734_c0_g1	3
TRINITY_DN45375_c2_g1	3
TRINITY_DN84450_c0_g1	3
TRINITY_DN41960_c0_g1	3
TRINITY_DN4345_c0_g1	3
TRINITY_DN45709_c0_g1	3
TRINITY_DN31800_c1_g1	3
TRINITY_DN203552_c0_g1	3
TRINITY_DN48386_c2_g1	3
TRINITY_DN48618_c0_g1	3
TRINITY_DN17227_c0_g1	3
TRINITY_DN48542_c1_g2	3
TRINITY_DN42097_c1_g2	3
TRINITY_DN35996_c0_g1	3
TRINITY_DN44116_c1_g1	3
TRINITY_DN51742_c0_g1	3
TRINITY_DN49141_c95_g2	3
TRINITY_DN211032_c0_g1	3
TRINITY_DN106379_c0_g1	3
TRINITY_DN44004_c0_g1	3
TRINITY_DN46634_c0_g1	3
TRINITY_DN200189_c0_g1	3
TRINITY_DN46786_c3_g1	3
TRINITY_DN50613_c5_g4	3
TRINITY_DN34385_c7_g1	3
TRINITY_DN209824_c0_g1	3
TRINITY_DN47589_c2_g1	3
TRINITY_DN11911_c0_g2	3
TRINITY_DN22575_c0_g1	3
TRINITY_DN51357_c2_g3	3
TRINITY_DN103144_c0_g1	3
TRINITY_DN48716_c0_g1	3
TRINITY_DN32789_c0_g1	3
TRINITY_DN46288_c0_g1	3
TRINITY_DN201051_c0_g1	3
TRINITY_DN51233_c28_g1	3
TRINITY_DN41493_c0_g1	3
TRINITY_DN78382_c0_g1	3
TRINITY_DN53132_c0_g1	3
TRINITY_DN42933_c0_g1	3
TRINITY_DN22614_c1_g1	3
TRINITY_DN34360_c0_g1	3
TRINITY_DN134425_c0_g1	3
TRINITY_DN51703_c0_g2	3
TRINITY_DN5938_c0_g1	3
TRINITY_DN78553_c0_g1	3
TRINITY_DN40554_c0_g1	3
TRINITY_DN4831_c1_g1	3
TRINITY_DN206563_c0_g1	3
TRINITY_DN34792_c0_g1	3
TRINITY_DN135438_c0_g1	3
TRINITY_DN38396_c0_g1	3
TRINITY_DN28239_c0_g1	3
TRINITY_DN28350_c0_g1	3
TRINITY_DN51170_c9_g3	3
TRINITY_DN135038_c0_g1	3
TRINITY_DN41940_c4_g1	3
TRINITY_DN28312_c2_g1	3
TRINITY_DN28450_c0_g1	3
TRINITY_DN82806_c0_g1	3
TRINITY_DN215811_c0_g1	3
TRINITY_DN49608_c1_g1	3
TRINITY_DN134458_c0_g1	3
TRINITY_DN44354_c2_g1	3
TRINITY_DN48356_c0_g1	3
TRINITY_DN170752_c0_g1	3
TRINITY_DN78312_c1_g1	3
TRINITY_DN79230_c0_g1	3
TRINITY_DN46319_c0_g1	3
TRINITY_DN46804_c4_g3	3
TRINITY_DN47962_c4_g1	3
TRINITY_DN112095_c0_g1	3
TRINITY_DN98470_c0_g1	3
TRINITY_DN36086_c0_g1	3
TRINITY_DN154953_c0_g1	3
TRINITY_DN44212_c0_g2	3
TRINITY_DN80933_c0_g1	3
TRINITY_DN170526_c0_g1	3
TRINITY_DN51200_c2_g1	3
TRINITY_DN46469_c0_g2	3
TRINITY_DN11861_c0_g1	3
TRINITY_DN199869_c0_g1	3
TRINITY_DN43464_c1_g1	3
TRINITY_DN169989_c0_g1	3
TRINITY_DN22516_c0_g1	3
TRINITY_DN47565_c0_g2	3
TRINITY_DN47565_c0_g1	3
TRINITY_DN44200_c0_g1	3
TRINITY_DN51612_c0_g1	3
TRINITY_DN37696_c0_g1	3
TRINITY_DN48218_c4_g2	3
TRINITY_DN17738_c0_g1	3
TRINITY_DN47920_c1_g2	3
TRINITY_DN11791_c0_g1	3
TRINITY_DN102642_c0_g1	3
TRINITY_DN47920_c1_g1	3
TRINITY_DN199900_c0_g1	3
TRINITY_DN4362_c0_g1	3
TRINITY_DN51556_c0_g1	3
TRINITY_DN48519_c1_g1	3
TRINITY_DN37131_c0_g1	3
TRINITY_DN12704_c4_g1	3
TRINITY_DN51425_c2_g1	3
TRINITY_DN102733_c0_g1	3
TRINITY_DN137101_c0_g1	3
TRINITY_DN169318_c0_g1	3
TRINITY_DN79668_c0_g1	3
TRINITY_DN171555_c0_g1	3
TRINITY_DN159695_c0_g1	3
TRINITY_DN48218_c0_g1	3
TRINITY_DN48822_c7_g2	3
TRINITY_DN173900_c0_g1	3
TRINITY_DN40856_c0_g1	3
TRINITY_DN36780_c0_g1	3
TRINITY_DN201299_c0_g1	3
TRINITY_DN31170_c0_g1	3
TRINITY_DN31170_c0_g2	3
TRINITY_DN2132_c0_g1	3
TRINITY_DN199897_c0_g1	3
TRINITY_DN134385_c0_g1	3
TRINITY_DN102846_c0_g1	3
TRINITY_DN102846_c1_g1	3
TRINITY_DN52006_c0_g1	3
TRINITY_DN143402_c0_g1	3
TRINITY_DN35924_c0_g1	3
TRINITY_DN47920_c1_g4	3
TRINITY_DN51226_c30_g1	6
TRINITY_DN48766_c5_g1	5
TRINITY_DN49321_c1_g1	5
TRINITY_DN5068_c0_g1	5
TRINITY_DN48766_c5_g2	5
TRINITY_DN29304_c0_g1	5
TRINITY_DN46831_c0_g1	5
TRINITY_DN10151_c0_g1	5
TRINITY_DN51989_c0_g1	5
TRINITY_DN41119_c0_g1	5
TRINITY_DN49536_c0_g1	5
TRINITY_DN18738_c0_g1	5
TRINITY_DN49380_c0_g1	5
TRINITY_DN200487_c0_g1	5
TRINITY_DN25380_c2_g1	5
TRINITY_DN135047_c0_g1	5
TRINITY_DN134496_c0_g1	5
TRINITY_DN52625_c0_g1	5
TRINITY_DN49173_c1_g1	5
TRINITY_DN136224_c0_g1	5
TRINITY_DN20818_c0_g1	5
TRINITY_DN10958_c0_g1	5
TRINITY_DN104036_c0_g1	5
TRINITY_DN48761_c0_g1	5
TRINITY_DN8886_c0_g1	5
TRINITY_DN13429_c0_g1	5
TRINITY_DN201104_c0_g1	5
TRINITY_DN79217_c0_g1	5
TRINITY_DN79103_c1_g1	5
TRINITY_DN46994_c0_g1	5
TRINITY_DN36309_c0_g1	1
TRINITY_DN199906_c4_g1	1
TRINITY_DN78192_c28_g1	1
TRINITY_DN3110_c20_g1	1
TRINITY_DN23133_c12_g1	1
TRINITY_DN4601_c4_g1	1
TRINITY_DN23432_c1_g1	1
TRINITY_DN48033_c18_g1	1
TRINITY_DN50483_c18_g1	1
TRINITY_DN78213_c3_g1	1
TRINITY_DN11898_c2_g1	1
TRINITY_DN49809_c43_g1	1
TRINITY_DN42057_c0_g1	1
TRINITY_DN49903_c16_g1	1
TRINITY_DN51404_c7_g1	1
TRINITY_DN169265_c14_g1	1
TRINITY_DN3110_c17_g1	1
TRINITY_DN39011_c1_g1	1
TRINITY_DN47914_c0_g1	1
TRINITY_DN34385_c236_g1	1
TRINITY_DN48444_c87_g1	1
TRINITY_DN23463_c10_g1	1
TRINITY_DN12704_c13_g1	1
TRINITY_DN51545_c0_g1	1
TRINITY_DN105717_c0_g1	1
TRINITY_DN60834_c0_g1	1
TRINITY_DN78537_c0_g1	1
TRINITY_DN80785_c0_g1	1
TRINITY_DN11911_c0_g1	1
TRINITY_DN2879_c3_g1	1
TRINITY_DN27975_c0_g1	1
TRINITY_DN137808_c0_g1	1
TRINITY_DN45898_c1_g1	1
TRINITY_DN37131_c1_g1	1
TRINITY_DN169542_c0_g1	1
TRINITY_DN200008_c0_g1	1
TRINITY_DN40148_c44_g1	1
TRINITY_DN40148_c44_g2	1
TRINITY_DN45898_c2_g3	1
TRINITY_DN50629_c27_g3	1
TRINITY_DN50629_c27_g1	1
TRINITY_DN48922_c5_g1	1
TRINITY_DN200411_c0_g1	1
TRINITY_DN200948_c0_g1	1
TRINITY_DN9828_c0_g1	1
TRINITY_DN50629_c27_g2	1
TRINITY_DN35343_c0_g1	1
TRINITY_DN49171_c13_g1	1
TRINITY_DN25952_c0_g1	1
TRINITY_DN40706_c0_g2	1
TRINITY_DN174046_c0_g1	1
TRINITY_DN49171_c12_g1	1
TRINITY_DN134800_c0_g1	1
TRINITY_DN79953_c0_g1	1
TRINITY_DN12356_c0_g1	1
TRINITY_DN102626_c58_g1	1
TRINITY_DN140150_c0_g1	1
TRINITY_DN49796_c0_g1	1
TRINITY_DN7685_c0_g1	1
TRINITY_DN136024_c0_g1	1
TRINITY_DN170254_c0_g1	1
TRINITY_DN51645_c0_g1	1
TRINITY_DN110870_c0_g1	1
TRINITY_DN32875_c0_g1	1
TRINITY_DN38342_c0_g1	1
TRINITY_DN103027_c0_g1	1
TRINITY_DN134868_c0_g1	1
TRINITY_DN81324_c0_g1	1
TRINITY_DN47579_c0_g1	1
TRINITY_DN45514_c0_g1	1
TRINITY_DN50565_c1_g1	1
TRINITY_DN5164_c0_g1	1
TRINITY_DN4259_c0_g1	1
TRINITY_DN31009_c0_g1	1
TRINITY_DN44706_c0_g1	1
TRINITY_DN174831_c0_g1	1
TRINITY_DN48523_c1_g1	1
TRINITY_DN106971_c0_g1	1
TRINITY_DN102637_c0_g1	1
TRINITY_DN12952_c3_g1	1
TRINITY_DN36220_c0_g1	1
TRINITY_DN136316_c0_g1	1
TRINITY_DN83343_c0_g1	1
TRINITY_DN8586_c0_g1	1
TRINITY_DN37920_c0_g1	1
TRINITY_DN54398_c0_g1	1
TRINITY_DN50072_c0_g1	1
TRINITY_DN79287_c0_g1	1
TRINITY_DN179779_c0_g1	1
TRINITY_DN48538_c0_g1	1
TRINITY_DN53016_c0_g1	1
TRINITY_DN15365_c0_g1	1
TRINITY_DN203005_c0_g1	1
TRINITY_DN44977_c0_g2	1
TRINITY_DN13173_c0_g1	1
TRINITY_DN27256_c0_g1	1
TRINITY_DN78712_c0_g1	1
TRINITY_DN52547_c0_g1	1
TRINITY_DN134538_c0_g1	1
TRINITY_DN170274_c0_g1	1
TRINITY_DN991_c1_g1	1
TRINITY_DN102662_c0_g1	1
TRINITY_DN170728_c0_g1	1
TRINITY_DN44996_c1_g1	1
TRINITY_DN30183_c0_g1	1
TRINITY_DN105105_c0_g1	1
TRINITY_DN45690_c3_g1	1
TRINITY_DN170634_c0_g1	1
TRINITY_DN134379_c1_g1	1
TRINITY_DN51143_c84_g1	1
TRINITY_DN46448_c10_g2	1
TRINITY_DN48653_c0_g1	1
TRINITY_DN21120_c0_g1	1
TRINITY_DN49949_c3_g3	1
TRINITY_DN103448_c0_g2	1
TRINITY_DN50075_c0_g1	1
TRINITY_DN39763_c0_g1	1
TRINITY_DN48672_c0_g1	1
TRINITY_DN48041_c3_g1	1
TRINITY_DN25520_c0_g1	1
TRINITY_DN50075_c0_g2	1
TRINITY_DN48457_c0_g1	1
TRINITY_DN47620_c2_g1	1
TRINITY_DN15639_c0_g1	1
TRINITY_DN200661_c0_g1	1
TRINITY_DN25452_c0_g1	1
TRINITY_DN78826_c1_g1	1
TRINITY_DN40655_c0_g1	1
TRINITY_DN39886_c0_g1	1
TRINITY_DN199877_c0_g1	1
TRINITY_DN38450_c0_g1	1
TRINITY_DN79581_c0_g1	1
TRINITY_DN48913_c0_g1	1
TRINITY_DN44899_c1_g1	1
TRINITY_DN50642_c9_g4	1
TRINITY_DN203927_c0_g1	1
TRINITY_DN46237_c2_g1	1
TRINITY_DN103490_c0_g1	1
TRINITY_DN49505_c2_g1	1
TRINITY_DN14096_c0_g1	1
TRINITY_DN106163_c0_g1	1
TRINITY_DN212276_c0_g1	1
TRINITY_DN137489_c0_g1	1
TRINITY_DN102950_c2_g1	1
TRINITY_DN30007_c0_g1	1
TRINITY_DN169375_c2_g1	1
TRINITY_DN171453_c0_g1	1
TRINITY_DN79918_c0_g1	1
TRINITY_DN170298_c0_g1	1
TRINITY_DN2956_c0_g2	1
TRINITY_DN50278_c4_g1	1
TRINITY_DN26422_c0_g1	1
TRINITY_DN43212_c0_g1	1
TRINITY_DN52015_c0_g1	1
TRINITY_DN26_c0_g1	1
TRINITY_DN48856_c0_g1	1
TRINITY_DN50140_c0_g1	1
TRINITY_DN193823_c0_g1	1
TRINITY_DN169894_c0_g1	1
TRINITY_DN138231_c0_g1	1
TRINITY_DN33559_c0_g1	1
TRINITY_DN26465_c0_g1	1
TRINITY_DN169316_c0_g1	1
TRINITY_DN49643_c0_g1	1
TRINITY_DN212246_c0_g1	1
TRINITY_DN49066_c0_g1	1
TRINITY_DN31145_c1_g1	1
TRINITY_DN42398_c2_g1	1
TRINITY_DN51522_c0_g1	1
TRINITY_DN19931_c0_g1	1
TRINITY_DN103229_c0_g1	1
TRINITY_DN16874_c2_g1	1
TRINITY_DN49903_c17_g1	1
TRINITY_DN79334_c0_g1	1
TRINITY_DN173041_c0_g1	1
TRINITY_DN103037_c0_g1	1
TRINITY_DN20295_c0_g1	1
TRINITY_DN26107_c0_g1	1
TRINITY_DN78935_c0_g1	1
TRINITY_DN138410_c0_g1	1
TRINITY_DN23434_c0_g1	1
TRINITY_DN46270_c1_g1	1
TRINITY_DN18358_c0_g1	1
TRINITY_DN78248_c0_g1	1
TRINITY_DN134386_c5_g1	1
TRINITY_DN46351_c3_g1	1
TRINITY_DN28238_c0_g1	1
TRINITY_DN39242_c0_g1	1
TRINITY_DN51252_c147_g6	1
TRINITY_DN45095_c0_g1	1
TRINITY_DN11590_c0_g1	1
TRINITY_DN37400_c1_g1	1
TRINITY_DN49273_c0_g1	1
TRINITY_DN46008_c0_g1	1
TRINITY_DN49494_c0_g4	1
TRINITY_DN178661_c0_g1	1
TRINITY_DN40661_c0_g1	1
TRINITY_DN51994_c1_g1	1
TRINITY_DN169791_c0_g1	1
TRINITY_DN49309_c0_g1	1
TRINITY_DN43318_c0_g1	1
TRINITY_DN36878_c0_g1	1
TRINITY_DN29928_c0_g1	1
TRINITY_DN42941_c1_g1	1
TRINITY_DN170908_c0_g1	1
TRINITY_DN1858_c0_g1	1
TRINITY_DN82601_c0_g1	1
TRINITY_DN108652_c0_g1	1
TRINITY_DN45495_c0_g2	1
TRINITY_DN86583_c0_g1	1
TRINITY_DN135740_c0_g1	1
TRINITY_DN179473_c0_g1	1
TRINITY_DN27118_c0_g1	1
TRINITY_DN45497_c2_g1	1
TRINITY_DN48042_c0_g2	1
TRINITY_DN40215_c0_g1	1
TRINITY_DN32130_c0_g2	1
TRINITY_DN211482_c0_g1	1
TRINITY_DN49589_c1_g1	1
TRINITY_DN28144_c0_g1	1
TRINITY_DN21510_c0_g1	1
TRINITY_DN25729_c0_g1	1
TRINITY_DN35892_c0_g1	1
TRINITY_DN170357_c0_g1	1
TRINITY_DN48795_c0_g1	1
TRINITY_DN119034_c0_g1	1
TRINITY_DN43749_c0_g1	1
TRINITY_DN40981_c0_g1	1
TRINITY_DN46570_c0_g1	1
TRINITY_DN50478_c4_g2	1
TRINITY_DN25509_c0_g1	1
TRINITY_DN42605_c3_g1	1
TRINITY_DN156747_c0_g1	1
TRINITY_DN78343_c0_g1	1
TRINITY_DN23312_c0_g1	1
TRINITY_DN206513_c0_g1	1
TRINITY_DN38413_c0_g1	1
TRINITY_DN102970_c0_g1	1
TRINITY_DN47447_c0_g1	1
TRINITY_DN50645_c0_g1	1
TRINITY_DN43474_c0_g2	1
TRINITY_DN11968_c0_g1	1
TRINITY_DN201092_c0_g1	1
TRINITY_DN103448_c0_g1	1
TRINITY_DN46367_c3_g1	1
TRINITY_DN51454_c0_g1	1
TRINITY_DN51388_c0_g1	1
TRINITY_DN47825_c0_g1	1
TRINITY_DN14266_c0_g1	1
TRINITY_DN32450_c0_g1	1
TRINITY_DN50711_c0_g1	1
TRINITY_DN21790_c0_g1	1
TRINITY_DN108647_c0_g1	1
TRINITY_DN39597_c0_g1	1
TRINITY_DN48903_c12_g2	1
TRINITY_DN173240_c0_g1	1
TRINITY_DN32956_c0_g1	1
TRINITY_DN26094_c0_g1	1
TRINITY_DN148745_c0_g1	1
TRINITY_DN40706_c2_g1	1
TRINITY_DN47050_c4_g1	1
TRINITY_DN52607_c0_g1	1
TRINITY_DN170661_c0_g1	1
TRINITY_DN2655_c0_g1	1
TRINITY_DN56256_c0_g1	1
TRINITY_DN138726_c0_g1	1
TRINITY_DN78848_c0_g1	1
TRINITY_DN50261_c0_g1	1
TRINITY_DN142325_c0_g1	1
TRINITY_DN37522_c1_g1	1
TRINITY_DN205066_c0_g1	1
TRINITY_DN49676_c0_g1	1
TRINITY_DN35504_c1_g1	1
TRINITY_DN32741_c0_g1	1
TRINITY_DN25604_c0_g1	1
TRINITY_DN37349_c1_g1	1
TRINITY_DN50487_c0_g1	1
TRINITY_DN23865_c0_g1	1
TRINITY_DN35217_c0_g1	1
TRINITY_DN188355_c0_g1	1
TRINITY_DN92991_c0_g1	1
TRINITY_DN31617_c0_g1	1
TRINITY_DN13644_c0_g1	1
TRINITY_DN53507_c0_g1	1
TRINITY_DN51172_c2_g1	1
TRINITY_DN34568_c0_g1	1
TRINITY_DN50675_c14_g2	1
TRINITY_DN50191_c16_g1	1
TRINITY_DN37252_c0_g1	1
TRINITY_DN88098_c0_g1	1
TRINITY_DN47910_c0_g1	1
TRINITY_DN17550_c1_g1	1
TRINITY_DN50870_c1_g4	1
TRINITY_DN46133_c0_g1	1
TRINITY_DN14215_c0_g1	1
TRINITY_DN51055_c0_g1	1
TRINITY_DN44843_c1_g1	1
TRINITY_DN46630_c2_g1	1
TRINITY_DN38623_c1_g1	1
TRINITY_DN213702_c0_g1	1
TRINITY_DN52104_c0_g1	1
TRINITY_DN49128_c37_g11	1
TRINITY_DN24499_c0_g1	1
TRINITY_DN13747_c0_g1	1
TRINITY_DN16537_c0_g1	1
TRINITY_DN124522_c0_g1	1
TRINITY_DN91682_c0_g1	1
TRINITY_DN47703_c2_g1	1
TRINITY_DN45058_c0_g1	1
TRINITY_DN48338_c1_g1	1
TRINITY_DN151860_c0_g1	1
TRINITY_DN9448_c0_g1	1
TRINITY_DN50169_c2_g4	1
TRINITY_DN143803_c0_g1	1
TRINITY_DN49900_c1_g1	1
TRINITY_DN18718_c0_g1	1
TRINITY_DN49000_c1_g1	1
TRINITY_DN8578_c0_g1	1
TRINITY_DN38674_c0_g1	1
TRINITY_DN35000_c0_g1	1
TRINITY_DN48695_c1_g2	1
TRINITY_DN182532_c0_g1	1
TRINITY_DN74313_c0_g1	1
TRINITY_DN49234_c0_g1	1
TRINITY_DN13691_c0_g1	1
TRINITY_DN28606_c3_g1	1
TRINITY_DN15847_c0_g1	1
TRINITY_DN17511_c0_g1	1
TRINITY_DN178991_c0_g1	1
TRINITY_DN51013_c2_g3	1
TRINITY_DN7658_c0_g1	1
TRINITY_DN37774_c1_g1	1
TRINITY_DN222543_c0_g1	1
TRINITY_DN164068_c0_g1	1
TRINITY_DN31412_c0_g1	1
TRINITY_DN47516_c1_g1	1
TRINITY_DN232593_c0_g1	1
TRINITY_DN44113_c1_g2	1
TRINITY_DN51358_c2_g1	1
TRINITY_DN39002_c0_g1	1
TRINITY_DN27871_c0_g1	1
TRINITY_DN9654_c0_g1	1
TRINITY_DN11620_c0_g1	1
TRINITY_DN46931_c0_g1	1
TRINITY_DN26711_c0_g1	1
TRINITY_DN5095_c0_g1	1
TRINITY_DN11269_c0_g1	1
TRINITY_DN204921_c0_g1	1
TRINITY_DN72289_c0_g1	1
TRINITY_DN211190_c0_g1	1
TRINITY_DN2169_c0_g1	1
TRINITY_DN44175_c0_g1	1
TRINITY_DN30466_c0_g1	1
TRINITY_DN34926_c1_g1	1
TRINITY_DN123387_c0_g1	1
TRINITY_DN36666_c0_g1	1
TRINITY_DN36179_c0_g1	1
TRINITY_DN44874_c0_g1	1
TRINITY_DN27775_c0_g1	1
TRINITY_DN89025_c1_g1	1
TRINITY_DN45401_c1_g2	1
TRINITY_DN198663_c0_g1	1
TRINITY_DN106263_c0_g1	1
TRINITY_DN39490_c0_g1	1
TRINITY_DN51238_c1_g3	1
[truncated: 585 more rows]
