# Supplementary material for: Family dinner: Transcriptional plasticity of five Noctuidae (Lepidoptera) feeding on three host plant species
Source: Ecol Evol. 2022 Sep 6;12(9):e9258. doi: 10.1002/ece3.9258 (PMC9448971; doi:10.1002/ece3.9258)
Supplement: Supplementary file 30 — Table S10b2 [file ECE3-12-e9258-s026.xlsx]

## Sheet: littoralis_DE_HIGHISO_ARTH.blas
Supplementary Table 10b2. BLASTX annotated DE genes using local Arthropoda database.
Spodoptera littoralis
Gene_ID		stitle	DE cluster		sseqid	pident	length	mismatch	gapopen	qstart	qend	sstart	send	evalue	bitscore
TRINITY_DN227870_c0_g1_i1	TRINITY_DN227870_c0_g1_	XP_022817713.1 zinc transporter ZIP1-like [Spodoptera litura]	1		XP_022817713.1	97.904	334	7	0	51	1052	1	334	0	605
TRINITY_DN230273_c0_g1_i1	TRINITY_DN230273_c0_g1_	AFP20607.1 cytochrome CYP340AB1 [Spodoptera littoralis]	1		AFP20607.1	94.767	516	4	1	518	1996	1	516	0	976
TRINITY_DN230216_c0_g1_i1	TRINITY_DN230216_c0_g1_	XP_022821106.1 venom serine carboxypeptidase-like [Spodoptera litura]	1		XP_022821106.1	100	165	0	0	147	641	1	165	8.56e-117	347
TRINITY_DN230230_c0_g1_i1	TRINITY_DN230230_c0_g1_	XP_022823708.1 cytochrome P450 6B5-like [Spodoptera litura]	1		XP_022823708.1	95.522	134	6	0	3	404	391	524	3.92e-75	242
TRINITY_DN224092_c0_g1_i1	TRINITY_DN224092_c0_g1_	RWR99601.1 Zinc finger protein 512B-like protein [Dinothrombium tinctorium]	1		RWR99601.1	43.299	97	37	1	382	92	7	85	2.59e-07	52
TRINITY_DN211891_c0_g1_i1	TRINITY_DN211891_c0_g1_	XP_022821574.1 atlastin-like [Spodoptera litura]	1		XP_022821574.1	100	30	0	0	2	91	627	656	5.56e-10	64.3
TRINITY_DN232774_c0_g1_i1	TRINITY_DN232774_c0_g1_	AFJ04289.1 alkaline phosphatase 1 [Spodoptera litura]	1		AFJ04289.1	97.222	108	3	0	326	3	1	108	2.7e-54	189
TRINITY_DN203511_c0_g1_i1	TRINITY_DN203511_c0_g1_	XP_022815941.1 cuticle protein 19-like [Spodoptera litura]	1		XP_022815941.1	100	73	0	0	3	221	88	160	1.44e-45	151
TRINITY_DN231411_c0_g1_i1	TRINITY_DN231411_c0_g1_	XP_022826383.1 transmembrane protease serine 9-like [Spodoptera litura]	1		XP_022826383.1	98.355	304	5	0	484	1395	310	613	0	581
TRINITY_DN200379_c0_g1_i1	TRINITY_DN200379_c0_g1_	XP_022816614.1 endocuticle structural glycoprotein SgAbd-5-like [Spodoptera litura]	1		XP_022816614.1	97.087	103	2	1	426	118	1	102	4.89e-56	177
TRINITY_DN244887_c0_g1_i1	TRINITY_DN244887_c0_g1_	XP_022835359.1 uncharacterized protein LOC111362842 [Spodoptera litura]	1		XP_022835359.1	92	25	2	0	76	2	75	99	4.44e-08	56.2
TRINITY_DN204755_c0_g1_i1	TRINITY_DN204755_c0_g1_	XP_022819501.1 glutathione S-transferase 1-like [Spodoptera litura]	1		XP_022819501.1	96.667	30	1	0	283	372	1	30	3.8e-10	62
TRINITY_DN203056_c0_g1_i1	TRINITY_DN203056_c0_g1_	XP_022830910.1 17-beta-hydroxysteroid dehydrogenase 14-like [Spodoptera litura]	1		XP_022830910.1	96	250	10	0	57	806	1	250	3.82e-171	487
TRINITY_DN223950_c0_g1_i1	TRINITY_DN223950_c0_g1_	XP_022828097.1 circadian clock-controlled protein-like [Spodoptera litura]	1		XP_022828097.1	82.759	29	5	0	88	2	191	219	1.04e-06	52.8
TRINITY_DN232369_c0_g1_i1	TRINITY_DN232369_c0_g1_	XP_022819143.1 zinc finger protein 841-like [Spodoptera litura]	1		XP_022819143.1	54.545	44	17	2	264	392	292	333	0.000138	47.8
TRINITY_DN228974_c1_g1_i1	TRINITY_DN228974_c1_g1_	XP_022824060.1 SID1 transmembrane family member 1-like [Spodoptera litura]	1		XP_022824060.1	98.481	790	11	1	3141	772	1	789	0	1452
TRINITY_DN228951_c0_g1_i1	TRINITY_DN228951_c0_g1_	ANW86206.1 lebocin 1 [Spodoptera litura]	1		ANW86206.1	95.833	120	5	0	11	370	39	158	2.34e-46	161
TRINITY_DN244059_c0_g1_i1	TRINITY_DN244059_c0_g1_	ANW86206.1 lebocin 1 [Spodoptera litura]	1		ANW86206.1	94.048	84	5	0	87	338	1	84	3.97e-30	111
TRINITY_DN206170_c0_g1_i1	TRINITY_DN206170_c0_g1_	JAM99822.1 hypothetical protein, partial [Daphnia magna]	1		JAM99822.1	36.842	95	53	2	3	284	60	148	9.26e-10	59.3
TRINITY_DN232157_c0_g1_i1	TRINITY_DN232157_c0_g1_	XP_022834405.1 uncharacterized protein LOC111362104 [Spodoptera litura]	1		XP_022834405.1	99.099	111	1	0	986	654	140	250	7.06e-72	229
TRINITY_DN218200_c0_g1_i1	TRINITY_DN218200_c0_g1_	KDR11411.1 hypothetical protein L798_14044 [Zootermopsis nevadensis]	1		KDR11411.1	78.378	37	8	0	209	319	1	37	1.2e-11	62.4
TRINITY_DN229371_c0_g1_i1	TRINITY_DN229371_c0_g1_	XP_022816036.1 uncharacterized protein F12A10.7-like [Spodoptera litura]	1		XP_022816036.1	95.477	199	6	1	1004	408	1	196	2.71e-71	228
TRINITY_DN202337_c0_g1_i1	TRINITY_DN202337_c0_g1_	ASO76399.1 60S P0 ribosomal protein acidic, partial [Spodoptera littoralis]	1		ASO76399.1	100	27	0	0	2	82	240	266	5.32e-07	54.7
TRINITY_DN207804_c0_g1_i1	TRINITY_DN207804_c0_g1_	XP_022828495.1 probable beta-hexosaminidase fdl [Spodoptera litura]	1		XP_022828495.1	96.46	113	4	0	419	81	853	965	6.24e-70	233
TRINITY_DN227502_c0_g1_i1	TRINITY_DN227502_c0_g1_	XP_022825204.1 carbonic anhydrase 7 [Spodoptera litura]	1		XP_022825204.1	100	320	0	0	311	1270	1	320	0	621
TRINITY_DN227505_c0_g1_i1	TRINITY_DN227505_c0_g1_	XP_022826631.1 brachyurin-like [Spodoptera litura]	1		XP_022826631.1	97.08	274	6	1	146	961	18	291	4.42e-164	467
TRINITY_DN227561_c0_g1_i1	TRINITY_DN227561_c0_g1_	XP_022834404.1 uncharacterized protein LOC111362103 [Spodoptera litura]	1		XP_022834404.1	97.561	41	0	1	985	863	212	251	3.13e-13	75.5
TRINITY_DN227555_c0_g1_i1	TRINITY_DN227555_c0_g1_	PCG72852.1 hypothetical protein B5V51_410 [Heliothis virescens]	1		PCG72852.1	98.466	326	5	0	1428	451	121	446	0	668
TRINITY_DN227562_c0_g1_i1	TRINITY_DN227562_c0_g1_	XP_022832514.1 lipase member H-like [Spodoptera litura]	1		XP_022832514.1	97.605	334	8	0	1104	103	1	334	0	628
TRINITY_DN246255_c0_g1_i1	TRINITY_DN246255_c0_g1_	AUH25533.1 ORF 7, partial [Spodoptera frugiperda]	1		AUH25533.1	94.18	189	11	0	2	568	68	256	1.09e-115	340
TRINITY_DN228174_c0_g1_i1	TRINITY_DN228174_c0_g1_	XP_022834165.1 uncharacterized protein LOC111361938 [Spodoptera litura]	1		XP_022834165.1	95.2	125	6	0	145	519	17	141	2.59e-83	249
TRINITY_DN201818_c0_g1_i1	TRINITY_DN201818_c0_g1_	XP_022828069.1 uncharacterized protein LOC111357556 [Spodoptera litura]	1		XP_022828069.1	94.583	240	11	1	885	172	1	240	8.26e-167	469
TRINITY_DN237285_c0_g1_i1	TRINITY_DN237285_c0_g1_	XP_022834243.1 uncharacterized protein LOC111361991 [Spodoptera litura]	1		XP_022834243.1	86.207	29	4	0	2	88	374	402	6.82e-08	58.9
TRINITY_DN231255_c0_g1_i1	TRINITY_DN231255_c0_g1_	OXA61811.1 Proline-rich protein 1 [Folsomia candida]	1		OXA61811.1	88.372	43	5	0	3	131	257	299	8.37e-11	66.2
TRINITY_DN233502_c0_g1_i1	TRINITY_DN233502_c0_g1_	XP_022824512.1 pancreatic triacylglycerol lipase-like [Spodoptera litura]	1		XP_022824512.1	100	82	0	0	534	779	1	82	4.62e-50	173
TRINITY_DN233529_c0_g1_i1	TRINITY_DN233529_c0_g1_	XP_022827207.1 facilitated trehalose transporter Tret1-like [Spodoptera litura]	1		XP_022827207.1	100	29	0	0	88	2	327	355	1.59e-09	63.2
TRINITY_DN208286_c0_g1_i1	TRINITY_DN208286_c0_g1_	XP_022828044.1 cuticle protein 16.5-like [Spodoptera litura]	1		XP_022828044.1	95.349	86	4	0	4	261	124	209	1.04e-32	119
TRINITY_DN227654_c0_g1_i1	TRINITY_DN227654_c0_g1_	XP_022826927.1 uncharacterized protein LOC111356696 [Spodoptera litura]	1		XP_022826927.1	98.966	290	3	0	461	1330	20	309	0	535
TRINITY_DN207437_c0_g1_i1	TRINITY_DN207437_c0_g1_	XP_022825557.1 uncharacterized protein LOC111355738 [Spodoptera litura]	1		XP_022825557.1	85.366	82	11	1	133	375	1	82	2.21e-42	145
TRINITY_DN200159_c0_g1_i1	TRINITY_DN200159_c0_g1_	XP_022814060.1 cuticle protein CP14.6-like [Spodoptera litura]	1		XP_022814060.1	77.143	35	8	0	111	7	67	101	4.32e-10	63.5
TRINITY_DN204868_c0_g1_i1	TRINITY_DN204868_c0_g1_	XP_022816152.1 cytochrome P450 6B7-like [Spodoptera litura]	1		XP_022816152.1	97.347	377	10	0	3186	2056	123	499	0	736
TRINITY_DN227432_c0_g1_i1	TRINITY_DN227432_c0_g1_	XP_022831990.1 pancreatic triacylglycerol lipase-like [Spodoptera litura]	1		XP_022831990.1	99.701	335	1	0	1124	120	1	335	0	686
TRINITY_DN227469_c1_g1_i1	TRINITY_DN227469_c1_g1_	XP_022834170.1 uncharacterized protein LOC111361942 [Spodoptera litura]	1		XP_022834170.1	92.537	134	10	0	68	469	1	134	2.84e-86	256
TRINITY_DN206586_c0_g1_i1	TRINITY_DN206586_c0_g1_	XP_022816495.1 endocuticle structural glycoprotein SgAbd-5-like isoform X1 [Spodoptera litura]	1		XP_022816495.1	85.714	28	4	0	89	6	101	128	1.58e-06	50.4
TRINITY_DN229748_c0_g1_i1	TRINITY_DN229748_c0_g1_	XP_022818026.1 rho GTPase-activating protein 11A-like [Spodoptera litura]	1		XP_022818026.1	99.403	837	5	0	2790	280	1	837	0	1615
TRINITY_DN230599_c0_g1_i1	TRINITY_DN230599_c0_g1_	XP_022837598.1 uncharacterized protein LOC111364789 [Spodoptera litura]	1		XP_022837598.1	77.143	35	8	0	748	644	326	360	2e-09	64.3
TRINITY_DN205004_c0_g1_i1	TRINITY_DN205004_c0_g1_	XP_022824482.1 cytochrome P450 6B2-like [Spodoptera litura]	1		XP_022824482.1	100	29	0	0	717	631	418	446	5.28e-11	68.9
TRINITY_DN203461_c0_g1_i1	TRINITY_DN203461_c0_g1_	XP_023949908.1 piggyBac transposable element-derived protein 4-like [Bicyclus anynana]	1		XP_023949908.1	72.111	649	171	2	2771	825	4	642	0	943
TRINITY_DN207147_c0_g1_i1	TRINITY_DN207147_c0_g1_	XP_022821973.1 atlastin-2-like isoform X1 [Spodoptera litura]	1		XP_022821973.1	67.241	58	12	3	165	1	542	595	1.39e-11	68.2
TRINITY_DN236152_c0_g1_i1	TRINITY_DN236152_c0_g1_	XP_022816339.1 cuticle protein 3-like [Spodoptera litura]	1		XP_022816339.1	100	128	0	0	25	408	10	137	3.26e-59	187
TRINITY_DN227998_c0_g1_i1	TRINITY_DN227998_c0_g1_	XP_022835004.1 aldo-keto reductase AKR2E4-like isoform X2 [Spodoptera litura]	1		XP_022835004.1	100	28	0	0	509	426	228	255	1.47e-08	59.7
TRINITY_DN227906_c0_g1_i1	TRINITY_DN227906_c0_g1_	XP_022815141.1 uncharacterized protein LOC111348639 [Spodoptera litura]	1		XP_022815141.1	100	90	0	0	332	601	1	90	3.66e-52	180
TRINITY_DN233957_c0_g1_i1	TRINITY_DN233957_c0_g1_	XP_022817571.1 glucose dehydrogenase [FAD, quinone]-like [Spodoptera litura]	1		XP_022817571.1	93.878	98	6	0	296	3	261	358	7.66e-56	188
TRINITY_DN228597_c0_g1_i1	TRINITY_DN228597_c0_g1_	XP_022825649.1 flexible cuticle protein 12-like [Spodoptera litura]	1		XP_022825649.1	91.803	61	5	0	2	184	46	106	4.18e-32	115
TRINITY_DN235340_c0_g1_i1	TRINITY_DN235340_c0_g1_	ALM24066.1 trypsin T5-like protein, partial [Heliothis virescens]	1		ALM24066.1	91.489	47	4	0	358	218	12	58	3.78e-23	91.3
TRINITY_DN229123_c0_g1_i1	TRINITY_DN229123_c0_g1_	XP_022826471.1 collagenase-like [Spodoptera litura]	1		XP_022826471.1	96.639	119	4	0	357	1	15	133	1.11e-65	207
TRINITY_DN237392_c0_g1_i1	TRINITY_DN237392_c0_g1_	XP_022822285.1 pancreatic triacylglycerol lipase-like [Spodoptera litura]	1		XP_022822285.1	96.575	146	5	0	438	1	140	285	2.91e-96	286
TRINITY_DN238826_c0_g1_i1	TRINITY_DN238826_c0_g1_	XP_022827347.1 facilitated trehalose transporter Tret1-like [Spodoptera litura]	1		XP_022827347.1	78.947	38	5	1	107	3	355	392	7.86e-09	60.5
TRINITY_DN250790_c0_g1_i1	TRINITY_DN250790_c0_g1_	PZC76890.1 hypothetical protein B5X24_HaOG204029 [Helicoverpa armigera]	1		PZC76890.1	51.282	39	18	1	429	316	15	53	0.000146	45.1
TRINITY_DN200623_c0_g1_i1	TRINITY_DN200623_c0_g1_	XP_022817899.1 N-acetylneuraminate lyase A-like [Spodoptera litura]	1		XP_022817899.1	96.061	330	13	0	1432	443	1	330	0	651
TRINITY_DN228694_c0_g1_i1	TRINITY_DN228694_c0_g1_	XP_022837404.1 gloverin-like [Spodoptera litura]	1		XP_022837404.1	97.143	175	5	0	45	569	1	175	2.71e-113	329
TRINITY_DN220041_c0_g1_i1	TRINITY_DN220041_c0_g1_	XP_022826475.1 collagenase-like [Spodoptera litura]	1		XP_022826475.1	96.296	27	1	0	349	269	140	166	1.4e-08	57.8
TRINITY_DN209276_c0_g1_i1	TRINITY_DN209276_c0_g1_	AAP75792.1 glutathione S-transferase, partial [Helicoverpa armigera]	1		AAP75792.1	73.077	26	7	0	118	41	22	47	0.000808	45.1
TRINITY_DN228214_c0_g1_i1	TRINITY_DN228214_c0_g1_	XP_022831026.1 glucose dehydrogenase [FAD, quinone]-like [Spodoptera litura]	1		XP_022831026.1	94.489	617	34	0	3005	1155	1	617	0	1225
TRINITY_DN238048_c0_g1_i1	TRINITY_DN238048_c0_g1_	JAB89944.1 Structural polyprotein, partial [Ceratitis capitata]	1		JAB89944.1	25.18	139	81	3	398	6	4	127	3.64e-08	57.8
TRINITY_DN207341_c0_g1_i1	TRINITY_DN207341_c0_g1_	XP_022837131.1 apolipophorins isoform X2 [Spodoptera litura]	1		XP_022837131.1	87.5	32	4	0	2	97	3275	3306	1.63e-10	66.2
TRINITY_DN234103_c0_g1_i1	TRINITY_DN234103_c0_g1_	XP_022814756.1 O-acyltransferase like protein-like [Spodoptera litura]	1		XP_022814756.1	96.903	226	7	0	678	1	75	300	2.29e-160	468
TRINITY_DN234199_c0_g1_i1	TRINITY_DN234199_c0_g1_	KPJ05600.1 Alanine--glyoxylate aminotransferase 2-like [Papilio xuthus]	1		KPJ05600.1	90.909	33	3	0	369	467	392	424	2.09e-10	64.7
TRINITY_DN229256_c0_g1_i1	TRINITY_DN229256_c0_g1_	AHY99680.1 UDP-glycosyltransferase 33B13 [Spodoptera littoralis]	1		AHY99680.1	99.291	141	1	0	425	3	333	473	3.48e-98	297
TRINITY_DN226591_c0_g1_i1	TRINITY_DN226591_c0_g1_	ADF57211.1 tyrosine hydroxylase, partial [Biston betularia]	1		ADF57211.1	87.097	31	4	0	255	347	8	38	4.91e-11	60.5
TRINITY_DN204189_c0_g1_i1	TRINITY_DN204189_c0_g1_	XP_022816152.1 cytochrome P450 6B7-like [Spodoptera litura]	1		XP_022816152.1	98.026	152	3	0	223	678	20	171	2.11e-105	319
TRINITY_DN236002_c0_g1_i1	TRINITY_DN236002_c0_g1_	XP_022832086.1 inositol oxygenase-like [Spodoptera litura]	1		XP_022832086.1	96.429	28	1	0	400	483	180	207	4.41e-10	63.5
TRINITY_DN238785_c0_g1_i1	TRINITY_DN238785_c0_g1_	XP_022820446.1 inter-alpha-trypsin inhibitor heavy chain H4-like isoform X6 [Spodoptera litura]	1		XP_022820446.1	100	27	0	0	3	83	859	885	5.79e-10	64.3
TRINITY_DN235658_c0_g1_i1	TRINITY_DN235658_c0_g1_	CAD29995.1 ribosomal P0 protein [Bombyx mori]	1		CAD29995.1	80.435	46	5	1	554	429	161	206	2.75e-11	67.8
TRINITY_DN221812_c0_g1_i1	TRINITY_DN221812_c0_g1_	XP_022822467.1 cholinesterase 1-like [Spodoptera litura]	1		XP_022822467.1	96.774	31	1	0	3	95	462	492	5.73e-11	65.9
TRINITY_DN200236_c0_g1_i1	TRINITY_DN200236_c0_g1_	XP_022818057.1 uncharacterized protein LOC111350651 isoform X2 [Spodoptera litura]	1		XP_022818057.1	89.286	28	3	0	530	613	1047	1074	1.61e-06	55.1
TRINITY_DN224728_c0_g1_i1	TRINITY_DN224728_c0_g1_	XP_022817394.1 protein farnesyltransferase subunit beta [Spodoptera litura]	1		XP_022817394.1	94.118	51	3	0	155	3	297	347	2.81e-25	104
TRINITY_DN201358_c0_g1_i1	TRINITY_DN201358_c0_g1_	XP_022825211.1 uncharacterized protein LOC111355514 [Spodoptera litura]	1		XP_022825211.1	97.462	197	5	0	121	711	1	197	3.5e-134	397
TRINITY_DN213512_c0_g1_i1	TRINITY_DN213512_c0_g1_	XP_026740127.1 histidine-rich protein PFHRP-II-like [Trichoplusia ni]	1		XP_026740127.1	90.323	93	9	0	279	1	1	93	3.4e-22	92.4
TRINITY_DN228830_c0_g1_i1	TRINITY_DN228830_c0_g1_	XP_022815963.1 histidine-rich glycoprotein-like [Spodoptera litura]	1		XP_022815963.1	96.491	57	2	0	149	319	1	57	1.4e-18	83.6
TRINITY_DN228885_c0_g1_i1	TRINITY_DN228885_c0_g1_	XP_022837725.1 putative inorganic phosphate cotransporter [Spodoptera litura]	1		XP_022837725.1	99.138	464	4	0	237	1628	1	464	0	915
TRINITY_DN60212_c0_g1_i1	TRINITY_DN60212_c0_g1_	XP_022814730.1 uncharacterized protein LOC111348372 isoform X6 [Spodoptera litura]	1		XP_022814730.1	53.191	94	9	1	64	345	114	172	4.09e-17	80.5
TRINITY_DN44995_c0_g2_i1	TRINITY_DN44995_c0_g2_	XP_022827347.1 facilitated trehalose transporter Tret1-like [Spodoptera litura]	1		XP_022827347.1	99.02	204	2	0	613	2	1	204	5.5e-123	362
TRINITY_DN44911_c0_g1_i1	TRINITY_DN44911_c0_g1_	XP_022838100.1 cap-specific mRNA (nucleoside-2'-O-)-methyltransferase 1 [Spodoptera litura]	1		XP_022838100.1	98.796	914	11	0	3764	1023	1	914	0	1842
TRINITY_DN44981_c0_g1_i1	TRINITY_DN44981_c0_g1_	XP_022826910.1 global transcription regulator sge1 [Spodoptera litura]	1		XP_022826910.1	97.491	279	6	1	62	898	1	278	4.53e-116	346
TRINITY_DN67453_c0_g1_i1	TRINITY_DN67453_c0_g1_	XP_014358854.1 PREDICTED: 40S ribosomal protein S20 [Papilio machaon]	1		XP_014358854.1	90.323	31	3	0	95	3	7	37	3.15e-10	62.8
TRINITY_DN67457_c0_g1_i1	TRINITY_DN67457_c0_g1_	XP_026495951.1 NAD kinase-like isoform X4 [Vanessa tameamea]	1		XP_026495951.1	98.246	57	1	0	1480	1650	4	60	1.86e-27	121
TRINITY_DN38076_c0_g1_i1	TRINITY_DN38076_c0_g1_	XP_022823073.1 uncharacterized protein LOC111354035 [Spodoptera litura]	1		XP_022823073.1	58	100	1	1	2	301	217	275	1.98e-30	117
TRINITY_DN38092_c0_g1_i1	TRINITY_DN38092_c0_g1_	XP_022829895.1 bombyxin-related peptide B-like [Spodoptera litura]	1		XP_022829895.1	98.684	76	1	0	230	3	1	76	1.64e-49	157
TRINITY_DN38038_c0_g1_i1	TRINITY_DN38038_c0_g1_	XP_022831074.1 H/ACA ribonucleoprotein complex subunit 1-like isoform X2 [Spodoptera litura]	1		XP_022831074.1	85.294	68	10	0	54	257	1	68	3.44e-31	118
TRINITY_DN72033_c0_g1_i1	TRINITY_DN72033_c0_g1_	XP_022826103.1 uncharacterized protein LOC111356094 [Spodoptera litura]	1		XP_022826103.1	97.792	634	14	0	140	2041	1	634	0	1273
TRINITY_DN72016_c0_g1_i1	TRINITY_DN72016_c0_g1_	XP_022829142.1 POC1 centriolar protein homolog A-like isoform X2 [Spodoptera litura]	1		XP_022829142.1	95.304	362	12	1	2229	1144	1	357	0	710
TRINITY_DN72051_c1_g1_i1	TRINITY_DN72051_c1_g1_	ADI61829.1 endonuclease-reverse transcriptase [Bombyx mori]	1		ADI61829.1	59.032	620	248	5	2454	604	352	968	0	704
TRINITY_DN72029_c49_g1_i1	TRINITY_DN72029_c49_g1_	XP_013145452.1 PREDICTED: uncharacterized protein LOC106108737 [Papilio polytes]	1		XP_013145452.1	42	250	138	4	1038	295	20	264	1.7e-64	215
TRINITY_DN72039_c0_g1_i1	TRINITY_DN72039_c0_g1_	XP_022824589.1 uncharacterized protein LOC111355096 [Spodoptera litura]	1		XP_022824589.1	90.566	159	15	0	97	573	1	159	1.06e-101	297
TRINITY_DN72048_c0_g1_i1	TRINITY_DN72048_c0_g1_	XP_022837695.1 beta-hexosaminidase subunit beta-like [Spodoptera litura]	1		XP_022837695.1	98.915	553	6	0	327	1985	1	553	0	1147
TRINITY_DN72003_c0_g1_i1	TRINITY_DN72003_c0_g1_	XP_022814939.1 uncharacterized protein LOC111348525 [Spodoptera litura]	1		XP_022814939.1	76.423	123	27	1	836	474	116	238	1.93e-37	139
TRINITY_DN72085_c0_g2_i1	TRINITY_DN72085_c0_g2_	AGU36300.1 cytochrome P450 CYP304F4 [Spodoptera littoralis]	1		AGU36300.1	100	195	0	0	322	906	1	195	6.31e-138	404
TRINITY_DN71936_c0_g1_i1	TRINITY_DN71936_c0_g1_	XP_022835470.1 uncharacterized protein LOC111362929 [Spodoptera litura]	1		XP_022835470.1	98.739	476	6	0	147	1574	477	952	0	984
TRINITY_DN71984_c0_g1_i1	TRINITY_DN71984_c0_g1_	XP_022828172.1 uncharacterized protein LOC111357627 [Spodoptera litura]	1		XP_022828172.1	55.042	238	105	1	312	1025	6	241	3.46e-82	261
TRINITY_DN71973_c2_g3_i1	TRINITY_DN71973_c2_g3_	AFK27934.1 chitin binding protein [Spodoptera litura]	1		AFK27934.1	98.718	78	1	0	236	3	170	247	2.25e-48	162
TRINITY_DN71906_c1_g1_i1	TRINITY_DN71906_c1_g1_	XP_022822936.1 sarcoplasmic calcium-binding proteins I, III, and IV-like [Spodoptera litura]	1		XP_022822936.1	98.907	183	2	0	204	752	1	183	4.52e-126	375
TRINITY_DN49969_c0_g1_i1	TRINITY_DN49969_c0_g1_	XP_022816887.1 alpha-N-acetylgalactosaminidase-like [Spodoptera litura]	1		XP_022816887.1	97.044	406	12	0	1317	100	1	406	0	820
TRINITY_DN49960_c0_g2_i1	TRINITY_DN49960_c0_g2_	XP_022837183.1 UDP-glucuronosyltransferase 2B31-like isoform X1 [Spodoptera litura]	1		XP_022837183.1	91.667	24	2	0	73	2	425	448	1.55e-05	48.5
TRINITY_DN75650_c3_g2_i1	TRINITY_DN75650_c3_g2_	XP_022824631.1 uncharacterized protein LOC111355124 [Spodoptera litura]	1		XP_022824631.1	93.333	225	15	0	777	103	1	225	2.34e-152	431
TRINITY_DN75608_c9_g1_i1	TRINITY_DN75608_c9_g1_	XP_022830435.1 lipase 3-like [Spodoptera litura]	1		XP_022830435.1	98.357	426	7	0	2138	861	1	426	0	853
TRINITY_DN75611_c0_g1_i1	TRINITY_DN75611_c0_g1_	XP_022823319.1 sodium-coupled neutral amino acid transporter 9 homolog isoform X1 [Spodoptera litura]	1		XP_022823319.1	99.807	518	1	0	341	1894	29	546	0	1021
TRINITY_DN75665_c0_g1_i1	TRINITY_DN75665_c0_g1_	XP_022814918.1 ATP-dependent RNA helicase DHH1 [Spodoptera litura]	1		XP_022814918.1	100	285	0	0	195	1049	1	285	6.04e-137	413
TRINITY_DN75648_c3_g2_i1	TRINITY_DN75648_c3_g2_	XP_021199120.1 UDP-glucuronosyltransferase 2B15-like [Helicoverpa armigera]	1		XP_021199120.1	100	30	0	0	271	360	346	375	1.9e-11	66.6
TRINITY_DN75695_c2_g3_i1	TRINITY_DN75695_c2_g3_	ABO45239.1 reverse transcriptase [Ostrinia nubilalis]	1		ABO45239.1	60.465	43	17	0	343	215	453	495	2.74e-08	57.4
TRINITY_DN75686_c0_g1_i1	TRINITY_DN75686_c0_g1_	XP_022827178.1 semaphorin-2A isoform X1 [Spodoptera litura]	1		XP_022827178.1	99.864	734	1	0	430	2631	1	734	0	1548
TRINITY_DN58275_c0_g1_i1	TRINITY_DN58275_c0_g1_	XP_022822016.1 uncharacterized protein LOC111353289 [Spodoptera litura]	1		XP_022822016.1	97.209	215	6	0	834	190	1	215	8.27e-138	394
TRINITY_DN58215_c0_g1_i1	TRINITY_DN58215_c0_g1_	PZC76544.1 hypothetical protein B5X24_HaOG204443 [Helicoverpa armigera]	1		PZC76544.1	80	45	9	0	139	5	32	76	5.49e-13	71.6
TRINITY_DN70244_c0_g1_i1	TRINITY_DN70244_c0_g1_	XP_022824842.1 chondroitin proteoglycan 2-like [Spodoptera litura]	1		XP_022824842.1	94.667	75	4	0	263	39	277	351	9.1e-42	152
TRINITY_DN70298_c0_g1_i1	TRINITY_DN70298_c0_g1_	XP_022831717.1 sarcoplasmic calcium-binding protein [Spodoptera litura]	1		XP_022831717.1	98.913	276	3	0	158	985	1	276	0	542
TRINITY_DN70287_c0_g1_i1	TRINITY_DN70287_c0_g1_	XP_022830282.1 uncharacterized protein LOC111359075 isoform X2 [Spodoptera litura]	1		XP_022830282.1	95.332	407	19	0	29	1249	1	407	0	803
TRINITY_DN70251_c1_g1_i1	TRINITY_DN70251_c1_g1_	PZC76890.1 hypothetical protein B5X24_HaOG204029 [Helicoverpa armigera]	1		PZC76890.1	62.5	32	12	0	782	877	13	44	0.000113	47
TRINITY_DN35063_c0_g1_i1	TRINITY_DN35063_c0_g1_	XP_022818811.1 putative U5 small nuclear ribonucleoprotein 200 kDa helicase [Spodoptera litura]	1		XP_022818811.1	84	25	4	0	110	36	1423	1447	4.76e-05	47.4
TRINITY_DN35052_c0_g2_i1	TRINITY_DN35052_c0_g2_	XP_013162491.1 PREDICTED: uncharacterized protein LOC106113978 [Papilio xuthus]	1		XP_013162491.1	74	50	13	0	150	299	179	228	4.62e-17	79.7
TRINITY_DN35004_c0_g1_i1	TRINITY_DN35004_c0_g1_	XP_026735895.1 uncharacterized protein LOC113499579 [Trichoplusia ni]	1		XP_026735895.1	80	35	7	0	107	3	350	384	8.16e-09	62
TRINITY_DN35098_c0_g1_i1	TRINITY_DN35098_c0_g1_	XP_022816194.1 uncharacterized protein LOC111349331 [Spodoptera litura]	1		XP_022816194.1	100	30	0	0	91	2	688	717	1.28e-21	70.5
TRINITY_DN27745_c0_g1_i1	TRINITY_DN27745_c0_g1_	XP_022831830.1 cytochrome P450 4V2-like [Spodoptera litura]	1		XP_022831830.1	98.925	93	1	0	1	279	55	147	1.72e-62	193
TRINITY_DN74949_c0_g1_i1	TRINITY_DN74949_c0_g1_	XP_022837239.1 uncharacterized protein LOC111364562 [Spodoptera litura]	1		XP_022837239.1	99.316	1315	9	0	4835	891	1	1315	0	2357
TRINITY_DN74983_c1_g1_i1	TRINITY_DN74983_c1_g1_	XP_022823958.1 uncharacterized protein LOC111354667 [Spodoptera litura]	1		XP_022823958.1	97.234	723	20	0	2460	292	1	723	0	1385
TRINITY_DN74945_c0_g1_i1	TRINITY_DN74945_c0_g1_	XP_022819248.1 venom protease-like [Spodoptera litura]	1		XP_022819248.1	96.907	388	12	0	1350	187	1	388	0	788
TRINITY_DN74971_c0_g1_i1	TRINITY_DN74971_c0_g1_	XP_022821880.1 lipase 3-like [Spodoptera litura]	1		XP_022821880.1	98.468	457	7	0	51	1421	1	457	0	942
TRINITY_DN74906_c0_g1_i1	TRINITY_DN74906_c0_g1_	XP_022832011.1 glucose dehydrogenase [FAD, quinone]-like [Spodoptera litura]	1		XP_022832011.1	94.061	623	37	0	140	2008	1	623	0	1182
TRINITY_DN74950_c1_g1_i1	TRINITY_DN74950_c1_g1_	XP_022830653.1 prostaglandin reductase 1-like [Spodoptera litura]	1		XP_022830653.1	86.207	116	16	0	2	349	41	156	2.49e-69	217
TRINITY_DN74950_c5_g1_i1	TRINITY_DN74950_c5_g1_	XP_022830653.1 prostaglandin reductase 1-like [Spodoptera litura]	1		XP_022830653.1	86.792	53	7	0	159	1	1	53	2.02e-26	104
TRINITY_DN73908_c1_g1_i1	TRINITY_DN73908_c1_g1_	AFP20612.1 cytochrome CYP324A6, partial [Spodoptera littoralis]	1		AFP20612.1	99	500	5	0	60	1559	2	501	0	977
TRINITY_DN73909_c9_g1_i1	TRINITY_DN73909_c9_g1_	XP_022834243.1 uncharacterized protein LOC111361991 [Spodoptera litura]	1		XP_022834243.1	96	475	19	0	1138	2562	41	515	0	948
TRINITY_DN73905_c2_g2_i1	TRINITY_DN73905_c2_g2_	XP_022825470.1 UDP-glucuronosyltransferase 2B31-like [Spodoptera litura]	1		XP_022825470.1	91.892	74	6	0	224	3	148	221	3.6e-41	145
TRINITY_DN73922_c0_g1_i1	TRINITY_DN73922_c0_g1_	XP_022820410.1 larval/pupal rigid cuticle protein 66-like [Spodoptera litura]	1		XP_022820410.1	100	25	0	0	259	333	159	183	2.74e-07	53.5
TRINITY_DN73922_c0_g3_i1	TRINITY_DN73922_c0_g3_	XP_022820410.1 larval/pupal rigid cuticle protein 66-like [Spodoptera litura]	1		XP_022820410.1	100	67	0	0	1	201	23	89	1.03e-41	139
TRINITY_DN11784_c0_g1_i1	TRINITY_DN11784_c0_g1_	XP_022826471.1 collagenase-like [Spodoptera litura]	1		XP_022826471.1	100	75	0	0	3	227	223	297	1.14e-44	152
TRINITY_DN74681_c2_g1_i1	TRINITY_DN74681_c2_g1_	XP_022814231.1 larval cuticle protein LCP-14-like [Spodoptera litura]	1		XP_022814231.1	94.286	35	2	0	449	553	94	128	1.19e-05	50.1
TRINITY_DN74630_c1_g1_i1	TRINITY_DN74630_c1_g1_	PZC76180.1 hypothetical protein B5X24_HaOG204924 [Helicoverpa armigera]	1		PZC76180.1	62.162	37	13	1	260	153	39	75	0.000121	44.3
TRINITY_DN74624_c2_g1_i1	TRINITY_DN74624_c2_g1_	XP_022830831.1 uncharacterized protein LOC111359489 [Spodoptera litura]	1		XP_022830831.1	94.85	233	12	0	338	1036	1	233	1.88e-162	460
TRINITY_DN74655_c7_g5_i1	TRINITY_DN74655_c7_g5_	XP_022814621.1 chitooligosaccharidolytic beta-N-acetylglucosaminidase [Spodoptera litura]	1		XP_022814621.1	98.983	590	6	0	115	1884	1	590	0	1152
TRINITY_DN74693_c0_g2_i1	TRINITY_DN74693_c0_g2_	XP_022831731.1 collagenase-like [Spodoptera litura]	1		XP_022831731.1	50.769	65	27	2	181	2	224	288	3.35e-10	67
TRINITY_DN74612_c0_g1_i1	TRINITY_DN74612_c0_g1_	XP_022834801.1 glucose dehydrogenase [FAD, quinone]-like [Spodoptera litura]	1		XP_022834801.1	91.414	594	51	0	156	1937	1	594	0	1151
TRINITY_DN74690_c0_g1_i1	TRINITY_DN74690_c0_g1_	XP_022829298.1 craniofacial development protein 2-like [Spodoptera litura]	1		XP_022829298.1	53.846	91	32	4	563	817	186	272	2.91e-13	78.6
TRINITY_DN45575_c0_g1_i1	TRINITY_DN45575_c0_g1_	PZC76890.1 hypothetical protein B5X24_HaOG204029 [Helicoverpa armigera]	1		PZC76890.1	64.286	28	10	0	85	2	15	42	7.64e-06	46.6
TRINITY_DN67998_c0_g1_i1	TRINITY_DN67998_c0_g1_	XP_022831049.1 pupal cuticle protein 20-like [Spodoptera litura]	1		XP_022831049.1	100	165	0	0	172	666	1	165	2.68e-101	302
TRINITY_DN67998_c0_g2_i1	TRINITY_DN67998_c0_g2_	XP_022831114.1 pupal cuticle protein 20-like [Spodoptera litura]	1		XP_022831114.1	100	149	0	0	66	512	1	149	2.04e-104	305
TRINITY_DN67983_c0_g1_i1	TRINITY_DN67983_c0_g1_	XP_022832902.1 uncharacterized protein LOC111360856 [Spodoptera litura]	1		XP_022832902.1	98.168	273	5	0	1222	404	1	273	4.41e-178	504
TRINITY_DN5493_c0_g1_i1	TRINITY_DN5493_c0_g1_	XP_022832082.1 uncharacterized protein LOC111360393 [Spodoptera litura]	1		XP_022832082.1	89.583	48	5	0	688	545	202	249	2e-19	90.5
TRINITY_DN11624_c0_g1_i1	TRINITY_DN11624_c0_g1_	XP_022835190.1 calsyntenin-1 [Spodoptera litura]	1		XP_022835190.1	90.625	32	3	0	3	98	1	32	1.54e-10	62.4
TRINITY_DN10128_c0_g1_i1	TRINITY_DN10128_c0_g1_	AHA86298.1 DnaJ [Spodoptera frugiperda]	1		AHA86298.1	57.609	92	0	1	276	1	176	228	1.64e-20	90.5
TRINITY_DN10145_c0_g1_i1	TRINITY_DN10145_c0_g1_	XP_022816904.1 thrombospondin type-1 domain-containing protein 4-like [Spodoptera litura]	1		XP_022816904.1	100	22	0	0	312	247	825	846	2.41e-06	51.2
TRINITY_DN15133_c0_g1_i1	TRINITY_DN15133_c0_g1_	XP_011551184.1 PREDICTED: 60S ribosomal protein L9-like [Plutella xylostella]	1		XP_011551184.1	84.211	38	3	1	847	734	53	87	1.49e-10	63.5
TRINITY_DN46925_c0_g1_i1	TRINITY_DN46925_c0_g1_	XP_022814417.1 LOW QUALITY PROTEIN: serine palmitoyltransferase 2 [Spodoptera litura]	1		XP_022814417.1	70.37	81	0	1	243	1	329	385	1.68e-27	109
TRINITY_DN84942_c0_g1_i1	TRINITY_DN84942_c0_g1_	PCG78823.1 hypothetical protein B5V51_2981 [Heliothis virescens]	1		PCG78823.1	58.523	352	114	6	20	1021	176	513	6.88e-100	316
TRINITY_DN28984_c0_g1_i1	TRINITY_DN28984_c0_g1_	XP_022818023.1 uncharacterized protein LOC111350622 [Spodoptera litura]	1		XP_022818023.1	92.383	407	30	1	93	1310	26	432	0	658
TRINITY_DN28967_c0_g1_i1	TRINITY_DN28967_c0_g1_	XP_022822288.1 dual specificity protein kinase TTK [Spodoptera litura]	1		XP_022822288.1	98.994	497	4	1	475	1962	89	585	0	917
TRINITY_DN31938_c0_g1_i1	TRINITY_DN31938_c0_g1_	XP_022818112.1 esterase FE4-like [Spodoptera litura]	1		XP_022818112.1	97.887	142	3	0	23	448	1	142	3.55e-83	260
TRINITY_DN31954_c0_g1_i1	TRINITY_DN31954_c0_g1_	XP_022827348.1 facilitated trehalose transporter Tret1-like [Spodoptera litura]	1		XP_022827348.1	100	77	0	0	351	121	360	436	9.09e-45	157
TRINITY_DN57675_c0_g1_i1	TRINITY_DN57675_c0_g1_	XP_022825612.1 uncharacterized protein LOC111355784 [Spodoptera litura]	1		XP_022825612.1	90.594	202	18	1	61	666	1	201	5.61e-132	382
TRINITY_DN57675_c0_g2_i1	TRINITY_DN57675_c0_g2_	XP_022825557.1 uncharacterized protein LOC111355738 [Spodoptera litura]	1		XP_022825557.1	90	180	18	0	3	542	32	211	8.45e-120	349
TRINITY_DN57681_c1_g1_i1	TRINITY_DN57681_c1_g1_	XP_022830967.1 LOW QUALITY PROTEIN: uncharacterized protein LOC111359605 [Spodoptera litura]	1		XP_022830967.1	96.454	141	5	0	424	2	359	499	1.94e-92	299
TRINITY_DN14502_c0_g1_i1	TRINITY_DN14502_c0_g1_	XP_022816625.1 integrator complex subunit 3 homolog isoform X2 [Spodoptera litura]	1		XP_022816625.1	100	253	0	0	886	128	1	253	1.15e-115	357
TRINITY_DN14571_c0_g1_i1	TRINITY_DN14571_c0_g1_	XP_022829793.1 chromodomain Y-like protein [Spodoptera litura]	1		XP_022829793.1	93.548	31	2	0	282	190	810	840	5.51e-12	67
TRINITY_DN30619_c0_g1_i1	TRINITY_DN30619_c0_g1_	XP_022831137.1 pupal cuticle protein 20-like [Spodoptera litura]	1		XP_022831137.1	95.455	66	3	0	3	200	105	170	2.8e-37	130
TRINITY_DN66450_c0_g1_i1	TRINITY_DN66450_c0_g1_	XP_022831634.1 vanin-like protein 2 isoform X3 [Spodoptera litura]	1		XP_022831634.1	99.435	177	1	0	658	1188	358	534	3.59e-121	369
TRINITY_DN66474_c2_g1_i1	TRINITY_DN66474_c2_g1_	KOB66889.1 Uncharacterized protein OBRU01_20616 [Operophtera brumata]	1		KOB66889.1	44.444	54	30	0	288	449	67	120	4.44e-05	47.8
TRINITY_DN66489_c0_g1_i1	TRINITY_DN66489_c0_g1_	XP_022818811.1 putative U5 small nuclear ribonucleoprotein 200 kDa helicase [Spodoptera litura]	1		XP_022818811.1	88	25	3	0	100	26	1423	1447	6.57e-05	50.4
TRINITY_DN66442_c0_g1_i1	TRINITY_DN66442_c0_g1_	XP_021199962.1 complement component 1 Q subcomponent-binding protein, mitochondrial isoform X1 [Helicoverpa armigera]	1		XP_021199962.1	96.429	28	1	0	614	697	102	129	1.28e-06	55.5
TRINITY_DN51768_c0_g2_i1	TRINITY_DN51768_c0_g2_	XP_022815739.1 trypsin CFT-1-like [Spodoptera litura]	1		XP_022815739.1	96.552	29	1	0	87	1	153	181	4.03e-10	60.5
TRINITY_DN77640_c0_g1_i1	TRINITY_DN77640_c0_g1_	XP_022827972.1 mucin-17 [Spodoptera litura]	1		XP_022827972.1	95.544	1167	47	2	4630	1133	365	1527	0	1734
TRINITY_DN77642_c1_g1_i1	TRINITY_DN77642_c1_g1_	XP_022819856.1 probable chitinase 10 [Spodoptera litura]	1		XP_022819856.1	97.543	1872	42	2	6002	387	1098	2965	0	3340
TRINITY_DN77625_c0_g3_i1	TRINITY_DN77625_c0_g3_	XP_022816667.1 uncharacterized protein LOC111349692 [Spodoptera litura]	1		XP_022816667.1	87.023	131	17	0	2	394	159	289	2.52e-74	234
TRINITY_DN77672_c0_g1_i1	TRINITY_DN77672_c0_g1_	XP_022819077.1 uncharacterized protein LOC111351391 [Spodoptera litura]	1		XP_022819077.1	94.939	1146	58	0	172	3609	1	1146	0	2160
TRINITY_DN71541_c2_g1_i1	TRINITY_DN71541_c2_g1_	PCG71979.1 hypothetical protein B5V51_1285 [Heliothis virescens]	1		PCG71979.1	89.935	308	31	0	1799	876	1	308	0	567
TRINITY_DN71519_c0_g1_i1	TRINITY_DN71519_c0_g1_	XP_022816365.1 transcriptional activator MN1-like [Spodoptera litura]	1		XP_022816365.1	99.649	285	1	0	1123	269	1	285	6.18e-162	462
TRINITY_DN71595_c7_g2_i1	TRINITY_DN71595_c7_g2_	PZC76180.1 hypothetical protein B5X24_HaOG204924 [Helicoverpa armigera]	1		PZC76180.1	61.765	34	12	1	179	81	40	73	0.000219	42.4
TRINITY_DN49543_c0_g1_i1	TRINITY_DN49543_c0_g1_	XP_022819499.1 glutathione S-transferase 1-like [Spodoptera litura]	1		XP_022819499.1	96.795	156	5	0	1	468	68	223	5.34e-108	314
TRINITY_DN49574_c0_g1_i1	TRINITY_DN49574_c0_g1_	XP_022832940.1 SPARC-related modular calcium-binding protein 1 isoform X1 [Spodoptera litura]	1		XP_022832940.1	100	27	0	0	83	3	472	498	1.01e-09	61.2
TRINITY_DN49516_c0_g1_i1	TRINITY_DN49516_c0_g1_	AFJ04289.1 alkaline phosphatase 1 [Spodoptera litura]	1		AFJ04289.1	97.561	164	4	0	3	494	350	513	2.06e-114	341
TRINITY_DN49599_c0_g1_i1	TRINITY_DN49599_c0_g1_	XP_022818811.1 putative U5 small nuclear ribonucleoprotein 200 kDa helicase [Spodoptera litura]	1		XP_022818811.1	68.966	29	9	0	23	109	1419	1447	0.000109	46.6
TRINITY_DN72310_c1_g1_i1	TRINITY_DN72310_c1_g1_	XP_022829338.1 thymidylate synthase [Spodoptera litura]	1		XP_022829338.1	99.327	297	2	0	697	1587	1	297	0	593
TRINITY_DN72325_c1_g1_i1	TRINITY_DN72325_c1_g1_	XP_022821253.1 serine/threonine-protein kinase polo [Spodoptera litura]	1		XP_022821253.1	99.824	569	1	0	773	2479	1	569	0	1161
TRINITY_DN72358_c0_g1_i1	TRINITY_DN72358_c0_g1_	XP_022831056.1 D-beta-hydroxybutyrate dehydrogenase, mitochondrial [Spodoptera litura]	1		XP_022831056.1	99.016	305	3	0	56	970	1	305	0	614
TRINITY_DN72341_c0_g1_i1	TRINITY_DN72341_c0_g1_	AUH25535.1 ORF 6, partial [Spodoptera frugiperda]	1		AUH25535.1	87.838	148	18	0	299	742	1	148	2.52e-87	268
TRINITY_DN72357_c0_g1_i1	TRINITY_DN72357_c0_g1_	XP_022826190.1 uncharacterized protein LOC111356160 [Spodoptera litura]	1		XP_022826190.1	99.867	751	1	0	331	2583	1	751	0	1384
TRINITY_DN72391_c0_g2_i1	TRINITY_DN72391_c0_g2_	XP_022830603.1 GSK3-beta interaction protein [Spodoptera litura]	1		XP_022830603.1	100	119	0	0	245	601	1	119	2.84e-80	248
TRINITY_DN72400_c38_g2_i1	TRINITY_DN72400_c38_g2_	XP_022835003.1 aldo-keto reductase AKR2E4-like isoform X1 [Spodoptera litura]	1		XP_022835003.1	99.713	349	1	0	322	1368	1	349	0	689
TRINITY_DN72400_c38_g3_i1	TRINITY_DN72400_c38_g3_	PCG66296.1 hypothetical protein B5V51_7864 [Heliothis virescens]	1		PCG66296.1	75	28	7	0	178	261	1602	1629	0.000112	45.8
TRINITY_DN38530_c0_g1_i1	TRINITY_DN38530_c0_g1_	RVE47771.1 hypothetical protein evm_007526 [Chilo suppressalis]	1		RVE47771.1	44.186	43	24	0	168	296	78	120	0.00068	43.1
TRINITY_DN58062_c0_g1_i1	TRINITY_DN58062_c0_g1_	XP_021195340.1 solute carrier family 22 member 6-A-like [Helicoverpa armigera]	1		XP_021195340.1	93.333	30	2	0	568	479	16	45	1.57e-09	59.3
TRINITY_DN48618_c0_g1_i1	TRINITY_DN48618_c0_g1_	XP_022838032.1 vegetative cell wall protein gp1-like [Spodoptera litura]	1		XP_022838032.1	89.423	104	10	1	794	486	20	123	8.05e-31	121
TRINITY_DN48652_c0_g1_i1	TRINITY_DN48652_c0_g1_	XP_022824876.1 counting factor associated protein D-like [Spodoptera litura]	1		XP_022824876.1	85.294	34	5	0	540	641	790	823	8.79e-10	65.1
TRINITY_DN48667_c0_g1_i1	TRINITY_DN48667_c0_g1_	RVE41658.1 hypothetical protein evm_013697 [Chilo suppressalis]	1		RVE41658.1	100	31	0	0	461	553	64	94	4.37e-11	66.6
TRINITY_DN48649_c0_g1_i1	TRINITY_DN48649_c0_g1_	XP_022816770.1 cuticle protein 19-like [Spodoptera litura]	1		XP_022816770.1	99.301	143	1	0	318	746	1	143	1.58e-69	220
TRINITY_DN58830_c0_g1_i1	TRINITY_DN58830_c0_g1_	XP_022814028.1 glycine-rich cell wall structural protein [Spodoptera litura]	1		XP_022814028.1	100	97	0	0	746	456	125	221	5.5e-39	144
TRINITY_DN21268_c0_g1_i1	TRINITY_DN21268_c0_g1_	XP_022817972.1 uncharacterized protein LOC111350576 [Spodoptera litura]	1		XP_022817972.1	92.045	88	7	0	438	175	35	122	1.8e-52	169
TRINITY_DN47567_c0_g1_i1	TRINITY_DN47567_c0_g1_	XP_022826837.1 protein obstructor-E-like [Spodoptera litura]	1		XP_022826837.1	94.118	34	2	0	1	102	177	210	4.38e-13	72.8
TRINITY_DN47577_c0_g1_i1	TRINITY_DN47577_c0_g1_	XP_022825649.1 flexible cuticle protein 12-like [Spodoptera litura]	1		XP_022825649.1	53.012	83	2	1	251	3	28	73	1.88e-16	74.7
TRINITY_DN11138_c0_g1_i1	TRINITY_DN11138_c0_g1_	XP_022821974.1 atlastin-2-like isoform X2 [Spodoptera litura]	1		XP_022821974.1	100	33	0	0	2	100	610	642	1.06e-10	64.3
TRINITY_DN36781_c0_g1_i1	TRINITY_DN36781_c0_g1_	XP_022822812.1 elongation factor 1-beta' [Spodoptera litura]	1		XP_022822812.1	96.154	26	1	0	79	2	109	134	1.36e-09	50.4
TRINITY_DN33566_c0_g1_i1	TRINITY_DN33566_c0_g1_	AAP80766.1 cytochrome P450 [Spodoptera litura]	1		AAP80766.1	95.833	48	2	0	145	2	1	48	2.13e-23	98.6
TRINITY_DN33588_c0_g1_i1	TRINITY_DN33588_c0_g1_	XP_022815411.1 UDP-glucuronosyltransferase 2B14-like [Spodoptera litura]	1		XP_022815411.1	50.505	99	2	1	298	2	58	109	2.04e-17	82.4
TRINITY_DN34420_c0_g1_i1	TRINITY_DN34420_c0_g1_	PCG73139.1 hypothetical protein B5V51_110 [Heliothis virescens]	1		PCG73139.1	82.09	201	36	0	379	981	1	201	2.03e-125	369
TRINITY_DN34460_c0_g1_i1	TRINITY_DN34460_c0_g1_	XP_013192937.1 PREDICTED: uncharacterized protein LOC106136825 [Amyelois transitella]	1		XP_013192937.1	51.087	92	43	2	275	3	598	688	2.1e-22	96.7
TRINITY_DN34493_c0_g2_i1	TRINITY_DN34493_c0_g2_	XP_022837196.1 nose resistant to fluoxetine protein 6-like [Spodoptera litura]	1		XP_022837196.1	85.185	27	4	0	164	244	715	741	1.14e-07	53.9
TRINITY_DN68849_c0_g1_i1	TRINITY_DN68849_c0_g1_	XP_022820202.1 serine/threonine-protein kinase Aurora-2-like [Spodoptera litura]	1		XP_022820202.1	100	347	0	0	1374	334	1	347	0	719
TRINITY_DN68820_c0_g2_i1	TRINITY_DN68820_c0_g2_	XP_022825513.1 fibrillin-2-like [Spodoptera litura]	1		XP_022825513.1	66.935	124	41	0	2	373	209	332	1.32e-48	172
TRINITY_DN68823_c0_g1_i1	TRINITY_DN68823_c0_g1_	XP_022833231.1 nose resistant to fluoxetine protein 6-like [Spodoptera litura]	1		XP_022833231.1	67.925	53	12	1	363	521	517	564	5.83e-11	67
TRINITY_DN68829_c0_g2_i1	TRINITY_DN68829_c0_g2_	XP_022833714.1 uncharacterized protein LOC111361554 [Spodoptera litura]	1		XP_022833714.1	71.174	281	81	0	1000	158	2	282	3.16e-140	407
TRINITY_DN68804_c0_g1_i1	TRINITY_DN68804_c0_g1_	XP_022818153.1 wiskott-Aldrich syndrome protein family member 3-like [Spodoptera litura]	1		XP_022818153.1	85.572	201	25	1	2	604	94	290	1.02e-90	276
TRINITY_DN68865_c0_g1_i1	TRINITY_DN68865_c0_g1_	XP_022830373.1 collagen alpha-1(I) chain-like [Spodoptera litura]	1		XP_022830373.1	94.4	500	26	1	1	1500	250	747	5.12e-142	442
TRINITY_DN56465_c0_g1_i1	TRINITY_DN56465_c0_g1_	KOB67277.1 Cytochrome c [Operophtera brumata]	1		KOB67277.1	80.851	47	5	1	489	629	54	96	1.95e-17	80.9
TRINITY_DN56422_c0_g1_i1	TRINITY_DN56422_c0_g1_	XP_022837184.1 UDP-glucuronosyltransferase 2B17-like isoform X2 [Spodoptera litura]	1		XP_022837184.1	90.769	65	6	0	463	269	455	519	2.04e-15	79.3
TRINITY_DN56498_c0_g1_i1	TRINITY_DN56498_c0_g1_	XP_022835292.1 cholinesterase 2-like [Spodoptera litura]	1		XP_022835292.1	92.593	27	2	0	1	81	359	385	2.63e-07	55.8
TRINITY_DN71452_c0_g1_i1	TRINITY_DN71452_c0_g1_	XP_022822177.1 fork head domain-containing protein FD4-like [Spodoptera litura]	1		XP_022822177.1	98.148	162	3	0	1079	594	85	246	4.67e-110	327
TRINITY_DN71482_c1_g1_i1	TRINITY_DN71482_c1_g1_	XP_022826837.1 protein obstructor-E-like [Spodoptera litura]	1		XP_022826837.1	97.241	290	8	0	1344	475	1	290	0	516
TRINITY_DN71485_c0_g1_i1	TRINITY_DN71485_c0_g1_	AYM01180.1 glutathione-S-transferase sigma class [Spodoptera littoralis]	1		AYM01180.1	99.038	208	2	0	473	1096	1	208	1.62e-148	426
TRINITY_DN71409_c1_g1_i1	TRINITY_DN71409_c1_g1_	XP_022828946.1 uncharacterized protein LOC111358211 [Spodoptera litura]	1		XP_022828946.1	100	374	0	0	1980	859	1	374	0	701
TRINITY_DN71465_c0_g1_i1	TRINITY_DN71465_c0_g1_	ATU07277.1 takeout [Spodoptera litura]	1		ATU07277.1	96.099	282	11	0	39	884	1	282	1.42e-171	486
TRINITY_DN71486_c0_g1_i1	TRINITY_DN71486_c0_g1_	XP_022821614.1 uncharacterized protein LOC111353040 isoform X3 [Spodoptera litura]	1		XP_022821614.1	99.197	623	5	0	571	2439	1	623	0	1021
TRINITY_DN71460_c0_g1_i1	TRINITY_DN71460_c0_g1_	XP_022814607.1 acyl-CoA Delta(11) desaturase-like isoform X1 [Spodoptera litura]	1		XP_022814607.1	99.44	357	2	0	251	1321	1	357	0	738
TRINITY_DN71411_c0_g2_i1	TRINITY_DN71411_c0_g2_	XP_022818157.1 lipase member I-like [Spodoptera litura]	1		XP_022818157.1	98.824	340	4	0	1591	572	19	358	0	699
TRINITY_DN31272_c0_g1_i1	TRINITY_DN31272_c0_g1_	XP_022910114.1 uncharacterized protein LOC111421201 [Onthophagus taurus]	1		XP_022910114.1	78.571	84	18	0	255	4	816	899	2.54e-40	147
TRINITY_DN66789_c2_g1_i1	TRINITY_DN66789_c2_g1_	XP_022837490.1 uncharacterized protein LOC111364713 [Spodoptera litura]	1		XP_022837490.1	88.889	72	8	0	1320	1535	1	72	2.24e-22	106
TRINITY_DN66789_c2_g2_i1	TRINITY_DN66789_c2_g2_	XP_022837490.1 uncharacterized protein LOC111364713 [Spodoptera litura]	1		XP_022837490.1	99.051	316	3	0	1051	104	65	380	0	659
TRINITY_DN66777_c0_g1_i1	TRINITY_DN66777_c0_g1_	XP_022831633.1 vanin-like protein 2 isoform X2 [Spodoptera litura]	1		XP_022831633.1	67.647	34	11	0	169	270	8	41	8.8e-07	52
TRINITY_DN66707_c2_g1_i1	TRINITY_DN66707_c2_g1_	XP_022837609.1 23 kDa integral membrane protein-like [Spodoptera litura]	1		XP_022837609.1	96.653	239	8	0	840	1556	1	239	7.39e-133	401
TRINITY_DN66708_c0_g1_i1	TRINITY_DN66708_c0_g1_	XP_022825595.1 retinal dehydrogenase 1-like [Spodoptera litura]	1		XP_022825595.1	100	29	0	0	771	685	16	44	2.05e-09	64.7
TRINITY_DN50410_c0_g1_i1	TRINITY_DN50410_c0_g1_	KPI92455.1 Tubulin-specific chaperone cofactor E-like protein [Papilio xuthus]	1		KPI92455.1	100	28	0	0	86	3	345	372	4.22e-08	61.2
TRINITY_DN50422_c0_g1_i1	TRINITY_DN50422_c0_g1_	XP_022830850.1 acidic repeat-containing protein-like [Spodoptera litura]	1		XP_022830850.1	100	338	0	0	1468	455	237	574	5.62e-177	516
TRINITY_DN64302_c0_g1_i1	TRINITY_DN64302_c0_g1_	XP_022820913.1 activating signal cointegrator 1 complex subunit 1 isoform X1 [Spodoptera litura]	1		XP_022820913.1	88.889	36	4	0	3	110	128	163	1.46e-12	70.1
TRINITY_DN69292_c3_g2_i1	TRINITY_DN69292_c3_g2_	XP_022831971.1 epididymal secretory protein E1-like [Spodoptera litura]	1		XP_022831971.1	93.421	152	8	1	574	125	16	167	8.21e-99	290
TRINITY_DN69215_c0_g1_i1	TRINITY_DN69215_c0_g1_	XP_022819765.1 lymphokine-activated killer T-cell-originated protein kinase-like [Spodoptera litura]	1		XP_022819765.1	99.068	322	3	0	126	1091	1	322	0	673
TRINITY_DN69276_c0_g1_i1	TRINITY_DN69276_c0_g1_	XP_022815538.1 uncharacterized protein LOC111348857 [Spodoptera litura]	1		XP_022815538.1	98.561	278	1	1	197	1021	138	415	3.45e-176	513
TRINITY_DN69214_c0_g1_i1	TRINITY_DN69214_c0_g1_	XP_022816454.1 uncharacterized protein LOC111349538 [Spodoptera litura]	1		XP_022816454.1	98	200	4	0	495	1094	1	200	3.78e-117	348
TRINITY_DN69212_c0_g1_i1	TRINITY_DN69212_c0_g1_	XP_022816089.1 27 kDa hemolymph protein-like [Spodoptera litura]	1		XP_022816089.1	98.712	233	3	0	879	181	1	233	2e-168	473
TRINITY_DN76768_c0_g1_i1	TRINITY_DN76768_c0_g1_	XP_022817073.1 F-box/LRR-repeat protein 20 [Spodoptera litura]	1		XP_022817073.1	99.304	431	3	0	201	1493	1	431	0	858
TRINITY_DN76776_c3_g2_i1	TRINITY_DN76776_c3_g2_	XP_026744752.1 uncharacterized protein LOC113506092 [Trichoplusia ni]	1		XP_026744752.1	74.194	62	16	0	219	34	772	833	7.79e-26	105
TRINITY_DN76781_c3_g4_i1	TRINITY_DN76781_c3_g4_	XP_022815397.1 UDP-glucuronosyltransferase 2B10-like [Spodoptera litura]	1		XP_022815397.1	100	106	0	0	320	3	253	358	1.02e-69	223
TRINITY_DN76775_c0_g1_i1	TRINITY_DN76775_c0_g1_	XP_022831895.1 glucose dehydrogenase [FAD, quinone]-like [Spodoptera litura]	1		XP_022831895.1	99.68	625	2	0	778	2652	1	625	0	1304
TRINITY_DN76746_c1_g2_i1	TRINITY_DN76746_c1_g2_	XP_022826530.1 xanthine dehydrogenase-like [Spodoptera litura]	1		XP_022826530.1	97.727	616	14	0	2202	355	656	1271	0	1253
TRINITY_DN76704_c3_g2_i1	TRINITY_DN76704_c3_g2_	XP_022830967.1 LOW QUALITY PROTEIN: uncharacterized protein LOC111359605 [Spodoptera litura]	1		XP_022830967.1	96.522	115	4	0	775	431	1628	1742	1.13e-75	256
TRINITY_DN76704_c3_g3_i1	TRINITY_DN76704_c3_g3_	XP_022830966.1 uncharacterized protein LOC111359604 [Spodoptera litura]	1		XP_022830966.1	99.048	105	1	0	317	3	1034	1138	1.26e-68	229
TRINITY_DN76704_c3_g4_i1	TRINITY_DN76704_c3_g4_	XP_022830967.1 LOW QUALITY PROTEIN: uncharacterized protein LOC111359605 [Spodoptera litura]	1		XP_022830967.1	92.308	65	5	0	515	321	1135	1199	1.64e-37	143
TRINITY_DN76755_c0_g1_i1	TRINITY_DN76755_c0_g1_	XP_022818248.1 uncharacterized protein LOC111350794 [Spodoptera litura]	1		XP_022818248.1	98.552	829	12	0	392	2878	1	829	0	1622
TRINITY_DN46418_c0_g2_i1	TRINITY_DN46418_c0_g2_	JAA78001.1 Hypothetical protein [Pararge aegeria]	1		JAA78001.1	75.325	77	19	0	410	180	5	81	8.63e-35	122
TRINITY_DN46413_c0_g1_i1	TRINITY_DN46413_c0_g1_	XP_022835059.1 vitellogenin-like [Spodoptera litura]	1		XP_022835059.1	93.333	30	2	0	178	267	1363	1392	3.82e-09	58.5
TRINITY_DN46447_c0_g1_i1	TRINITY_DN46447_c0_g1_	XP_022820407.1 collagen alpha-1(XXVII) chain-like [Spodoptera litura]	1		XP_022820407.1	91.765	170	10	1	862	1371	167	332	4.14e-62	213
TRINITY_DN17037_c0_g1_i1	TRINITY_DN17037_c0_g1_	XP_022821414.1 ras-related protein Rab-32 isoform X2 [Spodoptera litura]	1		XP_022821414.1	96.104	77	3	0	29	259	1	77	1.51e-45	153
TRINITY_DN71233_c5_g1_i1	TRINITY_DN71233_c5_g1_	XP_022816392.1 uncharacterized protein LOC111349498 [Spodoptera litura]	1		XP_022816392.1	96.875	320	10	0	1420	461	1	320	0	555
TRINITY_DN71267_c0_g1_i1	TRINITY_DN71267_c0_g1_	XP_022835182.1 cytochrome P450 6B5-like [Spodoptera litura]	1		XP_022835182.1	97.764	492	11	0	1632	157	1	492	0	975
TRINITY_DN71298_c1_g1_i1	TRINITY_DN71298_c1_g1_	XP_022830777.1 15-hydroxyprostaglandin dehydrogenase [NAD(+)]-like [Spodoptera litura]	1		XP_022830777.1	100	250	0	0	944	1693	1	250	2.09e-170	513
TRINITY_DN71283_c2_g1_i1	TRINITY_DN71283_c2_g1_	XP_022823554.1 uncharacterized protein LOC111354356 [Spodoptera litura]	1		XP_022823554.1	92.857	168	12	0	10	513	249	416	1.33e-111	332
TRINITY_DN71283_c3_g1_i1	TRINITY_DN71283_c3_g1_	XP_022823554.1 uncharacterized protein LOC111354356 [Spodoptera litura]	1		XP_022823554.1	93.05	259	18	0	777	1	1	259	3.52e-175	503
TRINITY_DN60325_c1_g1_i1	TRINITY_DN60325_c1_g1_	XP_022818811.1 putative U5 small nuclear ribonucleoprotein 200 kDa helicase [Spodoptera litura]	1		XP_022818811.1	84	25	4	0	423	349	1423	1447	0.000291	47
TRINITY_DN60332_c0_g1_i1	TRINITY_DN60332_c0_g1_	KPJ02067.1 hypothetical protein RR46_00449 [Papilio xuthus]	1		KPJ02067.1	69.697	33	10	0	126	28	36	68	5.13e-07	52
TRINITY_DN60383_c0_g1_i1	TRINITY_DN60383_c0_g1_	ASO98052.1 cytochrome p450 CYP314A1 [Spodoptera exigua]	1		ASO98052.1	72.222	36	10	0	2	109	67	102	3.01e-06	56.2
TRINITY_DN6646_c0_g1_i1	TRINITY_DN6646_c0_g1_	XP_022826990.1 uncharacterized protein LOC111356744 [Spodoptera litura]	1		XP_022826990.1	94.643	112	6	0	630	295	1	112	5.38e-69	214
TRINITY_DN65747_c0_g1_i1	TRINITY_DN65747_c0_g1_	AFP20597.1 cytochrome CYP324A1 [Spodoptera littoralis]	1		AFP20597.1	100	507	0	0	113	1633	1	507	0	999
TRINITY_DN65767_c0_g1_i1	TRINITY_DN65767_c0_g1_	XP_022819739.1 uncharacterized protein LOC111351785 [Spodoptera litura]	1		XP_022819739.1	92.459	305	19	2	241	1155	1	301	5.24e-170	494
TRINITY_DN20324_c0_g1_i1	TRINITY_DN20324_c0_g1_	XP_022828024.1 uncharacterized protein LOC111357513 [Spodoptera litura]	1		XP_022828024.1	100	28	0	0	207	290	74	101	1.43e-16	55.5
TRINITY_DN35226_c0_g1_i1	TRINITY_DN35226_c0_g1_	XP_022828290.1 calmodulin isoform X1 [Spodoptera litura]	1		XP_022828290.1	100	34	0	0	102	1	2	35	3.01e-15	72.8
TRINITY_DN54800_c0_g1_i1	TRINITY_DN54800_c0_g1_	XP_022834948.1 uncharacterized protein LOC111362505 [Spodoptera litura]	1		XP_022834948.1	92.593	27	2	0	477	397	50	76	1.53e-07	55.8
TRINITY_DN54718_c0_g1_i1	TRINITY_DN54718_c0_g1_	XP_022829690.1 high affinity copper uptake protein 1-like [Spodoptera litura]	1		XP_022829690.1	100	32	0	0	607	512	7	38	3.2e-12	68.9
TRINITY_DN72168_c0_g1_i1	TRINITY_DN72168_c0_g1_	XP_022837212.1 UDP-glucuronosyltransferase 2B15-like [Spodoptera litura]	1		XP_022837212.1	94.692	471	25	0	53	1465	1	471	0	929
TRINITY_DN72173_c0_g1_i1	TRINITY_DN72173_c0_g1_	XP_022824238.1 uncharacterized protein LOC111354855 [Spodoptera litura]	1		XP_022824238.1	100	123	0	0	326	694	1	123	3.88e-67	220
TRINITY_DN72133_c0_g1_i1	TRINITY_DN72133_c0_g1_	ACM66924.1 cytochrome P450 CYP314A1 [Spodoptera littoralis]	1		ACM66924.1	100	517	0	0	349	1899	1	517	0	983
TRINITY_DN72187_c0_g1_i1	TRINITY_DN72187_c0_g1_	XP_022831937.1 glucose dehydrogenase [FAD, quinone] [Spodoptera litura]	1		XP_022831937.1	100	602	0	0	925	2730	15	616	0	1231
TRINITY_DN72200_c3_g1_i1	TRINITY_DN72200_c3_g1_	XP_022833053.1 proton-coupled amino acid transporter-like protein CG1139 isoform X1 [Spodoptera litura]	1		XP_022833053.1	99.376	481	3	0	1843	401	1	481	0	956
TRINITY_DN49338_c0_g2_i1	TRINITY_DN49338_c0_g2_	AAA92147.1 reverse transcriptase [Bombyx mori]	1		AAA92147.1	39.344	61	36	1	279	100	422	482	3.17e-06	53.9
TRINITY_DN54927_c0_g1_i1	TRINITY_DN54927_c0_g1_	KPJ20607.1 hypothetical protein RR46_00006 [Papilio xuthus]	1		KPJ20607.1	75.758	33	8	0	22	120	29	61	6.88e-08	53.9
TRINITY_DN3093_c0_g1_i1	TRINITY_DN3093_c0_g1_	RVE40913.1 hypothetical protein evm_014435 [Chilo suppressalis]	1		RVE40913.1	96	25	1	0	2	76	38	62	2.57e-05	47.4
TRINITY_DN61681_c0_g1_i1	TRINITY_DN61681_c0_g1_	XP_011551002.1 PREDICTED: 40S ribosomal protein S6-like [Plutella xylostella]	1		XP_011551002.1	64.583	48	17	0	878	735	149	196	5.2e-09	62.4
TRINITY_DN61603_c2_g1_i1	TRINITY_DN61603_c2_g1_	XP_022834411.1 uncharacterized protein LOC111362109 [Spodoptera litura]	1		XP_022834411.1	98.182	165	3	0	88	582	1	165	3.61e-102	301
TRINITY_DN57471_c0_g1_i1	TRINITY_DN57471_c0_g1_	XP_022818811.1 putative U5 small nuclear ribonucleoprotein 200 kDa helicase [Spodoptera litura]	1		XP_022818811.1	86.957	23	3	0	396	464	1425	1447	0.000105	48.9
TRINITY_DN51245_c0_g1_i1	TRINITY_DN51245_c0_g1_	XP_022831137.1 pupal cuticle protein 20-like [Spodoptera litura]	1		XP_022831137.1	83.439	157	23	2	468	1	1	155	1.48e-62	196
TRINITY_DN51222_c0_g1_i1	TRINITY_DN51222_c0_g1_	XP_022837949.1 ras-related protein M-Ras-like [Spodoptera litura]	1		XP_022837949.1	100	28	0	0	85	2	116	143	1.06e-17	58.9
TRINITY_DN9752_c0_g1_i1	TRINITY_DN9752_c0_g1_	KPM05922.1 ATP synthase subunit alpha, mitochondrial-like protein [Sarcoptes scabiei]	1		KPM05922.1	100	33	0	0	305	207	404	436	7.14e-22	68.6
TRINITY_DN14065_c0_g1_i1	TRINITY_DN14065_c0_g1_	XP_022825080.1 carboxylesterase 4A-like [Spodoptera litura]	1		XP_022825080.1	96.774	31	1	0	179	271	1	31	4.06e-13	70.1
TRINITY_DN14081_c0_g1_i1	TRINITY_DN14081_c0_g1_	XP_022837131.1 apolipophorins isoform X2 [Spodoptera litura]	1		XP_022837131.1	99.365	3307	21	0	10375	455	1	3307	0	6595
TRINITY_DN41740_c0_g1_i1	TRINITY_DN41740_c0_g1_	XP_022822933.1 uncharacterized protein LOC111353942 [Spodoptera litura]	1		XP_022822933.1	96.429	56	2	0	2	169	172	227	1.28e-27	114
TRINITY_DN41701_c0_g1_i1	TRINITY_DN41701_c0_g1_	XP_022827098.1 transmembrane protease serine 9-like [Spodoptera litura]	1		XP_022827098.1	96.429	168	6	0	1325	822	126	293	6.52e-92	303
TRINITY_DN51931_c0_g1_i1	TRINITY_DN51931_c0_g1_	XP_022821268.1 trans-1,2-dihydrobenzene-1,2-diol dehydrogenase-like [Spodoptera litura]	1		XP_022821268.1	94.595	37	2	0	208	318	1	37	1.08e-15	77.4
TRINITY_DN51944_c1_g1_i1	TRINITY_DN51944_c1_g1_	RVE50489.1 hypothetical protein evm_004818 [Chilo suppressalis]	1		RVE50489.1	76.667	30	7	0	146	235	401	430	1.81e-08	56.2
TRINITY_DN51929_c0_g1_i1	TRINITY_DN51929_c0_g1_	XP_022817779.1 putative epidermal cell surface receptor isoform X2 [Spodoptera litura]	1		XP_022817779.1	99.643	1122	4	0	187	3552	1	1122	0	2040
TRINITY_DN53709_c0_g1_i1	TRINITY_DN53709_c0_g1_	XP_022837181.1 UDP-glucuronosyltransferase 2B17-like [Spodoptera litura]	1		XP_022837181.1	78.947	38	8	0	359	246	248	285	1.19e-11	67
TRINITY_DN60112_c0_g1_i1	TRINITY_DN60112_c0_g1_	AAC37176.1 H+-ATPase V-type subunit [Heliothis virescens]	1		AAC37176.1	92	25	2	0	30	104	1	25	6.49e-05	49.3
TRINITY_DN42179_c0_g1_i1	TRINITY_DN42179_c0_g1_	XP_022824519.1 pancreatic lipase-related protein 2-like [Spodoptera litura]	1		XP_022824519.1	100	28	0	0	2	85	296	323	5.75e-10	63.2
TRINITY_DN42123_c0_g1_i1	TRINITY_DN42123_c0_g1_	XP_022818449.1 uncharacterized protein LOC111350952 [Spodoptera litura]	1		XP_022818449.1	100	30	0	0	386	475	62	91	3.19e-11	64.3
TRINITY_DN42174_c0_g1_i1	TRINITY_DN42174_c0_g1_	ABC72321.2 cytochrome P450 [Spodoptera litura]	1		ABC72321.2	97.024	168	5	0	506	3	1	168	5.23e-116	345
TRINITY_DN42129_c0_g1_i1	TRINITY_DN42129_c0_g1_	XP_022827209.1 elastase-1-like [Spodoptera litura]	1		XP_022827209.1	92.105	114	9	0	342	1	220	333	1.47e-32	122
TRINITY_DN42125_c1_g1_i1	TRINITY_DN42125_c1_g1_	XP_022819143.1 zinc finger protein 841-like [Spodoptera litura]	1		XP_022819143.1	55.814	43	18	1	292	167	291	333	0.000469	44.7
TRINITY_DN19055_c1_g1_i1	TRINITY_DN19055_c1_g1_	XP_022818811.1 putative U5 small nuclear ribonucleoprotein 200 kDa helicase [Spodoptera litura]	1		XP_022818811.1	85.714	21	3	0	65	3	1423	1443	0.000739	43.9
TRINITY_DN48273_c1_g1_i1	TRINITY_DN48273_c1_g1_	XP_022822284.1 pancreatic triacylglycerol lipase-like [Spodoptera litura]	1		XP_022822284.1	98.913	92	1	0	164	439	1	92	6.7e-59	191
TRINITY_DN20689_c0_g1_i1	TRINITY_DN20689_c0_g1_	XP_022814028.1 glycine-rich cell wall structural protein [Spodoptera litura]	1		XP_022814028.1	100	33	0	0	169	71	122	154	2.45e-11	70.5
TRINITY_DN57164_c0_g1_i1	TRINITY_DN57164_c0_g1_	XP_022816089.1 27 kDa hemolymph protein-like [Spodoptera litura]	1		XP_022816089.1	100	27	0	0	82	2	146	172	3.66e-09	58.9
TRINITY_DN46505_c1_g7_i1	TRINITY_DN46505_c1_g7_	XP_014358783.1 PREDICTED: uncharacterized protein LOC106711071 [Papilio machaon]	1		XP_014358783.1	76.812	69	16	0	145	351	644	712	1.25e-40	114
TRINITY_DN67370_c8_g1_i1	TRINITY_DN67370_c8_g1_	XP_022817338.1 gelsolin-related protein of 125 kDa-like [Spodoptera litura]	1		XP_022817338.1	95.82	311	13	0	141	1073	1	311	2.08e-171	490
TRINITY_DN67310_c0_g1_i1	TRINITY_DN67310_c0_g1_	XP_022815548.1 UDP-glucuronosyltransferase 2B15-like [Spodoptera litura]	1		XP_022815548.1	97.947	341	7	0	1024	2	132	472	0	692
TRINITY_DN67317_c0_g1_i1	TRINITY_DN67317_c0_g1_	XP_022817939.1 adhesive plaque matrix protein-like [Spodoptera litura]	1		XP_022817939.1	91.045	134	12	0	65	466	1	134	3.06e-82	251
TRINITY_DN67317_c1_g1_i1	TRINITY_DN67317_c1_g1_	XP_022817939.1 adhesive plaque matrix protein-like [Spodoptera litura]	1		XP_022817939.1	86.538	208	27	1	922	299	116	322	2.53e-86	268
TRINITY_DN67388_c0_g1_i1	TRINITY_DN67388_c0_g1_	XP_022828191.1 collagen alpha-2(I) chain-like [Spodoptera litura]	1		XP_022828191.1	98.082	365	7	0	1646	552	1	365	0	598
TRINITY_DN51869_c0_g1_i1	TRINITY_DN51869_c0_g1_	XP_022818811.1 putative U5 small nuclear ribonucleoprotein 200 kDa helicase [Spodoptera litura]	1		XP_022818811.1	79.31	29	6	0	193	107	1419	1447	2.4e-06	54.3
TRINITY_DN71042_c2_g1_i1	TRINITY_DN71042_c2_g1_	XP_022814682.1 nose resistant to fluoxetine protein 6-like [Spodoptera litura]	1		XP_022814682.1	97.561	697	17	0	2534	444	1	697	0	1415
TRINITY_DN71010_c1_g1_i1	TRINITY_DN71010_c1_g1_	XP_022831900.1 cytochrome P450 6B2-like [Spodoptera litura]	1		XP_022831900.1	100	28	0	0	2	85	432	459	3.09e-08	63.5
TRINITY_DN71089_c0_g1_i1	TRINITY_DN71089_c0_g1_	XP_022836565.1 uncharacterized protein LOC111363928 [Spodoptera litura]	1		XP_022836565.1	97.059	306	7	2	1477	566	1	306	7.73e-178	508
TRINITY_DN71067_c0_g1_i1	TRINITY_DN71067_c0_g1_	XP_022833132.1 uncharacterized protein LOC111361036 [Spodoptera litura]	1		XP_022833132.1	98.23	791	14	0	2402	30	511	1301	0	1548
TRINITY_DN49173_c0_g1_i1	TRINITY_DN49173_c0_g1_	XP_021182558.1 pupal cuticle protein-like [Helicoverpa armigera]	1		XP_021182558.1	100	49	0	0	3	149	170	218	6.05e-23	98.6
TRINITY_DN49173_c1_g1_i1	TRINITY_DN49173_c1_g1_	XP_022831981.1 pupal cuticle protein-like [Spodoptera litura]	1		XP_022831981.1	100	175	0	0	158	682	1	175	3.99e-51	172
TRINITY_DN9340_c0_g1_i1	TRINITY_DN9340_c0_g1_	XP_022821574.1 atlastin-like [Spodoptera litura]	1		XP_022821574.1	100	28	0	0	533	450	715	742	5.43e-09	61.6
TRINITY_DN79485_c0_g1_i1	TRINITY_DN79485_c0_g1_	XP_022823708.1 cytochrome P450 6B5-like [Spodoptera litura]	1		XP_022823708.1	96.69	423	14	0	224	1492	23	445	0	825
TRINITY_DN45444_c0_g1_i1	TRINITY_DN45444_c0_g1_	XP_022818811.1 putative U5 small nuclear ribonucleoprotein 200 kDa helicase [Spodoptera litura]	1		XP_022818811.1	84	25	4	0	202	276	1423	1447	1.28e-05	49.3
TRINITY_DN50362_c0_g1_i1	TRINITY_DN50362_c0_g1_	XP_022826837.1 protein obstructor-E-like [Spodoptera litura]	1		XP_022826837.1	96.774	31	1	0	1	93	154	184	1.93e-10	67
TRINITY_DN50353_c0_g1_i1	TRINITY_DN50353_c0_g1_	PZC76890.1 hypothetical protein B5X24_HaOG204029 [Helicoverpa armigera]	1		PZC76890.1	59.259	27	11	0	232	312	15	41	0.000396	42.7
TRINITY_DN67202_c0_g1_i1	TRINITY_DN67202_c0_g1_	XP_022815939.1 cuticle protein 7-like [Spodoptera litura]	1		XP_022815939.1	99	100	1	0	302	3	1	100	6.15e-16	75.5
TRINITY_DN67239_c0_g1_i1	TRINITY_DN67239_c0_g1_	XP_022831826.1 fatty acid-binding protein 1-like [Spodoptera litura]	1		XP_022831826.1	92.308	26	2	0	78	1	69	94	5.54e-06	49.7
TRINITY_DN67219_c1_g3_i1	TRINITY_DN67219_c1_g3_	PZC81804.1 hypothetical protein B5X24_HaOG212018 [Helicoverpa armigera]	1		PZC81804.1	50	62	27	1	57	230	2	63	7.31e-07	49.3
TRINITY_DN67251_c0_g1_i1	TRINITY_DN67251_c0_g1_	XP_022815740.1 trypsin, alkaline C-like [Spodoptera litura]	1		XP_022815740.1	99.197	249	2	0	54	800	1	249	0	507
TRINITY_DN67201_c0_g1_i1	TRINITY_DN67201_c0_g1_	XP_022819534.1 C-type mannose receptor 2-like isoform X1 [Spodoptera litura]	1		XP_022819534.1	78.704	324	69	0	244	1215	1	324	0	528
TRINITY_DN62149_c0_g1_i1	TRINITY_DN62149_c0_g1_	XP_022831879.1 uncharacterized protein LOC111360237 [Spodoptera litura]	1		XP_022831879.1	100	26	0	0	80	3	35	60	2.44e-08	59.3
TRINITY_DN66297_c1_g1_i1	TRINITY_DN66297_c1_g1_	ABF51486.1 thymosin isoform 1 [Bombyx mori]	1		ABF51486.1	93.103	29	2	0	723	637	98	126	5.64e-09	60.8
TRINITY_DN66201_c0_g1_i1	TRINITY_DN66201_c0_g1_	XP_022830994.1 uncharacterized protein LOC111359632 [Spodoptera litura]	1		XP_022830994.1	98.421	190	2	1	567	1	1	190	7.69e-120	358
TRINITY_DN48101_c0_g1_i1	TRINITY_DN48101_c0_g1_	XP_017301521.2 uncharacterized protein LOC108252967 [Diaphorina citri]	1		XP_017301521.2	50	458	216	6	3196	1850	11	464	1.45e-145	452
TRINITY_DN48110_c0_g1_i1	TRINITY_DN48110_c0_g1_	KPJ06330.1 hypothetical protein RR48_14069 [Papilio machaon]	1		KPJ06330.1	91.176	34	3	0	117	218	41	74	4.18e-14	66.6
TRINITY_DN48191_c0_g1_i1	TRINITY_DN48191_c0_g1_	XP_022821658.1 trypsin, alkaline C-like [Spodoptera litura]	1		XP_022821658.1	97.368	152	4	0	49	504	103	254	1.19e-104	306
TRINITY_DN29900_c0_g1_i1	TRINITY_DN29900_c0_g1_	XP_022820912.1 dnaJ homolog shv [Spodoptera litura]	1		XP_022820912.1	93.75	32	2	0	267	172	306	337	3.57e-16	66.6
TRINITY_DN29901_c0_g1_i1	TRINITY_DN29901_c0_g1_	XP_022824062.1 kinesin-like protein KIF23 [Spodoptera litura]	1		XP_022824062.1	99.656	871	3	0	235	2847	1	871	0	1703
TRINITY_DN11042_c0_g1_i1	TRINITY_DN11042_c0_g1_	XP_022827207.1 facilitated trehalose transporter Tret1-like [Spodoptera litura]	1		XP_022827207.1	96.875	32	1	0	414	319	170	201	7.94e-10	62.8
TRINITY_DN11070_c0_g1_i1	TRINITY_DN11070_c0_g1_	XP_022825251.1 flexible cuticle protein 12-like [Spodoptera litura]	1		XP_022825251.1	85.294	34	5	0	104	3	40	73	7.98e-15	61.2
TRINITY_DN62689_c0_g1_i1	TRINITY_DN62689_c0_g1_	XP_022827089.1 transmembrane protease serine 9-like [Spodoptera litura]	1		XP_022827089.1	95.203	271	13	0	1007	195	24	294	5.84e-164	478
TRINITY_DN62640_c0_g1_i1	TRINITY_DN62640_c0_g1_	XP_022815493.1 uncharacterized protein LOC111348824 isoform X2 [Spodoptera litura]	1		XP_022815493.1	65.079	63	17	2	179	3	1	62	1.02e-17	79
TRINITY_DN62626_c0_g1_i1	TRINITY_DN62626_c0_g1_	XP_022837490.1 uncharacterized protein LOC111364713 [Spodoptera litura]	1		XP_022837490.1	93.333	30	2	0	91	2	248	277	4.94e-10	64.3
TRINITY_DN62610_c6_g1_i1	TRINITY_DN62610_c6_g1_	XP_022825251.1 flexible cuticle protein 12-like [Spodoptera litura]	1		XP_022825251.1	88.462	52	6	0	63	218	1	52	6.27e-13	65.1
TRINITY_DN62684_c0_g1_i1	TRINITY_DN62684_c0_g1_	XP_022828334.1 LOW QUALITY PROTEIN: uncharacterized protein LOC111357761 [Spodoptera litura]	1		XP_022828334.1	55.276	199	70	7	790	230	1793	1984	5.98e-37	145
TRINITY_DN62627_c0_g1_i1	TRINITY_DN62627_c0_g1_	PZC84994.1 hypothetical protein B5X24_HaOG203315 [Helicoverpa armigera]	1		PZC84994.1	61.765	68	25	1	374	574	7	74	8.93e-20	85.9
TRINITY_DN62670_c0_g1_i1	TRINITY_DN62670_c0_g1_	AAN15784.1 RNA binding-like protein, partial [Galleria mellonella]	1		AAN15784.1	100	26	0	0	5	82	19	44	5.92e-08	56.2
TRINITY_DN73864_c5_g2_i1	TRINITY_DN73864_c5_g2_	XP_022827203.1 lactase-phlorizin hydrolase-like [Spodoptera litura]	1		XP_022827203.1	97.163	141	4	0	425	3	651	791	5.97e-91	291
TRINITY_DN73849_c0_g2_i1	TRINITY_DN73849_c0_g2_	XP_022825831.1 vegetative cell wall protein gp1-like [Spodoptera litura]	1		XP_022825831.1	96.324	136	5	0	153	560	1	136	2.83e-60	197
TRINITY_DN68599_c0_g1_i1	TRINITY_DN68599_c0_g1_	XP_022823524.1 U7 snRNA-associated Sm-like protein LSm11 [Spodoptera litura]	1		XP_022823524.1	99.078	217	2	0	1061	411	23	239	4.3e-133	387
TRINITY_DN68501_c0_g1_i1	TRINITY_DN68501_c0_g1_	XP_022828325.1 uncharacterized protein LOC111357754 [Spodoptera litura]	1		XP_022828325.1	100	321	0	0	156	1118	1	321	0	622
TRINITY_DN68561_c0_g1_i1	TRINITY_DN68561_c0_g1_	XP_022821636.1 monocarboxylate transporter 6-like isoform X1 [Spodoptera litura]	1		XP_022821636.1	90.323	62	6	0	186	1	1	62	9.02e-30	119
TRINITY_DN68562_c0_g2_i1	TRINITY_DN68562_c0_g2_	XP_022814853.1 pupal cuticle protein 36-like [Spodoptera litura]	1		XP_022814853.1	97.222	72	2	0	43	258	69	140	6.15e-29	109
TRINITY_DN68573_c0_g1_i1	TRINITY_DN68573_c0_g1_	XP_022831632.1 vanin-like protein 2 isoform X1 [Spodoptera litura]	1		XP_022831632.1	98.016	504	10	0	1747	236	1	504	0	961
TRINITY_DN68537_c0_g1_i1	TRINITY_DN68537_c0_g1_	XP_022828371.1 shematrin-like protein 1 [Spodoptera litura]	1		XP_022828371.1	93.642	173	8	1	72	590	168	337	8.75e-25	108
TRINITY_DN68504_c0_g1_i1	TRINITY_DN68504_c0_g1_	XP_022829487.1 elongation of very long chain fatty acids protein 4-like [Spodoptera litura]	1		XP_022829487.1	100	294	0	0	292	1173	1	294	0	608
TRINITY_DN67871_c0_g1_i1	TRINITY_DN67871_c0_g1_	AXY04259.1 insulin-like peptide 1 [Spodoptera exigua]	1		AXY04259.1	78.571	154	26	2	659	216	21	173	4.01e-61	196
TRINITY_DN67896_c0_g1_i1	TRINITY_DN67896_c0_g1_	XP_022832761.1 uncharacterized protein LOC111360791 [Spodoptera litura]	1		XP_022832761.1	98.667	75	1	0	879	655	1	75	1.09e-33	129
TRINITY_DN67802_c0_g1_i1	TRINITY_DN67802_c0_g1_	XP_022813978.1 intraflagellar transport protein 22 homolog [Spodoptera litura]	1		XP_022813978.1	98.802	167	2	0	177	677	16	182	6.67e-117	344
TRINITY_DN49492_c0_g1_i1	TRINITY_DN49492_c0_g1_	XP_022814833.1 lysozyme-like [Spodoptera litura]	1		XP_022814833.1	98.571	140	2	0	92	511	1	140	2.15e-98	289
TRINITY_DN41927_c0_g1_i1	TRINITY_DN41927_c0_g1_	XP_022815917.1 glutathione S-transferase 1-like [Spodoptera litura]	1		XP_022815917.1	97.685	216	5	0	82	729	1	216	2.32e-156	441
TRINITY_DN52705_c0_g1_i1	TRINITY_DN52705_c0_g1_	ABS57451.1 ribosomal protein L8, partial [Heliconius melpomene]	1		ABS57451.1	100	22	0	0	186	251	1	22	9.39e-05	45.4
TRINITY_DN52792_c0_g1_i1	TRINITY_DN52792_c0_g1_	OWR55316.1 Diadenosine tetraphosphate hydrolase [Danaus plexippus plexippus]	1		OWR55316.1	90	30	3	0	2	91	40	69	3.54e-09	58.2
TRINITY_DN15727_c0_g1_i1	TRINITY_DN15727_c0_g1_	XP_022830872.1 cytoglobin-1 isoform X1 [Spodoptera litura]	1		XP_022830872.1	83.908	87	11	1	409	660	1	87	9.7e-41	144
TRINITY_DN59768_c0_g1_i1	TRINITY_DN59768_c0_g1_	XP_022836358.1 trypsin, alkaline B-like [Spodoptera litura]	1		XP_022836358.1	96.552	29	1	0	311	397	194	222	1.28e-08	58.5
TRINITY_DN59738_c0_g1_i1	TRINITY_DN59738_c0_g1_	XP_022824924.1 katanin p60 ATPase-containing subunit A-like 2 [Spodoptera litura]	1		XP_022824924.1	99.223	386	3	0	80	1237	71	456	0	769
TRINITY_DN59789_c0_g1_i1	TRINITY_DN59789_c0_g1_	XP_022819856.1 probable chitinase 10 [Spodoptera litura]	1		XP_022819856.1	90.323	31	3	0	93	1	2875	2905	2.9e-09	62.4
TRINITY_DN59780_c0_g1_i1	TRINITY_DN59780_c0_g1_	XP_022176092.1 uncharacterized protein LOC111037694 [Myzus persicae]	1		XP_022176092.1	44.444	81	35	2	2	244	21	91	1.73e-06	52.8
TRINITY_DN59779_c1_g1_i1	TRINITY_DN59779_c1_g1_	XP_022818826.1 proton-coupled folate transporter-like [Spodoptera litura]	1		XP_022818826.1	100	27	0	0	3	83	350	376	1.15e-09	59.7
TRINITY_DN72444_c2_g1_i1	TRINITY_DN72444_c2_g1_	XP_022820036.1 tissue alpha-L-fucosidase-like [Spodoptera litura]	1		XP_022820036.1	98.56	486	7	0	1943	486	1	486	0	992
TRINITY_DN72437_c0_g2_i1	TRINITY_DN72437_c0_g2_	XP_022814731.1 pupal cuticle protein 36-like [Spodoptera litura]	1		XP_022814731.1	100	130	0	0	485	874	105	234	2.52e-53	187
TRINITY_DN72428_c0_g1_i1	TRINITY_DN72428_c0_g1_	XP_026739827.1 protein FAM32A-like [Trichoplusia ni]	1		XP_026739827.1	91.228	57	5	0	1	171	56	112	1.6e-29	109
TRINITY_DN72491_c1_g1_i1	TRINITY_DN72491_c1_g1_	XP_022830952.1 sulfotransferase 1 family member D1-like [Spodoptera litura]	1		XP_022830952.1	98.165	327	6	0	78	1058	1	327	0	642
TRINITY_DN72429_c1_g1_i1	TRINITY_DN72429_c1_g1_	XP_022834212.1 uncharacterized protein LOC111361974 [Spodoptera litura]	1		XP_022834212.1	100	49	0	0	2	148	432	480	1.02e-24	103
TRINITY_DN72452_c0_g1_i1	TRINITY_DN72452_c0_g1_	XP_022829179.1 circumsporozoite protein-like [Spodoptera litura]	1		XP_022829179.1	93.103	29	2	0	492	578	1	29	2.3e-07	60.8
TRINITY_DN36376_c0_g1_i1	TRINITY_DN36376_c0_g1_	XP_022827728.1 facilitated trehalose transporter Tret1-like [Spodoptera litura]	1		XP_022827728.1	87.879	33	4	0	2	100	453	485	9.61e-10	60.1
TRINITY_DN50605_c0_g1_i1	TRINITY_DN50605_c0_g1_	XP_022827227.1 probable cytochrome P450 4d21 [Spodoptera litura]	1		XP_022827227.1	99.065	107	1	0	2	322	204	310	1.39e-70	223
TRINITY_DN50639_c1_g1_i1	TRINITY_DN50639_c1_g1_	XP_022831813.1 flocculation protein FLO11-like [Spodoptera litura]	1		XP_022831813.1	83.333	66	11	0	209	12	158	223	1.5e-09	58.5
TRINITY_DN32221_c0_g1_i1	TRINITY_DN32221_c0_g1_	XP_022816929.1 calphotin-like [Spodoptera litura]	1		XP_022816929.1	87.879	99	12	0	365	69	235	333	1.06e-31	131
TRINITY_DN56786_c0_g1_i1	TRINITY_DN56786_c0_g1_	XP_022831142.1 lipase 1-like [Spodoptera litura]	1		XP_022831142.1	93.75	32	2	0	354	259	266	297	8.19e-13	70.1
TRINITY_DN66588_c0_g1_i1	TRINITY_DN66588_c0_g1_	KOX79048.1 hypothetical protein WN51_10096, partial [Melipona quadrifasciata]	1		KOX79048.1	58.065	62	25	1	191	6	1	61	5.6e-08	56.2
TRINITY_DN66551_c2_g1_i1	TRINITY_DN66551_c2_g1_	XP_022825659.1 UDP-glucuronosyltransferase 2B31-like [Spodoptera litura]	1		XP_022825659.1	95.406	283	13	0	40	888	1	283	0	563
TRINITY_DN66537_c2_g3_i1	TRINITY_DN66537_c2_g3_	XP_022835514.1 zinc finger protein 43-like [Spodoptera litura]	1		XP_022835514.1	88	25	3	0	178	104	363	387	7.49e-06	48.5
TRINITY_DN41220_c0_g1_i1	TRINITY_DN41220_c0_g1_	XP_022837537.1 putative ferric-chelate reductase 1 homolog [Spodoptera litura]	1		XP_022837537.1	97.297	37	1	0	202	312	1	37	1.61e-15	77.8
TRINITY_DN41270_c0_g1_i1	TRINITY_DN41270_c0_g1_	XP_022827649.1 cytochrome P450 4d8-like [Spodoptera litura]	1		XP_022827649.1	93.678	348	21	1	47	1090	1	347	0	683
TRINITY_DN41212_c0_g1_i1	TRINITY_DN41212_c0_g1_	XP_022837685.1 probable RNA-binding protein 19 [Spodoptera litura]	1		XP_022837685.1	96.154	26	1	0	194	271	848	873	2.4e-18	60.1
TRINITY_DN57781_c0_g1_i1	TRINITY_DN57781_c0_g1_	ADE34171.1 apolipophorin-III [Nilaparvata lugens]	1		ADE34171.1	79.545	44	6	1	133	2	130	170	1.28e-10	65.9
TRINITY_DN57741_c0_g1_i1	TRINITY_DN57741_c0_g1_	KOB75551.1 Receptor of activated protein kinase C [Operophtera brumata]	1		KOB75551.1	96.97	33	1	0	2	100	6	38	5.38e-13	71.2
TRINITY_DN9086_c0_g1_i1	TRINITY_DN9086_c0_g1_	XP_022822411.1 cholinesterase 1-like isoform X1 [Spodoptera litura]	1		XP_022822411.1	97.321	112	3	0	338	3	93	204	5.99e-76	240
TRINITY_DN66814_c0_g1_i1	TRINITY_DN66814_c0_g1_	XP_022829187.1 cytoplasmic dynein 2 heavy chain 1 [Spodoptera litura]	1		XP_022829187.1	87.407	135	14	2	404	3	1737	1869	8.99e-53	189
TRINITY_DN66869_c0_g1_i1	TRINITY_DN66869_c0_g1_	XP_022834026.1 aurora kinase B-like [Spodoptera litura]	1		XP_022834026.1	100	291	0	0	163	1035	1	291	0	607
TRINITY_DN66820_c0_g1_i1	TRINITY_DN66820_c0_g1_	XP_022820622.1 uncharacterized protein LOC111352141 isoform X5 [Spodoptera litura]	1		XP_022820622.1	96.951	164	5	0	2	493	115	278	1.59e-116	341
TRINITY_DN66812_c1_g1_i1	TRINITY_DN66812_c1_g1_	XP_022832551.1 anion exchange protein 2 isoform X3 [Spodoptera litura]	1		XP_022832551.1	99.391	1149	4	1	338	3775	1	1149	0	2070
TRINITY_DN69367_c0_g1_i1	TRINITY_DN69367_c0_g1_	XP_022815547.1 UDP-glucuronosyltransferase 2B15-like [Spodoptera litura]	1		XP_022815547.1	97.059	272	8	0	1	816	5	276	0	560
TRINITY_DN69312_c1_g1_i1	TRINITY_DN69312_c1_g1_	XP_022837211.1 uncharacterized protein LOC111364537 [Spodoptera litura]	1		XP_022837211.1	97.732	485	11	0	1541	87	525	1009	0	979
TRINITY_DN69334_c0_g1_i1	TRINITY_DN69334_c0_g1_	XP_022834425.1 putative carbonic anhydrase 5 [Spodoptera litura]	1		XP_022834425.1	100	29	0	0	1204	1118	165	193	2.63e-08	62.8
TRINITY_DN69388_c0_g1_i1	TRINITY_DN69388_c0_g1_	KPJ04394.1 hypothetical protein RR46_01763 [Papilio xuthus]	1		KPJ04394.1	92.308	26	2	0	105	28	87	112	5.24e-06	51.2
TRINITY_DN69386_c1_g1_i1	TRINITY_DN69386_c1_g1_	AYM01154.1 glutathione-S-transferase epsilon class [Spodoptera littoralis]	1		AYM01154.1	99.099	222	2	0	880	1545	1	222	1.21e-157	454
TRINITY_DN69914_c0_g1_i1	TRINITY_DN69914_c0_g1_	XP_022826187.1 putative transporter svop-1 [Spodoptera litura]	1		XP_022826187.1	98.684	76	1	0	740	513	429	504	3.15e-30	124
TRINITY_DN69914_c0_g2_i1	TRINITY_DN69914_c0_g2_	XP_022826187.1 putative transporter svop-1 [Spodoptera litura]	1		XP_022826187.1	96.711	152	5	0	3	458	285	436	3.73e-98	297
TRINITY_DN69989_c8_g4_i1	TRINITY_DN69989_c8_g4_	XP_022818811.1 putative U5 small nuclear ribonucleoprotein 200 kDa helicase [Spodoptera litura]	1		XP_022818811.1	84	25	4	0	125	51	1423	1447	5.01e-05	48.1
TRINITY_DN69904_c3_g1_i1	TRINITY_DN69904_c3_g1_	AYM01171.1 glutathione-S-transferase microsomal [Spodoptera littoralis]	1		AYM01171.1	98	150	3	0	626	1075	1	150	7.94e-99	296
TRINITY_DN69985_c1_g1_i1	TRINITY_DN69985_c1_g1_	XP_022834244.1 uncharacterized protein LOC111361992 [Spodoptera litura]	1		XP_022834244.1	98.739	476	6	0	1777	350	1	476	0	909
TRINITY_DN69954_c0_g1_i1	TRINITY_DN69954_c0_g1_	XP_022817013.1 3-hydroxy-3-methylglutaryl-coenzyme A reductase [Spodoptera litura]	1		XP_022817013.1	99.761	836	2	0	204	2711	1	836	0	1435
TRINITY_DN69970_c0_g1_i1	TRINITY_DN69970_c0_g1_	PCG75187.1 hypothetical protein B5V51_12087 [Heliothis virescens]	1		PCG75187.1	58.413	315	128	3	1029	88	1	313	4.11e-99	305
TRINITY_DN23768_c0_g1_i1	TRINITY_DN23768_c0_g1_	XP_022816142.1 uncharacterized protein LOC111349300 isoform X3 [Spodoptera litura]	1		XP_022816142.1	100	29	0	0	176	262	620	648	3.5e-09	58.5
TRINITY_DN24455_c0_g1_i1	TRINITY_DN24455_c0_g1_	XP_022828223.1 organic cation transporter protein-like [Spodoptera litura]	1		XP_022828223.1	93.548	31	2	0	3	95	424	454	2.58e-11	65.9
TRINITY_DN94340_c0_g1_i1	TRINITY_DN94340_c0_g1_	XP_022831388.1 LOW QUALITY PROTEIN: E3 ubiquitin-protein ligase SIAH2-like [Spodoptera litura]	1		XP_022831388.1	93.333	30	2	0	309	398	334	363	6.95e-10	62.4
TRINITY_DN31893_c0_g1_i1	TRINITY_DN31893_c0_g1_	XP_022818598.1 uncharacterized protein LOC111351063 [Spodoptera litura]	1		XP_022818598.1	98.582	141	2	0	425	3	127	267	4.44e-97	290
TRINITY_DN31853_c0_g1_i1	TRINITY_DN31853_c0_g1_	PZC76180.1 hypothetical protein B5X24_HaOG204924 [Helicoverpa armigera]	1		PZC76180.1	73.077	26	7	0	217	140	51	76	0.000222	43.1
TRINITY_DN15231_c0_g1_i1	TRINITY_DN15231_c0_g1_	XP_022827532.1 cecropin [Spodoptera litura]	1		XP_022827532.1	97.674	43	1	0	284	156	5	47	2.38e-21	87.4
TRINITY_DN73204_c1_g1_i1	TRINITY_DN73204_c1_g1_	XP_022821069.1 glutamine--fructose-6-phosphate aminotransferase [isomerizing] 1-like [Spodoptera litura]	1		XP_022821069.1	99.703	674	2	0	4796	2775	1	674	0	1398
TRINITY_DN73251_c0_g1_i1	TRINITY_DN73251_c0_g1_	XP_022834805.1 glucose dehydrogenase [FAD, quinone]-like isoform X1 [Spodoptera litura]	1		XP_022834805.1	97.293	591	16	0	140	1912	1	591	0	1138
TRINITY_DN73225_c0_g2_i1	TRINITY_DN73225_c0_g2_	XP_022814681.1 DNA-binding protein D-ETS-6-like [Spodoptera litura]	1		XP_022814681.1	100	36	0	0	1049	942	193	228	0.00024	49.7
TRINITY_DN73247_c0_g1_i1	TRINITY_DN73247_c0_g1_	XP_022826179.1 uncharacterized protein LOC111356149 [Spodoptera litura]	1		XP_022826179.1	97.647	85	2	0	257	3	1	85	6.64e-45	150
TRINITY_DN70021_c0_g1_i1	TRINITY_DN70021_c0_g1_	XP_022814909.1 pancreatic triacylglycerol lipase-like [Spodoptera litura]	1		XP_022814909.1	96.707	334	11	0	1049	48	1	334	0	650
TRINITY_DN70042_c0_g2_i1	TRINITY_DN70042_c0_g2_	XP_022819612.1 cytochrome P450 9e2-like [Spodoptera litura]	1		XP_022819612.1	98.261	115	2	0	3	347	348	462	3.89e-78	245
TRINITY_DN70020_c0_g1_i1	TRINITY_DN70020_c0_g1_	XP_022832025.1 somatomedin-B and thrombospondin type-1 domain-containing protein-like [Spodoptera litura]	1		XP_022832025.1	100	276	0	0	236	1063	1	276	0	567
TRINITY_DN70029_c0_g1_i1	TRINITY_DN70029_c0_g1_	XP_022828028.1 uncharacterized protein LOC111357516 [Spodoptera litura]	1		XP_022828028.1	96.154	260	10	0	145	924	1	260	1.29e-165	468
TRINITY_DN59478_c1_g1_i1	TRINITY_DN59478_c1_g1_	PZC76180.1 hypothetical protein B5X24_HaOG204924 [Helicoverpa armigera]	1		PZC76180.1	59.091	44	17	1	5	133	31	74	6.94e-06	48.5
TRINITY_DN59444_c1_g1_i1	TRINITY_DN59444_c1_g1_	XP_022828838.1 uncharacterized protein LOC111357884 isoform X1 [Spodoptera litura]	1		XP_022828838.1	91.16	181	16	0	548	6	115	295	1.19e-120	352
TRINITY_DN37801_c0_g1_i1	TRINITY_DN37801_c0_g1_	XP_022816714.1 transmembrane protein 242 [Spodoptera litura]	1		XP_022816714.1	93.103	29	2	0	1	87	68	96	2.53e-19	61.2
TRINITY_DN2677_c0_g1_i1	TRINITY_DN2677_c0_g1_	RVE45629.1 hypothetical protein evm_009742 [Chilo suppressalis]	1		RVE45629.1	62.5	32	12	0	187	92	186	217	0.000475	43.9
TRINITY_DN43293_c0_g1_i1	TRINITY_DN43293_c0_g1_	XP_022837991.1 nuclear protein 1 [Spodoptera litura]	1		XP_022837991.1	100	66	0	0	691	494	1	66	1.47e-37	138
TRINITY_DN43217_c0_g1_i1	TRINITY_DN43217_c0_g1_	XP_022815720.1 UDP-glucuronosyltransferase 2B10-like [Spodoptera litura]	1		XP_022815720.1	98.925	93	1	0	280	2	223	315	4.72e-59	194
TRINITY_DN43278_c0_g1_i1	TRINITY_DN43278_c0_g1_	AHY99688.1 UDP-glycosyltransferase 41D2 [Spodoptera littoralis]	1		AHY99688.1	91.176	34	3	0	308	207	429	462	5.44e-11	64.3
TRINITY_DN17525_c0_g1_i1	TRINITY_DN17525_c0_g1_	XP_022821357.1 transmembrane protease serine 9-like [Spodoptera litura]	1		XP_022821357.1	84.211	38	6	0	116	3	243	280	3.43e-13	73.2
TRINITY_DN67740_c0_g1_i1	TRINITY_DN67740_c0_g1_	XP_022834073.1 metal tolerance protein 1-like [Spodoptera litura]	1		XP_022834073.1	98	50	1	0	220	369	1	50	6.41e-25	102
TRINITY_DN67797_c0_g1_i1	TRINITY_DN67797_c0_g1_	XP_022826218.1 uncharacterized protein LOC111356178 [Spodoptera litura]	1		XP_022826218.1	97.865	281	6	0	102	944	1	281	0	547
TRINITY_DN67800_c0_g1_i1	TRINITY_DN67800_c0_g1_	XP_022823095.1 protein obstructor-E-like [Spodoptera litura]	1		XP_022823095.1	100	223	0	0	827	159	1	223	2.23e-161	461
TRINITY_DN67766_c1_g1_i1	TRINITY_DN67766_c1_g1_	XP_022817146.1 cuticle protein 1-like [Spodoptera litura]	1		XP_022817146.1	100	27	0	0	82	2	5	31	8.82e-06	52.8
TRINITY_DN30945_c0_g1_i1	TRINITY_DN30945_c0_g1_	XP_022825619.1 cytochrome b5-related protein-like [Spodoptera litura]	1		XP_022825619.1	98.017	353	7	0	1257	199	101	453	0	718
TRINITY_DN5987_c1_g1_i1	TRINITY_DN5987_c1_g1_	XP_022821664.1 trypsin CFT-1-like [Spodoptera litura]	1		XP_022821664.1	89.908	109	11	0	1	327	52	160	4.36e-64	201
TRINITY_DN18960_c0_g1_i1	TRINITY_DN18960_c0_g1_	XP_022831565.1 uncharacterized protein LOC111360015 isoform X2 [Spodoptera litura]	1		XP_022831565.1	100	26	0	0	860	783	59	84	8.64e-07	57
TRINITY_DN37645_c0_g1_i1	TRINITY_DN37645_c0_g1_	XP_022818053.1 acetylcholinesterase-like [Spodoptera litura]	1		XP_022818053.1	91.176	34	3	0	3	104	514	547	2.97e-15	74.7
TRINITY_DN37686_c0_g1_i1	TRINITY_DN37686_c0_g1_	AFH57168.1 REPAT46 [Spodoptera littoralis]	1		AFH57168.1	100	32	0	0	566	471	17	48	9.98e-14	71.2
TRINITY_DN37606_c0_g1_i1	TRINITY_DN37606_c0_g1_	XP_022818811.1 putative U5 small nuclear ribonucleoprotein 200 kDa helicase [Spodoptera litura]	1		XP_022818811.1	88	25	3	0	372	298	1423	1447	1.12e-05	50.4
TRINITY_DN37624_c0_g1_i1	TRINITY_DN37624_c0_g1_	AIR09770.1 chymotrypsin-like serine protease precursor, partial [Spodoptera frugiperda]	1		AIR09770.1	85.714	154	22	0	463	2	4	157	2.49e-91	273
TRINITY_DN16078_c0_g1_i1	TRINITY_DN16078_c0_g1_	PZC76890.1 hypothetical protein B5X24_HaOG204029 [Helicoverpa armigera]	1		PZC76890.1	59.375	32	13	0	58	153	15	46	1.05e-06	48.1
TRINITY_DN16005_c1_g1_i1	TRINITY_DN16005_c1_g1_	ACV60240.1 antennal esterase CXE13 [Spodoptera littoralis]	1		ACV60240.1	99.82	557	1	0	1842	172	1	557	0	1159
TRINITY_DN16016_c0_g1_i1	TRINITY_DN16016_c0_g1_	XP_022829589.1 cytochrome P450 4d2-like [Spodoptera litura]	1		XP_022829589.1	96.429	28	1	0	86	3	443	470	1.76e-08	58.5
TRINITY_DN10900_c0_g1_i1	TRINITY_DN10900_c0_g1_	XP_022826474.1 collagenase-like [Spodoptera litura]	1		XP_022826474.1	100	85	0	0	324	70	211	295	1.25e-54	178
TRINITY_DN10964_c0_g1_i1	TRINITY_DN10964_c0_g1_	XP_022827399.1 uncharacterized protein LOC111357078 [Spodoptera litura]	1		XP_022827399.1	76.471	34	8	0	103	2	600	633	3.53e-09	60.1
TRINITY_DN10902_c0_g1_i1	TRINITY_DN10902_c0_g1_	XP_022827725.1 cytochrome P450 4C1-like isoform X1 [Spodoptera litura]	1		XP_022827725.1	90.667	75	7	0	2	226	376	450	8.39e-42	150
TRINITY_DN22559_c0_g1_i1	TRINITY_DN22559_c0_g1_	XP_022831369.1 phosphatidylethanolamine-binding protein homolog F40A3.3-like [Spodoptera litura]	1		XP_022831369.1	100	22	0	0	66	1	1	22	7.5e-05	45.8
TRINITY_DN54375_c0_g1_i1	TRINITY_DN54375_c0_g1_	XP_022829385.1 uncharacterized protein LOC111358468 [Spodoptera litura]	1		XP_022829385.1	94.444	54	3	0	435	274	22	75	6.12e-30	110
TRINITY_DN54388_c0_g1_i1	TRINITY_DN54388_c0_g1_	XP_022820408.1 fibroin heavy chain-like [Spodoptera litura]	1		XP_022820408.1	98.413	63	1	0	538	350	213	275	8.82e-07	55.1
TRINITY_DN33866_c0_g1_i1	TRINITY_DN33866_c0_g1_	AHY99681.1 UDP-glycosyltransferase 33F4 [Spodoptera littoralis]	1		AHY99681.1	97.222	72	2	0	757	972	1	72	1.47e-37	147
TRINITY_DN33883_c0_g1_i1	TRINITY_DN33883_c0_g1_	XP_022816396.1 endocuticle structural glycoprotein SgAbd-5-like isoform X2 [Spodoptera litura]	1		XP_022816396.1	97.561	41	1	0	123	1	4	44	5.65e-14	71.2
TRINITY_DN18428_c0_g1_i1	TRINITY_DN18428_c0_g1_	JAG53036.1 hypothetical protein, partial [Lygus hesperus]	1		JAG53036.1	100	24	0	0	96	25	101	124	6.81e-07	52.8
TRINITY_DN18496_c0_g1_i1	TRINITY_DN18496_c0_g1_	XP_021187759.1 DNA-(apurinic or apyrimidinic site) lyase [Helicoverpa armigera]	1		XP_021187759.1	100	28	0	0	2	85	569	596	6.44e-13	72
TRINITY_DN18453_c0_g1_i1	TRINITY_DN18453_c0_g1_	XP_022813968.1 multidrug resistance protein 1B-like [Spodoptera litura]	1		XP_022813968.1	75.94	133	2	1	825	1223	994	1096	3.71e-52	202
TRINITY_DN77525_c3_g2_i1	TRINITY_DN77525_c3_g2_	AUH25530.1 POL [Spodoptera frugiperda]	1	gene needed to include viral gene in genome	AUH25530.1	87.05	1166	149	1	5144	1647	3	1166	0	2080
TRINITY_DN77564_c1_g2_i1	TRINITY_DN77564_c1_g2_	XP_022827489.1 uncharacterized protein LOC111357139 [Spodoptera litura]	1		XP_022827489.1	100	63	0	0	15	203	1	63	2.43e-25	103
TRINITY_DN77563_c3_g3_i1	TRINITY_DN77563_c3_g3_	AUN86405.1 UDP-glycosyltransferase 33T2 [Spodoptera litura]	1		AUN86405.1	88.06	67	8	0	1063	863	454	520	3.45e-12	74.7
TRINITY_DN77537_c0_g1_i1	TRINITY_DN77537_c0_g1_	XP_022837418.1 putative ATP-dependent RNA helicase DHX30 [Spodoptera litura]	1		XP_022837418.1	97.439	898	23	0	1	2694	185	1082	0	1798
TRINITY_DN77263_c45_g1_i1	TRINITY_DN77263_c45_g1_	XP_021196929.1 alpha-tocopherol transfer protein-like [Helicoverpa armigera]	1		XP_021196929.1	69.649	313	95	0	1109	171	1	313	3.54e-172	492
TRINITY_DN77287_c2_g1_i1	TRINITY_DN77287_c2_g1_	PCG72152.1 hypothetical protein B5V51_1102 [Heliothis virescens]	1		PCG72152.1	88.462	26	3	0	78	1	73	98	1.18e-07	55.5
TRINITY_DN77268_c176_g3_i1	TRINITY_DN77268_c176_g3_	XP_022831803.1 luciferin 4-monooxygenase-like [Spodoptera litura]	1		XP_022831803.1	93.04	546	38	0	1830	193	1	546	0	1021
TRINITY_DN77267_c9_g1_i1	TRINITY_DN77267_c9_g1_	AAA29066.1 transposase, partial [Cadra cautella]	1		AAA29066.1	69.863	73	18	1	187	405	73	141	2.18e-25	104
TRINITY_DN71388_c0_g1_i1	TRINITY_DN71388_c0_g1_	XP_022831655.1 glucose dehydrogenase [FAD, quinone]-like [Spodoptera litura]	1		XP_022831655.1	98.676	680	9	0	130	2169	1	680	0	1304
TRINITY_DN71363_c1_g1_i1	TRINITY_DN71363_c1_g1_	XP_022819988.1 superoxide dismutase [Cu-Zn]-like [Spodoptera litura]	1		XP_022819988.1	99.582	239	1	0	849	133	1	239	4.9e-173	486
TRINITY_DN71367_c0_g2_i1	TRINITY_DN71367_c0_g2_	XP_022820743.1 uncharacterized protein LOC111352433 [Spodoptera litura]	1		XP_022820743.1	84.211	38	6	0	3	116	236	273	2.03e-13	73.2
TRINITY_DN96617_c0_g1_i1	TRINITY_DN96617_c0_g1_	XP_022821651.1 trypsin, alkaline C-like isoform X5 [Spodoptera litura]	1		XP_022821651.1	98.551	69	1	0	1	207	132	200	7.44e-25	98.6
TRINITY_DN65231_c0_g1_i1	TRINITY_DN65231_c0_g1_	XP_022837523.1 serpin B5-like [Spodoptera litura]	1		XP_022837523.1	98.801	417	5	0	1760	510	1	417	0	828
TRINITY_DN65284_c3_g1_i1	TRINITY_DN65284_c3_g1_	BAM18532.1 unknown unsecreted protein [Papilio xuthus]	1		BAM18532.1	56.818	44	19	0	141	272	19	62	3.85e-07	49.7
TRINITY_DN65259_c0_g2_i1	TRINITY_DN65259_c0_g2_	XP_022837464.1 attacin-like [Spodoptera litura]	1		XP_022837464.1	94.468	235	12	1	188	889	1	235	3.38e-150	429
TRINITY_DN22190_c0_g1_i1	TRINITY_DN22190_c0_g1_	XP_022829312.1 exosome complex component RRP43-like [Spodoptera litura]	1		XP_022829312.1	100	40	0	0	132	251	1	40	1.81e-22	94
TRINITY_DN22143_c0_g1_i1	TRINITY_DN22143_c0_g1_	XP_022827389.1 mucin-5AC-like isoform X4 [Spodoptera litura]	1		XP_022827389.1	93.75	80	5	0	190	429	1	80	9.87e-45	162
TRINITY_DN78268_c0_g1_i1	TRINITY_DN78268_c0_g1_	XP_022816507.1 peroxidase-like [Spodoptera litura]	1		XP_022816507.1	95.146	618	30	0	65	1918	1	618	0	1243
TRINITY_DN78291_c1_g1_i1	TRINITY_DN78291_c1_g1_	XP_022822284.1 pancreatic triacylglycerol lipase-like [Spodoptera litura]	1		XP_022822284.1	99.662	296	1	0	1019	132	36	331	0	595
TRINITY_DN64739_c1_g1_i1	TRINITY_DN64739_c1_g1_	XP_022827867.1 MAPK-interacting and spindle-stabilizing protein-like [Spodoptera litura]	1		XP_022827867.1	99.495	198	1	0	28	621	1	198	1.14e-112	328
TRINITY_DN64721_c0_g1_i1	TRINITY_DN64721_c0_g1_	XP_022814289.1 uncharacterized protein LOC111348065 [Spodoptera litura]	1		XP_022814289.1	97.842	278	6	0	74	907	1	278	0	542
TRINITY_DN64735_c2_g2_i1	TRINITY_DN64735_c2_g2_	XP_022820990.1 clavesin-2-like isoform X1 [Spodoptera litura]	1		XP_022820990.1	98.377	308	5	0	1796	873	1	308	0	622
TRINITY_DN13640_c0_g1_i1	TRINITY_DN13640_c0_g1_	XP_022828338.1 uncharacterized protein LOC111357763 [Spodoptera litura]	1		XP_022828338.1	96.956	427	13	0	793	2073	1	427	0	796
TRINITY_DN57824_c0_g1_i1	TRINITY_DN57824_c0_g1_	XP_022830948.1 coiled-coil domain-containing protein 137 [Spodoptera litura]	1		XP_022830948.1	83.784	37	6	0	3	113	165	201	2.04e-10	64.3
TRINITY_DN57861_c0_g1_i1	TRINITY_DN57861_c0_g1_	JAC29171.1 putative rte all, partial [Amblyomma triste]	1		JAC29171.1	65.556	90	31	0	274	5	54	143	2.02e-33	125
TRINITY_DN63818_c0_g1_i1	TRINITY_DN63818_c0_g1_	XP_022820263.1 Bardet-Biedl syndrome 1 protein [Spodoptera litura]	1		XP_022820263.1	97.857	140	3	0	582	1001	486	625	3.02e-88	286
TRINITY_DN40448_c0_g1_i1	TRINITY_DN40448_c0_g1_	XP_026736028.1 UDP-glucuronosyltransferase 2B31-like [Trichoplusia ni]	1		XP_026736028.1	70.213	47	12	1	1	135	324	370	7.46e-14	71.6
TRINITY_DN65806_c1_g1_i1	TRINITY_DN65806_c1_g1_	XP_026322777.1 uncharacterized protein LOC113232315 isoform X1 [Hyposmocoma kahamanoa]	1		XP_026322777.1	54.065	246	105	3	79	801	18	260	3.62e-88	270
TRINITY_DN65889_c1_g2_i1	TRINITY_DN65889_c1_g2_	XP_022831882.1 uncharacterized protein LOC111360240 [Spodoptera litura]	1		XP_022831882.1	97.317	559	15	0	422	2098	1	559	0	1022
TRINITY_DN65802_c0_g1_i1	TRINITY_DN65802_c0_g1_	XP_022831663.1 fatty acid-binding protein 1-like [Spodoptera litura]	1		XP_022831663.1	100	28	0	0	704	787	81	108	3.55e-08	58.2
TRINITY_DN55483_c0_g1_i1	TRINITY_DN55483_c0_g1_	XP_022815791.1 NGFI-A-binding protein homolog [Spodoptera litura]	1		XP_022815791.1	58.929	56	17	2	13	162	531	586	2.6e-09	58.2
TRINITY_DN48851_c0_g1_i1	TRINITY_DN48851_c0_g1_	XP_022837180.1 UDP-glucuronosyltransferase 2B10-like [Spodoptera litura]	1		XP_022837180.1	99.18	122	1	0	368	3	1	122	1.27e-79	249
TRINITY_DN77782_c39_g1_i1	TRINITY_DN77782_c39_g1_	XP_022816545.1 endocuticle structural glycoprotein ABD-4-like [Spodoptera litura]	1		XP_022816545.1	99.342	152	1	0	703	248	1	152	2.29e-95	282
TRINITY_DN77782_c78_g1_i1	TRINITY_DN77782_c78_g1_	XP_022837211.1 uncharacterized protein LOC111364537 [Spodoptera litura]	1		XP_022837211.1	100	79	0	0	19	255	978	1056	2.67e-25	107
TRINITY_DN77774_c0_g1_i1	TRINITY_DN77774_c0_g1_	XP_022830554.1 protein abnormal spindle [Spodoptera litura]	1		XP_022830554.1	98.321	2323	39	0	8032	1064	1	2323	0	4455
TRINITY_DN74140_c0_g1_i1	TRINITY_DN74140_c0_g1_	XP_022819876.1 caspase-1-like [Spodoptera litura]	1		XP_022819876.1	96.233	292	11	0	241	1116	1	292	0	541
TRINITY_DN74152_c0_g1_i1	TRINITY_DN74152_c0_g1_	PCG80196.1 hypothetical protein B5V51_10418 [Heliothis virescens]	1		PCG80196.1	100	225	0	0	2339	1665	1	225	6.56e-97	310
TRINITY_DN74125_c1_g1_i1	TRINITY_DN74125_c1_g1_	XP_022818811.1 putative U5 small nuclear ribonucleoprotein 200 kDa helicase [Spodoptera litura]	1		XP_022818811.1	76.923	26	6	0	36	113	1422	1447	0.000296	45.8
TRINITY_DN74144_c0_g1_i1	TRINITY_DN74144_c0_g1_	XP_022818242.1 myrosinase 1-like isoform X1 [Spodoptera litura]	1		XP_022818242.1	98.219	393	7	0	1	1179	105	497	0	806
TRINITY_DN74199_c3_g1_i1	TRINITY_DN74199_c3_g1_	OWR47298.1 putative Sec24B protein [Danaus plexippus plexippus]	1		OWR47298.1	81.818	22	4	0	172	107	132	153	0.00081	43.1
TRINITY_DN74177_c1_g1_i1	TRINITY_DN74177_c1_g1_	XP_022817220.1 uncharacterized protein LOC111350041 [Spodoptera litura]	1		XP_022817220.1	99.756	410	1	0	2072	843	1	410	0	844
TRINITY_DN74159_c0_g1_i1	TRINITY_DN74159_c0_g1_	XP_022821809.1 protein lethal(2)essential for life-like [Spodoptera litura]	1		XP_022821809.1	99.194	124	1	0	372	1	6	129	3.98e-88	259
TRINITY_DN76282_c0_g1_i1	TRINITY_DN76282_c0_g1_	XP_022814930.1 uncharacterized protein LOC111348520 [Spodoptera litura]	1		XP_022814930.1	100	513	0	0	1919	381	1	513	0	613
TRINITY_DN76245_c3_g2_i1	TRINITY_DN76245_c3_g2_	XP_022818655.1 lactase-phlorizin hydrolase-like [Spodoptera litura]	1		XP_022818655.1	97.002	467	14	0	2	1402	516	982	0	956
TRINITY_DN76225_c5_g1_i1	TRINITY_DN76225_c5_g1_	XP_022825522.1 retinal dehydrogenase 1-like isoform X1 [Spodoptera litura]	1		XP_022825522.1	91.892	37	3	0	833	943	5	41	1.46e-11	72.4
TRINITY_DN76254_c0_g1_i1	TRINITY_DN76254_c0_g1_	XP_022816303.1 uncharacterized protein LOC111349432 [Spodoptera litura]	1		XP_022816303.1	100	83	0	0	344	96	283	365	4.7e-42	154
TRINITY_DN76254_c1_g2_i1	TRINITY_DN76254_c1_g2_	XP_022830469.1 pupal cuticle protein 36a-like [Spodoptera litura]	1		XP_022830469.1	98.618	217	3	0	726	76	103	319	1.06e-130	377
TRINITY_DN76254_c1_g4_i1	TRINITY_DN76254_c1_g4_	XP_022816303.1 uncharacterized protein LOC111349432 [Spodoptera litura]	1		XP_022816303.1	100	107	0	0	435	115	99	205	5.91e-65	219
TRINITY_DN76254_c1_g5_i1	TRINITY_DN76254_c1_g5_	XP_022830469.1 pupal cuticle protein 36a-like [Spodoptera litura]	1		XP_022830469.1	97.248	109	3	0	329	3	71	179	1.54e-70	219
TRINITY_DN76274_c0_g3_i1	TRINITY_DN76274_c0_g3_	RVE52933.1 hypothetical protein evm_002410 [Chilo suppressalis]	1		RVE52933.1	94.444	18	1	0	15	68	132	149	0.000845	42
TRINITY_DN76227_c1_g1_i1	TRINITY_DN76227_c1_g1_	PCG67677.1 hypothetical protein B5V51_6070 [Heliothis virescens]	1		PCG67677.1	96.667	270	9	0	740	1549	1	270	0	540
TRINITY_DN76296_c2_g1_i1	TRINITY_DN76296_c2_g1_	XP_021184926.1 uncharacterized protein LOC110372496 [Helicoverpa armigera]	1		XP_021184926.1	83.398	259	43	0	247	1023	1	259	4.8e-155	463
TRINITY_DN76270_c2_g1_i1	TRINITY_DN76270_c2_g1_	XP_022837834.1 lipase 1-like [Spodoptera litura]	1		XP_022837834.1	96.173	392	15	0	235	1410	1	392	0	786
TRINITY_DN31499_c0_g1_i1	TRINITY_DN31499_c0_g1_	XP_022829641.1 uncharacterized protein LOC111358648 [Spodoptera litura]	1		XP_022829641.1	96.296	27	1	0	1	81	200	226	1.83e-19	60.5
TRINITY_DN42534_c0_g1_i1	TRINITY_DN42534_c0_g1_	XP_022831900.1 cytochrome P450 6B2-like [Spodoptera litura]	1		XP_022831900.1	100	26	0	0	302	379	459	484	3.35e-07	54.7
TRINITY_DN42535_c1_g1_i1	TRINITY_DN42535_c1_g1_	PCG65621.1 hypothetical protein B5V51_8901 [Heliothis virescens]	1		PCG65621.1	67.857	28	9	0	84	1	107	134	3.19e-05	47.8
TRINITY_DN41062_c0_g1_i1	TRINITY_DN41062_c0_g1_	XP_022816667.1 uncharacterized protein LOC111349692 [Spodoptera litura]	1		XP_022816667.1	95.833	96	4	0	2	289	38	133	3.28e-62	198
TRINITY_DN41016_c0_g1_i1	TRINITY_DN41016_c0_g1_	XP_022822580.1 uncharacterized protein LOC111353699, partial [Spodoptera litura]	1		XP_022822580.1	80	50	10	0	16	165	231	280	2.3e-24	89.4
TRINITY_DN14222_c0_g1_i1	TRINITY_DN14222_c0_g1_	XP_022831125.1 uncharacterized protein LOC111359732 isoform X1 [Spodoptera litura]	1		XP_022831125.1	100	21	0	0	84	22	24	44	1.9e-06	55.1
TRINITY_DN33433_c0_g1_i1	TRINITY_DN33433_c0_g1_	XP_022828317.1 organic cation transporter protein-like [Spodoptera litura]	1		XP_022828317.1	95.694	209	9	0	645	19	1	209	7.08e-132	400
TRINITY_DN76305_c0_g4_i1	TRINITY_DN76305_c0_g4_	XP_022817220.1 uncharacterized protein LOC111350041 [Spodoptera litura]	1		XP_022817220.1	90.323	31	3	0	93	1	373	403	8.23e-11	65.1
TRINITY_DN76331_c3_g1_i1	TRINITY_DN76331_c3_g1_	XP_022832049.1 pupal cuticle protein-like [Spodoptera litura]	1		XP_022832049.1	100	198	0	0	888	295	1	198	1.47e-43	158
TRINITY_DN76331_c3_g2_i1	TRINITY_DN76331_c3_g2_	XP_022828655.1 uncharacterized protein LOC111358014 [Spodoptera litura]	1		XP_022828655.1	99.329	149	1	0	977	531	1	149	7.67e-80	251
TRINITY_DN76307_c0_g1_i1	TRINITY_DN76307_c0_g1_	XP_022815485.1 serine proteinase stubble isoform X1 [Spodoptera litura]	1		XP_022815485.1	100	696	0	0	104	2191	1	696	0	1132
TRINITY_DN76339_c2_g1_i1	TRINITY_DN76339_c2_g1_	XP_022827714.1 uncharacterized protein LOC111357314 [Spodoptera litura]	1		XP_022827714.1	93.333	30	2	0	438	349	493	522	2.35e-09	61.6
TRINITY_DN76320_c1_g1_i1	TRINITY_DN76320_c1_g1_	XP_023936132.1 thymosin beta isoform X2 [Bicyclus anynana]	1		XP_023936132.1	83.721	43	4	1	275	403	117	156	4.36e-13	68.9
TRINITY_DN76301_c4_g3_i1	TRINITY_DN76301_c4_g3_	XP_022835466.1 extensin-1-like [Spodoptera litura]	1		XP_022835466.1	71.111	45	13	0	108	242	123	167	2.65e-14	71.2
TRINITY_DN21343_c0_g1_i1	TRINITY_DN21343_c0_g1_	XP_022830967.1 LOW QUALITY PROTEIN: uncharacterized protein LOC111359605 [Spodoptera litura]	1		XP_022830967.1	96.429	28	1	0	377	460	1056	1083	7.53e-11	66.2
TRINITY_DN21394_c0_g1_i1	TRINITY_DN21394_c0_g1_	XP_022825659.1 UDP-glucuronosyltransferase 2B31-like [Spodoptera litura]	1		XP_022825659.1	88	125	15	0	3	377	136	260	6.5e-74	234
TRINITY_DN583_c0_g1_i1	TRINITY_DN583_c0_g1_	XP_021194278.1 zinc transporter ZIP1-like [Helicoverpa armigera]	1		XP_021194278.1	92.023	351	26	1	509	1561	3	351	0	580
TRINITY_DN61243_c0_g1_i1	TRINITY_DN61243_c0_g1_	XP_022816316.1 multiple inositol polyphosphate phosphatase 1-like [Spodoptera litura]	1		XP_022816316.1	94.009	434	26	0	1426	125	1	434	0	862
TRINITY_DN61272_c0_g1_i1	TRINITY_DN61272_c0_g1_	XP_022827163.1 xanthine dehydrogenase 1-like [Spodoptera litura]	1		XP_022827163.1	88.235	34	4	0	1	102	1207	1240	4.17e-10	64.7
TRINITY_DN39515_c0_g1_i1	TRINITY_DN39515_c0_g1_	AHY99686.1 UDP-glycosyltransferase 40R3 [Spodoptera littoralis]	1		AHY99686.1	98.667	75	1	0	1	225	315	389	2.68e-44	155
TRINITY_DN39507_c0_g1_i1	TRINITY_DN39507_c0_g1_	XP_022817976.1 uncharacterized protein LOC111350579 [Spodoptera litura]	1		XP_022817976.1	100	31	0	0	763	671	1165	1195	3.05e-08	61.6
TRINITY_DN63228_c0_g1_i1	TRINITY_DN63228_c0_g1_	XP_022814927.1 endocuticle structural glycoprotein SgAbd-3-like [Spodoptera litura]	1		XP_022814927.1	100	171	0	0	57	569	1	171	1.4e-97	290
TRINITY_DN63209_c0_g1_i1	TRINITY_DN63209_c0_g1_	XP_022822414.1 acanthoscurrin-2-like isoform X1 [Spodoptera litura]	1	antimicrobial	XP_022822414.1	100	155	0	0	651	187	1	155	2.44e-37	138
TRINITY_DN63265_c0_g1_i1	TRINITY_DN63265_c0_g1_	XP_022824300.1 DENN domain-containing protein 4C isoform X2 [Spodoptera litura]	1		XP_022824300.1	100	25	0	0	96	22	1182	1206	9.29e-08	55.1
TRINITY_DN63291_c0_g1_i1	TRINITY_DN63291_c0_g1_	XP_022824762.1 uncharacterized protein LOC111355216 [Spodoptera litura]	1		XP_022824762.1	100	176	0	0	938	411	2	177	4.66e-97	292
TRINITY_DN63204_c0_g1_i1	TRINITY_DN63204_c0_g1_	XP_022822015.1 abscisic acid and environmental stress-inducible protein-like [Spodoptera litura]	1		XP_022822015.1	100	54	0	0	208	369	1	54	4.98e-32	119
TRINITY_DN75868_c2_g2_i1	TRINITY_DN75868_c2_g2_	XP_022830991.1 uncharacterized protein LOC111359629 [Spodoptera litura]	1		XP_022830991.1	100	95	0	0	330	46	856	950	1.53e-57	197
TRINITY_DN75834_c4_g3_i1	TRINITY_DN75834_c4_g3_	XP_022824204.1 P protein-like [Spodoptera litura]	1		XP_022824204.1	98.64	809	11	0	3309	883	1	809	0	1535
TRINITY_DN75884_c0_g2_i1	TRINITY_DN75884_c0_g2_	XP_022827792.1 organic cation transporter protein isoform X1 [Spodoptera litura]	1		XP_022827792.1	100	517	0	0	2173	623	36	552	0	1061
TRINITY_DN75898_c103_g2_i1	TRINITY_DN75898_c103_g2_	PZC76890.1 hypothetical protein B5X24_HaOG204029 [Helicoverpa armigera]	1		PZC76890.1	60	35	14	0	152	48	11	45	1.68e-07	54.3
TRINITY_DN75813_c4_g2_i1	TRINITY_DN75813_c4_g2_	XP_022830967.1 LOW QUALITY PROTEIN: uncharacterized protein LOC111359605 [Spodoptera litura]	1		XP_022830967.1	100	27	0	0	430	510	1481	1507	1.95e-07	57
TRINITY_DN36082_c0_g1_i1	TRINITY_DN36082_c0_g1_	PZC70972.1 hypothetical protein B5X24_HaOG214509 [Helicoverpa armigera]	1		PZC70972.1	59.467	713	286	2	130	2265	83	793	0	850
TRINITY_DN64895_c0_g1_i1	TRINITY_DN64895_c0_g1_	XP_021184635.1 uncharacterized protein LOC110372336 [Helicoverpa armigera]	1		XP_021184635.1	100	29	0	0	1	87	268	296	1.14e-09	63.5
TRINITY_DN64855_c0_g1_i1	TRINITY_DN64855_c0_g1_	XP_022820631.1 cuticle protein-like [Spodoptera litura]	1		XP_022820631.1	85.294	34	5	0	104	3	198	231	4.25e-08	59.3
TRINITY_DN64831_c0_g1_i1	TRINITY_DN64831_c0_g1_	XP_022829572.1 arylsulfatase B [Spodoptera litura]	1		XP_022829572.1	97.757	535	12	0	1874	270	1	535	0	1054
TRINITY_DN76443_c6_g2_i1	TRINITY_DN76443_c6_g2_	XP_022824824.1 uncharacterized protein LOC111355274 [Spodoptera litura]	1		XP_022824824.1	99.369	317	2	0	27	977	232	548	0	622
TRINITY_DN76428_c91_g5_i1	TRINITY_DN76428_c91_g5_	ADI61810.1 endonuclease-reverse transcriptase [Bombyx mori]	1		ADI61810.1	73.333	30	8	0	3	92	933	962	1.91e-05	49.7
TRINITY_DN76447_c0_g1_i1	TRINITY_DN76447_c0_g1_	XP_022815233.1 uncharacterized protein K02A2.6-like [Spodoptera litura]	1		XP_022815233.1	97.301	704	19	0	2114	3	17	720	0	1343
TRINITY_DN69880_c0_g1_i1	TRINITY_DN69880_c0_g1_	XP_022817915.1 cuticle protein 19-like [Spodoptera litura]	1		XP_022817915.1	85.714	70	7	1	183	392	24	90	3.09e-18	81.3
TRINITY_DN69880_c0_g2_i1	TRINITY_DN69880_c0_g2_	XP_022817915.1 cuticle protein 19-like [Spodoptera litura]	1		XP_022817915.1	100	50	0	0	446	297	83	132	3.22e-24	97.1
TRINITY_DN69831_c0_g1_i1	TRINITY_DN69831_c0_g1_	XP_022828895.1 uncharacterized protein LOC111358188 [Spodoptera litura]	1		XP_022828895.1	98.611	288	4	0	276	1139	1	288	0	562
TRINITY_DN40991_c0_g1_i1	TRINITY_DN40991_c0_g1_	XP_022814688.1 ribonucleoside-diphosphate reductase large subunit [Spodoptera litura]	1		XP_022814688.1	96	25	1	0	77	3	102	126	1.46e-07	54.3
TRINITY_DN40987_c0_g1_i1	TRINITY_DN40987_c0_g1_	PZC80998.1 hypothetical protein B5X24_HaOG213652 [Helicoverpa armigera]	1		PZC80998.1	81.481	27	1	1	121	41	290	312	0.000157	45.4
TRINITY_DN44699_c1_g1_i1	TRINITY_DN44699_c1_g1_	XP_022816447.1 larval cuticle protein 16/17-like [Spodoptera litura]	1		XP_022816447.1	92.683	82	6	0	257	502	29	110	5.92e-47	157
TRINITY_DN44673_c1_g1_i1	TRINITY_DN44673_c1_g1_	XP_022825649.1 flexible cuticle protein 12-like [Spodoptera litura]	1		XP_022825649.1	94.34	106	6	0	431	114	1	106	1.03e-47	156
TRINITY_DN44676_c0_g1_i1	TRINITY_DN44676_c0_g1_	XP_022834523.1 prostatic acid phosphatase-like [Spodoptera litura]	1		XP_022834523.1	97.826	368	8	0	1209	106	17	384	0	745
TRINITY_DN42613_c0_g1_i1	TRINITY_DN42613_c0_g1_	KPJ04392.1 hypothetical protein RR46_01761 [Papilio xuthus]	1		KPJ04392.1	84.746	59	8	1	355	182	3	61	7.27e-33	94.4
TRINITY_DN42642_c0_g1_i1	TRINITY_DN42642_c0_g1_	AYM01173.1 glutathione-S-transferase omega class [Spodoptera littoralis]	1		AYM01173.1	73.333	45	9	2	939	1067	143	186	8.8e-08	60.5
TRINITY_DN23838_c0_g1_i1	TRINITY_DN23838_c0_g1_	XP_022835071.1 vitellogenin-like [Spodoptera litura]	1		XP_022835071.1	94.477	344	19	0	3	1034	607	950	0	635
TRINITY_DN38454_c0_g1_i1	TRINITY_DN38454_c0_g1_	RVE50494.1 hypothetical protein evm_004823 [Chilo suppressalis]	1		RVE50494.1	68.75	32	10	0	37	132	124	155	0.000126	45.8
TRINITY_DN38460_c0_g1_i1	TRINITY_DN38460_c0_g1_	XP_022831879.1 uncharacterized protein LOC111360237 [Spodoptera litura]	1		XP_022831879.1	96.429	28	1	0	3	86	44	71	8.46e-20	62.4
TRINITY_DN47381_c0_g1_i1	TRINITY_DN47381_c0_g1_	XP_022814289.1 uncharacterized protein LOC111348065 [Spodoptera litura]	1		XP_022814289.1	96.296	27	1	0	386	306	122	148	1.09e-07	55.8
TRINITY_DN50149_c1_g2_i1	TRINITY_DN50149_c1_g2_	XP_022818811.1 putative U5 small nuclear ribonucleoprotein 200 kDa helicase [Spodoptera litura]	1		XP_022818811.1	88	25	3	0	91	17	1423	1447	9.16e-06	50.4
TRINITY_DN50105_c0_g1_i1	TRINITY_DN50105_c0_g1_	XP_022826183.1 uncharacterized protein LOC111356152 [Spodoptera litura]	1		XP_022826183.1	93.548	93	6	0	125	403	1	93	1.38e-44	147
TRINITY_DN12159_c0_g1_i1	TRINITY_DN12159_c0_g1_	XP_013198532.1 PREDICTED: piggyBac transposable element-derived protein 4-like [Amyelois transitella]	1		XP_013198532.1	46.939	49	26	0	265	411	571	619	7.07e-08	58.2
TRINITY_DN13818_c0_g1_i1	TRINITY_DN13818_c0_g1_	XP_022830931.1 glucose dehydrogenase [FAD, quinone]-like [Spodoptera litura]	1		XP_022830931.1	92.228	579	45	0	2481	745	1	579	0	1061
TRINITY_DN39672_c0_g1_i1	TRINITY_DN39672_c0_g1_	XP_022816268.1 uncharacterized protein LOC111349396 [Spodoptera litura]	1		XP_022816268.1	100	134	0	0	402	1	380	513	4.31e-58	194
TRINITY_DN39644_c0_g1_i1	TRINITY_DN39644_c0_g1_	AFJ04290.1 alkaline phosphatase 2 [Spodoptera litura]	1		AFJ04290.1	94.118	34	2	0	102	1	190	223	5.35e-12	71.6
TRINITY_DN77387_c39_g1_i1	TRINITY_DN77387_c39_g1_	XP_022814444.1 uncharacterized protein LOC111348165 [Spodoptera litura]	1		XP_022814444.1	72.619	84	19	2	24	275	82	161	2.28e-32	120
TRINITY_DN77360_c0_g1_i1	TRINITY_DN77360_c0_g1_	XP_022825776.1 uncharacterized protein LOC111355902 [Spodoptera litura]	1		XP_022825776.1	100	580	0	0	280	2019	1	580	0	1063
TRINITY_DN77339_c3_g4_i1	TRINITY_DN77339_c3_g4_	XP_022831450.1 piggyBac transposable element-derived protein 4-like isoform X3 [Spodoptera litura]	1		XP_022831450.1	83.333	24	4	0	200	271	4	27	0.000465	44.3
TRINITY_DN77305_c0_g1_i1	TRINITY_DN77305_c0_g1_	XP_022826723.1 indole-3-acetaldehyde oxidase-like [Spodoptera litura]	1		XP_022826723.1	98.041	1021	20	0	180	3242	1	1021	0	2011
TRINITY_DN77374_c0_g3_i1	TRINITY_DN77374_c0_g3_	XP_022817974.1 tyrosine-protein kinase receptor torso-like isoform X2 [Spodoptera litura]	1		XP_022817974.1	95.879	364	14	1	302	1390	1	364	0	694
TRINITY_DN27267_c0_g1_i1	TRINITY_DN27267_c0_g1_	XP_022818057.1 uncharacterized protein LOC111350651 isoform X2 [Spodoptera litura]	1		XP_022818057.1	93.548	31	2	0	1	93	734	764	3.74e-10	68.6
TRINITY_DN43600_c0_g1_i1	TRINITY_DN43600_c0_g1_	XP_022813898.1 uncharacterized protein LOC111347782 [Spodoptera litura]	1		XP_022813898.1	93.86	114	7	0	244	585	1	114	1.36e-56	193
TRINITY_DN52681_c0_g1_i1	TRINITY_DN52681_c0_g1_	AIR09769.1 chymotrypsin-like serine protease precursor [Spodoptera frugiperda]	1		AIR09769.1	76.471	34	8	0	1	102	136	169	2.52e-07	54.7
TRINITY_DN52628_c2_g2_i1	TRINITY_DN52628_c2_g2_	XP_022827089.1 transmembrane protease serine 9-like [Spodoptera litura]	1		XP_022827089.1	96.743	307	10	0	958	38	324	630	6.35e-172	497
TRINITY_DN60440_c0_g1_i1	TRINITY_DN60440_c0_g1_	XP_022827966.1 cuticle protein 16.5-like [Spodoptera litura]	1		XP_022827966.1	100	23	0	0	627	695	189	211	0.00016	48.9
TRINITY_DN60434_c0_g1_i1	TRINITY_DN60434_c0_g1_	XP_022830967.1 LOW QUALITY PROTEIN: uncharacterized protein LOC111359605 [Spodoptera litura]	1		XP_022830967.1	95.868	121	5	0	365	3	1207	1327	1.51e-73	249
TRINITY_DN50765_c0_g1_i1	TRINITY_DN50765_c0_g1_	PSN44082.1 40S ribosomal protein S4 [Blattella germanica]	1		PSN44082.1	100	32	0	0	120	25	1	32	5.17e-13	68.6
TRINITY_DN50770_c0_g1_i1	TRINITY_DN50770_c0_g1_	XP_022823094.1 membrane-bound alkaline phosphatase-like [Spodoptera litura]	1		XP_022823094.1	100	31	0	0	1	93	210	240	6.16e-12	70.1
TRINITY_DN64140_c0_g1_i1	TRINITY_DN64140_c0_g1_	XP_022824556.1 pancreatic triacylglycerol lipase-like [Spodoptera litura]	1		XP_022824556.1	99.102	334	3	0	2522	1521	1	334	0	684
TRINITY_DN16375_c0_g1_i1	TRINITY_DN16375_c0_g1_	XP_022835359.1 uncharacterized protein LOC111362842 [Spodoptera litura]	1		XP_022835359.1	86.806	144	19	0	80	511	1	144	2.42e-83	258
TRINITY_DN8390_c0_g1_i1	TRINITY_DN8390_c0_g1_	XP_022818827.1 uncharacterized protein LOC111351250 isoform X2 [Spodoptera litura]	1		XP_022818827.1	99.595	247	1	0	1059	319	1	247	0	513
TRINITY_DN8377_c0_g1_i1	TRINITY_DN8377_c0_g1_	PCG75468.1 hypothetical protein B5V51_11643 [Heliothis virescens]	1		PCG75468.1	46.4	125	65	2	648	1022	258	380	1.46e-23	109
TRINITY_DN8310_c0_g1_i1	TRINITY_DN8310_c0_g1_	XP_022827207.1 facilitated trehalose transporter Tret1-like [Spodoptera litura]	1		XP_022827207.1	97.333	450	12	0	376	1725	1	450	0	825
TRINITY_DN32091_c0_g1_i1	TRINITY_DN32091_c0_g1_	XP_022831879.1 uncharacterized protein LOC111360237 [Spodoptera litura]	1		XP_022831879.1	96.429	28	1	0	3	86	109	136	2.4e-09	58.5
TRINITY_DN32063_c0_g1_i1	TRINITY_DN32063_c0_g1_	XP_022816301.1 uncharacterized protein LOC111349430 [Spodoptera litura]	1		XP_022816301.1	95.699	372	14	1	242	1357	473	842	0	680
TRINITY_DN32059_c0_g1_i1	TRINITY_DN32059_c0_g1_	XP_022826808.1 chymotrypsin-2-like [Spodoptera litura]	1		XP_022826808.1	95.238	126	6	0	397	20	6	131	6.78e-72	222
TRINITY_DN77174_c3_g1_i1	TRINITY_DN77174_c3_g1_	XP_022830282.1 uncharacterized protein LOC111359075 isoform X2 [Spodoptera litura]	1		XP_022830282.1	70.76	171	49	1	4	513	201	371	1.87e-84	260
TRINITY_DN77171_c0_g2_i1	TRINITY_DN77171_c0_g2_	XP_022830589.1 uncharacterized protein LOC111359323 [Spodoptera litura]	1		XP_022830589.1	96.124	258	10	0	77	850	6	263	9.18e-161	491
TRINITY_DN77159_c0_g1_i1	TRINITY_DN77159_c0_g1_	ACY92457.1 cytochrome P450 CYP307A1 [Spodoptera littoralis]	1		ACY92457.1	100	538	0	0	83	1696	1	538	0	1091
TRINITY_DN77110_c2_g2_i1	TRINITY_DN77110_c2_g2_	XP_022822301.1 putative cystathionine gamma-lyase 2 [Spodoptera litura]	1		XP_022822301.1	100	89	0	0	757	1023	1	89	1.89e-55	192
TRINITY_DN77123_c16_g1_i1	TRINITY_DN77123_c16_g1_	XP_022822757.1 uncharacterized protein LOC111353810 [Spodoptera litura]	1		XP_022822757.1	63.889	72	19	2	211	11	90	159	9.82e-19	84
TRINITY_DN77173_c0_g1_i1	TRINITY_DN77173_c0_g1_	XP_022824262.1 ankyrin repeat domain-containing protein 50-like isoform X1 [Spodoptera litura]	1		XP_022824262.1	99.14	465	4	0	220	1614	6	470	0	920
TRINITY_DN77188_c0_g1_i1	TRINITY_DN77188_c0_g1_	XP_022826326.1 uncharacterized protein LOC111356260 [Spodoptera litura]	1		XP_022826326.1	98.174	712	13	0	2217	82	1	712	0	1460
TRINITY_DN77166_c0_g1_i1	TRINITY_DN77166_c0_g1_	XP_022836784.1 uncharacterized protein LOC111364156 [Spodoptera litura]	1		XP_022836784.1	98.258	574	10	0	103	1824	580	1153	0	780
TRINITY_DN77166_c0_g2_i1	TRINITY_DN77166_c0_g2_	XP_022836784.1 uncharacterized protein LOC111364156 [Spodoptera litura]	1		XP_022836784.1	99.432	1056	6	0	3170	3	1148	2203	0	1163
TRINITY_DN11303_c1_g1_i1	TRINITY_DN11303_c1_g1_	XP_022818059.1 uncharacterized protein LOC111350652 [Spodoptera litura]	1		XP_022818059.1	97.326	187	5	0	562	2	1	187	1.99e-109	343
TRINITY_DN49633_c0_g1_i1	TRINITY_DN49633_c0_g1_	XP_022821673.1 trypsin, alkaline B-like [Spodoptera litura]	1		XP_022821673.1	96.667	30	1	0	296	207	127	156	1.02e-21	63.5
TRINITY_DN61494_c0_g1_i1	TRINITY_DN61494_c0_g1_	AKJ54504.1 cecropin C [Spodoptera exigua]	1		AKJ54504.1	87.302	63	8	0	85	273	1	63	3.64e-32	115
TRINITY_DN61420_c1_g1_i1	TRINITY_DN61420_c1_g1_	XP_022817250.1 cytochrome P450 6B7-like [Spodoptera litura]	1		XP_022817250.1	96.203	158	6	0	196	669	1	158	9.13e-106	320
TRINITY_DN61495_c1_g1_i1	TRINITY_DN61495_c1_g1_	AYM01155.1 glutathione-S-transferase epsilon class [Spodoptera littoralis]	1		AYM01155.1	94.203	138	8	0	420	7	1	138	6.56e-89	271
TRINITY_DN72904_c3_g1_i1	TRINITY_DN72904_c3_g1_	JAS37834.1 hypothetical protein g.13451, partial [Cuerna arida]	1		JAS37834.1	100	27	0	0	81	1	20	46	2.69e-08	57
TRINITY_DN72962_c2_g1_i1	TRINITY_DN72962_c2_g1_	XP_021184774.1 uncharacterized protein LOC110372414 [Helicoverpa armigera]	1		XP_021184774.1	31.655	278	164	8	279	1079	36	298	6.6e-27	117
TRINITY_DN72927_c0_g1_i1	TRINITY_DN72927_c0_g1_	XP_022828744.1 mediator of RNA polymerase II transcription subunit 15-like [Spodoptera litura]	1		XP_022828744.1	98.098	368	6	1	1352	249	1	367	2.27e-155	462
TRINITY_DN72932_c0_g1_i1	TRINITY_DN72932_c0_g1_	XP_021199291.1 pro-resilin-like [Helicoverpa armigera]	1		XP_021199291.1	71.93	228	62	2	1949	1272	1	228	6.71e-66	223
TRINITY_DN72951_c27_g1_i1	TRINITY_DN72951_c27_g1_	XP_026329999.1 uncharacterized protein LOC113237614 isoform X1 [Hyposmocoma kahamanoa]	1		XP_026329999.1	97.5	40	1	0	1461	1580	62	101	5.49e-15	85.5
TRINITY_DN860_c0_g1_i1	TRINITY_DN860_c0_g1_	XP_015111778.1 PREDICTED: uncharacterized protein LOC107037646 [Diachasma alloeum]	1		XP_015111778.1	65	40	13	1	412	296	40	79	2.62e-06	53.9
TRINITY_DN4172_c0_g1_i1	TRINITY_DN4172_c0_g1_	AUH25534.1 ORF 8, partial [Spodoptera frugiperda]	1		AUH25534.1	65.789	38	13	0	1	114	124	161	4.59e-07	53.1
TRINITY_DN44145_c0_g1_i1	TRINITY_DN44145_c0_g1_	XP_022816395.1 endocuticle structural glycoprotein SgAbd-5-like isoform X1 [Spodoptera litura]	1		XP_022816395.1	93.333	30	2	0	92	3	46	75	8.83e-10	59.7
TRINITY_DN44139_c0_g1_i1	TRINITY_DN44139_c0_g1_	XP_022818463.1 uncharacterized protein LOC111350961 isoform X2 [Spodoptera litura]	1		XP_022818463.1	92.623	122	9	0	72	437	1	122	4.97e-79	237
TRINITY_DN55292_c0_g1_i1	TRINITY_DN55292_c0_g1_	XP_022819183.1 gametocyte-specific factor 1-like [Spodoptera litura]	1		XP_022819183.1	82.692	52	9	0	158	3	4	55	8.14e-25	95.9
TRINITY_DN67542_c3_g1_i1	TRINITY_DN67542_c3_g1_	AYM01153.1 glutathione-S-transferase epsilon class [Spodoptera littoralis]	1		AYM01153.1	99.103	223	2	0	778	110	1	223	4.08e-160	454
TRINITY_DN67529_c0_g1_i1	TRINITY_DN67529_c0_g1_	XP_022830937.1 alcohol dehydrogenase 1-like [Spodoptera litura]	1		XP_022830937.1	99.197	249	2	0	864	118	1	249	1.62e-180	510
TRINITY_DN67582_c0_g1_i1	TRINITY_DN67582_c0_g1_	XP_022822683.1 uncharacterized protein LOC111353763 isoform X3 [Spodoptera litura]	1		XP_022822683.1	98.459	1168	18	0	4150	647	1	1168	0	2241
TRINITY_DN67595_c0_g1_i1	TRINITY_DN67595_c0_g1_	XP_022818447.1 uncharacterized protein LOC111350951 [Spodoptera litura]	1		XP_022818447.1	88.608	79	9	0	483	719	1	79	6.82e-41	147
TRINITY_DN67523_c0_g1_i1	TRINITY_DN67523_c0_g1_	XP_022831164.1 lipase member H-like [Spodoptera litura]	1		XP_022831164.1	95.732	328	14	0	1082	99	1	328	0	632
TRINITY_DN67502_c0_g1_i1	TRINITY_DN67502_c0_g1_	XP_022831142.1 lipase 1-like [Spodoptera litura]	1		XP_022831142.1	96.875	32	1	0	97	2	242	273	3.17e-11	71.2
TRINITY_DN65321_c0_g1_i1	TRINITY_DN65321_c0_g1_	XP_022832647.1 ecdysone-induced protein 78C-like isoform X1 [Spodoptera litura]	1		XP_022832647.1	98.886	449	5	0	801	2147	1	449	0	869
TRINITY_DN65342_c0_g1_i1	TRINITY_DN65342_c0_g1_	XP_022828371.1 shematrin-like protein 1 [Spodoptera litura]	1		XP_022828371.1	97.297	37	1	0	124	234	79	115	1.22e-11	68.9
TRINITY_DN65347_c0_g1_i1	TRINITY_DN65347_c0_g1_	XP_022836358.1 trypsin, alkaline B-like [Spodoptera litura]	1		XP_022836358.1	97.388	268	7	0	58	861	1	268	0	538
TRINITY_DN3332_c0_g1_i1	TRINITY_DN3332_c0_g1_	AFP20604.1 cytochrome CYP340AA1 [Spodoptera littoralis]	1		AFP20604.1	99.385	488	3	0	2	1465	3	490	0	1007
TRINITY_DN3320_c0_g1_i1	TRINITY_DN3320_c0_g1_	XP_022819923.1 uncharacterized protein LOC111351929 [Spodoptera litura]	1		XP_022819923.1	98.81	252	3	0	55	810	1	252	2.81e-162	464
TRINITY_DN94462_c0_g1_i1	TRINITY_DN94462_c0_g1_	AVK59448.1 Loquacious-PD [Spodoptera frugiperda]	1		AVK59448.1	100	40	0	0	537	418	223	262	8.85e-19	87.4
TRINITY_DN31638_c0_g1_i1	TRINITY_DN31638_c0_g1_	PZC76180.1 hypothetical protein B5X24_HaOG204924 [Helicoverpa armigera]	1		PZC76180.1	56.098	41	17	1	21	140	39	79	0.000635	43.1
TRINITY_DN31680_c0_g1_i1	TRINITY_DN31680_c0_g1_	XP_022824481.1 cytochrome P450 6B2-like [Spodoptera litura]	1		XP_022824481.1	97.734	353	8	0	1886	2944	1	353	0	701
TRINITY_DN31672_c0_g1_i1	TRINITY_DN31672_c0_g1_	PCG72152.1 hypothetical protein B5V51_1102 [Heliothis virescens]	1		PCG72152.1	66.071	112	38	0	51	386	104	215	2.43e-41	143
TRINITY_DN64456_c0_g1_i1	TRINITY_DN64456_c0_g1_	XP_022814852.1 lysozyme-like [Spodoptera litura]	1		XP_022814852.1	100	141	0	0	68	490	1	141	1.35e-100	296
TRINITY_DN64494_c0_g2_i1	TRINITY_DN64494_c0_g2_	XP_022837043.1 fibulin-1-like isoform X11 [Spodoptera litura]	1		XP_022837043.1	95.27	148	7	0	1	444	61	208	9.95e-81	262
TRINITY_DN64421_c0_g1_i1	TRINITY_DN64421_c0_g1_	AAK52058.1 RNA-directed DNA polymerase [Drosophila melanogaster]	1		AAK52058.1	42.647	68	39	0	8	211	331	398	9.03e-13	68.2
TRINITY_DN1516_c0_g1_i1	TRINITY_DN1516_c0_g1_	XP_022829395.1 circumsporozoite protein-like isoform X1 [Spodoptera litura]	1		XP_022829395.1	100	39	0	0	1448	1332	154	192	6.24e-17	86.3
TRINITY_DN1541_c1_g1_i1	TRINITY_DN1541_c1_g1_	PZC76544.1 hypothetical protein B5X24_HaOG204443 [Helicoverpa armigera]	1		PZC76544.1	74.648	71	18	0	214	2	9	79	2.57e-28	104
TRINITY_DN1574_c0_g1_i1	TRINITY_DN1574_c0_g1_	XP_022831917.1 zinc metalloproteinase nas-4-like isoform X3 [Spodoptera litura]	1		XP_022831917.1	99.365	315	2	0	216	1160	1	315	0	623
TRINITY_DN1589_c0_g1_i1	TRINITY_DN1589_c0_g1_	XP_022816376.1 mitotic spindle assembly checkpoint protein MAD2A [Spodoptera litura]	1		XP_022816376.1	98.551	207	3	0	1190	570	1	207	8.61e-143	420
TRINITY_DN1528_c0_g1_i1	TRINITY_DN1528_c0_g1_	XP_021187460.1 endothelin-converting enzyme homolog [Helicoverpa armigera]	1		XP_021187460.1	90.16	752	73	1	228	2480	1	752	0	1362
TRINITY_DN48538_c0_g2_i1	TRINITY_DN48538_c0_g2_	XP_022818454.1 uncharacterized protein LOC111350956 [Spodoptera litura]	1		XP_022818454.1	81.481	27	5	0	421	341	36	62	1.46e-06	51.2
TRINITY_DN48514_c1_g1_i1	TRINITY_DN48514_c1_g1_	PZC76890.1 hypothetical protein B5X24_HaOG204029 [Helicoverpa armigera]	1		PZC76890.1	58.974	39	12	1	531	415	18	52	2.79e-06	50.4
TRINITY_DN48594_c0_g1_i1	TRINITY_DN48594_c0_g1_	XP_021204500.1 uncharacterized protein LOC110384700 [Bombyx mori]	1		XP_021204500.1	56.436	101	1	1	303	1	35	92	1.18e-28	106
TRINITY_DN48521_c0_g1_i1	TRINITY_DN48521_c0_g1_	PCG66296.1 hypothetical protein B5V51_7864 [Heliothis virescens]	1		PCG66296.1	72.222	36	10	0	91	198	1602	1637	7.46e-07	52.4
TRINITY_DN65683_c0_g2_i1	TRINITY_DN65683_c0_g2_	XP_022821651.1 trypsin, alkaline C-like isoform X5 [Spodoptera litura]	1		XP_022821651.1	98.649	148	2	0	516	959	1	148	1.28e-84	262
TRINITY_DN65667_c0_g1_i1	TRINITY_DN65667_c0_g1_	XP_022837262.1 uncharacterized protein LOC111364586 [Spodoptera litura]	1		XP_022837262.1	100	76	0	0	229	2	12	87	7.35e-38	131
TRINITY_DN65616_c0_g1_i1	TRINITY_DN65616_c0_g1_	XP_022837234.1 cyclin-dependent kinases regulatory subunit [Spodoptera litura]	1		XP_022837234.1	100	71	0	0	1357	1145	1	71	3.04e-40	148
TRINITY_DN65697_c0_g1_i1	TRINITY_DN65697_c0_g1_	XP_022836510.1 uncharacterized protein LOC111363874, partial [Spodoptera litura]	1		XP_022836510.1	96.711	152	5	0	208	663	1	152	1.1e-77	241
TRINITY_DN65685_c1_g1_i1	TRINITY_DN65685_c1_g1_	XP_022829627.1 uncharacterized protein LOC111358637 [Spodoptera litura]	1		XP_022829627.1	99.488	391	2	0	366	1538	1	391	0	810
TRINITY_DN59397_c0_g1_i1	TRINITY_DN59397_c0_g1_	CAJ30427.1 cytochrome P450, partial [Spodoptera littoralis]	1		CAJ30427.1	61.017	59	22	1	2	178	57	114	1.79e-14	72
TRINITY_DN7468_c0_g1_i1	TRINITY_DN7468_c0_g1_	XP_022815699.1 UDP-glucuronosyltransferase 2B15-like [Spodoptera litura]	1		XP_022815699.1	90	30	3	0	2	91	53	82	9.08e-09	58.9
TRINITY_DN7419_c0_g1_i1	TRINITY_DN7419_c0_g1_	XP_022819759.1 sulfotransferase 1C4-like [Spodoptera litura]	1		XP_022819759.1	95.556	45	2	0	2	136	307	351	4.36e-22	94.7
TRINITY_DN77905_c136_g1_i1	TRINITY_DN77905_c136_g1_	XP_022832222.1 ATP-dependent RNA helicase ddx54-like, partial [Spodoptera litura]	1		XP_022832222.1	55.932	59	15	2	36	179	122	180	4e-08	54.7
TRINITY_DN77982_c0_g1_i1	TRINITY_DN77982_c0_g1_	XP_022830832.1 uncharacterized protein LOC111359490 [Spodoptera litura]	1		XP_022830832.1	98.328	2392	40	0	7542	367	1	2392	0	4546
TRINITY_DN26999_c0_g1_i1	TRINITY_DN26999_c0_g1_	KPJ16718.1 Negative elongation factor D [Papilio machaon]	1		KPJ16718.1	91.304	23	0	1	3	65	61	83	6.57e-05	47
TRINITY_DN68799_c0_g1_i1	TRINITY_DN68799_c0_g1_	PZC76180.1 hypothetical protein B5X24_HaOG204924 [Helicoverpa armigera]	1		PZC76180.1	62.857	35	12	1	118	219	39	73	0.000296	42.7
TRINITY_DN68734_c1_g1_i1	TRINITY_DN68734_c1_g1_	XP_022831421.1 uncharacterized protein LOC111359938 isoform X2 [Spodoptera litura]	1		XP_022831421.1	95.817	263	8	1	1180	401	12	274	2.35e-172	490
TRINITY_DN68750_c0_g1_i1	TRINITY_DN68750_c0_g1_	ADN19567.1 cathepsin L-like proteinase [Spodoptera frugiperda]	1		ADN19567.1	86.842	38	5	0	775	662	262	299	9.65e-12	71.2
TRINITY_DN68725_c3_g1_i1	TRINITY_DN68725_c3_g1_	XP_022821268.1 trans-1,2-dihydrobenzene-1,2-diol dehydrogenase-like [Spodoptera litura]	1		XP_022821268.1	99.407	337	2	0	1231	221	1	337	0	697
TRINITY_DN68705_c1_g1_i1	TRINITY_DN68705_c1_g1_	XP_022831828.1 uncharacterized protein LOC111360188 [Spodoptera litura]	1		XP_022831828.1	81.447	318	21	1	279	1232	1	280	8.49e-167	475
TRINITY_DN68731_c0_g1_i1	TRINITY_DN68731_c0_g1_	XP_022827964.1 protein takeout-like [Spodoptera litura]	1		XP_022827964.1	97.951	244	5	0	416	1147	1	244	2.46e-156	454
TRINITY_DN68761_c0_g1_i1	TRINITY_DN68761_c0_g1_	XP_022826363.1 uncharacterized protein LOC111356291 [Spodoptera litura]	1		XP_022826363.1	99.776	894	2	0	6693	4012	1	894	0	1685
TRINITY_DN68760_c0_g1_i1	TRINITY_DN68760_c0_g1_	JAI53264.1 putative aetango2, partial [Rhodnius neglectus]	1		JAI53264.1	34.361	227	133	4	1075	434	14	237	2.88e-34	134
TRINITY_DN61134_c0_g1_i1	TRINITY_DN61134_c0_g1_	XP_026495521.1 eukaryotic translation initiation factor 4E-binding protein 2 [Vanessa tameamea]	1		XP_026495521.1	100	22	0	0	553	618	48	69	5.93e-05	48.1
TRINITY_DN61126_c0_g1_i1	TRINITY_DN61126_c0_g1_	XP_022836900.1 vitellogenin-like [Spodoptera litura]	1		XP_022836900.1	97.49	239	6	0	2	718	2522	2760	2.98e-145	456
TRINITY_DN60916_c0_g1_i1	TRINITY_DN60916_c0_g1_	ALD65885.1 odorant binding protein 11 [Spodoptera litura]	1		ALD65885.1	100	113	0	0	485	147	17	129	4.63e-73	227
TRINITY_DN60993_c0_g1_i1	TRINITY_DN60993_c0_g1_	XP_026485034.1 E3 ubiquitin-protein ligase RNF13 [Vanessa tameamea]	1		XP_026485034.1	96.429	28	1	0	86	3	156	183	1.94e-10	63.9
TRINITY_DN44829_c0_g1_i1	TRINITY_DN44829_c0_g1_	XP_022830129.1 larval/pupal cuticle protein H1C-like [Spodoptera litura]	1		XP_022830129.1	93.22	177	11	1	611	1138	1	177	3.12e-48	169
TRINITY_DN44844_c0_g1_i1	TRINITY_DN44844_c0_g1_	XP_022823632.1 uncharacterized protein LOC111354411 [Spodoptera litura]	1		XP_022823632.1	97.992	249	5	0	3881	3135	1	249	3.81e-150	459
TRINITY_DN44846_c0_g1_i1	TRINITY_DN44846_c0_g1_	XP_022826287.1 pupal cuticle protein C1B-like [Spodoptera litura]	1		XP_022826287.1	98.795	83	1	0	110	358	1	83	3.71e-08	58.2
TRINITY_DN44856_c0_g1_i1	TRINITY_DN44856_c0_g1_	KDR02726.1 hypothetical protein L798_05095 [Zootermopsis nevadensis]	1		KDR02726.1	100	22	0	0	524	459	61	82	5.28e-06	50.4
TRINITY_DN43951_c1_g1_i1	TRINITY_DN43951_c1_g1_	XP_022819143.1 zinc finger protein 841-like [Spodoptera litura]	1		XP_022819143.1	56.757	37	16	0	225	115	291	327	7.65e-06	48.5
TRINITY_DN52340_c0_g1_i1	TRINITY_DN52340_c0_g1_	XP_022821327.1 uncharacterized protein LOC111352875 isoform X2 [Spodoptera litura]	1		XP_022821327.1	98.75	160	2	0	2	481	229	388	2.64e-95	318
TRINITY_DN52306_c0_g1_i1	TRINITY_DN52306_c0_g1_	AFH57172.1 REPAT2 [Spodoptera littoralis]	1		AFH57172.1	51.064	47	23	0	565	425	1	47	1.68e-08	45.4
TRINITY_DN13189_c0_g1_i1	TRINITY_DN13189_c0_g1_	XP_022814106.1 PRKR-interacting protein 1 homolog [Spodoptera litura]	1		XP_022814106.1	100	22	0	0	87	22	94	115	2.03e-05	47.8
TRINITY_DN59212_c0_g1_i1	TRINITY_DN59212_c0_g1_	ABX55885.1 ribosomal protein L7A [Spodoptera exigua]	1		ABX55885.1	76.923	39	7	1	118	2	34	70	7.59e-09	62
TRINITY_DN59238_c1_g1_i1	TRINITY_DN59238_c1_g1_	KYM79364.1 Splicing factor 3B subunit 3 [Atta colombica]	1		KYM79364.1	87.879	33	4	0	3	101	544	576	1.3e-10	66.6
TRINITY_DN59217_c0_g1_i1	TRINITY_DN59217_c0_g1_	XP_022818378.1 trypsin-7-like isoform X2 [Spodoptera litura]	1		XP_022818378.1	95.954	346	14	0	1057	20	1	346	0	662
TRINITY_DN26395_c0_g1_i1	TRINITY_DN26395_c0_g1_	XP_022826306.1 cholinesterase 1-like [Spodoptera litura]	1		XP_022826306.1	84.239	184	28	1	552	1	1	183	6.59e-108	327
TRINITY_DN26388_c0_g1_i1	TRINITY_DN26388_c0_g1_	XP_022829719.1 three prime repair exonuclease 2-like [Spodoptera litura]	1		XP_022829719.1	86.792	212	27	1	101	733	1	212	8.66e-134	385
TRINITY_DN26312_c0_g2_i1	TRINITY_DN26312_c0_g2_	XP_022813954.1 4-hydroxyphenylpyruvate dioxygenase-like [Spodoptera litura]	1		XP_022813954.1	98.205	390	7	0	1308	139	1	390	0	803
TRINITY_DN54842_c0_g1_i1	TRINITY_DN54842_c0_g1_	XP_022822501.1 probable malonyl-CoA-acyl carrier protein transacylase, mitochondrial [Spodoptera litura]	1		XP_022822501.1	100	27	0	0	82	2	120	146	5.46e-09	58.5
TRINITY_DN54889_c0_g1_i1	TRINITY_DN54889_c0_g1_	XP_022835071.1 vitellogenin-like [Spodoptera litura]	1		XP_022835071.1	92.424	132	10	0	1	396	382	513	9.89e-75	248
TRINITY_DN54889_c0_g2_i1	TRINITY_DN54889_c0_g2_	XP_022836900.1 vitellogenin-like [Spodoptera litura]	1		XP_022836900.1	88.593	263	25	2	1	789	1826	2083	3.12e-132	419
TRINITY_DN43593_c0_g1_i1	TRINITY_DN43593_c0_g1_	XP_022823788.1 zinc carboxypeptidase-like [Spodoptera litura]	1		XP_022823788.1	97.653	426	10	0	318	1595	1	426	0	858
TRINITY_DN43521_c0_g1_i1	TRINITY_DN43521_c0_g1_	XP_022821267.1 cystathionine gamma-lyase-like [Spodoptera litura]	1		XP_022821267.1	100	25	0	0	384	310	89	113	7.82e-07	53.5
TRINITY_DN6819_c0_g1_i1	TRINITY_DN6819_c0_g1_	ABU96713.1 diapausin precursor [Spodoptera litura]	1		ABU96713.1	90.909	33	3	0	1	99	31	63	7.11e-14	67.8
TRINITY_DN14656_c0_g1_i1	TRINITY_DN14656_c0_g1_	XP_022828848.1 glucose dehydrogenase [FAD, quinone]-like [Spodoptera litura]	1		XP_022828848.1	98.793	580	7	0	1984	245	1	580	0	1163
TRINITY_DN32430_c0_g1_i1	TRINITY_DN32430_c0_g1_	PCG74216.1 hypothetical protein B5V51_13646 [Heliothis virescens]	1		PCG74216.1	90.361	166	16	0	244	741	1	166	1.69e-104	313
TRINITY_DN61508_c0_g1_i1	TRINITY_DN61508_c0_g1_	XP_022831879.1 uncharacterized protein LOC111360237 [Spodoptera litura]	1		XP_022831879.1	96	125	5	0	558	184	42	166	6.07e-84	251
TRINITY_DN61570_c0_g1_i1	TRINITY_DN61570_c0_g1_	RVE49051.1 hypothetical protein evm_006297 [Chilo suppressalis]	1		RVE49051.1	61.818	55	21	0	601	765	661	715	1.12e-09	65.9
TRINITY_DN61550_c0_g1_i1	TRINITY_DN61550_c0_g1_	XP_013165418.1 PREDICTED: tubulin beta chain-like isoform X2 [Papilio xuthus]	1		XP_013165418.1	100	80	0	0	766	527	364	443	9.47e-47	167
TRINITY_DN35390_c0_g1_i1	TRINITY_DN35390_c0_g1_	AIR09769.1 chymotrypsin-like serine protease precursor [Spodoptera frugiperda]	1		AIR09769.1	58.333	84	7	1	252	1	169	224	4.83e-20	87.8
TRINITY_DN66094_c0_g1_i1	TRINITY_DN66094_c0_g1_	AYM01175.1 glutathione-S-transferase sigma class [Spodoptera littoralis]	1		AYM01175.1	100	201	0	0	814	212	1	201	1.31e-146	416
TRINITY_DN66058_c1_g1_i1	TRINITY_DN66058_c1_g1_	XP_026728807.1 uncharacterized protein LOC113494593 [Trichoplusia ni]	1		XP_026728807.1	38.004	892	534	10	1364	4012	1	882	0	601
TRINITY_DN66038_c3_g1_i1	TRINITY_DN66038_c3_g1_	XP_022827353.1 cecropin-A [Spodoptera litura]	1	Antimicrobial peptides	XP_022827353.1	96.774	62	2	0	79	264	1	62	2.25e-20	85.5
TRINITY_DN66015_c0_g1_i1	TRINITY_DN66015_c0_g1_	XP_021197785.1 cuticle protein 7-like [Helicoverpa armigera]	1		XP_021197785.1	74.405	168	35	5	297	785	1	165	4.42e-67	215
TRINITY_DN66065_c0_g1_i1	TRINITY_DN66065_c0_g1_	XP_022821357.1 transmembrane protease serine 9-like [Spodoptera litura]	1		XP_022821357.1	89.443	521	32	3	1785	223	1	498	0	822
TRINITY_DN66085_c0_g1_i1	TRINITY_DN66085_c0_g1_	XP_022820329.1 larval/pupal rigid cuticle protein 66-like [Spodoptera litura]	1		XP_022820329.1	99.254	134	1	0	416	817	1	134	4.29e-44	153
TRINITY_DN1075_c0_g1_i1	TRINITY_DN1075_c0_g1_	XP_022832191.1 fatty acid synthase-like [Spodoptera litura]	1		XP_022832191.1	96.667	90	3	0	2	271	74	163	4.7e-55	189
TRINITY_DN75746_c4_g2_i1	TRINITY_DN75746_c4_g2_	XP_022820914.1 activating signal cointegrator 1 complex subunit 1 isoform X2 [Spodoptera litura]	1		XP_022820914.1	100	46	0	0	199	336	265	310	1.3e-21	94.4
TRINITY_DN75745_c18_g3_i1	TRINITY_DN75745_c18_g3_	XP_022816384.1 lymphocyte antigen 75-like [Spodoptera litura]	1		XP_022816384.1	85.294	102	9	1	511	224	212	313	1.01e-55	184
TRINITY_DN75782_c23_g1_i1	TRINITY_DN75782_c23_g1_	XP_026316548.1 40S ribosomal protein S20 [Hyposmocoma kahamanoa]	1		XP_026316548.1	100	27	0	0	2	82	29	55	1.28e-08	55.8
TRINITY_DN75782_c27_g1_i1	TRINITY_DN75782_c27_g1_	XP_022814255.1 probable serine hydrolase [Spodoptera litura]	1		XP_022814255.1	99.365	315	2	0	1298	354	1	315	0	647
TRINITY_DN75786_c0_g1_i1	TRINITY_DN75786_c0_g1_	XP_022816620.1 uncharacterized protein LOC111349654 [Spodoptera litura]	1		XP_022816620.1	98.391	435	7	0	2376	1072	5	439	0	783
TRINITY_DN75786_c0_g2_i1	TRINITY_DN75786_c0_g2_	PZC83920.1 hypothetical protein B5X24_HaOG206669 [Helicoverpa armigera]	1		PZC83920.1	83.2	250	39	3	1706	957	2	248	5.32e-123	369
TRINITY_DN75781_c0_g1_i1	TRINITY_DN75781_c0_g1_	XP_022816934.1 cullin-1 isoform X3 [Spodoptera litura]	1		XP_022816934.1	79.487	39	8	0	2	118	143	181	2.86e-12	69.7
TRINITY_DN75742_c2_g1_i1	TRINITY_DN75742_c2_g1_	XP_022816238.1 protein Spindly [Spodoptera litura]	1		XP_022816238.1	99.767	430	1	0	120	1409	1	430	0	764
TRINITY_DN75772_c0_g2_i1	TRINITY_DN75772_c0_g2_	XP_026739403.1 structural maintenance of chromosomes protein 1A [Trichoplusia ni]	1		XP_026739403.1	89.655	29	3	0	87	1	7	35	6.19e-11	63.2
TRINITY_DN75753_c1_g1_i1	TRINITY_DN75753_c1_g1_	XP_022827163.1 xanthine dehydrogenase 1-like [Spodoptera litura]	1		XP_022827163.1	98.409	1257	20	0	88	3858	1	1257	0	2532
TRINITY_DN73779_c0_g1_i1	TRINITY_DN73779_c0_g1_	XP_022830298.1 ommochrome-binding protein-like [Spodoptera litura]	1		XP_022830298.1	98.438	256	4	0	922	1689	1	256	1.7e-172	510
TRINITY_DN73706_c0_g2_i1	TRINITY_DN73706_c0_g2_	XP_022827733.1 lysyl oxidase homolog 3A [Spodoptera litura]	1		XP_022827733.1	98.196	499	9	0	1843	347	1	499	0	996
TRINITY_DN73746_c0_g1_i1	TRINITY_DN73746_c0_g1_	XP_022831333.1 glucose dehydrogenase [FAD, quinone]-like [Spodoptera litura]	1		XP_022831333.1	97.738	619	14	0	2161	305	3	621	0	1226
TRINITY_DN73721_c1_g1_i1	TRINITY_DN73721_c1_g1_	XP_022831088.1 targeting protein for Xklp2-like [Spodoptera litura]	1		XP_022831088.1	98.54	274	1	1	1670	858	205	478	4.34e-114	353
TRINITY_DN73721_c1_g2_i1	TRINITY_DN73721_c1_g2_	XP_022831088.1 targeting protein for Xklp2-like [Spodoptera litura]	1		XP_022831088.1	100	212	0	0	706	1341	1	212	1.14e-141	420
TRINITY_DN73710_c7_g1_i1	TRINITY_DN73710_c7_g1_	XP_022831438.1 uncharacterized protein LOC111359947 isoform X1 [Spodoptera litura]	1		XP_022831438.1	95.595	227	8	1	173	853	1	225	3.73e-124	362
TRINITY_DN6445_c2_g1_i1	TRINITY_DN6445_c2_g1_	XP_022822816.1 uncharacterized protein LOC111353850 [Spodoptera litura]	1		XP_022822816.1	97.938	679	14	0	8	2044	1	679	0	996
TRINITY_DN6443_c0_g1_i1	TRINITY_DN6443_c0_g1_	XP_022828070.1 uncharacterized protein LOC111357557 [Spodoptera litura]	1		XP_022828070.1	96.639	238	8	0	779	66	1	238	4.6e-170	477
TRINITY_DN6487_c0_g1_i1	TRINITY_DN6487_c0_g1_	XP_022833958.1 collagen alpha-1(IV) chain-like [Spodoptera litura]	1		XP_022833958.1	100	28	0	0	84	1	1742	1769	1.99e-10	65.5
TRINITY_DN62764_c0_g1_i1	TRINITY_DN62764_c0_g1_	XP_022829687.1 tetraspanin-9-like isoform X1 [Spodoptera litura]	1		XP_022829687.1	100	236	0	0	343	1050	24	259	4.17e-131	383
TRINITY_DN62787_c0_g1_i1	TRINITY_DN62787_c0_g1_	PZC84529.1 hypothetical protein B5X24_HaOG204559 [Helicoverpa armigera]	1		PZC84529.1	52.151	186	86	1	181	738	1	183	2.88e-70	222
TRINITY_DN62746_c0_g1_i1	TRINITY_DN62746_c0_g1_	XP_022816268.1 uncharacterized protein LOC111349396 [Spodoptera litura]	1		XP_022816268.1	100	81	0	0	330	88	146	226	4.93e-47	164
TRINITY_DN93853_c0_g1_i1	TRINITY_DN93853_c0_g1_	RVE49051.1 hypothetical protein evm_006297 [Chilo suppressalis]	1		RVE49051.1	64.103	39	14	0	1	117	662	700	2.51e-06	50.1
TRINITY_DN62246_c1_g1_i1	TRINITY_DN62246_c1_g1_	XP_022828317.1 organic cation transporter protein-like [Spodoptera litura]	1		XP_022828317.1	99.242	396	3	0	1695	508	152	547	0	798
TRINITY_DN62266_c0_g1_i1	TRINITY_DN62266_c0_g1_	XP_022821663.1 trypsin CFT-1-like [Spodoptera litura]	1		XP_022821663.1	97.024	168	5	0	504	1	1	168	3.18e-103	303
TRINITY_DN73347_c26_g1_i1	TRINITY_DN73347_c26_g1_	RVE50489.1 hypothetical protein evm_004818 [Chilo suppressalis]	1		RVE50489.1	57.576	33	14	0	126	28	396	428	0.000176	45.4
TRINITY_DN73399_c0_g1_i1	TRINITY_DN73399_c0_g1_	XP_022822831.1 fumarylacetoacetate hydrolase domain-containing protein 2-like [Spodoptera litura]	1		XP_022822831.1	97.674	172	4	0	517	2	1	172	4.43e-117	341
TRINITY_DN73331_c1_g1_i1	TRINITY_DN73331_c1_g1_	XP_022819074.1 uncharacterized protein LOC111351387 [Spodoptera litura]	1		XP_022819074.1	96	175	7	0	1128	604	1	175	1.07e-108	325
TRINITY_DN73395_c1_g1_i1	TRINITY_DN73395_c1_g1_	XP_022818811.1 putative U5 small nuclear ribonucleoprotein 200 kDa helicase [Spodoptera litura]	1		XP_022818811.1	84	25	3	1	142	71	1423	1447	0.000544	43.5
TRINITY_DN73385_c0_g2_i1	TRINITY_DN73385_c0_g2_	XP_022830920.1 glucose dehydrogenase [FAD, quinone]-like [Spodoptera litura]	1		XP_022830920.1	93.913	575	35	0	1812	88	1	575	0	1138
TRINITY_DN54410_c0_g1_i1	TRINITY_DN54410_c0_g1_	XP_022822920.1 membrane-bound alkaline phosphatase-like [Spodoptera litura]	1		XP_022822920.1	100	23	0	0	70	2	194	216	2.69e-05	48.9
TRINITY_DN54407_c2_g1_i1	TRINITY_DN54407_c2_g1_	XP_022834840.1 membrane alanyl aminopeptidase-like [Spodoptera litura]	1		XP_022834840.1	85.714	28	4	0	330	247	857	884	3.66e-06	51.2
TRINITY_DN54417_c0_g1_i1	TRINITY_DN54417_c0_g1_	XP_022814629.1 UDP-glucuronosyltransferase 2B1-like isoform X1 [Spodoptera litura]	1		XP_022814629.1	97.872	282	6	0	296	1141	1	282	0	573
TRINITY_DN63547_c0_g1_i1	TRINITY_DN63547_c0_g1_	XP_022833931.1 uncharacterized protein LOC111361769 isoform X1 [Spodoptera litura]	1		XP_022833931.1	62.327	507	179	6	3101	1602	13	514	0	640
TRINITY_DN63533_c0_g1_i1	TRINITY_DN63533_c0_g1_	XP_022823073.1 uncharacterized protein LOC111354035 [Spodoptera litura]	1		XP_022823073.1	88.889	36	2	1	108	1	306	339	1.63e-09	64.3
TRINITY_DN18174_c0_g1_i1	TRINITY_DN18174_c0_g1_	XP_022826767.1 uncharacterized protein LOC111356592 [Spodoptera litura]	1		XP_022826767.1	92.414	145	11	0	861	427	1	145	1.75e-89	269
TRINITY_DN18199_c0_g1_i1	TRINITY_DN18199_c0_g1_	XP_022835213.1 larval cuticle protein A3A-like [Spodoptera litura]	1		XP_022835213.1	100	109	0	0	327	1	1	109	1.13e-19	87
TRINITY_DN24315_c0_g1_i1	TRINITY_DN24315_c0_g1_	KOB64163.1 UDP-glycosyltransferase UGT33F2 [Operophtera brumata]	1		KOB64163.1	72.5	40	11	0	481	362	131	170	4e-11	65.1
TRINITY_DN48349_c0_g1_i1	TRINITY_DN48349_c0_g1_	XP_022816508.1 endocuticle structural glycoprotein ABD-5-like [Spodoptera litura]	1		XP_022816508.1	100	64	0	0	681	872	45	108	1.8e-36	134
TRINITY_DN48342_c0_g1_i1	TRINITY_DN48342_c0_g1_	XP_022814068.1 uncharacterized protein LOC111347911 [Spodoptera litura]	1		XP_022814068.1	100	46	0	0	812	949	7	52	5.18e-15	82.4
TRINITY_DN48362_c1_g1_i1	TRINITY_DN48362_c1_g1_	XP_022830848.1 sodium-dependent nutrient amino acid transporter 1-like [Spodoptera litura]	1		XP_022830848.1	95	120	6	0	364	5	1	120	8.8e-76	242
TRINITY_DN40233_c0_g1_i1	TRINITY_DN40233_c0_g1_	AHY99681.1 UDP-glycosyltransferase 33F4 [Spodoptera littoralis]	1		AHY99681.1	92.188	64	4	1	322	131	455	517	2.48e-19	88.6
TRINITY_DN40289_c0_g1_i1	TRINITY_DN40289_c0_g1_	XP_026500633.1 glycine-rich cell wall structural protein-like [Vanessa tameamea]	1		XP_026500633.1	67.442	43	14	0	2374	2246	164	206	7.79e-09	63.9
TRINITY_DN40246_c0_g1_i1	TRINITY_DN40246_c0_g1_	XP_022824297.1 chondroitin proteoglycan 2-like [Spodoptera litura]	1		XP_022824297.1	59.843	127	41	2	1	354	70	195	9.04e-45	152
TRINITY_DN40250_c0_g1_i1	TRINITY_DN40250_c0_g1_	XP_022815942.1 cuticle protein 7-like [Spodoptera litura]	1		XP_022815942.1	100	74	0	0	318	97	99	172	1.47e-45	150
TRINITY_DN74899_c4_g2_i1	TRINITY_DN74899_c4_g2_	XP_022819054.1 protein phosphatase 1 regulatory subunit 3C [Spodoptera litura]	1		XP_022819054.1	100	284	0	0	217	1068	1	284	0	562
TRINITY_DN74824_c3_g1_i1	TRINITY_DN74824_c3_g1_	AHY99681.1 UDP-glycosyltransferase 33F4 [Spodoptera littoralis]	1		AHY99681.1	97.059	136	4	0	6	413	1	136	6.26e-88	271
TRINITY_DN74890_c2_g1_i1	TRINITY_DN74890_c2_g1_	KPJ05586.1 putative small nuclear ribonucleoprotein G [Papilio xuthus]	1		KPJ05586.1	65.333	75	18	2	1	225	32	98	1.58e-19	81.6
TRINITY_DN74890_c2_g4_i1	TRINITY_DN74890_c2_g4_	JAA86435.1 small nuclear ribonucleoprotein G [Pararge aegeria]	1		JAA86435.1	100	30	0	0	1	90	32	61	3.49e-11	65.5
TRINITY_DN74850_c17_g4_i1	TRINITY_DN74850_c17_g4_	XP_022837490.1 uncharacterized protein LOC111364713 [Spodoptera litura]	1		XP_022837490.1	96.552	29	1	0	787	873	54	82	1.64e-07	59.3
TRINITY_DN74826_c0_g1_i1	TRINITY_DN74826_c0_g1_	XP_022820837.1 G2/mitotic-specific cyclin-B3 isoform X1 [Spodoptera litura]	1		XP_022820837.1	99.413	511	3	0	3571	2039	1	511	0	981
TRINITY_DN74863_c0_g1_i1	TRINITY_DN74863_c0_g1_	XP_022816493.1 decaprenyl-diphosphate synthase subunit 2 [Spodoptera litura]	1		XP_022816493.1	100	428	0	0	329	1612	1	428	0	879
TRINITY_DN74897_c0_g1_i1	TRINITY_DN74897_c0_g1_	XP_022814134.1 putative inorganic phosphate cotransporter [Spodoptera litura]	1		XP_022814134.1	99.587	484	2	0	204	1655	1	484	0	960
TRINITY_DN74809_c0_g1_i1	TRINITY_DN74809_c0_g1_	XP_022831314.1 facilitated trehalose transporter Tret1-like [Spodoptera litura]	1		XP_022831314.1	98.701	308	4	0	1164	241	174	481	0	567
TRINITY_DN74810_c1_g1_i1	TRINITY_DN74810_c1_g1_	XP_022822012.1 uncharacterized protein LOC111353286 [Spodoptera litura]	1		XP_022822012.1	95.798	238	9	1	1445	735	11	248	7e-129	381
TRINITY_DN25107_c0_g1_i1	TRINITY_DN25107_c0_g1_	XP_022815146.1 O-acyltransferase like protein-like [Spodoptera litura]	1		XP_022815146.1	100	28	0	0	2	85	659	686	2.05e-07	53.5
TRINITY_DN22424_c1_g1_i1	TRINITY_DN22424_c1_g1_	PCG66296.1 hypothetical protein B5V51_7864 [Heliothis virescens]	1		PCG66296.1	72.414	29	8	0	190	104	1602	1630	0.000175	45.1
TRINITY_DN59169_c0_g1_i1	TRINITY_DN59169_c0_g1_	XP_022833123.1 uncharacterized protein LOC111361029 [Spodoptera litura]	1		XP_022833123.1	99.027	411	4	0	3663	2431	1	411	0	849
TRINITY_DN59102_c1_g1_i1	TRINITY_DN59102_c1_g1_	XP_022822383.1 lipase member H-like [Spodoptera litura]	1		XP_022822383.1	96.277	188	7	0	46	609	1	188	1.76e-131	378
TRINITY_DN59101_c1_g1_i1	TRINITY_DN59101_c1_g1_	XP_022837183.1 UDP-glucuronosyltransferase 2B31-like isoform X1 [Spodoptera litura]	1		XP_022837183.1	96.178	157	6	0	471	1	317	473	6.94e-109	325
TRINITY_DN59160_c0_g1_i1	TRINITY_DN59160_c0_g1_	XP_022823073.1 uncharacterized protein LOC111354035 [Spodoptera litura]	1		XP_022823073.1	93.034	445	5	1	1653	319	1	419	0	747
TRINITY_DN26123_c0_g1_i1	TRINITY_DN26123_c0_g1_	XP_022814019.1 uncharacterized protein LOC111347867 [Spodoptera litura]	1		XP_022814019.1	96.552	29	1	0	359	273	173	201	7.98e-10	61.6
TRINITY_DN25756_c0_g1_i1	TRINITY_DN25756_c0_g1_	XP_022829962.1 multidrug resistance-associated protein 4-like [Spodoptera litura]	1		XP_022829962.1	99.05	1369	13	0	4953	847	1	1369	0	2630
TRINITY_DN26075_c0_g1_i1	TRINITY_DN26075_c0_g1_	XP_022837763.1 NFX1-type zinc finger-containing protein 1-like [Spodoptera litura]	1		XP_022837763.1	94.836	426	21	1	1277	3	27	452	0	813
TRINITY_DN26011_c0_g1_i1	TRINITY_DN26011_c0_g1_	XP_022830098.1 uncharacterized protein LOC111358933 isoform X1 [Spodoptera litura]	1		XP_022830098.1	100	443	0	0	2035	707	1	443	0	890
TRINITY_DN58902_c0_g1_i1	TRINITY_DN58902_c0_g1_	XP_022824297.1 chondroitin proteoglycan 2-like [Spodoptera litura]	1		XP_022824297.1	85.526	76	11	0	3	230	156	231	1.27e-38	137
TRINITY_DN58957_c0_g1_i1	TRINITY_DN58957_c0_g1_	XP_013162491.1 PREDICTED: uncharacterized protein LOC106113978 [Papilio xuthus]	1		XP_013162491.1	54.902	51	19	1	153	1	176	222	5.2e-08	57.4
TRINITY_DN56923_c0_g1_i1	TRINITY_DN56923_c0_g1_	XP_026742860.1 uncharacterized protein LOC113504642 [Trichoplusia ni]	1		XP_026742860.1	88.235	34	4	0	2	103	22	55	2.36e-10	62.4
TRINITY_DN56913_c0_g1_i1	TRINITY_DN56913_c0_g1_	CRL03221.1 CLUMA_CG016253, isoform A [Clunio marinus]	1		CRL03221.1	93.75	32	2	0	3	98	1105	1136	5.4e-12	75.9
TRINITY_DN56928_c0_g1_i1	TRINITY_DN56928_c0_g1_	XP_022827891.1 thymosin beta isoform X1 [Spodoptera litura]	1		XP_022827891.1	96.97	33	1	0	101	3	85	117	6.62e-12	67.8
TRINITY_DN57000_c2_g1_i1	TRINITY_DN57000_c2_g1_	XP_022822384.1 lipase member H-like [Spodoptera litura]	1		XP_022822384.1	99.074	324	3	0	1120	149	8	331	0	663
TRINITY_DN42801_c0_g1_i1	TRINITY_DN42801_c0_g1_	XP_022820914.1 activating signal cointegrator 1 complex subunit 1 isoform X2 [Spodoptera litura]	1		XP_022820914.1	100	27	0	0	405	325	6	32	1.05e-10	64.7
TRINITY_DN40047_c0_g1_i1	TRINITY_DN40047_c0_g1_	XP_022824836.1 uncharacterized protein LOC111355285 [Spodoptera litura]	1		XP_022824836.1	96.667	30	1	0	1	90	28	57	4.94e-12	66.6
TRINITY_DN40096_c0_g2_i1	TRINITY_DN40096_c0_g2_	XP_022832295.1 uncharacterized protein LOC111360566 [Spodoptera litura]	1		XP_022832295.1	87.805	41	5	0	124	2	111	151	4.77e-18	79.7
TRINITY_DN71657_c0_g1_i1	TRINITY_DN71657_c0_g1_	XP_022817437.1 chromosome-associated kinesin KIF4 isoform X2 [Spodoptera litura]	1		XP_022817437.1	99.649	1141	4	0	3761	339	1	1141	0	2180
TRINITY_DN71602_c0_g2_i1	TRINITY_DN71602_c0_g2_	PCG68657.1 hypothetical protein B5V51_5001 [Heliothis virescens]	1		PCG68657.1	61.823	1218	449	9	1	3633	73	1281	0	1545
TRINITY_DN71700_c10_g1_i1	TRINITY_DN71700_c10_g1_	XP_022823193.1 uncharacterized protein LOC111354134, partial [Spodoptera litura]	1		XP_022823193.1	76.19	63	15	0	5	193	129	191	4.9e-26	103
TRINITY_DN71651_c0_g1_i1	TRINITY_DN71651_c0_g1_	XP_022815025.1 uncharacterized protein LOC111348593 isoform X2 [Spodoptera litura]	1		XP_022815025.1	100	39	0	0	178	62	1	39	3.04e-05	47.4
TRINITY_DN71689_c0_g1_i1	TRINITY_DN71689_c0_g1_	PZC76890.1 hypothetical protein B5X24_HaOG204029 [Helicoverpa armigera]	1		PZC76890.1	51.22	41	20	0	203	325	5	45	6.34e-07	50.8
TRINITY_DN71689_c2_g1_i1	TRINITY_DN71689_c2_g1_	XP_022819056.1 uncharacterized protein LOC111351374 [Spodoptera litura]	1		XP_022819056.1	99.174	121	1	0	172	534	1	121	5.86e-64	207
TRINITY_DN71652_c0_g1_i1	TRINITY_DN71652_c0_g1_	XP_022831742.1 carboxypeptidase B-like [Spodoptera litura]	1		XP_022831742.1	100	37	0	0	657	767	28	64	2.01e-14	79.3
TRINITY_DN71652_c1_g2_i1	TRINITY_DN71652_c1_g2_	XP_022827121.1 uncharacterized protein LOC111356867 [Spodoptera litura]	1		XP_022827121.1	85.185	27	4	0	3	83	634	660	3.91e-06	51.2
TRINITY_DN71641_c3_g1_i1	TRINITY_DN71641_c3_g1_	XP_022825000.1 membrane alanyl aminopeptidase-like isoform X1 [Spodoptera litura]	1		XP_022825000.1	96.774	31	1	0	311	219	1373	1403	8.02e-10	63.5
TRINITY_DN34584_c0_g1_i1	TRINITY_DN34584_c0_g1_	XP_022829589.1 cytochrome P450 4d2-like [Spodoptera litura]	1		XP_022829589.1	100	32	0	0	281	186	274	305	1.86e-12	68.2
TRINITY_DN75318_c0_g1_i1	TRINITY_DN75318_c0_g1_	XP_022836552.1 glucose dehydrogenase [FAD, quinone]-like, partial [Spodoptera litura]	1		XP_022836552.1	97.786	542	12	0	1801	176	1	542	0	1110
TRINITY_DN75378_c0_g1_i1	TRINITY_DN75378_c0_g1_	PZC76180.1 hypothetical protein B5X24_HaOG204924 [Helicoverpa armigera]	1		PZC76180.1	54.902	51	20	2	517	368	36	84	4.11e-05	47.4
TRINITY_DN75324_c1_g2_i1	TRINITY_DN75324_c1_g2_	XP_022816399.1 cytochrome P450 4d8-like [Spodoptera litura]	1		XP_022816399.1	60.87	483	186	2	1639	200	18	500	0	634
TRINITY_DN75371_c19_g3_i1	TRINITY_DN75371_c19_g3_	XP_022818774.1 adhesive plaque matrix protein-like [Spodoptera litura]	1		XP_022818774.1	91.212	330	29	0	446	1435	1	330	0	543
TRINITY_DN75398_c2_g1_i1	TRINITY_DN75398_c2_g1_	XP_022826338.1 putative transporter svop-1 [Spodoptera litura]	1		XP_022826338.1	98.842	518	6	0	589	2142	1	518	0	961
TRINITY_DN77087_c0_g3_i1	TRINITY_DN77087_c0_g3_	XP_022819169.1 putative uncharacterized protein DDB_G0282133 [Spodoptera litura]	1		XP_022819169.1	94.231	104	6	0	7	318	847	950	7.83e-58	198
TRINITY_DN77100_c15_g1_i1	TRINITY_DN77100_c15_g1_	XP_022834840.1 membrane alanyl aminopeptidase-like [Spodoptera litura]	1		XP_022834840.1	96.875	32	1	0	97	2	909	940	1.62e-10	65.9
TRINITY_DN77095_c0_g1_i1	TRINITY_DN77095_c0_g1_	XP_022816311.1 uncharacterized protein LOC111349436 isoform X2 [Spodoptera litura]	1		XP_022816311.1	99.619	1051	4	0	5970	2818	1	1051	0	2000
TRINITY_DN77011_c0_g2_i1	TRINITY_DN77011_c0_g2_	XP_022831959.1 uncharacterized protein LOC111360298 [Spodoptera litura]	1		XP_022831959.1	95.833	24	1	0	2	73	228	251	2.05e-06	52.4
TRINITY_DN77011_c0_g4_i1	TRINITY_DN77011_c0_g4_	XP_022831959.1 uncharacterized protein LOC111360298 [Spodoptera litura]	1		XP_022831959.1	92.377	223	17	0	329	997	1	223	5.67e-149	425
TRINITY_DN77073_c0_g1_i1	TRINITY_DN77073_c0_g1_	XP_022815409.1 kinesin-like protein Klp61F isoform X2 [Spodoptera litura]	1		XP_022815409.1	96.287	1158	37	1	124	3579	1	1158	0	1906
TRINITY_DN77018_c1_g1_i1	TRINITY_DN77018_c1_g1_	XP_026324448.1 uncharacterized protein LOC113233541 [Hyposmocoma kahamanoa]	1		XP_026324448.1	66.667	93	30	1	278	3	857	949	3.41e-40	147
TRINITY_DN77045_c0_g1_i1	TRINITY_DN77045_c0_g1_	XP_022824225.1 uncharacterized protein LOC111354843 [Spodoptera litura]	1		XP_022824225.1	98.99	297	3	0	1	891	355	651	0	626
TRINITY_DN77045_c0_g2_i1	TRINITY_DN77045_c0_g2_	XP_022824225.1 uncharacterized protein LOC111354843 [Spodoptera litura]	1		XP_022824225.1	92.537	268	15	1	331	1134	1	263	4.05e-166	486
TRINITY_DN40700_c0_g1_i1	TRINITY_DN40700_c0_g1_	XP_022834179.1 uncharacterized protein LOC111361950 isoform X1 [Spodoptera litura]	1		XP_022834179.1	95.833	48	2	0	146	3	1	48	8.85e-18	77.4
TRINITY_DN45236_c1_g1_i1	TRINITY_DN45236_c1_g1_	XP_022829095.1 argininosuccinate synthase [Spodoptera litura]	1		XP_022829095.1	99.509	407	2	0	67	1287	1	407	0	837
TRINITY_DN45214_c0_g1_i1	TRINITY_DN45214_c0_g1_	RVE50489.1 hypothetical protein evm_004818 [Chilo suppressalis]	1		RVE50489.1	63.333	30	11	0	341	252	396	425	0.000581	45.1
TRINITY_DN80002_c1_g1_i1	TRINITY_DN80002_c1_g1_	XP_022815791.1 NGFI-A-binding protein homolog [Spodoptera litura]	1		XP_022815791.1	51.667	60	25	2	216	49	531	590	0.000889	43.1
TRINITY_DN40507_c0_g1_i1	TRINITY_DN40507_c0_g1_	JAG80519.1 Endochitinase [Fopius arisanus]	1		JAG80519.1	93.103	29	2	0	3	89	120	148	1.74e-10	63.2
TRINITY_DN40589_c0_g1_i1	TRINITY_DN40589_c0_g1_	AUN86404.1 cytochrome p450 4L10 [Spodoptera litura]	1		AUN86404.1	100	25	0	0	25	99	179	203	1.35e-14	51.6
TRINITY_DN35115_c0_g1_i1	TRINITY_DN35115_c0_g1_	XP_022819499.1 glutathione S-transferase 1-like [Spodoptera litura]	1		XP_022819499.1	96.694	121	4	0	119	481	1	121	9.89e-81	244
TRINITY_DN18225_c1_g1_i1	TRINITY_DN18225_c1_g1_	XP_022826810.1 chymotrypsin-1-like [Spodoptera litura]	1		XP_022826810.1	96.774	186	6	0	912	355	2	187	7.09e-125	363
TRINITY_DN18232_c2_g1_i1	TRINITY_DN18232_c2_g1_	XP_022827267.1 cytochrome P450 4V2-like [Spodoptera litura]	1		XP_022827267.1	95.465	441	20	0	1363	41	1	441	0	870
TRINITY_DN18228_c0_g1_i1	TRINITY_DN18228_c0_g1_	XP_022816093.1 elongation of very long chain fatty acids protein 7-like [Spodoptera litura]	1		XP_022816093.1	94.958	357	18	0	241	1311	1	357	0	715
TRINITY_DN18247_c0_g1_i1	TRINITY_DN18247_c0_g1_	XP_022817320.1 peritrophin-44-like [Spodoptera litura]	1		XP_022817320.1	100	108	0	0	470	147	1	108	1.11e-45	152
TRINITY_DN43707_c0_g1_i1	TRINITY_DN43707_c0_g1_	XP_022822746.1 uncharacterized protein LOC111353799 [Spodoptera litura]	1		XP_022822746.1	98.454	194	3	0	137	718	1	194	2.35e-139	397
TRINITY_DN33087_c0_g1_i1	TRINITY_DN33087_c0_g1_	XP_022834384.1 tyrosine aminotransferase-like [Spodoptera litura]	1		XP_022834384.1	100	32	0	0	532	437	127	158	8.22e-12	69.7
TRINITY_DN46648_c0_g1_i1	TRINITY_DN46648_c0_g1_	XP_022831368.1 protein D2-like [Spodoptera litura]	1		XP_022831368.1	95.946	74	3	0	224	3	11	84	1.34e-43	148
TRINITY_DN85517_c0_g1_i1	TRINITY_DN85517_c0_g1_	XP_022817048.1 histidine decarboxylase isoform X1 [Spodoptera litura]	1		XP_022817048.1	98.095	420	8	0	113	1372	1	420	0	879
TRINITY_DN78060_c0_g1_i1	TRINITY_DN78060_c0_g1_	XP_022821784.1 uncharacterized protein LOC111353132 [Spodoptera litura]	1		XP_022821784.1	99.048	420	4	0	168	1427	1	420	0	786
TRINITY_DN78001_c1_g1_i1	TRINITY_DN78001_c1_g1_	XP_013193342.1 PREDICTED: uncharacterized protein LOC106137125 [Amyelois transitella]	1		XP_013193342.1	64.716	598	202	5	1085	2857	1	596	0	786
TRINITY_DN78058_c1_g1_i1	TRINITY_DN78058_c1_g1_	XP_022814128.1 alpha-amylase 2-like [Spodoptera litura]	1		XP_022814128.1	98.81	504	3	1	111	1613	1	504	0	956
TRINITY_DN74070_c0_g1_i1	TRINITY_DN74070_c0_g1_	XP_022835151.1 von Willebrand factor-like [Spodoptera litura]	1		XP_022835151.1	98.113	212	4	0	697	62	12	223	3.27e-148	419
TRINITY_DN74011_c0_g1_i1	TRINITY_DN74011_c0_g1_	XP_022831991.1 uncharacterized protein LOC111360328 [Spodoptera litura]	1		XP_022831991.1	94.118	204	12	0	617	6	1	204	5.46e-129	370
TRINITY_DN74083_c0_g1_i1	TRINITY_DN74083_c0_g1_	XP_022818811.1 putative U5 small nuclear ribonucleoprotein 200 kDa helicase [Spodoptera litura]	1		XP_022818811.1	87.5	24	3	0	161	90	1424	1447	2.55e-06	50.4
TRINITY_DN74009_c0_g1_i1	TRINITY_DN74009_c0_g1_	XP_022831233.1 uncharacterized protein LOC111359810 [Spodoptera litura]	1		XP_022831233.1	99.505	202	1	0	206	811	1	202	2.25e-118	360
TRINITY_DN80915_c0_g1_i1	TRINITY_DN80915_c0_g1_	AMQ46016.1 cuticular protein RR-2 motif 63 isoform-4 [Spodoptera exigua]	1		AMQ46016.1	94.915	59	3	0	251	75	1	59	7e-30	112
TRINITY_DN44490_c0_g1_i1	TRINITY_DN44490_c0_g1_	XP_022830051.1 lipase 3-like [Spodoptera litura]	1		XP_022830051.1	100	91	0	0	538	266	341	431	2.83e-57	191
TRINITY_DN44497_c0_g1_i1	TRINITY_DN44497_c0_g1_	XP_022818153.1 wiskott-Aldrich syndrome protein family member 3-like [Spodoptera litura]	1		XP_022818153.1	87.2	125	13	1	471	97	1	122	4.69e-60	196
TRINITY_DN44492_c0_g2_i1	TRINITY_DN44492_c0_g2_	PZC82576.1 hypothetical protein B5X24_HaOG210019 [Helicoverpa armigera]	1		PZC82576.1	83.333	30	4	1	114	25	305	333	2.38e-05	48.1
TRINITY_DN47939_c0_g1_i1	TRINITY_DN47939_c0_g1_	XP_022826934.1 glycine-rich protein-like [Spodoptera litura]	1		XP_022826934.1	98	100	2	0	456	157	19	118	2.26e-12	68.2
TRINITY_DN41595_c0_g1_i1	TRINITY_DN41595_c0_g1_	PZC76890.1 hypothetical protein B5X24_HaOG204029 [Helicoverpa armigera]	1		PZC76890.1	67.857	28	9	0	311	228	19	46	1.95e-05	46.2
TRINITY_DN41572_c0_g1_i1	TRINITY_DN41572_c0_g1_	XP_022832176.1 uncharacterized protein LOC111360459 [Spodoptera litura]	1		XP_022832176.1	96.154	78	2	1	335	105	108	185	4.28e-46	152
TRINITY_DN74252_c0_g1_i1	TRINITY_DN74252_c0_g1_	XP_022826088.1 uncharacterized protein LOC111356084 isoform X2 [Spodoptera litura]	1		XP_022826088.1	94.915	177	7	1	533	3	15	189	5.99e-109	316
TRINITY_DN74246_c1_g2_i1	TRINITY_DN74246_c1_g2_	XP_022826331.1 uncharacterized protein LOC111356265 [Spodoptera litura]	1		XP_022826331.1	99.283	279	2	0	909	73	1	279	0	528
TRINITY_DN70483_c0_g1_i1	TRINITY_DN70483_c0_g1_	XP_026324449.1 uncharacterized protein LOC113233539 [Hyposmocoma kahamanoa]	1		XP_026324449.1	100	31	0	0	94	2	110	140	1.15e-11	70.1
TRINITY_DN56873_c0_g1_i1	TRINITY_DN56873_c0_g1_	XP_022829627.1 uncharacterized protein LOC111358637 [Spodoptera litura]	1		XP_022829627.1	72.917	48	13	0	144	1	195	242	4.74e-14	74.7
TRINITY_DN76926_c3_g1_i1	TRINITY_DN76926_c3_g1_	XP_022831608.1 UDP-N-acetylhexosamine pyrophosphorylase [Spodoptera litura]	1		XP_022831608.1	99.375	480	3	0	4595	3156	1	480	0	989
TRINITY_DN76960_c4_g1_i1	TRINITY_DN76960_c4_g1_	XP_022830995.1 glucose dehydrogenase [FAD, quinone]-like [Spodoptera litura]	1		XP_022830995.1	90.579	605	57	0	2401	587	1	605	0	1080
TRINITY_DN76960_c7_g1_i1	TRINITY_DN76960_c7_g1_	AFH57170.1 REPAT43 [Spodoptera littoralis]	1		AFH57170.1	99.451	182	1	0	1232	687	1	182	1.08e-105	317
TRINITY_DN76945_c2_g1_i1	TRINITY_DN76945_c2_g1_	XP_022828334.1 LOW QUALITY PROTEIN: uncharacterized protein LOC111357761 [Spodoptera litura]	1		XP_022828334.1	61.017	236	61	3	654	1	1598	1820	1.58e-84	282
TRINITY_DN76925_c0_g2_i1	TRINITY_DN76925_c0_g2_	XP_022828799.1 pro-resilin-like [Spodoptera litura]	1		XP_022828799.1	100	102	0	0	1	306	182	283	9.28e-62	207
TRINITY_DN76946_c0_g3_i1	TRINITY_DN76946_c0_g3_	RVE44996.1 hypothetical protein evm_010360 [Chilo suppressalis]	1		RVE44996.1	85.294	34	3	1	7	108	311	342	7.79e-09	58.2
TRINITY_DN74593_c0_g1_i1	TRINITY_DN74593_c0_g1_	XP_022831894.1 luciferin 4-monooxygenase-like [Spodoptera litura]	1		XP_022831894.1	98.649	74	1	0	223	2	401	474	1.3e-44	156
TRINITY_DN74567_c0_g1_i1	TRINITY_DN74567_c0_g1_	XP_022820326.1 maltase A1-like [Spodoptera litura]	1		XP_022820326.1	99.306	576	4	0	2077	350	1	576	0	1154
TRINITY_DN74506_c0_g1_i1	TRINITY_DN74506_c0_g1_	XP_022825662.1 allantoicase-like [Spodoptera litura]	1		XP_022825662.1	99.461	371	2	0	203	1315	1	371	0	771
TRINITY_DN74596_c6_g2_i1	TRINITY_DN74596_c6_g2_	XP_022816497.1 endocuticle structural glycoprotein SgAbd-5-like isoform X1 [Spodoptera litura]	1		XP_022816497.1	95.833	96	4	0	626	339	31	126	1.38e-59	189
TRINITY_DN74568_c0_g1_i1	TRINITY_DN74568_c0_g1_	XP_022816510.1 uncharacterized protein LOC111349585 isoform X1 [Spodoptera litura]	1		XP_022816510.1	99.836	608	1	0	4933	3110	1	608	0	1043
TRINITY_DN74547_c1_g1_i1	TRINITY_DN74547_c1_g1_	AGJ94046.1 antennal esterase CXE4 [Spodoptera exigua]	1		AGJ94046.1	94.872	39	2	0	2	118	503	541	1.88e-18	86.3
TRINITY_DN74520_c2_g1_i1	TRINITY_DN74520_c2_g1_	XP_026492744.1 uncharacterized protein LOC113398301 [Vanessa tameamea]	1		XP_026492744.1	54.412	68	31	0	281	78	346	413	9.08e-16	80.1
TRINITY_DN74520_c4_g1_i1	TRINITY_DN74520_c4_g1_	XP_022827207.1 facilitated trehalose transporter Tret1-like [Spodoptera litura]	1		XP_022827207.1	99.244	397	3	0	1804	614	509	905	0	717
TRINITY_DN62440_c1_g1_i1	TRINITY_DN62440_c1_g1_	XP_011554709.1 PREDICTED: uncharacterized protein LOC105385942 [Plutella xylostella]	1		XP_011554709.1	40.984	61	36	0	8	190	1438	1498	2.7e-07	53.1
TRINITY_DN66186_c6_g1_i1	TRINITY_DN66186_c6_g1_	XP_022830994.1 uncharacterized protein LOC111359632 [Spodoptera litura]	1		XP_022830994.1	96.97	33	1	0	664	566	584	616	3.24e-11	69.3
TRINITY_DN66158_c0_g1_i1	TRINITY_DN66158_c0_g1_	XP_022821244.1 venom acid phosphatase Acph-1-like [Spodoptera litura]	1		XP_022821244.1	90	30	3	0	92	3	329	358	2.81e-08	60.8
TRINITY_DN66161_c0_g1_i1	TRINITY_DN66161_c0_g1_	XP_022821732.1 17-beta-hydroxysteroid dehydrogenase 13-like isoform X2 [Spodoptera litura]	1		XP_022821732.1	98.701	308	4	0	153	1076	1	308	0	608
TRINITY_DN66196_c0_g2_i1	TRINITY_DN66196_c0_g2_	XP_026728341.1 uncharacterized protein LOC113494270 [Trichoplusia ni]	1		XP_026728341.1	55.932	59	26	0	471	647	13	71	1.67e-15	78.2
TRINITY_DN75904_c0_g1_i1	TRINITY_DN75904_c0_g1_	JAW07860.1 putative pol polyprotein, partial [Panstrongylus lignarius]	1		JAW07860.1	55.388	798	351	3	2384	3	163	959	0	929
TRINITY_DN75987_c0_g1_i1	TRINITY_DN75987_c0_g1_	XP_021186306.1 zinc finger and SCAN domain-containing protein 21-like [Helicoverpa armigera]	1		XP_021186306.1	100	370	0	0	1946	837	1	370	0	704
TRINITY_DN75928_c3_g2_i1	TRINITY_DN75928_c3_g2_	PCG76206.1 hypothetical protein B5V51_10112 [Heliothis virescens]	1		PCG76206.1	71.315	502	144	0	765	2270	1	502	0	696
TRINITY_DN75944_c4_g1_i1	TRINITY_DN75944_c4_g1_	XP_022815791.1 NGFI-A-binding protein homolog [Spodoptera litura]	1		XP_022815791.1	65	40	13	1	8	124	551	590	3.26e-05	47
TRINITY_DN75970_c0_g1_i1	TRINITY_DN75970_c0_g1_	XP_022822262.1 pancreatic lipase-related protein 2-like [Spodoptera litura]	1		XP_022822262.1	99.405	336	2	0	187	1194	1	336	0	692
TRINITY_DN75990_c12_g1_i1	TRINITY_DN75990_c12_g1_	XP_022820828.1 androgen-dependent TFPI-regulating protein-like [Spodoptera litura]	1		XP_022820828.1	100	234	0	0	72	773	1	234	1.28e-167	473
TRINITY_DN75936_c2_g1_i1	TRINITY_DN75936_c2_g1_	XP_022833231.1 nose resistant to fluoxetine protein 6-like [Spodoptera litura]	1		XP_022833231.1	95.238	672	32	0	2232	217	1	672	0	1343
TRINITY_DN41843_c0_g1_i1	TRINITY_DN41843_c0_g1_	XP_022826615.1 macrophage mannose receptor 1-like [Spodoptera litura]	1		XP_022826615.1	95.286	297	13	1	1165	275	1	296	0	593
TRINITY_DN41860_c0_g1_i1	TRINITY_DN41860_c0_g1_	XP_022815599.1 larval cuticle protein A2B-like [Spodoptera litura]	1		XP_022815599.1	98.864	88	1	0	265	2	1	88	1.53e-25	100
TRINITY_DN45630_c0_g1_i1	TRINITY_DN45630_c0_g1_	XP_022816271.1 histidine-rich protein PFHRP-II-like [Spodoptera litura]	1		XP_022816271.1	79.487	39	8	0	256	140	333	371	1.96e-11	65.9
TRINITY_DN45600_c1_g1_i1	TRINITY_DN45600_c1_g1_	PZC76890.1 hypothetical protein B5X24_HaOG204029 [Helicoverpa armigera]	1		PZC76890.1	63.889	36	13	0	208	315	11	46	9.78e-09	54.7
TRINITY_DN78173_c0_g1_i1	TRINITY_DN78173_c0_g1_	XP_022821658.1 trypsin, alkaline C-like [Spodoptera litura]	1		XP_022821658.1	98.913	92	1	0	362	87	164	255	2.56e-60	192
TRINITY_DN43423_c3_g1_i1	TRINITY_DN43423_c3_g1_	XP_022825251.1 flexible cuticle protein 12-like [Spodoptera litura]	1		XP_022825251.1	87.273	55	7	0	8	172	52	106	1.19e-26	99
TRINITY_DN19826_c0_g1_i1	TRINITY_DN19826_c0_g1_	XP_022816339.1 cuticle protein 3-like [Spodoptera litura]	1		XP_022816339.1	100	131	0	0	929	537	60	190	1.33e-74	233
TRINITY_DN62913_c0_g1_i1	TRINITY_DN62913_c0_g1_	XP_022818156.1 cholinesterase 2-like [Spodoptera litura]	1		XP_022818156.1	97.71	393	9	0	3	1181	153	545	0	799
TRINITY_DN62933_c2_g1_i1	TRINITY_DN62933_c2_g1_	RVE49051.1 hypothetical protein evm_006297 [Chilo suppressalis]	1		RVE49051.1	38.318	107	26	1	377	57	649	715	4.23e-13	72.4
TRINITY_DN62977_c1_g1_i1	TRINITY_DN62977_c1_g1_	XP_022827121.1 uncharacterized protein LOC111356867 [Spodoptera litura]	1		XP_022827121.1	88.889	27	3	0	2	82	634	660	1.03e-06	51.2
TRINITY_DN10622_c0_g1_i1	TRINITY_DN10622_c0_g1_	XP_022827863.1 juvenile hormone esterase-like [Spodoptera litura]	1		XP_022827863.1	98.145	539	10	0	1784	168	11	549	0	1071
TRINITY_DN10672_c0_g1_i1	TRINITY_DN10672_c0_g1_	KPJ20607.1 hypothetical protein RR46_00006 [Papilio xuthus]	1		KPJ20607.1	78.571	28	6	0	1	84	34	61	1.2e-05	48.1
TRINITY_DN37409_c0_g1_i1	TRINITY_DN37409_c0_g1_	XP_022816668.1 larval cuticle protein LCP-17-like [Spodoptera litura]	1		XP_022816668.1	100	127	0	0	1084	1464	1	127	1.32e-70	229
TRINITY_DN37427_c0_g1_i1	TRINITY_DN37427_c0_g1_	XP_022814950.1 uncharacterized protein LOC111348531 [Spodoptera litura]	1		XP_022814950.1	97.802	91	2	0	84	356	148	238	8.25e-56	181
TRINITY_DN37492_c0_g1_i1	TRINITY_DN37492_c0_g1_	AHA48204.1 UV opsin [Spodoptera litura]	1		AHA48204.1	99.441	358	2	0	2210	1137	1	358	0	706
TRINITY_DN53194_c0_g1_i1	TRINITY_DN53194_c0_g1_	XP_022818811.1 putative U5 small nuclear ribonucleoprotein 200 kDa helicase [Spodoptera litura]	1		XP_022818811.1	83.333	24	4	0	351	280	1423	1446	4.19e-05	48.5
TRINITY_DN53135_c0_g1_i1	TRINITY_DN53135_c0_g1_	XP_022815042.1 aminoacylase-1A-like [Spodoptera litura]	1		XP_022815042.1	100	37	0	0	389	279	330	366	3.6e-15	77.4
TRINITY_DN54235_c0_g1_i1	TRINITY_DN54235_c0_g1_	XP_022834243.1 uncharacterized protein LOC111361991 [Spodoptera litura]	1		XP_022834243.1	93.548	31	2	0	3	95	69	99	9.23e-08	56.6
TRINITY_DN73687_c0_g1_i1	TRINITY_DN73687_c0_g1_	XP_022822822.1 protein msta [Spodoptera litura]	1		XP_022822822.1	99.257	538	4	0	161	1774	1	538	0	1117
TRINITY_DN73662_c1_g1_i1	TRINITY_DN73662_c1_g1_	XP_022831816.1 E3 ubiquitin-protein ligase siah2-like [Spodoptera litura]	1		XP_022831816.1	58.974	78	20	1	1428	1231	451	528	4.94e-11	72.8
TRINITY_DN73603_c0_g1_i1	TRINITY_DN73603_c0_g1_	XP_022816276.1 solute carrier family 46 member 3-like [Spodoptera litura]	1		XP_022816276.1	100	307	0	0	1	921	202	508	0	595
TRINITY_DN73663_c0_g1_i1	TRINITY_DN73663_c0_g1_	XP_022836784.1 uncharacterized protein LOC111364156 [Spodoptera litura]	1		XP_022836784.1	99.471	189	1	0	238	804	2229	2417	7.36e-92	309
TRINITY_DN73619_c17_g2_i1	TRINITY_DN73619_c17_g2_	XP_022837181.1 UDP-glucuronosyltransferase 2B17-like [Spodoptera litura]	1		XP_022837181.1	96.899	387	12	0	1163	3	1	387	0	779
TRINITY_DN73637_c5_g1_i1	TRINITY_DN73637_c5_g1_	XP_022837946.1 multiple inositol polyphosphate phosphatase 1-like [Spodoptera litura]	1		XP_022837946.1	98.675	453	6	0	2000	642	1	453	0	942
TRINITY_DN73659_c1_g1_i1	TRINITY_DN73659_c1_g1_	XP_022822886.1 TBC1 domain family member 31 [Spodoptera litura]	1		XP_022822886.1	99.756	820	2	0	183	2642	1	820	0	1617
TRINITY_DN2147_c0_g1_i1	TRINITY_DN2147_c0_g1_	XP_022827163.1 xanthine dehydrogenase 1-like [Spodoptera litura]	1		XP_022827163.1	96.552	29	1	0	149	235	1133	1161	1.8e-18	62.8
TRINITY_DN34623_c0_g1_i1	TRINITY_DN34623_c0_g1_	XP_022817015.1 proteoglycan 4 [Spodoptera litura]	1		XP_022817015.1	97.458	354	9	0	2852	1791	421	774	9.49e-172	535
TRINITY_DN69746_c0_g1_i1	TRINITY_DN69746_c0_g1_	XP_022828744.1 mediator of RNA polymerase II transcription subunit 15-like [Spodoptera litura]	1		XP_022828744.1	97.462	197	5	0	169	759	468	664	2.8e-71	244
TRINITY_DN60558_c1_g1_i1	TRINITY_DN60558_c1_g1_	XP_022830401.1 uncharacterized protein LOC111359174 [Spodoptera litura]	1		XP_022830401.1	95.93	172	7	0	16	531	217	388	3.26e-73	233
TRINITY_DN60550_c0_g1_i1	TRINITY_DN60550_c0_g1_	XP_022816591.1 inducible metalloproteinase inhibitor protein-like [Spodoptera litura]	1		XP_022816591.1	84	125	20	0	17	391	1	125	2.38e-75	227
TRINITY_DN60550_c1_g1_i1	TRINITY_DN60550_c1_g1_	XP_022816591.1 inducible metalloproteinase inhibitor protein-like [Spodoptera litura]	1		XP_022816591.1	91.892	37	3	0	763	653	143	179	3.75e-08	58.9
TRINITY_DN60567_c0_g1_i1	TRINITY_DN60567_c0_g1_	XP_022835071.1 vitellogenin-like [Spodoptera litura]	1		XP_022835071.1	92.929	99	7	0	596	300	1428	1526	2e-46	170
TRINITY_DN60567_c0_g2_i1	TRINITY_DN60567_c0_g2_	XP_022835071.1 vitellogenin-like [Spodoptera litura]	1		XP_022835071.1	90.526	95	9	0	764	480	1428	1522	1.33e-50	184
TRINITY_DN60586_c0_g1_i1	TRINITY_DN60586_c0_g1_	JAJ04548.1 hypothetical protein [Daphnia_magna]	1		JAJ04548.1	100	29	0	0	88	2	7	35	2.69e-12	63.5
TRINITY_DN60566_c2_g1_i1	TRINITY_DN60566_c2_g1_	XP_022816666.1 larval cuticle protein LCP-17-like [Spodoptera litura]	1		XP_022816666.1	94.382	178	10	0	20	553	16	193	3.75e-59	192
TRINITY_DN78670_c0_g1_i1	TRINITY_DN78670_c0_g1_	XP_022820790.1 myrosinase 1-like [Spodoptera litura]	1		XP_022820790.1	99.216	510	4	0	2226	697	1	510	0	1060
TRINITY_DN78614_c0_g1_i1	TRINITY_DN78614_c0_g1_	AFH57168.1 REPAT46 [Spodoptera littoralis]	1		AFH57168.1	100	128	0	0	627	244	1	128	1.86e-85	258
TRINITY_DN42279_c0_g1_i1	TRINITY_DN42279_c0_g1_	XP_022837598.1 uncharacterized protein LOC111364789 [Spodoptera litura]	1		XP_022837598.1	76.316	38	9	0	372	485	237	274	2.38e-11	67.8
TRINITY_DN74454_c0_g1_i1	TRINITY_DN74454_c0_g1_	XP_022823724.1 uncharacterized protein LOC111354480 [Spodoptera litura]	1		XP_022823724.1	98.455	712	11	0	57	2192	1	712	0	1453
TRINITY_DN74498_c0_g1_i1	TRINITY_DN74498_c0_g1_	XP_022829563.1 synaptic vesicle 2-related protein-like [Spodoptera litura]	1		XP_022829563.1	97.313	521	14	0	1843	281	1	521	0	1012
TRINITY_DN74457_c0_g1_i1	TRINITY_DN74457_c0_g1_	XP_022837600.1 serine protease inhibitor-like [Spodoptera litura]	1		XP_022837600.1	100	398	0	0	706	1899	1	398	0	783
TRINITY_DN74405_c2_g1_i1	TRINITY_DN74405_c2_g1_	XP_022828223.1 organic cation transporter protein-like [Spodoptera litura]	1		XP_022828223.1	99.112	563	5	0	441	2129	1	563	0	1130
TRINITY_DN74440_c0_g1_i1	TRINITY_DN74440_c0_g1_	XP_022820857.1 probable nuclear hormone receptor HR38 [Spodoptera litura]	1		XP_022820857.1	100	607	0	0	529	2349	1	607	0	1123
TRINITY_DN74453_c11_g2_i1	TRINITY_DN74453_c11_g2_	AFP20612.1 cytochrome CYP324A6, partial [Spodoptera littoralis]	1		AFP20612.1	100	24	0	0	2365	2294	426	449	2.96e-05	55.5
TRINITY_DN74453_c11_g3_i1	TRINITY_DN74453_c11_g3_	XP_022829420.1 carbohydrate sulfotransferase 4-like [Spodoptera litura]	1		XP_022829420.1	93.226	310	21	0	255	1184	1	310	0	606
TRINITY_DN74437_c0_g1_i1	TRINITY_DN74437_c0_g1_	XP_022829000.1 uncharacterized protein LOC111358225 [Spodoptera litura]	1		XP_022829000.1	100	236	0	0	126	833	1	236	1.33e-173	487
TRINITY_DN34838_c0_g1_i1	TRINITY_DN34838_c0_g1_	AKJ54508.1 cecropin F2 [Spodoptera exigua]	1		AKJ54508.1	95.161	62	3	0	306	121	1	62	1.67e-18	80.1
TRINITY_DN34820_c0_g1_i1	TRINITY_DN34820_c0_g1_	XP_022827209.1 elastase-1-like [Spodoptera litura]	1		XP_022827209.1	93.137	102	7	0	338	33	157	258	1.74e-60	194
TRINITY_DN16126_c0_g1_i1	TRINITY_DN16126_c0_g1_	XP_022826475.1 collagenase-like [Spodoptera litura]	1		XP_022826475.1	99.661	295	1	0	979	95	1	295	0	511
TRINITY_DN16140_c0_g1_i1	TRINITY_DN16140_c0_g1_	XP_022824548.1 pancreatic triacylglycerol lipase-like [Spodoptera litura]	1		XP_022824548.1	98.148	54	1	0	2	163	282	335	5.63e-29	112
TRINITY_DN40145_c0_g1_i1	TRINITY_DN40145_c0_g1_	XP_022818655.1 lactase-phlorizin hydrolase-like [Spodoptera litura]	1		XP_022818655.1	97.561	82	2	0	27	272	414	495	2.79e-46	165
TRINITY_DN32113_c0_g1_i1	TRINITY_DN32113_c0_g1_	XP_021195681.1 conserved oligomeric Golgi complex subunit 7 isoform X3 [Helicoverpa armigera]	1		XP_021195681.1	100	24	0	0	254	183	461	484	7.55e-08	54.7
TRINITY_DN32127_c0_g1_i1	TRINITY_DN32127_c0_g1_	XP_022824296.1 probable chitinase 10 [Spodoptera litura]	1		XP_022824296.1	94.464	289	14	1	1	867	15	301	0	576
TRINITY_DN32103_c0_g1_i1	TRINITY_DN32103_c0_g1_	FAA00525.1 TPA: putative cuticle protein [Bombyx mori]	1		FAA00525.1	95.146	103	5	0	47	355	1	103	3.39e-57	187
TRINITY_DN58545_c0_g1_i1	TRINITY_DN58545_c0_g1_	XP_022835059.1 vitellogenin-like [Spodoptera litura]	1		XP_022835059.1	78.261	184	38	2	552	1	1278	1459	1.33e-86	284
TRINITY_DN58581_c1_g1_i1	TRINITY_DN58581_c1_g1_	XP_022831388.1 LOW QUALITY PROTEIN: E3 ubiquitin-protein ligase SIAH2-like [Spodoptera litura]	1		XP_022831388.1	96.552	29	1	0	1	87	195	223	8.16e-08	57.4
TRINITY_DN33381_c1_g1_i1	TRINITY_DN33381_c1_g1_	XP_022818811.1 putative U5 small nuclear ribonucleoprotein 200 kDa helicase [Spodoptera litura]	1		XP_022818811.1	47.458	59	24	2	189	356	1393	1447	1.1e-06	53.5
TRINITY_DN36152_c0_g1_i1	TRINITY_DN36152_c0_g1_	XP_022821807.1 uncharacterized protein LOC111353151 [Spodoptera litura]	1		XP_022821807.1	98.842	1554	18	0	6372	1711	1	1554	0	2438
TRINITY_DN55379_c0_g1_i1	TRINITY_DN55379_c0_g1_	XP_022817610.1 glucose dehydrogenase [FAD, quinone]-like [Spodoptera litura]	1		XP_022817610.1	98.276	580	10	0	2881	1142	1	580	0	1113
TRINITY_DN55380_c0_g1_i1	TRINITY_DN55380_c0_g1_	XP_011557506.1 PREDICTED: uncharacterized protein LOC105388313, partial [Plutella xylostella]	1		XP_011557506.1	85.714	35	5	0	105	1	544	578	8.67e-11	70.9
TRINITY_DN55365_c0_g1_i1	TRINITY_DN55365_c0_g1_	XP_022822011.1 fibroin heavy chain-like [Spodoptera litura]	1		XP_022822011.1	100	261	0	0	72	854	1	261	1.31e-155	442
TRINITY_DN59555_c0_g1_i1	TRINITY_DN59555_c0_g1_	XP_022828344.1 juvenile hormone esterase-like [Spodoptera litura]	1		XP_022828344.1	87.97	133	16	0	332	730	8	140	2.89e-78	251
TRINITY_DN59531_c0_g1_i1	TRINITY_DN59531_c0_g1_	XP_022827121.1 uncharacterized protein LOC111356867 [Spodoptera litura]	1		XP_022827121.1	78.125	32	7	0	450	355	629	660	1.31e-05	51.2
TRINITY_DN15926_c0_g1_i1	TRINITY_DN15926_c0_g1_	XP_022814690.1 arrestin domain-containing protein 5-like [Spodoptera litura]	1		XP_022814690.1	91.768	328	27	0	366	1349	1	328	0	553
TRINITY_DN15979_c0_g1_i1	TRINITY_DN15979_c0_g1_	XP_022818283.1 phosphoenolpyruvate carboxykinase [GTP]-like isoform X1 [Spodoptera litura]	1		XP_022818283.1	99.527	634	3	0	426	2327	6	639	0	1288
TRINITY_DN15966_c0_g1_i1	TRINITY_DN15966_c0_g1_	XP_022831414.1 L-asparaginase-like [Spodoptera litura]	1		XP_022831414.1	99.73	370	1	0	338	1447	1	370	0	736
TRINITY_DN56531_c0_g1_i1	TRINITY_DN56531_c0_g1_	PSN49923.1 hypothetical protein C0J52_07057 [Blattella germanica]	1		PSN49923.1	96.875	32	1	0	1	96	51	82	4.86e-11	68.2
TRINITY_DN56556_c1_g1_i1	TRINITY_DN56556_c1_g1_	XP_022813958.1 uncharacterized protein LOC111347822 [Spodoptera litura]	1		XP_022813958.1	96.078	102	4	0	618	923	1	102	3.17e-57	192
TRINITY_DN59973_c0_g1_i1	TRINITY_DN59973_c0_g1_	XP_022814982.1 uncharacterized protein LOC111348557 [Spodoptera litura]	1		XP_022814982.1	93.706	143	7	2	27	455	1	141	8.85e-68	209
TRINITY_DN33994_c0_g1_i1	TRINITY_DN33994_c0_g1_	XP_022820709.1 uncharacterized protein LOC111352439 isoform X2 [Spodoptera litura]	1		XP_022820709.1	59.184	98	2	1	1	294	119	178	1.4e-26	108
TRINITY_DN60637_c0_g1_i1	TRINITY_DN60637_c0_g1_	RVE44495.1 hypothetical protein evm_010899 [Chilo suppressalis]	1		RVE44495.1	64.516	31	11	0	234	142	276	306	0.000449	44.3
TRINITY_DN5089_c0_g1_i1	TRINITY_DN5089_c0_g1_	XP_022825538.1 mucin-5AC-like [Spodoptera litura]	1		XP_022825538.1	90.625	96	9	0	767	480	754	849	3.65e-49	179
TRINITY_DN5024_c0_g1_i1	TRINITY_DN5024_c0_g1_	XP_022821201.1 transcription elongation factor SPT5 [Spodoptera litura]	1		XP_022821201.1	100	28	0	0	285	202	1004	1031	1.31e-17	58.2
TRINITY_DN30235_c0_g1_i1	TRINITY_DN30235_c0_g1_	XP_022830967.1 LOW QUALITY PROTEIN: uncharacterized protein LOC111359605 [Spodoptera litura]	1		XP_022830967.1	52.525	99	1	1	1	297	1652	1704	2.6e-22	96.7
TRINITY_DN24181_c0_g1_i1	TRINITY_DN24181_c0_g1_	ADE27976.1 ribosomal protein L23 [Nylanderia nr. pubens LZ-2010]	1		ADE27976.1	65.957	47	16	0	2	142	5	51	7.01e-11	65.5
TRINITY_DN41128_c0_g1_i1	TRINITY_DN41128_c0_g1_	ASO98035.1 cytochrome p450 CYP4G75 [Spodoptera exigua]	1		ASO98035.1	100	25	0	0	357	431	1	25	3.39e-07	55.1
TRINITY_DN72558_c1_g3_i1	TRINITY_DN72558_c1_g3_	XP_022828372.1 paternally-expressed gene 3 protein-like [Spodoptera litura]	1		XP_022828372.1	69.048	42	10	1	298	423	287	325	4.26e-08	58.9
TRINITY_DN72530_c0_g1_i1	TRINITY_DN72530_c0_g1_	XP_022836913.1 uncharacterized protein LOC111364294 [Spodoptera litura]	1		XP_022836913.1	95.575	452	20	0	70	1425	420	871	0	892
TRINITY_DN72503_c0_g1_i1	TRINITY_DN72503_c0_g1_	XP_022826929.1 uncharacterized protein LOC111356699 [Spodoptera litura]	1		XP_022826929.1	98.675	151	2	0	455	3	17	167	7.44e-84	254
TRINITY_DN72593_c0_g1_i1	TRINITY_DN72593_c0_g1_	XP_022823841.1 leucine-rich repeat-containing protein 24-like [Spodoptera litura]	1		XP_022823841.1	99.31	580	4	0	146	1885	1	580	0	1120
TRINITY_DN72514_c1_g1_i1	TRINITY_DN72514_c1_g1_	XP_022823993.1 importin subunit alpha-1-like [Spodoptera litura]	1		XP_022823993.1	91.731	520	29	3	1796	270	1	517	0	931
TRINITY_DN75058_c0_g1_i1	TRINITY_DN75058_c0_g1_	XP_022818572.1 carboxylesterase 1C-like [Spodoptera litura]	1		XP_022818572.1	97.496	559	14	0	1966	290	1	559	0	1130
TRINITY_DN75043_c30_g1_i1	TRINITY_DN75043_c30_g1_	XP_022834360.1 uncharacterized protein LOC111362070 [Spodoptera litura]	1		XP_022834360.1	74.307	397	100	2	1693	509	1	397	0	630
TRINITY_DN18091_c0_g1_i1	TRINITY_DN18091_c0_g1_	XP_026497767.1 UDP-glucuronosyltransferase 2A3-like [Vanessa tameamea]	1		XP_026497767.1	60.606	66	11	2	222	419	43	93	5.58e-14	72.8
TRINITY_DN65576_c0_g1_i1	TRINITY_DN65576_c0_g1_	XP_022829592.1 organic cation transporter protein-like [Spodoptera litura]	1		XP_022829592.1	98.887	539	6	0	343	1959	1	539	0	1097
TRINITY_DN65594_c0_g1_i1	TRINITY_DN65594_c0_g1_	XP_022817721.1 uncharacterized protein LOC111350392 [Spodoptera litura]	1		XP_022817721.1	98.319	119	2	0	132	488	1	119	5.8e-77	240
TRINITY_DN38682_c0_g1_i1	TRINITY_DN38682_c0_g1_	XP_021190890.1 prolow-density lipoprotein receptor-related protein 1-like [Helicoverpa armigera]	1		XP_021190890.1	57.143	98	28	2	88	381	621	704	3.51e-16	80.9
TRINITY_DN63156_c2_g1_i1	TRINITY_DN63156_c2_g1_	XP_022816395.1 endocuticle structural glycoprotein SgAbd-5-like isoform X1 [Spodoptera litura]	1		XP_022816395.1	98.333	120	2	0	484	125	1	120	4.5e-60	189
TRINITY_DN63136_c0_g1_i1	TRINITY_DN63136_c0_g1_	XP_022831045.1 pancreatic lipase-related protein 2-like [Spodoptera litura]	1		XP_022831045.1	74.702	336	22	4	24	1031	1	273	6.83e-168	476
TRINITY_DN63189_c1_g1_i1	TRINITY_DN63189_c1_g1_	JAT85648.1 hypothetical protein g.15935 [Pectinophora gossypiella]	1		JAT85648.1	33.333	63	39	1	29	208	284	346	0.000361	43.5
TRINITY_DN63151_c0_g1_i1	TRINITY_DN63151_c0_g1_	XP_022818459.1 uncharacterized protein LOC111350960 isoform X1 [Spodoptera litura]	1		XP_022818459.1	91.667	132	11	0	693	298	2	133	1.37e-81	248
TRINITY_DN63151_c1_g1_i1	TRINITY_DN63151_c1_g1_	XP_022818463.1 uncharacterized protein LOC111350961 isoform X2 [Spodoptera litura]	1		XP_022818463.1	92.771	83	6	0	249	1	19	101	3.22e-51	162
TRINITY_DN63123_c0_g1_i1	TRINITY_DN63123_c0_g1_	XP_022822787.1 protein MIS12 homolog [Spodoptera litura]	1		XP_022822787.1	99	200	2	0	129	728	4	203	4.75e-125	362
TRINITY_DN68060_c0_g1_i1	TRINITY_DN68060_c0_g1_	XP_022814055.1 hornerin-like [Spodoptera litura]	1		XP_022814055.1	93.701	254	10	1	964	1707	232	485	1.29e-70	244
TRINITY_DN68041_c0_g1_i1	TRINITY_DN68041_c0_g1_	XP_022821526.1 extensin [Spodoptera litura]	1		XP_022821526.1	97.112	277	8	0	97	927	1	277	1.16e-153	437
TRINITY_DN25804_c0_g1_i1	TRINITY_DN25804_c0_g1_	XP_022831430.1 venom serine carboxypeptidase-like [Spodoptera litura]	1		XP_022831430.1	98.214	448	8	0	2100	3443	14	461	0	914
TRINITY_DN25854_c0_g1_i1	TRINITY_DN25854_c0_g1_	XP_022824663.1 soluble scavenger receptor cysteine-rich domain-containing protein SSC5D-like [Spodoptera litura]	1		XP_022824663.1	88.636	44	5	0	327	196	313	356	2.39e-05	48.5
TRINITY_DN43321_c1_g1_i1	TRINITY_DN43321_c1_g1_	PCG77735.1 hypothetical protein B5V51_6424 [Heliothis virescens]	1		PCG77735.1	51.316	76	36	1	935	1159	1	76	1.56e-10	64.7
TRINITY_DN43357_c2_g2_i1	TRINITY_DN43357_c2_g2_	PZC76890.1 hypothetical protein B5X24_HaOG204029 [Helicoverpa armigera]	1		PZC76890.1	63.333	30	11	0	62	151	17	46	8.59e-05	43.5
TRINITY_DN43316_c0_g1_i1	TRINITY_DN43316_c0_g1_	XP_022831729.1 luciferin 4-monooxygenase-like isoform X1 [Spodoptera litura]	1		XP_022831729.1	89.655	29	3	0	2	88	421	449	2.52e-11	65.5
TRINITY_DN43303_c3_g1_i1	TRINITY_DN43303_c3_g1_	XP_022833744.1 putative per-hexamer repeat protein 5 [Spodoptera litura]	1		XP_022833744.1	100	46	0	0	533	396	1	46	1.19e-05	53.1
TRINITY_DN55748_c0_g1_i1	TRINITY_DN55748_c0_g1_	XP_022834948.1 uncharacterized protein LOC111362505 [Spodoptera litura]	1		XP_022834948.1	95.279	233	11	0	255	953	1	233	8.05e-163	462
TRINITY_DN55790_c0_g1_i1	TRINITY_DN55790_c0_g1_	XP_022816544.1 endocuticle structural glycoprotein SgAbd-2-like [Spodoptera litura]	1		XP_022816544.1	100	153	0	0	95	553	1	153	3.7e-68	213
TRINITY_DN28876_c0_g1_i1	TRINITY_DN28876_c0_g1_	XP_022821574.1 atlastin-like [Spodoptera litura]	1		XP_022821574.1	91.429	35	3	0	1	105	304	338	3.31e-11	70.9
TRINITY_DN78780_c0_g1_i1	TRINITY_DN78780_c0_g1_	XP_022816624.1 integrator complex subunit 3 homolog isoform X1 [Spodoptera litura]	1		XP_022816624.1	96.101	436	6	2	2101	824	286	720	1.85e-168	508
TRINITY_DN78725_c0_g1_i1	TRINITY_DN78725_c0_g1_	AYM01161.1 glutathione-S-transferase epsilon class [Spodoptera littoralis]	1		AYM01161.1	99.539	217	1	0	383	1033	1	217	8.79e-158	448
TRINITY_DN78727_c0_g1_i1	TRINITY_DN78727_c0_g1_	ABU96714.1 trypsin-like serine protease [Spodoptera litura]	1		ABU96714.1	90.244	123	12	0	152	520	18	140	5.24e-73	226
TRINITY_DN64673_c0_g1_i1	TRINITY_DN64673_c0_g1_	AFS31125.1 cytochrome c [Spodoptera litura]	1		AFS31125.1	100	33	0	0	100	2	25	57	1.07e-13	72
TRINITY_DN64693_c0_g1_i1	TRINITY_DN64693_c0_g1_	XP_022837635.1 uncharacterized protein LOC111364817 [Spodoptera litura]	1		XP_022837635.1	96.396	222	8	0	41	706	1	222	1.11e-151	432
TRINITY_DN11568_c0_g1_i1	TRINITY_DN11568_c0_g1_	XP_022825659.1 UDP-glucuronosyltransferase 2B31-like [Spodoptera litura]	1		XP_022825659.1	89.091	110	12	0	331	2	71	180	4.92e-62	203
TRINITY_DN37574_c0_g1_i1	TRINITY_DN37574_c0_g1_	XP_022816271.1 histidine-rich protein PFHRP-II-like [Spodoptera litura]	1		XP_022816271.1	100	59	0	0	314	138	258	316	2.72e-31	120
TRINITY_DN56284_c0_g1_i1	TRINITY_DN56284_c0_g1_	AYM01173.1 glutathione-S-transferase omega class [Spodoptera littoralis]	1		AYM01173.1	93.939	33	2	0	1	99	211	243	1.99e-10	67.8
TRINITY_DN56244_c0_g1_i1	TRINITY_DN56244_c0_g1_	XP_022821546.1 uncharacterized protein LOC111353008 [Spodoptera litura]	1		XP_022821546.1	96.341	410	15	0	1347	118	1	410	0	742
TRINITY_DN6913_c0_g1_i1	TRINITY_DN6913_c0_g1_	XP_022826285.1 uncharacterized protein LOC111356229 [Spodoptera litura]	1		XP_022826285.1	97.452	157	4	0	528	58	27	183	1.45e-73	229
TRINITY_DN76637_c2_g1_i1	TRINITY_DN76637_c2_g1_	XP_022817346.1 uncharacterized protein LOC111350131 [Spodoptera litura]	1		XP_022817346.1	93.103	29	2	0	153	239	1	29	4.75e-09	57.8
TRINITY_DN76637_c3_g1_i1	TRINITY_DN76637_c3_g1_	XP_022829632.1 uncharacterized protein LOC111357884 isoform X2 [Spodoptera litura]	1		XP_022829632.1	88.811	143	16	0	1	429	116	258	1.26e-90	274
TRINITY_DN76682_c0_g1_i1	TRINITY_DN76682_c0_g1_	JAQ14381.1 Tubulin beta-4 chain, partial [Lygus hesperus]	1		JAQ14381.1	100	31	0	0	93	1	17	47	2.09e-11	68.9
TRINITY_DN76652_c1_g3_i1	TRINITY_DN76652_c1_g3_	XP_022820268.1 sulfotransferase 1C4-like [Spodoptera litura]	1		XP_022820268.1	96.939	196	6	0	627	40	149	344	1.63e-139	399
TRINITY_DN76652_c1_g4_i1	TRINITY_DN76652_c1_g4_	XP_022819903.1 estrogen sulfotransferase-like [Spodoptera litura]	1		XP_022819903.1	95.965	347	14	0	1511	471	1	347	0	702
TRINITY_DN76628_c0_g1_i1	TRINITY_DN76628_c0_g1_	XP_022822980.1 lysozyme 1-like [Spodoptera litura]	1		XP_022822980.1	100	126	0	0	1	378	26	151	1.16e-88	265
TRINITY_DN76685_c0_g1_i1	TRINITY_DN76685_c0_g1_	XP_022817754.1 beta-mannosidase [Spodoptera litura]	1		XP_022817754.1	98.656	372	5	0	1116	1	1	372	0	762
TRINITY_DN76685_c0_g2_i1	TRINITY_DN76685_c0_g2_	XP_022817754.1 beta-mannosidase [Spodoptera litura]	1		XP_022817754.1	98.276	522	9	0	2	1567	365	886	0	1085
TRINITY_DN76671_c11_g3_i1	TRINITY_DN76671_c11_g3_	XP_022818087.1 probable glucosamine 6-phosphate N-acetyltransferase [Spodoptera litura]	1		XP_022818087.1	100	27	0	0	149	229	83	109	2.27e-09	57.4
TRINITY_DN76604_c0_g2_i1	TRINITY_DN76604_c0_g2_	XP_022824882.1 cytochrome P450 6B2-like isoform X3 [Spodoptera litura]	1		XP_022824882.1	98.207	502	9	0	282	1787	18	519	0	1031
TRINITY_DN76695_c0_g1_i1	TRINITY_DN76695_c0_g1_	XP_022818610.1 uncharacterized protein LOC111351076 isoform X1 [Spodoptera litura]	1		XP_022818610.1	99.615	520	2	0	2236	677	1	520	0	1007
TRINITY_DN76627_c1_g1_i1	TRINITY_DN76627_c1_g1_	XP_022837181.1 UDP-glucuronosyltransferase 2B17-like [Spodoptera litura]	1		XP_022837181.1	92.593	81	6	0	436	194	397	477	1.63e-46	166
TRINITY_DN76627_c4_g3_i1	TRINITY_DN76627_c4_g3_	XP_022837181.1 UDP-glucuronosyltransferase 2B17-like [Spodoptera litura]	1		XP_022837181.1	100	73	0	0	2	220	333	405	1.41e-43	153
TRINITY_DN76642_c2_g1_i1	TRINITY_DN76642_c2_g1_	XP_022818598.1 uncharacterized protein LOC111351063 [Spodoptera litura]	1		XP_022818598.1	92.241	116	7	1	2	343	280	395	6.4e-70	228
TRINITY_DN76642_c2_g2_i1	TRINITY_DN76642_c2_g2_	XP_022818599.1 uncharacterized protein LOC111351064 [Spodoptera litura]	1		XP_022818599.1	93.617	329	21	0	843	1829	1	329	0	587
TRINITY_DN63039_c0_g1_i1	TRINITY_DN63039_c0_g1_	XP_013190589.1 PREDICTED: uncharacterized protein LOC106134947 [Amyelois transitella]	1		XP_013190589.1	93.274	669	35	3	2574	583	1	664	0	1172
TRINITY_DN63043_c0_g1_i1	TRINITY_DN63043_c0_g1_	XP_022825653.1 uncharacterized protein LOC111355818 [Spodoptera litura]	1		XP_022825653.1	75	188	0	1	124	546	1	188	3.83e-88	268
TRINITY_DN69061_c0_g1_i1	TRINITY_DN69061_c0_g1_	XP_022819030.1 uncharacterized protein LOC111351353 isoform X2 [Spodoptera litura]	1		XP_022819030.1	100	135	0	0	838	434	1	135	8.48e-78	241
TRINITY_DN48054_c0_g1_i1	TRINITY_DN48054_c0_g1_	XP_022836900.1 vitellogenin-like [Spodoptera litura]	1		XP_022836900.1	95.89	292	12	0	878	3	2248	2539	0	575
TRINITY_DN48074_c1_g1_i1	TRINITY_DN48074_c1_g1_	XP_022818726.1 venom serine protease-like isoform X2 [Spodoptera litura]	1		XP_022818726.1	96.875	32	1	0	98	3	2	33	5.52e-05	52
TRINITY_DN48033_c0_g1_i1	TRINITY_DN48033_c0_g1_	XP_022828360.1 uncharacterized protein LOC111357786 [Spodoptera litura]	1		XP_022828360.1	95.522	1541	26	4	260	4882	1	1498	0	2820
TRINITY_DN5626_c0_g1_i1	TRINITY_DN5626_c0_g1_	XP_022815547.1 UDP-glucuronosyltransferase 2B15-like [Spodoptera litura]	1		XP_022815547.1	94.34	53	3	0	160	2	1	53	5.82e-26	107
TRINITY_DN61785_c0_g1_i1	TRINITY_DN61785_c0_g1_	XP_026759145.1 lipoyltransferase 1, mitochondrial isoform X2 [Galleria mellonella]	1		XP_026759145.1	96.774	31	1	0	93	1	181	211	6.9e-12	67.4
TRINITY_DN61797_c1_g1_i1	TRINITY_DN61797_c1_g1_	XP_022829364.1 uncharacterized protein LOC111358455 [Spodoptera litura]	1		XP_022829364.1	100	86	0	0	620	877	1	86	5.53e-53	176
TRINITY_DN61777_c0_g1_i1	TRINITY_DN61777_c0_g1_	ADK55524.1 small heat shock protein [Spodoptera litura]	1		ADK55524.1	100	175	0	0	668	144	1	175	5.25e-128	366
TRINITY_DN61776_c3_g1_i1	TRINITY_DN61776_c3_g1_	XP_022820176.1 sterol O-acyltransferase 1 [Spodoptera litura]	1		XP_022820176.1	99.363	471	3	0	377	1789	1	471	0	917
TRINITY_DN61760_c0_g1_i1	TRINITY_DN61760_c0_g1_	XP_022825373.1 uncharacterized protein LOC111355606 [Spodoptera litura]	1		XP_022825373.1	95.971	273	11	0	1837	1019	407	679	3.79e-169	506
TRINITY_DN23630_c0_g1_i1	TRINITY_DN23630_c0_g1_	XP_022818811.1 putative U5 small nuclear ribonucleoprotein 200 kDa helicase [Spodoptera litura]	1		XP_022818811.1	83.333	24	4	0	226	297	1423	1446	0.000179	45.8
TRINITY_DN23675_c0_g1_i1	TRINITY_DN23675_c0_g1_	AGH70102.1 odorant binding protein 6 [Spodoptera exigua]	1		AGH70102.1	93.939	33	2	0	103	5	115	147	1.33e-10	64.3
TRINITY_DN23639_c0_g1_i1	TRINITY_DN23639_c0_g1_	XP_022815949.1 cuticle protein 7-like [Spodoptera litura]	1		XP_022815949.1	93.846	65	4	0	197	3	63	127	4.6e-36	126
TRINITY_DN76042_c0_g1_i1	TRINITY_DN76042_c0_g1_	AHY99690.1 UDP-glycosyltransferase 46A6 [Spodoptera littoralis]	1		AHY99690.1	99.62	526	2	0	480	2057	1	526	0	1046
TRINITY_DN76091_c0_g1_i1	TRINITY_DN76091_c0_g1_	XP_021182673.1 mucin-5AC-like isoform X4 [Helicoverpa armigera]	1		XP_021182673.1	80.833	120	20	1	1508	1158	2401	2520	3.05e-29	130
TRINITY_DN76058_c1_g2_i1	TRINITY_DN76058_c1_g2_	XP_022821407.1 uncharacterized protein LOC111352929 [Spodoptera litura]	1		XP_022821407.1	100	25	0	0	2	76	988	1012	5.08e-08	55.1
TRINITY_DN76055_c2_g1_i1	TRINITY_DN76055_c2_g1_	XP_022816321.1 peroxidase-like [Spodoptera litura]	1		XP_022816321.1	99.179	609	5	0	65	1891	1	609	0	1227
TRINITY_DN76071_c0_g1_i1	TRINITY_DN76071_c0_g1_	JAT79705.1 hypothetical protein g.13947, partial [Pectinophora gossypiella]	1		JAT79705.1	70.423	71	21	0	3	215	142	212	7.31e-09	56.6
TRINITY_DN76019_c0_g1_i1	TRINITY_DN76019_c0_g1_	XP_022817657.1 transcription termination factor 2 [Spodoptera litura]	1		XP_022817657.1	97.98	297	4	1	106	990	1	297	1.99e-129	404
TRINITY_DN76006_c14_g7_i1	TRINITY_DN76006_c14_g7_	XP_022828066.1 uncharacterized protein LOC111357554 [Spodoptera litura]	1		XP_022828066.1	90.038	261	26	0	57	839	1	261	2.56e-172	483
TRINITY_DN28584_c0_g1_i1	TRINITY_DN28584_c0_g1_	XP_022829395.1 circumsporozoite protein-like isoform X1 [Spodoptera litura]	1		XP_022829395.1	100	24	0	0	517	588	154	177	8.44e-07	54.3
TRINITY_DN28546_c0_g1_i1	TRINITY_DN28546_c0_g1_	XP_022814754.1 uncharacterized protein LOC111348391 [Spodoptera litura]	1		XP_022814754.1	100	30	0	0	403	492	83	112	2.94e-10	63.9
TRINITY_DN68660_c0_g1_i1	TRINITY_DN68660_c0_g1_	XP_022822739.1 uncharacterized protein LOC111353794 [Spodoptera litura]	1		XP_022822739.1	89.723	613	58	2	2213	375	1	608	0	1142
TRINITY_DN68696_c0_g1_i1	TRINITY_DN68696_c0_g1_	XP_022825188.1 skin secretory protein xP2-like [Spodoptera litura]	1		XP_022825188.1	100	185	0	0	154	708	1	185	6.43e-54	192
TRINITY_DN68601_c0_g1_i1	TRINITY_DN68601_c0_g1_	XP_022825813.1 eukaryotic translation initiation factor 4B [Spodoptera litura]	1		XP_022825813.1	85.714	35	5	0	18	122	13	47	6.96e-09	65.5
TRINITY_DN68612_c1_g1_i1	TRINITY_DN68612_c1_g1_	XP_022827938.1 organic cation transporter protein-like [Spodoptera litura]	1		XP_022827938.1	98.529	476	7	0	616	2043	1	476	0	908
TRINITY_DN68698_c1_g1_i1	TRINITY_DN68698_c1_g1_	XP_022834159.1 uncharacterized protein LOC111361932 [Spodoptera litura]	1		XP_022834159.1	100	122	0	0	60	425	1	122	2.68e-75	229
TRINITY_DN68658_c0_g1_i1	TRINITY_DN68658_c0_g1_	XP_022824604.1 collagen and calcium-binding EGF domain-containing protein 1-like isoform X2 [Spodoptera litura]	1		XP_022824604.1	99.749	399	1	0	1704	508	24	422	0	746
TRINITY_DN47473_c1_g1_i1	TRINITY_DN47473_c1_g1_	XP_022818811.1 putative U5 small nuclear ribonucleoprotein 200 kDa helicase [Spodoptera litura]	1		XP_022818811.1	88	25	3	0	120	46	1423	1447	7.26e-06	50.4
TRINITY_DN44003_c0_g1_i1	TRINITY_DN44003_c0_g1_	XP_022824536.1 keratin-associated protein 19-2-like [Spodoptera litura]	1		XP_022824536.1	100	31	0	0	94	2	126	156	1.94e-09	64.3
TRINITY_DN44086_c0_g1_i1	TRINITY_DN44086_c0_g1_	XP_022826924.1 uncharacterized protein LOC111356693 [Spodoptera litura]	1		XP_022826924.1	90.566	53	5	0	251	409	1	53	5.14e-12	65.1
TRINITY_DN69111_c0_g1_i1	TRINITY_DN69111_c0_g1_	XP_022829648.1 epoxide hydrolase 3-like [Spodoptera litura]	1		XP_022829648.1	97.661	342	8	0	1370	345	1	342	0	666
TRINITY_DN69170_c0_g3_i1	TRINITY_DN69170_c0_g3_	XP_022818446.1 uncharacterized protein LOC111350950 [Spodoptera litura]	1		XP_022818446.1	90.741	54	5	0	63	224	13	66	3.18e-17	77
TRINITY_DN30459_c0_g1_i1	TRINITY_DN30459_c0_g1_	XP_022827654.1 uncharacterized protein LOC111357268 [Spodoptera litura]	1		XP_022827654.1	99.383	162	1	0	165	650	1	162	1.45e-100	295
TRINITY_DN29746_c0_g1_i1	TRINITY_DN29746_c0_g1_	OWR47298.1 putative Sec24B protein [Danaus plexippus plexippus]	1		OWR47298.1	62.162	37	7	1	8	118	132	161	1.13e-06	51.6
TRINITY_DN29746_c4_g1_i1	TRINITY_DN29746_c4_g1_	XP_022819080.1 serine protease snake-like [Spodoptera litura]	1		XP_022819080.1	93.067	375	26	0	1362	238	1	375	0	731
TRINITY_DN29716_c0_g1_i1	TRINITY_DN29716_c0_g1_	XP_022834647.1 perilipin-4-like isoform X39 [Spodoptera litura]	1		XP_022834647.1	93.939	33	2	0	1	99	298	330	8.44e-07	55.5
TRINITY_DN29734_c0_g1_i1	TRINITY_DN29734_c0_g1_	XP_021195503.1 chondroadherin-like protein [Helicoverpa armigera]	1		XP_021195503.1	93.333	30	2	0	221	310	109	138	1.63e-08	57.4
TRINITY_DN37343_c0_g1_i1	TRINITY_DN37343_c0_g1_	RVE48396.1 hypothetical protein evm_006957 [Chilo suppressalis]	1		RVE48396.1	63.415	41	12	1	146	33	32	72	2.79e-07	52.4
TRINITY_DN37373_c0_g1_i1	TRINITY_DN37373_c0_g1_	AXJ21601.1 CYP4G200 [Mythimna separata]	1		AXJ21601.1	96.429	28	1	0	85	2	357	384	1.62e-18	62.4
TRINITY_DN24072_c0_g1_i1	TRINITY_DN24072_c0_g1_	XP_022834440.1 protein yellow-like [Spodoptera litura]	1		XP_022834440.1	100	412	0	0	3039	1804	1	412	0	840
TRINITY_DN24076_c0_g1_i1	TRINITY_DN24076_c0_g1_	XP_022823832.1 uncharacterized protein LOC111354542 [Spodoptera litura]	1		XP_022823832.1	84.914	232	30	1	352	1032	1	232	4.68e-78	252
TRINITY_DN24048_c0_g1_i1	TRINITY_DN24048_c0_g1_	PCG71698.1 hypothetical protein B5V51_1601 [Heliothis virescens]	1		PCG71698.1	90.323	31	3	0	95	3	853	883	4.07e-11	68.2
TRINITY_DN76113_c1_g2_i1	TRINITY_DN76113_c1_g2_	XP_022819890.1 uncharacterized protein LOC111351906 isoform X1 [Spodoptera litura]	1		XP_022819890.1	88.52	331	36	1	1169	183	1	331	0	531
TRINITY_DN76168_c2_g1_i1	TRINITY_DN76168_c2_g1_	KPJ11556.1 Protein Red [Papilio machaon]	1		KPJ11556.1	44.444	63	23	2	23	211	164	214	4.59e-06	48.9
TRINITY_DN76192_c1_g1_i1	TRINITY_DN76192_c1_g1_	XP_022827904.1 mucin-2-like [Spodoptera litura]	1		XP_022827904.1	99.065	321	3	0	2	964	174	494	2.1e-156	457
TRINITY_DN76116_c1_g1_i1	TRINITY_DN76116_c1_g1_	XP_022820622.1 uncharacterized protein LOC111352141 isoform X5 [Spodoptera litura]	1		XP_022820622.1	91.429	70	6	0	1298	1507	1	70	2.22e-31	132
TRINITY_DN69655_c0_g1_i1	TRINITY_DN69655_c0_g1_	PZC75368.1 hypothetical protein B5X24_HaOG206415 [Helicoverpa armigera]	1		PZC75368.1	89.72	107	8	2	686	1006	1	104	1.25e-39	146
TRINITY_DN62545_c0_g1_i1	TRINITY_DN62545_c0_g1_	XP_022820408.1 fibroin heavy chain-like [Spodoptera litura]	1		XP_022820408.1	93.778	225	14	0	130	804	1	225	8.32e-73	230
TRINITY_DN1808_c0_g1_i1	TRINITY_DN1808_c0_g1_	XP_022821495.1 HEAT repeat-containing protein 3 isoform X1 [Spodoptera litura]	1		XP_022821495.1	60.465	86	0	1	1	258	606	657	3.92e-18	84
TRINITY_DN51394_c0_g1_i1	TRINITY_DN51394_c0_g1_	PCG80324.1 hypothetical protein B5V51_9313 [Heliothis virescens]	1		PCG80324.1	86.667	30	4	0	90	1	40	69	7.89e-10	56.6
TRINITY_DN3940_c0_g1_i1	TRINITY_DN3940_c0_g1_	XP_026323775.1 maternal protein pumilio isoform X3 [Hyposmocoma kahamanoa]	1		XP_026323775.1	100	50	0	0	245	394	1	50	4.31e-25	105
TRINITY_DN11406_c0_g1_i1	TRINITY_DN11406_c0_g1_	XP_022837490.1 uncharacterized protein LOC111364713 [Spodoptera litura]	1		XP_022837490.1	52.632	114	2	1	344	3	282	343	1.5e-24	102
TRINITY_DN6287_c0_g1_i1	TRINITY_DN6287_c0_g1_	XP_022829690.1 high affinity copper uptake protein 1-like [Spodoptera litura]	1		XP_022829690.1	100	23	0	0	365	433	10	32	7.38e-06	50.1
TRINITY_DN6241_c0_g1_i1	TRINITY_DN6241_c0_g1_	XP_022818811.1 putative U5 small nuclear ribonucleoprotein 200 kDa helicase [Spodoptera litura]	1		XP_022818811.1	88	25	3	0	97	23	1423	1447	6.21e-05	50.4
TRINITY_DN6227_c0_g1_i1	TRINITY_DN6227_c0_g1_	XP_022824297.1 chondroitin proteoglycan 2-like [Spodoptera litura]	1		XP_022824297.1	89.13	92	10	0	502	777	1	92	4.42e-40	145
TRINITY_DN6224_c0_g1_i1	TRINITY_DN6224_c0_g1_	XP_022823094.1 membrane-bound alkaline phosphatase-like [Spodoptera litura]	1		XP_022823094.1	100	32	0	0	2	97	151	182	5.46e-12	69.7
TRINITY_DN1398_c0_g1_i1	TRINITY_DN1398_c0_g1_	XP_022827071.1 uncharacterized protein LOC111356817 [Spodoptera litura]	1		XP_022827071.1	98.052	154	3	0	1156	695	304	457	6.11e-98	310
TRINITY_DN59666_c0_g1_i1	TRINITY_DN59666_c0_g1_	XP_022816236.1 uncharacterized protein LOC111349365 [Spodoptera litura]	1		XP_022816236.1	91.154	260	21	2	399	1178	1	258	1.56e-95	300
TRINITY_DN59683_c1_g1_i1	TRINITY_DN59683_c1_g1_	XP_022815938.1 cuticle protein 8-like [Spodoptera litura]	1		XP_022815938.1	99.342	152	1	0	783	328	1	152	8.98e-45	160
TRINITY_DN59620_c0_g1_i1	TRINITY_DN59620_c0_g1_	XP_022830521.1 galectin-9-like [Spodoptera litura]	1		XP_022830521.1	95	140	7	0	135	554	1	140	1.29e-95	282
TRINITY_DN25691_c0_g1_i1	TRINITY_DN25691_c0_g1_	XP_022816435.1 luciferin 4-monooxygenase-like [Spodoptera litura]	1		XP_022816435.1	98.893	542	6	0	195	1820	1	542	0	1124
TRINITY_DN1153_c1_g3_i1	TRINITY_DN1153_c1_g3_	RVE41381.1 hypothetical protein evm_013970 [Chilo suppressalis]	1		RVE41381.1	43.137	51	27	1	225	79	182	232	2.57e-05	47.4
TRINITY_DN26255_c0_g1_i1	TRINITY_DN26255_c0_g1_	XP_022834220.1 lipase 3-like [Spodoptera litura]	1		XP_022834220.1	99.259	405	3	0	3118	1904	1	405	0	828
TRINITY_DN26286_c0_g2_i1	TRINITY_DN26286_c0_g2_	XP_021181649.1 activating transcription factor of chaperone isoform X2 [Helicoverpa armigera]	1		XP_021181649.1	90.196	51	5	0	154	2	1	51	4.68e-26	103
TRINITY_DN66990_c0_g1_i1	TRINITY_DN66990_c0_g1_	XP_022826901.1 chymotrypsin-2-like [Spodoptera litura]	1		XP_022826901.1	97.143	280	8	0	931	92	1	280	0	560
TRINITY_DN66968_c0_g1_i1	TRINITY_DN66968_c0_g1_	XP_022827350.1 C-type mannose receptor 2-like [Spodoptera litura]	1		XP_022827350.1	86.769	325	43	0	1107	133	1	325	0	593
TRINITY_DN66952_c0_g1_i1	TRINITY_DN66952_c0_g1_	XP_022821391.1 uncharacterized protein LOC111352917 isoform X3 [Spodoptera litura]	1		XP_022821391.1	98.276	58	1	0	467	640	1	58	2.25e-16	85.1
TRINITY_DN60794_c0_g1_i1	TRINITY_DN60794_c0_g1_	XP_022816542.1 larval cuticle protein 16/17-like [Spodoptera litura]	1		XP_022816542.1	42.975	121	16	2	47	394	20	92	4.31e-20	88.6
TRINITY_DN69475_c0_g1_i1	TRINITY_DN69475_c0_g1_	XP_022829825.1 TPPP family protein CG45057 [Spodoptera litura]	1		XP_022829825.1	100	28	0	0	85	2	141	168	2.87e-08	58.9
TRINITY_DN69473_c0_g1_i1	TRINITY_DN69473_c0_g1_	XP_022835871.1 uncharacterized protein LOC111363292 [Spodoptera litura]	1		XP_022835871.1	91.011	89	8	0	146	412	17	105	1.67e-40	147
TRINITY_DN69417_c0_g1_i1	TRINITY_DN69417_c0_g1_	XP_022814667.1 uncharacterized protein LOC111348319 [Spodoptera litura]	1		XP_022814667.1	89.071	366	33	2	1368	292	1	366	1.29e-164	474
TRINITY_DN69401_c1_g1_i1	TRINITY_DN69401_c1_g1_	XP_022820268.1 sulfotransferase 1C4-like [Spodoptera litura]	1		XP_022820268.1	99.51	204	1	0	613	2	1	204	2.96e-145	419
TRINITY_DN50054_c0_g1_i1	TRINITY_DN50054_c0_g1_	PZC84715.1 hypothetical protein B5X24_HaOG204263 [Helicoverpa armigera]	1		PZC84715.1	51.145	131	34	5	395	3	120	220	4.82e-26	107
TRINITY_DN50080_c0_g1_i1	TRINITY_DN50080_c0_g1_	XP_022828335.1 uncharacterized protein LOC111357762 isoform X1 [Spodoptera litura]	1		XP_022828335.1	82.353	34	6	0	666	565	389	422	1.55e-07	58.5
TRINITY_DN50003_c0_g1_i1	TRINITY_DN50003_c0_g1_	PZC76180.1 hypothetical protein B5X24_HaOG204924 [Helicoverpa armigera]	1		PZC76180.1	48.148	54	23	2	38	196	24	73	0.000599	41.6
TRINITY_DN49832_c0_g1_i1	TRINITY_DN49832_c0_g1_	XP_022817924.1 uncharacterized protein LOC111350535 [Spodoptera litura]	1		XP_022817924.1	100	68	0	0	99	302	18	85	1.95e-43	144
TRINITY_DN22954_c0_g1_i1	TRINITY_DN22954_c0_g1_	XP_022830967.1 LOW QUALITY PROTEIN: uncharacterized protein LOC111359605 [Spodoptera litura]	1		XP_022830967.1	94	150	9	0	451	2	1024	1173	9.67e-96	309
TRINITY_DN31189_c0_g1_i1	TRINITY_DN31189_c0_g1_	XP_022831633.1 vanin-like protein 2 isoform X2 [Spodoptera litura]	1		XP_022831633.1	100	30	0	0	91	2	358	387	3.43e-12	69.3
TRINITY_DN57231_c3_g1_i1	TRINITY_DN57231_c3_g1_	XP_022824512.1 pancreatic triacylglycerol lipase-like [Spodoptera litura]	1		XP_022824512.1	98.444	257	4	0	15	785	2	258	0	518
TRINITY_DN12780_c0_g1_i1	TRINITY_DN12780_c0_g1_	XP_022821641.1 trypsin, alkaline B-like [Spodoptera litura]	1		XP_022821641.1	95.745	47	2	0	3	143	224	270	3.87e-24	99
TRINITY_DN12778_c0_g1_i1	TRINITY_DN12778_c0_g1_	PZC76180.1 hypothetical protein B5X24_HaOG204924 [Helicoverpa armigera]	1		PZC76180.1	74.074	27	7	0	33	113	50	76	2.43e-05	46.6
TRINITY_DN12735_c0_g1_i1	TRINITY_DN12735_c0_g1_	XP_022834404.1 uncharacterized protein LOC111362103 [Spodoptera litura]	1		XP_022834404.1	96.063	127	4	1	16	396	126	251	1.57e-80	244
TRINITY_DN63611_c2_g1_i1	TRINITY_DN63611_c2_g1_	XP_022816268.1 uncharacterized protein LOC111349396 [Spodoptera litura]	1		XP_022816268.1	97.561	123	3	0	369	1	38	160	5.44e-08	56.6
TRINITY_DN63667_c0_g1_i1	TRINITY_DN63667_c0_g1_	XP_022821599.1 phospholipid phosphatase 6 isoform X2 [Spodoptera litura]	1		XP_022821599.1	68.293	41	13	0	599	477	63	103	7.89e-08	57.8
TRINITY_DN63618_c0_g1_i1	TRINITY_DN63618_c0_g1_	KYM83453.1 60S ribosomal protein L19 [Atta colombica]	1		KYM83453.1	89.474	38	4	0	690	577	7	44	4.08e-14	73.9
TRINITY_DN63668_c0_g1_i1	TRINITY_DN63668_c0_g1_	XP_022817952.1 senecionine N-oxygenase-like isoform X1 [Spodoptera litura]	1		XP_022817952.1	100	67	0	0	201	1	1	67	8.87e-38	140
TRINITY_DN63602_c0_g1_i1	TRINITY_DN63602_c0_g1_	XP_022821676.1 trypsin, alkaline C-like [Spodoptera litura]	1		XP_022821676.1	94.492	236	5	1	43	750	1	228	8.57e-131	375
TRINITY_DN63644_c0_g1_i1	TRINITY_DN63644_c0_g1_	XP_022837856.1 uncharacterized protein LOC111364998 [Spodoptera litura]	1		XP_022837856.1	98.93	187	2	0	821	261	1	187	4.24e-132	388
TRINITY_DN42311_c0_g1_i1	TRINITY_DN42311_c0_g1_	XP_022829627.1 uncharacterized protein LOC111358637 [Spodoptera litura]	1		XP_022829627.1	80.556	36	7	0	1	108	318	353	3.89e-11	66.2
TRINITY_DN42300_c1_g1_i1	TRINITY_DN42300_c1_g1_	XP_022816716.1 uncharacterized protein LOC111349731 [Spodoptera litura]	1		XP_022816716.1	92.661	545	29	2	523	2139	506	1045	0	924
TRINITY_DN42333_c0_g1_i1	TRINITY_DN42333_c0_g1_	XP_022818811.1 putative U5 small nuclear ribonucleoprotein 200 kDa helicase [Spodoptera litura]	1		XP_022818811.1	91.667	24	2	0	19	90	1424	1447	2.5e-06	52.4
TRINITY_DN63455_c0_g1_i1	TRINITY_DN63455_c0_g1_	XP_022831394.1 glucose dehydrogenase [FAD, quinone]-like [Spodoptera litura]	1		XP_022831394.1	100	22	0	0	66	1	1	22	9.93e-06	50.1
TRINITY_DN63447_c1_g1_i1	TRINITY_DN63447_c1_g1_	XP_022823887.1 replication factor C subunit 2 [Spodoptera litura]	1		XP_022823887.1	99.099	333	3	0	285	1283	1	333	0	687
TRINITY_DN63447_c1_g2_i1	TRINITY_DN63447_c1_g2_	KMQ87532.1 mariner mos1 transposase [Lasius niger]	1		KMQ87532.1	57.317	164	59	3	813	337	88	245	7.33e-56	147
TRINITY_DN71104_c5_g4_i1	TRINITY_DN71104_c5_g4_	XP_022830848.1 sodium-dependent nutrient amino acid transporter 1-like [Spodoptera litura]	1		XP_022830848.1	88.889	27	3	0	2	82	188	214	2.65e-05	55.5
TRINITY_DN71141_c0_g1_i1	TRINITY_DN71141_c0_g1_	PZC74075.1 hypothetical protein B5X24_HaOG208392 [Helicoverpa armigera]	1		PZC74075.1	79.07	344	72	0	1034	3	538	881	0	559
TRINITY_DN71141_c0_g3_i1	TRINITY_DN71141_c0_g3_	PCG63543.1 hypothetical protein B5V51_12121 [Heliothis virescens]	1		PCG63543.1	72.072	444	124	0	188	1519	1	444	0	629
TRINITY_DN71190_c1_g1_i1	TRINITY_DN71190_c1_g1_	XP_022826049.1 protein CREG1 [Spodoptera litura]	1		XP_022826049.1	100	234	0	0	56	757	1	234	5.17e-175	493
TRINITY_DN71112_c0_g1_i1	TRINITY_DN71112_c0_g1_	AHA48193.1 long-wavelength opsin [Spodoptera litura]	1		AHA48193.1	100	158	0	0	400	873	1	158	5.52e-111	332
TRINITY_DN71112_c2_g1_i1	TRINITY_DN71112_c2_g1_	XP_022815966.1 opsin-1-like [Spodoptera litura]	1		XP_022815966.1	100	380	0	0	170	1309	1	380	0	784
TRINITY_DN71106_c0_g2_i1	TRINITY_DN71106_c0_g2_	XP_022830654.1 uncharacterized protein LOC111359367 isoform X1 [Spodoptera litura]	1		XP_022830654.1	100	107	0	0	803	483	169	275	2.46e-59	197
TRINITY_DN71199_c0_g1_i1	TRINITY_DN71199_c0_g1_	AFP20589.1 cytochrome CYP6AE48 [Spodoptera littoralis]	1		AFP20589.1	98.491	530	4	2	23	1600	1	530	0	1046
TRINITY_DN71129_c0_g1_i1	TRINITY_DN71129_c0_g1_	XP_022822933.1 uncharacterized protein LOC111353942 [Spodoptera litura]	1		XP_022822933.1	76.19	42	9	1	1	123	178	219	5.84e-12	65.1
TRINITY_DN71145_c2_g1_i1	TRINITY_DN71145_c2_g1_	XP_022834103.1 uncharacterized protein LOC111361894 [Spodoptera litura]	1		XP_022834103.1	88.655	617	67	1	2900	1050	230	843	0	1020
TRINITY_DN71200_c0_g3_i1	TRINITY_DN71200_c0_g3_	JAV02105.1 Aldehyde reductase-16 [Plutella xylostella]	1		JAV02105.1	59.843	127	51	0	1	381	67	193	1.49e-54	176
TRINITY_DN68975_c0_g2_i1	TRINITY_DN68975_c0_g2_	XP_022832223.1 pancreatic lipase-related protein 2-like [Spodoptera litura]	1		XP_022832223.1	98.305	236	4	0	808	101	98	333	8.02e-163	461
TRINITY_DN68981_c0_g1_i1	TRINITY_DN68981_c0_g1_	XP_022832710.1 uncharacterized protein LOC111360764 [Spodoptera litura]	1		XP_022832710.1	92.434	489	31	2	1795	335	1	485	0	654
TRINITY_DN68981_c1_g1_i1	TRINITY_DN68981_c1_g1_	XP_022832710.1 uncharacterized protein LOC111360764 [Spodoptera litura]	1		XP_022832710.1	99.341	607	4	0	178	1998	1231	1837	0	1094
TRINITY_DN68960_c0_g1_i1	TRINITY_DN68960_c0_g1_	XP_022816277.1 catalase-like [Spodoptera litura]	1		XP_022816277.1	96.887	514	16	0	131	1672	1	514	0	1028
TRINITY_DN27488_c0_g1_i1	TRINITY_DN27488_c0_g1_	JAR90604.1 putative gypsy-9-i hm, partial [Ixodes ricinus]	1		JAR90604.1	63.953	86	31	0	8	265	795	880	1.72e-31	122
TRINITY_DN60861_c1_g2_i1	TRINITY_DN60861_c1_g2_	XP_022824854.1 alcohol dehydrogenase-like [Spodoptera litura]	1		XP_022824854.1	96.552	290	10	0	1166	297	116	405	0	580
TRINITY_DN60869_c1_g1_i1	TRINITY_DN60869_c1_g1_	RVE50489.1 hypothetical protein evm_004818 [Chilo suppressalis]	1		RVE50489.1	63.333	30	11	0	230	319	396	425	0.000461	45.4
TRINITY_DN26457_c0_g1_i1	TRINITY_DN26457_c0_g1_	XP_004928576.1 zinc finger protein GLI1 [Bombyx mori]	1		XP_004928576.1	54.945	91	5	1	273	1	93	147	1.33e-24	101
TRINITY_DN26468_c0_g1_i1	TRINITY_DN26468_c0_g1_	PCG80496.1 hypothetical protein B5V51_7057 [Heliothis virescens]	1		PCG80496.1	52.601	865	408	2	829	3417	2	866	0	935
TRINITY_DN55910_c0_g1_i1	TRINITY_DN55910_c0_g1_	XP_022837745.1 calphotin-like [Spodoptera litura]	1		XP_022837745.1	98.98	98	1	0	704	411	53	150	7.6e-22	96.7
TRINITY_DN7969_c0_g1_i1	TRINITY_DN7969_c0_g1_	KRT81000.1 ribosomal protein [Oryctes borbonicus]	1		KRT81000.1	89.189	37	2	1	369	259	143	177	1.73e-12	67.4
TRINITY_DN70345_c0_g1_i1	TRINITY_DN70345_c0_g1_	XP_022823649.1 uncharacterized protein LOC111354423 [Spodoptera litura]	1		XP_022823649.1	98.777	327	4	0	1050	70	1	327	0	583
TRINITY_DN70359_c0_g1_i1	TRINITY_DN70359_c0_g1_	XP_022821663.1 trypsin CFT-1-like [Spodoptera litura]	1		XP_022821663.1	99.275	138	1	0	2585	2172	118	255	2.67e-87	284
TRINITY_DN70375_c0_g1_i1	TRINITY_DN70375_c0_g1_	ABB99380.1 ribosomal protein 49, partial [Antheraea pernyi]	1		ABB99380.1	100	27	0	0	822	902	4	30	3.75e-09	59.7
TRINITY_DN71766_c0_g1_i1	TRINITY_DN71766_c0_g1_	PZC85663.1 hypothetical protein B5X24_HaOG215933 [Helicoverpa armigera]	1		PZC85663.1	53.211	109	49	1	795	475	1	109	4.96e-30	116
TRINITY_DN71707_c0_g1_i1	TRINITY_DN71707_c0_g1_	ADK55521.1 small heat shock protein [Spodoptera litura]	1		ADK55521.1	100	176	0	0	912	385	1	176	5.59e-126	365
TRINITY_DN71761_c17_g3_i1	TRINITY_DN71761_c17_g3_	XP_022823681.1 high choriolytic enzyme 2-like [Spodoptera litura]	1		XP_022823681.1	99.55	222	1	0	752	87	128	349	1.99e-153	437
TRINITY_DN71786_c0_g1_i1	TRINITY_DN71786_c0_g1_	XP_022828646.1 uncharacterized protein LOC111358009 isoform X1 [Spodoptera litura]	1		XP_022828646.1	98.556	277	4	0	181	1011	8	284	0	523
TRINITY_DN71771_c2_g2_i1	TRINITY_DN71771_c2_g2_	XP_022834176.1 probable salivary secreted peptide [Spodoptera litura]	1		XP_022834176.1	100	106	0	0	1	318	46	151	6.09e-68	209
TRINITY_DN34758_c0_g1_i1	TRINITY_DN34758_c0_g1_	XP_022823746.1 uncharacterized protein LOC111354497 isoform X2 [Spodoptera litura]	1		XP_022823746.1	100	27	0	0	3	83	477	503	1.42e-11	65.5
TRINITY_DN63798_c0_g1_i1	TRINITY_DN63798_c0_g1_	XP_021200378.1 uncharacterized protein LOC110383798 [Helicoverpa armigera]	1		XP_021200378.1	55.682	88	34	2	866	1126	1	84	8.46e-26	106
TRINITY_DN63787_c0_g1_i1	TRINITY_DN63787_c0_g1_	ALD65901.1 odorant binding protein 27 [Spodoptera litura]	1		ALD65901.1	99.32	147	1	0	973	533	1	147	1.41e-102	305
TRINITY_DN63716_c0_g1_i1	TRINITY_DN63716_c0_g1_	XP_022831175.1 alcohol dehydrogenase 1-like [Spodoptera litura]	1		XP_022831175.1	97.51	241	6	0	84	806	1	241	9.92e-175	488
TRINITY_DN63768_c0_g1_i1	TRINITY_DN63768_c0_g1_	XP_022821666.1 trypsin, alkaline C-like [Spodoptera litura]	1		XP_022821666.1	96.471	255	7	1	2115	2873	1	255	7.15e-173	509
TRINITY_DN63711_c0_g1_i1	TRINITY_DN63711_c0_g1_	XP_022826229.1 venom peptide BmKAPI-like [Spodoptera litura]	1		XP_022826229.1	100	146	0	0	641	204	1	146	1.74e-101	296
TRINITY_DN63777_c0_g1_i1	TRINITY_DN63777_c0_g1_	XP_022831663.1 fatty acid-binding protein 1-like [Spodoptera litura]	1		XP_022831663.1	83.333	30	5	0	795	706	1	30	4.38e-07	55.1
TRINITY_DN75249_c0_g3_i1	TRINITY_DN75249_c0_g3_	XP_022823928.1 mucin-2-like [Spodoptera litura]	1		XP_022823928.1	99.158	475	3	1	142	1563	1	475	0	847
TRINITY_DN75228_c0_g1_i1	TRINITY_DN75228_c0_g1_	XP_022814083.1 mucin-17 isoform X1 [Spodoptera litura]	1		XP_022814083.1	97.909	574	11	1	274	1995	1	573	0	1035
TRINITY_DN75205_c0_g1_i1	TRINITY_DN75205_c0_g1_	XP_022819143.1 zinc finger protein 841-like [Spodoptera litura]	1		XP_022819143.1	65.789	38	13	0	142	29	296	333	1.42e-06	52
TRINITY_DN75242_c0_g1_i1	TRINITY_DN75242_c0_g1_	XP_022826078.1 putative transporter svop-1 [Spodoptera litura]	1		XP_022826078.1	96.522	115	4	0	346	2	329	443	8.26e-71	226
TRINITY_DN75242_c1_g1_i1	TRINITY_DN75242_c1_g1_	XP_022826078.1 putative transporter svop-1 [Spodoptera litura]	1		XP_022826078.1	98.667	150	2	0	232	681	1	150	3.67e-80	255
TRINITY_DN75242_c2_g1_i1	TRINITY_DN75242_c2_g1_	XP_022826079.1 putative transporter svop-1 [Spodoptera litura]	1		XP_022826079.1	98.848	521	6	0	40	1602	1	521	0	1001
TRINITY_DN75275_c2_g1_i1	TRINITY_DN75275_c2_g1_	XP_022821640.1 monocarboxylate transporter 7-like [Spodoptera litura]	1		XP_022821640.1	98.551	138	2	0	1	414	326	463	2.86e-81	254
TRINITY_DN75275_c2_g2_i1	TRINITY_DN75275_c2_g2_	XP_022821640.1 monocarboxylate transporter 7-like [Spodoptera litura]	1		XP_022821640.1	99.559	227	1	0	63	743	1	227	2.97e-149	433
TRINITY_DN75285_c3_g1_i1	TRINITY_DN75285_c3_g1_	XP_022830967.1 LOW QUALITY PROTEIN: uncharacterized protein LOC111359605 [Spodoptera litura]	1		XP_022830967.1	90.826	327	30	0	179	1159	687	1013	0	595
TRINITY_DN73588_c0_g1_i1	TRINITY_DN73588_c0_g1_	XP_022816565.1 catalase-like [Spodoptera litura]	1		XP_022816565.1	98.263	518	8	1	112	1665	1	517	0	1058
TRINITY_DN73566_c0_g1_i1	TRINITY_DN73566_c0_g1_	XP_013162491.1 PREDICTED: uncharacterized protein LOC106113978 [Papilio xuthus]	1		XP_013162491.1	76.316	38	9	0	2	115	201	238	1.67e-11	63.5
TRINITY_DN73591_c1_g1_i1	TRINITY_DN73591_c1_g1_	RVE42487.1 hypothetical protein evm_012859 [Chilo suppressalis]	1		RVE42487.1	56.073	601	246	6	3759	5549	32	618	0	660
TRINITY_DN73504_c0_g2_i1	TRINITY_DN73504_c0_g2_	XP_022828041.1 TSC22 domain family protein 1-like [Spodoptera litura]	1		XP_022828041.1	98.805	251	2	1	44	793	305	555	1.06e-120	370
TRINITY_DN70577_c0_g1_i1	TRINITY_DN70577_c0_g1_	PZC81923.1 hypothetical protein B5X24_HaOG211709 [Helicoverpa armigera]	1		PZC81923.1	80.311	193	37	1	341	919	117	308	5.97e-107	323
TRINITY_DN70562_c0_g1_i1	TRINITY_DN70562_c0_g1_	XP_022816393.1 abscisic acid and environmental stress-inducible protein-like [Spodoptera litura]	1		XP_022816393.1	96.226	53	2	0	46	204	1	53	4.95e-14	74.7
TRINITY_DN70510_c0_g1_i1	TRINITY_DN70510_c0_g1_	XP_022819911.1 mucin-5AC isoform X2 [Spodoptera litura]	1		XP_022819911.1	96.244	213	8	0	1195	557	994	1206	1.66e-88	298
TRINITY_DN70556_c0_g1_i1	TRINITY_DN70556_c0_g1_	XP_022837185.1 UDP-glucuronosyltransferase 2B33-like [Spodoptera litura]	1		XP_022837185.1	94	350	21	0	1052	3	1	350	0	676
TRINITY_DN55171_c4_g1_i1	TRINITY_DN55171_c4_g1_	PZC72589.1 hypothetical protein B5X24_HaOG210895 [Helicoverpa armigera]	1		PZC72589.1	64.912	57	20	0	134	304	438	494	5.69e-23	95.5
TRINITY_DN20905_c0_g1_i1	TRINITY_DN20905_c0_g1_	XP_022816194.1 uncharacterized protein LOC111349331 [Spodoptera litura]	1		XP_022816194.1	82.5	40	7	0	340	221	525	564	1.35e-15	78.2
TRINITY_DN25574_c0_g1_i1	TRINITY_DN25574_c0_g1_	XP_022829280.1 facilitated trehalose transporter Tret1-like [Spodoptera litura]	1		XP_022829280.1	98.718	468	6	0	152	1555	1	468	0	871
TRINITY_DN74314_c1_g1_i1	TRINITY_DN74314_c1_g1_	XP_022829653.1 monocarboxylate transporter 2-like [Spodoptera litura]	1		XP_022829653.1	99.787	470	1	0	254	1663	1	470	0	890
TRINITY_DN74355_c1_g4_i1	TRINITY_DN74355_c1_g4_	XP_022819171.1 BRCA1-associated RING domain protein 1-like [Spodoptera litura]	1		XP_022819171.1	97.778	90	2	0	272	3	363	452	2.68e-54	182
TRINITY_DN74360_c1_g1_i1	TRINITY_DN74360_c1_g1_	XP_022828456.1 protein asteroid homolog 1-like [Spodoptera litura]	1		XP_022828456.1	95.246	589	27	1	2371	608	1	589	0	1137
TRINITY_DN74338_c1_g1_i1	TRINITY_DN74338_c1_g1_	XP_022831898.1 glucosylceramidase-like [Spodoptera litura]	1		XP_022831898.1	98.855	524	6	0	403	1974	1	524	0	1063
TRINITY_DN74344_c0_g1_i1	TRINITY_DN74344_c0_g1_	XP_022831711.1 facilitated trehalose transporter Tret1-2 homolog [Spodoptera litura]	1		XP_022831711.1	99.189	493	4	0	1953	475	1	493	0	996
TRINITY_DN56065_c0_g1_i1	TRINITY_DN56065_c0_g1_	XP_022821660.1 trypsin, alkaline C-like [Spodoptera litura]	1		XP_022821660.1	97.235	217	6	0	652	2	1	217	7.93e-142	403
TRINITY_DN19164_c0_g1_i1	TRINITY_DN19164_c0_g1_	XP_022816379.1 larval cuticle protein 16/17-like [Spodoptera litura]	1		XP_022816379.1	52.174	92	4	1	13	288	19	70	3.83e-19	81.6
TRINITY_DN19133_c0_g1_i1	TRINITY_DN19133_c0_g1_	XP_022829627.1 uncharacterized protein LOC111358637 [Spodoptera litura]	1		XP_022829627.1	89.655	29	3	0	497	583	1	29	1.63e-07	57.8
TRINITY_DN19175_c0_g1_i1	TRINITY_DN19175_c0_g1_	XP_022814883.1 pancreatic lipase-related protein 2-like [Spodoptera litura]	1		XP_022814883.1	96.804	219	6	1	654	1	1	219	2.1e-154	436
TRINITY_DN68201_c1_g1_i1	TRINITY_DN68201_c1_g1_	XP_022821492.1 uncharacterized protein LOC111352974 [Spodoptera litura]	1		XP_022821492.1	98.331	1318	22	0	428	4381	1	1318	0	2654
TRINITY_DN68295_c0_g1_i1	TRINITY_DN68295_c0_g1_	XP_022822326.1 pancreatic triacylglycerol lipase-like [Spodoptera litura]	1		XP_022822326.1	100	27	0	0	81	1	58	84	6.84e-10	60.8
TRINITY_DN68330_c0_g1_i1	TRINITY_DN68330_c0_g1_	XP_022822010.1 uncharacterized protein LOC111353284 [Spodoptera litura]	1		XP_022822010.1	99.283	279	2	0	883	47	1	279	2.56e-172	493
TRINITY_DN68364_c0_g1_i1	TRINITY_DN68364_c0_g1_	XP_022837601.1 uncharacterized protein LOC111364792 [Spodoptera litura]	1		XP_022837601.1	94.783	345	18	0	1202	168	1	345	0	563
TRINITY_DN68315_c0_g1_i1	TRINITY_DN68315_c0_g1_	XP_022834243.1 uncharacterized protein LOC111361991 [Spodoptera litura]	1		XP_022834243.1	89.286	28	3	0	214	297	100	127	1.18e-07	54.7
TRINITY_DN41641_c1_g2_i1	TRINITY_DN41641_c1_g2_	PCG66296.1 hypothetical protein B5V51_7864 [Heliothis virescens]	1		PCG66296.1	58.824	34	14	0	135	236	1602	1635	3.39e-05	44.3
TRINITY_DN41671_c0_g1_i1	TRINITY_DN41671_c0_g1_	XP_022818655.1 lactase-phlorizin hydrolase-like [Spodoptera litura]	1		XP_022818655.1	96.396	111	4	0	1	333	25	135	2.95e-70	233
TRINITY_DN41639_c0_g1_i1	TRINITY_DN41639_c0_g1_	XP_022827907.1 organic cation transporter protein-like [Spodoptera litura]	1		XP_022827907.1	93.75	32	2	0	2	97	398	429	1.44e-10	64.3
TRINITY_DN28107_c0_g1_i1	TRINITY_DN28107_c0_g1_	XP_022831924.1 collagenase-like [Spodoptera litura]	1		XP_022831924.1	100	28	0	0	763	680	113	140	3.77e-08	60.5
TRINITY_DN28168_c0_g1_i1	TRINITY_DN28168_c0_g1_	XP_022831095.1 cysteine proteinase-like [Spodoptera litura]	1		XP_022831095.1	83.871	31	5	0	677	585	76	106	8.34e-09	58.5
TRINITY_DN30530_c0_g1_i1	TRINITY_DN30530_c0_g1_	XP_022832191.1 fatty acid synthase-like [Spodoptera litura]	1		XP_022832191.1	93.281	253	17	0	1	759	1887	2139	2.99e-148	465
TRINITY_DN30576_c0_g1_i1	TRINITY_DN30576_c0_g1_	XP_022818811.1 putative U5 small nuclear ribonucleoprotein 200 kDa helicase [Spodoptera litura]	1		XP_022818811.1	79.31	29	6	0	129	43	1419	1447	8.34e-07	52
TRINITY_DN48474_c2_g1_i1	TRINITY_DN48474_c2_g1_	XP_022819772.1 uncharacterized protein LOC111351835 [Spodoptera litura]	1		XP_022819772.1	100	96	0	0	932	1219	1	96	1.04e-45	162
TRINITY_DN48487_c2_g1_i1	TRINITY_DN48487_c2_g1_	PZC76890.1 hypothetical protein B5X24_HaOG204029 [Helicoverpa armigera]	1		PZC76890.1	58.696	46	14	1	175	312	15	55	2.54e-09	56.6
TRINITY_DN70924_c0_g1_i1	TRINITY_DN70924_c0_g1_	XP_022832572.1 pancreatic lipase-related protein 2-like [Spodoptera litura]	1		XP_022832572.1	97.898	333	7	0	1071	73	1	333	0	613
TRINITY_DN70914_c1_g1_i1	TRINITY_DN70914_c1_g1_	OWR47298.1 putative Sec24B protein [Danaus plexippus plexippus]	1		OWR47298.1	81.818	22	4	0	172	107	132	153	0.00075	43.1
TRINITY_DN70920_c0_g1_i1	TRINITY_DN70920_c0_g1_	XP_022116423.1 uncharacterized protein LOC110994206 [Pieris rapae]	1		XP_022116423.1	33.628	113	66	2	616	948	1	106	5.89e-11	67
TRINITY_DN70928_c0_g1_i1	TRINITY_DN70928_c0_g1_	XP_022826187.1 putative transporter svop-1 [Spodoptera litura]	1		XP_022826187.1	97.583	331	8	0	162	1154	1	331	0	619
TRINITY_DN26529_c0_g1_i1	TRINITY_DN26529_c0_g1_	XP_022814021.1 UDP-glucuronosyltransferase-like isoform X1 [Spodoptera litura]	1		XP_022814021.1	98.095	525	10	0	98	1672	1	525	0	1066
TRINITY_DN26570_c0_g1_i1	TRINITY_DN26570_c0_g1_	XP_022833744.1 putative per-hexamer repeat protein 5 [Spodoptera litura]	1		XP_022833744.1	100	28	0	0	577	494	348	375	3.19e-08	59.7
TRINITY_DN76542_c0_g1_i1	TRINITY_DN76542_c0_g1_	XP_022834209.1 serine protease inhibitor dipetalogastin isoform X1 [Spodoptera litura]	1		XP_022834209.1	99.802	504	1	0	2280	769	1	504	0	1004
TRINITY_DN76568_c0_g1_i1	TRINITY_DN76568_c0_g1_	PCG67722.1 hypothetical protein B5V51_6029, partial [Heliothis virescens]	1		PCG67722.1	100	28	0	0	239	156	191	218	7.67e-09	56.6
TRINITY_DN76549_c3_g6_i1	TRINITY_DN76549_c3_g6_	XP_022815047.1 uncharacterized protein LOC111348613 [Spodoptera litura]	1		XP_022815047.1	98.718	156	2	0	468	1	1	156	6.95e-103	316
TRINITY_DN76549_c3_g7_i1	TRINITY_DN76549_c3_g7_	XP_025833884.1 glycogen phosphorylase-like isoform X1 [Agrilus planipennis]	1		XP_025833884.1	51.786	56	26	1	80	247	1	55	0.00037	47.4
TRINITY_DN45907_c0_g1_i1	TRINITY_DN45907_c0_g1_	XP_021190890.1 prolow-density lipoprotein receptor-related protein 1-like [Helicoverpa armigera]	1		XP_021190890.1	43.231	229	62	3	15	698	676	837	6.83e-31	127
TRINITY_DN47788_c0_g1_i1	TRINITY_DN47788_c0_g1_	XP_022828044.1 cuticle protein 16.5-like [Spodoptera litura]	1		XP_022828044.1	95.266	169	8	0	509	3	1	169	3.79e-35	128
TRINITY_DN47718_c0_g1_i1	TRINITY_DN47718_c0_g1_	XP_022829449.1 uncharacterized protein DDB_G0271670-like isoform X1 [Spodoptera litura]	1		XP_022829449.1	96.429	28	1	0	86	3	141	168	1.95e-09	59.7
TRINITY_DN46157_c0_g1_i1	TRINITY_DN46157_c0_g1_	XP_022837583.1 UDP-glucuronosyltransferase 2B33-like [Spodoptera litura]	1		XP_022837583.1	86.842	38	4	1	2	115	322	358	6.31e-11	65.5
TRINITY_DN46120_c0_g1_i1	TRINITY_DN46120_c0_g1_	XP_013186265.1 PREDICTED: hsp90 co-chaperone Cdc37 isoform X1 [Amyelois transitella]	1		XP_013186265.1	87.5	32	4	0	2	97	207	238	8.12e-19	65.9
TRINITY_DN75180_c2_g1_i1	TRINITY_DN75180_c2_g1_	AAF70499.1 3-dehydroecdysone 3alpha-reductase [Spodoptera littoralis]	1		AAF70499.1	98.876	178	2	0	1	534	72	249	5.11e-124	359
TRINITY_DN75113_c38_g1_i1	TRINITY_DN75113_c38_g1_	XP_022822561.1 protein obstructor-E [Spodoptera litura]	1		XP_022822561.1	100	286	0	0	786	1643	1	286	0	550
TRINITY_DN75113_c42_g3_i1	TRINITY_DN75113_c42_g3_	AFH57173.1 REPAT1 [Spodoptera littoralis]	1		AFH57173.1	98.551	138	2	0	855	442	1	138	6.28e-93	277
TRINITY_DN75191_c0_g1_i1	TRINITY_DN75191_c0_g1_	AEA76331.1 alkaline phosphatase 1A, partial [Mamestra configurata]	1		AEA76331.1	52.113	71	33	1	922	1131	73	143	7.91e-11	68.2
TRINITY_DN75162_c0_g2_i1	TRINITY_DN75162_c0_g2_	PZC79969.1 hypothetical protein B5X24_HaOG215559 [Helicoverpa armigera]	1		PZC79969.1	63.333	30	11	0	12	101	969	998	4.21e-06	47
TRINITY_DN75149_c4_g1_i1	TRINITY_DN75149_c4_g1_	XP_022831585.1 cytosolic 10-formyltetrahydrofolate dehydrogenase [Spodoptera litura]	1		XP_022831585.1	100	27	0	0	300	220	817	843	7.58e-09	58.2
TRINITY_DN75106_c1_g1_i1	TRINITY_DN75106_c1_g1_	XP_022824572.1 trypsin, alkaline B-like [Spodoptera litura]	1		XP_022824572.1	89.177	231	24	1	695	3	1	230	1.81e-148	421
TRINITY_DN75106_c1_g3_i1	TRINITY_DN75106_c1_g3_	XP_022821641.1 trypsin, alkaline B-like [Spodoptera litura]	1		XP_022821641.1	92.222	270	21	0	852	43	1	270	0	522
TRINITY_DN75199_c0_g1_i1	TRINITY_DN75199_c0_g1_	XP_022821902.1 fibroin heavy chain-like [Spodoptera litura]	1		XP_022821902.1	94.911	393	18	1	386	1558	14	406	0	592
TRINITY_DN8201_c0_g1_i1	TRINITY_DN8201_c0_g1_	AGU36299.1 cytochrome P450 CYP18B3 [Spodoptera littoralis]	1		AGU36299.1	99.804	511	1	0	2241	709	7	517	0	1018
TRINITY_DN8273_c0_g1_i1	TRINITY_DN8273_c0_g1_	PCG79042.1 hypothetical protein B5V51_2219 [Heliothis virescens]	1		PCG79042.1	85.714	35	5	0	1040	936	697	731	1.16e-10	70.5
TRINITY_DN8293_c0_g1_i1	TRINITY_DN8293_c0_g1_	XP_012138502.1 PREDICTED: acidic repeat-containing protein-like [Megachile rotundata]	1		XP_012138502.1	20.588	238	126	3	846	133	43	217	3.02e-17	88.6
TRINITY_DN8294_c0_g1_i1	TRINITY_DN8294_c0_g1_	XP_022835083.1 facilitated trehalose transporter Tret1-like [Spodoptera litura]	1		XP_022835083.1	99.605	506	2	0	3797	2280	1	506	0	1003
TRINITY_DN8213_c0_g1_i1	TRINITY_DN8213_c0_g1_	BAM18532.1 unknown unsecreted protein [Papilio xuthus]	1		BAM18532.1	89.744	39	4	0	9	125	24	62	3.51e-14	71.2
TRINITY_DN32526_c0_g1_i1	TRINITY_DN32526_c0_g1_	ALJ30219.1 putative chemosensory protein CSP8 [Spodoptera litura]	1		ALJ30219.1	93.103	29	2	0	126	212	60	88	3.36e-10	58.2
TRINITY_DN32541_c0_g1_i1	TRINITY_DN32541_c0_g1_	XP_022828928.1 cytochrome P450 4g15-like [Spodoptera litura]	1		XP_022828928.1	93.75	32	2	0	281	186	296	327	3.52e-20	62.8
TRINITY_DN32576_c0_g1_i1	TRINITY_DN32576_c0_g1_	XP_004924401.2 fungal protease inhibitor F-like [Bombyx mori]	1		XP_004924401.2	68.571	35	10	1	46	150	1	34	2.62e-05	47
TRINITY_DN73063_c0_g1_i1	TRINITY_DN73063_c0_g1_	XP_022820644.1 glutathione hydrolase 6-like [Spodoptera litura]	1		XP_022820644.1	94.859	389	12	1	1340	198	13	401	1.46e-180	528
TRINITY_DN73030_c1_g2_i1	TRINITY_DN73030_c1_g2_	ABC72321.2 cytochrome P450 [Spodoptera litura]	1		ABC72321.2	100	116	0	0	1	348	388	503	1.5e-76	244
TRINITY_DN73036_c0_g1_i1	TRINITY_DN73036_c0_g1_	XP_022830357.1 cysteine sulfinic acid decarboxylase [Spodoptera litura]	1		XP_022830357.1	99.413	511	3	0	279	1811	1	511	0	1019
TRINITY_DN51689_c0_g1_i1	TRINITY_DN51689_c0_g1_	JAV14081.1 putative myofilin, partial [Nyssomyia neivai]	1		JAV14081.1	92	25	2	0	343	417	3	27	5.41e-07	53.1
TRINITY_DN51667_c0_g1_i1	TRINITY_DN51667_c0_g1_	PCG79422.1 hypothetical protein B5V51_807 [Heliothis virescens]	1		PCG79422.1	89.61	77	8	0	518	288	1	77	1.04e-40	143
TRINITY_DN51653_c0_g1_i1	TRINITY_DN51653_c0_g1_	JAV06423.1 putative reverse transcriptase, partial [Nyssomyia neivai]	1		JAV06423.1	80.952	21	4	0	63	1	600	620	4.42e-06	42.7
TRINITY_DN51636_c0_g1_i1	TRINITY_DN51636_c0_g1_	XP_022822274.1 lipase member H-like [Spodoptera litura]	1		XP_022822274.1	96.875	320	10	0	54	1013	10	329	0	652
TRINITY_DN42099_c0_g1_i1	TRINITY_DN42099_c0_g1_	PZC76890.1 hypothetical protein B5X24_HaOG204029 [Helicoverpa armigera]	1		PZC76890.1	60.606	33	13	0	199	297	10	42	4.74e-06	47.8
TRINITY_DN51501_c0_g1_i1	TRINITY_DN51501_c0_g1_	XP_022832041.1 fatty acid-binding protein 2-like [Spodoptera litura]	1		XP_022832041.1	91.667	24	2	0	238	167	1	24	9.11e-07	50.1
TRINITY_DN18761_c0_g1_i1	TRINITY_DN18761_c0_g1_	XP_017480740.1 PREDICTED: uncharacterized protein K02A2.6-like [Rhagoletis zephyria]	1		XP_017480740.1	70	70	21	0	211	2	76	145	2.67e-25	102
TRINITY_DN18743_c0_g1_i1	TRINITY_DN18743_c0_g1_	XP_022824026.1 fatty acyl-CoA reductase wat-like [Spodoptera litura]	1		XP_022824026.1	96	25	1	0	75	1	206	230	5.54e-08	55.8
TRINITY_DN18795_c0_g1_i1	TRINITY_DN18795_c0_g1_	XP_022831663.1 fatty acid-binding protein 1-like [Spodoptera litura]	1		XP_022831663.1	100	27	0	0	1	81	87	113	1.31e-09	57.8
TRINITY_DN18746_c1_g1_i1	TRINITY_DN18746_c1_g1_	RVE40258.1 hypothetical protein evm_015092 [Chilo suppressalis]	1		RVE40258.1	51.852	54	25	1	84	245	103	155	7.39e-06	48.9
TRINITY_DN4935_c0_g1_i1	TRINITY_DN4935_c0_g1_	XP_022830352.1 uncharacterized protein LOC111359135 [Spodoptera litura]	1		XP_022830352.1	93.989	183	11	0	284	832	1	183	5.69e-120	350
TRINITY_DN70728_c0_g1_i1	TRINITY_DN70728_c0_g1_	XP_022820828.1 androgen-dependent TFPI-regulating protein-like [Spodoptera litura]	1		XP_022820828.1	100	28	0	0	85	2	51	78	2.77e-08	60.5
TRINITY_DN70707_c3_g2_i1	TRINITY_DN70707_c3_g2_	XP_022821574.1 atlastin-like [Spodoptera litura]	1		XP_022821574.1	98.264	749	13	0	128	2374	1	749	0	1516
TRINITY_DN70776_c0_g1_i1	TRINITY_DN70776_c0_g1_	XP_022816681.1 larval cuticle protein 16/17-like [Spodoptera litura]	1		XP_022816681.1	93.631	157	10	0	142	612	1	157	4e-103	302
TRINITY_DN47011_c0_g1_i1	TRINITY_DN47011_c0_g1_	XP_022824548.1 pancreatic triacylglycerol lipase-like [Spodoptera litura]	1		XP_022824548.1	96.552	29	1	0	3	89	293	321	6.06e-09	60.5
TRINITY_DN3675_c0_g1_i1	TRINITY_DN3675_c0_g1_	XP_021194278.1 zinc transporter ZIP1-like [Helicoverpa armigera]	1		XP_021194278.1	100	28	0	0	1	84	151	178	2.9e-09	60.1
TRINITY_DN74783_c3_g1_i1	TRINITY_DN74783_c3_g1_	AIR09771.1 chymotrypsin-like serine protease precursor [Spodoptera frugiperda]	1		AIR09771.1	83.099	284	48	0	1521	670	1	284	2.1e-146	432
TRINITY_DN74728_c1_g1_i1	TRINITY_DN74728_c1_g1_	XP_022824507.1 cuticle protein 8-like, partial [Spodoptera litura]	1		XP_022824507.1	100	26	0	0	302	225	79	104	8.45e-10	59.3
TRINITY_DN74728_c1_g2_i1	TRINITY_DN74728_c1_g2_	XP_022824587.1 cuticle protein-like [Spodoptera litura]	1		XP_022824587.1	97.26	73	2	0	359	141	1	73	2.17e-27	106
TRINITY_DN74757_c2_g1_i1	TRINITY_DN74757_c2_g1_	XP_022830083.1 probable helicase senataxin [Spodoptera litura]	1		XP_022830083.1	100	61	0	0	351	169	1	61	5.13e-33	128
TRINITY_DN74791_c1_g1_i1	TRINITY_DN74791_c1_g1_	XP_022829310.1 semaphorin-2A-like isoform X2 [Spodoptera litura]	1		XP_022829310.1	99.444	720	0	1	926	3073	1	720	0	1410
TRINITY_DN74739_c0_g1_i1	TRINITY_DN74739_c0_g1_	XP_022818240.1 60S ribosomal protein L7 [Spodoptera litura]	1		XP_022818240.1	100	31	0	0	93	1	1	31	4.31e-09	57.4
TRINITY_DN74732_c0_g3_i1	TRINITY_DN74732_c0_g3_	XP_022834262.1 modular serine protease-like [Spodoptera litura]	1		XP_022834262.1	76.923	104	22	1	3	308	218	321	6.88e-48	167
TRINITY_DN74770_c12_g2_i1	TRINITY_DN74770_c12_g2_	XP_022814665.1 zinc finger CCHC domain-containing protein 24-like [Spodoptera litura]	1		XP_022814665.1	94.382	89	5	0	1966	1700	1	89	1.39e-51	180
TRINITY_DN74797_c0_g1_i1	TRINITY_DN74797_c0_g1_	XP_022820325.1 maltase A1-like [Spodoptera litura]	1		XP_022820325.1	99.483	580	3	0	119	1858	1	580	0	1192
TRINITY_DN15037_c0_g1_i1	TRINITY_DN15037_c0_g1_	XP_022816684.1 eukaryotic translation initiation factor 4E-like [Spodoptera litura]	1		XP_022816684.1	50.926	108	2	1	3	326	114	170	5.36e-23	94
TRINITY_DN15055_c0_g1_i1	TRINITY_DN15055_c0_g1_	XP_022817541.1 inducible metalloproteinase inhibitor protein-like [Spodoptera litura]	1		XP_022817541.1	87.342	79	10	0	86	322	1	79	9.88e-40	137
TRINITY_DN15055_c0_g2_i1	TRINITY_DN15055_c0_g2_	XP_022817541.1 inducible metalloproteinase inhibitor protein-like [Spodoptera litura]	1		XP_022817541.1	62.5	80	29	1	86	325	1	79	5.63e-24	97.1
TRINITY_DN31513_c0_g1_i1	TRINITY_DN31513_c0_g1_	AFJ04289.1 alkaline phosphatase 1 [Spodoptera litura]	1		AFJ04289.1	98.413	315	5	0	1	945	62	376	0	653
TRINITY_DN27573_c0_g1_i1	TRINITY_DN27573_c0_g1_	XP_022825619.1 cytochrome b5-related protein-like [Spodoptera litura]	1		XP_022825619.1	98.089	157	3	0	475	5	1	157	4.37e-105	322
TRINITY_DN58166_c0_g1_i1	TRINITY_DN58166_c0_g1_	XP_022835464.1 uncharacterized protein LOC111362923 [Spodoptera litura]	1		XP_022835464.1	39.623	106	60	2	636	331	1	106	1.35e-09	60.5
TRINITY_DN58125_c0_g1_i1	TRINITY_DN58125_c0_g1_	AGC39043.1 thioredoxin [Helicoverpa armigera]	1		AGC39043.1	82.857	35	6	0	334	230	31	65	5.12e-12	63.9
TRINITY_DN58126_c0_g1_i1	TRINITY_DN58126_c0_g1_	XP_022816375.1 cytochrome P450 4C1-like [Spodoptera litura]	1		XP_022816375.1	97.368	114	3	0	696	355	391	504	2.51e-73	237
TRINITY_DN59081_c0_g1_i1	TRINITY_DN59081_c0_g1_	XP_022823606.1 carboxypeptidase B-like [Spodoptera litura]	1		XP_022823606.1	96.643	417	14	0	1263	13	16	432	0	849
TRINITY_DN59079_c0_g1_i1	TRINITY_DN59079_c0_g1_	XP_022826714.1 uncharacterized protein LOC111356544 [Spodoptera litura]	1		XP_022826714.1	97.163	705	19	1	2221	110	1	705	0	1315
TRINITY_DN59059_c0_g1_i1	TRINITY_DN59059_c0_g1_	XP_022831394.1 glucose dehydrogenase [FAD, quinone]-like [Spodoptera litura]	1		XP_022831394.1	86.486	37	5	0	434	324	181	217	1.88e-12	70.5
TRINITY_DN38101_c0_g1_i1	TRINITY_DN38101_c0_g1_	XP_022830720.1 probable low-specificity L-threonine aldolase 2 isoform X1 [Spodoptera litura]	1		XP_022830720.1	94.737	38	2	0	255	368	316	353	2.81e-18	85.5
TRINITY_DN57055_c0_g1_i1	TRINITY_DN57055_c0_g1_	XP_022825895.1 T-complex protein 1 subunit alpha [Spodoptera litura]	1		XP_022825895.1	96.875	32	1	0	97	2	166	197	4.1e-11	65.9
TRINITY_DN57047_c1_g1_i1	TRINITY_DN57047_c1_g1_	XP_022817584.1 glucose dehydrogenase [FAD, quinone]-like [Spodoptera litura]	1		XP_022817584.1	95.697	581	25	0	3161	1419	1	581	0	1169
TRINITY_DN47189_c1_g1_i1	TRINITY_DN47189_c1_g1_	XP_022823997.1 uncharacterized protein LOC111354692, partial [Spodoptera litura]	1		XP_022823997.1	86.957	23	3	0	200	268	165	187	1.25e-05	48.1
TRINITY_DN67683_c0_g1_i1	TRINITY_DN67683_c0_g1_	XP_015189338.1 PREDICTED: uncharacterized protein LOC107073270 [Polistes dominula]	1		XP_015189338.1	83.333	24	4	0	104	175	25	48	3.9e-06	44.7
TRINITY_DN67651_c0_g1_i1	TRINITY_DN67651_c0_g1_	XP_022813879.1 cuticle protein 3-like [Spodoptera litura]	1		XP_022813879.1	100	161	0	0	131	613	1	161	8.39e-67	213
TRINITY_DN51157_c0_g1_i1	TRINITY_DN51157_c0_g1_	XP_022823178.1 cytochrome P450 6B6-like [Spodoptera litura]	1		XP_022823178.1	98.592	71	1	0	215	3	188	258	5.94e-40	142
TRINITY_DN21831_c0_g1_i1	TRINITY_DN21831_c0_g1_	XP_021188977.1 cuticle protein 19-like [Helicoverpa armigera]	1		XP_021188977.1	98.276	116	2	0	372	25	12	127	3.46e-77	230
TRINITY_DN61373_c0_g1_i1	TRINITY_DN61373_c0_g1_	XP_022821650.1 trypsin CFT-1-like isoform X4 [Spodoptera litura]	1		XP_022821650.1	98.63	219	3	0	659	3	1	219	1.7e-142	405
TRINITY_DN61316_c0_g1_i1	TRINITY_DN61316_c0_g1_	XP_022830373.1 collagen alpha-1(I) chain-like [Spodoptera litura]	1		XP_022830373.1	98.007	301	6	0	905	3	1	301	2.99e-130	397
TRINITY_DN61331_c0_g1_i1	TRINITY_DN61331_c0_g1_	XP_022821927.1 fork head domain-containing protein FD4-like [Spodoptera litura]	1		XP_022821927.1	99.438	178	1	0	1	534	84	261	1.76e-64	209
TRINITY_DN61366_c2_g1_i1	TRINITY_DN61366_c2_g1_	PCG66296.1 hypothetical protein B5V51_7864 [Heliothis virescens]	1		PCG66296.1	70.588	34	10	0	108	209	1600	1633	3.32e-06	51.2
TRINITY_DN70829_c0_g1_i1	TRINITY_DN70829_c0_g1_	ALJ30245.1 putative fatty acyl reductase FAR11 [Spodoptera litura]	1		ALJ30245.1	98.63	511	7	0	2004	472	2	512	0	1012
TRINITY_DN70895_c0_g1_i1	TRINITY_DN70895_c0_g1_	XP_022837266.1 glucose dehydrogenase [FAD, quinone]-like [Spodoptera litura]	1		XP_022837266.1	99.187	492	4	0	3878	2403	135	626	0	1012
TRINITY_DN70895_c0_g2_i1	TRINITY_DN70895_c0_g2_	XP_022837266.1 glucose dehydrogenase [FAD, quinone]-like [Spodoptera litura]	1		XP_022837266.1	98.592	142	2	0	239	664	1	142	4.94e-85	270
TRINITY_DN70870_c1_g1_i1	TRINITY_DN70870_c1_g1_	ADK55520.1 small heat shock protein [Spodoptera litura]	1		ADK55520.1	99.471	189	1	0	735	169	1	189	3.77e-134	389
TRINITY_DN70870_c1_g2_i1	TRINITY_DN70870_c1_g2_	ADK55522.1 small heat shock protein [Spodoptera litura]	1		ADK55522.1	95.055	182	6	1	714	169	1	179	3.36e-122	353
TRINITY_DN70897_c2_g3_i1	TRINITY_DN70897_c2_g3_	PZC72051.1 hypothetical protein B5X24_HaOG211976 [Helicoverpa armigera]	1		PZC72051.1	85.714	56	8	0	666	499	465	520	1.61e-21	99.4
TRINITY_DN70896_c0_g1_i1	TRINITY_DN70896_c0_g1_	XP_022815639.1 bromodomain-containing protein DDB_G0280777-like [Spodoptera litura]	1		XP_022815639.1	95.563	586	21	2	1836	94	1	586	0	833
TRINITY_DN18591_c0_g1_i1	TRINITY_DN18591_c0_g1_	XP_022833957.1 collagen alpha-1(IV) chain [Spodoptera litura]	1		XP_022833957.1	96.552	29	1	0	1	87	1748	1776	2.94e-10	68.2
TRINITY_DN18531_c0_g3_i1	TRINITY_DN18531_c0_g3_	XP_022818811.1 putative U5 small nuclear ribonucleoprotein 200 kDa helicase [Spodoptera litura]	1		XP_022818811.1	95.833	24	1	0	362	433	1424	1447	3.78e-06	53.5
TRINITY_DN18522_c0_g1_i1	TRINITY_DN18522_c0_g1_	XP_022816011.1 MAP kinase-interacting serine/threonine-protein kinase 2 isoform X3 [Spodoptera litura]	1		XP_022816011.1	96.97	33	1	0	2	100	125	157	4.31e-12	73.6
TRINITY_DN18504_c0_g1_i1	TRINITY_DN18504_c0_g1_	XP_022834404.1 uncharacterized protein LOC111362103 [Spodoptera litura]	1		XP_022834404.1	95.98	199	8	0	616	20	1	199	3.53e-114	332
TRINITY_DN71816_c2_g1_i1	TRINITY_DN71816_c2_g1_	XP_022833957.1 collagen alpha-1(IV) chain [Spodoptera litura]	1		XP_022833957.1	99.075	1838	17	0	352	5865	25	1862	0	2424
TRINITY_DN71872_c0_g1_i1	TRINITY_DN71872_c0_g1_	XP_022822181.1 protein rolling stone-like isoform X2 [Spodoptera litura]	1		XP_022822181.1	99.24	263	2	0	318	1106	1	263	0	535
TRINITY_DN71819_c0_g1_i1	TRINITY_DN71819_c0_g1_	XP_022835293.1 liver carboxylesterase B-1-like [Spodoptera litura]	1		XP_022835293.1	94.074	540	31	1	2044	428	1	540	0	1054
TRINITY_DN71884_c0_g1_i1	TRINITY_DN71884_c0_g1_	XP_022815025.1 uncharacterized protein LOC111348593 isoform X2 [Spodoptera litura]	1		XP_022815025.1	100	26	0	0	379	302	11	36	3.31e-07	54.3
TRINITY_DN71886_c3_g1_i1	TRINITY_DN71886_c3_g1_	XP_022823073.1 uncharacterized protein LOC111354035 [Spodoptera litura]	1		XP_022823073.1	96.667	30	1	0	1418	1329	336	365	6.02e-09	65.5
TRINITY_DN71809_c0_g1_i1	TRINITY_DN71809_c0_g1_	ACV60229.1 antennal esterase CXE2 [Spodoptera littoralis]	1		ACV60229.1	100	562	0	0	5363	3678	1	562	0	1073
TRINITY_DN71808_c4_g1_i1	TRINITY_DN71808_c4_g1_	XP_022837136.1 protein app1-like [Spodoptera litura]	1		XP_022837136.1	98.558	208	3	0	1	624	21	228	2.29e-102	304
TRINITY_DN66648_c0_g1_i1	TRINITY_DN66648_c0_g1_	XP_026764307.1 protein obstructor-E-like [Galleria mellonella]	1		XP_026764307.1	71.111	45	4	1	1	135	191	226	2.97e-10	63.2
TRINITY_DN66699_c0_g1_i1	TRINITY_DN66699_c0_g1_	XP_022828042.1 cuticle protein 16.5-like [Spodoptera litura]	1		XP_022828042.1	100	64	0	0	51	242	1	64	5.15e-20	92.8
TRINITY_DN44222_c0_g1_i1	TRINITY_DN44222_c0_g1_	AIR09769.1 chymotrypsin-like serine protease precursor [Spodoptera frugiperda]	1		AIR09769.1	83.784	74	12	0	649	428	222	295	4.73e-35	132
TRINITY_DN3748_c0_g1_i1	TRINITY_DN3748_c0_g1_	XP_022827402.1 peroxiredoxin-2-like [Spodoptera litura]	1		XP_022827402.1	62.5	72	2	1	218	3	1	47	2.15e-15	74.7
TRINITY_DN87617_c0_g1_i1	TRINITY_DN87617_c0_g1_	XP_022827492.1 cytochrome P450 4d8-like [Spodoptera litura]	1		XP_022827492.1	96.552	29	1	0	294	380	441	469	1.82e-10	63.9
TRINITY_DN88049_c0_g1_i1	TRINITY_DN88049_c0_g1_	XP_022815951.1 adult-specific cuticular protein ACP-20-like [Spodoptera litura]	1		XP_022815951.1	98.496	133	2	0	413	15	1	133	3.14e-63	196
TRINITY_DN59865_c0_g1_i1	TRINITY_DN59865_c0_g1_	XP_022838082.1 uncharacterized protein LOC111365117 [Spodoptera litura]	1		XP_022838082.1	84.416	77	12	0	187	417	474	550	8.71e-35	133
TRINITY_DN59868_c0_g1_i1	TRINITY_DN59868_c0_g1_	XP_022831368.1 protein D2-like [Spodoptera litura]	1		XP_022831368.1	74.227	194	49	1	916	335	13	205	2.11e-98	295
TRINITY_DN41352_c0_g1_i1	TRINITY_DN41352_c0_g1_	XP_022816442.1 cytochrome P450 4c21-like [Spodoptera litura]	1		XP_022816442.1	98.113	53	1	0	3	161	456	508	7.16e-26	110
TRINITY_DN41318_c0_g1_i1	TRINITY_DN41318_c0_g1_	PZC75645.1 hypothetical protein B5X24_HaOG205888 [Helicoverpa armigera]	1		PZC75645.1	99.138	116	1	0	78	425	1	116	2.06e-61	202
TRINITY_DN41343_c0_g1_i1	TRINITY_DN41343_c0_g1_	XP_022815961.1 cuticle protein 8-like [Spodoptera litura]	1		XP_022815961.1	99.324	148	1	0	445	2	1	148	7.22e-20	88.6
TRINITY_DN41376_c0_g1_i1	TRINITY_DN41376_c0_g1_	AEW43178.1 UDP-glycosyltransferase UGT42A1 [Bombyx mori]	1		AEW43178.1	92.593	27	2	0	3	83	321	347	3.73e-10	61.2
TRINITY_DN72850_c1_g1_i1	TRINITY_DN72850_c1_g1_	XP_022821636.1 monocarboxylate transporter 6-like isoform X1 [Spodoptera litura]	1		XP_022821636.1	97.324	411	11	0	2	1234	14	424	0	742
TRINITY_DN72850_c1_g2_i1	TRINITY_DN72850_c1_g2_	XP_022821638.1 monocarboxylate transporter 6-like isoform X2 [Spodoptera litura]	1		XP_022821638.1	98.592	71	1	0	273	61	417	487	2.97e-41	147
TRINITY_DN72808_c0_g2_i1	TRINITY_DN72808_c0_g2_	XP_022818811.1 putative U5 small nuclear ribonucleoprotein 200 kDa helicase [Spodoptera litura]	1		XP_022818811.1	88	25	3	0	87	13	1423	1447	0.00015	50.4
TRINITY_DN72860_c0_g1_i1	TRINITY_DN72860_c0_g1_	ALJ30239.1 putative fatty acyl reductase FAR5, partial [Spodoptera litura]	1		ALJ30239.1	97.159	352	10	0	319	1374	1	352	0	714
TRINITY_DN72860_c0_g2_i1	TRINITY_DN72860_c0_g2_	XP_022823967.1 fatty acyl-CoA reductase wat-like [Spodoptera litura]	1		XP_022823967.1	93.37	181	12	0	589	47	345	525	3.87e-122	361
TRINITY_DN72821_c0_g1_i1	TRINITY_DN72821_c0_g1_	XP_022816472.1 cadherin-4-like [Spodoptera litura]	1		XP_022816472.1	85.343	962	135	2	474	3353	19	976	0	1484
TRINITY_DN72821_c0_g2_i1	TRINITY_DN72821_c0_g2_	XP_022816472.1 cadherin-4-like [Spodoptera litura]	1		XP_022816472.1	92.453	53	4	0	2	160	1201	1253	1.94e-22	95.9
TRINITY_DN72857_c0_g1_i1	TRINITY_DN72857_c0_g1_	XP_022827199.1 lipase 3-like [Spodoptera litura]	1		XP_022827199.1	98.815	422	5	0	164	1429	1	422	0	870
TRINITY_DN72863_c0_g1_i1	TRINITY_DN72863_c0_g1_	XP_022827399.1 uncharacterized protein LOC111357078 [Spodoptera litura]	1		XP_022827399.1	93.686	681	39	1	193	2223	1	681	0	1228
TRINITY_DN53461_c0_g1_i1	TRINITY_DN53461_c0_g1_	PZC75987.1 hypothetical protein B5X24_HaOG205280 [Helicoverpa armigera]	1		PZC75987.1	97.561	41	1	0	124	2	1	41	1.1e-17	86.7
TRINITY_DN31792_c1_g1_i1	TRINITY_DN31792_c1_g1_	XP_004924401.2 fungal protease inhibitor F-like [Bombyx mori]	1		XP_004924401.2	68.571	35	10	1	11	115	1	34	3.04e-05	46.6
TRINITY_DN7611_c0_g1_i1	TRINITY_DN7611_c0_g1_	XP_022816929.1 calphotin-like [Spodoptera litura]	1		XP_022816929.1	97.183	142	4	0	554	129	292	433	2.1e-42	153
TRINITY_DN20837_c0_g1_i1	TRINITY_DN20837_c0_g1_	XP_022821769.1 uncharacterized protein LOC111353124 [Spodoptera litura]	1		XP_022821769.1	96.296	27	1	0	82	2	65	91	2.33e-08	55.1
TRINITY_DN62024_c0_g1_i1	TRINITY_DN62024_c0_g1_	XP_022817146.1 cuticle protein 1-like [Spodoptera litura]	1		XP_022817146.1	98.837	86	1	0	25	282	1	86	4.86e-33	125
TRINITY_DN56163_c0_g1_i1	TRINITY_DN56163_c0_g1_	XP_022823928.1 mucin-2-like [Spodoptera litura]	1		XP_022823928.1	98.104	211	4	0	1	633	2771	2981	5.89e-90	306
TRINITY_DN56121_c0_g1_i1	TRINITY_DN56121_c0_g1_	XP_022814231.1 larval cuticle protein LCP-14-like [Spodoptera litura]	1		XP_022814231.1	100	26	0	0	80	3	6	31	5.24e-07	53.9
TRINITY_DN61871_c0_g1_i1	TRINITY_DN61871_c0_g1_	XP_013195491.1 PREDICTED: mucin-2-like [Amyelois transitella]	1		XP_013195491.1	66.144	765	246	5	658	2922	196	957	0	982
TRINITY_DN61873_c0_g1_i1	TRINITY_DN61873_c0_g1_	XP_022820705.1 uncharacterized protein LOC111352437 [Spodoptera litura]	1		XP_022820705.1	100	541	0	0	2015	393	1	541	0	1103
TRINITY_DN52283_c0_g1_i1	TRINITY_DN52283_c0_g1_	XP_022815062.1 excitatory amino acid transporter isoform X1 [Spodoptera litura]	1		XP_022815062.1	99.62	527	2	0	504	2084	8	534	0	926
TRINITY_DN1425_c0_g1_i1	TRINITY_DN1425_c0_g1_	AMQ46011.1 cuticular protein CPR97 [Spodoptera exigua]	1		AMQ46011.1	100	57	0	0	157	327	118	174	1.05e-33	122
TRINITY_DN1420_c0_g1_i1	TRINITY_DN1420_c0_g1_	XP_022816193.1 proline-rich extensin-like protein EPR1 [Spodoptera litura]	1		XP_022816193.1	97.08	137	4	0	287	697	2	138	1.92e-29	125
TRINITY_DN34032_c0_g1_i1	TRINITY_DN34032_c0_g1_	XP_022818242.1 myrosinase 1-like isoform X1 [Spodoptera litura]	1		XP_022818242.1	97.81	137	3	0	413	3	8	144	1.78e-92	283
TRINITY_DN77804_c6_g1_i1	TRINITY_DN77804_c6_g1_	XP_026315748.1 uncharacterized protein LOC113227090 [Hyposmocoma kahamanoa]	1		XP_026315748.1	48.958	192	95	1	1041	466	663	851	1.51e-51	190
TRINITY_DN77839_c2_g1_i1	TRINITY_DN77839_c2_g1_	AYM01185.1 glutathione-S-transferase zeta class [Spodoptera littoralis]	1		AYM01185.1	100	212	0	0	62	697	1	212	1.09e-156	443
TRINITY_DN77879_c1_g1_i1	TRINITY_DN77879_c1_g1_	XP_026742150.1 protein henna [Trichoplusia ni]	1		XP_026742150.1	96.552	29	1	0	88	2	20	48	2.01e-07	62.4
TRINITY_DN77899_c105_g1_i1	TRINITY_DN77899_c105_g1_	PZC76180.1 hypothetical protein B5X24_HaOG204924 [Helicoverpa armigera]	1		PZC76180.1	61.111	36	13	1	167	271	43	78	4.5e-05	45.1
TRINITY_DN77847_c2_g2_i1	TRINITY_DN77847_c2_g2_	XP_022835059.1 vitellogenin-like [Spodoptera litura]	1		XP_022835059.1	99.351	154	1	0	462	1	1276	1429	1.03e-101	325
TRINITY_DN77847_c2_g3_i1	TRINITY_DN77847_c2_g3_	XP_022835071.1 vitellogenin-like [Spodoptera litura]	1		XP_022835071.1	96.61	177	6	0	531	1	1255	1431	1.02e-115	365
TRINITY_DN77847_c2_g4_i1	TRINITY_DN77847_c2_g4_	XP_022835059.1 vitellogenin-like [Spodoptera litura]	1		XP_022835059.1	95.588	68	3	0	477	274	1462	1529	3.38e-35	136
TRINITY_DN77847_c3_g2_i1	TRINITY_DN77847_c3_g2_	XP_022835071.1 vitellogenin-like [Spodoptera litura]	1		XP_022835071.1	97.297	74	2	0	224	3	251	324	1.42e-34	130
TRINITY_DN77847_c3_g3_i1	TRINITY_DN77847_c3_g3_	XP_022835059.1 vitellogenin-like [Spodoptera litura]	1		XP_022835059.1	97.696	217	5	0	1	651	807	1023	1.09e-139	432
TRINITY_DN77892_c3_g1_i1	TRINITY_DN77892_c3_g1_	XP_014252886.2 LOW QUALITY PROTEIN: craniofacial development protein 2-like [Cimex lectularius]	1		XP_014252886.2	84	75	12	0	282	58	229	303	1.8e-41	144
TRINITY_DN12218_c0_g1_i1	TRINITY_DN12218_c0_g1_	KPI99644.1 hypothetical protein RR46_02558 [Papilio xuthus]	1		KPI99644.1	78.261	46	10	0	57	194	1	46	0.000112	46.2
TRINITY_DN33190_c0_g1_i1	TRINITY_DN33190_c0_g1_	PSN37327.1 hypothetical protein C0J52_20873 [Blattella germanica]	1		PSN37327.1	38.983	59	36	0	241	65	128	186	3.37e-05	46.6
TRINITY_DN33161_c0_g1_i1	TRINITY_DN33161_c0_g1_	RVE47816.1 hypothetical protein evm_007571 [Chilo suppressalis]	1		RVE47816.1	39.175	97	39	6	6	254	1	91	2.24e-05	48.1
TRINITY_DN63949_c1_g1_i1	TRINITY_DN63949_c1_g1_	XP_022816530.1 cadherin EGF LAG seven-pass G-type receptor 2-like [Spodoptera litura]	1		XP_022816530.1	95.853	627	26	0	2107	227	1	627	0	1145
TRINITY_DN63949_c1_g2_i1	TRINITY_DN63949_c1_g2_	XP_022816472.1 cadherin-4-like [Spodoptera litura]	1		XP_022816472.1	94.872	78	4	0	441	208	1176	1253	4.47e-40	149
TRINITY_DN63942_c0_g1_i1	TRINITY_DN63942_c0_g1_	XP_022821653.1 trypsin, alkaline C-like [Spodoptera litura]	1		XP_022821653.1	92.578	256	19	0	45	812	1	256	2.1e-160	461
TRINITY_DN63914_c0_g1_i1	TRINITY_DN63914_c0_g1_	XP_022824665.1 uncharacterized protein LOC111355145 [Spodoptera litura]	1		XP_022824665.1	95.582	249	11	0	18	764	1	249	2.62e-149	424
TRINITY_DN68168_c0_g1_i1	TRINITY_DN68168_c0_g1_	XP_022830823.1 pupal cuticle protein 20-like [Spodoptera litura]	1		XP_022830823.1	100	104	0	0	171	482	95	198	1.22e-49	173
TRINITY_DN68129_c0_g1_i1	TRINITY_DN68129_c0_g1_	PCG71574.1 hypothetical protein B5V51_1719 [Heliothis virescens]	1		PCG71574.1	74.627	67	17	0	103	303	160	226	6.66e-25	105
TRINITY_DN68175_c0_g1_i1	TRINITY_DN68175_c0_g1_	XP_022834244.1 uncharacterized protein LOC111361992 [Spodoptera litura]	1		XP_022834244.1	100	29	0	0	160	246	58	86	4.74e-21	63.5
TRINITY_DN47247_c0_g1_i1	TRINITY_DN47247_c0_g1_	XP_022818811.1 putative U5 small nuclear ribonucleoprotein 200 kDa helicase [Spodoptera litura]	1		XP_022818811.1	86.957	23	3	0	95	27	1423	1445	0.000286	45.4
TRINITY_DN47276_c0_g1_i1	TRINITY_DN47276_c0_g1_	AGO62000.1 cytochrome P450 CYP4G74 [Spodoptera frugiperda]	1		AGO62000.1	100	27	0	0	326	406	1	27	1.27e-07	56.2
TRINITY_DN64227_c0_g1_i1	TRINITY_DN64227_c0_g1_	XP_022826078.1 putative transporter svop-1 [Spodoptera litura]	1		XP_022826078.1	100	116	0	0	21	368	407	522	3.06e-72	239
TRINITY_DN35525_c0_g1_i1	TRINITY_DN35525_c0_g1_	PCG78008.1 hypothetical protein B5V51_5598 [Heliothis virescens]	1		PCG78008.1	95.652	23	1	0	291	359	97	119	2.55e-05	48.1
TRINITY_DN35581_c0_g1_i1	TRINITY_DN35581_c0_g1_	XP_022821465.1 luciferin 4-monooxygenase-like [Spodoptera litura]	1		XP_022821465.1	100	26	0	0	78	1	388	413	2.7e-08	55.8
TRINITY_DN55889_c0_g1_i1	TRINITY_DN55889_c0_g1_	XP_022828223.1 organic cation transporter protein-like [Spodoptera litura]	1		XP_022828223.1	97.143	35	1	0	634	530	203	237	1.34e-12	73.2
TRINITY_DN55841_c0_g2_i1	TRINITY_DN55841_c0_g2_	XP_022827201.1 lactase-phlorizin hydrolase-like [Spodoptera litura]	1		XP_022827201.1	94.34	53	3	0	161	3	13	65	2.79e-28	115
TRINITY_DN27821_c0_g1_i1	TRINITY_DN27821_c0_g1_	PZC81559.1 hypothetical protein B5X24_HaOG212483 [Helicoverpa armigera]	1		PZC81559.1	79.399	466	95	1	1	1398	138	602	0	705
TRINITY_DN27870_c0_g1_i1	TRINITY_DN27870_c0_g1_	PCG74423.1 hypothetical protein B5V51_13321 [Heliothis virescens]	1		PCG74423.1	79.07	43	7	1	544	672	72	112	8.07e-11	67.8
TRINITY_DN43044_c0_g1_i1	TRINITY_DN43044_c0_g1_	XP_026727689.1 uncharacterized protein LOC113493856 [Trichoplusia ni]	1		XP_026727689.1	43.158	95	47	2	685	401	19	106	2.35e-16	79
TRINITY_DN35439_c0_g1_i1	TRINITY_DN35439_c0_g1_	XP_022822501.1 probable malonyl-CoA-acyl carrier protein transacylase, mitochondrial [Spodoptera litura]	1		XP_022822501.1	100	28	0	0	2	85	92	119	2.08e-09	59.3
TRINITY_DN21763_c0_g1_i1	TRINITY_DN21763_c0_g1_	AAL26581.1 ribosomal protein S5 [Spodoptera frugiperda]	1		AAL26581.1	93.548	31	2	0	95	3	1	31	6.44e-11	62.4
TRINITY_DN1238_c0_g1_i1	TRINITY_DN1238_c0_g1_	XP_022817263.1 cuticle protein 1 [Spodoptera litura]	1		XP_022817263.1	96.629	89	3	0	68	334	1	89	1.97e-41	145
TRINITY_DN37900_c0_g1_i1	TRINITY_DN37900_c0_g1_	KOB66889.1 Uncharacterized protein OBRU01_20616 [Operophtera brumata]	1		KOB66889.1	35.632	87	26	1	1	261	64	120	0.000177	43.9
TRINITY_DN72748_c1_g2_i1	TRINITY_DN72748_c1_g2_	XP_022822950.1 uncharacterized protein LOC111353954 [Spodoptera litura]	1		XP_022822950.1	94.981	259	13	0	356	1132	1	259	1.14e-164	471
TRINITY_DN72714_c0_g1_i1	TRINITY_DN72714_c0_g1_	XP_022836410.1 uncharacterized protein LOC111363786, partial [Spodoptera litura]	1		XP_022836410.1	92.683	41	3	0	2	124	218	258	1.27e-16	77.8
TRINITY_DN72703_c0_g1_i1	TRINITY_DN72703_c0_g1_	XP_022828648.1 uncharacterized protein LOC111358010 [Spodoptera litura]	1		XP_022828648.1	100	269	0	0	154	960	1	269	0	547
TRINITY_DN72772_c0_g1_i1	TRINITY_DN72772_c0_g1_	PCG63726.1 hypothetical protein B5V51_11822 [Heliothis virescens]	1		PCG63726.1	75	460	114	1	218	1594	18	477	0	746
TRINITY_DN72754_c0_g1_i1	TRINITY_DN72754_c0_g1_	XP_022823394.1 cathepsin O-like [Spodoptera litura]	1		XP_022823394.1	99.467	375	0	1	68	1186	1	375	0	756
TRINITY_DN72741_c0_g1_i1	TRINITY_DN72741_c0_g1_	XP_022834207.1 sugar transporter ERD6-like 5 [Spodoptera litura]	1		XP_022834207.1	97.494	439	11	0	1429	113	32	470	0	785
TRINITY_DN72741_c0_g2_i1	TRINITY_DN72741_c0_g2_	XP_022834207.1 sugar transporter ERD6-like 5 [Spodoptera litura]	1		XP_022834207.1	100	38	0	0	269	382	1	38	7.41e-16	79.3
TRINITY_DN72718_c0_g1_i1	TRINITY_DN72718_c0_g1_	XP_022819714.1 uncharacterized protein LOC111351799 [Spodoptera litura]	1		XP_022819714.1	97.428	311	8	0	1	933	208	518	0	622
TRINITY_DN72718_c0_g3_i1	TRINITY_DN72718_c0_g3_	XP_022819714.1 uncharacterized protein LOC111351799 [Spodoptera litura]	1		XP_022819714.1	98.14	215	4	0	646	2	1	215	4.64e-148	430
TRINITY_DN50951_c0_g1_i1	TRINITY_DN50951_c0_g1_	XP_022816849.1 uncharacterized protein LOC111349831 [Spodoptera litura]	1		XP_022816849.1	57.143	147	10	2	286	2	1654	1799	1.35e-14	74.3
TRINITY_DN60001_c0_g1_i1	TRINITY_DN60001_c0_g1_	XP_022828372.1 paternally-expressed gene 3 protein-like [Spodoptera litura]	1		XP_022828372.1	100	27	0	0	213	133	287	313	3.55e-08	57
TRINITY_DN60072_c0_g1_i1	TRINITY_DN60072_c0_g1_	XP_022814717.1 brachyurin-like [Spodoptera litura]	1		XP_022814717.1	95.156	289	9	1	208	1059	1	289	0	565
TRINITY_DN46703_c0_g2_i1	TRINITY_DN46703_c0_g2_	XP_022818811.1 putative U5 small nuclear ribonucleoprotein 200 kDa helicase [Spodoptera litura]	1		XP_022818811.1	77.419	31	7	0	170	262	1419	1449	4.75e-06	50.1
TRINITY_DN46754_c0_g1_i1	TRINITY_DN46754_c0_g1_	XP_022833083.1 uncharacterized protein LOC111360997 [Spodoptera litura]	1		XP_022833083.1	100	116	0	0	1110	763	1	116	2.62e-06	53.1
TRINITY_DN46714_c0_g1_i1	TRINITY_DN46714_c0_g1_	XP_026729961.1 endocuticle structural glycoprotein ABD-5-like [Trichoplusia ni]	1		XP_026729961.1	53.043	115	51	1	349	684	1	115	5.88e-37	132
TRINITY_DN26825_c0_g1_i1	TRINITY_DN26825_c0_g1_	XP_022821572.1 atlastin-2-like [Spodoptera litura]	1		XP_022821572.1	52.727	110	0	1	3	332	378	435	5.47e-22	96.3
TRINITY_DN39073_c0_g1_i1	TRINITY_DN39073_c0_g1_	PCG66359.1 hypothetical protein B5V51_7779 [Heliothis virescens]	1		PCG66359.1	66.667	75	25	0	466	690	1	75	1.74e-27	107
TRINITY_DN39015_c0_g1_i1	TRINITY_DN39015_c0_g1_	XP_022822478.1 lamin-C-like [Spodoptera litura]	1		XP_022822478.1	100	28	0	0	3	86	544	571	2.02e-20	63.5
TRINITY_DN39027_c0_g1_i1	TRINITY_DN39027_c0_g1_	XP_022821664.1 trypsin CFT-1-like [Spodoptera litura]	1		XP_022821664.1	95.312	64	3	0	193	2	18	81	1.33e-35	127
TRINITY_DN39939_c0_g1_i1	TRINITY_DN39939_c0_g1_	XP_022823193.1 uncharacterized protein LOC111354134, partial [Spodoptera litura]	1		XP_022823193.1	79.545	44	9	0	256	125	150	193	1.55e-15	74.3
TRINITY_DN34984_c0_g1_i1	TRINITY_DN34984_c0_g1_	BAQ21252.1 hypothetical protein, partial [Ostrinia furnacalis]	1		BAQ21252.1	100	26	0	0	408	485	122	147	2.88e-08	57
TRINITY_DN55019_c0_g1_i1	TRINITY_DN55019_c0_g1_	AWX68885.1 glutathione S-transferase delta 2 [Heortia vitessoides]	1		AWX68885.1	96.429	28	1	0	206	289	47	74	1.18e-10	62
TRINITY_DN12633_c0_g1_i1	TRINITY_DN12633_c0_g1_	XP_022823587.1 electron transfer flavoprotein-ubiquinone oxidoreductase, mitochondrial [Spodoptera litura]	1		XP_022823587.1	100	28	0	0	165	248	12	39	8.15e-11	63.2
TRINITY_DN24744_c0_g1_i1	TRINITY_DN24744_c0_g1_	XP_022816917.1 uncharacterized protein LOC111349853 isoform X27 [Spodoptera litura]	1		XP_022816917.1	95.833	24	1	0	74	3	277	300	6.95e-07	52.8
TRINITY_DN29592_c0_g1_i1	TRINITY_DN29592_c0_g1_	XP_022827399.1 uncharacterized protein LOC111357078 [Spodoptera litura]	1		XP_022827399.1	90	30	3	0	442	353	577	606	1.46e-08	59.3
TRINITY_DN29568_c0_g1_i1	TRINITY_DN29568_c0_g1_	PCG66296.1 hypothetical protein B5V51_7864 [Heliothis virescens]	1		PCG66296.1	77.143	35	8	0	292	188	1602	1636	2.75e-09	60.1
TRINITY_DN24627_c0_g1_i1	TRINITY_DN24627_c0_g1_	PCG66105.1 hypothetical protein B5V51_8190 [Heliothis virescens]	1		PCG66105.1	75.61	41	10	0	341	219	298	338	5.7e-14	72.8
TRINITY_DN24619_c0_g1_i1	TRINITY_DN24619_c0_g1_	XP_022818811.1 putative U5 small nuclear ribonucleoprotein 200 kDa helicase [Spodoptera litura]	1		XP_022818811.1	86.364	22	3	0	142	77	1426	1447	0.000335	45.1
TRINITY_DN62344_c1_g1_i1	TRINITY_DN62344_c1_g1_	XP_022829580.1 uncharacterized protein LOC111358600 [Spodoptera litura]	1		XP_022829580.1	97.387	421	11	0	1264	2	1	421	0	830
TRINITY_DN62369_c0_g3_i1	TRINITY_DN62369_c0_g3_	ABO45233.1 reverse transcriptase [Ostrinia nubilalis]	1		ABO45233.1	72.34	47	13	0	2	142	317	363	1.72e-14	72.8
TRINITY_DN62359_c0_g1_i1	TRINITY_DN62359_c0_g1_	XP_022816237.1 uncharacterized protein LOC111349366 [Spodoptera litura]	1		XP_022816237.1	100	130	0	0	1116	727	148	277	3.93e-77	263
TRINITY_DN62316_c0_g1_i1	TRINITY_DN62316_c0_g1_	XP_022815527.1 uncharacterized protein LOC111348849 [Spodoptera litura]	1		XP_022815527.1	99.415	171	1	0	300	812	1	171	9.39e-99	296
TRINITY_DN62380_c0_g2_i1	TRINITY_DN62380_c0_g2_	ABO45233.1 reverse transcriptase [Ostrinia nubilalis]	1		ABO45233.1	57.746	71	23	2	282	91	292	362	1.88e-15	77
TRINITY_DN62312_c0_g1_i1	TRINITY_DN62312_c0_g1_	XP_022834206.1 uncharacterized protein LOC111361970 [Spodoptera litura]	1		XP_022834206.1	66.038	159	54	0	629	153	158	316	4.88e-80	249
TRINITY_DN13429_c0_g1_i1	TRINITY_DN13429_c0_g1_	FAA00599.1 TPA: putative cuticle protein [Bombyx mori]	1		FAA00599.1	88.372	86	10	0	2	259	81	166	1.24e-33	124
TRINITY_DN83331_c0_g1_i1	TRINITY_DN83331_c0_g1_	XP_022827202.1 uncharacterized protein LOC111356947 [Spodoptera litura]	1		XP_022827202.1	96.296	27	1	0	414	334	1013	1039	3.68e-09	60.8
TRINITY_DN46338_c0_g2_i1	TRINITY_DN46338_c0_g2_	XP_022818811.1 putative U5 small nuclear ribonucleoprotein 200 kDa helicase [Spodoptera litura]	1		XP_022818811.1	88	25	3	0	98	24	1423	1447	1.45e-05	50.4
TRINITY_DN29637_c0_g1_i1	TRINITY_DN29637_c0_g1_	XP_022828070.1 uncharacterized protein LOC111357557 [Spodoptera litura]	1		XP_022828070.1	100	23	0	0	71	3	19	41	7.73e-06	50.8
TRINITY_DN5198_c0_g1_i1	TRINITY_DN5198_c0_g1_	XP_022831633.1 vanin-like protein 2 isoform X2 [Spodoptera litura]	1		XP_022831633.1	100	29	0	0	1	87	329	357	2.56e-10	62.8
TRINITY_DN75549_c0_g1_i1	TRINITY_DN75549_c0_g1_	AEA76310.1 alkaline phosphatase 1B, partial [Mamestra configurata]	1		AEA76310.1	97.368	38	1	0	16	129	74	111	2.16e-16	83.6
TRINITY_DN75589_c71_g1_i1	TRINITY_DN75589_c71_g1_	PZC71290.1 hypothetical protein B5X24_HaOG213674 [Helicoverpa armigera]	1		PZC71290.1	67.742	31	10	0	211	119	33	63	9.41e-07	48.9
TRINITY_DN75573_c4_g2_i1	TRINITY_DN75573_c4_g2_	XP_022826110.1 uncharacterized protein LOC111356098 [Spodoptera litura]	1		XP_022826110.1	97.778	45	1	0	528	394	148	192	1.24e-11	67
TRINITY_DN75545_c0_g1_i1	TRINITY_DN75545_c0_g1_	XP_022827416.1 melanotransferrin [Spodoptera litura]	1		XP_022827416.1	98.719	859	11	0	257	2833	1	859	0	1626
TRINITY_DN75509_c7_g3_i1	TRINITY_DN75509_c7_g3_	XP_022822767.1 very-long-chain (3R)-3-hydroxyacyl-CoA dehydratase hpo-8 [Spodoptera litura]	1		XP_022822767.1	100	66	0	0	2	199	7	72	2.98e-35	137
TRINITY_DN75579_c13_g1_i1	TRINITY_DN75579_c13_g1_	XP_022818366.1 protein 4.1 homolog isoform X1 [Spodoptera litura]	1		XP_022818366.1	99.417	343	2	0	1463	435	6	348	0	675
TRINITY_DN75501_c1_g3_i1	TRINITY_DN75501_c1_g3_	XP_022818811.1 putative U5 small nuclear ribonucleoprotein 200 kDa helicase [Spodoptera litura]	1		XP_022818811.1	66.667	30	10	0	494	583	1418	1447	0.000231	49.3
TRINITY_DN75556_c12_g5_i1	TRINITY_DN75556_c12_g5_	KPJ05726.1 Proton-coupled folate transporter [Papilio xuthus]	1		KPJ05726.1	85	40	6	0	106	225	366	405	7.4e-24	78.6
TRINITY_DN36421_c0_g1_i1	TRINITY_DN36421_c0_g1_	AAF16705.1 ATP synthase subunit c [Manduca sexta]	1		AAF16705.1	96.875	32	1	0	98	3	77	108	1.51e-10	65.5
TRINITY_DN36474_c0_g1_i1	TRINITY_DN36474_c0_g1_	PZC80390.1 hypothetical protein B5X24_HaOG214692 [Helicoverpa armigera]	1		PZC80390.1	71.053	38	9	1	312	419	51	88	1.67e-07	54.7
TRINITY_DN55522_c1_g1_i1	TRINITY_DN55522_c1_g1_	XP_022814219.1 uncharacterized protein LOC111348007 [Spodoptera litura]	1		XP_022814219.1	97.345	113	3	0	638	300	1	113	7.36e-71	218
TRINITY_DN55516_c0_g1_i1	TRINITY_DN55516_c0_g1_	XP_022816372.1 endocuticle structural glycoprotein SgAbd-8-like [Spodoptera litura]	1		XP_022816372.1	100	115	0	0	943	1287	1	115	9.62e-74	235
TRINITY_DN65431_c1_g1_i1	TRINITY_DN65431_c1_g1_	XP_022819071.1 galectin-9-like isoform X1 [Spodoptera litura]	1		XP_022819071.1	93.651	126	8	0	452	829	1	126	3.42e-84	254
TRINITY_DN65425_c0_g1_i1	TRINITY_DN65425_c0_g1_	XP_022826474.1 collagenase-like [Spodoptera litura]	1		XP_022826474.1	95.971	273	11	0	844	26	18	290	0	538
TRINITY_DN65488_c0_g1_i1	TRINITY_DN65488_c0_g1_	XP_022822914.1 SET and MYND domain-containing protein 4-like [Spodoptera litura]	1		XP_022822914.1	95.154	454	22	0	145	1506	1	454	0	887
TRINITY_DN48774_c1_g1_i1	TRINITY_DN48774_c1_g1_	PZC76890.1 hypothetical protein B5X24_HaOG204029 [Helicoverpa armigera]	1		PZC76890.1	59.375	32	12	1	179	87	15	46	0.000383	41.6
TRINITY_DN48774_c2_g1_i1	TRINITY_DN48774_c2_g1_	PZC76890.1 hypothetical protein B5X24_HaOG204029 [Helicoverpa armigera]	1		PZC76890.1	63.333	30	11	0	266	177	17	46	0.000145	43.5
TRINITY_DN48754_c0_g2_i1	TRINITY_DN48754_c0_g2_	XP_022828357.1 uncharacterized protein LOC111357782 [Spodoptera litura]	1		XP_022828357.1	91.176	34	3	0	284	183	1146	1179	5.99e-25	66.6
TRINITY_DN48720_c0_g1_i1	TRINITY_DN48720_c0_g1_	XP_011555438.1 PREDICTED: uncharacterized protein LOC105386548 [Plutella xylostella]	1		XP_011555438.1	96.429	28	1	0	84	1	109	136	8.37e-10	63.2
TRINITY_DN62808_c2_g1_i1	TRINITY_DN62808_c2_g1_	XP_022831940.1 alpha-tocopherol transfer protein-like [Spodoptera litura]	1		XP_022831940.1	81.731	312	12	1	1228	428	1	312	1.82e-179	511
TRINITY_DN62812_c0_g1_i1	TRINITY_DN62812_c0_g1_	XP_022818388.1 uncharacterized protein LOC111350904 isoform X2 [Spodoptera litura]	1		XP_022818388.1	98.182	165	3	0	3	497	132	296	4.71e-113	332
TRINITY_DN62862_c0_g1_i1	TRINITY_DN62862_c0_g1_	JAA79687.1 ribosomal protein S6 [Pararge aegeria]	1		JAA79687.1	73.333	45	10	1	131	3	71	115	5.69e-11	64.3
TRINITY_DN62849_c0_g1_i1	TRINITY_DN62849_c0_g1_	XP_022816526.1 endocuticle structural glycoprotein SgAbd-5-like [Spodoptera litura]	1		XP_022816526.1	98.261	115	2	0	486	830	1	115	3.28e-63	201
TRINITY_DN39885_c0_g1_i1	TRINITY_DN39885_c0_g1_	XP_022835368.1 hemicentin-2-like, partial [Spodoptera litura]	1		XP_022835368.1	47.619	84	7	1	265	14	8	54	1.26e-13	71.2
TRINITY_DN30161_c0_g1_i1	TRINITY_DN30161_c0_g1_	XP_022834299.1 kallikrein-8-like [Spodoptera litura]	1		XP_022834299.1	98.86	351	4	0	1300	248	1	351	0	703
TRINITY_DN44795_c0_g1_i1	TRINITY_DN44795_c0_g1_	XP_022834085.1 glycine-rich protein 3-like [Spodoptera litura]	1		XP_022834085.1	96.226	53	2	0	289	447	1	53	3.39e-28	109
TRINITY_DN44777_c0_g1_i1	TRINITY_DN44777_c0_g1_	XP_022831663.1 fatty acid-binding protein 1-like [Spodoptera litura]	1		XP_022831663.1	99.254	134	1	0	514	113	1	134	4.31e-90	265
TRINITY_DN44785_c0_g1_i1	TRINITY_DN44785_c0_g1_	XP_022837723.1 putative inorganic phosphate cotransporter [Spodoptera litura]	1		XP_022837723.1	98.81	504	6	0	463	1974	1	504	0	1031
TRINITY_DN44717_c0_g1_i1	TRINITY_DN44717_c0_g1_	XP_022825076.1 uncharacterized protein LOC111355428 [Spodoptera litura]	1		XP_022825076.1	99.354	929	6	0	3947	1161	20	948	0	1763
TRINITY_DN44753_c0_g1_i1	TRINITY_DN44753_c0_g1_	XP_022830848.1 sodium-dependent nutrient amino acid transporter 1-like [Spodoptera litura]	1		XP_022830848.1	90.469	640	53	3	330	2225	5	644	0	1168
TRINITY_DN75491_c1_g1_i1	TRINITY_DN75491_c1_g1_	XP_022831683.1 acetylcholinesterase-like [Spodoptera litura]	1		XP_022831683.1	98.158	543	10	0	1802	174	1	543	0	1120
TRINITY_DN75486_c2_g1_i1	TRINITY_DN75486_c2_g1_	XP_022830510.1 multiple epidermal growth factor-like domains protein 11, partial [Spodoptera litura]	1		XP_022830510.1	92.097	329	21	2	1326	352	225	552	0	592
TRINITY_DN75438_c1_g2_i1	TRINITY_DN75438_c1_g2_	XP_025262545.1 uncharacterized protein LOC112637319 [Camponotus floridanus]	1		XP_025262545.1	68.582	261	79	2	919	137	16	273	4.32e-123	360
TRINITY_DN75478_c0_g2_i1	TRINITY_DN75478_c0_g2_	XP_026742849.1 rho GTPase-activating protein 23-like isoform X1 [Trichoplusia ni]	1		XP_026742849.1	98.246	57	1	0	182	352	1	57	7.42e-29	116
TRINITY_DN75494_c0_g1_i1	TRINITY_DN75494_c0_g1_	XP_022824548.1 pancreatic triacylglycerol lipase-like [Spodoptera litura]	1		XP_022824548.1	99.138	116	1	0	350	3	206	321	1.33e-78	240
TRINITY_DN75494_c0_g3_i1	TRINITY_DN75494_c0_g3_	XP_022824512.1 pancreatic triacylglycerol lipase-like [Spodoptera litura]	1		XP_022824512.1	99	100	1	0	730	431	236	335	9.56e-65	211
TRINITY_DN75485_c1_g2_i1	TRINITY_DN75485_c1_g2_	XP_021195108.1 mediator of RNA polymerase II transcription subunit 15-like isoform X3 [Helicoverpa armigera]	1		XP_021195108.1	90	40	4	0	219	338	2	41	1.06e-14	75.5
TRINITY_DN75472_c10_g2_i1	TRINITY_DN75472_c10_g2_	XP_022826785.1 UDP-glucuronosyltransferase 1-5-like [Spodoptera litura]	1		XP_022826785.1	98.793	497	6	0	1932	442	1	497	0	993
TRINITY_DN75441_c3_g1_i1	TRINITY_DN75441_c3_g1_	ADA68175.1 cytochrome p450 321B1 [Spodoptera litura]	1		ADA68175.1	99.798	495	1	0	446	1930	1	495	0	997
TRINITY_DN2577_c0_g1_i1	TRINITY_DN2577_c0_g1_	AFK27934.1 chitin binding protein [Spodoptera litura]	1		AFK27934.1	95.588	204	9	0	497	1108	1	204	5.71e-124	367
TRINITY_DN73422_c1_g1_i1	TRINITY_DN73422_c1_g1_	XP_022824581.1 cytochrome P450 6B6-like [Spodoptera litura]	1		XP_022824581.1	99.799	497	1	0	167	1657	19	515	0	974
TRINITY_DN73422_c1_g2_i1	TRINITY_DN73422_c1_g2_	AFP20592.1 cytochrome CYP6AB14 [Spodoptera littoralis]	1		AFP20592.1	100	518	0	0	202	1755	1	518	0	1013
TRINITY_DN73474_c0_g1_i1	TRINITY_DN73474_c0_g1_	XP_026734988.1 transforming acidic coiled-coil-containing protein 2-like [Trichoplusia ni]	1		XP_026734988.1	78.639	529	105	6	2879	1314	1	528	0	833
TRINITY_DN73471_c0_g1_i1	TRINITY_DN73471_c0_g1_	XP_022832316.1 uncharacterized protein LOC111360578 [Spodoptera litura]	1		XP_022832316.1	98.12	266	5	0	800	3	1	266	0	538
TRINITY_DN73489_c0_g1_i1	TRINITY_DN73489_c0_g1_	XP_022815068.1 uncharacterized protein LOC111348624 isoform X1 [Spodoptera litura]	1		XP_022815068.1	97.98	594	12	0	391	2172	22	615	0	1187
TRINITY_DN0_c0_g1_i1	TRINITY_DN0_c0_g1_	XP_022827227.1 probable cytochrome P450 4d21 [Spodoptera litura]	1		XP_022827227.1	94.366	142	8	0	2	427	113	254	3.3e-96	285
TRINITY_DN77_c0_g1_i1	TRINITY_DN77_c0_g1_	XP_022817343.1 decaprenyl-diphosphate synthase subunit 2-like [Spodoptera litura]	1		XP_022817343.1	99.753	405	1	0	168	1382	1	405	0	828
TRINITY_DN2347_c0_g1_i1	TRINITY_DN2347_c0_g1_	XP_022824876.1 counting factor associated protein D-like [Spodoptera litura]	1		XP_022824876.1	69.663	89	1	1	3	269	525	587	1.85e-30	119
TRINITY_DN2399_c0_g1_i1	TRINITY_DN2399_c0_g1_	OWR42793.1 Pro-resilin [Danaus plexippus plexippus]	1		OWR42793.1	88.235	34	4	0	1656	1555	51	84	2.89e-10	68.6
TRINITY_DN2391_c0_g1_i1	TRINITY_DN2391_c0_g1_	JAP67274.1 putative histones h3 and h4, partial [Hyalomma excavatum]	1		JAP67274.1	98.519	135	2	0	595	191	3	137	9.21e-90	267
TRINITY_DN47819_c1_g1_i1	TRINITY_DN47819_c1_g1_	XP_022821106.1 venom serine carboxypeptidase-like [Spodoptera litura]	1		XP_022821106.1	99.745	392	1	0	1331	156	98	489	0	811
TRINITY_DN47854_c0_g1_i1	TRINITY_DN47854_c0_g1_	XP_022837044.1 dihydropyrimidinase isoform X1 [Spodoptera litura]	1		XP_022837044.1	100	45	0	0	135	1	1	45	2.44e-21	92.8
TRINITY_DN8821_c0_g1_i1	TRINITY_DN8821_c0_g1_	ANW09740.1 ABC transporter scarlet [Helicoverpa armigera]	1		ANW09740.1	68.966	29	9	0	269	355	5	33	1.42e-05	49.7
TRINITY_DN49007_c1_g1_i1	TRINITY_DN49007_c1_g1_	XP_022818811.1 putative U5 small nuclear ribonucleoprotein 200 kDa helicase [Spodoptera litura]	1		XP_022818811.1	76.923	26	6	0	318	395	1421	1446	0.00028	46.6
TRINITY_DN49011_c1_g1_i1	TRINITY_DN49011_c1_g1_	AIR09769.1 chymotrypsin-like serine protease precursor [Spodoptera frugiperda]	1		AIR09769.1	89.091	220	24	0	685	26	64	283	1.59e-140	401
TRINITY_DN49015_c0_g1_i1	TRINITY_DN49015_c0_g1_	XP_022817966.1 uncharacterized protein LOC111350571 [Spodoptera litura]	1		XP_022817966.1	96.646	477	16	0	494	1924	1	477	0	903
TRINITY_DN49071_c0_g1_i1	TRINITY_DN49071_c0_g1_	XP_026320778.1 LOW QUALITY PROTEIN: uncharacterized protein LOC113230887 [Hyposmocoma kahamanoa]	1		XP_026320778.1	75	40	10	0	479	598	1383	1422	8.62e-16	60.1
TRINITY_DN49084_c0_g1_i1	TRINITY_DN49084_c0_g1_	XP_022814404.1 uncharacterized protein LOC111348129 isoform X2 [Spodoptera litura]	1		XP_022814404.1	96.899	129	4	0	400	14	136	264	1.82e-86	259
TRINITY_DN49063_c0_g1_i1	TRINITY_DN49063_c0_g1_	XP_025985756.1 uncharacterized protein LOC105206152 [Solenopsis invicta]	1		XP_025985756.1	66.667	63	21	0	393	581	14	76	2.64e-19	87.4
TRINITY_DN10429_c1_g1_i1	TRINITY_DN10429_c1_g1_	XP_022834525.1 prostatic acid phosphatase-like [Spodoptera litura]	1		XP_022834525.1	98.885	269	3	0	1	807	117	385	0	547
TRINITY_DN10442_c0_g1_i1	TRINITY_DN10442_c0_g1_	PCG74780.1 hypothetical protein B5V51_12751 [Heliothis virescens]	1		PCG74780.1	50.962	104	51	0	5	316	52	155	1.38e-20	87
TRINITY_DN63327_c0_g1_i1	TRINITY_DN63327_c0_g1_	JAM67545.1 putative 1 codes for a 40 kDa product, partial [Daphnia magna]	1		JAM67545.1	45.833	72	39	0	7	222	71	142	4.12e-11	62.8
TRINITY_DN58363_c0_g1_i1	TRINITY_DN58363_c0_g1_	JAQ08479.1 LINE-1 reverse transcriptase [Lygus hesperus]	1		JAQ08479.1	83.75	80	13	0	16	255	374	453	4.07e-37	138
TRINITY_DN58377_c0_g1_i1	TRINITY_DN58377_c0_g1_	XP_022824842.1 chondroitin proteoglycan 2-like [Spodoptera litura]	1		XP_022824842.1	94.286	140	7	1	1141	722	459	597	4.1e-72	246
TRINITY_DN58318_c0_g1_i1	TRINITY_DN58318_c0_g1_	XP_022822456.1 uncharacterized protein LOC111353567 [Spodoptera litura]	1		XP_022822456.1	89.655	29	3	0	1	87	1	29	1.09e-07	52
TRINITY_DN16219_c0_g1_i1	TRINITY_DN16219_c0_g1_	PRD36925.1 dnaK [Nephila clavipes]	1		PRD36925.1	96.97	66	2	0	199	2	121	186	9.35e-35	132
TRINITY_DN16224_c0_g1_i1	TRINITY_DN16224_c0_g1_	XP_022821660.1 trypsin, alkaline C-like [Spodoptera litura]	1		XP_022821660.1	100	90	0	0	2	271	166	255	1.42e-57	188
TRINITY_DN16228_c0_g1_i1	TRINITY_DN16228_c0_g1_	XP_022826589.1 upstream stimulatory factor 2 isoform X2 [Spodoptera litura]	1		XP_022826589.1	100	28	0	0	85	2	24	51	9.29e-11	62
TRINITY_DN52501_c0_g1_i1	TRINITY_DN52501_c0_g1_	XP_022823193.1 uncharacterized protein LOC111354134, partial [Spodoptera litura]	1		XP_022823193.1	70.455	44	13	0	272	141	163	206	1.01e-09	59.3
TRINITY_DN52557_c0_g1_i1	TRINITY_DN52557_c0_g1_	XP_014372187.1 PREDICTED: LOW QUALITY PROTEIN: helicase SKI2W [Papilio machaon]	1		XP_014372187.1	72.727	33	9	0	129	31	358	390	2.3e-06	50.8
TRINITY_DN64025_c0_g1_i1	TRINITY_DN64025_c0_g1_	XP_022826187.1 putative transporter svop-1 [Spodoptera litura]	1		XP_022826187.1	100	25	0	0	1	75	449	473	3.12e-06	54.3
TRINITY_DN64042_c1_g2_i1	TRINITY_DN64042_c1_g2_	XP_022816684.1 eukaryotic translation initiation factor 4E-like [Spodoptera litura]	1		XP_022816684.1	98.37	184	3	0	873	322	1	184	2.24e-131	379
TRINITY_DN64002_c0_g1_i1	TRINITY_DN64002_c0_g1_	XP_022826837.1 protein obstructor-E-like [Spodoptera litura]	1		XP_022826837.1	86.207	29	4	0	100	14	182	210	7.78e-07	57
TRINITY_DN64090_c0_g1_i1	TRINITY_DN64090_c0_g1_	XP_022815607.1 uncharacterized protein LOC111348906 [Spodoptera litura]	1		XP_022815607.1	98.261	115	2	0	1288	944	1	115	1.16e-64	209
TRINITY_DN44523_c1_g1_i1	TRINITY_DN44523_c1_g1_	RVE45328.1 hypothetical protein evm_010033 [Chilo suppressalis]	1		RVE45328.1	75	32	8	0	147	52	201	232	1.1e-09	48.1
TRINITY_DN61051_c1_g3_i1	TRINITY_DN61051_c1_g3_	JAA77933.1 Ribosomal protein S3A, partial [Pararge aegeria]	1		JAA77933.1	100	25	0	0	415	489	82	106	3.65e-08	57
TRINITY_DN61086_c0_g1_i1	TRINITY_DN61086_c0_g1_	XP_022815816.1 protein krasavietz [Spodoptera litura]	1		XP_022815816.1	96.667	30	1	0	1	90	268	297	4.22e-12	66.2
TRINITY_DN19692_c0_g1_i1	TRINITY_DN19692_c0_g1_	XP_022833189.1 uncharacterized protein LOC111361087 [Spodoptera litura]	1		XP_022833189.1	80	30	5	1	153	67	452	481	2.3e-06	50.8
TRINITY_DN19611_c0_g1_i1	TRINITY_DN19611_c0_g1_	ADW84940.1 glucosamine phosphate isomerase, partial [Spodoptera frugiperda]	1		ADW84940.1	93.75	32	2	0	425	520	121	152	3.39e-10	62.8
TRINITY_DN35815_c0_g1_i1	TRINITY_DN35815_c0_g1_	XP_021193428.1 cytochrome P450 9e2-like [Helicoverpa armigera]	1		XP_021193428.1	65.714	35	12	0	167	271	378	412	3.21e-15	58.9
TRINITY_DN35848_c0_g1_i1	TRINITY_DN35848_c0_g1_	XP_004930448.1 cytochrome b reductase 1 isoform X2 [Bombyx mori]	1		XP_004930448.1	100	20	0	0	167	226	61	80	8.46e-07	51.2
TRINITY_DN52058_c0_g1_i1	TRINITY_DN52058_c0_g1_	XP_022822914.1 SET and MYND domain-containing protein 4-like [Spodoptera litura]	1		XP_022822914.1	92.857	28	2	0	405	488	159	186	4.66e-08	58.2
TRINITY_DN52028_c0_g1_i1	TRINITY_DN52028_c0_g1_	XP_022824230.1 uncharacterized protein LOC111354847 isoform X1 [Spodoptera litura]	1		XP_022824230.1	85.685	482	62	3	1564	122	1	476	0	795
TRINITY_DN52002_c0_g1_i1	TRINITY_DN52002_c0_g1_	XP_022828619.1 calponin homology domain-containing protein DDB_G0272472 isoform X1 [Spodoptera litura]	1		XP_022828619.1	98.649	74	1	0	1	222	362	435	2.14e-42	152
TRINITY_DN58497_c0_g1_i1	TRINITY_DN58497_c0_g1_	JAR90604.1 putative gypsy-9-i hm, partial [Ixodes ricinus]	1		JAR90604.1	71.429	91	26	0	2	274	793	883	7.83e-37	138
TRINITY_DN58498_c1_g1_i1	TRINITY_DN58498_c1_g1_	XP_022816294.1 peroxidase-like [Spodoptera litura]	1		XP_022816294.1	97.569	576	14	0	1728	1	1	576	0	1153
TRINITY_DN58498_c2_g1_i1	TRINITY_DN58498_c2_g1_	XP_022816296.1 peroxidase-like [Spodoptera litura]	1		XP_022816296.1	97.538	325	8	0	2	976	208	532	0	669
TRINITY_DN58423_c0_g1_i1	TRINITY_DN58423_c0_g1_	XP_022826477.1 brachyurin-like [Spodoptera litura]	1		XP_022826477.1	97.627	295	7	0	504	1388	1	295	0	551
TRINITY_DN17878_c0_g1_i1	TRINITY_DN17878_c0_g1_	PCG72137.1 hypothetical protein B5V51_1135 [Heliothis virescens]	1		PCG72137.1	54.118	170	76	2	106	615	18	185	3.81e-61	199
TRINITY_DN89207_c0_g1_i1	TRINITY_DN89207_c0_g1_	XP_022820875.1 annulin-like [Spodoptera litura]	1		XP_022820875.1	89.333	150	16	0	4	453	466	615	4.86e-89	280
TRINITY_DN29491_c0_g1_i1	TRINITY_DN29491_c0_g1_	XP_022826530.1 xanthine dehydrogenase-like [Spodoptera litura]	1		XP_022826530.1	96.825	63	2	0	189	1	1	63	2.57e-36	135
TRINITY_DN73169_c0_g1_i1	TRINITY_DN73169_c0_g1_	XP_022822404.1 keratin, type I cytoskeletal 9-like [Spodoptera litura]	1		XP_022822404.1	98.347	121	2	0	359	721	1	121	1.28e-61	214
TRINITY_DN73147_c0_g2_i1	TRINITY_DN73147_c0_g2_	XP_018394739.1 PREDICTED: LOW QUALITY PROTEIN: zinc finger MYM-type protein 1-like [Cyphomyrmex costatus]	1		XP_018394739.1	66.975	648	172	7	873	2810	1	608	0	855
TRINITY_DN73106_c0_g1_i1	TRINITY_DN73106_c0_g1_	XP_022831799.1 N-glycosylase/DNA lyase [Spodoptera litura]	1		XP_022831799.1	91.475	305	25	1	256	1170	1	304	0	576
TRINITY_DN73190_c1_g3_i1	TRINITY_DN73190_c1_g3_	XP_022830444.1 balbiani ring protein 3-like [Spodoptera litura]	1		XP_022830444.1	87.5	72	9	0	1	216	404	475	1.86e-30	118
TRINITY_DN73119_c0_g1_i1	TRINITY_DN73119_c0_g1_	XP_022823550.1 uncharacterized protein LOC111354353 [Spodoptera litura]	1		XP_022823550.1	98.176	658	12	0	92	2065	1	658	0	1169
TRINITY_DN606_c1_g2_i1	TRINITY_DN606_c1_g2_	XP_026490296.1 LOW QUALITY PROTEIN: uncharacterized protein LOC113396536 [Vanessa tameamea]	1		XP_026490296.1	71.053	38	11	0	249	362	682	719	2.59e-09	57
TRINITY_DN41441_c0_g1_i1	TRINITY_DN41441_c0_g1_	XP_022829627.1 uncharacterized protein LOC111358637 [Spodoptera litura]	1		XP_022829627.1	89.655	29	3	0	8	94	1	29	5.06e-07	57.8
TRINITY_DN41404_c0_g1_i1	TRINITY_DN41404_c0_g1_	XP_022814059.1 larval cuticle protein LCP-17-like [Spodoptera litura]	1		XP_022814059.1	94.068	118	7	0	472	119	23	140	9.4e-74	226
TRINITY_DN41488_c0_g1_i1	TRINITY_DN41488_c0_g1_	XP_022834840.1 membrane alanyl aminopeptidase-like [Spodoptera litura]	1		XP_022834840.1	92.857	28	2	0	2	85	805	832	2.17e-07	58.2
TRINITY_DN41490_c1_g1_i1	TRINITY_DN41490_c1_g1_	OWR47298.1 putative Sec24B protein [Danaus plexippus plexippus]	1		OWR47298.1	77.273	22	5	0	261	196	132	153	0.00065	43.9
TRINITY_DN41476_c0_g1_i1	TRINITY_DN41476_c0_g1_	JAQ16596.1 hypothetical protein g.39275 [Lygus hesperus]	1		JAQ16596.1	92.647	68	5	0	204	1	1	68	2.17e-35	122
TRINITY_DN61965_c0_g1_i1	TRINITY_DN61965_c0_g1_	XP_022817332.1 pupal cuticle protein PCP52-like [Spodoptera litura]	1		XP_022817332.1	99.303	287	2	0	512	1372	1	287	1.04e-86	274
TRINITY_DN67009_c0_g1_i1	TRINITY_DN67009_c0_g1_	KOB76453.1 60S ribosomal protein L18a [Operophtera brumata]	1		KOB76453.1	79.545	44	9	0	523	654	7	50	2.53e-13	71.2
TRINITY_DN67031_c0_g1_i1	TRINITY_DN67031_c0_g1_	XP_022819117.1 hemolin-like [Spodoptera litura]	1		XP_022819117.1	98.565	418	6	0	26	1279	1	418	0	857
TRINITY_DN67014_c0_g2_i1	TRINITY_DN67014_c0_g2_	XP_022817018.1 glutamate decarboxylase isoform X1 [Spodoptera litura]	1		XP_022817018.1	99.63	540	2	0	321	1940	1	540	0	1132
TRINITY_DN64554_c0_g1_i1	TRINITY_DN64554_c0_g1_	XP_022816369.1 uncharacterized protein LOC111349477 [Spodoptera litura]	1		XP_022816369.1	97.674	86	2	0	583	326	1	86	7.31e-53	172
TRINITY_DN40841_c0_g1_i1	TRINITY_DN40841_c0_g1_	XP_022826869.1 phytanoyl-CoA dioxygenase, peroxisomal-like [Spodoptera litura]	1		XP_022826869.1	100	28	0	0	238	321	181	208	1.49e-09	60.1
TRINITY_DN40862_c0_g1_i1	TRINITY_DN40862_c0_g1_	XP_022822331.1 6-pyruvoyl tetrahydrobiopterin synthase [Spodoptera litura]	1		XP_022822331.1	100	34	0	0	174	275	1	34	1.06e-15	73.9
TRINITY_DN22856_c0_g1_i1	TRINITY_DN22856_c0_g1_	AIH07583.1 glutathione S-transferase epsilon 8 [Spodoptera litura]	1		AIH07583.1	84.848	33	5	0	104	6	120	152	4.23e-08	59.3
TRINITY_DN70112_c0_g1_i1	TRINITY_DN70112_c0_g1_	AAK92189.1 ribosomal protein S20 [Spodoptera frugiperda]	1		AAK92189.1	100	28	0	0	84	1	2	29	3.16e-08	57
TRINITY_DN70151_c1_g1_i1	TRINITY_DN70151_c1_g1_	XP_022827388.1 mucin-5AC-like isoform X3 [Spodoptera litura]	1		XP_022827388.1	90.909	66	6	0	203	6	156	221	3.23e-32	123
TRINITY_DN70192_c0_g1_i1	TRINITY_DN70192_c0_g1_	XP_022826869.1 phytanoyl-CoA dioxygenase, peroxisomal-like [Spodoptera litura]	1		XP_022826869.1	99.245	265	2	0	1443	649	1	265	0	546
TRINITY_DN46040_c0_g1_i1	TRINITY_DN46040_c0_g1_	AAP80766.1 cytochrome P450 [Spodoptera litura]	1		AAP80766.1	97.333	150	4	0	4	453	1	150	3.71e-100	303
TRINITY_DN46052_c0_g1_i1	TRINITY_DN46052_c0_g1_	XP_022823193.1 uncharacterized protein LOC111354134, partial [Spodoptera litura]	1		XP_022823193.1	84.848	33	5	0	101	3	67	99	4.99e-08	56.6
TRINITY_DN18656_c1_g1_i1	TRINITY_DN18656_c1_g1_	XP_022818454.1 uncharacterized protein LOC111350956 [Spodoptera litura]	1		XP_022818454.1	82.258	124	22	0	213	584	1	124	9.05e-69	214
TRINITY_DN18664_c0_g1_i1	TRINITY_DN18664_c0_g1_	XP_022828230.1 protein takeout-like [Spodoptera litura]	1		XP_022828230.1	99.574	235	1	0	122	826	1	235	8.46e-170	484
TRINITY_DN69531_c2_g2_i1	TRINITY_DN69531_c2_g2_	XP_022832041.1 fatty acid-binding protein 2-like [Spodoptera litura]	1		XP_022832041.1	91.667	84	7	0	611	862	1	84	1.67e-47	161
TRINITY_DN69543_c0_g2_i1	TRINITY_DN69543_c0_g2_	XP_022820310.1 uncharacterized protein LOC111352141 isoform X1 [Spodoptera litura]	1		XP_022820310.1	100	28	0	0	2	85	375	402	1.16e-09	62
TRINITY_DN69582_c0_g1_i1	TRINITY_DN69582_c0_g1_	XP_022834390.1 tyrosine aminotransferase-like [Spodoptera litura]	1		XP_022834390.1	95.862	145	6	0	740	306	303	447	4.92e-96	294
TRINITY_DN69582_c0_g2_i1	TRINITY_DN69582_c0_g2_	XP_022834390.1 tyrosine aminotransferase-like [Spodoptera litura]	1		XP_022834390.1	98.71	310	4	0	420	1349	1	310	0	639
TRINITY_DN69540_c0_g2_i1	TRINITY_DN69540_c0_g2_	XP_026330375.1 eukaryotic translation initiation factor 4B isoform X2 [Hyposmocoma kahamanoa]	1		XP_026330375.1	96	25	1	0	98	24	219	243	3.99e-05	52
TRINITY_DN69557_c0_g1_i1	TRINITY_DN69557_c0_g1_	XP_022830662.1 60S ribosomal protein L4 [Spodoptera litura]	1		XP_022830662.1	78.462	65	9	1	180	1	11	75	2.25e-20	101
TRINITY_DN69549_c1_g1_i1	TRINITY_DN69549_c1_g1_	XP_022828859.1 uncharacterized protein LOC111358160 [Spodoptera litura]	1		XP_022828859.1	91.304	69	6	0	2	208	160	228	1.83e-29	112
TRINITY_DN10558_c0_g1_i1	TRINITY_DN10558_c0_g1_	XP_022828363.1 uncharacterized protein LOC111357788 [Spodoptera litura]	1		XP_022828363.1	92.181	243	19	0	670	1398	276	518	5.17e-152	450
TRINITY_DN10518_c0_g1_i1	TRINITY_DN10518_c0_g1_	XP_022828838.1 uncharacterized protein LOC111357884 isoform X1 [Spodoptera litura]	1		XP_022828838.1	95.798	119	5	0	3	359	237	355	3.76e-79	244
TRINITY_DN410_c0_g1_i1	TRINITY_DN410_c0_g1_	XP_022825911.1 uncharacterized protein LOC111355974 [Spodoptera litura]	1		XP_022825911.1	88	150	18	0	620	171	1	150	1.02e-94	280
TRINITY_DN33607_c0_g1_i1	TRINITY_DN33607_c0_g1_	XP_022815028.1 serum response factor-binding protein 1-like [Spodoptera litura]	1		XP_022815028.1	91.818	110	9	0	323	652	1	110	1.26e-37	142
TRINITY_DN33664_c0_g1_i1	TRINITY_DN33664_c0_g1_	XP_022837183.1 UDP-glucuronosyltransferase 2B31-like isoform X1 [Spodoptera litura]	1		XP_022837183.1	89.286	28	3	0	2	85	397	424	8.79e-07	51.6
TRINITY_DN33699_c0_g1_i1	TRINITY_DN33699_c0_g1_	XP_022827399.1 uncharacterized protein LOC111357078 [Spodoptera litura]	1		XP_022827399.1	84.375	32	5	0	98	3	187	218	1.41e-09	61.2
TRINITY_DN33611_c0_g2_i1	TRINITY_DN33611_c0_g2_	XP_022820913.1 activating signal cointegrator 1 complex subunit 1 isoform X1 [Spodoptera litura]	1		XP_022820913.1	96.97	33	1	0	222	124	239	271	4.58e-13	68.9
TRINITY_DN47657_c0_g1_i1	TRINITY_DN47657_c0_g1_	XP_022819311.1 RNA polymerase I-specific transcription initiation factor RRN3 isoform X1 [Spodoptera litura]	1		XP_022819311.1	100	24	0	0	74	3	171	194	4.46e-08	56.2
TRINITY_DN47647_c2_g1_i1	TRINITY_DN47647_c2_g1_	RVE40840.1 hypothetical protein evm_014510 [Chilo suppressalis]	1		RVE40840.1	53.191	47	22	0	143	3	525	571	2.01e-05	48.9
TRINITY_DN70610_c0_g1_i1	TRINITY_DN70610_c0_g1_	XP_022825189.1 proline-rich protein 4-like [Spodoptera litura]	1		XP_022825189.1	100	107	0	0	71	391	1	107	8.12e-16	86.3
TRINITY_DN70692_c9_g3_i1	TRINITY_DN70692_c9_g3_	XP_022821942.1 ribonucleoside-diphosphate reductase subunit M2 [Spodoptera litura]	1		XP_022821942.1	100	376	0	0	736	1863	1	376	0	750
TRINITY_DN70656_c4_g3_i1	TRINITY_DN70656_c4_g3_	XP_022827091.1 transmembrane protease serine 9-like [Spodoptera litura]	1		XP_022827091.1	97.36	303	8	0	4	912	308	610	4.42e-164	477
TRINITY_DN70675_c1_g1_i1	TRINITY_DN70675_c1_g1_	XP_022817817.1 solute carrier family 22 member 1-like [Spodoptera litura]	1		XP_022817817.1	99.442	538	3	0	1383	2996	1	538	0	1112
TRINITY_DN70636_c1_g1_i1	TRINITY_DN70636_c1_g1_	XP_022818655.1 lactase-phlorizin hydrolase-like [Spodoptera litura]	1		XP_022818655.1	97.744	399	9	0	19	1215	77	475	0	810
TRINITY_DN29835_c0_g1_i1	TRINITY_DN29835_c0_g1_	XP_022814665.1 zinc finger CCHC domain-containing protein 24-like [Spodoptera litura]	1		XP_022814665.1	96.429	28	1	0	256	173	22	49	5.06e-12	62.4
TRINITY_DN29861_c0_g1_i1	TRINITY_DN29861_c0_g1_	XP_022835004.1 aldo-keto reductase AKR2E4-like isoform X2 [Spodoptera litura]	1		XP_022835004.1	93.548	31	2	0	93	1	254	284	4.38e-10	62
TRINITY_DN68455_c0_g1_i1	TRINITY_DN68455_c0_g1_	XP_022816240.1 multiple inositol polyphosphate phosphatase 1-like [Spodoptera litura]	1		XP_022816240.1	92.938	439	31	0	554	1870	1	439	0	859
TRINITY_DN68491_c0_g1_i1	TRINITY_DN68491_c0_g1_	KPJ13836.1 Cytochrome c [Papilio machaon]	1		KPJ13836.1	90	30	3	0	92	3	62	91	2.86e-09	62.4
TRINITY_DN12997_c0_g1_i1	TRINITY_DN12997_c0_g1_	XP_022828357.1 uncharacterized protein LOC111357782 [Spodoptera litura]	1		XP_022828357.1	93.671	79	5	0	239	3	1142	1220	1.51e-41	150
TRINITY_DN95605_c0_g1_i1	TRINITY_DN95605_c0_g1_	AAZ23460.1 tyrosine hydroxylase, partial [Drosophila bipectinata]	1		AAZ23460.1	93.103	29	2	0	87	1	2	30	5.54e-09	57.8
TRINITY_DN77455_c1_g1_i1	TRINITY_DN77455_c1_g1_	PZC76180.1 hypothetical protein B5X24_HaOG204924 [Helicoverpa armigera]	1		PZC76180.1	37.647	85	50	2	66	314	16	99	3e-07	52
TRINITY_DN21040_c0_g1_i1	TRINITY_DN21040_c0_g1_	XP_022829407.1 protein yellow [Spodoptera litura]	1		XP_022829407.1	99.815	542	1	0	2204	579	1	542	0	1083
TRINITY_DN21066_c0_g1_i1	TRINITY_DN21066_c0_g1_	XP_022837107.1 protein lethal(2)essential for life-like [Spodoptera litura]	1		XP_022837107.1	99.419	172	1	0	1513	2028	22	193	2.77e-101	315
TRINITY_DN28065_c0_g1_i1	TRINITY_DN28065_c0_g1_	XP_022824548.1 pancreatic triacylglycerol lipase-like [Spodoptera litura]	1		XP_022824548.1	97.297	74	2	0	238	17	1	74	4.77e-45	155
TRINITY_DN28028_c0_g1_i1	TRINITY_DN28028_c0_g1_	XP_022822942.1 histone acetyltransferase KAT6A-like isoform X2 [Spodoptera litura]	1		XP_022822942.1	99.408	169	1	0	2313	1807	1	169	4.5e-47	171
TRINITY_DN28042_c0_g1_i1	TRINITY_DN28042_c0_g1_	JAG52936.1 hypothetical protein [Lygus hesperus]	1		JAG52936.1	100	28	0	0	2	85	124	151	2.2e-09	61.2
TRINITY_DN49249_c0_g1_i1	TRINITY_DN49249_c0_g1_	XP_022826606.1 Niemann-Pick type protein homolog 1B-like [Spodoptera litura]	1		XP_022826606.1	93.231	1241	84	0	903	4625	1	1241	0	2421
TRINITY_DN49257_c1_g1_i1	TRINITY_DN49257_c1_g1_	XP_022822428.1 pancreatic triacylglycerol lipase-like [Spodoptera litura]	1		XP_022822428.1	100	258	0	0	774	1	1	258	5.8e-155	442
TRINITY_DN49253_c0_g1_i1	TRINITY_DN49253_c0_g1_	XP_022817318.1 cuticle protein 16.5-like [Spodoptera litura]	1		XP_022817318.1	99.425	174	1	0	272	793	83	256	2.14e-25	108
TRINITY_DN49206_c1_g1_i1	TRINITY_DN49206_c1_g1_	PZC83958.1 hypothetical protein B5X24_HaOG206304 [Helicoverpa armigera]	1		PZC83958.1	92.593	27	2	0	1	81	121	147	7.58e-10	54.3
TRINITY_DN45190_c3_g1_i1	TRINITY_DN45190_c3_g1_	XP_022818811.1 putative U5 small nuclear ribonucleoprotein 200 kDa helicase [Spodoptera litura]	1		XP_022818811.1	86.957	23	3	0	2	70	1425	1447	3.35e-05	47.4
TRINITY_DN45194_c0_g1_i1	TRINITY_DN45194_c0_g1_	XP_022825611.1 protein artichoke [Spodoptera litura]	1		XP_022825611.1	99.284	838	6	0	1765	4278	1	838	0	1516
TRINITY_DN45119_c4_g2_i1	TRINITY_DN45119_c4_g2_	PZC76180.1 hypothetical protein B5X24_HaOG204924 [Helicoverpa armigera]	1		PZC76180.1	52.542	59	27	1	19	192	31	89	7.35e-08	53.5
TRINITY_DN45101_c0_g1_i1	TRINITY_DN45101_c0_g1_	PZC73791.1 hypothetical protein B5X24_HaOG208766 [Helicoverpa armigera]	1		PZC73791.1	68.966	29	9	0	476	390	319	347	8.04e-05	48.9
TRINITY_DN15685_c0_g1_i1	TRINITY_DN15685_c0_g1_	XP_022832667.1 sensory neuron membrane protein 2-like [Spodoptera litura]	1		XP_022832667.1	95.49	510	23	0	296	1825	1	510	0	1003
TRINITY_DN15657_c0_g1_i1	TRINITY_DN15657_c0_g1_	XP_022831634.1 vanin-like protein 2 isoform X3 [Spodoptera litura]	1		XP_022831634.1	96.154	26	1	0	79	2	18	43	7.12e-08	55.5
TRINITY_DN72604_c0_g1_i1	TRINITY_DN72604_c0_g1_	XP_022817164.1 esterase E4-like [Spodoptera litura]	1		XP_022817164.1	97.778	630	14	0	136	2025	1	630	0	1222
TRINITY_DN72660_c1_g1_i1	TRINITY_DN72660_c1_g1_	XP_022830560.1 myrosinase 1-like [Spodoptera litura]	1		XP_022830560.1	99.237	524	4	0	502	2073	1	524	0	1064
TRINITY_DN72662_c0_g1_i1	TRINITY_DN72662_c0_g1_	XP_022830389.1 uncharacterized protein LOC111359163 [Spodoptera litura]	1		XP_022830389.1	98.577	492	7	0	75	1550	1	492	0	980
TRINITY_DN72679_c0_g1_i1	TRINITY_DN72679_c0_g1_	XP_022832727.1 mucin-5AC [Spodoptera litura]	1		XP_022832727.1	99.566	921	4	0	320	3082	1	921	0	1047
TRINITY_DN16410_c0_g1_i1	TRINITY_DN16410_c0_g1_	XP_022835359.1 uncharacterized protein LOC111362842 [Spodoptera litura]	1		XP_022835359.1	87.069	116	15	0	354	7	197	312	4.43e-66	211
TRINITY_DN55623_c0_g2_i1	TRINITY_DN55623_c0_g2_	XP_022825369.1 arylsulfatase J-like [Spodoptera litura]	1		XP_022825369.1	97.201	536	15	0	154	1761	1	536	0	1078
TRINITY_DN52834_c0_g1_i1	TRINITY_DN52834_c0_g1_	XP_021191289.1 tyrosine aminotransferase-like [Helicoverpa armigera]	1		XP_021191289.1	93.548	31	2	0	93	1	47	77	7.07e-10	65.5
TRINITY_DN76854_c0_g5_i1	TRINITY_DN76854_c0_g5_	CAX36788.1 hypothetical protein [Papilio dardanus]	1		CAX36788.1	52.632	76	36	0	459	686	251	326	3.22e-14	76.6
TRINITY_DN76802_c5_g1_i1	TRINITY_DN76802_c5_g1_	PZC72197.1 hypothetical protein B5X24_HaOG211751 [Helicoverpa armigera]	1		PZC72197.1	67.568	37	12	0	447	337	90	126	3.16e-06	54.3
TRINITY_DN76809_c25_g2_i1	TRINITY_DN76809_c25_g2_	XP_022818811.1 putative U5 small nuclear ribonucleoprotein 200 kDa helicase [Spodoptera litura]	1		XP_022818811.1	83.333	24	4	0	74	3	1423	1446	0.000253	45.1
TRINITY_DN76828_c0_g1_i1	TRINITY_DN76828_c0_g1_	XP_022831781.1 condensin complex subunit 3 [Spodoptera litura]	1		XP_022831781.1	98.16	1250	20	2	140	3889	1	1247	0	1910
TRINITY_DN103247_c0_g1_i1	TRINITY_DN103247_c0_g1_	XP_022826208.1 allergen Api m 6-like [Spodoptera litura]	1		XP_022826208.1	97.778	90	2	0	441	172	1	90	4.36e-57	181
TRINITY_DN103288_c0_g1_i1	TRINITY_DN103288_c0_g1_	XP_022832100.1 aldo-keto reductase AKR2E4-like [Spodoptera litura]	1		XP_022832100.1	100	228	0	0	686	3	5	232	5.9e-169	476
TRINITY_DN199639_c0_g1_i1	TRINITY_DN199639_c0_g1_	XP_022826926.1 protein artichoke-like [Spodoptera litura]	1		XP_022826926.1	95.861	918	38	0	3372	619	1	918	0	1554
TRINITY_DN103464_c0_g1_i1	TRINITY_DN103464_c0_g1_	XP_022817942.1 uncharacterized protein LOC111350556 [Spodoptera litura]	1		XP_022817942.1	91.589	107	9	0	323	3	7	113	4.7e-63	207
TRINITY_DN103481_c0_g1_i1	TRINITY_DN103481_c0_g1_	XP_022832750.1 tyrosine 3-monooxygenase [Spodoptera litura]	1		XP_022832750.1	99.465	561	3	0	2123	441	1	561	0	1125
TRINITY_DN112895_c0_g1_i1	TRINITY_DN112895_c0_g1_	XP_021195505.1 glutamine synthetase 2 cytoplasmic-like [Helicoverpa armigera]	1		XP_021195505.1	100	30	0	0	726	637	101	130	3.13e-11	69.7
TRINITY_DN110308_c0_g1_i1	TRINITY_DN110308_c0_g1_	XP_022831388.1 LOW QUALITY PROTEIN: E3 ubiquitin-protein ligase SIAH2-like [Spodoptera litura]	1		XP_022831388.1	93.548	31	2	0	3	95	261	291	3.54e-10	64.3
TRINITY_DN196817_c0_g1_i1	TRINITY_DN196817_c0_g1_	XP_022816175.1 larval cuticle protein LCP-22-like [Spodoptera litura]	1		XP_022816175.1	97.727	132	3	0	398	3	1	132	2.36e-77	233
TRINITY_DN137610_c0_g1_i1	TRINITY_DN137610_c0_g1_	PCG62852.1 hypothetical protein B5V51_13501, partial [Heliothis virescens]	1		PCG62852.1	83.735	166	26	1	533	39	9	174	1.32e-89	283
TRINITY_DN117146_c0_g1_i1	TRINITY_DN117146_c0_g1_	KOB68547.1 Lethal protein-like protein [Operophtera brumata]	1		KOB68547.1	90.625	32	3	0	2	97	56	87	1.42e-10	61.6
TRINITY_DN143274_c0_g1_i1	TRINITY_DN143274_c0_g1_	XP_022828343.1 esterase FE4-like [Spodoptera litura]	1		XP_022828343.1	95.631	206	9	0	3	620	13	218	1.93e-142	414
TRINITY_DN143239_c0_g1_i1	TRINITY_DN143239_c0_g1_	XP_022832086.1 inositol oxygenase-like [Spodoptera litura]	1		XP_022832086.1	89.286	28	3	0	545	462	230	257	1.49e-07	57
TRINITY_DN165756_c0_g1_i1	TRINITY_DN165756_c0_g1_	XP_022825323.1 uncharacterized protein LOC111355570 [Spodoptera litura]	1		XP_022825323.1	98.45	129	1	1	1073	690	1	129	4.23e-78	243
TRINITY_DN165733_c0_g1_i1	TRINITY_DN165733_c0_g1_	XP_022826383.1 transmembrane protease serine 9-like [Spodoptera litura]	1		XP_022826383.1	98.706	309	4	0	292	1218	1	309	0	640
TRINITY_DN135404_c0_g1_i1	TRINITY_DN135404_c0_g1_	XP_022826141.1 allergen Api m 6-like [Spodoptera litura]	1		XP_022826141.1	95.789	95	4	0	182	466	1	95	4.19e-56	183
TRINITY_DN165874_c0_g1_i1	TRINITY_DN165874_c0_g1_	XP_022826054.1 organic cation/carnitine transporter 7-like [Spodoptera litura]	1		XP_022826054.1	99.421	518	3	0	275	1828	1	518	0	1032
TRINITY_DN137446_c0_g1_i1	TRINITY_DN137446_c0_g1_	XP_022815600.1 larval cuticle protein A3A-like [Spodoptera litura]	1		XP_022815600.1	95.21	167	8	0	802	302	1	167	2.81e-103	305
TRINITY_DN188383_c0_g1_i1	TRINITY_DN188383_c0_g1_	XP_022835104.1 L-xylulose reductase-like [Spodoptera litura]	1		XP_022835104.1	100	29	0	0	3	89	74	102	1.5e-13	71.6
TRINITY_DN180163_c0_g1_i1	TRINITY_DN180163_c0_g1_	XP_022826810.1 chymotrypsin-1-like [Spodoptera litura]	1		XP_022826810.1	95.833	48	2	0	347	204	188	235	1.48e-24	99.8
TRINITY_DN104092_c0_g1_i1	TRINITY_DN104092_c0_g1_	XP_022828176.1 mucin-2-like [Spodoptera litura]	1		XP_022828176.1	96.112	463	13	1	1279	2652	257	719	0	692
TRINITY_DN103842_c1_g1_i1	TRINITY_DN103842_c1_g1_	XP_022830347.1 calphotin-like [Spodoptera litura]	1		XP_022830347.1	91.25	240	18	1	830	111	1	237	1.83e-75	236
TRINITY_DN103835_c1_g1_i1	TRINITY_DN103835_c1_g1_	XP_022822422.1 GILT-like protein 2 [Spodoptera litura]	1		XP_022822422.1	96.567	233	8	0	973	275	1	233	1.21e-166	473
TRINITY_DN103825_c0_g1_i1	TRINITY_DN103825_c0_g1_	XP_026742148.1 chaoptin [Trichoplusia ni]	1		XP_026742148.1	80.229	1133	224	0	3598	200	1	1133	0	1870
TRINITY_DN103873_c0_g1_i1	TRINITY_DN103873_c0_g1_	XP_022825001.1 membrane alanyl aminopeptidase-like isoform X2 [Spodoptera litura]	1		XP_022825001.1	98.795	83	1	0	485	237	674	756	4e-50	179
TRINITY_DN107062_c0_g1_i1	TRINITY_DN107062_c0_g1_	XP_022823792.1 carboxypeptidase B-like isoform X2 [Spodoptera litura]	1		XP_022823792.1	97.273	110	3	0	346	17	306	415	1.13e-61	200
TRINITY_DN137081_c0_g1_i1	TRINITY_DN137081_c0_g1_	XP_022814756.1 O-acyltransferase like protein-like [Spodoptera litura]	1		XP_022814756.1	95.361	194	9	0	850	269	554	747	1.3e-129	391
TRINITY_DN103773_c0_g1_i1	TRINITY_DN103773_c0_g1_	XP_022824739.1 brachyurin-like [Spodoptera litura]	1		XP_022824739.1	97.491	279	7	0	60	896	1	279	0	513
TRINITY_DN196954_c0_g1_i1	TRINITY_DN196954_c0_g1_	XP_022824733.1 serine protease snake-like [Spodoptera litura]	1		XP_022824733.1	98.148	378	7	0	130	1263	1	378	0	749
TRINITY_DN135754_c0_g1_i1	TRINITY_DN135754_c0_g1_	XP_022837731.1 pachytene checkpoint protein 2 homolog [Spodoptera litura]	1		XP_022837731.1	98.582	423	6	0	576	1844	1	423	0	714
TRINITY_DN149448_c0_g1_i1	TRINITY_DN149448_c0_g1_	XP_022826306.1 cholinesterase 1-like [Spodoptera litura]	1		XP_022826306.1	97.692	130	3	0	392	3	399	528	1.33e-85	266
TRINITY_DN190050_c0_g1_i1	TRINITY_DN190050_c0_g1_	XP_022816132.1 nucleolar and coiled-body phosphoprotein 1 isoform X2 [Spodoptera litura]	1		XP_022816132.1	100	30	0	0	289	378	598	627	1.39e-09	61.6
TRINITY_DN108386_c0_g1_i1	TRINITY_DN108386_c0_g1_	XP_022830367.1 ATP synthase subunit d, mitochondrial [Spodoptera litura]	1		XP_022830367.1	96.429	28	1	0	237	320	113	140	7.07e-10	59.7
TRINITY_DN170375_c0_g1_i1	TRINITY_DN170375_c0_g1_	XP_022821933.1 pancreatic lipase-related protein 2-like [Spodoptera litura]	1		XP_022821933.1	98.494	332	5	0	1085	90	4	335	0	606
TRINITY_DN184950_c0_g1_i1	TRINITY_DN184950_c0_g1_	PZC76858.1 hypothetical protein B5X24_HaOG204094 [Helicoverpa armigera]	1		PZC76858.1	46.774	62	30	2	87	263	1	62	1.96e-09	56.6
TRINITY_DN108728_c0_g1_i1	TRINITY_DN108728_c0_g1_	PZC76890.1 hypothetical protein B5X24_HaOG204029 [Helicoverpa armigera]	1		PZC76890.1	49.153	59	26	1	180	4	1	55	1.6e-09	57.8
TRINITY_DN198942_c0_g1_i1	TRINITY_DN198942_c0_g1_	KYN02663.1 40S ribosomal protein S15a, partial [Cyphomyrmex costatus]	1		KYN02663.1	87.179	39	5	0	295	411	3	41	3.04e-15	73.9
TRINITY_DN166680_c0_g1_i1	TRINITY_DN166680_c0_g1_	XP_022837575.1 uncharacterized protein LOC111364772 [Spodoptera litura]	1		XP_022837575.1	94.18	378	22	0	1307	174	1	378	0	725
TRINITY_DN138035_c0_g1_i1	TRINITY_DN138035_c0_g1_	XP_022833112.1 uncharacterized protein LOC111361019 [Spodoptera litura]	1		XP_022833112.1	100	26	0	0	252	329	1	26	2.88e-08	55.5
TRINITY_DN141951_c0_g1_i1	TRINITY_DN141951_c0_g1_	OWR48552.1 ribosomal protein L37 [Danaus plexippus plexippus]	1		OWR48552.1	100	32	0	0	396	491	48	79	0.000149	45.4
TRINITY_DN165614_c0_g1_i1	TRINITY_DN165614_c0_g1_	PCG78498.1 hypothetical protein B5V51_3958 [Heliothis virescens]	1		PCG78498.1	92.833	293	21	0	240	1118	1	293	0	580
TRINITY_DN103031_c0_g1_i1	TRINITY_DN103031_c0_g1_	XP_022837965.1 uncharacterized protein LOC111365035 [Spodoptera litura]	1		XP_022837965.1	97.273	220	6	0	48	707	1	220	4.35e-114	334
TRINITY_DN103076_c0_g1_i1	TRINITY_DN103076_c0_g1_	XP_022813981.1 uncharacterized protein LOC111347839 [Spodoptera litura]	1		XP_022813981.1	99.024	205	2	0	118	732	1	205	2.51e-145	413
TRINITY_DN103026_c0_g1_i1	TRINITY_DN103026_c0_g1_	XP_022832987.1 sodium/potassium/calcium exchanger 4-like [Spodoptera litura]	1		XP_022832987.1	98.505	535	8	0	1381	2985	1	535	0	976
TRINITY_DN180575_c0_g1_i1	TRINITY_DN180575_c0_g1_	PCG67156.1 hypothetical protein B5V51_6739 [Heliothis virescens]	1		PCG67156.1	84.375	32	5	0	98	3	226	257	7.08e-10	63.2
TRINITY_DN104277_c0_g1_i1	TRINITY_DN104277_c0_g1_	XP_022829395.1 circumsporozoite protein-like isoform X1 [Spodoptera litura]	1		XP_022829395.1	100	24	0	0	23	94	154	177	2.92e-07	55.8
TRINITY_DN104204_c0_g1_i1	TRINITY_DN104204_c0_g1_	XP_022827171.1 MD-2-related lipid-recognition protein-like [Spodoptera litura]	1		XP_022827171.1	90.977	133	11	1	214	612	23	154	6.79e-84	253
TRINITY_DN104286_c0_g1_i1	TRINITY_DN104286_c0_g1_	XP_022822124.1 G2/mitotic-specific cyclin-B1 [Spodoptera litura]	1		XP_022822124.1	99.412	510	3	0	2793	1264	1	510	0	1013
TRINITY_DN198086_c1_g1_i1	TRINITY_DN198086_c1_g1_	XP_022823606.1 carboxypeptidase B-like [Spodoptera litura]	1		XP_022823606.1	96.774	31	1	0	422	514	128	158	1.2e-10	66.2
TRINITY_DN198059_c0_g1_i1	TRINITY_DN198059_c0_g1_	XP_022836358.1 trypsin, alkaline B-like [Spodoptera litura]	1		XP_022836358.1	93.333	30	2	0	91	2	156	185	1.04e-09	61.6
TRINITY_DN154282_c0_g1_i1	TRINITY_DN154282_c0_g1_	JAA78746.1 L-xylulose reductase [Pararge aegeria]	1		JAA78746.1	100	31	0	0	282	374	18	48	3.48e-11	65.1
TRINITY_DN197094_c0_g1_i1	TRINITY_DN197094_c0_g1_	XP_022837726.1 putative inorganic phosphate cotransporter [Spodoptera litura]	1		XP_022837726.1	97.812	457	10	0	154	1524	1	457	0	882
TRINITY_DN108601_c1_g1_i1	TRINITY_DN108601_c1_g1_	XP_022831924.1 collagenase-like [Spodoptera litura]	1		XP_022831924.1	93.258	89	6	0	185	451	1	89	6.86e-51	171
TRINITY_DN184003_c0_g1_i1	TRINITY_DN184003_c0_g1_	XP_022819746.1 sphingomyelin phosphodiesterase 4 isoform X1 [Spodoptera litura]	1		XP_022819746.1	100	23	0	0	204	272	472	494	2.07e-06	50.8
TRINITY_DN113611_c0_g1_i1	TRINITY_DN113611_c0_g1_	XP_022826306.1 cholinesterase 1-like [Spodoptera litura]	1		XP_022826306.1	95.192	104	5	0	13	324	1	104	1.77e-66	215
TRINITY_DN163777_c0_g1_i1	TRINITY_DN163777_c0_g1_	XP_022831492.1 uncharacterized protein LOC111359975 isoform X2 [Spodoptera litura]	1		XP_022831492.1	100	19	0	0	271	215	688	706	4.11e-05	47.4
TRINITY_DN197438_c0_g1_i1	TRINITY_DN197438_c0_g1_	XP_022818545.1 uncharacterized protein LOC111351015 [Spodoptera litura]	1		XP_022818545.1	82.895	152	26	0	76	531	1	152	2.02e-88	265
TRINITY_DN197471_c0_g1_i1	TRINITY_DN197471_c0_g1_	PCG77735.1 hypothetical protein B5V51_6424 [Heliothis virescens]	1		PCG77735.1	63.934	61	19	1	178	351	1	61	1.5e-07	52
TRINITY_DN111016_c0_g1_i1	TRINITY_DN111016_c0_g1_	XP_022834405.1 uncharacterized protein LOC111362104 [Spodoptera litura]	1		XP_022834405.1	97.619	168	4	0	1	504	22	189	1.81e-116	336
TRINITY_DN169605_c0_g1_i1	TRINITY_DN169605_c0_g1_	OWR52992.1 hypothetical protein KGM_208244 [Danaus plexippus plexippus]	1		OWR52992.1	45.161	62	33	1	96	281	47	107	8.82e-13	65.9
TRINITY_DN169675_c0_g1_i1	TRINITY_DN169675_c0_g1_	XP_022819775.1 glycine-rich protein DOT1-like [Spodoptera litura]	1		XP_022819775.1	91.971	137	10	1	51	458	1	137	2.25e-54	177
TRINITY_DN138539_c0_g1_i1	TRINITY_DN138539_c0_g1_	XP_022827388.1 mucin-5AC-like isoform X3 [Spodoptera litura]	1		XP_022827388.1	88.06	67	8	0	307	107	193	259	3.44e-32	124
TRINITY_DN143355_c2_g1_i1	TRINITY_DN143355_c2_g1_	XP_022815787.1 uncharacterized protein LOC111349058 [Spodoptera litura]	1		XP_022815787.1	61.538	39	11	2	61	171	157	193	1.61e-05	47.4
TRINITY_DN143340_c0_g1_i1	TRINITY_DN143340_c0_g1_	XP_022827207.1 facilitated trehalose transporter Tret1-like [Spodoptera litura]	1		XP_022827207.1	98.198	111	2	0	334	2	452	562	6.2e-70	234
TRINITY_DN198276_c0_g1_i1	TRINITY_DN198276_c0_g1_	XP_022822390.1 uncharacterized protein LOC111353530 [Spodoptera litura]	1		XP_022822390.1	98.198	111	2	0	687	355	1	111	1.65e-69	219
TRINITY_DN134702_c0_g1_i1	TRINITY_DN134702_c0_g1_	XP_022819143.1 zinc finger protein 841-like [Spodoptera litura]	1		XP_022819143.1	62.162	37	14	0	363	253	297	333	0.000417	46.6
TRINITY_DN147138_c0_g1_i1	TRINITY_DN147138_c0_g1_	XP_022827715.1 uncharacterized protein LOC111357315 [Spodoptera litura]	1		XP_022827715.1	97.895	95	2	0	3	287	320	414	3.7e-55	189
TRINITY_DN191336_c0_g1_i1	TRINITY_DN191336_c0_g1_	XP_022821574.1 atlastin-like [Spodoptera litura]	1		XP_022821574.1	100	28	0	0	383	300	466	493	2.56e-09	60.8
TRINITY_DN196475_c0_g1_i1	TRINITY_DN196475_c0_g1_	XP_022816173.1 larval cuticle protein LCP-30-like [Spodoptera litura]	1		XP_022816173.1	92.157	51	4	0	739	891	152	202	1.5e-17	89
TRINITY_DN196453_c0_g1_i1	TRINITY_DN196453_c0_g1_	AYM01173.1 glutathione-S-transferase omega class [Spodoptera littoralis]	1		AYM01173.1	100	282	0	0	1061	216	1	282	0	582
TRINITY_DN166154_c0_g1_i1	TRINITY_DN166154_c0_g1_	XP_022821867.1 heat shock protein Hsp-12.2-like [Spodoptera litura]	1		XP_022821867.1	98.718	156	2	0	671	204	1	156	1.57e-109	318
TRINITY_DN171112_c0_g1_i1	TRINITY_DN171112_c0_g1_	XP_021201479.1 UDP-glucuronosyltransferase 2B9-like [Helicoverpa armigera]	1		XP_021201479.1	92.857	28	2	0	3	86	394	421	1.08e-08	58.9
TRINITY_DN168745_c0_g1_i1	TRINITY_DN168745_c0_g1_	XP_013177579.1 PREDICTED: uncharacterized protein LOC106125039 [Papilio xuthus]	1		XP_013177579.1	67.143	70	23	0	232	23	120	189	1.39e-24	97.1
TRINITY_DN148364_c0_g1_i1	TRINITY_DN148364_c0_g1_	XP_022821249.1 maltase A1-like [Spodoptera litura]	1		XP_022821249.1	100	28	0	0	329	246	559	586	5.68e-10	62
TRINITY_DN191483_c0_g1_i1	TRINITY_DN191483_c0_g1_	XP_022837130.1 apolipophorins isoform X1 [Spodoptera litura]	1	phagocytose, gut immunity: https://pdfs.semanticscholar.org/90f4/3ecff35d29d827f354ffe69533aa54ea2ee9.pdf	XP_022837130.1	67.391	46	15	0	138	1	3223	3268	4.22e-11	66.2
TRINITY_DN103952_c0_g1_i1	TRINITY_DN103952_c0_g1_	XP_022815941.1 cuticle protein 19-like [Spodoptera litura]	1		XP_022815941.1	100	142	0	0	428	3	1	142	3.2e-44	149
TRINITY_DN103933_c0_g1_i1	TRINITY_DN103933_c0_g1_	XP_022830264.1 testis-specific gene A8 protein-like [Spodoptera litura]	1		XP_022830264.1	100	31	0	0	1	93	16	46	1.61e-12	68.6
TRINITY_DN139698_c0_g1_i1	TRINITY_DN139698_c0_g1_	XP_017078863.1 PREDICTED: cystinosin homolog [Drosophila eugracilis]	1		XP_017078863.1	82.759	29	5	0	2	88	19	47	2.07e-07	55.1
TRINITY_DN196579_c0_g1_i1	TRINITY_DN196579_c0_g1_	XP_022816514.1 high mobility group protein HMG-I/HMG-Y-like [Spodoptera litura]	1		XP_022816514.1	98.99	99	1	0	381	677	1	99	2.76e-34	132
TRINITY_DN105672_c0_g1_i1	TRINITY_DN105672_c0_g1_	XP_022817879.1 uncharacterized protein LOC111350498 [Spodoptera litura]	1		XP_022817879.1	96.575	292	10	0	50	925	1	292	0	588
TRINITY_DN171436_c0_g1_i1	TRINITY_DN171436_c0_g1_	KPJ08125.1 Sodium-dependent nutrient amino acid transporter 1 [Papilio machaon]	1		KPJ08125.1	92.857	28	2	0	362	445	1747	1774	1.1e-08	59.7
TRINITY_DN141240_c0_g1_i1	TRINITY_DN141240_c0_g1_	XP_022826125.1 ATP synthase lipid-binding protein, mitochondrial [Spodoptera litura]	1		XP_022826125.1	100	28	0	0	514	597	16	43	5.34e-09	59.3
TRINITY_DN179024_c0_g1_i1	TRINITY_DN179024_c0_g1_	FAA00594.1 TPA: putative cuticle protein [Bombyx mori]	1		FAA00594.1	100	41	0	0	1	123	93	133	5.49e-22	89.4
TRINITY_DN165545_c0_g1_i1	TRINITY_DN165545_c0_g1_	XP_022832666.1 mucin-2-like [Spodoptera litura]	1		XP_022832666.1	98.071	311	5	1	395	1327	1	310	0	593
TRINITY_DN196674_c0_g1_i1	TRINITY_DN196674_c0_g1_	XP_022831125.1 uncharacterized protein LOC111359732 isoform X1 [Spodoptera litura]	1		XP_022831125.1	97.24	616	17	0	2851	1004	25	640	0	1216
TRINITY_DN196603_c0_g1_i1	TRINITY_DN196603_c0_g1_	AHC98017.1 dicer 2 [Spodoptera litura]	1		AHC98017.1	98.042	1685	32	1	199	5250	1	1685	0	3385
TRINITY_DN172642_c0_g1_i1	TRINITY_DN172642_c0_g1_	XP_022821664.1 trypsin CFT-1-like [Spodoptera litura]	1		XP_022821664.1	92.308	78	6	0	3	236	178	255	8.03e-44	154
TRINITY_DN141186_c0_g1_i1	TRINITY_DN141186_c0_g1_	XP_022823787.1 zinc carboxypeptidase-like [Spodoptera litura]	1		XP_022823787.1	97.973	148	3	0	2	445	280	427	3.07e-94	285
TRINITY_DN117631_c0_g1_i1	TRINITY_DN117631_c0_g1_	XP_022833958.1 collagen alpha-1(IV) chain-like [Spodoptera litura]	1		XP_022833958.1	93.548	31	2	0	406	498	1630	1660	5.2e-13	73.2
TRINITY_DN166475_c0_g1_i1	TRINITY_DN166475_c0_g1_	XP_022816598.1 von Willebrand factor-like [Spodoptera litura]	1		XP_022816598.1	66.667	165	54	1	102	596	1	164	2.87e-69	224
TRINITY_DN166413_c0_g1_i1	TRINITY_DN166413_c0_g1_	XP_022818471.1 probable sodium-coupled neutral amino acid transporter 6 [Spodoptera litura]	1		XP_022818471.1	96.57	554	9	1	279	1940	1	544	0	1041
TRINITY_DN166499_c0_g1_i1	TRINITY_DN166499_c0_g1_	XP_022817470.1 uncharacterized protein LOC111350240 [Spodoptera litura]	1		XP_022817470.1	100	295	0	0	30	914	1	295	0	613
TRINITY_DN166458_c0_g1_i1	TRINITY_DN166458_c0_g1_	PZC76462.1 hypothetical protein B5X24_HaOG204524 [Helicoverpa armigera]	1		PZC76462.1	43.564	101	50	4	1478	1176	19	112	2.51e-14	76.3
TRINITY_DN168061_c0_g1_i1	TRINITY_DN168061_c0_g1_	XP_022817571.1 glucose dehydrogenase [FAD, quinone]-like [Spodoptera litura]	1		XP_022817571.1	85.417	96	14	0	1	288	485	580	1.97e-53	182
TRINITY_DN135031_c0_g1_i1	TRINITY_DN135031_c0_g1_	XP_022823641.1 carboxypeptidase B-like [Spodoptera litura]	1		XP_022823641.1	97.381	420	11	0	329	1588	1	420	0	825
TRINITY_DN134628_c2_g1_i1	TRINITY_DN134628_c2_g1_	XP_022813968.1 multidrug resistance protein 1B-like [Spodoptera litura]	1		XP_022813968.1	100	63	0	0	247	435	1146	1208	1.42e-30	130
TRINITY_DN134611_c0_g1_i1	TRINITY_DN134611_c0_g1_	XP_022825289.1 prostaglandin reductase 1-like [Spodoptera litura]	1		XP_022825289.1	96.942	327	10	0	186	1166	1	327	0	623
TRINITY_DN134852_c0_g1_i1	TRINITY_DN134852_c0_g1_	XP_022830396.1 uncharacterized protein LOC111359169 [Spodoptera litura]	1		XP_022830396.1	98.039	255	5	0	216	980	1	255	7.46e-157	459
TRINITY_DN134805_c0_g1_i1	TRINITY_DN134805_c0_g1_	XP_022832100.1 aldo-keto reductase AKR2E4-like [Spodoptera litura]	1		XP_022832100.1	98.246	171	3	0	740	228	160	330	1.01e-119	351
TRINITY_DN136521_c0_g1_i1	TRINITY_DN136521_c0_g1_	KPJ19993.1 Spectrin alpha chain [Papilio machaon]	1		KPJ19993.1	65.455	55	18	1	162	1	1043	1097	2.13e-13	77.8
TRINITY_DN183971_c0_g1_i1	TRINITY_DN183971_c0_g1_	XP_022834433.1 major royal jelly protein 1-like isoform X1 [Spodoptera litura]	1		XP_022834433.1	82.895	76	13	0	1	228	419	494	5.76e-34	130
TRINITY_DN170025_c0_g1_i1	TRINITY_DN170025_c0_g1_	XP_022826471.1 collagenase-like [Spodoptera litura]	1		XP_022826471.1	99.497	199	1	0	598	2	81	279	1.32e-138	395
TRINITY_DN121752_c0_g1_i1	TRINITY_DN121752_c0_g1_	JAS27716.1 hypothetical protein g.41933, partial [Clastoptera arizonana]	1		JAS27716.1	43.636	55	27	1	219	55	590	640	2.11e-05	47.8
TRINITY_DN155985_c0_g1_i1	TRINITY_DN155985_c0_g1_	AUH25529.1 ORF 2 [Spodoptera frugiperda]	1		AUH25529.1	80.368	163	30	1	489	1	42	202	1.19e-83	254
TRINITY_DN105199_c0_g1_i1	TRINITY_DN105199_c0_g1_	XP_022826083.1 tektin-B1-like [Spodoptera litura]	1		XP_022826083.1	95.804	143	6	0	660	232	283	425	2.85e-89	276
TRINITY_DN103534_c0_g1_i1	TRINITY_DN103534_c0_g1_	XP_022829978.1 cytochrome P450 6B2-like [Spodoptera litura]	1		XP_022829978.1	100	511	0	0	1920	388	1	511	0	1064
TRINITY_DN167105_c0_g1_i1	TRINITY_DN167105_c0_g1_	XP_022818041.1 zinc transporter ZIP1-like [Spodoptera litura]	1		XP_022818041.1	100	33	0	0	280	378	121	153	9.29e-12	66.6
TRINITY_DN183179_c0_g1_i1	TRINITY_DN183179_c0_g1_	AUH25533.1 ORF 7, partial [Spodoptera frugiperda]	1		AUH25533.1	91.176	136	12	0	410	3	204	339	4.74e-86	263
TRINITY_DN170210_c0_g1_i1	TRINITY_DN170210_c0_g1_	XP_022813866.1 uncharacterized protein LOC111347766 [Spodoptera litura]	1		XP_022813866.1	98.907	183	2	0	1182	634	1	183	1.32e-127	372
TRINITY_DN112982_c0_g1_i1	TRINITY_DN112982_c0_g1_	PZC80794.1 hypothetical protein B5X24_HaOG213781 [Helicoverpa armigera]	1		PZC80794.1	52.632	57	22	2	342	497	20	76	3.96e-10	60.1
TRINITY_DN103190_c0_g1_i1	TRINITY_DN103190_c0_g1_	XP_022834807.1 sodium-coupled monocarboxylate transporter 1 [Spodoptera litura]	1		XP_022834807.1	99.387	652	4	0	3277	1322	1	652	0	1196
TRINITY_DN103166_c0_g1_i1	TRINITY_DN103166_c0_g1_	XP_022830653.1 prostaglandin reductase 1-like [Spodoptera litura]	1		XP_022830653.1	80.198	101	20	0	330	28	1	101	7.62e-55	180
TRINITY_DN138633_c0_g1_i1	TRINITY_DN138633_c0_g1_	XP_022834185.1 uncharacterized protein LOC111361953 [Spodoptera litura]	1		XP_022834185.1	96.744	645	21	0	105	2039	1	645	0	1154
TRINITY_DN180245_c0_g1_i1	TRINITY_DN180245_c0_g1_	XP_022818811.1 putative U5 small nuclear ribonucleoprotein 200 kDa helicase [Spodoptera litura]	1		XP_022818811.1	78.571	28	6	0	106	23	1420	1447	4.66e-05	51.6
TRINITY_DN171209_c0_g1_i1	TRINITY_DN171209_c0_g1_	XP_022826770.1 uncharacterized protein LOC111356594 [Spodoptera litura]	1		XP_022826770.1	99.359	156	1	0	673	206	19	174	1.39e-107	313
TRINITY_DN171203_c0_g1_i1	TRINITY_DN171203_c0_g1_	XP_022823787.1 zinc carboxypeptidase-like [Spodoptera litura]	1		XP_022823787.1	97.5	160	4	0	480	1	173	332	5.98e-113	333
TRINITY_DN165967_c0_g1_i1	TRINITY_DN165967_c0_g1_	XP_022830348.1 cuticle protein 38-like [Spodoptera litura]	1		XP_022830348.1	97.414	232	6	0	166	861	1	232	2.23e-79	251
TRINITY_DN147065_c0_g1_i1	TRINITY_DN147065_c0_g1_	XP_022830993.1 sodium-dependent nutrient amino acid transporter 1-like [Spodoptera litura]	1		XP_022830993.1	100	28	0	0	2	85	507	534	8.24e-09	58.9
TRINITY_DN199950_c0_g1_i1	TRINITY_DN199950_c0_g1_	ALJ94060.1 FAR-like protein VIII [Spodoptera littoralis]	1		ALJ94060.1	100	454	0	0	126	1487	1	454	0	940
TRINITY_DN141489_c0_g1_i1	TRINITY_DN141489_c0_g1_	XP_022822420.1 juvenile hormone esterase-like isoform X2 [Spodoptera litura]	1		XP_022822420.1	89.706	68	7	0	2	205	496	563	4.36e-26	107
TRINITY_DN102979_c16_g2_i1	TRINITY_DN102979_c16_g2_	XP_022825251.1 flexible cuticle protein 12-like [Spodoptera litura]	1		XP_022825251.1	86.667	45	6	0	87	221	1	45	3.42e-08	52.8
TRINITY_DN102980_c0_g1_i1	TRINITY_DN102980_c0_g1_	XP_022833150.1 macrophage migration inhibitory factor homolog [Spodoptera litura]	1		XP_022833150.1	99.16	119	1	0	312	668	1	119	2.66e-79	241
TRINITY_DN104562_c0_g1_i1	TRINITY_DN104562_c0_g1_	XP_022824536.1 keratin-associated protein 19-2-like [Spodoptera litura]	1		XP_022824536.1	100	82	0	0	645	890	128	209	4.25e-27	114
TRINITY_DN156759_c0_g1_i1	TRINITY_DN156759_c0_g1_	XP_022828786.1 uncharacterized protein LOC111358107 isoform X1 [Spodoptera litura]	1		XP_022828786.1	100	24	0	0	72	1	15	38	3.51e-08	55.5
TRINITY_DN105033_c0_g1_i1	TRINITY_DN105033_c0_g1_	XP_022834261.1 modular serine protease-like, partial [Spodoptera litura]	1		XP_022834261.1	96.716	609	20	0	1955	129	11	619	0	1226
TRINITY_DN131175_c0_g1_i1	TRINITY_DN131175_c0_g1_	XP_022818063.1 ribosome-releasing factor 2, mitochondrial [Spodoptera litura]	1		XP_022818063.1	100	22	0	0	441	376	734	755	2.63e-05	50.1
TRINITY_DN131152_c0_g1_i1	TRINITY_DN131152_c0_g1_	XP_022821574.1 atlastin-like [Spodoptera litura]	1		XP_022821574.1	100	27	0	0	278	358	275	301	4.37e-09	59.7
TRINITY_DN106690_c0_g1_i1	TRINITY_DN106690_c0_g1_	XP_022837647.1 gloverin-like isoform X2 [Spodoptera litura]	1		XP_022837647.1	93.714	175	9	1	830	306	1	173	6.15e-101	298
TRINITY_DN198682_c0_g1_i1	TRINITY_DN198682_c0_g1_	XP_022814014.1 condensin complex subunit 1 [Spodoptera litura]	1		XP_022814014.1	98.901	1365	15	0	4278	184	1	1365	0	2526
TRINITY_DN198692_c0_g1_i1	TRINITY_DN198692_c0_g1_	XP_022818545.1 uncharacterized protein LOC111351015 [Spodoptera litura]	1		XP_022818545.1	77.419	31	7	0	433	525	68	98	3.87e-08	56.6
TRINITY_DN140695_c0_g1_i1	TRINITY_DN140695_c0_g1_	PCG78654.1 hypothetical protein B5V51_3486 [Heliothis virescens]	1		PCG78654.1	96.552	29	1	0	89	3	72	100	2.08e-10	63.2
TRINITY_DN141530_c0_g1_i1	TRINITY_DN141530_c0_g1_	BBB06860.1 hypothetical protein, partial [Pieris brassicae]	1		BBB06860.1	100	28	0	0	923	840	89	116	6.86e-09	61.6
TRINITY_DN139937_c0_g1_i1	TRINITY_DN139937_c0_g1_	XP_022826187.1 putative transporter svop-1 [Spodoptera litura]	1		XP_022826187.1	93.103	29	2	0	89	3	342	370	1.53e-08	58.9
TRINITY_DN192387_c0_g1_i1	TRINITY_DN192387_c0_g1_	AMQ46014.1 cuticular protein RR-2 motif 63 isoform-2 [Spodoptera exigua]	1		AMQ46014.1	96.875	32	1	0	97	2	4	35	4.22e-11	62.8
TRINITY_DN134450_c0_g1_i1	TRINITY_DN134450_c0_g1_	XP_022817942.1 uncharacterized protein LOC111350556 [Spodoptera litura]	1		XP_022817942.1	94.203	138	8	0	739	326	167	304	1.3e-87	278
TRINITY_DN199182_c0_g1_i1	TRINITY_DN199182_c0_g1_	PCG72152.1 hypothetical protein B5V51_1102 [Heliothis virescens]	1		PCG72152.1	70.588	51	14	1	183	31	59	108	5.29e-15	75.1
TRINITY_DN169777_c0_g1_i1	TRINITY_DN169777_c0_g1_	XP_022814888.1 ATP-dependent RNA helicase A-like isoform X1 [Spodoptera litura]	1		XP_022814888.1	96.667	30	1	0	90	1	79	108	1.76e-09	58.5
TRINITY_DN166954_c0_g1_i1	TRINITY_DN166954_c0_g1_	XP_022821237.1 lipase 3-like [Spodoptera litura]	1		XP_022821237.1	99.034	414	4	0	1315	74	1	414	0	857
TRINITY_DN176691_c0_g1_i1	TRINITY_DN176691_c0_g1_	XP_022836178.1 glucose dehydrogenase [FAD, quinone]-like [Spodoptera litura]	1		XP_022836178.1	80.172	116	23	0	349	2	44	159	1.82e-54	184
TRINITY_DN134966_c0_g1_i1	TRINITY_DN134966_c0_g1_	XP_022826827.1 PAX-interacting protein 1-like [Spodoptera litura]	1		XP_022826827.1	96.149	883	28	2	59	2689	1	883	0	1447
TRINITY_DN180376_c0_g1_i1	TRINITY_DN180376_c0_g1_	XP_022816294.1 peroxidase-like [Spodoptera litura]	1		XP_022816294.1	96.842	95	3	0	3	287	525	619	4.5e-57	193
TRINITY_DN196733_c0_g1_i1	TRINITY_DN196733_c0_g1_	XP_022821671.1 trypsin, alkaline C-like [Spodoptera litura]	1		XP_022821671.1	94.737	95	5	0	286	2	87	181	5.02e-43	146
TRINITY_DN196797_c0_g1_i1	TRINITY_DN196797_c0_g1_	XP_022825546.1 uncharacterized protein LOC111355730 [Spodoptera litura]	1		XP_022825546.1	89.785	186	19	0	672	115	1	186	1.81e-124	358
TRINITY_DN193314_c0_g1_i1	TRINITY_DN193314_c0_g1_	XP_022821574.1 atlastin-like [Spodoptera litura]	1		XP_022821574.1	100	26	0	0	345	268	249	274	1.26e-11	67
TRINITY_DN134174_c0_g1_i1	TRINITY_DN134174_c0_g1_	XP_022830955.1 probable cytochrome P450 9f2 [Spodoptera litura]	1		XP_022830955.1	93.964	497	30	0	14	1504	1	497	0	981
TRINITY_DN134127_c0_g1_i1	TRINITY_DN134127_c0_g1_	XP_022821249.1 maltase A1-like [Spodoptera litura]	1		XP_022821249.1	98.366	612	7	1	217	2052	1	609	0	1196
TRINITY_DN134175_c0_g1_i1	TRINITY_DN134175_c0_g1_	AQX37238.1 BLL11 [Spodoptera exigua]	1		AQX37238.1	80.405	148	27	2	182	622	1	147	4.54e-82	251
TRINITY_DN134144_c0_g1_i1	TRINITY_DN134144_c0_g1_	XP_022832018.1 alpha-tocopherol transfer protein-like [Spodoptera litura]	1		XP_022832018.1	90.415	313	30	0	171	1109	9	321	0	606
TRINITY_DN134024_c0_g1_i1	TRINITY_DN134024_c0_g1_	XP_022814060.1 cuticle protein CP14.6-like [Spodoptera litura]	1		XP_022814060.1	87.681	138	17	0	616	203	1	138	2.49e-69	214
TRINITY_DN134090_c0_g1_i1	TRINITY_DN134090_c0_g1_	XP_022814060.1 cuticle protein CP14.6-like [Spodoptera litura]	1		XP_022814060.1	97.368	38	1	0	416	529	101	138	1.63e-16	78.6
TRINITY_DN150406_c0_g1_i1	TRINITY_DN150406_c0_g1_	XP_022827492.1 cytochrome P450 4d8-like [Spodoptera litura]	1		XP_022827492.1	64.286	56	16	2	1	159	413	467	1.95e-14	75.5
TRINITY_DN138809_c0_g1_i1	TRINITY_DN138809_c0_g1_	AHY99682.1 UDP-glycosyltransferase 33J2 [Spodoptera littoralis]	1		AHY99682.1	100	27	0	0	323	403	419	445	1.39e-09	61.6
TRINITY_DN109311_c1_g1_i1	TRINITY_DN109311_c1_g1_	XP_022819995.1 matrix metalloproteinase-2-like [Spodoptera litura]	1		XP_022819995.1	89.286	28	3	0	180	263	302	329	4.29e-07	52.8
TRINITY_DN109369_c0_g1_i1	TRINITY_DN109369_c0_g1_	XP_026320778.1 LOW QUALITY PROTEIN: uncharacterized protein LOC113230887 [Hyposmocoma kahamanoa]	1		XP_026320778.1	85.714	42	6	0	126	1	1385	1426	3.75e-14	80.5
TRINITY_DN165449_c1_g1_i1	TRINITY_DN165449_c1_g1_	XP_022816373.1 larval cuticle protein 1-like [Spodoptera litura]	1		XP_022816373.1	72.566	113	31	0	741	1079	1	113	2.55e-39	144
TRINITY_DN165460_c0_g1_i1	TRINITY_DN165460_c0_g1_	ALJ30196.1 putative odorant binding protein OBP9 [Spodoptera litura]	1		ALJ30196.1	94.561	239	13	0	552	1268	1	239	2.24e-162	464
TRINITY_DN165494_c0_g1_i1	TRINITY_DN165494_c0_g1_	XP_022820063.1 protein claret segregational isoform X1 [Spodoptera litura]	1		XP_022820063.1	99.685	634	2	0	157	2058	1	634	0	1261
TRINITY_DN165454_c0_g1_i1	TRINITY_DN165454_c0_g1_	PZC85184.1 hypothetical protein B5X24_HaOG202369 [Helicoverpa armigera]	1		PZC85184.1	97.943	389	8	0	92	1258	1	389	0	805
TRINITY_DN152113_c0_g1_i1	TRINITY_DN152113_c0_g1_	XP_022830823.1 pupal cuticle protein 20-like [Spodoptera litura]	1		XP_022830823.1	96.667	30	1	0	163	74	1	30	2.31e-11	62.8
TRINITY_DN109246_c0_g1_i1	TRINITY_DN109246_c0_g1_	XP_022818057.1 uncharacterized protein LOC111350651 isoform X2 [Spodoptera litura]	1		XP_022818057.1	90	30	3	0	1446	1357	918	947	3.35e-07	60.8
TRINITY_DN177427_c0_g1_i1	TRINITY_DN177427_c0_g1_	KOB73890.1 Uncharacterized protein OBRU01_10042 [Operophtera brumata]	1		KOB73890.1	43.662	71	37	2	516	310	1	70	5.02e-15	75.1
TRINITY_DN115032_c0_g1_i1	TRINITY_DN115032_c0_g1_	AUN86404.1 cytochrome p450 4L10 [Spodoptera litura]	1		AUN86404.1	100	30	0	0	255	344	443	472	1.1e-10	63.9
TRINITY_DN197183_c0_g1_i1	TRINITY_DN197183_c0_g1_	XP_022828760.1 uncharacterized protein LOC111358092 [Spodoptera litura]	1		XP_022828760.1	97.938	97	2	0	715	425	1	97	4.62e-53	176
TRINITY_DN197136_c0_g1_i1	TRINITY_DN197136_c0_g1_	XP_022818059.1 uncharacterized protein LOC111350652 [Spodoptera litura]	1		XP_022818059.1	88.947	190	21	0	3	572	132	321	1.69e-111	348
TRINITY_DN135378_c0_g1_i1	TRINITY_DN135378_c0_g1_	XP_022814231.1 larval cuticle protein LCP-14-like [Spodoptera litura]	1		XP_022814231.1	93.939	33	2	0	505	407	27	59	8.2e-12	65.9
TRINITY_DN136484_c0_g1_i1	TRINITY_DN136484_c0_g1_	XP_022816716.1 uncharacterized protein LOC111349731 [Spodoptera litura]	1		XP_022816716.1	96.087	230	5	1	21	698	1	230	4.12e-119	380
TRINITY_DN166743_c0_g1_i1	TRINITY_DN166743_c0_g1_	XP_022815942.1 cuticle protein 7-like [Spodoptera litura]	1		XP_022815942.1	98.621	145	2	0	94	528	1	145	2.92e-53	173
TRINITY_DN175060_c0_g1_i1	TRINITY_DN175060_c0_g1_	XP_022827478.1 myrosinase 1-like isoform X3 [Spodoptera litura]	1		XP_022827478.1	99.02	102	1	0	2	307	379	480	2.69e-65	211
TRINITY_DN134248_c0_g1_i1	TRINITY_DN134248_c0_g1_	XP_022817385.1 protein O-mannosyl-transferase 2 [Spodoptera litura]	1		XP_022817385.1	99.007	705	7	0	134	2248	1	705	0	1350
TRINITY_DN134270_c0_g1_i1	TRINITY_DN134270_c0_g1_	XP_022834169.1 uncharacterized protein LOC111361941 [Spodoptera litura]	1		XP_022834169.1	82.759	145	23	2	30	461	1	144	1.01e-81	244
TRINITY_DN109617_c0_g1_i1	TRINITY_DN109617_c0_g1_	XP_022828343.1 esterase FE4-like [Spodoptera litura]	1		XP_022828343.1	97.596	208	5	0	1	624	233	440	2.51e-144	419
TRINITY_DN140285_c0_g1_i1	TRINITY_DN140285_c0_g1_	JAT85648.1 hypothetical protein g.15935 [Pectinophora gossypiella]	1		JAT85648.1	31.356	118	73	3	130	468	555	669	4.64e-07	55.5
TRINITY_DN104136_c0_g1_i1	TRINITY_DN104136_c0_g1_	XP_013200364.1 PREDICTED: uncharacterized protein LOC106142953 isoform X1 [Amyelois transitella]	1		XP_013200364.1	60.429	652	253	3	157	2106	1	649	0	808
TRINITY_DN104181_c2_g1_i1	TRINITY_DN104181_c2_g1_	XP_022818158.1 uncharacterized protein LOC111350726 isoform X1 [Spodoptera litura]	1		XP_022818158.1	89.032	155	12	1	279	728	1	155	1.59e-59	199
TRINITY_DN104352_c0_g1_i1	TRINITY_DN104352_c0_g1_	XP_022828425.1 O-acyltransferase like protein-like [Spodoptera litura]	1		XP_022828425.1	93.195	676	46	0	109	2136	1	676	0	1266
TRINITY_DN115992_c0_g1_i1	TRINITY_DN115992_c0_g1_	XP_027199423.1 40S ribosomal protein S20-like [Dermatophagoides pteronyssinus]	1		XP_027199423.1	54.717	53	24	0	163	321	23	75	3.76e-09	56.6
TRINITY_DN103390_c0_g1_i1	TRINITY_DN103390_c0_g1_	XP_022835056.1 putative fatty acyl-CoA reductase CG5065 [Spodoptera litura]	1		XP_022835056.1	98.286	525	9	0	217	1791	1	525	0	1075
TRINITY_DN103369_c0_g1_i1	TRINITY_DN103369_c0_g1_	XP_022820997.1 alpha-tocopherol transfer protein-like isoform X1 [Spodoptera litura]	1		XP_022820997.1	99.035	311	3	0	188	1120	2	312	0	641
TRINITY_DN202398_c0_g1_i2	TRINITY_DN202398_c0_g1_	XP_012549886.1 glycerol-3-phosphate dehydrogenase isoform X2 [Bombyx mori]	2		XP_012549886.1	88.235	34	4	0	3	104	616	649	6.37e-10	64.3
TRINITY_DN67475_c0_g1_i2	TRINITY_DN67475_c0_g1_	XP_022835210.1 uncharacterized protein LOC111362717 [Spodoptera litura]	2		XP_022835210.1	84.247	146	20	1	49	477	488	633	1.68e-51	185
TRINITY_DN67422_c0_g2_i2	TRINITY_DN67422_c0_g2_	XP_022827109.1 fatty acyl-CoA reductase wat-like [Spodoptera litura]	2		XP_022827109.1	71.212	528	152	0	1844	261	1	528	0	809
TRINITY_DN72020_c1_g1_i2	TRINITY_DN72020_c1_g1_	XP_022816927.1 uncharacterized protein LOC111349853 isoform X37 [Spodoptera litura]	2		XP_022816927.1	85.714	42	6	0	207	82	334	375	2.68e-16	78.2
TRINITY_DN71969_c0_g1_i2	TRINITY_DN71969_c0_g1_	AHY99689.1 UDP-glycosyltransferase 42B4 [Spodoptera littoralis]	2		AHY99689.1	93.103	29	2	0	88	2	420	448	2.03e-08	63.5
TRINITY_DN71973_c2_g2_i2	TRINITY_DN71973_c2_g2_	XP_022824842.1 chondroitin proteoglycan 2-like [Spodoptera litura]	2		XP_022824842.1	95.082	122	6	0	368	3	597	718	1.59e-74	242
TRINITY_DN71957_c0_g1_i2	TRINITY_DN71957_c0_g1_	XP_022834590.1 aldo-keto reductase AKR2E4-like [Spodoptera litura]	2		XP_022834590.1	98.827	341	4	0	257	1279	1	341	0	674
TRINITY_DN75655_c4_g1_i2	TRINITY_DN75655_c4_g1_	XP_022828424.1 nose resistant to fluoxetine protein 6-like [Spodoptera litura]	2		XP_022828424.1	96.676	692	23	0	2987	912	1	692	0	1295
TRINITY_DN75624_c0_g2_i2	TRINITY_DN75624_c0_g2_	XP_022818003.1 trichohyalin-like [Spodoptera litura]	2		XP_022818003.1	86.957	782	87	2	21	2333	269	1046	0	1092
TRINITY_DN75629_c5_g1_i2	TRINITY_DN75629_c5_g1_	XP_026731322.1 larval cuticle protein F1-like [Trichoplusia ni]	2		XP_026731322.1	68.889	45	12	1	293	165	9	53	1.81e-11	62
TRINITY_DN75609_c0_g2_i2	TRINITY_DN75609_c0_g2_	XP_022827407.1 aminopeptidase N-like [Spodoptera litura]	2		XP_022827407.1	99.142	932	8	0	165	2960	1	932	0	1865
TRINITY_DN75695_c2_g4_i2	TRINITY_DN75695_c2_g4_	XP_022816219.1 zonadhesin-like [Spodoptera litura]	2		XP_022816219.1	88.722	133	15	0	401	3	308	440	2.32e-73	232
TRINITY_DN75670_c0_g1_i2	TRINITY_DN75670_c0_g1_	XP_022817710.1 uncharacterized protein LOC111350385 [Spodoptera litura]	2		XP_022817710.1	96.387	1107	31	1	120	3440	1	1098	0	1796
TRINITY_DN75623_c0_g1_i2	TRINITY_DN75623_c0_g1_	XP_022830207.1 heparan sulfate 2-O-sulfotransferase pipe [Spodoptera litura]	2		XP_022830207.1	100	407	0	0	2122	902	1	407	0	816
TRINITY_DN75601_c0_g1_i2	TRINITY_DN75601_c0_g1_	XP_022828459.1 bile salt-activated lipase-like isoform X1 [Spodoptera litura]	2		XP_022828459.1	97.932	532	11	0	1746	151	1	532	0	1073
TRINITY_DN70285_c0_g1_i2	TRINITY_DN70285_c0_g1_	XP_022814036.1 complement component 1 Q subcomponent-binding protein, mitochondrial [Spodoptera litura]	2		XP_022814036.1	90.625	32	3	0	3	98	169	200	1.39e-09	64.3
TRINITY_DN70247_c4_g2_i2	TRINITY_DN70247_c4_g2_	XP_004924401.2 fungal protease inhibitor F-like [Bombyx mori]	2		XP_004924401.2	80	30	6	0	92	181	1	30	3.41e-07	52
TRINITY_DN74928_c10_g1_i2	TRINITY_DN74928_c10_g1_	XP_022821012.1 sodium/potassium-transporting ATPase subunit beta-2-like [Spodoptera litura]	2		XP_022821012.1	99.375	320	2	0	2393	1434	1	320	0	634
TRINITY_DN74922_c16_g1_i2	TRINITY_DN74922_c16_g1_	RVE49540.1 hypothetical protein evm_005768 [Chilo suppressalis]	2		RVE49540.1	56.41	39	17	0	174	58	141	179	3.9e-05	46.6
TRINITY_DN74994_c3_g1_i2	TRINITY_DN74994_c3_g1_	XP_022830409.1 lipase 3-like [Spodoptera litura]	2		XP_022830409.1	99.089	439	4	0	180	1496	1	439	0	872
TRINITY_DN74957_c0_g1_i2	TRINITY_DN74957_c0_g1_	XP_022817399.1 uncharacterized protein LOC111350198 [Spodoptera litura]	2		XP_022817399.1	99.494	395	2	0	258	1442	1	395	0	785
TRINITY_DN74904_c9_g1_i2	TRINITY_DN74904_c9_g1_	XP_022126977.1 uncharacterized protein LOC111001394, partial [Pieris rapae]	2		XP_022126977.1	86.792	53	7	0	898	740	107	159	6.32e-23	99.4
TRINITY_DN73935_c0_g1_i2	TRINITY_DN73935_c0_g1_	XP_022816468.1 cuticle protein 7-like isoform X1 [Spodoptera litura]	2		XP_022816468.1	100	131	0	0	992	600	43	173	2.99e-65	209
TRINITY_DN73905_c2_g1_i2	TRINITY_DN73905_c2_g1_	AUN86405.1 UDP-glycosyltransferase 33T2 [Spodoptera litura]	2		AUN86405.1	93.607	219	14	0	688	32	302	520	4.41e-127	375
TRINITY_DN46977_c1_g1_i2	TRINITY_DN46977_c1_g1_	XP_022815028.1 serum response factor-binding protein 1-like [Spodoptera litura]	2		XP_022815028.1	95.238	21	1	0	1	63	90	110	0.000259	43.9
TRINITY_DN53668_c0_g1_i2	TRINITY_DN53668_c0_g1_	XP_022837787.1 ras-related protein Ral-a isoform X1 [Spodoptera litura]	2		XP_022837787.1	73.171	41	11	0	96	218	6	46	1.09e-11	63.9
TRINITY_DN46847_c0_g1_i2	TRINITY_DN46847_c0_g1_	XP_013164693.1 PREDICTED: calcium-activated potassium channel slowpoke isoform X3 [Papilio xuthus]	2		XP_013164693.1	100	59	0	0	178	2	304	362	6.66e-36	134
TRINITY_DN67105_c0_g1_i2	TRINITY_DN67105_c0_g1_	XP_022829449.1 uncharacterized protein DDB_G0271670-like isoform X1 [Spodoptera litura]	2		XP_022829449.1	96.023	176	5	1	635	114	1	176	9.9e-44	157
TRINITY_DN66439_c0_g1_i2	TRINITY_DN66439_c0_g1_	XP_022834629.1 perilipin-4-like isoform X22 [Spodoptera litura]	2		XP_022834629.1	100	27	0	0	688	608	840	866	5.39e-07	57.4
TRINITY_DN66481_c0_g1_i2	TRINITY_DN66481_c0_g1_	XP_021200795.1 cAMP-specific 3',5'-cyclic phosphodiesterase-like isoform X5 [Helicoverpa armigera]	2		XP_021200795.1	94.915	59	3	0	205	29	61	119	1.1e-30	119
TRINITY_DN77700_c0_g2_i2	TRINITY_DN77700_c0_g2_	XP_011560756.1 PREDICTED: uncharacterized protein LOC105391048 [Plutella xylostella]	2		XP_011560756.1	65.566	1060	303	8	365	3361	912	1970	0	1418
TRINITY_DN77648_c10_g4_i2	TRINITY_DN77648_c10_g4_	XP_022824191.1 carcinine transporter-like [Spodoptera litura]	2		XP_022824191.1	99.32	588	4	0	189	1952	1	588	0	1072
TRINITY_DN77652_c7_g1_i2	TRINITY_DN77652_c7_g1_	XP_022823409.1 UHRF1-binding protein 1-like isoform X6 [Spodoptera litura]	2		XP_022823409.1	99.678	1242	4	0	122	3847	1	1242	0	2123
TRINITY_DN337_c0_g1_i2	TRINITY_DN337_c0_g1_	ADL38963.1 glucose oxidase [Spodoptera exigua]	2		ADL38963.1	76.923	39	7	1	2	118	544	580	2.1e-10	65.1
TRINITY_DN72386_c0_g1_i2	TRINITY_DN72386_c0_g1_	XP_022831598.1 protein artemis-like [Spodoptera litura]	2		XP_022831598.1	68.571	175	55	0	198	722	3	177	9.14e-78	245
TRINITY_DN72393_c1_g1_i2	TRINITY_DN72393_c1_g1_	XP_022832149.1 4-coumarate--CoA ligase-like 5 [Spodoptera litura]	2		XP_022832149.1	97.993	548	11	0	1869	226	1	548	0	1030
TRINITY_DN58072_c1_g1_i2	TRINITY_DN58072_c1_g1_	ABF71570.1 glycosyl hydrolase family 31 protein, partial [Bombyx mori]	2		ABF71570.1	90	20	2	0	255	314	463	482	0.000164	46.2
TRINITY_DN48683_c0_g1_i2	TRINITY_DN48683_c0_g1_	XP_026475639.1 uncharacterized protein LOC113380719 [Ctenocephalides felis]	2		XP_026475639.1	50.815	1043	442	13	3291	184	199	1177	0	1036
TRINITY_DN36714_c0_g1_i2	TRINITY_DN36714_c0_g1_	PCG72152.1 hypothetical protein B5V51_1102 [Heliothis virescens]	2		PCG72152.1	70.455	88	26	0	1394	1131	128	215	1.14e-29	122
TRINITY_DN33572_c0_g1_i2	TRINITY_DN33572_c0_g1_	PZC82311.1 hypothetical protein B5X24_HaOG210614 [Helicoverpa armigera]	2		PZC82311.1	90.476	63	6	0	266	454	88	150	4.29e-29	114
TRINITY_DN68832_c0_g1_i2	TRINITY_DN68832_c0_g1_	PCG70521.1 hypothetical protein B5V51_2857 [Heliothis virescens]	2		PCG70521.1	80.769	78	14	1	1003	773	1	78	2.55e-19	88.6
TRINITY_DN66756_c0_g2_i2	TRINITY_DN66756_c0_g2_	XP_022820303.1 pollen-specific leucine-rich repeat extensin-like protein 4 [Spodoptera litura]	2		XP_022820303.1	100	101	0	0	459	761	77	177	3.53e-49	166
TRINITY_DN64303_c3_g2_i2	TRINITY_DN64303_c3_g2_	XP_022831125.1 uncharacterized protein LOC111359732 isoform X1 [Spodoptera litura]	2		XP_022831125.1	91.667	24	2	0	370	299	1	24	0.000787	51.2
TRINITY_DN76771_c2_g1_i2	TRINITY_DN76771_c2_g1_	PCG64631.1 hypothetical protein B5V51_10379 [Heliothis virescens]	2		PCG64631.1	70.784	421	120	3	1826	567	1	419	0	612
TRINITY_DN76781_c3_g2_i2	TRINITY_DN76781_c3_g2_	XP_022815397.1 UDP-glucuronosyltransferase 2B10-like [Spodoptera litura]	2		XP_022815397.1	96.226	159	6	0	658	182	362	520	2.15e-104	317
TRINITY_DN76765_c0_g1_i2	TRINITY_DN76765_c0_g1_	XP_022827463.1 putative DNA helicase INO80 isoform X1 [Spodoptera litura]	2		XP_022827463.1	94.944	178	9	0	79	612	103	280	1.19e-117	362
TRINITY_DN36201_c0_g1_i2	TRINITY_DN36201_c0_g1_	XP_022817655.1 39S ribosomal protein L37, mitochondrial [Spodoptera litura]	2		XP_022817655.1	100	28	0	0	2	85	149	176	1.65e-15	59.7
TRINITY_DN72120_c6_g1_i2	TRINITY_DN72120_c6_g1_	XP_022833638.1 pancreatic lipase-related protein 2-like [Spodoptera litura]	2		XP_022833638.1	99.315	292	2	0	1	876	40	331	0	601
TRINITY_DN72125_c0_g1_i2	TRINITY_DN72125_c0_g1_	XP_022834771.1 serine protease snake-like [Spodoptera litura]	2		XP_022834771.1	88.604	351	40	0	98	1150	1	351	0	625
TRINITY_DN58774_c0_g1_i2	TRINITY_DN58774_c0_g1_	XP_022828042.1 cuticle protein 16.5-like [Spodoptera litura]	2		XP_022828042.1	97.17	106	3	0	434	117	165	270	3.13e-28	111
TRINITY_DN49398_c0_g1_i2	TRINITY_DN49398_c0_g1_	PCG73877.1 hypothetical protein B5V51_14204 [Heliothis virescens]	2		PCG73877.1	96.429	28	1	0	2	85	219	246	5.31e-10	63.9
TRINITY_DN49396_c0_g1_i2	TRINITY_DN49396_c0_g1_	XP_022817049.1 histidine decarboxylase isoform X2 [Spodoptera litura]	2		XP_022817049.1	92.144	471	8	2	3	1415	413	854	0	876
TRINITY_DN54920_c0_g1_i2	TRINITY_DN54920_c0_g1_	XP_022838019.1 NF-kappa-B essential modulator isoform X3 [Spodoptera litura]	2		XP_022838019.1	100	41	0	0	124	2	1	41	6.75e-19	86.3
TRINITY_DN61661_c0_g1_i2	TRINITY_DN61661_c0_g1_	RVE40758.1 hypothetical protein evm_014592 [Chilo suppressalis]	2		RVE40758.1	54.511	266	120	1	801	4	65	329	1.06e-85	283
TRINITY_DN57431_c0_g1_i2	TRINITY_DN57431_c0_g1_	XP_022832671.1 FK506-binding protein 2 isoform X1 [Spodoptera litura]	2		XP_022832671.1	100	92	0	0	277	2	118	209	8.95e-59	186
TRINITY_DN51950_c0_g1_i2	TRINITY_DN51950_c0_g1_	XP_022824631.1 uncharacterized protein LOC111355124 [Spodoptera litura]	2		XP_022824631.1	90	50	5	0	112	261	1	50	3.27e-23	94.7
TRINITY_DN60152_c0_g1_i2	TRINITY_DN60152_c0_g1_	XP_022824935.1 oxidation resistance protein 1 isoform X10 [Spodoptera litura]	2		XP_022824935.1	100	62	0	0	118	303	1	62	9.23e-22	95.1
TRINITY_DN42117_c0_g1_i2	TRINITY_DN42117_c0_g1_	PCG78502.1 hypothetical protein B5V51_3958 [Heliothis virescens]	2		PCG78502.1	96.429	28	1	0	85	2	269	296	2.41e-19	60.5
TRINITY_DN51852_c0_g1_i2	TRINITY_DN51852_c0_g1_	XP_022837599.1 uncharacterized protein LOC111364790 [Spodoptera litura]	2		XP_022837599.1	94.444	90	5	0	1	270	310	399	1.95e-52	179
TRINITY_DN51880_c0_g1_i2	TRINITY_DN51880_c0_g1_	XP_022822933.1 uncharacterized protein LOC111353942 [Spodoptera litura]	2		XP_022822933.1	97.727	88	2	0	265	2	31	118	7.84e-59	185
TRINITY_DN49102_c0_g1_i2	TRINITY_DN49102_c0_g1_	XP_022242491.1 uncharacterized protein LOC106460135 isoform X1 [Limulus polyphemus]	2		XP_022242491.1	34.722	72	44	1	223	8	161	229	3.42e-05	47.4
TRINITY_DN29169_c0_g1_i2	TRINITY_DN29169_c0_g1_	BAM19473.1 similar to CG1969 [Papilio xuthus]	2		BAM19473.1	76.19	42	10	0	126	1	41	82	4.22e-13	67.4
TRINITY_DN45480_c0_g1_i2	TRINITY_DN45480_c0_g1_	OWR46424.1 sarco [Danaus plexippus plexippus]	2		OWR46424.1	100	20	0	0	60	1	1	20	1.63e-05	45.8
TRINITY_DN67202_c1_g1_i2	TRINITY_DN67202_c1_g1_	XP_022815939.1 cuticle protein 7-like [Spodoptera litura]	2		XP_022815939.1	100	65	0	0	388	194	94	158	7.6e-40	137
TRINITY_DN67202_c2_g1_i2	TRINITY_DN67202_c2_g1_	XP_022815949.1 cuticle protein 7-like [Spodoptera litura]	2		XP_022815949.1	97.531	162	4	0	14	499	1	162	4.14e-60	192
TRINITY_DN62121_c1_g1_i2	TRINITY_DN62121_c1_g1_	RVE49051.1 hypothetical protein evm_006297 [Chilo suppressalis]	2		RVE49051.1	60	35	14	0	189	293	681	715	1.7e-05	49.7
TRINITY_DN48195_c0_g1_i2	TRINITY_DN48195_c0_g1_	XP_022829236.1 transcriptional regulator ovo-like isoform X2 [Spodoptera litura]	2		XP_022829236.1	99.877	812	1	0	4141	1706	1	812	0	1313
TRINITY_DN11092_c0_g1_i2	TRINITY_DN11092_c0_g1_	XP_022821267.1 cystathionine gamma-lyase-like [Spodoptera litura]	2		XP_022821267.1	100	28	0	0	1	84	261	288	8.26e-21	62.4
TRINITY_DN31026_c0_g1_i2	TRINITY_DN31026_c0_g1_	XP_022820268.1 sulfotransferase 1C4-like [Spodoptera litura]	2		XP_022820268.1	100	28	0	0	86	3	248	275	7.02e-10	62.4
TRINITY_DN73857_c0_g1_i2	TRINITY_DN73857_c0_g1_	XP_022827772.1 delta(14)-sterol reductase [Spodoptera litura]	2		XP_022827772.1	99.519	208	1	0	2	625	467	674	8.39e-142	436
TRINITY_DN73864_c3_g1_i2	TRINITY_DN73864_c3_g1_	XP_022827203.1 lactase-phlorizin hydrolase-like [Spodoptera litura]	2		XP_022827203.1	92.308	104	8	0	312	1	544	647	4.44e-62	210
TRINITY_DN73864_c5_g1_i2	TRINITY_DN73864_c5_g1_	XP_022827203.1 lactase-phlorizin hydrolase-like [Spodoptera litura]	2		XP_022827203.1	96.233	292	11	0	3	878	785	1076	0	592
TRINITY_DN73812_c1_g1_i2	TRINITY_DN73812_c1_g1_	XP_022822185.1 uncharacterized protein LOC111353406 [Spodoptera litura]	2		XP_022822185.1	96.721	244	8	0	977	246	1	244	1.61e-159	454
TRINITY_DN68567_c3_g1_i2	TRINITY_DN68567_c3_g1_	PZC77592.1 hypothetical protein B5X24_HaOG203215 [Helicoverpa armigera]	2		PZC77592.1	56.944	72	25	1	587	390	20	91	2.77e-16	78.6
TRINITY_DN67878_c0_g1_i2	TRINITY_DN67878_c0_g1_	XP_022826171.1 beta-galactoside alpha-2,6-sialyltransferase 2 [Spodoptera litura]	2		XP_022826171.1	93.119	218	15	0	882	229	246	463	9.03e-149	435
TRINITY_DN42945_c0_g1_i2	TRINITY_DN42945_c0_g1_	XP_022817346.1 uncharacterized protein LOC111350131 [Spodoptera litura]	2		XP_022817346.1	96.899	129	4	0	1	387	18	146	2.15e-86	263
TRINITY_DN72418_c0_g1_i2	TRINITY_DN72418_c0_g1_	XP_022815138.1 uncharacterized protein LOC111348636 [Spodoptera litura]	2		XP_022815138.1	99.074	324	3	0	47	1018	1	324	6.06e-126	375
TRINITY_DN32215_c0_g1_i2	TRINITY_DN32215_c0_g1_	XP_022835360.1 lipase member I-like [Spodoptera litura]	2		XP_022835360.1	57.143	322	100	9	59	919	1	319	4.05e-108	325
TRINITY_DN56736_c0_g1_i2	TRINITY_DN56736_c0_g1_	XP_026321372.1 protein gooseberry-neuro isoform X3 [Hyposmocoma kahamanoa]	2		XP_026321372.1	100	61	0	0	185	3	6	66	8.01e-32	130
TRINITY_DN56714_c0_g1_i2	TRINITY_DN56714_c0_g1_	XP_022824665.1 uncharacterized protein LOC111355145 [Spodoptera litura]	2		XP_022824665.1	86.364	22	3	0	349	284	228	249	0.000155	46.6
TRINITY_DN41282_c1_g1_i2	TRINITY_DN41282_c1_g1_	PZC76890.1 hypothetical protein B5X24_HaOG204029 [Helicoverpa armigera]	2		PZC76890.1	50	42	20	1	124	2	5	46	0.000816	40.8
TRINITY_DN41269_c1_g1_i2	TRINITY_DN41269_c1_g1_	XP_022837211.1 uncharacterized protein LOC111364537 [Spodoptera litura]	2		XP_022837211.1	96.552	29	1	0	89	3	426	454	1.95e-10	63.5
TRINITY_DN57751_c0_g1_i2	TRINITY_DN57751_c0_g1_	KYN16781.1 Ecdysone-induced protein 75B, isoforms C/D [Trachymyrmex cornetzi]	2		KYN16781.1	96.429	28	1	0	2775	2858	79	106	2.43e-09	63.5
TRINITY_DN66863_c0_g1_i2	TRINITY_DN66863_c0_g1_	XP_022829825.1 TPPP family protein CG45057 [Spodoptera litura]	2		XP_022829825.1	70.732	82	0	1	1	246	113	170	2.5e-17	78.6
TRINITY_DN69987_c0_g2_i2	TRINITY_DN69987_c0_g2_	XP_022830294.1 uncharacterized protein LOC111359087 [Spodoptera litura]	2		XP_022830294.1	88.542	96	11	0	291	4	851	946	1.52e-39	145
TRINITY_DN31835_c0_g1_i2	TRINITY_DN31835_c0_g1_	XP_022817973.1 uncharacterized protein LOC111350577 [Spodoptera litura]	2		XP_022817973.1	85.714	21	3	0	270	332	1	21	0.000218	46.2
TRINITY_DN73214_c7_g3_i2	TRINITY_DN73214_c7_g3_	XP_022815717.1 uncharacterized protein LOC111348996 [Spodoptera litura]	2		XP_022815717.1	99.598	249	1	0	1264	518	1	249	0	512
TRINITY_DN73242_c0_g1_i2	TRINITY_DN73242_c0_g1_	XP_022823575.1 uncharacterized protein LOC111354371 [Spodoptera litura]	2		XP_022823575.1	100	28	0	0	257	174	233	260	3.93e-10	60.8
TRINITY_DN70080_c0_g1_i2	TRINITY_DN70080_c0_g1_	XP_022821994.1 uncharacterized protein LOC111353268 isoform X1 [Spodoptera litura]	2		XP_022821994.1	91.369	336	24	4	547	1542	1	335	0	565
TRINITY_DN70042_c0_g1_i2	TRINITY_DN70042_c0_g1_	XP_022819612.1 cytochrome P450 9e2-like [Spodoptera litura]	2		XP_022819612.1	98.824	85	1	0	1	255	448	532	4.42e-54	185
TRINITY_DN59419_c0_g1_i2	TRINITY_DN59419_c0_g1_	PCG67446.1 hypothetical protein B5V51_6403 [Heliothis virescens]	2		PCG67446.1	44.444	90	39	4	915	661	1	84	2.47e-13	72.4
TRINITY_DN67746_c1_g1_i2	TRINITY_DN67746_c1_g1_	XP_022821658.1 trypsin, alkaline C-like [Spodoptera litura]	2		XP_022821658.1	98.639	147	2	0	361	801	22	168	3.09e-91	276
TRINITY_DN37649_c0_g1_i2	TRINITY_DN37649_c0_g1_	XP_022830878.1 baculoviral IAP repeat-containing protein 5 [Spodoptera litura]	2		XP_022830878.1	97.842	139	3	0	142	558	1	139	1.98e-95	282
TRINITY_DN54358_c0_g1_i2	TRINITY_DN54358_c0_g1_	XP_022828047.1 zinc finger protein GLIS2-like [Spodoptera litura]	2		XP_022828047.1	90	30	3	0	193	282	167	196	2.83e-22	67
TRINITY_DN33850_c0_g1_i2	TRINITY_DN33850_c0_g1_	XP_022834249.1 kinesin-like protein KIF18A isoform X1 [Spodoptera litura]	2		XP_022834249.1	98.848	868	10	0	349	2952	1	868	0	1599
TRINITY_DN33873_c0_g1_i2	TRINITY_DN33873_c0_g1_	XP_022822933.1 uncharacterized protein LOC111353942 [Spodoptera litura]	2		XP_022822933.1	95.833	48	2	0	85	228	1	48	1.19e-25	102
TRINITY_DN77583_c0_g1_i2	TRINITY_DN77583_c0_g1_	ACZ71481.1 chitin deacetylase [Heliothis viriplaca]	2		ACZ71481.1	85.294	34	5	0	5377	5478	13	46	3.98e-07	62.8
TRINITY_DN77531_c0_g1_i2	TRINITY_DN77531_c0_g1_	XP_022835047.1 vitellogenin-like [Spodoptera litura]	2		XP_022835047.1	97.5	80	2	0	1	240	1324	1403	6.7e-47	166
TRINITY_DN77563_c0_g1_i2	TRINITY_DN77563_c0_g1_	XP_014372187.1 PREDICTED: LOW QUALITY PROTEIN: helicase SKI2W [Papilio machaon]	2		XP_014372187.1	75.862	29	7	0	266	180	362	390	0.000188	45.4
TRINITY_DN77589_c0_g1_i2	TRINITY_DN77589_c0_g1_	XP_022835049.1 uncharacterized protein LOC111362587 isoform X1 [Spodoptera litura]	2		XP_022835049.1	100	349	0	0	2181	1135	264	612	0	673
TRINITY_DN77588_c2_g1_i2	TRINITY_DN77588_c2_g1_	KPJ05251.1 hypothetical protein RR46_02006, partial [Papilio xuthus]	2		KPJ05251.1	79.31	29	6	0	297	211	2	30	9.16e-08	50.8
TRINITY_DN77546_c14_g3_i2	TRINITY_DN77546_c14_g3_	XP_022822912.1 uncharacterized protein LOC111353926 [Spodoptera litura]	2		XP_022822912.1	95.238	105	5	0	202	516	1	105	5e-64	201
TRINITY_DN50811_c0_g1_i2	TRINITY_DN50811_c0_g1_	AGV76309.1 beta-1,3-glucanase, partial [Spodoptera litura]	2		AGV76309.1	96.552	29	1	0	381	295	191	219	2.84e-10	62.8
TRINITY_DN77229_c1_g1_i2	TRINITY_DN77229_c1_g1_	XP_022817398.1 putative helicase mov-10-B.1 [Spodoptera litura]	2		XP_022817398.1	92.68	888	65	0	5510	2847	1	888	0	1735
TRINITY_DN77208_c1_g2_i2	TRINITY_DN77208_c1_g2_	XP_022831958.1 cytochrome P450 6B5-like [Spodoptera litura]	2		XP_022831958.1	98.039	102	2	0	1	306	424	525	1.83e-64	214
TRINITY_DN77292_c220_g1_i2	TRINITY_DN77292_c220_g1_	RVE48396.1 hypothetical protein evm_006957 [Chilo suppressalis]	2		RVE48396.1	63.333	30	11	0	147	236	30	59	0.000337	42.4
TRINITY_DN71335_c0_g1_i2	TRINITY_DN71335_c0_g1_	XP_022823921.1 uncharacterized protein LOC111354605 [Spodoptera litura]	2		XP_022823921.1	88.889	36	4	0	2	109	661	696	8.46e-11	69.3
TRINITY_DN7363_c0_g1_i2	TRINITY_DN7363_c0_g1_	XP_022827347.1 facilitated trehalose transporter Tret1-like [Spodoptera litura]	2		XP_022827347.1	99.419	172	1	0	517	2	200	371	1.29e-117	346
TRINITY_DN64703_c0_g1_i2	TRINITY_DN64703_c0_g1_	KPJ20607.1 hypothetical protein RR46_00006 [Papilio xuthus]	2		KPJ20607.1	75.676	37	9	0	833	723	25	61	1.39e-09	60.1
TRINITY_DN64744_c1_g1_i2	TRINITY_DN64744_c1_g1_	XP_021198384.1 lysozyme-like [Helicoverpa armigera]	2		XP_021198384.1	77.019	161	36	1	215	694	2	162	3.54e-86	262
TRINITY_DN63896_c0_g1_i2	TRINITY_DN63896_c0_g1_	XP_022830808.1 uncharacterized protein LOC111359468 [Spodoptera litura]	2		XP_022830808.1	99.441	179	1	0	1010	474	1998	2176	7.28e-121	393
TRINITY_DN48865_c0_g1_i2	TRINITY_DN48865_c0_g1_	XP_022826718.1 uncharacterized protein LOC111356548 [Spodoptera litura]	2		XP_022826718.1	96.429	28	1	0	84	1	136	163	2.33e-09	60.1
TRINITY_DN77719_c1_g2_i2	TRINITY_DN77719_c1_g2_	XP_022824038.1 uncharacterized protein LOC111354734 [Spodoptera litura]	2		XP_022824038.1	99.317	732	5	0	212	2407	1	732	0	1043
TRINITY_DN74124_c0_g1_i2	TRINITY_DN74124_c0_g1_	XP_022834214.1 solute carrier family 2, facilitated glucose transporter member 6-like [Spodoptera litura]	2		XP_022834214.1	97.125	487	14	0	1538	78	1	487	0	935
TRINITY_DN74137_c5_g1_i2	TRINITY_DN74137_c5_g1_	XP_022816219.1 zonadhesin-like [Spodoptera litura]	2		XP_022816219.1	92.958	71	5	0	475	263	407	477	1.78e-37	140
TRINITY_DN76252_c1_g2_i2	TRINITY_DN76252_c1_g2_	XP_022834425.1 putative carbonic anhydrase 5 [Spodoptera litura]	2		XP_022834425.1	98.438	320	5	0	2373	1414	1	320	0	663
TRINITY_DN76248_c0_g1_i2	TRINITY_DN76248_c0_g1_	KOB71031.1 Uncharacterized protein OBRU01_14419, partial [Operophtera brumata]	2		KOB71031.1	50.562	89	32	2	232	2	596	684	7.54e-14	71.2
TRINITY_DN76219_c1_g1_i2	TRINITY_DN76219_c1_g1_	XP_022818247.1 myrosinase 1-like [Spodoptera litura]	2		XP_022818247.1	99.197	498	4	0	101	1594	1	498	0	1029
TRINITY_DN61204_c0_g1_i2	TRINITY_DN61204_c0_g1_	RVE48396.1 hypothetical protein evm_006957 [Chilo suppressalis]	2		RVE48396.1	66.667	33	11	0	100	2	34	66	5.18e-05	47.8
TRINITY_DN63286_c3_g2_i2	TRINITY_DN63286_c3_g2_	XP_022818446.1 uncharacterized protein LOC111350950 [Spodoptera litura]	2		XP_022818446.1	82.836	134	23	0	1283	882	16	149	8.06e-65	211
TRINITY_DN63277_c0_g1_i2	TRINITY_DN63277_c0_g1_	XP_022818385.1 uncharacterized protein LOC111350902 [Spodoptera litura]	2		XP_022818385.1	97.08	137	4	0	582	172	1	137	8.97e-93	274
TRINITY_DN75897_c4_g1_i2	TRINITY_DN75897_c4_g1_	JAT32074.1 hypothetical protein g.41198, partial [Graphocephala atropunctata]	2		JAT32074.1	41	100	58	1	302	6	672	771	4.8e-17	81.6
TRINITY_DN75864_c3_g1_i2	TRINITY_DN75864_c3_g1_	AII21968.1 acetyltransferase 3, partial [Sesamia inferens]	2		AII21968.1	94.286	70	4	0	1	210	13	82	9.61e-41	135
TRINITY_DN75883_c0_g1_i2	TRINITY_DN75883_c0_g1_	XP_022820548.1 uncharacterized protein LOC111352141 isoform X4 [Spodoptera litura]	2		XP_022820548.1	93.6	250	16	0	1722	2471	1	250	4.12e-143	444
TRINITY_DN39215_c0_g1_i2	TRINITY_DN39215_c0_g1_	XP_022818811.1 putative U5 small nuclear ribonucleoprotein 200 kDa helicase [Spodoptera litura]	2		XP_022818811.1	82.143	28	5	0	146	229	1420	1447	2.39e-07	53.5
TRINITY_DN76453_c17_g1_i2	TRINITY_DN76453_c17_g1_	XP_022825445.1 peptidoglycan recognition protein-like [Spodoptera litura]	2		XP_022825445.1	99.429	175	1	0	1396	872	12	186	3.29e-123	364
TRINITY_DN76480_c0_g2_i2	TRINITY_DN76480_c0_g2_	PZC76890.1 hypothetical protein B5X24_HaOG204029 [Helicoverpa armigera]	2		PZC76890.1	50	40	16	1	99	218	15	50	7.86e-06	46.6
TRINITY_DN76428_c91_g3_i2	TRINITY_DN76428_c91_g3_	XP_022831584.1 larval cuticle protein LCP-17-like [Spodoptera litura]	2		XP_022831584.1	97.727	132	3	0	333	728	1	132	2.73e-86	264
TRINITY_DN76474_c0_g2_i2	TRINITY_DN76474_c0_g2_	XP_022821582.1 LOW QUALITY PROTEIN: mucin-5AC [Spodoptera litura]	2		XP_022821582.1	100	415	0	0	2	1246	2064	2478	0	914
TRINITY_DN76474_c0_g1_i2	TRINITY_DN76474_c0_g1_	PCG65366.1 hypothetical protein B5V51_9316, partial [Heliothis virescens]	2		PCG65366.1	97.305	371	9	1	260	1369	1	371	0	607
TRINITY_DN69807_c0_g1_i2	TRINITY_DN69807_c0_g1_	XP_022819652.1 laccase-1 [Spodoptera litura]	2		XP_022819652.1	100	760	0	0	6034	3755	1	760	0	1542
TRINITY_DN69816_c0_g1_i2	TRINITY_DN69816_c0_g1_	XP_022816126.1 cytochrome P450 4V2-like [Spodoptera litura]	2		XP_022816126.1	98.135	429	8	0	52	1338	12	440	0	825
TRINITY_DN44648_c0_g1_i2	TRINITY_DN44648_c0_g1_	XP_022829636.1 uncharacterized protein LOC111358644 isoform X2 [Spodoptera litura]	2		XP_022829636.1	100	145	0	0	1717	1283	1	145	4.59e-95	296
TRINITY_DN43618_c0_g1_i2	TRINITY_DN43618_c0_g1_	XP_022837490.1 uncharacterized protein LOC111364713 [Spodoptera litura]	2		XP_022837490.1	100	32	0	0	3	98	325	356	1.25e-12	69.3
TRINITY_DN52965_c0_g1_i2	TRINITY_DN52965_c0_g1_	XP_022829464.1 lipopolysaccharide-induced tumor necrosis factor-alpha factor homolog [Spodoptera litura]	2		XP_022829464.1	96.341	82	3	0	111	356	8	89	1.28e-37	133
TRINITY_DN60412_c0_g1_i2	TRINITY_DN60412_c0_g1_	XP_011705673.1 PREDICTED: glutamate dehydrogenase, mitochondrial-like [Wasmannia auropunctata]	2		XP_011705673.1	83.871	31	5	0	94	2	21	51	2.43e-08	57.8
TRINITY_DN12875_c0_g1_i2	TRINITY_DN12875_c0_g1_	XP_022828028.1 uncharacterized protein LOC111357516 [Spodoptera litura]	2		XP_022828028.1	96.154	26	1	0	80	3	204	229	1.91e-08	58.2
TRINITY_DN64138_c0_g1_i2	TRINITY_DN64138_c0_g1_	XP_021194368.1 protein obstructor-E isoform X1 [Helicoverpa armigera]	2		XP_021194368.1	99.617	261	1	0	2705	1923	1	261	2.19e-177	520
TRINITY_DN77171_c0_g1_i2	TRINITY_DN77171_c0_g1_	XP_022830589.1 uncharacterized protein LOC111359323 [Spodoptera litura]	2		XP_022830589.1	97.956	636	12	1	1	1905	874	1509	0	1075
TRINITY_DN72903_c1_g1_i2	TRINITY_DN72903_c1_g1_	XP_022817235.1 tissue factor pathway inhibitor 2-like [Spodoptera litura]	2		XP_022817235.1	84.444	90	14	0	89	358	14	103	7.87e-41	141
TRINITY_DN72978_c0_g1_i2	TRINITY_DN72978_c0_g1_	AMQ46014.1 cuticular protein RR-2 motif 63 isoform-2 [Spodoptera exigua]	2		AMQ46014.1	96.629	89	3	0	72	338	1	89	2.47e-47	155
TRINITY_DN55276_c0_g1_i2	TRINITY_DN55276_c0_g1_	XP_026730712.1 uncharacterized protein LOC113495910 [Trichoplusia ni]	2		XP_026730712.1	62.162	74	20	2	311	108	359	430	3.89e-06	53.9
TRINITY_DN67537_c0_g1_i2	TRINITY_DN67537_c0_g1_	XP_022836358.1 trypsin, alkaline B-like [Spodoptera litura]	2		XP_022836358.1	96.97	33	1	0	706	608	127	159	7.66e-11	67.4
TRINITY_DN65359_c1_g1_i2	TRINITY_DN65359_c1_g1_	JAA77933.1 Ribosomal protein S3A, partial [Pararge aegeria]	2		JAA77933.1	100	28	0	0	672	589	137	164	1.14e-09	62.4
TRINITY_DN53504_c0_g1_i2	TRINITY_DN53504_c0_g1_	XP_022823991.1 breast cancer type 2 susceptibility protein homolog [Spodoptera litura]	2		XP_022823991.1	87.778	90	11	0	272	3	1318	1407	3.47e-45	161
TRINITY_DN53569_c0_g1_i2	TRINITY_DN53569_c0_g1_	XP_026730989.1 glycogen synthase kinase-3 beta-like isoform X6 [Trichoplusia ni]	2		XP_026730989.1	100	76	0	0	230	3	102	177	8.38e-47	160
TRINITY_DN53528_c0_g1_i2	TRINITY_DN53528_c0_g1_	JAA77995.1 endonuclease and reverse transcriptase-like protein, partial [Pararge aegeria]	2		JAA77995.1	51.042	96	34	1	260	12	41	136	7.22e-27	103
TRINITY_DN10210_c0_g1_i2	TRINITY_DN10210_c0_g1_	XP_022837763.1 NFX1-type zinc finger-containing protein 1-like [Spodoptera litura]	2		XP_022837763.1	96.429	28	1	0	249	332	1643	1670	3.8e-09	59.7
TRINITY_DN64453_c0_g1_i2	TRINITY_DN64453_c0_g1_	XP_022823349.1 spidroin-2-like [Spodoptera litura]	2		XP_022823349.1	70.27	37	11	0	229	339	1	37	8.5e-09	61.2
TRINITY_DN64432_c2_g1_i2	TRINITY_DN64432_c2_g1_	XP_022814464.1 uncharacterized protein LOC111348184 [Spodoptera litura]	2		XP_022814464.1	98.616	289	4	0	830	1696	61	349	0	566
TRINITY_DN1556_c0_g1_i2	TRINITY_DN1556_c0_g1_	XP_022827544.1 transmembrane protease serine 9-like isoform X1 [Spodoptera litura]	2		XP_022827544.1	91.667	60	5	0	55	234	1	60	8.21e-31	115
TRINITY_DN65673_c1_g1_i2	TRINITY_DN65673_c1_g1_	XP_022831663.1 fatty acid-binding protein 1-like [Spodoptera litura]	2		XP_022831663.1	100	28	0	0	85	2	24	51	1.69e-09	60.8
TRINITY_DN77916_c3_g1_i2	TRINITY_DN77916_c3_g1_	XP_022830021.1 juvenile hormone esterase-like [Spodoptera litura]	2		XP_022830021.1	97.932	532	11	0	69	1664	1	532	0	1003
TRINITY_DN77988_c2_g1_i2	TRINITY_DN77988_c2_g1_	XP_022831156.1 uncharacterized protein LOC111359756 [Spodoptera litura]	2		XP_022831156.1	87.5	32	4	0	119	214	1115	1146	3.51e-07	52.4
TRINITY_DN61191_c0_g1_i2	TRINITY_DN61191_c0_g1_	XP_022836900.1 vitellogenin-like [Spodoptera litura]	2		XP_022836900.1	57.798	109	39	2	503	177	1491	1592	2.14e-20	94.4
TRINITY_DN61124_c1_g1_i2	TRINITY_DN61124_c1_g1_	ANI21995.1 UDP-glycosyltransferase 33V1 [Spodoptera exigua]	2		ANI21995.1	93.939	33	2	0	819	721	48	80	3.16e-11	70.5
TRINITY_DN61139_c0_g1_i2	TRINITY_DN61139_c0_g1_	XP_022824519.1 pancreatic lipase-related protein 2-like [Spodoptera litura]	2		XP_022824519.1	96	25	1	0	76	2	13	37	3.98e-06	51.6
TRINITY_DN60903_c0_g1_i2	TRINITY_DN60903_c0_g1_	JAA80717.1 Hypothetical protein, partial [Pararge aegeria]	2		JAA80717.1	74.074	27	6	1	194	271	2	28	0.000265	42.7
TRINITY_DN60945_c1_g1_i2	TRINITY_DN60945_c1_g1_	XP_026760790.1 probable glucosamine 6-phosphate N-acetyltransferase isoform X2 [Galleria mellonella]	2		XP_026760790.1	80	35	7	0	107	3	76	110	1.25e-10	63.9
TRINITY_DN59277_c0_g2_i2	TRINITY_DN59277_c0_g2_	XP_022817596.1 glucose dehydrogenase [FAD, quinone]-like [Spodoptera litura]	2		XP_022817596.1	98.276	580	10	0	1877	138	1	580	0	1106
TRINITY_DN59291_c0_g1_i2	TRINITY_DN59291_c0_g1_	XP_022827247.1 myosin regulatory light chain 2 [Spodoptera litura]	2		XP_022827247.1	88	25	3	0	5	79	54	78	0.000348	49.3
TRINITY_DN59247_c0_g1_i2	TRINITY_DN59247_c0_g1_	XP_022823884.1 lipase 1-like [Spodoptera litura]	2		XP_022823884.1	98.148	270	5	0	950	141	1	270	0	539
TRINITY_DN26322_c0_g1_i2	TRINITY_DN26322_c0_g1_	RWS18267.1 zinc finger protein 24-like isoform X2, partial [Leptotrombidium deliense]	2		RWS18267.1	56.14	57	25	0	62	232	85	141	1.42e-13	68.2
TRINITY_DN26338_c0_g1_i2	TRINITY_DN26338_c0_g1_	XP_022818655.1 lactase-phlorizin hydrolase-like [Spodoptera litura]	2		XP_022818655.1	95.833	120	5	0	81	440	1	120	4.57e-77	253
TRINITY_DN66041_c0_g1_i2	TRINITY_DN66041_c0_g1_	XP_022827121.1 uncharacterized protein LOC111356867 [Spodoptera litura]	2		XP_022827121.1	76.667	30	7	0	20	109	631	660	4.2e-05	47.4
TRINITY_DN75789_c1_g1_i2	TRINITY_DN75789_c1_g1_	XP_022827492.1 cytochrome P450 4d8-like [Spodoptera litura]	2		XP_022827492.1	98.171	492	9	0	1663	188	1	492	0	1010
TRINITY_DN75763_c0_g2_i2	TRINITY_DN75763_c0_g2_	XP_022821517.1 uncharacterized protein LOC111352989 isoform X1 [Spodoptera litura]	2		XP_022821517.1	99.13	115	1	0	1034	690	238	352	2.34e-82	203
TRINITY_DN56352_c0_g1_i2	TRINITY_DN56352_c0_g1_	XP_026333605.1 protein FAM50 homolog [Hyposmocoma kahamanoa]	2		XP_026333605.1	100	26	0	0	299	222	205	230	3.3e-10	62
TRINITY_DN73786_c0_g1_i2	TRINITY_DN73786_c0_g1_	XP_022826530.1 xanthine dehydrogenase-like [Spodoptera litura]	2		XP_022826530.1	97.592	623	15	0	1869	1	89	711	0	1258
TRINITY_DN73798_c0_g1_i2	TRINITY_DN73798_c0_g1_	XP_022815146.1 O-acyltransferase like protein-like [Spodoptera litura]	2		XP_022815146.1	92.701	137	9	1	1	408	642	778	3.29e-74	247
TRINITY_DN6496_c0_g1_i2	TRINITY_DN6496_c0_g1_	JAL83001.1 hypothetical protein [Daphnia_magna]	2		JAL83001.1	72.414	58	16	0	181	8	1	58	1.59e-20	83.2
TRINITY_DN73343_c2_g1_i2	TRINITY_DN73343_c2_g1_	PZC82686.1 hypothetical protein B5X24_HaOG209784 [Helicoverpa armigera]	2		PZC82686.1	69.839	746	222	2	33	2264	63	807	0	1070
TRINITY_DN73392_c2_g3_i2	TRINITY_DN73392_c2_g3_	XP_022831570.1 cytochrome P450 4C1-like [Spodoptera litura]	2		XP_022831570.1	92.742	496	36	0	247	1734	1	496	0	922
TRINITY_DN63532_c0_g1_i2	TRINITY_DN63532_c0_g1_	XP_022820914.1 activating signal cointegrator 1 complex subunit 1 isoform X2 [Spodoptera litura]	2		XP_022820914.1	100	30	0	0	625	536	179	208	4.6e-09	62.4
TRINITY_DN22450_c0_g1_i2	TRINITY_DN22450_c0_g1_	XP_021192565.1 uncharacterized protein LOC110377851 [Helicoverpa armigera]	2		XP_021192565.1	63.793	580	207	3	2379	640	1	577	0	773
TRINITY_DN59153_c0_g1_i2	TRINITY_DN59153_c0_g1_	XP_022819132.1 GILT-like protein 1 isoform X1 [Spodoptera litura]	2		XP_022819132.1	97.826	46	1	0	413	550	1	46	6.13e-21	92.4
TRINITY_DN59120_c0_g1_i2	TRINITY_DN59120_c0_g1_	XP_022826878.1 uncharacterized protein LOC111356659 [Spodoptera litura]	2		XP_022826878.1	99.5	200	0	1	127	723	302	501	2.19e-134	412
TRINITY_DN33255_c0_g1_i2	TRINITY_DN33255_c0_g1_	XP_022831156.1 uncharacterized protein LOC111359756 [Spodoptera litura]	2		XP_022831156.1	85.981	107	15	0	3	323	1319	1425	3.69e-15	76.6
TRINITY_DN56912_c0_g1_i2	TRINITY_DN56912_c0_g1_	XP_022816089.1 27 kDa hemolymph protein-like [Spodoptera litura]	2		XP_022816089.1	100	28	0	0	3	86	157	184	1.99e-08	58.2
TRINITY_DN71651_c2_g1_i2	TRINITY_DN71651_c2_g1_	XP_022815025.1 uncharacterized protein LOC111348593 isoform X2 [Spodoptera litura]	2		XP_022815025.1	85.714	175	14	1	61	585	59	222	1.12e-59	196
TRINITY_DN71620_c3_g1_i2	TRINITY_DN71620_c3_g1_	AEH16743.1 fatty acid binding protein [Spodoptera litura]	2		AEH16743.1	90.909	33	3	0	2	100	87	119	5.37e-11	61.6
TRINITY_DN77087_c0_g1_i2	TRINITY_DN77087_c0_g1_	XP_022819169.1 putative uncharacterized protein DDB_G0282133 [Spodoptera litura]	2		XP_022819169.1	94.03	67	4	0	1	201	730	796	3.94e-19	85.9
TRINITY_DN77087_c0_g2_i2	TRINITY_DN77087_c0_g2_	XP_022819169.1 putative uncharacterized protein DDB_G0282133 [Spodoptera litura]	2		XP_022819169.1	93.387	620	41	0	145	2004	1	620	0	1021
TRINITY_DN77015_c0_g1_i2	TRINITY_DN77015_c0_g1_	XP_022816512.1 dystrophin-like [Spodoptera litura]	2		XP_022816512.1	98.63	657	9	0	2413	443	1	657	0	1234
TRINITY_DN40576_c0_g1_i2	TRINITY_DN40576_c0_g1_	RVE41527.1 hypothetical protein evm_013823 [Chilo suppressalis]	2		RVE41527.1	90.476	21	2	0	203	265	15	35	0.000512	42.7
TRINITY_DN46687_c0_g1_i2	TRINITY_DN46687_c0_g1_	AMQ46014.1 cuticular protein RR-2 motif 63 isoform-2 [Spodoptera exigua]	2		AMQ46014.1	96.875	32	1	0	97	2	4	35	1.59e-10	62.8
TRINITY_DN78025_c21_g1_i2	TRINITY_DN78025_c21_g1_	XP_022837599.1 uncharacterized protein LOC111364790 [Spodoptera litura]	2		XP_022837599.1	97.015	67	2	0	202	2	1	67	5.74e-11	63.2
TRINITY_DN74054_c0_g1_i2	TRINITY_DN74054_c0_g1_	XP_022831046.1 glucose dehydrogenase [FAD, quinone]-like [Spodoptera litura]	2		XP_022831046.1	96.497	571	20	0	113	1825	1	571	0	1092
TRINITY_DN47920_c0_g1_i2	TRINITY_DN47920_c0_g1_	XP_022837666.1 uncharacterized protein LOC111364845 isoform X1 [Spodoptera litura]	2		XP_022837666.1	95.238	21	1	0	211	273	660	680	1.38e-05	48.5
TRINITY_DN74292_c1_g1_i2	TRINITY_DN74292_c1_g1_	XP_022822779.1 phosphoglucomutase [Spodoptera litura]	2		XP_022822779.1	99.821	559	1	0	190	1866	1	559	0	1095
TRINITY_DN70449_c0_g1_i2	TRINITY_DN70449_c0_g1_	XP_022828064.1 uncharacterized protein LOC111357551 [Spodoptera litura]	2		XP_022828064.1	100	112	0	0	530	865	1	112	5.6e-68	225
TRINITY_DN70473_c2_g2_i2	TRINITY_DN70473_c2_g2_	XP_022837515.1 nose resistant to fluoxetine protein 6-like [Spodoptera litura]	2		XP_022837515.1	87.2	125	10	1	565	209	615	739	2.26e-53	187
TRINITY_DN70401_c0_g1_i2	TRINITY_DN70401_c0_g1_	XP_022832121.1 peptidoglycan-recognition protein LB-like [Spodoptera litura]	2		XP_022832121.1	99.145	234	2	0	288	989	1	234	2.26e-162	464
TRINITY_DN70500_c0_g1_i2	TRINITY_DN70500_c0_g1_	XP_026318136.1 uncharacterized protein LOC113228912 [Hyposmocoma kahamanoa]	2		XP_026318136.1	36.364	77	45	2	235	14	256	331	0.000196	44.7
TRINITY_DN56847_c0_g1_i2	TRINITY_DN56847_c0_g1_	XP_022828357.1 uncharacterized protein LOC111357782 [Spodoptera litura]	2		XP_022828357.1	96.639	119	4	0	1	357	1026	1144	8.82e-50	176
TRINITY_DN76925_c0_g1_i2	TRINITY_DN76925_c0_g1_	XP_022828799.1 pro-resilin-like [Spodoptera litura]	2		XP_022828799.1	100	34	0	0	221	322	1	34	1.12e-13	71.6
TRINITY_DN76982_c7_g1_i2	TRINITY_DN76982_c7_g1_	XP_022829420.1 carbohydrate sulfotransferase 4-like [Spodoptera litura]	2		XP_022829420.1	97.884	189	4	0	1426	860	262	450	2.93e-130	391
TRINITY_DN76979_c2_g1_i2	TRINITY_DN76979_c2_g1_	XP_022830574.1 probable chitinase 10 [Spodoptera litura]	2		XP_022830574.1	100	985	0	0	358	3312	1	985	0	1899
TRINITY_DN76962_c13_g1_i2	TRINITY_DN76962_c13_g1_	PZC72044.1 hypothetical protein B5X24_HaOG211969 [Helicoverpa armigera]	2		PZC72044.1	51.807	83	40	0	232	480	862	944	8.62e-22	97.8
TRINITY_DN62423_c0_g1_i2	TRINITY_DN62423_c0_g1_	XP_022817546.1 putative phosphatidate phosphatase [Spodoptera litura]	2		XP_022817546.1	98.491	265	4	0	557	1351	1	265	0	543
TRINITY_DN66180_c0_g1_i2	TRINITY_DN66180_c0_g1_	XP_022818082.1 ninjurin-2 isoform X3 [Spodoptera litura]	2		XP_022818082.1	100	136	0	0	958	551	1	136	9.06e-52	176
TRINITY_DN66197_c3_g1_i2	TRINITY_DN66197_c3_g1_	XP_022816542.1 larval cuticle protein 16/17-like [Spodoptera litura]	2		XP_022816542.1	78.261	92	20	0	522	247	20	111	2.61e-45	151
TRINITY_DN75988_c0_g3_i2	TRINITY_DN75988_c0_g3_	XP_022819759.1 sulfotransferase 1C4-like [Spodoptera litura]	2		XP_022819759.1	96.124	258	10	0	775	2	1	258	0	515
TRINITY_DN75962_c0_g1_i2	TRINITY_DN75962_c0_g1_	XP_022829830.1 disks large-associated protein 5 isoform X2 [Spodoptera litura]	2		XP_022829830.1	97.951	732	14	1	3242	1047	34	764	0	1158
TRINITY_DN43483_c0_g1_i2	TRINITY_DN43483_c0_g1_	XP_022814288.1 protein argonaute-2-like [Spodoptera litura]	2		XP_022814288.1	68.889	45	13	1	186	317	751	795	9.94e-10	61.2
TRINITY_DN36506_c0_g1_i2	TRINITY_DN36506_c0_g1_	XP_022837515.1 nose resistant to fluoxetine protein 6-like [Spodoptera litura]	2		XP_022837515.1	94.231	104	6	0	312	1	560	663	3.09e-61	204
TRINITY_DN62945_c0_g1_i2	TRINITY_DN62945_c0_g1_	XP_022816265.1 histidine-rich glycoprotein-like [Spodoptera litura]	2		XP_022816265.1	100	90	0	0	122	391	37	126	4.75e-43	146
TRINITY_DN10688_c0_g1_i2	TRINITY_DN10688_c0_g1_	XP_022831630.1 cellular tumor antigen p53-like [Spodoptera litura]	2		XP_022831630.1	68.657	67	2	1	201	1	78	125	2.33e-23	96.7
TRINITY_DN6544_c0_g1_i2	TRINITY_DN6544_c0_g1_	XP_022816526.1 endocuticle structural glycoprotein SgAbd-5-like [Spodoptera litura]	2		XP_022816526.1	63.208	106	36	1	269	577	1	106	2.15e-36	130
TRINITY_DN54213_c0_g1_i2	TRINITY_DN54213_c0_g1_	XP_022829641.1 uncharacterized protein LOC111358648 [Spodoptera litura]	2		XP_022829641.1	93.75	32	2	0	96	1	363	394	2.17e-22	65.1
TRINITY_DN73662_c1_g2_i2	TRINITY_DN73662_c1_g2_	XP_022831388.1 LOW QUALITY PROTEIN: E3 ubiquitin-protein ligase SIAH2-like [Spodoptera litura]	2		XP_022831388.1	91.935	558	27	3	2923	1286	1	552	0	853
TRINITY_DN6137_c0_g1_i2	TRINITY_DN6137_c0_g1_	XP_022814883.1 pancreatic lipase-related protein 2-like [Spodoptera litura]	2		XP_022814883.1	100	108	0	0	1	324	183	290	1.9e-73	230
TRINITY_DN69752_c4_g1_i2	TRINITY_DN69752_c4_g1_	XP_022824876.1 counting factor associated protein D-like [Spodoptera litura]	2		XP_022824876.1	97.711	830	16	2	249	2738	36	862	0	1358
TRINITY_DN74423_c0_g1_i2	TRINITY_DN74423_c0_g1_	PZC79511.1 hypothetical protein B5X24_HaOG216291 [Helicoverpa armigera]	2		PZC79511.1	82.353	68	12	0	181	384	1	68	1.04e-31	124
TRINITY_DN58540_c0_g1_i2	TRINITY_DN58540_c0_g1_	ALD65885.1 odorant binding protein 11 [Spodoptera litura]	2		ALD65885.1	100	26	0	0	1	78	104	129	1.61e-08	58.2
TRINITY_DN36188_c0_g1_i2	TRINITY_DN36188_c0_g1_	XP_022837635.1 uncharacterized protein LOC111364817 [Spodoptera litura]	2		XP_022837635.1	57.798	109	44	1	97	423	1	107	4.98e-36	130
TRINITY_DN36116_c0_g1_i2	TRINITY_DN36116_c0_g1_	XP_022831316.1 uncharacterized protein LOC111359856 [Spodoptera litura]	2		XP_022831316.1	87.302	63	8	0	72	260	404	466	1.08e-28	114
TRINITY_DN42713_c0_g1_i2	TRINITY_DN42713_c0_g1_	XP_011556589.1 PREDICTED: uncharacterized protein LOC105387554 [Plutella xylostella]	2		XP_011556589.1	57.143	35	15	0	1	105	182	216	8.26e-05	45.1
TRINITY_DN59987_c0_g1_i2	TRINITY_DN59987_c0_g1_	XP_022818811.1 putative U5 small nuclear ribonucleoprotein 200 kDa helicase [Spodoptera litura]	2		XP_022818811.1	84.615	26	4	0	655	732	1422	1447	0.000119	50.8
TRINITY_DN41116_c0_g1_i2	TRINITY_DN41116_c0_g1_	XP_022834066.1 ejaculatory bulb-specific protein 3-like [Spodoptera litura]	2		XP_022834066.1	87.5	32	4	0	96	1	61	92	4.69e-12	63.2
TRINITY_DN72558_c1_g1_i2	TRINITY_DN72558_c1_g1_	XP_022828043.1 cuticle protein 16.5-like [Spodoptera litura]	2		XP_022828043.1	98.361	61	1	0	190	372	95	155	2.86e-10	63.2
TRINITY_DN72558_c1_g2_i2	TRINITY_DN72558_c1_g2_	XP_022828372.1 paternally-expressed gene 3 protein-like [Spodoptera litura]	2		XP_022828372.1	92	25	2	0	4	78	329	353	8.26e-07	52
TRINITY_DN72519_c0_g1_i2	TRINITY_DN72519_c0_g1_	XP_022826484.1 brachyurin-like [Spodoptera litura]	2		XP_022826484.1	98.545	275	4	0	86	910	16	290	0	522
TRINITY_DN72574_c0_g1_i2	TRINITY_DN72574_c0_g1_	JAJ98464.1 putative 40S ribosomal protein S3, partial [Daphnia magna]	2		JAJ98464.1	68.085	47	10	1	2	127	110	156	9.32e-09	62
TRINITY_DN75079_c0_g1_i2	TRINITY_DN75079_c0_g1_	XP_022816662.1 extensin-like isoform X1 [Spodoptera litura]	2		XP_022816662.1	98.906	457	5	0	256	1626	1	457	0	807
TRINITY_DN63189_c0_g1_i2	TRINITY_DN63189_c0_g1_	JAG64378.1 hypothetical protein [Lygus hesperus]	2		JAG64378.1	24.113	705	404	25	2222	309	914	1554	2.61e-29	137
TRINITY_DN68074_c0_g1_i2	TRINITY_DN68074_c0_g1_	XP_022826860.1 uncharacterized protein LOC111356648 [Spodoptera litura]	2		XP_022826860.1	97.778	180	4	0	112	651	1	180	1.63e-120	350
TRINITY_DN64619_c0_g2_i2	TRINITY_DN64619_c0_g2_	XP_013139041.1 PREDICTED: UDP-glucuronosyltransferase 2B7-like, partial [Papilio polytes]	2		XP_013139041.1	76.471	34	8	0	770	871	94	127	7.79e-09	62.4
TRINITY_DN37585_c0_g1_i2	TRINITY_DN37585_c0_g1_	XP_022835059.1 vitellogenin-like [Spodoptera litura]	2		XP_022835059.1	96.552	29	1	0	2	88	1336	1364	8.51e-10	60.5
TRINITY_DN52196_c1_g1_i2	TRINITY_DN52196_c1_g1_	XP_022831435.1 uncharacterized protein LOC111359946 isoform X1 [Spodoptera litura]	2		XP_022831435.1	94.949	99	5	0	456	160	348	446	2.65e-40	146
TRINITY_DN61737_c3_g1_i2	TRINITY_DN61737_c3_g1_	XP_022824661.1 three prime repair exonuclease 2-like [Spodoptera litura]	2		XP_022824661.1	71.486	249	32	4	1310	660	1	242	1.61e-112	338
TRINITY_DN68681_c0_g1_i2	TRINITY_DN68681_c0_g1_	PZC80756.1 hypothetical protein B5X24_HaOG213980 [Helicoverpa armigera]	2		PZC80756.1	55.612	196	86	1	680	96	102	297	1.85e-72	235
TRINITY_DN47432_c0_g1_i2	TRINITY_DN47432_c0_g1_	RVE45591.1 hypothetical protein evm_009788 [Chilo suppressalis]	2		RVE45591.1	85.714	28	4	0	448	531	98	125	2.25e-09	59.7
TRINITY_DN47486_c1_g1_i2	TRINITY_DN47486_c1_g1_	RVE49051.1 hypothetical protein evm_006297 [Chilo suppressalis]	2		RVE49051.1	76.923	39	9	0	174	290	677	715	2.83e-11	65.5
TRINITY_DN69134_c0_g1_i2	TRINITY_DN69134_c0_g1_	XP_022826976.1 UDP-glucuronosyltransferase 2B15-like [Spodoptera litura]	2		XP_022826976.1	98.024	506	10	0	1815	298	1	506	0	982
TRINITY_DN30424_c0_g1_i2	TRINITY_DN30424_c0_g1_	XP_022817977.1 uncharacterized protein LOC111350580 [Spodoptera litura]	2		XP_022817977.1	91.489	94	8	0	285	4	108	201	3.73e-51	178
TRINITY_DN30418_c0_g1_i2	TRINITY_DN30418_c0_g1_	XP_022819165.1 TATA-binding protein-associated factor 2N-like [Spodoptera litura]	2		XP_022819165.1	100	29	0	0	2	88	57	85	1.95e-07	52
TRINITY_DN29789_c0_g1_i2	TRINITY_DN29789_c0_g1_	XP_022825355.1 alanine--glyoxylate aminotransferase 2-like [Spodoptera litura]	2		XP_022825355.1	99.038	312	3	0	1411	476	171	482	0	639
TRINITY_DN37342_c0_g1_i2	TRINITY_DN37342_c0_g1_	XP_022816175.1 larval cuticle protein LCP-22-like [Spodoptera litura]	2		XP_022816175.1	91.429	70	6	0	498	289	79	148	1.23e-38	135
TRINITY_DN3116_c0_g1_i2	TRINITY_DN3116_c0_g1_	XP_022819872.1 protein PTHB1 isoform X1 [Spodoptera litura]	2		XP_022819872.1	100	31	0	0	1	93	731	761	1.61e-10	63.5
TRINITY_DN76116_c1_g3_i2	TRINITY_DN76116_c1_g3_	XP_022820865.1 uncharacterized protein LOC111352516 [Spodoptera litura]	2		XP_022820865.1	85.185	54	8	0	702	863	1	54	5.77e-20	94
TRINITY_DN3967_c0_g1_i2	TRINITY_DN3967_c0_g1_	ALD65887.1 odorant binding protein 13 [Spodoptera litura]	2		ALD65887.1	87.437	199	23	1	66	662	17	213	2.57e-118	343
TRINITY_DN1186_c0_g1_i2	TRINITY_DN1186_c0_g1_	OWR41092.1 iron regulatory protein 1 [Danaus plexippus plexippus]	2		OWR41092.1	77.419	31	7	0	132	40	116	146	2.65e-05	47
TRINITY_DN66953_c0_g2_i2	TRINITY_DN66953_c0_g2_	XP_022827715.1 uncharacterized protein LOC111357315 [Spodoptera litura]	2		XP_022827715.1	96.757	370	12	0	318	1427	1	370	0	739
TRINITY_DN66944_c2_g1_i2	TRINITY_DN66944_c2_g1_	ABU96713.1 diapausin precursor [Spodoptera litura]	2	antimicrobial	ABU96713.1	92.063	63	5	0	63	251	1	63	1.06e-33	120
TRINITY_DN57230_c0_g1_i2	TRINITY_DN57230_c0_g1_	XP_022819759.1 sulfotransferase 1C4-like [Spodoptera litura]	2		XP_022819759.1	95.455	154	6	1	8	466	198	351	1.41e-103	306
TRINITY_DN23110_c0_g1_i2	TRINITY_DN23110_c0_g1_	XP_022831659.1 putative aminopeptidase W07G4.4 [Spodoptera litura]	2		XP_022831659.1	100	23	0	0	1	69	488	510	2.02e-06	50.8
TRINITY_DN63628_c1_g1_i2	TRINITY_DN63628_c1_g1_	PZC76180.1 hypothetical protein B5X24_HaOG204924 [Helicoverpa armigera]	2		PZC76180.1	53.846	39	17	1	199	86	43	81	0.000172	43.5
TRINITY_DN63652_c0_g1_i2	TRINITY_DN63652_c0_g1_	XP_022833231.1 nose resistant to fluoxetine protein 6-like [Spodoptera litura]	2		XP_022833231.1	100	27	0	0	1	81	554	580	1.01e-07	57.8
TRINITY_DN71186_c6_g1_i2	TRINITY_DN71186_c6_g1_	XP_022814502.1 uncharacterized protein LOC111348202 [Spodoptera litura]	2		XP_022814502.1	94.667	75	4	0	261	37	133	207	2.46e-24	102
TRINITY_DN71172_c0_g1_i2	TRINITY_DN71172_c0_g1_	XP_022826848.1 protein obstructor-E-like [Spodoptera litura]	2		XP_022826848.1	100	185	0	0	3	557	45	229	2.6e-122	355
TRINITY_DN68975_c0_g1_i2	TRINITY_DN68975_c0_g1_	XP_022832223.1 pancreatic lipase-related protein 2-like [Spodoptera litura]	2		XP_022832223.1	99.048	105	1	0	28	342	1	105	3.25e-69	216
TRINITY_DN68930_c0_g1_i2	TRINITY_DN68930_c0_g1_	XP_022814445.1 acyl-CoA Delta(11) desaturase-like [Spodoptera litura]	2		XP_022814445.1	92.239	335	26	0	115	1119	7	341	0	657
TRINITY_DN60827_c0_g1_i2	TRINITY_DN60827_c0_g1_	XP_014472657.1 PREDICTED: putative uncharacterized protein FLJ37770, partial [Dinoponera quadriceps]	2		XP_014472657.1	57.407	54	23	0	106	267	15	68	2.64e-09	58.2
TRINITY_DN60869_c1_g2_i2	TRINITY_DN60869_c1_g2_	XP_022832176.1 uncharacterized protein LOC111360459 [Spodoptera litura]	2		XP_022832176.1	84.375	32	5	0	1	96	48	79	3.04e-10	62.8
TRINITY_DN55972_c0_g1_i2	TRINITY_DN55972_c0_g1_	XP_022828357.1 uncharacterized protein LOC111357782 [Spodoptera litura]	2		XP_022828357.1	83.582	67	9	1	411	605	1224	1290	1.56e-26	113
TRINITY_DN55937_c1_g1_i2	TRINITY_DN55937_c1_g1_	XP_022831497.1 uncharacterized protein LOC111359975 isoform X4 [Spodoptera litura]	2		XP_022831497.1	90.909	22	2	0	67	2	591	612	2.51e-05	42.7
TRINITY_DN10834_c0_g1_i2	TRINITY_DN10834_c0_g1_	XP_013162491.1 PREDICTED: uncharacterized protein LOC106113978 [Papilio xuthus]	2		XP_013162491.1	80.645	31	6	0	567	659	180	210	3.7e-07	56.6
TRINITY_DN70305_c0_g1_i2	TRINITY_DN70305_c0_g1_	XP_022823071.1 von Willebrand factor-like [Spodoptera litura]	2		XP_022823071.1	98.174	219	4	0	1013	357	1	219	4.16e-132	387
TRINITY_DN71757_c0_g1_i2	TRINITY_DN71757_c0_g1_	PZC84159.1 hypothetical protein B5X24_HaOG205881 [Helicoverpa armigera]	2		PZC84159.1	77.778	72	16	0	86	301	63	134	1.36e-10	62
TRINITY_DN71781_c2_g1_i2	TRINITY_DN71781_c2_g1_	XP_022834758.1 uncharacterized protein LOC111362327 [Spodoptera litura]	2		XP_022834758.1	96.154	312	12	0	55	990	1	312	0	634
TRINITY_DN75295_c0_g1_i2	TRINITY_DN75295_c0_g1_	XP_022823375.1 brain tumor protein isoform X1 [Spodoptera litura]	2		XP_022823375.1	99.765	850	2	0	5806	3257	9	858	0	1638
TRINITY_DN75202_c1_g3_i2	TRINITY_DN75202_c1_g3_	XP_022821011.1 uncharacterized protein LOC111352643 [Spodoptera litura]	2		XP_022821011.1	100	226	0	0	145	822	1	226	5e-120	355
TRINITY_DN73537_c1_g1_i2	TRINITY_DN73537_c1_g1_	XP_026475639.1 uncharacterized protein LOC113380719 [Ctenocephalides felis]	2		XP_026475639.1	49.315	730	332	8	28	2214	486	1178	0	726
TRINITY_DN73522_c0_g1_i2	TRINITY_DN73522_c0_g1_	XP_022821995.1 uncharacterized protein LOC111353268 isoform X2 [Spodoptera litura]	2		XP_022821995.1	88.608	711	75	2	1	2133	256	960	0	1150
TRINITY_DN70548_c0_g1_i2	TRINITY_DN70548_c0_g1_	XP_022821614.1 uncharacterized protein LOC111353040 isoform X3 [Spodoptera litura]	2		XP_022821614.1	98.988	988	10	0	3379	416	689	1676	0	1967
TRINITY_DN37287_c0_g1_i2	TRINITY_DN37287_c0_g1_	XP_022817220.1 uncharacterized protein LOC111350041 [Spodoptera litura]	2		XP_022817220.1	96.154	26	1	0	305	228	349	374	4.51e-07	53.1
TRINITY_DN22059_c0_g1_i2	TRINITY_DN22059_c0_g1_	PZC79398.1 hypothetical protein B5X24_HaOG216393 [Helicoverpa armigera]	2		PZC79398.1	100	28	0	0	84	1	73	100	1.17e-18	58.5
TRINITY_DN68225_c0_g1_i2	TRINITY_DN68225_c0_g1_	XP_022831598.1 protein artemis-like [Spodoptera litura]	2		XP_022831598.1	70.98	255	65	4	936	190	133	384	7.08e-118	350
TRINITY_DN68362_c0_g2_i2	TRINITY_DN68362_c0_g2_	PZC78837.1 hypothetical protein B5X24_HaOG217163 [Helicoverpa armigera]	2		PZC78837.1	93.578	109	7	0	1396	1070	1	109	5.76e-48	174
TRINITY_DN68313_c0_g1_i2	TRINITY_DN68313_c0_g1_	XP_026745345.1 40S ribosomal protein S25-like, partial [Trichoplusia ni]	2		XP_026745345.1	83.784	37	6	0	2	112	19	55	1.78e-09	59.7
TRINITY_DN68339_c0_g1_i2	TRINITY_DN68339_c0_g1_	XP_022818811.1 putative U5 small nuclear ribonucleoprotein 200 kDa helicase [Spodoptera litura]	2		XP_022818811.1	86.957	23	3	0	46	114	1424	1446	0.000197	48.5
TRINITY_DN25966_c0_g1_i2	TRINITY_DN25966_c0_g1_	XP_022837627.1 UDP-glucuronosyltransferase 2B19-like [Spodoptera litura]	2		XP_022837627.1	100	28	0	0	352	269	246	273	1.72e-10	63.5
TRINITY_DN70982_c0_g1_i2	TRINITY_DN70982_c0_g1_	PCG65579.1 hypothetical protein B5V51_8984 [Heliothis virescens]	2		PCG65579.1	82.979	47	8	0	793	933	66	112	4.55e-18	85.9
TRINITY_DN76512_c0_g1_i2	TRINITY_DN76512_c0_g1_	XP_022825090.1 fatty-acid amide hydrolase 2-B-like isoform X1 [Spodoptera litura]	2		XP_022825090.1	99.813	534	1	0	144	1745	79	612	0	1075
TRINITY_DN45970_c0_g1_i2	TRINITY_DN45970_c0_g1_	XP_022821720.1 uncharacterized protein LOC111353098 [Spodoptera litura]	2		XP_022821720.1	98.582	282	4	0	560	1405	67	348	1.47e-174	508
TRINITY_DN38368_c0_g1_i2	TRINITY_DN38368_c0_g1_	XP_022813898.1 uncharacterized protein LOC111347782 [Spodoptera litura]	2		XP_022813898.1	59.184	49	16	1	653	799	59	103	3.65e-06	52
TRINITY_DN47752_c0_g1_i2	TRINITY_DN47752_c0_g1_	XP_022830051.1 lipase 3-like [Spodoptera litura]	2		XP_022830051.1	97.297	185	5	0	8	562	231	415	6.7e-133	385
TRINITY_DN46174_c0_g1_i2	TRINITY_DN46174_c0_g1_	XP_022835751.1 RING finger protein nhl-1-like [Spodoptera litura]	2		XP_022835751.1	100	27	0	0	221	301	509	535	1.43e-07	54.7
TRINITY_DN75182_c0_g1_i2	TRINITY_DN75182_c0_g1_	XP_022827318.1 facilitated trehalose transporter Tret1-like [Spodoptera litura]	2		XP_022827318.1	99.363	314	2	0	1	942	160	473	0	633
TRINITY_DN13786_c0_g1_i2	TRINITY_DN13786_c0_g1_	XP_022834125.1 (11Z)-hexadec-11-enoyl-CoA conjugase [Spodoptera litura]	2		XP_022834125.1	59.184	49	12	1	124	2	5	53	4.29e-10	60.8
TRINITY_DN29305_c0_g1_i2	TRINITY_DN29305_c0_g1_	XP_013193599.1 PREDICTED: 60S ribosomal protein L26 [Amyelois transitella]	2		XP_013193599.1	100	28	0	0	85	2	104	131	1.82e-08	57.8
TRINITY_DN70752_c1_g1_i2	TRINITY_DN70752_c1_g1_	AHY99680.1 UDP-glycosyltransferase 33B13 [Spodoptera littoralis]	2		AHY99680.1	99.743	389	1	0	1168	2	1	389	0	764
TRINITY_DN70759_c0_g1_i2	TRINITY_DN70759_c0_g1_	PZC76180.1 hypothetical protein B5X24_HaOG204924 [Helicoverpa armigera]	2		PZC76180.1	63.889	36	12	1	5	109	41	76	3.74e-05	45.8
TRINITY_DN47061_c0_g1_i2	TRINITY_DN47061_c0_g1_	XP_022819275.1 uncharacterized protein LOC111351545 isoform X2 [Spodoptera litura]	2		XP_022819275.1	90.323	31	3	0	3	95	135	165	7.6e-09	60.1
TRINITY_DN74774_c0_g2_i2	TRINITY_DN74774_c0_g2_	XP_022816425.1 proteoglycan 4-like [Spodoptera litura]	2		XP_022816425.1	83.85	774	109	3	2356	59	1	766	0	1090
TRINITY_DN74779_c0_g3_i2	TRINITY_DN74779_c0_g3_	XP_022837114.1 inhibin beta B chain [Spodoptera litura]	2		XP_022837114.1	100	360	0	0	2332	1253	1	360	0	714
TRINITY_DN4273_c0_g1_i2	TRINITY_DN4273_c0_g1_	CRK91612.1 CLUMA_CG005266, isoform A [Clunio marinus]	2		CRK91612.1	75.758	33	8	0	100	2	179	211	6.75e-06	53.1
TRINITY_DN67696_c1_g1_i2	TRINITY_DN67696_c1_g1_	XP_022828607.1 regulation of enolase protein 1-like [Spodoptera litura]	2		XP_022828607.1	96.154	182	7	0	577	1122	1	182	9.57e-114	335
TRINITY_DN67666_c0_g1_i2	TRINITY_DN67666_c0_g1_	JAS95634.1 hypothetical protein g.11126, partial [Homalodisca liturata]	2		JAS95634.1	88.889	36	4	0	1153	1260	47	82	1.35e-12	71.2
TRINITY_DN51103_c0_g1_i2	TRINITY_DN51103_c0_g1_	XP_022834085.1 glycine-rich protein 3-like [Spodoptera litura]	2		XP_022834085.1	96.774	31	1	0	98	6	4	34	1.42e-09	58.5
TRINITY_DN45336_c1_g2_i2	TRINITY_DN45336_c1_g2_	RVE50489.1 hypothetical protein evm_004818 [Chilo suppressalis]	2		RVE50489.1	75.676	37	9	0	41	151	394	430	1.23e-10	62.8
TRINITY_DN70900_c0_g1_i2	TRINITY_DN70900_c0_g1_	XP_022835738.1 cytochrome P450 4C1-like, partial [Spodoptera litura]	2		XP_022835738.1	91.419	303	26	0	911	3	17	319	0	546
TRINITY_DN71893_c0_g1_i2	TRINITY_DN71893_c0_g1_	XP_022817656.1 decaprenyl-diphosphate synthase subunit 2-like [Spodoptera litura]	2		XP_022817656.1	99	400	3	1	1920	724	1	400	0	823
TRINITY_DN71881_c0_g1_i2	TRINITY_DN71881_c0_g1_	XP_022818478.1 mRNA export factor isoform X1 [Spodoptera litura]	2		XP_022818478.1	54.545	99	0	1	2	298	19	72	4.09e-22	94.7
TRINITY_DN28669_c0_g1_i2	TRINITY_DN28669_c0_g1_	XP_022820743.1 uncharacterized protein LOC111352433 [Spodoptera litura]	2		XP_022820743.1	95.714	70	3	0	905	1114	1	70	6.13e-36	138
TRINITY_DN62080_c0_g1_i2	TRINITY_DN62080_c0_g1_	RVE41314.1 hypothetical protein evm_014037 [Chilo suppressalis]	2		RVE41314.1	66.038	53	18	0	248	90	2	54	1.01e-12	72
TRINITY_DN46222_c0_g1_i2	TRINITY_DN46222_c0_g1_	ABB99380.1 ribosomal protein 49, partial [Antheraea pernyi]	2		ABB99380.1	93.333	30	2	0	92	3	38	67	2.62e-11	62
TRINITY_DN46285_c0_g1_i2	TRINITY_DN46285_c0_g1_	XP_022823264.1 filaggrin-2-like isoform X2 [Spodoptera litura]	2		XP_022823264.1	88.889	72	8	0	5	220	39	110	4.84e-30	115
[truncated: 306 more rows]

## Sheet: Blad1
TRINITY_DN63185_c0_g1	TRINITY_DN63185_c0_g1_	6
TRINITY_DN44245_c2_g1	TRINITY_DN44245_c2_g1_	6
TRINITY_DN70895_c0_g2	TRINITY_DN70895_c0_g2_	6
TRINITY_DN50927_c0_g1	TRINITY_DN50927_c0_g1_	6
TRINITY_DN67698_c1_g1	TRINITY_DN67698_c1_g1_	6
TRINITY_DN56943_c0_g1	TRINITY_DN56943_c0_g1_	6
TRINITY_DN40145_c0_g1	TRINITY_DN40145_c0_g1_	6
TRINITY_DN41671_c0_g1	TRINITY_DN41671_c0_g1_	6
TRINITY_DN70636_c1_g1	TRINITY_DN70636_c1_g1_	6
TRINITY_DN26338_c0_g1	TRINITY_DN26338_c0_g1_	6
TRINITY_DN227654_c0_g1	TRINITY_DN227654_c0_g1_	6
TRINITY_DN134596_c0_g1	TRINITY_DN134596_c0_g1_	6
TRINITY_DN67370_c8_g1	TRINITY_DN67370_c8_g1_	6
TRINITY_DN34009_c0_g1	TRINITY_DN34009_c0_g1_	6
TRINITY_DN77642_c1_g1	TRINITY_DN77642_c1_g1_	6
TRINITY_DN201818_c0_g1	TRINITY_DN201818_c0_g1_	6
TRINITY_DN6443_c0_g1	TRINITY_DN6443_c0_g1_	6
TRINITY_DN49969_c0_g1	TRINITY_DN49969_c0_g1_	6
TRINITY_DN77899_c105_g1	TRINITY_DN77899_c105_g1_	6
TRINITY_DN196530_c0_g1	TRINITY_DN196530_c0_g1_	6
TRINITY_DN8264_c0_g1	TRINITY_DN8264_c0_g1_	6
TRINITY_DN74177_c1_g1	TRINITY_DN74177_c1_g1_	6
TRINITY_DN64576_c0_g1	TRINITY_DN64576_c0_g1_	6
TRINITY_DN230216_c0_g1	TRINITY_DN230216_c0_g1_	6
TRINITY_DN47819_c1_g1	TRINITY_DN47819_c1_g1_	6
TRINITY_DN15055_c0_g1	TRINITY_DN15055_c0_g1_	6
TRINITY_DN15055_c0_g2	TRINITY_DN15055_c0_g2_	6
TRINITY_DN55365_c0_g1	TRINITY_DN55365_c0_g1_	6
TRINITY_DN75199_c0_g1	TRINITY_DN75199_c0_g1_	6
TRINITY_DN65685_c1_g1	TRINITY_DN65685_c1_g1_	6
TRINITY_DN77564_c1_g2	TRINITY_DN77564_c1_g2_	6
TRINITY_DN73251_c0_g1	TRINITY_DN73251_c0_g1_	6
TRINITY_DN76960_c4_g1	TRINITY_DN76960_c4_g1_	6
TRINITY_DN61901_c0_g1	TRINITY_DN61901_c0_g1_	6
TRINITY_DN74612_c0_g1	TRINITY_DN74612_c0_g1_	6
TRINITY_DN1_c1_g1	TRINITY_DN1_c1_g1_	6
TRINITY_DN62387_c0_g1	TRINITY_DN62387_c0_g1_	6
TRINITY_DN48474_c2_g1	TRINITY_DN48474_c2_g1_	6
TRINITY_DN57047_c1_g1	TRINITY_DN57047_c1_g1_	6
TRINITY_DN207385_c0_g1	TRINITY_DN207385_c0_g1_	6
TRINITY_DN50927_c1_g1	TRINITY_DN50927_c1_g1_	6
TRINITY_DN72903_c1_g1	TRINITY_DN72903_c1_g1_	6
TRINITY_DN69975_c3_g1	TRINITY_DN69975_c3_g1_	6
TRINITY_DN41641_c1_g2	TRINITY_DN41641_c1_g2_	6
TRINITY_DN71409_c1_g1	TRINITY_DN71409_c1_g1_	6
TRINITY_DN67164_c0_g1	TRINITY_DN67164_c0_g1_	6
TRINITY_DN58275_c0_g1	TRINITY_DN58275_c0_g1_	6
TRINITY_DN69214_c0_g1	TRINITY_DN69214_c0_g1_	6
TRINITY_DN72400_c38_g3	TRINITY_DN72400_c38_g3_	6
TRINITY_DN65827_c1_g2	TRINITY_DN65827_c1_g2_	6
TRINITY_DN63712_c0_g1	TRINITY_DN63712_c0_g1_	6
TRINITY_DN70870_c1_g2	TRINITY_DN70870_c1_g2_	6
TRINITY_DN66065_c0_g1	TRINITY_DN66065_c0_g1_	6
TRINITY_DN74054_c0_g1	TRINITY_DN74054_c0_g1_	6
TRINITY_DN65827_c1_g1	TRINITY_DN65827_c1_g1_	6
TRINITY_DN200326_c0_g1	TRINITY_DN200326_c0_g1_	6
TRINITY_DN94738_c0_g1	TRINITY_DN94738_c0_g1_	6
TRINITY_DN82126_c0_g1	TRINITY_DN82126_c0_g1_	6
TRINITY_DN73692_c0_g1	TRINITY_DN73692_c0_g1_	6
TRINITY_DN64831_c0_g1	TRINITY_DN64831_c0_g1_	6
TRINITY_DN74899_c4_g5	TRINITY_DN74899_c4_g5_	6
TRINITY_DN76614_c1_g1	TRINITY_DN76614_c1_g1_	6
TRINITY_DN165733_c0_g1	TRINITY_DN165733_c0_g1_	6
TRINITY_DN77642_c1_g2	TRINITY_DN77642_c1_g2_	6
TRINITY_DN60550_c0_g1	TRINITY_DN60550_c0_g1_	6
TRINITY_DN36082_c0_g1	TRINITY_DN36082_c0_g1_	6
TRINITY_DN77267_c2_g1	TRINITY_DN77267_c2_g1_	6
TRINITY_DN71546_c6_g2	TRINITY_DN71546_c6_g2_	6
TRINITY_DN58738_c3_g1	TRINITY_DN58738_c3_g1_	6
TRINITY_DN27573_c0_g1	TRINITY_DN27573_c0_g1_	6
TRINITY_DN30945_c0_g1	TRINITY_DN30945_c0_g1_	6
TRINITY_DN66684_c1_g1	TRINITY_DN66684_c1_g1_	6
TRINITY_DN56683_c1_g1	TRINITY_DN56683_c1_g1_	6
TRINITY_DN60271_c5_g1	TRINITY_DN60271_c5_g1_	6
TRINITY_DN134805_c0_g1	TRINITY_DN134805_c0_g1_	6
TRINITY_DN103288_c0_g1	TRINITY_DN103288_c0_g1_	6
TRINITY_DN73864_c4_g1	TRINITY_DN73864_c4_g1_	6
TRINITY_DN200623_c0_g1	TRINITY_DN200623_c0_g1_	6
TRINITY_DN71957_c0_g1	TRINITY_DN71957_c0_g1_	6
TRINITY_DN76652_c1_g3	TRINITY_DN76652_c1_g3_	6
TRINITY_DN69401_c1_g1	TRINITY_DN69401_c1_g1_	6
TRINITY_DN70192_c0_g1	TRINITY_DN70192_c0_g1_	6
TRINITY_DN51196_c0_g1	TRINITY_DN51196_c0_g1_	6
TRINITY_DN43423_c3_g1	TRINITY_DN43423_c3_g1_	3
TRINITY_DN56752_c1_g1	TRINITY_DN56752_c1_g1_	3
TRINITY_DN73637_c5_g1	TRINITY_DN73637_c5_g1_	3
TRINITY_DN108601_c1_g1	TRINITY_DN108601_c1_g1_	3
TRINITY_DN77905_c136_g1	TRINITY_DN77905_c136_g1_	3
TRINITY_DN75789_c11_g1	TRINITY_DN75789_c11_g1_	3
TRINITY_DN64561_c0_g1	TRINITY_DN64561_c0_g1_	3
TRINITY_DN18916_c0_g1	TRINITY_DN18916_c0_g1_	3
TRINITY_DN11013_c0_g1	TRINITY_DN11013_c0_g1_	3
TRINITY_DN76287_c2_g1	TRINITY_DN76287_c2_g1_	3
TRINITY_DN180163_c0_g1	TRINITY_DN180163_c0_g1_	3
TRINITY_DN57560_c2_g2	TRINITY_DN57560_c2_g2_	3
TRINITY_DN18225_c1_g1	TRINITY_DN18225_c1_g1_	3
TRINITY_DN45190_c3_g1	TRINITY_DN45190_c3_g1_	3
TRINITY_DN68573_c0_g1	TRINITY_DN68573_c0_g1_	3
TRINITY_DN69993_c1_g1	TRINITY_DN69993_c1_g1_	3
TRINITY_DN254818_c0_g1	TRINITY_DN254818_c0_g1_	3
TRINITY_DN62277_c0_g1	TRINITY_DN62277_c0_g1_	3
TRINITY_DN69454_c0_g1	TRINITY_DN69454_c0_g1_	3
TRINITY_DN76486_c2_g4	TRINITY_DN76486_c2_g4_	3
TRINITY_DN49102_c0_g1	TRINITY_DN49102_c0_g1_	3
TRINITY_DN58497_c0_g1	TRINITY_DN58497_c0_g1_	3
TRINITY_DN67785_c0_g1	TRINITY_DN67785_c0_g1_	3
TRINITY_DN6380_c0_g1	TRINITY_DN6380_c0_g1_	3
TRINITY_DN47851_c0_g1	TRINITY_DN47851_c0_g1_	3
TRINITY_DN65833_c0_g1	TRINITY_DN65833_c0_g1_	3
TRINITY_DN77260_c1_g1	TRINITY_DN77260_c1_g1_	3
TRINITY_DN77955_c0_g4	TRINITY_DN77955_c0_g4_	3
TRINITY_DN43127_c0_g1	TRINITY_DN43127_c0_g1_	3
TRINITY_DN166592_c0_g1	TRINITY_DN166592_c0_g1_	3
TRINITY_DN64153_c1_g2	TRINITY_DN64153_c1_g2_	3
TRINITY_DN48009_c0_g1	TRINITY_DN48009_c0_g1_	3
TRINITY_DN59768_c0_g1	TRINITY_DN59768_c0_g1_	3
TRINITY_DN27462_c0_g1	TRINITY_DN27462_c0_g1_	3
TRINITY_DN42289_c1_g1	TRINITY_DN42289_c1_g1_	3
TRINITY_DN74149_c10_g2	TRINITY_DN74149_c10_g2_	3
TRINITY_DN51501_c0_g1	TRINITY_DN51501_c0_g1_	3
TRINITY_DN70656_c4_g3	TRINITY_DN70656_c4_g3_	3
TRINITY_DN50064_c2_g1	TRINITY_DN50064_c2_g1_	3
TRINITY_DN67537_c0_g1	TRINITY_DN67537_c0_g1_	3
TRINITY_DN73485_c2_g1	TRINITY_DN73485_c2_g1_	3
TRINITY_DN44676_c0_g1	TRINITY_DN44676_c0_g1_	3
TRINITY_DN20550_c0_g1	TRINITY_DN20550_c0_g1_	3
TRINITY_DN170375_c0_g1	TRINITY_DN170375_c0_g1_	3
TRINITY_DN227432_c0_g1	TRINITY_DN227432_c0_g1_	3
TRINITY_DN30467_c0_g1	TRINITY_DN30467_c0_g1_	3
TRINITY_DN62720_c2_g1	TRINITY_DN62720_c2_g1_	3
TRINITY_DN153133_c0_g1	TRINITY_DN153133_c0_g1_	3
TRINITY_DN31098_c0_g1	TRINITY_DN31098_c0_g1_	3
TRINITY_DN63628_c1_g1	TRINITY_DN63628_c1_g1_	3
TRINITY_DN196585_c3_g1	TRINITY_DN196585_c3_g1_	3
TRINITY_DN47486_c1_g1	TRINITY_DN47486_c1_g1_	3
TRINITY_DN27034_c0_g1	TRINITY_DN27034_c0_g1_	3
TRINITY_DN54927_c0_g1	TRINITY_DN54927_c0_g1_	3
TRINITY_DN65806_c1_g1	TRINITY_DN65806_c1_g1_	3
TRINITY_DN31764_c0_g1	TRINITY_DN31764_c0_g1_	3
TRINITY_DN69989_c8_g4	TRINITY_DN69989_c8_g4_	3
TRINITY_DN91636_c0_g1	TRINITY_DN91636_c0_g1_	3
TRINITY_DN12633_c0_g1	TRINITY_DN12633_c0_g1_	3
TRINITY_DN76443_c6_g2	TRINITY_DN76443_c6_g2_	3
TRINITY_DN62825_c0_g1	TRINITY_DN62825_c0_g1_	3
TRINITY_DN77866_c0_g2	TRINITY_DN77866_c0_g2_	3
TRINITY_DN232369_c0_g1	TRINITY_DN232369_c0_g1_	3
TRINITY_DN55356_c1_g1	TRINITY_DN55356_c1_g1_	3
TRINITY_DN191483_c0_g1	TRINITY_DN191483_c0_g1_	3
TRINITY_DN141044_c0_g1	TRINITY_DN141044_c0_g1_	3
TRINITY_DN57824_c0_g1	TRINITY_DN57824_c0_g1_	3
TRINITY_DN56652_c0_g1	TRINITY_DN56652_c0_g1_	3
TRINITY_DN60193_c0_g1	TRINITY_DN60193_c0_g1_	3
TRINITY_DN137260_c0_g1	TRINITY_DN137260_c0_g1_	3
TRINITY_DN67504_c0_g1	TRINITY_DN67504_c0_g1_	3
TRINITY_DN77866_c0_g1	TRINITY_DN77866_c0_g1_	3
TRINITY_DN77188_c0_g1	TRINITY_DN77188_c0_g1_	3
TRINITY_DN29901_c0_g1	TRINITY_DN29901_c0_g1_	3
TRINITY_DN77774_c0_g1	TRINITY_DN77774_c0_g1_	3
TRINITY_DN67582_c0_g1	TRINITY_DN67582_c0_g1_	3
TRINITY_DN77477_c0_g1	TRINITY_DN77477_c0_g1_	3
TRINITY_DN76755_c0_g1	TRINITY_DN76755_c0_g1_	3
TRINITY_DN77087_c0_g2	TRINITY_DN77087_c0_g2_	3
TRINITY_DN76828_c0_g1	TRINITY_DN76828_c0_g1_	3
TRINITY_DN17878_c0_g1	TRINITY_DN17878_c0_g1_	3
TRINITY_DN106589_c1_g1	TRINITY_DN106589_c1_g1_	3
TRINITY_DN76019_c0_g1	TRINITY_DN76019_c0_g1_	3
TRINITY_DN77672_c0_g1	TRINITY_DN77672_c0_g1_	3
TRINITY_DN77015_c0_g1	TRINITY_DN77015_c0_g1_	3
TRINITY_DN72718_c0_g1	TRINITY_DN72718_c0_g1_	3
TRINITY_DN69078_c1_g1	TRINITY_DN69078_c1_g1_	3
TRINITY_DN72718_c0_g3	TRINITY_DN72718_c0_g3_	3
TRINITY_DN170210_c0_g1	TRINITY_DN170210_c0_g1_	3
TRINITY_DN50114_c0_g1	TRINITY_DN50114_c0_g1_	3
TRINITY_DN67797_c0_g1	TRINITY_DN67797_c0_g1_	3
TRINITY_DN72358_c0_g1	TRINITY_DN72358_c0_g1_	3
TRINITY_DN67983_c0_g1	TRINITY_DN67983_c0_g1_	3
TRINITY_DN75059_c1_g1	TRINITY_DN75059_c1_g1_	3
TRINITY_DN34361_c0_g1	TRINITY_DN34361_c0_g1_	3
TRINITY_DN74548_c0_g3	TRINITY_DN74548_c0_g3_	3
TRINITY_DN55379_c0_g1	TRINITY_DN55379_c0_g1_	3
TRINITY_DN72165_c1_g1	TRINITY_DN72165_c1_g1_	3
TRINITY_DN68599_c0_g1	TRINITY_DN68599_c0_g1_	3
TRINITY_DN31989_c0_g1	TRINITY_DN31989_c0_g1_	3
TRINITY_DN51526_c0_g1	TRINITY_DN51526_c0_g1_	3
TRINITY_DN74890_c2_g1	TRINITY_DN74890_c2_g1_	3
TRINITY_DN50709_c0_g1	TRINITY_DN50709_c0_g1_	3
TRINITY_DN76248_c0_g1	TRINITY_DN76248_c0_g1_	3
TRINITY_DN51854_c0_g1	TRINITY_DN51854_c0_g1_	3
TRINITY_DN50375_c0_g1	TRINITY_DN50375_c0_g1_	3
TRINITY_DN37585_c0_g1	TRINITY_DN37585_c0_g1_	3
TRINITY_DN76802_c4_g1	TRINITY_DN76802_c4_g1_	3
TRINITY_DN70258_c0_g2	TRINITY_DN70258_c0_g2_	3
TRINITY_DN15680_c0_g1	TRINITY_DN15680_c0_g1_	3
TRINITY_DN16090_c0_g1	TRINITY_DN16090_c0_g1_	3
TRINITY_DN231255_c0_g1	TRINITY_DN231255_c0_g1_	3
TRINITY_DN67201_c0_g1	TRINITY_DN67201_c0_g1_	3
TRINITY_DN237392_c0_g1	TRINITY_DN237392_c0_g1_	3
TRINITY_DN72514_c1_g1	TRINITY_DN72514_c1_g1_	3
TRINITY_DN49093_c2_g1	TRINITY_DN49093_c2_g1_	3
TRINITY_DN63447_c1_g1	TRINITY_DN63447_c1_g1_	3
TRINITY_DN58072_c1_g1	TRINITY_DN58072_c1_g1_	3
TRINITY_DN74454_c0_g1	TRINITY_DN74454_c0_g1_	3
TRINITY_DN1589_c0_g1	TRINITY_DN1589_c0_g1_	3
TRINITY_DN37164_c2_g1	TRINITY_DN37164_c2_g1_	3
TRINITY_DN72310_c1_g1	TRINITY_DN72310_c1_g1_	3
TRINITY_DN63447_c1_g2	TRINITY_DN63447_c1_g2_	3
TRINITY_DN75523_c0_g2	TRINITY_DN75523_c0_g2_	3
TRINITY_DN76620_c6_g2	TRINITY_DN76620_c6_g2_	3
TRINITY_DN114241_c1_g1	TRINITY_DN114241_c1_g1_	3
TRINITY_DN60360_c0_g1	TRINITY_DN60360_c0_g1_	3
TRINITY_DN73119_c0_g1	TRINITY_DN73119_c0_g1_	3
TRINITY_DN73474_c0_g1	TRINITY_DN73474_c0_g1_	3
TRINITY_DN68074_c0_g1	TRINITY_DN68074_c0_g1_	3
TRINITY_DN59780_c0_g1	TRINITY_DN59780_c0_g1_	3
TRINITY_DN73721_c1_g2	TRINITY_DN73721_c1_g2_	3
TRINITY_DN73721_c1_g1	TRINITY_DN73721_c1_g1_	3
TRINITY_DN104286_c0_g1	TRINITY_DN104286_c0_g1_	3
TRINITY_DN56244_c0_g1	TRINITY_DN56244_c0_g1_	3
TRINITY_DN73331_c1_g1	TRINITY_DN73331_c1_g1_	3
TRINITY_DN73710_c5_g1	TRINITY_DN73710_c5_g1_	3
TRINITY_DN68849_c0_g1	TRINITY_DN68849_c0_g1_	3
TRINITY_DN104168_c0_g1	TRINITY_DN104168_c0_g1_	3
TRINITY_DN72016_c0_g1	TRINITY_DN72016_c0_g1_	3
TRINITY_DN63291_c0_g1	TRINITY_DN63291_c0_g1_	3
TRINITY_DN72661_c22_g1	TRINITY_DN72661_c22_g1_	3
TRINITY_DN65616_c0_g1	TRINITY_DN65616_c0_g1_	3
TRINITY_DN69215_c0_g1	TRINITY_DN69215_c0_g1_	3
TRINITY_DN3972_c0_g1	TRINITY_DN3972_c0_g1_	3
TRINITY_DN76448_c0_g2	TRINITY_DN76448_c0_g2_	3
TRINITY_DN48487_c1_g1	TRINITY_DN48487_c1_g1_	3
TRINITY_DN69061_c0_g1	TRINITY_DN69061_c0_g1_	3
TRINITY_DN46418_c0_g2	TRINITY_DN46418_c0_g2_	3
TRINITY_DN78060_c0_g1	TRINITY_DN78060_c0_g1_	3
TRINITY_DN66869_c0_g1	TRINITY_DN66869_c0_g1_	3
TRINITY_DN165494_c0_g1	TRINITY_DN165494_c0_g1_	3
TRINITY_DN70692_c9_g3	TRINITY_DN70692_c9_g3_	3
TRINITY_DN37649_c0_g1	TRINITY_DN37649_c0_g1_	3
TRINITY_DN231799_c0_g1	TRINITY_DN231799_c0_g1_	3
TRINITY_DN70345_c0_g1	TRINITY_DN70345_c0_g1_	3
TRINITY_DN165756_c0_g1	TRINITY_DN165756_c0_g1_	3
TRINITY_DN72799_c0_g1	TRINITY_DN72799_c0_g1_	3
TRINITY_DN32430_c0_g1	TRINITY_DN32430_c0_g1_	3
TRINITY_DN75650_c3_g2	TRINITY_DN75650_c3_g2_	3
TRINITY_DN196674_c0_g1	TRINITY_DN196674_c0_g1_	3
TRINITY_DN141315_c0_g1	TRINITY_DN141315_c0_g1_	3
TRINITY_DN43951_c1_g1	TRINITY_DN43951_c1_g1_	3
TRINITY_DN74199_c3_g1	TRINITY_DN74199_c3_g1_	3
TRINITY_DN72773_c0_g1	TRINITY_DN72773_c0_g1_	3
TRINITY_DN45164_c0_g1	TRINITY_DN45164_c0_g1_	3
TRINITY_DN46285_c0_g1	TRINITY_DN46285_c0_g1_	3
TRINITY_DN76114_c5_g1	TRINITY_DN76114_c5_g1_	3
TRINITY_DN62158_c0_g1	TRINITY_DN62158_c0_g1_	3
TRINITY_DN77087_c0_g3	TRINITY_DN77087_c0_g3_	3
TRINITY_DN65703_c39_g1	TRINITY_DN65703_c39_g1_	3
TRINITY_DN30249_c0_g1	TRINITY_DN30249_c0_g1_	3
TRINITY_DN72429_c7_g1	TRINITY_DN72429_c7_g1_	3
TRINITY_DN50149_c1_g2	TRINITY_DN50149_c1_g2_	3
TRINITY_DN855_c0_g1	TRINITY_DN855_c0_g1_	3
TRINITY_DN77981_c77_g3	TRINITY_DN77981_c77_g3_	3
TRINITY_DN32113_c0_g1	TRINITY_DN32113_c0_g1_	3
TRINITY_DN61420_c1_g1	TRINITY_DN61420_c1_g1_	3
TRINITY_DN44158_c0_g1	TRINITY_DN44158_c0_g1_	3
TRINITY_DN76225_c14_g3	TRINITY_DN76225_c14_g3_	3
TRINITY_DN63939_c3_g1	TRINITY_DN63939_c3_g1_	3
TRINITY_DN34581_c0_g1	TRINITY_DN34581_c0_g1_	3
TRINITY_DN78025_c21_g4	TRINITY_DN78025_c21_g4_	3
TRINITY_DN74732_c0_g3	TRINITY_DN74732_c0_g3_	3
TRINITY_DN76575_c5_g1	TRINITY_DN76575_c5_g1_	3
TRINITY_DN39015_c0_g1	TRINITY_DN39015_c0_g1_	3
TRINITY_DN229855_c0_g1	TRINITY_DN229855_c0_g1_	3
TRINITY_DN75371_c19_g3	TRINITY_DN75371_c19_g3_	3
TRINITY_DN63644_c0_g1	TRINITY_DN63644_c0_g1_	3
TRINITY_DN76245_c3_g1	TRINITY_DN76245_c3_g1_	3
TRINITY_DN77258_c0_g1	TRINITY_DN77258_c0_g1_	3
TRINITY_DN163777_c0_g1	TRINITY_DN163777_c0_g1_	3
TRINITY_DN17640_c1_g1	TRINITY_DN17640_c1_g1_	3
TRINITY_DN77455_c1_g1	TRINITY_DN77455_c1_g1_	3
TRINITY_DN51105_c0_g1	TRINITY_DN51105_c0_g1_	3
TRINITY_DN45973_c0_g1	TRINITY_DN45973_c0_g1_	3
TRINITY_DN49071_c0_g1	TRINITY_DN49071_c0_g1_	3
TRINITY_DN23887_c0_g1	TRINITY_DN23887_c0_g1_	3
TRINITY_DN108180_c0_g1	TRINITY_DN108180_c0_g1_	3
TRINITY_DN73009_c6_g3	TRINITY_DN73009_c6_g3_	3
TRINITY_DN75318_c0_g1	TRINITY_DN75318_c0_g1_	3
TRINITY_DN72310_c1_g2	TRINITY_DN72310_c1_g2_	3
TRINITY_DN65338_c0_g1	TRINITY_DN65338_c0_g1_	3
TRINITY_DN68567_c3_g1	TRINITY_DN68567_c3_g1_	3
TRINITY_DN74492_c0_g1	TRINITY_DN74492_c0_g1_	3
TRINITY_DN45183_c0_g1	TRINITY_DN45183_c0_g1_	3
TRINITY_DN62019_c0_g2	TRINITY_DN62019_c0_g2_	3
TRINITY_DN77045_c0_g1	TRINITY_DN77045_c0_g1_	3
TRINITY_DN77045_c0_g2	TRINITY_DN77045_c0_g2_	3
TRINITY_DN10826_c0_g1	TRINITY_DN10826_c0_g1_	3
TRINITY_DN63123_c0_g1	TRINITY_DN63123_c0_g1_	3
TRINITY_DN33850_c0_g1	TRINITY_DN33850_c0_g1_	3
TRINITY_DN75670_c0_g1	TRINITY_DN75670_c0_g1_	3
TRINITY_DN75402_c0_g1	TRINITY_DN75402_c0_g1_	3
TRINITY_DN77073_c0_g1	TRINITY_DN77073_c0_g1_	3
TRINITY_DN72325_c1_g1	TRINITY_DN72325_c1_g1_	3
TRINITY_DN71657_c0_g1	TRINITY_DN71657_c0_g1_	3
TRINITY_DN135754_c0_g1	TRINITY_DN135754_c0_g1_	3
TRINITY_DN75631_c0_g1	TRINITY_DN75631_c0_g1_	3
TRINITY_DN68794_c1_g1	TRINITY_DN68794_c1_g1_	3
TRINITY_DN198682_c0_g1	TRINITY_DN198682_c0_g1_	3
TRINITY_DN75742_c2_g1	TRINITY_DN75742_c2_g1_	3
TRINITY_DN77425_c0_g1	TRINITY_DN77425_c0_g1_	3
TRINITY_DN67415_c1_g1	TRINITY_DN67415_c1_g1_	3
TRINITY_DN74826_c0_g1	TRINITY_DN74826_c0_g1_	3
TRINITY_DN75962_c0_g1	TRINITY_DN75962_c0_g1_	3
TRINITY_DN49269_c0_g1	TRINITY_DN49269_c0_g1_	3
TRINITY_DN42866_c0_g1	TRINITY_DN42866_c0_g1_	3
TRINITY_DN207341_c0_g1	TRINITY_DN207341_c0_g1_	3
TRINITY_DN57532_c0_g1	TRINITY_DN57532_c0_g1_	3
TRINITY_DN76227_c1_g1	TRINITY_DN76227_c1_g1_	3
TRINITY_DN6572_c0_g1	TRINITY_DN6572_c0_g1_	3
TRINITY_DN76776_c3_g2	TRINITY_DN76776_c3_g2_	3
TRINITY_DN42081_c1_g2	TRINITY_DN42081_c1_g2_	3
TRINITY_DN40844_c0_g1	TRINITY_DN40844_c0_g1_	3
TRINITY_DN50584_c0_g1	TRINITY_DN50584_c0_g1_	3
TRINITY_DN52681_c0_g1	TRINITY_DN52681_c0_g1_	3
TRINITY_DN2642_c0_g1	TRINITY_DN2642_c0_g1_	3
TRINITY_DN76624_c0_g1	TRINITY_DN76624_c0_g1_	3
TRINITY_DN77604_c0_g1	TRINITY_DN77604_c0_g1_	3
TRINITY_DN238752_c0_g1	TRINITY_DN238752_c0_g1_	3
TRINITY_DN74850_c17_g4	TRINITY_DN74850_c17_g4_	3
TRINITY_DN62626_c0_g1	TRINITY_DN62626_c0_g1_	3
TRINITY_DN43618_c0_g1	TRINITY_DN43618_c0_g1_	3
TRINITY_DN71042_c2_g1	TRINITY_DN71042_c2_g1_	3
TRINITY_DN11303_c1_g1	TRINITY_DN11303_c1_g1_	3
TRINITY_DN66789_c2_g1	TRINITY_DN66789_c2_g1_	3
TRINITY_DN66789_c2_g2	TRINITY_DN66789_c2_g2_	3
TRINITY_DN73422_c1_g2	TRINITY_DN73422_c1_g2_	3
TRINITY_DN198692_c0_g1	TRINITY_DN198692_c0_g1_	3
TRINITY_DN72130_c10_g1	TRINITY_DN72130_c10_g1_	3
TRINITY_DN26468_c0_g1	TRINITY_DN26468_c0_g1_	3
TRINITY_DN76228_c1_g5	TRINITY_DN76228_c1_g5_	3
TRINITY_DN227505_c0_g1	TRINITY_DN227505_c0_g1_	3
TRINITY_DN75398_c2_g1	TRINITY_DN75398_c2_g1_	3
TRINITY_DN74994_c3_g1	TRINITY_DN74994_c3_g1_	3
TRINITY_DN64123_c1_g1	TRINITY_DN64123_c1_g1_	3
TRINITY_DN73864_c5_g1	TRINITY_DN73864_c5_g1_	3
TRINITY_DN15685_c0_g1	TRINITY_DN15685_c0_g1_	3
TRINITY_DN56777_c0_g1	TRINITY_DN56777_c0_g1_	3
TRINITY_DN11406_c0_g1	TRINITY_DN11406_c0_g1_	3
TRINITY_DN73413_c1_g1	TRINITY_DN73413_c1_g1_	3
TRINITY_DN228885_c0_g1	TRINITY_DN228885_c0_g1_	3
TRINITY_DN21300_c0_g1	TRINITY_DN21300_c0_g1_	3
TRINITY_DN74778_c0_g1	TRINITY_DN74778_c0_g1_	3
TRINITY_DN56459_c0_g1	TRINITY_DN56459_c0_g1_	3
TRINITY_DN30352_c0_g1	TRINITY_DN30352_c0_g1_	3
TRINITY_DN19648_c0_g1	TRINITY_DN19648_c0_g1_	3
TRINITY_DN20910_c0_g1	TRINITY_DN20910_c0_g1_	3
TRINITY_DN58639_c0_g1	TRINITY_DN58639_c0_g1_	3
TRINITY_DN59606_c0_g1	TRINITY_DN59606_c0_g1_	3
TRINITY_DN19772_c0_g1	TRINITY_DN19772_c0_g1_	3
TRINITY_DN138907_c0_g1	TRINITY_DN138907_c0_g1_	3
TRINITY_DN64494_c0_g2	TRINITY_DN64494_c0_g2_	3
TRINITY_DN63151_c0_g1	TRINITY_DN63151_c0_g1_	3
TRINITY_DN76657_c3_g6	TRINITY_DN76657_c3_g6_	3
TRINITY_DN57791_c0_g1	TRINITY_DN57791_c0_g1_	3
TRINITY_DN25453_c0_g1	TRINITY_DN25453_c0_g1_	3
TRINITY_DN50410_c0_g1	TRINITY_DN50410_c0_g1_	3
TRINITY_DN75596_c3_g2	TRINITY_DN75596_c3_g2_	3
TRINITY_DN67371_c0_g1	TRINITY_DN67371_c0_g1_	3
TRINITY_DN77905_c95_g1	TRINITY_DN77905_c95_g1_	3
TRINITY_DN76228_c1_g4	TRINITY_DN76228_c1_g4_	3
TRINITY_DN73591_c1_g1	TRINITY_DN73591_c1_g1_	3
TRINITY_DN59277_c0_g2	TRINITY_DN59277_c0_g2_	3
TRINITY_DN75864_c3_g1	TRINITY_DN75864_c3_g1_	3
TRINITY_DN71190_c1_g1	TRINITY_DN71190_c1_g1_	3
TRINITY_DN237503_c0_g1	TRINITY_DN237503_c0_g1_	3
TRINITY_DN65867_c1_g2	TRINITY_DN65867_c1_g2_	3
TRINITY_DN57000_c2_g1	TRINITY_DN57000_c2_g1_	3
TRINITY_DN74567_c0_g1	TRINITY_DN74567_c0_g1_	3
TRINITY_DN46282_c0_g1	TRINITY_DN46282_c0_g1_	3
TRINITY_DN197094_c0_g1	TRINITY_DN197094_c0_g1_	3
TRINITY_DN73864_c5_g2	TRINITY_DN73864_c5_g2_	3
TRINITY_DN31938_c0_g1	TRINITY_DN31938_c0_g1_	3
TRINITY_DN74783_c3_g1	TRINITY_DN74783_c3_g1_	3
TRINITY_DN73399_c0_g1	TRINITY_DN73399_c0_g1_	3
TRINITY_DN70754_c8_g1	TRINITY_DN70754_c8_g1_	3
TRINITY_DN46338_c0_g2	TRINITY_DN46338_c0_g2_	3
TRINITY_DN65425_c0_g1	TRINITY_DN65425_c0_g1_	3
TRINITY_DN10900_c0_g1	TRINITY_DN10900_c0_g1_	3
TRINITY_DN74897_c0_g1	TRINITY_DN74897_c0_g1_	3
TRINITY_DN76442_c1_g1	TRINITY_DN76442_c1_g1_	3
TRINITY_DN77387_c39_g1	TRINITY_DN77387_c39_g1_	3
TRINITY_DN65697_c0_g1	TRINITY_DN65697_c0_g1_	3
TRINITY_DN23640_c0_g1	TRINITY_DN23640_c0_g1_	3
TRINITY_DN73791_c2_g1	TRINITY_DN73791_c2_g1_	3
TRINITY_DN64595_c0_g2	TRINITY_DN64595_c0_g2_	3
TRINITY_DN11339_c1_g1	TRINITY_DN11339_c1_g1_	3
TRINITY_DN33574_c0_g1	TRINITY_DN33574_c0_g1_	3
TRINITY_DN17791_c0_g1	TRINITY_DN17791_c0_g1_	3
TRINITY_DN166522_c0_g1	TRINITY_DN166522_c0_g1_	3
TRINITY_DN47162_c0_g1	TRINITY_DN47162_c0_g1_	3
TRINITY_DN77123_c16_g1	TRINITY_DN77123_c16_g1_	3
TRINITY_DN55670_c0_g1	TRINITY_DN55670_c0_g1_	3
TRINITY_DN53668_c0_g1	TRINITY_DN53668_c0_g1_	3
TRINITY_DN96617_c0_g1	TRINITY_DN96617_c0_g1_	3
TRINITY_DN75106_c1_g1	TRINITY_DN75106_c1_g1_	3
TRINITY_DN37784_c0_g1	TRINITY_DN37784_c0_g1_	3
TRINITY_DN1591_c1_g1	TRINITY_DN1591_c1_g1_	3
TRINITY_DN204755_c0_g1	TRINITY_DN204755_c0_g1_	3
TRINITY_DN69111_c0_g1	TRINITY_DN69111_c0_g1_	3
TRINITY_DN36116_c0_g1	TRINITY_DN36116_c0_g1_	3
TRINITY_DN32451_c0_g2	TRINITY_DN32451_c0_g2_	3
TRINITY_DN68838_c1_g1	TRINITY_DN68838_c1_g1_	3
TRINITY_DN76993_c0_g1	TRINITY_DN76993_c0_g1_	3
TRINITY_DN44541_c0_g1	TRINITY_DN44541_c0_g1_	3
TRINITY_DN31189_c0_g1	TRINITY_DN31189_c0_g1_	3
TRINITY_DN64955_c1_g1	TRINITY_DN64955_c1_g1_	3
TRINITY_DN75187_c0_g1	TRINITY_DN75187_c0_g1_	3
TRINITY_DN54865_c0_g1	TRINITY_DN54865_c0_g1_	3
TRINITY_DN52500_c1_g1	TRINITY_DN52500_c1_g1_	3
TRINITY_DN65303_c1_g2	TRINITY_DN65303_c1_g2_	3
TRINITY_DN68798_c0_g2	TRINITY_DN68798_c0_g2_	3
TRINITY_DN65102_c0_g1	TRINITY_DN65102_c0_g1_	3
TRINITY_DN66161_c0_g1	TRINITY_DN66161_c0_g1_	3
TRINITY_DN69386_c1_g1	TRINITY_DN69386_c1_g1_	3
TRINITY_DN62640_c0_g1	TRINITY_DN62640_c0_g1_	3
TRINITY_DN3675_c0_g1	TRINITY_DN3675_c0_g1_	3
TRINITY_DN52052_c0_g1	TRINITY_DN52052_c0_g1_	3
TRINITY_DN71595_c8_g3	TRINITY_DN71595_c8_g3_	3
TRINITY_DN60861_c1_g2	TRINITY_DN60861_c1_g2_	3
TRINITY_DN51636_c0_g1	TRINITY_DN51636_c0_g1_	3
TRINITY_DN66756_c0_g2	TRINITY_DN66756_c0_g2_	3
TRINITY_DN71761_c3_g1	TRINITY_DN71761_c3_g1_	3
TRINITY_DN65802_c0_g1	TRINITY_DN65802_c0_g1_	3
TRINITY_DN61939_c0_g1	TRINITY_DN61939_c0_g1_	3
TRINITY_DN56267_c0_g3	TRINITY_DN56267_c0_g3_	3
TRINITY_DN115992_c0_g1	TRINITY_DN115992_c0_g1_	3
TRINITY_DN110650_c0_g1	TRINITY_DN110650_c0_g1_	3
TRINITY_DN77018_c1_g1	TRINITY_DN77018_c1_g1_	3
TRINITY_DN59397_c0_g1	TRINITY_DN59397_c0_g1_	3
TRINITY_DN29460_c0_g1	TRINITY_DN29460_c0_g1_	3
TRINITY_DN45575_c0_g1	TRINITY_DN45575_c0_g1_	3
TRINITY_DN75191_c0_g1	TRINITY_DN75191_c0_g1_	3
TRINITY_DN55884_c1_g1	TRINITY_DN55884_c1_g1_	3
TRINITY_DN41701_c0_g1	TRINITY_DN41701_c0_g1_	3
TRINITY_DN10902_c0_g1	TRINITY_DN10902_c0_g1_	3
TRINITY_DN21268_c0_g1	TRINITY_DN21268_c0_g1_	3
TRINITY_DN46413_c0_g1	TRINITY_DN46413_c0_g1_	3
TRINITY_DN74693_c0_g2	TRINITY_DN74693_c0_g2_	3
TRINITY_DN69079_c1_g3	TRINITY_DN69079_c1_g3_	3
TRINITY_DN70900_c0_g1	TRINITY_DN70900_c0_g1_	3
TRINITY_DN17249_c0_g1	TRINITY_DN17249_c0_g1_	3
TRINITY_DN61191_c0_g1	TRINITY_DN61191_c0_g1_	3
TRINITY_DN63931_c1_g1	TRINITY_DN63931_c1_g1_	3
TRINITY_DN5626_c0_g1	TRINITY_DN5626_c0_g1_	3
TRINITY_DN50271_c0_g1	TRINITY_DN50271_c0_g1_	3
TRINITY_DN54041_c0_g1	TRINITY_DN54041_c0_g1_	3
TRINITY_DN42900_c0_g1	TRINITY_DN42900_c0_g1_	3
TRINITY_DN70340_c2_g1	TRINITY_DN70340_c2_g1_	3
TRINITY_DN75007_c0_g1	TRINITY_DN75007_c0_g1_	3
TRINITY_DN26278_c0_g1	TRINITY_DN26278_c0_g1_	3
TRINITY_DN23323_c0_g1	TRINITY_DN23323_c0_g1_	3
TRINITY_DN167105_c0_g1	TRINITY_DN167105_c0_g1_	3
TRINITY_DN77531_c0_g1	TRINITY_DN77531_c0_g1_	3
TRINITY_DN57551_c0_g1	TRINITY_DN57551_c0_g1_	3
TRINITY_DN66777_c0_g1	TRINITY_DN66777_c0_g1_	3
TRINITY_DN44785_c0_g1	TRINITY_DN44785_c0_g1_	3
TRINITY_DN16060_c0_g1	TRINITY_DN16060_c0_g1_	3
TRINITY_DN15470_c0_g1	TRINITY_DN15470_c0_g1_	3
TRINITY_DN80518_c0_g1	TRINITY_DN80518_c0_g1_	3
TRINITY_DN32948_c1_g1	TRINITY_DN32948_c1_g1_	3
TRINITY_DN15657_c0_g1	TRINITY_DN15657_c0_g1_	3
TRINITY_DN56362_c0_g1	TRINITY_DN56362_c0_g1_	3
TRINITY_DN12877_c0_g1	TRINITY_DN12877_c0_g1_	3
TRINITY_DN197136_c0_g1	TRINITY_DN197136_c0_g1_	3
TRINITY_DN69232_c2_g1	TRINITY_DN69232_c2_g1_	3
TRINITY_DN65497_c3_g2	TRINITY_DN65497_c3_g2_	3
TRINITY_DN72085_c0_g2	TRINITY_DN72085_c0_g2_	3
TRINITY_DN76304_c4_g1	TRINITY_DN76304_c4_g1_	3
TRINITY_DN45251_c1_g1	TRINITY_DN45251_c1_g1_	3
TRINITY_DN45384_c1_g1	TRINITY_DN45384_c1_g1_	3
TRINITY_DN69900_c1_g1	TRINITY_DN69900_c1_g1_	3
TRINITY_DN55424_c0_g1	TRINITY_DN55424_c0_g1_	3
TRINITY_DN225593_c0_g1	TRINITY_DN225593_c0_g1_	3
TRINITY_DN39906_c0_g1	TRINITY_DN39906_c0_g1_	3
TRINITY_DN74355_c1_g4	TRINITY_DN74355_c1_g4_	3
TRINITY_DN26097_c0_g1	TRINITY_DN26097_c0_g1_	3
TRINITY_DN254895_c0_g1	TRINITY_DN254895_c0_g1_	3
TRINITY_DN10265_c1_g1	TRINITY_DN10265_c1_g1_	3
TRINITY_DN43154_c0_g1	TRINITY_DN43154_c0_g1_	3
TRINITY_DN78725_c0_g1	TRINITY_DN78725_c0_g1_	3
TRINITY_DN55964_c1_g1	TRINITY_DN55964_c1_g1_	3
TRINITY_DN1901_c0_g1	TRINITY_DN1901_c0_g1_	3
TRINITY_DN75113_c44_g1	TRINITY_DN75113_c44_g1_	3
TRINITY_DN75106_c1_g3	TRINITY_DN75106_c1_g3_	3
TRINITY_DN5198_c0_g1	TRINITY_DN5198_c0_g1_	3
TRINITY_DN64764_c0_g1	TRINITY_DN64764_c0_g1_	3
TRINITY_DN6287_c0_g1	TRINITY_DN6287_c0_g1_	3
TRINITY_DN65460_c0_g1	TRINITY_DN65460_c0_g1_	3
TRINITY_DN72040_c1_g1	TRINITY_DN72040_c1_g1_	3
TRINITY_DN73395_c1_g1	TRINITY_DN73395_c1_g1_	3
TRINITY_DN44597_c0_g1	TRINITY_DN44597_c0_g1_	3
TRINITY_DN138400_c0_g1	TRINITY_DN138400_c0_g1_	3
TRINITY_DN31632_c0_g1	TRINITY_DN31632_c0_g1_	3
TRINITY_DN43044_c0_g1	TRINITY_DN43044_c0_g1_	3
TRINITY_DN232551_c0_g1	TRINITY_DN232551_c0_g1_	3
TRINITY_DN77759_c0_g1	TRINITY_DN77759_c0_g1_	3
TRINITY_DN26413_c1_g2	TRINITY_DN26413_c1_g2_	3
TRINITY_DN75019_c0_g1	TRINITY_DN75019_c0_g1_	3
TRINITY_DN72029_c64_g3	TRINITY_DN72029_c64_g3_	3
TRINITY_DN67251_c0_g1	TRINITY_DN67251_c0_g1_	3
TRINITY_DN59102_c1_g1	TRINITY_DN59102_c1_g1_	3
TRINITY_DN124523_c0_g1	TRINITY_DN124523_c0_g1_	3
TRINITY_DN41223_c0_g1	TRINITY_DN41223_c0_g1_	3
TRINITY_DN39003_c0_g2	TRINITY_DN39003_c0_g2_	3
TRINITY_DN71933_c0_g1	TRINITY_DN71933_c0_g1_	3
TRINITY_DN29243_c0_g1	TRINITY_DN29243_c0_g1_	3
TRINITY_DN45470_c0_g1	TRINITY_DN45470_c0_g1_	3
TRINITY_DN71700_c37_g1	TRINITY_DN71700_c37_g1_	3
TRINITY_DN49272_c0_g1	TRINITY_DN49272_c0_g1_	3
TRINITY_DN50791_c0_g1	TRINITY_DN50791_c0_g1_	3
TRINITY_DN77292_c220_g1	TRINITY_DN77292_c220_g1_	3
TRINITY_DN82429_c0_g1	TRINITY_DN82429_c0_g1_	3
TRINITY_DN62344_c1_g1	TRINITY_DN62344_c1_g1_	3
TRINITY_DN11338_c0_g1	TRINITY_DN11338_c0_g1_	3
TRINITY_DN67219_c2_g1	TRINITY_DN67219_c2_g1_	3
TRINITY_DN68201_c1_g1	TRINITY_DN68201_c1_g1_	3
TRINITY_DN234199_c0_g1	TRINITY_DN234199_c0_g1_	3
TRINITY_DN54410_c0_g1	TRINITY_DN54410_c0_g1_	3
TRINITY_DN41882_c0_g1	TRINITY_DN41882_c0_g1_	3
TRINITY_DN143780_c0_g1	TRINITY_DN143780_c0_g1_	3
TRINITY_DN4822_c0_g1	TRINITY_DN4822_c0_g1_	3
TRINITY_DN75782_c27_g1	TRINITY_DN75782_c27_g1_	3
TRINITY_DN36421_c0_g1	TRINITY_DN36421_c0_g1_	3
TRINITY_DN69927_c1_g1	TRINITY_DN69927_c1_g1_	3
TRINITY_DN73763_c0_g1	TRINITY_DN73763_c0_g1_	3
TRINITY_DN103708_c0_g1	TRINITY_DN103708_c0_g1_	3
TRINITY_DN199632_c0_g1	TRINITY_DN199632_c0_g1_	3
TRINITY_DN77018_c1_g2	TRINITY_DN77018_c1_g2_	3
TRINITY_DN41081_c2_g1	TRINITY_DN41081_c2_g1_	3
TRINITY_DN44648_c0_g1	TRINITY_DN44648_c0_g1_	3
TRINITY_DN54718_c0_g1	TRINITY_DN54718_c0_g1_	3
TRINITY_DN27908_c0_g1	TRINITY_DN27908_c0_g1_	3
TRINITY_DN65576_c0_g1	TRINITY_DN65576_c0_g1_	3
TRINITY_DN44777_c0_g1	TRINITY_DN44777_c0_g1_	3
TRINITY_DN106880_c0_g1	TRINITY_DN106880_c0_g1_	3
TRINITY_DN18795_c0_g1	TRINITY_DN18795_c0_g1_	3
TRINITY_DN46845_c1_g1	TRINITY_DN46845_c1_g1_	3
TRINITY_DN50770_c0_g1	TRINITY_DN50770_c0_g1_	3
TRINITY_DN58538_c1_g1	TRINITY_DN58538_c1_g1_	3
TRINITY_DN25691_c0_g1	TRINITY_DN25691_c0_g1_	3
TRINITY_DN34183_c0_g1	TRINITY_DN34183_c0_g1_	3
TRINITY_DN76757_c7_g1	TRINITY_DN76757_c7_g1_	3
TRINITY_DN61737_c3_g1	TRINITY_DN61737_c3_g1_	3
TRINITY_DN115032_c0_g1	TRINITY_DN115032_c0_g1_	3
TRINITY_DN63716_c0_g1	TRINITY_DN63716_c0_g1_	3
TRINITY_DN66450_c0_g1	TRINITY_DN66450_c0_g1_	3
TRINITY_DN59724_c0_g1	TRINITY_DN59724_c0_g1_	3
TRINITY_DN196864_c1_g1	TRINITY_DN196864_c1_g1_	3
TRINITY_DN22190_c0_g1	TRINITY_DN22190_c0_g1_	3
TRINITY_DN75622_c0_g1	TRINITY_DN75622_c0_g1_	3
TRINITY_DN47921_c0_g1	TRINITY_DN47921_c0_g1_	3
TRINITY_DN76568_c0_g1	TRINITY_DN76568_c0_g1_	3
TRINITY_DN76480_c0_g2	TRINITY_DN76480_c0_g2_	3
TRINITY_DN18656_c0_g2	TRINITY_DN18656_c0_g2_	3
TRINITY_DN2494_c0_g1	TRINITY_DN2494_c0_g1_	3
TRINITY_DN30982_c2_g1	TRINITY_DN30982_c2_g1_	3
TRINITY_DN29967_c1_g1	TRINITY_DN29967_c1_g1_	3
TRINITY_DN76223_c5_g2	TRINITY_DN76223_c5_g2_	3
TRINITY_DN75341_c1_g1	TRINITY_DN75341_c1_g1_	3
TRINITY_DN34758_c0_g1	TRINITY_DN34758_c0_g1_	3
TRINITY_DN48865_c0_g1	TRINITY_DN48865_c0_g1_	3
TRINITY_DN201717_c0_g1	TRINITY_DN201717_c0_g1_	3
TRINITY_DN61366_c2_g1	TRINITY_DN61366_c2_g1_	3
TRINITY_DN5024_c0_g1	TRINITY_DN5024_c0_g1_	3
TRINITY_DN38887_c0_g1	TRINITY_DN38887_c0_g1_	3
TRINITY_DN54526_c0_g1	TRINITY_DN54526_c0_g1_	3
TRINITY_DN20949_c0_g1	TRINITY_DN20949_c0_g1_	3
TRINITY_DN73392_c1_g2	TRINITY_DN73392_c1_g2_	3
TRINITY_DN8154_c0_g1	TRINITY_DN8154_c0_g1_	3
TRINITY_DN50951_c0_g1	TRINITY_DN50951_c0_g1_	3
TRINITY_DN7969_c0_g1	TRINITY_DN7969_c0_g1_	3
TRINITY_DN67529_c0_g1	TRINITY_DN67529_c0_g1_	3
TRINITY_DN77728_c47_g1	TRINITY_DN77728_c47_g1_	3
TRINITY_DN24502_c0_g1	TRINITY_DN24502_c0_g1_	3
TRINITY_DN71186_c6_g1	TRINITY_DN71186_c6_g1_	3
TRINITY_DN75066_c1_g1	TRINITY_DN75066_c1_g1_	3
TRINITY_DN66674_c1_g1	TRINITY_DN66674_c1_g1_	3
TRINITY_DN55284_c1_g1	TRINITY_DN55284_c1_g1_	3
TRINITY_DN56577_c2_g1	TRINITY_DN56577_c2_g1_	3
TRINITY_DN36571_c0_g1	TRINITY_DN36571_c0_g1_	3
TRINITY_DN68257_c0_g1	TRINITY_DN68257_c0_g1_	3
TRINITY_DN45448_c1_g1	TRINITY_DN45448_c1_g1_	3
TRINITY_DN74083_c0_g1	TRINITY_DN74083_c0_g1_	3
TRINITY_DN62195_c0_g3	TRINITY_DN62195_c0_g3_	3
TRINITY_DN76927_c3_g1	TRINITY_DN76927_c3_g1_	3
TRINITY_DN26598_c2_g1	TRINITY_DN26598_c2_g1_	3
TRINITY_DN63026_c4_g3	TRINITY_DN63026_c4_g3_	3
TRINITY_DN50801_c0_g1	TRINITY_DN50801_c0_g1_	3
TRINITY_DN75897_c4_g1	TRINITY_DN75897_c4_g1_	3
TRINITY_DN228830_c0_g1	TRINITY_DN228830_c0_g1_	3
TRINITY_DN74890_c2_g4	TRINITY_DN74890_c2_g4_	3
TRINITY_DN76695_c0_g1	TRINITY_DN76695_c0_g1_	3
TRINITY_DN52705_c0_g1	TRINITY_DN52705_c0_g1_	3
TRINITY_DN29372_c1_g1	TRINITY_DN29372_c1_g1_	3
TRINITY_DN15387_c0_g1	TRINITY_DN15387_c0_g1_	3
TRINITY_DN164225_c0_g1	TRINITY_DN164225_c0_g1_	3
TRINITY_DN48101_c0_g1	TRINITY_DN48101_c0_g1_	3
TRINITY_DN55737_c0_g1	TRINITY_DN55737_c0_g1_	3
TRINITY_DN74850_c17_g2	TRINITY_DN74850_c17_g2_	3
TRINITY_DN30894_c0_g1	TRINITY_DN30894_c0_g1_	3
TRINITY_DN65673_c1_g1	TRINITY_DN65673_c1_g1_	3
TRINITY_DN54313_c0_g2	TRINITY_DN54313_c0_g2_	3
TRINITY_DN47473_c1_g1	TRINITY_DN47473_c1_g1_	3
TRINITY_DN53528_c0_g1	TRINITY_DN53528_c0_g1_	3
TRINITY_DN113581_c0_g1	TRINITY_DN113581_c0_g1_	3
TRINITY_DN2391_c0_g1	TRINITY_DN2391_c0_g1_	3
TRINITY_DN72839_c0_g1	TRINITY_DN72839_c0_g1_	3
TRINITY_DN54032_c0_g1	TRINITY_DN54032_c0_g1_	3
TRINITY_DN31460_c0_g1	TRINITY_DN31460_c0_g1_	3
TRINITY_DN51667_c0_g1	TRINITY_DN51667_c0_g1_	3
TRINITY_DN44856_c0_g1	TRINITY_DN44856_c0_g1_	3
TRINITY_DN48754_c0_g2	TRINITY_DN48754_c0_g2_	3
TRINITY_DN42620_c0_g1	TRINITY_DN42620_c0_g1_	3
TRINITY_DN6496_c0_g1	TRINITY_DN6496_c0_g1_	3
TRINITY_DN63026_c4_g4	TRINITY_DN63026_c4_g4_	3
TRINITY_DN55276_c0_g1	TRINITY_DN55276_c0_g1_	3
TRINITY_DN35783_c0_g1	TRINITY_DN35783_c0_g1_	3
TRINITY_DN63154_c0_g1	TRINITY_DN63154_c0_g1_	3
TRINITY_DN71881_c0_g1	TRINITY_DN71881_c0_g1_	3
TRINITY_DN79365_c0_g1	TRINITY_DN79365_c0_g1_	3
TRINITY_DN76765_c0_g1	TRINITY_DN76765_c0_g1_	3
TRINITY_DN138633_c0_g1	TRINITY_DN138633_c0_g1_	3
TRINITY_DN76854_c0_g5	TRINITY_DN76854_c0_g5_	3
TRINITY_DN69350_c0_g1	TRINITY_DN69350_c0_g1_	3
TRINITY_DN49603_c0_g1	TRINITY_DN49603_c0_g1_	3
TRINITY_DN55038_c0_g1	TRINITY_DN55038_c0_g1_	3
TRINITY_DN46688_c0_g1	TRINITY_DN46688_c0_g1_	3
TRINITY_DN49101_c0_g1	TRINITY_DN49101_c0_g1_	3
TRINITY_DN75886_c0_g1	TRINITY_DN75886_c0_g1_	3
TRINITY_DN77374_c0_g3	TRINITY_DN77374_c0_g3_	3
TRINITY_DN73106_c0_g1	TRINITY_DN73106_c0_g1_	3
TRINITY_DN229748_c0_g1	TRINITY_DN229748_c0_g1_	3
TRINITY_DN28967_c0_g1	TRINITY_DN28967_c0_g1_	3
TRINITY_DN37520_c0_g1	TRINITY_DN37520_c0_g1_	3
TRINITY_DN39342_c0_g1	TRINITY_DN39342_c0_g1_	3
TRINITY_DN44085_c0_g1	TRINITY_DN44085_c0_g1_	3
TRINITY_DN58318_c0_g1	TRINITY_DN58318_c0_g1_	3
TRINITY_DN60592_c0_g1	TRINITY_DN60592_c0_g1_	3
TRINITY_DN74026_c1_g1	TRINITY_DN74026_c1_g1_	3
TRINITY_DN51852_c0_g1	TRINITY_DN51852_c0_g1_	3
TRINITY_DN67278_c3_g1	TRINITY_DN67278_c3_g1_	3
TRINITY_DN29512_c0_g1	TRINITY_DN29512_c0_g1_	3
TRINITY_DN62080_c0_g1	TRINITY_DN62080_c0_g1_	3
TRINITY_DN121752_c0_g1	TRINITY_DN121752_c0_g1_	3
TRINITY_DN12997_c0_g1	TRINITY_DN12997_c0_g1_	3
TRINITY_DN75944_c4_g1	TRINITY_DN75944_c4_g1_	3
TRINITY_DN59602_c0_g1	TRINITY_DN59602_c0_g1_	3
TRINITY_DN184003_c0_g1	TRINITY_DN184003_c0_g1_	3
TRINITY_DN29900_c0_g1	TRINITY_DN29900_c0_g1_	3
TRINITY_DN53308_c0_g1	TRINITY_DN53308_c0_g1_	3
TRINITY_DN59579_c0_g1	TRINITY_DN59579_c0_g1_	3
TRINITY_DN1281_c0_g1	TRINITY_DN1281_c0_g1_	3
TRINITY_DN75349_c4_g1	TRINITY_DN75349_c4_g1_	3
TRINITY_DN22559_c0_g1	TRINITY_DN22559_c0_g1_	3
TRINITY_DN66127_c0_g1	TRINITY_DN66127_c0_g1_	3
TRINITY_DN77967_c5_g1	TRINITY_DN77967_c5_g1_	3
TRINITY_DN77203_c6_g1	TRINITY_DN77203_c6_g1_	3
TRINITY_DN68126_c0_g1	TRINITY_DN68126_c0_g1_	3
TRINITY_DN73450_c0_g2	TRINITY_DN73450_c0_g2_	3
TRINITY_DN77546_c14_g3	TRINITY_DN77546_c14_g3_	3
TRINITY_DN72003_c0_g1	TRINITY_DN72003_c0_g1_	3
TRINITY_DN41062_c0_g1	TRINITY_DN41062_c0_g1_	3
TRINITY_DN41927_c0_g1	TRINITY_DN41927_c0_g1_	3
TRINITY_DN103798_c0_g1	TRINITY_DN103798_c0_g1_	3
TRINITY_DN63277_c0_g1	TRINITY_DN63277_c0_g1_	3
TRINITY_DN67949_c3_g1	TRINITY_DN67949_c3_g1_	3
TRINITY_DN37735_c0_g1	TRINITY_DN37735_c0_g1_	3
TRINITY_DN73310_c0_g1	TRINITY_DN73310_c0_g1_	3
TRINITY_DN75491_c1_g1	TRINITY_DN75491_c1_g1_	3
TRINITY_DN8294_c0_g1	TRINITY_DN8294_c0_g1_	3
TRINITY_DN66094_c0_g1	TRINITY_DN66094_c0_g1_	3
TRINITY_DN197183_c0_g1	TRINITY_DN197183_c0_g1_	3
TRINITY_DN46899_c0_g1	TRINITY_DN46899_c0_g1_	3
TRINITY_DN63648_c1_g1	TRINITY_DN63648_c1_g1_	3
TRINITY_DN0_c0_g1	TRINITY_DN0_c0_g1_	3
TRINITY_DN73443_c19_g2	TRINITY_DN73443_c19_g2_	3
TRINITY_DN134144_c0_g1	TRINITY_DN134144_c0_g1_	3
TRINITY_DN41270_c0_g1	TRINITY_DN41270_c0_g1_	3
TRINITY_DN50605_c0_g1	TRINITY_DN50605_c0_g1_	3
TRINITY_DN44677_c0_g1	TRINITY_DN44677_c0_g1_	3
TRINITY_DN75835_c5_g1	TRINITY_DN75835_c5_g1_	3
TRINITY_DN75655_c1_g1	TRINITY_DN75655_c1_g1_	3
TRINITY_DN31499_c0_g1	TRINITY_DN31499_c0_g1_	3
TRINITY_DN54213_c0_g1	TRINITY_DN54213_c0_g1_	3
TRINITY_DN54517_c0_g1	TRINITY_DN54517_c0_g1_	3
TRINITY_DN174722_c1_g1	TRINITY_DN174722_c1_g1_	3
TRINITY_DN22369_c0_g1	TRINITY_DN22369_c0_g1_	3
TRINITY_DN70759_c0_g1	TRINITY_DN70759_c0_g1_	3
TRINITY_DN75441_c3_g1	TRINITY_DN75441_c3_g1_	3
TRINITY_DN66533_c1_g1	TRINITY_DN66533_c1_g1_	3
TRINITY_DN122704_c0_g1	TRINITY_DN122704_c0_g1_	3
TRINITY_DN16074_c0_g1	TRINITY_DN16074_c0_g1_	3
TRINITY_DN74922_c16_g1	TRINITY_DN74922_c16_g1_	3
TRINITY_DN74076_c0_g1	TRINITY_DN74076_c0_g1_	3
TRINITY_DN75693_c0_g2	TRINITY_DN75693_c0_g2_	3
TRINITY_DN55107_c3_g1	TRINITY_DN55107_c3_g1_	3
TRINITY_DN71141_c0_g2	TRINITY_DN71141_c0_g2_	3
TRINITY_DN49633_c0_g1	TRINITY_DN49633_c0_g1_	3
TRINITY_DN39644_c0_g1	TRINITY_DN39644_c0_g1_	3
TRINITY_DN43575_c0_g1	TRINITY_DN43575_c0_g1_	3
TRINITY_DN47593_c1_g1	TRINITY_DN47593_c1_g1_	3
TRINITY_DN48688_c0_g1	TRINITY_DN48688_c0_g1_	3
TRINITY_DN29804_c1_g1	TRINITY_DN29804_c1_g1_	3
TRINITY_DN76225_c3_g1	TRINITY_DN76225_c3_g1_	3
TRINITY_DN32041_c0_g1	TRINITY_DN32041_c0_g1_	3
TRINITY_DN67376_c0_g2	TRINITY_DN67376_c0_g2_	3
TRINITY_DN7192_c1_g1	TRINITY_DN7192_c1_g1_	3
TRINITY_DN77617_c0_g1	TRINITY_DN77617_c0_g1_	3
TRINITY_DN2137_c0_g1	TRINITY_DN2137_c0_g1_	3
TRINITY_DN61055_c0_g2	TRINITY_DN61055_c0_g2_	3
TRINITY_DN60212_c0_g1	TRINITY_DN60212_c0_g1_	3
TRINITY_DN44355_c0_g1	TRINITY_DN44355_c0_g1_	3
TRINITY_DN60781_c0_g2	TRINITY_DN60781_c0_g2_	3
TRINITY_DN60026_c0_g2	TRINITY_DN60026_c0_g2_	3
TRINITY_DN106690_c0_g1	TRINITY_DN106690_c0_g1_	3
TRINITY_DN15581_c0_g1	TRINITY_DN15581_c0_g1_	3
TRINITY_DN52531_c0_g1	TRINITY_DN52531_c0_g1_	3
TRINITY_DN66330_c0_g1	TRINITY_DN66330_c0_g1_	3
TRINITY_DN63557_c1_g1	TRINITY_DN63557_c1_g1_	3
TRINITY_DN71884_c0_g1	TRINITY_DN71884_c0_g1_	3
TRINITY_DN68339_c0_g1	TRINITY_DN68339_c0_g1_	3
TRINITY_DN31789_c4_g1	TRINITY_DN31789_c4_g1_	3
TRINITY_DN76671_c11_g3	TRINITY_DN76671_c11_g3_	3
TRINITY_DN65431_c1_g2	TRINITY_DN65431_c1_g2_	3
TRINITY_DN76301_c4_g2	TRINITY_DN76301_c4_g2_	3
TRINITY_DN76142_c1_g1	TRINITY_DN76142_c1_g1_	3
TRINITY_DN75115_c11_g1	TRINITY_DN75115_c11_g1_	3
TRINITY_DN18578_c1_g1	TRINITY_DN18578_c1_g1_	3
TRINITY_DN76368_c5_g1	TRINITY_DN76368_c5_g1_	3
TRINITY_DN196486_c1_g1	TRINITY_DN196486_c1_g1_	3
TRINITY_DN38424_c0_g1	TRINITY_DN38424_c0_g1_	3
TRINITY_DN52918_c0_g1	TRINITY_DN52918_c0_g1_	3
TRINITY_DN76575_c2_g1	TRINITY_DN76575_c2_g1_	3
TRINITY_DN37674_c0_g2	TRINITY_DN37674_c0_g2_	3
TRINITY_DN71973_c2_g2	TRINITY_DN71973_c2_g2_	3
TRINITY_DN75904_c0_g1	TRINITY_DN75904_c0_g1_	3
TRINITY_DN58377_c0_g1	TRINITY_DN58377_c0_g1_	3
TRINITY_DN38092_c0_g1	TRINITY_DN38092_c0_g1_	3
TRINITY_DN116097_c0_g2	TRINITY_DN116097_c0_g2_	3
TRINITY_DN49015_c0_g1	TRINITY_DN49015_c0_g1_	3
TRINITY_DN59169_c0_g1	TRINITY_DN59169_c0_g1_	3
TRINITY_DN25318_c0_g1	TRINITY_DN25318_c0_g1_	3
TRINITY_DN51157_c0_g1	TRINITY_DN51157_c0_g1_	3
TRINITY_DN36201_c0_g1	TRINITY_DN36201_c0_g1_	3
TRINITY_DN63955_c0_g1	TRINITY_DN63955_c0_g1_	3
TRINITY_DN75441_c2_g1	TRINITY_DN75441_c2_g1_	3
TRINITY_DN71273_c14_g1	TRINITY_DN71273_c14_g1_	3
TRINITY_DN51799_c0_g1	TRINITY_DN51799_c0_g1_	3
TRINITY_DN14775_c0_g1	TRINITY_DN14775_c0_g1_	3
TRINITY_DN69276_c0_g1	TRINITY_DN69276_c0_g1_	3
TRINITY_DN78025_c21_g1	TRINITY_DN78025_c21_g1_	3
TRINITY_DN34953_c0_g1	TRINITY_DN34953_c0_g1_	3
TRINITY_DN23110_c0_g1	TRINITY_DN23110_c0_g1_	3
TRINITY_DN77087_c0_g1	TRINITY_DN77087_c0_g1_	3
TRINITY_DN51866_c0_g1	TRINITY_DN51866_c0_g1_	3
TRINITY_DN47342_c1_g1	TRINITY_DN47342_c1_g1_	3
TRINITY_DN44139_c0_g1	TRINITY_DN44139_c0_g1_	3
TRINITY_DN71906_c1_g1	TRINITY_DN71906_c1_g1_	7
TRINITY_DN81392_c0_g1	TRINITY_DN81392_c0_g1_	7
TRINITY_DN61925_c9_g1	TRINITY_DN61925_c9_g1_	7
TRINITY_DN76606_c18_g1	TRINITY_DN76606_c18_g1_	7
TRINITY_DN67702_c6_g1	TRINITY_DN67702_c6_g1_	7
TRINITY_DN583_c0_g1	TRINITY_DN583_c0_g1_	7
TRINITY_DN75106_c1_g2	TRINITY_DN75106_c1_g2_	7
TRINITY_DN49011_c1_g1	TRINITY_DN49011_c1_g1_	7
TRINITY_DN44222_c0_g1	TRINITY_DN44222_c0_g1_	7
TRINITY_DN65347_c0_g1	TRINITY_DN65347_c0_g1_	7
TRINITY_DN77847_c2_g4	TRINITY_DN77847_c2_g4_	7
TRINITY_DN77847_c2_g2	TRINITY_DN77847_c2_g2_	7
TRINITY_DN77847_c3_g1	TRINITY_DN77847_c3_g1_	7
TRINITY_DN77847_c2_g1	TRINITY_DN77847_c2_g1_	7
TRINITY_DN77847_c3_g3	TRINITY_DN77847_c3_g3_	7
TRINITY_DN40862_c0_g1	TRINITY_DN40862_c0_g1_	7
TRINITY_DN75990_c8_g1	TRINITY_DN75990_c8_g1_	7
TRINITY_DN76225_c14_g1	TRINITY_DN76225_c14_g1_	7
TRINITY_DN77847_c3_g2	TRINITY_DN77847_c3_g2_	7
TRINITY_DN54889_c0_g1	TRINITY_DN54889_c0_g1_	7
TRINITY_DN23838_c0_g1	TRINITY_DN23838_c0_g1_	7
TRINITY_DN77847_c2_g3	TRINITY_DN77847_c2_g3_	7
TRINITY_DN60567_c0_g1	TRINITY_DN60567_c0_g1_	7
TRINITY_DN67337_c0_g1	TRINITY_DN67337_c0_g1_	7
TRINITY_DN72058_c1_g4	TRINITY_DN72058_c1_g4_	7
TRINITY_DN26572_c0_g1	TRINITY_DN26572_c0_g1_	7
TRINITY_DN60916_c0_g1	TRINITY_DN60916_c0_g1_	7
TRINITY_DN58540_c0_g1	TRINITY_DN58540_c0_g1_	7
TRINITY_DN58545_c0_g1	TRINITY_DN58545_c0_g1_	7
TRINITY_DN61388_c0_g1	TRINITY_DN61388_c0_g1_	7
TRINITY_DN74011_c0_g1	TRINITY_DN74011_c0_g1_	7
TRINITY_DN183971_c0_g1	TRINITY_DN183971_c0_g1_	7
TRINITY_DN67228_c1_g1	TRINITY_DN67228_c1_g1_	7
TRINITY_DN77998_c4_g1	TRINITY_DN77998_c4_g1_	7
TRINITY_DN46300_c2_g1	TRINITY_DN46300_c2_g1_	7
TRINITY_DN45126_c0_g1	TRINITY_DN45126_c0_g1_	7
TRINITY_DN73247_c0_g1	TRINITY_DN73247_c0_g1_	7
TRINITY_DN136680_c0_g1	TRINITY_DN136680_c0_g1_	7
TRINITY_DN45236_c1_g1	TRINITY_DN45236_c1_g1_	7
TRINITY_DN14081_c0_g1	TRINITY_DN14081_c0_g1_	7
TRINITY_DN1574_c0_g1	TRINITY_DN1574_c0_g1_	7
TRINITY_DN66329_c1_g1	TRINITY_DN66329_c1_g1_	7
TRINITY_DN48689_c1_g1	TRINITY_DN48689_c1_g1_	7
TRINITY_DN79421_c1_g1	TRINITY_DN79421_c1_g1_	7
TRINITY_DN39027_c0_g1	TRINITY_DN39027_c0_g1_	7
TRINITY_DN5987_c1_g1	TRINITY_DN5987_c1_g1_	7
TRINITY_DN75745_c18_g3	TRINITY_DN75745_c18_g3_	7
TRINITY_DN77276_c13_g4	TRINITY_DN77276_c13_g4_	7
TRINITY_DN55758_c0_g2	TRINITY_DN55758_c0_g2_	7
TRINITY_DN49257_c1_g1	TRINITY_DN49257_c1_g1_	7
TRINITY_DN73347_c26_g1	TRINITY_DN73347_c26_g1_	7
TRINITY_DN77524_c2_g1	TRINITY_DN77524_c2_g1_	7
TRINITY_DN34653_c0_g1	TRINITY_DN34653_c0_g1_	7
TRINITY_DN39523_c0_g1	TRINITY_DN39523_c0_g1_	5
TRINITY_DN71819_c0_g1	TRINITY_DN71819_c0_g1_	5
TRINITY_DN1343_c0_g1	TRINITY_DN1343_c0_g1_	5
TRINITY_DN197438_c0_g1	TRINITY_DN197438_c0_g1_	5
TRINITY_DN16126_c0_g1	TRINITY_DN16126_c0_g1_	5
TRINITY_DN72519_c0_g1	TRINITY_DN72519_c0_g1_	5
TRINITY_DN11784_c0_g1	TRINITY_DN11784_c0_g1_	5
TRINITY_DN170025_c0_g1	TRINITY_DN170025_c0_g1_	5
TRINITY_DN229123_c0_g1	TRINITY_DN229123_c0_g1_	5
TRINITY_DN76442_c4_g2	TRINITY_DN76442_c4_g2_	5
TRINITY_DN74950_c5_g1	TRINITY_DN74950_c5_g1_	5
TRINITY_DN27488_c0_g1	TRINITY_DN27488_c0_g1_	5
TRINITY_DN67100_c1_g1	TRINITY_DN67100_c1_g1_	5
TRINITY_DN64421_c0_g1	TRINITY_DN64421_c0_g1_	5
TRINITY_DN75770_c4_g1	TRINITY_DN75770_c4_g1_	5
TRINITY_DN18761_c0_g1	TRINITY_DN18761_c0_g1_	5
TRINITY_DN77892_c3_g1	TRINITY_DN77892_c3_g1_	5
TRINITY_DN57861_c0_g1	TRINITY_DN57861_c0_g1_	5
TRINITY_DN61349_c0_g1	TRINITY_DN61349_c0_g1_	5
TRINITY_DN70500_c0_g1	TRINITY_DN70500_c0_g1_	5
TRINITY_DN206170_c0_g1	TRINITY_DN206170_c0_g1_	5
TRINITY_DN55130_c0_g1	TRINITY_DN55130_c0_g1_	5
TRINITY_DN37731_c0_g1	TRINITY_DN37731_c0_g1_	5
TRINITY_DN75770_c3_g1	TRINITY_DN75770_c3_g1_	5
TRINITY_DN75494_c0_g2	TRINITY_DN75494_c0_g2_	5
TRINITY_DN75494_c0_g1	TRINITY_DN75494_c0_g1_	5
TRINITY_DN16140_c0_g1	TRINITY_DN16140_c0_g1_	5
TRINITY_DN28065_c0_g1	TRINITY_DN28065_c0_g1_	5
TRINITY_DN71503_c0_g1	TRINITY_DN71503_c0_g1_	5
TRINITY_DN70924_c0_g1	TRINITY_DN70924_c0_g1_	5
TRINITY_DN35115_c0_g1	TRINITY_DN35115_c0_g1_	5
TRINITY_DN49543_c0_g1	TRINITY_DN49543_c0_g1_	5
TRINITY_DN165454_c0_g1	TRINITY_DN165454_c0_g1_	5
TRINITY_DN103031_c0_g1	TRINITY_DN103031_c0_g1_	5
TRINITY_DN55910_c0_g1	TRINITY_DN55910_c0_g1_	5
TRINITY_DN77174_c3_g1	TRINITY_DN77174_c3_g1_	5
TRINITY_DN227870_c0_g1	TRINITY_DN227870_c0_g1_	5
TRINITY_DN77869_c4_g1	TRINITY_DN77869_c4_g1_	5
TRINITY_DN41721_c1_g1	TRINITY_DN41721_c1_g1_	5
TRINITY_DN196733_c0_g1	TRINITY_DN196733_c0_g1_	5
TRINITY_DN78727_c0_g1	TRINITY_DN78727_c0_g1_	5
TRINITY_DN63664_c2_g3	TRINITY_DN63664_c2_g3_	5
TRINITY_DN199749_c1_g1	TRINITY_DN199749_c1_g1_	5
TRINITY_DN75743_c5_g1	TRINITY_DN75743_c5_g1_	5
TRINITY_DN67209_c0_g1	TRINITY_DN67209_c0_g1_	5
TRINITY_DN62392_c1_g1	TRINITY_DN62392_c1_g1_	5
TRINITY_DN69531_c2_g2	TRINITY_DN69531_c2_g2_	5
TRINITY_DN69531_c2_g1	TRINITY_DN69531_c2_g1_	5
TRINITY_DN69904_c3_g1	TRINITY_DN69904_c3_g1_	5
TRINITY_DN58206_c0_g1	TRINITY_DN58206_c0_g1_	5
TRINITY_DN175060_c0_g1	TRINITY_DN175060_c0_g1_	5
TRINITY_DN75058_c0_g1	TRINITY_DN75058_c0_g1_	5
TRINITY_DN17514_c0_g1	TRINITY_DN17514_c0_g1_	5
TRINITY_DN76219_c1_g1	TRINITY_DN76219_c1_g1_	5
TRINITY_DN177896_c1_g1	TRINITY_DN177896_c1_g1_	5
TRINITY_DN75113_c42_g2	TRINITY_DN75113_c42_g2_	5
TRINITY_DN71308_c2_g1	TRINITY_DN71308_c2_g1_	5
TRINITY_DN66274_c1_g1	TRINITY_DN66274_c1_g1_	5
TRINITY_DN77076_c2_g1	TRINITY_DN77076_c2_g1_	5
TRINITY_DN66757_c3_g2	TRINITY_DN66757_c3_g2_	5
TRINITY_DN63151_c1_g1	TRINITY_DN63151_c1_g1_	5
TRINITY_DN10429_c1_g1	TRINITY_DN10429_c1_g1_	5
TRINITY_DN78670_c0_g1	TRINITY_DN78670_c0_g1_	5
TRINITY_DN63755_c0_g1	TRINITY_DN63755_c0_g1_	5
TRINITY_DN142432_c0_g1	TRINITY_DN142432_c0_g1_	5
TRINITY_DN204774_c0_g1	TRINITY_DN204774_c0_g1_	5
TRINITY_DN228214_c0_g1	TRINITY_DN228214_c0_g1_	5
TRINITY_DN58111_c0_g2	TRINITY_DN58111_c0_g2_	5
TRINITY_DN76564_c0_g1	TRINITY_DN76564_c0_g1_	5
TRINITY_DN43303_c3_g1	TRINITY_DN43303_c3_g1_	5
TRINITY_DN135031_c0_g1	TRINITY_DN135031_c0_g1_	5
TRINITY_DN107062_c0_g1	TRINITY_DN107062_c0_g1_	5
TRINITY_DN66110_c0_g1	TRINITY_DN66110_c0_g1_	5
TRINITY_DN72120_c6_g1	TRINITY_DN72120_c6_g1_	5
TRINITY_DN57231_c3_g1	TRINITY_DN57231_c3_g1_	5
TRINITY_DN233502_c0_g1	TRINITY_DN233502_c0_g1_	5
TRINITY_DN65574_c0_g1	TRINITY_DN65574_c0_g1_	5
TRINITY_DN40831_c0_g1	TRINITY_DN40831_c0_g1_	5
TRINITY_DN52880_c0_g1	TRINITY_DN52880_c0_g1_	5
TRINITY_DN143378_c1_g1	TRINITY_DN143378_c1_g1_	5
TRINITY_DN66373_c4_g1	TRINITY_DN66373_c4_g1_	5
TRINITY_DN134702_c0_g1	TRINITY_DN134702_c0_g1_	5
TRINITY_DN148381_c0_g1	TRINITY_DN148381_c0_g1_	5
TRINITY_DN74797_c0_g1	TRINITY_DN74797_c0_g1_	5
TRINITY_DN58423_c0_g1	TRINITY_DN58423_c0_g1_	5
TRINITY_DN75494_c0_g3	TRINITY_DN75494_c0_g3_	5
TRINITY_DN14656_c0_g1	TRINITY_DN14656_c0_g1_	10
TRINITY_DN72796_c21_g2	TRINITY_DN72796_c21_g2_	10
TRINITY_DN70969_c4_g2	TRINITY_DN70969_c4_g2_	10
TRINITY_DN77011_c0_g4	TRINITY_DN77011_c0_g4_	10
TRINITY_DN18218_c0_g1	TRINITY_DN18218_c0_g1_	10
TRINITY_DN76168_c2_g1	TRINITY_DN76168_c2_g1_	1
TRINITY_DN59081_c0_g1	TRINITY_DN59081_c0_g1_	1
TRINITY_DN68915_c1_g1	TRINITY_DN68915_c1_g1_	1
TRINITY_DN1556_c0_g1	TRINITY_DN1556_c0_g1_	1
TRINITY_DN32272_c1_g1	TRINITY_DN32272_c1_g1_	1
TRINITY_DN35424_c2_g1	TRINITY_DN35424_c2_g1_	1
TRINITY_DN76701_c2_g1	TRINITY_DN76701_c2_g1_	1
TRINITY_DN76896_c2_g1	TRINITY_DN76896_c2_g1_	1
TRINITY_DN31672_c0_g1	TRINITY_DN31672_c0_g1_	1
TRINITY_DN199182_c0_g1	TRINITY_DN199182_c0_g1_	1
TRINITY_DN10672_c0_g1	TRINITY_DN10672_c0_g1_	1
TRINITY_DN52028_c0_g1	TRINITY_DN52028_c0_g1_	1
TRINITY_DN77728_c41_g1	TRINITY_DN77728_c41_g1_	1
TRINITY_DN74405_c2_g1	TRINITY_DN74405_c2_g1_	1
TRINITY_DN104390_c0_g1	TRINITY_DN104390_c0_g1_	1
TRINITY_DN197485_c0_g1	TRINITY_DN197485_c0_g1_	1
TRINITY_DN6609_c1_g1	TRINITY_DN6609_c1_g1_	1
TRINITY_DN47382_c0_g2	TRINITY_DN47382_c0_g2_	1
TRINITY_DN109749_c0_g1	TRINITY_DN109749_c0_g1_	1
TRINITY_DN73867_c8_g2	TRINITY_DN73867_c8_g2_	1
TRINITY_DN68348_c0_g1	TRINITY_DN68348_c0_g1_	1
TRINITY_DN77863_c7_g1	TRINITY_DN77863_c7_g1_	1
TRINITY_DN44996_c0_g1	TRINITY_DN44996_c0_g1_	1
TRINITY_DN24455_c0_g1	TRINITY_DN24455_c0_g1_	1
TRINITY_DN58062_c0_g1	TRINITY_DN58062_c0_g1_	1
TRINITY_DN75784_c38_g4	TRINITY_DN75784_c38_g4_	1
TRINITY_DN221812_c0_g1	TRINITY_DN221812_c0_g1_	1
TRINITY_DN39515_c0_g1	TRINITY_DN39515_c0_g1_	1
TRINITY_DN66990_c0_g1	TRINITY_DN66990_c0_g1_	1
TRINITY_DN71652_c1_g2	TRINITY_DN71652_c1_g2_	1
TRINITY_DN43600_c0_g1	TRINITY_DN43600_c0_g1_	1
TRINITY_DN71199_c0_g1	TRINITY_DN71199_c0_g1_	1
TRINITY_DN30459_c0_g1	TRINITY_DN30459_c0_g1_	1
TRINITY_DN61212_c0_g1	TRINITY_DN61212_c0_g1_	1
TRINITY_DN219914_c0_g1	TRINITY_DN219914_c0_g1_	1
TRINITY_DN76637_c3_g2	TRINITY_DN76637_c3_g2_	1
TRINITY_DN134270_c0_g1	TRINITY_DN134270_c0_g1_	1
TRINITY_DN75275_c2_g1	TRINITY_DN75275_c2_g1_	1
TRINITY_DN75275_c2_g2	TRINITY_DN75275_c2_g2_	1
TRINITY_DN141489_c0_g1	TRINITY_DN141489_c0_g1_	1
TRINITY_DN9086_c0_g1	TRINITY_DN9086_c0_g1_	1
TRINITY_DN76704_c3_g1	TRINITY_DN76704_c3_g1_	1
TRINITY_DN75285_c3_g1	TRINITY_DN75285_c3_g1_	1
TRINITY_DN76704_c3_g2	TRINITY_DN76704_c3_g2_	1
TRINITY_DN60434_c0_g1	TRINITY_DN60434_c0_g1_	1
TRINITY_DN76595_c0_g1	TRINITY_DN76595_c0_g1_	1
TRINITY_DN73715_c2_g3	TRINITY_DN73715_c2_g3_	1
TRINITY_DN167619_c0_g1	TRINITY_DN167619_c0_g1_	1
TRINITY_DN71700_c35_g3	TRINITY_DN71700_c35_g3_	1
TRINITY_DN76704_c3_g3	TRINITY_DN76704_c3_g3_	1
TRINITY_DN64140_c0_g1	TRINITY_DN64140_c0_g1_	1
TRINITY_DN74159_c0_g1	TRINITY_DN74159_c0_g1_	1
[truncated: 3,425 more rows]

## Sheet: Blad2
TRINITY_DN227814_c0_g1_	4
[truncated: 2,301 more rows]
