# Supplementary material for: Family dinner: Transcriptional plasticity of five Noctuidae (Lepidoptera) feeding on three host plant species
Source: Ecol Evol. 2022 Sep 6;12(9):e9258. doi: 10.1002/ece3.9258 (PMC9448971; doi:10.1002/ece3.9258)
Supplement: Supplementary file 31 — Table S10c2 [file ECE3-12-e9258-s008.xlsx]

## Sheet: autographa_DE_HIGHISO_ARTH.blas
Supplementary Table 10c2. BLASTX annotated DE genes using local Arthropoda database.
Autographa gamma
Gene_ID	stitle	DE cluster	sseqid	pident	length	mismatch	gapopen	qstart	qend	sstart	send	evalue	bitscore
TRINITY_DN60245_c0_g1	PCG75468.1 hypothetical protein B5V51_11643 [Heliothis virescens]	4	PCG75468.1	52.101	119	57	0	112	468	274	392	5.82e-37	142
TRINITY_DN60223_c0_g1	XP_026737247.1 cytochrome b5-related protein-like [Trichoplusia ni]	4	XP_026737247.1	95.652	414	18	0	1790	549	40	453	0	816
TRINITY_DN44946_c0_g1	XP_026731214.1 cuticle protein LPCP-23-like [Trichoplusia ni]	3	XP_026731214.1	79.295	227	43	3	811	134	1	224	1e-96	289
TRINITY_DN67480_c0_g1	PRD37307.1 emrB [Nephila clavipes]	2	PRD37307.1	37.736	106	65	1	3	320	170	274	3.74e-11	65.1
TRINITY_DN49988_c0_g1	XP_026729350.1 luciferin 4-monooxygenase-like [Trichoplusia ni]	3	XP_026729350.1	82.353	34	6	0	2	103	410	443	2.81e-09	64.7
TRINITY_DN58238_c0_g1	XP_026725700.1 phytanoyl-CoA dioxygenase, peroxisomal-like [Trichoplusia ni]	4	XP_026725700.1	89.811	265	27	0	737	1531	1	265	8.64e-176	502
TRINITY_DN58232_c0_g1	XP_026733878.1 protein lethal(2)essential for life-like [Trichoplusia ni]	4	XP_026733878.1	91.209	182	16	0	142	687	1	182	5.09e-95	283
TRINITY_DN58257_c0_g1	XP_026731106.1 uncharacterized protein LOC113496168 [Trichoplusia ni]	11	XP_026731106.1	91.815	281	18	2	69	911	1	276	1.97e-124	375
TRINITY_DN58209_c0_g1	XP_021201094.1 organic cation transporter protein-like isoform X2 [Helicoverpa armigera]	3	XP_021201094.1	52.174	69	7	1	209	3	11	53	1.52e-09	66.6
TRINITY_DN58220_c2_g1	XP_026736267.1 uncharacterized protein LOC113499882 [Trichoplusia ni]	4	XP_026736267.1	60.526	418	162	2	3029	1785	1	418	1.29e-169	513
TRINITY_DN58226_c0_g1	XP_026728579.1 uridine 5'-monophosphate synthase-like isoform X2 [Trichoplusia ni]	2	XP_026728579.1	89.671	213	22	0	2377	1739	1	213	5.31e-129	397
TRINITY_DN35057_c0_g1	XP_026333120.1 fatty acid synthase-like [Hyposmocoma kahamanoa]	10	XP_026333120.1	77.083	48	11	0	373	230	1524	1571	9.52e-22	81.6
TRINITY_DN27742_c0_g1	XP_026729955.1 myrosinase 1-like [Trichoplusia ni]	4	XP_026729955.1	91.81	232	19	0	21	716	272	503	2.01e-150	437
TRINITY_DN27742_c1_g1	XP_026729956.1 myrosinase 1-like [Trichoplusia ni]	4	XP_026729956.1	80.282	71	14	0	1	213	436	506	2.26e-36	134
TRINITY_DN27742_c2_g1	PZC77127.1 hypothetical protein B5X24_HaOG203681 [Helicoverpa armigera]	4	PZC77127.1	69.886	176	53	0	1	528	234	409	2.99e-87	269
TRINITY_DN14718_c0_g1	XP_026736004.1 trypsin, alkaline C-like [Trichoplusia ni]	1	XP_026736004.1	77.778	27	6	0	2	82	134	160	3.81e-05	47.8
TRINITY_DN8946_c2_g1	PZC76890.1 hypothetical protein B5X24_HaOG204029 [Helicoverpa armigera]	1	PZC76890.1	51.22	41	18	1	40	162	17	55	4.25e-06	47.4
TRINITY_DN45544_c0_g1	XP_026738018.1 retinol-binding protein pinta-like [Trichoplusia ni]	2	XP_026738018.1	85.714	35	5	0	105	1	260	294	7e-11	67
TRINITY_DN45531_c0_g1	XP_026739295.1 pancreatic triacylglycerol lipase-like [Trichoplusia ni]	4	XP_026739295.1	86.957	92	12	0	277	2	41	132	2.98e-52	172
TRINITY_DN45542_c0_g1	XP_026729896.1 endocuticle structural glycoprotein SgAbd-5-like [Trichoplusia ni]	1	XP_026729896.1	80	30	6	0	697	608	81	110	1.07e-06	53.5
TRINITY_DN45529_c0_g1	XP_026728781.1 amidophosphoribosyltransferase-like isoform X1 [Trichoplusia ni]	4	XP_026728781.1	80.645	31	4	1	603	689	1	31	1.94e-05	52.4
TRINITY_DN53623_c1_g3	XP_026736696.1 uncharacterized protein LOC113500183 [Trichoplusia ni]	6	XP_026736696.1	79.688	128	25	1	20	403	111	237	1.76e-66	218
TRINITY_DN53696_c0_g1	PZC71210.1 hypothetical protein B5X24_HaOG213922 [Helicoverpa armigera]	2	PZC71210.1	85.714	77	11	0	233	3	80	156	1.63e-41	140
TRINITY_DN53621_c1_g1	PCG70876.1 hypothetical protein B5V51_2486 [Heliothis virescens]	1	PCG70876.1	80.645	31	6	0	94	2	113	143	9.33e-06	52
TRINITY_DN46808_c0_g1	XP_026736617.1 LOW QUALITY PROTEIN: E3 ubiquitin-protein ligase UBR1 [Trichoplusia ni]	6	XP_026736617.1	98.684	76	1	0	230	3	1371	1446	3.6e-41	149
TRINITY_DN84908_c0_g1	XP_026739098.1 trypsin, alkaline B-like [Trichoplusia ni]	1	XP_026739098.1	89.041	73	7	1	336	118	180	251	6.47e-27	106
TRINITY_DN28940_c0_g1	XP_026735468.1 UDP-glucuronosyltransferase 2C1-like [Trichoplusia ni]	1	XP_026735468.1	67.424	132	42	1	1	393	48	179	4.57e-56	188
TRINITY_DN28944_c1_g1	RVE44583.1 hypothetical protein evm_010763 [Chilo suppressalis]	14	RVE44583.1	55	40	16	1	100	213	24	63	1.95e-06	48.5
TRINITY_DN28944_c1_g2	RVE44585.1 hypothetical protein evm_010765 [Chilo suppressalis]	5	RVE44585.1	56.667	30	13	0	157	246	32	61	0.000218	43.5
TRINITY_DN53997_c0_g1	XP_026735700.1 UDP-glucuronosyltransferase 1-9-like [Trichoplusia ni]	3	XP_026735700.1	63.208	106	39	0	729	412	35	140	1.83e-38	137
TRINITY_DN31935_c0_g1	PZC73965.1 hypothetical protein B5X24_HaOG208491 [Helicoverpa armigera]	2	PZC73965.1	65.714	35	12	0	126	230	18	52	1.93e-11	50.1
TRINITY_DN57641_c0_g1	XP_023935440.1 acyl-CoA Delta(11) desaturase-like [Bicyclus anynana]	3	XP_023935440.1	57.627	118	49	1	1290	1643	178	294	4.35e-39	152
TRINITY_DN11273_c0_g1	XP_026739106.1 trypsin, alkaline A-like [Trichoplusia ni]	8	XP_026739106.1	84.615	52	8	0	3	158	53	104	1.26e-25	98.2
TRINITY_DN67140_c0_g1	XP_026742150.1 protein henna [Trichoplusia ni]	4	XP_026742150.1	98.687	457	6	0	133	1503	1	457	0	947
TRINITY_DN53351_c0_g1	XP_026734676.1 uncharacterized protein LOC113498738 [Trichoplusia ni]	4	XP_026734676.1	96.203	395	15	0	1946	762	1	395	0	706
TRINITY_DN53388_c0_g1	PCG71567.1 hypothetical protein B5V51_1724 [Heliothis virescens]	6	PCG71567.1	79.381	97	20	0	292	2	1	97	5.23e-35	133
TRINITY_DN30639_c0_g1	XP_026724504.1 nuclear pore membrane glycoprotein 210 [Trichoplusia ni]	2	XP_026724504.1	86.207	29	4	0	481	567	1641	1669	7.55e-08	58.9
TRINITY_DN27132_c0_g1	XP_026747092.1 chromatin-remodeling complex ATPase chain Iswi isoform X1 [Trichoplusia ni]	6	XP_026747092.1	66.25	80	1	1	2	241	645	698	2.78e-24	101
TRINITY_DN27121_c0_g1	RVE46044.1 hypothetical protein evm_009324 [Chilo suppressalis]	3	RVE46044.1	95.122	123	6	0	371	3	63	185	2.28e-48	167
TRINITY_DN27169_c1_g1	XP_026740550.1 uncharacterized protein LOC113502971 [Trichoplusia ni]	7	XP_026740550.1	66.279	86	28	1	1	255	72	157	2.77e-31	115
TRINITY_DN66416_c0_g1	XP_026733146.1 protein argonaute-2-like [Trichoplusia ni]	4	XP_026733146.1	70.339	472	115	5	583	1998	35	481	7.03e-172	525
TRINITY_DN66484_c19_g2	XP_026736016.1 UDP-glucuronosyltransferase 2B31-like [Trichoplusia ni]	3	XP_026736016.1	86.111	72	10	0	919	1134	1	72	2.54e-31	131
TRINITY_DN14446_c0_g1	AAB28240.1 HSUP59 [Trichoplusia ni]	2	AAB28240.1	82.143	28	5	0	500	417	129	156	1.6e-06	53.5
TRINITY_DN51723_c0_g1	XP_026747401.1 uncharacterized protein LOC113508053 [Trichoplusia ni]	3	XP_026747401.1	94.898	98	4	1	437	147	80	177	2.56e-41	153
TRINITY_DN51763_c2_g1	XP_021196531.1 uncharacterized protein LOC110380761 [Helicoverpa armigera]	4	XP_021196531.1	54.455	101	44	2	613	317	1202	1302	4.16e-19	73.6
TRINITY_DN394_c0_g1	XP_026744689.1 uncharacterized protein LOC113506026, partial [Trichoplusia ni]	2	XP_026744689.1	81.633	49	9	0	242	96	182	230	7.41e-18	80.5
TRINITY_DN49600_c0_g1	XP_013200750.1 PREDICTED: alanine--glyoxylate aminotransferase 2-like [Amyelois transitella]	3	XP_013200750.1	96.97	33	1	0	686	784	394	426	7.32e-11	69.3
TRINITY_DN49568_c0_g1	XP_023935730.1 uncharacterized protein LOC112044210 [Bicyclus anynana]	4	XP_023935730.1	77.966	59	13	0	55	231	598	656	2.44e-28	98.6
TRINITY_DN58095_c0_g1	XP_021200394.1 larval cuticle protein LCP-30-like [Helicoverpa armigera]	1	XP_021200394.1	97.744	133	3	0	838	440	62	194	6.76e-87	263
TRINITY_DN58095_c0_g2	XP_026732128.1 endocuticle structural glycoprotein SgAbd-2-like [Trichoplusia ni]	1	XP_026732128.1	85.507	69	10	0	807	1013	1	69	5.66e-26	108
TRINITY_DN58061_c0_g1	XP_026747331.1 carcinine transporter-like [Trichoplusia ni]	6	XP_026747331.1	80.776	567	109	0	6020	4320	1	567	0	900
TRINITY_DN58810_c1_g1	XP_026726105.1 uncharacterized protein LOC113492701 [Trichoplusia ni]	4	XP_026726105.1	83.83	235	38	0	899	195	17	251	3.46e-118	357
TRINITY_DN58863_c0_g1	XP_026734386.1 putative fatty acyl-CoA reductase CG5065 [Trichoplusia ni]	3	XP_026734386.1	96.698	424	14	0	1274	3	1	424	0	785
TRINITY_DN21290_c0_g1	XP_026744598.1 juvenile hormone esterase-like [Trichoplusia ni]	3	XP_026744598.1	82.857	35	6	0	266	162	501	535	3.57e-13	70.1
TRINITY_DN21272_c0_g1	XP_026739082.1 trypsin, alkaline B-like [Trichoplusia ni]	4	XP_026739082.1	78.788	33	7	0	99	1	17	49	1.13e-06	51.6
TRINITY_DN47600_c0_g2	PZC84994.1 hypothetical protein B5X24_HaOG203315 [Helicoverpa armigera]	11	PZC84994.1	67.925	53	16	1	25	183	26	77	1.03e-15	71.2
TRINITY_DN39765_c0_g1	XP_026731699.1 pancreatic triacylglycerol lipase-like isoform X1 [Trichoplusia ni]	2	XP_026731699.1	91.429	35	3	0	348	244	64	98	1.13e-14	75.5
TRINITY_DN36748_c0_g1	XP_026728839.1 putative sulfiredoxin [Trichoplusia ni]	1	XP_026728839.1	64.062	64	4	1	39	230	1	45	8.27e-17	75.5
TRINITY_DN96964_c0_g1	XP_014359372.1 PREDICTED: malignant T-cell-amplified sequence 1 homolog, partial [Papilio machaon]	1	XP_014359372.1	85.294	34	5	0	257	358	5	38	1.88e-10	61.6
TRINITY_DN84194_c0_g1	XP_026737249.1 carcinine transporter-like [Trichoplusia ni]	6	XP_026737249.1	91.564	569	43	2	1843	137	1	564	0	1016
TRINITY_DN36673_c0_g1	XP_026759499.1 membrane-bound alkaline phosphatase-like, partial [Galleria mellonella]	6	XP_026759499.1	93.103	29	2	0	271	357	108	136	9.96e-10	59.7
TRINITY_DN57522_c0_g1	XP_026734464.1 D-arabinitol dehydrogenase 1-like [Trichoplusia ni]	4	XP_026734464.1	92.962	341	24	0	1191	169	1	341	0	673
TRINITY_DN57528_c0_g1	XP_022127026.1 uncharacterized protein K02A2.6-like [Pieris rapae]	3	XP_022127026.1	67.04	804	262	1	61	2463	113	916	0	1124
TRINITY_DN57549_c0_g1	XP_026745429.1 organic cation transporter protein-like isoform X2 [Trichoplusia ni]	2	XP_026745429.1	89.881	168	17	0	596	93	374	541	3.96e-88	275
TRINITY_DN57530_c0_g1	XP_026732166.1 phosphatidate phosphatase LPIN2 isoform X1 [Trichoplusia ni]	1	XP_026732166.1	96.774	93	3	0	2	280	269	361	2.85e-51	178
TRINITY_DN57533_c0_g1	AAF74734.1 trypsin precursor AiB6, partial [Agrotis ipsilon]	1	AAF74734.1	70.455	44	12	1	1	129	159	202	1.41e-14	70.9
TRINITY_DN56457_c0_g1	XP_021190301.1 endocuticle structural glycoprotein SgAbd-3-like [Helicoverpa armigera]	11	XP_021190301.1	85.556	180	21	1	1098	559	1	175	1.88e-55	187
TRINITY_DN66778_c1_g3	XP_026747409.1 tetratricopeptide repeat protein 17 [Trichoplusia ni]	4	XP_026747409.1	90.4	500	47	1	210	1709	1	499	0	956
TRINITY_DN66707_c0_g2	XP_026747894.1 uncharacterized protein LOC113508914 isoform X2 [Trichoplusia ni]	4	XP_026747894.1	78.261	23	5	0	85	17	1	23	0.000205	45.8
TRINITY_DN66740_c0_g3	XP_026744752.1 uncharacterized protein LOC113506092 [Trichoplusia ni]	4	XP_026744752.1	47.831	830	424	6	2010	4493	11	833	0	758
TRINITY_DN66767_c4_g2	XP_026742057.1 histidine decarboxylase [Trichoplusia ni]	3	XP_026742057.1	95.567	203	9	0	611	3	1	203	5.63e-138	412
TRINITY_DN50499_c0_g1	XP_026730343.1 brachyurin-like [Trichoplusia ni]	10	XP_026730343.1	80.899	178	32	1	15	542	88	265	2.81e-87	264
TRINITY_DN50406_c0_g1	XP_026745534.1 probable 4-coumarate--CoA ligase 2, partial [Trichoplusia ni]	2	XP_026745534.1	83.333	36	6	0	290	397	1	36	9.32e-14	70.9
TRINITY_DN64325_c0_g1	KOB75022.1 Lipophorin receptor protein, partial [Operophtera brumata]	4	KOB75022.1	64.912	57	20	0	2953	3123	64	120	1.97e-17	86.7
TRINITY_DN64334_c1_g2	KPJ15335.1 putative tyrosyl-DNA phosphodiesterase [Papilio machaon]	9	KPJ15335.1	73.333	30	8	0	213	124	183	212	4.16e-11	46.2
TRINITY_DN64328_c12_g1	XP_026736696.1 uncharacterized protein LOC113500183 [Trichoplusia ni]	6	XP_026736696.1	75.94	133	31	1	717	322	173	305	2.96e-60	206
TRINITY_DN64328_c13_g1	XP_026736797.1 regucalcin-like [Trichoplusia ni]	4	XP_026736797.1	85.393	89	13	0	1	267	213	301	2.78e-44	162
TRINITY_DN69216_c0_g1	XP_026729107.1 facilitated trehalose transporter Tret1-like [Trichoplusia ni]	6	XP_026729107.1	70.621	177	52	0	540	10	1	177	1.95e-87	271
TRINITY_DN15510_c0_g1	XP_026733016.1 trypsin CFT-1-like [Trichoplusia ni]	6	XP_026733016.1	62.946	224	78	3	185	856	39	257	5.98e-94	286
TRINITY_DN30024_c1_g1	JAA77933.1 Ribosomal protein S3A, partial [Pararge aegeria]	3	JAA77933.1	100	29	0	0	2	88	136	164	1.03e-11	65.1
TRINITY_DN30050_c0_g1	XP_026727748.1 lactase-phlorizin hydrolase-like, partial [Trichoplusia ni]	10	XP_026727748.1	82.407	108	19	0	1	324	668	775	2.51e-59	202
TRINITY_DN30079_c0_g1	ABU98613.1 alpha-amylase, partial [Helicoverpa armigera]	10	ABU98613.1	91.743	109	9	0	3	329	327	435	3.46e-65	211
TRINITY_DN30097_c0_g1	XP_026731809.1 keratin, type I cytoskeletal 10-like [Trichoplusia ni]	6	XP_026731809.1	74.194	31	5	1	635	543	1	28	2.3e-05	48.1
TRINITY_DN9530_c0_g1	KOB78422.1 Uncharacterized protein OBRU01_02508 [Operophtera brumata]	3	KOB78422.1	89.286	28	3	0	377	460	7	34	6.98e-09	56.6
TRINITY_DN65710_c5_g1	XP_026727748.1 lactase-phlorizin hydrolase-like, partial [Trichoplusia ni]	10	XP_026727748.1	87.5	56	7	0	410	243	458	513	1.53e-25	107
TRINITY_DN65710_c7_g2	XP_026727751.1 lactase-phlorizin hydrolase-like [Trichoplusia ni]	4	XP_026727751.1	84.211	152	24	0	2	457	10	161	1.03e-86	278
TRINITY_DN65710_c7_g3	XP_026728513.1 myrosinase 1-like [Trichoplusia ni]	6	XP_026728513.1	83.553	152	25	0	31	486	1	152	6.39e-88	271
TRINITY_DN65710_c7_g1	XP_026728515.1 myrosinase 1-like [Trichoplusia ni]	4	XP_026728515.1	82.635	167	29	0	1	501	162	328	1.27e-101	306
TRINITY_DN65747_c2_g1	XP_026730869.1 uncharacterized protein LOC113496015 [Trichoplusia ni]	1	XP_026730869.1	63.808	688	245	1	2851	4914	669	1352	0	984
TRINITY_DN65744_c0_g1	XP_026485615.1 uncharacterized protein LOC113393117 [Vanessa tameamea]	1	XP_026485615.1	52.714	1732	786	16	552	5705	5	1717	0	1847
TRINITY_DN65753_c1_g1	XP_026738673.1 myrosinase 1-like [Trichoplusia ni]	2	XP_026738673.1	72.566	113	24	2	46	363	1	113	1.32e-47	166
TRINITY_DN19721_c0_g1	XP_026728940.1 39S ribosomal protein L35, mitochondrial [Trichoplusia ni]	3	XP_026728940.1	79.31	29	6	0	88	2	7	35	9.68e-06	48.5
TRINITY_DN19795_c0_g1	XP_026737673.1 retinal dehydrogenase 1-like [Trichoplusia ni]	4	XP_026737673.1	77.419	31	6	1	260	352	435	464	6.18e-07	53.9
TRINITY_DN99719_c0_g1	PCG72026.1 hypothetical protein B5V51_1238 [Heliothis virescens]	2	PCG72026.1	72.152	79	22	0	1	237	31	109	1.61e-34	120
TRINITY_DN35298_c0_g1	XP_026743743.1 uncharacterized protein LOC113505310 [Trichoplusia ni]	4	XP_026743743.1	77.647	85	19	0	1	255	8	92	4.89e-41	149
TRINITY_DN54792_c0_g1	XP_026734704.1 uncharacterized protein LOC113498760 [Trichoplusia ni]	1	XP_026734704.1	71.429	105	27	1	421	726	1	105	4e-41	152
TRINITY_DN65932_c0_g1	XP_026740764.1 alpha-aminoadipic semialdehyde synthase, mitochondrial-like [Trichoplusia ni]	4	XP_026740764.1	98.78	82	1	0	1	246	211	292	4.45e-51	176
TRINITY_DN65909_c0_g2	XP_026737875.1 multidrug resistance-associated protein 4-like [Trichoplusia ni]	1	XP_026737875.1	80.24	167	33	0	434	934	1	167	1.43e-86	290
TRINITY_DN65909_c0_g3	ACZ64279.1 ATP-binding cassette sub-family C member 4 [Trichoplusia ni]	1	ACZ64279.1	71.479	568	143	5	1	1656	349	913	0	726
TRINITY_DN58704_c1_g1	XP_026728874.1 uncharacterized protein LOC113494633 isoform X2 [Trichoplusia ni]	10	XP_026728874.1	85.337	341	46	1	133	1143	1	341	2.37e-139	419
TRINITY_DN58714_c0_g1	XP_026742503.1 integrin beta-8-like [Trichoplusia ni]	4	XP_026742503.1	83.152	184	31	0	248	799	1	184	1.4e-109	325
TRINITY_DN58732_c1_g1	XP_026727408.1 glycerophosphodiester phosphodiesterase GDPD6-like [Trichoplusia ni]	3	XP_026727408.1	87.936	373	43	1	581	1693	1	373	0	696
TRINITY_DN49366_c0_g1	XP_026747799.1 esterase FE4-like [Trichoplusia ni]	6	XP_026747799.1	76.712	73	17	0	1	219	34	106	3.15e-31	120
TRINITY_DN49334_c0_g1	XP_026741850.1 chymotrypsin-2-like isoform X1 [Trichoplusia ni]	4	XP_026741850.1	71.429	28	8	0	258	175	204	231	3.03e-13	50.4
TRINITY_DN54951_c1_g1	XP_026725825.1 zinc finger protein GLIS2-like isoform X1 [Trichoplusia ni]	3	XP_026725825.1	90.238	420	37	3	1349	93	1	417	0	728
TRINITY_DN54909_c0_g1	XP_026726537.1 probable cytochrome P450 6a13 [Trichoplusia ni]	4	XP_026726537.1	81.618	136	25	0	412	5	20	155	1.56e-73	237
TRINITY_DN54973_c1_g1	XP_026740550.1 uncharacterized protein LOC113502971 [Trichoplusia ni]	7	XP_026740550.1	76.966	178	40	1	574	44	1	178	1.63e-98	289
TRINITY_DN54979_c0_g1	XP_026739383.1 trans-1,2-dihydrobenzene-1,2-diol dehydrogenase-like [Trichoplusia ni]	2	XP_026739383.1	80.645	31	6	0	1193	1101	270	300	7.02e-07	58.5
TRINITY_DN57426_c0_g2	XP_026727748.1 lactase-phlorizin hydrolase-like, partial [Trichoplusia ni]	10	XP_026727748.1	75.676	222	53	1	668	3	273	493	1.92e-116	361
TRINITY_DN57457_c0_g1	XP_022822014.1 uncharacterized protein LOC111353287 [Spodoptera litura]	3	XP_022822014.1	61.413	184	68	3	754	209	62	244	1.2e-39	144
TRINITY_DN57415_c0_g2	PZC85398.1 hypothetical protein B5X24_HaOG201894 [Helicoverpa armigera]	3	PZC85398.1	65.854	82	28	0	61	306	78	159	3.44e-23	94.7
TRINITY_DN23260_c0_g1	PCG71033.1 hypothetical protein B5V51_2344 [Heliothis virescens]	4	PCG71033.1	100	51	0	0	735	887	1	51	2.89e-26	108
TRINITY_DN41745_c0_g1	XP_026727408.1 glycerophosphodiester phosphodiesterase GDPD6-like [Trichoplusia ni]	3	XP_026727408.1	86.957	23	3	0	389	457	1	23	9.79e-06	51.2
TRINITY_DN64983_c0_g1	PCG65768.1 hypothetical protein B5V51_8700 [Heliothis virescens]	6	PCG65768.1	70.312	64	19	0	69	260	209	272	3.83e-22	97.4
TRINITY_DN64944_c5_g2	XP_026747853.1 lipase member H-like [Trichoplusia ni]	6	XP_026747853.1	87.5	120	13	2	359	3	1	119	2.33e-68	216
TRINITY_DN65002_c0_g1	XP_026730746.1 glucose dehydrogenase [FAD, quinone]-like [Trichoplusia ni]	4	XP_026730746.1	83.465	127	21	0	105	485	8	134	1.43e-69	226
TRINITY_DN65002_c0_g2	XP_026730721.1 glucose dehydrogenase [FAD, quinone]-like [Trichoplusia ni]	4	XP_026730721.1	80.845	355	68	0	1070	6	144	498	0	606
TRINITY_DN53778_c0_g1	JAA80368.1 Hypoxia up-regulated protein 1 [Pararge aegeria]	3	JAA80368.1	100	27	0	0	83	3	450	476	1.4e-09	64.7
TRINITY_DN60156_c2_g1	XP_026727158.1 putative transporter svop-1 [Trichoplusia ni]	6	XP_026727158.1	87.097	248	31	1	886	143	264	510	7.08e-155	448
TRINITY_DN60124_c0_g1	XP_026740895.1 actin cytoskeleton-regulatory complex protein PAN1-like isoform X2 [Trichoplusia ni]	3	XP_026740895.1	89.35	554	36	4	164	1807	1	537	0	603
TRINITY_DN60116_c0_g1	XP_026737051.1 alanine--glyoxylate aminotransferase 2-like [Trichoplusia ni]	3	XP_026737051.1	97.068	307	9	0	1	921	171	477	0	620
TRINITY_DN42198_c0_g1	XP_026739085.1 trypsin CFT-1-like [Trichoplusia ni]	8	XP_026739085.1	70.833	168	48	1	1	501	30	197	1.87e-81	248
TRINITY_DN48278_c0_g1	XP_026724506.1 gelsolin, cytoplasmic-like [Trichoplusia ni]	8	XP_026724506.1	83.871	31	5	0	136	228	1	31	6.33e-11	63.5
TRINITY_DN48271_c0_g1	XP_026731023.1 protein Flattop [Trichoplusia ni]	6	XP_026731023.1	96.667	30	1	0	92	3	9	38	2.27e-10	60.8
TRINITY_DN14388_c0_g1	XP_026736696.1 uncharacterized protein LOC113500183 [Trichoplusia ni]	6	XP_026736696.1	75.676	111	27	0	61	393	1	111	2.54e-56	191
TRINITY_DN20641_c0_g1	XP_026743500.1 dynein regulatory complex protein 8 isoform X3 [Trichoplusia ni]	4	XP_026743500.1	95.122	41	2	0	180	58	137	177	3.39e-18	80.9
TRINITY_DN20620_c0_g1	XP_026747798.1 bile salt-activated lipase-like [Trichoplusia ni]	2	XP_026747798.1	65.116	43	13	1	123	1	1	43	4.05e-08	58.9
TRINITY_DN57105_c0_g1	XP_026735504.1 uncharacterized protein LOC113499284 [Trichoplusia ni]	2	XP_026735504.1	94.697	132	7	0	308	703	1	132	3.64e-80	259
TRINITY_DN46537_c0_g1	XP_026735871.1 UDP-glucuronosyltransferase 2B37-like [Trichoplusia ni]	6	XP_026735871.1	59.829	117	47	0	353	3	100	216	8.45e-45	161
TRINITY_DN57388_c0_g1	XP_026729379.1 elongation of very long chain fatty acids protein 7-like [Trichoplusia ni]	1	XP_026729379.1	72.527	182	47	2	1	543	122	301	1.17e-83	256
TRINITY_DN57358_c0_g1	XP_026735895.1 uncharacterized protein LOC113499579 [Trichoplusia ni]	7	XP_026735895.1	66	250	84	1	17	766	18	266	2.45e-106	337
TRINITY_DN57358_c0_g2	XP_026736028.1 UDP-glucuronosyltransferase 2B31-like [Trichoplusia ni]	7	XP_026736028.1	84.536	97	15	0	293	3	263	359	2.48e-54	179
TRINITY_DN57358_c0_g3	XP_026735708.1 UDP-glucuronosyltransferase 2B31-like [Trichoplusia ni]	4	XP_026735708.1	80	80	16	0	2	241	23	102	4.39e-38	139
TRINITY_DN57310_c2_g1	XP_026733376.1 trypsin, alkaline C-like [Trichoplusia ni]	1	XP_026733376.1	67.347	98	32	0	2	295	29	126	1.28e-45	153
TRINITY_DN17212_c0_g1	XP_026733472.1 twitchin isoform X11 [Trichoplusia ni]	4	XP_026733472.1	95.05	101	4	1	2	304	1182	1281	1.1e-35	134
TRINITY_DN51890_c0_g1	XP_026732744.1 uncharacterized protein LOC113497399 [Trichoplusia ni]	6	XP_026732744.1	79.339	121	25	0	654	292	1338	1458	4.29e-60	210
TRINITY_DN29164_c0_g1	XP_026744923.1 trafficking protein particle complex subunit 1-like [Trichoplusia ni]	4	XP_026744923.1	100	35	0	0	122	226	1	35	1.47e-17	77.4
TRINITY_DN29115_c0_g1	XP_026726463.1 uncharacterized protein LOC113492930 isoform X2 [Trichoplusia ni]	2	XP_026726463.1	65.517	29	10	0	477	391	107	135	5.26e-05	48.9
TRINITY_DN62175_c0_g1	XP_026731016.1 NPC intracellular cholesterol transporter 1 homolog 1b-like [Trichoplusia ni]	6	XP_026731016.1	86.174	1244	171	1	346	4074	1	1244	0	2201
TRINITY_DN62118_c0_g1	XP_026730517.1 uncharacterized protein LOC113495782 [Trichoplusia ni]	1	XP_026730517.1	69.672	122	37	0	368	3	48	169	6.29e-58	184
TRINITY_DN62151_c0_g1	XP_026740070.1 fatty acyl-CoA reductase wat-like [Trichoplusia ni]	1	XP_026740070.1	70.169	533	159	0	215	1813	1	533	0	789
TRINITY_DN66242_c2_g1	XP_026684835.1 DNA ligase 1 [Diaphorina citri]	1	XP_026684835.1	59.259	27	11	0	188	108	711	737	0.00077	43.5
TRINITY_DN48180_c0_g1	XP_026726736.1 uncharacterized protein LOC113493113 [Trichoplusia ni]	3	XP_026726736.1	93.548	31	2	0	95	3	225	255	2.73e-09	60.1
TRINITY_DN38709_c0_g1	XP_026741915.1 alpha-amylase 2-like [Trichoplusia ni]	4	XP_026741915.1	76.667	30	7	0	181	92	1	30	3.36e-06	52
TRINITY_DN29912_c0_g1	ALT14583.1 carboxylesterase [Helicoverpa armigera]	6	ALT14583.1	72.414	116	32	0	3	350	266	381	4.08e-55	186
TRINITY_DN62624_c0_g1	XP_026730562.1 tubulin-specific chaperone cofactor E-like protein [Trichoplusia ni]	4	XP_026730562.1	98.922	464	5	0	2461	1070	1	464	0	881
TRINITY_DN62617_c0_g1	KPJ12157.1 Protein lin-10 [Papilio machaon]	3	KPJ12157.1	91.667	60	1	1	1855	1688	197	256	7.11e-24	115
TRINITY_DN62697_c2_g1	XP_026747521.1 organic cation/carnitine transporter 7-like [Trichoplusia ni]	6	XP_026747521.1	85.526	152	22	0	541	86	376	527	4.97e-67	219
TRINITY_DN31050_c0_g1	XP_026749654.1 dystrophin-like, partial [Galleria mellonella]	2	XP_026749654.1	100	90	0	0	1	270	22	111	1.33e-58	191
TRINITY_DN21957_c0_g1	ADD17089.1 glutathione S-transferase [Helicoverpa armigera]	6	ADD17089.1	57.143	42	16	1	314	195	179	220	1.88e-06	51.2
TRINITY_DN67885_c0_g1	XP_026729956.1 myrosinase 1-like [Trichoplusia ni]	4	XP_026729956.1	89.474	95	10	0	358	74	412	506	1.42e-55	186
TRINITY_DN42931_c0_g1	XP_026730901.1 lipase 1-like [Trichoplusia ni]	6	XP_026730901.1	86.207	29	4	0	89	3	49	77	8.89e-15	56.2
TRINITY_DN42904_c0_g1	XP_026736696.1 uncharacterized protein LOC113500183 [Trichoplusia ni]	6	XP_026736696.1	77.451	102	22	1	307	2	69	169	2.42e-47	166
TRINITY_DN42955_c0_g1	XP_026732744.1 uncharacterized protein LOC113497399 [Trichoplusia ni]	2	XP_026732744.1	89.655	29	3	0	87	1	1122	1150	6.04e-18	57.8
TRINITY_DN41993_c0_g1	XP_021185472.1 ragulator complex protein LAMTOR4 homolog [Helicoverpa armigera]	1	XP_021185472.1	92.593	27	2	0	83	3	45	71	2.67e-10	58.5
TRINITY_DN52797_c0_g1	XP_026747070.1 uncharacterized protein LOC113508313 [Trichoplusia ni]	4	XP_026747070.1	92.072	391	31	0	239	1411	1	391	0	759
TRINITY_DN52775_c2_g1	XP_026729274.1 larval cuticle protein 1-like [Trichoplusia ni]	3	XP_026729274.1	82.759	29	5	0	88	2	45	73	6.12e-07	53.5
TRINITY_DN32274_c0_g1	XP_026725628.1 trichohyalin-like [Trichoplusia ni]	4	XP_026725628.1	59.375	64	25	1	2	190	564	627	1.48e-10	62.8
TRINITY_DN56792_c0_g2	KOB73138.1 Aminopeptidase N3 [Operophtera brumata]	3	KOB73138.1	76.667	30	7	0	91	2	788	817	4.99e-06	53.5
TRINITY_DN66583_c1_g2	XP_026742696.1 LOW QUALITY PROTEIN: nitric oxide synthase-like protein [Trichoplusia ni]	6	XP_026742696.1	98.586	990	14	0	1	2970	108	1097	0	2002
TRINITY_DN41265_c0_g1	XP_026754992.1 protein ABHD11-like [Galleria mellonella]	1	XP_026754992.1	100	29	0	0	1	87	239	267	5.14e-13	69.7
TRINITY_DN57790_c0_g1	XP_026742695.1 cytochrome P450 18a1 [Trichoplusia ni]	1	XP_026742695.1	98.551	414	6	0	1244	3	1	414	0	765
TRINITY_DN66814_c0_g4	XP_013172579.1 PREDICTED: sodium/hydrogen exchanger 3 isoform X3 [Papilio xuthus]	4	XP_013172579.1	100	73	0	0	63	281	788	860	1.81e-33	128
TRINITY_DN66823_c1_g1	XP_026745838.1 papilin-like isoform X5 [Trichoplusia ni]	1	XP_026745838.1	78.667	75	16	0	3	227	2319	2393	1.45e-34	130
TRINITY_DN66861_c4_g3	XP_013190379.1 PREDICTED: choline O-acetyltransferase [Amyelois transitella]	3	XP_013190379.1	86.957	46	6	0	138	1	41	86	4.51e-18	88.2
TRINITY_DN83829_c0_g1	XP_026739096.1 trypsin, alkaline B-like [Trichoplusia ni]	1	XP_026739096.1	73.896	249	63	2	53	796	1	248	3.36e-117	342
TRINITY_DN23722_c0_g1	XP_026741583.1 xanthine dehydrogenase/oxidase-like isoform X2 [Trichoplusia ni]	2	XP_026741583.1	92.308	26	2	0	1	78	1212	1237	1.69e-08	57.4
TRINITY_DN24413_c0_g1	XP_026732744.1 uncharacterized protein LOC113497399 [Trichoplusia ni]	1	XP_026732744.1	76.699	103	24	0	40	348	773	875	7.66e-43	155
TRINITY_DN86891_c0_g1	XP_026729956.1 myrosinase 1-like [Trichoplusia ni]	4	XP_026729956.1	75.397	126	31	0	3	380	54	179	2.74e-66	214
TRINITY_DN15814_c0_g1	OXA61811.1 Proline-rich protein 1 [Folsomia candida]	1	OXA61811.1	81.633	49	9	0	149	3	298	346	3.01e-14	74.7
TRINITY_DN59485_c1_g1	XP_021194570.1 facilitated trehalose transporter Tret1-like isoform X1 [Helicoverpa armigera]	7	XP_021194570.1	65.495	455	157	0	1688	324	1	455	0	589
TRINITY_DN59426_c3_g1	XP_026740265.1 uncharacterized protein LOC113502778 [Trichoplusia ni]	6	XP_026740265.1	88.571	105	12	0	320	6	1	105	3.09e-46	158
TRINITY_DN59426_c3_g2	XP_026740265.1 uncharacterized protein LOC113502778 [Trichoplusia ni]	6	XP_026740265.1	90.164	122	12	0	368	3	115	236	4.25e-75	229
TRINITY_DN59445_c0_g1	XP_026738225.1 uncharacterized protein LOC113501309 isoform X2 [Trichoplusia ni]	1	XP_026738225.1	98.513	269	4	0	55	861	151	419	0	551
TRINITY_DN37828_c0_g1	XP_026729221.1 cytochrome P450 9e2-like [Trichoplusia ni]	7	XP_026729221.1	87.879	33	4	0	1	99	443	475	1.98e-11	69.3
TRINITY_DN32669_c0_g1	XP_026743490.1 coatomer subunit delta [Trichoplusia ni]	2	XP_026743490.1	98.649	74	1	0	224	3	280	353	2.49e-44	154
TRINITY_DN37033_c0_g1	XP_017140292.1 PREDICTED: uncharacterized protein LOC108154504 [Drosophila miranda]	3	XP_017140292.1	31.034	87	60	0	38	298	133	219	4.59e-05	47.4
TRINITY_DN40663_c0_g1	XP_026744943.1 membrane-bound alkaline phosphatase-like [Trichoplusia ni]	4	XP_026744943.1	88.235	34	4	0	283	182	429	462	2.39e-22	67.4
TRINITY_DN30926_c0_g1	XP_026730913.1 lipase 3-like [Trichoplusia ni]	4	XP_026730913.1	100	27	0	0	279	199	267	293	7.74e-21	65.9
TRINITY_DN30902_c0_g1	XP_026742499.1 probable cytosolic iron-sulfur protein assembly protein Ciao1 [Trichoplusia ni]	3	XP_026742499.1	100	28	0	0	154	237	154	181	1.98e-18	59.7
TRINITY_DN30995_c0_g1	XP_026742044.1 proteoglycan 4 [Trichoplusia ni]	3	XP_026742044.1	97.778	45	1	0	136	2	874	918	1.48e-20	91.3
TRINITY_DN65176_c0_g1	XP_026732459.1 alpha,alpha-trehalose-phosphate synthase [UDP-forming] 56 kDa subunit [Trichoplusia ni]	1	XP_026732459.1	98.462	325	5	0	2211	1237	503	827	0	662
TRINITY_DN65130_c0_g1	XP_026732989.1 glucose dehydrogenase [FAD, quinone]-like [Trichoplusia ni]	1	XP_026732989.1	91.691	349	29	0	1	1047	79	427	0	673
TRINITY_DN5942_c0_g1	PRD18859.1 wzc [Nephila clavipes]	1	PRD18859.1	45.631	103	56	0	29	337	1	103	1.91e-23	100
TRINITY_DN37692_c0_g1	XP_026741675.1 Ig-like and fibronectin type-III domain-containing protein 2 isoform X3 [Trichoplusia ni]	1	XP_026741675.1	100	89	0	0	2	268	961	1049	3.29e-53	184
TRINITY_DN16086_c0_g1	OWR43753.1 putative Huntingtin-associated protein-interacting protein [Danaus plexippus plexippus]	1	OWR43753.1	91.111	45	4	0	152	286	1	45	1.77e-12	68.6
TRINITY_DN36953_c0_g1	XP_026739839.1 peroxidase-like [Trichoplusia ni]	2	XP_026739839.1	82.857	105	18	0	317	3	38	142	9.02e-56	188
TRINITY_DN36921_c0_g1	XP_026739429.1 juvenile hormone esterase-like [Trichoplusia ni]	4	XP_026739429.1	80	170	34	0	1	510	159	328	1.25e-93	288
TRINITY_DN54343_c0_g1	XP_026739755.1 spidroin-2-like [Trichoplusia ni]	11	XP_026739755.1	92.157	153	12	0	656	1114	183	335	4.33e-54	198
TRINITY_DN54322_c0_g2	XP_026740682.1 cytochrome P450 6B2-like [Trichoplusia ni]	7	XP_026740682.1	73.897	272	71	0	817	2	134	405	1.58e-146	426
TRINITY_DN54373_c1_g1	XP_026733688.1 trypsin alpha-like [Trichoplusia ni]	6	XP_026733688.1	67.164	268	88	0	194	997	1	268	5.14e-115	369
TRINITY_DN54331_c0_g1	AEL33702.1 carboxylesterase CXE29, partial [Spodoptera littoralis]	4	AEL33702.1	76.471	170	40	0	2	511	22	191	1.39e-94	280
TRINITY_DN33872_c1_g1	XP_026748053.1 prion-like-(Q/N-rich) domain-bearing protein 25 [Trichoplusia ni]	2	XP_026748053.1	81.081	37	7	0	112	2	543	579	2.87e-12	69.7
TRINITY_DN33809_c0_g1	ABK29510.1 carboxypeptidase vitellogenic-like 1, partial [Helicoverpa armigera]	1	ABK29510.1	52.083	96	5	1	3	290	44	98	1.63e-22	90.1
TRINITY_DN18473_c0_g1	XP_026736796.1 regucalcin-like [Trichoplusia ni]	6	XP_026736796.1	70.968	124	35	1	374	6	1	124	2.1e-61	191
TRINITY_DN50833_c0_g1	XP_026740550.1 uncharacterized protein LOC113502971 [Trichoplusia ni]	2	XP_026740550.1	84.615	26	4	0	522	445	99	124	1.64e-05	50.1
TRINITY_DN50812_c1_g1	PCG69796.1 hypothetical protein B5V51_3669 [Heliothis virescens]	6	PCG69796.1	64.348	115	39	1	365	27	106	220	8.58e-45	151
TRINITY_DN50867_c0_g1	XP_026740563.1 cytochrome b-c1 complex subunit 6, mitochondrial-like [Trichoplusia ni]	3	XP_026740563.1	87.097	31	4	0	483	575	27	57	4.91e-10	60.5
TRINITY_DN71326_c0_g1	PCG74228.1 hypothetical protein B5V51_13654 [Heliothis virescens]	3	PCG74228.1	90.323	31	3	0	617	709	54	84	1.8e-09	63.2
TRINITY_DN7389_c0_g1	XP_026732301.1 uncharacterized protein LOC113497116 [Trichoplusia ni]	4	XP_026732301.1	92.91	268	19	0	499	1302	1	268	9.78e-180	511
TRINITY_DN24294_c0_g1	XP_026739087.1 trypsin, alkaline C-like [Trichoplusia ni]	6	XP_026739087.1	88	50	6	0	291	142	206	255	1.19e-22	94.4
TRINITY_DN24240_c0_g1	JAA63180.1 Putative eukaryotic translation initiation factor 3 subunit 10, partial [Rhipicephalus pulchellus]	2	JAA63180.1	39.759	83	50	0	251	3	1	83	0.000162	45.1
TRINITY_DN24257_c0_g1	XP_026733688.1 trypsin alpha-like [Trichoplusia ni]	2	XP_026733688.1	86.207	29	4	0	495	409	44	72	4.5e-08	57.8
TRINITY_DN64709_c0_g1	XP_026733291.1 cytochrome P450 4C1-like [Trichoplusia ni]	4	XP_026733291.1	84.974	193	29	0	79	657	19	211	8.41e-119	353
TRINITY_DN64798_c5_g1	XP_026747869.1 mucin-2-like isoform X2 [Trichoplusia ni]	1	XP_026747869.1	70.732	41	7	1	174	67	648	688	2.96e-07	53.1
TRINITY_DN64787_c11_g3	XP_026741851.1 chymotrypsin-2-like isoform X2 [Trichoplusia ni]	6	XP_026741851.1	72.283	184	51	0	2	553	29	212	4.73e-95	281
TRINITY_DN64787_c11_g2	XP_026741851.1 chymotrypsin-2-like isoform X2 [Trichoplusia ni]	8	XP_026741851.1	73.826	149	39	0	2	448	29	177	2.54e-61	194
TRINITY_DN64787_c11_g5	XP_026741851.1 chymotrypsin-2-like isoform X2 [Trichoplusia ni]	8	XP_026741851.1	75.641	78	19	0	6	239	45	122	1.37e-36	129
TRINITY_DN64776_c0_g1	XP_026736964.1 luciferin 4-monooxygenase-like [Trichoplusia ni]	10	XP_026736964.1	61.197	451	171	2	1	1344	35	484	0	588
TRINITY_DN57898_c0_g1	XP_026740678.1 cytochrome P450 6B2-like [Trichoplusia ni]	6	XP_026740678.1	75.974	154	37	0	51	512	1	154	7.18e-83	260
TRINITY_DN57818_c1_g1	XP_026729213.1 myrosinase 1-like [Trichoplusia ni]	7	XP_026729213.1	79.832	476	96	0	388	1815	23	498	0	838
TRINITY_DN57902_c0_g1	XP_026733074.1 uncharacterized protein LOC113497648 [Trichoplusia ni]	4	XP_026733074.1	84.591	318	49	0	43	996	1	318	0	560
TRINITY_DN63843_c6_g1	ALS30430.1 membrane-bound alkaline phosphatase isoform 1, partial [Spodoptera frugiperda]	3	ALS30430.1	72.678	183	50	0	2	550	237	419	1.91e-84	265
TRINITY_DN63843_c8_g3	AEG79734.1 alkaline phosphatase [Trichoplusia ni]	3	AEG79734.1	79.459	185	38	0	1057	1611	61	245	2.07e-97	312
TRINITY_DN40485_c0_g1	APD13875.1 putative carboxylesterase CXE14, partial [Spodoptera litura]	2	APD13875.1	69.231	104	32	0	2	313	345	448	5.01e-47	162
TRINITY_DN40406_c0_g1	XP_026740526.1 fatty acid synthase-like [Trichoplusia ni]	1	XP_026740526.1	59.218	179	73	0	550	14	1584	1762	1.17e-56	199
TRINITY_DN65848_c1_g2	XP_014356097.1 PREDICTED: sodium/hydrogen exchanger 6-like isoform X3 [Papilio machaon]	4	XP_014356097.1	68.478	92	22	2	1	276	14	98	9.42e-30	118
TRINITY_DN65902_c0_g1	XP_026725542.1 uncharacterized protein LOC113492295 [Trichoplusia ni]	7	XP_026725542.1	47.115	104	32	1	356	114	1	104	1.05e-15	74.7
TRINITY_DN55503_c0_g1	XP_022835136.1 multidrug resistance-associated protein 1 isoform X1 [Spodoptera litura]	3	XP_022835136.1	90	110	11	0	331	2	515	624	3.09e-51	179
TRINITY_DN55449_c1_g1	JAS22190.1 hypothetical protein g.5144, partial [Clastoptera arizonana]	8	JAS22190.1	53.333	90	42	0	95	364	1	90	1.43e-20	87
TRINITY_DN55475_c0_g1	XP_026741760.1 uncharacterized protein LOC113503849 [Trichoplusia ni]	4	XP_026741760.1	56.585	205	85	4	770	159	1	202	8.68e-62	201
TRINITY_DN48872_c0_g1	XP_026725530.1 uncharacterized protein LOC113492286 [Trichoplusia ni]	4	XP_026725530.1	78	100	22	0	385	86	10	109	3.47e-47	154
TRINITY_DN48835_c0_g1	PZC74026.1 hypothetical protein B5X24_HaOG208395 [Helicoverpa armigera]	7	PZC74026.1	81.25	32	5	1	361	453	32	63	5.62e-08	56.2
TRINITY_DN48819_c0_g1	XP_026733786.1 uncharacterized protein LOC113498077 [Trichoplusia ni]	2	XP_026733786.1	77.328	247	46	5	853	125	1	241	2.98e-114	344
TRINITY_DN48901_c0_g1	XP_026741849.1 chymotrypsin-1-like [Trichoplusia ni]	1	XP_026741849.1	84.848	33	5	0	114	16	92	124	5.1e-11	65.1
TRINITY_DN53206_c0_g1	XP_026727909.1 luciferin 4-monooxygenase-like [Trichoplusia ni]	10	XP_026727909.1	76.364	55	13	0	62	226	1	55	7.55e-24	99.8
TRINITY_DN53278_c0_g1	XP_026725153.1 uncharacterized protein LOC113492067 [Trichoplusia ni]	4	XP_026725153.1	67.826	115	37	0	397	53	138	252	4.44e-47	158
TRINITY_DN53264_c0_g1	XP_026740196.1 27 kDa hemolymph protein-like [Trichoplusia ni]	4	XP_026740196.1	75	232	53	1	929	234	1	227	2.17e-124	361
TRINITY_DN31427_c0_g1	XP_026745062.1 sphingomyelin phosphodiesterase 1-like [Trichoplusia ni]	3	XP_026745062.1	84.884	86	13	0	3	260	570	655	4.71e-46	163
TRINITY_DN42593_c0_g2	PZC76890.1 hypothetical protein B5X24_HaOG204029 [Helicoverpa armigera]	2	PZC76890.1	61.29	31	12	0	93	1	13	43	0.000165	47.8
TRINITY_DN42547_c0_g1	XP_026741669.1 Ig-like and fibronectin type-III domain-containing protein 2 isoform X1 [Trichoplusia ni]	4	XP_026741669.1	97.826	92	2	0	278	3	249	340	3.28e-55	190
TRINITY_DN42531_c0_g1	XP_026740985.1 pancreatic triacylglycerol lipase-like [Trichoplusia ni]	1	XP_026740985.1	89.655	29	3	0	410	324	286	314	2.52e-07	55.1
TRINITY_DN42522_c0_g1	XP_022835126.1 nuclear pore complex protein Nup98-Nup96-like, partial [Spodoptera litura]	1	XP_022835126.1	92.5	80	6	0	2	241	793	872	4.08e-43	155
TRINITY_DN25282_c0_g1	XP_026739106.1 trypsin, alkaline A-like [Trichoplusia ni]	8	XP_026739106.1	82.667	75	13	0	1	225	30	104	5.6e-41	135
TRINITY_DN25251_c0_g1	XP_026736016.1 UDP-glucuronosyltransferase 2B31-like [Trichoplusia ni]	3	XP_026736016.1	77.273	88	20	0	1	264	375	462	1.25e-44	156
TRINITY_DN14248_c0_g1	XP_026736016.1 UDP-glucuronosyltransferase 2B31-like [Trichoplusia ni]	3	XP_026736016.1	61.728	162	62	0	5	490	112	273	4.83e-70	226
TRINITY_DN14259_c0_g1	XP_026746032.1 cytochrome P450 4d2-like isoform X2 [Trichoplusia ni]	3	XP_026746032.1	87.654	81	10	0	3	245	321	401	3.62e-46	158
TRINITY_DN33430_c0_g1	XP_023935449.1 uncharacterized protein LOC112043981 [Bicyclus anynana]	2	XP_023935449.1	50.847	59	23	2	176	6	435	489	8.38e-08	55.1
TRINITY_DN33401_c0_g1	XP_026733141.1 trypsin CFT-1-like [Trichoplusia ni]	7	XP_026733141.1	70.588	102	30	0	156	461	1	102	1.13e-33	125
TRINITY_DN61259_c7_g1	PZC80789.1 hypothetical protein B5X24_HaOG200933 [Helicoverpa armigera]	3	PZC80789.1	86.957	23	3	0	191	123	4	26	0.001	40.4
TRINITY_DN61224_c0_g1	XP_026743380.1 ceramide phosphoethanolamine synthase [Trichoplusia ni]	7	XP_026743380.1	95.979	373	15	0	924	2042	1	373	0	723
TRINITY_DN63251_c0_g1	XP_026739627.1 scavenger receptor class B member 1-like [Trichoplusia ni]	4	XP_026739627.1	91.367	556	48	0	229	1896	1	556	0	919
TRINITY_DN36024_c0_g1	PZC84994.1 hypothetical protein B5X24_HaOG203315 [Helicoverpa armigera]	2	PZC84994.1	77.419	31	7	0	94	2	33	63	3.2e-06	49.7
TRINITY_DN36067_c0_g1	PCG80105.1 hypothetical protein B5V51_11237 [Heliothis virescens]	2	PCG80105.1	95.506	89	4	0	267	1	313	401	5.37e-50	175
TRINITY_DN36028_c0_g1	XP_026742022.1 uncharacterized protein LOC113504107 [Trichoplusia ni]	2	XP_026742022.1	84.158	101	10	4	298	2	709	805	2.41e-39	145
TRINITY_DN64897_c1_g3	XP_026735018.1 alpha-amylase 1-like [Trichoplusia ni]	10	XP_026735018.1	94.958	119	6	0	358	2	13	131	7.06e-78	244
TRINITY_DN64819_c2_g1	PZC75509.1 hypothetical protein B5X24_HaOG206050 [Helicoverpa armigera]	4	PZC75509.1	84.211	38	6	0	138	251	32	69	1.6e-11	63.5
TRINITY_DN64852_c2_g2	XP_026727571.1 cytochrome P450 6k1-like [Trichoplusia ni]	3	XP_026727571.1	70.732	82	24	0	247	2	187	268	1.11e-34	129
TRINITY_DN28457_c0_g1	XP_026726879.1 nuclear pore complex protein Nup93-like [Trichoplusia ni]	2	XP_026726879.1	97.059	102	3	0	308	3	203	304	8.1e-63	210
TRINITY_DN95217_c0_g1	JAT81651.1 hypothetical protein g.1969, partial [Pectinophora gossypiella]	3	JAT81651.1	96.923	130	4	0	392	3	147	276	1.12e-89	268
TRINITY_DN54185_c0_g1	ASO76463.1 Major heat shock protein kDa 70, partial [Spodoptera littoralis]	2	ASO76463.1	96.218	238	9	0	750	37	102	339	2.96e-150	428
TRINITY_DN54161_c0_g1	JAA87759.1 Uncharacterized protein, partial [Pararge aegeria]	4	JAA87759.1	55.87	247	108	1	3	743	60	305	8.55e-90	280
TRINITY_DN40902_c1_g1	XP_026740269.1 uncharacterized protein LOC113502781 [Trichoplusia ni]	3	XP_026740269.1	83.333	138	23	0	26	439	53	190	1.3e-78	239
TRINITY_DN40933_c0_g1	XP_026739087.1 trypsin, alkaline C-like [Trichoplusia ni]	7	XP_026739087.1	83.704	135	22	0	31	435	18	152	1.17e-74	229
TRINITY_DN44695_c0_g1	XP_026729161.1 probable cytochrome P450 9f2 [Trichoplusia ni]	4	XP_026729161.1	89.655	29	3	0	489	403	444	472	1.14e-10	65.9
TRINITY_DN44664_c0_g1	XP_026745062.1 sphingomyelin phosphodiesterase 1-like [Trichoplusia ni]	3	XP_026745062.1	77.907	172	38	0	104	619	1	172	7.1e-77	249
TRINITY_DN91135_c0_g1	XP_013174587.1 PREDICTED: cytosolic beta-glucosidase-like [Papilio xuthus]	4	XP_013174587.1	89.655	29	3	0	88	2	73	101	2.68e-10	61.2
TRINITY_DN24885_c0_g1	XP_026735436.1 UDP-glucuronosyltransferase 2B31-like [Trichoplusia ni]	3	XP_026735436.1	86.207	29	4	0	283	197	325	353	3.91e-16	54.7
TRINITY_DN25061_c0_g1	XP_022821601.1 uncharacterized protein LOC111353034 [Spodoptera litura]	2	XP_022821601.1	87.629	776	89	6	1355	3673	1	772	0	1263
TRINITY_DN42640_c0_g1	XP_011568581.1 PREDICTED: 39S ribosomal protein L27, mitochondrial-like [Plutella xylostella]	2	XP_011568581.1	90	20	2	0	1	60	120	139	0.000297	44.7
TRINITY_DN42614_c0_g1	PCG62900.1 hypothetical protein B5V51_13412, partial [Heliothis virescens]	1	PCG62900.1	88.421	95	11	0	1	285	375	469	2.7e-51	174
TRINITY_DN56660_c1_g1	XP_026739077.1 trypsin, alkaline C-like isoform X2 [Trichoplusia ni]	4	XP_026739077.1	54.857	175	73	3	1343	831	84	256	2.35e-54	188
TRINITY_DN56634_c0_g1	PZC76890.1 hypothetical protein B5X24_HaOG204029 [Helicoverpa armigera]	4	PZC76890.1	62.5	32	12	0	595	690	13	44	2.1e-05	48.9
TRINITY_DN56609_c0_g3	XP_021198532.1 larval/pupal rigid cuticle protein 66-like [Helicoverpa armigera]	3	XP_021198532.1	100	45	0	0	123	257	21	65	1.69e-23	92
TRINITY_DN56621_c0_g1	XP_026735292.1 UDP-glucuronosyltransferase-like [Trichoplusia ni]	6	XP_026735292.1	81.383	188	35	0	564	1	127	314	3.18e-114	340
TRINITY_DN56621_c1_g2	XP_026735292.1 UDP-glucuronosyltransferase-like [Trichoplusia ni]	6	XP_026735292.1	75.785	223	54	0	1	669	299	521	4.94e-111	345
TRINITY_DN56621_c1_g1	XP_026735539.1 UDP-glucuronosyltransferase-like [Trichoplusia ni]	3	XP_026735539.1	81.553	206	38	0	2	619	301	506	1.64e-107	324
TRINITY_DN38839_c0_g1	XP_026740526.1 fatty acid synthase-like [Trichoplusia ni]	1	XP_026740526.1	65.455	165	51	3	494	3	940	1099	9.35e-62	212
TRINITY_DN38830_c0_g1	XP_026739079.1 LOW QUALITY PROTEIN: achelase-1-like [Trichoplusia ni]	7	XP_026739079.1	78.295	129	27	1	412	26	44	171	8.88e-67	209
TRINITY_DN38880_c0_g1	XP_026728943.1 prostaglandin reductase 1-like [Trichoplusia ni]	3	XP_026728943.1	84.906	53	8	0	1231	1073	279	331	3.46e-20	97.8
TRINITY_DN13816_c0_g1	PZC86012.1 hypothetical protein B5X24_HaOG214377 [Helicoverpa armigera]	4	PZC86012.1	97.727	88	1	1	261	1	54	141	1.59e-39	142
TRINITY_DN27204_c0_g1	XP_026736537.1 carboxypeptidase B-like [Trichoplusia ni]	1	XP_026736537.1	53.933	89	7	1	267	1	102	156	4.7e-19	86.7
TRINITY_DN43685_c0_g1	XP_026745887.1 protein O-GlcNAcase isoform X3 [Trichoplusia ni]	3	XP_026745887.1	66.667	72	7	2	121	285	949	1020	6.93e-18	96.7
TRINITY_DN52986_c0_g1	XP_026740550.1 uncharacterized protein LOC113502971 [Trichoplusia ni]	2	XP_026740550.1	78.571	28	6	0	85	2	26	53	3.69e-07	54.7
TRINITY_DN52990_c0_g1	XP_026736003.1 trypsin CFT-1-like [Trichoplusia ni]	14	XP_026736003.1	75.342	146	36	0	3	440	20	165	2.33e-72	223
TRINITY_DN60413_c3_g2	XP_026733375.1 ionotropic receptor 75a-like [Trichoplusia ni]	2	XP_026733375.1	92.105	76	6	0	129	356	278	353	9.78e-14	73.2
TRINITY_DN83476_c0_g1	XP_026727648.1 brachyurin-like [Trichoplusia ni]	4	XP_026727648.1	78.322	286	62	0	929	72	1	286	7e-164	464
TRINITY_DN50793_c1_g1	XP_026727349.1 uncharacterized protein LOC113493534 [Trichoplusia ni]	1	XP_026727349.1	72.619	252	69	0	407	1162	1	252	2.35e-113	339
TRINITY_DN50736_c1_g2	PZC85360.1 hypothetical protein B5X24_HaOG201856 [Helicoverpa armigera]	7	PZC85360.1	94.231	364	21	0	939	2030	8	371	0	682
TRINITY_DN50747_c0_g1	XP_026747850.1 lipase member I-like [Trichoplusia ni]	1	XP_026747850.1	76.19	126	30	0	704	327	203	328	2.76e-64	209
TRINITY_DN12871_c0_g1	XP_026745782.1 uncharacterized protein LOC113507126 [Trichoplusia ni]	4	XP_026745782.1	76.404	89	19	1	6	266	568	656	5.42e-26	106
TRINITY_DN64129_c0_g1	XP_026728330.1 phosphoenolpyruvate carboxykinase [GTP]-like isoform X1 [Trichoplusia ni]	1	XP_026728330.1	93.26	638	43	0	203	2116	1	638	0	1225
TRINITY_DN36840_c0_g1	XP_021188372.1 folliculin-interacting protein 2 isoform X1 [Helicoverpa armigera]	1	XP_021188372.1	100	27	0	0	1	81	1033	1059	1.08e-09	59.3
TRINITY_DN65015_c6_g2	XP_026739828.1 peroxidase-like [Trichoplusia ni]	1	XP_026739828.1	80.597	67	13	0	1	201	547	613	1.58e-26	113
TRINITY_DN65099_c2_g1	XP_026741598.1 abscisic-aldehyde oxidase-like [Trichoplusia ni]	6	XP_026741598.1	89.333	300	32	0	50	949	1	300	0	573
TRINITY_DN65006_c1_g1	XP_026742650.1 protein scarlet-like [Trichoplusia ni]	1	XP_026742650.1	98.305	236	4	0	708	1	39	274	1.25e-168	484
TRINITY_DN65007_c0_g1	XP_026735214.1 putative inorganic phosphate cotransporter [Trichoplusia ni]	3	XP_026735214.1	76.95	282	57	4	197	1027	1	279	8.55e-144	423
TRINITY_DN65042_c3_g1	KPI99091.1 Inositol oxygenase [Papilio xuthus]	4	KPI99091.1	100	26	0	0	368	291	207	232	5.36e-09	59.3
TRINITY_DN65054_c0_g1	JAT82162.1 hypothetical protein g.4008 [Pectinophora gossypiella]	1	JAT82162.1	91.176	34	3	0	104	3	76	109	7.48e-13	65.9
TRINITY_DN65036_c0_g1	XP_026746032.1 cytochrome P450 4d2-like isoform X2 [Trichoplusia ni]	1	XP_026746032.1	84.426	244	38	0	1	732	158	401	3.53e-155	449
TRINITY_DN65036_c0_g2	XP_026746027.1 cytochrome P450 4d2-like isoform X1 [Trichoplusia ni]	1	XP_026746027.1	86.806	144	19	0	6	437	21	164	4.05e-91	279
TRINITY_DN61410_c0_g1	XP_026740050.1 fatty acyl-CoA reductase wat-like [Trichoplusia ni]	1	XP_026740050.1	75.654	497	120	1	1491	1	1	496	0	776
TRINITY_DN61419_c0_g1	XP_026740374.1 vanin-like protein 2 [Trichoplusia ni]	6	XP_026740374.1	71.23	431	122	2	350	1639	1	430	0	636
TRINITY_DN875_c0_g1	XP_026740550.1 uncharacterized protein LOC113502971 [Trichoplusia ni]	7	XP_026740550.1	69.159	107	32	1	318	1	21	127	8.49e-45	149
TRINITY_DN852_c0_g1	KOB70417.1 Alpha-amylase [Operophtera brumata]	4	KOB70417.1	65.957	47	13	1	1	132	250	296	1.22e-10	64.7
TRINITY_DN4143_c0_g1	XP_026745626.1 microtubule-associated protein futsch [Trichoplusia ni]	1	XP_026745626.1	58.621	116	47	1	1	348	1428	1542	1.99e-28	114
TRINITY_DN44151_c0_g1	XP_022825943.1 renin receptor [Spodoptera litura]	3	XP_022825943.1	79.31	29	6	0	87	1	71	99	2.1e-09	59.7
TRINITY_DN44138_c0_g1	XP_026741312.1 15-hydroxyprostaglandin dehydrogenase [NAD(+)]-like isoform X1 [Trichoplusia ni]	4	XP_026741312.1	58.333	36	15	0	109	2	230	265	4.87e-05	50.1
TRINITY_DN44130_c0_g1	XP_026726537.1 probable cytochrome P450 6a13 [Trichoplusia ni]	1	XP_026726537.1	69.492	59	18	0	125	301	20	78	1.47e-20	91.3
TRINITY_DN44200_c0_g1	XP_026730889.1 lipase 3-like [Trichoplusia ni]	6	XP_026730889.1	77.273	132	30	0	565	960	1	132	2.08e-54	190
TRINITY_DN8432_c0_g1	XP_026744533.1 esterase B1-like [Trichoplusia ni]	1	XP_026744533.1	84.211	228	36	0	332	1015	1	228	3.22e-137	407
TRINITY_DN55267_c0_g1	XP_026730681.1 serine protease inhibitor 3/4-like [Trichoplusia ni]	1	XP_026730681.1	59.459	74	28	1	216	1	1	74	9.03e-20	89.7
TRINITY_DN55209_c0_g1	XP_026744997.1 uncharacterized protein LOC113506349 [Trichoplusia ni]	1	XP_026744997.1	86.364	242	33	0	811	86	1	242	8.44e-158	446
TRINITY_DN55226_c0_g1	XP_026740307.1 uncharacterized protein LOC113502806 [Trichoplusia ni]	7	XP_026740307.1	83.217	143	24	0	632	204	111	253	8.55e-83	252
TRINITY_DN55280_c1_g1	PCG68938.1 hypothetical protein B5V51_4702 [Heliothis virescens]	1	PCG68938.1	96.875	32	1	0	889	984	598	629	1.73e-08	63.5
TRINITY_DN45811_c0_g1	XP_026733932.1 uncharacterized protein LOC113498170 isoform X2 [Trichoplusia ni]	2	XP_026733932.1	84.135	416	42	3	296	1522	1	399	0	574
TRINITY_DN16998_c0_g1	PCG64699.1 hypothetical protein B5V51_10270 [Heliothis virescens]	2	PCG64699.1	93.548	62	4	0	1536	1351	16	77	1.62e-24	103
TRINITY_DN65330_c3_g2	XP_026726286.1 esterase FE4-like [Trichoplusia ni]	3	XP_026726286.1	60.606	264	92	3	2	757	279	542	5.1e-100	308
TRINITY_DN65367_c2_g1	XP_026727294.1 serine/threonine-protein phosphatase Pgam5, mitochondrial isoform X2 [Trichoplusia ni]	1	XP_026727294.1	90.476	42	3	1	1	126	259	299	3.05e-12	75.5
TRINITY_DN65307_c1_g1	ACZ64279.1 ATP-binding cassette sub-family C member 4 [Trichoplusia ni]	1	ACZ64279.1	86.246	349	45	1	4	1050	859	1204	0	635
TRINITY_DN65401_c1_g2	XP_026733290.1 carotenoid isomerooxygenase [Trichoplusia ni]	7	XP_026733290.1	89.919	248	25	0	1320	577	262	509	7.67e-165	479
TRINITY_DN3338_c0_g1	XP_013140895.1 PREDICTED: superoxide dismutase [Mn], mitochondrial isoform X1 [Papilio polytes]	4	XP_013140895.1	96.875	32	1	0	100	5	168	199	1.91e-12	69.7
TRINITY_DN39159_c0_g1	XP_026732678.1 protein ELYS isoform X2 [Trichoplusia ni]	1	XP_026732678.1	64.103	117	39	2	9	356	2113	2227	5.03e-08	56.6
TRINITY_DN39176_c0_g1	XP_026464716.1 glutamic acid-rich protein-like [Ctenocephalides felis]	5	XP_026464716.1	36.765	68	43	0	204	1	200	267	1.06e-05	47.8
TRINITY_DN53559_c1_g1	XP_026743244.1 uncharacterized protein LOC113504923 [Trichoplusia ni]	2	XP_026743244.1	84.091	176	28	0	214	741	1	176	2.12e-79	250
TRINITY_DN53510_c0_g1	AGH25545.1 adipokinetic 2 [Helicoverpa armigera]	4	AGH25545.1	82.54	63	11	0	775	587	11	73	1.58e-29	112
TRINITY_DN53532_c1_g1	PCG80947.1 hypothetical protein B5V51_12863 [Heliothis virescens]	3	PCG80947.1	60	30	11	1	238	152	1872	1901	0.000717	43.1
TRINITY_DN53521_c0_g1	XP_026726203.1 uncharacterized protein LOC113492754 [Trichoplusia ni]	2	XP_026726203.1	95.57	158	7	0	18	491	1	158	7.27e-105	307
TRINITY_DN34238_c0_g1	XP_026744598.1 juvenile hormone esterase-like [Trichoplusia ni]	3	XP_026744598.1	90.909	44	4	0	134	3	1	44	1.26e-17	85.1
TRINITY_DN64464_c1_g1	XP_026748003.1 zinc finger protein 41-like [Trichoplusia ni]	2	XP_026748003.1	92.167	383	30	0	1237	89	199	581	0	757
TRINITY_DN64425_c0_g1	ASK12084.1 dawdle [Helicoverpa armigera]	3	ASK12084.1	94.311	334	19	0	430	1431	27	360	0	642
TRINITY_DN48529_c5_g1	XP_026738418.1 calphotin-like [Trichoplusia ni]	6	XP_026738418.1	87.879	66	7	1	209	15	467	532	0.000329	43.9
TRINITY_DN59337_c1_g1	LAA03833.1 putative uncharacterized protein, partial [Parasteatoda tepidariorum]	1	LAA03833.1	56.278	892	389	1	1690	4362	14	905	0	1075
TRINITY_DN59330_c1_g1	XP_026742726.1 alpha-L-fucosidase-like [Trichoplusia ni]	4	XP_026742726.1	87.992	483	57	1	269	1717	1	482	0	899
TRINITY_DN59391_c0_g4	XP_026734871.1 sodium channel protein Nach-like [Trichoplusia ni]	7	XP_026734871.1	89.017	173	19	0	281	799	251	423	2.7e-111	337
TRINITY_DN86026_c0_g1	XP_026737051.1 alanine--glyoxylate aminotransferase 2-like [Trichoplusia ni]	3	XP_026737051.1	96.429	28	1	0	445	362	428	455	1.34e-07	56.6
TRINITY_DN86071_c0_g1	XP_026732206.1 uncharacterized protein LOC113496983 [Trichoplusia ni]	4	XP_026732206.1	80.682	88	17	0	266	3	150	237	5.72e-44	157
TRINITY_DN26990_c0_g1	XP_026725262.1 putative ATP synthase subunit f, mitochondrial [Trichoplusia ni]	6	XP_026725262.1	66.265	83	2	1	9	257	1	57	7.55e-28	103
TRINITY_DN61202_c2_g3	XP_021194194.1 trypsin CFT-1-like, partial [Helicoverpa armigera]	3	XP_021194194.1	77.778	27	6	0	1	81	115	141	1.79e-05	48.5
TRINITY_DN61193_c9_g1	XP_026726889.1 alpha-tocopherol transfer protein-like isoform X1 [Trichoplusia ni]	4	XP_026726889.1	89.032	310	34	0	161	1090	3	312	0	570
TRINITY_DN61114_c0_g3	PZC78256.1 hypothetical protein B5X24_HaOG202328 [Helicoverpa armigera]	1	PZC78256.1	75	24	6	0	118	47	927	950	0.000232	43.9
TRINITY_DN61109_c0_g1	XP_026730350.1 dopamine N-acetyltransferase-like isoform X2 [Trichoplusia ni]	1	XP_026730350.1	96.429	224	8	0	1	672	36	259	5.1e-136	389
TRINITY_DN60916_c1_g1	XP_026732371.1 O-acyltransferase like protein-like [Trichoplusia ni]	4	XP_026732371.1	65.915	355	106	3	1	1065	16	355	4.28e-168	493
TRINITY_DN61000_c0_g1	XP_026745411.1 solute carrier family 22 member 3-like [Trichoplusia ni]	2	XP_026745411.1	85.603	514	71	1	2088	547	1	511	0	897
TRINITY_DN60958_c1_g2	XP_026729529.1 uncharacterized protein LOC113495130 [Trichoplusia ni]	7	XP_026729529.1	80.473	338	66	0	226	1239	22	359	0	582
TRINITY_DN44882_c0_g1	PCG66538.1 hypothetical protein B5V51_7571 [Heliothis virescens]	6	PCG66538.1	78.788	231	49	0	16	708	226	456	1.7e-130	385
TRINITY_DN44883_c0_g1	XP_021195787.1 inositol oxygenase-like [Helicoverpa armigera]	4	XP_021195787.1	94.286	35	1	1	732	836	1	34	4.01e-10	66.6
TRINITY_DN44819_c1_g1	XP_026741374.1 uncharacterized protein LOC113503544 [Trichoplusia ni]	4	XP_026741374.1	82.143	28	5	0	380	297	294	321	2.62e-07	55.1
TRINITY_DN43941_c0_g1	XP_026727765.1 lactase-phlorizin hydrolase-like [Trichoplusia ni]	4	XP_026727765.1	68	150	48	0	451	2	197	346	6.91e-69	229
TRINITY_DN43907_c0_g1	XP_026739933.1 calcium homeostasis endoplasmic reticulum protein-like isoform X2 [Trichoplusia ni]	2	XP_026739933.1	88.889	27	3	0	258	338	624	650	8.47e-07	53.1
TRINITY_DN52323_c0_g1	XP_026726284.1 uncharacterized protein LOC113492805 [Trichoplusia ni]	4	XP_026726284.1	61.364	44	17	0	1306	1175	502	545	2.74e-09	67.4
TRINITY_DN52396_c0_g1	XP_026729165.1 15-hydroxyprostaglandin dehydrogenase [NAD(+)]-like [Trichoplusia ni]	7	XP_026729165.1	73.6	250	66	0	1285	536	1	250	8.49e-120	369
TRINITY_DN99983_c0_g1	XP_026724866.1 serine hydroxymethyltransferase, cytosolic isoform X1 [Trichoplusia ni]	1	XP_026724866.1	82.759	29	4	1	248	334	39	66	4.38e-07	53.5
TRINITY_DN13163_c0_g1	XP_026741226.1 cytochrome P450 6B2-like [Trichoplusia ni]	10	XP_026741226.1	85.714	119	17	0	357	1	15	133	3.19e-61	201
TRINITY_DN59258_c2_g2	XP_026734713.1 fibroin heavy chain-like, partial [Trichoplusia ni]	1	XP_026734713.1	93.333	30	2	0	228	139	2446	2475	1.58e-11	71.2
TRINITY_DN59225_c0_g1	XP_026729369.1 shematrin-like protein 2 [Trichoplusia ni]	10	XP_026729369.1	92.308	52	4	0	42	197	1	52	1.16e-09	62.8
TRINITY_DN59238_c0_g1	XP_021193761.1 nitric oxide synthase-like protein isoform X1 [Helicoverpa armigera]	6	XP_021193761.1	95.636	275	12	0	369	1193	1	275	4.87e-169	510
TRINITY_DN54877_c0_g1	XP_026726284.1 uncharacterized protein LOC113492805 [Trichoplusia ni]	6	XP_026726284.1	60.976	41	16	0	3	125	505	545	2.75e-08	60.1
TRINITY_DN43541_c0_g1	XP_026729856.1 protein phosphatase PP2A 55 kDa regulatory subunit isoform X8 [Trichoplusia ni]	3	XP_026729856.1	100	74	0	0	222	1	1	74	4.81e-44	157
TRINITY_DN43533_c2_g1	XP_026727958.1 glycine-rich cell wall structural protein-like [Trichoplusia ni]	11	XP_026727958.1	97.802	91	2	0	326	598	127	217	4.89e-33	127
TRINITY_DN13093_c0_g1	PCG75585.1 hypothetical protein B5V51_11332 [Heliothis virescens]	1	PCG75585.1	96.429	28	1	0	86	3	20	47	3.33e-11	65.1
TRINITY_DN29223_c0_g1	XP_026741313.1 alcohol dehydrogenase-like isoform X2 [Trichoplusia ni]	4	XP_026741313.1	75	96	24	0	348	61	13	108	7.75e-46	156
TRINITY_DN44394_c0_g1	XP_026741226.1 cytochrome P450 6B2-like [Trichoplusia ni]	10	XP_026741226.1	84.932	73	11	0	330	548	1	73	1.26e-26	112
TRINITY_DN6807_c0_g1	XP_026725674.1 uncharacterized protein LOC113492392 [Trichoplusia ni]	3	XP_026725674.1	63.636	44	16	0	133	2	1	44	1.38e-10	66.2
TRINITY_DN32414_c0_g1	XP_026739081.1 trypsin, alkaline B-like isoform X2 [Trichoplusia ni]	1	XP_026739081.1	70.472	254	73	2	50	808	1	253	1.3e-108	320
TRINITY_DN32459_c0_g1	XP_026731572.1 LOW QUALITY PROTEIN: DNA helicase MCM9 [Trichoplusia ni]	1	XP_026731572.1	100	105	0	0	315	1	671	775	1.67e-66	223
TRINITY_DN61540_c0_g1	XP_026736634.1 uncharacterized protein LOC113500140 [Trichoplusia ni]	4	XP_026736634.1	93.817	1116	58	5	876	4211	1	1109	0	1771
TRINITY_DN61577_c0_g1	XP_026739242.1 uncharacterized protein LOC113502052 isoform X2 [Trichoplusia ni]	1	XP_026739242.1	84.5	200	31	0	3688	3089	52	251	2.28e-110	358
TRINITY_DN61577_c0_g2	XP_026739242.1 uncharacterized protein LOC113502052 isoform X2 [Trichoplusia ni]	4	XP_026739242.1	93.478	138	9	0	1066	653	253	390	1.09e-85	270
TRINITY_DN61577_c0_g3	XP_026739234.1 uncharacterized protein LOC113502052 isoform X1 [Trichoplusia ni]	4	XP_026739234.1	82.246	276	49	0	830	3	1	276	1.35e-154	452
TRINITY_DN35395_c1_g1	XP_026736676.1 fibroin light chain-like [Trichoplusia ni]	3	XP_026736676.1	92.857	28	2	0	364	281	70	97	3.81e-07	53.9
TRINITY_DN66098_c1_g1	PCG62456.1 hypothetical protein B5V51_14390, partial [Heliothis virescens]	1	PCG62456.1	93.846	130	8	0	2	391	21	150	7.67e-84	250
TRINITY_DN1076_c0_g1	XP_026727948.1 luciferin 4-monooxygenase-like [Trichoplusia ni]	4	XP_026727948.1	74.528	106	27	0	11	328	133	238	6.73e-52	177
TRINITY_DN56363_c0_g2	XP_026736025.1 UDP-glucuronosyltransferase 2B31-like [Trichoplusia ni]	3	XP_026736025.1	74.324	296	75	1	890	3	29	323	2.23e-152	442
TRINITY_DN56304_c0_g1	XP_026735777.1 uncharacterized protein LOC113499475 [Trichoplusia ni]	4	XP_026735777.1	98.168	273	5	0	1714	896	143	415	0	541
TRINITY_DN90811_c0_g1	XP_026747702.1 uncharacterized protein LOC113508792 isoform X1 [Trichoplusia ni]	3	XP_026747702.1	96.429	28	1	0	1	84	348	375	2.4e-09	62.4
TRINITY_DN37180_c0_g1	XP_026728027.1 uncharacterized protein LOC113494079 [Trichoplusia ni]	6	XP_026728027.1	71.486	249	71	0	748	2	439	687	2.41e-122	374
TRINITY_DN37173_c0_g1	XP_026737672.1 retinal dehydrogenase 1-like [Trichoplusia ni]	1	XP_026737672.1	93.103	116	8	0	380	33	298	413	4.95e-72	229
TRINITY_DN92240_c0_g1	XP_026745696.1 origin recognition complex subunit 6-like [Trichoplusia ni]	2	XP_026745696.1	96.296	27	1	0	2	82	268	294	2.78e-08	57.8
TRINITY_DN6409_c0_g1	XP_026736016.1 UDP-glucuronosyltransferase 2B31-like [Trichoplusia ni]	3	XP_026736016.1	80.882	68	13	0	424	627	1	68	2.03e-27	115
TRINITY_DN57918_c0_g1	XP_026732852.1 uncharacterized protein LOC113497485 isoform X2 [Trichoplusia ni]	2	XP_026732852.1	83.193	238	40	0	53	766	9	246	2.84e-137	399
TRINITY_DN62796_c0_g1	XP_026742786.1 sodium-independent sulfate anion transporter-like [Trichoplusia ni]	1	XP_026742786.1	73.842	367	96	0	1484	384	252	618	0	560
TRINITY_DN62795_c3_g4	XP_026739548.1 3-ketoacyl-CoA thiolase, mitochondrial-like [Trichoplusia ni]	6	XP_026739548.1	75.862	87	21	0	263	3	149	235	1.49e-40	143
TRINITY_DN9866_c0_g1	XP_013187205.1 PREDICTED: phosphoinositide 3-kinase adapter protein 1 isoform X1 [Amyelois transitella]	2	XP_013187205.1	100	29	0	0	240	326	195	223	4.04e-11	65.1
TRINITY_DN62243_c1_g1	XP_026727614.1 cytochrome P450 4C1-like [Trichoplusia ni]	7	XP_026727614.1	88.542	480	55	0	1516	77	14	493	0	886
TRINITY_DN62236_c0_g1	PCG69653.1 hypothetical protein B5V51_3874 [Heliothis virescens]	7	PCG69653.1	52.941	153	65	4	50	505	1	147	4e-45	151
TRINITY_DN62236_c0_g3	XP_026740550.1 uncharacterized protein LOC113502971 [Trichoplusia ni]	7	XP_026740550.1	43.902	164	88	1	50	541	1	160	1.28e-43	150
TRINITY_DN62223_c4_g1	XP_026747798.1 bile salt-activated lipase-like [Trichoplusia ni]	6	XP_026747798.1	73.77	61	14	1	178	2	1	61	2.02e-19	91.3
TRINITY_DN38931_c0_g1	XP_022824811.1 peroxidase-like [Spodoptera litura]	3	XP_022824811.1	63.889	36	13	0	474	367	468	503	1.4e-08	59.7
TRINITY_DN43802_c0_g1	XP_026740526.1 fatty acid synthase-like [Trichoplusia ni]	4	XP_026740526.1	76.852	108	25	0	329	6	837	944	2.93e-53	185
TRINITY_DN43887_c0_g1	JAN66192.1 hypothetical protein [Daphnia magna]	1	JAN66192.1	70.213	94	26	1	4	285	11	102	6.58e-38	129
TRINITY_DN43842_c0_g1	XP_026735516.1 glutathione S-transferase 1-like [Trichoplusia ni]	3	XP_026735516.1	85.321	218	32	0	69	722	1	218	3.31e-138	394
TRINITY_DN54498_c0_g1	PCG71616.1 hypothetical protein B5V51_1664 [Heliothis virescens]	1	PCG71616.1	40.594	404	198	9	121	1302	1	372	7.55e-73	243
TRINITY_DN58662_c1_g1	XP_026731612.1 D-aspartate oxidase [Trichoplusia ni]	6	XP_026731612.1	90.476	336	32	0	1307	300	1	336	0	566
TRINITY_DN63575_c2_g3	XP_021199604.1 pancreatic triacylglycerol lipase-like [Helicoverpa armigera]	1	XP_021199604.1	61.479	257	99	0	4	774	6	262	2.53e-109	325
TRINITY_DN63575_c2_g2	XP_026747547.1 lipase member H-like, partial [Trichoplusia ni]	4	XP_026747547.1	73.118	93	25	0	518	240	91	183	7.98e-48	159
TRINITY_DN63600_c0_g1	PZC72371.1 hypothetical protein B5X24_HaOG200275 [Helicoverpa armigera]	3	PZC72371.1	88.06	67	8	0	1	201	11	77	2.63e-33	125
TRINITY_DN63600_c3_g1	XP_026736028.1 UDP-glucuronosyltransferase 2B31-like [Trichoplusia ni]	3	XP_026736028.1	75.714	70	17	0	1	210	33	102	2.87e-31	118
TRINITY_DN63600_c4_g1	XP_026736015.1 UDP-glucuronosyltransferase 2B31-like [Trichoplusia ni]	3	XP_026736015.1	64.474	76	27	0	1	228	189	264	4.15e-27	108
TRINITY_DN63600_c4_g5	XP_026736017.1 UDP-glucuronosyltransferase 2B9-like [Trichoplusia ni]	3	XP_026736017.1	65.761	184	63	0	8	559	70	253	2.58e-82	259
TRINITY_DN63600_c4_g6	XP_026736013.1 UDP-glucuronosyltransferase 2B9-like isoform X3 [Trichoplusia ni]	3	XP_026736013.1	90.625	96	9	0	290	3	257	352	1.69e-54	182
TRINITY_DN63531_c0_g1	XP_026731165.1 probable 4-coumarate--CoA ligase 1 [Trichoplusia ni]	3	XP_026731165.1	98.83	342	4	0	1318	293	288	629	0	642
TRINITY_DN63564_c0_g2	XP_026732206.1 uncharacterized protein LOC113496983 [Trichoplusia ni]	7	XP_026732206.1	87.879	297	36	0	891	1	1	297	0	562
TRINITY_DN63564_c0_g3	XP_026732206.1 uncharacterized protein LOC113496983 [Trichoplusia ni]	7	XP_026732206.1	85.839	1031	145	1	2	3094	290	1319	0	1821
TRINITY_DN63571_c0_g1	XP_026729956.1 myrosinase 1-like [Trichoplusia ni]	4	XP_026729956.1	84.095	503	80	0	145	1653	1	503	0	916
TRINITY_DN63521_c0_g1	XP_026739295.1 pancreatic triacylglycerol lipase-like [Trichoplusia ni]	4	XP_026739295.1	76.761	142	33	0	428	3	87	228	2.57e-75	233
TRINITY_DN63521_c0_g2	XP_026739295.1 pancreatic triacylglycerol lipase-like [Trichoplusia ni]	4	XP_026739295.1	69.231	78	21	1	239	6	1	75	3.71e-27	110
TRINITY_DN18103_c0_g1	XP_026741226.1 cytochrome P450 6B2-like [Trichoplusia ni]	3	XP_026741226.1	83.929	112	18	0	73	408	1	112	5.21e-52	177
TRINITY_DN18143_c0_g1	XP_026736003.1 trypsin CFT-1-like [Trichoplusia ni]	2	XP_026736003.1	52.83	53	21	1	376	218	40	88	4.99e-07	53.5
TRINITY_DN48357_c0_g1	XP_026730672.1 vitellogenin-like [Trichoplusia ni]	8	XP_026730672.1	80.627	351	68	0	1053	1	1718	2068	0	591
TRINITY_DN23002_c0_g1	XP_026736016.1 UDP-glucuronosyltransferase 2B31-like [Trichoplusia ni]	1	XP_026736016.1	100	26	0	0	3	80	451	476	4.31e-09	61.2
TRINITY_DN23050_c0_g1	XP_026725138.1 glucose dehydrogenase [FAD, quinone]-like [Trichoplusia ni]	6	XP_026725138.1	74.468	141	36	0	451	29	208	348	3.87e-68	223
TRINITY_DN40229_c0_g1	XP_026745233.1 calpain-9-like isoform X1 [Trichoplusia ni]	4	XP_026745233.1	67.857	56	14	1	169	2	20	71	2.84e-05	47
TRINITY_DN23500_c0_g1	XP_026741258.1 dmX-like protein 2 isoform X6 [Trichoplusia ni]	4	XP_026741258.1	98.78	82	1	0	247	2	966	1047	2.28e-48	170
TRINITY_DN59187_c2_g1	XP_026741242.1 15-hydroxyprostaglandin dehydrogenase [NAD(+)]-like [Trichoplusia ni]	4	XP_026741242.1	55.747	174	76	1	1465	944	102	274	3.43e-50	179
TRINITY_DN59192_c0_g1	XP_026733340.1 calexcitin-2-like [Trichoplusia ni]	1	XP_026733340.1	90	50	5	0	1	150	131	180	7.58e-23	94.7
TRINITY_DN59192_c0_g2	XP_026733340.1 calexcitin-2-like [Trichoplusia ni]	1	XP_026733340.1	83.099	71	12	0	1	213	30	100	6.08e-37	127
TRINITY_DN59157_c0_g1	XP_026739215.1 probable ATP-dependent RNA helicase ddx42 [Trichoplusia ni]	6	XP_026739215.1	84.302	344	52	2	2689	3714	6	349	5.76e-161	491
TRINITY_DN26153_c0_g1	XP_013185190.1 PREDICTED: 40S ribosomal protein S4-like [Amyelois transitella]	1	XP_013185190.1	46.903	113	57	2	330	1	59	171	2.05e-19	85.1
TRINITY_DN26145_c0_g1	JAI56591.1 putative 40s ribosomal protein s3a [Rhodnius neglectus]	1	JAI56591.1	95	20	1	0	213	272	71	90	2.7e-05	47.8
TRINITY_DN58926_c0_g1	XP_026724692.1 sulfotransferase family cytosolic 1B member 1-like [Trichoplusia ni]	4	XP_026724692.1	83.815	346	56	0	1120	83	1	346	0	629
TRINITY_DN58922_c0_g1	XP_026736028.1 UDP-glucuronosyltransferase 2B31-like [Trichoplusia ni]	3	XP_026736028.1	87	100	13	0	1	300	264	363	1.25e-58	190
TRINITY_DN58965_c0_g1	XP_026733653.1 protein lethal(2)essential for life-like [Trichoplusia ni]	4	XP_026733653.1	84.112	214	31	1	743	111	1	214	2.32e-128	370
TRINITY_DN58947_c1_g1	XP_026748053.1 prion-like-(Q/N-rich) domain-bearing protein 25 [Trichoplusia ni]	2	XP_026748053.1	88.462	26	3	0	790	713	337	362	1.79e-06	56.2
TRINITY_DN33283_c0_g1	XP_026747796.1 esterase FE4-like [Trichoplusia ni]	2	XP_026747796.1	80.645	31	6	0	95	3	472	502	1.77e-10	62.8
TRINITY_DN33249_c0_g1	XP_026729229.1 uncharacterized protein LOC113494910 [Trichoplusia ni]	2	XP_026729229.1	75.862	87	21	0	263	3	18	104	1.69e-40	139
TRINITY_DN30851_c1_g1	JAR97204.1 mip variant b [Triatoma infestans]	3	JAR97204.1	60.526	38	14	1	3	113	42	79	1.84e-07	51.2
TRINITY_DN56911_c0_g1	XP_026741732.1 uncharacterized protein LOC113503832 [Trichoplusia ni]	4	XP_026741732.1	59.848	132	49	2	867	484	83	214	5.58e-27	111
TRINITY_DN56911_c0_g2	XP_026741732.1 uncharacterized protein LOC113503832 [Trichoplusia ni]	4	XP_026741732.1	58.427	89	37	0	199	465	1	89	1.14e-29	114
TRINITY_DN40040_c0_g1	PCG73307.1 hypothetical protein B5V51_14945 [Heliothis virescens]	4	PCG73307.1	95	120	6	0	362	3	376	495	2.18e-73	234
TRINITY_DN34554_c0_g1	XP_026747799.1 esterase FE4-like [Trichoplusia ni]	6	XP_026747799.1	75.439	114	28	0	344	3	387	500	1.97e-57	192
TRINITY_DN34558_c0_g1	XP_026736028.1 UDP-glucuronosyltransferase 2B31-like [Trichoplusia ni]	3	XP_026736028.1	87.209	86	11	0	258	1	273	358	2.41e-48	163
TRINITY_DN40704_c0_g1	XP_023941845.1 paxillin isoform X6 [Bicyclus anynana]	2	XP_023941845.1	90.323	31	3	0	153	245	482	512	1.85e-13	70.5
TRINITY_DN40715_c0_g1	XP_022829690.1 high affinity copper uptake protein 1-like [Spodoptera litura]	2	XP_022829690.1	76.129	155	29	3	1094	1555	29	176	3.22e-56	194
TRINITY_DN40799_c0_g1	RVE44585.1 hypothetical protein evm_010765 [Chilo suppressalis]	5	RVE44585.1	52.632	38	18	0	235	122	24	61	3.62e-06	48.1
TRINITY_DN40573_c0_g1	XP_026734613.1 organic cation transporter protein-like [Trichoplusia ni]	3	XP_026734613.1	88.889	27	3	0	299	219	437	463	1.45e-06	51.6
TRINITY_DN46697_c0_g1	RVE47616.1 hypothetical protein evm_007713 [Chilo suppressalis]	4	RVE47616.1	63.483	356	130	0	2	1069	51	406	2.27e-154	448
TRINITY_DN46612_c0_g1	XP_026732844.1 uncharacterized protein LOC113497479 [Trichoplusia ni]	1	XP_026732844.1	86.093	151	21	0	645	193	1	151	2.37e-88	265
TRINITY_DN46648_c0_g1	KOB65437.1 Uncharacterized protein OBRU01_22748 [Operophtera brumata]	4	KOB65437.1	72.414	58	16	0	352	179	105	162	3.84e-29	92.4
TRINITY_DN46695_c0_g1	XP_026740526.1 fatty acid synthase-like [Trichoplusia ni]	4	XP_026740526.1	74.675	154	34	2	458	3	917	1067	1.91e-70	236
TRINITY_DN46692_c0_g1	RVE52933.1 hypothetical protein evm_002410 [Chilo suppressalis]	3	RVE52933.1	91.667	24	2	0	7	78	132	155	3.98e-06	50.4
TRINITY_DN46644_c0_g1	LAA04107.1 putative uncharacterized protein, partial [Parasteatoda tepidariorum]	3	LAA04107.1	91.837	98	8	0	295	2	1	98	1.06e-59	184
TRINITY_DN28282_c0_g1	XP_026745631.1 vigilin-like [Trichoplusia ni]	6	XP_026745631.1	100	27	0	0	82	2	1099	1125	3.43e-09	58.9
TRINITY_DN44417_c1_g1	OWR46281.1 hypothetical protein KGM_208273 [Danaus plexippus plexippus]	4	OWR46281.1	38.158	76	47	0	122	349	114	189	4.19e-08	56.6
TRINITY_DN47998_c0_g1	ACZ64279.1 ATP-binding cassette sub-family C member 4 [Trichoplusia ni]	3	ACZ64279.1	96.429	28	1	0	468	551	1290	1317	1.29e-08	60.8
TRINITY_DN47977_c0_g1	XP_026742031.1 low density lipoprotein receptor adapter protein 1-A isoform X3 [Trichoplusia ni]	4	XP_026742031.1	88	50	5	1	3	149	135	184	7.59e-22	90.1
TRINITY_DN47958_c0_g1	XP_026492153.1 putative inorganic phosphate cotransporter isoform X2 [Vanessa tameamea]	3	XP_026492153.1	92.308	26	2	0	1	78	344	369	5.13e-08	56.6
TRINITY_DN48000_c2_g1	XP_026726462.1 uncharacterized protein LOC113492930 isoform X1 [Trichoplusia ni]	7	XP_026726462.1	69.266	218	67	0	835	182	27	244	2.09e-92	279
TRINITY_DN56851_c0_g1	XP_026727719.1 uncharacterized protein LOC113493886 [Trichoplusia ni]	4	XP_026727719.1	89.873	79	8	0	661	425	34	112	3.7e-45	152
TRINITY_DN56825_c0_g1	XP_026733358.1 solute carrier family 52, riboflavin transporter, member 3-B isoform X3 [Trichoplusia ni]	6	XP_026733358.1	92.874	435	31	0	3324	4628	4	438	0	693
TRINITY_DN62474_c0_g1	XP_026736454.1 cysteine dioxygenase type 1 [Trichoplusia ni]	4	XP_026736454.1	88.119	303	20	2	1610	702	1	287	3.15e-170	492
TRINITY_DN62489_c2_g3	XP_026733947.1 cuticle protein 16.5-like [Trichoplusia ni]	11	XP_026733947.1	74.324	74	1	1	210	43	128	201	7.58e-19	83.6
TRINITY_DN62481_c0_g3	PZC74176.1 hypothetical protein B5X24_HaOG208248 [Helicoverpa armigera]	3	PZC74176.1	52.5	40	17	2	175	288	5	44	0.000295	42.7
TRINITY_DN62495_c0_g1	XP_026736721.1 uncharacterized protein LOC113500211 [Trichoplusia ni]	7	XP_026736721.1	76.429	420	99	0	593	1852	419	838	0	644
TRINITY_DN66178_c1_g1	XP_026740677.1 cytochrome P450 6B2-like [Trichoplusia ni]	6	XP_026740677.1	78.68	197	41	1	1	591	118	313	7.6e-114	340
TRINITY_DN66178_c1_g3	XP_026740678.1 cytochrome P450 6B2-like [Trichoplusia ni]	6	XP_026740678.1	87.5	192	24	0	1	576	136	327	1.35e-119	355
TRINITY_DN66178_c1_g2	XP_026740677.1 cytochrome P450 6B2-like [Trichoplusia ni]	6	XP_026740677.1	81.643	207	38	0	2	622	319	525	1.5e-123	369
TRINITY_DN66178_c1_g5	XP_026740470.1 cytochrome P450 6k1-like [Trichoplusia ni]	6	XP_026740470.1	77.358	106	24	0	607	924	10	115	1.38e-49	179
TRINITY_DN21665_c0_g1	XP_026727924.1 luciferin 4-monooxygenase-like [Trichoplusia ni]	4	XP_026727924.1	77.707	157	35	0	471	1	63	219	1.49e-83	261
TRINITY_DN17986_c0_g1	XP_026740265.1 uncharacterized protein LOC113502778 [Trichoplusia ni]	6	XP_026740265.1	84.071	113	18	0	34	372	1	113	1.1e-49	165
TRINITY_DN45666_c0_g1	XP_026726285.1 juvenile hormone esterase-like [Trichoplusia ni]	4	XP_026726285.1	78.102	137	30	0	411	1	74	210	9.64e-70	229
TRINITY_DN45660_c0_g1	XP_026740526.1 fatty acid synthase-like [Trichoplusia ni]	4	XP_026740526.1	68.75	112	32	1	2	337	1586	1694	1.94e-40	149
TRINITY_DN45687_c13_g1	XP_026728126.1 venom serine protease 34-like [Trichoplusia ni]	4	XP_026728126.1	68.622	392	119	2	170	1339	8	397	6.1e-172	516
TRINITY_DN4744_c0_g1	XP_021186126.1 uncharacterized protein LOC110373240 [Helicoverpa armigera]	1	XP_021186126.1	93.548	31	2	0	177	269	17	47	1.47e-12	65.1
TRINITY_DN4773_c0_g1	XP_013139422.1 PREDICTED: UDP-glucuronosyltransferase 2B15-like [Papilio polytes]	3	XP_013139422.1	66.667	42	14	0	254	379	409	450	2.44e-09	60.8
TRINITY_DN4763_c0_g1	XP_026492622.1 28S ribosomal protein S29, mitochondrial [Vanessa tameamea]	3	XP_026492622.1	72.5	40	11	0	120	1	116	155	2.24e-09	59.7
TRINITY_DN62943_c0_g1	XP_026740678.1 cytochrome P450 6B2-like [Trichoplusia ni]	6	XP_026740678.1	86.538	104	14	0	3	314	422	525	6.68e-54	192
TRINITY_DN62971_c2_g1	XP_026738656.1 solute carrier family 22 member 7-like [Trichoplusia ni]	4	XP_026738656.1	64.815	54	18	1	164	3	1	53	3.32e-11	67.4
TRINITY_DN62971_c2_g3	XP_026738656.1 solute carrier family 22 member 7-like [Trichoplusia ni]	4	XP_026738656.1	89.402	368	39	0	1105	2	122	489	0	630
TRINITY_DN62960_c0_g1	XP_026747524.1 facilitated trehalose transporter Tret1-like [Trichoplusia ni]	6	XP_026747524.1	76.981	265	61	0	797	3	1	265	5.63e-133	410
TRINITY_DN62912_c3_g4	XP_022203509.1 40S ribosomal protein S6-like [Nilaparvata lugens]	3	XP_022203509.1	84.375	32	5	0	2	97	92	123	1.69e-08	56.6
TRINITY_DN37468_c0_g1	XP_026726286.1 esterase FE4-like [Trichoplusia ni]	1	XP_026726286.1	72	50	14	0	470	321	517	566	7.85e-10	63.5
TRINITY_DN23928_c0_g1	XP_026729517.1 programmed cell death protein 2 [Trichoplusia ni]	3	XP_026729517.1	72.5	40	11	0	318	199	146	185	4.77e-11	64.7
TRINITY_DN54213_c2_g1	EFN76041.1 hypothetical protein EAI_16144, partial [Harpegnathos saltator]	3	EFN76041.1	34.746	118	77	0	357	4	29	146	2.85e-05	48.1
TRINITY_DN54303_c0_g1	XP_021196175.1 A disintegrin and metalloproteinase with thrombospondin motifs 14-like [Helicoverpa armigera]	3	XP_021196175.1	83.784	37	6	0	739	629	393	429	6.54e-11	69.3
TRINITY_DN54259_c0_g1	XP_022831959.1 uncharacterized protein LOC111360298 [Spodoptera litura]	6	XP_022831959.1	63.793	174	62	1	583	62	75	247	2.64e-71	223
TRINITY_DN34633_c0_g1	XP_026747796.1 esterase FE4-like [Trichoplusia ni]	6	XP_026747796.1	68.235	85	27	0	1	255	451	535	3.48e-36	136
TRINITY_DN60593_c2_g1	XP_026725156.1 uncharacterized protein LOC113492069 [Trichoplusia ni]	3	XP_026725156.1	78.689	61	13	0	5	187	187	247	1.7e-27	105
TRINITY_DN60593_c3_g1	XP_026725156.1 uncharacterized protein LOC113492069 [Trichoplusia ni]	4	XP_026725156.1	76	175	42	0	3	527	78	252	6.9e-93	278
TRINITY_DN60593_c5_g1	XP_026725153.1 uncharacterized protein LOC113492067 [Trichoplusia ni]	4	XP_026725153.1	83.696	92	15	0	1	276	80	171	1.66e-39	137
TRINITY_DN60540_c0_g1	XP_026729651.1 cytochrome P450 6B5-like [Trichoplusia ni]	7	XP_026729651.1	85.714	105	15	0	379	65	409	513	8.79e-60	197
TRINITY_DN60540_c0_g2	XP_026741446.1 cytochrome P450 6B6-like [Trichoplusia ni]	7	XP_026741446.1	95.758	495	21	0	1929	445	15	509	0	904
TRINITY_DN60547_c1_g1	XP_026729161.1 probable cytochrome P450 9f2 [Trichoplusia ni]	4	XP_026729161.1	74.566	346	88	0	1514	477	181	526	0	568
TRINITY_DN42274_c1_g1	XP_026732371.1 O-acyltransferase like protein-like [Trichoplusia ni]	4	XP_026732371.1	73.418	79	20	1	239	3	1	78	4.3e-31	126
TRINITY_DN42280_c0_g1	XP_026736026.1 UDP-glucuronosyltransferase 2B31-like [Trichoplusia ni]	3	XP_026736026.1	80.597	67	13	0	796	596	444	510	1.85e-13	77
TRINITY_DN40193_c0_g1	XP_026737676.1 titin homolog [Trichoplusia ni]	2	XP_026737676.1	89.011	91	10	0	273	1	1575	1665	3.48e-49	172
TRINITY_DN32178_c0_g1	XP_026728945.1 uncharacterized protein LOC113494713 [Trichoplusia ni]	2	XP_026728945.1	96.226	53	2	0	638	480	194	246	4.23e-25	106
TRINITY_DN32174_c0_g1	XP_026753340.1 myotubularin-related protein 5-like, partial [Galleria mellonella]	1	XP_026753340.1	96.296	81	3	0	2	244	111	191	5.19e-34	123
TRINITY_DN37754_c0_g2	XP_026747287.1 uncharacterized protein LOC113508435 [Trichoplusia ni]	2	XP_026747287.1	57.692	52	20	1	153	4	468	519	1.22e-09	61.2
TRINITY_DN58534_c0_g1	XP_026746024.1 uncharacterized protein LOC113507333 [Trichoplusia ni]	2	XP_026746024.1	74.88	418	105	0	4068	2815	8	425	0	671
TRINITY_DN58553_c0_g1	KOB75827.1 Alanine-glyoxylate aminotransferase [Operophtera brumata]	3	KOB75827.1	85.714	21	3	0	479	541	1	21	0.000696	43.5
TRINITY_DN58563_c0_g1	XP_026732744.1 uncharacterized protein LOC113497399 [Trichoplusia ni]	3	XP_026732744.1	80.165	242	47	1	24	749	1120	1360	2.42e-134	418
TRINITY_DN58563_c0_g2	XP_026732744.1 uncharacterized protein LOC113497399 [Trichoplusia ni]	6	XP_026732744.1	79.779	272	54	1	24	839	1120	1390	1.31e-149	460
TRINITY_DN58563_c0_g3	XP_026732744.1 uncharacterized protein LOC113497399 [Trichoplusia ni]	3	XP_026732744.1	74.545	110	27	1	25	354	1257	1365	1.12e-50	178
TRINITY_DN58598_c0_g1	XP_021185560.1 uncharacterized protein LOC110372871 [Helicoverpa armigera]	1	XP_021185560.1	86.607	112	14	1	1555	1223	1	112	9.46e-58	196
TRINITY_DN58564_c2_g1	OWR46631.1 hypothetical protein KGM_214994 [Danaus plexippus plexippus]	3	OWR46631.1	91.429	35	3	0	576	472	414	448	3.16e-12	71.6
TRINITY_DN58568_c0_g1	XP_026739745.1 lambda-crystallin homolog [Trichoplusia ni]	4	XP_026739745.1	93.891	311	19	0	1100	2032	1	311	0	574
TRINITY_DN33394_c0_g1	QAR48641.1 trypsin-like proteinase, partial [Chilo infuscatellus]	4	QAR48641.1	65.517	29	10	0	350	264	23	51	2.11e-05	48.5
TRINITY_DN33359_c0_g1	XP_026731672.1 pancreatic lipase-related protein 2-like [Trichoplusia ni]	4	XP_026731672.1	90.476	42	4	0	24	149	291	332	2.2e-17	82
TRINITY_DN33362_c0_g1	XP_026742905.1 high affinity copper uptake protein 1-like [Trichoplusia ni]	2	XP_026742905.1	97.765	179	4	0	418	954	1	179	4.07e-102	303
TRINITY_DN36166_c0_g1	XP_026747797.1 venom carboxylesterase-6-like [Trichoplusia ni]	6	XP_026747797.1	62.963	54	19	1	47	208	1	53	3.31e-15	74.7
TRINITY_DN59514_c0_g1	XP_026733341.1 calexcitin-2-like [Trichoplusia ni]	9	XP_026733341.1	91.429	70	6	0	1	210	52	121	2.01e-39	134
TRINITY_DN59514_c0_g2	XP_026733341.1 calexcitin-2-like [Trichoplusia ni]	1	XP_026733341.1	87.755	49	6	0	1	147	143	191	1.12e-20	97.4
TRINITY_DN59578_c0_g1	XP_021183112.1 uncharacterized protein LOC110371277 [Helicoverpa armigera]	4	XP_021183112.1	89.859	355	36	0	1366	302	1	355	0	608
TRINITY_DN59602_c2_g1	XP_022823325.1 runt-related transcription factor 3 isoform X2 [Spodoptera litura]	7	XP_022823325.1	100	212	0	0	638	3	1	212	2.59e-133	399
TRINITY_DN4538_c0_g1	XP_026744362.1 uncharacterized protein LOC113505755 [Trichoplusia ni]	3	XP_026744362.1	73.529	34	9	0	6	107	503	536	4.69e-08	55.5
TRINITY_DN59911_c0_g1	XP_026734702.1 multiple inositol polyphosphate phosphatase 1-like [Trichoplusia ni]	3	XP_026734702.1	70.588	34	10	0	102	1	371	404	7.59e-06	54.7
TRINITY_DN59932_c0_g1	XP_026725381.1 uncharacterized protein LOC113492213 [Trichoplusia ni]	4	XP_026725381.1	87.805	328	37	3	1297	317	1	326	0	568
TRINITY_DN33952_c0_g1	XP_026747851.1 pancreatic triacylglycerol lipase-like [Trichoplusia ni]	7	XP_026747851.1	83.696	92	15	0	2	277	214	305	2.81e-51	169
TRINITY_DN60646_c0_g1	XP_026730673.1 uncharacterized protein LOC113495876 [Trichoplusia ni]	7	XP_026730673.1	82.075	954	171	0	2862	1	568	1521	0	1625
TRINITY_DN5040_c0_g1	RVE50859.1 hypothetical protein evm_004426 [Chilo suppressalis]	3	RVE50859.1	100	28	0	0	2	85	346	373	1.03e-19	63.5
TRINITY_DN30243_c0_g1	XP_026732818.1 trypsin, alkaline C-like [Trichoplusia ni]	1	XP_026732818.1	72.603	73	20	0	93	311	13	85	1.23e-23	98.2
TRINITY_DN65581_c1_g1	PCG66070.1 hypothetical protein B5V51_8249, partial [Heliothis virescens]	6	PCG66070.1	66.197	71	24	0	288	500	6	76	1.09e-27	107
TRINITY_DN65581_c1_g2	XP_026726509.1 solute carrier family 22 member 3-like isoform X1 [Trichoplusia ni]	6	XP_026726509.1	79.115	407	85	0	1	1221	146	552	0	619
TRINITY_DN65584_c5_g1	XP_026747782.1 bile salt-activated lipase-like [Trichoplusia ni]	6	XP_026747782.1	68.683	281	87	1	3	842	45	325	1.22e-127	379
TRINITY_DN65584_c6_g2	XP_026747799.1 esterase FE4-like [Trichoplusia ni]	6	XP_026747799.1	81.395	86	16	0	260	3	141	226	3.86e-43	152
TRINITY_DN65584_c6_g3	XP_026747804.1 esterase FE4-like isoform X2 [Trichoplusia ni]	6	XP_026747804.1	70.192	104	31	0	314	3	213	316	1.02e-42	151
TRINITY_DN65584_c6_g5	XP_026747804.1 esterase FE4-like isoform X2 [Trichoplusia ni]	6	XP_026747804.1	70.513	78	22	1	235	2	2	78	2.55e-28	111
TRINITY_DN65584_c6_g1	XP_026747799.1 esterase FE4-like [Trichoplusia ni]	6	XP_026747799.1	70.37	189	56	0	569	3	252	440	1.23e-91	283
TRINITY_DN65584_c6_g7	XP_026747803.1 bile salt-activated lipase-like isoform X1 [Trichoplusia ni]	6	XP_026747803.1	81.119	143	26	1	434	6	358	499	3.82e-76	241
TRINITY_DN65584_c6_g8	XP_026747805.1 esterase FE4-like [Trichoplusia ni]	6	XP_026747805.1	82.432	74	13	0	222	1	451	524	5.37e-39	141
TRINITY_DN38641_c0_g1	XP_026739076.1 trypsin, alkaline C-like isoform X1 [Trichoplusia ni]	7	XP_026739076.1	78.161	87	19	0	72	332	15	101	1.25e-42	146
TRINITY_DN63145_c0_g1	XP_026734702.1 multiple inositol polyphosphate phosphatase 1-like [Trichoplusia ni]	2	XP_026734702.1	83.871	310	50	0	1	930	142	451	0	578
TRINITY_DN63104_c3_g1	XP_026735871.1 UDP-glucuronosyltransferase 2B37-like [Trichoplusia ni]	6	XP_026735871.1	72.024	336	94	0	273	1280	12	347	1.8e-173	519
TRINITY_DN63104_c3_g2	XP_026735871.1 UDP-glucuronosyltransferase 2B37-like [Trichoplusia ni]	6	XP_026735871.1	82.927	82	14	0	248	3	342	423	1e-39	145
TRINITY_DN63134_c0_g1	XP_026727163.1 synaptic vesicle glycoprotein 2C-like isoform X2 [Trichoplusia ni]	6	XP_026727163.1	94.626	428	23	0	1	1284	110	537	0	774
TRINITY_DN53084_c0_g1	XP_026733376.1 trypsin, alkaline C-like [Trichoplusia ni]	4	XP_026733376.1	74.648	71	15	1	206	3	121	191	6.58e-29	109
TRINITY_DN25867_c0_g1	XP_022125188.1 serine-threonine kinase receptor-associated protein isoform X2 [Pieris rapae]	2	XP_022125188.1	100	22	0	0	1	66	192	213	1.92e-07	53.5
TRINITY_DN43357_c1_g1	XP_026740503.1 inositol oxygenase-like [Trichoplusia ni]	4	XP_026740503.1	94.413	179	10	0	15	551	114	292	1.26e-122	358
TRINITY_DN43356_c0_g1	XP_026740265.1 uncharacterized protein LOC113502778 [Trichoplusia ni]	6	XP_026740265.1	88.372	43	5	0	502	374	205	247	7.31e-17	81.6
TRINITY_DN43330_c0_g1	XP_026738803.1 probable G-protein coupled receptor Mth-like 10 isoform X6 [Trichoplusia ni]	4	XP_026738803.1	45.455	143	68	4	410	3	20	159	2.34e-24	108
TRINITY_DN43374_c0_g1	XP_026725542.1 uncharacterized protein LOC113492295 [Trichoplusia ni]	10	XP_026725542.1	56.604	53	23	0	346	504	52	104	2.85e-14	73.9
TRINITY_DN64604_c0_g1	XP_026727765.1 lactase-phlorizin hydrolase-like [Trichoplusia ni]	4	XP_026727765.1	78.189	243	53	0	833	105	663	905	1.92e-134	408
TRINITY_DN64690_c4_g2	PCG70645.1 hypothetical protein B5V51_2736 [Heliothis virescens]	3	PCG70645.1	51.19	84	41	0	254	3	9	92	2.84e-13	77.8
TRINITY_DN64690_c4_g4	XP_023935430.1 acyl-CoA Delta(11) desaturase-like [Bicyclus anynana]	3	XP_023935430.1	59.048	210	86	0	633	4	58	267	2.49e-79	248
TRINITY_DN64690_c4_g1	XP_022919344.1 acyl-CoA Delta(11) desaturase-like [Onthophagus taurus]	3	XP_022919344.1	74.51	51	13	0	4	156	286	336	3.8e-18	87
TRINITY_DN64687_c4_g1	JAT88918.1 hypothetical protein g.7429, partial [Pectinophora gossypiella]	3	JAT88918.1	53.061	49	17	1	362	216	126	168	2.2e-05	48.9
TRINITY_DN64669_c6_g1	AFM77763.1 putative chymotrypsin 4 [Ostrinia nubilalis]	4	AFM77763.1	79.31	29	6	0	129	215	259	287	6.11e-06	48.5
TRINITY_DN64669_c8_g3	XP_026726297.1 juvenile hormone esterase-like [Trichoplusia ni]	4	XP_026726297.1	71.341	164	44	3	506	21	20	182	5.79e-69	224
TRINITY_DN37567_c0_g1	PCG77285.1 hypothetical protein B5V51_7682 [Heliothis virescens]	4	PCG77285.1	97.297	37	1	0	1342	1452	1	37	2.22e-11	72
TRINITY_DN37597_c0_g1	XP_026740265.1 uncharacterized protein LOC113502778 [Trichoplusia ni]	6	XP_026740265.1	87.736	106	13	0	7	324	98	203	3.02e-61	193
TRINITY_DN56281_c1_g1	ABV68872.1 cecropin B [Trichoplusia ni]	6	ABV68872.1	92.063	63	5	0	126	314	1	63	2.82e-22	89.4
TRINITY_DN56277_c1_g1	XP_026738018.1 retinol-binding protein pinta-like [Trichoplusia ni]	7	XP_026738018.1	89.389	311	33	0	1579	647	1	311	0	573
TRINITY_DN56223_c0_g1	XP_026737773.1 uricase [Trichoplusia ni]	4	XP_026737773.1	97.041	338	9	1	1050	2060	1	338	0	691
TRINITY_DN40381_c0_g1	XP_022828343.1 esterase FE4-like [Spodoptera litura]	4	XP_022828343.1	70.37	27	8	0	2	82	464	490	2.16e-05	49.3
TRINITY_DN40365_c0_g1	XP_021204539.1 solute carrier family 22 member 6 [Bombyx mori]	3	XP_021204539.1	89.286	28	3	0	86	3	445	472	1.48e-05	50.8
TRINITY_DN63026_c0_g2	XP_026740939.1 uncharacterized protein LOC113503289 [Trichoplusia ni]	2	XP_026740939.1	86.875	160	20	1	160	639	1	159	1.24e-94	283
TRINITY_DN63077_c0_g1	XP_026733202.1 pancreatic lipase-related protein 3-like [Trichoplusia ni]	6	XP_026733202.1	82.298	322	55	1	268	1227	1	322	0	560
TRINITY_DN63060_c1_g1	XP_026735468.1 UDP-glucuronosyltransferase 2C1-like [Trichoplusia ni]	1	XP_026735468.1	64.455	211	75	0	634	2	57	267	9.11e-100	305
TRINITY_DN63060_c2_g1	XP_026735468.1 UDP-glucuronosyltransferase 2C1-like [Trichoplusia ni]	3	XP_026735468.1	67.01	97	32	0	291	1	129	225	3.98e-39	142
TRINITY_DN63079_c6_g1	XP_026740985.1 pancreatic triacylglycerol lipase-like [Trichoplusia ni]	1	XP_026740985.1	73.786	206	49	1	47	664	1	201	2.02e-81	252
TRINITY_DN63079_c6_g3	XP_026740983.1 pancreatic lipase-related protein 2-like [Trichoplusia ni]	1	XP_026740983.1	89.299	271	29	0	4	816	65	335	6.8e-178	501
TRINITY_DN63080_c0_g1	XP_026316250.1 carnosine N-methyltransferase [Hyposmocoma kahamanoa]	2	XP_026316250.1	72.222	36	8	1	72	173	286	321	1.29e-10	62
TRINITY_DN61720_c1_g1	XP_026743886.1 uncharacterized protein LOC113505412 [Trichoplusia ni]	1	XP_026743886.1	64.214	299	102	1	106	987	1	299	1.29e-139	422
TRINITY_DN23620_c0_g1	XP_027230561.1 mucin-5AC-like [Penaeus vannamei]	6	XP_027230561.1	38.571	70	41	1	2	205	114	183	3.36e-07	52
TRINITY_DN44007_c0_g1	XP_026740595.1 fatty acid synthase-like [Trichoplusia ni]	10	XP_026740595.1	95.918	147	6	0	2	442	502	648	1.45e-91	296
TRINITY_DN69137_c0_g1	XP_026740682.1 cytochrome P450 6B2-like [Trichoplusia ni]	3	XP_026740682.1	80.128	156	31	0	481	14	303	458	8.53e-89	274
TRINITY_DN30432_c0_g1	XP_026732833.1 protein bark beetle isoform X2 [Trichoplusia ni]	4	XP_026732833.1	84.337	83	12	1	250	2	1676	1757	2.21e-39	144
TRINITY_DN29765_c0_g1	XP_022826044.1 protein unc-80 homolog isoform X10 [Spodoptera litura]	4	XP_022826044.1	93.388	121	8	0	363	1	3015	3135	3.85e-53	185
TRINITY_DN37306_c0_g1	XP_026729503.1 cytochrome P450 4g15-like [Trichoplusia ni]	6	XP_026729503.1	70.93	86	25	0	2	259	234	319	6.26e-36	132
TRINITY_DN37334_c0_g1	XP_022831707.1 fatty acid synthase-like isoform X1 [Spodoptera litura]	1	XP_022831707.1	51.596	188	88	2	564	1	1075	1259	1.53e-47	173
TRINITY_DN50556_c0_g1	XP_026744836.1 uncharacterized protein LOC113506185 [Trichoplusia ni]	10	XP_026744836.1	80.282	213	36	2	438	1058	1	213	1.32e-94	292
TRINITY_DN50585_c0_g1	XP_026739428.1 acetylcholinesterase-like [Trichoplusia ni]	4	XP_026739428.1	73.611	216	57	0	3	650	296	511	7.72e-109	333
TRINITY_DN62516_c0_g1	XP_026732456.1 (11Z)-hexadec-11-enoyl-CoA conjugase [Trichoplusia ni]	7	XP_026732456.1	92.973	370	24	2	299	1402	1	370	0	691
TRINITY_DN62525_c0_g1	XP_026742185.1 uncharacterized protein LOC113504208 [Trichoplusia ni]	10	XP_026742185.1	75.191	262	57	3	149	913	1	261	1.41e-122	357
TRINITY_DN62555_c2_g1	XP_026725158.1 uncharacterized protein LOC113492071 [Trichoplusia ni]	3	XP_026725158.1	74.704	253	62	1	794	42	1	253	5.95e-121	353
TRINITY_DN62560_c0_g1	KPJ16762.1 Neuronal acetylcholine receptor subunit alpha-7 [Papilio machaon]	3	KPJ16762.1	98.99	396	4	0	301	1488	21	416	0	753
TRINITY_DN62552_c0_g1	XP_026729221.1 cytochrome P450 9e2-like [Trichoplusia ni]	7	XP_026729221.1	82.869	502	86	0	11	1516	1	502	0	869
TRINITY_DN62522_c0_g1	XP_021191252.1 sorbitol dehydrogenase-like [Helicoverpa armigera]	4	XP_021191252.1	80.126	317	63	0	953	3	26	342	0	536
TRINITY_DN62514_c0_g1	XP_021186798.1 probable nuclear hormone receptor HR3 isoform X5 [Helicoverpa armigera]	10	XP_021186798.1	97.307	557	14	1	2898	1231	1	557	0	1095
TRINITY_DN62529_c6_g1	KPJ10168.1 hypothetical protein RR48_04991 [Papilio machaon]	7	KPJ10168.1	55.882	34	15	0	2	103	23	56	0.000371	45.8
TRINITY_DN3954_c0_g1	XP_026732371.1 O-acyltransferase like protein-like [Trichoplusia ni]	4	XP_026732371.1	65.625	32	11	0	1	96	703	734	4.43e-07	54.3
TRINITY_DN3909_c0_g1	XP_026314422.1 long-chain-fatty-acid--CoA ligase 4 [Hyposmocoma kahamanoa]	3	XP_026314422.1	92.857	28	2	0	85	2	666	693	3.85e-13	57.4
TRINITY_DN1384_c0_g1	XP_026736696.1 uncharacterized protein LOC113500183 [Trichoplusia ni]	4	XP_026736696.1	71.795	78	21	1	2	232	228	305	7.12e-29	115
TRINITY_DN59674_c0_g1	XP_026741374.1 uncharacterized protein LOC113503544 [Trichoplusia ni]	4	XP_026741374.1	80.147	272	54	0	816	1	350	621	1.65e-158	465
TRINITY_DN59677_c0_g1	XP_026735616.1 UDP-glucuronosyltransferase 2B17-like [Trichoplusia ni]	1	XP_026735616.1	78.125	64	14	0	2	193	443	506	2.75e-15	77
TRINITY_DN59655_c0_g1	XP_026735538.1 UDP-glucuronosyltransferase 2B15-like [Trichoplusia ni]	2	XP_026735538.1	82.353	340	60	0	493	1512	13	352	0	595
TRINITY_DN25630_c0_g1	ABK40535.1 glutathione S-transferase [Helicoverpa armigera]	2	ABK40535.1	75.862	29	7	0	431	345	87	115	7.65e-07	53.5
TRINITY_DN25604_c0_g1	XP_026747783.1 bile salt-activated lipase-like isoform X1 [Trichoplusia ni]	6	XP_026747783.1	63.636	55	20	0	5	169	478	532	2.04e-18	87
TRINITY_DN54070_c0_g1	PZC77454.1 hypothetical protein B5X24_HaOG203404 [Helicoverpa armigera]	4	PZC77454.1	100	28	0	0	228	311	23	50	6.76e-12	63.9
TRINITY_DN54058_c0_g1	XP_026747799.1 esterase FE4-like [Trichoplusia ni]	6	XP_026747799.1	73.743	179	47	0	1	537	167	345	8.28e-87	271
TRINITY_DN54076_c0_g1	XP_026746083.1 phytanoyl-CoA dioxygenase domain-containing protein 1 homolog [Trichoplusia ni]	3	XP_026746083.1	100	27	0	0	2	82	31	57	7.84e-07	57.8
TRINITY_DN26294_c0_g1	XP_026737702.1 uncharacterized protein LOC113500952 isoform X1 [Trichoplusia ni]	3	XP_026737702.1	88.71	124	10	2	185	550	1	122	5.51e-63	199
TRINITY_DN66921_c5_g1	XP_026735997.1 UDP-glucuronosyltransferase 2B10-like [Trichoplusia ni]	3	XP_026735997.1	85.532	470	68	0	2154	745	38	507	0	843
TRINITY_DN66961_c76_g2	PZC73042.1 hypothetical protein B5X24_HaOG210150 [Helicoverpa armigera]	2	PZC73042.1	72.414	29	8	0	73	159	84	112	8.41e-05	45.4
TRINITY_DN66961_c77_g2	ADH16743.1 ABC transporter family C protein ABCC3, partial [Heliothis subflexa]	4	ADH16743.1	73.077	26	7	0	243	166	229	254	4.32e-05	47
TRINITY_DN66950_c2_g1	XP_026742791.1 probable chitinase 10 isoform X2 [Trichoplusia ni]	10	XP_026742791.1	89.816	1522	128	5	5165	642	1469	2977	0	2561
TRINITY_DN66950_c2_g2	XP_026742791.1 probable chitinase 10 isoform X2 [Trichoplusia ni]	10	XP_026742791.1	94.643	1008	54	0	987	4010	1	1008	0	1885
TRINITY_DN66988_c7_g1	XP_026740526.1 fatty acid synthase-like [Trichoplusia ni]	4	XP_026740526.1	63.235	136	50	0	1	408	1599	1734	1.17e-40	150
TRINITY_DN66988_c8_g1	ACX53771.1 fatty acid synthase, partial [Heliothis virescens]	4	ACX53771.1	84.146	82	12	1	247	2	20	100	1.31e-42	140
TRINITY_DN66988_c9_g2	XP_026740526.1 fatty acid synthase-like [Trichoplusia ni]	4	XP_026740526.1	87.5	112	14	0	336	1	1800	1911	1.27e-61	209
TRINITY_DN66973_c40_g1	XP_026740574.1 glutathione S-transferase 1-like [Trichoplusia ni]	1	XP_026740574.1	84.579	214	33	0	830	189	1	214	1.39e-130	384
TRINITY_DN60796_c0_g1	ACR78454.1 attacin [Heliothis virescens]	2	ACR78454.1	86.087	115	15	1	475	134	93	207	7e-66	206
TRINITY_DN60718_c0_g2	XP_026740681.1 cytochrome P450 6B7-like [Trichoplusia ni]	4	XP_026740681.1	75.641	234	57	0	704	3	1	234	2.46e-133	391
TRINITY_DN50015_c0_g1	XP_026737672.1 retinal dehydrogenase 1-like [Trichoplusia ni]	4	XP_026737672.1	77.143	35	8	0	3	107	412	446	8.6e-10	60.5
TRINITY_DN49835_c0_g1	XP_026739839.1 peroxidase-like [Trichoplusia ni]	3	XP_026739839.1	77.143	35	8	0	318	214	457	491	1.17e-18	62
TRINITY_DN49854_c0_g1	XP_026739092.1 trypsin, alkaline B-like [Trichoplusia ni]	6	XP_026739092.1	88.583	254	29	0	1222	461	1	254	1.77e-162	467
TRINITY_DN49834_c0_g1	XP_026745063.1 sphingomyelin phosphodiesterase 1-like [Trichoplusia ni]	3	XP_026745063.1	78.788	231	49	0	17	709	115	345	9.05e-120	361
TRINITY_DN49861_c0_g1	XP_026725542.1 uncharacterized protein LOC113492295 [Trichoplusia ni]	4	XP_026725542.1	50.505	99	43	3	56	343	1	96	2.04e-22	91.7
TRINITY_DN49820_c0_g1	XP_026740595.1 fatty acid synthase-like [Trichoplusia ni]	10	XP_026740595.1	87.97	266	32	0	1	798	2040	2305	1.87e-155	486
TRINITY_DN49804_c0_g1	XP_026736017.1 UDP-glucuronosyltransferase 2B9-like [Trichoplusia ni]	3	XP_026736017.1	81.333	75	14	0	1	225	446	520	3.46e-29	127
TRINITY_DN22905_c0_g1	XP_022834212.1 uncharacterized protein LOC111361974 [Spodoptera litura]	10	XP_022834212.1	84.615	91	14	0	2	274	1	91	2.68e-37	136
TRINITY_DN57211_c0_g1	XP_026743540.1 uncharacterized protein LOC113505162 [Trichoplusia ni]	2	XP_026743540.1	91.837	98	8	0	231	524	1	98	8.78e-60	198
TRINITY_DN57249_c0_g1	XP_026727924.1 luciferin 4-monooxygenase-like [Trichoplusia ni]	4	XP_026727924.1	80.357	112	22	0	13	348	6	117	2.49e-59	197
TRINITY_DN57229_c0_g1	XP_026744929.1 trypsin CFT-1-like [Trichoplusia ni]	6	XP_026744929.1	77.578	223	49	1	2	670	32	253	1.85e-122	366
TRINITY_DN23130_c0_g1	XP_026742459.1 15-hydroxyprostaglandin dehydrogenase [NAD(+)]-like [Trichoplusia ni]	4	XP_026742459.1	87.64	89	11	0	99	365	1	89	2.17e-42	146
TRINITY_DN23129_c1_g1	XP_026728307.1 uncharacterized protein LOC113494247 [Trichoplusia ni]	8	XP_026728307.1	86.667	105	14	0	329	15	18	122	2.74e-62	191
TRINITY_DN12320_c0_g1	XP_026730673.1 uncharacterized protein LOC113495876 [Trichoplusia ni]	7	XP_026730673.1	78.571	70	15	0	1	210	1470	1539	1.4e-29	122
TRINITY_DN63652_c0_g1	XP_026740793.1 glucose dehydrogenase [FAD, quinone]-like [Trichoplusia ni]	6	XP_026740793.1	84.751	623	95	0	195	2063	1	623	0	1114
TRINITY_DN63652_c0_g2	XP_026740791.1 glucose dehydrogenase [FAD, quinone]-like [Trichoplusia ni]	8	XP_026740791.1	93.881	621	38	0	181	2043	1	621	0	1211
TRINITY_DN27675_c0_g1	XP_026740526.1 fatty acid synthase-like [Trichoplusia ni]	4	XP_026740526.1	74.561	114	29	0	358	17	1482	1595	5.27e-51	179
TRINITY_DN27650_c0_g1	XP_026729221.1 cytochrome P450 9e2-like [Trichoplusia ni]	4	XP_026729221.1	70	30	9	0	92	3	417	446	7.76e-08	58.2
TRINITY_DN42349_c0_g1	XP_026727454.1 N-glycosylase/DNA lyase [Trichoplusia ni]	3	XP_026727454.1	85.859	99	14	0	1	297	28	126	3.91e-49	164
TRINITY_DN42395_c0_g1	CRL07627.1 CLUMA_CG020592, isoform A [Clunio marinus]	6	CRL07627.1	60.784	51	20	0	154	306	77	127	3.37e-19	62
TRINITY_DN42352_c0_g1	PCG66607.1 hypothetical protein B5V51_7476 [Heliothis virescens]	3	PCG66607.1	100	29	0	0	88	2	675	703	5.15e-10	61.2
TRINITY_DN63412_c1_g1	XP_026736721.1 uncharacterized protein LOC113500211 [Trichoplusia ni]	4	XP_026736721.1	69.139	418	127	2	1747	500	1	418	0	599
TRINITY_DN63458_c2_g1	XP_026741277.1 cytochrome P450 6B6-like [Trichoplusia ni]	1	XP_026741277.1	85.488	441	64	0	2041	719	65	505	0	797
TRINITY_DN63458_c2_g2	XP_026741226.1 cytochrome P450 6B2-like [Trichoplusia ni]	10	XP_026741226.1	75.706	177	43	0	533	3	188	364	5.91e-95	290
TRINITY_DN63458_c2_g3	ADH82407.1 cytochrome P450 [Helicoverpa armigera]	6	ADH82407.1	71.154	52	15	0	281	126	450	501	9.48e-16	77.4
TRINITY_DN63460_c0_g2	XP_026747789.1 bile salt-activated lipase-like [Trichoplusia ni]	4	XP_026747789.1	66.377	461	154	1	6	1385	67	527	0	677
TRINITY_DN15361_c0_g1	XP_026729211.1 estrogen sulfotransferase-like [Trichoplusia ni]	1	XP_026729211.1	92.733	344	25	0	700	1731	1	344	0	635
TRINITY_DN27413_c0_g1	ATJ44563.1 acetate esterase 19, partial [Helicoverpa assulta]	6	ATJ44563.1	80.374	107	21	0	7	327	1	107	1.2e-55	177
TRINITY_DN27468_c0_g1	XP_026736016.1 UDP-glucuronosyltransferase 2B31-like [Trichoplusia ni]	3	XP_026736016.1	73.75	80	21	0	1	240	35	114	1.6e-35	131
TRINITY_DN60877_c0_g1	XP_026740681.1 cytochrome P450 6B7-like [Trichoplusia ni]	4	XP_026740681.1	87.273	110	14	0	844	515	412	521	3.08e-60	206
TRINITY_DN60815_c0_g1	XP_022814980.1 acyl-CoA Delta(11) desaturase-like [Spodoptera litura]	6	XP_022814980.1	70.29	138	40	1	1	411	177	314	1.35e-67	213
TRINITY_DN60875_c3_g1	XP_026747862.1 pancreatic lipase-related protein 2-like [Trichoplusia ni]	4	XP_026747862.1	85.276	163	24	0	491	3	39	201	4.01e-100	297
TRINITY_DN60875_c3_g2	XP_026747862.1 pancreatic lipase-related protein 2-like [Trichoplusia ni]	4	XP_026747862.1	86.842	114	15	0	441	100	218	331	7.49e-69	217
TRINITY_DN60827_c1_g1	RVE44495.1 hypothetical protein evm_010899 [Chilo suppressalis]	6	RVE44495.1	80	25	5	0	24	98	276	300	0.000231	45.1
TRINITY_DN60813_c1_g1	XP_026744926.1 trypsin, alkaline C-like [Trichoplusia ni]	8	XP_026744926.1	61.024	254	95	3	1578	820	1	251	9.34e-103	315
TRINITY_DN26433_c0_g1	XP_026736721.1 uncharacterized protein LOC113500211 [Trichoplusia ni]	4	XP_026736721.1	83.871	31	5	0	94	2	265	295	1.34e-09	61.2
TRINITY_DN55998_c0_g1	PZC75368.1 hypothetical protein B5X24_HaOG206415 [Helicoverpa armigera]	6	PZC75368.1	89.72	107	8	1	118	438	1	104	2.25e-42	149
TRINITY_DN55954_c1_g1	XP_026732242.1 glutathione S-transferase 1-1-like [Trichoplusia ni]	6	XP_026732242.1	70.769	130	37	1	391	2	57	185	1.83e-60	191
TRINITY_DN55954_c1_g2	ADD17089.1 glutathione S-transferase [Helicoverpa armigera]	6	ADD17089.1	74.444	90	23	0	271	2	98	187	1.33e-42	144
TRINITY_DN55954_c1_g4	XP_026732238.1 glutathione S-transferase 1-1-like [Trichoplusia ni]	6	XP_026732238.1	77.381	84	19	0	254	3	75	158	6.93e-41	141
TRINITY_DN55954_c1_g3	XP_026732238.1 glutathione S-transferase 1-1-like [Trichoplusia ni]	6	XP_026732238.1	61.856	97	32	2	525	809	32	125	1.41e-16	84.3
TRINITY_DN55954_c1_g5	AJI77555.1 delta GST, partial [Achaea janata]	7	AJI77555.1	76.119	67	16	0	203	3	9	75	3.36e-30	108
TRINITY_DN55954_c1_g6	ABK40535.1 glutathione S-transferase [Helicoverpa armigera]	6	ABK40535.1	63.415	41	13	1	1	117	180	220	1.19e-05	50.4
TRINITY_DN55906_c0_g1	XP_026739145.1 protein lethal(2)essential for life-like [Trichoplusia ni]	4	XP_026739145.1	92.529	174	13	0	155	676	1	174	1.05e-115	338
TRINITY_DN34728_c0_g1	XP_026738773.1 uncharacterized protein LOC113501746 [Trichoplusia ni]	7	XP_026738773.1	91.429	70	6	0	9	218	1275	1344	1.5e-36	139
TRINITY_DN63792_c0_g2	XP_022837583.1 UDP-glucuronosyltransferase 2B33-like [Spodoptera litura]	7	XP_022837583.1	73.387	248	66	0	747	4	233	480	3.99e-137	402
TRINITY_DN63768_c0_g1	ALJ30245.1 putative fatty acyl reductase FAR11 [Spodoptera litura]	3	ALJ30245.1	58.901	455	186	1	2057	696	10	464	1.24e-166	498
TRINITY_DN37208_c0_g1	XP_026740268.1 uncharacterized protein LOC113502780 [Trichoplusia ni]	3	XP_026740268.1	85.075	134	20	0	27	428	118	251	1.14e-74	241
TRINITY_DN37232_c0_g1	PCG73534.1 hypothetical protein B5V51_14737 [Heliothis virescens]	3	PCG73534.1	72.414	29	8	0	87	1	589	617	3.22e-07	53.9
TRINITY_DN55123_c1_g1	XP_026745106.1 facilitated trehalose transporter Tret1-like [Trichoplusia ni]	2	XP_026745106.1	80.833	360	68	1	1318	239	78	436	0	602
TRINITY_DN55134_c0_g1	XP_026735750.1 lysozyme-like [Trichoplusia ni]	1	XP_026735750.1	83.598	189	27	1	641	87	1	189	1.98e-98	290
TRINITY_DN55200_c0_g1	XP_026744049.1 carboxypeptidase B-like [Trichoplusia ni]	10	XP_026744049.1	88.125	480	50	1	859	2277	1	480	0	854
TRINITY_DN35731_c0_g1	XP_026740526.1 fatty acid synthase-like [Trichoplusia ni]	4	XP_026740526.1	86.047	86	12	0	1	258	1858	1943	1.21e-44	159
TRINITY_DN22030_c0_g1	XP_022819781.1 E3 ubiquitin-protein ligase HECW2 isoform X2 [Spodoptera litura]	1	XP_022819781.1	93.75	32	2	0	249	344	123	154	1.01e-11	67
TRINITY_DN25581_c0_g1	PZC76890.1 hypothetical protein B5X24_HaOG204029 [Helicoverpa armigera]	7	PZC76890.1	60	30	12	0	115	26	14	43	0.000128	45.8
TRINITY_DN25504_c0_g1	XP_026734500.1 uncharacterized protein LOC113498620 [Trichoplusia ni]	4	XP_026734500.1	83.704	135	22	0	520	924	1	135	7.47e-76	247
TRINITY_DN56078_c0_g1	XP_026736016.1 UDP-glucuronosyltransferase 2B31-like [Trichoplusia ni]	3	XP_026736016.1	76.543	81	19	0	16	258	440	520	1.27e-20	97.4
TRINITY_DN56038_c0_g1	XP_026731248.1 heat shock protein 68-like [Trichoplusia ni]	2	XP_026731248.1	96.694	121	4	0	743	381	488	608	1.93e-74	244
TRINITY_DN56060_c0_g1	XP_026736676.1 fibroin light chain-like [Trichoplusia ni]	3	XP_026736676.1	89.286	28	3	0	85	2	140	167	1.87e-07	59.3
TRINITY_DN56010_c2_g1	XP_015035457.1 uncharacterized protein Dpse_GA13625, isoform C [Drosophila pseudoobscura pseudoobscura]	1	XP_015035457.1	52.542	59	28	0	41	217	35	93	0.000654	42.7
TRINITY_DN56091_c0_g1	XP_026740389.1 uncharacterized protein LOC113502858 [Trichoplusia ni]	4	XP_026740389.1	82.8	250	39	3	932	192	1	249	7.27e-116	346
TRINITY_DN5217_c0_g1	XP_026738418.1 calphotin-like [Trichoplusia ni]	6	XP_026738418.1	72.727	33	9	0	172	270	315	347	4.83e-06	49.7
TRINITY_DN25967_c0_g1	XP_011557774.1 PREDICTED: chymotrypsin-2-like [Plutella xylostella]	2	XP_011557774.1	67.742	31	10	0	458	366	30	60	4.63e-05	47
TRINITY_DN41637_c0_g1	AEG79734.1 alkaline phosphatase [Trichoplusia ni]	3	AEG79734.1	93.548	31	2	0	2	94	210	240	3.55e-20	66.2
TRINITY_DN48442_c0_g1	XP_026745063.1 sphingomyelin phosphodiesterase 1-like [Trichoplusia ni]	3	XP_026745063.1	88.35	309	36	0	2	928	296	604	0	580
TRINITY_DN48447_c0_g1	XP_026747851.1 pancreatic triacylglycerol lipase-like [Trichoplusia ni]	2	XP_026747851.1	92.308	26	2	0	9	86	225	250	6.22e-08	57.8
TRINITY_DN48497_c0_g1	XP_026733936.1 larval/pupal cuticle protein H1C-like [Trichoplusia ni]	11	XP_026733936.1	100	26	0	0	317	240	297	322	1.42e-05	53.5
TRINITY_DN70969_c0_g1	XP_026734464.1 D-arabinitol dehydrogenase 1-like [Trichoplusia ni]	4	XP_026734464.1	81.818	33	6	0	100	2	84	116	1.7e-09	64.3
TRINITY_DN95047_c0_g1	XP_026725678.1 pupal cuticle protein 20-like [Trichoplusia ni]	11	XP_026725678.1	99	100	1	0	324	25	97	196	1.95e-48	166
TRINITY_DN38324_c0_g1	OXA61811.1 Proline-rich protein 1 [Folsomia candida]	1	OXA61811.1	81.081	74	14	0	3	224	108	181	1.14e-25	104
TRINITY_DN38305_c0_g1	XP_026727172.1 synaptic vesicle glycoprotein 2C-like isoform X2 [Trichoplusia ni]	7	XP_026727172.1	98.734	79	1	0	142	378	20	98	1.92e-45	159
TRINITY_DN38330_c0_g2	XP_026737247.1 cytochrome b5-related protein-like [Trichoplusia ni]	4	XP_026737247.1	91	100	9	0	122	421	1	100	3.05e-60	198
TRINITY_DN22667_c0_g1	XP_026736016.1 UDP-glucuronosyltransferase 2B31-like [Trichoplusia ni]	4	XP_026736016.1	81.944	72	13	0	60	275	1	72	8.58e-34	127
TRINITY_DN50281_c0_g1	XP_026729184.1 sodium-independent sulfate anion transporter [Trichoplusia ni]	3	XP_026729184.1	100	28	0	0	3	86	209	236	9.36e-08	60.8
TRINITY_DN46189_c0_g1	XP_026739429.1 juvenile hormone esterase-like [Trichoplusia ni]	4	XP_026739429.1	86.957	184	24	0	553	2	7	190	1.14e-114	345
TRINITY_DN46174_c0_g1	XP_026728308.1 probable salivary secreted peptide [Trichoplusia ni]	4	XP_026728308.1	84.615	104	16	0	376	687	18	121	2.58e-55	179
TRINITY_DN32959_c0_g1	XP_026735923.1 LIM domain only protein 7, partial [Trichoplusia ni]	2	XP_026735923.1	97.849	93	2	0	281	3	484	576	1.79e-54	188
TRINITY_DN32977_c0_g1	OXA61811.1 Proline-rich protein 1 [Folsomia candida]	1	OXA61811.1	68.354	79	24	1	706	473	310	388	4.62e-17	86.7
TRINITY_DN28704_c0_g1	XP_026735437.1 UDP-glucuronosyltransferase 2B31-like [Trichoplusia ni]	3	XP_026735437.1	86.822	129	17	0	3	389	362	490	4.12e-75	238
TRINITY_DN10310_c0_g1	XP_022818082.1 ninjurin-2 isoform X3 [Spodoptera litura]	4	XP_022818082.1	94.815	135	6	1	436	837	1	135	3.29e-67	213
TRINITY_DN29385_c0_g1	XP_013200180.1 PREDICTED: UPF0415 protein C7orf25 homolog [Amyelois transitella]	1	XP_013200180.1	92.593	27	2	0	81	1	375	401	1.05e-08	57.8
TRINITY_DN51571_c1_g1	XP_026744925.1 trypsin, alkaline C-like [Trichoplusia ni]	8	XP_026744925.1	74.528	212	54	0	638	3	25	236	2.4e-110	323
TRINITY_DN51598_c0_g1	XP_026742755.1 fungal protease inhibitor-1-like isoform X1 [Trichoplusia ni]	8	XP_026742755.1	89.524	105	11	0	204	518	5	109	5.16e-60	194
TRINITY_DN4902_c0_g1	XP_022827504.1 large neutral amino acids transporter small subunit 1 [Spodoptera litura]	1	XP_022827504.1	96.802	469	14	1	1514	111	1	469	0	767
TRINITY_DN4926_c0_g1	XP_026739828.1 peroxidase-like [Trichoplusia ni]	1	XP_026739828.1	81	100	17	1	32	325	236	335	1.01e-51	177
TRINITY_DN47067_c0_g1	ROT61128.1 hypothetical protein C7M84_021127 [Penaeus vannamei]	6	ROT61128.1	37.931	87	48	1	460	720	1076	1156	3.71e-08	61.2
TRINITY_DN3621_c0_g1	XP_026747862.1 pancreatic lipase-related protein 2-like [Trichoplusia ni]	4	XP_026747862.1	96.429	28	1	0	345	262	177	204	3.6e-08	57
TRINITY_DN27566_c0_g1	XP_026731895.1 uncharacterized protein LOC113496772 [Trichoplusia ni]	10	XP_026731895.1	86.224	196	24	3	364	945	32	226	1.03e-89	276
TRINITY_DN27564_c0_g1	XP_026737729.1 uncharacterized protein LOC113500968 [Trichoplusia ni]	2	XP_026737729.1	92.617	149	11	0	87	533	35	183	1.34e-100	295
TRINITY_DN58165_c3_g1	XP_026732845.1 uncharacterized protein LOC113497480 isoform X1 [Trichoplusia ni]	1	XP_026732845.1	90	140	14	0	617	198	1	140	3.94e-77	239
TRINITY_DN58126_c0_g1	XP_026728048.1 facilitated trehalose transporter Tret1-like [Trichoplusia ni]	4	XP_026728048.1	92.008	488	39	0	120	1583	1	488	0	861
TRINITY_DN58137_c2_g1	XP_026747604.1 glucose dehydrogenase [FAD, quinone]-like [Trichoplusia ni]	4	XP_026747604.1	77.595	607	136	0	254	2074	6	612	0	990
TRINITY_DN58131_c3_g1	XP_026747790.1 bile salt-activated lipase-like [Trichoplusia ni]	6	XP_026747790.1	80.882	68	12	1	202	2	1	68	1.08e-27	111
TRINITY_DN4454_c0_g1	XP_026741848.1 chymotrypsin-2-like [Trichoplusia ni]	7	XP_026741848.1	64.234	137	48	1	461	54	144	280	1.37e-58	189
TRINITY_DN59023_c0_g1	ACV60231.1 antennal esterase CXE4 [Spodoptera littoralis]	4	ACV60231.1	60.14	286	98	4	1	819	264	546	3.88e-120	362
TRINITY_DN59019_c1_g1	XP_026738773.1 uncharacterized protein LOC113501746 [Trichoplusia ni]	7	XP_026738773.1	83.582	67	11	0	2	202	969	1035	4.07e-30	117
TRINITY_DN59054_c10_g2	PZC86656.1 hypothetical protein B5X24_HaOG206217 [Helicoverpa armigera]	6	PZC86656.1	80.769	78	15	0	2	235	28	105	1.83e-43	143
TRINITY_DN10037_c0_g1	XP_026731837.1 chymotrypsin-elastase inhibitor ixodidin-like [Trichoplusia ni]	6	XP_026731837.1	64.103	39	14	0	2	118	53	91	9.3e-10	57.4
TRINITY_DN57004_c0_g1	XP_026739755.1 spidroin-2-like [Trichoplusia ni]	11	XP_026739755.1	88.136	118	13	1	1	351	274	391	2.72e-40	158
TRINITY_DN47199_c0_g1	XP_026740681.1 cytochrome P450 6B7-like [Trichoplusia ni]	4	XP_026740681.1	85.714	119	17	0	378	22	352	470	5.01e-69	222
TRINITY_DN47180_c0_g1	XP_026727689.1 uncharacterized protein LOC113493856 [Trichoplusia ni]	1	XP_026727689.1	47.664	107	55	1	13	333	2	107	1.63e-19	87
TRINITY_DN51123_c0_g1	XP_026740526.1 fatty acid synthase-like [Trichoplusia ni]	4	XP_026740526.1	82.292	96	17	0	1	288	1944	2039	6.19e-46	164
TRINITY_DN51157_c0_g1	XP_026746785.1 pollen-specific leucine-rich repeat extensin-like protein 4, partial [Trichoplusia ni]	11	XP_026746785.1	96.491	114	4	0	266	607	70	183	7.59e-56	189
TRINITY_DN51149_c0_g1	XP_026739088.1 trypsin, alkaline C-like [Trichoplusia ni]	6	XP_026739088.1	91.176	238	21	0	312	1025	18	255	4.3e-146	420
TRINITY_DN51108_c0_g1	XP_026730343.1 brachyurin-like [Trichoplusia ni]	10	XP_026730343.1	76.336	131	30	1	30	419	1	131	2.48e-64	204
TRINITY_DN61360_c0_g1	XP_026726538.1 cytochrome P450 6a2-like [Trichoplusia ni]	1	XP_026726538.1	75.728	103	25	0	119	427	1	103	1.29e-43	155
TRINITY_DN61360_c0_g2	XP_026726532.1 cytochrome P450 6B5-like [Trichoplusia ni]	1	XP_026726532.1	78.643	398	85	0	1411	218	97	494	0	658
TRINITY_DN61394_c94_g1	XP_026727142.1 putative transporter svop-1 [Trichoplusia ni]	2	XP_026727142.1	86.853	502	66	0	1819	314	1	502	0	825
TRINITY_DN61376_c3_g1	XP_026748053.1 prion-like-(Q/N-rich) domain-bearing protein 25 [Trichoplusia ni]	6	XP_026748053.1	50.82	61	23	2	186	13	30	86	5.61e-08	55.1
TRINITY_DN61376_c3_g2	RVE51386.1 hypothetical protein evm_003941 [Chilo suppressalis]	7	RVE51386.1	38.914	902	532	10	1996	4674	276	1167	5.49e-180	585
TRINITY_DN61335_c0_g1	XP_026729350.1 luciferin 4-monooxygenase-like [Trichoplusia ni]	3	XP_026729350.1	87.097	31	4	0	94	2	493	523	5.52e-07	60.8
TRINITY_DN45402_c0_g1	KPJ11482.1 Retrovirus-related Pol polyprotein from transposon TNT 1-94 [Papilio machaon]	4	KPJ11482.1	54.605	760	320	7	3154	5415	569	1309	0	815
TRINITY_DN45310_c0_g1	XP_026729949.1 cuticle protein 7 isoform X4 [Trichoplusia ni]	11	XP_026729949.1	92.035	113	8	1	388	723	91	203	1.51e-48	171
TRINITY_DN14143_c0_g1	XP_026732744.1 uncharacterized protein LOC113497399 [Trichoplusia ni]	6	XP_026732744.1	74.747	99	25	0	298	2	773	871	5.3e-42	153
TRINITY_DN19906_c0_g1	PCG72590.1 hypothetical protein B5V51_680 [Heliothis virescens]	3	PCG72590.1	100	27	0	0	250	330	808	834	2.41e-09	60.1
TRINITY_DN66625_c2_g1	XP_026325441.1 uncharacterized protein LOC113234351, partial [Hyposmocoma kahamanoa]	3	XP_026325441.1	62.712	590	218	2	5	1771	847	1435	0	737
TRINITY_DN66656_c2_g2	XP_026731681.1 A disintegrin and metalloproteinase with thrombospondin motifs adt-2-like [Trichoplusia ni]	1	XP_026731681.1	86.076	474	65	1	2045	627	313	786	0	795
TRINITY_DN28381_c0_g1	XP_026739839.1 peroxidase-like [Trichoplusia ni]	1	XP_026739839.1	83.696	92	15	0	278	3	205	296	2.71e-51	176
TRINITY_DN59847_c1_g1	XP_026741312.1 15-hydroxyprostaglandin dehydrogenase [NAD(+)]-like isoform X1 [Trichoplusia ni]	4	XP_026741312.1	71.053	76	21	1	230	3	54	128	2.54e-33	121
TRINITY_DN53478_c0_g2	XP_022822298.1 proteasome inhibitor PI31 subunit [Spodoptera litura]	4	XP_022822298.1	92.308	26	2	0	79	2	160	185	8.31e-07	51.2
TRINITY_DN7654_c0_g1	XP_026735969.1 phenoloxidase-activating enzyme-like [Trichoplusia ni]	6	XP_026735969.1	78.652	89	12	1	247	2	320	408	4.82e-28	110
TRINITY_DN28641_c0_g1	XP_026728052.1 sugar transporter ERD6-like 5 isoform X2 [Trichoplusia ni]	6	XP_026728052.1	82.895	76	13	0	2	229	381	456	4.24e-37	135
TRINITY_DN28640_c0_g1	XP_026730889.1 lipase 3-like [Trichoplusia ni]	6	XP_026730889.1	86.508	126	16	1	402	25	61	185	3.2e-73	231
TRINITY_DN62004_c0_g1	JAA77995.1 endonuclease and reverse transcriptase-like protein, partial [Pararge aegeria]	4	JAA77995.1	69.697	99	30	0	299	3	24	122	9.94e-47	157
TRINITY_DN56124_c1_g2	XP_026740550.1 uncharacterized protein LOC113502971 [Trichoplusia ni]	6	XP_026740550.1	67.296	159	49	3	313	786	1	157	1.44e-66	212
TRINITY_DN56124_c1_g1	XP_026740550.1 uncharacterized protein LOC113502971 [Trichoplusia ni]	12	XP_026740550.1	65.385	104	35	1	1	312	25	127	4.8e-42	142
TRINITY_DN56109_c0_g1	BAF58163.1 chitin synthase 1 isoform B, partial [Plutella xylostella]	4	BAF58163.1	94.915	59	3	0	1247	1071	1	59	2.07e-28	113
TRINITY_DN56137_c2_g1	XP_026725014.1 sodium-dependent nutrient amino acid transporter 1-like isoform X1 [Trichoplusia ni]	1	XP_026725014.1	90.484	641	58	2	600	2522	1	638	0	1181
TRINITY_DN61853_c0_g1	XP_026729350.1 luciferin 4-monooxygenase-like [Trichoplusia ni]	3	XP_026729350.1	79.554	538	110	0	251	1864	1	538	0	932
TRINITY_DN61867_c1_g1	XP_026729504.1 zonadhesin-like [Trichoplusia ni]	1	XP_026729504.1	62.222	405	144	4	304	1509	68	466	2.41e-147	446
TRINITY_DN61808_c2_g1	XP_026490378.1 nucleosome assembly protein 1-like 1 isoform X1 [Vanessa tameamea]	3	XP_026490378.1	100	28	0	0	247	330	199	226	1.26e-11	66.6
TRINITY_DN61864_c4_g2	XP_022816507.1 peroxidase-like [Spodoptera litura]	10	XP_022816507.1	52.697	241	110	1	1	723	125	361	7.87e-88	278
TRINITY_DN61820_c0_g1	XP_014367798.1 PREDICTED: uncharacterized protein LOC106718261 [Papilio machaon]	4	XP_014367798.1	64.444	90	27	2	54	317	35	121	1.39e-10	63.9
TRINITY_DN61883_c1_g1	XP_026741380.1 uncharacterized protein LOC113503550 [Trichoplusia ni]	4	XP_026741380.1	92.157	51	4	0	110	262	356	406	3.17e-23	98.6
TRINITY_DN61817_c1_g1	XP_026729688.1 solute carrier family 46 member 3-like [Trichoplusia ni]	6	XP_026729688.1	83.992	506	81	0	649	2166	1	506	0	869
TRINITY_DN52232_c0_g1	XP_022831707.1 fatty acid synthase-like isoform X1 [Spodoptera litura]	4	XP_022831707.1	50	350	170	3	1052	3	1090	1434	7.84e-102	336
TRINITY_DN52232_c0_g2	XP_026740526.1 fatty acid synthase-like [Trichoplusia ni]	1	XP_026740526.1	74.766	107	27	0	323	3	1147	1253	6.36e-48	170
TRINITY_DN48990_c0_g1	XP_026734333.1 superoxide dismutase [Cu-Zn]-like [Trichoplusia ni]	1	XP_026734333.1	53.03	198	87	5	769	191	1	197	1.63e-54	181
TRINITY_DN34088_c0_g1	XP_022831707.1 fatty acid synthase-like isoform X1 [Spodoptera litura]	1	XP_022831707.1	57.831	83	35	0	251	3	1334	1416	7.8e-25	103
TRINITY_DN39351_c0_g1	XP_026729961.1 endocuticle structural glycoprotein ABD-5-like [Trichoplusia ni]	11	XP_026729961.1	90.909	99	9	0	259	555	1	99	3.57e-57	189
TRINITY_DN39345_c0_g1	XP_026740550.1 uncharacterized protein LOC113502971 [Trichoplusia ni]	2	XP_026740550.1	73.333	30	8	0	225	314	62	91	9.79e-06	48.5
TRINITY_DN12572_c0_g1	XP_021200298.1 lipase member H-like [Helicoverpa armigera]	6	XP_021200298.1	89.286	28	3	0	85	2	204	231	1.01e-16	60.8
TRINITY_DN63976_c0_g2	XP_026736473.1 venom acid phosphatase Acph-1-like [Trichoplusia ni]	1	XP_026736473.1	91.935	124	10	0	491	862	1	124	2.37e-65	215
TRINITY_DN63929_c4_g1	XP_026744926.1 trypsin, alkaline C-like [Trichoplusia ni]	6	XP_026744926.1	82.222	45	8	0	2	136	202	246	6.33e-18	81.3
TRINITY_DN63924_c5_g1	XP_026727292.1 aromatic-L-amino-acid decarboxylase isoform X1 [Trichoplusia ni]	6	XP_026727292.1	95.616	479	21	0	630	2066	10	488	0	954
TRINITY_DN63987_c0_g1	XP_026733822.1 delta(24)-sterol reductase-like [Trichoplusia ni]	2	XP_026733822.1	92.048	503	40	0	1	1509	5	507	0	958
TRINITY_DN83699_c0_g1	XP_026730727.1 uncharacterized protein LOC113495926 [Trichoplusia ni]	3	XP_026730727.1	73.684	76	12	1	480	683	718	793	5.57e-24	114
TRINITY_DN13585_c0_g1	XP_026730354.1 uncharacterized protein LOC113495682 [Trichoplusia ni]	10	XP_026730354.1	74.451	501	122	4	105	1595	1	499	0	592
TRINITY_DN4834_c0_g1	XP_026728057.1 facilitated trehalose transporter Tret1-like [Trichoplusia ni]	2	XP_026728057.1	88.553	463	53	0	381	1769	1	463	0	810
TRINITY_DN4805_c1_g1	XP_026743193.1 cystathionine beta-synthase-like [Trichoplusia ni]	6	XP_026743193.1	83.299	479	80	0	1697	261	1	479	0	780
TRINITY_DN47252_c0_g1	XP_026740526.1 fatty acid synthase-like [Trichoplusia ni]	4	XP_026740526.1	66.667	132	44	0	396	1	1697	1828	9.53e-52	182
TRINITY_DN64215_c0_g1	XP_021180987.1 uncharacterized protein LOC110369766 isoform X1 [Helicoverpa armigera]	10	XP_021180987.1	97.378	267	7	0	519	1319	1	267	0	551
TRINITY_DN64272_c1_g1	XP_021197882.1 LOW QUALITY PROTEIN: catenin alpha [Helicoverpa armigera]	3	XP_021197882.1	95.652	23	1	0	114	46	865	887	5.3e-06	48.9
TRINITY_DN27832_c0_g1	XP_026735438.1 UDP-glucuronosyltransferase 2B31-like [Trichoplusia ni]	3	XP_026735438.1	79.47	151	31	0	3	455	332	482	1.27e-83	261
TRINITY_DN43096_c0_g1	XP_026743743.1 uncharacterized protein LOC113505310 [Trichoplusia ni]	4	XP_026743743.1	82.443	131	21	2	4	390	342	472	1.27e-68	225
TRINITY_DN78549_c0_g1	XP_026726105.1 uncharacterized protein LOC113492701 [Trichoplusia ni]	4	XP_026726105.1	79.412	34	7	0	472	371	55	88	9.35e-08	56.6
TRINITY_DN50987_c1_g1	XP_026740391.1 uncharacterized protein LOC113502860 [Trichoplusia ni]	2	XP_026740391.1	70.769	65	18	1	322	128	183	246	1.48e-21	92
TRINITY_DN46737_c0_g1	XP_026741374.1 uncharacterized protein LOC113503544 [Trichoplusia ni]	8	XP_026741374.1	85.484	124	18	0	1	372	132	255	4.52e-59	199
TRINITY_DN46728_c0_g1	XP_026737674.1 retinal dehydrogenase 1-like [Trichoplusia ni]	1	XP_026737674.1	90.244	164	16	0	492	1	55	218	4.64e-94	288
TRINITY_DN46768_c0_g1	JAT79682.1 hypothetical protein g.13847 [Pectinophora gossypiella]	4	JAT79682.1	61.905	42	14	1	394	269	131	170	1.06e-05	49.3
TRINITY_DN39085_c0_g1	XP_026737250.1 uncharacterized protein LOC113500595 [Trichoplusia ni]	4	XP_026737250.1	67.816	174	53	2	688	176	5	178	6.92e-75	233
TRINITY_DN39082_c0_g1	XP_026736251.1 kinesin-like protein KIF20B isoform X1 [Trichoplusia ni]	2	XP_026736251.1	80.208	96	15	1	1	276	1269	1364	3.45e-30	118
TRINITY_DN39066_c0_g1	XP_026747799.1 esterase FE4-like [Trichoplusia ni]	6	XP_026747799.1	72.816	103	28	0	309	1	100	202	2.55e-46	162
TRINITY_DN79583_c0_g1	PZC75135.1 hypothetical protein B5X24_HaOG200562 [Helicoverpa armigera]	6	PZC75135.1	61.538	52	18	1	156	1	263	312	4.5e-10	62.4
TRINITY_DN7098_c0_g1	XP_026732371.1 O-acyltransferase like protein-like [Trichoplusia ni]	4	XP_026732371.1	69.444	36	11	0	196	89	699	734	2.45e-11	63.9
TRINITY_DN55079_c0_g1	XP_026747863.1 pancreatic lipase-related protein 2-like [Trichoplusia ni]	1	XP_026747863.1	81.395	43	3	1	742	614	173	210	3.14e-10	66.6
TRINITY_DN55087_c0_g1	XP_026732112.1 uncharacterized protein LOC113496919 [Trichoplusia ni]	4	XP_026732112.1	91.667	252	20	1	295	1050	1	251	1.45e-156	445
TRINITY_DN55101_c0_g1	XP_026732057.1 uncharacterized protein LOC113496880 [Trichoplusia ni]	4	XP_026732057.1	85.356	239	34	1	231	944	1	239	1.51e-151	440
TRINITY_DN55090_c0_g1	XP_026747851.1 pancreatic triacylglycerol lipase-like [Trichoplusia ni]	7	XP_026747851.1	79.63	216	44	0	138	785	1	216	1.37e-111	330
TRINITY_DN55065_c0_g1	XP_026732990.1 trypsin CFT-1-like [Trichoplusia ni]	7	XP_026732990.1	71.687	166	46	1	1755	1261	91	256	1.9e-77	252
TRINITY_DN30747_c0_g1	ABF47507.1 trypsin serine protease [Ostrinia furnacalis]	4	ABF47507.1	64.103	39	12	1	119	3	65	101	1.69e-10	45.1
TRINITY_DN24695_c0_g1	XP_022121122.1 regulator of G-protein signaling loco isoform X2 [Pieris rapae]	6	XP_022121122.1	75	44	11	0	141	272	1	44	1.08e-14	74.3
TRINITY_DN24677_c0_g1	XP_021189352.1 uncharacterized protein LOC110375536 [Helicoverpa armigera]	2	XP_021189352.1	96.429	28	1	0	84	1	235	262	7.86e-09	61.2
TRINITY_DN62376_c0_g1	XP_026736696.1 uncharacterized protein LOC113500183 [Trichoplusia ni]	7	XP_026736696.1	70.213	47	14	0	143	3	1	47	2.39e-17	81.6
TRINITY_DN62338_c5_g1	XP_026747797.1 venom carboxylesterase-6-like [Trichoplusia ni]	6	XP_026747797.1	67.877	358	115	0	1074	1	66	423	3.12e-170	493
TRINITY_DN62338_c5_g3	XP_026747797.1 venom carboxylesterase-6-like [Trichoplusia ni]	7	XP_026747797.1	75	68	17	0	204	1	30	97	4.33e-29	114
TRINITY_DN62338_c5_g4	XP_026747805.1 esterase FE4-like [Trichoplusia ni]	6	XP_026747805.1	72.33	206	57	0	620	3	115	320	1.35e-109	330
TRINITY_DN62338_c6_g2	XP_026747782.1 bile salt-activated lipase-like [Trichoplusia ni]	6	XP_026747782.1	62.857	210	76	2	4	630	296	504	7.81e-87	272
TRINITY_DN62381_c1_g1	XP_026742760.1 23 kDa integral membrane protein-like [Trichoplusia ni]	2	XP_026742760.1	79.024	205	42	1	90	704	2	205	9.58e-98	292
TRINITY_DN62377_c3_g1	XP_026748053.1 prion-like-(Q/N-rich) domain-bearing protein 25 [Trichoplusia ni]	6	XP_026748053.1	73.834	493	126	2	1761	292	118	610	0	756
TRINITY_DN62360_c4_g2	XP_026743423.1 calphotin-like [Trichoplusia ni]	6	XP_026743423.1	76.623	77	11	3	344	117	46	116	8.03e-15	73.2
TRINITY_DN62360_c4_g6	XP_026743436.1 calphotin-like [Trichoplusia ni]	5	XP_026743436.1	80.435	92	17	1	353	81	46	137	2.72e-32	117
TRINITY_DN62360_c4_g5	XP_026743449.1 actin cytoskeleton-regulatory complex protein PAN1-like [Trichoplusia ni]	6	XP_026743449.1	63.736	91	32	1	335	66	35	125	1.22e-20	87.8
TRINITY_DN62389_c1_g2	XP_026747962.1 tubulin beta chain-like [Trichoplusia ni]	2	XP_026747962.1	100	67	0	0	202	2	217	283	2.93e-43	150
TRINITY_DN62368_c3_g1	XP_026726287.1 esterase FE4-like [Trichoplusia ni]	1	XP_026726287.1	85.075	134	20	0	402	1	293	426	4.19e-64	210
TRINITY_DN62368_c4_g2	XP_026726288.1 esterase FE4-like [Trichoplusia ni]	3	XP_026726288.1	85.915	71	10	0	213	1	362	432	5.85e-26	105
TRINITY_DN36459_c0_g1	PZC71961.1 hypothetical protein B5X24_HaOG212107 [Helicoverpa armigera]	4	PZC71961.1	50.943	53	24	1	147	305	364	414	5.89e-08	55.8
TRINITY_DN36453_c0_g1	XP_026736009.1 UDP-glucuronosyltransferase 2B31-like [Trichoplusia ni]	3	XP_026736009.1	80	80	16	0	6	245	19	98	3.33e-39	141
TRINITY_DN55601_c2_g1	XP_026736016.1 UDP-glucuronosyltransferase 2B31-like [Trichoplusia ni]	3	XP_026736016.1	82.707	133	23	0	401	3	365	497	1.47e-63	208
TRINITY_DN55560_c0_g1	XP_026739082.1 trypsin, alkaline B-like [Trichoplusia ni]	4	XP_026739082.1	75.269	93	22	1	735	460	164	256	1.16e-42	155
TRINITY_DN55525_c0_g1	XP_026728556.1 pancreatic triacylglycerol lipase-like [Trichoplusia ni]	1	XP_026728556.1	68.17	377	114	2	130	1254	1	373	0	546
TRINITY_DN55566_c0_g1	PZC81073.1 hypothetical protein B5X24_HaOG213413 [Helicoverpa armigera]	2	PZC81073.1	73.684	38	10	0	2083	2196	12	49	7.49e-06	56.6
TRINITY_DN65476_c3_g1	XP_026738153.1 uncharacterized protein LOC113501265 [Trichoplusia ni]	4	XP_026738153.1	80.183	328	49	5	1618	641	1	314	8.97e-67	227
TRINITY_DN65476_c4_g2	XP_026732744.1 uncharacterized protein LOC113497399 [Trichoplusia ni]	3	XP_026732744.1	75.893	224	52	2	803	135	1240	1462	5.2e-110	353
TRINITY_DN65476_c4_g1	XP_026732744.1 uncharacterized protein LOC113497399 [Trichoplusia ni]	6	XP_026732744.1	73.938	353	91	1	1057	2	769	1121	1.47e-176	537
TRINITY_DN65476_c4_g3	XP_026732744.1 uncharacterized protein LOC113497399 [Trichoplusia ni]	6	XP_026732744.1	73.394	218	58	0	656	3	1122	1339	5.15e-110	351
TRINITY_DN65476_c4_g4	XP_026732744.1 uncharacterized protein LOC113497399 [Trichoplusia ni]	6	XP_026732744.1	88.71	124	13	1	414	46	1339	1462	4.42e-68	229
TRINITY_DN65450_c1_g1	XP_021198127.1 ryanodine receptor-like, partial [Helicoverpa armigera]	2	XP_021198127.1	93.243	74	5	0	3	224	452	525	9.95e-34	127
TRINITY_DN48773_c0_g1	XP_026744943.1 membrane-bound alkaline phosphatase-like [Trichoplusia ni]	3	XP_026744943.1	100	28	0	0	84	1	120	147	2.5e-08	58.5
TRINITY_DN48719_c0_g1	XP_026725165.1 deoxyhypusine hydroxylase [Trichoplusia ni]	2	XP_026725165.1	93.548	31	2	0	258	350	93	123	2.34e-10	62.8
TRINITY_DN48783_c0_g1	AWX68886.1 glutathione S-transferase delta 3 [Heortia vitessoides]	2	AWX68886.1	61.538	39	13	1	122	12	180	218	0.000152	47
TRINITY_DN62901_c11_g3	XP_008558880.2 PREDICTED: uncharacterized protein LOC103579298, partial [Microplitis demolitor]	6	XP_008558880.2	65.909	352	120	0	223	1278	1	352	5.32e-164	491
TRINITY_DN62861_c20_g1	XP_026740051.1 putative fatty acyl-CoA reductase CG5065 [Trichoplusia ni]	3	XP_026740051.1	85.714	504	72	0	1514	3	11	514	0	916
TRINITY_DN62829_c0_g5	XP_026729695.1 uncharacterized protein LOC113495257 [Trichoplusia ni]	2	XP_026729695.1	45.679	567	291	5	1869	190	18	574	7.91e-162	487
TRINITY_DN62845_c0_g1	XP_026740681.1 cytochrome P450 6B7-like [Trichoplusia ni]	3	XP_026740681.1	78.022	91	20	0	905	633	431	521	2.99e-41	156
TRINITY_DN62845_c0_g2	XP_026740681.1 cytochrome P450 6B7-like [Trichoplusia ni]	7	XP_026740681.1	75.676	148	36	0	886	443	374	521	8.41e-76	246
TRINITY_DN62845_c0_g3	XP_026740681.1 cytochrome P450 6B7-like [Trichoplusia ni]	1	XP_026740681.1	82.301	113	20	0	361	23	279	391	1.37e-46	163
TRINITY_DN5348_c0_g1	XP_026738434.1 tetratricopeptide repeat protein 14 homolog isoform X1 [Trichoplusia ni]	1	XP_026738434.1	100	29	0	0	1	87	797	825	1.04e-09	61.2
TRINITY_DN5322_c0_g1	XP_026736022.1 UDP-glucuronosyltransferase 2B18-like [Trichoplusia ni]	4	XP_026736022.1	88.321	137	16	0	428	18	341	477	1.17e-83	260
TRINITY_DN5338_c0_g1	XP_026740503.1 inositol oxygenase-like [Trichoplusia ni]	4	XP_026740503.1	93.75	32	2	0	2	97	194	225	7.34e-11	65.1
TRINITY_DN34117_c0_g1	XP_026739662.1 protocadherin-like wing polarity protein stan [Trichoplusia ni]	3	XP_026739662.1	99	100	1	0	300	1	746	845	4.29e-49	173
TRINITY_DN39802_c0_g1	XP_026733688.1 trypsin alpha-like [Trichoplusia ni]	2	XP_026733688.1	56.41	39	16	1	108	224	5	42	1.93e-06	50.1
TRINITY_DN30170_c0_g1	XP_026744929.1 trypsin CFT-1-like [Trichoplusia ni]	6	XP_026744929.1	80.682	88	17	0	266	3	1	88	2.71e-46	156
TRINITY_DN44738_c0_g1	EFN88559.1 hypothetical protein EAI_06244, partial [Harpegnathos saltator]	7	EFN88559.1	37.5	120	75	0	1	360	9	128	5.59e-19	83.2
TRINITY_DN2539_c0_g1	XP_026742897.1 vacuolar protein sorting-associated protein 13D [Trichoplusia ni]	4	XP_026742897.1	84.536	97	15	0	292	2	2851	2947	4.96e-15	75.9
TRINITY_DN72_c0_g1	XP_026729956.1 myrosinase 1-like [Trichoplusia ni]	4	XP_026729956.1	82.759	87	15	0	262	2	212	298	1.33e-45	159
TRINITY_DN72_c1_g1	XP_026729956.1 myrosinase 1-like [Trichoplusia ni]	4	XP_026729956.1	83.673	98	16	0	294	1	221	318	6.55e-53	178
TRINITY_DN47843_c0_g1	XP_026747027.1 chaoptin-like isoform X1 [Trichoplusia ni]	4	XP_026747027.1	96.078	102	4	0	308	3	399	500	2.52e-59	202
TRINITY_DN47828_c0_g1	XP_026736016.1 UDP-glucuronosyltransferase 2B31-like [Trichoplusia ni]	3	XP_026736016.1	71.429	84	24	0	743	492	437	520	2.45e-25	110
TRINITY_DN49017_c0_g1	XP_026732990.1 trypsin CFT-1-like [Trichoplusia ni]	4	XP_026732990.1	78.824	85	18	0	419	165	172	256	7.77e-43	148
TRINITY_DN260_c1_g1	OQR70607.1 cleavage stimulation factor subunit 2 tau variant-like [Tropilaelaps mercedesae]	12	OQR70607.1	55.224	67	30	0	205	5	239	305	4.74e-09	57.4
TRINITY_DN66326_c0_g2	XP_026734759.1 putative inorganic phosphate cotransporter isoform X2 [Trichoplusia ni]	2	XP_026734759.1	97.941	340	7	0	24	1043	1	340	0	656
TRINITY_DN66350_c1_g1	XP_021195141.1 putative inorganic phosphate cotransporter [Helicoverpa armigera]	1	XP_021195141.1	82.443	131	23	0	1	393	173	303	2.25e-71	224
TRINITY_DN63339_c0_g2	XP_026734840.1 serine--pyruvate aminotransferase, mitochondrial-like [Trichoplusia ni]	6	XP_026734840.1	88.35	206	24	0	620	3	175	380	2.32e-136	393
TRINITY_DN63365_c0_g1	XP_026741306.1 chondroitin proteoglycan 2-like [Trichoplusia ni]	6	XP_026741306.1	72.799	636	161	8	2220	331	1	630	0	908
TRINITY_DN63308_c1_g1	XP_026740269.1 uncharacterized protein LOC113502781 [Trichoplusia ni]	3	XP_026740269.1	83.495	103	17	0	311	3	33	135	2.12e-53	173
TRINITY_DN52419_c0_g1	XP_026740216.1 peptidoglycan-recognition protein LB-like [Trichoplusia ni]	6	XP_026740216.1	83.163	196	33	0	111	698	1	196	3.08e-119	346
TRINITY_DN52423_c0_g1	XP_026736003.1 trypsin CFT-1-like [Trichoplusia ni]	6	XP_026736003.1	79.31	29	6	0	712	626	127	155	2.91e-05	51.2
TRINITY_DN58312_c0_g1	AFP62348.1 Dynamin [Musca domestica]	1	AFP62348.1	89.744	39	4	0	1130	1246	42	80	3.84e-12	70.5
TRINITY_DN58398_c0_g1	XP_026744944.1 membrane-bound alkaline phosphatase-like [Trichoplusia ni]	3	XP_026744944.1	96.875	32	1	0	954	1049	115	146	8.83e-10	67.4
TRINITY_DN58398_c0_g2	AEG79734.1 alkaline phosphatase [Trichoplusia ni]	3	AEG79734.1	84.848	33	5	0	1	99	83	115	1.06e-07	58.2
TRINITY_DN58348_c0_g1	PZC73213.1 hypothetical protein B5X24_HaOG209893, partial [Helicoverpa armigera]	1	PZC73213.1	63.043	46	14	1	147	284	70	112	1.1e-06	49.7
TRINITY_DN58356_c0_g1	PCG68267.1 hypothetical protein B5V51_5422 [Heliothis virescens]	2	PCG68267.1	80.189	318	63	0	1432	479	518	835	0	555
TRINITY_DN64008_c1_g1	XP_026730073.1 antichymotrypsin-2-like [Trichoplusia ni]	10	XP_026730073.1	70.414	338	100	0	536	1549	1	338	4.19e-180	518
TRINITY_DN64091_c3_g1	XP_026747797.1 venom carboxylesterase-6-like [Trichoplusia ni]	6	XP_026747797.1	74.286	70	16	1	118	321	1	70	8e-27	109
TRINITY_DN64091_c3_g2	XP_026747797.1 venom carboxylesterase-6-like [Trichoplusia ni]	7	XP_026747797.1	86.111	36	5	0	2	109	497	532	6.84e-14	73.9
TRINITY_DN64091_c3_g3	XP_026747803.1 bile salt-activated lipase-like isoform X1 [Trichoplusia ni]	7	XP_026747803.1	66.751	394	128	3	1	1176	50	442	0	552
TRINITY_DN44502_c0_g1	PCG78877.1 hypothetical protein B5V51_2838 [Heliothis virescens]	8	PCG78877.1	90	110	11	0	37	366	227	336	2.14e-68	216
TRINITY_DN44534_c0_g1	XP_026729371.1 multiple inositol polyphosphate phosphatase 1-like [Trichoplusia ni]	2	XP_026729371.1	92.857	28	2	0	86	3	1	28	3.23e-09	58.5
TRINITY_DN61086_c0_g2	XP_026737750.1 maltase A1-like [Trichoplusia ni]	4	XP_026737750.1	90.786	369	34	0	1	1107	24	392	0	679
TRINITY_DN61086_c0_g1	XP_026737750.1 maltase A1-like [Trichoplusia ni]	4	XP_026737750.1	88.889	153	17	0	545	87	453	605	2.77e-90	281
TRINITY_DN61046_c0_g1	PCG71671.1 hypothetical protein B5V51_1622 [Heliothis virescens]	1	PCG71671.1	87.879	33	4	0	99	1	1	33	3.55e-10	65.9
TRINITY_DN61089_c0_g1	XP_026725411.1 lipase 3-like [Trichoplusia ni]	4	XP_026725411.1	92.638	489	36	0	2201	735	5	493	0	931
TRINITY_DN61069_c3_g4	XP_026747963.1 uncharacterized protein LOC113508949 [Trichoplusia ni]	2	XP_026747963.1	75.676	37	9	0	1	111	402	438	4.66e-15	75.5
TRINITY_DN19606_c0_g1	XP_026726717.1 glutathione hydrolase 7-like [Trichoplusia ni]	1	XP_026726717.1	88.889	27	3	0	84	4	123	149	7.38e-08	56.6
TRINITY_DN52064_c0_g1	XP_021186614.1 uncharacterized protein LOC110373622 [Helicoverpa armigera]	1	XP_021186614.1	41.429	70	35	3	210	7	326	391	5.92e-07	52
TRINITY_DN52026_c0_g1	XP_026747842.1 uncharacterized protein LOC113508879 isoform X1 [Trichoplusia ni]	1	XP_026747842.1	48.454	97	42	4	449	180	477	572	1.81e-07	56.6
TRINITY_DN52005_c0_g1	PCG71288.1 hypothetical protein B5V51_2029 [Heliothis virescens]	3	PCG71288.1	54.545	242	105	3	149	862	1	241	9.82e-58	193
TRINITY_DN41438_c0_g1	XP_023939635.1 peroxidase-like [Bicyclus anynana]	4	XP_023939635.1	79.167	24	5	0	375	446	504	527	0.000377	47
TRINITY_DN41443_c0_g1	XP_026739839.1 peroxidase-like [Trichoplusia ni]	3	XP_026739839.1	74.483	145	37	0	438	4	438	582	1.36e-73	237
TRINITY_DN24924_c0_g1	OWR54220.1 retroelement polyprotein [Danaus plexippus plexippus]	4	OWR54220.1	40.816	49	23	1	211	83	142	190	0.000109	42.4
TRINITY_DN61938_c0_g2	XP_026734625.1 anaphase-promoting complex subunit 2 [Trichoplusia ni]	1	XP_026734625.1	93.421	76	5	0	109	336	1	76	1.71e-31	123
TRINITY_DN34389_c0_g1	XP_011551830.1 PREDICTED: 40S ribosomal protein S16 isoform X2 [Plutella xylostella]	3	XP_011551830.1	74.359	39	10	0	356	472	53	91	7.54e-08	55.5
TRINITY_DN67017_c0_g1	XP_026744596.1 esterase B1-like [Trichoplusia ni]	1	XP_026744596.1	72.828	541	146	1	206	1825	21	561	0	831
TRINITY_DN67082_c0_g1	XP_026742256.1 UDP-glucuronosyltransferase 1-7C-like [Trichoplusia ni]	3	XP_026742256.1	81.443	485	89	1	1275	2726	1	485	0	825
TRINITY_DN26688_c0_g1	PZC83614.1 hypothetical protein B5X24_HaOG207597 [Helicoverpa armigera]	4	PZC83614.1	93.985	133	8	0	404	6	598	730	1.78e-82	270
TRINITY_DN26624_c0_g1	XP_026741848.1 chymotrypsin-2-like [Trichoplusia ni]	7	XP_026741848.1	65	160	56	0	2	481	25	184	2.79e-71	222
TRINITY_DN64555_c10_g1	XP_026736019.1 UDP-glucuronosyltransferase 2B18-like [Trichoplusia ni]	3	XP_026736019.1	88.8	125	14	0	1	375	328	452	1.13e-74	236
TRINITY_DN64555_c10_g2	XP_026736016.1 UDP-glucuronosyltransferase 2B31-like [Trichoplusia ni]	3	XP_026736016.1	92.537	67	5	0	1	201	258	324	5.85e-34	127
TRINITY_DN64551_c1_g1	XP_026727192.1 luciferin 4-monooxygenase-like isoform X1 [Trichoplusia ni]	2	XP_026727192.1	61.868	257	95	1	773	3	59	312	2.52e-104	318
TRINITY_DN10757_c0_g1	XP_026734017.1 juvenile hormone epoxide hydrolase-like [Trichoplusia ni]	3	XP_026734017.1	47.059	102	2	1	307	2	34	83	4.79e-17	81.6
TRINITY_DN22857_c1_g1	XP_026726510.1 solute carrier family 22 member 3-like isoform X2 [Trichoplusia ni]	2	XP_026726510.1	78.571	28	6	0	88	5	394	421	6.68e-06	50.8
TRINITY_DN46018_c1_g1	XP_026735437.1 UDP-glucuronosyltransferase 2B31-like [Trichoplusia ni]	1	XP_026735437.1	82.873	181	31	0	25	567	342	522	2.53e-108	327
TRINITY_DN18629_c0_g1	XP_026741848.1 chymotrypsin-2-like [Trichoplusia ni]	8	XP_026741848.1	73.016	126	33	1	1	375	136	261	6.67e-41	143
TRINITY_DN18616_c0_g1	JAA90127.1 Uncharacterized protein, partial [Pararge aegeria]	6	JAA90127.1	80.769	26	5	0	260	183	10	35	0.000143	46.2
TRINITY_DN69580_c0_g1	XP_026744605.1 uncharacterized protein LOC113505927 [Trichoplusia ni]	3	XP_026744605.1	77.778	27	6	0	1	81	148	174	4e-06	51.6
TRINITY_DN33650_c0_g1	XP_026738050.1 carbonyl reductase [NADPH] 1-like [Trichoplusia ni]	1	XP_026738050.1	85.263	95	14	0	343	59	191	285	2.31e-53	174
TRINITY_DN33699_c1_g1	JAS95524.1 hypothetical protein g.46121 [Homalodisca liturata]	6	JAS95524.1	30.769	78	51	2	4	228	416	493	0.000569	43.5
TRINITY_DN47680_c0_g1	XP_026740595.1 fatty acid synthase-like [Trichoplusia ni]	3	XP_026740595.1	93.939	33	2	0	2	100	2047	2079	1.89e-12	69.3
TRINITY_DN20799_c0_g1	XP_026731672.1 pancreatic lipase-related protein 2-like [Trichoplusia ni]	2	XP_026731672.1	96.429	28	1	0	2	85	291	318	2.34e-08	57
TRINITY_DN29880_c0_g1	XP_026737403.1 membrane alanyl aminopeptidase-like [Trichoplusia ni]	3	XP_026737403.1	84.615	26	4	0	3	80	825	850	2e-06	52.4
TRINITY_DN29846_c0_g1	XP_026732810.1 protein peste-like isoform X2 [Trichoplusia ni]	3	XP_026732810.1	94.643	112	6	0	2	337	80	191	2.93e-71	226
TRINITY_DN29878_c1_g1	PZC87390.1 hypothetical protein B5X24_HaOG216367, partial [Helicoverpa armigera]	6	PZC87390.1	61.29	62	24	0	236	51	47	108	1.3e-17	77.8
TRINITY_DN29879_c0_g1	XP_026733376.1 trypsin, alkaline C-like [Trichoplusia ni]	8	XP_026733376.1	76.224	143	31	1	422	3	28	170	5.15e-72	223
TRINITY_DN16704_c0_g1	XP_026727547.1 facilitated trehalose transporter Tret1-2 homolog [Trichoplusia ni]	3	XP_026727547.1	65.517	29	10	0	5	91	211	239	0.000306	46.6
TRINITY_DN32776_c0_g1	XP_026730343.1 brachyurin-like [Trichoplusia ni]	4	XP_026730343.1	74.444	90	21	1	311	48	206	295	2.24e-26	105
TRINITY_DN31342_c0_g1	XP_026741312.1 15-hydroxyprostaglandin dehydrogenase [NAD(+)]-like isoform X1 [Trichoplusia ni]	4	XP_026741312.1	66.667	30	10	0	91	2	48	77	0.000534	45.1
TRINITY_DN45197_c0_g1	XP_021183114.1 uncharacterized protein LOC110371279 [Helicoverpa armigera]	4	XP_021183114.1	94.286	105	6	0	138	452	1	105	3.85e-55	177
TRINITY_DN45163_c0_g1	XP_026737217.1 uncharacterized protein LOC113500569 [Trichoplusia ni]	7	XP_026737217.1	53.179	173	76	3	662	147	1	169	9.62e-45	156
TRINITY_DN96027_c0_g1	XP_026733858.1 tektin-3-like [Trichoplusia ni]	6	XP_026733858.1	54.455	101	0	1	304	2	306	360	4.27e-14	73.2
TRINITY_DN15647_c0_g1	PCG65177.1 hypothetical protein B5V51_9559 [Heliothis virescens]	2	PCG65177.1	65.789	38	12	1	6	119	965	1001	2.04e-05	49.3
TRINITY_DN55627_c0_g1	XP_021197159.1 larval/pupal rigid cuticle protein 66-like [Helicoverpa armigera]	3	XP_021197159.1	91.429	70	6	0	101	310	21	90	2.67e-37	130
TRINITY_DN87234_c0_g1	XP_026747724.1 cuticle protein 8-like [Trichoplusia ni]	11	XP_026747724.1	93.878	98	6	0	61	354	1	98	1.26e-37	129
TRINITY_DN52841_c0_g1	XP_026733515.1 circadian clock-controlled protein-like [Trichoplusia ni]	4	XP_026733515.1	81.59	239	44	0	852	136	1	239	3.76e-131	378
TRINITY_DN103410_c0_g1	XP_026735652.1 protein sidekick-1-like [Trichoplusia ni]	3	XP_026735652.1	98.485	330	5	0	1850	861	1	330	0	643
TRINITY_DN103431_c0_g1	XP_021204539.1 solute carrier family 22 member 6 [Bombyx mori]	3	XP_021204539.1	96.552	29	1	0	520	434	479	507	1.67e-08	60.1
TRINITY_DN172034_c0_g1	PCG72026.1 hypothetical protein B5V51_1238 [Heliothis virescens]	2	PCG72026.1	48.98	49	22	1	278	132	62	107	0.000473	44.3
TRINITY_DN107636_c0_g1	PCG80471.1 hypothetical protein B5V51_7221 [Heliothis virescens]	1	PCG80471.1	97.81	137	3	0	1	411	545	681	1.14e-90	293
TRINITY_DN107660_c0_g1	XP_022827260.1 myrosinase 1-like [Spodoptera litura]	4	XP_022827260.1	64.706	102	36	0	306	1	1	102	2.06e-46	162
TRINITY_DN151330_c0_g1	PCG73728.1 hypothetical protein B5V51_14510 [Heliothis virescens]	4	PCG73728.1	83.333	114	19	0	2	343	156	269	3.38e-64	208
TRINITY_DN143055_c0_g1	XP_026737673.1 retinal dehydrogenase 1-like [Trichoplusia ni]	6	XP_026737673.1	91.667	120	10	0	362	3	135	254	6.27e-73	231
TRINITY_DN143094_c0_g1	XP_026733045.1 trypsin CFT-1-like [Trichoplusia ni]	6	XP_026733045.1	83.333	24	4	0	83	12	87	110	0.000385	47.4
TRINITY_DN145457_c0_g1	XP_026726268.1 uncharacterized protein LOC113492788 [Trichoplusia ni]	4	XP_026726268.1	80.645	31	6	0	1	93	35	65	1.61e-08	57.8
TRINITY_DN157235_c0_g1	XP_026727571.1 cytochrome P450 6k1-like [Trichoplusia ni]	2	XP_026727571.1	87.603	121	14	1	363	1	75	194	1.21e-66	215
TRINITY_DN107936_c0_g1	XP_026726770.1 annulin-like [Trichoplusia ni]	6	XP_026726770.1	87.5	64	8	0	3	194	665	728	1.74e-30	119
TRINITY_DN102677_c0_g1	XP_026744533.1 esterase B1-like [Trichoplusia ni]	1	XP_026744533.1	86.935	199	26	0	599	3	169	367	1.35e-120	359
TRINITY_DN158593_c0_g1	XP_026729957.1 myrosinase 1-like [Trichoplusia ni]	4	XP_026729957.1	90.769	130	12	0	390	1	80	209	6.11e-83	257
TRINITY_DN101392_c0_g1	XP_026728307.1 uncharacterized protein LOC113494247 [Trichoplusia ni]	8	XP_026728307.1	83.636	55	9	0	377	213	68	122	5.73e-26	100
TRINITY_DN161150_c0_g1	AEL33702.1 carboxylesterase CXE29, partial [Spodoptera littoralis]	6	AEL33702.1	85.271	129	19	0	2	388	27	155	4e-78	237
TRINITY_DN121594_c0_g1	XP_026741226.1 cytochrome P450 6B2-like [Trichoplusia ni]	3	XP_026741226.1	80.682	176	34	0	2	529	295	470	4.91e-101	306
TRINITY_DN121541_c0_g1	XP_026729956.1 myrosinase 1-like [Trichoplusia ni]	4	XP_026729956.1	76.569	239	56	0	796	80	268	506	5.36e-126	374
TRINITY_DN120841_c0_g1	KOB76059.1 Transcription elongation factor SPT6 [Operophtera brumata]	6	KOB76059.1	95.37	108	5	0	3	326	259	366	4.3e-67	217
TRINITY_DN120353_c0_g1	XP_026729107.1 facilitated trehalose transporter Tret1-like [Trichoplusia ni]	6	XP_026729107.1	72.434	341	92	1	1	1023	130	468	1.76e-146	440
TRINITY_DN140311_c0_g1	XP_026741226.1 cytochrome P450 6B2-like [Trichoplusia ni]	3	XP_026741226.1	79.681	251	51	0	40	792	98	348	6.28e-147	426
TRINITY_DN119927_c0_g1	XP_022827163.1 xanthine dehydrogenase 1-like [Spodoptera litura]	4	XP_022827163.1	77.778	27	6	0	2	82	1208	1234	1.63e-06	53.5
TRINITY_DN164265_c0_g1	AAX62032.1 trypsin-like serine protease [Ostrinia nubilalis]	2	AAX62032.1	91.429	35	3	0	383	279	38	72	4.1e-12	67.8
TRINITY_DN105986_c0_g1	PCG68339.1 hypothetical protein B5V51_5351, partial [Heliothis virescens]	2	PCG68339.1	57.576	33	14	0	122	220	358	390	1.56e-07	53.1
TRINITY_DN136170_c0_g1	XP_026727620.1 conserved oligomeric Golgi complex subunit 5 [Trichoplusia ni]	3	XP_026727620.1	100	138	0	0	414	1	259	396	2.79e-92	288
TRINITY_DN138225_c0_g1	XP_026739793.1 uncharacterized protein LOC113502426 isoform X2 [Trichoplusia ni]	4	XP_026739793.1	84.528	265	39	1	236	1024	1883	2147	2.61e-151	482
TRINITY_DN107388_c0_g1	XP_026740550.1 uncharacterized protein LOC113502971 [Trichoplusia ni]	2	XP_026740550.1	63.415	41	10	1	453	560	109	149	1.11e-06	53.5
TRINITY_DN158469_c0_g1	XP_026729105.1 facilitated trehalose transporter Tret1-like isoform X1 [Trichoplusia ni]	2	XP_026729105.1	85.714	28	4	0	85	2	325	352	1.85e-05	51.2
TRINITY_DN157471_c0_g1	ADF57211.1 tyrosine hydroxylase, partial [Biston betularia]	3	ADF57211.1	96.296	27	1	0	83	3	11	37	2.28e-10	58.5
TRINITY_DN138151_c0_g2	XP_026729745.1 facilitated trehalose transporter Tret1-like [Trichoplusia ni]	7	XP_026729745.1	78.873	426	89	1	1294	20	34	459	0	640
TRINITY_DN139240_c1_g1	XP_026729219.1 sodium-coupled monocarboxylate transporter 1 [Trichoplusia ni]	3	XP_026729219.1	95.84	649	26	1	3774	1831	1	649	0	1132
TRINITY_DN134722_c0_g1	XP_026737688.1 phospholipase ABHD3 [Trichoplusia ni]	3	XP_026737688.1	81.818	33	6	0	101	3	30	62	2.14e-10	62.8
TRINITY_DN137926_c0_g1	XP_022821669.1 trypsin, alkaline C-like [Spodoptera litura]	4	XP_022821669.1	77.391	230	51	1	183	869	18	247	4.92e-115	338
TRINITY_DN167746_c0_g1	XP_026737673.1 retinal dehydrogenase 1-like [Trichoplusia ni]	4	XP_026737673.1	77.419	31	6	1	3	95	435	464	1.2e-06	53.9
TRINITY_DN156969_c0_g1	XP_026747070.1 uncharacterized protein LOC113508313 [Trichoplusia ni]	4	XP_026747070.1	90.323	31	3	0	94	2	1	31	6.43e-10	63.9
TRINITY_DN160898_c0_g1	XP_022836860.1 maltase 2-like, partial [Spodoptera litura]	4	XP_022836860.1	90.789	76	7	0	4	231	208	283	2.9e-45	152
TRINITY_DN140516_c0_g1	XP_026736005.1 trypsin CFT-1-like [Trichoplusia ni]	6	XP_026736005.1	66.667	33	11	0	270	368	152	184	1.19e-05	49.7
TRINITY_DN141110_c0_g1	XP_022829772.1 protein ELYS isoform X2 [Spodoptera litura]	6	XP_022829772.1	75.556	135	29	3	399	1	2449	2581	5.46e-42	154
TRINITY_DN101854_c0_g1	XP_026729106.1 facilitated trehalose transporter Tret1-like isoform X2 [Trichoplusia ni]	2	XP_026729106.1	89.655	29	3	0	87	1	134	162	2.93e-05	50.8
TRINITY_DN102837_c0_g1	PZC77492.1 hypothetical protein B5X24_HaOG203370 [Helicoverpa armigera]	4	PZC77492.1	79.104	67	14	0	407	607	1	67	1.91e-26	105
TRINITY_DN122375_c0_g1	XP_026731809.1 keratin, type I cytoskeletal 10-like [Trichoplusia ni]	7	XP_026731809.1	78.431	51	11	0	112	264	1	51	1.34e-09	57.4
TRINITY_DN101520_c1_g1	XP_026729107.1 facilitated trehalose transporter Tret1-like [Trichoplusia ni]	6	XP_026729107.1	75.957	470	111	1	155	1564	1	468	0	723
TRINITY_DN156001_c0_g1	XP_026732988.1 vacuolar protein sorting-associated protein 27-like [Trichoplusia ni]	11	XP_026732988.1	89.895	287	24	3	1532	675	1	283	2.08e-146	431
TRINITY_DN122552_c0_g1	XP_026747747.1 uncharacterized protein LOC113508817 [Trichoplusia ni]	6	XP_026747747.1	86.923	260	30	1	40	819	21	276	5.9e-156	447
TRINITY_DN156381_c0_g1	XP_026744618.1 organic cation transporter protein-like [Trichoplusia ni]	1	XP_026744618.1	88.649	185	16	1	288	842	1	180	2.64e-107	328
TRINITY_DN125636_c1_g1	XP_026764535.1 amidophosphoribosyltransferase-like [Galleria mellonella]	3	XP_026764535.1	94.118	34	2	0	1	102	238	271	4.6e-13	71.6
TRINITY_DN150968_c0_g1	XP_026741627.1 eukaryotic translation initiation factor 4B [Trichoplusia ni]	3	XP_026741627.1	69.231	39	12	0	3	119	539	577	1.38e-07	55.5
TRINITY_DN140053_c0_g1	XP_026742117.1 T-complex protein 1 subunit epsilon [Trichoplusia ni]	3	XP_026742117.1	100	27	0	0	491	571	467	493	1.59e-07	57.8
TRINITY_DN171210_c0_g1	PZC81177.1 hypothetical protein B5X24_HaOG213278 [Helicoverpa armigera]	2	PZC81177.1	73.333	30	7	1	172	261	304	332	2.14e-05	48.1
TRINITY_DN169103_c0_g1	XP_026728515.1 myrosinase 1-like [Trichoplusia ni]	7	XP_026728515.1	82.143	28	5	0	3	86	396	423	1.53e-06	52.8
TRINITY_DN156761_c0_g1	XP_026729483.1 facilitated trehalose transporter Tret1-like [Trichoplusia ni]	4	XP_026729483.1	93.573	529	33	1	102	1685	1	529	0	912
TRINITY_DN132480_c0_g1	XP_026727612.1 putative nuclease HARBI1 [Trichoplusia ni]	3	XP_026727612.1	93.043	115	8	0	3	347	253	367	7.13e-74	233
TRINITY_DN124990_c0_g1	XP_026741226.1 cytochrome P450 6B2-like [Trichoplusia ni]	1	XP_026741226.1	76.744	86	20	0	1	258	416	501	3.71e-41	150
TRINITY_DN119494_c0_g1	XP_026744926.1 trypsin, alkaline C-like [Trichoplusia ni]	8	XP_026744926.1	76.042	96	23	0	5	292	156	251	5.16e-45	154
TRINITY_DN119459_c1_g1	XP_026743369.1 calphotin-like [Trichoplusia ni]	6	XP_026743369.1	69.091	55	15	1	372	214	46	100	3.96e-12	66.6
TRINITY_DN119534_c0_g1	XP_026729745.1 facilitated trehalose transporter Tret1-like [Trichoplusia ni]	6	XP_026729745.1	63.02	457	169	0	1485	115	32	488	0	591
TRINITY_DN142414_c0_g1	XP_026725674.1 uncharacterized protein LOC113492392 [Trichoplusia ni]	1	XP_026725674.1	66.964	112	37	0	486	151	134	245	5.65e-39	139
TRINITY_DN140960_c0_g1	XP_026737381.1 uncharacterized protein LOC113500703 isoform X2 [Trichoplusia ni]	3	XP_026737381.1	43.871	155	75	4	35	499	1436	1578	7.27e-12	69.7
TRINITY_DN120656_c0_g1	XP_026736003.1 trypsin CFT-1-like [Trichoplusia ni]	6	XP_026736003.1	71.429	28	8	0	3	86	42	69	0.000138	48.5
TRINITY_DN144090_c1_g1	XP_018909790.1 PREDICTED: cysteine desulfurase, mitochondrial [Bemisia tabaci]	3	XP_018909790.1	100	27	0	0	5	85	262	288	3.15e-09	59.3
TRINITY_DN172119_c0_g1	XP_021201305.1 uncharacterized protein LOC110384368 [Helicoverpa armigera]	4	XP_021201305.1	75.61	123	30	0	370	2	97	219	3.68e-62	198
TRINITY_DN140467_c0_g1	XP_026744533.1 esterase B1-like [Trichoplusia ni]	1	XP_026744533.1	73.585	265	69	1	1	792	311	575	1.16e-128	384
TRINITY_DN159773_c0_g1	PZC76736.1 hypothetical protein B5X24_HaOG204180 [Helicoverpa armigera]	1	PZC76736.1	82.051	39	7	0	171	287	106	144	1e-07	54.3
TRINITY_DN156863_c0_g1	XP_026732744.1 uncharacterized protein LOC113497399 [Trichoplusia ni]	3	XP_026732744.1	84	25	4	0	75	1	1084	1108	2.18e-05	49.3
TRINITY_DN156825_c0_g1	XP_026740503.1 inositol oxygenase-like [Trichoplusia ni]	4	XP_026740503.1	96.667	150	5	0	451	2	1	150	7.81e-104	305
TRINITY_DN169913_c0_g1	XP_026729956.1 myrosinase 1-like [Trichoplusia ni]	4	XP_026729956.1	74.172	151	33	1	1	453	126	270	6.87e-76	240
TRINITY_DN156613_c0_g1	XP_026744534.1 juvenile hormone esterase-like [Trichoplusia ni]	1	XP_026744534.1	79.551	401	81	1	1205	3	1	400	0	674
TRINITY_DN60593_c4_g1	XP_026725160.1 17-beta-hydroxysteroid dehydrogenase 14-like [Trichoplusia ni]	4	XP_026725160.1	76.119	67	16	0	203	3	16	82	1.27e-28	108

## Sheet: Blad1
x
TRINITY_DN39176_c0_g1	5
TRINITY_DN304_c0_g1	5
TRINITY_DN260_c0_g1	5
TRINITY_DN32913_c0_g1	5
TRINITY_DN62360_c4_g6	5
TRINITY_DN28944_c1_g2	5
TRINITY_DN40799_c0_g1	5
TRINITY_DN22611_c2_g1	13
TRINITY_DN28944_c1_g1	14
TRINITY_DN52990_c0_g1	14
TRINITY_DN56124_c1_g1	12
TRINITY_DN260_c1_g1	12
TRINITY_DN40933_c0_g1	7
TRINITY_DN38641_c0_g1	7
TRINITY_DN38830_c0_g1	7
TRINITY_DN62236_c0_g1	7
TRINITY_DN54973_c1_g1	7
TRINITY_DN62236_c0_g3	7
TRINITY_DN58696_c1_g1	7
TRINITY_DN33952_c0_g1	7
TRINITY_DN55090_c0_g1	7
TRINITY_DN55954_c1_g5	7
TRINITY_DN138151_c0_g2	7
TRINITY_DN62243_c1_g1	7
TRINITY_DN60673_c4_g1	7
TRINITY_DN69632_c0_g1	7
TRINITY_DN60958_c1_g2	7
TRINITY_DN37828_c0_g1	7
TRINITY_DN62552_c0_g1	7
TRINITY_DN66396_c3_g1	7
TRINITY_DN34728_c0_g1	7
TRINITY_DN59019_c1_g1	7
TRINITY_DN25581_c0_g1	7
TRINITY_DN55226_c0_g1	7
TRINITY_DN62529_c6_g1	7
TRINITY_DN62495_c0_g1	7
TRINITY_DN50736_c1_g2	7
TRINITY_DN60540_c0_g1	7
TRINITY_DN65401_c1_g2	7
TRINITY_DN61224_c0_g1	7
TRINITY_DN63564_c0_g2	7
TRINITY_DN63564_c0_g3	7
TRINITY_DN169103_c0_g1	7
TRINITY_DN62763_c1_g1	7
TRINITY_DN4813_c0_g1	7
TRINITY_DN4179_c0_g1	7
TRINITY_DN61376_c3_g2	7
TRINITY_DN66037_c0_g1	7
TRINITY_DN37570_c0_g1	7
TRINITY_DN57820_c0_g1	7
TRINITY_DN59391_c0_g4	7
TRINITY_DN65000_c22_g2	7
TRINITY_DN62516_c0_g1	7
TRINITY_DN52038_c0_g2	7
TRINITY_DN52038_c0_g1	7
TRINITY_DN48835_c0_g1	7
TRINITY_DN64091_c3_g2	7
TRINITY_DN57818_c1_g1	7
TRINITY_DN23040_c0_g1	7
TRINITY_DN58992_c1_g1	7
TRINITY_DN62859_c0_g1	7
TRINITY_DN41105_c0_g1	7
TRINITY_DN44738_c0_g1	7
TRINITY_DN52396_c0_g1	7
TRINITY_DN12320_c0_g1	7
TRINITY_DN60646_c0_g1	7
TRINITY_DN60743_c0_g1	7
TRINITY_DN63312_c3_g1	7
TRINITY_DN56089_c4_g1	7
TRINITY_DN59602_c2_g1	7
TRINITY_DN47038_c0_g1	7
TRINITY_DN38305_c0_g1	7
TRINITY_DN48000_c2_g1	7
TRINITY_DN60670_c3_g1	7
TRINITY_DN47580_c0_g1	7
TRINITY_DN122375_c0_g1	7
TRINITY_DN28483_c0_g1	7
TRINITY_DN57358_c0_g2	7
TRINITY_DN56277_c1_g1	7
TRINITY_DN54322_c0_g2	7
TRINITY_DN62845_c0_g2	7
TRINITY_DN27169_c1_g1	7
TRINITY_DN875_c0_g1	7
TRINITY_DN65902_c0_g1	7
TRINITY_DN45163_c0_g1	7
TRINITY_DN57358_c0_g1	7
TRINITY_DN26624_c0_g1	7
TRINITY_DN4454_c0_g1	7
TRINITY_DN33401_c0_g1	7
TRINITY_DN55065_c0_g1	7
TRINITY_DN63792_c0_g2	7
TRINITY_DN60540_c0_g2	7
TRINITY_DN106589_c0_g1	7
TRINITY_DN59485_c1_g1	7
TRINITY_DN62376_c0_g1	7
TRINITY_DN64091_c3_g3	7
TRINITY_DN61064_c3_g1	7
TRINITY_DN62338_c5_g3	7
TRINITY_DN65099_c2_g1	6
TRINITY_DN34348_c0_g1	6
TRINITY_DN55256_c3_g3	6
TRINITY_DN102444_c0_g1	6
TRINITY_DN62884_c1_g1	6
TRINITY_DN4955_c1_g1	6
TRINITY_DN23050_c0_g1	6
TRINITY_DN46808_c0_g1	6
TRINITY_DN49854_c0_g1	6
TRINITY_DN63077_c0_g1	6
TRINITY_DN42931_c0_g1	6
TRINITY_DN119534_c0_g1	6
TRINITY_DN56281_c1_g1	6
TRINITY_DN60169_c1_g1	6
TRINITY_DN53859_c1_g1	6
TRINITY_DN37597_c0_g1	6
TRINITY_DN43356_c0_g1	6
TRINITY_DN17986_c0_g1	6
TRINITY_DN64091_c3_g4	6
TRINITY_DN42904_c0_g1	6
TRINITY_DN64787_c11_g3	6
TRINITY_DN53623_c1_g3	6
TRINITY_DN18473_c0_g1	6
TRINITY_DN59054_c10_g2	6
TRINITY_DN48271_c0_g1	6
TRINITY_DN151099_c0_g1	6
TRINITY_DN61376_c3_g1	6
TRINITY_DN59525_c3_g1	6
TRINITY_DN26331_c0_g1	6
TRINITY_DN55998_c0_g1	6
TRINITY_DN120656_c0_g1	6
TRINITY_DN27413_c0_g1	6
TRINITY_DN64766_c2_g1	6
TRINITY_DN84194_c0_g1	6
TRINITY_DN65581_c1_g3	6
TRINITY_DN65581_c1_g2	6
TRINITY_DN65581_c1_g1	6
TRINITY_DN63134_c0_g1	6
TRINITY_DN62697_c2_g1	6
TRINITY_DN58061_c0_g1	6
TRINITY_DN55954_c1_g4	6
TRINITY_DN55954_c1_g1	6
TRINITY_DN50812_c1_g1	6
TRINITY_DN21957_c0_g1	6
TRINITY_DN44200_c0_g1	6
TRINITY_DN28640_c0_g1	6
TRINITY_DN62795_c3_g4	6
TRINITY_DN64983_c0_g1	6
TRINITY_DN42154_c0_g1	6
TRINITY_DN107936_c0_g1	6
TRINITY_DN66803_c7_g1	6
TRINITY_DN28641_c0_g1	6
TRINITY_DN21716_c2_g1	6
TRINITY_DN58131_c3_g1	6
TRINITY_DN63458_c2_g3	6
TRINITY_DN65710_c7_g3	6
TRINITY_DN63652_c0_g1	6
TRINITY_DN101907_c0_g1	6
TRINITY_DN25604_c0_g1	6
TRINITY_DN62338_c6_g2	6
TRINITY_DN65584_c5_g1	6
TRINITY_DN24294_c0_g1	6
TRINITY_DN14388_c0_g1	6
TRINITY_DN64328_c12_g1	6
TRINITY_DN54373_c1_g1	6
TRINITY_DN63924_c5_g1	6
TRINITY_DN51120_c0_g1	6
TRINITY_DN22808_c0_g1	6
TRINITY_DN43729_c1_g1	6
TRINITY_DN101520_c1_g1	6
TRINITY_DN143055_c0_g1	6
TRINITY_DN157113_c0_g1	6
TRINITY_DN58077_c0_g1	6
TRINITY_DN60119_c1_g1	6
TRINITY_DN60827_c1_g1	6
TRINITY_DN14143_c0_g1	6
TRINITY_DN141110_c0_g1	6
TRINITY_DN23620_c0_g1	6
TRINITY_DN63994_c11_g1	6
TRINITY_DN13568_c0_g1	6
TRINITY_DN26990_c0_g1	6
TRINITY_DN35507_c0_g1	6
TRINITY_DN7654_c0_g1	6
TRINITY_DN24695_c0_g1	6
TRINITY_DN65476_c4_g4	6
TRINITY_DN58563_c0_g2	6
TRINITY_DN51149_c0_g1	6
TRINITY_DN53388_c0_g1	6
TRINITY_DN32405_c0_g1	6
TRINITY_DN57567_c0_g1	6
TRINITY_DN120841_c0_g1	6
TRINITY_DN36673_c0_g1	6
TRINITY_DN52477_c1_g3	6
TRINITY_DN25703_c0_g1	6
TRINITY_DN59157_c0_g1	6
TRINITY_DN140516_c0_g1	6
TRINITY_DN8714_c0_g1	6
TRINITY_DN74418_c0_g1	6
TRINITY_DN36104_c0_g1	6
TRINITY_DN64043_c1_g2	6
TRINITY_DN32710_c0_g1	6
TRINITY_DN37180_c0_g1	6
TRINITY_DN37306_c0_g1	6
TRINITY_DN34493_c0_g1	6
TRINITY_DN29804_c0_g1	6
TRINITY_DN11697_c0_g1	6
TRINITY_DN79583_c0_g1	6
TRINITY_DN66624_c0_g1	6
TRINITY_DN42395_c0_g1	6
TRINITY_DN28282_c0_g1	6
TRINITY_DN64751_c9_g1	6
TRINITY_DN65476_c4_g3	6
TRINITY_DN65476_c4_g1	6
TRINITY_DN51890_c0_g1	6
TRINITY_DN46827_c0_g1	6
TRINITY_DN61419_c0_g1	6
TRINITY_DN63339_c0_g2	6
TRINITY_DN161150_c0_g1	6
TRINITY_DN44882_c0_g1	6
TRINITY_DN58662_c1_g1	6
TRINITY_DN65000_c23_g1	6
TRINITY_DN26306_c0_g2	6
TRINITY_DN12572_c0_g1	6
TRINITY_DN22286_c0_g1	6
TRINITY_DN52423_c0_g1	6
TRINITY_DN4805_c1_g1	6
TRINITY_DN62360_c4_g2	6
TRINITY_DN64560_c2_g3	6
TRINITY_DN26258_c0_g1	6
TRINITY_DN48529_c5_g1	6
TRINITY_DN56825_c0_g1	6
TRINITY_DN29878_c1_g1	6
TRINITY_DN122552_c0_g1	6
TRINITY_DN64944_c5_g2	6
TRINITY_DN56124_c1_g2	6
TRINITY_DN64091_c3_g1	6
TRINITY_DN65584_c6_g2	6
TRINITY_DN65584_c6_g1	6
TRINITY_DN65584_c6_g5	6
TRINITY_DN65584_c6_g3	6
TRINITY_DN18616_c1_g1	6
TRINITY_DN137805_c0_g1	6
TRINITY_DN18616_c0_g1	6
TRINITY_DN63104_c3_g2	6
TRINITY_DN63104_c3_g1	6
TRINITY_DN46537_c0_g1	6
TRINITY_DN34870_c0_g1	6
TRINITY_DN120353_c0_g1	6
TRINITY_DN69216_c0_g1	6
TRINITY_DN33699_c1_g1	6
TRINITY_DN29912_c0_g1	6
TRINITY_DN26306_c0_g1	6
TRINITY_DN151139_c0_g1	6
TRINITY_DN98_c0_g1	6
TRINITY_DN54877_c0_g1	6
TRINITY_DN61817_c1_g1	6
TRINITY_DN47067_c0_g1	6
TRINITY_DN65584_c6_g8	6
TRINITY_DN65584_c6_g7	6
TRINITY_DN62338_c5_g1	6
TRINITY_DN96027_c0_g1	6
TRINITY_DN52419_c0_g1	6
TRINITY_DN15510_c0_g1	6
TRINITY_DN34552_c0_g1	6
TRINITY_DN88765_c0_g1	6
TRINITY_DN13649_c0_g1	6
TRINITY_DN143094_c0_g1	6
TRINITY_DN119965_c0_g1	6
TRINITY_DN59740_c1_g1	6
TRINITY_DN33225_c0_g1	6
TRINITY_DN32028_c0_g1	6
TRINITY_DN62901_c11_g3	6
TRINITY_DN63365_c0_g1	6
TRINITY_DN27132_c0_g1	6
TRINITY_DN62960_c0_g1	6
TRINITY_DN66583_c1_g2	6
TRINITY_DN59238_c0_g1	6
TRINITY_DN33839_c1_g1	6
TRINITY_DN56621_c0_g1	6
TRINITY_DN56621_c1_g2	6
TRINITY_DN56261_c2_g1	6
TRINITY_DN30170_c0_g1	6
TRINITY_DN57229_c0_g1	6
TRINITY_DN62223_c4_g1	6
TRINITY_DN10037_c0_g1	6
TRINITY_DN63786_c9_g5	6
TRINITY_DN13004_c0_g1	6
TRINITY_DN46344_c0_g1	6
TRINITY_DN156134_c0_g1	6
TRINITY_DN55954_c1_g6	6
TRINITY_DN55954_c1_g2	6
TRINITY_DN21094_c0_g1	6
TRINITY_DN55954_c1_g3	6
TRINITY_DN59818_c1_g1	6
TRINITY_DN5217_c0_g1	6
TRINITY_DN30097_c0_g1	6
TRINITY_DN119459_c1_g1	6
TRINITY_DN60815_c0_g1	6
TRINITY_DN62360_c4_g5	6
TRINITY_DN34554_c0_g1	6
TRINITY_DN54058_c0_g1	6
TRINITY_DN34633_c0_g1	6
TRINITY_DN36166_c0_g1	6
TRINITY_DN49366_c0_g1	6
TRINITY_DN66630_c16_g3	6
TRINITY_DN62338_c5_g4	6
TRINITY_DN66178_c1_g5	6
TRINITY_DN66178_c1_g2	6
TRINITY_DN66178_c1_g3	6
TRINITY_DN39066_c0_g1	6
TRINITY_DN62377_c3_g1	6
TRINITY_DN62175_c0_g1	6
TRINITY_DN48915_c0_g1	6
TRINITY_DN57898_c0_g1	6
TRINITY_DN66178_c1_g1	6
TRINITY_DN62943_c0_g1	6
TRINITY_DN54259_c0_g1	6
TRINITY_DN59426_c3_g2	6
TRINITY_DN59426_c3_g1	6
TRINITY_DN63929_c4_g1	6
TRINITY_DN60156_c2_g1	6
TRINITY_DN86071_c0_g1	4
TRINITY_DN52506_c1_g3	4
TRINITY_DN65935_c0_g1	4
TRINITY_DN26688_c0_g1	4
TRINITY_DN52232_c0_g1	4
TRINITY_DN46695_c0_g1	4
TRINITY_DN66988_c7_g1	4
TRINITY_DN55087_c0_g1	4
TRINITY_DN62522_c0_g1	4
TRINITY_DN53264_c0_g1	4
TRINITY_DN66961_c77_g2	4
TRINITY_DN24924_c0_g1	4
TRINITY_DN62490_c3_g1	4
TRINITY_DN30432_c0_g1	4
TRINITY_DN51123_c0_g1	4
TRINITY_DN66988_c9_g2	4
TRINITY_DN27675_c0_g1	4
TRINITY_DN4316_c0_g1	4
TRINITY_DN47252_c0_g1	4
TRINITY_DN35731_c0_g1	4
TRINITY_DN46768_c0_g1	4
TRINITY_DN10793_c0_g1	4
TRINITY_DN40078_c0_g1	4
TRINITY_DN60593_c3_g1	4
TRINITY_DN32776_c0_g1	4
TRINITY_DN25065_c0_g1	4
TRINITY_DN33394_c0_g1	4
TRINITY_DN65002_c0_g1	4
TRINITY_DN65002_c0_g2	4
TRINITY_DN60593_c4_g1	4
TRINITY_DN13990_c1_g1	4
TRINITY_DN9506_c1_g1	4
TRINITY_DN35298_c0_g1	4
TRINITY_DN63575_c2_g2	4
TRINITY_DN43802_c0_g1	4
TRINITY_DN66988_c8_g1	4
TRINITY_DN60875_c3_g2	4
TRINITY_DN60875_c3_g1	4
TRINITY_DN60861_c0_g2	4
TRINITY_DN60581_c9_g1	4
TRINITY_DN32274_c0_g1	4
TRINITY_DN23500_c0_g1	4
TRINITY_DN67773_c1_g1	4
TRINITY_DN66707_c0_g2	4
TRINITY_DN23167_c1_g1	4
TRINITY_DN58137_c2_g1	4
TRINITY_DN43096_c0_g1	4
TRINITY_DN30544_c0_g1	4
TRINITY_DN53510_c0_g1	4
TRINITY_DN138225_c0_g1	4
TRINITY_DN11536_c0_g1	4
TRINITY_DN46195_c0_g1	4
TRINITY_DN45531_c0_g1	4
TRINITY_DN63521_c0_g2	4
TRINITY_DN63521_c0_g1	4
TRINITY_DN34077_c2_g2	4
TRINITY_DN55472_c1_g1	4
TRINITY_DN120499_c0_g1	4
TRINITY_DN154357_c0_g1	4
TRINITY_DN60819_c2_g1	4
TRINITY_DN46189_c0_g1	4
TRINITY_DN36921_c0_g1	4
TRINITY_DN34156_c0_g1	4
TRINITY_DN57249_c0_g1	4
TRINITY_DN1076_c0_g1	4
TRINITY_DN50585_c0_g1	4
TRINITY_DN39553_c0_g1	4
TRINITY_DN52797_c0_g1	4
TRINITY_DN66416_c0_g1	4
TRINITY_DN21665_c0_g1	4
TRINITY_DN64328_c13_g1	4
TRINITY_DN162004_c0_g1	4
TRINITY_DN64819_c2_g1	4
TRINITY_DN65103_c1_g1	4
TRINITY_DN5534_c0_g1	4
TRINITY_DN25805_c0_g1	4
TRINITY_DN36053_c0_g1	4
TRINITY_DN52841_c0_g1	4
TRINITY_DN58238_c0_g1	4
TRINITY_DN54909_c0_g1	4
TRINITY_DN59932_c0_g1	4
TRINITY_DN63251_c0_g1	4
TRINITY_DN52323_c0_g1	4
TRINITY_DN156761_c0_g1	4
TRINITY_DN40663_c0_g1	4
TRINITY_DN64669_c6_g1	4
TRINITY_DN45529_c0_g1	4
TRINITY_DN42636_c0_g1	4
TRINITY_DN40381_c0_g1	4
TRINITY_DN30926_c0_g1	4
TRINITY_DN65476_c3_g1	4
TRINITY_DN67140_c0_g1	4
TRINITY_DN57902_c0_g1	4
TRINITY_DN58714_c0_g1	4
TRINITY_DN52404_c0_g1	4
TRINITY_DN64709_c0_g1	4
TRINITY_DN56911_c0_g2	4
TRINITY_DN56091_c0_g1	4
TRINITY_DN40540_c0_g1	4
TRINITY_DN57286_c0_g1	4
TRINITY_DN140977_c0_g1	4
TRINITY_DN55560_c0_g1	4
TRINITY_DN156969_c0_g1	4
TRINITY_DN61820_c0_g1	4
TRINITY_DN4715_c1_g1	4
TRINITY_DN14444_c0_g1	4
TRINITY_DN38523_c0_g1	4
TRINITY_DN54070_c0_g1	4
TRINITY_DN38330_c0_g2	4
TRINITY_DN27650_c0_g1	4
TRINITY_DN16589_c0_g1	4
TRINITY_DN41807_c1_g1	4
TRINITY_DN38709_c0_g1	4
TRINITY_DN63707_c4_g1	4
TRINITY_DN57490_c1_g1	4
TRINITY_DN43522_c0_g1	4
TRINITY_DN27851_c0_g1	4
TRINITY_DN65431_c0_g1	4
TRINITY_DN12331_c0_g1	4
TRINITY_DN42646_c0_g1	4
TRINITY_DN70969_c0_g1	4
TRINITY_DN46096_c0_g1	4
TRINITY_DN36459_c0_g1	4
TRINITY_DN61606_c0_g1	4
TRINITY_DN53629_c0_g1	4
TRINITY_DN62490_c10_g1	4
TRINITY_DN44819_c1_g1	4
TRINITY_DN61883_c1_g1	4
TRINITY_DN60883_c1_g1	4
TRINITY_DN44417_c1_g1	4
TRINITY_DN45385_c0_g1	4
TRINITY_DN56911_c0_g1	4
TRINITY_DN59578_c0_g1	4
TRINITY_DN58914_c2_g1	4
TRINITY_DN46571_c0_g1	4
TRINITY_DN30747_c0_g1	4
TRINITY_DN58963_c0_g1	4
TRINITY_DN51426_c0_g1	4
TRINITY_DN38162_c0_g1	4
TRINITY_DN5338_c0_g1	4
TRINITY_DN47843_c0_g1	4
TRINITY_DN46697_c0_g1	4
TRINITY_DN43330_c0_g1	4
TRINITY_DN26433_c0_g1	4
TRINITY_DN55597_c0_g1	4
TRINITY_DN56427_c0_g1	4
TRINITY_DN15837_c0_g1	4
TRINITY_DN48872_c0_g1	4
TRINITY_DN44695_c0_g1	4
TRINITY_DN61577_c0_g3	4
TRINITY_DN44138_c0_g1	4
TRINITY_DN34087_c0_g1	4
TRINITY_DN160020_c0_g1	4
TRINITY_DN172119_c0_g1	4
TRINITY_DN62880_c3_g1	4
TRINITY_DN103249_c0_g1	4
TRINITY_DN20410_c0_g1	4
TRINITY_DN46648_c0_g1	4
TRINITY_DN64453_c1_g1	4
TRINITY_DN25504_c0_g1	4
TRINITY_DN59330_c1_g1	4
TRINITY_DN32575_c0_g1	4
TRINITY_DN105795_c0_g1	4
TRINITY_DN62510_c0_g1	4
TRINITY_DN29882_c0_g1	4
TRINITY_DN43625_c0_g1	4
TRINITY_DN102837_c0_g1	4
TRINITY_DN36533_c0_g1	4
TRINITY_DN62728_c0_g1	4
TRINITY_DN48280_c0_g1	4
TRINITY_DN24798_c0_g1	4
TRINITY_DN71694_c0_g2	4
TRINITY_DN17212_c0_g1	4
TRINITY_DN91135_c0_g1	4
TRINITY_DN37567_c0_g1	4
TRINITY_DN61540_c0_g1	4
TRINITY_DN47596_c0_g1	4
TRINITY_DN29765_c0_g1	4
TRINITY_DN58698_c1_g6	4
TRINITY_DN54161_c0_g1	4
TRINITY_DN852_c0_g1	4
TRINITY_DN60381_c0_g1	4
TRINITY_DN65679_c0_g1	4
TRINITY_DN61257_c5_g1	4
TRINITY_DN22998_c0_g1	4
TRINITY_DN49503_c0_g1	4
TRINITY_DN119927_c0_g1	4
TRINITY_DN58801_c0_g1	4
TRINITY_DN5324_c0_g1	4
TRINITY_DN108377_c0_g1	4
TRINITY_DN41601_c0_g1	4
TRINITY_DN51763_c2_g1	4
TRINITY_DN2539_c0_g1	4
TRINITY_DN31793_c0_g1	4
TRINITY_DN56382_c0_g1	4
TRINITY_DN42897_c0_g2	4
TRINITY_DN38795_c0_g1	4
TRINITY_DN65042_c3_g1	4
TRINITY_DN2640_c0_g1	4
TRINITY_DN31342_c0_g1	4
TRINITY_DN5722_c0_g1	4
TRINITY_DN56634_c0_g1	4
TRINITY_DN3621_c0_g1	4
TRINITY_DN59674_c0_g1	4
TRINITY_DN78549_c0_g1	4
TRINITY_DN38342_c0_g2	4
TRINITY_DN40040_c0_g1	4
TRINITY_DN36682_c0_g1	4
TRINITY_DN66814_c0_g4	4
TRINITY_DN63021_c0_g2	4
TRINITY_DN56109_c0_g1	4
TRINITY_DN65848_c1_g2	4
TRINITY_DN160898_c0_g1	4
TRINITY_DN66740_c0_g3	4
TRINITY_DN10310_c0_g1	4
TRINITY_DN2677_c0_g2	4
TRINITY_DN55475_c0_g1	4
TRINITY_DN145457_c0_g1	4
TRINITY_DN42547_c0_g1	4
TRINITY_DN41438_c0_g1	4
TRINITY_DN55101_c0_g1	4
TRINITY_DN64325_c0_g1	4
TRINITY_DN61965_c0_g2	4
TRINITY_DN48215_c0_g1	4
TRINITY_DN47507_c0_g1	4
TRINITY_DN21272_c0_g1	4
TRINITY_DN49334_c0_g1	4
TRINITY_DN34451_c0_g1	4
TRINITY_DN59650_c1_g1	4
TRINITY_DN97409_c0_g1	4
TRINITY_DN13431_c0_g1	4
TRINITY_DN33398_c0_g1	4
TRINITY_DN81498_c0_g1	4
TRINITY_DN58232_c0_g1	4
TRINITY_DN3338_c0_g1	4
TRINITY_DN33391_c0_g1	4
TRINITY_DN20641_c0_g1	4
TRINITY_DN65727_c11_g2	4
TRINITY_DN61193_c9_g1	4
TRINITY_DN62624_c0_g1	4
TRINITY_DN47053_c0_g1	4
TRINITY_DN60593_c5_g1	4
TRINITY_DN45197_c0_g1	4
TRINITY_DN23260_c0_g1	4
TRINITY_DN121675_c0_g1	4
TRINITY_DN53351_c0_g1	4
TRINITY_DN63924_c4_g4	4
TRINITY_DN169386_c0_g1	4
TRINITY_DN55906_c0_g1	4
TRINITY_DN62004_c0_g1	4
TRINITY_DN19795_c0_g1	4
TRINITY_DN41033_c1_g1	4
TRINITY_DN60245_c0_g1	4
TRINITY_DN129269_c0_g1	4
TRINITY_DN45660_c0_g1	4
TRINITY_DN55472_c1_g4	4
TRINITY_DN66778_c1_g3	4
TRINITY_DN27401_c0_g1	4
TRINITY_DN29131_c0_g1	4
TRINITY_DN13816_c0_g1	4
TRINITY_DN64604_c0_g1	4
TRINITY_DN81700_c0_g1	4
TRINITY_DN167746_c0_g1	4
TRINITY_DN58965_c0_g1	4
TRINITY_DN50015_c0_g1	4
TRINITY_DN27742_c0_g1	4
TRINITY_DN121541_c0_g1	4
TRINITY_DN59847_c1_g1	4
TRINITY_DN62971_c2_g1	4
TRINITY_DN62971_c2_g3	4
TRINITY_DN156277_c0_g1	4
TRINITY_DN62755_c9_g1	4
TRINITY_DN56304_c0_g1	4
TRINITY_DN63412_c1_g1	4
TRINITY_DN63460_c0_g2	4
TRINITY_DN58926_c0_g1	4
TRINITY_DN7389_c0_g1	4
TRINITY_DN58126_c0_g1	4
TRINITY_DN65932_c0_g1	4
TRINITY_DN65710_c7_g1	4
TRINITY_DN60223_c0_g1	4
TRINITY_DN56851_c0_g1	4
TRINITY_DN58568_c0_g1	4
TRINITY_DN45687_c13_g1	4
TRINITY_DN58792_c1_g1	4
TRINITY_DN62474_c0_g1	4
TRINITY_DN43941_c0_g1	4
TRINITY_DN58810_c1_g1	4
TRINITY_DN29824_c0_g1	4
TRINITY_DN63203_c2_g1	4
TRINITY_DN66419_c4_g1	4
TRINITY_DN53084_c0_g1	4
TRINITY_DN5322_c0_g1	4
TRINITY_DN57358_c0_g3	4
TRINITY_DN22667_c0_g1	4
TRINITY_DN7098_c0_g1	4
TRINITY_DN63309_c0_g2	4
TRINITY_DN137926_c0_g1	4
TRINITY_DN60916_c1_g1	4
TRINITY_DN26164_c1_g2	4
TRINITY_DN45666_c0_g1	4
TRINITY_DN42274_c1_g1	4
TRINITY_DN9371_c0_g1	4
TRINITY_DN58220_c2_g1	4
TRINITY_DN49861_c0_g1	4
TRINITY_DN3954_c0_g1	4
TRINITY_DN59314_c0_g1	4
TRINITY_DN55046_c1_g1	4
TRINITY_DN1384_c0_g1	4
TRINITY_DN49568_c0_g1	4
TRINITY_DN46174_c0_g1	4
TRINITY_DN49017_c0_g1	4
TRINITY_DN57522_c0_g1	4
TRINITY_DN54331_c0_g1	4
TRINITY_DN59023_c0_g1	4
TRINITY_DN33359_c0_g1	4
TRINITY_DN52286_c4_g2	4
TRINITY_DN29164_c0_g1	4
TRINITY_DN72_c0_g1	4
TRINITY_DN27742_c1_g1	4
TRINITY_DN169913_c0_g1	4
TRINITY_DN86891_c0_g1	4
TRINITY_DN107660_c0_g1	4
TRINITY_DN27742_c2_g1	4
TRINITY_DN60539_c8_g1	4
TRINITY_DN72_c1_g1	4
TRINITY_DN23130_c0_g1	4
TRINITY_DN49053_c1_g1	4
TRINITY_DN15837_c1_g1	4
TRINITY_DN27815_c0_g1	4
TRINITY_DN56660_c1_g1	4
TRINITY_DN12871_c0_g1	4
TRINITY_DN64669_c8_g3	4
TRINITY_DN47977_c0_g1	4
TRINITY_DN56223_c0_g1	4
TRINITY_DN45402_c0_g1	4
TRINITY_DN43357_c1_g1	4
TRINITY_DN156825_c0_g1	4
TRINITY_DN44883_c0_g1	4
TRINITY_DN61089_c0_g1	4
TRINITY_DN61577_c0_g2	4
TRINITY_DN61086_c0_g2	4
TRINITY_DN61086_c0_g1	4
TRINITY_DN63571_c0_g1	4
TRINITY_DN67885_c0_g1	4
TRINITY_DN65710_c7_g2	4
TRINITY_DN9352_c0_g1	4
TRINITY_DN151330_c0_g1	4
TRINITY_DN158593_c0_g1	4
TRINITY_DN63282_c4_g1	4
TRINITY_DN61750_c2_g3	4
TRINITY_DN53478_c0_g2	4
TRINITY_DN53278_c0_g1	4
TRINITY_DN59187_c2_g1	4
TRINITY_DN83476_c0_g1	4
TRINITY_DN39085_c0_g1	4
TRINITY_DN36325_c0_g1	4
TRINITY_DN29223_c0_g1	4
TRINITY_DN39330_c1_g1	4
TRINITY_DN40229_c0_g1	4
TRINITY_DN47661_c2_g1	4
TRINITY_DN44743_c1_g1	4
TRINITY_DN43309_c0_g1	4
TRINITY_DN60547_c1_g1	4
TRINITY_DN60718_c0_g2	4
TRINITY_DN47199_c0_g1	4
TRINITY_DN60877_c0_g1	4
TRINITY_DN55449_c1_g1	8
TRINITY_DN48357_c0_g1	8
TRINITY_DN51598_c0_g1	8
TRINITY_DN29879_c0_g1	8
TRINITY_DN23129_c1_g1	8
TRINITY_DN101392_c0_g1	8
TRINITY_DN18629_c0_g1	8
TRINITY_DN11273_c0_g1	8
TRINITY_DN56089_c6_g2	8
TRINITY_DN48278_c0_g1	8
TRINITY_DN44897_c0_g1	8
TRINITY_DN44791_c0_g1	8
TRINITY_DN64787_c11_g5	8
TRINITY_DN44502_c0_g1	8
TRINITY_DN7426_c0_g1	8
TRINITY_DN56089_c6_g1	8
TRINITY_DN56089_c4_g2	8
TRINITY_DN63652_c0_g2	8
TRINITY_DN46737_c0_g1	8
TRINITY_DN64787_c11_g2	8
TRINITY_DN51571_c1_g1	8
TRINITY_DN119494_c0_g1	8
TRINITY_DN60813_c1_g1	8
TRINITY_DN64787_c11_g1	8
TRINITY_DN25282_c0_g1	8
TRINITY_DN42198_c0_g1	8
TRINITY_DN58257_c0_g1	11
TRINITY_DN48497_c0_g1	11
TRINITY_DN39115_c0_g1	11
TRINITY_DN47600_c0_g2	11
TRINITY_DN156001_c0_g1	11
TRINITY_DN56457_c0_g1	11
TRINITY_DN57004_c0_g1	11
TRINITY_DN95047_c0_g1	11
TRINITY_DN54343_c0_g1	11
TRINITY_DN64557_c0_g1	11
TRINITY_DN63197_c0_g2	11
TRINITY_DN39351_c0_g1	11
TRINITY_DN87234_c0_g1	11
TRINITY_DN45310_c0_g1	11
TRINITY_DN62489_c2_g3	11
TRINITY_DN43533_c2_g1	11
TRINITY_DN51157_c0_g1	11
TRINITY_DN57533_c0_g1	1
TRINITY_DN57310_c2_g1	1
TRINITY_DN30243_c0_g1	1
TRINITY_DN32414_c0_g1	1
TRINITY_DN84908_c0_g1	1
TRINITY_DN83829_c0_g1	1
TRINITY_DN23683_c2_g1	1
TRINITY_DN36748_c0_g1	1
TRINITY_DN49909_c0_g1	1
TRINITY_DN36651_c0_g1	1
TRINITY_DN62368_c3_g1	1
TRINITY_DN48990_c0_g1	1
TRINITY_DN58095_c0_g1	1
TRINITY_DN58095_c0_g2	1
TRINITY_DN37468_c0_g1	1
TRINITY_DN36347_c1_g1	1
TRINITY_DN64636_c3_g1	1
TRINITY_DN62118_c0_g1	1
TRINITY_DN61360_c0_g2	1
TRINITY_DN61360_c0_g1	1
TRINITY_DN62845_c0_g3	1
TRINITY_DN54792_c0_g1	1
TRINITY_DN55209_c0_g1	1
TRINITY_DN63458_c2_g1	1
TRINITY_DN36298_c0_g1	1
TRINITY_DN66823_c1_g1	1
TRINITY_DN19803_c0_g1	1
TRINITY_DN60566_c12_g1	1
TRINITY_DN140467_c0_g1	1
TRINITY_DN102677_c0_g1	1
TRINITY_DN8432_c0_g1	1
TRINITY_DN30124_c0_g1	1
TRINITY_DN56010_c3_g1	1
TRINITY_DN52026_c0_g1	1
TRINITY_DN56010_c2_g1	1
TRINITY_DN59258_c2_g1	1
TRINITY_DN63962_c1_g1	1
TRINITY_DN67017_c0_g1	1
TRINITY_DN64798_c5_g1	1
TRINITY_DN55525_c0_g1	1
TRINITY_DN59258_c2_g2	1
TRINITY_DN156436_c0_g1	1
TRINITY_DN37692_c0_g1	1
TRINITY_DN23276_c0_g1	1
TRINITY_DN64798_c5_g2	1
TRINITY_DN65283_c1_g1	1
TRINITY_DN40406_c0_g1	1
TRINITY_DN34088_c0_g1	1
TRINITY_DN52232_c0_g2	1
TRINITY_DN37334_c0_g1	1
TRINITY_DN38839_c0_g1	1
TRINITY_DN61720_c1_g1	1
TRINITY_DN52278_c0_g2	1
TRINITY_DN52064_c0_g1	1
TRINITY_DN54268_c0_g1	1
TRINITY_DN55267_c0_g1	1
TRINITY_DN66159_c5_g5	1
TRINITY_DN59192_c0_g2	1
TRINITY_DN24413_c0_g1	1
TRINITY_DN59736_c30_g1	1
TRINITY_DN65006_c1_g1	1
TRINITY_DN27204_c0_g1	1
TRINITY_DN7141_c0_g1	1
TRINITY_DN44130_c0_g1	1
TRINITY_DN37808_c1_g1	1
TRINITY_DN58598_c0_g1	1
TRINITY_DN61577_c0_g1	1
TRINITY_DN57530_c0_g1	1
TRINITY_DN133604_c0_g1	1
TRINITY_DN156613_c0_g1	1
TRINITY_DN62151_c0_g1	1
TRINITY_DN57388_c0_g1	1
TRINITY_DN61410_c0_g1	1
TRINITY_DN65747_c2_g1	1
TRINITY_DN63001_c0_g1	1
TRINITY_DN50747_c0_g1	1
TRINITY_DN59192_c0_g1	1
TRINITY_DN4926_c0_g1	1
TRINITY_DN65015_c6_g2	1
TRINITY_DN14511_c0_g1	1
TRINITY_DN42531_c0_g1	1
TRINITY_DN66656_c2_g2	1
TRINITY_DN50793_c1_g1	1
TRINITY_DN37173_c0_g1	1
TRINITY_DN62796_c0_g1	1
TRINITY_DN46728_c0_g1	1
TRINITY_DN65307_c1_g1	1
TRINITY_DN65909_c0_g2	1
TRINITY_DN65909_c0_g3	1
TRINITY_DN15361_c0_g1	1
TRINITY_DN63079_c6_g3	1
TRINITY_DN63575_c2_g3	1
TRINITY_DN124990_c0_g1	1
TRINITY_DN142414_c0_g1	1
TRINITY_DN63079_c6_g1	1
TRINITY_DN23002_c0_g1	1
TRINITY_DN59677_c0_g1	1
TRINITY_DN34965_c0_g1	1
TRINITY_DN28940_c0_g1	1
TRINITY_DN63976_c0_g2	1
TRINITY_DN66973_c40_g1	1
TRINITY_DN56137_c2_g1	1
TRINITY_DN65036_c0_g2	1
TRINITY_DN65036_c0_g1	1
TRINITY_DN63060_c1_g1	1
TRINITY_DN46018_c1_g1	1
TRINITY_DN36840_c0_g1	1
TRINITY_DN96964_c0_g1	1
TRINITY_DN42522_c0_g1	1
TRINITY_DN9043_c0_g1	1
TRINITY_DN65684_c4_g5	1
TRINITY_DN156381_c0_g1	1
TRINITY_DN61109_c0_g1	1
TRINITY_DN36680_c1_g1	1
TRINITY_DN38066_c0_g1	1
TRINITY_DN12501_c0_g1	1
TRINITY_DN32174_c0_g1	1
TRINITY_DN59340_c2_g1	1
TRINITY_DN8946_c2_g1	1
TRINITY_DN33324_c1_g1	1
TRINITY_DN147072_c0_g1	1
TRINITY_DN66098_c1_g1	1
TRINITY_DN55079_c0_g1	1
TRINITY_DN48901_c0_g1	1
TRINITY_DN55280_c1_g1	1
TRINITY_DN61938_c0_g2	1
TRINITY_DN40087_c0_g2	1
TRINITY_DN45542_c0_g1	1
TRINITY_DN65054_c0_g1	1
TRINITY_DN55134_c0_g1	1
TRINITY_DN65176_c0_g1	1
TRINITY_DN30110_c0_g1	1
TRINITY_DN25707_c1_g1	1
TRINITY_DN41993_c0_g1	1
TRINITY_DN33650_c0_g1	1
TRINITY_DN57790_c0_g1	1
TRINITY_DN54211_c0_g1	1
TRINITY_DN58103_c1_g2	1
TRINITY_DN15552_c0_g2	1
TRINITY_DN66804_c24_g4	1
TRINITY_DN43285_c0_g1	1
TRINITY_DN58312_c0_g1	1
TRINITY_DN29391_c0_g1	1
TRINITY_DN64688_c3_g2	1
TRINITY_DN159773_c0_g1	1
TRINITY_DN22030_c0_g1	1
TRINITY_DN62091_c4_g1	1
TRINITY_DN54444_c3_g1	1
TRINITY_DN66684_c1_g1	1
TRINITY_DN28381_c0_g1	1
TRINITY_DN65367_c2_g1	1
TRINITY_DN59514_c0_g2	1
TRINITY_DN35596_c0_g1	1
TRINITY_DN4744_c0_g1	1
TRINITY_DN58161_c0_g2	1
TRINITY_DN58165_c3_g1	1
TRINITY_DN46612_c0_g1	1
TRINITY_DN42614_c0_g1	1
TRINITY_DN37579_c0_g1	1
TRINITY_DN4143_c0_g1	1
TRINITY_DN16086_c0_g1	1
TRINITY_DN65130_c0_g1	1
TRINITY_DN50633_c0_g1	1
TRINITY_DN64944_c5_g3	1
TRINITY_DN15814_c0_g1	1
TRINITY_DN32977_c0_g1	1
TRINITY_DN38324_c0_g1	1
TRINITY_DN59287_c2_g3	1
TRINITY_DN35636_c0_g1	1
TRINITY_DN54498_c0_g1	1
TRINITY_DN23845_c0_g1	1
TRINITY_DN61046_c0_g1	1
TRINITY_DN58348_c0_g1	1
TRINITY_DN64129_c0_g1	1
TRINITY_DN35126_c0_g1	1
TRINITY_DN4902_c0_g1	1
TRINITY_DN61867_c1_g1	1
TRINITY_DN61845_c8_g2	1
TRINITY_DN65746_c0_g1	1
TRINITY_DN50955_c0_g1	1
TRINITY_DN47180_c0_g1	1
TRINITY_DN11081_c0_g1	1
TRINITY_DN54901_c0_g1	1
TRINITY_DN37185_c0_g1	1
TRINITY_DN66350_c1_g1	1
TRINITY_DN63192_c8_g1	1
TRINITY_DN66242_c2_g1	1
TRINITY_DN39159_c0_g1	1
TRINITY_DN29385_c0_g1	1
TRINITY_DN171350_c0_g1	1
TRINITY_DN48388_c0_g1	1
TRINITY_DN28290_c1_g1	1
TRINITY_DN64082_c6_g1	1
TRINITY_DN26153_c0_g1	1
TRINITY_DN1951_c0_g1	1
TRINITY_DN61812_c1_g1	1
TRINITY_DN43887_c0_g1	1
TRINITY_DN14718_c0_g1	1
TRINITY_DN145230_c0_g1	1
TRINITY_DN60581_c9_g3	1
TRINITY_DN57378_c2_g4	1
TRINITY_DN59337_c1_g1	1
TRINITY_DN88257_c0_g1	1
TRINITY_DN65744_c0_g1	1
TRINITY_DN79138_c0_g1	1
TRINITY_DN114899_c0_g1	1
TRINITY_DN107636_c0_g1	1
TRINITY_DN5348_c0_g1	1
TRINITY_DN41265_c0_g1	1
TRINITY_DN174295_c0_g1	1
TRINITY_DN59445_c0_g1	1
TRINITY_DN28847_c0_g1	1
TRINITY_DN41939_c0_g1	1
TRINITY_DN64847_c3_g1	1
TRINITY_DN99240_c0_g1	1
TRINITY_DN47720_c1_g1	1
TRINITY_DN13093_c0_g1	1
TRINITY_DN19606_c0_g1	1
TRINITY_DN5942_c0_g1	1
TRINITY_DN26145_c0_g1	1
TRINITY_DN60191_c0_g2	1
TRINITY_DN33809_c0_g1	1
TRINITY_DN61114_c0_g3	1
TRINITY_DN34623_c0_g1	1
TRINITY_DN32459_c0_g1	1
TRINITY_DN53621_c1_g1	1
TRINITY_DN99983_c0_g1	1
TRINITY_DN1693_c0_g1	2
TRINITY_DN11923_c0_g1	2
TRINITY_DN61191_c1_g1	2
TRINITY_DN58737_c1_g1	2
TRINITY_DN44534_c0_g1	2
TRINITY_DN40704_c0_g1	2
TRINITY_DN6528_c0_g1	2
TRINITY_DN18694_c0_g1	2
TRINITY_DN36953_c0_g1	2
TRINITY_DN42619_c0_g1	2
TRINITY_DN63012_c0_g1	2
TRINITY_DN45811_c0_g1	2
TRINITY_DN62869_c9_g3	2
TRINITY_DN6834_c0_g1	2
TRINITY_DN53743_c1_g1	2
TRINITY_DN63964_c2_g4	2
TRINITY_DN64687_c3_g2	2
TRINITY_DN61069_c3_g4	2
TRINITY_DN57211_c0_g1	2
TRINITY_DN40679_c0_g1	2
TRINITY_DN53696_c0_g1	2
TRINITY_DN53521_c0_g1	2
TRINITY_DN17099_c0_g1	2
TRINITY_DN28457_c0_g1	2
TRINITY_DN8401_c0_g1	2
TRINITY_DN46707_c3_g1	2
TRINITY_DN53559_c1_g1	2
TRINITY_DN58356_c0_g1	2
TRINITY_DN63145_c0_g1	2
TRINITY_DN64551_c1_g1	2
TRINITY_DN58226_c0_g1	2
TRINITY_DN66326_c0_g2	2
TRINITY_DN26362_c0_g1	2
TRINITY_DN40715_c0_g1	2
TRINITY_DN16998_c0_g1	2
TRINITY_DN33362_c0_g1	2
TRINITY_DN161830_c0_g1	2
TRINITY_DN32783_c0_g1	2
TRINITY_DN66613_c0_g1	2
TRINITY_DN24257_c0_g1	2
TRINITY_DN87595_c0_g1	2
TRINITY_DN39802_c0_g1	2
TRINITY_DN30639_c0_g1	2
TRINITY_DN54594_c1_g1	2
TRINITY_DN62829_c0_g5	2
TRINITY_DN28527_c0_g1	2
TRINITY_DN62285_c2_g1	2
TRINITY_DN64464_c1_g1	2
TRINITY_DN60934_c5_g2	2
TRINITY_DN66803_c7_g3	2
TRINITY_DN25061_c0_g1	2
TRINITY_DN171210_c0_g1	2
TRINITY_DN31050_c0_g1	2
TRINITY_DN48964_c0_g1	2
TRINITY_DN36028_c0_g1	2
TRINITY_DN394_c0_g1	2
TRINITY_DN99719_c0_g1	2
TRINITY_DN64467_c0_g2	2
TRINITY_DN124422_c0_g1	2
TRINITY_DN38266_c0_g2	2
TRINITY_DN32959_c0_g1	2
TRINITY_DN29860_c0_g1	2
TRINITY_DN38247_c0_g1	2
TRINITY_DN63080_c0_g1	2
TRINITY_DN25867_c0_g1	2
TRINITY_DN65450_c1_g1	2
TRINITY_DN65936_c3_g1	2
TRINITY_DN50987_c1_g1	2
TRINITY_DN35428_c0_g1	2
TRINITY_DN24073_c0_g1	2
TRINITY_DN33430_c0_g1	2
TRINITY_DN18335_c0_g1	2
TRINITY_DN65475_c0_g2	2
TRINITY_DN63719_c22_g3	2
TRINITY_DN61394_c94_g1	2
TRINITY_DN65589_c49_g1	2
TRINITY_DN59655_c0_g1	2
TRINITY_DN13437_c0_g2	2
TRINITY_DN22857_c1_g1	2
TRINITY_DN62098_c0_g1	2
TRINITY_DN64547_c1_g1	2
TRINITY_DN29220_c0_g1	2
TRINITY_DN41567_c0_g1	2
TRINITY_DN49508_c0_g1	2
TRINITY_DN64159_c12_g6	2
TRINITY_DN46090_c0_g2	2
TRINITY_DN13015_c0_g1	2
TRINITY_DN58727_c2_g1	2
TRINITY_DN169564_c1_g1	2
TRINITY_DN39965_c0_g1	2
TRINITY_DN55383_c0_g2	2
TRINITY_DN45107_c0_g2	2
TRINITY_DN116888_c0_g1	2
TRINITY_DN66380_c1_g2	2
TRINITY_DN62347_c2_g4	2
TRINITY_DN36067_c0_g1	2
TRINITY_DN6969_c0_g1	2
TRINITY_DN45877_c0_g1	2
TRINITY_DN75448_c0_g1	2
TRINITY_DN50406_c0_g1	2
TRINITY_DN115369_c0_g1	2
TRINITY_DN40193_c0_g1	2
TRINITY_DN42997_c0_g1	2
TRINITY_DN66194_c4_g1	2
TRINITY_DN172909_c0_g1	2
TRINITY_DN48719_c0_g1	2
TRINITY_DN42284_c0_g1	2
TRINITY_DN54700_c0_g1	2
TRINITY_DN57105_c0_g1	2
TRINITY_DN61000_c0_g1	2
TRINITY_DN39082_c0_g1	2
TRINITY_DN164265_c0_g1	2
TRINITY_DN57918_c0_g1	2
TRINITY_DN92240_c0_g1	2
TRINITY_DN4834_c0_g1	2
TRINITY_DN33283_c0_g1	2
TRINITY_DN70936_c0_g1	2
TRINITY_DN55962_c0_g1	2
TRINITY_DN32366_c0_g1	2
TRINITY_DN42640_c0_g1	2
TRINITY_DN63026_c0_g2	2
TRINITY_DN42955_c0_g1	2
TRINITY_DN34478_c0_g1	2
TRINITY_DN29115_c0_g1	2
TRINITY_DN63312_c2_g1	2
TRINITY_DN57576_c0_g1	2
TRINITY_DN66097_c2_g4	2
TRINITY_DN23722_c0_g1	2
TRINITY_DN14446_c0_g1	2
TRINITY_DN38057_c0_g1	2
TRINITY_DN52986_c0_g1	2
TRINITY_DN37465_c0_g1	2
TRINITY_DN60413_c3_g2	2
TRINITY_DN7145_c0_g1	2
TRINITY_DN25967_c0_g1	2
TRINITY_DN63987_c0_g1	2
TRINITY_DN19232_c0_g1	2
TRINITY_DN15647_c0_g1	2
TRINITY_DN24240_c0_g1	2
TRINITY_DN5214_c0_g1	2
TRINITY_DN58947_c1_g1	2
TRINITY_DN45544_c0_g1	2
TRINITY_DN29326_c0_g2	2
TRINITY_DN172034_c0_g1	2
TRINITY_DN55584_c0_g1	2
TRINITY_DN36024_c0_g1	2
TRINITY_DN39819_c0_g1	2
TRINITY_DN64946_c1_g2	2
TRINITY_DN64946_c0_g1	2
TRINITY_DN101854_c0_g1	2
TRINITY_DN158469_c0_g1	2
TRINITY_DN57606_c0_g1	2
TRINITY_DN165668_c0_g1	2
TRINITY_DN26353_c1_g1	2
TRINITY_DN110477_c0_g1	2
TRINITY_DN33953_c0_g1	2
TRINITY_DN117647_c0_g1	2
TRINITY_DN42593_c0_g2	2
TRINITY_DN64442_c1_g3	2
TRINITY_DN62381_c1_g1	2
TRINITY_DN107388_c0_g1	2
TRINITY_DN18143_c0_g1	2
TRINITY_DN33872_c1_g1	2
TRINITY_DN25630_c0_g1	2
TRINITY_DN67480_c0_g1	2
TRINITY_DN27564_c0_g1	2
TRINITY_DN105986_c0_g1	2
TRINITY_DN51201_c0_g1	2
TRINITY_DN55566_c0_g1	2
TRINITY_DN40485_c0_g1	2
TRINITY_DN54384_c0_g1	2
TRINITY_DN35611_c0_g2	2
TRINITY_DN39345_c0_g1	2
TRINITY_DN72049_c0_g1	2
TRINITY_DN61172_c1_g1	2
TRINITY_DN50833_c0_g1	2
TRINITY_DN165297_c0_g1	2
TRINITY_DN37754_c0_g2	2
TRINITY_DN50136_c0_g1	2
TRINITY_DN20799_c0_g1	2
TRINITY_DN54979_c0_g1	2
TRINITY_DN43907_c0_g1	2
TRINITY_DN58534_c0_g1	2
TRINITY_DN48977_c0_g3	2
TRINITY_DN40347_c0_g1	2
TRINITY_DN48819_c0_g1	2
TRINITY_DN44355_c0_g1	2
TRINITY_DN60133_c0_g1	2
TRINITY_DN50418_c0_g1	2
TRINITY_DN48783_c0_g1	2
TRINITY_DN39765_c0_g1	2
TRINITY_DN12161_c0_g1	2
TRINITY_DN65753_c1_g1	2
TRINITY_DN8225_c0_g1	2
TRINITY_DN57549_c0_g1	2
TRINITY_DN31935_c0_g1	2
TRINITY_DN9866_c0_g1	2
TRINITY_DN54185_c0_g1	2
TRINITY_DN56038_c0_g1	2
TRINITY_DN32178_c0_g1	2
TRINITY_DN37008_c0_g1	2
TRINITY_DN55123_c1_g1	2
TRINITY_DN38236_c0_g1	2
TRINITY_DN48655_c0_g1	2
TRINITY_DN4856_c0_g1	2
TRINITY_DN20620_c0_g1	2
TRINITY_DN64091_c2_g2	2
TRINITY_DN45507_c0_g1	2
TRINITY_DN48447_c0_g1	2
TRINITY_DN60796_c0_g1	2
TRINITY_DN34179_c0_g1	2
TRINITY_DN54638_c0_g3	2
TRINITY_DN132687_c0_g1	2
TRINITY_DN24677_c0_g1	2
TRINITY_DN15423_c0_g1	2
TRINITY_DN66961_c76_g2	2
TRINITY_DN57962_c0_g1	2
TRINITY_DN62389_c1_g2	2
TRINITY_DN41163_c0_g1	2
TRINITY_DN63772_c7_g1	2
TRINITY_DN59005_c5_g3	2
TRINITY_DN65251_c4_g1	2
TRINITY_DN33249_c0_g1	2
TRINITY_DN26625_c0_g1	2
TRINITY_DN61197_c14_g1	2
TRINITY_DN32669_c0_g1	2
TRINITY_DN1579_c0_g1	2
TRINITY_DN23018_c1_g1	2
TRINITY_DN13335_c0_g2	2
TRINITY_DN61246_c0_g1	2
TRINITY_DN29658_c0_g1	2
TRINITY_DN64917_c1_g2	2
TRINITY_DN157235_c0_g1	2
TRINITY_DN17741_c0_g1	2
TRINITY_DN64773_c0_g1	3
TRINITY_DN32682_c1_g1	3
TRINITY_DN30995_c0_g1	3
TRINITY_DN47363_c1_g1	3
TRINITY_DN83699_c0_g1	3
TRINITY_DN37033_c0_g1	3
TRINITY_DN66008_c0_g1	3
TRINITY_DN40394_c0_g1	3
TRINITY_DN60124_c0_g1	3
TRINITY_DN44407_c1_g1	3
TRINITY_DN64272_c1_g1	3
TRINITY_DN48904_c0_g1	3
TRINITY_DN60760_c1_g2	3
TRINITY_DN42488_c0_g1	3
TRINITY_DN60593_c2_g1	3
TRINITY_DN66977_c3_g4	3
TRINITY_DN54638_c0_g1	3
TRINITY_DN26294_c0_g1	3
TRINITY_DN22005_c0_g1	3
TRINITY_DN63531_c0_g1	3
TRINITY_DN58209_c0_g1	3
TRINITY_DN50867_c0_g1	3
TRINITY_DN34117_c0_g1	3
TRINITY_DN56816_c0_g1	3
TRINITY_DN58553_c0_g1	3
TRINITY_DN11791_c0_g2	3
TRINITY_DN31502_c0_g1	3
TRINITY_DN13563_c0_g1	3
TRINITY_DN25455_c0_g1	3
TRINITY_DN34200_c0_g1	3
TRINITY_DN66805_c5_g1	3
TRINITY_DN27121_c0_g1	3
TRINITY_DN30902_c0_g1	3
TRINITY_DN27596_c1_g1	3
TRINITY_DN66921_c5_g1	3
TRINITY_DN38880_c0_g1	3
TRINITY_DN61853_c0_g1	3
TRINITY_DN66484_c19_g2	3
TRINITY_DN64690_c4_g4	3
TRINITY_DN57641_c0_g1	3
TRINITY_DN60629_c1_g1	3
TRINITY_DN63843_c8_g2	3
TRINITY_DN62555_c2_g1	3
TRINITY_DN63600_c4_g6	3
TRINITY_DN47828_c0_g1	3
TRINITY_DN69137_c0_g1	3
TRINITY_DN25251_c0_g1	3
TRINITY_DN56407_c0_g2	3
TRINITY_DN49804_c0_g1	3
TRINITY_DN54951_c1_g1	3
TRINITY_DN56078_c0_g1	3
TRINITY_DN55601_c2_g1	3
TRINITY_DN64555_c10_g2	3
TRINITY_DN58922_c0_g1	3
TRINITY_DN64555_c10_g1	3
TRINITY_DN63600_c3_g1	3
TRINITY_DN63600_c4_g1	3
TRINITY_DN60116_c0_g1	3
TRINITY_DN67082_c0_g1	3
TRINITY_DN58732_c1_g1	3
TRINITY_DN4538_c0_g1	3
TRINITY_DN139240_c1_g1	3
TRINITY_DN64425_c0_g1	3
TRINITY_DN38296_c1_g1	3
TRINITY_DN57528_c0_g1	3
TRINITY_DN58863_c0_g1	3
TRINITY_DN65003_c1_g3	3
TRINITY_DN5040_c0_g1	3
TRINITY_DN155469_c0_g1	3
TRINITY_DN132480_c0_g1	3
TRINITY_DN136170_c0_g1	3
TRINITY_DN60934_c5_g1	3
TRINITY_DN151789_c0_g1	3
TRINITY_DN35395_c1_g1	3
TRINITY_DN29846_c0_g1	3
TRINITY_DN64872_c4_g1	3
TRINITY_DN48773_c0_g1	3
TRINITY_DN49849_c1_g1	3
TRINITY_DN156863_c0_g1	3
TRINITY_DN64091_c2_g1	3
TRINITY_DN31018_c0_g1	3
TRINITY_DN35080_c0_g1	3
TRINITY_DN115505_c0_g1	3
TRINITY_DN43724_c1_g2	3
TRINITY_DN46692_c0_g1	3
TRINITY_DN150978_c0_g1	3
TRINITY_DN127440_c0_g1	3
TRINITY_DN52775_c2_g1	3
TRINITY_DN53809_c0_g2	3
TRINITY_DN57415_c0_g2	3
TRINITY_DN43397_c0_g1	3
TRINITY_DN17595_c0_g1	3
TRINITY_DN69580_c0_g1	3
TRINITY_DN23928_c0_g1	3
TRINITY_DN17037_c0_g1	3
TRINITY_DN46644_c0_g1	3
TRINITY_DN66370_c2_g3	3
TRINITY_DN19906_c0_g1	3
TRINITY_DN34389_c0_g1	3
TRINITY_DN140960_c0_g1	3
TRINITY_DN66662_c5_g1	3
TRINITY_DN74884_c0_g1	3
TRINITY_DN40264_c0_g1	3
TRINITY_DN58625_c1_g1	3
TRINITY_DN17521_c0_g1	3
TRINITY_DN62860_c0_g1	3
TRINITY_DN61497_c0_g1	3
TRINITY_DN71938_c0_g1	3
TRINITY_DN166183_c0_g1	3
TRINITY_DN11814_c0_g1	3
TRINITY_DN45016_c0_g1	3
TRINITY_DN42765_c0_g1	3
TRINITY_DN63011_c2_g3	3
TRINITY_DN13272_c0_g1	3
TRINITY_DN15280_c0_g1	3
TRINITY_DN52005_c0_g1	3
TRINITY_DN78032_c0_g1	3
TRINITY_DN25824_c0_g1	3
TRINITY_DN57457_c0_g1	3
TRINITY_DN44753_c0_g1	3
TRINITY_DN45816_c0_g1	3
TRINITY_DN253_c0_g1	3
TRINITY_DN60716_c2_g1	3
TRINITY_DN66656_c1_g1	3
TRINITY_DN34238_c0_g1	3
TRINITY_DN57026_c1_g1	3
TRINITY_DN18826_c0_g1	3
TRINITY_DN51216_c0_g1	3
TRINITY_DN32851_c0_g1	3
TRINITY_DN54303_c0_g1	3
TRINITY_DN12041_c0_g1	3
TRINITY_DN24885_c0_g1	3
TRINITY_DN41745_c0_g1	3
TRINITY_DN4763_c0_g1	3
TRINITY_DN134722_c0_g1	3
TRINITY_DN11543_c0_g1	3
TRINITY_DN64892_c2_g3	3
TRINITY_DN62861_c20_g1	3
TRINITY_DN136106_c0_g1	3
TRINITY_DN61030_c3_g1	3
TRINITY_DN29880_c0_g1	3
TRINITY_DN66767_c4_g2	3
TRINITY_DN3909_c0_g1	3
TRINITY_DN58563_c0_g3	3
TRINITY_DN6409_c0_g1	3
TRINITY_DN45656_c0_g1	3
TRINITY_DN38013_c0_g1	3
TRINITY_DN66625_c2_g1	3
TRINITY_DN62820_c0_g2	3
TRINITY_DN64690_c4_g2	3
TRINITY_DN107852_c0_g1	3
TRINITY_DN61335_c0_g1	3
TRINITY_DN49988_c0_g1	3
TRINITY_DN41066_c0_g1	3
TRINITY_DN29001_c0_g1	3
TRINITY_DN62506_c3_g1	3
TRINITY_DN47958_c0_g1	3
TRINITY_DN161237_c0_g1	3
TRINITY_DN50281_c0_g1	3
TRINITY_DN59911_c0_g1	3
TRINITY_DN71326_c0_g1	3
TRINITY_DN39579_c0_g1	3
TRINITY_DN71187_c0_g1	3
TRINITY_DN47680_c0_g1	3
TRINITY_DN61808_c2_g1	3
TRINITY_DN44946_c0_g1	3
TRINITY_DN58564_c2_g1	3
TRINITY_DN48180_c0_g1	3
TRINITY_DN37232_c0_g1	3
TRINITY_DN62481_c0_g3	3
TRINITY_DN26730_c0_g1	3
TRINITY_DN64687_c4_g1	3
TRINITY_DN57774_c0_g1	3
TRINITY_DN53778_c0_g1	3
TRINITY_DN30024_c1_g1	3
TRINITY_DN43178_c0_g1	3
TRINITY_DN30851_c1_g1	3
TRINITY_DN40573_c0_g1	3
TRINITY_DN51723_c0_g1	3
TRINITY_DN49600_c0_g1	3
TRINITY_DN32300_c0_g1	3
TRINITY_DN9424_c0_g1	3
TRINITY_DN10545_c0_g1	3
TRINITY_DN54076_c0_g1	3
TRINITY_DN144090_c1_g1	3
TRINITY_DN4773_c0_g1	3
TRINITY_DN86026_c0_g1	3
TRINITY_DN39234_c0_g1	3
TRINITY_DN56621_c1_g1	3
TRINITY_DN58398_c0_g1	3
TRINITY_DN63768_c0_g1	3
TRINITY_DN18478_c0_g2	3
TRINITY_DN42349_c0_g1	3
TRINITY_DN36923_c0_g1	3
TRINITY_DN46748_c1_g1	3
TRINITY_DN163088_c0_g1	3
TRINITY_DN61259_c7_g1	3
TRINITY_DN140053_c0_g1	3
TRINITY_DN19721_c0_g1	3
TRINITY_DN66861_c4_g3	3
TRINITY_DN56060_c0_g1	3
TRINITY_DN47998_c0_g1	3
TRINITY_DN56792_c0_g2	3
TRINITY_DN103431_c0_g1	3
TRINITY_DN103410_c0_g1	3
TRINITY_DN40365_c0_g1	3
TRINITY_DN125636_c1_g1	3
TRINITY_DN55503_c0_g1	3
TRINITY_DN9530_c0_g1	3
TRINITY_DN43541_c0_g1	3
TRINITY_DN62617_c0_g1	3
TRINITY_DN16183_c0_g1	3
TRINITY_DN157471_c0_g1	3
TRINITY_DN15342_c0_g1	3
TRINITY_DN61821_c0_g2	3
TRINITY_DN58398_c0_g2	3
TRINITY_DN62912_c3_g4	3
TRINITY_DN44151_c0_g1	3
TRINITY_DN102494_c0_g1	3
TRINITY_DN6807_c0_g1	3
TRINITY_DN16424_c0_g1	3
TRINITY_DN10757_c0_g1	3
TRINITY_DN84308_c0_g1	3
TRINITY_DN28704_c0_g1	3
TRINITY_DN43842_c0_g1	3
TRINITY_DN97798_c0_g1	3
TRINITY_DN38931_c0_g1	3
TRINITY_DN3546_c0_g1	3
TRINITY_DN86794_c0_g1	3
TRINITY_DN170332_c0_g1	3
TRINITY_DN90811_c0_g1	3
TRINITY_DN95217_c0_g1	3
TRINITY_DN16704_c0_g1	3
TRINITY_DN51005_c1_g1	3
TRINITY_DN62213_c1_g1	3
TRINITY_DN15352_c0_g1	3
TRINITY_DN91275_c0_g1	3
TRINITY_DN61202_c2_g3	3
TRINITY_DN59373_c1_g1	3
TRINITY_DN66965_c2_g3	3
TRINITY_DN62326_c0_g8	3
TRINITY_DN65007_c0_g1	3
TRINITY_DN160072_c0_g1	3
TRINITY_DN146046_c0_g1	3
TRINITY_DN33053_c0_g1	3
TRINITY_DN93496_c0_g1	3
TRINITY_DN8338_c0_g1	3
TRINITY_DN49835_c0_g1	3
TRINITY_DN64052_c2_g3	3
TRINITY_DN76258_c0_g1	3
TRINITY_DN150968_c0_g1	3
TRINITY_DN14248_c0_g1	3
TRINITY_DN53532_c1_g1	3
TRINITY_DN59689_c8_g3	3
TRINITY_DN43685_c0_g1	3
TRINITY_DN31427_c0_g1	3
TRINITY_DN44664_c0_g1	3
TRINITY_DN48442_c0_g1	3
TRINITY_DN49834_c0_g1	3
TRINITY_DN62255_c0_g1	3
TRINITY_DN41637_c0_g1	3
TRINITY_DN116181_c0_g1	3
TRINITY_DN42352_c0_g1	3
TRINITY_DN83738_c0_g1	3
TRINITY_DN13903_c0_g1	3
TRINITY_DN66630_c14_g2	3
TRINITY_DN59484_c1_g2	3
TRINITY_DN63308_c1_g1	3
TRINITY_DN56363_c0_g2	3
TRINITY_DN53997_c0_g1	3
TRINITY_DN27832_c0_g1	3
TRINITY_DN63600_c4_g5	3
TRINITY_DN27468_c0_g1	3
TRINITY_DN62845_c0_g1	3
TRINITY_DN40902_c1_g1	3
TRINITY_DN21290_c0_g1	3
TRINITY_DN63060_c2_g1	3
TRINITY_DN37208_c0_g1	3
TRINITY_DN61499_c4_g1	3
TRINITY_DN14259_c0_g1	3
TRINITY_DN34558_c0_g1	3
TRINITY_DN48415_c0_g1	3
TRINITY_DN63843_c8_g3	3
TRINITY_DN63843_c6_g1	3
TRINITY_DN64690_c4_g1	3
TRINITY_DN146917_c0_g1	3
TRINITY_DN64852_c2_g2	3
TRINITY_DN41973_c0_g1	3
TRINITY_DN65476_c4_g2	3
TRINITY_DN58563_c0_g1	3
TRINITY_DN42280_c0_g1	3
TRINITY_DN36453_c0_g1	3
TRINITY_DN25848_c0_g2	3
TRINITY_DN62560_c0_g1	3
TRINITY_DN41443_c0_g1	3
TRINITY_DN66973_c40_g3	3
TRINITY_DN54213_c2_g1	3
TRINITY_DN64481_c0_g2	3
TRINITY_DN65330_c3_g2	3
TRINITY_DN18103_c0_g1	3
TRINITY_DN121594_c0_g1	3
TRINITY_DN140311_c0_g1	3
TRINITY_DN55627_c0_g1	3
TRINITY_DN56609_c0_g3	3
TRINITY_DN63600_c0_g1	3
TRINITY_DN62368_c4_g2	3
TRINITY_DN59514_c0_g1	9
TRINITY_DN66879_c35_g1	9
TRINITY_DN59790_c0_g1	9
TRINITY_DN64334_c1_g2	9
TRINITY_DN66961_c24_g1	9
TRINITY_DN13585_c0_g1	10
TRINITY_DN22905_c0_g1	10
TRINITY_DN28051_c0_g1	10
TRINITY_DN66950_c2_g1	10
TRINITY_DN66950_c2_g2	10
TRINITY_DN62525_c0_g1	10
TRINITY_DN27566_c0_g1	10
TRINITY_DN64776_c0_g1	10
TRINITY_DN46618_c0_g1	10
TRINITY_DN58704_c1_g1	10
TRINITY_DN59225_c0_g1	10
TRINITY_DN49820_c0_g1	10
TRINITY_DN50556_c0_g1	10
TRINITY_DN44007_c0_g1	10
TRINITY_DN34278_c0_g1	10
TRINITY_DN64215_c0_g1	10
TRINITY_DN62514_c0_g1	10
TRINITY_DN55200_c0_g1	10
TRINITY_DN51042_c0_g1	10
TRINITY_DN50499_c0_g1	10
TRINITY_DN51108_c0_g1	10
TRINITY_DN64897_c1_g3	10
TRINITY_DN30079_c0_g1	10
TRINITY_DN53206_c0_g1	10
TRINITY_DN60413_c3_g3	10
TRINITY_DN43374_c0_g1	10
TRINITY_DN64008_c1_g1	10
TRINITY_DN61864_c4_g2	10
TRINITY_DN44394_c0_g1	10
TRINITY_DN13163_c0_g1	10
TRINITY_DN63458_c2_g2	10
TRINITY_DN35057_c0_g1	10
TRINITY_DN49094_c2_g1	10
TRINITY_DN62513_c0_g1	10
TRINITY_DN57426_c0_g2	10
TRINITY_DN30050_c0_g1	10
TRINITY_DN65710_c5_g1	10
TRINITY_DN66644_c17_g1	10
TRINITY_DN35056_c0_g3	10
TRINITY_DN65796_c3_g1	10
