# Supplementary material for: Family dinner: Transcriptional plasticity of five Noctuidae (Lepidoptera) feeding on three host plant species
Source: Ecol Evol. 2022 Sep 6;12(9):e9258. doi: 10.1002/ece3.9258 (PMC9448971; doi:10.1002/ece3.9258)
Supplement: Supplementary file 32 — Table S10d2 [file ECE3-12-e9258-s048.xlsx]

## Sheet: mammestra_DE_HIGHISO_ARTH.blast
Supplementary Table 10d2. BLASTX annotated DE genes using local Arthropoda database.
Mamestra brassicae
Gene_ID	stitle	DE cluster	sseqid	pident	length	mismatch	gapopen	qstart	qend	sstart	send	evalue	bitscore
TRINITY_DN200801_c0_g1	XP_021195942.1 lipase 3-like [Helicoverpa armigera]	3	XP_021195942.1	79.345	397	81	1	1200	10	1	396	0	697
TRINITY_DN200346_c0_g1	XP_021192075.1 cuticle protein 16.5-like [Helicoverpa armigera]	7	XP_021192075.1	96.296	27	1	0	248	328	56	82	0.000237	49.7
TRINITY_DN200355_c0_g1	XP_022816173.1 larval cuticle protein LCP-30-like [Spodoptera litura]	7	XP_022816173.1	92.105	76	6	0	962	1189	258	333	4.47e-39	150
TRINITY_DN200389_c0_g1	XP_022816152.1 cytochrome P450 6B7-like [Spodoptera litura]	5	XP_022816152.1	75.952	499	117	2	2232	745	1	499	0	796
TRINITY_DN214120_c0_g1	XP_022834626.1 proline-rich protein LAS17 isoform X4 [Spodoptera litura]	4	XP_022834626.1	93.103	29	1	1	3	86	288	316	4.48e-06	53.9
TRINITY_DN221379_c0_g1	XP_021193887.1 gloverin-like [Helicoverpa armigera]	4	XP_021193887.1	69.444	36	11	0	542	435	141	176	5.93e-09	59.7
TRINITY_DN215729_c0_g1	PCG78324.1 hypothetical protein B5V51_4545 [Heliothis virescens]	3	PCG78324.1	82.759	29	5	0	783	697	14	42	2.53e-07	57.4
TRINITY_DN202851_c0_g1	AMQ46011.1 cuticular protein CPR97 [Spodoptera exigua]	3	AMQ46011.1	97.059	68	2	0	185	388	118	185	2.23e-41	142
TRINITY_DN201475_c0_g1	XP_022822936.1 sarcoplasmic calcium-binding proteins I, III, and IV-like [Spodoptera litura]	11	XP_022822936.1	91.257	183	16	0	45	593	1	183	1.36e-121	350
TRINITY_DN200920_c0_g1	XP_022830456.1 larval/pupal cuticle protein H1C-like [Spodoptera litura]	7	XP_022830456.1	90.123	81	8	0	368	126	256	336	2.53e-09	62
TRINITY_DN200993_c1_g1	AKJ54492.1 attacin 2 [Spodoptera exigua]	1	AKJ54492.1	77.293	229	43	3	916	233	15	235	7.33e-122	356
TRINITY_DN200432_c0_g1	XP_021183908.1 uncharacterized protein LOC110371830 [Helicoverpa armigera]	5	XP_021183908.1	83.465	254	42	0	7039	6278	1	254	9.45e-143	451
TRINITY_DN200426_c0_g1	ACD37365.1 pancreatic lipase 3 [Mamestra configurata]	1	ACD37365.1	51.23	244	102	6	699	1	10	247	2.44e-68	218
TRINITY_DN226399_c0_g1	ACR16001.2 serine protease 47 [Mamestra configurata]	3	ACR16001.2	76.471	34	8	0	297	398	7	40	4.06e-08	57.4
TRINITY_DN207415_c0_g1	AKJ54490.1 gloverin [Spodoptera exigua]	1	AKJ54490.1	67.586	145	44	2	648	217	33	175	2.63e-60	195
TRINITY_DN201056_c0_g1	XP_022821934.1 sodium-coupled monocarboxylate transporter 1-like isoform X1 [Spodoptera litura]	5	XP_022821934.1	90.158	569	56	0	134	1840	1	569	0	986
TRINITY_DN204900_c0_g1	XP_021195141.1 putative inorganic phosphate cotransporter [Helicoverpa armigera]	3	XP_021195141.1	93.855	179	11	0	794	258	190	368	3.71e-108	323
TRINITY_DN220105_c0_g1	RVE49051.1 hypothetical protein evm_006297 [Chilo suppressalis]	4	RVE49051.1	50.515	97	47	1	364	74	627	722	4.68e-16	79.7
TRINITY_DN205001_c0_g1	XP_021183742.1 carboxypeptidase B-like [Helicoverpa armigera]	3	XP_021183742.1	80.882	272	51	1	1	816	158	428	3.17e-157	452
TRINITY_DN206088_c0_g1	XP_021190082.1 uncharacterized protein LOC110376065 [Helicoverpa armigera]	5	XP_021190082.1	76.201	437	104	0	1311	1	4	440	0	726
TRINITY_DN206319_c1_g1	ADT80825.1 serine protease 55 [Mamestra configurata]	10	ADT80825.1	96.923	65	2	0	300	106	1	65	5.07e-25	103
TRINITY_DN206386_c0_g1	RVE53706.1 hypothetical protein evm_001598 [Chilo suppressalis]	2	RVE53706.1	48.76	121	59	2	8	361	41	161	9.37e-27	110
TRINITY_DN200741_c0_g1	XP_022826869.1 phytanoyl-CoA dioxygenase, peroxisomal-like [Spodoptera litura]	2	XP_022826869.1	89.734	263	27	0	328	1116	1	263	1.2e-174	496
TRINITY_DN200705_c0_g1	BAF03557.1 heat shock protein 20.7 [Mamestra brassicae]	5	BAF03557.1	99.444	180	1	0	178	717	1	180	9.64e-119	344
TRINITY_DN222829_c0_g1	CAA30306.1 cecropin B [Hyalophora cecropia]	1	CAA30306.1	78.261	46	10	0	139	2	1	46	2.46e-09	54.7
TRINITY_DN222864_c0_g1	PCG67918.1 hypothetical protein B5V51_5812 [Heliothis virescens]	3	PCG67918.1	62.712	118	44	0	403	50	210	327	8.69e-49	166
TRINITY_DN203666_c0_g1	ADT80832.1 serine protease 62 [Mamestra configurata]	5	ADT80832.1	97.34	188	5	0	566	3	1	188	1.69e-118	343
TRINITY_DN200689_c0_g1	XP_022826078.1 putative transporter svop-1 [Spodoptera litura]	3	XP_022826078.1	82.49	514	88	2	6	1541	7	520	0	835
TRINITY_DN200527_c0_g1	PZC74589.1 hypothetical protein B5X24_HaOG207641 [Helicoverpa armigera]	9	PZC74589.1	63.298	188	21	2	15	434	1	188	8.09e-56	195
TRINITY_DN200554_c0_g1	XP_022824751.1 fructose-1,6-bisphosphatase 1 [Spodoptera litura]	2	XP_022824751.1	93.731	335	21	0	294	1298	1	335	0	630
TRINITY_DN200508_c0_g1	ADT80834.1 serine protease 64, partial [Mamestra configurata]	5	ADT80834.1	98.616	289	4	0	107	973	1	289	0	553
TRINITY_DN212548_c0_g1	XP_022827207.1 facilitated trehalose transporter Tret1-like [Spodoptera litura]	3	XP_022827207.1	66.304	92	31	0	136	411	452	543	2.24e-38	144
TRINITY_DN201281_c0_g1	PZC80740.1 hypothetical protein B5X24_HaOG213964 [Helicoverpa armigera]	4	PZC80740.1	70.263	380	111	1	1234	95	4	381	0	573
TRINITY_DN204176_c0_g1	XP_021181513.1 cuticle protein 38-like [Helicoverpa armigera]	7	XP_021181513.1	67.391	230	44	7	834	163	48	252	6.93e-50	175
TRINITY_DN201363_c0_g1	ANC96676.1 CYP6AE88 [Mythimna separata]	5	ANC96676.1	78.824	85	18	0	118	372	25	109	7.35e-42	151
TRINITY_DN201330_c0_g1	XP_021191477.1 solute carrier family 2, facilitated glucose transporter member 6-like [Helicoverpa armigera]	4	XP_021191477.1	87.174	460	59	0	826	2205	1	460	0	842
TRINITY_DN210267_c0_g1	XP_021194612.1 protein lethal(2)essential for life-like [Helicoverpa armigera]	3	XP_021194612.1	83.673	196	32	0	63	650	1	196	2.6e-124	357
TRINITY_DN60217_c3_g1	XP_021191134.1 UDP-glucuronosyltransferase 1-1-like isoform X1 [Helicoverpa armigera]	3	XP_021191134.1	72.957	514	135	2	5751	4210	2	511	0	764
TRINITY_DN60229_c4_g2	AII16091.1 trypsin-like serine protease, partial [Spodoptera litura]	3	AII16091.1	75	28	7	0	85	2	15	42	0.000149	47.4
TRINITY_DN60283_c5_g1	ACD37365.1 pancreatic lipase 3 [Mamestra configurata]	4	ACD37365.1	78.571	28	6	0	1394	1477	29	56	0.000697	49.3
TRINITY_DN60208_c0_g1	XP_022832838.1 uncharacterized protein LOC111360825 [Spodoptera litura]	4	XP_022832838.1	61.207	116	44	1	869	522	1382	1496	3.02e-43	165
TRINITY_DN60225_c0_g1	XP_021186007.1 myrosinase 1-like [Helicoverpa armigera]	5	XP_021186007.1	82.745	510	88	0	2903	1374	1	510	0	916
TRINITY_DN49976_c0_g1	ACR16002.2 serine protease 48 [Mamestra configurata]	5	ACR16002.2	100	29	0	0	351	265	8	36	2.06e-10	62.8
TRINITY_DN58204_c0_g1	XP_026731190.1 cuticle protein 16.5-like [Trichoplusia ni]	7	XP_026731190.1	83.824	68	10	1	13	216	98	164	6.66e-16	75.9
TRINITY_DN35012_c0_g1	ACI45400.1 putative chymotrypsin, partial [Antheraea assamensis]	3	ACI45400.1	66.667	30	10	0	719	630	74	103	0.000164	48.1
TRINITY_DN35091_c0_g1	XP_026730235.1 collagenase-like [Trichoplusia ni]	3	XP_026730235.1	81.25	32	6	0	521	426	163	194	2.64e-06	53.1
TRINITY_DN35092_c0_g1	ALJ30298.1 cytochrome P450 monooxygenase CYP9A [Mamestra brassicae]	5	ALJ30298.1	96.667	30	1	0	334	245	255	284	5.13e-10	62
TRINITY_DN45541_c0_g1	AUN86405.1 UDP-glycosyltransferase 33T2 [Spodoptera litura]	3	AUN86405.1	90	30	3	0	172	261	277	306	1.45e-17	60.8
TRINITY_DN19588_c0_g1	XP_022837211.1 uncharacterized protein LOC111364537 [Spodoptera litura]	3	XP_022837211.1	78.378	74	16	0	178	399	536	609	3.36e-32	126
TRINITY_DN46919_c0_g1	XP_022821880.1 lipase 3-like [Spodoptera litura]	5	XP_022821880.1	72.683	410	101	4	1750	530	3	404	0	622
TRINITY_DN53613_c0_g1	PCG73012.1 hypothetical protein B5V51_237, partial [Heliothis virescens]	7	PCG73012.1	59.799	199	39	7	134	721	1	161	3.57e-63	204
TRINITY_DN46885_c0_g1	XP_026330565.1 glutathione S-transferase 2-like [Hyposmocoma kahamanoa]	3	XP_026330565.1	73.171	41	11	0	124	2	16	56	1.24e-10	65.1
TRINITY_DN46882_c0_g1	XP_021188899.1 uncharacterized protein LOC110375196 [Helicoverpa armigera]	2	XP_021188899.1	54.167	72	33	0	218	3	22	93	9.65e-17	77.8
TRINITY_DN28959_c0_g1	PCG65874.1 hypothetical protein B5V51_8526 [Heliothis virescens]	7	PCG65874.1	87.356	174	18	2	139	648	1	174	3.77e-67	224
TRINITY_DN81365_c0_g1	XP_026735700.1 UDP-glucuronosyltransferase 1-9-like [Trichoplusia ni]	5	XP_026735700.1	65.385	78	27	0	9	242	63	140	9.29e-20	92
TRINITY_DN57618_c4_g3	PZC81022.1 hypothetical protein B5X24_HaOG213544 [Helicoverpa armigera]	4	PZC81022.1	79.63	54	11	0	155	316	72	125	9.89e-24	95.1
TRINITY_DN57693_c0_g1	PCG63612.1 hypothetical protein B5V51_12001 [Heliothis virescens]	4	PCG63612.1	54.255	282	111	4	298	1098	2	280	2.32e-105	318
TRINITY_DN14573_c0_g1	XP_022832844.1 large proline-rich protein BAG6 isoform X5 [Spodoptera litura]	4	XP_022832844.1	85.185	27	3	1	275	355	157	182	0.000641	45.1
TRINITY_DN53316_c2_g1	XP_022815733.1 trypsin, alkaline C-like [Spodoptera litura]	3	XP_022815733.1	67.568	37	10	1	105	1	7	43	0.000448	47
TRINITY_DN53396_c0_g1	XP_014355331.1 PREDICTED: uncharacterized protein LOC106708353, partial [Papilio machaon]	3	XP_014355331.1	63.095	84	20	2	290	541	634	706	1.27e-20	96.3
TRINITY_DN30656_c0_g1	RVE49811.1 hypothetical protein evm_005541 [Chilo suppressalis]	2	RVE49811.1	45.902	61	28	2	24	206	150	205	0.000279	44.3
TRINITY_DN30640_c0_g1	BAB68545.1 dopa decarboxylase [Mamestra brassicae]	4	BAB68545.1	100	475	0	0	509	1933	1	475	0	988
TRINITY_DN27194_c0_g1	AAF71289.1 chemosensory protein [Mamestra brassicae]	7	AAF71289.1	100	128	0	0	134	517	1	128	1e-75	232
TRINITY_DN51708_c1_g1	KZC15096.1 Putative uncharacterized protein ART2 [Dufourea novaeangliae]	11	KZC15096.1	81.646	158	27	1	8	475	1	158	8.37e-84	251
TRINITY_DN54613_c1_g1	PZC71062.1 hypothetical protein B5X24_HaOG214167 [Helicoverpa armigera]	4	PZC71062.1	59.322	59	23	1	563	736	227	285	1.38e-09	65.1
TRINITY_DN392_c0_g1	AHY99682.1 UDP-glycosyltransferase 33J2 [Spodoptera littoralis]	3	AHY99682.1	70.248	121	36	0	418	56	70	190	8.91e-57	190
TRINITY_DN49513_c1_g1	ACX53733.1 oxidoreductase, partial [Heliothis virescens]	3	ACX53733.1	83.721	43	7	0	108	236	1	43	2.8e-16	73.2
TRINITY_DN49589_c0_g1	XP_012268877.1 protein cueball isoform X1 [Athalia rosae]	4	XP_012268877.1	51.562	64	30	1	288	479	360	422	1.28e-15	80.1
TRINITY_DN49562_c1_g1	PZC82838.1 hypothetical protein B5X24_HaOG209623 [Helicoverpa armigera]	3	PZC82838.1	55	80	33	2	1	234	23	101	1.26e-16	75.1
TRINITY_DN49559_c0_g1	ACR15995.1 serine protease 5 [Mamestra configurata]	5	ACR15995.1	96.667	30	1	0	471	560	14	43	6.49e-10	63.5
TRINITY_DN48631_c0_g1	PZC72861.1 hypothetical protein B5X24_HaOG210506 [Helicoverpa armigera]	4	PZC72861.1	72.727	33	9	0	1107	1009	21	53	2.69e-06	53.9
TRINITY_DN48646_c0_g1	XP_026740136.1 larval cuticle protein A1A-like [Trichoplusia ni]	3	XP_026740136.1	53.061	147	62	3	20	460	44	183	2.15e-19	87.8
TRINITY_DN48646_c0_g3	PZC78990.1 hypothetical protein B5X24_HaOG216941 [Helicoverpa armigera]	3	PZC78990.1	93.617	47	3	0	23	163	1	47	3.72e-13	69.7
TRINITY_DN48615_c0_g1	KPJ11802.1 S-adenosylmethionine mitochondrial carrier protein-like [Papilio machaon]	3	KPJ11802.1	54.054	37	17	0	814	704	122	158	0.000675	48.1
TRINITY_DN58853_c0_g3	ADZ95876.1 reverse transcriptase, partial [Drepana sp. GAS-2011]	3	ADZ95876.1	77.193	57	13	0	171	1	95	151	6.94e-26	100
TRINITY_DN58822_c1_g1	XP_021197159.1 larval/pupal rigid cuticle protein 66-like [Helicoverpa armigera]	7	XP_021197159.1	97.531	81	2	0	58	300	1	81	2.24e-41	140
TRINITY_DN58822_c1_g2	AMQ46017.1 cuticular protein RR-2 motif 63 isoform-1 [Spodoptera exigua]	7	AMQ46017.1	61.111	90	13	1	31	300	115	182	1.63e-15	74.7
TRINITY_DN47543_c0_g1	ACR16008.2 serine protease 34, partial [Mamestra configurata]	3	ACR16008.2	93.103	29	2	0	388	302	46	74	3.58e-10	62.4
TRINITY_DN47557_c0_g1	PCG67887.1 hypothetical protein B5V51_5843 [Heliothis virescens]	4	PCG67887.1	80.795	302	36	1	1194	289	1	280	2.65e-167	492
TRINITY_DN9235_c0_g1	XP_022828774.1 uncharacterized protein LOC111358100 [Spodoptera litura]	2	XP_022828774.1	86.957	23	3	0	446	514	126	148	0.000557	46.6
TRINITY_DN36759_c0_g1	PZC81749.1 hypothetical protein B5X24_HaOG212193 [Helicoverpa armigera]	3	PZC81749.1	53.191	47	14	2	207	323	237	283	1.13e-05	49.3
TRINITY_DN14976_c0_g1	ACR16000.1 serine protease 31, partial [Mamestra configurata]	4	ACR16000.1	75	44	9	1	134	3	2	43	3.67e-09	60.8
TRINITY_DN14949_c0_g1	XP_022818998.1 uncharacterized protein LOC111351326, partial [Spodoptera litura]	4	XP_022818998.1	63.043	46	17	0	200	63	255	300	6.4e-17	57
TRINITY_DN34423_c0_g1	AAW24481.1 prophenol oxidase activating enzyme 3 [Spodoptera litura]	4	AAW24481.1	52.56	293	122	7	263	1099	148	437	2.06e-97	306
TRINITY_DN57519_c5_g2	XP_021186798.1 probable nuclear hormone receptor HR3 isoform X5 [Helicoverpa armigera]	9	XP_021186798.1	98.384	557	9	0	3312	1642	1	557	0	1103
TRINITY_DN56481_c0_g1	XP_021186792.1 cuticle protein 1 [Helicoverpa armigera]	7	XP_021186792.1	89.888	89	9	0	969	703	1	89	4.92e-30	116
TRINITY_DN56449_c0_g1	XP_027223619.1 uncharacterized protein LOC113815802 [Penaeus vannamei]	2	XP_027223619.1	77.778	90	20	0	12	281	9	98	6.08e-31	114
TRINITY_DN56490_c0_g1	ROT79941.1 hypothetical protein C7M84_001328 [Penaeus vannamei]	11	ROT79941.1	81.928	83	15	0	679	927	1	83	1.52e-34	135
TRINITY_DN81250_c0_g1	PCG72337.1 hypothetical protein B5V51_908 [Heliothis virescens]	4	PCG72337.1	77.949	195	42	1	490	1074	1	194	6.51e-107	320
TRINITY_DN31243_c0_g1	XP_013201040.1 PREDICTED: RNA-directed DNA polymerase from mobile element jockey isoform X1 [Amyelois transitella]	4	XP_013201040.1	48.315	89	44	1	1	261	885	973	4.77e-19	87.8
TRINITY_DN45757_c1_g1	PZC84561.1 hypothetical protein B5X24_HaOG204591 [Helicoverpa armigera]	4	PZC84561.1	67.568	74	19	2	73	279	48	121	1.41e-24	98.2
TRINITY_DN45750_c0_g1	XP_021199899.1 putative nuclease HARBI1 [Helicoverpa armigera]	5	XP_021199899.1	62.069	29	11	0	1	87	49	77	3.11e-05	39.7
TRINITY_DN50481_c0_g1	RVE47625.1 hypothetical protein evm_007722 [Chilo suppressalis]	4	RVE47625.1	74.074	27	7	0	149	229	12	38	0.000357	43.9
TRINITY_DN50466_c1_g1	JAA81102.1 putative RNA-directed DNA polymerase from transposon BS, partial [Pararge aegeria]	4	JAA81102.1	62.069	29	11	0	211	297	115	143	0.000107	45.8
TRINITY_DN69215_c0_g2	XP_022837211.1 uncharacterized protein LOC111364537 [Spodoptera litura]	3	XP_022837211.1	67.949	78	24	1	3	236	980	1056	9.37e-15	82.4
TRINITY_DN46435_c0_g1	ERL83878.1 hypothetical protein D910_01157 [Dendroctonus ponderosae]	1	ERL83878.1	53.719	121	10	2	2	364	47	121	3.58e-27	114
TRINITY_DN46484_c2_g1	XP_022830409.1 lipase 3-like [Spodoptera litura]	5	XP_022830409.1	86.279	430	59	0	1513	224	1	430	0	796
TRINITY_DN60359_c0_g2	XP_026325747.1 uncharacterized protein LOC113234608, partial [Hyposmocoma kahamanoa]	5	XP_026325747.1	61.194	67	22	1	201	1	90	152	4.15e-22	90.5
TRINITY_DN60307_c1_g1	PZC81866.1 hypothetical protein B5X24_HaOG211879 [Helicoverpa armigera]	5	PZC81866.1	61.818	55	21	0	263	99	67	121	2.12e-15	74.3
TRINITY_DN60306_c4_g3	XP_026734754.1 uncharacterized protein LOC113498812 [Trichoplusia ni]	5	XP_026734754.1	75.862	29	7	0	6	92	317	345	7.94e-06	49.3
TRINITY_DN19705_c0_g1	XP_021184329.1 protein ORAOV1 homolog [Helicoverpa armigera]	2	XP_021184329.1	96.154	26	1	0	1	78	112	137	1.25e-08	55.5
TRINITY_DN82782_c0_g1	XP_021199121.1 UDP-glucuronosyltransferase 2B14-like [Helicoverpa armigera]	3	XP_021199121.1	92.063	63	5	0	485	673	16	78	1.65e-31	127
TRINITY_DN20300_c0_g1	XP_022837645.1 gloverin-like isoform X1 [Spodoptera litura]	4	XP_022837645.1	56.481	108	44	1	324	1	12	116	9.94e-26	101
TRINITY_DN54753_c0_g1	BAA21826.1 transposase [Attacus atlas]	4	BAA21826.1	88.889	54	6	0	164	3	5	58	5.24e-28	109
TRINITY_DN54729_c2_g1	JAG51551.1 hypothetical protein [Lygus hesperus]	4	JAG51551.1	54.545	44	20	0	213	344	56	99	4.22e-10	60.5
TRINITY_DN82607_c0_g1	PCG74312.1 hypothetical protein B5V51_13497 [Heliothis virescens]	4	PCG74312.1	68.718	195	55	1	101	667	331	525	2.32e-82	271
TRINITY_DN58789_c0_g2	PCG68755.1 hypothetical protein B5V51_4905 [Heliothis virescens]	5	PCG68755.1	90.526	95	9	0	2	286	94	188	6.8e-56	178
TRINITY_DN58789_c0_g1	ADK55520.1 small heat shock protein [Spodoptera litura]	5	ADK55520.1	94.059	101	4	2	303	1	1	99	1.2e-61	193
TRINITY_DN58747_c0_g1	XP_022816599.1 inducible metalloproteinase inhibitor protein-like [Spodoptera litura]	3	XP_022816599.1	40.625	128	73	2	556	179	38	164	3.48e-18	84
TRINITY_DN49316_c1_g1	XP_021196275.1 trypsin, alkaline C-like [Helicoverpa armigera]	1	XP_021196275.1	73.394	109	29	0	332	6	22	130	1.67e-51	170
TRINITY_DN54921_c0_g1	PZC73525.1 hypothetical protein B5X24_HaOG209457 [Helicoverpa armigera]	1	PZC73525.1	97.5	40	1	0	756	875	99	138	1.51e-19	94
TRINITY_DN91982_c0_g1	XP_021196122.1 uncharacterized protein LOC110380451 [Helicoverpa armigera]	4	XP_021196122.1	57.377	122	49	2	44	409	1	119	1.43e-43	145
TRINITY_DN61623_c0_g1	XP_022821902.1 fibroin heavy chain-like [Spodoptera litura]	9	XP_022821902.1	76.042	384	74	6	2614	1499	45	422	2.44e-116	367
TRINITY_DN57462_c1_g1	RVE39822.1 hypothetical protein evm_015528, partial [Chilo suppressalis]	5	RVE39822.1	71.429	63	18	0	1058	870	61	123	1.16e-23	102
TRINITY_DN57455_c0_g1	PCG70757.1 hypothetical protein B5V51_2618 [Heliothis virescens]	4	PCG70757.1	87.076	766	89	3	1889	4171	479	1239	0	1130
TRINITY_DN57465_c0_g1	AYM01157.1 glutathione-S-transferase epsilon class [Spodoptera littoralis]	3	AYM01157.1	59.361	219	88	1	63	719	11	228	9.64e-88	279
TRINITY_DN57465_c0_g2	AYM01157.1 glutathione-S-transferase epsilon class [Spodoptera littoralis]	11	AYM01157.1	58.636	220	90	1	63	722	11	229	5.96e-91	279
TRINITY_DN51272_c0_g1	ANC96676.1 CYP6AE88 [Mythimna separata]	5	ANC96676.1	72.727	121	33	0	603	241	407	527	9.31e-57	193
TRINITY_DN51263_c1_g1	PCG67919.1 hypothetical protein B5V51_5813 [Heliothis virescens]	7	PCG67919.1	60.326	184	71	1	444	995	162	343	3.29e-101	223
TRINITY_DN14059_c0_g1	RVE48633.1 hypothetical protein evm_006704 [Chilo suppressalis]	3	RVE48633.1	67.568	37	10	2	97	201	1716	1752	1.48e-06	51.2
TRINITY_DN14011_c0_g1	AID54862.1 cytochrome P450 CYP333B3 [Helicoverpa armigera]	5	AID54862.1	84.729	203	31	0	10	618	291	493	1.38e-126	372
TRINITY_DN90133_c0_g1	XP_022814802.1 uncharacterized protein LOC111348423 [Spodoptera litura]	6	XP_022814802.1	89.831	59	6	0	178	354	1	59	1.79e-27	108
TRINITY_DN53795_c0_g1	XP_026301785.1 uncharacterized protein LOC113219380, partial [Apis mellifera]	11	XP_026301785.1	75.824	91	22	0	421	693	1	91	2.6e-36	130
TRINITY_DN89462_c0_g1	XP_022837673.1 chymotrypsin-like elastase family member 2A [Spodoptera litura]	4	XP_022837673.1	40	140	73	3	420	1	66	194	2.97e-22	101
TRINITY_DN60107_c0_g1	XP_021188580.1 uncharacterized protein LOC110374962 [Helicoverpa armigera]	5	XP_021188580.1	70.504	139	40	1	7	420	15	153	1.18e-55	188
TRINITY_DN60107_c1_g1	AUN86407.1 carboxyl/choline esterase 016a [Spodoptera litura]	5	AUN86407.1	69.639	415	126	0	1772	528	145	559	0	622
TRINITY_DN60142_c9_g2	XP_026321636.1 histone-lysine N-methyltransferase SETMAR-like [Hyposmocoma kahamanoa]	3	XP_026321636.1	50	76	32	3	762	550	82	156	2.13e-13	74.7
TRINITY_DN42438_c0_g1	XP_021199430.1 serine protease snake-like [Helicoverpa armigera]	4	XP_021199430.1	54.839	31	14	0	162	254	98	128	0.000234	45.1
TRINITY_DN19051_c0_g1	XP_022827391.1 probable uridine nucleosidase 2 [Spodoptera litura]	4	XP_022827391.1	65.169	89	31	0	2	268	247	335	1.01e-33	125
TRINITY_DN48270_c0_g1	RVE54296.1 hypothetical protein evm_001123 [Chilo suppressalis]	2	RVE54296.1	53.846	39	17	1	200	84	10	47	0.000282	44.7
TRINITY_DN20674_c0_g1	XP_026728807.1 uncharacterized protein LOC113494593 [Trichoplusia ni]	4	XP_026728807.1	81.818	22	4	0	3	68	590	611	2.03e-06	46.6
TRINITY_DN46538_c0_g1	XP_026740985.1 pancreatic triacylglycerol lipase-like [Trichoplusia ni]	4	XP_026740985.1	75.862	29	7	0	496	410	171	199	0.001	45.8
TRINITY_DN46572_c0_g1	PCG66127.1 hypothetical protein B5V51_8137 [Heliothis virescens]	5	PCG66127.1	53.684	95	41	1	177	452	1	95	9.03e-27	109
TRINITY_DN57344_c0_g1	XP_026742945.1 acyl-CoA Delta(11) desaturase-like [Trichoplusia ni]	4	XP_026742945.1	75.595	336	71	3	1375	389	1	332	0	537
TRINITY_DN57372_c0_g1	XP_026727958.1 glycine-rich cell wall structural protein-like [Trichoplusia ni]	7	XP_026727958.1	100	45	0	0	799	665	184	228	1.43e-18	90.9
TRINITY_DN67374_c0_g1	XP_023937670.1 uncharacterized protein LOC112045633 [Bicyclus anynana]	2	XP_023937670.1	84	25	4	0	82	8	153	177	0.000746	45.1
TRINITY_DN51881_c4_g2	RVE49051.1 hypothetical protein evm_006297 [Chilo suppressalis]	3	RVE49051.1	62.162	37	14	0	191	81	675	711	4.19e-05	52.4
TRINITY_DN51802_c0_g1	AHB18378.1 glutathione S-transferase epsilon [Spodoptera exigua]	5	AHB18378.1	83.333	36	2	1	479	574	108	143	1.39e-08	59.7
TRINITY_DN49146_c0_g1	JAG00085.1 Putative pre-mRNA-splicing factor ATP-dependent RNA helicase DHX15 [Lygus hesperus]	3	JAG00085.1	100	27	0	0	82	2	432	458	9.9e-10	61.2
TRINITY_DN51447_c0_g1	RVE44617.1 hypothetical protein evm_010755 [Chilo suppressalis]	2	RVE44617.1	84.615	26	4	0	234	157	15	40	8.04e-07	49.3
TRINITY_DN51454_c0_g1	PCG65051.1 hypothetical protein B5V51_9759 [Heliothis virescens]	7	PCG65051.1	93	500	35	0	596	2095	1	500	0	897
TRINITY_DN9300_c0_g1	XP_023953771.1 growth hormone-inducible transmembrane protein-like, partial [Bicyclus anynana]	6	XP_023953771.1	74.286	35	6	1	96	1	102	136	1.19e-06	51.2
TRINITY_DN45491_c0_g1	XP_004923988.3 microsomal triglyceride transfer protein, partial [Bombyx mori]	4	XP_004923988.3	50.794	63	26	2	220	44	7	68	1.77e-09	58.9
TRINITY_DN85046_c0_g1	XP_022837721.1 putative inorganic phosphate cotransporter [Spodoptera litura]	5	XP_022837721.1	68.033	122	34	2	319	669	5	126	7.29e-51	178
TRINITY_DN50342_c0_g1	JAW06505.1 Uncharacterized protein, partial [Ornithodoros moubata]	6	JAW06505.1	80.488	41	4	1	111	1	76	116	3.53e-14	69.3
TRINITY_DN86337_c0_g1	PZC85593.1 hypothetical protein B5X24_HaOG216701 [Helicoverpa armigera]	6	PZC85593.1	80.105	191	35	2	1	567	18	207	3.89e-91	280
TRINITY_DN62195_c0_g1	AHX25886.1 Niemann-Pick type C2 protein Npc2-t01 [Helicoverpa armigera]	8	AHX25886.1	55.346	159	65	2	495	28	15	170	6.8e-55	177
TRINITY_DN48174_c0_g1	AEW43120.1 UDP-glycosyltransferase UGT33T1 [Helicoverpa armigera]	5	AEW43120.1	76.667	30	7	0	344	255	401	430	4.52e-07	53.9
TRINITY_DN38795_c0_g1	XP_021199095.1 aldose reductase-like [Helicoverpa armigera]	3	XP_021199095.1	53.846	39	17	1	228	344	34	71	0.000556	44.7
TRINITY_DN29959_c0_g1	AKH49610.1 serine protease 1, partial [Helicoverpa zea]	3	AKH49610.1	73.529	34	9	0	560	661	185	218	5.68e-09	62
TRINITY_DN31038_c0_g1	ABK29514.1 ecdysteroid-regulated protein, partial [Helicoverpa armigera]	4	ABK29514.1	78.571	28	6	0	3	86	57	84	1.28e-06	51.6
TRINITY_DN31031_c0_g1	XP_022830297.1 lipase 3-like [Spodoptera litura]	5	XP_022830297.1	79.808	312	63	0	1786	851	113	424	0	549
TRINITY_DN68512_c0_g1	RVE41550.1 hypothetical protein evm_013800, partial [Chilo suppressalis]	4	RVE41550.1	88.372	43	5	0	134	6	479	521	1.37e-14	75.9
TRINITY_DN49442_c0_g1	XP_022826114.1 glutathione S-transferase-like [Spodoptera litura]	5	XP_022826114.1	80.488	164	32	0	533	42	40	203	5.92e-92	275
TRINITY_DN42912_c0_g1	AKJ54491.1 attacin 1 [Spodoptera exigua]	1	AKJ54491.1	59.375	256	94	4	98	856	1	249	7.72e-90	276
TRINITY_DN42990_c0_g1	XP_001870046.1 conserved hypothetical protein [Culex quinquefasciatus]	5	XP_001870046.1	65.385	52	18	0	242	87	26	77	4.67e-13	64.3
TRINITY_DN41978_c2_g1	PZC79349.1 hypothetical protein B5X24_HaOG216498 [Helicoverpa armigera]	4	PZC79349.1	61.29	31	12	0	287	195	53	83	0.000204	44.3
TRINITY_DN59783_c8_g3	PCG64785.1 hypothetical protein B5V51_10104 [Heliothis virescens]	5	PCG64785.1	62.264	106	37	2	314	3	39	143	9.82e-27	105
TRINITY_DN59740_c0_g1	XP_021184250.1 prostaglandin reductase 1-like [Helicoverpa armigera]	3	XP_021184250.1	74.797	123	29	1	364	2	21	143	5.34e-60	193
TRINITY_DN59731_c2_g3	XP_022837184.1 UDP-glucuronosyltransferase 2B17-like isoform X2 [Spodoptera litura]	5	XP_022837184.1	80.392	102	20	0	1447	1752	1	102	3.56e-41	163
TRINITY_DN72500_c0_g1	XP_021198122.1 uncharacterized protein LOC110381998 isoform X2 [Helicoverpa armigera]	4	XP_021198122.1	64.516	62	21	1	340	525	1	61	1.54e-20	87.8
TRINITY_DN56764_c0_g1	XP_022815948.1 cuticle protein 7-like [Spodoptera litura]	7	XP_022815948.1	98.571	70	1	0	94	303	76	145	6.42e-41	141
TRINITY_DN56764_c0_g2	XP_021188975.1 cuticle protein 8-like [Helicoverpa armigera]	7	XP_021188975.1	100	65	0	0	1	195	97	161	2.54e-38	132
TRINITY_DN66531_c0_g1	PCG78322.1 hypothetical protein B5V51_4544 [Heliothis virescens]	3	PCG78322.1	55.102	98	38	2	282	1	3	98	4.18e-29	114
TRINITY_DN57706_c1_g1	XP_021193562.1 trypsin CFT-1-like [Helicoverpa armigera]	3	XP_021193562.1	77.987	159	35	0	477	1	16	174	4.35e-73	231
TRINITY_DN83867_c0_g1	XP_022828712.1 glucose dehydrogenase [FAD, quinone]-like [Spodoptera litura]	4	XP_022828712.1	67.581	583	185	2	30	1775	1	580	0	835
TRINITY_DN24471_c0_g1	AYM01168.1 glutathione-S-transferase epsilon class, partial [Spodoptera littoralis]	5	AYM01168.1	80.153	131	26	0	397	5	1	131	1.41e-55	198
TRINITY_DN49701_c0_g1	PZC84240.1 hypothetical protein B5X24_HaOG205435 [Helicoverpa armigera]	7	PZC84240.1	76.19	42	10	0	1	126	26	67	1.15e-11	63.9
TRINITY_DN31861_c1_g1	RVE47643.1 hypothetical protein evm_007740 [Chilo suppressalis]	3	RVE47643.1	74.194	31	8	0	132	40	40	70	2.45e-05	46.6
TRINITY_DN15203_c0_g1	ODM97871.1 Glutamine synthetase 2 cytoplasmic [Orchesella cincta]	2	ODM97871.1	92.857	28	2	0	3	86	155	182	6.03e-10	61.2
TRINITY_DN59415_c4_g2	XP_022816833.1 uncharacterized protein LOC111349814 [Spodoptera litura]	3	XP_022816833.1	74.074	27	7	0	216	136	120	146	2.2e-05	49.3
TRINITY_DN59451_c0_g1	XP_022819911.1 mucin-5AC isoform X2 [Spodoptera litura]	4	XP_022819911.1	62.194	857	287	12	3341	816	40	874	0	925
TRINITY_DN37889_c0_g1	AAK06409.1 alpha-crystallin, partial [Bombyx mori]	3	AAK06409.1	93.976	83	5	0	1	249	2	84	7.7e-50	160
TRINITY_DN37836_c0_g1	JAT32177.1 hypothetical protein g.25919, partial [Graphocephala atropunctata]	1	JAT32177.1	41.135	141	55	5	144	548	139	257	0.000219	50.4
TRINITY_DN37893_c0_g1	AEA76327.1 530_247_1 protein [Mamestra configurata]	4	AEA76327.1	95.122	41	2	0	19	141	169	209	5.42e-19	85.1
TRINITY_DN32632_c0_g1	XP_022815740.1 trypsin, alkaline C-like [Spodoptera litura]	4	XP_022815740.1	70.98	255	71	3	816	61	1	255	1.94e-130	376
TRINITY_DN2760_c1_g1	XP_022826265.1 uncharacterized protein LOC111356214 [Spodoptera litura]	3	XP_022826265.1	64.469	273	82	7	171	968	1	265	4e-110	331
TRINITY_DN2870_c0_g1	XP_022824854.1 alcohol dehydrogenase-like [Spodoptera litura]	2	XP_022824854.1	68.644	118	37	0	463	110	276	393	5.18e-51	174
TRINITY_DN43216_c0_g1	XP_021200439.1 mucin-5AC isoform X1 [Helicoverpa armigera]	7	XP_021200439.1	99.118	340	3	0	2371	3390	1913	2252	0	757
TRINITY_DN17538_c0_g3	XP_021192983.1 cytoglobin-1 isoform X2 [Helicoverpa armigera]	5	XP_021192983.1	96.429	28	1	0	122	205	126	153	1.33e-08	54.7
TRINITY_DN37073_c0_g1	XP_026736329.1 uncharacterized protein LOC113499925 isoform X1 [Trichoplusia ni]	4	XP_026736329.1	61.017	59	22	1	178	2	1	58	1.32e-18	81.3
TRINITY_DN40614_c0_g1	PCG68016.1 hypothetical protein B5V51_5692 [Heliothis virescens]	9	PCG68016.1	63.158	38	14	0	3	116	371	408	1.3e-09	60.1
TRINITY_DN40659_c0_g1	PCG67248.1 hypothetical protein B5V51_6653 [Heliothis virescens]	3	PCG67248.1	67.805	205	62	2	673	68	1	204	4.22e-91	280
TRINITY_DN40655_c0_g1	AII21980.1 odorant degrading enzyme CXE3 [Sesamia inferens]	5	AII21980.1	87.5	96	12	0	2	289	149	244	4.62e-56	187
TRINITY_DN65109_c0_g1	PCG62474.1 hypothetical protein B5V51_14364 [Heliothis virescens]	7	PCG62474.1	85.455	110	11	1	58	372	1	110	7.85e-35	124
TRINITY_DN5951_c0_g1	ANI21992.1 UDP-glycosyltransferase 33F8 [Spodoptera exigua]	3	ANI21992.1	91.667	24	2	0	81	10	424	447	5.66e-05	48.9
TRINITY_DN18921_c0_g1	ACR15992.2 serine protease 9 [Mamestra configurata]	3	ACR15992.2	93.939	33	2	0	99	1	189	221	6.68e-12	68.9
TRINITY_DN37632_c0_g1	AIB07717.1 glutathione S-transferase GSTD5, partial [Helicoverpa armigera armigera]	3	AIB07717.1	66.667	33	11	0	615	517	49	81	1.7e-05	49.7
TRINITY_DN37604_c1_g1	ADT80831.1 serine protease 61 [Mamestra configurata]	5	ADT80831.1	97.222	36	1	0	396	289	263	298	1.15e-13	72.4
TRINITY_DN6351_c0_g1	XP_026732961.1 trimethylguanosine synthase [Trichoplusia ni]	3	XP_026732961.1	85.714	28	4	0	2	85	731	758	5.12e-10	61.2
TRINITY_DN16008_c0_g1	AYM01157.1 glutathione-S-transferase epsilon class [Spodoptera littoralis]	3	AYM01157.1	64.935	77	27	0	233	3	8	84	6.18e-26	111
TRINITY_DN10911_c0_g1	XP_023953455.1 uncharacterized protein LOC112057198 [Bicyclus anynana]	3	XP_023953455.1	38.571	70	43	0	1077	868	1	70	8.26e-11	66.2
TRINITY_DN10954_c1_g1	PCG66359.1 hypothetical protein B5V51_7779 [Heliothis virescens]	4	PCG66359.1	70.667	75	22	0	305	81	1	75	7.66e-36	126
TRINITY_DN54368_c1_g1	PCG71652.1 hypothetical protein B5V51_1632 [Heliothis virescens]	4	PCG71652.1	40.476	84	48	1	607	362	1	84	1.77e-11	68.9
TRINITY_DN54367_c2_g2	AFP20588.1 cytochrome CYP6AE47 [Spodoptera littoralis]	3	AFP20588.1	77.778	36	8	0	3	110	483	518	2.28e-07	58.2
TRINITY_DN54391_c0_g1	XP_021201511.1 uncharacterized protein LOC110384526 [Helicoverpa armigera]	4	XP_021201511.1	97.446	509	13	0	331	1857	1	509	0	985
TRINITY_DN54397_c1_g1	XP_022827347.1 facilitated trehalose transporter Tret1-like [Spodoptera litura]	3	XP_022827347.1	68.434	415	131	0	3280	2036	40	454	5.45e-173	521
TRINITY_DN33869_c1_g1	XP_026729480.1 uncharacterized protein LOC113495084, partial [Trichoplusia ni]	4	XP_026729480.1	76	75	18	0	1	225	26	100	4.68e-35	121
TRINITY_DN82410_c0_g1	XP_022834157.1 uncharacterized protein LOC111361930 [Spodoptera litura]	1	XP_022834157.1	52.632	95	44	1	470	186	86	179	4.59e-23	97.1
TRINITY_DN18416_c0_g1	AAX51304.1 cecropin [Helicoverpa armigera]	1	AAX51304.1	84.615	52	8	0	29	184	1	52	7.23e-14	66.2
TRINITY_DN24279_c0_g1	PCG76302.1 hypothetical protein B5V51_9839 [Heliothis virescens]	5	PCG76302.1	72.549	102	27	1	308	3	7	107	2.45e-46	156
TRINITY_DN65842_c0_g1	ANI21991.1 UDP-glycosyltransferase 33F7 [Spodoptera exigua]	3	ANI21991.1	87.5	24	3	0	74	3	282	305	7.96e-06	50.4
TRINITY_DN48805_c0_g1	XP_021198710.1 uncharacterized protein LOC110382432 [Helicoverpa armigera]	4	XP_021198710.1	76.596	94	22	0	1	282	502	595	7.79e-30	117
TRINITY_DN48820_c0_g1	PCG67373.1 hypothetical protein B5V51_6477, partial [Heliothis virescens]	7	PCG67373.1	93.525	139	9	0	123	539	19	157	5.28e-78	240
TRINITY_DN14227_c0_g1	XP_021192408.1 uncharacterized protein LOC110377735 [Helicoverpa armigera]	4	XP_021192408.1	91.379	290	25	0	2307	1438	1	290	3.82e-134	408
TRINITY_DN14210_c0_g1	PCG69653.1 hypothetical protein B5V51_3874 [Heliothis virescens]	4	PCG69653.1	79.167	24	5	0	426	355	36	59	8.97e-05	47
TRINITY_DN21399_c0_g1	XP_021182614.1 glucose dehydrogenase [FAD, quinone]-like [Helicoverpa armigera]	3	XP_021182614.1	77.849	623	138	0	381	2249	1	623	0	1026
TRINITY_DN511_c0_g1	ACR15992.2 serine protease 9 [Mamestra configurata]	3	ACR15992.2	85.294	34	5	0	3	104	226	259	3.94e-09	62
TRINITY_DN81785_c0_g1	FAA00504.1 TPA: putative cuticle protein [Bombyx mori]	3	FAA00504.1	74.074	27	7	0	507	427	76	102	3.51e-05	48.5
TRINITY_DN81704_c0_g1	XP_022837187.1 UDP-glucuronosyltransferase 2B19-like [Spodoptera litura]	5	XP_022837187.1	73.315	371	99	0	1114	2	20	390	0	590
TRINITY_DN61240_c11_g2	XP_022817120.1 uncharacterized protein LOC111349980 isoform X1 [Spodoptera litura]	4	XP_022817120.1	44.828	261	141	1	185	958	48	308	9.54e-62	209
TRINITY_DN61203_c11_g1	XP_022828345.1 uncharacterized protein LOC111357771 [Spodoptera litura]	3	XP_022828345.1	80	30	6	0	3	92	1009	1038	8.05e-08	58.9
TRINITY_DN61237_c3_g1	XP_022824865.1 uncharacterized protein LOC111355311, partial [Spodoptera litura]	3	XP_022824865.1	66.667	48	12	1	297	166	172	219	4.16e-12	66.2
TRINITY_DN61210_c4_g3	AEA76291.1 insect intestinal lipase 6 [Mamestra configurata]	3	AEA76291.1	100	29	0	0	435	349	290	318	1.43e-10	64.7
TRINITY_DN61257_c1_g3	XP_022113384.1 uncharacterized protein LOC110992041 [Pieris rapae]	4	XP_022113384.1	56.79	243	103	1	818	1546	380	620	4.67e-132	278
TRINITY_DN39552_c0_g1	ACR15991.1 serine protease 23 [Mamestra configurata]	3	ACR15991.1	64.151	106	0	1	2	319	169	236	3.68e-32	120
TRINITY_DN28464_c0_g1	XP_022823895.1 glucosamine-6-phosphate isomerase isoform X2 [Spodoptera litura]	4	XP_022823895.1	97.388	268	7	0	241	1044	1	268	0	520
TRINITY_DN54108_c0_g1	AIB07718.1 glutathione S-transferase GSTS1 [Helicoverpa armigera armigera]	3	AIB07718.1	71.429	28	8	0	3	86	75	102	2.08e-05	51.2
TRINITY_DN54195_c0_g1	PSN33785.1 hypothetical protein C0J52_17216 [Blattella germanica]	4	PSN33785.1	41.429	70	40	1	77	283	9	78	6.82e-09	58.2
TRINITY_DN79944_c0_g1	XP_026743761.1 glutathione S-transferase 1-like [Trichoplusia ni]	6	XP_026743761.1	57.843	102	43	0	43	348	1	102	8.37e-39	135
TRINITY_DN80000_c0_g1	ACR16000.1 serine protease 31, partial [Mamestra configurata]	8	ACR16000.1	97.674	215	5	0	848	204	1	215	4.55e-153	435
TRINITY_DN40935_c0_g1	PZC81382.1 hypothetical protein B5X24_HaOG212834 [Helicoverpa armigera]	5	PZC81382.1	100	19	0	0	264	208	769	787	5.66e-05	46.6
TRINITY_DN79675_c0_g1	PCG69653.1 hypothetical protein B5V51_3874 [Heliothis virescens]	8	PCG69653.1	68.553	159	44	4	489	965	1	153	1.35e-66	214
TRINITY_DN38420_c0_g1	XP_027223610.1 uncharacterized protein LOC113815793 [Penaeus vannamei]	5	XP_027223610.1	76	50	6	1	151	2	110	153	3.66e-23	71.6
TRINITY_DN47371_c1_g1	AFF27579.1 glutathione S-transferase S protein [Spodoptera exigua]	3	AFF27579.1	61.739	115	44	0	455	111	38	152	1.62e-44	151
TRINITY_DN47346_c1_g1	ACR16001.2 serine protease 47 [Mamestra configurata]	3	ACR16001.2	92	25	2	0	76	2	14	38	9.37e-07	52
TRINITY_DN50151_c0_g1	PCG69811.1 hypothetical protein B5V51_3666 [Heliothis virescens]	4	PCG69811.1	96.154	26	1	0	3	80	129	154	3.43e-07	58.2
TRINITY_DN56642_c0_g1	XP_022837645.1 gloverin-like isoform X1 [Spodoptera litura]	4	XP_022837645.1	65.517	174	55	2	20	541	7	175	2.57e-74	234
TRINITY_DN56609_c0_g1	AEA76325.1 C-type lectin, partial [Mamestra configurata]	4	AEA76325.1	73.832	214	56	0	644	3	1	214	7.83e-117	338
TRINITY_DN56646_c0_g1	PCG77960.1 hypothetical protein B5V51_5776 [Heliothis virescens]	7	PCG77960.1	100	74	0	0	451	230	63	136	2.91e-47	158
TRINITY_DN56690_c2_g1	XP_021181346.1 macrophage mannose receptor 1-like [Helicoverpa armigera]	4	XP_021181346.1	46.951	164	50	4	2	493	180	306	3.08e-41	154
TRINITY_DN13807_c0_g1	XP_021192501.1 tyrosine 3-monooxygenase [Helicoverpa armigera]	7	XP_021192501.1	97.683	561	13	0	226	1908	1	561	0	1080
TRINITY_DN13833_c0_g1	PCG66978.1 hypothetical protein B5V51_7008 [Heliothis virescens]	3	PCG66978.1	93.684	285	18	0	3	857	405	689	0	559
TRINITY_DN39639_c0_g1	PZC74176.1 hypothetical protein B5X24_HaOG208248 [Helicoverpa armigera]	3	PZC74176.1	58.333	36	15	0	141	34	4	39	0.001	43.5
TRINITY_DN1715_c1_g1	RVE44324.1 hypothetical protein evm_011048 [Chilo suppressalis]	4	RVE44324.1	51.111	45	22	0	55	189	96	140	8.92e-07	52
TRINITY_DN1734_c0_g1	JAG59959.1 hypothetical protein, partial [Lygus hesperus]	3	JAG59959.1	89.655	29	3	0	1	87	68	96	4.11e-07	54.3
TRINITY_DN52946_c0_g1	XP_026743761.1 glutathione S-transferase 1-like [Trichoplusia ni]	6	XP_026743761.1	47.059	119	63	0	3	359	18	136	5.14e-35	126
TRINITY_DN95456_c0_g1	RVE49846.1 hypothetical protein evm_005576 [Chilo suppressalis]	3	RVE49846.1	70.37	27	8	0	83	3	325	351	5.31e-06	50.4
TRINITY_DN60459_c0_g1	XP_022831634.1 vanin-like protein 2 isoform X3 [Spodoptera litura]	6	XP_022831634.1	81.905	525	91	2	131	1705	14	534	0	861
TRINITY_DN60488_c9_g1	KOX78799.1 hypothetical protein WN51_08558 [Melipona quadrifasciata]	5	KOX78799.1	90.741	54	5	0	21	182	186	239	1.31e-15	80.1
TRINITY_DN60479_c0_g1	PCG77891.1 hypothetical protein B5V51_5947 [Heliothis virescens]	7	PCG77891.1	56.799	831	230	20	273	2561	172	941	1.34e-101	345
TRINITY_DN60471_c1_g1	PZC74176.1 hypothetical protein B5X24_HaOG208248 [Helicoverpa armigera]	5	PZC74176.1	55	40	18	0	131	12	8	47	7.93e-08	51.2
TRINITY_DN60446_c41_g3	ADM35105.1 serine protease 36 [Mamestra configurata]	5	ADM35105.1	98.962	289	3	0	849	1715	1	289	0	577
TRINITY_DN50785_c0_g1	PCG68508.1 hypothetical protein B5V51_5159 [Heliothis virescens]	5	PCG68508.1	91.26	389	34	0	1452	286	1	389	0	753
TRINITY_DN79857_c0_g1	XP_021188972.1 cuticle protein 7-like [Helicoverpa armigera]	7	XP_021188972.1	82.692	104	11	2	302	3	1	101	2.17e-18	81.6
TRINITY_DN79809_c0_g1	PCG71265.1 hypothetical protein B5V51_2058 [Heliothis virescens]	9	PCG71265.1	88.254	315	37	0	1074	130	1	315	0	554
TRINITY_DN80804_c0_g1	PCG71575.1 hypothetical protein B5V51_1720 [Heliothis virescens]	4	PCG71575.1	48.75	160	65	5	570	94	1	144	3.41e-37	135
TRINITY_DN80884_c0_g1	AEA76330.1 chitin deacetylase 2 [Mamestra configurata]	4	AEA76330.1	84.536	194	30	0	502	1083	61	254	1.6e-115	348
TRINITY_DN64116_c0_g1	XP_021197625.1 uncharacterized protein LOC110381607 [Helicoverpa armigera]	7	XP_021197625.1	54.795	73	29	1	302	84	26	94	4.82e-06	48.9
TRINITY_DN8312_c0_g1	PZC79349.1 hypothetical protein B5X24_HaOG216498 [Helicoverpa armigera]	4	PZC79349.1	47.826	69	29	2	241	35	22	83	5.37e-07	50.4
TRINITY_DN32014_c0_g1	XP_027212712.1 cuticle protein 16.5-like, partial [Penaeus vannamei]	6	XP_027212712.1	51.327	113	55	0	394	56	1	113	4.71e-16	77.8
TRINITY_DN32028_c0_g1	KPJ15204.1 hypothetical protein RR48_09231 [Papilio machaon]	5	KPJ15204.1	82.051	39	7	0	146	30	13	51	2.38e-12	64.7
TRINITY_DN93644_c0_g1	XP_026730235.1 collagenase-like [Trichoplusia ni]	3	XP_026730235.1	78.125	32	7	0	97	2	159	190	5.21e-06	52.8
TRINITY_DN49657_c0_g1	PZC74176.1 hypothetical protein B5X24_HaOG208248 [Helicoverpa armigera]	2	PZC74176.1	55	40	18	0	262	143	8	47	0.000339	42.4
TRINITY_DN27329_c0_g1	XP_026744555.1 putative beta-carotene-binding protein [Trichoplusia ni]	7	XP_026744555.1	52.263	243	111	3	747	1472	1	239	3.69e-72	243
TRINITY_DN27380_c0_g1	AEJ38205.1 antennal esterase CXE14 [Spodoptera exigua]	2	AEJ38205.1	77.193	114	26	0	344	3	410	523	5.23e-58	193
TRINITY_DN61429_c6_g6	PZC70922.1 hypothetical protein B5X24_HaOG214608 [Helicoverpa armigera]	3	PZC70922.1	78.788	33	7	0	59	157	479	511	1.64e-10	62
TRINITY_DN61485_c7_g1	ABO45239.1 reverse transcriptase [Ostrinia nubilalis]	1	ABO45239.1	80.769	26	5	0	3	80	428	453	1.06e-09	45.8
TRINITY_DN61416_c0_g2	XP_021191525.1 uncharacterized protein LOC110377145 [Helicoverpa armigera]	2	XP_021191525.1	80	90	18	0	2	271	86	175	1.49e-44	150
TRINITY_DN61402_c1_g1	AEA76330.1 chitin deacetylase 2 [Mamestra configurata]	4	AEA76330.1	76.804	194	43	2	1326	748	233	425	2.39e-105	325
TRINITY_DN893_c0_g1	ABW37104.1 putative chymotrypsin-like proteinase, partial [Heliothis virescens]	3	ABW37104.1	81.25	32	6	0	98	3	87	118	3.61e-10	59.3
TRINITY_DN803_c0_g1	XP_022832127.1 uncharacterized protein LOC111360426 [Spodoptera litura]	5	XP_022832127.1	71.429	42	12	0	353	228	205	246	2.45e-11	65.1
TRINITY_DN81946_c0_g1	PZC85593.1 hypothetical protein B5X24_HaOG216701 [Helicoverpa armigera]	6	PZC85593.1	86.364	154	21	0	462	1	221	374	2.02e-79	248
TRINITY_DN23489_c0_g1	XP_022819028.1 serine protease 42 [Spodoptera litura]	1	XP_022819028.1	32.773	119	53	4	426	151	1	119	2.29e-06	55.1
TRINITY_DN55257_c0_g1	PCG78006.1 hypothetical protein B5V51_5596 [Heliothis virescens]	4	PCG78006.1	83.19	232	39	0	180	875	1	232	1.54e-140	404
TRINITY_DN55286_c0_g1	XP_022819028.1 serine protease 42 [Spodoptera litura]	3	XP_022819028.1	35.294	119	49	5	1093	821	1	119	5.18e-06	57.4
TRINITY_DN55291_c0_g2	XP_011558458.1 PREDICTED: uncharacterized protein LOC105389094 [Plutella xylostella]	4	XP_011558458.1	68.085	47	15	0	759	899	35	81	1.34e-11	68.9
TRINITY_DN45859_c0_g1	XP_022830354.1 uncharacterized protein LOC111359137 [Spodoptera litura]	7	XP_022830354.1	78.392	199	35	5	428	1009	36	231	4.65e-91	283
TRINITY_DN7107_c0_g1	XP_026735235.1 zinc transporter ZIP1-like [Trichoplusia ni]	6	XP_026735235.1	93.484	353	19	3	2458	1403	1	350	0	575
TRINITY_DN3301_c0_g1	JAN70343.1 hypothetical protein, partial [Daphnia magna]	4	JAN70343.1	68.367	98	31	0	306	13	22	119	1.82e-37	128
TRINITY_DN39171_c0_g1	ADR51154.1 cecropin 1 [Helicoverpa armigera]	1	ADR51154.1	91.935	62	5	0	88	273	1	62	2.67e-22	89.7
TRINITY_DN53547_c0_g1	PCG66153.1 hypothetical protein B5V51_8106 [Heliothis virescens]	3	PCG66153.1	67.391	46	8	1	2	139	25	63	3.53e-08	62.8
TRINITY_DN53514_c1_g1	PCG73019.1 hypothetical protein B5V51_244 [Heliothis virescens]	7	PCG73019.1	89.655	58	5	1	268	95	132	188	2.16e-19	84.3
TRINITY_DN53590_c0_g1	KZS19922.1 Uncharacterized protein APZ42_013522, partial [Daphnia magna]	5	KZS19922.1	56.164	73	32	0	221	3	677	749	1.57e-20	90.1
TRINITY_DN10273_c0_g1	ADT80831.1 serine protease 61 [Mamestra configurata]	3	ADT80831.1	97.368	38	1	0	302	189	129	166	1.03e-27	76.6
TRINITY_DN59357_c1_g1	XP_021188580.1 uncharacterized protein LOC110374962 [Helicoverpa armigera]	4	XP_021188580.1	81.818	154	28	0	463	2	21	174	3.71e-81	262
TRINITY_DN86037_c0_g1	ANI21995.1 UDP-glycosyltransferase 33V1 [Spodoptera exigua]	3	ANI21995.1	78.947	152	32	0	2	457	334	485	9.83e-84	261
TRINITY_DN54572_c2_g1	XP_022823303.1 uncharacterized protein LOC111354194 [Spodoptera litura]	3	XP_022823303.1	88.158	76	9	0	2	229	114	189	5.22e-39	136
TRINITY_DN54539_c0_g1	XP_022830396.1 uncharacterized protein LOC111359169 [Spodoptera litura]	3	XP_022830396.1	62.451	253	94	1	1002	244	1	252	9.78e-97	310
TRINITY_DN54589_c0_g1	PCG73010.1 hypothetical protein B5V51_250 [Heliothis virescens]	4	PCG73010.1	75.693	469	114	0	1601	195	1	469	0	744
TRINITY_DN54544_c0_g1	AID66657.1 desaturase [Agrotis segetum]	1	AID66657.1	96.893	354	10	1	1297	239	1	354	0	713
TRINITY_DN9929_c0_g1	XP_022837723.1 putative inorganic phosphate cotransporter [Spodoptera litura]	2	XP_022837723.1	87.5	24	3	0	74	3	271	294	6.54e-06	50.4
TRINITY_DN26950_c0_g1	ACD37365.1 pancreatic lipase 3 [Mamestra configurata]	4	ACD37365.1	100	28	0	0	958	1041	168	195	2.82e-08	62
TRINITY_DN61191_c17_g1	PZC81060.1 hypothetical protein B5X24_HaOG213400 [Helicoverpa armigera]	4	PZC81060.1	70.968	155	44	1	740	279	1	155	2.54e-74	229
TRINITY_DN61170_c3_g1	XP_022816294.1 peroxidase-like [Spodoptera litura]	4	XP_022816294.1	58.07	570	238	1	3197	1488	4	572	0	705
TRINITY_DN61102_c0_g1	XP_022829962.1 multidrug resistance-associated protein 4-like [Spodoptera litura]	3	XP_022829962.1	83.829	1379	199	3	404	4498	1	1369	0	2215
TRINITY_DN61199_c27_g1	AFM77759.1 putative trypsin 11 [Ostrinia nubilalis]	10	AFM77759.1	85.246	61	9	0	1	183	201	261	2.33e-31	116
TRINITY_DN61197_c0_g2	XP_022814526.1 arrestin domain-containing protein 5-like [Spodoptera litura]	4	XP_022814526.1	48.089	314	141	6	1391	516	1	314	5.08e-86	275
TRINITY_DN61153_c8_g2	PCG67857.1 hypothetical protein B5V51_5885 [Heliothis virescens]	3	PCG67857.1	89.286	28	3	0	84	1	766	793	1.59e-07	62.4
TRINITY_DN60915_c15_g2	ASO98021.1 cytochrome p450 CYP324A1 [Spodoptera exigua]	3	ASO98021.1	79.563	504	103	0	1052	2563	1	504	0	869
TRINITY_DN60929_c4_g1	AEL33702.1 carboxylesterase CXE29, partial [Spodoptera littoralis]	11	AEL33702.1	73.778	225	57	2	676	5	22	245	5.89e-121	349
TRINITY_DN60929_c4_g3	AGS49138.1 carboxylesterase, partial [Agrotis ipsilon]	3	AGS49138.1	76.25	80	18	1	239	3	56	135	1.74e-36	126
TRINITY_DN60984_c0_g2	ACR16002.2 serine protease 48 [Mamestra configurata]	3	ACR16002.2	99.02	102	1	0	464	159	155	256	2.58e-67	211
TRINITY_DN60940_c3_g1	ACR15973.2 serine protease 35 [Mamestra configurata]	3	ACR15973.2	75.229	109	27	0	329	3	16	124	1.6e-51	182
TRINITY_DN60940_c3_g5	XP_026746082.1 LOW QUALITY PROTEIN: uncharacterized protein LOC113507423, partial [Trichoplusia ni]	5	XP_026746082.1	63.303	218	73	4	1622	987	721	937	8.63e-114	257
TRINITY_DN60940_c3_g2	PZC84907.1 hypothetical protein B5X24_HaOG200482 [Helicoverpa armigera]	3	PZC84907.1	58.182	55	21	1	220	62	168	222	7.41e-09	58.9
TRINITY_DN60910_c4_g1	PZC73528.1 hypothetical protein B5X24_HaOG209460 [Helicoverpa armigera]	3	PZC73528.1	70	30	8	1	27	113	66	95	0.000755	43.5
TRINITY_DN13390_c0_g1	ACR15992.2 serine protease 9 [Mamestra configurata]	3	ACR15992.2	85.714	35	5	0	402	298	35	69	1.63e-11	66.6
TRINITY_DN52350_c0_g1	PCG72390.1 hypothetical protein B5V51_858 [Heliothis virescens]	11	PCG72390.1	74.088	274	60	4	511	1320	2	268	1.11e-139	409
TRINITY_DN52344_c0_g1	PCG80648.1 hypothetical protein B5V51_4721 [Heliothis virescens]	3	PCG80648.1	79.522	293	36	5	208	1059	1	278	5.03e-95	301
TRINITY_DN59298_c1_g1	XP_022830955.1 probable cytochrome P450 9f2 [Spodoptera litura]	5	XP_022830955.1	74.599	374	95	0	574	1695	123	496	0	616
TRINITY_DN59253_c8_g1	XP_026725335.1 probable enoyl-CoA hydratase, mitochondrial [Trichoplusia ni]	4	XP_026725335.1	100	28	0	0	3	86	184	211	1.88e-08	60.1
TRINITY_DN26315_c0_g1	PCG75146.1 hypothetical protein B5V51_12155 [Heliothis virescens]	3	PCG75146.1	62.222	45	10	2	145	273	2	41	0.000113	45.8
TRINITY_DN54854_c0_g1	ABW37100.1 putative chymotrypsin-like proteinase, partial [Heliothis virescens]	5	ABW37100.1	81.25	48	7	1	534	397	46	93	1.89e-15	75.1
TRINITY_DN43505_c0_g2	XP_026320778.1 LOW QUALITY PROTEIN: uncharacterized protein LOC113230887 [Hyposmocoma kahamanoa]	4	XP_026320778.1	70.588	34	10	0	3	104	1438	1471	3.01e-09	59.7
TRINITY_DN43578_c0_g1	XP_021185626.1 U2 snRNP-associated SURP motif-containing protein isoform X1 [Helicoverpa armigera]	4	XP_021185626.1	83.333	48	7	1	242	99	767	813	6.85e-15	74.7
TRINITY_DN17739_c0_g1	XP_022815736.1 trypsin, alkaline C-like [Spodoptera litura]	3	XP_022815736.1	73.81	42	11	0	3	128	120	161	1.83e-12	72.4
TRINITY_DN98711_c0_g1	AYM01173.1 glutathione-S-transferase omega class [Spodoptera littoralis]	3	AYM01173.1	82.759	29	5	0	2	88	80	108	1.84e-06	53.5
TRINITY_DN44365_c0_g1	XP_022816599.1 inducible metalloproteinase inhibitor protein-like [Spodoptera litura]	3	XP_022816599.1	43.939	66	35	1	205	14	33	98	1.55e-06	50.8
TRINITY_DN6855_c0_g1	XP_021185610.1 actin cytoskeleton-regulatory complex protein PAN1-like [Helicoverpa armigera]	6	XP_021185610.1	49.708	171	56	4	79	552	1	154	4.58e-25	102
TRINITY_DN32446_c0_g1	XP_021198532.1 larval/pupal rigid cuticle protein 66-like [Helicoverpa armigera]	7	XP_021198532.1	97.368	76	2	0	229	2	1	76	1.47e-45	147
TRINITY_DN61577_c0_g1	XP_022837211.1 uncharacterized protein LOC111364537 [Spodoptera litura]	3	XP_022837211.1	86.667	30	4	0	2	91	327	356	4.7e-10	67
TRINITY_DN61511_c1_g2	AGS49137.1 carboxylesterase [Agrotis ipsilon]	3	AGS49137.1	86.826	167	22	0	502	2	118	284	1.82e-103	305
TRINITY_DN61511_c1_g3	AII21980.1 odorant degrading enzyme CXE3 [Sesamia inferens]	3	AII21980.1	86.355	535	73	0	4409	2805	1	535	0	983
TRINITY_DN61543_c25_g1	XP_022814682.1 nose resistant to fluoxetine protein 6-like [Spodoptera litura]	2	XP_022814682.1	76.831	669	153	2	2803	800	6	673	0	1046
TRINITY_DN61599_c0_g1	PCG73439.1 hypothetical protein B5V51_14817 [Heliothis virescens]	4	PCG73439.1	94.595	37	1	1	219	112	1994	2030	7.91e-18	82.4
TRINITY_DN61527_c20_g1	XP_021182747.1 uncharacterized protein LOC110371012 [Helicoverpa armigera]	5	XP_021182747.1	85.944	249	35	0	444	1190	1	249	4.4e-134	400
TRINITY_DN43178_c0_g1	ANI21995.1 UDP-glycosyltransferase 33V1 [Spodoptera exigua]	6	ANI21995.1	65.591	186	64	0	567	10	6	191	1.42e-76	256
TRINITY_DN35353_c0_g1	XP_022820630.1 venom serine carboxypeptidase-like [Spodoptera litura]	3	XP_022820630.1	96.296	27	1	0	3	83	276	302	1.19e-08	59.3
TRINITY_DN56362_c0_g1	ADT80835.1 serine protease 65 [Mamestra configurata]	3	ADT80835.1	87.179	39	5	0	266	382	193	231	1.77e-12	69.3
TRINITY_DN37161_c0_g1	ADF43461.1 carboxyl/choline esterase CCE001e [Helicoverpa armigera]	5	ADF43461.1	68.852	61	17	1	278	102	429	489	2.96e-20	90.1
TRINITY_DN57940_c4_g1	XP_022823303.1 uncharacterized protein LOC111354194 [Spodoptera litura]	4	XP_022823303.1	86.624	157	21	0	3	473	141	297	3.59e-94	281
TRINITY_DN57953_c0_g1	XP_026727309.1 alpha-methyldopa hypersensitive protein-like [Trichoplusia ni]	3	XP_026727309.1	89.8	500	51	0	1967	468	1	500	0	869
TRINITY_DN57987_c3_g2	AXB26398.1 CYP332A1, partial [Heliothis subflexa]	3	AXB26398.1	65.217	46	16	0	583	720	160	205	2.59e-08	61.2
TRINITY_DN57968_c0_g1	XP_021191739.1 microtubule-associated protein Jupiter isoform X4 [Helicoverpa armigera]	4	XP_021191739.1	89.412	85	9	0	2	256	125	209	6.94e-46	152
TRINITY_DN57913_c1_g1	XP_021199399.1 juvenile hormone epoxide hydrolase-like [Helicoverpa armigera]	5	XP_021199399.1	75.339	442	107	2	1659	337	8	448	0	705
TRINITY_DN62245_c0_g1	AWE05152.1 PGRP-S1 [Mythimna separata]	3	AWE05152.1	87.791	172	21	0	722	207	26	197	6.17e-111	325
TRINITY_DN43804_c1_g1	PZC72064.1 hypothetical protein B5X24_HaOG211966 [Helicoverpa armigera]	3	PZC72064.1	44.323	458	214	11	1734	424	7	444	1.78e-115	363
TRINITY_DN54484_c0_g1	ANI21995.1 UDP-glycosyltransferase 33V1 [Spodoptera exigua]	5	ANI21995.1	73.259	359	96	0	765	1841	8	366	0	576
TRINITY_DN54429_c2_g1	XP_022827203.1 lactase-phlorizin hydrolase-like [Spodoptera litura]	2	XP_022827203.1	69.383	859	230	4	2507	3	224	1073	0	1245
TRINITY_DN83285_c0_g1	XP_022832127.1 uncharacterized protein LOC111360426 [Spodoptera litura]	5	XP_022832127.1	63.095	84	31	0	739	488	168	251	1.64e-23	101
TRINITY_DN58669_c1_g1	RVE47643.1 hypothetical protein evm_007740 [Chilo suppressalis]	3	RVE47643.1	74.194	31	8	0	14	106	40	70	1.03e-05	46.6
TRINITY_DN58673_c0_g1	OWR47708.1 ATP-binding cassette sub-family B member 3, partial [Danaus plexippus plexippus]	3	OWR47708.1	71.765	170	47	1	891	382	30	198	8.09e-61	198
TRINITY_DN48307_c0_g1	ANC96676.1 CYP6AE88 [Mythimna separata]	2	ANC96676.1	72.527	182	50	0	3	548	143	324	4.59e-93	286
TRINITY_DN22407_c0_g1	AAQ18896.1 gallerimycin [Spodoptera frugiperda]	4	AAQ18896.1	72.368	76	20	1	124	351	1	75	8.42e-23	96.3
TRINITY_DN59169_c0_g1	AGO62005.1 cytochrome P450 CYP321A7 [Spodoptera frugiperda]	5	AGO62005.1	76.299	481	113	1	1764	322	16	495	0	792
TRINITY_DN59177_c0_g1	XP_022815137.1 ATP synthase subunit delta, mitochondrial [Spodoptera litura]	5	XP_022815137.1	83.871	31	5	0	93	1	1	31	6.45e-09	55.8
TRINITY_DN59193_c4_g2	AII21988.1 odorant degrading enzyme CXE14 [Sesamia inferens]	3	AII21988.1	81.25	48	9	0	1	144	498	545	3.7e-17	89
TRINITY_DN26067_c0_g1	PZC72507.1 hypothetical protein B5X24_HaOG211075 [Helicoverpa armigera]	6	PZC72507.1	51.923	52	22	1	171	25	36	87	9.41e-06	47.4
TRINITY_DN26013_c0_g1	AFP20590.1 cytochrome CYP6B42 [Spodoptera littoralis]	2	AFP20590.1	85.047	107	16	0	2	322	398	504	8.82e-57	200
TRINITY_DN58977_c0_g2	PCG73014.1 hypothetical protein B5V51_239 [Heliothis virescens]	7	PCG73014.1	92.754	69	5	0	103	309	21	89	3.9e-36	128
TRINITY_DN58935_c2_g2	ACD37365.1 pancreatic lipase 3 [Mamestra configurata]	4	ACD37365.1	86.842	38	3	1	2	115	251	286	1.01e-11	68.6
TRINITY_DN58996_c0_g1	ACR15978.1 serine protease 50, partial [Mamestra configurata]	1	ACR15978.1	100	172	0	0	38	553	1	172	6.01e-123	351
TRINITY_DN58946_c2_g1	XP_021195806.1 arylphorin subunit alpha-like [Helicoverpa armigera]	4	XP_021195806.1	83.862	694	108	3	1572	3653	1	690	0	1150
TRINITY_DN58970_c0_g1	XP_021195345.1 esterase B1-like [Helicoverpa armigera]	3	XP_021195345.1	60	40	15	1	1514	1630	330	369	0.000427	50.8
TRINITY_DN33291_c0_g1	XP_022829962.1 multidrug resistance-associated protein 4-like [Spodoptera litura]	3	XP_022829962.1	96.875	32	1	0	909	1004	1313	1344	8.87e-12	73.9
TRINITY_DN30894_c0_g1	PCG69594.1 hypothetical protein B5V51_3924 [Heliothis virescens]	3	PCG69594.1	61.719	256	97	1	1934	1170	23	278	1.13e-101	322
TRINITY_DN56923_c4_g1	ROT79943.1 senescence-associated protein [Penaeus vannamei]	11	ROT79943.1	60.494	162	16	1	679	194	17	130	2.07e-48	169
TRINITY_DN56934_c0_g1	XP_011553805.1 PREDICTED: uncharacterized protein LOC105385170 [Plutella xylostella]	3	XP_011553805.1	50.82	61	30	0	236	418	155	215	5.4e-10	63.5
TRINITY_DN56925_c2_g1	ADT80821.1 serine protease 51 [Mamestra configurata]	5	ADT80821.1	97.143	35	1	0	184	288	165	199	8.68e-26	70.9
TRINITY_DN42854_c0_g1	RWS23056.1 Pol polyprotein-like protein, partial [Leptotrombidium deliense]	5	RWS23056.1	43.284	67	38	0	1	201	223	289	4.69e-12	65.9
TRINITY_DN34525_c0_g1	AGS49137.1 carboxylesterase [Agrotis ipsilon]	5	AGS49137.1	81.463	205	35	1	610	5	10	214	7.67e-121	350
TRINITY_DN34527_c0_g1	XP_022824300.1 DENN domain-containing protein 4C isoform X2 [Spodoptera litura]	3	XP_022824300.1	96.552	29	1	0	242	328	1206	1234	2.16e-07	54.7
TRINITY_DN40722_c0_g1	XP_021182703.1 uncharacterized protein LOC110370984 [Helicoverpa armigera]	4	XP_021182703.1	46.4	125	62	2	91	453	1	124	5.18e-23	95.1
TRINITY_DN40501_c0_g1	PCG65711.1 hypothetical protein B5V51_8782 [Heliothis virescens]	3	PCG65711.1	47	100	10	1	1	300	41	97	1.28e-18	85.1
TRINITY_DN43742_c0_g1	XP_022831926.1 alpha-tocopherol transfer protein-like [Spodoptera litura]	5	XP_022831926.1	62.544	283	104	2	6	854	20	300	7.38e-130	377
TRINITY_DN46655_c0_g1	XP_026727428.1 collagen alpha-1(III) chain-like [Trichoplusia ni]	3	XP_026727428.1	87.603	121	10	1	787	1149	1	116	1.46e-42	166
TRINITY_DN46683_c2_g1	AEA76317.1 HMG176 isoform C, partial [Mamestra configurata]	1	AEA76317.1	75.556	45	11	0	177	43	4	48	5.38e-13	66.6
TRINITY_DN46631_c0_g1	PCG71941.1 hypothetical protein B5V51_1322 [Heliothis virescens]	3	PCG71941.1	73.152	514	132	3	269	1810	1	508	0	740
TRINITY_DN2466_c0_g1	PCG78057.1 hypothetical protein B5V51_5374 [Heliothis virescens]	4	PCG78057.1	54.386	57	10	1	311	141	648	688	5.85e-15	61.6
TRINITY_DN28242_c1_g1	ACR16001.2 serine protease 47 [Mamestra configurata]	10	ACR16001.2	62.667	75	22	2	225	1	238	306	3.04e-22	94
TRINITY_DN47927_c0_g1	JAT89940.1 hypothetical protein g.11213 [Pectinophora gossypiella]	3	JAT89940.1	43.421	76	43	0	241	14	15	90	3.95e-13	72.8
TRINITY_DN47977_c0_g1	XP_026728943.1 prostaglandin reductase 1-like [Trichoplusia ni]	3	XP_026728943.1	73.214	56	15	0	9	176	276	331	4.3e-19	93.2
TRINITY_DN74219_c0_g1	DAB41789.1 TPA_inf: cytochrome P450 CYP332A31 [Mamestra configurata]	3	DAB41789.1	84.444	45	6	1	498	367	133	177	3.34e-13	73.2
TRINITY_DN17940_c0_g1	KOB52332.1 Zinc/iron transporter [Operophtera brumata]	5	KOB52332.1	90.323	31	3	0	2	94	158	188	2.54e-10	61.6
TRINITY_DN17979_c0_g1	PCG77654.1 hypothetical protein B5V51_6699 [Heliothis virescens]	5	PCG77654.1	47.674	86	42	2	466	723	774	856	4.72e-16	85.5
TRINITY_DN17937_c0_g1	ACX53708.1 aldehyde dehydrogenase, partial [Heliothis virescens]	6	ACX53708.1	73.077	78	21	0	3	236	88	165	2.01e-34	124
TRINITY_DN989_c0_g1	PCG67213.1 hypothetical protein B5V51_6691 [Heliothis virescens]	4	PCG67213.1	96.667	30	1	0	1	90	15	44	1.38e-11	65.9
TRINITY_DN41851_c0_g1	PCG75296.1 hypothetical protein B5V51_11931 [Heliothis virescens]	4	PCG75296.1	71.429	231	65	1	763	74	9	239	7.09e-119	346
TRINITY_DN45633_c1_g1	JAG50518.1 hypothetical protein, partial [Lygus hesperus]	5	JAG50518.1	76.923	91	21	0	290	18	16	106	3.56e-43	150
TRINITY_DN2014_c0_g1	XP_026745223.1 ribosome biogenesis protein BOP1 homolog [Trichoplusia ni]	4	XP_026745223.1	96.774	31	1	0	1	93	750	780	4.76e-15	67.8
TRINITY_DN43414_c0_g1	PCG72932.1 hypothetical protein B5V51_329 [Heliothis virescens]	5	PCG72932.1	96.429	56	2	0	2	169	447	502	2.4e-30	120
TRINITY_DN43414_c0_g3	XP_021182157.1 alpha-amylase 2-like [Helicoverpa armigera]	5	XP_021182157.1	89.868	454	46	0	1362	1	1	454	0	773
TRINITY_DN19826_c0_g1	XP_026728124.1 piggyBac transposable element-derived protein 4-like isoform X2 [Trichoplusia ni]	2	XP_026728124.1	51.205	166	70	3	471	1	173	336	1.22e-48	172
TRINITY_DN36565_c0_g1	KPJ18769.1 hypothetical protein RR48_10713 [Papilio machaon]	2	KPJ18769.1	46.97	66	32	2	2	196	7	70	6.16e-10	57
TRINITY_DN62915_c0_g1	ACR15975.2 serine protease 19 [Mamestra configurata]	3	ACR15975.2	99.123	114	1	0	343	2	22	135	2.61e-76	234
TRINITY_DN62996_c0_g1	PZC79349.1 hypothetical protein B5X24_HaOG216498 [Helicoverpa armigera]	4	PZC79349.1	53.333	60	21	2	17	187	28	83	3.48e-10	58.2
TRINITY_DN37448_c0_g1	AID54879.1 cytochrome P450 CYP4L5 [Helicoverpa armigera]	3	AID54879.1	80.488	41	8	0	124	2	17	57	9.67e-11	71.6
TRINITY_DN37467_c1_g1	XP_022836973.1 uncharacterized protein LOC111364358 [Spodoptera litura]	5	XP_022836973.1	86.207	29	4	0	89	3	55	83	1.19e-07	56.6
TRINITY_DN53182_c0_g1	XP_021190260.1 zinc carboxypeptidase-like [Helicoverpa armigera]	1	XP_021190260.1	78.512	242	51	1	1606	881	56	296	2.45e-141	422
TRINITY_DN54226_c0_g1	ACR15972.2 serine protease 28 [Mamestra configurata]	3	ACR15972.2	100	40	0	0	3	122	125	164	3.17e-16	82.8
TRINITY_DN54263_c0_g1	XP_027223610.1 uncharacterized protein LOC113815793 [Penaeus vannamei]	11	XP_027223610.1	91.453	117	10	0	846	496	133	249	5.53e-64	208
TRINITY_DN80273_c0_g1	XP_022816662.1 extensin-like isoform X1 [Spodoptera litura]	7	XP_022816662.1	79.004	462	81	9	1903	548	1	456	0	617
TRINITY_DN29019_c0_g1	KOB78515.1 Uncharacterized protein OBRU01_02174 [Operophtera brumata]	4	KOB78515.1	88.889	36	4	0	83	190	10	45	1.33e-12	67.8
TRINITY_DN29054_c0_g1	AAF71517.1 AiC6 chymotrypsinogen [Agrotis ipsilon]	3	AAF71517.1	88	25	3	0	499	425	271	295	2.71e-05	50.1
TRINITY_DN29057_c0_g1	XP_021194804.1 brahma-associated protein of 60 kDa, partial [Helicoverpa armigera]	4	XP_021194804.1	100	28	0	0	304	387	97	124	1.31e-10	64.3
TRINITY_DN6183_c0_g1	RVE54296.1 hypothetical protein evm_001123 [Chilo suppressalis]	4	RVE54296.1	60.976	41	15	1	23	145	8	47	7.11e-07	54.7
TRINITY_DN34617_c0_g1	XP_022815542.1 UDP-glucuronosyltransferase 2B15-like isoform X2 [Spodoptera litura]	3	XP_022815542.1	60	185	73	1	564	13	1	185	1.15e-74	241
TRINITY_DN34600_c0_g1	XP_026734840.1 serine--pyruvate aminotransferase, mitochondrial-like [Trichoplusia ni]	3	XP_026734840.1	88.889	27	3	0	2	82	227	253	2.95e-08	60.1
TRINITY_DN60507_c0_g1	AAF70499.1 3-dehydroecdysone 3alpha-reductase [Spodoptera littoralis]	5	AAF70499.1	76.812	69	16	0	208	2	43	111	2.64e-32	117
TRINITY_DN42289_c0_g1	XP_022837579.1 facilitated trehalose transporter Tret1-like [Spodoptera litura]	3	XP_022837579.1	72.211	475	131	1	418	1842	1	474	0	672
TRINITY_DN42217_c0_g1	ACR16001.2 serine protease 47 [Mamestra configurata]	3	ACR16001.2	66.667	33	11	0	320	418	21	53	4.93e-06	51.6
TRINITY_DN34839_c0_g1	ACR15986.2 serine protease 11 [Mamestra configurata]	3	ACR15986.2	78.041	296	65	0	1067	180	1	296	2.52e-155	446
TRINITY_DN16107_c0_g1	XP_022837573.1 UDP-glucuronosyltransferase 2B19-like [Spodoptera litura]	3	XP_022837573.1	91.429	70	6	0	487	696	275	344	1.02e-34	136
TRINITY_DN16171_c0_g1	PCG79945.1 hypothetical protein B5V51_13061 [Heliothis virescens]	5	PCG79945.1	76.033	242	57	1	337	1059	19	260	2.93e-102	310
TRINITY_DN40157_c0_g1	PCG66547.1 hypothetical protein B5V51_7580 [Heliothis virescens]	3	PCG66547.1	85.938	128	18	0	1	384	144	271	9.79e-76	240
TRINITY_DN40180_c0_g1	PCG67089.1 hypothetical protein B5V51_6878 [Heliothis virescens]	4	PCG67089.1	44.156	77	37	1	84	296	18	94	1.03e-08	63.5
TRINITY_DN37719_c0_g1	XP_022837119.1 fatty acyl-CoA reductase wat-like [Spodoptera litura]	1	XP_022837119.1	53.348	448	209	0	1467	124	61	508	2.41e-177	522
TRINITY_DN37794_c0_g2	PZC86941.1 hypothetical protein B5X24_HaOG200201 [Helicoverpa armigera]	6	PZC86941.1	48.684	76	37	1	1	222	495	570	8.86e-15	76.3
TRINITY_DN58593_c4_g4	PZC83425.1 hypothetical protein B5X24_HaOG207808 [Helicoverpa armigera]	4	PZC83425.1	76	50	10	1	282	425	108	157	3.27e-13	72.4
TRINITY_DN36136_c0_g1	PCG66538.1 hypothetical protein B5V51_7571 [Heliothis virescens]	5	PCG66538.1	82.828	99	17	0	2	298	269	367	2.89e-50	172
TRINITY_DN55330_c2_g1	ABB69054.1 cytochrome P450 [Helicoverpa armigera]	5	ABB69054.1	73.996	523	136	0	2217	649	1	523	0	854
TRINITY_DN55377_c0_g1	JAM98984.1 hypothetical protein, partial [Daphnia magna]	6	JAM98984.1	64.602	113	40	0	456	118	1	113	8.17e-34	123
TRINITY_DN55364_c0_g1	XP_022814976.1 nucleoside diphosphate kinase homolog 5-like [Spodoptera litura]	5	XP_022814976.1	82.126	207	35	1	1080	466	29	235	4.49e-110	331
TRINITY_DN55367_c1_g1	PCG79585.1 hypothetical protein B5V51_14908 [Heliothis virescens]	3	PCG79585.1	80.588	510	99	0	428	1957	2	511	0	778
TRINITY_DN42726_c0_g1	PCG77898.1 hypothetical protein B5V51_5917 [Heliothis virescens]	5	PCG77898.1	83.544	79	13	0	457	693	2	80	5.33e-26	110
TRINITY_DN42776_c0_g1	AIH07593.1 glutathione S-transferase sigma 6, partial [Spodoptera litura]	5	AIH07593.1	82.143	28	5	0	85	2	58	85	5.17e-08	53.9
TRINITY_DN42745_c0_g1	XP_021183378.1 regulation of enolase protein 1-like [Helicoverpa armigera]	5	XP_021183378.1	71.212	198	56	1	26	619	1	197	3.49e-95	281
TRINITY_DN42733_c0_g1	JAG49280.1 hypothetical protein [Lygus hesperus]	4	JAG49280.1	73.643	129	34	0	587	201	1	129	4.08e-37	136
TRINITY_DN96216_c0_g1	XP_021201110.1 very-long-chain (3R)-3-hydroxyacyl-CoA dehydratase [Helicoverpa armigera]	3	XP_021201110.1	87.342	158	20	0	1	474	118	275	5.64e-98	293
TRINITY_DN96295_c0_g1	PCG75109.1 hypothetical protein B5V51_12217 [Heliothis virescens]	4	PCG75109.1	66.667	84	28	0	57	308	1	84	1.34e-34	120
TRINITY_DN56555_c0_g1	PZC86924.1 hypothetical protein B5X24_HaOG200184 [Helicoverpa armigera]	5	PZC86924.1	64.945	542	181	7	585	2207	1	534	0	726
TRINITY_DN56568_c1_g1	ADT80831.1 serine protease 61 [Mamestra configurata]	3	ADT80831.1	91.667	36	3	0	492	385	233	268	7.78e-12	68.6
TRINITY_DN59940_c0_g1	XP_022827045.1 xanthine dehydrogenase-like [Spodoptera litura]	4	XP_022827045.1	67.779	1139	365	2	3970	560	1	1139	0	1651
TRINITY_DN59917_c0_g1	XP_021183352.1 nose resistant to fluoxetine protein 6-like [Helicoverpa armigera]	4	XP_021183352.1	78.098	694	152	0	796	2877	1	694	0	1086
TRINITY_DN90425_c0_g1	BAA04990.1 cecropin B [Bombyx mori]	4	BAA04990.1	95	40	2	0	37	156	24	63	2.21e-17	77
TRINITY_DN60615_c4_g1	ADT80825.1 serine protease 55 [Mamestra configurata]	10	ADT80825.1	98.23	113	2	0	2	340	183	295	2.22e-73	226
TRINITY_DN60615_c15_g1	ACR15973.2 serine protease 35 [Mamestra configurata]	3	ACR15973.2	100	78	0	0	234	1	1	78	1.74e-35	132
TRINITY_DN60615_c16_g1	ADT80821.1 serine protease 51 [Mamestra configurata]	10	ADT80821.1	98.276	116	2	0	1	348	108	223	1.45e-74	229
TRINITY_DN60615_c17_g2	ACR15981.1 serine protease 27 [Mamestra configurata]	10	ACR15981.1	98.78	82	1	0	247	2	27	108	3.57e-53	173
TRINITY_DN60615_c18_g1	ADT80826.1 serine protease 56, partial [Mamestra configurata]	10	ADT80826.1	98.63	146	2	0	438	1	105	250	2.19e-98	291
TRINITY_DN60615_c18_g2	ADT80831.1 serine protease 61 [Mamestra configurata]	10	ADT80831.1	98.413	126	2	0	388	11	173	298	6.81e-83	251
TRINITY_DN60615_c18_g3	ADT80831.1 serine protease 61 [Mamestra configurata]	10	ADT80831.1	97.531	81	2	0	245	3	30	110	2.16e-51	168
TRINITY_DN60615_c19_g2	ACR15972.2 serine protease 28 [Mamestra configurata]	3	ACR15972.2	99.02	102	1	0	307	2	1	102	1.28e-54	178
TRINITY_DN60615_c19_g1	ACR15991.1 serine protease 23 [Mamestra configurata]	3	ACR15991.1	94.393	107	6	0	323	3	42	148	3.61e-65	204
TRINITY_DN60615_c20_g1	ADT80826.1 serine protease 56, partial [Mamestra configurata]	3	ADT80826.1	100	51	0	0	2	154	245	295	5.31e-26	103
TRINITY_DN60607_c5_g3	JAM67344.1 hypothetical protein, partial [Daphnia magna]	6	JAM67344.1	71.186	59	17	0	208	32	87	145	7.37e-22	88.6
TRINITY_DN60660_c0_g2	PCG77895.1 hypothetical protein B5V51_5951 [Heliothis virescens]	7	PCG77895.1	76.97	330	56	5	1017	58	1	320	5.94e-136	397
TRINITY_DN5064_c0_g1	PZC80131.1 hypothetical protein B5X24_HaOG215353 [Helicoverpa armigera]	5	PZC80131.1	64.646	99	35	0	26	322	1	99	1.19e-38	139
TRINITY_DN17466_c0_g1	XP_022816271.1 histidine-rich protein PFHRP-II-like [Spodoptera litura]	7	XP_022816271.1	82.927	41	7	0	5	127	330	370	9.12e-07	52
TRINITY_DN17402_c0_g1	PZC72064.1 hypothetical protein B5X24_HaOG211966 [Helicoverpa armigera]	4	PZC72064.1	69.072	97	30	0	1	291	324	420	5.42e-43	153
TRINITY_DN38646_c0_g1	XP_021183867.1 protein ovo-like isoform X1 [Helicoverpa armigera]	4	XP_021183867.1	96.999	833	21	2	4206	1720	1	833	0	1360
TRINITY_DN53008_c0_g1	PZC85398.1 hypothetical protein B5X24_HaOG201894 [Helicoverpa armigera]	4	PZC85398.1	71.739	46	13	0	138	1	20	65	3.13e-16	75.9
TRINITY_DN53062_c0_g1	XP_022819078.1 serine protease snake-like [Spodoptera litura]	4	XP_022819078.1	55.243	391	165	6	1369	212	1	386	1.23e-155	453
TRINITY_DN53073_c0_g1	XP_021186026.1 glutathione S-transferase 2-like [Helicoverpa armigera]	3	XP_021186026.1	84.091	44	7	0	3	134	58	101	3.22e-15	77.4
TRINITY_DN25871_c0_g1	RVE43924.1 hypothetical protein evm_011435 [Chilo suppressalis]	3	RVE43924.1	52.5	40	12	2	196	89	709	745	0.000268	43.9
TRINITY_DN25870_c0_g1	XP_022837573.1 UDP-glucuronosyltransferase 2B19-like [Spodoptera litura]	3	XP_022837573.1	82.927	82	14	0	79	324	275	356	5.3e-40	145
TRINITY_DN55778_c0_g1	XP_021197205.1 uncharacterized protein LOC110381257 isoform X1 [Helicoverpa armigera]	3	XP_021197205.1	78.571	28	6	0	87	4	50	77	3.28e-05	53.5
TRINITY_DN55738_c0_g1	JAM71803.1 hypothetical protein [Daphnia magna]	5	JAM71803.1	73.529	34	9	0	256	155	62	95	9.96e-15	57.8
TRINITY_DN11963_c0_g1	PCG72688.1 hypothetical protein B5V51_563 [Heliothis virescens]	3	PCG72688.1	85.455	55	8	0	280	444	1	55	5.67e-25	100
TRINITY_DN11950_c0_g1	XP_026762270.1 serine protease 3-like, partial [Galleria mellonella]	3	XP_026762270.1	47.143	70	26	2	210	4	22	81	2.7e-09	59.3
TRINITY_DN64635_c0_g1	XP_022131108.1 pupal cuticle protein-like [Pieris rapae]	3	XP_022131108.1	93.103	29	2	0	87	1	92	120	1.5e-08	58.5
TRINITY_DN18871_c0_g1	PCG73019.1 hypothetical protein B5V51_244 [Heliothis virescens]	7	PCG73019.1	96.429	28	1	0	332	249	132	159	3.92e-05	47.4
TRINITY_DN1699_c0_g1	EAA07723.4 AGAP002796-PA [Anopheles gambiae str. PEST]	3	EAA07723.4	81.25	32	6	0	98	3	152	183	6.62e-10	60.8
TRINITY_DN37579_c0_g1	XP_021193157.1 GTP cyclohydrolase 1 isoform X1 [Helicoverpa armigera]	3	XP_021193157.1	99.313	291	2	0	89	961	1	291	0	560
TRINITY_DN56281_c0_g1	XP_021191548.1 scolexin B isoform X2 [Helicoverpa armigera]	3	XP_021191548.1	85.926	270	32	1	1221	412	25	288	2.19e-168	479
TRINITY_DN56222_c1_g1	RVE48237.1 hypothetical protein evm_007094 [Chilo suppressalis]	3	RVE48237.1	54.098	61	21	2	646	464	96	149	2.42e-07	56.2
TRINITY_DN52141_c1_g1	PCG79768.1 hypothetical protein B5V51_14245 [Heliothis virescens]	3	PCG79768.1	48.98	49	25	0	148	2	110	158	1.93e-07	52.4
TRINITY_DN17642_c0_g1	XP_021182472.1 LOW QUALITY PROTEIN: L-asparaginase-like [Helicoverpa armigera]	3	XP_021182472.1	93.103	29	2	0	88	2	320	348	2.08e-08	59.3
TRINITY_DN5648_c0_g1	ADE06398.1 peritrophin type-A domain protein 3 [Mamestra configurata]	9	ADE06398.1	96.899	258	8	0	1169	396	1	258	1.31e-152	439
TRINITY_DN61800_c3_g6	XP_022827624.1 uncharacterized protein LOC111357240 [Spodoptera litura]	5	XP_022827624.1	70.229	131	39	0	559	167	81	211	1.87e-62	200
TRINITY_DN61734_c8_g4	XP_021185733.1 regucalcin-like [Helicoverpa armigera]	5	XP_021185733.1	74.257	101	26	0	960	658	203	303	7.57e-43	156
TRINITY_DN61756_c12_g1	XP_016660388.1 PREDICTED: uncharacterized protein LOC107883917 [Acyrthosiphon pisum]	5	XP_016660388.1	40.541	74	40	2	220	2	174	244	5.97e-08	54.3
TRINITY_DN61756_c12_g2	XP_022816835.1 uncharacterized protein LOC111349816 [Spodoptera litura]	3	XP_022816835.1	71.779	163	38	5	3	473	1842	2002	3.64e-62	214
TRINITY_DN61798_c6_g1	XP_021192962.1 UDP-glucuronosyltransferase 2B4-like [Helicoverpa armigera]	5	XP_021192962.1	78.358	134	29	0	1	402	351	484	4.71e-72	230
TRINITY_DN61798_c6_g5	AHY99683.1 UDP-glycosyltransferase 33T2 [Spodoptera littoralis]	5	AHY99683.1	68.852	61	19	0	1061	1243	1	61	4.19e-17	90.5
TRINITY_DN61798_c6_g3	XP_022825659.1 UDP-glucuronosyltransferase 2B31-like [Spodoptera litura]	5	XP_022825659.1	65.714	140	47	1	163	582	141	279	8.37e-64	199
TRINITY_DN61798_c6_g2	XP_022825659.1 UDP-glucuronosyltransferase 2B31-like [Spodoptera litura]	5	XP_022825659.1	63.986	286	100	3	3	860	1	283	1.28e-126	376
TRINITY_DN61724_c16_g5	XP_026735438.1 UDP-glucuronosyltransferase 2B31-like [Trichoplusia ni]	3	XP_026735438.1	90.323	31	3	0	94	2	354	384	3.2e-09	62
TRINITY_DN61760_c16_g1	RVE49051.1 hypothetical protein evm_006297 [Chilo suppressalis]	2	RVE49051.1	45.882	85	40	1	304	68	631	715	2.61e-13	70.9
TRINITY_DN61753_c0_g2	XP_026736364.1 protein ALP1-like [Trichoplusia ni]	3	XP_026736364.1	64.516	93	33	0	3	281	150	242	5.38e-39	138
TRINITY_DN93285_c0_g1	AAD25107.1 cytochrome P450 CYP6B10 [Heliothis virescens]	5	AAD25107.1	78.289	152	33	0	457	2	88	239	2.82e-88	270
TRINITY_DN80408_c0_g1	XP_022836358.1 trypsin, alkaline B-like [Spodoptera litura]	4	XP_022836358.1	67.742	31	10	0	93	1	11	41	8.38e-05	48.9
TRINITY_DN47439_c0_g1	XP_022825810.1 mothers against decapentaplegic homolog 6 [Spodoptera litura]	3	XP_022825810.1	100	27	0	0	82	2	93	119	2.72e-09	58.5
TRINITY_DN44091_c0_g1	ADZ95811.1 reverse transcriptase, partial [Agrotis exclamationis]	4	ADZ95811.1	73.134	67	12	1	184	2	14	80	4.05e-23	96.3
TRINITY_DN44098_c0_g1	XP_022816268.1 uncharacterized protein LOC111349396 [Spodoptera litura]	7	XP_022816268.1	96.154	52	2	0	16	171	279	330	3.56e-13	72
TRINITY_DN44028_c0_g2	AHB18379.1 glutathione S-transferase omega [Spodoptera exigua]	5	AHB18379.1	60.976	123	48	0	601	969	126	248	8.67e-47	166
TRINITY_DN37390_c0_g1	XP_022829633.1 LOW QUALITY PROTEIN: SH3 and multiple ankyrin repeat domains protein 3 [Spodoptera litura]	2	XP_022829633.1	80	25	5	0	87	13	922	946	1.29e-05	48.1
TRINITY_DN3143_c0_g1	XP_021196264.1 trypsin, alkaline C-like [Helicoverpa armigera]	3	XP_021196264.1	80.645	31	6	0	95	3	18	48	2.96e-08	57.4
TRINITY_DN3187_c0_g1	PRD35398.1 citN [Nephila clavipes]	4	PRD35398.1	66.667	93	31	0	1	279	111	203	3.11e-35	130
TRINITY_DN50594_c0_g1	ACR15973.2 serine protease 35 [Mamestra configurata]	3	ACR15973.2	52.941	102	1	1	307	2	240	294	6.11e-20	88.2
TRINITY_DN62528_c0_g1	AIB07717.1 glutathione S-transferase GSTD5, partial [Helicoverpa armigera armigera]	3	AIB07717.1	75.258	97	24	0	3	293	26	122	9.27e-48	157
TRINITY_DN62550_c0_g1	XP_021195996.1 transmembrane protease serine 9-like [Helicoverpa armigera]	9	XP_021195996.1	93.528	309	20	0	219	1145	1	309	0	615
TRINITY_DN62593_c0_g1	PCG72852.1 hypothetical protein B5V51_410 [Heliothis virescens]	9	PCG72852.1	98.466	326	5	0	138	1115	121	446	0	668
TRINITY_DN51332_c0_g1	JAT08151.1 hypothetical protein g.50887, partial [Graphocephala atropunctata]	10	JAT08151.1	43.421	76	41	1	232	11	26	101	7.29e-11	62.4
TRINITY_DN32303_c0_g1	XP_022822016.1 uncharacterized protein LOC111353289 [Spodoptera litura]	9	XP_022822016.1	71.364	220	57	4	845	189	1	215	2.26e-69	222
TRINITY_DN1358_c0_g1	AGQ45606.1 alcohol dehydrogenase, partial [Agrotis ipsilon]	3	AGQ45606.1	79.412	34	7	0	20	121	4	37	1.08e-08	60.5
TRINITY_DN59643_c0_g1	XP_026740803.1 L-asparaginase-like [Trichoplusia ni]	3	XP_026740803.1	90.411	365	35	0	1219	125	1	365	0	696
TRINITY_DN59671_c1_g1	RVE49811.1 hypothetical protein evm_005541 [Chilo suppressalis]	1	RVE49811.1	80.645	31	5	1	42	134	177	206	4.12e-07	52
TRINITY_DN59639_c1_g1	XP_022830845.1 glucose dehydrogenase [FAD, quinone]-like isoform X1 [Spodoptera litura]	3	XP_022830845.1	82.989	629	105	1	2053	173	3	631	0	1126
TRINITY_DN59657_c1_g1	JAN94707.1 hypothetical protein [Daphnia magna]	6	JAN94707.1	63.492	63	23	0	39	227	51	113	2.3e-17	79.3
TRINITY_DN59635_c4_g2	PZC75088.1 hypothetical protein B5X24_HaOG200381 [Helicoverpa armigera]	5	PZC75088.1	72.84	243	64	1	98	820	14	256	4.06e-126	369
TRINITY_DN54044_c0_g1	ABR88243.1 trypsin T2b [Heliothis virescens]	3	ABR88243.1	66.879	157	52	0	24	494	1	157	4.94e-65	210
TRINITY_DN54047_c1_g1	ADT80831.1 serine protease 61 [Mamestra configurata]	5	ADT80831.1	100	28	0	0	218	135	172	199	8.39e-10	59.3
TRINITY_DN26234_c0_g1	XP_002425519.1 conserved hypothetical protein [Pediculus humanus corporis]	11	XP_002425519.1	68	100	26	2	38	334	18	112	2.48e-31	114
TRINITY_DN66984_c0_g1	XP_026330137.1 protein tramtrack, beta isoform isoform X25 [Hyposmocoma kahamanoa]	4	XP_026330137.1	78.261	92	20	0	2	277	255	346	6.97e-29	112
TRINITY_DN60784_c1_g1	AAF06103.1 cytochrome P450 [Helicoverpa zea]	5	AAF06103.1	73.333	210	56	0	632	3	1	210	9.71e-119	348
TRINITY_DN60784_c1_g3	AFP20590.1 cytochrome CYP6B42 [Spodoptera littoralis]	5	AFP20590.1	81	100	19	0	3	302	230	329	2.25e-48	166
TRINITY_DN60784_c1_g4	AAF06103.1 cytochrome P450 [Helicoverpa zea]	2	AAF06103.1	73.057	193	52	0	2	580	88	280	6.22e-95	285
TRINITY_DN60784_c1_g2	AAY21920.1 cytochrome P450 [Helicoverpa armigera]	5	AAY21920.1	79.412	238	49	0	1360	647	265	502	2.96e-138	412
TRINITY_DN60784_c1_g6	AAD25107.1 cytochrome P450 CYP6B10 [Heliothis virescens]	5	AAD25107.1	77.027	74	17	0	3	224	197	270	4.08e-33	124
TRINITY_DN60784_c1_g7	AID54898.1 cytochrome P450 CYP6B2v3 [Helicoverpa armigera]	5	AID54898.1	69.048	126	39	0	3	380	204	329	8.32e-60	197
TRINITY_DN60784_c1_g8	AFP20590.1 cytochrome CYP6B42 [Spodoptera littoralis]	5	AFP20590.1	79.149	235	49	0	710	6	1	235	1.02e-132	394
TRINITY_DN60762_c0_g2	XP_019769219.1 PREDICTED: piggyBac transposable element-derived protein 3-like [Dendroctonus ponderosae]	4	XP_019769219.1	51.678	149	72	0	548	994	100	248	1.13e-44	162
TRINITY_DN60781_c0_g1	XP_021181539.1 putative inactive cysteine synthase 2 [Helicoverpa armigera]	3	XP_021181539.1	90.663	332	31	0	288	1283	1	332	0	594
TRINITY_DN60781_c1_g1	XP_021181539.1 putative inactive cysteine synthase 2 [Helicoverpa armigera]	3	XP_021181539.1	81.481	27	5	0	492	412	306	332	1.79e-05	50.8
TRINITY_DN60717_c2_g1	XP_022816707.1 peroxidase-like [Spodoptera litura]	9	XP_022816707.1	79.14	628	131	0	2064	181	3	630	0	1093
TRINITY_DN22302_c0_g1	AYM01185.1 glutathione-S-transferase zeta class [Spodoptera littoralis]	3	AYM01185.1	77.419	31	7	0	816	724	76	106	7.08e-07	55.8
TRINITY_DN45003_c0_g1	PZC77398.1 hypothetical protein B5X24_HaOG203446 [Helicoverpa armigera]	7	PZC77398.1	81.739	115	20	1	48	389	1	115	3.04e-38	134
TRINITY_DN50079_c0_g1	PCG70595.1 hypothetical protein B5V51_2790 [Heliothis virescens]	5	PCG70595.1	83.871	31	5	0	1	93	13	43	1.53e-10	62.4
TRINITY_DN49827_c0_g1	OAD51901.1 hypothetical protein WN48_04054 [Eufriesea mexicana]	4	OAD51901.1	31.132	106	54	1	1	318	552	638	0.000214	50.4
TRINITY_DN49806_c0_g1	XP_014368034.1 PREDICTED: uncharacterized protein LOC106718460 [Papilio machaon]	4	XP_014368034.1	59.948	387	139	6	5	1165	58	428	3.4e-152	444
TRINITY_DN49824_c0_g1	XP_022814706.1 uncharacterized protein LOC111348353 [Spodoptera litura]	4	XP_022814706.1	70.588	119	31	1	557	213	161	279	7.32e-48	164
TRINITY_DN49817_c0_g1	XP_026499445.1 uncharacterized protein LOC113403192 [Vanessa tameamea]	3	XP_026499445.1	62.5	32	12	0	105	10	1	32	0.000198	46.6
TRINITY_DN22987_c0_g1	XP_023945937.1 splicing factor U2AF 50 kDa subunit [Bicyclus anynana]	2	XP_023945937.1	96.552	29	1	0	199	285	346	374	3.39e-12	67.4
TRINITY_DN31133_c0_g1	XP_022831847.1 fatty acid synthase-like [Spodoptera litura]	4	XP_022831847.1	58.559	222	83	1	668	3	59	271	1.05e-80	265
TRINITY_DN57272_c3_g5	ABK29514.1 ecdysteroid-regulated protein, partial [Helicoverpa armigera]	4	ABK29514.1	51.724	58	27	1	191	21	7	64	8.17e-10	63.2
TRINITY_DN91726_c0_g1	AGQ45607.1 alcohol dehydrogenase, partial [Agrotis ipsilon]	3	AGQ45607.1	81.25	32	6	0	575	480	291	322	2.15e-08	59.7
TRINITY_DN63626_c0_g1	XP_022819988.1 superoxide dismutase [Cu-Zn]-like [Spodoptera litura]	7	XP_022819988.1	95.408	196	9	0	146	733	1	196	1.62e-136	389
TRINITY_DN63656_c0_g1	AID54862.1 cytochrome P450 CYP333B3 [Helicoverpa armigera]	5	AID54862.1	85.915	71	10	0	859	647	433	503	2.11e-35	139
TRINITY_DN63404_c0_g1	AGB93713.1 cytochrome P450 monooxygenase CYP6ab [Mamestra brassicae]	5	AGB93713.1	98.242	512	9	0	1927	392	1	512	0	1018
TRINITY_DN15363_c0_g1	AKR06192.1 chymotrypsin [Mythimna separata]	3	AKR06192.1	57	100	3	1	3	302	231	290	1.1e-23	97.8
TRINITY_DN27433_c0_g1	PCG77500.1 hypothetical protein B5V51_7200 [Heliothis virescens]	7	PCG77500.1	97.196	107	3	0	1163	843	1	107	1.11e-45	165
TRINITY_DN27450_c0_g1	AAS79891.1 gst1 [Spodoptera litura]	3	AAS79891.1	58.065	217	89	1	1146	502	1	217	2.42e-85	266
TRINITY_DN27465_c0_g1	ACR15992.2 serine protease 9 [Mamestra configurata]	3	ACR15992.2	98.12	266	5	0	240	1037	22	287	0	536
TRINITY_DN60825_c2_g1	RVE40506.1 hypothetical protein evm_014844 [Chilo suppressalis]	4	RVE40506.1	61.538	52	20	0	273	118	855	906	1.78e-14	73.9
TRINITY_DN60825_c5_g2	JAA77559.1 Lian-Aa1 retrotransposon protein, partial [Pararge aegeria]	4	JAA77559.1	52	50	24	0	132	281	12	61	0.000481	42
TRINITY_DN60880_c1_g2	ACR16008.2 serine protease 34, partial [Mamestra configurata]	3	ACR16008.2	100	28	0	0	2	85	132	159	1.73e-09	61.6
TRINITY_DN60879_c5_g1	KZR98805.1 Uncharacterized protein APZ42_005611, partial [Daphnia magna]	10	KZR98805.1	46.269	67	36	0	222	22	47	113	5.51e-14	70.9
TRINITY_DN60879_c6_g1	KZR96438.1 Uncharacterized protein APZ42_009220, partial [Daphnia magna]	10	KZR96438.1	49.231	65	33	0	3	197	34	98	4.22e-17	75.1
TRINITY_DN60879_c6_g3	RWS28099.1 pol polyprotein-like protein [Leptotrombidium deliense]	10	RWS28099.1	43.284	67	36	1	20	214	282	348	1.02e-09	59.3
TRINITY_DN25424_c0_g1	PCG67911.1 hypothetical protein B5V51_5818 [Heliothis virescens]	7	PCG67911.1	85.35	157	23	0	40	510	1	157	8.43e-60	203
TRINITY_DN26490_c1_g1	XP_021199604.1 pancreatic triacylglycerol lipase-like [Helicoverpa armigera]	4	XP_021199604.1	57.362	326	135	2	10	984	12	334	1.17e-132	389
TRINITY_DN55932_c0_g1	PCG70597.1 hypothetical protein B5V51_2792 [Heliothis virescens]	3	PCG70597.1	71.795	39	11	0	119	3	476	514	1.54e-08	62.8
TRINITY_DN34707_c0_g1	XP_022825700.1 carcinine transporter-like [Spodoptera litura]	4	XP_022825700.1	86.643	569	76	0	76	1782	1	569	0	998
TRINITY_DN63731_c1_g1	XP_026732013.1 eukaryotic translation initiation factor 3 subunit L [Trichoplusia ni]	4	XP_026732013.1	96.429	28	1	0	84	1	499	526	2.03e-10	61.6
TRINITY_DN37254_c0_g1	XP_026735616.1 UDP-glucuronosyltransferase 2B17-like [Trichoplusia ni]	5	XP_026735616.1	82.051	39	7	0	296	412	423	461	6.41e-16	80.1
TRINITY_DN25572_c0_g1	PCG69213.1 hypothetical protein B5V51_4378 [Heliothis virescens]	4	PCG69213.1	86.905	252	31	1	1039	284	119	368	2.29e-145	422
TRINITY_DN56012_c0_g1	PCG76545.1 hypothetical protein B5V51_9231 [Heliothis virescens]	9	PCG76545.1	74.443	673	148	10	568	2559	1	658	0	980
TRINITY_DN56080_c0_g1	ANC96676.1 CYP6AE88 [Mythimna separata]	5	ANC96676.1	77.975	395	87	0	1	1185	46	440	0	672
TRINITY_DN5223_c0_g1	PCG63175.1 hypothetical protein B5V51_12826 [Heliothis virescens]	3	PCG63175.1	75.591	127	30	1	382	2	33	158	3.88e-61	194
TRINITY_DN27039_c0_g1	ACR16008.2 serine protease 34, partial [Mamestra configurata]	3	ACR16008.2	96.667	30	1	0	162	251	75	104	1.66e-10	61.6
TRINITY_DN27026_c0_g1	PCG69653.1 hypothetical protein B5V51_3874 [Heliothis virescens]	8	PCG69653.1	58.974	156	62	2	47	514	1	154	1e-59	190
TRINITY_DN25972_c0_g1	PCG77155.1 hypothetical protein B5V51_7988, partial [Heliothis virescens]	3	PCG77155.1	88.235	68	8	0	3	206	12	79	2.57e-32	114
TRINITY_DN41642_c0_g1	XP_022824885.1 cytochrome P450 6B2-like isoform X5 [Spodoptera litura]	3	XP_022824885.1	76.344	93	22	0	281	3	17	109	9.64e-44	155
TRINITY_DN89735_c0_g1	ADT80826.1 serine protease 56, partial [Mamestra configurata]	5	ADT80826.1	93.75	32	2	0	329	424	196	227	3e-11	66.2
TRINITY_DN48407_c0_g1	XP_022834425.1 putative carbonic anhydrase 5 [Spodoptera litura]	5	XP_022834425.1	75.399	313	77	0	2934	1996	6	318	1.2e-163	495
TRINITY_DN26563_c1_g1	RVE49422.1 hypothetical protein evm_005934 [Chilo suppressalis]	2	RVE49422.1	46.512	43	23	0	216	88	65	107	1.13e-05	48.1
TRINITY_DN80731_c1_g1	ACR15986.2 serine protease 11 [Mamestra configurata]	5	ACR15986.2	99.408	169	1	0	228	734	19	187	5.55e-116	340
TRINITY_DN45977_c0_g1	XP_026746530.1 lipopolysaccharide-induced tumor necrosis factor-alpha factor homolog isoform X1 [Trichoplusia ni]	3	XP_026746530.1	53.191	47	22	0	142	2	32	78	3.51e-10	57
TRINITY_DN38393_c0_g1	XP_021197639.1 UDP-glucuronosyltransferase 2B14-like [Helicoverpa armigera]	3	XP_021197639.1	89.474	38	4	0	2	115	315	352	3.64e-13	76.6
TRINITY_DN38321_c1_g1	PZC79349.1 hypothetical protein B5X24_HaOG216498 [Helicoverpa armigera]	6	PZC79349.1	48.214	56	25	1	2	169	32	83	4.12e-08	52.4
TRINITY_DN22611_c0_g1	ACR15978.1 serine protease 50, partial [Mamestra configurata]	4	ACR15978.1	69.663	89	0	1	1	267	67	128	1.1e-30	113
TRINITY_DN22608_c0_g1	ADT80821.1 serine protease 51 [Mamestra configurata]	3	ADT80821.1	66.667	90	0	1	270	1	50	109	4.37e-29	111
TRINITY_DN50236_c0_g2	XP_021189355.1 beta-1,3-glucan-binding protein-like [Helicoverpa armigera]	4	XP_021189355.1	71.2	250	72	0	88	837	1	250	5.07e-124	369
TRINITY_DN50208_c0_g1	JAM95956.1 hypothetical protein [Daphnia magna]	5	JAM95956.1	80	55	11	0	34	198	78	132	7.71e-22	90.9
TRINITY_DN50205_c0_g1	AII16091.1 trypsin-like serine protease, partial [Spodoptera litura]	3	AII16091.1	70	30	9	0	91	2	14	43	6.03e-07	52.4
TRINITY_DN89317_c0_g1	XP_026742860.1 uncharacterized protein LOC113504642 [Trichoplusia ni]	4	XP_026742860.1	96.429	28	1	0	1	84	22	49	3.51e-08	57.4
TRINITY_DN17389_c0_g1	ADF43456.1 carboxyl/choline esterase CCE001a, partial [Helicoverpa armigera]	2	ADF43456.1	73.239	71	19	0	214	2	29	99	4.34e-29	105
TRINITY_DN47719_c0_g1	XP_022815581.1 UDP-glucuronosyltransferase 2A1-like [Spodoptera litura]	3	XP_022815581.1	75.1	249	62	0	749	3	161	409	4.42e-142	411
TRINITY_DN46185_c2_g1	PZC81290.1 hypothetical protein B5X24_HaOG212902 [Helicoverpa armigera]	2	PZC81290.1	55.102	49	20	1	190	50	185	233	0.000169	45.4
TRINITY_DN13752_c0_g1	XP_026740140.1 multiple inositol polyphosphate phosphatase 1-like [Trichoplusia ni]	7	XP_026740140.1	55.981	418	176	3	1	1233	23	439	9.37e-174	501
TRINITY_DN32577_c0_g1	XP_021189206.1 uncharacterized protein LOC110375430 isoform X2 [Helicoverpa armigera]	3	XP_021189206.1	92.857	28	2	0	86	3	18	45	8.77e-06	55.8
TRINITY_DN8028_c0_g1	XP_026736027.1 UDP-glucuronosyltransferase 2B20-like [Trichoplusia ni]	3	XP_026736027.1	92.857	28	2	0	510	427	320	347	1.02e-09	63.5
TRINITY_DN28754_c0_g2	ATP16105.1 cytochrome P450 [Spodoptera litura]	3	ATP16105.1	81.739	115	21	0	345	1	60	174	1.69e-63	206
TRINITY_DN29333_c0_g1	XP_021200856.1 PR domain zinc finger protein 1 isoform X2 [Helicoverpa armigera]	4	XP_021200856.1	94.376	1049	44	5	564	3665	1	1049	0	1852
TRINITY_DN29348_c0_g1	PCG66536.1 hypothetical protein B5V51_7569 [Heliothis virescens]	3	PCG66536.1	74.074	81	21	0	260	18	377	457	6.23e-35	130
TRINITY_DN51035_c0_g1	XP_022837673.1 chymotrypsin-like elastase family member 2A [Spodoptera litura]	4	XP_022837673.1	68.098	163	50	1	484	2	149	311	9.16e-74	233
TRINITY_DN51052_c0_g1	PCG77983.1 hypothetical protein B5V51_5687 [Heliothis virescens]	4	PCG77983.1	86.957	23	3	0	55	123	336	358	0.000595	44.3
TRINITY_DN51583_c0_g1	PZC76940.1 hypothetical protein B5X24_HaOG203984 [Helicoverpa armigera]	4	PZC76940.1	95.745	282	12	0	1747	902	1	282	4.69e-177	508
TRINITY_DN18754_c0_g1	XP_022832181.1 protein takeout-like [Spodoptera litura]	7	XP_022832181.1	92.241	232	18	0	935	240	18	249	2.82e-158	451
TRINITY_DN18794_c0_g1	XP_026737272.1 proline-rich protein 4-like [Trichoplusia ni]	7	XP_026737272.1	93.22	236	16	0	1368	661	1	236	2.21e-63	217
TRINITY_DN18721_c0_g1	KPI96607.1 Pupal cuticle protein PCP52 [Papilio xuthus]	7	KPI96607.1	79	100	21	0	910	611	278	377	5.15e-31	128
TRINITY_DN3645_c0_g1	JAT81727.1 hypothetical protein g.2892, partial [Pectinophora gossypiella]	4	JAT81727.1	96.154	26	1	0	79	2	16	41	2.81e-07	52.8
TRINITY_DN15053_c0_g1	XP_018370113.1 PREDICTED: histone-lysine N-methyltransferase SETMAR-like [Trachymyrmex cornetzi]	3	XP_018370113.1	57.143	77	29	1	105	323	63	139	1e-17	82
TRINITY_DN27546_c0_g1	XP_021188031.1 sodium/potassium/calcium exchanger 3-like [Helicoverpa armigera]	5	XP_021188031.1	82.56	539	90	3	4733	3120	1	536	0	816
TRINITY_DN58152_c3_g2	XP_023937909.1 UDP-glucuronosyltransferase 2B4-like [Bicyclus anynana]	5	XP_023937909.1	88.462	26	3	0	170	247	272	297	1.47e-06	50.8
TRINITY_DN58141_c0_g1	XP_022819028.1 serine protease 42 [Spodoptera litura]	4	XP_022819028.1	61.045	421	156	3	1675	431	1	419	0	536
TRINITY_DN58172_c0_g2	PCG75939.1 hypothetical protein B5V51_10666 [Heliothis virescens]	3	PCG75939.1	91.398	93	8	0	247	525	3	95	1.05e-49	172
TRINITY_DN58200_c0_g1	XP_022825268.1 cytochrome b5-related protein-like [Spodoptera litura]	5	XP_022825268.1	80.593	371	72	0	1113	1	1	371	0	637
TRINITY_DN58200_c3_g1	XP_022825268.1 cytochrome b5-related protein-like [Spodoptera litura]	5	XP_022825268.1	87.059	85	11	0	2	256	366	450	2.03e-44	160
TRINITY_DN4463_c0_g1	XP_021197641.1 UDP-glucuronosyltransferase 2B31-like [Helicoverpa armigera]	3	XP_021197641.1	87.5	32	4	0	1	96	205	236	4.06e-11	65.9
TRINITY_DN59088_c0_g1	ANI21988.1 UDP-glycosyltransferase 33B16 [Spodoptera exigua]	6	ANI21988.1	73.056	360	97	0	39	1118	1	360	0	534
TRINITY_DN35908_c0_g1	XP_022821656.1 trypsin, alkaline B-like [Spodoptera litura]	3	XP_022821656.1	82.946	129	22	0	487	101	128	256	5.48e-65	205
TRINITY_DN35988_c0_g1	XP_022816732.1 proton-coupled folate transporter-like [Spodoptera litura]	5	XP_022816732.1	84.211	513	76	3	189	1718	1	511	0	845
TRINITY_DN38161_c0_g1	ADT80822.1 serine protease 52 [Mamestra configurata]	3	ADT80822.1	74.561	114	29	0	1	342	119	232	9.01e-55	177
TRINITY_DN10043_c0_g1	XP_022819028.1 serine protease 42 [Spodoptera litura]	1	XP_022819028.1	40.336	119	49	6	630	920	1	119	1.92e-12	77
TRINITY_DN57075_c0_g1	XP_022814395.1 uncharacterized protein LOC111348125 isoform X1 [Spodoptera litura]	5	XP_022814395.1	78.244	262	57	0	1104	319	1	262	1.94e-144	419
TRINITY_DN57054_c0_g1	XP_022832030.1 uncharacterized protein LOC111360359 isoform X1 [Spodoptera litura]	4	XP_022832030.1	77.778	27	6	0	392	472	849	875	2.63e-05	50.4
TRINITY_DN57058_c0_g1	XP_013186460.1 PREDICTED: microsomal glutathione S-transferase 1-like [Amyelois transitella]	5	XP_013186460.1	77.941	68	15	0	1003	800	86	153	5.01e-27	110
TRINITY_DN47101_c0_g1	AKJ54513.1 diapausin A4 [Spodoptera exigua]	1	AKJ54513.1	68.254	63	20	0	61	249	1	63	1.84e-23	92.8
TRINITY_DN51123_c0_g1	XP_022820236.1 protein obstructor-E-like [Spodoptera litura]	4	XP_022820236.1	91.102	236	20	1	194	901	1	235	6.78e-150	432
TRINITY_DN51143_c0_g1	XP_021200879.1 zonadhesin-like isoform X1 [Helicoverpa armigera]	4	XP_021200879.1	63.351	382	138	2	1261	122	2010	2391	3.42e-144	461
TRINITY_DN61383_c0_g4	XP_021181842.1 cuticle protein-like [Helicoverpa armigera]	3	XP_021181842.1	70.815	233	41	4	336	1004	32	247	7.67e-68	220
TRINITY_DN61341_c2_g1	XP_022824881.1 cytochrome P450 6B2-like isoform X2 [Spodoptera litura]	3	XP_022824881.1	81.363	499	93	0	2577	1081	19	517	0	859
TRINITY_DN33787_c0_g1	ADT80823.1 serine protease 53 [Mamestra configurata]	3	ADT80823.1	96.364	110	4	0	331	2	11	120	2.55e-72	224
TRINITY_DN33757_c0_g1	XP_022834157.1 uncharacterized protein LOC111361930 [Spodoptera litura]	1	XP_022834157.1	53.846	104	47	1	353	664	80	182	4.29e-27	110
TRINITY_DN33794_c0_g1	PCG70852.1 hypothetical protein B5V51_2516 [Heliothis virescens]	1	PCG70852.1	47.727	88	45	1	393	653	80	167	4.8e-17	84
TRINITY_DN14194_c0_g1	AGS49137.1 carboxylesterase [Agrotis ipsilon]	5	AGS49137.1	86.364	132	18	0	3	398	18	149	1.81e-81	247
TRINITY_DN14180_c0_g1	PZC86941.1 hypothetical protein B5X24_HaOG200201 [Helicoverpa armigera]	3	PZC86941.1	65.957	47	16	0	143	3	1	47	1.68e-14	73.2
TRINITY_DN19960_c0_g1	XP_021182713.1 nose resistant to fluoxetine protein 6-like [Helicoverpa armigera]	3	XP_021182713.1	94.105	458	27	0	1376	3	1	458	0	884
TRINITY_DN19914_c0_g1	XP_022818819.1 uncharacterized protein LOC111351250 isoform X1 [Spodoptera litura]	3	XP_022818819.1	92.032	251	20	0	933	181	1	251	1.56e-176	498
TRINITY_DN44201_c0_g1	AXB26405.1 CYP332A31, partial [Mamestra brassicae]	3	AXB26405.1	96.429	28	1	0	84	1	292	319	8.77e-07	55.5
TRINITY_DN28329_c0_g1	XP_022823555.1 cytochrome b5-like [Spodoptera litura]	4	XP_022823555.1	86.207	29	4	0	2	88	12	40	6.29e-18	57.4
TRINITY_DN59813_c5_g1	AEA76320.1 HMG176 isoform F [Mamestra configurata]	1	AEA76320.1	100	38	0	0	116	3	37	74	1.42e-16	75.5
TRINITY_DN59813_c5_g3	AEA76317.1 HMG176 isoform C, partial [Mamestra configurata]	1	AEA76317.1	100	76	0	0	305	78	76	151	2.89e-37	129
TRINITY_DN59813_c6_g1	AEA76317.1 HMG176 isoform C, partial [Mamestra configurata]	8	AEA76317.1	72.727	66	18	0	198	1	6	71	9.83e-24	93.2
TRINITY_DN53443_c0_g1	XP_021183617.1 glutamyl aminopeptidase-like isoform X1 [Helicoverpa armigera]	3	XP_021183617.1	66.512	215	68	4	647	3	1	211	4.02e-77	258
TRINITY_DN31736_c0_g1	PCG72377.1 hypothetical protein B5V51_888 [Heliothis virescens]	5	PCG72377.1	100	28	0	0	2	85	66	93	2.48e-20	61.2
TRINITY_DN38210_c0_g1	ANI22000.1 UDP-glycosyltransferase 40D3 [Spodoptera exigua]	3	ANI22000.1	58.871	124	51	0	3	374	116	239	1.47e-47	166
TRINITY_DN7715_c0_g1	XP_026746518.1 protein cueball-like [Trichoplusia ni]	4	XP_026746518.1	62.295	61	19	2	69	245	1	59	2.12e-08	56.2
TRINITY_DN20805_c0_g1	PZC75137.1 hypothetical protein B5X24_HaOG200564 [Helicoverpa armigera]	2	PZC75137.1	69.231	26	8	0	287	210	292	317	0.000333	44.7
TRINITY_DN25335_c0_g1	XP_022823299.1 low density lipoprotein receptor adapter protein 1-B-like [Spodoptera litura]	3	XP_022823299.1	88.532	218	24	1	182	835	1	217	7.78e-103	309
TRINITY_DN62009_c0_g1	XP_021200909.1 endocuticle structural glycoprotein ABD-4-like [Helicoverpa armigera]	7	XP_021200909.1	92.174	115	9	0	549	205	1	115	2.24e-70	221
TRINITY_DN62064_c0_g1	XP_021200379.1 lipase member H-A-like [Helicoverpa armigera]	5	XP_021200379.1	80.978	184	33	1	646	95	151	332	2.22e-95	287
TRINITY_DN56192_c0_g1	XP_026746859.1 glucose dehydrogenase [FAD, quinone]-like [Trichoplusia ni]	4	XP_026746859.1	65.559	572	197	0	219	1934	35	606	0	764
TRINITY_DN61889_c26_g1	XP_021183435.1 uncharacterized protein LOC110371472 [Helicoverpa armigera]	4	XP_021183435.1	89.737	380	36	2	135	1271	1	378	0	654
TRINITY_DN61854_c0_g1	RVE41592.1 hypothetical protein evm_013752 [Chilo suppressalis]	2	RVE41592.1	64.331	157	56	0	472	2	240	396	4.44e-69	222
TRINITY_DN61847_c3_g1	XP_021199112.1 UDP-glucuronosyltransferase 2B19-like isoform X3 [Helicoverpa armigera]	6	XP_021199112.1	80	150	30	0	3	452	304	453	3.15e-83	259
TRINITY_DN61847_c5_g1	XP_021195140.1 putative inorganic phosphate cotransporter [Helicoverpa armigera]	5	XP_021195140.1	81.638	354	61	2	1059	1	19	369	0	616
TRINITY_DN61847_c6_g1	ANI21995.1 UDP-glycosyltransferase 33V1 [Spodoptera exigua]	3	ANI21995.1	84.12	233	36	1	1308	610	246	477	5.28e-141	419
TRINITY_DN61806_c1_g1	PCG79231.1 hypothetical protein B5V51_1438 [Heliothis virescens]	9	PCG79231.1	80.614	1857	301	14	3618	9131	1030	2846	0	2820
TRINITY_DN61822_c1_g1	PCG67464.1 hypothetical protein B5V51_6370 [Heliothis virescens]	4	PCG67464.1	92.308	26	2	0	1245	1322	253	278	0.000221	51.2
TRINITY_DN61835_c23_g1	KZR96438.1 Uncharacterized protein APZ42_009220, partial [Daphnia magna]	10	KZR96438.1	44.872	78	43	0	3	236	16	93	6.11e-20	82.8
TRINITY_DN61860_c9_g3	PCG69594.1 hypothetical protein B5V51_3924 [Heliothis virescens]	3	PCG69594.1	64.935	154	53	1	534	73	260	412	2.95e-56	188
TRINITY_DN61860_c9_g4	PCG69594.1 hypothetical protein B5V51_3924 [Heliothis virescens]	3	PCG69594.1	62.416	149	56	0	673	227	266	414	3.34e-61	203
TRINITY_DN61818_c0_g1	XP_023025168.1 serine palmitoyltransferase 3-like isoform X4 [Leptinotarsa decemlineata]	3	XP_023025168.1	81.481	27	5	0	81	1	154	180	1.11e-07	53.9
TRINITY_DN52211_c0_g1	PZC79349.1 hypothetical protein B5X24_HaOG216498 [Helicoverpa armigera]	5	PZC79349.1	48.148	54	24	2	3	164	35	84	7.11e-06	47
TRINITY_DN46245_c0_g1	XP_021182524.1 collagenase-like [Helicoverpa armigera]	5	XP_021182524.1	89.286	28	3	0	360	443	28	55	6.82e-08	57
TRINITY_DN46257_c0_g1	XP_013141935.1 PREDICTED: fibrillin-1-like [Papilio polytes]	4	XP_013141935.1	59.375	32	13	0	244	149	416	447	3.97e-07	43.9
TRINITY_DN34039_c0_g1	XP_013187362.1 PREDICTED: flexible cuticle protein 12-like [Amyelois transitella]	7	XP_013187362.1	58.696	46	19	0	138	1	45	90	6.73e-05	47.4
TRINITY_DN34066_c0_g1	XP_022822911.1 uncharacterized protein LOC111353924 [Spodoptera litura]	5	XP_022822911.1	72.222	72	19	1	11	226	1	71	7.33e-12	62.8
TRINITY_DN33101_c0_g1	XP_022837673.1 chymotrypsin-like elastase family member 2A [Spodoptera litura]	4	XP_022837673.1	74.725	91	23	0	274	2	168	258	7.51e-41	145
TRINITY_DN33155_c1_g1	RVE49051.1 hypothetical protein evm_006297 [Chilo suppressalis]	3	RVE49051.1	60.811	74	29	0	224	3	633	706	7.7e-26	105
TRINITY_DN47270_c0_g1	PCG70628.1 hypothetical protein B5V51_2760 [Heliothis virescens]	5	PCG70628.1	74.641	627	150	5	518	2389	66	686	0	977
TRINITY_DN47271_c0_g1	XP_022828064.1 uncharacterized protein LOC111357551 [Spodoptera litura]	3	XP_022828064.1	84.821	112	17	0	1472	1137	1	112	5e-58	196
TRINITY_DN55813_c0_g2	AGP03459.1 SexiOBP13 [Spodoptera exigua]	3	AGP03459.1	69.655	145	44	0	47	481	1	145	5.2e-55	188
TRINITY_DN43066_c0_g1	PCG70680.1 hypothetical protein B5V51_2712 [Heliothis virescens]	5	PCG70680.1	93.103	29	2	0	127	41	377	405	1.34e-09	59.3
TRINITY_DN43038_c0_g1	XP_022822640.1 mucin-17-like [Spodoptera litura]	5	XP_022822640.1	79.894	189	38	0	925	359	148	336	6.22e-81	283
TRINITY_DN43012_c0_g1	PZC70337.1 hypothetical protein B5X24_HaOG200460 [Helicoverpa armigera]	5	PZC70337.1	66.225	151	50	1	14	463	1	151	3.41e-57	185
TRINITY_DN21712_c0_g1	XP_026735998.1 UDP-glucuronosyltransferase 2B20-like [Trichoplusia ni]	3	XP_026735998.1	83.871	31	5	0	325	233	458	488	1.94e-10	63.2
TRINITY_DN199_c0_g1	XP_014367856.1 PREDICTED: protein cueball isoform X1 [Papilio machaon]	2	XP_014367856.1	33.083	133	79	3	422	30	177	301	2.51e-11	67
TRINITY_DN60038_c4_g1	XP_026726737.1 larval/pupal rigid cuticle protein 66-like [Trichoplusia ni]	7	XP_026726737.1	67.143	140	40	1	482	81	1	140	7.98e-50	163
TRINITY_DN39988_c0_g1	PZC83811.1 hypothetical protein B5X24_HaOG206968 [Helicoverpa armigera]	5	PZC83811.1	68.421	76	24	0	275	48	147	222	3.26e-31	115
TRINITY_DN39945_c0_g1	ACR15972.2 serine protease 28 [Mamestra configurata]	3	ACR15972.2	69.792	96	1	1	290	3	166	233	8.21e-32	119
TRINITY_DN34908_c0_g1	XP_022825445.1 peptidoglycan recognition protein-like [Spodoptera litura]	4	XP_022825445.1	82.723	191	33	0	1016	444	1	191	1.28e-116	342
TRINITY_DN12649_c0_g1	PZC71062.1 hypothetical protein B5X24_HaOG214167 [Helicoverpa armigera]	3	PZC71062.1	50	68	32	2	3	203	158	224	4.17e-09	58.5
TRINITY_DN12649_c0_g2	PZC71062.1 hypothetical protein B5X24_HaOG214167 [Helicoverpa armigera]	3	PZC71062.1	91.667	24	2	0	388	459	203	226	0.000126	48.5
TRINITY_DN81491_c0_g1	XP_022822390.1 uncharacterized protein LOC111353530 [Spodoptera litura]	4	XP_022822390.1	55.652	115	47	1	571	227	1	111	1.07e-38	136
TRINITY_DN24761_c0_g1	PCG63596.1 hypothetical protein B5V51_12020 [Heliothis virescens]	3	PCG63596.1	29.412	119	68	5	1568	1233	1	110	8.32e-05	49.3
TRINITY_DN24781_c0_g1	XP_022830650.1 C-type mannose receptor 2-like isoform X2 [Spodoptera litura]	1	XP_022830650.1	58.553	152	62	1	590	135	121	271	6.11e-60	195
TRINITY_DN30708_c2_g2	PZC73606.1 hypothetical protein B5X24_HaOG209051 [Helicoverpa armigera]	6	PZC73606.1	46.269	67	33	1	8	199	522	588	6.51e-07	51.6
TRINITY_DN53838_c0_g1	PCG73728.1 hypothetical protein B5V51_14510 [Heliothis virescens]	2	PCG73728.1	84.046	351	56	0	141	1193	1	351	0	647
TRINITY_DN29502_c0_g1	XP_022816271.1 histidine-rich protein PFHRP-II-like [Spodoptera litura]	1	XP_022816271.1	93.878	49	3	0	2	148	162	210	4.89e-06	49.3
TRINITY_DN24675_c0_g1	ACR15991.1 serine protease 23 [Mamestra configurata]	3	ACR15991.1	90.625	32	3	0	2	97	236	267	4.14e-18	62
TRINITY_DN13418_c0_g1	AEA76291.1 insect intestinal lipase 6 [Mamestra configurata]	3	AEA76291.1	96.429	28	1	0	85	2	13	40	2.21e-09	62.8
TRINITY_DN46323_c0_g1	PCG76104.1 hypothetical protein B5V51_10284 [Heliothis virescens]	3	PCG76104.1	86.585	82	11	0	570	815	1	82	3.91e-44	156
TRINITY_DN21185_c0_g1	PCG72771.1 hypothetical protein B5V51_478 [Heliothis virescens]	5	PCG72771.1	71.875	224	63	0	1	672	49	272	1.43e-119	350
TRINITY_DN13987_c0_g1	XP_021185733.1 regucalcin-like [Helicoverpa armigera]	5	XP_021185733.1	79.339	121	25	0	2	364	141	261	1.52e-65	206
TRINITY_DN13935_c0_g1	XP_022826902.1 chymotrypsin-1-like [Spodoptera litura]	5	XP_022826902.1	83.03	165	27	1	515	24	84	248	3.79e-96	285
TRINITY_DN55580_c1_g1	JAA82887.1 sex-determining protein fem-1, partial [Pararge aegeria]	3	JAA82887.1	95.652	23	1	0	3	71	49	71	8.51e-07	49.3
TRINITY_DN55519_c0_g1	PZC76465.1 hypothetical protein B5X24_HaOG204527 [Helicoverpa armigera]	3	PZC76465.1	53.171	205	48	4	591	97	429	625	6.34e-51	185
TRINITY_DN65489_c0_g1	XP_026736312.1 general odorant-binding protein 56d-like [Trichoplusia ni]	4	XP_026736312.1	62.222	135	49	2	54	458	1	133	3.97e-47	163
TRINITY_DN48712_c0_g1	XP_022817584.1 glucose dehydrogenase [FAD, quinone]-like [Spodoptera litura]	4	XP_022817584.1	48.877	579	291	4	162	1889	5	581	0	540
TRINITY_DN5341_c0_g1	XP_021186276.1 lysozyme-like [Helicoverpa armigera]	4	XP_021186276.1	78.195	133	29	0	115	513	7	139	2.13e-74	226
TRINITY_DN21466_c0_g1	XP_022837734.1 phosphoserine phosphatase isoform X1 [Spodoptera litura]	3	XP_022837734.1	93.802	242	15	0	1854	1129	18	259	1.84e-157	474
TRINITY_DN21495_c0_g1	XP_022823193.1 uncharacterized protein LOC111354134, partial [Spodoptera litura]	3	XP_022823193.1	71.795	39	11	0	134	18	164	202	2.21e-10	61.2
TRINITY_DN30137_c0_g1	ADT80826.1 serine protease 56, partial [Mamestra configurata]	3	ADT80826.1	100	28	0	0	203	286	163	190	7.98e-19	58.9
TRINITY_DN30180_c0_g1	ADF43493.1 carboxyl/choline esterase, partial [Helicoverpa armigera]	11	ADF43493.1	71.171	222	61	3	218	883	1	219	9.06e-103	308
TRINITY_DN30184_c0_g1	PCG79499.1 hypothetical protein B5V51_359 [Heliothis virescens]	3	PCG79499.1	75	64	16	0	726	535	193	256	1.35e-15	80.5
TRINITY_DN82230_c0_g1	XP_021198779.1 secretory phospholipase A2 receptor-like [Helicoverpa armigera]	4	XP_021198779.1	65.06	83	29	0	251	3	4	86	1.3e-28	111
TRINITY_DN44773_c0_g1	AID66696.1 3-ketoacyl-CoA thiolase, partial [Agrotis segetum]	2	AID66696.1	78.689	183	39	0	1067	519	74	256	1.08e-97	307
TRINITY_DN44785_c0_g1	PCG80380.1 hypothetical protein B5V51_8625 [Heliothis virescens]	2	PCG80380.1	96	25	1	0	260	334	1	25	3.84e-08	56.6
TRINITY_DN2597_c0_g1	XP_021187584.1 lipopolysaccharide-induced tumor necrosis factor-alpha factor homolog [Helicoverpa armigera]	4	XP_021187584.1	94.737	19	1	0	205	261	1	19	5.42e-05	45.8
TRINITY_DN2511_c0_g1	PCG65706.1 hypothetical protein B5V51_8802 [Heliothis virescens]	4	PCG65706.1	95.652	23	1	0	69	1	26	48	1.32e-06	50.1
TRINITY_DN24_c0_g1	AKN89772.1 juvenile hormone diol kinase [Spodoptera litura]	5	AKN89772.1	85.246	183	25	1	692	150	1	183	7.36e-108	315
TRINITY_DN49073_c0_g1	XP_022836637.1 cytochrome P450 9e2-like, partial [Spodoptera litura]	5	XP_022836637.1	86.538	104	14	0	314	3	103	206	2.68e-61	192
TRINITY_DN250_c0_g1	ACR15992.2 serine protease 9 [Mamestra configurata]	3	ACR15992.2	100	28	0	0	392	309	128	155	1.55e-09	60.8
TRINITY_DN63379_c2_g1	ACR15980.1 serine protease 29 [Mamestra configurata]	3	ACR15980.1	100	26	0	0	1	78	269	294	2.32e-07	56.6
TRINITY_DN52405_c0_g1	XP_021189381.1 protein virilizer homolog isoform X2 [Helicoverpa armigera]	4	XP_021189381.1	92.292	1933	140	6	5973	190	11	1939	0	3140
TRINITY_DN58331_c0_g1	JAQ03958.1 hypothetical protein g.942, partial [Lygus hesperus]	1	JAQ03958.1	96.429	28	1	0	1	84	29	56	2.23e-08	59.3
TRINITY_DN58347_c0_g1	PCG69998.1 hypothetical protein B5V51_3466 [Heliothis virescens]	1	PCG69998.1	85.938	64	9	0	199	8	81	144	4.27e-33	121
TRINITY_DN27929_c0_g1	ADT80835.1 serine protease 65 [Mamestra configurata]	3	ADT80835.1	64.286	84	1	1	254	3	145	199	1.2e-22	94.7
TRINITY_DN27923_c0_g1	AGQ45607.1 alcohol dehydrogenase, partial [Agrotis ipsilon]	5	AGQ45607.1	78.788	33	7	0	600	502	286	318	1.86e-08	60.5
TRINITY_DN83191_c0_g1	XP_022837723.1 putative inorganic phosphate cotransporter [Spodoptera litura]	5	XP_022837723.1	84.756	164	25	0	2	493	77	240	1.81e-101	306
TRINITY_DN52559_c1_g1	XP_023935634.1 tetratricopeptide repeat protein 7B [Bicyclus anynana]	5	XP_023935634.1	77.612	804	173	4	295	2694	1	801	0	1050
TRINITY_DN52519_c1_g1	ADE06397.1 peritrophin type-A domain protein 2 [Mamestra configurata]	5	ADE06397.1	98.639	147	2	0	408	848	1	147	3.63e-59	194
TRINITY_DN64023_c0_g1	ACX53828.1 neutral lipase, partial [Heliothis virescens]	1	ACX53828.1	63.889	108	37	1	1	324	4	109	4.53e-44	146
TRINITY_DN79729_c0_g1	PCG65747.1 hypothetical protein B5V51_8735, partial [Heliothis virescens]	7	PCG65747.1	86.486	74	10	0	1344	1123	40	113	1.03e-35	135
TRINITY_DN79800_c0_g1	XP_022816681.1 larval cuticle protein 16/17-like [Spodoptera litura]	9	XP_022816681.1	62.658	158	55	3	931	467	1	157	1.19e-61	201
TRINITY_DN44534_c0_g1	XP_022821669.1 trypsin, alkaline C-like [Spodoptera litura]	3	XP_022821669.1	91.892	74	6	0	1	222	179	252	4.74e-43	147
TRINITY_DN35832_c0_g1	PZC84561.1 hypothetical protein B5X24_HaOG204591 [Helicoverpa armigera]	5	PZC84561.1	65.306	49	17	0	27	173	67	115	8.29e-15	72
TRINITY_DN35812_c0_g1	PZC71223.1 hypothetical protein B5X24_HaOG213914, partial [Helicoverpa armigera]	2	PZC71223.1	95	20	1	0	74	133	70	89	0.000508	41.6
TRINITY_DN6706_c0_g1	XP_021195143.1 putative inorganic phosphate cotransporter [Helicoverpa armigera]	5	XP_021195143.1	86.233	523	71	1	1685	117	1	522	0	823
TRINITY_DN6730_c0_g1	XP_021201590.1 activating signal cointegrator 1 complex subunit 2 homolog [Helicoverpa armigera]	7	XP_021201590.1	93.19	279	19	0	55	891	1	279	2.35e-109	333
TRINITY_DN58406_c3_g1	XP_022835694.1 zonadhesin-like, partial [Spodoptera litura]	4	XP_022835694.1	42.105	114	64	1	1154	1495	49	160	6.68e-17	87.8
TRINITY_DN58487_c0_g1	XP_021192099.1 calphotin-like [Helicoverpa armigera]	7	XP_021192099.1	68.571	105	14	2	671	357	182	267	2.72e-13	78.6
TRINITY_DN58441_c1_g1	XP_021200739.1 retinal dehydrogenase 1-like isoform X1 [Helicoverpa armigera]	6	XP_021200739.1	86.92	474	62	0	1741	320	1	474	0	785
TRINITY_DN29475_c0_g1	JAV45874.1 chemosensory protein 7 [Mythimna separata]	7	JAV45874.1	99.099	111	1	0	148	480	17	127	8.78e-72	229
TRINITY_DN41468_c0_g1	PZC84561.1 hypothetical protein B5X24_HaOG204591 [Helicoverpa armigera]	4	PZC84561.1	65.957	47	16	0	163	303	81	127	7.1e-13	67.8
TRINITY_DN41442_c0_g1	AYM01159.1 glutathione-S-transferase epsilon class [Spodoptera littoralis]	3	AYM01159.1	81.818	33	6	0	476	574	63	95	7.06e-09	60.5
TRINITY_DN41410_c0_g1	AYM01178.1 glutathione-S-transferase sigma class [Spodoptera littoralis]	3	AYM01178.1	81.667	60	11	0	995	816	145	204	5.16e-25	106
TRINITY_DN41410_c0_g2	AYM01178.1 glutathione-S-transferase sigma class [Spodoptera littoralis]	3	AYM01178.1	80	60	12	0	673	494	145	204	8.03e-26	105
TRINITY_DN24939_c1_g1	JAA81110.1 putative RNA-directed DNA polymerase from transposon BS, partial [Pararge aegeria]	4	JAA81110.1	69.492	59	18	0	407	231	25	83	8.2e-26	87.8
TRINITY_DN61956_c0_g1	PCG65987.1 hypothetical protein B5V51_8348 [Heliothis virescens]	4	PCG65987.1	82.743	226	39	0	143	820	1	226	2.35e-126	368
TRINITY_DN61994_c0_g1	XP_022822011.1 fibroin heavy chain-like [Spodoptera litura]	9	XP_022822011.1	81.887	265	39	5	80	859	1	261	1.05e-100	303
TRINITY_DN61907_c50_g1	XP_022826221.1 organic cation/carnitine transporter 7-like [Spodoptera litura]	5	XP_022826221.1	88.032	493	57	1	1055	2527	1	493	0	868
TRINITY_DN61903_c8_g1	PCG78959.1 hypothetical protein B5V51_2504, partial [Heliothis virescens]	2	PCG78959.1	73.438	64	17	0	74	265	1	64	2.62e-23	97.4
TRINITY_DN34371_c1_g1	XP_021183142.1 KH domain-containing protein 3-like [Helicoverpa armigera]	5	XP_021183142.1	67.5	40	11	1	16	135	121	158	0.000112	47
TRINITY_DN26626_c0_g1	PCG62614.1 hypothetical protein B5V51_14067 [Heliothis virescens]	3	PCG62614.1	68.254	315	100	0	60	1004	1	315	1.45e-151	439
TRINITY_DN26651_c0_g1	XP_021200901.1 endocuticle structural glycoprotein SgAbd-5-like [Helicoverpa armigera]	7	XP_021200901.1	74.167	120	31	0	484	125	1	120	1.19e-35	129
TRINITY_DN26642_c0_g1	XP_022828097.1 circadian clock-controlled protein-like [Spodoptera litura]	3	XP_022828097.1	50	240	118	2	804	91	1	240	7.24e-86	263
TRINITY_DN22804_c0_g1	XP_022824480.1 cytochrome P450 6B7-like [Spodoptera litura]	5	XP_022824480.1	82.927	164	28	0	512	21	22	185	2.07e-97	299
TRINITY_DN18699_c3_g1	ADF43493.1 carboxyl/choline esterase, partial [Helicoverpa armigera]	3	ADF43493.1	87.838	74	9	0	224	3	144	217	3.28e-41	141
TRINITY_DN10585_c0_g2	XP_021192666.1 uncharacterized protein LOC110377937 isoform X1 [Helicoverpa armigera]	6	XP_021192666.1	65.517	87	25	1	248	3	66	152	6.82e-31	117
TRINITY_DN33621_c0_g1	PZC81749.1 hypothetical protein B5X24_HaOG212193 [Helicoverpa armigera]	4	PZC81749.1	62.5	32	12	0	167	72	217	248	2.86e-08	49.3
TRINITY_DN33680_c0_g1	PZC72607.1 hypothetical protein B5X24_HaOG210894, partial [Helicoverpa armigera]	3	PZC72607.1	67.5	40	13	0	101	220	34	73	3.69e-08	52.8
TRINITY_DN47635_c0_g1	RWS01113.1 pol polyprotein-like protein [Dinothrombium tinctorium]	3	RWS01113.1	47.619	63	33	0	5	193	153	215	3.13e-14	73.2
TRINITY_DN47644_c0_g1	JAI83055.1 hypothetical protein, partial [Daphnia_magna]	11	JAI83055.1	94.667	75	4	0	228	4	11	85	3.53e-43	142
TRINITY_DN20728_c0_g1	XP_022837626.1 UDP-glucuronosyltransferase 2B19-like [Spodoptera litura]	6	XP_022837626.1	66.667	96	31	1	1	285	423	518	1.48e-22	104
TRINITY_DN20710_c0_g1	PCG66537.1 hypothetical protein B5V51_7570 [Heliothis virescens]	5	PCG66537.1	83.036	112	19	0	31	366	343	454	9.49e-63	206
TRINITY_DN12952_c0_g1	PRD23022.1 hypothetical protein NCL1_47531 [Nephila clavipes]	3	PRD23022.1	69.697	33	10	0	364	462	19	51	3.88e-06	49.3
TRINITY_DN23344_c0_g2	ANI21988.1 UDP-glycosyltransferase 33B16 [Spodoptera exigua]	10	ANI21988.1	73.984	369	96	0	1118	12	1	369	0	547
TRINITY_DN16782_c0_g1	JAN90386.1 hypothetical protein [Daphnia magna]	11	JAN90386.1	91.566	83	7	0	308	60	15	97	3.08e-30	110
TRINITY_DN32787_c0_g1	ADT80825.1 serine protease 55 [Mamestra configurata]	10	ADT80825.1	98.837	172	2	0	516	1	39	210	2.31e-121	350
TRINITY_DN21026_c0_g1	ACR15973.2 serine protease 35 [Mamestra configurata]	10	ACR15973.2	84.049	163	26	0	558	70	133	295	3.82e-91	274
TRINITY_DN21030_c0_g1	PCG63944.1 hypothetical protein B5V51_11489 [Heliothis virescens]	3	PCG63944.1	57.895	38	16	0	4	117	1317	1354	0.000112	46.2
TRINITY_DN28085_c0_g1	XP_022816237.1 uncharacterized protein LOC111349366 [Spodoptera litura]	3	XP_022816237.1	84.426	122	19	0	1174	1539	152	273	2.98e-61	218
TRINITY_DN49223_c0_g1	AKJ54513.1 diapausin A4 [Spodoptera exigua]	4	AKJ54513.1	75	64	15	1	588	397	1	63	1.54e-17	80.1
TRINITY_DN3864_c0_g1	PCG76751.1 hypothetical protein B5V51_8744 [Heliothis virescens]	5	PCG76751.1	86.911	573	67	5	384	2093	1	568	0	985
TRINITY_DN19418_c0_g1	ADT80831.1 serine protease 61 [Mamestra configurata]	3	ADT80831.1	96.875	32	1	0	1	96	234	265	1.33e-10	63.9
TRINITY_DN19455_c0_g1	RVE46223.1 hypothetical protein evm_009113 [Chilo suppressalis]	6	RVE46223.1	92.857	28	2	0	188	271	2	29	3.68e-10	58.2
TRINITY_DN19497_c0_g1	AIH07591.1 glutathione S-transferase sigma 4 [Spodoptera litura]	5	AIH07591.1	62.687	201	74	1	606	1208	5	204	6.94e-84	263
TRINITY_DN16497_c0_g1	PRD33371.1 ispB [Nephila clavipes]	6	PRD33371.1	56.667	90	39	0	271	2	146	235	3.3e-23	96.7
TRINITY_DN55674_c2_g1	XP_022816498.1 endocuticle structural glycoprotein SgAbd-5-like isoform X2 [Spodoptera litura]	7	XP_022816498.1	56.522	92	39	1	1258	983	29	119	6.17e-25	105
TRINITY_DN52835_c0_g1	PCG79475.1 hypothetical protein B5V51_337 [Heliothis virescens]	3	PCG79475.1	78.571	28	6	0	85	2	73	100	0.000187	48.5
TRINITY_DN110357_c0_g1	XP_026738288.1 cuticle protein CP14.6-like [Trichoplusia ni]	7	XP_026738288.1	81.25	32	6	0	97	2	71	102	1.56e-07	53.1
TRINITY_DN140828_c0_g1	ADT80829.1 serine protease 59 [Mamestra configurata]	5	ADT80829.1	83.23	161	27	0	488	6	1	161	7.6e-93	277
TRINITY_DN110789_c0_g1	PCG79574.1 hypothetical protein B5V51_15048 [Heliothis virescens]	7	PCG79574.1	55.517	290	92	7	166	930	1	288	1.45e-94	298
TRINITY_DN143079_c0_g1	XP_021183763.1 uncharacterized protein LOC110371720 [Helicoverpa armigera]	10	XP_021183763.1	75.824	91	20	1	3	275	159	247	9.95e-44	149
TRINITY_DN114379_c0_g1	XP_022819775.1 glycine-rich protein DOT1-like [Spodoptera litura]	1	XP_022819775.1	100	21	0	0	217	155	186	206	0.000297	44.7
TRINITY_DN137606_c0_g1	XP_021200427.1 uncharacterized protein LOC110383837 [Helicoverpa armigera]	2	XP_021200427.1	66.667	30	10	0	93	4	213	242	1.59e-05	49.3
TRINITY_DN106828_c0_g1	PZC82193.1 hypothetical protein B5X24_HaOG211001 [Helicoverpa armigera]	5	PZC82193.1	84.615	26	4	0	1	78	84	109	1.73e-05	47.8
TRINITY_DN111467_c0_g1	JAA81662.1 very low-density lipoprotein receptor isoform 1, partial [Pararge aegeria]	1	JAA81662.1	90.625	32	3	0	2	97	58	89	8.92e-11	65.5
TRINITY_DN145602_c0_g1	AII21980.1 odorant degrading enzyme CXE3 [Sesamia inferens]	3	AII21980.1	71.875	32	9	0	338	243	501	532	1.67e-05	49.3
TRINITY_DN174902_c0_g1	ADT80828.1 serine protease 58 [Mamestra configurata]	3	ADT80828.1	56.604	53	19	1	515	673	62	110	9e-08	58.9
TRINITY_DN144279_c0_g1	ACR15975.2 serine protease 19 [Mamestra configurata]	3	ACR15975.2	99.087	219	2	0	692	36	79	297	1.21e-147	419
TRINITY_DN114978_c0_g1	PCG64185.1 hypothetical protein B5V51_11080 [Heliothis virescens]	3	PCG64185.1	78.472	144	27	2	1001	573	22	162	7.04e-70	224
TRINITY_DN176533_c0_g1	XP_021181649.1 activating transcription factor of chaperone isoform X2 [Helicoverpa armigera]	3	XP_021181649.1	90	50	5	0	203	352	1	50	2.05e-24	101
TRINITY_DN176586_c0_g1	XP_022829962.1 multidrug resistance-associated protein 4-like [Spodoptera litura]	3	XP_022829962.1	94.268	157	9	0	2	472	873	1029	5.3e-96	308
TRINITY_DN102109_c0_g1	PCG69594.1 hypothetical protein B5V51_3924 [Heliothis virescens]	3	PCG69594.1	60	170	68	0	510	1	58	227	2.36e-67	217
TRINITY_DN170183_c6_g1	JAM95956.1 hypothetical protein [Daphnia magna]	5	JAM95956.1	69.091	55	17	0	92	256	78	132	1.3e-17	78.2
TRINITY_DN170184_c0_g1	PZC75322.1 hypothetical protein B5X24_HaOG206461 [Helicoverpa armigera]	2	PZC75322.1	88.328	574	64	1	2462	741	1	571	0	1040
TRINITY_DN170104_c0_g1	XP_022828065.1 uncharacterized protein LOC111357553 [Spodoptera litura]	4	XP_022828065.1	73.6	125	33	0	533	159	16	140	2.13e-60	191
TRINITY_DN170320_c4_g1	XP_022830129.1 larval/pupal cuticle protein H1C-like [Spodoptera litura]	7	XP_022830129.1	77.778	180	31	4	1194	673	1	177	1.04e-20	95.9
TRINITY_DN178731_c0_g1	AFP20590.1 cytochrome CYP6B42 [Spodoptera littoralis]	5	AFP20590.1	87.5	64	8	0	930	739	441	504	3.26e-29	123
TRINITY_DN140173_c0_g1	XP_022819757.1 estrogen sulfotransferase-like [Spodoptera litura]	6	XP_022819757.1	74.221	353	90	1	77	1132	1	353	1.45e-178	511
TRINITY_DN140178_c1_g1	XP_021186090.1 uncharacterized protein LOC110373218 [Helicoverpa armigera]	6	XP_021186090.1	82.27	141	25	0	332	754	1	141	1.2e-75	233
TRINITY_DN140197_c0_g1	AEA76328.1 357_80_1 protein [Mamestra configurata]	4	AEA76328.1	38.298	141	74	5	669	280	1	139	5.17e-16	79.3
TRINITY_DN111593_c0_g1	PCG78408.1 hypothetical protein B5V51_4284 [Heliothis virescens]	10	PCG78408.1	71.946	221	58	1	1	651	76	296	2.64e-113	335
TRINITY_DN152616_c0_g1	XP_022814390.1 pro-resilin-like [Spodoptera litura]	4	XP_022814390.1	91.729	133	9	1	538	140	1	131	3.62e-78	239
TRINITY_DN139862_c0_g1	PCG78007.1 hypothetical protein B5V51_5597 [Heliothis virescens]	3	PCG78007.1	78.689	183	38	1	192	737	17	199	2.07e-87	269
TRINITY_DN109173_c2_g1	AEA76291.1 insect intestinal lipase 6 [Mamestra configurata]	5	AEA76291.1	100	332	0	0	95	1090	1	332	0	619
TRINITY_DN111869_c0_g1	XP_022822580.1 uncharacterized protein LOC111353699, partial [Spodoptera litura]	4	XP_022822580.1	48.673	113	35	2	330	61	18	130	9.93e-17	80.1
TRINITY_DN141911_c0_g1	ACR16000.1 serine protease 31, partial [Mamestra configurata]	4	ACR16000.1	75	40	10	0	417	536	126	165	6.32e-10	62.8
TRINITY_DN180551_c0_g1	AID54862.1 cytochrome P450 CYP333B3 [Helicoverpa armigera]	5	AID54862.1	88.235	136	16	0	409	2	205	340	8.62e-84	260
TRINITY_DN170710_c0_g1	XP_021183378.1 regulation of enolase protein 1-like [Helicoverpa armigera]	5	XP_021183378.1	76.923	65	15	0	2	196	139	203	1.15e-26	108
TRINITY_DN109586_c0_g1	PCG78800.1 hypothetical protein B5V51_3009 [Heliothis virescens]	4	PCG78800.1	85.321	327	46	1	1376	402	10	336	1.23e-160	474
TRINITY_DN112411_c0_g1	PCG71943.1 hypothetical protein B5V51_1324 [Heliothis virescens]	3	PCG71943.1	92.353	340	26	0	423	1442	1	340	0	655
TRINITY_DN198091_c0_g1	OWR47604.1 CREG1 protein [Danaus plexippus plexippus]	4	OWR47604.1	82.759	29	5	0	339	425	52	80	1.01e-09	58.5
TRINITY_DN181013_c0_g1	ANI21993.1 UDP-glycosyltransferase 33J3 [Spodoptera exigua]	5	ANI21993.1	92.593	27	2	0	1279	1199	249	275	5.49e-06	56.2
TRINITY_DN175699_c0_g1	ADT80822.1 serine protease 52 [Mamestra configurata]	3	ADT80822.1	88.596	114	12	1	343	2	22	134	2.52e-64	202
TRINITY_DN174800_c0_g1	XP_022832028.1 cytochrome P450 6k1-like [Spodoptera litura]	2	XP_022832028.1	71.724	145	41	0	435	1	47	191	3.42e-75	239
TRINITY_DN144887_c0_g1	XP_018020736.1 PREDICTED: potassium channel subfamily K member 10-like [Hyalella azteca]	7	XP_018020736.1	41.935	31	18	0	511	419	58	88	9.35e-08	57.8
TRINITY_DN173582_c0_g1	PZC72064.1 hypothetical protein B5X24_HaOG211966 [Helicoverpa armigera]	4	PZC72064.1	58.857	175	69	2	518	3	1	175	9.08e-61	205
TRINITY_DN115237_c0_g1	XP_021200407.1 endothelial lipase-like [Helicoverpa armigera]	6	XP_021200407.1	79.2	125	26	0	1	375	167	291	5.09e-66	209
TRINITY_DN112513_c0_g1	XP_021199019.1 serine protease snake-like [Helicoverpa armigera]	4	XP_021199019.1	34.177	79	40	3	175	378	306	383	0.000497	45.4
TRINITY_DN110102_c0_g1	BAS31065.1 protease inhibitor5 [Samia ricini]	4	BAS31065.1	60.714	56	22	0	153	320	28	83	4.34e-15	73.6
TRINITY_DN172755_c0_g1	ANI21988.1 UDP-glycosyltransferase 33B16 [Spodoptera exigua]	5	ANI21988.1	76.029	413	99	0	1240	2	9	421	0	637
TRINITY_DN161715_c0_g1	KOB70882.1 Uncharacterized protein OBRU01_14628 [Operophtera brumata]	4	KOB70882.1	86.047	43	5	1	368	240	1	42	5.84e-18	78.2
TRINITY_DN140714_c0_g1	XP_022829936.1 protein cueball [Spodoptera litura]	2	XP_022829936.1	39.086	197	111	5	7	591	116	305	2.03e-29	127
TRINITY_DN111299_c0_g1	PCG70162.1 hypothetical protein B5V51_3292 [Heliothis virescens]	4	PCG70162.1	90.192	520	51	0	2472	913	1	520	0	909
TRINITY_DN173896_c0_g1	XP_022830297.1 lipase 3-like [Spodoptera litura]	5	XP_022830297.1	87.5	160	19	1	563	1042	1	159	2.17e-96	298
TRINITY_DN173859_c0_g1	XP_021197989.1 probable maleylacetoacetate isomerase 1 [Helicoverpa armigera]	3	XP_021197989.1	75	28	7	0	86	3	176	203	0.000283	47
TRINITY_DN145913_c0_g1	PCG70881.1 hypothetical protein B5V51_2488 [Heliothis virescens]	5	PCG70881.1	78.893	289	59	2	1786	926	1	289	2.2e-145	433
TRINITY_DN123182_c0_g1	RVE41648.1 hypothetical protein evm_013703 [Chilo suppressalis]	4	RVE41648.1	64.516	31	11	0	95	3	300	330	2.1e-05	50.4
TRINITY_DN179283_c0_g1	ASO98004.1 cytochrome p450 CYP6B68 [Spodoptera exigua]	2	ASO98004.1	77.698	139	31	0	69	485	1	139	5.32e-77	243
TRINITY_DN139691_c0_g1	PZC81488.1 hypothetical protein B5X24_HaOG212693 [Helicoverpa armigera]	1	PZC81488.1	87.838	74	9	0	230	451	1	74	7.6e-13	67.4
TRINITY_DN146747_c0_g1	XP_026324970.1 uncharacterized protein LOC113233950 [Hyposmocoma kahamanoa]	4	XP_026324970.1	37.5	120	71	1	305	664	267	382	7.2e-12	72
TRINITY_DN175301_c0_g1	PCG69776.1 hypothetical protein B5V51_3695 [Heliothis virescens]	4	PCG69776.1	76.667	30	7	0	600	511	29	58	7.16e-06	50.1
TRINITY_DN148205_c0_g1	XP_026740147.1 MATH and LRR domain-containing protein PFE0570w-like [Trichoplusia ni]	2	XP_026740147.1	64.407	59	21	0	83	259	69	127	4.2e-19	86.7
TRINITY_DN110435_c0_g1	XP_021195149.1 putative inorganic phosphate cotransporter [Helicoverpa armigera]	5	XP_021195149.1	63.694	157	41	2	471	1	32	172	3.07e-62	204
TRINITY_DN170954_c0_g1	XP_021185733.1 regucalcin-like [Helicoverpa armigera]	5	XP_021185733.1	72.789	147	36	2	439	2	55	198	4.8e-70	219
TRINITY_DN141138_c0_g1	XP_026732370.1 nose resistant to fluoxetine protein 6-like [Trichoplusia ni]	3	XP_026732370.1	56.211	322	122	5	923	3	5	322	2.63e-109	340
TRINITY_DN117608_c0_g1	ADT80826.1 serine protease 56, partial [Mamestra configurata]	10	ADT80826.1	87.662	154	19	0	462	1	28	181	2.33e-83	253
TRINITY_DN152865_c0_g1	XP_022816316.1 multiple inositol polyphosphate phosphatase 1-like [Spodoptera litura]	3	XP_022816316.1	83.333	90	15	0	2	271	339	428	5.72e-47	167
TRINITY_DN102802_c0_g1	XP_026743470.1 phospholipid transfer protein C2CD2L isoform X11 [Trichoplusia ni]	4	XP_026743470.1	93.548	31	2	0	2	94	570	600	8.33e-09	58.5
TRINITY_DN176879_c0_g1	ACR15992.2 serine protease 9 [Mamestra configurata]	3	ACR15992.2	100	30	0	0	468	557	65	94	1.41e-08	60.1
TRINITY_DN193404_c0_g1	XP_013140232.1 PREDICTED: purine nucleoside phosphorylase isoform X4 [Papilio polytes]	3	XP_013140232.1	100	30	0	0	1	90	203	232	4.35e-10	62.8
TRINITY_DN170089_c0_g1	ACR16001.2 serine protease 47 [Mamestra configurata]	10	ACR16001.2	74.854	171	41	1	534	28	1	171	1.14e-86	265
TRINITY_DN170049_c0_g1	ACR15979.2 serine protease 40, partial [Mamestra configurata]	6	ACR15979.2	99.293	283	2	0	244	1092	18	300	0	563
TRINITY_DN142373_c0_g1	XP_022827866.1 uncharacterized protein LOC111357411 [Spodoptera litura]	3	XP_022827866.1	75.587	213	44	2	93	725	1	207	1.94e-86	266
TRINITY_DN142218_c0_g1	ANI21996.1 UDP-glycosyltransferase 33V2 [Spodoptera exigua]	3	ANI21996.1	72.034	354	99	0	2	1063	22	375	0	517
TRINITY_DN170261_c0_g1	XP_022828042.1 cuticle protein 16.5-like [Spodoptera litura]	7	XP_022828042.1	85.484	62	9	0	35	220	1	62	1.37e-13	74.7
TRINITY_DN170284_c0_g1	XP_021180815.1 pupal cuticle protein PCP52-like isoform X2 [Helicoverpa armigera]	7	XP_021180815.1	85.621	153	22	0	1031	573	26	178	2.73e-61	206
TRINITY_DN170242_c0_g1	PCG72863.1 hypothetical protein B5V51_404 [Heliothis virescens]	7	PCG72863.1	86.792	53	6	1	586	428	295	346	1.41e-22	99.8
TRINITY_DN172358_c0_g1	AYM01173.1 glutathione-S-transferase omega class [Spodoptera littoralis]	3	AYM01173.1	66.372	226	76	0	895	218	57	282	2.43e-102	306
TRINITY_DN156309_c0_g1	ADT80826.1 serine protease 56, partial [Mamestra configurata]	5	ADT80826.1	90.217	92	9	0	15	290	204	295	2.05e-48	168
TRINITY_DN125697_c0_g1	JAK30156.1 hypothetical protein [Daphnia magna]	7	JAK30156.1	48.649	37	19	0	180	290	70	106	1.91e-05	47.4
TRINITY_DN139558_c0_g1	XP_021196979.1 uncharacterized protein LOC110381098 [Helicoverpa armigera]	4	XP_021196979.1	89.583	480	42	3	388	1824	1	473	0	780
TRINITY_DN139536_c1_g1	PZC73874.1 hypothetical protein B5X24_HaOG208704 [Helicoverpa armigera]	4	PZC73874.1	53.03	198	73	5	725	147	13	195	3.87e-56	184
TRINITY_DN109471_c0_g1	XP_021183763.1 uncharacterized protein LOC110371720 [Helicoverpa armigera]	10	XP_021183763.1	83.482	224	37	0	51	722	1	224	8.46e-136	388
TRINITY_DN109490_c0_g1	XP_026742172.1 cuticle protein 38-like [Trichoplusia ni]	7	XP_026742172.1	96.25	80	3	0	241	480	70	149	4.97e-43	150
TRINITY_DN133939_c0_g1	JAA85613.1 RNA-directed DNA polymerase from mobile element jockey, partial [Pararge aegeria]	1	JAA85613.1	58.163	98	40	1	302	12	10	107	5.89e-35	121
TRINITY_DN147073_c0_g1	AHY99682.1 UDP-glycosyltransferase 33J2 [Spodoptera littoralis]	3	AHY99682.1	82.353	34	6	0	350	451	417	450	2.33e-11	67.4
TRINITY_DN186968_c0_g1	PCG71941.1 hypothetical protein B5V51_1322 [Heliothis virescens]	5	PCG71941.1	82.963	135	23	0	409	5	243	377	7.93e-75	246
TRINITY_DN174588_c0_g1	ACR15986.2 serine protease 11 [Mamestra configurata]	3	ACR15986.2	80.645	31	6	0	1	93	46	76	2.16e-06	54.3
TRINITY_DN141450_c0_g1	ACR16001.2 serine protease 47 [Mamestra configurata]	3	ACR16001.2	79.167	144	30	0	576	145	139	282	5.71e-77	243
TRINITY_DN153416_c0_g1	ACR15986.2 serine protease 11 [Mamestra configurata]	3	ACR15986.2	100	28	0	0	427	344	172	199	6.94e-08	57
TRINITY_DN147581_c0_g1	ADT80831.1 serine protease 61 [Mamestra configurata]	10	ADT80831.1	89.437	142	15	0	426	1	128	269	1.34e-81	248
TRINITY_DN181437_c0_g1	XP_026330922.1 uncharacterized protein LOC113238300 [Hyposmocoma kahamanoa]	1	XP_026330922.1	42.667	75	37	2	189	404	35	106	2.14e-05	50.4
TRINITY_DN145248_c0_g1	PZC79467.1 hypothetical protein B5X24_HaOG216350 [Helicoverpa armigera]	3	PZC79467.1	84.302	172	22	4	794	282	4	171	8.12e-68	214
TRINITY_DN139994_c0_g1	AFH57180.1 REPAT22, partial [Mamestra brassicae]	6	AFH57180.1	59.574	141	47	3	522	130	18	158	2.84e-52	171
TRINITY_DN139970_c0_g1	XP_021187271.1 venom allergen 5.01-like [Helicoverpa armigera]	2	XP_021187271.1	93.671	316	17	3	1293	346	1	313	0	542
TRINITY_DN171991_c0_g1	PCG70545.1 hypothetical protein B5V51_2819 [Heliothis virescens]	6	PCG70545.1	75.221	113	28	0	23	361	105	217	7.72e-54	176
TRINITY_DN171972_c0_g1	KPJ20471.1 Ecdysteroid UDP-glucosyltransferase [Papilio machaon]	3	KPJ20471.1	53.061	49	20	1	584	721	350	398	6.54e-05	50.8
TRINITY_DN115423_c0_g1	AYM01178.1 glutathione-S-transferase sigma class [Spodoptera littoralis]	3	AYM01178.1	69.072	97	30	0	104	394	1	97	4.48e-42	144
TRINITY_DN111332_c1_g1	ACR15971.2 serine protease 37 [Mamestra configurata]	3	ACR15971.2	99	300	3	0	968	69	1	300	0	558
TRINITY_DN111396_c0_g1	XP_022821933.1 pancreatic lipase-related protein 2-like [Spodoptera litura]	6	XP_022821933.1	78.327	263	53	1	779	3	22	284	2.05e-141	406
TRINITY_DN170549_c0_g1	ACX53708.1 aldehyde dehydrogenase, partial [Heliothis virescens]	6	ACX53708.1	80	65	13	0	28	222	101	165	2.52e-31	115
TRINITY_DN170526_c0_g1	XP_022837184.1 UDP-glucuronosyltransferase 2B17-like isoform X2 [Spodoptera litura]	5	XP_022837184.1	79.592	392	79	1	1178	3	85	475	0	624
TRINITY_DN170514_c0_g1	PCG69782.1 hypothetical protein B5V51_3683 [Heliothis virescens]	2	PCG69782.1	64.72	805	257	8	2632	290	1	802	0	1094
TRINITY_DN140941_c0_g1	XP_022814217.1 serine--pyruvate aminotransferase, mitochondrial-like [Spodoptera litura]	5	XP_022814217.1	82.031	384	69	0	265	1416	1	384	0	675
TRINITY_DN148907_c0_g1	XP_026745214.1 xanthine dehydrogenase-like [Trichoplusia ni]	3	XP_026745214.1	80.645	31	6	0	209	301	401	431	6.2e-09	58.5
TRINITY_DN191003_c0_g1	JAN02935.1 ATP synthase subunit e, mitochondrial [Daphnia magna]	2	JAN02935.1	84.507	71	9	1	30	236	1	71	1.3e-20	84.3
TRINITY_DN158977_c0_g1	AIR95998.1 immulectin-2 [Ostrinia furnacalis]	4	AIR95998.1	62.879	132	49	0	5	400	175	306	6.55e-60	193
TRINITY_DN112375_c0_g1	PZC71438.1 hypothetical protein B5X24_HaOG213387 [Helicoverpa armigera]	3	PZC71438.1	59.091	44	18	0	106	237	1	44	1.58e-06	50.4
TRINITY_DN112337_c0_g1	PCG62474.1 hypothetical protein B5V51_14364 [Heliothis virescens]	3	PCG62474.1	97.115	104	3	0	587	276	62	165	1.15e-55	180
TRINITY_DN109969_c0_g1	XP_014358595.1 PREDICTED: trypsin, alkaline C-like [Papilio machaon]	3	XP_014358595.1	76.923	26	6	0	5	82	44	69	5.27e-06	50.4
TRINITY_DN140420_c0_g1	XP_022830951.1 sulfotransferase family cytosolic 1B member 1-like [Spodoptera litura]	5	XP_022830951.1	75.581	344	81	1	2055	1033	1	344	0	539
TRINITY_DN186348_c0_g1	XP_022838025.1 prostaglandin reductase 1-like [Spodoptera litura]	3	XP_022838025.1	71.429	35	10	0	413	517	67	101	1.74e-09	62.8
TRINITY_DN109312_c0_g1	XP_021184250.1 prostaglandin reductase 1-like [Helicoverpa armigera]	5	XP_021184250.1	72.781	169	46	0	507	1	159	327	7.22e-84	256
TRINITY_DN109841_c0_g1	XP_018026714.1 PREDICTED: uncharacterized protein LOC108682110 [Hyalella azteca]	5	XP_018026714.1	47.17	53	28	0	250	408	98	150	1.15e-05	50.1
TRINITY_DN109232_c0_g1	CAA06418.1 carboxypeptidase A [Helicoverpa armigera]	5	CAA06418.1	79.327	416	84	2	325	1566	1	416	0	674
TRINITY_DN143477_c0_g1	ADT80832.1 serine protease 62 [Mamestra configurata]	5	ADT80832.1	99.206	126	1	0	470	93	139	264	2.74e-77	236
TRINITY_DN177430_c0_g1	PCG64772.1 hypothetical protein B5V51_10123 [Heliothis virescens]	2	PCG64772.1	66.071	280	95	0	216	1055	1	280	6.52e-140	405
TRINITY_DN110964_c0_g1	PCG64800.1 hypothetical protein B5V51_10095 [Heliothis virescens]	4	PCG64800.1	86.047	301	42	0	346	1248	1	301	1.15e-172	495
TRINITY_DN150568_c0_g1	PCG70290.1 hypothetical protein B5V51_3162 [Heliothis virescens]	3	PCG70290.1	76.371	237	48	6	837	142	1	234	7.67e-58	191
TRINITY_DN179758_c0_g1	ASO98018.1 cytochrome p450 CYP321A16 [Spodoptera exigua]	3	ASO98018.1	77.465	71	16	0	1	213	427	497	8.41e-32	124
TRINITY_DN109609_c1_g1	XP_022828223.1 organic cation transporter protein-like [Spodoptera litura]	3	XP_022828223.1	85.484	558	81	0	130	1803	1	558	0	1007
TRINITY_DN120994_c0_g1	XP_021186127.1 uncharacterized protein LOC110373241 [Helicoverpa armigera]	6	XP_021186127.1	84.967	153	23	0	250	708	1	153	4.76e-80	248
TRINITY_DN112628_c0_g1	XP_022834157.1 uncharacterized protein LOC111361930 [Spodoptera litura]	1	XP_022834157.1	52.083	48	23	0	275	418	85	132	2.78e-08	57
TRINITY_DN140257_c0_g1	AEA76328.1 357_80_1 protein [Mamestra configurata]	4	AEA76328.1	43.662	142	70	4	579	172	1	138	5.89e-21	91.3
TRINITY_DN160537_c0_g1	XP_022821882.1 syndecan isoform X2 [Spodoptera litura]	3	XP_022821882.1	77.778	27	6	0	257	337	22	48	8.56e-06	49.7
TRINITY_DN116626_c0_g2	XP_022827347.1 facilitated trehalose transporter Tret1-like [Spodoptera litura]	3	XP_022827347.1	75.862	58	14	0	3	176	397	454	9.84e-22	94.4
TRINITY_DN116643_c0_g1	XP_022837626.1 UDP-glucuronosyltransferase 2B19-like [Spodoptera litura]	3	XP_022837626.1	92.593	27	2	0	500	580	424	450	5.9e-08	58.9
TRINITY_DN56196_c0_g1	XP_027223610.1 uncharacterized protein LOC113815793 [Penaeus vannamei]	2	XP_027223610.1	73.684	38	10	0	213	100	30	67	4.25e-11	62.8
TRINITY_DN170380_c0_g1	XP_022828042.1 cuticle protein 16.5-like [Spodoptera litura]	7	XP_022828042.1	69.565	46	2	2	165	64	225	270	8.52e-07	51.6
TRINITY_DN56765_c0_g1	PCG78599.1 hypothetical protein B5V51_3691 [Heliothis virescens]	3	PCG78599.1	78.947	38	4	2	489	379	238	272	1.18e-06	53.9
TRINITY_DN3014_c0_g1	XP_022816716.1 uncharacterized protein LOC111349731 [Spodoptera litura]	4	XP_022816716.1	63.448	145	42	1	246	680	76	209	5.99e-56	206
TRINITY_DN49485_c0_g1	XP_021199232.1 activating signal cointegrator 1 complex subunit 2 homolog [Helicoverpa armigera]	7	XP_021199232.1	85.135	296	34	3	180	1064	1	287	1.52e-115	360
TRINITY_DN53361_c0_g1	XP_022833910.1 dipeptidase 1-like isoform X1 [Spodoptera litura]	3	XP_022833910.1	93.349	436	26	1	6356	5049	1	433	0	825
TRINITY_DN200563_c0_g1	XP_022832223.1 pancreatic lipase-related protein 2-like [Spodoptera litura]	5	XP_022832223.1	73.333	315	84	0	478	1422	19	333	4.66e-175	501
TRINITY_DN56690_c0_g1	AQX37248.1 LL13 [Spodoptera exigua]	4	AQX37248.1	50.82	305	146	3	1378	470	19	321	1.74e-105	324
TRINITY_DN61712_c2_g1	XP_021200692.1 cholinesterase 1-like [Helicoverpa armigera]	3	XP_021200692.1	62.147	177	65	2	68	598	1	175	9.73e-61	204

## Sheet: Blad1
x
TRINITY_DN80000_c0_g1	8
TRINITY_DN59813_c6_g1	8
TRINITY_DN79675_c0_g1	8
TRINITY_DN27026_c0_g1	8
TRINITY_DN62195_c0_g1	8
TRINITY_DN47051_c0_g1	4
TRINITY_DN2014_c0_g1	4
TRINITY_DN3301_c0_g1	4
TRINITY_DN7715_c0_g1	4
TRINITY_DN6857_c1_g1	4
TRINITY_DN34707_c0_g1	4
TRINITY_DN37893_c0_g1	4
TRINITY_DN201330_c0_g1	4
TRINITY_DN61402_c1_g1	4
TRINITY_DN80884_c0_g1	4
TRINITY_DN54195_c0_g1	4
TRINITY_DN22291_c1_g1	4
TRINITY_DN872_c0_g2	4
TRINITY_DN158977_c0_g1	4
TRINITY_DN56609_c0_g1	4
TRINITY_DN41890_c1_g1	4
TRINITY_DN54589_c0_g1	4
TRINITY_DN49757_c2_g1	4
TRINITY_DN61599_c0_g1	4
TRINITY_DN54198_c3_g3	4
TRINITY_DN49223_c0_g1	4
TRINITY_DN146747_c0_g1	4
TRINITY_DN81491_c0_g1	4
TRINITY_DN72500_c0_g1	4
TRINITY_DN17402_c0_g1	4
TRINITY_DN2503_c0_g1	4
TRINITY_DN61901_c59_g4	4
TRINITY_DN176379_c0_g1	4
TRINITY_DN181_c0_g1	4
TRINITY_DN49306_c0_g2	4
TRINITY_DN48753_c4_g1	4
TRINITY_DN51583_c0_g1	4
TRINITY_DN140197_c0_g1	4
TRINITY_DN140257_c0_g1	4
TRINITY_DN36619_c0_g1	4
TRINITY_DN61533_c3_g4	4
TRINITY_DN62996_c0_g1	4
TRINITY_DN201281_c0_g1	4
TRINITY_DN185665_c0_g1	4
TRINITY_DN141566_c0_g1	4
TRINITY_DN22611_c0_g1	4
TRINITY_DN24968_c0_g1	4
TRINITY_DN52762_c0_g1	4
TRINITY_DN80408_c0_g1	4
TRINITY_DN79218_c0_g1	4
TRINITY_DN57618_c4_g3	4
TRINITY_DN63731_c1_g1	4
TRINITY_DN34423_c0_g1	4
TRINITY_DN7684_c0_g1	4
TRINITY_DN141911_c0_g1	4
TRINITY_DN30640_c0_g1	4
TRINITY_DN22407_c0_g1	4
TRINITY_DN58593_c4_g4	4
TRINITY_DN55257_c0_g1	4
TRINITY_DN37466_c0_g2	4
TRINITY_DN30142_c0_g1	4
TRINITY_DN38128_c1_g1	4
TRINITY_DN54572_c1_g1	4
TRINITY_DN49641_c0_g1	4
TRINITY_DN57940_c4_g1	4
TRINITY_DN49824_c0_g1	4
TRINITY_DN54572_c1_g2	4
TRINITY_DN24939_c1_g1	4
TRINITY_DN58935_c2_g2	4
TRINITY_DN52028_c0_g1	4
TRINITY_DN61197_c0_g2	4
TRINITY_DN61384_c8_g1	4
TRINITY_DN61257_c1_g3	4
TRINITY_DN92406_c0_g1	4
TRINITY_DN41937_c0_g1	4
TRINITY_DN20798_c0_g1	4
TRINITY_DN82607_c0_g1	4
TRINITY_DN50802_c1_g1	4
TRINITY_DN54368_c1_g1	4
TRINITY_DN60863_c21_g2	4
TRINITY_DN43811_c1_g2	4
TRINITY_DN46257_c0_g1	4
TRINITY_DN6183_c0_g1	4
TRINITY_DN201156_c0_g1	4
TRINITY_DN4893_c0_g1	4
TRINITY_DN57844_c0_g3	4
TRINITY_DN24350_c0_g1	4
TRINITY_DN170181_c0_g1	4
TRINITY_DN31038_c0_g1	4
TRINITY_DN57272_c3_g5	4
TRINITY_DN175301_c0_g1	4
TRINITY_DN139536_c1_g1	4
TRINITY_DN54729_c2_g1	4
TRINITY_DN58944_c1_g1	4
TRINITY_DN40722_c0_g1	4
TRINITY_DN53251_c0_g2	4
TRINITY_DN42924_c0_g1	4
TRINITY_DN58462_c0_g2	4
TRINITY_DN61910_c184_g1	4
TRINITY_DN21507_c0_g1	4
TRINITY_DN61736_c26_g2	4
TRINITY_DN49101_c2_g1	4
TRINITY_DN50481_c0_g1	4
TRINITY_DN25195_c0_g2	4
TRINITY_DN60716_c10_g6	4
TRINITY_DN33621_c0_g1	4
TRINITY_DN58946_c2_g1	4
TRINITY_DN61170_c3_g1	4
TRINITY_DN71182_c0_g1	4
TRINITY_DN41851_c0_g1	4
TRINITY_DN3645_c0_g1	4
TRINITY_DN107217_c0_g1	4
TRINITY_DN14020_c0_g1	4
TRINITY_DN61780_c9_g1	4
TRINITY_DN48631_c0_g1	4
TRINITY_DN81250_c0_g1	4
TRINITY_DN39295_c2_g1	4
TRINITY_DN50236_c0_g2	4
TRINITY_DN51123_c0_g1	4
TRINITY_DN59451_c0_g1	4
TRINITY_DN209021_c0_g1	4
TRINITY_DN29333_c0_g1	4
TRINITY_DN38646_c0_g1	4
TRINITY_DN111299_c0_g1	4
TRINITY_DN29451_c0_g1	4
TRINITY_DN56273_c1_g1	4
TRINITY_DN48538_c0_g1	4
TRINITY_DN53008_c0_g1	4
TRINITY_DN22961_c0_g1	4
TRINITY_DN80804_c0_g1	4
TRINITY_DN26613_c1_g1	4
TRINITY_DN60492_c1_g1	4
TRINITY_DN170104_c0_g1	4
TRINITY_DN89317_c0_g1	4
TRINITY_DN57455_c0_g1	4
TRINITY_DN14227_c0_g1	4
TRINITY_DN54391_c0_g1	4
TRINITY_DN110964_c0_g1	4
TRINITY_DN25572_c0_g1	4
TRINITY_DN61889_c26_g1	4
TRINITY_DN139558_c0_g1	4
TRINITY_DN23066_c0_g1	4
TRINITY_DN57838_c1_g1	4
TRINITY_DN83867_c0_g1	4
TRINITY_DN28464_c0_g1	4
TRINITY_DN48712_c0_g1	4
TRINITY_DN61191_c17_g1	4
TRINITY_DN3014_c0_g1	4
TRINITY_DN10954_c1_g1	4
TRINITY_DN112304_c0_g1	4
TRINITY_DN58406_c3_g1	4
TRINITY_DN61956_c0_g1	4
TRINITY_DN57987_c4_g2	4
TRINITY_DN33869_c1_g1	4
TRINITY_DN28399_c0_g1	4
TRINITY_DN48365_c0_g1	4
TRINITY_DN44825_c0_g1	4
TRINITY_DN36439_c0_g1	4
TRINITY_DN61117_c5_g1	4
TRINITY_DN46198_c2_g1	4
TRINITY_DN60825_c2_g1	4
TRINITY_DN61616_c0_g3	4
TRINITY_DN59249_c2_g2	4
TRINITY_DN31243_c0_g1	4
TRINITY_DN164583_c0_g1	4
TRINITY_DN100923_c0_g1	4
TRINITY_DN61063_c6_g1	4
TRINITY_DN14949_c0_g1	4
TRINITY_DN9927_c0_g1	4
TRINITY_DN54753_c0_g1	4
TRINITY_DN61272_c0_g1	4
TRINITY_DN61240_c11_g2	4
TRINITY_DN116493_c0_g1	4
TRINITY_DN47557_c0_g1	4
TRINITY_DN40759_c0_g2	4
TRINITY_DN59917_c0_g1	4
TRINITY_DN56192_c0_g1	4
TRINITY_DN43578_c0_g1	4
TRINITY_DN59898_c5_g1	4
TRINITY_DN41468_c0_g1	4
TRINITY_DN1715_c1_g1	4
TRINITY_DN42071_c0_g1	4
TRINITY_DN37678_c0_g1	4
TRINITY_DN161715_c0_g1	4
TRINITY_DN25988_c0_g1	4
TRINITY_DN29468_c0_g1	4
TRINITY_DN133754_c0_g1	4
TRINITY_DN79005_c0_g1	4
TRINITY_DN101272_c0_g1	4
TRINITY_DN55576_c0_g1	4
TRINITY_DN34293_c2_g1	4
TRINITY_DN171216_c0_g1	4
TRINITY_DN220105_c0_g1	4
TRINITY_DN28772_c0_g1	4
TRINITY_DN44816_c0_g1	4
TRINITY_DN45936_c0_g1	4
TRINITY_DN66984_c0_g1	4
TRINITY_DN11446_c0_g1	4
TRINITY_DN2597_c0_g1	4
TRINITY_DN45757_c1_g1	4
TRINITY_DN39616_c0_g2	4
TRINITY_DN4458_c0_g1	4
TRINITY_DN31133_c0_g1	4
TRINITY_DN89846_c0_g1	4
TRINITY_DN74374_c0_g1	4
TRINITY_DN35499_c0_g1	4
TRINITY_DN8312_c0_g1	4
TRINITY_DN180223_c0_g1	4
TRINITY_DN43922_c1_g1	4
TRINITY_DN61451_c12_g1	4
TRINITY_DN48101_c0_g1	4
TRINITY_DN50466_c1_g1	4
TRINITY_DN48805_c0_g1	4
TRINITY_DN85123_c0_g1	4
TRINITY_DN49827_c0_g1	4
TRINITY_DN182898_c0_g1	4
TRINITY_DN2466_c0_g1	4
TRINITY_DN51143_c0_g1	4
TRINITY_DN21009_c0_g1	4
TRINITY_DN96295_c0_g1	4
TRINITY_DN39842_c1_g1	4
TRINITY_DN39744_c1_g1	4
TRINITY_DN15842_c0_g1	4
TRINITY_DN60625_c2_g1	4
TRINITY_DN40027_c0_g1	4
TRINITY_DN10681_c0_g1	4
TRINITY_DN29057_c0_g1	4
TRINITY_DN214120_c0_g1	4
TRINITY_DN7843_c0_g1	4
TRINITY_DN77585_c0_g1	4
TRINITY_DN111959_c0_g1	4
TRINITY_DN61822_c1_g1	4
TRINITY_DN57344_c0_g1	4
TRINITY_DN55291_c0_g2	4
TRINITY_DN112513_c0_g1	4
TRINITY_DN102802_c0_g1	4
TRINITY_DN44465_c0_g1	4
TRINITY_DN31561_c0_g1	4
TRINITY_DN2511_c0_g1	4
TRINITY_DN3187_c0_g1	4
TRINITY_DN41978_c2_g1	4
TRINITY_DN22910_c0_g1	4
TRINITY_DN90734_c0_g1	4
TRINITY_DN49589_c0_g1	4
TRINITY_DN59898_c1_g1	4
TRINITY_DN52163_c0_g1	4
TRINITY_DN54613_c1_g1	4
TRINITY_DN67865_c0_g1	4
TRINITY_DN60762_c0_g2	4
TRINITY_DN31637_c0_g1	4
TRINITY_DN111869_c0_g1	4
TRINITY_DN31702_c0_g2	4
TRINITY_DN30318_c1_g1	4
TRINITY_DN59357_c1_g1	4
TRINITY_DN110102_c0_g1	4
TRINITY_DN128923_c0_g1	4
TRINITY_DN51052_c0_g1	4
TRINITY_DN65489_c0_g1	4
TRINITY_DN26490_c1_g1	4
TRINITY_DN43197_c3_g1	4
TRINITY_DN49806_c0_g1	4
TRINITY_DN14573_c0_g1	4
TRINITY_DN43505_c0_g2	4
TRINITY_DN42438_c0_g1	4
TRINITY_DN60227_c0_g1	4
TRINITY_DN61242_c13_g1	4
TRINITY_DN57054_c0_g1	4
TRINITY_DN221379_c0_g1	4
TRINITY_DN47860_c0_g1	4
TRINITY_DN68512_c0_g1	4
TRINITY_DN33101_c0_g1	4
TRINITY_DN21701_c0_g2	4
TRINITY_DN150124_c1_g1	4
TRINITY_DN43336_c0_g1	4
TRINITY_DN60208_c0_g1	4
TRINITY_DN207887_c0_g1	4
TRINITY_DN1696_c1_g1	4
TRINITY_DN50151_c0_g1	4
TRINITY_DN57844_c0_g2	4
TRINITY_DN35120_c0_g1	4
TRINITY_DN143628_c0_g1	4
TRINITY_DN87636_c0_g1	4
TRINITY_DN7322_c0_g1	4
TRINITY_DN128643_c0_g1	4
TRINITY_DN227000_c0_g1	4
TRINITY_DN14210_c0_g1	4
TRINITY_DN42462_c1_g1	4
TRINITY_DN198091_c0_g1	4
TRINITY_DN56690_c0_g1	4
TRINITY_DN60354_c2_g1	4
TRINITY_DN14976_c0_g1	4
TRINITY_DN55930_c0_g1	4
TRINITY_DN56690_c2_g1	4
TRINITY_DN20674_c0_g1	4
TRINITY_DN26237_c0_g1	4
TRINITY_DN58457_c8_g1	4
TRINITY_DN59940_c0_g1	4
TRINITY_DN148674_c0_g1	4
TRINITY_DN26528_c0_g1	4
TRINITY_DN26950_c0_g1	4
TRINITY_DN12220_c0_g1	4
TRINITY_DN46492_c0_g1	4
TRINITY_DN46538_c0_g1	4
TRINITY_DN40180_c0_g1	4
TRINITY_DN23651_c0_g1	4
TRINITY_DN82230_c0_g1	4
TRINITY_DN57015_c1_g1	4
TRINITY_DN51035_c0_g1	4
TRINITY_DN89462_c0_g1	4
TRINITY_DN56642_c0_g1	4
TRINITY_DN201794_c0_g1	4
TRINITY_DN5341_c0_g1	4
TRINITY_DN37073_c0_g1	4
TRINITY_DN58141_c0_g1	4
TRINITY_DN34908_c0_g1	4
TRINITY_DN20300_c0_g1	4
TRINITY_DN12886_c0_g1	4
TRINITY_DN42733_c0_g1	4
TRINITY_DN57693_c0_g1	4
TRINITY_DN53062_c0_g1	4
TRINITY_DN52405_c0_g1	4
TRINITY_DN152616_c0_g1	4
TRINITY_DN39230_c0_g1	4
TRINITY_DN61394_c11_g1	4
TRINITY_DN109586_c0_g1	4
TRINITY_DN989_c0_g1	4
TRINITY_DN37912_c0_g1	4
TRINITY_DN58566_c0_g2	4
TRINITY_DN28329_c0_g1	4
TRINITY_DN55856_c0_g1	4
TRINITY_DN29820_c0_g1	4
TRINITY_DN123182_c0_g1	4
TRINITY_DN173582_c0_g1	4
TRINITY_DN39399_c0_g1	4
TRINITY_DN60609_c1_g1	4
TRINITY_DN153862_c0_g1	4
TRINITY_DN90425_c0_g1	4
TRINITY_DN45491_c0_g1	4
TRINITY_DN44091_c0_g1	4
TRINITY_DN61250_c3_g1	4
TRINITY_DN32632_c0_g1	4
TRINITY_DN29019_c0_g1	4
TRINITY_DN59253_c8_g1	4
TRINITY_DN11811_c1_g1	4
TRINITY_DN60825_c5_g2	4
TRINITY_DN60283_c5_g1	4
TRINITY_DN49597_c0_g1	4
TRINITY_DN61492_c18_g1	4
TRINITY_DN91982_c0_g1	4
TRINITY_DN12808_c1_g1	4
TRINITY_DN32813_c0_g1	4
TRINITY_DN19051_c0_g1	4
TRINITY_DN55464_c1_g1	4
TRINITY_DN61372_c10_g7	4
TRINITY_DN61776_c12_g1	4
TRINITY_DN61760_c14_g1	4
TRINITY_DN53957_c2_g1	4
TRINITY_DN60415_c21_g1	4
TRINITY_DN34053_c0_g2	4
TRINITY_DN57968_c0_g1	4
TRINITY_DN58922_c0_g2	4
TRINITY_DN61994_c0_g1	9
TRINITY_DN61623_c0_g1	9
TRINITY_DN62550_c0_g1	9
TRINITY_DN6869_c0_g1	9
TRINITY_DN62593_c0_g1	9
TRINITY_DN5648_c0_g1	9
TRINITY_DN32303_c0_g1	9
TRINITY_DN57519_c5_g2	9
TRINITY_DN56012_c0_g1	9
TRINITY_DN200527_c0_g1	9
TRINITY_DN61806_c1_g1	9
TRINITY_DN60717_c2_g1	9
TRINITY_DN79809_c0_g1	9
TRINITY_DN79800_c0_g1	9
TRINITY_DN40614_c0_g1	9
TRINITY_DN171688_c0_g1	9
TRINITY_DN56640_c3_g1	2
TRINITY_DN51969_c0_g3	2
TRINITY_DN140714_c0_g1	2
TRINITY_DN206386_c0_g1	2
TRINITY_DN8930_c0_g1	2
TRINITY_DN26480_c0_g1	2
TRINITY_DN36565_c0_g1	2
TRINITY_DN60138_c0_g1	2
TRINITY_DN59427_c2_g1	2
TRINITY_DN38860_c0_g1	2
TRINITY_DN60199_c2_g1	2
TRINITY_DN60469_c1_g1	2
TRINITY_DN8430_c0_g1	2
TRINITY_DN48905_c0_g1	2
TRINITY_DN61024_c3_g1	2
TRINITY_DN54429_c2_g1	2
TRINITY_DN170184_c0_g1	2
TRINITY_DN53838_c0_g1	2
TRINITY_DN200741_c0_g1	2
TRINITY_DN61799_c2_g1	2
TRINITY_DN24770_c0_g1	2
TRINITY_DN51447_c0_g1	2
TRINITY_DN105401_c0_g1	2
TRINITY_DN42697_c0_g1	2
TRINITY_DN53934_c0_g1	2
TRINITY_DN200554_c0_g1	2
TRINITY_DN44235_c0_g1	2
TRINITY_DN208427_c0_g1	2
TRINITY_DN42079_c1_g1	2
TRINITY_DN19826_c0_g1	2
TRINITY_DN61543_c25_g1	2
TRINITY_DN46882_c0_g1	2
TRINITY_DN148205_c0_g1	2
TRINITY_DN53136_c1_g1	2
TRINITY_DN56820_c0_g2	2
TRINITY_DN2373_c0_g1	2
TRINITY_DN42252_c0_g1	2
TRINITY_DN27978_c0_g1	2
TRINITY_DN2870_c0_g1	2
TRINITY_DN179283_c0_g1	2
TRINITY_DN60784_c1_g4	2
TRINITY_DN26013_c0_g1	2
TRINITY_DN48609_c1_g1	2
TRINITY_DN199_c0_g1	2
TRINITY_DN61854_c0_g1	2
TRINITY_DN20805_c0_g1	2
TRINITY_DN27380_c0_g1	2
TRINITY_DN1343_c0_g1	2
TRINITY_DN59084_c2_g4	2
TRINITY_DN91949_c0_g1	2
TRINITY_DN44785_c0_g1	2
TRINITY_DN9235_c0_g1	2
TRINITY_DN81792_c1_g1	2
TRINITY_DN60446_c43_g3	2
TRINITY_DN61760_c16_g1	2
TRINITY_DN15203_c0_g1	2
TRINITY_DN13385_c0_g1	2
TRINITY_DN67374_c0_g1	2
TRINITY_DN61874_c1_g1	2
TRINITY_DN36072_c0_g1	2
TRINITY_DN60838_c34_g2	2
TRINITY_DN137606_c0_g1	2
TRINITY_DN48756_c0_g1	2
TRINITY_DN43904_c0_g1	2
TRINITY_DN48270_c0_g1	2
TRINITY_DN61416_c0_g2	2
TRINITY_DN46404_c0_g1	2
TRINITY_DN34999_c1_g1	2
TRINITY_DN20264_c0_g1	2
TRINITY_DN139970_c0_g1	2
TRINITY_DN46040_c0_g1	2
TRINITY_DN81863_c1_g1	2
TRINITY_DN59419_c9_g1	2
TRINITY_DN29664_c1_g1	2
TRINITY_DN111899_c0_g1	2
TRINITY_DN61207_c14_g1	2
TRINITY_DN56196_c0_g1	2
TRINITY_DN173815_c0_g1	2
TRINITY_DN191003_c0_g1	2
TRINITY_DN16795_c0_g1	2
TRINITY_DN19705_c0_g1	2
TRINITY_DN56780_c0_g1	2
TRINITY_DN27059_c0_g1	2
TRINITY_DN60548_c4_g1	2
TRINITY_DN39972_c0_g1	2
TRINITY_DN44773_c0_g1	2
TRINITY_DN51427_c1_g2	2
TRINITY_DN61057_c24_g1	2
TRINITY_DN60902_c1_g1	2
TRINITY_DN58149_c6_g1	2
TRINITY_DN26563_c1_g1	2
TRINITY_DN7574_c1_g1	2
TRINITY_DN30963_c0_g2	2
TRINITY_DN200518_c1_g1	2
TRINITY_DN199253_c0_g1	2
TRINITY_DN53618_c0_g1	2
TRINITY_DN814_c0_g1	2
TRINITY_DN16890_c1_g1	2
TRINITY_DN177430_c0_g1	2
TRINITY_DN48307_c0_g1	2
TRINITY_DN9929_c0_g1	2
TRINITY_DN170514_c0_g1	2
TRINITY_DN60863_c20_g5	2
TRINITY_DN174800_c0_g1	2
TRINITY_DN54776_c1_g1	2
TRINITY_DN61199_c34_g4	2
TRINITY_DN61783_c1_g1	2
TRINITY_DN25792_c0_g1	2
TRINITY_DN222323_c0_g1	2
TRINITY_DN30656_c0_g1	2
TRINITY_DN22987_c0_g1	2
TRINITY_DN58006_c2_g1	2
TRINITY_DN49657_c0_g1	2
TRINITY_DN61903_c8_g1	2
TRINITY_DN46185_c2_g1	2
TRINITY_DN57031_c0_g1	2
TRINITY_DN37390_c0_g1	2
TRINITY_DN58218_c0_g2	2
TRINITY_DN56449_c0_g1	2
TRINITY_DN61910_c167_g1	2
TRINITY_DN17389_c0_g1	2
TRINITY_DN60649_c19_g1	2
TRINITY_DN35812_c0_g1	2
TRINITY_DN60760_c40_g1	2
TRINITY_DN61902_c133_g1	2
TRINITY_DN56053_c9_g1	2
TRINITY_DN37990_c3_g1	2
TRINITY_DN39746_c0_g1	2
TRINITY_DN20964_c0_g1	2
TRINITY_DN31906_c0_g1	12
TRINITY_DN46911_c1_g1	12
TRINITY_DN139666_c0_g1	12
TRINITY_DN44666_c0_g1	12
TRINITY_DN36097_c0_g1	12
TRINITY_DN201475_c0_g1	11
TRINITY_DN58374_c3_g1	11
TRINITY_DN30180_c0_g1	11
TRINITY_DN60929_c4_g1	11
TRINITY_DN26234_c0_g1	11
TRINITY_DN52350_c0_g1	11
TRINITY_DN57465_c0_g2	11
TRINITY_DN47644_c0_g1	11
TRINITY_DN54263_c0_g1	11
TRINITY_DN16782_c0_g1	11
TRINITY_DN56923_c4_g1	11
TRINITY_DN51708_c1_g1	11
TRINITY_DN53795_c0_g1	11
TRINITY_DN56490_c0_g1	11
TRINITY_DN41092_c1_g1	6
TRINITY_DN30708_c2_g2	6
TRINITY_DN114700_c0_g1	6
TRINITY_DN44835_c0_g1	6
TRINITY_DN170049_c0_g1	6
TRINITY_DN37794_c0_g2	6
TRINITY_DN171991_c0_g1	6
TRINITY_DN111396_c0_g1	6
TRINITY_DN79944_c0_g1	6
TRINITY_DN52946_c0_g1	6
TRINITY_DN32014_c0_g1	6
TRINITY_DN139994_c0_g1	6
TRINITY_DN140173_c0_g1	6
TRINITY_DN6855_c0_g1	6
TRINITY_DN149345_c0_g1	6
TRINITY_DN38321_c1_g1	6
TRINITY_DN10585_c0_g2	6
TRINITY_DN46650_c3_g1	6
TRINITY_DN26067_c0_g1	6
TRINITY_DN53930_c3_g1	6
TRINITY_DN33973_c1_g1	6
TRINITY_DN33637_c0_g1	6
TRINITY_DN46923_c2_g1	6
TRINITY_DN60459_c0_g1	6
TRINITY_DN2915_c3_g1	6
TRINITY_DN146513_c0_g1	6
TRINITY_DN62597_c0_g1	6
TRINITY_DN7107_c0_g1	6
TRINITY_DN43178_c0_g1	6
TRINITY_DN90133_c0_g1	6
TRINITY_DN19455_c0_g1	6
TRINITY_DN45966_c1_g1	6
TRINITY_DN53053_c4_g1	6
TRINITY_DN120994_c0_g1	6
TRINITY_DN9300_c0_g1	6
TRINITY_DN46171_c1_g1	6
TRINITY_DN181118_c0_g1	6
TRINITY_DN28777_c1_g1	6
TRINITY_DN55377_c0_g1	6
TRINITY_DN66540_c0_g1	6
TRINITY_DN155867_c0_g1	6
TRINITY_DN60607_c5_g3	6
TRINITY_DN50342_c0_g1	6
TRINITY_DN140178_c1_g1	6
TRINITY_DN61892_c10_g6	6
TRINITY_DN54891_c0_g2	6
TRINITY_DN44338_c0_g1	6
TRINITY_DN55169_c2_g1	6
TRINITY_DN23937_c0_g1	6
TRINITY_DN60988_c1_g1	6
TRINITY_DN16497_c0_g1	6
TRINITY_DN115237_c0_g1	6
TRINITY_DN63964_c0_g1	6
TRINITY_DN59088_c0_g1	6
TRINITY_DN61847_c3_g1	6
TRINITY_DN170549_c0_g1	6
TRINITY_DN81946_c0_g1	6
TRINITY_DN17937_c0_g1	6
TRINITY_DN20728_c0_g1	6
TRINITY_DN86337_c0_g1	6
TRINITY_DN58441_c1_g1	6
TRINITY_DN38822_c0_g1	6
TRINITY_DN59657_c1_g1	6
TRINITY_DN60038_c8_g1	7
TRINITY_DN60194_c2_g3	7
TRINITY_DN17466_c0_g1	7
TRINITY_DN56764_c0_g1	7
TRINITY_DN56764_c0_g2	7
TRINITY_DN79857_c0_g1	7
TRINITY_DN200920_c0_g1	7
TRINITY_DN61383_c0_g3	7
TRINITY_DN60660_c0_g2	7
TRINITY_DN53514_c1_g1	7
TRINITY_DN170242_c0_g1	7
TRINITY_DN18871_c0_g1	7
TRINITY_DN56481_c0_g1	7
TRINITY_DN58977_c0_g1	7
TRINITY_DN58977_c0_g2	7
TRINITY_DN170261_c0_g1	7
TRINITY_DN60038_c4_g1	7
TRINITY_DN6730_c0_g1	7
TRINITY_DN25424_c0_g1	7
TRINITY_DN58487_c0_g1	7
TRINITY_DN58204_c0_g1	7
TRINITY_DN109300_c1_g1	7
TRINITY_DN58822_c1_g1	7
TRINITY_DN58822_c1_g2	7
TRINITY_DN109490_c0_g1	7
TRINITY_DN32446_c0_g1	7
TRINITY_DN170380_c0_g1	7
TRINITY_DN27433_c0_g1	7
TRINITY_DN141265_c0_g1	7
TRINITY_DN125697_c0_g1	7
TRINITY_DN200355_c0_g1	7
TRINITY_DN64116_c0_g1	7
TRINITY_DN34039_c0_g1	7
TRINITY_DN51094_c0_g1	7
TRINITY_DN169049_c0_g1	7
TRINITY_DN53613_c0_g1	7
TRINITY_DN27194_c0_g1	7
TRINITY_DN18721_c0_g1	7
TRINITY_DN170320_c4_g1	7
TRINITY_DN170284_c0_g1	7
TRINITY_DN65109_c0_g1	7
TRINITY_DN18794_c0_g1	7
TRINITY_DN48325_c0_g1	7
TRINITY_DN15888_c0_g1	7
TRINITY_DN45003_c0_g1	7
TRINITY_DN205240_c0_g1	7
TRINITY_DN34649_c0_g1	7
TRINITY_DN56646_c0_g1	7
TRINITY_DN79729_c0_g1	7
TRINITY_DN49701_c0_g1	7
TRINITY_DN62009_c0_g1	7
TRINITY_DN204176_c0_g1	7
TRINITY_DN44098_c0_g1	7
TRINITY_DN60760_c16_g1	7
TRINITY_DN48820_c0_g1	7
TRINITY_DN45859_c0_g1	7
TRINITY_DN144887_c0_g1	7
TRINITY_DN57372_c0_g1	7
TRINITY_DN58027_c0_g1	7
TRINITY_DN13752_c0_g1	7
TRINITY_DN50169_c0_g1	7
TRINITY_DN28959_c0_g1	7
TRINITY_DN204228_c0_g1	7
TRINITY_DN80273_c0_g1	7
TRINITY_DN110357_c0_g1	7
TRINITY_DN110789_c0_g1	7
TRINITY_DN13807_c0_g1	7
TRINITY_DN200346_c0_g1	7
TRINITY_DN200378_c0_g1	7
TRINITY_DN55674_c2_g1	7
TRINITY_DN26651_c0_g1	7
TRINITY_DN49485_c0_g1	7
TRINITY_DN28722_c0_g1	7
TRINITY_DN18754_c0_g1	7
TRINITY_DN43216_c0_g1	7
TRINITY_DN51454_c0_g1	7
TRINITY_DN27329_c0_g1	7
TRINITY_DN51263_c1_g1	7
TRINITY_DN60479_c0_g1	7
TRINITY_DN63626_c0_g1	7
TRINITY_DN29475_c0_g1	7
TRINITY_DN121653_c0_g1	1
TRINITY_DN33757_c0_g1	1
TRINITY_DN82410_c0_g1	1
TRINITY_DN112628_c0_g1	1
TRINITY_DN47101_c0_g1	1
TRINITY_DN59813_c5_g1	1
TRINITY_DN46683_c2_g1	1
TRINITY_DN59813_c5_g3	1
TRINITY_DN35430_c1_g1	1
TRINITY_DN203751_c0_g1	1
TRINITY_DN42912_c0_g1	1
TRINITY_DN49316_c1_g1	1
TRINITY_DN58996_c0_g1	1
TRINITY_DN58347_c0_g1	1
TRINITY_DN13708_c0_g1	1
TRINITY_DN28348_c0_g1	1
TRINITY_DN69908_c1_g1	1
TRINITY_DN39991_c0_g1	1
TRINITY_DN58331_c0_g1	1
TRINITY_DN54921_c0_g1	1
TRINITY_DN58931_c0_g1	1
TRINITY_DN59091_c4_g1	1
TRINITY_DN46435_c0_g1	1
TRINITY_DN111467_c0_g1	1
TRINITY_DN37836_c0_g1	1
TRINITY_DN23489_c0_g1	1
TRINITY_DN171930_c0_g1	1
TRINITY_DN53182_c0_g1	1
TRINITY_DN59671_c1_g1	1
TRINITY_DN54544_c0_g1	1
TRINITY_DN51795_c0_g2	1
TRINITY_DN22771_c0_g1	1
TRINITY_DN181437_c0_g1	1
TRINITY_DN40447_c0_g1	1
TRINITY_DN29502_c0_g1	1
TRINITY_DN60915_c15_g3	1
TRINITY_DN61485_c7_g1	1
TRINITY_DN61315_c10_g1	1
TRINITY_DN60848_c2_g1	1
TRINITY_DN200426_c0_g1	1
TRINITY_DN64023_c0_g1	1
TRINITY_DN24781_c0_g1	1
TRINITY_DN139691_c0_g1	1
TRINITY_DN37441_c0_g1	1
TRINITY_DN142968_c1_g1	1
TRINITY_DN10043_c0_g1	1
TRINITY_DN202067_c0_g1	1
TRINITY_DN33794_c0_g1	1
TRINITY_DN145184_c0_g1	1
TRINITY_DN80099_c1_g1	1
TRINITY_DN133939_c0_g1	1
TRINITY_DN114379_c0_g1	1
TRINITY_DN222829_c0_g1	1
TRINITY_DN37719_c0_g1	1
TRINITY_DN18416_c0_g1	1
TRINITY_DN39171_c0_g1	1
TRINITY_DN200993_c1_g1	1
TRINITY_DN2287_c0_g1	1
TRINITY_DN223354_c0_g1	1
TRINITY_DN207415_c0_g1	1
TRINITY_DN61199_c27_g1	10
TRINITY_DN51332_c0_g1	10
TRINITY_DN61835_c23_g1	10
TRINITY_DN60879_c6_g1	10
TRINITY_DN60879_c5_g1	10
TRINITY_DN60879_c6_g3	10
TRINITY_DN21026_c0_g1	10
TRINITY_DN28242_c1_g1	10
TRINITY_DN206319_c1_g1	10
TRINITY_DN32787_c0_g1	10
TRINITY_DN60615_c4_g1	10
TRINITY_DN60615_c18_g1	10
TRINITY_DN60615_c18_g2	10
TRINITY_DN60615_c18_g3	10
TRINITY_DN109471_c0_g1	10
TRINITY_DN143079_c0_g1	10
TRINITY_DN23344_c0_g2	10
TRINITY_DN147581_c0_g1	10
TRINITY_DN117608_c0_g1	10
TRINITY_DN60615_c17_g2	10
TRINITY_DN60615_c16_g1	10
TRINITY_DN28242_c0_g1	10
TRINITY_DN111593_c0_g1	10
TRINITY_DN170089_c0_g1	10
TRINITY_DN60838_c39_g1	3
TRINITY_DN61673_c7_g1	3
TRINITY_DN25614_c0_g1	3
TRINITY_DN52144_c0_g1	3
TRINITY_DN33787_c0_g1	3
TRINITY_DN62528_c0_g1	3
TRINITY_DN44365_c0_g1	3
TRINITY_DN58747_c0_g1	3
TRINITY_DN212548_c0_g1	3
TRINITY_DN54397_c1_g1	3
TRINITY_DN61847_c6_g1	3
TRINITY_DN49513_c1_g1	3
TRINITY_DN200689_c0_g1	3
TRINITY_DN11963_c0_g1	3
TRINITY_DN25870_c0_g1	3
TRINITY_DN142218_c0_g1	3
TRINITY_DN86037_c0_g1	3
TRINITY_DN69215_c0_g2	3
TRINITY_DN60615_c15_g1	3
TRINITY_DN60984_c0_g2	3
TRINITY_DN116626_c0_g2	3
TRINITY_DN59740_c0_g1	3
TRINITY_DN62915_c0_g1	3
TRINITY_DN144279_c0_g1	3
TRINITY_DN205001_c0_g1	3
TRINITY_DN109609_c1_g1	3
TRINITY_DN18180_c0_g1	3
TRINITY_DN6351_c0_g1	3
TRINITY_DN48094_c2_g1	3
TRINITY_DN60995_c10_g1	3
TRINITY_DN62245_c0_g1	3
TRINITY_DN55956_c0_g1	3
TRINITY_DN59991_c0_g1	3
TRINITY_DN55964_c0_g1	3
TRINITY_DN48475_c0_g1	3
TRINITY_DN49817_c0_g1	3
TRINITY_DN35353_c0_g1	3
TRINITY_DN30055_c0_g1	3
TRINITY_DN24901_c0_g1	3
TRINITY_DN61079_c23_g1	3
TRINITY_DN14059_c1_g1	3
TRINITY_DN45977_c0_g1	3
TRINITY_DN61429_c6_g6	3
TRINITY_DN25871_c0_g1	3
TRINITY_DN61753_c0_g2	3
TRINITY_DN2893_c0_g1	3
TRINITY_DN5951_c0_g1	3
TRINITY_DN37579_c0_g1	3
TRINITY_DN116643_c0_g1	3
TRINITY_DN61511_c1_g3	3
TRINITY_DN24666_c0_g1	3
TRINITY_DN59735_c18_g1	3
TRINITY_DN55778_c0_g1	3
TRINITY_DN204960_c0_g1	3
TRINITY_DN15602_c0_g1	3
TRINITY_DN114978_c0_g1	3
TRINITY_DN139733_c0_g1	3
TRINITY_DN65842_c0_g1	3
TRINITY_DN202851_c0_g1	3
TRINITY_DN58172_c0_g2	3
TRINITY_DN55813_c0_g2	3
TRINITY_DN175384_c0_g1	3
TRINITY_DN61268_c2_g4	3
TRINITY_DN222864_c0_g1	3
TRINITY_DN142373_c0_g1	3
TRINITY_DN20271_c0_g1	3
TRINITY_DN150568_c0_g1	3
TRINITY_DN52344_c0_g1	3
TRINITY_DN2760_c1_g1	3
TRINITY_DN46867_c1_g1	3
TRINITY_DN200801_c0_g1	3
TRINITY_DN10911_c0_g1	3
TRINITY_DN152865_c0_g1	3
TRINITY_DN19914_c0_g1	3
TRINITY_DN57953_c0_g1	3
TRINITY_DN19960_c0_g1	3
TRINITY_DN13833_c0_g1	3
TRINITY_DN176533_c0_g1	3
TRINITY_DN58122_c0_g1	3
TRINITY_DN12649_c0_g2	3
TRINITY_DN42289_c0_g1	3
TRINITY_DN48646_c0_g3	3
TRINITY_DN64635_c0_g1	3
TRINITY_DN56222_c1_g1	3
TRINITY_DN44534_c0_g1	3
TRINITY_DN1734_c0_g1	3
TRINITY_DN16306_c0_g1	3
TRINITY_DN96216_c0_g1	3
TRINITY_DN26626_c0_g1	3
TRINITY_DN145248_c0_g1	3
TRINITY_DN26642_c0_g1	3
TRINITY_DN112337_c0_g1	3
TRINITY_DN28085_c0_g1	3
TRINITY_DN114328_c0_g1	3
TRINITY_DN24761_c0_g1	3
TRINITY_DN118081_c0_g1	3
TRINITY_DN39804_c0_g1	3
TRINITY_DN61383_c0_g4	3
TRINITY_DN57706_c1_g1	3
TRINITY_DN49023_c0_g1	3
TRINITY_DN128374_c0_g1	3
TRINITY_DN14279_c0_g1	3
TRINITY_DN56281_c0_g1	3
TRINITY_DN71045_c0_g1	3
TRINITY_DN29595_c0_g1	3
TRINITY_DN46655_c0_g1	3
TRINITY_DN40994_c0_g1	3
TRINITY_DN54044_c0_g1	3
TRINITY_DN41749_c0_g1	3
TRINITY_DN55286_c0_g1	3
TRINITY_DN34547_c0_g1	3
TRINITY_DN196575_c0_g1	3
TRINITY_DN40659_c0_g1	3
TRINITY_DN58673_c0_g1	3
TRINITY_DN28696_c0_g1	3
TRINITY_DN32577_c0_g1	3
TRINITY_DN81785_c0_g1	3
TRINITY_DN60910_c4_g1	3
TRINITY_DN40432_c0_g1	3
TRINITY_DN53628_c2_g1	3
TRINITY_DN85223_c0_g1	3
TRINITY_DN59415_c4_g2	3
TRINITY_DN34527_c0_g1	3
TRINITY_DN47439_c0_g1	3
TRINITY_DN55674_c3_g1	3
TRINITY_DN30235_c1_g1	3
TRINITY_DN48646_c0_g1	3
TRINITY_DN86288_c0_g1	3
TRINITY_DN40501_c0_g1	3
TRINITY_DN50927_c1_g1	3
TRINITY_DN53361_c0_g1	3
TRINITY_DN43804_c1_g1	3
TRINITY_DN14124_c0_g1	3
TRINITY_DN21030_c0_g1	3
TRINITY_DN1358_c0_g1	3
TRINITY_DN10946_c0_g1	3
TRINITY_DN8223_c1_g1	3
TRINITY_DN14059_c0_g1	3
TRINITY_DN8716_c0_g1	3
TRINITY_DN46323_c0_g1	3
TRINITY_DN61312_c2_g1	3
TRINITY_DN139862_c0_g1	3
TRINITY_DN145602_c0_g1	3
TRINITY_DN61237_c3_g1	3
TRINITY_DN58970_c0_g1	3
TRINITY_DN55367_c1_g1	3
TRINITY_DN61511_c1_g2	3
TRINITY_DN3296_c2_g1	3
TRINITY_DN53171_c1_g1	3
TRINITY_DN52581_c0_g1	3
TRINITY_DN43815_c1_g1	3
TRINITY_DN154391_c0_g1	3
TRINITY_DN56944_c2_g1	3
TRINITY_DN148907_c0_g1	3
TRINITY_DN18921_c0_g1	3
TRINITY_DN40717_c0_g1	3
TRINITY_DN109284_c3_g1	3
TRINITY_DN39609_c2_g1	3
TRINITY_DN54572_c2_g1	3
TRINITY_DN60933_c2_g3	3
TRINITY_DN59599_c2_g1	3
TRINITY_DN146787_c1_g1	3
TRINITY_DN25972_c0_g1	3
TRINITY_DN58853_c0_g3	3
TRINITY_DN35372_c0_g2	3
TRINITY_DN178697_c0_g1	3
TRINITY_DN18699_c3_g1	3
TRINITY_DN41642_c0_g1	3
TRINITY_DN48842_c0_g1	3
TRINITY_DN116937_c0_g1	3
TRINITY_DN45541_c0_g1	3
TRINITY_DN30085_c0_g1	3
TRINITY_DN26315_c0_g1	3
TRINITY_DN61702_c1_g2	3
TRINITY_DN56765_c0_g1	3
TRINITY_DN141138_c0_g1	3
TRINITY_DN37681_c1_g1	3
TRINITY_DN54367_c2_g2	3
TRINITY_DN61341_c2_g1	3
TRINITY_DN47371_c1_g1	3
TRINITY_DN21466_c0_g1	3
TRINITY_DN41410_c0_g1	3
TRINITY_DN41954_c0_g1	3
TRINITY_DN82782_c0_g1	3
TRINITY_DN392_c0_g1	3
TRINITY_DN16107_c0_g1	3
TRINITY_DN61847_c6_g3	3
TRINITY_DN60915_c15_g2	3
TRINITY_DN27450_c0_g1	3
TRINITY_DN61445_c33_g1	3
TRINITY_DN38161_c0_g1	3
TRINITY_DN60217_c3_g1	3
TRINITY_DN56392_c2_g2	3
TRINITY_DN81779_c0_g1	3
TRINITY_DN60781_c0_g1	3
TRINITY_DN61290_c9_g6	3
TRINITY_DN86414_c0_g1	3
TRINITY_DN1673_c0_g1	3
TRINITY_DN60781_c1_g1	3
TRINITY_DN61860_c9_g4	3
TRINITY_DN59643_c0_g1	3
TRINITY_DN47977_c0_g1	3
TRINITY_DN46049_c0_g1	3
TRINITY_DN21712_c0_g1	3
TRINITY_DN50594_c0_g1	3
TRINITY_DN47635_c0_g1	3
TRINITY_DN53098_c0_g1	3
TRINITY_DN102109_c0_g1	3
TRINITY_DN109969_c0_g1	3
TRINITY_DN34617_c0_g1	3
TRINITY_DN58798_c0_g2	3
TRINITY_DN59725_c0_g1	3
TRINITY_DN56362_c0_g1	3
TRINITY_DN13390_c0_g1	3
TRINITY_DN11950_c0_g1	3
TRINITY_DN135316_c0_g1	3
TRINITY_DN112375_c0_g1	3
TRINITY_DN18205_c0_g1	3
TRINITY_DN47271_c0_g1	3
TRINITY_DN10273_c0_g1	3
TRINITY_DN61159_c6_g1	3
TRINITY_DN95456_c0_g1	3
TRINITY_DN53316_c2_g1	3
TRINITY_DN39451_c1_g1	3
TRINITY_DN141450_c0_g1	3
TRINITY_DN47346_c1_g1	3
TRINITY_DN52040_c0_g1	3
TRINITY_DN55519_c0_g1	3
TRINITY_DN53852_c0_g1	3
TRINITY_DN49146_c0_g1	3
TRINITY_DN61756_c12_g2	3
TRINITY_DN210267_c0_g1	3
TRINITY_DN49562_c1_g1	3
TRINITY_DN54511_c2_g1	3
TRINITY_DN58170_c0_g1	3
TRINITY_DN204900_c0_g1	3
TRINITY_DN112411_c0_g1	3
TRINITY_DN34649_c0_g2	3
TRINITY_DN52141_c1_g1	3
TRINITY_DN147697_c0_g1	3
TRINITY_DN33155_c1_g1	3
TRINITY_DN37889_c0_g1	3
TRINITY_DN27929_c0_g1	3
TRINITY_DN60977_c27_g10	3
TRINITY_DN57525_c0_g1	3
TRINITY_DN173859_c0_g1	3
TRINITY_DN22302_c0_g1	3
TRINITY_DN186348_c0_g1	3
TRINITY_DN199565_c0_g1	3
TRINITY_DN18215_c0_g1	3
TRINITY_DN33291_c0_g1	3
TRINITY_DN60142_c9_g2	3
TRINITY_DN215729_c0_g1	3
TRINITY_DN29227_c0_g1	3
TRINITY_DN35742_c0_g1	3
TRINITY_DN46029_c0_g1	3
TRINITY_DN15053_c0_g1	3
TRINITY_DN59735_c15_g10	3
TRINITY_DN55580_c1_g1	3
TRINITY_DN53547_c0_g1	3
TRINITY_DN37632_c0_g1	3
TRINITY_DN38393_c0_g1	3
TRINITY_DN98711_c0_g1	3
TRINITY_DN60121_c0_g1	3
TRINITY_DN61186_c8_g1	3
TRINITY_DN25335_c0_g1	3
TRINITY_DN54285_c0_g1	3
TRINITY_DN18480_c1_g1	3
TRINITY_DN56934_c0_g1	3
TRINITY_DN4463_c0_g1	3
TRINITY_DN36759_c0_g1	3
TRINITY_DN46631_c0_g1	3
TRINITY_DN22553_c0_g1	3
TRINITY_DN61203_c11_g1	3
TRINITY_DN218495_c0_g1	3
TRINITY_DN186953_c0_g1	3
TRINITY_DN51358_c1_g1	3
TRINITY_DN43033_c0_g1	3
TRINITY_DN171972_c0_g1	3
TRINITY_DN8028_c0_g1	3
TRINITY_DN61153_c8_g2	3
TRINITY_DN61724_c16_g5	3
TRINITY_DN50793_c0_g1	3
TRINITY_DN128155_c0_g1	3
TRINITY_DN17642_c0_g1	3
TRINITY_DN58669_c1_g1	3
TRINITY_DN21495_c0_g1	3
TRINITY_DN56171_c0_g2	3
TRINITY_DN60426_c2_g1	3
TRINITY_DN74219_c0_g1	3
TRINITY_DN111664_c0_g1	3
TRINITY_DN223311_c0_g1	3
TRINITY_DN29660_c0_g1	3
TRINITY_DN1950_c0_g1	3
TRINITY_DN33680_c0_g1	3
TRINITY_DN211866_c0_g1	3
TRINITY_DN52627_c0_g2	3
TRINITY_DN17709_c0_g1	3
TRINITY_DN44052_c0_g1	3
TRINITY_DN56894_c0_g1	3
TRINITY_DN38012_c0_g1	3
TRINITY_DN171630_c0_g1	3
TRINITY_DN201266_c0_g1	3
TRINITY_DN60471_c5_g7	3
TRINITY_DN19588_c0_g1	3
TRINITY_DN59639_c1_g1	3
TRINITY_DN176586_c0_g1	3
TRINITY_DN61102_c0_g1	3
TRINITY_DN59549_c0_g1	3
TRINITY_DN41442_c0_g1	3
TRINITY_DN10245_c0_g1	3
TRINITY_DN38795_c0_g1	3
TRINITY_DN53073_c0_g1	3
TRINITY_DN53443_c0_g1	3
TRINITY_DN61577_c0_g1	3
TRINITY_DN37448_c0_g1	3
TRINITY_DN57075_c0_g2	3
TRINITY_DN179127_c0_g1	3
TRINITY_DN60355_c0_g1	3
TRINITY_DN49954_c0_g1	3
TRINITY_DN30894_c0_g1	3
TRINITY_DN61860_c9_g3	3
TRINITY_DN91726_c0_g1	3
TRINITY_DN51881_c4_g2	3
TRINITY_DN44201_c0_g1	3
TRINITY_DN46885_c0_g1	3
TRINITY_DN60543_c0_g2	3
TRINITY_DN40546_c0_g2	3
TRINITY_DN47927_c0_g1	3
TRINITY_DN34545_c0_g1	3
TRINITY_DN47719_c0_g1	3
TRINITY_DN38210_c0_g1	3
TRINITY_DN60229_c4_g2	3
TRINITY_DN63910_c1_g1	3
TRINITY_DN33187_c0_g1	3
TRINITY_DN92253_c0_g1	3
TRINITY_DN42217_c0_g1	3
TRINITY_DN19450_c0_g1	3
TRINITY_DN30137_c0_g1	3
TRINITY_DN22608_c0_g1	3
TRINITY_DN174902_c0_g1	3
TRINITY_DN59735_c15_g7	3
TRINITY_DN35012_c0_g1	3
TRINITY_DN12952_c0_g1	3
TRINITY_DN39639_c0_g1	3
TRINITY_DN52835_c0_g1	3
TRINITY_DN19418_c0_g1	3
TRINITY_DN29959_c0_g1	3
TRINITY_DN60961_c2_g1	3
TRINITY_DN60961_c3_g2	3
TRINITY_DN17739_c0_g1	3
TRINITY_DN150402_c0_g1	3
TRINITY_DN5409_c0_g1	3
TRINITY_DN46292_c0_g1	3
TRINITY_DN56568_c1_g1	3
TRINITY_DN160537_c0_g1	3
TRINITY_DN147073_c0_g1	3
TRINITY_DN176879_c0_g1	3
TRINITY_DN34600_c0_g1	3
TRINITY_DN250_c0_g1	3
TRINITY_DN16008_c0_g1	3
TRINITY_DN153416_c0_g1	3
TRINITY_DN48615_c0_g1	3
TRINITY_DN53031_c0_g1	3
TRINITY_DN5223_c0_g1	3
TRINITY_DN35908_c0_g1	3
TRINITY_DN31861_c1_g1	3
TRINITY_DN12812_c0_g1	3
TRINITY_DN53396_c0_g1	3
TRINITY_DN3833_c0_g1	3
TRINITY_DN9240_c0_g1	3
TRINITY_DN55932_c0_g1	3
TRINITY_DN54108_c0_g1	3
TRINITY_DN57987_c3_g2	3
TRINITY_DN29152_c0_g1	3
TRINITY_DN28635_c0_g1	3
TRINITY_DN226399_c0_g1	3
TRINITY_DN59156_c0_g2	3
TRINITY_DN193404_c0_g1	3
TRINITY_DN61818_c0_g1	3
TRINITY_DN40489_c0_g1	3
TRINITY_DN60442_c5_g1	3
TRINITY_DN1699_c0_g1	3
TRINITY_DN54285_c0_g2	3
TRINITY_DN12649_c0_g1	3
TRINITY_DN61645_c0_g2	3
TRINITY_DN82410_c1_g1	3
TRINITY_DN61760_c17_g1	3
TRINITY_DN14180_c0_g1	3
TRINITY_DN24776_c0_g1	3
TRINITY_DN60920_c8_g2	3
TRINITY_DN111332_c1_g1	3
TRINITY_DN56282_c1_g4	3
TRINITY_DN93644_c0_g1	3
TRINITY_DN174588_c0_g1	3
TRINITY_DN39945_c0_g1	3
TRINITY_DN511_c0_g1	3
TRINITY_DN34839_c0_g1	3
TRINITY_DN63379_c2_g1	3
TRINITY_DN15363_c0_g1	3
TRINITY_DN61210_c4_g3	3
TRINITY_DN13418_c0_g1	3
TRINITY_DN50205_c0_g1	3
TRINITY_DN24675_c0_g1	3
TRINITY_DN61242_c12_g1	3
TRINITY_DN54226_c0_g1	3
TRINITY_DN60615_c19_g1	3
TRINITY_DN60615_c19_g2	3
TRINITY_DN179758_c0_g1	3
TRINITY_DN28754_c0_g2	3
TRINITY_DN57465_c0_g1	3
TRINITY_DN183770_c0_g1	3
TRINITY_DN27039_c0_g1	3
TRINITY_DN60940_c3_g2	3
TRINITY_DN60940_c3_g1	3
TRINITY_DN41410_c0_g2	3
TRINITY_DN115423_c0_g1	3
TRINITY_DN27465_c0_g1	3
TRINITY_DN60615_c20_g1	3
TRINITY_DN29054_c0_g1	3
TRINITY_DN30184_c0_g1	3
TRINITY_DN35091_c0_g1	3
TRINITY_DN893_c0_g1	3
TRINITY_DN47543_c0_g1	3
TRINITY_DN3143_c0_g1	3
TRINITY_DN57208_c0_g1	3
TRINITY_DN60880_c1_g2	3
TRINITY_DN175699_c0_g1	3
TRINITY_DN54539_c0_g1	3
TRINITY_DN21399_c0_g1	3
TRINITY_DN66531_c0_g1	3
TRINITY_DN172358_c0_g1	3
TRINITY_DN58633_c1_g1	3
TRINITY_DN39552_c0_g1	3
TRINITY_DN59193_c4_g2	3
TRINITY_DN40157_c0_g1	3
TRINITY_DN61712_c2_g1	3
TRINITY_DN60929_c4_g3	3
TRINITY_DN29348_c0_g1	3
TRINITY_DN61256_c5_g2	5
TRINITY_DN59635_c4_g2	5
TRINITY_DN59783_c8_g3	5
TRINITY_DN34371_c1_g1	5
TRINITY_DN803_c0_g1	5
TRINITY_DN5064_c0_g1	5
TRINITY_DN54854_c0_g1	5
TRINITY_DN56925_c2_g1	5
TRINITY_DN89735_c0_g1	5
TRINITY_DN54047_c1_g1	5
TRINITY_DN203666_c0_g1	5
TRINITY_DN143477_c0_g1	5
TRINITY_DN59833_c0_g1	5
TRINITY_DN58798_c0_g1	5
TRINITY_DN172755_c0_g1	5
TRINITY_DN83285_c0_g1	5
TRINITY_DN60940_c3_g5	5
TRINITY_DN19497_c0_g1	5
TRINITY_DN61468_c25_g3	5
TRINITY_DN37161_c0_g1	5
TRINITY_DN37604_c1_g1	5
TRINITY_DN156309_c0_g1	5
TRINITY_DN54484_c0_g1	5
TRINITY_DN170710_c0_g1	5
TRINITY_DN14194_c0_g1	5
TRINITY_DN55364_c0_g2	5
TRINITY_DN61767_c7_g1	5
TRINITY_DN40655_c0_g1	5
TRINITY_DN34525_c0_g1	5
TRINITY_DN43012_c0_g1	5
TRINITY_DN44028_c0_g3	5
TRINITY_DN44028_c0_g2	5
TRINITY_DN81365_c0_g1	5
TRINITY_DN81704_c0_g1	5
TRINITY_DN61800_c3_g6	5
TRINITY_DN27923_c0_g1	5
TRINITY_DN109312_c0_g1	5
TRINITY_DN24471_c0_g1	5
TRINITY_DN42745_c0_g1	5
TRINITY_DN200705_c0_g1	5
TRINITY_DN58789_c0_g1	5
TRINITY_DN58789_c0_g2	5
TRINITY_DN42990_c0_g1	5
TRINITY_DN110613_c0_g1	5
TRINITY_DN29291_c0_g1	5
TRINITY_DN54515_c0_g1	5
TRINITY_DN60307_c1_g1	5
TRINITY_DN51208_c2_g1	5
TRINITY_DN37254_c0_g1	5
TRINITY_DN208068_c0_g1	5
TRINITY_DN49976_c0_g1	5
TRINITY_DN163873_c0_g1	5
TRINITY_DN58669_c2_g1	5
TRINITY_DN55364_c0_g1	5
TRINITY_DN61798_c6_g5	5
TRINITY_DN181013_c0_g1	5
TRINITY_DN51802_c0_g1	5
TRINITY_DN4873_c0_g1	5
TRINITY_DN46245_c0_g1	5
TRINITY_DN17979_c0_g1	5
TRINITY_DN61880_c55_g3	5
TRINITY_DN206088_c0_g1	5
TRINITY_DN60275_c0_g1	5
TRINITY_DN50079_c0_g1	5
TRINITY_DN61798_c6_g1	5
TRINITY_DN57462_c1_g1	5
TRINITY_DN142077_c0_g1	5
TRINITY_DN57058_c0_g1	5
TRINITY_DN20710_c0_g1	5
TRINITY_DN27546_c0_g1	5
TRINITY_DN63404_c0_g1	5
TRINITY_DN61798_c6_g3	5
TRINITY_DN58200_c3_g1	5
TRINITY_DN58200_c0_g1	5
TRINITY_DN200389_c0_g1	5
TRINITY_DN59169_c0_g1	5
TRINITY_DN56933_c3_g1	5
TRINITY_DN45633_c1_g1	5
TRINITY_DN140828_c0_g1	5
TRINITY_DN13935_c0_g1	5
TRINITY_DN109232_c0_g1	5
TRINITY_DN60507_c0_g1	5
TRINITY_DN21185_c0_g1	5
TRINITY_DN200432_c0_g1	5
TRINITY_DN140420_c0_g1	5
TRINITY_DN60034_c0_g1	5
TRINITY_DN56555_c0_g1	5
TRINITY_DN58152_c1_g1	5
TRINITY_DN49559_c0_g1	5
TRINITY_DN37961_c0_g1	5
TRINITY_DN59177_c0_g1	5
TRINITY_DN50209_c0_g1	5
TRINITY_DN140941_c0_g1	5
TRINITY_DN48174_c0_g1	5
TRINITY_DN50785_c0_g1	5
TRINITY_DN48407_c0_g1	5
TRINITY_DN41270_c1_g1	5
TRINITY_DN61798_c6_g2	5
TRINITY_DN49442_c0_g1	5
TRINITY_DN42854_c0_g1	5
TRINITY_DN52201_c1_g1	5
TRINITY_DN200508_c0_g1	5
TRINITY_DN60848_c16_g1	5
TRINITY_DN43066_c0_g1	5
TRINITY_DN61866_c7_g1	5
TRINITY_DN17538_c0_g3	5
TRINITY_DN61741_c14_g7	5
TRINITY_DN60994_c18_g3	5
TRINITY_DN57913_c1_g1	5
TRINITY_DN37693_c0_g1	5
TRINITY_DN57350_c1_g1	5
TRINITY_DN61760_c9_g7	5
TRINITY_DN59359_c4_g1	5
TRINITY_DN30316_c1_g1	5
TRINITY_DN56138_c1_g1	5
TRINITY_DN60107_c0_g1	5
TRINITY_DN60107_c1_g1	5
TRINITY_DN13987_c0_g1	5
TRINITY_DN61734_c8_g4	5
TRINITY_DN170954_c0_g1	5
TRINITY_DN201363_c0_g1	5
TRINITY_DN24_c0_g1	5
TRINITY_DN60225_c0_g1	5
TRINITY_DN150547_c0_g1	5
TRINITY_DN56080_c0_g1	5
TRINITY_DN51272_c0_g1	5
TRINITY_DN201056_c0_g1	5
TRINITY_DN24279_c0_g1	5
TRINITY_DN54339_c1_g1	5
TRINITY_DN22804_c0_g1	5
TRINITY_DN178731_c0_g1	5
TRINITY_DN93285_c0_g1	5
TRINITY_DN47270_c0_g1	5
TRINITY_DN15801_c1_g1	5
TRINITY_DN49073_c0_g1	5
TRINITY_DN61527_c20_g1	5
TRINITY_DN16171_c0_g1	5
TRINITY_DN46484_c2_g1	5
TRINITY_DN200563_c0_g1	5
TRINITY_DN55330_c2_g1	5
TRINITY_DN46919_c0_g1	5
TRINITY_DN60446_c41_g3	5
TRINITY_DN80731_c1_g1	5
TRINITY_DN145913_c0_g1	5
TRINITY_DN60784_c1_g6	5
TRINITY_DN36136_c0_g1	5
TRINITY_DN31031_c0_g1	5
TRINITY_DN173896_c0_g1	5
TRINITY_DN109286_c0_g1	5
TRINITY_DN52559_c1_g1	5
TRINITY_DN109841_c0_g1	5
TRINITY_DN43414_c0_g1	5
TRINITY_DN43414_c0_g3	5
TRINITY_DN61527_c8_g1	5
TRINITY_DN61468_c25_g6	5
TRINITY_DN54266_c0_g1	5
TRINITY_DN40935_c0_g1	5
TRINITY_DN20629_c0_g1	5
TRINITY_DN61756_c12_g1	5
TRINITY_DN39988_c0_g1	5
TRINITY_DN59894_c1_g1	5
TRINITY_DN55305_c1_g1	5
TRINITY_DN52424_c1_g2	5
TRINITY_DN34066_c0_g1	5
TRINITY_DN43817_c0_g1	5
TRINITY_DN42726_c0_g1	5
TRINITY_DN6706_c0_g1	5
TRINITY_DN61847_c5_g1	5
TRINITY_DN52519_c1_g1	5
TRINITY_DN46572_c0_g1	5
TRINITY_DN44542_c0_g1	5
TRINITY_DN43742_c0_g1	5
TRINITY_DN62187_c1_g1	5
TRINITY_DN61907_c50_g1	5
TRINITY_DN3864_c0_g1	5
TRINITY_DN55118_c1_g1	5
TRINITY_DN28114_c0_g1	5
TRINITY_DN43038_c0_g1	5
TRINITY_DN60784_c1_g3	5
TRINITY_DN60784_c1_g2	5
TRINITY_DN60784_c1_g8	5
TRINITY_DN60784_c1_g1	5
TRINITY_DN60784_c1_g7	5
TRINITY_DN55738_c0_g1	5
TRINITY_DN51863_c2_g1	5
TRINITY_DN58152_c3_g2	5
TRINITY_DN8552_c0_g1	5
TRINITY_DN33837_c0_g1	5
TRINITY_DN698_c0_g1	5
TRINITY_DN38198_c0_g2	5
TRINITY_DN17940_c0_g1	5
TRINITY_DN60961_c1_g1	5
TRINITY_DN45750_c0_g1	5
TRINITY_DN106828_c0_g1	5
TRINITY_DN50227_c3_g1	5
TRINITY_DN60488_c9_g1	5
TRINITY_DN60359_c0_g2	5
TRINITY_DN59731_c2_g3	5
TRINITY_DN170526_c0_g1	5
TRINITY_DN31736_c0_g1	5
TRINITY_DN37932_c1_g1	5
TRINITY_DN37467_c1_g1	5
TRINITY_DN57075_c0_g1	5
TRINITY_DN180551_c0_g1	5
TRINITY_DN63656_c0_g1	5
TRINITY_DN14011_c0_g1	5
TRINITY_DN45825_c0_g1	5
TRINITY_DN60461_c1_g1	5
TRINITY_DN186968_c0_g1	5
TRINITY_DN110435_c0_g1	5
TRINITY_DN47720_c0_g1	5
TRINITY_DN35092_c0_g1	5
TRINITY_DN35832_c0_g1	5
TRINITY_DN49453_c0_g2	5
TRINITY_DN53016_c0_g1	5
TRINITY_DN61375_c0_g1	5
TRINITY_DN42776_c0_g1	5
TRINITY_DN36913_c0_g1	5
TRINITY_DN52211_c0_g1	5
TRINITY_DN52188_c0_g1	5
TRINITY_DN48627_c0_g1	5
TRINITY_DN60306_c4_g3	5
TRINITY_DN53590_c0_g1	5
TRINITY_DN59298_c1_g1	5
TRINITY_DN40516_c0_g1	5
TRINITY_DN32028_c0_g1	5
TRINITY_DN50208_c0_g1	5
TRINITY_DN170183_c6_g1	5
TRINITY_DN38420_c0_g1	5
TRINITY_DN44292_c1_g1	5
TRINITY_DN35988_c0_g1	5
TRINITY_DN27310_c0_g1	5
TRINITY_DN83191_c0_g1	5
TRINITY_DN85046_c0_g1	5
TRINITY_DN60471_c1_g1	5
TRINITY_DN62064_c0_g1	5
TRINITY_DN109173_c2_g1	5
