# Supplementary material for: Family dinner: Transcriptional plasticity of five Noctuidae (Lepidoptera) feeding on three host plant species
Source: Ecol Evol. 2022 Sep 6;12(9):e9258. doi: 10.1002/ece3.9258 (PMC9448971; doi:10.1002/ece3.9258)
Supplement: Supplementary file 33 — Table S10e2 [file ECE3-12-e9258-s046.xlsx]

## Sheet: trichoplusia_DE_HIGHISO_ARTH.bl
Supplementary Table 10e2. BLASTX annotated DE genes using local Arthropoda database.
Trichoplusia ni
Gene_ID	stitle	DE cluster	sseqid	pident	length	mismatch	gapopen	qstart	qend	sstart	send	evalue	bitscore
TRINITY_DN224067_c0_g1	XP_026727569.1 cytochrome P450 6k1-like [Trichoplusia ni]	3	XP_026727569.1	100	29	0	0	1	87	25	53	4.13e-10	66.2
TRINITY_DN215404_c0_g1	XP_022827127.1 C-type lectin lectoxin-Lio2-like [Spodoptera litura]	1	XP_022827127.1	58.879	107	42	2	344	664	1	105	1.54e-38	130
TRINITY_DN215431_c0_g1	XP_026739094.1 trypsin, alkaline B-like [Trichoplusia ni]	1	XP_026739094.1	98.913	92	1	0	34	309	163	254	1.26e-61	196
TRINITY_DN219800_c0_g1	XP_026730450.1 uncharacterized protein LOC113495738 [Trichoplusia ni]	3	XP_026730450.1	100	94	0	0	107	388	1	94	3.3e-63	197
TRINITY_DN231455_c0_g1	XP_026734740.1 transmembrane protease serine 9-like, partial [Trichoplusia ni]	1	XP_026734740.1	96.429	28	1	0	262	345	1129	1156	3.56e-11	65.5
TRINITY_DN225250_c0_g1	XP_026741392.1 uncharacterized protein LOC113503562 [Trichoplusia ni]	1	XP_026741392.1	98.99	198	2	0	156	749	1	198	3.35e-144	410
TRINITY_DN219802_c0_g1	XP_026731654.1 uncharacterized protein LOC113496584 [Trichoplusia ni]	1	XP_026731654.1	98.626	364	5	0	389	1480	1	364	0	677
TRINITY_DN215176_c0_g1	XP_026726525.1 tubulin beta-4B chain-like [Trichoplusia ni]	3	XP_026726525.1	100	347	0	0	1042	2	1	347	0	697
TRINITY_DN232345_c0_g1	XP_026736001.1 trypsin, alkaline C-like [Trichoplusia ni]	1	XP_026736001.1	73.333	45	10	1	129	1	60	104	2.4e-11	66.6
TRINITY_DN237954_c0_g1	XP_026738505.1 venom acid phosphatase Acph-1-like [Trichoplusia ni]	1	XP_026738505.1	93.548	31	2	0	784	692	137	167	2.14e-09	64.7
TRINITY_DN214194_c0_g1	XP_026738124.1 uncharacterized protein LOC113501239 [Trichoplusia ni]	5	XP_026738124.1	99.603	252	1	0	112	867	1	252	0	520
TRINITY_DN214177_c0_g1	XP_026736475.1 carboxypeptidase B-like [Trichoplusia ni]	1	XP_026736475.1	99.536	431	2	0	838	2130	1	431	0	849
TRINITY_DN214168_c0_g1	XP_026732371.1 O-acyltransferase like protein-like [Trichoplusia ni]	1	XP_026732371.1	99.215	382	3	0	47	1192	1	382	0	785
TRINITY_DN214147_c1_g1	XP_026739094.1 trypsin, alkaline B-like [Trichoplusia ni]	1	XP_026739094.1	99.522	209	1	0	45	671	1	209	3.01e-140	398
TRINITY_DN228987_c0_g1	XP_026747804.1 esterase FE4-like isoform X2 [Trichoplusia ni]	2	XP_026747804.1	100	127	0	0	383	3	68	194	3.93e-87	267
TRINITY_DN204285_c0_g1	XP_026736022.1 UDP-glucuronosyltransferase 2B18-like [Trichoplusia ni]	3	XP_026736022.1	100	65	0	0	197	3	1	65	1.33e-35	134
TRINITY_DN234463_c0_g1	XP_026730710.1 transmembrane protease serine 9-like [Trichoplusia ni]	1	XP_026730710.1	97.143	35	1	0	474	370	747	781	9.07e-14	74.7
TRINITY_DN240835_c0_g1	XP_022827163.1 xanthine dehydrogenase 1-like [Spodoptera litura]	3	XP_022827163.1	66.667	30	10	0	228	317	1193	1222	3.05e-05	48.1
TRINITY_DN218118_c0_g1	XP_026729650.1 dual specificity protein phosphatase 14-like [Trichoplusia ni]	2	XP_026729650.1	100	219	0	0	543	1199	1	219	1.11e-148	431
TRINITY_DN215989_c0_g1	XP_026731599.1 lipase member H-like [Trichoplusia ni]	2	XP_026731599.1	98.876	89	1	0	269	3	1	89	1.11e-41	147
TRINITY_DN215990_c0_g1	XP_026731599.1 lipase member H-like [Trichoplusia ni]	2	XP_026731599.1	100	137	0	0	412	2	26	162	6.45e-96	285
TRINITY_DN214272_c0_g1	XP_026732426.1 aldehyde dehydrogenase X, mitochondrial-like isoform X2 [Trichoplusia ni]	1	XP_026732426.1	99.385	488	3	0	1652	189	1	488	0	935
TRINITY_DN214207_c1_g1	XP_026734617.1 glutathione hydrolase 1 proenzyme-like [Trichoplusia ni]	1	XP_026734617.1	100	580	0	0	2067	328	1	580	0	1141
TRINITY_DN214208_c0_g1	PCG77285.1 hypothetical protein B5V51_7682 [Heliothis virescens]	2	PCG77285.1	97.436	39	1	0	390	506	1	39	3.1e-15	78.2
TRINITY_DN218845_c0_g1	XP_026740677.1 cytochrome P450 6B2-like [Trichoplusia ni]	2	XP_026740677.1	85.567	97	14	0	1	291	428	524	1.44e-48	179
TRINITY_DN214601_c0_g1	XP_026747805.1 esterase FE4-like [Trichoplusia ni]	3	XP_026747805.1	100	52	0	0	1	156	487	538	2.8e-28	113
TRINITY_DN215752_c0_g1	XP_021201352.1 uncharacterized protein LOC110384399 [Helicoverpa armigera]	1	XP_021201352.1	96.014	276	11	0	282	1109	18	293	0	553
TRINITY_DN215790_c0_g1	XP_022131108.1 pupal cuticle protein-like [Pieris rapae]	1	XP_022131108.1	92.857	28	2	0	84	1	92	119	6.22e-08	56.6
TRINITY_DN218291_c0_g1	XP_026736491.1 pyruvate dehydrogenase phosphatase regulatory subunit, mitochondrial [Trichoplusia ni]	1	XP_026736491.1	96.296	27	1	0	2	82	454	480	4.92e-09	58.9
TRINITY_DN215846_c0_g1	XP_026736792.1 regucalcin-like [Trichoplusia ni]	1	XP_026736792.1	99.539	217	1	0	2	652	59	275	3.08e-157	443
TRINITY_DN218483_c0_g1	XP_026738427.1 juvenile hormone epoxide hydrolase-like [Trichoplusia ni]	1	XP_026738427.1	99.099	111	1	0	113	445	1	111	4.9e-73	231
TRINITY_DN220797_c0_g1	XP_026728514.1 myrosinase 1-like [Trichoplusia ni]	1	XP_026728514.1	100	190	0	0	572	3	1	190	1.24e-134	394
TRINITY_DN213638_c0_g1	XP_026740265.1 uncharacterized protein LOC113502778 [Trichoplusia ni]	3	XP_026740265.1	100	247	0	0	595	1335	1	247	2.51e-172	492
TRINITY_DN213700_c0_g1	XP_026737671.1 retinal dehydrogenase 1-like [Trichoplusia ni]	2	XP_026737671.1	99.24	263	2	0	790	2	1	263	5.43e-161	463
TRINITY_DN213606_c1_g1	XP_026736537.1 carboxypeptidase B-like [Trichoplusia ni]	1	XP_026736537.1	99.767	429	1	0	896	2182	1	429	0	884
TRINITY_DN213679_c0_g1	XP_026740594.1 pupal cuticle protein-like [Trichoplusia ni]	4	XP_026740594.1	100	49	0	0	551	405	160	208	1.26e-22	97.8
TRINITY_DN213615_c0_g1	XP_026734678.1 larval cuticle protein LCP-17-like [Trichoplusia ni]	1	XP_026734678.1	99.187	123	1	0	548	180	10	132	3.08e-83	248
TRINITY_DN213624_c1_g1	XP_026743925.1 zonadhesin-like [Trichoplusia ni]	3	XP_026743925.1	62.195	82	31	0	35	280	1	82	2.75e-28	109
TRINITY_DN213641_c0_g1	XP_026726734.1 cuticle protein-like [Trichoplusia ni]	1	XP_026726734.1	100	74	0	0	823	602	11	84	6.89e-42	155
TRINITY_DN231299_c0_g1	XP_026734243.1 potassium channel subfamily K member 9 [Trichoplusia ni]	2	XP_026734243.1	100	52	0	0	1497	1342	280	331	3.11e-08	63.2
TRINITY_DN214986_c0_g1	XP_026732371.1 O-acyltransferase like protein-like [Trichoplusia ni]	1	XP_026732371.1	99.254	402	3	0	1522	317	334	735	0	725
TRINITY_DN206419_c0_g1	XP_022817964.1 uncharacterized protein LOC111350569 [Spodoptera litura]	1	XP_022817964.1	59.77	87	32	1	319	68	8	94	2.12e-15	73.9
TRINITY_DN217350_c0_g1	XP_026731599.1 lipase member H-like [Trichoplusia ni]	2	XP_026731599.1	100	70	0	0	549	340	260	329	6.2e-42	149
TRINITY_DN223437_c0_g1	XP_026740680.1 cytochrome P450 6B5-like [Trichoplusia ni]	5	XP_026740680.1	100	167	0	0	3	503	328	494	6.72e-119	352
TRINITY_DN213490_c0_g1	XP_026737247.1 cytochrome b5-related protein-like [Trichoplusia ni]	1	XP_026737247.1	99.558	453	2	0	1774	3132	1	453	0	927
TRINITY_DN213495_c0_g1	XP_026736409.1 carboxypeptidase B-like [Trichoplusia ni]	3	XP_026736409.1	99.306	432	3	0	1414	119	1	432	0	837
TRINITY_DN213488_c0_g1	XP_026731213.1 inhibin beta B chain [Trichoplusia ni]	1	XP_026731213.1	100	361	0	0	1929	3011	1	361	0	722
TRINITY_DN213887_c0_g1	XP_026741847.1 chymotrypsin-2-like [Trichoplusia ni]	1	XP_026741847.1	99.643	280	1	0	212	1051	1	280	1.4e-180	507
TRINITY_DN213845_c0_g1	XP_026747165.1 muscle LIM protein 1 isoform X8 [Trichoplusia ni]	1	XP_026747165.1	100	27	0	0	81	1	1	27	8.36e-10	59.3
TRINITY_DN238501_c0_g1	XP_026732350.1 ATP-binding cassette sub-family G member 4 isoform X1 [Trichoplusia ni]	1	XP_026732350.1	92	25	2	0	76	2	27	51	3.13e-06	51.2
TRINITY_DN220338_c0_g1	XP_026741269.1 venom carboxylesterase-6-like [Trichoplusia ni]	3	XP_026741269.1	99.01	101	1	0	1	303	485	585	2.08e-65	214
TRINITY_DN239464_c0_g1	XP_026740503.1 inositol oxygenase-like [Trichoplusia ni]	2	XP_026740503.1	100	32	0	0	2	97	195	226	4.89e-12	69.7
TRINITY_DN220613_c0_g1	XP_026725820.1 uncharacterized protein LOC113492533 [Trichoplusia ni]	1	XP_026725820.1	100	348	0	0	416	1459	1	348	0	666
TRINITY_DN220669_c0_g1	XP_026729288.1 larval cuticle protein LCP-22-like [Trichoplusia ni]	1	XP_026729288.1	100	66	0	0	2	199	90	155	2.52e-35	132
TRINITY_DN243969_c0_g1	XP_026731490.1 pancreatic lipase-related protein 2-like [Trichoplusia ni]	1	XP_026731490.1	100	28	0	0	331	248	94	121	7.86e-10	61.2
TRINITY_DN215648_c0_g1	XP_026746048.1 cytochrome P450 4d2-like [Trichoplusia ni]	1	XP_026746048.1	100	32	0	0	2	97	318	349	1.7e-12	70.5
TRINITY_DN215217_c0_g1	XP_026728514.1 myrosinase 1-like [Trichoplusia ni]	1	XP_026728514.1	99.174	363	3	0	3	1091	135	497	0	727
TRINITY_DN215258_c0_g1	XP_026740676.1 cytochrome P450 6B5-like [Trichoplusia ni]	1	XP_026740676.1	99.757	411	1	0	1	1233	85	495	0	819
TRINITY_DN215299_c0_g1	XP_026736789.1 regucalcin-like [Trichoplusia ni]	2	XP_026736789.1	99.476	191	1	0	574	2	1	191	3.06e-138	396
TRINITY_DN216528_c0_g1	XP_026725512.1 uncharacterized protein LOC113492273 [Trichoplusia ni]	1	XP_026725512.1	96	25	1	0	381	307	1	25	8.71e-07	53.5
TRINITY_DN216531_c0_g1	XP_026738425.1 juvenile hormone epoxide hydrolase-like isoform X2 [Trichoplusia ni]	1	XP_026738425.1	99.153	118	1	0	1632	1279	355	472	4.03e-72	244
TRINITY_DN222861_c0_g1	XP_026747724.1 cuticle protein 8-like [Trichoplusia ni]	1	XP_026747724.1	100	108	0	0	493	170	1	108	1.79e-45	152
TRINITY_DN218519_c0_g1	XP_026734549.1 coiled-coil-helix-coiled-coil-helix domain-containing protein 2-like isoform X1 [Trichoplusia ni]	3	XP_026734549.1	100	134	0	0	495	94	1	134	4.83e-63	197
TRINITY_DN241740_c0_g1	XP_026741946.1 S-adenosylmethionine decarboxylase proenzyme [Trichoplusia ni]	3	XP_026741946.1	81.818	33	6	0	99	1	299	331	5.78e-08	56.2
TRINITY_DN216608_c0_g1	XP_026731803.1 prisilkin-39-like [Trichoplusia ni]	1	XP_026731803.1	94.643	56	3	0	14	181	1	56	7.04e-28	117
TRINITY_DN216645_c0_g1	XP_026724696.1 uncharacterized protein LOC113491744 [Trichoplusia ni]	1	XP_026724696.1	100	165	0	0	224	718	21	185	2.28e-116	337
TRINITY_DN234520_c0_g1	XP_013192121.1 PREDICTED: dol-P-Man:Man(7)GlcNAc(2)-PP-Dol alpha-1,6-mannosyltransferase [Amyelois transitella]	1	XP_013192121.1	82.353	34	6	0	268	167	217	250	1.56e-13	71.2
TRINITY_DN210483_c0_g1	XP_026744929.1 trypsin CFT-1-like [Trichoplusia ni]	1	XP_026744929.1	75.51	49	6	1	408	262	37	79	6.65e-15	75.5
TRINITY_DN217664_c0_g1	XP_026743732.1 glutathione S-transferase 1-like [Trichoplusia ni]	1	XP_026743732.1	100	30	0	0	718	629	190	219	1.16e-10	66.2
TRINITY_DN228095_c0_g1	XP_026730889.1 lipase 3-like [Trichoplusia ni]	3	XP_026730889.1	99.138	116	1	0	2	349	316	431	4.43e-77	240
TRINITY_DN223545_c0_g1	XP_011567248.1 PREDICTED: homeobox protein caupolican isoform X2 [Plutella xylostella]	1	XP_011567248.1	100	74	0	0	224	3	106	179	6.85e-47	159
TRINITY_DN223550_c0_g1	XP_026727909.1 luciferin 4-monooxygenase-like [Trichoplusia ni]	1	XP_026727909.1	94.554	202	11	0	2	607	1	202	4.04e-135	395
TRINITY_DN223719_c0_g1	XP_026738530.1 protein phosphatase 1 regulatory subunit 16A isoform X3 [Trichoplusia ni]	1	XP_026738530.1	100	29	0	0	205	291	1	29	1.3e-09	60.5
TRINITY_DN233358_c0_g1	XP_026745784.1 trypsin, alkaline C-like isoform X2 [Trichoplusia ni]	1	XP_026745784.1	100	39	0	0	292	408	36	74	6.18e-17	80.1
TRINITY_DN213738_c0_g1	XP_026737133.1 uncharacterized protein LOC113500503 [Trichoplusia ni]	5	XP_026737133.1	99.225	129	1	0	488	874	1	129	1.89e-72	234
TRINITY_DN215548_c0_g1	XP_026740391.1 uncharacterized protein LOC113502860 [Trichoplusia ni]	1	XP_026740391.1	99.19	247	2	0	418	1158	1	247	2.01e-162	468
TRINITY_DN215531_c0_g1	XP_026733938.1 tenascin-X-like [Trichoplusia ni]	1	XP_026733938.1	100	26	0	0	3	80	736	761	5.95e-05	51.6
TRINITY_DN204335_c0_g1	AFY04377.1 phosphoenolpyruvate carboxykinase, partial [Delia radicum]	1	AFY04377.1	92.857	28	2	0	86	3	105	132	6.96e-10	62
TRINITY_DN227232_c0_g1	XP_026730889.1 lipase 3-like [Trichoplusia ni]	3	XP_026730889.1	97.521	121	3	0	365	3	1	121	1.06e-62	208
TRINITY_DN222504_c0_g1	XP_026727309.1 alpha-methyldopa hypersensitive protein-like [Trichoplusia ni]	1	XP_026727309.1	100	500	0	0	300	1799	1	500	0	1035
TRINITY_DN222578_c0_g1	XP_026728482.1 uncharacterized protein LOC113494369 [Trichoplusia ni]	1	XP_026728482.1	100	143	0	0	152	580	1	143	1.74e-36	133
TRINITY_DN214475_c0_g1	XP_026731016.1 NPC intracellular cholesterol transporter 1 homolog 1b-like [Trichoplusia ni]	1	XP_026731016.1	99.759	1244	3	0	222	3953	1	1244	0	2519
TRINITY_DN214448_c0_g1	XP_026741279.1 cytochrome P450 6B6-like [Trichoplusia ni]	2	XP_026741279.1	100	473	0	0	3148	1730	27	499	0	976
TRINITY_DN243412_c0_g1	XP_026744926.1 trypsin, alkaline C-like [Trichoplusia ni]	1	XP_026744926.1	100	26	0	0	290	367	72	97	1.77e-07	54.7
TRINITY_DN221820_c0_g1	XP_026732844.1 uncharacterized protein LOC113497479 [Trichoplusia ni]	1	XP_026732844.1	100	153	0	0	1053	595	1	153	1.75e-95	289
TRINITY_DN229486_c0_g1	XP_026744605.1 uncharacterized protein LOC113505927 [Trichoplusia ni]	1	XP_026744605.1	96.861	223	7	0	867	199	1	223	1.16e-159	449
TRINITY_DN213914_c0_g1	XP_026743217.1 insecticyanin-A-like [Trichoplusia ni]	1	XP_026743217.1	100	211	0	0	196	828	1	211	1.35e-149	424
TRINITY_DN213915_c0_g1	XP_026739097.1 trypsin, alkaline A-like [Trichoplusia ni]	1	XP_026739097.1	99.603	252	1	0	876	121	1	252	1.78e-163	461
TRINITY_DN213945_c0_g1	XP_026732893.1 probable basic-leucine zipper transcription factor R [Trichoplusia ni]	1	XP_026732893.1	100	515	0	0	332	1876	1	515	0	699
TRINITY_DN222497_c0_g1	XP_026745142.1 uncharacterized protein LOC113506503 [Trichoplusia ni]	1	XP_026745142.1	60.927	151	30	2	232	684	1	122	6.96e-40	141
TRINITY_DN213586_c0_g1	XP_026748053.1 prion-like-(Q/N-rich) domain-bearing protein 25 [Trichoplusia ni]	1	XP_026748053.1	98.689	610	8	0	1940	111	1	610	0	1226
TRINITY_DN213537_c0_g1	XP_026735018.1 alpha-amylase 1-like [Trichoplusia ni]	5	XP_026735018.1	99.6	500	2	0	244	1743	1	500	0	1038
TRINITY_DN213502_c0_g1	XP_026730969.1 uncharacterized protein LOC113496072 [Trichoplusia ni]	1	XP_026730969.1	99.115	113	1	0	489	151	194	306	9.17e-76	234
TRINITY_DN213502_c0_g2	XP_026730969.1 uncharacterized protein LOC113496072 [Trichoplusia ni]	1	XP_026730969.1	100	201	0	0	103	705	1	201	1.76e-141	404
TRINITY_DN213522_c0_g1	XP_026741241.1 esterase E4-like [Trichoplusia ni]	3	XP_026741241.1	96.429	644	22	1	279	2210	15	657	0	1241
TRINITY_DN213593_c0_g1	XP_026741480.1 alkaline phosphatase-like [Trichoplusia ni]	1	XP_026741480.1	99.811	529	1	0	169	1755	1	529	0	1053
TRINITY_DN221075_c0_g1	XP_026726201.1 uncharacterized protein LOC113492752 [Trichoplusia ni]	3	XP_026726201.1	76.087	46	9	1	417	554	202	245	1.62e-10	65.5
TRINITY_DN217291_c0_g1	XP_026726289.1 cholinesterase 1-like [Trichoplusia ni]	1	XP_026726289.1	100	138	0	0	414	1	18	155	2.31e-95	292
TRINITY_DN217206_c0_g1	XP_026742808.1 uncharacterized protein LOC113504612 [Trichoplusia ni]	1	XP_026742808.1	100	154	0	0	75	536	1	154	5.29e-110	320
TRINITY_DN226153_c0_g1	XP_026747540.1 bile salt-activated lipase-like [Trichoplusia ni]	2	XP_026747540.1	90.909	66	6	0	1	198	516	581	8.37e-12	68.2
TRINITY_DN241590_c0_g1	XP_026725158.1 uncharacterized protein LOC113492071 [Trichoplusia ni]	1	XP_026725158.1	97.5	40	1	0	3	122	213	252	8.77e-16	79.3
TRINITY_DN215064_c0_g1	XP_026733936.1 larval/pupal cuticle protein H1C-like [Trichoplusia ni]	4	XP_026733936.1	100	59	0	0	522	698	264	322	4.31e-13	75.9
TRINITY_DN60267_c0_g1	XP_026732981.1 nose resistant to fluoxetine protein 6-like [Trichoplusia ni]	1	XP_026732981.1	100	143	0	0	3	431	81	223	1.17e-98	306
TRINITY_DN44956_c1_g1	XP_026730856.1 collagenase-like [Trichoplusia ni]	1	XP_026730856.1	96.875	32	1	0	98	3	265	296	2.75e-11	70.9
TRINITY_DN20591_c0_g1	XP_022821022.1 uncharacterized protein LOC111352652 [Spodoptera litura]	1	XP_022821022.1	51.064	94	0	1	1	282	24	71	1.33e-18	82.8
TRINITY_DN38049_c0_g1	XP_026736990.1 uncharacterized protein LOC113500417 [Trichoplusia ni]	2	XP_026736990.1	83.117	77	13	0	631	401	976	1052	2.67e-37	144
TRINITY_DN38049_c1_g1	XP_026736990.1 uncharacterized protein LOC113500417 [Trichoplusia ni]	5	XP_026736990.1	100	79	0	0	1	237	983	1061	3.89e-45	160
TRINITY_DN38012_c0_g1	XP_026731902.1 translation initiation factor eIF-2B subunit delta isoform X1 [Trichoplusia ni]	5	XP_026731902.1	100	39	0	0	100	216	1	39	8.49e-06	48.5
TRINITY_DN49962_c1_g2	XP_026747843.1 uncharacterized protein LOC113508879 isoform X2 [Trichoplusia ni]	1	XP_026747843.1	96.753	154	5	0	3	464	453	606	1.01e-85	277
TRINITY_DN49962_c1_g3	XP_026747843.1 uncharacterized protein LOC113508879 isoform X2 [Trichoplusia ni]	1	XP_026747843.1	94.03	67	4	0	3	203	373	439	1.62e-28	112
TRINITY_DN49918_c0_g1	XP_026745782.1 uncharacterized protein LOC113507126 [Trichoplusia ni]	3	XP_026745782.1	100	224	0	0	689	18	1	224	3.76e-140	422
TRINITY_DN49945_c0_g1	JAN02163.1 60S ribosomal protein L35 [Daphnia magna]	1	JAN02163.1	91.87	123	10	0	11	379	1	123	3.25e-54	172
TRINITY_DN58212_c0_g1	PZC70620.1 hypothetical protein B5X24_HaOG215446 [Helicoverpa armigera]	1	PZC70620.1	71.429	84	23	1	415	167	1	84	7.61e-32	120
TRINITY_DN35059_c0_g1	XP_026730939.1 uncharacterized protein LOC113496056 [Trichoplusia ni]	1	XP_026730939.1	100	272	0	0	1315	500	91	362	0	494
TRINITY_DN35094_c0_g1	XP_026744796.1 peptidyl-prolyl cis-trans isomerase FKBP14, partial [Trichoplusia ni]	1	XP_026744796.1	100	83	0	0	251	3	73	155	5.4e-52	166
TRINITY_DN35076_c0_g1	XP_026742196.1 uncharacterized protein LOC113504219 [Trichoplusia ni]	1	XP_026742196.1	97.222	72	2	0	264	479	12	83	1.17e-27	115
TRINITY_DN90092_c0_g1	XP_026739090.1 trypsin, alkaline A-like [Trichoplusia ni]	1	XP_026739090.1	100	28	0	0	271	354	159	186	2.95e-10	62.4
TRINITY_DN11769_c0_g1	AAN38750.1 beta-1 tubulin, partial [Spodoptera frugiperda]	3	AAN38750.1	100	36	0	0	301	194	17	52	1.65e-18	78.6
TRINITY_DN11724_c0_g1	XP_026736017.1 UDP-glucuronosyltransferase 2B9-like [Trichoplusia ni]	1	XP_026736017.1	73.913	92	24	0	47	322	1	92	3.51e-43	153
TRINITY_DN14779_c0_g1	XP_026745411.1 solute carrier family 22 member 3-like [Trichoplusia ni]	1	XP_026745411.1	99.609	511	2	0	837	2369	1	511	0	1019
TRINITY_DN14709_c0_g1	XP_026735292.1 UDP-glucuronosyltransferase-like [Trichoplusia ni]	1	XP_026735292.1	100	29	0	0	473	559	84	112	3.08e-09	62.4
TRINITY_DN45573_c0_g1	ACO15454.1 40S ribosomal protein S11 [Caligus clemensi]	1	ACO15454.1	94.771	153	8	0	759	301	3	155	1.81e-103	303
TRINITY_DN19552_c0_g1	XP_026725674.1 uncharacterized protein LOC113492392 [Trichoplusia ni]	2	XP_026725674.1	96.735	245	8	0	1840	1106	1	245	5.93e-175	503
TRINITY_DN67943_c0_g1	XP_026748129.1 dynein light chain 1, axonemal-like [Trichoplusia ni]	1	XP_026748129.1	100	73	0	0	44	262	1	73	2.64e-44	148
TRINITY_DN82911_c0_g1	XP_021195340.1 solute carrier family 22 member 6-A-like [Helicoverpa armigera]	1	XP_021195340.1	82.857	35	6	0	387	283	16	50	1.31e-10	60.5
TRINITY_DN11665_c0_g1	XP_026740503.1 inositol oxygenase-like [Trichoplusia ni]	2	XP_026740503.1	93.75	32	2	0	98	3	179	210	2.15e-12	69.7
TRINITY_DN46916_c0_g1	PZC79349.1 hypothetical protein B5X24_HaOG216498 [Helicoverpa armigera]	1	PZC79349.1	54.348	46	17	2	138	1	39	80	1.4e-05	41.6
TRINITY_DN46965_c0_g1	XP_026739335.1 uncharacterized protein LOC113502139 isoform X2 [Trichoplusia ni]	1	XP_026739335.1	99.038	104	1	0	265	576	49	152	3.58e-49	163
TRINITY_DN78467_c0_g1	XP_026727478.1 phospholipase A2-like [Trichoplusia ni]	2	XP_026727478.1	99.401	167	1	0	151	651	1	167	9.1e-121	347
TRINITY_DN53617_c0_g1	XP_026747869.1 mucin-2-like isoform X2 [Trichoplusia ni]	1	XP_026747869.1	92.91	268	19	0	1172	369	1	268	1.04e-117	370
TRINITY_DN46894_c0_g1	XP_026745854.1 membrane-associated progesterone receptor component 1 [Trichoplusia ni]	1	XP_026745854.1	100	30	0	0	90	1	94	123	5.55e-09	64.3
TRINITY_DN28972_c0_g1	XP_026744283.1 pro-resilin-like [Trichoplusia ni]	1	XP_026744283.1	98.545	275	4	0	144	968	1	275	2.32e-133	397
TRINITY_DN28997_c0_g1	XP_026739063.1 monocarboxylate transporter 9-like [Trichoplusia ni]	3	XP_026739063.1	100	546	0	0	434	2071	1	546	0	1050
TRINITY_DN7568_c0_g1	XP_026740374.1 vanin-like protein 2 [Trichoplusia ni]	3	XP_026740374.1	96.512	430	15	0	2440	1151	1	430	0	823
TRINITY_DN81351_c0_g1	PZC77155.1 hypothetical protein B5X24_HaOG203709 [Helicoverpa armigera]	1	PZC77155.1	65.333	75	26	0	371	147	1	75	4.19e-29	107
TRINITY_DN93985_c0_g1	XP_026735871.1 UDP-glucuronosyltransferase 2B37-like [Trichoplusia ni]	1	XP_026735871.1	100	27	0	0	1	81	703	729	3.8e-10	64.3
TRINITY_DN93930_c0_g1	XP_026729120.1 innexin inx2-like [Trichoplusia ni]	1	XP_026729120.1	100	138	0	0	171	584	1	138	4.33e-99	297
TRINITY_DN53942_c0_g1	XP_013183188.1 PREDICTED: cuticle protein 10.9-like [Amyelois transitella]	2	XP_013183188.1	86.916	107	14	0	423	743	1	107	2.86e-45	162
TRINITY_DN31914_c0_g1	ARB18435.1 timeless [Mythimna separata]	1	ARB18435.1	90.625	32	3	0	3	98	323	354	5.71e-11	64.7
TRINITY_DN31993_c0_g1	XP_026725014.1 sodium-dependent nutrient amino acid transporter 1-like isoform X1 [Trichoplusia ni]	1	XP_026725014.1	96.552	29	1	0	533	447	370	398	5.25e-08	58.9
TRINITY_DN53376_c0_g1	XP_021192115.1 uncharacterized protein LOC110377515 [Helicoverpa armigera]	3	XP_021192115.1	52.703	222	103	2	67	729	1	221	2.21e-48	176
TRINITY_DN27128_c0_g1	XP_026731128.1 brachyurin-like [Trichoplusia ni]	4	XP_026731128.1	100	30	0	0	92	3	158	187	2.6e-09	60.5
TRINITY_DN14446_c0_g1	PZC72074.1 hypothetical protein B5X24_HaOG211961 [Helicoverpa armigera]	1	PZC72074.1	64.103	39	14	0	269	153	103	141	2.58e-07	53.9
TRINITY_DN14412_c0_g1	XP_026732275.1 putative inactive cysteine synthase 2 [Trichoplusia ni]	1	XP_026732275.1	100	332	0	0	1497	502	1	332	0	680
TRINITY_DN51786_c0_g1	XP_026739005.1 uncharacterized protein LOC113501899 isoform X3 [Trichoplusia ni]	1	XP_026739005.1	96.17	705	0	1	72	2105	33	737	0	1300
TRINITY_DN51764_c0_g1	XP_026726277.1 esterase FE4-like [Trichoplusia ni]	1	XP_026726277.1	84.314	51	8	0	160	8	490	540	4.02e-20	92.8
TRINITY_DN51746_c0_g1	XP_026747134.1 uncharacterized protein LOC113508356 isoform X1 [Trichoplusia ni]	1	XP_026747134.1	99.69	323	1	0	1559	591	74	396	0	619
TRINITY_DN51768_c1_g1	JAN01127.1 40S ribosomal protein SA [Daphnia magna]	1	JAN01127.1	86.319	307	28	2	966	52	1	295	0	511
TRINITY_DN51776_c1_g1	XP_026731237.1 cuticle protein 16.5-like [Trichoplusia ni]	4	XP_026731237.1	96.97	66	2	0	300	103	145	210	3.29e-25	100
TRINITY_DN51776_c1_g2	XP_026731237.1 cuticle protein 16.5-like [Trichoplusia ni]	1	XP_026731237.1	97.959	147	3	0	344	784	1	147	5.61e-45	156
TRINITY_DN54655_c0_g1	XP_026737217.1 uncharacterized protein LOC113500569 [Trichoplusia ni]	1	XP_026737217.1	100	28	0	0	2	85	74	101	2.65e-09	60.5
TRINITY_DN54645_c0_g1	XP_021191540.1 NADP-dependent malic enzyme-like isoform X2 [Helicoverpa armigera]	1	XP_021191540.1	73.333	60	14	1	344	523	1	58	1.41e-17	86.3
TRINITY_DN77699_c0_g1	XP_026730810.1 glycine-rich cell wall structural protein-like [Trichoplusia ni]	1	XP_026730810.1	100	218	0	0	1158	505	1	218	4.91e-107	320
TRINITY_DN77602_c0_g1	XP_026747796.1 esterase FE4-like [Trichoplusia ni]	1	XP_026747796.1	97.297	74	2	0	1	222	491	564	1.05e-40	150
TRINITY_DN38533_c0_g1	XP_026726284.1 uncharacterized protein LOC113492805 [Trichoplusia ni]	5	XP_026726284.1	100	192	0	0	1	576	24	215	1.92e-129	404
TRINITY_DN38586_c0_g1	XP_026735005.1 uncharacterized protein LOC113498939 isoform X1 [Trichoplusia ni]	2	XP_026735005.1	96.656	299	0	1	3111	2215	1	289	7.82e-177	525
TRINITY_DN38536_c0_g1	XP_026743583.1 uncharacterized protein LOC113505193 isoform X1 [Trichoplusia ni]	1	XP_026743583.1	100	295	0	0	1422	538	1	295	0	590
TRINITY_DN38560_c0_g1	XP_026727583.1 uncharacterized protein LOC113493770 [Trichoplusia ni]	5	XP_026727583.1	99.528	424	2	0	245	1516	1	424	0	877
TRINITY_DN48637_c0_g2	XP_026738916.1 protein masquerade [Trichoplusia ni]	1	XP_026738916.1	100	50	0	0	150	1	23	72	7e-26	106
TRINITY_DN48697_c0_g1	XP_021181691.1 organic cation transporter-like protein [Helicoverpa armigera]	1	XP_021181691.1	61.864	472	179	1	2333	921	15	486	0	607
TRINITY_DN21271_c0_g1	XP_026741226.1 cytochrome P450 6B2-like [Trichoplusia ni]	3	XP_026741226.1	99.401	501	3	0	103	1605	1	501	0	1002
TRINITY_DN21255_c0_g1	XP_026740503.1 inositol oxygenase-like [Trichoplusia ni]	2	XP_026740503.1	92.105	38	2	1	650	763	1	37	4.13e-11	68.9
TRINITY_DN21261_c0_g1	XP_026725526.1 cysteine-rich protamine-like [Trichoplusia ni]	3	XP_026725526.1	100	65	0	0	264	458	17	81	8.96e-07	52.4
TRINITY_DN47548_c0_g1	XP_026734333.1 superoxide dismutase [Cu-Zn]-like [Trichoplusia ni]	2	XP_026734333.1	97.97	197	4	0	137	727	1	197	7.59e-126	363
TRINITY_DN11154_c0_g1	XP_022830524.1 myosin heavy chain, non-muscle isoform X2 [Spodoptera litura]	1	XP_022830524.1	96.552	29	1	0	2	88	1732	1760	4.33e-17	55.8
TRINITY_DN11187_c1_g1	XP_026746876.1 uncharacterized protein LOC113508100 [Trichoplusia ni]	1	XP_026746876.1	100	219	0	0	901	245	1	219	9.51e-159	455
TRINITY_DN39737_c0_g1	XP_022825479.1 uncharacterized protein LOC111355683 [Spodoptera litura]	2	XP_022825479.1	65.957	47	16	0	21	161	195	241	2.14e-12	67
TRINITY_DN39785_c0_g1	JAN01132.1 60S acidic ribosomal protein P0 [Daphnia magna]	1	JAN01132.1	92.857	56	4	0	168	1	1	56	3.43e-30	114
TRINITY_DN39777_c0_g1	XP_026735142.1 uncharacterized protein LOC113499026 [Trichoplusia ni]	1	XP_026735142.1	99.083	218	2	0	2842	2189	1	218	2.37e-146	445
TRINITY_DN39774_c0_g1	XP_026730349.1 dopamine N-acetyltransferase-like isoform X1 [Trichoplusia ni]	1	XP_026730349.1	99.134	231	2	0	220	912	47	277	3.57e-141	420
TRINITY_DN39767_c0_g1	RVE52072.1 hypothetical protein evm_003350 [Chilo suppressalis]	1	RVE52072.1	83.871	31	5	0	12	104	47	77	1.52e-08	58.2
TRINITY_DN36781_c0_g1	XP_026738505.1 venom acid phosphatase Acph-1-like [Trichoplusia ni]	1	XP_026738505.1	73.913	46	8	1	1127	1264	73	114	6.48e-09	65.1
TRINITY_DN36755_c0_g1	XP_026744597.1 cholinesterase 1-like [Trichoplusia ni]	3	XP_026744597.1	98.592	497	7	0	1232	2722	40	536	0	1028
TRINITY_DN36730_c0_g1	XP_026744768.1 uncharacterized protein LOC113506113, partial [Trichoplusia ni]	1	XP_026744768.1	79.57	93	19	0	2	280	63	155	7.6e-48	162
TRINITY_DN95178_c0_g1	XP_026747540.1 bile salt-activated lipase-like [Trichoplusia ni]	5	XP_026747540.1	99.27	137	1	0	1	411	360	496	1.26e-92	285
TRINITY_DN33519_c0_g1	XP_026725229.1 protein shuttle craft [Trichoplusia ni]	1	XP_026725229.1	100	19	0	0	247	191	688	706	0.000446	43.9
TRINITY_DN14945_c0_g1	XP_022173166.1 protein krasavietz isoform X1 [Myzus persicae]	1	XP_022173166.1	53.704	54	20	1	163	2	19	67	1.96e-08	57
TRINITY_DN9408_c0_g1	XP_026729107.1 facilitated trehalose transporter Tret1-like [Trichoplusia ni]	1	XP_026729107.1	96.429	28	1	0	86	3	365	392	2.65e-07	57
TRINITY_DN9430_c0_g1	XP_026731850.1 uncharacterized protein LOC113496731 [Trichoplusia ni]	1	XP_026731850.1	88.235	34	4	0	104	3	484	517	2.64e-10	68.2
TRINITY_DN9475_c0_g1	XP_026738790.1 atlastin-like isoform X1 [Trichoplusia ni]	1	XP_026738790.1	99.207	757	6	0	180	2450	14	770	0	1499
TRINITY_DN9441_c0_g1	XP_026730848.1 prestin isoform X1 [Trichoplusia ni]	1	XP_026730848.1	85.714	35	5	0	484	380	94	128	5.9e-11	66.6
TRINITY_DN36629_c0_g1	XP_023939926.1 uncharacterized protein LOC112047148 [Bicyclus anynana]	2	XP_023939926.1	87.619	105	11	1	1	315	1039	1141	1.98e-55	191
TRINITY_DN36642_c0_g1	XP_026746443.1 ecdysone-inducible protein E75 isoform X2 [Trichoplusia ni]	1	XP_026746443.1	99.858	704	1	0	2531	420	1	704	0	1206
TRINITY_DN36652_c0_g1	XP_026743766.1 esterase E4-like isoform X1 [Trichoplusia ni]	5	XP_026743766.1	100	191	0	0	573	1	1	191	1.72e-115	378
TRINITY_DN36638_c0_g1	XP_026747901.1 uncharacterized protein LOC113508920 [Trichoplusia ni]	1	XP_026747901.1	99.324	148	1	0	744	301	1	148	2.21e-105	309
TRINITY_DN71430_c0_g1	XP_026736017.1 UDP-glucuronosyltransferase 2B9-like [Trichoplusia ni]	1	XP_026736017.1	100	29	0	0	428	342	396	424	9e-10	62.8
TRINITY_DN45706_c0_g1	XP_026731130.1 vitellogenin-like [Trichoplusia ni]	1	XP_026731130.1	100	24	0	0	645	716	11	34	1.17e-05	53.5
TRINITY_DN45730_c0_g1	JAJ74889.1 Ubiquitin-40S ribosomal protein S27a [Daphnia magna]	1	JAJ74889.1	93.684	95	6	0	20	304	33	127	2.02e-46	152
TRINITY_DN50465_c0_g1	JAN01426.1 40S ribosomal protein S8 [Daphnia magna]	1	JAN01426.1	94.712	208	11	0	15	638	1	208	3.9e-137	389
TRINITY_DN50439_c1_g1	PZC73583.1 hypothetical protein B5X24_HaOG209412 [Helicoverpa armigera]	1	PZC73583.1	77.976	504	97	7	1615	134	1092	1591	0	703
TRINITY_DN35651_c0_g1	JAN00226.1 60S ribosomal protein L27 [Daphnia magna]	1	JAN00226.1	94.853	136	7	0	450	43	1	136	2.87e-81	242
TRINITY_DN35696_c0_g1	XP_026732745.1 uncharacterized protein LOC113497400 [Trichoplusia ni]	1	XP_026732745.1	95.714	70	3	0	4	213	1424	1493	7.96e-36	145
TRINITY_DN35681_c0_g1	XP_026745782.1 uncharacterized protein LOC113507126 [Trichoplusia ni]	4	XP_026745782.1	96.429	140	5	0	667	248	418	557	7.15e-86	279
TRINITY_DN35681_c1_g1	XP_026745784.1 trypsin, alkaline C-like isoform X2 [Trichoplusia ni]	3	XP_026745784.1	100	67	0	0	202	2	1	67	2.29e-39	135
TRINITY_DN46421_c0_g1	PCG66296.1 hypothetical protein B5V51_7864 [Heliothis virescens]	1	PCG66296.1	73.684	38	6	1	1	114	1601	1634	4.78e-05	54.3
TRINITY_DN30071_c0_g1	XP_026746024.1 uncharacterized protein LOC113507333 [Trichoplusia ni]	1	XP_026746024.1	99.524	420	2	0	7	1266	6	425	0	861
TRINITY_DN30041_c0_g1	XP_026730856.1 collagenase-like [Trichoplusia ni]	1	XP_026730856.1	81.081	37	7	0	111	1	77	113	3.67e-09	63.2
TRINITY_DN30099_c0_g1	XP_026727123.1 protamine-2-like [Trichoplusia ni]	3	XP_026727123.1	100	124	0	0	954	583	1	124	8.28e-46	162
TRINITY_DN30014_c0_g1	XP_026727363.1 RE1-silencing transcription factor-like isoform X1 [Trichoplusia ni]	1	XP_026727363.1	92.857	28	2	0	2	85	414	441	6.5e-07	53.1
TRINITY_DN9525_c0_g1	XP_026735871.1 UDP-glucuronosyltransferase 2B37-like [Trichoplusia ni]	1	XP_026735871.1	53.571	112	1	1	2	337	848	908	4.98e-26	107
TRINITY_DN17014_c0_g1	XP_026734040.1 uncharacterized protein LOC113498284 [Trichoplusia ni]	1	XP_026734040.1	100	259	0	0	399	1175	1	259	2.21e-156	455
TRINITY_DN6634_c1_g1	XP_026738073.1 anamorsin homolog isoform X2 [Trichoplusia ni]	1	XP_026738073.1	93.333	30	2	0	90	1	178	207	1.2e-08	60.5
TRINITY_DN6678_c0_g2	XP_026743009.1 uncharacterized protein LOC113504774 [Trichoplusia ni]	1	XP_026743009.1	100	102	0	0	542	237	1	102	5.61e-68	209
TRINITY_DN6639_c0_g1	XP_026726328.1 cytochrome P450 4c3-like [Trichoplusia ni]	1	XP_026726328.1	99.588	485	2	0	119	1573	12	496	0	1006
TRINITY_DN36209_c0_g1	CAJ01886.1 ribosomal protein S29e [Scarabaeus laticollis]	1	CAJ01886.1	82.143	56	10	0	279	112	1	56	2.7e-28	103
TRINITY_DN36229_c0_g1	XP_026745399.1 fork head domain transcription factor slp1-like [Trichoplusia ni]	1	XP_026745399.1	99.103	223	0	1	1935	1267	1	221	9.93e-109	333
TRINITY_DN19717_c0_g1	XP_026727571.1 cytochrome P450 6k1-like [Trichoplusia ni]	1	XP_026727571.1	96.774	31	1	0	93	1	322	352	2.49e-20	65.9
TRINITY_DN19733_c0_g1	KOB73177.1 Vesicle-trafficking protein SEC22b, partial [Operophtera brumata]	1	KOB73177.1	96.154	26	1	0	288	365	24	49	1.06e-08	56.6
TRINITY_DN82708_c0_g1	XP_026733141.1 trypsin CFT-1-like [Trichoplusia ni]	1	XP_026733141.1	100	143	0	0	431	3	1	143	7.49e-86	258
TRINITY_DN20303_c0_g1	XP_026735425.1 uncharacterized protein LOC113499229 [Trichoplusia ni]	1	XP_026735425.1	100	23	0	0	3	71	228	250	1.1e-06	53.1
TRINITY_DN35236_c0_g1	XP_026745437.1 anther-specific proline-rich protein APG-like [Trichoplusia ni]	1	XP_026745437.1	78.571	42	4	1	1893	1768	197	233	2.54e-11	71.6
TRINITY_DN35202_c0_g1	XP_026730848.1 prestin isoform X1 [Trichoplusia ni]	1	XP_026730848.1	100	28	0	0	412	495	519	546	1.01e-09	63.2
TRINITY_DN35261_c0_g1	XP_026726778.1 intraflagellar transport protein 80 homolog [Trichoplusia ni]	1	XP_026726778.1	100	658	0	0	302	2275	7	664	0	1358
TRINITY_DN4381_c0_g1	XP_026729856.1 protein phosphatase PP2A 55 kDa regulatory subunit isoform X8 [Trichoplusia ni]	2	XP_026729856.1	100	73	0	0	221	3	1	73	1.19e-41	154
TRINITY_DN4311_c0_g1	XP_026726279.1 uncharacterized protein LOC113492800 [Trichoplusia ni]	1	XP_026726279.1	74.627	67	17	0	2	202	486	552	5.23e-26	108
TRINITY_DN54734_c0_g1	XP_026726532.1 cytochrome P450 6B5-like [Trichoplusia ni]	1	XP_026726532.1	98.718	78	1	0	2	235	419	496	4.12e-45	161
TRINITY_DN54765_c0_g1	XP_026729574.1 collagen alpha-1(II) chain-like [Trichoplusia ni]	1	XP_026729574.1	100	256	0	0	870	103	9	264	7.14e-134	391
TRINITY_DN16884_c0_g1	XP_026727790.1 chitinase-like protein EN03 isoform X1 [Trichoplusia ni]	1	XP_026727790.1	96.552	29	1	0	88	2	417	445	1.03e-10	65.5
TRINITY_DN96893_c0_g1	XP_026745854.1 membrane-associated progesterone receptor component 1 [Trichoplusia ni]	1	XP_026745854.1	100	33	0	0	971	873	112	144	3.79e-12	70.9
TRINITY_DN49307_c1_g1	XP_026744689.1 uncharacterized protein LOC113506026, partial [Trichoplusia ni]	1	XP_026744689.1	78.824	85	18	0	3	257	81	165	3.85e-43	145
TRINITY_DN49344_c0_g1	XP_026730214.1 collagenase-like isoform X1 [Trichoplusia ni]	1	XP_026730214.1	100	28	0	0	2	85	152	179	3.68e-09	62.4
TRINITY_DN49334_c0_g1	PZC71082.1 hypothetical protein B5X24_HaOG214153 [Helicoverpa armigera]	1	PZC71082.1	76.471	34	8	0	500	399	52	85	5.61e-06	51.2
TRINITY_DN57423_c0_g1	XP_026740680.1 cytochrome P450 6B5-like [Trichoplusia ni]	5	XP_026740680.1	100	158	0	0	474	1	1	158	4.83e-109	327
TRINITY_DN51242_c0_g1	XP_026729933.1 antitrypsin-like [Trichoplusia ni]	1	XP_026729933.1	100	48	0	0	356	213	174	221	3.39e-25	100
TRINITY_DN51244_c0_g1	XP_026732956.1 NF-kappa-B inhibitor cactus-like [Trichoplusia ni]	1	XP_026732956.1	96.667	30	1	0	4485	4396	194	223	6.72e-08	63.9
TRINITY_DN51275_c0_g1	XP_026730855.1 collagenase-like [Trichoplusia ni]	3	XP_026730855.1	87.097	31	4	0	800	892	14	44	4.04e-07	58.2
TRINITY_DN9710_c0_g1	XP_026733377.1 trypsin, alkaline C-like [Trichoplusia ni]	1	XP_026733377.1	100	40	0	0	563	444	223	262	1.19e-16	82
TRINITY_DN14067_c0_g1	XP_026729802.1 tubulin alpha chain-like isoform X2 [Trichoplusia ni]	3	XP_026729802.1	100	230	0	0	163	852	1	230	3.42e-152	439
TRINITY_DN51907_c0_g2	XP_026741363.1 dynein heavy chain 10, axonemal [Trichoplusia ni]	1	XP_026741363.1	100	806	0	0	3099	682	4133	4938	0	1711
TRINITY_DN51968_c0_g1	XP_026734236.1 putative leucine-rich repeat-containing protein DDB_G0290503 isoform X1 [Trichoplusia ni]	1	XP_026734236.1	96.852	1334	36	1	4219	236	87	1420	0	2248
TRINITY_DN18395_c0_g1	XP_026735212.1 putative inorganic phosphate cotransporter isoform X1 [Trichoplusia ni]	1	XP_026735212.1	99.813	535	1	0	635	2239	1	535	0	1077
TRINITY_DN18304_c0_g1	XP_026734702.1 multiple inositol polyphosphate phosphatase 1-like [Trichoplusia ni]	1	XP_026734702.1	100	451	0	0	2159	807	1	451	0	920
TRINITY_DN18357_c0_g1	XP_026733873.1 larval cuticle protein LCP-22-like [Trichoplusia ni]	4	XP_026733873.1	100	133	0	0	1272	874	23	155	3.49e-74	236
TRINITY_DN42478_c0_g1	XP_026732748.1 collagen alpha-1(III) chain-like [Trichoplusia ni]	3	XP_026732748.1	96.296	108	4	0	324	1	1631	1738	1.06e-42	155
TRINITY_DN42181_c0_g1	XP_026729107.1 facilitated trehalose transporter Tret1-like [Trichoplusia ni]	6	XP_026729107.1	100	468	0	0	212	1615	1	468	0	834
TRINITY_DN19009_c0_g1	XP_026731128.1 brachyurin-like [Trichoplusia ni]	4	XP_026731128.1	96.97	33	1	0	101	3	257	289	8.43e-11	64.7
TRINITY_DN19092_c0_g1	XP_026742755.1 fungal protease inhibitor-1-like isoform X1 [Trichoplusia ni]	1	XP_026742755.1	99.048	105	1	0	242	556	5	109	4.9e-61	209
TRINITY_DN19032_c0_g1	XP_026730403.1 UDP-glucuronosyltransferase 2A3-like [Trichoplusia ni]	3	XP_026730403.1	99.2	500	4	0	187	1686	1	500	0	1027
TRINITY_DN48285_c0_g1	XP_026725037.1 uncharacterized protein LOC113491987 [Trichoplusia ni]	3	XP_026725037.1	98.263	403	7	0	8541	7333	8	410	0	837
TRINITY_DN48204_c1_g1	XP_026743717.1 juvenile hormone esterase-like [Trichoplusia ni]	3	XP_026743717.1	100	527	0	0	1225	2805	16	542	0	1092
TRINITY_DN48235_c0_g1	XP_026725233.1 uncharacterized protein LOC113492114 [Trichoplusia ni]	1	XP_026725233.1	100	290	0	0	209	1078	1	290	0	597
TRINITY_DN48289_c0_g2	JAM68047.1 40S ribosomal protein S3 [Daphnia magna]	1	JAM68047.1	96.735	245	6	1	14	748	1	243	2.08e-169	474
TRINITY_DN14337_c0_g1	KOX76149.1 Cysteine-rich, acidic integral membrane protein [Melipona quadrifasciata]	3	KOX76149.1	43.284	67	38	0	204	4	106	172	0.00066	43.1
TRINITY_DN20640_c0_g1	XP_026726734.1 cuticle protein-like [Trichoplusia ni]	1	XP_026726734.1	97.059	102	3	0	132	437	281	382	2.57e-34	132
TRINITY_DN20642_c0_g1	ACO11402.1 40S ribosomal protein S28 [Caligus rogercresseyi]	1	ACO11402.1	96.364	55	2	0	12	176	1	55	4.4e-30	108
TRINITY_DN46542_c0_g1	XP_026729287.1 endocuticle structural glycoprotein SgAbd-2-like [Trichoplusia ni]	1	XP_026729287.1	100	29	0	0	98	12	104	132	1.83e-09	62.8
TRINITY_DN46514_c0_g1	XP_026740582.1 NPC intracellular cholesterol transporter 2-like [Trichoplusia ni]	8	XP_026740582.1	98.204	167	3	0	89	589	1	167	2.18e-115	332
TRINITY_DN17292_c0_g1	XP_026736015.1 UDP-glucuronosyltransferase 2B31-like [Trichoplusia ni]	1	XP_026736015.1	96.875	32	1	0	2	97	395	426	4.45e-10	65.9
TRINITY_DN17262_c0_g1	KPJ18607.1 Serine protease inhibitor dipetalogastin [Papilio machaon]	1	KPJ18607.1	44.262	61	34	0	92	274	39	99	3.27e-08	54.3
TRINITY_DN51900_c0_g1	AAR06266.1 peritrophic membrane chitin binding protein 2 [Trichoplusia ni]	1	AAR06266.1	99.431	703	4	0	1	2109	374	1076	0	955
TRINITY_DN51806_c0_g1	XP_026732755.1 uncharacterized protein LOC113497409 [Trichoplusia ni]	4	XP_026732755.1	100	65	0	0	335	141	198	262	4.66e-36	136
TRINITY_DN51898_c0_g1	XP_026731745.1 pancreatic triacylglycerol lipase-like [Trichoplusia ni]	1	XP_026731745.1	88.732	284	32	0	876	25	1	284	4.68e-174	490
TRINITY_DN51878_c0_g1	XP_026739106.1 trypsin, alkaline A-like [Trichoplusia ni]	1	XP_026739106.1	96.226	53	2	0	1	159	52	104	3.01e-26	109
TRINITY_DN49186_c0_g1	JAN01465.1 60S ribosomal protein L17 [Daphnia magna]	1	JAN01465.1	96.196	184	7	0	578	27	1	184	3.76e-119	341
TRINITY_DN49143_c0_g1	JAN01629.1 60S ribosomal protein L11 [Daphnia magna]	1	JAN01629.1	96.591	176	5	1	577	50	4	178	2.67e-120	344
TRINITY_DN51414_c1_g1	XP_021188975.1 cuticle protein 8-like [Helicoverpa armigera]	4	XP_021188975.1	96.667	90	2	1	2	271	73	161	1.22e-53	171
TRINITY_DN51414_c2_g1	XP_026735980.1 larval cuticle protein A3A-like [Trichoplusia ni]	1	XP_026735980.1	98.851	87	1	0	31	291	1	87	2.2e-21	89.4
TRINITY_DN51458_c1_g1	JAN00483.1 RNA-binding protein [Daphnia magna]	1	JAN00483.1	57.317	82	35	0	661	416	3	84	7.94e-26	107
TRINITY_DN51485_c0_g1	XP_022243482.1 paternally-expressed gene 3 protein-like [Limulus polyphemus]	6	XP_022243482.1	38.356	73	43	2	213	1	59	131	9.56e-08	53.1
TRINITY_DN51428_c0_g1	JAN01167.1 60S ribosomal protein L13a [Daphnia magna]	1	JAN01167.1	87.709	179	22	0	78	614	25	203	5.07e-95	282
TRINITY_DN51443_c0_g1	XP_026738320.1 mutS protein homolog 5-like [Trichoplusia ni]	1	XP_026738320.1	93.978	465	8	3	1	1350	366	825	0	809
TRINITY_DN51415_c0_g1	XP_013173265.1 PREDICTED: uncharacterized protein LOC106121971 isoform X2 [Papilio xuthus]	1	XP_013173265.1	43.98	407	146	10	297	1451	43	389	4.89e-63	228
TRINITY_DN51402_c0_g1	JAM99982.1 40S ribosomal protein S4 [Daphnia magna]	1	JAM99982.1	93.511	262	17	0	846	61	1	262	1.78e-174	488
TRINITY_DN12075_c0_g1	XP_026729581.1 zonadhesin-like [Trichoplusia ni]	1	XP_026729581.1	96.083	434	15	1	1304	3	1	432	0	819
TRINITY_DN12098_c0_g1	XP_022831114.1 pupal cuticle protein 20-like [Spodoptera litura]	1	XP_022831114.1	86.207	58	8	0	958	785	75	132	4.23e-17	83.6
TRINITY_DN29191_c0_g1	ABV68855.1 gallerimycin [Trichoplusia ni]	1	ABV68855.1	100	74	0	0	14	235	1	74	9.42e-35	121
TRINITY_DN29135_c0_g1	AAB47739.1 transposase [Bombyx mori]	1	AAB47739.1	86.17	94	13	0	3	284	243	336	3.93e-52	172
TRINITY_DN79401_c0_g1	XP_026736026.1 UDP-glucuronosyltransferase 2B31-like [Trichoplusia ni]	3	XP_026736026.1	100	123	0	0	370	2	339	461	2.12e-82	256
TRINITY_DN45403_c0_g1	JAN00217.1 putative NADH dehydrogenase [ubiquinone] 1 beta subcomplex subunit 5, mitochondrial [Daphnia magna]	1	JAN00217.1	62.903	62	23	0	1	186	58	119	2.94e-22	89.7
TRINITY_DN45437_c1_g1	XP_026736515.1 carboxypeptidase B-like [Trichoplusia ni]	1	XP_026736515.1	98.077	156	3	0	470	3	26	181	3.62e-98	314
TRINITY_DN45472_c1_g1	XP_026725627.1 uncharacterized protein LOC113492354 isoform X2 [Trichoplusia ni]	1	XP_026725627.1	99.196	373	3	0	2847	1729	20	392	0	775
TRINITY_DN50334_c0_g1	XP_026726291.1 carboxylesterase 1C-like [Trichoplusia ni]	3	XP_026726291.1	98.636	220	3	0	705	46	158	377	4.7e-163	461
TRINITY_DN50376_c0_g1	XP_026734712.1 dihydrolipoyllysine-residue succinyltransferase component of 2-oxoglutarate dehydrogenase complex, mitochondrial-like [Trichoplusia ni]	3	XP_026734712.1	100	98	0	0	1120	1413	361	458	1.55e-55	201
TRINITY_DN50344_c0_g1	XP_026736744.1 uncharacterized protein LOC113500236 [Trichoplusia ni]	1	XP_026736744.1	99.405	168	1	0	937	434	46	213	1.16e-95	307
TRINITY_DN50359_c0_g2	XP_026728517.1 myrosinase 1-like [Trichoplusia ni]	1	XP_026728517.1	98.557	485	7	0	239	1693	10	494	0	994
TRINITY_DN50359_c0_g1	XP_026728519.1 myrosinase 1-like [Trichoplusia ni]	1	XP_026728519.1	81.995	411	74	0	1	1233	40	450	0	724
TRINITY_DN16572_c0_g1	XP_026734339.1 uncharacterized protein LOC113498490 [Trichoplusia ni]	3	XP_026734339.1	100	342	0	0	141	1166	1	342	0	686
TRINITY_DN48126_c0_g1	JAG20590.1 Folate receptor alpha [Lygus hesperus]	1	JAG20590.1	32.353	170	98	6	1903	1427	25	188	2.3e-18	92.8
TRINITY_DN48148_c0_g1	XP_026741480.1 alkaline phosphatase-like [Trichoplusia ni]	1	XP_026741480.1	96.154	26	1	0	80	3	22	47	1.74e-05	56.2
TRINITY_DN38743_c0_g1	KOB74989.1 Beta-glucosidase, partial [Operophtera brumata]	2	KOB74989.1	87.879	33	2	1	407	315	14	46	2.38e-10	63.9
TRINITY_DN29931_c0_g1	XP_026744326.1 serine protease snake-like [Trichoplusia ni]	1	XP_026744326.1	95.172	145	7	0	612	178	99	243	2.19e-96	291
TRINITY_DN29955_c0_g1	XP_026740921.1 vanin-like protein 2 isoform X2 [Trichoplusia ni]	1	XP_026740921.1	96.296	27	1	0	1185	1265	360	386	2.95e-06	57
TRINITY_DN29904_c0_g1	XP_026733800.1 cuticle protein 64-like [Trichoplusia ni]	4	XP_026733800.1	100	83	0	0	77	325	1	83	3.72e-29	111
TRINITY_DN11099_c0_g1	XP_026733291.1 cytochrome P450 4C1-like [Trichoplusia ni]	1	XP_026733291.1	100	27	0	0	3	83	362	388	6.56e-08	58.5
TRINITY_DN62688_c0_g1	XP_026741278.1 cytochrome P450 6B6-like [Trichoplusia ni]	1	XP_026741278.1	100	73	0	0	984	766	433	505	8.82e-40	152
TRINITY_DN21990_c1_g1	XP_026736696.1 uncharacterized protein LOC113500183 [Trichoplusia ni]	1	XP_026736696.1	100	82	0	0	3	248	224	305	3.75e-43	169
TRINITY_DN68574_c0_g1	XP_018028579.1 PREDICTED: uncharacterized protein YpfG-like [Hyalella azteca]	2	XP_018028579.1	61.538	52	20	0	158	3	121	172	4.72e-11	64.7
TRINITY_DN49499_c1_g1	XP_026746748.1 sodium-coupled monocarboxylate transporter 2 [Trichoplusia ni]	1	XP_026746748.1	99.859	710	1	0	361	2490	1	710	0	1286
TRINITY_DN49470_c0_g1	XP_026747598.1 pupal cuticle protein 20-like [Trichoplusia ni]	1	XP_026747598.1	99.275	138	1	0	128	541	9	146	3.09e-73	227
TRINITY_DN49470_c0_g2	XP_026725679.1 pupal cuticle protein 20-like [Trichoplusia ni]	1	XP_026725679.1	99.237	131	1	0	98	490	19	149	3.16e-87	261
TRINITY_DN49470_c0_g3	XP_026747599.1 pupal cuticle protein 20-like [Trichoplusia ni]	1	XP_026747599.1	96.622	148	1	1	83	514	59	206	7.26e-96	285
TRINITY_DN49422_c0_g1	XP_026740550.1 uncharacterized protein LOC113502971 [Trichoplusia ni]	1	XP_026740550.1	100	28	0	0	84	1	26	53	6.18e-09	62
TRINITY_DN49420_c0_g1	JAN01823.1 60S ribosomal protein L23a, partial [Daphnia magna]	1	JAN01823.1	97.619	126	3	0	87	464	30	155	5.2e-83	248
TRINITY_DN49456_c4_g1	XP_026746466.1 ice-structuring glycoprotein-like isoform X2 [Trichoplusia ni]	1	XP_026746466.1	100	20	0	0	198	139	69	88	0.000102	45.8
TRINITY_DN49410_c0_g1	XP_026739144.1 alpha carbonic anhydrase 8-like [Trichoplusia ni]	6	XP_026739144.1	96.154	78	3	0	351	118	1	78	4.91e-24	97.4
TRINITY_DN42937_c0_g1	XP_026736022.1 UDP-glucuronosyltransferase 2B18-like [Trichoplusia ni]	3	XP_026736022.1	97.692	130	3	0	1	390	165	294	5.25e-88	271
TRINITY_DN42937_c1_g1	XP_026736020.1 UDP-glucuronosyltransferase 2B10-like [Trichoplusia ni]	1	XP_026736020.1	100	346	0	0	3	1040	22	367	0	715
TRINITY_DN42951_c0_g1	XP_026739081.1 trypsin, alkaline B-like isoform X2 [Trichoplusia ni]	4	XP_026739081.1	98.276	58	1	0	219	46	15	72	1.22e-30	117
TRINITY_DN42957_c0_g1	XP_026744533.1 esterase B1-like [Trichoplusia ni]	2	XP_026744533.1	99.479	576	3	0	64	1791	1	576	0	1124
TRINITY_DN42919_c0_g1	XP_026735539.1 UDP-glucuronosyltransferase-like [Trichoplusia ni]	1	XP_026735539.1	96.774	31	1	0	2	94	326	356	4.85e-09	65.9
TRINITY_DN41920_c2_g1	XP_021199974.1 uncharacterized protein LOC110383504 [Helicoverpa armigera]	1	XP_021199974.1	75	28	7	0	4	87	235	262	0.000522	44.3
TRINITY_DN41929_c0_g1	XP_026732755.1 uncharacterized protein LOC113497409 [Trichoplusia ni]	4	XP_026732755.1	99.451	182	1	0	548	3	265	446	3.34e-124	374
TRINITY_DN83769_c0_g1	RVE52258.1 hypothetical protein evm_003048 [Chilo suppressalis]	1	RVE52258.1	79.167	48	6	2	237	368	3	50	8.77e-14	70.5
TRINITY_DN83778_c0_g1	XP_026745138.1 uncharacterized protein LOC113506495 [Trichoplusia ni]	1	XP_026745138.1	100	289	0	0	989	123	1	289	0	555
TRINITY_DN52765_c0_g1	XP_026741619.1 uncharacterized protein LOC113503736 [Trichoplusia ni]	1	XP_026741619.1	92.183	371	25	1	1213	113	1	371	0	653
TRINITY_DN52737_c21_g3	XP_026743423.1 calphotin-like [Trichoplusia ni]	3	XP_026743423.1	100	50	0	0	267	118	66	115	1.74e-22	92
TRINITY_DN52711_c3_g1	XP_026740503.1 inositol oxygenase-like [Trichoplusia ni]	2	XP_026740503.1	100	32	0	0	299	204	225	256	6.87e-13	69.7
TRINITY_DN52751_c0_g2	XP_021186359.1 uncharacterized protein K02A2.6-like [Helicoverpa armigera]	1	XP_021186359.1	85.436	1284	185	2	4959	1111	1	1283	0	2254
TRINITY_DN52706_c20_g2	XP_026740921.1 vanin-like protein 2 isoform X2 [Trichoplusia ni]	3	XP_026740921.1	99.232	521	4	0	216	1778	1	521	0	1070
TRINITY_DN52706_c22_g1	PCG66296.1 hypothetical protein B5V51_7864 [Heliothis virescens]	1	PCG66296.1	65.714	35	12	0	245	141	1603	1637	5.2e-05	47
TRINITY_DN52749_c0_g1	JAM67075.1 putative Nuclease-sensitive element-binding protein, partial [Daphnia magna]	1	JAM67075.1	98.889	90	1	0	254	523	1	90	1.47e-52	182
TRINITY_DN52794_c1_g1	XP_026726286.1 esterase FE4-like [Trichoplusia ni]	1	XP_026726286.1	98.921	556	6	0	29	1696	11	566	0	1051
TRINITY_DN52769_c1_g1	PZC77493.1 hypothetical protein B5X24_HaOG203371 [Helicoverpa armigera]	3	PZC77493.1	70.556	180	53	0	684	145	7	186	6.02e-76	233
TRINITY_DN59769_c0_g1	XP_026726533.1 cytochrome P450 6B5-like [Trichoplusia ni]	2	XP_026726533.1	99.598	249	1	0	1	747	243	491	7.8e-170	486
TRINITY_DN36305_c0_g1	XP_026741907.1 macoilin-1-like [Trichoplusia ni]	3	XP_026741907.1	67.442	43	14	0	695	567	551	593	1.08e-05	53.9
TRINITY_DN32205_c0_g1	PZC82719.1 hypothetical protein B5X24_HaOG209817 [Helicoverpa armigera]	1	PZC82719.1	90.625	32	3	0	894	989	833	864	1.81e-09	66.6
TRINITY_DN41237_c1_g1	JAN01231.1 40S ribosomal protein S2, partial [Daphnia magna]	1	JAN01231.1	94.915	118	6	0	2	355	164	281	3.1e-76	233
TRINITY_DN41203_c0_g1	XP_026743867.1 RING finger protein 212B-like [Trichoplusia ni]	1	XP_026743867.1	99.145	234	2	0	2014	1313	1	234	1.51e-154	454
TRINITY_DN9065_c0_g1	XP_026734163.1 membrane-associated guanylate kinase, WW and PDZ domain-containing protein 1-like isoform X3 [Trichoplusia ni]	5	XP_026734163.1	100	1095	0	0	903	4187	1	1095	0	1908
TRINITY_DN9016_c1_g1	XP_026740126.1 cuticle protein 21-like, partial [Trichoplusia ni]	1	XP_026740126.1	100	52	0	0	158	3	189	240	5.53e-30	113
TRINITY_DN66851_c0_g1	XP_026741480.1 alkaline phosphatase-like [Trichoplusia ni]	1	XP_026741480.1	87.879	33	4	0	429	331	300	332	2.56e-09	61.2
TRINITY_DN23784_c0_g1	XP_026740427.1 somatomedin-B and thrombospondin type-1 domain-containing protein [Trichoplusia ni]	1	XP_026740427.1	99.638	276	1	0	298	1125	1	276	0	565
TRINITY_DN23795_c0_g1	XP_026736014.1 UDP-glucuronosyltransferase 2B15-like isoform X4 [Trichoplusia ni]	1	XP_026736014.1	100	242	0	0	726	1	47	288	9.74e-177	502
TRINITY_DN24431_c0_g1	XP_026735539.1 UDP-glucuronosyltransferase-like [Trichoplusia ni]	1	XP_026735539.1	100	26	0	0	78	1	430	455	2.82e-08	60.1
TRINITY_DN24425_c0_g1	XP_026730647.1 uncharacterized protein LOC113495852 [Trichoplusia ni]	1	XP_026730647.1	100	243	0	0	73	801	1	243	8.8e-178	495
TRINITY_DN24482_c0_g1	XP_026726902.1 class E basic helix-loop-helix protein 23-like [Trichoplusia ni]	2	XP_026726902.1	100	180	0	0	255	794	1	180	1.05e-110	346
TRINITY_DN49790_c0_g1	JAN00937.1 Heat shock 70 kDa protein cognate [Daphnia magna]	1	JAN00937.1	95.203	271	13	0	82	894	1	271	0	544
TRINITY_DN49718_c0_g1	ACO11676.1 60S ribosomal protein L7a [Caligus rogercresseyi]	1	ACO11676.1	96.522	230	8	0	72	761	22	251	1.14e-163	464
TRINITY_DN31863_c0_g1	XP_022821415.1 ras-related protein Rab-32 isoform X3 [Spodoptera litura]	1	XP_022821415.1	92.105	76	6	0	257	484	1	76	1.25e-30	117
TRINITY_DN15236_c0_g1	XP_026730854.1 solute carrier family 26 member 10 isoform X4 [Trichoplusia ni]	1	XP_026730854.1	59.322	59	24	0	512	336	574	632	1.41e-12	71.6
TRINITY_DN15296_c0_g1	JAT89338.1 hypothetical protein g.4043, partial [Pectinophora gossypiella]	2	JAT89338.1	43.519	108	61	0	326	3	190	297	2.06e-20	90.1
TRINITY_DN86834_c0_g1	PSN49923.1 hypothetical protein C0J52_07057 [Blattella germanica]	1	PSN49923.1	96.774	31	1	0	3	95	52	82	1.88e-10	66.2
TRINITY_DN59463_c0_g1	XP_026743876.1 junctophilin-3-like isoform X1 [Trichoplusia ni]	1	XP_026743876.1	100	282	0	0	848	3	1	282	0	512
TRINITY_DN37816_c0_g1	XP_026744582.1 uncharacterized protein LOC113505881 isoform X6 [Trichoplusia ni]	1	XP_026744582.1	96.739	92	3	0	507	232	336	427	5.44e-46	162
TRINITY_DN37831_c0_g1	XP_026738002.1 juvenile hormone epoxide hydrolase-like [Trichoplusia ni]	6	XP_026738002.1	99.762	420	1	0	2191	932	75	494	0	874
TRINITY_DN37895_c0_g1	XP_026730945.1 uncharacterized protein LOC113496060 [Trichoplusia ni]	2	XP_026730945.1	99.905	1056	1	0	1119	4286	10	1065	0	2069
TRINITY_DN32683_c0_g1	XP_026739825.1 peroxidase-like [Trichoplusia ni]	1	XP_026739825.1	100	32	0	0	454	549	153	184	3.65e-13	73.9
TRINITY_DN32660_c0_g1	XP_026727333.1 probable multidrug resistance-associated protein lethal(2)03659 [Trichoplusia ni]	3	XP_026727333.1	100	1364	0	0	560	4651	1	1364	0	2579
TRINITY_DN24530_c0_g1	XP_026737517.1 uncharacterized protein LOC113500821 [Trichoplusia ni]	3	XP_026737517.1	100	206	0	0	1132	515	1	206	6.86e-140	403
TRINITY_DN24534_c0_g1	XP_026737895.1 uncharacterized protein C18orf63-like isoform X2 [Trichoplusia ni]	1	XP_026737895.1	99.329	298	2	0	992	99	1	298	0	619
TRINITY_DN2691_c0_g1	XP_026731608.1 glutamate dehydrogenase, mitochondrial-like isoform X1 [Trichoplusia ni]	3	XP_026731608.1	99.458	554	3	0	33	1694	21	574	0	1147
TRINITY_DN2856_c0_g1	XP_026726308.1 ribonuclease H1-like [Trichoplusia ni]	1	XP_026726308.1	99.379	161	1	0	547	1029	1	161	5.14e-113	335
TRINITY_DN43227_c0_g1	XP_026729280.1 putative uncharacterized protein DDB_G0282133 [Trichoplusia ni]	1	XP_026729280.1	97.961	1079	22	0	3701	465	1	1079	0	1662
TRINITY_DN43230_c3_g1	XP_026730761.1 collagenase-like [Trichoplusia ni]	4	XP_026730761.1	100	62	0	0	186	1	41	102	2.95e-35	126
TRINITY_DN43230_c4_g1	XP_026730754.1 collagenase-like [Trichoplusia ni]	4	XP_026730754.1	100	200	0	0	16	615	95	294	6.55e-132	379
TRINITY_DN85766_c0_g1	XP_026745063.1 sphingomyelin phosphodiesterase 1-like [Trichoplusia ni]	1	XP_026745063.1	98.99	99	1	0	377	81	558	656	7.24e-65	214
TRINITY_DN37098_c0_g1	XP_026741740.1 uncharacterized protein LOC113503836 [Trichoplusia ni]	1	XP_026741740.1	100	218	0	0	538	1191	1	218	1.08e-119	361
TRINITY_DN37015_c0_g1	XP_026732399.1 uncharacterized protein LOC113497183 [Trichoplusia ni]	1	XP_026732399.1	100	133	0	0	16	414	10	142	1.6e-53	172
TRINITY_DN37059_c0_g1	XP_026739173.1 protein lethal(2)essential for life-like [Trichoplusia ni]	1	XP_026739173.1	100	187	0	0	761	201	1	187	8.47e-134	389
TRINITY_DN40627_c0_g1	XP_026736956.1 uncharacterized protein LOC113500407 isoform X1 [Trichoplusia ni]	2	XP_026736956.1	100	80	0	0	1	240	1648	1727	5.02e-47	166
TRINITY_DN30974_c0_g1	XP_026745896.1 casein kinase I-like isoform X1 [Trichoplusia ni]	1	XP_026745896.1	100	62	0	0	1896	1711	314	375	9.41e-14	80.9
TRINITY_DN5969_c0_g1	XP_026744618.1 organic cation transporter protein-like [Trichoplusia ni]	1	XP_026744618.1	93.333	30	2	0	854	943	230	259	3.48e-08	62
TRINITY_DN18974_c0_g1	XP_026728943.1 prostaglandin reductase 1-like [Trichoplusia ni]	3	XP_026728943.1	83.444	151	24	1	1	453	18	167	1.27e-72	226
TRINITY_DN37696_c0_g1	XP_026740781.1 glucose dehydrogenase [FAD, quinone]-like [Trichoplusia ni]	1	XP_026740781.1	98.206	669	7	2	159	2159	1	666	0	1326
TRINITY_DN37668_c0_g1	XP_026735867.1 uncharacterized protein LOC113499552 [Trichoplusia ni]	1	XP_026735867.1	96.667	30	1	0	3	92	20	49	2.4e-07	60.5
TRINITY_DN16077_c0_g1	XP_026731988.1 pancreatic triacylglycerol lipase-like [Trichoplusia ni]	1	XP_026731988.1	97.059	68	2	0	204	1	190	257	3.35e-25	101
TRINITY_DN16009_c0_g1	JAM99336.1 60S ribosomal protein L10a [Daphnia magna]	1	JAM99336.1	85.366	82	12	0	248	3	3	84	7.12e-45	150
TRINITY_DN36901_c0_g1	JAN01278.1 60S ribosomal protein L8 [Daphnia magna]	1	JAN01278.1	95.238	105	5	0	315	1	1	105	1.39e-66	207
TRINITY_DN36942_c0_g1	JAN02262.1 60S ribosomal protein L35a [Daphnia magna]	1	JAN02262.1	89.091	110	12	0	405	76	1	110	1.17e-67	206
TRINITY_DN36910_c0_g1	XP_026741646.1 xanthine dehydrogenase/oxidase-like [Trichoplusia ni]	2	XP_026741646.1	93.056	72	5	0	318	103	196	267	5.59e-37	139
TRINITY_DN54301_c0_g1	XP_026740307.1 uncharacterized protein LOC113502806 [Trichoplusia ni]	3	XP_026740307.1	95.522	134	6	0	1307	1708	1	134	1.97e-130	254
TRINITY_DN54376_c0_g1	XP_026746039.1 cytochrome P450 4d2-like [Trichoplusia ni]	1	XP_026746039.1	100	179	0	0	578	42	30	208	2.45e-113	339
TRINITY_DN33819_c0_g1	JAN01818.1 40S ribosomal protein S16 [Daphnia magna]	1	JAN01818.1	97.26	146	4	0	480	43	1	146	6.65e-100	290
TRINITY_DN18460_c0_g1	XP_026726822.1 venom serine carboxypeptidase-like isoform X2 [Trichoplusia ni]	1	XP_026726822.1	99.585	482	2	0	2630	1185	1	482	0	991
TRINITY_DN18440_c0_g1	XP_026735777.1 uncharacterized protein LOC113499475 [Trichoplusia ni]	3	XP_026735777.1	99.267	273	2	0	112	930	143	415	0	547
TRINITY_DN18414_c0_g1	XP_026745115.1 protein ARV1 [Trichoplusia ni]	1	XP_026745115.1	99.642	279	1	0	236	1072	1	279	0	570
TRINITY_DN77568_c0_g1	XP_026726268.1 uncharacterized protein LOC113492788 [Trichoplusia ni]	2	XP_026726268.1	99.472	568	3	0	37	1740	1	568	0	1141
TRINITY_DN50835_c0_g1	JAN01271.1 Nascent polypeptide-associated complex subunit alpha, muscle-specific form [Daphnia magna]	1	JAN01271.1	92.093	215	16	1	82	723	1	215	1.68e-91	276
TRINITY_DN50885_c0_g1	JAP67694.1 putative 40s ribosomal protein s24, partial [Hyalomma excavatum]	1	JAP67694.1	94.915	118	6	0	28	381	1	118	2.64e-69	212
TRINITY_DN50882_c0_g1	XP_026739799.1 cuticle protein 3-like [Trichoplusia ni]	1	XP_026739799.1	100	171	0	0	1001	489	1	171	9.79e-82	252
TRINITY_DN50877_c1_g2	XP_026739398.1 predicted GPI-anchored protein 58 [Trichoplusia ni]	5	XP_026739398.1	99.367	158	1	0	418	891	1	158	3.2e-68	217
TRINITY_DN7398_c0_g1	PCG70263.1 hypothetical protein B5V51_3185, partial [Heliothis virescens]	1	PCG70263.1	95.402	87	4	0	5	265	1141	1227	1.52e-53	185
TRINITY_DN22102_c0_g1	XP_026731371.1 MICOS complex subunit MIC19-like [Trichoplusia ni]	1	XP_026731371.1	100	155	0	0	96	560	1	155	8.45e-113	325
TRINITY_DN24218_c0_g1	XP_026730849.1 solute carrier family 26 member 10 isoform X2 [Trichoplusia ni]	1	XP_026730849.1	89.655	29	3	0	377	463	178	206	4.1e-06	52.4
TRINITY_DN24279_c0_g1	XP_026727430.1 larval/pupal rigid cuticle protein 66-like [Trichoplusia ni]	4	XP_026727430.1	97.414	116	3	0	127	474	25	140	8.92e-44	149
TRINITY_DN13612_c0_g1	XP_026747799.1 esterase FE4-like [Trichoplusia ni]	3	XP_026747799.1	99.157	356	3	0	1068	1	33	388	0	709
TRINITY_DN13641_c0_g1	XP_026732988.1 vacuolar protein sorting-associated protein 27-like [Trichoplusia ni]	1	XP_026732988.1	100	283	0	0	102	950	1	283	4.09e-149	445
TRINITY_DN40437_c0_g1	XP_026745782.1 uncharacterized protein LOC113507126 [Trichoplusia ni]	1	XP_026745782.1	100	34	0	0	724	623	383	416	1.2e-12	74.3
TRINITY_DN77707_c0_g1	XP_026726824.1 venom serine carboxypeptidase-like [Trichoplusia ni]	1	XP_026726824.1	99.8	499	1	0	122	1618	1	499	0	1030
TRINITY_DN77749_c0_g1	XP_026740489.1 peptidoglycan-recognition protein LB-like [Trichoplusia ni]	1	XP_026740489.1	100	231	0	0	171	863	1	231	3.33e-169	486
TRINITY_DN77780_c0_g1	XP_026735871.1 UDP-glucuronosyltransferase 2B37-like [Trichoplusia ni]	1	XP_026735871.1	91.667	36	1	1	569	670	659	694	7.51e-11	68.6
TRINITY_DN53240_c0_g1	XP_026736797.1 regucalcin-like [Trichoplusia ni]	3	XP_026736797.1	99.336	301	2	0	179	1081	1	301	0	619
TRINITY_DN53274_c0_g1	XP_026730847.1 brachyurin-like [Trichoplusia ni]	4	XP_026730847.1	98.929	280	3	0	2166	1327	16	295	0	565
TRINITY_DN76282_c0_g1	XP_026740944.1 uncharacterized protein LOC113503294 [Trichoplusia ni]	1	XP_026740944.1	100	197	0	0	735	1325	1	197	2.59e-137	405
TRINITY_DN76245_c0_g1	XP_026729688.1 solute carrier family 46 member 3-like [Trichoplusia ni]	3	XP_026729688.1	100	508	0	0	121	1644	1	508	0	1021
TRINITY_DN31401_c1_g1	XP_026731128.1 brachyurin-like [Trichoplusia ni]	4	XP_026731128.1	100	31	0	0	3	95	128	158	3.7e-12	66.6
TRINITY_DN31464_c0_g1	XP_023332444.1 ribosome-binding protein 1-like, partial [Eurytemora affinis]	1	XP_023332444.1	33.981	103	67	1	1	309	8	109	2.34e-09	59.3
TRINITY_DN31447_c0_g1	XP_026741847.1 chymotrypsin-2-like [Trichoplusia ni]	1	XP_026741847.1	100	26	0	0	78	1	98	123	3.64e-09	61.2
TRINITY_DN89672_c0_g1	XP_026746048.1 cytochrome P450 4d2-like [Trichoplusia ni]	1	XP_026746048.1	100	28	0	0	2	85	355	382	7.03e-11	63.5
TRINITY_DN42514_c0_g1	XP_026746875.1 trichohyalin-like isoform X3 [Trichoplusia ni]	1	XP_026746875.1	99.896	957	1	0	111	2981	1	957	0	1667
TRINITY_DN42511_c0_g1	XP_026731574.1 uncharacterized protein LOC113496529 [Trichoplusia ni]	1	XP_026731574.1	97.504	681	17	0	3369	1327	1815	2495	0	1192
TRINITY_DN42550_c0_g1	XP_026741777.1 uncharacterized protein LOC113503861 [Trichoplusia ni]	1	XP_026741777.1	100	178	0	0	156	689	1	178	4.64e-89	269
TRINITY_DN25262_c0_g1	XP_026733562.1 facilitated trehalose transporter Tret1-like [Trichoplusia ni]	1	XP_026733562.1	99.799	498	1	0	114	1607	1	498	0	989
TRINITY_DN41068_c0_g1	XP_026743358.1 uncharacterized protein LOC113505051 [Trichoplusia ni]	1	XP_026743358.1	78.571	70	14	1	237	31	461	530	2.6e-26	106
TRINITY_DN41057_c0_g1	XP_026739999.1 cuticle protein 21-like [Trichoplusia ni]	1	XP_026739999.1	98.802	167	2	0	151	651	8	174	6.11e-98	292
TRINITY_DN14267_c0_g1	XP_026738225.1 uncharacterized protein LOC113501309 isoform X2 [Trichoplusia ni]	1	XP_026738225.1	100	426	0	0	161	1438	15	440	0	884
TRINITY_DN33414_c1_g1	XP_026744282.1 serine protease snake-like [Trichoplusia ni]	1	XP_026744282.1	96.947	393	12	0	65	1243	1	393	0	770
TRINITY_DN33412_c2_g1	RVE41552.1 hypothetical protein evm_013796 [Chilo suppressalis]	2	RVE41552.1	91.525	59	5	0	132	308	537	595	1.91e-17	82.8
TRINITY_DN33428_c0_g1	XP_026737272.1 proline-rich protein 4-like [Trichoplusia ni]	1	XP_026737272.1	100	188	0	0	389	952	1	188	2.05e-71	240
TRINITY_DN76390_c0_g1	XP_001868955.1 GTP cyclohydrolase i [Culex quinquefasciatus]	1	XP_001868955.1	96.552	29	1	0	1	87	49	77	1.65e-09	59.7
TRINITY_DN76389_c0_g1	XP_026742381.1 farnesyl pyrophosphate synthase 1-like [Trichoplusia ni]	1	XP_026742381.1	99.469	377	2	0	122	1252	1	377	0	780
TRINITY_DN76301_c0_g1	XP_026725411.1 lipase 3-like [Trichoplusia ni]	2	XP_026725411.1	99.385	488	3	0	2244	781	5	492	0	1010
TRINITY_DN21366_c0_g1	XP_026740921.1 vanin-like protein 2 isoform X2 [Trichoplusia ni]	1	XP_026740921.1	100	22	0	0	68	3	59	80	6.4e-05	47.4
TRINITY_DN557_c0_g2	XP_026741000.1 T-complex protein 1 subunit gamma [Trichoplusia ni]	1	XP_026741000.1	53.226	62	18	1	3	188	477	527	4.88e-09	58.5
TRINITY_DN78983_c0_g1	XP_026731704.1 uncharacterized protein LOC113496625 isoform X2 [Trichoplusia ni]	2	XP_026731704.1	100	29	0	0	2	88	58	86	3.84e-09	62
TRINITY_DN78907_c0_g1	XP_026739755.1 spidroin-2-like [Trichoplusia ni]	1	XP_026739755.1	100	417	0	0	1198	2448	506	922	2.3e-130	420
TRINITY_DN39580_c0_g1	XP_026762714.1 uncharacterized protein LOC113521386 [Galleria mellonella]	1	XP_026762714.1	75.926	108	26	0	405	82	5	112	7.88e-44	147
TRINITY_DN75869_c0_g1	XP_026725377.1 lipase 3-like [Trichoplusia ni]	1	XP_026725377.1	100	422	0	0	1442	177	1	422	0	852
TRINITY_DN75863_c2_g1	XP_026742274.1 LOW QUALITY PROTEIN: cuticle protein 1-like [Trichoplusia ni]	4	XP_026742274.1	94.059	101	6	0	23	325	37	137	2.93e-35	128
TRINITY_DN75820_c1_g1	XP_026742173.1 cuticle protein 1-like [Trichoplusia ni]	1	XP_026742173.1	100	155	0	0	817	353	1	155	5.59e-14	74.7
TRINITY_DN39278_c0_g1	JAN02161.1 60S ribosomal protein L34 [Daphnia magna]	1	JAN02161.1	93.162	117	8	0	20	370	1	117	2.77e-73	220
TRINITY_DN39295_c0_g1	XP_026740051.1 putative fatty acyl-CoA reductase CG5065 [Trichoplusia ni]	1	XP_026740051.1	100	516	0	0	2019	472	1	516	0	1073
TRINITY_DN36087_c0_g1	XP_026323576.1 regulating synaptic membrane exocytosis protein 2 isoform X2 [Hyposmocoma kahamanoa]	2	XP_026323576.1	83.333	96	15	1	3	287	1090	1185	1.59e-09	60.1
TRINITY_DN95216_c0_g1	XP_026736027.1 UDP-glucuronosyltransferase 2B20-like [Trichoplusia ni]	3	XP_026736027.1	84.848	33	4	1	3	101	326	357	2.58e-08	56.6
TRINITY_DN54105_c0_g1	XP_026745783.1 trypsin, alkaline C-like isoform X1 [Trichoplusia ni]	4	XP_026745783.1	98.75	80	1	0	225	464	18	97	5.51e-47	159
TRINITY_DN54191_c0_g1	XP_026732890.1 uncharacterized protein LOC113497512 [Trichoplusia ni]	1	XP_026732890.1	99.775	445	1	0	184	1518	1	445	0	727
TRINITY_DN54145_c0_g1	XP_026743733.1 glutathione S-transferase D7-like [Trichoplusia ni]	3	XP_026743733.1	100	221	0	0	236	898	1	221	3.71e-161	456
TRINITY_DN80000_c0_g1	XP_026744246.1 ATP synthase subunit beta, mitochondrial-like [Trichoplusia ni]	3	XP_026744246.1	99.474	190	1	0	769	200	1	190	3.63e-98	308
TRINITY_DN79978_c0_g1	XP_026730746.1 glucose dehydrogenase [FAD, quinone]-like [Trichoplusia ni]	1	XP_026730746.1	94.495	109	6	0	3	329	248	356	3.69e-63	207
TRINITY_DN79917_c0_g1	XP_026728495.1 E3 ubiquitin-protein ligase Siah1-like [Trichoplusia ni]	1	XP_026728495.1	98.837	430	3	1	1292	3	1	428	0	796
TRINITY_DN24844_c0_g1	XP_026745036.1 uncharacterized protein LOC113506388 [Trichoplusia ni]	1	XP_026745036.1	100	245	0	0	437	1171	1	245	8.16e-157	449
TRINITY_DN23884_c0_g1	XP_026737625.1 clotting factor B-like [Trichoplusia ni]	1	XP_026737625.1	99.091	440	4	0	123	1442	1	440	0	907
TRINITY_DN38497_c0_g3	XP_026739386.1 predicted GPI-anchored protein 58 [Trichoplusia ni]	1	XP_026739386.1	98.14	215	4	0	2	646	50	264	3.07e-50	170
TRINITY_DN38437_c0_g1	XP_021199706.1 tudor domain-containing protein 7A [Helicoverpa armigera]	1	XP_021199706.1	75	52	13	0	99	254	538	589	2e-11	65.1
TRINITY_DN47327_c0_g1	XP_014359162.1 PREDICTED: craniofacial development protein 2-like [Papilio machaon]	2	XP_014359162.1	77.612	134	30	0	1353	1754	23	156	3.3e-50	185
TRINITY_DN50157_c0_g1	XP_022193597.1 fatty acid-binding protein, muscle isoform X2 [Nilaparvata lugens]	1	XP_022193597.1	52.778	108	49	2	43	363	1	107	3.95e-31	113
TRINITY_DN50150_c0_g1	JAN01325.1 60S ribosomal protein L13 [Daphnia magna]	1	JAN01325.1	91.429	70	6	0	4	213	142	211	8.77e-37	129
TRINITY_DN50192_c0_g1	PZC81662.1 hypothetical protein B5X24_HaOG212368 [Helicoverpa armigera]	1	PZC81662.1	71.667	60	16	1	879	1055	1	60	4.44e-20	91.3
TRINITY_DN50106_c0_g1	XP_026747287.1 uncharacterized protein LOC113508435 [Trichoplusia ni]	1	XP_026747287.1	100	634	0	0	97	1998	1	634	0	1194
TRINITY_DN38857_c0_g1	XP_026726289.1 cholinesterase 1-like [Trichoplusia ni]	1	XP_026726289.1	82.222	90	16	0	272	3	297	386	2.86e-45	159
TRINITY_DN12131_c0_g2	XP_026744929.1 trypsin CFT-1-like [Trichoplusia ni]	1	XP_026744929.1	100	253	0	0	728	1486	1	253	4.73e-171	490
TRINITY_DN13886_c0_g1	XP_026739037.1 lipase 3-like [Trichoplusia ni]	1	XP_026739037.1	99.749	398	1	0	3881	2688	1	398	0	822
TRINITY_DN13889_c0_g1	XP_026738018.1 retinol-binding protein pinta-like [Trichoplusia ni]	1	XP_026738018.1	100	48	0	0	1	144	112	159	2.69e-24	103
TRINITY_DN39602_c0_g1	XP_022122065.1 sodium-independent sulfate anion transporter-like isoform X1 [Pieris rapae]	1	XP_022122065.1	100	28	0	0	86	3	1	28	1.12e-11	67
TRINITY_DN39694_c0_g1	XP_026728009.1 fatty acid-binding protein 2-like [Trichoplusia ni]	1	XP_026728009.1	90.909	33	3	0	100	2	19	51	3.54e-12	66.2
TRINITY_DN77385_c0_g1	XP_026743124.1 zinc carboxypeptidase-like [Trichoplusia ni]	1	XP_026743124.1	100	439	0	0	210	1526	1	439	0	872
TRINITY_DN27263_c0_g1	XP_026740216.1 peptidoglycan-recognition protein LB-like [Trichoplusia ni]	1	XP_026740216.1	100	32	0	0	2	97	107	138	3.72e-11	67.4
TRINITY_DN27295_c0_g1	XP_026738351.1 uncharacterized protein LOC113501421 [Trichoplusia ni]	1	XP_026738351.1	95.294	170	8	0	1664	1155	1	170	2.42e-111	337
TRINITY_DN43677_c0_g1	XP_026734166.1 trypsin CFT-1-like isoform X1 [Trichoplusia ni]	3	XP_026734166.1	99.643	280	1	0	2009	1170	1	280	0	569
TRINITY_DN43695_c0_g1	XP_026748073.1 gelsolin-like isoform X1 [Trichoplusia ni]	2	XP_026748073.1	100	23	0	0	302	370	331	353	8.26e-07	53.5
TRINITY_DN52922_c26_g2	XP_026742286.1 decaprenyl-diphosphate synthase subunit 2-like [Trichoplusia ni]	1	XP_026742286.1	99.265	408	0	1	1379	165	1	408	0	838
TRINITY_DN52963_c44_g1	PZC79580.1 hypothetical protein B5X24_HaOG216245 [Helicoverpa armigera]	4	PZC79580.1	50.847	59	29	0	617	793	43	101	1.11e-10	65.5
TRINITY_DN52915_c3_g1	XP_026726289.1 cholinesterase 1-like [Trichoplusia ni]	1	XP_026726289.1	100	47	0	0	490	350	520	566	4.77e-23	101
TRINITY_DN52962_c4_g7	XP_026729276.1 larval cuticle protein 1-like [Trichoplusia ni]	3	XP_026729276.1	98.182	55	1	0	1022	858	59	113	5.43e-29	114
TRINITY_DN52982_c4_g1	XP_026730562.1 tubulin-specific chaperone cofactor E-like protein [Trichoplusia ni]	1	XP_026730562.1	100	120	0	0	198	557	345	464	1.86e-76	251
TRINITY_DN52982_c11_g3	XP_026744363.1 uncharacterized protein LOC113505756 [Trichoplusia ni]	1	XP_026744363.1	80	50	9	1	497	348	497	545	7.01e-18	87
TRINITY_DN52938_c20_g2	XP_021190301.1 endocuticle structural glycoprotein SgAbd-3-like [Helicoverpa armigera]	1	XP_021190301.1	76.111	180	38	1	42	581	1	175	2.52e-52	179
TRINITY_DN52938_c24_g5	XP_026726412.1 protein takeout-like [Trichoplusia ni]	1	XP_026726412.1	100	251	0	0	932	180	1	251	4.96e-170	479
TRINITY_DN52973_c3_g2	XP_026730673.1 uncharacterized protein LOC113495876 [Trichoplusia ni]	6	XP_026730673.1	99.871	774	1	0	86	2407	15	788	0	1583
TRINITY_DN52973_c3_g4	XP_026730673.1 uncharacterized protein LOC113495876 [Trichoplusia ni]	6	XP_026730673.1	100	757	0	0	2524	254	782	1538	0	1562
TRINITY_DN52914_c1_g2	JAT82864.1 hypothetical protein g.2256, partial [Pectinophora gossypiella]	2	JAT82864.1	100	44	0	0	450	319	41	84	1.17e-21	90.9
TRINITY_DN52908_c0_g1	XP_026741367.1 LOW QUALITY PROTEIN: protein groucho-like [Trichoplusia ni]	1	XP_026741367.1	98.529	68	1	0	994	791	50	117	2.65e-34	140
TRINITY_DN52931_c1_g3	XP_014358561.1 PREDICTED: uncharacterized protein LOC106710892 [Papilio machaon]	1	XP_014358561.1	49.315	146	71	2	778	1206	843	988	9.51e-74	142
TRINITY_DN52945_c21_g1	XP_026725512.1 uncharacterized protein LOC113492273 [Trichoplusia ni]	1	XP_026725512.1	85.714	28	3	1	121	204	6	32	5.36e-06	48.5
TRINITY_DN52945_c23_g1	KYB27373.1 hypothetical protein TcasGA2_TC033215 [Tribolium castaneum]	5	KYB27373.1	68.571	35	11	0	298	402	2	36	3.14e-05	48.1
TRINITY_DN52909_c24_g1	XP_026727569.1 cytochrome P450 6k1-like [Trichoplusia ni]	3	XP_026727569.1	100	501	0	0	217	1719	1	501	0	1035
TRINITY_DN52675_c17_g5	XP_026745419.1 thioredoxin-2-like [Trichoplusia ni]	1	XP_026745419.1	100	52	0	0	1285	1130	31	82	4.87e-28	112
TRINITY_DN52683_c0_g1	AAG49533.3 alpha tubulin, partial [Glossina morsitans morsitans]	1	AAG49533.3	97.525	202	5	0	608	3	1	202	4.1e-137	392
TRINITY_DN52640_c24_g3	XP_026726319.1 transient receptor potential cation channel subfamily V member 5 [Trichoplusia ni]	1	XP_026726319.1	100	844	0	0	1732	4263	1	844	0	1656
TRINITY_DN52602_c0_g1	XP_026726461.1 uncharacterized protein LOC113492929 [Trichoplusia ni]	1	XP_026726461.1	96.774	31	1	0	1174	1082	131	161	4.41e-08	61.2
TRINITY_DN52642_c14_g5	XP_004924401.2 fungal protease inhibitor F-like [Bombyx mori]	2	XP_004924401.2	68.571	35	10	1	158	262	1	34	0.000572	43.1
TRINITY_DN52676_c2_g1	PCG65177.1 hypothetical protein B5V51_9559 [Heliothis virescens]	5	PCG65177.1	61.818	110	42	0	1	330	791	900	3.17e-48	154
TRINITY_DN52676_c2_g7	XP_026496546.1 uncharacterized protein LOC113401048, partial [Vanessa tameamea]	1	XP_026496546.1	91.549	71	6	0	102	314	146	216	7.57e-41	140
TRINITY_DN60418_c0_g1	XP_026742786.1 sodium-independent sulfate anion transporter-like [Trichoplusia ni]	1	XP_026742786.1	79.899	199	40	0	5	601	420	618	2.4e-86	273
TRINITY_DN83468_c0_g1	XP_026744667.1 intraflagellar transport protein 20 homolog [Trichoplusia ni]	1	XP_026744667.1	100	131	0	0	119	511	1	131	1.12e-84	257
TRINITY_DN83446_c0_g1	XP_026731444.1 uncharacterized protein LOC113496434 [Trichoplusia ni]	1	XP_026731444.1	99.471	189	1	0	20	586	1	189	1.88e-106	311
TRINITY_DN50743_c1_g2	XP_026759429.1 pyrimidodiazepine synthase-like isoform X1 [Galleria mellonella]	1	XP_026759429.1	96.296	27	1	0	883	803	130	156	1.57e-07	58.5
TRINITY_DN50736_c0_g1	XP_026726291.1 carboxylesterase 1C-like [Trichoplusia ni]	3	XP_026726291.1	100	133	0	0	399	1	52	184	4.51e-91	274
TRINITY_DN80873_c0_g1	XP_026748083.1 uncharacterized protein LOC113509032 [Trichoplusia ni]	1	XP_026748083.1	99.833	600	1	0	1815	16	1	600	0	1040
TRINITY_DN80815_c0_g1	XP_026740550.1 uncharacterized protein LOC113502971 [Trichoplusia ni]	1	XP_026740550.1	100	30	0	0	2	91	95	124	1.1e-10	65.1
TRINITY_DN82585_c0_g1	XP_026736002.1 trypsin, alkaline C-like [Trichoplusia ni]	1	XP_026736002.1	100	28	0	0	567	484	45	72	4.25e-09	61.2
TRINITY_DN16325_c0_g1	XP_026727707.1 uncharacterized protein LOC113493874 [Trichoplusia ni]	1	XP_026727707.1	99.065	107	1	0	12	332	11	117	2.56e-45	151
TRINITY_DN16319_c0_g1	KFM82536.1 hypothetical protein X975_06773, partial [Stegodyphus mimosarum]	1	KFM82536.1	86.957	23	3	0	261	193	3	25	7.46e-09	44.3
TRINITY_DN16368_c0_g1	AAB28240.1 HSUP59 [Trichoplusia ni]	3	AAB28240.1	100	32	0	0	603	508	39	70	2.67e-11	67.8
TRINITY_DN36830_c0_g1	JAN00126.1 60S ribosomal protein L32 [Daphnia magna]	1	JAN00126.1	90.076	131	13	0	431	39	5	135	1.39e-74	224
TRINITY_DN36853_c0_g1	XP_026726279.1 uncharacterized protein LOC113492800 [Trichoplusia ni]	1	XP_026726279.1	97.872	47	1	0	220	80	506	552	5.17e-24	100
TRINITY_DN19250_c0_g1	XP_026732253.1 GILT-like protein 2 isoform X1 [Trichoplusia ni]	3	XP_026732253.1	100	24	0	0	241	312	108	131	3.42e-08	55.8
TRINITY_DN19226_c0_g1	XP_026739711.1 cuticle protein 7-like [Trichoplusia ni]	1	XP_026739711.1	100	110	0	0	25	354	1	110	1.77e-46	153
TRINITY_DN8344_c0_g1	ACZ64280.1 ATP-binding cassette sub-family C member 4 [Trichoplusia ni]	1	ACZ64280.1	100	1382	0	0	459	4604	1	1382	0	2709
TRINITY_DN11374_c0_g1	XP_026730854.1 solute carrier family 26 member 10 isoform X4 [Trichoplusia ni]	1	XP_026730854.1	100	28	0	0	433	516	48	75	2.97e-12	70.9
TRINITY_DN49629_c0_g1	JAN01173.1 40S ribosomal protein S6 [Daphnia magna]	1	JAN01173.1	90.826	109	10	0	3	329	120	228	1.34e-63	201
TRINITY_DN49668_c0_g1	ACO11726.1 40S ribosomal protein S23 [Caligus rogercresseyi]	1	ACO11726.1	98.98	98	1	0	22	315	1	98	1.13e-66	203
TRINITY_DN877_c0_g1	XP_026732981.1 nose resistant to fluoxetine protein 6-like [Trichoplusia ni]	1	XP_026732981.1	98.45	129	2	0	1	387	245	373	4.33e-83	265
TRINITY_DN862_c0_g1	XP_026736001.1 trypsin, alkaline C-like [Trichoplusia ni]	1	XP_026736001.1	97.059	34	1	0	558	659	12	45	3.34e-11	68.2
TRINITY_DN814_c1_g1	PCG72548.1 hypothetical protein B5V51_724 [Heliothis virescens]	3	PCG72548.1	92.857	28	2	0	1	84	852	879	3.15e-09	59.3
TRINITY_DN81968_c0_g1	XP_026732908.1 uncharacterized protein LOC113497529 [Trichoplusia ni]	2	XP_026732908.1	100	116	0	0	451	104	1	116	2.58e-80	241
TRINITY_DN81941_c0_g1	XP_026740682.1 cytochrome P450 6B2-like [Trichoplusia ni]	2	XP_026740682.1	100	36	0	0	1	108	486	521	3.08e-12	75.1
TRINITY_DN44131_c0_g1	XP_026734414.1 cytochrome P450 4C1-like [Trichoplusia ni]	1	XP_026734414.1	92.727	55	4	0	851	1015	30	84	6.51e-24	102
TRINITY_DN44124_c0_g1	RVE41097.1 hypothetical protein evm_014256 [Chilo suppressalis]	1	RVE41097.1	97.714	175	4	0	154	678	1	175	0	369
TRINITY_DN23448_c0_g1	XP_026743766.1 esterase E4-like isoform X1 [Trichoplusia ni]	2	XP_026743766.1	100	424	0	0	2286	1015	141	564	0	852
TRINITY_DN23465_c0_g1	XP_026724689.1 fatty acid-binding protein-like [Trichoplusia ni]	1	XP_026724689.1	83.333	36	6	0	424	317	90	125	1.44e-12	67
TRINITY_DN23462_c0_g1	XP_026729916.1 uncharacterized protein LOC113495409 [Trichoplusia ni]	2	XP_026729916.1	99.554	224	1	0	1250	579	1	224	2.97e-123	369
TRINITY_DN45840_c0_g1	JAN02982.1 Calmodulin [Daphnia magna]	1	JAN02982.1	100	149	0	0	453	7	1	149	3.14e-103	298
TRINITY_DN53527_c0_g1	XP_026725700.1 phytanoyl-CoA dioxygenase, peroxisomal-like [Trichoplusia ni]	2	XP_026725700.1	99.623	265	1	0	3226	2432	1	265	0	551
TRINITY_DN53583_c0_g1	XP_026740448.1 uncharacterized protein LOC113502896 isoform X1 [Trichoplusia ni]	3	XP_026740448.1	100	140	0	0	127	546	1	140	7.67e-48	167
TRINITY_DN53573_c0_g1	XP_026745784.1 trypsin, alkaline C-like isoform X2 [Trichoplusia ni]	4	XP_026745784.1	93.671	79	5	0	238	2	126	204	2.25e-48	158
TRINITY_DN8612_c0_g1	XP_026734128.1 baculoviral IAP repeat-containing protein 3 isoform X1 [Trichoplusia ni]	5	XP_026734128.1	100	27	0	0	2	82	2	28	1.69e-08	57.4
TRINITY_DN10254_c0_g1	XP_026735637.1 thioredoxin domain-containing protein 12-like [Trichoplusia ni]	1	XP_026735637.1	99.438	178	1	0	806	273	1	178	9.21e-130	372
TRINITY_DN1503_c0_g1	XP_026728033.1 fatty acid-binding protein 2-like [Trichoplusia ni]	3	XP_026728033.1	68.889	45	13	1	1	132	88	132	8.41e-10	62
TRINITY_DN14891_c0_g1	JAN02213.1 40S ribosomal protein S26 [Daphnia magna]	1	JAN02213.1	94.059	101	6	0	22	324	9	109	1.85e-48	158
TRINITY_DN14804_c0_g1	XP_026729690.1 sulfotransferase 1 family member D1-like [Trichoplusia ni]	1	XP_026729690.1	100	332	0	0	465	1460	1	332	0	663
TRINITY_DN48519_c0_g1	PCG77283.1 hypothetical protein B5V51_7682 [Heliothis virescens]	2	PCG77283.1	75.61	41	10	0	209	331	232	272	8.23e-13	69.3
TRINITY_DN48552_c0_g1	JAA87292.1 Protein cueball [Pararge aegeria]	5	JAA87292.1	91.667	36	3	0	3	110	30	65	5.32e-12	70.1
TRINITY_DN48582_c0_g1	XP_026740174.1 traB domain-containing protein-like isoform X1 [Trichoplusia ni]	1	XP_026740174.1	99.702	336	1	0	1071	64	1	336	0	655
TRINITY_DN48585_c0_g1	JAT85744.1 hypothetical protein g.8889, partial [Pectinophora gossypiella]	1	JAT85744.1	66.667	57	17	1	1806	1976	30	84	9e-12	70.5
TRINITY_DN7437_c0_g1	XP_026739097.1 trypsin, alkaline A-like [Trichoplusia ni]	1	XP_026739097.1	100	33	0	0	1	99	38	70	9.49e-13	70.9
TRINITY_DN54552_c0_g1	XP_026727909.1 luciferin 4-monooxygenase-like [Trichoplusia ni]	1	XP_026727909.1	97.985	397	8	0	7	1197	156	552	0	768
TRINITY_DN77990_c0_g1	XP_026743865.1 bile salt-activated lipase-like [Trichoplusia ni]	5	XP_026743865.1	98.556	277	4	0	3	833	267	543	0	570
TRINITY_DN77924_c0_g1	XP_026739220.1 uncharacterized protein LOC113502043 isoform X3 [Trichoplusia ni]	1	XP_026739220.1	100	48	0	0	1205	1062	1	48	1.95e-14	75.5
TRINITY_DN22732_c0_g1	XP_011549101.1 PREDICTED: DNA replication licensing factor Mcm7, partial [Plutella xylostella]	1	XP_011549101.1	100	23	0	0	258	190	604	626	3.59e-08	55.8
TRINITY_DN81069_c0_g1	XP_026731850.1 uncharacterized protein LOC113496731 [Trichoplusia ni]	1	XP_026731850.1	96.97	33	1	0	100	2	623	655	2.25e-11	70.1
TRINITY_DN13337_c0_g1	XP_026736022.1 UDP-glucuronosyltransferase 2B18-like [Trichoplusia ni]	3	XP_026736022.1	100	161	0	0	485	3	308	468	4.57e-114	339
TRINITY_DN44829_c0_g1	XP_026731620.1 dynein intermediate chain 3, ciliary [Trichoplusia ni]	1	XP_026731620.1	100	330	0	0	2643	3632	243	572	0	690
TRINITY_DN44875_c0_g1	XP_026739099.1 trypsin CFT-1-like [Trichoplusia ni]	1	XP_026739099.1	94.118	34	2	0	534	433	43	76	1.35e-11	66.6
TRINITY_DN43905_c0_g2	XP_026742242.1 proton-coupled amino acid transporter-like protein CG1139 isoform X2 [Trichoplusia ni]	1	XP_026742242.1	100	138	0	0	910	497	320	457	1.59e-91	285
TRINITY_DN43949_c0_g1	XP_026744363.1 uncharacterized protein LOC113505756 [Trichoplusia ni]	1	XP_026744363.1	99.39	164	1	0	509	1000	43	206	3.49e-112	340
TRINITY_DN52344_c3_g1	XP_013184716.1 PREDICTED: uncharacterized protein LOC106130423 [Amyelois transitella]	1	XP_013184716.1	88	25	3	0	121	195	826	850	3.82e-05	47.4
TRINITY_DN52384_c1_g1	XP_026744362.1 uncharacterized protein LOC113505755 [Trichoplusia ni]	2	XP_026744362.1	96.923	65	2	0	772	578	481	545	4.73e-33	134
TRINITY_DN2224_c0_g1	XP_026726290.1 juvenile hormone esterase-like [Trichoplusia ni]	5	XP_026726290.1	100	46	0	0	2	139	516	561	6.15e-22	97.4
TRINITY_DN43596_c0_g1	XP_022827907.1 organic cation transporter protein-like [Spodoptera litura]	1	XP_022827907.1	72.71	513	125	1	1657	119	33	530	0	694
TRINITY_DN43550_c0_g1	JAN00171.1 60S ribosomal protein L31 [Daphnia magna]	1	JAN00171.1	94.643	112	6	0	384	49	14	125	7.12e-62	192
TRINITY_DN13094_c0_g1	JAW06897.1 CBN-RPL-20 protein, partial [Ornithodoros moubata]	1	JAW06897.1	83.529	85	14	0	56	310	1	85	2.34e-46	152
TRINITY_DN17714_c1_g1	PCG66296.1 hypothetical protein B5V51_7864 [Heliothis virescens]	2	PCG66296.1	53.488	43	14	1	131	3	1592	1628	0.000537	44.3
TRINITY_DN29249_c0_g1	XP_026739083.1 trypsin CFT-1-like isoform X1 [Trichoplusia ni]	3	XP_026739083.1	96.875	32	1	0	1	96	41	72	1.36e-14	66.6
TRINITY_DN44391_c1_g1	XP_026725512.1 uncharacterized protein LOC113492273 [Trichoplusia ni]	3	XP_026725512.1	76.667	30	6	1	114	25	3	31	0.000389	43.5
TRINITY_DN44379_c0_g1	XP_026744092.1 uncharacterized protein LOC113505529 [Trichoplusia ni]	1	XP_026744092.1	98.73	945	12	0	191	3025	1	945	0	1900
TRINITY_DN14611_c0_g1	OWR41187.1 enoyl-CoA hydratase [Danaus plexippus plexippus]	1	OWR41187.1	100	29	0	0	494	580	144	172	2.05e-10	65.5
TRINITY_DN32499_c0_g1	XP_026756122.1 cytochrome c [Galleria mellonella]	1	XP_026756122.1	97.143	35	1	0	105	1	1	35	1.27e-15	73.6
TRINITY_DN32406_c0_g1	XP_026739090.1 trypsin, alkaline A-like [Trichoplusia ni]	1	XP_026739090.1	97.297	37	1	0	311	201	36	72	3.49e-17	79.3
TRINITY_DN32454_c0_g1	XP_026746797.1 uncharacterized protein LOC113508039 [Trichoplusia ni]	1	XP_026746797.1	98.571	140	1	1	1457	1038	16	154	1.29e-67	221
TRINITY_DN43187_c1_g1	PZC74176.1 hypothetical protein B5X24_HaOG208248 [Helicoverpa armigera]	1	PZC74176.1	65	40	11	1	120	10	8	47	3.17e-10	58.2
TRINITY_DN43105_c0_g1	XP_026727144.1 putative carbonic anhydrase 5 [Trichoplusia ni]	1	XP_026727144.1	99.686	318	1	0	1249	2202	3	320	0	627
TRINITY_DN43145_c0_g1	XP_026739627.1 scavenger receptor class B member 1-like [Trichoplusia ni]	2	XP_026739627.1	100	556	0	0	208	1875	1	556	0	1031
TRINITY_DN35313_c0_g1	XP_011550410.1 PREDICTED: solute carrier family 26 member 10 [Plutella xylostella]	1	XP_011550410.1	73.171	41	7	1	125	3	563	599	6.97e-09	65.5
TRINITY_DN56357_c0_g1	XP_026735421.1 UDP-glucuronosyltransferase 2B7-like [Trichoplusia ni]	1	XP_026735421.1	100	205	0	0	1	615	126	330	4.91e-145	419
TRINITY_DN90810_c0_g1	XP_026730721.1 glucose dehydrogenase [FAD, quinone]-like [Trichoplusia ni]	1	XP_026730721.1	99.306	144	1	0	5	436	330	473	5.61e-100	304
TRINITY_DN37192_c0_g1	XP_026738683.1 dynein heavy chain 8, axonemal-like [Trichoplusia ni]	3	XP_026738683.1	100	103	0	0	167	475	15	117	7.27e-61	210
TRINITY_DN37143_c0_g1	XP_022823587.1 electron transfer flavoprotein-ubiquinone oxidoreductase, mitochondrial [Spodoptera litura]	1	XP_022823587.1	90.625	32	3	0	179	274	9	40	2.67e-11	64.7
TRINITY_DN37187_c0_g1	XP_026741847.1 chymotrypsin-2-like [Trichoplusia ni]	1	XP_026741847.1	100	29	0	0	1	87	145	173	2.02e-09	62.4
TRINITY_DN15437_c0_g1	XP_026731478.1 inactive pancreatic lipase-related protein 1-like [Trichoplusia ni]	3	XP_026731478.1	100	298	0	0	136	1029	1	298	0	583
TRINITY_DN57941_c0_g1	XP_026745515.1 cAMP-dependent protein kinase catalytic subunit alpha-like [Trichoplusia ni]	2	XP_026745515.1	100	368	0	0	387	1490	1	368	0	737
TRINITY_DN38904_c0_g1	XP_026746432.1 transmembrane protein 256 homolog isoform X1 [Trichoplusia ni]	1	XP_026746432.1	72	50	7	1	135	284	13	55	5.19e-14	69.7
TRINITY_DN38957_c0_g1	XP_026742019.1 uncharacterized protein LOC113504106 isoform X1 [Trichoplusia ni]	1	XP_026742019.1	99.074	108	1	0	417	94	1	108	1.45e-57	184
TRINITY_DN38932_c0_g1	XP_026739308.1 uncharacterized protein LOC113502127 [Trichoplusia ni]	1	XP_026739308.1	99.733	375	1	0	1178	54	2	376	0	770
TRINITY_DN43893_c0_g1	XP_026734883.1 uncharacterized protein LOC113498895 isoform X5 [Trichoplusia ni]	1	XP_026734883.1	100	179	0	0	1677	1141	1	179	2.53e-88	284
TRINITY_DN43826_c0_g1	RWS03427.1 hypothetical protein B4U80_09089, partial [Leptotrombidium deliense]	1	RWS03427.1	82.143	56	10	0	1	168	57	112	1.33e-14	72.8
TRINITY_DN5855_c0_g1	XP_026727992.1 acyl-coenzyme A thioesterase 13-like [Trichoplusia ni]	1	XP_026727992.1	99.408	169	1	0	656	150	1	169	1.75e-115	344
TRINITY_DN5887_c0_g2	XP_026732849.1 zinc finger CCHC domain-containing protein 24-like [Trichoplusia ni]	3	XP_026732849.1	100	87	0	0	81	341	1	87	1.3e-59	184
TRINITY_DN5807_c0_g1	XP_026735895.1 uncharacterized protein LOC113499579 [Trichoplusia ni]	1	XP_026735895.1	96.154	26	1	0	2	79	870	895	9.11e-08	60.8
TRINITY_DN24328_c0_g1	XP_026731030.1 uncharacterized protein LOC113496112 [Trichoplusia ni]	1	XP_026731030.1	98.214	112	2	0	145	480	1	112	1.89e-75	232
TRINITY_DN84098_c0_g1	XP_026741907.1 macoilin-1-like [Trichoplusia ni]	5	XP_026741907.1	63.265	49	17	1	5	148	542	590	8.25e-10	61.6
TRINITY_DN48311_c0_g1	RVE42005.1 hypothetical protein evm_013350 [Chilo suppressalis]	2	RVE42005.1	73.333	255	67	1	473	1234	315	569	6.86e-154	370
TRINITY_DN23071_c0_g1	XP_026738042.1 acetylcholine receptor subunit alpha-like [Trichoplusia ni]	2	XP_026738042.1	100	483	0	0	1698	250	34	516	0	891
TRINITY_DN40204_c1_g2	XP_026741226.1 cytochrome P450 6B2-like [Trichoplusia ni]	3	XP_026741226.1	100	22	0	0	68	3	447	468	8.79e-06	50.1
TRINITY_DN40245_c0_g1	XP_026742945.1 acyl-CoA Delta(11) desaturase-like [Trichoplusia ni]	2	XP_026742945.1	99.705	339	1	0	270	1286	1	339	0	708
TRINITY_DN40213_c0_g1	XP_026735871.1 UDP-glucuronosyltransferase 2B37-like [Trichoplusia ni]	1	XP_026735871.1	84.211	38	6	0	114	1	563	600	2.18e-10	67.8
TRINITY_DN40229_c0_g1	XP_026726784.1 maltase A1-like [Trichoplusia ni]	1	XP_026726784.1	100	29	0	0	1	87	546	574	4.46e-07	60.5
TRINITY_DN23505_c0_g1	XP_026736721.1 uncharacterized protein LOC113500211 [Trichoplusia ni]	1	XP_026736721.1	100	419	0	0	1583	327	1	419	0	868
TRINITY_DN23533_c0_g1	XP_026736027.1 UDP-glucuronosyltransferase 2B20-like [Trichoplusia ni]	3	XP_026736027.1	75	44	10	1	269	400	408	450	3.3e-11	66.2
TRINITY_DN23582_c0_g1	XP_026741583.1 xanthine dehydrogenase/oxidase-like isoform X2 [Trichoplusia ni]	3	XP_026741583.1	100	906	0	0	2719	2	1	906	0	1888
TRINITY_DN23560_c0_g1	XP_026726152.1 glutamate--cysteine ligase catalytic subunit [Trichoplusia ni]	1	XP_026726152.1	100	667	0	0	516	2516	1	667	0	1375
TRINITY_DN22483_c0_g1	KPJ05600.1 Alanine--glyoxylate aminotransferase 2-like [Papilio xuthus]	1	KPJ05600.1	93.939	33	2	0	502	600	393	425	7.49e-11	67.8
TRINITY_DN22444_c0_g1	XP_026736024.1 UDP-glucuronosyltransferase 2B20-like [Trichoplusia ni]	1	XP_026736024.1	100	65	0	0	583	389	454	518	5e-22	99.8
TRINITY_DN25762_c0_g1	XP_026727644.1 brachyurin-like [Trichoplusia ni]	1	XP_026727644.1	100	32	0	0	625	720	209	240	9.55e-11	67
TRINITY_DN25715_c0_g1	XP_026726593.1 glycine, alanine and asparagine-rich protein-like isoform X6 [Trichoplusia ni]	1	XP_026726593.1	100	28	0	0	1	84	337	364	5.49e-10	62.4
TRINITY_DN30880_c0_g1	XP_026731590.1 pancreatic triacylglycerol lipase-like [Trichoplusia ni]	6	XP_026731590.1	100	115	0	0	477	133	228	342	3.83e-77	239
TRINITY_DN30810_c0_g1	XP_026730761.1 collagenase-like [Trichoplusia ni]	1	XP_026730761.1	100	30	0	0	326	237	134	163	4.08e-11	64.7
TRINITY_DN30813_c4_g1	XP_026740985.1 pancreatic triacylglycerol lipase-like [Trichoplusia ni]	1	XP_026740985.1	100	239	0	0	129	845	1	239	1.89e-142	409
TRINITY_DN30813_c5_g1	XP_026740985.1 pancreatic triacylglycerol lipase-like [Trichoplusia ni]	1	XP_026740985.1	100	95	0	0	2	286	234	328	4.59e-58	202
TRINITY_DN40054_c0_g1	XP_026736017.1 UDP-glucuronosyltransferase 2B9-like [Trichoplusia ni]	3	XP_026736017.1	100	64	0	0	66	257	1	64	8.83e-37	135
TRINITY_DN40054_c0_g2	XP_026736018.1 UDP-glucuronosyltransferase 2B9-like [Trichoplusia ni]	3	XP_026736018.1	100	96	0	0	457	744	1	96	4.56e-60	204
TRINITY_DN40041_c0_g1	KOB73990.1 putative selenium-binding protein, partial [Operophtera brumata]	1	KOB73990.1	100	29	0	0	87	1	42	70	3.74e-10	64.7
TRINITY_DN91564_c0_g1	XP_026739755.1 spidroin-2-like [Trichoplusia ni]	1	XP_026739755.1	100	98	0	0	507	214	1	98	6.72e-18	87.8
TRINITY_DN34561_c0_g1	XP_026739017.1 uncharacterized protein LOC113501905 isoform X1 [Trichoplusia ni]	1	XP_026739017.1	89.381	113	11	1	123	458	4	116	6.24e-54	173
TRINITY_DN77099_c0_g1	XP_026734097.1 uncharacterized protein LOC113498316 [Trichoplusia ni]	1	XP_026734097.1	100	215	0	0	154	798	1	215	1.12e-149	424
TRINITY_DN45240_c0_g1	XP_026744930.1 trypsin CFT-1-like [Trichoplusia ni]	1	XP_026744930.1	100	28	0	0	314	231	125	152	7.65e-11	63.2
TRINITY_DN40537_c0_g1	ACO11127.1 40S ribosomal protein S27 [Caligus rogercresseyi]	1	ACO11127.1	97.619	84	2	0	20	271	1	84	5.27e-46	151
TRINITY_DN43730_c0_g1	XP_026730444.1 enolase-like [Trichoplusia ni]	1	XP_026730444.1	100	259	0	0	814	38	175	433	0	541
TRINITY_DN43730_c0_g2	XP_026730444.1 enolase-like [Trichoplusia ni]	1	XP_026730444.1	100	182	0	0	78	623	1	182	1.78e-116	344
TRINITY_DN33005_c1_g1	ACO15357.1 40S ribosomal protein S20 [Caligus clemensi]	1	ACO15357.1	98.319	119	2	0	87	443	1	119	2e-79	237
TRINITY_DN33025_c0_g1	XP_026728873.1 uncharacterized protein LOC113494633 isoform X1 [Trichoplusia ni]	1	XP_026728873.1	99.449	363	2	0	2008	920	1	363	0	585
TRINITY_DN33098_c0_g1	XP_026730855.1 collagenase-like [Trichoplusia ni]	3	XP_026730855.1	100	47	0	0	389	249	314	360	1.84e-18	86.3
TRINITY_DN33056_c0_g1	XP_011559184.1 PREDICTED: uncharacterized protein LOC105389720 [Plutella xylostella]	2	XP_011559184.1	55.191	761	332	5	2261	6	1	761	0	889
TRINITY_DN46639_c0_g1	XP_026737999.1 adenylate kinase isoenzyme 1-like isoform X1 [Trichoplusia ni]	1	XP_026737999.1	100	60	0	0	86	265	1	60	9.41e-38	132
TRINITY_DN85596_c0_g1	PZC78521.1 hypothetical protein B5X24_HaOG202087 [Helicoverpa armigera]	2	PZC78521.1	69.444	72	22	0	546	331	12	83	4.53e-28	108
TRINITY_DN80977_c0_g1	XP_022127036.1 serine protease inhibitor dipetalogastin-like, partial [Pieris rapae]	6	XP_022127036.1	52.083	48	19	1	347	204	143	186	4.83e-06	53.9
TRINITY_DN44441_c0_g1	XP_026731170.1 cuticle protein 16.5-like [Trichoplusia ni]	4	XP_026731170.1	100	198	0	0	642	49	87	284	1.55e-105	311
TRINITY_DN47986_c0_g2	XP_026731722.1 probable peroxisomal acyl-coenzyme A oxidase 1 [Trichoplusia ni]	5	XP_026731722.1	99.25	667	5	0	2189	189	1	667	0	1380
TRINITY_DN47943_c0_g1	XP_026729107.1 facilitated trehalose transporter Tret1-like [Trichoplusia ni]	1	XP_026729107.1	100	27	0	0	2	82	113	139	5.57e-07	57.4
TRINITY_DN47905_c1_g1	XP_026742172.1 cuticle protein 38-like [Trichoplusia ni]	4	XP_026742172.1	100	219	0	0	821	165	24	242	5.78e-51	175
TRINITY_DN47908_c0_g1	XP_026725858.1 protein obstructor-E-like [Trichoplusia ni]	3	XP_026725858.1	99.296	142	1	0	1289	1714	98	239	3.75e-97	294
TRINITY_DN41515_c0_g1	XP_026736003.1 trypsin CFT-1-like [Trichoplusia ni]	1	XP_026736003.1	100	32	0	0	457	552	14	45	5.98e-12	68.9
TRINITY_DN41599_c0_g1	XP_026747079.1 UDP-N-acetylglucosamine transporter isoform X2 [Trichoplusia ni]	3	XP_026747079.1	100	32	0	0	538	633	1	32	2.55e-11	68.9
TRINITY_DN41510_c0_g1	XP_026728330.1 phosphoenolpyruvate carboxykinase [GTP]-like isoform X1 [Trichoplusia ni]	1	XP_026728330.1	100	638	0	0	900	2813	1	638	0	1273
TRINITY_DN84711_c0_g1	XP_026731022.1 general odorant-binding protein 19d-like isoform X2 [Trichoplusia ni]	2	XP_026731022.1	98.824	170	2	0	599	90	1	170	2.96e-122	350
TRINITY_DN56867_c0_g1	XP_026729529.1 uncharacterized protein LOC113495130 [Trichoplusia ni]	2	XP_026729529.1	99.363	157	1	0	192	662	1	157	4.03e-100	319
TRINITY_DN75987_c0_g1	XP_026729570.1 uncharacterized protein LOC113495161 [Trichoplusia ni]	3	XP_026729570.1	88.341	223	1	1	186	779	36	258	4.74e-111	337
TRINITY_DN75938_c0_g1	XP_026736004.1 trypsin, alkaline C-like [Trichoplusia ni]	1	XP_026736004.1	99.578	237	1	0	164	874	22	258	3e-171	487
TRINITY_DN21684_c0_g1	XP_026727771.1 tyrosine 3-monooxygenase [Trichoplusia ni]	1	XP_026727771.1	100	561	0	0	2092	410	1	561	0	1096
TRINITY_DN17978_c0_g1	XP_026726619.1 uncharacterized protein LOC113493037 [Trichoplusia ni]	1	XP_026726619.1	99.571	233	1	0	2060	1362	16	248	7.56e-143	444
TRINITY_DN41855_c0_g1	XP_019876817.1 PREDICTED: inducible metalloproteinase inhibitor protein-like [Aethina tumida]	5	XP_019876817.1	82.143	28	5	0	312	395	24	51	4.43e-07	53.1
TRINITY_DN41866_c0_g1	XP_026744063.1 monoacylglycerol lipase ABHD12-like [Trichoplusia ni]	1	XP_026744063.1	99.723	361	1	0	152	1234	1	361	0	711
TRINITY_DN45632_c0_g1	XP_026745437.1 anther-specific proline-rich protein APG-like [Trichoplusia ni]	1	XP_026745437.1	98.507	67	1	0	514	314	181	247	1.13e-37	142
TRINITY_DN45601_c2_g1	JAN01032.1 60S ribosomal protein L3 [Daphnia magna]	1	JAN01032.1	90.678	354	32	1	1150	92	50	403	0	675
TRINITY_DN45645_c0_g1	XP_021187357.1 vegetative cell wall protein gp1-like [Helicoverpa armigera]	1	XP_021187357.1	90.654	107	10	0	1669	1989	125	231	1.82e-30	126
TRINITY_DN45633_c0_g1	JAK15955.1 60S ribosomal protein L37a [Daphnia magna]	1	JAK15955.1	79.57	93	19	0	36	314	20	112	8.96e-48	155
TRINITY_DN78109_c0_g1	PZC74026.1 hypothetical protein B5X24_HaOG208395 [Helicoverpa armigera]	3	PZC74026.1	80.556	36	6	1	628	524	32	67	6e-10	60.8
TRINITY_DN2079_c0_g1	XP_026729273.1 larval cuticle protein 1-like [Trichoplusia ni]	1	XP_026729273.1	100	26	0	0	79	2	34	59	1.05e-09	58.2
TRINITY_DN43454_c0_g1	XP_026726534.1 cytochrome P450 6k1-like [Trichoplusia ni]	2	XP_026726534.1	98.876	267	3	0	856	56	20	286	0	518
TRINITY_DN43417_c0_g1	XP_026740167.1 fatty acyl-CoA reductase wat-like [Trichoplusia ni]	3	XP_026740167.1	82.051	156	4	1	36	431	1	156	2.15e-80	249
TRINITY_DN19848_c0_g1	XP_026739088.1 trypsin, alkaline C-like [Trichoplusia ni]	3	XP_026739088.1	96.667	30	1	0	92	3	156	185	1.89e-10	62.8
TRINITY_DN53192_c0_g1	XP_026731477.1 pancreatic triacylglycerol lipase-like [Trichoplusia ni]	3	XP_026731477.1	99.383	324	2	0	165	1136	1	324	0	629
TRINITY_DN23915_c0_g1	XP_014366202.1 PREDICTED: zinc finger protein 302-like [Papilio machaon]	2	XP_014366202.1	76.923	39	9	0	2	118	35	73	8.97e-11	62.4
TRINITY_DN54248_c0_g1	XP_026742256.1 UDP-glucuronosyltransferase 1-7C-like [Trichoplusia ni]	1	XP_026742256.1	100	159	0	0	1	477	365	523	6.16e-95	297
TRINITY_DN54239_c1_g1	XP_026739090.1 trypsin, alkaline A-like [Trichoplusia ni]	3	XP_026739090.1	100	255	0	0	854	90	1	255	3.31e-173	492
TRINITY_DN54243_c0_g1	PCG66296.1 hypothetical protein B5V51_7864 [Heliothis virescens]	2	PCG66296.1	63.415	41	15	0	25	147	1595	1635	2.3e-06	58.5
TRINITY_DN2151_c0_g1	XP_026747463.1 uncharacterized protein LOC113508549 [Trichoplusia ni]	3	XP_026747463.1	100	144	0	0	497	66	1	144	2.13e-101	295
TRINITY_DN6116_c0_g1	JAN01913.1 40S ribosomal protein S12 [Daphnia magna]	1	JAN01913.1	96.212	132	5	0	56	451	1	132	7.36e-88	258
TRINITY_DN6129_c0_g1	XP_026739288.1 uncharacterized protein LOC113502106 [Trichoplusia ni]	1	XP_026739288.1	96.923	260	2	1	1295	534	1	260	1.34e-140	409
TRINITY_DN34694_c0_g1	XP_026736570.1 uncharacterized protein LOC113500093 [Trichoplusia ni]	1	XP_026736570.1	65.714	35	12	0	6	110	85	119	6.59e-06	51.2
TRINITY_DN42293_c0_g1	XP_026735213.1 putative inorganic phosphate cotransporter isoform X2 [Trichoplusia ni]	1	XP_026735213.1	93.333	30	2	0	1279	1190	418	447	8.43e-08	62
TRINITY_DN42289_c1_g1	XP_026726542.1 uncharacterized protein LOC113492986 isoform X1 [Trichoplusia ni]	1	XP_026726542.1	100	80	0	0	565	326	1	80	7.73e-50	164
TRINITY_DN42224_c0_g1	XP_026742536.1 LOW QUALITY PROTEIN: nitric oxide synthase-like protein [Trichoplusia ni]	1	XP_026742536.1	100	249	0	0	747	1	1	249	7.48e-159	486
TRINITY_DN42237_c0_g1	XP_026726736.1 uncharacterized protein LOC113493113 [Trichoplusia ni]	1	XP_026726736.1	75	24	6	0	175	104	202	225	1.19e-07	42.7
TRINITY_DN34897_c0_g1	XP_022822923.1 uncharacterized protein LOC111353933 isoform X2 [Spodoptera litura]	1	XP_022822923.1	100	104	0	0	483	172	1	104	3.48e-68	209
TRINITY_DN16169_c0_g1	XP_026730743.1 NPC intracellular cholesterol transporter 1 homolog 1b-like [Trichoplusia ni]	1	XP_026730743.1	99.592	245	1	0	1	735	25	269	1.35e-174	520
TRINITY_DN40151_c0_g1	XP_022816412.1 cAMP-specific 3',5'-cyclic phosphodiesterase isoform X7 [Spodoptera litura]	2	XP_022816412.1	100	53	0	0	320	478	1	53	6.26e-20	92.4
TRINITY_DN37775_c0_g1	XP_026726277.1 esterase FE4-like [Trichoplusia ni]	1	XP_026726277.1	88.073	109	11	1	9	329	447	555	1.11e-57	199
TRINITY_DN33369_c0_g1	XP_026737051.1 alanine--glyoxylate aminotransferase 2-like [Trichoplusia ni]	1	XP_026737051.1	98.718	312	4	0	1100	165	166	477	0	637
TRINITY_DN36128_c0_g1	XP_026744259.1 opioid-binding protein/cell adhesion molecule-like [Trichoplusia ni]	1	XP_026744259.1	81.25	32	6	0	96	1	454	485	3.54e-09	59.3
TRINITY_DN84485_c0_g1	XP_026736022.1 UDP-glucuronosyltransferase 2B18-like [Trichoplusia ni]	3	XP_026736022.1	100	188	0	0	564	1	28	215	5.08e-134	391
TRINITY_DN84490_c0_g1	XP_026736017.1 UDP-glucuronosyltransferase 2B9-like [Trichoplusia ni]	3	XP_026736017.1	100	131	0	0	2	394	25	155	7.84e-88	271
TRINITY_DN42739_c0_g1	XP_026732601.1 inactive pancreatic lipase-related protein 1-like isoform X1 [Trichoplusia ni]	1	XP_026732601.1	98.701	77	1	0	2	232	234	310	6.68e-49	164
TRINITY_DN4545_c0_g1	XP_026728686.1 protein obstructor-E-like [Trichoplusia ni]	3	XP_026728686.1	99.556	225	1	0	165	839	1	225	2.89e-164	464
TRINITY_DN15960_c0_g1	XP_026727592.1 uncharacterized protein LOC113493776 isoform X1 [Trichoplusia ni]	1	XP_026727592.1	92.857	28	2	0	245	328	327	354	7.16e-11	64.3
TRINITY_DN56549_c0_g1	XP_026728556.1 pancreatic triacylglycerol lipase-like [Trichoplusia ni]	1	XP_026728556.1	96.552	29	1	0	2	88	151	179	8.79e-07	57.4
TRINITY_DN59929_c0_g1	XP_026732755.1 uncharacterized protein LOC113497409 [Trichoplusia ni]	4	XP_026732755.1	96.774	31	1	0	496	588	405	435	1.05e-10	67.4
TRINITY_DN87417_c0_g1	XP_026730721.1 glucose dehydrogenase [FAD, quinone]-like [Trichoplusia ni]	1	XP_026730721.1	99.187	123	1	0	88	456	8	130	1.28e-64	213
TRINITY_DN90479_c0_g1	XP_026735003.1 cuticle protein 8-like [Trichoplusia ni]	1	XP_026735003.1	100	72	0	0	3	218	49	120	3.62e-43	142
TRINITY_DN39429_c0_g3	XP_026737401.1 allantoicase-like [Trichoplusia ni]	1	XP_026737401.1	100	148	0	0	736	293	224	371	3.84e-105	315
TRINITY_DN33947_c0_g1	XP_026744802.1 trithorax group protein osa-like [Trichoplusia ni]	2	XP_026744802.1	100	259	0	0	1548	2324	280	538	8.49e-143	449
TRINITY_DN5068_c0_g1	XP_026738686.1 vegetative cell wall protein gp1-like [Trichoplusia ni]	1	XP_026738686.1	100	25	0	0	76	2	1	25	3.75e-06	50.1
TRINITY_DN30290_c0_g1	XP_026728049.1 facilitated trehalose transporter Tret1-like [Trichoplusia ni]	1	XP_026728049.1	99.38	484	3	0	3145	1694	1	484	0	932
TRINITY_DN30248_c0_g1	XP_026745015.1 uncharacterized protein DDB_G0286591-like [Trichoplusia ni]	2	XP_026745015.1	100	28	0	0	86	3	568	595	6.75e-09	67
TRINITY_DN30210_c0_g1	XP_026744596.1 esterase B1-like [Trichoplusia ni]	2	XP_026744596.1	99.287	561	4	0	1838	156	1	561	0	1123
TRINITY_DN24126_c1_g1	KOB68645.1 Modifier of mdg4, partial [Operophtera brumata]	1	KOB68645.1	60.377	53	21	0	94	252	85	137	2.01e-18	82.8
TRINITY_DN7870_c1_g1	PZC71082.1 hypothetical protein B5X24_HaOG214153 [Helicoverpa armigera]	2	PZC71082.1	43.939	66	29	2	42	239	83	140	2.35e-09	48.9
TRINITY_DN7872_c0_g2	XP_026726526.1 tubulin beta chain [Trichoplusia ni]	3	XP_026726526.1	100	426	0	0	142	1419	1	426	0	853
TRINITY_DN7817_c0_g1	XP_026744173.1 zinc finger protein 569-like [Trichoplusia ni]	1	XP_026744173.1	100	340	0	0	196	1215	1	340	0	706
TRINITY_DN7873_c0_g1	XP_026730856.1 collagenase-like [Trichoplusia ni]	1	XP_026730856.1	100	28	0	0	84	1	178	205	5.61e-10	64.3
TRINITY_DN41114_c0_g1	PCG72152.1 hypothetical protein B5V51_1102 [Heliothis virescens]	1	PCG72152.1	53.226	124	33	3	300	1	85	207	3.93e-24	107
TRINITY_DN18046_c0_g1	XP_026737674.1 retinal dehydrogenase 1-like [Trichoplusia ni]	2	XP_026737674.1	100	86	0	0	3	260	401	486	4.74e-57	189
TRINITY_DN86663_c0_g1	XP_026728033.1 fatty acid-binding protein 2-like [Trichoplusia ni]	1	XP_026728033.1	100	28	0	0	85	2	24	51	1.18e-10	61.2
TRINITY_DN53075_c1_g1	XP_026727133.1 synaptic vesicle glycoprotein 2A-like [Trichoplusia ni]	1	XP_026727133.1	99.42	517	3	0	856	2406	1	517	0	915
TRINITY_DN28889_c0_g1	XP_026747804.1 esterase FE4-like isoform X2 [Trichoplusia ni]	2	XP_026747804.1	97.248	109	3	0	1	327	294	402	9.36e-69	219
TRINITY_DN28862_c0_g1	XP_026725014.1 sodium-dependent nutrient amino acid transporter 1-like isoform X1 [Trichoplusia ni]	1	XP_026725014.1	100	29	0	0	482	396	109	137	8.96e-10	63.2
TRINITY_DN11942_c0_g1	XP_026734678.1 larval cuticle protein LCP-17-like [Trichoplusia ni]	1	XP_026734678.1	100	31	0	0	857	765	35	65	2.29e-11	67
TRINITY_DN748_c0_g1	XP_026741374.1 uncharacterized protein LOC113503544 [Trichoplusia ni]	5	XP_026741374.1	88.333	300	3	1	900	1	349	616	4.09e-175	523
TRINITY_DN1630_c0_g1	XP_026728495.1 E3 ubiquitin-protein ligase Siah1-like [Trichoplusia ni]	1	XP_026728495.1	100	125	0	0	3	377	376	500	1.95e-82	263
TRINITY_DN37528_c0_g1	BAM18230.1 unknown secreted protein [Papilio xuthus]	1	BAM18230.1	43.478	69	37	1	105	311	1	67	2.89e-09	57
TRINITY_DN37515_c0_g1	XP_026732599.1 mitochondrial 2-oxoglutarate/malate carrier protein-like [Trichoplusia ni]	1	XP_026732599.1	100	286	0	0	168	1025	14	299	0	549
TRINITY_DN37581_c0_g1	XP_026726290.1 juvenile hormone esterase-like [Trichoplusia ni]	5	XP_026726290.1	98.87	531	6	0	1593	1	2	532	0	1030
TRINITY_DN56298_c0_g1	XP_026736001.1 trypsin, alkaline C-like [Trichoplusia ni]	1	XP_026736001.1	100	31	0	0	242	334	162	192	1.98e-12	68.2
TRINITY_DN56220_c0_g1	KOB73592.1 DEAD box RNA helicase [Operophtera brumata]	1	KOB73592.1	100	25	0	0	256	330	220	244	2.14e-07	54.7
TRINITY_DN52106_c0_g1	XP_026725136.1 glucose dehydrogenase [FAD, quinone]-like [Trichoplusia ni]	1	XP_026725136.1	97.619	42	1	0	570	695	4	45	2.87e-17	87.8
TRINITY_DN52190_c3_g3	XP_026729588.1 zonadhesin-like [Trichoplusia ni]	1	XP_026729588.1	96.859	191	6	0	852	1424	156	346	3.34e-121	376
TRINITY_DN52134_c0_g1	JAN03330.1 60S ribosomal protein L15 [Daphnia magna]	1	JAN03330.1	93.627	204	13	0	668	57	1	204	3.82e-127	364
TRINITY_DN52187_c0_g1	XP_026729956.1 myrosinase 1-like [Trichoplusia ni]	2	XP_026729956.1	99.802	506	1	0	1648	131	1	506	0	1058
TRINITY_DN52122_c0_g1	YP_003795359.1 NADH dehydrogenase subunit 1 (mitochondrion) [Oratosquilla oratoria]	1	YP_003795359.1	53.584	293	129	2	1749	2627	22	307	6.85e-91	296
TRINITY_DN52117_c3_g1	XP_026745864.1 tubulin alpha-1 chain-like [Trichoplusia ni]	1	XP_026745864.1	98.324	179	3	0	1	537	47	225	1.69e-131	376
TRINITY_DN52108_c5_g4	XP_026727644.1 brachyurin-like [Trichoplusia ni]	1	XP_026727644.1	96.875	32	1	0	96	1	119	150	3.35e-08	62.8
TRINITY_DN52133_c3_g1	XP_026733947.1 cuticle protein 16.5-like [Trichoplusia ni]	4	XP_026733947.1	93.519	108	7	0	324	1	80	187	1.33e-11	65.9
TRINITY_DN52133_c4_g1	XP_026739704.1 cuticle protein 8-like [Trichoplusia ni]	1	XP_026739704.1	96.809	94	3	0	70	351	139	232	1.32e-38	135
TRINITY_DN52133_c5_g1	XP_026733947.1 cuticle protein 16.5-like [Trichoplusia ni]	4	XP_026733947.1	96.364	110	4	0	330	1	1	110	8.21e-21	90.9
TRINITY_DN52133_c6_g1	XP_026733934.1 cuticle protein 16.5-like, partial [Trichoplusia ni]	4	XP_026733934.1	100	66	0	0	38	235	175	240	3.14e-08	57
TRINITY_DN52139_c0_g1	JAN03092.1 Heat shock protein HSP 90-alpha [Daphnia magna]	1	JAN03092.1	89.111	450	48	1	1708	359	276	724	0	782
TRINITY_DN6921_c0_g1	XP_026729507.1 SCO-spondin-like [Trichoplusia ni]	1	XP_026729507.1	53.731	134	58	2	1	390	3	136	1.76e-38	134
TRINITY_DN76635_c0_g1	XP_026739825.1 peroxidase-like [Trichoplusia ni]	6	XP_026739825.1	99.667	601	2	0	2849	1047	1	601	0	1181
TRINITY_DN76652_c0_g1	XP_026744926.1 trypsin, alkaline C-like [Trichoplusia ni]	4	XP_026744926.1	100	232	0	0	39	734	1	232	7.43e-159	446
TRINITY_DN76607_c0_g1	XP_026747672.1 glutathione S-transferase 1-like [Trichoplusia ni]	3	XP_026747672.1	96.216	185	7	0	677	123	38	222	2.7e-131	375
TRINITY_DN76607_c0_g2	XP_026747672.1 glutathione S-transferase 1-like [Trichoplusia ni]	3	XP_026747672.1	100	44	0	0	1219	1350	1	44	7.11e-18	89.4
TRINITY_DN48060_c0_g1	JAN01871.1 40S ribosomal protein S13 [Daphnia magna]	1	JAN01871.1	98.675	151	2	0	687	235	1	151	2.38e-103	301
TRINITY_DN48029_c0_g1	XP_026739098.1 trypsin, alkaline B-like [Trichoplusia ni]	1	XP_026739098.1	100	251	0	0	18	770	1	251	2.41e-144	411
TRINITY_DN5646_c0_g1	XP_026738505.1 venom acid phosphatase Acph-1-like [Trichoplusia ni]	1	XP_026738505.1	87.5	32	4	0	689	594	310	341	6.53e-09	62.4
TRINITY_DN8147_c0_g1	PCG80508.1 hypothetical protein B5V51_6818 [Heliothis virescens]	1	PCG80508.1	68.75	32	10	0	23	118	357	388	1.36e-06	54.7
TRINITY_DN23647_c0_g1	XP_026741579.1 uncharacterized protein LOC113503706 [Trichoplusia ni]	1	XP_026741579.1	99.057	106	1	0	122	439	1	106	3.14e-73	224
TRINITY_DN23673_c0_g1	PZC81559.1 hypothetical protein B5X24_HaOG212483 [Helicoverpa armigera]	1	PZC81559.1	72.483	596	162	1	88	1869	7	602	0	884
TRINITY_DN23613_c0_g1	XP_026731920.1 uncharacterized protein LOC113496796 isoform X2 [Trichoplusia ni]	1	XP_026731920.1	100	265	0	0	218	1012	1	265	0	545
TRINITY_DN76080_c0_g1	XP_026741255.1 esterase E4-like [Trichoplusia ni]	3	XP_026741255.1	98.625	582	8	0	190	1935	1	582	0	1183
TRINITY_DN76017_c0_g1	XP_026741646.1 xanthine dehydrogenase/oxidase-like [Trichoplusia ni]	2	XP_026741646.1	98.764	647	8	0	3	1943	629	1275	0	1295
TRINITY_DN47459_c0_g1	XP_026727221.1 dihydroceramide fatty acyl 2-hydroxylase FAH2 [Trichoplusia ni]	1	XP_026727221.1	99.138	348	3	0	323	1366	1	348	0	717
TRINITY_DN44077_c0_g1	JAN02119.1 40S ribosomal protein S15a [Daphnia magna]	1	JAN02119.1	98.425	127	2	0	484	104	1	127	8e-88	259
TRINITY_DN44068_c0_g1	XP_026734487.1 Down syndrome cell adhesion molecule-like protein 1 homolog [Trichoplusia ni]	2	XP_026734487.1	99.722	719	2	0	4022	6178	934	1652	0	1259
TRINITY_DN37358_c0_g1	ACZ64280.1 ATP-binding cassette sub-family C member 4 [Trichoplusia ni]	1	ACZ64280.1	100	28	0	0	352	435	1325	1352	3.49e-10	63.9
TRINITY_DN3168_c0_g1	XP_026742869.1 putative acyl-CoA-binding protein [Trichoplusia ni]	1	XP_026742869.1	84.848	33	5	0	100	2	1	33	4.44e-10	62.4
TRINITY_DN76122_c0_g1	XP_026725014.1 sodium-dependent nutrient amino acid transporter 1-like isoform X1 [Trichoplusia ni]	1	XP_026725014.1	100	638	0	0	697	2610	1	638	0	1249
TRINITY_DN76178_c0_g1	XP_026730672.1 vitellogenin-like [Trichoplusia ni]	1	XP_026730672.1	98.726	314	4	0	946	5	2711	3024	0	616
TRINITY_DN50593_c0_g1	XP_026727569.1 cytochrome P450 6k1-like [Trichoplusia ni]	1	XP_026727569.1	97.5	40	1	0	706	825	445	484	1.08e-15	84
TRINITY_DN50555_c1_g1	XP_026728250.1 uncharacterized protein LOC113494218 [Trichoplusia ni]	1	XP_026728250.1	100	190	0	0	206	775	1	190	1.57e-160	389
TRINITY_DN1829_c0_g1	XP_026744184.1 serine protease persephone-like [Trichoplusia ni]	1	XP_026744184.1	89.205	176	7	1	113	604	39	214	9.31e-100	300
TRINITY_DN32325_c0_g1	KOB79436.1 40S ribosomal protein SA, partial [Operophtera brumata]	1	KOB79436.1	82.5	40	7	0	122	3	3	42	3.86e-11	63.5
TRINITY_DN32328_c0_g1	XP_026744010.1 60S ribosomal protein L12 [Trichoplusia ni]	1	XP_026744010.1	100	29	0	0	87	1	38	66	9.35e-11	60.5
TRINITY_DN11498_c0_g1	XP_026745259.1 keratin-associated protein 6-2-like [Trichoplusia ni]	4	XP_026745259.1	100	24	0	0	213	142	98	121	1.25e-05	47.4
TRINITY_DN6290_c0_g1	ABV68873.1 cecropin D [Trichoplusia ni]	1	ABV68873.1	98.507	67	1	0	65	265	1	67	9.61e-27	101
TRINITY_DN1365_c0_g1	XP_026739860.1 uncharacterized protein LOC113502477 isoform X1 [Trichoplusia ni]	3	XP_026739860.1	98.438	64	1	0	209	400	60	123	5.19e-20	82
TRINITY_DN1389_c0_g1	XP_026740216.1 peptidoglycan-recognition protein LB-like [Trichoplusia ni]	6	XP_026740216.1	98.995	199	2	0	362	958	1	199	4.69e-144	412
TRINITY_DN5733_c0_g1	XP_026732818.1 trypsin, alkaline C-like [Trichoplusia ni]	4	XP_026732818.1	100	31	0	0	183	275	35	65	1.42e-13	70.5
TRINITY_DN59656_c0_g1	XP_015587117.1 39S ribosomal protein L53, mitochondrial [Cephus cinctus]	1	XP_015587117.1	38.095	84	52	0	18	269	25	108	1.94e-14	70.9
TRINITY_DN59619_c0_g1	XP_026733341.1 calexcitin-2-like [Trichoplusia ni]	1	XP_026733341.1	96.296	108	4	0	691	368	86	193	5.85e-70	219
TRINITY_DN25643_c0_g1	XP_026746014.1 SUN domain-containing protein 1-like [Trichoplusia ni]	1	XP_026746014.1	78.049	41	9	0	123	1	360	400	5.58e-14	73.6
TRINITY_DN1172_c0_g1	XP_026736797.1 regucalcin-like [Trichoplusia ni]	1	XP_026736797.1	86.111	36	3	1	467	360	165	198	3.89e-10	63.5
TRINITY_DN54091_c0_g1	XP_026727358.1 prostaglandin E synthase-like [Trichoplusia ni]	4	XP_026727358.1	99.107	112	1	0	336	1	1	112	1.44e-76	230
TRINITY_DN54058_c0_g1	XP_026741816.1 uncharacterized protein LOC113503879 [Trichoplusia ni]	1	XP_026741816.1	44.295	149	74	2	709	281	1	146	5.22e-27	109
TRINITY_DN54092_c1_g1	XP_026739811.1 cuticle protein 3-like [Trichoplusia ni]	1	XP_026739811.1	100	143	0	0	723	295	23	165	1.05e-82	252
TRINITY_DN22297_c0_g1	XP_026727426.1 serine/arginine-rich splicing factor 6-like [Trichoplusia ni]	1	XP_026727426.1	100	125	0	0	486	112	126	250	9.36e-84	259
TRINITY_DN6055_c0_g1	AAY46199.1 peritrophic membrane chitin binding protein [Trichoplusia ni]	3	AAY46199.1	71.111	45	10	1	584	450	286	327	3.31e-09	62.4
TRINITY_DN45068_c0_g1	PNF31663.1 Tubulin beta-1 chain [Cryptotermes secundus]	1	PNF31663.1	95.652	161	7	0	30	512	48	208	2.07e-95	285
TRINITY_DN45096_c0_g1	RVE46817.1 hypothetical protein evm_008525, partial [Chilo suppressalis]	1	RVE46817.1	60.714	28	11	0	154	71	38	65	6.04e-05	46.2
TRINITY_DN45002_c0_g1	JAN01973.1 hypothetical protein, partial [Daphnia magna]	1	JAN01973.1	42.857	70	39	1	215	424	54	122	0.000113	46.6
TRINITY_DN45017_c0_g1	XP_026741849.1 chymotrypsin-1-like [Trichoplusia ni]	1	XP_026741849.1	96.552	29	1	0	88	2	231	259	2.12e-09	61.2
TRINITY_DN45065_c0_g1	XP_026739638.1 uncharacterized protein LOC113502289 isoform X1 [Trichoplusia ni]	1	XP_026739638.1	100	432	0	0	1991	696	1	432	0	733
TRINITY_DN50097_c1_g1	XP_026739082.1 trypsin, alkaline B-like [Trichoplusia ni]	1	XP_026739082.1	97.908	239	5	0	912	196	18	256	6.96e-165	468
TRINITY_DN50082_c0_g1	XP_026747782.1 bile salt-activated lipase-like [Trichoplusia ni]	1	XP_026747782.1	97.191	534	15	0	1762	161	1	534	0	1079
TRINITY_DN50082_c5_g2	PZC75235.1 hypothetical protein B5X24_HaOG206542 [Helicoverpa armigera]	2	PZC75235.1	78.846	52	9	1	177	28	422	473	1.75e-16	79
TRINITY_DN50082_c6_g1	XP_026725512.1 uncharacterized protein LOC113492273 [Trichoplusia ni]	1	XP_026725512.1	75.758	33	8	0	163	261	185	217	5.25e-06	49.3
TRINITY_DN50074_c1_g1	XP_026742786.1 sodium-independent sulfate anion transporter-like [Trichoplusia ni]	1	XP_026742786.1	94.013	618	37	0	3338	1485	1	618	0	1084
TRINITY_DN50057_c0_g2	XP_026735468.1 UDP-glucuronosyltransferase 2C1-like [Trichoplusia ni]	3	XP_026735468.1	99.655	290	1	0	872	3	36	325	0	597
TRINITY_DN49872_c0_g1	PCG75468.1 hypothetical protein B5V51_11643 [Heliothis virescens]	1	PCG75468.1	39.891	183	104	2	940	410	195	377	1.7e-33	133
TRINITY_DN49843_c0_g1	JAN01128.1 60S ribosomal protein L5 [Daphnia magna]	1	JAN01128.1	87.085	271	35	0	9	821	25	295	5.6e-161	456
TRINITY_DN49837_c0_g1	XP_026730855.1 collagenase-like [Trichoplusia ni]	3	XP_026730855.1	99.367	316	2	0	948	1	1	316	0	610
TRINITY_DN49832_c1_g1	XP_026739835.1 uncharacterized protein LOC113499706 [Trichoplusia ni]	4	XP_026739835.1	97.03	101	3	0	384	82	174	274	5.2e-34	130
TRINITY_DN22998_c0_g1	XP_026736277.1 RIB43A-like with coiled-coils protein 2 [Trichoplusia ni]	1	XP_026736277.1	100	380	0	0	81	1220	1	380	0	629
TRINITY_DN22909_c0_g1	XP_026725153.1 uncharacterized protein LOC113492067 [Trichoplusia ni]	1	XP_026725153.1	70.238	252	75	0	793	38	1	252	1.55e-104	310
TRINITY_DN22984_c0_g1	RVE48497.1 hypothetical protein evm_006808 [Chilo suppressalis]	1	RVE48497.1	45.249	221	100	5	418	1029	61	277	4.21e-53	184
TRINITY_DN31181_c0_g1	XP_026731679.1 venom carboxylesterase-6-like [Trichoplusia ni]	1	XP_026731679.1	100	28	0	0	273	190	456	483	1.35e-10	62.8
TRINITY_DN31166_c0_g1	XP_026731130.1 vitellogenin-like [Trichoplusia ni]	3	XP_026731130.1	100	33	0	0	325	227	1326	1358	1.29e-13	72.4
TRINITY_DN31196_c1_g1	PZC75495.1 hypothetical protein B5X24_HaOG206036 [Helicoverpa armigera]	1	PZC75495.1	65.789	38	11	1	109	2	3	40	0.000138	44.7
TRINITY_DN23157_c0_g1	XP_026730522.1 collagenase-like [Trichoplusia ni]	1	XP_026730522.1	100	31	0	0	94	2	223	253	3.4e-09	63.2
TRINITY_DN91737_c0_g1	XP_021182603.1 pupal cuticle protein-like [Helicoverpa armigera]	1	XP_021182603.1	100	27	0	0	83	3	164	190	1.19e-08	57.8
TRINITY_DN63611_c0_g1	XP_021189643.1 paramyosin, long form isoform X1 [Helicoverpa armigera]	1	XP_021189643.1	90.625	32	3	0	380	285	784	815	3.43e-09	60.5
TRINITY_DN63692_c0_g1	XP_021186206.1 kunitz-type serine protease inhibitor textilinin-5-like [Helicoverpa armigera]	2	XP_021186206.1	73.171	82	22	0	249	4	20	101	4.07e-45	146
TRINITY_DN42318_c0_g1	XP_026726479.1 uncharacterized protein LOC113492938 [Trichoplusia ni]	2	XP_026726479.1	100	124	0	0	162	533	51	174	3.46e-85	262
TRINITY_DN42377_c0_g1	XP_026739064.1 monocarboxylate transporter 6-like [Trichoplusia ni]	2	XP_026739064.1	100	30	0	0	417	328	403	432	2.76e-09	61.2
TRINITY_DN15342_c0_g1	XP_026736990.1 uncharacterized protein LOC113500417 [Trichoplusia ni]	2	XP_026736990.1	100	80	0	0	241	2	1	80	2.23e-46	168
TRINITY_DN68952_c0_g1	XP_026738018.1 retinol-binding protein pinta-like [Trichoplusia ni]	1	XP_026738018.1	88.889	54	4	1	163	2	256	307	1e-22	100
TRINITY_DN25428_c0_g1	XP_026730214.1 collagenase-like isoform X1 [Trichoplusia ni]	1	XP_026730214.1	100	27	0	0	599	519	116	142	2.65e-07	57
TRINITY_DN55904_c0_g1	XP_026733249.1 circumsporozoite protein-like isoform X1 [Trichoplusia ni]	3	XP_026733249.1	98.529	68	1	0	521	318	281	348	9.04e-35	133
TRINITY_DN55997_c0_g1	XP_026733242.1 trichohyalin-like [Trichoplusia ni]	1	XP_026733242.1	99.235	523	4	0	270	1838	1	523	0	786
TRINITY_DN7917_c0_g1	XP_026732077.1 tektin-B1 [Trichoplusia ni]	1	XP_026732077.1	100	425	0	0	112	1386	1	425	0	862
TRINITY_DN7978_c0_g1	XP_026733515.1 circadian clock-controlled protein-like [Trichoplusia ni]	2	XP_026733515.1	100	240	0	0	101	820	1	240	1.46e-175	491
TRINITY_DN7993_c0_g1	XP_026727644.1 brachyurin-like [Trichoplusia ni]	1	XP_026727644.1	68.75	48	14	1	146	3	54	100	4.16e-10	64.3
TRINITY_DN20033_c0_g1	XP_026735292.1 UDP-glucuronosyltransferase-like [Trichoplusia ni]	1	XP_026735292.1	100	27	0	0	2	82	259	285	1.08e-08	60.1
TRINITY_DN20001_c0_g1	XP_026737247.1 cytochrome b5-related protein-like [Trichoplusia ni]	1	XP_026737247.1	96.296	27	1	0	286	366	86	112	8.32e-09	58.9
TRINITY_DN34752_c0_g1	XP_026724485.1 uncharacterized protein LOC113491623 isoform X1 [Trichoplusia ni]	1	XP_026724485.1	100	216	0	0	145	792	17	232	3.89e-150	427
TRINITY_DN11898_c0_g1	XP_026734678.1 larval cuticle protein LCP-17-like [Trichoplusia ni]	1	XP_026734678.1	100	28	0	0	557	474	73	100	1.4e-10	63.2
TRINITY_DN11851_c0_g1	JAN01529.1 60S ribosomal protein L18 [Daphnia magna]	1	JAN01529.1	86.702	188	25	0	12	575	1	188	1.25e-100	295
TRINITY_DN86938_c0_g1	XP_026730702.1 transmembrane protease serine 9-like [Trichoplusia ni]	1	XP_026730702.1	81.081	37	7	0	336	226	361	397	2.58e-10	63.2
TRINITY_DN37221_c0_g1	XP_026747799.1 esterase FE4-like [Trichoplusia ni]	1	XP_026747799.1	83.117	154	26	0	6	467	337	490	4.94e-91	280
TRINITY_DN37291_c0_g1	XP_026729258.1 PR domain zinc finger protein 1 isoform X2 [Trichoplusia ni]	1	XP_026729258.1	100	1041	0	0	474	3596	1	1041	0	1944
TRINITY_DN37242_c0_g1	XP_026736792.1 regucalcin-like [Trichoplusia ni]	1	XP_026736792.1	100	107	0	0	124	444	1	107	1.34e-70	221
TRINITY_DN35712_c0_g1	XP_026730246.1 collagenase-like [Trichoplusia ni]	4	XP_026730246.1	94.03	67	4	0	20	220	228	294	4.55e-35	127
TRINITY_DN35780_c0_g1	XP_026736014.1 UDP-glucuronosyltransferase 2B15-like isoform X4 [Trichoplusia ni]	3	XP_026736014.1	100	86	0	0	1	258	317	402	1.9e-54	182
TRINITY_DN22007_c0_g1	XP_026741847.1 chymotrypsin-2-like [Trichoplusia ni]	1	XP_026741847.1	100	24	0	0	72	1	238	261	1.8e-06	52.8
TRINITY_DN22020_c0_g1	XP_026739079.1 LOW QUALITY PROTEIN: achelase-1-like [Trichoplusia ni]	1	XP_026739079.1	89.216	102	11	0	307	2	88	189	3.23e-42	144
TRINITY_DN56012_c0_g1	XP_026747803.1 bile salt-activated lipase-like isoform X1 [Trichoplusia ni]	2	XP_026747803.1	78.605	215	46	0	1	645	147	361	1.71e-120	358
TRINITY_DN5276_c0_g1	XP_026730567.1 persulfide dioxygenase ETHE1, mitochondrial [Trichoplusia ni]	1	XP_026730567.1	100	268	0	0	222	1025	1	268	0	560
TRINITY_DN5266_c0_g1	XP_026727644.1 brachyurin-like [Trichoplusia ni]	1	XP_026727644.1	92.857	28	2	0	334	417	181	208	2.43e-06	52.4
TRINITY_DN5204_c0_g1	XP_026747401.1 uncharacterized protein LOC113508053 [Trichoplusia ni]	1	XP_026747401.1	100	98	0	0	270	563	77	174	3.54e-44	161
TRINITY_DN19146_c0_g1	XP_026731358.1 prolyl endopeptidase isoform X1 [Trichoplusia ni]	1	XP_026731358.1	50	98	0	1	3	296	717	765	7.88e-18	84
TRINITY_DN5570_c0_g1	XP_026735214.1 putative inorganic phosphate cotransporter [Trichoplusia ni]	1	XP_026735214.1	98.879	535	3	1	101	1705	1	532	0	1067
TRINITY_DN5561_c0_g1	JAN01468.1 60S ribosomal protein L9 [Daphnia magna]	1	JAN01468.1	89.062	192	21	0	16	591	1	192	2.49e-123	355
TRINITY_DN5520_c0_g1	XP_026734677.1 larval cuticle protein LCP-17-like [Trichoplusia ni]	1	XP_026734677.1	100	28	0	0	85	2	67	94	9.04e-08	58.2
TRINITY_DN41615_c0_g1	XP_026743449.1 actin cytoskeleton-regulatory complex protein PAN1-like [Trichoplusia ni]	1	XP_026743449.1	100	53	0	0	161	3	1	53	7e-15	75.5
TRINITY_DN30523_c0_g1	XP_026738505.1 venom acid phosphatase Acph-1-like [Trichoplusia ni]	1	XP_026738505.1	76.316	38	5	1	1	102	240	277	4.43e-09	62.4
TRINITY_DN30571_c0_g1	XP_026735539.1 UDP-glucuronosyltransferase-like [Trichoplusia ni]	1	XP_026735539.1	97.826	46	1	0	138	1	51	96	1.52e-19	97.1
TRINITY_DN48463_c0_g3	XP_026747429.1 ornithine decarboxylase 2-like [Trichoplusia ni]	2	XP_026747429.1	96.8	125	4	0	376	2	220	344	3.73e-84	259
TRINITY_DN26558_c0_g1	XP_026736018.1 UDP-glucuronosyltransferase 2B9-like [Trichoplusia ni]	1	XP_026736018.1	62.5	96	0	1	3	290	250	309	2.41e-28	113
TRINITY_DN26558_c0_g2	XP_026736016.1 UDP-glucuronosyltransferase 2B31-like [Trichoplusia ni]	1	XP_026736016.1	100	28	0	0	2	85	250	277	6.65e-10	62
TRINITY_DN80702_c0_g1	XP_026735437.1 UDP-glucuronosyltransferase 2B31-like [Trichoplusia ni]	1	XP_026735437.1	84.444	135	21	0	407	3	348	482	1.92e-80	252
TRINITY_DN76567_c0_g1	XP_026729136.1 senecionine N-oxygenase [Trichoplusia ni]	1	XP_026729136.1	100	431	0	0	1562	270	1	431	0	905
TRINITY_DN45901_c0_g1	JAW06734.1 Uncharacterized protein, partial [Ornithodoros moubata]	1	JAW06734.1	96.429	84	2	1	30	278	1	84	1.84e-54	174
TRINITY_DN45981_c0_g2	XP_026727569.1 cytochrome P450 6k1-like [Trichoplusia ni]	1	XP_026727569.1	96.774	31	1	0	94	2	171	201	1.66e-09	65.9
TRINITY_DN50235_c1_g2	PCG66296.1 hypothetical protein B5V51_7864 [Heliothis virescens]	3	PCG66296.1	69.444	36	11	0	931	824	1600	1635	4.85e-06	56.2
TRINITY_DN50242_c0_g1	XP_026744211.1 uncharacterized protein LOC113505619 isoform X2 [Trichoplusia ni]	1	XP_026744211.1	99.732	1491	4	0	313	4785	1	1491	0	2878
TRINITY_DN3430_c0_g1	XP_026739097.1 trypsin, alkaline A-like [Trichoplusia ni]	1	XP_026739097.1	100	26	0	0	646	723	18	43	1.52e-06	55.1
TRINITY_DN89347_c0_g1	XP_026744836.1 uncharacterized protein LOC113506185 [Trichoplusia ni]	1	XP_026744836.1	99.061	213	2	0	170	808	1	213	1.29e-127	371
TRINITY_DN47703_c0_g1	XP_026729743.1 elongation of very long chain fatty acids protein 7-like [Trichoplusia ni]	1	XP_026729743.1	99.482	386	2	0	19	1176	1	386	0	785
TRINITY_DN47710_c0_g1	XP_026732472.1 mitochondrial 2-oxoglutarate/malate carrier protein-like [Trichoplusia ni]	1	XP_026732472.1	99.683	315	1	0	1532	588	1	315	0	655
TRINITY_DN46182_c0_g1	XP_026742932.1 decaprenyl-diphosphate synthase subunit 2-like [Trichoplusia ni]	1	XP_026742932.1	98.681	455	6	0	1392	28	1	455	0	936
TRINITY_DN46163_c2_g2	XP_026730852.1 solute carrier family 26 member 10 isoform X3 [Trichoplusia ni]	1	XP_026730852.1	100	29	0	0	89	3	15	43	1.35e-09	68.2
TRINITY_DN32946_c0_g1	XP_026742905.1 high affinity copper uptake protein 1-like [Trichoplusia ni]	1	XP_026742905.1	100	179	0	0	1177	1713	1	179	1.24e-94	308
TRINITY_DN32962_c1_g1	XP_026735292.1 UDP-glucuronosyltransferase-like [Trichoplusia ni]	1	XP_026735292.1	100	521	0	0	279	1841	1	521	0	1053
TRINITY_DN32962_c3_g1	XP_026735539.1 UDP-glucuronosyltransferase-like [Trichoplusia ni]	1	XP_026735539.1	99.355	310	2	0	931	2	37	346	0	636
TRINITY_DN13750_c0_g1	XP_026739983.1 peroxidase-like [Trichoplusia ni]	2	XP_026739983.1	99.836	610	1	0	2894	1065	17	626	0	1274
TRINITY_DN13763_c0_g1	XP_026747779.1 midasin-like [Trichoplusia ni]	1	XP_026747779.1	98.319	357	6	0	1463	393	1	357	0	606
TRINITY_DN8232_c0_g1	XP_026735867.1 uncharacterized protein LOC113499552 [Trichoplusia ni]	1	XP_026735867.1	100	28	0	0	727	810	181	208	8.49e-10	66.2
TRINITY_DN32522_c0_g1	XP_026730856.1 collagenase-like [Trichoplusia ni]	1	XP_026730856.1	95.455	22	1	0	1	66	207	228	0.000153	49.3
TRINITY_DN32525_c0_g1	XP_026739080.1 trypsin, alkaline B-like isoform X1 [Trichoplusia ni]	1	XP_026739080.1	98.765	81	1	0	244	2	37	117	1.96e-50	164
TRINITY_DN98462_c0_g1	XP_026740985.1 pancreatic triacylglycerol lipase-like [Trichoplusia ni]	1	XP_026740985.1	100	29	0	0	1	87	286	314	6.36e-10	61.6
TRINITY_DN8018_c0_g1	XP_026748053.1 prion-like-(Q/N-rich) domain-bearing protein 25 [Trichoplusia ni]	1	XP_026748053.1	96.552	29	1	0	3	89	515	543	3.59e-10	63.5
TRINITY_DN8002_c0_g1	XP_026727358.1 prostaglandin E synthase-like [Trichoplusia ni]	4	XP_026727358.1	99.074	108	1	0	1	324	41	148	2.04e-73	223
TRINITY_DN51608_c1_g1	XP_026740552.1 uncharacterized protein LOC113502973 [Trichoplusia ni]	5	XP_026740552.1	98.824	170	2	0	328	837	1	170	1.48e-94	291
TRINITY_DN51682_c0_g1	JAN01566.1 40S ribosomal protein S19 [Daphnia magna]	1	JAN01566.1	86.111	144	20	0	12	443	1	144	1.68e-86	256
TRINITY_DN51620_c0_g2	XP_026730855.1 collagenase-like [Trichoplusia ni]	1	XP_026730855.1	93.548	31	2	0	1050	958	237	267	1.88e-08	62.8
TRINITY_DN51612_c0_g1	XP_026728210.1 uncoordinated protein 58-like [Trichoplusia ni]	2	XP_026728210.1	100	123	0	0	445	813	1	123	8.28e-81	258
TRINITY_DN51675_c0_g1	XP_026736881.1 lysoplasmalogenase-like [Trichoplusia ni]	2	XP_026736881.1	100	99	0	0	187	483	1	99	2.62e-15	79.7
TRINITY_DN10359_c0_g1	XP_026727644.1 brachyurin-like [Trichoplusia ni]	1	XP_026727644.1	100	30	0	0	1	90	121	150	6.96e-09	60.1
TRINITY_DN29369_c0_g1	XP_026736990.1 uncharacterized protein LOC113500417 [Trichoplusia ni]	2	XP_026736990.1	97.973	148	3	0	445	2	6	153	1.99e-84	273
TRINITY_DN42048_c0_g1	XP_026727427.1 larval/pupal rigid cuticle protein 66-like [Trichoplusia ni]	1	XP_026727427.1	100	39	0	0	587	471	46	84	1.2e-18	85.9
TRINITY_DN51085_c0_g1	ABG01876.1 beta-actin, partial [Gryllus firmus]	1	ABG01876.1	100	41	0	0	796	674	27	67	1.41e-20	89.4
TRINITY_DN51026_c0_g1	XP_026731190.1 cuticle protein 16.5-like [Trichoplusia ni]	4	XP_026731190.1	100	89	0	0	269	3	89	177	5.29e-18	82
TRINITY_DN51090_c0_g1	XP_026730754.1 collagenase-like [Trichoplusia ni]	1	XP_026730754.1	96.667	30	1	0	3	92	232	261	3.01e-10	62
TRINITY_DN51533_c0_g2	RVE46707.1 hypothetical protein evm_008627 [Chilo suppressalis]	1	RVE46707.1	100	22	0	0	184	119	80	101	6.61e-07	50.4
TRINITY_DN51563_c0_g1	XP_026728189.1 tyrosine-protein phosphatase cdcA-like [Trichoplusia ni]	1	XP_026728189.1	99.237	131	1	0	516	124	616	746	4.08e-61	213
TRINITY_DN51535_c3_g1	XP_026741848.1 chymotrypsin-2-like [Trichoplusia ni]	1	XP_026741848.1	93.902	82	5	0	552	797	18	99	8.74e-42	156
TRINITY_DN51535_c3_g2	XP_026741851.1 chymotrypsin-2-like isoform X2 [Trichoplusia ni]	1	XP_026741851.1	98.361	122	2	0	512	147	108	229	1.22e-81	247
TRINITY_DN51547_c0_g1	JAN01183.1 60S ribosomal protein L6 [Daphnia magna]	1	JAN01183.1	79.352	247	50	1	57	794	50	296	1.71e-122	357
TRINITY_DN51536_c0_g1	JAI72816.1 40S ribosomal protein S17 [Daphnia_magna]	1	JAI72816.1	98.496	133	2	0	442	44	1	133	1.14e-92	271
TRINITY_DN4680_c0_g1	XP_026725269.1 protein yellow-like isoform X1 [Trichoplusia ni]	1	XP_026725269.1	100	414	0	0	304	1545	3	416	0	799
TRINITY_DN18729_c0_g1	XP_026736003.1 trypsin CFT-1-like [Trichoplusia ni]	1	XP_026736003.1	100	32	0	0	549	454	38	69	1.41e-13	73.6
TRINITY_DN18709_c0_g1	XP_026736015.1 UDP-glucuronosyltransferase 2B31-like [Trichoplusia ni]	1	XP_026736015.1	92.208	77	6	0	1444	1214	444	520	1.49e-26	119
TRINITY_DN4903_c0_g1	XP_026736014.1 UDP-glucuronosyltransferase 2B15-like isoform X4 [Trichoplusia ni]	1	XP_026736014.1	100	29	0	0	89	3	425	453	1.13e-10	63.9
TRINITY_DN47018_c0_g1	XP_026727082.1 uncharacterized protein LOC113493346 [Trichoplusia ni]	1	XP_026727082.1	100	671	0	0	2014	2	1	671	0	1240
TRINITY_DN47086_c0_g1	XP_026733014.1 trypsin CFT-1-like [Trichoplusia ni]	1	XP_026733014.1	57.407	54	23	0	291	452	5	58	1.38e-07	56.2
TRINITY_DN47066_c0_g1	XP_026745782.1 uncharacterized protein LOC113507126 [Trichoplusia ni]	1	XP_026745782.1	93.333	30	2	0	90	1	415	444	5.55e-10	62.4
TRINITY_DN47092_c0_g2	XP_026729954.1 myrosinase 1-like [Trichoplusia ni]	1	XP_026729954.1	100	28	0	0	3	86	83	110	8.39e-11	64.7
TRINITY_DN3651_c0_g1	XP_026731791.1 serine/arginine repetitive matrix protein 1-like [Trichoplusia ni]	2	XP_026731791.1	100	420	0	0	208	1467	1	420	6.22e-162	499
TRINITY_DN3691_c0_g1	XP_014355167.1 PREDICTED: V-type proton ATPase 116 kDa subunit a isoform 4-like [Papilio machaon]	1	XP_014355167.1	97.222	36	1	0	2	109	15	50	7.06e-15	72.8
TRINITY_DN83564_c0_g1	XP_026739715.1 cuticle protein 19-like [Trichoplusia ni]	1	XP_026739715.1	100	97	0	0	292	2	1	97	9.99e-62	196
TRINITY_DN31540_c0_g1	XP_026743657.1 transferrin [Trichoplusia ni]	1	XP_026743657.1	94.118	34	2	0	104	3	368	401	9.54e-09	66.2
TRINITY_DN27530_c0_g1	XP_026725182.1 uncharacterized protein LOC113492085 [Trichoplusia ni]	1	XP_026725182.1	99.417	343	2	0	1533	2561	1	343	0	667
TRINITY_DN89923_c0_g1	XP_026726076.1 multidrug resistance-associated protein 4-like [Trichoplusia ni]	1	XP_026726076.1	96.667	30	1	0	2	91	935	964	4.41e-09	60.8
TRINITY_DN58199_c0_g1	XP_026725148.1 glucose dehydrogenase [FAD, quinone]-like [Trichoplusia ni]	3	XP_026725148.1	99.145	351	3	0	37	1089	1	351	0	638
TRINITY_DN82326_c0_g1	XP_026743863.1 trypsin-like [Trichoplusia ni]	1	XP_026743863.1	99.645	282	1	0	1217	372	1	282	0	582
TRINITY_DN38140_c0_g1	XP_026737057.1 short neuropeptide F [Trichoplusia ni]	2	XP_026737057.1	100	178	0	0	201	734	1	178	2.45e-97	296
TRINITY_DN38134_c0_g1	XP_026729165.1 15-hydroxyprostaglandin dehydrogenase [NAD(+)]-like [Trichoplusia ni]	5	XP_026729165.1	98	250	5	0	906	157	1	250	1.38e-173	501
TRINITY_DN38165_c0_g1	XP_026734704.1 uncharacterized protein LOC113498760 [Trichoplusia ni]	2	XP_026734704.1	100	107	0	0	1738	1418	1	107	7.72e-67	221
TRINITY_DN10014_c0_g1	XP_026729161.1 probable cytochrome P450 9f2 [Trichoplusia ni]	5	XP_026729161.1	99.62	526	2	0	112	1689	1	526	0	1084
TRINITY_DN10092_c0_g1	XP_026730673.1 uncharacterized protein LOC113495876 [Trichoplusia ni]	1	XP_026730673.1	100	28	0	0	1	84	1348	1375	2.29e-09	60.8
TRINITY_DN47160_c1_g1	JAN01971.1 40S ribosomal protein S14 [Daphnia magna]	1	JAN01971.1	100	140	0	0	27	446	1	140	5.02e-99	288
TRINITY_DN47200_c0_g1	XP_026737996.1 uncharacterized protein LOC113501152 isoform X5 [Trichoplusia ni]	1	XP_026737996.1	100	74	0	0	1	222	287	360	1.21e-21	100
TRINITY_DN51109_c0_g1	JAN01422.1 40S ribosomal protein S9 [Daphnia magna]	1	JAN01422.1	97.802	182	4	0	27	572	1	182	3.52e-126	360
TRINITY_DN51187_c1_g1	XP_026729645.1 cytochrome P450 4C1-like [Trichoplusia ni]	2	XP_026729645.1	99.388	490	3	0	2989	1520	1	490	0	978
TRINITY_DN51127_c1_g1	XP_026725152.1 uncharacterized protein LOC113492066 [Trichoplusia ni]	3	XP_026725152.1	99.606	254	1	0	58	819	1	254	1.7e-171	486
TRINITY_DN21868_c0_g1	XP_026738921.1 facilitated trehalose transporter Tret1-like [Trichoplusia ni]	1	XP_026738921.1	96.552	29	1	0	1160	1246	141	169	7.33e-07	58.9
TRINITY_DN45388_c0_g1	XP_026745854.1 membrane-associated progesterone receptor component 1 [Trichoplusia ni]	1	XP_026745854.1	93.333	30	2	0	90	1	95	124	9.73e-10	59.7
TRINITY_DN45332_c0_g1	XP_026729952.1 facilitated trehalose transporter Tret1-2 homolog [Trichoplusia ni]	1	XP_026729952.1	98.125	160	3	0	214	693	297	456	2.65e-103	317
TRINITY_DN45383_c0_g2	XP_026738002.1 juvenile hormone epoxide hydrolase-like [Trichoplusia ni]	1	XP_026738002.1	100	28	0	0	2	85	163	190	2.37e-08	59.7
TRINITY_DN45373_c1_g1	PZC74176.1 hypothetical protein B5X24_HaOG208248 [Helicoverpa armigera]	5	PZC74176.1	47.619	42	22	0	127	2	1	42	5.79e-05	47
TRINITY_DN45392_c0_g1	XP_026746673.1 leucine-rich repeat extensin-like protein 1 [Trichoplusia ni]	3	XP_026746673.1	100	214	0	0	973	1614	241	454	8.96e-134	410
TRINITY_DN45392_c0_g2	RVE48462.1 hypothetical protein evm_006898 [Chilo suppressalis]	3	RVE48462.1	56.41	78	32	2	187	417	1	77	1.8e-07	59.3
TRINITY_DN19917_c0_g1	XP_026735003.1 cuticle protein 8-like [Trichoplusia ni]	1	XP_026735003.1	100	96	0	0	34	321	1	96	1.22e-45	149
TRINITY_DN19905_c0_g1	XP_026734677.1 larval cuticle protein LCP-17-like [Trichoplusia ni]	1	XP_026734677.1	91.892	37	2	1	544	437	71	107	4.51e-11	64.3
TRINITY_DN18595_c0_g1	OWR41092.1 iron regulatory protein 1 [Danaus plexippus plexippus]	2	OWR41092.1	82.051	39	7	0	119	3	116	154	6.82e-11	65.1
TRINITY_DN18563_c0_g1	XP_026735421.1 UDP-glucuronosyltransferase 2B7-like [Trichoplusia ni]	1	XP_026735421.1	100	67	0	0	2	202	451	517	1.86e-15	83.2
TRINITY_DN84894_c0_g1	XP_026735708.1 UDP-glucuronosyltransferase 2B31-like [Trichoplusia ni]	5	XP_026735708.1	100	63	0	0	2	190	456	518	3.13e-10	64.7
TRINITY_DN44284_c0_g1	XP_026744544.1 uncharacterized protein LOC113505885 [Trichoplusia ni]	2	XP_026744544.1	99.209	253	2	0	40	798	1	253	2.31e-155	464
TRINITY_DN44220_c0_g1	XP_026734036.1 uncharacterized protein LOC113498281 [Trichoplusia ni]	1	XP_026734036.1	83.607	61	10	0	61	243	1	61	8.99e-09	54.3
TRINITY_DN44280_c0_g1	XP_026727936.1 luciferin 4-monooxygenase-like [Trichoplusia ni]	1	XP_026727936.1	96.154	26	1	0	80	3	408	433	1.52e-09	59.7
TRINITY_DN44300_c1_g1	JAN03408.1 40S ribosomal protein S25 [Daphnia magna]	1	JAN03408.1	93.59	78	5	0	467	234	40	117	1.5e-43	147
TRINITY_DN44290_c1_g1	XP_026745127.1 palmitoyltransferase ZDHHC18-like [Trichoplusia ni]	1	XP_026745127.1	100	63	0	0	394	206	326	388	1.85e-14	75.5
TRINITY_DN20105_c0_g1	XP_026732230.1 glutathione S-transferase-like isoform X4 [Trichoplusia ni]	3	XP_026732230.1	95.283	106	5	0	365	48	102	207	3.17e-66	205
TRINITY_DN20191_c0_g1	XP_026734500.1 uncharacterized protein LOC113498620 [Trichoplusia ni]	1	XP_026734500.1	100	135	0	0	4109	3705	1	135	2.6e-86	283
TRINITY_DN28305_c0_g1	XP_026733884.1 uncharacterized protein LOC113498144 [Trichoplusia ni]	1	XP_026733884.1	100	116	0	0	376	29	1	116	1.3e-64	202
TRINITY_DN59873_c1_g1	XP_026736014.1 UDP-glucuronosyltransferase 2B15-like isoform X4 [Trichoplusia ni]	1	XP_026736014.1	100	85	0	0	205	459	1	85	2.82e-51	179
TRINITY_DN41321_c0_g1	PZC71431.1 hypothetical protein B5X24_HaOG213475 [Helicoverpa armigera]	3	PZC71431.1	36.264	91	42	2	777	553	1	91	7.94e-08	56.6
TRINITY_DN41342_c1_g1	XP_026738427.1 juvenile hormone epoxide hydrolase-like [Trichoplusia ni]	1	XP_026738427.1	80.303	462	91	0	418	1803	1	462	0	788
TRINITY_DN41370_c0_g1	AXN72384.1 beta-actin, partial [Carcinus maenas]	1	AXN72384.1	97.849	93	2	0	3	281	1	93	8.54e-63	194
TRINITY_DN41318_c0_g1	XP_026731128.1 brachyurin-like [Trichoplusia ni]	1	XP_026731128.1	100	29	0	0	88	2	194	222	2.53e-08	61.2
TRINITY_DN53447_c0_g1	PZC78358.1 hypothetical protein B5X24_HaOG202264 [Helicoverpa armigera]	1	PZC78358.1	90.217	92	9	0	328	53	1	92	5.17e-46	151
TRINITY_DN31790_c0_g1	XP_026730246.1 collagenase-like [Trichoplusia ni]	1	XP_026730246.1	100	29	0	0	1	87	169	197	3.89e-15	59.7
TRINITY_DN31799_c0_g1	JAN01231.1 40S ribosomal protein S2, partial [Daphnia magna]	1	JAN01231.1	98.529	136	2	0	408	1	81	216	2.77e-91	271
TRINITY_DN7654_c1_g1	XP_026726203.1 uncharacterized protein LOC113492754 [Trichoplusia ni]	3	XP_026726203.1	100	158	0	0	1259	786	1	158	6.48e-103	318
TRINITY_DN7601_c0_g1	PCG66296.1 hypothetical protein B5V51_7864 [Heliothis virescens]	1	PCG66296.1	67.742	31	10	0	496	404	1600	1630	0.000665	47
TRINITY_DN28692_c0_g1	XP_026740680.1 cytochrome P450 6B5-like [Trichoplusia ni]	5	XP_026740680.1	100	270	0	0	1	810	106	375	0	522
TRINITY_DN7774_c0_g1	XP_026728014.1 low-affinity glucose transporter HXT4-like [Trichoplusia ni]	1	XP_026728014.1	99.342	456	3	0	1418	51	1	456	0	837
TRINITY_DN7726_c0_g1	XP_026732370.1 nose resistant to fluoxetine protein 6-like [Trichoplusia ni]	1	XP_026732370.1	98.907	732	8	0	2506	311	1	732	0	1446
TRINITY_DN7763_c0_g1	XP_026740310.1 uncharacterized protein LOC113502809 [Trichoplusia ni]	1	XP_026740310.1	98.75	160	2	0	1	480	91	250	7.02e-110	322
TRINITY_DN20879_c0_g1	XP_026764630.1 cytochrome c oxidase subunit 6A1, mitochondrial-like [Galleria mellonella]	1	XP_026764630.1	52.459	122	56	1	474	115	21	142	6.23e-29	112
TRINITY_DN20875_c0_g1	XP_026743845.1 uncharacterized protein LOC113505378 [Trichoplusia ni]	1	XP_026743845.1	100	198	0	0	607	14	1	198	1.17e-123	360
TRINITY_DN25377_c0_g1	XP_026742905.1 high affinity copper uptake protein 1-like [Trichoplusia ni]	1	XP_026742905.1	100	27	0	0	658	578	87	113	1.24e-08	59.7
TRINITY_DN56116_c0_g1	XP_026329999.1 uncharacterized protein LOC113237614 isoform X1 [Hyposmocoma kahamanoa]	1	XP_026329999.1	97.059	34	1	0	102	1	62	95	1.07e-10	70.9
TRINITY_DN56107_c0_g1	XP_026740390.1 uncharacterized protein LOC113502859 [Trichoplusia ni]	1	XP_026740390.1	98.99	198	2	0	148	741	1	198	2.1e-127	367
TRINITY_DN92870_c0_g1	XP_012548217.1 prestin isoform X2 [Bombyx mori]	1	XP_012548217.1	57.576	66	19	3	341	144	620	676	1.81e-08	57.8
TRINITY_DN52206_c0_g1	XP_026738018.1 retinol-binding protein pinta-like [Trichoplusia ni]	1	XP_026738018.1	97.436	39	1	0	119	3	1	39	2.61e-09	67.4
TRINITY_DN52269_c1_g1	XP_026732744.1 uncharacterized protein LOC113497399 [Trichoplusia ni]	5	XP_026732744.1	99.479	768	4	0	102	2405	1	768	0	1533
TRINITY_DN52211_c0_g2	XP_021189078.1 heterogeneous nuclear ribonucleoprotein R [Helicoverpa armigera]	1	XP_021189078.1	100	104	0	0	313	2	483	586	9.25e-40	146
TRINITY_DN52225_c1_g1	JAN01143.1 Guanine nucleotide-binding protein subunit beta-2 1, partial [Daphnia magna]	1	JAN01143.1	92.722	316	23	0	1058	111	1	316	0	617
TRINITY_DN52243_c1_g2	XP_026736011.1 UDP-glucuronosyltransferase 2B9-like isoform X2 [Trichoplusia ni]	1	XP_026736011.1	100	26	0	0	78	1	353	378	1.01e-06	57
TRINITY_DN52214_c0_g1	KPJ16902.1 hypothetical protein RR48_13758 [Papilio machaon]	1	KPJ16902.1	70.968	31	9	0	95	3	467	497	1.38e-09	47.4
TRINITY_DN52291_c5_g1	XP_026730848.1 prestin isoform X1 [Trichoplusia ni]	1	XP_026730848.1	95	60	3	0	325	146	432	491	1.11e-23	111
TRINITY_DN52282_c27_g1	XP_026724737.1 macrophage mannose receptor 1-like [Trichoplusia ni]	1	XP_026724737.1	99.676	309	1	0	1120	194	1	309	0	649
TRINITY_DN46207_c0_g2	XP_026744119.1 serine protease persephone-like [Trichoplusia ni]	1	XP_026744119.1	96.481	341	11	1	1021	2	12	352	0	655
TRINITY_DN46273_c0_g1	JAN02057.1 60S ribosomal protein L36a [Daphnia magna]	1	JAN02057.1	97.17	106	3	0	374	57	1	106	1.99e-60	187
TRINITY_DN46229_c0_g1	JAN01964.1 60S ribosomal protein L23 [Daphnia magna]	1	JAN01964.1	100	140	0	0	23	442	1	140	1.86e-89	263
TRINITY_DN46202_c0_g1	XP_026731832.1 cilia- and flagella-associated protein 161-like [Trichoplusia ni]	1	XP_026731832.1	100	101	0	0	52	354	1	101	3.49e-68	212
TRINITY_DN48941_c0_g1	XP_026740054.1 pseudouridine-5'-phosphatase-like [Trichoplusia ni]	2	XP_026740054.1	100	195	0	0	785	1369	88	282	1.41e-134	404
TRINITY_DN48981_c0_g1	XP_026735937.1 uncharacterized protein LOC113499614 isoform X4 [Trichoplusia ni]	1	XP_026735937.1	98.494	332	0	1	1014	34	21	352	1.53e-134	396
TRINITY_DN34092_c0_g1	XP_026724955.1 uncharacterized protein LOC113491939 [Trichoplusia ni]	1	XP_026724955.1	100	81	0	0	478	236	24	104	3.07e-37	131
TRINITY_DN34032_c0_g1	JAN01173.1 40S ribosomal protein S6 [Daphnia magna]	1	JAN01173.1	95.205	146	7	0	2	439	23	168	6.61e-99	290
TRINITY_DN39357_c0_g1	XP_026728308.1 probable salivary secreted peptide [Trichoplusia ni]	1	XP_026728308.1	100	48	0	0	2	145	74	121	3.15e-25	97.1
TRINITY_DN39357_c2_g1	XP_026728308.1 probable salivary secreted peptide [Trichoplusia ni]	1	XP_026728308.1	98.592	71	1	0	224	436	17	87	1.86e-41	140
TRINITY_DN39374_c0_g1	XP_021201588.1 bromodomain-containing protein 4-like isoform X1 [Helicoverpa armigera]	1	XP_021201588.1	96.552	29	1	0	642	728	389	417	1.18e-07	59.3
TRINITY_DN12515_c0_g1	XP_026740470.1 cytochrome P450 6k1-like [Trichoplusia ni]	4	XP_026740470.1	99.637	551	2	0	2177	525	1	551	0	1147
TRINITY_DN77844_c0_g1	XP_026730386.1 opsin-2 [Trichoplusia ni]	2	XP_026730386.1	100	379	0	0	1758	622	1	379	0	784
TRINITY_DN12203_c0_g1	XP_026729956.1 myrosinase 1-like [Trichoplusia ni]	2	XP_026729956.1	84.848	33	5	0	1	99	346	378	4.92e-08	60.1
TRINITY_DN12250_c0_g1	XP_022831259.1 L-dopachrome tautomerase yellow-f2-like [Spodoptera litura]	1	XP_022831259.1	64.846	421	147	1	67	1329	6	425	0	578
TRINITY_DN33134_c0_g1	XP_026743540.1 uncharacterized protein LOC113505162 [Trichoplusia ni]	3	XP_026743540.1	98.98	98	1	0	1663	1370	1	98	4.96e-61	204
TRINITY_DN13572_c2_g1	XP_026734662.1 N-alpha-acetyltransferase 40 [Trichoplusia ni]	3	XP_026734662.1	99.592	245	1	0	124	858	1	245	5.38e-153	468
TRINITY_DN13524_c0_g1	XP_026738505.1 venom acid phosphatase Acph-1-like [Trichoplusia ni]	1	XP_026738505.1	99.465	374	2	0	488	1609	16	389	0	774
TRINITY_DN4860_c0_g1	XP_026736409.1 carboxypeptidase B-like [Trichoplusia ni]	3	XP_026736409.1	78.261	46	10	0	507	644	123	168	1.17e-11	70.1
TRINITY_DN35567_c0_g1	XP_026725531.1 protein suppressor of hairy wing-like isoform X1 [Trichoplusia ni]	1	XP_026725531.1	100	503	0	0	107	1615	1	503	0	994
TRINITY_DN55815_c0_g1	XP_026740610.1 cytochrome P450 6B2-like [Trichoplusia ni]	2	XP_026740610.1	98.63	292	4	0	2	877	73	364	0	598
TRINITY_DN27854_c0_g1	XP_023947927.1 pre-rRNA processing protein FTSJ3 [Bicyclus anynana]	1	XP_023947927.1	96.667	30	1	0	3	92	674	703	1.87e-11	65.9
TRINITY_DN43003_c0_g2	XP_021186575.1 inducible metalloproteinase inhibitor protein-like [Helicoverpa armigera]	1	XP_021186575.1	58.974	78	31	1	406	176	1	78	4.22e-24	101
TRINITY_DN43086_c1_g1	XP_026732106.1 seroin-like [Trichoplusia ni]	5	XP_026732106.1	100	29	0	0	884	798	113	141	6.61e-08	59.7
TRINITY_DN43039_c0_g1	XP_026736649.1 aldo-keto reductase AKR2E4-like isoform X1 [Trichoplusia ni]	2	XP_026736649.1	82.857	35	6	0	107	3	8	42	3.32e-09	63.5
TRINITY_DN35488_c0_g1	XP_026727589.1 microtubule-associated protein futsch-like [Trichoplusia ni]	1	XP_026727589.1	97.126	174	5	0	1	522	6121	6294	1.13e-51	184
TRINITY_DN78521_c0_g1	XP_026735468.1 UDP-glucuronosyltransferase 2C1-like [Trichoplusia ni]	3	XP_026735468.1	100	72	0	0	1	216	448	519	1.24e-25	113
TRINITY_DN119_c0_g1	XP_026734216.1 replication protein A 70 kDa DNA-binding subunit [Trichoplusia ni]	1	XP_026734216.1	90.323	31	3	0	2	94	338	368	1.86e-09	60.1
TRINITY_DN1216_c0_g1	XP_022824789.1 uncharacterized protein LOC111355244 [Spodoptera litura]	1	XP_022824789.1	72.131	61	17	0	98	280	1	61	8.73e-25	98.2
TRINITY_DN37910_c0_g1	XP_026736820.1 uncharacterized protein LOC113500293 isoform X1 [Trichoplusia ni]	1	XP_026736820.1	99.697	660	2	0	2219	240	1	660	0	1297
TRINITY_DN37939_c0_g1	XP_026726950.1 piezo-type mechanosensitive ion channel component isoform X8 [Trichoplusia ni]	2	XP_026726950.1	97.826	46	1	0	490	627	304	349	1.79e-18	95.9
TRINITY_DN50943_c0_g1	PZC74176.1 hypothetical protein B5X24_HaOG208248 [Helicoverpa armigera]	4	PZC74176.1	66.667	33	11	0	100	2	6	38	2.88e-06	52
TRINITY_DN50906_c0_g1	XP_026744930.1 trypsin CFT-1-like [Trichoplusia ni]	3	XP_026744930.1	86.047	43	3	1	483	355	37	76	9.28e-14	73.2
TRINITY_DN50977_c0_g1	XP_026726593.1 glycine, alanine and asparagine-rich protein-like isoform X6 [Trichoplusia ni]	1	XP_026726593.1	100	31	0	0	1091	999	1	31	6.17e-11	71.2
TRINITY_DN7280_c0_g1	XP_026740942.1 uncharacterized protein LOC113503291 [Trichoplusia ni]	1	XP_026740942.1	99.623	265	1	0	84	878	1	265	0	552
TRINITY_DN7290_c0_g1	XP_026738964.1 UNC93-like protein [Trichoplusia ni]	1	XP_026738964.1	86.667	30	4	0	657	568	335	364	5.24e-06	53.9
TRINITY_DN21542_c0_g1	XP_026742256.1 UDP-glucuronosyltransferase 1-7C-like [Trichoplusia ni]	1	XP_026742256.1	100	418	0	0	195	1448	1	418	0	864
TRINITY_DN46752_c0_g1	XP_026739792.1 uncharacterized protein LOC113502426 isoform X1 [Trichoplusia ni]	1	XP_026739792.1	99.954	2189	1	0	7116	550	1	2189	0	4079
TRINITY_DN46793_c0_g1	JAC09408.1 putative ubiquitin a-52 residue ribosomal protein fusion product 1, partial [Aedes albopictus]	1	JAC09408.1	100	209	0	0	2	628	11	219	2.56e-147	416
TRINITY_DN30366_c0_g1	XP_026736028.1 UDP-glucuronosyltransferase 2B31-like [Trichoplusia ni]	1	XP_026736028.1	100	110	0	0	332	3	241	350	3.87e-74	230
TRINITY_DN30332_c0_g1	XP_026726283.1 esterase B1-like [Trichoplusia ni]	1	XP_026726283.1	96.875	32	1	0	357	452	509	540	1.71e-12	70.9
TRINITY_DN39089_c0_g1	XP_026737788.1 inner centromere protein A-like [Trichoplusia ni]	1	XP_026737788.1	96.241	133	5	0	956	558	1	133	6.88e-83	258
TRINITY_DN3241_c0_g2	XP_026726290.1 juvenile hormone esterase-like [Trichoplusia ni]	5	XP_026726290.1	100	81	0	0	1	243	481	561	4.38e-39	142
TRINITY_DN39999_c0_g1	XP_026742805.1 zinc carboxypeptidase A 1-like [Trichoplusia ni]	2	XP_026742805.1	99.303	717	1	1	303	2441	20	736	0	1244
TRINITY_DN39911_c0_g1	XP_026725602.1 uncharacterized protein LOC113492337 [Trichoplusia ni]	1	XP_026725602.1	100	107	0	0	500	180	1	107	4.12e-62	197
TRINITY_DN34902_c0_g1	XP_026729107.1 facilitated trehalose transporter Tret1-like [Trichoplusia ni]	1	XP_026729107.1	100	24	0	0	2	73	303	326	6.84e-05	50.1
TRINITY_DN7082_c0_g1	XP_026740599.1 apolipoprotein D-like [Trichoplusia ni]	1	XP_026740599.1	100	266	0	0	191	988	1	266	0	555
TRINITY_DN55037_c0_g1	XP_026725509.1 extradiol ring-cleavage dioxygenase-like [Trichoplusia ni]	2	XP_026725509.1	97.595	291	7	0	88	960	1	291	0	595
TRINITY_DN12620_c0_g1	XP_021201561.1 uncharacterized protein LOC110384569 [Helicoverpa armigera]	1	XP_021201561.1	70.103	97	29	0	418	128	1	97	2.53e-37	134
TRINITY_DN12678_c0_g1	XP_026729967.1 facilitated trehalose transporter Tret1-like [Trichoplusia ni]	1	XP_026729967.1	99.788	471	1	0	1466	54	1	471	0	848
TRINITY_DN81497_c0_g1	XP_026737341.1 ommochrome-binding protein-like isoform X1 [Trichoplusia ni]	1	XP_026737341.1	100	283	0	0	984	136	1	283	0	580
TRINITY_DN24780_c0_g1	XP_026736912.1 uncharacterized protein LOC113500352 [Trichoplusia ni]	5	XP_026736912.1	99.518	415	2	0	27	1271	1	415	0	848
TRINITY_DN24768_c0_g1	XP_026737249.1 carcinine transporter-like [Trichoplusia ni]	1	XP_026737249.1	100	565	0	0	53	1747	1	565	0	1091
TRINITY_DN24721_c0_g1	XP_026743120.1 uncharacterized protein LOC113504839 [Trichoplusia ni]	1	XP_026743120.1	100	165	0	0	318	812	1	165	4.61e-99	305
TRINITY_DN30785_c0_g1	XP_026745772.1 LOW QUALITY PROTEIN: opsin-1-like [Trichoplusia ni]	5	XP_026745772.1	99.738	381	1	0	176	1318	1	381	0	733
TRINITY_DN53812_c0_g1	PZC71082.1 hypothetical protein B5X24_HaOG214153 [Helicoverpa armigera]	1	PZC71082.1	68.421	38	12	0	75	188	48	85	4.6e-06	51.6
TRINITY_DN29560_c0_g1	BAB85198.1 Titin-like protein [Bombyx mori]	1	BAB85198.1	45	100	13	1	2	301	3163	3220	3.27e-11	65.1
TRINITY_DN29599_c1_g2	KPJ17503.1 hypothetical protein RR48_01991 [Papilio machaon]	1	KPJ17503.1	75.61	41	3	1	136	237	122	162	5.09e-10	60.5
TRINITY_DN24686_c0_g1	XP_026740291.1 uncharacterized protein LOC113502794 [Trichoplusia ni]	2	XP_026740291.1	100	275	0	0	124	948	1	275	1.38e-127	381
TRINITY_DN13466_c0_g1	XP_026742983.1 uncharacterized protein LOC113504752 [Trichoplusia ni]	1	XP_026742983.1	99.2	125	1	0	211	585	1	125	3.11e-79	253
TRINITY_DN46344_c0_g1	XP_026738308.1 hornerin-like [Trichoplusia ni]	1	XP_026738308.1	94.498	418	23	0	1599	346	116	533	1.6e-81	279
TRINITY_DN46344_c1_g1	XP_026738308.1 hornerin-like [Trichoplusia ni]	1	XP_026738308.1	95.455	88	4	0	56	319	568	655	1.04e-44	162
TRINITY_DN46352_c0_g1	XP_026727113.1 neogenin-like isoform X1 [Trichoplusia ni]	2	XP_026727113.1	99.811	1060	2	0	10162	6983	1	1060	0	1935
TRINITY_DN13979_c69_g1	XP_026745246.1 LOW QUALITY PROTEIN: troponin T, skeletal muscle-like [Trichoplusia ni]	3	XP_026745246.1	95	60	3	0	12	191	38	97	2.46e-17	80.9
TRINITY_DN36401_c0_g1	XP_026737457.1 uncharacterized protein LOC113500768 isoform X1 [Trichoplusia ni]	1	XP_026737457.1	100	825	0	0	145	2619	1	825	0	1628
TRINITY_DN36491_c1_g1	XP_026732231.1 glutathione S-transferase-like isoform X5 [Trichoplusia ni]	1	XP_026732231.1	98.889	180	2	0	563	24	3	182	2.87e-128	365
TRINITY_DN65459_c0_g1	XP_026725009.1 sodium-dependent nutrient amino acid transporter 1-like [Trichoplusia ni]	1	XP_026725009.1	100	29	0	0	87	1	546	574	5.95e-09	60.8
TRINITY_DN65477_c0_g1	XP_026730673.1 uncharacterized protein LOC113495876 [Trichoplusia ni]	1	XP_026730673.1	100	27	0	0	442	362	1287	1313	2.05e-11	67.8
TRINITY_DN48798_c0_g1	XP_026739083.1 trypsin CFT-1-like isoform X1 [Trichoplusia ni]	1	XP_026739083.1	100	28	0	0	86	3	18	45	1e-08	63.2
TRINITY_DN48757_c1_g2	XP_026726535.1 probable cytochrome P450 6a14 [Trichoplusia ni]	2	XP_026726535.1	100	25	0	0	2	76	412	436	9.04e-10	62
TRINITY_DN48791_c0_g1	XP_026726416.1 MFS-type transporter SLC18B1-like [Trichoplusia ni]	1	XP_026726416.1	100	503	0	0	2730	1222	1	503	0	921
TRINITY_DN39880_c0_g1	XP_026731915.1 uncharacterized protein LOC113496791 [Trichoplusia ni]	3	XP_026731915.1	100	378	0	0	1282	149	1	378	0	596
TRINITY_DN30143_c1_g1	XP_026727571.1 cytochrome P450 6k1-like [Trichoplusia ni]	1	XP_026727571.1	100	504	0	0	1742	231	1	504	0	1012
TRINITY_DN44733_c0_g1	XP_026732180.1 methanethiol oxidase [Trichoplusia ni]	1	XP_026732180.1	100	26	0	0	2927	2850	93	118	5.04e-05	55.1
TRINITY_DN2523_c0_g1	XP_026740599.1 apolipoprotein D-like [Trichoplusia ni]	1	XP_026740599.1	100	27	0	0	3	83	89	115	2.4e-09	62
TRINITY_DN35_c0_g1	AEW44192.1 alpha-tubulin, partial [Hypothenemus hampei]	1	AEW44192.1	97.248	109	3	0	3	329	4	112	6.46e-73	225
TRINITY_DN73_c0_g1	XP_026740973.1 uncharacterized protein LOC113503313 [Trichoplusia ni]	1	XP_026740973.1	99.052	211	2	0	896	264	1	211	6.65e-151	441
TRINITY_DN47851_c0_g1	JAN01231.1 40S ribosomal protein S2, partial [Daphnia magna]	1	JAN01231.1	95.69	116	5	0	349	2	42	157	8.13e-74	228
TRINITY_DN8815_c0_g1	XP_026736018.1 UDP-glucuronosyltransferase 2B9-like [Trichoplusia ni]	3	XP_026736018.1	97.059	34	1	0	103	2	353	386	1.52e-12	72
TRINITY_DN49028_c0_g2	PZC85398.1 hypothetical protein B5X24_HaOG201894 [Helicoverpa armigera]	3	PZC85398.1	68.367	98	31	0	298	5	33	130	5.14e-27	112
TRINITY_DN49004_c0_g1	JAN01429.1 60S ribosomal protein L14 [Daphnia magna]	1	JAN01429.1	76.866	134	31	0	8	409	1	134	2.08e-76	233
TRINITY_DN66308_c0_g1	XP_026743191.1 cystathionine beta-synthase-like [Trichoplusia ni]	3	XP_026743191.1	96.875	32	1	0	318	413	181	212	4.55e-14	74.7
TRINITY_DN52439_c2_g1	XP_026732226.1 glutathione S-transferase-like isoform X1 [Trichoplusia ni]	3	XP_026732226.1	96.032	126	5	0	1	378	83	208	6.95e-84	250
TRINITY_DN52439_c2_g3	XP_026732226.1 glutathione S-transferase-like isoform X1 [Trichoplusia ni]	3	XP_026732226.1	98.889	90	1	0	271	2	1	90	1.74e-58	189
TRINITY_DN52439_c2_g4	XP_026732230.1 glutathione S-transferase-like isoform X4 [Trichoplusia ni]	3	XP_026732230.1	96.512	86	3	0	260	3	1	86	4.59e-53	175
TRINITY_DN52469_c1_g1	JAN00892.1 116 kDa U5 small nuclear ribonucleoprotein component protein [Daphnia magna]	1	JAN00892.1	88.928	858	95	0	2793	220	1	858	0	1555
TRINITY_DN52437_c0_g1	XP_026745681.1 mucin-2-like [Trichoplusia ni]	1	XP_026745681.1	99.205	755	6	0	222	2486	1	755	0	1222
TRINITY_DN27928_c0_g1	XP_026729342.1 probable RNA-binding protein 46 [Trichoplusia ni]	1	XP_026729342.1	100	352	0	0	2696	1641	1	352	0	553
TRINITY_DN9653_c0_g1	XP_026741135.1 aldehyde dehydrogenase, dimeric NADP-preferring isoform X3 [Trichoplusia ni]	1	XP_026741135.1	100	94	0	0	306	25	1	94	7.58e-40	148
TRINITY_DN52558_c0_g1	XP_026726531.1 cytochrome P450 6B5-like [Trichoplusia ni]	2	XP_026726531.1	98.536	478	7	0	1738	305	49	526	0	959
TRINITY_DN52576_c8_g3	XP_026736020.1 UDP-glucuronosyltransferase 2B10-like [Trichoplusia ni]	1	XP_026736020.1	100	56	0	0	1415	1248	453	508	1.68e-06	58.2
TRINITY_DN52508_c1_g1	XP_026739708.1 cuticle protein 8-like [Trichoplusia ni]	4	XP_026739708.1	100	151	0	0	740	288	1	151	4.7e-47	162
TRINITY_DN52508_c1_g3	XP_022816271.1 histidine-rich protein PFHRP-II-like [Spodoptera litura]	4	XP_022816271.1	79	100	14	1	300	1	162	254	1.2e-05	49.3
TRINITY_DN52508_c1_g4	PCG66456.1 hypothetical protein B5V51_7671, partial [Heliothis virescens]	4	PCG66456.1	93.333	45	3	0	190	56	1	45	3.04e-12	62.4
TRINITY_DN52508_c1_g2	XP_026739706.1 cuticle protein 8-like [Trichoplusia ni]	1	XP_026739706.1	85.864	191	13	1	742	170	5	181	1.02e-62	201
TRINITY_DN52575_c0_g1	XP_026726294.1 esterase E4-like [Trichoplusia ni]	1	XP_026726294.1	98.765	81	1	0	1	243	223	303	4.36e-45	166
TRINITY_DN52543_c4_g1	XP_026736017.1 UDP-glucuronosyltransferase 2B9-like [Trichoplusia ni]	3	XP_026736017.1	99.291	141	1	0	2	424	344	484	1.95e-96	293
TRINITY_DN52591_c4_g1	XP_026734400.1 cytochrome P450 4V2-like [Trichoplusia ni]	1	XP_026734400.1	79.592	49	10	0	251	397	144	192	4.65e-18	82.4
TRINITY_DN44568_c0_g1	XP_026726289.1 cholinesterase 1-like [Trichoplusia ni]	1	XP_026726289.1	99.543	438	2	0	3	1316	90	527	0	905
TRINITY_DN44550_c0_g1	XP_026729358.1 antichymotrypsin-2-like isoform X1 [Trichoplusia ni]	1	XP_026729358.1	100	46	0	0	246	109	349	394	7.68e-23	97.4
TRINITY_DN19641_c0_g1	XP_026735871.1 UDP-glucuronosyltransferase 2B37-like [Trichoplusia ni]	1	XP_026735871.1	96.552	29	1	0	87	1	599	627	2.16e-07	57.4
TRINITY_DN19677_c0_g1	XP_026747346.1 monocarboxylate transporter 9-like [Trichoplusia ni]	1	XP_026747346.1	99.787	469	1	0	268	1674	1	469	0	885
TRINITY_DN35862_c0_g1	XP_026742760.1 23 kDa integral membrane protein-like [Trichoplusia ni]	1	XP_026742760.1	100	280	0	0	347	1186	1	280	2.17e-145	428
TRINITY_DN6769_c0_g1	XP_026740501.1 neurogenic locus notch homolog protein 3 isoform X1 [Trichoplusia ni]	1	XP_026740501.1	100	51	0	0	154	2	1	51	2.98e-14	75.9
TRINITY_DN6730_c0_g1	XP_026740680.1 cytochrome P450 6B5-like [Trichoplusia ni]	2	XP_026740680.1	98.361	61	1	0	1221	1039	458	518	5.4e-30	128
TRINITY_DN52037_c0_g1	XP_026739195.1 mutS protein homolog 4-like isoform X3 [Trichoplusia ni]	1	XP_026739195.1	98.552	1036	15	0	3249	142	131	1166	0	2011
TRINITY_DN52039_c0_g1	JAN01037.1 60S ribosomal protein L4-A [Daphnia magna]	1	JAN01037.1	90.253	277	27	0	969	139	67	343	7.65e-147	426
TRINITY_DN52088_c0_g2	XP_026740610.1 cytochrome P450 6B2-like [Trichoplusia ni]	2	XP_026740610.1	97.156	211	6	0	1129	497	311	521	2.14e-146	431
TRINITY_DN52088_c0_g1	XP_026740682.1 cytochrome P450 6B2-like [Trichoplusia ni]	2	XP_026740682.1	97.889	521	11	0	6958	5396	1	521	0	1059
TRINITY_DN52022_c1_g2	XP_026731850.1 uncharacterized protein LOC113496731 [Trichoplusia ni]	1	XP_026731850.1	100	34	0	0	249	148	407	440	9.5e-23	73.9
TRINITY_DN52022_c3_g1	PZC74176.1 hypothetical protein B5X24_HaOG208248 [Helicoverpa armigera]	1	PZC74176.1	60.976	41	16	0	63	185	13	53	1.53e-09	55.8
TRINITY_DN52098_c1_g1	JAV78112.1 hypothetical protein, partial [Photinus pyralis]	1	JAV78112.1	97.222	72	2	0	218	3	45	116	6.61e-48	153
TRINITY_DN52100_c2_g1	XP_026740271.1 uncharacterized protein LOC113502783 [Trichoplusia ni]	1	XP_026740271.1	91.87	246	20	0	141	878	1	246	2.73e-150	429
TRINITY_DN17841_c0_g1	XP_026741161.1 uncharacterized protein LOC113503413 [Trichoplusia ni]	1	XP_026741161.1	100	202	0	0	647	42	1	202	9.26e-133	379
TRINITY_DN89227_c0_g1	XP_026726465.1 uncharacterized protein LOC113492933 [Trichoplusia ni]	1	XP_026726465.1	96.667	30	1	0	321	410	174	203	9.19e-10	61.2
TRINITY_DN29476_c0_g1	XP_026741794.1 uncharacterized protein LOC113503866 isoform X1 [Trichoplusia ni]	1	XP_026741794.1	82.353	102	1	1	257	3	1	102	2.59e-50	168
TRINITY_DN618_c0_g1	AAS82586.1 midgut carboxypeptidase 1, partial [Trichoplusia ni]	1	AAS82586.1	100	28	0	0	463	380	198	225	1.87e-10	65.1
TRINITY_DN608_c0_g1	XP_026734168.1 trypsin alpha-like [Trichoplusia ni]	1	XP_026734168.1	100	28	0	0	294	377	158	185	1.45e-09	60.8
TRINITY_DN41474_c1_g1	XP_026730848.1 prestin isoform X1 [Trichoplusia ni]	1	XP_026730848.1	100	58	0	0	1192	1365	1	58	3.68e-28	125
TRINITY_DN41422_c0_g1	OWR48912.1 hypothetical protein KGM_203841 [Danaus plexippus plexippus]	3	OWR48912.1	62	50	12	1	229	378	100	142	4.93e-09	58.9
TRINITY_DN41444_c0_g1	XP_026736419.1 uncharacterized protein LOC113499983 [Trichoplusia ni]	1	XP_026736419.1	92.593	27	2	0	163	243	1	27	9.38e-08	54.3
TRINITY_DN80103_c0_g1	XP_026741847.1 chymotrypsin-2-like [Trichoplusia ni]	1	XP_026741847.1	100	72	0	0	557	342	209	280	6.69e-45	155
TRINITY_DN81137_c0_g1	PZC84159.1 hypothetical protein B5X24_HaOG205881 [Helicoverpa armigera]	1	PZC84159.1	82.258	62	11	0	65	250	1	62	3.04e-14	71.6
TRINITY_DN24923_c0_g1	XP_026732755.1 uncharacterized protein LOC113497409 [Trichoplusia ni]	4	XP_026732755.1	58.065	124	41	3	1754	1386	180	293	7.24e-29	129
TRINITY_DN24952_c0_g1	XP_026744350.1 transmembrane protease serine 9-like [Trichoplusia ni]	1	XP_026744350.1	100	309	0	0	207	1133	1	309	0	642
TRINITY_DN34340_c0_g1	XP_026729328.1 beta-1,3-glucan-binding protein-like [Trichoplusia ni]	1	XP_026729328.1	93.333	30	2	0	495	406	310	339	1.22e-09	62.8
TRINITY_DN34353_c0_g1	XP_011557506.1 PREDICTED: uncharacterized protein LOC105388313, partial [Plutella xylostella]	1	XP_011557506.1	92.308	26	2	0	1327	1404	634	659	7.54e-08	62.8
TRINITY_DN40897_c0_g1	XP_026734146.1 apolipophorins [Trichoplusia ni]	2	XP_026734146.1	100	29	0	0	196	282	26	54	8.83e-12	66.2
TRINITY_DN40821_c0_g1	XP_026747804.1 esterase FE4-like isoform X2 [Trichoplusia ni]	5	XP_026747804.1	99.487	195	1	0	1	585	147	341	6.83e-139	402
TRINITY_DN40882_c0_g1	XP_026739077.1 trypsin, alkaline C-like isoform X2 [Trichoplusia ni]	1	XP_026739077.1	83.636	55	9	0	57	221	18	72	2.83e-34	101
TRINITY_DN10723_c0_g1	XP_026739839.1 peroxidase-like [Trichoplusia ni]	1	XP_026739839.1	100	176	0	0	637	110	437	612	4.16e-122	365
TRINITY_DN10796_c0_g1	XP_026730855.1 collagenase-like [Trichoplusia ni]	1	XP_026730855.1	96.429	28	1	0	366	449	182	209	4.64e-09	60.5
TRINITY_DN22823_c0_g1	XP_026735837.1 uncharacterized protein LOC113499523 isoform X3 [Trichoplusia ni]	1	XP_026735837.1	100	184	0	0	148	699	1	184	1.16e-116	338
TRINITY_DN22810_c0_g1	XP_026735871.1 UDP-glucuronosyltransferase 2B37-like [Trichoplusia ni]	1	XP_026735871.1	90.625	32	3	0	804	899	425	456	4.58e-09	65.1
TRINITY_DN46059_c1_g1	AGS17141.1 beta-actin, partial [Argulus siamensis]	1	AGS17141.1	100	90	0	0	271	2	31	120	2.25e-59	184
TRINITY_DN46043_c0_g1	XP_026741366.1 peroxisomal hydratase-dehydrogenase-epimerase-like [Trichoplusia ni]	2	XP_026741366.1	95.019	261	13	0	953	171	281	541	3.66e-167	484
TRINITY_DN46092_c0_g1	XP_026743782.1 uncharacterized protein LOC113505340 isoform X3 [Trichoplusia ni]	1	XP_026743782.1	99.436	886	5	0	4232	6889	4	889	0	1160
TRINITY_DN18669_c0_g1	JAN01962.1 ATP synthase lipid-binding protein, mitochondrial, partial [Daphnia magna]	1	JAN01962.1	82.576	132	21	1	98	487	1	132	1.47e-49	167
TRINITY_DN10561_c0_g1	XP_026734766.1 putative inorganic phosphate cotransporter [Trichoplusia ni]	3	XP_026734766.1	99.342	456	3	0	87	1454	1	456	0	922
TRINITY_DN10580_c0_g1	XP_026729161.1 probable cytochrome P450 9f2 [Trichoplusia ni]	5	XP_026729161.1	100	25	0	0	75	1	1	25	1.02e-07	56.2
TRINITY_DN10568_c0_g1	AHA48175.1 blue opsin [Ctenoplusia agnata]	2	AHA48175.1	98.953	382	4	0	139	1284	1	382	0	769
TRINITY_DN410_c0_g1	XP_026728216.1 homologous-pairing protein 2 homolog [Trichoplusia ni]	1	XP_026728216.1	100	205	0	0	252	866	1	205	2.86e-118	348
TRINITY_DN33677_c0_g1	XP_026737997.1 uncharacterized protein LOC113501152 isoform X6 [Trichoplusia ni]	1	XP_026737997.1	100	265	0	0	1001	207	1	265	2.47e-154	447
TRINITY_DN33699_c0_g1	ERL83878.1 hypothetical protein D910_01157 [Dendroctonus ponderosae]	1	ERL83878.1	55.645	124	9	2	2	373	44	121	1.29e-29	120
TRINITY_DN47601_c0_g1	JAN01522.1 60S ribosomal protein L12 [Daphnia magna]	1	JAN01522.1	89.634	164	17	0	533	42	1	164	2.48e-106	309
TRINITY_DN47603_c0_g1	PNF28356.1 hypothetical protein B7P43_G17915 [Cryptotermes secundus]	1	PNF28356.1	98.485	66	1	0	343	540	33	98	9.65e-40	137
TRINITY_DN29860_c0_g1	XP_026735292.1 UDP-glucuronosyltransferase-like [Trichoplusia ni]	1	XP_026735292.1	93.333	30	2	0	1	90	331	360	6.1e-10	62.8
TRINITY_DN12927_c0_g1	XP_026743183.1 uncharacterized protein LOC113504878 [Trichoplusia ni]	1	XP_026743183.1	98.058	309	6	0	958	32	1	309	1.44e-111	344
TRINITY_DN12956_c1_g1	XP_026736001.1 trypsin, alkaline C-like [Trichoplusia ni]	1	XP_026736001.1	100	32	0	0	557	462	130	161	2.12e-11	67.8
TRINITY_DN23305_c0_g1	XP_026738398.1 sodium/hydrogen exchanger 9B2-like isoform X2 [Trichoplusia ni]	1	XP_026738398.1	100	32	0	0	97	2	2	33	1.61e-11	70.5
TRINITY_DN23313_c0_g1	XP_026744363.1 uncharacterized protein LOC113505756 [Trichoplusia ni]	1	XP_026744363.1	99.174	363	3	0	1091	3	153	515	0	741
TRINITY_DN16770_c0_g1	XP_026744636.1 organic cation transporter protein-like [Trichoplusia ni]	1	XP_026744636.1	97.115	104	3	0	1196	1507	1	104	1.97e-61	216
TRINITY_DN16725_c0_g1	XP_026727158.1 putative transporter svop-1 [Trichoplusia ni]	1	XP_026727158.1	100	510	0	0	209	1738	1	510	0	1001
TRINITY_DN32714_c0_g1	XP_026744276.1 uncharacterized protein PFB0765w-like [Trichoplusia ni]	1	XP_026744276.1	98.48	329	5	0	88	1074	1	329	0	591
TRINITY_DN77455_c0_g1	XP_026725895.1 1-acyl-sn-glycerol-3-phosphate acyltransferase beta-like [Trichoplusia ni]	2	XP_026725895.1	99.645	282	1	0	126	971	1	282	0	516
TRINITY_DN77412_c0_g1	XP_026729350.1 luciferin 4-monooxygenase-like [Trichoplusia ni]	3	XP_026729350.1	90.323	31	3	0	93	1	493	523	3.42e-10	63.9
TRINITY_DN77412_c0_g2	XP_026729350.1 luciferin 4-monooxygenase-like [Trichoplusia ni]	3	XP_026729350.1	100	26	0	0	3	80	470	495	6.77e-05	53.9
TRINITY_DN77497_c0_g1	XP_026735890.1 LOW QUALITY PROTEIN: low density lipoprotein receptor adapter protein 1-like [Trichoplusia ni]	2	XP_026735890.1	98.643	221	2	1	300	959	1	221	4.23e-101	324
TRINITY_DN77463_c0_g1	XP_026747668.1 glutamine synthetase 1, mitochondrial-like [Trichoplusia ni]	3	XP_026747668.1	100	411	0	0	381	1613	1	411	0	814
TRINITY_DN21066_c0_g1	XP_026729956.1 myrosinase 1-like [Trichoplusia ni]	2	XP_026729956.1	95.652	46	2	0	596	459	3	48	1.61e-20	95.5
TRINITY_DN28043_c0_g1	XP_026735895.1 uncharacterized protein LOC113499579 [Trichoplusia ni]	1	XP_026735895.1	100	156	0	0	1	468	861	1016	4.64e-104	327
TRINITY_DN49216_c0_g1	XP_026730855.1 collagenase-like [Trichoplusia ni]	1	XP_026730855.1	96.774	31	1	0	2	94	60	90	4.84e-10	65.5
TRINITY_DN49208_c0_g1	XP_026739286.1 serine/arginine repetitive matrix protein 1-like [Trichoplusia ni]	1	XP_026739286.1	100	275	0	0	1002	178	123	397	1.01e-116	352
TRINITY_DN49278_c0_g1	XP_026726868.1 protein FAM92A [Trichoplusia ni]	1	XP_026726868.1	100	296	0	0	1039	152	1	296	0	585
TRINITY_DN49284_c0_g2	XP_026743169.1 FERM domain-containing protein 8 [Trichoplusia ni]	2	XP_026743169.1	100	133	0	0	75	473	1	133	1.21e-88	276
TRINITY_DN49282_c0_g1	JAN01825.1 60S ribosomal protein L24 [Daphnia magna]	1	JAN01825.1	89.172	157	17	0	19	489	1	157	1.91e-69	214
TRINITY_DN49259_c0_g1	XP_026733135.1 trypsin CFT-1-like [Trichoplusia ni]	6	XP_026733135.1	100	257	0	0	1788	2558	1	257	1.92e-170	501
TRINITY_DN49296_c2_g1	XP_026740803.1 L-asparaginase-like [Trichoplusia ni]	1	XP_026740803.1	100	374	0	0	442	1563	1	374	0	774
TRINITY_DN79181_c0_g1	XP_026762189.1 tubulin alpha chain-like, partial [Galleria mellonella]	3	XP_026762189.1	98.723	235	3	0	706	2	88	322	7.49e-174	487
TRINITY_DN45200_c0_g1	XP_026739682.1 protein FAM13A isoform X1 [Trichoplusia ni]	2	XP_026739682.1	98.305	531	9	0	946	2538	24	554	0	715
TRINITY_DN45156_c0_g1	XP_026744318.1 pro-resilin-like [Trichoplusia ni]	1	XP_026744318.1	86.4	250	28	1	106	837	12	261	3.63e-128	372
TRINITY_DN3858_c0_g1	JAA89286.1 Glycoprotein 93 [Pararge aegeria]	1	JAA89286.1	100	30	0	0	3	92	399	428	1.09e-10	68.6
TRINITY_DN8585_c0_g1	XP_026733528.1 dihydropyrimidinase isoform X1 [Trichoplusia ni]	1	XP_026733528.1	100	45	0	0	135	1	1	45	1.26e-20	91.7
TRINITY_DN16457_c0_g1	PCG72807.1 hypothetical protein B5V51_441 [Heliothis virescens]	1	PCG72807.1	79.592	98	20	0	1468	1761	9	106	3.11e-46	167
TRINITY_DN52877_c0_g1	XP_026735235.1 zinc transporter ZIP1-like [Trichoplusia ni]	1	XP_026735235.1	100	350	0	0	2294	1245	1	350	0	620
TRINITY_DN52806_c4_g1	XP_026748017.1 zinc finger protein 723-like isoform X1 [Trichoplusia ni]	1	XP_026748017.1	81.579	114	21	0	731	390	240	353	8.7e-55	186
TRINITY_DN52831_c26_g1	JAM98984.1 hypothetical protein, partial [Daphnia magna]	1	JAM98984.1	63.717	113	41	0	399	61	1	113	2.11e-33	121
TRINITY_DN52875_c0_g1	XP_026729661.1 ejaculatory bulb-specific protein 3-like isoform X1 [Trichoplusia ni]	5	XP_026729661.1	98.425	127	2	0	1553	1933	64	190	8.63e-80	259
TRINITY_DN52822_c17_g1	XP_026735871.1 UDP-glucuronosyltransferase 2B37-like [Trichoplusia ni]	1	XP_026735871.1	98.755	482	6	0	818	2263	518	999	0	984
TRINITY_DN52822_c25_g1	XP_026742536.1 LOW QUALITY PROTEIN: nitric oxide synthase-like protein [Trichoplusia ni]	1	XP_026742536.1	90.428	1191	101	4	5067	1534	5	1195	0	2172
TRINITY_DN52822_c31_g1	XP_026728555.1 pancreatic lipase-related protein 2-like [Trichoplusia ni]	2	XP_026728555.1	100	150	0	0	451	2	1	150	9.39e-90	276
TRINITY_DN52838_c3_g2	XP_026726284.1 uncharacterized protein LOC113492805 [Trichoplusia ni]	5	XP_026726284.1	98.519	135	2	0	406	2	1300	1434	4.46e-83	272
TRINITY_DN52838_c3_g3	XP_026726284.1 uncharacterized protein LOC113492805 [Trichoplusia ni]	5	XP_026726284.1	99.398	166	1	0	1	498	1427	1592	2.2e-107	352
TRINITY_DN52897_c7_g3	XP_026739559.1 uncharacterized protein LOC113502264 [Trichoplusia ni]	1	XP_026739559.1	95.775	71	3	0	1	213	14	84	3.43e-38	140
TRINITY_DN52897_c7_g5	XP_026736419.1 uncharacterized protein LOC113499983 [Trichoplusia ni]	1	XP_026736419.1	98.649	74	1	0	1	222	572	645	1.92e-43	155
TRINITY_DN52811_c26_g1	PZC74176.1 hypothetical protein B5X24_HaOG208248 [Helicoverpa armigera]	3	PZC74176.1	59.459	37	15	0	729	839	9	45	1.8e-05	49.3
TRINITY_DN52824_c2_g1	XP_026726280.1 cholinesterase 1-like [Trichoplusia ni]	1	XP_026726280.1	95.946	370	15	0	3	1112	20	389	0	717
TRINITY_DN52859_c5_g1	XP_026736889.1 LOW QUALITY PROTEIN: condensin-2 complex subunit H2-like [Trichoplusia ni]	1	XP_026736889.1	100	60	0	0	29	208	480	539	2.59e-13	70.1
TRINITY_DN52808_c1_g1	XP_026734038.1 plastin-3 [Trichoplusia ni]	1	XP_026734038.1	100	32	0	0	223	128	607	638	5.42e-14	71.6
TRINITY_DN76812_c0_g1	XP_026729836.1 uncharacterized protein LOC113495345 [Trichoplusia ni]	1	XP_026729836.1	98.913	92	1	0	398	123	18	109	1.51e-60	191
TRINITY_DN179633_c0_g1	XP_026739091.1 trypsin, alkaline B-like [Trichoplusia ni]	5	XP_026739091.1	99.216	255	2	0	1541	777	1	255	0	518
TRINITY_DN180736_c0_g1	XP_026731591.1 pancreatic triacylglycerol lipase-like [Trichoplusia ni]	6	XP_026731591.1	100	57	0	0	3	173	286	342	2.5e-31	120
TRINITY_DN187556_c0_g1	XP_026730847.1 brachyurin-like [Trichoplusia ni]	1	XP_026730847.1	73.81	42	5	1	1	126	135	170	2.34e-10	63.5
TRINITY_DN110400_c0_g1	XP_026731809.1 keratin, type I cytoskeletal 10-like [Trichoplusia ni]	3	XP_026731809.1	100	28	0	0	93	176	1	28	3.8e-09	59.3
TRINITY_DN110378_c0_g1	XP_026737750.1 maltase A1-like [Trichoplusia ni]	2	XP_026737750.1	99.828	582	1	0	685	2430	24	605	0	1180
TRINITY_DN155624_c0_g1	BAM19318.1 translocon-associated protein delta [Papilio polytes]	1	BAM19318.1	92.593	27	2	0	1	81	110	136	1.54e-06	53.9
TRINITY_DN110730_c0_g1	XP_026744623.1 acetylcholinesterase collagenic tail peptide-like isoform X1 [Trichoplusia ni]	1	XP_026744623.1	99.486	389	2	0	1623	457	1	389	1.54e-165	483
TRINITY_DN110731_c0_g1	XP_026726464.1 uncharacterized protein LOC113492932 [Trichoplusia ni]	1	XP_026726464.1	100	232	0	0	509	1204	1	232	3.92e-161	461
TRINITY_DN145466_c0_g1	XP_026742762.1 APOPT family protein CG14806, mitochondrial [Trichoplusia ni]	1	XP_026742762.1	100	163	0	0	150	638	1	163	3.95e-116	335
TRINITY_DN145487_c0_g1	XP_026736259.1 translin-associated protein X-like [Trichoplusia ni]	2	XP_026736259.1	99.63	270	1	0	492	1301	14	283	0	552
TRINITY_DN150029_c0_g1	ABV68872.1 cecropin B [Trichoplusia ni]	6	ABV68872.1	100	63	0	0	80	268	1	63	1.67e-25	97.4
TRINITY_DN147863_c0_g1	XP_026744363.1 uncharacterized protein LOC113505756 [Trichoplusia ni]	3	XP_026744363.1	98.246	228	4	0	710	27	565	792	1.32e-157	472
TRINITY_DN161409_c0_g1	XP_026745063.1 sphingomyelin phosphodiesterase 1-like [Trichoplusia ni]	1	XP_026745063.1	99.219	128	1	0	435	52	475	602	8.02e-86	270
TRINITY_DN182081_c0_g1	XP_026731035.1 V-type proton ATPase catalytic subunit A [Trichoplusia ni]	3	XP_026731035.1	96.667	30	1	0	250	339	587	616	1.29e-10	63.9
TRINITY_DN113270_c0_g1	XP_026741847.1 chymotrypsin-2-like [Trichoplusia ni]	1	XP_026741847.1	96.429	28	1	0	86	3	18	45	1.1e-08	59.7
TRINITY_DN111483_c0_g1	XP_026741269.1 venom carboxylesterase-6-like [Trichoplusia ni]	3	XP_026741269.1	98.324	537	9	0	33	1643	1	537	0	1053
TRINITY_DN111454_c0_g1	XP_026737257.1 peptidoglycan recognition protein [Trichoplusia ni]	1	XP_026737257.1	99.476	191	1	0	50	622	1	191	2.2e-125	372
TRINITY_DN151951_c0_g1	XP_026740550.1 uncharacterized protein LOC113502971 [Trichoplusia ni]	1	XP_026740550.1	77.778	36	8	0	309	202	35	70	3.62e-10	60.5
TRINITY_DN180166_c0_g1	XP_026742869.1 putative acyl-CoA-binding protein [Trichoplusia ni]	3	XP_026742869.1	100	85	0	0	187	441	1	85	2.42e-55	176
TRINITY_DN180145_c0_g1	XP_026739876.1 aminoacylase-1-like [Trichoplusia ni]	1	XP_026739876.1	98.995	398	4	0	1932	739	1	398	0	819
TRINITY_DN180175_c0_g1	XP_026729238.1 glutamine synthetase 2 cytoplasmic-like isoform X1 [Trichoplusia ni]	3	XP_026729238.1	100	365	0	0	1255	161	11	375	0	726
TRINITY_DN195808_c0_g1	XP_026739079.1 LOW QUALITY PROTEIN: achelase-1-like [Trichoplusia ni]	1	XP_026739079.1	96.552	29	1	0	668	754	17	45	5.81e-09	62.4
TRINITY_DN195858_c0_g1	XP_026733355.1 solute carrier family 52, riboflavin transporter, member 3-B isoform X1 [Trichoplusia ni]	1	XP_026733355.1	100	28	0	0	1301	1218	349	376	4.6e-07	59.7
TRINITY_DN112173_c0_g1	XP_026735656.1 uncharacterized protein LOC113499385 [Trichoplusia ni]	1	XP_026735656.1	98.261	115	2	0	1012	668	1	115	5.37e-64	206
TRINITY_DN127378_c0_g1	XP_022837055.1 ankyrin-2-like isoform X6 [Spodoptera litura]	1	XP_022837055.1	98.276	116	2	0	3	350	186	301	6.92e-74	244
TRINITY_DN193790_c0_g1	XP_026742869.1 putative acyl-CoA-binding protein [Trichoplusia ni]	1	XP_026742869.1	100	28	0	0	3	86	16	43	5.51e-10	59.7
TRINITY_DN153347_c0_g1	XP_026746039.1 cytochrome P450 4d2-like [Trichoplusia ni]	1	XP_026746039.1	97.674	86	2	0	8	265	448	533	5.74e-52	179
TRINITY_DN114914_c0_g1	XP_001361845.1 uncharacterized protein Dpse_GA18359 [Drosophila pseudoobscura pseudoobscura]	1	XP_001361845.1	42.667	75	43	0	63	287	33	107	1.11e-11	63.9
TRINITY_DN189797_c0_g1	XP_026744363.1 uncharacterized protein LOC113505756 [Trichoplusia ni]	3	XP_026744363.1	80.556	36	6	1	384	488	1073	1108	6.76e-09	60.8
TRINITY_DN171568_c0_g1	PZC84387.1 hypothetical protein B5X24_HaOG204961 [Helicoverpa armigera]	1	PZC84387.1	100	25	0	0	250	324	191	215	5e-07	52.8
TRINITY_DN181235_c0_g1	XP_026729777.1 ejaculatory bulb-specific protein 3-like [Trichoplusia ni]	1	XP_026729777.1	99.187	123	1	0	1531	1899	1	123	6.32e-66	220
TRINITY_DN147259_c0_g1	XP_026741915.1 alpha-amylase 2-like [Trichoplusia ni]	5	XP_026741915.1	100	375	0	0	1256	132	128	502	0	761
TRINITY_DN145879_c0_g1	XP_026729957.1 myrosinase 1-like [Trichoplusia ni]	2	XP_026729957.1	93.701	127	5	1	383	3	200	323	1.89e-77	243
TRINITY_DN145859_c0_g1	XP_026734740.1 transmembrane protease serine 9-like, partial [Trichoplusia ni]	1	XP_026734740.1	100	97	0	0	2	292	1454	1550	1.15e-54	191
TRINITY_DN197562_c0_g1	XP_026734674.1 P protein-like isoform X1 [Trichoplusia ni]	2	XP_026734674.1	98.78	82	1	0	247	2	1	82	5.39e-38	143
TRINITY_DN136065_c0_g1	XP_026732755.1 uncharacterized protein LOC113497409 [Trichoplusia ni]	1	XP_026732755.1	96.154	26	1	0	78	1	17	42	3.7e-07	56.2
TRINITY_DN149476_c0_g1	XP_026736895.1 lipase 1-like [Trichoplusia ni]	1	XP_026736895.1	100	395	0	0	451	1635	1	395	0	826
TRINITY_DN149481_c0_g1	XP_026736267.1 uncharacterized protein LOC113499882 [Trichoplusia ni]	1	XP_026736267.1	96	75	3	0	1425	1201	346	420	1.64e-37	149
TRINITY_DN118186_c0_g1	XP_026735539.1 UDP-glucuronosyltransferase-like [Trichoplusia ni]	1	XP_026735539.1	100	57	0	0	341	511	1	57	2.98e-30	121
TRINITY_DN126064_c0_g1	XP_026730856.1 collagenase-like [Trichoplusia ni]	1	XP_026730856.1	96.552	29	1	0	87	1	142	170	7.15e-08	58.5
TRINITY_DN105400_c0_g1	XP_026738315.1 nodal modulator 3, partial [Trichoplusia ni]	1	XP_026738315.1	100	31	0	0	235	327	944	974	3.71e-12	68.2
TRINITY_DN129610_c0_g1	XP_026736805.1 regucalcin-like [Trichoplusia ni]	1	XP_026736805.1	93.182	44	3	0	6	137	260	303	8.39e-19	84.7
TRINITY_DN151016_c0_g1	XP_026729612.1 cuticle protein CP14.6-like [Trichoplusia ni]	1	XP_026729612.1	95.098	102	5	0	685	990	1	102	3.87e-53	177
TRINITY_DN151067_c0_g1	XP_026739430.1 esterase B1-like [Trichoplusia ni]	2	XP_026739430.1	98.462	195	3	0	2	586	183	377	1.39e-122	363
TRINITY_DN151086_c0_g1	XP_026730721.1 glucose dehydrogenase [FAD, quinone]-like [Trichoplusia ni]	1	XP_026730721.1	99.306	144	1	0	17	448	401	544	1.76e-100	306
TRINITY_DN170330_c0_g1	XP_022826924.1 uncharacterized protein LOC111356693 [Spodoptera litura]	1	XP_022826924.1	90.164	61	6	0	269	87	1	61	1.31e-21	86.7
TRINITY_DN152345_c0_g1	XP_026726777.1 repetin-like [Trichoplusia ni]	6	XP_026726777.1	98.276	58	1	0	351	178	477	534	1.81e-27	111
TRINITY_DN146571_c0_g1	XP_026747863.1 pancreatic lipase-related protein 2-like [Trichoplusia ni]	2	XP_026747863.1	100	29	0	0	601	687	203	231	5.96e-11	68.2
TRINITY_DN146560_c1_g1	XP_026729288.1 larval cuticle protein LCP-22-like [Trichoplusia ni]	1	XP_026729288.1	98.02	101	2	0	643	945	1	101	5.05e-49	167
TRINITY_DN146600_c0_g1	PZC75679.1 hypothetical protein B5X24_HaOG205749 [Helicoverpa armigera]	1	PZC75679.1	90.244	82	8	0	384	629	7	88	6.84e-46	155
TRINITY_DN181806_c0_g1	XP_026733904.1 15-hydroxyprostaglandin dehydrogenase [NAD(+)]-like [Trichoplusia ni]	2	XP_026733904.1	100	252	0	0	433	1188	1	252	1.49e-170	494
TRINITY_DN181874_c0_g1	XP_026740676.1 cytochrome P450 6B5-like [Trichoplusia ni]	1	XP_026740676.1	98.131	107	2	0	1	321	445	551	1.86e-68	226
TRINITY_DN179381_c1_g1	XP_026737133.1 uncharacterized protein LOC113500503 [Trichoplusia ni]	2	XP_026737133.1	99.315	146	1	0	22	459	137	282	2.08e-101	300
TRINITY_DN179321_c0_g1	XP_026729287.1 endocuticle structural glycoprotein SgAbd-2-like [Trichoplusia ni]	1	XP_026729287.1	99.02	102	1	0	283	588	31	132	7.91e-64	204
TRINITY_DN179378_c0_g1	XP_026739142.1 delta(24)-sterol reductase-like [Trichoplusia ni]	3	XP_026739142.1	99.437	533	3	0	362	1960	1	533	0	1061
TRINITY_DN179331_c0_g1	XP_026741242.1 15-hydroxyprostaglandin dehydrogenase [NAD(+)]-like [Trichoplusia ni]	2	XP_026741242.1	100	274	0	0	357	1178	1	274	0	520
TRINITY_DN179389_c0_g1	XP_026729350.1 luciferin 4-monooxygenase-like [Trichoplusia ni]	3	XP_026729350.1	100	538	0	0	114	1727	1	538	0	1124
TRINITY_DN179375_c0_g1	XP_026747854.1 pancreatic lipase-related protein 2-like [Trichoplusia ni]	1	XP_026747854.1	100	335	0	0	75	1079	1	335	0	664
TRINITY_DN197782_c0_g1	XP_026732536.1 glutathione S-transferase 2-like [Trichoplusia ni]	1	XP_026732536.1	93.333	30	2	0	735	824	147	176	1.69e-08	60.5
TRINITY_DN197723_c0_g1	PCG75303.1 hypothetical protein B5V51_11936 [Heliothis virescens]	3	PCG75303.1	93.333	30	2	0	339	428	73	102	1.18e-08	57
TRINITY_DN197736_c0_g1	XP_026739104.1 NADH dehydrogenase [ubiquinone] 1 alpha subcomplex subunit 5 [Trichoplusia ni]	1	XP_026739104.1	100	28	0	0	237	320	7	34	3.35e-10	59.3
TRINITY_DN113402_c0_g1	XP_026730721.1 glucose dehydrogenase [FAD, quinone]-like [Trichoplusia ni]	1	XP_026730721.1	97.633	169	4	0	1	507	127	295	3.52e-114	342
TRINITY_DN159357_c0_g1	XP_026730889.1 lipase 3-like [Trichoplusia ni]	3	XP_026730889.1	100	237	0	0	21	731	130	366	4.99e-177	499
TRINITY_DN180071_c0_g1	XP_026738427.1 juvenile hormone epoxide hydrolase-like [Trichoplusia ni]	1	XP_026738427.1	97.733	397	9	0	19	1209	63	459	0	801
TRINITY_DN144145_c0_g1	XP_026755483.1 carbonic anhydrase 7 [Galleria mellonella]	1	XP_026755483.1	90.909	33	3	0	100	2	248	280	6.63e-11	65.1
TRINITY_DN146038_c0_g1	XP_026739430.1 esterase B1-like [Trichoplusia ni]	2	XP_026739430.1	97.549	204	5	0	614	3	325	528	4.2e-131	385
TRINITY_DN146098_c0_g2	XP_026744102.1 pro-resilin-like [Trichoplusia ni]	1	XP_026744102.1	100	204	0	0	1971	1360	24	227	2.53e-57	199
TRINITY_DN180549_c0_g1	XP_026736454.1 cysteine dioxygenase type 1 [Trichoplusia ni]	5	XP_026736454.1	100	287	0	0	276	1136	1	287	0	538
TRINITY_DN180507_c0_g1	XP_026739093.1 trypsin, alkaline C-like [Trichoplusia ni]	3	XP_026739093.1	99.606	254	1	0	563	1324	1	254	4.71e-165	482
TRINITY_DN180561_c0_g1	XP_026734704.1 uncharacterized protein LOC113498760 [Trichoplusia ni]	2	XP_026734704.1	100	27	0	0	3	83	43	69	5.76e-10	60.8
TRINITY_DN127454_c0_g1	XP_026732229.1 glycine-rich cell wall structural protein-like [Trichoplusia ni]	1	XP_026732229.1	100	46	0	0	43	180	1	46	1.71e-19	94.7
TRINITY_DN127460_c0_g1	XP_026737448.1 uncharacterized protein LOC113500759 [Trichoplusia ni]	1	XP_026737448.1	93.103	29	2	0	228	314	321	349	1.39e-10	63.2
TRINITY_DN110539_c0_g1	XP_026743865.1 bile salt-activated lipase-like [Trichoplusia ni]	5	XP_026743865.1	100	203	0	0	1	609	125	327	2.02e-144	419
TRINITY_DN181029_c0_g1	XP_026743095.1 insecticyanin-A-like [Trichoplusia ni]	1	XP_026743095.1	96.059	203	8	0	654	46	12	214	3.11e-134	384
TRINITY_DN185616_c0_g1	XP_026739609.1 uncharacterized protein LOC113502295 [Trichoplusia ni]	1	XP_026739609.1	100	76	0	0	695	468	1	76	1.32e-47	160
TRINITY_DN150374_c0_g1	XP_026730744.1 uncharacterized protein LOC113495913 [Trichoplusia ni]	1	XP_026730744.1	100	167	0	0	126	626	17	183	7.74e-120	347
TRINITY_DN165010_c0_g1	XP_026740473.1 facilitated trehalose transporter Tret1-like [Trichoplusia ni]	1	XP_026740473.1	97.143	35	1	0	246	350	24	58	4.28e-14	73.9
TRINITY_DN148408_c0_g1	XP_026734464.1 D-arabinitol dehydrogenase 1-like [Trichoplusia ni]	1	XP_026734464.1	95.833	24	1	0	72	1	49	72	7.04e-07	52.8
TRINITY_DN191146_c0_g1	sp|C0HL91.1|AKH1A_AGRIP RecName: Full=Adipokinetic prohormone type 1; Contains: RecName: Full=Adipokinetic hormone 1; Short=AKH-1; Flags: Precursor	2	sp|C0HL91.1|AKH1A_AGRIP	89.13	46	4	1	139	273	23	68	1.23e-20	85.5
TRINITY_DN121171_c0_g1	XP_026730651.1 general odorant-binding protein 28a-like isoform X2 [Trichoplusia ni]	2	XP_026730651.1	99.346	153	1	0	331	789	1	153	5.31e-108	317
TRINITY_DN111051_c0_g1	XP_026729961.1 endocuticle structural glycoprotein ABD-5-like [Trichoplusia ni]	4	XP_026729961.1	100	91	0	0	349	77	25	115	2.15e-48	159
TRINITY_DN111015_c0_g1	XP_026731106.1 uncharacterized protein LOC113496168 [Trichoplusia ni]	4	XP_026731106.1	100	276	0	0	2123	1296	1	276	1.51e-121	372
TRINITY_DN111085_c0_g1	XP_026740266.1 uncharacterized protein LOC113502779 [Trichoplusia ni]	1	XP_026740266.1	96.988	166	5	0	828	331	87	252	2.87e-94	287
TRINITY_DN111011_c0_g1	XP_026735895.1 uncharacterized protein LOC113499579 [Trichoplusia ni]	3	XP_026735895.1	100	76	0	0	429	202	991	1066	4.78e-21	95.1
TRINITY_DN111006_c0_g1	XP_026726461.1 uncharacterized protein LOC113492929 [Trichoplusia ni]	3	XP_026726461.1	100	247	0	0	540	1280	1	247	9.86e-153	440
TRINITY_DN150658_c0_g1	XP_026740050.1 fatty acyl-CoA reductase wat-like [Trichoplusia ni]	1	XP_026740050.1	100	24	0	0	366	295	242	265	2.12e-06	52.4
TRINITY_DN150618_c0_g1	XP_026734732.1 uncharacterized protein LOC113498787 [Trichoplusia ni]	1	XP_026734732.1	99.649	285	1	0	1139	285	51	335	0	560
TRINITY_DN145545_c0_g1	XP_026729623.1 arrestin homolog [Trichoplusia ni]	2	XP_026729623.1	100	407	0	0	2167	947	1	407	0	818
TRINITY_DN139217_c0_g1	XP_026731988.1 pancreatic triacylglycerol lipase-like [Trichoplusia ni]	1	XP_026731988.1	100	120	0	0	434	75	213	332	3.66e-82	251
TRINITY_DN146691_c0_g1	XP_026743889.1 uncharacterized protein LOC113505416 [Trichoplusia ni]	5	XP_026743889.1	100	138	0	0	545	132	1	138	9.89e-98	285
TRINITY_DN110144_c0_g1	XP_026747797.1 venom carboxylesterase-6-like [Trichoplusia ni]	6	XP_026747797.1	98.99	198	2	0	2	595	297	494	2.42e-131	387
TRINITY_DN189156_c0_g1	XP_026737515.1 uncharacterized protein LOC113500818 [Trichoplusia ni]	3	XP_026737515.1	100	216	0	0	19	666	1	216	6.82e-159	446
TRINITY_DN147163_c0_g1	XP_026740309.1 uncharacterized protein LOC113502808 [Trichoplusia ni]	3	XP_026740309.1	99.502	201	1	0	386	988	1	201	2.18e-131	380
TRINITY_DN147162_c0_g1	XP_026732990.1 trypsin CFT-1-like [Trichoplusia ni]	1	XP_026732990.1	100	256	0	0	1477	710	1	256	1.21e-172	492
TRINITY_DN161758_c0_g1	XP_026735871.1 UDP-glucuronosyltransferase 2B37-like [Trichoplusia ni]	3	XP_026735871.1	84.524	168	26	0	2	505	828	995	1.07e-95	304
TRINITY_DN111293_c0_g1	XP_026732711.1 uncharacterized protein LOC113497372 [Trichoplusia ni]	1	XP_026732711.1	99.297	711	5	0	2208	76	1	711	0	1196
TRINITY_DN167537_c0_g1	XP_026740470.1 cytochrome P450 6k1-like [Trichoplusia ni]	1	XP_026740470.1	85.906	149	21	0	448	2	256	404	4.88e-88	273
TRINITY_DN124140_c0_g1	XP_026736017.1 UDP-glucuronosyltransferase 2B9-like [Trichoplusia ni]	3	XP_026736017.1	100	134	0	0	25	426	101	234	2.73e-90	277
TRINITY_DN110080_c0_g1	XP_026742171.1 pupal cuticle protein PCP52-like [Trichoplusia ni]	1	XP_026742171.1	99.66	294	1	0	994	113	1	294	1.26e-112	335
TRINITY_DN110025_c0_g1	XP_026742842.1 2-oxoglutarate dehydrogenase, mitochondrial-like [Trichoplusia ni]	1	XP_026742842.1	99.901	1006	1	0	3611	594	1	1006	0	2111
TRINITY_DN145902_c0_g1	XP_026730941.1 purine nucleoside phosphorylase-like isoform X1 [Trichoplusia ni]	1	XP_026730941.1	100	28	0	0	2	85	50	77	7.87e-09	63.2
TRINITY_DN145984_c1_g1	XP_026744217.1 chymotrypsinogen B-like [Trichoplusia ni]	1	XP_026744217.1	98.93	374	4	0	1360	239	1	374	0	746
TRINITY_DN179863_c0_g1	XP_026727348.1 uncharacterized protein LOC113493533 [Trichoplusia ni]	2	XP_026727348.1	99.24	263	2	0	39	827	1	263	9.79e-175	490
TRINITY_DN179804_c0_g1	XP_026745108.1 uncharacterized protein LOC113506459 [Trichoplusia ni]	1	XP_026745108.1	100	99	0	0	88	384	1	99	4.5e-57	180
TRINITY_DN155118_c0_g1	XP_023215954.1 microtubule-associated proteins 1A/1B light chain 3B-like [Centruroides sculpturatus]	1	XP_023215954.1	72.131	61	17	0	176	358	1	61	4.62e-25	97.8
TRINITY_DN123158_c0_g1	AHW81488.1 alpha-tubulin, partial [Phyllonorycter ringoniella]	3	AHW81488.1	97.938	194	4	0	582	1	20	213	2.37e-126	362
TRINITY_DN179267_c0_g1	XP_026724880.1 uncharacterized protein LOC113491621 [Trichoplusia ni]	1	XP_026724880.1	93.333	45	3	0	351	217	196	240	8.1e-13	75.9
TRINITY_DN179525_c0_g1	XP_026733188.1 skin secretory protein xP2-like, partial [Trichoplusia ni]	4	XP_026733188.1	100	138	0	0	1205	792	30	167	7.55e-79	254
TRINITY_DN193606_c0_g1	XP_021195897.1 uncharacterized protein LOC110380272 isoform X2 [Helicoverpa armigera]	2	XP_021195897.1	89.474	133	13	1	189	587	1	132	7.62e-84	253
TRINITY_DN193603_c0_g1	XP_026733141.1 trypsin CFT-1-like [Trichoplusia ni]	1	XP_026733141.1	100	78	0	0	3	236	179	256	1.43e-50	166
TRINITY_DN176279_c0_g1	XP_026732755.1 uncharacterized protein LOC113497409 [Trichoplusia ni]	1	XP_026732755.1	100	29	0	0	87	1	73	101	1.09e-09	61.6
TRINITY_DN119028_c0_g1	XP_026736011.1 UDP-glucuronosyltransferase 2B9-like isoform X2 [Trichoplusia ni]	3	XP_026736011.1	100	173	0	0	520	2	106	278	1.37e-122	361
TRINITY_DN146765_c0_g1	XP_026725148.1 glucose dehydrogenase [FAD, quinone]-like [Trichoplusia ni]	3	XP_026725148.1	100	319	0	0	1	957	300	618	0	665
TRINITY_DN146791_c0_g1	XP_026737248.1 cytochrome b5-related protein-like [Trichoplusia ni]	1	XP_026737248.1	100	106	0	0	70	387	1	106	4.34e-71	225
TRINITY_DN180401_c0_g1	XP_026736789.1 regucalcin-like [Trichoplusia ni]	2	XP_026736789.1	100	144	0	0	432	1	138	281	1.63e-101	299
TRINITY_DN180423_c0_g1	XP_026732536.1 glutathione S-transferase 2-like [Trichoplusia ni]	1	XP_026732536.1	79.487	39	7	1	716	600	75	112	8.4e-08	58.2
TRINITY_DN180627_c0_g1	XP_026728009.1 fatty acid-binding protein 2-like [Trichoplusia ni]	1	XP_026728009.1	97.297	37	1	0	6	116	81	117	5.1e-14	74.3
TRINITY_DN110439_c0_g1	XP_026744362.1 uncharacterized protein LOC113505755 [Trichoplusia ni]	1	XP_026744362.1	99.091	550	5	0	307	1956	546	1095	0	1130
TRINITY_DN110424_c0_g1	XP_026735425.1 uncharacterized protein LOC113499229 [Trichoplusia ni]	1	XP_026735425.1	100	384	0	0	406	1557	1	384	0	783
TRINITY_DN196664_c0_g1	AAL11346.1 phosphoenolpyruvate carboxykinase, partial [Platyphora kollari]	1	AAL11346.1	67.347	49	12	1	432	286	31	75	4.86e-10	59.7
TRINITY_DN118726_c0_g1	XP_026733341.1 calexcitin-2-like [Trichoplusia ni]	1	XP_026733341.1	97.674	129	3	0	410	24	14	142	1.07e-87	262
TRINITY_DN182104_c0_g1	XP_026725647.1 serine hydrolase-like protein [Trichoplusia ni]	1	XP_026725647.1	96.429	28	1	0	235	318	192	219	3.25e-10	62
TRINITY_DN125813_c0_g1	XP_026740327.1 glucose dehydrogenase [FAD, quinone]-like [Trichoplusia ni]	1	XP_026740327.1	93.548	31	2	0	93	1	252	282	8.13e-09	65.1
TRINITY_DN145791_c0_g1	XP_026728513.1 myrosinase 1-like [Trichoplusia ni]	5	XP_026728513.1	96.8	125	4	0	386	12	1	125	3.56e-72	229
TRINITY_DN116569_c0_g1	XP_026729957.1 myrosinase 1-like [Trichoplusia ni]	2	XP_026729957.1	99.167	120	1	0	362	3	300	419	5.16e-80	249
TRINITY_DN145395_c0_g1	XP_026747546.1 lipase member H-like [Trichoplusia ni]	2	XP_026747546.1	98.578	211	3	0	763	131	11	221	7.2e-150	428
TRINITY_DN110266_c0_g1	XP_026741374.1 uncharacterized protein LOC113503544 [Trichoplusia ni]	5	XP_026741374.1	100	335	0	0	80	1084	1	335	0	645
TRINITY_DN110234_c2_g1	XP_026736005.1 trypsin CFT-1-like [Trichoplusia ni]	3	XP_026736005.1	99.559	227	1	0	1180	500	31	257	1.16e-160	457
TRINITY_DN110219_c0_g1	PCG79422.1 hypothetical protein B5V51_807 [Heliothis virescens]	1	PCG79422.1	91.139	79	5	1	546	310	1	77	7.32e-41	146
TRINITY_DN152888_c0_g1	XP_026738018.1 retinol-binding protein pinta-like [Trichoplusia ni]	1	XP_026738018.1	100	46	0	0	747	610	182	227	3.55e-20	94.4
TRINITY_DN116365_c0_g1	XP_026734701.1 uncharacterized protein LOC113498756 [Trichoplusia ni]	1	XP_026734701.1	100	92	0	0	88	363	1	92	4.46e-62	192
TRINITY_DN145084_c0_g1	XP_026735468.1 UDP-glucuronosyltransferase 2C1-like [Trichoplusia ni]	3	XP_026735468.1	100	90	0	0	80	349	1	90	3.63e-56	188
TRINITY_DN145056_c0_g1	XP_026740258.1 cytosolic 10-formyltetrahydrofolate dehydrogenase [Trichoplusia ni]	3	XP_026740258.1	99.784	925	2	0	283	3057	1	925	0	1870
TRINITY_DN145038_c0_g1	XP_026733340.1 calexcitin-2-like [Trichoplusia ni]	1	XP_026733340.1	100	183	0	0	748	200	1	183	2.11e-119	345
TRINITY_DN145057_c0_g1	XP_026726076.1 multidrug resistance-associated protein 4-like [Trichoplusia ni]	1	XP_026726076.1	99.927	1368	1	0	4306	203	1	1368	0	2713
TRINITY_DN145077_c1_g1	XP_026725825.1 zinc finger protein GLIS2-like isoform X1 [Trichoplusia ni]	1	XP_026725825.1	99.76	417	1	0	3324	2074	1	417	0	816
TRINITY_DN145022_c0_g1	XP_026747797.1 venom carboxylesterase-6-like [Trichoplusia ni]	6	XP_026747797.1	98.261	345	6	0	25	1059	8	352	0	700
TRINITY_DN145028_c0_g1	XP_026725733.1 uncharacterized protein LOC113492474 isoform X2 [Trichoplusia ni]	1	XP_026725733.1	98.639	147	2	0	148	588	1	147	2.06e-55	188
TRINITY_DN145081_c0_g1	XP_026739835.1 uncharacterized protein LOC113499706 [Trichoplusia ni]	1	XP_026739835.1	90.426	188	17	1	87	650	1	187	1.18e-53	186
TRINITY_DN157780_c0_g1	XP_026725288.1 ATP-binding cassette sub-family A member 3-like isoform X2 [Trichoplusia ni]	1	XP_026725288.1	100	21	0	0	2	64	1661	1681	5.32e-05	48.5
TRINITY_DN147717_c0_g1	XP_026741277.1 cytochrome P450 6B6-like [Trichoplusia ni]	2	XP_026741277.1	100	76	0	0	81	308	1	76	2.36e-46	161
TRINITY_DN123062_c0_g1	XP_026732755.1 uncharacterized protein LOC113497409 [Trichoplusia ni]	4	XP_026732755.1	71.053	38	11	0	116	3	253	290	4.12e-09	60.5
TRINITY_DN185248_c0_g1	OWR40668.1 e3 ubiquitin-protein ligase CCNB1IP1 [Danaus plexippus plexippus]	1	OWR40668.1	71.206	257	70	3	860	102	2	258	3.89e-137	395
TRINITY_DN101531_c0_g1	XP_026730702.1 transmembrane protease serine 9-like [Trichoplusia ni]	1	XP_026730702.1	100	28	0	0	416	333	485	512	1.93e-08	58.5
TRINITY_DN101583_c0_g1	XP_026730702.1 transmembrane protease serine 9-like [Trichoplusia ni]	1	XP_026730702.1	100	28	0	0	3	86	147	174	3.62e-10	62.8
TRINITY_DN152911_c0_g1	PZC71211.1 hypothetical protein B5X24_HaOG213923 [Helicoverpa armigera]	1	PZC71211.1	43.373	83	39	3	656	895	27	104	3.71e-10	65.5
TRINITY_DN152922_c0_g1	XP_026736022.1 UDP-glucuronosyltransferase 2B18-like [Trichoplusia ni]	3	XP_026736022.1	100	136	0	0	3	410	221	356	1.7e-93	285
TRINITY_DN179146_c0_g1	XP_026740503.1 inositol oxygenase-like [Trichoplusia ni]	2	XP_026740503.1	100	292	0	0	130	1005	1	292	0	606
TRINITY_DN179167_c1_g1	XP_026743732.1 glutathione S-transferase 1-like [Trichoplusia ni]	1	XP_026743732.1	100	222	0	0	531	1196	1	222	1.25e-151	435
TRINITY_DN185832_c0_g1	XP_026743018.1 zinc carboxypeptidase-like [Trichoplusia ni]	1	XP_026743018.1	91.892	37	3	0	407	517	267	303	8.29e-13	72.4
TRINITY_DN141668_c0_g1	XP_026732167.1 uncharacterized protein LOC113496960 [Trichoplusia ni]	1	XP_026732167.1	84.615	39	6	0	75	191	8	46	3.28e-15	73.9
TRINITY_DN190775_c0_g1	XP_026739097.1 trypsin, alkaline A-like [Trichoplusia ni]	1	XP_026739097.1	100	28	0	0	259	342	156	183	3.7e-11	64.7
TRINITY_DN179411_c0_g1	XP_026727515.1 serine protease inhibitor dipetalogastin-like [Trichoplusia ni]	6	XP_026727515.1	50	44	21	1	211	83	30	73	6.4e-05	45.8
TRINITY_DN179424_c0_g1	XP_026729277.1 larval cuticle protein 1-like [Trichoplusia ni]	1	XP_026729277.1	100	110	0	0	463	134	1	110	2.45e-63	196
TRINITY_DN179494_c0_g1	AAB18243.1 microsomal epoxide hydrolase [Trichoplusia ni]	2	AAB18243.1	99.051	316	3	0	1015	68	148	463	0	636
TRINITY_DN179479_c0_g1	XP_026739294.1 classical arabinogalactan protein 9 [Trichoplusia ni]	1	XP_026739294.1	98.851	261	3	0	2272	1490	9	269	1.56e-108	339
TRINITY_DN183533_c0_g1	XP_026730710.1 transmembrane protease serine 9-like [Trichoplusia ni]	1	XP_026730710.1	100	31	0	0	267	359	813	843	3.81e-10	62.8
TRINITY_DN184447_c0_g1	XP_026736662.1 cytochrome P450 6B6-like [Trichoplusia ni]	1	XP_026736662.1	99.412	170	1	0	3	512	99	268	8.87e-106	316
TRINITY_DN150901_c0_g1	PCG78250.1 hypothetical protein B5V51_4726 [Heliothis virescens]	1	PCG78250.1	40.314	191	107	5	868	308	1	188	7.09e-34	129
TRINITY_DN140064_c0_g1	PZC77409.1 hypothetical protein B5X24_HaOG203457 [Helicoverpa armigera]	1	PZC77409.1	45.946	111	11	1	333	1	121	182	5.55e-22	91.7
TRINITY_DN171260_c0_g1	XP_026746609.1 polyhomeotic-proximal chromatin protein-like isoform X8 [Trichoplusia ni]	1	XP_026746609.1	100	27	0	0	82	2	13	39	6.68e-08	55.5
TRINITY_DN183271_c0_g1	XP_026726291.1 carboxylesterase 1C-like [Trichoplusia ni]	1	XP_026726291.1	100	49	0	0	1	147	329	377	2.73e-26	106
TRINITY_DN159627_c0_g1	XP_026741727.1 collagenase-like [Trichoplusia ni]	1	XP_026741727.1	100	130	0	0	2	391	161	290	1.39e-84	255
TRINITY_DN147051_c1_g1	XP_026741210.1 15-hydroxyprostaglandin dehydrogenase [NAD(+)]-like [Trichoplusia ni]	1	XP_026741210.1	100	276	0	0	927	100	1	276	0	568
TRINITY_DN152254_c0_g1	XP_026736862.1 uncharacterized protein LOC113500315 [Trichoplusia ni]	1	XP_026736862.1	98.529	204	3	0	693	82	18	221	6.08e-147	418
TRINITY_DN132321_c0_g1	XP_023226254.1 tubulin beta-4B chain-like [Centruroides sculpturatus]	3	XP_023226254.1	98.611	72	1	0	218	3	1	72	2.65e-46	152
TRINITY_DN172404_c0_g1	XP_026738921.1 facilitated trehalose transporter Tret1-like [Trichoplusia ni]	1	XP_026738921.1	100	28	0	0	84	1	334	361	3.07e-07	59.7
TRINITY_DN186731_c0_g1	XP_026729120.1 innexin inx2-like [Trichoplusia ni]	1	XP_026729120.1	100	282	0	0	1	846	90	371	2.94e-177	509
TRINITY_DN153428_c0_g1	XP_026746048.1 cytochrome P450 4d2-like [Trichoplusia ni]	1	XP_026746048.1	100	28	0	0	731	648	241	268	1.57e-07	58.9
TRINITY_DN147513_c0_g1	XP_026740603.1 glucosylceramidase-like [Trichoplusia ni]	1	XP_026740603.1	88.889	27	3	0	2	82	425	451	1.23e-05	52
TRINITY_DN154570_c0_g1	XP_026747801.1 esterase FE4-like [Trichoplusia ni]	2	XP_026747801.1	77.143	140	32	0	420	1	66	205	1.29e-73	235
TRINITY_DN188998_c0_g1	XP_026736026.1 UDP-glucuronosyltransferase 2B31-like [Trichoplusia ni]	1	XP_026736026.1	100	67	0	0	2	202	451	517	3.28e-15	82.8
TRINITY_DN117447_c0_g1	XP_026740311.1 17-beta-hydroxysteroid dehydrogenase 14-like [Trichoplusia ni]	3	XP_026740311.1	98.469	196	3	0	3	590	54	249	4.96e-138	393
TRINITY_DN120274_c0_g1	XP_026726412.1 protein takeout-like [Trichoplusia ni]	5	XP_026726412.1	97.222	36	1	0	506	399	40	75	2.06e-13	72.4
TRINITY_DN181136_c0_g1	XP_026741277.1 cytochrome P450 6B6-like [Trichoplusia ni]	2	XP_026741277.1	100	207	0	0	876	256	299	505	1.05e-147	430
TRINITY_DN146474_c0_g1	ABV68860.1 kalikludin [Trichoplusia ni]	3	ABV68860.1	100	75	0	0	286	62	1	75	1.18e-48	155
TRINITY_DN145290_c0_g1	XP_026744984.1 LOW QUALITY PROTEIN: serine/threonine-protein kinase WNK1-like [Trichoplusia ni]	4	XP_026744984.1	100	46	0	0	51	188	1	46	2.19e-19	94
TRINITY_DN145223_c0_g1	XP_026729837.1 histone H2A-beta, sperm-like [Trichoplusia ni]	1	XP_026729837.1	100	136	0	0	183	590	1	136	2.28e-81	252
TRINITY_DN115531_c0_g1	XP_026729802.1 tubulin alpha chain-like isoform X2 [Trichoplusia ni]	3	XP_026729802.1	100	99	0	0	3	299	353	451	1.47e-60	207
TRINITY_DN192312_c0_g1	XP_026743423.1 calphotin-like [Trichoplusia ni]	3	XP_026743423.1	86.538	52	7	0	374	529	1	52	2.35e-10	63.5
TRINITY_DN191248_c0_g1	XP_026736003.1 trypsin CFT-1-like [Trichoplusia ni]	1	XP_026736003.1	78.947	38	8	0	725	612	129	166	9.45e-09	61.6
TRINITY_DN114624_c0_g1	XP_026724876.1 uncharacterized protein LOC113491880 [Trichoplusia ni]	1	XP_026724876.1	85.068	221	0	1	1032	370	24	211	3.15e-124	366
TRINITY_DN184578_c0_g1	AAR06266.1 peritrophic membrane chitin binding protein 2 [Trichoplusia ni]	3	AAR06266.1	100	40	0	0	1	120	1037	1076	4.12e-16	86.3
TRINITY_DN135865_c0_g1	XP_026733249.1 circumsporozoite protein-like isoform X1 [Trichoplusia ni]	1	XP_026733249.1	100	40	0	0	1	120	285	324	8.08e-16	78.2
TRINITY_DN148806_c0_g1	XP_026735987.1 cytochrome c oxidase subunit 5B, mitochondrial-like [Trichoplusia ni]	3	XP_026735987.1	100	112	0	0	105	440	1	112	2.4e-79	236
TRINITY_DN142417_c0_g1	XP_013181206.1 PREDICTED: uncharacterized protein LOC106127619 isoform X1 [Papilio xuthus]	2	XP_013181206.1	41.818	110	9	2	3	332	1	55	2.96e-15	72.8
TRINITY_DN110696_c1_g1	XP_026728033.1 fatty acid-binding protein 2-like [Trichoplusia ni]	3	XP_026728033.1	100	125	0	0	534	160	1	125	4.47e-85	253
TRINITY_DN110677_c0_g1	XP_026741277.1 cytochrome P450 6B6-like [Trichoplusia ni]	2	XP_026741277.1	99.702	336	1	0	18	1025	38	373	0	684
TRINITY_DN144912_c1_g1	XP_026744618.1 organic cation transporter protein-like [Trichoplusia ni]	4	XP_026744618.1	99.458	553	3	0	2258	600	1	553	0	1137
TRINITY_DN144929_c0_g1	PCG63633.1 hypothetical protein B5V51_11969 [Heliothis virescens]	2	PCG63633.1	94.602	389	21	0	1379	213	1	389	0	748
TRINITY_DN144938_c1_g1	XP_026734677.1 larval cuticle protein LCP-17-like [Trichoplusia ni]	3	XP_026734677.1	99.296	142	1	0	580	155	1	142	4.52e-78	236
TRINITY_DN146852_c0_g1	XP_026730659.1 uncharacterized protein LOC113495862 [Trichoplusia ni]	1	XP_026730659.1	99.569	232	1	0	940	245	6	237	1.29e-164	468
TRINITY_DN148919_c0_g1	XP_026728034.1 uncharacterized protein LOC113494086 [Trichoplusia ni]	1	XP_026728034.1	100	134	0	0	404	3	637	770	9.32e-84	274
TRINITY_DN158912_c0_g1	XP_026731840.1 uncharacterized protein LOC113496722 [Trichoplusia ni]	1	XP_026731840.1	100	93	0	0	339	61	1	93	5.65e-64	196
TRINITY_DN111907_c0_g1	XP_026741915.1 alpha-amylase 2-like [Trichoplusia ni]	5	XP_026741915.1	92.593	189	11	1	577	1134	17	205	3e-119	361
TRINITY_DN163370_c0_g1	XP_026740503.1 inositol oxygenase-like [Trichoplusia ni]	1	XP_026740503.1	93.333	30	2	0	303	392	256	285	1.42e-09	61.2
TRINITY_DN149020_c0_g1	XP_026727566.1 vegetative cell wall protein gp1-like [Trichoplusia ni]	1	XP_026727566.1	99.412	170	1	0	1535	2044	245	414	1.4e-113	354
TRINITY_DN182900_c0_g1	XP_026726077.1 multidrug resistance-associated protein 4-like [Trichoplusia ni]	1	XP_026726077.1	100	112	0	0	1	336	845	956	1.98e-67	226
TRINITY_DN190221_c0_g1	XP_021185560.1 uncharacterized protein LOC110372871 [Helicoverpa armigera]	2	XP_021185560.1	83.929	112	18	0	1750	1415	1	112	2.65e-58	199
TRINITY_DN190411_c0_g1	XP_026725678.1 pupal cuticle protein 20-like [Trichoplusia ni]	1	XP_026725678.1	100	73	0	0	275	57	97	169	1.36e-42	149
TRINITY_DN192138_c0_g1	XP_026739825.1 peroxidase-like [Trichoplusia ni]	1	XP_026739825.1	100	27	0	0	83	3	481	507	6.87e-09	58.9
TRINITY_DN169856_c0_g1	XP_026740503.1 inositol oxygenase-like [Trichoplusia ni]	2	XP_026740503.1	97.059	34	1	0	488	387	33	66	1.3e-12	70.5
TRINITY_DN192682_c0_g1	XP_026735421.1 UDP-glucuronosyltransferase 2B7-like [Trichoplusia ni]	1	XP_026735421.1	100	155	0	0	467	3	25	179	3.71e-106	318
TRINITY_DN135670_c0_g1	XP_026746986.1 40S ribosomal protein S10 [Trichoplusia ni]	1	XP_026746986.1	100	28	0	0	3	86	120	147	1.07e-09	58.9
TRINITY_DN112397_c0_g1	XP_026735544.1 putative uncharacterized protein DDB_G0271606 [Trichoplusia ni]	1	XP_026735544.1	99.136	579	1	1	1884	148	1	575	0	883
TRINITY_DN173114_c0_g1	PCG69870.1 hypothetical protein B5V51_3584 [Heliothis virescens]	3	PCG69870.1	91.304	23	2	0	182	250	1	23	0.000152	45.1
TRINITY_DN109998_c0_g1	XP_026740550.1 uncharacterized protein LOC113502971 [Trichoplusia ni]	6	XP_026740550.1	99.438	178	1	0	235	768	1	178	1.19e-111	329
TRINITY_DN147371_c0_g1	XP_026732981.1 nose resistant to fluoxetine protein 6-like [Trichoplusia ni]	1	XP_026732981.1	93.443	61	4	0	3	185	717	777	3.83e-30	124
TRINITY_DN140421_c0_g1	XP_026726053.1 uncharacterized protein LOC113492663 [Trichoplusia ni]	1	XP_026726053.1	78.378	37	8	0	3	113	143	179	7.24e-11	65.1
TRINITY_DN173966_c0_g1	ADP21473.1 ribosomal protein L13A [Antheraea yamamai]	3	ADP21473.1	96.667	30	1	0	91	2	88	117	2.26e-13	70.9
TRINITY_DN117039_c0_g1	XP_026726296.1 esterase FE4-like [Trichoplusia ni]	2	XP_026726296.1	92.453	53	4	0	3	161	512	564	2.46e-25	107
TRINITY_DN186325_c0_g1	XP_026736017.1 UDP-glucuronosyltransferase 2B9-like [Trichoplusia ni]	1	XP_026736017.1	100	39	0	0	905	789	482	520	4.11e-13	76.6
TRINITY_DN152132_c0_g1	XP_026726533.1 cytochrome P450 6B5-like [Trichoplusia ni]	2	XP_026726533.1	94.444	108	6	0	324	1	1	108	8.12e-60	197
TRINITY_DN152174_c0_g1	XP_026726533.1 cytochrome P450 6B5-like [Trichoplusia ni]	2	XP_026726533.1	99.083	109	1	0	2	328	60	168	2.38e-71	226
TRINITY_DN109899_c1_g1	XP_026730856.1 collagenase-like [Trichoplusia ni]	3	XP_026730856.1	99.301	286	2	0	1200	2057	20	305	0	536
TRINITY_DN109877_c0_g1	XP_026737679.1 filaggrin-2-like [Trichoplusia ni]	1	XP_026737679.1	100	293	0	0	1028	150	1	293	1.28e-55	190
TRINITY_DN110802_c0_g1	XP_026732845.1 uncharacterized protein LOC113497480 isoform X1 [Trichoplusia ni]	1	XP_026732845.1	99.286	140	1	0	389	808	1	140	5.95e-86	260
TRINITY_DN153207_c0_g1	KPJ06662.1 Chondroitin proteoglycan 2 [Papilio machaon]	1	KPJ06662.1	60	55	18	1	455	303	191	245	1.11e-10	65.1
TRINITY_DN185350_c0_g1	XP_026740273.1 uncharacterized protein LOC113502785 [Trichoplusia ni]	1	XP_026740273.1	100	94	0	0	327	46	158	251	1.63e-61	194
TRINITY_DN187270_c0_g1	XP_026734679.1 larval cuticle protein LCP-14-like [Trichoplusia ni]	1	XP_026734679.1	87.879	33	4	0	444	542	55	87	1.02e-08	57.8
TRINITY_DN185149_c0_g1	XP_026741583.1 xanthine dehydrogenase/oxidase-like isoform X2 [Trichoplusia ni]	3	XP_026741583.1	100	407	0	0	1	1221	854	1260	0	827
TRINITY_DN173668_c0_g1	XP_026732981.1 nose resistant to fluoxetine protein 6-like [Trichoplusia ni]	1	XP_026732981.1	96.063	127	5	0	3	383	651	777	1.44e-60	204
TRINITY_DN113922_c0_g1	KPJ11368.1 Endocuticle structural glycoprotein SgAbd-2 [Papilio machaon]	1	KPJ11368.1	96.667	30	1	0	90	1	49	78	8.48e-09	61.2
TRINITY_DN110989_c0_g1	AAQ84061.1 lw opsin, partial [Xanthopan morgani praedicta]	5	AAQ84061.1	92.92	113	8	0	807	469	11	123	5.78e-59	189
TRINITY_DN110977_c0_g1	XP_026730743.1 NPC intracellular cholesterol transporter 1 homolog 1b-like [Trichoplusia ni]	1	XP_026730743.1	97.826	138	3	0	1	414	547	684	7.82e-76	251
TRINITY_DN110945_c0_g1	XP_026741332.1 uncharacterized protein LOC113503507 [Trichoplusia ni]	1	XP_026741332.1	99.291	282	2	0	257	1102	1	282	0	560
TRINITY_DN145149_c1_g1	XP_026739088.1 trypsin, alkaline C-like [Trichoplusia ni]	3	XP_026739088.1	99.16	238	2	0	1780	1067	18	255	2.45e-151	446
TRINITY_DN145140_c0_g1	XP_026727567.1 cathepsin L1-like [Trichoplusia ni]	3	XP_026727567.1	99.44	357	2	0	180	1250	1	357	0	748
TRINITY_DN145108_c1_g1	XP_026739092.1 trypsin, alkaline B-like [Trichoplusia ni]	3	XP_026739092.1	99.606	254	1	0	864	103	1	254	0	515
TRINITY_DN145172_c0_g1	XP_026729529.1 uncharacterized protein LOC113495130 [Trichoplusia ni]	2	XP_026729529.1	100	274	0	0	1	822	112	385	0	560
TRINITY_DN146397_c0_g1	XP_026740327.1 glucose dehydrogenase [FAD, quinone]-like [Trichoplusia ni]	1	XP_026740327.1	100	30	0	0	91	2	450	479	9.13e-11	67.4
TRINITY_DN146358_c0_g1	XP_026746039.1 cytochrome P450 4d2-like [Trichoplusia ni]	1	XP_026746039.1	100	187	0	0	582	22	333	519	1.66e-133	390
TRINITY_DN112277_c0_g1	PZC74147.1 hypothetical protein B5X24_HaOG208219 [Helicoverpa armigera]	1	PZC74147.1	35.545	211	88	8	12	617	1	172	1.88e-13	73.6
TRINITY_DN160730_c0_g1	XP_026745784.1 trypsin, alkaline C-like isoform X2 [Trichoplusia ni]	1	XP_026745784.1	89.286	56	6	0	168	1	114	169	2.56e-27	107
TRINITY_DN181981_c0_g1	XP_026743090.1 uncharacterized protein LOC113504823 [Trichoplusia ni]	1	XP_026743090.1	98.701	231	3	0	803	1495	1	231	1.26e-144	421
TRINITY_DN102006_c0_g1	XP_026741374.1 uncharacterized protein LOC113503544 [Trichoplusia ni]	1	XP_026741374.1	100	26	0	0	317	240	653	678	1.07e-10	63.9
TRINITY_DN179768_c0_g1	XP_026727568.1 cytochrome P450 6B2-like [Trichoplusia ni]	1	XP_026727568.1	100	502	0	0	1628	123	16	517	0	980
TRINITY_DN149120_c0_g1	XP_026314826.1 tubulin alpha chain, testis-specific-like, partial [Hyposmocoma kahamanoa]	3	XP_026314826.1	100	161	0	0	112	594	1	161	1.28e-103	306
TRINITY_DN120907_c0_g1	XP_026731850.1 uncharacterized protein LOC113496731 [Trichoplusia ni]	1	XP_026731850.1	100	32	0	0	97	2	556	587	1.22e-10	66.2
TRINITY_DN112668_c0_g1	ABG72725.1 protease inhibitor-like protein [Antheraea mylitta]	1	ABG72725.1	50.794	63	31	0	353	165	1	63	5.78e-16	73.6
TRINITY_DN133632_c0_g1	XP_026740390.1 uncharacterized protein LOC113502859 [Trichoplusia ni]	1	XP_026740390.1	100	101	0	0	451	149	147	247	7.28e-66	206
TRINITY_DN133649_c0_g1	FAA00594.1 TPA: putative cuticle protein [Bombyx mori]	1	FAA00594.1	100	44	0	0	1	132	90	133	4.67e-24	94.4
TRINITY_DN133630_c0_g1	XP_026725512.1 uncharacterized protein LOC113492273 [Trichoplusia ni]	1	XP_026725512.1	61.905	42	6	1	130	35	3	44	0.00054	43.9
TRINITY_DN149582_c0_g1	XP_026737120.1 uncharacterized protein LOC113500494 [Trichoplusia ni]	3	XP_026737120.1	98.374	123	2	0	492	124	124	246	9.08e-71	228
TRINITY_DN122238_c0_g1	PCG67881.1 hypothetical protein B5V51_5868 [Heliothis virescens]	2	PCG67881.1	100	28	0	0	2	85	129	156	1.94e-10	62.8
TRINITY_DN123469_c0_g1	XP_026738002.1 juvenile hormone epoxide hydrolase-like [Trichoplusia ni]	6	XP_026738002.1	98.361	122	2	0	56	421	1	122	1.08e-82	257
TRINITY_DN120054_c0_g1	XP_026729285.1 endocuticle structural glycoprotein ABD-4-like isoform X2 [Trichoplusia ni]	1	XP_026729285.1	100	117	0	0	353	3	1	117	8.65e-80	238
TRINITY_DN189337_c0_g1	XP_026730522.1 collagenase-like [Trichoplusia ni]	1	XP_026730522.1	93.548	31	2	0	1	93	56	86	1.26e-10	65.9
TRINITY_DN119261_c0_g1	XP_026746486.1 uncharacterized protein LOC113507739 [Trichoplusia ni]	1	XP_026746486.1	96.552	29	1	0	265	351	71	99	6.7e-11	62
TRINITY_DN119272_c0_g1	XP_026727272.1 WW domain-containing oxidoreductase-like [Trichoplusia ni]	3	XP_026727272.1	100	378	0	0	1232	99	1	378	0	790
TRINITY_DN116626_c0_g1	XP_026740599.1 apolipoprotein D-like [Trichoplusia ni]	1	XP_026740599.1	93.103	29	2	0	462	376	196	224	1.43e-08	58.9
TRINITY_DN13979_c78_g1	XP_026732231.1 glutathione S-transferase-like isoform X5 [Trichoplusia ni]	1	XP_026732231.1	100	76	0	0	3	230	7	82	9.05e-50	161
TRINITY_DN185602_c0_g1	XP_026740270.1 uncharacterized protein LOC113502782 [Trichoplusia ni]	1	XP_026740270.1	98.361	122	2	0	2	367	130	251	9.82e-82	247
TRINITY_DN147466_c0_g1	XP_026745144.1 uncharacterized protein LOC113506509 [Trichoplusia ni]	3	XP_026745144.1	100	129	0	0	579	193	1	129	4.19e-83	263
TRINITY_DN52846_c19_g3	PZC82802.1 hypothetical protein B5X24_HaOG209587 [Helicoverpa armigera]	1	PZC82802.1	61.111	36	12	2	53	157	38	72	5.44e-06	41.6
TRINITY_DN13979_c73_g1	XP_026730761.1 collagenase-like [Trichoplusia ni]	4	XP_026730761.1	100	77	0	0	2	232	65	141	7.4e-48	159
TRINITY_DN52415_c0_g2	XP_026728739.1 kynurenine--oxoglutarate transaminase 3 isoform X1 [Trichoplusia ni]	2	XP_026728739.1	100	27	0	0	268	188	418	444	2.49e-10	62
TRINITY_DN41769_c0_g1	XP_026727681.1 alpha-crystallin B chain-like [Trichoplusia ni]	1	XP_026727681.1	100	67	0	0	201	1	1	67	4.99e-42	142
TRINITY_DN43686_c0_g1	XP_026740939.1 uncharacterized protein LOC113503289 [Trichoplusia ni]	3	XP_026740939.1	97.26	219	6	0	135	791	60	278	6.04e-158	447
TRINITY_DN75901_c0_g1	XP_026736003.1 trypsin CFT-1-like [Trichoplusia ni]	6	XP_026736003.1	99.58	238	1	0	113	826	21	258	3.7e-175	491
TRINITY_DN179441_c0_g1	XP_026740196.1 27 kDa hemolymph protein-like [Trichoplusia ni]	5	XP_026740196.1	99.559	227	1	0	196	876	1	227	2.34e-163	461
TRINITY_DN17500_c0_g1	XP_026742272.1 carboxypeptidase B-like [Trichoplusia ni]	1	XP_026742272.1	99.539	434	2	0	1379	78	1	434	0	872
TRINITY_DN52018_c0_g1	XP_026739270.1 peroxidase-like [Trichoplusia ni]	1	XP_026739270.1	88.204	568	1	2	3	1508	152	719	0	1020
TRINITY_DN110142_c0_g1	XP_026728050.1 uncharacterized protein LOC113494101 [Trichoplusia ni]	3	XP_026728050.1	99.792	481	1	0	2097	655	1	481	0	933

## Sheet: Blad1
x
TRINITY_DN42100_c1_g1	7
TRINITY_DN50928_c4_g1	7
TRINITY_DN33458_c0_g1	7
TRINITY_DN33458_c0_g2	7
TRINITY_DN44382_c1_g1	9
TRINITY_DN75901_c0_g1	6
TRINITY_DN33314_c0_g1	6
TRINITY_DN214731_c0_g1	6
TRINITY_DN52973_c3_g4	6
TRINITY_DN52973_c3_g2	6
TRINITY_DN123469_c0_g1	6
TRINITY_DN37831_c0_g1	6
TRINITY_DN180736_c0_g1	6
TRINITY_DN30880_c0_g1	6
TRINITY_DN110144_c0_g1	6
TRINITY_DN145022_c0_g1	6
TRINITY_DN1389_c0_g1	6
TRINITY_DN76635_c0_g1	6
TRINITY_DN150029_c0_g1	6
TRINITY_DN179411_c0_g1	6
TRINITY_DN80977_c0_g1	6
TRINITY_DN49259_c0_g1	6
TRINITY_DN109998_c0_g1	6
TRINITY_DN42181_c0_g1	6
TRINITY_DN49410_c0_g1	6
TRINITY_DN49410_c1_g1	6
TRINITY_DN152345_c0_g1	6
TRINITY_DN51485_c0_g1	6
TRINITY_DN41929_c0_g1	4
TRINITY_DN52963_c61_g1	4
TRINITY_DN24923_c0_g1	4
TRINITY_DN51806_c0_g1	4
TRINITY_DN46228_c1_g1	4
TRINITY_DN76652_c0_g1	4
TRINITY_DN54105_c0_g1	4
TRINITY_DN53573_c0_g1	4
TRINITY_DN42951_c0_g1	4
TRINITY_DN5733_c0_g1	4
TRINITY_DN27128_c0_g1	4
TRINITY_DN53274_c0_g1	4
TRINITY_DN63799_c0_g1	4
TRINITY_DN19009_c0_g1	4
TRINITY_DN31401_c1_g1	4
TRINITY_DN123062_c0_g1	4
TRINITY_DN59929_c0_g1	4
TRINITY_DN49827_c0_g1	4
TRINITY_DN144912_c1_g1	4
TRINITY_DN12515_c0_g1	4
TRINITY_DN52508_c1_g4	4
TRINITY_DN51776_c1_g1	4
TRINITY_DN11498_c0_g1	4
TRINITY_DN51026_c0_g1	4
TRINITY_DN49832_c1_g1	4
TRINITY_DN52508_c1_g3	4
TRINITY_DN111015_c0_g1	4
TRINITY_DN179525_c0_g1	4
TRINITY_DN52133_c6_g1	4
TRINITY_DN112223_c0_g1	4
TRINITY_DN51414_c1_g1	4
TRINITY_DN111051_c0_g1	4
TRINITY_DN76920_c0_g1	4
TRINITY_DN50943_c0_g1	4
TRINITY_DN29904_c0_g1	4
TRINITY_DN24087_c0_g1	4
TRINITY_DN52508_c1_g1	4
TRINITY_DN213679_c0_g1	4
TRINITY_DN52133_c2_g1	4
TRINITY_DN44441_c0_g1	4
TRINITY_DN214509_c0_g1	4
TRINITY_DN145290_c0_g1	4
TRINITY_DN215064_c0_g1	4
TRINITY_DN52660_c1_g1	4
TRINITY_DN47905_c1_g1	4
TRINITY_DN38470_c0_g1	4
TRINITY_DN52133_c5_g1	4
TRINITY_DN52133_c3_g1	4
TRINITY_DN110019_c0_g1	4
TRINITY_DN18357_c0_g1	4
TRINITY_DN75863_c2_g1	4
TRINITY_DN24279_c0_g1	4
TRINITY_DN43230_c3_g1	4
TRINITY_DN43230_c4_g1	4
TRINITY_DN13979_c73_g1	4
TRINITY_DN35712_c0_g1	4
TRINITY_DN54091_c0_g1	4
TRINITY_DN8002_c0_g1	4
TRINITY_DN180272_c0_g1	4
TRINITY_DN52963_c44_g1	4
TRINITY_DN18241_c0_g1	4
TRINITY_DN35681_c0_g1	4
TRINITY_DN11769_c0_g1	3
TRINITY_DN215176_c0_g1	3
TRINITY_DN186177_c0_g1	3
TRINITY_DN118762_c0_g1	3
TRINITY_DN217932_c0_g1	3
TRINITY_DN79181_c0_g1	3
TRINITY_DN115531_c0_g1	3
TRINITY_DN14067_c0_g1	3
TRINITY_DN181999_c0_g1	3
TRINITY_DN32937_c0_g1	3
TRINITY_DN76556_c0_g1	3
TRINITY_DN39822_c0_g1	3
TRINITY_DN132321_c0_g1	3
TRINITY_DN42478_c0_g1	3
TRINITY_DN45976_c2_g1	3
TRINITY_DN26064_c0_g1	3
TRINITY_DN77463_c0_g1	3
TRINITY_DN123158_c0_g1	3
TRINITY_DN148806_c0_g1	3
TRINITY_DN30099_c0_g1	3
TRINITY_DN149120_c0_g1	3
TRINITY_DN39880_c0_g1	3
TRINITY_DN2691_c0_g1	3
TRINITY_DN149641_c0_g1	3
TRINITY_DN7872_c0_g2	3
TRINITY_DN34686_c0_g1	3
TRINITY_DN41321_c0_g1	3
TRINITY_DN218519_c0_g1	3
TRINITY_DN119272_c0_g1	3
TRINITY_DN7654_c1_g1	3
TRINITY_DN180175_c0_g1	3
TRINITY_DN2151_c0_g1	3
TRINITY_DN16572_c0_g1	3
TRINITY_DN52654_c0_g1	3
TRINITY_DN80000_c0_g1	3
TRINITY_DN45392_c0_g1	3
TRINITY_DN21261_c0_g1	3
TRINITY_DN219800_c0_g1	3
TRINITY_DN147466_c0_g1	3
TRINITY_DN1365_c0_g1	3
TRINITY_DN37192_c0_g1	3
TRINITY_DN43633_c0_g1	3
TRINITY_DN52383_c0_g2	3
TRINITY_DN41422_c0_g1	3
TRINITY_DN53583_c0_g1	3
TRINITY_DN45392_c0_g2	3
TRINITY_DN145084_c0_g1	3
TRINITY_DN50057_c0_g2	3
TRINITY_DN78521_c0_g1	3
TRINITY_DN40054_c0_g1	3
TRINITY_DN124140_c0_g1	3
TRINITY_DN84490_c0_g1	3
TRINITY_DN35681_c1_g1	3
TRINITY_DN54145_c0_g1	3
TRINITY_DN52909_c24_g1	3
TRINITY_DN18974_c0_g1	3
TRINITY_DN52737_c21_g3	3
TRINITY_DN33098_c0_g1	3
TRINITY_DN49837_c0_g1	3
TRINITY_DN180166_c0_g1	3
TRINITY_DN13979_c71_g1	3
TRINITY_DN145108_c1_g1	3
TRINITY_DN55904_c0_g1	3
TRINITY_DN214601_c0_g1	3
TRINITY_DN52543_c4_g1	3
TRINITY_DN119006_c0_g1	3
TRINITY_DN21271_c0_g1	3
TRINITY_DN29249_c0_g1	3
TRINITY_DN145149_c1_g1	3
TRINITY_DN147863_c0_g1	3
TRINITY_DN19001_c1_g1	3
TRINITY_DN179389_c0_g1	3
TRINITY_DN51127_c1_g1	3
TRINITY_DN220338_c0_g1	3
TRINITY_DN144938_c1_g1	3
TRINITY_DN213638_c0_g1	3
TRINITY_DN43417_c0_g1	3
TRINITY_DN145056_c0_g1	3
TRINITY_DN19551_c1_g1	3
TRINITY_DN52902_c4_g3	3
TRINITY_DN10561_c0_g1	3
TRINITY_DN36755_c0_g1	3
TRINITY_DN52769_c1_g1	3
TRINITY_DN7568_c0_g1	3
TRINITY_DN95216_c0_g1	3
TRINITY_DN240835_c0_g1	3
TRINITY_DN5887_c0_g2	3
TRINITY_DN50376_c0_g1	3
TRINITY_DN50914_c0_g2	3
TRINITY_DN51275_c0_g1	3
TRINITY_DN224067_c0_g1	3
TRINITY_DN34590_c2_g1	3
TRINITY_DN241740_c0_g1	3
TRINITY_DN814_c1_g1	3
TRINITY_DN77412_c0_g1	3
TRINITY_DN77412_c0_g2	3
TRINITY_DN19250_c0_g1	3
TRINITY_DN8815_c0_g1	3
TRINITY_DN173966_c0_g1	3
TRINITY_DN28997_c0_g1	3
TRINITY_DN40033_c0_g1	3
TRINITY_DN180507_c0_g1	3
TRINITY_DN111483_c0_g1	3
TRINITY_DN19032_c0_g1	3
TRINITY_DN35780_c0_g1	3
TRINITY_DN42937_c0_g1	3
TRINITY_DN152922_c0_g1	3
TRINITY_DN119028_c0_g1	3
TRINITY_DN13337_c0_g1	3
TRINITY_DN84485_c0_g1	3
TRINITY_DN19848_c0_g1	3
TRINITY_DN54239_c1_g1	3
TRINITY_DN76080_c0_g1	3
TRINITY_DN213522_c0_g1	3
TRINITY_DN43677_c0_g1	3
TRINITY_DN20105_c0_g1	3
TRINITY_DN76607_c0_g1	3
TRINITY_DN52439_c2_g4	3
TRINITY_DN41599_c0_g1	3
TRINITY_DN31625_c0_g1	3
TRINITY_DN189797_c0_g1	3
TRINITY_DN40204_c1_g2	3
TRINITY_DN23533_c0_g1	3
TRINITY_DN204285_c0_g1	3
TRINITY_DN6055_c0_g1	3
TRINITY_DN51719_c1_g2	3
TRINITY_DN66308_c0_g1	3
TRINITY_DN48954_c0_g1	3
TRINITY_DN49918_c0_g1	3
TRINITY_DN149582_c0_g1	3
TRINITY_DN145140_c0_g1	3
TRINITY_DN53376_c0_g1	3
TRINITY_DN117447_c0_g1	3
TRINITY_DN182081_c0_g1	3
TRINITY_DN161758_c0_g1	3
TRINITY_DN47908_c0_g1	3
TRINITY_DN16368_c0_g1	3
TRINITY_DN1503_c0_g1	3
TRINITY_DN153621_c0_g1	3
TRINITY_DN48204_c1_g1	3
TRINITY_DN36305_c0_g1	3
TRINITY_DN18880_c0_g1	3
TRINITY_DN153199_c0_g1	3
TRINITY_DN4545_c0_g1	3
TRINITY_DN50235_c1_g2	3
TRINITY_DN32660_c0_g1	3
TRINITY_DN110400_c0_g1	3
TRINITY_DN146474_c0_g1	3
TRINITY_DN52811_c26_g1	3
TRINITY_DN75987_c0_g1	3
TRINITY_DN78622_c0_g1	3
TRINITY_DN78109_c0_g1	3
TRINITY_DN52811_c26_g3	3
TRINITY_DN36347_c0_g1	3
TRINITY_DN110142_c0_g1	3
TRINITY_DN197723_c0_g1	3
TRINITY_DN4860_c0_g1	3
TRINITY_DN48285_c0_g1	3
TRINITY_DN76245_c0_g1	3
TRINITY_DN173114_c0_g1	3
TRINITY_DN52962_c4_g7	3
TRINITY_DN111011_c0_g1	3
TRINITY_DN40054_c0_g2	3
TRINITY_DN52439_c2_g1	3
TRINITY_DN52439_c2_g3	3
TRINITY_DN79401_c0_g1	3
TRINITY_DN49028_c0_g2	3
TRINITY_DN19109_c0_g1	3
TRINITY_DN50334_c0_g1	3
TRINITY_DN50736_c0_g1	3
TRINITY_DN75995_c0_g1	3
TRINITY_DN179892_c1_g1	3
TRINITY_DN75995_c1_g1	3
TRINITY_DN30670_c1_g1	3
TRINITY_DN33134_c0_g1	3
TRINITY_DN109899_c1_g1	3
TRINITY_DN13572_c2_g1	3
TRINITY_DN31166_c0_g1	3
TRINITY_DN111006_c0_g1	3
TRINITY_DN221075_c0_g1	3
TRINITY_DN179378_c0_g1	3
TRINITY_DN53240_c0_g1	3
TRINITY_DN228095_c0_g1	3
TRINITY_DN159357_c0_g1	3
TRINITY_DN52706_c20_g2	3
TRINITY_DN18440_c0_g1	3
TRINITY_DN227232_c0_g1	3
TRINITY_DN54301_c0_g1	3
TRINITY_DN43686_c0_g1	3
TRINITY_DN213624_c1_g1	3
TRINITY_DN24530_c0_g1	3
TRINITY_DN189156_c0_g1	3
TRINITY_DN13979_c63_g1	3
TRINITY_DN110234_c2_g1	3
TRINITY_DN110696_c1_g1	3
TRINITY_DN13979_c69_g1	3
TRINITY_DN13612_c0_g1	3
TRINITY_DN51906_c14_g1	3
TRINITY_DN184578_c0_g1	3
TRINITY_DN147163_c0_g1	3
TRINITY_DN44391_c1_g1	3
TRINITY_DN115970_c0_g1	3
TRINITY_DN213495_c0_g1	3
TRINITY_DN15437_c0_g1	3
TRINITY_DN53192_c0_g1	3
TRINITY_DN76117_c0_g1	3
TRINITY_DN76607_c0_g2	3
TRINITY_DN192312_c0_g1	3
TRINITY_DN50906_c0_g1	3
TRINITY_DN14337_c0_g1	3
TRINITY_DN185149_c0_g1	3
TRINITY_DN23582_c0_g1	3
TRINITY_DN146765_c0_g1	3
TRINITY_DN58199_c0_g1	3
TRINITY_DN33519_c0_g1	1
TRINITY_DN79870_c0_g1	1
TRINITY_DN52507_c4_g1	1
TRINITY_DN82089_c0_g1	1
TRINITY_DN150901_c0_g1	1
TRINITY_DN76178_c0_g1	1
TRINITY_DN48791_c0_g1	1
TRINITY_DN213490_c0_g1	1
TRINITY_DN70481_c0_g1	1
TRINITY_DN163370_c0_g1	1
TRINITY_DN52706_c22_g1	1
TRINITY_DN18460_c0_g1	1
TRINITY_DN216247_c0_g1	1
TRINITY_DN27295_c0_g1	1
TRINITY_DN44406_c1_g2	1
TRINITY_DN46441_c1_g1	1
TRINITY_DN22732_c0_g1	1
TRINITY_DN28573_c0_g1	1
TRINITY_DN24328_c0_g1	1
TRINITY_DN171260_c0_g1	1
TRINITY_DN84546_c0_g1	1
TRINITY_DN39320_c0_g1	1
TRINITY_DN33025_c0_g1	1
TRINITY_DN35261_c0_g1	1
TRINITY_DN180263_c0_g1	1
TRINITY_DN37098_c0_g1	1
TRINITY_DN215752_c0_g1	1
TRINITY_DN39295_c0_g1	1
TRINITY_DN73_c0_g1	1
TRINITY_DN81497_c0_g1	1
TRINITY_DN39374_c0_g1	1
TRINITY_DN43003_c0_g2	1
TRINITY_DN23784_c0_g1	1
TRINITY_DN24952_c0_g1	1
TRINITY_DN149950_c0_g1	1
TRINITY_DN238501_c0_g1	1
TRINITY_DN48056_c0_g1	1
TRINITY_DN210483_c0_g1	1
TRINITY_DN50634_c0_g1	1
TRINITY_DN89347_c0_g1	1
TRINITY_DN46639_c0_g1	1
TRINITY_DN47167_c0_g1	1
TRINITY_DN2435_c0_g1	1
TRINITY_DN50350_c1_g1	1
TRINITY_DN21111_c0_g1	1
TRINITY_DN51003_c0_g1	1
TRINITY_DN46005_c0_g1	1
TRINITY_DN45632_c0_g1	1
TRINITY_DN52190_c3_g3	1
TRINITY_DN31914_c0_g1	1
TRINITY_DN2864_c0_g1	1
TRINITY_DN46092_c0_g1	1
TRINITY_DN112668_c0_g1	1
TRINITY_DN12075_c0_g1	1
TRINITY_DN215404_c0_g1	1
TRINITY_DN12250_c0_g1	1
TRINITY_DN20191_c0_g1	1
TRINITY_DN24126_c1_g1	1
TRINITY_DN61188_c0_g1	1
TRINITY_DN51533_c0_g2	1
TRINITY_DN50744_c2_g1	1
TRINITY_DN46207_c0_g2	1
TRINITY_DN29931_c0_g1	1
TRINITY_DN33758_c0_g1	1
TRINITY_DN225053_c0_g1	1
TRINITY_DN31954_c0_g1	1
TRINITY_DN31540_c0_g1	1
TRINITY_DN23884_c0_g1	1
TRINITY_DN102006_c0_g1	1
TRINITY_DN213516_c0_g2	1
TRINITY_DN77707_c0_g1	1
TRINITY_DN38536_c0_g1	1
TRINITY_DN181235_c0_g1	1
TRINITY_DN223545_c0_g1	1
TRINITY_DN13979_c78_g1	1
TRINITY_DN36491_c1_g1	1
TRINITY_DN77602_c0_g1	1
TRINITY_DN29253_c0_g1	1
TRINITY_DN76122_c0_g1	1
TRINITY_DN43105_c0_g1	1
TRINITY_DN48029_c0_g1	1
TRINITY_DN213915_c0_g1	1
TRINITY_DN12365_c4_g1	1
TRINITY_DN179768_c0_g1	1
TRINITY_DN179443_c0_g1	1
TRINITY_DN50082_c0_g1	1
TRINITY_DN222497_c0_g1	1
TRINITY_DN51535_c3_g1	1
TRINITY_DN51535_c3_g2	1
TRINITY_DN30143_c1_g1	1
TRINITY_DN52100_c2_g1	1
TRINITY_DN77385_c0_g1	1
TRINITY_DN36131_c4_g1	1
TRINITY_DN45391_c0_g1	1
TRINITY_DN9653_c0_g1	1
TRINITY_DN214147_c1_g1	1
TRINITY_DN215431_c0_g1	1
TRINITY_DN28448_c1_g1	1
TRINITY_DN22007_c0_g1	1
TRINITY_DN51090_c0_g1	1
TRINITY_DN247004_c0_g1	1
TRINITY_DN32328_c0_g1	1
TRINITY_DN51878_c0_g1	1
TRINITY_DN45981_c0_g2	1
TRINITY_DN110945_c0_g1	1
TRINITY_DN56298_c0_g1	1
TRINITY_DN50593_c0_g1	1
TRINITY_DN213488_c0_g1	1
TRINITY_DN82911_c0_g1	1
TRINITY_DN5969_c0_g1	1
TRINITY_DN32525_c0_g1	1
TRINITY_DN31790_c0_g1	1
TRINITY_DN190775_c0_g1	1
TRINITY_DN41527_c0_g1	1
TRINITY_DN19677_c0_g1	1
TRINITY_DN176279_c0_g1	1
TRINITY_DN40882_c0_g1	1
TRINITY_DN45181_c1_g2	1
TRINITY_DN23647_c0_g1	1
TRINITY_DN7437_c0_g1	1
TRINITY_DN28862_c0_g1	1
TRINITY_DN19717_c0_g1	1
TRINITY_DN32046_c0_g1	1
TRINITY_DN213606_c1_g1	1
TRINITY_DN181874_c0_g1	1
TRINITY_DN215258_c0_g1	1
TRINITY_DN216792_c0_g1	1
TRINITY_DN41318_c0_g1	1
TRINITY_DN228619_c0_g1	1
TRINITY_DN136065_c0_g1	1
TRINITY_DN185602_c0_g1	1
TRINITY_DN46418_c0_g1	1
TRINITY_DN47459_c0_g1	1
TRINITY_DN48846_c0_g1	1
TRINITY_DN41492_c0_g1	1
TRINITY_DN75869_c0_g1	1
TRINITY_DN52707_c8_g1	1
TRINITY_DN86938_c0_g1	1
TRINITY_DN67943_c0_g1	1
TRINITY_DN52591_c4_g1	1
TRINITY_DN43010_c0_g2	1
TRINITY_DN75820_c1_g1	1
TRINITY_DN33428_c0_g1	1
TRINITY_DN184215_c0_g1	1
TRINITY_DN193918_c0_g1	1
TRINITY_DN213615_c0_g1	1
TRINITY_DN80702_c0_g1	1
TRINITY_DN11724_c0_g1	1
TRINITY_DN32962_c1_g1	1
TRINITY_DN14804_c0_g1	1
TRINITY_DN19905_c0_g1	1
TRINITY_DN5520_c0_g1	1
TRINITY_DN7601_c0_g1	1
TRINITY_DN51657_c0_g1	1
TRINITY_DN32499_c0_g1	1
TRINITY_DN215548_c0_g1	1
TRINITY_DN151016_c0_g1	1
TRINITY_DN53075_c1_g1	1
TRINITY_DN51414_c2_g1	1
TRINITY_DN83564_c0_g1	1
TRINITY_DN145305_c0_g1	1
TRINITY_DN146560_c1_g1	1
TRINITY_DN83446_c0_g1	1
TRINITY_DN32962_c0_g1	1
TRINITY_DN11898_c0_g1	1
TRINITY_DN14601_c0_g1	1
TRINITY_DN222861_c0_g1	1
TRINITY_DN16282_c0_g1	1
TRINITY_DN45156_c0_g1	1
TRINITY_DN110730_c0_g1	1
TRINITY_DN21684_c0_g1	1
TRINITY_DN110080_c0_g1	1
TRINITY_DN56116_c0_g1	1
TRINITY_DN33699_c0_g1	1
TRINITY_DN41057_c0_g1	1
TRINITY_DN213945_c0_g1	1
TRINITY_DN17014_c0_g1	1
TRINITY_DN145028_c0_g1	1
TRINITY_DN18553_c0_g1	1
TRINITY_DN52133_c4_g1	1
TRINITY_DN109877_c0_g1	1
TRINITY_DN52508_c1_g2	1
TRINITY_DN51776_c1_g2	1
TRINITY_DN54765_c0_g1	1
TRINITY_DN52938_c20_g2	1
TRINITY_DN20640_c0_g1	1
TRINITY_DN213641_c0_g1	1
TRINITY_DN133649_c0_g1	1
TRINITY_DN19917_c0_g1	1
TRINITY_DN90479_c0_g1	1
TRINITY_DN223372_c0_g1	1
TRINITY_DN216608_c0_g1	1
TRINITY_DN43949_c0_g1	1
TRINITY_DN23313_c0_g1	1
TRINITY_DN179167_c1_g1	1
TRINITY_DN52822_c17_g1	1
TRINITY_DN44875_c0_g1	1
TRINITY_DN48798_c0_g1	1
TRINITY_DN213887_c0_g1	1
TRINITY_DN80103_c0_g1	1
TRINITY_DN37187_c0_g1	1
TRINITY_DN195808_c0_g1	1
TRINITY_DN206419_c0_g1	1
TRINITY_DN93930_c0_g1	1
TRINITY_DN77099_c0_g1	1
TRINITY_DN2856_c0_g1	1
TRINITY_DN114624_c0_g1	1
TRINITY_DN24534_c0_g1	1
TRINITY_DN111293_c0_g1	1
TRINITY_DN51415_c0_g1	1
TRINITY_DN52806_c4_g1	1
TRINITY_DN33677_c0_g1	1
TRINITY_DN38932_c0_g1	1
TRINITY_DN35567_c0_g1	1
TRINITY_DN39777_c0_g1	1
TRINITY_DN39089_c0_g1	1
TRINITY_DN186731_c0_g1	1
TRINITY_DN16457_c0_g1	1
TRINITY_DN58212_c0_g1	1
TRINITY_DN42237_c0_g2	1
TRINITY_DN45332_c0_g1	1
TRINITY_DN52211_c0_g2	1
TRINITY_DN159792_c0_g1	1
TRINITY_DN133632_c0_g1	1
TRINITY_DN50882_c0_g1	1
TRINITY_DN59873_c1_g1	1
TRINITY_DN23795_c0_g1	1
TRINITY_DN79978_c0_g1	1
TRINITY_DN87417_c0_g1	1
TRINITY_DN151086_c0_g1	1
TRINITY_DN90810_c0_g1	1
TRINITY_DN113402_c0_g1	1
TRINITY_DN110731_c0_g1	1
TRINITY_DN89227_c0_g1	1
TRINITY_DN153347_c0_g1	1
TRINITY_DN146358_c0_g1	1
TRINITY_DN54376_c0_g1	1
TRINITY_DN49456_c4_g1	1
TRINITY_DN29599_c1_g2	1
TRINITY_DN146397_c0_g1	1
TRINITY_DN196664_c0_g1	1
TRINITY_DN4903_c0_g1	1
TRINITY_DN52576_c7_g1	1
TRINITY_DN5266_c0_g1	1
TRINITY_DN7993_c0_g1	1
TRINITY_DN52437_c0_g1	1
TRINITY_DN23560_c0_g1	1
TRINITY_DN42237_c0_g1	1
TRINITY_DN31447_c0_g1	1
TRINITY_DN47995_c0_g1	1
TRINITY_DN22020_c0_g1	1
TRINITY_DN13271_c0_g1	1
TRINITY_DN43730_c0_g2	1
TRINITY_DN7917_c0_g1	1
TRINITY_DN34897_c0_g1	1
TRINITY_DN160730_c0_g1	1
TRINITY_DN185350_c0_g1	1
TRINITY_DN193756_c0_g1	1
TRINITY_DN113270_c0_g1	1
TRINITY_DN234463_c0_g1	1
TRINITY_DN229486_c0_g1	1
TRINITY_DN14412_c0_g1	1
TRINITY_DN185248_c0_g1	1
TRINITY_DN55997_c0_g1	1
TRINITY_DN34752_c0_g1	1
TRINITY_DN83468_c0_g1	1
TRINITY_DN6769_c0_g1	1
TRINITY_DN51968_c0_g1	1
TRINITY_DN36401_c0_g1	1
TRINITY_DN27928_c0_g1	1
TRINITY_DN44379_c0_g1	1
TRINITY_DN52640_c24_g3	1
TRINITY_DN219802_c0_g1	1
TRINITY_DN37910_c0_g1	1
TRINITY_DN81351_c0_g1	1
TRINITY_DN24844_c0_g1	1
TRINITY_DN29476_c0_g1	1
TRINITY_DN7817_c0_g1	1
TRINITY_DN220613_c0_g1	1
TRINITY_DN44124_c0_g1	1
TRINITY_DN51563_c0_g1	1
TRINITY_DN50439_c1_g1	1
TRINITY_DN39911_c0_g1	1
TRINITY_DN48981_c0_g1	1
TRINITY_DN152254_c0_g1	1
TRINITY_DN49208_c0_g1	1
TRINITY_DN11187_c1_g1	1
TRINITY_DN217206_c0_g1	1
TRINITY_DN43893_c0_g1	1
TRINITY_DN45645_c0_g1	1
TRINITY_DN37059_c0_g1	1
TRINITY_DN28305_c0_g1	1
TRINITY_DN59463_c0_g1	1
TRINITY_DN50242_c0_g1	1
TRINITY_DN35_c0_g1	1
TRINITY_DN46965_c0_g1	1
TRINITY_DN52765_c0_g1	1
TRINITY_DN10254_c0_g1	1
TRINITY_DN22297_c0_g1	1
TRINITY_DN48235_c0_g1	1
TRINITY_DN110025_c0_g1	1
TRINITY_DN152911_c0_g1	1
TRINITY_DN83778_c0_g1	1
TRINITY_DN37515_c0_g1	1
TRINITY_DN17841_c0_g1	1
TRINITY_DN42514_c0_g1	1
TRINITY_DN8415_c0_g1	1
TRINITY_DN50192_c0_g1	1
TRINITY_DN76536_c0_g1	1
TRINITY_DN35076_c0_g1	1
TRINITY_DN20879_c0_g1	1
TRINITY_DN53447_c0_g1	1
TRINITY_DN48582_c0_g1	1
TRINITY_DN22102_c0_g1	1
TRINITY_DN52908_c0_g1	1
TRINITY_DN24425_c0_g1	1
TRINITY_DN116365_c0_g1	1
TRINITY_DN34561_c0_g1	1
TRINITY_DN46182_c0_g1	1
TRINITY_DN43730_c0_g1	1
TRINITY_DN47200_c0_g1	1
TRINITY_DN47018_c0_g1	1
TRINITY_DN34092_c0_g1	1
TRINITY_DN12620_c0_g1	1
TRINITY_DN36229_c0_g1	1
TRINITY_DN80873_c0_g1	1
TRINITY_DN22998_c0_g1	1
TRINITY_DN48697_c0_g1	1
TRINITY_DN47710_c0_g1	1
TRINITY_DN60319_c0_g1	1
TRINITY_DN41866_c0_g1	1
TRINITY_DN150374_c0_g1	1
TRINITY_DN46202_c0_g1	1
TRINITY_DN47796_c0_g1	1
TRINITY_DN16325_c0_g1	1
TRINITY_DN22823_c0_g1	1
TRINITY_DN42949_c0_g1	1
TRINITY_DN45307_c0_g1	1
TRINITY_DN46752_c0_g1	1
TRINITY_DN43905_c0_g2	1
TRINITY_DN222578_c0_g1	1
TRINITY_DN19668_c0_g1	1
TRINITY_DN41769_c0_g1	1
TRINITY_DN3858_c0_g1	1
TRINITY_DN39767_c0_g1	1
TRINITY_DN38602_c0_g1	1
TRINITY_DN22483_c0_g1	1
TRINITY_DN56308_c0_g1	1
TRINITY_DN89923_c0_g1	1
TRINITY_DN7290_c0_g1	1
TRINITY_DN215790_c0_g1	1
TRINITY_DN52675_c17_g5	1
TRINITY_DN45637_c0_g1	1
TRINITY_DN45388_c0_g1	1
TRINITY_DN46894_c0_g1	1
TRINITY_DN3430_c0_g1	1
TRINITY_DN39740_c0_g1	1
TRINITY_DN46882_c0_g1	1
TRINITY_DN186325_c0_g1	1
TRINITY_DN42550_c0_g1	1
TRINITY_DN82585_c0_g1	1
TRINITY_DN39580_c0_g1	1
TRINITY_DN63611_c0_g1	1
TRINITY_DN16770_c0_g1	1
TRINITY_DN52243_c1_g2	1
TRINITY_DN90092_c0_g1	1
TRINITY_DN241590_c0_g1	1
TRINITY_DN82085_c0_g1	1
TRINITY_DN19226_c0_g1	1
TRINITY_DN44641_c0_g1	1
TRINITY_DN145077_c1_g1	1
TRINITY_DN93985_c0_g1	1
TRINITY_DN40213_c0_g1	1
TRINITY_DN51620_c0_g2	1
TRINITY_DN8344_c0_g1	1
TRINITY_DN77780_c0_g1	1
TRINITY_DN25715_c0_g1	1
TRINITY_DN50097_c1_g1	1
TRINITY_DN71430_c0_g1	1
TRINITY_DN25428_c0_g1	1
TRINITY_DN52982_c11_g3	1
TRINITY_DN45437_c1_g1	1
TRINITY_DN49344_c0_g1	1
TRINITY_DN50555_c1_g1	1
TRINITY_DN157780_c0_g1	1
TRINITY_DN160071_c0_g1	1
TRINITY_DN118665_c0_g1	1
TRINITY_DN171030_c0_g1	1
TRINITY_DN220872_c0_g1	1
TRINITY_DN191975_c0_g1	1
TRINITY_DN47092_c0_g2	1
TRINITY_DN31181_c0_g1	1
TRINITY_DN101583_c0_g1	1
TRINITY_DN60418_c0_g1	1
TRINITY_DN243412_c0_g1	1
TRINITY_DN18713_c0_g1	1
TRINITY_DN38336_c0_g1	1
TRINITY_DN30810_c0_g1	1
TRINITY_DN52982_c4_g1	1
TRINITY_DN167537_c0_g1	1
TRINITY_DN62688_c0_g1	1
TRINITY_DN42397_c0_g1	1
TRINITY_DN37358_c0_g1	1
TRINITY_DN49216_c0_g1	1
TRINITY_DN10796_c0_g1	1
TRINITY_DN67135_c0_g1	1
TRINITY_DN190821_c0_g1	1
TRINITY_DN185832_c0_g1	1
TRINITY_DN77319_c0_g1	1
TRINITY_DN37621_c1_g1	1
TRINITY_DN40437_c0_g1	1
TRINITY_DN187556_c0_g1	1
TRINITY_DN19641_c0_g1	1
TRINITY_DN21868_c0_g1	1
TRINITY_DN233358_c0_g1	1
TRINITY_DN172404_c0_g1	1
TRINITY_DN80456_c0_g1	1
TRINITY_DN158912_c0_g1	1
TRINITY_DN45017_c0_g1	1
TRINITY_DN52884_c2_g1	1
TRINITY_DN31993_c0_g1	1
TRINITY_DN19429_c0_g1	1
TRINITY_DN135865_c0_g1	1
TRINITY_DN15960_c0_g1	1
TRINITY_DN26558_c0_g2	1
TRINITY_DN101531_c0_g1	1
TRINITY_DN67755_c0_g1	1
TRINITY_DN7398_c0_g1	1
TRINITY_DN163160_c0_g1	1
TRINITY_DN36730_c0_g1	1
TRINITY_DN44280_c0_g1	1
TRINITY_DN91564_c0_g1	1
TRINITY_DN127454_c0_g1	1
TRINITY_DN29860_c0_g1	1
TRINITY_DN88604_c0_g1	1
TRINITY_DN41068_c0_g1	1
TRINITY_DN104809_c0_g1	1
TRINITY_DN47066_c0_g1	1
TRINITY_DN9525_c0_g1	1
TRINITY_DN149476_c0_g1	1
TRINITY_DN50743_c1_g2	1
TRINITY_DN5276_c0_g1	1
TRINITY_DN43596_c0_g1	1
TRINITY_DN10359_c0_g1	1
TRINITY_DN15545_c1_g1	1
TRINITY_DN49296_c2_g1	1
TRINITY_DN25762_c0_g1	1
TRINITY_DN52108_c5_g4	1
TRINITY_DN56107_c0_g1	1
TRINITY_DN18930_c0_g1	1
TRINITY_DN14611_c0_g1	1
TRINITY_DN180627_c0_g1	1
TRINITY_DN39694_c0_g1	1
TRINITY_DN220669_c0_g1	1
TRINITY_DN38497_c0_g3	1
TRINITY_DN153207_c0_g1	1
TRINITY_DN232345_c0_g1	1
TRINITY_DN12956_c1_g1	1
TRINITY_DN5570_c0_g1	1
TRINITY_DN9710_c0_g1	1
TRINITY_DN217664_c0_g1	1
TRINITY_DN183533_c0_g1	1
TRINITY_DN28972_c0_g1	1
TRINITY_DN149020_c0_g1	1
TRINITY_DN862_c0_g1	1
TRINITY_DN27530_c0_g1	1
TRINITY_DN50074_c1_g1	1
TRINITY_DN42739_c0_g1	1
TRINITY_DN86663_c0_g1	1
TRINITY_DN20591_c0_g1	1
TRINITY_DN129839_c0_g1	1
TRINITY_DN18304_c0_g1	1
TRINITY_DN182900_c0_g1	1
TRINITY_DN133630_c0_g1	1
TRINITY_DN52344_c3_g1	1
TRINITY_DN41920_c2_g1	1
TRINITY_DN20033_c0_g1	1
TRINITY_DN30373_c0_g1	1
TRINITY_DN170330_c0_g1	1
TRINITY_DN17488_c0_g1	1
TRINITY_DN33369_c0_g1	1
TRINITY_DN120907_c0_g1	1
TRINITY_DN76389_c0_g1	1
TRINITY_DN8147_c0_g1	1
TRINITY_DN41342_c1_g1	1
TRINITY_DN218483_c0_g1	1
TRINITY_DN180071_c0_g1	1
TRINITY_DN39774_c0_g1	1
TRINITY_DN29292_c0_g1	1
TRINITY_DN110439_c0_g1	1
TRINITY_DN32962_c3_g1	1
TRINITY_DN118186_c0_g1	1
TRINITY_DN184447_c0_g1	1
TRINITY_DN17978_c0_g1	1
TRINITY_DN81069_c0_g1	1
TRINITY_DN9430_c0_g1	1
TRINITY_DN52022_c1_g2	1
TRINITY_DN23613_c0_g1	1
TRINITY_DN222504_c0_g1	1
TRINITY_DN25262_c0_g1	1
TRINITY_DN17500_c0_g1	1
TRINITY_DN32454_c0_g1	1
TRINITY_DN215734_c0_g1	1
TRINITY_DN42919_c0_g1	1
TRINITY_DN145081_c0_g1	1
TRINITY_DN42048_c0_g1	1
TRINITY_DN86834_c0_g1	1
TRINITY_DN42511_c0_g1	1
TRINITY_DN146791_c0_g1	1
TRINITY_DN181981_c0_g1	1
TRINITY_DN215648_c0_g1	1
TRINITY_DN135670_c0_g1	1
TRINITY_DN45285_c0_g1	1
TRINITY_DN46862_c0_g1	1
TRINITY_DN32406_c0_g1	1
TRINITY_DN203736_c0_g1	1
TRINITY_DN165010_c0_g1	1
TRINITY_DN77924_c0_g1	1
TRINITY_DN120054_c0_g1	1
TRINITY_DN7752_c0_g1	1
TRINITY_DN44829_c0_g1	1
TRINITY_DN410_c0_g1	1
TRINITY_DN32714_c0_g1	1
TRINITY_DN5855_c0_g1	1
TRINITY_DN22810_c0_g1	1
TRINITY_DN150618_c0_g1	1
TRINITY_DN231204_c0_g1	1
TRINITY_DN51474_c0_g3	1
TRINITY_DN12927_c0_g1	1
TRINITY_DN41114_c0_g1	1
TRINITY_DN144145_c0_g1	1
TRINITY_DN36945_c0_g1	1
TRINITY_DN49278_c0_g1	1
TRINITY_DN112397_c0_g1	1
TRINITY_DN36638_c0_g1	1
TRINITY_DN52759_c1_g1	1
TRINITY_DN41203_c0_g1	1
TRINITY_DN30974_c0_g1	1
TRINITY_DN50344_c0_g1	1
TRINITY_DN38957_c0_g1	1
TRINITY_DN112173_c0_g1	1
TRINITY_DN13641_c0_g1	1
TRINITY_DN1630_c0_g1	1
TRINITY_DN216531_c0_g1	1
TRINITY_DN79917_c0_g1	1
TRINITY_DN38101_c0_g1	1
TRINITY_DN5807_c0_g1	1
TRINITY_DN17292_c0_g1	1
TRINITY_DN14709_c0_g1	1
TRINITY_DN146098_c0_g2	1
TRINITY_DN30571_c0_g1	1
TRINITY_DN34353_c0_g1	1
TRINITY_DN46542_c0_g1	1
TRINITY_DN113922_c0_g1	1
TRINITY_DN12678_c0_g1	1
TRINITY_DN96893_c0_g1	1
TRINITY_DN125813_c0_g1	1
TRINITY_DN43704_c1_g1	1
TRINITY_DN153428_c0_g1	1
TRINITY_DN46363_c0_g1	1
TRINITY_DN8232_c0_g1	1
TRINITY_DN24431_c0_g1	1
TRINITY_DN204335_c0_g1	1
TRINITY_DN51047_c0_g1	1
TRINITY_DN5204_c0_g1	1
TRINITY_DN51244_c0_g1	1
TRINITY_DN179479_c0_g1	1
TRINITY_DN11942_c0_g1	1
TRINITY_DN4680_c0_g1	1
TRINITY_DN48585_c0_g1	1
TRINITY_DN124656_c0_g1	1
TRINITY_DN20875_c0_g1	1
TRINITY_DN145597_c0_g1	1
TRINITY_DN33607_c0_g1	1
TRINITY_DN46421_c0_g1	1
TRINITY_DN37668_c0_g1	1
TRINITY_DN52831_c26_g1	1
TRINITY_DN45055_c0_g1	1
TRINITY_DN179375_c0_g1	1
TRINITY_DN52877_c0_g1	1
TRINITY_DN213845_c0_g1	1
TRINITY_DN52382_c7_g3	1
TRINITY_DN52808_c1_g1	1
TRINITY_DN36853_c0_g1	1
TRINITY_DN39785_c0_g1	1
TRINITY_DN31464_c0_g1	1
TRINITY_DN33163_c0_g1	1
TRINITY_DN75859_c1_g1	1
TRINITY_DN13886_c0_g1	1
TRINITY_DN44553_c0_g1	1
TRINITY_DN52938_c24_g5	1
TRINITY_DN87197_c0_g1	1
TRINITY_DN18249_c0_g1	1
TRINITY_DN53617_c0_g1	1
TRINITY_DN52824_c2_g1	1
TRINITY_DN37775_c0_g1	1
TRINITY_DN148919_c0_g1	1
TRINITY_DN21990_c1_g1	1
TRINITY_DN49962_c1_g3	1
TRINITY_DN7726_c0_g1	1
TRINITY_DN147051_c1_g1	1
TRINITY_DN52575_c0_g1	1
TRINITY_DN49962_c1_g2	1
TRINITY_DN16319_c0_g1	1
TRINITY_DN45410_c0_g1	1
TRINITY_DN155118_c0_g1	1
TRINITY_DN102062_c0_g1	1
TRINITY_DN38904_c0_g1	1
TRINITY_DN46916_c0_g1	1
TRINITY_DN50500_c0_g1	1
TRINITY_DN35488_c0_g1	1
TRINITY_DN144952_c1_g1	1
TRINITY_DN49307_c1_g1	1
TRINITY_DN54734_c0_g1	1
TRINITY_DN52794_c1_g1	1
TRINITY_DN49872_c0_g1	1
TRINITY_DN217291_c0_g1	1
TRINITY_DN44568_c0_g1	1
TRINITY_DN52915_c3_g1	1
TRINITY_DN51707_c2_g2	1
TRINITY_DN39626_c1_g1	1
TRINITY_DN16009_c0_g1	1
TRINITY_DN110802_c0_g1	1
TRINITY_DN221820_c0_g1	1
TRINITY_DN36209_c0_g1	1
TRINITY_DN49668_c0_g1	1
TRINITY_DN45901_c0_g1	1
TRINITY_DN49718_c0_g1	1
TRINITY_DN50150_c0_g1	1
TRINITY_DN52749_c0_g1	1
TRINITY_DN45730_c0_g1	1
TRINITY_DN36901_c0_g1	1
TRINITY_DN34032_c0_g1	1
TRINITY_DN33819_c0_g1	1
TRINITY_DN49143_c0_g1	1
TRINITY_DN49004_c0_g1	1
TRINITY_DN33005_c1_g1	1
TRINITY_DN52122_c0_g1	1
TRINITY_DN45002_c0_g1	1
TRINITY_DN49945_c0_g1	1
TRINITY_DN44077_c0_g1	1
TRINITY_DN52117_c3_g1	1
TRINITY_DN40537_c0_g1	1
TRINITY_DN36942_c0_g1	1
TRINITY_DN47851_c0_g1	1
TRINITY_DN50885_c0_g1	1
TRINITY_DN36830_c0_g1	1
TRINITY_DN49186_c0_g1	1
TRINITY_DN39044_c1_g1	1
TRINITY_DN50082_c6_g1	1
TRINITY_DN23673_c0_g1	1
TRINITY_DN21542_c0_g1	1
TRINITY_DN54248_c0_g1	1
TRINITY_DN29560_c0_g1	1
TRINITY_DN197736_c0_g1	1
TRINITY_DN46323_c0_g1	1
TRINITY_DN41946_c0_g1	1
TRINITY_DN145038_c0_g1	1
TRINITY_DN38857_c0_g1	1
TRINITY_DN48637_c0_g2	1
TRINITY_DN52037_c0_g1	1
TRINITY_DN214207_c1_g1	1
TRINITY_DN215846_c0_g1	1
TRINITY_DN37242_c0_g1	1
TRINITY_DN52676_c2_g7	1
TRINITY_DN185616_c0_g1	1
TRINITY_DN44131_c0_g1	1
TRINITY_DN4311_c0_g1	1
TRINITY_DN216645_c0_g1	1
TRINITY_DN51764_c0_g1	1
TRINITY_DN37696_c0_g1	1
TRINITY_DN16962_c0_g1	1
TRINITY_DN119_c0_g1	1
TRINITY_DN30098_c0_g1	1
TRINITY_DN145902_c0_g1	1
TRINITY_DN30366_c0_g1	1
TRINITY_DN44733_c0_g1	1
TRINITY_DN40041_c0_g1	1
TRINITY_DN150658_c0_g1	1
TRINITY_DN52018_c0_g1	1
TRINITY_DN49499_c1_g1	1
TRINITY_DN6639_c0_g1	1
TRINITY_DN191107_c0_g1	1
TRINITY_DN45065_c0_g1	1
TRINITY_DN56220_c0_g1	1
TRINITY_DN39429_c0_g3	1
TRINITY_DN46995_c0_g1	1
TRINITY_DN47703_c0_g1	1
TRINITY_DN13657_c0_g1	1
TRINITY_DN147513_c0_g1	1
TRINITY_DN51907_c0_g2	1
TRINITY_DN182104_c0_g1	1
TRINITY_DN123323_c0_g1	1
TRINITY_DN43370_c0_g1	1
TRINITY_DN91737_c0_g1	1
TRINITY_DN127378_c0_g1	1
TRINITY_DN51443_c0_g1	1
TRINITY_DN51786_c0_g1	1
TRINITY_DN41238_c4_g1	1
TRINITY_DN37143_c0_g1	1
TRINITY_DN179267_c0_g1	1
TRINITY_DN35059_c0_g1	1
TRINITY_DN43227_c0_g1	1
TRINITY_DN41510_c0_g1	1
TRINITY_DN98462_c0_g1	1
TRINITY_DN30813_c5_g1	1
TRINITY_DN30813_c4_g1	1
TRINITY_DN9016_c1_g1	1
TRINITY_DN2079_c0_g1	1
TRINITY_DN50364_c2_g1	1
TRINITY_DN145057_c0_g1	1
TRINITY_DN7774_c0_g1	1
TRINITY_DN179321_c0_g1	1
TRINITY_DN54092_c1_g1	1
TRINITY_DN190411_c0_g1	1
TRINITY_DN49470_c0_g3	1
TRINITY_DN42289_c1_g1	1
TRINITY_DN78907_c0_g1	1
TRINITY_DN49470_c0_g1	1
TRINITY_DN51746_c0_g1	1
TRINITY_DN49470_c0_g2	1
TRINITY_DN12098_c0_g1	1
TRINITY_DN38437_c0_g1	1
TRINITY_DN52452_c3_g1	1
TRINITY_DN173435_c0_g1	1
TRINITY_DN81137_c0_g1	1
TRINITY_DN35696_c0_g1	1
TRINITY_DN29631_c0_g1	1
TRINITY_DN36699_c0_g1	1
TRINITY_DN877_c0_g1	1
TRINITY_DN56549_c0_g1	1
TRINITY_DN44550_c0_g1	1
TRINITY_DN52931_c1_g3	1
TRINITY_DN8585_c0_g1	1
TRINITY_DN24721_c0_g1	1
TRINITY_DN39602_c0_g1	1
TRINITY_DN43187_c1_g1	1
TRINITY_DN151951_c0_g1	1
TRINITY_DN47086_c0_g1	1
TRINITY_DN45240_c0_g1	1
TRINITY_DN76812_c0_g1	1
TRINITY_DN52282_c6_g1	1
TRINITY_DN51900_c0_g1	1
TRINITY_DN110424_c0_g1	1
TRINITY_DN20303_c0_g1	1
TRINITY_DN127460_c0_g1	1
TRINITY_DN148408_c0_g1	1
TRINITY_DN60267_c0_g1	1
TRINITY_DN77650_c0_g1	1
TRINITY_DN140421_c0_g1	1
TRINITY_DN36128_c0_g1	1
TRINITY_DN189337_c0_g1	1
TRINITY_DN6634_c1_g1	1
TRINITY_DN20216_c0_g1	1
TRINITY_DN37015_c0_g1	1
TRINITY_DN52751_c0_g2	1
TRINITY_DN27854_c0_g1	1
TRINITY_DN41793_c0_g1	1
TRINITY_DN217707_c0_g1	1
TRINITY_DN31162_c0_g1	1
TRINITY_DN49765_c0_g1	1
TRINITY_DN31846_c0_g1	1
TRINITY_DN11154_c0_g1	1
TRINITY_DN13889_c0_g1	1
TRINITY_DN32683_c0_g1	1
TRINITY_DN47943_c0_g1	1
TRINITY_DN9408_c0_g1	1
TRINITY_DN244038_c0_g1	1
TRINITY_DN231455_c0_g1	1
TRINITY_DN1172_c0_g1	1
TRINITY_DN108857_c0_g1	1
TRINITY_DN119261_c0_g1	1
TRINITY_DN6921_c0_g1	1
TRINITY_DN66851_c0_g1	1
TRINITY_DN237954_c0_g1	1
TRINITY_DN25104_c0_g1	1
TRINITY_DN50106_c0_g1	1
TRINITY_DN16163_c0_g1	1
TRINITY_DN30523_c0_g1	1
TRINITY_DN24739_c0_g1	1
TRINITY_DN195858_c0_g1	1
TRINITY_DN52047_c0_g2	1
TRINITY_DN10723_c0_g1	1
TRINITY_DN160005_c0_g1	1
TRINITY_DN41699_c0_g1	1
TRINITY_DN16169_c0_g1	1
TRINITY_DN19733_c0_g1	1
TRINITY_DN139217_c0_g1	1
TRINITY_DN48148_c0_g1	1
TRINITY_DN52206_c0_g1	1
TRINITY_DN27263_c0_g1	1
TRINITY_DN49422_c0_g1	1
TRINITY_DN8018_c0_g1	1
TRINITY_DN110977_c0_g1	1
TRINITY_DN52106_c0_g1	1
TRINITY_DN152888_c0_g1	1
TRINITY_DN49334_c0_g1	1
TRINITY_DN1829_c0_g1	1
TRINITY_DN76390_c0_g1	1
TRINITY_DN22984_c0_g1	1
TRINITY_DN52419_c0_g1	1
TRINITY_DN36781_c0_g1	1
TRINITY_DN35236_c0_g1	1
TRINITY_DN17433_c0_g1	1
TRINITY_DN171568_c0_g1	1
TRINITY_DN3168_c0_g1	1
TRINITY_DN44638_c0_g1	1
TRINITY_DN14945_c0_g1	1
TRINITY_DN45706_c0_g1	1
TRINITY_DN37270_c0_g1	1
TRINITY_DN54058_c0_g1	1
TRINITY_DN31863_c0_g1	1
TRINITY_DN40075_c0_g1	1
TRINITY_DN42937_c1_g1	1
TRINITY_DN52532_c2_g3	1
TRINITY_DN213625_c0_g1	1
TRINITY_DN52576_c8_g3	1
TRINITY_DN155624_c0_g1	1
TRINITY_DN195277_c0_g1	1
TRINITY_DN618_c0_g1	1
TRINITY_DN6678_c0_g2	1
TRINITY_DN17262_c0_g1	1
TRINITY_DN19146_c0_g1	1
TRINITY_DN34340_c0_g1	1
TRINITY_DN16725_c0_g1	1
TRINITY_DN64415_c0_g1	1
TRINITY_DN20001_c0_g1	1
TRINITY_DN140064_c0_g1	1
TRINITY_DN1229_c0_g2	1
TRINITY_DN193790_c0_g1	1
TRINITY_DN20943_c0_g1	1
TRINITY_DN14779_c0_g1	1
TRINITY_DN18414_c0_g1	1
TRINITY_DN18709_c0_g1	1
TRINITY_DN183271_c0_g1	1
TRINITY_DN14154_c0_g1	1
TRINITY_DN193603_c0_g1	1
TRINITY_DN82708_c0_g1	1
TRINITY_DN16077_c0_g1	1
TRINITY_DN32325_c0_g1	1
TRINITY_DN5068_c0_g1	1
TRINITY_DN5415_c0_g1	1
TRINITY_DN52681_c5_g6	1
TRINITY_DN237152_c0_g1	1
TRINITY_DN145859_c0_g1	1
TRINITY_DN179424_c0_g1	1
TRINITY_DN54645_c0_g1	1
TRINITY_DN34902_c0_g1	1
TRINITY_DN14446_c0_g1	1
TRINITY_DN41615_c0_g1	1
TRINITY_DN12967_c0_g1	1
TRINITY_DN192138_c0_g1	1
TRINITY_DN145466_c0_g1	1
TRINITY_DN9475_c0_g1	1
TRINITY_DN191248_c0_g1	1
TRINITY_DN41515_c0_g1	1
TRINITY_DN179804_c0_g1	1
TRINITY_DN52602_c0_g1	1
TRINITY_DN54053_c0_g1	1
TRINITY_DN77699_c0_g1	1
TRINITY_DN223719_c0_g1	1
TRINITY_DN6774_c0_g1	1
TRINITY_DN54191_c0_g1	1
TRINITY_DN10092_c0_g1	1
TRINITY_DN65477_c0_g1	1
TRINITY_DN213502_c0_g2	1
TRINITY_DN213502_c0_g1	1
TRINITY_DN5646_c0_g1	1
TRINITY_DN13524_c0_g1	1
TRINITY_DN213593_c0_g1	1
TRINITY_DN54107_c0_g1	1
TRINITY_DN80815_c0_g1	1
TRINITY_DN7763_c0_g1	1
TRINITY_DN68952_c0_g1	1
TRINITY_DN194078_c0_g1	1
TRINITY_DN111085_c0_g1	1
TRINITY_DN223550_c0_g1	1
TRINITY_DN54552_c0_g1	1
TRINITY_DN33414_c1_g1	1
TRINITY_DN53812_c0_g1	1
TRINITY_DN145984_c1_g1	1
TRINITY_DN229562_c0_g1	1
TRINITY_DN214272_c0_g1	1
TRINITY_DN145223_c0_g1	1
TRINITY_DN75938_c0_g1	1
TRINITY_DN148540_c0_g1	1
TRINITY_DN33414_c0_g1	1
TRINITY_DN111454_c0_g1	1
TRINITY_DN6290_c0_g1	1
TRINITY_DN37816_c0_g1	1
TRINITY_DN213586_c0_g1	1
TRINITY_DN214475_c0_g1	1
TRINITY_DN32588_c0_g1	1
TRINITY_DN51898_c0_g1	1
TRINITY_DN214177_c0_g1	1
TRINITY_DN65459_c0_g1	1
TRINITY_DN23157_c0_g1	1
TRINITY_DN52897_c7_g1	1
TRINITY_DN159627_c0_g1	1
TRINITY_DN31835_c0_g1	1
TRINITY_DN89672_c0_g1	1
TRINITY_DN41065_c0_g1	1
TRINITY_DN26558_c0_g1	1
TRINITY_DN32946_c0_g1	1
TRINITY_DN7873_c0_g1	1
TRINITY_DN30041_c0_g1	1
TRINITY_DN44956_c1_g1	1
TRINITY_DN32522_c0_g1	1
TRINITY_DN44956_c0_g1	1
TRINITY_DN14267_c0_g1	1
TRINITY_DN12556_c0_g1	1
TRINITY_DN92870_c0_g1	1
TRINITY_DN24218_c0_g1	1
TRINITY_DN9441_c0_g1	1
TRINITY_DN18395_c0_g1	1
TRINITY_DN27846_c0_g1	1
TRINITY_DN30332_c0_g1	1
TRINITY_DN141668_c0_g1	1
TRINITY_DN18563_c0_g1	1
TRINITY_DN35202_c0_g1	1
TRINITY_DN11374_c0_g1	1
TRINITY_DN41474_c1_g1	1
TRINITY_DN46163_c2_g2	1
TRINITY_DN15236_c0_g1	1
TRINITY_DN52291_c5_g1	1
TRINITY_DN13763_c0_g1	1
TRINITY_DN45153_c1_g1	1
TRINITY_DN35313_c0_g1	1
TRINITY_DN216528_c0_g1	1
TRINITY_DN40403_c1_g1	1
TRINITY_DN59619_c0_g1	1
TRINITY_DN118726_c0_g1	1
TRINITY_DN32205_c0_g1	1
TRINITY_DN243969_c0_g1	1
TRINITY_DN42255_c0_g1	1
TRINITY_DN56357_c0_g1	1
TRINITY_DN192682_c0_g1	1
TRINITY_DN161409_c0_g1	1
TRINITY_DN85766_c0_g1	1
TRINITY_DN86197_c0_g1	1
TRINITY_DN49790_c0_g1	1
TRINITY_DN42293_c0_g1	1
TRINITY_DN6129_c0_g1	1
TRINITY_DN217104_c0_g1	1
TRINITY_DN126064_c0_g1	1
TRINITY_DN3691_c0_g1	1
TRINITY_DN223223_c0_g1	1
TRINITY_DN25643_c0_g1	1
TRINITY_DN21373_c0_g1	1
TRINITY_DN86897_c0_g1	1
TRINITY_DN45189_c0_g1	1
TRINITY_DN40551_c0_g2	1
TRINITY_DN21366_c0_g1	1
TRINITY_DN218291_c0_g1	1
TRINITY_DN50359_c0_g1	1
TRINITY_DN50345_c0_g1	1
TRINITY_DN25377_c0_g1	1
TRINITY_DN71948_c0_g1	1
TRINITY_DN234502_c0_g1	1
TRINITY_DN224420_c0_g1	1
TRINITY_DN47603_c0_g1	1
TRINITY_DN557_c0_g2	1
TRINITY_DN26479_c0_g1	1
TRINITY_DN29135_c0_g1	1
TRINITY_DN41370_c0_g1	1
TRINITY_DN31799_c0_g1	1
TRINITY_DN45840_c0_g1	1
TRINITY_DN52190_c3_g2	1
TRINITY_DN213914_c0_g1	1
TRINITY_DN122775_c0_g1	1
TRINITY_DN133376_c0_g1	1
TRINITY_DN23305_c0_g1	1
TRINITY_DN7280_c0_g1	1
TRINITY_DN52971_c10_g1	1
TRINITY_DN7082_c0_g1	1
TRINITY_DN215531_c0_g1	1
TRINITY_DN10341_c0_g1	1
TRINITY_DN44290_c1_g1	1
TRINITY_DN52214_c0_g1	1
TRINITY_DN13531_c0_g1	1
TRINITY_DN187270_c0_g1	1
TRINITY_DN45472_c1_g1	1
TRINITY_DN45472_c0_g1	1
TRINITY_DN225250_c0_g1	1
TRINITY_DN30071_c0_g1	1
TRINITY_DN83769_c0_g1	1
TRINITY_DN13466_c0_g1	1
TRINITY_DN52922_c26_g2	1
TRINITY_DN41237_c1_g1	1
TRINITY_DN49420_c0_g1	1
TRINITY_DN49282_c0_g1	1
TRINITY_DN51682_c0_g1	1
TRINITY_DN5561_c0_g1	1
TRINITY_DN33329_c0_g1	1
TRINITY_DN11851_c0_g1	1
TRINITY_DN51402_c0_g1	1
TRINITY_DN52139_c0_g1	1
TRINITY_DN51329_c0_g1	1
TRINITY_DN51085_c0_g1	1
TRINITY_DN51109_c0_g1	1
TRINITY_DN45573_c0_g1	1
TRINITY_DN45068_c0_g1	1
TRINITY_DN35651_c0_g1	1
TRINITY_DN48289_c0_g2	1
TRINITY_DN45601_c2_g1	1
TRINITY_DN50465_c0_g1	1
TRINITY_DN50157_c0_g1	1
TRINITY_DN51536_c0_g1	1
TRINITY_DN51768_c1_g1	1
TRINITY_DN49629_c0_g1	1
TRINITY_DN51428_c0_g1	1
TRINITY_DN51547_c0_g1	1
TRINITY_DN46793_c0_g1	1
TRINITY_DN52098_c1_g1	1
TRINITY_DN47722_c0_g3	1
TRINITY_DN6474_c0_g1	1
TRINITY_DN52134_c0_g1	1
TRINITY_DN48060_c0_g1	1
TRINITY_DN50835_c0_g1	1
TRINITY_DN16884_c0_g1	1
TRINITY_DN52476_c0_g2	1
TRINITY_DN46229_c0_g1	1
TRINITY_DN47601_c0_g1	1
TRINITY_DN52039_c0_g1	1
TRINITY_DN52469_c1_g1	1
TRINITY_DN51458_c1_g1	1
TRINITY_DN49843_c0_g1	1
TRINITY_DN43826_c0_g1	1
TRINITY_DN52225_c1_g1	1
TRINITY_DN105400_c0_g1	1
TRINITY_DN52897_c7_g5	1
TRINITY_DN45403_c0_g1	1
TRINITY_DN25776_c0_g1	1
TRINITY_DN129610_c0_g1	1
TRINITY_DN214986_c0_g1	1
TRINITY_DN214168_c0_g1	1
TRINITY_DN29191_c0_g1	1
TRINITY_DN608_c0_g1	1
TRINITY_DN51505_c0_g1	1
TRINITY_DN41449_c0_g1	1
TRINITY_DN11890_c0_g1	1
TRINITY_DN197782_c0_g1	1
TRINITY_DN11099_c0_g1	1
TRINITY_DN78066_c0_g1	1
TRINITY_DN180423_c0_g1	1
TRINITY_DN23465_c0_g1	1
TRINITY_DN40229_c0_g1	1
TRINITY_DN29955_c0_g1	1
TRINITY_DN6517_c0_g1	1
TRINITY_DN18729_c0_g1	1
TRINITY_DN42224_c0_g1	1
TRINITY_DN52822_c25_g1	1
TRINITY_DN59656_c0_g1	1
TRINITY_DN45383_c0_g2	1
TRINITY_DN180145_c0_g1	1
TRINITY_DN6517_c0_g2	1
TRINITY_DN220797_c0_g1	1
TRINITY_DN215217_c0_g1	1
TRINITY_DN24768_c0_g1	1
TRINITY_DN110219_c0_g1	1
TRINITY_DN76282_c0_g1	1
TRINITY_DN35862_c0_g1	1
TRINITY_DN22444_c0_g1	1
TRINITY_DN188998_c0_g1	1
TRINITY_DN22909_c0_g1	1
TRINITY_DN34694_c0_g1	1
TRINITY_DN205678_c0_g1	1
TRINITY_DN82326_c0_g1	1
TRINITY_DN28043_c0_g1	1
TRINITY_DN116626_c0_g1	1
TRINITY_DN2523_c0_g1	1
TRINITY_DN47449_c0_g1	1
TRINITY_DN112277_c0_g1	1
TRINITY_DN50066_c1_g3	1
TRINITY_DN217510_c1_g1	1
TRINITY_DN35159_c2_g1	1
TRINITY_DN50359_c0_g2	1
TRINITY_DN147162_c0_g1	1
TRINITY_DN39357_c0_g1	1
TRINITY_DN234520_c0_g1	1
TRINITY_DN39357_c2_g1	1
TRINITY_DN51906_c2_g1	1
TRINITY_DN19092_c0_g1	1
TRINITY_DN46344_c0_g1	1
TRINITY_DN46344_c1_g1	1
TRINITY_DN76312_c0_g1	1
TRINITY_DN23505_c0_g1	1
TRINITY_DN50977_c0_g1	1
TRINITY_DN146600_c0_g1	1
TRINITY_DN24569_c0_g1	1
TRINITY_DN37291_c0_g1	1
TRINITY_DN36642_c0_g1	1
TRINITY_DN76567_c0_g1	1
TRINITY_DN35094_c0_g1	1
TRINITY_DN52846_c19_g3	1
TRINITY_DN12131_c0_g2	1
TRINITY_DN37221_c0_g1	1
TRINITY_DN45096_c0_g1	1
TRINITY_DN51242_c0_g1	1
TRINITY_DN146852_c0_g1	1
TRINITY_DN54655_c0_g1	1
TRINITY_DN149481_c0_g1	1
TRINITY_DN77749_c0_g1	1
TRINITY_DN147371_c0_g1	1
TRINITY_DN173668_c0_g1	1
TRINITY_DN52945_c21_g1	1
TRINITY_DN52897_c7_g3	1
TRINITY_DN1216_c0_g1	1
TRINITY_DN31196_c1_g1	1
TRINITY_DN30014_c0_g1	1
TRINITY_DN46059_c1_g1	1
TRINITY_DN41444_c0_g1	1
TRINITY_DN52022_c3_g1	1
TRINITY_DN48126_c0_g1	1
TRINITY_DN20642_c0_g1	1
TRINITY_DN114914_c0_g1	1
TRINITY_DN13094_c0_g1	1
TRINITY_DN14891_c0_g1	1
TRINITY_DN47160_c1_g1	1
TRINITY_DN44300_c1_g1	1
TRINITY_DN37528_c0_g1	1
TRINITY_DN216894_c0_g1	1
TRINITY_DN18669_c0_g1	1
TRINITY_DN6116_c0_g1	1
TRINITY_DN51644_c0_g2	1
TRINITY_DN52683_c0_g1	1
TRINITY_DN45633_c0_g1	1
TRINITY_DN43550_c0_g1	1
TRINITY_DN46273_c0_g1	1
TRINITY_DN39278_c0_g1	1
TRINITY_DN52859_c5_g1	1
TRINITY_DN144933_c0_g1	1
TRINITY_DN44220_c0_g1	1
TRINITY_DN30290_c0_g1	1
TRINITY_DN52282_c27_g1	1
TRINITY_DN181029_c0_g1	1
TRINITY_DN46514_c0_g1	8
TRINITY_DN50427_c0_g1	2
TRINITY_DN40627_c0_g1	2
TRINITY_DN52949_c5_g8	2
TRINITY_DN215990_c0_g1	2
TRINITY_DN44284_c0_g1	2
TRINITY_DN217350_c0_g1	2
TRINITY_DN215989_c0_g1	2
TRINITY_DN29369_c0_g1	2
TRINITY_DN226153_c0_g1	2
TRINITY_DN15342_c0_g1	2
TRINITY_DN51357_c0_g1	2
TRINITY_DN154570_c0_g1	2
TRINITY_DN56012_c0_g1	2
TRINITY_DN152132_c0_g1	2
TRINITY_DN42957_c0_g1	2
TRINITY_DN77568_c0_g1	2
TRINITY_DN24686_c0_g1	2
TRINITY_DN214208_c0_g1	2
TRINITY_DN52946_c6_g1	2
TRINITY_DN52558_c0_g1	2
TRINITY_DN81941_c0_g1	2
TRINITY_DN52088_c0_g1	2
TRINITY_DN76301_c0_g1	2
TRINITY_DN28889_c0_g1	2
TRINITY_DN179863_c0_g1	2
TRINITY_DN147717_c0_g1	2
TRINITY_DN54243_c0_g1	2
TRINITY_DN181136_c0_g1	2
TRINITY_DN110677_c0_g1	2
TRINITY_DN77455_c0_g1	2
TRINITY_DN179331_c0_g1	2
TRINITY_DN51067_c14_g1	2
TRINITY_DN121121_c0_g1	2
TRINITY_DN17714_c1_g1	2
TRINITY_DN22735_c0_g1	2
TRINITY_DN34319_c0_g1	2
TRINITY_DN50440_c1_g3	2
TRINITY_DN1300_c0_g1	2
TRINITY_DN52914_c1_g2	2
TRINITY_DN36087_c0_g1	2
TRINITY_DN31671_c0_g1	2
TRINITY_DN215299_c0_g1	2
TRINITY_DN180401_c0_g1	2
TRINITY_DN38049_c0_g1	2
TRINITY_DN144929_c0_g1	2
TRINITY_DN52642_c14_g5	2
TRINITY_DN55815_c0_g1	2
TRINITY_DN52088_c0_g2	2
TRINITY_DN214448_c0_g1	2
TRINITY_DN30210_c0_g1	2
TRINITY_DN218845_c0_g1	2
TRINITY_DN23448_c0_g1	2
TRINITY_DN33056_c0_g1	2
TRINITY_DN146571_c0_g1	2
TRINITY_DN213700_c0_g1	2
TRINITY_DN179494_c0_g1	2
TRINITY_DN52415_c0_g2	2
TRINITY_DN18046_c0_g1	2
TRINITY_DN190221_c0_g1	2
TRINITY_DN18595_c0_g1	2
TRINITY_DN239464_c0_g1	2
TRINITY_DN52711_c3_g1	2
TRINITY_DN179146_c0_g1	2
TRINITY_DN142417_c0_g1	2
TRINITY_DN31869_c0_g2	2
TRINITY_DN23915_c0_g1	2
TRINITY_DN113440_c0_g1	2
TRINITY_DN47557_c0_g1	2
TRINITY_DN2016_c0_g2	2
TRINITY_DN43145_c0_g1	2
TRINITY_DN42377_c0_g1	2
TRINITY_DN36910_c0_g1	2
TRINITY_DN76017_c0_g1	2
TRINITY_DN47548_c0_g1	2
TRINITY_DN52960_c12_g1	2
TRINITY_DN152174_c0_g1	2
TRINITY_DN80617_c0_g1	2
TRINITY_DN78467_c0_g1	2
TRINITY_DN47031_c0_g1	2
TRINITY_DN25244_c0_g1	2
TRINITY_DN48757_c1_g2	2
TRINITY_DN43039_c0_g1	2
TRINITY_DN170398_c0_g1	2
TRINITY_DN51187_c1_g1	2
TRINITY_DN27141_c0_g1	2
TRINITY_DN59769_c0_g1	2
TRINITY_DN39737_c0_g1	2
TRINITY_DN7870_c1_g1	2
TRINITY_DN169856_c0_g1	2
TRINITY_DN11665_c0_g1	2
TRINITY_DN37939_c0_g1	2
TRINITY_DN21255_c0_g1	2
TRINITY_DN180003_c0_g1	2
TRINITY_DN55037_c0_g1	2
TRINITY_DN52822_c31_g1	2
TRINITY_DN12203_c0_g1	2
TRINITY_DN34239_c0_g1	2
TRINITY_DN38164_c0_g1	2
TRINITY_DN45843_c0_g1	2
TRINITY_DN241592_c0_g1	2
TRINITY_DN52963_c66_g1	2
TRINITY_DN22183_c0_g1	2
TRINITY_DN8304_c0_g1	2
TRINITY_DN76553_c0_g1	2
TRINITY_DN56906_c0_g1	2
TRINITY_DN228987_c0_g1	2
TRINITY_DN38165_c0_g1	2
TRINITY_DN52988_c46_g4	2
TRINITY_DN23104_c0_g1	2
TRINITY_DN51675_c0_g1	2
TRINITY_DN44881_c0_g1	2
TRINITY_DN16407_c0_g1	2
TRINITY_DN38140_c0_g1	2
TRINITY_DN50134_c0_g1	2
TRINITY_DN45200_c0_g1	2
TRINITY_DN33947_c0_g1	2
TRINITY_DN46352_c0_g1	2
TRINITY_DN180561_c0_g1	2
TRINITY_DN197562_c0_g1	2
TRINITY_DN179381_c1_g1	2
TRINITY_DN7978_c0_g1	2
TRINITY_DN38743_c0_g1	2
TRINITY_DN49435_c0_g1	2
TRINITY_DN56867_c0_g1	2
TRINITY_DN145172_c0_g1	2
TRINITY_DN117039_c0_g1	2
TRINITY_DN191146_c0_g1	2
TRINITY_DN53527_c0_g1	2
TRINITY_DN151067_c0_g1	2
TRINITY_DN146038_c0_g1	2
TRINITY_DN6730_c0_g1	2
TRINITY_DN156070_c0_g1	2
TRINITY_DN77497_c0_g1	2
TRINITY_DN122238_c0_g1	2
TRINITY_DN78983_c0_g1	2
TRINITY_DN814_c2_g1	2
TRINITY_DN130449_c0_g1	2
TRINITY_DN81968_c0_g1	2
TRINITY_DN78190_c0_g1	2
TRINITY_DN85596_c0_g1	2
TRINITY_DN10568_c0_g1	2
TRINITY_DN77844_c0_g1	2
TRINITY_DN145545_c0_g1	2
TRINITY_DN182784_c0_g1	2
TRINITY_DN121171_c0_g1	2
TRINITY_DN38160_c1_g1	2
TRINITY_DN223688_c0_g1	2
TRINITY_DN218118_c0_g1	2
TRINITY_DN40245_c0_g1	2
TRINITY_DN15296_c0_g1	2
TRINITY_DN36629_c0_g1	2
TRINITY_DN39999_c0_g1	2
TRINITY_DN40897_c0_g1	2
TRINITY_DN50411_c0_g1	2
TRINITY_DN43695_c0_g1	2
TRINITY_DN211571_c0_g1	2
TRINITY_DN33412_c2_g1	2
TRINITY_DN102919_c0_g1	2
TRINITY_DN166338_c0_g1	2
TRINITY_DN42229_c0_g1	2
TRINITY_DN49284_c0_g2	2
TRINITY_DN37772_c1_g1	2
TRINITY_DN48941_c0_g1	2
TRINITY_DN231299_c0_g1	2
TRINITY_DN46212_c1_g1	2
TRINITY_DN24482_c0_g1	2
TRINITY_DN111718_c0_g1	2
TRINITY_DN84711_c0_g1	2
TRINITY_DN23071_c0_g1	2
TRINITY_DN26316_c0_g1	2
TRINITY_DN112174_c0_g1	2
TRINITY_DN68574_c0_g1	2
TRINITY_DN34076_c0_g1	2
TRINITY_DN47327_c0_g1	2
TRINITY_DN413_c0_g1	2
TRINITY_DN19552_c0_g1	2
TRINITY_DN145487_c0_g1	2
TRINITY_DN42318_c0_g1	2
TRINITY_DN20376_c0_g1	2
TRINITY_DN21066_c0_g1	2
TRINITY_DN57941_c0_g1	2
TRINITY_DN30248_c0_g1	2
TRINITY_DN38586_c0_g1	2
TRINITY_DN44068_c0_g1	2
TRINITY_DN45036_c0_g1	2
TRINITY_DN28832_c0_g1	2
TRINITY_DN193606_c0_g1	2
TRINITY_DN51612_c0_g1	2
TRINITY_DN40703_c0_g1	2
TRINITY_DN7310_c0_g1	2
TRINITY_DN43692_c0_g1	2
TRINITY_DN3651_c0_g1	2
TRINITY_DN7994_c0_g1	2
TRINITY_DN41372_c0_g1	2
TRINITY_DN37895_c0_g1	2
TRINITY_DN40151_c0_g1	2
TRINITY_DN48311_c0_g1	2
TRINITY_DN53942_c0_g1	2
TRINITY_DN162301_c0_g1	2
TRINITY_DN52384_c1_g1	2
TRINITY_DN42930_c0_g1	2
TRINITY_DN48519_c0_g1	2
TRINITY_DN4381_c0_g1	2
TRINITY_DN189234_c0_g1	2
TRINITY_DN52064_c2_g2	2
TRINITY_DN181806_c0_g1	2
TRINITY_DN51419_c0_g1	2
TRINITY_DN55009_c0_g1	2
TRINITY_DN91643_c0_g1	2
TRINITY_DN23462_c0_g1	2
TRINITY_DN38717_c2_g1	2
TRINITY_DN222261_c0_g1	2
TRINITY_DN30568_c1_g1	2
TRINITY_DN63692_c0_g1	2
TRINITY_DN172850_c0_g1	2
TRINITY_DN48463_c0_g3	2
TRINITY_DN241698_c0_g1	2
TRINITY_DN16449_c0_g1	2
TRINITY_DN46043_c0_g1	2
TRINITY_DN52187_c0_g1	2
TRINITY_DN43454_c0_g1	2
TRINITY_DN116569_c0_g1	2
TRINITY_DN145879_c0_g1	2
TRINITY_DN145395_c0_g1	2
TRINITY_DN146137_c0_g1	2
TRINITY_DN13750_c0_g1	2
TRINITY_DN20680_c0_g1	2
TRINITY_DN52258_c0_g1	2
TRINITY_DN50082_c5_g2	2
TRINITY_DN110378_c0_g1	2
TRINITY_DN110266_c0_g1	5
TRINITY_DN42521_c3_g1	5
TRINITY_DN10014_c0_g1	5
TRINITY_DN145791_c0_g1	5
TRINITY_DN3241_c0_g2	5
TRINITY_DN2224_c0_g1	5
TRINITY_DN37581_c0_g1	5
TRINITY_DN24780_c0_g1	5
TRINITY_DN57423_c0_g1	5
TRINITY_DN28692_c0_g1	5
TRINITY_DN223437_c0_g1	5
TRINITY_DN214194_c0_g1	5
TRINITY_DN10580_c0_g1	5
TRINITY_DN146691_c0_g1	5
TRINITY_DN38134_c0_g1	5
TRINITY_DN50877_c1_g2	5
TRINITY_DN213738_c0_g1	5
TRINITY_DN179441_c0_g1	5
TRINITY_DN38560_c0_g1	5
TRINITY_DN52838_c3_g2	5
TRINITY_DN38533_c0_g1	5
TRINITY_DN52838_c3_g3	5
TRINITY_DN52945_c23_g1	5
TRINITY_DN52938_c24_g6	5
TRINITY_DN46380_c0_g1	5
TRINITY_DN45674_c0_g2	5
TRINITY_DN789_c3_g1	5
TRINITY_DN35705_c0_g1	5
TRINITY_DN213537_c0_g1	5
TRINITY_DN111907_c0_g1	5
TRINITY_DN147259_c0_g1	5
TRINITY_DN16356_c0_g1	5
TRINITY_DN748_c0_g1	5
TRINITY_DN179633_c0_g1	5
TRINITY_DN8612_c0_g1	5
TRINITY_DN45593_c0_g2	5
TRINITY_DN41855_c0_g1	5
TRINITY_DN9065_c0_g1	5
TRINITY_DN77837_c0_g1	5
TRINITY_DN45373_c1_g1	5
TRINITY_DN180549_c0_g1	5
TRINITY_DN51608_c1_g1	5
TRINITY_DN38049_c1_g1	5
TRINITY_DN84098_c0_g1	5
TRINITY_DN110989_c0_g1	5
TRINITY_DN30785_c0_g1	5
TRINITY_DN48552_c0_g1	5
TRINITY_DN52269_c1_g1	5
TRINITY_DN84894_c0_g1	5
TRINITY_DN95178_c0_g1	5
TRINITY_DN40821_c0_g1	5
TRINITY_DN110539_c0_g1	5
TRINITY_DN77990_c0_g1	5
TRINITY_DN38012_c0_g1	5
TRINITY_DN23578_c0_g1	5
TRINITY_DN52676_c2_g1	5
TRINITY_DN120274_c0_g1	5
TRINITY_DN36652_c0_g1	5
TRINITY_DN12833_c0_g1	5
TRINITY_DN43086_c1_g1	5
TRINITY_DN47986_c0_g2	5
TRINITY_DN51465_c0_g1	5
TRINITY_DN9613_c0_g1	5
TRINITY_DN52875_c0_g1	5
