# Supplementary material for: Family dinner: Transcriptional plasticity of five Noctuidae (Lepidoptera) feeding on three host plant species
Source: Ecol Evol. 2022 Sep 6;12(9):e9258. doi: 10.1002/ece3.9258 (PMC9448971; doi:10.1002/ece3.9258)
Supplement: Supplementary file 34 — Table S11a [file ECE3-12-e9258-s060.xlsx]

## Sheet: Blad1
Supplementary Table 11a. BLASTX annotated genes using local detoxification gene family database.
Spodoptera exigua
Gene_ID	stitle	sseqid	pident	length	mismatch	gapopen	qstart	qend	sstart	send	evalue	bitscore
TRINITY_DN205641_c0_g1_i1	34740_0:004cac	34740_0:004cac	66.667	33	11	0	538	636	433	465	1.11e-07	53.1
TRINITY_DN205643_c0_g1_i1	93721_0:005dc8	93721_0:005dc8	31.944	216	112	4	5	646	987	1169	8.59e-32	123
TRINITY_DN205647_c0_g1_i1	54969_0:002c67	54969_0:002c67	52.174	46	22	0	149	286	208	253	2.15e-06	45.8
TRINITY_DN219126_c0_g1_i1	93721_0:005dc8	93721_0:005dc8	41.096	73	43	0	142	360	866	938	1.6e-13	67
TRINITY_DN219169_c0_g1_i1	568069_0:00456a	568069_0:00456a	95	20	1	0	275	334	380	399	9.36e-07	47.4
TRINITY_DN202425_c0_g1_i1	7213_0:002f33	7213_0:002f33	30.252	119	66	3	100	456	783	884	6.23e-09	57
TRINITY_DN202450_c0_g1_i1	7237_0:0013a2	7237_0:0013a2	39.394	99	52	2	832	1122	24	116	2.1e-13	71.6
TRINITY_DN202438_c0_g1_i1	104452_0:003884	104452_0:003884	52.083	48	23	0	297	440	77	124	3.78e-08	53.1
TRINITY_DN202454_c0_g1_i1	7029_0:0064af	7029_0:0064af	28.194	227	158	4	461	1135	218	441	8.06e-26	110
TRINITY_DN224045_c0_g1_i1	568069_0:00003c	568069_0:00003c	43.836	73	41	0	220	2	1030	1102	1.08e-16	73.9
TRINITY_DN231128_c0_g1_i1	34740_0:004cac	34740_0:004cac	72.727	33	9	0	184	282	441	473	1.37e-10	57.8
TRINITY_DN231156_c0_g1_i1	79782_0:003002	79782_0:003002	30.645	124	70	3	377	39	390	508	2.91e-08	53.9
TRINITY_DN231142_c0_g1_i1	34740_0:002ced	34740_0:002ced	66.667	84	28	0	16	267	214	297	8.33e-41	143
TRINITY_DN215419_c0_g1_i1	69820_0:002ee2	69820_0:002ee2	84.375	32	5	0	96	1	88	119	1.74e-10	59.7
TRINITY_DN215407_c0_g1_i1	69820_0:00367d	69820_0:00367d	95.455	22	1	0	3	68	959	980	2.86e-06	46.6
TRINITY_DN215437_c0_g1_i1	34740_0:00134c	34740_0:00134c	61.765	34	13	0	215	316	63	96	1.48e-07	49.3
TRINITY_DN212463_c0_g1_i1	609295_0:00020a	609295_0:00020a	36.486	74	44	1	224	3	273	343	1.74e-09	53.5
TRINITY_DN212451_c0_g1_i1	51655_0:001ef0	51655_0:001ef0	27.807	187	124	6	1	540	19	201	7.73e-15	72
TRINITY_DN212476_c0_g1_i1	197043_0:004bac	197043_0:004bac	28.889	135	84	5	421	50	11	144	1.12e-08	53.9
TRINITY_DN211890_c0_g1_i1	79782_0:003002	79782_0:003002	38.211	123	66	1	150	518	393	505	5.81e-17	79.3
TRINITY_DN211841_c0_g1_i1	69820_0:0023ad	69820_0:0023ad	96.429	28	1	0	1	84	158	185	3.58e-09	55.1
TRINITY_DN212895_c0_g1_i1	7070_0:000796	7070_0:000796	62.963	27	10	0	2	82	693	719	3.15e-06	46.6
TRINITY_DN212840_c0_g1_i1	568069_0:001f01	568069_0:001f01	36.893	103	64	1	314	6	847	948	5.36e-15	70.5
TRINITY_DN212849_c0_g1_i1	6973_0:0008ce	6973_0:0008ce	32.857	140	79	4	393	7	1042	1177	1.97e-12	64.7
TRINITY_DN212817_c0_g1_i1	108931_0:0009f6	108931_0:0009f6	45.745	94	48	2	248	523	522	614	2.77e-17	82.8
TRINITY_DN232714_c0_g1_i1	69820_0:002b44	69820_0:002b44	60	45	5	1	331	236	28	72	1.83e-08	52
TRINITY_DN232792_c0_g1_i1	7004_0:00357e	7004_0:00357e	49.02	51	26	0	262	110	351	401	1.59e-10	57
TRINITY_DN232706_c0_g1_i1	34740_0:004cac	34740_0:004cac	62.5	32	12	0	209	114	388	419	4.83e-10	48.1
TRINITY_DN232728_c0_g1_i1	7029_0:0066a2	7029_0:0066a2	54.217	83	37	1	2	247	994	1076	1.11e-26	103
TRINITY_DN219709_c0_g1_i1	69820_0:000c04	69820_0:000c04	100	25	0	0	292	366	81	105	9.83e-10	55.5
TRINITY_DN219762_c0_g1_i1	69820_0:000984	69820_0:000984	50	62	28	2	101	286	17	75	6.31e-12	61.6
TRINITY_DN219778_c0_g1_i1	62324_0:000359	62324_0:000359	39.535	86	43	2	231	1	2460	2545	1.31e-12	64.7
TRINITY_DN219714_c0_g1_i1	103372_0:0028ad	103372_0:0028ad	36.585	82	50	1	37	282	160	239	9.94e-08	50.1
TRINITY_DN226957_c0_g1_i1	7029_0:0002ee	7029_0:0002ee	56.962	79	34	0	5	241	32	110	2.16e-28	107
TRINITY_DN226945_c0_g1_i1	7038_0:002702	7038_0:002702	36.986	73	43	2	283	68	118	188	1.31e-10	57.4
TRINITY_DN202915_c0_g1_i1	197043_0:0004d0	197043_0:0004d0	66.667	51	17	0	1	153	126	176	2.96e-18	78.2
TRINITY_DN202920_c0_g1_i1	454923_0:001b79	454923_0:001b79	37.5	64	40	0	41	232	292	355	1.13e-13	46.6
TRINITY_DN202918_c0_g1_i1	93721_0:00506a	93721_0:00506a	43.478	46	26	0	422	285	674	719	2.37e-06	47.4
TRINITY_DN202995_c0_g1_i1	62324_0:002452	62324_0:002452	38.571	70	43	0	2	211	629	698	1.75e-08	51.2
TRINITY_DN203527_c0_g1_i1	133901_0:000cfb	133901_0:000cfb	60	85	34	0	3	257	371	455	7.37e-30	112
TRINITY_DN203509_c0_g1_i1	7395_0:003ad6	7395_0:003ad6	35.433	127	80	2	3	380	1582	1707	7.85e-18	82
TRINITY_DN203576_c0_g1_i1	34740_0:00432b	34740_0:00432b	39.286	56	34	0	287	120	83	138	3.67e-08	50.8
TRINITY_DN203535_c0_g1_i1	7394_0:002c43	7394_0:002c43	92.593	27	2	0	2	82	1631	1657	2.7e-09	58.5
TRINITY_DN203565_c0_g1_i1	319348_0:001f8e	319348_0:001f8e	32.812	64	41	2	200	12	35	97	5.89e-06	44.7
TRINITY_DN203569_c0_g1_i1	69820_0:001aa1	69820_0:001aa1	95.05	101	5	0	225	527	1	101	2.3e-62	201
TRINITY_DN201515_c0_g1_i1	51655_0:000a63	51655_0:000a63	30.46	174	87	6	564	55	284	427	2.78e-15	76.6
TRINITY_DN201535_c0_g1_i1	315563_0:00052e	315563_0:00052e	24.651	215	119	3	1228	587	1481	1653	1.07e-09	63.2
TRINITY_DN201520_c0_g1_i1	7460_0:00211d	7460_0:00211d	22.422	223	165	3	836	192	171	393	5.6e-14	73.2
TRINITY_DN201547_c0_g1_i1	69820_0:002659	69820_0:002659	85.185	27	4	0	1	81	305	331	1.22e-07	50.1
TRINITY_DN201596_c0_g1_i1	7070_0:00118f	7070_0:00118f	25.172	290	176	9	795	7	902	1177	6.02e-12	68.2
TRINITY_DN201553_c0_g1_i1	113334_0:0021d1	113334_0:0021d1	32.692	104	70	0	1	312	319	422	7.35e-13	64.3
TRINITY_DN212941_c0_g1_i1	7375_0:002fdf	7375_0:002fdf	100	22	0	0	73	8	1	22	3.79e-08	51.2
TRINITY_DN209816_c0_g1_i1	69820_0:00387c	69820_0:00387c	96.429	28	1	0	85	2	183	210	1.93e-12	64.3
TRINITY_DN231470_c0_g1_i1	69820_0:0009cb	69820_0:0009cb	100	21	0	0	2	64	271	291	2.9e-09	53.5
TRINITY_DN231456_c0_g1_i1	69820_0:003be2	69820_0:003be2	91.667	24	2	0	1	72	60	83	6.2e-08	50.8
TRINITY_DN211239_c0_g1_i1	69820_0:002708	69820_0:002708	87.5	24	3	0	3	74	366	389	1.36e-06	47.4
TRINITY_DN200838_c0_g1_i1	136037_0:0004cf	136037_0:0004cf	25.678	701	410	19	2373	418	62	700	1.22e-46	180
TRINITY_DN200825_c0_g1_i1	113334_0:00022c	113334_0:00022c	31.197	234	148	6	677	3	129	358	3.46e-26	107
TRINITY_DN200875_c1_g1_i2	568069_0:004612	568069_0:004612	26.866	134	68	5	538	912	370	482	4.12e-07	53.9
TRINITY_DN200846_c0_g1_i1	69820_0:000cc5	69820_0:000cc5	89.938	487	49	0	1958	498	14	500	0	901
TRINITY_DN200870_c0_g1_i1	69820_0:0001e8	69820_0:0001e8	96.795	156	5	0	209	676	1	156	9.56e-104	318
TRINITY_DN200843_c0_g1_i1	66420_0:0028e4	66420_0:0028e4	81.609	348	58	2	125	1168	1	342	0	561
TRINITY_DN200890_c0_g1_i1	7004_0:0043c0	7004_0:0043c0	38.168	262	149	8	885	121	56	311	1.41e-41	156
TRINITY_DN200860_c0_g1_i1	378494_0:0035dd	378494_0:0035dd	30.435	92	61	2	591	316	602	690	8.39e-06	48.1
TRINITY_DN200844_c0_g1_i1	74869_0:00234b	74869_0:00234b	27.103	321	187	11	2057	2995	4	285	1.02e-17	88.2
TRINITY_DN200398_c0_g1_i1	7375_0:002d5f	7375_0:002d5f	37.267	161	99	1	602	126	28	188	1.59e-33	124
TRINITY_DN200333_c0_g1_i1	568069_0:000548	568069_0:000548	29.817	654	388	12	2465	555	191	790	1.77e-80	291
TRINITY_DN200374_c0_g1_i1	116153_0:00124e	116153_0:00124e	43.59	78	43	1	236	6	17	94	7.79e-16	69.7
TRINITY_DN200337_c0_g1_i1	64459_0:0010d3	64459_0:0010d3	96.552	29	1	0	2	88	475	503	5.43e-14	70.5
TRINITY_DN200373_c0_g1_i2	69820_0:0025b0	69820_0:0025b0	96.008	526	21	0	651	2228	1	526	0	1022
TRINITY_DN200348_c0_g1_i1	88501_0:003213	88501_0:003213	65.306	49	17	0	1439	1293	31	79	5.65e-15	72.8
TRINITY_DN200314_c0_g1_i1	315563_0:000051	315563_0:000051	44.643	56	31	0	584	417	590	645	6.21e-13	69.3
TRINITY_DN200363_c0_g1_i1	7029_0:002a48	7029_0:002a48	44.796	221	119	2	80	742	177	394	5.6e-58	201
TRINITY_DN208517_c0_g1_i1	7004_0:003c39	7004_0:003c39	65.385	104	36	0	312	1	120	223	6.33e-43	150
TRINITY_DN208572_c0_g1_i1	156304_0:001d18	156304_0:001d18	54.286	70	32	0	210	1	1	70	3.34e-22	90.9
TRINITY_DN204506_c0_g1_i1	69820_0:00372f	69820_0:00372f	46	200	107	1	723	124	391	589	1.7e-70	173
TRINITY_DN204539_c0_g1_i1	28588_0:001473	28588_0:001473	28.221	163	92	8	16	456	177	330	1.32e-07	52.4
TRINITY_DN210848_c0_g1_i1	52612_0:00057e	52612_0:00057e	36.905	84	52	1	250	2	35	118	3.76e-13	65.5
TRINITY_DN226759_c0_g1_i1	93721_0:005dc8	93721_0:005dc8	41.497	147	85	1	3	440	728	874	4.28e-33	124
TRINITY_DN226735_c0_g1_i1	34740_0:001d54	34740_0:001d54	47.945	73	29	2	200	9	243	315	1.77e-11	60.1
TRINITY_DN203776_c0_g1_i1	1218281_0:00043e	1218281_0:00043e	50	130	53	2	471	860	204	321	1.36e-34	130
TRINITY_DN203725_c0_g1_i1	69820_0:0033af	69820_0:0033af	63.095	84	31	0	2	253	194	277	1.02e-30	110
TRINITY_DN203728_c0_g1_i1	315563_0:000051	315563_0:000051	36.458	96	60	1	443	156	590	684	1.81e-17	81.3
TRINITY_DN203785_c0_g1_i1	38123_0:0001a2	38123_0:0001a2	31.973	147	99	1	476	36	30	175	2.06e-19	82
TRINITY_DN219299_c0_g1_i1	6973_0:0023ec	6973_0:0023ec	36.585	82	37	5	232	29	1526	1606	3.43e-06	44.3
TRINITY_DN219266_c0_g1_i1	7029_0:0066a2	7029_0:0066a2	37.179	156	96	1	47	514	443	596	1.44e-30	118
TRINITY_DN219232_c0_g1_i1	69820_0:000865	69820_0:000865	100	21	0	0	262	324	749	769	2.22e-06	46.2
TRINITY_DN219215_c0_g1_i1	7395_0:00196f	7395_0:00196f	66.667	36	12	0	5	112	148	183	3.13e-09	51.6
TRINITY_DN223672_c0_g1_i1	7029_0:002a48	7029_0:002a48	41.558	77	45	0	233	3	215	291	4.58e-11	60.8
TRINITY_DN219896_c0_g1_i1	34740_0:001e22	34740_0:001e22	38.843	121	74	0	433	71	78	198	3.26e-24	99
TRINITY_DN219841_c0_g1_i1	45779_0:001266	45779_0:001266	34.815	135	85	3	2	403	1567	1699	5.2e-18	80.5
TRINITY_DN221700_c0_g1_i1	45779_0:000980	45779_0:000980	46.512	129	64	2	104	481	66	192	4.23e-29	109
TRINITY_DN221629_c0_g1_i1	34740_0:00087b	34740_0:00087b	46.479	71	37	1	217	8	148	218	9.15e-15	68.2
TRINITY_DN213199_c0_g1_i1	116153_0:000a93	116153_0:000a93	30.978	184	111	7	656	135	32	209	3.31e-11	62
TRINITY_DN211441_c0_g1_i1	108931_0:001e38	108931_0:001e38	61.957	92	32	1	15	290	3	91	1.11e-31	115
TRINITY_DN215107_c0_g1_i1	34740_0:004cac	34740_0:004cac	69.444	36	11	0	110	3	430	465	6.04e-11	58.9
TRINITY_DN215169_c0_g1_i1	40932_0:001f53	40932_0:001f53	46.032	63	34	0	190	2	130	192	3.34e-12	64.3
TRINITY_DN215110_c0_g1_i1	67767_0:001729	67767_0:001729	57.333	75	30	1	3	227	99	171	6.88e-24	94.4
TRINITY_DN221920_c0_g1_i1	7029_0:0064af	7029_0:0064af	25.989	177	102	7	198	692	197	356	4.91e-06	48.5
TRINITY_DN217543_c0_g1_i1	34740_0:003b90	34740_0:003b90	45.291	223	111	2	54	704	817	1034	3.6e-51	179
TRINITY_DN217549_c0_g1_i1	7004_0:003ef4	7004_0:003ef4	74.074	27	7	0	373	453	1822	1848	4.69e-06	47
TRINITY_DN217532_c0_g1_i1	113334_0:002f2f	113334_0:002f2f	76.19	42	8	2	2	124	233	273	6.73e-10	59.7
TRINITY_DN203064_c0_g1_i1	7168_0:001342	7168_0:001342	41.791	134	74	3	407	18	56	189	3.91e-25	102
TRINITY_DN203011_c0_g1_i1	143995_0:0015f3	143995_0:0015f3	41.071	56	29	2	61	228	112	163	8.76e-08	48.9
TRINITY_DN203005_c0_g1_i1	69820_0:002582	69820_0:002582	70.769	195	57	0	2	586	102	296	9.95e-96	282
TRINITY_DN203076_c0_g1_i1	104452_0:002cd6	104452_0:002cd6	30.323	155	76	7	456	13	633	762	2.64e-09	56.2
TRINITY_DN203020_c0_g1_i1	28612_0:005131	28612_0:005131	41.772	79	44	1	261	25	118	194	5.51e-11	58.5
TRINITY_DN203055_c0_g1_i1	6973_0:0006b1	6973_0:0006b1	34.483	87	51	2	564	307	437	518	3.39e-07	51.6
TRINITY_DN230445_c0_g1_i1	67767_0:0032f6	67767_0:0032f6	39.252	107	50	3	306	7	117	215	1.04e-11	60.5
TRINITY_DN223353_c0_g1_i1	7460_0:001239	7460_0:001239	36.697	109	69	0	329	3	45	153	2.59e-22	91.7
TRINITY_DN207952_c0_g1_i1	69820_0:0011ca	69820_0:0011ca	94.915	118	6	0	516	163	422	539	5.06e-77	241
TRINITY_DN207907_c0_g1_i1	93721_0:0019b9	93721_0:0019b9	47.312	93	48	1	47	322	15	107	2.03e-26	98.6
TRINITY_DN207926_c0_g1_i1	69820_0:002a7b	69820_0:002a7b	95.652	23	1	0	2	70	460	482	3.26e-08	53.5
TRINITY_DN207901_c0_g1_i1	29053_0:000801	29053_0:000801	31.967	122	80	3	9	368	22	142	6.9e-15	70.1
TRINITY_DN211504_c0_g1_i1	568069_0:004248	568069_0:004248	78.571	28	6	0	419	336	2798	2825	5.24e-06	46.2
TRINITY_DN211542_c0_g1_i1	7029_0:001e7f	7029_0:001e7f	40.23	87	51	1	7	267	783	868	3.34e-13	64.7
TRINITY_DN211513_c0_g1_i1	39758_0:002d0b	39758_0:002d0b	37.5	128	73	2	26	409	798	918	3.36e-21	89.7
TRINITY_DN211517_c0_g1_i1	69820_0:00001e	69820_0:00001e	84.615	208	2	1	284	907	1	178	1.87e-117	351
TRINITY_DN212041_c0_g1_i1	69820_0:000adc	69820_0:000adc	100	21	0	0	3	65	338	358	1.4e-06	46.2
TRINITY_DN212020_c0_g1_i1	45779_0:0027e6	45779_0:0027e6	78.571	28	6	0	84	1	259	286	1.12e-06	47.8
TRINITY_DN223939_c0_g1_i1	121845_0:002df4	121845_0:002df4	31.532	111	73	2	331	8	147	257	3.87e-10	57.4
TRINITY_DN223977_c0_g1_i1	51655_0:0017a5	51655_0:0017a5	45.205	73	40	0	219	1	291	363	1.37e-13	66.6
TRINITY_DN223911_c0_g1_i1	7425_0:00089e	7425_0:00089e	82.5	80	14	0	253	14	43	122	1.73e-38	135
TRINITY_DN210765_c0_g1_i1	7091_0:002c93	7091_0:002c93	56.962	79	31	2	375	605	1	78	1.19e-18	82.8
TRINITY_DN210792_c0_g1_i1	568069_0:000548	568069_0:000548	96	25	1	0	387	313	728	752	2.4e-08	52.8
TRINITY_DN210781_c0_g1_i1	28588_0:002d0c	28588_0:002d0c	50	50	25	0	87	236	354	403	8.3e-12	47.8
TRINITY_DN208354_c0_g1_i1	7130_0:003495	7130_0:003495	34.118	85	56	0	248	502	435	519	7.51e-07	50.8
TRINITY_DN208319_c0_g1_i1	67767_0:001188	67767_0:001188	44.944	89	47	1	261	1	480	568	2e-19	82.4
TRINITY_DN208364_c0_g1_i1	7070_0:00118f	7070_0:00118f	24.308	325	213	12	1105	200	1293	1607	1.39e-19	94
TRINITY_DN208331_c0_g1_i1	456900_0:000348	456900_0:000348	62.857	35	13	0	106	2	1	35	2.16e-07	50.4
TRINITY_DN214190_c0_g1_i1	34740_0:0027e4	34740_0:0027e4	59.701	134	54	0	402	1	304	437	3.85e-49	166
TRINITY_DN203223_c0_g1_i1	13249_0:00092e	13249_0:00092e	33.553	152	81	4	437	15	396	538	1.57e-12	65.5
TRINITY_DN203271_c0_g1_i1	108931_0:0009f6	108931_0:0009f6	33.149	181	115	4	42	572	527	705	3.34e-26	106
TRINITY_DN209145_c0_g1_i1	34740_0:001e22	34740_0:001e22	50	62	28	2	232	408	144	205	2.41e-06	45.1
TRINITY_DN207025_c0_g1_i1	88501_0:002ef1	88501_0:002ef1	37.805	82	50	1	12	257	142	222	2.01e-14	68.2
TRINITY_DN207007_c0_g1_i1	7130_0:003495	7130_0:003495	48.175	137	70	1	3	410	426	562	1.11e-36	133
TRINITY_DN207057_c0_g1_i1	7200_0:0019f1	7200_0:0019f1	56.18	89	35	3	267	4	758	843	8.44e-25	97.8
TRINITY_DN228995_c0_g1_i1	54969_0:003835	54969_0:003835	37.805	82	38	4	313	92	684	760	4.18e-11	59.7
TRINITY_DN228959_c0_g1_i1	34740_0:000ff2	34740_0:000ff2	51.667	60	23	2	373	200	790	845	5.85e-11	60.1
TRINITY_DN228497_c0_g1_i1	67767_0:003208	67767_0:003208	47.273	55	25	3	244	408	87	137	8.06e-06	45.4
TRINITY_DN228405_c0_g1_i1	69820_0:0036bb	69820_0:0036bb	67.742	31	10	0	1	93	563	593	3.62e-06	47.8
TRINITY_DN228490_c0_g1_i1	69820_0:002dc1	69820_0:002dc1	95.652	23	1	0	280	212	25	47	3.06e-09	53.5
TRINITY_DN218931_c0_g1_i1	7004_0:002bdc	7004_0:002bdc	75.229	109	27	0	328	2	103	211	1.17e-56	188
TRINITY_DN206189_c0_g1_i1	69820_0:0026be	69820_0:0026be	74.074	27	7	0	348	268	45	71	6.64e-06	45.1
TRINITY_DN206119_c0_g1_i1	69820_0:000037	69820_0:000037	100	28	0	0	1	84	181	208	1.13e-10	58.2
TRINITY_DN206112_c0_g1_i1	108931_0:0009f6	108931_0:0009f6	35.484	93	59	1	938	660	598	689	2.54e-10	63.5
TRINITY_DN206164_c0_g1_i1	30069_0:000178	30069_0:000178	26.25	240	141	6	795	109	476	690	2.04e-14	75.5
TRINITY_DN202511_c0_g1_i1	222816_0:001c2f	222816_0:001c2f	23.667	300	195	9	2627	3481	767	1047	3.74e-06	53.9
TRINITY_DN202590_c0_g1_i1	69820_0:003720	69820_0:003720	60.795	352	133	4	1454	411	1	351	6.68e-152	442
TRINITY_DN202590_c1_g1_i1	51655_0:002bb9	51655_0:002bb9	76.923	26	6	0	92	15	350	375	4.88e-07	46.2
TRINITY_DN202533_c0_g1_i1	39758_0:003499	39758_0:003499	35.714	56	35	1	775	939	48	103	6.79e-07	49.7
TRINITY_DN202510_c0_g1_i2	7130_0:001a8c	7130_0:001a8c	70.264	834	247	1	2	2500	198	1031	0	1236
TRINITY_DN202594_c0_g1_i1	156304_0:001398	156304_0:001398	37.037	81	24	2	251	9	2316	2369	1.99e-07	50.1
TRINITY_DN204253_c0_g1_i1	13037_0:0010c7	13037_0:0010c7	49.738	191	94	2	801	1370	355	544	2.55e-65	194
TRINITY_DN204289_c0_g1_i1	69820_0:000ae5	69820_0:000ae5	96.559	465	16	0	54	1448	1	465	0	874
TRINITY_DN204223_c0_g1_i1	7394_0:0025a1	7394_0:0025a1	39.796	98	52	3	25	312	402	494	3.62e-16	77.4
TRINITY_DN204266_c0_g1_i1	7130_0:002bf0	7130_0:002bf0	27.419	186	103	7	678	1163	189	366	3.76e-10	63.9
TRINITY_DN204277_c0_g1_i1	6973_0:0006b1	6973_0:0006b1	35.849	106	57	4	3	317	423	518	3.06e-09	54.3
TRINITY_DN225644_c0_g1_i1	69820_0:0036a4	69820_0:0036a4	100	25	0	0	75	1	172	196	3.07e-08	53.9
TRINITY_DN225678_c0_g1_i1	116153_0:001f4f	116153_0:001f4f	29.464	112	69	1	8	343	75	176	5.23e-12	62.4
TRINITY_DN202254_c0_g1_i1	93721_0:005dc8	93721_0:005dc8	34.862	109	71	0	3	329	786	894	2.01e-17	78.2
TRINITY_DN202208_c0_g1_i1	7397_0:0049d8	7397_0:0049d8	28.873	142	77	8	64	420	1550	1690	2.45e-07	50.4
TRINITY_DN202206_c0_g1_i1	43151_0:001b8a	43151_0:001b8a	33.621	116	56	3	1784	1452	163	262	2.64e-10	66.6
TRINITY_DN202300_c0_g1_i1	108931_0:004028	108931_0:004028	40.206	97	50	3	183	473	121	209	7.56e-11	63.2
TRINITY_DN203193_c0_g1_i1	93721_0:005dc8	93721_0:005dc8	49.495	99	50	0	3	299	925	1023	4.81e-30	114
TRINITY_DN203143_c0_g1_i1	93721_0:005dc8	93721_0:005dc8	27.083	384	268	2	1694	543	709	1080	1.99e-59	177
TRINITY_DN203107_c0_g1_i1	51655_0:002e90	51655_0:002e90	100	23	0	0	495	563	591	613	3.74e-08	53.9
TRINITY_DN203153_c0_g1_i1	39758_0:002060	39758_0:002060	33.663	101	56	3	547	816	3	103	2.2e-07	55.5
TRINITY_DN203110_c0_g1_i1	51655_0:0017a5	51655_0:0017a5	29.787	141	84	3	304	693	165	301	6.66e-10	60.1
TRINITY_DN214543_c0_g1_i1	197043_0:000f9d	197043_0:000f9d	33.043	115	74	3	387	49	187	300	2.06e-13	67
TRINITY_DN214562_c0_g1_i1	29058_0:001cf1	29058_0:001cf1	64.444	135	47	1	1	405	355	488	2.6e-58	195
TRINITY_DN214536_c0_g1_i1	69820_0:0032b3	69820_0:0032b3	75	32	8	0	2	97	832	863	1.19e-07	50.1
TRINITY_DN216257_c0_g1_i1	39758_0:00369c	39758_0:00369c	49.18	61	31	0	203	21	892	952	4.14e-11	59.3
TRINITY_DN219412_c0_g1_i1	69319_0:001c38	69319_0:001c38	43.678	87	46	1	265	5	65	148	2.84e-16	73.6
TRINITY_DN219492_c0_g1_i1	7091_0:0030eb	7091_0:0030eb	63.107	103	33	1	2	295	472	574	4.06e-40	141
TRINITY_DN231666_c0_g1_i1	286706_0:000765	286706_0:000765	55.294	85	38	0	259	5	416	500	2.73e-28	107
TRINITY_DN204651_c0_g1_i1	69820_0:001d4d	69820_0:001d4d	94.086	186	11	0	560	3	297	482	1.3e-126	367
TRINITY_DN204695_c0_g1_i1	156304_0:001398	156304_0:001398	35.762	151	97	0	195	647	2197	2347	1.38e-24	112
TRINITY_DN204642_c0_g1_i1	112268_0:002302	112268_0:002302	40	80	47	1	127	366	30	108	5.42e-10	57
TRINITY_DN204616_c0_g1_i1	7029_0:0049bd	7029_0:0049bd	47.573	103	54	0	353	45	647	749	3.92e-28	108
TRINITY_DN204632_c0_g1_i1	133901_0:002c6b	133901_0:002c6b	41.791	67	32	3	203	6	37	97	2.71e-09	51.2
TRINITY_DN204650_c0_g1_i1	51655_0:000a02	51655_0:000a02	76.471	34	8	0	839	940	663	696	1.03e-08	58.2
TRINITY_DN201161_c0_g1_i1	45779_0:0025e2	45779_0:0025e2	28.111	217	116	5	733	173	25	231	1.71e-10	66.2
TRINITY_DN201164_c0_g1_i1	286306_0:0019dd	286306_0:0019dd	58.47	183	53	2	259	807	124	283	3.53e-70	224
TRINITY_DN201127_c0_g1_i1	108931_0:000b61	108931_0:000b61	37.333	75	47	0	238	14	35	109	1.6e-07	50.1
TRINITY_DN201118_c0_g1_i1	7029_0:001b72	7029_0:001b72	30.973	113	76	1	2778	2446	168	280	3.29e-11	67
TRINITY_DN201108_c0_g1_i1	246812_0:001817	246812_0:001817	53.543	254	108	3	2679	1933	3	251	2.58e-67	226
TRINITY_DN216794_c0_g1_i1	133901_0:00031a	133901_0:00031a	41.975	81	45	1	36	278	378	456	1.6e-08	54.3
TRINITY_DN216724_c0_g1_i1	7395_0:003b22	7395_0:003b22	41.333	75	39	1	6	230	199	268	2.51e-10	56.2
TRINITY_DN229302_c0_g1_i1	69820_0:001153	69820_0:001153	80	25	5	0	1	75	716	740	7.69e-06	44.3
TRINITY_DN229360_c0_g1_i1	28588_0:002d0c	28588_0:002d0c	62.5	56	21	0	219	52	354	409	2.14e-15	70.1
TRINITY_DN215901_c0_g1_i1	40932_0:003e1c	40932_0:003e1c	40	60	36	0	267	88	398	457	7.71e-08	49.7
TRINITY_DN215969_c0_g1_i1	79782_0:002b98	79782_0:002b98	35.789	95	60	1	3	287	198	291	3.01e-13	66.2
TRINITY_DN221325_c0_g1_i1	69820_0:0026f8	69820_0:0026f8	60.526	38	15	0	115	2	50	87	1.21e-09	55.8
TRINITY_DN226875_c0_g1_i1	104452_0:002cd6	104452_0:002cd6	41.935	62	36	0	94	279	592	653	1.43e-11	60.5
TRINITY_DN226887_c0_g1_i1	7159_0:0019b6	7159_0:0019b6	37.662	77	45	2	33	263	532	605	5.41e-10	55.5
TRINITY_DN226815_c0_g1_i1	123851_0:000004	123851_0:000004	31.522	92	60	1	324	58	259	350	1.9e-09	55.8
TRINITY_DN226818_c0_g1_i1	7029_0:00778a	7029_0:00778a	60.317	63	25	0	3	191	1071	1133	6.91e-18	77.4
TRINITY_DN202355_c0_g1_i1	1507135_0:0002e5	1507135_0:0002e5	41.414	99	51	2	300	4	374	465	7.47e-18	80.1
TRINITY_DN202308_c0_g1_i1	7130_0:0036e0	7130_0:0036e0	59.375	128	52	0	1	384	36	163	1.67e-48	156
TRINITY_DN202356_c0_g1_i1	7029_0:001b72	7029_0:001b72	47.154	123	65	0	370	2	138	260	2.27e-35	124
TRINITY_DN207841_c0_g1_i1	69820_0:0036f3	69820_0:0036f3	100	28	0	0	526	443	95	122	8.95e-15	72.8
TRINITY_DN207893_c0_g1_i1	7394_0:0025a1	7394_0:0025a1	35.294	102	54	2	28	297	258	359	6.04e-14	67.8
TRINITY_DN207873_c0_g1_i1	7070_0:001317	7070_0:001317	45.946	74	39	1	223	5	158	231	9.02e-16	72.4
TRINITY_DN207817_c0_g1_i1	69820_0:0036a4	69820_0:0036a4	91.304	23	2	0	71	3	364	386	2.26e-06	49.3
TRINITY_DN214228_c0_g1_i1	104452_0:002ca0	104452_0:002ca0	52.439	82	38	1	251	9	41	122	2.09e-24	90.1
TRINITY_DN218840_c0_g1_i1	69820_0:00269b	69820_0:00269b	100	20	0	0	274	215	927	946	3.94e-07	47.8
TRINITY_DN218850_c0_g1_i1	217634_0:002157	217634_0:002157	38.298	47	29	0	2	142	543	589	3.07e-06	47.4
TRINITY_DN210503_c0_g1_i1	29058_0:001311	29058_0:001311	85.075	67	10	0	181	381	496	562	5.48e-28	112
TRINITY_DN224458_c0_g1_i1	568069_0:001825	568069_0:001825	38.333	60	33	2	408	235	318	375	1.5e-06	47.8
TRINITY_DN224411_c0_g1_i1	7029_0:001024	7029_0:001024	39.706	68	39	2	37	237	346	412	9.36e-08	48.9
TRINITY_DN214653_c0_g1_i1	110193_0:00104f	110193_0:00104f	38.554	83	51	0	2	250	80	162	3.99e-14	68.6
TRINITY_DN214899_c0_g1_i1	79782_0:003002	79782_0:003002	62.069	29	11	0	205	291	461	489	9.8e-07	46.6
TRINITY_DN217714_c0_g1_i1	34740_0:004cac	34740_0:004cac	48.837	43	17	1	2	115	388	430	9.18e-12	45.8
TRINITY_DN217745_c0_g1_i1	168631_0:0023c1	168631_0:0023c1	100	27	0	0	314	394	33	59	2.56e-11	61.2
TRINITY_DN217794_c0_g1_i1	69820_0:0034cf	69820_0:0034cf	39.326	89	53	1	1	264	162	250	3.16e-12	63.2
TRINITY_DN217742_c0_g1_i1	69319_0:0008e9	69319_0:0008e9	88.462	26	3	0	567	490	1781	1806	8.6e-07	50.1
TRINITY_DN217705_c0_g1_i1	69820_0:0036f5	69820_0:0036f5	85.294	34	5	0	2	103	44	77	4.34e-12	63.5
TRINITY_DN215754_c0_g1_i1	40932_0:004c9c	40932_0:004c9c	34.066	182	119	1	752	207	462	642	4e-27	111
TRINITY_DN205465_c0_g1_i1	166361_0:003331	166361_0:003331	36.641	131	60	5	127	516	329	437	1.49e-15	74.7
TRINITY_DN218390_c0_g1_i1	69820_0:001b4d	69820_0:001b4d	88.235	34	4	0	104	3	957	990	2.05e-12	66.6
TRINITY_DN218314_c0_g1_i1	104452_0:000453	104452_0:000453	45.312	64	32	1	5	187	217	280	3.1e-12	61.2
TRINITY_DN206688_c0_g1_i1	69820_0:000b2d	69820_0:000b2d	41.139	158	71	7	14	451	662	809	2.93e-20	87.8
TRINITY_DN206646_c0_g1_i1	34740_0:003b90	34740_0:003b90	42.857	182	102	1	548	3	836	1015	1.03e-40	147
TRINITY_DN227575_c0_g1_i1	35570_0:0013fc	35570_0:0013fc	45.614	57	26	2	7	177	428	479	2.23e-08	51.2
TRINITY_DN207239_c0_g1_i1	69820_0:00084c	69820_0:00084c	100	25	0	0	717	643	968	992	5.08e-08	54.7
TRINITY_DN218661_c0_g1_i1	69820_0:001bd3	69820_0:001bd3	95.833	24	1	0	74	3	22	45	2.09e-08	51.2
TRINITY_DN218616_c0_g1_i1	139723_0:001e69	139723_0:001e69	35.821	67	30	2	236	36	547	600	2.79e-07	48.1
TRINITY_DN218604_c0_g1_i1	51655_0:0017a5	51655_0:0017a5	27.826	115	81	2	433	92	360	473	1.89e-10	59.3
TRINITY_DN218664_c0_g1_i1	7395_0:000c68	7395_0:000c68	32.877	73	47	1	12	224	988	1060	1.81e-06	45.4
TRINITY_DN218205_c0_g1_i1	69820_0:00268e	69820_0:00268e	90.476	21	2	0	266	328	56	76	4.9e-06	45.1
TRINITY_DN218298_c0_g1_i1	69820_0:00241f	69820_0:00241f	85.714	28	4	0	86	3	778	805	1.08e-07	50.8
TRINITY_DN218274_c0_g1_i1	52612_0:00556d	52612_0:00556d	35.065	77	47	1	314	84	170	243	1.7e-06	48.5
TRINITY_DN218226_c0_g1_i1	7167_0:0013c3	7167_0:0013c3	34.559	136	84	4	56	451	110	244	2.21e-12	65.5
TRINITY_DN218293_c0_g1_i1	6973_0:005c41	6973_0:005c41	45	80	39	2	242	3	218	292	1.21e-14	68.6
TRINITY_DN233762_c0_g1_i1	7029_0:006dee	7029_0:006dee	30.986	71	46	2	204	1	127	197	4.08e-07	46.2
TRINITY_DN233715_c0_g1_i1	7395_0:003ad6	7395_0:003ad6	42.593	54	31	0	7	168	1896	1949	1.81e-08	51.2
TRINITY_DN228113_c0_g1_i1	34740_0:00432b	34740_0:00432b	39.13	69	42	0	12	218	68	136	8.8e-12	60.5
TRINITY_DN209917_c0_g1_i1	143995_0:0015f3	143995_0:0015f3	37.5	96	56	2	94	381	105	196	2.69e-13	67
TRINITY_DN209996_c0_g1_i1	568069_0:000548	568069_0:000548	65.714	105	36	0	1	315	520	624	1.01e-43	153
TRINITY_DN209971_c0_g1_i1	29058_0:002bd1	29058_0:002bd1	100	27	0	0	83	3	1682	1708	3.82e-11	60.5
TRINITY_DN209945_c0_g1_i1	6973_0:005006	6973_0:005006	39.474	114	66	1	783	1124	324	434	1.72e-17	87.4
TRINITY_DN209925_c0_g1_i1	67767_0:001188	67767_0:001188	31.183	186	113	4	42	563	128	310	8.35e-24	100
TRINITY_DN209915_c0_g1_i1	34740_0:0011f8	34740_0:0011f8	75.676	37	9	0	244	354	1373	1409	7.29e-15	70.9
TRINITY_DN209964_c0_g1_i1	93721_0:001d7c	93721_0:001d7c	88.462	26	3	0	360	283	9	34	5.67e-09	52
TRINITY_DN229816_c0_g1_i1	34740_0:001d54	34740_0:001d54	54	50	22	1	21	170	267	315	1.34e-09	54.3
TRINITY_DN202173_c0_g1_i1	39758_0:0034ae	39758_0:0034ae	66.667	207	68	1	2	622	501	706	7.63e-80	256
TRINITY_DN202145_c0_g1_i1	7004_0:000ac4	7004_0:000ac4	32.593	135	82	4	565	966	704	830	9.08e-13	71.2
TRINITY_DN202188_c0_g1_i1	64459_0:0012ed	64459_0:0012ed	26.154	195	129	4	861	301	266	453	3.01e-14	75.5
TRINITY_DN215881_c0_g1_i1	168631_0:0025e0	168631_0:0025e0	81.081	37	7	0	2	112	178	214	2.94e-13	64.3
TRINITY_DN206787_c0_g1_i1	34740_0:001e22	34740_0:001e22	68.293	41	13	0	125	3	93	133	6.31e-13	69.7
TRINITY_DN202852_c0_g1_i1	69820_0:002665	69820_0:002665	53.846	39	18	0	570	454	24	62	1.27e-06	42.7
TRINITY_DN202818_c0_g1_i1	7029_0:0053f7	7029_0:0053f7	46.296	162	69	2	572	90	1311	1455	1.7e-36	135
TRINITY_DN202885_c0_g1_i1	34740_0:000ff2	34740_0:000ff2	52.778	36	17	0	129	236	900	935	1.63e-07	42
TRINITY_DN201496_c0_g1_i1	74873_0:000ac6	74873_0:000ac6	56.646	316	123	5	221	1138	519	830	5.41e-114	358
TRINITY_DN201429_c0_g1_i1	69820_0:000334	69820_0:000334	96.429	28	1	0	714	797	332	359	1.03e-07	54.3
TRINITY_DN201500_c0_g1_i1	69820_0:001c9c	69820_0:001c9c	86.441	59	8	0	16	192	146	204	5.29e-28	107
TRINITY_DN200929_c0_g1_i1	13164_0:00234a	13164_0:00234a	35.556	90	58	0	410	141	258	347	7.82e-16	74.3
TRINITY_DN200976_c0_g1_i1	45779_0:00253c	45779_0:00253c	64.151	53	13	1	397	239	359	405	9.08e-12	62.4
TRINITY_DN200951_c0_g1_i1	13249_0:00243d	13249_0:00243d	51.064	47	23	0	520	660	263	309	1.43e-07	56.2
TRINITY_DN200914_c0_g1_i1	1218281_0:00321a	1218281_0:00321a	44.828	58	29	2	358	191	121	177	7.04e-09	52.8
TRINITY_DN200979_c0_g1_i1	7091_0:000d07	7091_0:000d07	96.296	27	1	0	624	544	1339	1365	4.22e-10	60.8
TRINITY_DN200948_c0_g1_i1	69820_0:002793	69820_0:002793	95.157	413	20	0	10	1248	133	545	0	811
TRINITY_DN200966_c0_g1_i1	1629725_0:000ce8	1629725_0:000ce8	54.015	137	50	4	2468	2061	1	125	1.82e-34	143
TRINITY_DN201823_c0_g1_i1	28588_0:002d0c	28588_0:002d0c	34.694	98	58	1	373	80	426	517	4.21e-15	72.4
TRINITY_DN201899_c0_g1_i1	51655_0:0017a5	51655_0:0017a5	31.429	105	64	3	558	262	367	469	3.38e-09	57.8
TRINITY_DN212686_c0_g1_i1	69820_0:001ab0	69820_0:001ab0	100	27	0	0	368	288	321	347	1.14e-11	62
TRINITY_DN212679_c0_g1_i1	66420_0:000622	66420_0:000622	42.667	75	41	1	236	12	23	95	1.23e-11	64.3
TRINITY_DN231827_c0_g1_i1	93721_0:005dc8	93721_0:005dc8	34.146	82	48	1	10	255	815	890	6.79e-08	49.7
TRINITY_DN231869_c0_g1_i1	69820_0:000dd9	69820_0:000dd9	91.667	24	2	0	367	296	608	631	4e-09	54.7
TRINITY_DN210328_c0_g1_i1	74873_0:001e2b	74873_0:001e2b	28	75	54	0	97	321	254	328	6.21e-06	45.4
TRINITY_DN220582_c0_g1_i1	69820_0:001ba6	69820_0:001ba6	100	21	0	0	380	318	146	166	1.83e-07	50.1
TRINITY_DN224657_c0_g1_i1	104452_0:0032cc	104452_0:0032cc	38.542	96	30	3	1	288	433	499	7.76e-09	52.8
TRINITY_DN218443_c0_g1_i1	7213_0:002f33	7213_0:002f33	31.769	277	159	4	890	84	708	962	1.93e-29	119
TRINITY_DN218426_c0_g1_i1	29058_0:000abb	29058_0:000abb	88.889	27	3	0	379	299	282	308	1.29e-11	62
TRINITY_DN218498_c0_g1_i1	7038_0:002547	7038_0:002547	31.274	259	141	6	92	787	225	473	1.04e-34	134
TRINITY_DN230022_c0_g1_i1	30023_0:001a67	30023_0:001a67	42.373	59	34	0	233	57	473	531	3.25e-12	61.6
TRINITY_DN201631_c0_g1_i1	13037_0:0012d2	13037_0:0012d2	56.25	48	21	0	1	144	168	215	4.44e-12	61.6
TRINITY_DN201686_c0_g1_i1	7004_0:00380f	7004_0:00380f	37.175	269	122	5	2171	1482	123	383	2.39e-31	129
TRINITY_DN201649_c0_g1_i1	286706_0:0015cb	286706_0:0015cb	23.077	455	317	11	283	1587	8	449	2.67e-27	116
TRINITY_DN201625_c0_g1_i1	28612_0:0051bd	28612_0:0051bd	20.221	272	202	8	410	1201	378	642	1.93e-06	52.4
TRINITY_DN225848_c0_g1_i1	51655_0:00421e	51655_0:00421e	40.58	69	39	1	204	4	146	214	1.25e-08	51.2
TRINITY_DN210607_c0_g1_i1	43041_0:001044	43041_0:001044	38.71	93	57	0	299	21	19	111	1.26e-13	63.5
TRINITY_DN210648_c0_g1_i1	39758_0:00369c	39758_0:00369c	30.07	143	92	3	43	453	737	877	1.37e-09	58.2
TRINITY_DN227317_c0_g1_i1	88501_0:002ef1	88501_0:002ef1	66.667	30	10	0	678	589	215	244	2.3e-06	49.7
TRINITY_DN200419_c0_g1_i1	7130_0:003495	7130_0:003495	40.909	66	37	1	9	206	441	504	1.66e-08	51.2
TRINITY_DN200407_c0_g1_i1	69820_0:000d5d	69820_0:000d5d	96.774	434	14	0	1303	2	1	434	0	853
TRINITY_DN200413_c0_g1_i1	62324_0:00004e	62324_0:00004e	30.734	218	127	6	484	1122	49	247	1.15e-17	88.6
TRINITY_DN200451_c0_g1_i1	108931_0:0009f6	108931_0:0009f6	33.668	199	129	3	615	25	542	739	3.83e-26	117
TRINITY_DN200490_c0_g1_i1	69820_0:003873	69820_0:003873	86.364	154	21	0	750	289	287	440	2.64e-95	287
TRINITY_DN200460_c0_g1_i1	6973_0:004d01	6973_0:004d01	33.929	56	37	0	437	604	4	59	2.85e-07	37.4
TRINITY_DN200494_c0_g1_i1	219809_0:0012f5	219809_0:0012f5	31.401	207	135	2	692	72	227	426	1.57e-28	115
TRINITY_DN200417_c0_g1_i1	29058_0:001a00	29058_0:001a00	73.81	42	8	1	584	700	33	74	6.25e-12	64.3
TRINITY_DN200411_c0_g1_i1	69820_0:002793	69820_0:002793	90.526	190	18	0	389	958	1	190	8.05e-119	354
TRINITY_DN200479_c0_g1_i1	56086_0:00029b	56086_0:00029b	23.276	232	123	6	522	1205	4	184	1.63e-09	61.2
TRINITY_DN200453_c0_g1_i1	246812_0:001817	246812_0:001817	39.545	220	118	7	970	326	36	245	2.87e-36	139
TRINITY_DN200405_c0_g1_i1	121845_0:003b90	121845_0:003b90	34.694	98	59	2	526	819	35	127	5.49e-07	52
TRINITY_DN200435_c0_g1_i2	67767_0:001448	67767_0:001448	37.047	359	204	9	1397	366	517	868	4.49e-59	213
TRINITY_DN220716_c0_g1_i1	246812_0:001817	246812_0:001817	50.201	249	123	1	1562	816	3	250	1.55e-72	233
TRINITY_DN221235_c0_g1_i1	69820_0:002499	69820_0:002499	67.164	67	22	0	201	1	315	381	1.48e-18	81.6
TRINITY_DN221227_c0_g1_i1	7130_0:00007e	7130_0:00007e	55.914	93	32	3	2	274	116	201	1.72e-19	83.6
TRINITY_DN206844_c0_g1_i1	64793_0:0034f9	64793_0:0034f9	54.615	130	59	0	392	3	37	166	2.79e-37	127
TRINITY_DN206891_c0_g1_i1	222816_0:00196f	222816_0:00196f	47.436	78	41	0	272	39	255	332	1.5e-16	74.7
TRINITY_DN213667_c0_g1_i1	378494_0:0031d7	378494_0:0031d7	42.593	54	26	2	1	162	146	194	1.75e-07	48.1
TRINITY_DN213685_c0_g1_i1	69820_0:003819	69820_0:003819	63.83	47	14	1	1	132	957	1003	9.05e-11	58.5
TRINITY_DN213660_c0_g1_i1	69820_0:000c11	69820_0:000c11	90	30	3	0	588	677	142	171	1.39e-10	62
TRINITY_DN214924_c0_g1_i1	34740_0:0011f8	34740_0:0011f8	40.909	352	199	6	1048	2	1025	1370	4.67e-84	279
TRINITY_DN214916_c0_g1_i1	7200_0:0013f1	7200_0:0013f1	32.53	83	55	1	249	4	186	268	2.94e-08	50.8
TRINITY_DN214905_c0_g1_i1	29058_0:002162	29058_0:002162	36.264	91	52	3	351	79	119	203	9.51e-11	59.3
TRINITY_DN214997_c0_g1_i1	108931_0:0004aa	108931_0:0004aa	35.135	74	45	1	64	276	237	310	6.32e-06	44.7
TRINITY_DN205225_c0_g1_i1	1218281_0:00206e	1218281_0:00206e	34.272	213	114	3	414	1037	1	192	3.92e-19	90.9
TRINITY_DN205298_c0_g1_i1	211228_0:000cc8	211228_0:000cc8	30	120	73	2	342	16	128	247	3.77e-08	52
TRINITY_DN205274_c0_g1_i1	1049336_0:000084	1049336_0:000084	49.003	351	169	5	1189	137	297	637	1.06e-107	344
TRINITY_DN205206_c0_g1_i1	568069_0:001825	568069_0:001825	84.848	99	15	0	297	1	245	343	8.38e-54	180
TRINITY_DN205242_c0_g1_i1	69820_0:001b4d	69820_0:001b4d	88.442	199	23	0	620	24	501	699	3.17e-121	376
TRINITY_DN216500_c0_g1_i1	34740_0:0039ef	34740_0:0039ef	34.831	89	57	1	267	1	1338	1425	5.12e-14	67
TRINITY_DN208236_c0_g1_i1	69820_0:001c3e	69820_0:001c3e	88.462	26	3	0	78	1	120	145	9.2e-08	53.9
TRINITY_DN208282_c0_g1_i1	7038_0:002a11	7038_0:002a11	41.892	74	41	1	32	247	489	562	5.06e-10	55.8
TRINITY_DN222339_c0_g1_i1	108931_0:0009f6	108931_0:0009f6	33.684	95	62	1	4	288	594	687	1.69e-14	70.5
TRINITY_DN222365_c0_g1_i1	69820_0:00076c	69820_0:00076c	88.235	68	7	1	206	3	1	67	2.51e-34	124
TRINITY_DN226377_c0_g1_i1	34740_0:002801	34740_0:002801	53.488	43	20	0	139	267	160	202	7.36e-07	46.6
TRINITY_DN226363_c0_g1_i1	34740_0:00164d	34740_0:00164d	41.026	78	44	1	235	8	61	138	4.26e-10	55.8
TRINITY_DN231752_c0_g1_i1	286706_0:00158c	286706_0:00158c	34.409	93	57	4	218	484	532	624	1.45e-08	54.3
TRINITY_DN224199_c0_g1_i1	69820_0:00314f	69820_0:00314f	77.778	36	8	0	3	110	550	585	2.96e-11	61.2
TRINITY_DN224123_c0_g1_i1	83485_0:0028ee	83485_0:0028ee	33.333	99	60	3	321	40	650	747	2.41e-07	48.9
TRINITY_DN224194_c0_g1_i1	222816_0:00196f	222816_0:00196f	38.739	111	66	2	5	331	101	211	1.79e-18	80.5
TRINITY_DN232000_c0_g1_i1	7397_0:004c33	7397_0:004c33	62.903	62	21	1	2	181	635	696	2.46e-22	89.7
TRINITY_DN222294_c0_g1_i1	7539_0:001d85	7539_0:001d85	37.879	66	41	0	291	94	30	95	5.89e-06	45.1
TRINITY_DN206473_c0_g1_i1	6973_0:001e06	6973_0:001e06	23.556	225	150	8	1042	398	417	629	1.17e-09	61.6
TRINITY_DN206491_c0_g1_i1	69820_0:0019fb	69820_0:0019fb	77.632	76	17	0	818	1045	1414	1489	2.88e-29	122
TRINITY_DN227611_c0_g1_i1	123851_0:002731	123851_0:002731	45.455	66	31	3	9	203	266	327	1.92e-07	49.3
TRINITY_DN227601_c0_g1_i1	29058_0:00144d	29058_0:00144d	80	25	5	0	77	3	752	776	6.16e-08	48.9
TRINITY_DN216096_c0_g1_i1	34720_0:0006df	34720_0:0006df	79.31	29	6	0	151	65	94	122	1.99e-07	48.1
TRINITY_DN216095_c0_g1_i1	34740_0:00069f	34740_0:00069f	70.37	108	31	1	2	325	772	878	3.05e-47	162
TRINITY_DN216061_c0_g1_i1	69820_0:000483	69820_0:000483	81.579	38	5	1	3	116	773	808	2.83e-12	63.9
TRINITY_DN207500_c0_g1_i1	166361_0:003331	166361_0:003331	38	100	59	3	153	443	342	441	1.36e-11	65.1
TRINITY_DN207483_c0_g1_i1	378494_0:0068ae	378494_0:0068ae	57.426	101	39	1	303	1	311	407	7.38e-31	115
TRINITY_DN207447_c0_g1_i1	1507135_0:0013a6	1507135_0:0013a6	32.955	88	57	1	265	2	1140	1225	2.04e-09	54.3
TRINITY_DN207428_c0_g1_i1	40932_0:004113	40932_0:004113	48.913	92	45	1	454	185	753	844	1.16e-31	95.9
TRINITY_DN201032_c0_g1_i1	224129_0:001694	224129_0:001694	35.51	245	137	7	504	1190	69	308	7.56e-34	132
TRINITY_DN201031_c0_g1_i1	7029_0:002a48	7029_0:002a48	31.953	338	223	5	2406	1396	125	456	1.87e-46	176
TRINITY_DN201044_c0_g1_i1	34740_0:000854	34740_0:000854	47	600	309	4	968	2758	15	608	6.13e-175	528
TRINITY_DN201051_c0_g1_i1	34740_0:0015ea	34740_0:0015ea	50	88	43	1	551	288	44	130	4.03e-22	96.3
TRINITY_DN201023_c0_g1_i1	39758_0:001360	39758_0:001360	63.404	235	85	1	3	707	42	275	6.54e-86	280
TRINITY_DN201002_c0_g1_i1	34740_0:000854	34740_0:000854	50	138	64	2	415	5	306	439	1.34e-38	138
TRINITY_DN201056_c0_g1_i1	69820_0:0034cf	69820_0:0034cf	39.655	116	67	1	359	21	137	252	2.4e-14	68.2
TRINITY_DN211395_c0_g1_i1	7130_0:003495	7130_0:003495	35.821	67	43	0	90	290	201	267	1.05e-06	46.6
TRINITY_DN219906_c0_g1_i1	69820_0:000979	69820_0:000979	100	24	0	0	1	72	217	240	9.02e-09	56.6
TRINITY_DN200147_c0_g1_i1	104452_0:0010c2	104452_0:0010c2	37.5	56	35	0	351	184	274	329	1.72e-06	47.8
TRINITY_DN200129_c0_g1_i1	67767_0:001188	67767_0:001188	29.805	359	223	10	479	1513	481	824	2e-38	157
TRINITY_DN200152_c0_g1_i1	28588_0:000a46	28588_0:000a46	37.344	241	129	8	187	846	352	591	3.89e-39	147
TRINITY_DN200182_c0_g1_i1	315563_0:001a4d	315563_0:001a4d	21.608	199	144	5	1490	2068	478	670	8.7e-06	51.6
TRINITY_DN200120_c0_g1_i1	29058_0:00168b	29058_0:00168b	98.013	755	15	0	182	2446	10	764	0	1485
TRINITY_DN200153_c0_g1_i1	1049336_0:004750	1049336_0:004750	23.608	449	302	12	593	1882	307	733	9.14e-12	71.6
TRINITY_DN200143_c0_g1_i3	30023_0:000b87	30023_0:000b87	81.25	48	9	0	457	314	1	48	1.4e-17	83.2
TRINITY_DN200171_c3_g1_i1	319348_0:000054	319348_0:000054	25.484	310	196	11	1746	2633	1477	1765	2.22e-07	57.4
TRINITY_DN200189_c0_g1_i1	7130_0:002d7a	7130_0:002d7a	43.952	248	137	2	596	1333	21	268	1.78e-64	216
TRINITY_DN200144_c0_g1_i1	69820_0:000334	69820_0:000334	93.252	489	33	0	384	1850	1	489	0	919
TRINITY_DN200179_c1_g1_i1	69820_0:000230	69820_0:000230	93.377	151	10	0	280	732	1	151	7.67e-90	270
TRINITY_DN200131_c0_g1_i1	88501_0:0004e2	88501_0:0004e2	46.623	755	355	9	394	2529	1197	1946	5.51e-173	577
TRINITY_DN200180_c0_g1_i1	116153_0:000d3e	116153_0:000d3e	29.513	698	443	17	562	2598	241	908	7.21e-88	306
TRINITY_DN205558_c0_g1_i1	69820_0:0030b5	69820_0:0030b5	83.333	30	5	0	92	3	434	463	2.1e-09	55.1
TRINITY_DN205511_c0_g1_i2	69820_0:0023ad	69820_0:0023ad	89.286	28	3	0	425	342	21	48	6.73e-09	53.9
TRINITY_DN205571_c0_g1_i1	7375_0:002fdf	7375_0:002fdf	95.455	22	1	0	196	131	1	22	2.43e-08	50.8
TRINITY_DN205578_c0_g1_i1	69820_0:001b8d	69820_0:001b8d	85	40	6	0	120	1	94	133	4.72e-14	65.5
TRINITY_DN224534_c0_g1_i1	69820_0:0014af	69820_0:0014af	91.667	36	3	0	108	1	100	135	7.32e-14	68.9
TRINITY_DN204851_c0_g1_i1	7536_0:00063f	7536_0:00063f	80.508	236	42	1	1	708	92	323	2.44e-116	343
TRINITY_DN204852_c0_g1_i1	13037_0:0010bf	13037_0:0010bf	27.426	237	144	7	3	653	2270	2498	5.19e-14	72.4
TRINITY_DN227478_c0_g1_i1	76194_0:001bb5	76194_0:001bb5	81.25	32	6	0	2	97	47	78	3.79e-10	57
TRINITY_DN227419_c0_g1_i1	286306_0:003af3	286306_0:003af3	41.463	82	47	1	1	243	2127	2208	1.25e-13	65.5
TRINITY_DN206595_c0_g1_i1	7370_0:002d5c	7370_0:002d5c	94.203	69	4	0	68	274	22	90	1.5e-35	128
TRINITY_DN206582_c0_g1_i1	29058_0:00354c	29058_0:00354c	69.811	53	16	0	221	63	1	53	4.52e-21	89.7
TRINITY_DN206513_c0_g1_i1	69820_0:002440	69820_0:002440	97.059	34	1	0	107	6	262	295	2.72e-14	68.6
TRINITY_DN206536_c0_g1_i1	7200_0:0020b5	7200_0:0020b5	50	64	24	1	824	657	1	64	2.28e-12	70.5
TRINITY_DN217362_c0_g1_i1	456900_0:002603	456900_0:002603	44.231	52	28	1	334	179	116	166	3.77e-08	51.6
TRINITY_DN217384_c0_g1_i1	6973_0:0005d1	6973_0:0005d1	48.81	84	43	0	252	1	405	488	4.31e-20	84
TRINITY_DN217317_c0_g1_i1	7168_0:002def	7168_0:002def	58.4	125	52	0	376	2	5587	5711	9.69e-47	162
TRINITY_DN223495_c0_g1_i1	69820_0:0023ad	69820_0:0023ad	83.333	24	4	0	332	403	185	208	1.62e-07	49.7
TRINITY_DN213496_c0_g1_i1	69820_0:000d80	69820_0:000d80	79.167	24	5	0	75	4	218	241	3.76e-08	51.2
TRINITY_DN213422_c0_g1_i1	34740_0:001c74	34740_0:001c74	61.818	55	21	0	89	253	70	124	3.38e-12	67.8
TRINITY_DN213452_c0_g1_i1	69820_0:003c93	69820_0:003c93	94.118	34	2	0	1	102	179	212	8.32e-14	67.4
TRINITY_DN213403_c0_g1_i1	40932_0:0053aa	40932_0:0053aa	34.653	101	64	2	386	682	162	262	1.49e-08	56.2
TRINITY_DN213411_c0_g1_i1	69820_0:0028bc	69820_0:0028bc	78.788	33	6	1	103	5	562	593	4.53e-08	54.3
TRINITY_DN213895_c0_g1_i1	93721_0:00506a	93721_0:00506a	44.248	113	61	1	1	333	442	554	9.46e-30	112
TRINITY_DN213837_c0_g1_i1	7029_0:0039b9	7029_0:0039b9	41.667	60	35	0	194	15	285	344	2.89e-08	49.7
TRINITY_DN220113_c0_g1_i1	680683_0:0016ee	680683_0:0016ee	100	28	0	0	429	346	296	323	4.08e-12	63.9
TRINITY_DN220112_c0_g1_i1	13037_0:00217e	13037_0:00217e	75	32	8	0	480	385	434	465	3.77e-08	53.1
TRINITY_DN206258_c0_g1_i1	516756_0:0006c8	516756_0:0006c8	45.745	94	51	0	1	282	492	585	8.35e-20	88.2
TRINITY_DN230511_c0_g1_i1	69820_0:0023ad	69820_0:0023ad	100	22	0	0	406	471	1	22	5.17e-06	46.2
TRINITY_DN213311_c0_g1_i1	13249_0:0000f5	13249_0:0000f5	30.311	386	239	12	509	1633	1	367	3.65e-34	138
TRINITY_DN213334_c0_g1_i1	121225_0:000598	121225_0:000598	40.299	67	34	2	27	227	571	631	3.13e-09	53.1
TRINITY_DN232553_c0_g1_i1	13037_0:002ff6	13037_0:002ff6	74.194	31	8	0	227	319	31	61	1.92e-08	49.7
TRINITY_DN232549_c0_g1_i1	88501_0:002b98	88501_0:002b98	53.03	66	31	0	16	213	176	241	2.83e-17	76.6
TRINITY_DN205039_c0_g1_i1	7165_0:0020cf	7165_0:0020cf	75.573	131	32	0	394	2	27	157	6.26e-61	191
TRINITY_DN205032_c0_g1_i1	7130_0:003495	7130_0:003495	43.627	204	98	5	617	1219	83	272	2.47e-31	127
TRINITY_DN205070_c0_g1_i1	69820_0:000777	69820_0:000777	89.117	487	53	0	1462	2	1	487	0	922
TRINITY_DN205066_c0_g1_i1	69820_0:00076c	69820_0:00076c	79.235	183	38	0	358	906	1	183	7.7e-104	314
TRINITY_DN205037_c2_g1_i1	69820_0:001b57	69820_0:001b57	80.556	36	7	0	109	2	45	80	1.3e-14	66.6
TRINITY_DN205002_c0_g1_i1	39758_0:00443c	39758_0:00443c	27.439	164	116	2	541	50	1528	1688	2.38e-11	63.9
TRINITY_DN215358_c0_g1_i1	83485_0:0028ee	83485_0:0028ee	53.659	41	19	0	275	153	932	972	2.28e-07	48.5
TRINITY_DN201779_c0_g1_i1	69820_0:002708	69820_0:002708	89.286	28	3	0	333	416	695	722	2.3e-10	58.9
TRINITY_DN201791_c0_g1_i1	34740_0:002ced	34740_0:002ced	79.755	326	66	0	327	1304	1	326	0	565
TRINITY_DN201712_c0_g2_i1	7029_0:0003de	7029_0:0003de	29.167	168	112	4	628	125	287	447	1.15e-13	71.6
TRINITY_DN230984_c0_g1_i1	34740_0:00134c	34740_0:00134c	52.632	38	18	0	117	4	75	112	4.7e-06	46.2
TRINITY_DN230952_c0_g1_i1	7425_0:00089e	7425_0:00089e	81.25	32	6	0	1	96	91	122	2.32e-09	54.3
TRINITY_DN230926_c0_g1_i1	454923_0:001abc	454923_0:001abc	47.458	59	29	1	371	195	180	236	6.23e-10	56.2
TRINITY_DN203873_c0_g1_i1	67767_0:003053	67767_0:003053	33.824	136	85	2	471	79	88	223	2.25e-18	81.3
TRINITY_DN203849_c0_g1_i1	34740_0:000183	34740_0:000183	31.818	132	85	2	18	398	536	667	9.8e-12	66.2
TRINITY_DN203831_c0_g1_i1	93721_0:005dc8	93721_0:005dc8	32.843	204	136	1	5	613	840	1043	2.24e-27	114
TRINITY_DN203807_c0_g1_i1	54969_0:003835	54969_0:003835	46.809	47	22	1	189	320	538	584	6.54e-08	50.4
TRINITY_DN203869_c0_g1_i1	41427_0:002360	41427_0:002360	37.097	62	37	1	5	190	378	437	7.03e-08	50.8
TRINITY_DN230890_c0_g1_i1	7091_0:000c9a	7091_0:000c9a	95.652	23	1	0	275	343	493	515	4.25e-06	45.8
TRINITY_DN230843_c0_g1_i1	69820_0:00251d	69820_0:00251d	95.833	24	1	0	467	396	47	70	6.76e-10	58.2
TRINITY_DN203489_c0_g1_i1	7394_0:0025a1	7394_0:0025a1	54.375	160	73	0	316	795	25	184	8.01e-60	206
TRINITY_DN203492_c0_g1_i1	108931_0:0009f6	108931_0:0009f6	40.462	173	99	3	108	617	556	727	2.24e-33	128
TRINITY_DN203440_c0_g1_i1	680683_0:001b0b	680683_0:001b0b	40.845	71	42	0	246	34	270	340	2.97e-11	58.9
TRINITY_DN220362_c0_g1_i1	378494_0:002a4f	378494_0:002a4f	44	50	28	0	389	240	76	125	2.55e-07	50.4
TRINITY_DN227147_c0_g1_i1	69820_0:00147e	69820_0:00147e	81.25	32	6	0	97	2	62	93	2.62e-10	55.5
TRINITY_DN227147_c0_g2_i1	69820_0:00147e	69820_0:00147e	81.25	32	6	0	187	282	62	93	3.73e-10	55.5
TRINITY_DN209470_c0_g1_i1	34740_0:003b90	34740_0:003b90	37.391	115	58	4	150	482	611	715	8.01e-15	75.9
TRINITY_DN209479_c0_g1_i1	34740_0:001e22	34740_0:001e22	53.968	63	28	1	446	261	82	144	3.9e-17	69.3
TRINITY_DN209448_c0_g1_i1	197043_0:00408b	197043_0:00408b	34.653	101	55	4	3	278	18	116	2.03e-08	51.2
TRINITY_DN220641_c0_g1_i1	7168_0:002bd4	7168_0:002bd4	55.063	158	66	2	475	5	2445	2598	1.93e-49	171
TRINITY_DN220690_c0_g1_i1	69820_0:001b57	69820_0:001b57	96.429	28	1	0	1	84	72	99	5.31e-10	57
TRINITY_DN206062_c0_g1_i1	156304_0:001d18	156304_0:001d18	60	35	14	0	2	106	74	108	6.02e-09	53.9
TRINITY_DN206013_c0_g1_i1	69820_0:0024d0	69820_0:0024d0	85.329	334	48	1	1000	2	1	334	0	616
TRINITY_DN206045_c0_g1_i1	40932_0:002048	40932_0:002048	27.895	190	137	0	11	580	901	1090	6.46e-24	100
TRINITY_DN213100_c0_g1_i1	166361_0:0008b6	166361_0:0008b6	100	21	0	0	1	63	534	554	1.35e-06	46.6
TRINITY_DN213076_c0_g1_i1	7091_0:000277	7091_0:000277	32.143	112	58	5	55	369	110	210	1.69e-07	50.1
TRINITY_DN232867_c0_g1_i1	143948_0:002caa	143948_0:002caa	89.286	28	3	0	300	217	42	69	2.35e-12	58.9
TRINITY_DN208734_c0_g1_i1	93721_0:0061c8	93721_0:0061c8	44.28	271	149	2	11	820	205	474	1.42e-87	270
TRINITY_DN208783_c0_g1_i1	1049336_0:000084	1049336_0:000084	55.172	145	61	1	2	424	459	603	1.24e-48	170
TRINITY_DN208772_c0_g1_i1	28612_0:0036cb	28612_0:0036cb	36.25	80	41	3	272	51	269	344	9.33e-07	46.6
TRINITY_DN208730_c0_g1_i1	7397_0:004c33	7397_0:004c33	42.424	66	31	2	2	178	635	700	8.38e-13	62.4
TRINITY_DN208740_c0_g1_i1	93721_0:005dc8	93721_0:005dc8	32.432	148	94	3	777	346	1165	1310	1.83e-11	65.9
TRINITY_DN201978_c0_g1_i1	69820_0:001eb6	69820_0:001eb6	83.798	574	89	2	1722	1	1	570	0	689
TRINITY_DN201979_c0_g1_i1	7070_0:00118f	7070_0:00118f	26.429	280	186	6	1113	1919	1311	1581	8.48e-17	87.8
TRINITY_DN201944_c0_g1_i1	7130_0:002b59	7130_0:002b59	36.255	251	148	5	1036	299	1	244	1.22e-37	137
TRINITY_DN212778_c0_g1_i1	286306_0:000be3	286306_0:000be3	31.624	117	69	4	434	102	375	486	2.69e-09	56.6
TRINITY_DN210973_c0_g1_i1	69820_0:003db8	69820_0:003db8	37.931	116	60	7	444	118	62	172	4.99e-10	56.6
TRINITY_DN210965_c0_g1_i1	34740_0:00069f	34740_0:00069f	81.818	121	22	0	364	2	664	784	8.85e-67	219
TRINITY_DN210935_c0_g1_i1	69820_0:0008ae	69820_0:0008ae	88.889	27	3	0	597	677	281	307	1.5e-07	53.1
TRINITY_DN233151_c0_g1_i1	7237_0:0015b2	7237_0:0015b2	39.394	66	40	0	205	8	22	87	9.98e-08	47
TRINITY_DN233154_c0_g1_i1	7395_0:003a68	7395_0:003a68	37.234	94	52	3	2	268	907	998	2.67e-12	62.4
TRINITY_DN215608_c0_g1_i1	454923_0:000760	454923_0:000760	59.375	32	13	0	98	3	28	59	5.91e-08	49.3
TRINITY_DN215667_c0_g1_i1	28612_0:005f5c	28612_0:005f5c	32.955	88	51	3	13	276	46	125	7.04e-06	43.9
TRINITY_DN233265_c0_g1_i1	69820_0:002067	69820_0:002067	100	27	0	0	83	3	456	482	1.7e-10	57
TRINITY_DN231096_c0_g1_i1	34740_0:0039ef	34740_0:0039ef	33.871	124	82	0	378	7	1405	1528	1.19e-20	87.8
TRINITY_DN215243_c0_g1_i1	37001_0:001208	37001_0:001208	48.305	118	55	3	2	346	808	922	2.69e-27	106
TRINITY_DN215208_c0_g1_i1	7536_0:000fc7	7536_0:000fc7	32.743	113	69	3	154	477	70	180	9.16e-11	59.7
TRINITY_DN215258_c0_g1_i1	69820_0:00001e	69820_0:00001e	96.774	93	3	0	3	281	439	531	9e-60	194
TRINITY_DN211188_c1_g1_i1	34740_0:004cac	34740_0:004cac	53.659	41	19	0	207	85	443	483	9.07e-07	47.4
TRINITY_DN211028_c0_g1_i1	197043_0:002a54	197043_0:002a54	36.842	76	39	2	395	195	32	107	1.14e-06	48.9
TRINITY_DN211008_c0_g1_i1	7029_0:005965	7029_0:005965	45	60	30	1	25	195	422	481	5.17e-07	46.2
TRINITY_DN207181_c0_g1_i1	69820_0:0029e2	69820_0:0029e2	100	25	0	0	75	1	331	355	3.43e-08	52
TRINITY_DN207164_c0_g1_i1	62324_0:002452	62324_0:002452	51.064	47	22	1	211	71	1101	1146	4.37e-10	55.1
TRINITY_DN207151_c0_g1_i1	7539_0:002fd2	7539_0:002fd2	41.333	75	43	1	452	673	1	75	2.22e-12	67.4
TRINITY_DN207196_c0_g1_i1	568069_0:001825	568069_0:001825	33.75	80	51	1	13	246	288	367	1.56e-08	51.2
TRINITY_DN208633_c0_g1_i1	40932_0:004f19	40932_0:004f19	30.159	63	44	0	190	2	89	151	5.27e-06	43.5
TRINITY_DN200741_c0_g1_i1	7397_0:0000b6	7397_0:0000b6	29.508	427	245	14	1583	348	42	427	2.84e-44	171
TRINITY_DN200702_c0_g1_i1	168631_0:0005f6	168631_0:0005f6	100	24	0	0	73	2	130	153	2.51e-09	56.2
TRINITY_DN200733_c0_g1_i1	568069_0:003f18	568069_0:003f18	39.485	233	133	4	691	1374	18	247	1.22e-46	183
TRINITY_DN200771_c0_g1_i1	69820_0:001b8d	69820_0:001b8d	96.429	28	1	0	254	337	44	71	3.32e-11	58.9
TRINITY_DN200715_c0_g1_i1	40932_0:001095	40932_0:001095	30.726	179	106	6	1203	673	983	1145	3.18e-14	78.6
TRINITY_DN200746_c0_g1_i1	13037_0:00390f	13037_0:00390f	40	255	152	1	70	831	1	255	3.66e-58	194
TRINITY_DN200752_c0_g1_i1	69820_0:002590	69820_0:002590	87.598	508	61	1	2897	1374	1	506	0	923
TRINITY_DN200791_c1_g1_i1	39758_0:00443c	39758_0:00443c	25.907	386	262	10	239	1336	1509	1890	7.23e-26	115
TRINITY_DN224331_c0_g1_i1	69820_0:001c9c	69820_0:001c9c	84.615	26	4	0	349	272	19	44	7.55e-08	50.4
TRINITY_DN224317_c0_g1_i1	113334_0:00109f	113334_0:00109f	52.727	55	24	1	248	90	156	210	5.13e-11	58.2
TRINITY_DN229615_c0_g1_i1	69820_0:000105	69820_0:000105	51.562	64	31	0	282	91	529	592	6e-15	70.9
TRINITY_DN216501_c0_g1_i1	13037_0:0010bf	13037_0:0010bf	84.375	32	5	0	397	492	2549	2580	4.69e-13	67.8
TRINITY_DN222661_c0_g1_i1	69820_0:000ee1	69820_0:000ee1	58.537	41	15	1	344	466	169	207	4.06e-07	49.3
TRINITY_DN222604_c0_g1_i1	67767_0:002ae5	67767_0:002ae5	57.692	52	16	1	83	220	157	208	2.15e-11	58.5
TRINITY_DN222649_c0_g1_i1	454923_0:001b79	454923_0:001b79	41.667	84	39	1	436	185	357	430	3.71e-10	58.5
TRINITY_DN208415_c0_g1_i1	7539_0:00252f	7539_0:00252f	35.683	227	124	7	651	7	170	386	3e-28	115
TRINITY_DN208417_c0_g1_i1	69820_0:000c63	69820_0:000c63	70.37	27	8	0	6	86	185	211	2.93e-06	47
TRINITY_DN208404_c0_g1_i1	34740_0:0011f8	34740_0:0011f8	71.795	39	11	0	119	3	1519	1557	8.38e-08	57.4
TRINITY_DN217467_c0_g1_i1	69820_0:00260f	69820_0:00260f	55.769	156	69	0	11	478	76	231	7.54e-58	189
TRINITY_DN217467_c0_g3_i1	69820_0:00260f	69820_0:00260f	54.321	162	69	2	501	19	224	381	3.82e-43	150
TRINITY_DN217462_c0_g1_i1	34740_0:004cac	34740_0:004cac	45.588	68	33	2	239	42	390	455	6.82e-09	50.1
TRINITY_DN225763_c0_g1_i1	1218281_0:0004a0	1218281_0:0004a0	41.573	89	51	1	1	267	743	830	1.32e-14	68.9
TRINITY_DN226463_c0_g1_i1	69820_0:0015a5	69820_0:0015a5	65.306	49	12	2	133	2	191	239	1.44e-08	55.1
TRINITY_DN226407_c0_g1_i1	7167_0:000ff4	7167_0:000ff4	61.224	49	19	0	75	221	79	127	2.8e-14	68.2
TRINITY_DN226403_c0_g1_i1	69820_0:000b2d	69820_0:000b2d	75.61	41	10	0	124	2	610	650	6.12e-14	73.9
TRINITY_DN202075_c0_g1_i1	680683_0:0031d9	680683_0:0031d9	91.304	23	2	0	376	444	434	456	2.1e-06	47.8
TRINITY_DN202059_c0_g1_i1	178035_0:000f06	178035_0:000f06	25.121	414	293	9	1855	632	38	440	3.96e-24	107
TRINITY_DN202036_c0_g1_i1	67767_0:001725	67767_0:001725	45.769	260	130	4	1058	1825	1	253	1.24e-48	186
TRINITY_DN202055_c0_g1_i1	37344_0:000943	37344_0:000943	30.348	201	133	3	3	596	1407	1603	1.84e-19	87.4
TRINITY_DN221759_c0_g1_i1	411798_0:000a15	411798_0:000a15	37.778	90	51	2	121	387	46	131	2.64e-10	59.7
TRINITY_DN221784_c0_g1_i1	286306_0:003af3	286306_0:003af3	31.25	144	92	3	422	3	2126	2266	3.83e-17	78.6
TRINITY_DN233944_c0_g1_i1	6973_0:00359b	6973_0:00359b	56.41	78	34	0	1	234	220	297	2.56e-26	99.8
TRINITY_DN226275_c0_g1_i1	52612_0:00409e	52612_0:00409e	35	80	50	2	367	128	1008	1085	6.44e-07	48.9
TRINITY_DN209793_c0_g1_i1	132113_0:003465	132113_0:003465	31.944	72	44	1	5	205	25	96	3.46e-06	44.3
TRINITY_DN209793_c0_g2_i1	132113_0:003465	132113_0:003465	30.556	72	45	1	10	210	18	89	1.17e-07	48.1
TRINITY_DN209779_c0_g1_i1	286306_0:000be3	286306_0:000be3	38.824	85	41	1	233	12	325	409	5.05e-13	63.9
TRINITY_DN209778_c0_g1_i1	51655_0:003660	51655_0:003660	48.75	80	40	1	383	147	1	80	7.7e-19	82.8
TRINITY_DN209754_c0_g1_i1	568069_0:001825	568069_0:001825	80.556	72	14	0	2	217	108	179	2.68e-34	124
TRINITY_DN209764_c0_g1_i1	7168_0:00046d	7168_0:00046d	57.143	42	16	1	572	691	4	45	5.6e-09	57.4
TRINITY_DN209712_c0_g1_i1	93721_0:005dc8	93721_0:005dc8	27.439	164	72	3	14	364	1117	1280	5.58e-14	69.7
TRINITY_DN221460_c0_g1_i1	79782_0:002a43	79782_0:002a43	36.441	118	66	4	9	341	638	753	3.72e-13	67
TRINITY_DN221405_c0_g1_i1	39758_0:004c96	39758_0:004c96	32.673	101	68	0	342	40	738	838	7.95e-14	67.8
TRINITY_DN232677_c0_g1_i1	7130_0:003495	7130_0:003495	49.231	65	33	0	2	196	113	177	6.02e-13	63.5
TRINITY_DN206957_c0_g1_i1	7029_0:001e7f	7029_0:001e7f	28.608	388	259	9	6	1124	557	941	7.47e-34	135
TRINITY_DN206914_c0_g1_i1	286706_0:00283b	286706_0:00283b	30.693	202	124	5	573	4	4	201	1.78e-08	54.7
TRINITY_DN206987_c0_g1_i1	29058_0:002162	29058_0:002162	52	75	36	0	1287	1063	324	398	8.94e-16	80.5
TRINITY_DN206974_c0_g1_i1	67767_0:000ec7	67767_0:000ec7	39.241	79	48	0	2	238	383	461	7.81e-14	66.2
TRINITY_DN212325_c0_g1_i1	7029_0:0066a2	7029_0:0066a2	45.946	74	39	1	256	38	1157	1230	3.47e-15	70.1
TRINITY_DN212312_c0_g1_i1	91411_0:000eac	91411_0:000eac	44.898	147	62	4	10	438	119	250	5.91e-30	112
TRINITY_DN212167_c0_g1_i1	319348_0:00409c	319348_0:00409c	50	78	39	0	237	4	87	164	6.76e-20	83.2
TRINITY_DN212197_c0_g1_i1	29058_0:003414	29058_0:003414	88	25	3	0	75	1	43	67	4.77e-11	59.7
TRINITY_DN212177_c0_g1_i1	7375_0:000976	7375_0:000976	43.651	126	61	3	13	372	1	122	1.74e-20	86.7
TRINITY_DN212131_c0_g1_i1	34740_0:000357	34740_0:000357	47.143	70	35	1	227	24	217	286	2.14e-08	51.2
TRINITY_DN229070_c0_g1_i1	103372_0:000dd8	103372_0:000dd8	44.318	88	45	1	179	442	1	84	4.32e-19	85.9
TRINITY_DN217831_c0_g1_i1	69820_0:0025cc	69820_0:0025cc	95.652	23	1	0	1	69	669	691	1.41e-08	53.9
TRINITY_DN228511_c0_g1_i1	69820_0:002708	69820_0:002708	70.732	41	10	1	124	2	880	918	3.72e-14	67.4
TRINITY_DN216397_c0_g1_i1	69820_0:0026fa	69820_0:0026fa	66.667	36	11	1	307	414	234	268	6.66e-07	48.9
TRINITY_DN216344_c0_g1_i1	69820_0:002dc1	69820_0:002dc1	100	23	0	0	377	309	191	213	2.06e-07	49.7
TRINITY_DN224907_c0_g1_i1	132113_0:00320c	132113_0:00320c	54.795	73	33	0	221	3	235	307	6.04e-26	99.4
TRINITY_DN224951_c0_g1_i1	156304_0:001d18	156304_0:001d18	72.414	29	8	0	226	312	41	69	9.18e-07	47
TRINITY_DN224956_c0_g1_i1	132113_0:003465	132113_0:003465	26.596	94	59	2	39	290	8	101	2.47e-09	54.3
TRINITY_DN220246_c0_g1_i1	13037_0:00274f	13037_0:00274f	47.5	40	14	1	2	100	468	507	7.17e-06	44.3
TRINITY_DN229105_c0_g1_i1	69820_0:001fe1	69820_0:001fe1	96.154	26	1	0	394	471	381	406	2.36e-09	56.6
TRINITY_DN229117_c0_g1_i1	51655_0:002c28	51655_0:002c28	81.481	27	5	0	2	82	352	378	2.34e-08	52
TRINITY_DN212216_c0_g1_i1	123851_0:002662	123851_0:002662	37.037	81	48	1	246	4	724	801	2.71e-15	72.4
TRINITY_DN222755_c0_g1_i1	34740_0:003b90	34740_0:003b90	46.316	95	51	0	60	344	931	1025	1.46e-24	98.2
TRINITY_DN222729_c0_g1_i1	69820_0:001e05	69820_0:001e05	100	21	0	0	316	254	3800	3820	2.77e-07	48.9
TRINITY_DN226047_c0_g1_i1	69820_0:001b4d	69820_0:001b4d	92.593	27	2	0	3	83	603	629	1.48e-11	60.8
TRINITY_DN220873_c0_g1_i1	79782_0:002d23	79782_0:002d23	65.385	78	27	0	466	233	590	667	1.32e-28	111
TRINITY_DN220830_c0_g1_i1	166361_0:002042	166361_0:002042	34.286	105	57	3	307	5	158	254	5.1e-11	59.3
TRINITY_DN220855_c0_g1_i1	121845_0:003b73	121845_0:003b73	73.684	38	10	0	339	452	5	42	1.9e-10	58.2
TRINITY_DN220893_c0_g1_i1	6973_0:002f67	6973_0:002f67	73.81	84	22	0	5	256	239	322	3.06e-37	132
TRINITY_DN222165_c0_g1_i1	133901_0:0001f2	133901_0:0001f2	41.071	56	33	0	177	10	1199	1254	2.53e-06	44.7
TRINITY_DN222103_c0_g1_i1	52612_0:0010a1	52612_0:0010a1	100	26	0	0	536	613	554	579	1.01e-08	56.2
TRINITY_DN232918_c0_g1_i1	34740_0:000fba	34740_0:000fba	38.333	60	37	0	180	1	195	254	4.5e-07	48.5
TRINITY_DN232948_c0_g1_i1	7130_0:003495	7130_0:003495	59.211	76	31	0	69	296	290	365	6.75e-27	104
TRINITY_DN227030_c0_g1_i1	88501_0:001f5f	88501_0:001f5f	59.14	93	37	1	3	281	515	606	5.71e-30	112
TRINITY_DN227037_c0_g1_i1	88501_0:00201f	88501_0:00201f	32.584	89	57	2	1	264	156	242	5.25e-08	50.1
TRINITY_DN203607_c0_g1_i1	7029_0:0042b8	7029_0:0042b8	34.831	89	49	3	258	10	896	981	2.96e-07	49.3
TRINITY_DN203687_c0_g1_i1	69820_0:00367f	69820_0:00367f	96.154	26	1	0	80	3	1299	1324	8.45e-11	62.8
TRINITY_DN203684_c0_g1_i1	246812_0:001817	246812_0:001817	40.964	249	132	5	1754	1029	1	241	2e-41	152
TRINITY_DN203675_c0_g1_i1	7029_0:0066a3	7029_0:0066a3	33.796	216	140	3	202	846	392	605	3.76e-33	129
TRINITY_DN218518_c0_g1_i1	40932_0:004721	40932_0:004721	45.361	97	50	1	188	478	779	872	1.64e-17	80.1
TRINITY_DN218598_c0_g1_i1	197043_0:002ab3	197043_0:002ab3	39.437	71	42	1	214	5	873	943	6.02e-09	53.5
TRINITY_DN209347_c0_g1_i1	454923_0:001b79	454923_0:001b79	33.562	146	88	2	9	446	298	434	1.05e-15	74.3
TRINITY_DN209375_c0_g1_i1	34740_0:0012bc	34740_0:0012bc	57.143	35	15	0	223	327	54	88	4.94e-10	45.4
TRINITY_DN209309_c0_g1_i1	64459_0:0023d6	64459_0:0023d6	49.682	157	79	0	737	267	81	237	8.03e-47	165
TRINITY_DN209373_c0_g1_i1	67767_0:001188	67767_0:001188	42.609	115	59	2	22	366	746	853	1.17e-20	88.2
TRINITY_DN222977_c0_g1_i1	34740_0:000ff2	34740_0:000ff2	61.905	42	15	1	260	135	607	647	1.27e-07	50.4
TRINITY_DN222997_c0_g1_i1	34740_0:0039ef	34740_0:0039ef	70	30	9	0	91	2	1443	1472	9.97e-07	47.8
TRINITY_DN200664_c0_g1_i1	7168_0:00046d	7168_0:00046d	49.383	81	38	2	1831	1589	6	83	1.12e-14	80.9
TRINITY_DN200661_c0_g1_i1	7029_0:002ada	7029_0:002ada	40.909	110	61	2	1026	697	54	159	4.87e-21	91.3
TRINITY_DN200700_c0_g1_i1	13037_0:000562	13037_0:000562	48.718	78	39	1	1	234	24	100	2.94e-18	74.7
TRINITY_DN200615_c0_g1_i1	7070_0:00118f	7070_0:00118f	29.412	170	115	3	1008	502	1380	1545	6.2e-11	67.4
TRINITY_DN200648_c0_g1_i1	7091_0:00110c	7091_0:00110c	26.05	119	83	2	21	374	468	582	4.63e-06	45.8
TRINITY_DN228619_c0_g1_i1	69820_0:00098d	69820_0:00098d	100	22	0	0	66	1	113	134	1.45e-07	50.8
TRINITY_DN220097_c0_g1_i1	52612_0:00409e	52612_0:00409e	47.059	68	35	1	9	212	896	962	1.74e-10	56.2
TRINITY_DN220062_c0_g1_i1	123851_0:004b92	123851_0:004b92	29.358	109	68	4	2	325	110	210	1.32e-06	47
TRINITY_DN220015_c0_g1_i1	69820_0:00367d	69820_0:00367d	92.308	26	2	0	360	283	1605	1630	6.31e-11	59.7
TRINITY_DN220055_c0_g1_i1	69820_0:0006a9	69820_0:0006a9	96.429	28	1	0	3	86	327	354	1.12e-09	59.3
TRINITY_DN216947_c0_g1_i1	34740_0:003b90	34740_0:003b90	35.484	124	80	0	69	440	792	915	8.55e-22	92
TRINITY_DN216904_c0_g1_i1	7029_0:0066f8	7029_0:0066f8	50.746	67	33	0	117	317	117	183	2.01e-15	70.9
TRINITY_DN225537_c0_g1_i1	104452_0:002cd6	104452_0:002cd6	36.752	117	65	2	325	2	715	831	9.83e-13	64.3
TRINITY_DN225536_c0_g1_i1	610380_0:0005d4	610380_0:0005d4	31.313	99	55	5	75	350	236	328	1.11e-06	47.4
TRINITY_DN216632_c0_g1_i1	69820_0:0026be	69820_0:0026be	84.375	32	5	0	298	393	195	226	1.5e-10	58.9
TRINITY_DN216645_c0_g1_i1	69820_0:000ba3	69820_0:000ba3	96	25	1	0	77	3	432	456	1.19e-08	53.9
TRINITY_DN216604_c0_g1_i1	69820_0:002bed	69820_0:002bed	42.029	69	33	1	554	348	4	65	2.43e-08	54.3
TRINITY_DN232264_c0_g1_i1	568069_0:00003c	568069_0:00003c	37.838	74	46	0	224	3	1038	1111	2.7e-14	67.4
TRINITY_DN217143_c0_g1_i1	1218281_0:00013d	1218281_0:00013d	41.25	80	46	1	248	9	849	927	5.17e-15	69.7
TRINITY_DN217176_c0_g1_i1	7130_0:003495	7130_0:003495	46.586	249	131	2	969	226	382	629	8.35e-75	243
TRINITY_DN214800_c0_g1_i1	7168_0:001342	7168_0:001342	41.27	63	37	0	30	218	152	214	1.19e-09	53.9
TRINITY_DN214774_c0_g1_i1	51655_0:002e63	51655_0:002e63	100	28	0	0	294	211	46	73	6.53e-13	64.3
TRINITY_DN220945_c0_g1_i1	69820_0:000901	69820_0:000901	85.185	27	4	0	81	1	55	81	5.87e-12	60.8
TRINITY_DN220949_c0_g1_i1	51655_0:0033bf	51655_0:0033bf	100	22	0	0	311	376	160	181	1.61e-07	50.1
TRINITY_DN210440_c0_g1_i1	69820_0:002c6d	69820_0:002c6d	95.455	22	1	0	1	66	494	515	7.77e-07	47
TRINITY_DN205193_c0_g1_i1	34740_0:000183	34740_0:000183	75	24	6	0	308	237	129	152	2.86e-06	45.8
TRINITY_DN205155_c0_g1_i1	34740_0:00164d	34740_0:00164d	24.176	91	59	2	438	196	199	289	2.9e-08	41.6
TRINITY_DN205102_c0_g1_i1	40932_0:004f19	40932_0:004f19	46.429	56	30	0	91	258	95	150	2.9e-10	54.7
TRINITY_DN205143_c0_g1_i1	166423_0:002488	166423_0:002488	31.325	83	50	1	333	85	11	86	2.13e-06	46.6
TRINITY_DN205160_c0_g1_i1	62324_0:00004e	62324_0:00004e	37.186	199	115	5	411	989	26	220	6.07e-29	121
TRINITY_DN208121_c0_g1_i1	1049336_0:000620	1049336_0:000620	37.179	78	45	3	1	228	633	708	2.89e-08	52
TRINITY_DN208183_c0_g1_i1	51655_0:002082	51655_0:002082	42.5	80	46	0	250	11	279	358	3.75e-14	67.4
TRINITY_DN208105_c0_g1_i1	454923_0:001b79	454923_0:001b79	39.726	73	44	0	29	247	317	389	3.5e-09	53.1
TRINITY_DN208168_c0_g1_i1	69820_0:0004d7	69820_0:0004d7	83.835	266	43	0	10	807	13	278	5.41e-155	436
TRINITY_DN228794_c0_g1_i1	34740_0:00164d	34740_0:00164d	50	42	21	0	384	509	229	270	1.33e-06	48.9
TRINITY_DN228736_c0_g1_i1	7029_0:001032	7029_0:001032	39.13	46	28	0	289	152	208	253	3.37e-07	39.7
TRINITY_DN228705_c0_g1_i1	69820_0:0006a3	69820_0:0006a3	75.862	29	7	0	262	348	317	345	5.04e-08	51.2
TRINITY_DN228754_c0_g1_i1	7130_0:002bf0	7130_0:002bf0	75.676	37	9	0	192	302	176	212	1.52e-14	68.9
TRINITY_DN217633_c0_g1_i1	69820_0:000105	69820_0:000105	60	35	14	0	107	3	603	637	6.78e-08	52
TRINITY_DN217609_c0_g1_i1	7395_0:003a68	7395_0:003a68	30.12	83	55	2	1	246	938	1018	7.14e-11	58.9
TRINITY_DN217686_c0_g1_i1	7070_0:002746	7070_0:002746	56.627	83	36	0	249	1	102	184	3.58e-27	101
TRINITY_DN230168_c0_g1_i1	454923_0:001b79	454923_0:001b79	48.529	68	35	0	230	27	363	430	1.92e-13	64.7
TRINITY_DN230166_c0_g1_i1	51655_0:0017a5	51655_0:0017a5	49.194	124	63	0	374	3	303	426	1.51e-36	130
TRINITY_DN228292_c0_g1_i1	7091_0:001ad9	7091_0:001ad9	40.26	77	41	2	2	229	384	456	8.2e-10	54.7
TRINITY_DN228218_c0_g1_i1	7029_0:002b44	7029_0:002b44	70.37	81	24	0	4	246	15	95	6.03e-33	124
TRINITY_DN205726_c0_g1_i1	156304_0:001398	156304_0:001398	44.231	104	56	2	311	3	2185	2287	2.86e-20	87.4
TRINITY_DN205704_c0_g1_i1	7029_0:000324	7029_0:000324	50.746	67	33	0	315	115	17	83	8.31e-15	72.4
TRINITY_DN205778_c0_g1_i1	568069_0:002a92	568069_0:002a92	52.273	44	18	1	132	1	131	171	2.21e-08	50.1
TRINITY_DN205712_c0_g1_i1	34740_0:004cac	34740_0:004cac	39.344	61	28	3	336	503	387	443	2.35e-06	42
TRINITY_DN205800_c0_g1_i1	51655_0:000773	51655_0:000773	39.706	68	40	1	418	215	326	392	5.24e-16	48.5
TRINITY_DN226699_c0_g1_i1	40932_0:003e1c	40932_0:003e1c	30.612	98	68	0	84	377	358	455	3.22e-07	49.7
TRINITY_DN204419_c0_g1_i1	39758_0:001ca2	39758_0:001ca2	54.545	44	13	1	132	1	343	379	2.76e-08	53.5
TRINITY_DN208992_c0_g1_i1	69820_0:003728	69820_0:003728	100	30	0	0	90	1	234	263	6.45e-14	68.6
TRINITY_DN203951_c0_g1_i1	77166_0:001dc5	77166_0:001dc5	34.021	97	56	2	563	297	568	664	2.65e-09	57.4
TRINITY_DN203902_c0_g1_i1	7536_0:003b77	7536_0:003b77	25.389	193	132	4	2	559	1246	1433	2.51e-07	54.3
TRINITY_DN203923_c0_g1_i1	34740_0:004cac	34740_0:004cac	48.889	45	22	1	188	322	429	472	4.6e-06	45.4
TRINITY_DN203909_c0_g1_i1	7130_0:002d7a	7130_0:002d7a	45.211	261	139	3	1439	666	5	264	2.41e-59	198
TRINITY_DN203956_c0_g1_i1	69820_0:00271e	69820_0:00271e	92.593	27	2	0	81	1	67	93	1.61e-08	57
TRINITY_DN203932_c0_g1_i1	66420_0:001533	66420_0:001533	40.341	176	61	6	14	538	1	133	9.55e-28	104
TRINITY_DN202613_c0_g1_i1	113334_0:0013fe	113334_0:0013fe	34.177	158	95	3	313	783	545	694	1.53e-06	50.8
TRINITY_DN226580_c0_g1_i1	34740_0:004cac	34740_0:004cac	44.444	63	32	2	272	90	404	465	1.03e-09	55.5
TRINITY_DN226565_c0_g1_i1	108931_0:002695	108931_0:002695	45.161	62	34	0	6	191	144	205	1.97e-13	64.3
TRINITY_DN200562_c0_g1_i1	40932_0:001095	40932_0:001095	26.708	322	183	14	1188	250	950	1227	1.68e-11	68.9
TRINITY_DN200561_c0_g1_i2	568069_0:00003c	568069_0:00003c	41.096	73	42	1	58	273	963	1035	3.71e-09	53.5
TRINITY_DN200532_c0_g1_i1	69820_0:0029de	69820_0:0029de	96.479	142	5	0	362	787	1	142	3.69e-97	284
TRINITY_DN200575_c1_g1_i1	108931_0:0004aa	108931_0:0004aa	30.294	340	222	8	1468	473	35	367	5.87e-34	139
TRINITY_DN212554_c0_g1_i1	51655_0:003660	51655_0:003660	46.97	66	35	0	6	203	8	73	2.32e-15	71.2
TRINITY_DN212573_c0_g1_i1	7394_0:0025a1	7394_0:0025a1	38.596	57	33	1	167	3	235	291	5.41e-09	52
TRINITY_DN223543_c0_g1_i1	64459_0:000058	64459_0:000058	30.597	134	85	2	464	87	44	177	5.58e-12	65.5
TRINITY_DN218766_c0_g1_i1	597456_0:00181e	597456_0:00181e	78.947	57	12	0	1	171	91	147	1.27e-42	95.5
TRINITY_DN201244_c0_g1_i1	454923_0:0010c6	454923_0:0010c6	22.588	456	281	14	90	1298	6	442	3.54e-10	63.5
TRINITY_DN201260_c0_g1_i1	69820_0:0031c0	69820_0:0031c0	98.725	549	7	0	1673	27	1	549	0	1090
TRINITY_DN201228_c0_g1_i1	1049336_0:000d23	1049336_0:000d23	26.046	526	333	14	1931	468	17	524	8.01e-43	167
TRINITY_DN201201_c0_g1_i1	286306_0:0020a8	286306_0:0020a8	54.68	203	80	3	615	1214	635	828	1.68e-67	232
TRINITY_DN201259_c0_g1_i1	7397_0:0000b6	7397_0:0000b6	30.519	462	285	14	60	1424	1	433	9.37e-58	212
TRINITY_DN223702_c0_g1_i1	7130_0:00007e	7130_0:00007e	40.26	77	46	0	14	244	76	152	8.43e-10	58.5
TRINITY_DN223716_c0_g1_i1	378494_0:00492e	378494_0:00492e	26.064	188	133	4	560	3	48	231	1.8e-13	69.7
TRINITY_DN216158_c0_g1_i1	51655_0:003de5	51655_0:003de5	53.846	65	29	1	149	343	312	375	4.46e-13	65.5
TRINITY_DN208866_c0_g1_i1	29058_0:000941	29058_0:000941	96	25	1	0	1	75	705	729	3.52e-08	53.5
TRINITY_DN208835_c0_g1_i1	568069_0:00392b	568069_0:00392b	85.185	27	4	0	706	786	1097	1123	1.82e-07	53.5
TRINITY_DN233332_c0_g1_i1	69820_0:001a5a	69820_0:001a5a	95.652	23	1	0	185	253	51	73	9.44e-08	48.9
TRINITY_DN223835_c0_g1_i1	69820_0:001698	69820_0:001698	95.455	22	1	0	211	276	1	22	3.44e-08	50.8
TRINITY_DN223808_c0_g1_i1	123851_0:003ca3	123851_0:003ca3	51.163	86	42	0	1	258	214	299	7.74e-29	108
TRINITY_DN223871_c0_g1_i1	34720_0:0006df	34720_0:0006df	60.811	74	28	1	10	228	38	111	6.59e-19	80.1
TRINITY_DN221589_c0_g1_i1	69820_0:002a59	69820_0:002a59	74.359	39	10	0	382	266	417	455	1.07e-12	65.1
TRINITY_DN205368_c0_g1_i1	680683_0:000975	680683_0:000975	95.833	24	1	0	73	2	739	762	2.57e-08	52
TRINITY_DN205374_c0_g1_i1	121845_0:002907	121845_0:002907	54.839	93	41	1	219	497	86	177	1.59e-27	120
TRINITY_DN205383_c0_g1_i1	143948_0:00154d	143948_0:00154d	41.818	55	32	0	173	337	338	392	2.24e-06	46.6
TRINITY_DN205398_c0_g1_i1	13037_0:000702	13037_0:000702	52.419	248	112	2	145	882	223	466	9.56e-68	228
TRINITY_DN205370_c0_g1_i1	69820_0:002e1b	69820_0:002e1b	86.154	65	9	0	3	197	1134	1198	9.52e-35	132
TRINITY_DN205354_c0_g1_i1	7493_0:000125	7493_0:000125	67.164	67	22	0	232	432	51	117	2.02e-26	99
TRINITY_DN205396_c0_g1_i1	139723_0:00232f	139723_0:00232f	30.147	272	170	8	497	1282	2004	2265	1.66e-32	134
TRINITY_DN204125_c0_g1_i1	69820_0:0024e4	69820_0:0024e4	90.052	191	19	0	575	3	902	1092	2.03e-109	340
TRINITY_DN204199_c0_g1_i1	7370_0:000695	7370_0:000695	65.672	67	23	0	173	373	42	108	1.68e-24	99
TRINITY_DN204196_c0_g1_i1	7394_0:002aa2	7394_0:002aa2	36.634	101	62	2	141	440	1309	1408	2.99e-12	64.7
TRINITY_DN214084_c0_g1_i1	197043_0:005b48	197043_0:005b48	37.313	67	41	1	71	271	150	215	2.16e-09	55.1
TRINITY_DN203337_c0_g1_i1	7029_0:0042b8	7029_0:0042b8	31.538	130	76	3	61	450	792	908	2.64e-08	57.8
TRINITY_DN203344_c0_g1_i1	83485_0:001c38	83485_0:001c38	39.344	61	37	0	299	117	2288	2348	4.09e-09	53.5
TRINITY_DN205872_c0_g1_i1	224129_0:000b56	224129_0:000b56	43.2	125	64	3	394	32	327	448	1.22e-25	101
TRINITY_DN219356_c0_g1_i1	34740_0:004e4c	34740_0:004e4c	56.618	136	55	1	459	64	49	184	8.81e-41	137
TRINITY_DN207631_c0_g1_i1	6973_0:0005b9	6973_0:0005b9	40.845	71	41	1	214	2	1957	2026	2.94e-09	53.1
TRINITY_DN210123_c0_g1_i1	34740_0:00281f	34740_0:00281f	60.606	33	13	0	103	5	5	37	9.14e-06	45.1
TRINITY_DN210106_c0_g1_i1	69820_0:0025cf	69820_0:0025cf	97.368	114	3	0	2	343	301	414	2.65e-76	234
TRINITY_DN210160_c0_g1_i1	69820_0:002185	69820_0:002185	96.429	28	1	0	298	381	451	478	6.53e-13	65.5
TRINITY_DN210115_c0_g1_i1	217634_0:0019d2	217634_0:0019d2	22.472	178	110	6	1785	1282	87	246	4.6e-08	57
TRINITY_DN213797_c0_g1_i1	76194_0:001c8b	76194_0:001c8b	30.769	78	54	0	314	81	447	524	2.07e-07	48.9
TRINITY_DN213788_c0_g1_i1	7394_0:000fef	7394_0:000fef	33.784	74	49	0	2	223	2987	3060	1.23e-10	57
TRINITY_DN210055_c0_g1_i1	34740_0:0016f4	34740_0:0016f4	45.714	70	33	2	109	315	53	118	9.64e-10	53.5
TRINITY_DN210011_c0_g1_i1	34740_0:004cac	34740_0:004cac	48.571	70	30	4	247	50	363	430	2.41e-09	54.7
TRINITY_DN210005_c0_g1_i1	28588_0:002d0c	28588_0:002d0c	35	120	72	1	411	52	405	518	1.29e-19	85.5
TRINITY_DN225370_c0_g1_i1	597456_0:000678	597456_0:000678	31.818	88	58	2	2	262	112	198	9.05e-06	43.5
TRINITY_DN204062_c0_g1_i1	6973_0:005582	6973_0:005582	53.488	43	19	1	135	7	994	1035	1.79e-06	45.4
TRINITY_DN232097_c0_g1_i1	29058_0:000c01	29058_0:000c01	79.31	29	6	0	327	413	78	106	3.96e-10	58.2
TRINITY_DN232082_c0_g1_i1	34740_0:001e22	34740_0:001e22	69.444	36	11	0	357	464	98	133	7.42e-10	57.8
TRINITY_DN233007_c0_g1_i1	54969_0:0019a6	54969_0:0019a6	68.354	79	25	0	248	12	582	660	1.6e-35	127
TRINITY_DN233052_c0_g1_i1	197043_0:004209	197043_0:004209	40.816	49	28	1	61	204	1210	1258	3.31e-06	43.9
TRINITY_DN215512_c0_g1_i1	67767_0:002ac4	67767_0:002ac4	44.231	52	29	0	169	14	951	1002	7.12e-09	51.6
TRINITY_DN215587_c0_g1_i1	7395_0:003a68	7395_0:003a68	42.211	199	108	3	735	154	828	1024	3.1e-47	169
TRINITY_DN215538_c0_g1_i1	315563_0:00132d	315563_0:00132d	42.727	110	53	2	5	331	223	323	5.36e-19	82.4
TRINITY_DN204949_c0_g1_i1	29058_0:002c39	29058_0:002c39	95.833	24	1	0	3	74	326	349	1.36e-09	55.8
TRINITY_DN200023_c0_g1_i1	45779_0:001266	45779_0:001266	50.794	63	31	0	1653	1465	1659	1721	6.51e-16	83.2
TRINITY_DN200043_c0_g1_i1	7260_0:001993	7260_0:001993	26.316	133	88	5	979	605	6	136	1.78e-06	53.9
TRINITY_DN200007_c0_g1_i1	7029_0:0066a2	7029_0:0066a2	33.014	209	130	4	659	51	629	833	1.49e-27	111
TRINITY_DN200099_c0_g1_i1	69820_0:003872	69820_0:003872	84.635	384	59	0	3	1154	57	440	0	689
TRINITY_DN200041_c0_g1_i1	7029_0:0002ee	7029_0:0002ee	41.053	95	54	1	2526	2804	16	110	2.35e-13	75.9
TRINITY_DN200058_c0_g1_i1	6973_0:001c1a	6973_0:001c1a	36.815	383	217	3	336	1484	531	888	3.62e-75	260
TRINITY_DN200038_c0_g1_i1	7168_0:001342	7168_0:001342	39.614	207	116	5	615	7	13	214	2.23e-37	144
TRINITY_DN200070_c0_g1_i1	1049336_0:00493b	1049336_0:00493b	35.238	105	68	0	197	511	369	473	2.35e-11	67
TRINITY_DN200100_c0_g1_i4	139723_0:00232f	139723_0:00232f	38.491	265	159	3	906	1688	2003	2267	3.87e-51	199
TRINITY_DN200008_c0_g1_i1	69820_0:0006c1	69820_0:0006c1	83.763	388	63	0	65	1228	3	390	0	681
TRINITY_DN200006_c0_g1_i1	7200_0:002539	7200_0:002539	62.089	517	194	2	134	1678	1034	1550	0	595
TRINITY_DN200053_c0_g1_i1	7004_0:0016e8	7004_0:0016e8	25	204	140	4	1959	1348	5	195	1e-08	60.1
TRINITY_DN200056_c0_g1_i1	40932_0:001095	40932_0:001095	26.316	228	123	11	1620	970	984	1177	9.18e-06	51.6
TRINITY_DN216890_c0_g1_i2	69820_0:002a21	69820_0:002a21	92.593	27	2	0	81	1	1	27	1.15e-09	55.8
TRINITY_DN204391_c0_g1_i1	7029_0:004da6	7029_0:004da6	48.276	58	30	0	158	331	74	131	1.28e-07	48.1
TRINITY_DN204376_c0_g1_i1	378494_0:001c72	378494_0:001c72	55.422	83	35	1	245	3	305	387	7.37e-27	102
TRINITY_DN208100_c0_g1_i1	166423_0:002ba7	166423_0:002ba7	35.897	78	50	0	5	238	52	129	5.16e-06	43.9
TRINITY_DN208085_c0_g1_i1	13249_0:001239	13249_0:001239	33.019	106	61	3	326	12	148	244	6.01e-06	44.7
TRINITY_DN214399_c0_g1_i1	69820_0:001b57	69820_0:001b57	95.96	99	4	0	91	387	1	99	4.44e-66	200
TRINITY_DN214364_c0_g1_i1	69820_0:0034cf	69820_0:0034cf	35	80	51	1	1	237	171	250	2.04e-10	57
TRINITY_DN214301_c0_g1_i1	93721_0:005dc8	93721_0:005dc8	30.973	113	78	0	68	406	1049	1161	4.65e-19	83.6
TRINITY_DN214380_c0_g1_i1	69820_0:000037	69820_0:000037	96.429	28	1	0	86	3	473	500	5.13e-09	54.7
TRINITY_DN209561_c0_g1_i1	315563_0:00052e	315563_0:00052e	30.719	153	101	2	212	670	1484	1631	1.21e-14	74.3
TRINITY_DN209523_c0_g1_i1	67767_0:001188	67767_0:001188	45.283	53	26	1	2	160	794	843	1.8e-07	50.1
TRINITY_DN207575_c0_g1_i1	7536_0:0006eb	7536_0:0006eb	64.878	205	70	2	609	1	115	319	4.57e-94	282
TRINITY_DN214458_c0_g1_i1	69820_0:000105	69820_0:000105	58.273	139	58	0	554	138	489	627	3.25e-51	166
TRINITY_DN220465_c0_g1_i1	286706_0:001276	286706_0:001276	33.654	104	53	4	2	307	563	652	6.74e-09	53.5
TRINITY_DN218077_c0_g1_i1	7493_0:001a14	7493_0:001a14	32.584	89	51	3	272	21	78	162	4.2e-08	50.1
TRINITY_DN218076_c0_g1_i1	7130_0:003495	7130_0:003495	44.444	45	25	0	167	301	553	597	1.28e-08	52.8
TRINITY_DN218034_c0_g1_i1	7029_0:0066a3	7029_0:0066a3	36.17	94	58	1	278	3	307	400	9.1e-14	66.6
TRINITY_DN221879_c0_g1_i1	30023_0:003321	30023_0:003321	38.202	89	51	3	264	1	375	460	3.97e-13	64.7
TRINITY_DN200257_c0_g1_i1	39758_0:00422f	39758_0:00422f	49.123	171	83	2	756	1256	5	175	2.65e-45	171
TRINITY_DN200206_c0_g2_i1	34740_0:004cac	34740_0:004cac	61.111	36	14	0	208	101	448	483	6.62e-09	51.6
TRINITY_DN200274_c0_g1_i1	29058_0:002242	29058_0:002242	37.905	525	300	11	271	1800	23	536	1.2e-92	312
TRINITY_DN200220_c0_g1_i1	7395_0:003abb	7395_0:003abb	38.636	132	75	3	6037	5660	484	615	3.69e-15	84.7
TRINITY_DN200286_c0_g1_i1	39758_0:001360	39758_0:001360	68.103	116	37	0	400	53	66	181	6.28e-51	174
TRINITY_DN200222_c0_g1_i1	69820_0:003626	69820_0:003626	93.209	913	55	3	487	3210	10	920	0	1326
TRINITY_DN200201_c1_g1_i1	7004_0:000e43	7004_0:000e43	23.944	284	199	6	863	45	336	613	7.38e-19	88.2
TRINITY_DN200288_c0_g1_i1	30025_0:000c5e	30025_0:000c5e	24.622	926	613	25	720	3386	137	1014	1.46e-71	261
TRINITY_DN200216_c0_g1_i1	69820_0:0031c0	69820_0:0031c0	98.285	583	10	0	1749	1	597	1179	0	1086
TRINITY_DN200294_c0_g1_i1	7425_0:0010bd	7425_0:0010bd	32.645	242	154	6	81	785	3	242	3.11e-35	133
TRINITY_DN213906_c0_g1_i1	69820_0:002722	69820_0:002722	91.667	36	3	0	515	622	4	39	2.09e-16	78.6
TRINITY_DN224746_c0_g1_i1	69820_0:001627	69820_0:001627	100	26	0	0	370	447	981	1006	2.1e-12	65.1
TRINITY_DN222447_c0_g1_i1	29058_0:001d2b	29058_0:001d2b	91.304	23	2	0	71	3	521	543	1.89e-06	46.2
TRINITY_DN222478_c0_g1_i1	7130_0:0028f5	7130_0:0028f5	59.322	59	24	0	2	178	443	501	1.26e-14	70.5
TRINITY_DN201374_c0_g1_i1	76194_0:001cbe	76194_0:001cbe	26.866	201	124	2	1451	849	142	319	4.97e-11	67.4
TRINITY_DN201354_c0_g1_i1	286306_0:003dcf	286306_0:003dcf	22.346	179	128	3	220	732	575	750	8.21e-09	58.5
TRINITY_DN201355_c0_g1_i1	39758_0:00422f	39758_0:00422f	44.33	97	51	2	284	3	1214	1310	2.02e-16	81.3
TRINITY_DN201329_c0_g1_i1	7004_0:0005f8	7004_0:0005f8	39.355	155	91	2	729	274	474	628	2.24e-29	119
TRINITY_DN213513_c0_g1_i1	104452_0:002cd6	104452_0:002cd6	38.017	121	72	2	558	196	794	911	1.54e-18	84.3
TRINITY_DN213590_c0_g1_i1	1155016_0:0005b4	1155016_0:0005b4	48.78	41	20	1	126	4	60	99	2.79e-06	47.4
TRINITY_DN213550_c0_g1_i1	7536_0:002cce	7536_0:002cce	47.826	46	23	1	532	398	132	177	3.27e-06	47.4
TRINITY_DN213520_c0_g1_i1	197043_0:004ab3	197043_0:004ab3	70	30	9	0	1999	2088	47	76	1.54e-06	48.5
TRINITY_DN221032_c0_g1_i1	69820_0:003c24	69820_0:003c24	90.323	62	6	0	383	198	517	578	1.57e-32	121
TRINITY_DN205935_c0_g1_i1	45779_0:0001c8	45779_0:0001c8	95.652	23	1	0	592	660	30	52	3.04e-06	49.3
TRINITY_DN205971_c0_g1_i1	64459_0:0021d9	64459_0:0021d9	71.429	63	18	0	273	461	10	72	5.16e-25	99.4
TRINITY_DN205958_c0_g1_i1	143995_0:0015f3	143995_0:0015f3	33.333	72	46	1	789	574	130	199	7.83e-06	48.5
TRINITY_DN217216_c0_g1_i1	69820_0:002aeb	69820_0:002aeb	78.947	19	4	0	2	58	246	264	7.18e-06	39.7
TRINITY_DN217281_c1_g1_i1	7130_0:003495	7130_0:003495	54.902	51	23	0	246	94	295	345	4.55e-13	63.9
TRINITY_DN228807_c0_g1_i1	69820_0:002aba	69820_0:002aba	92	25	2	0	75	1	272	296	6.49e-07	48.1
TRINITY_DN230770_c0_g1_i1	7029_0:007db3	7029_0:007db3	36.986	73	46	0	11	229	406	478	5.79e-12	60.5
TRINITY_DN230737_c0_g1_i1	69820_0:001a5a	69820_0:001a5a	65.854	41	14	0	125	3	251	291	2.63e-10	57.4
TRINITY_DN230743_c0_g1_i1	34740_0:0011f8	34740_0:0011f8	38.462	156	94	1	473	6	1138	1291	8.64e-34	127
TRINITY_DN217921_c0_g1_i1	7395_0:003a68	7395_0:003a68	48.413	126	61	1	367	2	812	937	1.39e-33	125
TRINITY_DN217928_c0_g1_i1	93721_0:005dc8	93721_0:005dc8	31.325	83	56	1	25	273	930	1011	1.72e-07	50.1
TRINITY_DN217919_c0_g1_i1	166423_0:000d8f	166423_0:000d8f	41.954	174	96	4	18	536	912	1081	3.31e-35	131
TRINITY_DN217983_c0_g1_i1	54969_0:002c67	54969_0:002c67	53.191	47	22	0	145	285	208	254	7.24e-08	50.1
TRINITY_DN227710_c0_g1_i1	67767_0:001188	67767_0:001188	42.857	70	35	1	18	212	489	558	5.33e-11	58.2
TRINITY_DN231319_c0_g1_i1	51655_0:0031d3	51655_0:0031d3	28.947	76	49	1	2	229	754	824	1.44e-06	45.4
TRINITY_DN221128_c0_g1_i1	74873_0:001109	74873_0:001109	48.889	45	23	0	38	172	579	623	6.18e-06	45.8
TRINITY_DN211625_c0_g1_i1	34740_0:000c49	34740_0:000c49	57.286	199	85	0	600	4	91	289	2.11e-81	249
TRINITY_DN211680_c0_g1_i1	34740_0:00432b	34740_0:00432b	44	50	28	0	17	166	47	96	2.09e-07	47.8
TRINITY_DN226127_c0_g1_i1	62324_0:0013c3	62324_0:0013c3	67.857	28	9	0	424	341	891	918	4.3e-06	46.6
TRINITY_DN226172_c0_g1_i1	456900_0:000348	456900_0:000348	48	50	23	1	180	320	24	73	1.46e-10	47.4
TRINITY_DN225074_c0_g1_i1	315563_0:001ebd	315563_0:001ebd	68	75	24	0	225	1	316	390	1.07e-33	122
TRINITY_DN210239_c0_g1_i1	54969_0:003843	54969_0:003843	25.668	187	123	5	540	10	115	295	1.15e-09	58.2
TRINITY_DN210285_c0_g1_i1	69820_0:002708	69820_0:002708	90	30	3	0	1	90	925	954	2.53e-13	67
TRINITY_DN210291_c0_g1_i1	156304_0:000b78	156304_0:000b78	29.231	130	67	3	225	611	142	247	4.11e-08	54.3
TRINITY_DN210289_c0_g1_i1	7091_0:001beb	7091_0:001beb	40.206	97	55	3	588	298	16	109	1.95e-11	61.2
TRINITY_DN60225_c0_g1_i1	88501_0:002ef1	88501_0:002ef1	28.472	144	94	5	466	38	136	271	3.55e-09	56.2
TRINITY_DN44978_c0_g1_i1	69319_0:001530	69319_0:001530	43.077	65	35	2	197	6	516	579	2.06e-11	60.5
TRINITY_DN44978_c1_g1_i1	108931_0:003b54	108931_0:003b54	38.314	261	130	5	2472	1768	559	814	1.46e-35	148
TRINITY_DN44978_c2_g1_i1	136037_0:00192e	136037_0:00192e	41.88	117	68	0	5892	5542	6	122	3.48e-28	123
TRINITY_DN44919_c2_g1_i6	7029_0:0047c9	7029_0:0047c9	38.202	89	54	1	18	284	94	181	1.35e-12	65.5
TRINITY_DN44950_c0_g1_i2	7029_0:001e7f	7029_0:001e7f	31.884	138	84	2	461	60	799	930	1.64e-08	56.6
TRINITY_DN44950_c1_g1_i1	7029_0:000159	7029_0:000159	32.331	133	78	2	2719	3081	571	703	2.69e-13	62.8
TRINITY_DN44974_c0_g1_i1	13249_0:0000f5	13249_0:0000f5	34	150	91	4	494	57	63	208	1.4e-17	80.5
TRINITY_DN44927_c0_g1_i1	29058_0:003416	29058_0:003416	84.733	131	18	1	510	902	1	129	2.7e-68	228
TRINITY_DN44939_c0_g1_i2	222816_0:00196f	222816_0:00196f	37.87	338	191	5	379	1368	8	334	9.4e-68	234
TRINITY_DN44961_c0_g1_i2	178035_0:0000ba	178035_0:0000ba	35.714	56	36	0	1	168	184	239	6.86e-07	46.2
TRINITY_DN44961_c1_g1_i3	178035_0:0000ba	178035_0:0000ba	33.333	69	46	0	509	303	171	239	1.83e-07	52
TRINITY_DN44922_c0_g2_i1	7029_0:001e7f	7029_0:001e7f	27.491	291	194	6	1258	395	741	1017	1.04e-25	112
TRINITY_DN44981_c0_g1_i1	7029_0:001e7f	7029_0:001e7f	29.787	423	253	7	1673	453	610	1004	1.43e-41	167
TRINITY_DN44960_c0_g1_i3	34740_0:0011f8	34740_0:0011f8	67.692	130	42	0	400	11	1222	1351	4.36e-58	195
TRINITY_DN44977_c0_g2_i1	69820_0:00253d	69820_0:00253d	86.441	295	38	2	1344	460	1	293	0	517
TRINITY_DN44984_c0_g1_i5	222816_0:00196f	222816_0:00196f	41.033	329	188	5	2111	3094	9	332	4.38e-75	257
TRINITY_DN44979_c0_g1_i1	77166_0:000147	77166_0:000147	24.771	327	225	9	1892	918	90	397	1.29e-15	82.4
TRINITY_DN44994_c0_g1_i3	40932_0:001095	40932_0:001095	25.1	251	164	11	3402	2656	947	1175	1.14e-11	72
TRINITY_DN44934_c2_g1_i1	1155016_0:0002a7	1155016_0:0002a7	31.694	183	106	7	9215	8700	813	987	7.42e-11	70.5
TRINITY_DN44934_c2_g2_i2	69820_0:002b4e	69820_0:002b4e	97.38	1603	40	2	8440	3638	223	1825	0	2928
TRINITY_DN44916_c1_g1_i1	69820_0:001c9c	69820_0:001c9c	90.686	204	19	0	889	278	1	204	1.05e-129	380
TRINITY_DN44935_c0_g1_i1	7029_0:001e7f	7029_0:001e7f	30.892	437	279	9	226	1515	581	1001	2.07e-51	194
TRINITY_DN67495_c0_g1_i1	133901_0:00283c	133901_0:00283c	43.902	82	46	0	74	319	992	1073	4.6e-21	88.2
TRINITY_DN67443_c0_g1_i1	69820_0:000fc6	69820_0:000fc6	74.286	35	9	0	311	207	430	464	9.58e-12	61.2
TRINITY_DN20519_c0_g1_i1	1218281_0:0004a0	1218281_0:0004a0	43.158	95	54	0	502	218	4	98	1.06e-16	79
TRINITY_DN20559_c0_g1_i1	69820_0:000ab6	69820_0:000ab6	93.093	666	46	0	270	2267	1	666	0	1176
TRINITY_DN20577_c0_g1_i1	69820_0:002e1b	69820_0:002e1b	81.081	37	7	0	288	398	386	422	2.37e-14	70.1
TRINITY_DN20556_c0_g1_i1	40932_0:0053aa	40932_0:0053aa	36.036	111	69	2	194	520	163	273	1.84e-11	63.9
TRINITY_DN38067_c0_g1_i1	67767_0:001188	67767_0:001188	38.292	363	215	5	1777	698	481	837	1.22e-71	257
TRINITY_DN38052_c0_g1_i1	34740_0:000183	34740_0:000183	80.435	92	18	0	905	1180	114	205	6.12e-46	171
TRINITY_DN38089_c0_g1_i1	40932_0:001095	40932_0:001095	26.05	238	146	9	839	162	994	1213	3.19e-10	62.4
TRINITY_DN38081_c0_g1_i1	7395_0:004327	7395_0:004327	28.079	203	132	6	2807	3409	57	247	1.61e-15	83.2
TRINITY_DN38083_c0_g1_i2	69820_0:002a7b	69820_0:002a7b	95.652	23	1	0	477	409	146	168	2.16e-08	53.9
TRINITY_DN38051_c0_g1_i1	6973_0:000f2f	6973_0:000f2f	22.814	263	134	7	1252	2031	125	321	3.08e-10	65.5
TRINITY_DN38022_c0_g1_i2	69820_0:001b8d	69820_0:001b8d	83.871	31	5	0	754	662	71	101	2.56e-08	54.3
TRINITY_DN38004_c0_g1_i2	69820_0:0014d7	69820_0:0014d7	92.308	39	3	0	3	119	619	657	5.56e-15	76.3
TRINITY_DN38015_c0_g1_i1	69820_0:003041	69820_0:003041	96.552	29	1	0	87	1	459	487	3.37e-09	58.9
TRINITY_DN72028_c0_g1_i1	168631_0:001eaa	168631_0:001eaa	96.154	26	1	0	497	574	25	50	2.71e-09	53.1
TRINITY_DN72004_c0_g1_i1	1041015_0:001f29	1041015_0:001f29	39.726	73	38	3	219	1	7	73	8.34e-06	43.1
TRINITY_DN72046_c0_g1_i1	69820_0:0034e2	69820_0:0034e2	35.135	111	60	3	342	16	73	173	5.25e-11	58.9
TRINITY_DN71966_c0_g1_i1	34740_0:004cac	34740_0:004cac	65.116	43	14	1	727	602	441	483	1.2e-10	62.8
TRINITY_DN71968_c0_g1_i1	74869_0:002b2e	74869_0:002b2e	58.654	104	42	1	331	23	116	219	8.83e-35	120
TRINITY_DN71948_c0_g1_i1	39758_0:002059	39758_0:002059	70.37	27	8	0	374	294	1264	1290	1.39e-06	47.4
TRINITY_DN71967_c0_g1_i1	34740_0:004cac	34740_0:004cac	44.286	70	29	2	317	496	409	478	9.79e-11	61.2
TRINITY_DN49970_c0_g1_i1	121225_0:000389	121225_0:000389	32.222	450	252	12	1580	315	667	1091	8.1e-52	196
TRINITY_DN49966_c0_g1_i1	456900_0:000348	456900_0:000348	31.715	309	191	5	4391	5269	1	305	4.65e-47	173
TRINITY_DN49966_c0_g3_i1	222816_0:00196f	222816_0:00196f	35.077	325	195	7	2710	1763	16	333	1.96e-49	181
TRINITY_DN49985_c1_g1_i3	133901_0:00002c	133901_0:00002c	27.82	532	347	9	6025	4481	37	548	2.95e-49	187
TRINITY_DN49972_c0_g1_i1	113334_0:0028e0	113334_0:0028e0	79.167	48	10	0	1033	1176	1	48	5.69e-16	83.2
TRINITY_DN49972_c1_g1_i1	34740_0:0039ef	34740_0:0039ef	50.881	511	235	2	1329	2861	1243	1737	3.31e-158	514
TRINITY_DN49942_c0_g1_i1	69820_0:002180	69820_0:002180	100	621	0	0	341	2203	1	621	0	1274
TRINITY_DN49922_c0_g1_i7	51655_0:000773	51655_0:000773	35.385	520	321	7	1959	433	68	583	4.32e-88	292
TRINITY_DN49904_c6_g1_i1	143995_0:000a65	143995_0:000a65	34.843	287	179	4	154	1002	62	344	2.36e-28	119
TRINITY_DN49957_c0_g1_i4	7029_0:002a48	7029_0:002a48	31.193	218	147	2	1555	902	154	368	3.27e-24	108
TRINITY_DN49957_c0_g5_i1	108931_0:0009f6	108931_0:0009f6	36.757	185	115	2	565	14	542	725	1.21e-28	126
TRINITY_DN49962_c0_g1_i1	143995_0:0015f3	143995_0:0015f3	33.083	266	155	7	3099	2326	4	254	1.39e-30	133
TRINITY_DN49932_c0_g1_i1	7536_0:003b77	7536_0:003b77	23.907	343	213	10	734	1681	1112	1433	3.96e-10	65.5
TRINITY_DN49926_c3_g1_i3	7029_0:002a48	7029_0:002a48	27.014	422	246	17	1512	280	55	425	4.01e-28	120
TRINITY_DN49996_c0_g1_i2	13249_0:002a64	13249_0:002a64	43.056	72	39	1	9253	9038	205	274	2.78e-08	60.1
TRINITY_DN49967_c0_g2_i9	2015173_0:00226c	2015173_0:00226c	23.967	242	173	5	1407	2120	49	283	1.08e-11	70.5
TRINITY_DN49963_c0_g2_i4	7130_0:003495	7130_0:003495	55.405	74	33	0	433	212	552	625	1.72e-20	90.9
TRINITY_DN49959_c0_g1_i2	69820_0:00165b	69820_0:00165b	92.183	1663	122	3	449	5437	1	1655	0	2481
TRINITY_DN49918_c0_g1_i1	136037_0:00191e	136037_0:00191e	46.721	122	62	2	471	830	6	126	1.97e-32	132
TRINITY_DN49950_c0_g1_i2	108931_0:0009f6	108931_0:0009f6	37.705	244	142	6	1505	2209	524	766	1.33e-37	154
TRINITY_DN49908_c1_g1_i1	7029_0:0002ee	7029_0:0002ee	43.836	73	41	0	870	1088	38	110	2.52e-16	83.2
TRINITY_DN49973_c0_g1_i3	69820_0:001a5a	69820_0:001a5a	91.02	245	21	1	1160	426	220	463	0	437
TRINITY_DN49940_c0_g1_i1	7029_0:002b44	7029_0:002b44	69.919	123	37	0	388	756	2	124	2.99e-55	191
TRINITY_DN49978_c0_g1_i1	7038_0:0014e5	7038_0:0014e5	29.009	424	258	12	132	1283	22	442	3.02e-26	116
TRINITY_DN49921_c2_g2_i2	13164_0:00083a	13164_0:00083a	31.642	335	192	11	1017	94	142	466	3.13e-24	110
TRINITY_DN49921_c2_g6_i1	7029_0:003110	7029_0:003110	50	72	34	1	422	207	978	1047	1.98e-10	60.8
TRINITY_DN49948_c0_g1_i1	104452_0:002cd6	104452_0:002cd6	41.161	379	204	7	962	2074	549	916	1.32e-72	270
TRINITY_DN49955_c0_g1_i4	178035_0:000770	178035_0:000770	33.333	246	143	7	1616	933	91	333	3.09e-34	135
TRINITY_DN49965_c0_g1_i1	56086_0:002a28	56086_0:002a28	33.129	163	107	2	1562	2047	879	1040	5.12e-16	85.9
TRINITY_DN49979_c0_g1_i1	7029_0:001b72	7029_0:001b72	37.342	158	83	6	2203	1733	139	281	4.32e-22	99.4
TRINITY_DN49956_c2_g1_i6	7029_0:002a48	7029_0:002a48	33.884	242	148	6	570	1283	133	366	1.4e-27	116
TRINITY_DN49994_c1_g2_i1	7200_0:0023f8	7200_0:0023f8	72.222	36	10	0	110	3	470	505	6.02e-08	57
TRINITY_DN49994_c1_g3_i1	7200_0:0023f8	7200_0:0023f8	46	150	71	3	5475	5026	470	609	1.62e-31	137
TRINITY_DN49946_c1_g1_i1	319348_0:0018f8	319348_0:0018f8	32.934	167	91	4	416	904	18	167	3.38e-21	93.2
TRINITY_DN49914_c0_g1_i1	88501_0:000ce4	88501_0:000ce4	35	380	198	4	430	1542	1630	1969	1.45e-68	250
TRINITY_DN49917_c0_g1_i1	69820_0:001e8a	69820_0:001e8a	86.717	527	70	0	153	1733	5	531	0	982
TRINITY_DN49964_c1_g1_i1	7029_0:002a48	7029_0:002a48	33.607	244	153	6	2265	1540	149	385	4.54e-38	151
TRINITY_DN49927_c0_g1_i3	7222_0:0027d7	7222_0:0027d7	30.29	241	142	10	825	1499	166	396	2.47e-15	83.6
TRINITY_DN75614_c0_g1_i1	609295_0:001135	609295_0:001135	47.059	51	25	1	197	45	403	451	1.15e-07	48.1
TRINITY_DN75615_c0_g1_i1	7397_0:003abb	7397_0:003abb	44.643	56	30	1	18	182	321	376	2.46e-08	50.8
TRINITY_DN58257_c0_g1_i1	69820_0:0027e7	69820_0:0027e7	92.857	28	2	0	85	2	478	505	1.21e-10	60.5
TRINITY_DN70274_c0_g1_i1	39758_0:004875	39758_0:004875	50.909	55	26	1	46	210	54	107	1.08e-11	59.7
TRINITY_DN70205_c1_g1_i1	34740_0:00281f	34740_0:00281f	57.576	33	14	0	218	120	5	37	3.78e-06	44.7
TRINITY_DN35095_c0_g1_i1	35570_0:00246a	35570_0:00246a	32.323	99	51	4	625	921	10	92	1.85e-07	53.1
TRINITY_DN35013_c0_g1_i2	7004_0:00274b	7004_0:00274b	28.307	378	205	16	5278	4289	735	1094	5.79e-24	113
TRINITY_DN35004_c0_g1_i1	69820_0:000ba3	69820_0:000ba3	71.774	248	70	0	780	37	84	331	5.17e-130	382
TRINITY_DN35080_c0_g1_i1	69820_0:000865	69820_0:000865	100	28	0	0	518	601	664	691	2.54e-11	63.5
TRINITY_DN35022_c0_g1_i1	13249_0:0000f5	13249_0:0000f5	31.507	73	48	2	219	1	83	153	1.47e-08	50.8
TRINITY_DN35077_c0_g1_i1	69820_0:000f30	69820_0:000f30	88.462	26	3	0	622	545	661	686	3.87e-07	51.6
TRINITY_DN35048_c0_g1_i1	319348_0:00041d	319348_0:00041d	29.897	291	188	6	1026	169	29	308	1.76e-34	136
TRINITY_DN35062_c0_g1_i1	1218281_0:0009f1	1218281_0:0009f1	76.119	67	16	0	1864	1664	1	67	6.26e-27	111
TRINITY_DN35060_c0_g1_i1	34740_0:001e22	34740_0:001e22	40.171	117	70	0	1	351	83	199	6.6e-17	79
TRINITY_DN90046_c0_g1_i1	286306_0:001f2b	286306_0:001f2b	85.185	27	4	0	294	374	988	1014	2.43e-08	52.4
TRINITY_DN27712_c1_g1_i1	34740_0:002801	34740_0:002801	47.5	40	21	0	144	25	113	152	1.09e-07	43.5
TRINITY_DN27708_c0_g1_i1	69820_0:000105	69820_0:000105	43.902	82	20	1	864	1031	569	650	5.52e-12	68.6
TRINITY_DN27799_c0_g1_i1	69820_0:002659	69820_0:002659	83.333	30	5	0	2	91	240	269	2.05e-08	53.9
TRINITY_DN27720_c0_g1_i1	103372_0:000f6e	103372_0:000f6e	63.077	65	19	1	305	126	32	96	4.07e-19	77.8
TRINITY_DN27782_c0_g1_i1	67767_0:003053	67767_0:003053	33.974	312	194	4	1020	94	3	305	6.03e-53	181
TRINITY_DN27766_c0_g1_i1	39758_0:001360	39758_0:001360	38.596	114	55	2	3	344	54	152	7.2e-16	73.6
TRINITY_DN27778_c0_g2_i1	108931_0:004028	108931_0:004028	54.054	37	17	0	8	118	186	222	3.14e-06	47
TRINITY_DN74977_c0_g1_i1	56086_0:00081c	56086_0:00081c	56.522	46	20	0	1	138	43	88	6.67e-12	62
TRINITY_DN74904_c0_g1_i1	307491_0:001072	307491_0:001072	32.895	76	50	1	10	237	22	96	8.1e-06	43.5
TRINITY_DN74914_c0_g1_i1	29058_0:000800	29058_0:000800	90.323	31	3	0	94	2	348	378	3.91e-11	59.7
TRINITY_DN11717_c0_g1_i1	7539_0:002dd2	7539_0:002dd2	48.529	68	35	0	187	390	402	469	1.06e-14	71.2
TRINITY_DN11718_c0_g1_i1	7217_0:0018d6	7217_0:0018d6	50	46	17	1	139	2	112	151	5.68e-08	50.4
TRINITY_DN11745_c0_g1_i1	7091_0:001a74	7091_0:001a74	68.182	44	14	0	426	295	295	338	1.89e-11	62
TRINITY_DN11751_c0_g1_i1	69820_0:002077	69820_0:002077	79.198	399	80	1	346	1533	1	399	0	670
TRINITY_DN11787_c0_g1_i1	246812_0:0019d6	246812_0:0019d6	54.545	66	30	0	1740	1543	35	100	5.73e-16	78.6
TRINITY_DN11739_c1_g1_i1	7130_0:003495	7130_0:003495	45.902	61	33	0	267	85	544	604	7.39e-13	63.5
TRINITY_DN11738_c0_g1_i1	35570_0:000ce5	35570_0:000ce5	43.396	53	30	0	2	160	309	361	4.35e-08	52.8
TRINITY_DN11712_c0_g1_i1	83485_0:0028ee	83485_0:0028ee	28.637	433	245	9	231	1364	515	938	2.2e-33	136
TRINITY_DN11782_c0_g1_i1	136037_0:0027ea	136037_0:0027ea	33.206	262	171	3	1000	218	2109	2367	5.47e-33	135
TRINITY_DN11720_c0_g1_i2	69820_0:00275b	69820_0:00275b	100	43	0	0	2	130	495	537	1.27e-20	91.7
TRINITY_DN11724_c0_g1_i1	178035_0:0000ba	178035_0:0000ba	31.884	69	47	0	521	315	171	239	5.54e-07	50.1
TRINITY_DN11767_c0_g1_i1	69820_0:0001b8	69820_0:0001b8	97.784	677	15	0	157	2187	43	719	0	1394
TRINITY_DN11791_c0_g1_i1	1218281_0:000bc3	1218281_0:000bc3	69.118	68	16	1	267	79	29	96	7.04e-23	92.8
TRINITY_DN11735_c0_g1_i2	93721_0:005dc8	93721_0:005dc8	30.38	158	102	5	1272	799	1144	1293	8.92e-10	64.7
TRINITY_DN11700_c0_g1_i2	34740_0:002801	34740_0:002801	67.857	28	9	0	262	345	157	184	1.23e-06	47.4
TRINITY_DN74659_c0_g1_i1	609295_0:001135	609295_0:001135	50.909	55	27	0	387	223	396	450	4.8e-09	54.7
TRINITY_DN74661_c0_g1_i1	69820_0:000d27	69820_0:000d27	77.778	27	6	0	299	379	440	466	2.7e-07	49.7
TRINITY_DN14778_c0_g1_i1	103372_0:0028ad	103372_0:0028ad	46.154	65	35	0	3	197	155	219	6.33e-12	61.2
TRINITY_DN14734_c0_g1_i1	69820_0:003800	69820_0:003800	100	27	0	0	1112	1032	62	88	2.28e-08	55.1
TRINITY_DN14755_c0_g1_i1	7168_0:0013f4	7168_0:0013f4	49.367	79	40	0	238	2	3	81	2.42e-14	69.7
TRINITY_DN14711_c0_g1_i1	197043_0:0004c8	197043_0:0004c8	67.742	62	19	1	265	447	58	119	2.16e-22	88.6
TRINITY_DN14714_c0_g1_i1	112268_0:002fd6	112268_0:002fd6	38.983	59	33	1	512	345	349	407	2.84e-08	40.4
TRINITY_DN14777_c0_g1_i1	69820_0:0018b8	69820_0:0018b8	93.919	592	36	0	2693	918	1	592	0	1112
TRINITY_DN14759_c0_g1_i1	69820_0:002242	69820_0:002242	96.875	32	1	0	100	5	1	32	3.25e-13	64.3
TRINITY_DN14718_c0_g1_i1	69820_0:001d97	69820_0:001d97	81.643	572	105	0	3615	1900	1	572	0	971
TRINITY_DN8975_c0_g1_i1	69820_0:0002f2	69820_0:0002f2	89.474	190	20	0	572	3	296	485	3.14e-105	330
TRINITY_DN8950_c0_g1_i1	104452_0:000c98	104452_0:000c98	51.969	127	61	0	645	1025	5	131	2.66e-38	146
TRINITY_DN8969_c0_g1_i1	69820_0:0028bb	69820_0:0028bb	87.879	594	55	2	2319	589	1	594	0	1051
TRINITY_DN8913_c0_g1_i1	34740_0:004cac	34740_0:004cac	57.895	57	24	0	213	43	427	483	4.76e-18	77.8
TRINITY_DN8913_c1_g1_i1	34740_0:004cac	34740_0:004cac	65.714	35	12	0	10	114	447	481	2.13e-07	50.1
TRINITY_DN8960_c0_g1_i1	69820_0:002453	69820_0:002453	86.364	22	3	0	68	3	93	114	3.42e-06	48.5
TRINITY_DN8956_c0_g1_i1	315563_0:002c69	315563_0:002c69	38.333	60	36	1	124	300	1158	1217	1.01e-11	61.2
TRINITY_DN8929_c0_g1_i2	69820_0:0013f5	69820_0:0013f5	87.5	24	3	0	272	201	172	195	1.72e-13	48.5
TRINITY_DN8959_c0_g1_i1	91411_0:0005e4	91411_0:0005e4	24.03	541	349	18	2675	1173	41	559	8.08e-20	96.7
TRINITY_DN8977_c0_g1_i1	7370_0:002d5c	7370_0:002d5c	89.855	69	7	0	299	93	22	90	3.64e-35	128
TRINITY_DN8952_c0_g1_i1	34740_0:003b90	34740_0:003b90	29.798	198	123	6	566	6	830	1022	1.01e-09	63.5
TRINITY_DN45560_c0_g1_i2	7176_0:003260	7176_0:003260	38.462	78	45	1	8	241	66	140	1.78e-08	62
TRINITY_DN45572_c0_g1_i5	7029_0:0066a2	7029_0:0066a2	31.373	255	166	4	2667	3419	391	640	5.09e-60	158
TRINITY_DN45508_c0_g1_i2	7397_0:0049d8	7397_0:0049d8	32.479	117	56	3	105	428	1320	1422	7.19e-10	59.7
TRINITY_DN45525_c0_g1_i2	319348_0:002495	319348_0:002495	27.304	293	162	10	633	1409	293	568	5.43e-08	59.3
TRINITY_DN45513_c0_g1_i1	69820_0:0027b5	69820_0:0027b5	94.505	182	10	0	185	730	1	182	2.71e-112	334
TRINITY_DN45533_c0_g1_i2	34720_0:00230c	34720_0:00230c	41.401	157	89	2	2604	2143	10	166	3.88e-24	111
TRINITY_DN45571_c1_g1_i3	7029_0:0002ee	7029_0:0002ee	42.857	63	36	0	327	515	16	78	6.15e-09	57
TRINITY_DN45590_c2_g1_i1	7070_0:000796	7070_0:000796	32.374	139	87	5	2034	1624	449	582	8.37e-13	74.7
TRINITY_DN45564_c0_g1_i1	69820_0:00033a	69820_0:00033a	90.909	22	2	0	1	66	83	104	3.45e-06	43.9
TRINITY_DN45538_c0_g1_i2	34740_0:0015ea	34740_0:0015ea	41.441	111	61	3	179	505	16	124	3.87e-16	78.6
TRINITY_DN45505_c0_g1_i6	13249_0:0017f2	13249_0:0017f2	21.978	637	333	24	4263	5909	933	1493	2.15e-14	82
TRINITY_DN19542_c0_g1_i1	7029_0:0037a1	7029_0:0037a1	46.316	95	49	1	3	281	19	113	2.19e-25	92.8
TRINITY_DN19576_c0_g1_i1	69820_0:00076c	69820_0:00076c	86.408	103	14	0	309	1	301	403	8.26e-59	189
TRINITY_DN19549_c0_g1_i1	34740_0:003b90	34740_0:003b90	39.5	400	225	5	1393	200	696	1080	6.11e-82	282
TRINITY_DN19551_c0_g1_i1	69820_0:00251d	69820_0:00251d	100	31	0	0	544	636	361	391	1.21e-12	67.8
TRINITY_DN19598_c0_g1_i1	34740_0:003b90	34740_0:003b90	38.043	92	42	6	1	258	674	756	4.72e-06	46.2
TRINITY_DN19575_c0_g1_i2	38123_0:0017cf	38123_0:0017cf	39.344	61	34	1	87	260	259	319	3.92e-06	45.1
TRINITY_DN19536_c0_g1_i1	29053_0:001e06	29053_0:001e06	27.079	469	324	9	3144	1753	2	457	1.62e-44	170
TRINITY_DN82950_c0_g1_i1	1155016_0:000b64	1155016_0:000b64	32.857	140	79	7	411	10	34	164	8.24e-09	54.3
TRINITY_DN82978_c0_g1_i1	69820_0:002e1b	69820_0:002e1b	85.787	197	28	0	3	593	998	1194	7.12e-123	375
TRINITY_DN5452_c0_g1_i2	69820_0:00358f	69820_0:00358f	82.353	34	6	0	435	536	19	52	1.06e-08	56.2
TRINITY_DN5463_c0_g1_i1	143995_0:0015f3	143995_0:0015f3	31.818	264	172	3	362	1153	2	257	3.13e-34	146
TRINITY_DN5437_c0_g1_i2	143995_0:00095b	143995_0:00095b	50	34	17	0	367	266	151	184	3.22e-11	45.1
TRINITY_DN5459_c0_g1_i1	29058_0:000f9a	29058_0:000f9a	95.932	295	12	0	2	886	561	855	7.92e-148	442
TRINITY_DN5481_c0_g1_i1	69820_0:0029e2	69820_0:0029e2	96.296	27	1	0	1	81	304	330	2.18e-09	54.3
TRINITY_DN5497_c0_g1_i1	34740_0:004cac	34740_0:004cac	75.862	29	7	0	30	116	455	483	4.71e-09	52.8
TRINITY_DN11639_c0_g1_i1	69820_0:001698	69820_0:001698	97.588	539	13	0	2371	755	1	539	0	1030
TRINITY_DN11614_c0_g1_i1	62324_0:000359	62324_0:000359	35.616	146	82	3	326	736	2461	2603	9.32e-14	72.4
TRINITY_DN11626_c0_g1_i1	69820_0:0021e2	69820_0:0021e2	92.073	164	13	0	1113	1604	483	646	3.35e-111	347
TRINITY_DN11637_c0_g1_i1	69820_0:00087c	69820_0:00087c	50	96	32	3	31	270	615	710	4.44e-17	78.6
TRINITY_DN11601_c0_g1_i1	34740_0:004cac	34740_0:004cac	57.143	35	15	0	197	93	442	476	6.32e-07	46.2
TRINITY_DN11661_c0_g1_i1	197043_0:003763	197043_0:003763	45.833	48	26	0	225	82	11	58	2.65e-07	52.8
TRINITY_DN10107_c0_g1_i1	7029_0:0042b8	7029_0:0042b8	38.667	75	45	1	227	6	631	705	9.38e-11	57.4
TRINITY_DN10190_c0_g1_i1	42026_0:002337	42026_0:002337	22.925	253	188	2	389	1129	38	289	9.47e-18	89.7
TRINITY_DN10186_c0_g1_i1	34740_0:004cac	34740_0:004cac	73.529	34	9	0	305	204	450	483	6.74e-11	58.9
TRINITY_DN10175_c0_g1_i2	7029_0:0002ee	7029_0:0002ee	41.892	74	43	0	487	266	37	110	2.7e-07	51.6
TRINITY_DN10151_c0_g1_i1	224129_0:001694	224129_0:001694	32.984	191	114	6	119	664	69	254	9.59e-23	95.5
TRINITY_DN98026_c0_g1_i1	29058_0:00269d	29058_0:00269d	86.207	29	4	0	89	3	27	55	3.5e-10	55.5
TRINITY_DN15134_c0_g1_i1	6973_0:0003ca	6973_0:0003ca	33.54	161	96	1	1565	2047	1722	1871	3.27e-18	94
TRINITY_DN15127_c1_g1_i1	7536_0:0048b3	7536_0:0048b3	42.405	158	85	2	1703	1230	1	152	2.13e-26	107
TRINITY_DN15183_c0_g1_i1	40932_0:001095	40932_0:001095	31.193	109	69	3	395	72	1120	1223	6.67e-07	48.9
TRINITY_DN15122_c0_g1_i1	69820_0:00076c	69820_0:00076c	80.556	72	10	1	918	715	441	512	2.16e-20	92.8
TRINITY_DN46946_c0_g1_i2	69820_0:000b2d	69820_0:000b2d	28.409	264	156	9	965	1747	95	328	3.07e-16	84.3
TRINITY_DN46929_c0_g1_i1	39758_0:00369c	39758_0:00369c	31.148	183	121	3	150	695	899	1077	6.7e-17	82.8
TRINITY_DN46934_c2_g3_i1	29058_0:000adb	29058_0:000adb	35.135	74	48	0	565	344	783	856	1.88e-06	51.2
TRINITY_DN46979_c0_g2_i1	28588_0:002d0c	28588_0:002d0c	39.552	268	144	4	916	125	269	522	2.04e-56	197
TRINITY_DN46943_c0_g1_i1	69820_0:000184	69820_0:000184	96.667	30	0	1	814	728	516	545	3.2e-07	52.8
TRINITY_DN46913_c0_g1_i3	156304_0:001398	156304_0:001398	28.763	372	217	12	1649	576	2151	2488	8.54e-30	129
TRINITY_DN46995_c0_g1_i3	199890_0:000c96	199890_0:000c96	75.258	388	87	4	2528	1389	575	961	0	617
TRINITY_DN46904_c0_g1_i1	7029_0:0066a2	7029_0:0066a2	35.075	268	164	5	961	164	886	1145	1.49e-37	144
TRINITY_DN46932_c0_g1_i1	156304_0:001398	156304_0:001398	37.396	361	210	5	368	1405	2132	2491	8.2e-66	249
TRINITY_DN46925_c0_g1_i4	34740_0:001e22	34740_0:001e22	69.333	75	23	0	39	263	124	198	2.09e-29	111
TRINITY_DN46951_c1_g1_i1	93721_0:00517d	93721_0:00517d	36.567	134	80	3	399	1	60	189	8.42e-19	80.5
TRINITY_DN46915_c0_g1_i2	456900_0:002603	456900_0:002603	49.701	167	81	2	184	678	1	166	1.12e-45	179
TRINITY_DN46918_c0_g1_i2	69820_0:0002df	69820_0:0002df	90.586	478	44	1	122	1552	19	496	0	871
TRINITY_DN46984_c0_g1_i1	69820_0:003704	69820_0:003704	32.008	503	326	6	7	1488	18	513	3.24e-78	264
TRINITY_DN46930_c0_g1_i1	34720_0:0006df	34720_0:0006df	60.417	48	13	1	2415	2272	97	138	2.32e-08	56.2
TRINITY_DN46969_c1_g1_i1	7029_0:000324	7029_0:000324	56.934	137	57	1	2254	1850	105	241	1.16e-43	175
TRINITY_DN46954_c0_g1_i2	7167_0:001631	7167_0:001631	63.415	41	15	0	250	372	1	41	5.38e-09	62
TRINITY_DN78443_c0_g1_i1	7167_0:0025d0	7167_0:0025d0	54.651	86	37	2	402	656	4	88	2.94e-18	88.2
TRINITY_DN78447_c0_g1_i1	39758_0:00369c	39758_0:00369c	54.952	313	140	1	2781	1846	593	905	1.04e-105	357
TRINITY_DN78434_c0_g1_i2	69820_0:000dd9	69820_0:000dd9	97.203	1895	48	1	6170	501	1	1895	0	3720
TRINITY_DN78419_c0_g1_i3	116153_0:0013a9	116153_0:0013a9	40.562	641	319	17	2414	609	633	1250	9.92e-142	454
TRINITY_DN78417_c0_g1_i1	197043_0:004bac	197043_0:004bac	32.903	155	93	5	1154	696	1	146	1.41e-11	68.9
TRINITY_DN78482_c0_g1_i1	69820_0:001cc9	69820_0:001cc9	99.103	223	2	0	97	765	1	223	6.4e-128	364
TRINITY_DN78403_c0_g1_i1	7394_0:000fef	7394_0:000fef	42.5	80	45	1	48	284	3005	3084	6.67e-12	62.8
TRINITY_DN78422_c1_g1_i1	69820_0:0032ef	69820_0:0032ef	99.516	620	3	0	115	1974	1	620	0	1185
TRINITY_DN78436_c0_g1_i2	7029_0:001e7f	7029_0:001e7f	29.25	400	262	7	995	2173	596	981	4.32e-41	167
TRINITY_DN78497_c2_g1_i1	34740_0:0039ef	34740_0:0039ef	33.477	463	270	9	3238	4611	1299	1728	1.79e-60	233
TRINITY_DN78455_c0_g1_i1	315563_0:000051	315563_0:000051	37.113	97	61	0	148	438	588	684	2.28e-18	87.8
TRINITY_DN78490_c0_g1_i1	315563_0:000051	315563_0:000051	41.975	81	47	0	118	360	590	670	4.33e-15	75.5
TRINITY_DN53647_c0_g1_i1	39758_0:0012f8	39758_0:0012f8	51.163	43	19	1	709	587	7	49	3.33e-06	48.9
TRINITY_DN53611_c0_g1_i1	319348_0:001a34	319348_0:001a34	31.694	183	96	10	1734	1237	55	225	9.18e-06	50.1
TRINITY_DN46886_c0_g1_i1	7539_0:002a99	7539_0:002a99	36.721	305	182	6	10	906	74	373	3.45e-48	179
TRINITY_DN46818_c0_g1_i1	286306_0:003af3	286306_0:003af3	38.978	313	174	7	3919	3002	2119	2421	8.41e-56	216
TRINITY_DN46890_c0_g1_i2	7029_0:006dee	7029_0:006dee	43.103	58	33	0	824	651	157	214	8.08e-10	59.7
TRINITY_DN46805_c0_g1_i1	28588_0:002d0c	28588_0:002d0c	39.175	97	53	1	14	304	430	520	6.01e-14	73.6
TRINITY_DN46822_c0_g1_i2	40932_0:001095	40932_0:001095	22.43	214	142	8	744	106	954	1144	4.67e-06	50.8
TRINITY_DN46872_c3_g1_i2	56086_0:002a28	56086_0:002a28	28.652	356	212	7	802	1845	1026	1347	8.11e-26	117
TRINITY_DN46855_c0_g1_i3	7004_0:000e43	7004_0:000e43	42.045	352	200	3	426	1472	280	630	2.19e-49	182
TRINITY_DN46865_c0_g1_i1	56086_0:001cfb	56086_0:001cfb	54.054	74	32	1	1022	801	92	163	7.27e-19	84.7
TRINITY_DN46879_c0_g1_i8	64793_0:001f23	64793_0:001f23	26.997	626	385	20	4692	6458	889	1479	3.79e-36	154
TRINITY_DN46853_c0_g1_i1	42026_0:00056b	42026_0:00056b	39.648	227	132	4	1917	1249	302	527	3.86e-34	139
TRINITY_DN46897_c0_g1_i1	29058_0:000718	29058_0:000718	88.327	514	49	5	2	1537	47	551	0	921
TRINITY_DN46897_c0_g2_i1	29058_0:000718	29058_0:000718	88.889	54	6	0	162	1	1	54	3.84e-27	104
TRINITY_DN46885_c0_g1_i2	319348_0:001c57	319348_0:001c57	36.715	207	121	3	2338	1736	1591	1793	3.91e-33	141
TRINITY_DN46824_c0_g3_i1	319348_0:00041d	319348_0:00041d	22.137	262	174	6	2165	1428	52	299	2.09e-12	72.8
TRINITY_DN46824_c0_g2_i2	319348_0:00041d	319348_0:00041d	23.237	241	173	5	1316	2032	75	305	1.86e-11	68.9
TRINITY_DN46824_c0_g1_i2	319348_0:00041d	319348_0:00041d	22.137	262	174	6	753	1490	52	299	2.09e-12	72.8
TRINITY_DN46900_c1_g1_i8	64459_0:0007ff	64459_0:0007ff	38.037	163	97	3	4100	3621	280	441	6.54e-24	111
TRINITY_DN46899_c0_g1_i2	108931_0:0009f6	108931_0:0009f6	33.333	186	116	5	606	1145	523	706	1.96e-18	91.3
TRINITY_DN46831_c0_g1_i1	69820_0:002440	69820_0:002440	74.059	239	62	0	952	236	57	295	2.54e-126	364
TRINITY_DN46817_c0_g1_i2	319348_0:0016bd	319348_0:0016bd	27.815	151	106	3	795	349	94	243	6.73e-09	58.9
TRINITY_DN46835_c0_g1_i1	69820_0:000eac	69820_0:000eac	84.793	217	33	0	544	1194	1	217	1.48e-139	400
TRINITY_DN46847_c0_g2_i1	67767_0:003291	67767_0:003291	54.237	59	27	0	189	13	93	151	5.02e-17	72.8
TRINITY_DN46847_c0_g1_i3	178035_0:002212	178035_0:002212	51.471	68	31	1	296	99	257	324	2.9e-16	73.6
TRINITY_DN46847_c1_g1_i1	64459_0:001a59	64459_0:001a59	69.767	43	13	0	1	129	57	99	1.21e-17	70.1
TRINITY_DN46850_c0_g1_i2	69820_0:002239	69820_0:002239	94.099	322	19	0	967	2	40	361	0	641
TRINITY_DN46858_c0_g1_i1	454923_0:001abc	454923_0:001abc	30.131	229	138	9	130	804	25	235	5.94e-18	83.2
TRINITY_DN46811_c0_g1_i1	13037_0:000702	13037_0:000702	46.245	253	120	4	128	874	223	463	1.03e-51	182
TRINITY_DN46866_c0_g1_i2	7070_0:000088	7070_0:000088	39.13	253	132	6	1399	2121	261	503	3.97e-46	174
TRINITY_DN46874_c0_g1_i2	34740_0:0015ea	34740_0:0015ea	58.333	48	20	0	1	144	79	126	4.56e-12	67.8
TRINITY_DN46825_c0_g1_i8	103372_0:0028ad	103372_0:0028ad	28.481	158	111	1	5081	4614	117	274	5.97e-08	59.3
TRINITY_DN46814_c0_g1_i1	69820_0:001092	69820_0:001092	84.982	566	80	1	188	1870	7	572	0	923
TRINITY_DN46846_c3_g1_i1	69820_0:000adf	69820_0:000adf	97.581	1364	33	0	535	4626	1	1364	0	2767
TRINITY_DN46869_c0_g1_i1	7200_0:0020b5	7200_0:0020b5	65.625	32	11	0	691	596	809	840	3.37e-07	52.4
TRINITY_DN84966_c0_g1_i1	7029_0:0042b8	7029_0:0042b8	36.975	119	66	4	3	341	798	913	2.3e-11	60.8
TRINITY_DN84952_c0_g1_i1	34740_0:0003a5	34740_0:0003a5	25.733	307	218	3	1216	326	127	433	1.43e-37	143
TRINITY_DN84973_c0_g1_i1	7395_0:003abb	7395_0:003abb	45.714	140	66	5	394	2	474	612	1.3e-23	97.1
TRINITY_DN84988_c0_g1_i1	286706_0:000419	286706_0:000419	38.938	113	58	6	2	337	130	232	1.81e-12	63.9
TRINITY_DN7592_c0_g1_i1	69820_0:0036a4	69820_0:0036a4	96.154	26	1	0	569	492	419	444	5.1e-10	59.3
TRINITY_DN93321_c0_g1_i1	39758_0:001360	39758_0:001360	70	30	9	0	500	411	161	190	3.16e-07	50.8
TRINITY_DN93315_c0_g1_i1	7004_0:0018cf	7004_0:0018cf	30.435	92	56	1	276	1	35	118	8.28e-07	48.1
TRINITY_DN93335_c0_g1_i1	34740_0:004cac	34740_0:004cac	57.447	47	20	0	368	228	437	483	2.82e-10	58.2
TRINITY_DN93334_c0_g1_i1	7274_0:000f5f	7274_0:000f5f	41.892	74	35	1	70	267	786	859	2.17e-10	57
TRINITY_DN81395_c0_g1_i1	69820_0:003099	69820_0:003099	90.123	243	24	0	730	2	209	451	2.19e-161	457
TRINITY_DN93941_c0_g1_i1	568069_0:001825	568069_0:001825	39.506	81	48	1	3	242	196	276	2.45e-13	64.7
TRINITY_DN53988_c0_g1_i1	34740_0:00069f	34740_0:00069f	59.259	81	33	0	245	3	696	776	4.22e-28	106
TRINITY_DN31941_c0_g1_i1	13249_0:0000f5	13249_0:0000f5	30.579	121	74	5	362	3	179	290	1.08e-08	53.5
TRINITY_DN31960_c0_g1_i1	222816_0:00196f	222816_0:00196f	37.681	345	194	5	2278	1253	8	334	4.32e-55	198
TRINITY_DN31924_c0_g1_i1	7029_0:0066a3	7029_0:0066a3	25.521	192	126	7	224	772	20	203	1.16e-07	55.5
TRINITY_DN31959_c0_g1_i1	7536_0:004348	7536_0:004348	46.875	64	34	0	1971	1780	32	95	4.53e-14	71.6
TRINITY_DN31926_c0_g1_i1	113334_0:001f63	113334_0:001f63	93.103	29	2	0	87	1	54	82	1.08e-11	57.4
TRINITY_DN31990_c0_g1_i1	34740_0:002801	34740_0:002801	48.276	87	42	2	270	19	201	287	2.49e-18	79.3
TRINITY_DN31970_c0_g1_i2	7029_0:002a48	7029_0:002a48	35.238	315	162	6	412	1356	154	426	1.21e-48	175
TRINITY_DN31937_c0_g1_i1	7029_0:002a48	7029_0:002a48	46.857	175	93	0	2216	1692	140	314	5.3e-52	191
TRINITY_DN57678_c0_g1_i1	7539_0:002fd2	7539_0:002fd2	40	70	42	0	28	237	1	70	8.16e-09	52
TRINITY_DN11253_c0_g1_i1	610380_0:002bfc	610380_0:002bfc	52.174	69	29	1	235	41	52	120	3.19e-17	79
TRINITY_DN11257_c0_g1_i1	34740_0:004cac	34740_0:004cac	60.465	43	15	1	124	2	401	443	9.35e-09	54.3
TRINITY_DN11267_c0_g1_i1	28588_0:002d0c	28588_0:002d0c	43.056	144	82	0	3	434	356	499	2.38e-37	134
TRINITY_DN14514_c0_g1_i1	7130_0:0005b5	7130_0:0005b5	39.048	105	64	0	3	317	273	377	1.02e-17	80.1
TRINITY_DN14511_c0_g1_i1	13037_0:0010bf	13037_0:0010bf	36.047	172	102	4	113	622	1496	1661	5.62e-21	92
TRINITY_DN14554_c0_g1_i1	34740_0:0039ef	34740_0:0039ef	29.688	128	79	3	363	1	1296	1419	2.09e-08	59.7
TRINITY_DN14510_c0_g1_i1	609295_0:001130	609295_0:001130	52.857	70	28	1	1584	1390	242	311	8.92e-11	66.2
TRINITY_DN67154_c0_g1_i1	69820_0:001960	69820_0:001960	44.681	47	26	0	596	456	88	134	6.66e-08	53.5
TRINITY_DN67141_c0_g1_i1	6973_0:005006	6973_0:005006	35.417	48	31	0	236	379	385	432	7.99e-06	46.2
TRINITY_DN67147_c0_g1_i1	51655_0:0030f0	51655_0:0030f0	61.728	81	31	0	1	243	653	733	1.6e-29	110
TRINITY_DN53362_c0_g1_i1	7130_0:000f22	7130_0:000f22	89.655	29	3	0	803	717	131	159	1.16e-10	61.6
TRINITY_DN53387_c1_g1_i1	7159_0:00251d	7159_0:00251d	34.615	156	71	5	421	26	87	235	1.4e-14	71.6
TRINITY_DN53381_c0_g1_i1	7130_0:001920	7130_0:001920	65.217	161	35	5	2543	2073	5	148	1.43e-55	190
TRINITY_DN53336_c0_g1_i2	454923_0:0008dd	454923_0:0008dd	31.068	103	56	3	404	679	3	101	4.96e-06	48.1
TRINITY_DN53310_c0_g1_i1	67767_0:001188	67767_0:001188	43.662	71	40	0	244	32	777	847	1.64e-14	68.6
TRINITY_DN30600_c0_g1_i1	77166_0:002872	77166_0:002872	31.224	237	152	6	732	28	45	272	5.32e-24	102
TRINITY_DN30666_c0_g1_i1	7130_0:002ee5	7130_0:002ee5	36.508	63	40	0	1206	1018	11	73	2.95e-06	50.4
TRINITY_DN30688_c0_g1_i1	69820_0:00303d	69820_0:00303d	93.548	31	2	0	3	95	542	572	6.92e-13	65.5
TRINITY_DN30623_c0_g1_i1	219809_0:0025e9	219809_0:0025e9	49.08	163	80	1	266	745	216	378	1.56e-45	160
TRINITY_DN30662_c0_g2_i1	7029_0:002ad8	7029_0:002ad8	50	68	32	1	899	696	98	163	1.4e-14	72.4
TRINITY_DN30620_c0_g1_i1	69820_0:0025fe	69820_0:0025fe	97.472	712	18	0	480	2615	1	712	0	1329
TRINITY_DN27109_c0_g1_i1	69820_0:003c05	69820_0:003c05	92.857	28	2	0	221	138	188	215	2.87e-11	57.8
TRINITY_DN27132_c1_g1_i1	34740_0:00281f	34740_0:00281f	64.286	28	10	0	3	86	10	37	2.8e-06	44.3
TRINITY_DN27111_c0_g1_i1	69820_0:002708	69820_0:002708	74.194	31	7	1	196	288	941	970	7.93e-06	44.3
TRINITY_DN27176_c0_g1_i1	69820_0:0026c6	69820_0:0026c6	35.106	94	22	1	1	282	237	291	5.12e-11	58.9
TRINITY_DN27110_c0_g1_i1	51655_0:0017a5	51655_0:0017a5	28.571	224	147	5	1125	481	254	473	1.06e-11	68.9
TRINITY_DN27175_c0_g1_i2	69820_0:00160d	69820_0:00160d	84	25	4	0	429	355	395	419	3.65e-06	46.6
TRINITY_DN27139_c0_g1_i1	69820_0:000e92	69820_0:000e92	91.304	23	2	0	69	1	336	358	8.49e-07	49.3
TRINITY_DN27161_c0_g1_i1	69820_0:00165b	69820_0:00165b	95.652	23	1	0	322	254	998	1020	4.78e-06	45.4
TRINITY_DN27106_c0_g1_i1	67767_0:002e8e	67767_0:002e8e	67.647	34	9	2	36	131	210	243	5.18e-06	45.1
TRINITY_DN27185_c0_g1_i1	7029_0:0003de	7029_0:0003de	26.566	399	234	11	2478	1318	94	445	6.81e-27	117
TRINITY_DN66490_c0_g1_i1	79782_0:0017af	79782_0:0017af	40	50	28	1	155	6	26	73	8.22e-06	43.1
TRINITY_DN66495_c0_g1_i1	7395_0:003a68	7395_0:003a68	45.455	55	30	0	243	79	1232	1286	3.44e-08	50.1
TRINITY_DN66466_c0_g1_i1	51655_0:0017a5	51655_0:0017a5	50.279	179	88	1	30	566	287	464	4.11e-50	170
TRINITY_DN66417_c0_g1_i1	34740_0:001d54	34740_0:001d54	29.87	154	89	6	46	504	105	240	3.8e-10	60.5
TRINITY_DN66484_c0_g1_i1	568069_0:002fb4	568069_0:002fb4	36.111	72	38	3	195	1	465	535	1.63e-06	45.1
TRINITY_DN14400_c0_g1_i1	30025_0:00186d	30025_0:00186d	49.333	75	31	1	1238	1014	1	68	5.59e-12	69.7
TRINITY_DN14473_c0_g1_i1	69820_0:000218	69820_0:000218	96.482	199	7	0	2882	2286	1	199	1.07e-119	368
TRINITY_DN51766_c0_g1_i1	143995_0:0015f3	143995_0:0015f3	27.907	215	138	9	2847	2224	1	205	8.55e-13	74.7
TRINITY_DN51749_c0_g1_i1	69820_0:001fac	69820_0:001fac	89.182	379	40	1	206	1339	1	379	0	676
TRINITY_DN51703_c0_g2_i1	315563_0:000051	315563_0:000051	40	105	63	0	265	579	588	692	1.19e-18	89.4
TRINITY_DN51729_c0_g1_i1	286306_0:001f2b	286306_0:001f2b	31.138	334	146	9	399	1370	814	1073	9.8e-36	148
TRINITY_DN51721_c0_g1_i1	7375_0:002bf5	7375_0:002bf5	35.599	309	185	7	3039	2134	49	350	9.08e-45	169
TRINITY_DN51705_c0_g1_i1	136037_0:00197c	136037_0:00197c	35.747	221	124	7	739	110	249	462	2.86e-30	119
TRINITY_DN51767_c0_g1_i1	319348_0:002495	319348_0:002495	28.538	424	272	5	695	1888	201	619	2.71e-32	139
TRINITY_DN51716_c0_g1_i1	69820_0:000b4d	69820_0:000b4d	99.836	608	1	0	127	1950	1	608	0	1260
TRINITY_DN51772_c0_g1_i1	69820_0:000b2d	69820_0:000b2d	76.692	133	31	0	400	2	763	895	1.28e-65	215
TRINITY_DN51768_c0_g1_i1	40932_0:001095	40932_0:001095	24.125	257	159	10	537	1277	967	1197	6.98e-07	55.5
TRINITY_DN51742_c0_g1_i1	76194_0:000553	76194_0:000553	57.778	45	13	2	277	161	119	163	6.34e-06	45.4
TRINITY_DN54664_c0_g1_i1	77166_0:002e85	77166_0:002e85	32.632	95	61	2	550	272	40	133	7.3e-11	60.8
TRINITY_DN54611_c0_g1_i1	88501_0:0004e2	88501_0:0004e2	54	50	22	1	160	11	1169	1217	1.86e-10	60.1
TRINITY_DN71572_c0_g1_i1	104452_0:002cd6	104452_0:002cd6	46.154	52	23	1	226	381	484	530	2.08e-07	50.1
TRINITY_DN71508_c0_g1_i1	7130_0:0036e0	7130_0:0036e0	60.606	33	13	0	4	102	53	85	1.95e-06	46.6
TRINITY_DN357_c0_g1_i1	7029_0:0066a2	7029_0:0066a2	45.192	104	52	1	83	394	245	343	3.11e-09	55.8
TRINITY_DN351_c0_g1_i1	69820_0:002e1b	69820_0:002e1b	38.298	94	10	1	284	3	399	444	7.62e-14	67
TRINITY_DN364_c0_g1_i1	7130_0:003495	7130_0:003495	31.847	157	99	4	466	5	366	517	1.09e-16	77.4
TRINITY_DN49528_c0_g1_i1	69820_0:0014b8	69820_0:0014b8	96.402	1195	43	0	281	3865	1	1195	0	2417
TRINITY_DN49510_c2_g1_i1	7160_0:002e4a	7160_0:002e4a	27.511	458	294	6	2168	819	28	455	1.05e-35	143
TRINITY_DN49577_c1_g4_i1	378494_0:0027c8	378494_0:0027c8	39.706	68	40	1	202	405	608	674	7.51e-08	55.5
TRINITY_DN49515_c0_g1_i1	69820_0:0006a3	69820_0:0006a3	92	125	10	0	375	1	58	182	1.97e-81	246
TRINITY_DN49515_c0_g2_i1	69820_0:0006d3	69820_0:0006d3	65.455	165	56	1	1013	1507	1	164	1.56e-65	219
TRINITY_DN49586_c0_g1_i1	69820_0:00383e	69820_0:00383e	84.821	112	16	1	108	440	1	112	8.14e-49	160
TRINITY_DN49588_c0_g1_i3	88501_0:0001c6	88501_0:0001c6	58.974	39	16	0	1907	1791	1504	1542	6.8e-06	52.8
TRINITY_DN49566_c0_g1_i1	7004_0:000e43	7004_0:000e43	22.35	349	219	11	382	1383	302	613	1.54e-10	66.2
TRINITY_DN49555_c1_g1_i1	7375_0:003931	7375_0:003931	35.738	305	178	7	2016	1105	354	641	1.72e-37	151
TRINITY_DN49589_c3_g1_i6	7091_0:00121f	7091_0:00121f	38.561	542	317	11	1762	167	4	539	2.56e-110	352
TRINITY_DN49506_c0_g2_i1	286706_0:000a76	286706_0:000a76	28.134	359	201	9	3546	2506	203	516	3.57e-25	114
TRINITY_DN49587_c1_g1_i2	7029_0:0049c3	7029_0:0049c3	29.741	232	143	7	950	267	93	308	8.32e-22	99.4
TRINITY_DN49552_c0_g1_i2	197043_0:00041e	197043_0:00041e	27.443	481	306	9	1631	219	7	454	5.99e-35	139
TRINITY_DN49576_c0_g1_i2	7029_0:0003de	7029_0:0003de	31.507	219	140	6	1250	606	234	446	9.54e-23	101
TRINITY_DN49539_c0_g1_i1	7397_0:002c0a	7397_0:002c0a	36.842	95	60	0	1943	1659	66	160	5.11e-14	77.8
TRINITY_DN49560_c0_g2_i3	7029_0:001e7f	7029_0:001e7f	29.442	394	250	9	1562	429	634	1015	6.36e-42	165
TRINITY_DN49564_c0_g1_i2	64793_0:001f23	64793_0:001f23	24.724	635	401	16	2891	4711	909	1494	9.17e-37	155
TRINITY_DN49534_c0_g1_i1	69820_0:002885	69820_0:002885	90.909	539	49	0	511	2127	556	1094	0	1042
TRINITY_DN49561_c0_g1_i1	69820_0:0010c3	69820_0:0010c3	75.66	682	161	2	2165	123	1	678	0	960
TRINITY_DN49591_c0_g1_i1	69820_0:001745	69820_0:001745	97.568	740	18	0	252	2471	1	740	0	1076
TRINITY_DN49572_c3_g3_i2	7130_0:003495	7130_0:003495	34.868	152	90	1	100	555	165	307	1.83e-24	100
TRINITY_DN49572_c3_g7_i2	34740_0:000357	34740_0:000357	48.276	58	30	0	1306	1133	213	270	2.96e-06	50.8
TRINITY_DN49520_c0_g3_i1	42026_0:00056b	42026_0:00056b	55.921	304	116	5	1150	275	1	298	3.66e-103	320
TRINITY_DN49540_c4_g1_i1	139723_0:0030a8	139723_0:0030a8	35.366	82	53	0	562	317	1	82	1.96e-07	56.6
TRINITY_DN49567_c9_g1_i7	34740_0:003e93	34740_0:003e93	99.56	455	2	0	1530	166	61	515	0	884
TRINITY_DN49535_c2_g1_i1	7536_0:003b77	7536_0:003b77	28.829	333	197	12	1976	2926	1125	1433	1.06e-30	134
TRINITY_DN49547_c0_g1_i1	69820_0:002001	69820_0:002001	97.955	489	10	0	1980	514	19	507	0	965
TRINITY_DN49559_c0_g1_i2	7029_0:002a48	7029_0:002a48	31.405	242	157	5	751	35	208	443	8.82e-28	118
TRINITY_DN49597_c0_g1_i1	136037_0:000206	136037_0:000206	96.296	27	1	0	2039	1959	566	592	1.27e-07	57
TRINITY_DN49557_c1_g1_i3	104452_0:0009d5	104452_0:0009d5	34.066	546	346	5	7615	6002	7	546	2.32e-110	369
TRINITY_DN72396_c0_g1_i1	45779_0:001266	45779_0:001266	38.356	73	45	0	220	2	1656	1728	1.54e-13	65.1
TRINITY_DN84653_c0_g1_i1	133901_0:0003cb	133901_0:0003cb	83.333	30	5	0	289	200	115	144	4.65e-10	54.3
TRINITY_DN84614_c0_g1_i1	1049336_0:00168a	1049336_0:00168a	58.654	104	42	1	504	193	476	578	2.75e-28	111
TRINITY_DN84690_c0_g1_i1	43151_0:002268	43151_0:002268	44.444	45	25	0	232	98	256	300	6.76e-06	43.5
TRINITY_DN38532_c0_g1_i3	69820_0:000d99	69820_0:000d99	91.329	715	44	1	45	2135	1	715	0	1259
TRINITY_DN38588_c0_g1_i1	69820_0:003026	69820_0:003026	90.323	279	27	0	741	1577	1	279	0	539
TRINITY_DN38588_c0_g2_i1	69820_0:003026	69820_0:003026	93.182	308	21	0	925	2	272	579	0	600
TRINITY_DN38598_c0_g1_i1	104452_0:000c98	104452_0:000c98	26.667	150	103	5	458	15	45	189	2.69e-09	56.2
TRINITY_DN38534_c1_g1_i2	29058_0:0026b8	29058_0:0026b8	29.577	284	151	12	740	3	424	696	1.68e-22	97.4
TRINITY_DN38518_c0_g1_i1	66420_0:001be1	66420_0:001be1	39.706	68	38	2	995	1192	525	591	1.2e-06	52.4
TRINITY_DN38585_c0_g1_i1	69820_0:0029f4	69820_0:0029f4	100	24	0	0	789	860	527	550	1.32e-06	51.2
TRINITY_DN38517_c0_g1_i1	34740_0:0013ac	34740_0:0013ac	82.353	34	6	0	1	102	38	71	7.5e-10	57.8
TRINITY_DN38564_c0_g1_i2	7160_0:000ca1	7160_0:000ca1	21.86	430	263	15	1000	2199	272	658	2.32e-08	59.7
TRINITY_DN38530_c0_g1_i3	39758_0:002059	39758_0:002059	33.333	282	172	5	4726	3920	145	423	9.2e-36	151
TRINITY_DN38594_c0_g1_i1	51655_0:003823	51655_0:003823	35.874	223	130	2	662	3	59	271	2.83e-36	139
TRINITY_DN38551_c0_g1_i1	29058_0:0007d8	29058_0:0007d8	70.37	27	8	0	1	81	140	166	6.43e-06	44.3
TRINITY_DN38554_c0_g1_i1	7395_0:003a68	7395_0:003a68	30.738	244	150	5	93	791	1169	1404	4.01e-28	112
TRINITY_DN96565_c0_g1_i1	454923_0:001b79	454923_0:001b79	42.342	111	64	0	42	374	319	429	2.18e-20	87
TRINITY_DN58085_c0_g1_i1	34740_0:003b90	34740_0:003b90	41.322	121	69	1	419	57	933	1051	1.13e-21	95.1
TRINITY_DN58093_c0_g1_i1	104452_0:0001ee	104452_0:0001ee	44.944	89	49	0	339	73	205	293	1.9e-10	57.8
TRINITY_DN58074_c0_g1_i1	7213_0:002f33	7213_0:002f33	34.513	113	58	2	60	398	788	884	2.64e-08	55.5
TRINITY_DN58023_c0_g1_i1	7130_0:003495	7130_0:003495	27.607	326	217	8	188	1138	101	416	9.43e-25	107
TRINITY_DN58061_c0_g1_i1	40932_0:001f53	40932_0:001f53	48.438	64	33	0	223	414	131	194	8.54e-14	68.9
TRINITY_DN58062_c0_g1_i1	69820_0:0013bb	69820_0:0013bb	70.635	378	106	3	68	1195	1	375	0	541
TRINITY_DN48672_c0_g1_i2	62324_0:00004e	62324_0:00004e	41.414	198	108	4	299	868	20	217	3.53e-35	138
TRINITY_DN48696_c0_g1_i1	609295_0:00283d	609295_0:00283d	50.633	158	78	0	256	729	9	166	7.21e-48	183
TRINITY_DN48618_c0_g1_i6	69820_0:00161d	69820_0:00161d	95	40	2	0	307	188	363	402	5.35e-15	79.7
TRINITY_DN48648_c0_g1_i1	13037_0:001d0e	13037_0:001d0e	64.035	114	41	0	4	345	27	140	8.3e-46	152
TRINITY_DN48648_c0_g2_i1	13037_0:001d0e	13037_0:001d0e	58.993	139	57	0	165	581	2	140	3.34e-54	176
TRINITY_DN48630_c0_g2_i1	7213_0:002f33	7213_0:002f33	32.797	311	182	7	1648	725	694	980	5.42e-29	121
TRINITY_DN48691_c1_g1_i3	69319_0:001bd4	69319_0:001bd4	30.921	456	303	5	2387	1032	37	484	1.41e-59	213
TRINITY_DN48631_c1_g1_i5	609295_0:001135	609295_0:001135	70.732	41	12	0	343	221	400	440	3.21e-12	65.9
TRINITY_DN48668_c0_g1_i1	7029_0:002a48	7029_0:002a48	30.35	257	162	9	1157	1906	138	384	2.05e-27	117
TRINITY_DN48653_c0_g1_i1	62324_0:00004e	62324_0:00004e	37.681	207	109	6	446	1024	19	219	2.98e-29	122
TRINITY_DN48659_c0_g1_i1	143995_0:0015f3	143995_0:0015f3	29.949	197	113	8	1066	494	31	208	2.22e-12	71.6
TRINITY_DN48608_c0_g1_i1	7222_0:0002e6	7222_0:0002e6	22.519	262	154	8	1160	399	806	1026	1.93e-08	62.4
TRINITY_DN48632_c1_g1_i1	7460_0:001239	7460_0:001239	39.61	154	92	1	191	652	10	162	2.75e-27	115
TRINITY_DN48690_c0_g1_i1	411798_0:000a15	411798_0:000a15	54.717	53	24	0	701	543	58	110	1.27e-09	64.3
TRINITY_DN48678_c0_g1_i2	51655_0:002e55	51655_0:002e55	65.625	64	22	0	1281	1472	292	355	7.17e-21	96.3
TRINITY_DN48601_c1_g2_i2	28612_0:005235	28612_0:005235	27.559	254	154	11	75	803	29	263	2.52e-12	71.2
TRINITY_DN48683_c0_g1_i4	7029_0:001e7f	7029_0:001e7f	28.762	525	337	12	1978	437	506	1004	5.57e-47	186
TRINITY_DN48684_c0_g1_i2	7168_0:001342	7168_0:001342	40.284	211	104	3	1482	856	51	241	1.48e-36	149
TRINITY_DN48666_c0_g1_i1	7029_0:0003de	7029_0:0003de	28.834	163	112	4	1947	1459	259	417	4.79e-12	70.5
TRINITY_DN48686_c0_g1_i1	568069_0:001825	568069_0:001825	42.194	237	128	4	1411	2112	142	372	3.82e-44	175
TRINITY_DN48697_c0_g1_i4	319348_0:004169	319348_0:004169	33.69	187	112	4	1986	1441	211	390	2.74e-20	96.3
TRINITY_DN48639_c0_g1_i1	69820_0:0037f4	69820_0:0037f4	92.168	715	56	0	2261	117	1	715	0	961
TRINITY_DN48700_c1_g1_i3	93721_0:005dc8	93721_0:005dc8	31.345	989	537	17	5708	2892	541	1437	3.45e-150	505
TRINITY_DN48642_c0_g1_i1	7029_0:002a48	7029_0:002a48	32.331	133	88	2	404	6	201	331	1.29e-19	84.7
TRINITY_DN48642_c0_g2_i1	7029_0:0003de	7029_0:0003de	28.302	265	139	13	291	1067	228	447	2.52e-17	86.7
TRINITY_DN48621_c0_g2_i1	166423_0:000cde	166423_0:000cde	48.718	195	66	12	93	644	29	200	6.48e-27	109
TRINITY_DN48624_c0_g1_i4	40932_0:002e6f	40932_0:002e6f	53.005	183	80	4	828	1376	234	410	3.18e-52	187
TRINITY_DN48638_c0_g1_i1	69820_0:000d27	69820_0:000d27	100	27	0	0	336	416	400	426	3.79e-10	58.2
TRINITY_DN48638_c1_g1_i2	34740_0:004cac	34740_0:004cac	45.833	48	26	0	205	348	433	480	8.78e-07	48.1
TRINITY_DN48610_c0_g1_i13	307658_0:0013a4	307658_0:0013a4	24.751	602	397	17	3035	1314	887	1460	2.52e-38	160
TRINITY_DN48674_c0_g1_i1	7493_0:0014ea	7493_0:0014ea	28.641	206	134	6	911	294	219	411	9.51e-21	99
TRINITY_DN48695_c1_g1_i3	7029_0:000324	7029_0:000324	30.172	232	127	7	731	1393	28	235	1.09e-16	87.8
TRINITY_DN48679_c1_g1_i3	7394_0:0025a1	7394_0:0025a1	41.707	410	230	5	1366	161	100	508	1e-103	338
TRINITY_DN48606_c0_g1_i2	680683_0:003624	680683_0:003624	25.234	214	128	6	2003	2584	1493	1694	7.93e-09	62
TRINITY_DN48658_c3_g1_i1	62324_0:00004e	62324_0:00004e	42.574	202	107	5	877	296	17	217	1.86e-34	137
TRINITY_DN48658_c8_g1_i1	62324_0:00004e	62324_0:00004e	42.945	163	85	4	526	996	11	171	1.11e-30	124
TRINITY_DN48658_c8_g3_i4	62324_0:00004e	62324_0:00004e	44.048	84	37	3	4	237	138	217	1.91e-14	70.9
TRINITY_DN48650_c0_g1_i1	30023_0:0003a7	30023_0:0003a7	28.571	203	137	2	1532	2137	610	805	1.56e-17	90.1
TRINITY_DN48619_c0_g1_i5	108931_0:0009f6	108931_0:0009f6	44.776	67	35	2	398	198	548	612	2.49e-09	51.6
TRINITY_DN58808_c0_g1_i1	69820_0:000d5d	69820_0:000d5d	100	25	0	0	2	76	97	121	6.17e-08	53.5
TRINITY_DN58860_c0_g1_i1	34720_0:001687	34720_0:001687	51.786	56	27	0	441	608	34	89	1.88e-13	71.2
TRINITY_DN58829_c0_g1_i1	45779_0:00014f	45779_0:00014f	58.333	84	34	1	56	307	3	85	1.08e-25	97.4
TRINITY_DN21279_c0_g1_i1	104452_0:0006f4	104452_0:0006f4	61.364	44	16	1	358	486	577	620	6.83e-11	61.2
TRINITY_DN21237_c0_g1_i1	1629725_0:001b43	1629725_0:001b43	22.198	464	279	18	766	2037	165	586	8.78e-11	67
TRINITY_DN47593_c0_g1_i1	7130_0:001a84	7130_0:001a84	30.846	201	119	9	1025	1600	76	265	4.73e-11	67
TRINITY_DN47566_c0_g1_i1	568069_0:000548	568069_0:000548	34.182	550	320	12	1883	324	286	823	1.56e-74	269
TRINITY_DN47530_c0_g1_i1	91411_0:0018ab	91411_0:0018ab	35.882	170	93	6	65	538	24	189	2.7e-25	102
TRINITY_DN47588_c0_g1_i1	34740_0:000932	34740_0:000932	61.692	402	140	4	1238	72	50	450	1.41e-167	490
TRINITY_DN47588_c0_g3_i1	7029_0:00474a	7029_0:00474a	39.932	586	300	5	260	2011	377	912	4.31e-132	419
TRINITY_DN47588_c0_g2_i2	7029_0:0007ef	7029_0:0007ef	45.192	208	109	2	811	200	960	1166	1.64e-48	174
TRINITY_DN47507_c0_g1_i1	568069_0:001f31	568069_0:001f31	39.039	333	185	5	1149	172	418	739	6.22e-70	244
TRINITY_DN47563_c0_g1_i1	69820_0:00147e	69820_0:00147e	94.144	222	13	0	719	1384	1	222	2.82e-152	436
TRINITY_DN47596_c0_g1_i5	7168_0:00046d	7168_0:00046d	80.233	172	29	3	1505	2008	1	171	1.13e-72	256
TRINITY_DN47518_c0_g1_i1	69820_0:003912	69820_0:003912	99.401	668	4	0	146	2149	1	668	0	1308
TRINITY_DN47585_c0_g1_i1	69820_0:001391	69820_0:001391	100	19	0	0	57	1	18	36	4.13e-06	43.5
TRINITY_DN47502_c0_g3_i1	319348_0:000054	319348_0:000054	28.179	291	201	5	1548	2414	1499	1783	1.23e-30	133
TRINITY_DN47517_c1_g2_i3	197043_0:00408b	197043_0:00408b	38.261	115	68	3	347	9	2	115	2.21e-16	82.8
TRINITY_DN47599_c0_g1_i2	7159_0:002277	7159_0:002277	30.723	166	111	3	911	1408	8	169	2.62e-19	89.4
TRINITY_DN47565_c0_g2_i1	7493_0:000124	7493_0:000124	75	52	13	0	139	294	47	98	2.77e-21	83.6
TRINITY_DN47560_c0_g1_i1	69820_0:00244a	69820_0:00244a	90.456	702	66	1	276	2381	1	701	0	1285
TRINITY_DN47539_c0_g1_i1	69820_0:0027b5	69820_0:0027b5	98.771	407	5	0	1	1221	133	539	0	687
TRINITY_DN47557_c0_g1_i3	69820_0:0002f2	69820_0:0002f2	88.489	139	16	0	428	12	1228	1366	1.1e-81	263
TRINITY_DN47582_c0_g1_i3	34740_0:0011f8	34740_0:0011f8	72.763	257	70	0	35	805	1138	1394	6.26e-132	410
TRINITY_DN47549_c0_g1_i1	77166_0:002dcc	77166_0:002dcc	27.326	172	106	7	2169	2660	69	229	1.93e-07	57
TRINITY_DN47523_c0_g1_i1	69820_0:001508	69820_0:001508	93.548	31	2	0	93	1	604	634	3.77e-11	67.4
TRINITY_DN47528_c1_g1_i3	54969_0:002aa8	54969_0:002aa8	25.957	235	88	12	803	1303	2377	2593	2.46e-06	52
TRINITY_DN47581_c0_g1_i1	29058_0:000b78	29058_0:000b78	96.296	27	1	0	81	1	429	455	5.24e-09	59.7
TRINITY_DN47553_c1_g1_i1	136037_0:001e5c	136037_0:001e5c	27.707	314	197	9	4199	3291	1090	1384	1.15e-25	118
TRINITY_DN47578_c0_g1_i1	29058_0:001fd6	29058_0:001fd6	51.724	87	41	1	304	564	65	150	1e-23	97.1
TRINITY_DN47576_c0_g1_i1	224129_0:001cac	224129_0:001cac	32.883	444	282	7	249	1562	8	441	2.4e-64	228
TRINITY_DN47514_c0_g1_i1	1629725_0:001799	1629725_0:001799	41.379	58	34	0	2241	2068	45	102	8.41e-06	51.6
TRINITY_DN47569_c0_g1_i1	123851_0:0023d5	123851_0:0023d5	37.5	88	48	3	1020	763	111	193	4.14e-08	58.2
TRINITY_DN47524_c0_g1_i1	123851_0:002127	123851_0:002127	28.34	247	146	6	352	1014	17	258	5.72e-17	85.9
TRINITY_DN47564_c0_g1_i1	7539_0:002a99	7539_0:002a99	55.556	36	16	0	68	175	338	373	2.12e-06	45.4
TRINITY_DN47564_c0_g2_i1	7539_0:002a99	7539_0:002a99	50.149	335	161	4	267	1268	44	373	5e-111	333
TRINITY_DN47534_c0_g1_i1	7070_0:000796	7070_0:000796	31.169	231	130	6	2099	1419	454	659	3.29e-33	140
TRINITY_DN47571_c1_g1_i1	34740_0:000fba	34740_0:000fba	66.129	62	21	0	296	111	251	312	4.45e-22	89
TRINITY_DN47600_c0_g1_i1	39758_0:0034ae	39758_0:0034ae	78.571	28	6	0	1065	1148	755	782	1.08e-06	52.4
TRINITY_DN47592_c0_g1_i1	454923_0:001b79	454923_0:001b79	40	75	42	1	397	612	408	482	6.13e-06	49.3
TRINITY_DN47520_c3_g5_i1	7130_0:003495	7130_0:003495	36.047	86	44	2	400	161	547	627	1.53e-06	48.1
TRINITY_DN11146_c0_g1_i1	69820_0:000984	69820_0:000984	89.286	28	3	0	85	2	640	667	3.15e-13	65.9
TRINITY_DN11103_c0_g1_i2	178035_0:0000ba	178035_0:0000ba	33.333	69	46	0	74	280	171	239	1.29e-08	52.8
TRINITY_DN11107_c0_g1_i1	40932_0:001095	40932_0:001095	26.293	232	154	8	4153	3467	958	1175	5.88e-10	66.6
TRINITY_DN11195_c0_g1_i1	40932_0:005729	40932_0:005729	65.517	29	10	0	417	331	70	98	2.37e-06	46.6
TRINITY_DN11183_c0_g1_i1	286306_0:001f2b	286306_0:001f2b	45.847	301	90	5	2822	1923	814	1042	6.76e-63	234
TRINITY_DN11168_c0_g1_i1	69820_0:0007da	69820_0:0007da	69.136	81	25	0	11	253	1	81	4.97e-36	122
TRINITY_DN11193_c0_g1_i1	64459_0:000600	64459_0:000600	39.552	134	72	5	1	381	192	323	4.24e-23	95.9
TRINITY_DN9253_c0_g1_i2	7460_0:001239	7460_0:001239	45.07	71	39	0	222	10	21	91	5.98e-15	75.5
TRINITY_DN9265_c0_g1_i1	7130_0:003495	7130_0:003495	27.66	282	199	3	257	1096	201	479	7.9e-32	128
TRINITY_DN9282_c0_g1_i2	88501_0:002ef1	88501_0:002ef1	36.697	109	55	5	18	320	106	208	2.42e-08	52
TRINITY_DN9234_c0_g1_i1	77166_0:0023d7	77166_0:0023d7	90.323	31	3	0	311	219	476	506	1.23e-14	69.3
TRINITY_DN39700_c0_g1_i1	38123_0:0002d2	38123_0:0002d2	35.385	65	39	1	333	139	69	130	5.49e-06	46.2
TRINITY_DN39787_c0_g1_i1	7029_0:006dee	7029_0:006dee	28.058	139	91	2	1711	1298	135	265	4.35e-08	57.4
TRINITY_DN39766_c0_g1_i1	69820_0:000b5b	69820_0:000b5b	82.97	505	86	0	3555	2041	16	520	0	858
TRINITY_DN39751_c1_g1_i1	69820_0:001b8d	69820_0:001b8d	91.304	23	2	0	3	71	127	149	1.5e-07	47.8
TRINITY_DN39750_c0_g3_i1	39758_0:0021ce	39758_0:0021ce	29.064	203	135	4	584	3	927	1129	4.62e-13	69.3
TRINITY_DN39757_c0_g1_i1	88501_0:002ef1	88501_0:002ef1	28.358	268	168	11	6435	5650	26	275	1.25e-20	102
TRINITY_DN39763_c0_g1_i1	69820_0:0018ff	69820_0:0018ff	94.8	500	26	0	1642	143	514	1013	0	970
TRINITY_DN39715_c0_g1_i4	52612_0:002234	52612_0:002234	35	80	50	2	102	341	3	80	6.97e-07	48.5
TRINITY_DN39780_c0_g1_i1	110193_0:002a63	110193_0:002a63	29.63	135	87	3	3492	3109	17	150	9.45e-12	67.8
TRINITY_DN36710_c0_g1_i1	7038_0:00185a	7038_0:00185a	26.341	205	121	5	985	452	65	266	1.49e-09	61.6
TRINITY_DN36767_c0_g1_i1	69820_0:000e1b	69820_0:000e1b	91.042	480	43	0	1728	289	16	495	0	895
TRINITY_DN36760_c0_g1_i1	69820_0:002b44	69820_0:002b44	96.429	28	1	0	1362	1279	355	382	1.26e-08	58.9
TRINITY_DN36707_c0_g1_i1	121225_0:0006a9	121225_0:0006a9	41.27	63	37	0	449	637	215	277	1.26e-07	57.8
TRINITY_DN36785_c0_g1_i1	69820_0:0003cf	69820_0:0003cf	100	22	0	0	1418	1483	695	716	5.38e-07	54.3
TRINITY_DN36706_c0_g1_i1	39758_0:001d77	39758_0:001d77	34.286	245	126	10	1390	743	148	386	3.4e-35	138
TRINITY_DN36703_c0_g1_i1	37001_0:0003bb	37001_0:0003bb	37.209	129	80	1	1242	859	746	874	5.68e-19	94.4
TRINITY_DN36726_c0_g1_i1	7029_0:002a48	7029_0:002a48	30.164	305	201	7	1021	1923	124	420	4.48e-35	141
TRINITY_DN36777_c0_g1_i2	1629725_0:000f8c	1629725_0:000f8c	24.485	388	225	15	2606	3607	447	820	1.43e-15	84.3
TRINITY_DN36761_c1_g1_i3	37001_0:000d4f	37001_0:000d4f	45.683	834	378	19	3621	1294	2814	3630	0	698
TRINITY_DN36717_c0_g1_i1	7091_0:002657	7091_0:002657	96.296	27	1	0	2	82	36	62	1.73e-10	61.2
TRINITY_DN36790_c0_g1_i1	51655_0:001443	51655_0:001443	20.449	445	289	14	3102	1918	32	461	3.09e-16	85.5
TRINITY_DN36755_c0_g1_i1	93721_0:00517d	93721_0:00517d	30.645	62	43	0	3	188	150	211	1.61e-07	50.1
TRINITY_DN36794_c0_g1_i1	315563_0:002012	315563_0:002012	38.356	73	43	1	6	218	66	138	4.62e-09	52.4
TRINITY_DN36794_c0_g2_i2	568069_0:002279	568069_0:002279	37.778	135	82	1	70	468	1	135	7.13e-21	90.9
TRINITY_DN36778_c0_g1_i2	51655_0:00038e	51655_0:00038e	86.301	219	30	0	615	1271	6	224	2.14e-128	412
TRINITY_DN36701_c0_g1_i2	456900_0:000348	456900_0:000348	31.847	314	183	4	918	1796	1	304	6.73e-48	174
TRINITY_DN33514_c0_g1_i1	67767_0:001188	67767_0:001188	39.257	377	216	3	4359	3262	448	822	4.97e-67	252
TRINITY_DN33559_c0_g1_i1	88501_0:0019f2	88501_0:0019f2	35.95	242	135	9	1428	745	125	360	7.79e-26	110
TRINITY_DN33559_c1_g1_i1	34740_0:004cac	34740_0:004cac	75.862	29	7	0	248	334	455	483	7.02e-08	51.6
TRINITY_DN33552_c0_g1_i1	34740_0:004cac	34740_0:004cac	58.333	84	30	3	15	254	389	471	4.46e-27	103
TRINITY_DN33552_c1_g1_i1	34740_0:004cac	34740_0:004cac	71.667	60	17	0	20	199	424	483	2.04e-26	102
TRINITY_DN33530_c0_g1_i1	34740_0:00134c	34740_0:00134c	49.412	85	43	0	255	1	28	112	1.15e-26	98.6
TRINITY_DN33591_c0_g1_i1	7029_0:0003de	7029_0:0003de	32.292	96	56	1	1090	803	217	303	6.42e-07	54.3
TRINITY_DN33520_c1_g1_i2	69820_0:001c9c	69820_0:001c9c	85.294	34	5	0	207	106	1	34	1.43e-12	66.2
TRINITY_DN33593_c0_g1_i1	197043_0:00078b	197043_0:00078b	35.366	82	46	1	728	973	86	160	6.01e-06	50.1
TRINITY_DN14982_c0_g1_i1	34740_0:003b90	34740_0:003b90	36.923	65	36	1	164	343	631	695	2.51e-08	52.4
TRINITY_DN14979_c0_g1_i1	69820_0:0006c1	69820_0:0006c1	83.333	30	5	0	91	2	426	455	6.42e-11	60.1
TRINITY_DN14992_c1_g1_i1	34740_0:00281f	34740_0:00281f	58.824	34	14	0	283	182	5	38	1.18e-06	47
TRINITY_DN9461_c0_g1_i1	69820_0:00371c	69820_0:00371c	84.352	409	60	3	170	1393	2	407	0	684
TRINITY_DN9472_c0_g1_i1	113334_0:0011c3	113334_0:0011c3	87.879	33	4	0	528	430	50	82	1.26e-12	62
TRINITY_DN9495_c0_g1_i1	69820_0:000573	69820_0:000573	96.296	27	1	0	462	382	57	83	4.06e-08	52.8
TRINITY_DN9449_c0_g1_i1	13164_0:002942	13164_0:002942	33.766	77	50	1	261	31	908	983	3.41e-09	56.6
TRINITY_DN9451_c0_g1_i1	7029_0:003110	7029_0:003110	35.135	74	48	0	604	825	1058	1131	3.68e-08	56.6
TRINITY_DN9462_c0_g1_i1	7091_0:002c7b	7091_0:002c7b	75.194	129	32	0	644	258	516	644	5.92e-64	214
TRINITY_DN84153_c0_g1_i1	7029_0:00778a	7029_0:00778a	29.787	94	64	1	284	3	1034	1125	2.12e-09	55.5
TRINITY_DN36656_c0_g1_i2	40932_0:004c9c	40932_0:004c9c	71.429	21	6	0	512	450	573	593	1.12e-06	40.4
TRINITY_DN36636_c0_g1_i4	7200_0:0021d6	7200_0:0021d6	45	120	37	3	3399	3758	1	91	6.72e-21	90.5
TRINITY_DN36658_c0_g1_i2	69820_0:002df4	69820_0:002df4	88.447	528	61	0	422	2005	1	528	0	981
TRINITY_DN36688_c0_g1_i1	125945_0:003680	125945_0:003680	42.276	123	66	4	565	924	159	279	3.31e-19	92.8
TRINITY_DN36600_c0_g1_i1	34740_0:00432b	34740_0:00432b	34.848	132	79	4	580	194	9	136	2.13e-15	75.5
TRINITY_DN36664_c0_g1_i1	69820_0:001bd3	69820_0:001bd3	93.151	146	10	0	201	638	6	151	1.73e-100	291
TRINITY_DN36678_c0_g1_i1	286306_0:001f2b	286306_0:001f2b	86.207	29	4	0	1533	1619	639	667	1.88e-08	59.3
TRINITY_DN36637_c0_g1_i1	456900_0:000348	456900_0:000348	30.99	313	189	7	673	1554	1	305	3.63e-45	166
TRINITY_DN36649_c0_g1_i1	7130_0:00007e	7130_0:00007e	65.714	35	12	0	120	224	5	39	2.32e-09	53.1
TRINITY_DN36633_c0_g1_i1	34740_0:004cac	34740_0:004cac	70	40	12	0	145	26	444	483	2.92e-11	61.2
TRINITY_DN34467_c0_g1_i1	103372_0:0028ad	103372_0:0028ad	26.908	249	134	9	3210	3896	149	369	1.34e-06	54.3
TRINITY_DN34469_c0_g1_i1	34740_0:004cac	34740_0:004cac	43.86	57	21	1	19	156	427	483	3.02e-06	45.8
TRINITY_DN34403_c0_g1_i1	69820_0:000eac	69820_0:000eac	77.778	27	6	0	430	350	153	179	4.02e-06	46.2
TRINITY_DN34458_c0_g1_i1	69820_0:0008ae	69820_0:0008ae	90.857	525	48	0	142	1716	1	525	0	996
TRINITY_DN34404_c0_g1_i1	7168_0:00046d	7168_0:00046d	63.855	83	30	0	1152	1400	1	83	1.06e-26	117
TRINITY_DN34443_c0_g1_i1	93721_0:003aaf	93721_0:003aaf	57.143	203	63	6	904	1464	80	274	1.06e-46	182
TRINITY_DN34421_c0_g1_i1	197043_0:004bac	197043_0:004bac	35.455	110	68	2	1519	1839	1	110	2.29e-12	67.8
TRINITY_DN34465_c0_g1_i1	93721_0:00517d	93721_0:00517d	36.232	69	42	1	85	291	60	126	9.22e-07	46.6
TRINITY_DN68898_c0_g1_i1	34720_0:000b23	34720_0:000b23	36.434	129	59	5	6	371	5	117	1.79e-11	58.9
TRINITY_DN90736_c0_g1_i1	286306_0:00014a	286306_0:00014a	30.675	163	99	4	177	638	37	194	2.25e-12	65.9
TRINITY_DN57515_c0_g1_i1	45779_0:0014f4	45779_0:0014f4	55.914	93	39	1	278	6	117	209	4.4e-30	110
TRINITY_DN57507_c0_g1_i1	132113_0:0001a9	132113_0:0001a9	40.741	54	32	0	268	107	480	533	9.58e-12	60.8
TRINITY_DN57552_c0_g1_i1	69820_0:000ba3	69820_0:000ba3	81.481	27	5	0	456	536	52	78	5.22e-07	50.4
TRINITY_DN56478_c0_g1_i1	286306_0:003ec6	286306_0:003ec6	43.284	67	34	2	30	230	227	289	9.16e-10	54.7
TRINITY_DN56470_c0_g1_i1	454923_0:001b79	454923_0:001b79	38.554	83	51	0	116	364	321	403	4.56e-11	54.3
TRINITY_DN56414_c0_g1_i1	7130_0:002d7a	7130_0:002d7a	46.063	254	134	3	19	771	16	269	9.9e-72	224
TRINITY_DN81244_c0_g1_i1	7395_0:003abb	7395_0:003abb	48.684	76	38	1	151	375	131	206	3.5e-08	55.8
TRINITY_DN81228_c0_g1_i1	45779_0:001266	45779_0:001266	56.897	232	100	0	156	851	1501	1732	5.91e-74	250
TRINITY_DN81281_c0_g1_i1	29053_0:001aa3	29053_0:001aa3	43.75	64	36	0	37	228	452	515	7.42e-13	63.5
TRINITY_DN71482_c0_g1_i1	51655_0:001812	51655_0:001812	63.265	49	18	0	560	414	1687	1735	4.4e-17	80.5
TRINITY_DN71490_c0_g1_i1	69820_0:0006fe	69820_0:0006fe	90.909	22	2	0	259	324	275	296	1.6e-06	46.6
TRINITY_DN31200_c0_g1_i1	62324_0:002452	62324_0:002452	43.972	141	72	3	5997	5596	530	670	9.89e-22	105
TRINITY_DN31209_c1_g1_i1	69820_0:0027e7	69820_0:0027e7	86.989	538	70	0	64	1677	1	538	0	1003
TRINITY_DN31294_c0_g1_i1	69820_0:00147e	69820_0:00147e	96	25	1	0	77	3	1	25	1.92e-08	51.6
TRINITY_DN31283_c0_g1_i2	69820_0:002582	69820_0:002582	76	25	6	0	89	15	198	222	4.62e-07	47.4
TRINITY_DN31241_c0_g1_i1	69820_0:00228c	69820_0:00228c	95.455	22	1	0	66	1	148	169	1.38e-07	48.5
TRINITY_DN31227_c0_g1_i1	7091_0:001357	7091_0:001357	83.333	48	8	0	442	299	1	48	7.09e-07	54.3
TRINITY_DN31248_c0_g1_i1	69820_0:002659	69820_0:002659	84.615	26	4	0	223	300	52	77	3.36e-10	56.6
TRINITY_DN31270_c0_g1_i1	7282_0:002b1b	7282_0:002b1b	31.33	233	124	10	2878	2207	57	262	2.13e-13	75.5
TRINITY_DN45783_c0_g1_i1	456900_0:001663	456900_0:001663	23.651	241	151	6	2159	1449	298	509	3.12e-12	72.4
TRINITY_DN45707_c0_g1_i1	45779_0:0029e7	45779_0:0029e7	33.206	524	307	12	455	1918	22	538	5.34e-80	266
TRINITY_DN45760_c0_g1_i1	113334_0:002006	113334_0:002006	72.222	36	10	0	217	324	230	265	4.24e-06	52
TRINITY_DN45756_c0_g1_i1	39758_0:002059	39758_0:002059	66.877	791	249	7	350	2695	1	787	0	1098
TRINITY_DN45758_c0_g1_i2	7029_0:002a48	7029_0:002a48	38.298	235	127	7	1389	2093	152	368	3.86e-34	138
TRINITY_DN45736_c0_g1_i4	7029_0:0066a2	7029_0:0066a2	37.113	97	52	3	11	283	210	303	2.29e-07	48.5
TRINITY_DN45716_c0_g2_i1	1049336_0:001611	1049336_0:001611	35.294	221	127	6	15	662	31	240	2.5e-25	104
TRINITY_DN45731_c0_g1_i1	34740_0:004d5f	34740_0:004d5f	66.667	135	45	0	442	38	1	135	4.32e-56	194
TRINITY_DN45732_c2_g1_i2	222816_0:0011dd	222816_0:0011dd	26.351	148	108	1	967	1407	12	159	3.01e-08	60.1
TRINITY_DN45800_c0_g1_i3	69820_0:000b2d	69820_0:000b2d	88	50	6	0	1	150	120	169	1.64e-23	93.2
TRINITY_DN45725_c0_g1_i1	29058_0:0007a3	29058_0:0007a3	64.983	297	100	3	16	903	1	294	9.03e-131	375
TRINITY_DN45788_c0_g1_i1	7493_0:0014ea	7493_0:0014ea	30.566	265	156	10	694	1473	170	411	2.37e-23	108
TRINITY_DN45777_c0_g1_i1	93721_0:005dc8	93721_0:005dc8	31.205	830	479	14	2977	5418	541	1294	7.57e-114	398
TRINITY_DN45744_c0_g1_i2	136037_0:00191e	136037_0:00191e	42.105	114	66	0	2797	2456	13	126	5.64e-27	118
TRINITY_DN45702_c0_g2_i1	34740_0:003b90	34740_0:003b90	44.974	189	97	2	1	567	899	1080	1.71e-39	157
TRINITY_DN45702_c0_g3_i1	51655_0:0017a5	51655_0:0017a5	44.215	242	135	0	2078	1353	225	466	8.54e-64	221
TRINITY_DN45775_c0_g1_i1	76194_0:000bec	76194_0:000bec	100	26	0	0	2	79	1093	1118	4.47e-11	61.2
TRINITY_DN45775_c0_g2_i1	29058_0:001015	29058_0:001015	100	28	0	0	86	3	1121	1148	4e-09	63.2
TRINITY_DN45722_c0_g1_i1	7029_0:0066a3	7029_0:0066a3	34.483	87	56	1	304	44	128	213	1.63e-08	52
TRINITY_DN66750_c0_g1_i1	69820_0:002ab7	69820_0:002ab7	81.481	27	5	0	1	81	96	122	3.5e-08	52.4
TRINITY_DN66732_c0_g1_i1	77166_0:002e85	77166_0:002e85	47.222	72	37	1	70	282	33	104	4.06e-19	79.7
TRINITY_DN66735_c0_g1_i1	29058_0:001f56	29058_0:001f56	95.652	23	1	0	401	333	473	495	1.72e-07	50.4
TRINITY_DN50445_c0_g1_i1	69820_0:001b16	69820_0:001b16	30	140	92	4	740	1147	47	184	8.84e-08	57
TRINITY_DN50428_c1_g2_i1	286706_0:000dba	286706_0:000dba	33.333	129	81	2	386	3	154	278	1.71e-12	64.7
TRINITY_DN50428_c1_g1_i3	535359_0:0012bb	535359_0:0012bb	29.4	483	314	8	3183	1798	10	486	1.15e-59	214
TRINITY_DN50420_c5_g3_i1	67767_0:001188	67767_0:001188	32.011	378	231	9	372	1472	473	835	2.44e-45	179
TRINITY_DN50467_c0_g1_i2	166423_0:00368a	166423_0:00368a	75	44	10	1	2739	2611	158	201	2.99e-12	68.9
TRINITY_DN50483_c74_g1_i1	39758_0:001360	39758_0:001360	38.806	67	39	1	216	22	248	314	2.48e-06	44.7
TRINITY_DN50483_c99_g1_i1	7397_0:0025fc	7397_0:0025fc	35.593	59	36	1	20	190	145	203	4.33e-07	46.6
TRINITY_DN50483_c101_g1_i1	69820_0:00256d	69820_0:00256d	90	50	5	0	26	175	125	174	1.22e-24	94
TRINITY_DN50450_c0_g1_i7	34740_0:003b90	34740_0:003b90	35.149	404	227	9	2348	3505	709	1095	2.06e-59	227
TRINITY_DN50430_c1_g1_i1	454923_0:001894	454923_0:001894	46.067	89	45	2	282	22	7	94	4.57e-18	79
TRINITY_DN50430_c2_g2_i1	7029_0:0042b8	7029_0:0042b8	30	250	170	2	1	741	738	985	1.39e-24	107
TRINITY_DN50430_c2_g1_i4	7029_0:001e7f	7029_0:001e7f	29.648	398	268	5	681	1859	598	988	2.9e-40	159
TRINITY_DN50430_c2_g3_i1	6973_0:00685d	6973_0:00685d	37.5	80	50	0	24	263	429	508	3.2e-11	59.7
TRINITY_DN50470_c2_g1_i15	108931_0:0009f6	108931_0:0009f6	32.906	234	146	7	5659	4982	523	753	6.56e-27	122
TRINITY_DN50482_c0_g1_i1	69004_0:0020b1	69004_0:0020b1	44.828	58	32	0	627	800	2147	2204	1.78e-11	71.2
TRINITY_DN50421_c0_g1_i4	34740_0:00164d	34740_0:00164d	33.065	248	138	5	1184	450	82	304	9.42e-30	122
TRINITY_DN50409_c0_g1_i2	7004_0:000e10	7004_0:000e10	54.31	116	53	0	3239	2892	1	116	9.32e-36	144
TRINITY_DN50474_c0_g1_i1	7397_0:003c29	7397_0:003c29	33.125	160	82	5	956	1411	81	223	3.29e-15	82.8
TRINITY_DN50406_c0_g1_i2	69820_0:000105	69820_0:000105	76.667	60	14	0	311	490	509	568	4.85e-28	97.8
TRINITY_DN50406_c0_g3_i1	34740_0:0039ef	34740_0:0039ef	50	162	79	2	44	529	1274	1433	3e-42	151
TRINITY_DN50495_c0_g1_i1	29058_0:001015	29058_0:001015	96.328	3023	105	4	331	9387	1	3021	0	5792
TRINITY_DN50478_c3_g1_i1	69820_0:000118	69820_0:000118	94	750	45	0	267	2516	11	760	0	1321
TRINITY_DN50492_c0_g1_i1	69004_0:0020b1	69004_0:0020b1	43.86	57	32	0	455	625	2150	2206	6.86e-08	59.7
TRINITY_DN50440_c2_g1_i3	34720_0:0026f1	34720_0:0026f1	56.452	62	27	0	393	578	1	62	9.92e-18	76.3
TRINITY_DN50440_c2_g2_i4	67767_0:002e5e	67767_0:002e5e	49.635	137	69	0	9	419	153	289	5.18e-44	129
TRINITY_DN50480_c0_g1_i5	166423_0:0025fd	166423_0:0025fd	37.805	82	49	1	183	428	40	119	3.02e-09	58.2
TRINITY_DN50486_c2_g3_i2	34740_0:002801	34740_0:002801	60.377	53	21	0	2881	3039	149	201	1.11e-11	70.9
TRINITY_DN50486_c2_g1_i8	34740_0:002801	34740_0:002801	48.837	86	44	0	97	354	196	281	1.36e-21	90.5
TRINITY_DN50486_c2_g5_i1	34740_0:002801	34740_0:002801	64	50	18	0	402	551	159	208	1.19e-14	72.8
TRINITY_DN50490_c0_g1_i2	319348_0:001c57	319348_0:001c57	27.419	186	112	6	2473	1970	1604	1784	8.45e-10	65.5
TRINITY_DN50484_c0_g2_i2	39758_0:001360	39758_0:001360	28.571	112	73	3	339	7	161	266	2.94e-06	46.2
TRINITY_DN50493_c0_g1_i5	69319_0:00088f	69319_0:00088f	29.167	168	102	4	2516	2037	2314	2472	9.65e-15	82.4
TRINITY_DN50441_c0_g1_i2	52612_0:00409e	52612_0:00409e	30.714	140	86	5	3081	2668	836	966	3.04e-08	61.2
TRINITY_DN50414_c1_g1_i1	7130_0:00007e	7130_0:00007e	70.588	153	40	1	215	673	1	148	2.21e-67	232
TRINITY_DN50498_c0_g1_i1	62324_0:000cff	62324_0:000cff	28.289	456	303	7	418	1770	13	449	1.51e-43	167
TRINITY_DN50436_c0_g1_i1	69820_0:000b2d	69820_0:000b2d	78.553	387	83	0	5	1165	560	946	0	610
TRINITY_DN50436_c0_g2_i2	69820_0:000b2d	69820_0:000b2d	45.536	112	50	2	255	557	563	674	1.51e-20	71.2
TRINITY_DN50472_c0_g1_i2	13037_0:0005b6	13037_0:0005b6	31.293	147	85	6	1312	1728	129	267	2.86e-10	65.1
TRINITY_DN50404_c0_g3_i4	7029_0:0066a3	7029_0:0066a3	30.909	440	281	7	2667	3950	386	814	1.5e-64	244
TRINITY_DN50494_c0_g2_i2	69820_0:000cc5	69820_0:000cc5	100	28	0	0	85	2	332	359	3.82e-12	62
TRINITY_DN50494_c1_g3_i1	93721_0:005dc8	93721_0:005dc8	51.282	39	19	0	119	3	928	966	2.27e-07	50.4
TRINITY_DN50439_c1_g1_i2	7029_0:001e7f	7029_0:001e7f	30.409	342	220	6	1935	925	603	931	7.8e-36	149
TRINITY_DN50439_c2_g1_i1	40932_0:003e1c	40932_0:003e1c	31.081	222	127	5	2131	1490	350	553	6.99e-21	99.8
TRINITY_DN50439_c3_g1_i1	7091_0:001602	7091_0:001602	40.541	74	34	2	239	21	36	100	7.43e-10	60.8
TRINITY_DN50416_c0_g1_i2	454923_0:002f48	454923_0:002f48	28.421	285	152	11	2696	1908	1	255	4.65e-23	101
TRINITY_DN50463_c0_g1_i2	568069_0:002fb4	568069_0:002fb4	71.921	406	114	0	858	2075	199	604	0	618
TRINITY_DN50419_c2_g2_i1	69820_0:002708	69820_0:002708	97.984	496	10	0	2217	730	1	496	0	1003
TRINITY_DN50419_c3_g1_i1	69820_0:002b44	69820_0:002b44	96.296	27	1	0	206	286	350	376	1.52e-09	54.7
TRINITY_DN69234_c0_g1_i1	6973_0:00594f	6973_0:00594f	30.986	71	44	2	1	213	477	542	5.03e-06	43.9
TRINITY_DN90295_c0_g1_i1	411798_0:001146	411798_0:001146	47.436	78	28	2	226	2	829	896	2.43e-16	73.2
TRINITY_DN90202_c0_g1_i1	7038_0:000858	7038_0:000858	40	70	42	0	50	259	348	417	9.82e-14	66.6
TRINITY_DN90965_c0_g1_i1	378494_0:003068	378494_0:003068	52	50	21	1	108	257	174	220	9.59e-08	49.7
TRINITY_DN90916_c0_g1_i1	93721_0:005dc8	93721_0:005dc8	35.135	74	48	0	3	224	760	833	9.43e-11	57.4
TRINITY_DN15554_c0_g1_i1	319348_0:00041d	319348_0:00041d	25.472	212	129	9	427	1023	29	224	1.4e-08	58.5
TRINITY_DN15574_c0_g1_i1	13037_0:001845	13037_0:001845	100	28	0	0	2	85	624	651	2.21e-13	67.4
TRINITY_DN15530_c0_g1_i1	69820_0:000b2d	69820_0:000b2d	50.476	105	19	4	1	219	784	887	3.32e-19	81.3
TRINITY_DN15530_c0_g2_i1	69820_0:000b2d	69820_0:000b2d	84.615	26	4	0	15	92	814	839	9.13e-10	50.4
TRINITY_DN15517_c0_g1_i1	69820_0:000adc	69820_0:000adc	100	23	0	0	2	70	223	245	6.81e-08	49.7
TRINITY_DN35601_c0_g1_i1	219809_0:001014	219809_0:001014	29.352	293	183	8	96	968	172	442	2.44e-20	94.7
TRINITY_DN35653_c0_g2_i3	39758_0:0030ca	39758_0:0030ca	63.946	147	49	2	1240	1671	226	371	1.5e-49	182
TRINITY_DN35699_c0_g1_i1	52612_0:00556d	52612_0:00556d	35.938	64	40	1	208	20	169	232	2.59e-07	48.1
TRINITY_DN35694_c0_g1_i1	104452_0:002cd6	104452_0:002cd6	29.781	366	227	7	1067	3	562	908	4.73e-31	132
TRINITY_DN35682_c1_g1_i1	56086_0:002a28	56086_0:002a28	36.216	185	109	2	2525	1980	1130	1308	4.62e-17	89.4
TRINITY_DN35685_c0_g2_i1	28612_0:0047c2	28612_0:0047c2	44.7	217	113	3	693	52	7	219	9.66e-60	189
TRINITY_DN76742_c0_g1_i1	69820_0:00269b	69820_0:00269b	76.923	39	8	1	1	114	730	768	6.55e-11	60.1
TRINITY_DN76710_c0_g1_i1	69820_0:0036a4	69820_0:0036a4	100	25	0	0	424	350	96	120	6.52e-09	54.7
TRINITY_DN76704_c0_g1_i1	7029_0:0066a2	7029_0:0066a2	50	66	33	0	210	13	278	343	4.95e-07	46.6
TRINITY_DN46412_c0_g1_i2	29031_0:001d85	29031_0:001d85	28.481	158	111	2	1471	998	301	456	2.97e-08	58.5
TRINITY_DN46486_c0_g1_i1	7029_0:0042b8	7029_0:0042b8	29.787	188	127	2	558	4	790	975	2.31e-20	89.7
TRINITY_DN46415_c0_g1_i4	45779_0:0033b8	45779_0:0033b8	36.8	250	144	6	935	1651	129	375	2.16e-35	140
TRINITY_DN46494_c0_g1_i1	7130_0:001920	7130_0:001920	48.905	137	64	3	284	676	10	146	2.32e-34	122
TRINITY_DN46494_c0_g2_i1	7200_0:0000a2	7200_0:0000a2	31.818	88	59	1	4461	4201	166	253	7.18e-08	57
TRINITY_DN46430_c0_g1_i2	121845_0:00494f	121845_0:00494f	49.219	128	58	1	618	235	62	182	6.95e-32	124
TRINITY_DN46446_c0_g1_i2	56086_0:002a28	56086_0:002a28	31.063	367	217	9	4675	3659	966	1324	9.81e-28	124
TRINITY_DN46413_c0_g1_i1	51655_0:0017a5	51655_0:0017a5	28.112	249	159	6	1973	1257	232	470	2.35e-16	85.1
TRINITY_DN46429_c0_g1_i1	7130_0:0030d3	7130_0:0030d3	53.846	65	27	2	579	385	21	82	1.62e-13	70.5
TRINITY_DN46433_c0_g1_i6	56086_0:002a28	56086_0:002a28	32.245	245	147	7	538	1227	838	1078	2.8e-19	97.4
TRINITY_DN46472_c0_g1_i1	246812_0:0018f1	246812_0:0018f1	96	25	1	0	763	837	15	39	3.9e-08	55.8
TRINITY_DN46489_c0_g1_i1	7425_0:0007e8	7425_0:0007e8	27.473	182	110	6	2770	2243	25	190	7.87e-12	67.8
TRINITY_DN46464_c0_g1_i3	28612_0:00324a	28612_0:00324a	29.936	157	103	3	5476	5009	52	202	1.93e-07	57.4
TRINITY_DN46457_c0_g1_i2	28588_0:002d0c	28588_0:002d0c	64.615	65	23	0	242	48	323	387	2.57e-23	93.2
TRINITY_DN46476_c0_g1_i2	34740_0:004cac	34740_0:004cac	48.571	35	18	0	303	199	438	472	6.93e-06	45.4
TRINITY_DN46476_c2_g1_i1	93721_0:005dc8	93721_0:005dc8	39.13	138	72	3	308	721	948	1073	1.38e-29	93.2
TRINITY_DN46498_c1_g1_i1	69820_0:002582	69820_0:002582	78.929	280	56	2	54	884	17	296	5.34e-144	409
TRINITY_DN46442_c0_g1_i1	197043_0:006fda	197043_0:006fda	42.667	75	41	2	227	3	70	142	3.52e-10	55.8
TRINITY_DN46411_c1_g1_i1	69820_0:00083d	69820_0:00083d	77.778	27	6	0	526	446	466	492	6.02e-06	47
TRINITY_DN46465_c0_g1_i2	307658_0:000f5e	307658_0:000f5e	37.097	434	218	10	1323	52	338	726	2.68e-76	265
TRINITY_DN46465_c1_g2_i1	108931_0:0009f6	108931_0:0009f6	28.922	204	140	4	1404	793	558	756	9.76e-26	114
TRINITY_DN30054_c0_g1_i1	34740_0:000ff2	34740_0:000ff2	44.792	96	48	2	284	6	907	1000	1.87e-18	80.1
TRINITY_DN30033_c1_g1_i1	69820_0:002077	69820_0:002077	72.34	47	10	1	935	1066	411	457	4.51e-11	67.4
TRINITY_DN30078_c0_g3_i1	34740_0:004cac	34740_0:004cac	75	32	8	0	200	105	452	483	1.26e-10	57
TRINITY_DN30082_c0_g1_i1	69820_0:000d80	69820_0:000d80	77.143	35	8	0	442	338	13	47	5.92e-12	63.5
TRINITY_DN30022_c0_g1_i1	454923_0:001b79	454923_0:001b79	53.676	136	62	1	422	18	314	449	1.78e-38	139
TRINITY_DN30002_c0_g1_i1	69820_0:000e92	69820_0:000e92	82.143	28	5	0	354	271	367	394	4.82e-07	48.5
TRINITY_DN30076_c1_g1_i1	69820_0:002f1b	69820_0:002f1b	93.568	482	31	0	1448	3	18	499	0	932
TRINITY_DN30081_c0_g1_i1	133901_0:00338e	133901_0:00338e	36.937	111	48	2	5	334	231	320	8.32e-14	67.4
TRINITY_DN30050_c0_g1_i1	197043_0:003763	197043_0:003763	56.25	48	21	0	1144	1001	11	58	3.51e-10	61.6
TRINITY_DN30034_c0_g1_i1	39758_0:001360	39758_0:001360	40	120	57	3	360	1	52	156	2.94e-18	81.3
TRINITY_DN9563_c0_g1_i1	69820_0:00253d	69820_0:00253d	38.235	102	10	2	3	296	42	94	1.35e-08	52.4
TRINITY_DN9564_c0_g1_i1	6973_0:00685d	6973_0:00685d	30.769	130	90	0	392	3	348	477	1.34e-17	79
TRINITY_DN9567_c0_g1_i2	29058_0:00002f	29058_0:00002f	73.81	42	11	0	379	254	952	993	2.73e-11	60.8
TRINITY_DN9511_c0_g2_i1	7394_0:0017f5	7394_0:0017f5	35.542	166	84	5	650	1099	2151	2309	4.57e-15	85.1
TRINITY_DN94205_c0_g1_i1	69820_0:002612	69820_0:002612	93.75	32	2	0	414	319	751	782	9.96e-14	68.6
TRINITY_DN94245_c0_g1_i1	69820_0:0024da	69820_0:0024da	93.333	30	2	0	91	2	194	223	6.85e-12	61.2
TRINITY_DN17044_c0_g2_i2	7029_0:002a48	7029_0:002a48	37.097	186	108	4	593	1147	148	325	3.52e-29	124
TRINITY_DN17023_c0_g1_i1	222816_0:00196f	222816_0:00196f	35.965	342	209	5	2273	1272	8	347	3.7e-59	210
TRINITY_DN71204_c0_g1_i1	121225_0:0016f4	121225_0:0016f4	35.593	118	66	4	73	411	165	277	4.48e-12	63.9
TRINITY_DN6652_c0_g1_i1	319348_0:002495	319348_0:002495	30.677	251	144	4	587	1336	398	619	6.4e-15	82.8
TRINITY_DN6628_c0_g1_i2	108931_0:0004aa	108931_0:0004aa	31.304	345	211	6	306	1307	35	364	5.49e-45	178
TRINITY_DN6603_c0_g1_i1	69820_0:001b8d	69820_0:001b8d	95.679	162	7	0	507	22	1	162	3.39e-109	319
TRINITY_DN6634_c0_g1_i1	7176_0:001740	7176_0:001740	56.25	80	30	2	387	151	510	585	1.47e-21	92
TRINITY_DN6685_c0_g1_i1	7394_0:0003d7	7394_0:0003d7	40	120	71	1	334	690	75	194	3.79e-26	113
TRINITY_DN6612_c0_g1_i1	40932_0:004c9c	40932_0:004c9c	38.012	171	101	2	20	520	289	458	5.12e-25	104
TRINITY_DN6672_c0_g1_i1	39758_0:001360	39758_0:001360	33.03	330	178	9	2555	1575	48	337	1.47e-35	148
TRINITY_DN6606_c2_g1_i1	69319_0:001530	69319_0:001530	68.421	38	12	0	218	105	21	58	1.53e-09	58.5
TRINITY_DN6636_c0_g1_i1	7165_0:001ff0	7165_0:001ff0	36.842	76	48	0	238	465	30	105	3.66e-09	57.4
TRINITY_DN97882_c0_g1_i1	1218281_0:00043e	1218281_0:00043e	41.667	48	27	1	90	233	212	258	3.93e-06	45.4
TRINITY_DN97802_c0_g1_i1	7029_0:007e2e	7029_0:007e2e	50.98	51	25	0	158	6	271	321	3.7e-09	52.8
TRINITY_DN97869_c0_g1_i1	13037_0:00274f	13037_0:00274f	37.705	61	32	1	239	57	458	512	1.63e-09	53.9
TRINITY_DN97890_c0_g1_i1	246812_0:00266f	246812_0:00266f	87.5	24	3	0	400	471	426	449	8.35e-06	46.2
TRINITY_DN65797_c0_g1_i1	7029_0:0053f7	7029_0:0053f7	42.529	87	50	0	9	269	1368	1454	3.01e-18	82
TRINITY_DN65800_c0_g1_i1	45779_0:001266	45779_0:001266	40.566	106	62	1	56	373	1616	1720	1.62e-25	101
TRINITY_DN65780_c0_g1_i1	69820_0:0032b3	69820_0:0032b3	67.568	37	12	0	353	463	853	889	2.16e-07	50.8
TRINITY_DN36269_c0_g1_i1	166361_0:0021b8	166361_0:0021b8	37.748	151	84	3	947	1399	4	144	7.32e-30	115
TRINITY_DN36208_c0_g1_i4	133901_0:002b5e	133901_0:002b5e	36.036	111	64	2	863	552	43	153	1.77e-17	86.3
TRINITY_DN36210_c0_g1_i2	7130_0:00007e	7130_0:00007e	56.667	120	52	0	85	444	6	125	5.17e-40	152
TRINITY_DN36266_c0_g1_i1	69820_0:00227c	69820_0:00227c	98.655	223	3	0	300	968	23	245	1.46e-163	459
TRINITY_DN36292_c0_g1_i3	143995_0:0015f3	143995_0:0015f3	37.226	274	147	9	333	1145	4	255	2.54e-38	158
TRINITY_DN36220_c0_g1_i1	69820_0:0024f4	69820_0:0024f4	82.712	295	46	2	37	906	1	295	3.42e-164	465
TRINITY_DN36209_c0_g2_i1	88501_0:000f19	88501_0:000f19	80	30	6	0	1	90	329	358	9.12e-11	57.4
TRINITY_DN36271_c2_g1_i1	2015173_0:00226c	2015173_0:00226c	25.991	227	149	7	669	22	49	267	4.44e-06	48.9
TRINITY_DN36278_c0_g1_i1	125945_0:003680	125945_0:003680	74.839	155	33	2	2344	1886	156	306	2.05e-72	247
TRINITY_DN36278_c1_g1_i1	7222_0:002151	7222_0:002151	66.497	197	36	3	499	1011	169	361	6.16e-78	261
TRINITY_DN36278_c1_g2_i1	6973_0:000f2f	6973_0:000f2f	26.754	228	131	8	2079	2732	103	304	8.9e-10	63.5
TRINITY_DN36214_c0_g1_i3	34740_0:0015ea	34740_0:0015ea	58.824	85	32	3	1020	766	44	125	6.95e-16	81.3
TRINITY_DN36290_c0_g1_i2	69820_0:002497	69820_0:002497	78.378	74	14	1	3	218	2	75	8.58e-32	118
TRINITY_DN36298_c0_g1_i3	7029_0:0066a2	7029_0:0066a2	54.762	84	37	1	1	249	926	1009	3.3e-28	107
TRINITY_DN36256_c0_g1_i1	69820_0:00087c	69820_0:00087c	94.203	69	4	0	672	878	761	829	3.05e-33	132
TRINITY_DN36280_c0_g1_i1	13686_0:00167a	13686_0:00167a	26.37	292	195	7	357	1217	536	812	3.48e-22	103
TRINITY_DN36204_c0_g1_i1	69820_0:000d80	69820_0:000d80	86.111	36	5	0	450	557	263	298	2.58e-13	68.9
TRINITY_DN19799_c0_g1_i1	69820_0:00260a	69820_0:00260a	89.778	225	23	0	2895	2221	8	232	1.72e-141	422
TRINITY_DN19756_c0_g1_i1	108931_0:0009f6	108931_0:0009f6	29.245	106	72	3	206	517	599	703	1.13e-06	49.3
TRINITY_DN19783_c1_g1_i1	45779_0:00003d	45779_0:00003d	100	21	0	0	64	2	268	288	4.22e-06	44.3
TRINITY_DN82790_c0_g1_i1	69820_0:001a02	69820_0:001a02	90.805	174	14	1	88	609	1	172	3.4e-107	335
TRINITY_DN82785_c0_g1_i1	6973_0:002724	6973_0:002724	50.485	103	51	0	312	4	1195	1297	2.13e-21	89
TRINITY_DN20349_c0_g1_i1	74873_0:0014a7	74873_0:0014a7	34.744	449	285	4	2015	693	34	482	1.48e-82	281
TRINITY_DN20367_c1_g1_i1	34740_0:004cac	34740_0:004cac	56.14	57	23	1	311	141	429	483	7.33e-13	64.7
TRINITY_DN20365_c0_g1_i1	69820_0:0030fd	69820_0:0030fd	82.143	28	5	0	910	993	1	28	9.75e-06	48.9
TRINITY_DN20399_c0_g1_i1	51655_0:003823	51655_0:003823	49.231	65	32	1	12	206	132	195	2.2e-08	50.1
TRINITY_DN20319_c0_g1_i1	93721_0:005dc8	93721_0:005dc8	31.148	244	138	4	2	655	1209	1448	1.75e-25	110
TRINITY_DN99786_c0_g1_i1	199890_0:001258	199890_0:001258	40	60	36	0	10	189	426	485	2.14e-07	47.4
TRINITY_DN99768_c0_g1_i1	136037_0:0027ea	136037_0:0027ea	34.483	58	35	1	235	62	2508	2562	6.86e-07	46.2
TRINITY_DN35246_c0_g1_i2	40932_0:002e6f	40932_0:002e6f	78.065	155	34	0	1219	755	257	411	3.48e-80	257
TRINITY_DN35283_c0_g1_i1	69820_0:003819	69820_0:003819	82.857	35	6	0	399	295	832	866	3.06e-10	58.2
TRINITY_DN35250_c0_g1_i1	69820_0:000cc5	69820_0:000cc5	96.429	28	1	0	86	3	442	469	2.61e-08	58.5
TRINITY_DN35234_c1_g1_i1	7091_0:000c3a	7091_0:000c3a	46.875	64	33	1	22	210	46	109	2.53e-08	53.1
TRINITY_DN35264_c0_g1_i1	7029_0:0037a1	7029_0:0037a1	31	100	52	1	5296	5595	1	83	4.64e-08	55.5
TRINITY_DN35273_c0_g1_i2	6973_0:004968	6973_0:004968	30.088	113	72	2	863	546	1518	1630	6.08e-07	53.1
TRINITY_DN35273_c1_g1_i2	6973_0:004968	6973_0:004968	26.267	434	256	10	2385	1228	1255	1672	1.14e-15	84.3
TRINITY_DN35291_c0_g1_i1	64459_0:0021d9	64459_0:0021d9	69.182	318	98	0	1062	2015	8	325	2.94e-156	460
TRINITY_DN35252_c1_g1_i1	69820_0:000eb0	69820_0:000eb0	100	27	0	0	447	367	669	695	2.41e-10	59.3
TRINITY_DN35218_c0_g1_i1	69820_0:001399	69820_0:001399	88.798	366	41	0	1318	221	22	387	0	696
TRINITY_DN35207_c0_g1_i1	6973_0:0008bd	6973_0:0008bd	31.818	198	125	4	381	962	4	195	1.53e-20	94
TRINITY_DN35281_c1_g1_i1	34740_0:004cac	34740_0:004cac	60	50	18	1	97	240	388	437	1.94e-16	69.7
TRINITY_DN35203_c0_g1_i1	34740_0:000183	34740_0:000183	60.834	743	151	9	803	3016	114	721	0	915
TRINITY_DN35240_c0_g1_i2	42026_0:002337	42026_0:002337	32.558	301	194	7	1093	206	52	348	6.33e-36	144
TRINITY_DN4381_c0_g1_i2	69820_0:0010a5	69820_0:0010a5	99.091	220	2	0	1347	688	1	220	2.67e-159	453
TRINITY_DN4315_c0_g1_i1	69820_0:002077	69820_0:002077	61.111	36	11	1	27	125	30	65	1.71e-06	50.8
TRINITY_DN4375_c0_g1_i1	125945_0:003680	125945_0:003680	38.971	136	78	2	177	569	158	293	1.22e-23	106
TRINITY_DN4393_c0_g1_i1	143995_0:000a65	143995_0:000a65	34.314	306	182	7	1514	621	406	700	6.22e-27	117
TRINITY_DN4313_c0_g1_i1	69820_0:00164b	69820_0:00164b	100	27	0	0	1	81	42	68	1.12e-08	58.5
TRINITY_DN4336_c2_g1_i1	34740_0:00281f	34740_0:00281f	58.824	34	14	0	183	82	5	38	7.42e-06	43.9
TRINITY_DN4303_c0_g1_i1	34740_0:001e22	34740_0:001e22	75	28	7	0	117	34	162	189	2.49e-11	45.8
TRINITY_DN4360_c0_g1_i1	69820_0:0019fb	69820_0:0019fb	80.531	113	22	0	959	1297	1561	1673	6.58e-55	205
TRINITY_DN54766_c0_g1_i1	28612_0:0051bd	28612_0:0051bd	24.123	228	154	7	898	245	382	600	5.98e-10	63.5
TRINITY_DN54723_c0_g1_i1	34740_0:001d54	34740_0:001d54	52	100	48	0	699	998	242	341	2.2e-26	110
TRINITY_DN54794_c0_g1_i1	112268_0:00106a	112268_0:00106a	33.333	78	44	1	2	211	2097	2174	6.35e-07	48.1
TRINITY_DN54768_c0_g1_i1	29058_0:000716	29058_0:000716	96.552	29	1	0	88	2	477	505	3.88e-08	56.2
TRINITY_DN72132_c0_g1_i1	13249_0:0000f5	13249_0:0000f5	37.624	101	61	2	15	311	423	523	1.5e-13	66.6
TRINITY_DN72118_c0_g1_i1	67767_0:001188	67767_0:001188	39.583	96	54	4	13	297	587	679	3.25e-11	60.1
TRINITY_DN84261_c0_g1_i1	133901_0:003d06	133901_0:003d06	48.649	74	36	1	229	14	659	732	9.87e-15	72.4
TRINITY_DN84281_c0_g1_i1	7167_0:0025d0	7167_0:0025d0	80	30	6	0	90	1	19	48	2.75e-09	54.7
TRINITY_DN84277_c0_g1_i1	34740_0:00069f	34740_0:00069f	69.444	36	11	0	110	3	664	699	2.71e-11	59.7
TRINITY_DN84255_c0_g1_i1	69820_0:002c27	69820_0:002c27	100	21	0	0	65	3	529	549	2.34e-06	48.9
TRINITY_DN84249_c0_g1_i1	39758_0:001061	39758_0:001061	35.955	89	57	0	6	272	135	223	4.72e-13	64.3
TRINITY_DN16829_c0_g1_i1	69820_0:002770	69820_0:002770	99.584	1203	5	0	282	3890	1	1203	0	2312
TRINITY_DN16845_c0_g1_i1	69820_0:0036dc	69820_0:0036dc	94.76	229	12	0	418	1104	4	232	2.35e-162	459
TRINITY_DN16874_c1_g1_i3	7130_0:000e68	7130_0:000e68	81.356	59	11	0	2088	2264	292	350	2.51e-22	101
TRINITY_DN16874_c2_g1_i1	7425_0:002029	7425_0:002029	31.209	910	567	23	284	2944	147	1020	5.46e-123	406
TRINITY_DN16871_c0_g1_i2	88501_0:002ef1	88501_0:002ef1	36.957	230	127	6	738	1406	3	221	5.18e-29	127
TRINITY_DN16866_c0_g1_i1	29058_0:000fab	29058_0:000fab	85.294	34	5	0	664	765	72	105	7.02e-09	57.4
TRINITY_DN16857_c0_g1_i1	52612_0:002a8a	52612_0:002a8a	35.897	78	49	1	132	365	74	150	9.6e-07	50.8
TRINITY_DN16822_c0_g1_i1	133901_0:003d06	133901_0:003d06	33.071	127	74	3	1	375	682	799	3.51e-26	76.3
TRINITY_DN16816_c0_g1_i1	69820_0:00271e	69820_0:00271e	94.945	455	22	1	1438	74	452	905	0	802
TRINITY_DN65949_c0_g1_i1	7029_0:002ada	7029_0:002ada	55.556	81	36	0	247	5	36	116	2.08e-27	99.8
TRINITY_DN65933_c0_g1_i1	108931_0:0009f6	108931_0:0009f6	36.709	79	49	1	1	237	609	686	9.79e-17	74.3
TRINITY_DN65971_c0_g1_i1	7091_0:0004dd	7091_0:0004dd	44.643	56	31	0	37	204	27	82	1.69e-07	47.8
TRINITY_DN82655_c0_g1_i1	104452_0:0025d4	104452_0:0025d4	100	27	0	0	3	83	254	280	3.59e-10	56.6
TRINITY_DN82621_c0_g1_i1	7038_0:00185a	7038_0:00185a	30.252	119	66	3	459	142	155	269	8.48e-08	52.4
TRINITY_DN82611_c0_g1_i1	7375_0:0029f2	7375_0:0029f2	34.615	104	67	1	309	1	121	224	8.83e-14	67.4
TRINITY_DN82696_c0_g1_i1	104452_0:001665	104452_0:001665	92.308	26	2	0	475	398	486	511	5.09e-08	52.8
TRINITY_DN58707_c0_g1_i1	132113_0:0001a9	132113_0:0001a9	56.897	58	25	0	6	179	476	533	7.93e-18	77.8
TRINITY_DN81507_c0_g1_i1	7397_0:0049d8	7397_0:0049d8	32.006	628	383	20	2060	231	1243	1844	9.69e-76	269
TRINITY_DN81531_c0_g1_i1	286306_0:002552	286306_0:002552	57.364	129	50	2	464	84	442	567	2.22e-41	150
TRINITY_DN81508_c0_g1_i1	69820_0:003873	69820_0:003873	86.667	30	4	0	335	424	384	413	3.04e-10	58.5
TRINITY_DN81568_c0_g1_i1	166361_0:000f1d	166361_0:000f1d	31.25	128	72	4	9	350	6	131	2.87e-10	56.6
TRINITY_DN49384_c0_g1_i1	69820_0:001442	69820_0:001442	100	45	0	0	416	282	647	691	4.41e-23	95.1
TRINITY_DN49384_c0_g2_i1	69820_0:001442	69820_0:001442	92.049	654	52	0	236	2197	1	654	0	1272
TRINITY_DN49358_c2_g1_i6	39758_0:00443c	39758_0:00443c	23.691	363	250	9	1201	170	1516	1870	8.07e-10	64.3
TRINITY_DN49390_c0_g1_i1	34740_0:000fba	34740_0:000fba	39	100	49	3	273	536	213	312	3.32e-11	63.2
TRINITY_DN49391_c2_g2_i1	7029_0:001e7f	7029_0:001e7f	25.954	262	171	6	3	758	751	999	5.84e-16	80.5
TRINITY_DN49336_c0_g1_i1	69820_0:000184	69820_0:000184	47.887	71	36	1	2	214	26	95	1.76e-11	68.6
TRINITY_DN49370_c0_g1_i1	7029_0:000324	7029_0:000324	39.382	259	134	3	1136	369	17	255	1.87e-53	197
TRINITY_DN49306_c247_g1_i1	315563_0:00052e	315563_0:00052e	25.926	189	131	4	1326	763	1484	1664	1.98e-13	76.3
TRINITY_DN49389_c0_g1_i3	37344_0:000587	37344_0:000587	32.632	190	109	3	1427	903	227	412	3.75e-18	91.3
TRINITY_DN49309_c0_g1_i1	79782_0:0028d1	79782_0:0028d1	27.078	373	169	17	206	1270	451	738	3.12e-18	90.5
TRINITY_DN49366_c0_g1_i1	34740_0:0011f8	34740_0:0011f8	42.65	551	291	9	131	1762	975	1507	3.83e-141	455
TRINITY_DN49349_c0_g1_i1	568069_0:002fb4	568069_0:002fb4	28.649	185	107	7	934	1458	376	545	4.33e-12	71.2
TRINITY_DN49351_c0_g1_i1	69820_0:002185	69820_0:002185	93.346	511	34	0	295	1827	1	511	0	981
TRINITY_DN49319_c0_g1_i1	7029_0:002a48	7029_0:002a48	38.686	137	79	2	8150	7746	152	285	3.28e-19	95.5
TRINITY_DN49372_c4_g2_i3	34740_0:004cac	34740_0:004cac	66.667	36	12	0	203	96	448	483	1.54e-08	54.7
TRINITY_DN49372_c4_g3_i1	34740_0:004cac	34740_0:004cac	72.973	37	10	0	278	168	435	471	1.42e-11	60.5
TRINITY_DN49372_c5_g1_i1	7029_0:0003de	7029_0:0003de	31.696	224	146	5	788	123	228	446	3.3e-30	125
TRINITY_DN49376_c0_g1_i2	7029_0:0049c3	7029_0:0049c3	31.783	129	77	4	972	592	169	288	2.4e-08	57.8
TRINITY_DN49345_c1_g1_i3	568069_0:000120	568069_0:000120	53.256	691	288	12	428	2434	1929	2606	0	725
TRINITY_DN49363_c0_g2_i1	7029_0:000324	7029_0:000324	27.83	212	124	5	684	67	49	237	1.19e-17	83.6
TRINITY_DN49382_c0_g1_i2	6973_0:0024ff	6973_0:0024ff	24.87	772	448	21	2926	701	37	706	4.83e-46	181
TRINITY_DN49304_c0_g1_i2	7130_0:003495	7130_0:003495	47.458	177	92	1	972	442	276	451	3.29e-66	176
TRINITY_DN49307_c4_g1_i9	7213_0:0014dd	7213_0:0014dd	23.84	1250	782	44	510	4157	5	1118	1.91e-57	220
TRINITY_DN49325_c0_g1_i1	7397_0:004c33	7397_0:004c33	35.354	198	114	6	83	646	506	699	3.48e-30	120
TRINITY_DN49395_c0_g1_i3	62324_0:00004e	62324_0:00004e	31.227	269	165	10	549	1340	14	267	3.4e-26	115
TRINITY_DN49333_c0_g1_i3	7397_0:002c0a	7397_0:002c0a	60.36	111	36	2	579	887	50	160	4.73e-34	142
TRINITY_DN49359_c0_g1_i1	13249_0:0000f5	13249_0:0000f5	35.185	216	129	5	1486	2112	1	212	1.99e-31	130
TRINITY_DN49360_c1_g1_i1	7029_0:0036c0	7029_0:0036c0	51.389	72	35	0	217	2	1130	1201	3.16e-17	75.5
TRINITY_DN49360_c1_g2_i2	7029_0:0007ef	7029_0:0007ef	52.419	124	59	0	981	1352	812	935	1.39e-37	147
TRINITY_DN49332_c0_g1_i1	7394_0:00079c	7394_0:00079c	44.444	81	43	1	1396	1632	234	314	6.19e-08	59.7
TRINITY_DN49354_c1_g1_i1	69820_0:00368c	69820_0:00368c	96.482	597	20	1	223	2010	1	597	0	1144
TRINITY_DN49344_c0_g2_i1	69820_0:00221e	69820_0:00221e	90.521	422	40	0	1794	529	76	497	0	810
TRINITY_DN49344_c0_g1_i2	69820_0:0020d2	69820_0:0020d2	90.505	495	47	0	1942	458	1	495	0	959
TRINITY_DN49315_c0_g1_i2	166361_0:0018ac	166361_0:0018ac	31.136	273	158	4	2438	1620	92	334	4.8e-39	155
TRINITY_DN49388_c0_g1_i1	568069_0:001825	568069_0:001825	49.808	261	131	0	1018	236	114	374	9.65e-83	270
TRINITY_DN49318_c0_g1_i7	7213_0:002f33	7213_0:002f33	43.056	72	41	0	1641	1856	746	817	2.09e-11	69.3
TRINITY_DN49369_c0_g1_i1	7029_0:002a48	7029_0:002a48	30.939	362	210	10	1816	746	118	444	2.03e-41	160
TRINITY_DN49368_c1_g1_i1	64459_0:0023d6	64459_0:0023d6	45.283	212	96	1	453	1088	46	237	8.98e-46	168
TRINITY_DN49383_c0_g2_i2	13037_0:0010c7	13037_0:0010c7	61.765	238	90	1	1300	587	355	591	4.22e-89	299
TRINITY_DN49383_c0_g3_i1	13037_0:0010c7	13037_0:0010c7	61.317	243	93	1	4130	3405	349	591	2.05e-92	315
TRINITY_DN49383_c0_g1_i2	13037_0:0010c7	13037_0:0010c7	56.652	233	101	0	1229	531	355	587	1.36e-85	288
TRINITY_DN54969_c0_g1_i1	69820_0:0028bc	69820_0:0028bc	96.429	28	1	0	672	755	200	227	9.83e-12	66.2
TRINITY_DN54946_c0_g1_i1	112268_0:002ae0	112268_0:002ae0	61.765	34	13	0	104	3	1717	1750	4.63e-08	50.8
TRINITY_DN54997_c0_g1_i1	113334_0:0013fe	113334_0:0013fe	47.059	51	20	1	382	534	71	114	1.32e-09	57.8
TRINITY_DN91923_c0_g1_i1	1218281_0:00043e	1218281_0:00043e	66.667	39	13	0	99	215	234	272	8.36e-23	71.2
TRINITY_DN92000_c0_g1_i1	69319_0:0021fa	69319_0:0021fa	69.672	122	36	1	458	96	1	122	2.53e-53	184
TRINITY_DN91924_c0_g1_i1	34740_0:004cac	34740_0:004cac	76.667	30	7	0	199	110	337	366	5.51e-14	52.8
TRINITY_DN3058_c0_g1_i1	7395_0:003a68	7395_0:003a68	33.333	93	61	1	57	335	1030	1121	2.54e-13	66.2
TRINITY_DN3061_c0_g1_i1	69820_0:002755	69820_0:002755	96.296	27	1	0	83	3	513	539	2.12e-08	53.9
TRINITY_DN3065_c0_g1_i1	319348_0:00041d	319348_0:00041d	23.964	338	183	17	483	1376	94	397	2.48e-10	66.6
TRINITY_DN3012_c1_g1_i1	69820_0:001f84	69820_0:001f84	75	28	7	0	146	229	303	330	5.41e-08	49.7
TRINITY_DN3003_c0_g1_i1	34740_0:004cac	34740_0:004cac	62.791	43	16	0	132	4	423	465	9.79e-13	63.2
TRINITY_DN3072_c0_g1_i1	69820_0:00271e	69820_0:00271e	42.157	102	9	1	1	306	177	228	3.44e-15	71.2
TRINITY_DN61647_c0_g1_i1	132113_0:00076a	132113_0:00076a	50.667	75	37	0	406	630	36	110	6.95e-21	86.7
TRINITY_DN61627_c0_g1_i1	34740_0:000854	34740_0:000854	52.381	147	70	0	5	445	444	590	3.46e-47	162
TRINITY_DN57407_c0_g1_i1	69820_0:003434	69820_0:003434	62.069	29	11	0	218	132	240	268	2.16e-06	44.7
TRINITY_DN57461_c0_g1_i1	13249_0:002fdd	13249_0:002fdd	53.488	43	20	0	131	3	33	75	1.1e-09	52
TRINITY_DN51221_c0_g1_i2	456900_0:000348	456900_0:000348	30.328	244	126	5	646	2	1	229	6.39e-23	99.4
TRINITY_DN51221_c0_g3_i2	108931_0:0009f6	108931_0:0009f6	40.86	93	46	3	4847	5110	638	726	1.94e-08	61.6
TRINITY_DN51232_c2_g1_i1	104452_0:0009d5	104452_0:0009d5	36.298	551	333	8	6314	7930	16	560	2.1e-111	372
TRINITY_DN51232_c3_g4_i5	51655_0:000773	51655_0:000773	32.927	574	366	7	788	2488	1	562	1.05e-98	322
TRINITY_DN51229_c0_g1_i2	143995_0:00179a	143995_0:00179a	23.502	217	149	5	396	1037	784	986	3.74e-07	55.1
TRINITY_DN51259_c26_g2_i2	30019_0:00302e	30019_0:00302e	24.874	595	373	10	608	2341	8	545	6.27e-36	145
TRINITY_DN51219_c0_g1_i1	568069_0:00334c	568069_0:00334c	22.613	398	241	16	962	2017	982	1358	9.07e-11	69.7
TRINITY_DN51217_c1_g2_i1	1218281_0:00043e	1218281_0:00043e	63.636	55	20	0	361	525	204	258	5.06e-19	84.7
TRINITY_DN51217_c2_g2_i3	34740_0:003b90	34740_0:003b90	26.889	450	291	9	1465	149	695	1117	4.71e-34	144
TRINITY_DN51203_c2_g4_i1	217634_0:002fd0	217634_0:002fd0	45.833	48	22	1	191	48	107	150	5.32e-06	45.8
TRINITY_DN51267_c1_g5_i2	6973_0:005006	6973_0:005006	33.333	99	54	2	1060	764	350	436	2.65e-06	52
TRINITY_DN51292_c1_g4_i2	69820_0:00076c	69820_0:00076c	86.275	51	7	0	2752	2600	118	168	5.15e-20	96.7
TRINITY_DN51292_c1_g6_i1	108931_0:0009f6	108931_0:0009f6	26.901	171	117	6	2	496	584	752	3.6e-13	73.9
TRINITY_DN51242_c2_g3_i1	51655_0:0005a5	51655_0:0005a5	57.377	61	26	0	346	528	328	388	8.63e-18	79.7
TRINITY_DN51242_c2_g1_i9	1218281_0:00043e	1218281_0:00043e	46.154	52	26	1	284	129	234	283	3.97e-07	53.1
TRINITY_DN51285_c0_g1_i2	222816_0:00196f	222816_0:00196f	38.72	328	198	2	3127	2144	9	333	6.32e-71	245
TRINITY_DN51240_c0_g2_i3	319348_0:001c57	319348_0:001c57	27.586	174	112	6	452	952	1620	1786	9.63e-08	55.8
TRINITY_DN51287_c2_g1_i7	39758_0:001684	39758_0:001684	29.204	226	133	9	1070	1705	1326	1538	6.89e-16	85.5
TRINITY_DN51298_c0_g3_i1	93721_0:005dc8	93721_0:005dc8	34.576	885	465	13	1573	4137	649	1449	2.7e-152	506
TRINITY_DN51268_c0_g1_i2	7029_0:0066a3	7029_0:0066a3	46.5	400	193	4	1173	1	246	633	3.75e-121	370
TRINITY_DN51268_c0_g2_i1	7029_0:0066a2	7029_0:0066a2	44.652	589	320	5	5	1759	642	1228	3.65e-172	532
TRINITY_DN51241_c10_g1_i1	28588_0:002d0c	28588_0:002d0c	46.739	184	92	2	618	67	343	520	2.32e-40	145
TRINITY_DN51245_c0_g2_i2	7029_0:0066a3	7029_0:0066a3	36.879	141	89	0	430	8	485	625	1.85e-32	114
TRINITY_DN51245_c0_g3_i2	93721_0:005dc8	93721_0:005dc8	24.661	369	223	8	1	1086	837	1157	1.09e-28	119
TRINITY_DN51289_c3_g1_i1	34740_0:00164d	34740_0:00164d	36.29	124	74	2	683	312	210	328	2.27e-18	90.5
TRINITY_DN51289_c3_g3_i4	7130_0:003495	7130_0:003495	46.154	117	63	0	359	9	212	328	4.34e-34	125
TRINITY_DN51289_c4_g2_i1	7130_0:003495	7130_0:003495	54.93	71	32	0	215	3	275	345	7.96e-21	85.5
TRINITY_DN51289_c5_g1_i1	7130_0:003495	7130_0:003495	52.5	40	17	1	208	89	290	327	1.52e-06	45.1
TRINITY_DN51283_c2_g3_i1	34740_0:0011f8	34740_0:0011f8	37.404	909	494	15	1344	4037	716	1560	0	607
TRINITY_DN51283_c2_g4_i1	69820_0:000b2d	69820_0:000b2d	39.241	79	48	0	561	797	95	173	2.78e-10	63.5
TRINITY_DN51283_c3_g1_i2	34740_0:001e22	34740_0:001e22	35.897	117	75	0	500	150	80	196	1.79e-19	86.3
TRINITY_DN51283_c3_g3_i2	69820_0:000b2d	69820_0:000b2d	45.045	222	120	2	792	130	459	679	2.46e-59	206
TRINITY_DN51283_c3_g2_i4	34740_0:0011f8	34740_0:0011f8	39.247	372	206	9	18	1097	1097	1460	9.48e-84	279
TRINITY_DN51225_c0_g1_i2	69820_0:0014a2	69820_0:0014a2	99.433	1058	6	0	222	3395	1	1058	0	2130
TRINITY_DN51294_c0_g2_i1	83485_0:001dfe	83485_0:001dfe	28.581	1480	883	56	445	4569	628	2038	3.28e-104	373
TRINITY_DN51294_c0_g1_i6	83485_0:001dfe	83485_0:001dfe	28.462	1307	785	53	6223	2597	661	1915	1.2e-85	315
TRINITY_DN51244_c0_g1_i1	7029_0:001e7f	7029_0:001e7f	31.121	437	267	9	2067	790	609	1022	6.72e-52	202
TRINITY_DN51257_c0_g1_i1	7070_0:00118f	7070_0:00118f	29.427	384	234	11	135	1256	905	1261	1.84e-37	157
TRINITY_DN51204_c1_g1_i1	103372_0:0028ad	103372_0:0028ad	36.607	112	68	1	1769	2104	183	291	2.67e-11	69.7
TRINITY_DN51212_c11_g1_i1	69004_0:0020b1	69004_0:0020b1	41.176	68	40	0	751	548	2139	2206	4.67e-12	73.2
TRINITY_DN51212_c12_g2_i1	7091_0:0024cb	7091_0:0024cb	48.571	35	18	0	862	966	131	165	1.08e-07	40
TRINITY_DN51212_c12_g1_i14	40932_0:003e1c	40932_0:003e1c	30.288	208	127	7	744	139	358	553	7.16e-18	85.9
TRINITY_DN51226_c7_g1_i1	45779_0:001266	45779_0:001266	44.898	49	27	0	230	84	1677	1725	4.12e-10	55.8
TRINITY_DN51226_c79_g1_i3	7130_0:0011fb	7130_0:0011fb	90.595	723	58	4	393	2555	1	715	0	1081
TRINITY_DN51234_c0_g1_i4	222816_0:00196f	222816_0:00196f	29.193	161	99	5	517	990	57	205	2.31e-11	65.9
TRINITY_DN51234_c0_g2_i9	28588_0:002d0c	28588_0:002d0c	42.276	246	130	4	1231	506	283	520	9.36e-48	180
TRINITY_DN51208_c0_g2_i2	7029_0:001e7f	7029_0:001e7f	30.024	423	259	11	1706	480	606	1005	2.36e-45	181
TRINITY_DN51260_c0_g1_i3	222816_0:00196f	222816_0:00196f	36.765	272	163	5	4480	3674	9	274	5e-55	164
TRINITY_DN51247_c1_g2_i6	34740_0:00432b	34740_0:00432b	76.19	105	25	0	315	1	1	105	4.94e-40	145
TRINITY_DN51288_c0_g1_i1	40932_0:0019f9	40932_0:0019f9	48.773	611	239	9	1751	3493	360	926	8.45e-150	520
TRINITY_DN51300_c0_g3_i1	29058_0:002d0e	29058_0:002d0e	64.416	1703	525	10	5695	809	4	1699	0	2061
TRINITY_DN51291_c0_g1_i1	7176_0:004639	7176_0:004639	44.258	418	139	8	6627	7880	405	728	5.66e-83	293
TRINITY_DN51205_c0_g1_i3	39758_0:002059	39758_0:002059	27.976	168	121	0	6725	7228	209	376	2.82e-13	78.6
TRINITY_DN51271_c2_g4_i1	28612_0:001c52	28612_0:001c52	28.743	167	116	3	32	529	21	185	1.05e-12	66.2
TRINITY_DN51271_c2_g3_i3	286306_0:004265	286306_0:004265	30.189	106	70	2	74	391	134	235	7.63e-07	51.6
TRINITY_DN51299_c0_g1_i3	40932_0:003e1c	40932_0:003e1c	35.616	219	122	4	2055	1399	354	553	1.47e-29	127
TRINITY_DN51299_c1_g2_i2	6973_0:005006	6973_0:005006	41.414	99	54	1	902	1186	339	437	9.82e-17	85.5
TRINITY_DN51299_c1_g3_i1	7213_0:002f33	7213_0:002f33	30.137	146	100	1	451	20	682	827	1.55e-10	67
TRINITY_DN51299_c1_g4_i1	40932_0:004c9c	40932_0:004c9c	35.235	298	174	8	1364	510	348	639	1.54e-45	175
TRINITY_DN51299_c3_g1_i1	7159_0:002277	7159_0:002277	38.854	157	95	1	251	721	5	160	6.27e-30	114
TRINITY_DN51243_c0_g2_i1	34740_0:004cac	34740_0:004cac	51.765	85	37	3	353	595	348	432	6.32e-17	77.8
TRINITY_DN51243_c0_g3_i1	42026_0:002337	42026_0:002337	28.4	250	173	3	1109	375	68	316	9.25e-25	108
TRINITY_DN51253_c0_g1_i1	1049336_0:000084	1049336_0:000084	27.333	300	187	7	5922	6770	6	291	4.27e-20	100
TRINITY_DN51228_c0_g1_i8	45779_0:001079	45779_0:001079	40.404	198	113	4	1660	2244	249	444	1.25e-27	123
TRINITY_DN51279_c1_g2_i1	7029_0:0066a2	7029_0:0066a2	39.648	227	135	1	100	780	407	631	1.3e-45	165
TRINITY_DN51279_c1_g4_i2	93721_0:005dc8	93721_0:005dc8	35.826	321	169	4	4728	3865	1133	1449	1.56e-46	186
TRINITY_DN51279_c1_g5_i1	93721_0:005dc8	93721_0:005dc8	41.648	437	225	5	3	1310	714	1121	5.19e-110	356
TRINITY_DN51233_c28_g1_i1	39758_0:00443c	39758_0:00443c	25.817	306	204	9	1801	935	1517	1816	8.58e-17	87
TRINITY_DN51233_c101_g2_i1	79782_0:002a43	79782_0:002a43	55.382	511	221	2	806	2323	496	1004	4.6e-169	551
TRINITY_DN51233_c101_g4_i2	1218281_0:00043e	1218281_0:00043e	46.774	124	63	2	2853	3215	204	327	2.51e-26	115
TRINITY_DN51233_c102_g1_i1	568069_0:003a4f	568069_0:003a4f	77.251	422	93	1	1462	206	21	442	0	700
TRINITY_DN51227_c2_g1_i3	69820_0:000984	69820_0:000984	85.403	781	90	3	261	2597	1	759	0	1382
TRINITY_DN51227_c4_g1_i1	680683_0:002879	680683_0:002879	85.714	28	4	0	2	85	320	347	7.75e-10	65.5
TRINITY_DN51227_c4_g2_i9	103372_0:000dd8	103372_0:000dd8	36.797	231	82	6	7209	7901	1	167	1.03e-29	128
TRINITY_DN51254_c1_g1_i3	7029_0:0066a3	7029_0:0066a3	29.719	747	472	18	3422	1224	392	1099	1.28e-83	303
TRINITY_DN51239_c0_g2_i1	34740_0:00069f	34740_0:00069f	37.885	227	140	1	967	1647	662	887	7.57e-44	171
TRINITY_DN51239_c0_g3_i1	7029_0:0066a2	7029_0:0066a2	35.034	294	180	3	874	5	441	727	8.71e-57	198
TRINITY_DN51264_c2_g1_i11	103372_0:000dd8	103372_0:000dd8	33.929	224	87	4	5855	5184	1	163	3.34e-32	135
TRINITY_DN51238_c1_g1_i2	108931_0:0009f6	108931_0:0009f6	29.388	245	161	8	1299	589	516	756	2.39e-23	109
TRINITY_DN51248_c1_g1_i5	79782_0:002846	79782_0:002846	24.317	366	236	10	3851	2859	916	1275	3.53e-10	68.2
TRINITY_DN51230_c0_g1_i1	222816_0:00196f	222816_0:00196f	40.606	330	189	4	1105	122	9	333	1.9e-78	251
TRINITY_DN51230_c2_g1_i1	28588_0:002d0c	28588_0:002d0c	51.205	166	81	0	498	1	323	488	6.63e-50	169
TRINITY_DN51230_c6_g1_i2	456900_0:000348	456900_0:000348	30.222	225	116	4	627	37	1	212	2.77e-27	112
TRINITY_DN51230_c7_g2_i10	104452_0:002cd6	104452_0:002cd6	32.864	213	124	5	3037	2408	560	756	2.84e-24	112
TRINITY_DN51252_c136_g1_i3	116153_0:000d3e	116153_0:000d3e	22.5	720	489	24	272	2377	170	838	7.34e-40	162
TRINITY_DN51252_c147_g3_i1	69820_0:001fe0	69820_0:001fe0	89.922	129	13	0	1	387	53	181	2.14e-84	256
TRINITY_DN51252_c147_g5_i1	69820_0:002084	69820_0:002084	90.517	116	11	0	4	351	65	180	1.56e-74	230
TRINITY_DN51252_c147_g2_i7	69820_0:00206b	69820_0:00206b	87.915	331	40	0	1223	231	173	503	0	596
TRINITY_DN92737_c0_g1_i1	7029_0:0039b9	7029_0:0039b9	40.741	54	30	1	51	212	285	336	5.66e-06	43.5
TRINITY_DN92752_c0_g1_i1	39758_0:003901	39758_0:003901	52.5	80	35	2	234	1	584	662	1.51e-22	90.9
TRINITY_DN92743_c0_g1_i1	378494_0:0069aa	378494_0:0069aa	66.154	65	22	0	35	229	117	181	3.08e-24	94.4
TRINITY_DN92760_c0_g1_i1	69820_0:000afd	69820_0:000afd	92.857	28	2	0	1002	919	54	81	9.32e-09	58.5
TRINITY_DN92789_c0_g1_i1	45779_0:001266	45779_0:001266	50.633	79	36	1	72	299	1630	1708	8.34e-21	87
TRINITY_DN92765_c0_g1_i1	104452_0:002cd6	104452_0:002cd6	28.723	94	61	1	265	2	618	711	8.43e-06	43.9
TRINITY_DN9769_c0_g1_i1	69820_0:00098d	69820_0:00098d	95.652	23	1	0	3	71	90	112	1.48e-06	48.5
TRINITY_DN9731_c0_g1_i1	37344_0:001187	37344_0:001187	39.785	93	37	5	3325	3591	2751	2828	6.72e-08	59.7
TRINITY_DN9796_c0_g1_i2	13037_0:00152c	13037_0:00152c	44.186	129	36	4	677	324	216	319	3.3e-23	98.6
TRINITY_DN9741_c0_g1_i1	34740_0:004cac	34740_0:004cac	52.083	48	10	1	105	1	382	429	2.4e-08	53.5
TRINITY_DN9738_c0_g1_i1	42026_0:002337	42026_0:002337	26.28	293	209	5	163	1029	62	351	4.73e-24	109
TRINITY_DN9745_c0_g1_i1	69820_0:002bed	69820_0:002bed	93.333	30	2	0	603	514	259	288	8.77e-12	64.7
TRINITY_DN9761_c0_g1_i2	7029_0:002a48	7029_0:002a48	39.286	140	78	4	1855	2274	208	340	4.36e-21	99
TRINITY_DN9730_c0_g1_i2	123851_0:000a5a	123851_0:000a5a	54.545	88	38	2	2	262	619	705	2.73e-27	104
TRINITY_DN9704_c0_g1_i1	197043_0:007354	197043_0:007354	52.632	76	36	0	251	24	46	121	2.1e-20	85.1
TRINITY_DN9793_c0_g1_i1	7230_0:0028cf	7230_0:0028cf	29.126	103	73	0	314	6	51	153	8.91e-06	44.3
TRINITY_DN14020_c0_g1_i1	7091_0:000235	7091_0:000235	100	28	0	0	644	561	34	61	2.6e-12	67
TRINITY_DN14032_c0_g1_i1	93721_0:006961	93721_0:006961	30.811	185	99	10	749	198	10	166	5.73e-09	60.1
TRINITY_DN23272_c0_g1_i1	28612_0:005235	28612_0:005235	45.763	295	153	4	290	1159	29	321	5.04e-78	259
TRINITY_DN23236_c0_g1_i1	211228_0:002a13	211228_0:002a13	33.929	112	73	1	2087	1755	763	874	1.43e-09	63.9
TRINITY_DN23247_c0_g1_i1	67767_0:001188	67767_0:001188	28.831	385	238	5	272	1423	483	832	4.81e-33	139
TRINITY_DN23227_c0_g1_i1	42026_0:00056b	42026_0:00056b	35.616	73	47	0	230	12	319	391	1.79e-09	58.2
TRINITY_DN23244_c0_g1_i1	29058_0:002242	29058_0:002242	38.012	513	278	17	179	1642	2	499	1.1e-91	295
TRINITY_DN23235_c0_g1_i2	144034_0:000a43	144034_0:000a43	38.406	276	104	6	1473	2162	6	261	4.18e-40	161
TRINITY_DN23284_c0_g1_i1	34740_0:002ced	34740_0:002ced	100	24	0	0	351	280	221	244	5.16e-12	62.8
TRINITY_DN23282_c0_g1_i1	45779_0:001266	45779_0:001266	57.971	69	28	1	273	67	1661	1728	3.38e-21	89.4
TRINITY_DN23249_c0_g1_i3	43041_0:00225c	43041_0:00225c	54.651	344	152	2	384	1403	1673	2016	2.14e-114	388
TRINITY_DN23263_c1_g1_i1	39758_0:00422f	39758_0:00422f	27.273	176	98	7	244	747	1217	1370	4.01e-06	52.4
TRINITY_DN23253_c0_g1_i1	456900_0:000a4b	456900_0:000a4b	56.967	244	81	2	192	851	172	415	4.01e-43	167
TRINITY_DN23240_c0_g1_i1	7168_0:001d25	7168_0:001d25	53.712	229	105	1	1112	426	1656	1883	2.09e-74	262
TRINITY_DN23299_c1_g1_i1	7091_0:0010fb	7091_0:0010fb	63.333	30	11	0	63	152	531	560	6.29e-07	46.2
TRINITY_DN23245_c0_g1_i1	286306_0:001eaa	286306_0:001eaa	40.323	62	36	1	489	307	22	83	5.48e-06	48.5
TRINITY_DN23268_c0_g1_i1	7460_0:001239	7460_0:001239	36.709	158	100	0	5041	4568	9	166	2.42e-27	122
TRINITY_DN41798_c0_g1_i1	74873_0:0014a7	74873_0:0014a7	37.31	461	285	2	293	1672	25	482	3.55e-74	255
TRINITY_DN41744_c0_g1_i1	7370_0:002d5c	7370_0:002d5c	91.304	69	6	0	74	280	22	90	4.63e-36	132
TRINITY_DN41728_c0_g1_i1	7029_0:001e7f	7029_0:001e7f	36.782	87	45	3	1360	1620	745	821	2.22e-13	50.8
TRINITY_DN41735_c0_g1_i2	197043_0:00751d	197043_0:00751d	38.889	108	58	4	777	472	1465	1570	3.07e-16	80.9
TRINITY_DN41707_c0_g1_i2	69319_0:001c38	69319_0:001c38	47.872	94	47	1	2334	2609	56	149	3.7e-15	82
TRINITY_DN41723_c0_g1_i2	166423_0:002e59	166423_0:002e59	23.158	285	183	7	1498	2253	1650	1931	8.97e-10	65.9
TRINITY_DN41723_c1_g1_i1	166423_0:002e59	166423_0:002e59	46.429	56	29	1	1148	981	1878	1932	1.06e-06	53.5
TRINITY_DN41724_c0_g1_i1	7168_0:001342	7168_0:001342	33.46	263	156	9	3269	2496	21	269	1.2e-25	117
TRINITY_DN41731_c0_g1_i1	67767_0:0006bf	67767_0:0006bf	24.658	219	123	3	701	1231	40	258	1.11e-10	67.4
TRINITY_DN41703_c0_g1_i1	103372_0:0028ad	103372_0:0028ad	30.189	212	116	5	6741	6106	113	292	4.13e-17	88.6
TRINITY_DN41736_c0_g1_i1	69820_0:000105	69820_0:000105	96.296	27	1	0	2	82	696	722	5.89e-10	57.8
TRINITY_DN41796_c1_g1_i1	69820_0:0011ca	69820_0:0011ca	90	50	5	0	123	272	268	317	2.42e-24	96.3
TRINITY_DN41761_c0_g1_i1	69820_0:001a64	69820_0:001a64	75	36	9	0	332	225	448	483	2.64e-13	65.9
TRINITY_DN41730_c1_g1_i2	7397_0:001201	7397_0:001201	37.342	158	98	1	119	592	280	436	1.57e-29	118
TRINITY_DN64982_c0_g1_i1	69820_0:00364c	69820_0:00364c	100	19	0	0	366	310	258	276	8.44e-07	47.8
TRINITY_DN90194_c0_g1_i1	7213_0:002f33	7213_0:002f33	25.728	206	129	6	450	1040	783	973	4.62e-07	54.3
TRINITY_DN51960_c0_g1_i1	7395_0:004153	7395_0:004153	40.299	67	36	1	201	1	70	132	6.73e-08	49.3
TRINITY_DN51983_c0_g1_i1	133901_0:002c64	133901_0:002c64	31.532	111	47	4	6	251	756	866	2.65e-08	52
TRINITY_DN51943_c0_g1_i1	143995_0:0015f3	143995_0:0015f3	31.25	256	168	4	1101	1856	3	254	1.62e-28	126
TRINITY_DN51989_c0_g1_i1	45779_0:001266	45779_0:001266	50.725	69	32	2	36	242	1655	1721	1.72e-15	73.2
TRINITY_DN51990_c0_g1_i1	7004_0:00380f	7004_0:00380f	29.412	187	126	5	455	1009	215	397	6.02e-15	79
TRINITY_DN51968_c0_g1_i1	7004_0:0027fa	7004_0:0027fa	36.229	875	518	13	760	3291	104	969	2.06e-164	530
TRINITY_DN51973_c0_g1_i1	568069_0:000548	568069_0:000548	34.286	525	322	8	1065	2603	272	785	1.26e-89	318
TRINITY_DN53726_c0_g1_i1	29058_0:0007f1	29058_0:0007f1	55.749	287	122	3	248	1096	1	286	2.56e-95	288
TRINITY_DN53784_c0_g1_i1	40932_0:001095	40932_0:001095	37.931	58	33	1	10	183	958	1012	6.4e-08	49.3
TRINITY_DN53720_c0_g1_i3	69820_0:002e51	69820_0:002e51	100	21	0	0	99	37	476	496	4.52e-08	52
TRINITY_DN53779_c0_g1_i1	69820_0:0018b8	69820_0:0018b8	96	25	1	0	238	312	533	557	2.33e-10	57.4
TRINITY_DN53791_c0_g1_i1	7282_0:002579	7282_0:002579	42.857	70	32	2	456	268	333	401	4.77e-11	61.2
TRINITY_DN53713_c0_g1_i1	224129_0:000825	224129_0:000825	65.789	38	13	0	508	621	831	868	4.9e-07	51.6
TRINITY_DN53799_c0_g1_i1	56086_0:002a28	56086_0:002a28	29.142	501	317	13	726	2141	838	1329	2.3e-37	155
TRINITY_DN53750_c0_g1_i1	13037_0:00274f	13037_0:00274f	36.923	65	41	0	261	67	453	517	5.77e-09	52.8
TRINITY_DN18398_c0_g1_i1	69820_0:000b2d	69820_0:000b2d	34.783	92	60	0	84	359	79	170	2.69e-07	51.6
TRINITY_DN18385_c0_g1_i1	7004_0:002d5d	7004_0:002d5d	70	30	9	0	139	228	9	38	6.55e-07	46.2
TRINITY_DN18382_c0_g1_i1	69820_0:002e05	69820_0:002e05	96.154	26	1	0	80	3	1185	1210	1.35e-10	57
TRINITY_DN18366_c0_g1_i1	69820_0:000ebf	69820_0:000ebf	78.618	304	62	1	907	5	16	319	0	513
TRINITY_DN18315_c0_g1_i2	39758_0:002060	39758_0:002060	33.555	301	180	6	1097	228	380	671	2.02e-24	108
TRINITY_DN89431_c0_g1_i1	219809_0:002a00	219809_0:002a00	30.097	103	70	2	34	342	13	113	4.04e-08	53.1
TRINITY_DN89439_c0_g1_i1	197043_0:002ab3	197043_0:002ab3	41	100	54	3	358	68	981	1078	3.12e-13	67
TRINITY_DN89419_c0_g1_i1	568069_0:00340f	568069_0:00340f	34.737	95	62	0	460	176	17	111	3.74e-14	66.2
TRINITY_DN42478_c0_g1_i1	76194_0:001a9e	76194_0:001a9e	100	36	0	0	364	257	94	129	1.26e-18	78.6
TRINITY_DN42474_c0_g1_i1	568069_0:001825	568069_0:001825	34.043	282	162	8	501	1301	100	372	6.75e-35	147
TRINITY_DN42434_c0_g1_i1	51655_0:0006c5	51655_0:0006c5	26.797	153	104	4	141	590	326	473	1.89e-09	62.4
TRINITY_DN42459_c1_g1_i1	110193_0:0008ac	110193_0:0008ac	31.429	105	71	1	2032	1718	87	190	6.57e-13	69.7
TRINITY_DN42459_c1_g2_i3	41427_0:001021	41427_0:001021	67.729	251	68	4	236	955	1	249	1.59e-82	281
TRINITY_DN42460_c0_g1_i2	13037_0:001d0e	13037_0:001d0e	58.537	41	17	0	126	4	2	42	2.03e-09	53.1
TRINITY_DN42408_c0_g1_i2	69820_0:0028bb	69820_0:0028bb	59.036	83	34	0	250	2	1	83	2.7e-25	104
TRINITY_DN42465_c0_g1_i3	88501_0:002b98	88501_0:002b98	42.276	246	133	5	3316	4029	3	247	3.1e-40	166
TRINITY_DN42420_c0_g1_i1	136037_0:0018df	136037_0:0018df	26.554	354	223	10	313	1359	460	781	3.41e-28	120
TRINITY_DN42448_c0_g1_i2	69319_0:0008e9	69319_0:0008e9	58.077	260	105	2	1935	2702	1657	1916	2.19e-85	311
TRINITY_DN42443_c0_g1_i1	568069_0:001fdd	568069_0:001fdd	28.415	183	116	7	1012	473	42	212	8.12e-06	49.7
TRINITY_DN42109_c0_g1_i1	34740_0:003b90	34740_0:003b90	39.623	106	58	2	361	50	611	712	4.42e-13	68.6
TRINITY_DN42175_c0_g1_i1	67767_0:001188	67767_0:001188	29.345	351	238	6	316	1347	483	830	6.31e-40	158
TRINITY_DN42111_c0_g1_i1	7029_0:0066a3	7029_0:0066a3	55.294	85	37	1	262	8	477	560	5.31e-26	101
TRINITY_DN42120_c0_g1_i1	1218281_0:001711	1218281_0:001711	40.789	76	39	1	381	154	170	239	6.88e-09	57
TRINITY_DN42159_c0_g1_i2	69820_0:002e41	69820_0:002e41	86.122	490	66	1	1855	386	1	488	0	793
TRINITY_DN42159_c0_g2_i1	69820_0:002e41	69820_0:002e41	76.316	38	9	0	291	178	10	47	3.87e-11	65.1
TRINITY_DN42170_c0_g1_i2	7029_0:001b72	7029_0:001b72	30.693	101	66	4	694	993	135	232	9.09e-08	55.1
TRINITY_DN42173_c0_g1_i1	7029_0:0037a1	7029_0:0037a1	33.981	103	54	3	1770	2036	6	108	2.67e-09	58.2
TRINITY_DN42161_c0_g1_i2	69820_0:0001b8	69820_0:0001b8	100	23	0	0	14	82	1	23	6.37e-10	57.8
TRINITY_DN42146_c0_g1_i1	13037_0:0015f9	13037_0:0015f9	63.265	49	18	0	385	531	1	49	4.16e-11	63.9
TRINITY_DN42123_c0_g1_i1	7029_0:0066a2	7029_0:0066a2	31.461	178	111	5	2038	1523	614	786	2.73e-14	79.7
TRINITY_DN42166_c0_g1_i1	121845_0:00200d	121845_0:00200d	36.471	85	50	2	52	294	570	654	7.42e-09	52.8
TRINITY_DN42160_c0_g1_i1	6973_0:0003ca	6973_0:0003ca	31.663	499	267	13	4731	3376	1378	1849	1.3e-59	230
TRINITY_DN19007_c0_g1_i1	315563_0:001d95	315563_0:001d95	96.154	26	1	0	80	3	947	972	7.91e-09	56.6
TRINITY_DN19050_c0_g1_i1	108931_0:004028	108931_0:004028	39.416	137	60	6	1146	754	106	225	3.52e-12	68.2
TRINITY_DN19045_c0_g1_i1	113334_0:00021c	113334_0:00021c	70	30	9	0	3	92	970	999	9.51e-10	58.5
TRINITY_DN19027_c0_g1_i1	7165_0:000fc4	7165_0:000fc4	35.065	154	95	4	523	77	314	467	1.98e-32	122
TRINITY_DN19032_c0_g1_i2	69820_0:000852	69820_0:000852	91.304	23	2	0	313	381	21	43	9.63e-07	47.8
TRINITY_DN48299_c0_g1_i1	7038_0:0014c3	7038_0:0014c3	37.61	569	305	20	523	2175	23	559	5e-97	321
TRINITY_DN48255_c6_g1_i2	222816_0:0011dd	222816_0:0011dd	27.731	119	85	1	5472	5119	6	124	3.57e-06	53.9
TRINITY_DN48220_c0_g2_i1	112268_0:002fd6	112268_0:002fd6	55.707	806	336	4	197	2575	135	932	0	808
TRINITY_DN48297_c1_g3_i1	680683_0:002563	680683_0:002563	58.333	96	38	1	636	349	198	291	1.49e-27	84
TRINITY_DN48297_c1_g1_i6	74873_0:002be5	74873_0:002be5	61.905	336	125	2	149	1147	6	341	1.79e-122	377
TRINITY_DN48256_c2_g2_i1	62324_0:00004e	62324_0:00004e	40.104	192	108	3	903	349	26	217	9.01e-31	124
TRINITY_DN48272_c0_g1_i1	7029_0:0042b8	7029_0:0042b8	30.374	214	140	4	1288	665	790	1000	2.84e-24	108
TRINITY_DN48226_c0_g1_i1	143995_0:000a65	143995_0:000a65	30.35	257	142	7	297	1043	68	295	4.01e-11	67
TRINITY_DN48291_c1_g1_i7	88501_0:002b98	88501_0:002b98	37.037	297	154	8	171	971	29	322	7.27e-29	124
TRINITY_DN48212_c0_g1_i1	535359_0:002058	535359_0:002058	29.078	141	88	5	895	1317	494	622	5.57e-07	55.8
TRINITY_DN48250_c0_g1_i1	136037_0:000f54	136037_0:000f54	32.456	114	72	2	1160	1501	116	224	1.43e-12	71.2
TRINITY_DN48205_c0_g1_i5	7394_0:0017f5	7394_0:0017f5	37.615	109	56	3	3967	3677	1130	1238	1.19e-10	68.6
TRINITY_DN48230_c1_g1_i1	116153_0:00181c	116153_0:00181c	39.091	110	50	3	1508	1191	9	105	4.24e-13	73.9
TRINITY_DN48283_c0_g1_i12	2015173_0:001420	2015173_0:001420	23.897	544	356	14	5125	6678	887	1398	6.73e-28	126
TRINITY_DN48262_c0_g1_i4	7070_0:002905	7070_0:002905	59.42	69	28	0	131	337	833	901	4.41e-24	98.6
TRINITY_DN48278_c0_g2_i1	69820_0:0025cc	69820_0:0025cc	100	28	0	0	1374	1291	700	727	1.57e-09	62
TRINITY_DN48278_c0_g3_i1	69820_0:0025cc	69820_0:0025cc	96.296	27	1	0	692	772	727	753	5.39e-09	58.2
TRINITY_DN48287_c0_g1_i1	13249_0:0000f5	13249_0:0000f5	29.949	197	114	3	9	527	327	523	1.99e-19	87
TRINITY_DN48266_c0_g2_i1	79782_0:003002	79782_0:003002	62.162	37	14	0	254	364	469	505	5.06e-09	54.3
TRINITY_DN48259_c1_g1_i1	7029_0:002ada	7029_0:002ada	49.524	105	53	0	1078	764	26	130	8.48e-29	113
TRINITY_DN48254_c0_g2_i2	6973_0:005006	6973_0:005006	42.056	107	62	0	470	790	324	430	2.18e-22	98.2
TRINITY_DN48298_c0_g1_i1	88501_0:0004e2	88501_0:0004e2	24.597	248	167	7	4007	3291	1550	1786	4.11e-08	60.1
TRINITY_DN48218_c2_g1_i1	197043_0:0004ca	197043_0:0004ca	85.714	28	4	0	361	278	183	210	3.59e-08	51.2
TRINITY_DN48218_c3_g1_i1	64459_0:000330	64459_0:000330	75	64	13	2	282	470	232	293	2.62e-23	94.7
TRINITY_DN48218_c4_g2_i1	1049336_0:000615	1049336_0:000615	72.34	47	13	0	141	1	41	87	8.09e-17	73.2
TRINITY_DN48289_c0_g1_i4	378494_0:005627	378494_0:005627	29.661	118	79	1	54	395	37	154	2.01e-06	53.9
TRINITY_DN48293_c0_g1_i2	7029_0:000324	7029_0:000324	34.383	413	221	13	2750	1560	17	395	3.08e-59	224
TRINITY_DN48229_c1_g2_i2	222816_0:00196f	222816_0:00196f	39.157	332	189	5	6603	5629	9	334	2.13e-66	232
TRINITY_DN14390_c0_g1_i1	116153_0:000aef	116153_0:000aef	27.617	1347	818	52	14053	10202	608	1860	1.26e-83	311
TRINITY_DN14361_c0_g1_i1	103372_0:0028ad	103372_0:0028ad	34.028	144	92	2	438	7	159	299	1.01e-19	85.9
TRINITY_DN14308_c0_g1_i1	29058_0:000cbd	29058_0:000cbd	91.667	24	2	0	2	73	169	192	2.42e-07	51.2
TRINITY_DN14322_c0_g1_i1	34740_0:004cac	34740_0:004cac	67.568	37	12	0	259	149	442	478	3.02e-11	62.8
TRINITY_DN20678_c0_g1_i1	1218281_0:00291c	1218281_0:00291c	54.348	46	21	0	109	246	9	54	1.04e-07	47.4
TRINITY_DN20611_c0_g1_i1	123851_0:00150d	123851_0:00150d	38.043	92	52	2	1427	1158	179	267	4.39e-09	60.8
TRINITY_DN20648_c0_g1_i1	319348_0:00241a	319348_0:00241a	32.313	294	181	6	930	79	21	306	1.05e-36	136
TRINITY_DN20686_c0_g1_i1	7029_0:0002ee	7029_0:0002ee	38.571	70	43	0	737	946	41	110	1.19e-11	67.8
TRINITY_DN46538_c0_g1_i1	286306_0:001cc1	286306_0:001cc1	29.942	344	218	11	203	1192	1	335	4.77e-31	129
TRINITY_DN46518_c0_g1_i1	88501_0:0004e2	88501_0:0004e2	33.735	166	97	6	251	733	1323	1480	8.56e-15	82.4
TRINITY_DN46535_c1_g1_i1	319348_0:00241a	319348_0:00241a	34.653	303	177	6	1443	553	21	308	3e-38	146
TRINITY_DN46537_c0_g2_i1	29058_0:001909	29058_0:001909	88.889	27	3	0	130	210	400	426	9.3e-10	53.9
TRINITY_DN46588_c0_g1_i1	79782_0:000139	79782_0:000139	68.182	66	21	0	267	464	45	110	2.79e-25	98.2
TRINITY_DN46519_c0_g1_i2	7395_0:003ad6	7395_0:003ad6	31.328	399	207	11	251	1366	1340	1698	5.77e-46	176
TRINITY_DN46596_c0_g1_i1	7029_0:002a48	7029_0:002a48	31.153	321	191	7	787	1701	148	454	3.47e-39	153
TRINITY_DN46549_c0_g1_i4	7029_0:002a48	7029_0:002a48	38.65	163	85	3	1480	992	139	286	1.06e-29	124
TRINITY_DN46536_c0_g2_i1	7029_0:002ada	7029_0:002ada	40	125	63	5	1708	2082	46	158	1.19e-18	85.5
TRINITY_DN46560_c0_g1_i2	6973_0:00363d	6973_0:00363d	61.589	151	53	2	1916	2368	46	191	5.83e-51	197
TRINITY_DN46566_c1_g1_i1	62324_0:0024aa	62324_0:0024aa	62.5	40	15	0	238	357	51	90	3.5e-09	54.7
TRINITY_DN46566_c2_g2_i1	7168_0:0013f4	7168_0:0013f4	53.03	66	29	1	330	527	3	66	6.25e-13	68.6
TRINITY_DN46509_c0_g1_i1	7004_0:00380f	7004_0:00380f	31.319	182	121	3	540	1085	213	390	8.04e-21	97.1
TRINITY_DN46559_c0_g1_i4	28612_0:005235	28612_0:005235	28.986	345	189	15	1446	454	19	321	1.49e-19	92
TRINITY_DN46563_c0_g3_i1	66420_0:001be1	66420_0:001be1	38.158	76	45	2	498	722	508	582	9.55e-08	54.7
TRINITY_DN46542_c1_g1_i2	7029_0:002a48	7029_0:002a48	30.876	217	133	5	753	1388	140	344	3.82e-24	108
TRINITY_DN46508_c0_g1_i2	30019_0:002c23	30019_0:002c23	35.366	164	102	3	653	1141	190	350	7.89e-22	98.6
TRINITY_DN46504_c0_g2_i2	34740_0:000ff2	34740_0:000ff2	59.756	82	32	1	2	244	970	1051	5.76e-20	86.7
TRINITY_DN46504_c0_g1_i3	69820_0:000030	69820_0:000030	71.053	190	55	0	121	690	10	199	2.63e-94	286
TRINITY_DN46577_c2_g1_i4	7091_0:0004dd	7091_0:0004dd	22.707	229	129	5	379	927	2	228	1.58e-09	61.6
TRINITY_DN46501_c0_g1_i2	315563_0:002aa9	315563_0:002aa9	47.222	180	93	1	1173	634	7	184	1.51e-52	189
TRINITY_DN46517_c0_g1_i1	29058_0:002af9	29058_0:002af9	38.577	267	163	1	854	54	314	579	1.92e-71	231
TRINITY_DN46555_c2_g1_i1	7397_0:003c29	7397_0:003c29	59.866	299	104	6	474	1367	3	286	2.47e-93	321
TRINITY_DN46592_c0_g1_i3	112268_0:00290f	112268_0:00290f	54.217	83	37	1	2381	2136	1787	1869	8.7e-21	101
TRINITY_DN46587_c0_g1_i3	69820_0:000adc	69820_0:000adc	96.868	479	15	0	243	1679	1	479	0	978
TRINITY_DN46595_c0_g1_i1	7130_0:003495	7130_0:003495	55.297	387	172	1	342	1502	240	625	3.63e-152	452
TRINITY_DN46540_c0_g1_i1	7029_0:0047c9	7029_0:0047c9	28.054	221	131	5	826	227	53	266	1.59e-13	71.6
TRINITY_DN46502_c0_g1_i2	69820_0:002cf1	69820_0:002cf1	96.539	1098	38	0	104	3397	134	1231	0	1802
TRINITY_DN46581_c0_g1_i1	286306_0:0013cf	286306_0:0013cf	30.323	155	96	4	7049	6603	604	752	2.72e-07	58.2
TRINITY_DN46600_c0_g1_i1	64838_0:002a73	64838_0:002a73	23.077	221	142	6	860	237	140	345	1.24e-06	52
TRINITY_DN57351_c0_g1_i1	7130_0:002ee5	7130_0:002ee5	37.5	72	45	0	350	565	6	77	9.96e-08	54.7
TRINITY_DN57353_c0_g1_i1	568069_0:0022c2	568069_0:0022c2	67.647	68	22	0	347	144	602	669	9.22e-28	107
TRINITY_DN67343_c0_g1_i1	7038_0:00185a	7038_0:00185a	34.722	72	46	1	322	110	192	263	9.49e-06	44.3
TRINITY_DN67311_c0_g1_i1	34740_0:004cac	34740_0:004cac	77.778	27	6	0	343	263	377	403	3.38e-08	51.6
TRINITY_DN67391_c0_g1_i1	34740_0:004cac	34740_0:004cac	68.293	41	13	0	290	412	443	483	1.64e-11	62.4
TRINITY_DN17232_c0_g1_i1	7159_0:002277	7159_0:002277	37.895	95	52	2	7	291	73	160	2.65e-16	73.6
TRINITY_DN17226_c0_g1_i1	7130_0:000646	7130_0:000646	87.879	33	4	0	1080	982	53	85	1.1e-11	62.8
TRINITY_DN17238_c0_g1_i1	108931_0:0009f6	108931_0:0009f6	34.375	128	73	6	794	435	632	756	1.38e-16	61.2
TRINITY_DN17231_c0_g1_i1	34740_0:004cac	34740_0:004cac	61.765	34	13	0	137	36	380	413	7.69e-08	53.9
TRINITY_DN17231_c1_g1_i1	34740_0:004cac	34740_0:004cac	76	25	6	0	76	150	389	413	3.53e-06	46.2
TRINITY_DN98930_c0_g1_i1	568069_0:004248	568069_0:004248	96.296	27	1	0	1	81	2380	2406	5.88e-09	58.5
TRINITY_DN51805_c0_g1_i2	1218281_0:001bf7	1218281_0:001bf7	42.752	407	204	7	1506	349	22	420	1.05e-75	250
TRINITY_DN51839_c0_g1_i1	246812_0:0004d9	246812_0:0004d9	39.344	122	57	2	1473	1793	127	246	8.76e-13	71.6
TRINITY_DN51897_c0_g1_i1	41427_0:002ef0	41427_0:002ef0	27.778	126	91	0	941	1318	380	505	1.29e-12	73.2
TRINITY_DN51844_c0_g1_i1	88501_0:002ef1	88501_0:002ef1	32.99	194	126	2	612	34	51	241	5.12e-30	117
TRINITY_DN51812_c0_g1_i1	1218281_0:00043e	1218281_0:00043e	40.86	93	49	3	398	126	244	332	1.63e-18	66.6
TRINITY_DN98189_c0_g1_i1	1049336_0:002254	1049336_0:002254	32	150	78	6	412	2	243	381	1.57e-11	62.4
TRINITY_DN98190_c0_g1_i1	69820_0:000209	69820_0:000209	88.462	26	3	0	80	3	798	823	2.71e-07	49.3
TRINITY_DN98181_c0_g1_i1	56086_0:002a28	56086_0:002a28	39.437	71	41	2	4	216	1004	1072	6.11e-06	44.7
TRINITY_DN98134_c0_g1_i1	7394_0:000fef	7394_0:000fef	33.333	84	47	1	236	12	2848	2931	9.41e-06	43.1
TRINITY_DN71097_c0_g1_i1	67767_0:001188	67767_0:001188	42.857	91	48	2	26	298	481	567	1.36e-14	69.3
TRINITY_DN71093_c0_g1_i1	62324_0:002452	62324_0:002452	34.109	129	68	1	21	356	1064	1192	4.18e-19	83.6
TRINITY_DN49164_c0_g1_i7	28588_0:002d0c	28588_0:002d0c	39.091	110	67	0	332	3	387	496	2.44e-22	91.7
TRINITY_DN49172_c0_g1_i2	1218281_0:00043e	1218281_0:00043e	39.474	76	44	1	409	182	204	277	4.34e-10	63.5
TRINITY_DN49146_c3_g3_i1	104452_0:0009d5	104452_0:0009d5	24.026	462	290	15	321	1619	16	445	1.12e-20	100
TRINITY_DN49182_c0_g1_i2	319348_0:0016bd	319348_0:0016bd	35.802	81	49	1	1032	1274	105	182	9.66e-08	56.6
TRINITY_DN49137_c0_g1_i1	7029_0:0066a2	7029_0:0066a2	44.27	890	474	10	16	2649	366	1245	0	793
TRINITY_DN49140_c0_g1_i1	7029_0:002a48	7029_0:002a48	28.74	254	159	6	911	1666	137	370	1.49e-25	111
TRINITY_DN49198_c0_g1_i1	93721_0:005dc8	93721_0:005dc8	28.862	738	473	14	2406	265	706	1415	6.77e-89	309
TRINITY_DN49198_c0_g2_i1	7029_0:0066a2	7029_0:0066a2	28.743	334	207	9	970	2	232	545	1.23e-25	116
TRINITY_DN49149_c0_g1_i1	69820_0:0014d7	69820_0:0014d7	99.104	670	6	0	144	2153	1	670	0	1381
TRINITY_DN49117_c0_g1_i1	108931_0:0009f6	108931_0:0009f6	28.283	297	183	8	4291	5166	524	795	1.13e-24	114
TRINITY_DN49122_c0_g1_i1	7397_0:003c29	7397_0:003c29	41.758	91	36	3	1546	1286	45	122	4.96e-08	58.5
TRINITY_DN49118_c0_g1_i1	64793_0:001f23	64793_0:001f23	26.016	615	381	17	6559	4799	926	1494	3.67e-36	153
TRINITY_DN49119_c0_g1_i2	7130_0:003495	7130_0:003495	29.61	385	266	5	147	1301	246	625	2.19e-48	176
TRINITY_DN49128_c32_g1_i2	34740_0:004cac	34740_0:004cac	60	50	18	1	1693	1842	436	483	1.44e-09	65.1
TRINITY_DN49128_c37_g6_i1	113334_0:0025d0	113334_0:0025d0	33.712	528	315	13	1943	411	28	537	4.11e-85	281
TRINITY_DN49109_c1_g1_i2	315563_0:001ef1	315563_0:001ef1	27.65	217	130	7	2077	1466	1054	1256	1.26e-09	64.3
TRINITY_DN49108_c0_g1_i4	108931_0:0009f6	108931_0:0009f6	37.799	209	121	5	1647	2255	526	731	4.87e-29	128
TRINITY_DN49168_c0_g1_i2	1629725_0:001799	1629725_0:001799	50.82	61	30	0	1373	1555	48	108	2.05e-09	63.2
TRINITY_DN49163_c0_g1_i1	7029_0:001e7f	7029_0:001e7f	26.667	405	273	7	1670	474	611	997	3.28e-32	135
TRINITY_DN49103_c0_g1_i1	34740_0:0039ef	34740_0:0039ef	44.919	492	256	1	1321	2796	1241	1717	1.07e-126	422
TRINITY_DN49145_c0_g1_i1	315563_0:00024d	315563_0:00024d	22.464	552	404	11	2003	372	331	866	2.32e-25	115
TRINITY_DN49147_c0_g1_i1	139723_0:00232f	139723_0:00232f	36.823	277	153	7	647	1450	2001	2264	4e-47	179
TRINITY_DN49153_c0_g1_i1	7029_0:002a48	7029_0:002a48	47.097	155	82	0	2856	3320	131	285	3.69e-38	152
TRINITY_DN49173_c1_g1_i1	224129_0:001777	224129_0:001777	45.528	123	53	3	5544	5218	166	288	6.13e-22	105
TRINITY_DN49193_c0_g1_i4	7130_0:00007e	7130_0:00007e	44.737	114	60	3	914	576	16	127	1.2e-22	99.4
TRINITY_DN49196_c0_g1_i1	69820_0:002080	69820_0:002080	92.982	228	16	0	354	1037	1	228	4.28e-151	447
TRINITY_DN49141_c99_g5_i2	7029_0:002a48	7029_0:002a48	31.667	300	187	8	760	1647	139	424	1.03e-37	149
TRINITY_DN49170_c0_g1_i1	69820_0:002a7b	69820_0:002a7b	92.71	535	39	0	244	1848	1	535	0	1009
TRINITY_DN49112_c0_g1_i1	40932_0:004c9c	40932_0:004c9c	39.888	178	105	2	685	1215	444	620	1.53e-44	132
TRINITY_DN49194_c0_g1_i3	222816_0:0011dd	222816_0:0011dd	31.148	122	83	1	531	893	38	159	7.42e-10	65.1
TRINITY_DN49139_c0_g1_i2	51655_0:0017a5	51655_0:0017a5	51.961	102	46	1	313	609	372	473	1.85e-24	108
TRINITY_DN49104_c0_g1_i4	319348_0:00041d	319348_0:00041d	29.795	292	186	10	1359	499	33	310	2.32e-30	127
TRINITY_DN49171_c7_g1_i1	88501_0:0004e2	88501_0:0004e2	45.798	238	123	4	666	1373	1190	1423	1.07e-51	206
TRINITY_DN49171_c8_g1_i2	69820_0:001823	69820_0:001823	99.78	910	2	0	4837	2108	8	917	0	1609
TRINITY_DN49171_c10_g1_i5	286306_0:00152d	286306_0:00152d	27.354	223	125	12	3746	3135	1390	1594	1.79e-06	55.5
TRINITY_DN49171_c11_g3_i2	7460_0:001239	7460_0:001239	26.582	158	114	2	545	1015	9	165	6.57e-14	78.6
TRINITY_DN49200_c0_g1_i1	7493_0:0014ea	7493_0:0014ea	25.97	335	188	11	857	1846	188	467	4.9e-20	97.4
TRINITY_DN49161_c1_g1_i1	113334_0:002c8f	113334_0:002c8f	51.142	438	210	4	484	1791	6	441	2.81e-164	482
TRINITY_DN49123_c0_g1_i1	69820_0:0001a3	69820_0:0001a3	46.127	581	309	3	271	2007	1	579	3.54e-167	493
TRINITY_DN49111_c0_g1_i1	69820_0:0020a0	69820_0:0020a0	76.681	476	89	4	1919	3322	31	492	0	684
TRINITY_DN49189_c0_g1_i1	40932_0:004c9c	40932_0:004c9c	30.971	381	239	8	1279	185	267	639	4.23e-49	179
TRINITY_DN49101_c0_g1_i3	319348_0:00041d	319348_0:00041d	25.581	215	149	7	1261	641	84	295	3.41e-08	57.4
TRINITY_DN49159_c0_g1_i1	7167_0:0007f0	7167_0:0007f0	52.027	148	71	0	1098	1541	21	168	4.25e-35	143
TRINITY_DN49154_c1_g1_i3	7029_0:0037a1	7029_0:0037a1	48	75	39	0	2738	2962	6	80	2.23e-14	72.4
TRINITY_DN51427_c0_g1_i1	7200_0:002539	7200_0:002539	29.247	465	248	14	1668	3032	1040	1433	6.36e-37	154
TRINITY_DN51414_c0_g1_i1	69820_0:002fc5	69820_0:002fc5	96.314	624	23	0	95	1966	1	624	0	1243
TRINITY_DN51490_c0_g1_i1	7394_0:0011b7	7394_0:0011b7	29.609	179	113	2	772	236	640	805	3e-17	86.7
TRINITY_DN51498_c0_g1_i1	315563_0:00024d	315563_0:00024d	31.884	69	39	4	6	206	43	105	5.54e-06	43.5
TRINITY_DN51457_c0_g1_i1	69820_0:00391a	69820_0:00391a	34.574	188	114	4	736	197	1	187	3.94e-23	102
TRINITY_DN51469_c0_g1_i1	42026_0:002337	42026_0:002337	55.732	314	136	2	226	1161	36	348	1.93e-108	358
TRINITY_DN51483_c0_g1_i2	7397_0:003abb	7397_0:003abb	23.899	159	92	4	1462	1854	219	376	2.17e-07	56.6
TRINITY_DN51419_c0_g1_i2	104688_0:001d44	104688_0:001d44	29.787	235	124	9	931	248	3	203	9.45e-17	80.9
TRINITY_DN51485_c1_g1_i1	13037_0:000562	13037_0:000562	70.345	145	43	0	1367	933	1	145	2.84e-67	219
TRINITY_DN51489_c0_g1_i1	69820_0:002755	69820_0:002755	93.961	563	34	0	1959	271	1	563	0	1077
TRINITY_DN51428_c0_g1_i1	69820_0:0013f5	69820_0:0013f5	81.404	769	142	1	244	2550	1	768	0	1271
TRINITY_DN51422_c1_g1_i1	286306_0:001143	286306_0:001143	46.875	64	34	0	1143	952	17	80	6.38e-08	56.6
TRINITY_DN51492_c0_g1_i1	13686_0:000ef0	13686_0:000ef0	28.014	564	360	14	1730	111	42	583	7.71e-55	197
TRINITY_DN51446_c0_g1_i1	13037_0:0030fb	13037_0:0030fb	25.949	316	205	4	2084	1158	217	510	5.08e-08	60.1
TRINITY_DN51404_c8_g1_i1	7395_0:003a68	7395_0:003a68	32.826	460	276	11	1003	2310	1030	1480	1.22e-60	226
TRINITY_DN51470_c0_g1_i1	69820_0:00045f	69820_0:00045f	98.76	1048	13	0	4844	1701	1	1048	0	1805
TRINITY_DN51432_c0_g1_i1	7394_0:002c43	7394_0:002c43	45	180	92	3	886	1413	1541	1717	7.12e-36	144
TRINITY_DN51425_c2_g1_i1	34740_0:0015ea	34740_0:0015ea	51.724	87	39	1	487	227	47	130	2.46e-21	92
TRINITY_DN51416_c0_g1_i1	39758_0:002ad3	39758_0:002ad3	67.401	227	74	0	491	1171	405	631	5.99e-100	338
TRINITY_DN51454_c0_g1_i1	69820_0:00271e	69820_0:00271e	92.444	450	34	0	217	1566	1	450	0	795
TRINITY_DN51439_c0_g1_i1	69820_0:000768	69820_0:000768	88.43	121	14	0	1	363	296	416	9.21e-90	229
TRINITY_DN12083_c2_g1_i1	103372_0:0028ad	103372_0:0028ad	31.98	197	122	3	373	957	122	308	6.53e-22	102
TRINITY_DN12082_c0_g1_i1	568069_0:0050ac	568069_0:0050ac	77.222	180	41	0	166	705	683	862	3.55e-83	273
TRINITY_DN12000_c0_g1_i1	7004_0:0018cf	7004_0:0018cf	34.066	182	114	2	1145	1675	1	181	5.7e-21	101
TRINITY_DN12007_c0_g1_i1	7004_0:0035fa	7004_0:0035fa	38.462	156	86	5	121	567	381	533	1.1e-23	102
TRINITY_DN12002_c0_g1_i1	197043_0:001f44	197043_0:001f44	32.68	153	96	3	551	1003	311	458	1.04e-18	91.3
TRINITY_DN12030_c0_g1_i1	568069_0:003013	568069_0:003013	31.852	405	240	8	351	1484	479	874	1.08e-49	192
TRINITY_DN12085_c0_g1_i1	103372_0:0028ad	103372_0:0028ad	28.125	288	145	6	525	1310	119	370	5.23e-17	87
TRINITY_DN12073_c0_g1_i1	69820_0:000b5b	69820_0:000b5b	80.37	270	53	0	3	812	209	478	3.74e-161	459
TRINITY_DN12017_c0_g1_i1	76194_0:002d6c	76194_0:002d6c	27.473	182	120	6	1	519	337	515	5.43e-09	56.2
TRINITY_DN12016_c0_g1_i2	597456_0:0021de	597456_0:0021de	39.535	301	162	6	2513	1644	675	966	9.3e-45	178
TRINITY_DN29174_c0_g1_i1	7029_0:0046de	7029_0:0046de	44.565	92	51	0	281	6	107	198	1.09e-18	81.6
TRINITY_DN29119_c0_g1_i1	34740_0:004cac	34740_0:004cac	42.045	88	49	1	379	122	394	481	2.79e-11	65.9
TRINITY_DN29147_c2_g1_i1	69820_0:00066c	69820_0:00066c	96	25	1	0	2	76	251	275	4.89e-09	53.9
TRINITY_DN29132_c0_g1_i1	7091_0:000c1f	7091_0:000c1f	66.667	36	12	0	109	2	42	77	2.28e-09	58.5
TRINITY_DN29182_c0_g1_i1	246812_0:002c4e	246812_0:002c4e	100	30	0	0	90	1	191	220	2.1e-20	67.4
TRINITY_DN29178_c0_g1_i1	34740_0:004cac	34740_0:004cac	71.429	28	8	0	56	139	456	483	4.35e-07	47
TRINITY_DN9335_c0_g1_i2	315563_0:002087	315563_0:002087	28.431	204	142	3	341	943	4	206	7.8e-21	98.2
TRINITY_DN9347_c0_g1_i1	34740_0:0015ea	34740_0:0015ea	44.444	90	50	0	1156	887	35	124	1.05e-15	81.3
TRINITY_DN9308_c0_g1_i1	7168_0:000d46	7168_0:000d46	23.035	369	232	14	692	1717	129	472	3.42e-12	71.6
TRINITY_DN9323_c0_g1_i1	69820_0:000e1b	69820_0:000e1b	50.877	57	21	2	52	201	19	75	4.43e-09	52
TRINITY_DN9397_c0_g1_i1	69820_0:002d1c	69820_0:002d1c	96.429	28	1	0	1	84	255	282	1.23e-11	61.2
TRINITY_DN9301_c0_g1_i1	7397_0:003c29	7397_0:003c29	29.762	252	132	9	616	1305	3	231	2.64e-18	93.2
TRINITY_DN9314_c0_g1_i1	178035_0:0000ba	178035_0:0000ba	41.593	113	61	3	529	200	132	242	6.42e-19	84
TRINITY_DN79433_c0_g1_i1	51655_0:001a0f	51655_0:001a0f	71.875	32	9	0	361	266	391	422	2.93e-09	54.7
TRINITY_DN79500_c0_g1_i2	7004_0:00380f	7004_0:00380f	31.548	168	110	4	2123	1623	221	384	2.15e-15	81.3
TRINITY_DN45477_c0_g1_i1	7168_0:001342	7168_0:001342	33.613	238	153	5	138	842	6	241	1.42e-25	114
TRINITY_DN45404_c0_g1_i1	7425_0:0010f1	7425_0:0010f1	28.175	252	162	7	60	809	9	243	6.19e-18	82.8
TRINITY_DN45403_c0_g1_i1	7425_0:00089e	7425_0:00089e	81.707	82	15	0	578	333	41	122	5.63e-37	139
TRINITY_DN45419_c0_g1_i2	108931_0:0009f6	108931_0:0009f6	31.852	135	88	3	2	400	595	727	3.27e-20	94
TRINITY_DN45416_c0_g1_i1	7167_0:0025d0	7167_0:0025d0	73.214	56	15	0	426	259	19	74	6.71e-23	97.8
TRINITY_DN45451_c0_g1_i1	456900_0:000348	456900_0:000348	33.548	310	182	6	1984	2856	1	305	4.74e-49	177
TRINITY_DN45415_c0_g1_i2	222816_0:0011dd	222816_0:0011dd	28.099	121	86	1	1379	1020	4	124	2.03e-07	56.2
TRINITY_DN45432_c0_g1_i1	88501_0:002987	88501_0:002987	75.862	87	21	0	443	703	217	303	2.78e-40	162
TRINITY_DN45447_c0_g1_i2	7536_0:003b77	7536_0:003b77	27.829	327	208	11	725	1648	1128	1445	3.75e-21	103
TRINITY_DN45482_c0_g1_i1	219809_0:000bb9	219809_0:000bb9	79.07	43	9	0	129	1	1228	1270	3.69e-16	77.8
TRINITY_DN45455_c3_g1_i4	7168_0:00046d	7168_0:00046d	51.163	86	39	3	1323	1066	1	83	9.1e-16	83.6
TRINITY_DN45417_c0_g1_i1	34740_0:004cac	34740_0:004cac	72.093	43	12	0	2	130	441	483	1.38e-13	73.6
TRINITY_DN45430_c0_g2_i1	69820_0:002a59	69820_0:002a59	96.774	31	1	0	473	381	414	444	4.42e-14	70.1
TRINITY_DN45408_c0_g2_i1	7029_0:004ad2	7029_0:004ad2	48.571	70	36	0	213	4	132	201	2.59e-16	78.2
TRINITY_DN45408_c0_g1_i3	62324_0:000eba	62324_0:000eba	52.174	46	22	0	8	145	356	401	5.32e-10	62.8
TRINITY_DN45476_c0_g1_i3	29031_0:000c4c	29031_0:000c4c	30.841	214	125	7	851	1474	936	1132	4.19e-16	85.1
TRINITY_DN45476_c0_g2_i3	7029_0:006dee	7029_0:006dee	28.061	196	114	3	680	1267	102	270	5.19e-23	101
TRINITY_DN45471_c0_g1_i1	34740_0:0027e4	34740_0:0027e4	48.438	128	61	2	3166	2786	376	499	2.04e-39	117
TRINITY_DN85080_c0_g1_i1	69820_0:0008be	69820_0:0008be	89.286	28	3	0	84	1	305	332	1.63e-08	52.8
TRINITY_DN85005_c0_g1_i1	42026_0:00056b	42026_0:00056b	49.315	73	37	0	226	8	338	410	1.88e-17	79.7
TRINITY_DN50333_c0_g1_i1	568069_0:001825	568069_0:001825	38.739	222	126	5	2068	2727	146	359	2.72e-31	134
TRINITY_DN50318_c0_g1_i1	104452_0:002cd6	104452_0:002cd6	36.413	368	221	6	2976	1888	555	914	5.76e-58	222
TRINITY_DN50338_c0_g1_i2	568069_0:001825	568069_0:001825	38.397	237	129	7	3903	4607	145	366	1.52e-32	140
TRINITY_DN50315_c2_g1_i3	69820_0:000df2	69820_0:000df2	100	29	0	0	87	1	178	206	1.07e-13	65.5
TRINITY_DN50386_c0_g1_i7	64459_0:002f99	64459_0:002f99	51.282	78	28	1	204	1	122	199	1.14e-20	83.2
TRINITY_DN50336_c0_g1_i1	13249_0:0000f5	13249_0:0000f5	27.567	526	319	16	3818	2376	13	521	7.74e-31	131
TRINITY_DN50323_c1_g1_i2	69820_0:002e11	69820_0:002e11	90.26	616	60	0	75	1922	25	640	0	1136
TRINITY_DN50350_c0_g1_i5	535359_0:0007dd	535359_0:0007dd	23.137	255	177	6	3171	2431	1780	2023	3.97e-12	73.2
TRINITY_DN50355_c0_g1_i1	286306_0:000138	286306_0:000138	43.382	136	62	3	598	1002	558	679	3.69e-27	120
TRINITY_DN50342_c0_g1_i2	143995_0:0015f3	143995_0:0015f3	32.338	201	127	6	1227	1817	5	200	5.95e-20	98.6
TRINITY_DN50389_c0_g1_i4	69820_0:003704	69820_0:003704	31.894	417	266	6	6370	7584	69	479	2.91e-72	256
TRINITY_DN50306_c0_g3_i1	1218281_0:00043e	1218281_0:00043e	48.624	109	51	1	1090	764	228	331	2.16e-29	121
TRINITY_DN50306_c0_g4_i1	34740_0:002801	34740_0:002801	43.902	164	89	1	941	1432	1	161	7.41e-40	154
TRINITY_DN50306_c0_g1_i3	51655_0:000773	51655_0:000773	34.737	95	59	2	7	285	164	257	1.57e-14	51.6
TRINITY_DN50328_c0_g1_i1	7004_0:00380f	7004_0:00380f	30.921	304	178	6	164	979	106	409	1.61e-33	135
TRINITY_DN50372_c0_g1_i1	28612_0:004c5b	28612_0:004c5b	40	65	37	1	485	291	1092	1154	3.71e-07	55.5
TRINITY_DN50372_c0_g2_i1	37344_0:00208d	37344_0:00208d	24.233	326	224	10	232	1182	23	334	2.67e-07	55.1
TRINITY_DN50305_c1_g2_i2	69820_0:000504	69820_0:000504	92.857	28	2	0	3	86	22	49	1.97e-10	59.3
TRINITY_DN50305_c2_g3_i1	7213_0:002f33	7213_0:002f33	33.333	123	75	4	1552	1199	722	842	8.17e-12	51.6
TRINITY_DN50305_c2_g4_i1	197043_0:004bac	197043_0:004bac	32.5	160	86	6	1424	969	1	146	4.72e-11	68.2
TRINITY_DN50305_c2_g1_i3	7213_0:002f33	7213_0:002f33	27.119	118	80	2	1565	1909	722	836	5.99e-06	52.4
[truncated: 7,724 more rows]
