# Supplementary material for: Family dinner: Transcriptional plasticity of five Noctuidae (Lepidoptera) feeding on three host plant species
Source: Ecol Evol. 2022 Sep 6;12(9):e9258. doi: 10.1002/ece3.9258 (PMC9448971; doi:10.1002/ece3.9258)
Supplement: Supplementary file 35 — Table S11b [file ECE3-12-e9258-s054.xlsx]

## Sheet: Blad1
Supplementary Table 11b. BLASTX annotated genes using local detoxification gene family database.
Spodoptera littoralis
Gene_ID	stitle	sseqid	pident	length	mismatch	gapopen	qstart	qend	sstart	send	evalue	bitscore
TRINITY_DN205635_c0_g1_i1	6973_0:00359e	6973_0:00359e	31.395	86	54	1	7	264	716	796	2.27e-06	45.4
TRINITY_DN205683_c0_g1_i1	13037_0:000b4f	13037_0:000b4f	64	50	17	1	152	3	222	270	8.54e-12	62
TRINITY_DN205675_c0_g1_i1	69820_0:0034ad	69820_0:0034ad	55.952	84	36	1	1	249	51	134	2.06e-27	102
TRINITY_DN219160_c0_g1_i1	69820_0:000209	69820_0:000209	100	28	0	0	456	373	1160	1187	2.48e-10	59.3
TRINITY_DN219147_c0_g1_i1	69820_0:0019fb	69820_0:0019fb	100	112	0	0	1	336	274	385	6.74e-70	228
TRINITY_DN219106_c0_g1_i1	39758_0:002687	39758_0:002687	27.848	158	108	2	3	464	458	613	1.58e-16	77
TRINITY_DN219179_c0_g1_i1	568069_0:001825	568069_0:001825	44.262	61	34	0	209	27	312	372	2.69e-14	62.8
TRINITY_DN237489_c0_g1_i1	7029_0:000a42	7029_0:000a42	51.351	74	36	0	3	224	882	955	2.01e-17	75.9
TRINITY_DN237454_c0_g1_i1	168631_0:002459	168631_0:002459	33.333	105	49	5	263	532	461	559	1.31e-06	49.3
TRINITY_DN237438_c0_g1_i1	6973_0:002579	6973_0:002579	50.746	67	33	0	3	203	449	515	1.92e-17	77.4
TRINITY_DN237418_c0_g1_i1	7176_0:0049c2	7176_0:0049c2	35.065	77	48	1	244	20	135	211	1.19e-09	54.3
TRINITY_DN227877_c0_g1_i1	69820_0:001745	69820_0:001745	96.429	28	1	0	612	529	577	604	1.03e-10	62
TRINITY_DN227844_c0_g1_i1	34740_0:001701	34740_0:001701	32.422	256	146	9	732	1	222	462	2.68e-23	99.8
TRINITY_DN227815_c0_g1_i1	378494_0:000155	378494_0:000155	33.684	95	42	3	4	258	550	633	7.37e-09	55.8
TRINITY_DN227821_c0_g1_i1	166423_0:00191e	166423_0:00191e	27.835	194	132	2	284	865	42	227	7.58e-22	98.6
TRINITY_DN234698_c0_g1_i1	378494_0:000b0a	378494_0:000b0a	37.363	91	55	2	1	267	40	130	5.92e-13	63.2
TRINITY_DN234621_c0_g1_i1	6973_0:00685d	6973_0:00685d	29.293	99	70	0	7	303	401	499	1.02e-07	52.8
TRINITY_DN234688_c0_g1_i1	1049336_0:002dbd	1049336_0:002dbd	68.212	151	47	1	3	455	223	372	1.18e-47	165
TRINITY_DN202435_c0_g1_i1	29058_0:00109f	29058_0:00109f	25.412	425	267	15	1863	697	1329	1739	5.34e-22	103
TRINITY_DN202468_c0_g1_i1	34740_0:000c49	34740_0:000c49	67.532	77	25	0	232	2	117	193	1.55e-30	112
TRINITY_DN230273_c0_g1_i1	69820_0:00269d	69820_0:00269d	53.239	494	226	5	518	1993	1	491	0	564
TRINITY_DN230212_c0_g1_i1	133901_0:002c2e	133901_0:002c2e	37.705	122	76	0	1494	1859	28	149	1.86e-20	97.4
TRINITY_DN230205_c0_g1_i2	307658_0:000988	307658_0:000988	75	100	25	0	2	301	238	337	1.25e-31	116
TRINITY_DN230230_c0_g1_i1	69820_0:001d4d	69820_0:001d4d	95.522	134	6	0	3	404	391	524	4.96e-77	242
TRINITY_DN230215_c0_g1_i1	7029_0:0066a3	7029_0:0066a3	33.721	86	55	1	1	252	285	370	1.01e-12	63.2
TRINITY_DN230272_c0_g1_i1	67767_0:001188	67767_0:001188	41.005	378	213	4	3881	2778	462	839	6.15e-54	209
TRINITY_DN224010_c0_g1_i1	69820_0:00165b	69820_0:00165b	92	25	2	0	76	2	1044	1068	1.24e-08	52
TRINITY_DN224049_c0_g1_i1	69820_0:0024d3	69820_0:0024d3	97.403	77	2	0	231	1	855	931	2.66e-46	158
TRINITY_DN224006_c0_g1_i1	1049336_0:0000ad	1049336_0:0000ad	50	110	46	3	23	337	122	227	3.38e-24	97.4
TRINITY_DN231127_c0_g1_i1	454923_0:002f7d	454923_0:002f7d	26.05	238	165	5	1197	493	21	250	1.9e-12	69.3
TRINITY_DN231115_c0_g1_i1	7029_0:0066a3	7029_0:0066a3	37.838	74	46	0	2	223	538	611	8.37e-14	65.9
TRINITY_DN231129_c0_g1_i1	378494_0:002108	378494_0:002108	39.535	86	50	1	32	289	163	246	1.49e-11	60.8
TRINITY_DN231105_c0_g1_i1	42026_0:000213	42026_0:000213	42.857	91	45	1	1	252	659	749	1.66e-20	85.5
TRINITY_DN215498_c0_g1_i1	67767_0:000874	67767_0:000874	58.14	86	36	0	40	297	225	310	1.25e-24	97.8
TRINITY_DN246362_c0_g1_i1	6973_0:00359e	6973_0:00359e	36.709	79	43	2	266	51	403	481	9.19e-08	49.3
TRINITY_DN246398_c0_g1_i1	88501_0:000b3a	88501_0:000b3a	38.144	97	60	0	7	297	4	100	3.61e-14	67
TRINITY_DN246307_c0_g1_i1	6973_0:0014be	6973_0:0014be	31.081	74	50	1	3	224	59	131	5.58e-09	52
TRINITY_DN242082_c0_g1_i1	69820_0:002499	69820_0:002499	85.714	28	4	0	84	1	499	526	2.24e-08	53.1
TRINITY_DN242033_c0_g1_i1	7375_0:000346	7375_0:000346	64.062	64	22	1	5	196	510	572	5.84e-25	97.4
TRINITY_DN212452_c0_g1_i1	315563_0:002c69	315563_0:002c69	50	76	38	0	230	3	1157	1232	5.67e-19	80.5
TRINITY_DN212403_c0_g1_i1	597456_0:000678	597456_0:000678	58.73	126	51	1	2	379	85	209	5.82e-46	159
TRINITY_DN211819_c0_g1_i1	69820_0:003075	69820_0:003075	29.496	139	94	1	538	122	286	420	5.83e-15	73.2
TRINITY_DN211858_c0_g1_i1	132113_0:00169c	132113_0:00169c	60.759	79	31	0	237	1	574	652	1.4e-25	99.8
TRINITY_DN211847_c0_g1_i1	6973_0:003595	6973_0:003595	35.443	79	48	1	2	238	717	792	8.36e-07	46.2
TRINITY_DN212810_c0_g1_i1	132113_0:0027d8	132113_0:0027d8	53.659	82	38	0	308	63	429	510	2.79e-21	88.6
TRINITY_DN212821_c0_g1_i1	69820_0:002dc1	69820_0:002dc1	97.143	35	1	0	106	2	253	287	3.13e-14	70.5
TRINITY_DN212828_c0_g1_i1	112268_0:002ae0	112268_0:002ae0	86.957	23	3	0	3	71	1705	1727	4.86e-06	46.2
TRINITY_DN232756_c0_g1_i1	125945_0:00010f	125945_0:00010f	45.299	117	45	3	295	2	24	140	2.02e-20	83.2
TRINITY_DN232717_c0_g1_i1	307658_0:00097c	307658_0:00097c	100	248	0	0	744	1	1	248	2.21e-165	474
TRINITY_DN232791_c0_g1_i1	6973_0:00363d	6973_0:00363d	64.407	59	21	0	254	78	129	187	1.37e-20	85.5
TRINITY_DN232785_c0_g1_i1	45779_0:002d59	45779_0:002d59	67.816	87	28	0	266	6	11	97	3.93e-38	124
TRINITY_DN232731_c0_g1_i1	166361_0:0021b8	166361_0:0021b8	38.462	78	48	0	286	53	67	144	6.05e-13	62
TRINITY_DN232787_c0_g1_i1	7029_0:0075c9	7029_0:0075c9	80.374	107	21	0	58	378	27	133	2.92e-58	191
TRINITY_DN232740_c0_g1_i1	54969_0:003835	54969_0:003835	44	75	31	4	475	275	689	760	2.75e-13	67.8
TRINITY_DN232704_c0_g1_i1	51655_0:004105	51655_0:004105	60.526	76	30	0	228	1	1	76	8.31e-25	95.9
TRINITY_DN232716_c0_g1_i1	7375_0:002ba6	7375_0:002ba6	33.333	210	130	6	802	185	8	211	6.29e-36	129
TRINITY_DN219795_c0_g1_i1	7029_0:00778a	7029_0:00778a	48.936	47	24	0	2	142	1220	1266	1.56e-10	58.2
TRINITY_DN226961_c0_g1_i1	7029_0:0007ef	7029_0:0007ef	43.137	51	29	0	2	154	1042	1092	1.27e-06	46.6
TRINITY_DN226940_c0_g1_i1	69820_0:002814	69820_0:002814	95.312	64	3	0	2	193	1	64	9.43e-37	131
TRINITY_DN252918_c0_g1_i1	1218281_0:000ac0	1218281_0:000ac0	54	50	23	0	9	158	779	828	1.49e-11	60.8
TRINITY_DN252429_c0_g1_i1	454923_0:002e1f	454923_0:002e1f	49.057	53	23	2	216	58	378	426	4.12e-07	46.6
TRINITY_DN254794_c0_g1_i1	69820_0:0002f2	69820_0:0002f2	79.592	49	10	0	180	34	922	970	6.64e-18	77.4
TRINITY_DN235778_c0_g1_i1	6973_0:002f85	6973_0:002f85	59.596	99	40	0	1185	889	169	267	1.27e-34	137
TRINITY_DN235758_c0_g1_i1	454923_0:002e1f	454923_0:002e1f	29.703	101	70	1	305	3	282	381	2.56e-09	54.3
TRINITY_DN253983_c0_g1_i1	69820_0:002857	69820_0:002857	100	22	0	0	282	217	43	64	4.51e-08	50.4
TRINITY_DN202964_c0_g1_i1	51655_0:00428a	51655_0:00428a	67.593	108	35	0	324	1	106	213	1.64e-45	149
TRINITY_DN202931_c0_g1_i1	7539_0:002e3c	7539_0:002e3c	54.545	66	29	1	205	8	87	151	4.27e-17	73.9
TRINITY_DN202919_c0_g1_i2	7282_0:000d69	7282_0:000d69	41.284	109	64	0	892	566	1	109	2.37e-14	75.9
TRINITY_DN203596_c0_g1_i1	69820_0:00268e	69820_0:00268e	72.414	29	7	1	390	476	408	435	2.14e-06	47.8
TRINITY_DN203585_c0_g1_i1	125945_0:000120	125945_0:000120	82.609	46	8	0	3	140	138	183	9.23e-21	85.1
TRINITY_DN203592_c0_g1_i1	113334_0:003bfc	113334_0:003bfc	100	28	0	0	467	384	223	250	2.06e-12	65.1
TRINITY_DN203586_c0_g1_i1	69820_0:0000d4	69820_0:0000d4	100	32	0	0	300	205	190	221	6.84e-16	72.4
TRINITY_DN203511_c0_g1_i1	64459_0:000330	64459_0:000330	69.118	68	21	0	9	212	241	308	1.14e-25	99.8
TRINITY_DN203522_c0_g1_i1	69820_0:002c1d	69820_0:002c1d	68.627	51	16	0	1	153	78	128	9.03e-14	69.3
TRINITY_DN201559_c0_g1_i1	7070_0:00066a	7070_0:00066a	32.292	96	65	0	310	23	246	341	6.4e-14	67.4
TRINITY_DN201515_c0_g1_i1	66420_0:001329	66420_0:001329	44.444	90	50	0	272	3	543	632	6.32e-23	92.8
TRINITY_DN201504_c0_g1_i1	37344_0:0000c8	37344_0:0000c8	38.462	78	38	2	60	266	24	100	9.14e-09	52
TRINITY_DN201542_c0_g1_i1	143995_0:001601	143995_0:001601	51.25	80	39	0	489	250	592	671	3.2e-21	90.9
TRINITY_DN201548_c0_g1_i1	7375_0:003931	7375_0:003931	39.739	307	163	6	1656	742	350	636	1.54e-42	165
TRINITY_DN201538_c0_g1_i1	1049336_0:0015fc	1049336_0:0015fc	55.19	395	173	4	1185	4	27	418	1.05e-155	455
TRINITY_DN209861_c0_g1_i1	378494_0:001478	378494_0:001478	83.178	107	12	2	315	1	32	134	1.12e-53	178
TRINITY_DN209806_c0_g1_i1	7029_0:0066a2	7029_0:0066a2	44.173	369	196	6	1097	9	675	1039	1.51e-100	324
TRINITY_DN209882_c0_g1_i1	166361_0:00286a	166361_0:00286a	44.444	72	40	0	8	223	124	195	3.49e-14	67
TRINITY_DN231450_c0_g1_i1	197043_0:007629	197043_0:007629	33.036	112	72	1	336	1	37	145	4.47e-07	48.1
TRINITY_DN231499_c0_g1_i1	1218281_0:000ac0	1218281_0:000ac0	44.898	49	27	0	148	2	741	789	5.28e-09	52.8
TRINITY_DN231411_c0_g1_i1	30025_0:001fa4	30025_0:001fa4	33.992	253	148	11	646	1371	39	283	5.65e-36	137
TRINITY_DN231491_c0_g1_i1	6973_0:0043b3	6973_0:0043b3	37.879	66	37	3	2	193	71	134	5.72e-06	44.3
TRINITY_DN231449_c0_g1_i1	34740_0:003b90	34740_0:003b90	41.538	65	36	1	203	9	637	699	2.51e-07	50.8
TRINITY_DN211238_c0_g1_i1	108931_0:0009f6	108931_0:0009f6	54.545	44	20	0	94	225	395	438	3.92e-09	53.9
TRINITY_DN211241_c0_g1_i1	307658_0:0008ff	307658_0:0008ff	99.338	151	1	0	455	3	227	377	7.61e-102	301
TRINITY_DN211292_c0_g1_i1	29058_0:0019c3	29058_0:0019c3	96.296	27	1	0	318	398	177	203	3.55e-11	60.8
TRINITY_DN200878_c0_g1_i1	69820_0:003704	69820_0:003704	97.351	151	4	0	2	454	428	578	3.54e-105	313
TRINITY_DN200809_c0_g1_i1	307658_0:000656	307658_0:000656	100	97	0	0	292	2	1	97	1.7e-60	205
TRINITY_DN236960_c0_g1_i1	7029_0:0053f7	7029_0:0053f7	67.5	40	13	0	147	266	1405	1444	3.98e-16	60.8
TRINITY_DN236913_c0_g1_i1	133901_0:000269	133901_0:000269	50.459	109	54	0	327	1	1378	1486	1.77e-27	106
TRINITY_DN236923_c0_g1_i1	1049336_0:000d23	1049336_0:000d23	66.667	99	32	1	295	2	136	234	6.17e-42	146
TRINITY_DN236998_c0_g1_i1	7029_0:001e7f	7029_0:001e7f	48.889	45	23	0	137	271	798	842	3.98e-08	51.2
TRINITY_DN236969_c0_g1_i1	7395_0:000c68	7395_0:000c68	50	78	37	1	235	2	971	1046	2.22e-20	84.7
TRINITY_DN200379_c0_g1_i1	7260_0:000179	7260_0:000179	34.375	96	59	1	417	130	90	181	4.75e-09	54.7
TRINITY_DN200316_c0_g1_i1	1049336_0:000084	1049336_0:000084	51.25	80	38	1	16	252	197	276	6.49e-24	95.1
TRINITY_DN254558_c0_g1_i1	69820_0:0024ae	69820_0:0024ae	83.333	90	15	0	2	271	110	199	8.13e-48	154
TRINITY_DN208527_c0_g1_i1	378494_0:006120	378494_0:006120	48.78	82	42	0	248	3	22	103	2.16e-19	80.9
TRINITY_DN208589_c0_g1_i2	69820_0:002789	69820_0:002789	95.763	118	5	0	354	1	261	378	1.18e-74	232
TRINITY_DN242377_c0_g1_i1	7029_0:0066a3	7029_0:0066a3	37.113	97	59	2	1	288	303	398	1.1e-11	60.8
TRINITY_DN242389_c0_g1_i1	6973_0:002ec2	6973_0:002ec2	53.061	49	23	0	219	73	364	412	1e-10	57
TRINITY_DN242318_c0_g1_i1	69820_0:000cc9	69820_0:000cc9	92.593	27	2	0	1	81	461	487	2.62e-10	57
TRINITY_DN242395_c0_g1_i1	51655_0:0017a5	51655_0:0017a5	29.193	161	98	5	199	648	262	417	4.94e-10	60.1
TRINITY_DN204559_c0_g1_i1	7130_0:003495	7130_0:003495	62.5	32	12	0	4	99	592	623	3.67e-06	49.3
TRINITY_DN203744_c0_g1_i1	34740_0:00281f	34740_0:00281f	68.75	32	10	0	33	128	6	37	1.36e-07	50.4
TRINITY_DN242730_c0_g1_i1	51655_0:003823	51655_0:003823	31.967	122	74	2	556	218	166	287	9.72e-10	58.5
TRINITY_DN242713_c0_g1_i1	7004_0:002ba2	7004_0:002ba2	33.929	56	36	1	255	91	1185	1240	6.42e-07	46.6
TRINITY_DN225202_c0_g1_i1	13037_0:000561	13037_0:000561	31.169	77	49	1	3	221	62	138	3.4e-06	43.1
TRINITY_DN225281_c0_g1_i1	79782_0:002af1	79782_0:002af1	56	50	22	0	324	175	68	117	4.08e-10	57
TRINITY_DN242835_c0_g1_i1	178035_0:002495	178035_0:002495	51.111	45	16	1	306	190	249	293	2.52e-06	45.8
TRINITY_DN244858_c0_g1_i1	38123_0:000bd0	38123_0:000bd0	24.771	109	76	2	3	311	115	223	9.24e-06	46.2
TRINITY_DN244855_c0_g1_i1	7395_0:003ad6	7395_0:003ad6	27.381	168	117	1	2	490	1766	1933	2.17e-17	80.1
TRINITY_DN244882_c0_g1_i1	40932_0:004c9c	40932_0:004c9c	35.897	117	63	3	318	1	351	466	1.91e-15	72
TRINITY_DN204755_c0_g1_i1	69820_0:00147e	69820_0:00147e	96.667	30	1	0	283	372	1	30	4.81e-12	62
TRINITY_DN223697_c0_g1_i1	69820_0:001c3e	69820_0:001c3e	57.895	38	16	0	187	300	40	77	8.56e-09	52.8
TRINITY_DN223657_c0_g1_i1	51655_0:003c5d	51655_0:003c5d	45.205	73	39	1	252	34	71	142	2.33e-13	64.3
TRINITY_DN223700_c0_g1_i1	286306_0:0042c9	286306_0:0042c9	42.254	71	37	2	14	220	569	637	2.18e-11	58.9
TRINITY_DN223675_c0_g1_i1	28612_0:005943	28612_0:005943	58.824	51	21	0	156	4	1	51	1.9e-14	67.4
TRINITY_DN221649_c0_g1_i1	69820_0:002885	69820_0:002885	92.593	27	2	0	83	3	66	92	1.12e-11	60.5
TRINITY_DN213193_c0_g1_i1	217634_0:002e64	217634_0:002e64	42.647	68	38	1	212	9	268	334	3.6e-10	55.5
TRINITY_DN211417_c0_g1_i1	7070_0:00066a	7070_0:00066a	28.571	77	55	0	37	267	262	338	7.79e-08	49.3
TRINITY_DN211432_c0_g1_i1	1041015_0:0005f6	1041015_0:0005f6	71.951	82	23	0	248	3	57	138	7.51e-39	133
TRINITY_DN250802_c0_g1_i1	76194_0:000eca	76194_0:000eca	89.655	29	3	0	331	417	529	557	6.63e-11	60.5
TRINITY_DN215106_c0_g1_i1	1049336_0:004750	1049336_0:004750	80.451	133	26	0	2	400	119	251	3.55e-72	231
TRINITY_DN215193_c0_g1_i1	6973_0:0008ce	6973_0:0008ce	32.955	88	45	1	1	222	1395	1482	1.11e-08	51.6
TRINITY_DN248104_c0_g1_i1	7029_0:004ad5	7029_0:004ad5	36.19	105	63	3	1087	1392	87	190	7.88e-10	63.2
TRINITY_DN248167_c0_g1_i1	7397_0:003abb	7397_0:003abb	29.592	98	44	1	423	205	288	385	7.54e-07	48.9
TRINITY_DN243822_c0_g1_i1	568069_0:003013	568069_0:003013	38.889	90	52	2	269	6	769	857	1.94e-12	62.8
TRINITY_DN243853_c0_g1_i1	7029_0:0066a3	7029_0:0066a3	41.791	67	38	1	203	6	889	955	6.91e-17	74.3
TRINITY_DN230400_c0_g1_i1	378494_0:001eef	378494_0:001eef	53.521	71	33	0	1	213	130	200	3.04e-23	92.4
TRINITY_DN230335_c0_g1_i1	69820_0:000865	69820_0:000865	92.857	28	2	0	85	2	97	124	2.78e-06	51.2
TRINITY_DN230365_c0_g1_i1	7394_0:0025a1	7394_0:0025a1	49.6	125	60	2	555	181	373	494	1.16e-33	127
TRINITY_DN244346_c0_g1_i1	79782_0:002af1	79782_0:002af1	55.844	77	21	2	193	2	242	318	3.94e-20	83.6
TRINITY_DN244360_c0_g1_i1	166361_0:0008ef	166361_0:0008ef	35.556	90	58	0	277	8	334	423	1.85e-13	67
TRINITY_DN244372_c0_g1_i1	7200_0:00026f	7200_0:00026f	59.756	82	33	0	276	31	255	336	8.22e-23	90.9
TRINITY_DN247075_c0_g1_i1	67767_0:0024d3	67767_0:0024d3	34.568	81	40	3	274	53	491	565	6.39e-07	47
TRINITY_DN238464_c0_g1_i1	7029_0:0066a3	7029_0:0066a3	29.787	329	212	9	1067	90	889	1201	9.19e-34	135
TRINITY_DN238418_c0_g1_i1	286306_0:001f2b	286306_0:001f2b	34.211	114	27	3	344	9	849	916	1.13e-08	53.1
TRINITY_DN245637_c0_g1_i1	29029_0:000582	29029_0:000582	45.745	94	44	1	1	282	32	118	3.56e-19	79
TRINITY_DN245684_c0_g1_i1	1049336_0:000130	1049336_0:000130	37.647	85	47	2	239	3	388	472	2.45e-10	56.2
TRINITY_DN245658_c0_g1_i1	132113_0:00169a	132113_0:00169a	41.401	157	87	2	457	2	368	524	2.66e-32	122
TRINITY_DN245608_c0_g1_i1	286306_0:001ad8	286306_0:001ad8	38.182	55	34	0	97	261	1	55	8.39e-07	46.6
TRINITY_DN245656_c0_g1_i1	7029_0:00778a	7029_0:00778a	39.286	56	34	0	6	173	1211	1266	5.6e-08	51.2
TRINITY_DN238944_c0_g1_i1	286306_0:002552	286306_0:002552	36.842	76	48	0	72	299	463	538	8.16e-10	55.5
TRINITY_DN238925_c0_g1_i1	79782_0:002aa6	79782_0:002aa6	47.368	38	20	0	129	16	384	421	5.93e-06	43.5
TRINITY_DN238910_c0_g1_i1	378494_0:0057b8	378494_0:0057b8	35.526	76	47	1	53	274	13	88	2.48e-08	51.2
TRINITY_DN217557_c0_g1_i1	88501_0:000f19	88501_0:000f19	38.926	149	77	5	3	437	56	194	3.52e-20	88.6
TRINITY_DN217522_c0_g1_i1	7029_0:0016eb	7029_0:0016eb	50	104	44	2	8	304	605	705	3.54e-24	96.7
TRINITY_DN217520_c0_g1_i1	34740_0:001e22	34740_0:001e22	55.556	36	16	0	74	181	115	150	3.94e-07	42.7
TRINITY_DN237856_c0_g1_i1	568069_0:00003c	568069_0:00003c	28.058	139	71	3	14	352	970	1105	3.07e-08	52
TRINITY_DN237854_c0_g1_i1	133901_0:0001f2	133901_0:0001f2	38.462	78	48	0	319	86	1115	1192	3.55e-08	51.2
TRINITY_DN237883_c0_g1_i1	441921_0:001ceb	441921_0:001ceb	60.241	83	33	0	251	3	18	100	7.8e-34	113
TRINITY_DN239326_c0_g1_i1	7397_0:003abb	7397_0:003abb	42.105	133	71	3	439	44	192	319	4.73e-27	106
TRINITY_DN239310_c0_g1_i1	454923_0:003027	454923_0:003027	52.055	73	35	0	1	219	117	189	2.33e-24	92.8
TRINITY_DN203046_c0_g1_i1	62324_0:00224a	62324_0:00224a	33.962	106	55	3	114	416	574	669	2.76e-14	71.6
TRINITY_DN203056_c0_g1_i1	246812_0:001817	246812_0:001817	50.996	251	112	3	57	794	3	247	1.51e-76	241
TRINITY_DN203058_c0_g1_i1	7029_0:000324	7029_0:000324	55.172	58	26	0	83	256	91	148	3.16e-19	81.6
TRINITY_DN230452_c0_g1_i1	222816_0:000390	222816_0:000390	27.815	151	97	4	467	15	95	233	6.88e-10	57.8
TRINITY_DN230492_c0_g1_i1	378494_0:00492e	378494_0:00492e	30.088	113	77	2	82	420	111	221	2.14e-11	62
TRINITY_DN223341_c0_g1_i1	34740_0:000183	34740_0:000183	69.231	26	8	0	79	2	150	175	3.73e-07	49.7
TRINITY_DN207965_c0_g1_i1	51655_0:004252	51655_0:004252	37.079	89	47	2	2	256	101	184	1.81e-11	59.7
TRINITY_DN207936_c0_g1_i1	520822_0:0005ac	520822_0:0005ac	33.766	77	51	0	235	5	1856	1932	1.24e-08	51.2
TRINITY_DN207912_c0_g1_i1	454923_0:002f1a	454923_0:002f1a	57.143	35	15	0	257	361	1	35	6.45e-06	45.1
TRINITY_DN207934_c0_g1_i1	1049336_0:0045c1	1049336_0:0045c1	81.481	108	19	1	504	184	511	618	1.97e-57	191
TRINITY_DN207995_c0_g1_i2	133901_0:000422	133901_0:000422	32.039	103	70	0	311	3	106	208	1.06e-16	76.3
TRINITY_DN207941_c0_g1_i1	69820_0:002c27	69820_0:002c27	96.429	28	1	0	85	2	1278	1305	1.84e-11	62
TRINITY_DN243364_c0_g1_i1	219809_0:002a00	219809_0:002a00	38.889	72	44	0	4	219	300	371	1.49e-11	59.3
TRINITY_DN243322_c0_g1_i1	69820_0:000236	69820_0:000236	96.296	27	1	0	82	2	1089	1115	8.95e-13	65.9
TRINITY_DN211540_c0_g1_i1	69820_0:00367d	69820_0:00367d	92.857	28	2	0	405	322	1646	1673	2.03e-09	55.8
TRINITY_DN211544_c0_g1_i1	51655_0:003823	51655_0:003823	50.515	97	48	0	4	294	175	271	4.79e-27	104
TRINITY_DN211529_c0_g1_i1	66420_0:00138f	66420_0:00138f	45.714	70	30	2	338	129	550	611	2.53e-09	54.7
TRINITY_DN237109_c0_g1_i1	1218281_0:00043e	1218281_0:00043e	57.447	47	19	1	97	237	200	245	9.16e-09	54.3
TRINITY_DN237118_c0_g1_i1	378494_0:00492e	378494_0:00492e	47.541	61	30	2	65	244	201	260	1.09e-06	45.8
TRINITY_DN212092_c0_g1_i1	1049336_0:000084	1049336_0:000084	50.575	87	43	0	264	4	9	95	8.76e-21	86.7
TRINITY_DN241340_c0_g1_i1	7004_0:001548	7004_0:001548	63.636	66	24	0	355	158	26	91	2.36e-22	94.4
TRINITY_DN241307_c0_g1_i1	104688_0:0021f5	104688_0:0021f5	51.923	52	24	1	537	382	443	493	1.41e-08	54.7
TRINITY_DN223984_c0_g1_i1	217634_0:0025d7	217634_0:0025d7	35.484	124	80	0	372	1	253	376	4.64e-21	89.7
TRINITY_DN210784_c0_g1_i1	69820_0:002513	69820_0:002513	95.2	125	6	0	462	88	1	125	7.62e-77	241
TRINITY_DN210723_c0_g1_i1	246812_0:001d4d	246812_0:001d4d	100	28	0	0	1	84	1035	1062	1.73e-11	63.5
TRINITY_DN234365_c0_g1_i1	1049336_0:000084	1049336_0:000084	65.217	69	24	0	227	21	29	97	3.72e-26	100
TRINITY_DN234324_c0_g1_i1	34740_0:001e22	34740_0:001e22	47.368	57	24	2	73	225	153	209	4.29e-08	37.7
TRINITY_DN208376_c0_g1_i1	34740_0:001d54	34740_0:001d54	36.364	77	46	2	62	283	152	228	1.73e-06	47.8
TRINITY_DN208349_c0_g1_i1	7394_0:0025a1	7394_0:0025a1	48.684	76	38	1	1	228	421	495	6.11e-19	83.2
TRINITY_DN232310_c0_g1_i1	83485_0:0005b9	83485_0:0005b9	29.932	147	89	5	474	40	1178	1312	6.9e-12	63.9
TRINITY_DN232344_c0_g1_i1	69820_0:00383f	69820_0:00383f	92.683	41	3	0	3	125	67	107	1.97e-18	80.9
TRINITY_DN237903_c0_g1_i1	7395_0:000c68	7395_0:000c68	45.946	74	37	1	214	2	683	756	5.68e-15	71.2
TRINITY_DN237953_c0_g1_i1	197043_0:00751d	197043_0:00751d	34.667	75	49	0	3	227	1136	1210	1.55e-09	53.9
TRINITY_DN237913_c0_g1_i1	7130_0:002ee5	7130_0:002ee5	37.143	70	44	0	289	80	8	77	1.05e-07	53.5
TRINITY_DN254123_c0_g1_i1	34740_0:001e22	34740_0:001e22	69.444	36	11	0	112	5	129	164	1.84e-10	57.8
TRINITY_DN254166_c0_g1_i1	6973_0:00363d	6973_0:00363d	48.936	94	48	0	517	236	98	191	6e-23	96.3
TRINITY_DN248267_c0_g1_i1	69820_0:002fc1	69820_0:002fc1	98.039	102	2	0	2	307	723	824	3.07e-51	174
TRINITY_DN248278_c0_g1_i1	568069_0:00003c	568069_0:00003c	44.755	143	78	1	430	5	963	1105	1.21e-33	130
TRINITY_DN248258_c0_g1_i1	93721_0:005dc8	93721_0:005dc8	30.769	91	60	2	317	48	1133	1221	3.72e-06	45.4
TRINITY_DN248219_c0_g1_i1	69820_0:002e1b	69820_0:002e1b	96.429	28	1	0	356	439	68	95	1.33e-09	57
TRINITY_DN255051_c0_g1_i1	69820_0:0015a5	69820_0:0015a5	100	22	0	0	1	66	126	147	4.93e-06	48.9
TRINITY_DN214114_c0_g1_i1	7038_0:000e8d	7038_0:000e8d	51.923	52	24	1	99	251	17	68	1.04e-08	51.2
TRINITY_DN214165_c0_g1_i1	197043_0:00751d	197043_0:00751d	58.491	53	21	1	46	201	1856	1908	6.85e-10	57
TRINITY_DN214130_c0_g1_i1	7200_0:00026f	7200_0:00026f	46.667	60	32	0	92	271	185	244	2.28e-08	51.6
TRINITY_DN214169_c0_g1_i1	69820_0:0028bc	69820_0:0028bc	100	28	0	0	4	87	508	535	8.38e-12	63.5
TRINITY_DN203242_c0_g1_i1	1049336_0:001698	1049336_0:001698	69.62	158	48	0	474	1	253	410	2.47e-73	235
TRINITY_DN203272_c0_g1_i1	108931_0:002c71	108931_0:002c71	37.895	95	57	1	89	373	1336	1428	1.65e-14	70.1
TRINITY_DN203249_c0_g1_i1	52612_0:00409e	52612_0:00409e	35.065	77	47	2	154	384	878	951	4.56e-06	46.2
TRINITY_DN203206_c0_g1_i1	69820_0:000209	69820_0:000209	95.833	24	1	0	203	274	79	102	9.71e-08	49.3
TRINITY_DN203224_c0_g1_i1	54969_0:00177b	54969_0:00177b	57.377	61	26	0	1	183	523	583	1.73e-19	82
TRINITY_DN203204_c0_g1_i1	166361_0:001881	166361_0:001881	62.903	62	23	0	203	388	57	118	5.78e-21	87
TRINITY_DN251011_c0_g1_i1	69820_0:0028bc	69820_0:0028bc	100	22	0	0	3	68	354	375	7.21e-09	52
TRINITY_DN209159_c0_g1_i1	51655_0:004041	51655_0:004041	52.83	159	75	0	2	478	40	198	3.18e-35	124
TRINITY_DN209112_c0_g1_i1	6973_0:00425b	6973_0:00425b	43.056	72	40	1	221	6	153	223	1.04e-11	59.7
TRINITY_DN209145_c0_g1_i1	29029_0:0002ef	29029_0:0002ef	50.725	69	34	0	34	240	115	183	2.78e-15	68.6
TRINITY_DN207056_c0_g1_i1	69820_0:0034cf	69820_0:0034cf	41.86	43	25	0	26	154	212	254	3.82e-06	43.9
TRINITY_DN207010_c0_g1_i1	1049336_0:000130	1049336_0:000130	52.941	51	24	0	201	49	490	540	2.8e-11	58.9
TRINITY_DN207065_c0_g1_i1	34740_0:001e22	34740_0:001e22	56.522	46	20	0	1	138	151	196	9.11e-10	60.5
TRINITY_DN207029_c0_g1_i1	7038_0:0014c3	7038_0:0014c3	53.846	52	24	0	5	160	187	238	5.07e-12	61.2
TRINITY_DN207007_c0_g1_i1	66420_0:001be1	66420_0:001be1	33.333	75	48	1	286	68	512	586	5.1e-08	53.1
TRINITY_DN232488_c0_g1_i1	7091_0:00291f	7091_0:00291f	70	30	9	0	1142	1053	51	80	1.99e-06	47.4
TRINITY_DN232442_c0_g1_i1	51655_0:004325	51655_0:004325	51.408	142	69	0	1	426	127	268	1.88e-25	102
TRINITY_DN232417_c0_g1_i1	7029_0:00757d	7029_0:00757d	31.25	304	197	4	3	905	54	348	2.81e-22	100
TRINITY_DN236429_c0_g1_i1	6973_0:001cef	6973_0:001cef	57.895	76	32	0	367	140	855	930	1.67e-21	90.1
TRINITY_DN236497_c0_g1_i1	7167_0:0025d0	7167_0:0025d0	66.176	68	23	0	236	33	4	71	5.82e-26	102
TRINITY_DN240755_c0_g1_i1	1049336_0:001698	1049336_0:001698	77.941	68	15	0	5	208	437	504	4.45e-21	86.3
TRINITY_DN240796_c0_g1_i1	51655_0:000819	51655_0:000819	96.154	26	1	0	3	80	1379	1404	1.41e-09	60.5
TRINITY_DN244013_c0_g1_i1	104452_0:0004ac	104452_0:0004ac	36.508	63	38	2	272	90	18	80	2.73e-06	46.2
TRINITY_DN244068_c0_g1_i1	7029_0:007fcf	7029_0:007fcf	68.421	38	12	0	421	308	175	212	1.99e-10	58.5
TRINITY_DN244040_c0_g1_i1	7395_0:000c68	7395_0:000c68	30.542	203	126	6	23	598	916	1114	3.07e-23	99.8
TRINITY_DN236752_c0_g1_i1	69820_0:00269d	69820_0:00269d	95.652	23	1	0	973	1041	52	74	2.24e-06	50.8
TRINITY_DN228459_c0_g1_i1	39758_0:004c96	39758_0:004c96	35.628	247	155	3	1472	735	594	837	3.89e-28	121
TRINITY_DN228500_c0_g1_i1	7029_0:00778a	7029_0:00778a	36.126	191	96	3	1582	1010	1102	1266	1.75e-11	69.3
TRINITY_DN228464_c0_g1_i1	121845_0:000a48	121845_0:000a48	46.341	123	65	1	673	308	68	190	3.24e-35	125
TRINITY_DN228474_c0_g1_i1	67767_0:001188	67767_0:001188	43.617	94	50	1	273	1	549	642	1.35e-19	83.2
TRINITY_DN228437_c0_g1_i1	441921_0:00276f	441921_0:00276f	35.714	84	53	1	411	160	121	203	5.74e-08	51.6
TRINITY_DN228422_c0_g1_i1	7029_0:00474a	7029_0:00474a	59.33	209	85	0	628	2	814	1022	1.38e-81	265
TRINITY_DN228481_c0_g1_i1	51655_0:004292	51655_0:004292	98.529	272	4	0	1191	376	1	272	1.15e-174	491
TRINITY_DN228417_c0_g1_i1	69820_0:00278f	69820_0:00278f	93.103	29	2	0	89	3	161	189	2.26e-10	58.9
TRINITY_DN218955_c0_g1_i1	103372_0:0028ad	103372_0:0028ad	35.526	76	49	0	2	229	125	200	1.86e-10	56.2
TRINITY_DN206132_c0_g1_i1	7130_0:0005b5	7130_0:0005b5	55.357	112	50	0	532	197	37	148	1.39e-38	137
TRINITY_DN206124_c0_g1_i1	69820_0:00372b	69820_0:00372b	96.552	29	1	0	3	89	206	234	1.64e-12	64.3
TRINITY_DN206187_c0_g1_i1	93721_0:005dc8	93721_0:005dc8	25.455	110	76	1	3	332	814	917	1.14e-08	52.8
TRINITY_DN206136_c0_g1_i1	222816_0:00196f	222816_0:00196f	51.282	39	19	0	328	212	54	92	1.17e-07	49.7
TRINITY_DN244633_c0_g1_i1	454923_0:002f4b	454923_0:002f4b	55.932	59	26	0	1	177	206	264	2.22e-17	79.7
TRINITY_DN202583_c0_g1_i1	1218281_0:000173	1218281_0:000173	32.812	64	41	1	219	28	188	249	3.25e-07	47.4
TRINITY_DN202533_c0_g1_i1	197043_0:0078a6	197043_0:0078a6	25.424	177	113	7	41	550	155	319	5.7e-07	53.1
TRINITY_DN202597_c0_g1_i2	34740_0:00164d	34740_0:00164d	34.831	89	55	2	264	1	235	321	1.14e-10	58.5
TRINITY_DN202581_c0_g1_i1	67767_0:003b17	67767_0:003b17	52.273	44	20	1	128	259	61	103	9.78e-06	43.5
TRINITY_DN202552_c0_g1_i1	319348_0:001f8e	319348_0:001f8e	34.921	63	41	0	288	100	35	97	1.33e-07	50.4
TRINITY_DN251296_c0_g1_i1	56086_0:002a28	56086_0:002a28	33.333	81	52	1	237	1	945	1025	5.7e-06	44.3
TRINITY_DN229961_c0_g1_i1	1049336_0:004750	1049336_0:004750	57.303	89	38	0	2	268	339	427	1.99e-25	99.8
TRINITY_DN229941_c0_g1_i1	13249_0:0037bc	13249_0:0037bc	28.369	141	95	3	1363	1770	95	234	3.95e-07	55.1
TRINITY_DN229912_c0_g1_i1	7375_0:001fe9	7375_0:001fe9	26.119	134	80	4	1	402	97	211	3.16e-08	52.4
TRINITY_DN204220_c0_g1_i1	7395_0:003a24	7395_0:003a24	37.349	83	46	2	306	58	2137	2213	2.46e-10	58.9
TRINITY_DN249496_c0_g1_i1	7029_0:002a48	7029_0:002a48	55.814	86	38	0	259	2	146	231	1.79e-26	102
TRINITY_DN258161_c0_g1_i1	197043_0:006eba	197043_0:006eba	61.739	115	43	1	2	343	226	340	7.87e-40	142
TRINITY_DN246563_c0_g1_i1	34740_0:004cac	34740_0:004cac	52.083	48	23	0	146	3	428	475	6.63e-10	59.3
TRINITY_DN246555_c0_g1_i1	51655_0:000773	51655_0:000773	37.179	78	48	1	1	231	331	408	4.63e-10	55.5
TRINITY_DN246566_c0_g1_i1	7029_0:008047	7029_0:008047	40.659	91	50	2	275	3	446	532	1.72e-17	78.2
TRINITY_DN243216_c0_g1_i1	69820_0:002599	69820_0:002599	78.571	28	6	0	387	304	1214	1241	7.03e-07	48.5
TRINITY_DN202280_c0_g1_i1	7029_0:001032	7029_0:001032	43.956	91	49	2	154	420	208	298	9.73e-14	69.3
TRINITY_DN202298_c0_g1_i1	29058_0:000adb	29058_0:000adb	44.595	74	40	1	282	61	750	822	4.62e-13	64.7
TRINITY_DN202277_c0_g1_i1	7237_0:0013a2	7237_0:0013a2	41.379	87	49	1	1	255	27	113	3.29e-13	69.3
TRINITY_DN239926_c0_g1_i1	13037_0:0031cb	13037_0:0031cb	64.516	31	11	0	83	175	41	71	1.44e-07	48.5
TRINITY_DN239995_c0_g1_i1	197043_0:002ab3	197043_0:002ab3	41.975	81	46	1	296	57	989	1069	4.61e-12	62
TRINITY_DN239939_c0_g1_i1	315563_0:002012	315563_0:002012	45.045	111	61	0	1	333	57	167	2.93e-26	105
TRINITY_DN239980_c0_g1_i1	62324_0:002452	62324_0:002452	44.762	105	52	2	297	1	534	638	5.2e-20	89
TRINITY_DN239936_c0_g1_i1	34740_0:004cac	34740_0:004cac	53.846	52	20	1	150	7	426	477	3.42e-07	54.3
TRINITY_DN239974_c0_g1_i1	1049336_0:0015fc	1049336_0:0015fc	54.023	87	40	0	1	261	120	206	3.28e-25	99.4
TRINITY_DN235962_c0_g1_i1	104452_0:0004ac	104452_0:0004ac	47.059	153	73	2	1	435	24	176	6.49e-39	139
TRINITY_DN203161_c0_g1_i1	29058_0:002162	29058_0:002162	22.705	207	137	2	2	589	42	236	2.64e-13	68.9
TRINITY_DN203150_c1_g1_i1	1049336_0:000d3c	1049336_0:000d3c	85.714	63	9	0	2	190	123	185	5.35e-37	132
TRINITY_DN203133_c0_g1_i1	7160_0:003d90	7160_0:003d90	34.932	146	84	4	77	484	1	145	1.29e-14	70.9
TRINITY_DN203196_c1_g1_i1	69820_0:002659	69820_0:002659	96.429	28	1	0	277	194	53	80	7.17e-14	66.6
TRINITY_DN214564_c0_g1_i1	1218281_0:003234	1218281_0:003234	32.812	128	86	0	417	34	462	589	4.36e-11	60.8
TRINITY_DN214589_c0_g1_i1	7130_0:0026cd	7130_0:0026cd	43	100	52	1	78	377	407	501	2.47e-15	72.4
TRINITY_DN232173_c0_g1_i1	378494_0:00492e	378494_0:00492e	49.65	286	139	3	176	1018	1	286	5.15e-73	241
TRINITY_DN232200_c0_g1_i1	69820_0:002185	69820_0:002185	100	19	0	0	59	3	451	469	2.42e-06	46.6
TRINITY_DN232157_c0_g1_i1	246812_0:001817	246812_0:001817	51.429	105	46	1	971	657	152	251	2.52e-28	111
TRINITY_DN232149_c0_g1_i1	69820_0:0029e2	69820_0:0029e2	98.701	77	1	0	396	166	431	507	1.96e-51	171
TRINITY_DN234463_c0_g1_i1	199890_0:001306	199890_0:001306	50.633	237	114	2	1666	965	1479	1715	9.1e-68	240
TRINITY_DN234413_c0_g1_i1	113334_0:000efd	113334_0:000efd	96.667	30	1	0	4	93	287	316	1.17e-12	63.9
TRINITY_DN230641_c0_g1_i1	1049336_0:00168a	1049336_0:00168a	42.857	105	48	1	444	166	109	213	5.38e-18	81.3
TRINITY_DN230684_c0_g1_i1	30023_0:0008be	30023_0:0008be	27.551	98	71	0	271	564	5	102	1.49e-08	52.8
TRINITY_DN230672_c0_g1_i1	456900_0:0003fb	456900_0:0003fb	38	50	31	0	207	58	166	215	7.18e-07	46.6
TRINITY_DN234202_c0_g1_i1	7395_0:000c68	7395_0:000c68	60.265	151	59	1	452	3	873	1023	1.08e-56	191
TRINITY_DN234223_c0_g1_i1	217634_0:0016b2	217634_0:0016b2	39.13	138	71	4	2	382	338	473	2.6e-21	89.7
TRINITY_DN234239_c0_g1_i1	609295_0:000a96	609295_0:000a96	43.662	71	29	4	153	347	34	99	3.74e-07	52.8
TRINITY_DN216273_c0_g1_i1	411798_0:000a15	411798_0:000a15	38.095	84	50	1	252	1	20	101	1.04e-10	58.5
TRINITY_DN219401_c0_g1_i1	6973_0:002e9c	6973_0:002e9c	57.895	95	40	0	292	8	730	824	1.84e-29	112
TRINITY_DN219435_c0_g1_i1	69820_0:000294	69820_0:000294	94.118	102	6	0	306	1	79	180	1.23e-60	200
TRINITY_DN219450_c0_g1_i1	69820_0:002e41	69820_0:002e41	92.308	26	2	0	2	79	279	304	3e-07	48.5
TRINITY_DN219456_c0_g1_i1	69820_0:001f73	69820_0:001f73	100	25	0	0	293	367	447	471	2.08e-09	55.5
TRINITY_DN231630_c0_g1_i1	7004_0:0001cb	7004_0:0001cb	43.333	60	34	0	43	222	475	534	1.44e-10	56.6
TRINITY_DN204665_c0_g1_i1	7395_0:003a68	7395_0:003a68	50.943	106	52	0	96	413	811	916	1.21e-30	116
TRINITY_DN204614_c0_g1_i1	378494_0:004678	378494_0:004678	49.231	65	33	0	44	238	54	118	4.98e-18	77
TRINITY_DN204611_c0_g1_i1	69820_0:0009cb	69820_0:0009cb	100	25	0	0	378	304	1144	1168	3.51e-08	52
TRINITY_DN201129_c0_g1_i1	30023_0:000911	30023_0:000911	29.596	223	152	3	919	1572	102	324	7.7e-15	79.7
TRINITY_DN201127_c0_g1_i1	136037_0:0018be	136037_0:0018be	55	80	36	0	240	1	436	515	3.96e-19	81.3
TRINITY_DN201116_c0_g1_i1	34740_0:000357	34740_0:000357	44.792	96	53	0	288	1	238	333	1.73e-18	79.7
TRINITY_DN201158_c0_g1_i1	454923_0:0019b6	454923_0:0019b6	43.137	51	29	0	1101	949	389	439	4e-06	50.4
TRINITY_DN253224_c0_g1_i1	69820_0:002aeb	69820_0:002aeb	96.296	27	1	0	82	2	21	47	2.32e-08	54.7
TRINITY_DN253259_c0_g1_i1	69820_0:00034a	69820_0:00034a	93.333	30	2	0	3	92	1307	1336	4.34e-11	60.8
TRINITY_DN216798_c0_g1_i1	69820_0:00351c	69820_0:00351c	42.857	70	36	2	203	3	11	79	9.23e-08	48.1
TRINITY_DN216785_c0_g1_i1	69820_0:000b2d	69820_0:000b2d	27.979	193	120	4	234	785	201	383	1.44e-16	80.9
TRINITY_DN229355_c0_g1_i1	7200_0:0022ed	7200_0:0022ed	32.768	177	109	2	179	679	11	187	7.46e-15	79.3
TRINITY_DN229339_c0_g1_i1	1049336_0:001698	1049336_0:001698	68.421	38	12	0	115	2	13	50	7.77e-13	62.8
TRINITY_DN229321_c0_g1_i1	41427_0:0011a2	41427_0:0011a2	54.14	157	72	0	427	897	21	177	1.34e-45	171
TRINITY_DN229374_c0_g1_i1	1049336_0:000c81	1049336_0:000c81	51.695	118	51	1	2	355	38	149	8.97e-32	117
TRINITY_DN215978_c0_g1_i1	6973_0:0006b1	6973_0:0006b1	37.647	85	48	1	410	156	437	516	1.27e-10	60.5
TRINITY_DN215998_c0_g1_i1	67767_0:001188	67767_0:001188	44.872	78	38	2	12	233	476	552	2.33e-12	62
TRINITY_DN221387_c0_g1_i1	45779_0:003783	45779_0:003783	100	23	0	0	347	279	433	455	6.33e-10	56.6
TRINITY_DN202350_c0_g1_i1	7395_0:003a24	7395_0:003a24	68	25	8	0	219	145	3566	3590	5.82e-06	43.5
TRINITY_DN202304_c0_g1_i1	93721_0:005dc8	93721_0:005dc8	52.893	121	56	1	506	147	904	1024	3.25e-37	137
TRINITY_DN202346_c0_g1_i1	7029_0:0080ce	7029_0:0080ce	72.603	73	20	0	219	1	356	428	9.2e-34	122
TRINITY_DN256940_c0_g1_i1	34740_0:004cac	34740_0:004cac	55.556	36	16	0	108	1	425	460	2.21e-07	49.7
TRINITY_DN256966_c0_g1_i1	69820_0:000236	69820_0:000236	95	20	1	0	1	60	426	445	1.27e-06	47
TRINITY_DN256909_c0_g1_i1	40932_0:004c9c	40932_0:004c9c	47.458	59	30	1	185	12	536	594	8.05e-10	55.1
TRINITY_DN239066_c0_g1_i2	69820_0:00083d	69820_0:00083d	86.667	30	4	0	445	356	466	495	3.29e-09	55.8
TRINITY_DN239091_c0_g1_i1	37344_0:001c21	37344_0:001c21	70	30	9	0	93	4	297	326	7.33e-07	49.3
TRINITY_DN239099_c0_g1_i1	123851_0:002662	123851_0:002662	54.237	59	27	0	192	16	739	797	1.69e-19	81.6
TRINITY_DN239089_c0_g1_i1	7397_0:0043f4	7397_0:0043f4	71.429	98	28	0	352	59	665	762	9.33e-39	139
TRINITY_DN239092_c0_g1_i1	66420_0:001b62	66420_0:001b62	37.879	66	41	0	6	203	145	210	1.09e-08	51.2
TRINITY_DN239043_c0_g1_i1	7375_0:001471	7375_0:001471	45.455	55	30	0	29	193	311	365	1.08e-10	57
TRINITY_DN207871_c0_g1_i1	7159_0:001d9c	7159_0:001d9c	48	50	25	1	2	151	258	306	7.34e-10	55.1
TRINITY_DN207849_c0_g1_i1	69820_0:000eac	69820_0:000eac	92.308	26	2	0	469	546	179	204	9.25e-10	57.4
TRINITY_DN214254_c0_g1_i1	64459_0:000d82	64459_0:000d82	64.103	39	14	0	117	1	262	300	2.05e-12	56.2
TRINITY_DN214254_c0_g2_i1	64459_0:002f99	64459_0:002f99	57.447	47	20	0	150	10	124	170	1.3e-11	59.3
TRINITY_DN214226_c0_g1_i1	116153_0:001e78	116153_0:001e78	35.507	138	84	3	4	402	148	285	2.2e-20	85.9
TRINITY_DN247927_c0_g1_i1	69820_0:00117a	69820_0:00117a	100	27	0	0	298	378	1420	1446	1.51e-11	61.6
TRINITY_DN247951_c0_g1_i1	88501_0:002ef1	88501_0:002ef1	34.667	75	46	2	31	249	448	521	3.1e-11	58.9
TRINITY_DN247989_c0_g1_i1	7091_0:00291f	7091_0:00291f	41.096	73	38	2	1	207	6	77	1.56e-08	53.1
TRINITY_DN247969_c0_g1_i1	69820_0:00391a	69820_0:00391a	56.452	62	27	0	83	268	109	170	2.28e-17	76.6
TRINITY_DN247180_c0_g1_i1	454923_0:002e1f	454923_0:002e1f	45.161	93	51	0	317	39	330	422	2.29e-20	85.9
TRINITY_DN218840_c0_g1_i1	7394_0:0006b5	7394_0:0006b5	55.682	88	39	0	1	264	878	965	6.45e-26	101
TRINITY_DN222002_c0_g1_i1	6973_0:00363d	6973_0:00363d	45.07	71	36	2	212	3	63	131	1.45e-11	60.8
TRINITY_DN222074_c0_g1_i1	69820_0:000311	69820_0:000311	100	25	0	0	209	283	68	92	1.24e-08	52
TRINITY_DN224442_c0_g1_i1	246812_0:001817	246812_0:001817	63.077	65	24	0	195	1	3	67	3.22e-09	52.4
TRINITY_DN214620_c0_g1_i1	6973_0:003801	6973_0:003801	52.055	73	35	0	221	3	412	484	1.18e-18	79.3
TRINITY_DN214810_c0_g1_i1	69820_0:0030da	69820_0:0030da	96	25	1	0	76	2	66	90	3.55e-07	51.2
TRINITY_DN214838_c0_g1_i1	680683_0:000e76	680683_0:000e76	36.158	177	102	5	519	1	395	564	1.44e-24	100
TRINITY_DN214868_c0_g1_i1	69820_0:0033be	69820_0:0033be	55.422	83	37	0	3	251	329	411	1.52e-24	97.8
TRINITY_DN214873_c0_g1_i1	6973_0:002f1d	6973_0:002f1d	89.744	78	8	0	2	235	133	210	2.03e-44	144
TRINITY_DN214847_c0_g1_i1	28612_0:0021ab	28612_0:0021ab	37.063	143	89	1	3	431	148	289	4.27e-29	113
TRINITY_DN214834_c0_g1_i1	166423_0:000c32	166423_0:000c32	54.545	77	29	2	3	230	154	225	2.87e-21	87
TRINITY_DN240244_c0_g1_i1	132113_0:00108c	132113_0:00108c	58.015	131	55	0	402	10	1521	1651	2.13e-40	144
TRINITY_DN215760_c0_g1_i1	133901_0:0000f0	133901_0:0000f0	58.73	63	21	1	1	189	300	357	1.8e-16	73.6
TRINITY_DN215793_c0_g1_i1	136037_0:0026db	136037_0:0026db	56.897	58	21	1	106	267	6	63	7.34e-15	69.3
TRINITY_DN218346_c0_g1_i1	64459_0:002f99	64459_0:002f99	51.667	60	25	2	4	177	111	168	2.85e-10	55.8
TRINITY_DN206620_c0_g1_i1	454923_0:001b79	454923_0:001b79	38.286	175	106	1	521	3	318	492	4.36e-29	114
TRINITY_DN206688_c0_g1_i1	34740_0:0033ba	34740_0:0033ba	100	23	0	0	272	340	966	988	3.88e-07	48.5
TRINITY_DN206677_c0_g1_i1	1218281_0:00043e	1218281_0:00043e	56.41	78	34	0	53	286	204	281	4.27e-31	114
TRINITY_DN225476_c0_g1_i1	568069_0:00003c	568069_0:00003c	53.333	60	28	0	93	272	1050	1109	3.05e-14	67.8
TRINITY_DN225422_c0_g1_i1	568069_0:001825	568069_0:001825	48.101	79	41	0	1	237	294	372	2.84e-19	82
TRINITY_DN258246_c0_g1_i1	69820_0:003197	69820_0:003197	100	26	0	0	326	403	121	146	5.22e-12	63.2
TRINITY_DN237625_c0_g1_i1	286706_0:000f3e	286706_0:000f3e	36.25	80	46	2	2	238	86	161	4.52e-11	57.8
TRINITY_DN236851_c0_g1_i1	222816_0:001f1e	222816_0:001f1e	32.353	136	89	2	427	20	60	192	1.03e-13	67.4
TRINITY_DN236850_c0_g1_i1	7536_0:0039d2	7536_0:0039d2	26.286	175	116	4	516	13	29	197	8.39e-11	62
TRINITY_DN236897_c0_g1_i1	6973_0:002ecc	6973_0:002ecc	57.576	330	140	0	992	3	519	848	1.46e-121	372
TRINITY_DN236887_c1_g1_i1	315563_0:00023a	315563_0:00023a	40.426	47	28	0	5	145	908	954	9.26e-06	43.1
TRINITY_DN236803_c0_g1_i1	197043_0:006eba	197043_0:006eba	52.381	42	20	0	316	191	488	529	5.2e-06	45.1
TRINITY_DN234929_c0_g1_i1	93721_0:005dc8	93721_0:005dc8	41.905	210	119	3	1	621	728	937	8.44e-44	157
TRINITY_DN248564_c0_g1_i1	7038_0:0014e5	7038_0:0014e5	47.778	90	45	2	268	2	54	142	2.73e-24	96.3
TRINITY_DN252018_c0_g1_i1	7539_0:002a99	7539_0:002a99	31.579	57	39	0	188	18	47	103	2.26e-06	45.1
TRINITY_DN252032_c0_g1_i1	197043_0:007695	197043_0:007695	35.938	64	36	2	197	9	172	231	4.65e-06	43.5
TRINITY_DN227599_c0_g1_i1	116153_0:000d3e	116153_0:000d3e	27.093	860	585	18	428	2959	192	1025	1.28e-90	314
TRINITY_DN227505_c0_g1_i1	69820_0:00256d	69820_0:00256d	97.08	274	6	1	146	961	18	291	5.59e-166	467
TRINITY_DN227594_c0_g1_i1	39758_0:002059	39758_0:002059	86.275	153	21	0	236	694	787	939	5.12e-87	285
TRINITY_DN227527_c0_g1_i1	34740_0:0015ea	34740_0:0015ea	38.889	90	52	1	515	246	44	130	6.37e-14	71.6
TRINITY_DN227522_c0_g1_i2	28612_0:005235	28612_0:005235	27.984	243	149	10	2092	1385	29	252	8.16e-12	69.3
TRINITY_DN227561_c0_g1_i1	13037_0:0012d2	13037_0:0012d2	63.415	41	14	1	985	863	175	214	1.25e-08	56.2
TRINITY_DN227568_c0_g1_i1	39758_0:00422f	39758_0:00422f	95.166	331	16	0	1395	403	193	523	0	679
TRINITY_DN227555_c0_g1_i1	42026_0:002337	42026_0:002337	56.481	324	137	2	1368	409	41	364	1.58e-125	387
TRINITY_DN227567_c0_g1_i1	79782_0:00293d	79782_0:00293d	51.948	77	37	0	233	3	88	164	7.46e-24	90.5
TRINITY_DN227554_c0_g1_i1	13164_0:0007d4	13164_0:0007d4	24.59	183	128	2	900	1448	21	193	3.99e-07	53.9
TRINITY_DN227562_c0_g1_i1	62324_0:00004e	62324_0:00004e	39.583	192	109	3	822	268	26	217	2.17e-35	139
TRINITY_DN255412_c0_g1_i1	7029_0:00757d	7029_0:00757d	50.667	75	37	0	236	12	1543	1617	1.04e-21	88.6
TRINITY_DN248761_c0_g1_i1	7029_0:001e7f	7029_0:001e7f	43.023	86	49	0	4	261	743	828	8.68e-26	75.1
TRINITY_DN246230_c0_g1_i1	29058_0:001311	29058_0:001311	41.176	85	50	0	2	256	423	507	1.67e-18	79.7
TRINITY_DN246202_c0_g1_i1	34740_0:0016f4	34740_0:0016f4	79.31	29	6	0	290	376	5	33	6.82e-10	54.3
TRINITY_DN246263_c0_g1_i1	79782_0:0028d1	79782_0:0028d1	45.614	57	23	1	249	103	533	589	5.19e-09	52.8
TRINITY_DN244721_c0_g1_i1	69820_0:002080	69820_0:002080	100	27	0	0	286	366	181	207	7.04e-13	63.9
TRINITY_DN244708_c0_g1_i1	69820_0:0011ca	69820_0:0011ca	98.246	57	1	0	171	1	350	406	3.15e-32	119
TRINITY_DN207248_c0_g1_i1	133901_0:00042a	133901_0:00042a	29.464	112	78	1	85	420	207	317	4.4e-06	46.6
TRINITY_DN207238_c0_g1_i1	2015173_0:00226c	2015173_0:00226c	38.71	62	38	0	191	6	368	429	6.62e-09	52.8
TRINITY_DN207205_c0_g1_i1	1049336_0:0016c3	1049336_0:0016c3	38.095	63	39	0	205	17	809	871	1.22e-06	45.4
TRINITY_DN218686_c0_g1_i1	133901_0:00042a	133901_0:00042a	36.134	119	76	0	6	362	213	331	4.19e-25	100
TRINITY_DN218206_c0_g1_i1	69820_0:0006c1	69820_0:0006c1	91.304	23	2	0	361	293	791	813	4.42e-06	45.8
TRINITY_DN218272_c0_g1_i1	597456_0:000bcd	597456_0:000bcd	40.833	120	65	3	369	28	89	208	1.24e-10	58.9
TRINITY_DN218242_c0_g1_i1	34740_0:003b90	34740_0:003b90	49.231	65	33	0	6	200	942	1006	3.86e-17	74.7
TRINITY_DN218295_c0_g1_i1	64459_0:00183f	64459_0:00183f	44.444	54	30	0	3	164	523	576	6.95e-15	60.1
TRINITY_DN252244_c0_g1_i1	69820_0:002442	69820_0:002442	86.667	30	4	0	92	3	158	187	3.85e-12	62.4
TRINITY_DN219577_c0_g1_i1	69820_0:0020fb	69820_0:0020fb	100	26	0	0	1	78	182	207	2.26e-09	59.3
TRINITY_DN233778_c0_g1_i1	1218281_0:000212	1218281_0:000212	37.288	118	29	2	354	1	123	195	1.51e-14	69.3
TRINITY_DN233715_c0_g1_i1	133901_0:002c64	133901_0:002c64	38.298	94	58	0	63	344	543	636	1.38e-14	70.1
TRINITY_DN228175_c0_g1_i1	29058_0:00109f	29058_0:00109f	23.138	376	248	18	1886	840	1310	1671	4.45e-13	75.1
TRINITY_DN228119_c0_g1_i1	6973_0:0003ef	6973_0:0003ef	35.789	95	61	0	389	105	257	351	2.09e-12	63.9
TRINITY_DN228120_c0_g1_i1	lcl|EU265822.1_prot_ABY88949.1_1	lcl|EU265822.1_prot_ABY88949.1_1	50.526	190	94	0	106	675	18	207	4.99e-64	201
TRINITY_DN228153_c0_g1_i1	30023_0:000911	30023_0:000911	31.148	122	76	2	370	5	136	249	1.96e-06	48.9
TRINITY_DN228108_c0_g1_i1	456900_0:000348	456900_0:000348	44	75	42	0	372	148	1	75	1.09e-14	74.3
TRINITY_DN209968_c0_g1_i1	378494_0:005f0b	378494_0:005f0b	59.091	66	27	0	200	3	698	763	3.81e-20	83.6
TRINITY_DN243606_c0_g1_i1	29029_0:0002fe	29029_0:0002fe	43.478	92	52	0	2	277	96	187	4.21e-22	87.4
TRINITY_DN243651_c0_g1_i1	69820_0:000f01	69820_0:000f01	95.031	161	8	0	11	493	399	559	2.88e-99	301
TRINITY_DN243677_c0_g1_i1	6973_0:0006b1	6973_0:0006b1	45.312	64	30	1	68	259	435	493	1e-09	54.7
TRINITY_DN229819_c0_g1_i1	378494_0:0020b5	378494_0:0020b5	37.778	90	55	1	88	357	338	426	1.3e-10	58.9
TRINITY_DN229869_c0_g1_i1	6973_0:002f30	6973_0:002f30	43.434	396	220	3	1182	1	77	470	7.84e-119	358
TRINITY_DN229880_c0_g1_i1	69820_0:003c4c	69820_0:003c4c	33.745	243	159	2	559	1287	5	245	8.95e-23	99.8
TRINITY_DN229868_c0_g1_i1	6973_0:003752	6973_0:003752	41.135	141	83	0	449	27	104	244	1.29e-28	111
TRINITY_DN229833_c0_g2_i1	43151_0:001462	43151_0:001462	33.628	113	71	1	367	693	84	196	1.45e-06	50.4
TRINITY_DN256666_c0_g1_i1	69820_0:000063	69820_0:000063	100	76	0	0	3	230	246	321	4.01e-49	163
TRINITY_DN207786_c0_g1_i1	28588_0:002d0c	28588_0:002d0c	49.107	112	54	3	145	477	301	410	4.05e-24	99.4
TRINITY_DN207730_c0_g1_i1	79782_0:001235	79782_0:001235	25.698	179	102	7	537	25	9	164	1.15e-06	48.9
TRINITY_DN202196_c0_g1_i1	52612_0:0017d0	52612_0:0017d0	56.579	76	33	0	228	1	138	213	1.41e-22	90.9
TRINITY_DN202160_c0_g1_i1	69319_0:0013b8	69319_0:0013b8	42.857	63	35	1	200	12	125	186	1.41e-06	45.1
TRINITY_DN215822_c0_g1_i1	378494_0:00492e	378494_0:00492e	50.588	85	42	0	256	2	120	204	1.93e-21	88.2
TRINITY_DN215857_c0_g1_i1	67767_0:001188	67767_0:001188	47.059	85	40	3	247	5	499	582	2.57e-15	70.5
TRINITY_DN206705_c0_g1_i1	104452_0:0025d4	104452_0:0025d4	90.323	31	3	0	664	572	252	282	4.51e-10	59.7
TRINITY_DN206755_c0_g1_i1	143948_0:0003c6	143948_0:0003c6	51.613	31	15	0	230	138	303	333	4.24e-06	43.9
TRINITY_DN206735_c0_g1_i1	7213_0:002f33	7213_0:002f33	33.096	281	143	11	23	817	782	1033	2.61e-27	114
TRINITY_DN202873_c0_g1_i1	34740_0:004cac	34740_0:004cac	70.37	27	8	0	242	322	457	483	1.14e-06	47.4
TRINITY_DN202866_c0_g1_i1	69820_0:000984	69820_0:000984	43.902	82	44	1	562	323	18	99	2.23e-13	75.1
TRINITY_DN202877_c0_g1_i1	315563_0:00052e	315563_0:00052e	36	75	48	0	623	399	1484	1558	1.07e-09	59.7
TRINITY_DN202810_c0_g1_i1	69820_0:003c4c	69820_0:003c4c	32.317	164	111	0	862	371	82	245	9.5e-20	87.8
TRINITY_DN202880_c0_g1_i1	7029_0:002ada	7029_0:002ada	51.613	62	29	1	199	17	75	136	1.07e-14	65.5
TRINITY_DN202869_c0_g1_i1	7539_0:000c98	7539_0:000c98	40	55	31	1	30	188	162	216	2.52e-06	44.3
TRINITY_DN202805_c0_g1_i1	7260_0:001da5	7260_0:001da5	30.556	72	50	0	1	216	164	235	1.49e-07	50.1
TRINITY_DN257907_c0_g1_i1	69820_0:001560	69820_0:001560	100	19	0	0	256	312	79	97	8.09e-06	44.3
TRINITY_DN201417_c0_g1_i1	39758_0:00422f	39758_0:00422f	43.478	92	47	3	3	269	1503	1592	2.34e-14	68.2
TRINITY_DN201433_c0_g1_i1	378494_0:0057b8	378494_0:0057b8	40.476	126	69	2	360	1	707	832	9.09e-22	90.9
TRINITY_DN201411_c0_g1_i1	39758_0:00422f	39758_0:00422f	60.606	33	13	0	360	458	1495	1527	9.59e-07	48.9
TRINITY_DN201466_c0_g1_i1	197043_0:0076fc	197043_0:0076fc	72.222	72	20	0	216	1	65	136	1.84e-29	110
TRINITY_DN201442_c0_g1_i1	1049336_0:0015fe	1049336_0:0015fe	61.905	105	40	0	17	331	321	425	3.82e-36	130
TRINITY_DN201410_c0_g1_i1	6973_0:005582	6973_0:005582	45.918	98	51	1	288	1	842	939	9.12e-23	93.2
TRINITY_DN224256_c0_g1_i1	69820_0:002e1b	69820_0:002e1b	96.296	27	1	0	338	258	142	168	6.08e-10	56.6
TRINITY_DN224255_c0_g1_i1	69820_0:002aa4	69820_0:002aa4	100	24	0	0	3	74	241	264	6.2e-09	53.1
TRINITY_DN200956_c0_g1_i1	133901_0:000422	133901_0:000422	52.941	51	24	0	226	74	285	335	3.04e-09	53.1
TRINITY_DN200932_c0_g1_i1	197043_0:0076fc	197043_0:0076fc	49.462	93	41	3	271	11	1096	1188	3.68e-19	81.6
TRINITY_DN200995_c0_g1_i1	7004_0:002f1c	7004_0:002f1c	33.333	267	152	8	109	864	138	393	1.22e-31	126
TRINITY_DN200925_c0_g1_i1	7237_0:0027e5	7237_0:0027e5	30.189	159	100	4	474	4	241	390	6.45e-15	78.6
TRINITY_DN256889_c0_g1_i1	69820_0:000adc	69820_0:000adc	100	27	0	0	2	82	219	245	2.03e-11	60.5
TRINITY_DN201840_c0_g1_i1	29058_0:00345f	29058_0:00345f	75	36	9	0	360	253	480	515	1.73e-10	58.5
TRINITY_DN201835_c0_g1_i1	34740_0:0039ef	34740_0:0039ef	51.02	49	24	0	239	385	1375	1423	7.84e-09	53.9
TRINITY_DN201802_c0_g1_i1	1218281_0:00028f	1218281_0:00028f	28.07	114	82	0	322	663	66	179	2.95e-11	63.9
TRINITY_DN201886_c0_g1_i1	143995_0:001601	143995_0:001601	42.857	175	89	6	563	45	507	672	7.62e-40	144
TRINITY_DN201824_c0_g1_i1	454923_0:003027	454923_0:003027	43.077	65	37	0	347	153	125	189	2.06e-16	72.4
TRINITY_DN251461_c0_g1_i1	197043_0:004b82	197043_0:004b82	62.319	69	21	1	14	205	22	90	1.15e-18	77.8
TRINITY_DN212631_c0_g1_i1	7160_0:003680	7160_0:003680	64.634	82	29	0	248	3	403	484	1.51e-18	79.7
TRINITY_DN212670_c0_g1_i1	69820_0:00034a	69820_0:00034a	73.684	38	10	0	635	522	959	996	1.14e-08	56.2
TRINITY_DN231833_c0_g1_i1	7536_0:004348	7536_0:004348	47.059	68	36	0	697	900	32	99	2.08e-15	75.5
TRINITY_DN231882_c0_g1_i1	108931_0:0009f6	108931_0:0009f6	39.474	76	46	0	230	3	539	614	2.81e-14	68.2
TRINITY_DN237262_c0_g1_i1	6973_0:0003ef	6973_0:0003ef	63.75	80	29	0	115	354	200	279	9.3e-13	65.9
TRINITY_DN237297_c0_g1_i1	29058_0:001550	29058_0:001550	95.455	22	1	0	1	66	65	86	6.79e-07	48.5
TRINITY_DN237212_c0_g1_i1	7029_0:001e7f	7029_0:001e7f	35.106	94	59	1	126	407	785	876	3.09e-08	52.8
TRINITY_DN237283_c0_g1_i1	104452_0:000297	104452_0:000297	92.661	109	8	0	327	1	57	165	4.35e-71	211
TRINITY_DN237246_c0_g1_i1	197043_0:00807d	197043_0:00807d	44.898	98	52	1	56	349	32	127	5.42e-22	90.5
TRINITY_DN210344_c0_g1_i1	7038_0:0014e5	7038_0:0014e5	32.143	140	75	3	442	23	209	328	5.23e-15	72.4
TRINITY_DN210325_c0_g1_i1	34740_0:0027e4	34740_0:0027e4	52.941	68	27	2	1	198	63	127	3.73e-10	60.1
TRINITY_DN220517_c0_g1_i1	69820_0:002789	69820_0:002789	100	22	0	0	3	68	476	497	4.36e-07	47.8
TRINITY_DN220575_c0_g1_i1	69820_0:003c24	69820_0:003c24	92.308	26	2	0	78	1	1	26	8.78e-08	52
TRINITY_DN245762_c0_g1_i1	69820_0:00367d	69820_0:00367d	100	28	0	0	368	285	1548	1575	4.78e-12	63.2
TRINITY_DN245790_c0_g1_i1	7282_0:000d32	7282_0:000d32	50	78	39	0	5	238	219	296	2.69e-15	70.1
TRINITY_DN245771_c0_g1_i1	6973_0:002ee9	6973_0:002ee9	77.222	180	41	0	2	541	23	202	8.25e-82	250
TRINITY_DN224634_c0_g1_i1	197043_0:006eba	197043_0:006eba	59.055	127	51	1	379	2	232	358	8.14e-41	145
TRINITY_DN224694_c0_g1_i1	28612_0:003fb3	28612_0:003fb3	55.932	59	23	2	245	72	28	84	1.54e-13	63.9
TRINITY_DN251865_c0_g1_i1	69820_0:0024e2	69820_0:0024e2	87.097	31	4	0	395	303	451	481	7.21e-10	57
TRINITY_DN255539_c0_g1_i1	69820_0:001f84	69820_0:001f84	100	21	0	0	398	336	30	50	4.56e-09	54.7
TRINITY_DN218489_c0_g1_i1	69820_0:0030b3	69820_0:0030b3	100	25	0	0	445	371	122	146	2.97e-09	55.5
TRINITY_DN230070_c0_g1_i1	133901_0:000374	133901_0:000374	53.571	84	39	0	254	3	158	241	1.2e-16	74.3
TRINITY_DN230022_c0_g1_i1	93721_0:005dc8	93721_0:005dc8	31.395	86	59	0	266	9	1119	1204	1.04e-12	63.5
TRINITY_DN230061_c0_g1_i1	13249_0:00135a	13249_0:00135a	56.311	103	42	1	313	5	503	602	1.26e-31	122
TRINITY_DN230072_c0_g2_i1	1049336_0:000c74	1049336_0:000c74	40.351	285	160	3	78	914	197	477	1.83e-54	197
TRINITY_DN201623_c0_g1_i1	39758_0:004c96	39758_0:004c96	44.086	93	50	1	3	281	670	760	3.81e-17	80.1
TRINITY_DN201696_c0_g1_i1	133901_0:003d72	133901_0:003d72	59.756	164	63	2	417	902	1	163	1.18e-61	208
TRINITY_DN201603_c0_g1_i1	30069_0:0014ed	30069_0:0014ed	36.275	102	60	2	47	340	15	115	9.63e-12	64.7
TRINITY_DN201667_c0_g1_i1	6973_0:00384c	6973_0:00384c	40.244	82	47	2	1509	1751	651	731	2.53e-10	66.6
TRINITY_DN246172_c0_g1_i1	69820_0:002aeb	69820_0:002aeb	73.529	34	8	1	2	100	300	333	1.4e-06	48.5
TRINITY_DN246196_c0_g1_i1	69820_0:002f1b	69820_0:002f1b	86.667	30	4	0	1	90	390	419	7.72e-13	66.6
TRINITY_DN246144_c0_g1_i1	108931_0:0017f1	108931_0:0017f1	78.571	28	6	0	242	325	9	36	6.48e-10	56.2
TRINITY_DN241174_c0_g1_i1	69820_0:001377	69820_0:001377	93.75	32	2	0	3	98	137	168	9.36e-13	65.1
TRINITY_DN210689_c0_g1_i1	74869_0:002e7b	74869_0:002e7b	46.667	105	55	1	3	314	76	180	2.01e-29	105
TRINITY_DN219046_c0_g1_i1	6973_0:0046ac	6973_0:0046ac	39.13	69	39	2	32	232	628	695	2.67e-07	47.8
TRINITY_DN200451_c0_g1_i1	7029_0:0066a2	7029_0:0066a2	38.994	159	88	3	554	96	245	400	1.18e-23	100
TRINITY_DN200489_c0_g1_i1	28612_0:005943	28612_0:005943	51.667	60	28	1	192	13	56	114	3.29e-13	63.2
TRINITY_DN245474_c0_g1_i1	7029_0:00738c	7029_0:00738c	56.383	94	41	0	2	283	27	120	8e-31	109
TRINITY_DN245434_c0_g1_i1	7397_0:000806	7397_0:000806	69.388	49	14	1	141	287	17	64	5.3e-06	44.7
TRINITY_DN245463_c0_g1_i1	7160_0:0021e0	7160_0:0021e0	45.745	94	49	2	295	14	79	170	4.61e-18	79
TRINITY_DN245487_c0_g1_i1	28612_0:00397d	28612_0:00397d	49.296	71	35	1	5	217	65	134	1.58e-18	79.3
TRINITY_DN220767_c0_g1_i1	34740_0:0011f8	34740_0:0011f8	49.123	114	57	1	10	348	949	1062	2.2e-29	112
TRINITY_DN220761_c0_g1_i1	246812_0:0024ec	246812_0:0024ec	59.615	52	20	1	1	156	182	232	6.25e-12	64.3
TRINITY_DN220754_c0_g1_i1	1218281_0:002dc0	1218281_0:002dc0	41.667	84	45	1	293	42	375	454	1.85e-10	57.4
TRINITY_DN206893_c0_g1_i1	286706_0:0009b2	286706_0:0009b2	66.667	33	10	1	99	1	856	887	2.24e-07	51.2
TRINITY_DN206803_c0_g1_i1	1041015_0:000611	1041015_0:000611	48.101	79	41	0	790	554	36	114	5.64e-14	75.5
TRINITY_DN213663_c0_g1_i1	7395_0:003a3c	7395_0:003a3c	54.167	48	22	0	207	64	859	906	5.43e-12	60.5
TRINITY_DN213642_c0_g1_i1	1049336_0:004720	1049336_0:004720	77.451	102	23	0	311	6	439	540	4.55e-50	170
TRINITY_DN213651_c0_g1_i1	133901_0:0030f8	133901_0:0030f8	51.351	74	36	0	6	227	276	349	5.24e-17	78.2
TRINITY_DN213664_c0_g1_i1	69820_0:00253d	69820_0:00253d	96.552	29	1	0	1	87	167	195	5.97e-11	58.5
TRINITY_DN213620_c0_g1_i1	7397_0:000806	7397_0:000806	37.5	64	37	1	247	56	943	1003	2.96e-06	44.7
TRINITY_DN244599_c0_g1_i1	315563_0:001d95	315563_0:001d95	81.308	107	19	1	84	404	910	1015	3e-47	164
TRINITY_DN244543_c0_g1_i1	79782_0:002a43	79782_0:002a43	66.667	60	17	2	6	176	56	115	1.54e-17	76.3
TRINITY_DN244527_c0_g1_i1	54969_0:003835	54969_0:003835	46.154	78	41	1	237	4	591	667	4.64e-14	66.6
TRINITY_DN244592_c0_g1_i1	378494_0:00492e	378494_0:00492e	30.303	99	44	1	4	225	139	237	4.46e-07	46.6
TRINITY_DN233892_c0_g1_i1	13249_0:0015a9	13249_0:0015a9	34.247	73	47	1	53	268	1	73	8.65e-07	47.4
TRINITY_DN233814_c0_g1_i1	6973_0:002f8a	6973_0:002f8a	35	80	49	2	295	62	614	692	1.45e-08	52
TRINITY_DN231237_c0_g1_i1	108931_0:003c36	108931_0:003c36	47.112	329	169	2	2	976	284	611	5.19e-86	284
TRINITY_DN214920_c0_g1_i1	51655_0:003e4e	51655_0:003e4e	61.538	26	10	0	106	29	2	27	9.39e-06	42.7
TRINITY_DN238176_c0_g1_i1	7375_0:002d7f	7375_0:002d7f	39.726	73	43	1	12	227	62	134	1.66e-07	48.1
TRINITY_DN205230_c0_g1_i1	6973_0:002f8a	6973_0:002f8a	30.464	151	100	4	706	260	545	692	8.74e-22	95.1
TRINITY_DN205297_c0_g1_i1	69820_0:002453	69820_0:002453	100	25	0	0	459	533	440	464	7.47e-10	58.5
TRINITY_DN216441_c0_g1_i1	315563_0:001d95	315563_0:001d95	78.947	38	8	0	42	155	1018	1055	6.38e-16	71.6
TRINITY_DN237531_c0_g1_i1	62324_0:002452	62324_0:002452	33.793	145	85	4	32	445	532	672	1.4e-17	88.2
TRINITY_DN237501_c0_g1_i1	29058_0:0005c5	29058_0:0005c5	85.185	27	4	0	304	384	299	325	4.1e-08	52
TRINITY_DN233529_c0_g1_i1	69820_0:00271e	69820_0:00271e	100	29	0	0	88	2	327	355	2.02e-11	63.2
TRINITY_DN252552_c0_g1_i1	104452_0:003eb3	104452_0:003eb3	36.81	163	102	1	82	570	37	198	5.1e-21	90.5
TRINITY_DN208268_c0_g1_i1	88501_0:002ef1	88501_0:002ef1	59.184	49	14	1	243	97	179	221	4.11e-13	64.3
TRINITY_DN226378_c0_g1_i1	69820_0:001498	69820_0:001498	100	22	0	0	2	67	231	252	1.25e-08	52.4
TRINITY_DN226307_c0_g1_i1	7130_0:0021a6	7130_0:0021a6	95.833	24	1	0	74	3	133	156	3.5e-10	56.6
TRINITY_DN231784_c0_g1_i1	93721_0:00517d	93721_0:00517d	34.483	87	56	1	262	2	94	179	1.21e-09	54.7
TRINITY_DN231752_c0_g1_i1	69820_0:003d34	69820_0:003d34	62.937	286	101	1	341	1198	3	283	7.48e-128	379
TRINITY_DN231713_c0_g1_i1	56086_0:0021ed	56086_0:0021ed	46.552	58	31	0	782	955	128	185	2.65e-09	60.1
TRINITY_DN224197_c0_g1_i1	69820_0:000eac	69820_0:000eac	96	25	1	0	270	344	115	139	2.27e-08	51.6
TRINITY_DN240371_c0_g1_i1	13037_0:000562	13037_0:000562	75.862	29	7	0	428	342	48	76	2.95e-08	51.2
TRINITY_DN255354_c0_g1_i1	168631_0:0024b6	168631_0:0024b6	92	25	2	0	418	492	224	248	1.83e-07	51.2
TRINITY_DN255388_c0_g1_i1	6973_0:00357f	6973_0:00357f	59.701	67	27	0	6	206	414	480	4.34e-21	86.3
TRINITY_DN255397_c0_g1_i1	69820_0:000eac	69820_0:000eac	100	21	0	0	30	92	46	66	1.21e-06	47.8
TRINITY_DN245864_c0_g1_i1	133901_0:0001ab	133901_0:0001ab	37.288	59	37	0	95	271	897	955	1.92e-08	52
TRINITY_DN245851_c0_g1_i1	88501_0:002b98	88501_0:002b98	57.627	59	25	0	118	294	178	236	5.75e-17	75.9
TRINITY_DN245872_c0_g1_i1	7395_0:003a24	7395_0:003a24	32.468	77	44	2	22	237	2364	2437	9.51e-07	46.2
TRINITY_DN231910_c0_g1_i1	7029_0:0075c9	7029_0:0075c9	53.061	49	23	0	269	123	558	606	1.2e-09	54.7
TRINITY_DN231979_c0_g1_i1	40932_0:001f53	40932_0:001f53	51.282	39	19	0	3	119	130	168	5.31e-09	43.1
TRINITY_DN231904_c0_g1_i1	30069_0:000a20	30069_0:000a20	36.585	82	46	2	190	435	259	334	1.95e-08	53.5
TRINITY_DN236501_c0_g1_i1	13164_0:00083a	13164_0:00083a	55.172	58	26	0	190	17	724	781	6.86e-16	72.8
TRINITY_DN236540_c0_g1_i1	219809_0:0025e9	219809_0:0025e9	51.042	96	43	2	289	2	202	293	3.35e-18	81.6
TRINITY_DN222290_c0_g1_i1	6973_0:001315	6973_0:001315	72	25	7	0	255	329	581	605	1.34e-06	47
TRINITY_DN206471_c0_g1_i1	51655_0:000773	51655_0:000773	28.947	190	130	3	92	655	130	316	3.95e-17	80.9
TRINITY_DN206446_c0_g1_i1	133901_0:0039cc	133901_0:0039cc	61.818	110	42	0	3	332	70	179	9.03e-43	144
TRINITY_DN206416_c0_g1_i1	69820_0:002077	69820_0:002077	96.296	27	1	0	3	83	258	284	4.57e-10	58.9
TRINITY_DN227609_c0_g1_i1	34740_0:0027e4	34740_0:0027e4	88.591	149	17	0	150	596	1	149	8.61e-86	295
TRINITY_DN227626_c0_g1_i1	7004_0:00380f	7004_0:00380f	30.153	262	143	5	325	1002	126	383	1.6e-27	118
TRINITY_DN227666_c0_g1_i1	197043_0:006eba	197043_0:006eba	32.877	73	49	0	343	125	128	200	6.04e-09	53.9
TRINITY_DN227623_c0_g1_i1	6973_0:002f8a	6973_0:002f8a	25.549	364	201	14	1408	359	385	692	5.08e-19	93.6
TRINITY_DN227671_c0_g1_i1	7395_0:003a24	7395_0:003a24	48.515	101	48	2	2377	2078	1300	1397	6.68e-21	100
TRINITY_DN227652_c0_g1_i1	246812_0:0019d6	246812_0:0019d6	54.545	66	30	0	280	477	35	100	5.81e-16	78.6
TRINITY_DN227670_c0_g1_i1	13686_0:0002fc	13686_0:0002fc	28.662	157	96	7	205	663	9	153	2.53e-06	48.9
TRINITY_DN216090_c0_g1_i1	34740_0:004cac	34740_0:004cac	60.606	33	13	0	101	3	427	459	1.07e-07	50.1
TRINITY_DN216043_c0_g1_i1	45779_0:000465	45779_0:000465	96	25	1	0	1	75	31	55	1.58e-10	57
TRINITY_DN207415_c0_g1_i1	13249_0:002c71	13249_0:002c71	42.188	128	66	2	3	377	308	430	2.55e-23	98.6
TRINITY_DN201098_c0_g1_i1	7536_0:002cce	7536_0:002cce	52.632	38	18	0	114	1	109	146	2.12e-08	53.1
TRINITY_DN201081_c0_g1_i1	34740_0:000357	34740_0:000357	49.254	67	34	0	11	211	237	303	4.33e-10	55.5
TRINITY_DN201039_c0_g1_i1	7004_0:004af4	7004_0:004af4	38.835	103	53	4	98	406	171	263	1.55e-14	70.9
TRINITY_DN211375_c1_g1_i1	69820_0:000b2d	69820_0:000b2d	33.831	201	129	2	697	95	288	484	4.05e-29	116
TRINITY_DN211359_c0_g1_i1	680683_0:001ad7	680683_0:001ad7	100	24	0	0	509	580	510	533	9.45e-11	61.6
TRINITY_DN211399_c0_g1_i1	7029_0:0066a3	7029_0:0066a3	40	140	72	2	132	551	517	644	1.17e-28	113
TRINITY_DN219932_c0_g1_i1	69820_0:00087c	69820_0:00087c	99.194	124	1	0	1	372	388	511	6.71e-64	211
TRINITY_DN220000_c0_g1_i1	34740_0:004cac	34740_0:004cac	60	40	16	0	126	7	434	473	1.71e-08	51.6
TRINITY_DN254438_c0_g1_i1	29029_0:00018e	29029_0:00018e	36.62	71	35	1	301	119	522	592	1.16e-06	46.6
TRINITY_DN254453_c0_g1_i1	67767_0:000adb	67767_0:000adb	87.654	81	10	0	245	3	255	335	3.56e-48	157
TRINITY_DN254468_c0_g1_i1	69820_0:002239	69820_0:002239	100	23	0	0	69	1	466	488	1.68e-09	55.5
TRINITY_DN254429_c0_g1_i1	69820_0:0014b8	69820_0:0014b8	100	22	0	0	3	68	229	250	1.98e-08	53.5
TRINITY_DN254477_c0_g1_i1	34740_0:004cac	34740_0:004cac	55.556	45	20	0	522	656	425	469	6.79e-11	62.8
TRINITY_DN254452_c0_g1_i1	286306_0:001f2b	286306_0:001f2b	54.31	116	53	0	349	2	966	1081	3.57e-35	128
TRINITY_DN200189_c0_g1_i1	568069_0:00392b	568069_0:00392b	62.097	124	44	1	645	274	1023	1143	1.35e-45	163
TRINITY_DN241274_c0_g1_i1	7029_0:00757d	7029_0:00757d	26.923	104	76	0	132	443	245	348	6.43e-06	48.9
TRINITY_DN241291_c0_g1_i1	69820_0:00271e	69820_0:00271e	92.857	28	2	0	85	2	814	841	9.52e-11	58.5
TRINITY_DN256485_c0_g1_i1	69820_0:002c27	69820_0:002c27	100	28	0	0	3	86	936	963	4.98e-10	56.6
TRINITY_DN256455_c0_g1_i1	7375_0:0036a2	7375_0:0036a2	73.134	67	18	0	202	2	139	205	1.45e-28	105
TRINITY_DN245167_c0_g1_i1	38123_0:0017cf	38123_0:0017cf	33	100	54	3	296	556	196	295	2.61e-06	48.1
TRINITY_DN245198_c0_g1_i1	7370_0:00125f	7370_0:00125f	32.967	91	57	2	269	3	688	776	2.26e-10	56.6
TRINITY_DN205522_c0_g1_i1	69820_0:001c73	69820_0:001c73	97.368	76	2	0	337	564	1	76	2.37e-46	155
TRINITY_DN205557_c0_g1_i1	69820_0:002242	69820_0:002242	100	23	0	0	70	2	270	292	5.78e-09	55.5
TRINITY_DN205573_c0_g1_i1	197043_0:007a57	197043_0:007a57	41.667	96	55	1	3	287	395	490	6.27e-17	75.9
TRINITY_DN205564_c0_g1_i1	29058_0:000bbd	29058_0:000bbd	93.103	29	2	0	226	312	432	460	2.97e-12	62.8
TRINITY_DN240949_c0_g1_i1	13037_0:000561	13037_0:000561	36.923	130	70	3	429	61	19	143	5.2e-15	68.9
TRINITY_DN240987_c0_g1_i1	6973_0:002f17	6973_0:002f17	61.111	36	14	0	118	225	475	510	6.23e-08	49.3
TRINITY_DN247861_c0_g1_i1	7029_0:0075c9	7029_0:0075c9	50	42	21	0	79	204	486	527	2.02e-08	51.6
TRINITY_DN204868_c0_g1_i1	69820_0:000d85	69820_0:000d85	97.347	377	10	0	3186	2056	123	499	0	736
TRINITY_DN204813_c0_g1_i1	1049336_0:000142	1049336_0:000142	45.714	70	36	1	2	211	48	115	3.5e-15	69.7
TRINITY_DN204807_c0_g1_i1	7029_0:002a48	7029_0:002a48	54.795	73	33	0	7	225	185	257	1.31e-19	82.4
TRINITY_DN204894_c0_g1_i1	7029_0:0066a3	7029_0:0066a3	40.708	113	64	2	605	273	623	734	2.67e-29	100
TRINITY_DN227441_c0_g1_i1	93721_0:0038d1	93721_0:0038d1	48.101	79	31	2	535	305	154	224	1.19e-15	78.2
TRINITY_DN227418_c0_g2_i1	315563_0:002aa9	315563_0:002aa9	40	170	95	3	918	1412	18	185	3.81e-31	130
TRINITY_DN227432_c0_g1_i1	7168_0:001342	7168_0:001342	37.5	216	128	4	914	285	27	241	2.83e-35	141
TRINITY_DN227459_c0_g1_i1	7394_0:0011b7	7394_0:0011b7	30.818	159	87	8	402	836	664	813	1.69e-08	57.8
TRINITY_DN227476_c0_g1_i1	74873_0:0014a7	74873_0:0014a7	34.744	449	285	4	2029	707	34	482	6.99e-84	281
TRINITY_DN227424_c1_g1_i1	7395_0:000c68	7395_0:000c68	26.479	355	180	19	1909	1016	712	1042	3.99e-11	68.6
TRINITY_DN227454_c0_g1_i1	7394_0:002c43	7394_0:002c43	53.503	157	72	1	1323	1790	1552	1708	2.15e-45	177
TRINITY_DN227463_c0_g1_i1	1155016_0:002e3a	1155016_0:002e3a	33.645	107	65	3	330	25	119	224	1.16e-09	56.6
TRINITY_DN228336_c0_g1_i1	1629725_0:0017df	1629725_0:0017df	35.882	170	94	5	225	707	171	334	3.72e-24	100
TRINITY_DN228343_c0_g1_i1	7038_0:000858	7038_0:000858	43.077	130	63	4	213	578	340	466	5.46e-26	98.2
TRINITY_DN228381_c0_g1_i1	568069_0:004612	568069_0:004612	28.358	134	66	6	561	187	370	482	1.62e-07	54.7
TRINITY_DN217382_c0_g1_i1	35570_0:00331a	35570_0:00331a	50.34	147	71	1	445	11	50	196	2.02e-43	148
TRINITY_DN223456_c0_g1_i1	67767_0:001188	67767_0:001188	35.87	92	59	0	280	5	608	699	2.35e-13	65.5
TRINITY_DN213492_c0_g1_i1	7395_0:003ad6	7395_0:003ad6	50	80	38	2	4	237	179	258	1.47e-20	85.1
TRINITY_DN213499_c0_g1_i1	7029_0:0066a2	7029_0:0066a2	30.841	107	72	1	322	2	532	636	2.37e-17	79.3
TRINITY_DN213412_c0_g1_i1	69820_0:001b69	69820_0:001b69	100	27	0	0	424	344	222	248	2.51e-11	61.6
TRINITY_DN239778_c0_g1_i1	66420_0:000ed1	66420_0:000ed1	100	27	0	0	457	377	566	592	6.72e-11	60.8
TRINITY_DN229708_c0_g1_i1	67767_0:001188	67767_0:001188	43.125	160	87	3	3	479	495	651	1.14e-31	120
TRINITY_DN229751_c0_g1_i1	307658_0:0008ff	307658_0:0008ff	100	171	0	0	633	1145	26	196	6.82e-99	303
TRINITY_DN229748_c0_g1_i1	108931_0:000b67	108931_0:000b67	31.361	169	105	4	2670	2179	250	412	7.09e-11	68.2
TRINITY_DN229769_c0_g1_i1	7029_0:0053f7	7029_0:0053f7	35.172	145	81	7	514	92	1166	1301	7.28e-10	58.9
TRINITY_DN229740_c0_g1_i1	93721_0:004046	93721_0:004046	26.339	224	125	8	612	13	20	227	4.06e-09	57.4
TRINITY_DN229725_c0_g1_i1	39758_0:001c76	39758_0:001c76	50	116	57	1	82	429	250	364	1.43e-23	97.1
TRINITY_DN229789_c0_g1_i1	69820_0:0033be	69820_0:0033be	43.333	60	32	1	215	42	333	392	5.39e-06	43.5
TRINITY_DN255738_c0_g1_i1	51655_0:0017a5	51655_0:0017a5	52.632	38	18	0	1	114	437	474	2.44e-06	46.2
TRINITY_DN251308_c0_g1_i1	680683_0:002342	680683_0:002342	44.444	72	39	1	215	3	59	130	1.25e-11	59.3
TRINITY_DN220104_c0_g1_i1	28612_0:00190d	28612_0:00190d	40.278	72	43	0	216	1	241	312	3.98e-13	63.5
TRINITY_DN206221_c0_g1_i1	29029_0:00018e	29029_0:00018e	43.939	132	70	3	23	409	437	567	4.87e-27	108
TRINITY_DN253057_c0_g1_i1	69820_0:002824	69820_0:002824	96.429	28	1	0	177	260	56	83	1.38e-16	74.3
TRINITY_DN253095_c0_g1_i1	610380_0:000a8a	610380_0:000a8a	53.659	41	17	1	238	116	130	168	2.4e-06	46.2
TRINITY_DN230539_c0_g1_i1	67767_0:001188	67767_0:001188	44.828	58	32	0	1	174	783	840	3.03e-07	53.1
TRINITY_DN230515_c0_g1_i1	456900_0:001136	456900_0:001136	75	32	8	0	98	3	14	45	4.72e-09	54.3
TRINITY_DN230585_c0_g1_i1	219809_0:000e72	219809_0:000e72	40.714	140	63	5	273	644	54	189	2.94e-19	95.1
TRINITY_DN230568_c0_g1_i1	7395_0:003a3c	7395_0:003a3c	55.263	38	17	0	268	155	499	536	2.58e-07	48.5
TRINITY_DN213350_c0_g1_i1	51655_0:003780	51655_0:003780	80.303	132	26	0	398	3	13	144	5.72e-78	237
TRINITY_DN245935_c0_g1_i1	7029_0:008065	7029_0:008065	32.308	65	44	0	45	239	7	71	8.75e-07	46.2
TRINITY_DN245951_c0_g1_i1	7213_0:002179	7213_0:002179	30.556	108	67	4	316	2	20	122	1.58e-06	46.6
TRINITY_DN231581_c0_g1_i1	1049336_0:00469f	1049336_0:00469f	52.857	70	33	0	1	210	46	115	2.45e-18	77
TRINITY_DN231511_c0_g1_i1	6973_0:0024cf	6973_0:0024cf	44.615	65	36	0	77	271	589	653	3.74e-12	62
TRINITY_DN231539_c0_g1_i1	680683_0:0033b7	680683_0:0033b7	39.773	88	51	1	417	154	27	112	2.98e-12	64.3
TRINITY_DN231565_c0_g1_i1	1049336_0:004a65	1049336_0:004a65	46.774	62	30	2	187	2	144	202	5.35e-10	56.6
TRINITY_DN231558_c0_g1_i1	454923_0:002e1f	454923_0:002e1f	39.326	89	48	3	7	258	252	339	7.88e-14	66.2
TRINITY_DN232559_c0_g1_i1	34740_0:003b90	34740_0:003b90	45.263	285	149	2	613	1467	803	1080	2.93e-65	234
TRINITY_DN205056_c0_g1_i1	69820_0:0024d0	69820_0:0024d0	100	18	0	0	326	379	74	91	5.08e-06	45.8
TRINITY_DN205004_c0_g1_i1	69820_0:00206b	69820_0:00206b	100	29	0	0	717	631	418	446	6.69e-13	68.9
TRINITY_DN205018_c0_g1_i1	69820_0:00165b	69820_0:00165b	92.593	27	2	0	2	82	667	693	1.24e-10	57.8
TRINITY_DN205013_c0_g1_i1	7029_0:007e2e	7029_0:007e2e	47.368	76	37	2	41	265	6	79	1.15e-06	46.6
TRINITY_DN205002_c0_g1_i1	7539_0:002fd2	7539_0:002fd2	45.283	53	29	0	193	35	30	82	1.14e-09	54.3
TRINITY_DN250626_c0_g1_i1	7375_0:003523	7375_0:003523	65.714	70	24	0	2	211	22	91	6.36e-29	103
TRINITY_DN250602_c0_g1_i1	93721_0:005dc8	93721_0:005dc8	34.783	69	45	0	208	2	802	870	8.78e-10	54.3
TRINITY_DN250611_c0_g1_i1	1049336_0:001681	1049336_0:001681	46	50	27	0	152	3	20	69	1.13e-08	51.6
TRINITY_DN250690_c0_g1_i1	378494_0:0057b8	378494_0:0057b8	25.767	163	121	0	489	1	105	267	8.5e-12	63.9
TRINITY_DN250658_c0_g1_i1	69820_0:000784	69820_0:000784	100	22	0	0	370	435	426	447	5.27e-07	49.3
TRINITY_DN215377_c0_g1_i1	69820_0:00264e	69820_0:00264e	96	25	1	0	423	349	68	92	1.81e-09	56.2
TRINITY_DN215375_c0_g1_i1	1049336_0:000d3c	1049336_0:000d3c	65.487	113	39	0	2	340	598	710	1.01e-45	158
TRINITY_DN238561_c0_g1_i1	7282_0:000762	7282_0:000762	55.625	160	71	0	487	8	13	172	1.12e-40	137
TRINITY_DN238577_c0_g1_i1	69820_0:0034cf	69820_0:0034cf	40	70	33	3	201	4	162	226	6.46e-08	49.3
TRINITY_DN238555_c0_g1_i1	51655_0:0017a5	51655_0:0017a5	31.915	94	61	2	5	280	363	455	4.65e-12	63.9
TRINITY_DN238563_c0_g1_i1	6973_0:0005dc	6973_0:0005dc	32.955	88	58	1	274	14	219	306	7.08e-10	55.8
TRINITY_DN201724_c0_g1_i1	378494_0:000284	378494_0:000284	39.72	214	129	0	657	16	20	233	1.35e-43	147
TRINITY_DN234880_c0_g1_i1	456900_0:000348	456900_0:000348	47.826	46	24	0	71	208	1	46	3.49e-08	49.7
TRINITY_DN234863_c0_g1_i1	307658_0:000f15	307658_0:000f15	45.833	48	26	0	76	219	9	56	4.16e-06	43.5
TRINITY_DN234884_c0_g1_i1	326594_0:0025ae	326594_0:0025ae	27.059	170	119	3	598	98	75	242	9.12e-14	70.5
TRINITY_DN234853_c0_g1_i1	56086_0:003320	56086_0:003320	81.875	160	29	0	3	482	168	327	4.87e-96	292
TRINITY_DN236382_c0_g1_i1	69820_0:001560	69820_0:001560	100	23	0	0	1	69	456	478	1.56e-07	50.4
TRINITY_DN230992_c0_g1_i1	29058_0:001bf1	29058_0:001bf1	90.625	32	3	0	472	567	3	34	1.29e-11	62.8
TRINITY_DN230929_c0_g1_i1	7200_0:0022ed	7200_0:0022ed	36.842	76	44	2	218	3	73	148	6.24e-12	62.4
TRINITY_DN230995_c0_g1_i1	69820_0:002824	69820_0:002824	96.552	29	1	0	3	89	100	128	9.62e-10	62.8
TRINITY_DN230935_c0_g1_i1	29029_0:00017a	29029_0:00017a	52.632	76	36	0	3	230	70	145	3.25e-20	84.7
TRINITY_DN203828_c0_g1_i1	286306_0:002c86	286306_0:002c86	67.347	49	16	0	221	367	473	521	8.97e-17	76.3
TRINITY_DN230869_c0_g1_i1	69820_0:002824	69820_0:002824	99.817	546	1	0	914	2551	1	546	0	1100
TRINITY_DN230849_c0_g1_i1	28588_0:000a13	28588_0:000a13	39.286	56	34	0	79	246	112	167	7.86e-08	49.3
TRINITY_DN230897_c0_g1_i1	28612_0:005fe5	28612_0:005fe5	62.791	86	31	1	261	7	71	156	9.03e-34	120
TRINITY_DN230859_c0_g1_i1	411798_0:001089	411798_0:001089	32.117	137	63	2	788	1195	1	108	1.5e-14	77
TRINITY_DN230814_c0_g1_i1	1629725_0:001799	1629725_0:001799	46.552	58	31	0	229	402	49	106	1.94e-09	57.8
TRINITY_DN230890_c0_g1_i1	40932_0:004c9c	40932_0:004c9c	57.692	78	33	0	239	6	435	512	1.57e-24	97.8
TRINITY_DN249139_c0_g1_i1	1218281_0:00043e	1218281_0:00043e	37.333	75	46	1	234	10	204	277	6.96e-09	53.9
TRINITY_DN249134_c0_g1_i1	69820_0:003ad9	69820_0:003ad9	47.423	97	51	0	5	295	39	135	6.75e-26	99
TRINITY_DN203498_c0_g1_i1	7004_0:000ac4	7004_0:000ac4	40.741	108	64	0	331	8	892	999	8.8e-23	93.2
TRINITY_DN203423_c0_g1_i1	108931_0:004538	108931_0:004538	80.153	131	22	1	3	383	44	174	8.76e-74	222
TRINITY_DN203421_c0_g1_i1	378494_0:0001e7	378494_0:0001e7	53.086	81	38	0	244	2	3	83	1.67e-23	94.4
TRINITY_DN203461_c0_g1_i1	7213_0:002f33	7213_0:002f33	25.541	231	128	7	1778	1125	796	995	6.04e-10	65.9
TRINITY_DN203426_c0_g1_i1	133901_0:000298	133901_0:000298	46.667	135	72	0	1	405	432	566	3.57e-29	113
TRINITY_DN203444_c0_g1_i1	7091_0:0024cb	7091_0:0024cb	50	64	32	0	196	5	97	160	6.05e-12	69.7
TRINITY_DN220335_c0_g1_i1	69820_0:0024cf	69820_0:0024cf	92.857	28	2	0	1	84	139	166	6.81e-10	56.2
TRINITY_DN220306_c0_g1_i1	69820_0:000967	69820_0:000967	87.879	33	4	0	484	386	466	498	1.44e-10	60.1
TRINITY_DN258007_c0_g1_i1	6973_0:001cd7	6973_0:001cd7	48.611	72	37	0	218	3	1	72	7.22e-18	76.6
TRINITY_DN236634_c0_g1_i1	34740_0:0011f8	34740_0:0011f8	47.436	78	40	1	2	235	1355	1431	4.53e-18	78.2
TRINITY_DN236601_c0_g1_i1	132113_0:003465	132113_0:003465	29.63	81	57	0	1	243	18	98	7.47e-09	52
TRINITY_DN236675_c0_g1_i1	69820_0:00289f	69820_0:00289f	97.303	519	14	0	16	1572	1	519	0	1039
TRINITY_DN236666_c0_g1_i1	83485_0:0028ee	83485_0:0028ee	52.857	70	33	0	90	299	689	758	3.03e-16	72
TRINITY_DN227185_c0_g1_i1	AYW00830.1	AYW00830.1	92.857	28	2	0	264	181	64	91	5.3e-12	61.2
TRINITY_DN258376_c0_g1_i1	7536_0:003213	7536_0:003213	44.286	70	37	1	3	212	73	140	3.27e-09	53.1
TRINITY_DN247353_c0_g1_i1	133901_0:0001f2	133901_0:0001f2	41.667	48	28	0	88	231	1196	1243	4.24e-06	44.7
TRINITY_DN247359_c0_g1_i1	91411_0:00250c	91411_0:00250c	39.655	58	35	0	352	179	404	461	2.87e-06	46.2
TRINITY_DN247322_c0_g1_i1	7159_0:003055	7159_0:003055	30	90	63	0	280	11	542	631	1.68e-08	51.6
TRINITY_DN239270_c0_g1_i1	7038_0:0014e5	7038_0:0014e5	54.839	62	28	0	85	270	24	85	6.22e-19	81.3
TRINITY_DN239287_c0_g1_i1	51655_0:00421e	51655_0:00421e	33.784	74	49	0	223	2	137	210	1.43e-09	53.5
TRINITY_DN239272_c0_g1_i1	6973_0:0003ca	6973_0:0003ca	46.231	199	92	3	651	73	9	198	2.99e-46	165
TRINITY_DN239229_c0_g1_i1	378494_0:0009a6	378494_0:0009a6	49.351	77	39	0	2	232	348	424	5.83e-21	86.3
TRINITY_DN239404_c0_g1_i1	69820_0:000236	69820_0:000236	96.552	29	1	0	1	87	926	954	6.15e-10	58.2
TRINITY_DN239437_c0_g1_i1	7397_0:000806	7397_0:000806	67.857	84	27	0	2	253	70	153	1.84e-30	113
TRINITY_DN239450_c0_g1_i1	104452_0:002cd6	104452_0:002cd6	51.786	56	26	1	261	428	810	864	1.05e-10	60.1
TRINITY_DN239475_c0_g1_i1	34740_0:003b90	34740_0:003b90	52.5	80	31	2	37	267	624	699	1.27e-20	86.7
TRINITY_DN209417_c0_g1_i1	69820_0:00331d	69820_0:00331d	100	27	0	0	81	1	1003	1029	4.53e-10	58.2
TRINITY_DN209434_c0_g1_i1	69820_0:002e41	69820_0:002e41	96.667	30	1	0	1	90	96	125	2.27e-11	61.2
TRINITY_DN206001_c0_g1_i1	77166_0:001143	77166_0:001143	54.167	72	32	1	218	3	240	310	1.9e-16	73.2
TRINITY_DN206095_c0_g1_i1	108931_0:004028	108931_0:004028	35.762	151	75	6	496	89	83	226	4.63e-12	67
TRINITY_DN213086_c0_g1_i1	456900_0:000348	456900_0:000348	32.203	118	79	1	531	178	185	301	4.07e-20	86.7
TRINITY_DN232854_c0_g1_i1	7029_0:0075c9	7029_0:0075c9	76.19	63	15	0	301	113	179	241	1.53e-26	104
TRINITY_DN232874_c0_g1_i1	79782_0:002a43	79782_0:002a43	46.486	185	95	1	547	5	496	680	1.26e-45	164
TRINITY_DN232863_c0_g1_i1	197043_0:000d27	197043_0:000d27	71.831	71	19	1	127	339	25	94	5.34e-29	102
TRINITY_DN232891_c0_g1_i1	69820_0:000d5d	69820_0:000d5d	80	25	5	0	480	554	387	411	2.97e-06	48.1
TRINITY_DN201945_c0_g1_i1	79782_0:002aaf	79782_0:002aaf	35.211	213	126	6	203	835	13	215	3.06e-29	119
TRINITY_DN201978_c0_g1_i1	222816_0:001a81	222816_0:001a81	34.94	83	41	4	341	120	720	798	3.09e-06	50.1
TRINITY_DN201950_c0_g1_i1	1049336_0:004720	1049336_0:004720	76.543	81	19	0	1	243	398	478	9.9e-40	139
TRINITY_DN212776_c0_g1_i1	326594_0:0025ae	326594_0:0025ae	44.643	56	31	0	177	10	93	148	1.78e-10	56.2
TRINITY_DN258544_c0_g1_i1	132113_0:0008b4	132113_0:0008b4	72.727	77	20	1	231	1	318	393	2.14e-31	115
TRINITY_DN233182_c0_g1_i1	64459_0:0011ee	64459_0:0011ee	81.481	27	5	0	82	2	19	45	3.63e-08	55.8
TRINITY_DN243513_c0_g1_i1	7130_0:001262	7130_0:001262	100	24	0	0	3	74	609	632	8.45e-10	55.8
TRINITY_DN243541_c0_g1_i1	28612_0:002d6e	28612_0:002d6e	65.432	81	28	0	245	3	797	877	4.58e-30	112
TRINITY_DN243581_c0_g1_i1	69820_0:000b2d	69820_0:000b2d	33.333	159	101	2	20	496	288	441	3.15e-13	68.2
TRINITY_DN243582_c0_g1_i1	7130_0:002b59	7130_0:002b59	34.146	82	51	2	245	3	151	230	2.61e-07	47.4
TRINITY_DN243507_c0_g1_i1	69820_0:0031ae	69820_0:0031ae	100	25	0	0	3	77	225	249	1.11e-07	50.4
TRINITY_DN243521_c0_g1_i1	136037_0:0005e8	136037_0:0005e8	48.077	52	27	0	314	159	170	221	3.04e-11	59.3
TRINITY_DN215610_c0_g1_i1	28612_0:005f5c	28612_0:005f5c	34.483	87	51	3	11	259	1	85	6.61e-08	49.3
TRINITY_DN215642_c0_g1_i1	7029_0:00778a	7029_0:00778a	30.303	66	46	0	200	3	1167	1232	1.67e-10	56.2
TRINITY_DN215634_c0_g1_i1	7282_0:002331	7282_0:002331	45.161	62	34	0	219	34	225	286	3.27e-11	58.2
TRINITY_DN238354_c0_g1_i1	6973_0:001459	6973_0:001459	36.709	79	50	0	276	40	95	173	7.77e-12	60.1
TRINITY_DN238384_c0_g1_i1	6973_0:0005b9	6973_0:0005b9	40.278	72	42	1	7	222	2018	2088	2.42e-11	59.7
TRINITY_DN238306_c0_g1_i1	133901_0:000422	133901_0:000422	34.884	172	105	4	510	1	103	269	4.72e-15	75.5
TRINITY_DN238363_c0_g1_i1	609295_0:000428	609295_0:000428	36.765	68	42	1	142	345	34	100	4.08e-06	48.1
TRINITY_DN238366_c0_g1_i1	132113_0:002ab8	132113_0:002ab8	54.124	194	87	1	577	2	904	1097	8.36e-63	213
TRINITY_DN233229_c0_g1_i1	7274_0:001897	7274_0:001897	41.364	440	250	4	126	1439	4	437	3.24e-104	320
TRINITY_DN231063_c0_g1_i1	1049336_0:0000d9	1049336_0:0000d9	40.741	108	61	3	11	328	918	1024	1.64e-14	69.7
TRINITY_DN231021_c0_g1_i1	211228_0:0006d6	211228_0:0006d6	34.343	99	63	1	578	868	644	742	3.54e-12	68.9
TRINITY_DN215291_c0_g1_i1	83485_0:0028ee	83485_0:0028ee	46.429	56	29	1	183	19	304	359	2.65e-09	53.5
TRINITY_DN215238_c0_g1_i1	125945_0:0000e9	125945_0:0000e9	70.787	89	22	1	334	80	63	151	5.26e-35	119
TRINITY_DN211182_c0_g1_i1	197043_0:007693	197043_0:007693	32.71	107	68	1	324	4	104	206	6.31e-06	45.1
TRINITY_DN211050_c0_g1_i1	69820_0:003912	69820_0:003912	96.429	28	1	0	326	409	580	607	8.29e-10	57
TRINITY_DN211059_c0_g1_i1	69820_0:000037	69820_0:000037	96.875	32	1	0	3	98	92	123	5.16e-14	70.9
TRINITY_DN211007_c0_g1_i1	64459_0:000d82	64459_0:000d82	37.931	58	21	1	217	89	283	340	8.53e-09	42.7
TRINITY_DN251998_c0_g1_i1	246812_0:00148a	246812_0:00148a	78.125	32	7	0	244	339	83	114	3.48e-09	54.3
TRINITY_DN206345_c0_g1_i1	222816_0:00196f	222816_0:00196f	58.491	106	44	0	334	17	8	113	2e-38	139
TRINITY_DN246486_c0_g1_i1	51655_0:003f61	51655_0:003f61	84.536	97	15	0	292	2	17	113	1.66e-54	175
TRINITY_DN246482_c0_g1_i1	34740_0:0016f4	34740_0:0016f4	48.649	37	19	0	258	368	23	59	6.17e-06	43.9
TRINITY_DN207108_c0_g1_i1	7029_0:008047	7029_0:008047	40	55	33	0	3	167	5	59	1.2e-06	45.8
TRINITY_DN207122_c0_g1_i1	7425_0:000b0c	7425_0:000b0c	33.75	160	96	4	217	693	198	348	5.47e-29	96.3
TRINITY_DN207133_c0_g1_i1	121845_0:0013dd	121845_0:0013dd	46.429	84	45	0	194	445	1	84	7.55e-22	85.5
TRINITY_DN208671_c0_g1_i1	133901_0:000105	133901_0:000105	40	80	47	1	245	6	151	229	7.55e-10	54.7
TRINITY_DN208624_c0_g1_i1	133901_0:0001f2	133901_0:0001f2	41.096	73	43	0	220	2	1205	1277	1.6e-11	59.3
TRINITY_DN200793_c0_g1_i1	1218281_0:002cb3	1218281_0:002cb3	49.655	145	65	1	3	437	181	317	1.36e-43	150
TRINITY_DN200787_c0_g1_i1	568069_0:002279	568069_0:002279	54.264	129	59	0	1	387	2	130	1.38e-41	149
TRINITY_DN235432_c0_g1_i1	45779_0:001266	45779_0:001266	40.299	134	70	6	410	18	1575	1701	2.25e-21	90.5
TRINITY_DN235464_c0_g2_i1	7395_0:000c68	7395_0:000c68	36.17	94	57	2	279	1	896	987	5.75e-11	58.5
TRINITY_DN235422_c0_g1_i1	307658_0:000f5e	307658_0:000f5e	100	166	0	0	154	651	749	914	7.02e-90	288
TRINITY_DN235414_c0_g1_i1	456900_0:000348	456900_0:000348	26.829	82	58	1	266	21	152	231	1.26e-09	56.2
TRINITY_DN235412_c0_g1_i1	133901_0:000302	133901_0:000302	61.486	148	54	2	453	13	31	176	1.9e-53	176
TRINITY_DN235486_c0_g1_i1	34740_0:004cac	34740_0:004cac	47.059	51	27	0	261	413	429	479	1.63e-09	56.2
TRINITY_DN224332_c0_g1_i1	69820_0:00340b	69820_0:00340b	50.909	55	26	1	18	179	434	488	5.64e-13	63.2
TRINITY_DN224378_c0_g1_i1	69820_0:00260f	69820_0:00260f	65.476	84	25	1	1	240	125	208	9.48e-26	99.8
TRINITY_DN250025_c0_g1_i1	69820_0:000b2d	69820_0:000b2d	73.239	71	14	1	285	482	862	932	9.96e-28	109
TRINITY_DN250080_c0_g1_i1	69820_0:000d80	69820_0:000d80	90.323	31	3	0	2	94	87	117	8.39e-12	62
TRINITY_DN229621_c0_g1_i1	211228_0:00059e	211228_0:00059e	32.061	131	80	4	481	849	404	533	1.87e-07	54.3
TRINITY_DN216526_c0_g1_i1	6973_0:001459	6973_0:001459	39.062	64	38	1	194	3	71	133	1.67e-09	52.8
TRINITY_DN216504_c0_g1_i1	610380_0:000324	610380_0:000324	85.417	48	7	0	1	144	55	102	2.88e-21	84
TRINITY_DN240038_c0_g1_i1	7029_0:0066a2	7029_0:0066a2	34.615	78	51	0	234	1	988	1065	1.65e-10	56.6
TRINITY_DN240006_c0_g1_i1	1049336_0:000c74	1049336_0:000c74	56.452	62	23	1	2	187	384	441	1.12e-15	71.2
TRINITY_DN240020_c0_g1_i1	34720_0:001a15	34720_0:001a15	44.118	68	27	2	191	15	48	113	6.23e-10	54.7
TRINITY_DN240043_c0_g1_i1	1049336_0:000c75	1049336_0:000c75	67.089	79	20	1	1	237	82	154	2.37e-24	92.8
TRINITY_DN236118_c0_g1_i1	7029_0:0003de	7029_0:0003de	57.5	120	51	0	3	362	311	430	1.53e-45	154
TRINITY_DN236162_c0_g1_i1	6973_0:004a40	6973_0:004a40	61.194	67	26	0	1	201	427	493	3.76e-23	92
TRINITY_DN236152_c0_g1_i1	34740_0:0015ea	34740_0:0015ea	46.667	75	34	1	202	408	46	120	8.72e-11	59.7
TRINITY_DN251787_c0_g1_i1	123851_0:003445	123851_0:003445	94.737	19	1	0	57	1	23	41	4.64e-06	45.1
TRINITY_DN251759_c0_g1_i1	69820_0:0000d9	69820_0:0000d9	99.048	105	1	0	2	316	498	602	2.7e-69	219
TRINITY_DN208442_c0_g1_i1	69820_0:000105	69820_0:000105	51.667	120	58	0	360	1	504	623	4.84e-37	134
TRINITY_DN208438_c0_g1_i1	7038_0:000204	7038_0:000204	54.286	35	16	0	20	124	663	697	1.5e-08	53.9
TRINITY_DN208405_c0_g1_i1	7375_0:003931	7375_0:003931	59.42	69	28	0	209	3	379	447	1.1e-21	87.8
TRINITY_DN208454_c0_g1_i1	133901_0:003c9a	133901_0:003c9a	50.98	102	49	1	309	4	10	110	2.68e-33	114
TRINITY_DN228000_c0_g1_i1	83485_0:0005b9	83485_0:0005b9	27.465	142	98	3	683	1105	1198	1335	3.09e-07	54.7
TRINITY_DN227985_c0_g1_i1	133901_0:000422	133901_0:000422	26.882	186	131	3	788	1339	103	285	3.23e-13	72
TRINITY_DN217498_c0_g1_i1	456900_0:002603	456900_0:002603	35.714	70	40	1	7	216	98	162	1.33e-07	50.1
TRINITY_DN223240_c0_g1_i1	29058_0:00108a	29058_0:00108a	95.833	24	1	0	256	185	139	162	6.18e-07	47
TRINITY_DN254378_c0_g1_i1	246812_0:0014e3	246812_0:0014e3	100	22	0	0	68	3	50	71	4.61e-07	47.4
TRINITY_DN254397_c0_g1_i1	104452_0:001697	104452_0:001697	100	19	0	0	182	238	439	457	1.39e-06	45.4
TRINITY_DN225798_c0_g1_i1	69820_0:002b26	69820_0:002b26	61.765	68	7	1	149	3	146	213	1.26e-15	72.8
TRINITY_DN226478_c0_g1_i1	69820_0:00161d	69820_0:00161d	100	24	0	0	344	273	147	170	2.37e-09	55.1
TRINITY_DN226414_c0_g1_i1	7029_0:0002ee	7029_0:0002ee	27.119	59	43	0	193	17	31	89	1.58e-06	45.4
TRINITY_DN202059_c0_g1_i1	7004_0:003960	7004_0:003960	52.239	67	32	0	222	22	594	660	2.39e-17	77
TRINITY_DN202082_c0_g1_i1	7539_0:00163c	7539_0:00163c	41.975	81	47	0	173	415	444	524	6.1e-13	66.6
TRINITY_DN202086_c0_g1_i1	1049336_0:000c7f	1049336_0:000c7f	61.25	80	31	0	240	1	478	557	1.77e-17	76.6
TRINITY_DN202030_c0_g1_i1	69820_0:000748	69820_0:000748	80.769	26	5	0	2	79	428	453	4.9e-07	47.4
TRINITY_DN221788_c0_g1_i1	34740_0:0039ef	34740_0:0039ef	49.515	103	51	1	351	43	1359	1460	3.2e-24	97.8
TRINITY_DN221797_c0_g1_i1	69820_0:002ab7	69820_0:002ab7	100	26	0	0	1	78	311	336	2.7e-11	62
TRINITY_DN221715_c0_g1_i1	133901_0:00025b	133901_0:00025b	61.538	78	27	1	225	1	4	81	9.36e-14	65.5
TRINITY_DN233905_c0_g1_i1	1049336_0:0015fc	1049336_0:0015fc	63.333	90	32	1	1	270	330	418	7.81e-32	117
TRINITY_DN233914_c0_g1_i1	217634_0:0025d7	217634_0:0025d7	48.571	105	44	3	17	307	287	389	7.68e-21	91.7
TRINITY_DN233957_c0_g1_i1	104452_0:0008d1	104452_0:0008d1	65.909	88	30	0	296	33	222	309	1.09e-33	123
TRINITY_DN240160_c0_g1_i1	77166_0:001506	77166_0:001506	34.579	107	70	0	32	352	169	275	1.87e-15	71.6
TRINITY_DN209710_c0_g1_i1	246812_0:0028c8	246812_0:0028c8	95.455	22	1	0	1	66	129	150	1.03e-07	50.4
TRINITY_DN209746_c0_g1_i1	51655_0:003ffe	51655_0:003ffe	32.258	93	57	3	6	278	214	302	4.51e-07	48.5
TRINITY_DN232607_c0_g1_i1	67767_0:001188	67767_0:001188	46.465	99	50	1	510	214	750	845	5.16e-19	85.1
TRINITY_DN232700_c0_g1_i1	133901_0:000474	133901_0:000474	30.882	204	139	2	765	160	165	368	1.51e-21	95.1
TRINITY_DN206907_c0_g1_i1	29030_0:000154	29030_0:000154	45.794	107	55	2	338	27	148	254	2.46e-23	94.7
TRINITY_DN247561_c0_g1_i1	6973_0:004eca	6973_0:004eca	33.333	87	54	2	266	12	105	189	5.03e-06	44.3
TRINITY_DN212355_c0_g1_i1	307658_0:00049a	307658_0:00049a	87.5	48	6	0	124	267	3	50	8.94e-24	94.7
TRINITY_DN212335_c0_g1_i1	34740_0:004cac	34740_0:004cac	32.673	101	53	4	1	267	236	333	3.52e-07	48.1
TRINITY_DN212349_c0_g1_i1	1049336_0:00021e	1049336_0:00021e	51.389	72	35	0	2	217	257	328	9.85e-19	79.3
TRINITY_DN212150_c0_g1_i1	7038_0:002e1a	7038_0:002e1a	86.207	29	4	0	2	88	150	178	2.39e-10	58.9
TRINITY_DN212154_c0_g1_i1	7029_0:0007ef	7029_0:0007ef	53.623	69	32	0	207	1	826	894	2.5e-16	77.8
TRINITY_DN229017_c0_g1_i1	51655_0:00270a	51655_0:00270a	42.553	47	27	0	143	3	15	61	1.58e-08	49.7
TRINITY_DN229087_c0_g1_i1	69820_0:0033be	69820_0:0033be	36.842	114	65	1	2	343	302	408	1.66e-12	66.2
TRINITY_DN229096_c0_g1_i1	69820_0:0034cd	69820_0:0034cd	53.293	167	77	1	3	500	28	194	7.3e-59	188
TRINITY_DN254993_c0_g1_i1	7160_0:002001	7160_0:002001	77.273	66	15	0	199	2	1	66	5.03e-35	128
TRINITY_DN217820_c0_g1_i1	7130_0:003495	7130_0:003495	46.939	49	19	1	96	221	577	625	1.07e-06	45.8
TRINITY_DN228594_c0_g1_i1	67767_0:001188	67767_0:001188	38.411	151	86	3	455	3	514	657	5.34e-24	98.6
TRINITY_DN228511_c0_g1_i1	112268_0:002ae0	112268_0:002ae0	70.552	163	42	1	911	1399	1599	1755	1.08e-58	215
TRINITY_DN228597_c0_g1_i1	34740_0:0015ea	34740_0:0015ea	44.262	61	34	0	2	184	53	113	1.04e-11	62.8
TRINITY_DN228548_c0_g1_i1	7425_0:0011a5	7425_0:0011a5	33.673	98	55	3	22	294	192	286	4.4e-06	48.9
TRINITY_DN216329_c0_g1_i1	69820_0:001f84	69820_0:001f84	92	25	2	0	309	383	306	330	6.11e-08	51.6
TRINITY_DN216335_c0_g1_i1	378494_0:0009a5	378494_0:0009a5	47.561	82	41	1	9	254	9	88	8.4e-13	63.5
TRINITY_DN220231_c0_g1_i1	6973_0:0057b0	6973_0:0057b0	58	50	20	1	150	1	1	49	5.99e-12	61.2
TRINITY_DN256784_c0_g1_i1	7395_0:000bef	7395_0:000bef	45.349	86	47	0	264	7	1022	1107	1.54e-22	92.8
TRINITY_DN242490_c0_g1_i1	34740_0:00069f	34740_0:00069f	42.969	128	72	1	384	1	708	834	3.43e-27	106
TRINITY_DN242473_c0_g1_i1	69820_0:0025fe	69820_0:0025fe	100	23	0	0	335	267	561	583	5.31e-07	48.1
TRINITY_DN246735_c0_g1_i1	88501_0:003213	88501_0:003213	66.667	48	15	1	142	2	1	48	4.29e-13	63.2
TRINITY_DN235324_c0_g1_i1	69820_0:000a28	69820_0:000a28	100	21	0	0	2	64	315	335	6.07e-07	47.8
TRINITY_DN235340_c0_g1_i1	45779_0:001266	45779_0:001266	53.488	43	20	0	358	230	1679	1721	1.07e-09	56.2
TRINITY_DN229101_c0_g1_i1	133901_0:0030fa	133901_0:0030fa	49.351	77	39	0	766	536	421	497	7.39e-19	90.5
TRINITY_DN229168_c0_g1_i1	88501_0:002ef1	88501_0:002ef1	38.182	110	66	1	331	8	161	270	1.32e-22	92.4
TRINITY_DN229181_c0_g1_i1	6973_0:001231	6973_0:001231	28.261	138	71	3	447	70	158	279	4.28e-07	49.7
TRINITY_DN229123_c0_g1_i1	69820_0:0024a3	69820_0:0024a3	96.639	119	4	0	357	1	15	133	1.41e-67	207
TRINITY_DN229136_c0_g1_i1	93721_0:005dc8	93721_0:005dc8	33.333	138	92	0	419	6	761	898	1.19e-21	91.3
TRINITY_DN237392_c0_g1_i1	62324_0:00004e	62324_0:00004e	43.357	143	73	4	423	16	76	217	3.2e-25	101
TRINITY_DN236276_c0_g1_i1	7029_0:006050	7029_0:006050	34.167	120	68	5	821	1171	156	267	5.45e-06	50.1
TRINITY_DN247755_c0_g1_i1	1218281_0:00014b	1218281_0:00014b	39.823	113	67	1	13	351	739	850	6.65e-16	73.9
TRINITY_DN247783_c0_g1_i1	6973_0:0056e8	6973_0:0056e8	35.366	82	48	2	255	22	11	91	2.61e-08	50.4
TRINITY_DN238836_c0_g1_i1	7213_0:002f33	7213_0:002f33	27.574	272	166	4	801	7	732	979	1.06e-25	107
TRINITY_DN238885_c0_g1_i1	34740_0:00281f	34740_0:00281f	61.765	34	13	0	129	28	6	39	5.33e-07	48.1
TRINITY_DN238826_c0_g1_i1	69820_0:00271e	69820_0:00271e	69.388	49	9	2	493	356	338	383	1.04e-10	60.8
TRINITY_DN238871_c0_g1_i1	93721_0:005dc8	93721_0:005dc8	38.028	71	44	0	7	219	791	861	1.95e-11	58.9
TRINITY_DN240694_c0_g1_i1	69820_0:00076b	69820_0:00076b	90	30	1	1	3	92	329	356	8.99e-10	56.2
TRINITY_DN240624_c0_g1_i1	108931_0:000011	108931_0:000011	56.731	104	45	0	319	8	21	124	1.8e-35	127
TRINITY_DN240698_c0_g1_i1	326594_0:000780	326594_0:000780	28.402	169	103	8	472	5	65	228	1.55e-07	50.8
TRINITY_DN250708_c0_g1_i1	6973_0:001459	6973_0:001459	40.58	69	41	0	209	3	92	160	2.46e-13	63.2
TRINITY_DN250798_c0_g1_i1	69820_0:00367f	69820_0:00367f	83.333	42	4	1	516	632	1258	1299	1.35e-16	79.3
TRINITY_DN250721_c0_g1_i1	69820_0:001b26	69820_0:001b26	100	27	0	0	2	82	114	140	1.24e-11	60.8
TRINITY_DN202738_c0_g1_i1	1629725_0:001cf7	1629725_0:001cf7	36.145	83	52	1	11	256	3	85	3.91e-14	67
TRINITY_DN202705_c0_g1_i1	132113_0:000a27	132113_0:000a27	45.763	59	32	0	178	2	568	626	1.23e-16	77
TRINITY_DN202757_c0_g1_i1	378494_0:0057b8	378494_0:0057b8	36	75	47	1	13	237	804	877	6.57e-07	46.6
TRINITY_DN226024_c0_g1_i1	69820_0:000652	69820_0:000652	100	25	0	0	193	267	54	78	5.41e-12	61.2
TRINITY_DN222137_c0_g1_i1	7029_0:007884	7029_0:007884	68.493	73	23	0	4	222	229	301	5.19e-30	110
TRINITY_DN232964_c0_g1_i1	7394_0:0025a1	7394_0:0025a1	48.81	84	41	2	10	258	218	300	3.45e-21	87.4
TRINITY_DN232989_c0_g1_i1	6973_0:001c1a	6973_0:001c1a	36.842	95	53	1	265	2	681	775	2.45e-12	62.4
TRINITY_DN233000_c0_g1_i1	1218281_0:00043e	1218281_0:00043e	39.098	133	67	2	1	381	207	331	3.83e-23	100
TRINITY_DN232994_c0_g1_i1	39758_0:001c76	39758_0:001c76	30.827	133	84	5	5	388	69	198	4.68e-07	50.4
TRINITY_DN223176_c0_g1_i1	7130_0:0012eb	7130_0:0012eb	74.194	31	8	0	348	256	262	292	4.85e-10	57
TRINITY_DN245549_c0_g1_i1	315563_0:002aa9	315563_0:002aa9	64.151	53	18	1	10	165	134	186	9.06e-15	73.9
TRINITY_DN245539_c0_g1_i1	7375_0:002bf5	7375_0:002bf5	41.481	135	74	2	401	3	118	249	5.12e-30	112
TRINITY_DN245532_c0_g1_i1	51655_0:0041b3	51655_0:0041b3	45.833	72	39	0	2	217	34	105	4.66e-16	71.6
TRINITY_DN245560_c0_g1_i1	69820_0:003034	69820_0:003034	95.652	23	1	0	283	215	297	319	2.08e-08	51.6
TRINITY_DN245590_c0_g1_i1	315563_0:001d95	315563_0:001d95	82.222	90	16	0	2	271	941	1030	2.17e-40	142
TRINITY_DN254256_c0_g1_i1	7395_0:003ad6	7395_0:003ad6	33	100	57	4	312	25	1519	1612	4.92e-10	57
TRINITY_DN254242_c0_g1_i1	610380_0:002101	610380_0:002101	38.824	85	47	2	2	241	124	208	3.99e-08	50.8
TRINITY_DN254230_c0_g1_i1	28612_0:0021ab	28612_0:0021ab	45.763	118	63	1	353	3	134	251	1.3e-31	118
TRINITY_DN253765_c0_g1_i1	307491_0:000352	307491_0:000352	68.041	97	31	0	293	3	75	171	6.64e-37	124
TRINITY_DN203645_c0_g1_i1	1218281_0:0022a9	1218281_0:0022a9	57.778	45	19	0	1039	905	1	45	7.8e-10	60.1
TRINITY_DN203654_c0_g1_i1	6973_0:0005b9	6973_0:0005b9	45.614	57	31	0	2	172	2027	2083	5.12e-09	53.1
TRINITY_DN209376_c0_g1_i1	34740_0:0038b2	34740_0:0038b2	44.565	92	51	0	281	6	364	455	1.43e-19	83.2
TRINITY_DN241737_c0_g1_i1	7375_0:002e5e	7375_0:002e5e	32.68	153	55	5	360	43	671	822	1.96e-13	67
TRINITY_DN241729_c0_g1_i1	62324_0:000359	62324_0:000359	37.576	330	183	6	1017	94	2479	2807	1.08e-56	200
TRINITY_DN235893_c0_g1_i1	34740_0:004cac	34740_0:004cac	70	30	9	0	92	3	436	465	9.54e-08	51.2
TRINITY_DN235804_c0_g1_i1	69820_0:000b6a	69820_0:000b6a	95.484	155	7	0	557	93	64	218	3.98e-111	317
TRINITY_DN200669_c0_g1_i1	6973_0:001459	6973_0:001459	34	50	33	0	170	21	15	64	8.96e-07	45.8
TRINITY_DN200616_c0_g1_i1	34740_0:004cac	34740_0:004cac	50.588	85	42	0	226	480	253	337	1.71e-21	91.7
TRINITY_DN200694_c0_g1_i1	6973_0:000595	6973_0:000595	61.842	76	29	0	230	3	913	988	9.64e-28	105
TRINITY_DN249674_c0_g1_i1	34740_0:0011f8	34740_0:0011f8	45.283	53	29	0	403	245	1076	1128	4.36e-07	49.3
TRINITY_DN249683_c0_g1_i1	13249_0:00167f	13249_0:00167f	59.155	71	26	1	234	22	240	307	1.59e-16	73.6
TRINITY_DN249672_c0_g1_i1	69820_0:003819	69820_0:003819	89.286	28	3	0	85	2	935	962	1.73e-07	52.4
TRINITY_DN249687_c0_g1_i1	79782_0:00299d	79782_0:00299d	51.02	49	24	0	235	89	223	271	2.55e-10	55.8
TRINITY_DN241428_c0_g1_i1	1049336_0:000130	1049336_0:000130	45.679	81	38	2	8	250	627	701	2.7e-15	70.5
TRINITY_DN241405_c0_g1_i1	69820_0:00201d	69820_0:00201d	100	122	0	0	366	1	215	336	3.6e-65	207
TRINITY_DN241452_c0_g1_i1	6973_0:00667d	6973_0:00667d	32.099	81	53	2	1	243	596	674	2.44e-06	45.1
TRINITY_DN241435_c0_g1_i1	79782_0:002a43	79782_0:002a43	36.929	241	108	8	2	703	275	478	8.22e-22	96.7
TRINITY_DN241485_c0_g1_i1	69820_0:000d80	69820_0:000d80	76.271	59	14	0	530	354	514	572	1.69e-20	89.4
TRINITY_DN228697_c0_g1_i1	104452_0:001665	104452_0:001665	35.165	91	46	3	65	304	19	107	1.76e-09	54.7
TRINITY_DN228603_c0_g1_i1	133901_0:000422	133901_0:000422	30.638	235	152	3	1207	512	97	323	4.55e-26	110
TRINITY_DN220041_c0_g1_i1	69820_0:0024f4	69820_0:0024f4	96.296	27	1	0	349	269	140	166	1.77e-10	57.8
TRINITY_DN220037_c0_g1_i1	125945_0:0000e9	125945_0:0000e9	83.929	56	9	0	67	234	1	56	1.09e-26	96.3
TRINITY_DN216983_c0_g1_i1	7029_0:0066a2	7029_0:0066a2	46.753	77	41	0	4	234	672	748	3.27e-18	78.6
TRINITY_DN216914_c0_g1_i1	197043_0:007d28	197043_0:007d28	45.588	68	34	2	203	3	17	82	1.7e-10	58.5
TRINITY_DN216954_c0_g1_i1	441921_0:000f94	441921_0:000f94	33.708	89	52	3	92	352	76	159	5.69e-07	49.3
TRINITY_DN243175_c0_g1_i1	7029_0:001032	7029_0:001032	51.389	72	31	2	217	11	196	266	8.37e-21	75.1
TRINITY_DN243179_c0_g1_i1	34740_0:001d54	34740_0:001d54	43.421	76	43	0	238	11	243	318	1.7e-16	74.7
TRINITY_DN209297_c0_g1_i1	13037_0:0010bf	13037_0:0010bf	60.976	41	13	1	271	384	1676	1716	5.96e-10	57.4
TRINITY_DN209247_c0_g1_i1	7070_0:00066a	7070_0:00066a	37.288	59	37	0	203	27	300	358	1.68e-09	54.3
TRINITY_DN232223_c0_g1_i1	37344_0:000ef8	37344_0:000ef8	29.49	451	288	12	340	1620	90	534	3.99e-49	181
TRINITY_DN232292_c0_g1_i1	42026_0:000313	42026_0:000313	62.712	118	43	1	356	3	28	144	2.78e-48	152
TRINITY_DN232293_c0_g1_i1	197043_0:0078a6	197043_0:0078a6	35.652	115	73	1	354	10	206	319	1.41e-16	75.9
TRINITY_DN232281_c0_g1_i1	34740_0:004309	34740_0:004309	78.378	37	5	1	103	2	850	886	1.71e-08	56.6
TRINITY_DN211928_c0_g1_i1	69820_0:001b5b	69820_0:001b5b	96.875	32	1	0	391	296	218	249	2.15e-14	70.1
TRINITY_DN211987_c0_g1_i1	69820_0:000c63	69820_0:000c63	100	25	0	0	273	347	81	105	1.78e-09	55.5
TRINITY_DN211983_c0_g1_i1	69820_0:0014b8	69820_0:0014b8	100	23	0	0	70	2	896	918	3.86e-09	57.4
TRINITY_DN234502_c0_g1_i1	1218281_0:00023d	1218281_0:00023d	29.032	124	87	1	23	394	471	593	2.21e-11	62.4
TRINITY_DN234590_c0_g1_i1	7029_0:00778a	7029_0:00778a	52.273	88	42	0	5	268	1295	1382	6.69e-25	98.2
TRINITY_DN242195_c0_g1_i1	69820_0:00160d	69820_0:00160d	100	26	0	0	312	389	421	446	2.25e-10	58.5
TRINITY_DN242131_c1_g1_i1	69820_0:0004bf	69820_0:0004bf	92.308	26	2	0	2	79	580	605	7.72e-11	57.4
TRINITY_DN242116_c0_g1_i1	6973_0:005b36	6973_0:005b36	57.647	85	23	2	261	10	119	191	2.05e-26	100
TRINITY_DN233433_c0_g1_i1	133901_0:000422	133901_0:000422	36	100	59	1	1280	996	230	329	5.65e-08	56.2
TRINITY_DN233468_c0_g1_i1	69820_0:000236	69820_0:000236	100	23	0	0	1	69	489	511	5.06e-08	50.8
TRINITY_DN233430_c0_g1_i1	104452_0:00219e	104452_0:00219e	27.966	118	73	3	30	362	105	217	1.78e-07	52.8
TRINITY_DN214787_c0_g1_i1	69820_0:00331d	69820_0:00331d	100	27	0	0	370	450	1277	1303	5.59e-13	66.6
TRINITY_DN214749_c0_g1_i1	30023_0:001bc0	30023_0:001bc0	45.57	79	43	0	239	3	197	275	2.02e-07	48.5
TRINITY_DN214713_c0_g1_i1	610380_0:000324	610380_0:000324	78.125	64	14	0	194	3	20	83	1.35e-27	99.4
TRINITY_DN214765_c0_g1_i1	1155016_0:001a06	1155016_0:001a06	47.423	97	45	4	3	281	112	206	1.61e-20	85.9
TRINITY_DN214777_c0_g1_i1	56086_0:0010d4	56086_0:0010d4	37.143	70	42	2	208	2	1072	1140	3.78e-08	49.7
TRINITY_DN255994_c0_g1_i1	104421_0:00143f	104421_0:00143f	50	38	19	0	298	411	89	126	2.41e-06	45.4
TRINITY_DN220972_c0_g1_i1	7038_0:0014e5	7038_0:0014e5	30.435	115	59	4	337	8	22	120	2.62e-08	52
TRINITY_DN210423_c0_g1_i1	29058_0:003329	29058_0:003329	96	25	1	0	526	452	83	107	2.67e-08	53.9
TRINITY_DN205102_c0_g1_i1	34740_0:004cac	34740_0:004cac	42.029	69	39	1	231	25	346	413	1.74e-10	58.9
TRINITY_DN245292_c0_g1_i1	133901_0:0001f2	133901_0:0001f2	27.66	94	68	0	139	420	1301	1394	1.91e-08	53.5
TRINITY_DN245252_c0_g1_i1	34740_0:0027e4	34740_0:0027e4	82.143	28	5	0	479	396	31	58	2.36e-09	56.6
TRINITY_DN245222_c0_g1_i1	6973_0:00667d	6973_0:00667d	33.333	96	62	2	506	222	612	706	9.46e-09	55.5
TRINITY_DN208200_c0_g1_i1	7394_0:000fef	7394_0:000fef	29.392	296	176	9	1073	234	2818	3096	1.17e-13	74.3
TRINITY_DN208171_c0_g1_i1	6973_0:00359e	6973_0:00359e	33.654	104	62	2	1	297	372	473	1.24e-12	63.5
TRINITY_DN208176_c0_g1_i1	69820_0:0024cf	69820_0:0024cf	93.103	29	2	0	1	87	138	166	4.37e-11	59.7
TRINITY_DN208101_c0_g1_i1	69319_0:002e78	69319_0:002e78	53.846	65	27	1	1	195	241	302	1.46e-15	71.2
TRINITY_DN228731_c0_g1_i1	69820_0:00271e	69820_0:00271e	87.5	24	3	0	74	3	650	673	2.25e-06	47.4
TRINITY_DN228775_c0_g1_i1	133901_0:0001f2	133901_0:0001f2	36.585	82	52	0	1839	2084	1196	1277	2.54e-07	56.2
TRINITY_DN228777_c0_g1_i1	69820_0:0034cf	69820_0:0034cf	29.02	255	164	7	573	1310	8	254	4.86e-14	73.6
TRINITY_DN228796_c0_g1_i1	34720_0:00012b	34720_0:00012b	33.333	135	87	2	435	40	1622	1756	4.64e-16	83.6
TRINITY_DN228797_c0_g1_i1	1049336_0:00496c	1049336_0:00496c	47.692	65	33	1	10	201	49	113	6.92e-10	53.5
TRINITY_DN228767_c0_g1_i1	45779_0:001266	45779_0:001266	56.452	62	26	1	36	221	1661	1721	3.81e-18	80.5
TRINITY_DN217631_c0_g1_i1	69820_0:0039cb	69820_0:0039cb	85.714	28	4	0	561	478	696	723	1.39e-09	58.2
TRINITY_DN217685_c0_g1_i1	133901_0:0038b0	133901_0:0038b0	77.778	153	34	0	461	3	137	289	1.77e-85	260
TRINITY_DN230115_c0_g1_i1	132113_0:00108c	132113_0:00108c	45.625	160	70	3	460	29	807	965	2.04e-38	141
TRINITY_DN230113_c0_g1_i1	319348_0:00349b	319348_0:00349b	49.451	91	45	1	70	342	11	100	7.31e-13	67
TRINITY_DN230127_c0_g1_i1	378494_0:0057b8	378494_0:0057b8	38.806	67	40	1	10	210	94	159	1.82e-08	50.4
TRINITY_DN228214_c0_g1_i1	34740_0:000854	34740_0:000854	43.688	602	329	5	2960	1164	15	609	4.43e-178	535
TRINITY_DN238090_c0_g1_i1	69820_0:001621	69820_0:001621	75.676	37	9	0	273	163	272	308	4.99e-11	60.1
TRINITY_DN238071_c0_g1_i1	69820_0:0018ff	69820_0:0018ff	89.286	28	3	0	396	479	329	356	5.31e-11	61.2
TRINITY_DN205762_c0_g1_i1	67767_0:001188	67767_0:001188	56.14	57	25	0	1	171	783	839	5.58e-14	71.2
TRINITY_DN205787_c0_g1_i1	197043_0:006eba	197043_0:006eba	57.895	95	40	0	287	3	197	291	9.57e-28	107
TRINITY_DN205726_c0_g1_i1	1049336_0:004a65	1049336_0:004a65	47.059	68	35	1	215	15	177	244	1.38e-13	64.7
TRINITY_DN205794_c0_g1_i1	7130_0:0036e0	7130_0:0036e0	80	40	8	0	120	1	1	40	6.31e-13	67
TRINITY_DN204498_c0_g1_i1	6973_0:0024ff	6973_0:0024ff	29.771	131	75	2	32	424	120	233	1.38e-06	50.1
TRINITY_DN204463_c0_g1_i1	69820_0:0034cf	69820_0:0034cf	36.111	72	45	1	431	219	181	252	7.01e-08	51.2
TRINITY_DN204457_c0_g1_i1	69820_0:002d5d	69820_0:002d5d	81.818	33	6	0	99	1	154	186	1.28e-09	57
TRINITY_DN207394_c0_g1_i1	6973_0:001231	6973_0:001231	43.678	87	49	0	2	262	154	240	9.64e-19	80.5
TRINITY_DN208957_c0_g1_i1	378494_0:00526c	378494_0:00526c	56.463	147	61	3	3	440	180	324	6.59e-48	166
TRINITY_DN251637_c0_g1_i1	156304_0:000eb8	156304_0:000eb8	41.429	70	40	1	287	78	161	229	1.01e-10	58.2
TRINITY_DN251639_c0_g1_i1	34740_0:000854	34740_0:000854	45.082	122	64	1	3	359	128	249	5.01e-23	94
TRINITY_DN203955_c0_g1_i1	34740_0:0009f5	34740_0:0009f5	67.532	77	25	0	245	15	630	706	3.29e-20	84.3
TRINITY_DN203913_c0_g1_i1	37344_0:00031f	37344_0:00031f	36.029	136	81	1	391	2	767	902	3.78e-15	75.1
TRINITY_DN234151_c0_g1_i1	441921_0:001441	441921_0:001441	46.667	75	40	0	14	238	1633	1707	1.35e-16	73.9
TRINITY_DN234172_c0_g1_i1	132113_0:003465	132113_0:003465	30.435	69	41	2	5	190	125	193	1.05e-07	49.3
TRINITY_DN234172_c2_g1_i1	132113_0:003465	132113_0:003465	28.395	81	53	1	16	243	8	88	1.24e-06	45.8
TRINITY_DN234164_c0_g1_i1	378494_0:004f40	378494_0:004f40	38.947	95	58	0	52	336	151	245	1.43e-20	86.7
TRINITY_DN234101_c0_g1_i1	108931_0:0009f6	108931_0:0009f6	46.535	101	53	1	688	990	555	654	5.87e-25	107
TRINITY_DN234190_c0_g1_i1	51655_0:003c5d	51655_0:003c5d	29.851	134	89	2	436	47	111	243	9.16e-10	56.6
TRINITY_DN239660_c0_g1_i1	199890_0:0021a2	199890_0:0021a2	47.368	57	27	1	204	34	148	201	1.76e-08	50.8
TRINITY_DN239676_c0_g1_i1	246812_0:0008a4	246812_0:0008a4	100	19	0	0	59	3	461	479	1.45e-06	48.5
TRINITY_DN239614_c0_g1_i1	69820_0:000322	69820_0:000322	100	26	0	0	2	79	268	293	2.48e-11	60.5
TRINITY_DN229233_c0_g1_i1	132113_0:00108c	132113_0:00108c	45.578	147	78	2	3	437	878	1024	3.87e-35	130
TRINITY_DN229216_c0_g1_i1	6973_0:002f17	6973_0:002f17	47.143	70	36	1	1002	1208	73	142	2.4e-09	60.8
TRINITY_DN229255_c0_g1_i1	51655_0:003d88	51655_0:003d88	45.333	75	36	2	791	567	338	407	1.98e-09	62
TRINITY_DN229256_c0_g1_i1	69820_0:0006d1	69820_0:0006d1	85.816	141	20	0	425	3	335	475	5.89e-86	261
TRINITY_DN202673_c0_g1_i2	69820_0:0027b5	69820_0:0027b5	100	73	0	0	3	221	485	557	1.58e-27	114
TRINITY_DN202626_c0_g1_i1	7029_0:0007ef	7029_0:0007ef	47.009	117	49	1	380	30	942	1045	2.13e-39	104
TRINITY_DN247421_c0_g1_i1	28612_0:0021ab	28612_0:0021ab	39.437	71	43	0	242	30	164	234	1.44e-10	57
TRINITY_DN247409_c0_g1_i1	378494_0:004f75	378494_0:004f75	46.296	54	28	1	213	52	313	365	9.57e-06	43.1
TRINITY_DN224852_c0_g1_i1	7460_0:0001f1	7460_0:0001f1	48.235	85	33	3	351	130	1350	1434	9.41e-14	67.8
TRINITY_DN246811_c0_g1_i1	7029_0:007ff6	7029_0:007ff6	56.349	126	53	1	380	3	59	182	1.02e-42	141
TRINITY_DN246816_c0_g1_i1	104452_0:002cd6	104452_0:002cd6	46.154	104	54	2	9	314	661	764	3.76e-22	91.3
TRINITY_DN246855_c0_g1_i1	93721_0:005dc8	93721_0:005dc8	32.78	241	142	4	1	723	936	1156	5.71e-40	148
TRINITY_DN240573_c0_g1_i1	69820_0:003078	69820_0:003078	96.552	29	1	0	567	481	319	347	6.67e-13	67.8
TRINITY_DN240569_c0_g1_i1	93721_0:005dc8	93721_0:005dc8	41.429	70	41	0	210	1	779	848	3.46e-15	70.5
TRINITY_DN240514_c0_g1_i1	1155016_0:0005b4	1155016_0:0005b4	37.903	124	68	2	460	89	23	137	1.19e-21	95.1
TRINITY_DN228088_c0_g1_i1	7395_0:003ad6	7395_0:003ad6	30.094	319	194	7	1569	637	1398	1695	1.07e-32	136
TRINITY_DN228100_c0_g1_i1	103372_0:0028ad	103372_0:0028ad	27.574	272	166	7	1720	2490	138	393	5.65e-19	93.6
TRINITY_DN228066_c0_g1_i1	69820_0:002770	69820_0:002770	100	1203	0	0	287	3895	1	1203	0	2321
TRINITY_DN228018_c0_g1_i1	307658_0:0003f7	307658_0:0003f7	98.182	110	2	0	2202	1873	144	253	1.76e-63	213
TRINITY_DN228035_c0_g1_i1	39758_0:001360	39758_0:001360	30.077	389	230	11	1679	603	59	435	2.56e-27	121
TRINITY_DN228079_c0_g1_i1	307658_0:000f3a	307658_0:000f3a	97.466	513	0	1	1879	341	1	500	0	913
TRINITY_DN228090_c0_g1_i1	6973_0:0061c0	6973_0:0061c0	41.808	177	103	0	532	2	231	407	1.38e-44	160
TRINITY_DN228016_c0_g1_i1	133901_0:0001f2	133901_0:0001f2	27.344	128	88	2	15	398	1156	1278	1.1e-06	51.6
TRINITY_DN200558_c0_g1_i1	54969_0:003843	54969_0:003843	27.439	164	103	5	609	1073	139	295	3.69e-11	66.2
TRINITY_DN200577_c0_g1_i1	168631_0:002459	168631_0:002459	34.337	166	56	3	519	22	460	572	6.35e-20	87.4
TRINITY_DN200584_c0_g1_i2	7397_0:0043f4	7397_0:0043f4	72.222	72	20	0	1756	1541	691	762	3.5e-26	115
TRINITY_DN200575_c0_g1_i1	307658_0:000f5e	307658_0:000f5e	75.385	65	16	0	267	461	1092	1156	1.26e-22	94.7
TRINITY_DN212565_c0_g1_i1	54969_0:003835	54969_0:003835	41.975	81	36	3	40	273	540	612	7.34e-12	62.8
TRINITY_DN212528_c0_g1_i1	7397_0:0043f4	7397_0:0043f4	50.526	95	46	1	6	287	842	936	1.99e-26	103
TRINITY_DN223598_c0_g1_i1	79782_0:002a8a	79782_0:002a8a	72.464	69	19	0	209	3	122	190	2.48e-29	105
TRINITY_DN252680_c0_g1_i1	69820_0:001be5	69820_0:001be5	93.548	31	2	0	302	394	81	111	3.14e-12	63.9
TRINITY_DN218792_c0_g1_i1	121225_0:0024e4	121225_0:0024e4	45.679	81	44	0	1	243	67	147	5.47e-20	83.2
TRINITY_DN218739_c0_g1_i1	378494_0:00081a	378494_0:00081a	58.824	34	13	1	136	234	1	34	9.48e-06	43.1
TRINITY_DN218726_c0_g1_i1	69820_0:002c27	69820_0:002c27	96.552	29	1	0	87	1	472	500	1.51e-09	57.8
TRINITY_DN250550_c0_g1_i1	69820_0:0037f4	69820_0:0037f4	100	23	0	0	1	69	605	627	6.39e-08	51.6
TRINITY_DN201286_c0_g1_i1	1049336_0:000084	1049336_0:000084	31.27	307	183	11	1028	150	1	293	5.49e-18	92
TRINITY_DN201216_c0_g1_i1	30023_0:001bf3	30023_0:001bf3	39.098	133	61	6	370	2	203	325	1.26e-15	73.2
TRINITY_DN201224_c0_g1_i1	133901_0:000298	133901_0:000298	40.58	69	39	1	207	1	322	388	1.14e-09	55.8
TRINITY_DN201232_c0_g1_i1	133901_0:000422	133901_0:000422	37.5	64	40	0	6	197	242	305	3.59e-07	46.6
TRINITY_DN201275_c0_g1_i1	108931_0:0004aa	108931_0:0004aa	38.596	57	35	0	451	281	251	307	2.88e-11	55.1
TRINITY_DN223707_c0_g1_i1	568069_0:001825	568069_0:001825	47.761	67	35	0	212	12	270	336	6.98e-15	68.6
TRINITY_DN216200_c0_g1_i1	7004_0:00287a	7004_0:00287a	77.778	27	6	0	84	4	802	828	5.59e-06	45.8
TRINITY_DN208824_c0_g1_i1	1049336_0:000130	1049336_0:000130	37.037	81	51	0	2	244	516	596	2.82e-12	61.6
TRINITY_DN248391_c0_g1_i1	7460_0:001239	7460_0:001239	33.735	83	54	1	2	250	44	125	4.3e-09	52.8
TRINITY_DN250366_c0_g1_i1	219809_0:000314	219809_0:000314	74.713	87	22	0	263	3	18	104	2.39e-41	144
TRINITY_DN233376_c0_g1_i1	64793_0:000d03	64793_0:000d03	29.63	135	80	4	132	515	281	407	7.66e-07	50.1
TRINITY_DN233311_c0_g1_i1	286306_0:001f2b	286306_0:001f2b	54.286	35	16	0	59	163	772	806	1.02e-06	47
TRINITY_DN233310_c0_g1_i1	69820_0:0018b8	69820_0:0018b8	92.593	27	2	0	311	391	5	31	1.94e-10	58.5
TRINITY_DN233373_c0_g1_i1	43151_0:001b8a	43151_0:001b8a	35.897	78	48	2	381	154	170	247	1.36e-08	53.5
TRINITY_DN233383_c0_g1_i1	51655_0:003c7b	51655_0:003c7b	30.303	99	66	2	37	327	404	501	1.09e-07	53.1
TRINITY_DN233397_c0_g1_i1	13037_0:000561	13037_0:000561	34.722	144	83	4	531	118	1	139	2.49e-17	76.6
TRINITY_DN239597_c0_g1_i1	1218281_0:0033e7	1218281_0:0033e7	45.652	46	25	0	104	241	10	55	1.06e-07	48.9
TRINITY_DN239585_c0_g1_i1	40932_0:001f53	40932_0:001f53	46.875	64	34	0	263	72	130	193	5.25e-13	67
TRINITY_DN223015_c0_g1_i1	69820_0:0014d7	69820_0:0014d7	100	26	0	0	186	263	186	211	2.17e-11	59.7
TRINITY_DN238252_c0_g1_i1	378494_0:0057b8	378494_0:0057b8	60	80	32	0	9	248	815	894	2.07e-16	82.8
TRINITY_DN238267_c0_g1_i1	67767_0:003925	67767_0:003925	47.368	57	25	2	50	220	12	63	2.38e-06	45.1
TRINITY_DN238239_c0_g1_i1	69820_0:000294	69820_0:000294	96.296	54	2	0	378	217	239	292	5.2e-25	100
TRINITY_DN238280_c0_g1_i1	69820_0:001ba6	69820_0:001ba6	90	30	3	0	304	215	607	636	3.96e-11	59.3
TRINITY_DN253876_c0_g1_i1	69820_0:0014b8	69820_0:0014b8	100	26	0	0	320	397	629	654	4.09e-09	55.1
TRINITY_DN249002_c0_g1_i1	6973_0:000606	6973_0:000606	59.036	83	34	0	249	1	185	267	8.89e-32	116
TRINITY_DN223841_c0_g1_i1	69820_0:00271e	69820_0:00271e	95.652	23	1	0	185	253	470	492	6.32e-08	49.7
TRINITY_DN223804_c0_g1_i1	104452_0:001665	104452_0:001665	96.429	28	1	0	3	86	483	510	3.43e-11	59.7
TRINITY_DN205391_c0_g1_i1	39758_0:000c02	39758_0:000c02	33.333	150	82	4	516	109	346	491	5.64e-16	76.6
TRINITY_DN204189_c0_g1_i1	69820_0:000d85	69820_0:000d85	98.026	152	3	0	223	678	20	171	2.67e-107	319
TRINITY_DN204133_c0_g1_i1	7159_0:003877	7159_0:003877	55.844	77	33	1	1	231	56	131	9.82e-24	93.2
TRINITY_DN204163_c0_g1_i1	69820_0:000d80	69820_0:000d80	93.103	29	2	0	87	1	534	562	2.92e-10	60.5
TRINITY_DN213203_c0_g1_i1	133901_0:000422	133901_0:000422	34.146	82	54	0	248	3	106	187	6.35e-10	55.8
TRINITY_DN213297_c0_g1_i1	30025_0:0003bc	30025_0:0003bc	47.126	87	46	0	1	261	213	299	3.24e-22	89.4
TRINITY_DN213246_c0_g1_i1	34740_0:004cac	34740_0:004cac	50	48	24	0	231	374	425	472	3.86e-07	48.9
TRINITY_DN203381_c0_g1_i1	28612_0:002964	28612_0:002964	72.222	36	10	0	207	100	1	36	1.75e-10	56.6
TRINITY_DN238679_c0_g1_i1	7160_0:002001	7160_0:002001	42.105	95	48	3	35	313	467	556	2.9e-19	82.8
TRINITY_DN205816_c0_g1_i1	1218281_0:002ee1	1218281_0:002ee1	60.606	33	13	0	304	402	701	733	4.3e-07	49.3
TRINITY_DN205879_c0_g1_i1	51655_0:0042d6	51655_0:0042d6	69.014	71	21	1	186	395	630	700	4.75e-24	99
TRINITY_DN205843_c0_g1_i1	133901_0:002c64	133901_0:002c64	54.386	57	26	0	27	197	807	863	6.68e-13	68.9
TRINITY_DN235046_c0_g1_i1	132113_0:00108c	132113_0:00108c	33.54	161	106	1	524	45	579	739	2.32e-20	89
TRINITY_DN235057_c0_g1_i1	7375_0:002211	7375_0:002211	33.721	86	57	0	91	348	30	115	2.81e-06	46.2
TRINITY_DN235097_c0_g1_i1	69820_0:002cd9	69820_0:002cd9	93.333	30	2	0	92	3	379	408	4.86e-12	63.5
TRINITY_DN235035_c0_g1_i1	6973_0:003595	6973_0:003595	34.066	91	60	0	276	4	619	709	2.07e-11	60.1
TRINITY_DN241674_c0_g1_i1	34740_0:000ff2	34740_0:000ff2	43.382	136	73	2	2	400	917	1051	1.83e-28	110
TRINITY_DN241691_c0_g1_i1	34740_0:001584	34740_0:001584	36.842	76	48	0	245	18	10	85	1.95e-11	59.7
TRINITY_DN241662_c0_g1_i1	28612_0:005cd1	28612_0:005cd1	33.333	105	62	3	554	246	179	277	9.93e-11	60.8
TRINITY_DN241639_c0_g1_i1	568069_0:001825	568069_0:001825	50.725	69	34	0	79	285	111	179	7.73e-14	67
TRINITY_DN241620_c0_g1_i1	197043_0:001a45	197043_0:001a45	36.275	102	62	1	108	413	688	786	8.04e-10	60.8
TRINITY_DN241604_c0_g1_i1	1218281_0:00043e	1218281_0:00043e	67.273	55	18	0	436	600	204	258	1.4e-20	89.7
TRINITY_DN243074_c0_g1_i1	378494_0:002b6f	378494_0:002b6f	31.579	76	52	0	237	10	185	260	8.45e-07	46.2
TRINITY_DN250211_c0_g1_i1	454923_0:002fb8	454923_0:002fb8	37.879	66	41	0	301	104	280	345	9.52e-07	47
TRINITY_DN250239_c0_g1_i1	7029_0:005222	7029_0:005222	40	90	49	2	6	260	165	254	8.06e-13	64.3
TRINITY_DN211748_c0_g1_i1	51655_0:003c7b	51655_0:003c7b	35.417	96	61	1	290	3	282	376	2.25e-10	57
TRINITY_DN211746_c0_g1_i1	7004_0:003c39	7004_0:003c39	57.466	221	83	3	3	641	314	531	3.02e-73	242
TRINITY_DN211712_c0_g1_i1	69820_0:000d80	69820_0:000d80	87.5	24	3	0	350	279	241	264	2.24e-07	49.3
TRINITY_DN219313_c0_g1_i1	156304_0:000cb4	156304_0:000cb4	35.443	79	43	3	2	220	89	165	1.3e-06	45.8
TRINITY_DN219373_c0_g1_i1	77166_0:0001c3	77166_0:0001c3	50.538	93	46	0	9	287	259	351	1.14e-23	94.7
TRINITY_DN219383_c0_g1_i1	69820_0:0030da	69820_0:0030da	100	23	0	0	227	295	544	566	7.45e-07	47
TRINITY_DN219304_c0_g1_i1	88501_0:002ef1	88501_0:002ef1	46.512	43	23	0	3	131	179	221	5.44e-09	52
TRINITY_DN207601_c0_g1_i1	62324_0:002452	62324_0:002452	35.079	191	112	3	584	48	953	1143	3.4e-33	128
TRINITY_DN207687_c0_g1_i1	1049336_0:004750	1049336_0:004750	48.466	163	80	2	3	482	577	738	2.54e-42	151
TRINITY_DN207700_c0_g1_i1	7395_0:000c68	7395_0:000c68	23.704	270	173	8	365	1093	725	988	5.03e-07	53.5
TRINITY_DN207621_c0_g1_i1	69820_0:002fd0	69820_0:002fd0	83.333	30	5	0	171	260	391	420	3.81e-09	53.1
TRINITY_DN207677_c0_g1_i1	93721_0:005dc8	93721_0:005dc8	28.238	386	241	4	34	1095	1051	1432	9.36e-50	184
TRINITY_DN210131_c0_g1_i1	132113_0:0003c2	132113_0:0003c2	39.506	81	49	0	243	1	467	547	1.26e-12	62.8
TRINITY_DN239815_c0_g1_i1	40932_0:001f53	40932_0:001f53	51.562	64	31	0	222	31	130	193	1.68e-14	68.6
TRINITY_DN239834_c0_g1_i1	7536_0:001438	7536_0:001438	45.324	139	76	0	417	1	53	191	4.82e-35	128
TRINITY_DN239853_c0_g1_i1	29058_0:002162	29058_0:002162	61.688	154	59	0	463	2	156	309	2.3e-67	211
TRINITY_DN239862_c0_g1_i1	69820_0:001498	69820_0:001498	100	27	0	0	81	1	253	279	2.27e-09	56.6
TRINITY_DN239809_c0_g1_i1	454923_0:002fb8	454923_0:002fb8	47.059	85	45	0	259	5	77	161	1.34e-20	85.1
TRINITY_DN239889_c0_g1_i1	6973_0:002e9c	6973_0:002e9c	68.421	57	18	0	262	92	1024	1080	2.88e-20	84.7
TRINITY_DN248923_c0_g1_i1	6973_0:00685d	6973_0:00685d	30.088	113	79	0	3	341	387	499	5.39e-13	67.4
TRINITY_DN248925_c0_g1_i1	197043_0:007d7a	197043_0:007d7a	30.928	97	63	3	291	4	1074	1167	5.32e-06	45.4
TRINITY_DN213795_c0_g1_i1	67767_0:003cbf	67767_0:003cbf	68.831	77	21	2	231	1	354	427	1.92e-26	100
TRINITY_DN213763_c0_g1_i1	1041015_0:0005f6	1041015_0:0005f6	75.294	85	20	1	5	256	192	276	4.89e-35	123
TRINITY_DN210080_c0_g1_i1	34740_0:000854	34740_0:000854	43.066	137	74	2	5	406	183	318	1.74e-25	102
TRINITY_DN210006_c0_g1_i1	6973_0:002f17	6973_0:002f17	42.408	191	101	4	584	30	67	254	2.38e-36	136
TRINITY_DN210090_c0_g1_i1	246812_0:001f39	246812_0:001f39	50.877	57	27	1	2	172	335	390	1.55e-14	67.4
TRINITY_DN210046_c0_g1_i1	133901_0:0003aa	133901_0:0003aa	48.571	70	36	0	9	218	882	951	1.67e-11	62.4
TRINITY_DN210045_c0_g1_i1	67767_0:001188	67767_0:001188	55	80	36	0	240	1	595	674	2.49e-21	87.4
TRINITY_DN233649_c0_g1_i1	34740_0:000fba	34740_0:000fba	54.545	33	15	0	444	346	263	295	4.76e-07	40.8
TRINITY_DN233681_c0_g1_i1	6973_0:001459	6973_0:001459	39.394	99	54	1	36	314	42	140	4.14e-18	76.6
TRINITY_DN253534_c0_g1_i1	7004_0:000e43	7004_0:000e43	39.583	96	47	1	290	3	454	538	6.64e-17	77
TRINITY_DN253569_c0_g1_i1	454923_0:001b79	454923_0:001b79	39.326	89	47	2	103	363	407	490	6.45e-11	59.7
TRINITY_DN240434_c0_g1_i1	315563_0:002c69	315563_0:002c69	53.488	86	40	0	8	265	1268	1353	1.67e-29	111
TRINITY_DN204088_c0_g1_i1	104452_0:002cd6	104452_0:002cd6	38.889	126	67	4	920	1276	603	725	1.68e-27	88.6
TRINITY_DN235147_c0_g1_i1	42026_0:0001a7	42026_0:0001a7	39.773	88	53	0	1	264	206	293	4.15e-17	75.9
TRINITY_DN235139_c0_g1_i1	108931_0:0009f6	108931_0:0009f6	37.313	67	41	1	211	11	578	643	2.47e-12	61.2
TRINITY_DN235145_c0_g1_i1	7004_0:000ac4	7004_0:000ac4	28.777	139	74	2	664	251	474	588	6.87e-09	57.4
TRINITY_DN235111_c0_g1_i1	132113_0:003465	132113_0:003465	26.957	115	69	3	1	300	18	132	3.19e-11	59.7
TRINITY_DN235111_c1_g1_i1	132113_0:003465	132113_0:003465	31.884	69	40	2	5	205	14	77	4.13e-06	43.9
TRINITY_DN246996_c0_g1_i1	378494_0:0009a6	378494_0:0009a6	68.293	82	26	0	251	6	265	346	5.21e-38	134
TRINITY_DN246970_c0_g1_i1	132113_0:000fa1	132113_0:000fa1	32	125	76	3	371	3	245	362	8.49e-06	45.1
TRINITY_DN232024_c0_g1_i1	6973_0:0024ff	6973_0:0024ff	26.667	240	165	6	1876	1172	506	739	1.27e-20	98.6
TRINITY_DN232040_c0_g1_i1	132113_0:003465	132113_0:003465	30.667	75	47	1	218	9	15	89	3.49e-07	47
TRINITY_DN232019_c0_g1_i1	7395_0:000c68	7395_0:000c68	57.692	104	44	0	313	2	862	965	2.56e-35	128
TRINITY_DN232078_c0_g1_i1	104452_0:001665	104452_0:001665	51.923	52	21	2	351	500	273	322	7.73e-07	49.7
TRINITY_DN232092_c0_g1_i1	34740_0:001e22	34740_0:001e22	53.75	80	28	2	129	341	119	198	2.16e-17	77.8
TRINITY_DN232069_c0_g1_i1	217634_0:0025d7	217634_0:0025d7	36.364	77	34	5	318	115	334	404	3.93e-07	37.7
TRINITY_DN233070_c0_g1_i1	378494_0:004a8b	378494_0:004a8b	47.059	68	36	0	39	242	850	917	1.87e-07	48.1
TRINITY_DN243768_c0_g1_i1	108931_0:0043cc	108931_0:0043cc	47.143	70	37	0	39	248	171	240	3.59e-12	62.4
TRINITY_DN243782_c0_g1_i1	51655_0:003c5b	51655_0:003c5b	64.035	114	39	2	3	338	119	232	1.58e-43	151
TRINITY_DN243708_c0_g1_i1	7029_0:00778a	7029_0:00778a	30.556	72	50	0	335	550	1034	1105	9.5e-06	47
TRINITY_DN243787_c0_g1_i1	69820_0:003720	69820_0:003720	89.655	29	3	0	306	220	31	59	1.72e-10	57.8
TRINITY_DN215557_c0_g1_i1	286306_0:001f2b	286306_0:001f2b	52.941	119	53	1	1	348	920	1038	8.31e-39	140
TRINITY_DN215572_c0_g1_i1	7130_0:003495	7130_0:003495	55.263	38	17	0	115	2	368	405	2.07e-07	47.8
TRINITY_DN215585_c0_g1_i1	29058_0:000c19	29058_0:000c19	100	22	0	0	272	337	734	755	3.7e-06	45.8
TRINITY_DN204937_c0_g1_i1	7395_0:003a24	7395_0:003a24	51.136	88	42	1	1	261	241	328	1.76e-22	91.3
TRINITY_DN204969_c0_g1_i1	34740_0:0039ef	34740_0:0039ef	40.972	144	70	1	437	6	1511	1639	7.96e-32	120
TRINITY_DN200054_c0_g1_i1	6973_0:001c1a	6973_0:001c1a	30.479	292	149	5	874	2	642	880	2.74e-31	124
TRINITY_DN200094_c0_g1_i1	67767_0:001203	67767_0:001203	35.714	56	33	2	20	184	959	1012	4.56e-06	43.5
TRINITY_DN200053_c0_g1_i1	307658_0:000636	307658_0:000636	100	100	0	0	300	1	1	100	3.9e-62	204
TRINITY_DN200057_c0_g1_i1	39758_0:002a81	39758_0:002a81	23.656	372	210	17	1024	2004	99	441	1.38e-10	67.8
TRINITY_DN216874_c0_g1_i1	34740_0:00181e	34740_0:00181e	51.471	68	31	1	83	280	639	706	2.42e-11	59.7
TRINITY_DN204321_c0_g1_i1	67767_0:001188	67767_0:001188	49.425	87	44	0	6	266	755	841	9.49e-13	63.5
TRINITY_DN204382_c0_g1_i1	79782_0:002a43	79782_0:002a43	44.928	69	38	0	2	208	132	200	2.13e-17	76.6
TRINITY_DN204335_c0_g1_i1	7167_0:000e86	7167_0:000e86	65.957	94	32	0	293	12	1690	1783	2.91e-35	128
TRINITY_DN204361_c0_g1_i1	7038_0:0000c5	7038_0:0000c5	42.857	84	48	0	269	18	112	195	1.14e-15	71.6
TRINITY_DN204369_c0_g1_i1	7029_0:002a48	7029_0:002a48	51.786	112	54	0	347	12	311	422	6.96e-31	117
TRINITY_DN251137_c0_g1_i1	69820_0:00268e	69820_0:00268e	84.848	33	3	1	2	100	387	417	1.44e-12	64.7
TRINITY_DN251131_c0_g1_i1	156304_0:001d18	156304_0:001d18	71.429	28	8	0	237	320	41	68	4.13e-06	45.4
TRINITY_DN208094_c0_g1_i1	7004_0:0018cf	7004_0:0018cf	37.931	87	50	1	23	271	45	131	9.88e-12	60.8
TRINITY_DN208069_c0_g1_i1	39758_0:001061	39758_0:001061	40	245	139	5	1	732	36	273	5.41e-41	144
TRINITY_DN208039_c0_g1_i1	34740_0:0011f8	34740_0:0011f8	38.953	172	101	3	1	513	1166	1334	6.64e-35	130
TRINITY_DN214374_c0_g1_i1	69820_0:00270d	69820_0:00270d	100	19	0	0	307	251	209	227	2.6e-06	45.8
TRINITY_DN209563_c0_g1_i1	69820_0:0024f4	69820_0:0024f4	87.879	33	4	0	372	274	230	262	1.73e-11	60.8
TRINITY_DN209506_c0_g1_i1	7029_0:00757d	7029_0:00757d	29.646	226	146	5	663	1	37	254	2.16e-08	55.8
TRINITY_DN209557_c0_g1_i1	7493_0:000c8f	7493_0:000c8f	27.193	114	81	2	355	17	245	357	2.88e-13	66.6
TRINITY_DN209518_c0_g1_i1	136037_0:002168	136037_0:002168	51.724	29	14	0	117	31	147	175	2.62e-06	44.3
TRINITY_DN209566_c0_g1_i1	7397_0:0043f4	7397_0:0043f4	45.333	75	41	0	1	225	133	207	2.06e-19	81.6
TRINITY_DN236062_c0_g1_i1	69820_0:00379f	69820_0:00379f	100	28	0	0	395	312	310	337	1.26e-11	62
TRINITY_DN236096_c0_g1_i1	69820_0:000f30	69820_0:000f30	80	30	6	0	344	255	805	834	1.27e-07	50.1
TRINITY_DN250183_c0_g1_i1	1218281_0:00023d	1218281_0:00023d	28	125	85	1	361	2	592	716	7.01e-13	65.1
TRINITY_DN250141_c0_g1_i1	7130_0:003495	7130_0:003495	33.803	71	39	2	283	95	434	504	8.41e-06	45.1
TRINITY_DN207583_c0_g1_i1	34720_0:00012b	34720_0:00012b	37.313	67	41	1	4	201	1799	1865	1.85e-10	57
TRINITY_DN207549_c0_g1_i1	1218281_0:00333d	1218281_0:00333d	42.056	107	45	3	321	1	409	498	3e-13	65.9
TRINITY_DN207575_c0_g1_i1	69820_0:003c93	69820_0:003c93	90.323	31	3	0	93	1	59	89	1.9e-09	56.6
TRINITY_DN207563_c0_g1_i1	29030_0:0001f4	29030_0:0001f4	69.697	66	20	0	3	200	194	259	1.1e-16	73.2
TRINITY_DN244435_c0_g1_i1	30023_0:00054a	30023_0:00054a	39.64	111	66	1	17	346	115	225	1.17e-15	72.8
TRINITY_DN214415_c0_g1_i1	1049336_0:000d33	1049336_0:000d33	65.432	81	28	0	1	243	61	141	1.2e-32	114
TRINITY_DN214496_c0_g1_i1	83485_0:001ee1	83485_0:001ee1	44.138	145	70	4	427	5	239	376	4.18e-26	103
TRINITY_DN214454_c0_g1_i1	1218281_0:00206e	1218281_0:00206e	33.945	109	48	3	503	180	121	206	2.26e-07	50.8
TRINITY_DN214465_c0_g1_i1	378494_0:0057b8	378494_0:0057b8	30.12	83	57	1	255	7	1017	1098	1.39e-06	45.8
TRINITY_DN238701_c0_g1_i1	133901_0:001162	133901_0:001162	64.815	54	18	1	3	164	472	524	1.72e-21	76.3
TRINITY_DN238770_c0_g1_i1	6973_0:0003ef	6973_0:0003ef	60.606	33	13	0	29	127	319	351	4.12e-07	49.3
TRINITY_DN238709_c0_g1_i1	133901_0:000422	133901_0:000422	42.593	54	31	0	3	164	173	226	2.6e-08	50.8
TRINITY_DN235651_c0_g1_i1	197043_0:0075b1	197043_0:0075b1	62.5	40	15	0	122	3	1	40	2.39e-08	52
TRINITY_DN235689_c0_g1_i1	43041_0:00225c	43041_0:00225c	48.75	80	33	1	223	8	1688	1767	3.91e-16	72.4
TRINITY_DN235616_c0_g1_i1	7029_0:00757d	7029_0:00757d	30.841	214	145	2	698	57	34	244	4.71e-07	54.3
TRINITY_DN218024_c0_g1_i1	133901_0:0001f2	133901_0:0001f2	43.86	57	32	0	185	15	1329	1385	6.38e-08	49.3
TRINITY_DN218083_c0_g1_i1	69820_0:002dad	69820_0:002dad	100	27	0	0	312	392	2558	2584	3.38e-09	55.1
TRINITY_DN248889_c0_g1_i1	69820_0:000466	69820_0:000466	100	25	0	0	193	267	795	819	8.17e-09	52.4
TRINITY_DN248840_c0_g1_i1	45779_0:001266	45779_0:001266	41	100	54	2	3	296	1625	1721	4.09e-18	79.3
TRINITY_DN254644_c0_g1_i1	103372_0:0028cd	103372_0:0028cd	81.481	27	5	0	1	81	610	636	2.04e-07	49.3
TRINITY_DN200206_c0_g1_i1	7029_0:000a42	7029_0:000a42	27.742	155	103	1	494	30	876	1021	2.54e-15	74.3
TRINITY_DN200261_c0_g1_i1	74869_0:003068	74869_0:003068	43.529	85	45	2	316	71	170	254	1.45e-13	66.2
TRINITY_DN200204_c0_g1_i1	307658_0:000f5e	307658_0:000f5e	86.093	151	21	0	453	1	746	896	1.66e-46	183
TRINITY_DN200293_c0_g1_i1	54969_0:003843	54969_0:003843	23	200	136	5	579	10	34	225	5.58e-06	48.5
TRINITY_DN200294_c0_g1_i1	69319_0:001c38	69319_0:001c38	58.621	87	36	0	2	262	70	156	1.17e-28	110
TRINITY_DN229457_c0_g1_i1	74869_0:001812	74869_0:001812	28.954	411	271	11	309	1529	56	449	1.88e-41	158
TRINITY_DN229404_c1_g1_i1	7200_0:0021d6	7200_0:0021d6	41.667	72	36	1	703	506	20	91	1.94e-11	62.8
TRINITY_DN229433_c0_g1_i1	7029_0:007efb	7029_0:007efb	73.846	65	17	0	271	465	1	65	7.57e-27	103
TRINITY_DN229430_c0_g1_i1	133901_0:000422	133901_0:000422	30.455	220	152	1	722	66	105	324	6.81e-29	119
TRINITY_DN229446_c0_g1_i1	88501_0:0000b8	88501_0:0000b8	38.393	112	69	0	134	469	11	122	1.34e-22	95.5
TRINITY_DN213944_c0_g1_i1	7029_0:0066a3	7029_0:0066a3	30.055	183	110	4	614	66	91	255	4.84e-15	75.5
TRINITY_DN213937_c0_g1_i1	7029_0:00738c	7029_0:00738c	36.458	96	60	1	3	287	128	223	2.21e-13	65.9
TRINITY_DN224780_c0_g1_i1	1049336_0:00163a	1049336_0:00163a	43.75	64	33	1	28	219	759	819	1.06e-10	57
TRINITY_DN242545_c0_g1_i1	93721_0:005dc8	93721_0:005dc8	35.294	102	65	1	2	304	740	841	4.28e-17	76.6
TRINITY_DN244954_c0_g1_i1	67767_0:0040e1	67767_0:0040e1	34.375	64	42	0	209	400	1	64	1.28e-06	47.8
TRINITY_DN222404_c0_g1_i1	13037_0:00211c	13037_0:00211c	62.069	29	11	0	3	89	293	321	8.42e-06	45.4
TRINITY_DN222411_c0_g1_i1	7029_0:007ff6	7029_0:007ff6	53.846	91	37	2	17	280	139	227	1.77e-26	99.8
TRINITY_DN249331_c0_g1_i1	69820_0:000b2d	69820_0:000b2d	72.174	115	32	0	345	1	733	847	5.99e-49	168
TRINITY_DN249330_c0_g1_i1	69820_0:00269d	69820_0:00269d	69.444	36	9	1	434	333	31	66	8.88e-09	54.3
TRINITY_DN257159_c0_g1_i1	34740_0:000357	34740_0:000357	56.522	46	20	0	11	148	237	282	1.22e-06	47.8
TRINITY_DN201367_c0_g1_i1	378494_0:0057b8	378494_0:0057b8	26.923	182	127	3	2	535	534	713	7.52e-11	61.6
TRINITY_DN201380_c0_g1_i1	197043_0:007354	197043_0:007354	40.964	83	49	0	1	249	39	121	2.14e-18	80.9
TRINITY_DN201390_c0_g1_i1	69820_0:0033d6	69820_0:0033d6	65.217	92	32	0	8	283	184	275	1.89e-37	130
TRINITY_DN201397_c0_g1_i1	1218281_0:000239	1218281_0:000239	35.838	173	104	2	2	502	317	488	2.26e-24	100
TRINITY_DN201392_c0_g1_i1	166361_0:003027	166361_0:003027	100	20	0	0	312	371	53	72	1.7e-06	47
TRINITY_DN246648_c0_g1_i1	7493_0:000661	7493_0:000661	64.773	88	31	0	266	3	62	149	5.93e-40	140
TRINITY_DN246618_c0_g1_i1	69820_0:0026f8	69820_0:0026f8	92.308	26	2	0	462	385	251	276	2.12e-07	50.4
TRINITY_DN246639_c0_g1_i1	69820_0:0026c6	69820_0:0026c6	85.714	28	4	0	85	2	262	289	1.17e-09	56.6
TRINITY_DN246623_c0_g1_i1	1218281_0:00023d	1218281_0:00023d	25.532	188	129	6	534	1	560	746	1.61e-11	64.3
TRINITY_DN246632_c0_g1_i1	67767_0:001725	67767_0:001725	41.791	67	37	2	20	214	2	68	2.56e-12	62
TRINITY_DN246675_c0_g1_i1	34740_0:0039ef	34740_0:0039ef	44.8	125	68	1	378	4	1242	1365	9.74e-24	97.1
TRINITY_DN246666_c0_g1_i1	79782_0:002af1	79782_0:002af1	45	80	44	0	249	10	610	689	6.55e-19	80.9
TRINITY_DN229555_c0_g1_i1	13037_0:00330a	13037_0:00330a	67.059	85	28	0	5	259	131	215	3.27e-33	127
TRINITY_DN229546_c0_g1_i1	307658_0:000919	307658_0:000919	98.561	139	2	0	1537	1953	1	139	1.55e-89	278
TRINITY_DN229567_c0_g1_i1	93721_0:005dc8	93721_0:005dc8	25.904	166	109	2	499	5	1118	1270	1.62e-08	54.3
TRINITY_DN229517_c0_g1_i1	286306_0:001f2b	286306_0:001f2b	55.319	94	26	3	365	132	977	1070	4.22e-26	103
TRINITY_DN244200_c0_g1_i1	51655_0:003f61	51655_0:003f61	80	50	10	0	2	151	338	387	8.5e-24	97.1
TRINITY_DN244112_c0_g1_i1	7029_0:007d5b	7029_0:007d5b	58.594	128	53	0	6	389	46	173	5.36e-48	155
TRINITY_DN244125_c0_g1_i1	378494_0:000153	378494_0:000153	41.463	82	48	0	1	246	174	255	6.57e-18	78.2
TRINITY_DN213503_c0_g1_i1	1218281_0:003234	1218281_0:003234	47.887	71	37	0	61	273	562	632	5.42e-06	45.4
TRINITY_DN213562_c0_g1_i1	34740_0:004cac	34740_0:004cac	61.111	36	14	0	109	2	428	463	5.9e-08	54.3
TRINITY_DN213506_c0_g1_i1	286306_0:001f2b	286306_0:001f2b	49.296	71	34	1	219	7	665	733	1.36e-14	67.8
TRINITY_DN213512_c0_g1_i1	64459_0:000330	64459_0:000330	61.905	42	15	1	279	157	1	42	8.09e-09	52.8
TRINITY_DN213585_c0_g1_i1	88501_0:002ef1	88501_0:002ef1	29.747	158	99	5	96	566	51	197	8.65e-13	67.8
TRINITY_DN213550_c0_g1_i1	51655_0:001848	51655_0:001848	50.515	97	48	0	360	70	87	183	3.53e-28	105
TRINITY_DN221045_c0_g1_i1	7038_0:0014c3	7038_0:0014c3	50	60	30	0	15	194	171	230	5.88e-16	72
TRINITY_DN255629_c0_g1_i1	7070_0:0019b5	7070_0:0019b5	48.571	70	27	3	21	215	161	226	7.19e-10	53.9
TRINITY_DN247628_c0_g1_i1	378494_0:0068ae	378494_0:0068ae	67.925	53	17	0	31	189	244	296	1.82e-18	78.6
TRINITY_DN247671_c0_g1_i1	7168_0:0013f4	7168_0:0013f4	63.736	91	33	0	138	410	3	93	3.98e-23	95.9
TRINITY_DN205998_c0_g1_i1	69820_0:00331d	69820_0:00331d	88.462	26	3	0	80	3	588	613	1.85e-08	52.4
TRINITY_DN205980_c0_g1_i1	132113_0:000869	132113_0:000869	36.111	72	35	1	184	2	1158	1229	1.03e-06	45.8
TRINITY_DN217233_c0_g1_i1	7029_0:0066a3	7029_0:0066a3	35.802	162	100	1	1	474	578	739	5.58e-26	104
TRINITY_DN228885_c0_g1_i1	7004_0:00380f	7004_0:00380f	30.769	182	122	3	384	929	213	390	6.1e-20	94.4
TRINITY_DN228862_c0_g1_i1	133901_0:0001ab	133901_0:0001ab	39.286	56	34	0	83	250	893	948	2.62e-06	45.1
TRINITY_DN228863_c0_g1_i1	133901_0:0001f2	133901_0:0001f2	30.151	199	92	2	461	6	1199	1397	1.76e-12	71.2
TRINITY_DN228869_c0_g1_i1	39758_0:001061	39758_0:001061	33.878	245	150	4	544	1278	27	259	9.42e-37	137
TRINITY_DN228840_c0_g1_i1	39758_0:001061	39758_0:001061	37.662	77	48	0	270	40	57	133	2.12e-10	57
TRINITY_DN228860_c0_g1_i1	69004_0:003063	69004_0:003063	35.983	478	282	12	1448	57	47	514	6.59e-93	293
TRINITY_DN254041_c0_g1_i1	319348_0:000aa3	319348_0:000aa3	51.429	70	34	0	218	9	120	189	5.4e-16	71.2
TRINITY_DN209624_c0_g1_i1	69820_0:001a5a	69820_0:001a5a	50	72	35	1	2	217	66	136	4.35e-11	60.1
TRINITY_DN209604_c0_g1_i1	6973_0:001cce	6973_0:001cce	63.846	130	47	0	390	1	492	621	1.84e-49	171
TRINITY_DN242294_c0_g1_i1	7029_0:00778a	7029_0:00778a	35.106	94	52	2	352	98	1062	1155	4.75e-06	45.8
TRINITY_DN230797_c0_g1_i1	34740_0:0039ef	34740_0:0039ef	46.667	45	24	0	157	23	1241	1285	1.48e-07	50.1
TRINITY_DN235244_c0_g1_i1	93721_0:005dc8	93721_0:005dc8	34.409	93	56	2	264	1	908	1000	7.51e-09	52.4
TRINITY_DN217975_c0_g1_i1	69820_0:001a64	69820_0:001a64	100	25	0	0	77	3	323	347	2.46e-08	52
TRINITY_DN256089_c0_g1_i1	69820_0:0018ff	69820_0:0018ff	95.833	24	1	0	534	605	87	110	9.78e-08	53.1
TRINITY_DN256064_c0_g1_i1	1049336_0:00164c	1049336_0:00164c	82.353	68	12	0	206	3	474	541	1.15e-33	122
TRINITY_DN256070_c0_g1_i1	39758_0:000533	39758_0:000533	88.889	36	4	0	138	245	1	36	1.31e-14	65.9
TRINITY_DN227705_c0_g1_i1	67767_0:0034c7	67767_0:0034c7	31.884	207	107	7	1235	693	228	426	5.85e-14	77
TRINITY_DN227747_c0_g1_i1	79782_0:002aa6	79782_0:002aa6	53.691	149	67	1	449	3	449	595	2.37e-43	155
TRINITY_DN227718_c0_g1_i1	568069_0:000548	568069_0:000548	35.236	508	297	9	1907	444	286	781	3.91e-74	267
TRINITY_DN227729_c0_g1_i1	197043_0:0004d0	197043_0:0004d0	68.966	58	18	0	321	148	125	182	7.09e-18	84.7
TRINITY_DN227784_c0_g1_i1	143995_0:0015f3	143995_0:0015f3	32.857	140	88	4	3252	2848	58	196	1.15e-10	68.2
TRINITY_DN227736_c0_g1_i1	108931_0:0009f6	108931_0:0009f6	31.405	242	151	7	129	839	527	758	3.51e-25	108
TRINITY_DN227772_c0_g1_i2	197043_0:007695	197043_0:007695	27.727	220	153	4	533	1186	59	274	1.84e-06	52.8
TRINITY_DN227766_c0_g1_i1	7004_0:000e43	7004_0:000e43	24.354	271	189	8	430	1227	339	598	8.7e-09	61.2
TRINITY_DN227753_c0_g1_i1	315563_0:00024d	315563_0:00024d	28.916	166	103	4	4494	4991	32	182	5.56e-10	67
TRINITY_DN227711_c0_g1_i1	67767_0:001188	67767_0:001188	40.336	238	134	4	854	147	611	842	8.01e-47	169
TRINITY_DN227748_c0_g1_i1	13037_0:000ab7	13037_0:000ab7	44.898	196	100	2	1207	1794	6	193	6.73e-48	168
TRINITY_DN227793_c0_g1_i1	315563_0:002c69	315563_0:002c69	51.19	84	41	0	252	1	1265	1348	1.08e-26	102
TRINITY_DN231386_c0_g1_i1	7029_0:00757d	7029_0:00757d	50.667	75	37	0	2	226	277	351	8.13e-16	75.1
TRINITY_DN231374_c0_g1_i1	67767_0:001188	67767_0:001188	50.943	53	26	0	1013	1171	481	533	3.76e-07	54.3
TRINITY_DN231318_c0_g1_i1	326594_0:00132b	326594_0:00132b	75.714	70	17	0	3	212	563	632	5.54e-35	125
TRINITY_DN231388_c0_g1_i1	7038_0:0014c3	7038_0:0014c3	57.576	33	14	0	1	99	72	104	4.09e-06	45.4
TRINITY_DN221160_c0_g1_i1	34740_0:000c49	34740_0:000c49	42.593	108	51	5	308	6	36	139	1.17e-13	66.6
TRINITY_DN221199_c0_g1_i1	178035_0:002495	178035_0:002495	63.077	65	22	1	154	342	51	115	2.73e-19	82
TRINITY_DN211642_c0_g1_i1	219809_0:002a00	219809_0:002a00	38.554	83	51	0	266	18	318	400	2.61e-15	71.2
TRINITY_DN241940_c0_g1_i2	79782_0:003002	79782_0:003002	38.028	71	34	1	28	240	443	503	9.11e-07	48.5
TRINITY_DN241050_c0_g1_i1	69820_0:001c1f	69820_0:001c1f	100	27	0	0	82	2	134	160	1.31e-10	57.8
TRINITY_DN241547_c0_g1_i1	411798_0:001146	411798_0:001146	45.6	125	56	2	5	343	786	910	3.94e-23	94.4
TRINITY_DN256191_c0_g1_i1	45779_0:001266	45779_0:001266	54.717	53	24	0	3	161	1669	1721	1.5e-16	75.5
TRINITY_DN256140_c0_g1_i1	28612_0:002f12	28612_0:002f12	46.154	78	42	0	1	234	280	357	1.64e-15	70.5
TRINITY_DN225021_c0_g1_i1	34740_0:00164d	34740_0:00164d	43.137	51	28	1	330	181	262	312	8.03e-06	44.7
TRINITY_DN225083_c0_g1_i1	69820_0:002c27	69820_0:002c27	95.652	23	1	0	461	529	529	551	1.09e-07	52.4
TRINITY_DN245394_c0_g1_i1	156304_0:002691	156304_0:002691	31.944	144	66	7	98	460	168	302	4.11e-09	55.8
TRINITY_DN245381_c0_g1_i1	7029_0:0053f7	7029_0:0053f7	38.043	92	54	1	310	576	1356	1447	3.4e-13	68.9
TRINITY_DN210205_c0_g1_i1	7029_0:0066a3	7029_0:0066a3	33.846	130	82	2	364	750	22	148	9.37e-17	81.3
TRINITY_DN210295_c0_g1_i1	143948_0:002caa	143948_0:002caa	89.286	28	3	0	2	85	42	69	8.47e-12	57.8
TRINITY_DN210247_c0_g1_i1	7375_0:000eee	7375_0:000eee	50.505	198	96	2	5	592	86	283	6.84e-64	201
TRINITY_DN210211_c0_g1_i1	1155016_0:0005b4	1155016_0:0005b4	68.085	47	15	0	2	142	66	112	3.47e-17	75.9
TRINITY_DN60246_c0_g1_i3	34740_0:004cac	34740_0:004cac	64.706	34	10	1	213	308	450	483	3.52e-06	46.2
TRINITY_DN60290_c0_g2_i1	7167_0:0013c3	7167_0:0013c3	56.364	55	24	0	179	15	249	303	3.02e-13	71.6
TRINITY_DN60249_c0_g1_i3	34740_0:004cac	34740_0:004cac	58.696	46	17	1	517	648	401	446	2.07e-10	61.6
TRINITY_DN60201_c0_g1_i1	104452_0:0001bc	104452_0:0001bc	40.23	87	46	3	908	663	71	156	1.08e-09	60.8
TRINITY_DN60213_c0_g1_i2	34740_0:0011f8	34740_0:0011f8	35.424	271	170	4	6	809	1081	1349	3.48e-57	198
TRINITY_DN60256_c0_g1_i1	222816_0:0011dd	222816_0:0011dd	27.083	144	98	2	2544	2134	16	159	6.36e-07	55.5
TRINITY_DN60203_c0_g1_i1	7394_0:002c43	7394_0:002c43	73.333	30	8	0	91	2	1660	1689	7.65e-08	54.3
TRINITY_DN44978_c0_g1_i4	7168_0:00046d	7168_0:00046d	51.163	86	39	3	1204	1461	1	83	7.97e-16	83.6
TRINITY_DN44909_c0_g1_i1	67767_0:001188	67767_0:001188	40.977	266	113	7	2547	3236	384	641	4.56e-44	176
TRINITY_DN44955_c4_g1_i1	45779_0:0039ee	45779_0:0039ee	54.909	275	117	5	1530	2348	266	535	3.27e-72	252
TRINITY_DN44995_c0_g1_i1	69820_0:00271e	69820_0:00271e	78.431	51	11	0	147	299	196	246	1.58e-21	89.4
TRINITY_DN44995_c0_g2_i1	69820_0:0026be	69820_0:0026be	73.529	204	52	1	613	2	1	202	3.41e-88	269
TRINITY_DN44954_c0_g1_i1	39758_0:004c96	39758_0:004c96	31.792	173	110	4	725	210	594	759	2.23e-16	86.7
TRINITY_DN44961_c0_g1_i1	315563_0:00052e	315563_0:00052e	29.412	204	115	11	793	1383	1464	1645	2.35e-06	53.9
TRINITY_DN44902_c0_g1_i1	456900_0:000348	456900_0:000348	30.818	159	94	3	4306	4779	151	294	9.66e-15	79
TRINITY_DN44981_c0_g1_i1	1041015_0:000895	1041015_0:000895	31.579	114	61	3	56	373	2	106	2.95e-06	48.1
TRINITY_DN44900_c1_g1_i1	568069_0:001825	568069_0:001825	41.41	227	130	1	2990	2319	145	371	1.93e-34	146
TRINITY_DN44921_c0_g1_i1	103372_0:0028ad	103372_0:0028ad	38.095	105	65	0	791	477	124	228	6.73e-15	78.6
TRINITY_DN44904_c0_g1_i1	7395_0:003a24	7395_0:003a24	31.381	239	140	5	3817	4464	1158	1395	2.61e-22	107
TRINITY_DN67425_c0_g1_i1	7130_0:002b59	7130_0:002b59	34.661	251	152	5	434	1171	1	244	1.44e-34	132
TRINITY_DN67429_c0_g1_i1	69820_0:002b27	69820_0:002b27	100	26	0	0	1	78	172	197	8.05e-08	56.2
TRINITY_DN67432_c0_g1_i1	69820_0:0023ad	69820_0:0023ad	97.608	209	5	0	1	627	13	221	5.04e-136	385
TRINITY_DN67467_c0_g1_i2	69820_0:002a21	69820_0:002a21	98.02	101	2	0	627	325	463	563	7.95e-56	187
TRINITY_DN67431_c0_g1_i1	7029_0:0053f7	7029_0:0053f7	47.5	40	21	0	1934	2053	1356	1395	5.67e-06	47
TRINITY_DN67438_c0_g1_i1	34740_0:003b90	34740_0:003b90	42.254	71	41	0	911	699	942	1012	2.81e-08	57
TRINITY_DN67420_c0_g1_i1	34740_0:0011f8	34740_0:0011f8	68.182	44	14	0	150	281	1485	1528	1.74e-14	69.7
TRINITY_DN67455_c0_g1_i1	108931_0:0009f6	108931_0:0009f6	33.813	139	90	1	962	546	549	685	2.66e-21	97.8
TRINITY_DN67475_c0_g1_i2	69820_0:003840	69820_0:003840	84.247	146	20	1	49	477	488	633	2.12e-53	185
TRINITY_DN67468_c0_g1_i1	307658_0:0013a4	307658_0:0013a4	24.196	653	437	19	4549	6420	887	1510	1.96e-38	160
TRINITY_DN67473_c0_g1_i1	132113_0:002ec0	132113_0:002ec0	28.745	247	161	6	3835	4554	56	294	9.46e-17	88.6
TRINITY_DN67490_c0_g1_i1	7536_0:004348	7536_0:004348	51.163	86	39	3	511	759	31	116	5.87e-19	85.1
TRINITY_DN67465_c0_g2_i1	69820_0:001823	69820_0:001823	100	728	0	0	1302	3485	190	917	0	1313
TRINITY_DN67483_c0_g1_i4	7168_0:00046d	7168_0:00046d	48.75	80	39	2	2458	2697	6	83	9.25e-14	78.6
TRINITY_DN67477_c1_g1_i1	319348_0:00163d	319348_0:00163d	33.214	280	176	7	216	1046	2174	2445	1.36e-31	130
TRINITY_DN67409_c0_g1_i1	51655_0:0031d3	51655_0:0031d3	82.789	337	56	1	173	1177	587	923	2.07e-178	523
TRINITY_DN20503_c0_g1_i1	116153_0:000d3e	116153_0:000d3e	69.231	26	8	0	78	1	285	310	2.21e-07	48.5
TRINITY_DN20567_c0_g1_i1	307658_0:000f7f	307658_0:000f7f	100	690	0	0	6316	8385	1	690	0	1280
TRINITY_DN20559_c0_g1_i1	7460_0:002970	7460_0:002970	30	210	131	7	3068	3691	15	210	4.08e-12	69.7
TRINITY_DN38008_c0_g1_i1	143995_0:0015f3	143995_0:0015f3	32.432	296	193	4	4463	3579	4	293	2.36e-41	169
TRINITY_DN38018_c0_g1_i1	69820_0:00201d	69820_0:00201d	100	196	0	0	2347	1760	356	551	1.53e-137	419
TRINITY_DN72069_c0_g1_i2	7029_0:007edc	7029_0:007edc	30.147	136	82	2	856	1260	20	143	2.37e-11	65.5
TRINITY_DN72016_c0_g1_i1	315563_0:00052e	315563_0:00052e	23.497	183	140	0	1935	1387	1484	1666	2.86e-17	89
TRINITY_DN72098_c0_g1_i4	7029_0:0003de	7029_0:0003de	30.973	226	144	8	948	1610	228	446	3.56e-27	117
TRINITY_DN72028_c2_g1_i1	7395_0:0039e8	7395_0:0039e8	35.185	108	52	4	594	289	647	742	7.12e-07	50.4
TRINITY_DN72088_c1_g2_i1	34740_0:003b90	34740_0:003b90	33.766	385	240	5	401	1552	705	1075	5.88e-57	207
TRINITY_DN72051_c1_g1_i1	7130_0:003495	7130_0:003495	48.485	594	283	7	2352	604	33	614	0	537
TRINITY_DN72029_c49_g1_i1	7029_0:001e7f	7029_0:001e7f	23.502	217	145	6	1092	454	818	1017	3.25e-10	63.9
TRINITY_DN72068_c0_g2_i1	2015173_0:00109d	2015173_0:00109d	25.773	291	174	13	1098	295	23	294	1.19e-10	66.2
TRINITY_DN72092_c1_g2_i1	7029_0:0016eb	7029_0:0016eb	28.267	329	220	6	2862	3839	665	980	1.75e-29	129
TRINITY_DN72031_c0_g1_i1	108931_0:0004aa	108931_0:0004aa	34.967	306	196	2	346	1260	36	339	2.52e-49	185
TRINITY_DN72043_c1_g1_i2	7394_0:0017f5	7394_0:0017f5	37.349	166	88	4	3111	2647	1095	1255	1.66e-13	77.8
TRINITY_DN72034_c0_g1_i3	219809_0:0027db	219809_0:0027db	26.064	376	243	11	1184	114	32	391	8.73e-24	105
TRINITY_DN72070_c1_g1_i1	7394_0:00264d	7394_0:00264d	51.542	227	107	3	303	980	532	756	6.18e-63	223
TRINITY_DN72047_c0_g1_i1	51655_0:0005a5	51655_0:0005a5	32.673	101	65	1	275	568	324	424	8.16e-11	66.2
TRINITY_DN72073_c0_g1_i1	69820_0:002df4	69820_0:002df4	97.647	425	10	0	1468	194	701	1125	0	868
TRINITY_DN72097_c3_g1_i2	34740_0:0039ef	34740_0:0039ef	48.333	480	230	3	2140	3576	1275	1737	1.38e-127	436
TRINITY_DN72019_c0_g1_i1	7029_0:002a48	7029_0:002a48	31.739	230	148	7	1120	1797	118	342	2.21e-27	117
TRINITY_DN72091_c0_g1_i1	34740_0:0039ef	34740_0:0039ef	64	25	9	0	752	826	1397	1421	5.54e-08	40
TRINITY_DN72091_c0_g2_i1	104452_0:000c98	104452_0:000c98	27.232	224	149	7	662	12	29	245	3.86e-12	68.9
TRINITY_DN72091_c0_g3_i1	34740_0:0039ef	34740_0:0039ef	49.306	144	71	1	59	484	1357	1500	2.44e-41	149
TRINITY_DN72013_c1_g2_i1	7004_0:0030c7	7004_0:0030c7	22.396	384	244	10	149	1168	145	518	7.03e-19	91.3
TRINITY_DN72078_c0_g1_i13	40932_0:004c9c	40932_0:004c9c	40.104	192	112	2	3	578	451	639	3.41e-32	136
TRINITY_DN72066_c1_g1_i1	13037_0:0010c7	13037_0:0010c7	62.069	232	87	1	696	1	355	585	5.24e-87	291
TRINITY_DN72085_c0_g1_i1	69820_0:002185	69820_0:002185	97.531	324	8	0	2047	1076	188	511	0	633
TRINITY_DN72085_c0_g2_i1	69820_0:002185	69820_0:002185	99.487	195	1	0	322	906	1	195	1.62e-138	402
TRINITY_DN72081_c0_g1_i1	67767_0:001188	67767_0:001188	29.975	407	258	9	417	1613	481	868	3.85e-48	182
TRINITY_DN72079_c0_g1_i1	568069_0:001825	568069_0:001825	39.552	268	148	3	2249	1452	117	372	6.3e-52	199
TRINITY_DN71935_c0_g1_i2	40932_0:004c9c	40932_0:004c9c	27.928	111	71	4	214	543	267	369	3.21e-06	51.2
TRINITY_DN71981_c0_g4_i2	28612_0:005ed9	28612_0:005ed9	24.501	351	245	10	6225	7244	42	383	1.73e-07	58.2
TRINITY_DN71958_c0_g1_i2	609295_0:001130	609295_0:001130	52	50	24	0	2674	2525	249	298	6.36e-07	55.1
TRINITY_DN71982_c0_g1_i1	219809_0:000e2f	219809_0:000e2f	32.812	128	69	6	856	1209	1634	1754	1.35e-06	54.3
TRINITY_DN71966_c0_g1_i1	64459_0:000d82	64459_0:000d82	45.985	137	65	4	443	42	137	267	4.35e-24	100
TRINITY_DN71966_c3_g1_i2	7091_0:00291f	7091_0:00291f	45.556	90	42	2	621	361	6	91	1.87e-11	61.2
TRINITY_DN71966_c7_g1_i1	64459_0:000d82	64459_0:000d82	54.348	46	21	0	280	143	243	288	2.53e-12	58.2
TRINITY_DN71969_c0_g1_i2	69820_0:0024e1	69820_0:0024e1	89.655	29	3	0	88	2	420	448	4.05e-10	62.8
TRINITY_DN71973_c2_g1_i1	568069_0:004612	568069_0:004612	34.4	250	142	7	907	191	686	924	8.76e-37	142
TRINITY_DN71978_c0_g1_i1	69820_0:000665	69820_0:000665	98.662	523	7	0	1769	201	38	560	0	1083
TRINITY_DN71998_c0_g1_i1	69820_0:001b16	69820_0:001b16	99.504	403	2	0	396	1604	1	403	0	823
TRINITY_DN71992_c0_g1_i1	69820_0:002e51	69820_0:002e51	99.451	182	0	1	1479	934	295	475	1.69e-57	201
TRINITY_DN71904_c0_g1_i4	13037_0:000702	13037_0:000702	56.175	251	101	4	27	773	223	466	1.03e-78	249
TRINITY_DN71942_c3_g1_i1	39758_0:00443c	39758_0:00443c	26.908	249	168	6	693	1397	1588	1836	3.3e-24	108
TRINITY_DN71948_c0_g1_i1	7493_0:001774	7493_0:001774	33.333	81	54	0	575	817	196	276	4e-06	52
TRINITY_DN71944_c0_g1_i6	7029_0:002a48	7029_0:002a48	26.349	315	199	10	281	1198	83	373	2.47e-22	102
TRINITY_DN71949_c1_g1_i1	535359_0:002058	535359_0:002058	53.39	354	136	8	1445	2455	316	657	9.45e-114	380
TRINITY_DN71965_c0_g1_i3	69820_0:002714	69820_0:002714	85.833	480	38	1	215	1654	1	450	0	857
TRINITY_DN71920_c0_g1_i1	315563_0:00052e	315563_0:00052e	44.444	189	98	2	648	85	1478	1660	1.49e-47	182
TRINITY_DN71945_c0_g1_i1	319348_0:002495	319348_0:002495	26	300	215	5	1974	1087	327	623	1.71e-16	86.3
TRINITY_DN71963_c0_g1_i1	132113_0:002ec0	132113_0:002ec0	43.348	233	128	3	7572	8264	1117	1347	1.18e-81	180
TRINITY_DN71963_c0_g2_i1	7038_0:003118	7038_0:003118	27.228	404	248	11	1244	138	36	428	1.01e-27	121
TRINITY_DN71961_c0_g1_i2	568069_0:003a4f	568069_0:003a4f	74.058	451	117	0	423	1775	21	471	0	700
TRINITY_DN71912_c0_g1_i1	211228_0:001ba3	211228_0:001ba3	37.154	253	138	9	927	214	66	312	1.8e-38	145
TRINITY_DN71972_c1_g1_i2	7536_0:003b77	7536_0:003b77	25.228	329	210	11	1503	571	1128	1438	9.04e-16	84
TRINITY_DN71985_c0_g1_i15	83485_0:0006e3	83485_0:0006e3	35	320	174	9	1117	2019	1	305	1.79e-42	166
TRINITY_DN71929_c1_g1_i1	69004_0:000da8	69004_0:000da8	23.077	325	200	10	1200	370	574	896	7.91e-15	80.1
TRINITY_DN71927_c3_g1_i1	7397_0:002dbd	7397_0:002dbd	50.877	57	28	0	1003	833	371	427	5.28e-10	63.5
TRINITY_DN71989_c0_g1_i3	69820_0:000a28	69820_0:000a28	97.436	195	5	0	43	627	814	1008	1.85e-123	375
TRINITY_DN71954_c2_g3_i2	28612_0:001c52	28612_0:001c52	42.105	76	43	1	255	31	123	198	3.44e-10	55.1
TRINITY_DN71954_c2_g4_i1	28612_0:001c52	28612_0:001c52	29.927	137	75	3	797	447	44	179	2.25e-08	54.7
TRINITY_DN71991_c0_g1_i1	13037_0:0010bf	13037_0:0010bf	41.245	257	147	3	1184	414	1499	1751	3.5e-55	207
TRINITY_DN71990_c1_g1_i1	7394_0:0017f5	7394_0:0017f5	34.896	192	96	4	3772	4341	1097	1261	2.01e-21	105
TRINITY_DN49966_c0_g1_i1	69820_0:002599	69820_0:002599	98.568	1257	18	0	3856	86	1	1257	0	2544
TRINITY_DN49977_c0_g1_i1	7536_0:0033a1	7536_0:0033a1	35.632	87	56	0	317	57	5	91	7.74e-11	63.2
TRINITY_DN49962_c0_g1_i1	143995_0:0015f3	143995_0:0015f3	32.692	260	166	4	5438	4671	2	256	4e-34	145
TRINITY_DN49999_c0_g1_i1	568069_0:003a4f	568069_0:003a4f	28.788	198	105	4	2687	2100	84	247	5.28e-15	81.6
TRINITY_DN49989_c0_g1_i3	286306_0:003af3	286306_0:003af3	30.685	365	191	9	635	1714	2113	2420	3.06e-45	183
TRINITY_DN49995_c0_g1_i1	286306_0:000be3	286306_0:000be3	22.911	371	206	16	276	1235	249	590	2.39e-10	65.1
TRINITY_DN49918_c0_g1_i1	136037_0:001bc1	136037_0:001bc1	51.822	247	114	4	816	76	179	420	1.51e-74	235
TRINITY_DN49960_c0_g2_i1	69820_0:00076b	69820_0:00076b	91.667	24	2	0	73	2	425	448	1.96e-07	48.5
TRINITY_DN49940_c0_g1_i2	69820_0:0023ad	69820_0:0023ad	87.5	32	4	0	433	528	182	213	2.2e-12	64.3
TRINITY_DN49928_c0_g1_i1	69820_0:002b44	69820_0:002b44	100	144	0	0	193	624	17	160	4.36e-102	305
TRINITY_DN49941_c0_g1_i1	7536_0:0015da	7536_0:0015da	37.428	521	270	18	1433	6	58	567	2.9e-89	285
TRINITY_DN49979_c0_g1_i2	64459_0:00183f	64459_0:00183f	48.718	39	20	0	124	8	591	629	5.2e-08	49.7
TRINITY_DN49961_c0_g1_i1	7004_0:004483	7004_0:004483	24.843	318	198	9	607	1530	159	445	2.65e-18	90.1
TRINITY_DN49905_c0_g1_i1	29058_0:001fc9	29058_0:001fc9	100	32	0	0	2	97	79	110	1.87e-14	67
TRINITY_DN49994_c0_g1_i1	40932_0:001095	40932_0:001095	23.397	312	203	10	2935	2042	935	1224	2.8e-19	96.7
TRINITY_DN75664_c0_g1_i2	315563_0:00132d	315563_0:00132d	42.947	475	258	7	336	1757	9	471	1.74e-119	389
TRINITY_DN75661_c0_g2_i1	7029_0:0053f7	7029_0:0053f7	26.012	173	114	3	891	1391	833	997	8.7e-08	57.4
TRINITY_DN75661_c1_g1_i1	132113_0:0001a9	132113_0:0001a9	48.889	45	19	1	171	305	485	525	1.39e-06	48.9
TRINITY_DN75661_c1_g2_i1	7029_0:0066a2	7029_0:0066a2	27.052	329	222	9	1104	2084	904	1216	7.43e-32	135
TRINITY_DN75613_c2_g1_i3	1155016_0:0027f2	1155016_0:0027f2	77.778	63	14	0	2117	1929	454	516	9.18e-24	110
TRINITY_DN75608_c9_g1_i1	568069_0:003013	568069_0:003013	42.998	407	202	6	2015	864	475	874	3.45e-94	313
TRINITY_DN75614_c0_g1_i1	69820_0:00045f	69820_0:00045f	99.714	1048	3	0	595	3738	1	1048	0	1861
TRINITY_DN75625_c0_g1_i1	319348_0:002495	319348_0:002495	29.016	193	133	1	460	1026	430	622	3.94e-12	73.6
TRINITY_DN75655_c4_g1_i2	319348_0:000054	319348_0:000054	25.382	327	208	11	2042	1107	1481	1786	3.34e-15	82.8
TRINITY_DN75691_c0_g1_i3	7029_0:002a48	7029_0:002a48	32.927	328	201	11	1709	735	139	450	2.59e-42	162
TRINITY_DN75653_c0_g1_i1	1629725_0:000ce8	1629725_0:000ce8	54.887	133	52	3	605	1003	1	125	4.92e-35	144
TRINITY_DN75689_c1_g1_i1	7029_0:002ad8	7029_0:002ad8	47.368	76	38	1	2221	2000	84	159	3.98e-16	79.3
TRINITY_DN75677_c0_g1_i6	7029_0:0066a3	7029_0:0066a3	29.256	793	490	21	3205	884	386	1126	2.22e-88	318
TRINITY_DN75619_c2_g3_i1	7029_0:001e7f	7029_0:001e7f	32.53	415	250	11	1993	788	584	981	5.41e-49	191
TRINITY_DN75679_c0_g1_i5	7029_0:002a48	7029_0:002a48	30.806	211	140	3	2011	2637	180	386	1.2e-22	104
TRINITY_DN75646_c1_g1_i4	34740_0:000183	34740_0:000183	56.502	223	63	2	965	1633	114	302	4.57e-78	269
TRINITY_DN75646_c2_g2_i2	34740_0:000183	34740_0:000183	55.827	532	133	5	4	1599	258	687	0	617
TRINITY_DN75646_c2_g1_i3	34740_0:000183	34740_0:000183	59.8	699	155	7	549	2642	114	687	0	861
TRINITY_DN75646_c2_g3_i1	34740_0:000183	34740_0:000183	78.873	71	15	0	482	694	602	672	3.27e-33	128
TRINITY_DN75633_c1_g1_i2	7029_0:002a48	7029_0:002a48	28.75	240	156	3	904	188	154	379	4.8e-24	107
TRINITY_DN75665_c0_g1_i1	39758_0:003499	39758_0:003499	30	120	68	4	204	524	1	117	1.53e-09	58.5
TRINITY_DN75607_c1_g1_i1	286306_0:000fc8	286306_0:000fc8	39.918	243	105	3	319	939	1657	1894	6.6e-33	131
TRINITY_DN75629_c2_g2_i5	103372_0:000dd8	103372_0:000dd8	36.797	231	82	6	1969	1277	1	167	8.78e-30	127
TRINITY_DN75629_c6_g1_i3	69820_0:001508	69820_0:001508	99.437	533	3	0	213	1811	1	533	0	1098
TRINITY_DN75652_c3_g1_i4	69820_0:00206b	69820_0:00206b	95.229	503	24	0	974	2482	1	503	0	1007
TRINITY_DN75674_c0_g1_i3	34740_0:0039ef	34740_0:0039ef	50.884	509	234	2	1527	1	1242	1734	1.5e-165	523
TRINITY_DN75683_c1_g1_i1	568069_0:000548	568069_0:000548	34.29	627	376	10	334	2181	187	788	1.19e-87	318
TRINITY_DN75697_c0_g1_i1	83485_0:0006e3	83485_0:0006e3	33.529	170	100	8	2326	1844	1	166	2.88e-13	75.9
TRINITY_DN75609_c0_g2_i2	132113_0:0011b1	132113_0:0011b1	34.886	923	521	22	231	2942	101	962	1.58e-143	462
TRINITY_DN75648_c3_g2_i1	29058_0:0032db	29058_0:0032db	100	30	0	0	271	360	346	375	2.41e-13	66.6
TRINITY_DN75656_c0_g1_i1	104452_0:001ad1	104452_0:001ad1	25.974	308	195	9	1391	498	31	315	3.93e-31	124
TRINITY_DN75676_c2_g3_i1	7029_0:0066a2	7029_0:0066a2	36.495	485	287	8	4556	3135	376	850	3.35e-81	297
TRINITY_DN75675_c2_g1_i16	54969_0:003843	54969_0:003843	29.167	168	112	7	209	706	139	301	1.38e-09	59.7
TRINITY_DN75675_c2_g2_i8	319348_0:00041d	319348_0:00041d	26.705	176	112	4	10	525	144	306	2.74e-13	76.6
TRINITY_DN75694_c0_g1_i1	7130_0:002bf0	7130_0:002bf0	33.333	138	73	6	598	996	190	313	1.19e-07	54.7
TRINITY_DN75636_c0_g2_i10	286306_0:0013cf	286306_0:0013cf	30.323	155	96	4	221	667	604	752	1.44e-07	58.2
TRINITY_DN75690_c0_g1_i2	38123_0:0017cf	38123_0:0017cf	38.182	55	33	1	396	557	254	308	1.89e-06	48.5
TRINITY_DN75626_c1_g2_i1	7029_0:0003de	7029_0:0003de	37.647	170	101	3	988	488	283	450	3.07e-28	118
TRINITY_DN75666_c0_g1_i1	7004_0:000ac4	7004_0:000ac4	33.184	223	139	5	4	669	714	927	2.9e-30	119
TRINITY_DN75687_c1_g1_i3	7004_0:000ac4	7004_0:000ac4	39.527	592	328	13	477	2237	488	1054	1.45e-130	421
TRINITY_DN75638_c0_g2_i4	568069_0:00003c	568069_0:00003c	33.333	180	113	3	393	917	970	1147	3.08e-21	98.6
TRINITY_DN75601_c0_g1_i2	29058_0:002242	29058_0:002242	36.952	525	298	16	1686	175	23	535	5.01e-94	303
TRINITY_DN75663_c0_g1_i1	67767_0:00186a	67767_0:00186a	53.548	155	71	1	1647	2111	519	672	3.66e-46	178
TRINITY_DN75698_c2_g1_i1	69820_0:00034a	69820_0:00034a	99.642	1395	5	0	436	4620	1	1395	0	2639
TRINITY_DN75698_c3_g2_i1	69820_0:002242	69820_0:002242	99.456	551	3	0	335	1987	9	559	0	1060
TRINITY_DN75647_c2_g1_i3	40932_0:001095	40932_0:001095	23.22	323	184	16	3460	2495	932	1191	1.21e-07	58.5
TRINITY_DN75618_c0_g1_i3	69820_0:000d19	69820_0:000d19	98.638	367	5	0	1103	3	16	382	0	712
TRINITY_DN75618_c0_g2_i1	69820_0:000d19	69820_0:000d19	99.18	122	1	0	590	225	389	510	5.88e-77	241
TRINITY_DN75678_c0_g1_i1	286706_0:0009d8	286706_0:0009d8	36.255	251	143	9	896	1636	144	381	6.47e-29	121
TRINITY_DN75688_c0_g1_i3	69820_0:001a5a	69820_0:001a5a	100	27	0	0	1620	1540	288	314	1.23e-08	59.3
TRINITY_DN58217_c0_g1_i2	104452_0:00251d	104452_0:00251d	60.833	360	106	11	3414	4439	1	343	5.29e-91	301
TRINITY_DN58279_c0_g1_i1	568069_0:001825	568069_0:001825	78.571	28	6	0	281	364	290	317	1.42e-08	53.1
TRINITY_DN58292_c0_g1_i1	104421_0:0029e3	104421_0:0029e3	96.875	32	1	0	1277	1372	1242	1273	5.79e-14	76.3
TRINITY_DN58246_c0_g1_i3	411798_0:000a15	411798_0:000a15	48.571	70	35	1	797	588	44	112	7.33e-12	69.3
TRINITY_DN58203_c0_g1_i3	7004_0:0018cf	7004_0:0018cf	33.333	126	84	0	626	249	21	146	8.44e-21	94
TRINITY_DN70233_c0_g1_i1	7029_0:002e50	7029_0:002e50	45.122	82	43	1	1641	1886	151	230	6.08e-14	74.3
TRINITY_DN70290_c0_g1_i1	93721_0:005dc8	93721_0:005dc8	32.943	513	284	7	2418	958	971	1449	6.99e-80	282
TRINITY_DN70274_c0_g1_i3	39758_0:002060	39758_0:002060	33.555	301	180	6	184	1053	380	671	1.16e-24	108
TRINITY_DN70222_c0_g1_i1	42026_0:002337	42026_0:002337	26.537	309	219	6	153	1064	42	347	1.32e-26	114
TRINITY_DN70289_c1_g2_i1	7029_0:001e7f	7029_0:001e7f	23.179	151	111	3	362	799	831	981	1.22e-13	49.7
TRINITY_DN70241_c0_g1_i1	568069_0:0052e8	568069_0:0052e8	34.197	193	123	3	549	1127	44	232	9.25e-25	109
TRINITY_DN70281_c1_g1_i1	7004_0:00380f	7004_0:00380f	27.82	266	162	7	1580	864	122	384	3.34e-22	101
TRINITY_DN70252_c0_g1_i1	6973_0:00363d	6973_0:00363d	60	60	24	0	781	602	128	187	6.76e-15	78.2
TRINITY_DN70287_c0_g1_i1	7070_0:00118f	7070_0:00118f	21.329	286	214	8	323	1150	977	1261	1.38e-09	62.8
TRINITY_DN70232_c1_g1_i3	93721_0:00517d	93721_0:00517d	32.184	87	59	0	15	275	151	237	2e-10	56.6
TRINITY_DN70218_c1_g1_i1	143995_0:000a65	143995_0:000a65	38.835	309	170	7	192	1106	415	708	1.52e-47	176
TRINITY_DN70263_c0_g1_i1	93721_0:005dc8	93721_0:005dc8	27.667	600	349	16	15	1715	902	1449	2.82e-52	196
TRINITY_DN35052_c0_g1_i1	34740_0:004cac	34740_0:004cac	59.524	42	16	1	405	527	442	483	2.3e-08	54.7
TRINITY_DN35052_c0_g2_i1	34740_0:004cac	34740_0:004cac	58	50	21	0	150	299	430	479	2.89e-13	65.5
TRINITY_DN35004_c0_g1_i1	113334_0:0029a8	113334_0:0029a8	59.259	54	21	1	164	3	76	128	7.97e-11	61.2
TRINITY_DN35098_c0_g1_i1	69820_0:000d08	69820_0:000d08	100	30	0	0	91	2	688	717	1.57e-23	70.5
TRINITY_DN35011_c0_g1_i1	7375_0:000eee	7375_0:000eee	47.843	255	129	3	339	1100	30	281	5.39e-71	226
TRINITY_DN35074_c0_g1_i2	7004_0:0018cf	7004_0:0018cf	45.763	177	94	1	565	35	1	175	1.58e-26	109
TRINITY_DN94008_c0_g1_i1	378494_0:0057b8	378494_0:0057b8	35.821	67	38	1	222	37	770	836	4.12e-07	47
TRINITY_DN90100_c0_g1_i1	7395_0:000bef	7395_0:000bef	59.524	42	17	0	206	81	379	420	1.26e-10	56.6
TRINITY_DN27756_c0_g1_i1	69820_0:0028d6	69820_0:0028d6	69.435	301	92	0	1	903	278	578	4.44e-161	464
TRINITY_DN27730_c0_g1_i1	39758_0:001360	39758_0:001360	30.96	323	175	12	3295	2360	53	338	2.69e-26	119
TRINITY_DN27783_c0_g1_i1	69820_0:000327	69820_0:000327	99.177	243	2	0	482	1210	1	243	1.92e-134	396
TRINITY_DN27728_c0_g1_i1	54969_0:003835	54969_0:003835	45.926	135	66	2	731	345	630	763	9.14e-37	138
TRINITY_DN27745_c0_g1_i1	69820_0:003138	69820_0:003138	98.925	93	1	0	1	279	55	147	2.18e-64	193
TRINITY_DN74927_c1_g1_i1	69820_0:000105	69820_0:000105	69.841	63	19	0	389	201	593	655	3.1e-27	108
TRINITY_DN74927_c7_g2_i1	69820_0:000105	69820_0:000105	98	50	1	0	3	152	628	677	5.99e-26	107
TRINITY_DN74927_c7_g1_i6	454923_0:001b79	454923_0:001b79	30.579	121	82	2	57	419	638	756	4.9e-08	55.1
TRINITY_DN74966_c1_g2_i1	197043_0:00408b	197043_0:00408b	26.027	146	104	2	675	1109	138	280	1.3e-06	51.6
TRINITY_DN74966_c1_g4_i1	6973_0:001e06	6973_0:001e06	28.125	160	105	5	491	21	492	644	2.03e-06	48.1
TRINITY_DN74979_c0_g1_i2	7029_0:002a48	7029_0:002a48	25.485	412	218	15	1646	2854	119	450	5.07e-16	84
TRINITY_DN74982_c1_g1_i3	286706_0:002ad2	286706_0:002ad2	34	150	96	1	1435	986	51	197	1.28e-11	68.2
TRINITY_DN74923_c0_g1_i1	197043_0:004bac	197043_0:004bac	36.601	153	89	5	2650	3105	1	146	1.94e-10	67.4
TRINITY_DN74923_c0_g3_i1	34740_0:00164d	34740_0:00164d	59.677	248	78	2	1300	2043	87	312	4.63e-83	281
TRINITY_DN74923_c0_g6_i1	7130_0:003495	7130_0:003495	56.508	315	137	0	2	946	311	625	3.56e-129	388
TRINITY_DN74922_c20_g2_i2	7029_0:0016eb	7029_0:0016eb	46.548	449	225	5	38	1360	606	1047	4.64e-135	418
TRINITY_DN74922_c21_g2_i3	535359_0:0007dd	535359_0:0007dd	78.626	262	56	0	716	1501	1795	2056	3.16e-140	450
TRINITY_DN74946_c1_g3_i1	319348_0:0018f8	319348_0:0018f8	28.409	176	107	4	1014	1538	5	162	2.12e-15	76.3
TRINITY_DN74964_c0_g1_i1	39758_0:001684	39758_0:001684	26.613	372	218	9	437	1513	1329	1658	2.28e-25	115
TRINITY_DN74954_c0_g1_i1	217634_0:0002b4	217634_0:0002b4	37.383	107	67	0	1467	1787	351	457	8.85e-14	76.6
TRINITY_DN74911_c0_g1_i1	378494_0:0067d3	378494_0:0067d3	40	125	59	6	4856	4527	1343	1466	5.53e-11	70.1
TRINITY_DN75000_c0_g1_i1	7029_0:002a48	7029_0:002a48	36.058	208	124	4	2525	1902	186	384	1.47e-28	122
TRINITY_DN74919_c4_g2_i2	7130_0:003495	7130_0:003495	44.088	592	323	6	970	2739	43	628	6.43e-156	477
TRINITY_DN74945_c0_g1_i1	69820_0:001405	69820_0:001405	96.907	388	12	0	1350	187	1	388	0	788
TRINITY_DN74933_c0_g1_i3	69319_0:001c38	69319_0:001c38	38.889	90	53	1	1367	1630	58	147	2.22e-08	61.2
TRINITY_DN74994_c3_g1_i2	568069_0:003013	568069_0:003013	42.892	408	203	5	297	1451	473	873	4.14e-97	322
TRINITY_DN74971_c0_g1_i1	568069_0:003013	568069_0:003013	35.606	396	204	12	138	1214	488	869	1.51e-59	212
TRINITY_DN74967_c1_g1_i3	7029_0:002ada	7029_0:002ada	48.75	80	35	2	2928	2701	44	121	1.71e-14	73.9
TRINITY_DN74967_c3_g1_i1	67767_0:001188	67767_0:001188	33.858	381	226	13	368	1474	476	842	4.11e-45	177
TRINITY_DN74943_c0_g1_i6	40932_0:004c9c	40932_0:004c9c	32.941	255	151	9	1654	929	269	516	1.4e-34	142
TRINITY_DN74940_c0_g1_i2	69820_0:002fce	69820_0:002fce	99.686	637	2	0	159	2069	1	637	0	1270
TRINITY_DN74940_c0_g2_i1	69820_0:002fce	69820_0:002fce	100	30	0	0	1	90	579	608	2.17e-13	66.6
TRINITY_DN74909_c0_g1_i1	7004_0:0016e8	7004_0:0016e8	25	204	140	4	2710	3321	5	195	2.33e-08	61.2
TRINITY_DN74906_c0_g1_i1	69820_0:0030f4	69820_0:0030f4	94.061	623	37	0	140	2008	1	623	0	1182
TRINITY_DN74920_c1_g1_i2	74873_0:002be5	74873_0:002be5	61.905	336	125	2	303	1301	6	341	3.23e-121	377
TRINITY_DN74951_c1_g1_i1	69820_0:000984	69820_0:000984	93.231	783	25	2	305	2641	1	759	0	1481
TRINITY_DN74999_c0_g1_i1	37344_0:000587	37344_0:000587	32.632	190	109	3	758	234	227	412	1.78e-18	91.3
TRINITY_DN74950_c4_g1_i7	7539_0:002a99	7539_0:002a99	26.415	106	66	3	412	113	261	360	4.45e-08	53.9
TRINITY_DN74937_c0_g1_i1	568069_0:001044	568069_0:001044	27.778	126	86	3	899	531	31	154	2.05e-07	55.8
TRINITY_DN74962_c0_g1_i3	1049336_0:002a56	1049336_0:002a56	21.807	509	304	18	175	1566	267	726	4.21e-11	68.9
TRINITY_DN74962_c0_g2_i1	7493_0:0014ea	7493_0:0014ea	27.869	183	118	6	833	294	242	413	3.26e-11	65.9
TRINITY_DN74987_c1_g1_i1	34740_0:003b90	34740_0:003b90	32.648	389	238	8	2533	1397	706	1080	1.5e-42	171
TRINITY_DN74987_c1_g2_i3	51655_0:0017a5	51655_0:0017a5	25.764	229	154	5	2294	2947	250	473	7.97e-14	77
TRINITY_DN74995_c0_g1_i3	7029_0:0042b8	7029_0:0042b8	24.659	734	463	23	3764	1650	284	956	2.3e-50	197
TRINITY_DN74910_c5_g1_i1	34740_0:0011f8	34740_0:0011f8	71.875	32	9	0	96	1	1508	1539	3.17e-08	51.6
TRINITY_DN74978_c0_g1_i1	13037_0:0010c7	13037_0:0010c7	26.639	244	137	12	1538	2218	355	573	3.43e-06	52.8
TRINITY_DN74904_c10_g1_i3	34740_0:001d54	34740_0:001d54	54.455	101	46	0	433	131	243	343	7.32e-29	113
TRINITY_DN74918_c0_g1_i1	326594_0:000d95	326594_0:000d95	25.769	1300	774	49	624	4280	489	1678	3.44e-59	230
TRINITY_DN74901_c1_g1_i1	7394_0:00294c	7394_0:00294c	52.876	539	244	6	3292	1682	1265	1795	2.31e-169	548
TRINITY_DN74921_c0_g1_i1	133901_0:000298	133901_0:000298	27.53	494	324	10	206	1657	321	790	1.71e-46	181
TRINITY_DN74969_c0_g1_i1	568069_0:001825	568069_0:001825	32.51	243	152	4	2368	3066	128	368	1.77e-34	144
TRINITY_DN74925_c2_g2_i3	103372_0:001e9d	103372_0:001e9d	28.571	182	112	7	475	987	33	207	1.96e-12	70.1
TRINITY_DN73914_c0_g1_i1	568069_0:003876	568069_0:003876	39.64	222	132	2	665	3	297	517	4.07e-44	164
TRINITY_DN73966_c0_g1_i1	7029_0:000324	7029_0:000324	24.67	227	135	8	618	1280	33	229	6.21e-12	70.9
TRINITY_DN73942_c1_g2_i1	286306_0:000241	286306_0:000241	100	41	0	0	2	124	680	720	1.84e-17	89
TRINITY_DN73937_c0_g1_i1	7029_0:002a48	7029_0:002a48	32.609	276	172	3	792	1619	144	405	4.3e-39	152
TRINITY_DN73960_c1_g1_i2	568069_0:00003c	568069_0:00003c	39.583	144	85	2	1004	576	970	1112	3.11e-26	113
TRINITY_DN73936_c0_g1_i1	7394_0:000fef	7394_0:000fef	39.21	329	192	5	2137	1157	2763	3085	1.06e-52	203
TRINITY_DN73908_c1_g1_i1	69820_0:0036a2	69820_0:0036a2	98	500	10	0	69	1568	1	500	0	970
TRINITY_DN73981_c2_g1_i6	51655_0:003823	51655_0:003823	24.528	159	110	2	87	563	49	197	7.83e-12	65.9
TRINITY_DN73965_c0_g1_i1	7029_0:001e7f	7029_0:001e7f	31.707	410	258	7	2910	4124	606	998	2.82e-50	196
TRINITY_DN73952_c2_g1_i1	69820_0:001cc0	69820_0:001cc0	100	25	0	0	196	270	404	428	3.46e-09	53.5
TRINITY_DN73952_c11_g3_i1	34740_0:004cac	34740_0:004cac	54.545	44	18	1	297	422	409	452	4.57e-11	53.5
TRINITY_DN73935_c0_g1_i2	7167_0:00064f	7167_0:00064f	76.667	60	14	0	992	813	40	99	5.93e-23	95.5
TRINITY_DN73907_c0_g1_i3	143995_0:0015f3	143995_0:0015f3	29.134	254	163	11	2836	2093	5	247	1.48e-18	94.4
TRINITY_DN73996_c0_g1_i1	13686_0:001cf3	13686_0:001cf3	28.169	426	253	15	462	1676	36	429	1.12e-25	112
TRINITY_DN73971_c0_g2_i2	7493_0:0024bb	7493_0:0024bb	27.901	405	274	8	5472	4267	208	597	2.22e-23	110
TRINITY_DN73991_c0_g2_i1	54969_0:003843	54969_0:003843	23.715	253	155	9	696	1385	54	291	9.59e-08	57.4
TRINITY_DN73939_c1_g1_i3	7029_0:002a48	7029_0:002a48	37.778	135	81	3	769	368	207	339	3.64e-18	89.4
TRINITY_DN73926_c1_g2_i1	319348_0:00163d	319348_0:00163d	33.935	277	176	5	890	1705	2176	2450	1.22e-35	147
TRINITY_DN73955_c1_g1_i1	7029_0:00436c	7029_0:00436c	38.136	118	70	3	2644	2994	17	132	2.91e-13	70.5
TRINITY_DN73956_c0_g1_i2	29058_0:002d5e	29058_0:002d5e	99.564	459	2	0	3178	1802	534	992	0	941
TRINITY_DN73994_c0_g1_i1	29058_0:001cf1	29058_0:001cf1	58.351	473	195	2	1710	295	17	488	0	603
TRINITY_DN73970_c0_g1_i1	34740_0:00069f	34740_0:00069f	26.994	163	103	6	820	347	651	802	7.14e-08	57.4
TRINITY_DN73970_c1_g1_i4	28612_0:0021ab	28612_0:0021ab	32.727	110	72	2	421	95	152	260	1.66e-06	52
TRINITY_DN73985_c0_g3_i1	197043_0:00751d	197043_0:00751d	35.733	389	216	12	1225	2310	1524	1905	4.5e-42	169
TRINITY_DN73902_c0_g2_i5	69820_0:002665	69820_0:002665	64.444	45	16	0	402	268	41	85	1.9e-12	69.3
TRINITY_DN73905_c2_g1_i2	69820_0:0020db	69820_0:0020db	92.694	219	16	0	688	32	216	434	2.05e-128	370
TRINITY_DN73905_c2_g2_i1	69820_0:0020db	69820_0:0020db	91.892	74	6	0	224	3	148	221	4.55e-43	145
TRINITY_DN73915_c0_g1_i1	74873_0:001c6c	74873_0:001c6c	63.252	449	162	2	3387	2044	1	447	0	565
TRINITY_DN73945_c0_g1_i1	67767_0:000bd9	67767_0:000bd9	50	190	83	6	203	745	4	190	1.81e-40	162
TRINITY_DN73950_c0_g1_i1	7029_0:002a48	7029_0:002a48	31.193	218	147	2	521	1174	154	368	2.42e-24	108
TRINITY_DN73934_c0_g1_i2	103372_0:000dd8	103372_0:000dd8	31.25	224	93	4	1479	808	1	163	1.35e-22	105
TRINITY_DN73947_c0_g1_i1	69820_0:0002fb	69820_0:0002fb	99.483	580	1	1	354	2087	1	580	0	1113
TRINITY_DN73922_c0_g1_i1	307491_0:003326	307491_0:003326	95.455	22	1	0	1	66	130	151	5.46e-07	48.1
TRINITY_DN73922_c0_g3_i1	1218281_0:000bc3	1218281_0:000bc3	69.444	72	17	1	1	201	31	102	1.16e-25	97.4
TRINITY_DN11761_c0_g1_i1	83485_0:0028ee	83485_0:0028ee	41.045	134	78	1	637	239	660	793	2.68e-21	95.5
TRINITY_DN11794_c0_g1_i1	69820_0:002fc1	69820_0:002fc1	98.913	92	1	0	278	3	396	487	3.6e-57	189
TRINITY_DN11784_c0_g1_i1	69820_0:0024a3	69820_0:0024a3	100	75	0	0	3	227	223	297	1.45e-46	152
TRINITY_DN11797_c0_g1_i1	7130_0:003495	7130_0:003495	43.478	69	39	0	103	309	560	628	8.49e-13	65.9
TRINITY_DN11744_c0_g1_i1	69820_0:002e1b	69820_0:002e1b	96.429	28	1	0	712	629	952	979	5.86e-09	57.8
TRINITY_DN11778_c0_g1_i2	40932_0:001095	40932_0:001095	85.185	27	4	0	82	2	1156	1182	4.36e-08	50.8
TRINITY_DN74613_c0_g1_i2	28588_0:002d0c	28588_0:002d0c	41.803	244	130	3	814	101	283	520	7.48e-53	190
TRINITY_DN74681_c2_g2_i4	136037_0:0027ea	136037_0:0027ea	48.136	617	283	6	1238	2998	2094	2703	3.38e-178	604
TRINITY_DN74682_c1_g1_i1	69820_0:001aa9	69820_0:001aa9	96.473	482	17	0	43	1488	1	482	0	931
TRINITY_DN74649_c0_g1_i1	69820_0:001b69	69820_0:001b69	98.785	494	6	0	371	1852	1	494	0	976
TRINITY_DN74618_c0_g1_i1	7130_0:00007e	7130_0:00007e	62.712	59	20	1	46	216	54	112	6.26e-20	88.2
TRINITY_DN74618_c0_g2_i1	7130_0:00007e	7130_0:00007e	69.231	26	8	0	78	1	39	64	1.2e-09	46.2
TRINITY_DN74618_c0_g5_i5	7130_0:00007e	7130_0:00007e	61.538	39	15	0	164	280	57	95	4.89e-09	55.8
TRINITY_DN74668_c0_g1_i1	7493_0:0014ea	7493_0:0014ea	30.29	241	153	7	454	1176	244	469	5.79e-27	119
TRINITY_DN74659_c0_g1_i1	39758_0:00443c	39758_0:00443c	26.166	386	259	10	754	1860	1505	1881	6.57e-24	110
TRINITY_DN74601_c3_g1_i1	307658_0:000988	307658_0:000988	99.39	164	1	0	2	493	186	349	1.58e-106	325
TRINITY_DN74601_c3_g2_i1	7274_0:001911	7274_0:001911	62.302	756	269	3	336	2588	3	747	0	850
TRINITY_DN74601_c3_g3_i1	307658_0:000988	307658_0:000988	91.111	270	24	0	1	810	79	348	1.2e-154	469
TRINITY_DN74601_c3_g4_i2	307658_0:000f5e	307658_0:000f5e	83.824	476	42	1	1882	455	745	1185	0	729
TRINITY_DN74601_c3_g5_i1	307658_0:000f5e	307658_0:000f5e	80.449	312	26	1	938	3	875	1151	1.5e-174	516
TRINITY_DN74601_c3_g6_i1	29029_0:000114	29029_0:000114	54.812	239	103	2	5	709	339	576	3.07e-58	197
TRINITY_DN74699_c1_g1_i1	67767_0:003cbf	67767_0:003cbf	85.915	71	10	0	214	2	308	378	2.84e-37	129
TRINITY_DN74699_c1_g2_i1	28612_0:005b75	28612_0:005b75	42.577	357	193	4	1344	289	4	353	1.25e-79	256
TRINITY_DN74699_c1_g5_i1	7029_0:008047	7029_0:008047	58.14	86	36	0	260	3	704	789	7.19e-29	110
TRINITY_DN74699_c3_g2_i1	1049336_0:0001d6	1049336_0:0001d6	44	50	28	0	12	161	116	165	8.13e-07	45.8
TRINITY_DN74699_c3_g3_i1	6973_0:004943	6973_0:004943	43.103	174	86	5	5	520	162	324	6.74e-32	132
TRINITY_DN74699_c4_g1_i1	307658_0:000515	307658_0:000515	100	241	0	0	1768	2490	1	241	3.52e-149	448
TRINITY_DN74645_c0_g1_i5	13037_0:00211c	13037_0:00211c	70.807	161	47	0	949	1431	158	318	3.97e-81	263
TRINITY_DN74686_c1_g1_i1	77166_0:000147	77166_0:000147	27.746	346	230	10	650	1654	83	419	6.93e-22	101
TRINITY_DN74628_c2_g1_i3	568069_0:000d32	568069_0:000d32	29.196	572	326	10	2436	928	558	1119	3.3e-58	220
TRINITY_DN74602_c0_g1_i5	69820_0:002a79	69820_0:002a79	98.558	416	6	0	265	1512	1	416	0	826
TRINITY_DN74692_c3_g2_i1	34740_0:0011f8	34740_0:0011f8	29.62	368	237	6	1224	127	1152	1499	4.11e-53	193
TRINITY_DN74638_c1_g2_i1	7029_0:0016eb	7029_0:0016eb	26.066	211	127	3	435	1049	815	1002	2.23e-16	84.7
TRINITY_DN74654_c0_g1_i1	1218281_0:000726	1218281_0:000726	40.426	282	118	5	4623	3808	117	358	8.74e-38	147
TRINITY_DN74640_c0_g1_i2	69820_0:001b4f	69820_0:001b4f	98.353	850	14	0	126	2675	1	850	0	1573
TRINITY_DN74695_c0_g2_i1	568069_0:000548	568069_0:000548	34.585	506	306	9	1486	8	272	765	5.1e-88	306
TRINITY_DN74622_c0_g1_i4	88501_0:000ce4	88501_0:000ce4	31.132	106	70	2	2718	2404	1646	1749	2.11e-06	53.9
TRINITY_DN74669_c0_g1_i1	610380_0:001f0a	610380_0:001f0a	24.737	380	207	14	4455	3469	880	1231	2.16e-13	78.6
TRINITY_DN74623_c0_g1_i1	156304_0:001d18	156304_0:001d18	42.138	159	91	1	1594	1118	4	161	6.27e-33	136
TRINITY_DN74693_c1_g1_i1	1049336_0:001c74	1049336_0:001c74	75.676	37	9	0	111	1	338	374	2.1e-12	62.8
TRINITY_DN74633_c0_g1_i1	74869_0:0002c3	74869_0:0002c3	28.144	167	108	3	252	752	30	184	6.42e-07	52.8
TRINITY_DN74680_c1_g1_i1	13249_0:0000f5	13249_0:0000f5	26.226	530	343	15	3944	2463	1	518	6.6e-41	161
TRINITY_DN74612_c0_g1_i1	69820_0:00372f	69820_0:00372f	88.889	594	66	0	156	1937	1	594	0	1120
TRINITY_DN74603_c1_g1_i1	7395_0:003ad6	7395_0:003ad6	32.245	245	142	8	2701	1991	391	619	2.74e-29	130
TRINITY_DN74662_c0_g1_i1	7394_0:0017f5	7394_0:0017f5	36.478	159	80	6	1253	810	2159	2307	2.3e-14	79.7
TRINITY_DN74661_c0_g1_i1	246812_0:0014e3	246812_0:0014e3	64.815	324	89	4	3401	2454	1	307	2.27e-113	371
TRINITY_DN74678_c3_g2_i1	197043_0:007d28	197043_0:007d28	26.923	130	77	3	396	776	19	133	2.71e-06	50.1
TRINITY_DN74648_c0_g3_i4	34740_0:0003a5	34740_0:0003a5	62.91	488	175	3	1596	133	2	483	0	622
TRINITY_DN74637_c0_g1_i1	69820_0:003b42	69820_0:003b42	31.507	146	92	3	161	580	10	153	1.61e-12	72.4
TRINITY_DN74616_c0_g2_i4	7029_0:002a48	7029_0:002a48	36.264	273	166	5	907	1722	138	403	6.54e-48	176
TRINITY_DN74647_c3_g2_i8	7029_0:0066a3	7029_0:0066a3	28.877	187	129	1	151	699	521	707	2.11e-30	102
TRINITY_DN74647_c3_g3_i1	51655_0:000773	51655_0:000773	29.178	353	229	7	2707	3750	120	456	2.37e-37	152
TRINITY_DN74697_c0_g1_i1	110193_0:0013d6	110193_0:0013d6	30.019	513	317	7	251	1669	9	519	1.01e-60	215
TRINITY_DN74690_c0_g5_i1	7130_0:003495	7130_0:003495	40.602	133	78	1	399	1	320	451	8.12e-31	117
TRINITY_DN74690_c0_g6_i1	7130_0:003495	7130_0:003495	41.667	60	35	0	227	48	539	598	1.59e-12	62.4
TRINITY_DN74690_c0_g3_i2	7130_0:003495	7130_0:003495	42.857	133	75	1	399	1	320	451	2.5e-33	124
TRINITY_DN74690_c0_g2_i3	7130_0:003495	7130_0:003495	42.222	135	78	0	145	549	193	327	8.25e-34	127
TRINITY_DN14712_c0_g1_i1	7029_0:000469	7029_0:000469	50	30	15	0	184	273	73	102	2.86e-06	37
TRINITY_DN8909_c0_g1_i1	39758_0:001360	39758_0:001360	30.435	138	80	4	44	430	205	335	2.52e-10	62.4
TRINITY_DN8962_c0_g1_i1	69820_0:000327	69820_0:000327	100	25	0	0	1	75	102	126	9.78e-09	53.9
TRINITY_DN8951_c1_g1_i1	6973_0:004d01	6973_0:004d01	34.884	86	55	1	258	1	61	145	1.86e-07	48.5
TRINITY_DN8924_c0_g1_i1	34740_0:00134c	34740_0:00134c	78.125	32	7	0	317	412	61	92	5.33e-10	56.6
TRINITY_DN8924_c1_g1_i1	34740_0:00134c	34740_0:00134c	42.857	70	40	0	223	14	20	89	7.64e-13	62
TRINITY_DN8955_c0_g1_i1	69820_0:0029e2	69820_0:0029e2	91.549	142	12	0	16	441	123	264	1.56e-94	283
TRINITY_DN8974_c0_g1_i1	6973_0:0061c0	6973_0:0061c0	80	130	26	0	2	391	66	195	1.45e-68	224
TRINITY_DN45502_c0_g1_i1	69820_0:001c3e	69820_0:001c3e	100	27	0	0	336	256	389	415	1.14e-10	58.5
TRINITY_DN45581_c0_g1_i1	6973_0:00204c	6973_0:00204c	24	175	125	3	1734	1231	21	194	2.26e-08	60.1
TRINITY_DN45517_c0_g1_i1	456900_0:000348	456900_0:000348	52.632	57	27	0	176	6	1	57	1.78e-12	63.5
TRINITY_DN45544_c0_g1_i1	7029_0:003081	7029_0:003081	51.613	62	30	0	75	260	1139	1200	9.82e-13	69.3
TRINITY_DN45542_c0_g1_i1	7460_0:002970	7460_0:002970	28.421	190	127	3	21	587	61	242	2.32e-20	87.8
TRINITY_DN45554_c0_g1_i2	30023_0:000908	30023_0:000908	28.033	239	155	5	693	1	16	245	9.99e-11	63.2
TRINITY_DN45579_c0_g1_i2	69820_0:0014af	69820_0:0014af	95.105	286	8	1	920	81	1	286	0	521
TRINITY_DN19581_c0_g1_i1	69820_0:002824	69820_0:002824	96.667	30	1	0	968	879	453	482	4.24e-10	62.4
TRINITY_DN19533_c0_g1_i1	197043_0:006eba	197043_0:006eba	58.696	46	13	1	139	2	308	347	1.05e-08	53.9
TRINITY_DN67912_c0_g1_i1	88501_0:002987	88501_0:002987	75.862	87	21	0	5761	5501	217	303	3.34e-40	163
TRINITY_DN67938_c0_g1_i3	7038_0:0014c3	7038_0:0014c3	27.932	469	281	15	2	1249	9	473	4.58e-26	113
TRINITY_DN67961_c0_g1_i1	77166_0:0023d7	77166_0:0023d7	53.061	98	23	4	127	372	518	608	3.41e-14	78.6
TRINITY_DN67911_c0_g1_i3	168631_0:001390	168631_0:001390	96.552	29	1	0	87	1	50	78	9.66e-11	62.8
TRINITY_DN67998_c0_g1_i1	34740_0:0015ea	34740_0:0015ea	87.368	95	12	0	346	630	37	131	2.03e-51	180
TRINITY_DN67998_c0_g2_i1	34740_0:0015ea	34740_0:0015ea	71.141	149	38	2	66	512	1	144	1.25e-68	221
TRINITY_DN67957_c0_g1_i2	1049336_0:0000ad	1049336_0:0000ad	31.544	447	250	13	1647	364	3	412	2.19e-50	194
TRINITY_DN67957_c3_g1_i1	51655_0:003c5b	51655_0:003c5b	67.213	122	40	0	368	3	14	135	1.43e-53	182
TRINITY_DN67957_c3_g4_i1	51655_0:003c5b	51655_0:003c5b	56.173	162	65	2	3	470	156	317	1.68e-51	177
TRINITY_DN67957_c3_g6_i1	51655_0:003c5b	51655_0:003c5b	58.17	153	64	0	461	3	10	162	1.07e-58	209
TRINITY_DN67957_c4_g1_i1	51655_0:003c5a	51655_0:003c5a	37.882	425	227	5	1959	793	332	755	6.03e-81	274
TRINITY_DN67919_c0_g1_i1	1218281_0:000ec9	1218281_0:000ec9	49.123	114	52	2	229	555	1	113	4.01e-29	109
TRINITY_DN67939_c0_g1_i1	222816_0:0011dd	222816_0:0011dd	37.931	174	106	2	379	897	24	196	2.42e-30	128
TRINITY_DN67966_c0_g1_i2	132113_0:003320	132113_0:003320	29.114	158	82	9	640	173	89	218	2.51e-08	56.2
TRINITY_DN67960_c0_g1_i3	45779_0:001266	45779_0:001266	41.667	84	44	3	434	192	1635	1716	7.64e-10	58.2
TRINITY_DN67915_c0_g1_i1	34740_0:0039ef	34740_0:0039ef	35.484	93	60	0	281	3	1625	1717	2.4e-10	57.4
TRINITY_DN67990_c2_g1_i8	7394_0:00079c	7394_0:00079c	41.905	105	56	2	1186	1500	212	311	5.03e-08	58.9
TRINITY_DN67901_c1_g3_i1	69820_0:003078	69820_0:003078	98.364	550	9	0	2273	624	1	550	0	1106
TRINITY_DN67901_c1_g4_i1	34740_0:00281f	34740_0:00281f	64.516	31	11	0	140	232	6	36	4.97e-06	43.9
TRINITY_DN67988_c1_g1_i1	307491_0:003e70	307491_0:003e70	25.359	209	145	4	2064	1447	5	205	2.56e-14	77.8
TRINITY_DN67951_c1_g1_i1	34740_0:001e22	34740_0:001e22	64.655	116	41	0	139	486	67	182	5.31e-53	158
TRINITY_DN82947_c0_g1_i1	326594_0:0025ae	326594_0:0025ae	44.444	45	25	0	220	86	104	148	8.71e-08	48.5
TRINITY_DN82957_c0_g1_i1	7375_0:00222a	7375_0:00222a	44.643	56	30	1	494	661	25	79	4.63e-06	47.4
TRINITY_DN82938_c0_g1_i1	7395_0:003ad6	7395_0:003ad6	40	325	190	5	1213	245	1398	1719	1.22e-63	223
TRINITY_DN82941_c0_g1_i1	69820_0:000b2d	69820_0:000b2d	42.5	160	91	1	535	56	438	596	2.06e-38	142
TRINITY_DN82962_c0_g1_i1	69820_0:000b2d	69820_0:000b2d	51.042	96	39	3	316	44	606	698	1.59e-20	81.3
TRINITY_DN82921_c0_g1_i1	69820_0:0014b8	69820_0:0014b8	100	23	0	0	547	615	453	475	1.57e-07	52.8
TRINITY_DN5496_c0_g1_i1	34740_0:001e22	34740_0:001e22	41.772	79	46	0	272	36	120	198	1.68e-10	57
TRINITY_DN5407_c0_g1_i1	69820_0:000b5b	69820_0:000b5b	100	27	0	0	584	504	257	283	1.23e-10	61.2
TRINITY_DN5493_c0_g1_i1	13037_0:0012d2	13037_0:0012d2	53.488	43	20	0	673	545	172	214	6.94e-08	53.1
TRINITY_DN11693_c0_g1_i1	6973_0:00636a	6973_0:00636a	30.189	106	66	2	371	78	478	583	9.9e-08	53.5
TRINITY_DN11690_c0_g1_i1	69820_0:00117a	69820_0:00117a	90	30	3	0	92	3	1593	1622	4.36e-10	58.2
TRINITY_DN11621_c0_g1_i1	609295_0:001135	609295_0:001135	58.537	41	17	0	451	329	407	447	3.34e-08	52.8
TRINITY_DN11632_c0_g1_i1	69820_0:0024f4	69820_0:0024f4	71.795	39	11	0	3	119	233	271	1.58e-09	56.2
TRINITY_DN11656_c0_g1_i1	69820_0:0015d0	69820_0:0015d0	100	27	0	0	910	990	711	737	4.38e-08	56.6
TRINITY_DN11673_c0_g1_i1	69820_0:00276c	69820_0:00276c	96.667	30	1	0	160	249	246	275	3.24e-20	60.1
TRINITY_DN11692_c0_g1_i1	69820_0:001498	69820_0:001498	100	21	0	0	70	8	315	335	3.04e-06	46.6
TRINITY_DN10119_c0_g1_i1	69820_0:0036a2	69820_0:0036a2	96.429	28	1	0	84	1	233	260	2.28e-11	60.5
TRINITY_DN10160_c0_g1_i1	69820_0:002f5e	69820_0:002f5e	65.517	58	17	2	105	269	69	126	4.48e-14	67.4
TRINITY_DN10133_c0_g1_i1	69820_0:000ebf	69820_0:000ebf	93.103	29	2	0	2	88	155	183	7.67e-11	59.3
TRINITY_DN98037_c0_g1_i1	69820_0:000311	69820_0:000311	95.455	22	1	0	230	295	122	143	6.21e-07	47.4
TRINITY_DN98027_c0_g1_i1	378494_0:0012b7	378494_0:0012b7	50	58	29	0	3	176	241	298	1.89e-13	64.3
TRINITY_DN15166_c0_g1_i1	69820_0:0034cf	69820_0:0034cf	31.66	259	163	5	597	1367	8	254	2.21e-23	101
TRINITY_DN15160_c0_g1_i1	34740_0:000854	34740_0:000854	47.904	167	84	1	8	508	300	463	9.01e-48	165
TRINITY_DN15160_c0_g2_i1	34740_0:000854	34740_0:000854	46.212	264	139	1	8	799	300	560	2.75e-78	249
TRINITY_DN15141_c0_g1_i1	69820_0:001fac	69820_0:001fac	85.294	34	3	1	104	3	136	167	7.35e-12	62.4
TRINITY_DN15127_c0_g1_i1	69820_0:002708	69820_0:002708	96	25	1	0	220	294	951	975	9.07e-09	52.8
TRINITY_DN15106_c0_g1_i1	7004_0:000ac4	7004_0:000ac4	39.437	71	40	1	231	19	988	1055	2.54e-08	50.4
TRINITY_DN46905_c0_g1_i1	69820_0:002582	69820_0:002582	69.277	166	51	0	3	500	131	296	2.42e-79	239
TRINITY_DN46979_c0_g1_i2	34740_0:001e22	34740_0:001e22	54.217	83	23	1	406	203	116	198	4.91e-17	77.8
TRINITY_DN46961_c0_g1_i1	69820_0:003819	69820_0:003819	95.652	23	1	0	501	433	249	271	1.07e-07	52
TRINITY_DN46973_c1_g1_i1	1218281_0:00043e	1218281_0:00043e	32.258	155	84	3	1208	744	204	337	1.1e-12	70.9
TRINITY_DN46920_c1_g1_i1	69820_0:000865	69820_0:000865	95.652	23	1	0	285	353	748	770	5.84e-07	48.1
TRINITY_DN46903_c0_g1_i2	680683_0:0031d9	680683_0:0031d9	87.624	404	47	1	2973	1771	188	591	0	677
TRINITY_DN46935_c0_g1_i1	34740_0:004cac	34740_0:004cac	55.556	36	16	0	158	51	443	478	6.16e-06	44.3
TRINITY_DN46935_c1_g1_i1	69820_0:000768	69820_0:000768	100	23	0	0	1	69	402	424	1.36e-06	48.5
TRINITY_DN78462_c0_g1_i1	69820_0:0026fa	69820_0:0026fa	85.185	27	4	0	409	489	241	267	4.33e-07	50.1
TRINITY_DN78491_c0_g1_i1	199890_0:0002e5	199890_0:0002e5	36.735	147	81	6	4419	4009	82	226	3.29e-12	70.1
TRINITY_DN78401_c0_g1_i1	7395_0:003ad6	7395_0:003ad6	48.361	122	62	1	370	8	1398	1519	5.08e-29	113
TRINITY_DN78408_c0_g1_i1	7029_0:007c20	7029_0:007c20	28.409	88	63	0	328	65	402	489	1.79e-06	47
TRINITY_DN78456_c0_g1_i1	378494_0:00492e	378494_0:00492e	34.177	79	52	0	242	6	218	296	8.88e-07	46.2
TRINITY_DN78412_c0_g1_i1	7130_0:00147d	7130_0:00147d	64.664	283	96	2	103	942	1	282	1.35e-114	336
TRINITY_DN53700_c0_g1_i1	69820_0:002e1b	69820_0:002e1b	100	27	0	0	1	81	255	281	1.09e-10	58.5
TRINITY_DN53649_c0_g1_i1	7167_0:000e86	7167_0:000e86	42.353	85	8	1	2	256	1622	1665	1.11e-12	63.2
TRINITY_DN53621_c0_g1_i1	83485_0:0028ee	83485_0:0028ee	50.725	69	34	0	130	336	904	972	2.51e-14	71.2
TRINITY_DN53665_c0_g1_i1	1218281_0:00043e	1218281_0:00043e	34.314	102	60	1	832	1116	234	335	5.97e-12	68.6
TRINITY_DN46818_c0_g1_i1	7394_0:002c43	7394_0:002c43	75.568	176	43	0	114	641	1546	1721	4.1e-87	287
TRINITY_DN46810_c0_g1_i1	1218281_0:00206e	1218281_0:00206e	30.116	259	137	10	939	172	6	223	5.95e-11	67
TRINITY_DN46800_c0_g1_i2	113334_0:002c8f	113334_0:002c8f	56.707	164	71	0	558	1049	25	188	2.68e-60	201
TRINITY_DN46800_c1_g1_i1	113334_0:0013f9	113334_0:0013f9	47.962	319	159	3	2	955	140	452	2.06e-95	301
TRINITY_DN46800_c2_g1_i1	113334_0:002c8f	113334_0:002c8f	53.67	436	202	0	2117	810	5	440	2.56e-161	475
TRINITY_DN46892_c0_g1_i1	34740_0:0016f4	34740_0:0016f4	48.98	49	25	0	147	1	24	72	2.85e-08	51.6
TRINITY_DN46869_c0_g1_i1	34740_0:001e22	34740_0:001e22	60	55	21	1	167	6	142	196	3.83e-11	65.1
TRINITY_DN28906_c0_g1_i1	1041015_0:0005f6	1041015_0:0005f6	57.971	69	17	2	182	6	319	385	1.13e-15	71.2
TRINITY_DN28906_c0_g2_i1	1041015_0:0005f6	1041015_0:0005f6	84.615	52	8	0	262	107	334	385	1.28e-24	96.3
TRINITY_DN28994_c0_g1_i1	13037_0:002b11	13037_0:002b11	84.483	58	9	0	176	3	412	469	5.49e-21	91.7
TRINITY_DN28960_c0_g1_i1	6973_0:0064c8	6973_0:0064c8	62.791	86	32	0	7	264	26	111	2.9e-37	132
TRINITY_DN28969_c0_g1_i1	7029_0:002a48	7029_0:002a48	26.111	360	213	12	1731	2714	113	451	2.9e-20	97.4
TRINITY_DN28967_c0_g1_i1	88501_0:002ef1	88501_0:002ef1	24.828	290	189	8	1039	1899	21	284	6.23e-13	75.1
TRINITY_DN28973_c0_g1_i1	6973_0:001ca5	6973_0:001ca5	71.942	139	38	1	2	418	131	268	2.7e-68	220
TRINITY_DN28919_c0_g1_i1	378494_0:00492e	378494_0:00492e	47.447	470	227	3	3059	1707	1	469	1.27e-111	370
TRINITY_DN28910_c0_g1_i2	69820_0:000311	69820_0:000311	90.909	44	4	0	147	278	18	61	2.76e-23	93.6
TRINITY_DN28970_c2_g1_i1	69820_0:002440	69820_0:002440	85.714	35	5	0	365	261	233	267	2.17e-12	63.5
TRINITY_DN28987_c0_g1_i1	62324_0:00004e	62324_0:00004e	45.614	114	54	4	340	17	60	171	1.44e-21	89.7
TRINITY_DN7554_c0_g1_i1	1041015_0:0002aa	1041015_0:0002aa	68.966	58	18	0	341	168	55	112	1.44e-21	87.8
TRINITY_DN7545_c0_g1_i1	246812_0:001817	246812_0:001817	31.452	124	77	3	395	27	4	120	5.97e-09	58.2
TRINITY_DN93316_c0_g1_i1	7200_0:001e79	7200_0:001e79	52.083	48	23	0	2	145	57	104	1.5e-08	50.8
TRINITY_DN93326_c0_g1_i1	69820_0:00045f	69820_0:00045f	100	22	0	0	66	1	970	991	9.43e-07	47.8
TRINITY_DN81355_c0_g1_i1	69820_0:002ab7	69820_0:002ab7	94.444	144	8	0	434	3	4	147	2.57e-72	228
TRINITY_DN81328_c0_g1_i1	69820_0:0001a3	69820_0:0001a3	96.154	26	1	0	359	282	58	83	5.61e-09	53.9
TRINITY_DN81350_c0_g1_i1	307658_0:00064e	307658_0:00064e	46.154	78	41	1	235	5	5	82	1.44e-11	59.3
TRINITY_DN81369_c0_g1_i1	74869_0:003068	74869_0:003068	57.895	38	16	0	53	166	127	164	8.89e-09	51.2
TRINITY_DN81329_c0_g1_i1	7029_0:007f93	7029_0:007f93	42.169	83	48	0	1	249	79	161	5.87e-14	66.2
TRINITY_DN93970_c0_g1_i1	69820_0:003b1d	69820_0:003b1d	93.671	79	5	0	113	349	1	79	1.95e-45	155
TRINITY_DN93971_c0_g1_i1	7395_0:003abb	7395_0:003abb	41.489	94	51	2	2	283	1253	1342	1.45e-09	56.6
TRINITY_DN93909_c0_g1_i1	133901_0:000298	133901_0:000298	43.038	79	42	2	237	7	485	562	3.86e-11	58.5
TRINITY_DN53990_c0_g1_i1	13037_0:0030fa	13037_0:0030fa	64.706	51	13	1	378	515	340	390	3.64e-10	59.3
TRINITY_DN53959_c0_g1_i1	34740_0:000183	34740_0:000183	65.714	35	12	0	169	273	109	143	2.08e-10	57
TRINITY_DN53951_c0_g1_i1	45779_0:001266	45779_0:001266	37.441	211	125	3	634	2	1501	1704	6e-24	102
TRINITY_DN31975_c0_g1_i1	516756_0:000e16	516756_0:000e16	35.443	158	102	0	1042	1515	19	176	8.91e-22	99.4
TRINITY_DN31960_c0_g1_i2	69820_0:001377	69820_0:001377	85.714	35	5	0	217	321	169	203	3.41e-14	68.2
TRINITY_DN31945_c0_g1_i1	6973_0:006bcf	6973_0:006bcf	29.167	120	69	3	632	300	1	113	2.02e-07	56.2
TRINITY_DN31938_c0_g1_i1	680683_0:002399	680683_0:002399	47.222	108	55	2	104	421	20	127	2.65e-24	99
TRINITY_DN31998_c0_g1_i2	104452_0:003eb3	104452_0:003eb3	35.865	237	146	5	1945	1241	3	235	1.51e-36	144
TRINITY_DN31954_c0_g1_i1	69820_0:0026be	69820_0:0026be	100	77	0	0	351	121	360	436	1.15e-46	157
TRINITY_DN31937_c0_g1_i1	7091_0:000c3a	7091_0:000c3a	44.872	78	43	0	1	234	33	110	5.38e-13	64.7
TRINITY_DN57676_c0_g1_i1	43041_0:000418	43041_0:000418	49.359	156	64	3	505	83	21	176	1.99e-39	149
TRINITY_DN57672_c0_g1_i3	69820_0:001b4f	69820_0:001b4f	96.667	30	1	0	439	350	826	855	1.68e-09	56.6
TRINITY_DN57663_c0_g1_i1	123851_0:00449f	123851_0:00449f	29.412	153	91	2	2897	2439	34	169	1.65e-10	62.8
TRINITY_DN57624_c0_g1_i1	132113_0:002ec0	132113_0:002ec0	29.801	151	102	2	557	1000	33	182	4.54e-15	78.2
TRINITY_DN57608_c0_g1_i3	411798_0:000a15	411798_0:000a15	33.333	90	60	0	985	716	21	110	7.71e-08	58.5
TRINITY_DN57679_c0_g1_i2	69820_0:002ee5	69820_0:002ee5	86.55	171	23	0	3	515	147	317	4.07e-95	303
TRINITY_DN57681_c1_g1_i1	69820_0:002ee5	69820_0:002ee5	96.454	141	5	0	424	2	359	499	2.46e-94	299
TRINITY_DN11239_c0_g1_i2	326594_0:0025ae	326594_0:0025ae	27.545	167	117	4	2571	3065	78	242	2.03e-11	67
TRINITY_DN11264_c0_g1_i1	34740_0:004cac	34740_0:004cac	50	34	17	0	339	440	439	472	3.41e-06	47
TRINITY_DN11233_c0_g1_i1	13037_0:0010bf	13037_0:0010bf	67.857	28	9	0	86	3	1546	1573	3.64e-06	48.9
TRINITY_DN14530_c0_g1_i1	69820_0:0028bb	69820_0:0028bb	96.491	114	4	0	3	344	89	202	7.06e-78	241
TRINITY_DN14519_c0_g1_i1	39758_0:001360	39758_0:001360	33.129	326	175	9	102	1070	52	337	1.23e-35	148
TRINITY_DN14510_c0_g1_i1	104452_0:000dd9	104452_0:000dd9	45.255	137	68	2	6	404	316	449	1.16e-33	124
TRINITY_DN67167_c0_g1_i1	13686_0:00134b	13686_0:00134b	30.303	165	109	3	500	6	94	252	8.91e-17	77.8
TRINITY_DN67111_c0_g1_i1	62324_0:00004e	62324_0:00004e	42.188	192	102	4	611	1168	34	222	4.38e-34	137
TRINITY_DN67159_c0_g1_i2	40932_0:004c9c	40932_0:004c9c	27.027	148	79	5	1132	752	341	480	2.04e-09	40.4
TRINITY_DN67177_c0_g1_i1	7004_0:005180	7004_0:005180	31.509	530	318	9	447	1904	22	550	2.57e-76	257
TRINITY_DN67173_c0_g1_i1	69820_0:002e05	69820_0:002e05	99.015	203	2	0	610	2	554	756	2.5e-132	416
TRINITY_DN67116_c0_g1_i1	40932_0:003e1c	40932_0:003e1c	34.274	248	136	6	599	1309	322	553	5.33e-37	148
TRINITY_DN67171_c0_g1_i1	79782_0:00169b	79782_0:00169b	23.81	189	123	8	358	885	132	312	4.54e-06	52
TRINITY_DN67117_c0_g1_i2	69319_0:001c38	69319_0:001c38	35.577	104	65	1	8424	8729	56	159	1.15e-09	65.9
TRINITY_DN67123_c0_g2_i1	51655_0:003c5b	51655_0:003c5b	43.878	294	163	2	43	918	11	304	1.75e-78	255
TRINITY_DN67109_c1_g1_i1	67767_0:0040e1	67767_0:0040e1	28.977	176	104	2	2832	2353	1	171	8.43e-12	71.6
TRINITY_DN67198_c0_g1_i1	132113_0:00223f	132113_0:00223f	56.25	48	21	0	104	247	6	53	7.15e-08	49.3
TRINITY_DN67198_c0_g2_i1	54969_0:0019cb	54969_0:0019cb	37.063	143	86	3	3516	3932	5	147	4.05e-17	84.3
TRINITY_DN67198_c0_g3_i1	286706_0:00283c	286706_0:00283c	35	140	89	1	517	930	6	145	3.92e-11	63.5
TRINITY_DN67161_c0_g1_i4	69820_0:002077	69820_0:002077	97.525	404	10	0	477	1688	411	814	0	819
TRINITY_DN67135_c0_g1_i1	520822_0:000ab9	520822_0:000ab9	44.62	316	174	1	509	1456	84	398	5.31e-76	262
TRINITY_DN67121_c0_g1_i2	319348_0:002495	319348_0:002495	25	232	148	4	438	1055	391	622	2.08e-11	68.6
TRINITY_DN67190_c0_g1_i2	315563_0:00052e	315563_0:00052e	27.586	174	123	2	1118	1636	1485	1656	6.47e-13	76.3
TRINITY_DN67186_c0_g1_i1	143995_0:0015f3	143995_0:0015f3	28.374	289	157	10	2351	1506	10	255	9.82e-22	103
TRINITY_DN67189_c0_g1_i1	143995_0:0015f3	143995_0:0015f3	32.411	253	168	3	682	1437	4	254	2.51e-35	149
TRINITY_DN53341_c0_g1_i1	6973_0:001231	6973_0:001231	28.571	126	90	0	689	1066	26	151	4.8e-07	53.5
TRINITY_DN53341_c1_g1_i1	520822_0:0005ac	520822_0:0005ac	29.469	207	115	4	581	54	1632	1838	4.05e-20	90.1
TRINITY_DN53388_c0_g1_i1	34740_0:004cac	34740_0:004cac	62.162	37	14	0	134	24	447	483	4.26e-07	49.3
TRINITY_DN53361_c0_g1_i1	7004_0:004875	7004_0:004875	96.875	32	1	0	553	648	91	122	1.35e-12	67.8
TRINITY_DN53302_c0_g1_i1	69820_0:001ab0	69820_0:001ab0	96	25	1	0	2	76	174	198	8.35e-08	52.8
TRINITY_DN53387_c0_g1_i1	69820_0:00253d	69820_0:00253d	62.069	29	11	0	2	88	133	161	5.9e-12	46.6
TRINITY_DN53352_c0_g1_i1	7070_0:00118f	7070_0:00118f	23.989	371	226	13	1272	259	902	1249	1.58e-20	99.8
TRINITY_DN30642_c0_g1_i1	39758_0:00422f	39758_0:00422f	64.516	31	11	0	266	358	1576	1606	4.21e-07	48.9
TRINITY_DN30604_c0_g1_i1	69820_0:002464	69820_0:002464	100	21	0	0	332	270	1222	1242	2.57e-08	52
TRINITY_DN30628_c0_g1_i1	7029_0:000324	7029_0:000324	26.455	189	112	4	1186	635	24	190	9.56e-08	56.6
TRINITY_DN30608_c0_g1_i1	39758_0:001360	39758_0:001360	43.21	81	18	1	3	245	255	307	9.86e-14	65.9
TRINITY_DN30619_c0_g1_i1	34740_0:0015ea	34740_0:0015ea	75	64	16	0	3	194	76	139	2.36e-27	105
TRINITY_DN30683_c0_g1_i1	28612_0:0021ab	28612_0:0021ab	38.66	194	114	1	584	3	75	263	1.24e-39	158
TRINITY_DN30637_c0_g1_i1	69820_0:000d80	69820_0:000d80	99.078	217	2	0	499	1149	1	217	1.82e-151	444
TRINITY_DN30629_c0_g1_i2	7375_0:001a91	7375_0:001a91	33.333	111	66	1	2797	3105	25	135	1.23e-12	68.9
TRINITY_DN30652_c0_g1_i2	69820_0:003819	69820_0:003819	100	25	0	0	76	2	1255	1279	1.74e-11	59.3
TRINITY_DN27184_c0_g1_i1	568069_0:00038f	568069_0:00038f	55.769	52	12	1	157	2	25	65	4.13e-09	56.6
TRINITY_DN27133_c0_g1_i1	34740_0:00281f	34740_0:00281f	64.516	31	11	0	93	1	6	36	5.19e-06	45.4
TRINITY_DN66416_c0_g2_i1	108931_0:0009f6	108931_0:0009f6	33.488	215	130	6	2034	1393	564	766	4.7e-28	122
TRINITY_DN66418_c1_g1_i1	34740_0:00134c	34740_0:00134c	54.118	85	39	0	258	4	28	112	7.9e-29	103
TRINITY_DN66431_c0_g1_i1	7029_0:00738c	7029_0:00738c	60.476	210	83	0	4072	4701	16	225	3.54e-83	274
TRINITY_DN66454_c0_g1_i1	6973_0:00311b	6973_0:00311b	24.839	310	196	12	466	1359	365	649	5.22e-11	67.8
TRINITY_DN66476_c0_g1_i1	69820_0:003818	69820_0:003818	100	26	0	0	78	1	17	42	3.1e-09	62.4
TRINITY_DN66440_c0_g1_i3	197043_0:0076d9	197043_0:0076d9	31.183	372	247	4	3383	4486	917	1283	3.85e-43	174
TRINITY_DN66457_c0_g1_i1	69820_0:002898	69820_0:002898	96.552	29	1	0	425	339	123	151	2.86e-14	70.1
TRINITY_DN66401_c0_g1_i2	7070_0:00118f	7070_0:00118f	22.099	362	236	12	277	1305	1263	1597	2.29e-17	87.8
TRINITY_DN66411_c0_g1_i1	1049336_0:000121	1049336_0:000121	34.947	475	304	4	945	2363	59	530	5.54e-69	242
TRINITY_DN66421_c0_g1_i1	286306_0:002552	286306_0:002552	36.364	77	49	0	659	429	458	534	8.82e-11	64.7
TRINITY_DN66486_c3_g1_i1	7130_0:0005b5	7130_0:0005b5	64.317	227	81	0	511	1191	148	374	1.57e-89	298
TRINITY_DN66448_c0_g1_i3	67767_0:001421	67767_0:001421	35.371	229	140	4	4408	3743	1082	1309	2.1e-30	133
TRINITY_DN66472_c0_g1_i2	1507135_0:00081f	1507135_0:00081f	19.802	404	251	10	3677	4717	243	630	1.23e-07	59.7
TRINITY_DN66500_c0_g1_i1	13249_0:001239	13249_0:001239	37.209	129	80	1	288	671	148	276	6.54e-21	94
TRINITY_DN14474_c0_g1_i1	69820_0:000c64	69820_0:000c64	92.857	28	2	0	226	143	26	53	4.69e-11	58.2
TRINITY_DN14490_c0_g1_i1	69820_0:0013ff	69820_0:0013ff	88.462	26	3	0	1	78	138	163	1.11e-07	49.7
TRINITY_DN14419_c1_g1_i1	6973_0:00359b	6973_0:00359b	31.056	161	104	3	361	828	167	325	1.31e-17	83.2
TRINITY_DN14403_c0_g1_i1	69820_0:002b44	69820_0:002b44	100	25	0	0	264	338	383	407	2.92e-09	54.7
TRINITY_DN14472_c0_g1_i1	69820_0:001a64	69820_0:001a64	100	28	0	0	86	3	80	107	1.83e-09	57.4
TRINITY_DN14446_c0_g1_i1	69820_0:0030b3	69820_0:0030b3	100	21	0	0	63	1	1	21	5.64e-06	43.9
TRINITY_DN14420_c0_g1_i1	69820_0:00204d	69820_0:00204d	100	24	0	0	72	1	254	277	2.21e-07	49.7
TRINITY_DN51782_c0_g2_i4	7029_0:002a48	7029_0:002a48	25.959	339	191	13	630	1529	133	450	3.88e-23	103
TRINITY_DN51763_c2_g1_i1	69820_0:000c63	69820_0:000c63	90.625	32	3	0	109	204	208	239	6.02e-14	65.9
TRINITY_DN51799_c0_g1_i3	123851_0:004922	123851_0:004922	40.816	49	29	0	5	151	186	234	2.87e-06	44.3
TRINITY_DN51800_c0_g1_i1	1218281_0:00043e	1218281_0:00043e	47.368	133	65	3	478	867	204	334	4.38e-29	121
TRINITY_DN51734_c0_g1_i1	7130_0:003495	7130_0:003495	47.177	248	129	2	3	743	382	628	1.49e-73	239
TRINITY_DN51787_c0_g1_i2	69820_0:00241f	69820_0:00241f	93.333	30	2	0	2	91	488	517	2.4e-14	68.9
TRINITY_DN54623_c0_g1_i3	13037_0:000562	13037_0:000562	69.697	33	10	0	322	224	43	75	3.06e-10	55.5
TRINITY_DN54696_c0_g1_i1	69820_0:0019fb	69820_0:0019fb	92.308	299	23	0	937	41	1081	1379	0	555
TRINITY_DN54642_c0_g1_i2	69820_0:0004d7	69820_0:0004d7	96.889	225	7	0	181	855	54	278	5.15e-149	421
TRINITY_DN54632_c0_g1_i2	168631_0:002459	168631_0:002459	41.096	73	38	2	54	272	542	609	8.91e-09	58.5
TRINITY_DN54631_c0_g1_i1	454923_0:001b79	454923_0:001b79	54.717	106	47	1	2	316	344	449	2.08e-27	106
TRINITY_DN54657_c0_g1_i1	197043_0:001f44	197043_0:001f44	72	25	7	0	2	76	171	195	2.11e-06	47.8
TRINITY_DN77619_c0_g1_i9	307491_0:000935	307491_0:000935	31.373	255	119	16	1563	2303	88	294	1.39e-11	72.8
TRINITY_DN77604_c2_g1_i6	136037_0:00191e	136037_0:00191e	39.655	116	70	0	624	971	5	120	1.38e-25	113
TRINITY_DN77639_c0_g2_i1	222816_0:00196f	222816_0:00196f	39.823	339	187	5	2057	1056	8	334	4.45e-74	254
TRINITY_DN77645_c0_g1_i4	6973_0:0055a6	6973_0:0055a6	27.86	542	362	11	400	1971	2	532	8.31e-52	192
TRINITY_DN77626_c0_g1_i3	13037_0:0005b6	13037_0:0005b6	31.293	147	85	6	1884	1468	129	267	3.51e-10	65.1
TRINITY_DN77697_c1_g1_i1	7217_0:000390	7217_0:000390	35.28	822	442	31	3656	1302	531	1299	1.15e-90	331
TRINITY_DN77642_c1_g1_i1	7004_0:002f1c	7004_0:002f1c	43.501	377	199	7	3050	1935	22	389	5.05e-85	310
TRINITY_DN77680_c0_g1_i2	456900_0:001647	456900_0:001647	32.127	221	138	5	339	998	17	226	5.84e-27	111
TRINITY_DN77700_c0_g2_i2	7029_0:0066a2	7029_0:0066a2	44.793	989	532	9	275	3223	243	1223	0	860
TRINITY_DN77616_c0_g1_i6	7029_0:001e7f	7029_0:001e7f	29.078	423	281	5	2976	4232	610	1017	5.43e-47	186
TRINITY_DN77668_c1_g2_i1	7029_0:001e7f	7029_0:001e7f	28.744	414	282	9	2103	3320	590	998	9.67e-38	158
TRINITY_DN77627_c0_g1_i1	69820_0:0003f1	69820_0:0003f1	99.054	1480	12	1	547	4980	1	1480	0	2840
TRINITY_DN77633_c0_g1_i2	121225_0:000389	121225_0:000389	32.42	438	250	11	1669	2898	667	1086	2.43e-49	195
TRINITY_DN77628_c4_g2_i1	88501_0:0004e2	88501_0:0004e2	33.058	121	80	1	12417	12779	1304	1423	2.22e-15	86.3
TRINITY_DN77692_c0_g1_i2	609295_0:00283d	609295_0:00283d	40.854	164	95	1	977	486	5	166	2.45e-33	142
TRINITY_DN77648_c10_g4_i2	88501_0:000279	88501_0:000279	27.013	596	395	15	168	1904	13	585	5.69e-40	158
TRINITY_DN77663_c0_g1_i3	103372_0:0028ad	103372_0:0028ad	34.641	153	99	1	1526	1071	122	274	4.97e-19	92.4
TRINITY_DN77636_c0_g1_i2	34740_0:003b90	34740_0:003b90	43.894	303	161	3	2133	1228	796	1090	1.99e-69	249
TRINITY_DN77636_c0_g3_i6	51655_0:0017a5	51655_0:0017a5	50	178	86	2	104	637	277	451	2.77e-34	129
TRINITY_DN77685_c0_g1_i1	286306_0:0013cf	286306_0:0013cf	26.667	165	116	3	3850	3368	945	1108	1.28e-08	61.6
TRINITY_DN77606_c0_g3_i2	7029_0:002a48	7029_0:002a48	42.922	219	123	1	1221	565	152	368	1.28e-52	191
TRINITY_DN77606_c0_g4_i2	166423_0:0025fd	166423_0:0025fd	37.805	82	49	1	282	527	40	119	1.2e-09	58.5
TRINITY_DN77675_c0_g1_i1	7029_0:001e7f	7029_0:001e7f	27.556	450	279	9	1779	445	591	998	7.24e-38	157
TRINITY_DN77660_c1_g3_i2	7029_0:0066a2	7029_0:0066a2	33.974	468	291	6	1848	3227	376	833	7.88e-79	289
TRINITY_DN77610_c0_g1_i2	7165_0:0003b4	7165_0:0003b4	39.286	168	91	6	2182	2682	276	433	1.68e-25	113
TRINITY_DN77691_c1_g1_i1	40932_0:001095	40932_0:001095	24.701	251	165	11	1087	1833	947	1175	1.62e-11	71.2
TRINITY_DN77674_c0_g2_i1	104452_0:002cd6	104452_0:002cd6	31.793	368	235	5	1987	893	562	916	2.37e-37	154
TRINITY_DN77694_c0_g2_i1	1218281_0:00043e	1218281_0:00043e	41.333	75	43	1	356	132	204	277	1.88e-10	62.8
TRINITY_DN77665_c2_g2_i1	7395_0:000bef	7395_0:000bef	34.419	430	264	6	109	1383	1	417	1.65e-73	259
TRINITY_DN77673_c0_g1_i4	34740_0:0011f8	34740_0:0011f8	36.979	960	517	18	378	3224	678	1560	0	630
TRINITY_DN77621_c3_g3_i1	34740_0:000fba	34740_0:000fba	51.977	177	85	0	931	401	136	312	1.99e-35	135
TRINITY_DN77621_c3_g5_i1	7029_0:0049bd	7029_0:0049bd	38.095	84	47	2	240	4	754	837	1.69e-08	51.2
TRINITY_DN77681_c0_g1_i4	378494_0:0029f6	378494_0:0029f6	28.829	222	144	6	4285	4941	373	583	3.97e-11	70.5
TRINITY_DN77667_c1_g1_i1	93721_0:005dc8	93721_0:005dc8	30.297	505	289	5	974	2455	509	961	5.49e-61	229
TRINITY_DN77656_c0_g2_i1	222816_0:0011dd	222816_0:0011dd	34.021	97	62	2	299	15	28	124	8.25e-08	50.1
TRINITY_DN77602_c5_g1_i1	34740_0:0039ef	34740_0:0039ef	46.725	229	107	1	5	691	1524	1737	1e-59	211
TRINITY_DN77602_c6_g1_i1	34740_0:0039ef	34740_0:0039ef	67.442	43	14	0	140	12	1695	1737	8.17e-16	71.6
TRINITY_DN77613_c5_g2_i1	7397_0:001201	7397_0:001201	69.565	23	7	0	10	78	190	212	8.47e-06	43.9
TRINITY_DN77650_c3_g1_i3	286306_0:000795	286306_0:000795	65	40	12	1	2242	2355	1	40	8.14e-06	51.6
TRINITY_DN77677_c1_g2_i1	88501_0:002b98	88501_0:002b98	39.615	260	149	5	4658	3897	3	260	2.08e-38	159
TRINITY_DN77672_c0_g1_i1	104452_0:001b74	104452_0:001b74	48.276	87	37	2	1696	1932	700	786	1.55e-12	73.9
TRINITY_DN71590_c0_g1_i1	83485_0:0005b9	83485_0:0005b9	35.052	97	61	1	903	1187	1169	1265	1.03e-07	56.2
TRINITY_DN71570_c1_g1_i1	197043_0:002ab3	197043_0:002ab3	37.079	89	50	3	255	1	873	959	6.98e-09	52.4
TRINITY_DN71592_c0_g1_i1	1218281_0:000092	1218281_0:000092	50.549	273	131	1	1221	403	344	612	1.56e-68	251
TRINITY_DN71592_c0_g3_i1	133901_0:0001f2	133901_0:0001f2	25.62	242	126	6	1090	521	1191	1430	1.13e-08	61.2
TRINITY_DN71546_c5_g3_i1	51655_0:000773	51655_0:000773	51.306	421	200	2	1	1248	150	570	7.13e-151	461
TRINITY_DN71546_c5_g4_i1	51655_0:000773	51655_0:000773	49.505	101	47	1	1	291	150	250	8.38e-26	105
TRINITY_DN71566_c0_g1_i1	568069_0:003013	568069_0:003013	31.852	405	240	8	1498	365	478	873	4.67e-51	190
TRINITY_DN71541_c2_g1_i1	143995_0:000a65	143995_0:000a65	33.451	284	177	6	1712	894	62	344	4.16e-28	123
TRINITY_DN71553_c0_g2_i1	7167_0:0013c3	7167_0:0013c3	32.468	154	90	4	930	499	189	338	5.38e-13	71.6
TRINITY_DN71526_c0_g1_i1	1049336_0:00163a	1049336_0:00163a	42.943	333	169	6	3870	2875	602	914	9.69e-64	239
TRINITY_DN71518_c0_g1_i2	139723_0:00161a	139723_0:00161a	31.288	163	109	3	831	1319	94	253	3.34e-14	74.7
TRINITY_DN71569_c0_g1_i2	7004_0:002f1c	7004_0:002f1c	38.564	376	214	10	217	1332	22	384	8.66e-72	261
TRINITY_DN71538_c1_g1_i1	30019_0:0009ef	30019_0:0009ef	30.172	116	74	2	312	650	69	180	1.52e-07	54.3
TRINITY_DN71516_c1_g1_i1	7397_0:002c0a	7397_0:002c0a	68.75	48	15	0	14	157	113	160	7.48e-14	76.3
TRINITY_DN71506_c0_g1_i1	69820_0:002820	69820_0:002820	89.643	560	58	0	1764	85	1	560	0	1035
TRINITY_DN71595_c6_g1_i1	69820_0:000b2d	69820_0:000b2d	66.667	33	11	0	2348	2446	474	506	2.7e-06	53.1
TRINITY_DN71523_c1_g1_i1	7038_0:000db9	7038_0:000db9	35.294	255	145	6	1021	299	156	404	4.22e-39	153
TRINITY_DN71567_c0_g1_i2	62324_0:002452	62324_0:002452	38.356	146	74	4	456	857	530	671	1.43e-19	97.8
TRINITY_DN71599_c0_g1_i1	69820_0:000855	69820_0:000855	92.876	379	27	0	48	1184	1	379	0	739
TRINITY_DN71598_c2_g1_i2	88501_0:000ce4	88501_0:000ce4	23.051	295	199	9	1917	1090	1668	1953	8.76e-07	54.7
TRINITY_DN71588_c1_g1_i2	7227_0:001e1f	7227_0:001e1f	33.987	306	169	9	3816	4670	387	680	5.12e-40	163
TRINITY_DN71583_c6_g1_i1	113334_0:001ca3	113334_0:001ca3	26.404	178	118	6	3113	2607	24	197	9.96e-09	60.1
TRINITY_DN71586_c2_g4_i1	7130_0:003495	7130_0:003495	77.273	264	60	0	1106	315	366	629	7.01e-149	436
TRINITY_DN71586_c2_g5_i1	1218281_0:00206e	1218281_0:00206e	33.617	235	126	6	838	155	6	217	9.92e-19	89.7
TRINITY_DN71586_c2_g6_i2	7130_0:003495	7130_0:003495	83.333	186	31	0	2702	3259	188	373	1.1e-99	330
TRINITY_DN71503_c0_g1_i3	62324_0:00004e	62324_0:00004e	35.678	199	121	3	308	883	21	219	1.29e-30	125
TRINITY_DN387_c0_g1_i1	28612_0:0055ea	28612_0:0055ea	61.905	147	56	0	442	2	1	147	4.9e-52	190
TRINITY_DN357_c0_g1_i1	69820_0:002665	69820_0:002665	100	24	0	0	72	1	260	283	4.92e-08	51.6
TRINITY_DN389_c0_g1_i1	52612_0:0017d0	52612_0:0017d0	36.283	113	72	0	263	601	101	213	1.83e-15	75.5
TRINITY_DN389_c0_g2_i1	136037_0:0018be	136037_0:0018be	38.596	114	70	0	227	568	112	225	8.76e-16	76.3
TRINITY_DN337_c0_g1_i2	69820_0:00303d	69820_0:00303d	76.923	39	7	1	2	118	542	578	2.79e-12	65.1
TRINITY_DN344_c0_g1_i1	69319_0:001530	69319_0:001530	64.516	31	10	1	94	2	526	555	6.19e-08	52.4
TRINITY_DN385_c0_g1_i2	132113_0:002ee6	132113_0:002ee6	31.132	318	204	6	2029	2958	93	403	8.49e-33	135
TRINITY_DN49504_c0_g1_i1	319348_0:002495	319348_0:002495	23.558	416	258	14	1226	2404	246	624	7.67e-09	62.8
TRINITY_DN49543_c0_g1_i1	69820_0:00154b	69820_0:00154b	96.795	156	5	0	1	468	68	223	6.76e-110	314
TRINITY_DN49588_c0_g1_i1	1218281_0:0033e7	1218281_0:0033e7	64.516	62	22	0	93	278	1	62	5.67e-17	87
TRINITY_DN49505_c0_g1_i1	34740_0:000ff2	34740_0:000ff2	65.306	49	17	0	203	349	774	822	2.37e-15	67.8
TRINITY_DN49512_c0_g1_i2	29058_0:00095a	29058_0:00095a	85	40	6	0	1752	1871	59	98	2e-11	68.9
TRINITY_DN49520_c0_g1_i1	133901_0:0000f0	133901_0:0000f0	59.161	715	244	5	1459	3600	40	707	0	731
TRINITY_DN49583_c2_g1_i1	79782_0:003002	79782_0:003002	70.833	24	7	0	212	141	466	489	1.7e-06	44.7
TRINITY_DN49509_c0_g1_i1	286306_0:000b3f	286306_0:000b3f	41.404	285	167	0	1262	408	630	914	1.85e-63	224
TRINITY_DN49567_c0_g1_i2	69820_0:001e05	69820_0:001e05	96.296	27	1	0	357	277	3956	3982	5.71e-12	63.5
TRINITY_DN49563_c0_g1_i1	609295_0:000767	609295_0:000767	96.875	32	1	0	273	368	1110	1141	1.28e-16	76.3
TRINITY_DN72395_c0_g1_i2	197043_0:003763	197043_0:003763	43.75	48	27	0	698	555	11	58	4.66e-07	52.4
TRINITY_DN72344_c0_g1_i1	7397_0:0002e6	7397_0:0002e6	26.923	130	90	3	485	105	173	300	3.14e-07	52.4
TRINITY_DN72387_c0_g1_i5	51655_0:0011dd	51655_0:0011dd	36.765	68	43	0	887	684	16	83	1.33e-07	52.8
TRINITY_DN72394_c0_g1_i1	7217_0:000fe8	7217_0:000fe8	55.844	77	33	1	176	403	59	135	3.01e-20	88.2
TRINITY_DN72325_c1_g1_i1	88501_0:002ef1	88501_0:002ef1	62.364	550	196	5	821	2443	15	562	0	727
TRINITY_DN72389_c0_g1_i5	104452_0:002f00	104452_0:002f00	48.311	296	92	6	127	1002	15	253	2.18e-74	254
TRINITY_DN72315_c0_g1_i1	40932_0:001095	40932_0:001095	79.359	499	88	3	1988	525	733	1227	0	823
TRINITY_DN72386_c0_g1_i2	286306_0:001cc1	286306_0:001cc1	28.488	172	109	4	198	695	3	166	1.37e-08	56.6
TRINITY_DN72385_c0_g1_i1	7029_0:001e7f	7029_0:001e7f	29.517	393	252	7	1943	792	605	981	2.01e-37	156
TRINITY_DN72301_c0_g1_i2	132113_0:003465	132113_0:003465	33.846	65	43	0	202	8	21	85	5.92e-06	43.1
TRINITY_DN72301_c1_g1_i5	132113_0:003465	132113_0:003465	29.412	119	77	1	5	361	18	129	3.88e-10	57.4
TRINITY_DN72398_c0_g1_i1	143995_0:001601	143995_0:001601	38.961	231	125	6	828	136	458	672	1.15e-42	159
TRINITY_DN72358_c0_g1_i1	1049336_0:0001c5	1049336_0:0001c5	29.74	269	169	5	68	871	7	256	4.77e-20	91.3
TRINITY_DN72366_c1_g1_i1	69820_0:002f0f	69820_0:002f0f	99.576	472	2	0	2009	3424	1	472	0	905
TRINITY_DN72348_c0_g1_i2	319348_0:001a34	319348_0:001a34	31.579	152	70	5	535	906	60	205	1.24e-07	55.8
TRINITY_DN72349_c0_g2_i1	197043_0:004bac	197043_0:004bac	34.641	153	92	5	695	240	1	146	6.02e-06	51.6
TRINITY_DN72332_c1_g1_i2	143948_0:0003c6	143948_0:0003c6	44.444	270	134	8	632	1414	69	331	1.32e-61	219
TRINITY_DN72393_c1_g1_i2	610380_0:002bd6	610380_0:002bd6	26.151	543	351	14	1776	259	54	583	1.3e-31	132
TRINITY_DN72339_c0_g1_i1	69820_0:000322	69820_0:000322	98.535	1570	23	0	206	4915	1	1570	0	2979
TRINITY_DN72383_c0_g1_i2	568069_0:003013	568069_0:003013	35.369	393	225	8	317	1414	479	869	4.83e-71	249
TRINITY_DN72327_c0_g1_i1	62324_0:00004e	62324_0:00004e	33.173	208	132	5	447	1064	15	217	3.55e-28	123
TRINITY_DN72316_c0_g1_i1	7130_0:001421	7130_0:001421	33.946	598	360	14	1908	163	54	632	2.92e-98	315
TRINITY_DN72382_c0_g1_i2	7460_0:001239	7460_0:001239	34.247	146	95	1	579	1013	21	166	2.5e-22	103
TRINITY_DN72367_c5_g1_i2	64459_0:002f99	64459_0:002f99	61.644	73	28	0	220	2	111	183	1.54e-25	96.3
TRINITY_DN72367_c9_g1_i5	64459_0:00183f	64459_0:00183f	46.875	64	34	0	787	978	567	630	3.29e-10	63.5
TRINITY_DN72367_c9_g2_i2	39758_0:00443c	39758_0:00443c	27.362	307	202	7	865	1737	1532	1833	1.17e-25	114
TRINITY_DN72335_c0_g1_i1	1049336_0:000c73	1049336_0:000c73	64.235	425	152	0	1513	239	91	515	0	563
TRINITY_DN72361_c0_g1_i2	40932_0:004c9c	40932_0:004c9c	38.587	184	111	2	469	1014	227	410	3.16e-35	138
TRINITY_DN72361_c0_g2_i1	40932_0:004c9c	40932_0:004c9c	51.031	194	95	0	1192	611	448	641	4.69e-62	213
TRINITY_DN72320_c0_g1_i2	319348_0:001c57	319348_0:001c57	33.523	176	113	2	1449	934	1611	1786	1.57e-21	102
TRINITY_DN84650_c0_g1_i1	34740_0:001e22	34740_0:001e22	64.706	51	18	0	222	374	34	84	1.77e-13	67.4
TRINITY_DN84617_c0_g1_i1	69820_0:0009b8	69820_0:0009b8	99.585	241	1	0	135	857	1	241	0	505
TRINITY_DN38532_c0_g1_i1	69820_0:0028bb	69820_0:0028bb	90	30	3	0	92	3	111	140	3.13e-14	69.7
TRINITY_DN38572_c0_g1_i2	69820_0:0000a4	69820_0:0000a4	96.296	27	1	0	384	464	559	585	4.71e-11	61.2
TRINITY_DN38540_c0_g1_i1	69820_0:0015d0	69820_0:0015d0	96.429	28	1	0	84	1	824	851	2.4e-07	52.4
TRINITY_DN96579_c0_g1_i1	69820_0:002555	69820_0:002555	100	27	0	0	1	81	475	501	9.62e-11	59.7
TRINITY_DN58022_c0_g1_i1	319348_0:003f09	319348_0:003f09	26.291	213	125	8	2605	3186	270	469	2.08e-09	63.2
TRINITY_DN58085_c0_g1_i1	29058_0:002b04	29058_0:002b04	96	25	1	0	396	322	469	493	6.06e-10	57.4
TRINITY_DN58021_c0_g2_i1	34740_0:000357	34740_0:000357	36.709	79	42	2	228	1	196	269	6.32e-06	47
TRINITY_DN58021_c1_g2_i2	34740_0:000357	34740_0:000357	52.941	68	32	0	227	24	259	326	1.06e-14	68.9
TRINITY_DN58021_c1_g3_i1	34740_0:000357	34740_0:000357	43.86	57	32	0	258	88	225	281	6.96e-06	43.9
TRINITY_DN58033_c0_g1_i1	133901_0:002c2e	133901_0:002c2e	73.404	94	25	0	291	10	590	683	2.26e-32	119
TRINITY_DN58033_c0_g2_i1	133901_0:0001d5	133901_0:0001d5	51.948	308	136	1	1053	130	228	523	1.12e-68	225
TRINITY_DN58088_c0_g1_i1	7004_0:002eea	7004_0:002eea	31.72	186	121	4	463	1011	43	225	5.36e-14	77
TRINITY_DN58065_c0_g2_i2	7029_0:002a48	7029_0:002a48	28.487	337	212	13	993	19	137	456	3.18e-33	134
TRINITY_DN58067_c0_g1_i3	69820_0:000334	69820_0:000334	72.222	36	8	1	110	3	356	389	4.67e-10	56.2
TRINITY_DN58026_c0_g1_i2	34740_0:000357	34740_0:000357	50	56	28	0	597	764	202	257	1.81e-08	55.8
TRINITY_DN58053_c0_g1_i1	7167_0:0025bc	7167_0:0025bc	41.463	328	179	4	210	1190	1	316	2.89e-80	276
TRINITY_DN58050_c0_g1_i1	30023_0:001bf3	30023_0:001bf3	38.168	524	250	7	2457	892	6	457	6.19e-102	332
TRINITY_DN58062_c0_g1_i1	69820_0:002755	69820_0:002755	100	28	0	0	568	485	485	512	1.33e-10	61.2
TRINITY_DN48661_c0_g1_i1	62324_0:00004e	62324_0:00004e	30.645	124	63	4	786	415	118	218	2.2e-06	50.4
TRINITY_DN48637_c0_g1_i1	246812_0:001817	246812_0:001817	48.454	194	99	1	667	86	59	251	9.92e-57	182
TRINITY_DN48657_c0_g1_i1	69820_0:001462	69820_0:001462	96	25	1	0	356	282	178	202	8.37e-09	53.5
TRINITY_DN48668_c1_g1_i1	568069_0:003013	568069_0:003013	29.279	222	132	3	17	613	650	869	6.63e-26	109
TRINITY_DN48690_c0_g1_i1	69820_0:002ee5	69820_0:002ee5	46.087	115	5	2	345	1	1557	1614	2.32e-20	86.3
TRINITY_DN48683_c0_g1_i2	93721_0:005dc8	93721_0:005dc8	23.504	234	143	8	2838	2185	1083	1296	3.32e-08	60.5
TRINITY_DN48642_c0_g1_i1	143995_0:0015f3	143995_0:0015f3	26.054	261	180	7	1124	1897	9	259	7.29e-20	96.7
TRINITY_DN48693_c0_g1_i1	319348_0:002495	319348_0:002495	28.358	335	204	9	2534	1620	72	400	1.67e-18	93.6
TRINITY_DN48614_c0_g1_i1	34740_0:0013ac	34740_0:0013ac	40.196	102	61	0	233	538	91	192	2.47e-15	81.3
TRINITY_DN48649_c0_g1_i1	79782_0:000139	79782_0:000139	68.182	66	21	0	498	695	45	110	1.5e-24	98.2
TRINITY_DN48658_c0_g1_i1	133901_0:002722	133901_0:002722	63.347	251	90	1	4190	3438	92	340	2.83e-81	273
TRINITY_DN58899_c0_g1_i3	88501_0:002ef1	88501_0:002ef1	55.769	52	21	1	100	255	122	171	9.13e-10	56.2
TRINITY_DN58888_c0_g1_i1	34740_0:000183	34740_0:000183	76.667	30	6	1	308	222	573	602	4.98e-08	50.8
TRINITY_DN58868_c0_g1_i1	7029_0:007edc	7029_0:007edc	57.143	49	21	0	1178	1032	71	119	1.05e-11	65.1
TRINITY_DN58885_c0_g1_i1	51655_0:004041	51655_0:004041	45.2	250	136	1	2411	3157	2	251	7.99e-55	193
TRINITY_DN58867_c0_g1_i2	40932_0:004c9c	40932_0:004c9c	31.319	182	108	7	298	801	291	469	9.49e-15	75.9
TRINITY_DN58801_c0_g1_i2	123851_0:002127	123851_0:002127	26.568	271	166	8	773	1492	6	274	3.12e-12	72
TRINITY_DN58880_c0_g1_i1	7165_0:0003b6	7165_0:0003b6	47.126	87	42	3	122	379	587	670	2.11e-17	87
TRINITY_DN21220_c0_g1_i1	34740_0:004cac	34740_0:004cac	58.824	34	14	0	181	282	438	471	3.57e-07	47.8
TRINITY_DN21220_c1_g1_i1	34740_0:004cac	34740_0:004cac	62.5	48	18	0	194	51	436	483	8.52e-14	65.9
TRINITY_DN21259_c0_g1_i1	69820_0:0036a2	69820_0:0036a2	100	21	0	0	63	1	330	350	2.41e-06	45.8
TRINITY_DN21203_c0_g1_i1	56086_0:003ba8	56086_0:003ba8	29.53	149	97	2	522	91	214	359	5.38e-14	73.2
TRINITY_DN21298_c0_g1_i1	69820_0:00251d	69820_0:00251d	92.593	27	2	0	83	3	415	441	1.55e-11	61.6
TRINITY_DN47566_c0_g2_i1	6973_0:0006b1	6973_0:0006b1	42.045	88	42	3	4078	4341	439	517	6.99e-07	55.8
TRINITY_DN47590_c0_g1_i3	40932_0:004c9c	40932_0:004c9c	53.571	56	21	1	610	777	560	610	6.94e-10	60.8
TRINITY_DN47595_c0_g1_i1	69820_0:000105	69820_0:000105	87.037	54	7	0	312	151	624	677	1.04e-14	69.7
TRINITY_DN47572_c0_g1_i3	34740_0:0039ef	34740_0:0039ef	47.525	202	106	0	17	622	1536	1737	7.52e-57	195
TRINITY_DN47573_c0_g2_i1	568069_0:00038f	568069_0:00038f	34.591	159	96	5	2145	1672	159	310	3.92e-15	82.4
TRINITY_DN47579_c0_g1_i1	2015173_0:00208b	2015173_0:00208b	32.039	103	63	3	463	176	17	119	8.54e-06	47.8
TRINITY_DN47524_c0_g1_i2	69820_0:002b44	69820_0:002b44	100	27	0	0	219	299	203	229	4.68e-11	58.9
TRINITY_DN11103_c0_g1_i1	69820_0:000ba5	69820_0:000ba5	74.194	31	8	0	93	1	116	146	3.99e-07	48.5
TRINITY_DN11197_c0_g1_i1	69820_0:00227c	69820_0:00227c	100	28	0	0	211	294	18	45	5.54e-12	60.8
TRINITY_DN9286_c0_g1_i1	29058_0:00012b	29058_0:00012b	96.296	27	1	0	83	3	619	645	1.24e-07	52.4
TRINITY_DN9221_c0_g1_i1	69820_0:001434	69820_0:001434	88.889	27	3	0	83	3	111	137	6.98e-10	55.5
TRINITY_DN9224_c0_g1_i1	69820_0:002bee	69820_0:002bee	98.819	254	3	0	1795	1034	1	254	3.52e-178	520
TRINITY_DN39707_c0_g1_i1	104452_0:001665	104452_0:001665	100	26	0	0	279	356	346	371	2.3e-09	55.1
TRINITY_DN39709_c0_g1_i2	34740_0:004cac	34740_0:004cac	64.706	34	12	0	104	3	436	469	9.17e-09	52.8
TRINITY_DN36789_c0_g1_i1	69820_0:000d2e	69820_0:000d2e	95.455	22	1	0	168	233	72	93	4.42e-10	55.5
TRINITY_DN36714_c0_g1_i2	34740_0:001e22	34740_0:001e22	65.854	82	28	0	1394	1149	114	195	8.33e-23	103
TRINITY_DN36781_c0_g1_i1	69820_0:001cc9	69820_0:001cc9	96.154	26	1	0	79	2	109	134	1.73e-11	50.4
TRINITY_DN36717_c0_g1_i1	69820_0:0026f8	69820_0:0026f8	96	25	1	0	314	388	213	237	5.43e-09	54.3
TRINITY_DN36771_c0_g1_i1	7029_0:00757d	7029_0:00757d	30.719	306	203	4	456	1370	43	340	3.29e-16	85.9
TRINITY_DN36747_c0_g1_i1	104452_0:0001bc	104452_0:0001bc	48.148	54	25	1	390	542	74	127	7.84e-08	56.6
TRINITY_DN36780_c0_g1_i1	143995_0:001601	143995_0:001601	32.727	110	64	5	875	573	564	672	1.57e-07	54.3
TRINITY_DN36799_c0_g1_i1	69820_0:001dbe	69820_0:001dbe	77.419	31	7	0	406	498	218	248	6.39e-08	52.8
TRINITY_DN33518_c0_g1_i1	76194_0:00181e	76194_0:00181e	50.943	53	26	0	229	71	55	107	3.91e-09	51.6
TRINITY_DN33516_c0_g1_i1	1049336_0:004937	1049336_0:004937	83.824	68	11	0	3	206	327	394	8.93e-25	96.7
TRINITY_DN33580_c0_g1_i2	136037_0:0027ea	136037_0:0027ea	33.094	139	72	6	608	228	2536	2665	4.94e-12	66.6
TRINITY_DN33566_c0_g1_i1	69820_0:002e1b	69820_0:002e1b	95.833	48	2	0	145	2	1	48	5.64e-25	97.8
TRINITY_DN33587_c0_g1_i1	69820_0:000105	69820_0:000105	82.759	58	10	0	208	35	620	677	3.68e-29	109
TRINITY_DN33581_c0_g1_i1	378494_0:0069aa	378494_0:0069aa	64.706	68	24	0	74	277	209	276	8.04e-22	99.8
TRINITY_DN33581_c0_g2_i2	378494_0:00081a	378494_0:00081a	61.957	92	34	1	2	277	418	508	2.44e-31	116
TRINITY_DN33588_c0_g1_i1	69820_0:000bac	69820_0:000bac	37.755	98	14	1	298	5	583	633	1.73e-09	54.7
TRINITY_DN14999_c0_g1_i1	7213_0:002f33	7213_0:002f33	37.143	70	43	1	135	344	924	992	4.09e-06	48.1
TRINITY_DN14929_c0_g1_i1	1507135_0:000b8c	1507135_0:000b8c	89.655	29	3	0	263	349	1127	1155	1.94e-10	58.2
TRINITY_DN14942_c1_g1_i1	34740_0:0029f8	34740_0:0029f8	100	20	0	0	60	1	269	288	1.18e-06	47
TRINITY_DN14987_c0_g1_i1	69820_0:003c93	69820_0:003c93	96.429	28	1	0	646	563	35	62	7.94e-10	58.2
TRINITY_DN14951_c0_g1_i1	69820_0:000bac	69820_0:000bac	96	25	1	0	268	342	359	383	1.56e-08	52.8
TRINITY_DN9406_c0_g1_i1	454923_0:002fb0	454923_0:002fb0	48.023	177	92	0	532	2	44	220	3.73e-56	179
TRINITY_DN9460_c0_g1_i1	69820_0:000b2d	69820_0:000b2d	78.947	57	12	0	171	1	805	861	1.3e-22	91.7
TRINITY_DN96923_c0_g1_i1	132113_0:001e52	132113_0:001e52	55.814	43	19	0	295	167	1215	1257	5.89e-11	58.9
TRINITY_DN96986_c0_g1_i1	7397_0:002c0a	7397_0:002c0a	66.667	33	10	1	399	494	85	117	2.37e-07	50.8
TRINITY_DN84197_c0_g1_i1	34740_0:003bd5	34740_0:003bd5	96.552	29	1	0	367	453	69	97	6.31e-12	63.5
TRINITY_DN84118_c0_g1_i1	7029_0:00781d	7029_0:00781d	42	150	87	0	50	499	1261	1410	1.93e-31	120
TRINITY_DN84162_c0_g1_i1	7395_0:003a68	7395_0:003a68	44.231	208	111	3	659	45	818	1023	1.3e-52	184
TRINITY_DN84185_c0_g1_i1	7395_0:003ad0	7395_0:003ad0	42.029	69	30	3	16	222	1613	1671	7.27e-12	60.5
TRINITY_DN36675_c0_g1_i1	132113_0:001e52	132113_0:001e52	44.086	93	51	1	397	119	1169	1260	2.17e-19	84.3
TRINITY_DN36675_c1_g1_i1	132113_0:001e52	132113_0:001e52	41.327	196	110	2	1105	1692	984	1174	5.93e-42	163
TRINITY_DN36682_c0_g1_i1	29058_0:001d2b	29058_0:001d2b	100	28	0	0	144	227	22	49	1.26e-12	62.4
TRINITY_DN36600_c0_g1_i1	7159_0:002277	7159_0:002277	37.179	156	97	1	1225	758	8	162	9.91e-25	105
TRINITY_DN36601_c0_g1_i1	69820_0:00225e	69820_0:00225e	97.03	101	3	0	272	574	16	116	1.72e-65	210
TRINITY_DN36618_c0_g1_i1	51655_0:000773	51655_0:000773	34.737	95	62	0	286	2	241	335	4.64e-13	65.1
TRINITY_DN36607_c0_g1_i1	69820_0:0030da	69820_0:0030da	96	25	1	0	77	3	409	433	4.21e-07	51.6
TRINITY_DN34486_c0_g1_i2	28612_0:0055ea	28612_0:0055ea	46.38	511	266	6	3027	1507	129	635	2.06e-83	284
TRINITY_DN34486_c1_g1_i1	28612_0:0055ea	28612_0:0055ea	58.974	117	42	2	345	1	158	270	1.51e-32	120
TRINITY_DN34450_c0_g1_i1	69820_0:00270d	69820_0:00270d	100	27	0	0	83	3	289	315	2.66e-10	62.4
TRINITY_DN34467_c0_g1_i1	108931_0:0004aa	108931_0:0004aa	36.156	307	193	3	318	1235	35	339	1.54e-53	199
TRINITY_DN34487_c0_g1_i3	680683_0:000311	680683_0:000311	81.905	105	19	0	378	64	203	307	2.36e-58	184
TRINITY_DN34479_c0_g1_i1	29058_0:000a02	29058_0:000a02	59.459	37	10	1	111	1	470	501	1.91e-13	51.6
TRINITY_DN34444_c0_g1_i1	7029_0:007e2e	7029_0:007e2e	46.591	88	47	0	336	599	274	361	4.25e-17	87
TRINITY_DN34496_c0_g1_i1	7004_0:000ac4	7004_0:000ac4	33.333	90	48	2	268	5	771	850	2.84e-11	59.7
TRINITY_DN68801_c1_g1_i2	286306_0:003af3	286306_0:003af3	29.63	297	186	6	995	1858	2115	2397	3.92e-36	152
TRINITY_DN68885_c0_g1_i1	88501_0:001ac7	88501_0:001ac7	87.55	249	31	0	268	1014	1	249	3.02e-160	488
TRINITY_DN68867_c0_g1_i1	7029_0:002a48	7029_0:002a48	30.18	222	142	7	894	244	154	367	6.57e-26	113
TRINITY_DN68809_c0_g1_i1	69004_0:0020b1	69004_0:0020b1	43.86	57	32	0	474	644	2150	2206	1.89e-08	59.7
TRINITY_DN68822_c0_g1_i1	156304_0:002394	156304_0:002394	27.485	171	110	6	422	928	56	214	3.01e-10	66.2
TRINITY_DN68879_c0_g1_i1	7070_0:000895	7070_0:000895	42.063	126	58	3	5360	5022	116	239	7.84e-22	104
TRINITY_DN68835_c0_g1_i1	7029_0:002a48	7029_0:002a48	26.351	296	181	8	309	1160	133	403	1.54e-21	98.2
TRINITY_DN68896_c1_g1_i1	51655_0:0042d6	51655_0:0042d6	52.098	691	328	3	3358	1295	5	695	1.41e-168	541
TRINITY_DN68850_c0_g1_i1	88501_0:0004e2	88501_0:0004e2	56.955	532	213	3	917	2467	1197	1727	6.46e-174	561
TRINITY_DN68838_c1_g1_i4	64459_0:001a8f	64459_0:001a8f	45.378	238	126	2	1	714	54	287	2.67e-70	220
TRINITY_DN68849_c0_g1_i1	143995_0:0015f3	143995_0:0015f3	37.109	256	157	3	1155	394	1	254	2.05e-47	179
TRINITY_DN68820_c0_g1_i1	307491_0:000935	307491_0:000935	30.244	205	105	11	269	862	71	244	1.6e-06	51.2
TRINITY_DN68873_c0_g1_i1	13037_0:00390f	13037_0:00390f	41.176	255	149	1	2340	1579	1	255	1.64e-59	204
TRINITY_DN68840_c0_g1_i4	211228_0:002600	211228_0:002600	52.013	298	126	5	867	1	618	907	4.18e-76	259
[truncated: 9,983 more rows]
