# Supplementary material for: Family dinner: Transcriptional plasticity of five Noctuidae (Lepidoptera) feeding on three host plant species
Source: Ecol Evol. 2022 Sep 6;12(9):e9258. doi: 10.1002/ece3.9258 (PMC9448971; doi:10.1002/ece3.9258)
Supplement: Supplementary file 36 — Table S11c [file ECE3-12-e9258-s022.xlsx]

## Sheet: Blad1
Supplementary Table 11c. BLASTX annotated genes using local detoxification gene family database.
Autographa gamma
Gene_ID	stitle	sseqid	pident	length	mismatch	gapopen	qstart	qend	sstart	send	evalue	bitscore
TRINITY_DN60224_c0_g1	29058_0:00012b	29058_0:00012b	90.909	33	3	0	365	267	688	720	1.88e-12	63.9
TRINITY_DN60246_c0_g1	34740_0:0039ef	34740_0:0039ef	24.756	513	324	11	2507	1020	1251	1718	1.93e-37	156
TRINITY_DN60296_c0_g2	41427_0:000c5f	41427_0:000c5f	48.98	98	49	1	293	3	1	98	1.2e-17	82.4
TRINITY_DN60296_c0_g1	139723_0:002527	139723_0:002527	50.292	171	85	0	141	653	505	675	1.41e-58	200
TRINITY_DN60205_c0_g1	224129_0:001cac	224129_0:001cac	33.237	346	217	6	1626	607	104	441	5.42e-37	144
TRINITY_DN60289_c1_g1	29058_0:000593	29058_0:000593	90.574	488	40	2	2008	545	1	482	0	845
TRINITY_DN60243_c0_g1	7029_0:002a48	7029_0:002a48	40.506	158	91	1	1098	634	265	422	1.2e-33	135
TRINITY_DN60291_c0_g1	69820_0:002714	69820_0:002714	56.962	237	101	1	847	137	217	452	7.3e-102	306
TRINITY_DN60218_c0_g1	286306_0:0013cf	286306_0:0013cf	23.529	153	114	2	1101	1559	584	733	8.1e-06	53.1
TRINITY_DN60232_c0_g1	7070_0:000895	7070_0:000895	43.75	96	49	2	1592	1870	111	204	4.27e-14	78.2
TRINITY_DN60302_c0_g1	37001_0:000c36	37001_0:000c36	52.113	71	34	0	347	135	401	471	6.53e-10	60.5
TRINITY_DN60299_c0_g1	7493_0:0014ea	7493_0:0014ea	29.452	146	96	3	1743	1306	332	470	8.72e-11	67.4
TRINITY_DN60215_c4_g1	568069_0:003013	568069_0:003013	39.904	208	101	2	1	552	573	780	1.6e-43	155
TRINITY_DN60215_c5_g1	568069_0:003013	568069_0:003013	43.421	76	41	1	56	283	727	800	3.65e-16	73.6
TRINITY_DN60233_c0_g1	28612_0:0021ab	28612_0:0021ab	45.378	119	56	3	1133	789	116	229	1.05e-22	101
TRINITY_DN60233_c1_g1	104452_0:003eb3	104452_0:003eb3	39.316	234	141	1	2067	1366	5	237	1.51e-55	200
TRINITY_DN60233_c2_g2	1218281_0:00043e	1218281_0:00043e	46.835	79	42	0	1097	861	204	282	2.34e-17	87
TRINITY_DN60253_c0_g1	315563_0:000051	315563_0:000051	35.789	95	61	0	1955	1671	590	684	2.12e-15	82
TRINITY_DN60256_c2_g2	103372_0:000c16	103372_0:000c16	31.193	109	75	0	1733	1407	310	418	5.23e-07	55.8
TRINITY_DN60294_c0_g1	69820_0:002590	69820_0:002590	89.286	28	3	0	1	84	316	343	4.39e-09	60.1
TRINITY_DN60237_c0_g1	139723_0:0020a7	139723_0:0020a7	28.922	204	140	4	1362	757	690	890	9.59e-20	96.3
TRINITY_DN60301_c0_g1	319348_0:001c57	319348_0:001c57	41.634	759	371	22	2341	179	1400	2124	9.46e-150	493
TRINITY_DN60267_c0_g1	7130_0:003495	7130_0:003495	35.256	468	287	7	1757	3151	101	555	1.83e-93	312
TRINITY_DN60206_c0_g2	7029_0:000324	7029_0:000324	31.282	195	105	4	29	595	68	239	8.74e-23	105
TRINITY_DN60263_c0_g1	168631_0:002459	168631_0:002459	35.185	108	66	1	910	1233	524	627	1.87e-13	75.1
TRINITY_DN60223_c0_g1	7397_0:001201	7397_0:001201	39.506	405	243	2	1778	564	37	439	8.95e-94	317
TRINITY_DN60300_c0_g1	54969_0:0026bd	54969_0:0026bd	30.233	258	154	9	1384	2124	165	407	1.35e-20	96.7
TRINITY_DN60244_c3_g1	680683_0:001e16	680683_0:001e16	68.852	122	37	1	363	1	111	232	8.06e-64	145
TRINITY_DN60244_c4_g1	7130_0:000942	7130_0:000942	67.068	249	81	1	1022	1765	2	250	1.42e-115	353
TRINITY_DN44978_c0_g1	29058_0:002f37	29058_0:002f37	96	25	1	0	2	76	211	235	1.73e-09	53.5
TRINITY_DN44928_c0_g1	29058_0:000bf8	29058_0:000bf8	96.296	27	1	0	506	426	50	76	9.31e-11	61.2
TRINITY_DN44950_c0_g2	6973_0:001c1a	6973_0:001c1a	34.959	123	80	0	377	9	576	698	1.94e-18	81.3
TRINITY_DN44996_c0_g1	178035_0:0000ba	178035_0:0000ba	33.846	65	43	0	77	271	171	235	1.48e-06	45.8
TRINITY_DN44996_c1_g1	178035_0:0000ba	178035_0:0000ba	31.884	69	47	0	566	360	171	239	4.86e-07	51.6
TRINITY_DN44996_c1_g2	178035_0:0000ba	178035_0:0000ba	31.884	69	47	0	539	333	171	239	6.93e-07	50.4
TRINITY_DN44996_c3_g1	178035_0:0000ba	178035_0:0000ba	31.884	69	47	0	402	196	171	239	7.99e-08	51.2
TRINITY_DN44947_c0_g1	7395_0:003a68	7395_0:003a68	65	20	7	0	189	248	929	948	3.06e-06	35.4
TRINITY_DN44953_c0_g1	29030_0:000154	29030_0:000154	86.667	30	4	0	446	357	119	148	4.96e-09	55.5
TRINITY_DN44951_c0_g1	28612_0:0055ea	28612_0:0055ea	39.744	234	130	4	32	718	408	635	1.75e-43	156
TRINITY_DN44938_c0_g1	29058_0:002b16	29058_0:002b16	83.75	80	13	0	1	240	1210	1289	1.18e-42	148
TRINITY_DN44977_c0_g1	6973_0:001cef	6973_0:001cef	81.301	246	46	0	738	1	133	378	9.59e-138	411
TRINITY_DN44977_c0_g2	6973_0:001cef	6973_0:001cef	88.482	191	22	0	573	1	188	378	1.05e-118	359
TRINITY_DN44956_c0_g1	103372_0:0028ad	103372_0:0028ad	35.185	108	68	2	422	742	153	259	1.17e-06	52.4
TRINITY_DN44948_c0_g1	91411_0:00250c	91411_0:00250c	76.923	26	6	0	436	513	251	276	1.08e-06	49.3
TRINITY_DN44935_c0_g1	7130_0:002b94	7130_0:002b94	96.552	29	1	0	894	808	155	183	2.21e-12	68.9
TRINITY_DN67413_c0_g1	29058_0:001067	29058_0:001067	87.875	2763	330	4	314	8587	1	2763	0	4770
TRINITY_DN67478_c0_g1	6973_0:004968	6973_0:004968	36.364	99	63	0	309	13	1555	1653	1e-09	55.5
TRINITY_DN67490_c0_g1	13037_0:0012d2	13037_0:0012d2	35.057	174	105	5	563	60	42	213	2.56e-21	90.1
TRINITY_DN67484_c0_g1	286706_0:00312a	286706_0:00312a	41.667	60	35	0	17	196	479	538	2.22e-10	57.4
TRINITY_DN67408_c0_g1	6973_0:00629f	6973_0:00629f	83.761	117	19	0	399	49	620	736	5.03e-58	194
TRINITY_DN20542_c0_g1	1218281_0:0033e7	1218281_0:0033e7	47.826	46	24	0	6	143	10	55	7.58e-07	47.4
TRINITY_DN20512_c0_g1	7260_0:0023bb	7260_0:0023bb	30.159	189	118	6	1332	793	101	284	7.82e-17	84.7
TRINITY_DN20535_c0_g1	609295_0:000767	609295_0:000767	96.875	32	1	0	97	2	1110	1141	1.2e-16	76.3
TRINITY_DN38056_c0_g1	132113_0:003465	132113_0:003465	28.986	138	81	4	80	442	14	151	5.25e-11	61.2
TRINITY_DN38046_c0_g1	39758_0:001c76	39758_0:001c76	40.678	177	92	5	90	599	202	372	1.79e-29	120
TRINITY_DN38021_c0_g1	30023_0:000911	30023_0:000911	25.843	534	346	14	16	1551	162	667	9.45e-40	155
TRINITY_DN38051_c0_g1	1218281_0:000726	1218281_0:000726	45.312	384	141	6	4644	3514	27	348	6.51e-63	221
TRINITY_DN38073_c0_g1	112268_0:00106a	112268_0:00106a	64.286	28	10	0	250	333	2158	2185	6.74e-06	45.1
TRINITY_DN38064_c0_g1	29058_0:000ce6	29058_0:000ce6	55.877	519	226	2	86	1636	14	531	0	593
TRINITY_DN38010_c0_g1	378494_0:0057b8	378494_0:0057b8	26.02	196	127	8	53	607	25	213	4.04e-07	52.8
TRINITY_DN38015_c0_g1	56086_0:003ba8	56086_0:003ba8	39.286	84	51	0	342	91	243	326	9.4e-14	71.6
TRINITY_DN38084_c0_g1	7029_0:001e7f	7029_0:001e7f	36.913	149	85	4	447	10	679	821	1.28e-20	88.6
TRINITY_DN72036_c0_g1	39758_0:000287	39758_0:000287	42.029	69	40	0	214	8	26	94	1.74e-13	61.2
TRINITY_DN72062_c0_g1	7213_0:0007fd	7213_0:0007fd	45.882	85	43	1	1	255	421	502	8.94e-22	89
TRINITY_DN71928_c0_g1	166361_0:0031ae	166361_0:0031ae	62.745	51	15	1	214	366	181	227	3.76e-12	63.2
TRINITY_DN71967_c0_g1	29058_0:000a02	29058_0:000a02	78.571	28	6	0	334	417	475	502	2.34e-10	58.5
TRINITY_DN49966_c0_g1	7029_0:0064af	7029_0:0064af	26.754	228	160	5	466	1140	219	442	2.45e-25	109
TRINITY_DN49977_c0_g2	454923_0:002eb7	454923_0:002eb7	39.024	82	49	1	1542	1787	64	144	5.39e-09	61.2
TRINITY_DN49960_c0_g1	143995_0:0015f3	143995_0:0015f3	36.806	144	77	5	381	800	3	136	5.95e-16	79.3
TRINITY_DN49978_c0_g1	6973_0:000cea	6973_0:000cea	32.292	192	129	1	336	911	583	773	2.43e-32	128
TRINITY_DN49955_c0_g1	77166_0:000147	77166_0:000147	28.041	296	203	6	5417	6283	6	298	1.52e-25	113
TRINITY_DN49965_c0_g1	83485_0:00109e	83485_0:00109e	44.304	79	30	3	3	239	1079	1143	2.87e-08	58.2
TRINITY_DN49928_c0_g1	197043_0:003763	197043_0:003763	41.379	58	34	0	1284	1457	1	58	1.69e-08	56.2
TRINITY_DN75611_c0_g1	197043_0:007693	197043_0:007693	36.552	145	88	1	752	318	73	213	3.45e-09	59.3
TRINITY_DN75696_c0_g1	7038_0:0014c3	7038_0:0014c3	34.177	79	51	1	243	7	275	352	9.28e-10	55.5
TRINITY_DN58301_c0_g1	7004_0:002eea	7004_0:002eea	29.952	207	134	5	2444	1833	43	241	5.49e-13	73.6
TRINITY_DN58247_c0_g1	7176_0:004639	7176_0:004639	45.876	388	118	7	1647	2810	433	728	1.93e-85	295
TRINITY_DN58302_c0_g1	7029_0:002a48	7029_0:002a48	26.303	403	221	6	1372	164	126	452	3.11e-39	149
TRINITY_DN58212_c0_g1	34740_0:002801	34740_0:002801	32.911	79	53	0	277	41	240	318	2.53e-06	50.1
TRINITY_DN58212_c1_g2	42026_0:0037ea	42026_0:0037ea	31.89	254	150	8	100	813	107	353	5.79e-25	105
TRINITY_DN58288_c0_g1	456900_0:00240b	456900_0:00240b	74.038	104	27	0	1632	1943	592	695	1.11e-40	160
TRINITY_DN58250_c3_g1	69820_0:00253d	69820_0:00253d	57.823	294	119	2	770	1639	1	293	2.72e-105	339
TRINITY_DN58250_c3_g2	222816_0:00196f	222816_0:00196f	29.443	377	208	9	739	1848	9	334	1.57e-30	127
TRINITY_DN58250_c3_g3	456900_0:000348	456900_0:000348	38.667	75	43	2	247	32	1	75	7.91e-08	51.2
TRINITY_DN58279_c1_g1	7395_0:000bef	7395_0:000bef	63.81	105	38	0	320	6	270	374	8.67e-40	141
TRINITY_DN58279_c2_g2	7395_0:000bef	7395_0:000bef	66	100	34	0	301	2	187	286	5.85e-43	150
TRINITY_DN58279_c2_g1	7395_0:000bef	7395_0:000bef	47.902	286	148	1	856	2	1	286	3.66e-84	285
TRINITY_DN58284_c1_g1	319348_0:00163d	319348_0:00163d	33.681	288	159	11	1140	319	2176	2445	1.04e-35	145
TRINITY_DN58257_c0_g1	1041015_0:000895	1041015_0:000895	32.743	113	60	5	69	380	1	106	9.88e-07	50.1
TRINITY_DN58209_c0_g1	29058_0:000716	29058_0:000716	96.552	29	1	0	89	3	127	155	3.63e-11	66.2
TRINITY_DN58220_c2_g1	7070_0:00118f	7070_0:00118f	23.288	292	199	7	2891	2061	1294	1575	1.11e-12	74.7
TRINITY_DN58226_c0_g1	69820_0:003b42	69820_0:003b42	32.374	139	89	2	2359	1958	10	148	1.59e-13	76.6
TRINITY_DN58216_c0_g1	315563_0:002aa9	315563_0:002aa9	40.237	169	94	3	918	427	19	185	1.14e-31	129
TRINITY_DN58283_c6_g1	219809_0:002a00	219809_0:002a00	34.132	167	110	0	1772	2272	258	424	5.03e-25	111
TRINITY_DN58208_c0_g1	520822_0:0005ac	520822_0:0005ac	27.798	277	185	6	463	1281	1634	1899	3.66e-16	86.3
TRINITY_DN58269_c0_g1	29058_0:0029e2	29058_0:0029e2	86.207	29	4	0	2432	2346	129	157	1.43e-09	63.5
TRINITY_DN58251_c1_g1	319348_0:00163d	319348_0:00163d	35.211	284	179	3	130	978	2174	2453	9.72e-48	189
TRINITY_DN58248_c0_g1	143995_0:0015f3	143995_0:0015f3	28.346	254	165	11	1150	1893	5	247	9.87e-17	88.2
TRINITY_DN58255_c0_g1	1049336_0:004750	1049336_0:004750	26.119	268	179	7	2782	3546	307	568	2.79e-10	67
TRINITY_DN58265_c0_g1	7029_0:006dee	7029_0:006dee	53.247	77	36	0	54	284	133	209	2.68e-20	93.2
TRINITY_DN58273_c2_g1	1049336_0:0049c1	1049336_0:0049c1	65.574	61	21	0	338	156	218	278	6.26e-21	87.4
TRINITY_DN58243_c1_g1	29058_0:001e18	29058_0:001e18	76.281	527	125	0	2501	4081	16	542	0	860
TRINITY_DN58219_c0_g1	39758_0:00443c	39758_0:00443c	24.585	301	207	9	2296	1439	1510	1805	1.3e-14	80.5
TRINITY_DN70225_c0_g1	520822_0:0005ac	520822_0:0005ac	26.86	242	141	6	34	654	1691	1931	5.89e-13	72.4
TRINITY_DN70243_c0_g1	132113_0:003a9e	132113_0:003a9e	43.519	108	59	1	368	51	77	184	2.36e-23	95.5
TRINITY_DN70268_c0_g1	1218281_0:0004be	1218281_0:0004be	51.389	72	34	1	1	216	39	109	1.43e-18	77.4
TRINITY_DN70210_c0_g1	34740_0:002801	34740_0:002801	48.78	41	21	0	285	407	169	209	4.54e-06	46.2
TRINITY_DN70220_c0_g1	7091_0:000d07	7091_0:000d07	100	23	0	0	71	3	1304	1326	7.77e-10	57
TRINITY_DN70229_c0_g1	1155016_0:0030fd	1155016_0:0030fd	41.538	130	72	2	428	42	81	207	1.72e-22	93.6
TRINITY_DN35059_c0_g1	69820_0:002ee2	69820_0:002ee2	38.462	52	32	0	452	297	399	450	2.75e-06	47.4
TRINITY_DN35067_c0_g1	34740_0:0039ef	34740_0:0039ef	40.323	62	37	0	715	900	1413	1474	1.01e-17	56.6
TRINITY_DN35001_c0_g1	113334_0:000dc4	113334_0:000dc4	88.462	26	3	0	80	3	1	26	6.23e-07	52.4
TRINITY_DN35054_c0_g1	197043_0:0076d9	197043_0:0076d9	34.444	90	59	0	304	35	793	882	1.61e-12	63.5
TRINITY_DN35056_c0_g2	69820_0:002708	69820_0:002708	85.253	495	73	0	194	1678	1	495	0	877
TRINITY_DN94103_c0_g1	64838_0:00000d	64838_0:00000d	42.188	128	69	2	15	383	147	274	1.45e-28	110
TRINITY_DN94091_c0_g1	7539_0:002dd2	7539_0:002dd2	43.333	60	34	0	194	15	297	356	2.02e-08	53.1
TRINITY_DN94068_c0_g1	7375_0:000ece	7375_0:000ece	45.312	64	34	1	189	1	71	134	9.73e-12	60.5
TRINITY_DN94070_c0_g1	7395_0:003ad6	7395_0:003ad6	35.714	140	80	2	1	417	1581	1711	1.42e-20	88.2
TRINITY_DN94033_c0_g1	133901_0:001b64	133901_0:001b64	50	48	21	1	217	351	670	717	3.72e-08	51.6
TRINITY_DN94055_c0_g1	7004_0:0001cb	7004_0:0001cb	41.935	62	36	0	3	188	517	578	2.65e-09	53.1
TRINITY_DN90074_c0_g1	6973_0:002efc	6973_0:002efc	63.559	118	43	0	365	12	125	242	3.83e-45	155
TRINITY_DN90063_c0_g1	1218281_0:00009f	1218281_0:00009f	53.012	83	37	1	251	3	352	432	1.58e-25	99.8
TRINITY_DN90080_c0_g1	7130_0:001796	7130_0:001796	44.554	101	56	0	627	325	29	129	1.25e-25	105
TRINITY_DN90040_c0_g1	34740_0:003b90	34740_0:003b90	46.053	76	41	0	228	1	517	592	1.07e-18	79.7
TRINITY_DN90054_c0_g1	7029_0:00799d	7029_0:00799d	58.442	77	31	1	249	22	667	743	9.36e-21	85.9
TRINITY_DN90028_c0_g1	132113_0:00108c	132113_0:00108c	62.857	70	26	0	216	7	979	1048	9.85e-23	91.3
TRINITY_DN27788_c1_g1	7493_0:0006f6	7493_0:0006f6	30.303	165	95	5	456	13	39	200	3.49e-08	57
TRINITY_DN27733_c0_g1	40932_0:004c9c	40932_0:004c9c	42.857	84	48	0	516	265	559	642	1.11e-14	72.4
TRINITY_DN27717_c0_g1	79782_0:002aa6	79782_0:002aa6	35.106	94	55	3	299	30	114	205	1.37e-06	47.4
TRINITY_DN27759_c0_g1	13249_0:00012b	13249_0:00012b	40.254	236	139	2	1	705	86	320	9.55e-51	179
TRINITY_DN27743_c0_g1	7029_0:00757d	7029_0:00757d	29.02	255	172	4	1509	748	94	340	1.42e-09	62.8
TRINITY_DN27737_c0_g1	7425_0:000b0c	7425_0:000b0c	28.693	352	229	11	1246	227	4	345	1.39e-33	130
TRINITY_DN27702_c0_g1	143995_0:0021d6	143995_0:0021d6	88.722	133	15	0	663	265	35	167	1.86e-69	220
TRINITY_DN27749_c0_g1	1218281_0:000066	1218281_0:000066	35.922	103	61	3	315	13	154	253	6.37e-10	59.3
TRINITY_DN27783_c0_g1	1049336_0:000c74	1049336_0:000c74	51.935	310	102	3	928	8	302	567	8.64e-99	303
TRINITY_DN27765_c0_g1	29058_0:001fd6	29058_0:001fd6	84.868	152	18	2	61	504	1	151	6.5e-67	206
TRINITY_DN27742_c0_g1	7394_0:0025a1	7394_0:0025a1	44.248	226	122	2	21	692	278	501	5.3e-54	191
TRINITY_DN27742_c1_g1	7394_0:0025a1	7394_0:0025a1	55	60	27	0	1	180	442	501	1.41e-18	80.5
TRINITY_DN27742_c2_g1	7394_0:0025a1	7394_0:0025a1	44.382	178	95	2	1	528	280	455	1.59e-45	161
TRINITY_DN74933_c0_g1	1218281_0:002dc0	1218281_0:002dc0	40.278	72	42	1	230	18	341	412	2.13e-11	65.5
TRINITY_DN74959_c0_g1	133901_0:000269	133901_0:000269	65.323	124	35	4	2	370	442	558	1.51e-42	150
TRINITY_DN73964_c0_g1	13249_0:000407	13249_0:000407	40.26	77	46	0	339	569	207	283	1.29e-11	64.3
TRINITY_DN74683_c0_g1	6973_0:001cef	6973_0:001cef	62.195	82	31	0	247	2	529	610	1.6e-21	88.2
TRINITY_DN74678_c0_g1	79782_0:002aa6	79782_0:002aa6	63.953	86	31	0	260	3	426	511	6.58e-33	121
TRINITY_DN14794_c0_g1	156304_0:002691	156304_0:002691	30.508	118	64	4	381	82	132	249	1.47e-07	50.4
TRINITY_DN14727_c0_g1	69820_0:0027b5	69820_0:0027b5	89.053	475	48	2	1425	1	17	487	0	786
TRINITY_DN14709_c0_g1	6973_0:00667d	6973_0:00667d	32.258	93	62	1	281	3	574	665	6.73e-13	64.3
TRINITY_DN14738_c0_g1	69820_0:00074a	69820_0:00074a	60.345	58	23	0	562	389	321	378	2.48e-15	74.7
TRINITY_DN14783_c0_g1	133901_0:0001f2	133901_0:0001f2	34.737	95	59	1	510	785	1164	1258	6.14e-06	50.1
TRINITY_DN14758_c0_g1	7395_0:000c68	7395_0:000c68	62.676	142	53	0	426	1	855	996	6.52e-54	183
TRINITY_DN14731_c0_g1	40932_0:004c9c	40932_0:004c9c	34.118	170	95	4	167	643	385	548	3.33e-21	92.8
TRINITY_DN14765_c0_g1	7394_0:000fef	7394_0:000fef	33.333	150	96	1	454	17	2692	2841	4.39e-15	76.3
TRINITY_DN14707_c0_g1	39758_0:002059	39758_0:002059	36.066	61	38	1	5	184	253	313	1.25e-07	48.1
TRINITY_DN8938_c0_g1	13249_0:0039ea	13249_0:0039ea	61.207	116	45	0	1	348	42	157	8.76e-36	124
TRINITY_DN8953_c0_g1	40932_0:004c9c	40932_0:004c9c	37.226	137	73	2	381	7	349	484	4e-21	89
TRINITY_DN8986_c0_g1	113334_0:0013fe	113334_0:0013fe	54.255	188	69	4	14	577	35	205	7.53e-45	159
TRINITY_DN8997_c0_g1	69820_0:000865	69820_0:000865	96.552	29	1	0	377	463	535	563	5.23e-12	63.9
TRINITY_DN8924_c0_g1	6973_0:002f85	6973_0:002f85	74.242	66	17	0	68	265	295	360	5.62e-15	69.7
TRINITY_DN8924_c0_g2	39758_0:000f8c	39758_0:000f8c	65	140	49	0	352	771	15	154	1.57e-46	155
TRINITY_DN8968_c0_g1	108931_0:0009f6	108931_0:0009f6	28.662	157	102	4	831	376	556	707	1.3e-10	65.9
TRINITY_DN8952_c0_g1	69319_0:00088f	69319_0:00088f	31.313	297	192	6	998	1882	2197	2483	2.75e-29	127
TRINITY_DN45563_c0_g1	69820_0:0034cd	69820_0:0034cd	46.591	176	94	0	534	7	26	201	3.41e-47	158
TRINITY_DN45523_c0_g1	121225_0:0025ed	121225_0:0025ed	42.466	73	41	1	220	2	395	466	1.36e-09	61.2
TRINITY_DN45569_c0_g1	34720_0:001aed	34720_0:001aed	95.652	23	1	0	505	573	423	445	1.69e-06	48.9
TRINITY_DN45550_c0_g1	411798_0:001089	411798_0:001089	35.772	123	69	4	2	358	266	382	1.27e-08	53.5
TRINITY_DN45568_c0_g2	1218281_0:00023d	1218281_0:00023d	24.79	238	157	8	508	1179	414	643	1.29e-06	52.4
TRINITY_DN45578_c0_g1	7029_0:0066a2	7029_0:0066a2	27.979	193	123	6	3060	2491	935	1114	1.7e-09	65.1
TRINITY_DN19558_c0_g1	56086_0:0020f2	56086_0:0020f2	46.875	64	34	0	38	229	1111	1174	1.27e-17	76.6
TRINITY_DN19524_c0_g1	34740_0:0039ef	34740_0:0039ef	41.573	89	51	1	267	533	1341	1428	1.12e-13	69.7
TRINITY_DN19500_c0_g2	6973_0:001cce	6973_0:001cce	81.319	91	17	0	2	274	326	416	2.12e-47	162
TRINITY_DN67907_c0_g1	133901_0:003a83	133901_0:003a83	70.455	44	13	0	135	4	4	47	5.7e-13	65.9
TRINITY_DN67940_c0_g1	7130_0:003495	7130_0:003495	31.183	93	64	0	369	91	531	623	5.11e-12	63.9
TRINITY_DN67942_c0_g1	1049336_0:0016c3	1049336_0:0016c3	61.207	116	45	0	1	348	223	338	1.62e-41	146
TRINITY_DN67968_c0_g1	67767_0:001421	67767_0:001421	50	98	49	0	316	23	1212	1309	4.6e-24	99
TRINITY_DN67918_c0_g1	39758_0:00422f	39758_0:00422f	38.71	124	69	4	33	401	1239	1356	6.75e-17	77.4
TRINITY_DN67936_c0_g1	378494_0:0001e7	378494_0:0001e7	41.414	99	58	0	799	503	170	268	8.36e-19	87.8
TRINITY_DN67986_c0_g1	132113_0:002ec0	132113_0:002ec0	29.63	243	161	5	815	111	85	325	9.48e-20	90.9
TRINITY_DN82992_c0_g1	378494_0:0068ae	378494_0:0068ae	58.14	86	34	1	260	3	246	329	1.95e-27	105
TRINITY_DN83001_c0_g1	51655_0:003ffe	51655_0:003ffe	59.155	142	33	4	4	354	153	294	4.96e-44	148
TRINITY_DN82910_c0_g1	1049336_0:002252	1049336_0:002252	77.778	27	6	0	107	27	8	34	9.25e-07	46.2
TRINITY_DN5425_c0_g1	62324_0:0006f0	62324_0:0006f0	57.798	109	46	0	343	17	257	365	6.27e-39	139
TRINITY_DN5418_c0_g1	7282_0:000815	7282_0:000815	47.458	177	88	3	533	12	6	180	1.3e-33	121
TRINITY_DN5495_c0_g1	680683_0:0035fd	680683_0:0035fd	96.296	27	1	0	83	3	180	206	1.03e-09	58.9
TRINITY_DN11662_c0_g1	34740_0:000357	34740_0:000357	61.765	34	13	0	7	108	217	250	3.74e-07	47.4
TRINITY_DN11693_c0_g1	7029_0:007c32	7029_0:007c32	46.032	63	34	0	206	18	562	624	4.89e-07	46.2
TRINITY_DN11656_c0_g1	7004_0:000e38	7004_0:000e38	71.429	28	8	0	275	358	242	269	6.52e-08	51.2
TRINITY_DN10167_c0_g1	69820_0:001b4f	69820_0:001b4f	77.778	27	6	0	264	184	661	687	6.84e-08	49.7
TRINITY_DN10152_c0_g1	6973_0:0064c8	6973_0:0064c8	64.706	34	12	0	102	1	56	89	1.53e-09	55.5
TRINITY_DN10125_c0_g1	29058_0:0009ad	29058_0:0009ad	78.723	47	9	1	256	116	372	417	7.13e-15	69.3
TRINITY_DN10109_c0_g1	34740_0:0039ef	34740_0:0039ef	44.706	85	44	2	252	1	1243	1325	1.49e-15	72
TRINITY_DN10131_c0_g1	568069_0:004242	568069_0:004242	47.107	121	58	1	2	364	345	459	6.06e-33	122
TRINITY_DN98013_c0_g1	29058_0:00186e	29058_0:00186e	75.862	29	7	0	1	87	976	1004	3.11e-08	52.8
TRINITY_DN98018_c0_g1	13037_0:0008b3	13037_0:0008b3	95.455	22	1	0	446	381	463	484	4.13e-07	49.7
TRINITY_DN98075_c0_g1	7394_0:0002d1	7394_0:0002d1	72	25	7	0	6	80	967	991	3.84e-06	44.7
TRINITY_DN15130_c0_g1	7029_0:007afa	7029_0:007afa	74.648	142	36	0	547	122	546	687	3.07e-64	210
TRINITY_DN15190_c0_g1	6973_0:0014bc	6973_0:0014bc	24.352	193	128	4	75	602	84	275	3.74e-09	59.3
TRINITY_DN15123_c0_g1	51655_0:004105	51655_0:004105	54.545	77	21	2	191	3	1	77	2.83e-14	76.3
TRINITY_DN15133_c0_g1	28612_0:005b74	28612_0:005b74	36.283	113	69	2	333	662	77	189	1.97e-08	55.8
TRINITY_DN15193_c0_g2	13037_0:0010c7	13037_0:0010c7	78.571	28	6	0	429	346	42	69	1.05e-08	54.3
TRINITY_DN46942_c0_g1	45779_0:0017b1	45779_0:0017b1	100	41	0	0	291	413	1	41	4.11e-21	89.4
TRINITY_DN46927_c0_g1	69820_0:001960	69820_0:001960	89.655	29	3	0	1375	1461	15	43	1.47e-08	58.9
TRINITY_DN46917_c0_g1	1049336_0:00070e	1049336_0:00070e	26.796	362	216	11	344	1354	13	350	1.08e-13	75.1
TRINITY_DN46937_c0_g1	7539_0:002dd2	7539_0:002dd2	36.066	61	39	0	108	290	189	249	7.2e-07	47
TRINITY_DN46964_c0_g2	197043_0:0074ed	197043_0:0074ed	35.714	70	45	0	899	1108	432	501	2.38e-07	55.5
TRINITY_DN46968_c0_g1	88501_0:0004e2	88501_0:0004e2	45.098	102	56	0	890	1195	1323	1424	8.19e-25	115
TRINITY_DN78440_c0_g1	39758_0:001061	39758_0:001061	36.765	68	35	1	240	37	213	272	3.13e-07	47.4
TRINITY_DN78442_c0_g1	104452_0:003eb3	104452_0:003eb3	22.776	281	187	12	814	23	28	295	2.02e-06	50.8
TRINITY_DN78410_c0_g1	378494_0:0001ac	378494_0:0001ac	55.385	65	29	0	195	1	2	66	5.36e-17	75.5
TRINITY_DN53628_c0_g1	45779_0:001266	45779_0:001266	84.615	26	4	0	1	78	947	972	5.2e-10	59.3
TRINITY_DN53684_c0_g1	197043_0:003763	197043_0:003763	56	50	22	0	922	1071	11	60	7.96e-11	64.3
TRINITY_DN53695_c0_g1	74869_0:003068	74869_0:003068	51.634	153	74	0	743	285	131	283	1.03e-58	189
TRINITY_DN53695_c0_g2	6973_0:002f85	6973_0:002f85	78.571	98	21	0	338	45	34	131	3.79e-52	174
TRINITY_DN53679_c0_g1	39758_0:0030ca	39758_0:0030ca	61.905	147	52	2	1007	1438	226	371	5.1e-48	178
TRINITY_DN53641_c0_g1	246812_0:001817	246812_0:001817	55.02	249	108	1	896	162	3	251	4.08e-81	248
TRINITY_DN53660_c1_g1	104452_0:0001bc	104452_0:0001bc	48.438	64	29	2	804	983	93	156	3.03e-09	59.7
TRINITY_DN53676_c0_g1	199890_0:001258	199890_0:001258	45.312	64	29	2	356	165	415	472	7.06e-08	52.4
TRINITY_DN53646_c0_g1	29058_0:001388	29058_0:001388	98.024	253	4	1	759	1	1	252	1.42e-150	437
TRINITY_DN53646_c1_g1	29058_0:001388	29058_0:001388	98.758	161	2	0	2	484	372	532	1.59e-100	302
TRINITY_DN53646_c1_g2	680683_0:001ac5	680683_0:001ac5	93.75	96	6	0	2318	2031	14	109	3.93e-56	189
TRINITY_DN53646_c1_g3	69820_0:0032ef	69820_0:0032ef	100	135	0	0	405	1	245	379	1.23e-93	284
TRINITY_DN53622_c0_g2	7282_0:002b1b	7282_0:002b1b	31.304	230	122	10	97	759	60	262	1.1e-13	75.9
TRINITY_DN53621_c1_g1	7130_0:00148a	7130_0:00148a	77.419	31	7	0	94	2	160	190	5.34e-08	52.8
TRINITY_DN53666_c1_g1	88501_0:002ef1	88501_0:002ef1	35.814	215	129	5	801	163	63	270	1.16e-30	127
TRINITY_DN53665_c0_g1	7160_0:003b69	7160_0:003b69	37.222	180	109	2	132	659	700	879	1.72e-28	115
TRINITY_DN53624_c0_g1	39758_0:00369c	39758_0:00369c	25.503	149	102	2	1479	1060	591	739	2.98e-07	55.8
TRINITY_DN53631_c0_g1	45779_0:000d7c	45779_0:000d7c	26.689	296	177	10	898	74	175	451	7.63e-16	79.7
TRINITY_DN46815_c0_g1	113334_0:0029a8	113334_0:0029a8	63.636	44	10	1	134	3	80	117	1.15e-09	55.5
TRINITY_DN46872_c0_g1	29058_0:0007ed	29058_0:0007ed	79.412	34	7	0	157	56	262	295	4.72e-11	61.2
TRINITY_DN46855_c0_g1	133901_0:0001f2	133901_0:0001f2	36.709	79	47	1	1246	1019	1180	1258	6.51e-08	57
TRINITY_DN46894_c0_g1	29058_0:001fc5	29058_0:001fc5	69.942	173	52	0	3	521	145	317	1.25e-90	275
TRINITY_DN46884_c0_g1	29053_0:00198f	29053_0:00198f	79.167	24	5	0	390	319	392	415	4.32e-06	46.2
TRINITY_DN46813_c0_g1	29058_0:00240d	29058_0:00240d	57.292	96	41	0	289	2	150	245	9.35e-31	114
TRINITY_DN46825_c0_g1	319348_0:001836	319348_0:001836	59.146	164	63	2	959	480	635	798	5.35e-57	198
TRINITY_DN46895_c0_g1	1218281_0:000239	1218281_0:000239	44.348	115	58	1	557	231	378	492	5.06e-21	91.3
TRINITY_DN46880_c0_g1	29058_0:0010e9	29058_0:0010e9	79.339	242	49	1	20	745	1	241	6.21e-141	397
TRINITY_DN84919_c0_g1	51655_0:00419b	51655_0:00419b	38.739	111	54	3	316	2	17	119	1.82e-11	64.3
TRINITY_DN84929_c0_g1	29058_0:002344	29058_0:002344	92.444	225	17	0	913	239	1	225	3.23e-158	445
TRINITY_DN84951_c0_g1	7004_0:0043c0	7004_0:0043c0	29.804	255	147	9	264	953	37	284	2.48e-15	80.1
TRINITY_DN84944_c0_g1	7167_0:000e86	7167_0:000e86	83.146	89	15	0	3	269	1600	1688	9.19e-48	163
TRINITY_DN84921_c0_g1	74869_0:0030a5	74869_0:0030a5	38.71	62	38	0	273	88	147	208	7.54e-07	46.6
TRINITY_DN84908_c0_g1	45779_0:001266	45779_0:001266	53.968	63	28	1	318	130	1660	1721	8.29e-10	56.6
TRINITY_DN84948_c0_g1	7130_0:000b5c	7130_0:000b5c	80.769	26	5	0	541	464	162	187	4.61e-06	47.4
TRINITY_DN28951_c0_g1	7029_0:001e7f	7029_0:001e7f	30.914	372	238	6	1107	4	614	970	4.3e-44	164
TRINITY_DN28993_c0_g1	74869_0:003068	74869_0:003068	86.441	59	8	0	178	2	111	169	9.18e-32	117
TRINITY_DN28940_c0_g1	69820_0:00076c	69820_0:00076c	62.879	132	48	1	1	393	49	180	5.06e-52	173
TRINITY_DN28974_c0_g1	39758_0:000c02	39758_0:000c02	34.021	97	56	3	3	275	116	210	1.15e-09	55.5
TRINITY_DN28933_c0_g1	29058_0:000b78	29058_0:000b78	82.143	28	5	0	2	85	625	652	2.05e-08	54.3
TRINITY_DN7586_c0_g1	69820_0:0031c0	69820_0:0031c0	96.875	32	1	0	98	3	1122	1153	2.77e-14	68.9
TRINITY_DN7533_c0_g1	30023_0:001b72	30023_0:001b72	44.681	47	26	0	142	2	2	48	3.26e-07	52.8
TRINITY_DN7504_c0_g1	79782_0:002a06	79782_0:002a06	85.149	101	15	0	304	2	362	462	5.4e-55	181
TRINITY_DN7512_c0_g1	29058_0:000bed	29058_0:000bed	73.913	23	6	0	3	71	343	365	6.84e-06	45.4
TRINITY_DN7570_c0_g1	69820_0:0024e1	69820_0:0024e1	38.824	85	6	1	256	2	401	439	2.3e-09	53.5
TRINITY_DN7573_c0_g1	680683_0:0022c2	680683_0:0022c2	54.348	46	21	0	140	3	10	55	1.83e-10	56.2
TRINITY_DN93354_c0_g1	6973_0:0046e7	6973_0:0046e7	54.167	48	19	1	231	374	1	45	7.4e-08	50.8
TRINITY_DN93347_c0_g1	1049336_0:0001cb	1049336_0:0001cb	42.424	165	90	1	480	1	1019	1183	1.61e-29	114
TRINITY_DN93401_c0_g1	1218281_0:003234	1218281_0:003234	44.037	109	61	0	327	1	498	606	3.93e-08	51.6
TRINITY_DN81365_c0_g1	7130_0:003495	7130_0:003495	34.4	125	70	3	392	45	488	609	1.48e-12	64.7
TRINITY_DN81349_c0_g1	7130_0:003495	7130_0:003495	57.353	68	29	0	207	4	213	280	4.17e-20	85.1
TRINITY_DN81344_c0_g1	133901_0:002c2c	133901_0:002c2c	28.736	87	59	2	267	16	258	344	6.18e-09	52.8
TRINITY_DN81375_c0_g1	7536_0:000492	7536_0:000492	34.409	93	59	1	324	52	227	319	1.22e-08	52.8
TRINITY_DN81368_c0_g1	133901_0:000248	133901_0:000248	61.538	78	30	0	1	234	127	204	1.13e-29	107
TRINITY_DN93998_c0_g1	7397_0:004a5a	7397_0:004a5a	44.898	98	53	1	328	621	40	136	3.22e-24	101
TRINITY_DN93927_c0_g1	307658_0:000998	307658_0:000998	100	131	0	0	394	2	247	377	2.99e-89	273
TRINITY_DN93994_c0_g1	1049336_0:0015fe	1049336_0:0015fe	76.984	126	29	0	9	386	377	502	2.17e-36	132
TRINITY_DN53996_c0_g1	597456_0:0003a4	597456_0:0003a4	37.931	58	34	1	161	334	267	322	2.44e-07	51.2
TRINITY_DN53927_c0_g1	45779_0:001266	45779_0:001266	75	28	7	0	85	2	1674	1701	2.6e-07	53.9
TRINITY_DN53912_c0_g1	29058_0:002f3a	29058_0:002f3a	60.777	283	108	2	844	2	36	317	2.73e-118	350
TRINITY_DN53950_c0_g1	7029_0:0016eb	7029_0:0016eb	26.554	177	125	3	10	531	822	996	2.94e-13	69.3
TRINITY_DN53948_c0_g1	77166_0:000147	77166_0:000147	31.941	407	257	9	2241	1045	8	402	9.59e-57	203
TRINITY_DN53944_c0_g1	7091_0:002c93	7091_0:002c93	100	29	0	0	87	1	122	150	3.86e-10	62.4
TRINITY_DN53978_c1_g1	29058_0:00146b	29058_0:00146b	70.779	154	45	0	67	528	47	200	4.66e-77	231
TRINITY_DN53997_c0_g1	69820_0:00076b	69820_0:00076b	58.654	104	43	0	723	412	417	520	4.27e-32	124
TRINITY_DN53970_c0_g2	39758_0:004c96	39758_0:004c96	53.774	212	98	0	1282	1917	627	838	1.39e-69	240
TRINITY_DN31921_c0_g1	197043_0:0074ed	197043_0:0074ed	36.765	68	43	0	211	8	428	495	2.21e-09	56.2
TRINITY_DN31961_c0_g1	7395_0:003a35	7395_0:003a35	95.652	23	1	0	3	71	61	83	1.19e-09	57
TRINITY_DN31908_c0_g1	29058_0:002313	29058_0:002313	76.923	26	6	0	316	393	83	108	2.86e-06	46.6
TRINITY_DN31931_c0_g1	51655_0:001b39	51655_0:001b39	80.769	26	5	0	402	325	390	415	1.82e-06	47.4
TRINITY_DN31920_c0_g1	69820_0:00275b	69820_0:00275b	62.5	40	15	0	323	442	480	519	2.09e-10	59.3
TRINITY_DN31976_c0_g1	34740_0:000183	34740_0:000183	33.333	102	15	1	3	308	337	385	2.29e-10	57.4
TRINITY_DN57635_c0_g1	29058_0:001c9a	29058_0:001c9a	97.772	404	8	1	1638	427	1	403	0	812
TRINITY_DN57657_c0_g1	7004_0:0027fa	7004_0:0027fa	36.712	888	520	16	353	2923	104	980	1.26e-169	536
TRINITY_DN57646_c0_g1	319348_0:0016bd	319348_0:0016bd	35.802	81	49	1	970	1212	105	182	1.17e-07	56.6
TRINITY_DN57625_c0_g1	69820_0:00083d	69820_0:00083d	82.075	318	57	0	123	1076	1	318	0	576
TRINITY_DN57696_c1_g1	62324_0:00004e	62324_0:00004e	34.434	212	127	6	314	922	26	234	3.23e-26	112
TRINITY_DN57696_c2_g1	7004_0:002ba2	7004_0:002ba2	44.444	90	49	1	788	519	1131	1219	2.33e-19	89.4
TRINITY_DN57673_c0_g1	7395_0:000c68	7395_0:000c68	26.51	298	185	8	1023	226	755	1050	8.6e-16	82.8
TRINITY_DN57664_c0_g1	45779_0:001266	45779_0:001266	58.025	162	68	0	491	6	1501	1662	8.34e-46	162
TRINITY_DN57634_c0_g1	1629725_0:0017df	1629725_0:0017df	33.206	262	149	9	183	926	137	386	3.88e-31	123
TRINITY_DN57658_c0_g1	104452_0:003088	104452_0:003088	76.087	46	7	1	428	291	527	568	2.64e-12	71.2
TRINITY_DN57653_c0_g2	67767_0:003053	67767_0:003053	30.189	212	133	5	29	640	18	222	1.07e-22	98.2
TRINITY_DN57612_c0_g1	34740_0:00245c	34740_0:00245c	33.921	227	140	6	4	669	552	773	4.21e-18	84.7
TRINITY_DN57680_c0_g1	246812_0:001817	246812_0:001817	55.422	249	108	2	146	886	3	250	1.92e-74	236
TRINITY_DN57642_c0_g1	6973_0:000595	6973_0:000595	38.779	606	303	9	2	1813	655	1194	7.84e-119	383
TRINITY_DN57671_c0_g1	286306_0:000b3f	286306_0:000b3f	38.012	171	106	0	518	6	630	800	1.58e-28	123
TRINITY_DN57629_c0_g1	123851_0:00487c	123851_0:00487c	40.299	67	39	1	67	267	1	66	1.59e-09	55.5
TRINITY_DN57684_c0_g1	39758_0:00422f	39758_0:00422f	52.632	437	169	3	238	1434	1206	1642	4.26e-147	464
TRINITY_DN57666_c0_g1	42026_0:002337	42026_0:002337	29.861	288	197	5	997	140	59	343	3.15e-37	145
TRINITY_DN57679_c0_g1	29058_0:0032dc	29058_0:0032dc	56.923	65	28	0	2	196	455	519	3.21e-14	75.1
TRINITY_DN11273_c0_g1	110193_0:002c81	110193_0:002c81	53.704	54	19	2	3	149	283	335	1.52e-12	63.2
TRINITY_DN11257_c0_g1	1049336_0:000c76	1049336_0:000c76	40.171	117	69	1	7	354	44	160	1.2e-20	94.7
TRINITY_DN11221_c0_g1	51655_0:003e4c	51655_0:003e4c	54.913	173	76	1	528	10	129	299	1.78e-62	196
TRINITY_DN14571_c0_g1	34740_0:0013c6	34740_0:0013c6	93.75	32	2	0	1	96	564	595	2.01e-10	61.2
TRINITY_DN14574_c0_g1	133901_0:000422	133901_0:000422	44.615	65	34	2	3	197	267	329	2.41e-06	47.4
TRINITY_DN14541_c0_g1	7130_0:002650	7130_0:002650	71.429	42	11	1	300	425	318	358	4.24e-10	58.2
TRINITY_DN14524_c0_g1	7091_0:001f61	7091_0:001f61	86.486	37	5	0	307	417	160	196	3.25e-16	75.5
TRINITY_DN67111_c0_g1	51655_0:003c5b	51655_0:003c5b	61.864	118	44	1	1	351	52	169	2.23e-46	159
TRINITY_DN67131_c0_g1	39758_0:000c02	39758_0:000c02	33.333	276	155	7	394	1191	346	602	5.89e-33	137
TRINITY_DN67177_c0_g1	133901_0:003d5e	133901_0:003d5e	43.373	83	43	2	251	3	178	256	3.26e-16	72
TRINITY_DN67146_c0_g1	39758_0:00443c	39758_0:00443c	23.925	372	250	14	3230	2187	1519	1881	4.81e-12	72.8
TRINITY_DN67154_c0_g1	7395_0:003a24	7395_0:003a24	47.945	73	34	2	11	226	1328	1397	1.24e-12	72
TRINITY_DN67157_c0_g1	133901_0:000422	133901_0:000422	40.845	71	39	1	214	2	261	328	7.69e-08	48.9
TRINITY_DN67141_c0_g1	1218281_0:0000cd	1218281_0:0000cd	31.538	130	89	0	619	230	547	676	1.04e-14	73.9
TRINITY_DN67194_c0_g1	7176_0:002c59	7176_0:002c59	49.677	155	78	0	466	2	13	167	2.69e-37	137
TRINITY_DN67183_c1_g1	7375_0:0029f2	7375_0:0029f2	46.5	200	101	4	685	98	352	549	2.95e-51	176
TRINITY_DN53323_c0_g1	69820_0:002590	69820_0:002590	83.333	24	4	0	74	3	416	439	3.62e-07	49.3
TRINITY_DN53338_c0_g1	1049336_0:00161e	1049336_0:00161e	51.273	275	103	4	902	78	300	543	7.09e-65	216
TRINITY_DN53338_c1_g1	319348_0:00349b	319348_0:00349b	53.216	171	79	1	510	1	259	429	3.48e-47	165
TRINITY_DN53338_c2_g1	319348_0:00349b	319348_0:00349b	64.179	67	24	0	202	2	298	364	1.06e-21	88.2
TRINITY_DN53399_c0_g1	568069_0:0051eb	568069_0:0051eb	24.59	183	128	4	1268	726	4038	4212	1.49e-08	60.1
TRINITY_DN53388_c0_g1	13037_0:000702	13037_0:000702	46.715	137	69	1	424	14	179	311	4.16e-20	91.7
TRINITY_DN53375_c0_g1	34720_0:000b23	34720_0:000b23	64	50	18	0	78	227	1	50	6.83e-19	75.5
TRINITY_DN53389_c0_g1	315563_0:000051	315563_0:000051	27.66	94	68	0	607	326	587	680	2.26e-07	54.7
TRINITY_DN53357_c0_g1	7176_0:001740	7176_0:001740	61.972	71	22	2	949	1158	519	585	3.3e-18	89
TRINITY_DN53331_c0_g1	7260_0:000239	7260_0:000239	34.951	103	64	2	673	978	6	106	3.31e-13	70.1
TRINITY_DN53367_c1_g1	1049336_0:002c5a	1049336_0:002c5a	46.186	236	113	8	3	689	61	289	7.01e-52	179
TRINITY_DN53326_c1_g1	568069_0:004612	568069_0:004612	45.312	64	34	1	9	200	815	877	4.18e-14	66.2
TRINITY_DN53326_c1_g2	104688_0:0025c6	104688_0:0025c6	41.27	63	36	1	3	191	181	242	1.48e-11	59.3
TRINITY_DN53326_c1_g3	104688_0:0025c6	104688_0:0025c6	35.484	124	76	3	25	387	120	242	1.15e-18	81.6
TRINITY_DN53352_c0_g1	6973_0:003a50	6973_0:003a50	56.716	67	29	0	202	2	20	86	7.09e-19	80.1
TRINITY_DN53373_c0_g1	29058_0:001e18	29058_0:001e18	74.074	27	7	0	724	644	461	487	3.96e-06	48.9
TRINITY_DN53311_c0_g1	7029_0:001e7f	7029_0:001e7f	30.526	95	57	3	1115	849	913	1004	6.39e-07	53.5
TRINITY_DN30677_c0_g1	39758_0:00422f	39758_0:00422f	70	30	9	0	412	323	1266	1295	4.09e-06	46.6
TRINITY_DN30653_c0_g1	29058_0:002f37	29058_0:002f37	62.353	85	3	1	256	2	209	264	2.57e-24	95.9
TRINITY_DN30651_c1_g1	6973_0:001e06	6973_0:001e06	27.273	110	73	2	400	80	408	513	8.26e-08	51.2
TRINITY_DN27161_c0_g1	286306_0:001f2b	286306_0:001f2b	92.593	27	2	0	83	3	990	1016	1.62e-09	56.2
TRINITY_DN66490_c0_g1	40932_0:001095	40932_0:001095	27.306	271	170	10	412	1224	947	1190	5.99e-15	80.9
TRINITY_DN66418_c0_g1	6973_0:0003ca	6973_0:0003ca	33.54	161	96	1	5230	5712	1722	1871	5.34e-18	93.6
TRINITY_DN66495_c0_g1	7375_0:001f4a	7375_0:001f4a	26.087	368	206	15	1015	2016	31	366	1.33e-15	84
TRINITY_DN66414_c4_g1	34740_0:003b90	34740_0:003b90	37.27	381	224	8	2310	1195	706	1080	6.53e-57	214
TRINITY_DN66496_c0_g1	64459_0:002bdb	64459_0:002bdb	39.604	101	47	6	1422	1120	1345	1431	2.2e-06	54.3
TRINITY_DN66436_c2_g1	64793_0:001f23	64793_0:001f23	25.275	637	397	18	538	2364	909	1494	7.94e-42	170
TRINITY_DN66436_c2_g2	219809_0:001b3c	219809_0:001b3c	23.729	590	354	18	1699	2	81	598	8.75e-26	116
TRINITY_DN66431_c0_g1	88501_0:002ef1	88501_0:002ef1	29.758	289	191	7	5824	4967	4	283	1.11e-26	122
TRINITY_DN66470_c1_g1	39758_0:002060	39758_0:002060	34.981	263	165	3	2593	1808	387	644	2.67e-33	141
TRINITY_DN66502_c12_g1	34720_0:0006df	34720_0:0006df	67.164	67	22	0	40	240	57	123	1.43e-23	95.9
TRINITY_DN66474_c2_g1	222816_0:00196f	222816_0:00196f	29.795	292	192	4	1131	271	3	286	2.21e-27	118
TRINITY_DN66482_c0_g1	88501_0:002b98	88501_0:002b98	39.932	293	162	8	4083	3220	1	284	2.37e-47	188
TRINITY_DN66466_c1_g2	29058_0:001d26	29058_0:001d26	84.066	728	94	4	128	2254	1	725	0	1216
TRINITY_DN66426_c0_g2	568069_0:001825	568069_0:001825	37.447	235	128	7	1281	1952	146	372	1.84e-37	154
TRINITY_DN66412_c0_g1	39758_0:00458e	39758_0:00458e	24.671	304	201	9	357	1259	16	294	3.28e-07	54.3
TRINITY_DN66441_c0_g1	29058_0:000004	29058_0:000004	76.875	160	30	2	2	481	348	500	3.76e-66	219
TRINITY_DN66441_c0_g2	69820_0:0003cf	69820_0:0003cf	92.222	180	14	0	1542	1003	1182	1361	1.76e-94	314
TRINITY_DN66451_c0_g1	7029_0:002a48	7029_0:002a48	30.723	166	106	3	532	38	237	394	1.28e-23	98.2
TRINITY_DN66477_c1_g1	7029_0:001e7f	7029_0:001e7f	30.233	172	118	1	603	88	717	886	3.72e-17	80.5
TRINITY_DN66477_c2_g1	7029_0:0007ef	7029_0:0007ef	31.667	120	73	3	4	336	1026	1145	1.44e-09	55.8
TRINITY_DN66477_c2_g2	34740_0:000fba	34740_0:000fba	48.603	179	92	0	1527	2063	134	312	3.36e-46	170
TRINITY_DN66435_c2_g2	7237_0:0010d2	7237_0:0010d2	28.646	192	116	8	1715	1164	74	252	9.94e-08	57
TRINITY_DN66460_c0_g2	29058_0:00160a	29058_0:00160a	58.915	129	52	1	547	164	245	373	1.23e-47	160
TRINITY_DN66460_c0_g1	29058_0:00160a	29058_0:00160a	77.914	163	36	0	491	3	1	163	7.84e-96	283
TRINITY_DN66497_c0_g1	286706_0:00158c	286706_0:00158c	35.602	191	103	6	546	1115	20	191	3.19e-23	108
TRINITY_DN66484_c10_g1	29058_0:002f3a	29058_0:002f3a	83.721	43	7	0	131	3	6	48	1.38e-18	79.3
TRINITY_DN66484_c11_g1	69820_0:00076c	69820_0:00076c	69.231	39	12	0	117	1	1	39	1.15e-10	60.8
TRINITY_DN66484_c14_g1	29058_0:002f37	29058_0:002f37	83.333	66	11	0	201	4	199	264	1.24e-32	117
TRINITY_DN66484_c15_g1	29058_0:002f37	29058_0:002f37	87.879	66	8	0	200	3	224	289	5.3e-36	126
TRINITY_DN66484_c18_g1	69820_0:00076c	69820_0:00076c	90.625	32	3	0	1	96	444	475	1.74e-16	73.2
TRINITY_DN66484_c19_g3	29058_0:002f3a	29058_0:002f3a	84.848	66	10	0	48	245	6	71	4.19e-34	122
TRINITY_DN66484_c19_g2	29058_0:002f3a	29058_0:002f3a	84.058	69	11	0	928	1134	3	71	1.15e-30	124
TRINITY_DN66484_c19_g1	29058_0:002f3a	29058_0:002f3a	85.965	114	16	0	3	344	286	399	3.31e-66	209
TRINITY_DN66413_c13_g1	103372_0:0028ad	103372_0:0028ad	41.414	99	58	0	5560	5264	206	304	1.39e-12	73.9
TRINITY_DN66462_c1_g1	136037_0:001e5c	136037_0:001e5c	28.115	313	198	7	4717	3806	1090	1384	4.08e-24	113
TRINITY_DN66433_c1_g1	29058_0:000bcb	29058_0:000bcb	79.569	1346	272	1	4386	358	1	1346	0	2225
TRINITY_DN66469_c1_g1	39758_0:00497e	39758_0:00497e	30.189	265	170	6	5503	6273	260	517	1.4e-22	108
TRINITY_DN66449_c1_g1	88501_0:002b98	88501_0:002b98	53.503	157	63	2	5264	4797	91	238	7.09e-31	135
TRINITY_DN66445_c4_g1	7375_0:002bf5	7375_0:002bf5	43.522	301	160	3	6456	7358	44	334	1.09e-75	260
TRINITY_DN66493_c4_g1	29058_0:001459	29058_0:001459	80.185	1186	134	15	221	3760	1	1091	0	1600
TRINITY_DN66427_c2_g1	51655_0:0041a0	51655_0:0041a0	27.149	221	145	5	1476	841	6	219	2.43e-15	77.8
TRINITY_DN66472_c2_g1	7029_0:002a48	7029_0:002a48	31.884	207	122	5	6	623	182	370	3.01e-27	119
TRINITY_DN66480_c3_g1	69004_0:0024ae	69004_0:0024ae	30.151	199	123	5	578	1168	12	196	2.61e-20	101
TRINITY_DN66406_c0_g1	1218281_0:00043e	1218281_0:00043e	33.562	146	81	5	2015	1578	204	333	1.31e-10	65.9
TRINITY_DN66500_c0_g2	37344_0:001d90	37344_0:001d90	74.194	31	8	0	233	141	14	44	9.43e-11	55.5
TRINITY_DN66500_c0_g3	319348_0:00041d	319348_0:00041d	30.736	231	147	6	749	69	40	261	8.13e-32	123
TRINITY_DN66438_c4_g1	568069_0:004612	568069_0:004612	48	50	24	2	184	35	425	472	4.25e-06	46.6
TRINITY_DN14428_c0_g1	1218281_0:0004a5	1218281_0:0004a5	57.407	54	23	0	163	2	262	315	2.61e-15	69.7
TRINITY_DN51713_c0_g1	7091_0:000c1f	7091_0:000c1f	93.103	29	2	0	322	236	73	101	1.6e-11	59.7
TRINITY_DN51729_c0_g1	7029_0:0020e3	7029_0:0020e3	59.016	183	75	0	255	803	393	575	3.79e-71	230
TRINITY_DN51729_c1_g2	38123_0:000746	38123_0:000746	48.725	353	180	1	1129	74	1	353	6.16e-127	375
TRINITY_DN51789_c0_g2	39758_0:0008c4	39758_0:0008c4	92.593	162	12	0	750	265	24	185	1.65e-108	318
TRINITY_DN51789_c0_g1	67767_0:003cbf	67767_0:003cbf	70.707	99	29	0	395	99	330	428	5.97e-44	150
TRINITY_DN51789_c0_g3	132113_0:0008b4	132113_0:0008b4	87.013	77	10	0	232	2	447	523	8.73e-43	146
TRINITY_DN51789_c0_g4	6973_0:004943	6973_0:004943	37.5	168	94	6	558	58	189	346	7.91e-22	93.2
TRINITY_DN51721_c0_g1	1218281_0:0000e4	1218281_0:0000e4	60.465	86	34	0	258	1	1	86	8.23e-33	112
TRINITY_DN51740_c0_g2	51655_0:0017a5	51655_0:0017a5	29.825	114	67	3	334	23	249	359	1.64e-07	50.4
TRINITY_DN51740_c0_g1	51655_0:0017a5	51655_0:0017a5	40.845	71	41	1	19	231	365	434	7.33e-08	53.1
TRINITY_DN51720_c0_g1	34740_0:0009f5	34740_0:0009f5	56.8	125	54	0	678	304	450	574	1.29e-54	127
TRINITY_DN51731_c1_g1	34740_0:000fba	34740_0:000fba	45.139	144	79	0	433	2	136	279	1.65e-27	113
TRINITY_DN51781_c0_g1	69820_0:002665	69820_0:002665	51.685	89	42	1	266	529	1	89	2.48e-23	95.9
TRINITY_DN51795_c0_g1	56086_0:0010d4	56086_0:0010d4	36.333	300	184	5	3780	4664	998	1295	7.56e-46	184
TRINITY_DN51776_c0_g1	133901_0:000269	133901_0:000269	51.822	247	119	0	1	741	554	800	3.67e-67	226
TRINITY_DN51776_c1_g1	133901_0:000269	133901_0:000269	56.477	193	83	1	1118	543	706	898	2.68e-95	202
TRINITY_DN54647_c0_g1	143995_0:0015f3	143995_0:0015f3	30.493	223	124	11	1888	2547	8	202	5.49e-17	88.6
TRINITY_DN54668_c2_g1	7536_0:004348	7536_0:004348	48.78	82	40	2	538	777	31	112	1.4e-17	81.3
TRINITY_DN54641_c0_g1	6973_0:0064c8	6973_0:0064c8	59.184	49	20	0	5199	5345	46	94	1.72e-12	73.9
TRINITY_DN54696_c0_g1	69820_0:00074a	69820_0:00074a	97.059	34	1	0	2	103	319	352	2.47e-14	73.9
TRINITY_DN54642_c0_g1	7168_0:001342	7168_0:001342	37.634	186	103	7	965	429	87	266	3.23e-20	96.3
TRINITY_DN54676_c0_g2	69820_0:00253d	69820_0:00253d	84.375	32	5	0	148	243	70	101	1.68e-10	56.6
TRINITY_DN54622_c0_g1	69820_0:000198	69820_0:000198	52.074	217	100	2	1163	525	1	217	8.14e-69	221
TRINITY_DN54638_c0_g2	7029_0:001e7f	7029_0:001e7f	34.694	294	173	4	1512	634	603	878	3.55e-39	160
TRINITY_DN54662_c1_g2	62324_0:002452	62324_0:002452	37.234	94	56	1	765	493	578	671	3.16e-15	77
TRINITY_DN77620_c0_g1	42026_0:0000b9	42026_0:0000b9	47.143	70	37	0	214	5	46	115	1.09e-17	72
TRINITY_DN77666_c0_g1	132113_0:001e5d	132113_0:001e5d	49.351	77	39	0	232	2	919	995	9.3e-18	77
TRINITY_DN77643_c0_g1	30023_0:000902	30023_0:000902	38.947	95	58	0	292	8	12	106	6.74e-21	87
TRINITY_DN77670_c0_g1	28612_0:0031f0	28612_0:0031f0	46.032	63	34	0	46	234	248	310	5.03e-15	69.3
TRINITY_DN71573_c0_g1	34740_0:00164d	34740_0:00164d	32.979	94	53	5	301	570	146	233	7.99e-08	53.1
TRINITY_DN71528_c0_g1	51655_0:003823	51655_0:003823	53.763	93	43	0	6	284	163	255	1.08e-24	97.8
TRINITY_DN71547_c0_g1	69820_0:002c52	69820_0:002c52	87.77	139	17	0	1	417	156	294	3.06e-85	259
TRINITY_DN71599_c0_g1	51655_0:004041	51655_0:004041	41.711	187	103	3	1	558	28	209	8.84e-34	121
TRINITY_DN71597_c0_g1	7395_0:003ad6	7395_0:003ad6	46.296	54	29	0	162	1	301	354	9e-11	57.8
TRINITY_DN330_c0_g1	378494_0:0057b8	378494_0:0057b8	36.683	199	122	2	597	1	74	268	7.31e-29	114
TRINITY_DN394_c0_g1	246812_0:00113e	246812_0:00113e	50	50	23	1	239	90	50	97	1.03e-10	57.4
TRINITY_DN340_c0_g1	69820_0:0025bb	69820_0:0025bb	87.5	24	3	0	246	317	408	431	2.18e-07	48.9
TRINITY_DN49504_c0_g1	7159_0:002277	7159_0:002277	37.037	54	32	1	92	253	109	160	1.81e-06	45.4
TRINITY_DN49543_c0_g1	28588_0:000692	28588_0:000692	26.636	214	128	8	994	377	58	250	2.14e-10	62.8
TRINITY_DN49537_c1_g1	112268_0:001f6b	112268_0:001f6b	60.87	46	18	0	4927	5064	539	584	5.5e-07	57
TRINITY_DN49598_c0_g1	217634_0:0016b2	217634_0:0016b2	29.143	175	100	6	9	515	73	229	1.51e-13	72.8
TRINITY_DN49521_c0_g1	7029_0:001e7f	7029_0:001e7f	30.66	424	274	7	1321	2580	610	1017	2.31e-51	198
TRINITY_DN49574_c0_g1	29058_0:000a02	29058_0:000a02	77.23	527	120	0	404	1984	3	529	0	825
TRINITY_DN49545_c0_g1	7091_0:0002e0	7091_0:0002e0	81.481	27	5	0	701	621	318	344	1.42e-07	53.1
TRINITY_DN49520_c0_g1	1218281_0:000076	1218281_0:000076	83.962	106	17	0	1	318	137	242	1.66e-54	172
TRINITY_DN49520_c1_g1	39758_0:0005e4	39758_0:0005e4	56.25	48	21	0	217	74	73	120	5.69e-14	62.8
TRINITY_DN49540_c0_g1	69820_0:0006d1	69820_0:0006d1	70.455	132	39	0	396	1	358	489	5.61e-64	204
TRINITY_DN49547_c0_g1	6973_0:003255	6973_0:003255	30.986	142	95	3	545	123	594	733	7.92e-16	77.8
TRINITY_DN49542_c0_g1	246812_0:001817	246812_0:001817	33.333	240	153	4	1231	521	4	239	3.38e-21	97.1
TRINITY_DN49541_c0_g1	64459_0:000023	64459_0:000023	100	28	0	0	85	2	680	707	3.39e-10	63.9
TRINITY_DN49563_c1_g1	7029_0:002a48	7029_0:002a48	28.177	362	226	10	1387	311	120	450	2.63e-33	135
TRINITY_DN72309_c0_g1	29058_0:002162	29058_0:002162	46.853	143	76	0	494	66	258	400	3.07e-42	146
TRINITY_DN72376_c0_g1	7130_0:002b59	7130_0:002b59	30	190	121	5	183	719	2	190	4.66e-20	87.8
TRINITY_DN84676_c0_g1	132113_0:0008b4	132113_0:0008b4	71.56	109	31	0	10	336	313	421	1.18e-41	145
TRINITY_DN84643_c0_g1	113334_0:0013d0	113334_0:0013d0	62.076	501	184	3	1205	2692	716	1215	0	622
TRINITY_DN84628_c0_g1	7160_0:003680	7160_0:003680	36.364	66	42	0	201	4	329	394	1.58e-10	56.2
TRINITY_DN84701_c0_g1	307658_0:000919	307658_0:000919	98.148	162	3	0	488	3	31	192	4.73e-113	320
TRINITY_DN84686_c0_g1	7395_0:003a24	7395_0:003a24	40.449	89	52	1	269	6	258	346	1.14e-15	72
TRINITY_DN84626_c0_g1	197043_0:007b5b	197043_0:007b5b	50.633	79	38	1	6	239	220	298	1.03e-22	91.3
TRINITY_DN84674_c0_g1	132113_0:002ec0	132113_0:002ec0	37.333	150	94	0	661	212	962	1111	4.57e-16	78.2
TRINITY_DN38583_c0_g1	1218281_0:00028f	1218281_0:00028f	81.657	169	31	0	8	514	113	281	1.75e-98	298
TRINITY_DN38567_c0_g1	246812_0:00113e	246812_0:00113e	48	50	24	1	1	150	50	97	2.03e-10	55.8
TRINITY_DN38557_c1_g1	104452_0:000456	104452_0:000456	67.742	31	10	0	651	559	331	361	7.15e-06	47.8
TRINITY_DN38560_c0_g1	211228_0:0006d6	211228_0:0006d6	37.179	78	49	0	27	260	665	742	4.57e-12	65.9
TRINITY_DN38518_c0_g2	69820_0:001391	69820_0:001391	82.143	28	5	0	2	85	176	203	8.35e-10	53.9
TRINITY_DN38576_c0_g1	113334_0:001878	113334_0:001878	74.359	39	10	0	322	206	312	350	1.07e-11	61.2
TRINITY_DN38539_c0_g1	7029_0:0016eb	7029_0:0016eb	27.739	429	289	6	1778	498	593	1002	3.57e-46	182
TRINITY_DN38538_c0_g1	40932_0:0019f9	40932_0:0019f9	90	30	3	0	90	1	20	49	5.97e-12	67
TRINITY_DN96580_c0_g1	29058_0:00324b	29058_0:00324b	96.774	31	1	0	394	302	382	412	1.88e-12	64.3
TRINITY_DN96536_c0_g1	69820_0:002f2f	69820_0:002f2f	75.758	33	5	1	431	520	7	39	3.97e-07	47.8
TRINITY_DN58037_c0_g2	454923_0:001b79	454923_0:001b79	35.115	131	85	0	1549	1157	319	449	4.35e-13	73.9
TRINITY_DN58071_c0_g1	69820_0:001442	69820_0:001442	77.826	460	102	0	401	1780	1	460	0	682
TRINITY_DN58071_c0_g2	29058_0:002e9c	29058_0:002e9c	79.051	253	53	0	1083	325	172	424	2.63e-152	437
TRINITY_DN58010_c0_g1	69820_0:002ff7	69820_0:002ff7	67.172	198	65	0	165	758	22	219	9.94e-99	299
TRINITY_DN58095_c0_g1	39758_0:003499	39758_0:003499	42.373	59	34	0	670	494	46	104	3.48e-06	47
TRINITY_DN58032_c0_g1	7375_0:0029f2	7375_0:0029f2	32.661	496	302	13	388	1833	33	510	8.08e-59	211
TRINITY_DN58088_c2_g1	88501_0:0004e2	88501_0:0004e2	35.043	117	75	1	16135	16485	1306	1421	8.79e-15	84.7
TRINITY_DN58061_c0_g1	7165_0:002204	7165_0:002204	25.818	550	371	11	5969	4413	12	555	7.19e-37	150
TRINITY_DN58062_c0_g3	29058_0:001faa	29058_0:001faa	93.798	516	32	0	2652	1105	1	516	0	894
TRINITY_DN48609_c0_g1	315563_0:00024d	315563_0:00024d	23.59	585	426	10	338	2071	296	866	1.54e-36	152
TRINITY_DN48648_c0_g1	13037_0:0025ce	13037_0:0025ce	75.758	33	8	0	100	2	293	325	9.44e-10	58.2
TRINITY_DN48656_c0_g1	79782_0:002af1	79782_0:002af1	37.952	166	64	3	597	100	284	410	5.16e-26	106
TRINITY_DN48641_c0_g1	62324_0:00004e	62324_0:00004e	37.657	239	132	8	72	755	32	264	5.88e-35	137
TRINITY_DN48668_c0_g1	1629725_0:0017df	1629725_0:0017df	34.831	267	151	10	1819	2577	129	386	1.47e-35	141
TRINITY_DN48652_c0_g1	1049336_0:0001cb	1049336_0:0001cb	25.847	236	158	4	3114	3812	15	236	2.18e-14	80.5
TRINITY_DN48626_c0_g1	51655_0:001812	51655_0:001812	59.184	49	20	0	20	166	1687	1735	6.35e-16	77
TRINITY_DN48612_c0_g1	113334_0:003fb0	113334_0:003fb0	47.059	68	20	1	3	206	40	91	9.51e-10	58.9
TRINITY_DN48611_c0_g1	29058_0:0014e4	29058_0:0014e4	91.379	638	53	1	1508	3415	11	648	0	1212
TRINITY_DN48665_c0_g1	29058_0:00144d	29058_0:00144d	70.988	162	47	0	658	173	723	884	1.96e-79	256
TRINITY_DN48674_c0_g2	7029_0:001e7f	7029_0:001e7f	33.735	415	256	6	2640	3872	605	1004	1.01e-56	217
TRINITY_DN48681_c0_g1	34740_0:0039ef	34740_0:0039ef	44.944	178	83	1	601	68	1496	1658	2.33e-33	127
TRINITY_DN48649_c0_g2	69820_0:0003cf	69820_0:0003cf	96.296	27	1	0	447	527	905	931	1.32e-08	55.1
TRINITY_DN58849_c0_g1	7130_0:003495	7130_0:003495	42.834	614	334	8	2108	285	26	628	7.11e-152	478
TRINITY_DN58885_c0_g1	7536_0:003b77	7536_0:003b77	28.391	317	202	10	1611	718	1128	1438	9.41e-24	110
TRINITY_DN58853_c0_g1	7130_0:002ced	7130_0:002ced	56.962	395	163	4	1468	287	5	393	5.74e-150	437
TRINITY_DN58883_c0_g1	51655_0:000557	51655_0:000557	50.588	85	36	2	960	1214	209	287	1.39e-13	73.9
TRINITY_DN58845_c0_g1	69820_0:000777	69820_0:000777	89.362	47	5	0	141	1	17	63	3.38e-22	93.2
TRINITY_DN58822_c0_g1	454923_0:001b79	454923_0:001b79	24.163	418	241	12	447	1514	352	755	6.33e-26	114
TRINITY_DN58877_c0_g1	113334_0:000a72	113334_0:000a72	65.909	44	14	1	134	3	103	145	1.51e-11	63.2
TRINITY_DN58851_c3_g1	7029_0:000469	7029_0:000469	29.032	155	101	4	115	558	20	172	5.78e-10	58.2
TRINITY_DN58875_c0_g1	34720_0:001e88	34720_0:001e88	40.678	59	35	0	180	356	58	116	3.18e-08	53.1
TRINITY_DN58895_c3_g1	7394_0:002aa2	7394_0:002aa2	50.549	182	83	2	2495	3025	1272	1451	1.66e-48	190
TRINITY_DN58833_c1_g1	29058_0:003476	29058_0:003476	53.846	91	39	1	676	404	14	101	1.16e-24	98.2
TRINITY_DN58833_c2_g2	29058_0:00350c	29058_0:00350c	60.544	147	55	1	2	442	48	191	3.66e-61	191
TRINITY_DN58833_c2_g1	29058_0:003476	29058_0:003476	74.684	79	20	0	237	1	167	245	3.97e-38	131
TRINITY_DN58892_c0_g1	222816_0:00196f	222816_0:00196f	35.577	104	65	1	4	309	230	333	2.08e-14	68.9
TRINITY_DN58892_c0_g2	29058_0:00354c	29058_0:00354c	44.444	54	29	1	55	216	1	53	4.62e-09	56.2
TRINITY_DN58892_c0_g3	222816_0:00196f	222816_0:00196f	44.762	105	55	1	5	319	77	178	1.37e-24	97.4
TRINITY_DN58815_c2_g1	7004_0:003c39	7004_0:003c39	33.984	256	164	3	2056	2814	6	259	3.25e-38	158
TRINITY_DN58873_c0_g1	315563_0:00052e	315563_0:00052e	42.105	57	33	0	137	307	1503	1559	6.83e-06	51.6
TRINITY_DN58842_c0_g1	34740_0:0015ea	34740_0:0015ea	52.439	82	36	2	1499	1260	45	125	5.07e-09	61.6
TRINITY_DN58893_c0_g1	116153_0:0013a9	116153_0:0013a9	38.915	627	349	14	253	2058	633	1250	2.29e-119	393
TRINITY_DN58829_c0_g1	121845_0:003878	121845_0:003878	42.424	66	38	0	525	328	292	357	5.74e-10	58.5
TRINITY_DN58832_c0_g1	34740_0:000829	34740_0:000829	23.25	400	211	14	1503	436	11	358	3.69e-13	74.3
TRINITY_DN58804_c0_g1	29058_0:00022e	29058_0:00022e	96.318	516	19	0	562	2109	1	516	0	918
TRINITY_DN58835_c0_g1	307491_0:000935	307491_0:000935	61.372	277	97	1	3	833	28	294	3.14e-104	345
TRINITY_DN58838_c0_g1	29058_0:002f3a	29058_0:002f3a	78.571	70	14	1	216	422	3	72	2.85e-29	112
TRINITY_DN58811_c2_g1	88501_0:0004e2	88501_0:0004e2	41.41	227	124	5	720	1379	1199	1423	6.97e-46	184
TRINITY_DN58863_c0_g1	121845_0:0016ab	121845_0:0016ab	32.468	77	51	1	821	594	704	780	8.07e-06	50.4
TRINITY_DN21253_c0_g1	29058_0:001311	29058_0:001311	80.769	130	25	0	2	391	417	546	1.75e-66	218
TRINITY_DN21258_c0_g1	7091_0:0022d0	7091_0:0022d0	89.286	28	3	0	2	85	144	171	9.66e-11	59.7
TRINITY_DN21276_c0_g1	29058_0:002bec	29058_0:002bec	78.571	28	6	0	354	271	163	190	3.82e-08	51.6
TRINITY_DN21251_c0_g1	7038_0:000858	7038_0:000858	62.598	254	94	1	124	885	83	335	2.1e-175	323
TRINITY_DN21251_c1_g1	7038_0:000858	7038_0:000858	56.219	201	83	3	716	117	416	612	2.17e-68	223
TRINITY_DN21200_c0_g1	51655_0:003c6d	51655_0:003c6d	49.367	79	40	0	237	1	103	181	4.51e-23	88.6
TRINITY_DN21290_c0_g1	104452_0:003937	104452_0:003937	51.429	35	17	0	266	162	1051	1085	1.44e-07	48.9
TRINITY_DN47587_c0_g1	29058_0:002f37	29058_0:002f37	94.286	35	2	0	106	2	237	271	2.76e-13	70.5
TRINITY_DN47560_c0_g1	69820_0:00372b	69820_0:00372b	89.655	29	3	0	344	430	232	260	4.2e-10	57.8
TRINITY_DN47554_c0_g2	29058_0:001996	29058_0:001996	75	32	8	0	3	98	343	374	2.47e-10	56.6
TRINITY_DN47554_c0_g1	7130_0:002be7	7130_0:002be7	73.913	23	6	0	3	71	365	387	7.92e-08	50.4
TRINITY_DN47581_c0_g1	104452_0:000453	104452_0:000453	68.571	35	11	0	1	105	324	358	9.3e-13	67
TRINITY_DN47524_c0_g1	139723_0:00232f	139723_0:00232f	39.048	105	57	3	559	251	2156	2255	1.18e-14	73.6
TRINITY_DN47594_c0_g1	69820_0:000b5b	69820_0:000b5b	74.074	27	7	0	2	82	404	430	5.75e-06	45.1
TRINITY_DN47594_c0_g2	76194_0:001a09	76194_0:001a09	55.882	34	15	0	103	2	437	470	9e-08	48.5
TRINITY_DN47550_c1_g1	6973_0:001ca5	6973_0:001ca5	25.843	534	338	15	5970	4471	8	517	2.16e-40	163
TRINITY_DN11108_c0_g1	568069_0:001f31	568069_0:001f31	25.704	284	147	12	230	1000	770	1016	8.91e-14	77
TRINITY_DN11198_c0_g1	64459_0:000dcf	64459_0:000dcf	42.857	105	9	1	316	2	575	628	7.23e-16	73.2
TRINITY_DN11175_c0_g1	51655_0:003c5b	51655_0:003c5b	54.255	94	43	0	285	4	214	307	4.14e-29	110
TRINITY_DN11100_c0_g1	1049336_0:0016c3	1049336_0:0016c3	38.889	216	132	0	61	708	318	533	4.67e-32	125
TRINITY_DN9230_c0_g1	54969_0:000b85	54969_0:000b85	31.443	194	117	10	580	23	45	230	5.33e-09	61.6
TRINITY_DN9238_c0_g1	307658_0:000f5e	307658_0:000f5e	72.928	181	1	1	3	545	290	422	8.43e-78	253
TRINITY_DN9227_c0_g1	1218281_0:00023d	1218281_0:00023d	29.11	292	200	3	29	886	399	689	1.37e-32	128
TRINITY_DN9208_c0_g1	69820_0:003872	69820_0:003872	86.486	111	15	0	353	21	78	188	1.43e-66	211
TRINITY_DN9279_c0_g1	34740_0:003b90	34740_0:003b90	54.167	72	33	0	133	348	964	1035	7.18e-20	85.1
TRINITY_DN9222_c1_g1	51655_0:004188	51655_0:004188	63.725	102	37	0	308	3	73	174	6.17e-40	133
TRINITY_DN9211_c0_g1	7029_0:0064af	7029_0:0064af	32.394	213	127	6	609	1229	212	413	1.11e-23	104
TRINITY_DN9291_c0_g1	7029_0:002a48	7029_0:002a48	49.635	137	69	0	1116	1526	321	457	4.94e-37	147
TRINITY_DN39775_c0_g1	7375_0:001a91	7375_0:001a91	29.268	123	76	2	773	429	25	144	7.38e-09	56.6
TRINITY_DN39741_c0_g1	69820_0:001092	69820_0:001092	71.584	461	126	2	86	1468	663	1118	0	655
TRINITY_DN39743_c0_g1	39758_0:002d0b	39758_0:002d0b	42.718	103	49	3	513	797	472	572	7.69e-16	80.1
TRINITY_DN39785_c0_g1	121845_0:0036b4	121845_0:0036b4	50.394	127	62	1	1084	1464	13	138	1.73e-39	148
TRINITY_DN39711_c0_g1	43041_0:000418	43041_0:000418	50.641	156	62	3	559	137	21	176	9.52e-43	155
TRINITY_DN39753_c0_g1	69820_0:0018ff	69820_0:0018ff	61.31	168	65	0	3	506	699	866	1.25e-62	209
TRINITY_DN39759_c0_g1	34740_0:003bae	34740_0:003bae	91.176	34	3	0	124	225	606	639	1.13e-14	68.2
TRINITY_DN39724_c0_g1	69820_0:00372b	69820_0:00372b	93.103	29	2	0	326	412	182	210	8.93e-12	62
TRINITY_DN39783_c0_g1	69820_0:003075	69820_0:003075	87.356	174	22	0	10	531	253	426	3.99e-96	288
TRINITY_DN39712_c1_g1	197043_0:004bac	197043_0:004bac	40.541	148	81	3	1046	618	1	146	5.99e-25	110
TRINITY_DN36759_c0_g1	30023_0:003321	30023_0:003321	47.305	167	86	2	2	499	426	591	5.43e-50	176
TRINITY_DN36774_c0_g1	40932_0:004c9c	40932_0:004c9c	36.937	111	58	3	16	312	341	451	4.61e-13	65.1
TRINITY_DN36762_c0_g1	29058_0:0007ad	29058_0:0007ad	78.571	28	6	0	271	354	256	283	1.23e-06	47
TRINITY_DN36741_c0_g1	67767_0:002fb1	67767_0:002fb1	49.18	61	31	0	248	66	588	648	4.27e-10	55.5
TRINITY_DN36764_c0_g1	7395_0:003ad0	7395_0:003ad0	47.5	160	81	1	3	482	1372	1528	1.23e-40	149
TRINITY_DN36764_c0_g2	7395_0:003ad0	7395_0:003ad0	50	148	69	2	1	444	1370	1512	4.07e-41	148
TRINITY_DN36725_c0_g1	568069_0:00003c	568069_0:00003c	40.152	132	74	2	493	107	1020	1149	1.58e-22	94.7
TRINITY_DN36731_c0_g1	69820_0:0003cf	69820_0:0003cf	96.429	28	1	0	190	273	1265	1292	2.27e-11	59.7
TRINITY_DN36763_c0_g1	7029_0:002a48	7029_0:002a48	32.432	222	124	5	840	175	182	377	2.06e-25	106
TRINITY_DN36724_c0_g1	29058_0:000e28	29058_0:000e28	82.692	52	9	0	1125	970	167	218	1.98e-23	98.6
TRINITY_DN36782_c0_g1	6973_0:001231	6973_0:001231	29.94	167	96	2	175	672	118	264	1.23e-12	68.2
TRINITY_DN95178_c0_g1	7004_0:002f1c	7004_0:002f1c	31.875	160	87	6	481	8	99	238	1.65e-13	68.6
TRINITY_DN95149_c0_g1	51655_0:003c5b	51655_0:003c5b	64.22	109	39	0	7	333	193	301	3.06e-43	151
TRINITY_DN95144_c0_g1	197043_0:0076d9	197043_0:0076d9	32.184	87	59	0	19	279	1133	1219	2.5e-11	60.1
TRINITY_DN95199_c0_g1	132113_0:002ab8	132113_0:002ab8	59.77	174	69	1	1	522	697	869	5.73e-51	176
TRINITY_DN95191_c0_g1	7395_0:003a24	7395_0:003a24	49.58	119	57	3	355	5	188	305	1.38e-29	113
TRINITY_DN33552_c0_g1	29058_0:000791	29058_0:000791	47.692	65	33	1	192	1	641	705	5.1e-09	52.8
TRINITY_DN33516_c0_g1	133901_0:0001f2	133901_0:0001f2	32.895	76	50	1	269	42	1191	1265	1.32e-07	52.8
TRINITY_DN33590_c2_g1	1049336_0:0015fe	1049336_0:0015fe	44.375	160	81	3	3	458	29	188	1.09e-32	122
TRINITY_DN33548_c0_g1	76194_0:001156	76194_0:001156	30.702	114	73	3	338	3	1576	1685	9.29e-14	67.4
TRINITY_DN33546_c0_g1	93721_0:0059fa	93721_0:0059fa	35.821	67	43	0	6	206	51	117	2.57e-08	52.4
TRINITY_DN33584_c0_g1	13037_0:0010bf	13037_0:0010bf	39.583	96	7	1	305	18	1644	1688	6.39e-13	64.7
TRINITY_DN33527_c0_g1	34740_0:002801	34740_0:002801	54.545	22	10	0	131	196	268	289	9.94e-06	33.9
TRINITY_DN33557_c0_g1	6973_0:00625c	6973_0:00625c	35.961	203	129	1	1	609	70	271	1.98e-37	134
TRINITY_DN14959_c0_g1	35570_0:001b07	35570_0:001b07	31.884	138	86	5	528	118	53	183	6.47e-08	52.4
TRINITY_DN14927_c0_g1	69004_0:00084a	69004_0:00084a	32.184	87	47	2	233	6	379	464	1.24e-06	45.8
TRINITY_DN9418_c0_g1	197043_0:006eba	197043_0:006eba	76.667	30	7	0	2	91	422	451	4.84e-09	55.5
TRINITY_DN9408_c1_g1	13249_0:001239	13249_0:001239	37.795	127	76	2	1106	1483	148	272	3.61e-18	87.4
TRINITY_DN9459_c0_g1	197043_0:007693	197043_0:007693	32.365	241	128	6	249	899	13	242	1e-24	112
TRINITY_DN9494_c0_g1	1218281_0:001cda	1218281_0:001cda	39.13	92	55	1	1092	1364	150	241	2.64e-17	84.7
TRINITY_DN9462_c0_g1	6973_0:002f0c	6973_0:002f0c	68.317	101	32	0	314	12	244	344	2.71e-43	145
TRINITY_DN96916_c0_g1	156304_0:001d18	156304_0:001d18	75	28	7	0	317	400	42	69	3.41e-07	49.3
TRINITY_DN84194_c0_g1	7227_0:001ebf	7227_0:001ebf	25.569	571	399	11	1882	218	6	566	3.81e-43	165
TRINITY_DN84166_c0_g1	69820_0:0025fe	69820_0:0025fe	88.889	27	3	0	83	3	583	609	7.14e-08	53.9
TRINITY_DN84141_c0_g1	67767_0:0036e0	67767_0:0036e0	38.71	155	94	1	484	23	1	155	7.39e-34	127
TRINITY_DN84127_c0_g1	6973_0:0037d9	6973_0:0037d9	33.784	74	48	1	346	564	56	129	7.02e-06	47.4
TRINITY_DN84132_c0_g1	103372_0:0028ad	103372_0:0028ad	36.975	119	75	0	878	522	171	289	5.6e-18	87.4
TRINITY_DN36647_c0_g1	34740_0:0000de	34740_0:0000de	93.103	29	2	0	4	90	198	226	2.77e-13	67.8
TRINITY_DN36656_c0_g1	7167_0:0025d0	7167_0:0025d0	67.742	31	10	0	216	308	14	44	4.02e-07	48.1
TRINITY_DN36627_c0_g1	69820_0:00160d	69820_0:00160d	78.788	33	7	0	242	144	329	361	5.79e-18	57.8
TRINITY_DN36694_c0_g1	211228_0:001e30	211228_0:001e30	100	22	0	0	211	146	1266	1287	4.24e-14	50.8
TRINITY_DN36697_c0_g1	51655_0:0017a5	51655_0:0017a5	25.424	118	76	4	621	938	340	457	2.1e-07	42
TRINITY_DN36666_c0_g1	29058_0:002e27	29058_0:002e27	100	29	0	0	333	247	81	109	6.9e-22	64.3
TRINITY_DN34450_c0_g1	7029_0:001e7f	7029_0:001e7f	28.398	412	270	10	1682	477	603	999	1.7e-40	159
TRINITY_DN34428_c0_g1	29058_0:00251e	29058_0:00251e	54.762	42	19	0	2	127	357	398	4.24e-09	53.9
TRINITY_DN34497_c0_g1	1218281_0:00043e	1218281_0:00043e	50.877	57	26	1	230	60	204	258	6.28e-11	57.8
TRINITY_DN34485_c0_g1	7029_0:002a48	7029_0:002a48	29.956	227	144	7	809	150	180	398	2.01e-23	103
TRINITY_DN34409_c0_g1	29058_0:000b34	29058_0:000b34	81.481	27	5	0	83	3	896	922	3.75e-07	48.9
TRINITY_DN34453_c0_g1	246812_0:00113e	246812_0:00113e	48	50	25	1	60	206	2	51	3.88e-07	46.6
TRINITY_DN68833_c0_g1	74869_0:0030a5	74869_0:0030a5	44.068	177	99	0	9	539	68	244	2.93e-23	94.4
TRINITY_DN68865_c0_g1	132113_0:00108c	132113_0:00108c	33.929	112	72	2	389	57	413	523	1.64e-17	80.1
TRINITY_DN90778_c0_g1	6973_0:002ecc	6973_0:002ecc	82.692	104	18	0	1	312	314	417	1.76e-58	194
TRINITY_DN90788_c0_g1	69820_0:002722	69820_0:002722	88.462	26	3	0	250	327	1274	1299	1.52e-07	49.7
TRINITY_DN57601_c0_g1	45779_0:0029e7	45779_0:0029e7	34.165	521	311	9	1754	276	22	538	1.22e-80	266
TRINITY_DN57543_c0_g1	315563_0:00052e	315563_0:00052e	31.646	79	54	0	495	259	1483	1561	5.99e-08	55.5
TRINITY_DN57538_c0_g1	315563_0:002087	315563_0:002087	27.826	230	166	0	865	1554	4	233	5.31e-30	129
TRINITY_DN57516_c1_g1	1049336_0:000084	1049336_0:000084	45.028	362	187	4	1212	127	297	646	3.17e-101	328
TRINITY_DN57563_c0_g1	7168_0:001342	7168_0:001342	38.276	290	160	6	1932	1105	5	289	1.73e-49	190
TRINITY_DN57528_c0_g1	7029_0:0066a3	7029_0:0066a3	24.644	702	478	15	142	2184	427	1098	5.74e-61	232
TRINITY_DN57565_c0_g2	121845_0:003878	121845_0:003878	48.454	97	50	0	320	30	261	357	3.12e-26	101
TRINITY_DN57565_c0_g1	7004_0:00380f	7004_0:00380f	36.095	169	105	3	1621	1115	219	384	2.55e-21	98.6
TRINITY_DN57595_c1_g1	246812_0:001d4d	246812_0:001d4d	66.875	320	62	2	1122	163	280	555	7.73e-122	404
TRINITY_DN57535_c0_g1	568069_0:0052e8	568069_0:0052e8	34.694	196	118	4	556	1134	44	232	1.38e-24	108
TRINITY_DN57556_c1_g1	29058_0:002ad5	29058_0:002ad5	69.767	43	13	0	379	251	135	177	1e-10	58.9
TRINITY_DN57510_c0_g1	39758_0:0017cb	39758_0:0017cb	45.89	292	147	4	585	1436	4	292	9.18e-71	249
TRINITY_DN57549_c0_g1	69820_0:002b3b	69820_0:002b3b	83.432	169	27	1	596	93	369	537	3.15e-83	257
TRINITY_DN57549_c0_g2	29058_0:000ce6	29058_0:000ce6	77.66	376	83	1	125	1249	1	376	0	624
TRINITY_DN57581_c0_g1	28612_0:005235	28612_0:005235	28.986	345	189	15	1250	258	19	321	1.13e-19	92.4
TRINITY_DN57517_c0_g1	143995_0:000a65	143995_0:000a65	33.793	290	175	8	464	1309	62	342	6.53e-22	102
TRINITY_DN57524_c4_g1	7395_0:003a68	7395_0:003a68	34.491	403	243	8	1550	378	1030	1423	5.09e-60	224
TRINITY_DN57513_c1_g1	108931_0:0009f6	108931_0:0009f6	33.617	235	145	8	1993	1313	522	753	1.88e-29	128
TRINITY_DN57547_c0_g1	6973_0:001c1a	6973_0:001c1a	36.544	353	199	2	905	1963	531	858	1.69e-67	238
TRINITY_DN57533_c0_g1	45779_0:001266	45779_0:001266	51.282	39	19	0	1	117	1683	1721	1.55e-08	50.8
TRINITY_DN57579_c0_g1	103372_0:0028ad	103372_0:0028ad	33.562	146	91	2	1491	1072	115	260	2.6e-12	71.2
TRINITY_DN57568_c0_g1	67767_0:001188	67767_0:001188	34.555	382	222	14	337	1443	476	842	9.8e-46	181
TRINITY_DN57507_c0_g1	34740_0:001398	34740_0:001398	60.377	53	21	0	142	300	487	539	8.48e-14	67
TRINITY_DN57532_c1_g3	29058_0:003527	29058_0:003527	74.545	55	14	0	369	533	138	192	5.71e-23	93.2
TRINITY_DN57506_c0_g1	7004_0:002f1c	7004_0:002f1c	28.116	345	174	15	553	1539	24	310	9.6e-21	98.2
TRINITY_DN57536_c0_g1	13037_0:00211c	13037_0:00211c	33.75	160	95	5	649	1098	158	316	3.2e-17	84.3
TRINITY_DN57534_c0_g1	7029_0:002e50	7029_0:002e50	46.341	82	42	1	776	1021	151	230	1.84e-14	75.5
TRINITY_DN57555_c0_g1	76194_0:001fad	76194_0:001fad	54.93	71	32	0	380	168	469	539	6.6e-19	82.8
TRINITY_DN57555_c0_g2	29058_0:0017d1	29058_0:0017d1	63.927	438	158	0	1240	2553	43	480	0	578
TRINITY_DN56460_c1_g1	76194_0:00006d	76194_0:00006d	65.543	267	87	2	910	113	18	280	1.45e-120	352
TRINITY_DN56460_c4_g2	7091_0:000586	7091_0:000586	61.538	78	30	0	1	234	91	168	6.61e-23	89.7
TRINITY_DN56475_c0_g1	680683_0:003624	680683_0:003624	26.214	206	117	9	628	1191	1513	1701	4.14e-08	60.1
TRINITY_DN56457_c0_g1	7224_0:000708	7224_0:000708	49.123	57	28	1	861	691	43	98	7.66e-09	55.5
TRINITY_DN56411_c0_g1	123851_0:00150d	123851_0:00150d	36.957	92	53	2	293	562	179	267	1.34e-08	59.7
TRINITY_DN56481_c0_g1	1629725_0:001799	1629725_0:001799	62.295	183	39	7	543	1	42	196	9e-57	192
TRINITY_DN56413_c0_g1	69820_0:001b8d	69820_0:001b8d	86.207	29	4	0	88	2	1	29	1.48e-09	54.7
TRINITY_DN56487_c0_g1	29058_0:0019b9	29058_0:0019b9	77.419	31	7	0	94	2	61	91	2.85e-09	58.2
TRINITY_DN97167_c0_g1	133901_0:002c64	133901_0:002c64	61.702	47	18	0	174	34	543	589	3.42e-14	67.4
TRINITY_DN71434_c0_g1	69820_0:0020ac	69820_0:0020ac	82.353	153	27	0	461	3	1	153	1.51e-81	256
TRINITY_DN71500_c0_g1	1049336_0:000c76	1049336_0:000c76	43.529	85	48	0	732	986	10	94	7.61e-10	62
TRINITY_DN71436_c0_g1	286306_0:001ad8	286306_0:001ad8	42.254	71	38	1	12	215	2	72	3.16e-10	57.8
TRINITY_DN71463_c0_g1	88501_0:002ef1	88501_0:002ef1	31.313	99	65	3	4	297	124	220	4.36e-09	53.5
TRINITY_DN71460_c0_g1	568069_0:001825	568069_0:001825	33.721	86	51	1	386	129	173	252	3.1e-09	60.1
TRINITY_DN31265_c0_g1	286306_0:00310c	286306_0:00310c	87.5	24	3	0	487	558	95	118	7.8e-07	50.1
TRINITY_DN31209_c0_g1	34740_0:0039ef	34740_0:0039ef	65.591	93	32	0	280	2	1640	1732	5.96e-35	127
TRINITY_DN31227_c0_g1	29058_0:0007ad	29058_0:0007ad	67.241	116	35	1	341	3	69	184	3.62e-47	154
TRINITY_DN45771_c0_g1	30019_0:00273d	30019_0:00273d	28.862	246	127	10	32	670	194	424	1.46e-20	95.5
TRINITY_DN45801_c0_g1	29058_0:003011	29058_0:003011	84	25	4	0	596	522	152	176	6.76e-07	49.7
TRINITY_DN45706_c0_g1	680683_0:000d57	680683_0:000d57	69.091	110	34	0	1	330	23	132	2.43e-52	172
TRINITY_DN45721_c0_g1	7130_0:0036e0	7130_0:0036e0	80	25	5	0	498	424	61	85	2.62e-07	49.7
TRINITY_DN45763_c1_g1	6973_0:001cce	6973_0:001cce	81.818	143	26	0	430	2	672	814	1.1e-72	239
TRINITY_DN45762_c0_g1	6973_0:0026e7	6973_0:0026e7	86.486	37	5	0	3	113	176	212	5.88e-16	72.8
TRINITY_DN66762_c0_g1	7029_0:002a48	7029_0:002a48	27.273	396	226	14	2022	835	124	457	3.6e-23	106
TRINITY_DN66797_c1_g2	178035_0:0025eb	178035_0:0025eb	85.393	89	13	0	269	3	1	89	7.07e-51	160
TRINITY_DN66797_c1_g1	67767_0:002e8e	67767_0:002e8e	82.192	73	10	1	210	1	11	83	2.95e-35	120
TRINITY_DN66743_c0_g1	7029_0:002a48	7029_0:002a48	26.667	360	217	17	721	1728	120	456	5.72e-19	92
TRINITY_DN66716_c0_g1	69820_0:002464	69820_0:002464	76.941	1262	291	0	120	3905	4	1265	0	1993
TRINITY_DN66736_c3_g1	143995_0:0015f3	143995_0:0015f3	32.37	173	95	6	7	510	102	257	7.53e-17	83.6
TRINITY_DN66753_c2_g1	7029_0:002a48	7029_0:002a48	33.708	178	105	5	1	528	256	422	1.35e-20	92
TRINITY_DN66741_c0_g1	286306_0:0017d2	286306_0:0017d2	73.077	26	7	0	79	2	512	537	1.4e-06	53.9
TRINITY_DN66764_c2_g2	29058_0:00127d	29058_0:00127d	89.744	624	63	1	224	2095	1	623	0	1181
TRINITY_DN66764_c2_g1	29058_0:00127d	29058_0:00127d	91.776	304	25	0	59	970	757	1060	0	592
TRINITY_DN66796_c4_g3	88501_0:002ef1	88501_0:002ef1	31.849	292	182	6	435	1307	1	276	3.12e-34	141
TRINITY_DN66781_c2_g2	34740_0:000183	34740_0:000183	33.522	531	240	13	3052	1475	265	687	2.8e-78	282
TRINITY_DN66746_c0_g1	88501_0:002b98	88501_0:002b98	61.538	130	48	1	1151	1540	128	255	2.9e-36	154
TRINITY_DN66738_c1_g2	29058_0:00012b	29058_0:00012b	94.636	1044	55	1	3638	510	5	1048	0	1688
TRINITY_DN66785_c2_g2	7029_0:0016eb	7029_0:0016eb	40.26	77	44	1	1	225	671	747	5.82e-10	55.1
TRINITY_DN66785_c2_g4	34740_0:0009f5	34740_0:0009f5	64.865	148	52	0	190	633	450	597	7.11e-50	174
TRINITY_DN66785_c2_g1	34740_0:0009f5	34740_0:0009f5	58.824	170	70	0	3	512	561	730	5.18e-58	208
TRINITY_DN66785_c2_g3	7029_0:007d93	7029_0:007d93	40.476	84	49	1	23	274	216	298	1.33e-17	77.4
TRINITY_DN66745_c0_g1	7237_0:001eb4	7237_0:001eb4	39.785	93	49	4	6203	6463	2835	2926	2.1e-09	66.2
TRINITY_DN66768_c1_g3	7493_0:0014ea	7493_0:0014ea	29.06	117	75	3	21	368	340	449	8.69e-07	48.1
TRINITY_DN66774_c2_g2	29058_0:000c0b	29058_0:000c0b	94.664	506	27	0	1	1518	103	608	0	946
TRINITY_DN66772_c3_g1	88501_0:001950	88501_0:001950	58.73	63	26	0	1027	839	70	132	3.31e-20	94.7
TRINITY_DN66727_c0_g1	315563_0:00132d	315563_0:00132d	51.852	135	59	3	10	414	102	230	2.52e-18	82
TRINITY_DN66727_c0_g2	315563_0:00132d	315563_0:00132d	40.909	154	88	1	2	463	322	472	4.76e-35	142
TRINITY_DN66770_c2_g1	7004_0:000ac4	7004_0:000ac4	33.962	583	366	9	1628	3343	480	1054	3.11e-101	352
TRINITY_DN66740_c0_g3	34740_0:003b90	34740_0:003b90	33.065	372	228	7	2787	3881	739	1096	1.08e-40	166
TRINITY_DN66737_c0_g1	54969_0:003843	54969_0:003843	23.292	322	207	13	405	1343	5	295	2.55e-09	62.4
TRINITY_DN66713_c0_g1	29058_0:0024b5	29058_0:0024b5	90.533	1595	140	8	7695	2938	214	1806	0	2717
TRINITY_DN66747_c1_g2	7394_0:00079c	7394_0:00079c	31.466	232	122	4	285	977	90	285	1.4e-19	95.1
TRINITY_DN66759_c1_g1	7004_0:00380f	7004_0:00380f	29.545	176	123	1	965	1492	213	387	2.28e-21	101
TRINITY_DN66788_c0_g1	7004_0:002ce3	7004_0:002ce3	37.931	58	36	0	6467	6294	1116	1173	9.93e-06	52.8
TRINITY_DN66714_c0_g1	121225_0:002176	121225_0:002176	21.459	946	627	32	328	3018	127	1005	3.92e-40	164
TRINITY_DN66725_c0_g3	1049336_0:00156b	1049336_0:00156b	26.578	301	186	9	858	19	18	304	9.27e-20	93.6
TRINITY_DN66755_c1_g1	113334_0:001f3c	113334_0:001f3c	53.521	71	33	0	214	2	306	376	1.29e-14	68.2
TRINITY_DN66755_c3_g1	113334_0:001f3c	113334_0:001f3c	51.416	671	270	7	209	2218	1	616	5.96e-166	563
TRINITY_DN66722_c0_g2	568069_0:000120	568069_0:000120	34.756	164	95	5	407	874	1937	2096	1.27e-15	79
TRINITY_DN66722_c0_g3	568069_0:000120	568069_0:000120	60.92	174	64	1	3	512	2445	2618	7.15e-54	207
TRINITY_DN66787_c2_g1	29058_0:001972	29058_0:001972	78.758	306	63	2	408	1325	2	305	4.24e-155	473
TRINITY_DN66712_c0_g1	156304_0:001398	156304_0:001398	33.66	306	193	6	1437	2354	2193	2488	1.5e-49	197
TRINITY_DN66761_c4_g1	69004_0:0020b1	69004_0:0020b1	35.955	89	50	2	4567	4827	2120	2203	7.09e-09	63.5
TRINITY_DN66721_c4_g1	29058_0:000158	29058_0:000158	82.085	614	108	2	877	2712	41	654	0	1029
TRINITY_DN66721_c4_g2	29058_0:000158	29058_0:000158	82.273	660	114	2	4383	2410	647	1305	0	1081
TRINITY_DN66718_c1_g2	7004_0:0027fa	7004_0:0027fa	36.795	886	491	23	2576	3	42	886	2.36e-162	502
TRINITY_DN66800_c0_g2	37001_0:000d4f	37001_0:000d4f	47.598	229	113	3	392	1057	2808	3036	4.71e-61	213
TRINITY_DN66757_c1_g1	7200_0:0022ed	7200_0:0022ed	41.892	148	82	3	437	3	54	200	2.03e-21	90.9
TRINITY_DN50499_c0_g1	29058_0:0007a4	29058_0:0007a4	67.045	176	55	1	15	542	89	261	4.73e-64	200
TRINITY_DN50503_c0_g1	7237_0:0013a4	7237_0:0013a4	50.909	55	26	1	442	281	45	99	2.18e-10	56.6
TRINITY_DN50441_c0_g1	34740_0:0011f8	34740_0:0011f8	75.714	140	34	0	2	421	1317	1456	6.68e-71	232
TRINITY_DN50462_c0_g1	7091_0:00335b	7091_0:00335b	51.429	105	51	0	628	314	402	506	8.49e-37	135
TRINITY_DN50448_c0_g1	286706_0:00282b	286706_0:00282b	35.747	221	120	6	217	831	161	375	9.07e-37	140
TRINITY_DN50439_c0_g1	680683_0:003624	680683_0:003624	51.064	47	23	0	3	143	1522	1568	8.53e-08	54.7
TRINITY_DN64324_c0_g1	6973_0:0003ca	6973_0:0003ca	22.835	508	307	14	4443	5765	1357	1846	4.41e-19	97.1
TRINITY_DN64398_c0_g8	40932_0:003e1c	40932_0:003e1c	32.192	146	81	3	409	840	424	553	1.78e-23	77
TRINITY_DN64313_c1_g1	7394_0:002aa2	7394_0:002aa2	44.653	533	266	7	1854	322	774	1299	6.01e-143	458
TRINITY_DN64337_c0_g1	64459_0:0007ff	64459_0:0007ff	37.349	166	94	5	1094	615	280	441	1.81e-22	106
TRINITY_DN64304_c0_g1	7029_0:002a48	7029_0:002a48	35.783	313	194	3	1257	2192	147	453	1.68e-58	210
TRINITY_DN64341_c0_g1	7029_0:0037a1	7029_0:0037a1	44.872	78	41	1	1009	776	7	82	2.37e-14	72.4
TRINITY_DN64308_c0_g4	43151_0:00216a	43151_0:00216a	29.714	175	113	5	3170	2661	94	263	6.18e-13	74.3
TRINITY_DN64371_c0_g1	30019_0:002c23	30019_0:002c23	33.88	183	109	5	458	997	168	341	3.69e-23	100
TRINITY_DN64348_c2_g1	34740_0:000183	34740_0:000183	66.141	697	111	6	974	3064	114	685	0	956
TRINITY_DN64343_c0_g1	40932_0:001095	40932_0:001095	22.905	179	113	6	806	1324	1064	1223	1.13e-06	55.1
TRINITY_DN64347_c0_g1	133901_0:000298	133901_0:000298	28.252	492	323	9	233	1684	321	790	1.02e-47	186
TRINITY_DN64386_c0_g1	7397_0:003c29	7397_0:003c29	35.652	115	64	3	933	1274	31	136	6.97e-07	55.1
TRINITY_DN64366_c0_g1	7167_0:0025bc	7167_0:0025bc	37.13	439	236	9	1207	2451	1	423	3.19e-80	285
TRINITY_DN64360_c0_g1	7091_0:0020c7	7091_0:0020c7	23.656	465	287	16	667	1935	181	619	1.22e-08	61.6
TRINITY_DN64330_c0_g2	125945_0:003680	125945_0:003680	42.276	123	66	4	408	767	159	279	1.78e-19	90.1
TRINITY_DN64323_c1_g1	7004_0:003009	7004_0:003009	25	408	282	10	389	1576	48	443	7.99e-17	85.9
TRINITY_DN64384_c0_g3	197043_0:001d5c	197043_0:001d5c	47.126	87	41	2	878	1126	4	89	2.94e-09	61.6
TRINITY_DN64380_c0_g1	7493_0:0014ea	7493_0:0014ea	25.526	333	184	12	1127	2110	194	467	4.35e-20	97.8
TRINITY_DN64336_c0_g1	1049336_0:00070e	1049336_0:00070e	40.511	548	314	5	2140	521	2	545	2.91e-119	374
TRINITY_DN64311_c0_g1	52612_0:001bff	52612_0:001bff	46.875	128	30	4	407	36	1044	1137	3.58e-20	95.5
TRINITY_DN64315_c3_g1	136037_0:002acc	136037_0:002acc	24.324	259	154	5	2734	1958	9	225	4.92e-07	54.7
TRINITY_DN64349_c0_g1	29058_0:00197b	29058_0:00197b	100	36	0	0	3891	3998	276	311	2.4e-13	75.1
TRINITY_DN64349_c1_g1	13249_0:00135a	13249_0:00135a	88.43	121	14	0	3747	4109	504	624	5.08e-64	236
TRINITY_DN64367_c1_g1	516756_0:0006c8	516756_0:0006c8	36.531	271	167	2	902	105	314	584	1.35e-50	179
TRINITY_DN64331_c1_g1	7070_0:000809	7070_0:000809	28.235	340	227	9	1187	189	133	462	1.88e-19	91.7
TRINITY_DN64310_c10_g1	69319_0:0003c1	69319_0:0003c1	50.781	128	55	4	586	954	1	125	3.21e-28	110
TRINITY_DN64310_c10_g2	13249_0:00272d	13249_0:00272d	76.562	64	15	0	101	292	64	127	1.08e-27	100
TRINITY_DN64310_c10_g3	66420_0:001533	66420_0:001533	47.468	158	61	2	35	505	1	137	3.9e-37	132
TRINITY_DN64361_c0_g1	222816_0:0011dd	222816_0:0011dd	27.523	109	75	2	335	649	17	125	3.67e-07	52.8
TRINITY_DN64387_c3_g2	319348_0:001c57	319348_0:001c57	36.81	163	76	2	2338	1850	1444	1579	1.79e-06	54.3
TRINITY_DN64340_c1_g1	7493_0:0014ea	7493_0:0014ea	23.846	260	184	6	1306	539	222	471	3.6e-13	75.1
TRINITY_DN64355_c0_g1	29058_0:001316	29058_0:001316	94.057	875	52	0	443	3067	1	875	0	1615
TRINITY_DN64345_c0_g1	104452_0:001d30	104452_0:001d30	68.319	464	135	4	175	1557	455	909	0	662
TRINITY_DN69262_c0_g1	93721_0:0037d1	93721_0:0037d1	34.177	79	52	0	327	91	43	121	1e-07	54.3
TRINITY_DN69264_c0_g1	378494_0:002b6e	378494_0:002b6e	52.5	40	19	0	123	242	40	79	1.72e-08	50.8
TRINITY_DN69218_c0_g1	88501_0:001ac7	88501_0:001ac7	24.735	283	171	7	420	1253	19	264	2.65e-18	90.9
TRINITY_DN69266_c0_g1	1218281_0:0004c2	1218281_0:0004c2	48.864	88	45	0	266	3	21	108	2.09e-11	59.7
TRINITY_DN69216_c0_g1	29053_0:001e06	29053_0:001e06	36.478	159	97	2	507	31	12	166	8.29e-28	110
TRINITY_DN69242_c0_g1	132113_0:00075d	132113_0:00075d	50.43	349	136	2	7	1026	524	844	1.77e-112	350
TRINITY_DN69288_c0_g1	42026_0:000213	42026_0:000213	41.615	161	92	2	616	137	654	813	2.44e-31	123
TRINITY_DN90290_c0_g1	29058_0:000768	29058_0:000768	85.185	27	4	0	623	703	310	336	5.15e-08	54.7
TRINITY_DN90233_c0_g1	7130_0:002a23	7130_0:002a23	86.364	22	3	0	389	324	328	349	3.3e-07	49.3
TRINITY_DN90265_c0_g1	67767_0:0044ad	67767_0:0044ad	48.515	101	52	0	1	303	138	238	3.88e-25	98.2
TRINITY_DN90278_c0_g1	7168_0:00046d	7168_0:00046d	75	24	6	0	73	2	39	62	6.49e-06	45.1
TRINITY_DN90904_c0_g1	454923_0:001b79	454923_0:001b79	28.155	309	161	8	17	799	297	592	6.21e-27	111
TRINITY_DN90958_c0_g1	1049336_0:000130	1049336_0:000130	46.154	91	48	1	2	271	168	258	7.83e-24	95.1
TRINITY_DN15570_c0_g1	133901_0:000374	133901_0:000374	61.875	160	58	1	481	2	1	157	1.41e-50	171
TRINITY_DN15510_c0_g1	66420_0:000ade	66420_0:000ade	29.237	236	140	11	185	844	55	279	8.2e-16	78.2
TRINITY_DN15555_c0_g1	69820_0:002f5e	69820_0:002f5e	87.778	90	11	0	3	272	373	462	1.79e-50	169
TRINITY_DN15581_c0_g1	132113_0:00169f	132113_0:00169f	33.333	144	90	3	57	476	18	159	8.13e-13	67.4
TRINITY_DN15550_c0_g1	7394_0:0017f5	7394_0:0017f5	42.169	83	47	1	58	303	1914	1996	3.55e-12	63.2
TRINITY_DN15535_c0_g1	77166_0:000147	77166_0:000147	24.662	296	199	8	881	6	63	338	5.77e-15	77.8
TRINITY_DN15565_c0_g1	67767_0:001188	67767_0:001188	34.459	148	63	4	346	2	384	530	2.79e-12	70.1
TRINITY_DN15592_c0_g1	64459_0:0023d6	64459_0:0023d6	44.196	224	104	2	768	97	47	249	1.27e-38	146
TRINITY_DN15517_c0_g1	378494_0:00395f	378494_0:00395f	49.032	155	79	0	469	5	16	170	4.99e-46	161
TRINITY_DN35654_c0_g1	69820_0:002f0f	69820_0:002f0f	85.185	27	4	0	1358	1278	99	125	2.78e-06	51.2
TRINITY_DN76784_c0_g1	29029_0:000193	29029_0:000193	66.667	78	25	1	240	10	650	727	1.3e-28	108
TRINITY_DN76776_c0_g1	67767_0:003053	67767_0:003053	40	80	46	1	1	234	30	109	1.49e-13	64.7
TRINITY_DN76754_c0_g1	1218281_0:0004c2	1218281_0:0004c2	41.935	62	36	0	1	186	246	307	8.98e-12	61.2
TRINITY_DN76788_c0_g1	1049336_0:0000ad	1049336_0:0000ad	33.898	118	76	1	350	3	180	297	1.88e-17	78.2
TRINITY_DN46432_c0_g1	6973_0:0064c8	6973_0:0064c8	56.522	46	20	0	139	2	4	49	4.5e-12	63.2
TRINITY_DN46432_c1_g1	1218281_0:00043e	1218281_0:00043e	35.526	76	49	0	246	19	206	281	1.34e-13	71.2
TRINITY_DN46421_c0_g1	69820_0:00241f	69820_0:00241f	79.31	29	6	0	235	321	70	98	2.15e-07	48.9
TRINITY_DN46472_c0_g1	7029_0:0002ee	7029_0:0002ee	35.789	95	57	1	1545	1273	16	110	8.47e-11	66.6
TRINITY_DN46454_c0_g1	7070_0:000faa	7070_0:000faa	51.613	31	15	0	407	499	430	460	3.46e-06	47.4
TRINITY_DN46406_c0_g1	69820_0:002555	69820_0:002555	69.231	39	10	1	469	353	1119	1155	2.49e-08	53.5
TRINITY_DN46406_c0_g2	7091_0:001c08	7091_0:001c08	62.857	35	13	0	106	2	1150	1184	4.68e-08	51.6
TRINITY_DN46500_c0_g1	680683_0:001c67	680683_0:001c67	93.103	29	2	0	3	89	875	903	1.1e-09	59.7
TRINITY_DN30031_c1_g1	62324_0:00004e	62324_0:00004e	47.17	106	51	4	385	80	113	217	5.41e-18	80.5
TRINITY_DN30037_c0_g1	29058_0:002807	29058_0:002807	83.193	595	97	2	3975	2191	1	592	0	991
TRINITY_DN30051_c0_g1	69820_0:0027d1	69820_0:0027d1	87.523	537	63	3	3474	1870	11	545	0	924
TRINITY_DN30020_c0_g1	1049336_0:000d4f	1049336_0:000d4f	31.532	111	70	4	7	327	671	779	2.87e-08	56.6
TRINITY_DN30003_c0_g1	39758_0:000287	39758_0:000287	40.506	79	47	0	242	6	7	85	5.8e-09	54.7
TRINITY_DN30035_c0_g1	67767_0:0036e0	67767_0:0036e0	37.118	229	140	2	1436	762	48	276	2.15e-39	154
TRINITY_DN30025_c0_g1	7130_0:003495	7130_0:003495	40.741	54	32	0	396	235	552	605	9.42e-08	51.2
TRINITY_DN30083_c0_g1	1049336_0:001c74	1049336_0:001c74	75.862	29	7	0	87	1	341	369	7.62e-07	49.3
TRINITY_DN30007_c0_g1	74869_0:003068	74869_0:003068	40	150	89	1	835	389	130	279	7.86e-33	126
TRINITY_DN30050_c0_g1	7394_0:0025a1	7394_0:0025a1	39.423	104	63	0	1	312	157	260	1.07e-23	95.5
TRINITY_DN9534_c0_g1	1049336_0:0001c7	1049336_0:0001c7	33.67	297	181	8	2131	1262	933	1220	7.98e-36	149
TRINITY_DN9566_c0_g1	7029_0:000324	7029_0:000324	44.017	234	109	3	758	63	17	230	1.4e-58	206
TRINITY_DN9529_c0_g1	315563_0:00023a	315563_0:00023a	32.8	125	82	2	7	378	806	929	8.75e-12	62.4
TRINITY_DN9585_c0_g1	29058_0:002f37	29058_0:002f37	90.476	21	2	0	3	65	419	439	1.33e-06	46.2
TRINITY_DN9575_c0_g1	7130_0:001a06	7130_0:001a06	91.304	23	2	0	71	3	226	248	3.1e-09	52.4
TRINITY_DN9588_c0_g1	7130_0:002640	7130_0:002640	100	21	0	0	152	214	345	365	3.17e-08	49.7
TRINITY_DN94205_c0_g1	1041015_0:000611	1041015_0:000611	51.02	49	24	0	283	429	45	93	1.23e-07	50.8
TRINITY_DN94297_c0_g1	7038_0:0014c3	7038_0:0014c3	59.091	44	18	0	132	263	22	65	1.89e-11	59.7
TRINITY_DN94217_c0_g1	62324_0:002452	62324_0:002452	35.156	128	72	4	36	398	532	655	4.6e-16	75.1
TRINITY_DN94271_c0_g1	69820_0:001ed0	69820_0:001ed0	100	23	0	0	257	325	531	553	7.72e-10	56.2
TRINITY_DN94218_c0_g1	39758_0:001061	39758_0:001061	42.056	107	61	1	325	5	88	193	1.57e-15	71.2
TRINITY_DN94234_c0_g1	39758_0:002060	39758_0:002060	36.538	52	33	0	156	1	413	464	4.63e-06	43.5
TRINITY_DN17062_c0_g1	132113_0:003465	132113_0:003465	36.667	150	63	6	27	386	23	170	4.49e-10	57.8
TRINITY_DN17047_c0_g1	7029_0:002a48	7029_0:002a48	31.034	232	152	3	736	47	204	429	3.25e-30	125
TRINITY_DN17055_c1_g1	1049336_0:000269	1049336_0:000269	48.148	54	28	0	448	287	155	208	1.85e-09	55.5
TRINITY_DN17038_c0_g1	29058_0:00095a	29058_0:00095a	88.462	26	2	1	243	317	584	609	1.65e-06	46.6
TRINITY_DN17025_c0_g1	108931_0:0004aa	108931_0:0004aa	43.575	358	194	3	459	1523	15	367	7.93e-84	301
TRINITY_DN17017_c0_g1	13249_0:002c71	13249_0:002c71	38.71	155	92	3	737	276	278	430	3.94e-26	107
TRINITY_DN17043_c0_g1	133901_0:0001f2	133901_0:0001f2	41.25	80	46	1	573	337	1198	1277	5.57e-08	56.6
TRINITY_DN71234_c0_g1	93721_0:005dc8	93721_0:005dc8	40.8	125	73	1	2	373	731	855	1.34e-27	107
TRINITY_DN71215_c0_g1	219809_0:00215d	219809_0:00215d	30.526	95	62	2	3	287	526	616	5.57e-09	57.4
TRINITY_DN71241_c0_g1	197043_0:007d28	197043_0:007d28	56.25	112	49	0	339	4	169	280	1.25e-35	129
TRINITY_DN60397_c0_g2	69319_0:00088f	69319_0:00088f	27.381	168	104	5	784	308	2314	2472	1.32e-09	62.4
TRINITY_DN60339_c0_g1	7029_0:002ada	7029_0:002ada	46.154	78	40	1	236	3	86	161	2.13e-16	78.2
TRINITY_DN60401_c0_g1	67767_0:000bd9	67767_0:000bd9	52.349	149	65	4	209	646	40	185	1.63e-36	139
TRINITY_DN60374_c0_g1	7130_0:000646	7130_0:000646	89.286	28	3	0	84	1	85	112	5.6e-11	56.2
TRINITY_DN60317_c0_g1	6973_0:0057b7	6973_0:0057b7	22.021	386	238	14	187	1308	21	355	4.46e-12	69.7
TRINITY_DN60368_c0_g1	7029_0:000324	7029_0:000324	27.419	186	112	3	1531	2079	36	201	4.7e-14	79
TRINITY_DN60322_c0_g1	456900_0:002603	456900_0:002603	49.701	167	81	2	5119	4625	1	166	2.05e-45	179
TRINITY_DN60322_c0_g2	456900_0:002603	456900_0:002603	49.701	167	81	2	359	853	1	166	7.54e-46	179
TRINITY_DN60383_c0_g1	13037_0:003199	13037_0:003199	95.238	21	1	0	64	2	1	21	7.64e-07	46.2
TRINITY_DN60345_c0_g1	69820_0:000616	69820_0:000616	61.508	252	97	0	861	106	98	349	1.86e-115	340
TRINITY_DN60345_c0_g2	69820_0:00065f	69820_0:00065f	60.894	179	69	1	535	2	36	214	1.52e-72	236
TRINITY_DN60364_c0_g1	77166_0:0023d7	77166_0:0023d7	90.625	32	2	1	665	573	577	608	9.91e-09	58.2
TRINITY_DN60308_c0_g1	113334_0:0013f9	113334_0:0013f9	50	256	127	1	800	33	165	419	1.79e-81	253
TRINITY_DN60308_c1_g1	113334_0:002c8f	113334_0:002c8f	60.294	204	80	1	147	758	33	235	1.09e-77	243
TRINITY_DN60387_c0_g1	166423_0:003792	166423_0:003792	62.5	144	54	0	7886	7455	514	657	1.03e-53	203
TRINITY_DN60327_c0_g1	7029_0:001e7f	7029_0:001e7f	29.812	426	262	10	1586	348	603	1004	5e-46	183
TRINITY_DN60369_c0_g1	42026_0:002337	42026_0:002337	25.087	287	205	7	1599	754	62	343	2.58e-22	103
TRINITY_DN60348_c0_g1	168631_0:002459	168631_0:002459	53.333	60	28	0	3	182	568	627	4.15e-11	67.4
TRINITY_DN60358_c0_g1	39758_0:00443c	39758_0:00443c	23.446	354	246	8	615	1628	1544	1888	9.46e-19	93.2
TRINITY_DN60393_c0_g1	69820_0:0010c7	69820_0:0010c7	69.604	556	167	2	2649	988	3	558	0	823
TRINITY_DN60379_c0_g1	7029_0:0003de	7029_0:0003de	25.962	208	113	6	3571	4179	276	447	2.5e-07	57.4
TRINITY_DN60309_c1_g1	69820_0:0024da	69820_0:0024da	68.396	212	67	0	1	636	81	292	9.15e-103	303
TRINITY_DN60375_c0_g1	69820_0:00160d	69820_0:00160d	84.632	462	71	0	242	1627	3	464	0	816
TRINITY_DN6626_c0_g1	69820_0:000466	69820_0:000466	78.125	32	7	0	2	97	840	871	3.52e-12	61.6
TRINITY_DN6651_c0_g1	39758_0:001061	39758_0:001061	47.619	126	63	2	2418	2795	31	153	1.45e-24	106
TRINITY_DN6672_c0_g1	69820_0:0003cf	69820_0:0003cf	96.296	27	1	0	280	200	278	304	3.67e-18	58.2
TRINITY_DN6678_c0_g1	1218281_0:000239	1218281_0:000239	61.644	73	28	0	2	220	629	701	1.35e-23	95.5
TRINITY_DN6683_c0_g1	38123_0:0017e3	38123_0:0017e3	34.579	107	70	0	1	321	10	116	2.28e-15	71.2
TRINITY_DN97859_c0_g1	34720_0:00012b	34720_0:00012b	29.864	221	124	4	570	1	1644	1864	8.87e-28	110
TRINITY_DN65765_c1_g1	315563_0:00052e	315563_0:00052e	34.177	79	52	0	365	129	1571	1649	4.34e-11	60.1
TRINITY_DN65798_c1_g2	7029_0:001e7f	7029_0:001e7f	29.452	438	276	12	2046	784	560	981	8.62e-41	166
TRINITY_DN65759_c1_g1	520822_0:000ab9	520822_0:000ab9	36.709	79	48	1	232	2	282	360	4.44e-11	58.2
TRINITY_DN65774_c0_g1	219809_0:0025e9	219809_0:0025e9	46.441	295	146	1	553	1437	185	467	3.38e-83	275
TRINITY_DN65725_c0_g1	7397_0:003c29	7397_0:003c29	65.979	194	55	3	2865	2287	99	282	1.48e-80	241
TRINITY_DN65710_c5_g1	7394_0:0025a1	7394_0:0025a1	56.604	53	23	0	404	246	444	496	6.25e-15	72
TRINITY_DN65710_c7_g2	7394_0:0025a1	7394_0:0025a1	54.015	137	63	0	38	448	29	165	2.16e-49	171
TRINITY_DN65710_c7_g4	7394_0:0025a1	7394_0:0025a1	42.633	319	180	2	187	1134	1	319	3.5e-87	289
TRINITY_DN65710_c7_g6	7394_0:0025a1	7394_0:0025a1	52.206	136	65	0	7	414	34	169	6.16e-47	163
TRINITY_DN65710_c7_g3	7394_0:0025a1	7394_0:0025a1	47.692	130	68	0	97	486	29	158	1.92e-41	149
TRINITY_DN65710_c7_g7	7394_0:0025a1	7394_0:0025a1	54.902	51	23	0	5	157	446	496	3.59e-14	71.2
TRINITY_DN65710_c7_g1	7394_0:0025a1	7394_0:0025a1	38.095	168	102	1	4	501	169	336	3.13e-39	142
TRINITY_DN65742_c1_g2	7200_0:0022ed	7200_0:0022ed	36.757	185	105	4	187	717	4	184	1.58e-21	98.6
TRINITY_DN65779_c0_g1	13037_0:001e13	13037_0:001e13	38.679	106	58	2	4542	4225	786	884	8.53e-12	72.4
TRINITY_DN65708_c1_g1	69004_0:0009ec	69004_0:0009ec	31.264	451	256	9	397	1692	91	506	1.24e-42	169
TRINITY_DN65720_c1_g1	568069_0:004612	568069_0:004612	31.818	154	93	7	555	1004	114	259	4.22e-08	57.8
TRINITY_DN65748_c0_g1	52612_0:00182c	52612_0:00182c	33.766	154	51	6	2589	2266	1302	1450	1.51e-10	68.2
TRINITY_DN65706_c2_g2	34740_0:0039ef	34740_0:0039ef	45.809	513	262	2	2512	974	1241	1737	3.51e-124	434
TRINITY_DN65775_c0_g2	39758_0:001360	39758_0:001360	32.171	258	156	7	9	770	99	341	3.1e-27	117
TRINITY_DN65768_c0_g1	168631_0:001601	168631_0:001601	96.591	176	6	0	1	528	25	200	3.95e-127	357
TRINITY_DN65768_c0_g2	69820_0:00097e	69820_0:00097e	99.156	237	2	0	3	713	462	698	1.16e-152	455
TRINITY_DN65768_c0_g3	69820_0:00097e	69820_0:00097e	91.667	168	14	0	506	3	301	468	3.24e-100	304
TRINITY_DN65747_c2_g1	7029_0:0066a3	7029_0:0066a3	30.518	888	533	26	1981	4545	265	1101	1.4e-96	343
TRINITY_DN65784_c0_g1	319348_0:001c57	319348_0:001c57	34.112	214	118	6	2961	2353	1592	1793	1.91e-26	119
TRINITY_DN65799_c0_g1	125945_0:003680	125945_0:003680	40.496	121	66	4	325	672	160	279	1.1e-20	98.2
TRINITY_DN65705_c0_g1	29058_0:00283c	29058_0:00283c	82.892	830	129	6	3024	556	645	1468	0	1144
TRINITY_DN65746_c3_g1	7130_0:00007e	7130_0:00007e	67.857	28	9	0	789	872	65	92	6.83e-07	52
TRINITY_DN65766_c0_g1	143995_0:0015f3	143995_0:0015f3	25.641	273	168	9	3086	3901	10	248	4.43e-12	73.6
TRINITY_DN65802_c0_g2	39758_0:0034ae	39758_0:0034ae	86.313	358	46	2	544	1611	495	851	0	640
TRINITY_DN65790_c0_g1	568069_0:001825	568069_0:001825	48.333	60	30	1	179	3	146	205	8.27e-06	45.8
TRINITY_DN65773_c0_g1	7029_0:002a48	7029_0:002a48	29.553	291	190	5	657	1526	180	456	8.75e-34	136
TRINITY_DN65739_c1_g1	7274_0:002cf4	7274_0:002cf4	36.364	99	53	3	2295	2585	2815	2905	2.46e-07	60.5
TRINITY_DN65744_c0_g1	104452_0:002cd6	104452_0:002cd6	38.692	367	203	8	1158	2216	558	916	1.35e-67	254
TRINITY_DN65767_c2_g1	7394_0:0017f5	7394_0:0017f5	37.615	109	56	3	287	577	1130	1238	2.53e-10	68.6
TRINITY_DN65753_c1_g1	7394_0:0025a1	7394_0:0025a1	48.101	79	41	0	127	363	30	108	1.19e-21	90.5
TRINITY_DN65753_c2_g2	34740_0:0039ef	34740_0:0039ef	34.959	492	293	9	2598	1132	1270	1737	1.69e-69	261
TRINITY_DN65732_c1_g1	79782_0:002a43	79782_0:002a43	53.061	98	46	0	3	296	725	822	1.78e-27	105
TRINITY_DN65704_c0_g1	69820_0:001eb6	69820_0:001eb6	80.62	129	25	0	1005	619	1339	1467	1.62e-40	153
TRINITY_DN65704_c0_g2	29058_0:002308	29058_0:002308	81.081	185	35	0	555	1	460	644	2.58e-85	275
TRINITY_DN65792_c0_g1	40932_0:004c9c	40932_0:004c9c	35.385	65	42	0	288	94	372	436	6.34e-10	45.4
TRINITY_DN65792_c0_g2	40932_0:004c9c	40932_0:004c9c	38.889	90	55	0	137	406	517	606	1.41e-19	72
TRINITY_DN65770_c0_g1	7029_0:00757d	7029_0:00757d	31.025	361	234	6	1850	786	4	355	5.99e-34	146
TRINITY_DN36244_c0_g1	7004_0:001038	7004_0:001038	54.545	99	45	0	10	306	974	1072	7.51e-33	121
TRINITY_DN36260_c0_g1	34740_0:0039ef	34740_0:0039ef	57.317	82	35	0	1	246	1439	1520	1.29e-25	99.8
TRINITY_DN36245_c0_g1	39758_0:004c96	39758_0:004c96	91.667	24	2	0	271	342	687	710	3.1e-09	54.7
TRINITY_DN36299_c0_g1	7130_0:001b81	7130_0:001b81	96.429	28	1	0	3	86	331	358	3.05e-10	59.3
TRINITY_DN36250_c0_g1	7200_0:0019f1	7200_0:0019f1	38.235	68	36	2	294	109	644	711	4.97e-09	53.5
TRINITY_DN19738_c0_g1	69820_0:001fe0	69820_0:001fe0	44.944	89	9	1	267	1	425	473	9.86e-19	80.5
TRINITY_DN19713_c0_g1	30023_0:000905	30023_0:000905	63.514	74	27	0	230	9	2	75	4.39e-26	96.7
TRINITY_DN19758_c0_g1	456900_0:000348	456900_0:000348	29.771	131	83	3	373	2	156	284	2.17e-09	55.1
TRINITY_DN19754_c0_g1	326594_0:0025ae	326594_0:0025ae	26.174	149	108	2	1015	569	96	242	7.94e-12	66.2
TRINITY_DN19748_c0_g1	30023_0:0008be	30023_0:0008be	67.033	91	30	0	2	274	11	101	2.21e-33	117
TRINITY_DN19755_c0_g1	7029_0:000324	7029_0:000324	60.39	154	59	1	71	526	91	244	7.04e-63	211
TRINITY_DN82789_c0_g1	1041015_0:0005f6	1041015_0:0005f6	85.135	74	11	0	3	224	151	224	3.04e-39	134
TRINITY_DN82761_c0_g1	7029_0:006dee	7029_0:006dee	52.778	36	17	0	110	3	161	196	5.32e-06	45.4
TRINITY_DN82743_c0_g1	7176_0:0035f3	7176_0:0035f3	44.643	56	30	1	49	213	426	481	9.14e-08	48.9
TRINITY_DN20381_c0_g1	13249_0:0039ea	13249_0:0039ea	53.521	71	33	0	4	216	84	154	1.79e-20	83.2
TRINITY_DN20381_c0_g2	28612_0:005b75	28612_0:005b75	43.478	299	157	4	3	884	59	350	5.73e-62	201
TRINITY_DN20333_c0_g1	454923_0:001b79	454923_0:001b79	40.741	189	107	2	593	42	298	486	9.55e-34	128
TRINITY_DN20394_c0_g1	1218281_0:00333d	1218281_0:00333d	22.727	132	96	2	248	625	15	146	9.12e-06	48.5
TRINITY_DN20310_c0_g1	7274_0:001890	7274_0:001890	37.405	131	82	0	400	8	14	144	3.04e-11	62.4
TRINITY_DN99719_c0_g1	34740_0:002801	34740_0:002801	38.961	77	47	0	4	234	230	306	2.78e-13	64.7
TRINITY_DN35237_c0_g1	378494_0:006be9	378494_0:006be9	69.697	33	10	0	2	100	491	523	4.35e-07	52
TRINITY_DN35299_c0_g1	7394_0:0025a1	7394_0:0025a1	47.253	91	48	0	40	312	29	119	1.62e-30	114
TRINITY_DN35204_c0_g1	69820_0:002c27	69820_0:002c27	100	24	0	0	423	352	1287	1310	1.39e-09	56.6
TRINITY_DN35231_c0_g1	454923_0:001b79	454923_0:001b79	37.629	194	116	2	965	399	297	490	4.06e-31	125
TRINITY_DN4375_c0_g1	69820_0:001561	69820_0:001561	71.429	28	8	0	84	1	1	28	4.58e-07	47.8
TRINITY_DN4332_c0_g1	62324_0:00004e	62324_0:00004e	69.231	26	8	0	290	213	173	198	2.89e-07	48.1
TRINITY_DN4391_c0_g1	76194_0:001650	76194_0:001650	80	30	6	0	348	437	657	686	8.46e-11	60.5
TRINITY_DN4356_c0_g1	69820_0:0003cf	69820_0:0003cf	88	25	3	0	264	338	1301	1325	1.87e-09	55.1
TRINITY_DN4365_c0_g1	29058_0:00108b	29058_0:00108b	87.097	31	4	0	339	431	15	45	2.84e-12	64.3
TRINITY_DN4320_c0_g1	315563_0:002c69	315563_0:002c69	59.259	27	11	0	487	407	1259	1285	4.03e-06	47.4
TRINITY_DN54704_c0_g1	7493_0:000124	7493_0:000124	75	52	13	0	1452	1297	54	105	4.61e-18	82.8
TRINITY_DN54757_c0_g1	64838_0:001de0	64838_0:001de0	35.484	248	136	10	102	791	96	337	1.2e-32	125
TRINITY_DN54763_c0_g1	680683_0:000e75	680683_0:000e75	25.967	181	114	3	1188	1691	71	244	1.04e-10	66.2
TRINITY_DN54736_c0_g1	7029_0:001e7f	7029_0:001e7f	29.703	303	194	6	51	950	645	931	1.64e-29	126
TRINITY_DN54793_c0_g1	28612_0:001aee	28612_0:001aee	37.295	244	135	6	1040	357	84	325	2.66e-45	164
TRINITY_DN54780_c0_g1	456900_0:002603	456900_0:002603	42.945	163	93	0	1574	1086	1	163	1.25e-37	150
TRINITY_DN54735_c0_g1	13037_0:00266e	13037_0:00266e	76.271	59	11	2	629	459	2	59	1.37e-17	88.2
TRINITY_DN54745_c1_g1	7394_0:002c43	7394_0:002c43	44.505	182	90	4	1243	1770	1541	1717	2.19e-34	142
TRINITY_DN72192_c0_g1	29058_0:0024b5	29058_0:0024b5	96.154	26	1	0	381	458	1671	1696	1.44e-07	51.2
TRINITY_DN72184_c0_g1	40932_0:002e6f	40932_0:002e6f	66.667	39	13	0	6	122	120	158	3.99e-12	65.1
TRINITY_DN72203_c0_g1	378494_0:0057b8	378494_0:0057b8	42.647	68	39	0	82	285	719	786	4.92e-11	58.9
TRINITY_DN72159_c0_g1	6973_0:001c1a	6973_0:001c1a	47.826	92	48	0	21	296	532	623	7.42e-25	98.6
TRINITY_DN72126_c0_g1	29058_0:002ad5	29058_0:002ad5	53.061	49	23	0	149	3	137	185	7.38e-10	56.6
TRINITY_DN72185_c0_g1	6973_0:0005bc	6973_0:0005bc	33.043	115	76	1	349	8	131	245	1.61e-12	63.9
TRINITY_DN72141_c0_g1	133901_0:000422	133901_0:000422	38.356	73	45	0	221	3	106	178	3.44e-08	52
TRINITY_DN99652_c0_g1	1218281_0:000062	1218281_0:000062	60	115	46	0	26	370	80	194	1.3e-31	114
TRINITY_DN99620_c0_g1	29058_0:000317	29058_0:000317	88.462	26	3	0	222	299	1290	1315	3.09e-11	59.7
TRINITY_DN84236_c0_g1	133901_0:000270	133901_0:000270	46.512	43	23	0	1	129	398	440	8.59e-07	48.9
TRINITY_DN84242_c0_g1	77166_0:000147	77166_0:000147	42.857	56	32	0	154	321	89	144	5.42e-09	53.5
TRINITY_DN84254_c0_g1	133901_0:0001f2	133901_0:0001f2	35.484	62	40	0	75	260	1195	1256	2.3e-06	45.4
TRINITY_DN84284_c0_g1	378494_0:0057b8	378494_0:0057b8	42.056	107	61	1	8	325	266	372	4.4e-08	52
TRINITY_DN84222_c0_g1	69820_0:003c47	69820_0:003c47	78.676	136	29	0	3	410	11	146	2.69e-76	237
TRINITY_DN84262_c0_g1	1049336_0:004a17	1049336_0:004a17	54.762	210	94	1	631	2	36	244	5.64e-72	229
TRINITY_DN16829_c0_g1	125945_0:000120	125945_0:000120	49.367	79	39	1	238	2	2	79	8.99e-21	82.4
TRINITY_DN16860_c0_g1	69820_0:00076b	69820_0:00076b	52.459	61	29	0	2	184	460	520	3.09e-11	61.2
TRINITY_DN16856_c0_g1	286706_0:001c1c	286706_0:001c1c	43	200	106	3	306	899	21	214	9.9e-48	164
TRINITY_DN16856_c1_g1	286706_0:001c1c	286706_0:001c1c	51.667	60	26	2	174	1	21	79	2.55e-09	57
TRINITY_DN16831_c0_g1	6973_0:002e9c	6973_0:002e9c	81.553	309	55	1	928	2	88	394	5.61e-165	488
TRINITY_DN16817_c0_g1	29058_0:002cbd	29058_0:002cbd	47.5	80	42	0	241	2	127	206	3.3e-17	77.8
TRINITY_DN65953_c2_g1	56086_0:002a28	56086_0:002a28	25.869	518	356	10	667	2205	826	1320	3.21e-32	140
TRINITY_DN65979_c1_g1	121225_0:002176	121225_0:002176	28.406	778	505	16	43	2316	165	910	1.63e-101	338
TRINITY_DN65979_c1_g2	56086_0:002845	56086_0:002845	24.662	296	201	5	1366	518	493	779	1.66e-25	112
TRINITY_DN65987_c1_g1	42026_0:002337	42026_0:002337	29.73	259	174	4	3154	2381	68	319	6.04e-28	123
TRINITY_DN65983_c1_g1	7375_0:002d5f	7375_0:002d5f	31.387	274	155	6	586	1356	28	285	1.11e-23	106
TRINITY_DN65955_c2_g1	7029_0:002a48	7029_0:002a48	37.719	342	198	4	982	2007	131	457	2.91e-71	246
TRINITY_DN65904_c0_g1	7168_0:001342	7168_0:001342	41.509	212	101	4	616	1245	51	241	2.06e-35	148
TRINITY_DN65938_c0_g1	7070_0:001a8f	7070_0:001a8f	27.922	154	93	7	231	674	1	142	4.6e-09	58.5
TRINITY_DN65938_c0_g3	7070_0:001a8f	7070_0:001a8f	37.551	245	145	4	728	3	1475	1714	4.67e-37	143
TRINITY_DN65937_c2_g1	29053_0:000801	29053_0:000801	26.341	205	118	8	5107	4565	16	211	3.64e-11	67
TRINITY_DN65946_c0_g2	91411_0:001315	91411_0:001315	32.143	168	107	3	35	523	278	443	1.24e-12	69.3
TRINITY_DN65946_c1_g1	40932_0:001095	40932_0:001095	27.57	214	136	8	1827	1186	981	1175	2e-13	77.4
TRINITY_DN65913_c1_g2	88501_0:000f19	88501_0:000f19	35.61	205	117	7	5219	4617	1	194	4.48e-26	119
TRINITY_DN65930_c0_g1	13037_0:00274f	13037_0:00274f	40.206	97	45	4	335	592	435	529	2.47e-12	70.5
TRINITY_DN65930_c1_g1	51655_0:003660	51655_0:003660	48.148	81	41	1	1398	1637	1	81	9.59e-17	87
TRINITY_DN65930_c1_g2	454923_0:001894	454923_0:001894	32.624	141	90	2	410	3	5	145	1.9e-14	70.5
TRINITY_DN65914_c0_g3	307491_0:000e6b	307491_0:000e6b	51.825	274	116	4	130	951	786	1043	9.12e-83	271
TRINITY_DN65951_c0_g1	54969_0:003843	54969_0:003843	23.316	193	122	7	47	619	73	241	2.57e-06	50.4
TRINITY_DN65944_c0_g2	7029_0:0066a3	7029_0:0066a3	30.106	754	474	18	2515	299	384	1099	2.92e-84	304
TRINITY_DN65944_c0_g1	7029_0:0066a3	7029_0:0066a3	29.948	581	351	16	4333	2633	560	1098	1.22e-56	218
TRINITY_DN65995_c0_g1	166361_0:00039a	166361_0:00039a	35.673	171	90	7	2782	3267	252	411	4.35e-14	80.1
TRINITY_DN65947_c0_g2	69820_0:001b4f	69820_0:001b4f	69.841	126	38	0	380	3	555	680	8.92e-57	190
TRINITY_DN65947_c0_g4	51655_0:002e12	51655_0:002e12	80	50	10	0	152	3	1	50	8.32e-20	86.3
TRINITY_DN65947_c0_g1	69820_0:001b4f	69820_0:001b4f	58.333	144	19	1	1982	1551	751	853	1.2e-60	159
TRINITY_DN65985_c0_g1	29058_0:002287	29058_0:002287	66.757	370	122	1	2603	1497	352	721	8.09e-180	553
TRINITY_DN65952_c0_g2	6973_0:0055a6	6973_0:0055a6	30.583	412	256	8	1175	6	99	502	1.39e-53	189
TRINITY_DN65924_c0_g1	29058_0:0025e7	29058_0:0025e7	81.78	236	43	0	1551	844	947	1182	1.29e-123	391
TRINITY_DN65924_c0_g2	69820_0:0014b8	69820_0:0014b8	90.667	75	7	0	227	3	366	440	1.52e-43	150
TRINITY_DN65929_c0_g1	319348_0:00041d	319348_0:00041d	27.103	214	147	7	554	1177	99	309	1.33e-13	74.7
TRINITY_DN65923_c0_g1	378494_0:0039cf	378494_0:0039cf	42.5	80	27	1	291	52	285	345	1.22e-08	60.5
TRINITY_DN65906_c0_g2	91411_0:00250c	91411_0:00250c	34.595	185	113	5	221	769	108	286	4.45e-17	82.4
TRINITY_DN65993_c0_g1	378494_0:00368f	378494_0:00368f	33.673	98	51	3	1295	1008	434	519	2.42e-06	52.4
TRINITY_DN65990_c0_g1	7029_0:0003de	7029_0:0003de	33.75	160	87	6	2315	1842	309	451	2.84e-17	87.4
TRINITY_DN65936_c5_g1	132113_0:003a9e	132113_0:003a9e	40.952	105	60	1	401	93	80	184	4.48e-16	83.6
TRINITY_DN65980_c0_g1	30019_0:002c23	30019_0:002c23	31.016	187	102	5	4	561	173	333	5.4e-16	79
TRINITY_DN65980_c0_g3	568069_0:00456a	568069_0:00456a	47.143	140	70	2	287	706	329	464	4.8e-36	138
TRINITY_DN65942_c0_g1	7425_0:00025f	7425_0:00025f	29.825	228	155	4	757	1434	61	285	9.9e-24	110
TRINITY_DN65909_c0_g2	69820_0:002c27	69820_0:002c27	73.653	167	44	0	434	934	1	167	1.16e-85	281
TRINITY_DN65909_c0_g3	29058_0:002b20	29058_0:002b20	63.571	560	181	6	1	1656	349	893	0	675
TRINITY_DN65935_c1_g2	319348_0:002495	319348_0:002495	32.283	127	62	1	204	584	515	617	1.12e-13	71.2
TRINITY_DN65935_c1_g1	30019_0:0001c6	30019_0:0001c6	25.175	286	158	10	1553	798	2365	2628	1.42e-10	67
TRINITY_DN65905_c0_g1	411798_0:000a15	411798_0:000a15	61.702	47	18	0	292	152	67	113	5.55e-10	62.8
TRINITY_DN65986_c1_g1	7029_0:001e7f	7029_0:001e7f	29.782	413	261	9	1199	2404	603	997	1.98e-38	157
TRINITY_DN65994_c4_g1	246812_0:00113e	246812_0:00113e	52.632	38	18	0	142	29	40	77	6.45e-06	49.3
TRINITY_DN65994_c4_g2	69820_0:000080	69820_0:000080	93.712	493	18	2	3010	1565	456	946	0	718
TRINITY_DN65989_c0_g1	7038_0:00199c	7038_0:00199c	26.67	1781	1118	62	6824	11749	443	2174	2.98e-104	379
TRINITY_DN66002_c0_g1	29058_0:0002e2	29058_0:0002e2	87.574	1360	163	5	4070	3	1	1358	0	2417
TRINITY_DN66002_c0_g2	29058_0:0002e2	29058_0:0002e2	88.649	185	21	0	557	3	1411	1595	3.47e-113	354
TRINITY_DN96885_c0_g1	69820_0:0034cd	69820_0:0034cd	57.143	84	35	1	3	254	241	323	1.8e-25	97.8
TRINITY_DN58754_c0_g1	104452_0:0001bc	104452_0:0001bc	44.262	61	34	0	647	829	67	127	1.18e-07	56.2
TRINITY_DN58722_c0_g1	7004_0:002ffb	7004_0:002ffb	48.696	115	59	0	931	1275	6	120	3.03e-33	137
TRINITY_DN58758_c0_g1	108931_0:0004aa	108931_0:0004aa	32.571	175	110	7	863	357	195	367	1.1e-20	93.6
TRINITY_DN58791_c0_g1	41427_0:001021	41427_0:001021	67.729	251	68	4	546	1265	1	249	3.06e-81	280
TRINITY_DN58793_c1_g1	7070_0:000563	7070_0:000563	92.063	126	8	1	558	935	1	124	6.99e-65	223
TRINITY_DN58793_c1_g2	7091_0:00218e	7091_0:00218e	98.792	331	4	0	1343	351	386	716	0	654
TRINITY_DN58793_c2_g1	121845_0:002dc6	121845_0:002dc6	93.103	58	4	0	6	179	38	95	2.76e-29	113
TRINITY_DN58775_c0_g1	91411_0:0018a9	91411_0:0018a9	39.024	82	43	2	381	157	8	89	1.36e-08	56.2
TRINITY_DN58775_c0_g2	7029_0:002ada	7029_0:002ada	45.614	57	31	0	7	177	100	156	3.45e-10	57.4
TRINITY_DN58749_c0_g1	7397_0:0002e6	7397_0:0002e6	29.63	108	73	3	463	146	191	297	7.77e-07	50.8
TRINITY_DN58713_c1_g1	6973_0:0003ca	6973_0:0003ca	31.226	522	304	7	839	2287	1367	1872	1.49e-66	249
TRINITY_DN58796_c0_g1	69820_0:0024f9	69820_0:0024f9	69.604	556	169	0	1719	52	702	1257	0	834
TRINITY_DN58718_c0_g1	143995_0:0015f3	143995_0:0015f3	33.668	199	128	4	456	1049	4	199	5.29e-29	125
TRINITY_DN58760_c0_g1	34740_0:003b90	34740_0:003b90	26.147	436	294	10	1664	399	670	1091	3.44e-39	161
TRINITY_DN58732_c1_g1	79782_0:0028d1	79782_0:0028d1	25.455	330	153	11	704	1663	488	734	1.53e-14	79
TRINITY_DN58733_c2_g2	103372_0:000dd4	103372_0:000dd4	32.812	192	112	5	861	337	928	1119	4.62e-19	93.2
TRINITY_DN58747_c1_g1	67767_0:001448	67767_0:001448	45.736	129	64	3	1816	1439	517	642	9.59e-23	105
TRINITY_DN58724_c1_g1	41427_0:002ef0	41427_0:002ef0	45.283	159	87	0	1520	1044	378	536	5.58e-41	159
TRINITY_DN58767_c0_g1	39758_0:001360	39758_0:001360	60.086	233	92	1	502	1200	47	278	5.1e-71	244
TRINITY_DN58735_c0_g1	315563_0:001d95	315563_0:001d95	90	30	3	0	977	1066	1008	1037	1.04e-11	68.2
TRINITY_DN58764_c0_g2	7029_0:001e7f	7029_0:001e7f	26.667	150	102	4	1143	703	907	1051	8.79e-08	56.2
TRINITY_DN58738_c0_g1	103372_0:000dd8	103372_0:000dd8	33.591	259	108	5	5748	6524	1	195	2.45e-32	135
TRINITY_DN58727_c1_g2	7029_0:002a48	7029_0:002a48	36.68	259	161	3	2450	3223	146	402	4.96e-47	177
TRINITY_DN58781_c0_g1	121845_0:0034b2	121845_0:0034b2	32.298	161	107	2	482	3	86	245	6.4e-16	74.3
TRINITY_DN58798_c0_g1	7130_0:0026cd	7130_0:0026cd	61.364	44	15	1	437	562	395	438	2.1e-07	51.6
TRINITY_DN58720_c1_g1	39758_0:002687	39758_0:002687	25.316	237	154	4	165	848	411	633	5.76e-13	73.2
TRINITY_DN58792_c0_g1	568069_0:001fdd	568069_0:001fdd	26.087	161	102	4	929	1402	27	173	5.71e-06	51.2
TRINITY_DN58725_c1_g1	51655_0:002781	51655_0:002781	53.597	278	120	3	346	1152	3	280	5.48e-95	287
TRINITY_DN81590_c0_g1	64459_0:000ded	64459_0:000ded	88.462	26	3	0	372	449	58	83	2.72e-06	47
TRINITY_DN81598_c0_g1	29058_0:002cc1	29058_0:002cc1	73.333	30	8	0	471	382	353	382	1.21e-06	48.5
TRINITY_DN49391_c0_g1	143995_0:0015f3	143995_0:0015f3	26.415	212	127	10	5314	4697	5	193	8.89e-08	59.7
TRINITY_DN49366_c0_g1	680683_0:002399	680683_0:002399	42.5	80	46	0	1	240	30	109	6.62e-15	69.3
TRINITY_DN49321_c0_g2	1041015_0:0005c6	1041015_0:0005c6	44.444	72	40	0	320	105	29	100	1.88e-12	59.7
TRINITY_DN49321_c0_g3	197043_0:00807d	197043_0:00807d	44.865	185	100	1	601	53	1	185	3.27e-41	157
TRINITY_DN49372_c0_g1	7029_0:003d81	7029_0:003d81	31.841	201	128	6	615	1205	29	224	3.89e-20	90.5
TRINITY_DN49380_c3_g1	7260_0:000239	7260_0:000239	40.26	77	46	0	167	397	35	111	4.89e-13	66.2
TRINITY_DN49394_c0_g1	39758_0:004c96	39758_0:004c96	27.586	203	134	4	399	986	581	777	1.34e-16	84.7
TRINITY_DN49323_c0_g1	6973_0:005006	6973_0:005006	42.157	102	57	1	495	190	324	423	1.02e-18	84
TRINITY_DN49323_c1_g1	93721_0:005dc8	93721_0:005dc8	38.926	149	91	0	631	185	706	854	1.92e-29	122
TRINITY_DN54944_c0_g1	13037_0:00274f	13037_0:00274f	55.556	45	17	1	202	327	435	479	1.17e-08	52.8
TRINITY_DN54986_c1_g1	378494_0:0057b8	378494_0:0057b8	24.731	372	255	6	1335	256	41	399	5.03e-15	81.3
TRINITY_DN54985_c1_g1	315563_0:000051	315563_0:000051	39.796	98	59	0	192	485	587	684	1.45e-19	91.3
TRINITY_DN54951_c1_g1	7029_0:002ada	7029_0:002ada	40.909	110	61	2	1025	696	54	159	1.01e-20	92
TRINITY_DN54988_c0_g1	79782_0:002a43	79782_0:002a43	49.315	219	108	1	90	737	786	1004	3.61e-53	195
TRINITY_DN54909_c0_g1	29058_0:002d60	29058_0:002d60	64.179	134	48	0	406	5	25	158	1.74e-57	191
TRINITY_DN54933_c0_g1	7165_0:001511	7165_0:001511	34.375	384	238	6	1121	3	7	387	1.38e-53	188
TRINITY_DN54906_c0_g1	104452_0:0001bc	104452_0:0001bc	44.262	61	34	0	2010	1828	67	127	1.27e-08	58.9
TRINITY_DN54908_c0_g1	51655_0:000773	51655_0:000773	30.573	314	208	6	1617	688	135	442	5.64e-34	139
TRINITY_DN55000_c0_g1	7004_0:003009	7004_0:003009	26.009	223	140	4	1286	630	179	380	1.41e-10	65.9
TRINITY_DN54945_c0_g1	104452_0:0036aa	104452_0:0036aa	92	25	2	0	918	992	94	118	4.69e-06	47.8
TRINITY_DN54921_c0_g1	139723_0:000f8e	139723_0:000f8e	33.846	130	81	3	400	20	471	598	8.3e-11	62.8
TRINITY_DN54931_c0_g1	7395_0:003ad6	7395_0:003ad6	36.496	137	74	8	405	1	450	575	1.68e-11	62
TRINITY_DN54992_c0_g1	7004_0:001e5c	7004_0:001e5c	27.803	223	137	3	7934	7317	227	442	1.23e-10	68.9
TRINITY_DN54966_c0_g1	29058_0:002f3a	29058_0:002f3a	93.333	30	2	0	2	91	321	350	1.54e-12	65.9
TRINITY_DN54904_c1_g1	7029_0:000324	7029_0:000324	22.458	236	157	6	205	897	35	249	3.11e-12	68.9
TRINITY_DN91994_c0_g1	1049336_0:000130	1049336_0:000130	28.877	187	86	4	578	21	563	703	1.57e-14	72.8
TRINITY_DN3085_c0_g1	69820_0:003c24	69820_0:003c24	88.462	26	3	0	294	217	58	83	3.27e-09	53.9
TRINITY_DN3018_c0_g1	30023_0:001bf3	30023_0:001bf3	40.711	253	147	2	967	212	207	457	2.53e-57	193
TRINITY_DN3048_c0_g1	69820_0:002453	69820_0:002453	67.647	34	9	1	97	2	338	371	6.35e-07	47.8
TRINITY_DN3036_c0_g1	29058_0:002f36	29058_0:002f36	91.667	24	2	0	227	298	347	370	2.24e-08	51.6
TRINITY_DN3075_c0_g1	39758_0:003016	39758_0:003016	85.714	28	4	0	86	3	7	34	8.96e-11	56.2
TRINITY_DN3059_c0_g1	29058_0:0017e2	29058_0:0017e2	86.957	23	3	0	336	268	115	137	2.15e-06	46.2
TRINITY_DN3051_c0_g1	104421_0:0029e3	104421_0:0029e3	94.737	38	2	0	132	19	1242	1279	1.53e-18	84.3
TRINITY_DN3023_c0_g1	113334_0:001f63	113334_0:001f63	96.552	29	1	0	92	6	53	81	9.72e-12	58.2
TRINITY_DN61659_c0_g2	7425_0:000b0c	7425_0:000b0c	32.653	294	189	7	534	1409	32	318	1.27e-34	134
TRINITY_DN61604_c0_g1	7038_0:0014e5	7038_0:0014e5	27.234	235	146	5	802	1494	82	295	1.86e-23	108
TRINITY_DN61604_c1_g1	7200_0:0023f8	7200_0:0023f8	30.827	133	63	4	1376	1774	470	573	8.11e-08	58.2
TRINITY_DN61681_c0_g1	143995_0:0015f3	143995_0:0015f3	26.667	255	166	9	1002	1736	5	248	6.31e-15	83.6
TRINITY_DN61646_c0_g1	315563_0:00052e	315563_0:00052e	24.044	183	139	0	405	953	1484	1666	1.38e-16	86.3
TRINITY_DN61628_c0_g1	7029_0:0042b8	7029_0:0042b8	24.727	275	188	6	1325	513	722	981	3.18e-20	95.5
TRINITY_DN61701_c2_g1	91411_0:001a60	91411_0:001a60	28.025	471	317	7	346	1752	1	451	4.25e-47	177
TRINITY_DN61695_c0_g1	29058_0:0030f9	29058_0:0030f9	63.514	74	21	1	395	192	331	404	6.13e-24	97.4
TRINITY_DN61695_c0_g2	69820_0:000608	69820_0:000608	48.882	313	146	5	1621	701	4	308	5.46e-90	287
TRINITY_DN61668_c0_g1	69820_0:0018ff	69820_0:0018ff	69.505	505	150	2	580	2091	512	1013	0	720
TRINITY_DN61619_c1_g1	34740_0:000854	34740_0:000854	46.239	545	282	6	1630	8	16	553	5.07e-171	500
TRINITY_DN61652_c0_g1	7029_0:002a48	7029_0:002a48	33.333	321	191	10	1313	357	123	422	1.02e-35	142
TRINITY_DN61693_c0_g1	222816_0:0011dd	222816_0:0011dd	55.33	197	88	0	2789	2199	2	198	7.37e-55	207
TRINITY_DN61631_c1_g2	103372_0:0028ad	103372_0:0028ad	29.87	154	106	1	5165	4710	122	275	1.49e-13	77
TRINITY_DN61647_c0_g1	51655_0:002e55	51655_0:002e55	71.429	63	18	0	3683	3495	292	354	5.41e-20	95.5
TRINITY_DN61673_c0_g1	680683_0:0033b7	680683_0:0033b7	47.222	108	56	1	463	140	14	120	4.15e-21	101
TRINITY_DN61651_c0_g1	104452_0:003eb3	104452_0:003eb3	35.455	110	71	0	672	1001	126	235	1.2e-25	68.9
TRINITY_DN61651_c0_g2	7029_0:001e7f	7029_0:001e7f	31.122	392	246	7	563	1726	623	994	2.14e-40	163
TRINITY_DN61608_c0_g1	62324_0:00004e	62324_0:00004e	28.037	214	142	6	1552	929	30	237	6.04e-14	77.4
TRINITY_DN61696_c2_g1	40932_0:0056d2	40932_0:0056d2	37.5	112	69	1	1853	1518	14	124	1.34e-19	87.4
TRINITY_DN61672_c1_g1	77166_0:000035	77166_0:000035	25.858	379	257	9	1959	853	1	365	1.6e-29	123
TRINITY_DN61671_c0_g1	568069_0:002fb4	568069_0:002fb4	29.891	184	104	6	1326	805	376	544	4.75e-12	72
TRINITY_DN61664_c0_g1	67767_0:001725	67767_0:001725	46.388	263	124	6	1067	1834	1	253	1.16e-47	184
TRINITY_DN61615_c0_g1	7029_0:001e7f	7029_0:001e7f	27.887	459	303	7	2381	1020	592	1027	5.49e-49	191
TRINITY_DN61615_c0_g2	51655_0:0017a5	51655_0:0017a5	29.457	258	167	6	598	1338	220	473	1.17e-20	97.4
TRINITY_DN61666_c0_g1	7395_0:000bef	7395_0:000bef	36.031	383	228	5	2112	3245	34	404	4.47e-58	222
TRINITY_DN61689_c4_g1	1218281_0:00043e	1218281_0:00043e	45.736	129	65	3	596	222	204	331	1.02e-27	114
TRINITY_DN61689_c4_g4	40932_0:004c9c	40932_0:004c9c	59.459	37	13	1	133	243	560	594	7.1e-09	53.1
TRINITY_DN61689_c4_g7	40932_0:004c9c	40932_0:004c9c	33.058	121	74	2	173	526	464	580	1.17e-11	65.1
TRINITY_DN61654_c0_g1	246812_0:001817	246812_0:001817	52.703	74	35	0	130	351	2	75	4.79e-10	56.6
TRINITY_DN61610_c0_g1	34740_0:003cd6	34740_0:003cd6	100	27	0	0	82	2	346	372	3e-10	65.1
TRINITY_DN57487_c0_g1	219809_0:002a00	219809_0:002a00	37.037	81	51	0	7	249	132	212	1.6e-09	55.1
TRINITY_DN57487_c0_g2	34740_0:0039ef	34740_0:0039ef	56.477	193	84	0	580	2	1349	1541	3.76e-68	226
TRINITY_DN57418_c0_g1	43151_0:001b8a	43151_0:001b8a	35.849	106	63	3	2021	1704	202	302	3.36e-10	66.6
TRINITY_DN57426_c0_g1	7394_0:0025a1	7394_0:0025a1	40.977	266	153	3	791	3	213	477	6.34e-66	223
TRINITY_DN57426_c0_g2	7394_0:0025a1	7394_0:0025a1	43.556	225	122	4	668	3	255	477	7.02e-52	181
TRINITY_DN57476_c0_g1	441921_0:0012e0	441921_0:0012e0	49.123	114	58	0	270	611	27	140	2.56e-24	101
TRINITY_DN57432_c0_g1	39758_0:00369c	39758_0:00369c	42.238	277	151	6	117	941	880	1149	4.38e-55	196
TRINITY_DN57464_c0_g1	133901_0:0000f0	133901_0:0000f0	60.193	829	282	5	3513	5996	40	821	0	848
TRINITY_DN57456_c0_g1	39758_0:002687	39758_0:002687	30.144	209	144	1	120	740	422	630	2.04e-24	107
TRINITY_DN57502_c0_g1	222816_0:00196f	222816_0:00196f	36.585	328	205	3	6514	5531	9	333	5.04e-61	216
TRINITY_DN57447_c0_g1	7130_0:002b59	7130_0:002b59	53.261	92	39	1	1	264	152	243	2.38e-25	96.3
TRINITY_DN57447_c0_g2	246812_0:001817	246812_0:001817	54.054	148	68	0	124	567	2	149	1.01e-36	129
TRINITY_DN57435_c2_g1	7227_0:003280	7227_0:003280	29.339	242	147	4	260	913	169	410	3.74e-23	101
TRINITY_DN57479_c0_g1	7029_0:001e7f	7029_0:001e7f	31.132	424	272	6	3195	4454	596	1003	3.83e-46	183
TRINITY_DN57449_c0_g1	69820_0:0034cf	69820_0:0034cf	29.2	250	176	1	533	1279	1	250	1.09e-27	115
TRINITY_DN57440_c0_g1	7029_0:0003de	7029_0:0003de	46.988	83	43	1	427	179	285	366	1.44e-18	89.4
TRINITY_DN51217_c0_g1	1218281_0:00023d	1218281_0:00023d	22.14	271	185	10	1438	2217	386	641	1.69e-07	57
TRINITY_DN51250_c0_g1	378494_0:00081a	378494_0:00081a	39.339	605	330	11	3111	1363	18	607	2.11e-113	385
TRINITY_DN51218_c0_g1	51655_0:0017a5	51655_0:0017a5	31.604	212	130	5	1094	1699	249	455	2.46e-20	96.7
TRINITY_DN51290_c0_g1	69820_0:000adc	69820_0:000adc	73.529	34	8	1	1	99	107	140	5.43e-06	47
TRINITY_DN51213_c0_g1	520822_0:0005ac	520822_0:0005ac	26.797	306	187	6	1790	2611	1652	1952	4.65e-27	121
TRINITY_DN92758_c0_g1	7460_0:00297a	7460_0:00297a	38.889	72	44	0	2	217	132	203	5.03e-13	64.7
TRINITY_DN92786_c0_g1	69820_0:00034a	69820_0:00034a	100	22	0	0	337	402	107	128	1.14e-07	50.8
TRINITY_DN9724_c0_g1	43041_0:000445	43041_0:000445	55.319	47	16	1	404	529	418	464	3.69e-07	50.8
TRINITY_DN9799_c0_g1	29058_0:000f87	29058_0:000f87	48.718	39	20	0	222	338	5	43	3.08e-09	54.3
TRINITY_DN9785_c0_g1	69820_0:0006c1	69820_0:0006c1	83.333	24	4	0	230	301	279	302	4.81e-07	47.8
TRINITY_DN9721_c0_g1	7130_0:002539	7130_0:002539	86.667	30	4	0	90	1	90	119	7.37e-11	55.8
TRINITY_DN14077_c0_g1	79782_0:0028d1	79782_0:0028d1	27.6	250	154	9	98	778	489	734	5.03e-17	83.6
TRINITY_DN14011_c0_g1	29058_0:000198	29058_0:000198	91.667	24	2	0	73	2	10	33	2.51e-07	47
TRINITY_DN23289_c0_g1	29058_0:0008cd	29058_0:0008cd	75	28	7	0	334	417	47	74	2.53e-08	52.4
TRINITY_DN23244_c0_g1	29053_0:001e2f	29053_0:001e2f	29.565	115	72	2	332	3	16	126	8.15e-09	54.7
TRINITY_DN23256_c0_g1	7395_0:003ad6	7395_0:003ad6	30	150	105	0	49	498	1882	2031	1.34e-18	90.5
TRINITY_DN23259_c0_g1	64459_0:000ea1	64459_0:000ea1	54.839	31	14	0	6	98	130	160	8.64e-08	40.4
TRINITY_DN23214_c0_g1	76194_0:0002b7	76194_0:0002b7	78.788	33	7	0	100	2	330	362	1.46e-09	58.2
TRINITY_DN23214_c0_g2	69820_0:0006a9	69820_0:0006a9	91.304	23	2	0	507	439	330	352	2.19e-06	48.1
TRINITY_DN41769_c0_g1	7130_0:0037bc	7130_0:0037bc	70.833	48	11	1	3	146	104	148	4.92e-14	67.8
TRINITY_DN41744_c0_g1	246812_0:0005af	246812_0:0005af	40.323	62	31	1	333	166	333	394	2.72e-10	43.9
TRINITY_DN41767_c0_g1	29058_0:002b16	29058_0:002b16	70.968	93	27	0	279	1	1585	1677	1.01e-42	149
TRINITY_DN41703_c0_g1	39758_0:002059	39758_0:002059	26.54	211	143	5	1771	2373	206	414	1.36e-09	65.9
TRINITY_DN41776_c2_g1	83485_0:0005b9	83485_0:0005b9	26.897	145	90	4	582	163	1202	1335	1.82e-08	56.6
TRINITY_DN41746_c4_g1	7536_0:004348	7536_0:004348	57.377	61	23	1	297	470	36	96	1.36e-13	71.2
TRINITY_DN41730_c0_g1	7200_0:002539	7200_0:002539	30.556	144	79	4	1113	1529	1071	1198	4.76e-09	63.5
TRINITY_DN64940_c0_g2	93721_0:00506a	93721_0:00506a	41.317	334	193	2	763	1758	391	723	3.44e-73	258
TRINITY_DN64983_c0_g2	6973_0:0068e6	6973_0:0068e6	39.216	51	30	1	260	409	278	328	1.33e-07	53.5
TRINITY_DN64983_c1_g1	7029_0:001e7f	7029_0:001e7f	26.932	427	277	7	2783	4048	602	998	6.3e-34	144
TRINITY_DN64964_c0_g1	88501_0:0014c4	88501_0:0014c4	25.234	214	151	5	70	702	225	432	6.88e-17	83.6
TRINITY_DN64909_c0_g1	69820_0:00147e	69820_0:00147e	70.37	27	8	0	304	224	40	66	2.99e-06	45.1
TRINITY_DN64977_c0_g3	411798_0:000a15	411798_0:000a15	38.571	70	43	0	276	485	44	113	2.32e-10	60.5
TRINITY_DN64977_c0_g1	7029_0:0066a2	7029_0:0066a2	27.778	144	86	5	717	310	935	1068	1.56e-06	53.9
TRINITY_DN64950_c0_g2	7397_0:003c29	7397_0:003c29	29.762	252	132	9	2136	1447	3	231	5.21e-18	91.3
TRINITY_DN64952_c0_g1	568069_0:001fdd	568069_0:001fdd	25.568	176	98	6	260	769	40	188	3.47e-06	50.4
TRINITY_DN64905_c0_g1	6973_0:00062f	6973_0:00062f	26.651	439	250	9	346	1632	45	421	1.94e-30	132
TRINITY_DN64963_c0_g1	54969_0:003843	54969_0:003843	25	172	113	6	1764	1261	34	193	3.52e-06	52.4
TRINITY_DN64972_c0_g1	29058_0:002ee0	29058_0:002ee0	71.017	973	281	1	307	3222	16	988	0	1485
TRINITY_DN64928_c0_g1	88501_0:002ef1	88501_0:002ef1	32.727	110	65	3	1532	1852	160	263	3.41e-12	73.2
TRINITY_DN64987_c0_g1	39758_0:002687	39758_0:002687	62.245	98	28	3	414	683	77	173	5.81e-11	68.9
TRINITY_DN64956_c0_g1	88501_0:002ef1	88501_0:002ef1	33.673	196	99	9	2492	3055	93	265	3.71e-18	92.8
TRINITY_DN64907_c0_g1	7029_0:002a48	7029_0:002a48	30.876	217	138	6	749	108	133	340	5.8e-24	106
TRINITY_DN64992_c0_g1	103372_0:0028ad	103372_0:0028ad	28.448	232	132	2	319	1014	114	311	6.92e-23	105
TRINITY_DN64968_c1_g4	1218281_0:00043e	1218281_0:00043e	53.947	76	33	1	262	35	204	277	2.03e-20	88.6
TRINITY_DN64908_c0_g1	7029_0:002a48	7029_0:002a48	32.353	204	125	6	902	294	121	312	3.22e-22	100
TRINITY_DN64914_c0_g2	69004_0:0024ae	69004_0:0024ae	44.048	168	91	3	2250	1750	36	201	2.04e-32	139
TRINITY_DN65002_c0_g1	29058_0:002313	29058_0:002313	66.142	127	43	0	105	485	8	134	1.9e-49	168
TRINITY_DN65002_c0_g2	69820_0:00254b	69820_0:00254b	59.831	356	143	0	1070	3	145	500	6.01e-153	444
TRINITY_DN64962_c1_g1	7029_0:002a48	7029_0:002a48	32.584	267	159	6	1134	334	159	404	2.1e-36	139
TRINITY_DN64936_c2_g1	7227_0:001768	7227_0:001768	28.226	248	148	10	1120	419	35	266	2.92e-17	84.7
TRINITY_DN64936_c2_g3	7176_0:000822	7176_0:000822	29.808	104	69	3	536	231	21	122	1.87e-07	51.6
TRINITY_DN64989_c0_g1	7029_0:002a48	7029_0:002a48	25.272	368	208	11	2246	3349	152	452	3.98e-21	100
TRINITY_DN64923_c0_g3	7029_0:001e7f	7029_0:001e7f	27.612	402	247	8	2051	903	605	981	1.61e-36	151
TRINITY_DN64918_c0_g1	69820_0:0024e1	69820_0:0024e1	80.851	470	90	0	508	1917	5	474	0	825
TRINITY_DN64945_c0_g1	7029_0:001e7f	7029_0:001e7f	29.412	459	284	7	3534	4886	591	1017	4.03e-50	196
TRINITY_DN64990_c0_g1	108931_0:0009f6	108931_0:0009f6	41.045	134	77	1	2549	2950	555	686	4e-23	109
TRINITY_DN64911_c0_g1	39758_0:002a81	39758_0:002a81	25.292	684	434	24	145	2010	86	754	9.49e-39	155
TRINITY_DN64927_c0_g1	42026_0:002337	42026_0:002337	28.235	170	118	3	1066	566	161	329	4.3e-16	81.3
TRINITY_DN64951_c0_g1	104452_0:0001bc	104452_0:0001bc	41.772	79	43	1	1534	1307	68	146	5.31e-10	63.2
TRINITY_DN65000_c20_g2	67767_0:00186a	67767_0:00186a	56.129	155	67	1	1428	964	519	672	1.46e-47	183
TRINITY_DN64916_c0_g1	7213_0:00008e	7213_0:00008e	32.338	201	115	9	1049	1630	59	245	1.05e-09	63.9
TRINITY_DN64997_c0_g1	104452_0:003eb3	104452_0:003eb3	38.559	236	138	4	2255	2956	5	235	1.3e-39	154
TRINITY_DN64957_c0_g1	133901_0:003d06	133901_0:003d06	28.431	204	117	10	1475	876	660	838	1.93e-07	55.8
TRINITY_DN64904_c0_g1	121845_0:00198f	121845_0:00198f	93.103	87	6	0	1462	1722	126	212	1.11e-49	177
TRINITY_DN64996_c0_g1	29058_0:00108b	29058_0:00108b	74.171	1266	326	1	58	3852	4	1269	0	1966
TRINITY_DN64996_c0_g2	69820_0:002555	69820_0:002555	75.262	1051	259	1	58	3207	5	1055	0	1602
TRINITY_DN64996_c0_g3	69820_0:002555	69820_0:002555	82.273	220	39	0	764	105	1048	1267	7.42e-129	395
TRINITY_DN64931_c0_g1	69820_0:000429	69820_0:000429	95.853	1061	40	3	341	3517	1	1059	0	2100
TRINITY_DN64958_c0_g2	6973_0:00359b	6973_0:00359b	32.308	130	81	3	2794	2417	164	290	3.08e-07	55.8
TRINITY_DN64993_c0_g1	7536_0:00025f	7536_0:00025f	38.028	71	31	2	937	1116	11	79	2.64e-08	58.2
TRINITY_DN64970_c0_g2	34740_0:003b90	34740_0:003b90	27.528	356	240	8	1220	174	736	1080	4.57e-30	124
TRINITY_DN64937_c8_g1	34740_0:001e22	34740_0:001e22	65	40	14	0	32	151	162	201	3.34e-09	53.1
TRINITY_DN90197_c0_g1	7394_0:000fef	7394_0:000fef	39.474	76	45	1	353	129	2303	2378	8.71e-10	56.6
TRINITY_DN90114_c0_g1	39758_0:004c96	39758_0:004c96	37.681	69	43	0	133	339	692	760	5.36e-07	48.5
TRINITY_DN51913_c0_g1	7394_0:0011b7	7394_0:0011b7	32.37	173	112	2	547	1050	641	813	5.58e-20	94
TRINITY_DN51931_c1_g1	1218281_0:00023d	1218281_0:00023d	24.747	198	122	7	65	610	559	745	2.67e-09	59.3
TRINITY_DN51931_c2_g1	1218281_0:00023d	1218281_0:00023d	30.89	191	124	2	1	549	485	675	7.47e-18	85.5
TRINITY_DN51955_c0_g1	29058_0:002d44	29058_0:002d44	70.522	977	286	1	3084	154	215	1189	0	1466
TRINITY_DN51936_c0_g1	51655_0:000773	51655_0:000773	34.215	567	364	6	1551	3239	1	562	6.43e-103	341
TRINITY_DN52001_c1_g1	6973_0:0064c8	6973_0:0064c8	52.542	59	28	0	335	159	53	111	2.21e-09	55.1
TRINITY_DN51985_c1_g1	7539_0:002dd2	7539_0:002dd2	32.075	106	69	1	4	321	369	471	4.67e-10	56.6
TRINITY_DN51946_c0_g2	113334_0:001dc0	113334_0:001dc0	61.29	31	12	0	94	2	111	141	8e-07	45.1
TRINITY_DN51941_c0_g1	45779_0:0018c4	45779_0:0018c4	100	28	0	0	2	85	67	94	4.37e-11	63.9
TRINITY_DN51992_c0_g1	52612_0:002234	52612_0:002234	36.585	82	45	4	838	596	3	78	2.5e-07	53.5
TRINITY_DN53730_c0_g1	7029_0:0066a2	7029_0:0066a2	32.444	712	439	12	2121	7	439	1115	3.18e-98	349
TRINITY_DN53794_c0_g1	34740_0:0039ef	34740_0:0039ef	47.917	48	25	0	337	480	1346	1393	2.51e-12	51.2
TRINITY_DN53794_c0_g2	34740_0:0039ef	34740_0:0039ef	45.333	150	81	1	301	750	1241	1389	1.93e-34	132
TRINITY_DN53726_c0_g2	34740_0:000357	34740_0:000357	41.509	53	25	1	1609	1749	232	284	6.72e-07	37
TRINITY_DN53798_c0_g1	7029_0:007e2e	7029_0:007e2e	52.874	87	39	1	813	559	271	357	2.43e-18	91.3
TRINITY_DN53762_c0_g1	7029_0:0002ee	7029_0:0002ee	44.068	59	33	0	5	181	20	78	1.83e-07	48.1
TRINITY_DN53772_c0_g1	29058_0:000adb	29058_0:000adb	69.903	103	31	0	3	311	796	898	3.34e-43	150
TRINITY_DN53772_c0_g2	7130_0:003495	7130_0:003495	46.903	113	58	1	1	339	341	451	2.34e-34	114
TRINITY_DN53779_c0_g1	6973_0:0003ca	6973_0:0003ca	36.667	180	106	2	1683	1156	1693	1868	5.69e-27	119
TRINITY_DN53797_c0_g1	7029_0:000324	7029_0:000324	28.514	249	143	8	567	1277	22	247	3.45e-16	86.7
TRINITY_DN53732_c1_g1	29058_0:0030f9	29058_0:0030f9	47.619	147	72	3	452	18	1	144	2.7e-34	126
TRINITY_DN53750_c0_g2	7395_0:003ad6	7395_0:003ad6	31.034	261	148	7	1	783	1411	1639	7.81e-27	111
TRINITY_DN53719_c0_g1	7029_0:001e7f	7029_0:001e7f	29.705	441	291	5	1700	390	602	1027	3.05e-51	200
TRINITY_DN18306_c0_g1	307658_0:000f5e	307658_0:000f5e	74.118	85	22	0	256	2	162	246	1.16e-35	128
TRINITY_DN18344_c0_g1	133901_0:002722	133901_0:002722	48.81	84	43	0	55	306	257	340	3.37e-19	85.9
TRINITY_DN18314_c1_g1	1218281_0:00028f	1218281_0:00028f	87.603	121	15	0	364	2	240	360	3.64e-68	217
TRINITY_DN18312_c0_g1	1218281_0:00043e	1218281_0:00043e	74	50	13	0	508	657	204	253	1.91e-18	84.3
TRINITY_DN18394_c0_g1	7394_0:000fef	7394_0:000fef	32.323	99	66	1	383	90	2981	3079	2.1e-08	53.1
TRINITY_DN18333_c0_g1	378494_0:002286	378494_0:002286	52.727	55	25	1	166	2	7	60	1.92e-12	65.9
TRINITY_DN18323_c0_g1	197043_0:000421	197043_0:000421	24.804	383	235	12	560	1576	92	465	1.17e-08	59.7
TRINITY_DN89488_c0_g1	1218281_0:0004a0	1218281_0:0004a0	52.941	68	30	1	10	213	72	137	5.37e-16	72
TRINITY_DN89432_c0_g1	378494_0:0012b7	378494_0:0012b7	48.98	49	25	0	388	242	420	468	3.79e-06	46.6
TRINITY_DN89479_c0_g1	110193_0:000935	110193_0:000935	28.125	96	69	0	3	290	168	263	2.56e-08	51.2
TRINITY_DN89407_c0_g1	34740_0:003b90	34740_0:003b90	38.462	130	76	1	4	393	963	1088	4.73e-21	89.4
TRINITY_DN89482_c0_g1	34740_0:003b90	34740_0:003b90	52.381	105	46	1	1	315	980	1080	2.48e-26	105
TRINITY_DN60168_c0_g1	7160_0:003680	7160_0:003680	66.568	338	112	1	2721	1708	180	516	1.99e-169	436
TRINITY_DN60134_c5_g1	108931_0:0008b8	108931_0:0008b8	25.828	302	167	12	1751	969	155	440	7.19e-18	89.7
TRINITY_DN60134_c7_g1	6973_0:0064c8	6973_0:0064c8	46.512	43	23	0	214	86	12	54	1.02e-07	38.9
TRINITY_DN60178_c0_g1	7029_0:002a48	7029_0:002a48	40.526	190	95	1	575	1090	210	399	5.43e-41	153
TRINITY_DN60200_c1_g1	7070_0:00118f	7070_0:00118f	24.476	286	196	8	317	1123	1293	1575	2.04e-15	81.3
TRINITY_DN60131_c0_g1	79782_0:00169b	79782_0:00169b	24.224	161	108	4	1453	998	157	312	1.12e-06	53.1
TRINITY_DN60148_c1_g1	6973_0:0064c8	6973_0:0064c8	61.364	44	17	0	1577	1708	42	85	5.16e-09	60.5
TRINITY_DN60191_c0_g1	34740_0:0039ef	34740_0:0039ef	24.907	538	352	13	611	2203	1242	1734	1.57e-38	157
TRINITY_DN60161_c0_g1	104452_0:001665	104452_0:001665	47.692	65	27	1	350	177	49	113	3e-10	62.8
TRINITY_DN60186_c0_g1	64459_0:000e71	64459_0:000e71	30.088	113	73	2	1639	1316	570	681	9.19e-06	51.2
TRINITY_DN60180_c0_g1	168631_0:001c87	168631_0:001c87	69.388	49	15	0	1	147	167	215	2.09e-15	75.5
TRINITY_DN60180_c0_g3	69820_0:000230	69820_0:000230	79.487	117	23	1	795	1142	1	117	3.78e-50	171
TRINITY_DN60180_c0_g4	7130_0:00261f	7130_0:00261f	80	80	16	0	660	899	1	80	3.88e-40	138
TRINITY_DN60180_c0_g5	69820_0:000337	69820_0:000337	73.611	72	19	0	4	219	79	150	1.27e-32	114
TRINITY_DN60157_c1_g1	69820_0:002778	69820_0:002778	90.328	548	47	4	337	1968	38	583	0	905
TRINITY_DN60105_c0_g1	133901_0:000292	133901_0:000292	64.486	214	76	0	9	650	401	614	1.92e-135	301
TRINITY_DN60122_c0_g1	40932_0:001095	40932_0:001095	22.619	252	169	8	1491	781	995	1235	3.63e-08	58.9
TRINITY_DN60147_c0_g2	7029_0:001e7f	7029_0:001e7f	31.99	397	240	9	2846	4000	603	981	6.1e-41	167
TRINITY_DN60104_c0_g1	112268_0:003129	112268_0:003129	27.132	129	94	0	798	1184	631	759	4.99e-13	75.1
TRINITY_DN60187_c0_g1	7029_0:001e7f	7029_0:001e7f	30.383	339	219	6	3002	4006	603	928	1.08e-36	153
TRINITY_DN60136_c0_g1	52612_0:00057e	52612_0:00057e	43.056	72	38	1	656	862	61	132	7.16e-11	68.2
TRINITY_DN60128_c0_g1	7167_0:0007f0	7167_0:0007f0	52.381	147	70	0	731	1171	22	168	5.89e-19	93.6
TRINITY_DN60116_c0_g1	7395_0:003ad6	7395_0:003ad6	34.337	166	103	5	136	627	1536	1697	6.53e-21	96.7
TRINITY_DN60114_c0_g1	168631_0:0024a7	168631_0:0024a7	80.488	41	8	0	123	1	19	59	1.19e-15	72
TRINITY_DN60119_c2_g1	34740_0:0005ec	34740_0:0005ec	61.667	60	22	1	2125	2304	436	494	3.33e-13	75.5
TRINITY_DN60129_c0_g1	286306_0:000241	286306_0:000241	39.837	123	72	2	402	37	599	720	1.96e-18	91.3
TRINITY_DN42478_c0_g1	7397_0:000806	7397_0:000806	44.531	128	71	0	399	16	1207	1334	1.66e-29	113
TRINITY_DN42480_c0_g1	103372_0:0028ad	103372_0:0028ad	29.412	136	96	0	1100	693	128	263	2.33e-10	65.1
TRINITY_DN42429_c0_g1	133901_0:000411	133901_0:000411	76.316	76	18	0	230	3	262	337	7.33e-35	123
TRINITY_DN42429_c1_g1	7029_0:00781d	7029_0:00781d	60.302	199	78	1	1156	563	762	960	5.06e-55	197
TRINITY_DN42429_c1_g2	133901_0:000411	133901_0:000411	57.055	163	70	0	491	3	129	291	1.42e-55	180
TRINITY_DN42460_c0_g1	29058_0:0011d4	29058_0:0011d4	58	50	19	1	642	499	864	913	2.96e-08	55.1
TRINITY_DN42411_c0_g1	108931_0:0008cc	108931_0:0008cc	29.134	127	76	4	2010	1630	113	225	2.55e-09	62.8
TRINITY_DN42414_c0_g1	29058_0:001909	29058_0:001909	72.727	33	9	0	185	283	329	361	3.89e-17	53.5
TRINITY_DN42493_c2_g1	224129_0:000bed	224129_0:000bed	26.496	234	151	7	67	744	91	311	4.01e-13	70.1
TRINITY_DN42103_c0_g1	79782_0:002a43	79782_0:002a43	55.556	252	99	3	753	1	727	966	7.61e-80	263
TRINITY_DN42198_c0_g1	7493_0:000b29	7493_0:000b29	30.409	171	110	4	4	501	13	179	1.56e-20	86.7
TRINITY_DN42168_c0_g1	7029_0:005f3e	7029_0:005f3e	50	82	28	1	246	1	536	604	3.17e-19	81.6
TRINITY_DN42175_c0_g1	7091_0:001232	7091_0:001232	48.571	35	18	0	107	3	484	518	1.14e-08	42.4
TRINITY_DN42149_c0_g1	13686_0:0009e8	13686_0:0009e8	40.86	93	49	3	75	353	509	595	3.33e-12	63.5
TRINITY_DN42147_c0_g1	6973_0:0003ca	6973_0:0003ca	46.914	81	40	1	47	280	1463	1543	6.76e-15	69.7
TRINITY_DN42120_c1_g1	1049336_0:0015fc	1049336_0:0015fc	54.4	125	57	0	379	5	75	199	5.99e-44	152
TRINITY_DN42110_c0_g1	315563_0:000051	315563_0:000051	39.744	78	46	1	243	476	608	684	5.63e-13	69.3
TRINITY_DN42188_c0_g1	7091_0:002c93	7091_0:002c93	81.25	32	6	0	98	3	46	77	2.39e-09	58.2
TRINITY_DN42176_c0_g1	39758_0:000c02	39758_0:000c02	29.302	215	120	7	1190	600	347	547	4.87e-15	79.3
TRINITY_DN19040_c0_g1	13037_0:00172a	13037_0:00172a	52.5	40	19	0	122	3	374	413	1.73e-07	51.6
TRINITY_DN19034_c0_g1	79782_0:0029df	79782_0:0029df	71.856	167	47	0	553	53	473	639	1.13e-81	264
TRINITY_DN19045_c0_g1	64793_0:000d03	64793_0:000d03	30.769	130	71	5	350	3	271	395	1.11e-06	48.9
TRINITY_DN19079_c0_g1	610380_0:00238d	610380_0:00238d	96	25	1	0	1	75	71	95	2.57e-08	52
TRINITY_DN19064_c0_g1	7029_0:007fcf	7029_0:007fcf	63.087	149	55	0	751	305	72	220	8.33e-63	199
TRINITY_DN19093_c0_g1	7029_0:002a48	7029_0:002a48	26.621	293	174	7	1102	224	152	403	3.13e-20	94.7
TRINITY_DN19062_c0_g1	104452_0:001f2d	104452_0:001f2d	86.842	38	5	0	3	116	98	135	4.99e-15	66.2
TRINITY_DN19075_c0_g1	168631_0:002639	168631_0:002639	83.333	42	7	0	421	296	108	149	8.08e-18	77.8
TRINITY_DN48255_c1_g1	7029_0:007e2e	7029_0:007e2e	53.448	58	27	0	3	176	300	357	3.38e-11	68.2
TRINITY_DN48256_c0_g1	69820_0:00367d	69820_0:00367d	85.714	28	4	0	291	374	1674	1701	7.24e-10	57
TRINITY_DN48303_c0_g1	7029_0:0020e3	7029_0:0020e3	30.508	118	71	3	335	658	393	509	5.78e-08	54.3
TRINITY_DN48262_c1_g1	286706_0:002cae	286706_0:002cae	27.414	321	207	5	153	1112	22	317	6.76e-22	98.2
TRINITY_DN48262_c1_g2	217634_0:0002b4	217634_0:0002b4	38.393	112	67	2	410	78	350	460	2.91e-14	70.5
TRINITY_DN48286_c0_g1	6973_0:0013e8	6973_0:0013e8	37.956	411	249	5	1822	605	451	860	2.44e-76	267
TRINITY_DN14362_c0_g1	69820_0:000b4f	69820_0:000b4f	91.667	24	2	0	148	219	29	52	2.45e-10	55.8
TRINITY_DN20612_c0_g1	6973_0:0064c8	6973_0:0064c8	53.731	67	30	1	203	3	24	89	9.52e-15	71.6
TRINITY_DN20615_c0_g1	7029_0:0079a8	7029_0:0079a8	29.5	200	123	4	810	223	188	373	6.33e-17	82
TRINITY_DN20647_c0_g1	174628_0:0022c9	174628_0:0022c9	38.298	94	49	1	258	4	430	523	4.89e-13	64.3
TRINITY_DN20624_c0_g1	454923_0:001b79	454923_0:001b79	34.706	170	99	4	544	38	297	455	2.36e-20	89.7
TRINITY_DN57115_c8_g1	64459_0:001a8f	64459_0:001a8f	58.564	181	74	1	848	306	106	285	6.39e-72	224
TRINITY_DN57193_c0_g1	1629725_0:000f8b	1629725_0:000f8b	26.887	212	108	6	342	956	10	181	2.46e-18	85.5
TRINITY_DN57168_c0_g1	51655_0:0000f3	51655_0:0000f3	96.429	28	1	0	85	2	604	631	3.42e-09	57
TRINITY_DN57168_c0_g2	51655_0:0000f3	51655_0:0000f3	96.429	28	1	0	1336	1419	604	631	6.62e-08	57
TRINITY_DN57154_c0_g1	535359_0:001c49	535359_0:001c49	34.447	389	240	4	1601	453	937	1316	2.38e-53	200
TRINITY_DN57116_c0_g1	69820_0:000037	69820_0:000037	83.585	463	66	2	966	2324	8	470	0	715
TRINITY_DN57172_c0_g1	7029_0:001e7f	7029_0:001e7f	27.29	513	322	10	2191	737	533	1022	2.78e-50	196
TRINITY_DN57187_c2_g1	29058_0:001c9b	29058_0:001c9b	96.97	33	1	0	2165	2067	1115	1147	8.53e-12	70.9
TRINITY_DN57196_c0_g2	286306_0:0020a8	286306_0:0020a8	55.172	203	79	3	701	102	635	828	2.12e-69	234
TRINITY_DN57150_c0_g1	7130_0:003495	7130_0:003495	49.441	358	174	4	198	1259	269	623	1.42e-120	365
TRINITY_DN57120_c0_g1	69820_0:0001a3	69820_0:0001a3	47.451	510	252	9	212	1729	30	527	5.42e-158	466
TRINITY_DN57166_c0_g1	13249_0:00243d	13249_0:00243d	46.154	52	27	1	843	998	263	313	6.88e-08	57.4
TRINITY_DN57131_c0_g1	143995_0:0008d7	143995_0:0008d7	40.753	584	340	3	1919	168	59	636	4.93e-128	394
TRINITY_DN57121_c0_g1	69820_0:001c07	69820_0:001c07	100	28	0	0	84	1	212	239	3.45e-09	58.9
TRINITY_DN57130_c0_g1	7029_0:001e7f	7029_0:001e7f	29.018	448	279	11	1471	2757	554	981	2.81e-40	163
TRINITY_DN57136_c0_g1	319348_0:00041d	319348_0:00041d	24.645	211	132	8	654	1250	29	224	4.07e-08	58.5
TRINITY_DN46544_c0_g1	29058_0:0002e2	29058_0:0002e2	79.31	29	6	0	745	831	1299	1327	8.44e-10	61.2
TRINITY_DN46537_c0_g1	69820_0:000bb5	69820_0:000bb5	45.299	117	64	0	353	3	105	221	7.38e-36	129
TRINITY_DN46541_c0_g1	7536_0:003914	7536_0:003914	90.323	31	3	0	1	93	39	69	3.28e-11	62.8
TRINITY_DN46589_c2_g1	93721_0:005dc8	93721_0:005dc8	34.667	75	49	0	694	918	820	894	1.95e-07	56.6
TRINITY_DN46570_c0_g1	40932_0:002e6f	40932_0:002e6f	69.444	108	33	0	14	337	304	411	3.62e-50	167
TRINITY_DN57363_c0_g1	69820_0:002f3d	69820_0:002f3d	75	112	28	0	338	3	339	450	3.37e-61	195
TRINITY_DN57374_c0_g1	54969_0:003835	54969_0:003835	45.982	224	110	4	1122	475	543	763	1.92e-57	207
TRINITY_DN57327_c0_g1	286306_0:003af3	286306_0:003af3	38.658	313	175	7	638	1555	2119	2421	2.18e-56	215
TRINITY_DN57333_c0_g2	7004_0:005216	7004_0:005216	64.583	48	14	1	114	248	2867	2914	3.04e-11	58.9
TRINITY_DN57358_c0_g1	29058_0:002f3a	29058_0:002f3a	57.54	252	103	2	20	766	18	268	1.31e-99	301
TRINITY_DN57358_c0_g2	29058_0:002f37	29058_0:002f37	83.505	97	16	0	293	3	221	317	1.88e-53	174
TRINITY_DN57358_c0_g3	29058_0:002f3a	29058_0:002f3a	74.684	79	20	0	2	238	23	101	6.18e-35	125
TRINITY_DN57334_c1_g1	7004_0:0005f8	7004_0:0005f8	39.355	155	91	2	490	945	474	628	8.92e-28	118
TRINITY_DN57336_c0_g1	1041015_0:00273b	1041015_0:00273b	44.643	112	50	3	1608	1309	10	121	1.35e-16	79
TRINITY_DN57310_c2_g1	69820_0:00241f	69820_0:00241f	31.579	95	63	1	17	295	652	746	5.02e-12	62
TRINITY_DN57315_c0_g1	77166_0:0004a4	77166_0:0004a4	92.857	28	2	0	3	86	7	34	8.96e-09	55.1
TRINITY_DN57394_c0_g1	7004_0:0043c0	7004_0:0043c0	39.847	261	141	8	877	116	60	311	1.96e-43	163
TRINITY_DN57386_c0_g1	67767_0:001188	67767_0:001188	36.979	384	210	4	1508	2650	481	835	2.04e-68	251
TRINITY_DN57348_c4_g1	286306_0:0029f9	286306_0:0029f9	49.438	89	37	3	1264	1013	250	335	2.78e-07	54.3
TRINITY_DN57362_c0_g1	29058_0:0009f8	29058_0:0009f8	84.469	367	57	0	2242	1142	1	367	0	666
TRINITY_DN57402_c0_g1	69820_0:00066c	69820_0:00066c	90	30	3	0	2	91	445	474	2.66e-10	60.8
TRINITY_DN57331_c0_g1	29058_0:00109f	29058_0:00109f	76.983	769	176	1	1	2304	514	1282	0	1287
TRINITY_DN57318_c2_g1	29058_0:0007a4	29058_0:0007a4	83.696	92	15	0	1	276	200	291	1.05e-33	120
TRINITY_DN57345_c0_g1	7159_0:002277	7159_0:002277	33.129	163	108	1	912	424	8	169	8.41e-28	114
TRINITY_DN57382_c0_g1	568069_0:003013	568069_0:003013	41.25	400	197	9	261	1364	478	871	2.15e-87	292
TRINITY_DN67384_c0_g1	7370_0:001986	7370_0:001986	36.522	230	126	7	117	761	300	524	1.14e-33	129
TRINITY_DN67390_c0_g1	197043_0:006eba	197043_0:006eba	35.616	73	46	1	24	242	567	638	1.1e-06	45.8
TRINITY_DN67321_c0_g1	568069_0:003013	568069_0:003013	32.099	81	52	3	14	247	786	866	5.3e-06	45.8
TRINITY_DN67402_c0_g1	74869_0:003068	74869_0:003068	32.673	101	66	2	323	24	130	229	1.63e-07	51.2
TRINITY_DN67320_c2_g1	609295_0:00283d	609295_0:00283d	56.329	158	69	0	149	622	9	166	8.96e-55	192
TRINITY_DN67341_c0_g1	7395_0:003ad0	7395_0:003ad0	38.983	59	36	0	29	205	1789	1847	9.85e-08	49.3
TRINITY_DN67337_c0_g1	568069_0:0022c2	568069_0:0022c2	62.5	184	69	0	252	803	490	673	1.1e-73	249
TRINITY_DN67376_c0_g1	315563_0:00052e	315563_0:00052e	29.167	96	64	1	248	535	1503	1594	3.68e-06	52.4
TRINITY_DN17265_c0_g1	34740_0:0015ea	34740_0:0015ea	47.872	94	42	2	2820	2560	31	124	1.79e-15	82.4
TRINITY_DN17227_c0_g1	29058_0:001fc5	29058_0:001fc5	69.027	113	35	0	340	2	278	390	2.79e-52	172
TRINITY_DN17283_c1_g1	6973_0:002ece	6973_0:002ece	79.221	77	16	0	3	233	97	173	1.26e-37	126
TRINITY_DN17256_c0_g1	34740_0:000183	34740_0:000183	41.333	75	9	1	227	3	619	658	4.25e-12	60.8
TRINITY_DN17222_c0_g1	133901_0:00042a	133901_0:00042a	46.318	421	226	0	1	1263	87	507	3.31e-122	366
TRINITY_DN17234_c0_g1	7375_0:002282	7375_0:002282	26.415	106	76	2	603	917	25	129	1.2e-06	50.1
TRINITY_DN17217_c0_g1	1049336_0:0015fc	1049336_0:0015fc	49.862	363	167	5	1962	898	233	588	1.97e-107	338
TRINITY_DN17237_c0_g1	30023_0:0003a7	30023_0:0003a7	27.119	118	74	2	462	782	689	805	9e-06	48.9
TRINITY_DN17200_c0_g1	69820_0:003c4c	69820_0:003c4c	32.52	246	149	7	802	95	7	245	3.03e-18	84.7
TRINITY_DN17253_c0_g1	1218281_0:0000a8	1218281_0:0000a8	44.565	276	151	2	3	827	140	414	1.94e-67	226
TRINITY_DN51888_c1_g1	1629725_0:001c41	1629725_0:001c41	35.664	143	92	0	437	9	13	155	4.81e-20	86.3
TRINITY_DN51827_c0_g2	133901_0:003d85	133901_0:003d85	69.912	226	68	0	1639	962	16	241	4.14e-108	324
TRINITY_DN51821_c0_g1	35570_0:001cbd	35570_0:001cbd	56.604	53	20	1	3	161	483	532	3.48e-11	62.4
TRINITY_DN51849_c0_g2	1155016_0:0005b4	1155016_0:0005b4	48.352	91	47	0	613	885	22	112	3.94e-23	103
TRINITY_DN51898_c0_g1	7029_0:001e7f	7029_0:001e7f	31.25	320	202	5	1175	234	745	1052	1.39e-35	140
TRINITY_DN51825_c0_g1	62324_0:00004e	62324_0:00004e	28.231	294	180	8	245	1084	3	279	1.14e-20	98.2
TRINITY_DN51822_c0_g1	29058_0:000925	29058_0:000925	92.857	28	2	0	85	2	351	378	6.72e-09	57
TRINITY_DN51871_c0_g1	13249_0:0000f5	13249_0:0000f5	29.333	150	95	6	435	7	355	500	1.43e-07	53.1
TRINITY_DN51859_c1_g1	246812_0:00113e	246812_0:00113e	51.02	98	45	2	30	320	2	97	4.42e-25	98.2
TRINITY_DN98145_c0_g1	39758_0:002060	39758_0:002060	37.975	79	49	0	248	12	424	502	2.19e-10	56.6
TRINITY_DN98125_c0_g1	91411_0:001e17	91411_0:001e17	90.909	22	2	0	68	3	117	138	5.34e-07	47.8
TRINITY_DN71091_c0_g1	108931_0:0009f6	108931_0:0009f6	29.07	86	59	2	168	425	589	672	9.92e-07	48.1
TRINITY_DN71018_c0_g1	378494_0:0057b8	378494_0:0057b8	34.343	99	63	1	1	291	826	924	1.66e-11	63.2
TRINITY_DN49164_c2_g1	69820_0:002440	69820_0:002440	77.061	279	61	2	1029	199	18	295	1.67e-142	407
TRINITY_DN49121_c0_g1	77166_0:000147	77166_0:000147	25.203	246	165	8	589	1323	170	397	2.73e-11	68.2
TRINITY_DN49119_c0_g1	2015173_0:001420	2015173_0:001420	24.27	548	351	14	3626	2070	886	1398	2.22e-28	127
TRINITY_DN49168_c0_g1	76194_0:0002b7	76194_0:0002b7	89.655	29	3	0	402	488	332	360	4.94e-10	58.5
TRINITY_DN49178_c0_g1	64459_0:000330	64459_0:000330	43.293	164	81	3	569	78	22	173	4.02e-08	53.9
TRINITY_DN49177_c0_g1	113334_0:002c8f	113334_0:002c8f	57.065	184	78	1	553	2	33	215	4.46e-74	232
TRINITY_DN49195_c0_g1	7395_0:003ad6	7395_0:003ad6	32.571	175	106	5	809	291	1540	1704	1.57e-18	87
TRINITY_DN49158_c0_g1	79782_0:002af1	79782_0:002af1	51.786	56	23	1	689	522	516	567	1.51e-08	57
TRINITY_DN49158_c1_g1	6973_0:00357f	6973_0:00357f	43.284	67	38	0	203	3	742	808	4.39e-15	68.9
TRINITY_DN49154_c0_g1	7029_0:004ad5	7029_0:004ad5	33.88	183	110	2	763	1311	30	201	7.44e-23	105
TRINITY_DN49175_c0_g1	39758_0:00443c	39758_0:00443c	30.882	340	199	6	122	1069	1505	1832	2.35e-41	159
TRINITY_DN51457_c0_g2	568069_0:00192d	568069_0:00192d	26.316	152	92	6	22	450	409	549	4.2e-08	53.1
TRINITY_DN51494_c0_g1	45779_0:00006e	45779_0:00006e	92.308	26	2	0	2	79	263	288	7.77e-06	52
TRINITY_DN51410_c0_g1	319348_0:0016bd	319348_0:0016bd	32.168	143	94	3	1323	901	102	243	7.65e-12	68.6
TRINITY_DN51456_c0_g1	7029_0:001b72	7029_0:001b72	42.308	78	38	3	418	191	172	244	5.34e-11	64.7
TRINITY_DN51470_c0_g1	7397_0:003c29	7397_0:003c29	25.735	272	142	8	1049	303	4	238	6.11e-15	80.1
TRINITY_DN51467_c0_g1	123851_0:002f64	123851_0:002f64	32.919	161	90	7	2029	2481	16	168	3.95e-14	75.9
TRINITY_DN12097_c0_g1	39758_0:001360	39758_0:001360	33.913	115	72	3	2	340	148	260	1.37e-07	51.6
TRINITY_DN12059_c0_g1	93721_0:005dc8	93721_0:005dc8	47.154	123	64	1	366	1	831	953	4.75e-32	120
TRINITY_DN12045_c0_g1	7029_0:0002ee	7029_0:0002ee	41.096	73	43	0	739	957	37	109	1.84e-12	69.3
TRINITY_DN12063_c0_g1	6973_0:002f85	6973_0:002f85	59.615	52	21	0	2	157	216	267	3.46e-17	75.5
TRINITY_DN12009_c0_g1	1049336_0:000142	1049336_0:000142	46.721	122	61	2	354	1	72	193	1.07e-20	87.4
TRINITY_DN12025_c0_g1	45779_0:001266	45779_0:001266	50.82	61	29	1	370	188	1666	1725	5.01e-15	71.6
TRINITY_DN12021_c0_g1	7394_0:000fef	7394_0:000fef	39.881	168	99	1	550	47	2790	2955	1.4e-20	90.1
TRINITY_DN29137_c0_g1	7397_0:001201	7397_0:001201	45	200	110	0	184	783	22	221	3.67e-52	184
TRINITY_DN29180_c0_g1	7395_0:003a3c	7395_0:003a3c	50	54	25	1	979	818	1100	1151	3.78e-07	53.5
TRINITY_DN29132_c0_g1	29058_0:000791	29058_0:000791	77.778	27	6	0	83	3	858	884	7.23e-07	49.7
TRINITY_DN9399_c0_g1	6973_0:00204c	6973_0:00204c	24	175	125	3	1248	1751	21	194	4.98e-09	61.6
TRINITY_DN9351_c0_g1	568069_0:00392b	568069_0:00392b	65.541	148	50	1	444	887	999	1145	1.37e-50	185
TRINITY_DN9397_c0_g1	34740_0:000fba	34740_0:000fba	52.273	176	84	0	2	529	137	312	1.51e-46	156
TRINITY_DN9373_c0_g1	51655_0:003f61	51655_0:003f61	83.621	116	19	0	349	2	95	210	1.31e-65	204
TRINITY_DN9350_c0_g1	34740_0:000357	34740_0:000357	58.333	48	20	0	145	2	210	257	2.21e-07	51.6
TRINITY_DN9301_c1_g1	156304_0:001398	156304_0:001398	35.88	301	184	6	2883	1993	2194	2489	1.98e-53	209
TRINITY_DN9307_c0_g1	62324_0:002452	62324_0:002452	37.324	142	77	3	167	562	530	669	2.25e-18	92.4
TRINITY_DN79429_c0_g1	133901_0:000351	133901_0:000351	45.455	99	54	0	6	302	126	224	8.5e-18	78.2
TRINITY_DN45453_c0_g1	7029_0:001e7f	7029_0:001e7f	29.075	454	300	8	3089	4426	564	1003	1.26e-49	194
TRINITY_DN45441_c0_g1	51655_0:003de7	51655_0:003de7	72	25	7	0	652	578	573	597	7.36e-06	47.8
TRINITY_DN45426_c0_g1	69820_0:001e05	69820_0:001e05	77.647	85	17	2	5	259	2825	2907	2.4e-38	136
TRINITY_DN45446_c0_g1	40932_0:0053aa	40932_0:0053aa	31.776	214	133	6	758	1363	163	375	4.72e-22	100
TRINITY_DN45435_c0_g1	29058_0:00127d	29058_0:00127d	90.278	72	7	0	217	2	822	893	3.03e-39	138
TRINITY_DN45444_c0_g1	67767_0:003b17	67767_0:003b17	45.055	91	47	1	1057	794	199	289	3.02e-12	68.2
TRINITY_DN45455_c0_g1	69820_0:00074a	69820_0:00074a	89.888	89	9	0	267	1	313	401	8.75e-54	176
TRINITY_DN45430_c1_g1	7397_0:004a5a	7397_0:004a5a	50	40	20	0	291	172	8	47	1.94e-07	50.4
TRINITY_DN85095_c0_g1	6973_0:001e06	6973_0:001e06	27.869	183	119	6	568	38	455	630	2.71e-09	57.4
TRINITY_DN85037_c0_g1	1218281_0:00023d	1218281_0:00023d	32.673	101	67	1	305	3	478	577	1.3e-11	60.8
TRINITY_DN85091_c0_g1	67767_0:001421	67767_0:001421	56.061	66	29	0	76	273	1214	1279	7.78e-18	78.2
TRINITY_DN50333_c0_g1	1218281_0:002719	1218281_0:002719	34.286	175	69	4	69	590	1	130	6.49e-22	89.4
TRINITY_DN50374_c1_g1	197043_0:007bda	197043_0:007bda	43.103	58	33	0	1220	1047	614	671	2.16e-06	51.6
TRINITY_DN50355_c0_g1	7004_0:000ac4	7004_0:000ac4	32.55	298	171	9	858	4	640	920	7.72e-38	143
TRINITY_DN50351_c0_g2	34740_0:0039ef	34740_0:0039ef	68.085	47	15	0	1	141	1691	1737	2.09e-16	76.6
TRINITY_DN50359_c0_g1	45779_0:00260f	45779_0:00260f	73.077	26	7	0	78	1	444	469	7.02e-06	48.1
TRINITY_DN50380_c0_g1	104452_0:003eb3	104452_0:003eb3	26.792	265	163	10	795	19	3	242	2.74e-14	77
TRINITY_DN67262_c0_g1	143995_0:0015f3	143995_0:0015f3	26.054	261	180	7	964	191	9	259	6.57e-20	97.4
TRINITY_DN67230_c0_g1	133901_0:002ec4	133901_0:002ec4	31.132	106	58	3	255	530	397	501	3.7e-06	47.8
TRINITY_DN67300_c0_g1	67767_0:001188	67767_0:001188	46.97	66	35	0	216	19	773	838	8.52e-16	71.2
TRINITY_DN67293_c0_g1	7029_0:007985	7029_0:007985	39.738	229	137	1	1658	975	115	343	1.16e-18	92.8
TRINITY_DN67220_c0_g1	133901_0:0001ab	133901_0:0001ab	43.421	76	43	0	228	1	3	78	9.54e-12	65.5
TRINITY_DN67281_c0_g1	132113_0:002ab8	132113_0:002ab8	80.488	82	16	0	1	246	57	138	1.28e-40	142
TRINITY_DN86323_c0_g1	6973_0:002efc	6973_0:002efc	75.887	141	34	0	19	441	255	395	1.37e-70	224
TRINITY_DN86388_c0_g1	7029_0:001e7f	7029_0:001e7f	36.022	186	115	2	557	3	610	792	6.39e-26	114
TRINITY_DN86331_c0_g1	51655_0:003c5b	51655_0:003c5b	60.274	73	29	0	220	2	10	82	2.46e-27	106
TRINITY_DN86307_c0_g1	34740_0:001d54	34740_0:001d54	36.842	152	94	2	542	93	89	240	6.59e-27	108
TRINITY_DN62142_c0_g1	121225_0:000de8	121225_0:000de8	25.591	254	164	6	745	5	397	632	6.16e-12	67
TRINITY_DN62142_c0_g2	143995_0:00258f	143995_0:00258f	43.382	136	63	3	1070	1453	211	340	1.01e-22	103
TRINITY_DN62145_c0_g1	7091_0:001602	7091_0:001602	42.105	57	30	1	768	929	36	92	5.65e-08	57
TRINITY_DN62145_c1_g1	121845_0:002907	121845_0:002907	44.037	109	58	2	4055	3735	70	177	2.88e-22	104
TRINITY_DN62169_c0_g1	7029_0:002a48	7029_0:002a48	35.359	362	212	9	2086	1025	95	442	1.23e-55	200
TRINITY_DN62155_c0_g1	315563_0:00052e	315563_0:00052e	27.586	174	123	2	4993	4475	1485	1656	5.86e-13	76.6
TRINITY_DN62117_c0_g1	197043_0:002c14	197043_0:002c14	44.118	68	34	2	296	99	10	75	1.64e-09	60.1
TRINITY_DN62113_c0_g1	7029_0:0003de	7029_0:0003de	25	244	156	8	3159	3842	209	441	2.81e-07	57
TRINITY_DN62186_c0_g1	34740_0:000435	34740_0:000435	31.683	202	126	4	1009	425	874	1070	1.19e-18	89.7
TRINITY_DN62104_c0_g1	133901_0:0020ff	133901_0:0020ff	30.667	225	139	10	1308	1973	91	301	1.61e-15	82.4
TRINITY_DN62152_c0_g1	166423_0:000d8f	166423_0:000d8f	40.731	383	201	9	2700	1561	823	1182	1.22e-74	269
TRINITY_DN62115_c0_g1	29058_0:00161f	29058_0:00161f	93.69	523	33	0	1442	3010	1	523	0	1006
TRINITY_DN62128_c0_g1	51655_0:000773	51655_0:000773	34.646	127	81	2	393	16	265	390	4.52e-15	72.4
TRINITY_DN62170_c1_g1	29058_0:001c26	29058_0:001c26	88.258	264	31	0	794	3	250	513	1.85e-162	462
TRINITY_DN62170_c1_g2	29058_0:001c26	29058_0:001c26	91.44	257	22	0	393	1163	1	257	9.81e-158	456
TRINITY_DN62120_c0_g1	7282_0:001305	7282_0:001305	27.794	349	194	13	1563	2573	580	882	2.02e-20	100
TRINITY_DN62182_c0_g2	88501_0:000ce4	88501_0:000ce4	23.529	102	77	1	24	329	1821	1921	6.83e-07	48.5
TRINITY_DN62108_c0_g1	143995_0:001601	143995_0:001601	45.69	232	111	3	563	1258	455	671	3.55e-60	219
TRINITY_DN62147_c1_g1	113334_0:0013fe	113334_0:0013fe	44.444	162	90	0	1683	2168	535	696	6.3e-26	116
TRINITY_DN62187_c5_g2	40932_0:003e1c	40932_0:003e1c	42.056	214	109	4	1941	1300	354	552	1.71e-42	167
TRINITY_DN62107_c0_g1	7004_0:001e17	7004_0:001e17	34.661	251	162	2	926	1675	38	287	7.11e-23	104
TRINITY_DN62136_c0_g1	103372_0:0028ad	103372_0:0028ad	35.87	184	117	1	589	1140	122	304	3.25e-23	106
TRINITY_DN62185_c0_g2	7397_0:002c0a	7397_0:002c0a	35.652	115	71	1	466	131	46	160	1.03e-18	85.1
TRINITY_DN66293_c0_g1	40932_0:003e1c	40932_0:003e1c	34.842	221	118	6	1584	2231	354	553	6.01e-26	115
TRINITY_DN66293_c1_g2	113334_0:0028e0	113334_0:0028e0	81.25	48	9	0	272	129	1	48	8.5e-19	84
TRINITY_DN66303_c2_g1	66420_0:0030b1	66420_0:0030b1	25	248	151	13	2053	2760	65	289	2.03e-11	69.3
TRINITY_DN66297_c0_g1	29058_0:00002f	29058_0:00002f	91.208	1308	111	2	413	4333	1	1305	0	2310
TRINITY_DN66277_c2_g1	69820_0:002749	69820_0:002749	76.326	528	119	2	3755	5338	9	530	0	733
TRINITY_DN66274_c0_g2	40932_0:000fc6	40932_0:000fc6	75.688	218	29	2	1435	2088	647	840	7.22e-87	300
TRINITY_DN66274_c0_g1	680683_0:00198b	680683_0:00198b	100	140	0	0	234	653	1	140	3.62e-89	288
TRINITY_DN66214_c0_g2	7230_0:0032c6	7230_0:0032c6	24.79	238	145	6	975	1682	1674	1879	4.13e-08	60.1
TRINITY_DN66282_c1_g1	143995_0:0015f3	143995_0:0015f3	29.021	286	168	8	4021	3173	2	255	6.37e-23	108
TRINITY_DN66273_c0_g1	51655_0:0005a5	51655_0:0005a5	36	75	48	0	295	519	324	398	9.27e-10	64.7
TRINITY_DN66271_c0_g1	7004_0:000ac4	7004_0:000ac4	26.816	179	120	5	4651	4130	857	1029	3.58e-12	73.6
TRINITY_DN66278_c1_g2	319348_0:002495	319348_0:002495	31.281	406	262	17	201	1367	217	622	7.16e-17	86.3
TRINITY_DN66253_c0_g1	568069_0:00456a	568069_0:00456a	62.366	186	53	2	3981	3472	329	513	7.42e-64	243
TRINITY_DN66270_c0_g1	69820_0:00269b	69820_0:00269b	89.15	1106	120	0	175	3492	1	1106	0	2120
TRINITY_DN66287_c1_g3	568069_0:0035c4	568069_0:0035c4	29.56	318	189	5	1617	2468	2155	2471	3.74e-36	150
TRINITY_DN66238_c0_g1	39758_0:002a81	39758_0:002a81	30.588	170	108	4	596	102	89	253	1.86e-08	59.7
TRINITY_DN66245_c0_g1	7029_0:0003de	7029_0:0003de	30.601	183	113	6	58	603	225	394	7.35e-13	72.8
TRINITY_DN66221_c0_g1	39758_0:002059	39758_0:002059	31.944	216	138	4	565	1194	152	364	5.71e-24	112
TRINITY_DN66275_c0_g1	56086_0:002a28	56086_0:002a28	29.685	539	332	6	1056	2639	835	1337	1.3e-49	196
TRINITY_DN66237_c0_g1	1629725_0:001799	1629725_0:001799	50.82	61	30	0	1323	1505	48	108	5.13e-14	77.8
TRINITY_DN66276_c1_g1	43041_0:000901	43041_0:000901	45.968	248	110	5	1269	1952	261	504	8.98e-60	229
TRINITY_DN66206_c1_g1	1629725_0:0017df	1629725_0:0017df	33.213	277	172	5	2380	1574	115	386	3.32e-45	169
TRINITY_DN66219_c2_g1	29058_0:00238e	29058_0:00238e	94.241	573	32	1	2004	3719	1	573	0	1098
TRINITY_DN66210_c1_g1	104452_0:002ad6	104452_0:002ad6	72.727	55	13	1	458	300	374	428	4.06e-17	78.6
TRINITY_DN66210_c1_g2	69820_0:001d6d	69820_0:001d6d	76.087	368	54	3	1013	3	354	718	7.33e-176	508
TRINITY_DN66227_c0_g1	34740_0:001e22	34740_0:001e22	43.284	67	38	0	277	77	130	196	1.65e-08	51.6
TRINITY_DN66227_c1_g2	69820_0:000b2d	69820_0:000b2d	28.361	476	273	12	1380	1	119	542	1.11e-49	183
TRINITY_DN66227_c1_g3	69820_0:000b2d	69820_0:000b2d	27.604	192	135	3	631	56	212	399	1.45e-14	75.9
TRINITY_DN66227_c1_g1	34740_0:0011f8	34740_0:0011f8	37.809	849	462	12	2714	192	777	1567	5.03e-179	582
TRINITY_DN66264_c0_g1	319348_0:00041d	319348_0:00041d	25	220	144	5	2212	2850	95	300	1.46e-11	70.1
TRINITY_DN66280_c0_g1	104452_0:002cd6	104452_0:002cd6	33.851	322	200	6	2675	1725	601	914	3.44e-46	169
TRINITY_DN66290_c1_g1	69319_0:001c38	69319_0:001c38	40	85	47	2	2307	2552	60	143	2.15e-07	57
TRINITY_DN66272_c0_g1	222816_0:00196f	222816_0:00196f	28.775	351	234	8	2310	1285	9	352	5.18e-31	129
TRINITY_DN66268_c0_g2	51655_0:0017a5	51655_0:0017a5	30.078	256	150	7	438	1187	237	469	7.52e-20	94
TRINITY_DN66235_c1_g1	103372_0:0028ad	103372_0:0028ad	42.478	113	59	1	63	401	120	226	1.88e-17	86.7
TRINITY_DN66251_c0_g1	29058_0:00108a	29058_0:00108a	90.711	689	49	5	3484	1433	761	1439	0	1225
TRINITY_DN66209_c0_g1	7029_0:002a48	7029_0:002a48	27.928	333	201	12	4	957	133	441	2.22e-26	114
TRINITY_DN66236_c0_g1	74869_0:00234b	74869_0:00234b	30.682	176	109	6	234	734	23	194	1.2e-13	74.7
TRINITY_DN66216_c0_g3	54969_0:003843	54969_0:003843	26.296	270	168	11	2883	2149	32	295	4.14e-14	78.6
TRINITY_DN66234_c0_g1	222816_0:0011dd	222816_0:0011dd	23.387	124	94	1	567	935	38	161	3.28e-06	52.4
TRINITY_DN66242_c15_g6	7029_0:002a48	7029_0:002a48	29.181	281	168	8	1538	711	118	372	1.01e-28	123
TRINITY_DN66301_c0_g1	77166_0:002dcc	77166_0:002dcc	25	184	119	7	1413	1940	69	241	4.31e-07	54.7
TRINITY_DN66249_c0_g1	28588_0:002d0c	28588_0:002d0c	42.405	158	81	4	5	469	371	521	1.17e-19	92.8
TRINITY_DN66249_c0_g2	28588_0:002d0c	28588_0:002d0c	45.833	96	47	2	276	1	283	377	1.52e-20	88.6
TRINITY_DN16543_c0_g1	7130_0:002d7a	7130_0:002d7a	43.13	262	147	2	474	1253	5	266	1.27e-66	216
TRINITY_DN16579_c0_g1	51655_0:003823	51655_0:003823	36.508	63	40	0	193	5	142	204	4.56e-07	46.6
TRINITY_DN16590_c0_g1	69820_0:0006a9	69820_0:0006a9	65.385	104	36	0	312	1	173	276	1.25e-44	152
TRINITY_DN16580_c0_g1	7395_0:003ad6	7395_0:003ad6	40.58	69	41	0	63	269	1532	1600	4.42e-12	61.6
TRINITY_DN16518_c0_g1	51655_0:003e4e	51655_0:003e4e	43.056	216	102	1	1	648	15	209	2.76e-51	177
TRINITY_DN16515_c0_g1	7004_0:002f1c	7004_0:002f1c	30.909	330	189	11	226	1167	82	388	2.19e-30	125
TRINITY_DN48146_c0_g1	88501_0:002987	88501_0:002987	80.899	89	17	0	2702	2436	217	305	5.97e-44	173
TRINITY_DN48193_c0_g1	29058_0:000158	29058_0:000158	53.521	71	32	1	217	8	1	71	5.82e-19	87.4
TRINITY_DN48143_c0_g1	133901_0:000359	133901_0:000359	60.748	107	42	0	362	42	640	746	4.7e-32	120
TRINITY_DN48185_c0_g1	197043_0:007354	197043_0:007354	50.602	83	41	0	2466	2714	1	83	3.15e-15	82
TRINITY_DN48168_c1_g1	66420_0:00177a	66420_0:00177a	84.615	26	4	0	417	494	1314	1339	1.11e-08	55.1
TRINITY_DN48145_c0_g1	7029_0:001e7f	7029_0:001e7f	28.044	271	181	5	103	906	745	1004	3.61e-24	108
TRINITY_DN48150_c1_g1	93721_0:0038d1	93721_0:0038d1	48.101	79	31	2	590	820	154	224	2.97e-14	75.5
TRINITY_DN48194_c0_g1	29058_0:000c8e	29058_0:000c8e	75.862	29	7	0	89	3	450	478	1.94e-07	50.8
TRINITY_DN48201_c0_g1	7130_0:002934	7130_0:002934	100	29	0	0	1	87	416	444	3.88e-13	68.2
TRINITY_DN48104_c0_g1	104452_0:001d59	104452_0:001d59	78.788	33	7	0	100	2	104	136	1.01e-08	55.5
TRINITY_DN38789_c0_g1	132113_0:00075d	132113_0:00075d	89.13	92	10	0	278	3	1	92	3.18e-50	174
TRINITY_DN38704_c0_g1	108931_0:0004aa	108931_0:0004aa	27.139	339	227	10	77	1069	34	360	1.41e-25	113
TRINITY_DN38747_c0_g2	7375_0:000076	7375_0:000076	47.399	173	89	1	525	7	239	409	6.84e-48	162
TRINITY_DN38747_c0_g3	378494_0:004462	378494_0:004462	42.599	277	157	2	87	914	22	297	8.69e-70	226
TRINITY_DN38791_c0_g1	29058_0:000f6d	29058_0:000f6d	76.19	147	34	1	1	438	4	150	3.45e-69	220
TRINITY_DN38784_c0_g1	7167_0:0013c3	7167_0:0013c3	38.095	84	44	2	72	320	123	199	7.37e-10	56.2
TRINITY_DN38768_c0_g1	69820_0:001e05	69820_0:001e05	44.737	76	39	3	221	3	1854	1929	3.58e-14	66.6
TRINITY_DN38716_c0_g1	132113_0:002ec3	132113_0:002ec3	38.158	76	45	1	699	920	964	1039	2.68e-08	57
TRINITY_DN38752_c0_g1	104452_0:002cd6	104452_0:002cd6	42.424	165	85	3	709	1173	553	717	4.58e-28	118
TRINITY_DN38752_c0_g2	104452_0:002cd6	104452_0:002cd6	43.069	202	93	5	965	411	713	909	4.86e-33	130
TRINITY_DN38706_c0_g1	7237_0:0010d2	7237_0:0010d2	37.736	106	60	4	4520	4215	175	278	3.67e-11	68.6
TRINITY_DN38717_c0_g1	113334_0:002a43	113334_0:002a43	84.848	33	5	0	1535	1633	10	42	1.38e-10	65.1
TRINITY_DN38756_c0_g1	7029_0:0066a2	7029_0:0066a2	26.146	371	232	16	1793	729	433	777	1.88e-12	72.8
TRINITY_DN38702_c0_g1	13249_0:003812	13249_0:003812	66.552	290	93	1	34	891	168	457	1.11e-138	404
TRINITY_DN38788_c0_g1	42026_0:000213	42026_0:000213	33.566	143	81	4	1671	1285	656	798	7.86e-12	70.5
TRINITY_DN38734_c0_g1	1041015_0:000895	1041015_0:000895	34.314	102	55	3	99	374	2	101	1.79e-10	58.2
TRINITY_DN38765_c0_g1	1049336_0:004750	1049336_0:004750	30.037	273	172	6	1519	752	468	738	6.71e-10	63.5
TRINITY_DN30000_c0_g1	6973_0:001cef	6973_0:001cef	76	175	42	0	525	1	509	683	6.19e-82	261
TRINITY_DN30000_c0_g2	6973_0:001cef	6973_0:001cef	46.545	275	124	8	1305	508	669	929	1.52e-61	216
TRINITY_DN29914_c0_g1	113334_0:0013f9	113334_0:0013f9	48.442	353	177	1	7	1065	99	446	2.76e-122	366
TRINITY_DN29947_c0_g1	6973_0:000cea	6973_0:000cea	32.727	110	70	1	442	113	696	801	1.26e-14	71.2
TRINITY_DN29912_c0_g1	113334_0:002c8f	113334_0:002c8f	59.649	114	46	0	3	344	272	385	4.77e-42	144
TRINITY_DN29993_c0_g1	69820_0:00076b	69820_0:00076b	60.256	78	31	0	2	235	443	520	8.12e-25	102
TRINITY_DN29910_c0_g1	6973_0:00359e	6973_0:00359e	37.5	112	66	2	329	6	338	449	2.6e-13	69.7
TRINITY_DN29951_c0_g1	6973_0:0003ca	6973_0:0003ca	22.613	199	123	7	47	619	1464	1639	6.02e-07	56.2
TRINITY_DN11068_c0_g1	7539_0:002dd2	7539_0:002dd2	39.683	63	38	0	180	368	424	486	3.47e-09	54.7
TRINITY_DN11099_c0_g1	29058_0:000f48	29058_0:000f48	55.372	121	53	1	1	360	205	325	2.6e-45	154
TRINITY_DN11024_c1_g1	1218281_0:0033e7	1218281_0:0033e7	51.786	56	26	1	420	256	2	57	6.28e-07	48.9
TRINITY_DN11018_c0_g1	29058_0:000054	29058_0:000054	100	23	0	0	311	379	115	137	3.06e-07	48.9
TRINITY_DN11062_c0_g1	680683_0:0027b1	680683_0:0027b1	70.37	27	8	0	348	428	1476	1502	5.66e-07	49.3
TRINITY_DN80307_c0_g1	69820_0:0016c5	69820_0:0016c5	100	26	0	0	272	195	1595	1620	1.23e-11	60.5
TRINITY_DN80337_c0_g1	39758_0:00422f	39758_0:00422f	36.62	71	39	4	224	27	1250	1319	6.01e-08	49.7
TRINITY_DN9179_c0_g1	7536_0:001438	7536_0:001438	29.921	127	87	1	643	1023	9	133	3.73e-12	68.9
TRINITY_DN9194_c0_g1	38123_0:0002c3	38123_0:0002c3	46.667	135	71	1	70	474	266	399	7.73e-28	113
TRINITY_DN9106_c0_g1	1218281_0:000212	1218281_0:000212	55.844	154	61	2	577	116	167	313	9.59e-54	175
TRINITY_DN9182_c0_g1	7395_0:003ad6	7395_0:003ad6	44.706	85	47	0	522	776	1398	1482	1.57e-17	83.6
TRINITY_DN9170_c0_g1	378494_0:004f40	378494_0:004f40	47.297	74	39	0	162	383	35	108	9.89e-13	65.1
TRINITY_DN9185_c0_g1	51655_0:003c5b	51655_0:003c5b	38.265	196	118	3	632	54	116	311	4.14e-43	154
TRINITY_DN62634_c0_g1	34740_0:003b90	34740_0:003b90	31.783	387	256	5	2834	1683	699	1080	2.91e-42	172
TRINITY_DN62681_c0_g1	197043_0:0055e7	197043_0:0055e7	69.898	196	59	0	213	800	1	196	1.95e-122	304
TRINITY_DN62631_c3_g1	7130_0:002ee5	7130_0:002ee5	36.765	68	43	0	557	354	9	76	5.04e-06	48.9
TRINITY_DN62608_c1_g1	62324_0:00004e	62324_0:00004e	34.177	237	127	8	3317	2613	26	235	6.46e-23	108
TRINITY_DN62626_c0_g1	222816_0:00196f	222816_0:00196f	37.391	345	197	5	3383	2394	8	348	2.65e-63	222
TRINITY_DN62626_c0_g2	104452_0:002cd6	104452_0:002cd6	37.659	393	205	6	501	1616	543	916	2.72e-61	223
TRINITY_DN62621_c1_g2	7274_0:001916	7274_0:001916	21.891	201	151	3	1099	500	10	205	2.54e-08	56.6
TRINITY_DN62682_c5_g1	7493_0:0014ea	7493_0:0014ea	32.323	198	129	5	1996	2580	194	389	4.1e-22	104
TRINITY_DN62606_c0_g1	1218281_0:00333d	1218281_0:00333d	28.472	144	102	1	2844	2416	3	146	4.13e-10	66.6
TRINITY_DN62673_c0_g1	319348_0:001c57	319348_0:001c57	36.715	207	121	3	1787	1185	1591	1793	1.24e-33	140
TRINITY_DN62660_c0_g1	104452_0:0001bc	104452_0:0001bc	34.545	110	62	3	2728	2411	53	156	1.02e-10	65.5
TRINITY_DN62672_c0_g1	121845_0:003878	121845_0:003878	50	80	39	1	963	727	265	344	1.96e-16	83.6
TRINITY_DN62616_c0_g1	39758_0:002687	39758_0:002687	25.424	177	129	1	1375	845	457	630	6.2e-11	67.4
TRINITY_DN62655_c0_g1	7029_0:002a48	7029_0:002a48	29.491	373	218	10	3301	2195	126	457	1.89e-33	137
TRINITY_DN62688_c1_g1	307658_0:000907	307658_0:000907	41.618	173	98	2	2288	1773	9	179	3.71e-37	139
TRINITY_DN62664_c0_g1	319348_0:001c57	319348_0:001c57	32.338	201	129	3	511	1092	1587	1787	2.35e-23	109
TRINITY_DN62647_c1_g1	104452_0:003eb3	104452_0:003eb3	33.898	236	151	3	1138	1842	4	235	8.38e-32	130
TRINITY_DN62642_c1_g1	456900_0:002603	456900_0:002603	47.799	159	83	0	565	1041	4	162	7.03e-43	170
TRINITY_DN62630_c0_g1	217634_0:0025d7	217634_0:0025d7	38.333	240	115	11	354	1019	222	446	2.19e-29	123
TRINITY_DN62644_c0_g1	88501_0:002b98	88501_0:002b98	37.551	245	126	9	1382	2071	3	235	1.19e-26	119
TRINITY_DN62657_c0_g1	7029_0:001e7f	7029_0:001e7f	27.792	403	256	8	1935	772	603	985	3.62e-34	142
TRINITY_DN62678_c0_g1	39758_0:001684	39758_0:001684	25.275	364	219	9	874	1929	1329	1651	6.17e-22	106
TRINITY_DN62700_c1_g1	132113_0:000869	132113_0:000869	33.333	135	75	7	215	607	1441	1564	1.37e-08	61.2
TRINITY_DN62625_c0_g1	7539_0:002a96	7539_0:002a96	32.308	390	201	12	1536	412	2	343	9.39e-41	152
TRINITY_DN62671_c1_g1	29053_0:001139	29053_0:001139	43.408	311	161	8	943	26	55	355	1.69e-74	237
TRINITY_DN62697_c2_g1	7536_0:003b77	7536_0:003b77	31.132	106	67	3	517	212	1330	1433	4.65e-06	47.8
TRINITY_DN62701_c0_g2	7029_0:0016eb	7029_0:0016eb	27.174	460	308	8	1365	4	564	1002	2.47e-33	136
TRINITY_DN62650_c0_g1	29058_0:000c93	29058_0:000c93	97.464	276	7	0	133	960	1	276	0	562
TRINITY_DN62654_c0_g2	7395_0:000c68	7395_0:000c68	48.927	466	234	2	86	1474	665	1129	7.01e-163	492
TRINITY_DN62604_c0_g1	7004_0:003960	7004_0:003960	33.333	225	140	6	253	912	21	240	4.68e-11	68.2
TRINITY_DN62633_c0_g1	62324_0:0028b4	62324_0:0028b4	64.935	231	80	1	534	1226	336	565	1.32e-104	333
TRINITY_DN62636_c0_g1	6973_0:00311b	6973_0:00311b	26.012	173	109	5	775	1284	492	648	7.74e-09	61.6
TRINITY_DN62698_c0_g1	6973_0:001f94	6973_0:001f94	36.25	320	183	7	1829	882	6	308	1.14e-54	201
TRINITY_DN31014_c0_g1	34740_0:00020a	34740_0:00020a	82.143	28	5	0	282	365	423	450	2.48e-09	55.1
TRINITY_DN31032_c0_g1	133901_0:0018b5	133901_0:0018b5	32.584	89	60	0	489	223	2076	2164	1.56e-08	59.3
TRINITY_DN31019_c0_g1	168631_0:002639	168631_0:002639	73.684	57	14	1	300	467	83	139	3.7e-22	89.7
TRINITY_DN31072_c0_g1	104452_0:001354	104452_0:001354	91.304	23	2	0	333	265	59	81	3.29e-07	47.8
TRINITY_DN99245_c0_g1	6973_0:002f8a	6973_0:002f8a	31.532	111	67	4	2	322	559	664	4.34e-12	62.8
TRINITY_DN99237_c0_g1	29058_0:0021a3	29058_0:0021a3	66.667	27	9	0	338	258	181	207	4.77e-06	45.4
TRINITY_DN21904_c0_g1	7130_0:00260c	7130_0:00260c	53.061	98	46	0	2	295	190	287	5.39e-32	117
TRINITY_DN21930_c0_g1	69820_0:002f5e	69820_0:002f5e	77.273	22	5	0	2	67	150	171	3.63e-06	47.4
TRINITY_DN21952_c0_g1	7029_0:0066a2	7029_0:0066a2	34.615	52	34	0	310	155	565	616	9.95e-11	47.4
TRINITY_DN21920_c0_g1	69820_0:002770	69820_0:002770	93.103	29	2	0	88	2	1072	1100	7.22e-11	64.3
TRINITY_DN21957_c0_g1	29058_0:001a0c	29058_0:001a0c	57.143	42	16	1	314	195	179	220	2.48e-08	50.8
TRINITY_DN21951_c0_g1	69820_0:002791	69820_0:002791	100	26	0	0	382	459	225	250	2.65e-08	53.1
TRINITY_DN21987_c0_g1	29058_0:003394	29058_0:003394	85.714	105	14	1	2	313	922	1026	7.87e-56	187
TRINITY_DN21911_c0_g1	1218281_0:000239	1218281_0:000239	46.053	76	41	0	229	2	493	568	2.17e-23	81.6
TRINITY_DN73899_c0_g1	67767_0:001448	67767_0:001448	25.191	131	86	2	530	138	652	770	2.31e-13	61.6
TRINITY_DN73858_c0_g1	67767_0:0040e1	67767_0:0040e1	29.008	131	87	3	613	230	2	129	7.52e-07	51.2
TRINITY_DN73862_c0_g1	6973_0:00109f	6973_0:00109f	51.852	54	26	0	316	155	589	642	2.59e-13	66.2
TRINITY_DN68598_c0_g1	69820_0:000616	69820_0:000616	67.568	37	12	0	259	369	341	377	1.14e-10	58.9
TRINITY_DN68573_c0_g1	121845_0:003878	121845_0:003878	27.66	94	68	0	344	63	264	357	1.01e-06	47.4
TRINITY_DN68524_c0_g1	108931_0:0009f6	108931_0:0009f6	36.567	134	83	1	640	239	555	686	3.33e-21	101
TRINITY_DN68534_c0_g1	454923_0:002f87	454923_0:002f87	31.159	138	85	5	615	1010	31	164	1.7e-07	52.8
TRINITY_DN68549_c0_g1	77166_0:00124c	77166_0:00124c	41.509	53	30	1	188	30	135	186	6.77e-07	46.6
TRINITY_DN68527_c0_g1	520822_0:000ab9	520822_0:000ab9	52.857	140	53	1	172	591	419	545	2.78e-33	128
TRINITY_DN68521_c0_g1	133901_0:000422	133901_0:000422	41.975	81	47	0	272	30	159	239	5.42e-16	72.4
TRINITY_DN68547_c0_g1	246812_0:000e34	246812_0:000e34	80	30	6	0	363	274	1	30	1.04e-06	52.8
TRINITY_DN68504_c0_g1	104452_0:0028ff	104452_0:0028ff	30.588	85	57	1	36	290	620	702	2.7e-06	47
TRINITY_DN67867_c0_g1	7375_0:002d60	7375_0:002d60	36.207	116	73	1	439	95	148	263	9.04e-14	68.2
TRINITY_DN67836_c0_g1	7493_0:000661	7493_0:000661	28.017	232	158	3	37	723	36	261	2.53e-30	120
TRINITY_DN67885_c0_g1	7394_0:0025a1	7394_0:0025a1	53.659	82	38	0	352	107	420	501	7.84e-26	102
TRINITY_DN67859_c0_g1	1049336_0:000130	1049336_0:000130	37.302	126	76	2	665	288	651	773	8.44e-18	83.2
TRINITY_DN67882_c0_g1	307658_0:000f5e	307658_0:000f5e	60.465	43	17	0	131	3	1	43	9.23e-11	60.8
TRINITY_DN67816_c0_g1	7029_0:007e2e	7029_0:007e2e	47.727	88	46	0	53	316	274	361	2.54e-20	88.2
TRINITY_DN2926_c0_g1	29058_0:00250a	29058_0:00250a	82.143	28	5	0	84	1	128	155	1.19e-07	53.5
TRINITY_DN2931_c0_g1	104452_0:00136c	104452_0:00136c	95	20	1	0	249	190	698	717	7.31e-08	49.3
TRINITY_DN2928_c0_g1	6973_0:00685d	6973_0:00685d	22.973	148	109	2	829	401	341	488	2.49e-07	53.5
TRINITY_DN49467_c0_g1	69820_0:0003cf	69820_0:0003cf	100	27	0	0	81	1	567	593	4.2e-10	61.6
TRINITY_DN49436_c0_g1	67767_0:0036e0	67767_0:0036e0	43.836	73	41	0	221	3	205	277	3.62e-14	66.6
TRINITY_DN49455_c0_g1	326594_0:0025ae	326594_0:0025ae	29.936	157	98	3	683	228	93	242	7.01e-13	70.9
TRINITY_DN49446_c0_g1	29058_0:0007a4	29058_0:0007a4	87.5	24	3	0	315	244	45	68	6.63e-07	47.4
TRINITY_DN49477_c0_g2	378494_0:00368f	378494_0:00368f	26.923	130	70	4	1363	1746	431	537	4.03e-06	53.1
TRINITY_DN49501_c0_g2	319348_0:00409c	319348_0:00409c	43.59	78	44	0	235	2	93	170	5.87e-16	72
TRINITY_DN90334_c0_g1	39758_0:001061	39758_0:001061	30.769	117	74	1	369	19	164	273	3.98e-14	68.2
TRINITY_DN90383_c0_g1	378494_0:004f75	378494_0:004f75	40.789	76	45	0	7	234	460	535	2.99e-10	56.6
TRINITY_DN90384_c0_g1	29029_0:000193	29029_0:000193	51.163	86	41	1	257	3	10	95	1.04e-19	83.6
TRINITY_DN90338_c0_g1	378494_0:0057b8	378494_0:0057b8	34.586	133	87	0	399	1	164	296	2.85e-10	58.5
TRINITY_DN90331_c0_g1	1049336_0:000c74	1049336_0:000c74	58.974	78	32	0	235	2	388	465	1.03e-23	94
TRINITY_DN42951_c0_g1	62324_0:002452	62324_0:002452	22.995	187	114	5	604	119	964	1145	2.8e-06	48.9
TRINITY_DN42961_c0_g1	7130_0:000b5c	7130_0:000b5c	74.074	27	7	0	371	291	162	188	3.57e-06	45.8
TRINITY_DN42999_c0_g1	6973_0:001c1a	6973_0:001c1a	32.778	180	113	4	51	578	483	658	9.67e-24	99.4
TRINITY_DN42980_c0_g1	39758_0:0022a1	39758_0:0022a1	76.087	46	11	0	1	138	61	106	1.69e-17	77
TRINITY_DN42987_c0_g1	69820_0:000777	69820_0:000777	82.143	28	5	0	1	84	247	274	4.26e-08	51.6
TRINITY_DN41988_c1_g1	7167_0:001631	7167_0:001631	65.854	41	14	0	3127	3005	1	41	4.37e-09	63.2
TRINITY_DN41981_c0_g1	104421_0:0029e3	104421_0:0029e3	93.939	33	2	0	99	1	1243	1275	1.49e-16	74.7
TRINITY_DN41914_c0_g1	7168_0:0004a6	7168_0:0004a6	31.944	72	48	1	270	58	86	157	5.39e-07	47.4
TRINITY_DN41953_c0_g1	54969_0:002aa8	54969_0:002aa8	28.859	149	70	6	1266	865	2468	2595	6.78e-09	61.6
TRINITY_DN41904_c0_g1	246812_0:00113e	246812_0:00113e	68.085	47	15	0	141	1	28	74	1.29e-19	81.6
TRINITY_DN41904_c2_g1	246812_0:00113e	246812_0:00113e	45.614	57	30	1	61	228	1	57	2.3e-10	56.2
TRINITY_DN41920_c0_g1	319348_0:001f8e	319348_0:001f8e	35.088	57	37	0	118	288	46	102	6.85e-06	47
TRINITY_DN41976_c0_g1	69820_0:003545	69820_0:003545	88.056	360	43	0	1754	675	140	499	0	681
TRINITY_DN41963_c0_g1	42026_0:00056b	42026_0:00056b	38.496	226	136	3	3582	2914	302	527	3.4e-36	147
TRINITY_DN41990_c0_g2	7539_0:002a99	7539_0:002a99	27.327	333	213	12	899	1855	50	367	3.61e-14	76.6
TRINITY_DN83712_c0_g1	67767_0:0040e1	67767_0:0040e1	21.374	131	103	0	836	1228	1	131	8.13e-06	50.1
TRINITY_DN83715_c0_g1	6973_0:002f85	6973_0:002f85	47.619	42	22	0	79	204	90	131	1.19e-07	48.9
TRINITY_DN83736_c0_g1	378494_0:0057b8	378494_0:0057b8	27.778	162	116	1	115	600	505	665	9.04e-07	50.4
TRINITY_DN83762_c0_g1	378494_0:00492e	378494_0:00492e	35.714	70	45	0	215	6	189	258	3.96e-07	46.6
TRINITY_DN83738_c1_g1	456900_0:001647	456900_0:001647	32.127	221	138	5	938	279	17	226	2.06e-27	111
TRINITY_DN83733_c0_g1	7029_0:002a48	7029_0:002a48	39.731	297	155	6	1439	2329	182	454	2.04e-56	204
TRINITY_DN52708_c0_g1	7130_0:000b67	7130_0:000b67	57.914	278	114	3	833	3	1	276	3.19e-94	281
TRINITY_DN52732_c0_g1	211228_0:002a13	211228_0:002a13	35.714	112	71	1	699	367	763	874	1.06e-12	72.4
TRINITY_DN52767_c0_g2	40932_0:001f53	40932_0:001f53	50	46	23	0	643	506	151	196	6.4e-06	47
TRINITY_DN52745_c0_g1	7029_0:001b72	7029_0:001b72	50	80	38	1	849	610	203	280	2.32e-17	85.5
TRINITY_DN52733_c0_g1	197043_0:006eba	197043_0:006eba	31.944	216	131	4	423	1070	1	200	7.46e-19	92
TRINITY_DN52782_c0_g1	7029_0:005f3e	7029_0:005f3e	50	44	21	1	316	447	723	765	7.12e-06	46.2
TRINITY_DN52766_c1_g1	38123_0:001373	38123_0:001373	41.509	53	31	0	3071	2913	236	288	4.21e-07	55.8
TRINITY_DN52763_c1_g1	34740_0:0039ef	34740_0:0039ef	36.443	461	262	8	2133	769	1295	1730	1.03e-71	266
TRINITY_DN52798_c0_g1	222816_0:0009b8	222816_0:0009b8	38.462	65	40	0	623	817	770	834	1.16e-07	56.6
TRINITY_DN15771_c0_g1	51655_0:003c5b	51655_0:003c5b	51.25	80	39	0	2	241	228	307	5.56e-20	90.1
TRINITY_DN15760_c0_g1	6973_0:001498	6973_0:001498	59.259	81	33	0	515	273	146	226	2.81e-28	106
TRINITY_DN15711_c0_g1	34740_0:001d54	34740_0:001d54	51.079	139	68	0	240	656	102	240	1.17e-36	141
TRINITY_DN15736_c0_g1	133901_0:00042a	133901_0:00042a	58.029	274	114	1	2	820	261	534	2.18e-119	356
TRINITY_DN59767_c0_g1	29058_0:002c89	29058_0:002c89	91.467	375	29	1	3629	2514	1100	1474	0	721
TRINITY_DN59735_c0_g1	6973_0:004eca	6973_0:004eca	31.915	188	122	3	1618	1064	7	191	1.52e-20	93.2
TRINITY_DN59751_c0_g1	104452_0:0001bc	104452_0:0001bc	36.667	90	51	3	2734	2480	68	156	5.21e-07	54.7
TRINITY_DN59738_c1_g1	319348_0:001c3d	319348_0:001c3d	50.813	246	103	7	873	166	2	239	8.07e-61	232
TRINITY_DN59775_c0_g1	69820_0:0029f4	69820_0:0029f4	92.565	538	40	0	218	1831	19	556	0	965
TRINITY_DN59722_c0_g1	29058_0:0012ae	29058_0:0012ae	94.096	813	46	2	3169	734	1	812	0	1538
TRINITY_DN59799_c1_g1	121845_0:003878	121845_0:003878	48.958	96	49	0	682	969	261	356	1.13e-21	98.6
TRINITY_DN59744_c0_g1	6973_0:002ee9	6973_0:002ee9	86.935	199	26	0	769	1365	1	199	6.48e-106	323
TRINITY_DN59802_c0_g1	40932_0:003e1c	40932_0:003e1c	41	100	58	1	2925	2626	358	456	6.1e-22	82.4
TRINITY_DN59732_c0_g1	319348_0:00163d	319348_0:00163d	28.214	280	186	6	1196	378	2172	2443	2.51e-29	126
TRINITY_DN59779_c0_g2	7217_0:002727	7217_0:002727	33.333	105	62	3	574	284	110	214	8.39e-08	53.1
TRINITY_DN59713_c0_g1	7029_0:002a48	7029_0:002a48	30.814	172	105	3	105	617	245	403	2.15e-20	92
TRINITY_DN59741_c0_g1	568069_0:003174	568069_0:003174	42.105	304	156	9	2328	1429	17	304	7.37e-58	219
TRINITY_DN59710_c0_g1	7425_0:000729	7425_0:000729	67.692	65	20	1	403	594	630	694	5.22e-11	67.4
TRINITY_DN59795_c1_g1	7536_0:002cce	7536_0:002cce	75	64	16	0	1511	1702	46	109	9.85e-15	77.4
TRINITY_DN59718_c0_g1	39758_0:0042f1	39758_0:0042f1	29.31	232	146	7	137	787	7	235	1.09e-19	90.5
TRINITY_DN72452_c0_g1	132113_0:00393e	132113_0:00393e	58.427	89	37	0	6	272	376	464	1.2e-29	111
TRINITY_DN36383_c0_g1	246812_0:000e1b	246812_0:000e1b	36.667	60	36	1	205	32	357	416	8.79e-06	43.9
TRINITY_DN36343_c0_g1	680683_0:0033b7	680683_0:0033b7	41.748	103	60	0	3	311	37	139	1.38e-20	87.4
TRINITY_DN36330_c0_g1	1629725_0:000ea2	1629725_0:000ea2	39.744	78	42	3	12	242	489	562	1.7e-08	50.8
TRINITY_DN36377_c0_g1	326594_0:0025ae	326594_0:0025ae	30.464	151	93	3	501	64	99	242	9.88e-15	74.3
TRINITY_DN36389_c1_g1	76194_0:0005dc	76194_0:0005dc	87.5	24	3	0	245	174	98	121	3.65e-09	52.8
TRINITY_DN98512_c0_g1	1218281_0:00206e	1218281_0:00206e	37.5	88	47	2	25	270	343	428	1.31e-07	48.9
TRINITY_DN89058_c0_g1	6973_0:00384c	6973_0:00384c	42.647	68	38	1	3	203	664	731	6.78e-10	56.6
TRINITY_DN89089_c0_g1	7395_0:003af1	7395_0:003af1	38.356	73	34	2	212	3	200	264	6.19e-07	47
TRINITY_DN89090_c0_g1	6973_0:001ca5	6973_0:001ca5	88.571	70	8	0	211	2	296	365	9.42e-40	139
TRINITY_DN50687_c0_g1	29058_0:0029e2	29058_0:0029e2	92.593	27	2	0	1172	1252	605	631	3.85e-07	54.3
TRINITY_DN50609_c0_g1	76194_0:00027b	76194_0:00027b	90.323	31	3	0	402	494	361	391	9.56e-13	66.6
TRINITY_DN50616_c0_g2	286306_0:003af3	286306_0:003af3	27.755	245	157	7	806	1525	2148	2377	2.55e-20	98.2
TRINITY_DN50622_c0_g1	7395_0:003abb	7395_0:003abb	39.394	132	74	3	1944	1567	484	615	8.86e-16	84.3
TRINITY_DN50660_c0_g1	6973_0:002f67	6973_0:002f67	78.495	93	20	0	42	320	230	322	1.77e-41	160
TRINITY_DN50644_c0_g1	7091_0:003272	7091_0:003272	38.235	102	56	2	81	365	461	562	8.33e-15	77.4
TRINITY_DN50620_c0_g1	110193_0:002fc1	110193_0:002fc1	32.941	255	146	11	843	133	115	362	1.36e-30	121
TRINITY_DN50615_c0_g1	144034_0:001419	144034_0:001419	49.438	89	44	1	351	614	4	92	4.54e-18	89.4
TRINITY_DN50637_c0_g1	7029_0:001e7f	7029_0:001e7f	30.879	421	265	8	1670	432	602	1004	5.72e-49	192
TRINITY_DN50695_c1_g1	7536_0:003b77	7536_0:003b77	25.89	309	207	10	1581	2495	1143	1433	9.99e-24	110
TRINITY_DN50604_c0_g1	7375_0:000eee	7375_0:000eee	51.471	204	99	0	1287	676	79	282	1.24e-69	223
TRINITY_DN50654_c0_g1	34740_0:001d54	34740_0:001d54	38.462	91	52	2	1	264	254	343	6.48e-12	61.2
TRINITY_DN50689_c0_g1	7004_0:00287a	7004_0:00287a	55.612	196	83	2	685	98	669	860	4.38e-68	232
TRINITY_DN50628_c0_g1	34740_0:000435	34740_0:000435	50	56	28	0	172	5	364	419	5.9e-13	64.3
TRINITY_DN32209_c0_g1	29058_0:002018	29058_0:002018	93.103	29	2	0	396	310	47	75	2.41e-11	61.2
TRINITY_DN32257_c0_g1	7200_0:00225c	7200_0:00225c	30.752	452	284	9	1751	432	30	464	8.23e-65	224
TRINITY_DN32236_c0_g1	6973_0:001ca5	6973_0:001ca5	68.956	364	111	2	964	2055	1	362	2.07e-173	512
TRINITY_DN32222_c0_g1	69820_0:002cf1	69820_0:002cf1	69.388	49	15	0	2	148	1644	1692	1.12e-09	55.5
TRINITY_DN32252_c0_g1	319348_0:002930	319348_0:002930	60.526	38	15	0	14	127	295	332	3.06e-10	56.2
TRINITY_DN32237_c0_g1	69820_0:001e05	69820_0:001e05	70.103	97	28	1	292	2	2342	2437	2.96e-32	119
TRINITY_DN32259_c0_g2	197043_0:006eba	197043_0:006eba	58.125	160	67	0	587	108	515	674	9.08e-52	180
TRINITY_DN32269_c0_g1	7165_0:002eb4	7165_0:002eb4	30	110	69	4	72	395	42	145	7.5e-06	47.8
TRINITY_DN32268_c0_g1	315563_0:002c04	315563_0:002c04	34.694	98	59	1	1	294	950	1042	3.18e-11	59.7
TRINITY_DN32246_c0_g1	13037_0:000561	13037_0:000561	30	140	84	5	310	693	4	141	7.53e-06	47
TRINITY_DN32295_c0_g1	64459_0:001a8f	64459_0:001a8f	74.194	31	8	0	40	132	258	288	1.08e-09	57.4
TRINITY_DN32270_c0_g1	66420_0:001c23	66420_0:001c23	89.286	28	3	0	616	533	450	477	7.43e-09	56.2
TRINITY_DN32208_c0_g1	7394_0:000fef	7394_0:000fef	47.619	63	32	1	6	191	3021	3083	1.07e-07	55.5
TRINITY_DN93769_c0_g1	378494_0:0057b8	378494_0:0057b8	26.05	119	88	0	433	77	812	930	3.94e-09	56.2
TRINITY_DN93725_c0_g1	123851_0:00355e	123851_0:00355e	30.928	97	66	1	294	4	37	132	1.59e-09	52.8
TRINITY_DN93766_c0_g1	378494_0:0069aa	378494_0:0069aa	60.914	197	67	2	1	591	89	275	6.84e-59	189
TRINITY_DN93781_c0_g1	1218281_0:003234	1218281_0:003234	34.286	140	84	2	49	453	422	558	2.71e-13	67.8
TRINITY_DN93709_c0_g1	13037_0:000561	13037_0:000561	38.043	92	52	3	1	270	22	110	3.14e-11	57
TRINITY_DN93801_c0_g1	1049336_0:0015fe	1049336_0:0015fe	47.706	109	54	1	370	53	1	109	1.18e-23	96.7
TRINITY_DN93785_c0_g1	51655_0:000db7	51655_0:000db7	83.333	36	6	0	3	110	360	395	1.42e-11	63.2
TRINITY_DN56780_c0_g1	7176_0:001740	7176_0:001740	68.966	29	9	0	2	88	557	585	4.18e-08	49.7
TRINITY_DN56758_c0_g1	156304_0:0019f2	156304_0:0019f2	30.588	170	102	5	1834	2331	1137	1294	1.13e-14	81.6
TRINITY_DN56739_c0_g1	69820_0:002841	69820_0:002841	78.305	295	63	1	9108	8227	1	295	3.2e-126	401
TRINITY_DN56790_c0_g1	7029_0:002a48	7029_0:002a48	32.692	312	199	5	854	1780	148	451	1.53e-45	170
TRINITY_DN56746_c0_g1	39758_0:00369c	39758_0:00369c	33.758	157	95	3	178	636	905	1056	4.73e-16	80.9
TRINITY_DN56757_c0_g1	29058_0:000032	29058_0:000032	84.183	765	116	3	98	2377	1	765	0	1179
TRINITY_DN56710_c0_g1	7029_0:0066a2	7029_0:0066a2	43.112	842	463	8	2418	4910	212	1048	0	681
TRINITY_DN56786_c0_g1	69820_0:001b4d	69820_0:001b4d	73.633	311	81	1	1709	777	511	820	0	492
TRINITY_DN56720_c0_g1	7029_0:001e7f	7029_0:001e7f	29.63	270	167	6	1104	1883	742	998	1.03e-37	94
TRINITY_DN66529_c0_g2	29058_0:000793	29058_0:000793	79.399	233	48	0	1432	734	1127	1359	6.4e-129	407
TRINITY_DN66578_c3_g1	88501_0:0004e2	88501_0:0004e2	42.857	252	136	3	3731	2979	1177	1421	5.08e-56	217
TRINITY_DN66545_c2_g2	7029_0:002a48	7029_0:002a48	35.023	217	125	5	142	792	141	341	3.21e-37	146
TRINITY_DN66545_c2_g1	7029_0:0003de	7029_0:0003de	41.304	46	27	0	1357	1494	287	332	2.47e-07	54.7
TRINITY_DN66589_c1_g2	88501_0:002be1	88501_0:002be1	41.818	220	122	6	351	1004	561	776	7.02e-42	164
TRINITY_DN66533_c0_g2	29058_0:0012a0	29058_0:0012a0	98.406	251	4	0	3	755	421	671	4.45e-175	516
TRINITY_DN66533_c0_g1	104452_0:00356a	104452_0:00356a	89.423	104	11	0	1	312	40	143	1.15e-64	193
TRINITY_DN66580_c0_g1	69820_0:0004be	69820_0:0004be	84.12	1102	157	8	4879	1625	1	1101	0	1616
TRINITY_DN66534_c0_g1	88501_0:002b98	88501_0:002b98	30.137	219	125	8	855	1451	24	234	6.54e-14	78.6
TRINITY_DN66598_c0_g1	104452_0:003eb3	104452_0:003eb3	40.187	214	122	4	1817	1191	23	235	4.55e-36	143
TRINITY_DN66600_c2_g1	69820_0:000b2d	69820_0:000b2d	47.706	109	43	1	286	2	697	805	7.49e-25	92
TRINITY_DN66600_c4_g1	69820_0:000b2d	69820_0:000b2d	43.75	64	27	1	248	84	614	677	7.22e-10	55.1
TRINITY_DN66600_c5_g1	69820_0:000b2d	69820_0:000b2d	66.075	563	187	3	591	2273	75	635	0	743
TRINITY_DN66600_c5_g2	34740_0:0011f8	34740_0:0011f8	63.636	33	12	0	201	299	1305	1337	9.19e-08	49.7
TRINITY_DN66574_c0_g2	7539_0:002a99	7539_0:002a99	38.585	311	182	5	4	921	67	373	7.9e-50	180
TRINITY_DN66504_c3_g4	7091_0:002809	7091_0:002809	50.98	51	23	1	1970	1818	82	130	1.4e-08	60.1
TRINITY_DN66521_c0_g1	6973_0:0003ca	6973_0:0003ca	29.055	561	317	14	1615	3174	1353	1873	7.5e-53	207
TRINITY_DN66569_c0_g1	121845_0:003878	121845_0:003878	40.86	93	55	0	1439	1161	265	357	2.91e-15	79.7
TRINITY_DN66594_c1_g1	319348_0:00041d	319348_0:00041d	22.264	265	179	7	2224	1466	70	319	9.48e-11	67.4
TRINITY_DN66547_c3_g1	34740_0:0039ef	34740_0:0039ef	47.21	233	108	1	1068	370	1520	1737	9.46e-62	215
TRINITY_DN66547_c3_g3	34740_0:0039ef	34740_0:0039ef	53.846	117	54	0	357	7	1415	1531	1.13e-34	127
TRINITY_DN66595_c0_g1	56086_0:002a28	56086_0:002a28	28.642	405	243	6	4431	3343	932	1332	3.05e-34	145
TRINITY_DN66506_c0_g1	307491_0:000935	307491_0:000935	30.98	255	120	16	1391	2131	88	294	1.86e-10	66.6
TRINITY_DN66532_c7_g1	29058_0:000adb	29058_0:000adb	55.844	77	34	0	1	231	787	863	3.6e-25	98.2
TRINITY_DN66532_c7_g3	38123_0:0017cf	38123_0:0017cf	41.538	65	37	1	55	246	255	319	3.73e-09	53.1
TRINITY_DN66532_c7_g6	7130_0:003495	7130_0:003495	41.27	189	106	4	1	561	382	567	6.91e-46	160
TRINITY_DN66527_c2_g1	40932_0:001f53	40932_0:001f53	36.667	90	55	2	1932	2198	109	197	2.5e-08	57.4
TRINITY_DN66541_c0_g3	7029_0:006dee	7029_0:006dee	45.783	83	44	1	1423	1671	107	188	2.31e-19	90.1
TRINITY_DN66593_c2_g1	110193_0:001599	110193_0:001599	28.736	174	111	2	2542	2039	640	806	2.09e-11	70.1
TRINITY_DN66583_c1_g1	29058_0:0025e7	29058_0:0025e7	75.591	254	58	3	260	1009	1	254	1.61e-130	402
TRINITY_DN66583_c1_g2	29058_0:0025e5	29058_0:0025e5	94.556	992	50	3	1	2970	212	1201	0	1923
TRINITY_DN66561_c0_g1	7029_0:0003de	7029_0:0003de	25.692	253	120	6	3557	4294	231	422	1.36e-16	87
TRINITY_DN66586_c2_g1	69820_0:000322	69820_0:000322	89.293	1569	164	1	8698	4004	1	1569	0	2761
TRINITY_DN66602_c0_g1	319348_0:003f1e	319348_0:003f1e	21.645	462	283	18	2237	969	300	721	6.55e-06	51.6
TRINITY_DN66602_c0_g2	2015173_0:00206e	2015173_0:00206e	21.359	309	179	7	1289	393	44	298	4.18e-09	60.8
TRINITY_DN66517_c0_g1	286706_0:000fe9	286706_0:000fe9	29.577	426	267	14	3134	1896	378	783	9.91e-27	120
TRINITY_DN66548_c0_g1	319348_0:00041d	319348_0:00041d	28.743	167	111	2	955	1437	133	297	2.43e-14	79.3
TRINITY_DN66582_c0_g1	1218281_0:0028a9	1218281_0:0028a9	29.814	161	104	4	4735	4259	96	249	2.07e-15	84.3
TRINITY_DN66520_c9_g1	28612_0:005235	28612_0:005235	43.793	290	159	2	188	1048	29	317	8.77e-74	239
TRINITY_DN66520_c10_g4	34740_0:000fba	34740_0:000fba	48.588	177	91	0	2033	1503	136	312	1.29e-44	166
TRINITY_DN66570_c2_g1	610380_0:001f0a	610380_0:001f0a	24.474	380	208	14	4325	3339	880	1231	2.7e-13	77.4
TRINITY_DN41218_c0_g1	7395_0:003a24	7395_0:003a24	41.325	317	170	6	148	1080	2137	2443	1.98e-61	216
TRINITY_DN41275_c0_g1	7539_0:002fd2	7539_0:002fd2	39.785	93	56	0	2	280	3	95	8.3e-19	80.9
TRINITY_DN41239_c0_g1	7130_0:00147d	7130_0:00147d	75	28	7	0	409	326	134	161	3.39e-08	52
TRINITY_DN41226_c0_g1	7004_0:00274b	7004_0:00274b	30.769	78	52	2	2	229	905	982	2.1e-07	48.1
TRINITY_DN41225_c0_g1	113334_0:00022c	113334_0:00022c	29.075	227	136	11	8	655	160	372	1.6e-18	87
TRINITY_DN41293_c0_g1	34740_0:002a9f	34740_0:002a9f	96.296	27	1	0	379	299	1051	1077	3.78e-11	60.5
TRINITY_DN41247_c0_g1	133901_0:0001f2	133901_0:0001f2	37.179	78	49	0	935	1168	1199	1276	1.78e-06	52.8
TRINITY_DN41240_c0_g1	30023_0:001bf3	30023_0:001bf3	37.755	196	116	3	126	704	167	359	6.03e-36	133
TRINITY_DN57745_c0_g1	40932_0:0056d2	40932_0:0056d2	36.496	137	78	4	195	596	2	132	1.32e-14	72.4
TRINITY_DN57790_c0_g1	29058_0:001c35	29058_0:001c35	94.203	414	21	1	1244	3	1	411	0	729
TRINITY_DN57744_c0_g1	39758_0:0034ae	39758_0:0034ae	47.801	341	173	4	1920	907	508	846	1.32e-101	333
TRINITY_DN57803_c0_g1	224129_0:00047b	224129_0:00047b	39.362	94	55	2	1500	1225	26	119	1.11e-11	69.7
TRINITY_DN57704_c2_g1	411798_0:000a15	411798_0:000a15	42.029	69	39	1	1037	1240	44	112	1.3e-07	55.8
TRINITY_DN57704_c2_g2	93721_0:005dc8	93721_0:005dc8	23.944	213	152	6	1764	2393	1074	1279	6.51e-07	55.8
TRINITY_DN57732_c1_g1	7274_0:001911	7274_0:001911	49.744	390	154	4	2	1168	192	540	1.25e-102	321
TRINITY_DN57710_c1_g1	29058_0:002b5b	29058_0:002b5b	78.222	225	49	0	1	675	287	511	9.15e-120	356
TRINITY_DN57789_c0_g1	319348_0:001a34	319348_0:001a34	33.14	172	103	7	1527	1030	60	225	7.03e-09	60.1
TRINITY_DN57714_c0_g1	7091_0:002071	7091_0:002071	36.052	233	123	7	293	943	23	245	1.58e-32	134
TRINITY_DN57726_c0_g1	39758_0:00027b	39758_0:00027b	96.507	229	8	0	1	687	38	266	2.61e-162	453
TRINITY_DN57721_c0_g1	67767_0:003053	67767_0:003053	27.645	293	193	8	125	970	2	286	1.39e-24	105
TRINITY_DN57742_c0_g1	7394_0:000fef	7394_0:000fef	43.966	116	62	1	6	353	2779	2891	1.02e-15	73.2
TRINITY_DN57708_c0_g1	69820_0:00201d	69820_0:00201d	23.757	181	117	6	2148	1615	314	476	2.94e-07	55.8
TRINITY_DN57780_c0_g1	166423_0:0021d7	166423_0:0021d7	44.118	68	38	0	3579	3782	1971	2038	2.04e-08	61.6
TRINITY_DN57735_c0_g1	1218281_0:00023d	1218281_0:00023d	21.205	415	270	15	1811	645	392	775	3.29e-09	63.2
TRINITY_DN57761_c1_g1	7029_0:002a48	7029_0:002a48	40.964	83	47	2	986	1231	376	457	1.57e-08	61.6
TRINITY_DN57729_c0_g1	39758_0:000c02	39758_0:000c02	30.877	285	182	6	1343	528	346	628	2.06e-29	125
TRINITY_DN57758_c1_g1	7004_0:003009	7004_0:003009	27.99	418	273	9	261	1502	46	439	1.32e-23	106
TRINITY_DN57792_c0_g1	69820_0:002714	69820_0:002714	45.755	212	114	1	1	636	76	286	1.7e-66	212
TRINITY_DN9070_c0_g1	7375_0:000f1d	7375_0:000f1d	27.966	236	146	10	22	702	74	294	2.09e-10	61.6
TRINITY_DN9041_c0_g1	7091_0:002f9c	7091_0:002f9c	100	25	0	0	585	511	572	596	3.15e-10	60.1
TRINITY_DN9044_c0_g1	7130_0:0005b5	7130_0:0005b5	53.125	64	30	0	193	2	37	100	2.11e-18	82
TRINITY_DN66811_c0_g1	34740_0:000357	34740_0:000357	43.902	82	34	3	13	231	223	301	1.44e-08	51.6
TRINITY_DN66811_c1_g1	13037_0:002264	13037_0:002264	28.259	1005	596	29	3069	97	139	1032	1.5e-89	317
TRINITY_DN66852_c4_g2	319348_0:00041d	319348_0:00041d	29.05	179	92	7	280	750	28	193	8.13e-10	61.2
TRINITY_DN66849_c2_g1	123851_0:0040de	123851_0:0040de	27.358	212	154	0	1315	680	284	495	9.91e-28	117
TRINITY_DN66870_c2_g2	54969_0:003843	54969_0:003843	23.92	301	189	9	1594	2460	34	306	1.01e-17	90.9
TRINITY_DN66826_c32_g1	7539_0:002dd2	7539_0:002dd2	37.5	56	35	0	66	233	189	244	6.99e-07	46.2
TRINITY_DN66826_c48_g1	224129_0:0023cd	224129_0:0023cd	27.907	516	345	9	2825	1338	4	512	6.88e-35	142
TRINITY_DN66826_c49_g3	7539_0:002dd2	7539_0:002dd2	45.614	57	31	0	171	1	182	238	1.21e-06	48.5
TRINITY_DN66826_c49_g6	246812_0:00113e	246812_0:00113e	38.961	77	40	3	220	5	55	129	3.12e-09	52.8
TRINITY_DN66826_c49_g1	246812_0:00113e	246812_0:00113e	56.604	53	22	1	158	3	1	53	3.68e-12	61.2
TRINITY_DN66826_c49_g5	7539_0:002dd2	7539_0:002dd2	47.518	141	72	1	9	425	428	568	1.19e-38	138
TRINITY_DN66903_c1_g1	7029_0:0037a1	7029_0:0037a1	39.241	79	44	2	2224	1988	36	110	4.9e-11	63.2
TRINITY_DN66832_c0_g1	54969_0:003843	54969_0:003843	28.339	307	192	13	1211	333	19	311	1.48e-18	91.3
TRINITY_DN66832_c1_g1	69820_0:002242	69820_0:002242	92.473	186	14	0	3	560	200	385	1.03e-107	321
TRINITY_DN66902_c2_g2	1049336_0:000084	1049336_0:000084	31.148	122	82	2	6037	6402	6	125	1.92e-09	65.1
TRINITY_DN66862_c2_g1	219809_0:0025e9	219809_0:0025e9	47.67	279	145	1	2340	3173	186	464	5.44e-76	263
TRINITY_DN66878_c0_g1	7176_0:0007c8	7176_0:0007c8	32.692	104	36	1	1309	1518	289	392	3.23e-08	59.3
TRINITY_DN66880_c2_g1	67767_0:001188	67767_0:001188	29.24	171	97	5	634	137	481	632	8.08e-13	74.7
TRINITY_DN66889_c1_g1	54969_0:002aa8	54969_0:002aa8	29.762	168	91	9	7854	8315	2433	2587	4.43e-07	58.2
TRINITY_DN66871_c2_g1	62324_0:002452	62324_0:002452	58.376	394	140	6	223	1380	525	902	2.4e-140	437
TRINITY_DN66871_c2_g2	62324_0:002452	62324_0:002452	64.198	81	26	1	1	234	1300	1380	1.94e-23	108
TRINITY_DN66875_c1_g1	319348_0:00041d	319348_0:00041d	22.541	244	171	5	4240	3536	85	319	4.52e-08	59.7
TRINITY_DN66865_c1_g1	219809_0:0025e9	219809_0:0025e9	54.745	137	62	0	1038	628	319	455	2.27e-50	176
TRINITY_DN66882_c1_g1	64459_0:0003dc	64459_0:0003dc	75	28	7	0	317	234	382	409	2e-09	54.7
TRINITY_DN66867_c2_g2	222816_0:0011dd	222816_0:0011dd	26.891	119	86	1	588	235	6	124	9.04e-07	52.8
TRINITY_DN66809_c0_g1	34720_0:0019a0	34720_0:0019a0	52.174	46	22	0	1650	1787	727	772	4.22e-07	55.8
TRINITY_DN66845_c0_g1	29058_0:00233c	29058_0:00233c	73.444	1028	218	15	95	3109	1	996	0	1115
TRINITY_DN66847_c3_g1	29058_0:00228c	29058_0:00228c	60.802	324	85	2	3491	2637	349	669	6.27e-120	387
TRINITY_DN66806_c3_g1	13249_0:0000f5	13249_0:0000f5	28	125	82	3	4	378	144	260	2.99e-08	52.4
TRINITY_DN66806_c3_g2	13249_0:0000f5	13249_0:0000f5	31.624	117	74	3	100	450	97	207	2.93e-10	59.3
TRINITY_DN66806_c3_g3	7130_0:00397d	7130_0:00397d	45.133	113	62	0	1	339	91	203	3.82e-32	114
TRINITY_DN66806_c3_g4	197043_0:00408b	197043_0:00408b	26.994	163	113	4	55	537	140	298	5.26e-11	62.4
TRINITY_DN66820_c0_g1	222816_0:0011dd	222816_0:0011dd	43.684	190	105	2	887	1453	11	199	3.89e-41	166
TRINITY_DN66886_c2_g1	456900_0:000348	456900_0:000348	29.114	316	172	7	862	5	1	294	2.43e-32	130
TRINITY_DN66837_c7_g1	454923_0:002b36	454923_0:002b36	27.215	632	395	24	2548	4353	889	1485	2.46e-43	177
TRINITY_DN66877_c0_g1	7493_0:001774	7493_0:001774	32.099	81	55	0	1531	1289	196	276	7e-06	50.8
TRINITY_DN66804_c24_g1	222816_0:00196f	222816_0:00196f	36.975	119	63	3	1	357	105	211	1.35e-14	70.5
TRINITY_DN66804_c24_g3	456900_0:000348	456900_0:000348	30.547	311	190	7	1806	2681	1	304	4.55e-43	160
TRINITY_DN66892_c1_g1	7130_0:003495	7130_0:003495	47.297	74	38	1	613	395	548	621	7.6e-11	71.2
TRINITY_DN66859_c0_g2	156304_0:001398	156304_0:001398	41.29	155	87	2	15	473	2315	2467	2.49e-36	134
TRINITY_DN66842_c8_g1	454923_0:001b79	454923_0:001b79	36.364	77	42	3	2	220	415	488	7.67e-06	43.1
TRINITY_DN66842_c9_g2	34740_0:000fba	34740_0:000fba	46.698	212	107	2	2455	1838	101	312	7.03e-49	178
TRINITY_DN83825_c0_g1	104452_0:003afb	104452_0:003afb	80	40	8	0	164	45	127	166	1.3e-24	70.9
TRINITY_DN83876_c0_g1	69820_0:000198	69820_0:000198	51.295	193	93	1	50	625	1	193	1.89e-62	195
TRINITY_DN83875_c0_g1	133901_0:0001ab	133901_0:0001ab	23.305	236	162	7	182	862	894	1119	1.79e-06	51.2
TRINITY_DN83817_c0_g1	7029_0:007fcf	7029_0:007fcf	51.282	117	56	1	6	356	27	142	3.15e-37	129
TRINITY_DN83837_c0_g1	2015173_0:00226c	2015173_0:00226c	35.057	174	103	2	583	62	271	434	2.01e-28	113
TRINITY_DN83824_c0_g1	319348_0:00163d	319348_0:00163d	32.829	661	411	8	551	2455	8	661	2.06e-116	402
TRINITY_DN83807_c0_g1	7375_0:000229	7375_0:000229	37.247	247	152	2	274	1008	1	246	1.82e-34	129
TRINITY_DN83840_c0_g1	64459_0:0021d9	64459_0:0021d9	68.239	318	101	0	478	1431	8	325	9.55e-147	430
TRINITY_DN83829_c0_g1	103372_0:00222a	103372_0:00222a	31.008	258	155	8	74	796	249	500	2.31e-28	114
TRINITY_DN69324_c0_g1	67767_0:003b17	67767_0:003b17	47.143	70	37	0	232	23	62	131	3.54e-06	45.4
TRINITY_DN69304_c0_g1	307658_0:000f7c	307658_0:000f7c	100	173	0	0	2	520	32	204	1.17e-122	355
TRINITY_DN69384_c0_g1	121845_0:0048c5	121845_0:0048c5	41.593	113	54	3	2855	2520	817	918	4.78e-16	85.9
TRINITY_DN69323_c0_g1	7394_0:000fef	7394_0:000fef	36.879	141	87	1	423	1	2783	2921	2.01e-20	87.8
TRINITY_DN69387_c0_g1	69820_0:000ab6	69820_0:000ab6	96.154	26	1	0	1016	939	257	282	6.06e-09	58.9
TRINITY_DN69944_c0_g1	7536_0:003a48	7536_0:003a48	36.957	92	54	2	1	267	119	209	1.57e-09	59.3
TRINITY_DN69911_c0_g1	6973_0:00359b	6973_0:00359b	35.802	81	39	2	2	244	267	334	4.8e-08	54.7
TRINITY_DN69963_c0_g1	69820_0:000c63	69820_0:000c63	78.571	28	6	0	86	3	284	311	4.05e-08	51.6
TRINITY_DN23712_c0_g1	7200_0:00026f	7200_0:00026f	73.333	30	8	0	2	91	212	241	4.7e-08	49.7
TRINITY_DN23760_c0_g1	7394_0:000fef	7394_0:000fef	38.202	89	52	1	267	1	2974	3059	8.09e-13	63.9
TRINITY_DN23722_c0_g1	69820_0:0024d0	69820_0:0024d0	80.769	26	5	0	1	78	1209	1234	8.25e-09	52.8
TRINITY_DN23771_c0_g1	197043_0:007bc0	197043_0:007bc0	40.909	88	49	1	442	188	745	832	4.8e-12	64.7
TRINITY_DN23706_c0_g1	13037_0:001027	13037_0:001027	76.471	34	8	0	102	1	750	783	4.46e-09	58.5
TRINITY_DN24461_c0_g1	6973_0:001ca5	6973_0:001ca5	50	312	143	4	2	931	375	675	1.32e-93	294
TRINITY_DN24485_c0_g1	69820_0:00253d	69820_0:00253d	38.393	112	14	3	3	326	39	99	9.06e-10	55.5
TRINITY_DN24445_c0_g1	6973_0:003255	6973_0:003255	43.662	71	39	1	2	211	661	731	1.61e-12	66.2
TRINITY_DN24445_c0_g2	6973_0:003255	6973_0:003255	41.667	96	56	0	412	699	594	689	1.38e-18	86.3
TRINITY_DN24466_c0_g1	29058_0:00240d	29058_0:00240d	64.286	28	10	0	86	3	429	456	5.31e-13	45.8
TRINITY_DN24416_c0_g1	315563_0:002c69	315563_0:002c69	43.956	91	51	0	3	275	1286	1376	3.52e-24	96.7
TRINITY_DN24430_c0_g1	6973_0:00034d	6973_0:00034d	26.697	221	146	7	19	651	259	473	1.16e-10	62.4
TRINITY_DN49709_c0_g1	13037_0:002264	13037_0:002264	57.037	135	50	2	159	563	1410	1536	4.43e-42	162
TRINITY_DN49755_c0_g1	29053_0:000947	29053_0:000947	39.326	267	141	8	827	48	158	410	1.04e-47	168
TRINITY_DN49712_c0_g2	7375_0:000eee	7375_0:000eee	53.782	119	54	1	357	4	163	281	1.03e-41	140
TRINITY_DN49712_c1_g1	7375_0:000eee	7375_0:000eee	50	38	19	0	1	114	246	283	2.92e-09	53.1
TRINITY_DN49769_c0_g1	34740_0:00245c	34740_0:00245c	57.447	47	19	1	10	147	631	677	6.38e-10	55.1
TRINITY_DN49762_c0_g1	197043_0:007aab	197043_0:007aab	26.486	185	129	4	801	1343	176	357	7.14e-13	72.4
TRINITY_DN49744_c0_g1	286306_0:0042c9	286306_0:0042c9	30.864	162	112	0	168	653	1017	1178	1.35e-18	86.7
TRINITY_DN49710_c0_g2	535359_0:0007dd	535359_0:0007dd	92.308	26	2	0	82	5	2029	2054	8.43e-11	57
TRINITY_DN49793_c0_g1	680683_0:0012bc	680683_0:0012bc	70.588	34	10	0	389	288	363	396	8.26e-10	56.6
TRINITY_DN49757_c0_g1	29058_0:0010f8	29058_0:0010f8	83.984	256	41	0	42	809	3	258	2.98e-155	434
TRINITY_DN94382_c0_g1	79782_0:002af1	79782_0:002af1	41.772	79	46	0	251	15	598	676	3.7e-13	64.3
TRINITY_DN94375_c0_g1	51655_0:003c5b	51655_0:003c5b	58.095	105	43	1	317	6	172	276	1.67e-32	120
TRINITY_DN31805_c0_g1	69820_0:00164b	69820_0:00164b	62.195	82	3	1	246	1	262	315	2.64e-26	101
TRINITY_DN31844_c0_g1	69820_0:002c27	69820_0:002c27	80	25	5	0	490	564	631	655	3.42e-06	48.1
TRINITY_DN31841_c0_g1	7130_0:002607	7130_0:002607	55.357	56	24	1	358	525	329	383	3.41e-11	62.4
TRINITY_DN31891_c0_g1	7091_0:00335b	7091_0:00335b	52.703	74	35	0	236	15	433	506	6.17e-28	105
TRINITY_DN94156_c0_g1	77166_0:000147	77166_0:000147	36.486	74	41	1	9	230	260	327	1.44e-06	45.4
TRINITY_DN94201_c0_g1	29053_0:000540	29053_0:000540	38.356	73	45	0	32	250	206	278	5.87e-12	60.8
TRINITY_DN94139_c0_g1	69820_0:002fc1	69820_0:002fc1	90.123	81	8	0	1	243	87	167	7.32e-48	162
TRINITY_DN94129_c0_g1	28612_0:005958	28612_0:005958	40	55	33	0	1	165	353	407	3.44e-07	47.4
TRINITY_DN94175_c0_g1	319348_0:00409c	319348_0:00409c	55.952	84	31	3	1	249	130	208	2.97e-18	79
TRINITY_DN15241_c0_g1	64459_0:000330	64459_0:000330	43.704	135	49	3	1	324	148	282	1.98e-13	65.9
TRINITY_DN15219_c1_g1	74873_0:0014a7	74873_0:0014a7	40	430	252	4	475	1758	57	482	3.68e-84	282
TRINITY_DN15257_c0_g1	29058_0:00359d	29058_0:00359d	74.904	522	131	0	271	1836	39	560	0	587
TRINITY_DN15214_c0_g1	7395_0:003a3c	7395_0:003a3c	36.458	192	107	4	977	444	374	564	2.62e-19	94.7
TRINITY_DN15265_c0_g1	7394_0:000fef	7394_0:000fef	40.278	72	41	1	1	216	2822	2891	3.43e-07	47.4
TRINITY_DN15286_c0_g1	51655_0:00125a	51655_0:00125a	69.048	42	11	1	559	440	346	387	1.16e-09	58.2
TRINITY_DN15278_c1_g1	67767_0:001188	67767_0:001188	37.11	353	215	4	484	1521	481	833	1.17e-48	191
TRINITY_DN73275_c0_g1	1218281_0:0002f4	1218281_0:0002f4	64.474	76	27	0	18	245	746	821	1.28e-22	92.4
TRINITY_DN73238_c0_g1	378494_0:0057b8	378494_0:0057b8	46.341	82	37	2	232	5	758	838	3e-14	67
TRINITY_DN73221_c0_g1	1049336_0:0047d0	1049336_0:0047d0	50.909	55	26	1	183	347	241	294	5.88e-10	57
TRINITY_DN73239_c0_g1	315563_0:001d40	315563_0:001d40	36.667	90	56	1	347	78	60	148	9.25e-11	60.1
TRINITY_DN86852_c0_g1	7130_0:00397d	7130_0:00397d	54.861	144	65	0	594	163	123	266	5.54e-55	177
TRINITY_DN86891_c0_g1	7004_0:001038	7004_0:001038	60.317	126	50	0	3	380	974	1099	5.16e-49	168
TRINITY_DN86835_c0_g1	7029_0:001e7f	7029_0:001e7f	27.321	377	261	6	1123	2	623	989	4.01e-38	152
TRINITY_DN70030_c0_g1	610380_0:0002af	610380_0:0002af	32.661	248	143	7	101	820	25	256	1.16e-26	106
TRINITY_DN70082_c0_g1	197043_0:008065	197043_0:008065	59.794	97	39	0	296	6	37	133	1.59e-31	116
TRINITY_DN70062_c0_g1	40932_0:0010a3	40932_0:0010a3	36.364	66	41	1	2	199	164	228	1.39e-07	48.5
TRINITY_DN85489_c0_g1	307658_0:000f5e	307658_0:000f5e	33.333	114	72	1	330	1	24	137	2.07e-10	58.5
TRINITY_DN85476_c0_g1	56086_0:0020f4	56086_0:0020f4	41.176	85	48	2	2	250	397	481	1.05e-12	63.2
TRINITY_DN85426_c0_g1	1049336_0:0015fc	1049336_0:0015fc	56.14	171	66	2	583	95	347	516	7.26e-56	187
TRINITY_DN85418_c0_g1	116153_0:00099f	116153_0:00099f	29.584	409	263	8	2198	981	124	510	6.4e-35	144
TRINITY_DN85435_c0_g1	104421_0:00130c	104421_0:00130c	25.417	480	320	6	493	1929	5	447	1.9e-48	180
TRINITY_DN85455_c0_g1	454923_0:002e52	454923_0:002e52	24.155	207	133	3	808	203	45	232	4.12e-07	52
TRINITY_DN85420_c0_g1	7130_0:002b94	7130_0:002b94	75	28	7	0	379	296	206	233	6.74e-08	51.2
TRINITY_DN15800_c0_g1	29058_0:001ebc	29058_0:001ebc	84	25	4	0	686	612	101	125	6.2e-06	48.1
TRINITY_DN15894_c0_g1	39758_0:001061	39758_0:001061	31	100	69	0	3	302	142	241	2.5e-11	59.7
TRINITY_DN15817_c0_g1	133901_0:00039d	133901_0:00039d	51.731	491	230	2	2213	762	255	745	2.21e-149	455
TRINITY_DN15896_c0_g1	69820_0:003078	69820_0:003078	82.759	29	5	0	87	1	510	538	7.68e-10	56.6
TRINITY_DN59424_c0_g1	39758_0:00443c	39758_0:00443c	21.944	360	266	11	2557	1514	1531	1887	8.91e-14	78.2
TRINITY_DN59448_c0_g1	125945_0:003680	125945_0:003680	38.971	136	78	2	236	628	158	293	4.2e-24	106
TRINITY_DN59429_c0_g1	13037_0:001d0e	13037_0:001d0e	38.406	138	84	1	1320	907	2	138	2.3e-12	66.2
TRINITY_DN59431_c0_g1	51655_0:000773	51655_0:000773	30.172	348	228	6	2047	3066	123	463	2.56e-36	149
TRINITY_DN59478_c0_g1	39758_0:00443c	39758_0:00443c	27.645	293	189	6	556	1377	1525	1813	1.73e-21	100
TRINITY_DN59473_c0_g1	67767_0:001188	67767_0:001188	37.618	319	188	6	1963	2910	483	793	4.23e-53	207
TRINITY_DN59481_c0_g1	319348_0:001a34	319348_0:001a34	32.353	136	77	7	305	673	95	228	4.21e-07	55.8
TRINITY_DN59442_c0_g1	7004_0:002b76	7004_0:002b76	77.705	305	59	1	903	1817	1	296	2.03e-148	452
TRINITY_DN59409_c0_g1	77166_0:0018ed	77166_0:0018ed	51	100	40	2	1067	1366	100	190	2.21e-21	102
TRINITY_DN59434_c0_g1	29058_0:00147d	29058_0:00147d	70.569	299	88	0	899	3	1	299	3.48e-158	454
TRINITY_DN59457_c0_g1	568069_0:001825	568069_0:001825	47.405	289	152	0	1044	178	86	374	9.47e-84	278
TRINITY_DN59457_c1_g1	568069_0:001825	568069_0:001825	42.857	70	40	0	3	212	303	372	6.41e-11	60.8
TRINITY_DN59457_c2_g1	568069_0:001825	568069_0:001825	50	256	128	0	1	768	62	317	1.22e-71	236
TRINITY_DN59492_c0_g1	29058_0:00109f	29058_0:00109f	29.35	477	314	9	1527	118	1312	1772	4.96e-57	208
TRINITY_DN59421_c0_g1	34740_0:001d54	34740_0:001d54	47.115	104	55	0	391	80	240	343	7.92e-26	110
TRINITY_DN59421_c0_g2	34740_0:001d54	34740_0:001d54	46.667	90	48	0	349	80	254	343	1.43e-21	98.6
TRINITY_DN59437_c0_g1	7029_0:0016eb	7029_0:0016eb	26.185	443	307	6	1732	410	589	1013	1.21e-36	153
TRINITY_DN59454_c0_g1	133901_0:002b5e	133901_0:002b5e	23.926	163	111	4	1730	1281	44	206	5.55e-08	58.5
TRINITY_DN59440_c0_g1	30023_0:002aa0	30023_0:002aa0	45.333	75	40	1	654	433	33	107	5.36e-16	75.9
TRINITY_DN59440_c1_g1	520822_0:0012b4	520822_0:0012b4	30.435	138	91	2	2211	1813	10	147	2.86e-11	69.3
TRINITY_DN59407_c2_g1	222816_0:00196f	222816_0:00196f	37.126	334	199	3	2506	1511	9	333	3.25e-66	231
TRINITY_DN59412_c0_g1	29058_0:00228c	29058_0:00228c	52.941	68	31	1	2	202	455	522	9.42e-14	73.9
TRINITY_DN59413_c4_g1	7370_0:000696	7370_0:000696	63.636	66	24	0	215	18	75	140	1.43e-23	91.7
TRINITY_DN59485_c1_g1	166361_0:0036e3	166361_0:0036e3	33.188	458	298	5	1673	315	6	460	1.08e-70	240
TRINITY_DN59427_c0_g1	51655_0:0034f8	51655_0:0034f8	24.46	278	164	10	6699	7508	33	272	1.27e-10	67.4
TRINITY_DN59426_c3_g1	246812_0:001817	246812_0:001817	57.447	94	40	0	320	39	3	96	5.74e-19	82.8
TRINITY_DN59426_c3_g2	13037_0:0006fe	13037_0:0006fe	53.6	125	54	1	368	6	112	236	3.94e-35	122
TRINITY_DN59484_c1_g1	7029_0:000469	7029_0:000469	37.121	132	71	5	9	392	24	147	1.33e-11	64.3
TRINITY_DN59438_c1_g1	34740_0:0027e4	34740_0:0027e4	83.893	149	24	0	2284	1838	1	149	3.16e-84	282
TRINITY_DN59423_c0_g1	6973_0:0008bd	6973_0:0008bd	31.224	237	147	6	333	1016	2	231	2.89e-25	106
TRINITY_DN59433_c0_g1	7029_0:0066a3	7029_0:0066a3	29.842	821	521	17	2818	431	304	1094	3.21e-99	350
TRINITY_DN59458_c0_g1	7004_0:003009	7004_0:003009	28.627	255	171	7	418	1176	55	300	2.66e-15	81.6
TRINITY_DN98843_c0_g1	51655_0:003d88	51655_0:003d88	64.789	71	24	1	212	3	44	114	1.11e-23	93.2
TRINITY_DN98849_c0_g1	29058_0:0001c9	29058_0:0001c9	88.889	27	3	0	1	81	225	251	8.38e-10	55.8
TRINITY_DN37818_c0_g1	197043_0:000f79	197043_0:000f79	40	90	53	1	1206	937	55	143	7.21e-11	64.3
TRINITY_DN37848_c0_g1	680683_0:001ea5	680683_0:001ea5	48.649	74	26	2	187	2	28	101	5.53e-13	64.7
TRINITY_DN37837_c0_g1	34740_0:000357	34740_0:000357	48.98	49	25	0	3	149	225	273	4.28e-10	55.1
TRINITY_DN37857_c0_g1	7130_0:003495	7130_0:003495	39.655	58	34	1	313	140	364	420	6.56e-13	47.8
TRINITY_DN37833_c0_g1	132113_0:003a9e	132113_0:003a9e	43.75	128	71	1	264	644	32	159	2.02e-27	110
TRINITY_DN37833_c0_g2	132113_0:003a9e	132113_0:003a9e	37.805	164	87	3	404	880	6	159	2.83e-25	107
TRINITY_DN37819_c0_g1	51655_0:003faa	51655_0:003faa	68.317	101	32	0	124	426	3	103	1.02e-39	134
TRINITY_DN37828_c0_g1	7370_0:0010a8	7370_0:0010a8	78.788	33	7	0	1	99	428	460	8.37e-12	65.1
TRINITY_DN37883_c0_g1	29058_0:00144d	29058_0:00144d	50.505	99	47	1	292	2	659	757	2.56e-29	110
TRINITY_DN37883_c1_g1	29058_0:00144d	29058_0:00144d	45.972	211	107	2	1477	866	453	663	2.17e-53	197
TRINITY_DN37888_c0_g1	132113_0:001e52	132113_0:001e52	80.952	42	8	0	153	28	523	564	4.74e-14	68.2
TRINITY_DN37811_c0_g1	69820_0:000b2d	69820_0:000b2d	41.414	99	50	2	337	59	446	542	2.38e-14	71.2
TRINITY_DN91063_c0_g1	132113_0:00223f	132113_0:00223f	56.25	48	21	0	685	828	6	53	1.14e-06	50.1
TRINITY_DN91042_c0_g1	69820_0:0033be	69820_0:0033be	44.444	72	40	0	222	7	264	335	2.89e-12	68.2
TRINITY_DN91100_c0_g1	7375_0:002d5f	7375_0:002d5f	61.111	90	35	0	1	270	39	128	1.67e-22	90.1
TRINITY_DN32676_c0_g1	51655_0:00114e	51655_0:00114e	87.5	24	3	0	4	75	84	107	5.36e-08	51.6
TRINITY_DN32637_c0_g1	69820_0:0029f4	69820_0:0029f4	92.857	28	2	0	238	155	409	436	1.69e-19	60.8
TRINITY_DN32666_c0_g1	29058_0:000925	29058_0:000925	35.556	90	57	1	8	274	21	110	8.36e-06	43.9
TRINITY_DN32633_c0_g2	1049336_0:000c96	1049336_0:000c96	66.957	230	76	0	350	1039	6	235	4.16e-108	329
TRINITY_DN32618_c0_g1	6973_0:00384c	6973_0:00384c	29.67	91	63	1	4	273	641	731	7.63e-07	50.4
TRINITY_DN32641_c0_g1	69820_0:00278f	69820_0:00278f	96	25	1	0	431	505	84	108	3.94e-07	50.1
TRINITY_DN24543_c0_g1	6973_0:001d09	6973_0:001d09	93.506	77	5	0	233	3	130	206	6.74e-36	127
TRINITY_DN24555_c0_g1	29058_0:002f3a	29058_0:002f3a	82.222	45	7	1	134	3	4	48	3.46e-14	74.3
TRINITY_DN24590_c0_g1	34740_0:001398	34740_0:001398	53.731	67	31	0	203	3	499	565	6.89e-18	77.4
TRINITY_DN24534_c0_g1	104452_0:000c74	104452_0:000c74	61.905	84	32	0	252	1	124	207	1.5e-33	120
TRINITY_DN24534_c1_g1	51655_0:00050e	51655_0:00050e	59.722	72	29	0	3	218	152	223	2.85e-26	100
TRINITY_DN24568_c0_g1	454923_0:001b79	454923_0:001b79	47.525	101	52	1	2	301	344	444	4.63e-17	76.3
TRINITY_DN2612_c0_g1	7130_0:0036e0	7130_0:0036e0	64.516	31	11	0	201	293	3	33	1.85e-06	45.1
TRINITY_DN2748_c0_g1	7091_0:002893	7091_0:002893	100	29	0	0	1	87	84	112	1.64e-13	67
TRINITY_DN2747_c0_g1	64838_0:001a09	64838_0:001a09	58.974	39	16	0	2	118	967	1005	2.5e-10	60.5
TRINITY_DN2790_c0_g1	104452_0:001665	104452_0:001665	69.231	39	10	1	115	5	332	370	5.05e-07	50.4
TRINITY_DN2761_c0_g1	104452_0:003d5d	104452_0:003d5d	39.412	170	67	3	473	3	128	274	4.56e-36	127
TRINITY_DN2730_c0_g1	29058_0:001d5b	29058_0:001d5b	75	28	7	0	223	306	87	114	1.3e-07	49.3
TRINITY_DN2812_c0_g1	88501_0:002ef1	88501_0:002ef1	28.807	243	162	4	14	736	36	269	3.43e-30	122
TRINITY_DN2888_c0_g1	7200_0:000f29	7200_0:000f29	41.573	178	98	3	1572	1054	122	298	1.02e-66	139
TRINITY_DN43268_c0_g1	29058_0:0010ff	29058_0:0010ff	100	27	0	0	2	82	409	435	5.52e-12	61.6
TRINITY_DN43280_c0_g1	39758_0:001360	39758_0:001360	42.353	85	48	1	1	255	325	408	1.79e-16	73.9
TRINITY_DN43280_c1_g1	39758_0:001360	39758_0:001360	56.25	80	35	0	1	240	270	349	8.8e-15	68.9
TRINITY_DN43294_c0_g1	38123_0:0028ab	38123_0:0028ab	33.019	106	70	1	427	110	107	211	2.27e-12	63.2
TRINITY_DN43258_c1_g1	133901_0:0001f2	133901_0:0001f2	36.232	69	44	0	1280	1486	1195	1263	4.49e-06	51.6
TRINITY_DN43218_c0_g1	6973_0:00688a	6973_0:00688a	43.511	131	67	3	1	384	156	282	1.39e-25	100
TRINITY_DN43218_c1_g1	378494_0:00081a	378494_0:00081a	68.254	126	39	1	3	380	425	549	4.37e-37	134
TRINITY_DN43224_c0_g1	197043_0:00751d	197043_0:00751d	41.803	122	62	4	414	755	1466	1586	9.01e-17	86.3
TRINITY_DN43261_c0_g1	69820_0:00254b	69820_0:00254b	70.166	181	54	0	543	1	282	462	9.52e-90	274
TRINITY_DN43262_c4_g1	7091_0:001c81	7091_0:001c81	82.67	427	74	0	1443	163	42	468	0	682
TRINITY_DN17565_c0_g1	7091_0:002d2f	7091_0:002d2f	93.103	29	2	0	792	706	16	44	7.93e-10	56.2
TRINITY_DN17508_c0_g1	13037_0:000702	13037_0:000702	27.731	238	135	10	798	118	254	465	3.79e-13	72.4
TRINITY_DN17504_c0_g1	29058_0:000158	29058_0:000158	89.655	29	3	0	215	301	924	952	2.13e-09	54.7
TRINITY_DN17578_c0_g1	7029_0:0066a3	7029_0:0066a3	45.283	318	164	5	5	937	722	1036	2.02e-85	280
TRINITY_DN85778_c0_g1	143995_0:00179a	143995_0:00179a	26.457	223	147	6	647	9	766	981	2.37e-10	62
TRINITY_DN85795_c0_g1	7397_0:0043f4	7397_0:0043f4	50	52	25	1	25	177	1190	1241	3.01e-08	54.3
TRINITY_DN85798_c0_g1	34740_0:003b90	34740_0:003b90	36	100	57	2	390	97	621	715	6.9e-14	68.6
TRINITY_DN37065_c0_g1	29058_0:000adb	29058_0:000adb	74.615	130	33	0	1	390	811	940	7.54e-62	205
TRINITY_DN37087_c0_g1	69820_0:002440	69820_0:002440	79.487	39	8	0	187	71	162	200	9.01e-12	62.8
TRINITY_DN37052_c0_g1	6973_0:005006	6973_0:005006	39.362	94	57	0	319	38	349	442	5.31e-14	68.6
TRINITY_DN37028_c0_g1	13037_0:0036f9	13037_0:0036f9	100	29	0	0	184	270	10	38	2.99e-14	67.8
TRINITY_DN37032_c0_g1	7038_0:0014c3	7038_0:0014c3	37.383	214	118	6	1	621	301	505	2.08e-31	124
TRINITY_DN37090_c0_g1	143995_0:001601	143995_0:001601	42.126	254	127	6	1106	357	458	695	7.45e-58	205
TRINITY_DN40609_c0_g1	197043_0:0075b1	197043_0:0075b1	30.603	232	119	9	383	1000	124	339	7.26e-16	84.7
TRINITY_DN40639_c0_g1	67767_0:003cbf	67767_0:003cbf	56.329	158	66	2	82	549	40	196	2.16e-50	169
TRINITY_DN40627_c0_g1	1218281_0:001711	1218281_0:001711	33.333	78	49	1	10	234	155	232	1.01e-06	47.8
TRINITY_DN67720_c0_g1	79782_0:002af1	79782_0:002af1	48.214	56	25	1	258	91	516	567	1.41e-09	57.4
TRINITY_DN67716_c0_g1	69820_0:0012ee	69820_0:0012ee	100	28	0	0	85	2	227	254	4.48e-11	61.6
TRINITY_DN67796_c0_g1	1049336_0:0001c5	1049336_0:0001c5	45.977	87	44	2	263	9	58	143	1.86e-13	64.7
TRINITY_DN67714_c0_g1	51655_0:0041e5	51655_0:0041e5	56.098	82	36	0	272	27	282	363	4.41e-25	97.4
TRINITY_DN67736_c0_g1	88501_0:001ac7	88501_0:001ac7	87.55	249	31	0	540	1286	1	249	2.08e-158	487
TRINITY_DN30945_c0_g1	166361_0:00328c	166361_0:00328c	25.954	262	164	9	757	5	209	451	3.65e-12	67.4
TRINITY_DN30945_c1_g1	76194_0:002a31	76194_0:002a31	31.452	124	77	4	387	25	445	563	3.72e-11	60.5
TRINITY_DN30967_c0_g1	113334_0:00021c	113334_0:00021c	51.111	90	44	0	446	715	909	998	5.47e-26	112
TRINITY_DN30976_c0_g1	6973_0:0064c8	6973_0:0064c8	51.22	41	20	0	258	136	61	101	1.57e-07	48.5
TRINITY_DN30913_c0_g1	77166_0:002254	77166_0:002254	43.333	60	28	2	224	403	244	297	9.25e-07	48.1
TRINITY_DN30928_c0_g1	69820_0:000b2d	69820_0:000b2d	76.19	42	10	0	130	5	597	638	2.55e-31	72
TRINITY_DN30932_c0_g1	113334_0:002c8f	113334_0:002c8f	46.154	26	14	0	186	263	64	89	3.97e-07	38.1
TRINITY_DN30903_c0_g1	29058_0:002f37	29058_0:002f37	43.81	105	13	1	317	3	204	262	1.64e-18	80.5
TRINITY_DN30909_c0_g1	286306_0:000829	286306_0:000829	64.286	28	10	0	514	431	299	326	1.83e-06	48.5
[truncated: 8,899 more rows]
