# Supplementary material for: Family dinner: Transcriptional plasticity of five Noctuidae (Lepidoptera) feeding on three host plant species
Source: Ecol Evol. 2022 Sep 6;12(9):e9258. doi: 10.1002/ece3.9258 (PMC9448971; doi:10.1002/ece3.9258)
Supplement: Supplementary file 37 — Table S11d [file ECE3-12-e9258-s052.xlsx]

## Sheet: Blad1
Supplementary Table 11d. BLASTX annotated genes using local detoxification gene family database.
Mamestra brassicae
Gene_ID	stitle	sseqid	pident	length	mismatch	gapopen	qstart	qend	sstart	send	evalue	bitscore
TRINITY_DN205691_c0_g1	7130_0:0005b5	7130_0:0005b5	40.625	64	38	0	3	194	297	360	3.06e-12	62.4
TRINITY_DN205676_c0_g1	69820_0:001d97	69820_0:001d97	62.195	164	62	0	218	709	355	518	1.64e-87	231
TRINITY_DN219149_c0_g1	69820_0:00087c	69820_0:00087c	88.462	26	3	0	78	1	828	853	3.32e-08	51.6
TRINITY_DN209009_c0_g1	45779_0:001266	45779_0:001266	64.179	134	48	0	2	403	1599	1732	1.45e-49	176
TRINITY_DN209034_c0_g1	441921_0:002c97	441921_0:002c97	38.571	70	43	0	21	230	109	178	8.23e-12	60.8
TRINITY_DN202416_c0_g1	246812_0:001817	246812_0:001817	30	120	81	3	356	3	97	215	3.27e-10	57
TRINITY_DN202462_c0_g1	133901_0:0001f0	133901_0:0001f0	34.356	163	103	1	2	490	65	223	9.98e-20	87.8
TRINITY_DN202470_c0_g1	41427_0:002ef0	41427_0:002ef0	35.433	127	82	0	684	304	380	506	2.56e-24	106
TRINITY_DN224053_c0_g1	29058_0:0006fb	29058_0:0006fb	68.786	173	54	0	2	520	113	285	3.13e-89	271
TRINITY_DN215453_c0_g1	67767_0:001188	67767_0:001188	53.237	139	63	1	411	1	668	806	2.69e-42	150
TRINITY_DN215467_c0_g1	132113_0:00102f	132113_0:00102f	30.806	211	123	4	636	46	402	603	4.99e-21	89.4
TRINITY_DN215446_c0_g1	7130_0:003495	7130_0:003495	55	40	14	1	4	111	293	332	8.51e-09	43.1
TRINITY_DN212416_c0_g1	34740_0:001127	34740_0:001127	30.909	165	103	2	2	463	589	753	1.44e-15	74.7
TRINITY_DN212472_c0_g1	133901_0:000422	133901_0:000422	38.776	147	86	2	3	440	189	332	7.53e-16	78.6
TRINITY_DN212488_c0_g1	133901_0:0001b6	133901_0:0001b6	74.074	108	28	0	3	326	407	514	6.06e-52	171
TRINITY_DN212412_c0_g1	108931_0:0009f6	108931_0:0009f6	38.202	89	53	2	430	167	623	710	9.02e-14	58.9
TRINITY_DN211888_c0_g1	286706_0:00367d	286706_0:00367d	35.227	88	57	0	264	1	9	96	5.5e-09	55.8
TRINITY_DN212852_c0_g1	69820_0:0006cc	69820_0:0006cc	84.8	125	19	0	377	3	200	324	1.02e-72	227
TRINITY_DN212853_c0_g1	69820_0:000b2d	69820_0:000b2d	67.568	37	12	0	201	311	76	112	1.92e-09	55.1
TRINITY_DN212898_c0_g1	6973_0:002f30	6973_0:002f30	62.222	45	17	0	2	136	519	563	1.7e-11	60.5
TRINITY_DN219746_c0_g1	7460_0:00028a	7460_0:00028a	35.802	81	48	3	6	242	374	452	9.42e-06	46.2
TRINITY_DN219782_c0_g1	108931_0:0009f6	108931_0:0009f6	37.975	79	43	3	75	296	625	702	3.3e-08	50.8
TRINITY_DN219770_c0_g1	69820_0:0039cb	69820_0:0039cb	46.429	84	45	0	252	1	203	286	2.29e-19	82.4
TRINITY_DN226975_c0_g1	69820_0:0006b3	69820_0:0006b3	93.103	29	2	0	552	466	321	349	8.35e-11	61.6
TRINITY_DN226959_c0_g1	13037_0:000561	13037_0:000561	51.351	74	35	1	232	14	4	77	8.45e-16	68.9
TRINITY_DN226940_c0_g1	34740_0:003b90	34740_0:003b90	37.805	82	48	2	241	2	733	813	9.35e-07	47
TRINITY_DN202917_c0_g1	64459_0:001a8f	64459_0:001a8f	45.276	254	132	4	62	814	37	286	3.22e-62	200
TRINITY_DN202951_c0_g1	6973_0:001c46	6973_0:001c46	34.247	146	80	1	576	187	43	188	6.15e-19	85.9
TRINITY_DN202922_c0_g1	34740_0:0033ba	34740_0:0033ba	100	28	0	0	624	541	1108	1135	3.75e-11	63.5
TRINITY_DN202911_c0_g1	1049336_0:0045f9	1049336_0:0045f9	77.698	139	31	0	2	418	364	502	4.15e-76	239
TRINITY_DN202911_c1_g1	1049336_0:0045f9	1049336_0:0045f9	79.762	84	17	0	254	3	475	558	3.79e-39	138
TRINITY_DN202960_c0_g1	680683_0:000c33	680683_0:000c33	29.861	144	87	1	4	435	163	292	2.74e-10	59.7
TRINITY_DN203563_c0_g1	378494_0:003aff	378494_0:003aff	30.37	135	79	3	409	5	26	145	4.17e-10	61.2
TRINITY_DN203505_c0_g1	1218281_0:002dc0	1218281_0:002dc0	45.122	82	44	1	109	351	347	428	1.26e-12	70.5
TRINITY_DN203501_c0_g1	7375_0:002e90	7375_0:002e90	76.136	88	19	1	92	349	10	97	3.62e-38	132
TRINITY_DN201528_c0_g1	136037_0:00054c	136037_0:00054c	42.708	96	52	2	356	69	10	102	1.41e-15	72.4
TRINITY_DN201598_c0_g1	1218281_0:00333d	1218281_0:00333d	60.759	79	31	0	1	237	553	631	2.46e-22	90.1
TRINITY_DN201537_c0_g1	7168_0:001743	7168_0:001743	34.068	590	315	14	706	2280	566	1146	3.53e-89	313
TRINITY_DN201587_c0_g1	77166_0:0023d7	77166_0:0023d7	73.913	46	5	2	2416	2282	569	608	6.52e-09	61.6
TRINITY_DN201553_c0_g1	74869_0:0002c3	74869_0:0002c3	29.787	141	79	4	1106	690	28	150	1.72e-06	52
TRINITY_DN201586_c0_g1	29031_0:002558	29031_0:002558	25.98	204	102	8	2785	2186	22	180	1.06e-08	57.8
TRINITY_DN201589_c0_g1	411798_0:001089	411798_0:001089	46.667	60	30	2	178	5	1	60	8.18e-08	53.9
TRINITY_DN212943_c0_g1	77166_0:000147	77166_0:000147	29.787	141	95	3	6	422	136	274	3.01e-11	61.2
TRINITY_DN212901_c0_g1	132113_0:00108a	132113_0:00108a	46.087	115	60	1	341	3	40	154	3.29e-19	82.8
TRINITY_DN212941_c0_g1	6973_0:006aa7	6973_0:006aa7	42.857	70	40	0	17	226	47	116	8.86e-15	68.2
TRINITY_DN212944_c0_g1	7038_0:000858	7038_0:000858	73.75	80	21	0	2	241	110	189	1.48e-35	127
TRINITY_DN212963_c0_g1	69820_0:000167	69820_0:000167	85	40	6	0	120	1	20	59	1.79e-15	75.1
TRINITY_DN209807_c0_g1	34740_0:003b90	34740_0:003b90	40.625	64	38	0	100	291	968	1031	1.05e-08	52.8
TRINITY_DN209886_c0_g1	1218281_0:00043e	1218281_0:00043e	38.462	78	46	1	423	656	204	279	3.1e-12	67.4
TRINITY_DN211259_c0_g1	113334_0:0013d0	113334_0:0013d0	100	23	0	0	69	1	684	706	2.37e-08	55.5
TRINITY_DN200848_c0_g1	34740_0:0015ea	34740_0:0015ea	57.647	85	35	1	231	485	42	125	6.32e-24	101
TRINITY_DN200841_c0_g1	7004_0:0016e8	7004_0:0016e8	32.161	199	129	4	3005	2415	15	209	2.83e-22	103
TRINITY_DN200810_c0_g1	307658_0:00064e	307658_0:00064e	46.97	66	34	1	196	2	31	96	3.89e-10	54.3
TRINITY_DN200823_c1_g1	7282_0:001ef0	7282_0:001ef0	29.091	275	165	11	1070	1849	14	273	4.34e-21	95.5
TRINITY_DN200857_c0_g1	6973_0:000cea	6973_0:000cea	36.145	83	53	0	254	6	596	678	2.54e-10	56.2
TRINITY_DN200892_c0_g1	29058_0:00087f	29058_0:00087f	77.193	114	26	0	357	16	1	114	1.2e-61	196
TRINITY_DN200801_c0_g1	568069_0:003013	568069_0:003013	33.412	425	238	13	1182	13	462	876	1.96e-58	210
TRINITY_DN200329_c0_g1	121845_0:003878	121845_0:003878	51.042	96	47	0	858	571	261	356	1.18e-21	99.4
TRINITY_DN200377_c0_g1	29058_0:0006ea	29058_0:0006ea	74.651	501	127	0	1620	118	1	501	0	795
TRINITY_DN200332_c1_g1	411798_0:001146	411798_0:001146	40.945	254	134	4	832	119	658	911	1.77e-39	148
TRINITY_DN200374_c0_g1	39758_0:00422f	39758_0:00422f	37.598	383	199	6	1472	435	1263	1642	2.39e-75	259
TRINITY_DN200379_c0_g1	568069_0:001825	568069_0:001825	91.304	368	31	1	1303	200	6	372	0	698
TRINITY_DN200373_c0_g1	64459_0:001a8f	64459_0:001a8f	45.392	293	152	4	431	1303	2	288	3.22e-85	266
TRINITY_DN200376_c0_g1	67767_0:00186a	67767_0:00186a	57.419	155	65	1	1285	821	519	672	2.66e-43	170
TRINITY_DN200330_c0_g1	222816_0:00196f	222816_0:00196f	28.623	276	168	6	1100	309	81	339	1.57e-27	113
TRINITY_DN200355_c0_g1	30023_0:002aa0	30023_0:002aa0	41.25	80	46	1	962	1198	37	116	2.46e-11	64.7
TRINITY_DN200399_c1_g1	319348_0:00163d	319348_0:00163d	38.434	281	171	2	293	1132	2174	2453	3.01e-54	210
TRINITY_DN200351_c0_g1	6973_0:001c1a	6973_0:001c1a	36.623	385	219	3	1624	470	529	888	5.97e-75	261
TRINITY_DN200389_c0_g1	69820_0:000d85	69820_0:000d85	75.952	499	117	2	2232	745	1	499	0	796
TRINITY_DN200380_c0_g1	456900_0:00240b	456900_0:00240b	32.258	93	63	0	1670	1948	596	688	1.97e-06	53.5
TRINITY_DN200315_c10_g1	83485_0:0005b9	83485_0:0005b9	82	150	26	1	734	1180	1186	1335	4.61e-73	254
TRINITY_DN200331_c0_g1	197043_0:004ddb	197043_0:004ddb	43.498	223	120	2	678	1337	227	446	1.06e-40	160
TRINITY_DN200339_c0_g1	69820_0:001391	69820_0:001391	94.515	237	13	0	939	229	1	237	4.04e-167	467
TRINITY_DN200305_c0_g1	69820_0:001d6d	69820_0:001d6d	28.111	217	124	6	998	1561	25	238	7.22e-10	64.7
TRINITY_DN200382_c0_g1	197043_0:006eba	197043_0:006eba	62.132	272	99	2	545	1357	197	465	7.5e-101	338
TRINITY_DN200369_c0_g1	568069_0:001825	568069_0:001825	51.485	303	147	0	737	1645	70	372	6.12e-87	290
TRINITY_DN200363_c0_g1	40932_0:001095	40932_0:001095	30.342	234	144	8	304	996	958	1175	1.51e-18	90.9
TRINITY_DN208517_c0_g1	6973_0:0064c8	6973_0:0064c8	52.778	72	34	0	96	311	40	111	1.23e-24	99
TRINITY_DN208553_c0_g1	69820_0:0018ff	69820_0:0018ff	41.237	97	35	5	523	251	821	901	8.92e-09	55.5
TRINITY_DN208569_c0_g1	7029_0:000324	7029_0:000324	30.392	102	67	3	322	29	107	208	6.16e-08	50.8
TRINITY_DN204569_c0_g1	34740_0:002801	34740_0:002801	43.137	51	14	1	248	355	162	212	2.12e-09	46.6
TRINITY_DN204547_c0_g1	34740_0:0042ae	34740_0:0042ae	34.862	109	43	3	55	381	1	81	4.09e-11	60.1
TRINITY_DN204549_c0_g1	39758_0:002554	39758_0:002554	45.882	85	46	0	425	171	506	590	1.1e-18	82.8
TRINITY_DN204530_c0_g1	7029_0:002a48	7029_0:002a48	47.059	136	72	0	2	409	236	371	6.71e-35	132
TRINITY_DN204599_c0_g1	307658_0:000f5e	307658_0:000f5e	56.14	171	65	1	571	59	338	498	1.09e-51	179
TRINITY_DN204552_c0_g1	29058_0:002d66	29058_0:002d66	95.652	23	1	0	6	74	98	120	2.24e-07	50.1
TRINITY_DN210851_c0_g1	6973_0:003293	6973_0:003293	29.876	241	166	2	3	722	124	362	4.23e-30	117
TRINITY_DN210839_c0_g1	29058_0:000f6d	29058_0:000f6d	96	25	1	0	76	2	123	147	4.8e-07	49.3
TRINITY_DN210841_c0_g1	108931_0:0009f6	108931_0:0009f6	30.894	123	78	4	378	28	632	753	1.16e-11	62
TRINITY_DN210878_c0_g1	132113_0:00108c	132113_0:00108c	57.333	75	32	0	225	1	865	939	1.43e-23	93.6
TRINITY_DN226772_c0_g1	1218281_0:00043e	1218281_0:00043e	48.039	102	49	2	2	301	227	326	3.6e-23	92.8
TRINITY_DN203765_c0_g2	7260_0:001eea	7260_0:001eea	35.484	62	40	0	3	188	410	471	3.59e-06	43.9
TRINITY_DN203796_c0_g1	51655_0:003660	51655_0:003660	53.333	75	35	0	234	10	1	75	2.93e-20	88.6
TRINITY_DN203741_c0_g1	7029_0:0066a2	7029_0:0066a2	38.202	89	52	1	115	372	716	804	1.73e-11	62.8
TRINITY_DN203770_c0_g1	307658_0:00099f	307658_0:00099f	97.674	86	2	0	262	5	1	86	2.57e-54	179
TRINITY_DN225281_c0_g1	69820_0:001405	69820_0:001405	66.667	27	9	0	82	2	287	313	4.99e-06	45.8
TRINITY_DN225289_c0_g1	104452_0:002ffc	104452_0:002ffc	75	32	8	0	98	3	80	111	5.63e-09	53.5
TRINITY_DN219217_c0_g1	166361_0:00254b	166361_0:00254b	35.714	98	62	1	299	6	438	534	9.81e-11	58.9
TRINITY_DN204769_c0_g1	28612_0:005cd1	28612_0:005cd1	32.432	74	50	0	335	114	156	229	2.58e-10	45.1
TRINITY_DN204765_c0_g1	7004_0:001cfe	7004_0:001cfe	39.823	113	13	2	340	2	669	726	1.73e-12	63.9
TRINITY_DN204777_c0_g1	326594_0:0025ae	326594_0:0025ae	42.308	52	30	0	6	161	191	242	2.89e-06	46.2
TRINITY_DN204719_c0_g1	454923_0:002f4b	454923_0:002f4b	59.756	164	66	0	541	50	100	263	1.25e-65	203
TRINITY_DN204794_c0_g1	34740_0:0003a5	34740_0:0003a5	34.667	150	95	2	758	318	106	255	1.83e-32	96.7
TRINITY_DN219858_c0_g1	7091_0:002e6b	7091_0:002e6b	100	28	0	0	235	318	510	537	2.34e-15	71.6
TRINITY_DN219900_c0_g1	132113_0:003918	132113_0:003918	41.6	125	68	2	614	255	175	299	3.47e-17	83.2
TRINITY_DN219833_c0_g1	199890_0:001403	199890_0:001403	39.683	63	34	2	181	2	36	97	3.61e-07	48.1
TRINITY_DN219802_c0_g1	307658_0:0008ff	307658_0:0008ff	76.364	165	25	1	454	2	195	359	1.7e-62	200
TRINITY_DN221672_c0_g1	7029_0:007c0d	7029_0:007c0d	29.73	111	64	2	344	12	276	372	3.7e-09	54.3
TRINITY_DN221650_c0_g1	1049336_0:000d40	1049336_0:000d40	55.738	61	27	0	185	3	6	66	4.44e-17	77
TRINITY_DN221696_c0_g1	454923_0:001b79	454923_0:001b79	41.935	93	52	2	92	367	355	446	7.2e-12	66.2
TRINITY_DN221668_c0_g1	7370_0:001986	7370_0:001986	34.513	226	132	6	639	1	300	522	1.37e-25	105
TRINITY_DN221646_c0_g1	315563_0:002012	315563_0:002012	42.593	54	31	0	69	230	125	178	4.45e-08	50.4
TRINITY_DN213101_c0_g1	378494_0:0057b8	378494_0:0057b8	40.887	406	234	4	754	1968	2	402	9.15e-74	260
TRINITY_DN213114_c0_g1	83485_0:0028ee	83485_0:0028ee	52.632	76	35	1	348	124	642	717	3.35e-17	79.7
TRINITY_DN213178_c0_g1	40932_0:004f19	40932_0:004f19	44.231	52	28	1	94	249	114	164	3.21e-08	44.7
TRINITY_DN211439_c0_g1	104452_0:00260f	104452_0:00260f	30.62	258	171	6	10	768	218	472	4.73e-31	122
TRINITY_DN211417_c0_g1	6973_0:002f84	6973_0:002f84	57.143	42	18	0	136	261	63	104	2.01e-10	56.6
TRINITY_DN211466_c0_g1	34740_0:0039ef	34740_0:0039ef	62.857	70	26	0	421	212	1668	1737	8.18e-21	95.9
TRINITY_DN211432_c0_g1	104452_0:000efe	104452_0:000efe	82.143	28	5	0	3	86	405	432	2.7e-06	51.2
TRINITY_DN215147_c0_g1	609295_0:000767	609295_0:000767	96.667	30	1	0	92	3	1110	1139	1.41e-14	71.6
TRINITY_DN215154_c0_g1	69820_0:002665	69820_0:002665	58.824	34	14	0	162	263	1	34	5.62e-07	42.4
TRINITY_DN215110_c0_g1	7213_0:002f33	7213_0:002f33	27.778	324	207	4	80	1042	693	992	6.52e-30	122
TRINITY_DN215152_c0_g1	7029_0:0002ee	7029_0:0002ee	31.193	109	74	1	550	227	2	110	1.96e-10	60.5
TRINITY_DN215162_c0_g1	7394_0:0025a1	7394_0:0025a1	54.054	74	33	1	335	114	427	499	1.18e-21	90.1
TRINITY_DN217590_c0_g1	7004_0:0018cf	7004_0:0018cf	33.051	118	72	4	20	373	33	143	3.24e-10	58.5
TRINITY_DN217522_c0_g1	30023_0:000911	30023_0:000911	28.022	182	124	5	536	3	179	357	7.05e-10	59.3
TRINITY_DN203017_c0_g1	133901_0:0003aa	133901_0:0003aa	42.045	88	41	4	251	3	1	83	3.32e-10	58.5
TRINITY_DN203032_c0_g1	307658_0:000636	307658_0:000636	100	61	0	0	3	185	179	239	4.07e-34	123
TRINITY_DN203029_c0_g1	29058_0:0017d1	29058_0:0017d1	74.167	120	31	0	3	362	67	186	2.7e-58	189
TRINITY_DN203037_c0_g1	69820_0:002c1d	69820_0:002c1d	60	40	16	0	2	121	243	282	1.8e-07	52
TRINITY_DN203058_c0_g1	132113_0:002ec0	132113_0:002ec0	34.247	73	48	0	2	220	105	177	2.98e-07	47
TRINITY_DN203042_c0_g1	1049336_0:000c73	1049336_0:000c73	56.364	55	24	0	169	5	91	145	1.12e-13	73.6
TRINITY_DN203093_c0_g1	29058_0:002d44	29058_0:002d44	75.912	137	33	0	4	414	304	440	6.06e-61	203
TRINITY_DN223390_c0_g1	69820_0:000967	69820_0:000967	96.296	27	1	0	1	81	468	494	2.95e-10	57
TRINITY_DN207951_c0_g1	7029_0:007d93	7029_0:007d93	32.955	88	49	3	329	580	217	298	2.21e-07	51.6
TRINITY_DN211567_c1_g1	29058_0:0007a3	29058_0:0007a3	66.667	30	10	0	360	271	227	256	1.67e-07	50.1
TRINITY_DN212045_c0_g1	29058_0:0024b5	29058_0:0024b5	91.667	24	2	0	9	80	346	369	4.23e-06	45.8
TRINITY_DN212067_c0_g1	40932_0:005a91	40932_0:005a91	51.163	43	21	0	206	334	13	55	5.95e-08	50.4
TRINITY_DN223980_c0_g1	69820_0:0001a3	69820_0:0001a3	84.615	26	4	0	3	80	12	37	2.71e-06	47.8
TRINITY_DN210791_c0_g1	568069_0:003013	568069_0:003013	33.858	254	142	8	8	700	613	863	4.5e-32	124
TRINITY_DN210735_c0_g1	51655_0:0017a5	51655_0:0017a5	34.831	89	52	2	324	76	385	473	8.48e-07	49.3
TRINITY_DN225997_c0_g1	7130_0:003495	7130_0:003495	81.818	22	4	0	224	159	608	629	2.48e-09	41.2
TRINITY_DN208393_c0_g1	139723_0:00232f	139723_0:00232f	32.948	173	103	5	5	487	1979	2150	1.44e-26	106
TRINITY_DN208396_c0_g1	51655_0:003823	51655_0:003823	28.155	103	70	3	304	5	172	273	2.6e-08	51.6
TRINITY_DN208380_c0_g1	7130_0:003495	7130_0:003495	40.426	47	28	0	4	144	562	608	8.01e-06	45.8
TRINITY_DN208329_c0_g1	104452_0:00233e	104452_0:00233e	73.786	103	27	0	1	309	263	365	4.84e-49	166
TRINITY_DN208320_c0_g1	378494_0:00492e	378494_0:00492e	32.653	98	51	1	2	250	372	469	3.17e-11	61.2
TRINITY_DN208302_c0_g1	7539_0:001dff	7539_0:001dff	40.678	59	35	0	179	3	125	183	7.98e-07	48.5
TRINITY_DN214194_c0_g1	7213_0:002f33	7213_0:002f33	40.351	114	67	1	25	363	729	842	5.58e-20	88.2
TRINITY_DN214137_c0_g1	13037_0:0010bf	13037_0:0010bf	81.481	27	5	0	81	1	2598	2624	1.82e-06	50.8
TRINITY_DN214136_c0_g1	132113_0:00169c	132113_0:00169c	41.463	82	48	0	5	250	174	255	1.71e-19	82.4
TRINITY_DN203272_c0_g1	166361_0:0021b8	166361_0:0021b8	42.038	157	79	4	258	728	1	145	1.05e-33	121
TRINITY_DN203259_c0_g1	133901_0:0001d5	133901_0:0001d5	65.766	111	37	1	335	3	121	230	2.18e-34	125
TRINITY_DN203274_c0_g1	319348_0:001c57	319348_0:001c57	38.372	86	31	3	125	373	1465	1531	5.49e-08	51.6
TRINITY_DN203229_c0_g1	40932_0:004c9c	40932_0:004c9c	25.733	307	183	8	9	845	305	594	5.87e-16	79.3
TRINITY_DN203218_c0_g1	178035_0:001cd0	178035_0:001cd0	30	130	83	4	450	85	182	311	9.73e-07	49.7
TRINITY_DN209128_c0_g1	69004_0:0004ed	69004_0:0004ed	37.5	136	71	4	386	769	346	475	1.12e-18	87.4
TRINITY_DN209187_c0_g1	34740_0:000ff2	34740_0:000ff2	52	50	24	0	186	37	805	854	6.86e-17	53.9
TRINITY_DN207073_c0_g1	77166_0:000354	77166_0:000354	27.309	249	146	8	143	853	209	434	3.16e-11	66.2
TRINITY_DN207071_c0_g1	40932_0:001f53	40932_0:001f53	46.429	56	29	1	301	134	140	194	2.45e-07	48.5
TRINITY_DN207018_c0_g1	7029_0:000324	7029_0:000324	25.984	127	90	2	100	468	97	223	6.25e-09	55.5
TRINITY_DN228914_c0_g1	6973_0:0005dc	6973_0:0005dc	36.842	95	60	0	3	287	235	329	1.12e-17	77.8
TRINITY_DN228483_c0_g1	34740_0:001e22	34740_0:001e22	64.815	54	19	0	1	162	138	191	1.29e-17	78.2
TRINITY_DN218970_c0_g1	79782_0:0029df	79782_0:0029df	52.941	51	23	1	155	3	378	427	6.5e-15	68.6
TRINITY_DN206127_c0_g1	34740_0:0011f8	34740_0:0011f8	40.86	93	44	3	2	253	1470	1560	5.53e-11	60.8
TRINITY_DN206181_c0_g1	133901_0:00025b	133901_0:00025b	58.108	74	29	1	231	16	148	221	8.61e-07	45.8
TRINITY_DN206180_c0_g1	34740_0:003b90	34740_0:003b90	29.13	230	143	5	1162	1818	692	912	2.32e-16	85.1
TRINITY_DN206147_c0_g1	69820_0:001f84	69820_0:001f84	76.667	30	7	0	285	196	415	444	1.43e-09	54.7
TRINITY_DN206198_c0_g1	69820_0:002029	69820_0:002029	89.564	527	51	1	1	1569	37	563	0	988
TRINITY_DN206168_c0_g1	1049336_0:0015fe	1049336_0:0015fe	79.839	124	25	0	373	2	390	513	1.32e-41	146
TRINITY_DN206113_c0_g1	568069_0:001044	568069_0:001044	33.058	121	71	4	172	507	84	203	9.8e-11	61.2
TRINITY_DN206176_c0_g1	7004_0:0016e8	7004_0:0016e8	24.02	204	142	4	438	1049	5	195	4.75e-08	58.2
TRINITY_DN202509_c0_g1	29058_0:001ebc	29058_0:001ebc	92	25	2	0	343	269	415	439	1.43e-11	61.2
TRINITY_DN225695_c0_g1	7029_0:0016eb	7029_0:0016eb	31.683	101	68	1	346	47	857	957	7.08e-08	51.6
TRINITY_DN202267_c0_g1	88501_0:001ac7	88501_0:001ac7	25.088	283	170	6	251	1084	19	264	5.49e-19	91.7
TRINITY_DN202240_c0_g1	113334_0:003efa	113334_0:003efa	52.308	65	31	0	1592	1398	20	84	8.5e-09	60.8
TRINITY_DN202286_c0_g1	7029_0:000324	7029_0:000324	45	140	57	1	146	565	26	145	1.08e-44	139
TRINITY_DN203135_c0_g1	454923_0:001b79	454923_0:001b79	36.047	86	47	3	37	294	510	587	4.81e-07	47.8
TRINITY_DN203128_c0_g1	112268_0:002ae0	112268_0:002ae0	81.481	27	5	0	290	370	1685	1711	1.7e-08	52.8
TRINITY_DN203179_c0_g1	7375_0:0039d4	7375_0:0039d4	50.746	268	116	3	32	829	11	264	6.09e-79	243
TRINITY_DN203110_c0_g1	7274_0:001897	7274_0:001897	63.529	85	31	0	5	259	161	245	3.31e-33	119
TRINITY_DN214571_c0_g1	77166_0:000035	77166_0:000035	85.621	153	22	0	3	461	82	234	4.34e-94	278
TRINITY_DN214596_c0_g1	69820_0:00241f	69820_0:00241f	85.714	28	4	0	539	456	134	161	1.39e-09	57.8
TRINITY_DN214522_c0_g1	7395_0:003ad6	7395_0:003ad6	53.061	49	23	0	164	310	1536	1584	3.7e-11	59.7
TRINITY_DN214517_c0_g1	34740_0:002801	34740_0:002801	61.765	34	13	0	998	1099	200	233	4.42e-06	50.4
TRINITY_DN218125_c0_g1	34740_0:00245c	34740_0:00245c	37.607	117	70	1	359	18	529	645	1.78e-16	77
TRINITY_DN218126_c1_g1	568069_0:00003c	568069_0:00003c	37.5	72	45	0	5	220	1050	1121	8.98e-11	58.5
TRINITY_DN218163_c0_g1	6973_0:0064c8	6973_0:0064c8	42.308	78	27	2	410	219	17	90	3.22e-11	62.4
TRINITY_DN216219_c0_g1	7493_0:002479	7493_0:002479	44.231	52	28	1	133	288	192	242	3.94e-06	45.4
TRINITY_DN216243_c0_g1	64459_0:000870	64459_0:000870	83.333	24	4	0	74	3	94	117	1.91e-06	46.6
TRINITY_DN216206_c0_g1	7395_0:003a3c	7395_0:003a3c	46.154	65	29	2	326	520	1093	1151	1.98e-08	54.7
TRINITY_DN216235_c0_g1	132113_0:000a27	132113_0:000a27	40	85	51	0	459	713	536	620	3.92e-17	81.6
TRINITY_DN216204_c0_g1	1218281_0:00023d	1218281_0:00023d	32.432	111	67	1	314	6	397	507	8.2e-13	64.3
TRINITY_DN219482_c0_g1	7260_0:002bb5	7260_0:002bb5	29.213	178	118	5	64	585	86	259	1.75e-14	72.4
TRINITY_DN219426_c0_g1	6973_0:00629f	6973_0:00629f	56.667	90	34	2	3	263	378	465	2.78e-26	103
TRINITY_DN204681_c0_g1	7282_0:000cfb	7282_0:000cfb	39.437	71	36	2	3	209	84	149	2.17e-07	47.8
TRINITY_DN204639_c0_g1	51655_0:000773	51655_0:000773	32.308	65	44	0	225	31	282	346	2.54e-06	44.7
TRINITY_DN204655_c0_g1	7397_0:0043f4	7397_0:0043f4	37.234	94	59	0	407	126	1144	1237	7.69e-14	72.8
TRINITY_DN204676_c0_g1	29058_0:002e60	29058_0:002e60	82.203	118	21	0	96	449	1136	1253	1.17e-64	214
TRINITY_DN201123_c0_g1	315563_0:001d95	315563_0:001d95	79.695	197	34	4	307	882	859	1054	2.49e-92	300
TRINITY_DN201161_c0_g1	39758_0:00422f	39758_0:00422f	29.771	131	84	5	663	283	357	483	1.87e-07	56.2
TRINITY_DN201168_c0_g1	7004_0:00380f	7004_0:00380f	28.108	185	127	4	112	663	216	395	3.56e-18	88.2
TRINITY_DN201155_c0_g1	83485_0:001fd7	83485_0:001fd7	22.284	543	357	18	2636	1074	91	590	2.72e-17	88.6
TRINITY_DN201149_c0_g1	378494_0:0057b8	378494_0:0057b8	28.916	83	54	1	2	235	431	513	2.35e-06	45.4
TRINITY_DN201195_c0_g1	1049336_0:004a17	1049336_0:004a17	46	50	27	0	223	74	251	300	6.72e-07	46.2
TRINITY_DN216768_c0_g1	69820_0:002ee5	69820_0:002ee5	49.206	63	31	1	152	337	603	665	4.04e-09	54.3
TRINITY_DN216715_c0_g1	197043_0:005336	197043_0:005336	50	50	24	1	14	160	92	141	3.11e-09	53.5
TRINITY_DN215958_c0_g1	7029_0:0037a1	7029_0:0037a1	47.778	90	47	0	664	395	26	115	9.41e-25	95.5
TRINITY_DN215953_c0_g1	34740_0:001d54	34740_0:001d54	35.043	117	72	2	11	358	115	228	2.09e-12	63.9
TRINITY_DN221378_c0_g1	7029_0:0003de	7029_0:0003de	52.047	171	82	0	524	12	278	448	5.61e-54	178
TRINITY_DN202312_c0_g1	378494_0:006b0b	378494_0:006b0b	41.284	109	48	3	452	757	1	100	3.78e-12	67.4
TRINITY_DN202307_c0_g1	7029_0:006dee	7029_0:006dee	45.783	83	44	1	2495	2247	107	188	7.58e-18	86.3
TRINITY_DN202321_c0_g1	30025_0:0009ca	30025_0:0009ca	45.205	73	39	1	647	432	33	105	1e-11	65.1
TRINITY_DN202358_c0_g1	133901_0:0004b1	133901_0:0004b1	67.097	155	50	1	2	463	195	349	2.55e-69	225
TRINITY_DN202346_c0_g1	7395_0:003b18	7395_0:003b18	48.333	180	93	0	1082	543	227	406	4.24e-47	166
TRINITY_DN207846_c0_g1	7130_0:0032a6	7130_0:0032a6	65	40	11	1	3	113	481	520	4.21e-07	48.9
TRINITY_DN207899_c0_g1	197043_0:0075b1	197043_0:0075b1	75.472	53	13	0	97	255	1	53	1.8e-22	90.9
TRINITY_DN207826_c0_g1	7029_0:007c32	7029_0:007c32	28.421	95	68	0	596	312	554	648	3.73e-06	48.1
TRINITY_DN214272_c0_g1	307658_0:000915	307658_0:000915	100	85	0	0	2	256	207	291	3.44e-35	123
TRINITY_DN214218_c0_g1	6973_0:00384c	6973_0:00384c	51.515	66	32	0	1	198	827	892	1.66e-18	79
TRINITY_DN218865_c0_g1	30019_0:002c23	30019_0:002c23	44.828	58	32	0	209	36	241	298	1.74e-10	57.4
TRINITY_DN218834_c0_g1	7274_0:0019bc	7274_0:0019bc	47.5	80	42	0	23	262	110	189	6.15e-19	79
TRINITY_DN218876_c0_g1	1218281_0:000061	1218281_0:000061	67.925	53	17	0	239	81	102	154	8.52e-20	82.8
TRINITY_DN218863_c0_g1	133901_0:0001f2	133901_0:0001f2	33.766	77	51	0	288	58	1199	1275	9.95e-06	44.3
TRINITY_DN210534_c0_g1	456900_0:000348	456900_0:000348	48.98	49	25	0	147	1	243	291	6.6e-11	58.2
TRINITY_DN210516_c0_g1	69820_0:000e13	69820_0:000e13	77.679	112	24	1	2	334	391	502	6.42e-58	190
TRINITY_DN222066_c0_g1	34740_0:00432b	34740_0:00432b	46.053	76	40	1	223	447	19	94	7e-14	69.3
TRINITY_DN214688_c0_g1	7425_0:0032db	7425_0:0032db	71.429	63	18	0	189	1	25	87	2.04e-17	72.8
TRINITY_DN214683_c0_g1	411798_0:001146	411798_0:001146	40.506	79	47	0	237	1	14	92	1.52e-16	73.9
TRINITY_DN214645_c0_g1	34740_0:003b90	34740_0:003b90	35.484	62	39	1	56	238	713	774	1.59e-06	45.8
TRINITY_DN214807_c0_g1	13037_0:0016ca	13037_0:0016ca	51.613	62	28	1	272	87	44	103	1.37e-15	71.6
TRINITY_DN214804_c0_g1	64459_0:002f99	64459_0:002f99	82.609	23	4	0	73	5	1	23	8.11e-06	44.7
TRINITY_DN215702_c0_g1	79782_0:002af1	79782_0:002af1	76.471	34	8	0	103	2	466	499	7.92e-12	60.5
TRINITY_DN215729_c0_g1	7130_0:000973	7130_0:000973	82.759	29	5	0	783	697	37	65	2.85e-09	57.8
TRINITY_DN215795_c0_g1	178035_0:00199c	178035_0:00199c	45.455	44	24	0	5	136	35	78	5.27e-14	46.6
TRINITY_DN205457_c0_g1	7200_0:0022ed	7200_0:0022ed	26.882	279	167	12	879	67	235	484	3.46e-14	75.9
TRINITY_DN205480_c0_g1	6973_0:00359e	6973_0:00359e	29.808	104	66	2	298	8	401	504	3.36e-10	57
TRINITY_DN205428_c0_g1	7394_0:0025a1	7394_0:0025a1	45.392	293	152	5	7	882	214	499	2.28e-80	268
TRINITY_DN218342_c0_g1	7397_0:000806	7397_0:000806	69.811	53	16	0	3	161	17	69	1.84e-22	83.2
TRINITY_DN218319_c0_g1	28612_0:0061b3	28612_0:0061b3	57.692	52	22	0	1	156	179	230	4.28e-13	63.2
TRINITY_DN206609_c0_g1	69820_0:00339c	69820_0:00339c	24.779	113	85	0	372	34	169	281	1.52e-10	58.5
TRINITY_DN206700_c0_g1	597456_0:001e84	597456_0:001e84	26.549	113	64	2	4	342	80	173	1.87e-06	47
TRINITY_DN206626_c0_g1	45779_0:000cd7	45779_0:000cd7	72.222	36	10	0	1	108	686	721	7.82e-10	59.7
TRINITY_DN219608_c0_g1	104452_0:001d59	104452_0:001d59	83.871	31	5	0	425	517	111	141	3.18e-10	59.7
TRINITY_DN227505_c0_g1	67767_0:004217	67767_0:004217	60	80	32	0	1	240	296	375	1.33e-28	106
TRINITY_DN227586_c0_g1	69820_0:000bac	69820_0:000bac	78.261	23	5	0	299	231	264	286	8.55e-06	44.3
TRINITY_DN207242_c0_g1	1218281_0:002dc0	1218281_0:002dc0	40.244	82	46	2	14	256	348	427	1.1e-08	51.6
TRINITY_DN207202_c0_g1	1218281_0:0004be	1218281_0:0004be	71.028	107	31	0	321	1	47	153	1.38e-38	130
TRINITY_DN207250_c0_g1	197043_0:00078b	197043_0:00078b	28.481	158	96	4	439	5	2	155	1.56e-08	56.6
TRINITY_DN207238_c0_g1	1049336_0:001675	1049336_0:001675	47.619	42	22	0	131	6	742	783	8.31e-15	48.9
TRINITY_DN207270_c0_g1	7029_0:002a48	7029_0:002a48	28.819	288	183	6	849	1685	152	426	7.01e-28	119
TRINITY_DN218635_c0_g1	51655_0:0017a5	51655_0:0017a5	39.535	86	50	2	55	306	370	455	2.21e-07	49.3
TRINITY_DN218687_c0_g1	79782_0:003076	79782_0:003076	68.718	195	59	1	1	579	117	311	1.37e-90	274
TRINITY_DN218230_c0_g1	69820_0:0024e4	69820_0:0024e4	87.356	87	11	0	1	261	841	927	2.46e-47	162
TRINITY_DN218258_c0_g1	568069_0:001825	568069_0:001825	30.726	179	113	5	524	9	192	366	1.06e-15	75.5
TRINITY_DN218284_c0_g1	378494_0:0057b8	378494_0:0057b8	43.548	124	66	2	379	17	303	425	3.58e-21	89.7
TRINITY_DN218225_c0_g1	29058_0:000c93	29058_0:000c93	98.246	57	1	0	173	3	1	57	1.45e-32	119
TRINITY_DN219588_c0_g1	40932_0:004c9c	40932_0:004c9c	41.071	56	21	1	134	3	412	467	3.27e-06	44.7
TRINITY_DN219535_c0_g1	39758_0:001056	39758_0:001056	73.973	73	19	0	222	4	69	141	3.16e-22	85.5
TRINITY_DN228196_c0_g1	7029_0:0007ef	7029_0:0007ef	41.667	84	45	2	251	9	882	964	3.45e-12	61.6
TRINITY_DN209984_c0_g1	113334_0:00274e	113334_0:00274e	75	36	9	0	242	349	598	633	2.53e-09	55.1
TRINITY_DN209986_c0_g1	197043_0:00807d	197043_0:00807d	42.748	131	73	1	1	387	11	141	8.56e-26	101
TRINITY_DN209951_c0_g1	108931_0:0009f6	108931_0:0009f6	22.613	199	135	8	1026	1598	548	735	8.23e-06	51.6
TRINITY_DN209923_c0_g1	7029_0:004ad5	7029_0:004ad5	40.206	97	55	2	356	66	107	200	1.42e-14	70.1
TRINITY_DN207783_c0_g1	6973_0:00359e	6973_0:00359e	36.634	101	53	4	1	270	387	487	7.37e-07	47
TRINITY_DN207777_c0_g1	6973_0:002f8a	6973_0:002f8a	39.474	76	42	3	423	205	618	692	3.53e-09	56.6
TRINITY_DN202111_c0_g1	7460_0:0029a7	7460_0:0029a7	55.319	47	21	0	149	289	7	53	8.61e-13	63.2
TRINITY_DN202138_c0_g1	7394_0:000fef	7394_0:000fef	43.243	74	42	0	222	1	2764	2837	6.48e-12	63.9
TRINITY_DN202188_c0_g1	69004_0:000da8	69004_0:000da8	24.169	331	197	11	408	1250	570	896	5.19e-15	80.1
TRINITY_DN202129_c0_g1	133901_0:001e0b	133901_0:001e0b	42.424	66	38	0	206	9	119	184	7.3e-10	54.3
TRINITY_DN202184_c0_g1	568069_0:00003c	568069_0:00003c	43.243	74	42	0	396	175	1047	1120	2.65e-12	65.1
TRINITY_DN202162_c0_g1	1218281_0:00023d	1218281_0:00023d	28.571	119	80	1	497	156	584	702	7.02e-08	52.8
TRINITY_DN206716_c0_g1	7091_0:001bfb	7091_0:001bfb	28.105	153	100	2	460	14	379	525	2.98e-14	70.9
TRINITY_DN206744_c0_g1	13037_0:000911	13037_0:000911	96.429	28	1	0	2	85	103	130	1.55e-12	66.6
TRINITY_DN202828_c0_g1	69820_0:000b2d	69820_0:000b2d	30.882	136	91	3	38	445	404	536	5.93e-17	78.2
TRINITY_DN202851_c0_g1	64459_0:000330	64459_0:000330	69.118	68	20	1	188	388	237	304	5.53e-24	95.5
TRINITY_DN202825_c0_g1	7038_0:000858	7038_0:000858	44.068	59	33	0	179	3	335	393	5.1e-15	52
TRINITY_DN202848_c0_g1	29031_0:000db7	29031_0:000db7	43.571	140	75	2	414	4	155	293	1.07e-32	120
TRINITY_DN202896_c0_g1	6973_0:00594f	6973_0:00594f	40.26	77	35	1	199	2	532	608	3.15e-13	64.3
TRINITY_DN201465_c0_g1	34740_0:0012fa	34740_0:0012fa	56.951	223	87	3	672	4	45	258	2.91e-72	234
TRINITY_DN201436_c0_g1	1041015_0:000895	1041015_0:000895	37.374	99	51	3	387	653	4	101	3.25e-11	61.6
TRINITY_DN201462_c0_g1	1218281_0:0031fc	1218281_0:0031fc	96.875	32	1	0	97	2	109	140	1.96e-13	68.2
TRINITY_DN201401_c0_g1	132113_0:002ab8	132113_0:002ab8	51.938	129	58	2	6	380	919	1047	1.64e-34	127
TRINITY_DN201409_c0_g1	7395_0:003ad6	7395_0:003ad6	30.827	399	209	11	940	2055	1340	1698	1.89e-42	169
TRINITY_DN200970_c0_g1	121845_0:000caa	121845_0:000caa	31.12	241	97	9	272	841	399	621	1.5e-17	90.9
TRINITY_DN200901_c1_g1	34740_0:004cac	34740_0:004cac	44.186	43	24	0	2	130	381	423	2.5e-08	43.9
TRINITY_DN200945_c1_g1	41427_0:0009f3	41427_0:0009f3	35.821	67	43	0	945	745	423	489	4.07e-16	63.5
TRINITY_DN200994_c0_g1	1218281_0:00028f	1218281_0:00028f	76.151	239	57	0	717	1	16	254	5.17e-133	390
TRINITY_DN200983_c0_g1	7029_0:0003de	7029_0:0003de	61.798	89	34	0	3	269	253	341	7.46e-35	124
TRINITY_DN200983_c1_g1	7029_0:002ada	7029_0:002ada	64.516	93	33	0	1	279	45	137	7.13e-39	128
TRINITY_DN200996_c0_g1	246812_0:001817	246812_0:001817	47.893	261	115	6	75	833	3	250	1.46e-54	189
TRINITY_DN201869_c0_g1	1049336_0:00070e	1049336_0:00070e	42.115	539	298	3	2082	499	2	537	2.17e-135	417
TRINITY_DN201872_c0_g1	568069_0:001825	568069_0:001825	37.19	242	140	8	777	1481	146	382	1.43e-34	144
TRINITY_DN201848_c0_g1	69820_0:000fa0	69820_0:000fa0	51.02	49	21	1	143	6	426	474	2.39e-08	51.6
TRINITY_DN201890_c0_g1	144034_0:00086f	144034_0:00086f	26.336	262	174	9	32	790	1151	1402	4.91e-09	61.6
TRINITY_DN212606_c0_g1	7168_0:0013f4	7168_0:0013f4	47.222	72	38	0	221	6	22	93	1.59e-09	53.5
TRINITY_DN212647_c0_g1	83485_0:0028ee	83485_0:0028ee	50.847	59	27	2	197	367	650	708	6.6e-11	59.7
TRINITY_DN212671_c0_g1	7004_0:00287a	7004_0:00287a	56.757	37	16	0	339	229	773	809	1.51e-08	52.8
TRINITY_DN212619_c0_g1	29058_0:00144d	29058_0:00144d	26.733	101	65	3	317	39	458	557	8.72e-06	47
TRINITY_DN212696_c0_g1	69820_0:003c4c	69820_0:003c4c	35.065	154	96	2	519	58	96	245	2.47e-18	80.9
TRINITY_DN212621_c0_g1	132113_0:003a9e	132113_0:003a9e	32.927	164	81	5	460	8	42	189	1.26e-14	74.7
TRINITY_DN212661_c0_g1	69820_0:002ff7	69820_0:002ff7	79.817	109	22	0	1	327	328	436	3.44e-58	188
TRINITY_DN210341_c0_g1	45779_0:003008	45779_0:003008	69.697	33	10	0	481	383	322	354	4.18e-07	50.1
TRINITY_DN210320_c0_g1	69820_0:000105	69820_0:000105	71.795	39	11	0	131	15	639	677	6.04e-14	61.2
TRINITY_DN210392_c0_g1	69820_0:001dbe	69820_0:001dbe	95.652	23	1	0	333	401	494	516	1.89e-07	50.1
TRINITY_DN210359_c0_g1	133901_0:003a83	133901_0:003a83	65.529	293	100	1	1	876	105	397	1.21e-146	427
TRINITY_DN210303_c0_g1	29058_0:002c8a	29058_0:002c8a	73.394	109	29	0	3	329	181	289	3.51e-54	182
TRINITY_DN210385_c0_g1	79782_0:002af1	79782_0:002af1	54.762	84	25	2	218	6	224	307	3.37e-19	81.3
TRINITY_DN210309_c0_g1	7029_0:0066a2	7029_0:0066a2	45.349	172	92	2	517	2	439	608	4.13e-35	131
TRINITY_DN220577_c0_g1	7029_0:00757d	7029_0:00757d	29.545	176	106	4	514	14	135	301	4.89e-14	70.9
TRINITY_DN220551_c0_g1	69820_0:002f5e	69820_0:002f5e	73.171	41	8	1	2	124	186	223	4.16e-14	67.8
TRINITY_DN220508_c0_g1	51655_0:003660	51655_0:003660	42.241	116	57	3	287	622	1	110	1.22e-12	68.2
TRINITY_DN220547_c0_g1	7029_0:005965	7029_0:005965	56.25	48	21	0	190	333	782	829	3.55e-08	55.1
TRINITY_DN220544_c0_g1	222816_0:00196f	222816_0:00196f	38.971	136	78	3	196	600	61	192	3.2e-28	89.7
TRINITY_DN224644_c0_g1	7029_0:001024	7029_0:001024	35.366	82	53	0	104	349	347	428	5.66e-09	54.7
TRINITY_DN224663_c0_g1	69820_0:001dbe	69820_0:001dbe	100	28	0	0	319	402	292	319	1.47e-10	59.3
TRINITY_DN224601_c0_g1	30069_0:0014ed	30069_0:0014ed	38.043	92	53	2	67	333	10	100	8.3e-12	62
TRINITY_DN218487_c0_g1	7539_0:003162	7539_0:003162	58.065	31	13	0	416	324	43	73	1.45e-06	47.4
TRINITY_DN218438_c0_g1	178035_0:0000ba	178035_0:0000ba	36.842	57	36	0	3	173	183	239	6.24e-07	48.1
TRINITY_DN218411_c0_g1	6973_0:000cea	6973_0:000cea	32.323	99	66	1	3	299	706	803	8.82e-16	72.8
TRINITY_DN218442_c0_g1	133901_0:000422	133901_0:000422	38.554	83	49	1	101	343	104	186	1.5e-09	55.5
TRINITY_DN218499_c0_g1	29058_0:00108b	29058_0:00108b	79.07	86	18	0	113	370	328	413	2.16e-43	152
TRINITY_DN218485_c0_g1	51655_0:00424b	51655_0:00424b	70.47	149	44	0	447	1	5	153	5.43e-61	190
TRINITY_DN201630_c0_g1	7200_0:000737	7200_0:000737	21.469	354	223	15	1728	2651	863	1207	3.39e-07	56.6
TRINITY_DN201648_c0_g1	34740_0:003b90	34740_0:003b90	40	90	52	1	16	285	968	1055	3.93e-16	75.9
TRINITY_DN201688_c0_g1	69820_0:000105	69820_0:000105	36.585	123	75	2	701	342	493	615	1.82e-15	78.2
TRINITY_DN201652_c0_g1	34740_0:00432b	34740_0:00432b	55.385	65	27	2	532	341	1	64	3.87e-21	70.9
TRINITY_DN201697_c0_g1	133901_0:0000f0	133901_0:0000f0	83.871	93	15	0	1	279	45	137	1.36e-50	171
TRINITY_DN201650_c0_g1	103372_0:0028ad	103372_0:0028ad	27.273	176	113	4	1848	1327	146	308	4.54e-09	62.4
TRINITY_DN225883_c1_g1	69820_0:00065f	69820_0:00065f	80	25	5	0	290	216	479	503	2.4e-07	48.5
TRINITY_DN210688_c0_g1	178035_0:00199c	178035_0:00199c	32.773	119	55	4	285	4	57	175	7.26e-07	47.4
TRINITY_DN227361_c0_g1	69820_0:000cc5	69820_0:000cc5	84	25	4	0	376	450	332	356	3.45e-06	47
TRINITY_DN227328_c0_g1	29058_0:0001c9	29058_0:0001c9	85.185	27	4	0	81	1	248	274	6.67e-09	53.5
TRINITY_DN227381_c0_g1	378494_0:000153	378494_0:000153	34.146	82	54	0	1	246	421	502	1.18e-10	57.4
TRINITY_DN227377_c0_g1	13037_0:000e8a	13037_0:000e8a	88	25	3	0	77	3	1660	1684	1.09e-08	52.8
TRINITY_DN227391_c0_g1	133901_0:0003d0	133901_0:0003d0	55.294	85	38	0	10	264	372	456	1.48e-20	85.5
TRINITY_DN219003_c0_g1	7091_0:000c3a	7091_0:000c3a	77.419	31	7	0	452	360	67	97	1.96e-09	56.6
TRINITY_DN219025_c0_g1	143995_0:0015f3	143995_0:0015f3	40.909	66	38	1	21	215	1	66	5.09e-11	58.2
TRINITY_DN200418_c0_g1	520822_0:0005ac	520822_0:0005ac	26.812	276	188	6	1332	517	1634	1899	3.64e-18	91.7
TRINITY_DN200475_c0_g1	286306_0:000be3	286306_0:000be3	50.656	610	290	6	180	1997	10	612	0	637
TRINITY_DN200478_c0_g1	7536_0:0003d9	7536_0:0003d9	60	55	22	0	338	174	613	667	1.19e-12	72.4
TRINITY_DN200446_c1_g1	39758_0:001360	39758_0:001360	52.604	384	181	1	259	1410	53	435	1.49e-121	393
TRINITY_DN200423_c0_g1	29058_0:00109f	29058_0:00109f	28	475	320	7	321	1727	1314	1772	9.8e-56	206
TRINITY_DN200451_c0_g1	286706_0:001174	286706_0:001174	36.111	72	42	1	223	8	3	70	1.86e-07	48.1
TRINITY_DN200431_c0_g1	246812_0:001817	246812_0:001817	52.869	244	114	1	106	834	2	245	2.26e-73	233
TRINITY_DN200499_c0_g1	136037_0:000206	136037_0:000206	89.035	228	25	0	354	1037	446	673	6.97e-133	405
TRINITY_DN200489_c0_g1	1218281_0:000239	1218281_0:000239	27.302	315	204	5	1682	762	195	492	9.08e-27	117
TRINITY_DN200489_c0_g2	568069_0:001825	568069_0:001825	44.648	327	181	0	1182	202	46	372	3.6e-90	301
TRINITY_DN200422_c0_g1	133901_0:002c2e	133901_0:002c2e	50.382	131	61	1	555	163	122	248	1.25e-34	130
TRINITY_DN200472_c1_g1	29058_0:001316	29058_0:001316	95.62	274	12	0	511	1332	14	287	3.53e-179	525
TRINITY_DN200472_c1_g2	168631_0:00251f	168631_0:00251f	35.24	437	237	15	3	1190	62	493	2.88e-67	222
TRINITY_DN200480_c0_g1	40932_0:001095	40932_0:001095	27.491	291	176	12	3318	2485	958	1226	1.47e-17	90.9
TRINITY_DN200416_c0_g1	40932_0:001095	40932_0:001095	31.489	235	144	7	790	1488	954	1173	4.01e-26	116
TRINITY_DN200426_c0_g1	62324_0:00004e	62324_0:00004e	35.047	214	123	7	627	10	12	217	3.36e-26	107
TRINITY_DN220729_c0_g1	69820_0:00206d	69820_0:00206d	80	30	6	0	393	304	471	500	8.69e-10	57
TRINITY_DN220787_c0_g1	133901_0:000269	133901_0:000269	64.384	73	21	2	1	219	461	528	7.68e-24	94.4
TRINITY_DN221232_c0_g1	29058_0:001687	29058_0:001687	58.462	130	54	0	20	409	947	1076	3.38e-52	178
TRINITY_DN206884_c0_g1	7029_0:002a48	7029_0:002a48	30.919	359	192	11	1526	468	123	431	9.71e-36	143
TRINITY_DN206881_c0_g1	54969_0:0017b9	54969_0:0017b9	49.451	91	45	1	1	270	196	286	5.31e-21	85.5
TRINITY_DN213669_c0_g1	7375_0:00091c	7375_0:00091c	29.412	119	72	4	27	371	861	971	6.09e-06	46.6
TRINITY_DN214909_c0_g1	40932_0:0053aa	40932_0:0053aa	35.632	87	54	2	457	711	163	249	3.68e-08	55.1
TRINITY_DN214914_c0_g1	2015173_0:00226c	2015173_0:00226c	40.462	173	99	1	691	185	286	458	8.09e-32	124
TRINITY_DN214926_c0_g1	29029_0:000680	29029_0:000680	45.455	55	30	0	165	1	23	77	1.13e-06	47.4
TRINITY_DN205270_c0_g1	7425_0:0010bd	7425_0:0010bd	40.991	222	127	3	659	3	21	241	5.42e-50	167
TRINITY_DN205258_c0_g1	132113_0:000869	132113_0:000869	70.37	27	8	0	158	238	886	912	2.23e-07	48.1
TRINITY_DN216441_c0_g1	104452_0:002cd6	104452_0:002cd6	40	95	50	3	3	272	741	833	3.73e-11	59.3
TRINITY_DN216473_c0_g1	307658_0:000988	307658_0:000988	86.42	81	11	0	2	244	268	348	9.53e-16	72.4
TRINITY_DN216401_c0_g1	51655_0:003fa3	51655_0:003fa3	60.417	48	19	0	83	226	628	675	6.37e-11	59.3
TRINITY_DN216416_c0_g1	1049336_0:000c74	1049336_0:000c74	68.493	73	23	0	6	224	355	427	6.01e-30	111
TRINITY_DN208244_c0_g1	69820_0:001fe0	69820_0:001fe0	85.185	27	4	0	86	6	446	472	9.18e-09	55.1
TRINITY_DN208261_c0_g1	315563_0:002c69	315563_0:002c69	62.745	51	19	0	336	488	1159	1209	1.41e-15	74.7
TRINITY_DN208210_c0_g1	378494_0:0057b8	378494_0:0057b8	47.727	88	35	2	3	236	235	321	3.57e-10	55.8
TRINITY_DN226305_c0_g1	156304_0:001d18	156304_0:001d18	44.615	65	36	0	3	197	27	91	5.16e-19	80.1
TRINITY_DN226381_c0_g1	7130_0:003495	7130_0:003495	43.396	53	30	0	167	9	475	527	1.07e-07	50.8
TRINITY_DN224132_c0_g1	39758_0:004c96	39758_0:004c96	60.377	53	21	0	68	226	589	641	2.1e-13	64.7
TRINITY_DN224161_c0_g1	69820_0:000b2d	69820_0:000b2d	85.185	27	4	0	322	402	793	819	5.74e-07	48.9
TRINITY_DN222211_c0_g1	168631_0:002459	168631_0:002459	55.882	34	15	0	25	126	580	613	4.27e-07	50.1
TRINITY_DN222213_c0_g1	6973_0:001cef	6973_0:001cef	64.583	48	17	0	2	145	426	473	6.78e-15	69.3
TRINITY_DN222297_c0_g1	7168_0:00046d	7168_0:00046d	92.308	26	2	0	80	3	60	85	1.41e-10	57
TRINITY_DN206407_c0_g1	7029_0:001e7f	7029_0:001e7f	31.429	210	141	3	755	1381	643	850	8.55e-20	95.1
TRINITY_DN206417_c0_g1	51655_0:003823	51655_0:003823	46.078	102	52	1	607	311	171	272	1.97e-18	84.3
TRINITY_DN227642_c0_g1	34740_0:000dae	34740_0:000dae	78.947	38	6	1	115	2	73	108	1.6e-10	57.4
TRINITY_DN216082_c0_g1	64459_0:001e1f	64459_0:001e1f	70.69	58	15	1	1	174	481	536	1.23e-17	80.9
TRINITY_DN216090_c0_g1	7091_0:000024	7091_0:000024	40.206	97	52	2	274	2	11	107	1.16e-12	60.1
TRINITY_DN216085_c0_g1	6973_0:00328c	6973_0:00328c	36.601	153	80	3	421	14	255	407	1.15e-26	105
TRINITY_DN207422_c0_g1	7029_0:0066a2	7029_0:0066a2	40.741	81	48	0	251	9	407	487	7.97e-09	52.4
TRINITY_DN207404_c0_g1	29058_0:000adb	29058_0:000adb	93.333	30	2	0	419	330	982	1011	2.64e-13	67.4
TRINITY_DN207402_c0_g1	7213_0:002f33	7213_0:002f33	36	50	32	0	10	159	788	837	1.38e-06	47
TRINITY_DN207465_c0_g1	29058_0:0010a7	29058_0:0010a7	70.492	122	36	0	3	368	722	843	2.18e-59	198
TRINITY_DN207451_c0_g1	222816_0:00196f	222816_0:00196f	51.562	64	31	0	431	240	95	158	1.05e-13	68.2
TRINITY_DN201029_c0_g1	7244_0:0013b4	7244_0:0013b4	34.343	99	57	4	35	313	55	151	8.6e-10	56.6
TRINITY_DN201041_c0_g1	34740_0:001e22	34740_0:001e22	66.667	42	13	1	432	307	98	138	4.2e-15	60.1
TRINITY_DN201010_c0_g1	42026_0:002337	42026_0:002337	29.31	290	173	6	1207	392	68	343	5.71e-29	122
TRINITY_DN201056_c0_g1	609295_0:000b59	609295_0:000b59	37.056	591	359	6	122	1864	20	607	6.23e-110	357
TRINITY_DN211381_c0_g1	29058_0:002d0e	29058_0:002d0e	48.128	187	89	4	563	12	888	1069	1.1e-42	153
TRINITY_DN211400_c0_g1	7394_0:000646	7394_0:000646	32.222	90	61	0	3	272	584	673	6.39e-12	61.2
TRINITY_DN211380_c0_g1	34740_0:0015ea	34740_0:0015ea	78.378	74	15	1	59	280	31	103	2.31e-35	127
TRINITY_DN211332_c0_g1	51655_0:000773	51655_0:000773	28.125	160	95	4	24	473	231	380	6.6e-14	70.9
TRINITY_DN219986_c0_g1	7130_0:00167d	7130_0:00167d	96.429	28	1	0	2	85	205	232	1.14e-11	62
TRINITY_DN219963_c0_g1	7274_0:00330c	7274_0:00330c	47.561	82	43	0	250	5	121	202	6.2e-18	77.8
TRINITY_DN219938_c0_g1	6973_0:00629f	6973_0:00629f	60.204	98	38	1	4	294	367	464	5.25e-34	125
TRINITY_DN219908_c0_g1	67767_0:001421	67767_0:001421	43.836	73	41	0	5	223	356	428	4.12e-15	69.7
TRINITY_DN219958_c0_g1	108931_0:0043d5	108931_0:0043d5	59.155	71	29	0	2	214	173	243	9.97e-24	93.6
TRINITY_DN200156_c0_g1	378494_0:0057b8	378494_0:0057b8	22.034	118	92	0	356	3	118	235	8.13e-08	50.8
TRINITY_DN205600_c0_g1	69820_0:0033be	69820_0:0033be	40.625	96	57	0	33	320	313	408	3.47e-19	83.2
TRINITY_DN205522_c0_g1	568069_0:00456a	568069_0:00456a	80.769	26	5	0	2	79	410	435	6.88e-08	53.5
TRINITY_DN205555_c0_g1	6973_0:000463	6973_0:000463	39.535	129	77	1	391	5	58	185	5.16e-28	108
TRINITY_DN205559_c0_g1	609295_0:001130	609295_0:001130	47.826	69	35	1	413	210	255	323	2.9e-13	67
TRINITY_DN205594_c0_g1	199890_0:001050	199890_0:001050	64.881	168	53	1	573	1076	504	665	7.29e-72	241
TRINITY_DN224532_c0_g1	132113_0:00169a	132113_0:00169a	48.571	105	53	1	316	2	391	494	2.88e-27	105
TRINITY_DN224537_c0_g1	7029_0:0046de	7029_0:0046de	47.368	76	38	1	160	381	95	170	3.84e-15	70.9
TRINITY_DN204870_c0_g1	69820_0:002665	69820_0:002665	54.118	85	39	0	554	300	1	85	1.06e-22	96.3
TRINITY_DN204891_c0_g1	113334_0:0028e0	113334_0:0028e0	90.909	22	2	0	68	3	1	22	2.44e-07	48.9
TRINITY_DN204818_c0_g1	93721_0:005dc8	93721_0:005dc8	42.045	88	49	2	276	16	945	1031	3.83e-08	52
TRINITY_DN228362_c0_g1	64459_0:000a84	64459_0:000a84	100	20	0	0	3	62	56	75	2.97e-06	47.4
TRINITY_DN206531_c0_g1	378494_0:0057b8	378494_0:0057b8	45.455	55	30	0	254	90	851	905	9.36e-10	55.1
TRINITY_DN217336_c0_g1	1049336_0:000084	1049336_0:000084	62.025	79	30	0	411	175	214	292	3.83e-27	106
TRINITY_DN223428_c0_g1	1049336_0:00163a	1049336_0:00163a	47.826	92	47	1	274	2	183	274	5.49e-21	87
TRINITY_DN223474_c0_g1	69820_0:0037c5	69820_0:0037c5	65	80	28	0	3	242	487	566	4.74e-29	109
TRINITY_DN223411_c0_g1	69004_0:0020b1	69004_0:0020b1	73.077	26	7	0	248	325	2170	2195	1.13e-08	52.8
TRINITY_DN213404_c0_g1	69820_0:002442	69820_0:002442	67.568	37	12	0	551	441	257	293	3.7e-09	56.2
TRINITY_DN213477_c0_g1	7394_0:00264d	7394_0:00264d	28.972	107	61	2	283	2	590	694	3.59e-09	53.5
TRINITY_DN213897_c0_g1	69820_0:000105	69820_0:000105	34.848	66	43	0	62	259	553	618	3.3e-08	52
TRINITY_DN213811_c0_g1	1049336_0:00469e	1049336_0:00469e	41.026	78	46	0	234	1	35	112	6.9e-14	67.8
TRINITY_DN220108_c0_g1	7029_0:005f3e	7029_0:005f3e	52.174	46	19	1	113	241	403	448	2.26e-07	48.1
TRINITY_DN220126_c0_g1	29058_0:00251f	29058_0:00251f	93.103	29	2	0	351	265	449	477	1.68e-13	67
TRINITY_DN220132_c0_g1	29058_0:00012b	29058_0:00012b	90.476	21	2	0	64	2	1	21	1.83e-06	48.1
TRINITY_DN220116_c0_g1	7244_0:0013b0	7244_0:0013b0	31.452	124	65	6	75	422	401	512	1.49e-07	50.8
TRINITY_DN220111_c0_g1	51655_0:003823	51655_0:003823	33.01	103	69	0	131	439	116	218	3.69e-10	58.5
TRINITY_DN220105_c0_g1	34740_0:004cac	34740_0:004cac	42.045	88	50	1	358	95	392	478	1.01e-11	62
TRINITY_DN206275_c0_g1	125945_0:003680	125945_0:003680	80	135	27	0	585	989	157	291	2.37e-76	240
TRINITY_DN206214_c0_g1	1218281_0:0004c3	1218281_0:0004c3	53.535	99	41	1	298	2	5	98	2.53e-32	117
TRINITY_DN206221_c0_g1	319348_0:00163d	319348_0:00163d	25.767	163	110	2	457	2	355	517	6.2e-10	58.2
TRINITY_DN213307_c0_g1	1218281_0:003234	1218281_0:003234	43.21	81	46	0	243	1	539	619	1.69e-13	65.5
TRINITY_DN213328_c0_g1	378494_0:0031e3	378494_0:0031e3	48.529	68	35	0	206	3	350	417	2.15e-17	75.5
TRINITY_DN213379_c0_g1	108931_0:0009f6	108931_0:0009f6	39.362	94	54	3	13	288	597	689	2.13e-17	77
TRINITY_DN213306_c0_g1	6973_0:0057b0	6973_0:0057b0	52.756	127	60	0	4	384	77	203	8.47e-24	96.7
TRINITY_DN213364_c0_g1	1218281_0:0022eb	1218281_0:0022eb	34.737	95	47	4	122	361	375	469	3.88e-06	46.6
TRINITY_DN213320_c0_g1	69820_0:0008be	69820_0:0008be	90.909	22	2	0	2	67	470	491	2.83e-06	46.2
TRINITY_DN205057_c1_g1	34740_0:001e22	34740_0:001e22	55.814	43	18	1	152	27	148	190	8.08e-06	44.3
TRINITY_DN215314_c0_g1	51655_0:003823	51655_0:003823	30.872	149	92	4	546	121	147	291	1.21e-10	62.8
TRINITY_DN215386_c0_g1	133901_0:0001f2	133901_0:0001f2	39.13	69	42	0	104	310	1197	1265	2.27e-07	52
TRINITY_DN215395_c0_g1	121225_0:000fc5	121225_0:000fc5	33.333	63	42	0	31	219	286	348	1.73e-06	45.1
TRINITY_DN201741_c0_g1	7130_0:000250	7130_0:000250	32.787	244	157	4	998	270	32	269	4.05e-36	133
TRINITY_DN201766_c0_g1	133901_0:0002be	133901_0:0002be	59.77	87	35	0	262	2	6	92	8e-30	111
TRINITY_DN201705_c0_g1	6973_0:004eca	6973_0:004eca	31.667	120	81	1	373	17	71	190	4.88e-10	57.4
TRINITY_DN201744_c0_g1	34740_0:002ced	34740_0:002ced	75.46	326	80	0	106	1083	1	326	0	548
TRINITY_DN201730_c0_g1	34740_0:00144a	34740_0:00144a	44.928	69	32	2	899	1099	142	206	6.69e-10	62.8
TRINITY_DN201767_c0_g1	29058_0:002775	29058_0:002775	57.692	104	39	2	955	647	606	705	1.94e-26	114
TRINITY_DN201709_c0_g1	315563_0:00024d	315563_0:00024d	41.333	75	39	2	368	144	42	111	6.09e-12	63.9
TRINITY_DN201786_c0_g1	7029_0:002a48	7029_0:002a48	45.652	138	75	0	1890	2303	205	342	7.46e-32	132
TRINITY_DN203875_c0_g1	39758_0:000e97	39758_0:000e97	27.907	129	89	1	3	377	63	191	1.06e-10	59.3
TRINITY_DN203856_c0_g1	29058_0:00109f	29058_0:00109f	86.932	176	23	0	9	536	1278	1453	7.59e-94	299
TRINITY_DN203829_c0_g1	67767_0:0039b9	67767_0:0039b9	45.745	94	50	1	296	18	4	97	1.55e-21	86.3
TRINITY_DN203805_c0_g1	56086_0:00455c	56086_0:00455c	40.789	76	43	2	80	304	358	432	2.08e-13	65.9
TRINITY_DN203420_c0_g1	132113_0:00073e	132113_0:00073e	41.818	55	31	1	230	66	275	328	4.09e-07	47.4
TRINITY_DN203467_c0_g1	43151_0:001b8a	43151_0:001b8a	45.161	62	33	1	267	82	217	277	1.19e-12	63.2
TRINITY_DN203418_c0_g1	378494_0:0069aa	378494_0:0069aa	59.375	128	52	0	10	393	26	153	3.98e-33	120
TRINITY_DN220328_c0_g1	197043_0:0019d6	197043_0:0019d6	42.373	59	33	1	291	467	70	127	9.21e-08	52
TRINITY_DN220353_c0_g1	69820_0:003c4c	69820_0:003c4c	39.344	122	66	3	6	356	130	248	7.81e-13	64.7
TRINITY_DN220400_c0_g1	1049336_0:00163a	1049336_0:00163a	46.789	109	58	0	424	98	806	914	1.19e-26	105
TRINITY_DN227162_c0_g1	69820_0:002708	69820_0:002708	96.429	28	1	0	429	346	359	386	1.7e-09	56.6
TRINITY_DN227189_c0_g1	42026_0:00056b	42026_0:00056b	38.889	126	76	1	382	5	340	464	8.24e-23	94.4
TRINITY_DN227192_c0_g1	133901_0:0001df	133901_0:0001df	55.814	86	34	1	3	260	341	422	1.27e-21	88.6
TRINITY_DN209471_c0_g1	7029_0:00687f	7029_0:00687f	48.889	45	23	0	258	392	543	587	9.6e-07	48.1
TRINITY_DN209443_c0_g1	7029_0:0016eb	7029_0:0016eb	32.99	194	117	3	171	719	583	774	3.22e-21	94
TRINITY_DN209435_c0_g1	104452_0:000fd9	104452_0:000fd9	93.75	32	2	0	315	410	4	35	3.55e-13	62.4
TRINITY_DN209474_c0_g1	7460_0:0017bc	7460_0:0017bc	45.098	51	27	1	405	253	756	805	6.13e-06	46.2
TRINITY_DN209447_c0_g1	51655_0:0017a5	51655_0:0017a5	32.584	89	58	2	435	172	372	459	2.16e-07	51.6
TRINITY_DN220611_c0_g1	7160_0:0006ad	7160_0:0006ad	40.816	49	25	1	192	58	381	429	4.36e-07	46.6
TRINITY_DN220621_c0_g1	121845_0:0039df	121845_0:0039df	42.5	80	45	1	251	15	601	680	3.12e-08	50.4
TRINITY_DN206086_c0_g1	246812_0:001817	246812_0:001817	50.98	255	120	1	112	876	2	251	4.49e-88	265
TRINITY_DN206015_c0_g1	104452_0:0032d8	104452_0:0032d8	61.538	52	19	1	377	225	12	63	3.69e-11	57.8
TRINITY_DN206056_c0_g1	132113_0:002ec0	132113_0:002ec0	29.018	224	139	7	678	49	142	359	9.93e-09	56.6
TRINITY_DN206088_c0_g1	29058_0:001d63	29058_0:001d63	76.201	437	104	0	1311	1	4	440	0	726
TRINITY_DN208753_c0_g1	29058_0:0032dc	29058_0:0032dc	57.895	57	18	1	3	173	381	431	3.99e-13	67.8
TRINITY_DN208767_c0_g1	29058_0:002af9	29058_0:002af9	81.481	27	5	0	83	3	40	66	1.15e-07	53.1
TRINITY_DN201964_c0_g1	29058_0:00328c	29058_0:00328c	60.667	150	57	2	461	15	1	149	2.55e-57	188
TRINITY_DN201978_c0_g1	7029_0:0042b8	7029_0:0042b8	38.318	107	56	2	11	331	730	826	1.3e-11	63.9
TRINITY_DN201930_c0_g1	28612_0:00189a	28612_0:00189a	38.71	93	52	1	623	345	33	120	3.3e-12	67.8
TRINITY_DN201983_c0_g1	69820_0:001343	69820_0:001343	95.701	442	19	0	70	1395	1	442	0	806
TRINITY_DN201998_c0_g1	29058_0:002332	29058_0:002332	89.405	538	54	2	2420	810	1	536	0	876
TRINITY_DN201961_c0_g1	34740_0:000854	34740_0:000854	51.471	136	61	2	408	4	26	157	3.85e-43	151
TRINITY_DN212798_c0_g1	69820_0:0033dd	69820_0:0033dd	53.521	71	32	1	223	14	34	104	2.43e-23	90.5
TRINITY_DN212752_c0_g1	307658_0:000f5e	307658_0:000f5e	80.282	71	14	0	216	4	897	967	1.03e-36	130
TRINITY_DN212707_c0_g1	2015173_0:00176b	2015173_0:00176b	39.344	61	37	0	45	227	90	150	1.63e-06	45.1
TRINITY_DN212730_c0_g1	108931_0:004b23	108931_0:004b23	63.415	41	15	0	23	145	93	133	1.91e-11	61.6
TRINITY_DN212749_c0_g1	69820_0:000573	69820_0:000573	82.759	29	5	0	2	88	313	341	2.89e-10	58.2
TRINITY_DN212721_c0_g1	222816_0:00196f	222816_0:00196f	41.176	136	80	0	616	209	197	332	3.17e-26	105
TRINITY_DN212761_c0_g1	1049336_0:0015fc	1049336_0:0015fc	50.538	186	82	3	1	534	327	510	1.46e-55	186
TRINITY_DN212785_c0_g1	7029_0:0037a1	7029_0:0037a1	58.333	36	15	0	410	517	32	67	3.16e-09	53.9
TRINITY_DN210903_c0_g1	1049336_0:000d33	1049336_0:000d33	30.12	166	115	1	504	7	93	257	4.82e-19	82.8
TRINITY_DN210931_c0_g1	28612_0:00611c	28612_0:00611c	49.451	91	45	1	213	482	2	92	1.21e-19	84.3
TRINITY_DN210924_c0_g1	29053_0:00095a	29053_0:00095a	32.515	163	94	8	1	453	223	381	4.24e-19	85.9
TRINITY_DN210949_c0_g1	6973_0:0064c8	6973_0:0064c8	59.259	27	11	0	451	371	68	94	4.39e-06	45.8
TRINITY_DN215601_c0_g1	104452_0:0028cf	104452_0:0028cf	89.189	37	4	0	604	494	422	458	5.91e-16	77
TRINITY_DN215692_c0_g1	7395_0:003ad6	7395_0:003ad6	29.839	124	79	4	2	364	1914	2032	6.13e-12	63.5
TRINITY_DN215660_c0_g1	307658_0:000919	307658_0:000919	96.491	57	2	0	1	171	155	211	1.3e-32	113
TRINITY_DN215264_c0_g1	7029_0:002a48	7029_0:002a48	46.154	104	56	0	1	312	187	290	1.76e-29	110
TRINITY_DN215233_c0_g1	34740_0:002801	34740_0:002801	57.895	38	16	0	447	560	199	236	5.71e-06	47.4
TRINITY_DN211146_c0_g1	132113_0:00169b	132113_0:00169b	34.118	85	51	3	2	253	295	375	3.2e-06	44.7
TRINITY_DN211026_c0_g1	51655_0:003ffc	51655_0:003ffc	78.632	117	25	0	360	10	628	744	2.04e-62	206
TRINITY_DN211044_c0_g1	7029_0:0002ee	7029_0:0002ee	39.706	68	41	0	166	369	43	110	5.41e-09	55.5
TRINITY_DN211074_c0_g1	39758_0:0034ae	39758_0:0034ae	84	25	4	0	454	380	735	759	6.95e-06	46.2
TRINITY_DN211078_c0_g1	1218281_0:0033e7	1218281_0:0033e7	41.379	58	33	1	185	15	9	66	9.66e-07	47.4
TRINITY_DN211094_c0_g1	28612_0:005958	28612_0:005958	35.632	87	53	3	6	260	289	374	7.26e-08	49.3
TRINITY_DN206313_c0_g1	7395_0:003ad6	7395_0:003ad6	29.717	212	145	2	722	93	1802	2011	7.43e-29	115
TRINITY_DN206359_c0_g1	29058_0:000941	29058_0:000941	90.625	32	2	1	2	97	1187	1217	6.05e-12	64.3
TRINITY_DN206346_c0_g1	319348_0:0018f8	319348_0:0018f8	72.414	29	7	1	150	233	17	45	8.25e-07	45.4
TRINITY_DN206334_c0_g1	7375_0:002ba6	7375_0:002ba6	40.187	107	58	3	315	1	19	121	2.83e-22	88.2
TRINITY_DN206320_c0_g1	56086_0:00278f	56086_0:00278f	47.826	46	24	0	3	140	640	685	2.41e-08	50.4
TRINITY_DN206319_c1_g1	29058_0:0007d8	29058_0:0007d8	83.077	65	11	0	300	106	1	65	3.72e-20	85.9
TRINITY_DN206330_c0_g1	51655_0:0017a5	51655_0:0017a5	59.375	32	13	0	119	214	400	431	2.18e-06	46.2
TRINITY_DN207106_c0_g1	69820_0:000b2d	69820_0:000b2d	31.193	109	69	2	417	106	90	197	3.25e-08	52.8
TRINITY_DN207113_c0_g1	54969_0:003843	54969_0:003843	30.719	153	101	5	17	472	87	235	7.56e-11	62.8
TRINITY_DN207192_c0_g1	29058_0:000f97	29058_0:000f97	77.612	67	15	0	35	235	1	67	8.84e-32	116
TRINITY_DN207102_c0_g1	1218281_0:000133	1218281_0:000133	48.466	163	83	1	559	74	618	780	3.27e-46	163
TRINITY_DN207148_c0_g1	168631_0:00003b	168631_0:00003b	60.833	120	36	3	333	1	1	118	1.64e-38	139
TRINITY_DN208683_c0_g1	34740_0:0039ef	34740_0:0039ef	56.075	107	47	0	3	323	1436	1542	7.97e-30	114
TRINITY_DN208628_c0_g1	7029_0:0007ef	7029_0:0007ef	37.143	105	56	2	690	1004	859	953	1.19e-10	57.4
TRINITY_DN208681_c0_g1	454923_0:001b79	454923_0:001b79	48.78	41	21	0	433	311	390	430	4.29e-07	42.7
TRINITY_DN200761_c0_g1	29058_0:002943	29058_0:002943	88.65	326	35	2	2017	1040	279	602	0	538
TRINITY_DN200712_c0_g1	29058_0:0007ad	29058_0:0007ad	63.068	176	63	2	566	1093	25	198	2.01e-65	210
TRINITY_DN200764_c0_g1	1049336_0:000c81	1049336_0:000c81	61.29	62	24	0	203	18	195	256	3.21e-17	75.1
TRINITY_DN200758_c0_g1	67767_0:001188	67767_0:001188	32.869	359	232	4	596	1645	481	839	1.13e-52	205
TRINITY_DN200717_c0_g1	42026_0:002337	42026_0:002337	26.482	253	169	3	1186	458	119	364	3.48e-15	80.1
TRINITY_DN224326_c0_g1	29058_0:001c5e	29058_0:001c5e	96.296	27	1	0	81	1	1	27	3.87e-08	52.8
TRINITY_DN224334_c0_g1	29058_0:000adb	29058_0:000adb	62.857	35	13	0	170	66	899	933	3.45e-06	46.6
TRINITY_DN224378_c0_g1	34740_0:002801	34740_0:002801	43.59	39	22	0	203	319	199	237	5.42e-12	38.9
TRINITY_DN216540_c0_g1	6973_0:0066d7	6973_0:0066d7	38.144	97	52	2	141	419	386	478	2.31e-11	61.6
TRINITY_DN222617_c0_g1	34740_0:001e22	34740_0:001e22	66.667	36	12	0	110	3	148	183	8.56e-06	46.6
TRINITY_DN222667_c0_g1	69820_0:002789	69820_0:002789	78.095	105	23	0	317	3	72	176	4.12e-55	180
TRINITY_DN222683_c0_g1	29058_0:002150	29058_0:002150	96.429	28	1	0	1	84	238	265	6.64e-10	57
TRINITY_DN208457_c0_g1	69820_0:003c61	69820_0:003c61	80.851	47	9	0	1	141	365	411	3.16e-22	92.8
TRINITY_DN217477_c0_g1	108931_0:0009f6	108931_0:0009f6	30.909	110	73	1	333	4	575	681	3.5e-17	81.3
TRINITY_DN217457_c0_g1	77166_0:0001c3	77166_0:0001c3	85.714	56	8	0	228	61	151	206	8.79e-29	108
TRINITY_DN223279_c0_g1	66420_0:001be1	66420_0:001be1	36.145	83	35	2	399	205	252	334	7.1e-09	54.3
TRINITY_DN223265_c0_g1	34740_0:000c49	34740_0:000c49	72.727	77	21	0	232	2	225	301	1.18e-37	130
TRINITY_DN225706_c0_g1	156304_0:0019f2	156304_0:0019f2	86.207	29	4	0	456	370	1065	1093	1.02e-07	51.6
TRINITY_DN225798_c0_g1	34740_0:0035dd	34740_0:0035dd	43.548	124	66	3	374	12	441	563	3.74e-21	89
TRINITY_DN226426_c0_g1	7375_0:000eee	7375_0:000eee	48	50	26	0	7	156	234	283	4.66e-14	66.2
TRINITY_DN226475_c0_g1	197043_0:004ddb	197043_0:004ddb	57.895	76	32	0	232	5	37	112	1.65e-25	99.4
TRINITY_DN226484_c0_g1	69820_0:0018ff	69820_0:0018ff	68.421	38	10	1	469	356	809	844	1.85e-10	59.7
TRINITY_DN202018_c0_g1	315563_0:00023a	315563_0:00023a	41.463	82	48	0	6	251	370	451	7.4e-14	66.2
TRINITY_DN202070_c0_g1	34740_0:0039ef	34740_0:0039ef	43.089	123	55	1	370	2	1511	1618	1.5e-27	107
TRINITY_DN202084_c0_g1	79782_0:002a8a	79782_0:002a8a	59.551	89	36	0	267	1	127	215	3.12e-34	119
TRINITY_DN221759_c0_g1	40932_0:003e1c	40932_0:003e1c	34.043	94	56	3	339	58	438	525	3.54e-10	57.4
TRINITY_DN221718_c0_g1	7213_0:002f33	7213_0:002f33	34.831	89	56	1	27	287	938	1026	4.28e-11	60.1
TRINITY_DN226294_c0_g1	609295_0:001135	609295_0:001135	61.111	36	14	0	142	35	403	438	1.54e-08	53.1
TRINITY_DN226298_c0_g1	29058_0:000168	29058_0:000168	39.726	73	40	2	39	245	1517	1589	4.22e-11	50.1
TRINITY_DN209763_c0_g1	69820_0:002665	69820_0:002665	49.091	55	28	0	349	513	22	76	2.17e-06	48.9
TRINITY_DN209750_c0_g1	34740_0:000435	34740_0:000435	23.171	164	98	5	315	803	952	1088	6.23e-09	48.5
TRINITY_DN209724_c0_g1	29058_0:0019c3	29058_0:0019c3	93.103	29	2	0	473	387	382	410	9.05e-12	63.5
TRINITY_DN209713_c0_g1	319348_0:00409c	319348_0:00409c	50	92	46	0	420	695	41	132	7.07e-11	63.2
TRINITY_DN221485_c0_g1	29058_0:000514	29058_0:000514	74.074	27	7	0	488	408	950	976	9.53e-06	46.2
TRINITY_DN221457_c0_g1	29058_0:000168	29058_0:000168	57.812	64	27	0	194	3	483	546	1.82e-11	62.4
TRINITY_DN221456_c0_g1	7130_0:003495	7130_0:003495	47.887	71	35	1	540	752	413	481	2.22e-21	62.8
TRINITY_DN206987_c0_g1	1049336_0:0015fe	1049336_0:0015fe	47.21	233	111	6	1246	1917	1	230	4.25e-47	177
TRINITY_DN206997_c0_g1	597456_0:000543	597456_0:000543	31.579	76	48	1	305	78	588	659	5.19e-06	45.4
TRINITY_DN212112_c0_g1	40932_0:001f53	40932_0:001f53	54.717	53	24	0	330	488	134	186	6.07e-11	60.8
TRINITY_DN212195_c0_g1	13037_0:001d0e	13037_0:001d0e	75	28	7	0	300	383	82	109	1.22e-06	46.2
TRINITY_DN212199_c0_g1	1049336_0:002c5a	1049336_0:002c5a	38.889	144	78	5	420	1	177	314	1.56e-20	87.8
TRINITY_DN229066_c0_g1	93721_0:0059fa	93721_0:0059fa	53.659	41	19	0	130	8	27	67	3.27e-09	53.9
TRINITY_DN229041_c0_g1	132113_0:002eb0	132113_0:002eb0	44.737	76	41	1	2	229	276	350	3.89e-13	63.9
TRINITY_DN229027_c0_g1	6973_0:00240c	6973_0:00240c	48.75	80	41	0	241	2	53	132	2.92e-23	91.7
TRINITY_DN217849_c0_g1	7395_0:003ad0	7395_0:003ad0	40	65	39	0	524	330	1907	1971	1.4e-07	52
TRINITY_DN217891_c0_g1	121225_0:000bfa	121225_0:000bfa	58.491	106	42	1	1	318	198	301	1.19e-36	127
TRINITY_DN217850_c0_g1	7029_0:0020e3	7029_0:0020e3	40.426	94	54	1	287	6	502	593	6.71e-14	68.2
TRINITY_DN217830_c0_g1	133901_0:0001ab	133901_0:0001ab	40.476	168	97	1	8	502	964	1131	8.38e-28	115
TRINITY_DN216304_c0_g1	28612_0:0060f1	28612_0:0060f1	40.86	93	44	3	248	3	25	117	1.47e-12	62.4
TRINITY_DN216373_c0_g1	7282_0:001455	7282_0:001455	53.968	63	28	1	268	83	20	82	6.39e-13	62.8
TRINITY_DN216390_c0_g1	30023_0:001ad4	30023_0:001ad4	37.037	135	85	0	4	408	273	407	6.73e-18	80.1
TRINITY_DN216348_c0_g1	315563_0:00024d	315563_0:00024d	37.349	83	48	1	249	1	37	115	1.94e-12	62.4
TRINITY_DN224980_c0_g1	34740_0:0011f8	34740_0:0011f8	83.333	36	6	0	411	518	1346	1381	5.25e-14	70.5
TRINITY_DN224906_c0_g1	13249_0:001239	13249_0:001239	33.588	131	62	4	356	3	148	266	2.08e-13	67
TRINITY_DN224949_c0_g1	6973_0:001cef	6973_0:001cef	64.948	97	34	0	26	316	491	587	1.34e-29	112
TRINITY_DN229162_c0_g1	39758_0:001360	39758_0:001360	64	50	18	0	150	1	50	99	7.48e-08	49.7
TRINITY_DN222855_c0_g1	29058_0:001e25	29058_0:001e25	72.857	140	36	2	3	422	368	505	2.17e-67	216
TRINITY_DN222885_c0_g1	197043_0:004ab3	197043_0:004ab3	54.286	35	16	0	273	169	48	82	6.19e-06	43.1
TRINITY_DN222864_c0_g1	315563_0:001ab2	315563_0:001ab2	29.661	118	72	3	391	53	144	255	9.85e-10	57.4
TRINITY_DN212226_c0_g1	7029_0:001032	7029_0:001032	40.314	191	113	1	587	18	161	351	6.12e-41	149
TRINITY_DN212300_c0_g1	6973_0:001cd7	6973_0:001cd7	75	68	17	0	15	218	5	72	3.9e-30	108
TRINITY_DN212224_c0_g1	7370_0:002f45	7370_0:002f45	41.935	62	34	1	839	660	1114	1175	8.69e-06	49.7
TRINITY_DN222790_c0_g1	34740_0:000ff2	34740_0:000ff2	37.956	137	54	3	190	507	607	743	1.95e-16	77.4
TRINITY_DN202751_c0_g1	69820_0:0014d7	69820_0:0014d7	89.286	28	3	0	631	714	319	346	5.29e-09	57.8
TRINITY_DN202727_c0_g1	7004_0:002f1c	7004_0:002f1c	27.228	404	218	16	550	1713	24	367	8.15e-29	124
TRINITY_DN226076_c0_g1	69820_0:001fe0	69820_0:001fe0	82.759	29	5	0	251	337	446	474	5.04e-10	56.6
TRINITY_DN226062_c0_g1	39758_0:00422f	39758_0:00422f	69.231	26	8	0	3	80	1211	1236	2.72e-06	46.6
TRINITY_DN226003_c0_g1	6973_0:001c1a	6973_0:001c1a	41.667	60	35	0	182	3	586	645	1.18e-09	53.9
TRINITY_DN220840_c0_g1	13249_0:0015a9	13249_0:0015a9	51.22	41	20	0	137	15	118	158	1.25e-07	48.1
TRINITY_DN220891_c0_g1	136037_0:000bbf	136037_0:000bbf	92	25	2	0	349	275	591	615	3.37e-07	48.9
TRINITY_DN220894_c0_g1	7394_0:000646	7394_0:000646	35.484	62	40	0	255	70	447	508	2.08e-06	45.8
TRINITY_DN222130_c0_g1	378494_0:006f5b	378494_0:006f5b	95.652	23	1	0	201	269	2	24	6.89e-09	52.4
TRINITY_DN223130_c0_g1	7200_0:00026f	7200_0:00026f	87.5	24	3	0	295	366	239	262	1.85e-06	47
TRINITY_DN223173_c0_g1	29058_0:000703	29058_0:000703	78.125	32	7	0	498	403	155	186	3.32e-07	50.1
TRINITY_DN227020_c0_g1	441921_0:00168e	441921_0:00168e	49.573	117	59	0	351	1	252	368	2.77e-31	117
TRINITY_DN227063_c0_g1	69820_0:002d1c	69820_0:002d1c	95.652	23	1	0	609	541	114	136	1.74e-06	49.3
TRINITY_DN227003_c0_g1	52612_0:00409e	52612_0:00409e	28.378	74	53	0	6	227	878	951	1.11e-06	45.8
TRINITY_DN203686_c0_g1	29058_0:000317	29058_0:000317	56.757	37	16	0	115	5	1361	1397	4.53e-07	51.6
TRINITY_DN203636_c0_g1	13037_0:0000b0	13037_0:0000b0	44.55	211	107	5	1	612	645	852	5.18e-46	164
TRINITY_DN203640_c0_g1	104452_0:0015ea	104452_0:0015ea	96.296	27	1	0	81	1	466	492	1.83e-10	57
TRINITY_DN203691_c0_g1	39758_0:004c96	39758_0:004c96	33.333	162	104	2	61	540	676	835	3.25e-21	91.7
TRINITY_DN203666_c0_g1	69820_0:0024a3	69820_0:0024a3	32.683	205	121	4	605	21	28	225	4.05e-17	79.3
TRINITY_DN225182_c0_g1	7130_0:001039	7130_0:001039	100	22	0	0	1	66	1116	1137	1.64e-08	52.8
TRINITY_DN218546_c0_g1	7029_0:0042b8	7029_0:0042b8	38.961	77	45	1	85	315	779	853	5.61e-09	53.5
TRINITY_DN218594_c0_g1	133901_0:000422	133901_0:000422	36.508	63	40	0	224	412	122	184	1.59e-06	47.8
TRINITY_DN218535_c0_g1	7029_0:0002ee	7029_0:0002ee	48.718	39	20	0	79	195	72	110	4.16e-08	50.1
TRINITY_DN218527_c0_g1	1049336_0:0016c3	1049336_0:0016c3	38.728	173	106	0	523	5	369	541	6.05e-30	116
TRINITY_DN209387_c0_g1	133901_0:0003f9	133901_0:0003f9	43.421	76	43	0	229	2	403	478	2.52e-14	67.4
TRINITY_DN209359_c0_g1	29058_0:0006ea	29058_0:0006ea	69.631	461	140	0	1385	3	21	481	0	674
TRINITY_DN200688_c0_g1	34720_0:001aed	34720_0:001aed	44.211	95	44	3	513	250	364	456	2.27e-12	69.3
TRINITY_DN200687_c0_g1	143995_0:0017c7	143995_0:0017c7	32.932	249	143	7	328	1032	202	440	3.04e-32	127
TRINITY_DN200652_c1_g1	104452_0:0004ac	104452_0:0004ac	34.314	102	63	1	3828	4121	182	283	3.83e-17	77.4
TRINITY_DN200611_c0_g1	7029_0:0078eb	7029_0:0078eb	36.893	103	63	2	340	35	338	439	3.52e-10	57.8
TRINITY_DN200686_c0_g1	110193_0:000897	110193_0:000897	24.312	218	160	4	654	7	69	283	8.4e-10	59.7
TRINITY_DN200689_c0_g1	7536_0:003b77	7536_0:003b77	23.547	344	214	11	465	1412	1112	1434	2.28e-12	72
TRINITY_DN200681_c0_g1	29058_0:00274c	29058_0:00274c	70.629	143	41	1	148	576	1	142	3.18e-66	206
TRINITY_DN200602_c0_g1	7370_0:002d5c	7370_0:002d5c	94.203	69	4	0	585	379	22	90	1.54e-35	135
TRINITY_DN200633_c0_g1	39758_0:002ad3	39758_0:002ad3	27.488	211	136	7	665	69	426	631	1.21e-15	78.6
TRINITY_DN228610_c0_g1	69820_0:000a29	69820_0:000a29	100	19	0	0	375	319	564	582	1.23e-06	47.8
TRINITY_DN228683_c0_g1	69820_0:000b2d	69820_0:000b2d	36.923	65	39	2	196	2	471	533	1.09e-07	50.1
TRINITY_DN220063_c0_g1	125945_0:000146	125945_0:000146	50.602	83	32	1	106	327	27	109	7.89e-20	83.6
TRINITY_DN216999_c0_g1	34740_0:001127	34740_0:001127	36.471	85	53	1	262	11	669	753	3.47e-12	48.1
TRINITY_DN216945_c0_g1	13037_0:0006fe	13037_0:0006fe	37.815	119	66	5	18	356	72	188	7.11e-14	67.4
TRINITY_DN225505_c0_g1	34740_0:0027e4	34740_0:0027e4	73.529	34	9	0	3	104	468	501	7.9e-12	62.8
TRINITY_DN225531_c0_g1	219809_0:0025e9	219809_0:0025e9	36.923	130	82	0	3	392	305	434	6.29e-23	94.4
TRINITY_DN225515_c0_g1	51655_0:0017a5	51655_0:0017a5	50	126	61	2	6	377	348	473	1.41e-33	124
TRINITY_DN209201_c0_g1	29058_0:0032dc	29058_0:0032dc	71.739	46	8	1	2	139	246	286	1.84e-13	67
TRINITY_DN216611_c0_g1	64459_0:000d82	64459_0:000d82	54.545	55	21	2	241	393	289	343	2.62e-10	58.2
TRINITY_DN217160_c0_g1	69820_0:0001a3	69820_0:0001a3	80.537	149	29	0	449	3	190	338	8.47e-81	250
TRINITY_DN217199_c0_g1	29058_0:001faa	29058_0:001faa	96.296	27	1	0	83	3	339	365	1.11e-09	55.1
TRINITY_DN211920_c0_g1	568069_0:003013	568069_0:003013	43.21	162	90	2	486	1	491	650	5.39e-39	147
TRINITY_DN211994_c0_g1	133901_0:000362	133901_0:000362	75	48	12	0	146	3	91	138	8.26e-19	80.5
TRINITY_DN211927_c0_g1	7029_0:007f68	7029_0:007f68	45.714	70	37	1	210	1	26	94	3.03e-18	74.7
TRINITY_DN211952_c0_g1	34740_0:002ced	34740_0:002ced	82.143	28	5	0	85	2	136	163	2.41e-10	57.8
TRINITY_DN211960_c0_g1	378494_0:000bc6	378494_0:000bc6	42.222	45	21	1	218	99	742	786	5.8e-06	43.5
TRINITY_DN211944_c0_g1	7130_0:003495	7130_0:003495	40.323	62	34	1	179	3	520	581	3.83e-09	55.1
TRINITY_DN211936_c0_g1	1218281_0:0033e7	1218281_0:0033e7	46.552	58	30	1	320	150	2	59	1.21e-07	50.4
TRINITY_DN214741_c0_g1	69820_0:0024d0	69820_0:0024d0	73.75	80	21	0	242	3	1086	1165	2.58e-37	133
TRINITY_DN214757_c0_g1	7029_0:001032	7029_0:001032	32.68	153	100	2	910	461	185	337	2.3e-14	76.6
TRINITY_DN214792_c0_g1	1049336_0:00164c	1049336_0:00164c	67.939	131	42	0	394	2	199	329	2.01e-64	210
TRINITY_DN214771_c0_g1	319348_0:002495	319348_0:002495	37.778	135	84	0	405	1	459	593	1e-10	59.7
TRINITY_DN214706_c0_g1	51655_0:002bb9	51655_0:002bb9	51.667	60	25	1	518	339	350	405	3.76e-13	68.9
TRINITY_DN220988_c0_g1	178035_0:0021ed	178035_0:0021ed	40.299	67	39	1	201	4	1	67	4.69e-10	57
TRINITY_DN220948_c0_g1	133901_0:000422	133901_0:000422	31.461	89	60	1	113	379	107	194	1.16e-08	53.1
TRINITY_DN205132_c0_g1	113334_0:0008ad	113334_0:0008ad	100	23	0	0	2	70	378	400	1.11e-08	54.7
TRINITY_DN205185_c0_g1	7539_0:002e3c	7539_0:002e3c	61.017	59	23	0	201	377	87	145	5.47e-18	77.4
TRINITY_DN205161_c0_g1	34740_0:002801	34740_0:002801	67.742	31	10	0	1376	1468	195	225	3.01e-06	51.6
TRINITY_DN208103_c0_g1	54969_0:003843	54969_0:003843	29.921	127	79	2	362	9	180	305	8.88e-09	53.9
TRINITY_DN208143_c0_g1	7029_0:000a42	7029_0:000a42	61.29	31	12	0	311	403	986	1016	1.75e-06	47.4
TRINITY_DN208156_c0_g1	6973_0:002e9c	6973_0:002e9c	67.5	80	26	0	456	217	647	726	7.64e-29	112
TRINITY_DN208151_c0_g1	64459_0:000063	64459_0:000063	44	50	28	0	532	383	486	535	4.75e-07	50.4
TRINITY_DN208148_c0_g1	29058_0:002af9	29058_0:002af9	84.615	26	4	0	877	800	60	85	3.92e-06	49.7
TRINITY_DN228746_c0_g1	123851_0:003668	123851_0:003668	50	36	18	0	56	163	172	207	1.42e-06	45.8
TRINITY_DN217607_c0_g1	307658_0:0003f7	307658_0:0003f7	56.25	96	37	1	1	288	123	213	7.11e-23	89.7
TRINITY_DN217622_c0_g1	29058_0:002e60	29058_0:002e60	82.143	28	5	0	3	86	1175	1202	2.05e-08	53.5
TRINITY_DN228295_c0_g1	93721_0:005dc8	93721_0:005dc8	44.531	128	64	2	442	62	902	1023	6.92e-28	109
TRINITY_DN205789_c0_g1	307658_0:000f5e	307658_0:000f5e	37.615	109	58	3	21	326	343	448	7.35e-11	58.9
TRINITY_DN205759_c0_g1	104452_0:0004ac	104452_0:0004ac	47.059	51	27	0	2	154	126	176	5.62e-10	54.7
TRINITY_DN205726_c0_g1	52612_0:00409e	52612_0:00409e	37.209	86	45	3	435	199	868	951	8.3e-08	55.1
TRINITY_DN205711_c0_g1	13249_0:0000f5	13249_0:0000f5	33.071	127	75	4	888	508	124	240	1.77e-11	66.2
TRINITY_DN226700_c0_g1	136037_0:0027ea	136037_0:0027ea	72.727	22	6	0	342	277	2578	2599	8.85e-06	44.7
TRINITY_DN204450_c0_g1	132113_0:0008b4	132113_0:0008b4	64.706	68	24	0	3	206	183	250	7.65e-27	102
TRINITY_DN204476_c0_g1	29058_0:0007a4	29058_0:0007a4	76.19	84	19	1	467	718	24	106	2.32e-38	136
TRINITY_DN204448_c0_g1	29058_0:000044	29058_0:000044	100	26	0	0	1500	1423	652	677	1.73e-08	59.3
TRINITY_DN204461_c0_g1	51655_0:002267	51655_0:002267	88.462	26	3	0	409	486	733	758	3.82e-09	56.2
TRINITY_DN204410_c0_g1	29058_0:002329	29058_0:002329	89.053	338	37	0	3	1016	149	486	0	593
TRINITY_DN208972_c0_g1	378494_0:000272	378494_0:000272	62.745	51	19	0	25	177	1	51	2.78e-14	67.4
TRINITY_DN203947_c0_g1	28612_0:000666	28612_0:000666	78.378	37	7	1	108	1	131	167	4.93e-09	60.5
TRINITY_DN203973_c0_g1	7029_0:0016eb	7029_0:0016eb	42.222	90	49	2	867	607	809	898	4.88e-33	71.2
TRINITY_DN203944_c0_g1	7029_0:0066a2	7029_0:0066a2	43.956	91	51	0	76	348	452	542	4.13e-17	77
TRINITY_DN203968_c0_g1	378494_0:0057b8	378494_0:0057b8	42.857	70	37	1	42	242	851	920	6.28e-11	57.8
TRINITY_DN202629_c0_g1	168631_0:0025c0	168631_0:0025c0	59.821	112	44	1	12	347	59	169	9.82e-39	135
TRINITY_DN202689_c0_g1	143995_0:00205e	143995_0:00205e	63.333	30	11	0	281	370	466	495	4.95e-07	48.5
TRINITY_DN202670_c0_g1	69820_0:001508	69820_0:001508	87.879	33	4	0	2	100	52	84	1.07e-10	65.9
TRINITY_DN224828_c0_g1	29058_0:002e60	29058_0:002e60	79.085	153	32	0	2	460	985	1137	1.17e-81	263
TRINITY_DN226506_c0_g1	29058_0:000adb	29058_0:000adb	59.677	62	22	1	1	177	787	848	2.74e-16	76.6
TRINITY_DN228041_c0_g1	67767_0:003e81	67767_0:003e81	35.366	82	42	3	7	222	284	364	2.96e-06	44.7
TRINITY_DN228012_c0_g1	29058_0:002682	29058_0:002682	91.304	23	2	0	1	69	311	333	1.08e-07	50.1
TRINITY_DN200527_c0_g1	319348_0:002a64	319348_0:002a64	63.158	76	27	1	207	434	1319	1393	6.72e-19	94
TRINITY_DN200564_c0_g1	51655_0:003c5b	51655_0:003c5b	60.55	218	84	2	648	1	49	266	9.97e-88	273
TRINITY_DN200516_c0_g1	29058_0:000921	29058_0:000921	71.174	562	161	1	108	1790	15	576	0	846
TRINITY_DN200554_c0_g1	286306_0:001f2b	286306_0:001f2b	63.248	234	83	2	429	1127	578	809	2.18e-88	293
TRINITY_DN200595_c0_g2	104452_0:0001bc	104452_0:0001bc	43.678	87	43	3	559	804	71	156	1.6e-10	63.9
TRINITY_DN200553_c0_g1	219809_0:002042	219809_0:002042	25.67	709	450	23	427	2448	1	667	5.26e-33	141
TRINITY_DN200508_c0_g1	69820_0:002442	69820_0:002442	56.122	294	126	2	89	964	1	293	7.11e-99	299
TRINITY_DN200556_c0_g1	6973_0:002e9c	6973_0:002e9c	46.479	355	185	3	878	1939	730	1080	1.69e-91	327
TRINITY_DN200517_c0_g1	51655_0:0006c5	51655_0:0006c5	29.524	105	66	1	288	578	329	433	6.72e-10	62.8
TRINITY_DN200511_c0_g1	7395_0:003ad6	7395_0:003ad6	32.544	169	101	6	2110	1610	1801	1958	6.41e-13	75.9
TRINITY_DN200546_c1_g1	1218281_0:0004be	1218281_0:0004be	59.504	121	47	1	3	359	6	126	7.14e-46	150
TRINITY_DN212548_c0_g1	69820_0:00271e	69820_0:00271e	66.304	92	31	0	136	411	452	543	2.84e-40	144
TRINITY_DN212579_c0_g1	7029_0:001e7f	7029_0:001e7f	25.714	140	92	3	1183	764	714	841	3.27e-12	47.4
TRINITY_DN212595_c0_g1	7160_0:0030d5	7160_0:0030d5	33.333	117	48	5	34	330	695	799	9.77e-06	45.1
TRINITY_DN212505_c0_g1	34740_0:0039ef	34740_0:0039ef	58.491	53	22	0	201	359	1676	1728	6.73e-15	70.9
TRINITY_DN218765_c0_g1	42026_0:00056b	42026_0:00056b	40.506	79	47	0	3	239	352	430	5.37e-13	63.9
TRINITY_DN218730_c0_g1	28612_0:0021ab	28612_0:0021ab	32.184	87	43	2	275	15	189	259	1.17e-10	45.4
TRINITY_DN218772_c0_g1	69820_0:002c1d	69820_0:002c1d	88.462	26	3	0	284	361	1	26	1.75e-07	49.7
TRINITY_DN218789_c0_g1	7029_0:0002ee	7029_0:0002ee	40.541	74	44	0	649	428	37	110	2.51e-11	65.5
TRINITY_DN218797_c0_g1	568069_0:001825	568069_0:001825	45.349	86	44	2	252	1	250	334	3.63e-15	70.1
TRINITY_DN201206_c0_g1	7200_0:002539	7200_0:002539	26.554	177	101	5	2576	2076	1000	1157	8.64e-06	52.4
TRINITY_DN201246_c0_g1	1049336_0:000c81	1049336_0:000c81	64.815	162	57	0	488	3	93	254	3.72e-68	213
TRINITY_DN201281_c0_g1	319348_0:00163d	319348_0:00163d	25.769	260	175	8	1147	392	2176	2425	3.88e-16	83.2
TRINITY_DN201211_c0_g1	108931_0:0004aa	108931_0:0004aa	31.348	319	206	5	887	1831	37	346	1.11e-35	147
TRINITY_DN201233_c0_g1	7397_0:003c29	7397_0:003c29	38.144	97	44	3	2148	2435	168	249	1.66e-08	60.8
TRINITY_DN201232_c0_g1	69820_0:00087c	69820_0:00087c	86.667	135	18	0	1	405	232	366	2.38e-80	258
TRINITY_DN201227_c0_g1	69820_0:000ba5	69820_0:000ba5	75.115	217	52	1	177	821	1	217	6.29e-121	352
TRINITY_DN201259_c0_g1	103372_0:0028ad	103372_0:0028ad	27.128	188	125	5	553	20	134	319	2.46e-12	67.4
TRINITY_DN223746_c0_g1	83485_0:0028ee	83485_0:0028ee	43.077	65	37	0	293	99	908	972	1.36e-10	60.8
TRINITY_DN216120_c0_g1	113334_0:00021c	113334_0:00021c	100	22	0	0	405	470	1120	1141	5.5e-06	47
TRINITY_DN216125_c0_g1	29058_0:0032d3	29058_0:0032d3	76.712	73	17	0	219	1	2	74	4.35e-33	122
TRINITY_DN208853_c0_g1	6973_0:0046b8	6973_0:0046b8	51.685	89	43	0	302	36	135	223	8.28e-31	110
TRINITY_DN208808_c0_g1	7130_0:0005b5	7130_0:0005b5	26.506	249	152	6	669	7	48	293	1.7e-10	61.6
TRINITY_DN208883_c0_g1	168631_0:002459	168631_0:002459	27.014	211	82	9	616	20	462	612	2.39e-06	48.9
TRINITY_DN208862_c0_g1	7397_0:0043f4	7397_0:0043f4	50.407	123	61	0	369	1	629	751	6.85e-25	99.8
TRINITY_DN223861_c0_g1	7029_0:000324	7029_0:000324	53.061	49	23	0	1	147	987	1035	2.41e-10	56.6
TRINITY_DN221550_c0_g1	286306_0:00361a	286306_0:00361a	58.667	75	30	1	224	3	532	606	2.52e-21	87.4
TRINITY_DN205377_c0_g1	7029_0:0066a2	7029_0:0066a2	51.02	147	66	3	3	440	910	1051	3.49e-45	158
TRINITY_DN205322_c0_g1	29030_0:00020d	29030_0:00020d	40.323	62	33	2	175	2	1	62	3.58e-07	48.9
TRINITY_DN205392_c0_g1	7397_0:000806	7397_0:000806	27.586	261	156	6	1200	460	919	1160	1.34e-13	75.5
TRINITY_DN205348_c0_g1	29058_0:003414	29058_0:003414	60	35	12	1	117	19	460	494	5.86e-06	47.4
TRINITY_DN205311_c0_g1	132113_0:00108c	132113_0:00108c	58.065	124	52	0	3	374	873	996	6.87e-34	125
TRINITY_DN204168_c0_g1	7029_0:0066a2	7029_0:0066a2	53.425	73	33	1	69	287	999	1070	1.68e-16	77.8
TRINITY_DN204103_c0_g1	64459_0:001a8f	64459_0:001a8f	42.4	250	138	3	38	775	39	286	1.6e-65	211
TRINITY_DN204192_c0_g1	51655_0:003c5b	51655_0:003c5b	60.185	108	43	0	325	2	10	117	1.02e-42	157
TRINITY_DN204145_c0_g1	69820_0:001c9a	69820_0:001c9a	60.714	28	11	0	31	114	52	79	5.14e-06	41.6
TRINITY_DN214022_c0_g1	1049336_0:0015fc	1049336_0:0015fc	36.111	72	44	2	4	216	494	564	1.68e-06	45.1
TRINITY_DN214010_c0_g1	69820_0:000b4f	69820_0:000b4f	100	24	0	0	72	1	58	81	3.6e-08	54.3
TRINITY_DN214089_c0_g1	83485_0:0028ee	83485_0:0028ee	49.074	108	51	2	324	4	480	584	6.19e-28	109
TRINITY_DN213223_c0_g1	7375_0:0002d3	7375_0:0002d3	48.98	98	46	1	3	296	95	188	4.16e-21	85.5
TRINITY_DN213281_c0_g1	6973_0:002e9c	6973_0:002e9c	71.111	90	26	0	3	272	963	1052	7.9e-42	147
TRINITY_DN213231_c0_g1	40932_0:004d6a	40932_0:004d6a	49.231	65	33	0	5	199	72	136	1.43e-26	66.2
TRINITY_DN213285_c0_g1	7029_0:005408	7029_0:005408	54.795	73	33	0	3	221	717	789	5.97e-21	85.9
TRINITY_DN213257_c0_g1	1049336_0:000130	1049336_0:000130	61.702	47	18	0	156	16	429	475	1.05e-11	60.1
TRINITY_DN213221_c0_g1	197043_0:000f79	197043_0:000f79	29.63	81	57	0	1	243	59	139	3.44e-07	48.5
TRINITY_DN203376_c0_g1	77166_0:0001d3	77166_0:0001d3	64	75	27	0	91	315	8	82	3.31e-27	99.8
TRINITY_DN203383_c0_g1	1629725_0:0016ee	1629725_0:0016ee	40	105	56	3	11	319	174	273	2.42e-18	81.3
TRINITY_DN203353_c0_g1	108931_0:0009f6	108931_0:0009f6	36.478	159	97	3	241	708	524	681	1.27e-28	115
TRINITY_DN203339_c0_g1	29058_0:003414	29058_0:003414	74.573	527	133	1	231	1811	1	526	0	856
TRINITY_DN203330_c0_g1	34740_0:003425	34740_0:003425	80.303	66	13	0	477	674	409	474	2.06e-29	116
TRINITY_DN205886_c0_g1	29058_0:00109f	29058_0:00109f	31.746	63	43	0	14	202	1547	1609	2.15e-09	53.1
TRINITY_DN211758_c0_g1	7130_0:00397d	7130_0:00397d	52.5	240	114	0	3	722	27	266	1.2e-95	289
TRINITY_DN219382_c0_g1	39758_0:000951	39758_0:000951	46.429	84	45	0	1	252	6	89	8.6e-19	78.2
TRINITY_DN219304_c0_g1	197043_0:007bc0	197043_0:007bc0	33.75	80	52	1	242	3	1372	1450	1.16e-11	60.1
TRINITY_DN207676_c0_g1	411798_0:000a15	411798_0:000a15	41.558	77	43	1	339	115	36	112	6.2e-12	63.5
TRINITY_DN207671_c0_g1	6973_0:0064c8	6973_0:0064c8	48.864	88	38	1	163	426	17	97	1.7e-13	67.8
TRINITY_DN210160_c0_g1	69820_0:000dd9	69820_0:000dd9	92.308	26	2	0	80	3	1478	1503	1.16e-07	51.2
TRINITY_DN213786_c0_g1	79782_0:003002	79782_0:003002	51.163	43	17	2	248	120	475	513	1.93e-06	41.2
TRINITY_DN213773_c0_g1	7130_0:003495	7130_0:003495	66.667	36	12	0	229	336	382	417	3.11e-08	51.6
TRINITY_DN213763_c0_g1	1049336_0:004a17	1049336_0:004a17	58.889	90	37	0	270	1	142	231	1.69e-31	115
TRINITY_DN213702_c0_g1	13037_0:003551	13037_0:003551	68.571	35	9	1	237	341	150	182	2.32e-08	52
TRINITY_DN210031_c0_g1	29058_0:00109f	29058_0:00109f	91.86	172	12	2	2	517	1644	1813	1.75e-100	326
TRINITY_DN210034_c0_g1	7029_0:005f3e	7029_0:005f3e	46.154	78	40	1	98	325	371	448	9.97e-12	61.6
TRINITY_DN225336_c0_g1	34740_0:00069f	34740_0:00069f	44.595	74	40	1	1	222	764	836	3.28e-12	61.2
TRINITY_DN225307_c0_g1	69820_0:002665	69820_0:002665	50	42	21	0	257	132	14	55	2.54e-12	46.6
TRINITY_DN204023_c0_g1	56086_0:001e68	56086_0:001e68	35	100	65	0	2	301	11	110	2.33e-13	66.6
TRINITY_DN215507_c0_g1	133901_0:000123	133901_0:000123	39.56	91	54	1	2	271	154	244	8.18e-13	66.2
TRINITY_DN204956_c0_g1	69820_0:00371c	69820_0:00371c	67.586	145	45	1	435	1	156	298	3.93e-68	212
TRINITY_DN204988_c0_g1	1049336_0:0001c5	1049336_0:0001c5	45.946	74	40	0	3	224	128	201	4.77e-13	67.4
TRINITY_DN216894_c0_g1	51655_0:004325	51655_0:004325	65.161	155	54	0	465	1	49	203	1.84e-68	211
TRINITY_DN216886_c0_g1	454923_0:002fe9	454923_0:002fe9	47.126	87	46	0	261	1	277	363	2.16e-19	82
TRINITY_DN204315_c0_g1	7029_0:00322e	7029_0:00322e	40.385	52	31	0	8	163	845	896	1.19e-06	46.2
TRINITY_DN204348_c0_g1	40932_0:001095	40932_0:001095	36.585	82	42	4	36	278	1120	1192	3.22e-06	45.1
TRINITY_DN208042_c0_g1	28588_0:002d0c	28588_0:002d0c	36.036	111	65	2	470	147	335	442	8.03e-09	56.2
TRINITY_DN208067_c0_g1	51655_0:00419b	51655_0:00419b	81.034	116	22	0	349	2	75	190	2.66e-64	197
TRINITY_DN208076_c0_g1	454923_0:001b79	454923_0:001b79	40.909	88	47	2	755	507	377	464	1.16e-09	60.1
TRINITY_DN208040_c0_g1	7394_0:0025a1	7394_0:0025a1	52.128	94	45	0	120	401	30	123	4.41e-32	120
TRINITY_DN214323_c0_g1	29058_0:000adb	29058_0:000adb	50	74	35	2	51	272	764	835	8.41e-11	58.2
TRINITY_DN214312_c0_g1	104688_0:002596	104688_0:002596	51.351	37	18	0	266	156	229	265	4.72e-07	47.4
TRINITY_DN214344_c0_g1	7029_0:004ad5	7029_0:004ad5	41.558	77	42	2	232	2	126	199	5.94e-09	52.8
TRINITY_DN227282_c0_g1	29058_0:0009ad	29058_0:0009ad	100	27	0	0	188	268	405	431	5.03e-09	52.8
TRINITY_DN209530_c0_g1	69820_0:000cc9	69820_0:000cc9	80.769	26	5	0	81	4	59	84	9.08e-08	51.6
TRINITY_DN209553_c0_g1	7029_0:0066a3	7029_0:0066a3	40.187	107	62	2	329	9	477	581	2.44e-24	74.7
TRINITY_DN222524_c0_g1	7029_0:0042b8	7029_0:0042b8	29.744	195	132	2	595	20	788	980	8.37e-15	74.3
TRINITY_DN222568_c0_g1	51655_0:003660	51655_0:003660	46.667	75	40	0	5	229	1	75	6.64e-19	80.5
TRINITY_DN214406_c0_g1	88501_0:002ef1	88501_0:002ef1	32.877	73	49	0	4	222	203	275	3.75e-09	54.3
TRINITY_DN214463_c0_g1	197043_0:00078b	197043_0:00078b	37.037	54	34	0	209	48	120	173	9.34e-07	45.8
TRINITY_DN214457_c0_g1	30023_0:00195d	30023_0:00195d	31.522	92	63	0	276	1	233	324	5.04e-06	44.7
TRINITY_DN220469_c0_g1	7425_0:001f47	7425_0:001f47	28.777	139	98	1	429	13	781	918	1.53e-09	57
TRINITY_DN218093_c0_g1	168631_0:002459	168631_0:002459	48.889	45	23	0	93	227	463	507	1.12e-07	50.4
TRINITY_DN221849_c0_g1	69820_0:000afd	69820_0:000afd	58.696	46	19	0	138	1	431	476	4.25e-11	60.8
TRINITY_DN213905_c0_g1	51655_0:003c5a	51655_0:003c5a	37.209	86	33	4	2	205	440	522	9.4e-07	45.4
TRINITY_DN213908_c0_g1	454923_0:001b79	454923_0:001b79	41.463	123	66	3	10	366	355	475	6.79e-21	88.2
TRINITY_DN224788_c0_g1	1218281_0:000243	1218281_0:000243	74.227	194	50	0	3	584	228	421	1.63e-104	311
TRINITY_DN222475_c0_g1	29058_0:000bb1	29058_0:000bb1	69.444	36	11	0	300	193	72	107	9.06e-08	49.7
TRINITY_DN222457_c0_g1	69820_0:002789	69820_0:002789	66.667	60	16	1	2	169	249	308	8.23e-21	85.9
TRINITY_DN222428_c0_g1	13037_0:0012bb	13037_0:0012bb	100	27	0	0	666	586	691	717	3.93e-08	54.7
TRINITY_DN201363_c0_g1	69820_0:002ff7	69820_0:002ff7	70.455	88	26	0	118	381	25	112	5.96e-40	141
TRINITY_DN201366_c0_g1	7029_0:00757d	7029_0:00757d	30.46	174	114	4	552	37	41	209	1.01e-10	65.1
TRINITY_DN201390_c0_g1	7274_0:000101	7274_0:000101	34.066	91	55	1	254	526	31	116	1.51e-08	54.7
TRINITY_DN201395_c0_g1	7029_0:002a48	7029_0:002a48	26.651	424	211	8	1979	3226	121	452	3.59e-42	162
TRINITY_DN201369_c0_g1	6973_0:005c42	6973_0:005c42	34.066	91	59	1	41	310	362	452	9.81e-08	49.7
TRINITY_DN201330_c0_g1	166361_0:0036e3	166361_0:0036e3	29.139	453	312	4	853	2202	6	452	1.81e-62	220
TRINITY_DN201348_c0_g1	28612_0:005235	28612_0:005235	29.358	218	128	10	1985	1353	29	227	6.47e-12	70.1
TRINITY_DN213530_c0_g1	1049336_0:004937	1049336_0:004937	80.682	88	16	1	2	265	344	430	1.51e-28	108
TRINITY_DN213508_c0_g1	51655_0:003c7b	51655_0:003c7b	42.857	63	35	1	3	191	270	331	1.11e-09	54.3
TRINITY_DN221067_c0_g1	108931_0:0009f6	108931_0:0009f6	35.088	114	69	3	3	338	614	724	8.84e-13	65.1
TRINITY_DN221039_c1_g1	29058_0:001ebc	29058_0:001ebc	65.079	126	44	0	4	381	165	290	1.28e-55	181
TRINITY_DN221006_c0_g1	69820_0:002310	69820_0:002310	80.645	31	6	0	93	1	199	229	1.82e-09	56.2
TRINITY_DN221004_c0_g1	34740_0:0011f8	34740_0:0011f8	59.016	61	25	0	86	268	1287	1347	3.83e-17	77.8
TRINITY_DN221062_c0_g1	34740_0:00491f	34740_0:00491f	41.304	138	72	3	409	14	795	929	5.88e-16	74.7
TRINITY_DN205982_c0_g1	454923_0:002f18	454923_0:002f18	60.241	83	31	2	251	3	37	117	4.13e-25	94
TRINITY_DN205988_c0_g1	307658_0:000f5e	307658_0:000f5e	100	117	0	0	365	15	580	696	2.41e-74	240
TRINITY_DN205974_c0_g1	7029_0:0020e3	7029_0:0020e3	54.651	86	37	1	418	675	474	557	4.44e-21	96.3
TRINITY_DN205967_c0_g1	6973_0:005b84	6973_0:005b84	35.849	106	67	1	5	319	107	212	9.9e-14	67
TRINITY_DN217280_c0_g1	77166_0:000d31	77166_0:000d31	47.541	61	27	2	216	383	1084	1144	4.61e-10	57.8
TRINITY_DN217228_c0_g1	7130_0:003495	7130_0:003495	52.83	106	50	0	8	325	270	375	2.3e-34	125
TRINITY_DN228860_c0_g1	6973_0:0013e8	6973_0:0013e8	84.507	71	11	0	7	219	918	988	1.58e-37	133
TRINITY_DN209626_c0_g1	7130_0:003495	7130_0:003495	33.846	65	43	0	327	133	318	382	3.04e-08	53.5
TRINITY_DN209652_c0_g1	69820_0:000fa5	69820_0:000fa5	78.182	110	24	0	414	85	404	513	4.76e-42	146
TRINITY_DN209612_c0_g1	29058_0:000c01	29058_0:000c01	88.462	26	3	0	2	79	18	43	7.86e-08	52
TRINITY_DN209689_c0_g1	217634_0:00191d	217634_0:00191d	62.222	90	34	0	275	6	315	404	7.42e-35	125
TRINITY_DN209620_c0_g1	378494_0:0069aa	378494_0:0069aa	32.927	82	54	1	3	245	12	93	1.35e-09	54.3
TRINITY_DN217938_c0_g1	1049336_0:0047d0	1049336_0:0047d0	47.328	131	69	0	395	3	257	387	3.17e-35	128
TRINITY_DN217933_c0_g1	29058_0:00186e	29058_0:00186e	91.304	23	2	0	341	409	1005	1027	7.98e-07	48.5
TRINITY_DN217910_c0_g1	69820_0:001434	69820_0:001434	78.571	28	6	0	1	84	318	345	5.33e-08	51.6
TRINITY_DN217982_c0_g1	54969_0:003835	54969_0:003835	38.824	85	42	5	98	325	671	754	1.12e-09	55.8
TRINITY_DN227705_c0_g1	7394_0:0002d1	7394_0:0002d1	70.37	27	8	0	303	383	1060	1086	6.71e-07	48.5
TRINITY_DN221192_c0_g1	93721_0:005dc8	93721_0:005dc8	30.435	92	64	0	183	458	1162	1253	4.9e-10	58.5
TRINITY_DN211610_c0_g1	69820_0:003c4c	69820_0:003c4c	37.931	116	63	2	16	351	135	245	2.48e-16	77.4
TRINITY_DN211661_c0_g1	67767_0:001188	67767_0:001188	47.287	129	66	1	381	1	701	829	4.04e-35	129
TRINITY_DN226180_c0_g1	39758_0:002059	39758_0:002059	88.889	27	3	0	381	301	867	893	7.94e-11	59.7
TRINITY_DN226188_c0_g1	29058_0:002317	29058_0:002317	86.957	23	3	0	3	71	62	84	1.66e-06	46.2
TRINITY_DN225059_c0_g1	69820_0:001b4d	69820_0:001b4d	84	25	4	0	2	76	94	118	1.06e-06	48.9
TRINITY_DN225009_c0_g1	29058_0:000004	29058_0:000004	83.333	30	3	1	3	92	1190	1217	2.43e-08	52
TRINITY_DN215069_c0_g1	7029_0:002ad8	7029_0:002ad8	60.377	53	21	0	2	160	134	186	3.44e-14	70.1
TRINITY_DN215095_c0_g1	7394_0:0025a1	7394_0:0025a1	43.802	121	56	2	371	45	218	338	5.23e-25	100
TRINITY_DN215016_c0_g1	7460_0:0028fc	7460_0:0028fc	51.852	81	39	0	2	244	48	128	1.78e-15	69.7
TRINITY_DN215092_c0_g1	454923_0:001b79	454923_0:001b79	44.068	59	32	1	408	581	402	460	2e-11	47
TRINITY_DN215022_c0_g1	680683_0:00094d	680683_0:00094d	83.333	30	5	0	273	184	98	127	2.38e-10	56.6
TRINITY_DN215077_c0_g1	93721_0:005dc8	93721_0:005dc8	35.616	73	47	0	111	329	794	866	5.75e-10	56.6
TRINITY_DN210279_c0_g1	74869_0:003068	74869_0:003068	34.091	88	56	2	11	274	189	274	2.27e-08	51.2
TRINITY_DN60224_c1_g1	69820_0:0036f5	69820_0:0036f5	84.396	455	71	0	1633	269	824	1278	0	800
TRINITY_DN60224_c8_g1	6973_0:0062e7	6973_0:0062e7	36.62	71	41	1	2195	1983	218	284	1.11e-07	58.2
TRINITY_DN60217_c2_g1	108931_0:00004e	108931_0:00004e	31.169	154	101	3	1752	2204	212	363	1.57e-16	87
TRINITY_DN60217_c3_g1	29058_0:001fdf	29058_0:001fdf	72.957	514	135	2	5751	4210	2	511	0	764
TRINITY_DN60273_c0_g1	69820_0:002540	69820_0:002540	79.255	564	114	2	1754	69	1	563	0	933
TRINITY_DN60250_c0_g1	7029_0:000324	7029_0:000324	25.877	228	138	7	738	1403	35	237	1.05e-15	83.6
TRINITY_DN60222_c1_g4	34740_0:002ced	34740_0:002ced	30.292	274	163	7	2013	1210	50	301	1.29e-27	122
TRINITY_DN60249_c0_g1	315563_0:00052e	315563_0:00052e	25.143	175	122	3	848	1363	1476	1644	3.11e-13	75.9
TRINITY_DN60291_c3_g1	34740_0:003b90	34740_0:003b90	42.105	57	29	1	220	50	962	1014	2.69e-07	53.5
TRINITY_DN60291_c3_g2	34740_0:003b90	34740_0:003b90	42.254	142	78	1	428	3	938	1075	6.34e-30	117
TRINITY_DN60291_c5_g1	7029_0:0020e3	7029_0:0020e3	38.411	151	90	2	821	1273	159	306	1.18e-37	102
TRINITY_DN60226_c2_g1	136037_0:001d5a	136037_0:001d5a	30.736	231	122	5	804	118	262	456	5.46e-17	82
TRINITY_DN60248_c0_g1	54969_0:003843	54969_0:003843	25.926	189	122	6	939	1493	34	208	3.04e-10	65.9
TRINITY_DN60232_c3_g1	7029_0:000159	7029_0:000159	47.368	57	29	1	174	4	713	768	3.87e-07	46.6
TRINITY_DN60232_c6_g1	34740_0:000ff2	34740_0:000ff2	57.576	33	14	0	771	869	1019	1051	2.54e-10	46.2
TRINITY_DN60232_c10_g3	34740_0:004cac	34740_0:004cac	40.449	89	52	1	270	4	322	409	3.26e-12	70.5
TRINITY_DN60232_c10_g5	34740_0:00134c	34740_0:00134c	37.736	53	33	0	166	8	28	80	4.06e-07	46.6
TRINITY_DN60232_c10_g2	34740_0:004cac	34740_0:004cac	44.156	77	41	1	239	15	328	404	3.57e-13	64.3
TRINITY_DN60299_c1_g2	34740_0:001e22	34740_0:001e22	41.27	63	37	0	479	291	126	188	1.4e-07	53.1
TRINITY_DN60299_c1_g3	34740_0:001e22	34740_0:001e22	37.5	64	40	0	304	113	133	196	3.69e-06	49.7
TRINITY_DN60298_c2_g1	40932_0:003e1c	40932_0:003e1c	29.245	212	129	3	1094	1696	358	559	3.33e-17	88.2
TRINITY_DN60262_c2_g1	6973_0:005006	6973_0:005006	28.369	141	75	4	1303	890	325	442	4.84e-07	55.5
TRINITY_DN60284_c4_g1	43041_0:001819	43041_0:001819	76.923	26	6	0	238	315	771	796	2.33e-07	48.9
TRINITY_DN60240_c0_g1	7029_0:001b72	7029_0:001b72	37.342	158	83	6	1865	2335	139	281	6e-22	99.4
TRINITY_DN60233_c4_g2	7029_0:001e7f	7029_0:001e7f	30.06	336	205	8	2085	3065	687	1001	8.66e-38	124
TRINITY_DN60201_c3_g3	39758_0:002059	39758_0:002059	27.778	216	151	1	1985	2617	149	364	5.69e-19	95.9
TRINITY_DN60261_c0_g1	39758_0:002687	39758_0:002687	27.143	210	131	7	2154	1540	438	630	3.72e-11	70.9
TRINITY_DN60261_c1_g1	680683_0:002329	680683_0:002329	29.736	417	259	14	3355	2174	1271	1676	6.45e-36	150
TRINITY_DN60256_c2_g1	103372_0:0028ad	103372_0:0028ad	37.391	115	72	0	4660	5004	190	304	4.02e-12	72.4
TRINITY_DN60283_c3_g2	7029_0:002a48	7029_0:002a48	35.736	333	199	8	171	1160	118	438	7.33e-50	185
TRINITY_DN60294_c0_g1	7029_0:0066a3	7029_0:0066a3	33.247	385	244	7	1595	2731	392	769	3.49e-71	192
TRINITY_DN60285_c0_g1	7397_0:003abb	7397_0:003abb	24.528	159	91	4	1570	1962	219	376	4.15e-07	55.8
TRINITY_DN60208_c0_g1	28588_0:002d0c	28588_0:002d0c	38	100	56	1	827	528	426	519	2.8e-14	74.7
TRINITY_DN60286_c0_g1	69820_0:001ab0	69820_0:001ab0	95.179	643	31	0	3678	1750	1	643	0	1283
TRINITY_DN60225_c0_g1	7394_0:0025a1	7394_0:0025a1	49.789	474	235	2	2819	1407	28	501	1.88e-162	515
TRINITY_DN60259_c0_g1	7213_0:002f33	7213_0:002f33	27.407	270	156	11	1702	929	732	973	1.99e-10	66.6
TRINITY_DN60260_c9_g1	69820_0:00269d	69820_0:00269d	57.143	112	48	0	651	316	137	248	1.55e-38	140
TRINITY_DN60287_c6_g1	7176_0:003860	7176_0:003860	26.407	462	309	11	233	1585	24	465	5.84e-41	159
TRINITY_DN60287_c9_g1	69004_0:003262	69004_0:003262	22.737	453	319	9	1737	391	29	454	5.89e-24	107
TRINITY_DN60287_c12_g1	7394_0:0025a1	7394_0:0025a1	39.13	391	232	5	1333	173	109	497	1.22e-94	312
TRINITY_DN60268_c0_g1	143995_0:0015f3	143995_0:0015f3	28.74	254	164	11	1397	2140	5	247	1.2e-17	90.9
TRINITY_DN60216_c0_g1	103372_0:0028ad	103372_0:0028ad	39.048	105	63	1	6304	6618	155	258	4.51e-12	73.2
TRINITY_DN60258_c0_g1	66420_0:002165	66420_0:002165	32.714	538	338	9	2675	1098	16	541	8.61e-98	322
TRINITY_DN44941_c0_g1	1218281_0:00043e	1218281_0:00043e	42.222	90	48	3	526	266	204	292	5.59e-12	67.8
TRINITY_DN44931_c0_g1	69820_0:000b2d	69820_0:000b2d	83.333	60	10	0	22	201	497	556	9.46e-30	110
TRINITY_DN44947_c0_g1	69820_0:002aeb	69820_0:002aeb	83.582	67	11	0	3	203	429	495	2.39e-37	130
TRINITY_DN44964_c0_g1	597456_0:0021de	597456_0:0021de	35.461	282	159	4	1873	1070	691	963	7.12e-31	136
TRINITY_DN44955_c0_g2	7130_0:003495	7130_0:003495	31.847	157	87	5	2	424	470	622	5.39e-15	72.4
TRINITY_DN44955_c0_g3	7130_0:003495	7130_0:003495	38.71	62	38	0	31	216	544	605	6.12e-08	49.3
TRINITY_DN44938_c0_g1	456900_0:000348	456900_0:000348	54.412	68	31	0	330	127	1	68	5.49e-17	82.4
TRINITY_DN44912_c0_g1	69820_0:002ff7	69820_0:002ff7	74.737	95	24	0	287	3	274	368	1.5e-44	151
TRINITY_DN44912_c0_g2	69820_0:002ff7	69820_0:002ff7	75.298	336	83	0	1010	3	77	412	0	539
TRINITY_DN44905_c0_g1	1218281_0:00043e	1218281_0:00043e	33.051	118	76	2	473	120	220	334	9.84e-13	67.4
TRINITY_DN44988_c0_g1	104452_0:0001bc	104452_0:0001bc	47.826	46	24	0	542	679	84	129	7.04e-07	52.4
TRINITY_DN44973_c0_g1	7029_0:00781d	7029_0:00781d	58.744	223	91	1	37	702	670	892	3.62e-72	240
TRINITY_DN44986_c0_g1	93721_0:005dc8	93721_0:005dc8	39.796	98	58	1	617	327	888	985	3.43e-25	80.1
TRINITY_DN44918_c1_g1	7004_0:0018cf	7004_0:0018cf	51.412	177	85	1	948	418	1	176	5.28e-40	163
TRINITY_DN44918_c2_g1	7394_0:00079c	7394_0:00079c	30.196	255	137	14	457	1200	114	334	9.01e-06	50.1
TRINITY_DN20582_c0_g1	286706_0:000a76	286706_0:000a76	79.31	29	6	0	2	88	466	494	7.57e-11	58.9
TRINITY_DN20596_c0_g1	93721_0:00517d	93721_0:00517d	31.683	101	68	1	307	5	109	208	3.58e-12	61.6
TRINITY_DN20536_c0_g1	315563_0:002c69	315563_0:002c69	45	40	22	0	275	156	804	843	2.46e-07	48.1
TRINITY_DN20514_c0_g1	38123_0:002727	38123_0:002727	92	25	2	0	7	81	117	141	3.48e-09	51.6
TRINITY_DN20579_c0_g1	568069_0:003876	568069_0:003876	82.143	28	4	1	86	3	407	433	9.52e-08	53.9
TRINITY_DN38056_c0_g1	29058_0:003416	29058_0:003416	85.821	134	19	0	402	1	1	134	1.99e-75	244
TRINITY_DN38013_c0_g1	29058_0:001f58	29058_0:001f58	93.199	544	37	0	449	2080	1	544	0	1025
TRINITY_DN38019_c0_g1	39758_0:004c96	39758_0:004c96	53.659	246	114	0	1427	2164	585	830	1.25e-79	273
TRINITY_DN38030_c0_g1	69820_0:003d3e	69820_0:003d3e	76.562	128	30	0	6	389	71	198	5.8e-72	215
TRINITY_DN38063_c0_g1	64459_0:000330	64459_0:000330	70.833	72	20	1	273	61	237	308	5.88e-26	100
TRINITY_DN38010_c0_g1	42026_0:00056b	42026_0:00056b	36.744	215	134	2	92	733	309	522	1.17e-34	131
TRINITY_DN38042_c1_g1	132113_0:003a9e	132113_0:003a9e	38.667	75	45	1	8	229	116	190	8.43e-12	61.6
TRINITY_DN38015_c0_g1	7130_0:003495	7130_0:003495	52.703	74	34	1	86	304	516	589	4.4e-20	86.3
TRINITY_DN72055_c0_g1	315563_0:001d40	315563_0:001d40	37.079	89	55	1	269	3	60	147	5.01e-10	58.5
TRINITY_DN72058_c0_g1	133901_0:0001f2	133901_0:0001f2	74.359	78	20	0	235	2	671	748	5.21e-35	126
TRINITY_DN72043_c0_g1	54969_0:002af2	54969_0:002af2	50	52	26	0	1	156	141	192	1.77e-09	53.5
TRINITY_DN72062_c0_g1	7395_0:000c68	7395_0:000c68	38.71	62	31	2	77	262	895	949	1.54e-06	45.8
TRINITY_DN49922_c2_g1	1218281_0:000133	1218281_0:000133	37.415	147	88	3	434	871	636	779	9.83e-11	65.1
TRINITY_DN49904_c0_g1	34740_0:000c49	34740_0:000c49	56.881	109	47	0	1440	1766	119	227	5.57e-31	127
TRINITY_DN49999_c0_g1	28588_0:002d0c	28588_0:002d0c	43.496	246	130	2	1066	338	283	522	1.13e-54	192
TRINITY_DN49976_c0_g1	29058_0:0007a3	29058_0:0007a3	75.862	29	7	0	351	265	49	77	1.24e-07	50.1
TRINITY_DN49926_c0_g1	143995_0:0015f3	143995_0:0015f3	31.641	256	167	4	906	1661	3	254	1.91e-29	128
TRINITY_DN49995_c0_g1	7167_0:0013c3	7167_0:0013c3	31.839	223	138	7	1305	652	96	309	2.28e-20	97.1
TRINITY_DN49929_c1_g1	7130_0:003495	7130_0:003495	45.378	119	63	1	897	541	392	508	5.53e-33	101
TRINITY_DN49929_c3_g1	29058_0:000adb	29058_0:000adb	58.036	112	34	1	895	599	824	935	7.74e-34	133
TRINITY_DN49992_c0_g1	7394_0:0025a1	7394_0:0025a1	44.513	483	258	6	3359	1929	28	506	8.94e-119	404
TRINITY_DN49958_c0_g1	34740_0:001e22	34740_0:001e22	65.116	43	15	0	680	808	119	161	6.78e-12	67
TRINITY_DN49956_c0_g1	34740_0:00245c	34740_0:00245c	60.274	73	29	0	6	224	664	736	4.54e-25	97.8
TRINITY_DN49961_c0_g1	197043_0:000f79	197043_0:000f79	37.647	85	53	0	26	280	55	139	5.68e-16	71.2
TRINITY_DN75677_c0_g1	30023_0:003321	30023_0:003321	43.662	71	38	2	74	283	520	589	3.02e-14	68.2
TRINITY_DN75628_c0_g1	6973_0:0003ca	6973_0:0003ca	40	65	39	0	197	3	1500	1564	4.92e-09	52
TRINITY_DN75694_c0_g1	69820_0:000b2d	69820_0:000b2d	76.923	26	6	0	295	372	644	669	3.49e-06	46.2
TRINITY_DN75621_c0_g1	123851_0:000ee7	123851_0:000ee7	66.265	83	28	0	261	13	163	245	2.44e-34	119
TRINITY_DN58254_c0_g1	93721_0:005dc8	93721_0:005dc8	27.429	350	224	10	22	1002	1070	1412	4.36e-33	137
TRINITY_DN58296_c0_g1	319348_0:000054	319348_0:000054	25.272	368	239	10	1193	132	1468	1813	1.01e-08	60.8
TRINITY_DN58238_c0_g1	34740_0:002801	34740_0:002801	54.545	55	25	0	308	472	193	247	4.61e-13	73.9
TRINITY_DN58232_c0_g1	104452_0:002cd6	104452_0:002cd6	34.051	511	256	14	5609	4134	468	916	2.73e-69	259
TRINITY_DN58237_c0_g1	104452_0:003eb3	104452_0:003eb3	42.169	83	47	1	890	1135	6	88	1.8e-20	61.2
TRINITY_DN58287_c0_g1	1218281_0:000726	1218281_0:000726	32.558	344	185	6	329	1351	55	354	4.34e-35	140
TRINITY_DN58211_c0_g1	144034_0:00279c	144034_0:00279c	32.039	103	67	2	3173	2865	827	926	9.12e-07	55.5
TRINITY_DN58297_c0_g1	568069_0:00003c	568069_0:00003c	32.71	107	61	3	551	264	987	1093	4.08e-06	51.2
TRINITY_DN58279_c0_g1	112268_0:002302	112268_0:002302	39.241	79	41	1	850	635	31	109	7.4e-08	58.2
TRINITY_DN58277_c1_g1	156304_0:001d18	156304_0:001d18	42.138	159	91	1	294	770	4	161	1.68e-34	137
TRINITY_DN58206_c0_g1	104452_0:0036e5	104452_0:0036e5	67.901	162	38	2	644	1129	11	158	2e-65	219
TRINITY_DN58201_c0_g1	29058_0:0010e9	29058_0:0010e9	81.818	242	43	1	1432	2157	1	241	6.14e-137	407
TRINITY_DN58252_c0_g1	69319_0:0021fa	69319_0:0021fa	69.672	122	36	1	105	467	1	122	9.45e-49	184
TRINITY_DN58294_c0_g1	29058_0:00251f	29058_0:00251f	82.383	193	34	0	2	580	1415	1607	1.24e-113	357
TRINITY_DN58294_c1_g1	69820_0:002e05	69820_0:002e05	75.732	239	57	1	714	1	102	340	2.68e-123	384
TRINITY_DN58294_c2_g1	29058_0:002520	29058_0:002520	51.793	251	110	2	854	114	280	523	1.15e-82	259
TRINITY_DN58283_c2_g1	88501_0:002b98	88501_0:002b98	38.926	298	158	8	487	1341	1	287	3.72e-38	157
TRINITY_DN58285_c0_g2	568069_0:00003c	568069_0:00003c	52.273	44	21	0	268	399	1050	1093	3.36e-06	47
TRINITY_DN58285_c1_g4	34740_0:0011f8	34740_0:0011f8	56.364	55	21	2	161	3	1331	1384	1.02e-11	60.5
TRINITY_DN58295_c0_g1	307491_0:000935	307491_0:000935	28.74	254	129	15	9230	8589	54	295	1.85e-07	59.7
TRINITY_DN70239_c0_g1	222816_0:00196f	222816_0:00196f	38.571	70	42	1	66	272	46	115	3.89e-07	47.8
TRINITY_DN35027_c0_g1	69820_0:000bb5	69820_0:000bb5	88.462	26	3	0	246	169	123	148	9.4e-10	54.7
TRINITY_DN35013_c0_g1	29058_0:000c05	29058_0:000c05	100	28	0	0	249	166	60	87	1.68e-11	59.7
TRINITY_DN35034_c0_g1	69820_0:00253d	69820_0:00253d	70.588	34	10	0	357	458	64	97	4.21e-07	49.7
TRINITY_DN35091_c0_g1	7130_0:00148a	7130_0:00148a	69.697	33	10	0	521	423	164	196	2.03e-07	50.4
TRINITY_DN35092_c0_g1	113334_0:003c68	113334_0:003c68	86.667	30	4	0	334	245	254	283	3.46e-09	54.3
TRINITY_DN35019_c0_g1	1049336_0:0046a8	1049336_0:0046a8	52.83	53	24	1	311	466	17	69	9.3e-09	54.7
TRINITY_DN35000_c0_g1	69820_0:002885	69820_0:002885	80	25	5	0	413	487	1038	1062	1.48e-06	48.5
TRINITY_DN35079_c1_g1	64838_0:0027bf	64838_0:0027bf	52.632	247	101	4	468	1181	546	785	4.96e-72	244
TRINITY_DN35094_c1_g1	88501_0:000ce4	88501_0:000ce4	22.373	295	201	9	2074	1247	1668	1953	2.11e-06	54.3
TRINITY_DN35077_c0_g1	29058_0:00251e	29058_0:00251e	63.922	255	61	1	324	995	120	374	1.17e-112	338
TRINITY_DN94062_c0_g1	7029_0:001e7f	7029_0:001e7f	32.787	61	41	0	55	237	808	868	1.98e-06	45.8
TRINITY_DN94098_c0_g1	83485_0:0005b9	83485_0:0005b9	32.911	79	49	2	2	232	1242	1318	7.43e-08	48.9
TRINITY_DN94089_c0_g1	6973_0:001cef	6973_0:001cef	71.91	89	24	1	264	1	602	690	4.67e-36	129
TRINITY_DN94044_c0_g1	56086_0:0010ee	56086_0:0010ee	31.633	98	39	2	235	26	37	134	1.32e-08	51.2
TRINITY_DN94015_c0_g1	104452_0:0032d7	104452_0:0032d7	51.724	58	25	1	189	25	399	456	9.43e-09	54.7
TRINITY_DN90096_c0_g1	29058_0:001e25	29058_0:001e25	76.667	60	14	0	1	180	325	384	2.13e-44	102
TRINITY_DN90032_c0_g1	7130_0:003495	7130_0:003495	53.226	310	145	0	930	1	271	580	4.54e-122	364
TRINITY_DN27767_c0_g1	40932_0:0035bd	40932_0:0035bd	54.733	243	101	2	1167	460	512	752	1.71e-84	278
TRINITY_DN27787_c0_g1	104688_0:001ead	104688_0:001ead	37.662	231	122	7	141	773	260	488	1.59e-35	139
TRINITY_DN27780_c1_g1	13686_0:0008f2	13686_0:0008f2	31.522	184	105	8	531	1052	95	267	5.18e-19	74.3
TRINITY_DN27798_c2_g1	30023_0:0000fd	30023_0:0000fd	29.825	570	354	18	7	1656	416	959	4.08e-64	232
TRINITY_DN27737_c0_g1	29058_0:000390	29058_0:000390	39.583	96	6	1	2	289	32	75	3.22e-11	59.3
TRINITY_DN27705_c0_g1	1218281_0:002dbd	1218281_0:002dbd	38.235	136	80	1	1	396	261	396	1.76e-23	96.3
TRINITY_DN27783_c0_g1	7004_0:002f1c	7004_0:002f1c	28.873	426	229	15	174	1412	18	382	9.95e-39	154
TRINITY_DN27742_c0_g1	6973_0:00685d	6973_0:00685d	40.244	82	49	0	146	391	425	506	1.04e-11	64.3
TRINITY_DN74975_c0_g1	29058_0:00108b	29058_0:00108b	75.207	121	30	0	4	366	376	496	9.95e-58	193
TRINITY_DN74925_c0_g1	1049336_0:000084	1049336_0:000084	57.317	82	35	0	1	246	73	154	1.61e-25	99.4
TRINITY_DN73948_c0_g1	34740_0:0011f8	34740_0:0011f8	63.158	38	14	0	218	105	1290	1327	1.21e-16	55.1
TRINITY_DN11730_c0_g1	7375_0:002bf5	7375_0:002bf5	35.599	309	185	7	1283	2188	49	350	2.72e-45	171
TRINITY_DN11788_c0_g1	456900_0:002603	456900_0:002603	25.698	179	113	5	2405	1881	3	165	1.72e-06	54.3
TRINITY_DN11763_c0_g1	7029_0:000a42	7029_0:000a42	41.791	67	38	1	123	323	894	959	1.42e-12	52.8
TRINITY_DN11771_c0_g1	168631_0:0003f3	168631_0:0003f3	85.294	34	5	0	104	3	19	52	4.85e-12	61.6
TRINITY_DN11709_c0_g1	7029_0:0064af	7029_0:0064af	31.818	110	69	2	2911	2600	250	359	4.39e-10	65.1
TRINITY_DN74682_c0_g1	123851_0:00487c	123851_0:00487c	39.286	56	34	0	79	246	4	59	4.86e-06	42
TRINITY_DN74675_c0_g1	7130_0:003495	7130_0:003495	45	60	33	0	457	278	475	534	7.59e-13	67
TRINITY_DN74626_c0_g1	113334_0:0029a8	113334_0:0029a8	90.909	33	3	0	101	3	93	125	1.1e-12	66.2
TRINITY_DN14767_c0_g1	34740_0:001e22	34740_0:001e22	72.131	61	17	0	247	429	105	165	1.1e-23	97.1
TRINITY_DN14763_c0_g1	7395_0:000bef	7395_0:000bef	56.098	123	54	0	72	440	125	247	1.63e-44	156
TRINITY_DN14709_c0_g1	7130_0:000ee0	7130_0:000ee0	80	25	5	0	375	449	49	73	3.15e-06	46.6
TRINITY_DN14776_c0_g1	74873_0:002f1f	74873_0:002f1f	100	28	0	0	748	665	502	529	1.14e-12	68.9
TRINITY_DN14747_c0_g1	133901_0:001e0b	133901_0:001e0b	35.075	134	82	2	413	18	23	153	2.09e-16	75.9
TRINITY_DN14759_c0_g1	535359_0:001f62	535359_0:001f62	35.11	319	179	9	467	1390	679	980	4.58e-46	176
TRINITY_DN8999_c0_g1	34740_0:001e22	34740_0:001e22	70	60	18	0	240	61	136	195	3.16e-20	83.6
TRINITY_DN45541_c0_g1	69820_0:0020db	69820_0:0020db	90	30	3	0	172	261	191	220	4.46e-19	61.2
TRINITY_DN45572_c0_g1	7200_0:0022ed	7200_0:0022ed	41.584	202	114	3	972	376	11	211	1.75e-35	146
TRINITY_DN45525_c0_g1	34740_0:002801	34740_0:002801	33.871	124	80	1	317	682	57	180	3.71e-12	67.8
TRINITY_DN45570_c0_g1	121845_0:000dc9	121845_0:000dc9	23.819	508	348	11	901	2349	3	496	1.6e-38	152
TRINITY_DN45589_c0_g1	79782_0:003002	79782_0:003002	60	40	16	0	175	56	466	505	2.17e-07	52.8
TRINITY_DN45521_c0_g1	113334_0:002d4e	113334_0:002d4e	92.593	27	2	0	1252	1172	62	88	2.5e-09	58.5
TRINITY_DN45552_c1_g1	88501_0:002ef1	88501_0:002ef1	31	200	128	5	833	1429	116	306	4.47e-17	88.2
TRINITY_DN45501_c0_g1	143995_0:00179a	143995_0:00179a	47.059	51	27	0	55	207	1164	1214	1.96e-10	55.8
TRINITY_DN45501_c3_g1	7029_0:0066a2	7029_0:0066a2	40.789	76	45	0	240	13	407	482	2.54e-12	62.8
TRINITY_DN45524_c1_g1	7029_0:0066a2	7029_0:0066a2	37.805	82	51	0	252	7	407	488	2.5e-11	59.3
TRINITY_DN45524_c2_g1	143995_0:00179a	143995_0:00179a	47.059	51	27	0	107	259	1164	1214	1.45e-10	57.4
TRINITY_DN45581_c0_g2	7029_0:005965	7029_0:005965	30.328	122	75	2	5	340	732	853	4.15e-10	57
TRINITY_DN45506_c3_g1	7394_0:0003d7	7394_0:0003d7	34.973	183	118	1	849	304	75	257	3.23e-26	117
TRINITY_DN45507_c0_g2	7539_0:002fd2	7539_0:002fd2	32.927	82	55	0	141	386	1	82	3.41e-08	55.1
TRINITY_DN45584_c0_g1	29058_0:0005c5	29058_0:0005c5	83.137	510	86	0	1845	316	1	510	0	919
TRINITY_DN45530_c0_g1	69820_0:0036a4	69820_0:0036a4	91.304	23	2	0	401	469	361	383	4.23e-07	50.1
TRINITY_DN45582_c0_g1	88501_0:000279	88501_0:000279	27.122	542	361	15	680	2248	59	585	3.47e-42	165
TRINITY_DN45568_c0_g1	39758_0:002687	39758_0:002687	46.465	198	105	1	167	757	435	632	6.33e-49	177
TRINITY_DN45594_c0_g1	132113_0:00085f	132113_0:00085f	26.667	195	138	4	724	143	232	422	1.31e-12	69.3
TRINITY_DN19588_c0_g1	69820_0:0006c1	69820_0:0006c1	78.378	74	16	0	178	399	536	609	4.26e-34	126
TRINITY_DN19573_c0_g1	29058_0:000adb	29058_0:000adb	81.818	66	12	0	198	1	777	842	5.42e-33	120
TRINITY_DN19558_c0_g1	69820_0:00331d	69820_0:00331d	91.304	23	2	0	591	523	1099	1121	2.44e-07	52
TRINITY_DN19563_c0_g1	69820_0:003800	69820_0:003800	85.057	174	26	0	1430	909	1	174	2.6e-66	218
TRINITY_DN67995_c0_g1	7539_0:002fd2	7539_0:002fd2	37.037	81	51	0	263	21	17	97	5.69e-11	59.3
TRINITY_DN67978_c0_g1	34740_0:00164d	34740_0:00164d	42.857	63	31	2	186	1	248	306	1.55e-06	49.3
TRINITY_DN67908_c0_g1	7029_0:00778a	7029_0:00778a	26.374	91	67	0	47	319	1034	1124	1.33e-07	51.6
TRINITY_DN67999_c0_g1	7004_0:001038	7004_0:001038	54.229	201	92	0	605	3	1000	1200	4.74e-70	232
TRINITY_DN67996_c0_g1	7394_0:0025a1	7394_0:0025a1	52.439	82	34	2	246	1	367	443	5.44e-19	81.3
TRINITY_DN67988_c0_g1	132113_0:00075d	132113_0:00075d	64.706	68	24	0	4	207	778	845	2.08e-21	88.6
TRINITY_DN67951_c0_g1	88501_0:000f19	88501_0:000f19	64.286	28	10	0	294	377	304	331	4.84e-07	48.9
TRINITY_DN82931_c0_g1	93721_0:005dc8	93721_0:005dc8	33.333	108	71	1	341	21	829	936	2.35e-11	61.6
TRINITY_DN82948_c0_g1	29058_0:002d0e	29058_0:002d0e	40.952	105	57	1	316	2	1195	1294	1.52e-23	95.1
TRINITY_DN82995_c0_g1	125945_0:003680	125945_0:003680	91.667	24	2	0	1	72	236	259	4.9e-09	53.9
TRINITY_DN82952_c0_g1	6973_0:001ca5	6973_0:001ca5	79.661	118	24	0	356	3	4	121	4.88e-61	205
TRINITY_DN82953_c0_g1	45779_0:0011a9	45779_0:0011a9	100	22	0	0	67	2	144	165	7.66e-09	56.2
TRINITY_DN82921_c0_g1	7070_0:001a8f	7070_0:001a8f	33.987	153	92	5	449	889	236	385	3.21e-23	101
TRINITY_DN5494_c0_g1	29058_0:001a35	29058_0:001a35	88.889	27	3	0	377	297	34	60	1.65e-08	52.8
TRINITY_DN5480_c0_g1	13037_0:001d0e	13037_0:001d0e	61.111	36	14	0	4	111	50	85	5.31e-08	49.7
TRINITY_DN5448_c0_g1	7091_0:000d09	7091_0:000d09	100	22	0	0	66	1	1247	1268	2.73e-06	48.5
TRINITY_DN5406_c0_g1	67767_0:002e8e	67767_0:002e8e	55.102	147	52	3	1	414	46	187	8.86e-33	125
TRINITY_DN5406_c1_g1	67767_0:002e8e	67767_0:002e8e	71.111	45	13	0	90	224	62	106	7.98e-18	75.9
TRINITY_DN11608_c0_g1	34740_0:0039ef	34740_0:0039ef	53.488	43	20	0	227	355	1686	1728	4.3e-10	52.8
TRINITY_DN11612_c0_g1	166423_0:00114a	166423_0:00114a	23.881	134	101	1	410	9	400	532	5.47e-07	48.9
TRINITY_DN11627_c0_g1	34740_0:0039ef	34740_0:0039ef	35	100	59	4	477	187	1255	1351	6.25e-10	47.4
TRINITY_DN10138_c0_g1	28612_0:002964	28612_0:002964	73.529	34	9	0	97	198	1	34	2.89e-09	54.7
TRINITY_DN10117_c0_g1	7375_0:000015	7375_0:000015	57.143	49	21	0	152	6	4	52	4.63e-13	63.2
TRINITY_DN98016_c0_g1	6973_0:0014be	6973_0:0014be	50	48	24	0	220	77	213	260	1.09e-08	51.2
TRINITY_DN98059_c0_g1	45779_0:0023ed	45779_0:0023ed	75	76	19	0	230	3	599	674	8.37e-36	130
TRINITY_DN15129_c0_g1	79782_0:002aca	79782_0:002aca	48.148	54	28	0	228	67	150	203	3.11e-10	55.1
TRINITY_DN15107_c0_g1	29058_0:0007ce	29058_0:0007ce	46.067	89	16	1	2	268	45	101	1.54e-13	65.5
TRINITY_DN15153_c0_g1	136037_0:0027ea	136037_0:0027ea	50	42	21	0	3	128	2645	2686	9.72e-08	53.1
TRINITY_DN15172_c0_g1	34740_0:000ff2	34740_0:000ff2	40.217	92	36	2	85	333	607	688	7.01e-12	62
TRINITY_DN15172_c1_g1	34740_0:000ff2	34740_0:000ff2	48.837	43	20	1	2	130	627	667	7.8e-06	42.7
TRINITY_DN15101_c0_g1	39758_0:00027b	39758_0:00027b	91.781	73	6	0	23	241	9	81	5.59e-27	101
TRINITY_DN15194_c0_g1	29058_0:0007c1	29058_0:0007c1	75	28	7	0	261	178	169	196	5.19e-12	45.8
TRINITY_DN15178_c0_g1	34740_0:003b90	34740_0:003b90	43.548	62	35	0	497	682	627	688	4.53e-07	53.1
TRINITY_DN46904_c0_g1	69820_0:002df4	69820_0:002df4	54.878	82	8	1	3	248	358	410	1.4e-21	88.2
TRINITY_DN46990_c0_g1	69820_0:002540	69820_0:002540	75	28	7	0	86	3	65	92	4.5e-09	54.7
TRINITY_DN46919_c0_g1	568069_0:003013	568069_0:003013	35.142	387	216	10	1660	578	492	869	1.92e-56	206
TRINITY_DN46939_c0_g1	454923_0:001b79	454923_0:001b79	58.14	43	18	0	488	360	408	450	4.29e-06	47.4
TRINITY_DN46914_c0_g1	7130_0:003495	7130_0:003495	43.75	64	25	3	113	274	368	430	1.99e-06	47.8
TRINITY_DN46967_c0_g1	29058_0:000adb	29058_0:000adb	49.367	79	40	0	68	304	785	863	4.36e-18	80.1
TRINITY_DN46970_c0_g1	30023_0:003321	30023_0:003321	54.651	86	37	1	8	265	405	488	1.94e-25	99.8
TRINITY_DN46938_c0_g1	34740_0:000fba	34740_0:000fba	38.462	78	44	3	1694	1473	214	291	6.79e-07	54.3
TRINITY_DN46907_c0_g1	69820_0:001561	69820_0:001561	88	25	3	0	77	3	1	25	4.92e-08	49.3
TRINITY_DN46918_c1_g1	224129_0:0007eb	224129_0:0007eb	30.693	101	61	4	1168	872	359	452	2e-06	52.4
TRINITY_DN46924_c0_g1	319348_0:00041d	319348_0:00041d	28.889	315	202	10	2240	1317	6	305	1.81e-30	128
TRINITY_DN46947_c1_g1	67767_0:001188	67767_0:001188	33.596	381	227	13	249	1355	476	842	3.4e-45	178
TRINITY_DN78476_c0_g1	7029_0:00322e	7029_0:00322e	47.273	55	28	1	74	235	591	645	4.3e-06	45.4
TRINITY_DN78483_c0_g1	69820_0:002555	69820_0:002555	92.308	26	2	0	233	156	47	72	1.66e-10	56.6
TRINITY_DN78444_c0_g1	93721_0:0059fa	93721_0:0059fa	53.488	43	20	0	143	271	39	81	7.14e-10	54.7
TRINITY_DN78401_c0_g1	69820_0:003c4c	69820_0:003c4c	34.615	78	49	1	269	36	170	245	4.37e-06	44.3
TRINITY_DN78438_c0_g1	7029_0:007f68	7029_0:007f68	40.299	67	38	1	197	3	1	67	7.22e-12	58.5
TRINITY_DN78470_c0_g1	29058_0:000adb	29058_0:000adb	46.296	54	29	0	167	6	844	897	1.8e-06	48.1
TRINITY_DN53614_c0_g1	69820_0:0031c0	69820_0:0031c0	94.729	1290	68	0	249	4118	16	1305	0	2446
TRINITY_DN53604_c0_g1	143995_0:00205e	143995_0:00205e	30.99	313	175	4	724	1635	233	513	8.98e-40	156
TRINITY_DN53700_c0_g1	69820_0:0028b8	69820_0:0028b8	58.182	55	17	1	955	1101	93	147	3.2e-09	60.1
TRINITY_DN53613_c0_g1	7425_0:002b0a	7425_0:002b0a	55.422	83	35	1	173	415	50	132	7.87e-24	99
TRINITY_DN53623_c0_g1	7395_0:003ad6	7395_0:003ad6	29.722	360	197	16	550	1566	1404	1728	4.46e-28	123
TRINITY_DN53673_c0_g1	197043_0:007bda	197043_0:007bda	40.964	83	46	1	29	268	219	301	7.06e-11	58.2
TRINITY_DN53658_c0_g1	286306_0:000be3	286306_0:000be3	23.421	380	208	17	292	1269	240	590	1.27e-10	67
TRINITY_DN53630_c1_g1	69820_0:002f0f	69820_0:002f0f	87.473	471	59	0	700	2112	1	471	0	845
TRINITY_DN53622_c0_g1	609295_0:001323	609295_0:001323	66.667	42	14	0	1069	944	694	735	4.96e-12	70.1
TRINITY_DN53663_c0_g1	34740_0:0039ef	34740_0:0039ef	37.204	422	239	6	1699	2955	1332	1730	3.61e-73	270
TRINITY_DN53638_c1_g1	69820_0:0001a3	69820_0:0001a3	85.714	28	4	0	294	377	38	65	8.05e-09	53.9
TRINITY_DN53606_c0_g1	29058_0:002179	29058_0:002179	68.986	503	154	2	774	2279	74	575	0	749
TRINITY_DN53672_c0_g1	69820_0:002391	69820_0:002391	76.923	26	6	0	500	577	182	207	3.64e-07	50.4
TRINITY_DN53616_c0_g2	7167_0:0025d0	7167_0:0025d0	65.217	69	24	0	335	541	4	72	1.95e-24	103
TRINITY_DN53699_c1_g1	7004_0:000495	7004_0:000495	42.647	68	37	2	1906	2109	161	226	1.55e-08	59.3
TRINITY_DN53697_c0_g1	143995_0:001601	143995_0:001601	45.259	232	112	3	772	1467	455	671	1.96e-59	217
TRINITY_DN53666_c0_g1	69820_0:002080	69820_0:002080	75.758	33	8	0	1	99	90	122	3.27e-09	58.9
TRINITY_DN53608_c0_g1	197043_0:0055e7	197043_0:0055e7	49.905	529	223	10	161	1645	1	521	1.46e-169	504
TRINITY_DN53693_c0_g1	69820_0:002599	69820_0:002599	76.4	250	34	1	3	752	871	1095	1.71e-133	407
TRINITY_DN53635_c1_g1	7029_0:0003de	7029_0:0003de	37.778	90	49	4	426	163	257	341	3.65e-13	70.5
TRINITY_DN53637_c1_g1	54969_0:003835	54969_0:003835	32.407	216	127	9	577	1185	546	755	1.58e-21	101
TRINITY_DN46837_c0_g1	7460_0:001e14	7460_0:001e14	24.4	500	332	8	2299	821	10	470	2.19e-39	154
TRINITY_DN46834_c1_g1	34740_0:001e22	34740_0:001e22	57.407	54	21	1	269	114	130	183	2.52e-09	54.7
TRINITY_DN46890_c0_g1	28612_0:0051bd	28612_0:0051bd	19.853	272	203	8	558	1349	378	642	4.15e-06	52.8
TRINITY_DN46857_c0_g1	40932_0:003e1c	40932_0:003e1c	32.143	112	60	5	874	572	395	501	4.04e-10	42
TRINITY_DN46872_c0_g1	7029_0:0016eb	7029_0:0016eb	29.572	257	150	6	103	846	720	954	8.86e-21	92
TRINITY_DN46885_c0_g1	76194_0:000557	76194_0:000557	71.795	39	11	0	118	2	1	39	2.17e-11	62.4
TRINITY_DN46824_c0_g1	7130_0:003495	7130_0:003495	42.188	64	37	0	3	194	439	502	3.15e-12	62
TRINITY_DN46804_c0_g1	113334_0:002c8f	113334_0:002c8f	58.784	148	60	1	446	3	65	211	9.83e-56	185
TRINITY_DN46899_c0_g1	219809_0:002a00	219809_0:002a00	31.579	76	52	0	94	321	314	389	1.68e-09	51.6
TRINITY_DN46843_c0_g1	7029_0:001d60	7029_0:001d60	32.381	105	64	2	1923	1624	540	642	1.48e-17	72
TRINITY_DN46803_c0_g1	29058_0:00346b	29058_0:00346b	51.282	78	16	2	235	2	521	576	3.11e-16	72.8
TRINITY_DN46858_c0_g2	34740_0:000183	34740_0:000183	96.296	27	1	0	1399	1319	442	468	1.04e-07	56.6
TRINITY_DN46866_c0_g1	62324_0:000cff	62324_0:000cff	27.974	454	307	6	2825	1473	13	449	1.34e-41	161
TRINITY_DN46828_c0_g1	166423_0:0035f5	166423_0:0035f5	24.213	413	248	11	1221	151	280	683	3.71e-23	107
TRINITY_DN46883_c0_g1	7395_0:003428	7395_0:003428	35.802	81	35	4	349	143	3	78	9.31e-06	45.8
TRINITY_DN46895_c0_g1	34740_0:0011f8	34740_0:0011f8	63.158	76	24	1	38	265	1354	1425	2.47e-31	115
TRINITY_DN46814_c0_g1	40932_0:001095	40932_0:001095	27.09	299	173	9	3572	2712	958	1223	4.63e-24	112
TRINITY_DN84937_c0_g1	378494_0:00492e	378494_0:00492e	37.5	96	49	3	13	276	165	257	5.32e-12	61.6
TRINITY_DN84964_c0_g1	66420_0:002d39	66420_0:002d39	61.429	70	23	2	383	186	306	375	3.1e-18	81.6
TRINITY_DN84944_c0_g1	7029_0:0003de	7029_0:0003de	54.902	51	23	0	2	154	290	340	3.61e-13	65.9
TRINITY_DN84979_c0_g1	125945_0:0000ee	125945_0:0000ee	29.825	171	106	3	719	243	184	352	1.46e-14	73.9
TRINITY_DN84924_c0_g1	1218281_0:00023d	1218281_0:00023d	32.394	71	48	0	6	218	480	550	6.07e-08	49.3
TRINITY_DN84926_c0_g1	7213_0:002f33	7213_0:002f33	37.086	151	90	1	317	754	690	840	4.64e-23	99.8
TRINITY_DN28951_c0_g1	40932_0:003d5d	40932_0:003d5d	36.255	251	149	6	2660	3388	376	623	8.1e-39	157
TRINITY_DN28999_c0_g1	6973_0:0013e8	6973_0:0013e8	48.175	137	69	2	409	5	369	505	5.68e-32	124
TRINITY_DN28996_c0_g1	69820_0:002e6b	69820_0:002e6b	62.304	573	215	1	70	1785	2	574	0	725
TRINITY_DN28959_c0_g1	74873_0:000127	74873_0:000127	61.29	93	35	1	166	441	3	95	9.54e-27	108
TRINITY_DN28950_c0_g1	7070_0:001a8f	7070_0:001a8f	33.962	265	168	4	1142	1933	1475	1733	1.26e-34	145
TRINITY_DN28976_c0_g1	7130_0:003495	7130_0:003495	45.455	66	36	0	22	219	407	472	7.19e-14	67.4
TRINITY_DN28931_c0_g1	34740_0:000357	34740_0:000357	49.02	51	24	1	178	26	204	252	8.06e-08	49.3
TRINITY_DN28982_c0_g1	7493_0:0024bb	7493_0:0024bb	27.105	487	307	7	273	1697	136	586	7.11e-36	150
TRINITY_DN28907_c0_g1	45779_0:002335	45779_0:002335	88.462	26	3	0	2	79	402	427	1.01e-08	53.1
TRINITY_DN28941_c0_g1	69820_0:0032b3	69820_0:0032b3	68.421	38	12	0	2	115	832	869	5.93e-08	50.1
TRINITY_DN28986_c1_g1	34740_0:004cac	34740_0:004cac	37.5	48	30	0	51	194	433	480	6.02e-06	44.3
TRINITY_DN7584_c0_g1	319348_0:003f09	319348_0:003f09	25.571	219	143	6	297	938	268	471	1.82e-09	61.2
TRINITY_DN7540_c0_g1	40932_0:004c9c	40932_0:004c9c	41.975	81	45	1	775	539	559	639	1.67e-11	65.9
TRINITY_DN7588_c0_g1	29058_0:000158	29058_0:000158	89.286	28	3	0	2	85	978	1005	1.71e-07	51.6
TRINITY_DN7528_c0_g1	7029_0:0066a3	7029_0:0066a3	38.961	77	44	1	224	3	761	837	3.46e-11	59.3
TRINITY_DN7517_c0_g1	132113_0:003465	132113_0:003465	27.143	140	89	2	5	409	11	142	1.15e-09	56.6
TRINITY_DN7517_c1_g1	132113_0:003465	132113_0:003465	30.208	96	52	3	5	247	8	103	2.16e-07	48.1
TRINITY_DN7538_c0_g1	69820_0:002708	69820_0:002708	56.716	134	58	0	2	403	552	685	2.9e-47	164
TRINITY_DN7548_c0_g1	7130_0:003495	7130_0:003495	46.154	65	35	0	316	122	536	600	2.74e-15	70.9
TRINITY_DN7592_c0_g1	29058_0:00234d	29058_0:00234d	82.533	229	39	1	861	175	3	230	8.19e-142	404
TRINITY_DN93315_c0_g1	69820_0:000b4f	69820_0:000b4f	96.429	28	1	0	952	1035	1246	1273	4.94e-11	65.9
TRINITY_DN93340_c0_g1	69820_0:000d80	69820_0:000d80	84.848	33	5	0	99	1	422	454	4.09e-12	63.5
TRINITY_DN93326_c0_g1	7029_0:001b72	7029_0:001b72	58.824	51	21	0	5	157	199	249	4.58e-14	69.3
TRINITY_DN93396_c0_g1	286306_0:0040ac	286306_0:0040ac	40.217	92	44	3	284	24	1537	1622	7.75e-12	61.6
TRINITY_DN81365_c0_g1	69820_0:000768	69820_0:000768	63.415	82	28	1	3	242	441	522	3.25e-20	94.4
TRINITY_DN81327_c0_g1	113334_0:002c8f	113334_0:002c8f	53.889	180	83	0	174	713	4	183	1.75e-62	202
TRINITY_DN81355_c0_g1	143995_0:0015f3	143995_0:0015f3	31.658	199	122	6	1120	539	6	195	2.72e-19	94.7
TRINITY_DN81323_c0_g1	1049336_0:000d40	1049336_0:000d40	39.331	239	139	2	1102	392	220	454	2.87e-29	119
TRINITY_DN81358_c0_g1	7029_0:002a48	7029_0:002a48	30.576	278	173	5	1094	285	187	452	1e-33	134
TRINITY_DN81374_c0_g1	411798_0:00127f	411798_0:00127f	34.27	178	105	5	626	111	190	361	4.78e-20	88.2
TRINITY_DN81364_c0_g1	93721_0:005dc8	93721_0:005dc8	39.456	147	87	2	1089	655	714	860	6.32e-43	115
TRINITY_DN93990_c0_g1	7091_0:0004f2	7091_0:0004f2	69.333	75	23	0	85	309	22	96	1.85e-33	122
TRINITY_DN53975_c3_g1	93721_0:0059fa	93721_0:0059fa	51.02	49	24	0	301	155	27	75	7.41e-13	63.5
TRINITY_DN53965_c0_g1	93721_0:005dc8	93721_0:005dc8	47.222	36	18	1	543	439	957	992	5.68e-06	34.7
TRINITY_DN53942_c0_g1	307491_0:000338	307491_0:000338	35.556	135	83	2	2954	3358	272	402	1.92e-15	84.7
TRINITY_DN53992_c0_g1	7038_0:0014c3	7038_0:0014c3	39.648	454	240	9	1	1338	15	442	2.66e-107	344
TRINITY_DN53982_c0_g1	197043_0:004ddb	197043_0:004ddb	60	205	70	3	50	646	38	236	4.77e-70	238
TRINITY_DN53959_c0_g1	121845_0:004507	121845_0:004507	33.333	243	130	6	901	1578	140	367	4.89e-29	123
TRINITY_DN53905_c0_g1	7213_0:002f33	7213_0:002f33	26.38	326	197	12	629	1579	721	1012	4.72e-18	90.9
TRINITY_DN53904_c0_g1	7029_0:0029bf	7029_0:0029bf	42.857	49	28	0	193	339	741	789	6.75e-08	41.6
TRINITY_DN53904_c1_g1	7029_0:0016eb	7029_0:0016eb	47.879	165	86	0	537	1031	671	835	3.97e-58	166
TRINITY_DN53904_c1_g2	132113_0:0037dc	132113_0:0037dc	39.37	127	72	2	232	600	370	495	2.02e-39	112
TRINITY_DN53904_c1_g3	7029_0:0016eb	7029_0:0016eb	37.719	114	54	2	198	509	616	722	2.4e-26	71.2
TRINITY_DN53904_c1_g4	7029_0:0016eb	7029_0:0016eb	55.346	159	71	0	78	554	601	759	1.31e-54	187
TRINITY_DN53913_c0_g1	69820_0:0026be	69820_0:0026be	58.851	435	179	0	1397	93	7	441	5.96e-144	423
TRINITY_DN53945_c1_g2	29058_0:000e07	29058_0:000e07	77.22	518	118	0	62	1615	1	518	0	841
TRINITY_DN53950_c1_g1	680683_0:002985	680683_0:002985	44.643	56	24	1	168	1	536	584	1.59e-07	54.3
TRINITY_DN53954_c0_g1	7029_0:000324	7029_0:000324	26.437	174	101	5	2223	1720	33	185	2.2e-11	70.1
TRINITY_DN53916_c0_g1	51655_0:003660	51655_0:003660	43.363	113	60	2	1538	1203	1	110	7.68e-18	89.7
TRINITY_DN53944_c1_g1	77166_0:000354	77166_0:000354	35.391	243	144	4	5756	5031	204	434	1.67e-40	145
TRINITY_DN53908_c0_g1	29058_0:001c9c	29058_0:001c9c	24.503	302	197	10	711	1598	961	1237	3.54e-06	53.5
TRINITY_DN53941_c0_g1	7130_0:003495	7130_0:003495	40	90	52	2	29	292	528	617	1.94e-13	65.9
TRINITY_DN53941_c0_g2	7130_0:003495	7130_0:003495	40.698	86	51	0	9	266	540	625	6.53e-15	71.6
TRINITY_DN53988_c1_g1	1629725_0:001689	1629725_0:001689	29.362	235	158	6	2656	1955	219	446	5.59e-26	118
TRINITY_DN53937_c0_g1	7394_0:00079c	7394_0:00079c	44.444	81	43	1	7919	7683	234	314	2.33e-07	58.5
TRINITY_DN53969_c0_g1	29058_0:002d44	29058_0:002d44	85.446	213	31	0	641	3	375	587	6.05e-123	377
TRINITY_DN53969_c0_g2	29058_0:002d3e	29058_0:002d3e	80.108	186	37	0	2	559	176	361	6.7e-92	292
TRINITY_DN54000_c0_g1	7029_0:003110	7029_0:003110	40.909	88	52	0	1918	2181	1058	1145	4.9e-12	71.6
TRINITY_DN31917_c0_g1	108931_0:0009f6	108931_0:0009f6	37.736	159	95	2	3439	3909	548	704	1.63e-25	117
TRINITY_DN31900_c0_g1	7029_0:003d81	7029_0:003d81	27.193	228	142	4	262	939	15	220	2.34e-12	68.6
TRINITY_DN31918_c0_g1	7029_0:002ada	7029_0:002ada	50.602	83	41	0	253	5	73	155	7.84e-23	87
TRINITY_DN31945_c0_g1	34740_0:000183	34740_0:000183	33.378	752	345	17	2574	355	113	720	1.01e-114	390
TRINITY_DN31972_c0_g1	34740_0:004cac	34740_0:004cac	38.462	65	40	0	2	196	399	463	5.44e-08	49.7
TRINITY_DN31923_c0_g1	7130_0:003495	7130_0:003495	42.91	268	147	2	888	1673	293	560	1.08e-56	206
TRINITY_DN31942_c1_g2	39758_0:002059	39758_0:002059	34.082	267	165	5	1481	2269	134	393	7.84e-37	154
TRINITY_DN31969_c0_g1	1218281_0:00043e	1218281_0:00043e	50	96	39	2	356	84	231	322	1.3e-23	98.6
TRINITY_DN31909_c0_g1	7159_0:0010b3	7159_0:0010b3	33.333	237	146	6	605	1297	25	255	4.16e-33	127
TRINITY_DN57605_c0_g1	29058_0:002ea3	29058_0:002ea3	98.991	892	9	0	4370	1695	8	899	0	1813
TRINITY_DN57618_c4_g2	6973_0:0064c8	6973_0:0064c8	44.737	38	21	0	5	118	79	116	4.19e-06	45.8
TRINITY_DN57677_c0_g1	51655_0:0041ac	51655_0:0041ac	32.507	363	225	9	2556	1498	39	391	8.25e-45	169
TRINITY_DN57602_c1_g1	69820_0:001405	69820_0:001405	67.876	386	123	1	1186	32	1	386	0	579
TRINITY_DN57693_c0_g1	139723_0:00232f	139723_0:00232f	35.424	271	166	6	298	1089	1999	2267	4.86e-45	168
TRINITY_DN57657_c0_g1	6973_0:0055a6	6973_0:0055a6	32.727	275	179	2	1094	282	154	426	1.82e-44	152
TRINITY_DN57646_c0_g1	7130_0:003495	7130_0:003495	30.928	97	62	3	453	172	487	581	7.51e-16	47.8
TRINITY_DN57696_c1_g1	319348_0:002495	319348_0:002495	25.569	571	404	11	986	2674	64	621	1.17e-27	124
TRINITY_DN57644_c0_g1	197043_0:004bac	197043_0:004bac	38.194	144	77	6	677	258	11	146	8.68e-10	62
TRINITY_DN57628_c0_g1	1218281_0:00043e	1218281_0:00043e	47.482	139	68	3	476	66	204	339	3.1e-32	124
TRINITY_DN57628_c0_g2	7029_0:0002ee	7029_0:0002ee	32.812	64	42	1	145	336	35	97	1.23e-08	52.8
TRINITY_DN57654_c0_g1	456900_0:002603	456900_0:002603	40.909	154	91	0	2063	2524	9	162	1.41e-32	138
TRINITY_DN57659_c0_g1	83485_0:0028ee	83485_0:0028ee	37.267	161	94	2	515	976	509	669	6.11e-50	99
TRINITY_DN57682_c0_g1	7460_0:001239	7460_0:001239	32.298	161	107	2	393	872	6	165	6.99e-14	77.8
TRINITY_DN57649_c0_g1	104452_0:003eb3	104452_0:003eb3	38.938	113	69	0	29	367	123	235	5.14e-20	92.4
TRINITY_DN57649_c1_g1	7029_0:001e7f	7029_0:001e7f	29.877	405	264	7	1473	271	629	1017	1.6e-47	179
TRINITY_DN57640_c1_g1	7237_0:0010d2	7237_0:0010d2	28.169	213	124	8	1527	2147	61	250	2.48e-13	75.1
TRINITY_DN57683_c0_g1	7029_0:002e50	7029_0:002e50	34.568	81	50	2	1704	1946	118	195	2.83e-06	43.1
TRINITY_DN57615_c0_g1	680683_0:002563	680683_0:002563	58.197	122	51	0	264	629	228	349	3.59e-58	138
TRINITY_DN57652_c0_g1	6973_0:003bc0	6973_0:003bc0	30.583	206	131	5	2116	1517	38	237	2.41e-20	98.2
TRINITY_DN57674_c2_g4	456900_0:002603	456900_0:002603	31.111	135	88	2	607	999	29	162	1.54e-10	67.4
TRINITY_DN57642_c0_g1	7004_0:00380f	7004_0:00380f	29.545	176	123	1	6381	5854	213	387	2.2e-21	101
TRINITY_DN57699_c0_g1	7029_0:0003de	7029_0:0003de	32.308	195	127	5	688	1269	226	416	6.08e-20	93.6
TRINITY_DN57603_c0_g1	7029_0:001e7f	7029_0:001e7f	38.938	113	69	0	1129	791	710	822	7.42e-28	82
TRINITY_DN57608_c0_g1	568069_0:00003c	568069_0:00003c	33.051	118	78	1	273	623	963	1080	9.15e-13	68.2
TRINITY_DN57608_c0_g2	454923_0:001b79	454923_0:001b79	32.258	124	82	1	215	580	297	420	3.18e-13	63.9
TRINITY_DN57607_c1_g1	88501_0:0004e2	88501_0:0004e2	32.5	120	69	5	2448	2101	1310	1421	8.44e-08	60.5
TRINITY_DN57692_c0_g1	7394_0:001fe7	7394_0:001fe7	50.602	83	41	0	1378	1130	50	132	3.54e-22	102
TRINITY_DN57650_c0_g1	7536_0:003b77	7536_0:003b77	32.877	146	82	5	1200	805	1124	1267	1.75e-16	65.1
TRINITY_DN11293_c0_g1	7460_0:001239	7460_0:001239	53.061	49	22	1	1	144	65	113	2.1e-07	52.8
TRINITY_DN11247_c0_g1	69820_0:000eb0	69820_0:000eb0	76.471	34	8	0	351	452	634	667	9.57e-12	63.2
TRINITY_DN11210_c0_g1	197043_0:004ab3	197043_0:004ab3	60.526	38	15	0	54	167	49	86	4.53e-11	55.5
TRINITY_DN11209_c0_g1	39758_0:001360	39758_0:001360	33.129	326	175	9	2464	1496	52	337	4.61e-36	149
TRINITY_DN11222_c0_g1	34740_0:0011f8	34740_0:0011f8	61.333	75	28	1	345	124	1272	1346	2.82e-26	91.3
TRINITY_DN14590_c0_g1	69820_0:002fbb	69820_0:002fbb	81.481	27	5	0	654	734	456	482	2.82e-06	49.3
TRINITY_DN14547_c0_g1	7091_0:001451	7091_0:001451	62.069	29	11	0	221	135	39	67	1.23e-06	45.4
TRINITY_DN14565_c0_g1	91411_0:000439	91411_0:000439	80	20	4	0	3	62	2975	2994	3.58e-06	37
TRINITY_DN67137_c0_g1	535359_0:0007dd	535359_0:0007dd	92.593	27	2	0	351	271	1932	1958	2.63e-10	57.8
TRINITY_DN67113_c0_g1	568069_0:004390	568069_0:004390	46.392	97	52	0	293	3	8	104	6.98e-27	100
TRINITY_DN67175_c0_g1	133901_0:000105	133901_0:000105	47.5	160	78	2	2	466	42	200	3.38e-42	144
TRINITY_DN53323_c0_g1	103372_0:0028ad	103372_0:0028ad	33.043	115	75	1	3027	2689	157	271	1.74e-10	66.6
TRINITY_DN53338_c0_g1	568069_0:00192d	568069_0:00192d	24.667	150	99	5	2247	1822	406	549	1.33e-07	57
TRINITY_DN53388_c2_g1	7493_0:0014ea	7493_0:0014ea	28.481	158	105	5	811	341	319	469	4.97e-06	50.1
TRINITY_DN53385_c0_g1	69820_0:00269b	69820_0:00269b	91.667	24	2	0	72	1	602	625	4.88e-06	48.1
TRINITY_DN53305_c0_g1	103372_0:00013e	103372_0:00013e	80	75	15	0	882	1106	227	301	3.34e-25	105
TRINITY_DN53334_c1_g1	7029_0:004b05	7029_0:004b05	47.382	382	196	2	140	1276	1	380	9.13e-110	358
TRINITY_DN53319_c0_g1	69820_0:0025bb	69820_0:0025bb	79.087	263	55	0	789	1	816	1078	7.9e-151	454
TRINITY_DN53319_c0_g2	29058_0:00108b	29058_0:00108b	80.447	179	35	0	539	3	852	1030	2.42e-100	315
TRINITY_DN53360_c0_g1	680683_0:003669	680683_0:003669	72.222	36	10	0	192	299	20	55	3.01e-13	65.5
TRINITY_DN53384_c0_g1	37344_0:001411	37344_0:001411	49.167	120	52	2	129	488	48	158	1.6e-24	100
TRINITY_DN53376_c0_g2	29058_0:002807	29058_0:002807	81.818	594	106	1	386	2161	1	594	0	1022
TRINITY_DN53373_c0_g1	454923_0:001b79	454923_0:001b79	38.71	62	35	1	316	131	339	397	1.01e-06	42
TRINITY_DN53307_c0_g1	6973_0:0064c8	6973_0:0064c8	62.222	45	17	0	481	615	67	111	7.51e-18	75.1
TRINITY_DN53307_c0_g3	6973_0:0064c8	6973_0:0064c8	60	65	26	0	3	197	47	111	2.64e-26	100
TRINITY_DN30678_c0_g1	7425_0:0005af	7425_0:0005af	26.522	230	123	6	223	894	7	196	4.09e-14	72.4
TRINITY_DN30635_c0_g1	7394_0:00294c	7394_0:00294c	28.916	166	104	7	4501	4022	67	224	3.25e-12	73.9
TRINITY_DN30668_c0_g1	39758_0:000c02	39758_0:000c02	29.562	274	178	6	1211	420	361	629	9.18e-24	106
TRINITY_DN30627_c0_g1	7029_0:0087d0	7029_0:0087d0	48.98	49	25	0	148	2	93	141	5.63e-09	55.1
TRINITY_DN30600_c0_g1	378494_0:0057b8	378494_0:0057b8	30.12	166	112	3	3	500	76	237	9.94e-26	91.3
TRINITY_DN30632_c0_g1	13249_0:00272d	13249_0:00272d	71.014	69	19	1	689	486	58	126	4.63e-25	98.6
TRINITY_DN30673_c0_g1	7395_0:003abb	7395_0:003abb	38.636	132	75	3	2089	1712	484	615	1.66e-16	86.7
TRINITY_DN30658_c0_g1	29058_0:00345f	29058_0:00345f	90	30	3	0	298	209	91	120	2.86e-09	53.9
TRINITY_DN30665_c0_g1	319348_0:0013d1	319348_0:0013d1	38.053	113	68	1	1397	1059	179	289	4.63e-09	60.1
TRINITY_DN30624_c0_g1	29058_0:002e61	29058_0:002e61	74.419	43	9	1	124	2	722	764	9.25e-13	63.5
TRINITY_DN27189_c1_g1	7029_0:005f3e	7029_0:005f3e	40	70	36	2	5	202	405	472	2.83e-07	47.8
TRINITY_DN27194_c0_g1	315563_0:000051	315563_0:000051	42.857	105	60	0	182	496	587	691	2.12e-22	98.2
TRINITY_DN27119_c0_g1	34740_0:003b90	34740_0:003b90	38.889	54	20	2	203	325	998	1051	4.09e-07	39.7
TRINITY_DN27104_c0_g1	6973_0:001cef	6973_0:001cef	77.714	175	39	0	3	527	569	743	9.76e-85	269
TRINITY_DN27114_c0_g1	29058_0:001d06	29058_0:001d06	55.556	54	17	1	1	141	2	55	4.89e-10	57.4
TRINITY_DN27198_c0_g1	83485_0:0005b9	83485_0:0005b9	23.571	140	101	2	818	399	1202	1335	1.07e-06	52.4
TRINITY_DN66452_c0_g1	108931_0:0009f6	108931_0:0009f6	32.727	110	68	3	838	524	627	735	1.07e-06	51.6
TRINITY_DN66435_c0_g1	133901_0:000421	133901_0:000421	43.609	133	75	0	399	1	207	339	2.11e-22	93.2
TRINITY_DN66439_c0_g1	104452_0:000c98	104452_0:000c98	40.789	152	90	0	1	456	198	349	1.91e-25	103
TRINITY_DN66446_c0_g1	34740_0:002801	34740_0:002801	66.667	39	13	0	214	330	194	232	2.6e-10	57.4
TRINITY_DN14459_c0_g1	34740_0:001e22	34740_0:001e22	61.111	36	14	0	3	110	126	161	1.67e-07	50.4
TRINITY_DN14421_c0_g1	34740_0:0011f8	34740_0:0011f8	68.852	61	18	1	318	136	1331	1390	2.34e-22	91.7
TRINITY_DN14400_c0_g1	13037_0:003199	13037_0:003199	95.238	21	1	0	260	322	1	21	1.3e-06	46.2
TRINITY_DN14483_c0_g1	69820_0:000b2d	69820_0:000b2d	78.947	38	8	0	224	111	896	933	5.06e-15	69.3
TRINITY_DN14497_c0_g1	69820_0:002665	69820_0:002665	53.933	89	41	0	371	105	1	89	7.72e-24	94.7
TRINITY_DN14487_c0_g1	69820_0:0018ff	69820_0:0018ff	54	50	16	2	556	705	883	925	3.49e-07	52.4
TRINITY_DN51704_c0_g1	77166_0:0018ed	77166_0:0018ed	50	100	41	2	1026	1325	100	190	9.7e-22	102
TRINITY_DN51798_c0_g1	7029_0:002a48	7029_0:002a48	30.903	288	184	5	1942	1079	152	424	4.15e-35	141
TRINITY_DN51767_c0_g1	67767_0:001188	67767_0:001188	43.478	92	50	2	3	275	552	642	4.89e-16	73.2
TRINITY_DN51716_c0_g1	7130_0:0026cd	7130_0:0026cd	49.333	75	32	1	423	647	431	499	1.19e-10	62
TRINITY_DN51733_c0_g1	54969_0:003843	54969_0:003843	34.7	317	198	3	1962	1015	3	311	1.9e-60	216
TRINITY_DN51780_c0_g1	1218281_0:00043e	1218281_0:00043e	57.778	45	19	0	976	842	226	270	3.72e-09	56.6
TRINITY_DN51796_c0_g1	7004_0:003009	7004_0:003009	28.638	213	150	1	530	1168	168	378	1.76e-08	59.3
TRINITY_DN54635_c0_g1	45779_0:0025e2	45779_0:0025e2	23.445	209	131	5	546	1088	19	226	4.62e-09	60.5
TRINITY_DN54699_c0_g1	143995_0:0015f3	143995_0:0015f3	31.273	275	161	8	3979	3176	4	257	1.57e-28	127
TRINITY_DN54670_c0_g1	568069_0:001825	568069_0:001825	35.227	264	147	9	1282	2034	120	372	4.25e-35	148
TRINITY_DN54644_c0_g1	39758_0:003c72	39758_0:003c72	58.883	197	75	2	219	794	853	1048	1.56e-69	240
TRINITY_DN54648_c1_g1	13249_0:002837	13249_0:002837	60.256	78	31	0	441	674	57	134	2.62e-24	96.3
TRINITY_DN54606_c0_g1	319348_0:0016bd	319348_0:0016bd	35.802	81	49	1	1194	1436	105	182	1.06e-07	56.6
TRINITY_DN54646_c0_g1	7536_0:0048b3	7536_0:0048b3	43.038	158	84	2	1248	775	1	152	1.9e-24	102
TRINITY_DN54696_c2_g1	64459_0:0010d3	64459_0:0010d3	100	28	0	0	455	372	475	502	4.32e-14	70.1
TRINITY_DN54614_c0_g1	41427_0:002ef0	41427_0:002ef0	37.5	128	80	0	925	1308	379	506	6.44e-23	105
TRINITY_DN54643_c0_g1	29058_0:000bcb	29058_0:000bcb	84.25	1346	208	1	556	4581	1	1346	0	2319
TRINITY_DN54660_c0_g1	39758_0:00422f	39758_0:00422f	51.03	437	175	4	1931	738	1200	1636	4.9e-137	444
TRINITY_DN54678_c0_g1	7029_0:002a48	7029_0:002a48	27.815	151	98	3	190	642	208	347	3.6e-07	55.1
TRINITY_DN54677_c0_g1	516756_0:0006f5	516756_0:0006f5	24.011	379	243	15	1638	550	524	873	5.86e-10	64.7
TRINITY_DN54621_c0_g1	40932_0:001095	40932_0:001095	27.778	180	115	6	1092	565	1007	1175	1.04e-09	62.8
TRINITY_DN54653_c0_g1	29058_0:000764	29058_0:000764	96.121	232	9	0	3277	3972	1086	1317	9.73e-137	457
TRINITY_DN54653_c0_g2	29058_0:000764	29058_0:000764	93.507	1494	94	2	286	4761	1	1493	0	2731
TRINITY_DN54616_c0_g1	319348_0:00163d	319348_0:00163d	29.508	305	188	13	1416	520	2160	2443	1.7e-24	110
TRINITY_DN77619_c0_g2	7539_0:002fd2	7539_0:002fd2	37.363	91	47	2	377	105	17	97	1.21e-09	58.5
TRINITY_DN71580_c0_g1	1049336_0:00163a	1049336_0:00163a	42.478	113	65	0	343	5	797	909	9.31e-24	97.4
TRINITY_DN71582_c0_g1	7130_0:003495	7130_0:003495	32.609	184	106	5	524	21	447	628	1.29e-18	85.5
TRINITY_DN306_c0_g1	113334_0:002c8f	113334_0:002c8f	52.232	224	105	1	1158	487	214	435	1.05e-75	243
TRINITY_DN367_c0_g1	67767_0:001188	67767_0:001188	33.913	115	67	2	12	332	165	278	9.16e-13	65.1
TRINITY_DN300_c0_g1	69820_0:000eac	69820_0:000eac	86.207	29	4	0	313	399	1	29	3.11e-09	54.3
TRINITY_DN313_c0_g1	93721_0:005dc8	93721_0:005dc8	38.636	88	50	2	623	372	1220	1307	8.1e-07	50.8
TRINITY_DN385_c0_g1	6973_0:00363d	6973_0:00363d	58.974	78	32	0	346	113	114	191	3.09e-23	94.7
TRINITY_DN305_c1_g1	136037_0:0018df	136037_0:0018df	26.349	315	190	9	1965	1042	460	739	5.93e-25	113
TRINITY_DN360_c0_g1	7029_0:001e7f	7029_0:001e7f	37.607	117	71	1	557	207	753	867	1.05e-16	79
TRINITY_DN314_c0_g1	7029_0:006dee	7029_0:006dee	48.421	95	48	1	13	297	121	214	1.7e-26	105
TRINITY_DN355_c0_g1	39758_0:001360	39758_0:001360	61.644	73	28	0	115	333	47	119	3.76e-23	94.4
TRINITY_DN381_c0_g1	40932_0:004c9c	40932_0:004c9c	50	80	38	1	857	624	560	639	1.74e-16	80.9
TRINITY_DN392_c0_g1	69820_0:00066c	69820_0:00066c	66.942	121	40	0	418	56	74	194	9.57e-56	183
TRINITY_DN49528_c0_g1	39758_0:002060	39758_0:002060	35.417	144	88	4	1145	723	419	560	2.51e-17	87.4
TRINITY_DN49532_c0_g2	34740_0:0015ea	34740_0:0015ea	44.275	131	55	5	1290	913	44	161	1.84e-14	77.4
TRINITY_DN49596_c0_g1	610380_0:001cb2	610380_0:001cb2	66.667	33	11	0	398	496	154	186	1.34e-09	57.4
TRINITY_DN49533_c0_g1	29058_0:0010fc	29058_0:0010fc	57.143	28	12	0	86	3	286	313	2.38e-09	41.2
TRINITY_DN49524_c0_g1	319348_0:002495	319348_0:002495	24.11	618	393	10	3657	1882	65	632	4.94e-32	138
TRINITY_DN49593_c0_g1	51655_0:000723	51655_0:000723	99.306	144	1	0	433	2	143	286	1.76e-98	290
TRINITY_DN49576_c0_g1	29058_0:000780	29058_0:000780	68.966	29	9	0	296	382	179	207	1.26e-06	47.8
TRINITY_DN49526_c0_g1	34740_0:00069f	34740_0:00069f	25.828	151	98	5	470	27	674	813	5.04e-06	52
TRINITY_DN49564_c0_g1	62324_0:00004e	62324_0:00004e	32.52	246	133	10	1143	433	34	255	1.27e-24	110
TRINITY_DN49581_c0_g1	7004_0:003960	7004_0:003960	28.718	195	110	4	2141	1557	89	254	3.35e-08	59.7
TRINITY_DN49529_c0_g1	69820_0:002b27	69820_0:002b27	95.833	24	1	0	2	73	241	264	9.62e-07	50.4
TRINITY_DN49520_c1_g1	64459_0:002bdb	64459_0:002bdb	37.624	101	49	5	1150	848	1345	1431	6.05e-06	52.4
TRINITY_DN49530_c0_g1	143995_0:0015f3	143995_0:0015f3	25	144	102	4	1353	922	122	259	1.18e-07	56.2
TRINITY_DN49571_c0_g1	29058_0:001e07	29058_0:001e07	72.381	525	144	1	690	2261	21	545	0	817
TRINITY_DN49518_c1_g1	222816_0:0009b8	222816_0:0009b8	49.333	75	38	0	1236	1460	770	844	2.82e-06	53.5
TRINITY_DN49535_c0_g1	197043_0:0075b1	197043_0:0075b1	28.413	271	136	8	419	1162	104	339	8.25e-17	88.2
TRINITY_DN49519_c0_g1	197043_0:002ab3	197043_0:002ab3	34.884	129	78	3	1007	639	836	964	1.62e-11	69.7
TRINITY_DN72338_c0_g1	69820_0:000483	69820_0:000483	71.429	28	8	0	3	86	1232	1259	5.07e-06	48.5
TRINITY_DN72325_c0_g1	7168_0:00046d	7168_0:00046d	67.857	28	9	0	84	1	27	54	2.04e-06	45.8
TRINITY_DN72374_c0_g1	104452_0:002cd6	104452_0:002cd6	32.468	77	48	3	2	229	691	764	2.69e-08	52.4
TRINITY_DN72343_c0_g1	378494_0:0057b8	378494_0:0057b8	34.545	110	65	4	335	21	361	468	3.49e-12	62.8
TRINITY_DN72383_c0_g1	7029_0:001e7f	7029_0:001e7f	35.78	109	60	2	577	251	752	850	1.52e-10	62.4
TRINITY_DN84676_c0_g1	7395_0:003ad0	7395_0:003ad0	56.923	195	81	1	337	921	1253	1444	2.04e-76	255
TRINITY_DN84612_c0_g1	88501_0:002ef1	88501_0:002ef1	40.278	72	40	1	233	18	165	233	7.41e-12	60.5
TRINITY_DN84643_c0_g1	30023_0:001bf3	30023_0:001bf3	39.024	123	75	0	440	72	335	457	8.12e-29	110
TRINITY_DN84697_c0_g1	40932_0:003e1c	40932_0:003e1c	44.762	105	58	0	13	327	354	458	9.9e-24	95.5
TRINITY_DN84692_c0_g1	7029_0:003110	7029_0:003110	36.066	61	39	0	39	221	1070	1130	3.23e-08	50.8
TRINITY_DN38545_c0_g1	30023_0:000b87	30023_0:000b87	77.083	48	11	0	1526	1383	1	48	7.41e-16	79.7
TRINITY_DN38505_c1_g1	319348_0:000054	319348_0:000054	25.545	321	218	8	2679	3620	1457	1763	1.79e-10	68.2
TRINITY_DN38528_c4_g1	13249_0:0015a9	13249_0:0015a9	56.667	30	13	0	287	376	146	175	3.14e-07	41.6
TRINITY_DN38584_c0_g1	315563_0:0004ea	315563_0:0004ea	46.541	318	158	5	2457	1528	10	323	1.34e-79	278
TRINITY_DN38558_c0_g1	34740_0:004cac	34740_0:004cac	36.842	76	48	0	244	17	407	482	4.3e-08	48.5
TRINITY_DN38547_c0_g1	319348_0:00041d	319348_0:00041d	24.113	282	185	10	329	1117	34	305	2.3e-13	75.9
TRINITY_DN38550_c1_g1	121845_0:0048c5	121845_0:0048c5	29.655	145	99	2	481	915	889	1030	2.66e-10	63.2
TRINITY_DN38586_c0_g1	7394_0:0025a1	7394_0:0025a1	47.186	462	239	4	678	2054	30	489	3.01e-147	467
TRINITY_DN38500_c0_g1	319348_0:004169	319348_0:004169	40	135	79	1	574	972	226	360	4.65e-24	106
TRINITY_DN38542_c0_g1	29058_0:002287	29058_0:002287	48.718	312	140	6	220	1143	1	296	4.51e-90	288
TRINITY_DN38542_c0_g2	69820_0:001bdf	69820_0:001bdf	50.586	597	236	10	46	1749	192	758	0	578
TRINITY_DN38529_c0_g1	54969_0:003843	54969_0:003843	28.523	298	171	11	3280	2438	34	306	5.09e-14	80.9
TRINITY_DN38574_c1_g1	29058_0:00346b	29058_0:00346b	71.053	38	7	1	2312	2199	627	660	1.95e-06	53.1
TRINITY_DN38580_c0_g1	211228_0:00076c	211228_0:00076c	38.768	276	136	11	666	1460	112	365	2.49e-42	160
TRINITY_DN38541_c0_g1	7029_0:0066a3	7029_0:0066a3	27.385	325	183	9	1290	331	21	297	6.29e-27	111
TRINITY_DN38592_c1_g1	7004_0:0018cf	7004_0:0018cf	38.739	111	66	1	674	348	27	137	2.17e-14	74.7
TRINITY_DN96582_c0_g1	454923_0:002e2f	454923_0:002e2f	51.389	72	23	2	462	262	408	472	4.46e-20	70.1
TRINITY_DN96546_c0_g1	7130_0:003495	7130_0:003495	47.826	46	24	0	59	196	545	590	1.25e-08	40.8
TRINITY_DN96527_c0_g1	6973_0:001315	6973_0:001315	65.385	26	9	0	329	406	579	604	3.54e-06	46.6
TRINITY_DN58037_c0_g1	34740_0:001d54	34740_0:001d54	38.462	104	58	1	193	486	69	172	1.24e-15	79
TRINITY_DN58071_c0_g2	568069_0:00003c	568069_0:00003c	43.023	86	44	1	418	660	1023	1108	1.28e-15	68.2
TRINITY_DN58071_c0_g3	454923_0:001b79	454923_0:001b79	35.897	78	46	3	1011	1235	292	368	7e-08	40
TRINITY_DN58071_c1_g1	34740_0:003b90	34740_0:003b90	37.624	101	63	0	340	38	926	1026	2.58e-12	63.5
TRINITY_DN58071_c2_g1	34740_0:003b90	34740_0:003b90	44.231	52	29	0	178	23	975	1026	6.01e-08	48.9
TRINITY_DN58087_c0_g1	62324_0:00004e	62324_0:00004e	39.216	153	88	3	820	368	26	175	8.54e-23	102
TRINITY_DN58024_c0_g1	1218281_0:00043e	1218281_0:00043e	32.258	124	78	3	487	852	204	323	1.75e-15	77.8
TRINITY_DN58076_c0_g1	7029_0:0066a2	7029_0:0066a2	28.634	908	561	17	540	3185	296	1142	1.55e-96	343
TRINITY_DN58064_c1_g1	29058_0:0024f6	29058_0:0024f6	86.034	580	81	0	428	2167	1	580	0	1083
TRINITY_DN58019_c0_g1	29053_0:001e06	29053_0:001e06	25.647	464	305	9	2251	926	10	455	1.78e-31	130
TRINITY_DN58054_c0_g1	143995_0:0015f3	143995_0:0015f3	30.317	221	129	9	1276	1932	3	200	4.93e-18	92
TRINITY_DN58058_c0_g1	52612_0:00137a	52612_0:00137a	37.313	134	64	3	4644	4243	31	144	1.13e-16	88.2
TRINITY_DN58089_c0_g1	29058_0:0000f0	29058_0:0000f0	80.279	502	98	1	334	1839	1	501	0	858
TRINITY_DN58010_c0_g1	51655_0:0005a5	51655_0:0005a5	35.484	93	53	1	1070	813	324	416	7.08e-12	68.9
TRINITY_DN58080_c0_g1	77166_0:0018ed	77166_0:0018ed	48.421	95	45	1	231	503	101	195	2.23e-22	105
TRINITY_DN58013_c0_g1	378494_0:00492e	378494_0:00492e	23.881	134	100	2	3174	3572	202	334	4e-06	53.5
TRINITY_DN58051_c0_g1	69820_0:002df4	69820_0:002df4	87.097	31	4	0	2	94	353	383	8.44e-11	62
TRINITY_DN58059_c0_g1	41427_0:002ef0	41427_0:002ef0	28	150	107	1	527	81	379	528	1.19e-16	83.2
TRINITY_DN58097_c0_g1	93721_0:005dc8	93721_0:005dc8	36.716	749	417	10	2	2158	728	1449	3.54e-161	506
TRINITY_DN58015_c0_g1	143995_0:0012eb	143995_0:0012eb	35.238	210	127	6	2002	1385	744	948	5.18e-26	106
TRINITY_DN58094_c1_g1	34740_0:00164d	34740_0:00164d	37.302	126	76	1	5	382	96	218	1.03e-21	94
TRINITY_DN58083_c0_g1	29058_0:002520	29058_0:002520	70.922	141	40	1	269	688	20	160	7.19e-64	208
TRINITY_DN58057_c0_g1	7130_0:003495	7130_0:003495	40.87	115	67	1	756	415	515	629	7.39e-15	75.9
TRINITY_DN58002_c1_g1	104452_0:003eb3	104452_0:003eb3	37.288	236	146	2	2932	3639	25	258	1.85e-37	148
TRINITY_DN58036_c1_g1	40932_0:004c9c	40932_0:004c9c	44.304	79	36	2	427	194	565	636	2.24e-09	57
TRINITY_DN58009_c0_g1	222816_0:0011dd	222816_0:0011dd	30.37	135	87	3	4627	4235	33	164	5.51e-09	63.2
TRINITY_DN58046_c0_g1	456900_0:002603	456900_0:002603	50.633	158	77	1	580	1053	10	166	4.61e-43	169
TRINITY_DN58067_c0_g1	39758_0:00443c	39758_0:00443c	25.229	436	272	10	161	1357	1479	1897	2.62e-28	123
TRINITY_DN58029_c1_g1	69820_0:002885	69820_0:002885	62.996	554	205	0	74	1735	1	554	0	751
TRINITY_DN58014_c0_g1	143995_0:000a65	143995_0:000a65	34.722	288	178	6	713	1561	420	702	5.86e-31	129
TRINITY_DN58074_c0_g2	34740_0:000183	34740_0:000183	46.437	407	163	5	1866	3083	335	687	8.3e-172	356
TRINITY_DN58050_c3_g1	568069_0:003876	568069_0:003876	35.036	274	176	2	269	1087	294	566	1.19e-45	181
TRINITY_DN58050_c4_g1	79782_0:0028d1	79782_0:0028d1	27.327	333	144	14	1716	754	487	733	8.92e-15	79.7
TRINITY_DN58061_c1_g1	62324_0:002452	62324_0:002452	31.915	141	78	3	2314	2697	537	672	1.29e-09	65.5
TRINITY_DN58001_c3_g1	34740_0:0039ef	34740_0:0039ef	56.296	135	59	0	1597	2001	1603	1737	2.5e-40	163
TRINITY_DN48641_c1_g1	7029_0:00474a	7029_0:00474a	29.286	280	171	7	1200	385	833	1093	2.23e-19	95.5
TRINITY_DN48677_c0_g1	69820_0:00098d	69820_0:00098d	95.652	23	1	0	1	69	90	112	2.55e-06	49.3
TRINITY_DN48668_c0_g1	7029_0:002a48	7029_0:002a48	27.596	366	228	10	1377	286	120	450	2.89e-35	141
TRINITY_DN48602_c0_g1	7029_0:002a48	7029_0:002a48	34.44	241	150	6	738	1457	180	413	1.9e-32	132
TRINITY_DN48682_c0_g1	lcl|EU137128.1_prot_ABX39548.1_1	lcl|EU137128.1_prot_ABX39548.1_1	38.462	52	32	0	318	473	96	147	6.68e-08	51.2
TRINITY_DN48646_c0_g2	286706_0:001b89	286706_0:001b89	74.51	51	13	0	310	158	73	123	1.86e-19	79.3
TRINITY_DN48663_c0_g1	166423_0:002070	166423_0:002070	21.233	146	115	0	451	14	3	148	4.57e-09	55.5
TRINITY_DN58872_c0_g2	88501_0:002ef1	88501_0:002ef1	35.271	258	157	6	3080	2322	23	275	1.08e-36	153
TRINITY_DN58885_c0_g1	79782_0:003002	79782_0:003002	42.017	119	69	0	1389	1033	372	490	4.67e-17	86.3
TRINITY_DN58853_c0_g2	34740_0:00245c	34740_0:00245c	60.563	71	28	0	213	1	529	599	3.63e-22	89.7
TRINITY_DN58853_c0_g3	34740_0:00245c	34740_0:00245c	60.784	51	17	1	168	25	604	654	8.86e-14	66.2
TRINITY_DN58853_c0_g4	34740_0:00245c	34740_0:00245c	55.056	89	29	1	246	13	560	648	6.11e-24	100
TRINITY_DN58853_c0_g1	34740_0:00245c	34740_0:00245c	48.529	68	35	0	108	311	704	771	1.11e-21	78.6
TRINITY_DN58808_c0_g1	113334_0:0013fe	113334_0:0013fe	50	462	217	4	164	1540	35	485	6.95e-155	468
TRINITY_DN58821_c0_g1	77166_0:00173d	77166_0:00173d	31.739	230	144	5	581	1255	11	232	3.92e-28	115
TRINITY_DN58871_c2_g3	69820_0:0027e7	69820_0:0027e7	75.047	533	133	0	2007	409	1	533	0	867
TRINITY_DN58822_c1_g1	7493_0:000124	7493_0:000124	76.364	55	13	0	136	300	47	101	1.99e-23	89
TRINITY_DN58856_c1_g3	7397_0:001201	7397_0:001201	40.395	354	190	7	261	1295	22	363	1.87e-71	246
TRINITY_DN58851_c0_g1	45779_0:001c17	45779_0:001c17	58.183	1167	436	16	732	4142	27	1171	0	1350
TRINITY_DN58898_c0_g1	319348_0:002495	319348_0:002495	28.817	465	316	7	3884	2499	167	619	3.01e-30	132
TRINITY_DN58882_c1_g2	7029_0:002a48	7029_0:002a48	35.317	252	148	7	1017	1766	134	372	4.44e-30	125
TRINITY_DN58857_c0_g1	76194_0:001156	76194_0:001156	24.249	433	290	8	3113	1893	1340	1760	3.31e-34	145
TRINITY_DN58887_c0_g1	7070_0:000796	7070_0:000796	29.876	241	144	5	356	1066	454	673	2.8e-33	139
TRINITY_DN58825_c2_g1	7070_0:000088	7070_0:000088	36.111	72	46	0	2	217	97	168	8.39e-08	48.5
TRINITY_DN58803_c0_g1	7029_0:001e7f	7029_0:001e7f	31.387	137	92	1	629	219	730	864	5.79e-25	73.6
TRINITY_DN58809_c0_g1	29058_0:0029e2	29058_0:0029e2	96.429	28	1	0	1473	1556	337	364	1.81e-08	58.9
TRINITY_DN58832_c2_g2	315563_0:000051	315563_0:000051	32.836	67	45	0	86	286	593	659	1.88e-09	61.2
TRINITY_DN58824_c0_g1	29058_0:0019c3	29058_0:0019c3	94.766	917	45	2	430	3180	1	914	0	1747
TRINITY_DN58878_c0_g1	56086_0:002a28	56086_0:002a28	28.311	438	263	12	535	1764	835	1249	2.2e-28	126
TRINITY_DN58811_c0_g2	34740_0:0011f8	34740_0:0011f8	33.721	86	56	1	15	269	1461	1546	1.23e-12	66.2
TRINITY_DN58863_c1_g1	568069_0:00003c	568069_0:00003c	43.75	80	45	0	742	981	1031	1110	7.28e-19	70.9
TRINITY_DN58840_c0_g1	136037_0:00192e	136037_0:00192e	40.708	113	67	0	4723	4385	6	118	4.15e-26	116
TRINITY_DN21253_c0_g1	7394_0:002c43	7394_0:002c43	52.778	36	17	0	110	3	1610	1645	2.91e-06	46.2
TRINITY_DN21294_c0_g1	29058_0:00298d	29058_0:00298d	83.333	30	5	0	479	390	17	46	2.07e-11	62.4
TRINITY_DN21285_c0_g1	1629725_0:001799	1629725_0:001799	80	30	6	0	95	184	269	298	2.23e-09	54.3
TRINITY_DN21203_c0_g1	6973_0:0064c8	6973_0:0064c8	63.333	30	11	0	403	314	82	111	9.01e-10	57
TRINITY_DN21269_c0_g1	7395_0:003ad6	7395_0:003ad6	28.571	98	60	3	278	3	1398	1491	7.17e-06	45.8
TRINITY_DN47574_c0_g1	7260_0:000a4c	7260_0:000a4c	33.476	233	137	7	1321	650	53	276	3.4e-27	115
TRINITY_DN47567_c1_g1	34740_0:004cac	34740_0:004cac	37.5	64	34	2	14	187	380	443	4.66e-06	35.4
TRINITY_DN47530_c0_g1	42026_0:002337	42026_0:002337	35.505	307	191	6	388	1299	41	343	3.07e-51	188
TRINITY_DN47507_c0_g1	69820_0:0031c0	69820_0:0031c0	100	21	0	0	513	451	1257	1277	5.09e-06	47.4
TRINITY_DN47585_c0_g1	51655_0:0017a5	51655_0:0017a5	35.443	79	48	2	517	284	370	446	5.53e-07	52.8
TRINITY_DN47585_c0_g2	104452_0:003eb3	104452_0:003eb3	38.265	196	116	4	579	1	7	200	1.43e-23	103
TRINITY_DN47557_c0_g1	315563_0:00132d	315563_0:00132d	42.601	223	116	7	945	280	9	220	5.16e-41	157
TRINITY_DN47508_c0_g1	29058_0:001463	29058_0:001463	77.778	27	6	0	468	388	479	505	1.1e-07	51.6
TRINITY_DN47548_c0_g1	91411_0:00250c	91411_0:00250c	74.074	27	7	0	320	400	251	277	2.04e-07	50.1
TRINITY_DN47571_c0_g1	7004_0:0018cf	7004_0:0018cf	38.462	130	79	1	839	1225	17	146	4.18e-10	63.9
TRINITY_DN11157_c0_g1	34740_0:003a65	34740_0:003a65	100	24	0	0	337	408	16	39	5.76e-07	48.9
TRINITY_DN11102_c0_g1	7070_0:001a8f	7070_0:001a8f	28.929	280	144	10	240	944	25	294	3.5e-21	96.3
TRINITY_DN11179_c0_g1	45779_0:000bb6	45779_0:000bb6	88.889	27	3	0	436	516	314	340	2.29e-08	54.3
TRINITY_DN11145_c0_g1	7165_0:0003b6	7165_0:0003b6	48.315	89	39	2	90	341	589	675	5.13e-19	91.7
TRINITY_DN11104_c0_g1	7130_0:001bcd	7130_0:001bcd	59.524	42	12	1	15	140	231	267	8.92e-06	48.1
TRINITY_DN9256_c0_g1	69820_0:002c1d	69820_0:002c1d	61.905	42	16	0	126	1	235	276	4.2e-09	54.7
TRINITY_DN9201_c0_g1	568069_0:000120	568069_0:000120	31.452	496	294	11	1065	2462	2092	2571	3.5e-69	260
TRINITY_DN9202_c0_g1	79782_0:003002	79782_0:003002	36.585	123	66	3	27	395	404	514	4.46e-16	77.4
TRINITY_DN9273_c0_g1	69820_0:000b2d	69820_0:000b2d	75.342	73	18	0	3	221	584	656	4.07e-33	122
TRINITY_DN9297_c0_g1	13037_0:0039ae	13037_0:0039ae	97.248	109	3	0	1	327	244	352	2.07e-69	214
TRINITY_DN9219_c0_g1	315563_0:0028aa	315563_0:0028aa	37.179	78	49	0	214	447	3327	3404	2.88e-07	50.4
TRINITY_DN39736_c0_g1	7029_0:0016eb	7029_0:0016eb	34.118	170	102	4	276	770	754	918	5.41e-25	73.6
TRINITY_DN39713_c0_g1	29058_0:003394	29058_0:003394	92.857	28	2	0	2	85	873	900	9.95e-10	57
TRINITY_DN39764_c0_g1	34740_0:001e22	34740_0:001e22	64.935	77	27	0	1	231	122	198	4.59e-26	102
TRINITY_DN36775_c0_g1	42026_0:002337	42026_0:002337	32.075	106	69	2	357	49	97	202	1.91e-07	49.7
TRINITY_DN36785_c0_g1	34740_0:000120	34740_0:000120	56.41	39	11	2	163	273	169	203	8.85e-08	41.2
TRINITY_DN36741_c0_g1	7038_0:0014c3	7038_0:0014c3	37.931	174	92	5	120	620	341	505	1.57e-22	103
TRINITY_DN36711_c0_g1	34740_0:004cac	34740_0:004cac	42.553	47	27	0	11	151	433	479	6.39e-06	43.5
TRINITY_DN36729_c0_g1	30023_0:0008eb	30023_0:0008eb	68.531	143	45	0	430	2	80	222	8.57e-63	202
TRINITY_DN36782_c0_g1	7130_0:003495	7130_0:003495	58.621	58	24	0	1602	1775	257	314	9.86e-26	77.4
TRINITY_DN36712_c0_g1	197043_0:0019d6	197043_0:0019d6	40.741	54	32	0	188	27	77	130	6.83e-07	45.8
TRINITY_DN95105_c0_g1	1049336_0:000d4f	1049336_0:000d4f	84.81	79	12	0	1	237	286	364	1.05e-39	139
TRINITY_DN95140_c0_g1	7370_0:003646	7370_0:003646	36.585	41	26	0	99	221	414	454	1.73e-06	45.1
TRINITY_DN33559_c0_g1	217634_0:002222	217634_0:002222	35.537	242	139	5	1116	436	38	277	7.99e-37	139
TRINITY_DN33530_c0_g1	7395_0:003ad6	7395_0:003ad6	32	225	129	5	677	3	1404	1604	3.88e-24	104
TRINITY_DN33581_c0_g1	39758_0:0017cb	39758_0:0017cb	75.862	29	7	0	1	87	84	112	5.98e-09	55.5
TRINITY_DN33597_c0_g1	7029_0:002a48	7029_0:002a48	34.135	208	123	5	616	1230	238	434	3.97e-25	109
TRINITY_DN33563_c0_g1	40932_0:000fc6	40932_0:000fc6	63.71	124	21	2	3464	3093	671	770	7.98e-36	150
TRINITY_DN33588_c0_g1	222816_0:00196f	222816_0:00196f	31.129	363	231	9	1627	578	9	365	3.03e-32	132
TRINITY_DN33535_c0_g1	7130_0:003495	7130_0:003495	34.177	79	52	0	285	49	531	609	1.41e-07	54.3
TRINITY_DN14963_c0_g1	113334_0:002c8f	113334_0:002c8f	61.111	108	40	2	326	3	82	187	5.45e-41	141
TRINITY_DN14940_c0_g1	125945_0:0000f2	125945_0:0000f2	47.826	138	71	1	651	241	94	231	2.2e-38	134
TRINITY_DN14934_c0_g1	29058_0:001e33	29058_0:001e33	76.471	34	8	0	7	108	4	37	3.25e-19	62
TRINITY_DN14957_c0_g1	69820_0:0006d1	69820_0:0006d1	76.623	77	18	0	49	279	336	412	8.96e-37	130
TRINITY_DN9499_c0_g1	132113_0:00270e	132113_0:00270e	39.655	58	35	0	141	314	295	352	5.86e-08	52.8
TRINITY_DN9481_c0_g1	34740_0:001e22	34740_0:001e22	71.111	45	13	0	192	326	132	176	7.49e-15	70.5
TRINITY_DN9445_c0_g1	29058_0:0024f6	29058_0:0024f6	88.571	35	4	0	2	106	546	580	7.37e-15	70.1
TRINITY_DN9425_c0_g1	1041015_0:0002aa	1041015_0:0002aa	72.34	47	13	0	270	130	66	112	5.81e-17	72.8
TRINITY_DN9483_c0_g1	69820_0:00206d	69820_0:00206d	90.625	64	6	0	251	60	287	350	9.41e-34	124
TRINITY_DN96964_c0_g1	113334_0:000087	113334_0:000087	94.737	19	1	0	295	239	414	432	6.86e-08	50.1
TRINITY_DN84139_c0_g1	7004_0:0018cf	7004_0:0018cf	34.118	85	52	1	283	29	62	142	2.65e-10	57
TRINITY_DN84160_c0_g1	7029_0:000324	7029_0:000324	45	60	33	0	23	202	121	180	2.86e-09	53.1
TRINITY_DN84134_c0_g1	6973_0:0011d4	6973_0:0011d4	26.531	147	102	2	141	581	88	228	1.57e-14	72.8
TRINITY_DN84123_c0_g1	7029_0:000702	7029_0:000702	50	54	22	2	113	271	92	141	1.88e-06	49.3
TRINITY_DN84115_c0_g1	7176_0:004639	7176_0:004639	33.735	83	51	1	124	360	602	684	9.55e-10	56.6
TRINITY_DN84186_c0_g1	28588_0:002d0c	28588_0:002d0c	62.353	85	32	0	72	326	326	410	2.23e-32	120
TRINITY_DN36629_c0_g1	34740_0:002801	34740_0:002801	41.772	79	46	0	19	255	198	276	4.15e-14	67
TRINITY_DN36675_c0_g1	13037_0:00274f	13037_0:00274f	50	50	22	1	142	2	435	484	3.76e-09	55.8
TRINITY_DN36645_c0_g1	7397_0:000806	7397_0:000806	70.857	175	51	0	525	1	19	193	3.32e-64	214
TRINITY_DN36632_c0_g1	66420_0:000622	66420_0:000622	34.906	106	64	1	1479	1162	5	105	1.26e-11	69.3
TRINITY_DN36650_c0_g1	7130_0:003495	7130_0:003495	50	46	22	1	211	77	515	560	5.07e-08	49.7
TRINITY_DN36600_c1_g1	29058_0:000b78	29058_0:000b78	96.296	27	1	0	83	3	429	455	1.45e-09	61.6
TRINITY_DN36652_c0_g1	34740_0:001e22	34740_0:001e22	33.784	74	49	0	356	135	131	204	3.81e-06	47.4
TRINITY_DN34417_c1_g1	144034_0:000a43	144034_0:000a43	42.105	266	108	6	1963	1274	6	261	1.35e-40	161
TRINITY_DN34430_c0_g1	41427_0:002ef0	41427_0:002ef0	41.481	135	79	0	549	953	380	514	2.5e-26	116
TRINITY_DN34479_c0_g1	69820_0:000616	69820_0:000616	72	50	14	0	1	150	372	421	1.8e-20	85.9
TRINITY_DN34414_c0_g1	378494_0:00492e	378494_0:00492e	22.789	294	151	10	1820	2668	19	247	2.18e-08	60.8
TRINITY_DN34458_c1_g1	93721_0:00517d	93721_0:00517d	32.075	106	68	4	512	201	116	219	3.8e-06	47
TRINITY_DN34492_c0_g1	69820_0:0017f8	69820_0:0017f8	92.34	966	73	1	577	3474	1	965	0	1805
TRINITY_DN34480_c0_g1	456900_0:000348	456900_0:000348	47.368	38	20	0	579	692	1	38	1.85e-09	45.4
TRINITY_DN34412_c0_g1	6973_0:0064c8	6973_0:0064c8	57.971	69	29	0	251	45	43	111	1.21e-26	102
TRINITY_DN34423_c0_g1	211228_0:00076c	211228_0:00076c	31.111	315	171	12	203	1093	77	363	7.4e-32	126
TRINITY_DN68855_c0_g1	34740_0:000ff2	34740_0:000ff2	49.153	59	26	1	236	412	594	648	8.34e-09	55.8
TRINITY_DN68894_c0_g1	6973_0:005244	6973_0:005244	44.828	58	32	0	2	175	9	66	3.62e-06	42.4
TRINITY_DN90710_c0_g1	6973_0:002f8a	6973_0:002f8a	44.444	99	55	0	185	481	287	385	6.89e-23	96.3
TRINITY_DN90750_c0_g1	69820_0:002540	69820_0:002540	34.568	81	48	1	263	21	406	481	1.21e-11	60.8
TRINITY_DN90731_c0_g1	7130_0:002574	7130_0:002574	41.497	147	74	4	90	515	14	153	1.85e-23	97.8
TRINITY_DN90796_c0_g1	51655_0:004292	51655_0:004292	35.461	141	90	1	424	2	78	217	5.12e-12	63.2
TRINITY_DN57518_c0_g1	7004_0:000ac4	7004_0:000ac4	27.303	597	368	19	319	1983	482	1054	6.92e-51	195
TRINITY_DN57595_c0_g1	7029_0:0023c4	7029_0:0023c4	37.736	53	33	0	336	178	35	87	7.21e-06	38.5
TRINITY_DN57535_c0_g1	132113_0:0003c2	132113_0:0003c2	43.333	60	34	0	1319	1140	455	514	9.05e-07	53.1
TRINITY_DN57556_c0_g1	69820_0:00269b	69820_0:00269b	90.325	1106	107	0	97	3414	1	1106	0	2134
TRINITY_DN57510_c0_g1	7130_0:003495	7130_0:003495	48.496	266	122	4	842	54	137	390	7.36e-77	251
TRINITY_DN57519_c5_g2	51655_0:000f87	51655_0:000f87	39.85	133	54	3	2991	2623	96	212	2.16e-21	102
TRINITY_DN57524_c0_g1	7168_0:001342	7168_0:001342	28.125	128	89	2	341	718	22	148	4.33e-06	50.1
TRINITY_DN57513_c0_g1	103372_0:0028ad	103372_0:0028ad	28.992	238	130	4	536	1207	160	372	6.67e-20	96.7
TRINITY_DN57566_c0_g1	108931_0:0009f6	108931_0:0009f6	37.013	154	91	3	1854	1396	542	690	1.47e-20	99
TRINITY_DN57547_c4_g1	38123_0:002b69	38123_0:002b69	57.5	40	17	0	286	167	103	142	5.11e-07	48.1
TRINITY_DN57585_c0_g1	29058_0:000967	29058_0:000967	86.667	180	22	1	629	1168	1	178	1.55e-66	219
TRINITY_DN57515_c0_g1	7029_0:002b44	7029_0:002b44	28.8	125	87	2	1364	996	2	126	1.27e-09	63.5
TRINITY_DN57560_c0_g1	29058_0:000f9a	29058_0:000f9a	85.106	94	14	0	101	382	941	1034	8.9e-29	110
TRINITY_DN57508_c0_g1	143995_0:0015f3	143995_0:0015f3	30.547	311	189	9	2146	3036	10	307	1.76e-26	121
TRINITY_DN57584_c0_g1	64459_0:000809	64459_0:000809	100	26	0	0	3	80	78	103	3.51e-08	57.8
TRINITY_DN57569_c0_g1	1218281_0:00043e	1218281_0:00043e	35.172	145	74	4	1542	1970	204	330	2.06e-18	90.1
TRINITY_DN57596_c8_g2	69820_0:002714	69820_0:002714	67.568	111	36	0	3112	2780	343	453	1.52e-48	181
TRINITY_DN57580_c0_g1	41427_0:00004e	41427_0:00004e	34.815	135	87	1	563	162	350	484	7.98e-17	85.1
TRINITY_DN57561_c1_g1	7168_0:001342	7168_0:001342	33.043	230	136	7	99	764	22	241	8.08e-25	105
TRINITY_DN57545_c0_g1	680683_0:000e76	680683_0:000e76	19.291	254	170	8	3194	3889	70	310	2.73e-06	54.7
TRINITY_DN57572_c0_g1	88501_0:002b98	88501_0:002b98	37.295	244	128	9	1648	2337	3	235	1.31e-26	119
TRINITY_DN56423_c1_g1	40932_0:0056d2	40932_0:0056d2	41.096	73	40	1	471	689	4	73	2.65e-08	53.5
TRINITY_DN56428_c5_g1	13037_0:00274f	13037_0:00274f	42.424	66	35	1	350	162	437	502	1.27e-06	51.6
TRINITY_DN56427_c0_g1	45779_0:000222	45779_0:000222	100	25	0	0	1130	1204	727	751	3.57e-07	54.3
TRINITY_DN56467_c0_g1	178035_0:0000ba	178035_0:0000ba	47.009	117	62	0	2499	2849	126	242	6.15e-22	98.2
TRINITY_DN56474_c0_g1	42026_0:002337	42026_0:002337	52.866	314	145	2	114	1049	36	348	1.5e-106	344
TRINITY_DN56474_c0_g2	42026_0:002337	42026_0:002337	50.974	308	149	1	133	1050	41	348	1.19e-107	340
TRINITY_DN56497_c0_g1	680683_0:003624	680683_0:003624	28.934	197	108	6	824	297	1509	1694	6.23e-08	55.5
TRINITY_DN56419_c0_g1	7029_0:0029bf	7029_0:0029bf	33.133	166	106	4	497	6	634	796	1.17e-16	77.8
TRINITY_DN56412_c0_g2	7130_0:000504	7130_0:000504	86.207	29	4	0	87	1	525	553	6.49e-09	55.1
TRINITY_DN56404_c0_g1	319348_0:00163d	319348_0:00163d	39.437	142	85	1	927	502	521	661	7.61e-28	124
TRINITY_DN56457_c0_g1	29058_0:000f69	29058_0:000f69	92.593	27	2	0	81	1	504	530	3.07e-08	52
TRINITY_DN56441_c0_g1	104452_0:003ef4	104452_0:003ef4	36.082	97	59	2	297	7	638	731	2.64e-11	60.1
TRINITY_DN56458_c0_g1	7029_0:001e7f	7029_0:001e7f	28.477	302	196	6	131	1012	764	1053	6.73e-26	111
TRINITY_DN56421_c0_g1	7029_0:0066a2	7029_0:0066a2	36.709	474	271	9	2238	874	389	852	3.31e-81	295
TRINITY_DN56413_c0_g1	29058_0:000390	29058_0:000390	81.081	592	112	0	132	1907	1	592	0	996
TRINITY_DN56482_c1_g1	143995_0:0015f3	143995_0:0015f3	28.922	204	126	7	1509	907	13	200	5.71e-11	67.8
TRINITY_DN56491_c0_g1	125945_0:003680	125945_0:003680	42.276	123	66	4	644	1003	159	279	1.29e-18	90.5
TRINITY_DN56440_c0_g1	40932_0:0019f9	40932_0:0019f9	91.304	23	2	0	772	840	21	43	3.49e-07	53.1
TRINITY_DN56447_c3_g2	7395_0:003ad6	7395_0:003ad6	31.797	217	140	3	1959	1324	1536	1749	6.29e-19	94.4
TRINITY_DN56402_c0_g1	286306_0:003dcf	286306_0:003dcf	24.457	184	130	3	176	727	576	750	1.01e-17	86.3
TRINITY_DN56415_c0_g1	69820_0:00228c	69820_0:00228c	53.488	43	18	1	1	129	120	160	3.91e-07	50.8
TRINITY_DN56488_c0_g1	7130_0:002574	7130_0:002574	45.378	119	64	1	366	719	14	132	9.91e-20	90.9
TRINITY_DN56488_c0_g2	315563_0:000051	315563_0:000051	35.849	106	68	0	531	214	587	692	3.46e-17	82.4
TRINITY_DN56455_c0_g1	29058_0:00022e	29058_0:00022e	99.222	514	4	0	17	1558	3	516	0	939
TRINITY_DN56431_c0_g1	307491_0:000935	307491_0:000935	33.14	172	91	11	376	867	36	191	3.89e-07	54.7
TRINITY_DN56452_c0_g1	7091_0:000c3a	7091_0:000c3a	74.286	35	9	0	379	275	75	109	3.48e-10	57.8
TRINITY_DN56436_c0_g1	34740_0:00491f	34740_0:00491f	41.869	289	148	5	846	13	743	1022	5.1e-45	164
TRINITY_DN81213_c0_g1	7425_0:00025f	7425_0:00025f	30.806	211	136	3	2430	1822	61	269	8.19e-24	109
TRINITY_DN81249_c0_g1	7394_0:000fef	7394_0:000fef	63.265	49	18	0	150	4	3257	3305	1.76e-09	57
TRINITY_DN81294_c0_g1	7176_0:001740	7176_0:001740	61.972	71	22	2	274	483	518	584	2.66e-19	89
TRINITY_DN81296_c0_g1	79782_0:002a43	79782_0:002a43	44.631	298	134	7	833	1705	19	292	1.23e-37	151
TRINITY_DN97167_c0_g1	69820_0:0033af	69820_0:0033af	50	64	32	0	196	5	1	64	3.11e-16	73.2
TRINITY_DN71434_c0_g1	197043_0:002641	197043_0:002641	80.556	36	6	1	110	3	285	319	2.91e-11	60.1
TRINITY_DN71401_c0_g1	168631_0:00051c	168631_0:00051c	80.769	26	5	0	78	1	68	93	7.06e-06	44.3
TRINITY_DN71455_c0_g1	6973_0:004eca	6973_0:004eca	38.889	90	55	0	16	285	101	190	1.35e-17	77
TRINITY_DN71481_c0_g1	1218281_0:00043e	1218281_0:00043e	40	75	44	1	226	2	204	277	1.13e-11	62.4
TRINITY_DN31299_c0_g1	178035_0:002212	178035_0:002212	46.667	60	31	1	3	179	108	167	5.85e-12	62.8
TRINITY_DN31267_c0_g1	34740_0:000435	34740_0:000435	50	70	35	0	67	276	969	1038	3.67e-14	67.8
TRINITY_DN31267_c0_g2	34740_0:000435	34740_0:000435	45.455	77	31	1	2	199	979	1055	2.57e-12	61.2
TRINITY_DN31287_c0_g1	7395_0:003a68	7395_0:003a68	39.655	348	190	5	2	1000	1073	1415	2.42e-65	224
TRINITY_DN31201_c0_g1	7397_0:0002e6	7397_0:0002e6	20.994	181	129	6	697	161	135	303	5.13e-07	52
TRINITY_DN31236_c0_g1	69820_0:002612	69820_0:002612	86.207	29	4	0	368	282	306	334	5.17e-10	57
TRINITY_DN31214_c0_g1	29058_0:000593	29058_0:000593	93.361	482	31	1	655	2097	1	482	0	814
TRINITY_DN31246_c0_g1	378494_0:004a82	378494_0:004a82	64.286	42	11	1	118	5	224	265	3.53e-09	57
TRINITY_DN31275_c0_g1	319348_0:00041d	319348_0:00041d	24.848	330	197	16	591	1520	2	300	1.15e-09	65.1
TRINITY_DN45785_c0_g1	319348_0:00041d	319348_0:00041d	26.289	194	120	8	2710	2141	120	294	3.2e-06	53.1
TRINITY_DN45705_c0_g1	168631_0:002459	168631_0:002459	61.017	59	23	0	301	125	456	514	2.36e-17	77.8
TRINITY_DN45733_c0_g1	143995_0:00136d	143995_0:00136d	58.065	496	199	5	3289	1808	632	1120	3.74e-141	464
TRINITY_DN45776_c1_g1	7029_0:0037a1	7029_0:0037a1	47.273	55	29	0	2838	3002	2	56	1.32e-12	68.2
TRINITY_DN45729_c0_g1	7038_0:000858	7038_0:000858	57.031	256	106	2	508	1275	361	612	1.06e-121	300
TRINITY_DN45788_c0_g1	319348_0:00163d	319348_0:00163d	30.837	681	426	16	2936	981	8	672	1.05e-88	319
TRINITY_DN45767_c0_g1	69820_0:002e1b	69820_0:002e1b	59.322	118	48	0	3	356	9	126	2.31e-47	163
TRINITY_DN45768_c0_g1	69820_0:002e61	69820_0:002e61	77.273	154	35	0	462	1	329	482	1.02e-86	264
TRINITY_DN66738_c0_g1	7397_0:004e0f	7397_0:004e0f	45.763	59	32	0	181	5	248	306	5.02e-11	58.5
TRINITY_DN66784_c0_g1	132113_0:001e52	132113_0:001e52	51.376	109	53	0	328	2	1129	1237	5e-37	133
TRINITY_DN66740_c0_g1	7029_0:0066a3	7029_0:0066a3	35.593	118	72	2	553	903	971	1085	2.89e-22	73.9
TRINITY_DN50467_c0_g1	62324_0:00004e	62324_0:00004e	35.484	217	128	4	575	1222	16	221	6.35e-31	129
TRINITY_DN50483_c0_g1	29058_0:000718	29058_0:000718	89.693	553	53	3	3431	1779	1	551	0	1024
TRINITY_DN50450_c0_g2	69820_0:002665	69820_0:002665	63.014	73	27	0	273	491	1	73	4.74e-23	94
TRINITY_DN50488_c0_g1	178035_0:0000ba	178035_0:0000ba	33.333	69	46	0	230	24	171	239	3.54e-08	51.6
TRINITY_DN50421_c0_g1	7029_0:0066a2	7029_0:0066a2	31.099	746	460	19	4427	2235	407	1113	2.16e-92	330
TRINITY_DN50406_c0_g1	113334_0:000b5e	113334_0:000b5e	100	30	0	0	2	91	280	309	4.68e-13	68.2
TRINITY_DN50414_c0_g1	143995_0:0015f3	143995_0:0015f3	27.962	211	115	10	1294	710	10	199	2.35e-09	62.4
TRINITY_DN50444_c0_g2	69820_0:0027d1	69820_0:0027d1	89.354	573	59	2	240	1955	5	576	0	1009
TRINITY_DN50475_c1_g1	34740_0:001e22	34740_0:001e22	52.632	38	18	0	145	32	159	196	7.65e-06	43.9
TRINITY_DN50460_c1_g1	35570_0:000596	35570_0:000596	35.484	124	77	2	878	507	1584	1704	1.21e-14	81.6
TRINITY_DN50479_c0_g1	34740_0:000ff2	34740_0:000ff2	67.347	49	16	0	205	59	1003	1051	1.2e-14	67.8
TRINITY_DN50437_c0_g1	34740_0:0042ae	34740_0:0042ae	40.777	103	37	3	918	613	1	80	2.9e-11	63.9
TRINITY_DN50437_c0_g2	7029_0:0002ee	7029_0:0002ee	41	100	59	0	547	248	11	110	2.11e-14	75.1
TRINITY_DN50418_c0_g2	108931_0:0009f6	108931_0:0009f6	26.136	176	116	4	623	120	517	686	8.92e-10	63.9
TRINITY_DN50489_c1_g1	456900_0:002603	456900_0:002603	42.073	164	95	0	371	862	3	166	1.9e-42	158
TRINITY_DN50472_c0_g2	34740_0:004cac	34740_0:004cac	43.421	76	42	1	3	230	342	416	3.06e-14	67.4
TRINITY_DN50456_c0_g1	34740_0:0009f5	34740_0:0009f5	62.329	146	55	0	440	3	554	699	3.56e-59	196
TRINITY_DN50465_c0_g1	29058_0:0007d8	29058_0:0007d8	61.111	54	16	1	497	643	144	197	3.2e-10	60.1
TRINITY_DN50494_c0_g1	51655_0:003fa3	51655_0:003fa3	51.471	68	31	1	627	830	611	676	1.16e-13	73.2
TRINITY_DN64355_c0_g1	378494_0:004a82	378494_0:004a82	73.77	61	16	0	352	170	245	305	8.73e-25	99.8
TRINITY_DN64305_c0_g1	7395_0:003ad6	7395_0:003ad6	30.986	142	93	2	574	987	1806	1946	1.45e-12	70.5
TRINITY_DN69215_c0_g2	69820_0:0006c1	69820_0:0006c1	67.949	78	24	1	3	236	980	1056	1.19e-16	82.4
TRINITY_DN69293_c0_g1	1218281_0:002ee1	1218281_0:002ee1	73.438	64	17	0	281	90	1	64	4.23e-26	102
TRINITY_DN90239_c0_g1	29058_0:001cf1	29058_0:001cf1	53.448	116	54	0	381	34	145	260	6.44e-38	137
TRINITY_DN90914_c0_g1	69820_0:0036f5	69820_0:0036f5	80.247	243	38	2	2	730	140	372	2.69e-133	407
TRINITY_DN90929_c0_g1	133901_0:002c64	133901_0:002c64	57.407	54	23	0	168	7	536	589	3.73e-12	66.2
TRINITY_DN90951_c0_g1	1049336_0:0000d9	1049336_0:0000d9	61.728	81	31	0	244	2	278	358	6.16e-31	114
TRINITY_DN90904_c0_g1	39758_0:001360	39758_0:001360	64.912	57	20	0	171	1	47	103	1.44e-18	79.3
TRINITY_DN15514_c0_g1	7029_0:000469	7029_0:000469	45.045	111	61	0	1214	882	59	169	1.31e-27	109
TRINITY_DN15570_c0_g1	7395_0:003ad0	7395_0:003ad0	37.615	109	65	1	389	63	1423	1528	6.33e-17	77.4
TRINITY_DN15585_c0_g1	34740_0:00134c	34740_0:00134c	57.895	38	16	0	1	114	61	98	8.21e-07	51.2
TRINITY_DN15578_c0_g1	51655_0:000773	51655_0:000773	34.028	144	94	1	8	436	247	390	6.5e-21	89.4
TRINITY_DN15550_c0_g1	7130_0:002dd0	7130_0:002dd0	96.296	27	1	0	224	304	1	27	4.15e-10	55.8
TRINITY_DN15513_c0_g1	7130_0:0037bc	7130_0:0037bc	76.667	30	7	0	575	486	110	139	3.56e-09	55.8
TRINITY_DN15527_c0_g1	378494_0:0057b8	378494_0:0057b8	37.252	757	448	10	1	2226	170	914	1.06e-114	382
TRINITY_DN15584_c0_g1	69820_0:0014d7	69820_0:0014d7	100	28	0	0	1	84	570	597	2.89e-09	58.5
TRINITY_DN15517_c0_g1	7029_0:000324	7029_0:000324	29.381	194	100	7	149	697	28	195	4.36e-09	58.2
TRINITY_DN15500_c0_g1	13037_0:00325e	13037_0:00325e	88.889	27	3	0	729	809	233	259	1.62e-08	56.2
TRINITY_DN35661_c0_g1	103372_0:0028ad	103372_0:0028ad	30.66	212	115	5	536	1171	113	292	2.94e-17	88.2
TRINITY_DN35630_c0_g1	319348_0:001c57	319348_0:001c57	30.709	127	85	1	1	372	1667	1793	1.26e-15	80.5
TRINITY_DN35602_c0_g1	67767_0:0024d3	67767_0:0024d3	60.526	38	15	0	51	164	633	670	4e-09	44.7
TRINITY_DN35667_c0_g1	88501_0:002b98	88501_0:002b98	49.609	256	125	3	599	1357	1	255	2.04e-65	243
TRINITY_DN35642_c0_g1	7029_0:002a48	7029_0:002a48	36.715	207	117	3	213	833	149	341	2.33e-38	150
TRINITY_DN35695_c0_g1	7168_0:00046d	7168_0:00046d	51.163	86	39	3	1705	1962	1	83	1.01e-15	83.6
TRINITY_DN35673_c0_g1	7493_0:000c8f	7493_0:000c8f	32.143	84	57	0	355	104	327	410	2.18e-08	53.1
TRINITY_DN35603_c0_g1	40932_0:004113	40932_0:004113	52.83	106	48	1	587	276	815	920	1.3e-28	113
TRINITY_DN46477_c0_g1	108931_0:0004aa	108931_0:0004aa	31.657	338	219	5	2732	1731	35	364	7.24e-45	179
TRINITY_DN46459_c0_g1	7168_0:001342	7168_0:001342	34.043	235	133	9	1018	341	20	241	3.47e-21	102
TRINITY_DN46418_c0_g1	62324_0:002452	62324_0:002452	40	85	46	1	463	224	586	670	7.04e-12	63.9
TRINITY_DN46413_c0_g1	40932_0:004c9c	40932_0:004c9c	23.256	387	231	12	1258	266	219	595	1.84e-09	62
TRINITY_DN46476_c1_g1	144034_0:00086f	144034_0:00086f	20.042	963	640	35	163	2841	559	1461	4.45e-14	80.1
TRINITY_DN46422_c3_g1	7539_0:002fd2	7539_0:002fd2	35.897	78	46	1	225	4	7	84	1.54e-06	50.4
TRINITY_DN46470_c4_g1	54969_0:002b45	54969_0:002b45	41.429	140	72	4	246	638	2	140	2.35e-25	105
TRINITY_DN46466_c0_g1	93721_0:005dc8	93721_0:005dc8	32.96	983	528	16	7192	4391	550	1450	9.65e-154	521
TRINITY_DN46427_c1_g1	456900_0:002603	456900_0:002603	34.104	173	105	4	259	774	1	165	4.02e-17	88.2
TRINITY_DN46438_c0_g1	123851_0:002127	123851_0:002127	28.34	247	146	5	368	1030	17	258	5.52e-17	85.9
TRINITY_DN46484_c2_g1	568069_0:003013	568069_0:003013	43.98	407	198	5	1390	239	475	874	4.07e-93	324
TRINITY_DN30006_c0_g1	69820_0:0024a3	69820_0:0024a3	84.375	32	5	0	319	224	233	264	6.84e-11	58.5
TRINITY_DN30084_c0_g1	7375_0:0029f2	7375_0:0029f2	33.063	493	303	12	460	1902	33	510	7.37e-61	218
TRINITY_DN30019_c0_g1	29058_0:0012a0	29058_0:0012a0	100	28	0	0	84	1	599	626	1.11e-11	67.4
TRINITY_DN30042_c0_g1	7029_0:0016eb	7029_0:0016eb	39.683	63	38	0	619	807	923	985	1.17e-15	55.1
TRINITY_DN30032_c0_g2	34740_0:000435	34740_0:000435	48	75	32	1	50	253	961	1035	1.54e-11	60.5
TRINITY_DN30017_c0_g1	6973_0:0003ca	6973_0:0003ca	33.54	161	96	1	5246	5728	1722	1871	4.51e-18	94.4
TRINITY_DN30041_c0_g1	568069_0:003013	568069_0:003013	40.199	403	197	11	1918	815	478	871	1.42e-79	273
TRINITY_DN30080_c0_g1	29058_0:000941	29058_0:000941	50.588	85	2	1	255	1	332	376	1e-15	71.6
TRINITY_DN30099_c0_g1	7425_0:002596	7425_0:002596	42.857	56	29	1	2	160	40	95	4.7e-06	43.9
TRINITY_DN30048_c0_g1	597456_0:0003a4	597456_0:0003a4	39.655	58	33	1	432	259	267	322	1.43e-06	50.1
TRINITY_DN9569_c0_g1	28612_0:005850	28612_0:005850	72.727	55	15	0	166	2	24	78	2.72e-25	92.8
TRINITY_DN9560_c0_g1	38123_0:000bd0	38123_0:000bd0	27.143	140	91	3	36	431	180	316	1.88e-13	70.5
TRINITY_DN9524_c0_g1	34740_0:001e22	34740_0:001e22	41.096	73	25	2	312	476	106	178	3.53e-06	49.3
TRINITY_DN9575_c0_g1	34740_0:002801	34740_0:002801	38.272	81	41	2	227	12	151	231	1.11e-08	53.1
TRINITY_DN9516_c0_g1	66420_0:002165	66420_0:002165	50	36	18	0	108	1	15	50	2.48e-06	45.1
TRINITY_DN94204_c0_g1	69820_0:000b2d	69820_0:000b2d	34.513	113	69	4	510	175	469	577	2.68e-20	64.3
TRINITY_DN94245_c0_g1	7539_0:002fd2	7539_0:002fd2	45.902	61	33	0	92	274	37	97	7.84e-08	50.4
TRINITY_DN17047_c0_g1	6973_0:001c1a	6973_0:001c1a	33.065	124	83	0	8	379	685	808	3.14e-18	80.9
TRINITY_DN17044_c0_g1	74869_0:003068	74869_0:003068	32.836	134	82	3	241	621	130	262	1.32e-11	65.1
TRINITY_DN17046_c0_g1	93721_0:005dc8	93721_0:005dc8	44.118	102	57	0	70	375	754	855	1.67e-28	98.2
TRINITY_DN17042_c0_g1	51655_0:000773	51655_0:000773	30.12	166	107	3	2	472	201	366	3.94e-15	73.2
TRINITY_DN71287_c0_g1	326594_0:0025ae	326594_0:0025ae	35	60	35	2	165	338	105	162	6.24e-06	45.1
TRINITY_DN71289_c0_g1	7397_0:004c33	7397_0:004c33	45.926	135	66	2	463	77	568	701	2.47e-30	116
TRINITY_DN60394_c0_g1	7029_0:0066a2	7029_0:0066a2	28.782	747	463	18	854	3007	435	1141	1.18e-76	281
TRINITY_DN60384_c20_g5	7425_0:000b0c	7425_0:000b0c	38.835	103	62	1	393	85	162	263	1.69e-17	78.2
TRINITY_DN60367_c0_g1	40932_0:003e1c	40932_0:003e1c	35.075	134	66	4	1921	2313	438	553	1.74e-23	77
TRINITY_DN60373_c2_g2	40932_0:003d5d	40932_0:003d5d	31.557	244	157	6	705	1415	381	621	1.84e-28	121
TRINITY_DN60373_c3_g2	39758_0:00470c	39758_0:00470c	38.272	567	260	16	3916	2279	11	508	1.31e-90	305
TRINITY_DN60339_c0_g2	13249_0:0015a9	13249_0:0015a9	48.98	49	25	0	533	387	118	166	2.1e-07	54.3
TRINITY_DN60339_c1_g1	69820_0:001462	69820_0:001462	84.681	235	36	0	931	227	241	475	9.44e-134	391
TRINITY_DN60339_c2_g1	29058_0:002ca6	29058_0:002ca6	69.351	385	115	1	1146	1	1	385	0	536
TRINITY_DN60371_c1_g1	34740_0:0039ef	34740_0:0039ef	67.021	94	31	0	1365	1646	1644	1737	8.91e-22	102
TRINITY_DN60351_c0_g1	217634_0:000ff0	217634_0:000ff0	34.866	261	143	9	2678	1911	828	1066	1.16e-34	145
TRINITY_DN60332_c0_g1	7029_0:001e7f	7029_0:001e7f	30.425	424	276	6	3290	4549	605	1013	2.57e-48	191
TRINITY_DN60362_c0_g1	680683_0:002399	680683_0:002399	38.557	402	228	11	1197	31	61	456	2.91e-72	244
TRINITY_DN60377_c2_g2	104452_0:0009d5	104452_0:0009d5	33.396	533	343	6	2032	464	7	537	1.03e-109	353
TRINITY_DN60377_c3_g2	7070_0:001a8f	7070_0:001a8f	44.737	152	82	1	645	190	1583	1732	3.17e-33	127
TRINITY_DN60377_c3_g3	7070_0:001a8f	7070_0:001a8f	40	85	48	1	901	1155	236	317	1.37e-10	65.1
TRINITY_DN60377_c3_g4	7070_0:001a8f	7070_0:001a8f	36.872	179	111	2	596	60	1556	1732	5.52e-30	117
TRINITY_DN60303_c0_g1	93721_0:005dc8	93721_0:005dc8	33.661	814	460	11	2014	4350	681	1449	4.23e-142	481
TRINITY_DN60398_c0_g1	34740_0:001584	34740_0:001584	42.647	68	39	0	300	503	35	102	3.33e-11	60.8
TRINITY_DN60398_c0_g4	7029_0:0042b8	7029_0:0042b8	41.463	82	44	1	683	928	730	807	2.58e-11	67.4
TRINITY_DN60398_c0_g3	34740_0:004cac	34740_0:004cac	33.803	71	47	0	95	307	271	341	1.33e-08	52.4
TRINITY_DN60398_c2_g1	34740_0:00134c	34740_0:00134c	43.103	58	33	0	328	155	75	132	7.52e-15	57.4
TRINITY_DN60398_c2_g2	34740_0:004cac	34740_0:004cac	36.275	102	60	2	417	124	330	430	2.48e-11	62.8
TRINITY_DN60398_c2_g3	34740_0:000183	34740_0:000183	32.683	205	136	2	2245	1634	471	674	1.2e-23	111
TRINITY_DN60335_c0_g1	113334_0:000ba4	113334_0:000ba4	56.818	88	21	1	2404	2192	1	88	5.76e-25	110
TRINITY_DN60352_c1_g1	29058_0:002242	29058_0:002242	89.174	351	37	1	142	1194	61	410	0	565
TRINITY_DN60334_c1_g1	7029_0:000324	7029_0:000324	24.658	219	141	5	593	1237	33	231	8.51e-16	84.3
TRINITY_DN60322_c2_g1	88501_0:002b98	88501_0:002b98	39.932	293	162	8	4885	4022	1	284	2.73e-47	189
TRINITY_DN60383_c0_g1	69004_0:0020b1	69004_0:0020b1	46.552	58	31	0	3333	3160	2147	2204	7.29e-12	72.4
TRINITY_DN60370_c0_g1	217634_0:0025d7	217634_0:0025d7	36	200	111	6	1039	461	218	407	5.59e-24	108
TRINITY_DN60363_c1_g1	29058_0:000941	29058_0:000941	86.675	1666	217	4	10728	5734	1	1662	0	2326
TRINITY_DN60319_c0_g1	34740_0:0027e4	34740_0:0027e4	89.933	149	15	0	175	621	1	149	3.75e-90	298
TRINITY_DN60386_c0_g2	156304_0:001398	156304_0:001398	50.167	598	281	8	704	2458	1916	2509	1.25e-178	593
TRINITY_DN60345_c0_g1	6973_0:005006	6973_0:005006	35.644	101	64	1	2	304	334	433	5.36e-13	72.4
TRINITY_DN60305_c0_g1	7029_0:001032	7029_0:001032	37.387	222	107	2	8876	8211	29	218	9.04e-62	157
TRINITY_DN60387_c0_g2	7029_0:002a48	7029_0:002a48	40.876	137	76	2	986	1390	152	285	8.8e-21	100
TRINITY_DN60389_c0_g1	40932_0:004c9c	40932_0:004c9c	55.385	65	28	1	342	151	446	510	1.29e-13	68.9
TRINITY_DN60389_c1_g1	40932_0:004c9c	40932_0:004c9c	42.202	218	95	1	654	1	271	457	2.52e-50	178
TRINITY_DN60392_c0_g2	40932_0:001f53	40932_0:001f53	44.286	70	39	0	348	139	125	194	1.57e-11	65.9
TRINITY_DN60340_c0_g1	7004_0:002ffb	7004_0:002ffb	31.818	132	79	1	1219	824	8	128	1.77e-17	87
TRINITY_DN60340_c0_g2	34740_0:003b90	34740_0:003b90	41.509	53	31	0	805	647	631	683	1.83e-06	50.8
TRINITY_DN60381_c0_g1	7130_0:003495	7130_0:003495	46.154	65	26	1	1431	1264	553	617	3.82e-06	51.2
TRINITY_DN60381_c0_g2	69820_0:001092	69820_0:001092	61.302	553	193	4	165	1817	32	565	0	620
TRINITY_DN60301_c0_g1	29058_0:002ee0	29058_0:002ee0	74.899	992	244	2	158	3130	1	988	0	1495
TRINITY_DN60348_c0_g2	680683_0:0033b7	680683_0:0033b7	46.774	124	62	3	1101	1466	14	135	4.65e-26	117
TRINITY_DN60395_c2_g3	7029_0:0002ee	7029_0:0002ee	38.71	93	57	0	7	285	18	110	3.04e-17	83.2
TRINITY_DN60338_c0_g1	7539_0:002fd2	7539_0:002fd2	35.714	98	63	0	132	425	1	98	1.6e-12	66.6
TRINITY_DN60338_c1_g1	34740_0:003b90	34740_0:003b90	38.095	63	39	0	228	40	956	1018	1.15e-07	49.7
TRINITY_DN60306_c0_g1	34740_0:00432b	34740_0:00432b	38.947	95	58	0	303	19	1	95	5.62e-14	70.5
TRINITY_DN60306_c4_g3	69820_0:000b2d	69820_0:000b2d	66.667	30	10	0	3	92	327	356	1.19e-06	46.2
TRINITY_DN60306_c4_g5	7029_0:002ada	7029_0:002ada	44.615	130	71	1	530	916	10	139	2.86e-33	121
TRINITY_DN60306_c5_g1	34740_0:000ff2	34740_0:000ff2	50.82	61	29	1	124	306	934	993	2.79e-11	58.2
TRINITY_DN60306_c10_g1	13249_0:0015a9	13249_0:0015a9	41.071	56	33	0	198	31	120	175	6.49e-10	53.9
TRINITY_DN60378_c0_g1	7130_0:00007e	7130_0:00007e	40.31	129	68	4	3980	3618	63	190	8.98e-21	99.8
TRINITY_DN60393_c1_g2	29058_0:003217	29058_0:003217	91.304	23	2	0	6	74	376	398	1.19e-06	50.1
TRINITY_DN60382_c1_g1	168631_0:002459	168631_0:002459	50	76	34	2	165	392	539	610	2.4e-11	67.4
TRINITY_DN60333_c2_g3	51655_0:002bf8	51655_0:002bf8	62	50	19	0	184	333	444	493	3.33e-11	66.2
TRINITY_DN60318_c0_g1	51655_0:0017a5	51655_0:0017a5	32.53	249	143	8	889	1587	229	468	8.97e-26	114
TRINITY_DN60318_c0_g3	7029_0:001e7f	7029_0:001e7f	30.366	382	251	9	1735	620	622	998	2.48e-37	151
TRINITY_DN60324_c1_g1	69820_0:00006f	69820_0:00006f	54.118	85	39	0	428	174	142	226	9.98e-28	103
TRINITY_DN60324_c1_g2	69820_0:00006f	69820_0:00006f	50.704	71	34	1	3	215	79	148	1.22e-20	82.4
TRINITY_DN6662_c0_g1	7375_0:002d5f	7375_0:002d5f	28.399	331	197	8	1301	372	3	314	1.43e-25	110
TRINITY_DN6653_c0_g1	1218281_0:0004a0	1218281_0:0004a0	55.491	173	75	1	926	408	14	184	1.69e-39	152
TRINITY_DN6690_c0_g1	69820_0:0001c9	69820_0:0001c9	78.81	538	114	0	1289	2902	9	546	0	903
TRINITY_DN6650_c0_g1	88501_0:002ef1	88501_0:002ef1	34.737	190	99	7	2442	2993	95	265	7.7e-20	98.2
TRINITY_DN6686_c0_g1	69820_0:003078	69820_0:003078	85.714	28	4	0	86	3	510	537	1.3e-09	57.4
TRINITY_DN6648_c0_g1	67767_0:001188	67767_0:001188	50.98	51	24	1	703	855	480	529	1.38e-07	56.2
TRINITY_DN6649_c0_g1	39758_0:001061	39758_0:001061	30.962	239	150	6	708	13	43	273	4.89e-18	82
TRINITY_DN97838_c0_g1	39758_0:001061	39758_0:001061	39.56	91	51	3	376	104	117	203	9.06e-08	50.8
TRINITY_DN97803_c0_g1	7395_0:003a24	7395_0:003a24	46.753	77	40	1	1	228	2309	2385	1.63e-16	74.3
TRINITY_DN97816_c0_g1	34740_0:00491f	34740_0:00491f	62.105	95	36	0	290	6	294	388	7.12e-36	129
TRINITY_DN97863_c0_g1	133901_0:000178	133901_0:000178	38.71	93	52	2	83	355	57	146	2.37e-06	46.2
TRINITY_DN65714_c0_g1	7224_0:0006e1	7224_0:0006e1	43.836	73	40	1	1024	806	46	117	1.87e-12	68.2
TRINITY_DN65716_c0_g1	7091_0:0014dd	7091_0:0014dd	65.789	38	10	1	533	637	601	638	4.25e-07	51.6
TRINITY_DN36275_c0_g1	7394_0:0017f5	7394_0:0017f5	39.45	109	53	4	289	2	1140	1248	2.08e-11	60.1
TRINITY_DN36208_c0_g1	30023_0:001f5f	30023_0:001f5f	34.158	202	124	4	394	981	42	240	3.07e-29	117
TRINITY_DN36267_c0_g1	69820_0:000bb5	69820_0:000bb5	59.055	127	52	0	1	381	45	171	7.51e-49	164
TRINITY_DN36277_c0_g1	34740_0:001e22	34740_0:001e22	56.667	60	22	2	46	222	81	137	3.36e-10	57.4
TRINITY_DN36219_c0_g1	7029_0:002ada	7029_0:002ada	51.754	114	54	1	342	1	49	161	2.17e-39	130
TRINITY_DN19792_c0_g1	41427_0:000355	41427_0:000355	30.952	168	97	8	679	1155	76	233	1.16e-09	61.2
TRINITY_DN19789_c0_g1	52612_0:000c04	52612_0:000c04	70	30	9	0	355	266	282	311	1.29e-06	47.4
TRINITY_DN19757_c0_g1	69820_0:000b2d	69820_0:000b2d	50	84	36	2	1	246	786	865	2.39e-08	50.8
TRINITY_DN19757_c1_g1	69820_0:000b2d	69820_0:000b2d	66	50	17	0	150	1	820	869	2.78e-16	72.4
TRINITY_DN19794_c0_g1	246812_0:001d4d	246812_0:001d4d	82.143	28	5	0	171	254	440	467	1.51e-09	54.3
TRINITY_DN19768_c0_g1	132113_0:00075d	132113_0:00075d	89.423	104	11	0	312	1	1	104	5.05e-59	198
TRINITY_DN82743_c0_g1	34720_0:0014e6	34720_0:0014e6	53.061	49	23	0	213	67	423	471	4.87e-10	57.8
TRINITY_DN82782_c0_g1	29058_0:0032dc	29058_0:0032dc	92.063	63	5	0	485	673	16	78	2.09e-33	127
TRINITY_DN20396_c0_g1	29058_0:001775	29058_0:001775	90.909	22	2	0	2	67	292	313	1.75e-07	49.7
TRINITY_DN20318_c0_g1	69820_0:000b2d	69820_0:000b2d	75	96	24	0	25	312	639	734	3.75e-42	147
TRINITY_DN20381_c0_g1	568069_0:00003c	568069_0:00003c	43.478	46	26	0	2	139	1075	1120	1.45e-06	47.4
TRINITY_DN20360_c0_g1	7130_0:003495	7130_0:003495	39.024	41	24	1	294	172	378	417	1.12e-07	38.9
TRINITY_DN20323_c0_g1	69820_0:000b2d	69820_0:000b2d	60	60	21	1	169	348	300	356	1.03e-24	77.4
TRINITY_DN20303_c0_g1	34740_0:0039ef	34740_0:0039ef	50.943	53	26	0	559	401	1554	1606	3.83e-19	60.1
TRINITY_DN99701_c0_g1	133901_0:000411	133901_0:000411	70.297	101	30	0	2	304	265	365	1.17e-43	148
TRINITY_DN99748_c0_g1	7029_0:0031b9	7029_0:0031b9	36.752	117	74	0	10	360	5	121	4.3e-18	75.9
TRINITY_DN99784_c0_g1	7397_0:0000b6	7397_0:0000b6	55.882	34	14	1	202	101	100	132	4.8e-07	47
TRINITY_DN99726_c0_g1	7395_0:000bef	7395_0:000bef	35.165	91	58	1	171	440	1	91	8.86e-11	60.5
TRINITY_DN35237_c0_g1	7029_0:002a48	7029_0:002a48	51.389	144	70	0	2	433	205	348	2.54e-49	165
TRINITY_DN35224_c0_g1	6973_0:00384c	6973_0:00384c	40.299	67	37	2	3	197	666	731	4.49e-08	49.3
TRINITY_DN35289_c0_g1	29058_0:001bf1	29058_0:001bf1	63.889	36	13	0	110	3	138	173	3.79e-08	54.3
TRINITY_DN35206_c0_g1	29058_0:0020c4	29058_0:0020c4	70.698	215	62	1	1042	401	1	215	8.31e-113	328
TRINITY_DN35265_c0_g1	7200_0:0021d6	7200_0:0021d6	84.615	26	4	0	847	924	37	62	1.09e-06	47.8
TRINITY_DN35253_c0_g1	45779_0:0039ee	45779_0:0039ee	54.38	274	118	3	1427	2242	267	535	2.06e-70	247
TRINITY_DN35207_c0_g1	69820_0:000b2d	69820_0:000b2d	69.88	83	22	1	11	250	615	697	4.51e-32	118
TRINITY_DN35207_c0_g2	69820_0:000b2d	69820_0:000b2d	77.586	58	8	1	37	195	655	712	2.83e-24	95.9
TRINITY_DN4342_c0_g1	29058_0:0025e7	29058_0:0025e7	89.286	28	2	1	292	375	594	620	2.24e-08	52.8
TRINITY_DN4323_c0_g1	6973_0:002f8a	6973_0:002f8a	80.702	57	11	0	176	6	1	57	4.89e-24	99.4
TRINITY_DN4355_c0_g1	69820_0:000198	69820_0:000198	30	140	81	3	40	420	1	136	4.38e-12	59.7
TRINITY_DN54751_c4_g1	133901_0:0025df	133901_0:0025df	36.667	150	85	3	3328	3756	1733	1879	1.13e-18	95.1
TRINITY_DN54757_c0_g1	680683_0:002215	680683_0:002215	44.681	47	26	0	824	684	23	69	4.75e-06	49.7
TRINITY_DN54748_c0_g1	40932_0:001095	40932_0:001095	24.59	305	182	14	5898	4999	963	1224	5.15e-09	63.5
TRINITY_DN54701_c0_g1	568069_0:003013	568069_0:003013	61.905	42	16	0	138	13	475	516	6.46e-07	54.3
TRINITY_DN54737_c0_g1	29058_0:00140e	29058_0:00140e	73.913	92	24	0	278	3	1	92	2.91e-41	144
TRINITY_DN54782_c0_g1	286306_0:001ad8	286306_0:001ad8	39.706	68	41	0	1159	956	2	69	1.9e-09	61.6
TRINITY_DN54793_c0_g1	7004_0:001e5c	7004_0:001e5c	25.648	347	208	8	5798	4878	105	441	8.56e-15	82
TRINITY_DN54740_c1_g1	7091_0:0004dd	7091_0:0004dd	22.707	229	129	5	2118	1570	2	228	3.49e-09	62.4
TRINITY_DN54753_c0_g1	7091_0:001beb	7091_0:001beb	77.778	54	12	0	164	3	5	58	9.9e-24	88.2
TRINITY_DN54755_c0_g2	69820_0:003d3e	69820_0:003d3e	76.667	60	14	0	182	3	144	203	1.91e-29	105
TRINITY_DN54755_c0_g1	69820_0:002df4	69820_0:002df4	76.744	258	59	1	773	3	117	374	7.28e-131	407
TRINITY_DN54761_c0_g1	7130_0:00397d	7130_0:00397d	51.504	266	125	2	772	1560	2	266	3.44e-92	293
TRINITY_DN54732_c0_g1	29058_0:0029e2	29058_0:0029e2	93.548	31	2	0	3	95	127	157	3.98e-13	71.2
TRINITY_DN54795_c1_g1	51655_0:0006c5	51655_0:0006c5	30.702	114	69	3	153	485	330	436	5.13e-10	62.8
TRINITY_DN54771_c0_g1	40932_0:004c9c	40932_0:004c9c	28.571	140	79	4	945	535	3	124	5.05e-09	59.3
TRINITY_DN54725_c0_g1	143948_0:0003c6	143948_0:0003c6	42.705	281	145	8	1503	688	61	334	3.23e-61	222
TRINITY_DN54789_c0_g1	7029_0:0037a1	7029_0:0037a1	48	75	39	0	2331	2107	6	80	2.92e-14	72.4
TRINITY_DN72112_c0_g1	7159_0:0015a1	7159_0:0015a1	33.813	139	81	5	145	552	33	163	2.56e-06	48.1
TRINITY_DN72166_c0_g1	7029_0:00757d	7029_0:00757d	37.008	127	78	1	2	382	153	277	1.54e-09	56.2
TRINITY_DN72131_c0_g1	1049336_0:000d33	1049336_0:000d33	36.885	122	74	1	79	444	15	133	2.82e-14	69.3
TRINITY_DN72175_c0_g1	6973_0:0005dc	6973_0:0005dc	35.366	82	52	1	27	269	230	311	2.54e-09	53.9
TRINITY_DN99696_c0_g1	28612_0:003127	28612_0:003127	51.282	39	19	0	2	118	575	613	5.81e-06	43.9
TRINITY_DN99626_c0_g1	69820_0:0020f2	69820_0:0020f2	95.652	23	1	0	435	503	277	299	1.88e-07	51.2
TRINITY_DN99692_c0_g1	34740_0:004cac	34740_0:004cac	39.623	53	31	1	334	176	376	427	1.02e-06	40
TRINITY_DN99609_c0_g1	7224_0:00207b	7224_0:00207b	38.75	80	45	1	2	241	326	401	1.46e-08	51.2
TRINITY_DN84280_c0_g1	69820_0:002464	69820_0:002464	80	35	6	1	2	103	1114	1148	5.35e-11	60.1
TRINITY_DN84282_c0_g1	568069_0:001825	568069_0:001825	92.308	26	2	0	80	3	325	350	2.79e-08	54.7
TRINITY_DN84228_c0_g1	133901_0:0030fa	133901_0:0030fa	56.25	48	21	0	144	1	421	468	3.72e-14	67.8
TRINITY_DN84264_c1_g1	7130_0:003495	7130_0:003495	39.437	71	38	1	3	215	557	622	3.09e-10	55.8
TRINITY_DN16851_c0_g1	34740_0:0011f8	34740_0:0011f8	39.437	71	42	1	138	350	1294	1363	2.8e-12	52.8
TRINITY_DN16880_c0_g1	13249_0:0000f5	13249_0:0000f5	30.631	111	68	3	6	320	41	148	6.45e-08	50.4
TRINITY_DN16831_c0_g1	7130_0:003495	7130_0:003495	46.939	49	26	0	703	557	577	625	4.61e-08	54.7
TRINITY_DN16813_c0_g1	7394_0:0025a1	7394_0:0025a1	46.696	227	121	0	102	782	29	255	3.24e-74	247
TRINITY_DN65923_c0_g1	319348_0:002495	319348_0:002495	27.686	242	145	8	737	63	78	306	1.19e-08	57
TRINITY_DN65917_c0_g1	6973_0:002f85	6973_0:002f85	34.965	143	75	4	58	456	132	266	2.21e-17	79.7
TRINITY_DN65959_c0_g1	7130_0:002bf0	7130_0:002bf0	65	60	21	0	181	2	176	235	4.35e-24	94.4
TRINITY_DN65986_c0_g1	7395_0:003ad0	7395_0:003ad0	25.333	225	127	1	703	152	1882	2106	8.77e-18	83.6
TRINITY_DN82643_c0_g1	7029_0:0066a3	7029_0:0066a3	51.691	207	88	2	621	1	351	545	1.7e-63	215
TRINITY_DN82699_c0_g1	132113_0:003920	132113_0:003920	70.079	127	38	0	382	2	58	184	1.74e-59	186
TRINITY_DN82607_c0_g1	34740_0:0003a5	34740_0:0003a5	26.425	193	129	4	104	646	102	293	1.4e-14	76.3
TRINITY_DN82668_c0_g1	1049336_0:00161e	1049336_0:00161e	69.697	132	30	2	397	2	143	264	3.79e-51	173
TRINITY_DN82602_c0_g1	319348_0:00349b	319348_0:00349b	46.269	67	36	0	202	2	954	1020	5.21e-14	65.9
TRINITY_DN58797_c0_g1	7029_0:0066a2	7029_0:0066a2	43.548	372	194	5	1026	2114	223	587	1.86e-93	317
TRINITY_DN58797_c0_g2	7029_0:0066a2	7029_0:0066a2	43.951	653	355	7	2442	502	581	1228	2.52e-173	535
TRINITY_DN58799_c0_g1	29058_0:000038	29058_0:000038	85.036	1370	201	2	176	4276	1	1369	0	2404
TRINITY_DN58771_c0_g1	93721_0:005dc8	93721_0:005dc8	28.734	964	562	18	2945	195	543	1428	2.18e-114	401
TRINITY_DN58734_c0_g1	34740_0:003b90	34740_0:003b90	43.956	273	146	2	2153	1335	815	1080	2.46e-58	216
TRINITY_DN58734_c1_g1	79782_0:003002	79782_0:003002	42.105	57	33	0	203	33	434	490	1.69e-09	53.1
TRINITY_DN58778_c0_g1	29058_0:002182	29058_0:002182	91.549	71	6	0	1680	1468	113	183	1.01e-28	114
TRINITY_DN58716_c0_g1	7130_0:003495	7130_0:003495	32.394	71	47	1	393	181	328	397	9.27e-15	47.8
TRINITY_DN58716_c0_g4	166361_0:0021b8	166361_0:0021b8	36.923	65	38	1	451	257	54	115	9.83e-07	47.4
TRINITY_DN58745_c0_g3	34740_0:00164d	34740_0:00164d	52.5	80	31	2	274	492	216	295	6.46e-15	75.1
TRINITY_DN58732_c0_g1	1218281_0:00043e	1218281_0:00043e	53.03	132	56	4	754	362	204	330	4.45e-36	141
TRINITY_DN58710_c0_g1	69820_0:002df4	69820_0:002df4	56.962	79	28	2	2	238	477	549	1.21e-22	98.2
TRINITY_DN58800_c3_g1	7130_0:002b94	7130_0:002b94	68.153	157	47	1	393	863	181	334	1.28e-41	155
TRINITY_DN58786_c0_g1	123851_0:000004	123851_0:000004	42.254	71	39	1	6438	6232	268	338	5.3e-09	63.5
TRINITY_DN58761_c0_g1	6973_0:0004e9	6973_0:0004e9	53.03	66	31	0	1819	2016	2	67	1.23e-15	79.3
TRINITY_DN58739_c0_g1	7029_0:0016eb	7029_0:0016eb	32.11	109	72	1	1519	1845	765	871	4.11e-20	53.1
TRINITY_DN58785_c0_g1	7168_0:00046d	7168_0:00046d	81.395	172	27	3	1132	1635	1	171	4.63e-73	257
TRINITY_DN58738_c0_g1	67767_0:002e8e	67767_0:002e8e	69.231	26	8	0	145	222	36	61	1.79e-10	47
TRINITY_DN58738_c0_g2	34720_0:0006df	34720_0:0006df	76.19	63	15	0	83	271	87	149	2.31e-28	103
TRINITY_DN58768_c1_g1	29058_0:000317	29058_0:000317	79.781	1736	339	3	8617	3443	1	1735	0	2755
TRINITY_DN58711_c0_g1	7029_0:002a48	7029_0:002a48	40.458	131	75	1	2061	2444	322	452	1.03e-23	107
TRINITY_DN58792_c0_g1	121845_0:00494f	121845_0:00494f	72.727	33	9	0	6	104	36	68	2.27e-09	53.5
TRINITY_DN58769_c3_g1	7130_0:002bf0	7130_0:002bf0	29.921	127	79	2	674	1042	185	305	4.01e-07	53.9
TRINITY_DN58707_c0_g2	69820_0:0013a9	69820_0:0013a9	40.909	66	39	0	454	257	328	393	1.34e-09	60.1
TRINITY_DN58743_c0_g1	28612_0:00324a	28612_0:00324a	29.936	157	103	3	5584	5117	52	202	1.77e-07	57.8
TRINITY_DN58765_c0_g1	34740_0:002801	34740_0:002801	68.966	29	9	0	87	1	194	222	6.43e-07	50.1
TRINITY_DN81577_c0_g1	13249_0:0029ee	13249_0:0029ee	91.667	24	2	0	3	74	607	630	6.56e-09	54.3
TRINITY_DN81524_c0_g1	121845_0:0013dd	121845_0:0013dd	87.879	33	4	0	239	337	1	33	2.08e-15	67.4
TRINITY_DN81567_c0_g1	7394_0:0011b7	7394_0:0011b7	26.22	164	106	4	3094	2606	69	218	2.17e-09	63.9
TRINITY_DN49352_c0_g1	7070_0:001a8f	7070_0:001a8f	32.52	123	72	4	964	1323	254	368	3.74e-12	71.2
TRINITY_DN49378_c0_g1	28612_0:000475	28612_0:000475	62.121	66	25	0	598	795	1	66	2.97e-18	88.2
TRINITY_DN49316_c1_g1	7130_0:00148c	7130_0:00148c	37.273	110	65	2	329	6	58	165	2.95e-14	69.3
TRINITY_DN49382_c0_g1	7029_0:002a48	7029_0:002a48	34.307	137	87	3	446	853	241	375	8.07e-17	82
TRINITY_DN49302_c0_g1	69820_0:000b2d	69820_0:000b2d	59.877	162	62	2	548	69	690	850	3.79e-53	183
TRINITY_DN49373_c0_g1	69820_0:000b2d	69820_0:000b2d	30.714	280	188	4	899	1732	224	499	2.36e-33	137
TRINITY_DN49344_c0_g1	29058_0:002018	29058_0:002018	79.592	49	10	0	1	147	288	336	2.46e-21	88.6
TRINITY_DN49344_c1_g1	29058_0:002018	29058_0:002018	93.092	304	21	0	233	1144	1	304	0	577
TRINITY_DN49331_c0_g1	69820_0:0024da	69820_0:0024da	88.462	26	2	1	3	77	42	67	2.69e-06	47.8
TRINITY_DN49328_c0_g1	62324_0:002452	62324_0:002452	31.356	118	71	1	538	215	554	671	5.53e-11	62
TRINITY_DN49381_c0_g1	7029_0:002e50	7029_0:002e50	35.099	151	85	6	3233	2805	110	255	2.54e-15	79.3
TRINITY_DN54903_c0_g1	7004_0:00380f	7004_0:00380f	30.877	285	165	6	270	1028	106	390	1.4e-24	108
TRINITY_DN54944_c0_g1	88501_0:002ef1	88501_0:002ef1	28.405	257	162	6	5752	5039	12	265	3.94e-22	107
TRINITY_DN54951_c1_g1	29058_0:000adb	29058_0:000adb	100	28	0	0	86	3	67	94	2.74e-10	62.8
TRINITY_DN54937_c0_g1	29058_0:000b33	29058_0:000b33	69.544	417	116	2	142	1368	1	414	0	596
TRINITY_DN54937_c1_g1	69820_0:000d5d	69820_0:000d5d	73.258	445	119	0	204	1538	1	445	0	714
TRINITY_DN54974_c0_g1	104452_0:0004ac	104452_0:0004ac	43.077	65	27	2	534	370	125	189	5.37e-07	53.1
TRINITY_DN54941_c1_g1	29058_0:003593	29058_0:003593	90.175	916	81	3	240	2984	11	918	0	1330
TRINITY_DN54906_c0_g1	1218281_0:00043e	1218281_0:00043e	34.559	136	72	5	2084	2455	204	334	3.99e-13	74.3
TRINITY_DN54948_c0_g1	7029_0:0003de	7029_0:0003de	30.263	228	138	6	2314	1682	225	448	3.18e-24	108
TRINITY_DN54948_c0_g2	34740_0:000ff2	34740_0:000ff2	55.932	59	26	0	321	145	616	674	1.72e-17	77.8
TRINITY_DN54994_c0_g1	7029_0:002ad8	7029_0:002ad8	43	100	46	3	1680	1402	67	162	3.37e-17	82.4
TRINITY_DN54950_c0_g1	69820_0:0001a3	69820_0:0001a3	47.44	586	285	9	340	2082	10	577	4.27e-166	491
TRINITY_DN54912_c0_g1	88501_0:002b98	88501_0:002b98	45.935	246	120	7	842	1558	3	242	9.17e-49	193
TRINITY_DN54939_c0_g1	29058_0:00240d	29058_0:00240d	68.571	35	11	0	3	107	396	430	2.44e-08	54.7
TRINITY_DN54997_c0_g1	609295_0:00283d	609295_0:00283d	50.633	158	78	0	2362	1889	9	166	1.15e-47	183
TRINITY_DN54978_c0_g1	319348_0:00041d	319348_0:00041d	25.896	251	172	5	258	1007	3	240	2.87e-22	99.4
TRINITY_DN54983_c1_g1	42026_0:002337	42026_0:002337	27.687	307	211	8	355	1257	42	343	1.53e-21	102
TRINITY_DN91907_c0_g1	568069_0:003013	568069_0:003013	37.634	93	56	1	284	6	727	817	8.25e-17	75.9
TRINITY_DN91944_c0_g1	34740_0:003b90	34740_0:003b90	45.455	143	74	1	432	4	942	1080	2.89e-37	136
TRINITY_DN91963_c0_g1	69820_0:000777	69820_0:000777	65	40	14	0	356	237	244	283	1.21e-11	61.6
TRINITY_DN91916_c0_g1	34740_0:0001c8	34740_0:0001c8	84	25	4	0	75	1	46	70	6.72e-07	48.1
TRINITY_DN3062_c0_g1	7029_0:002a48	7029_0:002a48	34.615	234	143	6	826	1521	148	373	1.44e-33	134
TRINITY_DN3085_c0_g1	69820_0:0024d1	69820_0:0024d1	96.875	32	1	0	3	98	93	124	2.14e-17	78.2
TRINITY_DN3029_c0_g1	39758_0:001360	39758_0:001360	38.776	98	45	2	259	513	64	159	5.25e-07	50.1
TRINITY_DN3076_c0_g1	79782_0:002312	79782_0:002312	36.879	141	85	3	424	5	392	529	5.01e-20	86.7
TRINITY_DN3056_c0_g1	29058_0:002c8a	29058_0:002c8a	75	28	7	0	322	239	301	328	2.5e-08	51.6
TRINITY_DN3079_c0_g1	34740_0:00245c	34740_0:00245c	60.976	82	31	1	19	261	631	712	1.03e-28	108
TRINITY_DN61624_c1_g1	51655_0:000154	51655_0:000154	23.504	234	151	8	285	932	635	858	6.64e-09	60.1
TRINITY_DN61624_c2_g1	64793_0:001f23	64793_0:001f23	27.246	334	221	10	1872	895	1160	1479	5.12e-34	112
TRINITY_DN61624_c2_g3	535359_0:00070f	535359_0:00070f	23.03	330	179	12	852	1727	808	1100	9e-09	60.5
TRINITY_DN61612_c0_g1	13249_0:00135a	13249_0:00135a	87.2	125	16	0	435	809	500	624	2.21e-66	243
TRINITY_DN61679_c7_g1	34740_0:0011f8	34740_0:0011f8	44.444	54	30	0	20	181	1448	1501	1.68e-09	49.7
TRINITY_DN61679_c7_g2	34740_0:001d54	34740_0:001d54	40.571	175	93	1	530	6	77	240	2.05e-23	104
TRINITY_DN61650_c0_g1	104452_0:002cd6	104452_0:002cd6	33.333	87	52	2	674	432	671	757	7.48e-08	57.4
TRINITY_DN61676_c6_g1	34740_0:001127	34740_0:001127	40.659	91	54	0	10	282	582	672	6.08e-18	78.6
TRINITY_DN61676_c7_g1	7029_0:0087d0	7029_0:0087d0	49.351	77	34	2	1	225	101	174	2.85e-13	63.5
TRINITY_DN61676_c7_g2	34740_0:000435	34740_0:000435	49.367	79	38	2	3178	3411	403	480	1.5e-22	73.6
TRINITY_DN61676_c8_g3	34740_0:001127	34740_0:001127	43.882	237	125	3	156	863	510	739	5.45e-55	195
TRINITY_DN61665_c22_g11	319348_0:002495	319348_0:002495	27.706	231	130	5	1266	1940	419	618	5.83e-06	52
TRINITY_DN61604_c4_g2	7029_0:001e7f	7029_0:001e7f	32.536	209	128	3	706	1332	735	930	1.41e-18	90.1
TRINITY_DN61604_c4_g1	7029_0:001e7f	7029_0:001e7f	31.25	128	84	2	1328	948	611	735	3.08e-10	65.9
TRINITY_DN61607_c0_g4	610380_0:0002af	610380_0:0002af	44	75	35	2	88	306	215	284	2.37e-12	62.8
TRINITY_DN61680_c0_g1	1218281_0:000133	1218281_0:000133	23.622	254	167	7	3796	3077	539	779	4.6e-07	56.2
TRINITY_DN61669_c1_g1	7539_0:0000c0	7539_0:0000c0	24.262	305	178	11	1577	714	775	1043	2.94e-11	71.2
TRINITY_DN61682_c0_g3	7536_0:002cce	7536_0:002cce	46.154	52	27	1	3	155	116	167	5.94e-09	54.7
TRINITY_DN61646_c0_g1	7029_0:001e7f	7029_0:001e7f	28.175	252	153	7	1224	1937	744	981	1.04e-26	79.3
TRINITY_DN61694_c0_g1	7213_0:002f33	7213_0:002f33	26.364	330	178	17	1357	449	698	989	5.09e-14	79.7
TRINITY_DN61641_c0_g2	83485_0:0028ee	83485_0:0028ee	33.065	248	156	4	1203	475	701	943	1.27e-22	105
TRINITY_DN61628_c2_g3	52612_0:002234	52612_0:002234	32.222	90	57	2	385	654	1	86	2.24e-07	55.5
TRINITY_DN61628_c2_g4	7029_0:001e7f	7029_0:001e7f	30.476	210	124	7	104	712	683	877	1.29e-12	72.8
TRINITY_DN61648_c0_g1	174628_0:002970	174628_0:002970	28.571	301	189	9	5868	5020	8	300	1.96e-22	107
TRINITY_DN61625_c0_g2	7029_0:001024	7029_0:001024	32.941	85	57	0	2556	2302	347	431	4.68e-08	59.3
TRINITY_DN61625_c0_g1	7029_0:0002ee	7029_0:0002ee	47.059	51	27	0	1209	1361	23	73	7.43e-06	50.8
TRINITY_DN61697_c0_g2	13249_0:0000f5	13249_0:0000f5	26.301	365	250	4	1487	2572	3	351	2.25e-29	125
TRINITY_DN61614_c1_g1	7004_0:000ac4	7004_0:000ac4	33.452	281	175	5	6	824	753	1029	4.79e-44	176
TRINITY_DN61614_c1_g3	7004_0:000ac4	7004_0:000ac4	34.386	285	177	5	845	3	480	758	1.9e-42	166
TRINITY_DN61660_c4_g1	197043_0:000f79	197043_0:000f79	31.034	87	57	2	113	364	56	142	5.37e-06	45.4
TRINITY_DN61616_c0_g4	51655_0:003601	51655_0:003601	39.024	82	50	0	248	3	82	163	1.96e-16	75.9
TRINITY_DN61668_c0_g1	7029_0:003110	7029_0:003110	32	75	51	0	253	29	1056	1130	3.96e-06	48.5
TRINITY_DN61618_c3_g1	7029_0:001e7f	7029_0:001e7f	29.793	386	250	7	1836	694	636	1005	8.03e-43	167
TRINITY_DN61663_c1_g1	39758_0:002687	39758_0:002687	25.568	176	128	1	372	899	458	630	2.22e-06	55.5
TRINITY_DN61640_c0_g1	7029_0:0036c0	7029_0:0036c0	39.823	339	196	5	1664	660	570	904	6.04e-135	247
TRINITY_DN61640_c0_g3	7029_0:0036c0	7029_0:0036c0	51.899	79	38	0	1	237	1123	1201	6.35e-21	90.1
TRINITY_DN61662_c0_g2	34740_0:003b90	34740_0:003b90	43.709	151	81	2	2633	3079	937	1085	4.05e-58	130
TRINITY_DN61623_c0_g1	7029_0:001e7f	7029_0:001e7f	26.923	182	115	4	221	730	798	973	9.25e-12	70.9
TRINITY_DN61631_c0_g1	7130_0:002574	7130_0:002574	46.835	79	42	0	478	714	17	95	6.65e-23	86.3
TRINITY_DN61632_c0_g1	319348_0:00041d	319348_0:00041d	27.018	285	190	9	550	1371	28	305	2.31e-16	87.4
TRINITY_DN61620_c4_g1	69820_0:002665	69820_0:002665	46.067	89	48	0	658	392	1	89	2.33e-20	89.4
TRINITY_DN61620_c5_g2	108931_0:0009f6	108931_0:0009f6	42.857	133	73	3	1115	723	628	759	5.13e-26	111
TRINITY_DN61620_c5_g1	108931_0:0009f6	108931_0:0009f6	39.326	89	54	0	1686	1952	532	620	1.42e-13	76.3
TRINITY_DN61620_c6_g1	609295_0:0027ef	609295_0:0027ef	26.496	468	276	15	5076	6392	1032	1460	1.88e-33	144
TRINITY_DN61630_c0_g3	319348_0:001c57	319348_0:001c57	32.203	118	77	2	2357	2013	1670	1787	4.51e-10	65.5
TRINITY_DN61673_c24_g2	7070_0:00118f	7070_0:00118f	23.318	223	142	6	807	1424	1335	1545	2.2e-06	52.4
TRINITY_DN61673_c26_g1	79782_0:002aa6	79782_0:002aa6	35.714	70	42	1	991	782	132	198	1.33e-06	53.1
TRINITY_DN61651_c1_g1	7375_0:002d5f	7375_0:002d5f	37	300	172	5	126	977	25	323	7.76e-47	172
TRINITY_DN61635_c1_g4	1218281_0:00043e	1218281_0:00043e	54.651	86	38	1	3	257	246	331	1.86e-24	100
TRINITY_DN61635_c1_g1	454923_0:001b79	454923_0:001b79	40.964	83	49	0	142	390	314	396	7.46e-18	68.2
TRINITY_DN61638_c1_g1	7130_0:003495	7130_0:003495	40.625	64	38	0	71	262	220	283	9.82e-12	60.5
TRINITY_DN61638_c1_g2	29058_0:000adb	29058_0:000adb	30.769	65	45	0	195	1	850	914	1.98e-06	45.1
TRINITY_DN61638_c1_g3	7130_0:003495	7130_0:003495	37.179	78	44	3	1	228	258	332	6.86e-12	60.5
TRINITY_DN61638_c2_g4	29058_0:000adb	29058_0:000adb	47.727	44	23	0	202	333	767	810	3.19e-08	51.6
TRINITY_DN61613_c0_g1	56086_0:002a28	56086_0:002a28	29.609	537	335	5	1270	2853	835	1337	3.33e-50	199
TRINITY_DN61608_c1_g1	7029_0:001e7f	7029_0:001e7f	30.26	423	263	9	3033	4271	603	1003	3.52e-34	145
TRINITY_DN61696_c8_g1	246812_0:0019d6	246812_0:0019d6	49.367	79	37	2	3373	3146	19	97	1.74e-13	72.4
TRINITY_DN61696_c15_g1	34740_0:0009f5	34740_0:0009f5	31.613	155	101	2	9	467	548	699	1.02e-14	72.8
TRINITY_DN61672_c0_g2	6973_0:004d01	6973_0:004d01	29.452	146	92	4	118	552	19	154	2.35e-08	55.5
TRINITY_DN61671_c1_g4	67767_0:003053	67767_0:003053	28.464	267	152	10	1091	351	46	293	2.67e-19	89.7
TRINITY_DN61688_c10_g1	34740_0:002801	34740_0:002801	33.333	102	65	1	5185	5490	27	125	5.07e-29	69.7
TRINITY_DN61688_c10_g3	286306_0:001af4	286306_0:001af4	39.062	64	39	0	1	192	103	166	8e-06	50.8
TRINITY_DN61688_c13_g1	34740_0:002801	34740_0:002801	41.509	106	55	2	9	314	82	184	1.28e-19	84
TRINITY_DN61670_c0_g1	40932_0:003e1c	40932_0:003e1c	24.186	215	132	5	22	621	355	553	1.1e-06	53.9
TRINITY_DN61670_c4_g2	7029_0:001e7f	7029_0:001e7f	28.913	460	298	8	192	1538	560	1001	1.27e-41	165
TRINITY_DN61636_c0_g3	2015173_0:00226c	2015173_0:00226c	35.032	157	100	1	573	109	278	434	3.66e-24	101
TRINITY_DN61636_c0_g1	51655_0:003823	51655_0:003823	30.841	214	127	6	1904	1293	89	291	1.2e-21	102
TRINITY_DN61636_c0_g2	34740_0:003b90	34740_0:003b90	30.435	138	92	3	17	421	734	870	1.3e-08	53.9
TRINITY_DN61633_c0_g1	7130_0:0026cd	7130_0:0026cd	92	25	2	0	75	1	415	439	2.65e-08	54.7
TRINITY_DN61633_c2_g2	7029_0:000324	7029_0:000324	24.583	240	149	6	1866	1180	35	253	1.26e-14	79.7
TRINITY_DN61633_c2_g3	168631_0:002459	168631_0:002459	35.106	94	46	3	1479	1760	534	612	9.58e-09	46.2
TRINITY_DN61633_c2_g1	222816_0:00196f	222816_0:00196f	39.766	342	177	10	2873	1884	9	333	1.62e-66	231
TRINITY_DN61664_c2_g1	456900_0:000348	456900_0:000348	23.795	332	194	8	2286	3188	1	304	3.43e-21	97.8
TRINITY_DN61615_c23_g1	88501_0:000f19	88501_0:000f19	48.889	225	101	4	243	905	4	218	3.2e-58	223
TRINITY_DN61615_c24_g1	34740_0:000183	34740_0:000183	33.333	225	127	6	2175	2846	468	670	1.59e-26	122
TRINITY_DN61690_c0_g1	69820_0:00034a	69820_0:00034a	91.052	1397	123	1	8289	4099	1	1395	0	2510
TRINITY_DN61627_c1_g2	34740_0:00432b	34740_0:00432b	44.186	86	48	0	1307	1050	53	138	8.17e-14	75.5
TRINITY_DN61609_c0_g4	7029_0:001e7f	7029_0:001e7f	29.911	224	139	5	818	162	630	840	2.31e-18	86.3
TRINITY_DN61609_c0_g5	69820_0:001153	69820_0:001153	73.529	34	9	0	6	107	815	848	2.05e-10	59.7
TRINITY_DN61609_c0_g6	37344_0:000943	37344_0:000943	76	25	6	0	79	5	1566	1590	4.22e-06	48.5
TRINITY_DN61609_c0_g7	29058_0:003048	29058_0:003048	82.143	28	5	0	85	2	850	877	4.39e-07	52.4
TRINITY_DN61658_c0_g2	7029_0:0016eb	7029_0:0016eb	32	75	50	1	125	349	924	997	1.57e-07	49.7
TRINITY_DN61637_c4_g4	34740_0:000357	34740_0:000357	44.944	89	49	0	318	52	210	298	2.2e-16	74.3
TRINITY_DN61649_c0_g2	93721_0:005dc8	93721_0:005dc8	23.404	235	162	8	2341	1667	1070	1296	9.95e-06	51.6
TRINITY_DN61687_c0_g1	7213_0:002f33	7213_0:002f33	29.26	311	197	6	5180	4257	702	992	2.31e-28	127
TRINITY_DN57462_c1_g1	69820_0:0020db	69820_0:0020db	76.19	63	15	0	1058	870	327	389	1.19e-24	105
TRINITY_DN57481_c0_g1	378494_0:0029f6	378494_0:0029f6	30.631	222	137	7	4208	4864	376	583	7.36e-12	72.8
TRINITY_DN57411_c0_g1	7091_0:001602	7091_0:001602	42.424	66	38	0	449	646	40	105	5.94e-10	63.5
TRINITY_DN57497_c1_g1	7222_0:002b2f	7222_0:002b2f	32.87	216	122	11	431	1036	53	259	1.42e-18	90.9
TRINITY_DN57444_c0_g1	29058_0:002313	29058_0:002313	63.899	554	193	4	1770	121	27	577	0	738
TRINITY_DN57465_c0_g1	69820_0:00006f	69820_0:00006f	59.361	219	88	1	63	719	11	228	2.88e-89	278
TRINITY_DN57465_c0_g2	69820_0:00006f	69820_0:00006f	57.727	220	92	1	63	722	11	229	5.3e-91	274
TRINITY_DN57488_c0_g1	103372_0:0028ad	103372_0:0028ad	27.458	295	150	7	4417	3614	119	376	2.25e-16	85.9
TRINITY_DN57495_c0_g1	7091_0:0010fd	7091_0:0010fd	35.211	71	39	2	1	198	407	475	4.93e-06	49.7
TRINITY_DN57439_c0_g1	307491_0:000935	307491_0:000935	32.593	135	77	6	783	1181	57	179	5.5e-08	57
TRINITY_DN57452_c0_g1	7091_0:00335b	7091_0:00335b	58.025	81	33	1	614	372	427	506	4.78e-28	111
TRINITY_DN57452_c0_g2	7130_0:00397d	7130_0:00397d	58.442	77	32	0	2	232	133	209	2.79e-18	77
TRINITY_DN57452_c1_g1	7130_0:00397d	7130_0:00397d	49.541	109	55	0	327	1	74	182	1.13e-33	118
TRINITY_DN57453_c0_g1	217634_0:00103b	217634_0:00103b	22.532	466	346	7	564	1952	5	458	1.76e-20	97.4
TRINITY_DN57492_c3_g2	34740_0:000357	34740_0:000357	47.436	78	41	0	265	32	212	289	3.34e-13	64.3
TRINITY_DN57499_c0_g1	13037_0:0005b6	13037_0:0005b6	26.885	305	178	8	563	1396	52	338	3.7e-20	97.1
TRINITY_DN57463_c0_g1	7397_0:003c29	7397_0:003c29	33.333	90	45	3	421	176	184	266	1.95e-08	59.3
TRINITY_DN57449_c0_g1	319348_0:00041d	319348_0:00041d	21.549	297	204	9	3951	3100	20	300	6.92e-11	68.9
TRINITY_DN57424_c0_g2	34740_0:000435	34740_0:000435	31.293	147	98	2	374	811	878	1022	7.76e-17	86.7
TRINITY_DN57493_c0_g1	136037_0:002793	136037_0:002793	41.463	82	47	1	283	528	135	215	1.26e-13	73.2
TRINITY_DN57472_c1_g1	69820_0:002665	69820_0:002665	47.059	85	40	2	1231	992	1	85	2.96e-12	69.7
TRINITY_DN57472_c2_g1	35570_0:0032f2	35570_0:0032f2	29.73	259	147	11	918	178	39	274	5.23e-20	90.5
TRINITY_DN51219_c0_g1	7029_0:0047c9	7029_0:0047c9	32.955	176	102	3	776	1303	23	182	1.17e-20	94.4
TRINITY_DN51286_c0_g1	7536_0:003b77	7536_0:003b77	27.245	323	197	9	1171	275	1125	1433	4.89e-21	100
TRINITY_DN51215_c0_g1	7029_0:004ad5	7029_0:004ad5	34.194	155	90	3	294	758	41	183	6.08e-15	80.9
TRINITY_DN51289_c2_g2	29058_0:001690	29058_0:001690	72.711	546	146	2	1799	171	1	546	0	841
TRINITY_DN51272_c0_g1	69820_0:002ff7	69820_0:002ff7	71.186	118	34	0	603	250	407	524	8.14e-55	183
TRINITY_DN51273_c0_g1	108931_0:0009f6	108931_0:0009f6	30.808	198	127	6	1189	617	558	752	5.55e-17	87.8
TRINITY_DN51255_c0_g1	456900_0:002603	456900_0:002603	37.342	158	99	0	396	869	9	166	1.36e-29	129
TRINITY_DN51247_c1_g1	7394_0:0017f5	7394_0:0017f5	32.961	179	83	2	2101	1574	1092	1236	2.8e-16	87.4
TRINITY_DN51209_c0_g1	315563_0:00052e	315563_0:00052e	30.38	79	53	1	318	88	1483	1561	4.3e-08	51.6
TRINITY_DN51253_c2_g1	13037_0:00274f	13037_0:00274f	35.632	87	49	1	241	2	456	542	3.32e-10	59.7
TRINITY_DN51263_c1_g1	39758_0:000c02	39758_0:000c02	32.487	197	110	6	432	989	440	624	1.43e-25	84.7
TRINITY_DN51252_c0_g1	51655_0:002e55	51655_0:002e55	67.188	64	21	0	1379	1570	292	355	3.11e-20	95.5
TRINITY_DN92732_c0_g1	133901_0:0002a6	133901_0:0002a6	44.444	99	54	1	579	872	177	275	2.09e-16	80.1
TRINITY_DN92788_c0_g1	1049336_0:000c73	1049336_0:000c73	67.516	157	51	0	472	2	226	382	1.7e-68	219
TRINITY_DN92792_c0_g1	77166_0:000147	77166_0:000147	30.172	116	76	1	9	341	12	127	2.26e-07	49.3
TRINITY_DN92765_c0_g1	378494_0:0057b8	378494_0:0057b8	33.54	161	97	3	23	475	287	447	7.21e-21	89.7
TRINITY_DN92716_c0_g1	133901_0:00042a	133901_0:00042a	47.414	116	60	1	432	88	420	535	3.87e-33	123
TRINITY_DN9788_c0_g1	113334_0:002c8f	113334_0:002c8f	62.963	27	10	0	274	354	64	90	2.28e-07	49.7
TRINITY_DN9718_c0_g1	7029_0:000a42	7029_0:000a42	31.579	76	52	0	267	40	908	983	2.06e-06	45.4
TRINITY_DN9732_c0_g1	132113_0:00102f	132113_0:00102f	34.667	75	48	1	261	482	427	501	2.56e-06	48.5
TRINITY_DN9730_c0_g1	568069_0:00038f	568069_0:00038f	39.362	94	14	1	3	284	188	238	7.3e-13	63.9
TRINITY_DN9704_c0_g1	51655_0:000773	51655_0:000773	29.787	94	66	0	3	284	243	336	1.47e-06	48.9
TRINITY_DN9771_c0_g1	7029_0:0036c0	7029_0:0036c0	35.821	67	43	0	542	742	1132	1198	4.97e-06	39.7
TRINITY_DN14005_c0_g1	69820_0:002827	69820_0:002827	62.5	32	9	1	306	211	477	505	3.45e-07	45.8
TRINITY_DN14011_c0_g1	29058_0:0021a1	29058_0:0021a1	84.729	203	31	0	10	618	291	493	1.75e-128	372
TRINITY_DN14029_c0_g1	7130_0:002607	7130_0:002607	80.645	31	6	0	275	367	356	386	6.35e-12	62.4
TRINITY_DN14025_c0_g1	7029_0:001e7f	7029_0:001e7f	50.943	53	26	0	96	254	796	848	3.18e-09	58.5
TRINITY_DN14000_c0_g1	51655_0:001abc	51655_0:001abc	83.186	113	19	0	2	340	193	305	3.17e-66	204
TRINITY_DN23239_c2_g1	166361_0:0021b8	166361_0:0021b8	52.174	46	22	0	3790	3653	72	117	1.02e-08	57
TRINITY_DN23248_c0_g1	108931_0:0009f6	108931_0:0009f6	39.706	68	41	0	224	21	550	617	6.05e-11	65.1
TRINITY_DN23217_c0_g1	29058_0:000adb	29058_0:000adb	60	40	15	1	278	394	839	878	1.2e-09	51.2
TRINITY_DN23260_c0_g1	69820_0:0014b8	69820_0:0014b8	92.308	26	2	0	79	2	842	867	3.4e-09	56.6
[truncated: 10,082 more rows]
