# Supplementary material for: Family dinner: Transcriptional plasticity of five Noctuidae (Lepidoptera) feeding on three host plant species
Source: Ecol Evol. 2022 Sep 6;12(9):e9258. doi: 10.1002/ece3.9258 (PMC9448971; doi:10.1002/ece3.9258)
Supplement: Supplementary file 38 — Table S11e [file ECE3-12-e9258-s025.xlsx]

## Sheet: Blad1
Supplementary Table 11e. BLASTX annotated genes using local detoxification gene family database.
Trichoplusia ni
Gene_ID	stitle	sseqid	pident	length	mismatch	gapopen	qstart	qend	sstart	send	evalue	bitscore
TRINITY_DN199584_c0_g1	132113_0:001e52	132113_0:001e52	35.071	211	134	2	634	5	524	732	1.02e-13	71.6
TRINITY_DN66136_c0_g1	7395_0:003ad6	7395_0:003ad6	51.515	33	16	0	100	2	1398	1430	1.1e-07	48.5
TRINITY_DN936_c0_g1	83485_0:0005b9	83485_0:0005b9	31.818	110	67	3	19	342	1232	1335	3.75e-11	60.8
TRINITY_DN205623_c0_g1	69319_0:001c38	69319_0:001c38	35.227	88	55	1	478	221	65	152	4.91e-11	61.2
TRINITY_DN205632_c0_g1	132113_0:000a27	132113_0:000a27	38.596	57	35	0	184	14	552	608	1.89e-07	47.8
TRINITY_DN219125_c0_g1	43151_0:001d51	43151_0:001d51	40.449	89	51	1	573	833	518	606	4.92e-13	70.9
TRINITY_DN219157_c0_g1	307658_0:000f7c	307658_0:000f7c	100	86	0	0	260	3	44	129	1.01e-56	182
TRINITY_DN219175_c0_g1	156304_0:001d18	156304_0:001d18	48.361	122	62	1	1	366	41	161	3.43e-30	119
TRINITY_DN209010_c0_g1	680683_0:001521	680683_0:001521	100	28	0	0	255	338	78	105	2.38e-12	63.5
TRINITY_DN209042_c0_g1	64793_0:002683	64793_0:002683	40.58	69	38	2	11	214	199	265	1.01e-10	57.4
TRINITY_DN237482_c0_g1	56086_0:004996	56086_0:004996	50.877	57	28	0	41	211	304	360	1.17e-12	62.4
TRINITY_DN237435_c0_g1	69820_0:000777	69820_0:000777	93.103	29	2	0	770	684	246	274	1e-09	60.1
TRINITY_DN237453_c0_g1	30023_0:001b72	30023_0:001b72	56.338	71	31	0	213	1	38	108	1.13e-22	88.2
TRINITY_DN237465_c0_g1	108931_0:001b30	108931_0:001b30	62.921	89	33	0	268	2	170	258	4.13e-34	124
TRINITY_DN237473_c0_g1	62324_0:00067d	62324_0:00067d	36.364	66	33	1	213	16	182	238	3.62e-08	49.7
TRINITY_DN227830_c0_g1	7200_0:0021d6	7200_0:0021d6	41.509	53	29	1	189	31	39	89	3.48e-07	48.1
TRINITY_DN227852_c0_g1	286706_0:001174	286706_0:001174	31.841	201	125	5	650	72	27	223	1.44e-20	89.4
TRINITY_DN227827_c0_g1	609295_0:000324	609295_0:000324	71.591	88	25	0	3	266	1214	1301	5.28e-29	110
TRINITY_DN234635_c0_g1	34720_0:001687	34720_0:001687	52.459	61	29	0	263	81	34	94	1.66e-16	74.3
TRINITY_DN234671_c0_g1	6973_0:002f30	6973_0:002f30	44.667	150	80	2	2	448	158	305	5e-37	134
TRINITY_DN234617_c0_g1	7029_0:0042b8	7029_0:0042b8	28.099	121	73	4	15	365	856	966	2.45e-08	52.4
TRINITY_DN234659_c0_g1	69820_0:0034cf	69820_0:0034cf	36.957	138	85	2	443	36	114	251	4.23e-15	71.2
TRINITY_DN234630_c0_g1	7375_0:002d5f	7375_0:002d5f	40.594	101	58	2	32	328	28	128	4.5e-13	65.1
TRINITY_DN202442_c0_g1	7029_0:00757d	7029_0:00757d	35	100	51	3	394	98	1544	1630	4.38e-08	52
TRINITY_DN202420_c0_g1	1049336_0:0001cb	1049336_0:0001cb	33.333	105	69	1	28	342	911	1014	1.06e-12	64.7
TRINITY_DN202402_c0_g1	39758_0:001056	39758_0:001056	50.649	77	38	0	3	233	46	122	2.52e-23	89.4
TRINITY_DN230225_c0_g1	1218281_0:000239	1218281_0:000239	53.333	75	34	1	225	1	267	340	4.24e-07	47
TRINITY_DN230245_c0_g1	69820_0:0034cd	69820_0:0034cd	40	120	68	2	10	357	2	121	2.01e-24	96.7
TRINITY_DN230254_c0_g1	69820_0:0031c0	69820_0:0031c0	100	28	0	0	189	272	1003	1030	3.93e-12	62
TRINITY_DN230296_c0_g1	51655_0:003ce6	51655_0:003ce6	55.147	136	61	0	417	10	112	247	4.4e-49	159
TRINITY_DN224065_c0_g1	7029_0:008ab4	7029_0:008ab4	42.222	90	34	2	217	2	39	128	6.69e-12	60.8
TRINITY_DN231166_c0_g1	7395_0:003ad6	7395_0:003ad6	44.792	96	52	1	61	345	1535	1630	3.36e-24	97.4
TRINITY_DN231123_c0_g1	132113_0:002c85	132113_0:002c85	29.87	77	52	1	2	232	546	620	2.92e-07	47.8
TRINITY_DN231141_c0_g1	39758_0:001134	39758_0:001134	74.074	27	7	0	320	240	84	110	1.76e-06	44.7
TRINITY_DN231177_c0_g1	6973_0:001315	6973_0:001315	36.17	94	56	2	17	295	412	502	3.98e-10	57
TRINITY_DN231193_c0_g1	7425_0:001613	7425_0:001613	51.02	49	23	1	309	163	209	256	4.3e-09	53.9
TRINITY_DN215464_c0_g1	56086_0:0010d4	56086_0:0010d4	57.282	103	44	0	11	319	1196	1298	1.19e-33	125
TRINITY_DN215482_c0_g1	67767_0:0034c7	67767_0:0034c7	48.148	54	28	0	26	187	377	430	1.39e-09	55.1
TRINITY_DN215431_c0_g1	45779_0:001266	45779_0:001266	40.952	105	56	4	7	309	1623	1725	1.14e-17	80.1
TRINITY_DN215444_c0_g1	34740_0:001d54	34740_0:001d54	36.879	141	86	2	425	12	100	240	1.54e-16	76.6
TRINITY_DN215426_c0_g1	1155016_0:00745d	1155016_0:00745d	76.667	30	7	0	201	290	5	34	2.24e-07	50.1
TRINITY_DN215496_c0_g1	79782_0:002a43	79782_0:002a43	46.93	228	102	5	749	75	19	230	1.4e-37	142
TRINITY_DN215469_c0_g1	83485_0:001c38	83485_0:001c38	51.064	47	23	0	7	147	2295	2341	8.3e-10	54.3
TRINITY_DN215417_c0_g1	39758_0:002687	39758_0:002687	26.316	171	123	1	1478	966	463	630	1.59e-10	65.9
TRINITY_DN215499_c0_g1	108931_0:0009e8	108931_0:0009e8	30.216	139	71	7	63	479	208	320	2.62e-07	53.1
TRINITY_DN246301_c0_g1	7397_0:000806	7397_0:000806	59.574	47	19	0	223	83	244	290	1.85e-12	62
TRINITY_DN246388_c0_g1	7029_0:007be2	7029_0:007be2	45.545	101	55	0	311	9	45	145	1.61e-21	85.5
TRINITY_DN246313_c0_g1	378494_0:004a8b	378494_0:004a8b	64.615	65	23	0	2	196	865	929	1.03e-21	87.8
TRINITY_DN246324_c0_g1	30069_0:0013b0	30069_0:0013b0	45.161	93	49	1	3	275	243	335	5.6e-19	81.6
TRINITY_DN246346_c0_g1	7029_0:0003de	7029_0:0003de	37.5	56	35	0	3	170	285	340	9.72e-08	48.9
TRINITY_DN246325_c0_g1	66420_0:003359	66420_0:003359	30.488	82	46	2	10	255	436	506	7.27e-07	46.6
TRINITY_DN246345_c0_g1	7038_0:002378	7038_0:002378	82.927	41	7	0	3	125	1420	1460	1.72e-21	73.6
TRINITY_DN242046_c0_g1	680683_0:001c6a	680683_0:001c6a	38	100	57	2	299	3	364	459	1.94e-08	52.4
TRINITY_DN212417_c0_g1	42026_0:00056b	42026_0:00056b	36.486	74	42	2	10	216	420	493	3.48e-07	47
TRINITY_DN211813_c0_g1	326594_0:0025ae	326594_0:0025ae	26.897	145	103	2	3	437	101	242	1.8e-10	58.9
TRINITY_DN212871_c0_g1	79782_0:002a43	79782_0:002a43	38.596	57	35	0	171	1	374	430	5.67e-06	43.1
TRINITY_DN212872_c0_g1	51655_0:0033bf	51655_0:0033bf	100	21	0	0	260	322	160	180	7.16e-07	47.4
TRINITY_DN232775_c0_g1	136037_0:001317	136037_0:001317	50.725	69	34	0	218	12	195	263	3.18e-20	82.8
TRINITY_DN232792_c0_g1	1218281_0:00028f	1218281_0:00028f	72.727	33	9	0	268	366	16	48	8.62e-12	62.4
TRINITY_DN219787_c0_g1	197043_0:0004c6	197043_0:0004c6	70.769	65	19	0	1201	1007	236	300	1.43e-21	99
TRINITY_DN219729_c0_g1	6973_0:00359b	6973_0:00359b	47.17	53	28	0	279	121	155	207	2.39e-08	53.1
TRINITY_DN219727_c0_g1	7167_0:0025d0	7167_0:0025d0	44.231	52	29	0	223	68	6	57	6.36e-07	48.1
TRINITY_DN219719_c0_g1	13037_0:0017d6	13037_0:0017d6	50.794	63	31	0	19	207	574	636	2.33e-12	62
TRINITY_DN226947_c0_g1	51655_0:001950	51655_0:001950	54.478	134	58	1	960	1361	653	783	1.28e-34	139
TRINITY_DN226931_c0_g1	568069_0:00003c	568069_0:00003c	37.333	75	47	0	208	432	1038	1112	4.52e-08	57
TRINITY_DN235789_c0_g1	51655_0:003c5b	51655_0:003c5b	39.416	137	80	2	2	403	514	650	5.13e-23	95.5
TRINITY_DN235742_c0_g1	535359_0:002d2a	535359_0:002d2a	48.235	85	44	0	8	262	243	327	3.7e-19	82.8
TRINITY_DN235723_c0_g1	133901_0:0002e8	133901_0:0002e8	51.515	99	48	0	297	1	96	194	5.06e-12	61.6
TRINITY_DN202983_c0_g1	7375_0:000eee	7375_0:000eee	54.545	77	34	1	229	2	171	247	4.74e-22	87.4
TRINITY_DN202903_c0_g1	123851_0:000004	123851_0:000004	34.409	93	59	1	328	56	266	358	6.46e-10	56.2
TRINITY_DN202944_c0_g1	29058_0:0009f3	29058_0:0009f3	85.714	28	4	0	362	279	81	108	9.38e-08	50.4
TRINITY_DN203524_c0_g1	411798_0:000a15	411798_0:000a15	42.254	71	40	1	347	135	44	113	8.86e-14	67.8
TRINITY_DN201502_c0_g1	6973_0:000595	6973_0:000595	78.873	71	15	0	2	214	695	765	1.46e-16	73.6
TRINITY_DN201519_c0_g1	7029_0:0066a2	7029_0:0066a2	32.673	101	64	2	200	499	22	119	3.11e-10	59.7
TRINITY_DN245078_c0_g1	326594_0:00007d	326594_0:00007d	48.889	45	22	1	3	134	672	716	8.6e-07	45.8
TRINITY_DN212975_c0_g1	69820_0:002475	69820_0:002475	36.232	69	43	1	257	54	397	465	3.61e-11	58.9
TRINITY_DN212966_c0_g1	29029_0:00016a	29029_0:00016a	46.875	64	33	1	336	148	190	253	9.39e-13	64.7
TRINITY_DN209838_c0_g1	680683_0:0012a0	680683_0:0012a0	92.308	26	2	0	1	78	187	212	4.81e-09	53.9
TRINITY_DN209891_c0_g1	7091_0:002071	7091_0:002071	62.5	32	12	0	214	309	26	57	6.42e-08	50.4
TRINITY_DN231460_c0_g1	7029_0:000a42	7029_0:000a42	31.361	169	106	2	3	509	862	1020	6.73e-17	79
TRINITY_DN211217_c0_g1	441921_0:0020e3	441921_0:0020e3	42.857	84	48	0	252	1	13	96	1.32e-12	62
TRINITY_DN211298_c0_g1	1049336_0:000c6d	1049336_0:000c6d	65.882	85	28	1	257	6	569	653	4.83e-30	112
TRINITY_DN200848_c0_g1	7029_0:00800b	7029_0:00800b	49.438	89	44	1	2	268	3	90	6.68e-18	75.9
TRINITY_DN200838_c0_g1	133901_0:0027d0	133901_0:0027d0	36.232	69	43	1	1	204	358	426	5.67e-09	51.6
TRINITY_DN200869_c0_g1	133901_0:000269	133901_0:000269	48.544	103	52	1	7	312	782	884	4.61e-18	80.9
TRINITY_DN200871_c0_g1	411798_0:001089	411798_0:001089	31.897	116	48	4	455	114	21	107	5.91e-09	55.1
TRINITY_DN200888_c0_g1	93721_0:00627b	93721_0:00627b	38	100	53	4	24	299	310	408	1.06e-15	73.2
TRINITY_DN236965_c0_g1	133901_0:00025f	133901_0:00025f	81.538	65	12	0	249	55	403	467	1.34e-23	94
TRINITY_DN236967_c0_g1	104452_0:00052d	104452_0:00052d	43.243	111	46	2	291	7	418	527	3.36e-20	85.1
TRINITY_DN236988_c0_g1	6973_0:001cdf	6973_0:001cdf	68.421	76	24	0	272	45	133	208	2e-30	108
TRINITY_DN200370_c0_g1	132113_0:00393d	132113_0:00393d	47.143	70	37	0	28	237	1	70	4.34e-15	70.5
TRINITY_DN200372_c0_g1	88501_0:0004e2	88501_0:0004e2	42.553	47	27	0	95	235	1325	1371	4.12e-10	55.8
TRINITY_DN208555_c0_g1	7029_0:00757d	7029_0:00757d	35.385	65	42	0	17	211	34	98	6.44e-07	46.2
TRINITY_DN242380_c0_g1	69820_0:002590	69820_0:002590	82.143	28	5	0	86	3	415	442	5.46e-08	54.3
TRINITY_DN204568_c0_g1	56086_0:002cc5	56086_0:002cc5	89.474	76	8	0	1	228	30	105	2.07e-46	145
TRINITY_DN204576_c0_g1	69319_0:000d51	69319_0:000d51	40.964	83	46	2	3	251	705	784	9.97e-13	63.2
TRINITY_DN204534_c0_g1	7274_0:001890	7274_0:001890	37.143	105	66	0	316	2	51	155	3.18e-15	70.9
TRINITY_DN204597_c0_g1	39758_0:00369c	39758_0:00369c	58.14	43	18	0	107	235	796	838	1.1e-11	60.1
TRINITY_DN210838_c0_g1	121845_0:0013dd	121845_0:0013dd	100	23	0	0	69	1	1	23	5.21e-10	52.4
TRINITY_DN226733_c0_g1	29029_0:000572	29029_0:000572	33.036	112	73	1	337	2	3	112	4.05e-10	57.8
TRINITY_DN226730_c0_g1	39758_0:0034ae	39758_0:0034ae	73.077	26	7	0	78	1	700	725	1.73e-07	51.2
TRINITY_DN226727_c0_g1	568069_0:002b28	568069_0:002b28	43.056	72	35	2	217	2	583	648	1.04e-12	62.8
TRINITY_DN226737_c0_g1	286306_0:0013cf	286306_0:0013cf	29.323	133	92	2	468	73	966	1097	8.5e-08	54.3
TRINITY_DN203765_c0_g1	52612_0:0043de	52612_0:0043de	29.787	94	62	2	271	2	298	391	3.69e-09	53.1
TRINITY_DN203762_c0_g1	7004_0:002f1c	7004_0:002f1c	44.444	54	25	2	129	290	138	186	2.78e-07	48.9
TRINITY_DN203755_c0_g1	132113_0:003465	132113_0:003465	29.67	91	59	1	4	261	21	111	5.17e-09	52.8
TRINITY_DN242774_c0_g1	1049336_0:00163a	1049336_0:00163a	42.857	56	27	1	175	23	807	862	1.9e-06	45.8
TRINITY_DN242733_c0_g1	156304_0:001d18	156304_0:001d18	77.778	36	8	0	108	1	42	77	5.35e-13	65.9
TRINITY_DN225226_c0_g1	7029_0:0066a3	7029_0:0066a3	42.276	246	139	3	38	775	380	622	2.29e-54	190
TRINITY_DN225253_c0_g1	7029_0:001e7f	7029_0:001e7f	31.765	170	104	2	38	544	710	868	1.32e-18	85.9
TRINITY_DN225267_c0_g1	1218281_0:000133	1218281_0:000133	35.714	56	36	0	1	168	653	708	9.17e-08	49.3
TRINITY_DN225269_c0_g1	7130_0:003ac0	7130_0:003ac0	91.667	24	2	0	503	432	140	163	2.63e-07	49.3
TRINITY_DN219265_c0_g1	121845_0:002a1c	121845_0:002a1c	84.444	45	7	0	293	159	135	179	7.03e-19	84
TRINITY_DN242857_c0_g1	7029_0:0066a3	7029_0:0066a3	50.649	77	38	0	276	46	1131	1207	4.38e-18	80.9
TRINITY_DN235553_c0_g1	454923_0:000246	454923_0:000246	35.366	82	45	2	229	8	289	370	9.38e-11	57.4
TRINITY_DN235552_c0_g1	79782_0:002a43	79782_0:002a43	48.12	133	65	1	391	5	496	628	1.62e-30	118
TRINITY_DN235507_c0_g1	39758_0:002059	39758_0:002059	66.667	69	22	1	2	208	720	787	1.3e-27	107
TRINITY_DN223681_c0_g1	66420_0:001c23	66420_0:001c23	56.962	79	30	1	6	230	442	520	1.79e-17	77.4
TRINITY_DN219894_c0_g1	319348_0:001836	319348_0:001836	54.043	235	104	2	1086	394	564	798	7.07e-79	259
TRINITY_DN219875_c0_g1	54969_0:003835	54969_0:003835	32.5	160	96	3	3	476	557	706	1.04e-18	83.6
TRINITY_DN219878_c0_g1	39758_0:002d0b	39758_0:002d0b	41.86	86	49	1	278	21	470	554	2.27e-06	46.2
TRINITY_DN219816_c0_g1	64838_0:001caf	64838_0:001caf	38.235	68	41	1	13	216	60	126	1.69e-08	50.4
TRINITY_DN221610_c0_g1	108931_0:0041f4	108931_0:0041f4	38.333	60	37	0	207	28	182	241	7.95e-07	46.6
TRINITY_DN221626_c0_g1	136037_0:00185c	136037_0:00185c	42.157	102	52	2	306	19	433	533	2.08e-21	88.6
TRINITY_DN221663_c0_g1	133901_0:002018	133901_0:002018	35.443	79	42	1	2	238	476	545	5.98e-07	46.6
TRINITY_DN213193_c0_g1	7004_0:003960	7004_0:003960	35.211	71	45	1	5	217	97	166	1.66e-06	45.8
TRINITY_DN211454_c0_g1	7130_0:002b8d	7130_0:002b8d	64.706	34	11	1	100	2	62	95	2.96e-09	54.7
TRINITY_DN215115_c0_g1	7130_0:00397d	7130_0:00397d	44.898	98	54	0	418	711	32	129	7.49e-13	67.8
TRINITY_DN215187_c0_g1	69820_0:00160d	69820_0:00160d	82.796	465	80	0	1479	85	1	465	0	775
TRINITY_DN215186_c0_g1	66420_0:000622	66420_0:000622	38.655	119	67	2	875	1225	20	134	1.29e-15	83.2
TRINITY_DN215154_c0_g1	319348_0:002495	319348_0:002495	26.521	411	237	14	3800	2652	194	567	2.97e-11	70.9
TRINITY_DN215196_c0_g1	30025_0:00027b	30025_0:00027b	71.429	35	10	0	108	4	60	94	3.26e-09	53.5
TRINITY_DN215156_c0_g1	7168_0:001342	7168_0:001342	40.146	274	145	6	2298	1519	21	289	1.8e-49	192
TRINITY_DN248168_c0_g1	29058_0:00153b	29058_0:00153b	100	23	0	0	3	71	273	295	4.9e-10	55.8
TRINITY_DN230363_c0_g1	6973_0:002f1d	6973_0:002f1d	71.264	87	25	0	3	263	3	89	8.43e-40	133
TRINITY_DN230389_c0_g1	197043_0:00751d	197043_0:00751d	84.127	63	10	0	191	3	1	63	4.09e-32	118
TRINITY_DN230393_c0_g1	66420_0:002630	66420_0:002630	33.333	108	69	1	5	328	462	566	4.74e-15	72.4
TRINITY_DN230359_c0_g1	28612_0:00611c	28612_0:00611c	52.273	176	84	0	528	1	56	231	2.27e-58	185
TRINITY_DN230368_c0_g1	7394_0:00264d	7394_0:00264d	37.209	86	52	1	5	262	678	761	1.78e-12	63.9
TRINITY_DN230397_c0_g1	7091_0:002893	7091_0:002893	100	24	0	0	1	72	89	112	1.09e-09	55.8
TRINITY_DN230354_c0_g1	7395_0:003aa6	7395_0:003aa6	36.522	115	70	2	1	345	454	565	3.01e-10	58.2
TRINITY_DN230365_c0_g1	133901_0:0001f2	133901_0:0001f2	34.568	81	53	0	182	424	1192	1272	1.47e-09	57
TRINITY_DN244325_c0_g1	307658_0:000988	307658_0:000988	100	63	0	0	1	189	287	349	4.18e-36	127
TRINITY_DN244393_c0_g1	29058_0:000c6d	29058_0:000c6d	83.582	67	11	0	203	3	277	343	1.24e-32	118
TRINITY_DN238467_c0_g1	326594_0:0025ae	326594_0:0025ae	31.111	90	59	1	3	263	99	188	7.68e-07	46.6
TRINITY_DN245613_c0_g1	456900_0:002603	456900_0:002603	38.356	73	45	0	66	284	9	81	2.01e-15	71.2
TRINITY_DN238982_c0_g1	219809_0:000bb9	219809_0:000bb9	36.905	84	49	2	248	6	1118	1200	8.76e-12	60.5
TRINITY_DN221908_c0_g1	1049336_0:000130	1049336_0:000130	32.787	183	107	5	21	533	508	686	4.16e-08	54.3
TRINITY_DN221944_c0_g1	286306_0:000be3	286306_0:000be3	25.604	207	112	6	355	948	327	500	2.03e-07	55.8
TRINITY_DN217541_c0_g1	77166_0:0003d7	77166_0:0003d7	91.549	71	6	0	213	1	4	74	6.35e-44	140
TRINITY_DN217537_c0_g1	39758_0:004c96	39758_0:004c96	32.773	119	76	2	387	37	719	835	4.9e-12	63.2
TRINITY_DN217574_c0_g1	123851_0:001bb1	123851_0:001bb1	54.259	317	124	2	8	895	438	754	6.05e-110	344
TRINITY_DN217592_c0_g1	39758_0:002a81	39758_0:002a81	46.296	216	96	5	697	107	348	562	4.99e-31	123
TRINITY_DN217520_c0_g1	29058_0:00144d	29058_0:00144d	44.444	54	30	0	146	307	538	591	1.34e-08	55.1
TRINITY_DN217559_c0_g1	197043_0:000828	197043_0:000828	38.868	265	159	3	321	1112	161	423	1.47e-57	196
TRINITY_DN237819_c0_g1	1049336_0:000047	1049336_0:000047	50	66	33	0	199	2	48	113	5.23e-16	70.9
TRINITY_DN239353_c0_g1	67767_0:001188	67767_0:001188	47.436	78	41	0	8	241	755	832	3.29e-18	78.6
TRINITY_DN239397_c0_g1	123851_0:004d07	123851_0:004d07	57.5	80	34	0	3	242	305	384	1.84e-26	101
TRINITY_DN239341_c0_g1	7029_0:006dee	7029_0:006dee	53.398	103	48	0	3	311	113	215	5.85e-30	109
TRINITY_DN203049_c0_g1	67767_0:0040e1	67767_0:0040e1	34.783	69	45	0	53	259	1	69	8.39e-08	49.3
TRINITY_DN203070_c0_g1	7029_0:00757d	7029_0:00757d	31.532	111	60	3	24	335	137	238	1.96e-06	46.6
TRINITY_DN203010_c0_g1	69820_0:00147e	69820_0:00147e	74.194	31	8	0	448	540	113	143	4.98e-08	52.4
TRINITY_DN230460_c0_g1	7394_0:0025a1	7394_0:0025a1	33.333	165	89	4	449	3	218	377	2.33e-24	99.8
TRINITY_DN230467_c0_g1	51655_0:004041	51655_0:004041	63.095	84	31	0	9	260	115	198	9.96e-26	96.7
TRINITY_DN230428_c0_g1	1049336_0:0015fc	1049336_0:0015fc	31.818	88	59	1	3	263	501	588	8.66e-06	47
TRINITY_DN223317_c0_g1	7394_0:0003d7	7394_0:0003d7	43.119	109	57	2	384	70	129	236	4.34e-20	86.3
TRINITY_DN223391_c0_g1	34740_0:001d54	34740_0:001d54	45.455	143	78	0	546	118	103	245	3.94e-41	146
TRINITY_DN207912_c0_g1	76194_0:000de3	76194_0:000de3	63.889	36	12	1	109	5	110	145	4.72e-07	48.5
TRINITY_DN207966_c0_g1	7130_0:002630	7130_0:002630	81.481	27	5	0	394	314	29	55	3.52e-07	49.3
TRINITY_DN243304_c0_g1	69820_0:0036f3	69820_0:0036f3	90.476	21	2	0	265	327	839	859	1.48e-06	47
TRINITY_DN211577_c0_g1	6973_0:00357f	6973_0:00357f	37.931	87	53	1	285	28	790	876	2.81e-16	73.9
TRINITY_DN211586_c0_g1	13164_0:001c5a	13164_0:001c5a	42.308	52	25	1	183	28	2288	2334	3.24e-08	50.1
TRINITY_DN211558_c0_g1	1049336_0:000c52	1049336_0:000c52	66.667	72	24	0	226	11	68	139	3.09e-25	98.2
TRINITY_DN211525_c0_g1	307658_0:000f7c	307658_0:000f7c	98.319	119	2	0	358	2	315	433	6.32e-80	243
TRINITY_DN211559_c0_g1	133901_0:00032a	133901_0:00032a	68.421	57	18	0	3	173	656	712	1.9e-13	65.1
TRINITY_DN211537_c0_g1	133901_0:00026a	133901_0:00026a	44.444	63	33	1	11	199	225	285	3.75e-13	63.5
TRINITY_DN211565_c0_g1	39758_0:002060	39758_0:002060	42.553	47	27	0	86	226	380	426	1.34e-06	45.4
TRINITY_DN237165_c0_g1	7130_0:000973	7130_0:000973	82.759	29	5	0	3	89	39	67	2.57e-10	57.8
TRINITY_DN237118_c0_g1	7200_0:0022ed	7200_0:0022ed	32.877	73	43	1	206	6	83	155	9.09e-09	51.6
TRINITY_DN212083_c0_g1	51655_0:00038e	51655_0:00038e	59.677	62	24	1	192	7	6	66	1.18e-19	83.6
TRINITY_DN241355_c0_g1	93721_0:005dc8	93721_0:005dc8	28.571	189	130	2	553	2	767	955	1.41e-22	95.9
TRINITY_DN241377_c0_g1	6973_0:00106b	6973_0:00106b	60	45	18	0	120	254	115	159	1.09e-11	59.3
TRINITY_DN223906_c0_g1	168631_0:002459	168631_0:002459	55.814	43	19	0	214	342	470	512	4.02e-09	54.7
TRINITY_DN223960_c0_g1	7029_0:007efb	7029_0:007efb	48.78	82	35	1	8	232	85	166	1.39e-20	82.4
TRINITY_DN223905_c0_g1	29058_0:000ee8	29058_0:000ee8	80	35	6	1	102	1	1114	1148	4.63e-11	60.1
TRINITY_DN223978_c0_g1	112268_0:0006d3	112268_0:0006d3	35.398	113	67	2	1	333	1699	1807	2.36e-15	72
TRINITY_DN210764_c0_g1	378494_0:0001ae	378494_0:0001ae	46.154	91	49	0	11	283	246	336	9.27e-27	102
TRINITY_DN210737_c0_g1	6973_0:005b84	6973_0:005b84	45.455	66	33	2	80	274	3	66	4.45e-11	58.9
TRINITY_DN234351_c0_g1	29058_0:000611	29058_0:000611	36.765	68	39	1	273	82	59	126	8.92e-07	48.1
TRINITY_DN234307_c0_g1	307658_0:000f5e	307658_0:000f5e	78.395	162	35	0	488	3	30	191	9.03e-81	260
TRINITY_DN234310_c0_g1	39758_0:004c96	39758_0:004c96	45.833	120	65	0	563	204	716	835	1.04e-25	104
TRINITY_DN208398_c0_g1	108931_0:002748	108931_0:002748	65.455	55	19	0	95	259	3	57	6.57e-20	83.6
TRINITY_DN208356_c0_g1	69820_0:001ab0	69820_0:001ab0	85.714	28	4	0	1	84	171	198	4.89e-08	52.4
TRINITY_DN232329_c0_g1	7091_0:000120	7091_0:000120	92.857	28	2	0	84	1	1305	1332	8.99e-11	59.7
TRINITY_DN232301_c0_g1	6973_0:0046ac	6973_0:0046ac	74.324	74	18	1	1	219	608	681	5.65e-30	112
TRINITY_DN232361_c0_g1	1218281_0:002dc0	1218281_0:002dc0	40	65	38	1	192	1	341	405	1.6e-09	56.6
TRINITY_DN232303_c0_g1	7395_0:003ad6	7395_0:003ad6	43.333	120	60	3	349	5	1447	1563	5.18e-22	91.3
TRINITY_DN232304_c0_g1	13249_0:002f44	13249_0:002f44	95.833	24	1	0	507	436	371	394	2.4e-07	51.2
TRINITY_DN237981_c0_g1	104452_0:002cd6	104452_0:002cd6	37.931	87	49	2	269	9	809	890	8.39e-11	58.9
TRINITY_DN237957_c0_g1	222816_0:00196f	222816_0:00196f	47.458	59	30	1	178	2	9	66	6.12e-11	58.2
TRINITY_DN237919_c0_g1	28612_0:002eb9	28612_0:002eb9	43.21	81	43	2	238	5	272	352	2.4e-11	58.9
TRINITY_DN237936_c0_g1	7539_0:002dd2	7539_0:002dd2	42.149	121	67	1	364	2	293	410	8.01e-27	105
TRINITY_DN248296_c0_g1	69820_0:001092	69820_0:001092	56.322	87	35	1	1	261	833	916	6.36e-26	100
TRINITY_DN214107_c0_g1	6973_0:0024ff	6973_0:0024ff	24.289	774	452	21	312	2543	37	706	1.64e-46	182
TRINITY_DN214186_c0_g1	378494_0:0039cf	378494_0:0039cf	37.143	140	63	4	6045	6464	290	404	3.85e-16	86.3
TRINITY_DN214191_c0_g1	67767_0:00186a	67767_0:00186a	47.305	167	87	1	1963	2460	506	672	1.29e-40	162
TRINITY_DN214194_c0_g1	7070_0:00118f	7070_0:00118f	23.529	340	230	9	202	1152	922	1254	1.13e-16	86.3
TRINITY_DN214175_c0_g1	7394_0:0017f5	7394_0:0017f5	36.478	159	80	6	1441	998	2159	2307	5.08e-14	79
TRINITY_DN214187_c0_g1	133901_0:0001f2	133901_0:0001f2	37.374	99	61	1	136	429	1186	1284	1.17e-10	60.8
TRINITY_DN214147_c0_g1	45779_0:001266	45779_0:001266	46.809	94	48	2	13	294	1624	1715	1.18e-21	89.4
TRINITY_DN214147_c1_g1	113334_0:00255b	113334_0:00255b	37.173	191	112	5	105	671	47	231	1.09e-26	105
TRINITY_DN214112_c0_g1	143995_0:0015f3	143995_0:0015f3	33.205	259	161	7	503	1276	7	254	1.66e-26	115
TRINITY_DN203246_c0_g1	133901_0:000105	133901_0:000105	41.27	63	37	0	8	196	99	161	3.28e-12	61.6
TRINITY_DN203280_c0_g1	133901_0:0001df	133901_0:0001df	46.364	220	113	2	6	653	195	413	1.8e-54	184
TRINITY_DN209112_c0_g1	45779_0:000da5	45779_0:000da5	78.571	28	6	0	250	333	67	94	2.02e-09	55.1
TRINITY_DN207017_c0_g1	34740_0:003682	34740_0:003682	37.681	69	40	2	204	1	406	472	2.85e-07	47.8
TRINITY_DN207032_c0_g1	7282_0:00141c	7282_0:00141c	55.319	47	21	0	269	129	550	596	5.71e-11	58.5
TRINITY_DN236465_c0_g1	378494_0:0057b8	378494_0:0057b8	35.772	123	74	3	383	18	54	172	2.42e-17	78.6
TRINITY_DN236427_c0_g1	222816_0:00196f	222816_0:00196f	50	56	28	0	229	62	278	333	3.8e-13	63.9
TRINITY_DN236414_c0_g1	28612_0:005a4e	28612_0:005a4e	50	50	25	0	15	164	36	85	7.46e-09	51.2
TRINITY_DN236466_c0_g1	13164_0:002942	13164_0:002942	35.897	78	50	0	127	360	908	985	2.47e-09	57.4
TRINITY_DN228978_c0_g1	1049336_0:000d23	1049336_0:000d23	45.763	118	63	1	356	3	547	663	5.33e-23	94
TRINITY_DN228918_c0_g1	7130_0:00118f	7130_0:00118f	92.683	82	6	0	246	1	67	148	3.57e-50	169
TRINITY_DN228951_c0_g1	69820_0:00303d	69820_0:00303d	64.516	31	11	0	78	170	1	31	1.4e-07	52
TRINITY_DN228966_c0_g1	83485_0:001dfe	83485_0:001dfe	34.4	125	71	3	14	376	984	1101	2.3e-14	70.5
TRINITY_DN228987_c0_g1	34740_0:000c83	34740_0:000c83	50.758	132	58	3	383	3	53	182	6.92e-37	132
TRINITY_DN240721_c0_g1	7394_0:00294c	7394_0:00294c	60.714	28	11	0	3	86	149	176	4.9e-06	45.8
TRINITY_DN236799_c0_g1	7370_0:002df6	7370_0:002df6	43.836	73	39	1	221	3	462	532	1.78e-14	68.9
TRINITY_DN236766_c0_g1	88501_0:0004e2	88501_0:0004e2	49.02	51	26	0	247	95	1261	1311	6.59e-10	55.1
TRINITY_DN228475_c0_g1	7004_0:0001cb	7004_0:0001cb	28.736	87	58	2	363	109	483	567	6.11e-06	45.4
TRINITY_DN228458_c0_g1	45779_0:001cf4	45779_0:001cf4	100	29	0	0	381	295	499	527	6.98e-10	57
TRINITY_DN228480_c0_g1	224129_0:00121d	224129_0:00121d	32.546	381	246	5	1160	42	111	488	4.67e-57	200
TRINITY_DN218909_c0_g1	77166_0:000147	77166_0:000147	26.286	175	123	2	532	11	195	364	1.1e-18	83.6
TRINITY_DN218994_c0_g1	6973_0:00384c	6973_0:00384c	53.571	56	26	0	168	1	737	792	3.19e-13	64.3
TRINITY_DN218989_c0_g1	116153_0:001e6e	116153_0:001e6e	66.25	80	27	0	250	11	291	370	1.6e-29	110
TRINITY_DN218927_c0_g1	7029_0:007db3	7029_0:007db3	64.634	164	54	1	503	12	238	397	1.57e-53	178
TRINITY_DN206124_c0_g1	43041_0:000519	43041_0:000519	52.326	86	41	0	57	314	1563	1648	1.14e-32	121
TRINITY_DN206169_c0_g1	104452_0:001544	104452_0:001544	37.624	101	58	2	402	115	27	127	8.38e-16	73.6
TRINITY_DN244620_c0_g1	411798_0:002b9c	411798_0:002b9c	81.481	27	5	0	396	476	1120	1146	2.8e-08	53.5
TRINITY_DN244631_c0_g1	35570_0:0001eb	35570_0:0001eb	28.421	95	64	2	301	23	641	733	6.92e-10	55.8
TRINITY_DN244606_c0_g1	319348_0:001c3d	319348_0:001c3d	50	94	43	1	285	4	23	112	5.91e-26	101
TRINITY_DN244674_c0_g1	307658_0:000907	307658_0:000907	52.041	98	47	0	2	295	59	156	3.47e-29	104
TRINITY_DN202542_c0_g1	7375_0:0030cc	7375_0:0030cc	36.145	83	53	0	54	302	292	374	5.63e-12	61.6
TRINITY_DN202571_c0_g1	104452_0:002cd6	104452_0:002cd6	33.333	75	42	1	239	39	705	779	3.19e-09	53.1
TRINITY_DN229972_c0_g1	1218281_0:00013d	1218281_0:00013d	37.374	99	53	3	275	3	616	713	8.22e-10	57.4
TRINITY_DN229952_c0_g1	7004_0:00202b	7004_0:00202b	34.211	76	42	2	9	224	1040	1111	1.55e-06	45.8
TRINITY_DN229973_c0_g1	286306_0:00152d	286306_0:00152d	63.158	95	33	1	2	280	1409	1503	4.92e-38	135
TRINITY_DN229940_c0_g1	378494_0:0057b8	378494_0:0057b8	29.73	111	76	1	23	349	385	495	4.11e-10	57.4
TRINITY_DN204281_c0_g1	7397_0:000806	7397_0:000806	58.333	84	35	0	1	252	207	290	1.67e-18	79.7
TRINITY_DN204285_c0_g1	64459_0:0023d8	64459_0:0023d8	64.615	65	23	0	197	3	1	65	8.1e-23	93.6
TRINITY_DN204216_c0_g1	7029_0:000469	7029_0:000469	41.558	77	45	0	17	247	11	87	7.46e-14	64.3
TRINITY_DN204275_c0_g1	39758_0:004c96	39758_0:004c96	53.226	124	55	1	367	5	577	700	4e-33	125
TRINITY_DN225644_c0_g1	7029_0:0003de	7029_0:0003de	54.839	62	28	0	188	3	306	367	1.33e-17	76.6
TRINITY_DN225637_c0_g1	76194_0:0021a3	76194_0:0021a3	100	27	0	0	244	324	598	624	6.88e-11	58.9
TRINITY_DN246562_c0_g1	568069_0:003876	568069_0:003876	34.091	88	57	1	348	85	72	158	2.45e-10	57.8
TRINITY_DN246509_c0_g1	6973_0:002f8a	6973_0:002f8a	27.869	122	87	1	1	366	349	469	1.31e-10	58.9
TRINITY_DN246541_c0_g1	104452_0:001665	104452_0:001665	50	32	16	0	98	3	411	442	3.88e-06	45.8
TRINITY_DN243284_c0_g1	88501_0:0030ac	88501_0:0030ac	54.839	62	28	0	204	19	146	207	1.19e-18	77
TRINITY_DN202202_c0_g1	7029_0:007968	7029_0:007968	68.878	196	60	1	589	2	62	256	2.71e-67	208
TRINITY_DN202280_c0_g1	307658_0:000f5e	307658_0:000f5e	50.575	87	41	2	261	1	597	681	1.67e-17	77
TRINITY_DN202291_c0_g1	7395_0:000c68	7395_0:000c68	39.744	78	47	0	1	234	1052	1129	1.07e-14	70.5
TRINITY_DN239960_c0_g1	7130_0:0039ac	7130_0:0039ac	39.344	61	37	0	295	113	196	256	1.52e-06	46.2
TRINITY_DN235962_c0_g1	1049336_0:000c52	1049336_0:000c52	69.444	72	22	0	1	216	150	221	8.78e-26	99.4
TRINITY_DN235941_c0_g1	156304_0:001194	156304_0:001194	52.632	95	44	1	305	21	4	97	5.4e-23	91.3
TRINITY_DN203170_c0_g1	54969_0:002a6c	54969_0:002a6c	44.776	67	36	1	2	202	186	251	3.4e-06	44.3
TRINITY_DN214583_c0_g1	143995_0:0015f3	143995_0:0015f3	37.891	256	155	3	2074	1313	1	254	1.1e-46	182
TRINITY_DN214506_c0_g1	7176_0:001740	7176_0:001740	36.154	130	68	6	900	523	312	430	1.08e-08	60.5
TRINITY_DN214587_c0_g1	568069_0:001825	568069_0:001825	38.326	227	130	5	4754	5428	146	364	1.65e-30	133
TRINITY_DN214539_c0_g1	113334_0:00021c	113334_0:00021c	59.783	92	37	0	477	202	909	1000	5.44e-30	129
TRINITY_DN214505_c0_g1	34740_0:0015ea	34740_0:0015ea	44.444	90	50	0	1003	734	35	124	4.19e-16	81.6
TRINITY_DN214531_c0_g1	83485_0:000ed2	83485_0:000ed2	31.579	76	49	2	321	94	172	244	6.53e-06	45.1
TRINITY_DN232172_c0_g1	39758_0:002ad3	39758_0:002ad3	41.912	136	71	3	3	404	473	602	3.84e-28	109
TRINITY_DN232115_c0_g1	121845_0:003514	121845_0:003514	73.958	96	25	0	3	290	570	665	2.3e-48	165
TRINITY_DN234488_c0_g1	29058_0:00238e	29058_0:00238e	92.593	27	2	0	368	288	428	454	5.15e-10	57
TRINITY_DN234448_c0_g1	2015173_0:00226c	2015173_0:00226c	39.796	98	59	0	1	294	338	435	1.81e-16	74.3
TRINITY_DN234463_c0_g1	29058_0:0007ae	29058_0:0007ae	79.31	29	6	0	87	1	160	188	1.52e-07	50.8
TRINITY_DN234478_c0_g1	69820_0:0024d3	69820_0:0024d3	85.714	28	4	0	347	264	1176	1203	1.82e-10	58.2
TRINITY_DN230648_c0_g1	13249_0:002c71	13249_0:002c71	39.259	135	79	1	3	398	296	430	2.38e-25	103
TRINITY_DN230638_c0_g1	29058_0:000b78	29058_0:000b78	100	27	0	0	3	83	86	112	3.43e-09	59.3
TRINITY_DN230695_c0_g1	67767_0:0043d6	67767_0:0043d6	75	48	12	0	140	283	103	150	2.97e-31	79.3
TRINITY_DN240898_c0_g1	166361_0:0000f5	166361_0:0000f5	48.148	54	22	1	164	307	491	544	7.51e-07	47.4
TRINITY_DN240826_c0_g1	680683_0:000614	680683_0:000614	80.769	26	3	1	74	3	1211	1236	4.15e-06	45.4
TRINITY_DN240835_c0_g1	69820_0:0024d0	69820_0:0024d0	66.667	30	10	0	228	317	1193	1222	3.85e-07	48.1
TRINITY_DN240824_c0_g1	69820_0:00045f	69820_0:00045f	82.609	23	4	0	272	204	427	449	7.73e-07	46.6
TRINITY_DN218188_c0_g1	29058_0:000317	29058_0:000317	88.462	26	3	0	79	2	188	213	1.38e-08	53.9
TRINITY_DN218101_c0_g1	28612_0:00439e	28612_0:00439e	43.421	76	40	1	221	3	520	595	6.54e-14	65.9
TRINITY_DN218122_c0_g1	286306_0:001f2b	286306_0:001f2b	55.224	67	30	0	202	2	885	951	3.97e-15	72
TRINITY_DN218127_c0_g1	7375_0:002a12	7375_0:002a12	75.581	86	21	0	2	259	502	587	5.79e-42	146
TRINITY_DN218191_c0_g1	88501_0:002ef1	88501_0:002ef1	26.804	194	122	6	437	1006	28	205	6.96e-16	80.5
TRINITY_DN218133_c0_g1	51655_0:0041ad	51655_0:0041ad	55.814	43	19	0	129	1	45	87	1.49e-08	52
TRINITY_DN234288_c0_g1	116153_0:001875	116153_0:001875	31.868	91	59	1	5	268	243	333	4.86e-07	48.9
TRINITY_DN234266_c0_g1	1049336_0:00161e	1049336_0:00161e	42.742	124	56	2	10	366	409	522	5.25e-09	54.7
TRINITY_DN234286_c0_g1	133901_0:000422	133901_0:000422	30.081	123	84	1	372	4	147	267	7.62e-12	62.4
TRINITY_DN234256_c0_g1	29058_0:0019b9	29058_0:0019b9	36.538	104	14	1	1	312	37	88	4.57e-14	67.8
TRINITY_DN216216_c0_g1	307491_0:000935	307491_0:000935	31.694	183	98	9	1258	770	69	244	2.07e-08	59.7
TRINITY_DN216256_c0_g1	7167_0:0025d0	7167_0:0025d0	67.213	61	20	0	72	254	4	64	6.2e-22	91.7
TRINITY_DN216271_c0_g1	7038_0:00069d	7038_0:00069d	32.121	165	86	10	553	107	41	195	7.91e-07	49.3
TRINITY_DN216293_c0_g1	39758_0:0042f1	39758_0:0042f1	34.18	433	242	11	1394	141	1	405	8.64e-60	214
TRINITY_DN219407_c0_g1	39758_0:00369c	39758_0:00369c	29.358	109	74	2	9	335	916	1021	2.3e-11	60.5
TRINITY_DN219491_c0_g1	133901_0:0003f9	133901_0:0003f9	29.947	187	117	5	575	18	200	373	2.02e-13	69.7
TRINITY_DN219406_c0_g1	7130_0:000b47	7130_0:000b47	100	24	0	0	195	266	378	401	1.04e-07	49.3
TRINITY_DN231666_c0_g1	156304_0:001d18	156304_0:001d18	46.847	111	59	0	337	5	15	125	1.67e-34	126
TRINITY_DN231618_c0_g1	76194_0:0014e6	76194_0:0014e6	79.167	24	5	0	79	8	171	194	6.77e-08	50.8
TRINITY_DN231605_c0_g1	88501_0:0008ed	88501_0:0008ed	27.586	145	99	4	117	542	33	174	4.29e-12	65.5
TRINITY_DN204670_c0_g1	93721_0:005dc8	93721_0:005dc8	27.273	77	51	1	7	237	1051	1122	1.32e-07	49.3
TRINITY_DN204616_c0_g1	39758_0:001061	39758_0:001061	32.787	122	82	0	7	372	126	247	3.44e-17	76.6
TRINITY_DN204648_c0_g1	39758_0:001360	39758_0:001360	78.261	23	5	0	3	71	112	134	1.17e-08	53.1
TRINITY_DN201176_c0_g1	29053_0:00107c	29053_0:00107c	41.304	46	27	0	193	56	50	95	3.16e-06	46.2
TRINITY_DN201167_c0_g1	597456_0:000678	597456_0:000678	64.474	76	26	1	2	229	101	175	9.14e-26	100
TRINITY_DN201106_c0_g1	156304_0:002394	156304_0:002394	34.211	76	49	1	231	7	53	128	2.98e-07	48.5
TRINITY_DN201140_c0_g1	6973_0:0005bc	6973_0:0005bc	30.631	111	77	0	588	256	1	111	9.52e-10	58.9
TRINITY_DN216740_c0_g1	7029_0:008083	7029_0:008083	89.552	67	7	0	3	203	54	120	1.01e-22	86.3
TRINITY_DN216720_c0_g1	7395_0:003ad6	7395_0:003ad6	38.333	60	36	1	3	179	573	632	1.81e-06	45.8
TRINITY_DN216774_c0_g1	108931_0:003b54	108931_0:003b54	58.696	46	19	0	214	351	553	598	1.38e-10	58.5
TRINITY_DN229396_c0_g1	454923_0:001b79	454923_0:001b79	33.161	193	116	3	575	6	308	490	8.38e-23	100
TRINITY_DN229375_c0_g1	34740_0:000435	34740_0:000435	36.752	117	71	3	2	349	891	1005	3.8e-14	68.6
TRINITY_DN215915_c0_g1	133901_0:000cfb	133901_0:000cfb	52.5	80	37	1	242	6	408	487	5.85e-23	92
TRINITY_DN215919_c0_g1	7029_0:0046de	7029_0:0046de	58.261	115	48	0	4	348	113	227	2.06e-40	136
TRINITY_DN215997_c0_g1	83485_0:0005b9	83485_0:0005b9	27.132	129	89	3	184	561	1198	1324	3.47e-06	51.2
TRINITY_DN215937_c0_g1	40932_0:0019f9	40932_0:0019f9	55.263	76	34	0	228	1	432	507	1e-18	79.7
TRINITY_DN215967_c0_g1	1049336_0:000c6c	1049336_0:000c6c	51.351	74	36	0	227	6	378	451	2.62e-11	58.9
TRINITY_DN215996_c0_g1	315563_0:000051	315563_0:000051	37.179	78	48	1	896	1129	608	684	6.27e-10	63.2
TRINITY_DN215930_c0_g1	132113_0:000869	132113_0:000869	43.75	80	45	0	12	251	1493	1572	3.43e-20	85.1
TRINITY_DN215938_c0_g1	29053_0:00198f	29053_0:00198f	28.75	80	53	1	90	329	331	406	2.71e-06	46.2
TRINITY_DN215983_c0_g1	30023_0:003321	30023_0:003321	32.258	62	42	0	30	215	387	448	1.47e-07	49.7
TRINITY_DN221320_c0_g1	199890_0:002da9	199890_0:002da9	52.778	72	33	1	2	214	204	275	2.63e-17	75.5
TRINITY_DN221343_c0_g1	40932_0:005c2c	40932_0:005c2c	39.175	97	55	2	318	599	321	416	2.29e-08	54.7
TRINITY_DN221338_c0_g1	144034_0:001a66	144034_0:001a66	39.474	76	44	1	233	12	486	561	5.34e-11	58.2
TRINITY_DN202380_c0_g1	454923_0:002f4b	454923_0:002f4b	52.632	38	18	0	1	114	229	266	5.09e-08	49.3
TRINITY_DN239166_c0_g1	64793_0:002683	64793_0:002683	54.762	42	19	0	134	9	201	242	1.39e-07	48.5
TRINITY_DN239036_c0_g1	7394_0:000fef	7394_0:000fef	32	125	85	0	5	379	2936	3060	6.2e-09	54.3
TRINITY_DN239008_c0_g1	39758_0:002da6	39758_0:002da6	72	75	21	0	7	231	449	523	4.28e-26	100
TRINITY_DN239019_c0_g1	7395_0:003abb	7395_0:003abb	50	72	35	1	239	27	131	202	5.54e-13	66.2
TRINITY_DN239017_c0_g1	197043_0:0019d6	197043_0:0019d6	51.613	62	29	1	42	227	70	130	1.23e-16	72
TRINITY_DN214272_c0_g1	7394_0:000fef	7394_0:000fef	32.112	464	298	6	1634	264	2630	3083	2.23e-51	192
TRINITY_DN214255_c0_g1	34740_0:00400d	34740_0:00400d	36.047	86	54	1	429	175	399	484	3.92e-09	55.5
TRINITY_DN214238_c0_g1	40932_0:0035bd	40932_0:0035bd	49.458	277	129	4	1048	245	478	752	1.26e-84	275
TRINITY_DN214207_c1_g1	7375_0:0029f2	7375_0:0029f2	33.468	496	298	14	1941	496	33	510	2.82e-62	220
TRINITY_DN214300_c0_g1	7395_0:003a24	7395_0:003a24	30.218	321	203	11	211	1128	2127	2441	3.01e-30	128
TRINITY_DN214229_c0_g1	307658_0:000988	307658_0:000988	81.853	259	44	2	2	772	37	294	3.49e-152	429
TRINITY_DN214297_c0_g1	35570_0:00206c	35570_0:00206c	32.099	162	94	7	782	327	2437	2592	8.98e-10	63.2
TRINITY_DN214226_c0_g1	1155016_0:0005b4	1155016_0:0005b4	45.161	93	51	0	712	434	22	114	2.53e-20	98.6
TRINITY_DN214235_c0_g1	568069_0:000548	568069_0:000548	33.948	651	368	14	1801	3732	186	781	8.16e-90	328
TRINITY_DN214274_c0_g1	28612_0:005944	28612_0:005944	48.921	139	71	0	41	457	7	145	2.49e-41	137
TRINITY_DN214260_c0_g1	307658_0:000f5e	307658_0:000f5e	61.85	173	18	1	523	5	302	426	1.48e-59	201
TRINITY_DN247928_c0_g1	133901_0:000226	133901_0:000226	40.909	88	51	1	272	9	47	133	2.31e-12	62.4
TRINITY_DN247941_c0_g1	28612_0:0055ea	28612_0:0055ea	45.37	108	59	0	30	353	234	341	8.01e-10	56.2
TRINITY_DN247937_c0_g1	197043_0:0078a6	197043_0:0078a6	62.687	67	25	0	1	201	263	329	3.56e-22	90.5
TRINITY_DN218875_c0_g1	40932_0:001095	40932_0:001095	67.901	81	25	1	2	241	896	976	8.57e-32	117
TRINITY_DN218845_c0_g1	29058_0:000f53	29058_0:000f53	60.417	96	38	0	4	291	432	527	1.93e-35	138
TRINITY_DN218873_c0_g1	7029_0:0066a2	7029_0:0066a2	35.526	76	45	2	600	376	17	89	4.05e-07	53.5
TRINITY_DN210528_c0_g1	67767_0:001188	67767_0:001188	55.208	96	36	3	2	271	495	589	7.29e-23	92.4
TRINITY_DN210593_c0_g1	69820_0:00164b	69820_0:00164b	92.857	28	2	0	1	84	562	589	8.25e-13	65.1
TRINITY_DN222012_c0_g1	43151_0:001b8a	43151_0:001b8a	50	38	19	0	3	116	221	258	8.81e-09	51.6
TRINITY_DN222044_c0_g1	7029_0:0053f7	7029_0:0053f7	49.275	69	24	1	1	174	1404	1472	6.05e-18	77.4
TRINITY_DN224447_c0_g1	156304_0:000531	156304_0:000531	45.161	62	32	2	3	185	2829	2889	4.76e-10	55.5
TRINITY_DN224465_c0_g1	7029_0:0037a1	7029_0:0037a1	55.738	61	27	0	260	78	20	80	3.54e-19	76.6
TRINITY_DN224419_c0_g1	143995_0:0015f3	143995_0:0015f3	33.333	84	49	2	134	370	4	85	9.21e-06	45.4
TRINITY_DN224491_c0_g1	69820_0:003d34	69820_0:003d34	75.926	54	13	0	160	321	3	56	3.09e-21	86.7
TRINITY_DN224444_c0_g1	34740_0:0039ef	34740_0:0039ef	36.134	119	73	3	422	69	1335	1451	1.13e-16	84.3
TRINITY_DN214625_c0_g1	136037_0:00143f	136037_0:00143f	56.41	78	34	0	2	235	1597	1674	2.39e-28	107
TRINITY_DN214696_c0_g1	7200_0:001713	7200_0:001713	31.061	132	88	2	1834	1448	27	158	1.66e-06	53.9
TRINITY_DN214683_c0_g1	108931_0:00055c	108931_0:00055c	44.737	38	21	0	85	198	105	142	3.41e-06	44.3
TRINITY_DN214682_c0_g1	7394_0:002c43	7394_0:002c43	46.703	182	86	4	641	114	1541	1717	1.18e-35	146
TRINITY_DN214697_c0_g1	7130_0:001011	7130_0:001011	29.464	112	75	3	373	44	1640	1749	1.17e-06	48.5
TRINITY_DN214619_c0_g1	319348_0:002495	319348_0:002495	26.011	569	351	17	389	1927	78	632	6.74e-30	129
TRINITY_DN214681_c0_g1	6973_0:001ca5	6973_0:001ca5	70.807	161	41	1	483	1	476	630	1.49e-71	228
TRINITY_DN214647_c0_g1	62324_0:00004e	62324_0:00004e	56.14	57	20	2	15	173	162	217	4.68e-14	69.3
TRINITY_DN214604_c0_g1	30023_0:001c55	30023_0:001c55	47.664	107	56	0	322	2	163	269	4.16e-24	97.1
TRINITY_DN214864_c1_g1	91411_0:0005f2	91411_0:0005f2	48.98	49	23	1	415	275	159	207	7.48e-06	47.8
TRINITY_DN214801_c0_g1	139723_0:0014f6	139723_0:0014f6	32.53	83	52	1	254	6	198	276	3.28e-07	48.9
TRINITY_DN214805_c0_g1	315563_0:001ab2	315563_0:001ab2	34.532	278	159	7	945	154	314	582	9.74e-36	140
TRINITY_DN214803_c0_g1	7029_0:001e7f	7029_0:001e7f	25.329	304	219	3	72	980	621	917	1.39e-27	115
TRINITY_DN214844_c0_g1	315563_0:00052e	315563_0:00052e	44.681	188	104	0	1250	1813	1473	1660	2.26e-46	184
TRINITY_DN217752_c0_g1	29058_0:000967	29058_0:000967	100	27	0	0	570	490	83	109	2.38e-09	55.8
TRINITY_DN217780_c0_g1	74873_0:0024b4	74873_0:0024b4	40.678	59	31	2	174	4	246	302	6.25e-09	52.8
TRINITY_DN217788_c0_g1	568069_0:0047db	568069_0:0047db	27.273	242	152	10	84	794	1650	1872	7.73e-16	79
TRINITY_DN215760_c0_g1	133901_0:0001f2	133901_0:0001f2	41.667	72	40	2	376	164	1197	1267	2.41e-06	47.4
TRINITY_DN215744_c0_g1	45779_0:003ac3	45779_0:003ac3	74.074	27	7	0	83	3	51	77	4.25e-09	54.7
TRINITY_DN215758_c0_g1	7274_0:001890	7274_0:001890	61.972	71	27	0	217	5	107	177	6.2e-24	91.3
TRINITY_DN215789_c0_g1	7394_0:000fef	7394_0:000fef	55.128	78	35	0	23	256	3481	3558	1.62e-18	79.7
TRINITY_DN215770_c0_g1	7038_0:0016c0	7038_0:0016c0	35.366	82	48	2	700	945	143	219	4.87e-06	52.8
TRINITY_DN215740_c0_g1	7397_0:0002e6	7397_0:0002e6	27.481	131	91	4	621	238	168	297	2.37e-07	52
TRINITY_DN205417_c0_g1	7004_0:00213e	7004_0:00213e	26.623	154	89	4	32	427	72	223	4.13e-06	46.6
TRINITY_DN205401_c0_g1	132113_0:00108c	132113_0:00108c	37.19	121	73	2	1	363	282	399	9.33e-19	82.8
TRINITY_DN218387_c0_g1	69004_0:0020b1	69004_0:0020b1	46.154	65	30	2	921	727	2144	2203	4.4e-13	71.6
TRINITY_DN218353_c0_g1	39758_0:000287	39758_0:000287	45	60	32	1	180	4	1	60	8.06e-06	42
TRINITY_DN206639_c0_g1	45779_0:002da4	45779_0:002da4	80.769	26	5	0	3	80	492	517	4.13e-07	47.8
TRINITY_DN206629_c0_g1	197043_0:006eba	197043_0:006eba	54.444	90	41	0	72	341	515	604	5.34e-30	114
TRINITY_DN206697_c0_g1	79782_0:003002	79782_0:003002	47.222	72	34	2	33	245	440	508	1.97e-11	59.7
TRINITY_DN206608_c0_g1	307491_0:000352	307491_0:000352	59.649	57	23	0	171	1	8	64	4.32e-16	70.1
TRINITY_DN225495_c0_g1	7395_0:003a68	7395_0:003a68	37.415	147	79	3	3	440	923	1057	6.05e-27	106
TRINITY_DN225425_c0_g1	156304_0:001d18	156304_0:001d18	44.776	67	37	0	108	308	1	67	8.18e-13	64.3
TRINITY_DN237629_c0_g1	74869_0:002f83	74869_0:002f83	67.164	67	22	0	202	2	50	116	8.84e-25	93.2
TRINITY_DN237683_c0_g1	76194_0:001db5	76194_0:001db5	95.652	23	1	0	69	1	157	179	8.49e-09	54.7
TRINITY_DN237673_c0_g1	136037_0:00066c	136037_0:00066c	35.294	68	41	1	199	5	313	380	1.63e-11	58.9
TRINITY_DN237661_c0_g1	62324_0:002452	62324_0:002452	56.25	128	50	2	32	415	534	655	2.12e-42	150
TRINITY_DN236849_c0_g1	307491_0:003e70	307491_0:003e70	34.444	90	51	3	344	87	11	96	4.52e-06	47
TRINITY_DN236888_c0_g1	378494_0:003053	378494_0:003053	56.41	39	17	0	228	344	22	60	4.25e-09	54.7
TRINITY_DN236842_c0_g1	7130_0:002a66	7130_0:002a66	96.296	27	1	0	349	429	353	379	2.18e-10	58.9
TRINITY_DN236834_c0_g1	286306_0:00198d	286306_0:00198d	88	25	3	0	394	468	496	520	3.55e-11	61.6
TRINITY_DN236831_c0_g1	108931_0:0046d1	108931_0:0046d1	40.541	74	44	0	5	226	92	165	3.65e-08	49.7
TRINITY_DN236819_c0_g1	77166_0:000147	77166_0:000147	36.471	85	51	2	9	263	270	351	6.92e-06	43.9
TRINITY_DN236900_c0_g1	113334_0:0013fe	113334_0:0013fe	55.102	49	22	0	2	148	401	449	7.62e-14	63.9
TRINITY_DN234965_c0_g1	7029_0:0066a2	7029_0:0066a2	37.805	82	49	1	5	244	744	825	3.53e-09	53.5
TRINITY_DN234994_c0_g1	222816_0:001267	222816_0:001267	33.696	92	47	3	38	313	416	493	1.23e-08	53.1
TRINITY_DN219618_c0_g1	136037_0:0027ea	136037_0:0027ea	35.602	191	116	3	16	585	2181	2365	5.57e-23	101
TRINITY_DN219625_c0_g1	7394_0:002c43	7394_0:002c43	44.615	65	34	1	192	4	1543	1607	2.04e-09	54.7
TRINITY_DN219676_c0_g1	39758_0:003255	39758_0:003255	31.915	94	61	2	375	94	478	568	1.33e-06	47.4
TRINITY_DN219685_c0_g1	6973_0:001231	6973_0:001231	37.879	66	41	0	340	143	9	74	8.52e-07	51.6
TRINITY_DN219643_c0_g1	6973_0:002f39	6973_0:002f39	53.846	78	36	0	236	3	58	135	3.2e-23	92.8
TRINITY_DN219663_c0_g1	7394_0:00079c	7394_0:00079c	31.579	133	73	2	390	40	76	206	1.87e-09	58.2
TRINITY_DN219624_c0_g1	378494_0:004f75	378494_0:004f75	45.238	84	46	0	253	2	489	572	1.38e-19	82.8
TRINITY_DN219680_c0_g1	104452_0:0004a0	104452_0:0004a0	55.263	38	17	0	389	276	41	78	2.81e-08	52.4
TRINITY_DN219637_c0_g1	7029_0:003d81	7029_0:003d81	42.857	84	48	0	256	5	22	105	1.54e-19	81.3
TRINITY_DN227596_c0_g1	34740_0:0009f5	34740_0:0009f5	61.905	105	39	1	317	6	470	574	5.25e-29	110
TRINITY_DN227588_c0_g1	222816_0:00196f	222816_0:00196f	40.625	224	125	2	578	1246	9	225	3.86e-47	167
TRINITY_DN227509_c0_g1	13037_0:001340	13037_0:001340	93.103	29	2	0	548	462	277	305	1.43e-09	57.8
TRINITY_DN246280_c0_g1	69004_0:000959	69004_0:000959	44.444	54	27	1	60	212	347	400	5.73e-08	51.6
TRINITY_DN207220_c0_g1	1049336_0:002dc4	1049336_0:002dc4	67.143	70	23	0	214	5	238	307	1.16e-24	96.3
TRINITY_DN207299_c0_g1	307658_0:00097c	307658_0:00097c	41.111	90	53	0	52	321	172	261	8.19e-18	79
TRINITY_DN207219_c0_g1	13037_0:003ae1	13037_0:003ae1	68.571	35	6	1	1	90	1264	1298	8.2e-07	47
TRINITY_DN218603_c0_g1	610380_0:001c88	610380_0:001c88	34.653	101	59	3	306	7	989	1083	3.6e-11	59.7
TRINITY_DN218639_c0_g1	7222_0:0016a4	7222_0:0016a4	35.714	98	58	4	23	304	1781	1877	1.28e-13	66.6
TRINITY_DN218628_c0_g1	7200_0:000b16	7200_0:000b16	36.538	52	33	0	3	158	32	83	4.23e-06	44.3
TRINITY_DN218245_c0_g1	43151_0:001661	43151_0:001661	33.75	80	46	3	1	237	786	859	4.06e-08	50.1
TRINITY_DN218228_c0_g1	6973_0:003801	6973_0:003801	76.562	64	15	0	28	219	6	69	1.55e-28	107
TRINITY_DN218216_c0_g1	74869_0:002e05	74869_0:002e05	32.394	71	46	1	44	256	116	184	3e-07	47.4
TRINITY_DN218233_c0_g1	34740_0:003b90	34740_0:003b90	36.25	80	51	0	8	247	971	1050	1.96e-13	65.1
TRINITY_DN218255_c0_g1	7029_0:002a48	7029_0:002a48	37.719	114	54	2	1	336	176	274	7.25e-13	67
TRINITY_DN219560_c0_g1	133901_0:0001ab	133901_0:0001ab	39.855	138	83	0	3	416	994	1131	9.81e-23	95.1
TRINITY_DN233795_c0_g1	219809_0:000b50	219809_0:000b50	41.053	95	50	2	15	299	362	450	4.98e-20	84.7
TRINITY_DN233773_c0_g1	7038_0:000858	7038_0:000858	53.571	84	39	0	254	3	349	432	5.74e-21	86.7
TRINITY_DN233780_c0_g1	34740_0:003b90	34740_0:003b90	36.145	83	53	0	251	499	617	699	2.62e-09	60.8
TRINITY_DN228174_c0_g1	133901_0:00014a	133901_0:00014a	64.943	174	60	1	13	534	1	173	2.01e-75	230
TRINITY_DN228115_c0_g1	7038_0:003006	7038_0:003006	35.246	122	67	6	97	447	1717	1831	3.6e-10	60.5
TRINITY_DN209950_c0_g1	378494_0:00492e	378494_0:00492e	27.778	126	80	1	381	4	153	267	2.22e-10	58.5
TRINITY_DN209935_c0_g1	29058_0:001684	29058_0:001684	90	30	3	0	308	397	229	258	9.28e-10	57
TRINITY_DN209929_c0_g1	7539_0:00141f	7539_0:00141f	46.154	52	28	0	157	2	32	83	8.19e-08	51.2
TRINITY_DN209961_c0_g1	66420_0:000b24	66420_0:000b24	38.554	83	42	2	229	2	1292	1372	1.36e-09	54.3
TRINITY_DN229850_c0_g1	103372_0:001075	103372_0:001075	41.121	107	51	4	295	2	7	110	3.05e-19	84
TRINITY_DN229880_c0_g1	136037_0:001e5c	136037_0:001e5c	43.75	64	36	0	217	26	1174	1237	1.55e-10	56.6
TRINITY_DN229806_c0_g1	286306_0:003af3	286306_0:003af3	39.437	142	84	1	432	7	2150	2289	3.87e-29	112
TRINITY_DN229893_c0_g1	378494_0:002a81	378494_0:002a81	43.243	74	41	1	3	224	849	921	9.77e-18	77.4
TRINITY_DN207762_c0_g1	67767_0:001188	67767_0:001188	53.947	76	35	0	229	2	578	653	3.87e-20	84.7
TRINITY_DN207744_c0_g1	39758_0:002a81	39758_0:002a81	47.126	87	44	1	264	10	165	251	1.17e-23	94.7
TRINITY_DN202153_c0_g1	42026_0:0001e2	42026_0:0001e2	47.059	85	45	0	3	257	66	150	9.83e-24	94
TRINITY_DN202180_c0_g1	88501_0:002b98	88501_0:002b98	64.444	45	16	0	20	154	214	258	9.49e-13	62.4
TRINITY_DN202152_c0_g1	30019_0:0001c6	30019_0:0001c6	39.024	82	47	3	3	242	1843	1923	3.15e-08	50.4
TRINITY_DN202132_c0_g1	7070_0:00024c	7070_0:00024c	43.529	85	39	2	4	258	555	630	2.57e-14	67.8
TRINITY_DN215853_c0_g1	1049336_0:001611	1049336_0:001611	78.378	74	16	0	223	2	112	185	1.29e-28	104
TRINITY_DN215863_c0_g1	136037_0:001bca	136037_0:001bca	27.054	499	308	10	1699	203	243	685	8.96e-40	159
TRINITY_DN206762_c0_g1	40932_0:005c2c	40932_0:005c2c	38.272	81	50	0	17	259	338	418	5.43e-10	55.5
TRINITY_DN202801_c0_g1	52612_0:0014c4	52612_0:0014c4	43.373	83	46	1	11	259	88	169	2.32e-14	68.2
TRINITY_DN202882_c0_g1	51655_0:003c5b	51655_0:003c5b	49.351	77	38	1	230	3	173	249	4.74e-16	72.4
TRINITY_DN201410_c0_g1	79782_0:00296a	79782_0:00296a	42.188	64	37	0	273	82	146	209	4.76e-12	60.5
TRINITY_DN224253_c0_g1	211228_0:00265e	211228_0:00265e	30.216	139	90	5	21	428	345	479	7.07e-07	48.9
TRINITY_DN224228_c0_g1	29058_0:000063	29058_0:000063	85.714	28	4	0	2	85	833	860	8.06e-08	55.5
TRINITY_DN200975_c0_g1	7394_0:0006b5	7394_0:0006b5	48.864	88	44	1	279	19	924	1011	3.16e-21	87.8
TRINITY_DN200919_c0_g1	69004_0:001509	69004_0:001509	47.945	73	37	1	226	11	315	387	3.5e-14	67
TRINITY_DN200914_c0_g1	1049336_0:0016c3	1049336_0:0016c3	39.683	63	38	0	326	138	837	899	4.32e-09	53.9
TRINITY_DN201000_c0_g1	133901_0:0039cd	133901_0:0039cd	61.765	102	39	0	313	8	402	503	1.02e-36	131
TRINITY_DN200932_c0_g1	7375_0:002e88	7375_0:002e88	45.122	82	45	0	14	259	1	82	4.05e-19	80.9
TRINITY_DN200948_c0_g1	88501_0:001950	88501_0:001950	32.955	88	57	2	261	1	14	100	7.03e-08	49.7
TRINITY_DN200985_c0_g1	1049336_0:0021eb	1049336_0:0021eb	45.745	94	49	1	66	341	300	393	8.42e-18	81.6
TRINITY_DN201857_c0_g1	29029_0:000bcd	29029_0:000bcd	41.026	78	42	3	2	229	542	617	1.67e-07	48.1
TRINITY_DN201820_c0_g1	93721_0:005564	93721_0:005564	44.776	67	37	0	201	1	28	94	3.18e-17	73.6
TRINITY_DN201829_c0_g1	39758_0:001360	39758_0:001360	40.964	83	42	1	3	251	104	179	9.23e-14	66.2
TRINITY_DN201844_c0_g1	378494_0:00492e	378494_0:00492e	58.14	43	18	0	13	141	25	67	1.61e-08	50.8
TRINITY_DN212628_c0_g1	79782_0:0008a3	79782_0:0008a3	36.905	84	52	1	274	26	514	597	9.25e-09	52.4
TRINITY_DN212666_c0_g1	93721_0:005dc8	93721_0:005dc8	37.5	192	120	0	620	45	1051	1242	8.54e-43	154
TRINITY_DN231814_c0_g1	7395_0:003ad6	7395_0:003ad6	32.353	102	67	2	355	53	1596	1696	6.52e-07	48.9
TRINITY_DN237216_c0_g1	39758_0:00422f	39758_0:00422f	42.647	68	36	2	200	3	1216	1282	1.63e-10	56.2
TRINITY_DN237286_c0_g1	7200_0:0000a2	7200_0:0000a2	29.06	117	80	2	345	1	123	238	5.93e-08	51.2
TRINITY_DN220568_c0_g1	79782_0:0028d1	79782_0:0028d1	38.172	186	98	4	544	2	486	659	1.04e-27	113
TRINITY_DN220549_c0_g1	6973_0:002f8a	6973_0:002f8a	78.409	88	19	0	3	266	163	250	6.32e-46	157
TRINITY_DN220506_c0_g1	7222_0:002394	7222_0:002394	68.571	35	10	1	174	73	56	90	7.86e-07	47.8
TRINITY_DN220584_c0_g1	568069_0:0035c4	568069_0:0035c4	28.037	107	72	1	90	395	2364	2470	4.02e-06	46.6
TRINITY_DN220552_c0_g1	224129_0:001519	224129_0:001519	78.313	83	18	0	254	6	227	309	3.27e-43	143
TRINITY_DN245728_c0_g1	67767_0:001421	67767_0:001421	29.032	93	64	1	303	31	77	169	1.33e-07	50.1
TRINITY_DN218415_c0_g1	7004_0:0030c7	7004_0:0030c7	24.211	380	239	8	167	1180	146	518	5.26e-22	101
TRINITY_DN218490_c0_g1	7004_0:00380f	7004_0:00380f	29.545	176	123	1	4538	4011	213	387	2.06e-21	100
TRINITY_DN218484_c0_g1	7394_0:000fef	7394_0:000fef	45.57	158	84	1	44	517	2764	2919	1.71e-23	98.6
TRINITY_DN218430_c0_g1	1049336_0:000d40	1049336_0:000d40	44.604	139	77	0	419	3	1	139	8.26e-38	137
TRINITY_DN218414_c0_g1	133901_0:0001ab	133901_0:0001ab	43.21	81	46	0	7	249	7	87	5.78e-16	72.8
TRINITY_DN230006_c0_g1	121845_0:0036b4	121845_0:0036b4	38.333	60	32	1	3	167	107	166	4.96e-06	43.5
TRINITY_DN230068_c0_g1	6973_0:002f0c	6973_0:002f0c	71.845	103	29	0	309	1	171	273	4.64e-51	165
TRINITY_DN230049_c0_g1	133901_0:002c64	133901_0:002c64	44.872	78	43	0	239	6	536	613	5.48e-15	69.7
TRINITY_DN230026_c0_g1	133901_0:000422	133901_0:000422	28.324	173	94	5	33	503	113	271	1.71e-07	52.8
TRINITY_DN230097_c0_g1	28612_0:00439e	28612_0:00439e	40.196	102	59	1	305	6	167	268	6.15e-21	87.4
TRINITY_DN201687_c0_g1	136037_0:00011a	136037_0:00011a	47.619	63	33	0	61	249	1476	1538	2.75e-15	72
TRINITY_DN201661_c0_g1	6973_0:0003ca	6973_0:0003ca	32.773	119	41	4	249	1	1399	1514	1.68e-09	53.9
TRINITY_DN242696_c0_g1	7029_0:000324	7029_0:000324	40.449	89	48	2	260	6	1016	1103	1.06e-10	57.8
TRINITY_DN242628_c0_g1	7539_0:002dd2	7539_0:002dd2	39.474	76	43	2	7	228	420	494	4.97e-10	55.1
TRINITY_DN242619_c0_g1	112268_0:0006d3	112268_0:0006d3	59.375	64	25	1	423	232	1489	1551	9.01e-25	103
TRINITY_DN225888_c0_g1	7004_0:000ac4	7004_0:000ac4	31.325	166	99	7	471	4	593	753	5.52e-17	79.7
TRINITY_DN225892_c0_g1	51655_0:0017a5	51655_0:0017a5	45.918	98	53	0	321	28	369	466	1.49e-25	100
TRINITY_DN225814_c0_g1	286706_0:001566	286706_0:001566	28.205	117	74	4	26	364	127	237	3.18e-06	47
TRINITY_DN225879_c0_g1	69820_0:001b4d	69820_0:001b4d	69.231	26	8	0	1	78	572	597	3.52e-07	48.9
TRINITY_DN225839_c0_g1	7029_0:0066a2	7029_0:0066a2	20.202	99	75	2	11	304	883	978	7.55e-06	44.7
TRINITY_DN225812_c0_g1	7130_0:000250	7130_0:000250	29.762	252	163	6	974	231	27	268	1.21e-21	94.7
TRINITY_DN225835_c0_g1	13164_0:00083a	13164_0:00083a	53.659	41	19	0	9	131	735	775	2.98e-08	49.7
TRINITY_DN246164_c0_g1	7425_0:0005af	7425_0:0005af	33.929	56	37	0	150	317	55	110	7.82e-06	44.3
TRINITY_DN246119_c0_g1	123851_0:002662	123851_0:002662	43.056	72	41	0	2	217	742	813	8.46e-11	57.8
TRINITY_DN241143_c0_g1	7029_0:001bc7	7029_0:001bc7	37.705	61	38	0	5	187	76	136	1.03e-07	48.9
TRINITY_DN241126_c0_g1	79782_0:003002	79782_0:003002	34	150	89	1	454	5	366	505	6.1e-19	84.7
TRINITY_DN241185_c0_g1	7160_0:003680	7160_0:003680	35.526	76	47	2	21	242	884	959	5.56e-07	46.6
TRINITY_DN241165_c0_g1	7029_0:0037a1	7029_0:0037a1	50.588	85	42	0	271	17	33	117	1.29e-26	95.5
TRINITY_DN241142_c0_g1	7029_0:001bc7	7029_0:001bc7	47.059	85	41	2	258	4	70	150	5.34e-15	68.9
TRINITY_DN210683_c0_g1	39758_0:004c96	39758_0:004c96	59.167	120	49	0	3	362	698	817	9.66e-39	139
TRINITY_DN210670_c0_g1	69820_0:0025cf	69820_0:0025cf	87.5	72	9	0	2	217	415	486	2.91e-40	140
TRINITY_DN227309_c0_g1	88501_0:00241c	88501_0:00241c	56.061	66	29	0	199	2	1256	1321	1.58e-18	79
TRINITY_DN227321_c0_g1	378494_0:004a82	378494_0:004a82	75.41	61	15	0	32	214	245	305	8.3e-26	101
TRINITY_DN219018_c0_g1	40932_0:001095	40932_0:001095	34.043	94	58	2	89	370	1067	1156	2.3e-07	50.1
TRINITY_DN219032_c0_g1	7394_0:000fef	7394_0:000fef	34.568	81	50	1	307	65	2809	2886	1.41e-06	46.6
TRINITY_DN219029_c0_g1	6973_0:005b9f	6973_0:005b9f	29.126	103	68	1	8	301	247	349	8.58e-08	52
TRINITY_DN200495_c0_g1	1155016_0:0018d1	1155016_0:0018d1	67.227	119	39	0	357	1	112	230	5.01e-58	184
TRINITY_DN200479_c0_g1	7160_0:0028e1	7160_0:0028e1	35.714	98	55	4	342	58	57	149	4.68e-08	51.2
TRINITY_DN200405_c0_g1	64459_0:000a4d	64459_0:000a4d	31.783	129	80	4	379	14	545	672	3.79e-10	57.8
TRINITY_DN245458_c0_g1	197043_0:0004c6	197043_0:0004c6	65.789	38	13	0	114	1	234	271	1.22e-07	52.8
TRINITY_DN220762_c0_g1	680683_0:001370	680683_0:001370	100	27	0	0	3	83	131	157	2.69e-09	55.1
TRINITY_DN220795_c0_g1	199890_0:000073	199890_0:000073	32.597	181	113	6	540	1082	230	401	2.55e-12	70.1
TRINITY_DN220797_c0_g1	315563_0:002c69	315563_0:002c69	47.98	198	96	3	596	6	1131	1322	2.85e-58	201
TRINITY_DN221209_c0_g1	6973_0:00359e	6973_0:00359e	35.955	89	53	2	163	417	338	426	8.85e-09	54.3
TRINITY_DN221285_c0_g1	456900_0:000348	456900_0:000348	29.924	264	160	5	737	6	3	261	5.88e-25	105
TRINITY_DN221229_c0_g1	224129_0:00034f	224129_0:00034f	60.976	123	47	1	371	3	268	389	3.96e-40	142
TRINITY_DN206894_c0_g1	7029_0:0066a3	7029_0:0066a3	47.059	136	71	1	77	484	660	794	2.99e-38	139
TRINITY_DN213692_c0_g1	29058_0:00225f	29058_0:00225f	96.786	280	9	0	236	1075	1	280	0	536
TRINITY_DN213638_c0_g1	246812_0:001817	246812_0:001817	51.383	253	116	3	592	1335	2	252	7.43e-80	251
TRINITY_DN213602_c1_g1	54969_0:003835	54969_0:003835	34.222	225	133	7	4408	5049	541	761	1.12e-26	120
TRINITY_DN213700_c0_g1	7394_0:000fef	7394_0:000fef	33.505	194	115	4	580	23	2691	2878	4.3e-15	77.4
TRINITY_DN213608_c0_g1	568069_0:001825	568069_0:001825	41.429	70	40	1	67	273	145	214	2.56e-10	56.6
TRINITY_DN213668_c0_g1	62324_0:0024aa	62324_0:0024aa	61.053	95	37	0	529	813	50	144	7.69e-24	104
TRINITY_DN213643_c0_g1	74869_0:0002c3	74869_0:0002c3	29.577	142	80	4	1107	688	27	150	1.4e-06	52
TRINITY_DN213674_c0_g1	69004_0:0009ed	69004_0:0009ed	42.529	87	49	1	1036	1296	500	585	1.57e-17	88.2
TRINITY_DN213683_c0_g1	29058_0:0017d1	29058_0:0017d1	59.925	534	207	2	106	1692	22	553	0	663
TRINITY_DN213609_c0_g1	7536_0:003b77	7536_0:003b77	26.299	308	207	7	936	1850	1143	1433	1.34e-24	112
TRINITY_DN213605_c0_g1	568069_0:000548	568069_0:000548	34.221	526	321	9	861	2399	272	785	4.29e-90	317
TRINITY_DN213646_c1_g1	7004_0:0027fa	7004_0:0027fa	30.366	820	499	20	624	2990	200	978	3.27e-107	359
TRINITY_DN213615_c0_g1	34740_0:0015ea	34740_0:0015ea	53.409	88	41	0	452	189	47	134	3.34e-24	100
TRINITY_DN213687_c0_g1	7004_0:000ac4	7004_0:000ac4	33.791	583	367	9	3499	1784	480	1054	1.84e-101	352
TRINITY_DN213680_c0_g1	30019_0:000fab	30019_0:000fab	37.363	91	49	3	94	357	21	106	1.96e-08	52.8
TRINITY_DN213654_c0_g1	51655_0:0031d3	51655_0:0031d3	82.216	343	59	1	1293	2315	581	923	1.72e-179	541
TRINITY_DN213658_c0_g1	7536_0:004348	7536_0:004348	55.738	61	24	1	177	350	36	96	5.86e-13	69.3
TRINITY_DN213641_c0_g1	1218281_0:000bc3	1218281_0:000bc3	69.565	69	16	1	793	602	28	96	3.06e-23	98.6
TRINITY_DN213628_c0_g1	535359_0:000854	535359_0:000854	74.074	54	12	2	61	216	1	54	8.38e-16	77.8
TRINITY_DN244511_c0_g1	156304_0:001643	156304_0:001643	35.398	113	64	3	1	312	19	131	3.07e-10	57
TRINITY_DN233899_c0_g1	197043_0:00808c	197043_0:00808c	45.714	70	38	0	212	3	59	128	6.01e-17	74.3
TRINITY_DN233810_c0_g1	45779_0:001371	45779_0:001371	89.286	28	3	0	3	86	472	499	7.87e-07	47.4
TRINITY_DN233822_c0_g1	93721_0:005dc8	93721_0:005dc8	34.328	67	43	1	216	19	1230	1296	1.17e-06	45.4
TRINITY_DN233889_c0_g1	103372_0:000dd8	103372_0:000dd8	42.647	68	29	2	204	1	91	148	1.72e-09	53.5
TRINITY_DN231249_c0_g1	51655_0:0017a5	51655_0:0017a5	30.189	212	132	5	106	723	252	453	1.72e-17	82.4
TRINITY_DN231231_c0_g1	133901_0:001093	133901_0:001093	67.925	106	28	2	352	53	528	633	1.45e-43	151
TRINITY_DN231265_c0_g1	1218281_0:002ee1	1218281_0:002ee1	71.875	32	9	0	245	340	1	32	3.14e-09	54.7
TRINITY_DN214946_c0_g1	133901_0:000421	133901_0:000421	86.047	86	12	0	260	3	264	349	2.57e-42	146
TRINITY_DN214986_c0_g1	319348_0:000054	319348_0:000054	35.115	131	80	3	1492	1112	1463	1592	3.8e-10	64.7
TRINITY_DN214916_c0_g1	1218281_0:00023d	1218281_0:00023d	31.683	101	68	1	3	305	483	582	8.48e-11	58.5
TRINITY_DN214973_c0_g1	319348_0:002dcf	319348_0:002dcf	47.273	55	25	1	6	158	353	407	2.3e-10	57.8
TRINITY_DN214934_c0_g1	156304_0:001d18	156304_0:001d18	32.484	157	104	2	3689	3222	9	164	4.22e-15	82.4
TRINITY_DN214930_c0_g1	104452_0:001627	104452_0:001627	36.42	162	83	7	2369	1917	1447	1599	6.65e-13	75.1
TRINITY_DN214945_c0_g1	74873_0:000ac6	74873_0:000ac6	53.704	324	142	3	185	1135	519	841	7.25e-101	324
TRINITY_DN238176_c0_g1	34740_0:001e22	34740_0:001e22	43.316	187	102	1	567	19	34	220	2.52e-42	153
TRINITY_DN238174_c0_g1	7230_0:000c43	7230_0:000c43	45.714	70	35	1	125	334	54	120	3.39e-16	73.9
TRINITY_DN205249_c0_g1	54969_0:003835	54969_0:003835	36.478	159	90	6	2	454	593	748	9.21e-25	100
TRINITY_DN205287_c0_g1	69820_0:000dd9	69820_0:000dd9	85.185	27	4	0	81	1	1829	1855	1.04e-08	53.1
TRINITY_DN216495_c0_g1	39758_0:00443c	39758_0:00443c	24.771	109	72	3	760	455	1778	1883	1.4e-06	50.8
TRINITY_DN216466_c0_g1	7168_0:0013f4	7168_0:0013f4	62.712	59	22	0	677	853	2	60	4.44e-14	75.1
TRINITY_DN216436_c0_g1	67767_0:001188	67767_0:001188	40	155	86	3	462	1	465	613	5.57e-25	106
TRINITY_DN216469_c0_g1	1218281_0:000fd1	1218281_0:000fd1	55	40	18	0	168	287	1	40	5.43e-08	51.2
TRINITY_DN216494_c0_g1	219809_0:000e2f	219809_0:000e2f	32.812	128	69	6	860	1213	1634	1754	2.32e-06	53.5
TRINITY_DN216470_c0_g1	93721_0:00517d	93721_0:00517d	31.579	114	78	0	246	587	124	237	2.06e-14	63.2
TRINITY_DN237557_c0_g1	93721_0:005dc8	93721_0:005dc8	47.541	61	32	0	36	218	888	948	1.49e-13	65.1
TRINITY_DN237525_c0_g1	7029_0:002a48	7029_0:002a48	50.943	106	52	0	594	277	210	315	6.58e-30	115
TRINITY_DN233520_c0_g1	7375_0:002f25	7375_0:002f25	54.43	79	36	0	15	251	63	141	4.08e-24	95.5
TRINITY_DN233535_c0_g1	568069_0:001825	568069_0:001825	95.833	24	1	0	379	450	86	109	1.03e-07	51.6
TRINITY_DN222357_c0_g1	6973_0:002f84	6973_0:002f84	76.271	118	28	0	1	354	117	234	1.18e-59	197
TRINITY_DN222365_c0_g1	104452_0:000c7a	104452_0:000c7a	45.536	112	54	2	316	2	559	670	5.16e-26	102
TRINITY_DN222346_c0_g1	6973_0:001231	6973_0:001231	26.636	214	133	7	577	2	24	235	5.53e-14	71.2
TRINITY_DN222334_c0_g1	29058_0:000b42	29058_0:000b42	76.667	30	7	0	343	254	158	187	3.79e-09	54.3
TRINITY_DN222341_c0_g1	1049336_0:00161e	1049336_0:00161e	58.571	70	29	0	3	212	25	94	6.12e-21	85.9
TRINITY_DN222384_c0_g1	7029_0:0046de	7029_0:0046de	38.806	67	35	2	43	225	144	210	7.78e-10	54.7
TRINITY_DN222382_c0_g1	7091_0:002071	7091_0:002071	33.913	115	71	2	36	365	132	246	2.63e-17	78.6
TRINITY_DN226395_c0_g1	197043_0:00808c	197043_0:00808c	75	88	22	0	264	1	212	299	4.66e-38	134
TRINITY_DN226315_c0_g1	69820_0:00275b	69820_0:00275b	68.987	158	48	1	1	471	156	313	2.55e-75	235
TRINITY_DN231719_c0_g1	30023_0:0003a7	30023_0:0003a7	36.986	73	44	1	225	7	726	796	2.07e-08	52
TRINITY_DN231733_c0_g1	1049336_0:0016c3	1049336_0:0016c3	44.037	109	61	0	2	328	959	1067	6.71e-25	99
TRINITY_DN231786_c0_g1	69820_0:0010c1	69820_0:0010c1	83.239	352	58	1	3	1058	159	509	0	589
TRINITY_DN231775_c0_g1	42026_0:00056b	42026_0:00056b	53.659	41	19	0	4	126	478	518	6.62e-06	44.7
TRINITY_DN231705_c0_g1	568069_0:001825	568069_0:001825	89.474	76	8	0	229	2	26	101	3.44e-30	112
TRINITY_DN224180_c0_g1	40932_0:003e1c	40932_0:003e1c	35.678	199	109	4	861	271	372	553	3.94e-31	124
TRINITY_DN245895_c0_g1	116153_0:000b4c	116153_0:000b4c	48.8	125	60	3	22	393	870	991	9.95e-33	122
TRINITY_DN231986_c0_g1	609295_0:001738	609295_0:001738	42.029	69	37	1	20	226	109	174	2.34e-09	53.1
TRINITY_DN236572_c0_g1	222816_0:0009b8	222816_0:0009b8	59.259	54	22	0	2	163	781	834	1.1e-14	68.6
TRINITY_DN236502_c0_g1	7394_0:000556	7394_0:000556	46.575	73	38	1	216	1	97	169	5.12e-15	69.3
TRINITY_DN236575_c0_g1	1049336_0:000077	1049336_0:000077	78.947	95	20	0	286	2	617	711	4.06e-48	164
TRINITY_DN236536_c0_g1	69820_0:0034cf	69820_0:0034cf	40.789	76	45	0	232	5	175	250	5.13e-14	65.9
TRINITY_DN236539_c0_g1	197043_0:00751d	197043_0:00751d	39.583	48	28	1	18	158	1523	1570	3.55e-07	47.8
TRINITY_DN222275_c0_g1	34740_0:00134c	34740_0:00134c	47.826	69	35	1	220	426	28	95	5.73e-12	64.3
TRINITY_DN222231_c0_g1	1049336_0:000615	1049336_0:000615	68.182	44	14	0	89	220	41	84	6.29e-16	68.2
TRINITY_DN222259_c0_g1	568069_0:001044	568069_0:001044	26.627	169	121	2	15	512	29	197	5.18e-09	56.2
TRINITY_DN222294_c0_g1	217634_0:002399	217634_0:002399	48.315	89	43	2	180	440	19	106	1.12e-18	80.1
TRINITY_DN206428_c0_g1	378494_0:002108	378494_0:002108	38.835	103	53	3	319	32	164	263	1.49e-14	69.3
TRINITY_DN206447_c0_g1	69820_0:003b4a	69820_0:003b4a	69.388	49	15	0	149	3	1	49	8.25e-16	73.9
TRINITY_DN227617_c0_g1	315563_0:001d95	315563_0:001d95	92.857	28	2	0	3	86	920	947	2.42e-13	68.2
TRINITY_DN227637_c0_g1	7029_0:000324	7029_0:000324	26.471	204	124	6	5	601	49	231	4.24e-12	70.5
TRINITY_DN216078_c0_g1	30023_0:001bf3	30023_0:001bf3	46.026	302	163	0	149	1054	159	460	9.07e-93	288
TRINITY_DN216035_c0_g1	411798_0:002759	411798_0:002759	37.5	80	47	2	241	2	71	147	2.34e-09	55.1
TRINITY_DN216077_c0_g1	88501_0:002b20	88501_0:002b20	34.959	123	73	3	271	621	687	808	1.63e-18	87.4
TRINITY_DN216046_c0_g1	67767_0:001188	67767_0:001188	38.75	80	44	2	196	420	481	560	6.59e-07	48.9
TRINITY_DN216043_c0_g1	378494_0:0068ae	378494_0:0068ae	68.932	103	32	0	313	5	306	408	3.27e-44	154
TRINITY_DN216074_c0_g1	88501_0:002ef1	88501_0:002ef1	33.333	78	49	2	741	508	201	275	1.7e-07	53.5
TRINITY_DN216057_c0_g1	39758_0:00113c	39758_0:00113c	91.525	118	10	0	245	598	18	135	7.66e-70	211
TRINITY_DN216066_c0_g1	319348_0:002495	319348_0:002495	27.5	240	151	6	2320	3021	399	621	2.32e-10	67.4
TRINITY_DN201022_c0_g1	133901_0:0001f2	133901_0:0001f2	34.483	87	55	1	201	455	1174	1260	2.65e-06	47.8
TRINITY_DN211308_c0_g1	7375_0:0029f2	7375_0:0029f2	33.858	127	81	2	378	1	131	255	1.03e-15	73.9
TRINITY_DN211318_c0_g1	28588_0:00079a	28588_0:00079a	36.634	101	62	1	16	312	95	195	1.13e-17	78.6
TRINITY_DN219914_c0_g1	7004_0:000ac4	7004_0:000ac4	25.161	310	213	9	307	1191	481	786	6.86e-19	90.9
TRINITY_DN219931_c0_g1	34740_0:00432b	34740_0:00432b	41.176	68	38	2	200	3	51	118	5.64e-10	55.1
TRINITY_DN200115_c0_g1	7004_0:004308	7004_0:004308	34.568	81	48	2	234	4	1059	1138	4.39e-06	45.1
TRINITY_DN200122_c0_g1	610380_0:002bfc	610380_0:002bfc	47.059	85	34	3	446	222	60	143	3.05e-15	73.2
TRINITY_DN200108_c0_g1	1218281_0:002ee1	1218281_0:002ee1	71.429	70	20	0	435	226	704	773	2.83e-30	115
TRINITY_DN200164_c0_g1	7029_0:00757d	7029_0:00757d	34.32	169	106	4	544	41	1592	1756	3.62e-21	91.7
TRINITY_DN200121_c0_g1	7200_0:0017c5	7200_0:0017c5	43.182	88	48	2	6	269	485	570	1.27e-14	69.3
TRINITY_DN241300_c0_g1	51655_0:000773	51655_0:000773	35.849	53	33	1	369	211	357	408	9.6e-08	42.4
TRINITY_DN245180_c0_g1	168631_0:000008	168631_0:000008	80.556	36	6	1	1	105	22	57	3.27e-11	62
TRINITY_DN245163_c0_g1	69820_0:000d5d	69820_0:000d5d	70.37	27	8	0	298	378	83	109	1.74e-07	50.1
TRINITY_DN245161_c0_g1	7029_0:0066a3	7029_0:0066a3	46.903	113	58	1	6	344	476	586	1.74e-26	103
TRINITY_DN205592_c0_g1	103372_0:000dd8	103372_0:000dd8	44.186	86	46	1	80	337	1	84	6.09e-16	74.3
TRINITY_DN205581_c0_g1	7130_0:002456	7130_0:002456	100	20	0	0	1	60	169	188	1.23e-06	47.4
TRINITY_DN224599_c0_g1	13037_0:000702	13037_0:000702	41.667	84	47	2	40	285	276	359	1.13e-12	63.5
TRINITY_DN224568_c0_g1	29058_0:00108b	29058_0:00108b	80	25	5	0	2	76	1184	1208	7.83e-08	50.4
TRINITY_DN224511_c0_g1	6973_0:004608	6973_0:004608	65.354	127	44	0	8	388	242	368	3.23e-53	174
TRINITY_DN224530_c0_g1	13037_0:0038bb	13037_0:0038bb	66.667	42	14	0	496	621	446	487	9.71e-12	64.7
TRINITY_DN240985_c0_g1	7222_0:002246	7222_0:002246	45.205	73	40	0	37	255	73	145	4.07e-13	64.7
TRINITY_DN240943_c0_g1	123851_0:000ee7	123851_0:000ee7	67.188	64	21	0	512	321	182	245	6.81e-24	95.1
TRINITY_DN247841_c0_g1	29058_0:00354c	29058_0:00354c	58.537	41	17	0	268	146	13	53	2.22e-11	59.7
TRINITY_DN247888_c0_g1	6973_0:00359b	6973_0:00359b	44.444	45	25	0	235	101	165	209	7.25e-06	45.1
TRINITY_DN247852_c0_g1	7375_0:001045	7375_0:001045	35.897	78	50	0	237	4	774	851	6.28e-08	49.3
TRINITY_DN204835_c0_g1	34740_0:002801	34740_0:002801	40.909	66	39	0	162	359	118	183	2.69e-10	58.2
TRINITY_DN204847_c0_g1	13037_0:000702	13037_0:000702	36.559	93	58	1	313	35	375	466	4.72e-14	68.2
TRINITY_DN204886_c0_g1	6973_0:002ecc	6973_0:002ecc	33.333	117	71	1	330	1	106	222	8.92e-17	75.9
TRINITY_DN204809_c0_g1	7167_0:0025d0	7167_0:0025d0	61.818	55	21	0	267	431	19	73	1.1e-17	80.9
TRINITY_DN204869_c0_g1	13037_0:00152c	13037_0:00152c	66.667	42	14	0	226	101	217	258	2.76e-13	63.9
TRINITY_DN204829_c0_g1	69319_0:000fa3	69319_0:000fa3	58	50	20	1	246	97	15	63	1.32e-12	59.7
TRINITY_DN248059_c0_g1	1218281_0:00023d	1218281_0:00023d	39.683	63	38	0	45	233	466	528	8.28e-07	46.2
TRINITY_DN227492_c0_g1	67767_0:0040e1	67767_0:0040e1	33.803	71	47	0	59	271	2	72	4.29e-10	55.8
TRINITY_DN227435_c0_g1	7168_0:0024a3	7168_0:0024a3	78.846	52	11	0	158	3	7	58	5.82e-24	95.1
TRINITY_DN227461_c0_g1	6973_0:0061c0	6973_0:0061c0	68.243	148	47	0	3	446	101	248	2.81e-63	210
TRINITY_DN228308_c0_g1	104452_0:0001bc	104452_0:0001bc	69.231	52	16	0	177	22	67	118	1.93e-22	89
TRINITY_DN228372_c0_g1	69820_0:00264e	69820_0:00264e	92.593	27	2	0	2	82	499	525	1.46e-09	56.6
TRINITY_DN228392_c0_g1	43151_0:001b8a	43151_0:001b8a	45.57	79	42	1	718	482	200	277	1.75e-13	71.2
TRINITY_DN228333_c0_g1	246812_0:002c4e	246812_0:002c4e	100	26	0	0	80	3	1505	1530	1.29e-10	58.2
TRINITY_DN228348_c0_g1	67767_0:001203	67767_0:001203	36.275	102	63	2	53	352	875	976	1.68e-16	75.5
TRINITY_DN228383_c0_g1	1049336_0:000c52	1049336_0:000c52	69.841	63	19	0	190	2	33	95	6.21e-21	85.5
TRINITY_DN228309_c0_g1	166361_0:00254b	166361_0:00254b	30.435	92	55	3	274	11	689	775	8e-06	44.3
TRINITY_DN206584_c0_g1	7394_0:000646	7394_0:000646	31.25	80	54	1	15	251	592	671	4.8e-07	47
TRINITY_DN217339_c0_g1	7395_0:000c68	7395_0:000c68	36.111	108	63	4	311	3	928	1034	7.68e-12	61.6
TRINITY_DN217347_c0_g1	7167_0:0025d0	7167_0:0025d0	58.209	67	27	1	203	6	4	70	1.36e-17	80.1
TRINITY_DN217398_c0_g1	79782_0:002a43	79782_0:002a43	86.076	79	11	0	3	239	760	838	2.94e-41	144
TRINITY_DN223437_c0_g1	29058_0:000f3b	29058_0:000f3b	68.263	167	53	0	3	503	327	493	6.65e-85	259
TRINITY_DN213498_c0_g1	7536_0:004348	7536_0:004348	44.615	65	34	1	1290	1484	34	96	3.49e-09	58.2
TRINITY_DN213473_c0_g1	69820_0:001d6d	69820_0:001d6d	28.571	217	123	6	1188	1751	25	238	3.77e-10	65.9
TRINITY_DN213490_c0_g1	7397_0:001201	7397_0:001201	39.048	420	254	2	1858	3117	22	439	1.75e-90	323
TRINITY_DN213496_c1_g1	7394_0:00294c	7394_0:00294c	41.987	312	176	3	1188	268	38	349	3.18e-72	267
TRINITY_DN213481_c0_g1	62324_0:002452	62324_0:002452	29.363	848	459	19	423	2576	533	1370	3.76e-99	344
TRINITY_DN213450_c0_g1	69820_0:0010d7	69820_0:0010d7	100	26	0	0	2	79	163	188	1.16e-12	62.8
TRINITY_DN213500_c0_g1	7200_0:002539	7200_0:002539	33.333	267	157	5	2118	2918	987	1232	1.41e-32	140
TRINITY_DN213438_c0_g1	7395_0:000c68	7395_0:000c68	37.113	97	57	3	5	289	928	1022	1.73e-11	60.5
TRINITY_DN213489_c1_g1	7004_0:001548	7004_0:001548	51.818	110	30	2	621	292	5	91	6.68e-26	108
TRINITY_DN213482_c0_g1	29058_0:000a02	29058_0:000a02	77.127	529	121	0	271	1857	3	531	0	821
TRINITY_DN213485_c0_g1	69820_0:0034cf	69820_0:0034cf	29.688	256	158	8	131	871	7	249	4.78e-14	72.4
TRINITY_DN213477_c0_g1	29031_0:001da0	29031_0:001da0	28.191	188	133	2	2286	1726	9	195	1.05e-18	93.6
TRINITY_DN213478_c0_g1	30019_0:000fab	30019_0:000fab	45.055	91	42	3	135	398	21	106	3.66e-13	65.9
TRINITY_DN239779_c0_g1	7004_0:002f1c	7004_0:002f1c	45	80	41	2	289	56	299	377	3.05e-16	73.9
TRINITY_DN239714_c0_g1	156304_0:001398	156304_0:001398	25	88	66	0	1	264	2359	2446	6.92e-07	47.4
TRINITY_DN239771_c0_g1	568069_0:003a4f	568069_0:003a4f	79.63	108	22	0	2	325	84	191	2.49e-57	191
TRINITY_DN239703_c0_g1	307658_0:001517	307658_0:001517	34.615	78	47	1	224	3	81	158	7.76e-08	48.9
TRINITY_DN239780_c0_g1	133901_0:000422	133901_0:000422	51.786	56	27	0	2	169	168	223	3.12e-11	59.3
TRINITY_DN239739_c0_g1	43151_0:000653	43151_0:000653	42.857	56	31	1	11	178	520	574	1.1e-06	45.4
TRINITY_DN229724_c0_g1	74869_0:002ee0	74869_0:002ee0	41.667	132	73	2	35	424	2	131	1.01e-28	108
TRINITY_DN229718_c0_g1	6973_0:0006b1	6973_0:0006b1	41.429	70	36	1	1	210	454	518	3.81e-13	63.9
TRINITY_DN229764_c0_g1	568069_0:00003c	568069_0:00003c	37.313	67	41	1	41	238	964	1030	1.77e-07	48.1
TRINITY_DN213868_c0_g1	39758_0:00443c	39758_0:00443c	25.907	386	232	15	2002	938	1519	1881	1.52e-16	86.3
TRINITY_DN213887_c0_g1	568069_0:000fb2	568069_0:000fb2	35.461	282	140	10	275	1048	36	299	9.71e-29	114
TRINITY_DN213883_c0_g1	108931_0:0026b3	108931_0:0026b3	33.798	287	173	6	2445	1609	147	424	6.5e-36	149
TRINITY_DN213827_c0_g1	13037_0:00390f	13037_0:00390f	37.402	254	153	3	135	878	1	254	3.32e-45	160
TRINITY_DN213859_c3_g1	29058_0:0007f7	29058_0:0007f7	70.877	285	79	4	1047	202	8	291	2.45e-124	360
TRINITY_DN213860_c0_g1	319348_0:002a64	319348_0:002a64	59.211	76	30	1	161	388	1320	1394	8.97e-20	91.7
TRINITY_DN213875_c0_g1	62324_0:00004e	62324_0:00004e	28.926	242	148	7	1	681	4	236	3.56e-19	92
TRINITY_DN213866_c0_g1	69319_0:00083b	69319_0:00083b	57.895	76	32	0	42	269	606	681	3.02e-27	104
TRINITY_DN220184_c0_g1	217634_0:00223c	217634_0:00223c	36.709	158	96	3	517	44	37	190	2.27e-23	96.3
TRINITY_DN220102_c0_g1	7394_0:000fef	7394_0:000fef	43.75	64	35	1	235	47	3023	3086	9.95e-09	51.6
TRINITY_DN220192_c0_g1	69004_0:000bea	69004_0:000bea	50.943	53	26	0	198	356	156	208	7.8e-08	50.8
TRINITY_DN220140_c0_g1	143995_0:0015f3	143995_0:0015f3	32.258	155	92	5	466	5	97	239	5.93e-19	84.3
TRINITY_DN220191_c0_g1	1041015_0:000457	1041015_0:000457	36.496	137	71	3	408	37	10	143	8.48e-17	77
TRINITY_DN220123_c0_g1	77166_0:002f8d	77166_0:002f8d	31.25	112	75	1	14	343	309	420	2e-11	61.2
TRINITY_DN220195_c0_g1	7091_0:001bfb	7091_0:001bfb	37.143	105	59	1	2	316	394	491	7.15e-15	75.1
TRINITY_DN220115_c1_g1	88501_0:0004e2	88501_0:0004e2	38.71	124	70	2	4	357	1268	1391	7.66e-26	102
TRINITY_DN206214_c0_g1	680683_0:002793	680683_0:002793	67.5	40	11	1	280	161	694	731	1.27e-06	46.2
TRINITY_DN206240_c0_g1	7394_0:000fef	7394_0:000fef	31.298	131	87	3	396	7	2765	2893	4.65e-12	63.5
TRINITY_DN206227_c0_g1	7425_0:0010f1	7425_0:0010f1	42.424	66	34	1	28	213	24	89	1.82e-11	59.7
TRINITY_DN230504_c0_g1	29058_0:002b2a	29058_0:002b2a	83.051	118	19	1	240	590	33	150	1.13e-66	207
TRINITY_DN231507_c0_g1	166361_0:0013ef	166361_0:0013ef	82.192	73	13	0	219	1	50	122	1.41e-38	127
TRINITY_DN232540_c0_g1	1218281_0:001a4c	1218281_0:001a4c	46.429	84	45	0	1	252	64	147	4.25e-21	85.1
TRINITY_DN205064_c0_g1	29058_0:001972	29058_0:001972	74.074	27	7	0	82	2	698	724	7.5e-06	48.5
TRINITY_DN205052_c0_g1	29058_0:001c9a	29058_0:001c9a	90	30	3	0	3	92	16	45	1.21e-09	59.7
TRINITY_DN215389_c0_g1	67767_0:000132	67767_0:000132	76.923	26	6	0	463	540	167	192	6.25e-06	47.4
TRINITY_DN238536_c0_g1	39758_0:001360	39758_0:001360	63.265	49	18	0	151	297	50	98	3.14e-07	48.1
TRINITY_DN238542_c0_g1	1049336_0:000c81	1049336_0:000c81	58.209	67	28	0	3	203	141	207	5.02e-21	85.5
TRINITY_DN238571_c0_g1	6973_0:002f85	6973_0:002f85	50.649	77	38	0	6	236	54	130	3.98e-21	86.7
TRINITY_DN238558_c0_g1	34740_0:001d54	34740_0:001d54	55.67	97	43	0	330	40	247	343	1.68e-32	119
TRINITY_DN238582_c0_g1	132113_0:00169f	132113_0:00169f	42.5	80	40	3	228	1	94	171	1.94e-13	64.3
TRINITY_DN238549_c0_g1	6973_0:001cef	6973_0:001cef	33.333	99	59	3	353	78	558	656	5.71e-10	57
TRINITY_DN238501_c0_g1	29058_0:00168b	29058_0:00168b	84	25	4	0	76	2	8	32	7.74e-07	47.4
TRINITY_DN238554_c0_g1	37344_0:0009b7	37344_0:0009b7	95.238	21	1	0	227	289	1370	1390	6.79e-06	44.3
TRINITY_DN201734_c0_g1	133901_0:000248	133901_0:000248	75.904	83	20	0	1	249	70	152	3.92e-43	140
TRINITY_DN201725_c0_g1	7029_0:0066a2	7029_0:0066a2	41.026	117	69	0	353	3	407	523	2.53e-23	96.3
TRINITY_DN201796_c0_g1	121225_0:0017c1	121225_0:0017c1	80.303	66	13	0	212	15	669	734	3.55e-30	112
TRINITY_DN201755_c0_g1	680683_0:000975	680683_0:000975	96.429	28	1	0	3	86	104	131	1.93e-11	62.8
TRINITY_DN201767_c0_g1	156304_0:001398	156304_0:001398	33.696	92	59	2	129	401	2196	2286	2.35e-09	55.8
TRINITY_DN201784_c0_g1	1218281_0:00023d	1218281_0:00023d	28.571	119	84	1	5	358	628	746	5.71e-07	48.1
TRINITY_DN234817_c0_g1	378494_0:004a82	378494_0:004a82	60.976	82	32	0	6	251	83	164	7.56e-30	112
TRINITY_DN234834_c0_g1	6973_0:00629f	6973_0:00629f	79.747	79	16	0	290	54	658	736	4e-39	139
TRINITY_DN236304_c0_g1	52612_0:0041af	52612_0:0041af	51.948	77	37	0	13	243	19	95	2.16e-23	89.7
TRINITY_DN236303_c0_g1	132113_0:002ab8	132113_0:002ab8	64.356	101	36	0	38	340	759	859	1.6e-38	138
TRINITY_DN230953_c0_g1	29058_0:003593	29058_0:003593	52	50	24	0	1	150	336	385	9.33e-09	54.3
TRINITY_DN230905_c0_g1	13037_0:00330a	13037_0:00330a	51.282	39	19	0	598	482	177	215	9.68e-08	52.8
TRINITY_DN230969_c0_g1	1049336_0:000c7f	1049336_0:000c7f	47.5	80	41	1	9	245	470	549	1.34e-18	79.7
TRINITY_DN230917_c0_g1	7029_0:007fcf	7029_0:007fcf	72.941	85	23	0	257	3	27	111	4.69e-37	133
TRINITY_DN230928_c0_g1	168631_0:0025ed	168631_0:0025ed	92.857	28	2	0	481	398	48	75	4.92e-10	58.2
TRINITY_DN230980_c0_g1	88501_0:000f19	88501_0:000f19	41.667	60	34	1	201	25	516	575	2.28e-09	52.8
TRINITY_DN203844_c0_g1	34740_0:00432b	34740_0:00432b	42.857	70	38	1	64	273	30	97	4.57e-11	59.7
TRINITY_DN203833_c0_g1	1049336_0:000620	1049336_0:000620	48.958	96	47	2	303	22	541	636	3.52e-25	99.4
TRINITY_DN203898_c0_g1	7029_0:0037a1	7029_0:0037a1	55.556	72	32	0	218	3	45	116	1.8e-24	89.4
TRINITY_DN203894_c0_g1	66420_0:000622	66420_0:000622	51.471	68	31	1	17	214	17	84	3.74e-16	72.4
TRINITY_DN230872_c0_g1	680683_0:0033b7	680683_0:0033b7	69.231	26	8	0	283	360	762	787	4.51e-07	48.5
TRINITY_DN230819_c0_g1	1218281_0:00043e	1218281_0:00043e	50	44	22	0	3	134	231	274	1.62e-08	52.8
TRINITY_DN230840_c0_g1	7029_0:00778a	7029_0:00778a	37.838	111	66	1	617	294	1021	1131	3.86e-15	76.6
TRINITY_DN203457_c0_g1	319348_0:00241a	319348_0:00241a	32.203	59	40	0	1	177	248	306	8.34e-06	43.1
TRINITY_DN203428_c0_g1	7460_0:0028fc	7460_0:0028fc	27.5	120	85	2	357	1	3	121	3.42e-08	54.3
TRINITY_DN220338_c0_g1	136037_0:0027d9	136037_0:0027d9	46.575	73	38	1	43	261	583	654	4.08e-16	74.7
TRINITY_DN220366_c0_g1	197043_0:006eba	197043_0:006eba	57.143	70	30	0	1	210	540	609	4.88e-24	94.7
TRINITY_DN236603_c0_g1	7282_0:00087e	7282_0:00087e	49.58	119	53	1	3	359	139	250	3.33e-29	109
TRINITY_DN236641_c0_g1	69004_0:0020b1	69004_0:0020b1	38.462	52	31	1	225	73	2162	2213	4.85e-07	46.6
TRINITY_DN236680_c0_g1	69820_0:003bb1	69820_0:003bb1	61.429	70	27	0	1	210	129	198	2.45e-23	92.8
TRINITY_DN236660_c0_g1	6973_0:00396e	6973_0:00396e	52	75	31	2	4	225	211	281	9.28e-18	76.6
TRINITY_DN236615_c0_g1	6973_0:002ece	6973_0:002ece	46.825	126	67	0	380	3	8	133	8.85e-38	129
TRINITY_DN227183_c0_g1	6973_0:000a25	6973_0:000a25	80.822	73	14	0	66	284	190	262	1.49e-39	134
TRINITY_DN227170_c0_g1	7397_0:000806	7397_0:000806	57.5	80	34	0	273	34	945	1024	5e-19	81.6
TRINITY_DN227101_c0_g1	74869_0:003068	74869_0:003068	82	50	9	0	1	150	234	283	1.51e-25	98.2
TRINITY_DN247371_c0_g1	69820_0:002612	69820_0:002612	77.778	27	6	0	83	3	407	433	1.39e-08	52.4
TRINITY_DN239213_c0_g1	535359_0:002058	535359_0:002058	55.556	45	18	1	140	6	518	560	3.97e-10	56.6
TRINITY_DN239237_c0_g1	286306_0:001cc1	286306_0:001cc1	66.667	42	14	0	93	218	1	42	2.53e-14	67.4
TRINITY_DN239266_c0_g1	69820_0:002508	69820_0:002508	78.205	78	17	0	3	236	1176	1253	4.29e-40	140
TRINITY_DN239423_c0_g1	28612_0:0061d5	28612_0:0061d5	50.588	85	41	1	457	206	168	252	7.48e-20	84.3
TRINITY_DN239488_c0_g1	125945_0:000abe	125945_0:000abe	30.172	116	75	2	2	346	59	169	4.9e-08	51.2
TRINITY_DN239480_c0_g1	680683_0:0012a0	680683_0:0012a0	96.296	27	1	0	304	384	1	27	1.83e-10	58.5
TRINITY_DN239455_c0_g1	6973_0:0006b1	6973_0:0006b1	50.588	85	40	1	6	260	93	175	5.03e-27	103
TRINITY_DN239445_c0_g1	29058_0:0010ff	29058_0:0010ff	86.957	23	3	0	69	1	148	170	2.99e-06	45.1
TRINITY_DN239409_c0_g1	104452_0:002cd6	104452_0:002cd6	31.169	154	88	5	414	1	678	829	2.24e-17	79.3
TRINITY_DN239428_c0_g1	51655_0:003c5b	51655_0:003c5b	60.504	119	45	2	352	2	110	228	5.62e-43	150
TRINITY_DN220616_c0_g1	378494_0:0057b8	378494_0:0057b8	38.824	85	52	0	258	4	169	253	2.76e-08	50.8
TRINITY_DN220667_c0_g1	378494_0:0057b8	378494_0:0057b8	36.424	151	91	2	5	442	318	468	1.92e-10	60.1
TRINITY_DN220613_c0_g1	7200_0:002044	7200_0:002044	28.856	201	118	9	650	1219	33	219	6.61e-10	61.2
TRINITY_DN220619_c0_g1	7029_0:0066a3	7029_0:0066a3	28.06	335	219	8	519	1520	877	1190	3.26e-29	124
TRINITY_DN220603_c0_g1	7029_0:0066a2	7029_0:0066a2	30.734	218	142	3	36	683	426	636	1.9e-33	130
TRINITY_DN220669_c0_g1	34740_0:0015ea	34740_0:0015ea	53.125	64	30	0	8	199	70	133	3.05e-14	75.1
TRINITY_DN220608_c0_g1	88501_0:002b98	88501_0:002b98	66.071	56	19	0	2	169	193	248	2.24e-18	79.7
TRINITY_DN206046_c0_g1	67767_0:001188	67767_0:001188	44.048	84	47	0	260	9	740	823	6.14e-18	78.2
TRINITY_DN206044_c0_g1	104452_0:000530	104452_0:000530	50	100	38	2	54	317	269	368	1.65e-22	92
TRINITY_DN206019_c0_g1	1049336_0:004803	1049336_0:004803	77.922	77	17	0	5	235	53	129	1.44e-24	96.3
TRINITY_DN206045_c0_g1	211228_0:002a13	211228_0:002a13	80	25	5	0	308	234	796	820	1.76e-07	49.3
TRINITY_DN213020_c0_g1	13037_0:000702	13037_0:000702	66.667	33	11	0	360	262	431	463	6.72e-08	50.8
TRINITY_DN232893_c0_g1	1218281_0:00028f	1218281_0:00028f	85.95	121	17	0	365	3	244	364	6.43e-67	214
TRINITY_DN232804_c0_g1	7282_0:0007a8	7282_0:0007a8	78.846	52	11	0	127	282	12	63	1.4e-25	93.2
TRINITY_DN208731_c0_g1	69820_0:002a59	69820_0:002a59	88	25	3	0	261	335	117	141	7.75e-10	56.2
TRINITY_DN208719_c0_g1	76194_0:000334	76194_0:000334	90	20	2	0	322	381	66	85	7.12e-06	45.4
TRINITY_DN201980_c0_g1	39758_0:000c02	39758_0:000c02	50.725	69	29	2	234	40	460	527	6.61e-11	57.8
TRINITY_DN201973_c0_g1	104452_0:00105b	104452_0:00105b	76.667	30	7	0	1	90	163	192	4.91e-08	51.2
TRINITY_DN201935_c0_g1	104421_0:0012cf	104421_0:0012cf	34.118	85	56	0	42	296	3	87	4.3e-11	58.5
TRINITY_DN212757_c0_g1	520822_0:0012b4	520822_0:0012b4	33.803	71	42	2	223	20	10	78	7.11e-08	50.4
TRINITY_DN210930_c0_g1	1218281_0:000129	1218281_0:000129	63.736	91	33	0	3	275	78	168	8.35e-37	129
TRINITY_DN210994_c0_g1	69820_0:000105	69820_0:000105	36.066	61	38	1	233	54	498	558	1.13e-07	48.9
TRINITY_DN233138_c0_g1	69820_0:002665	69820_0:002665	52.5	40	19	0	6	125	48	87	1.31e-06	49.7
TRINITY_DN233192_c0_g1	67767_0:001421	67767_0:001421	33.624	229	144	4	249	914	1082	1309	1.11e-30	123
TRINITY_DN233166_c0_g1	7394_0:0006b5	7394_0:0006b5	43.636	110	62	0	391	62	90	199	1.41e-13	67.8
TRINITY_DN215601_c0_g1	7029_0:007f68	7029_0:007f68	39.683	63	38	0	190	2	27	89	8.82e-12	61.2
TRINITY_DN215648_c0_g1	69820_0:002b26	69820_0:002b26	84.375	32	5	0	2	97	319	350	5.7e-11	60.8
TRINITY_DN215655_c0_g1	143995_0:000a65	143995_0:000a65	35.821	268	161	5	195	986	415	675	5.52e-30	122
TRINITY_DN215618_c0_g1	39758_0:00443c	39758_0:00443c	26.984	315	200	10	354	1238	1581	1885	6.05e-24	107
TRINITY_DN215677_c0_g1	39758_0:0034ae	39758_0:0034ae	45.405	185	98	1	555	1	539	720	9.95e-53	181
TRINITY_DN238325_c0_g1	13037_0:0010bf	13037_0:0010bf	51.969	127	61	0	381	1	2549	2675	3.23e-43	152
TRINITY_DN238367_c0_g1	30023_0:0008be	30023_0:0008be	65.882	85	29	0	7	261	3	87	1.2e-31	107
TRINITY_DN233232_c0_g1	1155016_0:003af2	1155016_0:003af2	38.462	39	24	0	335	451	1	39	1.92e-06	44.7
TRINITY_DN233276_c0_g1	69820_0:00165b	69820_0:00165b	92.593	27	2	0	372	452	778	804	4.85e-10	58.5
TRINITY_DN231036_c0_g1	69820_0:002b48	69820_0:002b48	36.792	106	14	1	318	1	238	290	9.78e-11	58.5
TRINITY_DN231094_c0_g1	411798_0:000a15	411798_0:000a15	42.593	54	31	0	6	167	44	97	3.32e-10	55.8
TRINITY_DN215274_c0_g2	110193_0:002a63	110193_0:002a63	28.696	115	74	3	3876	3553	41	154	5.62e-08	56.6
TRINITY_DN215217_c0_g1	7394_0:0025a1	7394_0:0025a1	41.504	359	203	5	3	1067	141	496	3.98e-87	288
TRINITY_DN215240_c0_g1	132113_0:002ab8	132113_0:002ab8	45.977	87	47	0	6	266	113	199	1.71e-21	88.6
TRINITY_DN215216_c0_g1	143995_0:0015f3	143995_0:0015f3	32.143	84	47	3	478	227	121	194	2.97e-06	47.8
TRINITY_DN215258_c0_g1	29058_0:000f48	29058_0:000f48	63.35	412	150	1	1	1233	55	466	0	551
TRINITY_DN215219_c0_g1	7165_0:0010fc	7165_0:0010fc	33.333	129	71	5	52	402	461	586	8.48e-11	60.5
TRINITY_DN215233_c0_g1	6973_0:0066b1	6973_0:0066b1	40.909	66	39	0	344	147	522	587	1.87e-07	49.3
TRINITY_DN206325_c0_g1	121225_0:0024e4	121225_0:0024e4	45.055	91	50	0	274	2	41	131	1.11e-24	96.7
TRINITY_DN246402_c0_g1	34740_0:0035dd	34740_0:0035dd	46.939	49	26	0	147	1	133	181	5.77e-09	53.1
TRINITY_DN246438_c0_g1	1049336_0:000121	1049336_0:000121	58.333	72	30	0	283	68	485	556	4.78e-22	90.1
TRINITY_DN246431_c0_g1	13037_0:0005b6	13037_0:0005b6	100	27	0	0	385	465	69	95	3.97e-09	55.8
TRINITY_DN208648_c0_g1	568069_0:003013	568069_0:003013	40	75	30	3	26	211	754	826	2.16e-08	51.2
TRINITY_DN200788_c0_g1	74873_0:001b9d	74873_0:001b9d	44.828	58	32	0	94	267	334	391	2.78e-09	53.5
TRINITY_DN200705_c0_g1	69820_0:003041	69820_0:003041	59.79	286	114	1	855	1	96	381	4.45e-126	370
TRINITY_DN200728_c0_g1	7029_0:00781d	7029_0:00781d	62.887	97	36	0	5	295	1074	1170	6.86e-29	109
TRINITY_DN200720_c0_g1	6973_0:002f17	6973_0:002f17	63.043	46	17	0	3	140	89	134	7.89e-13	63.5
TRINITY_DN235484_c0_g1	132113_0:00393d	132113_0:00393d	27.523	109	73	2	324	1	808	911	9.71e-10	56.6
TRINITY_DN235493_c0_g1	34740_0:001d54	34740_0:001d54	35.443	79	45	2	2	232	248	322	2.02e-10	56.6
TRINITY_DN235459_c0_g1	1218281_0:000212	1218281_0:000212	44.643	56	31	0	299	132	14	69	1.43e-06	48.9
TRINITY_DN242927_c0_g1	108931_0:0009f6	108931_0:0009f6	36.364	66	42	0	38	235	625	690	6.48e-10	55.5
TRINITY_DN242951_c0_g1	13037_0:000562	13037_0:000562	65.138	109	38	0	385	59	37	145	3.95e-49	155
TRINITY_DN242952_c0_g1	51655_0:002170	51655_0:002170	91.304	23	2	0	330	262	844	866	2.04e-07	49.3
TRINITY_DN242912_c0_g1	6973_0:004eca	6973_0:004eca	41.176	68	40	0	244	41	123	190	7.44e-12	60.1
TRINITY_DN242922_c0_g1	66420_0:00177a	66420_0:00177a	80.645	31	6	0	2	94	1198	1228	1.03e-11	61.2
TRINITY_DN242921_c0_g1	7004_0:000e10	7004_0:000e10	41.096	73	41	1	55	267	11	83	6.85e-14	67
TRINITY_DN224352_c0_g1	456900_0:00240b	456900_0:00240b	68.571	35	11	0	107	3	594	628	2.53e-09	54.7
TRINITY_DN224383_c0_g1	13037_0:000561	13037_0:000561	37.113	97	56	1	283	8	44	140	5.69e-14	64.3
TRINITY_DN229648_c0_g1	113334_0:002c8f	113334_0:002c8f	57.895	171	71	1	25	537	33	202	1.73e-69	218
TRINITY_DN216570_c0_g1	7165_0:002a68	7165_0:002a68	33.708	89	48	3	2	235	1024	1112	3.42e-07	51.2
TRINITY_DN216505_c0_g1	69820_0:003b42	69820_0:003b42	60.606	33	13	0	103	5	185	217	5.69e-06	46.2
TRINITY_DN240098_c0_g1	88501_0:001950	88501_0:001950	27.586	87	62	1	34	294	47	132	5.99e-07	47.4
TRINITY_DN236122_c0_g1	29058_0:000168	29058_0:000168	54.054	74	29	1	239	18	120	188	2.22e-19	82
TRINITY_DN236119_c0_g1	307658_0:000f5e	307658_0:000f5e	49.296	71	36	0	2	214	253	323	6.51e-17	76.6
TRINITY_DN236142_c0_g1	77166_0:000035	77166_0:000035	38.532	109	66	1	431	105	8	115	1.41e-18	82
TRINITY_DN236165_c0_g1	609295_0:00197d	609295_0:00197d	51.429	35	17	0	84	188	18	52	1.88e-08	51.2
TRINITY_DN236121_c0_g1	1049336_0:004830	1049336_0:004830	34.444	90	55	2	13	273	350	438	1.06e-09	55.1
TRINITY_DN236187_c0_g1	30023_0:0003a7	30023_0:0003a7	60	50	20	0	252	103	771	820	4.12e-15	70.1
TRINITY_DN222622_c0_g1	40932_0:003f35	40932_0:003f35	44.554	101	56	0	418	116	8	108	2.44e-20	89
TRINITY_DN222640_c0_g1	456900_0:000348	456900_0:000348	31.868	91	60	1	79	345	215	305	6.26e-13	65.9
TRINITY_DN222621_c0_g1	69820_0:002029	69820_0:002029	96.296	27	1	0	83	3	462	488	2.85e-11	59.3
TRINITY_DN222653_c0_g1	39758_0:001056	39758_0:001056	89.855	69	7	0	207	1	1	69	4.07e-36	124
TRINITY_DN208492_c0_g1	104452_0:002cd6	104452_0:002cd6	62.5	40	15	0	299	180	922	961	2.46e-08	52
TRINITY_DN227995_c0_g1	217634_0:000a2f	217634_0:000a2f	59.42	69	27	1	283	80	440	508	1.58e-19	82.8
TRINITY_DN227973_c0_g1	69820_0:002a21	69820_0:002a21	87.209	86	11	0	2	259	477	562	8.45e-39	139
TRINITY_DN227944_c0_g1	104452_0:0036aa	104452_0:0036aa	92	25	2	0	645	719	95	119	3.9e-06	47.4
TRINITY_DN217402_c0_g1	69820_0:002b03	69820_0:002b03	88.338	746	82	4	3870	1642	1	744	0	1122
TRINITY_DN217468_c0_g1	29058_0:0006ea	29058_0:0006ea	61.584	505	183	3	1599	106	1	501	0	627
TRINITY_DN217464_c0_g1	7070_0:000f63	7070_0:000f63	25.309	162	117	2	685	1158	3	164	1.59e-07	55.1
TRINITY_DN217437_c0_g1	6973_0:0005b9	6973_0:0005b9	36.434	129	75	2	164	550	1958	2079	5.28e-16	79
TRINITY_DN223240_c0_g1	1218281_0:002dc0	1218281_0:002dc0	50	74	37	0	307	86	360	433	4.81e-17	76.3
TRINITY_DN223224_c0_g1	217634_0:0025d7	217634_0:0025d7	33.621	116	77	0	570	223	253	368	6.84e-22	77.8
TRINITY_DN223256_c0_g1	6973_0:001cce	6973_0:001cce	80.851	188	36	0	4	567	264	451	8.33e-109	332
TRINITY_DN223300_c0_g1	66420_0:0018f0	66420_0:0018f0	64.865	37	9	1	100	2	441	477	8.57e-08	52.4
TRINITY_DN225749_c0_g1	45779_0:001266	45779_0:001266	55.072	69	29	1	1	201	1641	1709	3.78e-21	86.3
TRINITY_DN225779_c0_g1	7029_0:0066a2	7029_0:0066a2	35.762	151	96	1	11	463	491	640	6.33e-26	103
TRINITY_DN226402_c0_g1	54969_0:003843	54969_0:003843	30.38	79	54	1	4	240	139	216	8.23e-06	43.5
TRINITY_DN226470_c0_g1	7004_0:001e5c	7004_0:001e5c	51.948	77	36	1	229	2	118	194	7.79e-21	85.9
TRINITY_DN202081_c0_g1	103372_0:0028ad	103372_0:0028ad	39.506	81	49	0	1	243	170	250	4.76e-14	66.6
TRINITY_DN202033_c0_g1	54969_0:003835	54969_0:003835	34.091	88	50	3	16	255	640	727	8.67e-11	57.8
TRINITY_DN221748_c0_g1	69820_0:002b26	69820_0:002b26	89.286	28	3	0	1	84	356	383	1.81e-08	53.9
TRINITY_DN221742_c0_g1	7004_0:002ba2	7004_0:002ba2	46.667	105	54	2	2	313	1136	1239	4.61e-24	97.1
TRINITY_DN221736_c0_g1	132113_0:002ee6	132113_0:002ee6	33.708	89	57	1	3	269	241	327	6.27e-09	52.8
TRINITY_DN221776_c0_g1	39758_0:003c41	39758_0:003c41	45.455	55	30	0	174	338	24	78	7.11e-10	58.5
TRINITY_DN221786_c0_g1	6973_0:0005dc	6973_0:0005dc	25.676	148	96	3	444	4	194	328	2.6e-08	54.3
TRINITY_DN233939_c0_g1	7395_0:003a24	7395_0:003a24	44.86	107	58	1	4	321	246	352	5.81e-23	96.3
TRINITY_DN233912_c0_g1	7395_0:003ad6	7395_0:003ad6	51.754	114	52	2	343	5	1450	1561	1.53e-29	112
TRINITY_DN240104_c0_g1	197043_0:004ddb	197043_0:004ddb	61.798	89	34	0	3	269	147	235	2.89e-34	127
TRINITY_DN240171_c0_g1	83485_0:0005b9	83485_0:0005b9	27.957	93	51	2	1	279	1208	1284	6.38e-06	44.7
TRINITY_DN226211_c0_g1	411798_0:000a15	411798_0:000a15	37.143	70	43	1	36	242	44	113	1.12e-09	54.3
TRINITY_DN226265_c0_g1	7004_0:004a8b	7004_0:004a8b	38.525	122	68	3	5	364	378	494	1.23e-20	87.8
TRINITY_DN226274_c0_g1	7222_0:002b56	7222_0:002b56	34.234	111	67	2	334	2	1	105	2.74e-13	63.5
TRINITY_DN226235_c0_g1	378494_0:0057b8	378494_0:0057b8	48.864	88	40	1	6	254	775	862	1.5e-12	62.8
TRINITY_DN226276_c0_g1	69820_0:00215a	69820_0:00215a	88	25	3	0	76	2	225	249	1.22e-07	50.1
TRINITY_DN209756_c0_g1	29058_0:001490	29058_0:001490	95.455	22	1	0	68	3	454	475	2.69e-08	51.2
TRINITY_DN209721_c0_g1	34740_0:001e22	34740_0:001e22	65	40	14	0	3	122	159	198	1.86e-08	53.9
TRINITY_DN209740_c0_g1	1049336_0:0000ad	1049336_0:0000ad	45.455	77	42	0	235	5	292	368	2.59e-15	70.5
TRINITY_DN221460_c0_g1	7425_0:000b0c	7425_0:000b0c	33.969	262	158	8	9	767	93	348	2.68e-39	142
TRINITY_DN221404_c0_g1	67767_0:001188	67767_0:001188	40.566	106	60	2	3	311	623	728	1.01e-16	75.5
TRINITY_DN232616_c0_g1	51655_0:003b5b	51655_0:003b5b	40.845	71	40	1	122	328	54	124	2.44e-10	57.4
TRINITY_DN232623_c0_g1	69820_0:000b2d	69820_0:000b2d	41.667	72	41	1	216	1	471	541	2.15e-14	68.2
TRINITY_DN232688_c0_g1	13037_0:002d09	13037_0:002d09	38.028	71	41	1	42	254	367	434	3.4e-10	56.2
TRINITY_DN232666_c0_g1	7394_0:0011b7	7394_0:0011b7	28.387	155	93	5	91	552	8	145	6.94e-10	59.3
TRINITY_DN232644_c0_g1	69820_0:000777	69820_0:000777	48.81	84	42	1	252	4	60	143	1.49e-19	82.8
TRINITY_DN247596_c0_g1	7130_0:000227	7130_0:000227	95.455	22	1	0	198	263	71	92	1.15e-07	48.5
TRINITY_DN247583_c0_g1	56086_0:002a28	56086_0:002a28	35.897	78	50	0	237	4	1136	1213	1.83e-08	50.8
TRINITY_DN247533_c0_g1	7130_0:00086f	7130_0:00086f	73.529	34	9	0	244	345	279	312	1.04e-11	61.6
TRINITY_DN212347_c0_g1	83485_0:0011dc	83485_0:0011dc	83.333	30	5	0	91	2	2765	2794	1.57e-09	55.8
TRINITY_DN212163_c0_g1	29029_0:00018e	29029_0:00018e	40	135	69	3	2	370	458	592	1.88e-20	89
TRINITY_DN229016_c0_g1	40932_0:0008cf	40932_0:0008cf	49.254	67	34	0	10	210	377	443	5.77e-14	66.2
TRINITY_DN229021_c0_g1	6973_0:002f17	6973_0:002f17	45.455	88	48	0	4	267	75	162	1.99e-21	88.2
TRINITY_DN229089_c0_g1	34740_0:002949	34740_0:002949	91.304	23	2	0	413	345	412	434	3.82e-06	46.6
TRINITY_DN217815_c0_g1	326594_0:0025ae	326594_0:0025ae	38	100	61	1	359	60	93	191	1.43e-10	60.5
TRINITY_DN217877_c0_g1	246812_0:001817	246812_0:001817	52.632	114	53	1	3	344	139	251	1.41e-34	122
TRINITY_DN217823_c0_g1	1629725_0:001799	1629725_0:001799	46.154	52	28	0	112	267	48	99	1.51e-08	51.6
TRINITY_DN228542_c0_g1	680683_0:0031d9	680683_0:0031d9	92	25	2	0	404	330	259	283	7.93e-08	51.2
TRINITY_DN228516_c0_g1	568069_0:001825	568069_0:001825	45.205	73	37	1	211	2	242	314	1.39e-15	70.9
TRINITY_DN228593_c0_g1	197043_0:004e03	197043_0:004e03	34.375	96	52	2	1	255	461	556	7.9e-12	60.8
TRINITY_DN228550_c0_g1	69820_0:003bb1	69820_0:003bb1	56.897	58	25	0	427	254	128	185	2.04e-15	73.6
TRINITY_DN228556_c0_g1	113334_0:00109f	113334_0:00109f	67.442	86	26	1	95	346	129	214	4.84e-28	103
TRINITY_DN216397_c0_g1	7004_0:002f1c	7004_0:002f1c	37.766	376	217	10	2622	1507	22	384	6.59e-70	256
TRINITY_DN216377_c1_g1	178035_0:0000ba	178035_0:0000ba	31.884	69	47	0	455	249	171	239	1.58e-07	50.8
TRINITY_DN216389_c0_g1	88501_0:0004e2	88501_0:0004e2	60	30	12	0	138	49	1197	1226	4.47e-06	43.9
TRINITY_DN216396_c0_g1	6973_0:0050fd	6973_0:0050fd	25.882	85	57	2	7	255	506	586	2.57e-07	47.8
TRINITY_DN216323_c0_g1	69820_0:0000d9	69820_0:0000d9	89.444	180	19	0	2	541	260	439	1.16e-115	342
TRINITY_DN216330_c0_g1	29058_0:00234d	29058_0:00234d	73.214	224	57	1	168	830	1	224	5.36e-117	354
TRINITY_DN224910_c0_g1	7004_0:0018cf	7004_0:0018cf	44.156	77	43	0	243	13	40	116	1.82e-13	65.5
TRINITY_DN224994_c0_g1	7159_0:0010b3	7159_0:0010b3	33.755	237	145	6	223	915	25	255	2.08e-35	130
TRINITY_DN224902_c0_g1	7029_0:002ada	7029_0:002ada	44.037	109	57	2	630	304	27	131	2.08e-24	96.3
TRINITY_DN224933_c0_g1	67767_0:001421	67767_0:001421	48.148	81	38	1	2	244	1238	1314	1.73e-16	73.9
TRINITY_DN224962_c0_g1	29058_0:000b34	29058_0:000b34	91.667	24	2	0	203	274	572	595	6.31e-09	52.8
TRINITY_DN224991_c0_g1	454923_0:001b79	454923_0:001b79	41.525	118	51	3	2	343	327	430	1.78e-16	75.5
TRINITY_DN220243_c0_g1	39758_0:0012f7	39758_0:0012f7	23.697	211	137	7	577	1182	267	462	7.98e-06	51.2
TRINITY_DN220232_c0_g1	319348_0:001c57	319348_0:001c57	35.789	95	51	3	277	5	1969	2057	2.41e-09	54.3
TRINITY_DN220300_c0_g1	133901_0:00042a	133901_0:00042a	60.87	92	36	0	279	4	31	122	1.2e-32	124
TRINITY_DN220285_c0_g1	34740_0:000196	34740_0:000196	43.077	65	34	2	100	294	78	139	7.69e-10	55.5
TRINITY_DN220297_c0_g1	411798_0:001089	411798_0:001089	43.939	66	34	2	74	268	1	64	2.97e-09	53.5
TRINITY_DN235364_c0_g1	6973_0:0037d9	6973_0:0037d9	40.698	86	51	0	1	258	76	161	1.94e-13	65.5
TRINITY_DN235327_c0_g1	7395_0:003a68	7395_0:003a68	41.985	262	145	5	81	854	1028	1286	7.55e-57	199
TRINITY_DN235389_c0_g1	121845_0:00191f	121845_0:00191f	38.75	80	44	2	29	256	44	122	5.5e-11	58.5
TRINITY_DN237381_c0_g1	197043_0:00751d	197043_0:00751d	45.968	124	63	2	395	36	1463	1586	2.63e-26	105
TRINITY_DN237357_c0_g1	378494_0:0057b8	378494_0:0057b8	57.778	45	19	0	7	141	851	895	2.32e-09	53.9
TRINITY_DN236242_c0_g1	197043_0:007522	197043_0:007522	87.5	72	9	0	2	217	192	263	7.23e-22	88.6
TRINITY_DN236247_c0_g1	7375_0:000f88	7375_0:000f88	52.174	69	32	1	209	3	74	141	1.77e-18	79
TRINITY_DN222900_c0_g1	39758_0:00422f	39758_0:00422f	90.816	98	9	0	3	296	384	481	1.23e-62	206
TRINITY_DN222861_c0_g1	197043_0:0004d0	197043_0:0004d0	60	60	24	0	349	170	117	176	1.5e-18	82.4
TRINITY_DN222829_c0_g1	378494_0:003043	378494_0:003043	63.636	176	63	1	4	531	50	224	4.4e-76	232
TRINITY_DN234787_c0_g1	1049336_0:00163a	1049336_0:00163a	49.541	109	53	2	4	330	201	307	9.87e-26	101
TRINITY_DN238819_c0_g1	6973_0:00106b	6973_0:00106b	40.909	66	39	0	235	38	126	191	4.58e-11	57.4
TRINITY_DN240646_c0_g1	378494_0:002286	378494_0:002286	50	44	21	1	132	1	9	51	1.76e-09	53.9
TRINITY_DN222767_c0_g1	40932_0:000335	40932_0:000335	33.094	139	82	4	86	490	573	704	4.08e-10	61.2
TRINITY_DN222728_c0_g1	516756_0:0006f5	516756_0:0006f5	43.103	58	32	1	62	232	995	1052	1.15e-07	48.9
TRINITY_DN222706_c0_g1	13037_0:002990	13037_0:002990	24.342	152	95	5	29	460	1584	1723	2.25e-08	53.9
TRINITY_DN222787_c0_g1	7213_0:002f33	7213_0:002f33	30.693	101	66	3	3	293	738	838	3.13e-06	47
TRINITY_DN222784_c0_g1	197043_0:0075b1	197043_0:0075b1	85.185	27	4	0	83	3	1	27	2.54e-08	54.7
TRINITY_DN222789_c0_g1	133901_0:000189	133901_0:000189	47.126	87	41	1	263	3	73	154	2.5e-18	79.3
TRINITY_DN202702_c0_g1	67767_0:003053	67767_0:003053	43.023	86	45	2	1	252	41	124	1.26e-13	65.5
TRINITY_DN202798_c0_g1	7397_0:0043f4	7397_0:0043f4	56.818	88	38	0	265	2	617	704	1.78e-13	65.5
TRINITY_DN202731_c0_g1	43151_0:001b8a	43151_0:001b8a	58.974	39	16	0	119	3	202	240	5.53e-10	54.7
TRINITY_DN202711_c0_g1	1049336_0:0047a4	1049336_0:0047a4	78.378	74	16	0	2	223	136	209	3.54e-34	121
TRINITY_DN202787_c0_g1	133901_0:000269	133901_0:000269	33.333	111	69	3	17	343	1180	1287	1.03e-09	57.4
TRINITY_DN226054_c0_g1	42026_0:00361d	42026_0:00361d	40.476	84	49	1	253	2	1054	1136	1.39e-10	57
TRINITY_DN226001_c0_g1	51655_0:00421e	51655_0:00421e	43.75	48	27	0	238	95	170	217	3.14e-06	44.3
TRINITY_DN226094_c0_g1	34740_0:003b90	34740_0:003b90	34.091	176	114	2	643	122	699	874	9.21e-09	57.8
TRINITY_DN226075_c0_g1	7029_0:008275	7029_0:008275	59.091	44	17	1	181	53	63	106	4.08e-06	45.4
TRINITY_DN226061_c0_g1	7130_0:003495	7130_0:003495	51.19	168	79	2	5	505	392	557	5.8e-55	184
TRINITY_DN226096_c0_g1	319348_0:001c3d	319348_0:001c3d	54.054	74	34	0	233	12	2	75	2.06e-21	87.8
TRINITY_DN220835_c0_g1	6973_0:00363d	6973_0:00363d	42.361	144	82	1	41	472	49	191	1.41e-29	115
TRINITY_DN220839_c0_g1	7091_0:0018ba	7091_0:0018ba	95.455	22	1	0	70	5	125	146	7.22e-07	49.3
TRINITY_DN220858_c0_g1	7397_0:001201	7397_0:001201	57.143	28	12	0	213	296	210	237	3.62e-06	45.1
TRINITY_DN220845_c0_g1	56086_0:002a28	56086_0:002a28	34.118	85	53	2	98	349	829	911	4.83e-07	48.5
TRINITY_DN220879_c0_g1	40932_0:001095	40932_0:001095	31	100	60	3	564	280	1127	1222	7.19e-06	47.4
TRINITY_DN220852_c0_g1	35570_0:0010a2	35570_0:0010a2	36.364	99	62	1	299	3	1	98	9.89e-16	71.2
TRINITY_DN220882_c0_g1	7394_0:000fef	7394_0:000fef	44.737	114	60	3	336	4	2806	2919	3.83e-10	57
TRINITY_DN241870_c0_g1	1218281_0:0002f4	1218281_0:0002f4	39.726	73	44	0	226	8	610	682	8.46e-14	65.9
TRINITY_DN222125_c0_g1	136037_0:0009b3	136037_0:0009b3	47.183	142	72	2	457	35	134	273	3.45e-36	130
TRINITY_DN222157_c0_g1	77166_0:001dc5	77166_0:001dc5	35.897	78	49	1	96	326	553	630	6.46e-08	53.9
TRINITY_DN222135_c0_g1	1049336_0:000130	1049336_0:000130	41.379	58	33	1	174	1	166	222	1.48e-06	45.1
TRINITY_DN222185_c0_g1	13037_0:0010bf	13037_0:0010bf	46.875	256	128	4	753	1	2348	2600	7.29e-68	228
TRINITY_DN222152_c0_g1	29058_0:0005c5	29058_0:0005c5	85.714	28	4	0	980	1063	363	390	7.2e-08	55.8
TRINITY_DN232973_c0_g1	456900_0:002603	456900_0:002603	34.375	64	42	0	275	84	102	165	7.38e-07	47
TRINITY_DN223143_c0_g1	307658_0:000915	307658_0:000915	45.652	184	96	1	6	545	158	341	1.57e-41	146
TRINITY_DN223169_c0_g1	108931_0:004028	108931_0:004028	42.647	68	36	2	208	14	155	222	7.16e-07	46.6
TRINITY_DN223160_c0_g1	7395_0:003ad6	7395_0:003ad6	33.01	103	63	3	144	452	1524	1620	4.73e-11	61.2
TRINITY_DN245592_c0_g1	69820_0:002e41	69820_0:002e41	86.207	29	4	0	88	2	297	325	7.25e-08	53.1
TRINITY_DN237726_c0_g1	29058_0:00144d	29058_0:00144d	41.667	84	43	2	12	245	576	659	2.08e-14	68.2
TRINITY_DN237706_c0_g1	51655_0:004041	51655_0:004041	50.376	133	65	1	464	69	119	251	9.25e-37	128
TRINITY_DN237716_c0_g1	6973_0:001ca5	6973_0:001ca5	76.923	78	18	0	235	2	355	432	2.15e-33	121
TRINITY_DN237714_c0_g1	79782_0:003076	79782_0:003076	72.727	55	15	0	353	189	427	481	1.35e-19	84.7
TRINITY_DN237735_c0_g1	6973_0:005693	6973_0:005693	48.052	77	39	1	199	426	423	499	4.37e-16	75.1
TRINITY_DN227028_c0_g1	568069_0:00003c	568069_0:00003c	47.5	120	60	1	23	373	1028	1147	1.38e-24	104
TRINITY_DN227073_c0_g1	83485_0:0011f5	83485_0:0011f5	46.296	54	29	0	372	211	131	184	2.04e-07	48.9
TRINITY_DN227075_c0_g1	51655_0:00033c	51655_0:00033c	79.412	34	7	0	788	687	226	259	9.18e-10	60.5
TRINITY_DN203654_c0_g1	62324_0:002452	62324_0:002452	48.052	77	39	1	233	3	770	845	4.56e-18	78.2
TRINITY_DN203629_c0_g1	7167_0:000ff4	7167_0:000ff4	39.744	78	35	1	322	89	67	132	3.14e-07	49.3
TRINITY_DN203672_c0_g1	378494_0:0057b8	378494_0:0057b8	40	70	37	2	6	200	769	838	2.84e-08	50.1
TRINITY_DN225171_c0_g1	174628_0:00123b	174628_0:00123b	76	25	6	0	2	76	577	601	1.72e-06	49.3
TRINITY_DN225123_c0_g1	1049336_0:0016c9	1049336_0:0016c9	64.655	116	41	0	1	348	144	259	3.63e-48	159
TRINITY_DN225127_c0_g1	103372_0:0028ad	103372_0:0028ad	39.474	76	45	1	251	27	150	225	1.96e-10	57
TRINITY_DN218522_c0_g1	69820_0:002749	69820_0:002749	88.462	26	3	0	3	80	287	312	6.49e-09	55.5
TRINITY_DN218580_c0_g1	136037_0:00191b	136037_0:00191b	44.872	78	43	0	2	235	306	383	8.56e-06	43.1
TRINITY_DN218592_c0_g1	35570_0:001b02	35570_0:001b02	50	90	38	3	287	535	29	118	4.15e-15	75.5
TRINITY_DN218600_c0_g1	67767_0:001188	67767_0:001188	54.386	57	26	0	43	213	480	536	4.67e-07	46.6
TRINITY_DN218534_c0_g1	315563_0:00052e	315563_0:00052e	32.895	76	47	1	3	230	1571	1642	2.42e-06	47.8
TRINITY_DN209305_c0_g1	7395_0:000bef	7395_0:000bef	33.88	183	110	2	4	522	397	578	1.1e-26	107
TRINITY_DN209333_c0_g1	7213_0:00008e	7213_0:00008e	39.535	86	50	1	8	259	105	190	5.1e-15	69.7
TRINITY_DN209392_c0_g1	1041015_0:0005e3	1041015_0:0005e3	39.655	58	33	1	44	211	119	176	1.27e-07	48.1
TRINITY_DN222932_c0_g1	7394_0:00298a	7394_0:00298a	32.258	124	82	1	47	418	65	186	2.26e-11	62
TRINITY_DN222947_c0_g1	40932_0:001f53	40932_0:001f53	46.154	65	35	0	17	211	131	195	9.02e-16	69.7
TRINITY_DN222973_c0_g1	441921_0:0007ea	441921_0:0007ea	37.5	104	61	2	390	91	213	316	7.56e-13	65.9
TRINITY_DN222953_c0_g1	7394_0:0025a1	7394_0:0025a1	44.693	179	98	1	3	536	278	456	2.7e-46	163
TRINITY_DN241764_c0_g1	37344_0:00031f	37344_0:00031f	44.286	70	34	1	234	40	784	853	1.18e-10	57.4
TRINITY_DN235828_c0_g1	132113_0:003918	132113_0:003918	44.118	102	53	1	303	10	222	323	3.65e-21	88.2
TRINITY_DN235819_c0_g1	116153_0:002232	116153_0:002232	40.964	83	44	1	251	3	476	553	6.23e-16	72.4
TRINITY_DN235882_c0_g1	64459_0:0002ed	64459_0:0002ed	65.789	38	9	1	294	395	1197	1234	6.23e-07	48.5
TRINITY_DN200646_c0_g1	378494_0:004f8a	378494_0:004f8a	29.577	71	50	0	213	1	545	615	1.06e-06	45.8
TRINITY_DN200689_c0_g1	6973_0:0032a1	6973_0:0032a1	42.857	105	60	0	5	319	19	123	9.15e-21	86.7
TRINITY_DN200617_c0_g1	199890_0:00228b	199890_0:00228b	54.054	37	17	0	49	159	408	444	7.56e-07	46.6
TRINITY_DN241416_c0_g1	319348_0:002111	319348_0:002111	69.444	36	11	0	1	108	682	717	9.46e-09	53.5
TRINITY_DN241421_c0_g1	133901_0:0002be	133901_0:0002be	65.823	79	27	0	3	239	169	247	1.17e-27	105
TRINITY_DN241470_c0_g1	680683_0:002986	680683_0:002986	36.842	76	47	1	257	33	217	292	1.61e-09	54.7
TRINITY_DN228653_c0_g1	7130_0:003495	7130_0:003495	59.091	44	18	0	220	89	325	368	1.91e-11	60.5
TRINITY_DN228618_c0_g1	51655_0:004325	51655_0:004325	60	140	56	0	422	3	144	283	2.09e-58	185
TRINITY_DN220026_c0_g1	1049336_0:000c52	1049336_0:000c52	59.829	117	44	1	411	70	48	164	6.21e-37	135
TRINITY_DN220073_c0_g1	28612_0:0030b3	28612_0:0030b3	32.977	561	315	22	1591	71	58	611	2.17e-75	252
TRINITY_DN220045_c0_g1	1218281_0:002ee1	1218281_0:002ee1	76.271	59	14	0	448	272	1	59	3.76e-23	100
TRINITY_DN220088_c0_g1	166361_0:0013ef	166361_0:0013ef	88.608	79	9	0	2	238	94	172	3.91e-44	142
TRINITY_DN220028_c0_g1	62324_0:0016b9	62324_0:0016b9	51.872	187	81	2	25	573	53	234	8.13e-43	154
TRINITY_DN220046_c0_g1	7539_0:0005b0	7539_0:0005b0	36.232	69	40	2	1	207	226	290	5.67e-07	46.2
TRINITY_DN220096_c0_g1	112268_0:00290f	112268_0:00290f	36.232	69	44	0	236	30	1133	1201	5.3e-07	46.6
TRINITY_DN216984_c0_g1	69820_0:00204d	69820_0:00204d	61.348	282	107	2	985	140	8	287	1.04e-125	365
TRINITY_DN216928_c0_g1	39758_0:000287	39758_0:000287	70	30	9	0	196	107	8	37	2.49e-07	45.1
TRINITY_DN216995_c0_g1	7159_0:001ea6	7159_0:001ea6	26.168	214	118	6	1	528	1027	1238	9.86e-11	61.2
TRINITY_DN216972_c0_g1	7375_0:002e88	7375_0:002e88	58.491	106	42	1	315	4	78	183	3.68e-28	105
TRINITY_DN243161_c0_g1	123851_0:000004	123851_0:000004	41.667	60	35	0	3	182	272	331	2.83e-07	49.3
TRINITY_DN243180_c0_g1	454923_0:001b79	454923_0:001b79	37.755	98	51	2	304	11	343	430	6.87e-14	68.6
TRINITY_DN243118_c0_g1	69820_0:00244a	69820_0:00244a	89.286	28	3	0	317	234	404	431	1e-10	58.5
TRINITY_DN225501_c0_g1	104452_0:000530	104452_0:000530	96.296	27	1	0	460	540	404	430	1.5e-11	63.5
TRINITY_DN225561_c0_g1	123851_0:001048	123851_0:001048	31.429	70	47	1	218	12	83	152	3.02e-08	49.3
TRINITY_DN209243_c0_g1	104452_0:002cd6	104452_0:002cd6	36	50	32	0	68	217	476	525	6.98e-07	46.2
TRINITY_DN209237_c0_g1	568069_0:0047db	568069_0:0047db	40.845	71	39	2	208	2	1528	1597	2.39e-06	45.4
TRINITY_DN216653_c0_g1	7004_0:0045c1	7004_0:0045c1	40.909	110	59	4	5	325	3	109	2.85e-19	77.4
TRINITY_DN216620_c0_g1	7070_0:000796	7070_0:000796	37.097	62	34	2	225	52	607	667	1.45e-06	45.4
TRINITY_DN216655_c0_g1	34740_0:00432b	34740_0:00432b	46.465	99	48	2	781	488	1	95	2.82e-22	95.9
TRINITY_DN216659_c0_g1	568069_0:001825	568069_0:001825	35.537	121	70	2	2	364	275	387	2.9e-16	75.5
TRINITY_DN232288_c0_g1	56086_0:002a28	56086_0:002a28	36.986	73	44	1	39	257	856	926	8.38e-08	49.3
TRINITY_DN232253_c0_g1	454923_0:002865	454923_0:002865	35.821	67	40	1	3	203	159	222	7.91e-08	48.1
TRINITY_DN232280_c0_g1	103372_0:0028ad	103372_0:0028ad	38.614	101	60	2	269	571	178	276	2.1e-11	63.5
TRINITY_DN232250_c0_g1	133901_0:00017e	133901_0:00017e	33.696	92	61	0	278	3	364	455	1.44e-10	57.4
TRINITY_DN232279_c0_g1	378494_0:006b0b	378494_0:006b0b	33.333	72	46	2	781	566	60	129	9.63e-06	48.1
TRINITY_DN232229_c0_g1	103372_0:0028ad	103372_0:0028ad	34.884	86	54	1	304	47	223	306	2.9e-08	52.4
TRINITY_DN232219_c0_g1	133901_0:0001f2	133901_0:0001f2	38.356	73	42	1	1	219	1209	1278	1.55e-06	45.8
TRINITY_DN232202_c0_g1	104452_0:00075b	104452_0:00075b	39.286	112	60	5	325	2	456	563	4.55e-18	79.7
TRINITY_DN232252_c0_g1	378494_0:0038b6	378494_0:0038b6	67.568	74	24	0	76	297	400	473	1.98e-32	119
TRINITY_DN217189_c0_g1	39758_0:00369c	39758_0:00369c	52.294	109	52	0	3	329	645	753	1.3e-35	129
TRINITY_DN217114_c0_g1	7091_0:002071	7091_0:002071	36.052	233	123	7	174	824	23	245	7.48e-33	134
TRINITY_DN217162_c0_g1	319348_0:00163d	319348_0:00163d	42.5	40	23	0	96	215	8	47	2.49e-07	48.1
TRINITY_DN211937_c0_g1	34740_0:0011f8	34740_0:0011f8	67.647	34	11	0	303	404	1327	1360	4.05e-10	58.2
TRINITY_DN217005_c0_g1	7004_0:000e43	7004_0:000e43	26.207	290	180	10	958	152	325	601	4.6e-14	75.5
TRINITY_DN217075_c0_g1	38123_0:001d49	38123_0:001d49	34.615	104	65	1	6	317	33	133	2.61e-17	73.6
TRINITY_DN234598_c0_g1	7029_0:0066a3	7029_0:0066a3	40.984	61	36	0	300	482	578	638	8.16e-07	50.4
TRINITY_DN234554_c0_g1	132113_0:001e52	132113_0:001e52	45.333	150	77	3	1	450	991	1135	1.16e-29	114
TRINITY_DN234599_c0_g1	568069_0:0022c2	568069_0:0022c2	61.194	67	26	0	203	3	554	620	1.9e-22	90.1
TRINITY_DN233404_c0_g1	7130_0:001713	7130_0:001713	84	25	4	0	1	75	378	402	1.6e-07	51.2
TRINITY_DN233420_c0_g1	45779_0:003675	45779_0:003675	73.077	26	7	0	400	477	366	391	6.84e-07	49.3
TRINITY_DN233491_c0_g1	40932_0:004c9c	40932_0:004c9c	39.2	125	74	1	2	376	503	625	3.21e-24	97.8
TRINITY_DN214705_c0_g1	108931_0:0009f6	108931_0:0009f6	38.554	83	49	1	1471	1713	532	614	1.27e-08	60.1
TRINITY_DN214775_c0_g1	1049336_0:0049c1	1049336_0:0049c1	64.286	56	20	0	170	3	1	56	4.67e-08	50.8
TRINITY_DN214733_c0_g1	69820_0:003d34	69820_0:003d34	45	80	44	0	241	2	176	255	4.3e-19	79.7
TRINITY_DN214746_c0_g1	7395_0:003a68	7395_0:003a68	44.444	63	35	0	189	1	1028	1090	3.99e-14	67
TRINITY_DN214711_c1_g1	67767_0:001188	67767_0:001188	37.079	356	213	5	1565	516	489	839	2.43e-47	181
TRINITY_DN214790_c0_g1	610380_0:0002af	610380_0:0002af	36.078	255	144	6	114	857	42	284	3.45e-25	103
TRINITY_DN214739_c0_g1	103372_0:0028ad	103372_0:0028ad	32.143	84	47	2	337	86	160	233	1.97e-06	40
TRINITY_DN214745_c0_g1	219809_0:001a7a	219809_0:001a7a	26.263	297	189	8	538	1383	17	298	8.09e-23	104
TRINITY_DN214717_c0_g1	1049336_0:0046a8	1049336_0:0046a8	47.059	68	35	1	153	353	17	84	5.29e-11	60.8
TRINITY_DN220996_c0_g1	7425_0:00089e	7425_0:00089e	55.422	83	36	1	226	474	41	122	2.72e-22	94.7
TRINITY_DN220931_c0_g1	378494_0:004a8b	378494_0:004a8b	41.667	60	35	0	453	274	158	217	1e-09	58.2
TRINITY_DN220997_c0_g1	7395_0:000bef	7395_0:000bef	32.911	79	53	0	25	261	424	502	3.31e-12	62
TRINITY_DN220926_c0_g1	286706_0:001c4c	286706_0:001c4c	44.898	49	26	1	136	279	167	215	2.97e-07	47.8
TRINITY_DN220965_c0_g1	39758_0:0008c4	39758_0:0008c4	42.623	61	35	0	189	7	36	96	1.93e-14	65.5
TRINITY_DN205199_c0_g1	88501_0:002ef1	88501_0:002ef1	37.681	69	43	0	13	219	125	193	2.88e-13	64.3
TRINITY_DN205145_c0_g1	7029_0:0066a3	7029_0:0066a3	32.759	116	72	2	1	330	695	810	4.95e-12	63.2
TRINITY_DN205158_c0_g1	29058_0:001fbc	29058_0:001fbc	82.759	29	5	0	304	390	284	312	5.25e-09	54.7
TRINITY_DN205183_c0_g1	76194_0:002f39	76194_0:002f39	100	22	0	0	67	2	495	516	2.22e-07	50.4
TRINITY_DN228725_c0_g1	42026_0:00056b	42026_0:00056b	47.368	95	38	2	56	304	1	95	1.36e-20	86.3
TRINITY_DN228772_c0_g1	133901_0:00042a	133901_0:00042a	46.667	75	40	0	3	227	37	111	9.35e-15	68.6
TRINITY_DN228774_c0_g1	222816_0:00196f	222816_0:00196f	36.697	218	119	5	163	786	3	211	1.57e-39	142
TRINITY_DN228782_c0_g1	7397_0:000806	7397_0:000806	48.052	77	39	1	234	4	1108	1183	1.49e-16	73.9
TRINITY_DN228754_c0_g1	6973_0:0014be	6973_0:0014be	32.168	143	80	5	21	407	777	916	3.36e-14	70.1
TRINITY_DN217610_c0_g1	7536_0:0017c4	7536_0:0017c4	79.167	72	15	0	216	1	16	87	2.36e-36	127
TRINITY_DN217695_c0_g1	51655_0:004292	51655_0:004292	65.854	205	70	0	1004	390	52	256	6.83e-85	258
TRINITY_DN228266_c0_g1	1218281_0:0004c4	1218281_0:0004c4	57.377	61	26	0	1	183	360	420	8.71e-17	74.3
TRINITY_DN228231_c0_g1	69820_0:003026	69820_0:003026	84	25	4	0	407	333	599	623	1.08e-07	50.8
TRINITY_DN228217_c0_g1	224129_0:00047b	224129_0:00047b	35.632	87	52	2	260	12	542	628	5.26e-11	59.3
TRINITY_DN228212_c0_g1	113334_0:0013d0	113334_0:0013d0	100	27	0	0	635	715	684	710	6.52e-11	63.5
TRINITY_DN238062_c0_g1	7004_0:002f1c	7004_0:002f1c	34.848	66	41	1	210	13	191	254	1.53e-06	45.4
TRINITY_DN238047_c0_g1	13037_0:00274f	13037_0:00274f	30.37	135	79	4	542	153	435	559	1.28e-12	67.4
TRINITY_DN205718_c0_g1	7493_0:00196e	7493_0:00196e	36.441	118	72	3	351	4	765	881	1.92e-17	78.6
TRINITY_DN226640_c0_g1	76194_0:001650	76194_0:001650	72.222	36	9	1	1	108	466	500	5.42e-12	62.4
TRINITY_DN226611_c0_g1	40932_0:002e6f	40932_0:002e6f	70.37	27	8	0	531	451	341	367	1.2e-06	48.9
TRINITY_DN226619_c0_g1	1049336_0:00163a	1049336_0:00163a	42.609	115	61	2	353	9	759	868	1.22e-23	97.1
TRINITY_DN226630_c0_g1	133901_0:000298	133901_0:000298	35.252	139	84	3	1	417	385	517	1.74e-23	96.3
TRINITY_DN226688_c0_g1	69820_0:002f3d	69820_0:002f3d	72.671	161	44	0	483	1	229	389	1.19e-84	258
TRINITY_DN204475_c0_g1	34740_0:0039ef	34740_0:0039ef	58.209	67	28	0	217	17	1371	1437	1.8e-19	78.2
TRINITY_DN207374_c0_g1	34740_0:003b90	34740_0:003b90	54.795	73	33	0	220	2	952	1024	8.52e-20	82.8
TRINITY_DN208924_c0_g1	1049336_0:0001c5	1049336_0:0001c5	33.333	117	76	2	17	364	46	161	1.23e-13	66.6
TRINITY_DN208968_c0_g1	67767_0:003820	67767_0:003820	36.986	73	46	0	227	9	113	185	1.96e-16	70.9
TRINITY_DN234127_c0_g1	378494_0:0039cf	378494_0:0039cf	28.485	165	92	3	15	431	338	502	1.98e-12	65.1
TRINITY_DN234190_c0_g1	1049336_0:000084	1049336_0:000084	42.353	85	49	0	271	17	544	628	4.95e-20	84.3
TRINITY_DN239650_c0_g1	7029_0:002a48	7029_0:002a48	35.065	77	47	2	1	222	381	457	3.54e-08	50.4
TRINITY_DN239692_c0_g1	307491_0:000935	307491_0:000935	59.259	27	11	0	232	312	155	181	1.23e-06	47
TRINITY_DN239649_c0_g1	69820_0:0037be	69820_0:0037be	40.789	76	45	0	3	230	375	450	2.66e-13	64.3
TRINITY_DN229293_c0_g1	133901_0:0001f2	133901_0:0001f2	26.909	275	151	4	712	35	1195	1468	1.08e-19	90.5
TRINITY_DN229210_c0_g1	6973_0:002f8a	6973_0:002f8a	32.258	124	83	1	4	372	318	441	1.31e-15	73.2
TRINITY_DN229225_c0_g1	7029_0:002ada	7029_0:002ada	52.459	61	29	0	203	21	43	103	3.02e-15	67
TRINITY_DN202632_c0_g1	1049336_0:0001d6	1049336_0:0001d6	34.314	102	67	0	306	1	64	165	1.32e-12	64.7
TRINITY_DN224812_c0_g1	7395_0:004327	7395_0:004327	36.145	83	49	2	258	22	51	133	3.34e-12	62
TRINITY_DN224838_c0_g1	680683_0:002974	680683_0:002974	84.848	33	5	0	3	101	450	482	3.72e-09	59.3
TRINITY_DN224858_c0_g1	319348_0:00409c	319348_0:00409c	53.846	91	42	0	2	274	69	159	2.91e-28	107
TRINITY_DN240585_c0_g1	51655_0:004288	51655_0:004288	53.226	62	29	0	47	232	47	108	2.5e-17	75.1
TRINITY_DN240506_c0_g1	222816_0:00196f	222816_0:00196f	41.25	80	42	3	77	301	104	183	7.79e-09	53.1
TRINITY_DN226545_c0_g1	166361_0:0018ac	166361_0:0018ac	46.429	84	45	0	390	139	151	234	1.4e-26	82.4
TRINITY_DN226524_c0_g1	133901_0:0001f2	133901_0:0001f2	26.347	167	76	2	441	82	1202	1368	5.68e-06	47.8
TRINITY_DN226505_c0_g1	7038_0:000858	7038_0:000858	58.228	158	66	0	2	475	370	527	6.32e-59	194
TRINITY_DN228031_c0_g1	7070_0:00118f	7070_0:00118f	23.016	252	171	6	1420	704	1356	1597	4.76e-09	60.8
TRINITY_DN228015_c0_g1	6973_0:002f0c	6973_0:002f0c	62.687	67	23	1	170	364	41	107	4.78e-22	90.1
TRINITY_DN228095_c0_g1	568069_0:003013	568069_0:003013	33.636	110	69	3	5	328	766	873	1.59e-13	67.4
TRINITY_DN228098_c0_g1	69820_0:002b44	69820_0:002b44	80.8	125	24	0	3	377	225	349	2.86e-69	217
TRINITY_DN228048_c0_g1	7130_0:0021a6	7130_0:0021a6	100	25	0	0	502	576	410	434	3.47e-09	57
TRINITY_DN200595_c0_g1	1049336_0:000c75	1049336_0:000c75	67.308	104	34	0	337	26	5	108	2.54e-43	142
TRINITY_DN200502_c0_g1	6973_0:00384c	6973_0:00384c	52.941	85	40	0	1	255	837	921	1.39e-25	99.8
TRINITY_DN212521_c0_g1	7029_0:003110	7029_0:003110	34.722	72	47	0	5	220	1058	1129	3.16e-10	55.5
TRINITY_DN223550_c0_g1	64459_0:000058	64459_0:000058	25.828	151	107	2	116	553	48	198	4.77e-06	48.1
TRINITY_DN223532_c0_g1	28612_0:0021ab	28612_0:0021ab	44.186	86	46	2	119	373	95	179	2.96e-15	72
TRINITY_DN223561_c0_g1	156304_0:001d18	156304_0:001d18	33.333	84	55	1	12	263	83	165	8.34e-10	57
TRINITY_DN218741_c0_g1	197043_0:00751d	197043_0:00751d	49.153	59	30	0	193	17	1705	1763	6.48e-12	61.6
TRINITY_DN218711_c0_g1	378494_0:002108	378494_0:002108	37.662	77	46	1	233	3	163	237	7.85e-09	52.4
TRINITY_DN218792_c0_g1	7029_0:002ada	7029_0:002ada	44.304	79	42	1	1	231	38	116	1.69e-16	70.5
TRINITY_DN201268_c0_g1	315563_0:000051	315563_0:000051	53.488	43	20	0	328	200	588	630	8.39e-11	60.1
TRINITY_DN201207_c0_g1	1049336_0:000166	1049336_0:000166	58.462	65	27	0	10	204	584	648	8.56e-19	79.7
TRINITY_DN201255_c0_g1	378494_0:0057b8	378494_0:0057b8	35.455	110	66	3	328	2	37	142	8.24e-16	73.9
TRINITY_DN201280_c0_g1	378494_0:00081a	378494_0:00081a	40.845	71	41	1	3	215	49	118	6.3e-12	60.5
TRINITY_DN201242_c0_g1	29058_0:002162	29058_0:002162	27.551	98	71	0	6	299	26	123	1.52e-10	57.8
TRINITY_DN201287_c0_g1	378494_0:0057b8	378494_0:0057b8	24.138	174	120	4	7	510	1020	1187	1.21e-07	52.4
TRINITY_DN201282_c0_g1	7375_0:0029f2	7375_0:0029f2	54.43	79	36	0	1	237	423	501	4.3e-22	89.7
TRINITY_DN201248_c0_g1	34740_0:0005ec	34740_0:0005ec	50	58	27	2	58	225	413	470	1.42e-06	50.1
TRINITY_DN223701_c0_g1	6973_0:006aec	6973_0:006aec	35.749	207	130	2	27	638	54	260	1.52e-37	137
TRINITY_DN223787_c0_g1	132113_0:00393f	132113_0:00393f	93.103	29	2	0	87	1	1	29	1.27e-12	62.4
TRINITY_DN223760_c0_g1	7004_0:0018cf	7004_0:0018cf	37.5	88	52	2	5	265	78	163	6.02e-10	55.5
TRINITY_DN223752_c0_g1	29058_0:000800	29058_0:000800	88.462	26	3	0	80	3	423	448	7.09e-08	56.2
TRINITY_DN216129_c0_g1	568069_0:002fb4	568069_0:002fb4	30.435	184	103	7	928	407	376	544	2.45e-12	72.4
TRINITY_DN216111_c0_g1	34740_0:0009f5	34740_0:0009f5	51.639	122	59	0	368	3	514	635	6.3e-37	134
TRINITY_DN216144_c0_g1	30023_0:0003a7	30023_0:0003a7	47.2	125	66	0	5	379	696	820	1.48e-36	134
TRINITY_DN216196_c0_g1	6973_0:000cea	6973_0:000cea	32.53	83	53	1	30	269	6	88	4.54e-08	50.4
TRINITY_DN216109_c0_g1	123851_0:002662	123851_0:002662	46.835	79	41	1	204	437	725	803	3.76e-18	82.4
TRINITY_DN208897_c0_g1	69319_0:001c38	69319_0:001c38	33.75	80	45	2	22	258	82	154	5.93e-08	49.7
TRINITY_DN208822_c0_g1	6973_0:001c41	6973_0:001c41	57.692	78	32	1	232	2	548	625	4.46e-23	92.4
TRINITY_DN233386_c0_g1	76194_0:000de3	76194_0:000de3	36.269	193	114	5	569	6	51	239	5.09e-28	111
TRINITY_DN244299_c0_g1	29058_0:0025e5	29058_0:0025e5	100	28	0	0	1	84	695	722	7.4e-13	66.6
TRINITY_DN244254_c0_g1	113334_0:002c79	113334_0:002c79	96.552	29	1	0	372	286	382	410	1.54e-09	55.8
TRINITY_DN239506_c0_g1	7397_0:0043f4	7397_0:0043f4	69.136	162	50	0	2	487	597	758	8.14e-69	227
TRINITY_DN239560_c0_g1	7029_0:008047	7029_0:008047	31.395	86	47	1	16	273	174	247	1.29e-06	46.6
TRINITY_DN223086_c0_g1	67767_0:000ac6	67767_0:000ac6	47.414	116	60	1	13	357	1	116	5.4e-22	95.1
TRINITY_DN223026_c0_g1	7168_0:0004a6	7168_0:0004a6	33.929	112	67	2	6	332	32	139	1.34e-12	63.9
TRINITY_DN223053_c0_g1	7168_0:001342	7168_0:001342	42.857	105	58	2	354	46	116	220	7.91e-21	88.2
TRINITY_DN238260_c0_g1	88501_0:001ac7	88501_0:001ac7	47.222	36	19	0	55	162	41	76	2.55e-06	45.1
TRINITY_DN238236_c0_g1	108931_0:0047c4	108931_0:0047c4	32.927	82	54	1	14	259	104	184	1.33e-08	51.2
TRINITY_DN223818_c0_g1	45779_0:0035bd	45779_0:0035bd	84.615	26	4	0	1	78	309	334	1.82e-07	52
TRINITY_DN223821_c0_g1	112268_0:002fd6	112268_0:002fd6	47.647	170	82	3	21	521	157	322	1.67e-44	158
TRINITY_DN221594_c0_g1	133901_0:000422	133901_0:000422	41.429	70	41	0	17	226	125	194	8.13e-12	60.1
TRINITY_DN221596_c0_g1	1507135_0:002101	1507135_0:002101	56.579	76	33	0	235	8	98	173	3.51e-20	84
TRINITY_DN205337_c0_g1	7282_0:00141c	7282_0:00141c	51.852	81	39	0	3	245	267	347	1.19e-21	88.6
TRINITY_DN204194_c0_g1	74869_0:00382c	74869_0:00382c	40.698	86	47	1	60	317	58	139	1.87e-20	81.6
TRINITY_DN204176_c0_g1	45779_0:003319	45779_0:003319	76	25	6	0	3	77	243	267	6.51e-06	45.8
TRINITY_DN214019_c0_g1	178035_0:000f06	178035_0:000f06	31.25	448	300	4	426	1769	6	445	1.01e-68	239
TRINITY_DN214056_c0_g1	37001_0:0003bb	37001_0:0003bb	38.571	140	85	1	1250	1666	735	874	4.06e-19	93.6
TRINITY_DN214017_c0_g1	7004_0:001e5c	7004_0:001e5c	30	320	177	10	709	1599	147	442	6.93e-29	125
TRINITY_DN214047_c0_g1	217634_0:002399	217634_0:002399	38.542	96	51	2	3	290	66	153	1.12e-12	62.4
TRINITY_DN214018_c0_g1	7004_0:003009	7004_0:003009	25.428	409	269	10	433	1617	48	434	2.46e-20	97.8
TRINITY_DN214005_c0_g1	168631_0:0025ed	168631_0:0025ed	92.079	303	24	0	1046	138	1	303	0	577
TRINITY_DN214028_c0_g1	7539_0:002a99	7539_0:002a99	24.545	330	174	14	1030	1935	66	348	5.36e-06	51.2
TRINITY_DN214063_c0_g1	42026_0:002337	42026_0:002337	30.496	282	185	6	291	1118	67	343	1.05e-31	132
TRINITY_DN214074_c0_g1	7029_0:002a48	7029_0:002a48	24.651	430	254	12	1878	3149	90	455	6.6e-22	103
TRINITY_DN214062_c0_g1	197043_0:007354	197043_0:007354	43.312	157	86	2	7	474	27	181	2.83e-36	139
TRINITY_DN214023_c0_g1	7395_0:003ad0	7395_0:003ad0	65.789	38	13	0	115	2	714	751	5.37e-10	55.1
TRINITY_DN203389_c0_g1	133901_0:002706	133901_0:002706	54.386	57	25	1	83	250	12	68	4.84e-10	55.5
TRINITY_DN203328_c0_g1	34720_0:0019a0	34720_0:0019a0	29.358	109	68	4	173	487	688	791	4.27e-06	47.4
TRINITY_DN203369_c0_g1	30023_0:003321	30023_0:003321	43.617	94	53	0	285	4	352	445	5.61e-23	93.2
TRINITY_DN238672_c0_g1	7029_0:0075c9	7029_0:0075c9	50	42	21	0	172	47	486	527	1.06e-08	52
TRINITY_DN238607_c0_g1	13249_0:002c7d	13249_0:002c7d	45.977	87	47	0	6	266	440	526	9.55e-23	92
TRINITY_DN238628_c0_g1	7394_0:000fef	7394_0:000fef	42.667	75	43	0	5	229	2804	2878	6.71e-12	60.8
TRINITY_DN238609_c0_g1	319348_0:00349b	319348_0:00349b	43.689	103	58	0	309	1	1408	1510	5.75e-17	76.3
TRINITY_DN205881_c0_g1	42026_0:00023f	42026_0:00023f	44.286	70	39	0	2	211	101	170	8.34e-15	68.2
TRINITY_DN205810_c0_g1	51655_0:0000f3	51655_0:0000f3	96.154	26	1	0	3	80	497	522	6.72e-11	59.7
TRINITY_DN205838_c0_g1	7091_0:002c93	7091_0:002c93	79.412	34	7	0	103	2	45	78	1.32e-09	56.6
TRINITY_DN235072_c0_g1	6973_0:00240c	6973_0:00240c	39.13	69	39	1	212	6	175	240	4.99e-07	49.3
TRINITY_DN235064_c0_g1	166361_0:0016d3	166361_0:0016d3	48.333	60	31	0	262	441	25	84	7.41e-08	52
TRINITY_DN235052_c0_g1	1049336_0:000130	1049336_0:000130	55	40	18	0	125	6	429	468	2.86e-06	45.4
TRINITY_DN235094_c0_g1	69820_0:0025bb	69820_0:0025bb	81.481	27	5	0	335	255	339	365	8.2e-09	53.1
TRINITY_DN241620_c0_g1	64459_0:000d82	64459_0:000d82	40	85	43	2	22	252	172	256	6.67e-11	58.2
TRINITY_DN243099_c0_g1	29058_0:00346d	29058_0:00346d	92.593	27	2	0	405	485	1260	1286	2.41e-09	56.6
TRINITY_DN243014_c0_g1	315563_0:00132d	315563_0:00132d	44.828	58	32	0	1	174	331	388	6.68e-10	54.7
TRINITY_DN211703_c0_g1	7029_0:002e50	7029_0:002e50	30.769	104	67	2	2	298	129	232	2.83e-07	48.1
TRINITY_DN219309_c0_g1	29058_0:002f3a	29058_0:002f3a	81.69	71	13	0	213	1	5	75	1.07e-31	124
TRINITY_DN219392_c0_g1	456900_0:00240b	456900_0:00240b	62.366	93	35	0	411	133	603	695	5.65e-32	120
TRINITY_DN219377_c0_g1	454923_0:001b79	454923_0:001b79	39.2	125	71	2	5	367	367	490	1.94e-16	77.8
TRINITY_DN210108_c0_g1	39758_0:0017cb	39758_0:0017cb	35.938	64	36	2	77	259	124	185	1.49e-06	45.8
TRINITY_DN239806_c0_g1	39758_0:002060	39758_0:002060	38.889	90	54	1	49	318	413	501	4.56e-12	63.2
TRINITY_DN239823_c0_g1	568069_0:002fb4	568069_0:002fb4	34.831	89	54	1	63	317	457	545	1.96e-09	55.1
TRINITY_DN239840_c0_g1	77166_0:00095b	77166_0:00095b	38.462	91	55	1	47	316	178	268	1.81e-16	74.7
TRINITY_DN213742_c0_g1	568069_0:00392b	568069_0:00392b	64.198	162	57	1	234	719	999	1159	9.11e-57	200
TRINITY_DN213737_c0_g1	30069_0:002acf	30069_0:002acf	66.116	242	79	2	790	1509	702	942	2.18e-69	241
TRINITY_DN213704_c0_g1	29058_0:000317	29058_0:000317	77.931	1740	381	3	326	5539	1	1739	0	2744
TRINITY_DN213760_c0_g1	378494_0:0039cf	378494_0:0039cf	32.364	275	142	8	6569	5799	282	530	1.04e-25	116
TRINITY_DN213779_c0_g1	1049336_0:000084	1049336_0:000084	30.435	115	79	1	448	792	81	194	4.45e-09	60.5
TRINITY_DN213793_c0_g1	121225_0:000f77	121225_0:000f77	59.006	161	64	1	995	519	555	715	7.15e-63	213
TRINITY_DN213738_c0_g1	315563_0:000051	315563_0:000051	38.144	97	60	0	551	841	587	683	9.79e-17	83.6
TRINITY_DN213718_c0_g1	168631_0:0009cd	168631_0:0009cd	100	23	0	0	2	70	103	125	4.63e-07	49.7
TRINITY_DN213754_c1_g1	29058_0:000c84	29058_0:000c84	91.547	627	50	1	1999	119	1	624	0	1184
TRINITY_DN213712_c0_g1	1218281_0:000062	1218281_0:000062	61.446	83	32	0	250	2	175	257	6.61e-30	107
TRINITY_DN213734_c0_g1	7394_0:0025a1	7394_0:0025a1	43.958	480	265	4	1598	168	27	505	5.67e-134	426
TRINITY_DN213744_c0_g1	7397_0:002c0a	7397_0:002c0a	34.821	112	71	1	986	1321	51	160	5.73e-13	75.1
TRINITY_DN213708_c0_g1	568069_0:001825	568069_0:001825	47.405	289	152	0	469	1335	86	374	1.02e-83	278
TRINITY_DN213768_c0_g1	178035_0:0000ba	178035_0:0000ba	31.884	69	47	0	335	129	171	239	2.01e-07	50.4
TRINITY_DN213769_c1_g1	88501_0:002b98	88501_0:002b98	48.583	247	119	4	1672	953	3	248	6.32e-55	208
TRINITY_DN213702_c0_g1	1049336_0:00163a	1049336_0:00163a	44.211	95	53	0	285	1	99	193	9.41e-18	78.2
TRINITY_DN213750_c0_g1	7395_0:003a68	7395_0:003a68	29.412	102	66	2	77	382	1323	1418	2.99e-07	49.7
TRINITY_DN213733_c1_g1	34740_0:0015ea	34740_0:0015ea	48.214	56	29	0	2	169	56	111	5.81e-11	60.8
TRINITY_DN210055_c0_g1	1049336_0:004720	1049336_0:004720	36.111	72	39	1	218	3	614	678	1.62e-08	50.8
TRINITY_DN210096_c0_g1	69820_0:0000d4	69820_0:0000d4	75.758	33	8	0	1	99	143	175	4.3e-09	54.7
TRINITY_DN233635_c0_g1	13037_0:003001	13037_0:003001	70.732	41	12	0	2	124	127	167	6.16e-10	58.5
TRINITY_DN233614_c0_g1	378494_0:0057b8	378494_0:0057b8	34.94	83	51	1	250	2	185	264	1.28e-11	60.1
TRINITY_DN233685_c0_g1	7130_0:002812	7130_0:002812	42.308	52	28	2	270	425	23	72	3.06e-06	47.4
TRINITY_DN240433_c0_g1	7176_0:0038a3	7176_0:0038a3	71.429	77	22	0	232	2	9	85	4.23e-35	122
TRINITY_DN225331_c0_g1	69820_0:000c63	69820_0:000c63	65.385	78	27	0	2	235	433	510	2.08e-23	96.7
TRINITY_DN225320_c0_g1	54969_0:003843	54969_0:003843	26.506	166	122	0	47	544	138	303	2.54e-16	77.8
TRINITY_DN204074_c0_g1	104452_0:000530	104452_0:000530	73.529	34	8	1	102	1	440	472	3.38e-06	47.4
TRINITY_DN235165_c0_g1	7395_0:003a3c	7395_0:003a3c	45.361	97	53	0	297	7	711	807	3.77e-26	102
TRINITY_DN235174_c0_g1	166423_0:002e59	166423_0:002e59	35.897	117	67	2	380	39	96	207	4.77e-14	68.9
TRINITY_DN235172_c0_g1	222816_0:0009b8	222816_0:0009b8	46.97	66	35	0	2	199	782	847	4.38e-07	50.8
TRINITY_DN235171_c0_g1	6973_0:002f39	6973_0:002f39	76.852	108	25	0	3	326	680	787	3.07e-51	174
TRINITY_DN232064_c0_g1	222816_0:00196f	222816_0:00196f	40.273	293	160	5	895	26	9	289	2.54e-58	195
TRINITY_DN232047_c0_g1	143995_0:00257b	143995_0:00257b	32.927	82	50	1	1	246	640	716	2.06e-07	48.1
TRINITY_DN233073_c0_g1	307658_0:000f3a	307658_0:000f3a	28.873	142	76	4	1	420	246	364	6.05e-08	52
TRINITY_DN243793_c0_g1	132113_0:00073b	132113_0:00073b	71.134	97	27	1	9	299	228	323	9.87e-41	143
TRINITY_DN215595_c0_g1	307658_0:001910	307658_0:001910	46.97	66	31	1	147	344	4	65	3.62e-10	58.9
TRINITY_DN215548_c0_g1	246812_0:001817	246812_0:001817	54.183	251	113	1	412	1158	1	251	6.23e-74	237
TRINITY_DN215542_c0_g1	378494_0:0057b8	378494_0:0057b8	30.357	112	76	2	350	15	206	315	1.42e-06	47
TRINITY_DN215584_c0_g1	7200_0:002539	7200_0:002539	38.053	226	121	4	1330	665	1050	1260	1.08e-37	151
TRINITY_DN215581_c0_g1	6973_0:0013e8	6973_0:0013e8	47.727	88	43	1	273	10	651	735	1.44e-17	77.4
TRINITY_DN215579_c0_g1	166423_0:000d8f	166423_0:000d8f	39.604	101	59	1	6	308	943	1041	8.95e-19	81.3
TRINITY_DN204915_c0_g1	7029_0:000a42	7029_0:000a42	39.744	78	45	1	9	242	873	948	9.31e-11	57.4
TRINITY_DN200100_c0_g1	121225_0:000f77	121225_0:000f77	100	27	0	0	422	342	471	497	1.71e-11	62
TRINITY_DN216805_c0_g1	133901_0:0039d7	133901_0:0039d7	40.984	61	35	1	260	78	148	207	3.19e-06	44.7
TRINITY_DN216873_c0_g1	34740_0:00432b	34740_0:00432b	42.391	92	51	2	1	270	45	136	2.11e-14	69.7
TRINITY_DN216892_c0_g1	79782_0:002e3b	79782_0:002e3b	56.962	79	30	1	3	239	744	818	4.15e-25	98.2
TRINITY_DN216809_c0_g1	39758_0:0021ce	39758_0:0021ce	29.293	99	69	1	334	38	869	966	2.53e-06	46.6
TRINITY_DN216898_c0_g1	30025_0:000bea	30025_0:000bea	40.625	96	40	4	246	1	341	433	3.13e-15	70.1
TRINITY_DN216806_c0_g1	7397_0:0043f4	7397_0:0043f4	44.156	77	43	0	507	277	997	1073	3.36e-10	60.5
TRINITY_DN216884_c0_g1	133901_0:000422	133901_0:000422	38.272	81	48	1	18	254	152	232	5.32e-13	63.9
TRINITY_DN216825_c0_g1	224129_0:0028ba	224129_0:0028ba	24.711	433	308	7	3029	1743	8	426	1.34e-26	115
TRINITY_DN216899_c0_g1	28612_0:00604a	28612_0:00604a	62.651	83	31	0	249	1	99	181	7.21e-31	111
TRINITY_DN204315_c0_g1	1155016_0:0030fd	1155016_0:0030fd	52.857	70	29	2	212	3	364	429	2.82e-15	70.9
TRINITY_DN204326_c0_g1	1049336_0:0009f2	1049336_0:0009f2	32.275	189	112	5	2	535	273	456	4.7e-19	85.1
TRINITY_DN204306_c0_g1	108931_0:004713	108931_0:004713	56.25	80	35	0	240	1	346	425	5.41e-24	94.4
TRINITY_DN208037_c0_g1	6973_0:002f67	6973_0:002f67	37.755	98	57	3	315	28	20	115	2.09e-10	59.7
TRINITY_DN208080_c0_g1	93721_0:00506a	93721_0:00506a	41.88	117	65	2	349	5	467	582	1.03e-24	99
TRINITY_DN214304_c0_g1	69820_0:000c11	69820_0:000c11	68.094	467	149	0	367	1767	15	481	0	690
TRINITY_DN214306_c0_g1	133901_0:000422	133901_0:000422	40.625	64	38	0	199	8	157	220	2.61e-08	50.1
TRINITY_DN214388_c0_g1	29058_0:000463	29058_0:000463	93.759	721	39	2	2868	706	1	715	0	1370
TRINITY_DN214329_c0_g1	568069_0:004a52	568069_0:004a52	23.669	338	199	12	3682	2720	312	607	3.23e-11	70.1
TRINITY_DN214379_c0_g1	34740_0:00069f	34740_0:00069f	55.405	74	33	0	126	347	599	672	4.55e-17	79.7
TRINITY_DN214372_c0_g1	39758_0:001c76	39758_0:001c76	58.511	188	76	1	1642	1085	14	201	2.1e-68	241
TRINITY_DN214319_c0_g1	7130_0:0036e0	7130_0:0036e0	60.625	160	62	1	1113	637	4	163	4.69e-63	202
TRINITY_DN234100_c0_g1	520822_0:000413	520822_0:000413	76.923	26	6	0	221	144	692	717	3.51e-08	50.8
TRINITY_DN234071_c0_g1	1218281_0:0000a8	1218281_0:0000a8	38.202	89	51	2	8	274	667	751	4.03e-16	73.6
TRINITY_DN234070_c0_g1	174628_0:003043	174628_0:003043	33.333	210	120	7	95	715	29	221	3.43e-24	102
TRINITY_DN227230_c0_g1	1155016_0:002cd0	1155016_0:002cd0	65.041	123	43	0	1	369	244	366	1.03e-52	172
TRINITY_DN227298_c0_g1	34740_0:003b90	34740_0:003b90	36.408	206	124	3	6	620	956	1155	1.43e-35	135
TRINITY_DN227220_c0_g1	121845_0:00394d	121845_0:00394d	41.304	92	52	1	279	4	389	478	7.19e-17	75.5
TRINITY_DN227232_c0_g1	568069_0:003013	568069_0:003013	53.75	80	35	1	242	3	475	552	2.26e-17	82.8
TRINITY_DN222513_c0_g1	64459_0:001983	64459_0:001983	100	23	0	0	565	633	508	530	1.12e-08	56.2
TRINITY_DN222538_c0_g1	143995_0:0015f3	143995_0:0015f3	31.731	104	60	4	31	318	9	109	9.74e-06	44.3
TRINITY_DN222557_c0_g1	7395_0:000c68	7395_0:000c68	40.625	96	57	0	5	292	1034	1129	3.36e-18	84
TRINITY_DN236008_c0_g1	67767_0:001188	67767_0:001188	37.324	142	71	5	396	1	195	328	1.56e-19	84.7
TRINITY_DN236072_c0_g1	168631_0:002639	168631_0:002639	68.841	138	32	1	415	2	27	153	5.03e-55	173
TRINITY_DN236061_c0_g1	143995_0:0015f3	143995_0:0015f3	75	88	22	0	265	2	122	209	1.2e-42	148
TRINITY_DN236070_c0_g1	7160_0:0038c2	7160_0:0038c2	43.119	109	59	2	328	5	58	164	1.76e-21	88.2
TRINITY_DN236016_c0_g1	197043_0:007354	197043_0:007354	47.692	65	34	0	195	1	1	65	2.77e-11	61.6
TRINITY_DN207545_c0_g1	69820_0:000865	69820_0:000865	92	25	2	0	1	75	442	466	4.75e-08	50.8
TRINITY_DN207540_c0_g1	7213_0:002f33	7213_0:002f33	35.366	82	52	1	25	267	783	864	1.72e-10	58.2
TRINITY_DN214411_c0_g1	7395_0:003a68	7395_0:003a68	33.982	565	347	13	435	2078	813	1368	5.68e-87	303
TRINITY_DN214448_c0_g1	29058_0:00071b	29058_0:00071b	67.932	474	151	1	3148	1730	27	500	0	705
TRINITY_DN214496_c0_g1	69820_0:0034cf	69820_0:0034cf	38.816	152	88	2	536	90	101	250	5.38e-23	93.6
TRINITY_DN214500_c0_g1	29058_0:002b04	29058_0:002b04	100	27	0	0	626	546	627	653	2.94e-10	60.8
TRINITY_DN214421_c0_g1	217634_0:001e8f	217634_0:001e8f	42.254	71	38	1	2112	1900	35	102	9.94e-10	63.9
TRINITY_DN214422_c0_g1	568069_0:001825	568069_0:001825	36.515	241	143	7	2251	1547	146	382	9.18e-32	135
TRINITY_DN214493_c0_g1	39758_0:004c96	39758_0:004c96	28.455	246	165	2	145	873	594	831	8.69e-20	90.9
TRINITY_DN214437_c0_g1	7130_0:002bf0	7130_0:002bf0	34.074	135	68	4	793	1179	194	313	7.43e-08	56.6
TRINITY_DN214455_c1_g1	69820_0:000230	69820_0:000230	72	150	42	0	574	125	1	150	2.1e-73	231
TRINITY_DN238762_c0_g1	69820_0:0006b3	69820_0:0006b3	93.548	31	2	0	2	94	319	349	1.14e-13	68.6
TRINITY_DN238758_c0_g1	7130_0:000166	7130_0:000166	100	22	0	0	2	67	488	509	5.14e-06	46.6
TRINITY_DN238720_c0_g1	136037_0:0021ba	136037_0:0021ba	43.836	73	40	1	224	6	51	122	1.01e-13	63.5
TRINITY_DN238713_c0_g1	156304_0:001398	156304_0:001398	31.325	83	54	1	2	250	2268	2347	3.21e-11	58.9
TRINITY_DN238738_c0_g1	7395_0:000bef	7395_0:000bef	44.444	99	55	0	318	22	535	633	1.25e-21	90.1
TRINITY_DN238728_c0_g1	378494_0:003053	378494_0:003053	59.459	37	15	0	146	256	22	58	1.56e-08	51.2
TRINITY_DN235692_c0_g1	7425_0:000729	7425_0:000729	55.405	74	29	1	6	215	637	710	5.28e-17	80.5
TRINITY_DN235627_c0_g1	132113_0:00169f	132113_0:00169f	33.766	77	46	1	1	231	135	206	4.24e-07	47
TRINITY_DN235653_c0_g1	219809_0:002a00	219809_0:002a00	31.731	104	71	0	313	2	112	215	5.39e-10	57.8
TRINITY_DN235601_c0_g1	104452_0:003eb3	104452_0:003eb3	31.915	94	64	0	6	287	62	155	2.56e-11	59.7
TRINITY_DN235602_c0_g1	45779_0:002dc5	45779_0:002dc5	100	23	0	0	2	70	1086	1108	3.85e-07	50.1
TRINITY_DN235622_c0_g1	133901_0:000422	133901_0:000422	35.833	120	74	1	2	361	173	289	1.03e-17	78.2
TRINITY_DN220496_c0_g1	51655_0:003c5b	51655_0:003c5b	59.091	66	27	0	211	408	10	75	1.57e-23	96.3
TRINITY_DN220426_c0_g1	568069_0:00260f	568069_0:00260f	51.786	56	27	0	198	31	1291	1346	2.63e-16	72.4
TRINITY_DN220418_c0_g1	7029_0:007edc	7029_0:007edc	45.455	77	42	0	1	231	43	119	4.51e-15	74.3
TRINITY_DN218013_c0_g1	7004_0:001038	7004_0:001038	59.375	32	13	0	368	463	1068	1099	2.6e-06	47.8
TRINITY_DN218086_c0_g1	7130_0:002b59	7130_0:002b59	35.87	92	43	4	382	110	168	244	1.58e-06	47
TRINITY_DN218081_c0_g1	1218281_0:0004c4	1218281_0:0004c4	47.692	65	34	0	2	196	583	647	5.24e-08	49.7
TRINITY_DN218091_c0_g1	108931_0:0009f6	108931_0:0009f6	27.826	115	75	4	595	272	614	727	2.65e-07	52
TRINITY_DN221863_c0_g1	143995_0:00280a	143995_0:00280a	41.071	56	31	2	558	394	106	160	8.01e-07	49.3
TRINITY_DN221819_c0_g1	29058_0:0032dd	29058_0:0032dd	93.103	29	2	0	89	3	271	299	1.71e-09	58.9
TRINITY_DN221871_c0_g1	121225_0:001768	121225_0:001768	58.442	77	27	2	27	257	778	849	1.03e-23	94.4
TRINITY_DN221876_c0_g1	69319_0:00282b	69319_0:00282b	32.039	206	122	5	1092	1679	1044	1241	5.34e-17	88.6
TRINITY_DN200270_c0_g1	113334_0:001f63	113334_0:001f63	95.652	23	1	0	1	69	64	86	7.19e-08	48.5
TRINITY_DN200225_c0_g1	69820_0:002185	69820_0:002185	61.765	34	13	0	605	706	257	290	8.83e-06	47.8
TRINITY_DN200237_c0_g1	166361_0:0032d8	166361_0:0032d8	47.826	69	34	2	215	12	431	498	1.18e-16	74.3
TRINITY_DN200246_c0_g1	7397_0:004a5a	7397_0:004a5a	53.571	84	37	1	252	1	42	123	2.43e-22	91.3
TRINITY_DN229465_c0_g1	6973_0:004eca	6973_0:004eca	33.333	111	74	0	27	359	55	165	7.79e-14	67
TRINITY_DN229474_c0_g1	39758_0:001360	39758_0:001360	69.231	52	16	0	78	233	50	101	7.12e-20	83.2
TRINITY_DN229413_c0_g1	51655_0:003cdc	51655_0:003cdc	49.505	101	51	0	4	306	64	164	6.34e-25	98.2
TRINITY_DN229422_c0_g1	378494_0:0057b8	378494_0:0057b8	41.162	396	225	4	137	1312	2	393	1.89e-70	243
TRINITY_DN229459_c0_g1	7091_0:002071	7091_0:002071	58.242	91	36	1	110	382	31	119	5.55e-33	124
TRINITY_DN229462_c0_g1	108931_0:000b61	108931_0:000b61	43.836	73	36	2	209	6	35	107	5.17e-09	54.7
TRINITY_DN213976_c0_g1	6973_0:000595	6973_0:000595	39.309	608	301	9	1185	3002	653	1194	1.18e-117	392
TRINITY_DN213935_c0_g1	34740_0:0015ea	34740_0:0015ea	52.727	55	26	0	1570	1406	81	135	1.14e-10	66.6
TRINITY_DN213903_c0_g1	28612_0:0061b3	28612_0:0061b3	42.718	103	59	0	1286	978	163	265	3.71e-15	77
TRINITY_DN213933_c0_g1	7394_0:000fef	7394_0:000fef	34.771	371	229	5	596	1687	2712	3076	2.8e-50	191
TRINITY_DN213980_c0_g1	7004_0:005216	7004_0:005216	42.308	130	51	3	110	499	2867	2972	1.96e-15	80.1
TRINITY_DN213902_c0_g1	79782_0:002a43	79782_0:002a43	48.148	162	75	4	12	482	197	354	1.61e-30	117
TRINITY_DN213981_c0_g1	29058_0:002ad5	29058_0:002ad5	96.581	117	4	0	3	353	185	301	1e-81	245
TRINITY_DN213915_c0_g1	454923_0:000219	454923_0:000219	33.607	244	146	6	816	127	77	318	1.07e-28	114
TRINITY_DN213989_c0_g1	6973_0:002f17	6973_0:002f17	61.29	93	35	1	61	336	470	562	4.67e-19	86.3
TRINITY_DN213946_c0_g1	29053_0:001698	29053_0:001698	42.045	176	96	5	899	384	84	257	2.57e-37	136
TRINITY_DN213924_c0_g1	7176_0:00489a	7176_0:00489a	25	216	84	4	53	700	534	671	2.02e-13	73.2
TRINITY_DN213948_c0_g1	39758_0:001360	39758_0:001360	49.76	416	204	2	328	1575	26	436	2.74e-123	399
TRINITY_DN213908_c0_g1	29058_0:002317	29058_0:002317	57.143	35	15	0	470	574	30	64	5.72e-06	47.4
TRINITY_DN213984_c0_g1	7394_0:0025a1	7394_0:0025a1	43.617	470	258	5	1541	144	30	496	1.48e-131	421
TRINITY_DN213927_c0_g1	1218281_0:0000b2	1218281_0:0000b2	57.265	117	50	0	203	553	40	156	3.09e-35	129
TRINITY_DN213936_c0_g1	37344_0:001187	37344_0:001187	26.906	1364	818	53	1213	5055	622	1889	5.6e-78	291
TRINITY_DN224755_c0_g1	125945_0:001e55	125945_0:001e55	44.545	110	53	2	123	431	724	832	6.36e-22	92
TRINITY_DN244987_c0_g1	30023_0:00000b	30023_0:00000b	49.593	123	60	2	369	1	207	327	1.21e-28	110
TRINITY_DN244901_c0_g1	454923_0:001b79	454923_0:001b79	48.889	90	46	0	25	294	352	441	2.05e-20	85.9
TRINITY_DN222425_c0_g1	6973_0:00363d	6973_0:00363d	46.296	108	52	3	434	120	87	191	7.77e-32	94
TRINITY_DN222498_c0_g1	7004_0:000e43	7004_0:000e43	23.039	204	145	6	72	665	268	465	2.29e-10	61.6
TRINITY_DN222463_c0_g1	378494_0:00492e	378494_0:00492e	31.579	95	61	2	291	16	212	305	1.94e-08	52
TRINITY_DN201388_c0_g1	113334_0:000117	113334_0:000117	92.308	26	2	0	324	401	281	306	1.41e-10	59.3
TRINITY_DN201356_c0_g1	108931_0:0009f6	108931_0:0009f6	43.396	106	59	1	110	427	531	635	1.75e-27	107
TRINITY_DN201302_c0_g1	42026_0:0002c3	42026_0:0002c3	40.323	62	37	0	155	340	15	76	3.14e-10	57.4
TRINITY_DN201351_c0_g1	39758_0:002060	39758_0:002060	27.551	98	70	1	744	454	10	107	5.8e-07	52.8
TRINITY_DN246650_c0_g1	35570_0:0024cc	35570_0:0024cc	46.154	65	35	0	2	196	677	741	1.43e-16	73.2
TRINITY_DN229600_c0_g1	6973_0:0013e8	6973_0:0013e8	45.714	105	56	1	319	8	365	469	1.85e-18	82.8
TRINITY_DN229582_c0_g1	1218281_0:0002f4	1218281_0:0002f4	65.217	69	24	0	3	209	753	821	1.77e-19	82.8
TRINITY_DN229547_c0_g1	29058_0:0020f4	29058_0:0020f4	88	25	3	0	322	248	44	68	8.22e-08	50.1
TRINITY_DN244192_c0_g1	29058_0:000f27	29058_0:000f27	70.13	77	23	0	43	273	7	83	3.41e-32	117
TRINITY_DN244104_c0_g1	66420_0:001c5d	66420_0:001c5d	56	50	22	0	205	354	328	377	6.17e-11	59.7
TRINITY_DN213503_c0_g1	286306_0:003af3	286306_0:003af3	34.576	295	187	4	1157	2032	2119	2410	1.77e-44	181
TRINITY_DN213511_c0_g1	7070_0:000f51	7070_0:000f51	26.719	771	471	20	224	2497	4	693	2.18e-57	223
TRINITY_DN213535_c1_g1	7004_0:000e43	7004_0:000e43	24.064	187	137	4	60	614	325	508	4.13e-09	57.8
TRINITY_DN213504_c0_g1	79782_0:002a43	79782_0:002a43	29.769	477	251	17	873	2072	481	950	1.37e-33	142
TRINITY_DN213565_c0_g1	39758_0:003499	39758_0:003499	34.118	85	52	1	477	223	33	113	8.57e-08	50.8
TRINITY_DN213566_c0_g1	54969_0:003843	54969_0:003843	27.852	298	173	10	2856	2014	34	306	3.47e-13	78.2
TRINITY_DN213583_c0_g1	6973_0:003bc0	6973_0:003bc0	32.137	585	338	10	984	2606	39	608	1.53e-66	240
TRINITY_DN213552_c0_g1	29058_0:00168b	29058_0:00168b	98.016	756	12	2	628	2889	10	764	0	1481
TRINITY_DN213520_c0_g1	568069_0:001825	568069_0:001825	44.648	327	181	0	476	1456	46	372	1.54e-91	301
TRINITY_DN213549_c2_g1	315563_0:000051	315563_0:000051	41.584	101	56	1	333	635	590	687	9.95e-16	79.7
TRINITY_DN213522_c0_g1	217634_0:001b7c	217634_0:001b7c	33.51	567	332	18	288	1940	29	566	5.7e-83	279
TRINITY_DN213575_c0_g1	66420_0:000ade	66420_0:000ade	34.874	238	135	11	863	186	52	281	1.63e-22	100
TRINITY_DN213519_c0_g1	315563_0:00052e	315563_0:00052e	25.143	175	122	3	717	202	1476	1644	1.06e-13	75.9
TRINITY_DN213518_c0_g1	77166_0:00157e	77166_0:00157e	20.872	321	232	6	2187	3137	834	1136	1.14e-13	77.8
TRINITY_DN221049_c0_g1	29058_0:000876	29058_0:000876	50.794	63	31	0	18	206	84	146	2.99e-16	79
TRINITY_DN221039_c0_g1	680683_0:000905	680683_0:000905	42.202	109	53	2	106	402	591	699	1.36e-21	95.1
TRINITY_DN205950_c0_g1	7029_0:0066a2	7029_0:0066a2	57.979	188	66	2	32	595	395	569	1.48e-64	216
TRINITY_DN217297_c0_g1	51655_0:0017a5	51655_0:0017a5	52.381	84	40	0	5	256	382	465	1.78e-22	100
TRINITY_DN217300_c0_g1	378494_0:0066cf	378494_0:0066cf	48.077	104	54	0	11	322	124	227	4.91e-26	102
TRINITY_DN217293_c0_g1	13037_0:000561	13037_0:000561	47.191	89	41	2	251	3	47	135	2.36e-18	75.1
TRINITY_DN217288_c0_g1	51655_0:00424b	51655_0:00424b	65.179	112	39	0	336	1	2	113	4.81e-37	131
TRINITY_DN217291_c0_g1	113334_0:002c8f	113334_0:002c8f	45.082	122	65	2	363	1	33	153	3.7e-31	117
TRINITY_DN217245_c0_g1	197043_0:000416	197043_0:000416	48.718	78	33	3	223	5	122	197	1.43e-13	65.5
TRINITY_DN217244_c0_g1	34740_0:00164d	34740_0:00164d	26.389	216	128	6	664	1305	87	273	5.72e-15	78.6
TRINITY_DN217278_c0_g1	246812_0:001817	246812_0:001817	33.061	245	155	6	512	1231	6	246	2.2e-30	120
TRINITY_DN217247_c0_g1	104452_0:00043e	104452_0:00043e	54.839	31	14	0	93	1	390	420	9.26e-06	46.2
TRINITY_DN217270_c0_g1	378494_0:0057b8	378494_0:0057b8	45.455	110	60	0	2	331	188	297	1.26e-07	50.4
TRINITY_DN228839_c0_g1	7200_0:0022ed	7200_0:0022ed	29.091	110	64	4	312	10	360	464	1.47e-07	49.7
TRINITY_DN228894_c0_g1	6973_0:0008ce	6973_0:0008ce	39.683	63	36	1	211	399	1430	1490	2.96e-08	53.1
TRINITY_DN228802_c0_g1	13249_0:00092f	13249_0:00092f	67.949	78	23	2	544	314	93	169	1.26e-26	103
TRINITY_DN228882_c0_g1	7130_0:00397d	7130_0:00397d	57.534	73	31	0	220	2	145	217	2.04e-29	101
TRINITY_DN209674_c0_g1	51655_0:000ab7	51655_0:000ab7	86.957	23	3	0	71	3	181	203	4.57e-07	48.1
TRINITY_DN242247_c0_g1	34740_0:001e22	34740_0:001e22	50	78	39	0	235	2	17	94	1.19e-16	74.3
TRINITY_DN242284_c0_g1	69319_0:0008e9	69319_0:0008e9	54.167	72	32	1	219	4	1801	1871	6.65e-20	83.2
TRINITY_DN242276_c0_g1	108931_0:0009f6	108931_0:0009f6	62.069	29	11	0	223	309	555	583	4.99e-07	47.8
TRINITY_DN230764_c0_g1	7004_0:004a8b	7004_0:004a8b	64.615	65	23	0	113	307	589	653	3.08e-25	99.8
TRINITY_DN230750_c0_g1	13249_0:002c7d	13249_0:002c7d	41.538	65	37	1	198	7	403	467	7.65e-12	60.8
TRINITY_DN235226_c0_g1	7213_0:00309d	7213_0:00309d	53.659	82	36	2	436	194	897	977	1.19e-19	85.9
TRINITY_DN235212_c0_g1	51655_0:0004df	51655_0:0004df	100	20	0	0	62	3	47	66	3.88e-07	46.2
TRINITY_DN217921_c0_g1	42026_0:000213	42026_0:000213	34.783	92	53	1	256	2	657	748	1.06e-18	80.1
TRINITY_DN217916_c0_g1	39758_0:002059	39758_0:002059	86.275	153	21	0	170	628	787	939	1.49e-87	285
TRINITY_DN217930_c0_g1	121225_0:001930	121225_0:001930	40.323	124	72	1	55	426	579	700	2.31e-19	85.5
TRINITY_DN217966_c0_g1	56086_0:002bbe	56086_0:002bbe	69.512	82	21	2	249	4	83	160	3.57e-28	105
TRINITY_DN217939_c0_g1	133901_0:00278a	133901_0:00278a	63.964	111	40	0	334	2	27	137	1.78e-41	144
TRINITY_DN217986_c0_g1	56086_0:00099b	56086_0:00099b	46.154	78	38	2	67	291	43	119	5.5e-13	64.3
TRINITY_DN227718_c0_g1	7029_0:0066a2	7029_0:0066a2	52.5	120	57	0	137	496	496	615	2.51e-35	140
TRINITY_DN227776_c0_g1	7395_0:003ad6	7395_0:003ad6	33.628	113	71	2	5	343	1914	2022	1.17e-11	65.5
TRINITY_DN227706_c0_g1	69820_0:0024da	69820_0:0024da	81.481	27	3	1	415	341	41	67	1.24e-06	47.8
TRINITY_DN221173_c0_g1	7395_0:003a24	7395_0:003a24	35.616	73	42	2	293	90	3535	3607	8.07e-10	55.5
TRINITY_DN221147_c0_g1	378494_0:003d88	378494_0:003d88	26.49	151	110	1	284	736	1185	1334	2.45e-11	67.4
TRINITY_DN221184_c0_g1	108931_0:0046d1	108931_0:0046d1	50.588	85	42	0	261	7	37	121	9.49e-23	89
TRINITY_DN221111_c0_g1	67767_0:001188	67767_0:001188	33.18	217	135	3	2	649	648	855	1.28e-21	98.2
TRINITY_DN211619_c0_g1	45779_0:002660	45779_0:002660	72.222	36	9	1	295	402	496	530	2.82e-09	55.5
TRINITY_DN211613_c0_g1	29058_0:000c05	29058_0:000c05	88.462	26	3	0	80	3	87	112	1.51e-07	48.9
TRINITY_DN211647_c0_g1	7004_0:000e43	7004_0:000e43	50	64	31	1	22	213	217	279	1e-13	66.2
TRINITY_DN241978_c0_g1	2015173_0:00006c	2015173_0:00006c	37.838	74	39	1	1	201	43	116	6.69e-10	54.3
TRINITY_DN241979_c0_g1	54969_0:003843	54969_0:003843	37.288	59	35	2	183	7	137	193	4.78e-06	43.9
TRINITY_DN226147_c0_g1	34740_0:003b90	34740_0:003b90	41.667	60	34	1	103	279	699	758	4.2e-06	45.1
TRINITY_DN226135_c0_g1	123851_0:00449f	123851_0:00449f	33.333	99	60	2	5	286	59	156	1.73e-07	47.8
TRINITY_DN226128_c0_g1	132113_0:00223f	132113_0:00223f	38.235	102	58	2	312	19	6	106	1.38e-14	68.6
TRINITY_DN226141_c0_g1	52612_0:003eb3	52612_0:003eb3	58.209	268	87	3	3	731	80	347	2.63e-105	314
TRINITY_DN226190_c0_g1	34740_0:0039ef	34740_0:0039ef	73.81	42	11	0	491	366	1696	1737	9.49e-14	69.7
TRINITY_DN226133_c0_g1	7029_0:000a42	7029_0:000a42	35.065	77	50	0	273	43	907	983	1.98e-08	51.2
TRINITY_DN241084_c0_g1	93721_0:005dc8	93721_0:005dc8	39.13	69	39	1	5	211	1206	1271	6.06e-10	55.5
TRINITY_DN241534_c0_g1	315563_0:00023a	315563_0:00023a	40.476	84	50	0	36	287	259	342	9.7e-15	69.3
TRINITY_DN241598_c0_g1	76194_0:000373	76194_0:000373	88.462	26	3	0	345	422	313	338	2.23e-07	50.1
TRINITY_DN241590_c0_g1	13037_0:0006fe	13037_0:0006fe	69.231	39	12	0	6	122	211	249	1.47e-08	54.3
TRINITY_DN241583_c0_g1	132113_0:001e52	132113_0:001e52	51.948	77	37	0	38	268	682	758	6.05e-17	75.5
TRINITY_DN225012_c0_g1	7029_0:007968	7029_0:007968	68.824	170	52	1	2	508	80	249	1.86e-66	204
TRINITY_DN225070_c0_g1	132113_0:00108c	132113_0:00108c	57.317	82	35	0	247	2	1	82	7.92e-27	103
TRINITY_DN225090_c0_g1	7029_0:001032	7029_0:001032	39.72	214	124	2	69	710	208	416	5.24e-43	161
TRINITY_DN215030_c0_g1	319348_0:0018f8	319348_0:0018f8	37.342	158	81	5	45	470	12	167	7.17e-28	106
TRINITY_DN215021_c0_g1	29058_0:00002f	29058_0:00002f	89.521	668	40	2	425	2392	1	650	0	1195
TRINITY_DN215023_c0_g1	1629725_0:001799	1629725_0:001799	72.727	33	9	0	404	306	91	123	3.81e-11	60.8
TRINITY_DN215089_c0_g1	34740_0:002ced	34740_0:002ced	30.556	216	137	3	3249	2602	99	301	1.07e-27	123
TRINITY_DN215048_c1_g1	69820_0:000198	69820_0:000198	52.336	214	101	1	548	1186	1	214	1.19e-70	225
TRINITY_DN215088_c0_g1	7397_0:0043f4	7397_0:0043f4	31.325	83	54	2	322	74	855	934	2.32e-07	49.3
TRINITY_DN215097_c0_g1	1049336_0:001681	1049336_0:001681	67.593	216	68	1	1	642	676	891	1.07e-97	310
TRINITY_DN210279_c0_g1	286306_0:0019dd	286306_0:0019dd	68.966	29	9	0	1	87	169	197	1.35e-07	49.7
TRINITY_DN210242_c0_g1	52612_0:0048b5	52612_0:0048b5	43.284	67	38	0	204	4	139	205	6.42e-14	65.5
TRINITY_DN60239_c0_g1	28612_0:0055ea	28612_0:0055ea	55.263	76	34	0	40	267	1	76	5.21e-24	95.5
TRINITY_DN60216_c0_g1	286306_0:003af3	286306_0:003af3	38.411	151	90	2	10	462	2164	2311	1.34e-29	114
TRINITY_DN44998_c0_g1	AYW00828.1	AYW00828.1	23.153	406	218	17	74	1180	5	353	2.49e-13	77.4
TRINITY_DN44944_c0_g2	121845_0:004075	121845_0:004075	39.394	66	40	0	941	744	40	105	1.39e-07	56.6
TRINITY_DN44966_c0_g1	166361_0:00254b	166361_0:00254b	32.99	194	117	5	544	1113	415	599	3.26e-15	79
TRINITY_DN44996_c0_g1	13037_0:0010cb	13037_0:0010cb	70.37	27	8	0	3	83	25	51	2.58e-07	49.7
TRINITY_DN44993_c0_g1	1049336_0:0046a8	1049336_0:0046a8	53.03	66	30	1	654	848	20	85	1.02e-12	70.1
TRINITY_DN44929_c0_g1	7070_0:000c26	7070_0:000c26	31.765	170	99	5	1609	1118	244	402	1.36e-06	54.3
TRINITY_DN44982_c0_g1	315563_0:00024d	315563_0:00024d	28.916	166	103	4	3205	3702	32	182	2.53e-10	68.2
TRINITY_DN44940_c0_g1	113334_0:000463	113334_0:000463	96	25	1	0	77	3	149	173	2.14e-07	52.4
TRINITY_DN44957_c0_g1	7029_0:002a48	7029_0:002a48	32.292	192	123	6	708	1274	179	366	7.5e-17	85.1
TRINITY_DN44957_c2_g1	7029_0:002a48	7029_0:002a48	27.059	340	184	10	1207	2160	97	394	1.4e-28	121
TRINITY_DN44995_c2_g1	315563_0:000051	315563_0:000051	40.196	102	58	1	1174	1479	588	686	4.09e-18	90.5
TRINITY_DN45000_c0_g1	568069_0:004612	568069_0:004612	28.926	121	85	1	1954	1592	278	397	6.12e-11	68.9
TRINITY_DN44911_c0_g1	7004_0:000e10	7004_0:000e10	30.147	136	88	3	1204	1611	1	129	1.02e-11	70.5
TRINITY_DN44905_c0_g1	39758_0:0034ae	39758_0:0034ae	36.294	394	192	9	1579	2739	504	845	8.98e-62	231
TRINITY_DN44908_c0_g1	108931_0:0004aa	108931_0:0004aa	37.5	312	186	3	3030	2107	35	341	3.76e-61	229
TRINITY_DN44908_c0_g2	108931_0:0004aa	108931_0:0004aa	38.344	326	188	4	2376	1411	35	351	1.63e-60	225
TRINITY_DN44988_c1_g1	67767_0:001188	67767_0:001188	31.102	463	270	12	530	1891	34	456	1.4e-48	192
TRINITY_DN44984_c0_g1	69820_0:0002f2	69820_0:0002f2	93	100	7	0	673	972	861	960	4.77e-68	169
TRINITY_DN44959_c0_g1	40932_0:001095	40932_0:001095	21.667	240	168	6	4653	5372	955	1174	1.59e-11	72
TRINITY_DN44985_c0_g2	139723_0:001dbb	139723_0:001dbb	33.333	447	292	4	2283	961	9	455	1.44e-76	261
TRINITY_DN67451_c0_g1	7130_0:00095d	7130_0:00095d	29.545	132	65	3	38	361	34	161	6.91e-11	58.9
TRINITY_DN67453_c0_g1	6973_0:004968	6973_0:004968	31.818	88	60	0	11	274	1566	1653	4.49e-06	44.7
TRINITY_DN20550_c0_g1	104452_0:0001bc	104452_0:0001bc	43.333	60	31	1	593	763	88	147	1e-07	54.7
TRINITY_DN20569_c0_g1	52612_0:001867	52612_0:001867	55.172	58	25	1	3	173	521	578	3.22e-12	63.5
TRINITY_DN20527_c0_g1	52612_0:002234	52612_0:002234	36.585	82	45	4	958	716	3	78	1.48e-07	54.3
TRINITY_DN20538_c0_g1	67767_0:001188	67767_0:001188	34.454	357	223	8	4409	5464	484	834	1.99e-48	192
TRINITY_DN20578_c0_g1	29058_0:0011d4	29058_0:0011d4	100	28	0	0	488	405	1007	1034	7.14e-11	61.2
TRINITY_DN20536_c0_g1	29058_0:000168	29058_0:000168	52.239	737	317	16	2303	114	1125	1833	0	675
TRINITY_DN20504_c0_g1	378494_0:00492e	378494_0:00492e	33.333	120	77	3	1458	1099	179	295	1.86e-13	74.7
TRINITY_DN20565_c0_g1	7004_0:000ac4	7004_0:000ac4	33.422	374	227	9	1811	714	696	1055	4.6e-49	187
TRINITY_DN20592_c0_g1	29058_0:002f3a	29058_0:002f3a	78.125	64	14	0	194	3	3	66	1.4e-25	104
TRINITY_DN20592_c0_g2	29058_0:002f3a	29058_0:002f3a	77.143	70	16	0	211	2	3	72	5.45e-31	115
TRINITY_DN38049_c0_g1	7165_0:0010fc	7165_0:0010fc	50	76	38	0	628	401	502	577	1.43e-14	73.2
TRINITY_DN38049_c1_g1	7165_0:0010fc	7165_0:0010fc	48.052	77	40	0	4	234	509	585	6.28e-16	72
TRINITY_DN38078_c0_g1	104452_0:003a20	104452_0:003a20	100	27	0	0	339	259	288	314	4.94e-14	68.2
TRINITY_DN38006_c0_g1	29058_0:002c8a	29058_0:002c8a	65.517	29	10	0	3	89	21	49	6.01e-07	51.2
TRINITY_DN38088_c0_g1	69820_0:00249c	69820_0:00249c	76.316	38	9	0	2619	2506	133	170	6.61e-09	61.2
TRINITY_DN38083_c1_g1	7029_0:006dee	7029_0:006dee	24.457	184	116	5	681	133	107	268	1.28e-13	73.6
TRINITY_DN38066_c0_g1	69820_0:002440	69820_0:002440	39.423	104	14	1	312	1	235	289	2.03e-12	62.8
TRINITY_DN38064_c0_g1	69820_0:001b4d	69820_0:001b4d	72.277	505	138	1	55	1563	508	1012	0	776
TRINITY_DN38005_c0_g1	6973_0:005c73	6973_0:005c73	44.898	147	48	4	435	1	1290	1405	2.24e-24	99.4
TRINITY_DN38084_c0_g1	286306_0:002552	286306_0:002552	57.592	191	66	3	8145	7618	412	602	2.17e-54	206
TRINITY_DN72058_c0_g1	64793_0:002683	64793_0:002683	33.981	103	60	2	304	5	173	270	2.85e-11	60.1
TRINITY_DN71963_c0_g1	7029_0:0082c2	7029_0:0082c2	31.343	67	46	0	47	247	23	89	1.22e-06	43.9
TRINITY_DN71922_c0_g1	29058_0:0007ef	29058_0:0007ef	82.143	28	5	0	207	290	262	289	4.47e-09	53.1
TRINITY_DN49936_c0_g1	7539_0:002dd2	7539_0:002dd2	38.75	80	49	0	263	24	395	474	7.37e-09	52.4
TRINITY_DN49972_c0_g2	136037_0:0027ea	136037_0:0027ea	39.362	94	55	2	1	279	2275	2367	3.17e-09	61.2
TRINITY_DN49977_c0_g1	39758_0:00443c	39758_0:00443c	23.754	341	232	10	924	1871	1546	1883	1.45e-15	83.2
TRINITY_DN49968_c0_g2	88501_0:002987	88501_0:002987	81.609	87	16	0	1260	1000	217	303	1.12e-45	173
TRINITY_DN49997_c0_g1	69004_0:000bea	69004_0:000bea	31.383	188	97	9	37	549	73	245	6.45e-11	68.2
TRINITY_DN49997_c1_g1	307491_0:003e70	307491_0:003e70	26.047	215	148	4	2094	1459	5	211	8.8e-16	81.6
TRINITY_DN49999_c0_g1	136037_0:0027ea	136037_0:0027ea	33.206	262	171	3	1449	667	2109	2367	2.71e-30	135
TRINITY_DN49920_c0_g1	34740_0:0011f8	34740_0:0011f8	75.556	90	22	0	1	270	1317	1406	1.46e-44	154
TRINITY_DN49952_c0_g1	83485_0:0005b9	83485_0:0005b9	32.639	144	89	3	547	972	1198	1335	3.69e-15	83.2
TRINITY_DN49980_c0_g2	411798_0:000a15	411798_0:000a15	46.377	69	36	1	1718	1515	44	112	2.49e-10	65.9
TRINITY_DN49995_c0_g1	69820_0:00269b	69820_0:00269b	85.305	803	118	0	4145	1737	1	803	0	1476
TRINITY_DN49918_c0_g1	45779_0:001266	45779_0:001266	39.024	205	119	3	617	3	1501	1699	5.06e-26	110
TRINITY_DN49983_c0_g1	56086_0:002a28	56086_0:002a28	39.623	106	64	0	976	1293	1234	1339	2.22e-08	59.7
TRINITY_DN49974_c1_g1	29031_0:001d85	29031_0:001d85	26.596	188	101	7	2672	3190	294	459	9.99e-07	55.1
TRINITY_DN49943_c0_g1	39758_0:002059	39758_0:002059	23.607	305	201	7	13151	12306	152	447	7.17e-17	90.9
TRINITY_DN49992_c0_g1	104452_0:0001bc	104452_0:0001bc	35.556	90	52	3	953	1207	68	156	1.8e-06	53.5
TRINITY_DN49965_c0_g1	7394_0:00294c	7394_0:00294c	28.313	166	105	7	1078	1557	67	224	4.54e-11	71.2
TRINITY_DN49941_c0_g1	319348_0:00041d	319348_0:00041d	24.62	329	203	12	7082	6147	33	333	1.53e-14	81.3
TRINITY_DN49991_c2_g1	7004_0:001e17	7004_0:001e17	30.451	266	181	2	1141	1926	32	297	3.66e-23	105
TRINITY_DN49994_c1_g1	6973_0:0003ca	6973_0:0003ca	32.927	164	86	4	1052	561	1715	1854	1.34e-13	77.8
TRINITY_DN49946_c0_g1	6973_0:0062e7	6973_0:0062e7	30.841	107	67	3	1695	1375	218	317	1.27e-08	61.2
TRINITY_DN49953_c0_g1	7029_0:007e2e	7029_0:007e2e	32.258	124	74	3	877	533	240	362	1.3e-13	73.9
TRINITY_DN49944_c0_g2	133901_0:0000f0	133901_0:0000f0	60.702	285	111	1	894	40	76	359	6.75e-83	268
TRINITY_DN49944_c1_g1	378494_0:004f41	378494_0:004f41	30.612	98	57	2	350	66	31	120	9.26e-07	49.3
TRINITY_DN49954_c0_g1	7167_0:0025d0	7167_0:0025d0	74.359	39	10	0	119	3	4	42	8.49e-14	67
TRINITY_DN75677_c0_g1	7395_0:003a24	7395_0:003a24	35.294	85	51	3	5	253	2235	2317	2.46e-07	47.8
TRINITY_DN75617_c0_g1	69319_0:00088f	69319_0:00088f	47.059	68	34	1	1	204	2287	2352	5.68e-14	66.2
TRINITY_DN75605_c0_g1	69820_0:003b42	69820_0:003b42	34.146	82	50	2	245	12	14	95	4.84e-07	47
TRINITY_DN58242_c0_g1	6973_0:001d09	6973_0:001d09	87.293	181	23	0	544	2	193	373	3.45e-102	305
TRINITY_DN58288_c0_g1	156304_0:001d18	156304_0:001d18	31.111	135	91	2	242	643	9	142	2.18e-12	67
TRINITY_DN58289_c0_g1	378494_0:00492e	378494_0:00492e	33.333	57	38	0	45	215	121	177	3.11e-07	47.8
TRINITY_DN58244_c0_g1	7493_0:00263a	7493_0:00263a	37.079	89	47	1	312	73	333	421	2.98e-10	57.4
TRINITY_DN70213_c0_g1	69319_0:0016da	69319_0:0016da	38	100	59	2	11	304	195	293	2.49e-18	79.3
TRINITY_DN70275_c0_g1	224129_0:000632	224129_0:000632	54.023	87	39	1	265	8	743	829	1.02e-24	97.4
TRINITY_DN70260_c0_g1	7029_0:0066a3	7029_0:0066a3	52.778	72	32	1	220	5	495	564	1.56e-17	76.3
TRINITY_DN70253_c0_g1	315563_0:002c69	315563_0:002c69	67.857	28	9	0	415	332	806	833	1.69e-06	47.8
TRINITY_DN35027_c0_g1	7130_0:0021a6	7130_0:0021a6	100	22	0	0	2	67	448	469	2.51e-06	47
TRINITY_DN35058_c0_g1	7395_0:003a68	7395_0:003a68	50	156	76	2	498	34	811	965	2.89e-42	151
TRINITY_DN35078_c0_g1	7091_0:001c3e	7091_0:001c3e	88.889	27	3	0	3	83	173	199	1.97e-07	53.1
TRINITY_DN35091_c0_g1	51655_0:000773	51655_0:000773	32.231	121	81	1	391	29	267	386	9.67e-14	68.2
TRINITY_DN35088_c1_g1	113334_0:003679	113334_0:003679	65.909	44	15	0	1612	1743	105	148	1.22e-06	51.2
TRINITY_DN35007_c0_g1	39758_0:001360	39758_0:001360	34.132	167	84	5	6	503	131	272	3.61e-17	79.7
TRINITY_DN35028_c0_g1	7160_0:00234e	7160_0:00234e	28.369	141	69	4	481	74	70	183	4.47e-08	56.6
TRINITY_DN35054_c0_g2	34740_0:0039ef	34740_0:0039ef	47.26	146	77	0	180	617	1592	1737	1.73e-31	129
TRINITY_DN35023_c0_g2	29058_0:002344	29058_0:002344	92.889	225	16	0	1415	741	1	225	5.71e-156	445
TRINITY_DN94071_c0_g1	121225_0:0024e4	121225_0:0024e4	39.623	53	32	0	159	317	267	319	1.29e-06	45.4
TRINITY_DN94076_c0_g1	113334_0:00021c	113334_0:00021c	67.742	31	10	0	1	93	969	999	4.76e-10	58.9
TRINITY_DN90029_c0_g1	39758_0:004c96	39758_0:004c96	42.105	57	32	1	208	38	598	653	5.67e-07	46.2
TRINITY_DN90018_c0_g1	7029_0:0042b8	7029_0:0042b8	29.386	228	146	5	37	693	787	1008	3.51e-22	96.3
TRINITY_DN90083_c0_g1	1218281_0:00043e	1218281_0:00043e	45.205	73	39	1	358	143	204	276	6.46e-13	72.4
TRINITY_DN90042_c0_g1	7222_0:002246	7222_0:002246	41.935	62	35	1	351	169	495	556	4.8e-09	54.7
TRINITY_DN90032_c0_g1	133901_0:0018b5	133901_0:0018b5	35.135	74	48	0	145	366	2093	2166	3.12e-08	52
TRINITY_DN27788_c0_g1	67767_0:001188	67767_0:001188	38.017	363	219	5	766	1845	480	839	3.75e-38	157
TRINITY_DN27726_c0_g1	123851_0:00355e	123851_0:00355e	37.097	124	77	1	193	564	10	132	4.69e-15	70.1
TRINITY_DN27792_c0_g1	7029_0:008047	7029_0:008047	38.889	72	32	1	227	12	177	236	3.83e-09	53.9
TRINITY_DN27758_c0_g1	28612_0:0039fb	28612_0:0039fb	47.887	71	35	2	214	2	140	208	2.7e-13	66.2
TRINITY_DN27790_c0_g1	7029_0:008065	7029_0:008065	50	76	37	1	230	3	49	123	5.3e-18	77.8
TRINITY_DN27728_c0_g1	1049336_0:00163a	1049336_0:00163a	46.25	160	85	1	478	2	36	195	2.99e-40	145
TRINITY_DN74922_c0_g1	29058_0:000941	29058_0:000941	88.889	27	3	0	390	470	1267	1293	8.52e-07	49.3
TRINITY_DN74935_c0_g1	64459_0:001770	64459_0:001770	100	21	0	0	65	3	526	546	4.45e-07	48.9
TRINITY_DN74960_c0_g1	45779_0:00177a	45779_0:00177a	87.5	24	3	0	73	2	14	37	9.6e-07	47
TRINITY_DN73935_c0_g1	133901_0:000269	133901_0:000269	75.177	141	35	0	1	423	1268	1408	5.38e-69	226
TRINITY_DN73983_c0_g1	7130_0:00397d	7130_0:00397d	47.917	96	50	0	290	3	71	166	6.78e-19	79.7
TRINITY_DN11740_c0_g1	7395_0:003ad0	7395_0:003ad0	31.579	247	156	6	30	755	32	270	2.56e-34	132
TRINITY_DN11738_c0_g1	51655_0:000773	51655_0:000773	38.596	57	35	0	4	174	237	293	2.75e-08	49.7
TRINITY_DN11724_c0_g1	29058_0:002f3a	29058_0:002f3a	73.034	89	24	0	56	322	3	91	1.76e-40	141
TRINITY_DN11762_c0_g1	7029_0:001032	7029_0:001032	50	32	16	0	310	215	27	58	7.69e-06	39.3
TRINITY_DN11735_c0_g1	1049336_0:0021ad	1049336_0:0021ad	43.82	89	32	2	376	110	1266	1336	2.77e-12	64.3
TRINITY_DN11775_c0_g1	29058_0:002e9c	29058_0:002e9c	96.296	27	1	0	2	82	10	36	1.63e-11	62
TRINITY_DN74679_c0_g1	35570_0:003143	35570_0:003143	63.158	57	21	0	2	172	882	938	3.46e-20	84
TRINITY_DN14717_c0_g1	69820_0:002a7b	69820_0:002a7b	82.759	29	5	0	89	3	80	108	6.13e-10	57
TRINITY_DN14779_c0_g1	69820_0:0030f0	69820_0:0030f0	68.226	513	161	1	837	2369	1	513	0	730
TRINITY_DN14795_c0_g1	69820_0:003220	69820_0:003220	98.947	95	1	0	623	907	1	95	2.27e-44	160
TRINITY_DN8914_c0_g1	568069_0:00456a	568069_0:00456a	37.255	51	32	0	163	11	367	417	4.96e-10	55.1
TRINITY_DN8985_c0_g1	6973_0:0013e8	6973_0:0013e8	48.649	74	38	0	490	711	238	311	1.78e-16	80.1
TRINITY_DN8997_c0_g1	29058_0:0008cd	29058_0:0008cd	69.565	23	7	0	72	4	62	84	8.28e-07	36.6
TRINITY_DN8943_c0_g1	69820_0:00206b	69820_0:00206b	96.154	26	1	0	327	250	421	446	2.56e-13	65.9
TRINITY_DN8931_c0_g1	7130_0:000ab9	7130_0:000ab9	80	30	6	0	2	91	214	243	4.77e-10	56.2
TRINITY_DN45522_c0_g1	156304_0:002394	156304_0:002394	39.241	158	94	1	136	603	61	218	2.76e-28	121
TRINITY_DN45548_c0_g1	7460_0:0020be	7460_0:0020be	84.375	352	52	2	13	1062	1	351	0	545
TRINITY_DN45510_c0_g1	411798_0:000a15	411798_0:000a15	46.377	69	36	1	1052	849	44	112	4.85e-10	65.9
TRINITY_DN45555_c0_g1	7375_0:0029f2	7375_0:0029f2	33.918	513	315	16	382	1887	32	531	2.31e-61	222
TRINITY_DN45504_c0_g1	315563_0:00052e	315563_0:00052e	26.554	177	126	2	13	543	1488	1660	1.57e-14	79.3
TRINITY_DN45566_c0_g1	13164_0:001c5a	13164_0:001c5a	28.445	1916	1119	81	1679	6943	211	2035	3.2e-122	438
TRINITY_DN45563_c0_g1	29058_0:002be0	29058_0:002be0	81.604	212	37	2	1576	944	44	254	0	358
TRINITY_DN45524_c0_g1	7004_0:0018cf	7004_0:0018cf	42.614	176	97	1	1428	1955	5	176	5.16e-27	120
TRINITY_DN45590_c0_g1	7460_0:001166	7460_0:001166	50	52	26	0	283	128	387	438	2.66e-10	58.2
TRINITY_DN45518_c0_g1	7038_0:0014c3	7038_0:0014c3	37.522	573	301	16	287	1942	23	559	5.08e-113	360
TRINITY_DN45584_c0_g1	315563_0:00023a	315563_0:00023a	46.491	114	55	1	337	660	514	627	2.85e-17	81.6
TRINITY_DN45538_c0_g1	7029_0:001e7f	7029_0:001e7f	27.61	431	287	9	1991	720	610	1022	2.2e-45	181
TRINITY_DN45550_c0_g1	219809_0:001748	219809_0:001748	28.744	414	225	15	1248	2402	72	444	7.69e-18	92
TRINITY_DN45585_c2_g1	286306_0:001f2b	286306_0:001f2b	37.901	343	125	7	1320	337	814	1083	5.49e-53	206
TRINITY_DN45582_c0_g1	29058_0:000593	29058_0:000593	93.333	30	2	0	1638	1727	150	179	3.46e-09	61.2
TRINITY_DN45578_c0_g1	315563_0:00023a	315563_0:00023a	43.856	472	230	5	282	1664	516	963	2.55e-87	306
TRINITY_DN45536_c0_g1	1629725_0:0017df	1629725_0:0017df	35.178	253	138	10	1153	437	146	386	5.48e-33	132
TRINITY_DN19521_c0_g1	7091_0:001d82	7091_0:001d82	84.615	26	4	0	1546	1469	45	70	5.5e-06	51.2
TRINITY_DN19540_c0_g1	51655_0:00344d	51655_0:00344d	100	28	0	0	85	2	400	427	1.13e-11	62.4
TRINITY_DN19574_c0_g1	7004_0:000e43	7004_0:000e43	23.81	105	80	0	397	83	325	429	1.88e-06	48.5
TRINITY_DN19545_c0_g1	69820_0:003db8	69820_0:003db8	32.673	101	58	5	328	47	74	171	2.52e-07	48.5
TRINITY_DN67980_c0_g1	88501_0:002ef1	88501_0:002ef1	38.571	70	38	2	28	231	175	241	2.48e-10	56.6
TRINITY_DN67931_c0_g1	411798_0:000a15	411798_0:000a15	53.731	67	31	0	202	2	44	110	5.91e-17	75.1
TRINITY_DN67966_c0_g1	7395_0:000c32	7395_0:000c32	41.593	113	66	0	341	3	4	116	8.95e-24	95.1
TRINITY_DN82911_c0_g1	29058_0:002323	29058_0:002323	77.143	35	8	0	387	283	1033	1067	4.05e-11	60.5
TRINITY_DN5451_c0_g1	6973_0:001274	6973_0:001274	48.571	140	68	2	66	482	15	151	1.04e-35	124
TRINITY_DN11696_c0_g1	178035_0:0000ba	178035_0:0000ba	31.884	69	47	0	4	210	171	239	4.98e-08	50.1
TRINITY_DN10140_c0_g1	51655_0:0005c2	51655_0:0005c2	100	24	0	0	1	72	632	655	3.01e-08	54.3
TRINITY_DN10145_c0_g1	319348_0:000054	319348_0:000054	29.032	372	251	4	2241	1132	1458	1818	4.08e-39	161
TRINITY_DN98054_c0_g1	6973_0:001c1a	6973_0:001c1a	46.575	73	39	0	5	223	531	603	7.29e-09	51.6
TRINITY_DN98002_c0_g1	7029_0:00781d	7029_0:00781d	53.333	90	42	0	291	22	691	780	4.56e-26	101
TRINITY_DN15113_c0_g1	7165_0:0003b6	7165_0:0003b6	50	66	33	0	277	80	598	663	1.22e-21	89
TRINITY_DN15135_c0_g1	222816_0:0009b8	222816_0:0009b8	47.17	53	28	0	286	128	795	847	2.14e-09	54.3
TRINITY_DN15170_c0_g1	29058_0:001cc5	29058_0:001cc5	82.143	28	5	0	86	3	211	238	1.08e-07	51.6
TRINITY_DN15144_c0_g1	29058_0:002d6b	29058_0:002d6b	79.31	29	6	0	92	6	167	195	4.09e-08	52
TRINITY_DN46974_c0_g1	7091_0:001a47	7091_0:001a47	96.667	30	1	0	91	2	197	226	3.39e-10	63.9
TRINITY_DN46942_c0_g1	7029_0:002a48	7029_0:002a48	28.07	228	155	4	2753	2082	148	370	7.8e-22	101
TRINITY_DN46961_c0_g1	13037_0:00274f	13037_0:00274f	47.826	69	33	1	1305	1108	437	505	1.79e-10	65.5
TRINITY_DN46950_c0_g1	62324_0:003099	62324_0:003099	30.686	277	132	7	2374	3054	704	970	1.4e-16	87.4
TRINITY_DN46932_c0_g1	6973_0:00311b	6973_0:00311b	25.641	234	146	7	4695	4009	439	649	7.52e-15	82
TRINITY_DN46983_c0_g1	286306_0:000241	286306_0:000241	38.776	98	53	2	1798	2091	623	713	3.55e-10	67.4
TRINITY_DN46939_c0_g1	197043_0:006eba	197043_0:006eba	50.718	209	97	3	611	3	200	408	2.42e-63	214
TRINITY_DN46989_c0_g1	54969_0:003835	54969_0:003835	29.817	218	128	10	1373	1990	541	745	1.09e-14	79.7
TRINITY_DN46944_c0_g1	88501_0:002ef1	88501_0:002ef1	28.736	261	172	5	1084	308	21	269	5.43e-30	130
TRINITY_DN46906_c2_g1	7029_0:002e50	7029_0:002e50	50.649	77	36	1	1695	1925	157	231	5.66e-15	78.6
TRINITY_DN46907_c0_g1	62324_0:002ce3	62324_0:002ce3	45.07	71	34	1	758	561	710	780	3.96e-11	64.7
TRINITY_DN46991_c0_g1	217634_0:00223c	217634_0:00223c	38.235	68	42	0	212	9	81	148	4.73e-12	61.2
TRINITY_DN46953_c0_g1	104452_0:00251d	104452_0:00251d	56.983	358	123	10	5576	4551	1	343	4.14e-80	270
TRINITY_DN46963_c0_g1	319348_0:0013d1	319348_0:0013d1	26.984	189	109	5	3664	3101	136	296	9.82e-07	54.3
TRINITY_DN78494_c0_g1	69820_0:0033be	69820_0:0033be	44.444	72	40	0	127	342	264	335	5.9e-16	73.6
TRINITY_DN78440_c0_g1	67767_0:001188	67767_0:001188	47.917	48	25	0	2	145	792	839	7.72e-07	47.8
TRINITY_DN78414_c0_g1	69004_0:0020b1	69004_0:0020b1	40.741	54	30	1	471	316	2153	2206	4.58e-10	59.3
TRINITY_DN53679_c0_g1	88501_0:002ef1	88501_0:002ef1	26.875	160	97	4	12	455	160	311	7.35e-10	59.3
TRINITY_DN53691_c0_g1	28612_0:0059d5	28612_0:0059d5	31.25	160	96	6	115	567	93	247	3.18e-10	60.1
TRINITY_DN53623_c0_g1	7029_0:000324	7029_0:000324	29.185	233	134	5	796	1473	31	239	5.89e-26	114
TRINITY_DN53623_c1_g1	77166_0:0006ea	77166_0:0006ea	40.385	104	55	2	1385	1080	1	99	1.36e-16	83.6
TRINITY_DN53646_c0_g1	609295_0:00283d	609295_0:00283d	40.854	164	95	1	6258	5767	5	166	1.87e-33	142
TRINITY_DN53687_c0_g1	7004_0:000ac4	7004_0:000ac4	25.822	608	383	17	2180	462	480	1054	1.38e-44	175
TRINITY_DN53647_c0_g1	166423_0:000d8f	166423_0:000d8f	28.98	245	157	6	401	1105	973	1210	5.85e-17	88.6
TRINITY_DN46864_c0_g1	34740_0:0039ef	34740_0:0039ef	48.558	208	105	2	643	23	1231	1437	1.64e-44	174
TRINITY_DN46861_c0_g1	62324_0:002ce3	62324_0:002ce3	43.162	234	112	6	806	126	560	779	6.55e-50	194
TRINITY_DN46818_c0_g2	7029_0:002ada	7029_0:002ada	46.218	119	64	0	15	371	38	156	2.04e-32	117
TRINITY_DN46823_c0_g2	7130_0:002ee5	7130_0:002ee5	34.328	67	44	0	773	973	6	72	5.69e-06	49.3
TRINITY_DN46893_c0_g1	136037_0:0027ea	136037_0:0027ea	38.272	81	50	0	255	13	2171	2251	1.48e-13	65.9
TRINITY_DN46806_c0_g1	103372_0:0028ad	103372_0:0028ad	30.189	212	116	5	285	920	113	292	4.05e-17	87.8
TRINITY_DN46839_c0_g1	456900_0:000348	456900_0:000348	30.698	215	106	3	652	92	1	200	3.3e-25	103
TRINITY_DN46835_c0_g1	42026_0:00056b	42026_0:00056b	39.269	219	124	5	226	861	311	527	2.11e-37	145
TRINITY_DN46868_c0_g1	45779_0:001266	45779_0:001266	41.615	161	85	4	453	929	1573	1726	2.57e-29	121
TRINITY_DN46846_c0_g1	7159_0:003438	7159_0:003438	33.532	504	264	18	6659	5244	106	570	1.46e-62	232
TRINITY_DN46889_c0_g1	6973_0:0004e9	6973_0:0004e9	53.03	66	31	0	496	693	2	67	1.19e-15	78.2
TRINITY_DN84992_c0_g1	6973_0:00384c	6973_0:00384c	33.333	84	54	1	588	343	648	731	3.24e-06	48.9
TRINITY_DN84976_c0_g1	7029_0:000324	7029_0:000324	27.326	172	117	5	721	218	66	233	1.35e-11	65.9
TRINITY_DN28972_c0_g1	7038_0:0029e9	7038_0:0029e9	39.13	69	40	2	744	947	152	219	3.24e-08	58.2
TRINITY_DN28998_c0_g1	139723_0:000f8e	139723_0:000f8e	34.356	163	97	6	537	58	444	599	7.64e-07	51.6
TRINITY_DN28997_c0_g1	69820_0:001a2d	69820_0:001a2d	88.398	543	60	2	446	2065	6	548	0	912
TRINITY_DN28917_c0_g1	108931_0:0009f6	108931_0:0009f6	37.333	75	46	1	112	336	583	656	4.2e-12	62.8
TRINITY_DN28975_c0_g1	7029_0:002a48	7029_0:002a48	25.627	359	217	11	898	1950	138	454	2.96e-18	90.1
TRINITY_DN7574_c0_g1	29058_0:003329	29058_0:003329	93.75	32	2	0	852	757	480	511	7.49e-12	67
TRINITY_DN7596_c0_g1	69820_0:00316c	69820_0:00316c	82.732	388	67	0	2752	1589	1	388	0	657
TRINITY_DN93358_c0_g1	67767_0:001188	67767_0:001188	44.928	69	37	1	95	298	546	614	7.11e-11	58.9
TRINITY_DN93340_c0_g1	7130_0:003495	7130_0:003495	68.235	85	27	0	1	255	271	355	4.13e-35	126
TRINITY_DN93399_c0_g1	132113_0:0008b4	132113_0:0008b4	55.882	34	15	0	166	267	127	160	6.8e-06	35
TRINITY_DN93395_c0_g1	108931_0:003b54	108931_0:003b54	50	76	33	3	223	8	729	803	7.48e-13	64.3
TRINITY_DN81343_c0_g1	143995_0:0015f3	143995_0:0015f3	27.097	155	94	5	5	469	115	250	9.7e-10	60.5
TRINITY_DN81400_c0_g1	13249_0:001f37	13249_0:001f37	39.286	56	34	0	321	154	173	228	1.91e-06	46.2
TRINITY_DN81350_c0_g1	222816_0:0011dd	222816_0:0011dd	23.502	217	136	6	422	1045	1	196	2.29e-06	52.8
TRINITY_DN81301_c0_g1	62324_0:000359	62324_0:000359	33.333	102	49	3	251	3	2453	2554	2.07e-07	49.3
TRINITY_DN93963_c0_g1	133901_0:000123	133901_0:000123	38.356	73	44	1	375	160	172	244	1.21e-09	55.8
TRINITY_DN93935_c0_g1	6973_0:003532	6973_0:003532	45.07	71	39	0	213	1	73	143	7.15e-13	62
TRINITY_DN93982_c0_g1	52612_0:00556d	52612_0:00556d	41.538	65	35	1	373	179	170	231	1.57e-07	52
TRINITY_DN53960_c0_g1	88501_0:001950	88501_0:001950	30.12	83	56	1	249	1	8	88	8.01e-06	45.1
TRINITY_DN53987_c0_g1	69820_0:00117a	69820_0:00117a	82.743	904	146	4	2697	1	1	899	0	1446
TRINITY_DN53959_c0_g1	133901_0:000128	133901_0:000128	44.767	172	95	0	233	748	46	217	2.64e-41	152
TRINITY_DN53905_c0_g1	568069_0:001825	568069_0:001825	43.023	86	49	0	4	261	173	258	1.64e-11	60.1
TRINITY_DN53931_c0_g1	74873_0:0016ee	74873_0:0016ee	41.951	205	108	5	493	1086	573	773	2.48e-34	137
TRINITY_DN53913_c0_g1	319348_0:002495	319348_0:002495	29.927	411	237	16	2772	1672	119	522	7.4e-18	91.7
TRINITY_DN53935_c0_g1	64838_0:0006aa	64838_0:0006aa	22.067	358	233	9	1236	208	9	335	5.99e-20	92.8
TRINITY_DN53921_c0_g1	7260_0:000239	7260_0:000239	34.951	103	64	2	707	402	6	106	1.07e-13	70.9
TRINITY_DN31975_c0_g1	64459_0:001a8f	64459_0:001a8f	67.857	28	9	0	194	277	265	292	6.2e-08	50.1
TRINITY_DN31935_c0_g1	91411_0:00250c	91411_0:00250c	70.37	27	8	0	83	3	251	277	2.76e-06	50.4
TRINITY_DN31995_c0_g1	1218281_0:00043e	1218281_0:00043e	39.007	141	76	4	1338	1754	204	336	1.57e-18	92
TRINITY_DN31912_c0_g1	79782_0:002a43	79782_0:002a43	56.818	88	38	0	3	266	838	925	1.14e-25	100
TRINITY_DN31987_c0_g1	7004_0:001548	7004_0:001548	72.727	66	18	0	199	396	26	91	5.66e-25	104
TRINITY_DN31934_c0_g1	133901_0:003a7b	133901_0:003a7b	78.571	28	6	0	35	118	461	488	2.13e-08	51.2
TRINITY_DN31934_c0_g2	133901_0:003a7b	133901_0:003a7b	73.529	34	9	0	1	102	455	488	6.85e-10	57.4
TRINITY_DN31929_c0_g1	1218281_0:001bf7	1218281_0:001bf7	70.37	27	8	0	151	231	161	187	7.64e-06	43.1
TRINITY_DN31969_c0_g1	7029_0:002a48	7029_0:002a48	36.986	73	46	0	4	222	131	203	3.93e-14	67.4
TRINITY_DN57623_c0_g1	54969_0:003835	54969_0:003835	37.788	217	118	6	637	5	541	746	3.14e-34	133
TRINITY_DN57670_c0_g1	286306_0:001d8a	286306_0:001d8a	61.538	39	15	0	215	331	115	153	9.03e-11	60.5
TRINITY_DN11223_c0_g1	7004_0:00444c	7004_0:00444c	71.818	110	31	0	1	330	459	568	4.84e-46	161
TRINITY_DN11270_c0_g1	7029_0:001b72	7029_0:001b72	42.857	70	40	0	6	215	179	248	2.43e-17	75.1
TRINITY_DN11290_c0_g1	110193_0:002a63	110193_0:002a63	37.222	180	107	3	242	772	21	197	4.09e-34	132
TRINITY_DN11204_c0_g1	197043_0:004312	197043_0:004312	37.143	70	37	1	1176	967	2	64	2.34e-06	52
TRINITY_DN11266_c0_g1	51655_0:0017a5	51655_0:0017a5	25	224	148	7	775	134	254	467	2.12e-08	57.4
TRINITY_DN11246_c0_g1	378494_0:00492e	378494_0:00492e	33.333	93	59	3	280	5	238	328	4.84e-07	47.4
TRINITY_DN11241_c0_g1	1049336_0:0016bc	1049336_0:0016bc	44.025	159	89	0	520	44	471	629	8.97e-32	121
TRINITY_DN11245_c0_g1	7397_0:003c29	7397_0:003c29	38.144	97	44	3	2328	2615	168	249	1.74e-08	60.5
TRINITY_DN11252_c0_g1	7029_0:00757d	7029_0:00757d	27.778	108	78	0	324	1	24	131	1.6e-07	50.1
TRINITY_DN11232_c0_g1	41427_0:0035a7	41427_0:0035a7	84.615	26	4	0	79	2	167	192	2.25e-06	50.4
TRINITY_DN11229_c0_g1	103372_0:0028ad	103372_0:0028ad	35.204	196	123	3	5141	4557	121	313	2.85e-26	116
TRINITY_DN11278_c0_g1	29058_0:002adc	29058_0:002adc	93.103	29	2	0	704	618	201	229	3.86e-11	63.2
TRINITY_DN14590_c0_g1	7395_0:003a35	7395_0:003a35	92.593	27	2	0	1	81	57	83	7.24e-11	61.2
TRINITY_DN14547_c0_g1	7217_0:0023f7	7217_0:0023f7	40.367	109	55	2	87	413	203	301	1.18e-12	65.1
TRINITY_DN14561_c0_g1	79782_0:0017af	79782_0:0017af	50	70	31	1	329	538	24	89	8.04e-11	68.9
TRINITY_DN14527_c0_g1	456900_0:002603	456900_0:002603	47.799	159	83	0	3268	2792	4	162	1.2e-42	169
TRINITY_DN14581_c0_g1	144034_0:001268	144034_0:001268	100	27	0	0	81	1	1132	1158	1.38e-14	67.8
TRINITY_DN14519_c0_g1	7394_0:000fef	7394_0:000fef	44.118	68	37	1	24	224	3020	3087	7.96e-08	52
TRINITY_DN14531_c0_g1	121225_0:0025af	121225_0:0025af	28.235	170	109	4	556	68	1668	1831	3.38e-12	66.6
TRINITY_DN14520_c1_g1	166361_0:000b08	166361_0:000b08	31.475	610	367	16	8	1774	440	1019	8.54e-76	271
TRINITY_DN67131_c0_g1	597456_0:001fbd	597456_0:001fbd	23.881	134	94	3	414	31	200	331	6.98e-06	46.2
TRINITY_DN67177_c0_g1	568069_0:00038f	568069_0:00038f	37.5	80	50	0	281	42	332	411	3.07e-13	65.1
TRINITY_DN53380_c0_g1	156304_0:002394	156304_0:002394	27.374	179	115	7	3217	2690	48	214	3.03e-10	66.6
TRINITY_DN53351_c0_g1	7536_0:003b77	7536_0:003b77	28.391	317	202	10	1804	2697	1128	1438	2.41e-24	112
TRINITY_DN53397_c0_g1	319348_0:000054	319348_0:000054	24.012	329	227	9	1272	316	1477	1792	9.15e-14	77.8
TRINITY_DN53360_c0_g1	51655_0:0034b5	51655_0:0034b5	72.222	108	30	0	327	4	412	519	1.72e-50	169
TRINITY_DN53374_c0_g1	29058_0:0002e2	29058_0:0002e2	86.905	1596	202	5	242	5014	1	1594	0	2839
TRINITY_DN53350_c2_g1	143995_0:0015f3	143995_0:0015f3	33.831	201	129	4	2757	2158	2	199	1.37e-28	126
TRINITY_DN53315_c0_g1	6973_0:00425b	6973_0:00425b	39.024	82	49	1	283	38	144	224	1.78e-07	50.4
TRINITY_DN53398_c0_g1	40932_0:000f53	40932_0:000f53	44.348	115	53	4	30	365	61	167	6.85e-23	94
TRINITY_DN53358_c0_g1	7130_0:002a97	7130_0:002a97	69.62	79	24	0	237	1	396	474	1.54e-35	126
TRINITY_DN53352_c0_g1	520822_0:0012b4	520822_0:0012b4	28.144	167	104	5	243	737	10	162	1.03e-10	67
TRINITY_DN53311_c0_g1	136037_0:0027ea	136037_0:0027ea	47.656	640	295	6	4357	2531	2094	2724	0	620
TRINITY_DN30635_c0_g1	7029_0:0003de	7029_0:0003de	33.168	202	128	6	3338	2742	229	426	7.52e-25	111
TRINITY_DN30619_c0_g1	39758_0:000c02	39758_0:000c02	30.796	289	185	6	189	1025	346	629	2.13e-19	94.4
TRINITY_DN30686_c1_g1	319348_0:00241a	319348_0:00241a	32.095	296	174	9	352	1188	17	302	1.52e-25	108
TRINITY_DN30674_c0_g1	568069_0:00003c	568069_0:00003c	41.935	62	35	1	146	328	1074	1135	2.89e-08	52.4
TRINITY_DN30651_c0_g1	34740_0:0039ef	34740_0:0039ef	48.701	154	79	0	3	464	1559	1712	2.59e-38	139
TRINITY_DN30662_c2_g1	1218281_0:003234	1218281_0:003234	60.938	64	25	0	5	196	569	632	1.55e-15	76.3
TRINITY_DN30652_c0_g1	7029_0:0064af	7029_0:0064af	39.744	78	47	0	4628	4395	219	296	1.34e-14	80.1
TRINITY_DN27102_c0_g1	315563_0:0028aa	315563_0:0028aa	41.892	74	40	1	225	4	3327	3397	5.94e-07	49.7
TRINITY_DN27125_c0_g1	568069_0:001825	568069_0:001825	54.412	68	18	4	1	177	301	364	3.65e-09	56.2
TRINITY_DN27159_c0_g1	7282_0:00087e	7282_0:00087e	54.745	137	55	1	15	425	80	209	9.7e-43	145
TRINITY_DN27142_c0_g1	30023_0:000b87	30023_0:000b87	56.25	48	20	1	42	182	1	48	7.11e-07	48.1
TRINITY_DN27128_c0_g1	29058_0:0007c1	29058_0:0007c1	86.207	29	4	0	89	3	165	193	3.05e-08	52
TRINITY_DN66402_c0_g1	7397_0:000806	7397_0:000806	40.964	83	49	0	252	4	1172	1254	4.11e-17	75.9
TRINITY_DN14464_c0_g1	7213_0:00008e	7213_0:00008e	31.841	201	116	9	1056	1637	59	245	4.06e-09	62.8
TRINITY_DN14460_c0_g1	30025_0:000c5e	30025_0:000c5e	24.652	933	604	26	246	2912	137	1014	8.75e-74	265
TRINITY_DN14421_c0_g1	286306_0:002552	286306_0:002552	32.895	76	51	0	145	372	463	538	5.45e-08	54.3
TRINITY_DN14433_c0_g1	62324_0:002452	62324_0:002452	27.941	136	84	3	366	1	603	738	1.01e-07	51.2
TRINITY_DN14445_c0_g1	568069_0:003876	568069_0:003876	64.286	28	10	0	277	194	379	406	3.37e-06	45.1
TRINITY_DN14412_c0_g1	64459_0:0021d9	64459_0:0021d9	68.553	318	100	0	1458	505	8	325	1.66e-156	456
TRINITY_DN51728_c0_g3	39758_0:0030ca	39758_0:0030ca	62.585	147	51	2	1446	1877	226	371	1.15e-47	177
TRINITY_DN51758_c0_g1	110193_0:002c34	110193_0:002c34	34.568	243	142	9	2190	1501	6	244	4.12e-40	149
TRINITY_DN51713_c0_g1	69820_0:00133a	69820_0:00133a	84.588	571	56	6	258	1874	1	571	0	832
TRINITY_DN51723_c2_g1	123851_0:000004	123851_0:000004	35.556	90	56	1	427	690	268	357	5.63e-08	59.7
TRINITY_DN51703_c0_g1	7394_0:000fef	7394_0:000fef	34.615	338	206	5	1459	458	2757	3083	4.89e-50	191
TRINITY_DN51755_c0_g1	7200_0:0022ed	7200_0:0022ed	23.14	242	153	8	101	778	232	456	3.32e-11	68.6
TRINITY_DN51788_c0_g1	29058_0:000514	29058_0:000514	83.945	1090	169	3	1375	4638	1	1086	0	1751
TRINITY_DN51721_c2_g1	38123_0:001373	38123_0:001373	41.509	53	31	0	3501	3343	236	288	7.13e-07	55.1
TRINITY_DN51721_c3_g1	144034_0:00086f	144034_0:00086f	21.138	246	187	3	7181	6450	1231	1471	1.8e-07	58.9
TRINITY_DN51705_c0_g1	7130_0:00007e	7130_0:00007e	39.344	122	68	2	2388	2041	63	184	2.98e-17	87.8
TRINITY_DN51741_c0_g1	69820_0:001b9b	69820_0:001b9b	96.154	26	1	0	95	18	87	112	3.06e-09	58.2
TRINITY_DN51777_c0_g1	56086_0:002a28	56086_0:002a28	30.03	333	218	7	1519	2493	997	1322	2.08e-27	122
TRINITY_DN51730_c0_g1	103372_0:0028ad	103372_0:0028ad	39.506	81	49	0	3197	3439	226	306	1e-07	58.2
TRINITY_DN51773_c0_g1	104452_0:0009d5	104452_0:0009d5	32.188	553	353	8	1268	2881	7	552	2.79e-85	293
TRINITY_DN51710_c1_g2	7539_0:002dd2	7539_0:002dd2	40.385	52	31	0	3	158	509	560	2.38e-06	45.8
TRINITY_DN51754_c0_g1	69820_0:001924	69820_0:001924	78.386	347	72	3	703	1737	7	352	0	559
TRINITY_DN51747_c0_g3	286306_0:003af3	286306_0:003af3	32.414	145	93	2	584	1015	2126	2266	3.05e-14	75.9
TRINITY_DN51775_c1_g1	7493_0:0014ea	7493_0:0014ea	29.371	286	182	10	1336	482	170	436	1.31e-24	110
TRINITY_DN51759_c1_g1	69820_0:001d66	69820_0:001d66	76.918	1577	264	15	5663	1182	1	1560	0	1890
TRINITY_DN51759_c1_g3	29058_0:00357b	29058_0:00357b	64.058	345	121	3	1031	3	1	344	2.66e-138	421
TRINITY_DN51759_c2_g1	69820_0:00219c	69820_0:00219c	48.507	134	67	2	1298	1693	1	134	7.51e-33	133
TRINITY_DN51744_c0_g1	40932_0:001095	40932_0:001095	28.723	282	177	9	536	1348	955	1223	2.8e-20	99
TRINITY_DN51762_c0_g1	319348_0:00241a	319348_0:00241a	32.441	299	178	6	167	1024	19	306	5.49e-38	142
TRINITY_DN51795_c0_g1	64459_0:0015f3	64459_0:0015f3	43.103	58	31	1	3033	3206	80	135	1.46e-06	55.1
TRINITY_DN51724_c0_g1	136037_0:00192e	136037_0:00192e	50.427	117	58	0	6920	6570	5	121	7.53e-34	140
TRINITY_DN51717_c0_g1	315563_0:001d94	315563_0:001d94	23.413	252	147	7	1594	2295	937	1160	3.9e-06	53.1
TRINITY_DN51718_c0_g1	7029_0:001e7f	7029_0:001e7f	30.769	455	293	8	4181	5527	584	1022	5.16e-54	209
TRINITY_DN51708_c0_g1	319348_0:004169	319348_0:004169	25.301	166	102	6	377	835	203	359	1.51e-06	51.6
TRINITY_DN51780_c0_g1	28612_0:0044dc	28612_0:0044dc	44.118	204	111	3	76	681	15	217	2.74e-50	170
TRINITY_DN51722_c0_g1	34740_0:0011f8	34740_0:0011f8	74.312	109	28	0	332	6	1223	1331	8e-54	181
TRINITY_DN51701_c0_g2	217634_0:001e03	217634_0:001e03	56.25	48	21	0	358	215	113	160	4.6e-11	65.5
TRINITY_DN51793_c0_g1	319348_0:00041d	319348_0:00041d	26.455	189	118	6	586	1137	33	205	4.39e-08	59.3
TRINITY_DN54615_c0_g1	222816_0:001ed9	222816_0:001ed9	38.202	89	55	0	267	1	6	94	1.54e-07	50.8
TRINITY_DN54661_c0_g1	7091_0:0024cb	7091_0:0024cb	44.928	69	32	3	1033	842	98	165	3.34e-08	56.6
TRINITY_DN54683_c0_g1	132113_0:00108c	132113_0:00108c	39.604	202	121	1	617	12	324	524	7.25e-46	165
TRINITY_DN54603_c0_g1	378494_0:00368f	378494_0:00368f	33.673	98	51	3	347	634	434	519	4.36e-07	52.8
TRINITY_DN77623_c0_g1	7130_0:000b3d	7130_0:000b3d	93.103	29	2	0	2	88	539	567	3.51e-13	67.8
TRINITY_DN77693_c0_g1	34740_0:0027e4	34740_0:0027e4	82.55	149	26	0	167	613	1	149	3.8e-82	277
TRINITY_DN71589_c0_g1	34740_0:002375	34740_0:002375	70.37	27	8	0	81	1	165	191	7.4e-06	44.3
TRINITY_DN327_c0_g1	6973_0:002510	6973_0:002510	40.851	235	137	2	331	1035	461	693	3.27e-44	164
TRINITY_DN379_c0_g1	286306_0:002c86	286306_0:002c86	84.615	52	8	0	343	188	473	524	7.73e-21	87.8
TRINITY_DN319_c0_g1	7029_0:00778a	7029_0:00778a	45.57	79	43	0	374	138	1188	1266	9.21e-21	87.8
TRINITY_DN350_c0_g1	37344_0:000c02	37344_0:000c02	39.474	114	59	6	578	252	465	573	1.73e-08	55.5
TRINITY_DN384_c0_g1	133901_0:000105	133901_0:000105	44.654	159	83	1	471	932	1	159	3.67e-39	141
TRINITY_DN317_c0_g1	45779_0:0027bf	45779_0:0027bf	99.605	253	1	0	137	895	1	253	0	528
TRINITY_DN355_c0_g1	40932_0:002e6f	40932_0:002e6f	85.714	28	4	0	86	3	87	114	7.86e-10	57.8
TRINITY_DN324_c0_g1	7394_0:0017f5	7394_0:0017f5	32.864	213	104	4	3449	4075	1092	1269	3.69e-19	97.8
TRINITY_DN381_c0_g1	29058_0:002baf	29058_0:002baf	93.333	30	2	0	91	2	139	168	6.64e-11	63.2
TRINITY_DN49543_c0_g1	123851_0:002127	123851_0:002127	28.405	257	154	6	135	821	4	258	3.11e-14	77.4
TRINITY_DN49600_c0_g1	51655_0:003faa	51655_0:003faa	70.103	97	29	0	94	384	10	106	8.59e-35	127
TRINITY_DN49506_c0_g1	217634_0:0019d2	217634_0:0019d2	22.472	178	110	6	2293	1790	87	246	6.05e-08	57
TRINITY_DN49512_c0_g1	7536_0:002cce	7536_0:002cce	55.172	58	26	0	333	160	109	166	2.67e-13	72
TRINITY_DN49531_c0_g1	680683_0:003377	680683_0:003377	58.261	230	96	0	149	838	16	245	6.02e-105	313
TRINITY_DN49531_c0_g2	7091_0:0004f8	7091_0:0004f8	60.185	216	86	0	826	179	300	515	5.55e-92	285
TRINITY_DN49525_c0_g1	441921_0:000f94	441921_0:000f94	24.623	199	120	5	397	921	41	233	2.27e-06	51.6
TRINITY_DN49545_c0_g1	7029_0:002a48	7029_0:002a48	24.375	320	197	11	1143	283	149	456	4.25e-16	83.6
TRINITY_DN49561_c3_g1	456900_0:002603	456900_0:002603	30.864	162	107	3	779	1261	8	165	4.04e-12	70.9
TRINITY_DN49551_c0_g1	93721_0:005dc8	93721_0:005dc8	30.538	966	535	19	278	3007	543	1428	2.62e-128	433
TRINITY_DN49503_c0_g1	319348_0:00041d	319348_0:00041d	28.139	231	153	7	4666	3983	85	305	7.42e-14	79
TRINITY_DN49584_c0_g1	7029_0:000159	7029_0:000159	36.842	152	96	0	2	457	597	748	1.5e-23	98.2
TRINITY_DN49583_c0_g1	112268_0:001e68	112268_0:001e68	78.571	28	6	0	3	86	890	917	1.9e-08	52.8
TRINITY_DN49540_c0_g1	378494_0:00492e	378494_0:00492e	23.871	155	108	3	1945	1484	202	347	2.2e-06	54.3
TRINITY_DN49571_c0_g1	116153_0:0013f0	116153_0:0013f0	27.138	538	356	10	215	1798	16	527	9.62e-50	186
TRINITY_DN49535_c0_g1	7395_0:003a9b	7395_0:003a9b	40.602	266	154	3	324	1115	80	343	1.98e-47	177
TRINITY_DN49507_c0_g2	39758_0:00439a	39758_0:00439a	27.2	125	86	1	357	731	346	465	4.73e-11	67.4
TRINITY_DN49519_c0_g1	7029_0:002a48	7029_0:002a48	26.814	317	204	11	1193	273	152	450	2.06e-18	90.1
TRINITY_DN72328_c0_g1	34740_0:001d54	34740_0:001d54	57.143	42	17	1	1	126	205	245	1.01e-07	50.1
TRINITY_DN84618_c0_g1	133901_0:0002be	133901_0:0002be	60.976	82	31	1	248	3	37	117	6.34e-28	105
TRINITY_DN84650_c0_g1	74869_0:002e8b	74869_0:002e8b	37.589	141	83	3	126	542	158	295	4.27e-18	85.5
TRINITY_DN84643_c0_g1	69820_0:002d5d	69820_0:002d5d	85.294	34	5	0	1	102	265	298	5.06e-12	65.1
TRINITY_DN84656_c0_g1	69820_0:002599	69820_0:002599	73.81	42	11	0	169	294	2	43	3.19e-17	76.6
TRINITY_DN84675_c0_g1	28612_0:002eea	28612_0:002eea	31.731	104	66	2	320	12	31	130	3.6e-09	52
TRINITY_DN84687_c0_g1	6973_0:001459	6973_0:001459	33.333	114	69	3	1	333	97	206	1.04e-09	56.6
TRINITY_DN38502_c1_g1	113334_0:0028e0	113334_0:0028e0	77.083	48	11	0	1051	1194	1	48	2.92e-15	80.1
TRINITY_DN38533_c0_g1	113334_0:002c8f	113334_0:002c8f	58.333	180	73	2	37	576	33	210	2.44e-70	221
TRINITY_DN38500_c0_g1	113334_0:0016cc	113334_0:0016cc	96.154	26	1	0	210	287	115	140	1.85e-10	56.2
TRINITY_DN38565_c0_g1	456900_0:002603	456900_0:002603	44.444	108	55	2	2102	1785	57	161	5.81e-22	103
TRINITY_DN38572_c3_g1	64459_0:001a8f	64459_0:001a8f	43.345	293	162	2	1343	2221	2	290	3.73e-79	258
TRINITY_DN38538_c0_g1	7130_0:002bf0	7130_0:002bf0	33.094	139	78	5	692	1099	185	311	2.35e-07	56.2
TRINITY_DN38553_c0_g1	51655_0:0031d3	51655_0:0031d3	35.556	135	84	1	360	755	601	735	8.39e-19	87
TRINITY_DN38580_c0_g1	7029_0:004b05	7029_0:004b05	46.253	387	198	3	702	1853	1	380	2.42e-98	348
TRINITY_DN38540_c0_g1	7004_0:002f1c	7004_0:002f1c	45.22	387	193	10	582	1721	25	399	4.92e-92	329
TRINITY_DN96547_c0_g1	6973_0:003752	6973_0:003752	35.165	91	56	1	279	7	206	293	1.13e-13	66.6
TRINITY_DN58011_c0_g1	34740_0:003b90	34740_0:003b90	40.367	109	64	1	79	402	796	904	3.1e-14	69.7
TRINITY_DN58100_c0_g1	7282_0:00053a	7282_0:00053a	33.981	103	68	0	8	316	491	593	8.73e-14	67.8
TRINITY_DN58067_c0_g1	7029_0:00738c	7029_0:00738c	55.975	159	70	0	490	14	65	223	3.88e-61	189
TRINITY_DN48672_c1_g1	40932_0:003e1c	40932_0:003e1c	35.417	96	52	2	406	684	416	504	2.38e-13	57.8
TRINITY_DN48644_c0_g1	326594_0:000108	326594_0:000108	34.911	169	110	0	1071	565	248	416	6.19e-21	97.8
TRINITY_DN48691_c1_g1	7091_0:002f9c	7091_0:002f9c	93.333	30	2	0	1	90	275	304	6.4e-09	62.4
TRINITY_DN48677_c0_g1	7536_0:0003d9	7536_0:0003d9	50.435	115	51	2	2968	2624	569	677	6.39e-24	110
TRINITY_DN48637_c0_g1	123851_0:001f59	123851_0:001f59	41.429	70	36	2	1061	1258	32	100	2.71e-08	56.6
TRINITY_DN48629_c1_g1	178035_0:0000ba	178035_0:0000ba	31.884	69	47	0	262	468	171	239	3.12e-07	51.2
TRINITY_DN48662_c0_g1	108931_0:0009f6	108931_0:0009f6	30.172	232	134	9	632	6	523	749	4.15e-21	95.9
TRINITY_DN48683_c0_g1	88501_0:002b98	88501_0:002b98	29.73	333	203	10	3794	2832	20	333	1.41e-17	91.3
TRINITY_DN48683_c1_g1	35570_0:0024cc	35570_0:0024cc	46.392	97	41	2	2591	2331	660	755	3.36e-19	95.1
TRINITY_DN48683_c1_g2	35570_0:0024cc	35570_0:0024cc	42.169	83	37	2	2929	2711	678	759	2.72e-12	72.8
TRINITY_DN48684_c0_g1	7029_0:0066a2	7029_0:0066a2	46.341	82	44	0	6	251	435	516	1.52e-15	71.2
TRINITY_DN48697_c0_g1	6973_0:0055a6	6973_0:0055a6	30.184	434	282	9	2192	936	101	528	3.37e-50	186
TRINITY_DN48654_c1_g1	7029_0:002ada	7029_0:002ada	44.444	63	32	2	2	190	45	104	8.64e-09	50.1
TRINITY_DN48682_c0_g1	7200_0:0000a2	7200_0:0000a2	39.474	228	133	4	548	1219	30	256	9.89e-41	154
TRINITY_DN48638_c0_g1	319348_0:0016bd	319348_0:0016bd	35.802	81	49	1	2371	2129	105	182	1.28e-07	56.6
TRINITY_DN48675_c0_g1	7539_0:002dd2	7539_0:002dd2	30.469	128	84	2	386	9	363	487	8.69e-13	65.5
TRINITY_DN48673_c0_g2	197043_0:003763	197043_0:003763	46.939	49	26	0	894	1040	11	59	1.6e-08	56.6
TRINITY_DN48693_c0_g1	568069_0:00003c	568069_0:00003c	33.766	154	90	3	505	65	1001	1149	9.23e-18	89.4
TRINITY_DN48614_c0_g1	7029_0:002a48	7029_0:002a48	30.667	300	190	8	6114	7001	139	424	1.81e-30	129
TRINITY_DN48694_c0_g1	319348_0:002495	319348_0:002495	25.612	449	283	6	677	2017	224	623	3.91e-25	115
TRINITY_DN58872_c0_g1	7029_0:002a48	7029_0:002a48	32.117	274	177	4	578	1375	122	394	4.59e-32	132
TRINITY_DN58815_c0_g1	1049336_0:000ece	1049336_0:000ece	40.845	71	37	2	3	203	37	106	2.32e-06	45.1
TRINITY_DN58843_c0_g1	30023_0:001b72	30023_0:001b72	56.701	194	84	0	583	2	2	195	1.1e-76	231
TRINITY_DN58827_c0_g1	7167_0:0025bc	7167_0:0025bc	31.183	93	63	1	283	8	1	93	3.57e-15	70.9
TRINITY_DN58813_c0_g1	168631_0:00092f	168631_0:00092f	65.354	127	44	0	1	381	848	974	9.8e-53	183
TRINITY_DN21271_c0_g1	29058_0:000710	29058_0:000710	63.273	501	184	0	103	1605	1	501	0	683
TRINITY_DN21247_c0_g1	29058_0:0032dc	29058_0:0032dc	60.606	66	26	0	890	693	454	519	2.25e-08	56.6
TRINITY_DN47589_c0_g1	40932_0:004c9c	40932_0:004c9c	39.423	104	63	0	664	353	494	597	2.76e-17	85.5
TRINITY_DN47589_c0_g2	7130_0:00007e	7130_0:00007e	57.647	85	36	0	1880	1626	14	98	2.81e-29	123
TRINITY_DN47530_c0_g2	41427_0:0009f3	41427_0:0009f3	35.484	62	40	0	292	477	428	489	1.34e-10	46.2
TRINITY_DN47587_c0_g1	7200_0:002539	7200_0:002539	37	200	119	2	702	1301	1040	1232	1.99e-35	142
TRINITY_DN47598_c1_g1	7425_0:0007e8	7425_0:0007e8	43.902	123	64	3	239	592	26	148	6.52e-24	101
TRINITY_DN47509_c0_g1	67767_0:0004a5	67767_0:0004a5	88.889	27	3	0	6	86	359	385	7.96e-08	56.2
TRINITY_DN47585_c0_g1	7029_0:0037a1	7029_0:0037a1	46.429	112	60	0	544	879	4	115	2.52e-26	106
TRINITY_DN47527_c0_g1	520822_0:0012b4	520822_0:0012b4	78.571	210	37	4	47	658	1	208	6.91e-98	327
TRINITY_DN47527_c0_g2	609295_0:00283d	609295_0:00283d	72.727	44	12	0	305	436	138	181	1.73e-09	56.6
TRINITY_DN47501_c0_g1	222816_0:0011dd	222816_0:0011dd	26.667	135	95	3	12	407	29	162	9.51e-06	49.7
TRINITY_DN47560_c0_g1	29058_0:002807	29058_0:002807	69.463	596	173	3	120	1889	1	593	0	833
TRINITY_DN47520_c0_g1	1218281_0:001e1e	1218281_0:001e1e	34.194	155	94	2	32	472	127	281	2.85e-19	90.5
TRINITY_DN11107_c0_g2	52612_0:0007b4	52612_0:0007b4	82.759	29	5	0	3	89	156	184	5.38e-09	53.9
TRINITY_DN11109_c0_g1	108931_0:004028	108931_0:004028	40.278	72	34	3	386	577	108	178	3.64e-07	51.2
TRINITY_DN11180_c0_g1	69820_0:001c07	69820_0:001c07	96.667	30	1	0	98	9	212	241	5.66e-10	60.5
TRINITY_DN11110_c0_g1	143995_0:0015f3	143995_0:0015f3	35	280	169	7	340	1158	4	277	1.76e-34	141
TRINITY_DN11167_c0_g1	29058_0:003011	29058_0:003011	82.143	28	5	0	1	84	151	178	1.35e-08	53.9
TRINITY_DN9256_c0_g1	133901_0:00413a	133901_0:00413a	29.197	137	85	3	390	7	716	849	2.68e-13	68.2
TRINITY_DN9281_c0_g1	7395_0:000c68	7395_0:000c68	46.988	83	41	1	19	258	683	765	1.27e-19	82.8
TRINITY_DN9220_c0_g1	168631_0:002639	168631_0:002639	72.464	69	18	1	647	444	83	151	3.22e-26	102
TRINITY_DN9273_c0_g1	79782_0:000130	79782_0:000130	38.462	78	48	0	320	87	49	126	1.07e-07	50.1
TRINITY_DN9252_c0_g1	139723_0:003099	139723_0:003099	89.109	101	11	0	2	304	19	119	1.73e-58	179
TRINITY_DN9277_c0_g1	30023_0:00195d	30023_0:00195d	32.727	110	70	1	328	11	104	213	4.26e-09	53.9
TRINITY_DN9236_c0_g1	104452_0:003eb3	104452_0:003eb3	43.478	69	38	1	227	24	9	77	1.77e-08	53.5
TRINITY_DN9270_c0_g1	133901_0:0002be	133901_0:0002be	39.64	111	67	0	348	16	21	131	7.36e-21	87.8
TRINITY_DN9279_c0_g1	7004_0:0018cf	7004_0:0018cf	30.409	171	107	3	965	1477	5	163	2.44e-13	77.4
TRINITY_DN9293_c0_g1	7460_0:001239	7460_0:001239	30.952	168	97	3	79	558	10	166	2.09e-12	68.9
TRINITY_DN9206_c0_g1	133901_0:000351	133901_0:000351	45.408	196	107	0	481	1068	157	352	9.75e-42	152
TRINITY_DN9225_c0_g1	45779_0:000c25	45779_0:000c25	100	25	0	0	201	275	144	168	1.08e-09	54.7
TRINITY_DN39765_c0_g1	77166_0:00124c	77166_0:00124c	29.245	106	72	3	95	412	94	196	2.04e-13	66.6
TRINITY_DN39723_c0_g1	7425_0:0010f1	7425_0:0010f1	47.5	40	21	0	121	2	24	63	8.48e-06	43.1
TRINITY_DN39743_c0_g1	7282_0:000281	7282_0:000281	40	90	43	3	371	625	61	144	2.1e-06	50.4
TRINITY_DN39737_c0_g1	246812_0:00113e	246812_0:00113e	39.216	51	31	0	21	173	47	97	6.42e-07	47
TRINITY_DN39787_c1_g1	7029_0:002a48	7029_0:002a48	36.715	207	115	8	497	1117	266	456	1.19e-25	112
TRINITY_DN39770_c0_g1	7004_0:0007ef	7004_0:0007ef	61.842	76	29	0	470	243	589	664	1.4e-22	94.4
TRINITY_DN39726_c0_g1	69820_0:000cc9	69820_0:000cc9	64.587	545	188	2	1936	311	2	544	0	764
TRINITY_DN39774_c0_g1	139723_0:0020a7	139723_0:0020a7	32.53	166	107	3	358	849	702	864	3.54e-17	87.8
TRINITY_DN39727_c0_g1	197043_0:002ab3	197043_0:002ab3	35.417	96	60	1	570	851	873	968	2.03e-12	73.2
TRINITY_DN39746_c0_g1	319348_0:002495	319348_0:002495	26.807	429	255	5	159	1286	195	617	4.96e-27	118
TRINITY_DN39738_c0_g1	67767_0:001188	67767_0:001188	39.444	360	211	5	3701	2628	489	843	3.88e-65	246
TRINITY_DN39772_c0_g1	43151_0:001d4f	43151_0:001d4f	30.394	533	329	13	5033	3489	4	512	6.24e-48	186
TRINITY_DN39728_c0_g1	7130_0:0027d4	7130_0:0027d4	100	26	0	0	78	1	521	546	7.19e-08	55.8
TRINITY_DN39758_c0_g1	54969_0:003843	54969_0:003843	23.596	267	175	9	715	1452	38	296	2.57e-13	76.6
TRINITY_DN39795_c0_g1	178035_0:000bbe	178035_0:000bbe	51.22	41	20	0	815	937	314	354	3.06e-06	50.4
TRINITY_DN36736_c0_g1	123851_0:000004	123851_0:000004	35.789	95	59	1	285	563	251	345	2.1e-08	54.7
TRINITY_DN36727_c0_g1	378494_0:0035d9	378494_0:0035d9	50.394	254	120	2	958	1713	127	376	1.39e-77	264
TRINITY_DN36746_c0_g1	1218281_0:001816	1218281_0:001816	36.154	130	72	3	137	517	2	123	7.38e-18	78.6
TRINITY_DN36755_c0_g1	29058_0:00298d	29058_0:00298d	67.068	498	162	2	1223	2716	37	532	0	705
TRINITY_DN36776_c0_g1	38123_0:001373	38123_0:001373	37.705	61	36	1	407	225	230	288	5.4e-06	50.1
TRINITY_DN36740_c0_g1	13037_0:001d0e	13037_0:001d0e	39.286	140	83	2	217	633	2	140	9.75e-28	109
TRINITY_DN36772_c0_g1	69820_0:001a5a	69820_0:001a5a	96.429	28	1	0	2724	2807	51	78	5.57e-08	58.2
TRINITY_DN36784_c0_g2	43151_0:0025ea	43151_0:0025ea	47.642	212	108	3	1680	1054	708	919	1.16e-51	193
TRINITY_DN36730_c0_g1	7539_0:002dd2	7539_0:002dd2	44.211	95	51	1	2	280	428	522	4.96e-21	87
TRINITY_DN36723_c0_g1	7395_0:003af1	7395_0:003af1	34.906	106	61	4	365	679	115	213	2.66e-11	64.7
TRINITY_DN36708_c0_g1	7395_0:003a24	7395_0:003a24	46.721	122	61	4	96	449	3486	3607	2.46e-31	120
TRINITY_DN36754_c0_g1	136037_0:000057	136037_0:000057	36.255	251	143	5	2642	3364	251	494	1.64e-39	156
TRINITY_DN36799_c0_g1	88501_0:002b98	88501_0:002b98	57.143	49	20	1	1402	1256	180	227	5.6e-08	57.4
TRINITY_DN95178_c0_g1	64838_0:001c36	64838_0:001c36	41.791	134	75	3	4	396	396	529	1.59e-25	102
TRINITY_DN95140_c0_g1	30023_0:001f5f	30023_0:001f5f	40	65	37	1	309	121	273	337	2.75e-07	48.5
TRINITY_DN95200_c0_g1	93721_0:005dc8	93721_0:005dc8	35.938	256	155	3	17	784	1030	1276	1.07e-45	165
TRINITY_DN95165_c0_g1	7029_0:0039b9	7029_0:0039b9	37.179	78	49	0	9	242	193	270	5.9e-12	60.8
TRINITY_DN95124_c0_g1	6973_0:002f17	6973_0:002f17	53.623	69	31	1	1	204	478	546	2.85e-16	73.2
TRINITY_DN33556_c0_g1	74873_0:001c6c	74873_0:001c6c	62.584	449	165	2	289	1632	1	447	0	576
TRINITY_DN33511_c0_g1	69820_0:000dd9	69820_0:000dd9	88.614	1897	206	5	106	5772	1	1895	0	3380
TRINITY_DN33566_c1_g1	69820_0:0026dc	69820_0:0026dc	45.106	470	253	2	6051	4654	20	488	1.95e-141	451
TRINITY_DN33531_c0_g1	7029_0:002a48	7029_0:002a48	29.766	299	189	6	703	1599	177	454	6.53e-36	143
TRINITY_DN33560_c0_g1	568069_0:003a4f	568069_0:003a4f	74.779	452	112	1	452	1801	22	473	0	702
TRINITY_DN33500_c0_g1	7130_0:0026cd	7130_0:0026cd	23.719	527	348	16	7222	5684	73	559	1.09e-23	110
TRINITY_DN33591_c0_g1	7394_0:002aa2	7394_0:002aa2	24.444	360	233	14	524	1531	855	1199	1.26e-15	82.8
TRINITY_DN33563_c0_g1	29058_0:000c01	29058_0:000c01	85.37	622	89	1	3549	1690	1	622	0	1116
TRINITY_DN33594_c0_g1	7029_0:001b72	7029_0:001b72	51.25	80	37	1	933	694	203	280	8.53e-18	87.8
TRINITY_DN33527_c0_g1	6973_0:001c1a	6973_0:001c1a	56.452	62	27	0	188	3	532	593	2.05e-16	76.6
TRINITY_DN33557_c0_g1	29058_0:0007fd	29058_0:0007fd	78.313	581	121	3	331	2061	38	617	0	979
TRINITY_DN33520_c0_g1	103372_0:0028ad	103372_0:0028ad	38.095	105	64	1	5865	6179	155	258	1.46e-11	71.2
TRINITY_DN33551_c0_g1	88501_0:002ef1	88501_0:002ef1	28.519	270	160	8	1644	2441	66	306	3.07e-21	102
TRINITY_DN33570_c0_g1	6973_0:0008bd	6973_0:0008bd	33.929	224	123	5	1219	569	1	206	3.39e-28	115
TRINITY_DN33508_c0_g1	7070_0:000c26	7070_0:000c26	33.121	157	102	2	1329	1793	247	402	6e-16	85.5
TRINITY_DN14998_c0_g1	29058_0:0014dd	29058_0:0014dd	75.556	45	11	0	137	3	114	158	1.83e-17	78.2
TRINITY_DN14909_c0_g1	108931_0:0004aa	108931_0:0004aa	43.465	329	185	1	324	1307	39	367	6.07e-84	293
TRINITY_DN14991_c0_g1	7029_0:0066a3	7029_0:0066a3	33.808	281	169	6	5	811	563	838	1.59e-36	141
TRINITY_DN14976_c0_g1	69820_0:0014bb	69820_0:0014bb	96.552	29	1	0	281	195	216	244	1.56e-21	60.8
TRINITY_DN9478_c0_g1	69820_0:000322	69820_0:000322	85.185	27	4	0	402	482	849	875	3.36e-08	53.5
TRINITY_DN9473_c0_g1	319348_0:000c85	319348_0:000c85	93.75	32	1	1	1	96	460	490	1.64e-10	58.5
TRINITY_DN9460_c0_g1	246812_0:0004d9	246812_0:0004d9	33.186	226	58	6	1068	1694	97	246	6.19e-22	99
TRINITY_DN9400_c0_g1	69820_0:003c4c	69820_0:003c4c	35.115	131	85	0	94	486	115	245	1.81e-17	79.7
TRINITY_DN9430_c0_g1	45779_0:001941	45779_0:001941	78.788	33	7	0	101	3	54	86	1.93e-10	61.6
TRINITY_DN9459_c0_g1	69820_0:000eb0	69820_0:000eb0	100	23	0	0	2	70	673	695	2.13e-08	52.8
TRINITY_DN9458_c0_g1	6973_0:002f30	6973_0:002f30	79.054	148	31	0	444	1	235	382	2.61e-69	219
TRINITY_DN96976_c0_g1	7029_0:00778a	7029_0:00778a	42.857	63	34	1	14	196	1077	1139	1.38e-07	50.4
TRINITY_DN96988_c0_g1	411798_0:00127f	411798_0:00127f	39.175	97	48	5	1	285	18	105	1.5e-10	57.4
TRINITY_DN96978_c0_g1	6973_0:0003ca	6973_0:0003ca	51.351	74	36	0	233	12	1516	1589	6.79e-12	60.5
TRINITY_DN96965_c0_g1	326594_0:0025ae	326594_0:0025ae	38.571	70	42	1	63	269	91	160	4.01e-07	47.4
TRINITY_DN96912_c0_g1	133901_0:0002be	133901_0:0002be	54.639	97	44	0	3	293	268	364	1.77e-28	108
TRINITY_DN84124_c0_g1	69820_0:00371c	69820_0:00371c	47.647	170	82	3	81	581	2	167	1.2e-47	161
TRINITY_DN84125_c0_g1	123851_0:00487c	123851_0:00487c	36.364	66	41	1	224	418	1	66	6.5e-07	47.8
TRINITY_DN84200_c0_g1	246812_0:001817	246812_0:001817	53.2	250	113	1	909	172	2	251	6.98e-77	237
TRINITY_DN84120_c0_g1	30069_0:002d41	30069_0:002d41	36.697	109	66	2	352	32	2374	2481	1.61e-09	55.5
TRINITY_DN84161_c0_g1	43151_0:001b8a	43151_0:001b8a	44.186	43	24	0	7	135	215	257	1.12e-06	50.8
TRINITY_DN84152_c0_g1	110193_0:002cb3	110193_0:002cb3	31.387	137	84	4	36	428	69	201	1.91e-11	61.6
TRINITY_DN36642_c0_g1	7070_0:000895	7070_0:000895	42.969	128	62	2	2474	2121	89	215	4.58e-23	107
TRINITY_DN36667_c0_g1	29058_0:002179	29058_0:002179	62.264	212	79	1	637	2	253	463	4.4e-111	287
TRINITY_DN36606_c0_g1	7070_0:00118f	7070_0:00118f	27.917	240	158	6	683	3	1307	1544	9.12e-17	87.8
TRINITY_DN36618_c0_g1	7070_0:000796	7070_0:000796	42.857	56	30	1	625	786	579	634	8.5e-09	57.8
TRINITY_DN36603_c0_g1	29058_0:002f3a	29058_0:002f3a	87.302	63	8	0	927	1115	16	78	2.14e-28	117
TRINITY_DN36652_c0_g1	680683_0:002399	680683_0:002399	69.73	185	54	1	549	1	1	185	6.2e-76	263
TRINITY_DN36660_c0_g1	7370_0:001904	7370_0:001904	40.278	72	42	1	373	161	289	360	5.18e-10	57
TRINITY_DN34457_c0_g1	29058_0:001faa	29058_0:001faa	85.185	27	4	0	2	82	193	219	9.2e-07	53.1
TRINITY_DN34417_c1_g1	29031_0:00132f	29031_0:00132f	40.206	97	55	3	523	236	71	165	1.72e-06	51.6
TRINITY_DN34486_c0_g1	197043_0:001524	197043_0:001524	80	25	5	0	313	387	2551	2575	5.75e-07	48.9
TRINITY_DN34422_c0_g1	7539_0:002a99	7539_0:002a99	25.373	335	205	13	1055	117	48	359	4.92e-12	69.3
TRINITY_DN34479_c0_g1	7395_0:003a68	7395_0:003a68	29.87	231	142	7	32	697	1172	1391	2.84e-25	105
TRINITY_DN34454_c1_g1	7091_0:0014b9	7091_0:0014b9	69.697	33	10	0	343	441	120	152	9.59e-09	54.7
TRINITY_DN34434_c0_g1	7165_0:001ff0	7165_0:001ff0	40	75	38	1	56	259	31	105	3.05e-07	51.6
TRINITY_DN34434_c1_g1	43041_0:00259d	43041_0:00259d	41.333	75	37	1	23	226	31	105	1.37e-08	54.7
TRINITY_DN34447_c0_g1	326594_0:0025ae	326594_0:0025ae	33.036	112	72	2	351	19	105	214	1.84e-10	61.2
TRINITY_DN34433_c0_g1	1218281_0:000133	1218281_0:000133	53.922	102	47	0	361	56	455	556	1.49e-31	119
TRINITY_DN34484_c0_g1	7159_0:002277	7159_0:002277	37.879	66	39	1	671	474	97	160	1.14e-07	52.4
TRINITY_DN34471_c0_g1	69820_0:003a7d	69820_0:003a7d	34.653	303	177	8	124	1023	4	288	2.48e-39	149
TRINITY_DN68857_c0_g1	69820_0:000b2d	69820_0:000b2d	41.096	73	42	1	1	216	739	811	9.11e-11	57
TRINITY_DN68866_c0_g1	307658_0:000921	307658_0:000921	54.348	46	20	1	9	143	214	259	1.37e-07	48.5
TRINITY_DN90709_c0_g1	29031_0:00141e	29031_0:00141e	96.774	31	1	0	836	744	146	176	3.78e-14	70.5
TRINITY_DN90750_c0_g1	1049336_0:004a5b	1049336_0:004a5b	72.549	51	14	0	3	155	250	300	4.44e-19	80.9
TRINITY_DN57592_c0_g1	7167_0:00195e	7167_0:00195e	31.006	358	215	12	381	1409	774	1114	9.27e-41	160
TRINITY_DN57518_c0_g1	133901_0:000422	133901_0:000422	32.5	160	97	3	585	115	176	327	6.47e-12	64.7
TRINITY_DN57531_c0_g1	168631_0:000917	168631_0:000917	96.296	27	1	0	1	81	59	85	8.45e-09	54.7
TRINITY_DN57524_c0_g1	67767_0:001188	67767_0:001188	38.095	63	39	0	318	130	778	840	2.66e-11	60.1
TRINITY_DN57568_c0_g1	136037_0:0027ea	136037_0:0027ea	65.385	26	9	0	88	165	2525	2550	5.38e-06	45.4
TRINITY_DN57507_c0_g1	319348_0:00349b	319348_0:00349b	40.171	117	64	2	1	342	1029	1142	9.04e-21	87.4
TRINITY_DN57541_c0_g1	211228_0:000d8c	211228_0:000d8c	51.471	68	32	1	1	201	1164	1231	1.55e-17	75.9
TRINITY_DN57542_c0_g1	45779_0:002416	45779_0:002416	92.593	27	2	0	443	363	947	973	1.21e-08	54.3
TRINITY_DN56421_c0_g1	7130_0:0005b5	7130_0:0005b5	59.824	341	137	0	334	1356	37	377	2.02e-141	413
TRINITY_DN81263_c0_g1	51655_0:003ffc	51655_0:003ffc	77.122	271	62	0	813	1	485	755	8.17e-151	446
TRINITY_DN81201_c0_g1	133901_0:0038b0	133901_0:0038b0	79.641	167	32	1	43	537	1	167	1.63e-90	274
TRINITY_DN81278_c0_g1	286306_0:001f2b	286306_0:001f2b	43.357	143	77	1	260	676	884	1026	3.36e-35	134
TRINITY_DN81232_c0_g1	74869_0:002e05	74869_0:002e05	37.255	102	62	2	399	94	92	191	2.11e-15	70.5
TRINITY_DN81202_c0_g1	69820_0:0033be	69820_0:0033be	29.565	115	71	4	401	63	264	370	5.1e-07	50.1
TRINITY_DN81284_c0_g1	7070_0:00123a	7070_0:00123a	35.714	70	45	0	26	235	28	97	7.29e-10	55.8
TRINITY_DN97114_c0_g1	133901_0:000422	133901_0:000422	55.319	47	21	0	280	140	279	325	2e-09	54.3
TRINITY_DN97125_c0_g1	222816_0:00196f	222816_0:00196f	56.25	128	56	0	149	532	8	135	1.69e-47	160
TRINITY_DN97199_c0_g1	6973_0:006638	6973_0:006638	80.952	84	16	0	252	1	53	136	3.64e-46	147
TRINITY_DN97128_c0_g1	6973_0:002f17	6973_0:002f17	68.889	180	56	0	540	1	54	233	2.03e-86	265
TRINITY_DN71430_c0_g1	29058_0:002f3c	29058_0:002f3c	73.077	26	7	0	82	5	423	448	7.91e-07	48.5
TRINITY_DN71487_c0_g1	37344_0:000ef8	37344_0:000ef8	40.458	131	72	4	383	6	409	538	6.98e-18	80.1
TRINITY_DN71408_c0_g1	13037_0:000b4e	13037_0:000b4e	100	23	0	0	1	69	350	372	5.99e-08	52.4
TRINITY_DN31293_c0_g1	1049336_0:002dc4	1049336_0:002dc4	74.675	154	39	0	20	481	68	221	1.3e-42	149
TRINITY_DN31285_c0_g1	199890_0:000fc0	199890_0:000fc0	50	288	117	6	3893	3096	1	283	1.09e-68	241
TRINITY_DN45781_c0_g1	7004_0:00201f	7004_0:00201f	46.078	102	54	1	328	26	1	102	1.01e-25	103
TRINITY_DN45771_c2_g1	7029_0:002a48	7029_0:002a48	29.21	291	191	5	647	1516	180	456	2.02e-32	134
TRINITY_DN45751_c0_g1	34740_0:000854	34740_0:000854	47.338	526	268	4	1654	89	89	609	1.43e-166	496
TRINITY_DN45712_c0_g1	28588_0:002d0c	28588_0:002d0c	37.288	236	133	5	544	1233	296	522	3.77e-40	153
TRINITY_DN45785_c0_g1	39758_0:001c76	39758_0:001c76	42.857	84	46	1	1	246	115	198	1.35e-12	72.4
TRINITY_DN45730_c0_g1	315563_0:0028aa	315563_0:0028aa	41.429	70	41	0	38	247	3328	3397	6.4e-09	53.1
TRINITY_DN45793_c0_g1	69820_0:00227c	69820_0:00227c	80.252	238	44	1	949	1653	8	245	1.05e-142	417
TRINITY_DN45792_c0_g1	54969_0:003835	54969_0:003835	43.75	224	117	5	924	268	544	763	5.45e-52	188
TRINITY_DN45789_c0_g1	197043_0:000f8f	197043_0:000f8f	35.354	99	63	1	975	679	27	124	4.33e-16	76.3
TRINITY_DN45744_c0_g1	6973_0:0006b1	6973_0:0006b1	40	90	48	2	652	921	435	518	8.45e-12	67.4
TRINITY_DN45734_c0_g1	7397_0:003c29	7397_0:003c29	25.368	272	143	8	3460	2714	4	238	8.71e-14	78.6
TRINITY_DN45778_c0_g1	1155016_0:002e4f	1155016_0:002e4f	46.789	109	51	5	321	629	246	353	4.77e-19	92
TRINITY_DN66723_c0_g1	1041015_0:000604	1041015_0:000604	40.741	54	32	0	222	61	117	170	2.84e-07	47
TRINITY_DN66748_c0_g1	7395_0:003ad6	7395_0:003ad6	33.333	66	44	0	356	159	1449	1514	9.42e-09	54.3
TRINITY_DN66759_c0_g1	29058_0:002989	29058_0:002989	61.111	36	8	1	90	1	72	107	1.38e-06	49.3
TRINITY_DN66705_c0_g1	6973_0:00629f	6973_0:00629f	59.722	72	29	0	1	216	793	864	2.79e-23	92.4
TRINITY_DN50499_c2_g1	378494_0:004f40	378494_0:004f40	55.172	58	26	0	368	195	93	150	2.25e-16	51.6
TRINITY_DN50499_c3_g1	39758_0:000a48	39758_0:000a48	59.494	79	32	0	238	2	154	232	1.32e-18	80.1
TRINITY_DN50428_c0_g1	69820_0:001377	69820_0:001377	44.78	364	182	7	1163	123	2	363	2.3e-102	311
TRINITY_DN50483_c0_g1	40932_0:004c9c	40932_0:004c9c	34.012	344	206	8	146	1135	305	641	3.06e-53	194
TRINITY_DN50486_c1_g1	319348_0:002495	319348_0:002495	21.925	561	389	13	6525	4864	97	615	4.53e-17	90.5
TRINITY_DN50469_c0_g1	93721_0:005dc8	93721_0:005dc8	34.125	926	499	10	3893	1203	606	1449	8.73e-176	563
TRINITY_DN50469_c1_g1	40932_0:004c9c	40932_0:004c9c	37.391	115	65	3	491	156	264	374	3.22e-12	65.5
TRINITY_DN50452_c0_g1	29058_0:001015	29058_0:001015	94.135	2063	100	5	8687	2541	966	3021	0	3832
TRINITY_DN50433_c1_g1	7029_0:002a48	7029_0:002a48	32.192	292	179	5	1722	847	182	454	2.01e-40	157
TRINITY_DN50449_c0_g1	7130_0:003495	7130_0:003495	48.59	603	296	5	4275	2491	32	628	0	572
TRINITY_DN50414_c0_g2	7227_0:000c85	7227_0:000c85	22.222	459	303	11	880	2139	46	489	2.19e-15	84.7
TRINITY_DN50468_c0_g2	34740_0:000fba	34740_0:000fba	32.812	192	115	8	1504	2046	124	312	3.38e-11	67
TRINITY_DN50497_c0_g1	7029_0:002a48	7029_0:002a48	26.061	330	200	11	288	1229	152	453	3.78e-22	101
TRINITY_DN50437_c0_g1	1218281_0:0000cd	1218281_0:0000cd	28.571	133	90	2	2	394	551	680	6.64e-08	54.7
TRINITY_DN50413_c0_g1	319348_0:0001e1	319348_0:0001e1	36.137	321	191	6	632	1570	16	330	1.25e-58	209
[truncated: 9,605 more rows]
