# Supplementary material for: Family dinner: Transcriptional plasticity of five Noctuidae (Lepidoptera) feeding on three host plant species
Source: Ecol Evol. 2022 Sep 6;12(9):e9258. doi: 10.1002/ece3.9258 (PMC9448971; doi:10.1002/ece3.9258)
Supplement: Supplementary file 40 — Table S12b [file ECE3-12-e9258-s017.xlsx]

## Sheet: Blad1
Supplementary Table 12b. BLASTX annotated DE genes of Spodoptera littoralis using a local detoxification gene family database compiled from 8 different Lepidoptera species (See Breeschoten et al. 2019)
Spodoptera littoralis
Gene_ID	stitle	sseqid	Detox_family	description	pident	length	mismatch	gapopen	qstart	qend	sstart	send	evalue	bitscore
TRINITY_DN230273_c0_g1_	XP_022827643.1	XP_022827643.1	P450	cytochrome P450 4C1-like [Spodoptera litura]	92.683	492	36	0	518	1993	1	492	0	941
TRINITY_DN230230_c0_g1_	XP_022823708.1	XP_022823708.1	P450	cytochrome P450 6B5-like [Spodoptera litura]	95.522	134	6	0	3	404	391	524	1.27e-78	242
TRINITY_DN231411_c0_g1_	GSSPFG00017555001.4-PA	GSSPFG00017555001.4-PA	ABC	atp-binding cassette sub-family a member 5-like isoform x1	24.903	257	173	7	625	1356	314	563	2.91e-14	73.2
TRINITY_DN204755_c0_g1_	XP_022819501.1	XP_022819501.1	GST	glutathione S-transferase 1-like [Spodoptera litura]	96.667	30	1	0	283	372	1	30	1.23e-13	62
TRINITY_DN227505_c0_g1_	GSSPFG00017555001.4-PA	GSSPFG00017555001.4-PA	ABC	atp-binding cassette sub-family a member 5-like isoform x1	29.108	213	135	7	344	952	358	564	1.14e-14	72.8
TRINITY_DN201650_c2_g1_	GSSPFG00026305001-PA	GSSPFG00026305001-PA	ABC	atp-binding cassette sub-family a member 3 isoform x1	79.167	24	5	0	241	312	612	635	2.62e-07	44.7
TRINITY_DN256468_c0_g1_	GSSPFG00026305001-PA	GSSPFG00026305001-PA	ABC	atp-binding cassette sub-family a member 3 isoform x1	69.231	26	8	0	357	280	610	635	5.21e-07	44.3
TRINITY_DN204868_c0_g1_	XP_022816152.1	XP_022816152.1	P450	cytochrome P450 6B7-like [Spodoptera litura]	97.347	377	10	0	3186	2056	123	499	0	736
TRINITY_DN205004_c0_g1_	XP_022824482.1	XP_022824482.1	P450	cytochrome P450 6B2-like [Spodoptera litura]	100	29	0	0	717	631	418	446	1.71e-14	68.9
TRINITY_DN202001_c0_g1_	GSSPFG00026305001-PA	GSSPFG00026305001-PA	ABC	atp-binding cassette sub-family a member 3 isoform x1	75	28	7	0	2	85	611	638	3.95e-09	52.4
TRINITY_DN238819_c0_g1_	GSSPFG00016359001.1-PA	GSSPFG00016359001.1-PA	ABC	atp-binding cassette sub-family d member 2	66.667	27	9	0	321	401	255	281	7.66e-06	33.5
TRINITY_DN228658_c0_g1_	GSSPFG00026305001-PA	GSSPFG00026305001-PA	ABC	atp-binding cassette sub-family a member 3 isoform x1	64.516	31	7	1	318	226	616	642	2.64e-06	41.6
TRINITY_DN209276_c0_g1_	HaOG200216	HaOG200216	GST	GSTD	75	24	6	0	103	32	46	69	5.14e-07	44.3
TRINITY_DN203980_c0_g3_	GSSPFG00026305001-PA	GSSPFG00026305001-PA	ABC	atp-binding cassette sub-family a member 3 isoform x1	40	55	31	2	181	20	584	637	2.67e-06	40.4
TRINITY_DN229256_c0_g1_	lcl|KU680282.1_prot_ANI21988.1_1	lcl|KU680282.1_prot_ANI21988.1_1	UGT	33B16	89.286	140	15	0	425	6	333	472	5.97e-91	270
TRINITY_DN204189_c0_g1_	XP_022816152.1	XP_022816152.1	P450	cytochrome P450 6B7-like [Spodoptera litura]	98.026	152	3	0	223	678	20	171	6.83e-109	319
TRINITY_DN221812_c0_g1_	XP_022822467.1	XP_022822467.1	CCE	cholinesterase 1-like [Spodoptera litura]	96.774	31	1	0	3	95	462	492	1.85e-14	65.9
TRINITY_DN229520_c0_g1_	GSSPFG00026305001-PA	GSSPFG00026305001-PA	ABC	atp-binding cassette sub-family a member 3 isoform x1	80.952	21	4	0	63	1	608	628	6.37e-10	46.2
TRINITY_DN20592_c0_g1_	GSSPFG00026305001-PA	GSSPFG00026305001-PA	ABC	atp-binding cassette sub-family a member 3 isoform x1	85.714	14	2	0	123	82	585	598	2.52e-06	33.9
TRINITY_DN72051_c1_g1_	GSSPFG00004535001.1-PA	GSSPFG00004535001.1-PA	ABC	atp-binding cassette sub-family g member 1	29.108	213	138	6	1806	1192	367	574	1.05e-13	72
TRINITY_DN72029_c64_g3_	GSSPFG00026305001-PA	GSSPFG00026305001-PA	ABC	atp-binding cassette sub-family a member 3 isoform x1	84.615	26	4	0	196	119	610	635	2.73e-11	53.9
TRINITY_DN72085_c0_g2_	XP_022825108.1	XP_022825108.1	P450	probable cytochrome P450 304a1 [Spodoptera litura]	99.487	195	1	0	322	906	1	195	4.13e-140	402
TRINITY_DN71969_c0_g1_	lcl|KU680305.1_prot_ANI22011.1_1	lcl|KU680305.1_prot_ANI22011.1_1	UGT	42B5	89.655	29	3	0	88	2	419	447	8.33e-12	63.2
TRINITY_DN71965_c0_g1_	XP_022827250.1	XP_022827250.1	P450	cytochrome P450 4C1-like [Spodoptera litura]	85.833	480	38	1	215	1654	1	450	0	857
TRINITY_DN49967_c1_g1_	GSSPFG00026305001-PA	GSSPFG00026305001-PA	ABC	atp-binding cassette sub-family a member 3 isoform x1	84.615	26	4	0	4	81	610	635	1.22e-11	58.2
TRINITY_DN49960_c0_g2_	lcl|KU680282.1_prot_ANI21988.1_1	lcl|KU680282.1_prot_ANI21988.1_1	UGT	33B16	87.5	24	3	0	73	2	421	444	3.01e-08	46.6
TRINITY_DN75652_c3_g1_	XP_022824482.1	XP_022824482.1	P450	cytochrome P450 6B2-like [Spodoptera litura]	95.229	503	24	0	974	2482	1	503	0	1007
TRINITY_DN75648_c3_g2_	HaOG200295	HaOG200295	UGT	UGT33	100	30	0	0	271	360	346	375	6.15e-15	66.6
TRINITY_DN75695_c2_g3_	PXGS_V2_012288	PXGS_V2_012288	P450	cytochrome P450 354A5	46.512	43	23	0	343	215	88	130	5.73e-07	42.4
TRINITY_DN75601_c0_g1_	HzOG200156	HzOG200156	CCE	CCE006	52.816	515	237	5	1689	154	34	545	0	584
TRINITY_DN75698_c3_g4_	GSSPFG00026305001-PA	GSSPFG00026305001-PA	ABC	atp-binding cassette sub-family a member 3 isoform x1	37.079	89	38	3	697	431	599	669	1.72e-08	54.3
TRINITY_DN58215_c0_g1_	GSSPFG00026305001-PA	GSSPFG00026305001-PA	ABC	atp-binding cassette sub-family a member 3 isoform x1	50	50	22	2	818	958	582	631	2.83e-06	45.4
TRINITY_DN70247_c4_g2_	GSSPFG00026305001-PA	GSSPFG00026305001-PA	ABC	atp-binding cassette sub-family a member 3 isoform x1	69.231	26	8	0	299	222	610	635	9.11e-08	45.4
TRINITY_DN70236_c3_g1_	GSSPFG00016359001.1-PA	GSSPFG00016359001.1-PA	ABC	atp-binding cassette sub-family d member 2	84.615	26	4	0	1829	1752	266	291	2e-06	47.8
TRINITY_DN35004_c0_g1_	GSSPFG00028716001.3-PA	GSSPFG00028716001.3-PA	UGT	udp-glycosyltransferase ugt33f2	77.143	35	8	0	107	3	1	35	4.02e-12	58.9
TRINITY_DN35098_c0_g1_	lcl|KX425016.1_prot_ASN63843.1_1	lcl|KX425016.1_prot_ASN63843.1_1	P450	CYP341B27	69.697	33	10	0	100	2	171	203	6.65e-16	56.6
TRINITY_DN27745_c0_g1_	XP_022831830.1	XP_022831830.1	P450	cytochrome P450 4V2-like [Spodoptera litura]	98.925	93	1	0	1	279	55	147	5.57e-66	193
TRINITY_DN74945_c0_g1_	GSSPFG00017555001.4-PA	GSSPFG00017555001.4-PA	ABC	atp-binding cassette sub-family a member 5-like isoform x1	24.403	377	223	15	1278	205	234	567	1.14e-13	70.9
TRINITY_DN73908_c1_g1_	XP_022834514.1	XP_022834514.1	P450	cytochrome P450 6k1-like [Spodoptera litura]	98	500	10	0	69	1568	1	500	0	970
TRINITY_DN73905_c2_g1_	lcl|KU680288.1_prot_ANI21994.1_1	lcl|KU680288.1_prot_ANI21994.1_1	UGT	33T3	89.041	219	24	0	688	32	302	520	9.92e-126	363
TRINITY_DN73905_c2_g2_	GSSPFG00025012001.1-PA	GSSPFG00025012001.1-PA	UGT	udp-glycosyltransferase ugt33d3	86.486	74	10	0	224	3	234	307	8.43e-43	141
TRINITY_DN11784_c0_g1_	GSSPFG00017555001.4-PA	GSSPFG00017555001.4-PA	ABC	atp-binding cassette sub-family a member 5-like isoform x1	42.857	70	37	2	21	221	497	566	3.53e-12	58.2
TRINITY_DN74693_c0_g2_	GSSPFG00017555001.4-PA	GSSPFG00017555001.4-PA	ABC	atp-binding cassette sub-family a member 5-like isoform x1	55.556	27	12	0	85	5	550	576	1.13e-07	50.1
TRINITY_DN74690_c0_g2_	GSSPFG00004535001.1-PA	GSSPFG00004535001.1-PA	ABC	atp-binding cassette sub-family g member 1	39.394	99	58	1	208	498	367	465	2.07e-12	61.6
TRINITY_DN45514_c0_g1_	GSSPFG00026305001-PA	GSSPFG00026305001-PA	ABC	atp-binding cassette sub-family a member 3 isoform x1	44.444	36	18	1	226	119	577	610	2.77e-08	35
TRINITY_DN46845_c1_g1_	GSSPFG00026305001-PA	GSSPFG00026305001-PA	ABC	atp-binding cassette sub-family a member 3 isoform x1	86.364	22	3	0	194	259	610	631	2.07e-12	50.4
TRINITY_DN31938_c0_g1_	XP_022817753.1	XP_022817753.1	CCE	cholinesterase 2-like [Spodoptera litura]	71.127	142	41	0	23	448	1	142	8.97e-63	198
TRINITY_DN57681_c1_g1_	XP_022830610.1	XP_022830610.1	P450	cytochrome P450 9e2-like [Spodoptera litura]	90.78	141	13	0	424	2	359	499	2.73e-95	281
TRINITY_DN77673_c0_g1_	XP_021203887.1	XP_021203887.1	P450	cytochrome P450 4C1 [Bombyx mori]	26.131	199	88	4	2019	2609	242	383	4.6e-13	70.1
TRINITY_DN77625_c0_g3_	GSSPFG00026305001-PA	GSSPFG00026305001-PA	ABC	atp-binding cassette sub-family a member 3 isoform x1	59.091	44	10	2	645	755	585	627	6.04e-08	50.1
TRINITY_DN71576_c1_g1_	GSSPFG00026305001-PA	GSSPFG00026305001-PA	ABC	atp-binding cassette sub-family a member 3 isoform x1	52.174	46	16	2	158	39	585	630	1.68e-09	49.3
TRINITY_DN49543_c0_g1_	XP_022819500.1	XP_022819500.1	GST	glutathione S-transferase 1-like [Spodoptera litura]	96.795	156	5	0	1	468	68	223	1.72e-111	314
TRINITY_DN72350_c0_g1_	GSSPFG00026305001-PA	GSSPFG00026305001-PA	ABC	atp-binding cassette sub-family a member 3 isoform x1	76.923	26	6	0	217	140	610	635	2.61e-09	49.3
TRINITY_DN33566_c0_g1_	lcl|AB381883.1_prot_BAG71410.1_1	lcl|AB381883.1_prot_BAG71410.1_1	P450	9A9	81.25	48	9	0	145	2	1	48	2.26e-22	85.9
TRINITY_DN33588_c0_g1_	lcl|KU680300.1_prot_ANI22006.1_1	lcl|KU680300.1_prot_ANI22006.1_1	UGT	40M2	45.455	99	7	1	298	2	55	106	5.84e-17	71.2
TRINITY_DN68838_c1_g1_	GSSPFG00017555001.4-PA	GSSPFG00017555001.4-PA	ABC	atp-binding cassette sub-family a member 5-like isoform x1	44.269	253	136	3	1	756	340	588	4.49e-67	223
TRINITY_DN68829_c0_g2_	GSSPFG00004535001.1-PA	GSSPFG00004535001.1-PA	ABC	atp-binding cassette sub-family g member 1	43.75	64	35	1	1168	980	528	591	3.38e-08	52.4
TRINITY_DN56422_c0_g1_	GSSPFG00018237001.3-PA	GSSPFG00018237001.3-PA	UGT	udp-glycosyltransferase ugt33d3	66.102	59	20	0	463	287	179	237	2.06e-09	51.6
TRINITY_DN56498_c0_g1_	XP_022835292.1	XP_022835292.1	CCE	cholinesterase 2-like [Spodoptera litura]	92.593	27	2	0	1	81	359	385	8.49e-11	55.8
TRINITY_DN71485_c0_g1_	HzOG200247	HzOG200247	GST	GSTS	58.937	207	85	0	473	1093	1	207	1.28e-95	283
TRINITY_DN69283_c1_g1_	GSSPFG00026305001-PA	GSSPFG00026305001-PA	ABC	atp-binding cassette sub-family a member 3 isoform x1	69.231	26	8	0	151	74	610	635	2.46e-06	45.8
TRINITY_DN35682_c0_g1_	GSSPFG00026305001-PA	GSSPFG00026305001-PA	ABC	atp-binding cassette sub-family a member 3 isoform x1	43.75	48	24	1	393	527	575	622	1.2e-06	44.7
TRINITY_DN76781_c3_g4_	lcl|KU680301.1_prot_ANI22007.1_1	lcl|KU680301.1_prot_ANI22007.1_1	UGT	40M3	87.736	106	13	0	320	3	253	358	1.45e-64	200
TRINITY_DN76781_c3_g2_	lcl|KU680301.1_prot_ANI22007.1_1	lcl|KU680301.1_prot_ANI22007.1_1	UGT	40M3	81.132	159	30	0	658	182	362	520	1.1e-73	229
TRINITY_DN76704_c3_g2_	XP_022819612.1	XP_022819612.1	P450	cytochrome P450 9e2-like [Spodoptera litura]	81.731	104	19	0	775	464	428	531	6.22e-62	200
TRINITY_DN76704_c3_g3_	lcl|AB381883.1_prot_BAG71410.1_1	lcl|AB381883.1_prot_BAG71410.1_1	P450	9A9	92.381	105	8	0	317	3	367	471	3.63e-69	213
TRINITY_DN76704_c3_g1_	XP_022819612.1	XP_022819612.1	P450	cytochrome P450 9e2-like [Spodoptera litura]	89.691	97	10	0	293	3	325	421	1.14e-59	187
TRINITY_DN76704_c3_g4_	XP_022819612.1	XP_022819612.1	P450	cytochrome P450 9e2-like [Spodoptera litura]	84.848	66	10	0	515	318	466	531	2.16e-38	134
TRINITY_DN71267_c0_g1_	XP_022835182.1	XP_022835182.1	P450	cytochrome P450 6B5-like [Spodoptera litura]	97.764	492	11	0	1632	157	1	492	0	975
TRINITY_DN71213_c0_g1_	GSSPFG00026305001-PA	GSSPFG00026305001-PA	ABC	atp-binding cassette sub-family a member 3 isoform x1	54.167	48	17	2	68	202	585	630	8.84e-07	42.4
TRINITY_DN60383_c0_g1_	GSSPFG00014039001.4-PB	GSSPFG00014039001.4-PB	P450	cytochrome p450 cyp314a1	96.774	31	1	0	915	1007	96	126	3.05e-13	66.2
TRINITY_DN65747_c0_g1_	XP_022834509.1	XP_022834509.1	P450	cytochrome P450 6k1-like [Spodoptera litura]	97.228	505	14	0	113	1627	1	505	0	974
TRINITY_DN82726_c0_g1_	GSSPFG00026305001-PA	GSSPFG00026305001-PA	ABC	atp-binding cassette sub-family a member 3 isoform x1	65.625	32	10	1	206	298	600	631	5.52e-06	40.8
TRINITY_DN72130_c9_g1_	GSSPFG00026305001-PA	GSSPFG00026305001-PA	ABC	atp-binding cassette sub-family a member 3 isoform x1	76.923	26	6	0	123	46	610	635	3.47e-09	48.1
TRINITY_DN72130_c10_g1_	GSSPFG00026305001-PA	GSSPFG00026305001-PA	ABC	atp-binding cassette sub-family a member 3 isoform x1	43.137	51	16	1	156	43	585	635	8.76e-07	45.4
TRINITY_DN72168_c0_g1_	GSSPFG00016675001-PA	GSSPFG00016675001-PA	UGT	udp-glycosyltransferase ugt33f2	90.87	471	43	0	53	1465	1	471	0	894
TRINITY_DN72165_c1_g1_	GSSPFG00026305001-PA	GSSPFG00026305001-PA	ABC	atp-binding cassette sub-family a member 3 isoform x1	60	40	16	0	28	147	592	631	4.13e-08	48.1
TRINITY_DN72133_c0_g1_	lcl|KX443477.1_prot_ASO98052.1_1	lcl|KX443477.1_prot_ASO98052.1_1	P450	CYP314A1	98.453	517	8	0	349	1899	1	517	0	965
TRINITY_DN72125_c0_g1_	GSSPFG00017555001.4-PA	GSSPFG00017555001.4-PA	ABC	atp-binding cassette sub-family a member 5-like isoform x1	26.724	232	140	6	557	1225	329	539	8.9e-14	70.9
TRINITY_DN84295_c0_g1_	GSSPFG00026305001-PA	GSSPFG00026305001-PA	ABC	atp-binding cassette sub-family a member 3 isoform x1	68.75	32	10	0	15	110	600	631	6.25e-07	45.4
TRINITY_DN65990_c0_g1_	GSSPFG00026305001-PA	GSSPFG00026305001-PA	ABC	atp-binding cassette sub-family a member 3 isoform x1	65.385	26	7	1	160	83	575	598	6.63e-09	38.5
TRINITY_DN54958_c0_g1_	GSSPFG00016359001.1-PA	GSSPFG00016359001.1-PA	ABC	atp-binding cassette sub-family d member 2	90	20	2	0	140	81	271	290	2.61e-06	39.7
TRINITY_DN3093_c0_g1_	GSSPFG00016612001-PA	GSSPFG00016612001-PA	ABC	atp-binding cassette sub-family f member 3	96	25	1	0	2	76	38	62	1.12e-08	47
TRINITY_DN14065_c0_g1_	XP_022825081.1	XP_022825081.1	CCE	carboxylesterase 4A-like [Spodoptera litura]	96.774	31	1	0	179	271	1	31	1.31e-16	70.1
TRINITY_DN23202_c0_g1_	GSSPFG00026305001-PA	GSSPFG00026305001-PA	ABC	atp-binding cassette sub-family a member 3 isoform x1	80.952	21	4	0	368	430	608	628	3.13e-08	46.2
TRINITY_DN41701_c0_g1_	GSSPFG00017555001.4-PA	GSSPFG00017555001.4-PA	ABC	atp-binding cassette sub-family a member 5-like isoform x1	30.061	163	106	4	1295	828	405	566	1.69e-12	66.6
TRINITY_DN53709_c0_g1_	GSSPFG00035238001.3-PA	GSSPFG00035238001.3-PA	UGT	udp-glycosyltransferase ugt33d3	90.323	31	3	0	359	267	248	278	2.88e-14	63.9
TRINITY_DN42174_c0_g1_	lcl|KX443466.1_prot_ASO98041.1_1	lcl|KX443466.1_prot_ASO98041.1_1	P450	CYP4M14	89.881	168	17	0	506	3	1	168	1.2e-111	325
TRINITY_DN42125_c1_g1_	GSSPFG00016359001.1-PA	GSSPFG00016359001.1-PA	ABC	atp-binding cassette sub-family d member 2	79.487	39	8	0	77	193	252	290	4.62e-14	63.2
TRINITY_DN46505_c1_g7_	GSSPFG00004535001.1-PA	GSSPFG00004535001.1-PA	ABC	atp-binding cassette sub-family g member 1	42.373	59	30	1	148	312	530	588	4.41e-06	41.2
TRINITY_DN67370_c8_g1_	GSSPFG00026305001-PA	GSSPFG00026305001-PA	ABC	atp-binding cassette sub-family a member 3 isoform x1	56.098	41	17	1	1404	1282	610	649	3.81e-06	46.2
TRINITY_DN67370_c9_g1_	GSSPFG00026305001-PA	GSSPFG00026305001-PA	ABC	atp-binding cassette sub-family a member 3 isoform x1	69.231	26	8	0	98	21	610	635	4.46e-08	43.5
TRINITY_DN67310_c0_g1_	lcl|KU680304.1_prot_ANI22010.1_1	lcl|KU680304.1_prot_ANI22010.1_1	UGT	40U2	87.39	341	43	0	1024	2	132	472	0	636
TRINITY_DN67337_c0_g1_	GSSPFG00026305001-PA	GSSPFG00026305001-PA	ABC	atp-binding cassette sub-family a member 3 isoform x1	92.857	14	1	0	155	114	585	598	2.24e-07	36.6
TRINITY_DN71010_c1_g1_	XP_022831900.1	XP_022831900.1	P450	cytochrome P450 6B2-like [Spodoptera litura]	100	28	0	0	2	85	432	459	9.99e-12	63.5
TRINITY_DN71067_c0_g1_	XP_021203887.1	XP_021203887.1	P450	cytochrome P450 4C1 [Bombyx mori]	24.752	202	87	4	1319	729	242	383	5.41e-11	62.8
TRINITY_DN49137_c0_g1_	GSSPFG00026305001-PA	GSSPFG00026305001-PA	ABC	atp-binding cassette sub-family a member 3 isoform x1	84.615	26	4	0	542	619	610	635	7.38e-11	57.8
TRINITY_DN29117_c2_g1_	GSSPFG00026305001-PA	GSSPFG00026305001-PA	ABC	atp-binding cassette sub-family a member 3 isoform x1	61.538	26	10	0	100	23	610	635	1.86e-07	37.7
TRINITY_DN79421_c1_g1_	GSSPFG00026305001-PA	GSSPFG00026305001-PA	ABC	atp-binding cassette sub-family a member 3 isoform x1	77.273	22	5	0	225	160	614	635	2.19e-07	43.1
TRINITY_DN79485_c0_g1_	XP_022823708.1	XP_022823708.1	P450	cytochrome P450 6B5-like [Spodoptera litura]	96.69	423	14	0	224	1492	23	445	0	825
TRINITY_DN62158_c0_g1_	XP_022817251.1	XP_022817251.1	P450	cytochrome P450 6B7-like [Spodoptera litura]	97.661	171	4	0	2442	1930	340	510	7.27e-114	353
TRINITY_DN66274_c1_g1_	GSSPFG00026305001-PA	GSSPFG00026305001-PA	ABC	atp-binding cassette sub-family a member 3 isoform x1	65.385	26	9	0	234	157	610	635	4.59e-07	42.7
TRINITY_DN48164_c1_g1_	GSSPFG00026305001-PA	GSSPFG00026305001-PA	ABC	atp-binding cassette sub-family a member 3 isoform x1	46.341	41	22	0	261	383	610	650	7.76e-07	43.5
TRINITY_DN48191_c0_g1_	GSSPFG00017555001.4-PA	GSSPFG00017555001.4-PA	ABC	atp-binding cassette sub-family a member 5-like isoform x1	27.647	170	104	8	49	507	405	572	2.79e-06	43.5
TRINITY_DN62689_c0_g1_	GSSPFG00017555001.4-PA	GSSPFG00017555001.4-PA	ABC	atp-binding cassette sub-family a member 5-like isoform x1	31.174	247	159	8	920	201	321	563	3.18e-19	85.9
TRINITY_DN49492_c0_g1_	GSSPFG00026305001-PA	GSSPFG00026305001-PA	ABC	atp-binding cassette sub-family a member 3 isoform x1	55.814	43	16	1	595	714	585	627	1.24e-06	45.8
TRINITY_DN41927_c0_g1_	XP_022815917.1	XP_022815917.1	GST	glutathione S-transferase 1-like [Spodoptera litura]	97.685	216	5	0	82	729	1	216	7.48e-160	441
TRINITY_DN59730_c1_g1_	GSSPFG00026305001-PA	GSSPFG00026305001-PA	ABC	atp-binding cassette sub-family a member 3 isoform x1	76.923	26	6	0	110	33	610	635	1.19e-09	49.3
TRINITY_DN72471_c0_g1_	GSSPFG00016359001.1-PA	GSSPFG00016359001.1-PA	ABC	atp-binding cassette sub-family d member 2	76.316	38	9	0	840	953	253	290	5.19e-10	57.4
TRINITY_DN50605_c0_g1_	XP_022827227.1	XP_022827227.1	P450	probable cytochrome P450 4d21 [Spodoptera litura]	99.065	107	1	0	2	322	204	310	4.5e-74	223
TRINITY_DN56752_c1_g1_	GSSPFG00026305001-PA	GSSPFG00026305001-PA	ABC	atp-binding cassette sub-family a member 3 isoform x1	86.364	22	3	0	21	86	610	631	3.32e-09	47.8
TRINITY_DN66588_c0_g1_	GSSPFG00026305001-PA	GSSPFG00026305001-PA	ABC	atp-binding cassette sub-family a member 3 isoform x1	84	25	4	0	852	778	611	635	1.43e-07	49.3
TRINITY_DN66533_c1_g1_	GSSPFG00026305001-PA	GSSPFG00026305001-PA	ABC	atp-binding cassette sub-family a member 3 isoform x1	86.364	22	3	0	1	66	610	631	3.7e-09	48.5
TRINITY_DN66551_c2_g1_	lcl|KU680288.1_prot_ANI21994.1_1	lcl|KU680288.1_prot_ANI21994.1_1	UGT	33T3	81.272	283	53	0	40	888	1	283	8.36e-175	490
TRINITY_DN41269_c1_g1_	lcl|KU680291.1_prot_ANI21997.1_1	lcl|KU680291.1_prot_ANI21997.1_1	UGT	33V3	82.759	29	5	0	89	3	426	454	6.09e-12	57.8
TRINITY_DN41270_c0_g1_	XP_022827649.1	XP_022827649.1	P450	cytochrome P450 4d8-like [Spodoptera litura]	93.678	348	21	1	47	1090	1	347	0	683
TRINITY_DN9086_c0_g1_	XP_022822411.1	XP_022822411.1	CCE	cholinesterase 1-like isoform X1 [Spodoptera litura]	97.321	112	3	0	338	3	93	204	1.94e-79	240
TRINITY_DN69367_c0_g1_	lcl|KU680296.1_prot_ANI22002.1_1	lcl|KU680296.1_prot_ANI22002.1_1	UGT	40F3	85.662	272	39	0	1	816	5	276	1.86e-179	501
TRINITY_DN69312_c1_g1_	lcl|KU680290.1_prot_ANI21996.1_1	lcl|KU680290.1_prot_ANI21996.1_1	UGT	33V2	91.966	473	38	0	1505	87	1	473	0	910
TRINITY_DN69386_c1_g1_	XP_022819501.1	XP_022819501.1	GST	glutathione S-transferase 1-like [Spodoptera litura]	98.649	222	3	0	880	1545	1	222	9.58e-161	453
TRINITY_DN69904_c3_g1_	XP_022821034.1	XP_022821034.1	GST	microsomal glutathione S-transferase 1-like [Spodoptera litura]	76	150	36	0	626	1075	1	150	5.12e-82	244
TRINITY_DN70042_c0_g2_	XP_022819612.1	XP_022819612.1	P450	cytochrome P450 9e2-like [Spodoptera litura]	98.261	115	2	0	3	347	348	462	1.26e-81	245
TRINITY_DN70042_c0_g1_	XP_022819612.1	XP_022819612.1	P450	cytochrome P450 9e2-like [Spodoptera litura]	98.824	85	1	0	1	255	448	532	1.43e-57	185
TRINITY_DN15835_c0_g1_	GSSPFG00016359001.1-PA	GSSPFG00016359001.1-PA	ABC	atp-binding cassette sub-family d member 2	64.286	28	10	0	164	247	251	278	1.66e-06	38.9
TRINITY_DN59473_c0_g1_	GSSPFG00016359001.1-PA	GSSPFG00016359001.1-PA	ABC	atp-binding cassette sub-family d member 2	66.667	54	10	1	664	503	246	291	1.37e-14	69.3
TRINITY_DN37821_c0_g1_	GSSPFG00026305001-PA	GSSPFG00026305001-PA	ABC	atp-binding cassette sub-family a member 3 isoform x1	69.231	26	8	0	48	125	610	635	1.55e-06	41.6
TRINITY_DN2740_c0_g1_	GSSPFG00026305001-PA	GSSPFG00026305001-PA	ABC	atp-binding cassette sub-family a member 3 isoform x1	58.696	46	13	1	204	67	592	631	2.67e-10	52
TRINITY_DN43239_c0_g1_	GSSPFG00026305001-PA	GSSPFG00026305001-PA	ABC	atp-binding cassette sub-family a member 3 isoform x1	61.29	31	12	0	120	28	603	633	1.42e-08	47
TRINITY_DN43217_c0_g1_	lcl|KU680301.1_prot_ANI22007.1_1	lcl|KU680301.1_prot_ANI22007.1_1	UGT	40M3	88.043	92	11	0	280	5	223	314	7.22e-55	174
TRINITY_DN43278_c0_g1_	GSSPFG00024222001.2-PA	GSSPFG00024222001.2-PA	UGT	udp-glycosyltransferase 41d2	96.429	28	1	0	308	225	292	319	6.4e-12	57
TRINITY_DN67746_c1_g1_	GSSPFG00017555001.4-PA	GSSPFG00017555001.4-PA	ABC	atp-binding cassette sub-family a member 5-like isoform x1	28.846	156	99	5	364	804	32	184	2.32e-07	48.5
TRINITY_DN37645_c0_g1_	XP_022817752.1	XP_022817752.1	CCE	cholinesterase 2-like [Spodoptera litura]	91.176	34	3	0	3	104	516	549	1.43e-18	74.3
TRINITY_DN6351_c1_g1_	GSSPFG00016359001.1-PA	GSSPFG00016359001.1-PA	ABC	atp-binding cassette sub-family d member 2	75	36	9	0	19	126	258	293	2.39e-10	52.4
TRINITY_DN16005_c1_g1_	XP_022813957.1	XP_022813957.1	CCE	venom carboxylesterase-6-like [Spodoptera litura]	98.384	557	9	0	1842	172	1	557	0	1148
TRINITY_DN16016_c0_g1_	XP_022829589.1	XP_022829589.1	P450	cytochrome P450 4d2-like [Spodoptera litura]	96.429	28	1	0	86	3	443	470	5.69e-12	58.5
TRINITY_DN10900_c0_g1_	GSSPFG00017555001.4-PA	GSSPFG00017555001.4-PA	ABC	atp-binding cassette sub-family a member 5-like isoform x1	35.227	88	52	3	324	76	479	566	1.79e-10	53.5
TRINITY_DN10902_c0_g1_	XP_022827725.1	XP_022827725.1	P450	cytochrome P450 4C1-like isoform X1 [Spodoptera litura]	90.667	75	7	0	2	226	376	450	2.71e-45	150
TRINITY_DN54374_c2_g1_	GSSPFG00026305001-PA	GSSPFG00026305001-PA	ABC	atp-binding cassette sub-family a member 3 isoform x1	55.556	27	12	0	214	134	608	634	7.27e-06	39.3
TRINITY_DN33866_c0_g1_	GSSPFG00003871001.3-PA	GSSPFG00003871001.3-PA	UGT	udp-glycosyltransferase ugt33d6	94.444	72	4	0	757	972	1	72	3.01e-42	139
TRINITY_DN33839_c0_g1_	GSSPFG00026305001-PA	GSSPFG00026305001-PA	ABC	atp-binding cassette sub-family a member 3 isoform x1	63.83	47	15	2	70	207	585	630	3.48e-13	60.5
TRINITY_DN18453_c0_g1_	HzOG200336	HzOG200336	ABC-transporter	ABCB	64.662	133	17	1	825	1223	996	1098	7.14e-39	151
TRINITY_DN18489_c2_g1_	GSSPFG00026305001-PA	GSSPFG00026305001-PA	ABC	atp-binding cassette sub-family a member 3 isoform x1	63.889	36	13	0	251	144	592	627	1.38e-09	49.7
TRINITY_DN77563_c3_g3_	lcl|KU680288.1_prot_ANI21994.1_1	lcl|KU680288.1_prot_ANI21994.1_1	UGT	33T3	79.104	67	14	0	1063	863	454	520	5.35e-12	63.5
TRINITY_DN77588_c2_g1_	PXGS_V2_012288	PXGS_V2_012288	P450	cytochrome P450 354A5	72.414	29	8	0	297	211	104	132	1.56e-09	48.5
TRINITY_DN77247_c0_g1_	HaOG200130	HaOG200130	CCE	CCE020	69.982	543	157	4	34	1647	3	544	0	785
TRINITY_DN77208_c1_g2_	XP_022831958.1	XP_022831958.1	P450	cytochrome P450 6B5-like [Spodoptera litura]	98.039	102	2	0	1	306	424	525	5.92e-68	214
TRINITY_DN77208_c1_g1_	XP_022831958.1	XP_022831958.1	P450	cytochrome P450 6B5-like [Spodoptera litura]	96.815	314	10	0	2	943	54	367	0	633
TRINITY_DN71352_c0_g1_	XP_022838098.1	XP_022838098.1	P450	cytochrome P450 315a1, mitochondrial [Spodoptera litura]	95.98	398	16	0	128	1321	1	398	0	792
TRINITY_DN78295_c0_g1_	GSSPFG00026305001-PA	GSSPFG00026305001-PA	ABC	atp-binding cassette sub-family a member 3 isoform x1	58.621	29	9	1	108	31	585	613	1.42e-06	35.4
TRINITY_DN24207_c0_g1_	GSSPFG00026305001-PA	GSSPFG00026305001-PA	ABC	atp-binding cassette sub-family a member 3 isoform x1	76	25	6	0	498	424	611	635	3.4e-07	46.2
TRINITY_DN64735_c2_g2_	HaOG200234	HaOG200234	GST	GSTO	75.758	33	8	0	2	100	91	123	2.19e-09	55.8
TRINITY_DN63861_c3_g1_	GSSPFG00026305001-PA	GSSPFG00026305001-PA	ABC	atp-binding cassette sub-family a member 3 isoform x1	52.174	46	16	2	2330	2449	585	630	1.02e-06	49.3
TRINITY_DN40448_c0_g1_	GSSPFG00012990001.3-PA	GSSPFG00012990001.3-PA	UGT	udp-glycosyltransferase 33f4	65.957	47	14	2	1	135	323	369	1.31e-15	66.6
TRINITY_DN48851_c0_g1_	lcl|KU680286.1_prot_ANI21992.1_1	lcl|KU680286.1_prot_ANI21992.1_1	UGT	33F8	79.508	122	25	0	368	3	1	122	7.24e-68	210
TRINITY_DN77782_c78_g1_	GSSPFG00011928001-PA	GSSPFG00011928001-PA	UGT	udp-glycosyltransferase ugt33d3	87.342	79	10	0	19	255	134	212	5.24e-29	102
TRINITY_DN53268_c2_g1_	GSSPFG00016359001.1-PA	GSSPFG00016359001.1-PA	ABC	atp-binding cassette sub-family d member 2	61.905	42	16	0	368	493	252	293	4.28e-09	51.6
TRINITY_DN76223_c2_g1_	GSSPFG00026305001-PA	GSSPFG00026305001-PA	ABC	atp-binding cassette sub-family a member 3 isoform x1	86.667	15	2	0	538	582	610	624	1.85e-07	35.4
TRINITY_DN31496_c0_g1_	GSSPFG00026305001-PA	GSSPFG00026305001-PA	ABC	atp-binding cassette sub-family a member 3 isoform x1	56.522	46	20	0	201	338	590	635	1.65e-10	53.5
TRINITY_DN42534_c0_g1_	XP_022831900.1	XP_022831900.1	P450	cytochrome P450 6B2-like [Spodoptera litura]	100	26	0	0	302	379	459	484	1.08e-10	54.7
TRINITY_DN76350_c0_g1_	GSSPFG00026305001-PA	GSSPFG00026305001-PA	ABC	atp-binding cassette sub-family a member 3 isoform x1	69.231	26	8	0	212	289	610	635	2.54e-07	44.3
TRINITY_DN76307_c0_g1_	GSSPFG00017555001.4-PA	GSSPFG00017555001.4-PA	ABC	atp-binding cassette sub-family a member 5-like isoform x1	30.172	232	129	9	1535	2185	358	571	1e-15	79.3
TRINITY_DN76361_c0_g1_	Msex2.05508	Msex2.05508	P450	CYP18A	24.733	469	323	13	1793	435	48	502	2.12e-37	143
TRINITY_DN21343_c0_g1_	lcl|KX443437.1_prot_ASO98012.1_1	lcl|KX443437.1_prot_ASO98012.1_1	P450	CYP9A10	78.571	28	6	0	377	460	387	414	4.29e-11	56.6
TRINITY_DN21394_c0_g1_	GSSPFG00025012001.1-PA	GSSPFG00025012001.1-PA	UGT	udp-glycosyltransferase ugt33d3	80	125	25	0	3	377	136	260	8.78e-71	217
TRINITY_DN39544_c0_g2_	GSSPFG00026305001-PA	GSSPFG00026305001-PA	ABC	atp-binding cassette sub-family a member 3 isoform x1	50	48	19	1	46	174	610	657	2.3e-07	44.7
TRINITY_DN39515_c0_g1_	lcl|KU680303.1_prot_ANI22009.1_1	lcl|KU680303.1_prot_ANI22009.1_1	UGT	40R4	97.333	75	2	0	1	225	315	389	1.87e-47	154
TRINITY_DN75872_c7_g3_	GSSPFG00016359001.1-PA	GSSPFG00016359001.1-PA	ABC	atp-binding cassette sub-family d member 2	71.111	45	13	0	186	320	250	294	1.34e-09	51.6
TRINITY_DN75835_c5_g1_	GSSPFG00016359001.1-PA	GSSPFG00016359001.1-PA	ABC	atp-binding cassette sub-family d member 2	70.455	44	13	0	223	92	248	291	2.69e-14	62.8
TRINITY_DN75813_c4_g2_	lcl|AB381883.1_prot_BAG71410.1_1	lcl|AB381883.1_prot_BAG71410.1_1	P450	9A9	96	25	1	0	1	75	257	281	1.54e-10	55.8
TRINITY_DN36082_c0_g1_	GSSPFG00004535001.1-PA	GSSPFG00004535001.1-PA	ABC	atp-binding cassette sub-family g member 1	32.766	235	156	1	772	1470	367	601	6.71e-30	124
TRINITY_DN76442_c1_g1_	GSSPFG00026305001-PA	GSSPFG00026305001-PA	ABC	atp-binding cassette sub-family a member 3 isoform x1	46.939	49	22	1	406	260	591	635	2.13e-07	45.4
TRINITY_DN76442_c4_g2_	GSSPFG00026305001-PA	GSSPFG00026305001-PA	ABC	atp-binding cassette sub-family a member 3 isoform x1	69.231	26	7	1	306	232	610	635	4.58e-10	39.7
TRINITY_DN76428_c91_g5_	PXGS_V2_012288	PXGS_V2_012288	P450	cytochrome P450 354A5	59.259	27	11	0	12	92	83	109	9.46e-06	39.3
TRINITY_DN69816_c0_g1_	XP_022816126.1	XP_022816126.1	P450	cytochrome P450 4V2-like [Spodoptera litura]	98.135	429	8	0	52	1338	12	440	0	825
TRINITY_DN42642_c0_g1_	GSSPFG00035411001.5-PA	GSSPFG00035411001.5-PA	GST	glutathione s-transferase omega 2	96.429	28	1	0	984	1067	1	28	2.59e-12	60.5
TRINITY_DN23805_c0_g1_	GSSPFG00026305001-PA	GSSPFG00026305001-PA	ABC	atp-binding cassette sub-family a member 3 isoform x1	76.923	26	6	0	4	81	610	635	2.37e-08	50.4
TRINITY_DN77346_c1_g1_	XP_021203887.1	XP_021203887.1	P450	cytochrome P450 4C1 [Bombyx mori]	41.489	94	53	2	3476	3757	292	383	1.63e-12	68.9
TRINITY_DN77387_c39_g1_	PXGS_V2_025519	PXGS_V2_025519	P450	Cytochrome P450 4C1	53.333	45	21	0	90	224	198	242	7.22e-10	51.6
TRINITY_DN27267_c0_g1_	GSSPFG00016359001.1-PA	GSSPFG00016359001.1-PA	ABC	atp-binding cassette sub-family d member 2	81.818	33	6	0	800	898	259	291	2.31e-09	55.1
TRINITY_DN52628_c2_g2_	GSSPFG00017555001.4-PA	GSSPFG00017555001.4-PA	ABC	atp-binding cassette sub-family a member 5-like isoform x1	29.317	249	151	9	856	140	299	532	1.73e-16	77.4
TRINITY_DN60434_c0_g1_	lcl|KX443436.1_prot_ASO98011.1_1	lcl|KX443436.1_prot_ASO98011.1_1	P450	CYP9A97	71.901	121	34	0	365	3	7	127	4.14e-60	194
TRINITY_DN12877_c0_g1_	GSSPFG00026305001-PA	GSSPFG00026305001-PA	ABC	atp-binding cassette sub-family a member 3 isoform x1	41.791	67	21	4	180	1	574	629	9.9e-08	47
TRINITY_DN12875_c0_g1_	GSSPFG00026305001-PA	GSSPFG00026305001-PA	ABC	atp-binding cassette sub-family a member 3 isoform x1	52.778	36	16	1	221	325	590	625	1.05e-06	38.9
TRINITY_DN77143_c1_g1_	GSSPFG00026305001-PA	GSSPFG00026305001-PA	ABC	atp-binding cassette sub-family a member 3 isoform x1	80.769	26	5	0	94	17	610	635	1.6e-13	50.4
TRINITY_DN77159_c0_g1_	XP_022833232.1	XP_022833232.1	P450	cytochrome P450 307a1-like [Spodoptera litura]	99.257	538	4	0	83	1696	1	538	0	1083
TRINITY_DN77168_c1_g1_	lcl|KU680291.1_prot_ANI21997.1_1	lcl|KU680291.1_prot_ANI21997.1_1	UGT	33V3	82.184	522	93	0	214	1779	1	522	0	876
TRINITY_DN61420_c1_g1_	XP_022817251.1	XP_022817251.1	P450	cytochrome P450 6B7-like [Spodoptera litura]	96.203	158	6	0	196	669	1	158	2.95e-109	320
TRINITY_DN61495_c1_g1_	XP_022819497.1	XP_022819497.1	GST	glutathione S-transferase 1-like [Spodoptera litura]	92.754	138	10	0	420	7	1	138	3e-91	268
TRINITY_DN67542_c3_g1_	XP_022819498.1	XP_022819498.1	GST	glutathione S-transferase 1-like [Spodoptera litura]	95.067	223	11	0	778	110	1	223	2.57e-157	438
TRINITY_DN65347_c0_g1_	GSSPFG00017555001.4-PA	GSSPFG00017555001.4-PA	ABC	atp-binding cassette sub-family a member 5-like isoform x1	26.21	248	160	9	121	816	328	568	5.73e-13	67.4
TRINITY_DN3332_c0_g1_	XP_022827266.1	XP_022827266.1	P450	cytochrome P450 4C1-like [Spodoptera litura]	98.156	488	9	0	2	1465	3	490	0	997
TRINITY_DN53528_c0_g1_	GSSPFG00004535001.1-PA	GSSPFG00004535001.1-PA	ABC	atp-binding cassette sub-family g member 1	36.905	84	40	1	227	15	457	540	1.7e-13	61.2
TRINITY_DN31680_c0_g1_	XP_022824481.1	XP_022824481.1	P450	cytochrome P450 6B2-like [Spodoptera litura]	97.734	353	8	0	1886	2944	1	353	0	701
TRINITY_DN1589_c0_g1_	GSSPFG00026305001-PA	GSSPFG00026305001-PA	ABC	atp-binding cassette sub-family a member 3 isoform x1	76.923	26	6	0	61	138	610	635	9.36e-09	47.4
TRINITY_DN59397_c0_g1_	XP_022829512.1	XP_022829512.1	P450	cytochrome P450 4d2-like [Spodoptera litura]	59.322	59	23	1	2	178	356	413	3.01e-16	70.5
TRINITY_DN7468_c0_g1_	GSSPFG00033376001.2-PA	GSSPFG00033376001.2-PA	UGT	udp-glucosyltransferase protein 3	71.429	28	8	0	2	85	53	80	4.07e-09	47
TRINITY_DN54541_c1_g1_	GSSPFG00026305001-PA	GSSPFG00026305001-PA	ABC	atp-binding cassette sub-family a member 3 isoform x1	90.909	22	2	0	77	12	610	631	1.73e-13	52
TRINITY_DN77916_c3_g1_	XP_022830018.1	XP_022830018.1	CCE	cholinesterase 1-like [Spodoptera litura]	70.225	534	157	2	69	1664	1	534	0	707
TRINITY_DN68799_c0_g1_	GSSPFG00026305001-PA	GSSPFG00026305001-PA	ABC	atp-binding cassette sub-family a member 3 isoform x1	86.364	22	3	0	24	89	610	631	2.92e-09	48.9
TRINITY_DN61124_c1_g1_	GSSPFG00035238001.3-PA	GSSPFG00035238001.3-PA	UGT	udp-glycosyltransferase ugt33d3	91.176	34	3	0	822	721	47	80	4.64e-15	70.5
TRINITY_DN44802_c0_g1_	GSSPFG00026305001-PA	GSSPFG00026305001-PA	ABC	atp-binding cassette sub-family a member 3 isoform x1	52.174	46	16	2	5	124	585	630	1.03e-06	47.4
TRINITY_DN44881_c10_g1_	GSSPFG00026305001-PA	GSSPFG00026305001-PA	ABC	atp-binding cassette sub-family a member 3 isoform x1	61.538	26	10	0	192	115	610	635	2.61e-08	38.5
TRINITY_DN59217_c0_g1_	GSSPFG00017555001.4-PA	GSSPFG00017555001.4-PA	ABC	atp-binding cassette sub-family a member 5-like isoform x1	25.62	242	145	11	733	65	339	564	1.16e-08	55.1
TRINITY_DN26395_c0_g1_	XP_022826306.1	XP_022826306.1	CCE	cholinesterase 1-like [Spodoptera litura]	84.239	184	28	1	552	1	1	183	2.13e-111	327
TRINITY_DN6898_c0_g2_	GSSPFG00026305001-PA	GSSPFG00026305001-PA	ABC	atp-binding cassette sub-family a member 3 isoform x1	73.077	26	7	0	239	162	610	635	1.85e-07	43.9
TRINITY_DN32416_c1_g1_	GSSPFG00026305001-PA	GSSPFG00026305001-PA	ABC	atp-binding cassette sub-family a member 3 isoform x1	71.429	28	8	0	118	201	610	637	2.66e-09	45.8
TRINITY_DN66094_c0_g1_	XP_022822671.1	XP_022822671.1	GST	glutathione S-transferase 2-like [Spodoptera litura]	97.015	201	6	0	814	212	1	201	3.7e-146	406
TRINITY_DN66058_c1_g1_	GSSPFG00004535001.1-PA	GSSPFG00004535001.1-PA	ABC	atp-binding cassette sub-family g member 1	36.452	310	178	4	2324	3226	289	588	5.76e-48	183
TRINITY_DN66065_c0_g1_	GSSPFG00017555001.4-PA	GSSPFG00017555001.4-PA	ABC	atp-binding cassette sub-family a member 5-like isoform x1	23.984	246	169	7	936	232	328	566	2.72e-13	70.9
TRINITY_DN75789_c1_g1_	XP_022827492.1	XP_022827492.1	P450	cytochrome P450 4d8-like [Spodoptera litura]	98.171	492	9	0	1663	188	1	492	0	1010
TRINITY_DN75789_c11_g1_	GSSPFG00026305001-PA	GSSPFG00026305001-PA	ABC	atp-binding cassette sub-family a member 3 isoform x1	53.704	54	17	3	168	22	581	631	3.08e-11	54.3
TRINITY_DN56362_c0_g1_	GSSPFG00026305001-PA	GSSPFG00026305001-PA	ABC	atp-binding cassette sub-family a member 3 isoform x1	51.163	43	21	0	200	72	585	627	6.58e-09	49.3
TRINITY_DN73767_c2_g1_	GSSPFG00004535001.1-PA	GSSPFG00004535001.1-PA	ABC	atp-binding cassette sub-family g member 1	25.806	124	86	2	1	360	367	488	8.49e-16	51.2
TRINITY_DN73710_c3_g2_	GSSPFG00026305001-PA	GSSPFG00026305001-PA	ABC	atp-binding cassette sub-family a member 3 isoform x1	76.923	26	6	0	174	97	610	635	5.53e-10	50.1
TRINITY_DN73343_c2_g1_	GSSPFG00004535001.1-PA	GSSPFG00004535001.1-PA	ABC	atp-binding cassette sub-family g member 1	27.234	235	155	6	816	1508	369	591	7.94e-16	78.6
TRINITY_DN73392_c2_g3_	XP_022831570.1	XP_022831570.1	P450	cytochrome P450 4C1-like [Spodoptera litura]	92.742	496	36	0	247	1734	1	496	0	922
TRINITY_DN54467_c0_g1_	GSSPFG00026305001-PA	GSSPFG00026305001-PA	ABC	atp-binding cassette sub-family a member 3 isoform x1	81.481	27	5	0	337	257	610	636	3.1e-10	53.1
TRINITY_DN54417_c0_g1_	GSSPFG00035338001.2-PA	GSSPFG00035338001.2-PA	UGT	udp-glycosyltransferase ugt46a1	90.681	279	26	0	296	1132	1	279	0	502
TRINITY_DN63557_c1_g1_	GSSPFG00016359001.1-PA	GSSPFG00016359001.1-PA	ABC	atp-binding cassette sub-family d member 2	79.31	29	6	0	282	368	252	280	1.12e-08	48.9
TRINITY_DN24315_c0_g1_	lcl|KU680284.1_prot_ANI21990.1_1	lcl|KU680284.1_prot_ANI21990.1_1	UGT	33F6	100	28	0	0	481	398	325	352	1.2e-12	61.6
TRINITY_DN3533_c0_g1_	GSSPFG00016359001.1-PA	GSSPFG00016359001.1-PA	ABC	atp-binding cassette sub-family d member 2	66.667	27	9	0	211	131	255	281	1.05e-06	33.9
TRINITY_DN40233_c0_g1_	lcl|KU680286.1_prot_ANI21992.1_1	lcl|KU680286.1_prot_ANI21992.1_1	UGT	33F8	69.231	65	19	1	322	131	455	519	4.51e-15	66.2
TRINITY_DN74824_c3_g1_	lcl|KU680286.1_prot_ANI21992.1_1	lcl|KU680286.1_prot_ANI21992.1_1	UGT	33F8	89.706	136	14	0	6	413	1	136	1.59e-85	256
TRINITY_DN74824_c4_g1_	lcl|KU680285.1_prot_ANI21991.1_1	lcl|KU680285.1_prot_ANI21991.1_1	UGT	33F7	83.066	437	74	0	1311	1	47	483	0	768
TRINITY_DN59101_c1_g1_	lcl|KU680283.1_prot_ANI21989.1_1	lcl|KU680283.1_prot_ANI21989.1_1	UGT	33F5	79.618	157	32	0	471	1	317	473	3.62e-95	281
TRINITY_DN25756_c0_g1_	HaOG200327	HaOG200327	ABC-transporter	ABCC	80.029	1372	258	4	4953	850	1	1360	0	2166
TRINITY_DN42817_c0_g2_	GSSPFG00026305001-PA	GSSPFG00026305001-PA	ABC	atp-binding cassette sub-family a member 3 isoform x1	73.077	26	7	0	129	52	610	635	4.7e-11	43.9
TRINITY_DN71604_c1_g1_	GSSPFG00026305001-PA	GSSPFG00026305001-PA	ABC	atp-binding cassette sub-family a member 3 isoform x1	80.769	26	5	0	100	23	610	635	5.15e-10	50.4
TRINITY_DN34584_c0_g1_	XP_022829589.1	XP_022829589.1	P450	cytochrome P450 4d2-like [Spodoptera litura]	100	32	0	0	281	186	274	305	6.02e-16	68.2
TRINITY_DN75324_c1_g2_	XP_022816399.1	XP_022816399.1	P450	cytochrome P450 4d8-like [Spodoptera litura]	60.87	483	186	2	1639	200	18	500	0	634
TRINITY_DN75349_c4_g1_	GSSPFG00026305001-PA	GSSPFG00026305001-PA	ABC	atp-binding cassette sub-family a member 3 isoform x1	73.684	19	5	0	344	400	580	598	6.17e-11	40
TRINITY_DN45251_c1_g1_	GSSPFG00026305001-PA	GSSPFG00026305001-PA	ABC	atp-binding cassette sub-family a member 3 isoform x1	90.909	22	2	0	188	123	610	631	1.45e-09	48.9
TRINITY_DN40589_c0_g1_	XP_022829512.1	XP_022829512.1	P450	cytochrome P450 4d2-like [Spodoptera litura]	100	25	0	0	25	99	179	203	4.39e-18	51.6
TRINITY_DN35115_c0_g1_	XP_022819500.1	XP_022819500.1	GST	glutathione S-transferase 1-like [Spodoptera litura]	96.694	121	4	0	119	481	1	121	3.19e-84	244
TRINITY_DN18225_c1_g1_	GSSPFG00017555001.4-PA	GSSPFG00017555001.4-PA	ABC	atp-binding cassette sub-family a member 5-like isoform x1	27.547	265	148	14	762	43	30	275	1.82e-08	52.8
TRINITY_DN18232_c2_g1_	XP_022827267.1	XP_022827267.1	P450	cytochrome P450 4V2-like [Spodoptera litura]	95.465	441	20	0	1363	41	1	441	0	870
TRINITY_DN18218_c0_g1_	GSSPFG00026305001-PA	GSSPFG00026305001-PA	ABC	atp-binding cassette sub-family a member 3 isoform x1	84	25	4	0	524	450	611	635	2.02e-09	52.8
TRINITY_DN74063_c0_g1_	GSSPFG00026305001-PA	GSSPFG00026305001-PA	ABC	atp-binding cassette sub-family a member 3 isoform x1	85	20	3	0	87	28	610	629	3.54e-08	43.5
TRINITY_DN41583_c4_g3_	GSSPFG00026305001-PA	GSSPFG00026305001-PA	ABC	atp-binding cassette sub-family a member 3 isoform x1	64.286	28	10	0	90	173	610	637	5.89e-10	42
TRINITY_DN70449_c0_g1_	GSSPFG00026305001-PA	GSSPFG00026305001-PA	ABC	atp-binding cassette sub-family a member 3 isoform x1	84.615	26	4	0	2118	2195	610	635	2.12e-07	51.2
TRINITY_DN76992_c0_g2_	GSSPFG00017555001.4-PA	GSSPFG00017555001.4-PA	ABC	atp-binding cassette sub-family a member 5-like isoform x1	28.016	257	162	8	909	1649	324	567	1.85e-16	82
TRINITY_DN76979_c3_g1_	GSSPFG00026305001-PA	GSSPFG00026305001-PA	ABC	atp-binding cassette sub-family a member 3 isoform x1	48.718	39	18	1	179	295	585	621	3.25e-07	43.5
TRINITY_DN74547_c1_g1_	XP_022829770.1	XP_022829770.1	CCE	cholinesterase 1-like isoform X3 [Spodoptera litura]	89.744	39	4	0	2	118	503	541	9.94e-21	82.8
TRINITY_DN62423_c0_g1_	Msex2.11063	Msex2.11063	GST	Omega4	29.688	192	103	8	848	1351	183	366	4.26e-12	65.1
TRINITY_DN75928_c3_g2_	GSSPFG00004535001.1-PA	GSSPFG00004535001.1-PA	ABC	atp-binding cassette sub-family g member 1	36	225	143	1	762	1433	367	591	2.28e-36	144
TRINITY_DN62913_c0_g1_	XP_022818156.1	XP_022818156.1	CCE	cholinesterase 2-like [Spodoptera litura]	97.71	393	9	0	3	1181	153	545	0	799
TRINITY_DN62957_c2_g1_	GSSPFG00026305001-PA	GSSPFG00026305001-PA	ABC	atp-binding cassette sub-family a member 3 isoform x1	83.333	24	4	0	113	42	608	631	1.82e-13	51.2
TRINITY_DN10622_c0_g1_	HaOG200150	HaOG200150	CCE	CCE016	42.804	542	295	12	1781	189	13	550	1.19e-141	419
TRINITY_DN84384_c0_g1_	GSSPFG00026305001-PA	GSSPFG00026305001-PA	ABC	atp-binding cassette sub-family a member 3 isoform x1	51.111	45	20	1	136	2	585	627	9.86e-07	43.5
TRINITY_DN73619_c17_g2_	lcl|KU680289.1_prot_ANI21995.1_1	lcl|KU680289.1_prot_ANI21995.1_1	UGT	33V1	83.721	387	63	0	1163	3	1	387	0	677
TRINITY_DN29039_c1_g1_	GSSPFG00026305001-PA	GSSPFG00026305001-PA	ABC	atp-binding cassette sub-family a member 3 isoform x1	50	60	26	2	170	3	578	637	6.22e-11	53.5
TRINITY_DN34601_c1_g1_	GSSPFG00016359001.1-PA	GSSPFG00016359001.1-PA	ABC	atp-binding cassette sub-family d member 2	51.429	70	22	4	25	201	249	317	3.71e-13	61.2
TRINITY_DN34653_c0_g1_	GSSPFG00026305001-PA	GSSPFG00026305001-PA	ABC	atp-binding cassette sub-family a member 3 isoform x1	58.621	29	9	1	127	50	585	613	5.4e-06	36.6
TRINITY_DN74453_c11_g2_	lcl|KX425013.1_prot_ASN63840.1_1	lcl|KX425013.1_prot_ASN63840.1_1	P450	CYP324A6	95.833	24	1	0	2365	2294	412	435	1.16e-08	55.1
TRINITY_DN16124_c0_g1_	GSSPFG00026305001-PA	GSSPFG00026305001-PA	ABC	atp-binding cassette sub-family a member 3 isoform x1	70	30	9	0	161	250	606	635	7.77e-13	50.1
TRINITY_DN16126_c0_g1_	GSSPFG00017555001.4-PA	GSSPFG00017555001.4-PA	ABC	atp-binding cassette sub-family a member 5-like isoform x1	33.74	246	145	7	802	101	327	566	3.24e-25	103
TRINITY_DN42796_c0_g1_	GSSPFG00026305001-PA	GSSPFG00026305001-PA	ABC	atp-binding cassette sub-family a member 3 isoform x1	51.351	37	15	1	177	278	577	613	1.34e-07	37
TRINITY_DN59555_c0_g1_	HzOG200147	HzOG200147	CCE	CCE016	68.548	124	39	0	356	727	2	125	1.94e-56	185
TRINITY_DN15926_c0_g1_	GSSPFG00026305001-PA	GSSPFG00026305001-PA	ABC	atp-binding cassette sub-family a member 3 isoform x1	56.863	51	14	2	1657	1785	585	635	2.23e-07	50.8
TRINITY_DN56546_c3_g1_	GSSPFG00026305001-PA	GSSPFG00026305001-PA	ABC	atp-binding cassette sub-family a member 3 isoform x1	78.261	23	5	0	421	353	613	635	3.36e-07	45.1
TRINITY_DN60686_c0_g1_	lcl|KX443464.1_prot_ASO98039.1_1	lcl|KX443464.1_prot_ASO98039.1_1	P450	CYP4L9	75.676	37	9	0	3	113	418	454	1.68e-14	63.2
TRINITY_DN30235_c0_g1_	lcl|AB381883.1_prot_BAG71410.1_1	lcl|AB381883.1_prot_BAG71410.1_1	P450	9A9	46.465	99	7	1	1	297	452	504	3.74e-23	89
TRINITY_DN41128_c0_g1_	lcl|KX443460.1_prot_ASO98035.1_1	lcl|KX443460.1_prot_ASO98035.1_1	P450	CYP4G75	100	25	0	0	357	431	1	25	1.1e-10	55.1
TRINITY_DN72519_c0_g1_	GSSPFG00017555001.4-PA	GSSPFG00017555001.4-PA	ABC	atp-binding cassette sub-family a member 5-like isoform x1	31.802	283	166	9	95	904	298	566	2.97e-22	97.8
TRINITY_DN72530_c0_g1_	GSSPFG00017555001.4-PA	GSSPFG00017555001.4-PA	ABC	atp-binding cassette sub-family a member 5-like isoform x1	28.102	274	151	11	637	1386	330	581	3.01e-14	72.8
TRINITY_DN75007_c0_g1_	GSSPFG00026305001-PA	GSSPFG00026305001-PA	ABC	atp-binding cassette sub-family a member 3 isoform x1	78.571	28	6	0	107	24	610	637	6.63e-10	52
TRINITY_DN75058_c0_g1_	XP_022818572.1	XP_022818572.1	CCE	carboxylesterase 1C-like [Spodoptera litura]	97.496	559	14	0	1966	290	1	559	0	1130
TRINITY_DN75043_c30_g1_	GSSPFG00026305001-PA	GSSPFG00026305001-PA	ABC	atp-binding cassette sub-family a member 3 isoform x1	78.571	28	6	0	174	91	608	635	1.98e-11	52
TRINITY_DN18091_c0_g1_	HzOG200292	HzOG200292	UGT	UGT33	62.121	66	10	2	222	419	328	378	8.73e-17	72.4
TRINITY_DN43353_c1_g1_	GSSPFG00016359001.1-PA	GSSPFG00016359001.1-PA	ABC	atp-binding cassette sub-family d member 2	73.333	30	7	1	203	117	252	281	3.93e-08	43.5
TRINITY_DN78725_c0_g1_	XP_022815916.1	XP_022815916.1	GST	glutathione S-transferase 1-like [Spodoptera litura]	98.157	217	4	0	383	1033	1	217	1.08e-159	444
TRINITY_DN64619_c0_g2_	lcl|KU680287.1_prot_ANI21993.1_1	lcl|KU680287.1_prot_ANI21993.1_1	UGT	33J3	87.879	33	4	0	773	871	346	378	3.56e-12	63.2
TRINITY_DN11568_c0_g1_	lcl|KU680288.1_prot_ANI21994.1_1	lcl|KU680288.1_prot_ANI21994.1_1	UGT	33T3	80	110	22	0	331	2	71	180	3.82e-58	184
TRINITY_DN11567_c0_g1_	GSSPFG00016359001.1-PA	GSSPFG00016359001.1-PA	ABC	atp-binding cassette sub-family d member 2	52.727	55	25	1	165	326	254	308	6.75e-11	54.7
TRINITY_DN56284_c0_g1_	GSSPFG00035411001.5-PA	GSSPFG00035411001.5-PA	GST	glutathione s-transferase omega 2	80	35	7	0	1	105	53	87	4.2e-13	62.4
TRINITY_DN76604_c0_g2_	XP_022824882.1	XP_022824882.1	P450	cytochrome P450 6B2-like isoform X3 [Spodoptera litura]	98.207	502	9	0	282	1787	18	519	0	1031
TRINITY_DN76627_c1_g1_	lcl|KU680289.1_prot_ANI21995.1_1	lcl|KU680289.1_prot_ANI21995.1_1	UGT	33V1	80.247	81	16	0	436	194	397	477	2.68e-43	148
TRINITY_DN76627_c4_g3_	lcl|KU680289.1_prot_ANI21995.1_1	lcl|KU680289.1_prot_ANI21995.1_1	UGT	33V1	93.151	73	5	0	2	220	333	405	2.63e-44	145
TRINITY_DN76627_c4_g1_	lcl|KU680287.1_prot_ANI21993.1_1	lcl|KU680287.1_prot_ANI21993.1_1	UGT	33J3	87.683	479	59	0	3	1439	38	516	0	842
TRINITY_DN63026_c4_g4_	GSSPFG00026305001-PA	GSSPFG00026305001-PA	ABC	atp-binding cassette sub-family a member 3 isoform x1	80.769	26	5	0	28	105	610	635	1.07e-09	50.4
TRINITY_DN5626_c0_g1_	GSSPFG00033376001.2-PA	GSSPFG00033376001.2-PA	UGT	udp-glucosyltransferase protein 3	81.132	53	10	0	160	2	1	53	4.89e-29	97.4
TRINITY_DN23658_c0_g1_	GSSPFG00026305001-PA	GSSPFG00026305001-PA	ABC	atp-binding cassette sub-family a member 3 isoform x1	75	28	7	0	65	148	610	637	4.99e-10	50.8
TRINITY_DN76042_c0_g1_	lcl|KU680309.1_prot_ANI22015.1_1	lcl|KU680309.1_prot_ANI22015.1_1	UGT	46A7	95.473	486	22	0	435	1892	1	486	0	968
TRINITY_DN76058_c1_g2_	lcl|KX443467.1_prot_ASO98042.1_1	lcl|KX443467.1_prot_ASO98042.1_1	P450	CYP4M15	95.833	24	1	0	5	76	479	502	2.77e-10	51.6
TRINITY_DN76039_c5_g1_	GSSPFG00004535001.1-PA	GSSPFG00004535001.1-PA	ABC	atp-binding cassette sub-family g member 1	38.065	310	173	4	3758	4657	290	590	1.44e-49	189
TRINITY_DN47418_c0_g1_	GSSPFG00016359001.1-PA	GSSPFG00016359001.1-PA	ABC	atp-binding cassette sub-family d member 2	62.5	24	9	0	230	159	274	297	3.45e-06	39.7
TRINITY_DN69134_c0_g1_	GSSPFG00035369001.4-PA	GSSPFG00035369001.4-PA	UGT	udp-glycosyltransferase ugt42a1	89.173	508	53	1	1815	298	1	508	0	911
TRINITY_DN69173_c0_g1_	GSSPFG00021056001.3-PA	GSSPFG00021056001.3-PA	CCE	carboxyl cholinesterase 5bs	92.857	28	2	0	85	2	12	39	4.7e-11	58.2
TRINITY_DN30440_c0_g1_	GSSPFG00026305001-PA	GSSPFG00026305001-PA	ABC	atp-binding cassette sub-family a member 3 isoform x1	76.923	26	6	0	130	53	610	635	3.14e-08	48.1
TRINITY_DN29777_c0_g1_	GSSPFG00026305001-PA	GSSPFG00026305001-PA	ABC	atp-binding cassette sub-family a member 3 isoform x1	60	40	13	1	114	4	592	631	1.37e-08	48.1
TRINITY_DN37373_c0_g1_	lcl|KX443460.1_prot_ASO98035.1_1	lcl|KX443460.1_prot_ASO98035.1_1	P450	CYP4G75	96.429	28	1	0	85	2	357	384	5.38e-22	62.4
TRINITY_DN76114_c5_g1_	GSSPFG00026305001-PA	GSSPFG00026305001-PA	ABC	atp-binding cassette sub-family a member 3 isoform x1	54	50	21	1	5	148	586	635	1.4e-10	52.4
TRINITY_DN76102_c5_g1_	GSSPFG00028716001.3-PA	GSSPFG00028716001.3-PA	UGT	udp-glycosyltransferase ugt33f2	92.857	28	2	0	905	988	1	28	3.58e-11	58.2
TRINITY_DN76116_c1_g3_	GSSPFG00016359001.1-PA	GSSPFG00016359001.1-PA	ABC	atp-binding cassette sub-family d member 2	80	40	8	0	142	23	254	293	1.86e-12	64.3
TRINITY_DN50510_c0_g1_	GSSPFG00026305001-PA	GSSPFG00026305001-PA	ABC	atp-binding cassette sub-family a member 3 isoform x1	84.211	19	3	0	593	649	610	628	1.35e-09	43.5
TRINITY_DN51312_c1_g1_	GSSPFG00016359001.1-PA	GSSPFG00016359001.1-PA	ABC	atp-binding cassette sub-family d member 2	79.07	43	9	0	167	39	251	293	3.27e-17	72.4
TRINITY_DN6227_c0_g1_	GSSPFG00026305001-PA	GSSPFG00026305001-PA	ABC	atp-binding cassette sub-family a member 3 isoform x1	47.059	51	13	1	150	40	585	635	4.95e-06	44.3
TRINITY_DN59685_c0_g1_	GSSPFG00016359001.1-PA	GSSPFG00016359001.1-PA	ABC	atp-binding cassette sub-family d member 2	83.784	37	6	0	71	181	252	288	5.12e-15	64.7
TRINITY_DN59685_c0_g4_	GSSPFG00016359001.1-PA	GSSPFG00016359001.1-PA	ABC	atp-binding cassette sub-family d member 2	83.784	37	6	0	157	47	252	288	5.12e-15	64.7
TRINITY_DN59645_c1_g1_	GSSPFG00026305001-PA	GSSPFG00026305001-PA	ABC	atp-binding cassette sub-family a member 3 isoform x1	83.333	18	3	0	54	1	610	627	6.5e-09	42
TRINITY_DN25655_c0_g1_	GSSPFG00026305001-PA	GSSPFG00026305001-PA	ABC	atp-binding cassette sub-family a member 3 isoform x1	72	25	7	0	1	75	611	635	1.81e-08	45.8
TRINITY_DN25655_c1_g2_	GSSPFG00026305001-PA	GSSPFG00026305001-PA	ABC	atp-binding cassette sub-family a member 3 isoform x1	67.857	28	9	0	51	134	608	635	5.02e-10	45.1
TRINITY_DN25655_c1_g3_	GSSPFG00026305001-PA	GSSPFG00026305001-PA	ABC	atp-binding cassette sub-family a member 3 isoform x1	80.769	26	5	0	25	102	610	635	1.24e-10	52
TRINITY_DN26278_c0_g1_	GSSPFG00026305001-PA	GSSPFG00026305001-PA	ABC	atp-binding cassette sub-family a member 3 isoform x1	55.814	43	16	2	139	11	585	624	5.41e-08	47
TRINITY_DN66990_c0_g1_	GSSPFG00017555001.4-PA	GSSPFG00017555001.4-PA	ABC	atp-binding cassette sub-family a member 5-like isoform x1	25.448	279	159	10	859	98	313	567	6.91e-13	66.2
TRINITY_DN22322_c0_g1_	GSSPFG00026305001-PA	GSSPFG00026305001-PA	ABC	atp-binding cassette sub-family a member 3 isoform x1	68	25	8	0	8	82	611	635	2.47e-08	46.2
TRINITY_DN22954_c0_g1_	lcl|KX443437.1_prot_ASO98012.1_1	lcl|KX443437.1_prot_ASO98012.1_1	P450	CYP9A10	85.333	150	22	0	451	2	355	504	1.35e-95	283
TRINITY_DN63648_c1_g1_	GSSPFG00026305001-PA	GSSPFG00026305001-PA	ABC	atp-binding cassette sub-family a member 3 isoform x1	73.077	26	7	0	143	66	605	630	5.52e-09	46.2
TRINITY_DN63602_c0_g1_	GSSPFG00017555001.4-PA	GSSPFG00017555001.4-PA	ABC	atp-binding cassette sub-family a member 5-like isoform x1	29.63	189	115	9	199	726	357	540	3.78e-07	47.8
TRINITY_DN42333_c0_g1_	GSSPFG00016359001.1-PA	GSSPFG00016359001.1-PA	ABC	atp-binding cassette sub-family d member 2	64	25	9	0	219	293	249	273	2.52e-07	34.7
TRINITY_DN71141_c0_g1_	GSSPFG00004535001.1-PA	GSSPFG00004535001.1-PA	ABC	atp-binding cassette sub-family g member 1	38.696	230	136	2	1022	333	367	591	5.51e-36	135
TRINITY_DN71199_c0_g1_	XP_022831900.1	XP_022831900.1	P450	cytochrome P450 6B2-like [Spodoptera litura]	97.909	526	11	0	23	1600	1	526	0	1045
TRINITY_DN71145_c2_g1_	GSSPFG00016359001.1-PA	GSSPFG00016359001.1-PA	ABC	atp-binding cassette sub-family d member 2	76.923	39	9	0	182	66	253	291	6.09e-11	63.2
TRINITY_DN71200_c0_g1_	PXGS_V2_028002	PXGS_V2_028002	ABC	ATP-binding cassette sub-family B member 1	48.062	129	65	1	154	540	5	131	2.33e-40	132
TRINITY_DN71200_c0_g3_	PXGS_V2_028002	PXGS_V2_028002	ABC	ATP-binding cassette sub-family B member 1	50.394	127	61	1	1	381	7	131	4.5e-43	135
TRINITY_DN26468_c0_g1_	GSSPFG00004535001.1-PA	GSSPFG00004535001.1-PA	ABC	atp-binding cassette sub-family g member 1	37.931	203	124	2	2092	2697	367	568	1.36e-32	134
TRINITY_DN26413_c1_g1_	GSSPFG00016359001.1-PA	GSSPFG00016359001.1-PA	ABC	atp-binding cassette sub-family d member 2	79.31	29	6	0	220	134	261	289	8.75e-09	47.8
TRINITY_DN26413_c1_g2_	GSSPFG00016359001.1-PA	GSSPFG00016359001.1-PA	ABC	atp-binding cassette sub-family d member 2	65.957	47	16	0	198	58	247	293	6.36e-06	38.9
TRINITY_DN70380_c1_g1_	GSSPFG00016359001.1-PA	GSSPFG00016359001.1-PA	ABC	atp-binding cassette sub-family d member 2	90	20	2	0	47	106	271	290	3.96e-06	39.7
TRINITY_DN63768_c0_g1_	GSSPFG00017555001.4-PA	GSSPFG00017555001.4-PA	ABC	atp-binding cassette sub-family a member 5-like isoform x1	28.037	214	129	12	2274	2861	358	564	5.57e-07	50.4
TRINITY_DN75205_c0_g1_	GSSPFG00016359001.1-PA	GSSPFG00016359001.1-PA	ABC	atp-binding cassette sub-family d member 2	89.474	19	2	0	2	58	273	291	4.11e-06	40.8
TRINITY_DN75209_c5_g2_	GSSPFG00026305001-PA	GSSPFG00026305001-PA	ABC	atp-binding cassette sub-family a member 3 isoform x1	80.769	26	5	0	20	97	610	635	6.87e-10	53.1
TRINITY_DN75285_c3_g1_	lcl|KX443436.1_prot_ASO98011.1_1	lcl|KX443436.1_prot_ASO98011.1_1	P450	CYP9A97	75.535	327	80	0	179	1159	18	344	1.13e-176	500
TRINITY_DN73518_c60_g1_	GSSPFG00016359001.1-PA	GSSPFG00016359001.1-PA	ABC	atp-binding cassette sub-family d member 2	74.074	27	7	0	42	122	261	287	8.75e-07	39.3
TRINITY_DN70579_c0_g1_	GSSPFG00016359001.1-PA	GSSPFG00016359001.1-PA	ABC	atp-binding cassette sub-family d member 2	75.556	45	11	0	304	438	253	297	1.98e-06	43.1
TRINITY_DN70548_c0_g1_	GSSPFG00017555001.4-PA	GSSPFG00017555001.4-PA	ABC	atp-binding cassette sub-family a member 5-like isoform x1	27.753	227	138	12	1315	674	354	567	1.06e-08	56.6
TRINITY_DN70556_c0_g1_	lcl|KU680283.1_prot_ANI21989.1_1	lcl|KU680283.1_prot_ANI21989.1_1	UGT	33F5	57.759	348	143	4	1043	3	5	349	2.46e-139	403
TRINITY_DN20905_c0_g1_	HaOG200058	HaOG200058	CYP450	clan-4	58.182	55	20	1	340	176	21	72	5.77e-13	60.5
TRINITY_DN35798_c1_g1_	lcl|KU680287.1_prot_ANI21993.1_1	lcl|KU680287.1_prot_ANI21993.1_1	UGT	33J3	75	24	6	0	209	138	495	518	4.55e-06	39.3
TRINITY_DN74400_c1_g3_	GSSPFG00026305001-PA	GSSPFG00026305001-PA	ABC	atp-binding cassette sub-family a member 3 isoform x1	61.224	49	11	1	126	4	587	635	1.51e-13	62.8
TRINITY_DN56065_c0_g1_	GSSPFG00017555001.4-PA	GSSPFG00017555001.4-PA	ABC	atp-binding cassette sub-family a member 5-like isoform x1	29.064	203	128	9	586	5	328	523	9.44e-10	55.5
TRINITY_DN56072_c0_g1_	GSSPFG00026305001-PA	GSSPFG00026305001-PA	ABC	atp-binding cassette sub-family a member 3 isoform x1	51.163	43	18	2	149	274	590	630	4.19e-10	43.9
TRINITY_DN68246_c4_g1_	GSSPFG00026305001-PA	GSSPFG00026305001-PA	ABC	atp-binding cassette sub-family a member 3 isoform x1	56.667	30	13	0	193	104	578	607	7.95e-11	39.3
TRINITY_DN68201_c1_g1_	GSSPFG00026305001-PA	GSSPFG00026305001-PA	ABC	atp-binding cassette sub-family a member 3 isoform x1	63.636	44	10	1	4453	4566	585	628	4.12e-08	54.7
TRINITY_DN25966_c0_g1_	lcl|KU680282.1_prot_ANI21988.1_1	lcl|KU680282.1_prot_ANI21988.1_1	UGT	33B16	96.429	28	1	0	352	269	246	273	3.01e-13	61.6
TRINITY_DN41660_c3_g1_	GSSPFG00026305001-PA	GSSPFG00026305001-PA	ABC	atp-binding cassette sub-family a member 3 isoform x1	53.191	47	15	2	687	815	586	629	1.4e-06	46.2
TRINITY_DN48484_c1_g1_	GSSPFG00026305001-PA	GSSPFG00026305001-PA	ABC	atp-binding cassette sub-family a member 3 isoform x1	64.706	51	13	1	237	100	584	634	1.47e-13	66.2
TRINITY_DN26529_c0_g1_	lcl|KU680293.1_prot_ANI21999.1_1	lcl|KU680293.1_prot_ANI21999.1_1	UGT	39B4	63.808	478	173	0	122	1555	9	486	0	682
TRINITY_DN26598_c1_g2_	GSSPFG00026305001-PA	GSSPFG00026305001-PA	ABC	atp-binding cassette sub-family a member 3 isoform x1	76	25	6	0	234	160	611	635	8.92e-10	50.4
TRINITY_DN26598_c1_g1_	GSSPFG00026305001-PA	GSSPFG00026305001-PA	ABC	atp-binding cassette sub-family a member 3 isoform x1	52.941	51	20	1	242	102	585	635	5.56e-11	53.9
TRINITY_DN26598_c2_g1_	GSSPFG00026305001-PA	GSSPFG00026305001-PA	ABC	atp-binding cassette sub-family a member 3 isoform x1	61.29	31	8	2	71	160	608	635	1.38e-08	37.7
TRINITY_DN76595_c0_g1_	XP_022825657.1	XP_022825657.1	P450	cytochrome P450 6B5-like [Spodoptera litura]	93.966	116	7	0	350	3	193	308	6.79e-75	227
TRINITY_DN46157_c0_g1_	HzOG200296	HzOG200296	UGT	UGT33	75	40	9	1	2	121	315	353	2.91e-13	62.4
TRINITY_DN46174_c0_g1_	GSSPFG00026305001-PA	GSSPFG00026305001-PA	ABC	atp-binding cassette sub-family a member 3 isoform x1	62.857	35	13	0	144	40	601	635	2.36e-10	52.8
TRINITY_DN75106_c1_g1_	GSSPFG00017555001.4-PA	GSSPFG00017555001.4-PA	ABC	atp-binding cassette sub-family a member 5-like isoform x1	24.201	219	137	10	638	6	326	523	3.54e-06	44.7
TRINITY_DN75106_c1_g3_	GSSPFG00017555001.4-PA	GSSPFG00017555001.4-PA	ABC	atp-binding cassette sub-family a member 5-like isoform x1	25.379	264	154	15	792	55	326	564	5.24e-07	48.1
TRINITY_DN8201_c0_g1_	XP_022819801.1	XP_022819801.1	P450	cytochrome P450 18a1-like [Spodoptera litura]	99.217	511	4	0	2241	709	7	517	0	1013
TRINITY_DN8264_c0_g1_	GSSPFG00026305001-PA	GSSPFG00026305001-PA	ABC	atp-binding cassette sub-family a member 3 isoform x1	56.41	39	15	1	148	38	590	628	1.13e-08	48.5
TRINITY_DN32541_c0_g1_	XP_022828928.1	XP_022828928.1	P450	cytochrome P450 4g15-like [Spodoptera litura]	93.75	32	2	0	281	186	296	327	1.17e-23	62.8
TRINITY_DN73030_c1_g2_	lcl|KX443466.1_prot_ASO98041.1_1	lcl|KX443466.1_prot_ASO98041.1_1	P450	CYP4M14	98.261	115	2	0	1	345	388	502	1.14e-77	238
TRINITY_DN70754_c8_g1_	lcl|KU680297.1_prot_ANI22003.1_1	lcl|KU680297.1_prot_ANI22003.1_1	UGT	40F4	57.447	47	20	0	592	732	76	122	2.72e-10	57
TRINITY_DN70752_c1_g1_	lcl|KU680282.1_prot_ANI21988.1_1	lcl|KU680282.1_prot_ANI21988.1_1	UGT	33B16	90.488	389	37	0	1168	2	1	389	0	704
TRINITY_DN70724_c0_g2_	GSSPFG00026305001-PA	GSSPFG00026305001-PA	ABC	atp-binding cassette sub-family a member 3 isoform x1	45.098	51	28	0	164	12	585	635	3.54e-07	43.5
TRINITY_DN74783_c3_g1_	GSSPFG00017555001.4-PA	GSSPFG00017555001.4-PA	ABC	atp-binding cassette sub-family a member 5-like isoform x1	29.508	183	111	7	1368	847	330	503	5.45e-09	56.2
TRINITY_DN58126_c0_g1_	XP_022816375.1	XP_022816375.1	P450	cytochrome P450 4C1-like [Spodoptera litura]	97.368	114	3	0	696	355	391	504	8.09e-77	237
TRINITY_DN51157_c0_g1_	XP_022823178.1	XP_022823178.1	P450	cytochrome P450 6B6-like [Spodoptera litura]	98.592	71	1	0	215	3	188	258	1.92e-43	142
TRINITY_DN61373_c0_g1_	GSSPFG00017555001.4-PA	GSSPFG00017555001.4-PA	ABC	atp-binding cassette sub-family a member 5-like isoform x1	31.068	206	120	11	593	12	328	523	4.26e-11	59.3
TRINITY_DN45344_c2_g1_	GSSPFG00026305001-PA	GSSPFG00026305001-PA	ABC	atp-binding cassette sub-family a member 3 isoform x1	78.571	28	6	0	298	215	610	637	7.47e-10	51.6
TRINITY_DN70900_c0_g1_	XP_022835738.1	XP_022835738.1	P450	cytochrome P450 4C1-like, partial [Spodoptera litura]	91.419	303	26	0	911	3	17	319	0	546
TRINITY_DN71819_c0_g1_	XP_022835293.1	XP_022835293.1	CCE	liver carboxylesterase B-1-like [Spodoptera litura]	94.074	540	31	1	2044	428	1	540	0	1054
TRINITY_DN71809_c0_g1_	HaOG200131	HaOG200131	CCE	CCE020	62.367	566	204	6	5354	3678	1	564	0	632
TRINITY_DN66674_c1_g1_	GSSPFG00016359001.1-PA	GSSPFG00016359001.1-PA	ABC	atp-binding cassette sub-family d member 2	90	20	2	0	297	356	272	291	5.37e-06	40.8
TRINITY_DN44222_c0_g1_	GSSPFG00017555001.4-PA	GSSPFG00017555001.4-PA	ABC	atp-binding cassette sub-family a member 5-like isoform x1	47.143	70	34	2	634	434	497	566	5.62e-11	58.5
TRINITY_DN87617_c0_g1_	XP_022827492.1	XP_022827492.1	P450	cytochrome P450 4d8-like [Spodoptera litura]	96.552	29	1	0	294	380	441	469	5.88e-14	63.9
TRINITY_DN59865_c0_g1_	GSSPFG00004535001.1-PA	GSSPFG00004535001.1-PA	ABC	atp-binding cassette sub-family g member 1	40.909	66	39	0	217	414	372	437	1.05e-07	46.6
TRINITY_DN41352_c0_g1_	XP_022816442.1	XP_022816442.1	P450	cytochrome P450 4c21-like [Spodoptera litura]	98.113	53	1	0	3	161	456	508	2.31e-29	110
TRINITY_DN41376_c0_g1_	NP_001243968.1	NP_001243968.1	UGT	UDP-glycosyltransferase UGT42A1 [Bombyx mori]	92.593	27	2	0	3	83	321	347	1.21e-13	61.2
TRINITY_DN72857_c0_g1_	GSSPFG00026305001-PA	GSSPFG00026305001-PA	ABC	atp-binding cassette sub-family a member 3 isoform x1	62.162	37	11	1	2173	2072	599	635	8.49e-06	45.8
TRINITY_DN53435_c1_g1_	GSSPFG00026305001-PA	GSSPFG00026305001-PA	ABC	atp-binding cassette sub-family a member 3 isoform x1	92	25	2	0	112	38	610	634	6.35e-11	57.4
TRINITY_DN20872_c0_g1_	GSSPFG00026305001-PA	GSSPFG00026305001-PA	ABC	atp-binding cassette sub-family a member 3 isoform x1	69.231	26	8	0	33	110	610	635	3.35e-08	45.8
TRINITY_DN56171_c0_g1_	GSSPFG00026305001-PA	GSSPFG00026305001-PA	ABC	atp-binding cassette sub-family a member 3 isoform x1	56.757	37	12	2	754	855	578	613	2.26e-06	39.3
TRINITY_DN1474_c1_g1_	GSSPFG00026305001-PA	GSSPFG00026305001-PA	ABC	atp-binding cassette sub-family a member 3 isoform x1	52.381	42	13	1	263	159	589	630	2.39e-06	40.8
TRINITY_DN34009_c0_g1_	GSSPFG00026305001-PA	GSSPFG00026305001-PA	ABC	atp-binding cassette sub-family a member 3 isoform x1	57.5	40	16	1	122	3	610	648	7.76e-08	45.8
TRINITY_DN77839_c2_g1_	HaOG200237	HaOG200237	GST	GSTZ	79.717	212	43	0	62	697	1	212	4.46e-132	372
TRINITY_DN77899_c105_g1_	GSSPFG00026305001-PA	GSSPFG00026305001-PA	ABC	atp-binding cassette sub-family a member 3 isoform x1	56.41	39	15	1	6	116	590	628	2.63e-09	49.3
TRINITY_DN33164_c0_g1_	GSSPFG00026305001-PA	GSSPFG00026305001-PA	ABC	atp-binding cassette sub-family a member 3 isoform x1	76	25	6	0	324	398	607	631	2.2e-12	48.9
TRINITY_DN63955_c0_g1_	XP_022825385.1	XP_022825385.1	P450	cytochrome P450 6B6-like [Spodoptera litura]	100	42	0	0	392	267	454	495	2.02e-23	90.9
TRINITY_DN63902_c0_g1_	GSSPFG00016359001.1-PA	GSSPFG00016359001.1-PA	ABC	atp-binding cassette sub-family d member 2	74.074	27	7	0	12	92	265	291	4.55e-06	39.7
TRINITY_DN63942_c0_g1_	GSSPFG00017555001.4-PA	GSSPFG00017555001.4-PA	ABC	atp-binding cassette sub-family a member 5-like isoform x1	25.688	218	136	9	195	797	355	563	2.08e-06	47.4
TRINITY_DN47276_c0_g1_	lcl|KX443459.1_prot_ASO98034.1_1	lcl|KX443459.1_prot_ASO98034.1_1	P450	CYP4G74	100	27	0	0	326	406	1	27	4.11e-11	56.2
TRINITY_DN37998_c0_g1_	GSSPFG00016359001.1-PA	GSSPFG00016359001.1-PA	ABC	atp-binding cassette sub-family d member 2	77.778	36	8	0	247	140	252	287	9.28e-13	58.9
TRINITY_DN60072_c0_g1_	GSSPFG00017555001.4-PA	GSSPFG00017555001.4-PA	ABC	atp-binding cassette sub-family a member 5-like isoform x1	29.365	252	166	8	310	1044	317	563	1.09e-20	92
TRINITY_DN79586_c0_g1_	GSSPFG00026305001-PA	GSSPFG00026305001-PA	ABC	atp-binding cassette sub-family a member 3 isoform x1	80.769	26	5	0	12	89	610	635	5.31e-08	50.1
TRINITY_DN34906_c0_g1_	GSSPFG00026305001-PA	GSSPFG00026305001-PA	ABC	atp-binding cassette sub-family a member 3 isoform x1	42.222	45	26	0	15	149	610	654	5.6e-07	44.7
TRINITY_DN55019_c0_g1_	GSSPFG00008243001-PA	GSSPFG00008243001-PA	GST	glutathione s-transferase delta	96.429	28	1	0	206	289	47	74	4.07e-14	61.2
TRINITY_DN55004_c0_g1_	XP_022829589.1	XP_022829589.1	P450	cytochrome P450 4d2-like [Spodoptera litura]	100	34	0	0	306	407	269	302	6.45e-17	72.8
TRINITY_DN24627_c0_g1_	PXGS_V2_028002	PXGS_V2_028002	ABC	ATP-binding cassette sub-family B member 1	53.659	41	19	0	341	219	91	131	1.5e-10	51.6
TRINITY_DN62369_c0_g3_	PXGS_V2_012288	PXGS_V2_012288	P450	cytochrome P450 354A5	52.174	46	22	0	5	142	87	132	2.38e-11	52.4
TRINITY_DN62380_c0_g2_	PXGS_V2_012288	PXGS_V2_012288	P450	cytochrome P450 354A5	47.727	44	22	1	222	94	87	130	1.4e-06	41.2
TRINITY_DN75596_c3_g2_	GSSPFG00026305001-PA	GSSPFG00026305001-PA	ABC	atp-binding cassette sub-family a member 3 isoform x1	69.231	26	8	0	40	117	610	635	1.41e-07	47.4
TRINITY_DN75567_c3_g1_	lcl|KU680297.1_prot_ANI22003.1_1	lcl|KU680297.1_prot_ANI22003.1_1	UGT	40F4	81.628	479	87	1	1726	293	13	491	0	829
TRINITY_DN65425_c0_g1_	GSSPFG00017555001.4-PA	GSSPFG00017555001.4-PA	ABC	atp-binding cassette sub-family a member 5-like isoform x1	30.924	249	154	7	736	26	321	563	1.13e-27	112
TRINITY_DN48768_c0_g1_	GSSPFG00026305001-PA	GSSPFG00026305001-PA	ABC	atp-binding cassette sub-family a member 3 isoform x1	92.857	14	1	0	238	279	585	598	2.19e-07	36.6
TRINITY_DN75491_c1_g1_	HaOG200145	HaOG200145	CCE	CCE006	66.288	528	177	1	1757	174	18	544	0	758
TRINITY_DN75472_c10_g2_	lcl|KU680305.1_prot_ANI22011.1_1	lcl|KU680305.1_prot_ANI22011.1_1	UGT	42B5	94.179	481	28	0	1884	442	16	496	0	925
TRINITY_DN75441_c2_g1_	XP_022825385.1	XP_022825385.1	P450	cytochrome P450 6B6-like [Spodoptera litura]	96.46	113	4	0	339	1	247	359	5.23e-66	204
TRINITY_DN75441_c3_g1_	XP_022827100.1	XP_022827100.1	P450	cytochrome P450 6B6-like [Spodoptera litura]	99.798	495	1	0	446	1930	1	495	0	997
TRINITY_DN73422_c1_g1_	XP_022824581.1	XP_022824581.1	P450	cytochrome P450 6B6-like [Spodoptera litura]	99.799	497	1	0	167	1657	19	515	0	974
TRINITY_DN73422_c1_g2_	XP_022824615.1	XP_022824615.1	P450	cytochrome P450 6B6-like [Spodoptera litura]	98.649	518	7	0	202	1755	1	518	0	999
TRINITY_DN73413_c1_g1_	HaOG200120	HaOG200120	CCE	CCE001	77.358	530	119	1	1653	64	16	544	0	880
TRINITY_DN0_c0_g1_	XP_022827227.1	XP_022827227.1	P450	probable cytochrome P450 4d21 [Spodoptera litura]	94.366	142	8	0	2	427	113	254	1.07e-99	285
TRINITY_DN47888_c0_g1_	GSSPFG00017555001.4-PA	GSSPFG00017555001.4-PA	ABC	atp-binding cassette sub-family a member 5-like isoform x1	26.16	237	141	7	781	113	329	545	4.12e-13	68.9
TRINITY_DN8821_c0_g1_	HzOG200333	HzOG200333	ABC-transporter	ABCG	74.074	27	7	0	275	355	26	52	1.08e-08	48.5
TRINITY_DN49007_c1_g1_	GSSPFG00026305001-PA	GSSPFG00026305001-PA	ABC	atp-binding cassette sub-family a member 3 isoform x1	84.615	26	4	0	91	14	610	635	1.4e-10	54.7
TRINITY_DN49011_c1_g1_	GSSPFG00017555001.4-PA	GSSPFG00017555001.4-PA	ABC	atp-binding cassette sub-family a member 5-like isoform x1	35.47	234	123	9	679	26	335	556	3.34e-28	109
TRINITY_DN49094_c1_g1_	GSSPFG00026305001-PA	GSSPFG00026305001-PA	ABC	atp-binding cassette sub-family a member 3 isoform x1	76.923	26	6	0	423	500	610	635	1.12e-08	50.4
TRINITY_DN16224_c0_g1_	GSSPFG00017555001.4-PA	GSSPFG00017555001.4-PA	ABC	atp-binding cassette sub-family a member 5-like isoform x1	34.043	94	52	6	5	262	474	565	3.77e-06	43.9
TRINITY_DN44541_c0_g1_	XP_022829512.1	XP_022829512.1	P450	cytochrome P450 4d2-like [Spodoptera litura]	96.97	33	1	0	122	24	350	382	1.34e-14	68.6
TRINITY_DN61055_c0_g2_	GSSPFG00016359001.1-PA	GSSPFG00016359001.1-PA	ABC	atp-binding cassette sub-family d member 2	66.667	39	13	0	173	57	252	290	7.88e-09	48.5
TRINITY_DN35815_c0_g1_	HaOG200109	HaOG200109	CYP450	clan-3	65.714	35	12	0	167	271	378	412	1.03e-18	58.9
TRINITY_DN58423_c0_g1_	GSSPFG00017555001.4-PA	GSSPFG00017555001.4-PA	ABC	atp-binding cassette sub-family a member 5-like isoform x1	28.514	249	161	7	660	1373	321	563	1.59e-18	86.7
TRINITY_DN17803_c0_g1_	XP_021202508.1	XP_021202508.1	P450	probable cytochrome P450 9f2 [Bombyx mori]	47.059	51	24	2	32	181	61	109	6.18e-07	43.5
TRINITY_DN29458_c1_g1_	GSSPFG00026305001-PA	GSSPFG00026305001-PA	ABC	atp-binding cassette sub-family a member 3 isoform x1	78.947	19	4	0	116	60	610	628	4.34e-06	39.7
TRINITY_DN73115_c4_g2_	GSSPFG00026305001-PA	GSSPFG00026305001-PA	ABC	atp-binding cassette sub-family a member 3 isoform x1	57.447	47	18	1	275	415	585	629	7.72e-12	58.5
TRINITY_DN73113_c0_g1_	GSSPFG00017555001.4-PA	GSSPFG00017555001.4-PA	ABC	atp-binding cassette sub-family a member 5-like isoform x1	27.381	252	163	9	1278	2006	327	567	1.23e-17	84.7
TRINITY_DN41454_c0_g1_	XP_022829770.1	XP_022829770.1	CCE	cholinesterase 1-like isoform X3 [Spodoptera litura]	89.286	28	3	0	1	84	461	488	2.24e-12	58.9
TRINITY_DN67012_c0_g1_	XP_022827530.1	XP_022827530.1	P450	cytochrome P450 4C1-like isoform X1 [Spodoptera litura]	96.715	487	16	0	565	2025	1	487	0	947
TRINITY_DN10733_c0_g2_	GSSPFG00026305001-PA	GSSPFG00026305001-PA	ABC	atp-binding cassette sub-family a member 3 isoform x1	80	20	4	0	339	398	612	631	6.75e-09	40.8
TRINITY_DN22856_c0_g1_	XP_022815916.1	XP_022815916.1	GST	glutathione S-transferase 1-like [Spodoptera litura]	77.778	27	6	0	758	678	88	114	1.92e-07	47.4
TRINITY_DN46040_c0_g1_	lcl|AB381883.1_prot_BAG71410.1_1	lcl|AB381883.1_prot_BAG71410.1_1	P450	9A9	88.667	150	17	0	4	453	1	150	1.32e-94	280
TRINITY_DN46035_c0_g1_	GSSPFG00026305001-PA	GSSPFG00026305001-PA	ABC	atp-binding cassette sub-family a member 3 isoform x1	83.333	18	3	0	54	1	610	627	1.25e-09	42.4
TRINITY_DN69549_c1_g1_	XP_022826306.1	XP_022826306.1	CCE	cholinesterase 1-like [Spodoptera litura]	85.417	48	7	0	2	145	494	541	3.83e-24	92.8
TRINITY_DN69549_c2_g1_	XP_022826306.1	XP_022826306.1	CCE	cholinesterase 1-like [Spodoptera litura]	87.397	365	46	0	1095	1	135	499	0	674
TRINITY_DN33664_c0_g1_	GSSPFG00035427001.2-PA	GSSPFG00035427001.2-PA	UGT	udp-glycosyltransferase 33f4	71.429	28	8	0	2	85	120	147	2.13e-07	42.7
TRINITY_DN33676_c0_g1_	GSSPFG00016359001.1-PA	GSSPFG00016359001.1-PA	ABC	atp-binding cassette sub-family d member 2	77.778	36	8	0	88	195	258	293	6.72e-12	56.2
TRINITY_DN70656_c4_g3_	GSSPFG00017555001.4-PA	GSSPFG00017555001.4-PA	ABC	atp-binding cassette sub-family a member 5-like isoform x1	30.734	218	142	5	154	789	311	525	3.3e-17	80.1
TRINITY_DN12997_c0_g1_	GSSPFG00004535001.1-PA	GSSPFG00004535001.1-PA	ABC	atp-binding cassette sub-family g member 1	38.889	54	32	1	239	78	423	475	5.95e-07	42
TRINITY_DN19340_c0_g1_	GSSPFG00016359001.1-PA	GSSPFG00016359001.1-PA	ABC	atp-binding cassette sub-family d member 2	77.273	22	5	0	3	68	272	293	9.83e-06	39.7
TRINITY_DN49216_c2_g1_	GSSPFG00016359001.1-PA	GSSPFG00016359001.1-PA	ABC	atp-binding cassette sub-family d member 2	45	60	22	1	183	4	265	313	1.68e-09	49.3
TRINITY_DN72604_c0_g1_	HzOG200136	HzOG200136	CCE	CCE021	78.201	578	126	0	136	1869	1	578	0	966
TRINITY_DN76875_c0_g1_	GSSPFG00026305001-PA	GSSPFG00026305001-PA	ABC	atp-binding cassette sub-family a member 3 isoform x1	85	20	3	0	60	1	610	629	1.08e-07	38.5
TRINITY_DN76802_c4_g1_	GSSPFG00026305001-PA	GSSPFG00026305001-PA	ABC	atp-binding cassette sub-family a member 3 isoform x1	66.667	51	11	2	138	4	585	635	4.91e-17	71.6
TRINITY_DN76861_c7_g2_	XP_022829512.1	XP_022829512.1	P450	cytochrome P450 4d2-like [Spodoptera litura]	99.174	121	1	0	530	168	373	493	2.47e-83	251
TRINITY_DN143274_c0_g1_	XP_022822467.1	XP_022822467.1	CCE	cholinesterase 1-like [Spodoptera litura]	81.068	206	39	0	3	620	13	218	6.98e-124	358
TRINITY_DN165733_c0_g1_	GSSPFG00017555001.4-PA	GSSPFG00017555001.4-PA	ABC	atp-binding cassette sub-family a member 5-like isoform x1	29.839	248	160	7	487	1194	31	276	1.4e-16	80.9
TRINITY_DN135404_c0_g1_	GSSPFG00026305001-PA	GSSPFG00026305001-PA	ABC	atp-binding cassette sub-family a member 3 isoform x1	65.385	26	9	0	855	932	610	635	2.97e-06	39.3
TRINITY_DN103773_c0_g1_	GSSPFG00017555001.4-PA	GSSPFG00017555001.4-PA	ABC	atp-binding cassette sub-family a member 5-like isoform x1	26.36	239	152	9	210	884	328	556	2.26e-11	62
TRINITY_DN196954_c0_g1_	GSSPFG00017555001.4-PA	GSSPFG00017555001.4-PA	ABC	atp-binding cassette sub-family a member 5-like isoform x1	27.018	285	154	16	451	1245	25	275	1.38e-11	64.3
TRINITY_DN149448_c0_g1_	XP_022826306.1	XP_022826306.1	CCE	cholinesterase 1-like [Spodoptera litura]	97.692	130	3	0	392	3	399	528	4.29e-89	266
TRINITY_DN170358_c1_g1_	GSSPFG00026305001-PA	GSSPFG00026305001-PA	ABC	atp-binding cassette sub-family a member 3 isoform x1	76.923	26	6	0	141	64	610	635	6.3e-10	50.1
TRINITY_DN138033_c0_g1_	GSSPFG00026305001-PA	GSSPFG00026305001-PA	ABC	atp-binding cassette sub-family a member 3 isoform x1	84.615	26	4	0	20	97	610	635	4.23e-10	55.5
TRINITY_DN103026_c0_g1_	GSSPFG00026305001-PA	GSSPFG00026305001-PA	ABC	atp-binding cassette sub-family a member 3 isoform x1	68.421	38	10	2	111	1	585	621	9.88e-08	53.5
TRINITY_DN108601_c1_g1_	GSSPFG00017555001.4-PA	GSSPFG00017555001.4-PA	ABC	atp-binding cassette sub-family a member 5-like isoform x1	57.377	61	26	0	8	190	316	376	2.29e-18	78.6
TRINITY_DN113611_c0_g1_	XP_022826306.1	XP_022826306.1	CCE	cholinesterase 1-like [Spodoptera litura]	95.192	104	5	0	13	324	1	104	5.72e-70	215
TRINITY_DN146613_c0_g1_	GSSPFG00026305001-PA	GSSPFG00026305001-PA	ABC	atp-binding cassette sub-family a member 3 isoform x1	69.231	26	7	1	372	446	610	635	1.38e-06	40.4
TRINITY_DN196453_c0_g1_	HaOG200235	HaOG200235	GST	GSTO	64.184	282	100	1	1061	219	1	282	6.56e-135	392
TRINITY_DN171112_c0_g1_	HzOG200257	HzOG200257	UGT	UGT42	92.857	28	2	0	3	86	394	421	3.25e-12	58.9
TRINITY_DN176193_c0_g1_	GSSPFG00016359001.1-PA	GSSPFG00016359001.1-PA	ABC	atp-binding cassette sub-family d member 2	69.048	42	12	1	159	34	250	290	5.52e-08	48.9
TRINITY_DN179506_c0_g1_	lcl|KU680295.1_prot_ANI22001.1_1	lcl|KU680295.1_prot_ANI22001.1_1	UGT	40D5	69.231	39	12	0	305	421	41	79	2.76e-12	59.7
TRINITY_DN134628_c2_g1_	HaOG200336	HaOG200336	ABC-transporter	ABCB	83.871	62	10	0	247	432	1147	1208	1.1e-27	111
TRINITY_DN134611_c0_g1_	PXGS_V2_028002	PXGS_V2_028002	ABC	ATP-binding cassette sub-family B member 1	57.724	123	50	1	798	1166	2	122	2.69e-43	147
TRINITY_DN114241_c1_g1_	GSSPFG00026305001-PA	GSSPFG00026305001-PA	ABC	atp-binding cassette sub-family a member 3 isoform x1	60	40	16	0	360	479	592	631	7.04e-09	48.1
TRINITY_DN170025_c0_g1_	GSSPFG00017555001.4-PA	GSSPFG00017555001.4-PA	ABC	atp-binding cassette sub-family a member 5-like isoform x1	32.653	196	115	6	565	11	358	547	3.11e-19	82
TRINITY_DN103534_c0_g1_	XP_022829978.1	XP_022829978.1	P450	cytochrome P450 6B2-like [Spodoptera litura]	100	511	0	0	1920	388	1	511	0	1064
TRINITY_DN141489_c0_g1_	XP_022822411.1	XP_022822411.1	CCE	cholinesterase 1-like isoform X1 [Spodoptera litura]	89.706	68	7	0	2	205	502	569	2.56e-29	107
TRINITY_DN115531_c0_g1_	GSSPFG00026305001-PA	GSSPFG00026305001-PA	ABC	atp-binding cassette sub-family a member 3 isoform x1	73.077	26	7	0	28	105	610	635	8.72e-09	47.4
TRINITY_DN134174_c0_g1_	XP_022830955.1	XP_022830955.1	P450	probable cytochrome P450 9f2 [Spodoptera litura]	93.964	497	30	0	14	1504	1	497	0	981
TRINITY_DN139101_c0_g1_	GSSPFG00026305001-PA	GSSPFG00026305001-PA	ABC	atp-binding cassette sub-family a member 3 isoform x1	80.769	26	5	0	14	91	610	635	8.39e-08	49.3
TRINITY_DN150406_c0_g1_	XP_022827492.1	XP_022827492.1	P450	cytochrome P450 4d8-like [Spodoptera litura]	64.286	56	16	2	1	159	413	467	6.29e-18	75.5
TRINITY_DN138809_c0_g1_	HzOG200284	HzOG200284	UGT	UGT33	88.889	27	3	0	323	403	424	450	1.11e-11	57.8
TRINITY_DN109369_c0_g1_	GSSPFG00026305001-PA	GSSPFG00026305001-PA	ABC	atp-binding cassette sub-family a member 3 isoform x1	62.069	29	8	1	792	869	585	613	5.24e-07	37
TRINITY_DN109749_c0_g1_	GSSPFG00026305001-PA	GSSPFG00026305001-PA	ABC	atp-binding cassette sub-family a member 3 isoform x1	77.778	18	4	0	387	440	610	627	2.68e-09	38.1
TRINITY_DN115032_c0_g1_	XP_022829512.1	XP_022829512.1	P450	cytochrome P450 4d2-like [Spodoptera litura]	100	30	0	0	255	344	443	472	3.69e-14	63.9
TRINITY_DN199857_c0_g1_	GSSPFG00026305001-PA	GSSPFG00026305001-PA	ABC	atp-binding cassette sub-family a member 3 isoform x1	92.857	14	1	0	59	18	611	624	6.82e-07	35
TRINITY_DN109617_c0_g1_	XP_022829770.1	XP_022829770.1	CCE	cholinesterase 1-like isoform X3 [Spodoptera litura]	70.673	208	60	1	1	624	232	438	1.73e-101	301
TRINITY_DN104176_c1_g1_	GSSPFG00026305001-PA	GSSPFG00026305001-PA	ABC	atp-binding cassette sub-family a member 3 isoform x1	76.923	26	6	0	246	169	610	635	7.57e-10	50.4
