# Supplementary material for: Family dinner: Transcriptional plasticity of five Noctuidae (Lepidoptera) feeding on three host plant species
Source: Ecol Evol. 2022 Sep 6;12(9):e9258. doi: 10.1002/ece3.9258 (PMC9448971; doi:10.1002/ece3.9258)
Supplement: Supplementary file 41 — Table S12c [file ECE3-12-e9258-s031.xlsx]

## Sheet: Blad1
Supplementary Table 12c. BLASTX annotated DE genes of Autographa gamma using a local detoxification gene family database compiled from 8 different Lepidoptera species (See Breeschoten et al. 2019)
Autographa gamma
Gene_ID	stitle	sseqid	Detox_family	description	pident	length	mismatch	gapopen	qstart	qend	sstart	send	evalue	bitscore
TRINITY_DN49909_c0_g1	XP_022829770.1	XP_022829770.1	CCE	cholinesterase 1-like isoform X3 [Spodoptera litura]	84.211	19	3	0	223	167	523	541	1.71e-06	40.8
TRINITY_DN28940_c0_g1	GSSPFG00035238001.3-PA	GSSPFG00035238001.3-PA	UGT	udp-glycosyltransferase ugt33d3	53.788	132	60	1	1	393	50	181	3.77e-51	160
TRINITY_DN53997_c0_g1	lcl|KU680286.1_prot_ANI21992.1_1	lcl|KU680286.1_prot_ANI21992.1_1	UGT	33F8	53.774	106	49	0	729	412	414	519	2.49e-35	129
TRINITY_DN66484_c19_g2	HaOG200275	HaOG200275	UGT	UGT33	84.058	69	11	0	928	1134	3	71	8.44e-33	125
TRINITY_DN21290_c0_g1	HzOG200148	HzOG200148	CCE	CCE016	54.286	35	16	0	266	162	501	535	3.56e-09	48.9
TRINITY_DN66740_c0_g3	GSSPFG00004535001.1-PA	GSSPFG00004535001.1-PA	ABC	atp-binding cassette sub-family g member 1	36.842	209	123	4	3462	4070	382	587	4.17e-29	123
TRINITY_DN50418_c0_g1	HzOG200253	HzOG200253	GST	GSTD	84.615	26	4	0	3	80	159	184	7.41e-07	44.3
TRINITY_DN65909_c0_g2	HaOG200327	HaOG200327	ABC-transporter	ABCC	76.647	167	39	0	434	934	1	167	1.01e-85	277
TRINITY_DN65909_c0_g3	HaOG200327	HaOG200327	ABC-transporter	ABCC	63.571	560	181	6	1	1656	349	893	0	675
TRINITY_DN49366_c0_g1	HaOG200156	HaOG200156	CCE	CCE006	61.25	80	31	0	1	240	45	124	7.19e-30	107
TRINITY_DN54909_c0_g1	HzOG200025	HzOG200025	CYP450	clan-3	65.672	134	46	0	406	5	25	158	1.42e-60	194
TRINITY_DN42198_c0_g1	GSSPFG00017555001.4-PA	GSSPFG00017555001.4-PA	ABC	atp-binding cassette sub-family a member 5-like isoform x1	27.564	156	95	6	13	447	339	487	3.42e-06	43.1
TRINITY_DN46537_c0_g1	lcl|KU680294.1_prot_ANI22000.1_1	lcl|KU680294.1_prot_ANI22000.1_1	UGT	40D3	50.42	119	59	0	359	3	99	217	3.5e-42	142
TRINITY_DN57358_c0_g1	HaOG200275	HaOG200275	UGT	UGT33	57.54	252	103	2	20	766	18	268	3.81e-101	301
TRINITY_DN57358_c0_g2	HaOG200300	HaOG200300	UGT	UGT33	83.505	97	16	0	293	3	261	357	1.24e-54	174
TRINITY_DN57358_c0_g3	HaOG200275	HaOG200275	UGT	UGT33	74.684	79	20	0	2	238	23	101	1.48e-36	125
TRINITY_DN29912_c0_g1	HaOG200193	HaOG200193	CCE	CCE001	71.552	116	33	0	3	350	267	382	5.34e-58	184
TRINITY_DN21957_c0_g1	HzOG200252	HzOG200252	GST	GSTD	57.143	42	16	1	314	195	179	220	5.56e-10	51.2
TRINITY_DN57790_c0_g1	HzOG200002	HzOG200002	CYP450	clan-2	94.203	414	21	1	1244	3	1	411	0	729
TRINITY_DN83829_c0_g1	GSSPFG00017555001.4-PA	GSSPFG00017555001.4-PA	ABC	atp-binding cassette sub-family a member 5-like isoform x1	30.882	204	121	7	119	694	328	523	2.31e-13	66.6
TRINITY_DN37828_c0_g1	lcl|KX443440.1_prot_ASO98015.1_1	lcl|KX443440.1_prot_ASO98015.1_1	P450	CYP9A98	78.788	33	7	0	1	99	445	477	6e-12	60.8
TRINITY_DN36921_c0_g1	HzOG200141	HzOG200141	CCE	CCE006	66.071	168	57	0	1	504	162	329	4.54e-80	244
TRINITY_DN54322_c0_g2	HzOG200088	HzOG200088	CYP450	clan-3	63.004	273	100	1	817	2	134	406	2.82e-125	363
TRINITY_DN54331_c0_g1	XP_022829754.1	XP_022829754.1	CCE	cholinesterase 1-like isoform X1 [Spodoptera litura]	75.882	170	41	0	2	511	153	322	2.56e-93	278
TRINITY_DN50812_c1_g1	HaOG200252	HaOG200252	GST	GSTD	61.739	115	42	1	365	27	106	220	1.93e-46	146
TRINITY_DN64709_c0_g1	HzOG200070	HzOG200070	CYP450	clan-4	71.503	193	55	0	79	657	19	211	4.62e-101	299
TRINITY_DN57898_c0_g1	XP_022832028.1	XP_022832028.1	P450	cytochrome P450 6k1-like [Spodoptera litura]	63.636	154	56	0	51	512	1	154	2.02e-71	221
TRINITY_DN40485_c0_g1	HaOG200196	HaOG200196	CCE	CCE001	69.231	104	32	0	2	313	343	446	3.03e-50	163
TRINITY_DN55503_c0_g1	Msex2.06707	Msex2.06707	ABC	C3	78.182	110	23	1	331	2	515	623	1.01e-45	154
TRINITY_DN25251_c0_g1	HaOG200274	HaOG200274	UGT	UGT33	63.636	88	32	0	1	264	373	460	7.92e-41	137
TRINITY_DN14248_c0_g1	GSSPFG00035238001.3-PA	GSSPFG00035238001.3-PA	UGT	udp-glycosyltransferase ugt33d3	52.469	162	77	0	5	490	113	274	9.58e-64	194
TRINITY_DN14259_c0_g1	lcl|KX443465.1_prot_ASO98040.1_1	lcl|KX443465.1_prot_ASO98040.1_1	P450	CYP4L15	85	80	12	0	3	242	412	491	6.99e-45	147
TRINITY_DN64852_c2_g2	HaOG200019	HaOG200019	CYP450	clan-3	69.512	82	25	0	247	2	186	267	1.32e-35	122
TRINITY_DN40933_c0_g1	GSSPFG00017555001.4-PA	GSSPFG00017555001.4-PA	ABC	atp-binding cassette sub-family a member 5-like isoform x1	28.148	135	85	4	22	399	320	451	4.86e-08	47.8
TRINITY_DN44695_c0_g1	Msex2.11791	Msex2.11791	P450	CYP9A	73.529	34	9	0	489	388	449	482	5.89e-13	62.4
TRINITY_DN24885_c0_g1	GSSPFG00012990001.3-PA	GSSPFG00012990001.3-PA	UGT	udp-glycosyltransferase 33f4	79.31	29	6	0	283	197	327	355	5.09e-17	49.7
TRINITY_DN56660_c1_g1	GSSPFG00017555001.4-PA	GSSPFG00017555001.4-PA	ABC	atp-binding cassette sub-family a member 5-like isoform x1	30.12	166	98	7	1313	843	408	564	7.71e-08	51.6
TRINITY_DN56621_c0_g1	lcl|KU680296.1_prot_ANI22002.1_1	lcl|KU680296.1_prot_ANI22002.1_1	UGT	40F3	67.742	186	60	0	561	4	128	313	9.98e-93	276
TRINITY_DN56621_c1_g2	HzOG200263	HzOG200263	UGT	UGT40	67.914	187	60	0	1	561	298	484	5.89e-85	268
TRINITY_DN56621_c1_g1	HzOG200263	HzOG200263	UGT	UGT40	70.109	184	55	0	2	553	303	486	5.35e-85	258
TRINITY_DN38830_c0_g1	GSSPFG00017555001.4-PA	GSSPFG00017555001.4-PA	ABC	atp-binding cassette sub-family a member 5-like isoform x1	30.709	127	78	4	382	23	357	480	9.25e-10	52.4
TRINITY_DN38880_c0_g1	PXGS_V2_028002	PXGS_V2_028002	ABC	ATP-binding cassette sub-family B member 1	49.02	51	26	0	1225	1073	81	131	1.25e-11	58.9
TRINITY_DN83476_c0_g1	GSSPFG00017555001.4-PA	GSSPFG00017555001.4-PA	ABC	atp-binding cassette sub-family a member 5-like isoform x1	26.908	249	157	10	785	81	328	565	1.29e-16	77.8
TRINITY_DN65006_c1_g1	HzOG200333	HzOG200333	ABC-transporter	ABCG	94.068	236	14	0	708	1	39	274	3.4e-162	461
TRINITY_DN65036_c0_g1	lcl|KX443465.1_prot_ASO98040.1_1	lcl|KX443465.1_prot_ASO98040.1_1	P450	CYP4L15	79.012	243	51	0	1	729	249	491	4.34e-146	421
TRINITY_DN65036_c0_g2	XP_022829463.1	XP_022829463.1	P450	cytochrome P450 4d2-like [Spodoptera litura]	77.241	145	33	0	3	437	20	164	6.64e-83	249
TRINITY_DN44130_c0_g1	HzOG200025	HzOG200025	CYP450	clan-3	56.14	57	25	0	131	301	25	81	6.64e-18	73.9
TRINITY_DN8432_c0_g1	HaOG200150	HaOG200150	CCE	CCE016	64.091	220	75	3	362	1012	9	227	4.68e-97	295
TRINITY_DN65330_c3_g2	HaOG200196	HaOG200196	CCE	CCE001	58.175	263	98	3	2	757	270	531	8.95e-98	293
TRINITY_DN65307_c1_g1	HaOG200327	HaOG200327	ABC-transporter	ABCC	84	350	53	1	1	1050	838	1184	0	613
TRINITY_DN34238_c0_g1	HzOG200147	HzOG200147	CCE	CCE016	77.273	44	10	0	134	3	1	44	2.09e-16	71.6
TRINITY_DN60958_c1_g2	XP_022819612.1	XP_022819612.1	P450	cytochrome P450 9e2-like [Spodoptera litura]	68.047	338	108	0	226	1239	23	360	5.99e-174	494
TRINITY_DN44882_c0_g1	HaOG200196	HaOG200196	CCE	CCE001	75.431	232	57	0	16	711	224	455	1.28e-130	377
TRINITY_DN52323_c0_g1	HzOG200199	HzOG200199	CCE	CCE001	64.865	37	12	1	1303	1193	500	535	2.03e-07	50.1
TRINITY_DN13163_c0_g1	HzOG200101	HzOG200101	CYP450	clan-3	80.508	118	23	0	354	1	16	133	7.23e-61	191
TRINITY_DN54877_c0_g1	HzOG200202	HzOG200202	CCE	CCE001	51.22	41	19	1	3	125	504	543	4.62e-07	46.2
TRINITY_DN44394_c0_g1	HzOG200104	HzOG200104	CYP450	clan-3	69.863	73	22	0	330	548	1	73	6.53e-27	102
TRINITY_DN32414_c0_g1	GSSPFG00017555001.4-PA	GSSPFG00017555001.4-PA	ABC	atp-binding cassette sub-family a member 5-like isoform x1	29.851	201	127	7	116	691	328	523	1.93e-15	73.2
TRINITY_DN66098_c1_g1	lcl|KX443483.1_prot_ASO98058.1_1	lcl|KX443483.1_prot_ASO98058.1_1	P450	CYP428A1	93.077	130	9	0	2	391	327	456	2.44e-82	248
TRINITY_DN56363_c0_g2	HzOG200275	HzOG200275	UGT	UGT33	63.123	301	101	4	890	3	29	324	1.39e-126	368
TRINITY_DN6409_c0_g1	HaOG200275	HaOG200275	UGT	UGT33	77.941	68	14	1	424	627	1	67	6.82e-28	107
TRINITY_DN62243_c1_g1	HzOG200081	HzOG200081	CYP450	clan-4	74.53	479	120	2	1516	83	14	491	0	755
TRINITY_DN62223_c4_g1	HzOG200156	HzOG200156	CCE	CCE006	60.345	58	23	0	178	5	14	71	5.39e-15	68.6
TRINITY_DN43842_c0_g1	HaOG200228	HaOG200228	GST	GSTD	83.945	218	35	0	69	722	1	218	8.03e-141	392
TRINITY_DN63600_c0_g1	HaOG200275	HaOG200275	UGT	UGT33	88.06	67	8	0	1	201	11	77	8.51e-37	125
TRINITY_DN63600_c3_g1	GSSPFG00012990001.3-PA	GSSPFG00012990001.3-PA	UGT	udp-glycosyltransferase 33f4	76.812	69	16	0	1	207	32	100	5.97e-33	114
TRINITY_DN63600_c4_g1	lcl|KU680284.1_prot_ANI21990.1_1	lcl|KU680284.1_prot_ANI21990.1_1	UGT	33F6	55.263	76	34	0	1	228	190	265	3.79e-25	93.6
TRINITY_DN63600_c4_g5	GSSPFG00035238001.3-PA	GSSPFG00035238001.3-PA	UGT	udp-glycosyltransferase ugt33d3	52.717	184	87	0	8	559	71	254	9.05e-72	215
TRINITY_DN63600_c4_g6	HaOG200277	HaOG200277	UGT	UGT33	82.292	96	17	0	290	3	259	354	4.02e-54	172
TRINITY_DN18103_c0_g1	HzOG200101	HzOG200101	CYP450	clan-3	70.796	113	33	0	73	411	1	113	2.97e-47	156
TRINITY_DN23002_c0_g1	HzOG200287	HzOG200287	UGT	UGT33	95.833	24	1	0	9	80	447	470	3.36e-11	57
TRINITY_DN58922_c0_g1	HzOG200277	HzOG200277	UGT	UGT33	84	100	16	0	1	300	265	364	1.2e-57	182
TRINITY_DN33283_c0_g1	HzOG200153	HzOG200153	CCE	CCE006	64.286	28	9	1	89	9	464	491	4.2e-07	43.1
TRINITY_DN34554_c0_g1	HaOG200156	HaOG200156	CCE	CCE006	57.391	115	48	1	344	3	398	512	5.88e-41	139
TRINITY_DN34558_c0_g1	NP_001243995.1	NP_001243995.1	UGT	UDP-glycosyltransferase UGT33D5 precursor [Bombyx mori]	84.884	86	13	0	258	1	272	357	1.56e-48	157
TRINITY_DN46697_c0_g1	GSSPFG00004535001.1-PA	GSSPFG00004535001.1-PA	ABC	atp-binding cassette sub-family g member 1	49.038	104	50	2	50	358	491	592	2.92e-21	93.2
TRINITY_DN47998_c0_g1	HaOG200327	HaOG200327	ABC-transporter	ABCC	96.429	28	1	0	468	551	1270	1297	6.08e-12	60.5
TRINITY_DN66178_c1_g1	lcl|KX443435.1_prot_ASO98010.1_1	lcl|KX443435.1_prot_ASO98010.1_1	P450	CYP6AE97	64.467	197	69	1	1	591	118	313	1.15e-91	275
TRINITY_DN66178_c1_g3	lcl|KX443435.1_prot_ASO98010.1_1	lcl|KX443435.1_prot_ASO98010.1_1	P450	CYP6AE97	65.625	192	66	0	1	576	136	327	6.86e-91	272
TRINITY_DN66178_c1_g2	HzOG200095	HzOG200095	CYP450	clan-3	62.319	207	78	0	2	622	322	528	1.32e-96	291
TRINITY_DN66178_c1_g5	XP_022832028.1	XP_022832028.1	P450	cytochrome P450 6k1-like [Spodoptera litura]	61.111	90	35	0	655	924	1	90	8.08e-36	132
TRINITY_DN45666_c0_g1	HaOG200197	HaOG200197	CCE	CCE001	73.05	141	37	1	420	1	59	199	6.29e-71	223
TRINITY_DN4773_c0_g1	lcl|KU680281.1_prot_ANI21987.1_1	lcl|KU680281.1_prot_ANI21987.1_1	UGT	33B15	82.759	29	5	0	293	379	422	450	2.97e-11	56.2
TRINITY_DN62943_c0_g1	HzOG200095	HzOG200095	CYP450	clan-3	61.538	104	40	0	3	314	425	528	9.8e-42	150
TRINITY_DN37468_c0_g1	XP_022822411.1	XP_022822411.1	CCE	cholinesterase 1-like isoform X1 [Spodoptera litura]	62	50	18	1	470	321	521	569	6.47e-10	53.5
TRINITY_DN34633_c0_g1	XP_004921548.2	XP_004921548.2	CCE	carboxylesterase 4A-like [Bombyx mori]	48.75	80	40	1	1	237	32	111	2.33e-24	87.4
TRINITY_DN60540_c0_g1	HzOG200099	HzOG200099	CYP450	clan-3	80.769	104	20	0	379	68	408	511	8.22e-59	186
TRINITY_DN60540_c0_g2	HzOG200084	HzOG200084	CYP450	clan-3	88.462	494	57	0	1929	448	15	508	0	848
TRINITY_DN60547_c1_g1	HaOG200110	HaOG200110	CYP450	clan-3	63.037	349	126	2	1514	477	183	531	1.33e-171	491
TRINITY_DN42280_c0_g1	HzOG200275	HzOG200275	UGT	UGT33	71.233	73	21	0	796	578	446	518	4.64e-15	71.2
TRINITY_DN36166_c0_g1	HaOG200156	HaOG200156	CCE	CCE006	66.667	33	11	0	110	208	32	64	4.15e-11	53.1
TRINITY_DN4538_c0_g1	HaOG200123	HaOG200123	CCE	CCE016	63.158	38	14	0	3	116	500	537	2.03e-11	55.1
TRINITY_DN65584_c5_g1	HzOG200156	HzOG200156	CCE	CCE006	49.291	282	139	2	3	842	57	336	3.02e-98	296
TRINITY_DN65584_c6_g2	HaOG200156	HaOG200156	CCE	CCE006	63.953	86	31	0	260	3	154	239	1.99e-33	117
TRINITY_DN65584_c6_g3	HaOG200156	HaOG200156	CCE	CCE006	37.5	104	63	1	314	3	226	327	7.62e-18	73.9
TRINITY_DN65584_c6_g5	HaOG200141	HaOG200141	CCE	CCE006	51.282	78	38	0	235	2	7	84	1.46e-22	86.3
TRINITY_DN65584_c6_g1	HzOG200156	HzOG200156	CCE	CCE006	51.852	189	89	2	569	3	265	451	3.56e-59	191
TRINITY_DN65584_c6_g7	HzOG200156	HzOG200156	CCE	CCE006	55.556	144	63	1	431	3	370	513	2.58e-52	171
TRINITY_DN65584_c6_g8	HaOG200156	HaOG200156	CCE	CCE006	56.25	80	34	1	237	1	458	537	6.73e-28	101
TRINITY_DN63104_c3_g1	lcl|KU680294.1_prot_ANI22000.1_1	lcl|KU680294.1_prot_ANI22000.1_1	UGT	40D3	57.478	341	145	0	258	1280	8	348	2.56e-147	426
TRINITY_DN63104_c3_g2	HaOG200261	HaOG200261	UGT	UGT40	68.675	83	26	0	251	3	343	425	5.4e-40	134
TRINITY_DN64669_c8_g3	HzOG200196	HzOG200196	CCE	CCE001	66.25	160	52	1	494	21	16	175	2.64e-68	214
TRINITY_DN40381_c0_g1	XP_022829770.1	XP_022829770.1	CCE	cholinesterase 1-like isoform X3 [Spodoptera litura]	66.667	27	9	0	2	82	462	488	6.13e-08	46.6
TRINITY_DN63060_c1_g1	GSSPFG00035238001.3-PA	GSSPFG00035238001.3-PA	UGT	udp-glycosyltransferase ugt33d3	55.45	211	94	0	634	2	59	269	9.85e-91	265
TRINITY_DN63060_c2_g1	HzOG200275	HzOG200275	UGT	UGT33	57.732	97	41	0	291	1	129	225	2.69e-37	127
TRINITY_DN69137_c0_g1	HzOG200088	HzOG200088	CYP450	clan-3	72.436	156	43	0	481	14	304	459	1.65e-82	249
TRINITY_DN37306_c0_g1	HzOG200033	HzOG200033	CYP450	clan-4	61.628	86	33	0	2	259	292	377	1.18e-33	117
TRINITY_DN50585_c0_g1	HaOG200141	HaOG200141	CCE	CCE006	57.407	216	90	2	3	650	298	511	3.17e-81	253
TRINITY_DN62552_c0_g1	HaOG200112	HaOG200112	CYP450	clan-3	65.936	502	171	0	11	1516	1	502	0	731
TRINITY_DN59677_c0_g1	lcl|KU680280.1_prot_ANI21986.1_1	lcl|KU680280.1_prot_ANI21986.1_1	UGT	33B14	65.152	66	23	0	2	199	443	508	8.06e-16	68.6
TRINITY_DN59655_c0_g1	lcl|KU680302.1_prot_ANI22008.1_1	lcl|KU680302.1_prot_ANI22008.1_1	UGT	40Q2	62.712	354	132	0	451	1512	1	354	6.35e-172	492
TRINITY_DN25630_c0_g1	HaOG200252	HaOG200252	GST	GSTD	75.862	29	7	0	431	345	87	115	2.47e-10	53.5
TRINITY_DN25604_c0_g1	HaOG200156	HaOG200156	CCE	CCE006	52.941	51	23	1	5	157	492	541	2.7e-12	59.7
TRINITY_DN54058_c0_g1	HaOG200156	HaOG200156	CCE	CCE006	48.588	177	89	1	4	534	181	355	3e-54	177
TRINITY_DN66921_c5_g1	HaOG200264	HaOG200264	UGT	UGT40	64.766	491	172	1	2154	685	14	504	0	675
TRINITY_DN66973_c40_g1	HzOG200213	HzOG200213	GST	GSTD	72.77	213	58	0	830	192	1	213	2.57e-118	344
TRINITY_DN60718_c0_g2	HzOG200088	HzOG200088	CYP450	clan-3	64.53	234	83	0	704	3	1	234	3e-113	332
TRINITY_DN49854_c0_g1	GSSPFG00017555001.4-PA	GSSPFG00017555001.4-PA	ABC	atp-binding cassette sub-family a member 5-like isoform x1	27.572	243	155	11	1156	473	328	564	1.34e-10	61.2
TRINITY_DN49804_c0_g1	HzOG200284	HzOG200284	UGT	UGT33	58.667	75	31	0	1	225	445	519	5.38e-22	95.9
TRINITY_DN27650_c0_g1	XP_022830866.1	XP_022830866.1	P450	cytochrome P450 9e2-like [Spodoptera litura]	70.968	31	9	0	524	432	391	421	3.75e-10	54.7
TRINITY_DN63458_c2_g1	HaOG200103	HaOG200103	CYP450	clan-3	70.642	436	128	0	2038	731	66	501	0	676
TRINITY_DN63458_c2_g2	HzOG200104	HzOG200104	CYP450	clan-3	62.712	177	66	0	533	3	188	364	4.32e-77	235
TRINITY_DN63458_c2_g3	HzOG200104	HzOG200104	CYP450	clan-3	71.154	52	15	0	281	126	450	501	3.44e-19	77.4
TRINITY_DN63460_c0_g2	HaOG200156	HaOG200156	CCE	CCE006	53.118	465	213	4	6	1385	79	543	0	524
TRINITY_DN27413_c0_g1	HzOG200194	HzOG200194	CCE	CCE001	80.734	109	21	0	1	327	171	279	3.3e-56	179
TRINITY_DN27468_c0_g1	GSSPFG00035238001.3-PA	GSSPFG00035238001.3-PA	UGT	udp-glycosyltransferase ugt33d3	65	80	28	0	1	240	36	115	1.41e-36	120
TRINITY_DN60877_c0_g1	HzOG200088	HzOG200088	CYP450	clan-3	74.074	108	28	0	844	521	413	520	7.93e-53	177
TRINITY_DN60813_c1_g1	GSSPFG00017555001.4-PA	GSSPFG00017555001.4-PA	ABC	atp-binding cassette sub-family a member 5-like isoform x1	25.397	252	155	11	1518	826	327	566	1.12e-07	51.6
TRINITY_DN55954_c1_g1	Msex2.11862	Msex2.11862	GST	Delta1	66.154	130	44	0	391	2	57	186	5.86e-61	183
TRINITY_DN55954_c1_g2	HaOG200252	HaOG200252	GST	GSTD	74.444	90	23	0	271	2	98	187	5.44e-46	144
TRINITY_DN55954_c1_g4	PXGS_V2_003988	PXGS_V2_003988	GST	glutathione S-transferase delta 3	65.476	84	29	0	254	3	14	97	5.31e-37	120
TRINITY_DN55954_c1_g3	PXGS_V2_003988	PXGS_V2_003988	GST	glutathione S-transferase delta 3	75	64	16	0	618	809	1	64	1.69e-17	76.3
TRINITY_DN55954_c1_g5	Msex2.11862	Msex2.11862	GST	Delta1	71.642	67	19	0	203	3	57	123	1.76e-31	105
TRINITY_DN55954_c1_g6	HzOG200252	HzOG200252	GST	GSTD	63.415	41	13	1	1	117	180	220	3.58e-09	50.4
TRINITY_DN63792_c0_g2	HzOG200284	HzOG200284	UGT	UGT33	73.387	248	66	0	747	4	234	481	5.96e-139	397
TRINITY_DN56078_c0_g1	HzOG200284	HzOG200284	UGT	UGT33	55.814	86	38	0	1	258	434	519	1.86e-16	75.1
TRINITY_DN22667_c0_g1	HaOG200275	HaOG200275	UGT	UGT33	81.159	69	13	0	69	275	3	71	1.07e-36	125
TRINITY_DN46189_c0_g1	HzOG200141	HzOG200141	CCE	CCE006	79.781	183	37	0	550	2	11	193	1.94e-104	310
TRINITY_DN28704_c0_g1	HaOG200284	HaOG200284	UGT	UGT33	73.643	129	34	0	3	389	346	474	4.03e-68	211
TRINITY_DN51571_c1_g1	GSSPFG00017555001.4-PA	GSSPFG00017555001.4-PA	ABC	atp-binding cassette sub-family a member 5-like isoform x1	28.824	170	109	6	554	69	358	523	6.29e-09	52.4
TRINITY_DN58131_c3_g1	HzOG200156	HzOG200156	CCE	CCE006	71.93	57	16	0	172	2	24	80	8.77e-26	96.7
TRINITY_DN59023_c0_g1	XP_022829762.1	XP_022829762.1	CCE	cholinesterase 1-like isoform X2 [Spodoptera litura]	59.091	286	101	4	1	819	265	547	1.5e-121	357
TRINITY_DN59054_c10_g2	GSSPFG00004535001.1-PA	GSSPFG00004535001.1-PA	ABC	atp-binding cassette sub-family g member 1	37.5	48	30	0	29	172	550	597	2.26e-07	44.7
TRINITY_DN47199_c0_g1	HzOG200088	HzOG200088	CYP450	clan-3	78.151	119	26	0	378	22	353	471	1.87e-66	206
TRINITY_DN51149_c0_g1	GSSPFG00017555001.4-PA	GSSPFG00017555001.4-PA	ABC	atp-binding cassette sub-family a member 5-like isoform x1	26.606	218	139	9	417	1025	357	568	8.24e-07	48.1
TRINITY_DN61360_c0_g1	HzOG200014	HzOG200014	CYP450	clan-3	65.476	84	29	0	176	427	20	103	3.62e-34	121
TRINITY_DN61360_c0_g2	lcl|KX443442.1_prot_ASO98017.1_1	lcl|KX443442.1_prot_ASO98017.1_1	P450	CYP321A9	64	400	142	2	1411	218	97	496	0	533
TRINITY_DN61376_c3_g2	GSSPFG00004535001.1-PA	GSSPFG00004535001.1-PA	ABC	atp-binding cassette sub-family g member 1	32.622	328	201	6	3010	3963	275	592	6.1e-42	165
TRINITY_DN62004_c0_g1	GSSPFG00004535001.1-PA	GSSPFG00004535001.1-PA	ABC	atp-binding cassette sub-family g member 1	37.374	99	62	0	299	3	429	527	4.83e-18	76.6
TRINITY_DN27832_c0_g1	GSSPFG00011928001-PA	GSSPFG00011928001-PA	UGT	udp-glycosyltransferase ugt33d3	72.185	151	42	0	3	455	20	170	4.07e-82	238
TRINITY_DN39066_c0_g1	HaOG200156	HaOG200156	CCE	CCE006	60.952	105	39	1	309	1	111	215	9.51e-40	135
TRINITY_DN62338_c5_g1	HzOG200156	HzOG200156	CCE	CCE006	52.909	361	164	3	1074	1	77	434	2.41e-125	368
TRINITY_DN62338_c5_g3	HaOG200156	HaOG200156	CCE	CCE006	61.194	67	26	0	201	1	42	108	3.08e-24	90.5
TRINITY_DN62338_c5_g4	HaOG200156	HaOG200156	CCE	CCE006	55.189	212	91	3	632	3	122	331	4.34e-77	238
TRINITY_DN62338_c6_g2	HzOG200156	HzOG200156	CCE	CCE006	51.724	203	96	2	16	621	312	513	1.94e-67	213
TRINITY_DN62368_c3_g1	HaOG200196	HaOG200196	CCE	CCE001	72.388	134	36	1	402	1	284	416	1.52e-57	184
TRINITY_DN62368_c4_g2	HaOG200193	HaOG200193	CCE	CCE001	74.648	71	18	0	213	1	352	422	2.08e-26	96.7
TRINITY_DN36453_c0_g1	HaOG200275	HaOG200275	UGT	UGT33	71.25	80	23	0	6	245	17	96	2.2e-36	124
TRINITY_DN55601_c2_g1	GSSPFG00028716001.3-PA	GSSPFG00028716001.3-PA	UGT	udp-glycosyltransferase ugt33f2	69.643	112	34	0	401	66	13	124	2.57e-60	180
TRINITY_DN48783_c0_g1	HzOG200252	HzOG200252	GST	GSTD	53.846	39	16	1	122	12	182	220	3.41e-07	44.3
TRINITY_DN62901_c11_g3	GSSPFG00004535001.1-PA	GSSPFG00004535001.1-PA	ABC	atp-binding cassette sub-family g member 1	28.992	238	153	6	1660	2364	367	591	8e-17	82.4
TRINITY_DN62845_c0_g1	XP_022824884.1	XP_022824884.1	P450	cytochrome P450 6B2-like isoform X4 [Spodoptera litura]	72.527	91	25	0	905	633	427	517	1.86e-40	144
TRINITY_DN62845_c0_g2	lcl|KX443430.1_prot_ASO98005.1_1	lcl|KX443430.1_prot_ASO98005.1_1	P450	CYP6AE10	72.917	144	39	0	886	455	375	518	7.28e-73	230
TRINITY_DN62845_c0_g3	HzOG200088	HzOG200088	CYP450	clan-3	70.796	113	33	0	361	23	280	392	1.05e-43	146
TRINITY_DN5322_c0_g1	lcl|KU680289.1_prot_ANI21995.1_1	lcl|KU680289.1_prot_ANI21995.1_1	UGT	33V1	77.372	137	31	0	428	18	344	480	1.04e-75	231
TRINITY_DN47828_c0_g1	GSSPFG00011928001-PA	GSSPFG00011928001-PA	UGT	udp-glycosyltransferase ugt33d3	59.524	84	34	0	743	492	129	212	7.84e-26	97.8
TRINITY_DN64091_c3_g1	HaOG200141	HaOG200141	CCE	CCE006	56.522	69	26	1	127	321	8	76	4.08e-21	83.6
TRINITY_DN64091_c3_g2	XP_022818156.1	XP_022818156.1	CCE	cholinesterase 2-like [Spodoptera litura]	58.824	34	14	0	2	103	503	536	3.37e-09	50.4
TRINITY_DN64091_c3_g3	HaOG200156	HaOG200156	CCE	CCE006	51.139	395	188	3	1	1176	61	453	2.87e-141	410
TRINITY_DN67017_c0_g1	HaOG200150	HaOG200150	CCE	CCE016	51.565	543	252	7	206	1825	20	554	0	547
TRINITY_DN67082_c0_g1	NP_001243963.1	NP_001243963.1	UGT	UDP-glycosyltransferase UGT340C2 precursor [Bombyx mori]	59.488	469	187	2	1329	2726	15	483	0	583
TRINITY_DN26624_c0_g1	GSSPFG00017555001.4-PA	GSSPFG00017555001.4-PA	ABC	atp-binding cassette sub-family a member 5-like isoform x1	26.027	146	89	6	29	436	30	166	8.49e-06	41.6
TRINITY_DN64555_c10_g1	HaOG200267	HaOG200267	UGT	UGT33	75.61	123	30	0	7	375	334	456	4.58e-66	205
TRINITY_DN64555_c10_g2	GSSPFG00035282001.3-PA	GSSPFG00035282001.3-PA	UGT	udp-glycosyltransferase 33f4	82.09	67	12	0	1	201	52	118	1.03e-35	117
TRINITY_DN46018_c1_g1	HzOG200267	HzOG200267	UGT	UGT33	71.508	179	51	0	25	561	358	536	6.91e-96	286
TRINITY_DN29879_c0_g1	GSSPFG00017555001.4-PA	GSSPFG00017555001.4-PA	ABC	atp-binding cassette sub-family a member 5-like isoform x1	27.922	154	83	8	407	6	43	188	1.1e-06	43.9
TRINITY_DN145457_c0_g1	HaOG200183	HaOG200183	CCE	CCE001	70.968	31	9	0	1	93	34	64	3.89e-10	52.4
TRINITY_DN157235_c0_g1	XP_022834509.1	XP_022834509.1	P450	cytochrome P450 6k1-like [Spodoptera litura]	74.38	121	30	1	363	1	74	193	1.97e-58	184
TRINITY_DN102677_c0_g1	HzOG200149	HzOG200149	CCE	CCE016	55.556	180	77	1	599	60	147	323	6.64e-65	206
TRINITY_DN161150_c0_g1	HzOG200194	HzOG200194	CCE	CCE001	86.047	129	18	0	2	388	156	284	3.92e-78	238
TRINITY_DN121594_c0_g1	XP_022824480.1	XP_022824480.1	P450	cytochrome P450 6B7-like [Spodoptera litura]	71.591	176	50	0	2	529	295	470	1.31e-95	283
TRINITY_DN140311_c0_g1	HzOG200104	HzOG200104	CYP450	clan-3	62.948	251	93	0	40	792	98	348	1.44e-113	333
TRINITY_DN137926_c0_g1	GSSPFG00017555001.4-PA	GSSPFG00017555001.4-PA	ABC	atp-binding cassette sub-family a member 5-like isoform x1	28.571	203	128	7	198	776	328	523	1.31e-07	49.7
TRINITY_DN124990_c0_g1	HzOG200104	HzOG200104	CYP450	clan-3	69.412	85	26	0	4	258	417	501	7.91e-40	137
TRINITY_DN140467_c0_g1	GSSPFG00003783001.3-PA	GSSPFG00003783001.3-PA	CCE	carboxyl choline esterase cce016b	41.296	247	141	2	1	729	287	533	2.49e-59	195
TRINITY_DN156613_c0_g1	PXGS_V2_020491	PXGS_V2_020491	CCE	carboxylesterase 6	53.191	376	170	2	1130	3	4	373	1.35e-140	409
