# Supplementary material for: Family dinner: Transcriptional plasticity of five Noctuidae (Lepidoptera) feeding on three host plant species
Source: Ecol Evol. 2022 Sep 6;12(9):e9258. doi: 10.1002/ece3.9258 (PMC9448971; doi:10.1002/ece3.9258)
Supplement: Supplementary file 42 — Table S12d [file ECE3-12-e9258-s005.xlsx]

## Sheet: Blad1
Supplementary Table 12d. BLASTX annotated DE genes of Mamestra brassicae using a local detoxification gene family database compiled from 8 different Lepidoptera species (See Breeschoten et al. 2019)
Mamestra brassicae
Gene_ID	stitle	sseqid	Detox_family	description	pident	length	mismatch	gapopen	qstart	qend	sstart	send	evalue	bitscore
TRINITY_DN200389_c0_g1	XP_022816152.1	XP_022816152.1	P450	cytochrome P450 6B7-like [Spodoptera litura]	75.952	499	117	2	2232	745	1	499	0	796
TRINITY_DN223311_c0_g1	GSSPFG00022959001.4-PA	GSSPFG00022959001.4-PA	GST	glutathione s-transferase sigma	62.963	27	10	0	82	2	1	27	4.61e-06	39.7
TRINITY_DN215729_c0_g1	Msex2.02375	Msex2.02375	GST	Omega2	82.759	29	5	0	783	697	37	65	7.33e-11	57.8
TRINITY_DN218495_c0_g1	lcl|KU680286.1_prot_ANI21992.1_1	lcl|KU680286.1_prot_ANI21992.1_1	UGT	33F8	71.429	28	8	0	633	550	396	423	6.44e-06	43.1
TRINITY_DN206088_c0_g1	HaOG200123	HaOG200123	CCE	CCE016	76.201	437	104	0	1311	1	4	440	0	722
TRINITY_DN200508_c0_g1	GSSPFG00017555001.4-PA	GSSPFG00017555001.4-PA	ABC	atp-binding cassette sub-family a member 5-like isoform x1	24.9	249	168	8	239	955	326	565	8.56e-11	61.2
TRINITY_DN201363_c0_g1	XP_022832028.1	XP_022832028.1	P450	cytochrome P450 6k1-like [Spodoptera litura]	70.455	88	26	0	118	381	25	112	1.52e-41	141
TRINITY_DN60217_c3_g1	HzOG200262	HzOG200262	UGT	UGT40	72.605	522	139	2	5775	4210	6	523	0	781
TRINITY_DN60275_c0_g1	XP_022828111.1	XP_022828111.1	CCE	liver carboxylesterase-like [Spodoptera litura]	74.074	27	7	0	1274	1354	484	510	1.86e-06	47
TRINITY_DN35092_c0_g1	lcl|KX443439.1_prot_ASO98014.1_1	lcl|KX443439.1_prot_ASO98014.1_1	P450	CYP9A27	83.333	30	5	0	334	245	251	280	1.67e-10	53.5
TRINITY_DN45541_c0_g1	GSSPFG00025012001.1-PA	GSSPFG00025012001.1-PA	UGT	udp-glycosyltransferase ugt33d3	86.667	30	4	0	172	261	277	306	6.73e-21	60.8
TRINITY_DN19588_c0_g1	GSSPFG00006360001.2-PA	GSSPFG00006360001.2-PA	UGT	udp-glycosyltransferase ugt33f2	75.342	73	18	0	181	399	1	73	5.32e-35	122
TRINITY_DN46885_c0_g1	HzOG200239	HzOG200239	GST	GSTS	66.667	39	13	0	118	2	1	39	1.34e-12	61.2
TRINITY_DN81365_c0_g1	GSSPFG00018237001.3-PA	GSSPFG00018237001.3-PA	UGT	udp-glycosyltransferase ugt33d3	73.846	65	17	0	3	197	164	228	5.94e-21	88.6
TRINITY_DN51708_c1_g1	PXGS_V2_016875	PXGS_V2_016875	GST	Glutathione S transferase 2-like protein	80	50	10	0	430	579	249	298	1.1e-18	79
TRINITY_DN392_c0_g1	lcl|KU680287.1_prot_ANI21993.1_1	lcl|KU680287.1_prot_ANI21993.1_1	UGT	33J3	66.116	121	41	0	418	56	74	194	9.52e-58	184
TRINITY_DN58853_c0_g3	HzOG200247	HzOG200247	GST	GSTS	77.778	27	6	0	263	183	21	47	1.15e-10	52.4
TRINITY_DN34423_c0_g1	GSSPFG00017555001.4-PA	GSSPFG00017555001.4-PA	ABC	atp-binding cassette sub-family a member 5-like isoform x1	24.034	233	135	9	431	1081	358	564	6.44e-09	55.5
TRINITY_DN69215_c0_g2	GSSPFG00011928001-PA	GSSPFG00011928001-PA	UGT	udp-glycosyltransferase ugt33d3	69.231	78	23	1	3	236	136	212	9.53e-20	82.8
TRINITY_DN82782_c0_g1	HaOG200284	HaOG200284	UGT	UGT33	92.063	63	5	0	485	673	16	78	5.33e-35	127
TRINITY_DN61623_c0_g1	GSSPFG00004535001.1-PA	GSSPFG00004535001.1-PA	ABC	atp-binding cassette sub-family g member 1	39.706	68	30	2	152	352	531	588	1.58e-06	48.9
TRINITY_DN57462_c1_g1	GSSPFG00025012001.1-PA	GSSPFG00025012001.1-PA	UGT	udp-glycosyltransferase ugt33d3	76.19	63	15	0	1058	870	413	475	6.79e-27	108
TRINITY_DN57465_c0_g1	XP_022814030.1	XP_022814030.1	GST	glutathione S-transferase 1-like [Spodoptera litura]	59.361	219	88	1	63	719	11	228	7.34e-91	278
TRINITY_DN57465_c0_g2	XP_022814030.1	XP_022814030.1	GST	glutathione S-transferase 1-like [Spodoptera litura]	57.727	220	92	1	63	722	11	229	1.35e-92	274
TRINITY_DN51272_c0_g1	lcl|KX443435.1_prot_ASO98010.1_1	lcl|KX443435.1_prot_ASO98010.1_1	P450	CYP6AE97	71.186	118	34	0	603	250	407	524	5.11e-57	185
TRINITY_DN14011_c0_g1	HaOG200024	HaOG200024	CYP450	clan-M	84.729	203	31	0	10	618	291	493	4.46e-130	372
TRINITY_DN60107_c0_g1	HzOG200169	HzOG200169	CCE	CCE016	71.223	139	39	1	7	420	15	153	9.41e-60	190
TRINITY_DN60107_c1_g1	XP_022818572.1	XP_022818572.1	CCE	carboxylesterase 1C-like [Spodoptera litura]	69.639	415	126	0	1772	528	145	559	0	621
TRINITY_DN51802_c0_g1	GSSPFG00026713001.4-PA	GSSPFG00026713001.4-PA	GST	glutathione s-transferase 1-like	80.556	36	3	1	479	574	108	143	9.16e-12	58.5
TRINITY_DN48174_c0_g1	HzOG200267	HzOG200267	UGT	UGT33	76.667	30	7	0	344	255	428	457	1.4e-10	53.9
TRINITY_DN29959_c0_g1	GSSPFG00017555001.4-PA	GSSPFG00017555001.4-PA	ABC	atp-binding cassette sub-family a member 5-like isoform x1	73.333	30	8	0	560	649	546	575	6.92e-12	61.2
TRINITY_DN49442_c0_g1	HzOG200250	HzOG200250	GST	GSTS	77.576	165	37	0	536	42	38	202	7.52e-92	266
TRINITY_DN59731_c2_g3	lcl|KU680286.1_prot_ANI21992.1_1	lcl|KU680286.1_prot_ANI21992.1_1	UGT	33F8	79.412	102	21	0	1447	1752	1	102	2.56e-44	162
TRINITY_DN66531_c0_g1	HzOG200235	HzOG200235	GST	GSTO	54.082	98	39	2	282	1	3	98	1.52e-32	114
TRINITY_DN24471_c0_g1	GSSPFG00026713001.4-PA	GSSPFG00026713001.4-PA	GST	glutathione s-transferase 1-like	79.389	131	27	0	397	5	1	131	1.99e-58	196
TRINITY_DN37073_c0_g1	XP_004930497.2	XP_004930497.2	GST	glutathione S-transferase D7 isoform X2 [Bombyx mori]	45.161	62	30	2	178	2	1	61	1.65e-10	52.4
TRINITY_DN40655_c0_g1	HzOG200147	HzOG200147	CCE	CCE016	82.292	96	17	0	2	289	149	244	1.8e-57	182
TRINITY_DN5951_c0_g1	lcl|KU680286.1_prot_ANI21992.1_1	lcl|KU680286.1_prot_ANI21992.1_1	UGT	33F8	91.667	24	2	0	81	10	424	447	1.83e-08	48.9
TRINITY_DN37632_c0_g1	HaOG200225	HaOG200225	GST	GSTD	66.667	33	11	0	615	517	149	181	2.75e-08	49.3
TRINITY_DN16008_c0_g1	XP_022814030.1	XP_022814030.1	GST	glutathione S-transferase 1-like [Spodoptera litura]	63.636	77	28	0	233	3	8	84	2.46e-28	108
TRINITY_DN54367_c2_g2	lcl|KX443431.1_prot_ASO98006.1_1	lcl|KX443431.1_prot_ASO98006.1_1	P450	CYP6AE47	77.778	36	8	0	3	110	482	517	8.25e-11	57.8
TRINITY_DN65842_c0_g1	lcl|KU680285.1_prot_ANI21991.1_1	lcl|KU680285.1_prot_ANI21991.1_1	UGT	33F7	87.5	24	3	0	74	3	282	305	2.57e-09	50.4
TRINITY_DN81704_c0_g1	lcl|KU680291.1_prot_ANI21997.1_1	lcl|KU680291.1_prot_ANI21997.1_1	UGT	33V3	70.889	371	108	0	1114	2	20	390	0	579
TRINITY_DN61203_c11_g1	HaOG200148	HaOG200148	CCE	CCE016	86.667	30	4	0	3	92	452	481	4.06e-11	58.2
TRINITY_DN61257_c1_g3	GSSPFG00004535001.1-PA	GSSPFG00004535001.1-PA	ABC	atp-binding cassette sub-family g member 1	31.25	112	75	1	462	791	407	518	2.88e-10	59.7
TRINITY_DN54108_c0_g1	HzOG200249	HzOG200249	GST	GSTS	71.429	28	8	0	3	86	75	102	6.79e-09	51.2
TRINITY_DN79944_c0_g1	XP_022837509.1	XP_022837509.1	GST	glutathione S-transferase 1-like [Spodoptera litura]	58.252	103	42	1	43	348	1	103	7.29e-40	129
TRINITY_DN80000_c0_g1	GSSPFG00017555001.4-PA	GSSPFG00017555001.4-PA	ABC	atp-binding cassette sub-family a member 5-like isoform x1	26.772	254	162	10	971	258	323	568	2.06e-16	77.8
TRINITY_DN47371_c1_g1	HaOG200239	HaOG200239	GST	GSTS	64.348	115	41	0	455	111	38	152	8.46e-48	150
TRINITY_DN52946_c0_g1	Msex2.04941	Msex2.04941	GST	Epsilon3	50.413	121	58	2	3	362	18	137	1.21e-37	124
TRINITY_DN60446_c41_g3	GSSPFG00017555001.4-PA	GSSPFG00017555001.4-PA	ABC	atp-binding cassette sub-family a member 5-like isoform x1	34.701	268	151	10	945	1712	311	566	7.47e-30	126
TRINITY_DN32028_c0_g1	PXGS_V2_016875	PXGS_V2_016875	GST	Glutathione S transferase 2-like protein	84.211	38	6	0	146	33	248	285	3.82e-15	65.1
TRINITY_DN27380_c0_g1	XP_022829754.1	XP_022829754.1	CCE	cholinesterase 1-like isoform X1 [Spodoptera litura]	75.439	114	28	0	344	3	410	523	2.15e-59	188
TRINITY_DN61492_c18_g1	XP_022827266.1	XP_022827266.1	P450	cytochrome P450 4C1-like [Spodoptera litura]	57.143	28	12	0	2	85	51	78	1.12e-06	41.6
TRINITY_DN53547_c0_g1	GSSPFG00035252001.3-PA	GSSPFG00035252001.3-PA	UGT	udp-glucosyltransferase protein 3	85.185	27	4	0	2	82	25	51	3.37e-11	55.1
TRINITY_DN59357_c1_g1	HaOG200169	HaOG200169	CCE	CCE016	81.818	154	28	0	463	2	21	174	1.2e-84	262
TRINITY_DN86037_c0_g1	lcl|KU680289.1_prot_ANI21995.1_1	lcl|KU680289.1_prot_ANI21995.1_1	UGT	33V1	78.947	152	32	0	2	457	334	485	3.17e-87	261
TRINITY_DN54572_c2_g1	PXGS_V2_025519	PXGS_V2_025519	P450	Cytochrome P450 4C1	66.667	42	14	0	26	151	201	242	4.12e-16	66.6
TRINITY_DN61102_c0_g1	HaOG200327	HaOG200327	ABC-transporter	ABCC	81.965	1364	242	2	404	4495	1	1360	0	2206
TRINITY_DN60915_c15_g2	GSSPFG00017166001.2-PA	GSSPFG00017166001.2-PA	P450	cytochrome p450 332a5	80.594	505	98	0	1052	2566	1	505	0	875
TRINITY_DN60929_c4_g1	HaOG200196	HaOG200196	CCE	CCE001	74.779	226	55	2	676	2	151	375	6.01e-122	354
TRINITY_DN60929_c4_g3	XP_022829783.1	XP_022829783.1	CCE	cholinesterase 1-like [Spodoptera litura]	75.949	79	19	0	239	3	268	346	3.79e-39	132
TRINITY_DN60984_c0_g2	GSSPFG00017555001.4-PA	GSSPFG00017555001.4-PA	ABC	atp-binding cassette sub-family a member 5-like isoform x1	34.444	90	54	4	428	174	474	563	4.79e-09	51.2
TRINITY_DN59298_c1_g1	XP_022830955.1	XP_022830955.1	P450	probable cytochrome P450 9f2 [Spodoptera litura]	74.599	374	95	0	574	1695	123	496	0	616
TRINITY_DN54854_c0_g1	GSSPFG00017555001.4-PA	GSSPFG00017555001.4-PA	ABC	atp-binding cassette sub-family a member 5-like isoform x1	43.137	51	24	2	534	397	496	546	5.37e-07	45.8
TRINITY_DN43505_c0_g2	PXGS_V2_012288	PXGS_V2_012288	P450	cytochrome P450 354A5	61.765	34	13	0	3	104	99	132	5.82e-09	47.4
TRINITY_DN98711_c0_g1	GSSPFG00020945001.5-PA	GSSPFG00020945001.5-PA	GST	glutathione s-transferase omega 2	79.31	29	6	0	2	88	80	108	4.09e-10	52.4
TRINITY_DN61577_c0_g1	lcl|KU680291.1_prot_ANI21997.1_1	lcl|KU680291.1_prot_ANI21997.1_1	UGT	33V3	90	30	3	0	2	91	327	356	1.78e-12	63.5
TRINITY_DN61511_c1_g2	HzOG200147	HzOG200147	CCE	CCE016	81.437	167	31	0	502	2	118	284	3.2e-101	298
TRINITY_DN61511_c1_g3	HzOG200147	HzOG200147	CCE	CCE016	78.318	535	115	1	4409	2805	1	534	0	902
TRINITY_DN43178_c0_g1	GSSPFG00035238001.3-PA	GSSPFG00035238001.3-PA	UGT	udp-glycosyltransferase ugt33d3	65.405	185	64	0	567	13	6	190	1.37e-80	249
TRINITY_DN37161_c0_g1	XP_022822467.1	XP_022822467.1	CCE	cholinesterase 1-like [Spodoptera litura]	61.29	62	19	1	278	108	431	492	5.6e-22	85.5
TRINITY_DN57987_c3_g2	HaOG200020	HaOG200020	CYP450	clan-3	93.333	30	2	0	631	720	176	205	4.23e-11	58.9
TRINITY_DN54484_c0_g1	lcl|KU680289.1_prot_ANI21995.1_1	lcl|KU680289.1_prot_ANI21995.1_1	UGT	33V1	73.259	359	96	0	765	1841	8	366	0	576
TRINITY_DN58669_c2_g1	HzOG200235	HzOG200235	GST	GSTO	71.429	28	6	1	3	80	25	52	3.48e-06	44.3
TRINITY_DN58673_c0_g1	HzOG200319	HzOG200319	ABC-transporter	ABCB	80.233	172	33	1	897	382	1140	1310	2.37e-59	201
TRINITY_DN48307_c0_g1	lcl|KX443435.1_prot_ASO98010.1_1	lcl|KX443435.1_prot_ASO98010.1_1	P450	CYP6AE97	70.33	182	54	0	3	548	143	324	1.69e-93	278
TRINITY_DN59169_c0_g1	GSSPFG00008048001.3-PA	GSSPFG00008048001.3-PA	P450	cytochrome p450 6k1-like	75.884	481	115	1	1764	322	16	495	0	790
TRINITY_DN59193_c4_g2	XP_022829783.1	XP_022829783.1	CCE	cholinesterase 1-like [Spodoptera litura]	79.167	48	10	0	1	144	494	541	2.14e-20	88.2
TRINITY_DN26013_c0_g1	XP_022824480.1	XP_022824480.1	P450	cytochrome P450 6B7-like [Spodoptera litura]	85.047	107	16	0	2	322	398	504	3e-60	200
TRINITY_DN58970_c0_g1	HzOG200147	HzOG200147	CCE	CCE016	60	40	15	1	1514	1630	330	369	1.36e-07	50.8
TRINITY_DN33291_c0_g1	HaOG200327	HaOG200327	ABC-transporter	ABCC	90.625	32	3	0	909	1004	1305	1336	3.74e-14	70.5
TRINITY_DN34525_c0_g1	HzOG200147	HzOG200147	CCE	CCE016	81.068	206	36	1	610	2	10	215	4.71e-121	350
TRINITY_DN28242_c1_g1	GSSPFG00017555001.4-PA	GSSPFG00017555001.4-PA	ABC	atp-binding cassette sub-family a member 5-like isoform x1	61.818	55	19	1	225	61	533	585	3.51e-20	79.3
TRINITY_DN47977_c0_g1	PXGS_V2_028002	PXGS_V2_028002	ABC	ATP-binding cassette sub-family B member 1	47.273	55	29	0	12	176	77	131	3.14e-12	60.1
TRINITY_DN74219_c0_g1	HzOG200020	HzOG200020	CYP450	clan-3	68.889	45	13	1	498	367	132	176	1.87e-13	63.9
TRINITY_DN41851_c0_g1	XP_022837684.1	XP_022837684.1	GST	glutathione S-transferase E14-like isoform X1 [Spodoptera litura]	66.96	227	74	1	745	68	13	239	1.91e-118	337
TRINITY_DN37448_c0_g1	HzOG200077	HzOG200077	CYP450	clan-4	80.488	41	8	0	124	2	17	57	2.99e-14	71.6
TRINITY_DN34617_c0_g1	lcl|KU680294.1_prot_ANI22000.1_1	lcl|KU680294.1_prot_ANI22000.1_1	UGT	40D3	61.413	184	69	2	564	16	1	183	6.91e-78	240
TRINITY_DN42217_c0_g1	GSSPFG00017555001.4-PA	GSSPFG00017555001.4-PA	ABC	atp-binding cassette sub-family a member 5-like isoform x1	78.261	23	5	0	350	418	326	348	2.28e-07	45.8
TRINITY_DN34839_c0_g1	GSSPFG00017555001.4-PA	GSSPFG00017555001.4-PA	ABC	atp-binding cassette sub-family a member 5-like isoform x1	27.473	273	175	8	950	183	300	566	2.64e-17	81.3
TRINITY_DN16107_c0_g1	lcl|KU680287.1_prot_ANI21993.1_1	lcl|KU680287.1_prot_ANI21993.1_1	UGT	33J3	88.571	70	8	0	487	696	275	344	6.73e-37	132
TRINITY_DN40157_c0_g1	HaOG200188	HaOG200188	CCE	CCE001	83.594	128	21	0	1	384	144	271	3.64e-77	235
TRINITY_DN37794_c0_g2	HaOG200201	HaOG200201	CCE	CCE001	48.684	76	37	1	1	222	495	570	2.86e-18	76.3
TRINITY_DN36136_c0_g1	HaOG200191	HaOG200191	CCE	CCE001	75.758	99	24	0	2	298	266	364	1.58e-51	166
TRINITY_DN55330_c2_g1	HaOG200088	HaOG200088	CYP450	clan-3	73.231	523	140	0	2217	649	1	523	0	846
TRINITY_DN42776_c0_g1	HzOG200247	HzOG200247	GST	GSTS	85.185	27	4	0	82	2	47	73	1.29e-10	53.1
TRINITY_DN56555_c0_g1	HaOG200184	HaOG200184	CCE	CCE001	64.945	542	181	7	585	2207	1	534	0	726
TRINITY_DN60615_c4_g1	GSSPFG00017555001.4-PA	GSSPFG00017555001.4-PA	ABC	atp-binding cassette sub-family a member 5-like isoform x1	41.379	116	65	2	2	340	451	566	7.14e-19	77.4
TRINITY_DN60615_c16_g1	GSSPFG00017555001.4-PA	GSSPFG00017555001.4-PA	ABC	atp-binding cassette sub-family a member 5-like isoform x1	31.507	73	50	0	130	348	419	491	4.33e-07	43.9
TRINITY_DN60615_c17_g2	GSSPFG00017555001.4-PA	GSSPFG00017555001.4-PA	ABC	atp-binding cassette sub-family a member 5-like isoform x1	40.741	54	31	1	166	8	321	374	5.64e-07	42.4
TRINITY_DN60615_c18_g1	GSSPFG00017555001.4-PA	GSSPFG00017555001.4-PA	ABC	atp-binding cassette sub-family a member 5-like isoform x1	35.172	145	85	4	414	1	380	522	4.13e-15	68.2
TRINITY_DN60615_c18_g2	GSSPFG00017555001.4-PA	GSSPFG00017555001.4-PA	ABC	atp-binding cassette sub-family a member 5-like isoform x1	39.837	123	66	4	370	17	447	566	5.23e-17	72.8
TRINITY_DN60615_c18_g3	GSSPFG00017555001.4-PA	GSSPFG00017555001.4-PA	ABC	atp-binding cassette sub-family a member 5-like isoform x1	43.137	51	28	1	164	15	324	374	8.05e-08	44.7
TRINITY_DN60615_c20_g1	GSSPFG00017555001.4-PA	GSSPFG00017555001.4-PA	ABC	atp-binding cassette sub-family a member 5-like isoform x1	46	50	26	1	2	148	517	566	2.87e-07	43.9
TRINITY_DN53073_c0_g1	HzOG200239	HzOG200239	GST	GSTS	84.091	44	7	0	3	134	58	101	1.04e-18	77.4
TRINITY_DN25870_c0_g1	lcl|KU680289.1_prot_ANI21995.1_1	lcl|KU680289.1_prot_ANI21995.1_1	UGT	33V1	80.488	82	16	0	79	324	278	359	3.6e-43	144
TRINITY_DN11950_c0_g1	GSSPFG00017555001.4-PA	GSSPFG00017555001.4-PA	ABC	atp-binding cassette sub-family a member 5-like isoform x1	66.667	39	13	0	120	4	509	547	8.71e-12	59.3
TRINITY_DN1673_c0_g1	XP_022822882.1	XP_022822882.1	GST	glutathione S-transferase 2-like [Spodoptera litura]	51.282	39	18	1	538	651	137	175	6.62e-06	42.4
TRINITY_DN56281_c0_g1	GSSPFG00017555001.4-PA	GSSPFG00017555001.4-PA	ABC	atp-binding cassette sub-family a member 5-like isoform x1	26.21	248	147	12	1095	412	339	570	8.69e-07	48.1
TRINITY_DN61798_c6_g1	HaOG200267	HaOG200267	UGT	UGT33	78.358	134	29	0	1	402	351	484	1.52e-75	230
TRINITY_DN61798_c6_g5	GSSPFG00025012001.1-PA	GSSPFG00025012001.1-PA	UGT	udp-glycosyltransferase ugt33d3	65.574	61	21	0	1061	1243	1	61	2.1e-20	90.1
TRINITY_DN61798_c6_g3	lcl|KU680288.1_prot_ANI21994.1_1	lcl|KU680288.1_prot_ANI21994.1_1	UGT	33T3	65.693	137	46	1	172	582	144	279	4.76e-63	196
TRINITY_DN61798_c6_g2	lcl|KU680288.1_prot_ANI21994.1_1	lcl|KU680288.1_prot_ANI21994.1_1	UGT	33T3	63.701	281	100	2	18	860	5	283	6.56e-129	373
TRINITY_DN61724_c16_g5	lcl|KU680289.1_prot_ANI21995.1_1	lcl|KU680289.1_prot_ANI21995.1_1	UGT	33V1	87.097	31	4	0	94	2	351	381	1.62e-12	61.2
TRINITY_DN61702_c1_g2	GSSPFG00035411001.5-PA	GSSPFG00035411001.5-PA	GST	glutathione s-transferase omega 2	67.857	28	9	0	84	1	1	28	1.05e-08	50.1
TRINITY_DN93285_c0_g1	XP_022824480.1	XP_022824480.1	P450	cytochrome P450 6B7-like [Spodoptera litura]	80.263	152	30	0	457	2	90	241	1.49e-91	271
TRINITY_DN44091_c0_g1	GSSPFG00004535001.1-PA	GSSPFG00004535001.1-PA	ABC	atp-binding cassette sub-family g member 1	44.681	47	26	0	145	5	405	451	3.05e-07	45.8
TRINITY_DN44028_c0_g2	GSSPFG00035411001.5-PA	GSSPFG00035411001.5-PA	GST	glutathione s-transferase omega 2	58.871	124	51	0	598	969	1	124	3.21e-52	166
TRINITY_DN62528_c0_g1	HaOG200225	HaOG200225	GST	GSTD	74.227	97	25	0	3	293	126	222	9.17e-50	156
TRINITY_DN62550_c0_g1	GSSPFG00017555001.4-PA	GSSPFG00017555001.4-PA	ABC	atp-binding cassette sub-family a member 5-like isoform x1	28.279	244	161	8	414	1115	327	566	9.15e-18	84.3
TRINITY_DN59635_c4_g2	GSSPFG00017555001.4-PA	GSSPFG00017555001.4-PA	ABC	atp-binding cassette sub-family a member 5-like isoform x1	27.273	209	131	7	119	718	327	523	2.1e-10	59.3
TRINITY_DN60784_c1_g1	HzOG200104	HzOG200104	CYP450	clan-3	73.333	210	56	0	632	3	1	210	1.19e-119	348
TRINITY_DN60784_c1_g3	XP_022824480.1	XP_022824480.1	P450	cytochrome P450 6B7-like [Spodoptera litura]	81	100	19	0	3	302	230	329	8.33e-52	166
TRINITY_DN60784_c1_g4	HzOG200103	HzOG200103	CYP450	clan-3	72.021	193	54	0	2	580	88	280	5.38e-98	290
TRINITY_DN60784_c1_g2	HaOG200103	HaOG200103	CYP450	clan-3	78.992	238	50	0	1360	647	265	502	4.72e-141	410
TRINITY_DN60784_c1_g6	HaOG200103	HaOG200103	CYP450	clan-3	77.027	74	17	0	3	224	199	272	3.31e-36	123
TRINITY_DN60784_c1_g7	HzOG200101	HzOG200101	CYP450	clan-3	69.048	126	39	0	3	380	204	329	3.09e-63	197
TRINITY_DN60784_c1_g8	XP_022824480.1	XP_022824480.1	P450	cytochrome P450 6B7-like [Spodoptera litura]	78.723	235	50	0	710	6	1	235	1.54e-135	393
TRINITY_DN22302_c0_g1	HzOG200237	HzOG200237	GST	GSTZ	70.968	31	9	0	816	724	66	96	3.13e-09	52.8
TRINITY_DN50079_c0_g1	GSSPFG00024145001.5-PA	GSSPFG00024145001.5-PA	CCE	carboxyl choline esterase cce016a	90.323	31	3	0	1	93	13	43	1.88e-13	64.3
TRINITY_DN63656_c0_g1	HaOG200024	HaOG200024	CYP450	clan-M	85.915	71	10	0	859	647	433	503	6.83e-39	139
TRINITY_DN63404_c0_g1	HzOG200083	HzOG200083	CYP450	clan-3	88.281	512	60	0	1927	392	1	512	0	939
TRINITY_DN27450_c0_g1	XP_022837509.1	XP_022837509.1	GST	glutathione S-transferase 1-like [Spodoptera litura]	57.604	217	90	1	1146	502	1	217	2.75e-88	264
TRINITY_DN27465_c0_g1	GSSPFG00017555001.4-PA	GSSPFG00017555001.4-PA	ABC	atp-binding cassette sub-family a member 5-like isoform x1	28.685	251	155	8	318	1031	327	566	1.26e-23	102
TRINITY_DN55932_c0_g1	GSSPFG00003783001.3-PA	GSSPFG00003783001.3-PA	CCE	carboxyl choline esterase cce016b	69.231	39	12	0	119	3	477	515	6.4e-11	59.3
TRINITY_DN37254_c0_g1	GSSPFG00025012001.1-PA	GSSPFG00025012001.1-PA	UGT	udp-glycosyltransferase ugt33d3	84.615	39	6	0	296	412	425	463	1.02e-18	78.2
TRINITY_DN56080_c0_g1	XP_022832028.1	XP_022832028.1	P450	cytochrome P450 6k1-like [Spodoptera litura]	73.165	395	106	0	1	1185	46	440	0	645
TRINITY_DN41642_c0_g1	HzOG200096	HzOG200096	CYP450	clan-3	74.194	93	24	0	281	3	17	109	2.43e-47	155
TRINITY_DN38393_c0_g1	HzOG200275	HzOG200275	UGT	UGT33	89.474	38	4	0	2	115	315	352	1.23e-16	76.6
TRINITY_DN17389_c0_g1	HzOG200196	HzOG200196	CCE	CCE001	71.831	71	20	0	214	2	52	122	4.2e-32	112
TRINITY_DN47719_c0_g1	HaOG200261	HaOG200261	UGT	UGT40	74.494	247	63	0	743	3	241	487	6.31e-140	400
TRINITY_DN8028_c0_g1	lcl|KU680291.1_prot_ANI21997.1_1	lcl|KU680291.1_prot_ANI21997.1_1	UGT	33V3	89.286	28	3	0	510	427	324	351	7.97e-13	62.4
TRINITY_DN28754_c0_g2	GSSPFG00016443001.2-PA	GSSPFG00016443001.2-PA	P450	cytochrome p450 6k1-like	79.13	115	24	0	345	1	60	174	3.15e-66	204
TRINITY_DN29348_c0_g1	HzOG200199	HzOG200199	CCE	CCE001	72.152	79	22	0	257	21	376	454	1.2e-37	129
TRINITY_DN51035_c0_g1	GSSPFG00017555001.4-PA	GSSPFG00017555001.4-PA	ABC	atp-binding cassette sub-family a member 5-like isoform x1	24.8	125	87	2	409	38	33	151	1.16e-06	44.3
TRINITY_DN58152_c3_g2	HaOG200279	HaOG200279	UGT	UGT41	51.02	49	16	1	125	247	252	300	2.28e-09	48.9
TRINITY_DN4463_c0_g1	HaOG200299	HaOG200299	UGT	UGT33	87.5	32	4	0	1	96	245	276	1.55e-14	65.5
TRINITY_DN59088_c0_g1	lcl|KU680282.1_prot_ANI21988.1_1	lcl|KU680282.1_prot_ANI21988.1_1	UGT	33B16	73.056	360	97	0	39	1118	1	360	0	534
TRINITY_DN38161_c0_g1	GSSPFG00017555001.4-PA	GSSPFG00017555001.4-PA	ABC	atp-binding cassette sub-family a member 5-like isoform x1	40.909	66	36	1	94	282	458	523	9.45e-09	48.9
TRINITY_DN57058_c0_g1	Msex2.09786	Msex2.09786	GST	MAPEG2	71.014	69	20	0	1003	797	83	151	9.27e-28	103
TRINITY_DN61341_c2_g1	XP_022824881.1	XP_022824881.1	P450	cytochrome P450 6B2-like isoform X2 [Spodoptera litura]	81.363	499	93	0	2577	1081	19	517	0	859
TRINITY_DN14194_c0_g1	GSSPFG00001835001.3-PA	GSSPFG00001835001.3-PA	CCE	carboxyl choline esterase cce016b	83.333	132	22	0	3	398	18	149	3.21e-80	242
TRINITY_DN14180_c0_g1	HzOG200199	HzOG200199	CCE	CCE001	68.085	47	15	0	143	3	1	47	3.37e-18	73.6
TRINITY_DN44201_c0_g1	XP_022824454.1	XP_022824454.1	P450	cytochrome P450 6k1-like [Spodoptera litura]	85.714	28	4	0	84	1	292	319	1.38e-08	50.4
TRINITY_DN38210_c0_g1	lcl|KU680294.1_prot_ANI22000.1_1	lcl|KU680294.1_prot_ANI22000.1_1	UGT	40D3	58.871	124	51	0	3	374	116	239	4.74e-51	166
TRINITY_DN61847_c3_g1	HaOG200288	HaOG200288	UGT	UGT33	80	150	30	0	3	452	304	453	1.02e-86	259
TRINITY_DN61847_c6_g1	lcl|KU680289.1_prot_ANI21995.1_1	lcl|KU680289.1_prot_ANI21995.1_1	UGT	33V1	84.12	233	36	1	1308	610	246	477	1.7e-144	419
TRINITY_DN46245_c0_g1	GSSPFG00017555001.4-PA	GSSPFG00017555001.4-PA	ABC	atp-binding cassette sub-family a member 5-like isoform x1	80.769	26	5	0	366	443	29	54	1.88e-09	52
TRINITY_DN21712_c0_g1	lcl|KU680304.1_prot_ANI22010.1_1	lcl|KU680304.1_prot_ANI22010.1_1	UGT	40U2	61.017	59	23	0	325	149	454	512	5.43e-13	60.5
TRINITY_DN12649_c0_g1	XP_021202508.1	XP_021202508.1	P450	probable cytochrome P450 9f2 [Bombyx mori]	70.833	24	7	0	146	75	31	54	2.36e-07	37
TRINITY_DN13935_c0_g1	GSSPFG00017555001.4-PA	GSSPFG00017555001.4-PA	ABC	atp-binding cassette sub-family a member 5-like isoform x1	25.698	179	104	7	503	21	397	564	2.32e-08	49.7
TRINITY_DN55519_c0_g1	GSSPFG00004535001.1-PA	GSSPFG00004535001.1-PA	ABC	atp-binding cassette sub-family g member 1	35.821	67	39	1	366	178	416	482	3.26e-08	50.8
TRINITY_DN30180_c0_g1	HzOG200188	HzOG200188	CCE	CCE001	72.072	222	59	3	218	883	1	219	3.63e-103	309
TRINITY_DN49073_c0_g1	XP_022836637.1	XP_022836637.1	P450	cytochrome P450 9e2-like, partial [Spodoptera litura]	86.538	104	14	0	314	3	103	206	8.66e-65	192
TRINITY_DN41442_c0_g1	XP_022815917.1	XP_022815917.1	GST	glutathione S-transferase 1-like [Spodoptera litura]	86.207	29	4	0	488	574	67	95	2.47e-11	57.4
TRINITY_DN41410_c0_g1	XP_022822882.1	XP_022822882.1	GST	glutathione S-transferase 2-like [Spodoptera litura]	81.667	60	11	0	995	816	145	204	1.97e-28	106
TRINITY_DN41410_c0_g2	XP_022822882.1	XP_022822882.1	GST	glutathione S-transferase 2-like [Spodoptera litura]	80	60	12	0	673	494	145	204	2.95e-29	105
TRINITY_DN24939_c1_g1	GSSPFG00004535001.1-PA	GSSPFG00004535001.1-PA	ABC	atp-binding cassette sub-family g member 1	40.678	59	35	0	407	231	473	531	7.21e-13	46.2
TRINITY_DN22804_c0_g1	XP_022824480.1	XP_022824480.1	P450	cytochrome P450 6B7-like [Spodoptera litura]	82.927	164	28	0	512	21	22	185	6.69e-101	299
TRINITY_DN18699_c3_g1	XP_022829783.1	XP_022829783.1	CCE	cholinesterase 1-like [Spodoptera litura]	87.838	74	9	0	224	3	145	218	3.44e-44	145
TRINITY_DN20728_c0_g1	HzOG200293	HzOG200293	UGT	UGT33	70.526	95	28	0	1	285	419	513	1.3e-25	103
TRINITY_DN20710_c0_g1	HaOG200192	HaOG200192	CCE	CCE001	83.036	112	19	0	31	366	342	453	4.14e-65	203
TRINITY_DN23344_c0_g2	lcl|KU680282.1_prot_ANI21988.1_1	lcl|KU680282.1_prot_ANI21988.1_1	UGT	33B16	73.984	369	96	0	1118	12	1	369	0	547
TRINITY_DN32787_c0_g1	GSSPFG00017555001.4-PA	GSSPFG00017555001.4-PA	ABC	atp-binding cassette sub-family a member 5-like isoform x1	30.405	148	93	4	453	28	327	470	8.26e-11	56.6
TRINITY_DN21026_c0_g1	GSSPFG00017555001.4-PA	GSSPFG00017555001.4-PA	ABC	atp-binding cassette sub-family a member 5-like isoform x1	37.162	148	87	4	504	70	419	563	3.85e-21	87.4
TRINITY_DN19497_c0_g1	XP_022822882.1	XP_022822882.1	GST	glutathione S-transferase 2-like [Spodoptera litura]	62.687	201	74	1	606	1208	5	204	2.24e-87	263
TRINITY_DN145602_c0_g1	HaOG200148	HaOG200148	CCE	CCE016	65.625	32	11	0	338	243	501	532	4.92e-07	43.5
TRINITY_DN174902_c0_g1	GSSPFG00017555001.4-PA	GSSPFG00017555001.4-PA	ABC	atp-binding cassette sub-family a member 5-like isoform x1	66.667	30	10	0	584	673	377	406	2.82e-08	50.8
TRINITY_DN144279_c0_g1	GSSPFG00017555001.4-PA	GSSPFG00017555001.4-PA	ABC	atp-binding cassette sub-family a member 5-like isoform x1	26.027	219	151	4	680	42	353	566	7.62e-15	70.5
TRINITY_DN176586_c0_g1	HaOG200327	HaOG200327	ABC-transporter	ABCC	91.083	157	14	0	2	472	865	1021	6.78e-95	296
TRINITY_DN178731_c0_g1	XP_022824480.1	XP_022824480.1	P450	cytochrome P450 6B7-like [Spodoptera litura]	87.5	64	8	0	930	739	441	504	1.21e-32	123
TRINITY_DN111593_c0_g1	GSSPFG00017555001.4-PA	GSSPFG00017555001.4-PA	ABC	atp-binding cassette sub-family a member 5-like isoform x1	63.426	216	77	1	1	648	372	585	2.36e-94	298
TRINITY_DN180551_c0_g1	HaOG200024	HaOG200024	CYP450	clan-M	88.235	136	16	0	409	2	205	340	2.78e-87	260
TRINITY_DN181013_c0_g1	lcl|KU680287.1_prot_ANI21993.1_1	lcl|KU680287.1_prot_ANI21993.1_1	UGT	33J3	92.593	27	2	0	1279	1199	249	275	1.77e-09	56.2
TRINITY_DN174800_c0_g1	XP_022832028.1	XP_022832028.1	P450	cytochrome P450 6k1-like [Spodoptera litura]	71.724	145	41	0	435	1	47	191	1.1e-78	239
TRINITY_DN172755_c0_g1	lcl|KU680282.1_prot_ANI21988.1_1	lcl|KU680282.1_prot_ANI21988.1_1	UGT	33B16	76.029	413	99	0	1240	2	9	421	0	637
TRINITY_DN173859_c0_g1	HaOG200237	HaOG200237	GST	GSTZ	75	28	7	0	86	3	176	203	9.12e-08	47
TRINITY_DN145913_c0_g1	GSSPFG00017555001.4-PA	GSSPFG00017555001.4-PA	ABC	atp-binding cassette sub-family a member 5-like isoform x1	26.812	276	174	9	1723	932	305	564	1.25e-15	78.6
TRINITY_DN179283_c0_g1	lcl|KX443429.1_prot_ASO98004.1_1	lcl|KX443429.1_prot_ASO98004.1_1	P450	CYP6B68	77.698	139	31	0	69	485	1	139	1.72e-80	243
TRINITY_DN117608_c0_g1	GSSPFG00017555001.4-PA	GSSPFG00017555001.4-PA	ABC	atp-binding cassette sub-family a member 5-like isoform x1	29.508	122	77	3	384	34	324	441	1.82e-06	43.9
TRINITY_DN170089_c0_g1	GSSPFG00017555001.4-PA	GSSPFG00017555001.4-PA	ABC	atp-binding cassette sub-family a member 5-like isoform x1	66.038	159	51	2	501	28	310	466	7.05e-69	224
TRINITY_DN170049_c0_g1	GSSPFG00017555001.4-PA	GSSPFG00017555001.4-PA	ABC	atp-binding cassette sub-family a member 5-like isoform x1	46.182	275	141	4	259	1080	315	583	5.87e-67	231
TRINITY_DN142218_c0_g1	lcl|KU680290.1_prot_ANI21996.1_1	lcl|KU680290.1_prot_ANI21996.1_1	UGT	33V2	72.034	354	99	0	2	1063	22	375	0	517
TRINITY_DN172358_c0_g1	HaOG200235	HaOG200235	GST	GSTO	61.333	225	87	0	895	221	58	282	8.09e-93	273
TRINITY_DN156309_c0_g1	GSSPFG00017555001.4-PA	GSSPFG00017555001.4-PA	ABC	atp-binding cassette sub-family a member 5-like isoform x1	40	90	48	4	27	284	479	566	1.04e-10	58.9
TRINITY_DN133939_c0_g1	GSSPFG00004535001.1-PA	GSSPFG00004535001.1-PA	ABC	atp-binding cassette sub-family g member 1	34.343	99	64	1	299	6	416	514	2.38e-14	63.9
TRINITY_DN147073_c0_g1	HzOG200284	HzOG200284	UGT	UGT33	81.25	32	6	0	356	451	424	455	1.41e-13	63.9
TRINITY_DN116937_c0_g1	GSSPFG00035411001.5-PA	GSSPFG00035411001.5-PA	GST	glutathione s-transferase omega 2	64.516	31	11	0	672	764	77	107	8.55e-07	43.9
TRINITY_DN141450_c0_g1	GSSPFG00017555001.4-PA	GSSPFG00017555001.4-PA	ABC	atp-binding cassette sub-family a member 5-like isoform x1	63.121	141	52	0	573	151	435	575	3.24e-58	196
TRINITY_DN147581_c0_g1	GSSPFG00017555001.4-PA	GSSPFG00017555001.4-PA	ABC	atp-binding cassette sub-family a member 5-like isoform x1	34.959	123	74	4	357	1	419	539	2.11e-14	65.9
TRINITY_DN171972_c0_g1	HaOG200288	HaOG200288	UGT	UGT33	55.263	38	17	0	608	721	406	443	9.87e-08	48.9
TRINITY_DN115423_c0_g1	XP_022822882.1	XP_022822882.1	GST	glutathione S-transferase 2-like [Spodoptera litura]	69.072	97	30	0	104	394	1	97	1.58e-45	144
TRINITY_DN111332_c1_g1	GSSPFG00017555001.4-PA	GSSPFG00017555001.4-PA	ABC	atp-binding cassette sub-family a member 5-like isoform x1	31.349	252	152	9	803	84	321	563	2.01e-22	97.4
TRINITY_DN170526_c0_g1	lcl|KU680286.1_prot_ANI21992.1_1	lcl|KU680286.1_prot_ANI21992.1_1	UGT	33F8	78.571	392	83	1	1178	3	85	475	0	621
TRINITY_DN109312_c0_g1	PXGS_V2_028002	PXGS_V2_028002	ABC	ATP-binding cassette sub-family B member 1	47.934	121	61	1	366	4	5	123	2.7e-36	119
TRINITY_DN110964_c0_g1	GSSPFG00017555001.4-PA	GSSPFG00017555001.4-PA	ABC	atp-binding cassette sub-family a member 5-like isoform x1	25.11	227	141	9	598	1224	61	276	2.65e-14	73.2
TRINITY_DN179758_c0_g1	GSSPFG00008052001.2-PA	GSSPFG00008052001.2-PA	P450	cytochrome p450 6k1-like	77.465	71	16	0	1	213	252	322	1.88e-36	124
TRINITY_DN116643_c0_g1	lcl|KU680289.1_prot_ANI21995.1_1	lcl|KU680289.1_prot_ANI21995.1_1	UGT	33V1	81.481	27	5	0	500	580	427	453	9.85e-10	53.9
TRINITY_DN61712_c2_g1	HaOG200198	HaOG200198	CCE	CCE001	62.147	177	65	2	68	598	1	175	3.14e-64	204
