# Supplementary material for: Family dinner: Transcriptional plasticity of five Noctuidae (Lepidoptera) feeding on three host plant species
Source: Ecol Evol. 2022 Sep 6;12(9):e9258. doi: 10.1002/ece3.9258 (PMC9448971; doi:10.1002/ece3.9258)
Supplement: Supplementary file 43 — Table S12e [file ECE3-12-e9258-s028.xlsx]

## Sheet: Blad1
Supplementary Table 12e. BLASTX annotated DE genes of Trichoplusia ni using a local detoxification gene family database compiled from 8 different Lepidoptera species (See Breeschoten et al. 2019)
Trichoplusia ni
Gene_ID	stitle	sseqid	Detox_family	description	pident	length	mismatch	gapopen	qstart	qend	sstart	send	evalue	bitscore
TRINITY_DN224067_c0_g1	lcl|KX425013.1_prot_ASN63840.1_1	lcl|KX425013.1_prot_ASN63840.1_1	P450	CYP324A6	68.966	29	9	0	1	87	14	42	3.24e-07	47
TRINITY_DN214147_c1_g1	GSSPFG00017555001.4-PA	GSSPFG00017555001.4-PA	ABC	atp-binding cassette sub-family a member 5-like isoform x1	25.758	198	136	5	99	671	324	517	1.02e-09	55.1
TRINITY_DN228987_c0_g1	HaOG200156	HaOG200156	CCE	CCE006	57.031	128	53	1	380	3	80	207	3.8e-46	153
TRINITY_DN204285_c0_g1	GSSPFG00003871001.3-PA	GSSPFG00003871001.3-PA	UGT	udp-glycosyltransferase ugt33d6	64.179	67	22	1	197	3	1	67	1.34e-25	89.7
TRINITY_DN218845_c0_g1	HzOG200095	HzOG200095	CYP450	clan-3	61.458	96	37	0	4	291	432	527	2.59e-37	139
TRINITY_DN214601_c0_g1	HaOG200156	HaOG200156	CCE	CCE006	46.667	45	24	0	1	135	500	544	7.43e-11	54.7
TRINITY_DN223437_c0_g1	HzOG200088	HzOG200088	CYP450	clan-3	73.054	167	45	0	3	503	328	494	1.56e-87	262
TRINITY_DN213887_c0_g1	GSSPFG00017555001.4-PA	GSSPFG00017555001.4-PA	ABC	atp-binding cassette sub-family a member 5-like isoform x1	24.806	258	155	9	320	1036	327	564	4.41e-09	55.1
TRINITY_DN238501_c0_g1	Msex2.02789	Msex2.02789	ABC	G	76	25	6	0	76	2	9	33	6.63e-06	40.4
TRINITY_DN220338_c0_g1	XP_022817421.1	XP_022817421.1	CCE	venom carboxylesterase-6-like [Spodoptera litura]	59.406	101	40	1	1	303	486	585	2.4e-37	129
TRINITY_DN215648_c0_g1	XP_022829589.1	XP_022829589.1	P450	cytochrome P450 4d2-like [Spodoptera litura]	84.375	32	5	0	2	97	319	350	1.45e-12	60.8
TRINITY_DN215258_c0_g1	HzOG200088	HzOG200088	CYP450	clan-3	64.078	412	147	1	1	1233	55	466	0	555
TRINITY_DN214448_c0_g1	HaOG200103	HaOG200103	CYP450	clan-3	67.932	474	151	1	3148	1730	27	500	0	705
TRINITY_DN213522_c0_g1	HaOG200136	HaOG200136	CCE	CCE021	64.049	573	205	1	279	1994	15	587	0	800
TRINITY_DN217291_c0_g1	HaOG200197	HaOG200197	CCE	CCE001	60	135	46	3	390	1	19	150	2.33e-52	171
TRINITY_DN49918_c0_g1	GSSPFG00017555001.4-PA	GSSPFG00017555001.4-PA	ABC	atp-binding cassette sub-family a member 5-like isoform x1	28.218	202	130	6	620	42	328	523	1.52e-08	52.8
TRINITY_DN11724_c0_g1	HaOG200275	HaOG200275	UGT	UGT33	74.157	89	23	0	56	322	3	91	4.79e-43	144
TRINITY_DN51764_c0_g1	XP_022822411.1	XP_022822411.1	CCE	cholinesterase 1-like isoform X1 [Spodoptera litura]	52.941	51	24	0	160	8	502	552	5.84e-13	62.4
TRINITY_DN77602_c0_g1	HaOG200156	HaOG200156	CCE	CCE006	46.667	45	24	0	4	138	505	549	7.51e-10	53.9
TRINITY_DN38533_c0_g1	HaOG200196	HaOG200196	CCE	CCE001	64.921	191	66	1	4	576	16	205	1.92e-91	275
TRINITY_DN21271_c0_g1	HzOG200104	HzOG200104	CYP450	clan-3	63.273	501	184	0	103	1605	1	501	0	683
TRINITY_DN36755_c0_g1	HzOG200146	HzOG200146	CCE	CCE016	67.671	498	159	2	1223	2716	38	533	0	714
TRINITY_DN95178_c0_g1	HzOG200156	HzOG200156	CCE	CCE006	59.42	138	54	2	1	411	371	507	3.18e-50	164
TRINITY_DN9430_c0_g1	Msex2.11862	Msex2.11862	GST	Delta1	80	30	6	0	92	3	47	76	1.77e-11	59.7
TRINITY_DN36652_c0_g1	HzOG200173	HzOG200173	CCE	CCE010	86.339	183	25	0	549	1	1	183	9.07e-98	320
TRINITY_DN71430_c0_g1	HzOG200274	HzOG200274	UGT	UGT33	73.077	26	7	0	82	5	423	448	1.54e-08	48.9
TRINITY_DN9525_c0_g1	Msex2.09875	Msex2.09875	UGT	UGT40E1	44.643	112	11	1	2	337	330	390	1.41e-24	93.6
TRINITY_DN6639_c0_g1	HzOG200068	HzOG200068	CYP450	clan-4	81.12	482	90	1	119	1564	12	492	0	826
TRINITY_DN19717_c0_g1	GSSPFG00021242001.3-PA	GSSPFG00021242001.3-PA	P450	cytochrome p450 6k1-like	62.5	24	9	0	277	206	303	326	4.39e-08	38.5
TRINITY_DN4311_c0_g1	XP_022822411.1	XP_022822411.1	CCE	cholinesterase 1-like isoform X1 [Spodoptera litura]	52.941	51	24	0	2	154	502	552	5.08e-13	61.2
TRINITY_DN54734_c0_g1	GSSPFG00008052001.2-PA	GSSPFG00008052001.2-PA	P450	cytochrome p450 6k1-like	66.667	78	25	1	2	232	245	322	2.67e-31	112
TRINITY_DN57423_c0_g1	HaOG200087	HaOG200087	CYP450	clan-3	58.861	158	64	1	474	1	1	157	2.28e-65	206
TRINITY_DN19032_c0_g1	lcl|KU680306.1_prot_ANI22012.1_1	lcl|KU680306.1_prot_ANI22012.1_1	UGT	42C2	72.267	494	136	1	187	1668	1	493	0	769
TRINITY_DN48204_c1_g1	HaOG200125	HaOG200125	CCE	CCE007	70.588	527	155	0	1225	2805	16	542	0	815
TRINITY_DN17292_c0_g1	HzOG200267	HzOG200267	UGT	UGT33	70.968	31	9	0	5	97	427	457	2.02e-09	53.5
TRINITY_DN79401_c0_g1	HaOG200267	HaOG200267	UGT	UGT33	73.984	123	32	0	370	2	346	468	2.82e-65	203
TRINITY_DN50334_c0_g1	HaOG200191	HaOG200191	CCE	CCE001	68.692	214	60	2	705	82	329	541	8.2e-105	311
TRINITY_DN11099_c0_g1	HaOG200070	HaOG200070	CYP450	clan-4	82.759	29	5	0	3	89	361	389	1.85e-10	55.8
TRINITY_DN62688_c0_g1	HaOG200103	HaOG200103	CYP450	clan-3	79.71	69	14	0	984	778	433	501	4.41e-32	122
TRINITY_DN42937_c0_g1	HaOG200277	HaOG200277	UGT	UGT33	67.442	129	42	0	4	390	170	298	6.32e-61	192
TRINITY_DN42937_c1_g1	lcl|KU680283.1_prot_ANI21989.1_1	lcl|KU680283.1_prot_ANI21989.1_1	UGT	33F5	60.116	346	138	0	3	1040	23	368	1.24e-161	459
TRINITY_DN42957_c0_g1	GSSPFG00001834001.5-PA	GSSPFG00001834001.5-PA	CCE	carboxyl choline esterase cce016d	49.91	555	263	9	88	1731	7	553	6.9e-179	516
TRINITY_DN42919_c0_g1	HzOG200263	HzOG200263	UGT	UGT40	87.097	31	4	0	2	94	328	358	1.84e-10	59.3
TRINITY_DN41929_c0_g1	GSSPFG00017555001.4-PA	GSSPFG00017555001.4-PA	ABC	atp-binding cassette sub-family a member 5-like isoform x1	25.731	171	108	6	536	63	31	195	4.45e-08	49.7
TRINITY_DN52794_c1_g1	HaOG200188	HaOG200188	CCE	CCE001	71.828	536	148	3	38	1645	6	538	0	783
TRINITY_DN59769_c0_g1	HaOG200025	HaOG200025	CYP450	clan-3	62.5	248	91	2	1	744	246	491	2.03e-103	308
TRINITY_DN23795_c0_g1	lcl|KU680283.1_prot_ANI21989.1_1	lcl|KU680283.1_prot_ANI21989.1_1	UGT	33F5	54.545	242	110	0	726	1	47	288	2.31e-94	283
TRINITY_DN32660_c0_g1	HaOG200304	HaOG200304	ABC-transporter	ABCC	84.041	1366	206	5	560	4645	1	1358	0	2178
TRINITY_DN43230_c4_g1	GSSPFG00017555001.4-PA	GSSPFG00017555001.4-PA	ABC	atp-binding cassette sub-family a member 5-like isoform x1	35.784	204	111	7	28	603	369	564	1.78e-24	98.6
TRINITY_DN54376_c0_g1	XP_022829463.1	XP_022829463.1	P450	cytochrome P450 4d2-like [Spodoptera litura]	76	150	36	0	491	42	18	167	2e-83	252
TRINITY_DN77568_c0_g1	HzOG200183	HzOG200183	CCE	CCE001	60.387	568	206	6	37	1719	1	556	0	688
TRINITY_DN13612_c0_g1	HzOG200156	HzOG200156	CCE	CCE006	53.352	358	163	2	1068	1	44	399	4.48e-127	372
TRINITY_DN77780_c0_g1	HzOG200261	HzOG200261	UGT	UGT40	54.545	33	15	0	3	101	118	150	3.69e-06	43.9
TRINITY_DN53274_c0_g1	GSSPFG00017555001.4-PA	GSSPFG00017555001.4-PA	ABC	atp-binding cassette sub-family a member 5-like isoform x1	33.992	253	150	7	2064	1336	321	566	1.32e-29	123
TRINITY_DN89672_c0_g1	XP_022829589.1	XP_022829589.1	P450	cytochrome P450 4d2-like [Spodoptera litura]	75.676	37	7	1	2	106	356	392	3.48e-12	57.4
TRINITY_DN95216_c0_g1	GSSPFG00012990001.3-PA	GSSPFG00012990001.3-PA	UGT	udp-glycosyltransferase 33f4	75.758	33	7	1	3	101	328	359	2.23e-09	49.7
TRINITY_DN54145_c0_g1	XP_022837509.1	XP_022837509.1	GST	glutathione S-transferase 1-like [Spodoptera litura]	47.005	217	114	1	236	883	1	217	5.05e-68	211
TRINITY_DN38857_c0_g1	HaOG200196	HaOG200196	CCE	CCE001	69.663	89	27	0	269	3	291	379	5.85e-41	137
TRINITY_DN52915_c3_g1	HaOG200200	HaOG200200	CCE	CCE001	51.852	54	18	3	487	326	508	553	2.33e-09	52
TRINITY_DN52982_c11_g3	HzOG200148	HzOG200148	CCE	CCE016	51.282	39	19	0	497	381	497	535	4.51e-09	51.2
TRINITY_DN52909_c24_g1	HaOG200018	HaOG200018	CYP450	clan-3	70.06	501	149	1	217	1719	1	500	0	751
TRINITY_DN50743_c1_g2	Msex2.11063	Msex2.11063	GST	Omega4	92.857	28	2	0	883	800	103	130	2.99e-11	58.2
TRINITY_DN50736_c0_g1	HaOG200188	HaOG200188	CCE	CCE001	69.925	133	40	0	399	1	224	356	7.65e-66	206
TRINITY_DN36853_c0_g1	XP_022826874.1	XP_022826874.1	CCE	cholinesterase 1-like [Spodoptera litura]	45.238	42	23	0	220	95	507	548	2.28e-09	48.5
TRINITY_DN8344_c0_g1	HzOG200327	HzOG200327	ABC-transporter	ABCC	73.357	1385	342	10	459	4598	1	1363	0	1985
TRINITY_DN81941_c0_g1	XP_022831900.1	XP_022831900.1	P450	cytochrome P450 6B2-like [Spodoptera litura]	64.516	31	11	0	10	102	490	520	2.95e-07	48.9
TRINITY_DN44131_c0_g1	XP_022827647.1	XP_022827647.1	P450	cytochrome P450 4C1-like [Spodoptera litura]	66.667	57	8	1	1444	1581	377	433	2.84e-17	81.3
TRINITY_DN23448_c0_g1	HzOG200173	HzOG200173	CCE	CCE010	76.739	417	97	0	2286	1036	133	549	0	673
TRINITY_DN77990_c0_g1	HzOG200124	HzOG200124	CCE	CCE008	59.155	284	108	4	6	839	269	550	8.07e-119	349
TRINITY_DN81069_c0_g1	PXGS_V2_028346	PXGS_V2_028346	GST	glutathione S-transferase delta	60.714	28	11	0	100	17	216	243	4.78e-06	43.1
TRINITY_DN13337_c0_g1	HaOG200297	HaOG200297	UGT	UGT33	76.398	161	38	0	485	3	304	464	1.28e-89	267
TRINITY_DN43949_c0_g1	GSSPFG00003783001.3-PA	GSSPFG00003783001.3-PA	CCE	carboxyl choline esterase cce016b	78.049	164	36	0	509	1000	43	206	6.33e-90	276
TRINITY_DN52384_c1_g1	HaOG200123	HaOG200123	CCE	CCE016	60	60	24	0	772	593	479	538	5.97e-20	85.5
TRINITY_DN2224_c0_g1	HaOG200185	HaOG200185	CCE	CCE001	54.054	37	16	1	2	112	511	546	7.77e-07	44.3
TRINITY_DN35313_c0_g1	PXGS_V2_012288	PXGS_V2_012288	P450	cytochrome P450 354A5	76.923	26	6	0	1230	1153	107	132	3.47e-07	46.2
TRINITY_DN56357_c0_g1	HaOG200299	HaOG200299	UGT	UGT33	57.561	205	87	0	1	615	128	332	1.52e-85	259
TRINITY_DN5807_c0_g1	HzOG200297	HzOG200297	UGT	UGT33	88.462	26	3	0	2	79	318	343	4.87e-09	53.9
TRINITY_DN40213_c0_g1	lcl|KU680294.1_prot_ANI22000.1_1	lcl|KU680294.1_prot_ANI22000.1_1	UGT	40D3	61.111	36	14	0	114	7	45	80	1.05e-07	49.3
TRINITY_DN23533_c0_g1	lcl|KU680286.1_prot_ANI21992.1_1	lcl|KU680286.1_prot_ANI21992.1_1	UGT	33F8	78.571	28	6	0	317	400	424	451	1.29e-10	54.7
TRINITY_DN22444_c0_g1	GSSPFG00018237001.3-PA	GSSPFG00018237001.3-PA	UGT	udp-glycosyltransferase ugt33d3	61.765	68	21	1	580	392	178	245	7.08e-12	59.3
TRINITY_DN40054_c0_g1	HaOG200275	HaOG200275	UGT	UGT33	81.967	61	11	0	75	257	3	63	1.14e-30	109
TRINITY_DN40054_c0_g2	HaOG200275	HaOG200275	UGT	UGT33	67	100	33	0	466	765	3	102	1.56e-43	151
TRINITY_DN33056_c0_g1	GSSPFG00004535001.1-PA	GSSPFG00004535001.1-PA	ABC	atp-binding cassette sub-family g member 1	28.27	237	164	2	821	123	367	601	3.61e-22	100
TRINITY_DN56867_c0_g1	lcl|AB381883.1_prot_BAG71410.1_1	lcl|AB381883.1_prot_BAG71410.1_1	P450	9A9	61.146	157	59	1	186	656	2	156	2.53e-65	207
TRINITY_DN75938_c0_g1	GSSPFG00017555001.4-PA	GSSPFG00017555001.4-PA	ABC	atp-binding cassette sub-family a member 5-like isoform x1	24.303	251	165	9	164	871	328	568	5.03e-10	58.9
TRINITY_DN43454_c0_g1	HzOG200025	HzOG200025	CYP450	clan-3	58.491	265	110	0	850	56	25	289	2.84e-109	324
TRINITY_DN54248_c0_g1	NP_001243962.1	NP_001243962.1	UGT	UDP-glycosyltransferase UGT340C1 precursor [Bombyx mori]	55.975	159	69	1	1	474	359	517	1.13e-52	178
TRINITY_DN54239_c1_g1	GSSPFG00017555001.4-PA	GSSPFG00017555001.4-PA	ABC	atp-binding cassette sub-family a member 5-like isoform x1	27.23	213	134	8	698	105	357	563	4.64e-09	55.8
TRINITY_DN37775_c0_g1	HzOG200185	HzOG200185	CCE	CCE001	54.167	96	43	1	45	329	459	554	2.35e-30	116
TRINITY_DN84485_c0_g1	GSSPFG00035238001.3-PA	GSSPFG00035238001.3-PA	UGT	udp-glycosyltransferase ugt33d3	53.261	184	86	0	561	10	32	215	2.3e-74	222
TRINITY_DN84490_c0_g1	HzOG200275	HzOG200275	UGT	UGT33	62.308	130	49	0	5	394	25	154	2.3e-56	180
TRINITY_DN30210_c0_g1	GSSPFG00001834001.5-PA	GSSPFG00001834001.5-PA	CCE	carboxyl choline esterase cce016d	50.717	558	263	6	1817	156	7	556	0	553
TRINITY_DN28889_c0_g1	HzOG200156	HzOG200156	CCE	CCE006	57.843	102	43	0	22	327	312	413	3.05e-34	120
TRINITY_DN37581_c0_g1	XP_022822467.1	XP_022822467.1	CCE	cholinesterase 1-like [Spodoptera litura]	64.516	527	170	4	1581	25	7	524	0	660
TRINITY_DN76652_c0_g1	GSSPFG00017555001.4-PA	GSSPFG00017555001.4-PA	ABC	atp-binding cassette sub-family a member 5-like isoform x1	30.208	192	115	8	195	722	358	546	2.97e-12	63.2
TRINITY_DN76607_c0_g1	HaOG200223	HaOG200223	GST	GSTD	57.923	183	77	0	674	126	39	221	1.41e-76	227
TRINITY_DN76607_c0_g2	XP_022819498.1	XP_022819498.1	GST	glutathione S-transferase 1-like [Spodoptera litura]	75	44	11	0	1219	1350	1	44	1.07e-14	70.1
TRINITY_DN48029_c0_g1	GSSPFG00017555001.4-PA	GSSPFG00017555001.4-PA	ABC	atp-binding cassette sub-family a member 5-like isoform x1	27.805	205	126	8	78	653	328	523	6.23e-09	53.9
TRINITY_DN76080_c0_g1	HaOG200137	HaOG200137	CCE	CCE021	68.439	583	183	1	190	1935	1	583	0	880
TRINITY_DN37358_c0_g1	HzOG200304	HzOG200304	ABC-transporter	ABCC	85.714	28	4	0	352	435	1299	1326	5.8e-11	56.2
TRINITY_DN50593_c0_g1	HzOG200018	HzOG200018	CYP450	clan-3	78.788	33	7	0	1	99	413	445	6.14e-12	62.4
TRINITY_DN54091_c0_g1	Msex2.09786	Msex2.09786	GST	MAPEG2	68.75	112	35	0	336	1	1	112	6.17e-56	169
TRINITY_DN50097_c1_g1	GSSPFG00017555001.4-PA	GSSPFG00017555001.4-PA	ABC	atp-binding cassette sub-family a member 5-like isoform x1	26.86	242	156	12	888	208	329	564	3.29e-06	46.2
TRINITY_DN50082_c0_g1	HzOG200156	HzOG200156	CCE	CCE006	53.846	520	232	5	1708	161	31	546	0	566
TRINITY_DN50057_c0_g2	HaOG200300	HaOG200300	UGT	UGT33	63.103	290	107	0	872	3	36	325	6.32e-135	389
TRINITY_DN49837_c0_g1	GSSPFG00017555001.4-PA	GSSPFG00017555001.4-PA	ABC	atp-binding cassette sub-family a member 5-like isoform x1	51.406	249	116	3	831	91	327	572	2.66e-77	256
TRINITY_DN31181_c0_g1	HaOG200168	HaOG200168	CCE	CCE002	77.273	22	5	0	255	190	461	482	9.19e-07	42
TRINITY_DN23157_c0_g1	GSSPFG00017555001.4-PA	GSSPFG00017555001.4-PA	ABC	atp-binding cassette sub-family a member 5-like isoform x1	83.871	31	5	0	94	2	516	546	8.23e-10	55.1
TRINITY_DN20033_c0_g1	HaOG200263	HaOG200263	UGT	UGT40	81.481	27	5	0	2	82	258	284	6.54e-09	50.4
TRINITY_DN37221_c0_g1	HaOG200156	HaOG200156	CCE	CCE006	56.863	153	65	1	9	464	349	501	4.39e-55	178
TRINITY_DN35712_c0_g1	GSSPFG00017555001.4-PA	GSSPFG00017555001.4-PA	ABC	atp-binding cassette sub-family a member 5-like isoform x1	43.077	65	34	2	23	208	500	564	4.56e-08	46.6
TRINITY_DN35780_c0_g1	lcl|KU680289.1_prot_ANI21995.1_1	lcl|KU680289.1_prot_ANI21995.1_1	UGT	33V1	89.286	84	9	0	1	252	318	401	8.12e-51	164
TRINITY_DN56012_c0_g1	HaOG200156	HaOG200156	CCE	CCE006	47.442	215	111	1	1	645	160	372	4.45e-65	207
TRINITY_DN30571_c0_g1	GSSPFG00035423001.2-PA	GSSPFG00035423001.2-PA	UGT	udp-glucosyltransferase protein 3	48.936	47	22	1	135	1	1	47	1.61e-08	48.9
TRINITY_DN26558_c0_g1	GSSPFG00035300001.2-PA	GSSPFG00035300001.2-PA	UGT	udp-glycosyltransferase 33f4	50	96	12	1	3	290	40	99	1.92e-23	87.8
TRINITY_DN26558_c0_g2	HaOG200291	HaOG200291	UGT	UGT33	89.655	29	3	0	255	341	270	298	4.49e-12	58.2
TRINITY_DN80702_c0_g1	HaOG200267	HaOG200267	UGT	UGT33	75.556	135	33	0	407	3	337	471	1.62e-75	230
TRINITY_DN45981_c0_g2	HaOG200018	HaOG200018	CYP450	clan-3	87.097	31	4	0	94	2	170	200	6.61e-12	62.8
TRINITY_DN32962_c1_g1	lcl|KU680296.1_prot_ANI22002.1_1	lcl|KU680296.1_prot_ANI22002.1_1	UGT	40F3	59.004	522	211	2	285	1841	1	522	0	636
TRINITY_DN32962_c3_g1	lcl|KU680296.1_prot_ANI22002.1_1	lcl|KU680296.1_prot_ANI22002.1_1	UGT	40F3	61.342	313	118	2	931	2	37	349	1.14e-139	402
TRINITY_DN8232_c0_g1	GSSPFG00017660001.6-PA	GSSPFG00017660001.6-PA	GST	glutathione s-transferase 1	76.667	30	7	0	3	92	152	181	1.43e-08	50.8
TRINITY_DN8002_c0_g1	Msex2.09786	Msex2.09786	GST	MAPEG2	65.766	111	36	1	1	327	41	151	1.08e-51	159
TRINITY_DN18709_c0_g1	GSSPFG00011928001-PA	GSSPFG00011928001-PA	UGT	udp-glycosyltransferase ugt33d3	53.247	77	36	0	1444	1214	136	212	4.6e-14	68.2
TRINITY_DN4903_c0_g1	HaOG200274	HaOG200274	UGT	UGT33	72.414	29	8	0	89	3	423	451	2.04e-09	50.4
TRINITY_DN89923_c0_g1	HzOG200301	HzOG200301	ABC-transporter	ABCC	83.333	30	5	0	2	91	936	965	3.48e-09	51.2
TRINITY_DN10014_c0_g1	HaOG200110	HaOG200110	CYP450	clan-3	58.38	531	216	4	112	1689	1	531	0	658
TRINITY_DN51187_c1_g1	HaOG200029	HaOG200029	CYP450	clan-4	77.393	491	106	3	2989	1520	1	487	0	743
TRINITY_DN18563_c0_g1	HzOG200287	HzOG200287	UGT	UGT33	86.957	23	3	0	2	70	448	470	8.75e-07	46.6
TRINITY_DN84894_c0_g1	HzOG200287	HzOG200287	UGT	UGT33	90	20	2	0	2	61	451	470	3.79e-07	45.4
TRINITY_DN20105_c0_g1	HaOG200247	HaOG200247	GST	GSTS	53.922	102	46	1	350	48	107	208	3.74e-33	112
TRINITY_DN59873_c1_g1	HaOG200275	HaOG200275	UGT	UGT33	80.519	77	15	0	223	453	6	82	7.27e-40	139
TRINITY_DN28692_c0_g1	HzOG200088	HzOG200088	CYP450	clan-3	60.886	271	105	1	1	810	105	375	5.19e-112	330
TRINITY_DN52243_c1_g2	GSSPFG00028716001.3-PA	GSSPFG00028716001.3-PA	UGT	udp-glycosyltransferase ugt33f2	80.769	26	5	0	78	1	1	26	1e-09	53.5
TRINITY_DN46207_c0_g2	GSSPFG00017555001.4-PA	GSSPFG00017555001.4-PA	ABC	atp-binding cassette sub-family a member 5-like isoform x1	28.365	208	125	8	628	35	332	525	2.16e-09	55.8
TRINITY_DN12515_c0_g1	lcl|KX443435.1_prot_ASO98010.1_1	lcl|KX443435.1_prot_ASO98010.1_1	P450	CYP6AE97	62.738	526	195	1	2102	525	1	525	0	727
TRINITY_DN55815_c0_g1	HzOG200088	HzOG200088	CYP450	clan-3	62.457	293	109	1	2	877	73	365	1.31e-138	398
TRINITY_DN78521_c0_g1	lcl|KU680291.1_prot_ANI21997.1_1	lcl|KU680291.1_prot_ANI21997.1_1	UGT	33V3	58.333	72	30	0	1	216	451	522	8.29e-13	65.5
TRINITY_DN21542_c0_g1	Msex2.13845	Msex2.13845	UGT	UGT340A1	61.017	413	158	2	210	1448	2	411	0	516
TRINITY_DN30366_c0_g1	GSSPFG00035282001.3-PA	GSSPFG00035282001.3-PA	UGT	udp-glycosyltransferase 33f4	81.818	110	20	0	332	3	34	143	3.57e-65	195
TRINITY_DN30332_c0_g1	XP_022819907.1	XP_022819907.1	CCE	cholinesterase 1-like [Spodoptera litura]	90.625	32	3	0	357	452	481	512	1.91e-14	66.2
TRINITY_DN3241_c0_g2	XP_022829770.1	XP_022829770.1	CCE	cholinesterase 1-like isoform X3 [Spodoptera litura]	65.432	81	24	2	1	243	477	553	7.95e-24	90.1
TRINITY_DN36491_c1_g1	HaOG200246	HaOG200246	GST	GSTS	65	180	61	1	563	24	3	180	1.13e-77	228
TRINITY_DN48757_c1_g2	HaOG200025	HaOG200025	CYP450	clan-3	80	25	5	0	2	76	414	438	6.4e-09	49.7
TRINITY_DN30143_c1_g1	GSSPFG00017166001.2-PA	GSSPFG00017166001.2-PA	P450	cytochrome p450 332a5	69.703	505	150	2	1742	234	1	504	0	728
TRINITY_DN8815_c0_g1	lcl|KU680289.1_prot_ANI21995.1_1	lcl|KU680289.1_prot_ANI21995.1_1	UGT	33V1	90.323	31	3	0	553	461	322	352	3.21e-15	69.7
TRINITY_DN52439_c2_g1	HzOG200247	HzOG200247	GST	GSTS	48.8	125	64	0	4	378	84	208	1.14e-43	140
TRINITY_DN52439_c2_g3	HzOG200247	HzOG200247	GST	GSTS	65.556	90	31	0	271	2	1	90	9.21e-40	133
TRINITY_DN52439_c2_g4	HzOG200247	HzOG200247	GST	GSTS	61.176	85	33	0	260	6	1	85	6.42e-34	117
TRINITY_DN52558_c0_g1	lcl|KX443442.1_prot_ASO98017.1_1	lcl|KX443442.1_prot_ASO98017.1_1	P450	CYP321A9	61.875	480	181	2	1738	305	18	497	0	639
TRINITY_DN52576_c8_g3	HzOG200287	HzOG200287	UGT	UGT33	91.304	23	2	0	1415	1347	448	470	3.17e-07	49.3
TRINITY_DN52575_c0_g1	XP_022829754.1	XP_022829754.1	CCE	cholinesterase 1-like isoform X1 [Spodoptera litura]	79.012	81	17	0	1	243	216	296	9.97e-37	134
TRINITY_DN52543_c4_g1	HzOG200274	HzOG200274	UGT	UGT33	70.213	141	42	0	2	424	342	482	4.31e-74	226
TRINITY_DN52591_c4_g1	XP_022827647.1	XP_022827647.1	P450	cytochrome P450 4C1-like [Spodoptera litura]	67.347	49	16	0	251	397	437	485	1.65e-17	74.3
TRINITY_DN44568_c0_g1	XP_022829754.1	XP_022829754.1	CCE	cholinesterase 1-like isoform X1 [Spodoptera litura]	66.441	444	144	2	3	1322	82	524	0	627
TRINITY_DN6730_c0_g1	XP_022831900.1	XP_022831900.1	P450	cytochrome P450 6B2-like [Spodoptera litura]	70.968	62	18	0	1224	1039	457	518	2.36e-22	95.9
TRINITY_DN52088_c0_g2	HaOG200097	HaOG200097	CYP450	clan-3	70.142	211	63	0	1129	497	311	521	1.2e-110	330
TRINITY_DN52088_c0_g1	HaOG200088	HaOG200088	CYP450	clan-3	63.462	520	189	1	6958	5402	1	520	0	727
TRINITY_DN24952_c0_g1	GSSPFG00017555001.4-PA	GSSPFG00017555001.4-PA	ABC	atp-binding cassette sub-family a member 5-like isoform x1	28.512	242	157	8	402	1094	327	563	1.32e-16	81.3
TRINITY_DN40821_c0_g1	HaOG200156	HaOG200156	CCE	CCE006	51.031	194	93	1	1	582	160	351	7.91e-65	206
TRINITY_DN22810_c0_g1	HaOG200260	HaOG200260	UGT	UGT40	87.097	31	4	0	807	899	428	458	8.91e-12	62.4
TRINITY_DN29860_c0_g1	HzOG200263	HzOG200263	UGT	UGT40	83.333	30	5	0	1	90	330	359	9.42e-12	57.8
TRINITY_DN23313_c0_g1	HzOG200147	HzOG200147	CCE	CCE016	63.128	358	132	0	1091	18	153	510	1.4e-172	488
TRINITY_DN28043_c0_g1	HaOG200277	HaOG200277	UGT	UGT33	75.325	154	38	0	7	468	319	472	3.36e-86	258
TRINITY_DN49216_c0_g1	GSSPFG00017555001.4-PA	GSSPFG00017555001.4-PA	ABC	atp-binding cassette sub-family a member 5-like isoform x1	50	44	22	0	2	133	347	390	3.02e-06	44.3
TRINITY_DN52822_c17_g1	lcl|KU680303.1_prot_ANI22009.1_1	lcl|KU680303.1_prot_ANI22009.1_1	UGT	40R4	59.052	464	190	0	872	2263	17	480	0	575
TRINITY_DN52838_c3_g2	HaOG200191	HaOG200191	CCE	CCE001	68.889	135	42	0	406	2	245	379	2.36e-62	196
TRINITY_DN52838_c3_g3	XP_022829770.1	XP_022829770.1	CCE	cholinesterase 1-like isoform X3 [Spodoptera litura]	56.647	173	61	4	1	480	374	545	4.13e-58	195
TRINITY_DN52824_c2_g1	HzOG200186	HzOG200186	CCE	CCE001	61.995	371	138	2	3	1112	26	394	1.48e-164	468
TRINITY_DN179633_c0_g1	GSSPFG00017555001.4-PA	GSSPFG00017555001.4-PA	ABC	atp-binding cassette sub-family a member 5-like isoform x1	26.887	212	136	10	1382	789	358	564	6.94e-07	49.3
TRINITY_DN147863_c0_g1	HzOG200147	HzOG200147	CCE	CCE016	79.058	191	40	0	599	27	1	191	6.78e-110	323
TRINITY_DN111483_c0_g1	HzOG200138	HzOG200138	CCE	CCE021	69.517	538	163	1	33	1643	1	538	0	764
TRINITY_DN153347_c0_g1	lcl|KX443465.1_prot_ASO98040.1_1	lcl|KX443465.1_prot_ASO98040.1_1	P450	CYP4L15	81.176	85	16	0	8	262	407	491	3.08e-44	148
TRINITY_DN189797_c0_g1	HzOG200149	HzOG200149	CCE	CCE016	66.667	36	11	1	381	485	468	503	4.81e-10	53.9
TRINITY_DN118186_c0_g1	GSSPFG00033376001.2-PA	GSSPFG00033376001.2-PA	UGT	udp-glucosyltransferase protein 3	67.241	58	19	0	341	514	1	58	4.33e-24	87.4
TRINITY_DN151067_c0_g1	HzOG200141	HzOG200141	CCE	CCE006	54.872	195	87	1	2	586	186	379	1.68e-63	202
TRINITY_DN181874_c0_g1	HaOG200091	HaOG200091	CYP450	clan-3	71.028	107	31	0	1	321	415	521	3.29e-50	168
TRINITY_DN197782_c0_g1	XP_022822882.1	XP_022822882.1	GST	glutathione S-transferase 2-like [Spodoptera litura]	82.143	28	5	0	741	824	148	175	2.27e-09	53.1
TRINITY_DN146038_c0_g1	HaOG200141	HaOG200141	CCE	CCE006	65.269	167	57	1	503	3	364	529	1.08e-75	234
TRINITY_DN180507_c0_g1	GSSPFG00017555001.4-PA	GSSPFG00017555001.4-PA	ABC	atp-binding cassette sub-family a member 5-like isoform x1	26.437	261	162	10	596	1315	22	273	8.07e-06	46.2
TRINITY_DN110539_c0_g1	HzOG200124	HzOG200124	CCE	CCE008	69.951	203	61	0	1	609	126	328	9.18e-108	317
TRINITY_DN111011_c0_g1	HzOG200275	HzOG200275	UGT	UGT33	72.368	76	20	1	429	202	444	518	4.44e-18	76.3
TRINITY_DN110144_c0_g1	HaOG200156	HaOG200156	CCE	CCE006	51.579	190	91	1	14	580	312	501	6.67e-59	191
TRINITY_DN147162_c0_g1	GSSPFG00017555001.4-PA	GSSPFG00017555001.4-PA	ABC	atp-binding cassette sub-family a member 5-like isoform x1	28.74	254	150	12	1414	716	31	274	2.74e-09	56.6
TRINITY_DN161758_c0_g1	lcl|KU680303.1_prot_ANI22009.1_1	lcl|KU680303.1_prot_ANI22009.1_1	UGT	40R4	72.619	168	46	0	2	505	309	476	6.56e-89	266
TRINITY_DN167537_c0_g1	lcl|KX443435.1_prot_ASO98010.1_1	lcl|KX443435.1_prot_ASO98010.1_1	P450	CYP6AE97	65.772	149	51	0	448	2	230	378	2.4e-71	220
TRINITY_DN124140_c0_g1	GSSPFG00035238001.3-PA	GSSPFG00035238001.3-PA	UGT	udp-glycosyltransferase ugt33d3	44.755	143	77	1	1	423	92	234	1.09e-45	147
TRINITY_DN119028_c0_g1	GSSPFG00035238001.3-PA	GSSPFG00035238001.3-PA	UGT	udp-glycosyltransferase ugt33d3	52.41	166	79	0	502	5	113	278	1.3e-67	204
TRINITY_DN180423_c0_g1	XP_012544300.1	XP_012544300.1	GST	glutathione S-transferase sigma 2 isoform X1 [Bombyx mori]	78.571	28	6	0	716	633	74	101	1.58e-09	53.1
TRINITY_DN110439_c0_g1	HzOG200169	HzOG200169	CCE	CCE016	63.291	553	196	3	316	1956	8	559	0	749
TRINITY_DN145084_c0_g1	HaOG200299	HaOG200299	UGT	UGT33	76.744	86	20	0	80	337	1	86	1.78e-41	140
TRINITY_DN145057_c0_g1	HaOG200301	HaOG200301	ABC-transporter	ABCC	76.644	1353	296	7	4231	203	27	1369	0	2143
TRINITY_DN145022_c0_g1	HzOG200156	HzOG200156	CCE	CCE006	50.729	343	163	3	37	1059	25	363	1.28e-116	346
TRINITY_DN147717_c0_g1	Msex2.02491	Msex2.02491	P450	CYP6B45	72.368	76	21	0	81	308	1	76	3.81e-34	119
TRINITY_DN152922_c0_g1	lcl|KU680284.1_prot_ANI21990.1_1	lcl|KU680284.1_prot_ANI21990.1_1	UGT	33F6	75.735	136	33	0	3	410	224	359	3.67e-75	229
TRINITY_DN179167_c1_g1	XP_022837509.1	XP_022837509.1	GST	glutathione S-transferase 1-like [Spodoptera litura]	55.14	214	95	1	531	1169	1	214	4.13e-75	231
TRINITY_DN184447_c0_g1	HaOG200085	HaOG200085	CYP450	clan-3	72.941	170	46	0	3	512	150	319	5.39e-77	235
TRINITY_DN183271_c0_g1	XP_022829770.1	XP_022829770.1	CCE	cholinesterase 1-like isoform X3 [Spodoptera litura]	69.231	39	11	1	1	117	508	545	8.72e-13	59.7
TRINITY_DN159627_c0_g1	GSSPFG00017555001.4-PA	GSSPFG00017555001.4-PA	ABC	atp-binding cassette sub-family a member 5-like isoform x1	39.2	125	67	4	23	382	445	565	1.91e-19	80.5
TRINITY_DN154570_c0_g1	HaOG200156	HaOG200156	CCE	CCE006	55.396	139	60	1	411	1	80	218	1.28e-48	160
TRINITY_DN188998_c0_g1	HzOG200284	HzOG200284	UGT	UGT33	57.576	66	28	0	2	199	453	518	5.01e-07	47.4
TRINITY_DN181136_c0_g1	XP_022824479.1	XP_022824479.1	P450	cytochrome P450 6B6-like [Spodoptera litura]	75.369	203	50	0	876	268	299	501	6.16e-114	335
TRINITY_DN110677_c0_g1	HaOG200103	HaOG200103	CYP450	clan-3	67.463	335	109	0	21	1025	39	373	4.75e-176	495
TRINITY_DN182900_c0_g1	GSSPFG00033000001.2-PA	GSSPFG00033000001.2-PA	ABC	abc transporter family c protein abcc2	89.286	112	12	0	1	336	71	182	6.88e-68	210
TRINITY_DN192682_c0_g1	lcl|KU680286.1_prot_ANI21992.1_1	lcl|KU680286.1_prot_ANI21992.1_1	UGT	33F8	58.599	157	62	1	464	3	26	182	6.98e-58	185
TRINITY_DN117039_c0_g1	XP_022829770.1	XP_022829770.1	CCE	cholinesterase 1-like isoform X3 [Spodoptera litura]	63.043	46	16	1	3	140	505	549	1.89e-12	60.5
TRINITY_DN152132_c0_g1	HaOG200026	HaOG200026	CYP450	clan-3	48.649	111	54	1	324	1	1	111	1.14e-34	121
TRINITY_DN152174_c0_g1	HzOG200025	HzOG200025	CYP450	clan-3	65.421	107	37	0	2	322	63	169	1.81e-49	160
TRINITY_DN109899_c1_g1	GSSPFG00017555001.4-PA	GSSPFG00017555001.4-PA	ABC	atp-binding cassette sub-family a member 5-like isoform x1	44.444	261	129	3	1239	2003	325	575	1.75e-54	200
TRINITY_DN145108_c1_g1	GSSPFG00017555001.4-PA	GSSPFG00017555001.4-PA	ABC	atp-binding cassette sub-family a member 5-like isoform x1	28.689	244	151	11	798	115	328	564	7.6e-11	60.8
TRINITY_DN145172_c0_g1	XP_022819612.1	XP_022819612.1	P450	cytochrome P450 9e2-like [Spodoptera litura]	75.912	274	66	0	1	822	113	386	0	442
TRINITY_DN146358_c0_g1	XP_022829589.1	XP_022829589.1	P450	cytochrome P450 4d2-like [Spodoptera litura]	81.283	187	35	0	582	22	293	479	7.7e-112	325
TRINITY_DN179768_c0_g1	XP_022824881.1	XP_022824881.1	P450	cytochrome P450 6B2-like isoform X2 [Spodoptera litura]	68.327	502	159	0	1628	123	16	517	0	691
TRINITY_DN120907_c0_g1	HzOG200253	HzOG200253	GST	GSTD	72.414	29	8	0	512	426	87	115	1.17e-07	46.6
TRINITY_DN189337_c0_g1	GSSPFG00017555001.4-PA	GSSPFG00017555001.4-PA	ABC	atp-binding cassette sub-family a member 5-like isoform x1	54.286	35	16	0	1	105	349	383	1.72e-07	47
TRINITY_DN13979_c78_g1	HzOG200247	HzOG200247	GST	GSTS	65.789	76	26	0	3	230	7	82	6.38e-35	115
