# Supplementary material for: Family dinner: Transcriptional plasticity of five Noctuidae (Lepidoptera) feeding on three host plant species
Source: Ecol Evol. 2022 Sep 6;12(9):e9258. doi: 10.1002/ece3.9258 (PMC9448971; doi:10.1002/ece3.9258)
Supplement: Supplementary file 44 — Table S13 [file ECE3-12-e9258-s003.xlsx]

## Sheet: InterProScan_Pfam
Supplementary Table 13. Overview of annotated orthogroups based on identifications of the individual genes using different identification techniques including InterProScan and various BLASTX runs implementing local detoxification databases and UniRef90.
Orthogroup ID	Pfam ID	Pfam description
OG0000000	PF00089	Trypsin
OG0000001	PF00077	Retroviral aspartyl protease
OG0000001	PF00078	Reverse transcriptase (RNA-dependent DNA polymerase)
OG0000001	PF00098	Zinc knuckle
OG0000001	PF00665	Integrase core domain
OG0000001	PF13975	gag-polyprotein putative aspartyl protease
OG0000001	PF17917	RNase H-like domain found in reverse transcriptase
OG0000001	PF17919	RNase H-like domain found in reverse transcriptase
OG0000001	PF17921	Integrase zinc binding domain
OG0000002	PF13359	DDE superfamily endonuclease
OG0000003	PF00078	Reverse transcriptase (RNA-dependent DNA polymerase)
OG0000003	PF14529	Endonuclease-reverse transcriptase
OG0000004	PF00078	Reverse transcriptase (RNA-dependent DNA polymerase)
OG0000004	PF14529	Endonuclease-reverse transcriptase
OG0000005	PF00078	Reverse transcriptase (RNA-dependent DNA polymerase)
OG0000005	PF00665	Integrase core domain
OG0000005	PF03564	Protein of unknown function (DUF1759)
OG0000005	PF05380	Pao retrotransposon peptidase
OG0000005	PF05585	Putative peptidase (DUF1758)
OG0000005	PF17921	Integrase zinc binding domain
OG0000005	PF18701	Family of unknown function (DUF5641)
OG0000006	PF04500	FLYWCH zinc finger domain
OG0000007	PF00135	Carboxylesterase family
OG0000009	PF00089	Trypsin
OG0000010	PF00135	Carboxylesterase family
OG0000011	PF00078	Reverse transcriptase (RNA-dependent DNA polymerase)
OG0000012	PF00078	Reverse transcriptase (RNA-dependent DNA polymerase)
OG0000014	PF00078	Reverse transcriptase (RNA-dependent DNA polymerase)
OG0000014	PF00665	Integrase core domain
OG0000014	PF17917	RNase H-like domain found in reverse transcriptase
OG0000014	PF17919	RNase H-like domain found in reverse transcriptase
OG0000014	PF17921	Integrase zinc binding domain
OG0000015	PF00201	UDP-glucoronosyl and UDP-glucosyl transferase
OG0000016	PF00008	EGF-like domain
OG0000016	PF00058	Low-density lipoprotein receptor repeat class B
OG0000016	PF12661	Human growth factor-like EGF
OG0000017	PF00078	Reverse transcriptase (RNA-dependent DNA polymerase)
OG0000017	PF14529	Endonuclease-reverse transcriptase
OG0000018	PF00078	Reverse transcriptase (RNA-dependent DNA polymerase)
OG0000018	PF00665	Integrase core domain
OG0000018	PF03564	Protein of unknown function (DUF1759)
OG0000018	PF05380	Pao retrotransposon peptidase
OG0000018	PF05585	Putative peptidase (DUF1758)
OG0000018	PF12259	Baculovirus F protein
OG0000018	PF17921	Integrase zinc binding domain
OG0000018	PF18701	Family of unknown function (DUF5641)
OG0000021	PF00089	Trypsin
OG0000022	PF00232	Glycosyl hydrolase family 1
OG0000023	PF00098	Zinc knuckle
OG0000023	PF00665	Integrase core domain
OG0000023	PF07727	Reverse transcriptase (RNA-dependent DNA polymerase)
OG0000023	PF13976	GAG-pre-integrase domain
OG0000023	PF14223	gag-polypeptide of LTR copia-type
OG0000024	PF03098	Animal haem peroxidase
OG0000025	PF00106	short chain dehydrogenase
OG0000025	PF13561	Enoyl-(Acyl carrier protein) reductase
OG0000026	PF00078	Reverse transcriptase (RNA-dependent DNA polymerase)
OG0000027	PF00255	Glutathione peroxidase
OG0000027	PF00561	alpha/beta hydrolase fold
OG0000027	PF06441	Epoxide hydrolase N terminus
OG0000028	PF03258	Baculovirus FP protein
OG0000030	PF00078	Reverse transcriptase (RNA-dependent DNA polymerase)
OG0000030	PF14529	Endonuclease-reverse transcriptase
OG0000031	PF00089	Trypsin
OG0000032	PF05729	NACHT domain
OG0000032	PF12796	Ankyrin repeats (3 copies)
OG0000033	PF00067	Cytochrome P450
OG0000034	PF00002	7 transmembrane receptor (Secretin family)
OG0000035	PF00385	Chromo (CHRromatin Organisation MOdifier) domain
OG0000035	PF00397	WW domain
OG0000035	PF01607	Chitin binding Peritrophin-A domain
OG0000036	PF00078	Reverse transcriptase (RNA-dependent DNA polymerase)
OG0000036	PF00665	Integrase core domain
OG0000036	PF03564	Protein of unknown function (DUF1759)
OG0000036	PF05380	Pao retrotransposon peptidase
OG0000036	PF05585	Putative peptidase (DUF1758)
OG0000036	PF17921	Integrase zinc binding domain
OG0000036	PF18701	Family of unknown function (DUF5641)
OG0000037	PF00732	GMC oxidoreductase
OG0000037	PF05199	GMC oxidoreductase
OG0000039	PF00732	GMC oxidoreductase
OG0000039	PF05199	GMC oxidoreductase
OG0000040	PF00078	Reverse transcriptase (RNA-dependent DNA polymerase)
OG0000040	PF14529	Endonuclease-reverse transcriptase
OG0000042	PF03258	Baculovirus FP protein
OG0000043	PF00078	Reverse transcriptase (RNA-dependent DNA polymerase)
OG0000043	PF00665	Integrase core domain
OG0000043	PF17917	RNase H-like domain found in reverse transcriptase
OG0000043	PF17921	Integrase zinc binding domain
OG0000047	PF00171	Aldehyde dehydrogenase family
OG0000048	PF00106	short chain dehydrogenase
OG0000048	PF13561	Enoyl-(Acyl carrier protein) reductase
OG0000050	PF00151	Lipase
OG0000052	PF01757	Acyltransferase family
OG0000054	PF00246	Zinc carboxypeptidase
OG0000054	PF02244	Carboxypeptidase activation peptide
OG0000057	PF00078	Reverse transcriptase (RNA-dependent DNA polymerase)
OG0000057	PF00665	Integrase core domain
OG0000057	PF13696	Zinc knuckle
OG0000057	PF17919	RNase H-like domain found in reverse transcriptase
OG0000057	PF17921	Integrase zinc binding domain
OG0000058	PF13842	DDE_Tnp_1-like zinc-ribbon
OG0000058	PF13843	Transposase IS4
OG0000059	PF01582	TIR domain
OG0000059	PF13306	BspA type Leucine rich repeat region (6 copies)
OG0000059	PF13676	TIR domain
OG0000059	PF13855	Leucine rich repeat
OG0000061	PF00005	ABC transporter
OG0000061	PF00664	ABC transporter transmembrane region
OG0000067	PF00135	Carboxylesterase family
OG0000068	PF00012	Hsp70 protein
OG0000069	PF00078	Reverse transcriptase (RNA-dependent DNA polymerase)
OG0000069	PF00665	Integrase core domain
OG0000069	PF13975	gag-polyprotein putative aspartyl protease
OG0000069	PF17917	RNase H-like domain found in reverse transcriptase
OG0000069	PF17919	RNase H-like domain found in reverse transcriptase
OG0000069	PF17921	Integrase zinc binding domain
OG0000070	PF02958	Ecdysteroid kinase
OG0000071	PF00628	PHD-finger
OG0000071	PF03258	Baculovirus FP protein
OG0000072	PF00111	2Fe-2S iron-sulfur cluster binding domain
OG0000072	PF00941	FAD binding domain in molybdopterin dehydrogenase
OG0000072	PF01315	Aldehyde oxidase and xanthine dehydrogenase, a/b hammerhead domain
OG0000072	PF01799	[2Fe-2S] binding domain
OG0000072	PF02738	Molybdopterin-binding domain of aldehyde dehydrogenase
OG0000072	PF03450	CO dehydrogenase flavoprotein C-terminal domain
OG0000073	PF00078	Reverse transcriptase (RNA-dependent DNA polymerase)
OG0000073	PF00665	Integrase core domain
OG0000073	PF03564	Protein of unknown function (DUF1759)
OG0000073	PF05380	Pao retrotransposon peptidase
OG0000073	PF05585	Putative peptidase (DUF1758)
OG0000073	PF17921	Integrase zinc binding domain
OG0000073	PF18701	Family of unknown function (DUF5641)
OG0000074	PF00067	Cytochrome P450
OG0000077	PF00041	Fibronectin type III domain
OG0000077	PF00047	Immunoglobulin domain
OG0000077	PF07679	Immunoglobulin I-set domain
OG0000077	PF13927	Immunoglobulin domain
OG0000079	PF00078	Reverse transcriptase (RNA-dependent DNA polymerase)
OG0000080	PF18701	Family of unknown function (DUF5641)
OG0000081	PF00232	Glycosyl hydrolase family 1
OG0000082	PF00078	Reverse transcriptase (RNA-dependent DNA polymerase)
OG0000082	PF14529	Endonuclease-reverse transcriptase
OG0000083	PF03564	Protein of unknown function (DUF1759)
OG0000083	PF05380	Pao retrotransposon peptidase
OG0000083	PF05585	Putative peptidase (DUF1758)
OG0000083	PF17921	Integrase zinc binding domain
OG0000083	PF18701	Family of unknown function (DUF5641)
OG0000084	PF00067	Cytochrome P450
OG0000086	PF00685	Sulfotransferase domain
OG0000088	PF00067	Cytochrome P450
OG0000089	PF00067	Cytochrome P450
OG0000090	PF00022	Actin
OG0000092	PF00135	Carboxylesterase family
OG0000093	PF13843	Transposase IS4
OG0000094	PF00665	Integrase core domain
OG0000094	PF03564	Protein of unknown function (DUF1759)
OG0000094	PF05380	Pao retrotransposon peptidase
OG0000094	PF05585	Putative peptidase (DUF1758)
OG0000094	PF17921	Integrase zinc binding domain
OG0000094	PF18701	Family of unknown function (DUF5641)
OG0000098	PF00089	Trypsin
OG0000099	PF00083	Sugar (and other) transporter
OG0000103	PF00201	UDP-glucoronosyl and UDP-glucosyl transferase
OG0000104	PF00348	Polyprenyl synthetase
OG0000107	PF00078	Reverse transcriptase (RNA-dependent DNA polymerase)
OG0000107	PF14529	Endonuclease-reverse transcriptase
OG0000108	PF01607	Chitin binding Peritrophin-A domain
OG0000109	PF00135	Carboxylesterase family
OG0000110	PF00067	Cytochrome P450
OG0000116	PF03015	Male sterility protein
OG0000116	PF07993	Male sterility protein
OG0000118	PF05485	THAP domain
OG0000118	PF12017	Transposase protein
OG0000119	PF03288	Poxvirus D5 protein-like
OG0000122	PF00201	UDP-glucoronosyl and UDP-glucosyl transferase
OG0000124	PF00078	Reverse transcriptase (RNA-dependent DNA polymerase)
OG0000124	PF14529	Endonuclease-reverse transcriptase
OG0000125	PF00083	Sugar (and other) transporter
OG0000125	PF07690	Major Facilitator Superfamily
OG0000129	PF00078	Reverse transcriptase (RNA-dependent DNA polymerase)
OG0000129	PF00665	Integrase core domain
OG0000129	PF17919	RNase H-like domain found in reverse transcriptase
OG0000129	PF17921	Integrase zinc binding domain
OG0000130	PF03258	Baculovirus FP protein
OG0000131	PF00091	Tubulin/FtsZ family, GTPase domain
OG0000131	PF03953	Tubulin C-terminal domain
OG0000132	PF08450	SMP-30/Gluconolactonase/LRE-like region
OG0000134	PF00005	ABC transporter
OG0000134	PF00664	ABC transporter transmembrane region
OG0000136	PF00059	Lectin C-type domain
OG0000139	PF01347	Lipoprotein amino terminal region
OG0000139	PF09172	Domain of unknown function (DUF1943)
OG0000141	PF00487	Fatty acid desaturase
OG0000143	PF02093	Gag P30 core shell protein
OG0000143	PF05672	MAP7 (E-MAP-115) family
OG0000143	PF13904	Domain of unknown function (DUF4207)
OG0000143	PF15346	Arginine and glutamate-rich 1
OG0000143	PF18293	Caprin-1 dimerization domain
OG0000144	PF00098	Zinc knuckle
OG0000144	PF00665	Integrase core domain
OG0000144	PF07727	Reverse transcriptase (RNA-dependent DNA polymerase)
OG0000144	PF13976	GAG-pre-integrase domain
OG0000144	PF14223	gag-polypeptide of LTR copia-type
OG0000147	PF00122	E1-E2 ATPase
OG0000147	PF00689	Cation transporting ATPase, C-terminus
OG0000147	PF00702	haloacid dehalogenase-like hydrolase
OG0000147	PF13246	Cation transport ATPase (P-type)
OG0000149	PF00067	Cytochrome P450
OG0000151	PF02205	WH2 motif
OG0000152	PF00151	Lipase
OG0000153	PF00078	Reverse transcriptase (RNA-dependent DNA polymerase)
OG0000154	PF00270	DEAD/DEAH box helicase
OG0000154	PF00271	Helicase conserved C-terminal domain
OG0000156	PF00067	Cytochrome P450
OG0000157	PF00013	KH domain
OG0000157	PF00076	RNA recognition motif. (a.k.a. RRM, RBD, or RNP domain)
OG0000157	PF16275	Splicing factor 1 helix-hairpin domain
OG0000158	PF07690	Major Facilitator Superfamily
OG0000159	PF00135	Carboxylesterase family
OG0000161	PF00852	Glycosyltransferase family 10 (fucosyltransferase) C-term
OG0000161	PF17039	Fucosyltransferase, N-terminal
OG0000162	PF00078	Reverse transcriptase (RNA-dependent DNA polymerase)
OG0000162	PF14529	Endonuclease-reverse transcriptase
OG0000165	PF00107	Zinc-binding dehydrogenase
OG0000165	PF00109	Beta-ketoacyl synthase, N-terminal domain
OG0000165	PF00698	Acyl transferase domain
OG0000165	PF00975	Thioesterase domain
OG0000165	PF08659	KR domain
OG0000165	PF13602	Zinc-binding dehydrogenase
OG0000165	PF14765	Polyketide synthase dehydratase
OG0000165	PF16197	Ketoacyl-synthetase C-terminal extension
OG0000166	PF00561	alpha/beta hydrolase fold
OG0000166	PF04083	Partial alpha/beta-hydrolase lipase region
OG0000169	PF05970	PIF1-like helicase
OG0000169	PF14214	Helitron helicase-like domain at N-terminus
OG0000170	PF13843	Transposase IS4
OG0000172	PF00083	Sugar (and other) transporter
OG0000173	PF01433	Peptidase family M1 domain
OG0000173	PF11838	ERAP1-like C-terminal domain
OG0000173	PF17900	Peptidase M1 N-terminal domain
OG0000174	PF00067	Cytochrome P450
OG0000175	PF00098	Zinc knuckle
OG0000175	PF00665	Integrase core domain
OG0000175	PF07727	Reverse transcriptase (RNA-dependent DNA polymerase)
OG0000175	PF13961	Domain of unknown function (DUF4219)
OG0000175	PF13976	GAG-pre-integrase domain
OG0000175	PF14223	gag-polypeptide of LTR copia-type
OG0000177	PF00078	Reverse transcriptase (RNA-dependent DNA polymerase)
OG0000178	PF00628	PHD-finger
OG0000178	PF03258	Baculovirus FP protein
OG0000180	PF00151	Lipase
OG0000182	PF00441	Acyl-CoA dehydrogenase, C-terminal domain
OG0000182	PF01756	Acyl-CoA oxidase
OG0000182	PF02770	Acyl-CoA dehydrogenase, middle domain
OG0000182	PF14749	Acyl-coenzyme A oxidase N-terminal
OG0000183	PF00118	TCP-1/cpn60 chaperonin family
OG0000184	PF07690	Major Facilitator Superfamily
OG0000185	PF00128	Alpha amylase, catalytic domain
OG0000186	PF00061	Lipocalin / cytosolic fatty-acid binding protein family
OG0000186	PF03973	Triabin
OG0000186	PF08212	Lipocalin-like domain
OG0000187	PF01490	Transmembrane amino acid transporter protein
OG0000189	PF01826	Trypsin Inhibitor like cysteine rich domain
OG0000192	PF00005	ABC transporter
OG0000196	PF00089	Trypsin
OG0000197	PF12259	Baculovirus F protein
OG0000198	PF03372	Endonuclease/Exonuclease/phosphatase family
OG0000198	PF14529	Endonuclease-reverse transcriptase
OG0000201	PF00246	Zinc carboxypeptidase
OG0000201	PF02244	Carboxypeptidase activation peptide
OG0000202	PF00438	S-adenosylmethionine synthetase, N-terminal domain
OG0000202	PF02772	S-adenosylmethionine synthetase, central domain
OG0000202	PF02773	S-adenosylmethionine synthetase, C-terminal domain
OG0000205	PF00561	alpha/beta hydrolase fold
OG0000205	PF04083	Partial alpha/beta-hydrolase lipase region
OG0000205	PF12146	Serine aminopeptidase, S33
OG0000206	PF00125	Core histone H2A/H2B/H3/H4
OG0000207	PF00025	ADP-ribosylation factor family
OG0000208	PF00043	Glutathione S-transferase, C-terminal domain
OG0000208	PF02798	Glutathione S-transferase, N-terminal domain
OG0000208	PF13417	Glutathione S-transferase, N-terminal domain
OG0000208	PF14497	Glutathione S-transferase, C-terminal domain
OG0000209	PF00011	Hsp20/alpha crystallin family
OG0000210	PF00183	Hsp90 protein
OG0000210	PF02518	Histidine kinase-, DNA gyrase B-, and HSP90-like ATPase
OG0000211	PF00083	Sugar (and other) transporter
OG0000211	PF07690	Major Facilitator Superfamily
OG0000213	PF05485	THAP domain
OG0000213	PF13359	DDE superfamily endonuclease
OG0000214	PF00201	UDP-glucoronosyl and UDP-glucosyl transferase
OG0000215	PF13842	DDE_Tnp_1-like zinc-ribbon
OG0000215	PF13843	Transposase IS4
OG0000216	PF00098	Zinc knuckle
OG0000217	PF04500	FLYWCH zinc finger domain
OG0000217	PF10551	MULE transposase domain
OG0000221	PF00059	Lectin C-type domain
OG0000223	PF04500	FLYWCH zinc finger domain
OG0000223	PF10551	MULE transposase domain
OG0000224	PF01498	Transposase
OG0000224	PF13358	DDE superfamily endonuclease
OG0000224	PF13384	Homeodomain-like domain
OG0000224	PF13551	Winged helix-turn helix
OG0000225	PF00069	Protein kinase domain
OG0000226	PF00274	Fructose-bisphosphate aldolase class-I
OG0000228	PF05485	THAP domain
OG0000228	PF12017	Transposase protein
OG0000229	PF00339	Arrestin (or S-antigen), N-terminal domain
OG0000229	PF02752	Arrestin (or S-antigen), C-terminal domain
OG0000230	PF00083	Sugar (and other) transporter
OG0000231	PF13843	Transposase IS4
OG0000234	PF00107	Zinc-binding dehydrogenase
OG0000234	PF13602	Zinc-binding dehydrogenase
OG0000234	PF16884	N-terminal domain of oxidoreductase
OG0000235	PF00078	Reverse transcriptase (RNA-dependent DNA polymerase)
OG0000235	PF03372	Endonuclease/Exonuclease/phosphatase family
OG0000237	PF00089	Trypsin
OG0000238	PF02892	BED zinc finger
OG0000238	PF04937	Protein of unknown function (DUF 659)
OG0000238	PF05699	hAT family C-terminal dimerisation region
OG0000239	PF00083	Sugar (and other) transporter
OG0000239	PF07690	Major Facilitator Superfamily
OG0000240	PF00009	Elongation factor Tu GTP binding domain
OG0000240	PF00679	Elongation factor G C-terminus
OG0000240	PF03764	Elongation factor G, domain IV
OG0000240	PF14492	Elongation Factor G, domain II
OG0000242	PF03564	Protein of unknown function (DUF1759)
OG0000243	PF01204	Trehalase
OG0000244	PF07690	Major Facilitator Superfamily
OG0000245	PF00149	Calcineurin-like phosphoesterase
OG0000245	PF16891	Serine-threonine protein phosphatase N-terminal domain
OG0000246	PF02931	Neurotransmitter-gated ion-channel ligand binding domain
OG0000246	PF02932	Neurotransmitter-gated ion-channel transmembrane region
OG0000247	PF00732	GMC oxidoreductase
OG0000247	PF05199	GMC oxidoreductase
OG0000248	PF00232	Glycosyl hydrolase family 1
OG0000250	PF14529	Endonuclease-reverse transcriptase
OG0000251	PF00078	Reverse transcriptase (RNA-dependent DNA polymerase)
OG0000251	PF03372	Endonuclease/Exonuclease/phosphatase family
OG0000251	PF14529	Endonuclease-reverse transcriptase
OG0000254	PF00171	Aldehyde dehydrogenase family
OG0000256	PF00067	Cytochrome P450
OG0000258	PF02852	Pyridine nucleotide-disulphide oxidoreductase, dimerisation domain
OG0000258	PF07992	Pyridine nucleotide-disulphide oxidoreductase
OG0000259	PF00091	Tubulin/FtsZ family, GTPase domain
OG0000259	PF03953	Tubulin C-terminal domain
OG0000262	PF00091	Tubulin/FtsZ family, GTPase domain
OG0000262	PF03953	Tubulin C-terminal domain
OG0000263	PF00121	Triosephosphate isomerase
OG0000266	PF00270	DEAD/DEAH box helicase
OG0000266	PF00271	Helicase conserved C-terminal domain
OG0000266	PF13959	Domain of unknown function (DUF4217)
OG0000267	PF00501	AMP-binding enzyme
OG0000267	PF13193	AMP-binding enzyme C-terminal domain
OG0000268	PF00135	Carboxylesterase family
OG0000269	PF00059	Lectin C-type domain
OG0000270	PF00043	Glutathione S-transferase, C-terminal domain
OG0000270	PF02798	Glutathione S-transferase, N-terminal domain
OG0000270	PF13417	Glutathione S-transferase, N-terminal domain
OG0000270	PF14497	Glutathione S-transferase, C-terminal domain
OG0000272	PF00078	Reverse transcriptase (RNA-dependent DNA polymerase)
OG0000272	PF03372	Endonuclease/Exonuclease/phosphatase family
OG0000272	PF14529	Endonuclease-reverse transcriptase
OG0000273	PF00044	Glyceraldehyde 3-phosphate dehydrogenase, NAD binding domain
OG0000273	PF02800	Glyceraldehyde 3-phosphate dehydrogenase, C-terminal domain
OG0000276	PF00467	KOW motif
OG0000276	PF00900	Ribosomal family S4e
OG0000276	PF01479	S4 domain
OG0000276	PF08071	RS4NT (NUC023) domain
OG0000276	PF16121	40S ribosomal protein S4 C-terminus
OG0000280	PF02945	Recombination endonuclease VII
OG0000280	PF03175	DNA polymerase type B, organellar and viral
OG0000282	PF00248	Aldo/keto reductase family
OG0000285	PF00255	Glutathione peroxidase
OG0000286	PF00006	ATP synthase alpha/beta family, nucleotide-binding domain
OG0000286	PF02874	ATP synthase alpha/beta family, beta-barrel domain
OG0000287	PF13499	EF-hand domain pair
OG0000287	PF13833	EF-hand domain pair
OG0000290	PF00520	Ion transport protein
OG0000290	PF08763	Voltage gated calcium channel IQ domain
OG0000290	PF16905	Voltage-dependent L-type calcium channel, IQ-associated
OG0000291	PF00078	Reverse transcriptase (RNA-dependent DNA polymerase)
OG0000292	PF00041	Fibronectin type III domain
OG0000292	PF00069	Protein kinase domain
OG0000292	PF07679	Immunoglobulin I-set domain
OG0000293	PF00379	Insect cuticle protein
OG0000294	PF00109	Beta-ketoacyl synthase, N-terminal domain
OG0000294	PF00698	Acyl transferase domain
OG0000294	PF02801	Beta-ketoacyl synthase, C-terminal domain
OG0000294	PF16197	Ketoacyl-synthetase C-terminal extension
OG0000295	PF00067	Cytochrome P450
OG0000297	PF00160	Cyclophilin type peptidyl-prolyl cis-trans isomerase/CLD
OG0000298	PF02221	ML domain
OG0000299	PF00248	Aldo/keto reductase family
OG0000300	PF00248	Aldo/keto reductase family
OG0000301	PF00108	Thiolase, N-terminal domain
OG0000301	PF02803	Thiolase, C-terminal domain
OG0000302	PF01496	V-type ATPase 116kDa subunit family
OG0000303	PF02958	Ecdysteroid kinase
OG0000304	PF00245	Alkaline phosphatase
OG0000305	PF13520	Amino acid permease
OG0000305	PF13906	C-terminus of AA_permease
OG0000312	PF00079	Serpin (serine protease inhibitor)
OG0000316	PF00155	Aminotransferase class I and II
OG0000319	PF00012	Hsp70 protein
OG0000320	PF00106	short chain dehydrogenase
OG0000320	PF13561	Enoyl-(Acyl carrier protein) reductase
OG0000321	PF00179	Ubiquitin-conjugating enzyme
OG0000322	PF00128	Alpha amylase, catalytic domain
OG0000322	PF02806	Alpha amylase, C-terminal all-beta domain
OG0000323	PF00244	14-3-3 protein
OG0000324	PF12777	Microtubule-binding stalk of dynein motor
OG0000324	PF12781	ATP-binding dynein motor region
OG0000324	PF18198	Dynein heavy chain AAA lid domain
OG0000324	PF18199	Dynein heavy chain C-terminal domain
OG0000325	PF00078	Reverse transcriptase (RNA-dependent DNA polymerase)
OG0000325	PF14529	Endonuclease-reverse transcriptase
OG0000326	PF00028	Cadherin domain
OG0000328	PF01055	Glycosyl hydrolases family 31
OG0000329	PF00120	Glutamine synthetase, catalytic domain
OG0000329	PF03951	Glutamine synthetase, beta-Grasp domain
OG0000330	PF00106	short chain dehydrogenase
OG0000331	PF00089	Trypsin
OG0000333	PF00732	GMC oxidoreductase
OG0000333	PF05199	GMC oxidoreductase
OG0000334	PF02958	Ecdysteroid kinase
OG0000335	PF00501	AMP-binding enzyme
OG0000335	PF13193	AMP-binding enzyme C-terminal domain
OG0000337	PF00135	Carboxylesterase family
OG0000345	PF01826	Trypsin Inhibitor like cysteine rich domain
OG0000347	PF02263	Guanylate-binding protein, N-terminal domain
OG0000347	PF02841	Guanylate-binding protein, C-terminal domain
OG0000348	PF00379	Insect cuticle protein
OG0000350	PF00291	Pyridoxal-phosphate dependent enzyme
OG0000350	PF01842	ACT domain
OG0000351	PF00224	Pyruvate kinase, barrel domain
OG0000351	PF02887	Pyruvate kinase, alpha/beta domain
OG0000358	PF00107	Zinc-binding dehydrogenase
OG0000358	PF00698	Acyl transferase domain
OG0000358	PF08659	KR domain
OG0000358	PF13602	Zinc-binding dehydrogenase
OG0000361	PF00022	Actin
OG0000362	PF00096	Zinc finger, C2H2 type
OG0000362	PF07776	Zinc-finger associated domain (zf-AD)
OG0000362	PF12874	Zinc-finger of C2H2 type
OG0000362	PF13912	C2H2-type zinc finger
OG0000364	PF00125	Core histone H2A/H2B/H3/H4
OG0000365	PF01757	Acyltransferase family
OG0000366	PF00089	Trypsin
OG0000366	PF12032	Regulatory CLIP domain of proteinases
OG0000367	PF00061	Lipocalin / cytosolic fatty-acid binding protein family
OG0000367	PF14651	Lipocalin / cytosolic fatty-acid binding protein family
OG0000368	PF00056	lactate/malate dehydrogenase, NAD binding domain
OG0000368	PF02866	lactate/malate dehydrogenase, alpha/beta C-terminal domain
OG0000369	PF00732	GMC oxidoreductase
OG0000369	PF05199	GMC oxidoreductase
OG0000370	PF02944	BESS motif
OG0000370	PF10545	Alcohol dehydrogenase transcription factor Myb/SANT-like
OG0000371	PF00067	Cytochrome P450
OG0000373	PF06585	Haemolymph juvenile hormone binding protein (JHBP)
OG0000374	PF00043	Glutathione S-transferase, C-terminal domain
OG0000374	PF02798	Glutathione S-transferase, N-terminal domain
OG0000374	PF13417	Glutathione S-transferase, N-terminal domain
OG0000374	PF14497	Glutathione S-transferase, C-terminal domain
OG0000375	PF00023	Ankyrin repeat
OG0000375	PF00520	Ion transport protein
OG0000375	PF08344	Transient receptor ion channel II
OG0000375	PF12796	Ankyrin repeats (3 copies)
OG0000376	PF00067	Cytochrome P450
OG0000378	PF00089	Trypsin
OG0000380	PF02055	Glycosyl hydrolase family 30 TIM-barrel domain
OG0000380	PF17189	Glycosyl hydrolase family 30 beta sandwich domain
OG0000381	PF02798	Glutathione S-transferase, N-terminal domain
OG0000381	PF14497	Glutathione S-transferase, C-terminal domain
OG0000383	PF00083	Sugar (and other) transporter
OG0000384	PF00722	Glycosyl hydrolases family 16
OG0000384	PF15886	Carbohydrate binding domain (family 32)
OG0000385	PF00005	ABC transporter
OG0000385	PF01061	ABC-2 type transporter
OG0000385	PF12698	ABC-2 family transporter protein
OG0000386	PF00199	Catalase
OG0000386	PF06628	Catalase-related immune-responsive
OG0000387	PF01607	Chitin binding Peritrophin-A domain
OG0000388	PF00041	Fibronectin type III domain
OG0000388	PF01223	DNA/RNA non-specific endonuclease
OG0000388	PF07679	Immunoglobulin I-set domain
OG0000388	PF13519	von Willebrand factor type A domain
OG0000388	PF13895	Immunoglobulin domain
OG0000388	PF13927	Immunoglobulin domain
OG0000394	PF00201	UDP-glucoronosyl and UDP-glucosyl transferase
OG0000395	PF00201	UDP-glucoronosyl and UDP-glucosyl transferase
OG0000397	PF00135	Carboxylesterase family
OG0000399	PF00091	Tubulin/FtsZ family, GTPase domain
OG0000403	PF00285	Citrate synthase, C-terminal domain
OG0000403	PF00549	CoA-ligase
OG0000403	PF08442	ATP-grasp domain
OG0000403	PF16114	ATP citrate lyase citrate-binding
OG0000404	PF00916	Sulfate permease family
OG0000406	PF00151	Lipase
OG0000408	PF00173	Cytochrome b5-like Heme/Steroid binding domain
OG0000410	PF00151	Lipase
OG0000411	PF03258	Baculovirus FP protein
OG0000412	PF10545	Alcohol dehydrogenase transcription factor Myb/SANT-like
OG0000414	PF15511	Centromere kinetochore component CENP-T histone fold
OG0000415	PF00026	Eukaryotic aspartyl protease
OG0000415	PF03489	Saposin-like type B, region 2
OG0000415	PF07966	A1 Propeptide
OG0000416	PF03015	Male sterility protein
OG0000416	PF07993	Male sterility protein
OG0000417	PF00400	WD domain, G-beta repeat
OG0000418	PF00078	Reverse transcriptase (RNA-dependent DNA polymerase)
OG0000418	PF14529	Endonuclease-reverse transcriptase
OG0000419	PF03953	Tubulin C-terminal domain
OG0000420	PF00106	short chain dehydrogenase
OG0000421	PF00067	Cytochrome P450
OG0000422	PF00067	Cytochrome P450
OG0000423	PF00149	Calcineurin-like phosphoesterase
OG0000423	PF02872	5'-nucleotidase, C-terminal domain
OG0000425	PF00343	Carbohydrate phosphorylase
OG0000430	PF07679	Immunoglobulin I-set domain
OG0000430	PF13927	Immunoglobulin domain
OG0000432	PF00083	Sugar (and other) transporter
OG0000434	PF00001	7 transmembrane receptor (rhodopsin family)
OG0000435	PF05187	Electron transfer flavoprotein-ubiquinone oxidoreductase, 4Fe-4S
OG0000435	PF13450	NAD(P)-binding Rossmann-like domain
OG0000440	PF00675	Insulinase (Peptidase family M16)
OG0000440	PF05193	Peptidase M16 inactive domain
OG0000441	PF00266	Aminotransferase class-V
OG0000442	PF01776	Ribosomal L22e protein family
OG0000444	PF00081	Iron/manganese superoxide dismutases, alpha-hairpin domain
OG0000444	PF02777	Iron/manganese superoxide dismutases, C-terminal domain
OG0000445	PF06585	Haemolymph juvenile hormone binding protein (JHBP)
OG0000452	PF00078	Reverse transcriptase (RNA-dependent DNA polymerase)
OG0000452	PF00665	Integrase core domain
OG0000452	PF17919	RNase H-like domain found in reverse transcriptase
OG0000452	PF17921	Integrase zinc binding domain
OG0000454	PF01546	Peptidase family M20/M25/M40
OG0000454	PF07687	Peptidase dimerisation domain
OG0000455	PF00113	Enolase, C-terminal TIM barrel domain
OG0000455	PF03952	Enolase, N-terminal domain
OG0000458	PF01603	Protein phosphatase 2A regulatory B subunit (B56 family)
OG0000460	PF16009	Domain of unknown function (DUF4779)
OG0000462	PF03351	DOMON domain
OG0000462	PF10517	Electron transfer DM13
OG0000463	PF00089	Trypsin
OG0000465	PF00089	Trypsin
OG0000467	PF00583	Acetyltransferase (GNAT) family
OG0000471	PF00337	Galactoside-binding lectin
OG0000472	PF00962	Adenosine/AMP deaminase
OG0000472	PF08451	Adenosine/AMP deaminase N-terminal
OG0000474	PF00650	CRAL/TRIO domain
OG0000476	PF01156	Inosine-uridine preferring nucleoside hydrolase
OG0000477	PF00732	GMC oxidoreductase
OG0000477	PF05199	GMC oxidoreductase
OG0000478	PF00389	D-isomer specific 2-hydroxyacid dehydrogenase, catalytic domain
OG0000478	PF02826	D-isomer specific 2-hydroxyacid dehydrogenase, NAD binding domain
OG0000479	PF00135	Carboxylesterase family
OG0000480	PF00520	Ion transport protein
OG0000480	PF12796	Ankyrin repeats (3 copies)
OG0000480	PF13857	Ankyrin repeats (many copies)
OG0000481	PF00096	Zinc finger, C2H2 type
OG0000481	PF05485	THAP domain
OG0000481	PF07776	Zinc-finger associated domain (zf-AD)
OG0000481	PF12171	Zinc-finger double-stranded RNA-binding
OG0000481	PF12874	Zinc-finger of C2H2 type
OG0000481	PF13912	C2H2-type zinc finger
OG0000482	PF00057	Low-density lipoprotein receptor domain class A
OG0000482	PF00431	CUB domain
OG0000482	PF07645	Calcium-binding EGF domain
OG0000482	PF12662	Complement Clr-like EGF-like
OG0000484	PF00089	Trypsin
OG0000485	PF02892	BED zinc finger
OG0000487	PF00501	AMP-binding enzyme
OG0000487	PF13193	AMP-binding enzyme C-terminal domain
OG0000488	PF00725	3-hydroxyacyl-CoA dehydrogenase, C-terminal domain
OG0000488	PF02737	3-hydroxyacyl-CoA dehydrogenase, NAD binding domain
OG0000496	PF01019	Gamma-glutamyltranspeptidase
OG0000500	PF01053	Cys/Met metabolism PLP-dependent enzyme
OG0000501	PF00173	Cytochrome b5-like Heme/Steroid binding domain
OG0000501	PF00487	Fatty acid desaturase
OG0000503	PF00085	Thioredoxin
OG0000503	PF00462	Glutaredoxin
OG0000504	PF00078	Reverse transcriptase (RNA-dependent DNA polymerase)
OG0000504	PF00098	Zinc knuckle
OG0000509	PF13086	AAA domain
OG0000509	PF13087	AAA domain
OG0000513	PF00005	ABC transporter
OG0000523	PF02696	Uncharacterized ACR, YdiU/UPF0061 family
OG0000525	PF00106	short chain dehydrogenase
OG0000529	PF10601	LITAF-like zinc ribbon domain
OG0000530	PF13906	C-terminus of AA_permease
OG0000531	PF00001	7 transmembrane receptor (rhodopsin family)
OG0000533	PF00067	Cytochrome P450
OG0000534	PF00067	Cytochrome P450
OG0000536	PF03015	Male sterility protein
OG0000536	PF07993	Male sterility protein
OG0000537	PF00067	Cytochrome P450
OG0000538	PF05199	GMC oxidoreductase
OG0000539	PF00515	Tetratricopeptide repeat
OG0000539	PF13414	TPR repeat
OG0000539	PF13424	Tetratricopeptide repeat
OG0000539	PF13432	Tetratricopeptide repeat
OG0000539	PF13844	Glycosyl transferase family 41
OG0000540	PF00400	WD domain, G-beta repeat
OG0000540	PF03920	Groucho/TLE N-terminal Q-rich domain
OG0000541	PF01161	Phosphatidylethanolamine-binding protein
OG0000543	PF00083	Sugar (and other) transporter
OG0000544	PF00069	Protein kinase domain
OG0000545	PF01151	GNS1/SUR4 family
OG0000546	PF00328	Histidine phosphatase superfamily (branch 2)
OG0000548	PF00650	CRAL/TRIO domain
OG0000549	PF03188	Eukaryotic cytochrome b561
OG0000550	PF00153	Mitochondrial carrier protein
OG0000551	PF01124	MAPEG family
OG0000552	PF00135	Carboxylesterase family
OG0000553	PF00079	Serpin (serine protease inhibitor)
OG0000553	PF01826	Trypsin Inhibitor like cysteine rich domain
OG0000554	PF01151	GNS1/SUR4 family
OG0000556	PF03949	Malic enzyme, NAD binding domain
OG0000557	PF00370	FGGY family of carbohydrate kinases, N-terminal domain
OG0000557	PF02782	FGGY family of carbohydrate kinases, C-terminal domain
OG0000558	PF00005	ABC transporter
OG0000558	PF13304	AAA domain, putative AbiEii toxin, Type IV TA system
OG0000559	PF00089	Trypsin
OG0000559	PF16030	Serine protease gd N-terminus
OG0000560	PF00023	Ankyrin repeat
OG0000560	PF00531	Death domain
OG0000560	PF00791	ZU5 domain
OG0000560	PF01442	Apolipoprotein A1/A4/E domain
OG0000560	PF12796	Ankyrin repeats (3 copies)
OG0000560	PF13637	Ankyrin repeats (many copies)
OG0000560	PF17809	UPA domain
OG0000561	PF07679	Immunoglobulin I-set domain
OG0000561	PF08205	CD80-like C2-set immunoglobulin domain
OG0000561	PF13895	Immunoglobulin domain
OG0000561	PF13927	Immunoglobulin domain
OG0000563	PF00085	Thioredoxin
OG0000564	PF12796	Ankyrin repeats (3 copies)
OG0000564	PF13637	Ankyrin repeats (many copies)
OG0000564	PF13857	Ankyrin repeats (many copies)
OG0000566	PF13842	DDE_Tnp_1-like zinc-ribbon
OG0000566	PF13843	Transposase IS4
OG0000567	PF00201	UDP-glucoronosyl and UDP-glucosyl transferase
OG0000577	PF00094	von Willebrand factor type D domain
OG0000577	PF01347	Lipoprotein amino terminal region
OG0000577	PF09172	Domain of unknown function (DUF1943)
OG0000582	PF00083	Sugar (and other) transporter
OG0000582	PF07690	Major Facilitator Superfamily
OG0000583	PF00232	Glycosyl hydrolase family 1
OG0000589	PF01212	Beta-eliminating lyase
OG0000589	PF02347	Glycine cleavage system P-protein
OG0000590	PF00379	Insect cuticle protein
OG0000595	PF00171	Aldehyde dehydrogenase family
OG0000603	PF00094	von Willebrand factor type D domain
OG0000610	PF01391	Collagen triple helix repeat (20 copies)
OG0000611	PF00078	Reverse transcriptase (RNA-dependent DNA polymerase)
OG0000616	PF02615	Malate/L-lactate dehydrogenase
OG0000617	PF00238	Ribosomal protein L14p/L23e
OG0000618	PF00450	Serine carboxypeptidase
OG0000619	PF07530	Associated with zinc fingers
OG0000621	PF00009	Elongation factor Tu GTP binding domain
OG0000621	PF03143	Elongation factor Tu C-terminal domain
OG0000621	PF03144	Elongation factor Tu domain 2
OG0000622	PF01145	SPFH domain / Band 7 family
OG0000624	PF01926	50S ribosome-binding GTPase
OG0000624	PF02824	TGS domain
OG0000624	PF16897	C-terminal region of MMR_HSR1 domain
OG0000627	PF01315	Aldehyde oxidase and xanthine dehydrogenase, a/b hammerhead domain
OG0000627	PF01799	[2Fe-2S] binding domain
OG0000627	PF02738	Molybdopterin-binding domain of aldehyde dehydrogenase
OG0000627	PF03450	CO dehydrogenase flavoprotein C-terminal domain
OG0000631	PF00372	Hemocyanin, copper containing domain
OG0000631	PF03722	Hemocyanin, all-alpha domain
OG0000631	PF03723	Hemocyanin, ig-like domain
OG0000633	PF00379	Insect cuticle protein
OG0000635	PF00002	7 transmembrane receptor (Secretin family)
OG0000635	PF06652	Methuselah N-terminus
OG0000636	PF01522	Polysaccharide deacetylase
OG0000637	PF00106	short chain dehydrogenase
OG0000638	PF07690	Major Facilitator Superfamily
OG0000639	PF00676	Dehydrogenase E1 component
OG0000639	PF02779	Transketolase, pyrimidine binding domain
OG0000639	PF16078	2-oxoglutarate dehydrogenase N-terminus
OG0000639	PF16870	2-oxoglutarate dehydrogenase C-terminal
OG0000640	PF00083	Sugar (and other) transporter
OG0000640	PF07690	Major Facilitator Superfamily
OG0000641	PF02931	Neurotransmitter-gated ion-channel ligand binding domain
OG0000641	PF02932	Neurotransmitter-gated ion-channel transmembrane region
OG0000642	PF00069	Protein kinase domain
OG0000642	PF00130	Phorbol esters/diacylglycerol binding domain (C1 domain)
OG0000642	PF00433	Protein kinase C terminal domain
OG0000643	PF00501	AMP-binding enzyme
OG0000643	PF13193	AMP-binding enzyme C-terminal domain
OG0000645	PF01704	UTP--glucose-1-phosphate uridylyltransferase
OG0000646	PF00209	Sodium:neurotransmitter symporter family
OG0000648	PF01839	FG-GAP repeat
OG0000648	PF08441	Integrin alpha
OG0000652	PF00111	2Fe-2S iron-sulfur cluster binding domain
OG0000652	PF00941	FAD binding domain in molybdopterin dehydrogenase
OG0000652	PF01315	Aldehyde oxidase and xanthine dehydrogenase, a/b hammerhead domain
OG0000652	PF01799	[2Fe-2S] binding domain
OG0000652	PF02738	Molybdopterin-binding domain of aldehyde dehydrogenase
OG0000652	PF03450	CO dehydrogenase flavoprotein C-terminal domain
OG0000657	PF00009	Elongation factor Tu GTP binding domain
OG0000657	PF03144	Elongation factor Tu domain 2
OG0000658	PF05699	hAT family C-terminal dimerisation region
OG0000658	PF14291	Domain of unknown function (DUF4371)
OG0000662	PF00135	Carboxylesterase family
OG0000667	PF00732	GMC oxidoreductase
OG0000673	PF02515	CoA-transferase family III
OG0000675	PF00206	Lyase
OG0000675	PF14698	Argininosuccinate lyase C-terminal
OG0000682	PF00379	Insect cuticle protein
OG0000688	PF00749	tRNA synthetases class I (E and Q), catalytic domain
OG0000688	PF03950	tRNA synthetases class I (E and Q), anti-codon binding domain
OG0000703	PF00162	Phosphoglycerate kinase
OG0000707	PF00579	tRNA synthetases class I (W and Y)
OG0000709	PF00014	Kunitz/Bovine pancreatic trypsin inhibitor domain
OG0000710	PF00270	DEAD/DEAH box helicase
OG0000710	PF00271	Helicase conserved C-terminal domain
OG0000720	PF14529	Endonuclease-reverse transcriptase
OG0000721	PF00076	RNA recognition motif. (a.k.a. RRM, RBD, or RNP domain)
OG0000724	PF05485	THAP domain
OG0000726	PF15868	Transcription activator MBF2
OG0000727	PF00012	Hsp70 protein
OG0000729	PF01158	Ribosomal protein L36e
OG0000731	PF00151	Lipase
OG0000732	PF00107	Zinc-binding dehydrogenase
OG0000732	PF08240	Alcohol dehydrogenase GroES-like domain
OG0000732	PF13602	Zinc-binding dehydrogenase
OG0000736	PF01151	GNS1/SUR4 family
OG0000739	PF00856	SET domain
OG0000741	PF00327	Ribosomal protein L30p/L7e
OG0000741	PF08079	Ribosomal L30 N-terminal domain
OG0000744	PF00008	EGF-like domain
OG0000744	PF00028	Cadherin domain
OG0000744	PF02210	Laminin G domain
OG0000746	PF01470	Pyroglutamyl peptidase
OG0000747	PF00043	Glutathione S-transferase, C-terminal domain
OG0000747	PF13417	Glutathione S-transferase, N-terminal domain
OG0000749	PF16077	Spaetzle
OG0000752	PF00056	lactate/malate dehydrogenase, NAD binding domain
OG0000752	PF02866	lactate/malate dehydrogenase, alpha/beta C-terminal domain
OG0000754	PF00291	Pyridoxal-phosphate dependent enzyme
OG0000754	PF00571	CBS domain
OG0000756	PF00059	Lectin C-type domain
OG0000756	PF00964	Elicitin
OG0000756	PF01299	Lysosome-associated membrane glycoprotein (Lamp)
OG0000759	PF03392	Insect pheromone-binding family, A10/OS-D
OG0000760	PF00013	KH domain
OG0000761	PF00067	Cytochrome P450
OG0000763	PF00106	short chain dehydrogenase
OG0000763	PF13561	Enoyl-(Acyl carrier protein) reductase
OG0000764	PF00057	Low-density lipoprotein receptor domain class A
OG0000764	PF00084	Sushi repeat (SCR repeat)
OG0000764	PF00089	Trypsin
OG0000766	PF00248	Aldo/keto reductase family
OG0000767	PF00505	HMG (high mobility group) box
OG0000767	PF09011	HMG-box domain
OG0000768	PF00916	Sulfate permease family
OG0000768	PF01740	STAS domain
OG0000769	PF13520	Amino acid permease
OG0000770	PF02958	Ecdysteroid kinase
OG0000772	PF00562	RNA polymerase Rpb2, domain 6
OG0000772	PF04560	RNA polymerase Rpb2, domain 7
OG0000772	PF04561	RNA polymerase Rpb2, domain 2
OG0000772	PF04565	RNA polymerase Rpb2, domain 3
OG0000772	PF04566	RNA polymerase Rpb2, domain 4
OG0000772	PF04567	RNA polymerase Rpb2, domain 5
OG0000773	PF00149	Calcineurin-like phosphoesterase
OG0000773	PF02872	5'-nucleotidase, C-terminal domain
OG0000774	PF00063	Myosin head (motor domain)
OG0000774	PF00612	IQ calmodulin-binding motif
OG0000774	PF01576	Myosin tail
OG0000774	PF02736	Myosin N-terminal SH3-like domain
OG0000775	PF03098	Animal haem peroxidase
OG0000776	PF00089	Trypsin
OG0000776	PF16030	Serine protease gd N-terminus
OG0000777	PF01151	GNS1/SUR4 family
OG0000778	PF00067	Cytochrome P450
OG0000780	PF05699	hAT family C-terminal dimerisation region
OG0000780	PF14291	Domain of unknown function (DUF4371)
OG0000781	PF00701	Dihydrodipicolinate synthetase family
OG0000782	PF05004	Interferon-related developmental regulator (IFRD)
OG0000783	PF00069	Protein kinase domain
OG0000784	PF00155	Aminotransferase class I and II
OG0000786	PF00027	Cyclic nucleotide-binding domain
OG0000786	PF00520	Ion transport protein
OG0000786	PF16526	C-terminal leucine zipper domain of cyclic nucleotide-gated channels
OG0000787	PF00682	HMGL-like
OG0000789	PF00549	CoA-ligase
OG0000789	PF02629	CoA binding domain
OG0000792	PF01359	Transposase (partial DDE domain)
OG0000792	PF17906	HTH domain in Mos1 transposase
OG0000795	PF00665	Integrase core domain
OG0000795	PF18701	Family of unknown function (DUF5641)
OG0000796	PF14529	Endonuclease-reverse transcriptase
OG0000797	PF00076	RNA recognition motif. (a.k.a. RRM, RBD, or RNP domain)
OG0000797	PF11627	Nuclear factor hnRNPA1
OG0000800	PF00941	FAD binding domain in molybdopterin dehydrogenase
OG0000800	PF01315	Aldehyde oxidase and xanthine dehydrogenase, a/b hammerhead domain
OG0000800	PF01799	[2Fe-2S] binding domain
OG0000800	PF02738	Molybdopterin-binding domain of aldehyde dehydrogenase
OG0000800	PF03450	CO dehydrogenase flavoprotein C-terminal domain
OG0000801	PF06585	Haemolymph juvenile hormone binding protein (JHBP)
OG0000820	PF13561	Enoyl-(Acyl carrier protein) reductase
OG0000829	PF00067	Cytochrome P450
OG0000830	PF00346	Respiratory-chain NADH dehydrogenase, 49 Kd subunit
OG0000831	PF06026	Ribose 5-phosphate isomerase A (phosphoriboisomerase A)
OG0000845	PF00153	Mitochondrial carrier protein
OG0000846	PF01557	Fumarylacetoacetate (FAA) hydrolase family
OG0000851	PF00083	Sugar (and other) transporter
OG0000851	PF07690	Major Facilitator Superfamily
OG0000855	PF02987	Late embryogenesis abundant protein
OG0000857	PF01180	Dihydroorotate dehydrogenase
OG0000878	PF10551	MULE transposase domain
OG0000885	PF00135	Carboxylesterase family
OG0000891	PF02453	Reticulon
OG0000897	PF00595	PDZ domain
OG0000897	PF17820	PDZ domain
OG0000899	PF00201	UDP-glucoronosyl and UDP-glucosyl transferase
OG0000903	PF00411	Ribosomal protein S11
OG0000904	PF03953	Tubulin C-terminal domain
OG0000905	PF00975	Thioesterase domain
OG0000906	PF04857	CAF1 family ribonuclease
OG0000908	PF00441	Acyl-CoA dehydrogenase, C-terminal domain
OG0000908	PF02770	Acyl-CoA dehydrogenase, middle domain
OG0000908	PF02771	Acyl-CoA dehydrogenase, N-terminal domain
OG0000909	PF00078	Reverse transcriptase (RNA-dependent DNA polymerase)
OG0000909	PF03732	Retrotransposon gag protein
OG0000909	PF08284	Retroviral aspartyl protease
OG0000914	PF01094	Receptor family ligand binding region
OG0000914	PF07714	Protein tyrosine kinase
OG0000916	PF00180	Isocitrate/isopropylmalate dehydrogenase
OG0000917	PF10793	Gloverin-like protein
OG0000920	PF03188	Eukaryotic cytochrome b561
OG0000921	PF06585	Haemolymph juvenile hormone binding protein (JHBP)
OG0000924	PF00135	Carboxylesterase family
OG0000926	PF13873	Myb/SANT-like DNA-binding domain
OG0000928	PF09588	YqaJ-like viral recombinase domain
OG0000929	PF00520	Ion transport protein
OG0000929	PF02214	BTB/POZ domain
OG0000930	PF16366	Cytoplasmic polyadenylation element-binding protein ZZ domain
OG0000930	PF16367	RNA recognition motif
OG0000931	PF01532	Glycosyl hydrolase family 47
OG0000932	PF00390	Malic enzyme, N-terminal domain
OG0000932	PF03949	Malic enzyme, NAD binding domain
OG0000933	PF03145	Seven in absentia protein family
OG0000934	PF00732	GMC oxidoreductase
OG0000934	PF05199	GMC oxidoreductase
OG0000935	PF00884	Sulfatase
OG0000937	PF00795	Carbon-nitrogen hydrolase
OG0000938	PF00685	Sulfotransferase domain
OG0000942	PF00083	Sugar (and other) transporter
OG0000942	PF07690	Major Facilitator Superfamily
OG0000944	PF12762	ISXO2-like transposase domain
OG0000945	PF00728	Glycosyl hydrolase family 20, catalytic domain
OG0000945	PF14845	beta-acetyl hexosaminidase like
OG0000946	PF00036	EF hand
OG0000946	PF13405	EF-hand domain
OG0000946	PF13499	EF-hand domain pair
OG0000946	PF13833	EF-hand domain pair
OG0000947	PF07727	Reverse transcriptase (RNA-dependent DNA polymerase)
OG0000948	PF13561	Enoyl-(Acyl carrier protein) reductase
OG0000949	PF00089	Trypsin
OG0000949	PF18322	Serine protease Clip domain PPAF-2
OG0000949	PF18399	Clip-domain serine protease homolog Scarface
OG0000950	PF00067	Cytochrome P450
OG0000951	PF00089	Trypsin
OG0000951	PF16030	Serine protease gd N-terminus
OG0000952	PF00063	Myosin head (motor domain)
OG0000952	PF00373	FERM central domain
OG0000952	PF00784	MyTH4 domain
OG0000952	PF07653	Variant SH3 domain
OG0000953	PF00262	Calreticulin family
OG0000954	PF00082	Subtilase family
OG0000954	PF01483	Proprotein convertase P-domain
OG0000954	PF14843	Growth factor receptor domain IV
OG0000954	PF15913	Furin-like repeat, cysteine-rich
OG0000954	PF16470	Peptidase S8 pro-domain
OG0000956	PF00168	C2 domain
OG0000956	PF00187	Chitin recognition protein
OG0000956	PF01190	Pollen proteins Ole e I like
OG0000956	PF04554	Extensin-like region
OG0000958	PF11018	Pupal cuticle protein C1
OG0000959	PF00071	Ras family
OG0000965	PF13676	TIR domain
OG0000965	PF13855	Leucine rich repeat
OG0000969	PF16003	Domain of unknown function (DUF4776)
OG0000976	PF00348	Polyprenyl synthetase
OG0000999	PF05362	Lon protease (S16) C-terminal proteolytic domain
OG0001002	PF00078	Reverse transcriptase (RNA-dependent DNA polymerase)
OG0001002	PF01443	Viral (Superfamily 1) RNA helicase
OG0001003	PF01395	PBP/GOBP family
OG0001014	PF04843	Herpesvirus tegument protein, N-terminal conserved region
OG0001030	PF01472	PUA domain
OG0001030	PF01509	TruB family pseudouridylate synthase (N terminal domain)
OG0001030	PF08068	DKCLD (NUC011) domain
OG0001030	PF16198	tRNA pseudouridylate synthase B C-terminal domain
OG0001031	PF01641	SelR domain
OG0001034	PF00732	GMC oxidoreductase
OG0001034	PF05199	GMC oxidoreductase
OG0001046	PF00490	Delta-aminolevulinic acid dehydratase
OG0001050	PF00939	Sodium:sulfate symporter transmembrane region
OG0001053	PF00379	Insect cuticle protein
OG0001075	PF07677	A-macroglobulin receptor binding domain
OG0001075	PF07678	A-macroglobulin TED domain
OG0001075	PF07703	Alpha-2-macroglobulin bait region domain
OG0001081	PF00069	Protein kinase domain
OG0001081	PF12202	Oxidative-stress-responsive kinase 1 C-terminal domain
OG0001083	PF00130	Phorbol esters/diacylglycerol binding domain (C1 domain)
OG0001083	PF00168	C2 domain
OG0001083	PF06292	Domain of Unknown Function (DUF1041)
OG0001083	PF10540	Munc13 (mammalian uncoordinated) homology domain
OG0001087	PF00057	Low-density lipoprotein receptor domain class A
OG0001087	PF01522	Polysaccharide deacetylase
OG0001087	PF01607	Chitin binding Peritrophin-A domain
OG0001088	PF06741	LsmAD domain
OG0001088	PF07145	Ataxin-2 C-terminal region
OG0001088	PF14438	Ataxin 2 SM domain
OG0001089	PF00166	Chaperonin 10 Kd subunit
OG0001093	PF01395	PBP/GOBP family
OG0001094	PF00089	Trypsin
OG0001096	PF01546	Peptidase family M20/M25/M40
OG0001096	PF07687	Peptidase dimerisation domain
OG0001097	PF00379	Insect cuticle protein
OG0001099	PF12838	4Fe-4S dicluster domain
OG0001104	PF07690	Major Facilitator Superfamily
OG0001105	PF00018	SH3 domain
OG0001105	PF00435	Spectrin repeat
OG0001105	PF08726	Ca2+ insensitive EF hand
OG0001105	PF13499	EF-hand domain pair
OG0001106	PF00670	S-adenosyl-L-homocysteine hydrolase, NAD binding domain
OG0001106	PF05221	S-adenosyl-L-homocysteine hydrolase
OG0001110	PF03015	Male sterility protein
OG0001110	PF07993	Male sterility protein
OG0001112	PF03103	Domain of unknown function (DUF243)
OG0001115	PF00379	Insect cuticle protein
OG0001116	PF00572	Ribosomal protein L13
OG0001118	PF00307	Calponin homology (CH) domain
OG0001118	PF00402	Calponin family repeat
OG0001119	PF02574	Homocysteine S-methyltransferase
OG0001120	PF00766	Electron transfer flavoprotein FAD-binding domain
OG0001120	PF01012	Electron transfer flavoprotein domain
OG0001123	PF06585	Haemolymph juvenile hormone binding protein (JHBP)
OG0001125	PF00149	Calcineurin-like phosphoesterase
OG0001126	PF00112	Papain family cysteine protease
OG0001126	PF08127	Peptidase family C1 propeptide
OG0001127	PF00262	Calreticulin family
OG0001128	PF00106	short chain dehydrogenase
OG0001130	PF00151	Lipase
OG0001131	PF04389	Peptidase family M28
OG0001133	PF06585	Haemolymph juvenile hormone binding protein (JHBP)
OG0001134	PF00106	short chain dehydrogenase
OG0001135	PF00106	short chain dehydrogenase
OG0001136	PF00209	Sodium:neurotransmitter symporter family
OG0001137	PF00043	Glutathione S-transferase, C-terminal domain
OG0001137	PF02798	Glutathione S-transferase, N-terminal domain
OG0001137	PF13417	Glutathione S-transferase, N-terminal domain
OG0001137	PF14497	Glutathione S-transferase, C-terminal domain
OG0001140	PF07690	Major Facilitator Superfamily
OG0001141	PF10324	Serpentine type 7TM GPCR chemoreceptor Srw
OG0001142	PF01028	Eukaryotic DNA topoisomerase I, catalytic core
OG0001142	PF02919	Eukaryotic DNA topoisomerase I, DNA binding fragment
OG0001143	PF00191	Annexin
OG0001144	PF01401	Angiotensin-converting enzyme
OG0001145	PF00287	Sodium / potassium ATPase beta chain
OG0001147	PF15009	Transmembrane protein 173
OG0001148	PF01166	TSC-22/dip/bun family
OG0001149	PF00626	Gelsolin repeat
OG0001150	PF07679	Immunoglobulin I-set domain
OG0001150	PF13855	Leucine rich repeat
OG0001150	PF13927	Immunoglobulin domain
OG0001151	PF01851	Proteasome/cyclosome repeat
OG0001151	PF13646	HEAT repeats
OG0001151	PF18004	26S proteasome regulatory subunit RPN2 C-terminal domain
OG0001154	PF04851	Type III restriction enzyme, res subunit
OG0001154	PF13625	Helicase conserved C-terminal domain
OG0001154	PF16203	ERCC3/RAD25/XPB C-terminal helicase
OG0001155	PF03009	Glycerophosphoryl diester phosphodiesterase family
OG0001158	PF00057	Low-density lipoprotein receptor domain class A
OG0001158	PF07645	Calcium-binding EGF domain
OG0001158	PF08450	SMP-30/Gluconolactonase/LRE-like region
OG0001158	PF14670	Coagulation Factor Xa inhibitory site
OG0001159	PF01652	Eukaryotic initiation factor 4E
OG0001160	PF00083	Sugar (and other) transporter
OG0001161	PF00328	Histidine phosphatase superfamily (branch 2)
OG0001162	PF00282	Pyridoxal-dependent decarboxylase conserved domain
OG0001164	PF00106	short chain dehydrogenase
OG0001167	PF01757	Acyltransferase family
OG0001168	PF01145	SPFH domain / Band 7 family
OG0001169	PF00246	Zinc carboxypeptidase
OG0001169	PF02244	Carboxypeptidase activation peptide
OG0001172	PF02181	Formin Homology 2 Domain
OG0001173	PF01979	Amidohydrolase family
OG0001174	PF00628	PHD-finger
OG0001174	PF01388	ARID/BRIGHT DNA binding domain
OG0001174	PF02375	jmjN domain
OG0001174	PF02928	C5HC2 zinc finger
OG0001175	PF07690	Major Facilitator Superfamily
OG0001176	PF00083	Sugar (and other) transporter
OG0001176	PF07690	Major Facilitator Superfamily
OG0001179	PF00001	7 transmembrane receptor (rhodopsin family)
OG0001180	PF00005	ABC transporter
OG0001180	PF01061	ABC-2 type transporter
OG0001182	PF00001	7 transmembrane receptor (rhodopsin family)
OG0001182	PF10320	Serpentine type 7TM GPCR chemoreceptor Srsx
OG0001183	PF00083	Sugar (and other) transporter
OG0001185	PF00107	Zinc-binding dehydrogenase
OG0001185	PF08240	Alcohol dehydrogenase GroES-like domain
OG0001188	PF03015	Male sterility protein
OG0001188	PF07993	Male sterility protein
OG0001189	PF01403	Sema domain
OG0001190	PF07841	DM4/DM12 family
OG0001191	PF00076	RNA recognition motif. (a.k.a. RRM, RBD, or RNP domain)
OG0001192	PF00069	Protein kinase domain
OG0001193	PF00201	UDP-glucoronosyl and UDP-glucosyl transferase
OG0001194	PF00266	Aminotransferase class-V
OG0001195	PF00149	Calcineurin-like phosphoesterase
OG0001195	PF02872	5'-nucleotidase, C-terminal domain
OG0001196	PF00903	Glyoxalase/Bleomycin resistance protein/Dioxygenase superfamily
OG0001197	PF00850	Histone deacetylase domain
OG0001198	PF00732	GMC oxidoreductase
OG0001198	PF05199	GMC oxidoreductase
OG0001199	PF00211	Adenylate and Guanylate cyclase catalytic domain
OG0001199	PF01094	Receptor family ligand binding region
OG0001199	PF07714	Protein tyrosine kinase
OG0001200	PF00557	Metallopeptidase family M24
OG0001200	PF01321	Creatinase/Prolidase N-terminal domain
OG0001200	PF16188	C-terminal region of peptidase_M24
OG0001200	PF16189	Creatinase/Prolidase N-terminal domain
OG0001202	PF07690	Major Facilitator Superfamily
OG0001203	PF00008	EGF-like domain
OG0001203	PF07645	Calcium-binding EGF domain
OG0001204	PF00027	Cyclic nucleotide-binding domain
OG0001204	PF00069	Protein kinase domain
OG0001205	PF01425	Amidase
OG0001207	PF00168	C2 domain
OG0001207	PF00387	Phosphatidylinositol-specific phospholipase C, Y domain
OG0001207	PF00388	Phosphatidylinositol-specific phospholipase C, X domain
OG0001207	PF06631	Protein of unknown function (DUF1154)
OG0001207	PF08703	PLC-beta C terminal
OG0001207	PF09279	Phosphoinositide-specific phospholipase C, efhand-like
OG0001207	PF17787	PH domain
OG0001208	PF13426	PAS domain
OG0001208	PF14598	PAS domain
OG0001209	PF00118	TCP-1/cpn60 chaperonin family
OG0001210	PF00169	PH domain
OG0001210	PF02174	PTB domain (IRS-1 type)
OG0001211	PF00135	Carboxylesterase family
OG0001212	PF12478	Ubiquitin-associated protein 2
OG0001214	PF12733	Cadherin-like beta sandwich domain
OG0001217	PF01926	50S ribosome-binding GTPase
OG0001217	PF06858	Nucleolar GTP-binding protein 1 (NOG1)
OG0001217	PF08155	NOGCT (NUC087) domain
OG0001217	PF17835	NOG1 N-terminal helical domain
OG0001218	PF02145	Rap/ran-GAP
OG0001220	PF00520	Ion transport protein
OG0001220	PF02214	BTB/POZ domain
OG0001221	PF00008	EGF-like domain
OG0001221	PF00053	Laminin EGF domain
OG0001221	PF07648	Kazal-type serine protease inhibitor domain
OG0001222	PF00903	Glyoxalase/Bleomycin resistance protein/Dioxygenase superfamily
OG0001222	PF13669	Glyoxalase/Bleomycin resistance protein/Dioxygenase superfamily
OG0001225	PF00350	Dynamin family
OG0001225	PF01031	Dynamin central region
OG0001225	PF02212	Dynamin GTPase effector domain
OG0001226	PF07645	Calcium-binding EGF domain
OG0001226	PF12662	Complement Clr-like EGF-like
OG0001227	PF00270	DEAD/DEAH box helicase
OG0001227	PF00271	Helicase conserved C-terminal domain
OG0001227	PF02889	Sec63 Brl domain
OG0001227	PF18149	N-terminal helicase PWI domain
OG0001229	PF05593	RHS Repeat
OG0001229	PF07974	EGF-like domain
OG0001229	PF15636	GHH signature containing HNH/Endo VII superfamily nuclease toxin
OG0001230	PF00175	Oxidoreductase NAD-binding domain
OG0001230	PF00258	Flavodoxin
OG0001230	PF00667	FAD binding domain
OG0001230	PF02898	Nitric oxide synthase, oxygenase domain
OG0001232	PF05729	NACHT domain
OG0001232	PF12796	Ankyrin repeats (3 copies)
OG0001232	PF13857	Ankyrin repeats (many copies)
OG0001241	PF00203	Ribosomal protein S19
OG0001246	PF00160	Cyclophilin type peptidyl-prolyl cis-trans isomerase/CLD
OG0001248	PF00379	Insect cuticle protein
OG0001254	PF00736	EF-1 guanine nucleotide exchange domain
OG0001254	PF10587	Eukaryotic elongation factor 1 beta central acidic region
OG0001259	PF00732	GMC oxidoreductase
OG0001259	PF05199	GMC oxidoreductase
OG0001265	PF00111	2Fe-2S iron-sulfur cluster binding domain
OG0001265	PF00941	FAD binding domain in molybdopterin dehydrogenase
OG0001265	PF01315	Aldehyde oxidase and xanthine dehydrogenase, a/b hammerhead domain
OG0001265	PF01799	[2Fe-2S] binding domain
OG0001265	PF02738	Molybdopterin-binding domain of aldehyde dehydrogenase
OG0001267	PF00106	short chain dehydrogenase
OG0001274	PF00078	Reverse transcriptase (RNA-dependent DNA polymerase)
OG0001274	PF00098	Zinc knuckle
OG0001274	PF14392	Zinc knuckle
OG0001298	PF00246	Zinc carboxypeptidase
OG0001298	PF02244	Carboxypeptidase activation peptide
OG0001332	PF00151	Lipase
OG0001334	PF01218	Coproporphyrinogen III oxidase
OG0001337	PF13843	Transposase IS4
OG0001338	PF07690	Major Facilitator Superfamily
OG0001345	PF07993	Male sterility protein
OG0001346	PF01602	Adaptin N terminal region
OG0001346	PF08752	Coatomer gamma subunit appendage platform subdomain
OG0001346	PF16381	Coatomer subunit gamma-1 C-terminal appendage platform
OG0001347	PF13561	Enoyl-(Acyl carrier protein) reductase
OG0001354	PF00122	E1-E2 ATPase
OG0001363	PF00441	Acyl-CoA dehydrogenase, C-terminal domain
OG0001363	PF02770	Acyl-CoA dehydrogenase, middle domain
OG0001363	PF02771	Acyl-CoA dehydrogenase, N-terminal domain
OG0001367	PF00281	Ribosomal protein L5
OG0001367	PF00673	ribosomal L5P family C-terminus
OG0001392	PF01058	NADH ubiquinone oxidoreductase, 20 Kd subunit
OG0001393	PF00083	Sugar (and other) transporter
OG0001393	PF07690	Major Facilitator Superfamily
OG0001401	PF03853	YjeF-related protein N-terminus
OG0001401	PF12701	Scd6-like Sm domain
OG0001402	PF00125	Core histone H2A/H2B/H3/H4
OG0001402	PF16211	C-terminus of histone H2A
OG0001403	PF00334	Nucleoside diphosphate kinase
OG0001405	PF00622	SPRY domain
OG0001405	PF10607	CTLH/CRA C-terminal to LisH motif domain
OG0001408	PF00090	Thrombospondin type 1 domain
OG0001408	PF08686	PLAC (protease and lacunin) domain
OG0001411	PF00125	Core histone H2A/H2B/H3/H4
OG0001411	PF16211	C-terminus of histone H2A
OG0001412	PF00083	Sugar (and other) transporter
OG0001414	PF10545	Alcohol dehydrogenase transcription factor Myb/SANT-like
OG0001416	PF09405	CASC3/Barentsz eIF4AIII binding
OG0001417	PF05676	NADH-ubiquinone oxidoreductase B18 subunit (NDUFB7)
OG0001425	PF00428	60s Acidic ribosomal protein
OG0001427	PF00096	Zinc finger, C2H2 type
OG0001427	PF07776	Zinc-finger associated domain (zf-AD)
OG0001431	PF05699	hAT family C-terminal dimerisation region
OG0001431	PF14291	Domain of unknown function (DUF4371)
OG0001432	PF00112	Papain family cysteine protease
OG0001433	PF00289	Biotin carboxylase, N-terminal domain
OG0001433	PF00364	Biotin-requiring enzyme
OG0001433	PF02785	Biotin carboxylase C-terminal domain
OG0001433	PF02786	Carbamoyl-phosphate synthase L chain, ATP binding domain
OG0001434	PF01347	Lipoprotein amino terminal region
OG0001437	PF00060	Ligand-gated ion channel
OG0001437	PF00497	Bacterial extracellular solute-binding proteins, family 3
OG0001437	PF01094	Receptor family ligand binding region
OG0001439	PF01302	CAP-Gly domain
OG0001439	PF14560	Ubiquitin-like domain
OG0001442	PF07716	Basic region leucine zipper
OG0001445	PF01066	CDP-alcohol phosphatidyltransferase
OG0001447	PF05153	Myo-inositol oxygenase
OG0001451	PF00498	FHA domain
OG0001451	PF00595	PDZ domain
OG0001451	PF01843	DIL domain
OG0001453	PF04718	Mitochondrial ATP synthase g subunit
OG0001454	PF00406	Adenylate kinase
OG0001455	PF00149	Calcineurin-like phosphoesterase
OG0001458	PF00046	Homeodomain
OG0001458	PF03792	PBC domain
OG0001458	PF05920	Homeobox KN domain
OG0001460	PF00067	Cytochrome P450
OG0001461	PF00151	Lipase
OG0001465	PF00704	Glycosyl hydrolases family 18
OG0001473	PF00628	PHD-finger
OG0001473	PF12165	Alfin
OG0001474	PF00094	von Willebrand factor type D domain
OG0001477	PF01042	Endoribonuclease L-PSP
OG0001479	PF06585	Haemolymph juvenile hormone binding protein (JHBP)
OG0001480	PF00400	WD domain, G-beta repeat
OG0001481	PF00307	Calponin homology (CH) domain
OG0001481	PF03271	EB1-like C-terminal motif
OG0001482	PF00076	RNA recognition motif. (a.k.a. RRM, RBD, or RNP domain)
OG0001483	PF01395	PBP/GOBP family
OG0001486	PF00335	Tetraspanin family
OG0001487	PF04096	Nucleoporin autopeptidase
OG0001487	PF12110	Nuclear protein 96
OG0001489	PF00089	Trypsin
OG0001490	PF01227	GTP cyclohydrolase I
OG0001492	PF00650	CRAL/TRIO domain
OG0001494	PF00005	ABC transporter
OG0001494	PF12848	ABC transporter
OG0001495	PF00520	Ion transport protein
OG0001495	PF07885	Ion channel
OG0001497	PF02759	RUN domain
OG0001498	PF00009	Elongation factor Tu GTP binding domain
OG0001498	PF03143	Elongation factor Tu C-terminal domain
OG0001498	PF07145	Ataxin-2 C-terminal region
OG0001501	PF01269	Fibrillarin
OG0001502	PF00018	SH3 domain
OG0001502	PF00790	VHS domain
OG0001502	PF15410	Pleckstrin homology domain
OG0001506	PF13472	GDSL-like Lipase/Acylhydrolase family
OG0001507	PF01399	PCI domain
OG0001507	PF08375	Proteasome regulatory subunit C-terminal
OG0001508	PF00400	WD domain, G-beta repeat
OG0001509	PF00059	Lectin C-type domain
OG0001514	PF13419	Haloacid dehalogenase-like hydrolase
OG0001515	PF03650	Mitochondrial pyruvate carriers
OG0001516	PF00083	Sugar (and other) transporter
OG0001520	PF00083	Sugar (and other) transporter
OG0001521	PF00850	Histone deacetylase domain
OG0001525	PF00069	Protein kinase domain
OG0001526	PF00439	Bromodomain
OG0001526	PF00628	PHD-finger
OG0001526	PF02312	Core binding factor beta subunit
OG0001527	PF00250	Forkhead domain
OG0001528	PF13410	Glutathione S-transferase, C-terminal domain
OG0001528	PF13417	Glutathione S-transferase, N-terminal domain
OG0001530	PF00083	Sugar (and other) transporter
OG0001531	PF02809	Ubiquitin interaction motif
OG0001531	PF13519	von Willebrand factor type A domain
OG0001532	PF00096	Zinc finger, C2H2 type
OG0001533	PF00328	Histidine phosphatase superfamily (branch 2)
OG0001533	PF18086	Diphosphoinositol pentakisphosphate kinase 2 N-terminal domain
OG0001535	PF03768	Attacin, N-terminal region
OG0001535	PF03769	Attacin, C-terminal region
OG0001536	PF00595	PDZ domain
OG0001536	PF00640	Phosphotyrosine interaction domain (PTB/PID)
OG0001536	PF07145	Ataxin-2 C-terminal region
OG0001537	PF00125	Core histone H2A/H2B/H3/H4
OG0001537	PF00808	Histone-like transcription factor (CBF/NF-Y) and archaeal histone
OG0001538	PF07856	Mediator of CRAC channel activity
OG0001539	PF05978	Ion channel regulatory protein UNC-93
OG0001540	PF00293	NUDIX domain
OG0001540	PF18290	Nudix hydrolase domain
OG0001541	PF00828	Ribosomal proteins 50S-L15, 50S-L18e, 60S-L27A
OG0001542	PF00018	SH3 domain
OG0001542	PF12796	Ankyrin repeats (3 copies)
OG0001544	PF00076	RNA recognition motif. (a.k.a. RRM, RBD, or RNP domain)
OG0001546	PF00732	GMC oxidoreductase
OG0001546	PF05199	GMC oxidoreductase
OG0001548	PF00067	Cytochrome P450
OG0001549	PF00650	CRAL/TRIO domain
OG0001549	PF03765	CRAL/TRIO, N-terminal domain
OG0001551	PF00676	Dehydrogenase E1 component
OG0001552	PF00456	Transketolase, thiamine diphosphate binding domain
OG0001552	PF02779	Transketolase, pyrimidine binding domain
OG0001552	PF02780	Transketolase, C-terminal domain
OG0001553	PF00418	Tau and MAP protein, tubulin-binding repeat
OG0001555	PF00078	Reverse transcriptase (RNA-dependent DNA polymerase)
OG0001555	PF14529	Endonuclease-reverse transcriptase
OG0001556	PF00069	Protein kinase domain
OG0001556	PF06840	Protein of unknown function (DUF1241)
OG0001559	PF03348	Serine incorporator (Serinc)
OG0001560	PF00023	Ankyrin repeat
OG0001560	PF00520	Ion transport protein
OG0001560	PF12796	Ankyrin repeats (3 copies)
OG0001561	PF11931	Domain of unknown function (DUF3449)
OG0001561	PF13297	Telomere stability C-terminal
OG0001561	PF16837	Pre-mRNA-splicing factor SF3A3, of SF3a complex, Prp9
OG0001563	PF10545	Alcohol dehydrogenase transcription factor Myb/SANT-like
OG0001564	PF03114	BAR domain
OG0001564	PF14604	Variant SH3 domain
OG0001565	PF06585	Haemolymph juvenile hormone binding protein (JHBP)
OG0001565	PF16984	Group 7 allergen
OG0001566	PF02931	Neurotransmitter-gated ion-channel ligand binding domain
OG0001567	PF07690	Major Facilitator Superfamily
OG0001570	PF00106	short chain dehydrogenase
OG0001570	PF13561	Enoyl-(Acyl carrier protein) reductase
OG0001572	PF16013	Domain of unknown function (DUF4781)
OG0001574	PF00638	RanBP1 domain
OG0001575	PF02535	ZIP Zinc transporter
OG0001576	PF00501	AMP-binding enzyme
OG0001576	PF13193	AMP-binding enzyme C-terminal domain
OG0001579	PF01757	Acyltransferase family
OG0001580	PF02170	PAZ domain
OG0001580	PF02171	Piwi domain
OG0001582	PF02178	AT hook motif
OG0001582	PF03167	Uracil DNA glycosylase superfamily
OG0001583	PF00168	C2 domain
OG0001583	PF17820	PDZ domain
OG0001585	PF00133	tRNA synthetases class I (I, L, M and V)
OG0001585	PF08264	Anticodon-binding domain of tRNA
OG0001586	PF09445	RNA cap guanine-N2 methyltransferase
OG0001587	PF00071	Ras family
OG0001588	PF00008	EGF-like domain
OG0001588	PF00059	Lectin C-type domain
OG0001590	PF00520	Ion transport protein
OG0001590	PF00612	IQ calmodulin-binding motif
OG0001590	PF06512	Sodium ion transport-associated
OG0001590	PF11933	Cytoplasmic domain of voltage-gated Na+ ion channel
OG0001590	PF16905	Voltage-dependent L-type calcium channel, IQ-associated
OG0001591	PF00005	ABC transporter
OG0001591	PF00664	ABC transporter transmembrane region
OG0001592	PF00682	HMGL-like
OG0001592	PF02436	Conserved carboxylase domain
OG0001592	PF02786	Carbamoyl-phosphate synthase L chain, ATP binding domain
OG0001594	PF02847	MA3 domain
OG0001595	PF07679	Immunoglobulin I-set domain
OG0001595	PF07714	Protein tyrosine kinase
OG0001595	PF13927	Immunoglobulin domain
OG0001598	PF00005	ABC transporter
OG0001598	PF12698	ABC-2 family transporter protein
OG0001599	PF05705	Eukaryotic protein of unknown function (DUF829)
OG0001600	PF00481	Protein phosphatase 2C
OG0001603	PF04843	Herpesvirus tegument protein, N-terminal conserved region
OG0001605	PF00057	Low-density lipoprotein receptor domain class A
OG0001605	PF07645	Calcium-binding EGF domain
OG0001608	PF00001	7 transmembrane receptor (rhodopsin family)
OG0001610	PF09324	Domain of unknown function (DUF1981)
OG0001611	PF01201	Ribosomal protein S8e
OG0001614	PF05375	Pacifastin inhibitor (LCMII)
OG0001615	PF00106	short chain dehydrogenase
OG0001615	PF13561	Enoyl-(Acyl carrier protein) reductase
OG0001620	PF00201	UDP-glucoronosyl and UDP-glucosyl transferase
OG0001621	PF00435	Spectrin repeat
OG0001621	PF02187	Growth-Arrest-Specific Protein 2 Domain
OG0001621	PF13499	EF-hand domain pair
OG0001622	PF00408	Phosphoglucomutase/phosphomannomutase, C-terminal domain
OG0001622	PF02878	Phosphoglucomutase/phosphomannomutase, alpha/beta/alpha domain I
OG0001622	PF02879	Phosphoglucomutase/phosphomannomutase, alpha/beta/alpha domain II
OG0001622	PF02880	Phosphoglucomutase/phosphomannomutase, alpha/beta/alpha domain III
OG0001626	PF00234	Protease inhibitor/seed storage/LTP family
OG0001627	PF01588	Putative tRNA binding domain
OG0001638	PF00550	Phosphopantetheine attachment site
OG0001638	PF00975	Thioesterase domain
OG0001642	PF00328	Histidine phosphatase superfamily (branch 2)
OG0001646	PF02958	Ecdysteroid kinase
OG0001649	PF00416	Ribosomal protein S13/S18
OG0001651	PF03446	NAD binding domain of 6-phosphogluconate dehydrogenase
OG0001651	PF14833	NAD-binding of NADP-dependent 3-hydroxyisobutyrate dehydrogenase
OG0001652	PF00467	KOW motif
OG0001652	PF16906	Ribosomal proteins L26 eukaryotic, L24P archaeal
OG0001679	PF01255	Putative undecaprenyl diphosphate synthase
OG0001681	PF17820	PDZ domain
OG0001688	PF00400	WD domain, G-beta repeat
OG0001688	PF12234	RAVE protein 1 C terminal
OG0001702	PF01728	FtsJ-like methyltransferase
OG0001708	PF06585	Haemolymph juvenile hormone binding protein (JHBP)
OG0001718	PF00271	Helicase conserved C-terminal domain
OG0001718	PF04408	Helicase associated domain (HA2)
OG0001718	PF07717	Oligonucleotide/oligosaccharide-binding (OB)-fold
OG0001735	PF00393	6-phosphogluconate dehydrogenase, C-terminal domain
OG0001735	PF03446	NAD binding domain of 6-phosphogluconate dehydrogenase
OG0001739	PF01074	Glycosyl hydrolases family 38 N-terminal domain
OG0001739	PF09261	Alpha mannosidase middle domain
OG0001739	PF17677	Glycosyl hydrolases family 38 C-terminal beta sandwich domain
OG0001754	PF00067	Cytochrome P450
OG0001758	PF01280	Ribosomal protein L19e
OG0001760	PF00089	Trypsin
OG0001760	PF18322	Serine protease Clip domain PPAF-2
OG0001762	PF01248	Ribosomal protein L7Ae/L30e/S12e/Gadd45 family
OG0001766	PF00080	Copper/zinc superoxide dismutase (SODC)
OG0001785	PF01088	Ubiquitin carboxyl-terminal hydrolase, family 1
OG0001785	PF18031	Ubiquitin carboxyl-terminal hydrolases
OG0001788	PF00233	3'5'-cyclic nucleotide phosphodiesterase
OG0001794	PF12884	Transducer of regulated CREB activity, N terminus
OG0001794	PF12885	Transducer of regulated CREB activity middle domain
OG0001794	PF12886	Transducer of regulated CREB activity, C terminus
OG0001798	PF00635	MSP (Major sperm protein) domain
OG0001800	PF00589	Phage integrase family
OG0001811	PF16363	GDP-mannose 4,6 dehydratase
OG0001822	PF00151	Lipase
OG0001833	PF00443	Ubiquitin carboxyl-terminal hydrolase
OG0001833	PF00917	MATH domain
OG0001833	PF12436	ICP0-binding domain of Ubiquitin-specific protease 7
OG0001833	PF14533	Ubiquitin-specific protease C-terminal
OG0001838	PF00464	Serine hydroxymethyltransferase
OG0001839	PF00004	ATPase family associated with various cellular activities (AAA)
OG0001839	PF02190	ATP-dependent protease La (LON) substrate-binding domain
OG0001844	PF00347	Ribosomal protein L6
OG0001845	PF00380	Ribosomal protein S9/S16
OG0001847	PF00298	Ribosomal protein L11, RNA binding domain
OG0001847	PF03946	Ribosomal protein L11, N-terminal domain
OG0001850	PF00199	Catalase
OG0001850	PF06628	Catalase-related immune-responsive
OG0001855	PF01198	Ribosomal protein L31e
OG0001858	PF00108	Thiolase, N-terminal domain
OG0001858	PF02803	Thiolase, C-terminal domain
OG0001861	PF01723	Chorion protein
OG0001861	PF01744	GLTT repeat (6 copies)
OG0001867	PF03446	NAD binding domain of 6-phosphogluconate dehydrogenase
OG0001867	PF14833	NAD-binding of NADP-dependent 3-hydroxyisobutyrate dehydrogenase
OG0001868	PF00062	C-type lysozyme/alpha-lactalbumin family
OG0001870	PF01112	Asparaginase
OG0001872	PF16017	BTB/POZ domain
OG0001882	PF00270	DEAD/DEAH box helicase
OG0001882	PF00271	Helicase conserved C-terminal domain
OG0001882	PF08148	DSHCT (NUC185) domain
OG0001882	PF13234	rRNA-processing arch domain
OG0001882	PF17911	Ski2 N-terminal region
OG0001883	PF14895	Protein phosphatase 1 inhibitor
OG0001886	PF00251	Glycosyl hydrolases family 32 N-terminal domain
OG0001886	PF08244	Glycosyl hydrolases family 32 C terminal
OG0001891	PF04145	Ctr copper transporter family
OG0001893	PF01039	Carboxyl transferase domain
OG0001895	PF01251	Ribosomal protein S7e
OG0001897	PF01248	Ribosomal protein L7Ae/L30e/S12e/Gadd45 family
OG0001898	PF03719	Ribosomal protein S5, C-terminal domain
OG0001899	PF00168	C2 domain
OG0001899	PF00397	WW domain
OG0001899	PF00632	HECT-domain (ubiquitin-transferase)
OG0001901	PF00400	WD domain, G-beta repeat
OG0001904	PF00007	Cystine-knot domain
OG0001904	PF00595	PDZ domain
OG0001905	PF00339	Arrestin (or S-antigen), N-terminal domain
OG0001905	PF02752	Arrestin (or S-antigen), C-terminal domain
OG0001908	PF10174	RIM-binding protein of the cytomatrix active zone
OG0001909	PF02260	FATC domain
OG0001911	PF06080	Protein of unknown function (DUF938)
OG0001912	PF00505	HMG (high mobility group) box
OG0001913	PF00071	Ras family
OG0001916	PF00312	Ribosomal protein S15
OG0001916	PF08069	Ribosomal S13/S15 N-terminal domain
OG0001917	PF13772	AIG2-like family
OG0001921	PF02136	Nuclear transport factor 2 (NTF2) domain
OG0001922	PF00665	Integrase core domain
OG0001922	PF17921	Integrase zinc binding domain
OG0001924	PF00067	Cytochrome P450
OG0001926	PF00106	short chain dehydrogenase
OG0001927	PF00240	Ubiquitin family
OG0001927	PF01020	Ribosomal L40e family
OG0001928	PF00342	Phosphoglucose isomerase
OG0001929	PF02798	Glutathione S-transferase, N-terminal domain
OG0001929	PF14497	Glutathione S-transferase, C-terminal domain
OG0001935	PF01397	Terpene synthase, N-terminal domain
OG0001935	PF03936	Terpene synthase family, metal binding domain
OG0001936	PF00227	Proteasome subunit
OG0001938	PF00814	Glycoprotease family
OG0001944	PF00060	Ligand-gated ion channel
OG0001944	PF01094	Receptor family ligand binding region
OG0001944	PF10613	Ligated ion channel L-glutamate- and glycine-binding site
OG0001945	PF01991	ATP synthase (E/31 kDa) subunit
OG0001946	PF00650	CRAL/TRIO domain
OG0001947	PF00366	Ribosomal protein S17
OG0001947	PF16205	Ribosomal_S17 N-terminal
OG0001949	PF06757	Insect allergen related repeat, nitrile-specifier detoxification
OG0001950	PF00001	7 transmembrane receptor (rhodopsin family)
OG0001951	PF00069	Protein kinase domain
OG0001951	PF01064	Activin types I and II receptor domain
OG0001951	PF07714	Protein tyrosine kinase
OG0001951	PF08515	Transforming growth factor beta type I GS-motif
OG0001952	PF00261	Tropomyosin
OG0001953	PF05721	Phytanoyl-CoA dioxygenase (PhyH)
OG0001955	PF00069	Protein kinase domain
OG0001955	PF07679	Immunoglobulin I-set domain
OG0001962	PF11901	Protein of unknown function (DUF3421)
OG0001963	PF00083	Sugar (and other) transporter
OG0001965	PF00155	Aminotransferase class I and II
OG0001967	PF00017	SH2 domain
OG0001967	PF00018	SH3 domain
OG0001967	PF07653	Variant SH3 domain
OG0001974	PF00379	Insect cuticle protein
OG0001976	PF01025	GrpE
OG0001977	PF06585	Haemolymph juvenile hormone binding protein (JHBP)
OG0001978	PF01267	F-actin capping protein alpha subunit
OG0001979	PF00149	Calcineurin-like phosphoesterase
OG0001979	PF14008	Iron/zinc purple acid phosphatase-like protein C
OG0001979	PF16656	Purple acid Phosphatase, N-terminal domain
OG0001983	PF00076	RNA recognition motif. (a.k.a. RRM, RBD, or RNP domain)
OG0001983	PF00658	Poly-adenylate binding protein, unique domain
OG0001986	PF00254	FKBP-type peptidyl-prolyl cis-trans isomerase
OG0001989	PF14772	Sperm tail
OG0001991	PF04734	Neutral/alkaline non-lysosomal ceramidase, N-terminal
OG0001991	PF17048	Neutral/alkaline non-lysosomal ceramidase, C-terminal
OG0001992	PF04006	Mpp10 protein
OG0001993	PF15868	Transcription activator MBF2
OG0001994	PF11793	FANCL C-terminal domain
OG0001994	PF13639	Ring finger domain
OG0001997	PF00488	MutS domain V
OG0001997	PF05188	MutS domain II
OG0001997	PF05190	MutS family domain IV
OG0001997	PF05192	MutS domain III
OG0001999	PF00035	Double-stranded RNA binding motif
OG0001999	PF16482	Staufen C-terminal domain
OG0002000	PF00503	G-protein alpha subunit
OG0002001	PF00083	Sugar (and other) transporter
OG0002002	PF01201	Ribosomal protein S8e
OG0002003	PF03343	SART-1 family
OG0002004	PF02008	CXXC zinc finger domain
OG0002004	PF12269	CpG binding protein zinc finger C terminal domain
OG0002008	PF00102	Protein-tyrosine phosphatase
OG0002008	PF00650	CRAL/TRIO domain
OG0002009	PF02900	Catalytic LigB subunit of aromatic ring-opening dioxygenase
OG0002010	PF01105	emp24/gp25L/p24 family/GOLD
OG0002012	PF12738	twin BRCT domain
OG0002012	PF16589	BRCT domain, a BRCA1 C-terminus domain
OG0002014	PF01408	Oxidoreductase family, NAD-binding Rossmann fold
OG0002015	PF05721	Phytanoyl-CoA dioxygenase (PhyH)
OG0002018	PF08445	FR47-like protein
OG0002019	PF10477	Nucleocytoplasmic shuttling protein for mRNA cap-binding EIF4E
OG0002020	PF00076	RNA recognition motif. (a.k.a. RRM, RBD, or RNP domain)
OG0002020	PF00240	Ubiquitin family
OG0002020	PF00627	UBA/TS-N domain
OG0002022	PF00651	BTB/POZ domain
OG0002022	PF01344	Kelch motif
OG0002022	PF07707	BTB And C-terminal Kelch
OG0002023	PF00089	Trypsin
OG0002023	PF18398	Clip-domain serine protease homolog masquerade
OG0002025	PF13793	N-terminal domain of ribose phosphate pyrophosphokinase
OG0002025	PF14572	Phosphoribosyl synthetase-associated domain
OG0002027	PF07690	Major Facilitator Superfamily
OG0002028	PF07690	Major Facilitator Superfamily
OG0002029	PF00083	Sugar (and other) transporter
OG0002030	PF03221	Tc5 transposase DNA-binding domain
OG0002030	PF05225	helix-turn-helix, Psq domain
OG0002033	PF00957	Synaptobrevin
OG0002037	PF01762	Galactosyltransferase
OG0002038	PF00135	Carboxylesterase family
OG0002039	PF03542	Tuberin
OG0002039	PF11864	Domain of unknown function (DUF3384)
OG0002040	PF02893	GRAM domain
OG0002041	PF00069	Protein kinase domain
OG0002042	PF11715	Nucleoporin Nup120/160
OG0002043	PF00134	Cyclin, N-terminal domain
OG0002045	PF00536	SAM domain (Sterile alpha motif)
OG0002045	PF12796	Ankyrin repeats (3 copies)
OG0002047	PF00041	Fibronectin type III domain
OG0002047	PF07679	Immunoglobulin I-set domain
OG0002047	PF13895	Immunoglobulin domain
OG0002047	PF13927	Immunoglobulin domain
OG0002050	PF01826	Trypsin Inhibitor like cysteine rich domain
OG0002051	PF00208	Glutamate/Leucine/Phenylalanine/Valine dehydrogenase
OG0002051	PF02812	Glu/Leu/Phe/Val dehydrogenase, dimerisation domain
OG0002055	PF01480	PWI domain
OG0002055	PF09736	Pre-mRNA-splicing factor of RES complex
OG0002056	PF00479	Glucose-6-phosphate dehydrogenase, NAD binding domain
OG0002056	PF02781	Glucose-6-phosphate dehydrogenase, C-terminal domain
OG0002058	PF00375	Sodium:dicarboxylate symporter family
OG0002060	PF00102	Protein-tyrosine phosphatase
OG0002060	PF11548	Protein-tyrosine phosphatase receptor IA-2
OG0002064	PF00035	Double-stranded RNA binding motif
OG0002064	PF00169	PH domain
OG0002065	PF00595	PDZ domain
OG0002065	PF17820	PDZ domain
OG0002066	PF00481	Protein phosphatase 2C
OG0002066	PF07830	Protein serine/threonine phosphatase 2C, C-terminal domain
OG0002067	PF00488	MutS domain V
OG0002067	PF01624	MutS domain I
OG0002067	PF05192	MutS domain III
OG0002070	PF00078	Reverse transcriptase (RNA-dependent DNA polymerase)
OG0002070	PF17917	RNase H-like domain found in reverse transcriptase
OG0002072	PF00651	BTB/POZ domain
OG0002072	PF04500	FLYWCH zinc finger domain
OG0002075	PF00118	TCP-1/cpn60 chaperonin family
OG0002076	PF13873	Myb/SANT-like DNA-binding domain
OG0002079	PF12796	Ankyrin repeats (3 copies)
OG0002079	PF13637	Ankyrin repeats (many copies)
OG0002079	PF15898	cGMP-dependent protein kinase interacting domain
OG0002084	PF00789	UBX domain
OG0002085	PF07690	Major Facilitator Superfamily
OG0002087	PF00439	Bromodomain
OG0002087	PF17035	Bromodomain extra-terminal - transcription regulation
OG0002088	PF06650	SHR-binding domain of vacuolar-sorting associated protein 13
OG0002088	PF16908	Vacuolar sorting-associated protein 13, N-terminal
OG0002088	PF16909	Vacuolar-sorting-associated 13 protein C-terminal
OG0002088	PF16910	Repeating coiled region of VPS13
OG0002092	PF01437	Plexin repeat
OG0002092	PF01833	IPT/TIG domain
OG0002092	PF17960	TIG domain
OG0002092	PF18020	TIG domain found in plexin
OG0002094	PF02141	DENN (AEX-3) domain
OG0002094	PF03456	uDENN domain
OG0002095	PF00168	C2 domain
OG0002100	PF00111	2Fe-2S iron-sulfur cluster binding domain
OG0002100	PF01315	Aldehyde oxidase and xanthine dehydrogenase, a/b hammerhead domain
OG0002100	PF01799	[2Fe-2S] binding domain
OG0002100	PF02738	Molybdopterin-binding domain of aldehyde dehydrogenase
OG0002100	PF03450	CO dehydrogenase flavoprotein C-terminal domain
OG0002104	PF08801	Nup133 N terminal like
OG0002105	PF00307	Calponin homology (CH) domain
OG0002105	PF00435	Spectrin repeat
OG0002105	PF15410	Pleckstrin homology domain
OG0002106	PF07693	KAP family P-loop domain
OG0002106	PF12796	Ankyrin repeats (3 copies)
OG0002107	PF05028	Poly (ADP-ribose) glycohydrolase (PARG)
OG0002109	PF01363	FYVE zinc finger
OG0002109	PF02759	RUN domain
OG0002111	PF02516	Oligosaccharyl transferase STT3 subunit
OG0002112	PF00095	WAP-type (Whey Acidic Protein) 'four-disulfide core'
OG0002112	PF07679	Immunoglobulin I-set domain
OG0002112	PF13927	Immunoglobulin domain
OG0002113	PF00090	Thrombospondin type 1 domain
OG0002113	PF05986	ADAM-TS Spacer 1
OG0002118	PF00008	EGF-like domain
OG0002118	PF00028	Cadherin domain
OG0002118	PF00054	Laminin G domain
OG0002119	PF00227	Proteasome subunit
OG0002119	PF10584	Proteasome subunit A N-terminal signature
OG0002128	PF00012	Hsp70 protein
OG0002139	PF13202	EF hand
OG0002139	PF13833	EF-hand domain pair
OG0002147	PF05761	5' nucleotidase family
OG0002154	PF01780	Ribosomal L37ae protein family
OG0002155	PF09172	Domain of unknown function (DUF1943)
OG0002160	PF06747	CHCH domain
OG0002161	PF03134	TB2/DP1, HVA22 family
OG0002162	PF00595	PDZ domain
OG0002162	PF02828	L27 domain
OG0002170	PF00058	Low-density lipoprotein receptor repeat class B
OG0002176	PF03297	S25 ribosomal protein
OG0002177	PF01956	Integral membrane protein EMC3/TMCO1-like
OG0002178	PF00888	Cullin family
OG0002178	PF10557	Cullin protein neddylation domain
OG0002187	PF00153	Mitochondrial carrier protein
OG0002211	PF08246	Cathepsin propeptide inhibitor domain (I29)
OG0002235	PF00501	AMP-binding enzyme
OG0002260	PF00348	Polyprenyl synthetase
OG0002267	PF00134	Cyclin, N-terminal domain
OG0002267	PF02984	Cyclin, C-terminal domain
OG0002272	PF00575	S1 RNA binding domain
OG0002272	PF14633	SH2 domain
OG0002272	PF14635	Helix-hairpin-helix motif
OG0002272	PF14641	Helix-turn-helix DNA-binding domain of SPT6
OG0002337	PF01655	Ribosomal protein L32
OG0002339	PF00160	Cyclophilin type peptidyl-prolyl cis-trans isomerase/CLD
OG0002341	PF01263	Aldose 1-epimerase
OG0002376	PF13561	Enoyl-(Acyl carrier protein) reductase
OG0002399	PF00176	SNF2 family N-terminal domain
OG0002399	PF07529	HSA
OG0002399	PF15790	E1A-binding protein p400, N-terminal
OG0002400	PF00620	RhoGAP domain
OG0002405	PF01607	Chitin binding Peritrophin-A domain
OG0002424	PF00240	Ubiquitin family
OG0002424	PF12057	BCL2-associated athanogene 6
OG0002430	PF13961	Domain of unknown function (DUF4219)
OG0002430	PF14223	gag-polypeptide of LTR copia-type
OG0002453	PF00651	BTB/POZ domain
OG0002453	PF05225	helix-turn-helix, Psq domain
OG0002462	PF00198	2-oxoacid dehydrogenases acyltransferase (catalytic domain)
OG0002462	PF00364	Biotin-requiring enzyme
OG0002474	PF00096	Zinc finger, C2H2 type
OG0002474	PF00651	BTB/POZ domain
OG0002480	PF01583	Adenylylsulphate kinase
OG0002480	PF01747	ATP-sulfurylase
OG0002480	PF14306	PUA-like domain
OG0002482	PF01512	Respiratory-chain NADH dehydrogenase 51 Kd subunit
OG0002482	PF10531	SLBB domain
OG0002482	PF10589	NADH-ubiquinone oxidoreductase-F iron-sulfur binding region
OG0002487	PF02284	Cytochrome c oxidase subunit Va
OG0002491	PF05891	AdoMet dependent proline di-methyltransferase
OG0002493	PF00096	Zinc finger, C2H2 type
OG0002498	PF00036	EF hand
OG0002498	PF13202	EF hand
OG0002498	PF13833	EF-hand domain pair
OG0002500	PF01282	Ribosomal protein S24e
OG0002503	PF14204	Ribosomal L18 C-terminal region
OG0002503	PF17144	Ribosomal large subunit proteins 60S L5, and 50S L18
OG0002505	PF00692	dUTPase
OG0002508	PF10193	Telomere length regulation protein
OG0002511	PF03803	Scramblase
OG0002523	PF02991	Autophagy protein Atg8 ubiquitin like
OG0002531	PF01217	Clathrin adaptor complex small chain
OG0002535	PF00379	Insect cuticle protein
OG0002551	PF07271	Cytadhesin P30/P32
OG0002554	PF01607	Chitin binding Peritrophin-A domain
OG0002555	PF00181	Ribosomal Proteins L2, RNA binding domain
OG0002557	PF00050	Kazal-type serine protease inhibitor domain
OG0002558	PF07648	Kazal-type serine protease inhibitor domain
OG0002558	PF13365	Trypsin-like peptidase domain
OG0002558	PF17820	PDZ domain
OG0002563	PF02046	Cytochrome c oxidase subunit VIa
OG0002564	PF02319	E2F/DP family winged-helix DNA-binding domain
OG0002564	PF16421	E2F transcription factor CC-MB domain
OG0002569	PF00858	Amiloride-sensitive sodium channel
OG0002570	PF01805	Surp module
OG0002570	PF12230	Pre-mRNA splicing factor PRP21 like protein
OG0002573	PF00067	Cytochrome P450
OG0002576	PF00076	RNA recognition motif. (a.k.a. RRM, RBD, or RNP domain)
OG0002579	PF00379	Insect cuticle protein
OG0002580	PF16501	S phase cyclin A-associated protein in the endoplasmic reticulum
OG0002581	PF01423	LSM domain
OG0002582	PF00578	AhpC/TSA family
OG0002582	PF10417	C-terminal domain of 1-Cys peroxiredoxin
OG0002590	PF00575	S1 RNA binding domain
OG0002590	PF05843	Suppressor of forked protein (Suf)
OG0002594	PF00008	EGF-like domain
OG0002594	PF07645	Calcium-binding EGF domain
OG0002594	PF12661	Human growth factor-like EGF
OG0002597	PF00071	Ras family
OG0002602	PF00071	Ras family
OG0002607	PF00069	Protein kinase domain
OG0002608	PF00089	Trypsin
OG0002609	PF00083	Sugar (and other) transporter
OG0002611	PF01230	HIT domain
OG0002613	PF00996	GDP dissociation inhibitor
OG0002614	PF00400	WD domain, G-beta repeat
OG0002615	PF00856	SET domain
OG0002615	PF18118	Polycomb repressive complex 2 tri-helical domain
OG0002616	PF01398	JAB1/Mov34/MPN/PAD-1 ubiquitin protease
OG0002620	PF07004	Sperm-tail PG-rich repeat
OG0002621	PF00096	Zinc finger, C2H2 type
OG0002621	PF13894	C2H2-type zinc finger
OG0002628	PF00041	Fibronectin type III domain
OG0002631	PF06003	Survival motor neuron protein (SMN)
OG0002632	PF01546	Peptidase family M20/M25/M40
OG0002632	PF07687	Peptidase dimerisation domain
OG0002638	PF00071	Ras family
OG0002640	PF00008	EGF-like domain
OG0002640	PF00047	Immunoglobulin domain
OG0002640	PF13927	Immunoglobulin domain
OG0002641	PF00270	DEAD/DEAH box helicase
OG0002641	PF00271	Helicase conserved C-terminal domain
OG0002644	PF02966	Mitosis protein DIM1
OG0002647	PF00096	Zinc finger, C2H2 type
OG0002647	PF00651	BTB/POZ domain
OG0002649	PF07679	Immunoglobulin I-set domain
OG0002649	PF13927	Immunoglobulin domain
OG0002652	PF00149	Calcineurin-like phosphoesterase
OG0002657	PF00687	Ribosomal protein L1p/L10e family
OG0002661	PF00586	AIR synthase related protein, N-terminal domain
OG0002661	PF02769	AIR synthase related protein, C-terminal domain
OG0002662	PF00106	short chain dehydrogenase
OG0002664	PF11894	Nuclear pore complex scaffold, nucleoporins 186/192/205
OG0002665	PF14580	Leucine-rich repeat
OG0002666	PF00010	Helix-loop-helix DNA-binding domain
OG0002666	PF15951	MITF/TFEB/TFEC/TFE3 N-terminus
OG0002668	PF01808	AICARFT/IMPCHase bienzyme
OG0002668	PF02142	MGS-like domain
OG0002670	PF13499	EF-hand domain pair
OG0002671	PF03483	B3/4 domain
OG0002671	PF03484	tRNA synthetase B5 domain
OG0002671	PF17759	Phenylalanyl tRNA synthetase beta chain CLM domain
OG0002671	PF18262	Phe-tRNA synthetase beta subunit B1 domain
OG0002672	PF01007	Inward rectifier potassium channel transmembrane domain
OG0002672	PF17655	Inward rectifier potassium channel C-terminal domain
OG0002674	PF06098	Radial spoke protein 3
OG0002676	PF02434	Fringe-like
OG0002676	PF05679	Chondroitin N-acetylgalactosaminyltransferase
OG0002677	PF12070	Protein SCAI
OG0002679	PF01522	Polysaccharide deacetylase
OG0002679	PF01607	Chitin binding Peritrophin-A domain
OG0002681	PF16499	Alpha galactosidase A
OG0002681	PF17450	Alpha galactosidase A C-terminal beta sandwich domain
OG0002681	PF17801	Alpha galactosidase C-terminal beta sandwich domain
OG0002683	PF04727	ELMO/CED-12 family
OG0002684	PF01553	Acyltransferase
OG0002685	PF03770	Inositol polyphosphate kinase
OG0002686	PF01399	PCI domain
OG0002686	PF10602	26S proteasome subunit RPN7
OG0002687	PF04503	Single-stranded DNA binding protein, SSDP
OG0002688	PF03959	Serine hydrolase (FSH1)
OG0002693	PF00501	AMP-binding enzyme
OG0002693	PF13193	AMP-binding enzyme C-terminal domain
OG0002694	PF00298	Ribosomal protein L11, RNA binding domain
OG0002694	PF03946	Ribosomal protein L11, N-terminal domain
OG0002695	PF00179	Ubiquitin-conjugating enzyme
OG0002697	PF00246	Zinc carboxypeptidase
OG0002697	PF02244	Carboxypeptidase activation peptide
OG0002701	PF00069	Protein kinase domain
OG0002703	PF00089	Trypsin
OG0002704	PF00245	Alkaline phosphatase
OG0002705	PF09174	Maf1 regulator
OG0002707	PF03435	Saccharopine dehydrogenase NADP binding domain
OG0002708	PF00571	CBS domain
OG0002709	PF13405	EF-hand domain
OG0002709	PF13499	EF-hand domain pair
OG0002709	PF13833	EF-hand domain pair
OG0002711	PF03022	Major royal jelly protein
OG0002712	PF00153	Mitochondrial carrier protein
OG0002713	PF02958	Ecdysteroid kinase
OG0002714	PF00069	Protein kinase domain
OG0002714	PF12063	Domain of unknown function (DUF3543)
OG0002715	PF12796	Ankyrin repeats (3 copies)
OG0002716	PF01501	Glycosyl transferase family 8
OG0002719	PF00651	BTB/POZ domain
OG0002719	PF05605	Drought induced 19 protein (Di19), zinc-binding
OG0002720	PF00227	Proteasome subunit
OG0002721	PF00307	Calponin homology (CH) domain
OG0002722	PF00027	Cyclic nucleotide-binding domain
OG0002722	PF00520	Ion transport protein
OG0002722	PF13426	PAS domain
OG0002723	PF00567	Tudor domain
OG0002723	PF12872	OST-HTH/LOTUS domain
OG0002724	PF01388	ARID/BRIGHT DNA binding domain
OG0002725	PF01223	DNA/RNA non-specific endonuclease
OG0002726	PF00227	Proteasome subunit
OG0002727	PF00198	2-oxoacid dehydrogenases acyltransferase (catalytic domain)
OG0002727	PF00364	Biotin-requiring enzyme
OG0002729	PF00201	UDP-glucoronosyl and UDP-glucosyl transferase
OG0002730	PF00004	ATPase family associated with various cellular activities (AAA)
OG0002730	PF17862	AAA+ lid domain
OG0002732	PF00038	Intermediate filament protein
OG0002732	PF00932	Lamin Tail Domain
OG0002733	PF00107	Zinc-binding dehydrogenase
OG0002733	PF08240	Alcohol dehydrogenase GroES-like domain
OG0002736	PF05786	Condensin complex subunit 2
OG0002740	PF00004	ATPase family associated with various cellular activities (AAA)
OG0002740	PF01434	Peptidase family M41
OG0002740	PF17862	AAA+ lid domain
OG0002741	PF00096	Zinc finger, C2H2 type
OG0002741	PF00651	BTB/POZ domain
OG0002741	PF10523	BEN domain
OG0002744	PF03650	Mitochondrial pyruvate carriers
OG0002746	PF02089	Palmitoyl protein thioesterase
OG0002748	PF01494	FAD binding domain
OG0002750	PF02181	Formin Homology 2 Domain
OG0002750	PF06367	Diaphanous FH3 Domain
OG0002752	PF03345	Oligosaccharyltransferase 48 kDa subunit beta
OG0002753	PF00089	Trypsin
OG0002755	PF00096	Zinc finger, C2H2 type
OG0002755	PF00651	BTB/POZ domain
OG0002756	PF00514	Armadillo/beta-catenin-like repeat
OG0002756	PF01749	Importin beta binding domain
OG0002759	PF03126	Plus-3 domain
OG0002761	PF00078	Reverse transcriptase (RNA-dependent DNA polymerase)
OG0002765	PF00795	Carbon-nitrogen hydrolase
OG0002768	PF00448	SRP54-type protein, GTPase domain
OG0002768	PF02881	SRP54-type protein, helical bundle domain
OG0002769	PF00053	Laminin EGF domain
OG0002769	PF11938	TLR4 regulator and MIR-interacting MSAP
OG0002770	PF07264	Etoposide-induced protein 2.4 (EI24)
OG0002771	PF13927	Immunoglobulin domain
OG0002772	PF16363	GDP-mannose 4,6 dehydratase
OG0002774	PF14938	Soluble NSF attachment protein, SNAP
OG0002776	PF00067	Cytochrome P450
OG0002777	PF02330	Mitochondrial glycoprotein
OG0002778	PF12259	Baculovirus F protein
OG0002780	PF07303	Occludin homology domain
OG0002780	PF10390	RNA polymerase II elongation factor ELL
OG0002781	PF02460	Patched family
OG0002781	PF16414	Niemann-Pick C1 N terminus
OG0002785	PF00096	Zinc finger, C2H2 type
OG0002790	PF00017	SH2 domain
OG0002790	PF00102	Protein-tyrosine phosphatase
OG0002792	PF00202	Aminotransferase class-III
OG0002793	PF00270	DEAD/DEAH box helicase
OG0002793	PF00271	Helicase conserved C-terminal domain
OG0002793	PF00567	Tudor domain
OG0002793	PF04408	Helicase associated domain (HA2)
OG0002796	PF00702	haloacid dehalogenase-like hydrolase
OG0002803	PF01018	GTP1/OBG
OG0002803	PF01926	50S ribosome-binding GTPase
OG0002804	PF03129	Anticodon binding domain
OG0002804	PF13393	Histidyl-tRNA synthetase
OG0002805	PF05276	SH3 domain-binding protein 5 (SH3BP5)
OG0002806	PF00728	Glycosyl hydrolase family 20, catalytic domain
OG0002806	PF14845	beta-acetyl hexosaminidase like
OG0002809	PF00372	Hemocyanin, copper containing domain
OG0002809	PF03722	Hemocyanin, all-alpha domain
OG0002809	PF03723	Hemocyanin, ig-like domain
OG0002810	PF03820	Tricarboxylate carrier
OG0002811	PF01553	Acyltransferase
OG0002811	PF16076	Acyltransferase C-terminus
OG0002813	PF00443	Ubiquitin carboxyl-terminal hydrolase
OG0002814	PF00092	von Willebrand factor type A domain
OG0002814	PF06668	Inter-alpha-trypsin inhibitor heavy chain C-terminus
OG0002814	PF08487	Vault protein inter-alpha-trypsin domain
OG0002814	PF13519	von Willebrand factor type A domain
OG0002815	PF02902	Ulp1 protease family, C-terminal catalytic domain
OG0002817	PF00025	ADP-ribosylation factor family
OG0002818	PF01658	Myo-inositol-1-phosphate synthase
OG0002818	PF07994	Myo-inositol-1-phosphate synthase
OG0002820	PF00328	Histidine phosphatase superfamily (branch 2)
OG0002821	PF01602	Adaptin N terminal region
OG0002821	PF07718	Coatomer beta C-terminal region
OG0002821	PF14806	Coatomer beta subunit appendage platform
OG0002823	PF00632	HECT-domain (ubiquitin-transferase)
OG0002823	PF02825	WWE domain
OG0002824	PF00581	Rhodanese-like domain
OG0002825	PF07850	Renin receptor-like protein
OG0002827	PF07714	Protein tyrosine kinase
OG0002830	PF00089	Trypsin
OG0002835	PF00226	DnaJ domain
OG0002835	PF00684	DnaJ central domain
OG0002835	PF01556	DnaJ C terminal domain
OG0002836	PF01391	Collagen triple helix repeat (20 copies)
OG0002836	PF01413	C-terminal tandem repeated domain in type 4 procollagen
OG0002837	PF00118	TCP-1/cpn60 chaperonin family
OG0002840	PF00069	Protein kinase domain
OG0002840	PF00780	CNH domain
OG0002841	PF00481	Protein phosphatase 2C
OG0002842	PF13771	PHD-like zinc-binding domain
OG0002843	PF00096	Zinc finger, C2H2 type
OG0002843	PF12874	Zinc-finger of C2H2 type
OG0002845	PF04739	5'-AMP-activated protein kinase beta subunit, interaction domain
OG0002845	PF16561	Glycogen recognition site of AMP-activated protein kinase
OG0002846	PF00270	DEAD/DEAH box helicase
OG0002846	PF00271	Helicase conserved C-terminal domain
OG0002846	PF04408	Helicase associated domain (HA2)
OG0002846	PF07717	Oligonucleotide/oligosaccharide-binding (OB)-fold
OG0002847	PF07679	Immunoglobulin I-set domain
OG0002847	PF13927	Immunoglobulin domain
OG0002848	PF04685	Glycosyl-hydrolase family 116, catalytic region
OG0002848	PF12215	beta-glucosidase 2, glycosyl-hydrolase family 116 N-term
OG0002851	PF00178	Ets-domain
OG0002853	PF00520	Ion transport protein
OG0002853	PF16519	Tetramerisation domain of TRPM
OG0002853	PF18139	SLOG in TRPM
OG0002855	PF00096	Zinc finger, C2H2 type
OG0002857	PF02199	Saposin A-type domain
OG0002857	PF03489	Saposin-like type B, region 2
OG0002857	PF05184	Saposin-like type B, region 1
OG0002860	PF01237	Oxysterol-binding protein
OG0002860	PF15409	Pleckstrin homology domain
OG0002861	PF00225	Kinesin motor domain
OG0002865	PF06650	SHR-binding domain of vacuolar-sorting associated protein 13
OG0002865	PF16908	Vacuolar sorting-associated protein 13, N-terminal
OG0002865	PF16909	Vacuolar-sorting-associated 13 protein C-terminal
OG0002866	PF01607	Chitin binding Peritrophin-A domain
OG0002867	PF00640	Phosphotyrosine interaction domain (PTB/PID)
OG0002868	PF00355	Rieske [2Fe-2S] domain
OG0002868	PF02921	Ubiquinol cytochrome reductase transmembrane region
OG0002868	PF09165	Ubiquinol-cytochrome c reductase 8 kDa, N-terminal
OG0002869	PF00270	DEAD/DEAH box helicase
OG0002869	PF00271	Helicase conserved C-terminal domain
OG0002869	PF13959	Domain of unknown function (DUF4217)
OG0002870	PF07686	Immunoglobulin V-set domain
OG0002870	PF08205	CD80-like C2-set immunoglobulin domain
OG0002870	PF13927	Immunoglobulin domain
OG0002871	PF00122	E1-E2 ATPase
OG0002871	PF00702	haloacid dehalogenase-like hydrolase
OG0002871	PF08282	haloacid dehalogenase-like hydrolase
OG0002871	PF13246	Cation transport ATPase (P-type)
OG0002872	PF00169	PH domain
OG0002872	PF00350	Dynamin family
OG0002872	PF01031	Dynamin central region
OG0002872	PF02212	Dynamin GTPase effector domain
OG0002876	PF02020	eIF4-gamma/eIF5/eIF2-epsilon
OG0002876	PF02854	MIF4G domain
OG0002878	PF00201	UDP-glucoronosyl and UDP-glucosyl transferase
OG0002880	PF03178	CPSF A subunit region
OG0002880	PF10433	Mono-functional DNA-alkylating methyl methanesulfonate N-term
OG0002881	PF00041	Fibronectin type III domain
OG0002882	PF00209	Sodium:neurotransmitter symporter family
OG0002883	PF00013	KH domain
OG0002883	PF12796	Ankyrin repeats (3 copies)
OG0002887	PF00763	Tetrahydrofolate dehydrogenase/cyclohydrolase, catalytic domain
OG0002887	PF02882	Tetrahydrofolate dehydrogenase/cyclohydrolase, NAD(P)-binding domain
OG0002888	PF00728	Glycosyl hydrolase family 20, catalytic domain
OG0002888	PF14845	beta-acetyl hexosaminidase like
OG0002893	PF00623	RNA polymerase Rpb1, domain 2
OG0002893	PF04983	RNA polymerase Rpb1, domain 3
OG0002893	PF04997	RNA polymerase Rpb1, domain 1
OG0002893	PF04998	RNA polymerase Rpb1, domain 5
OG0002893	PF05000	RNA polymerase Rpb1, domain 4
OG0002894	PF03142	Chitin synthase
OG0002895	PF00505	HMG (high mobility group) box
OG0002897	PF00076	RNA recognition motif. (a.k.a. RRM, RBD, or RNP domain)
OG0002897	PF00567	Tudor domain
OG0002897	PF01753	MYND finger
OG0002897	PF16012	Domain of unknown function (DUF4780)
OG0002906	PF00209	Sodium:neurotransmitter symporter family
OG0002907	PF00928	Adaptor complexes medium subunit family
OG0002907	PF01217	Clathrin adaptor complex small chain
OG0002908	PF00439	Bromodomain
OG0002908	PF00505	HMG (high mobility group) box
OG0002908	PF01426	BAH domain
OG0002909	PF02518	Histidine kinase-, DNA gyrase B-, and HSP90-like ATPase
OG0002909	PF10436	Mitochondrial branched-chain alpha-ketoacid dehydrogenase kinase
OG0002910	PF00621	RhoGEF domain
OG0002915	PF08205	CD80-like C2-set immunoglobulin domain
OG0002915	PF13927	Immunoglobulin domain
OG0002918	PF00595	PDZ domain
OG0002918	PF02208	Sorbin homologous domain
OG0002918	PF07653	Variant SH3 domain
OG0002918	PF14604	Variant SH3 domain
OG0002919	PF00063	Myosin head (motor domain)
OG0002921	PF00169	PH domain
OG0002923	PF01433	Peptidase family M1 domain
OG0002923	PF11838	ERAP1-like C-terminal domain
OG0002923	PF17900	Peptidase M1 N-terminal domain
OG0002925	PF02463	RecF/RecN/SMC N terminal domain
OG0002925	PF06470	SMC proteins Flexible Hinge Domain
OG0002926	PF00595	PDZ domain
OG0002926	PF00625	Guanylate kinase
OG0002926	PF02828	L27 domain
OG0002926	PF07653	Variant SH3 domain
OG0002927	PF01369	Sec7 domain
OG0002927	PF12783	Guanine nucleotide exchange factor in Golgi transport N-terminal
OG0002930	PF01504	Phosphatidylinositol-4-phosphate 5-Kinase
OG0002932	PF10441	Urb2/Npa2 family
OG0002933	PF07690	Major Facilitator Superfamily
OG0002935	PF06650	SHR-binding domain of vacuolar-sorting associated protein 13
OG0002935	PF09333	Autophagy-related protein C terminal domain
OG0002935	PF16909	Vacuolar-sorting-associated 13 protein C-terminal
OG0002936	PF00439	Bromodomain
OG0002936	PF09247	TATA box-binding protein binding
OG0002936	PF12157	Protein of unknown function (DUF3591)
OG0002936	PF15288	Zinc knuckle
OG0002937	PF00168	C2 domain
OG0002937	PF00387	Phosphatidylinositol-specific phospholipase C, Y domain
OG0002937	PF00617	RasGEF domain
OG0002937	PF00788	Ras association (RalGDS/AF-6) domain
OG0002937	PF09279	Phosphoinositide-specific phospholipase C, efhand-like
OG0002938	PF02201	SWIB/MDM2 domain
OG0002938	PF08766	DEK C terminal domain
OG0002939	PF03028	Dynein heavy chain region D6 P-loop domain
OG0002939	PF12775	P-loop containing dynein motor region
OG0002939	PF12777	Microtubule-binding stalk of dynein motor
OG0002939	PF12781	ATP-binding dynein motor region
OG0002939	PF17852	Dynein heavy chain AAA lid domain
OG0002939	PF18199	Dynein heavy chain C-terminal domain
OG0002942	PF00313	'Cold-shock' DNA-binding domain
OG0002943	PF00916	Sulfate permease family
OG0002948	PF04500	FLYWCH zinc finger domain
OG0002949	PF06658	Protein of unknown function (DUF1168)
OG0002949	PF09805	Nucleolar protein 12 (25kDa)
OG0002953	PF02628	Cytochrome oxidase assembly protein
OG0002962	PF10275	Peptidase C65 Otubain
OG0002969	PF00447	HSF-type DNA-binding
OG0002972	PF01984	Double-stranded DNA-binding domain
OG0002974	PF03381	LEM3 (ligand-effect modulator 3) family / CDC50 family
OG0002979	PF00478	IMP dehydrogenase / GMP reductase domain
OG0002979	PF00571	CBS domain
OG0002987	PF13359	DDE superfamily endonuclease
[truncated: 6,711 more rows]

## Sheet: BLASTX_detox_8ref-species_DB
Orthogroup ID	Identification	Identification_description
OG0000007	CCE	CCE016
OG0000007	CCE	carboxyl choline esterase cce016b
OG0000007	CCE	carboxylesterase 6
OG0000007	CCE	CCE016
OG0000007	CCE	CCE016
OG0000007	CCE	carboxyl choline esterase cce016b
OG0000007	CCE	CCE016
OG0000007	CCE	CCE016
OG0000007	CCE	CCE016
OG0000007	CCE	CCE016
OG0000007	CCE	carboxylesterase 1C-like [Spodoptera litura]
OG0000007	CCE	CCE016
OG0000007	CCE	CCE016
OG0000007	CCE	liver carboxylesterase B-1-like [Spodoptera litura]
OG0000007	CCE	liver carboxylesterase B-1-like [Spodoptera litura]
OG0000007	CCE	CCE017
OG0000007	CCE	liver carboxylesterase B-1-like [Spodoptera litura]
OG0000007	CCE	carboxyl choline esterase cce016d
OG0000007	CCE	CCE016
OG0000007	CCE	liver carboxylesterase B-1-like [Spodoptera litura]
OG0000007	CCE	carboxylesterase 1C-like [Spodoptera litura]
OG0000007	CCE	CCE016
OG0000007	CCE	CCE016
OG0000007	CCE	CCE016
OG0000007	CCE	carboxyl choline esterase cce016d
OG0000007	CCE	CCE016
OG0000007	CCE	carboxyl choline esterase cce016d
OG0003710	ABC	atp-binding cassette sub-family a member 5-like isoform x1
OG0000067	CCE	CCE006
OG0000067	CCE	CCE006
OG0000067	CCE	CCE006
OG0000067	CCE	CCE006
OG0000067	CCE	CCE006
OG0000067	CCE	CCE006
OG0000067	CCE	CCE006
OG0000067	CCE	CCE006
OG0000067	CCE	CCE006
OG0000067	CCE	CCE006
OG0000067	CCE	CCE006
OG0000067	CCE	CCE006
OG0000067	CCE	cholinesterase 2-like [Spodoptera litura]
OG0000067	CCE	CCE006
OG0000067	CCE	CCE006
OG0000067	CCE	CCE006
OG0000067	CCE	CCE006
OG0000067	CCE	CCE006
OG0000067	CCE	CCE006
OG0000067	CCE	CCE006
OG0000067	CCE	CCE006
OG0000000	ABC	atp-binding cassette sub-family a member 5-like isoform x1
OG0000000	ABC	atp-binding cassette sub-family a member 5-like isoform x1
OG0000000	ABC	atp-binding cassette sub-family a member 5-like isoform x1
OG0000000	ABC	atp-binding cassette sub-family a member 5-like isoform x1
OG0000000	ABC	atp-binding cassette sub-family a member 5-like isoform x1
OG0000000	ABC	atp-binding cassette sub-family a member 5-like isoform x1
OG0000000	ABC	atp-binding cassette sub-family a member 5-like isoform x1
OG0000000	ABC	atp-binding cassette sub-family a member 5-like isoform x1
OG0000000	ABC	atp-binding cassette sub-family a member 5-like isoform x1
OG0000000	ABC	atp-binding cassette sub-family a member 5-like isoform x1
OG0000000	ABC	atp-binding cassette sub-family a member 5-like isoform x1
OG0000000	ABC	atp-binding cassette sub-family a member 5-like isoform x1
OG0000000	ABC	atp-binding cassette sub-family a member 5-like isoform x1
OG0000000	ABC	atp-binding cassette sub-family a member 5-like isoform x1
OG0000000	ABC	atp-binding cassette sub-family a member 5-like isoform x1
OG0000000	ABC	atp-binding cassette sub-family a member 5-like isoform x1
OG0000000	ABC	atp-binding cassette sub-family a member 5-like isoform x1
OG0000000	ABC	atp-binding cassette sub-family a member 5-like isoform x1
OG0000000	ABC	atp-binding cassette sub-family a member 5-like isoform x1
OG0000000	ABC	atp-binding cassette sub-family a member 5-like isoform x1
OG0000000	ABC	atp-binding cassette sub-family a member 5-like isoform x1
OG0000000	ABC	atp-binding cassette sub-family a member 5-like isoform x1
OG0000000	ABC	atp-binding cassette sub-family a member 5-like isoform x1
OG0000000	ABC	atp-binding cassette sub-family a member 5-like isoform x1
OG0000000	ABC	atp-binding cassette sub-family a member 5-like isoform x1
OG0000000	ABC	atp-binding cassette sub-family a member 5-like isoform x1
OG0000000	ABC	atp-binding cassette sub-family a member 5-like isoform x1
OG0000000	ABC	atp-binding cassette sub-family a member 5-like isoform x1
OG0000000	ABC	atp-binding cassette sub-family a member 5-like isoform x1
OG0000000	ABC	atp-binding cassette sub-family a member 5-like isoform x1
OG0000000	ABC	atp-binding cassette sub-family a member 5-like isoform x1
OG0000000	ABC	atp-binding cassette sub-family a member 5-like isoform x1
OG0000010	CCE	CCE001
OG0000010	CCE	CCE001
OG0000010	CCE	CCE001
OG0000010	CCE	CCE001
OG0000010	CCE	CCE001
OG0000010	CCE	cholinesterase 1-like isoform X1 [Spodoptera litura]
OG0000010	CCE	cholinesterase 1-like isoform X2 [Spodoptera litura]
OG0000010	CCE	CCE001
OG0000010	CCE	CCE001
OG0000010	CCE	CCE001
OG0000010	CCE	cholinesterase 1-like isoform X1 [Spodoptera litura]
OG0000010	CCE	CCE001
OG0000010	CCE	CCE001
OG0000010	CCE	CCE001
OG0000010	CCE	CCE001
OG0000010	CCE	cholinesterase 1-like [Spodoptera litura]
OG0000010	CCE	cholinesterase 1-like [Spodoptera litura]
OG0000010	CCE	cholinesterase 1-like isoform X1 [Spodoptera litura]
OG0000010	CCE	cholinesterase 1-like isoform X3 [Spodoptera litura]
OG0000010	CCE	CCE001
OG0000010	CCE	CCE001
OG0000010	CCE	CCE001
OG0000015	UGT	40D3
OG0000015	UGT	40F3
OG0000015	UGT	UGT40
OG0000015	UGT	UGT40
OG0000015	UGT	40Q2
OG0000015	UGT	40D3
OG0000015	UGT	UGT40
OG0000015	UGT	40D3
OG0000015	UGT	40D3
OG0000015	UGT	UGT40
OG0000015	UGT	UGT40
OG0000015	UGT	40U2
OG0000015	UGT	40D5
OG0000015	UGT	40R4
OG0000015	UGT	40U2
OG0000015	UGT	40F3
OG0000015	UGT	40F4
OG0000015	UGT	40M3
OG0000015	UGT	40M3
OG0000015	UGT	40R4
OG0000015	UGT	40F3
OG0000015	UGT	40F3
OG0000015	UGT	40R4
OG0000022	ABC	atp-binding cassette sub-family g member 1
OG0000084	CYP450	clan-3
OG0000084	CYP450	clan-3
OG0000084	CYP450	clan-3
OG0000084	CYP450	clan-3
OG0000084	CYP450	clan-3
OG0000084	P450	cytochrome P450 6B7-like [Spodoptera litura]
OG0000084	CYP450	clan-3
OG0000084	CYP450	clan-3
OG0000084	P450	cytochrome P450 6B7-like [Spodoptera litura]
OG0000084	P450	cytochrome P450 6B7-like [Spodoptera litura]
OG0000084	P450	cytochrome P450 6B2-like [Spodoptera litura]
OG0000084	P450	cytochrome P450 6B2-like [Spodoptera litura]
OG0000084	P450	cytochrome P450 6B2-like [Spodoptera litura]
OG0000084	CYP450	clan-3
OG0000084	CYP450	clan-3
OG0000084	CYP450	clan-3
OG0000088	CYP450	clan-3
OG0000088	P450	CYP321A9
OG0000088	P450	cytochrome P450 6B7-like [Spodoptera litura]
OG0000088	P450	cytochrome p450 6k1-like
OG0000088	P450	cytochrome p450 6k1-like
OG0000088	P450	CYP321A16
OG0000088	P450	CYP321A9
OG0000088	P450	CYP321A8
OG0000088	P450	CYP321A16
OG0000088	P450	cytochrome P450 6B7-like [Spodoptera litura]
OG0000088	P450	cytochrome P450 6B7-like [Spodoptera litura]
OG0000088	P450	cytochrome P450 6B5-like [Spodoptera litura]
OG0000088	P450	cytochrome P450 6B6-like [Spodoptera litura]
OG0000088	P450	cytochrome P450 6B6-like [Spodoptera litura]
OG0000088	P450	cytochrome P450 6B5-like [Spodoptera litura]
OG0000088	P450	CYP321A9
OG0000088	CYP450	clan-3
OG0000033	CYP450	clan-3
OG0000033	P450	cytochrome P450 6k1-like [Spodoptera litura]
OG0000033	CYP450	clan-3
OG0000033	P450	CYP6AE97
OG0000033	P450	CYP6AE97
OG0000033	P450	cytochrome P450 6k1-like [Spodoptera litura]
OG0000033	P450	cytochrome P450 6k1-like [Spodoptera litura]
OG0000033	CYP450	clan-3
OG0000033	P450	CYP6AE97
OG0000033	CYP450	clan-3
OG0000033	P450	cytochrome P450 6k1-like [Spodoptera litura]
OG0000033	P450	cytochrome P450 6B2-like isoform X2 [Spodoptera litura]
OG0000033	P450	CYP6AE10
OG0000033	P450	CYP6AE70
OG0000033	P450	CYP6AE47
OG0000033	P450	cytochrome P450 6B2-like [Spodoptera litura]
OG0000033	P450	cytochrome P450 6B2-like isoform X3 [Spodoptera litura]
OG0000033	P450	cytochrome P450 6B5-like [Spodoptera litura]
OG0000033	P450	cytochrome P450 6B5-like [Spodoptera litura]
OG0000033	P450	CYP6AE97
OG0000033	P450	CYP6AE97
OG0000033	P450	cytochrome P450 6B2-like isoform X2 [Spodoptera litura]
OG0000033	CYP450	clan-3
OG0000033	CYP450	clan-3
OG0000033	CYP450	clan-3
OG0000033	CYP450	clan-3
OG0000033	CYP450	clan-3
OG0000009	ABC	atp-binding cassette sub-family a member 5-like isoform x1
OG0000009	ABC	atp-binding cassette sub-family a member 5-like isoform x1
OG0000009	ABC	atp-binding cassette sub-family a member 5-like isoform x1
OG0000009	ABC	atp-binding cassette sub-family a member 5-like isoform x1
OG0000009	ABC	atp-binding cassette sub-family a member 5-like isoform x1
OG0000009	ABC	atp-binding cassette sub-family a member 5-like isoform x1
OG0000009	ABC	atp-binding cassette sub-family a member 5-like isoform x1
OG0000009	ABC	atp-binding cassette sub-family a member 5-like isoform x1
OG0000009	ABC	atp-binding cassette sub-family a member 5-like isoform x1
OG0000009	ABC	atp-binding cassette sub-family a member 5-like isoform x1
OG0000009	ABC	atp-binding cassette sub-family a member 5-like isoform x1
OG0000009	ABC	atp-binding cassette sub-family a member 5-like isoform x1
OG0000009	ABC	atp-binding cassette sub-family a member 5-like isoform x1
OG0000009	ABC	atp-binding cassette sub-family a member 5-like isoform x1
OG0005955	ABC	atp-binding cassette sub-family d member 2
OG0000256	CYP450	clan-3
OG0000256	CYP450	clan-3
OG0000256	P450	CYP6AE10
OG0000256	CYP450	clan-3
OG0000256	CYP450	clan-3
OG0000256	CYP450	clan-3
OG0000256	P450	CYP6AE97
OG0000256	P450	cytochrome P450 6B5-like [Spodoptera litura]
OG0000256	P450	cytochrome P450 6B5-like [Spodoptera litura]
OG0000256	CYP450	clan-3
OG0000256	CYP450	clan-3
OG0000256	CYP450	clan-3
OG0000015	UGT	40D3
OG0000015	UGT	40F3
OG0000015	UGT	UGT40
OG0000015	UGT	UGT40
OG0000015	UGT	40Q2
OG0000015	UGT	40D3
OG0000015	UGT	UGT40
OG0000015	UGT	40D3
OG0000015	UGT	40D3
OG0000015	UGT	UGT40
OG0000015	UGT	UGT40
OG0000015	UGT	40U2
OG0000015	UGT	40D5
OG0000015	UGT	40R4
OG0000015	UGT	40U2
OG0000015	UGT	40F3
OG0000015	UGT	40F4
OG0000015	UGT	40M3
OG0000015	UGT	40M3
OG0000015	UGT	40R4
OG0000015	UGT	40F3
OG0000015	UGT	40F3
OG0000015	UGT	40R4
OG0000885	CCE	CCE006
OG0000885	CCE	CCE006
OG0000885	CCE	CCE006
OG0000885	CCE	CCE006
OG0000885	CCE	CCE006
OG0000885	CCE	CCE006
OG0000885	CCE	CCE006
OG0000829	P450	cytochrome P450 6B7-like [Spodoptera litura]
OG0000829	CYP450	clan-3
OG0000829	P450	cytochrome P450 6B7-like [Spodoptera litura]
OG0000829	CYP450	clan-3
OG0000829	P450	cytochrome P450 6B6-like [Spodoptera litura]
OG0000374	GST	glutathione s-transferase 1-like
OG0000374	GST	glutathione S-transferase 1-like [Spodoptera litura]
OG0000374	GST	glutathione S-transferase 1-like [Spodoptera litura]
OG0000374	GST	glutathione S-transferase 1-like [Spodoptera litura]
OG0000374	GST	glutathione S-transferase 1-like [Spodoptera litura]
OG0000374	GST	glutathione S-transferase 1-like [Spodoptera litura]
OG0000374	GST	GSTD
OG0000098	ABC	atp-binding cassette sub-family a member 5-like isoform x1
OG0000098	ABC	atp-binding cassette sub-family a member 5-like isoform x1
OG0000098	ABC	atp-binding cassette sub-family a member 5-like isoform x1
OG0000098	ABC	atp-binding cassette sub-family a member 5-like isoform x1
OG0000098	ABC	atp-binding cassette sub-family a member 5-like isoform x1
OG0000098	ABC	atp-binding cassette sub-family a member 5-like isoform x1
OG0000098	ABC	atp-binding cassette sub-family a member 5-like isoform x1
OG0000110	P450	cytochrome P450 9e2-like [Spodoptera litura]
OG0000110	P450	CYP9A97
OG0000110	P450	9A9
OG0000110	P450	CYP9A97
OG0000110	CYP450	clan-3
OG0000110	P450	cytochrome P450 9e2-like [Spodoptera litura]
OG0000092	CCE	CCE001
OG0000092	CCE	CCE001
OG0000092	CCE	CCE001
OG0000092	CCE	cholinesterase 1-like isoform X1 [Spodoptera litura]
OG0000092	CCE	CCE001
OG0000092	CCE	carboxyl choline esterase cce001a
OG0000092	CCE	cholinesterase 1-like [Spodoptera litura]
OG0000092	CCE	cholinesterase 1-like isoform X1 [Spodoptera litura]
OG0000092	CCE	CCE001
OG0006834	P450	CYP314A1
OG0000007	CCE	CCE016
OG0000007	CCE	carboxyl choline esterase cce016b
OG0000007	CCE	carboxylesterase 6
OG0000007	CCE	CCE016
OG0000007	CCE	CCE016
OG0000007	CCE	carboxyl choline esterase cce016b
OG0000007	CCE	CCE016
OG0000007	CCE	CCE016
OG0000007	CCE	CCE016
OG0000007	CCE	CCE016
OG0000007	CCE	carboxylesterase 1C-like [Spodoptera litura]
OG0000007	CCE	CCE016
OG0000007	CCE	CCE016
OG0000007	CCE	liver carboxylesterase B-1-like [Spodoptera litura]
OG0000007	CCE	liver carboxylesterase B-1-like [Spodoptera litura]
OG0000007	CCE	CCE017
OG0000007	CCE	liver carboxylesterase B-1-like [Spodoptera litura]
OG0000007	CCE	carboxyl choline esterase cce016d
OG0000007	CCE	CCE016
OG0000007	CCE	liver carboxylesterase B-1-like [Spodoptera litura]
OG0000007	CCE	carboxylesterase 1C-like [Spodoptera litura]
OG0000007	CCE	CCE016
OG0000007	CCE	CCE016
OG0000007	CCE	CCE016
OG0000007	CCE	carboxyl choline esterase cce016d
OG0000007	CCE	CCE016
OG0000007	CCE	carboxyl choline esterase cce016d
OG0000551	GST	microsomal glutathione S-transferase 1-like [Spodoptera litura]
OG0000551	GST	microsomal glutathione S-transferase 1-like [Spodoptera litura]
OG0000551	GST	MAPEG2
OG0000061	ABC-transporter	ABCC
OG0000061	ABC-transporter	ABCC
OG0000061	ABC-transporter	ABCC
OG0000061	ABC-transporter	ABCC
OG0000061	ABC-transporter	ABCC
OG0000061	ABC-transporter	ABCC
OG0000061	ABC-transporter	ABCC
OG0000061	ABC	abc transporter family c protein abcc2
OG0000061	ABC-transporter	ABCC
OG0000061	ABC-transporter	ABCC
OG0000122	UGT	udp-glycosyltransferase ugt33d3
OG0000122	UGT	UGT33
OG0000122	UGT	UGT33
OG0000122	UGT	33V1
OG0000122	UGT	33F8
OG0000122	UGT	udp-glycosyltransferase ugt33f2
OG0000122	UGT	UGT33
OG0000122	UGT	UGT33
OG0000122	UGT	UGT33
OG0000122	UGT	UGT33
OG0000122	UGT	UGT33
OG0000122	UGT	UGT33
OG0000122	UGT	UGT33
OG0000662	CCE	cholinesterase 1-like [Spodoptera litura]
OG0000662	CCE	CCE001
OG0000662	CCE	cholinesterase 1-like isoform X1 [Spodoptera litura]
OG0000662	CCE	CCE001
OG0000662	CCE	CCE001
OG0000662	CCE	CCE001
OG0000662	CCE	cholinesterase 1-like isoform X3 [Spodoptera litura]
OG0000662	CCE	CCE001
OG0000374	GST	glutathione s-transferase 1-like
OG0000374	GST	glutathione S-transferase 1-like [Spodoptera litura]
OG0000374	GST	glutathione S-transferase 1-like [Spodoptera litura]
OG0000374	GST	glutathione S-transferase 1-like [Spodoptera litura]
OG0000374	GST	glutathione S-transferase 1-like [Spodoptera litura]
OG0000374	GST	glutathione S-transferase 1-like [Spodoptera litura]
OG0000374	GST	GSTD
OG0011578	GST	GSTZ
OG0001929	GST	GSTS
OG0001929	GST	GSTS
OG0001929	GST	GSTS
OG0001929	GST	GSTS
OG0000033	CYP450	clan-3
OG0000033	P450	cytochrome P450 6k1-like [Spodoptera litura]
OG0000033	CYP450	clan-3
OG0000033	P450	CYP6AE97
OG0000033	P450	CYP6AE97
OG0000033	P450	cytochrome P450 6k1-like [Spodoptera litura]
OG0000033	P450	cytochrome P450 6k1-like [Spodoptera litura]
OG0000033	CYP450	clan-3
OG0000033	P450	CYP6AE97
OG0000033	CYP450	clan-3
OG0000033	P450	cytochrome P450 6k1-like [Spodoptera litura]
OG0000033	P450	cytochrome P450 6B2-like isoform X2 [Spodoptera litura]
OG0000033	P450	CYP6AE10
OG0000033	P450	CYP6AE70
OG0000033	P450	CYP6AE47
OG0000033	P450	cytochrome P450 6B2-like [Spodoptera litura]
OG0000033	P450	cytochrome P450 6B2-like isoform X3 [Spodoptera litura]
OG0000033	P450	cytochrome P450 6B5-like [Spodoptera litura]
OG0000033	P450	cytochrome P450 6B5-like [Spodoptera litura]
OG0000033	P450	CYP6AE97
OG0000033	P450	CYP6AE97
OG0000033	P450	cytochrome P450 6B2-like isoform X2 [Spodoptera litura]
OG0000033	CYP450	clan-3
OG0000033	CYP450	clan-3
OG0000033	CYP450	clan-3
OG0000033	CYP450	clan-3
OG0000033	CYP450	clan-3
OG0000009	ABC	atp-binding cassette sub-family a member 5-like isoform x1
OG0000009	ABC	atp-binding cassette sub-family a member 5-like isoform x1
OG0000009	ABC	atp-binding cassette sub-family a member 5-like isoform x1
OG0000009	ABC	atp-binding cassette sub-family a member 5-like isoform x1
OG0000009	ABC	atp-binding cassette sub-family a member 5-like isoform x1
OG0000009	ABC	atp-binding cassette sub-family a member 5-like isoform x1
OG0000009	ABC	atp-binding cassette sub-family a member 5-like isoform x1
OG0000009	ABC	atp-binding cassette sub-family a member 5-like isoform x1
OG0000009	ABC	atp-binding cassette sub-family a member 5-like isoform x1
OG0000009	ABC	atp-binding cassette sub-family a member 5-like isoform x1
OG0000009	ABC	atp-binding cassette sub-family a member 5-like isoform x1
OG0000009	ABC	atp-binding cassette sub-family a member 5-like isoform x1
OG0000009	ABC	atp-binding cassette sub-family a member 5-like isoform x1
OG0000009	ABC	atp-binding cassette sub-family a member 5-like isoform x1
OG0037680	ABC	atp-binding cassette sub-family g member 1
OG0000021	ABC	atp-binding cassette sub-family a member 5-like isoform x1
OG0000021	ABC	atp-binding cassette sub-family a member 5-like isoform x1
OG0000021	ABC	atp-binding cassette sub-family a member 5-like isoform x1
OG0000021	ABC	atp-binding cassette sub-family a member 5-like isoform x1
OG0000381	GST	glutathione S-transferase 2-like [Spodoptera litura]
OG0000381	GST	glutathione s-transferase sigma
OG0000381	GST	glutathione S-transferase 2-like [Spodoptera litura]
OG0000268	CCE	cholinesterase 1-like [Spodoptera litura]
OG0000268	CCE	CCE001
OG0000268	CCE	CCE001
OG0000268	CCE	cholinesterase 1-like isoform X1 [Spodoptera litura]
OG0000268	CCE	cholinesterase 1-like [Spodoptera litura]
OG0000268	CCE	cholinesterase 1-like [Spodoptera litura]
OG0000208	GST	glutathione S-transferase 1-like [Spodoptera litura]
OG0000208	GST	Epsilon3
OG0000208	GST	glutathione S-transferase 1-like [Spodoptera litura]
OG0000208	GST	glutathione S-transferase 1-like [Spodoptera litura]
OG0000208	GST	glutathione S-transferase 1-like [Spodoptera litura]
OG0000208	GST	glutathione S-transferase 1-like [Spodoptera litura]
OG0000208	GST	glutathione S-transferase 1-like [Spodoptera litura]
OG0000208	GST	glutathione S-transferase 1-like [Spodoptera litura]
OG0001868	ABC	atp-binding cassette sub-family a member 3 isoform x1
OG0000149	CYP450	clan-3
OG0000149	CYP450	clan-3
OG0000149	P450	CYP6AB14
OG0000149	P450	cytochrome P450 6B2-like [Spodoptera litura]
OG0000149	P450	cytochrome P450 6B6-like [Spodoptera litura]
OG0000149	P450	cytochrome P450 6B6-like [Spodoptera litura]
OG0000174	P450	cytochrome P450 9e2-like [Spodoptera litura]
OG0000174	P450	clan-3
OG0000174	P450	CYP9A97
OG0000174	P450	9A9
OG0000174	P450	CYP9A97
OG0000174	P450	CYP9A97
OG0000174	P450	9A9
OG0000010	CCE	CCE001
OG0000010	CCE	CCE001
OG0000010	CCE	CCE001
OG0000010	CCE	CCE001
OG0000010	CCE	CCE001
OG0000010	CCE	cholinesterase 1-like isoform X1 [Spodoptera litura]
OG0000010	CCE	cholinesterase 1-like isoform X2 [Spodoptera litura]
OG0000010	CCE	CCE001
OG0000010	CCE	CCE001
OG0000010	CCE	CCE001
OG0000010	CCE	cholinesterase 1-like isoform X1 [Spodoptera litura]
OG0000010	CCE	CCE001
OG0000010	CCE	CCE001
OG0000010	CCE	CCE001
OG0000010	CCE	CCE001
OG0000010	CCE	cholinesterase 1-like [Spodoptera litura]
OG0000010	CCE	cholinesterase 1-like [Spodoptera litura]
OG0000010	CCE	cholinesterase 1-like isoform X1 [Spodoptera litura]
OG0000010	CCE	cholinesterase 1-like isoform X3 [Spodoptera litura]
OG0000010	CCE	CCE001
OG0000010	CCE	CCE001
OG0000010	CCE	CCE001
OG0000537	P450	CYP4L15
OG0000537	P450	cytochrome P450 4d2-like [Spodoptera litura]
OG0000537	P450	cytochrome P450 4d2-like [Spodoptera litura]
OG0000098	ABC	atp-binding cassette sub-family a member 5-like isoform x1
OG0000098	ABC	atp-binding cassette sub-family a member 5-like isoform x1
OG0000098	ABC	atp-binding cassette sub-family a member 5-like isoform x1
OG0000098	ABC	atp-binding cassette sub-family a member 5-like isoform x1
OG0000098	ABC	atp-binding cassette sub-family a member 5-like isoform x1
OG0000098	ABC	atp-binding cassette sub-family a member 5-like isoform x1
OG0000098	ABC	atp-binding cassette sub-family a member 5-like isoform x1
OG0000022	ABC	atp-binding cassette sub-family g member 1
OG0000366	ABC	atp-binding cassette sub-family a member 5-like isoform x1
OG0000256	CYP450	clan-3
OG0000256	CYP450	clan-3
OG0000256	P450	CYP6AE10
OG0000256	CYP450	clan-3
OG0000256	CYP450	clan-3
OG0000256	CYP450	clan-3
OG0000256	P450	CYP6AE97
OG0000256	P450	cytochrome P450 6B5-like [Spodoptera litura]
OG0000256	P450	cytochrome P450 6B5-like [Spodoptera litura]
OG0000256	CYP450	clan-3
OG0000256	CYP450	clan-3
OG0000256	CYP450	clan-3
OG0000149	CYP450	clan-3
OG0000149	CYP450	clan-3
OG0000149	P450	CYP6AB14
OG0000149	P450	cytochrome P450 6B2-like [Spodoptera litura]
OG0000149	P450	cytochrome P450 6B6-like [Spodoptera litura]
OG0000149	P450	cytochrome P450 6B6-like [Spodoptera litura]
OG0000237	ABC	atp-binding cassette sub-family a member 5-like isoform x1
OG0000237	ABC	atp-binding cassette sub-family a member 5-like isoform x1
OG0000237	ABC	atp-binding cassette sub-family a member 5-like isoform x1
OG0000237	ABC	atp-binding cassette sub-family a member 5-like isoform x1
OG0000237	ABC	atp-binding cassette sub-family a member 5-like isoform x1
OG0000394	UGT	UGT33
OG0000394	UGT	UGT33
OG0000394	UGT	33V1
OG0000394	UGT	33V1
OG0000394	UGT	33V3
OG0000394	UGT	33B16
OG0000394	UGT	33F5
OG0000963	UGT	33F8
OG0000963	UGT	33F8
OG0000963	UGT	33F8
OG0000963	UGT	33F8
OG0000963	UGT	33F8
OG0000963	UGT	UGT33
OG0000963	UGT	UGT33
OG0000778	P450	cytochrome p450 332a5
OG0000778	P450	cytochrome P450 6k1-like [Spodoptera litura]
OG0000778	P450	cytochrome P450 6k1-like [Spodoptera litura]
OG0000778	P450	cytochrome P450 6k1-like [Spodoptera litura]
OG0000778	P450	cytochrome p450 332a5
OG0000778	CYP450	clan-3
OG0050522	CCE	cholinesterase 1-like isoform X1 [Spodoptera litura]
OG0002878	UGT	39B4
OG0002878	UGT	39B4
OG0002878	UGT	39B4
OG0000103	UGT	udp-glycosyltransferase ugt33d3
OG0000103	UGT	udp-glycosyltransferase ugt33d3
OG0000103	UGT	UGT33
OG0000103	UGT	UGT33
OG0000103	UGT	udp-glycosyltransferase ugt33d3
OG0000103	UGT	udp-glycosyltransferase ugt33d3
OG0000103	UGT	33J3
OG0000103	UGT	udp-glycosyltransferase ugt33d3
OG0000920	ABC	atp-binding cassette sub-family a member 3 isoform x1
OG0000124	ABC	C11
OG0000124	ABC	atp-binding cassette sub-family g member 1
OG0000422	CYP450	clan-3
OG0000422	CYP450	clan-3
OG0000422	P450	CYP9A10
OG0000422	P450	cytochrome P450 9e2-like [Spodoptera litura]
OG0000422	P450	cytochrome P450 9e2-like [Spodoptera litura]
OG0000422	P450	9A9
OG0003983	ABC	atp-binding cassette sub-family g member 1
OG0000465	ABC	atp-binding cassette sub-family a member 5-like isoform x1
OG0000465	ABC	atp-binding cassette sub-family a member 5-like isoform x1
OG0000465	ABC	atp-binding cassette sub-family a member 5-like isoform x1
OG0000465	ABC	atp-binding cassette sub-family a member 5-like isoform x1
OG0000465	ABC	atp-binding cassette sub-family a member 5-like isoform x1
OG0051899	GST	MAPEG2
OG0000534	P450	probable cytochrome P450 9f2 [Spodoptera litura]
OG0000534	P450	probable cytochrome P450 9f2 [Spodoptera litura]
OG0000534	P450	cytochrome P450 9e2-like [Spodoptera litura]
OG0000534	P450	probable cytochrome P450 9f2 [Spodoptera litura]
OG0003866	ABC	atp-binding cassette sub-family d member 2
OG0004082	P450	cytochrome P450 4d2-like [Spodoptera litura]
OG0004082	P450	cytochrome P450 4d2-like [Spodoptera litura]
OG0001193	UGT	udp-glycosyltransferase ugt42a1
OG0001193	UGT	42B5
OG0001193	UGT	42C2
OG0000109	CCE	CCE008
OG0000109	CCE	CCE010
OG0000109	CCE	CCE007
OG0000109	CCE	CCE008
OG0007331	ABC	atp-binding cassette sub-family a member 3 isoform x1
OG0000089	P450	cytochrome P450 4C1-like [Spodoptera litura]
OG0000089	P450	cytochrome P450 4c21-like [Spodoptera litura]
OG0000089	CYP450	clan-4
OG0001528	GST	GSTO
OG0001528	GST	glutathione s-transferase omega 2
OG0001528	GST	GSTO
OG0000662	CCE	cholinesterase 1-like [Spodoptera litura]
OG0000662	CCE	CCE001
OG0000662	CCE	cholinesterase 1-like isoform X1 [Spodoptera litura]
OG0000662	CCE	CCE001
OG0000662	CCE	CCE001
OG0000662	CCE	CCE001
OG0000662	CCE	cholinesterase 1-like isoform X3 [Spodoptera litura]
OG0000662	CCE	CCE001
OG0008363	ABC	atp-binding cassette sub-family a member 3 isoform x1
OG0050496	GST	GSTS
OG0000394	UGT	UGT33
OG0000394	UGT	UGT33
OG0000394	UGT	33V1
OG0000394	UGT	33V1
OG0000394	UGT	33V3
OG0000394	UGT	33B16
OG0000394	UGT	33F5
OG0000567	UGT	33T3
OG0000567	UGT	33T3
OG0000567	UGT	udp-glycosyltransferase ugt33d3
OG0000567	UGT	33T3
OG0000567	UGT	33V2
OG0000567	UGT	33F5
OG0000567	UGT	33B16
OG0000567	UGT	udp-glycosyltransferase ugt33f2
OG0000567	UGT	33V1
OG0000567	UGT	33T3
OG0000567	UGT	33F7
OG0000567	UGT	33J3
OG0000567	UGT	33V3
OG0000395	UGT	33V2
OG0000395	UGT	33F8
OG0000395	UGT	33B16
OG0000395	UGT	33B16
OG0000395	UGT	udp-glycosyltransferase ugt33d3
OG0000395	UGT	33V1
OG0000395	UGT	33B16
OG0000395	UGT	33T3
OG0000395	UGT	33V3
OG0000397	CCE	CCE020
OG0000397	CCE	CCE020
OG0000397	CCE	CCE020
OG0000397	CCE	CCE020
OG0000397	CCE	CCE020
OG0000778	P450	cytochrome p450 332a5
OG0000778	P450	cytochrome P450 6k1-like [Spodoptera litura]
OG0000778	P450	cytochrome P450 6k1-like [Spodoptera litura]
OG0000778	P450	cytochrome P450 6k1-like [Spodoptera litura]
OG0000778	P450	cytochrome p450 332a5
OG0000778	CYP450	clan-3
OG0000067	CCE	CCE006
OG0000067	CCE	CCE006
OG0000067	CCE	CCE006
OG0000067	CCE	CCE006
OG0000067	CCE	CCE006
OG0000067	CCE	CCE006
OG0000067	CCE	CCE006
OG0000067	CCE	CCE006
OG0000067	CCE	CCE006
OG0000067	CCE	CCE006
OG0000067	CCE	CCE006
OG0000067	CCE	CCE006
OG0000067	CCE	cholinesterase 2-like [Spodoptera litura]
OG0000067	CCE	CCE006
OG0000067	CCE	CCE006
OG0000067	CCE	CCE006
OG0000067	CCE	CCE006
OG0000067	CCE	CCE006
OG0000067	CCE	CCE006
OG0000067	CCE	CCE006
OG0000067	CCE	CCE006
OG0001620	UGT	33B16
OG0001620	UGT	33V1
OG0001620	UGT	33V3
OG0001924	CYP450	clan-3
OG0001924	CYP450	clan-3
OG0001924	CYP450	clan-3
OG0001924	CYP450	clan-3
OG0000000	ABC	atp-binding cassette sub-family a member 5-like isoform x1
OG0000000	ABC	atp-binding cassette sub-family a member 5-like isoform x1
OG0000000	ABC	atp-binding cassette sub-family a member 5-like isoform x1
OG0000000	ABC	atp-binding cassette sub-family a member 5-like isoform x1
OG0000000	ABC	atp-binding cassette sub-family a member 5-like isoform x1
OG0000000	ABC	atp-binding cassette sub-family a member 5-like isoform x1
OG0000000	ABC	atp-binding cassette sub-family a member 5-like isoform x1
OG0000000	ABC	atp-binding cassette sub-family a member 5-like isoform x1
OG0000000	ABC	atp-binding cassette sub-family a member 5-like isoform x1
OG0000000	ABC	atp-binding cassette sub-family a member 5-like isoform x1
OG0000000	ABC	atp-binding cassette sub-family a member 5-like isoform x1
OG0000000	ABC	atp-binding cassette sub-family a member 5-like isoform x1
OG0000000	ABC	atp-binding cassette sub-family a member 5-like isoform x1
OG0000000	ABC	atp-binding cassette sub-family a member 5-like isoform x1
OG0000000	ABC	atp-binding cassette sub-family a member 5-like isoform x1
OG0000000	ABC	atp-binding cassette sub-family a member 5-like isoform x1
OG0000000	ABC	atp-binding cassette sub-family a member 5-like isoform x1
OG0000000	ABC	atp-binding cassette sub-family a member 5-like isoform x1
OG0000000	ABC	atp-binding cassette sub-family a member 5-like isoform x1
OG0000000	ABC	atp-binding cassette sub-family a member 5-like isoform x1
OG0000000	ABC	atp-binding cassette sub-family a member 5-like isoform x1
OG0000000	ABC	atp-binding cassette sub-family a member 5-like isoform x1
OG0000000	ABC	atp-binding cassette sub-family a member 5-like isoform x1
OG0000000	ABC	atp-binding cassette sub-family a member 5-like isoform x1
OG0000000	ABC	atp-binding cassette sub-family a member 5-like isoform x1
OG0000000	ABC	atp-binding cassette sub-family a member 5-like isoform x1
OG0000000	ABC	atp-binding cassette sub-family a member 5-like isoform x1
OG0000000	ABC	atp-binding cassette sub-family a member 5-like isoform x1
OG0000000	ABC	atp-binding cassette sub-family a member 5-like isoform x1
OG0000000	ABC	atp-binding cassette sub-family a member 5-like isoform x1
OG0000000	ABC	atp-binding cassette sub-family a member 5-like isoform x1
OG0000000	ABC	atp-binding cassette sub-family a member 5-like isoform x1
OG0000567	UGT	33T3
OG0000567	UGT	33T3
OG0000567	UGT	udp-glycosyltransferase ugt33d3
OG0000567	UGT	33T3
OG0000567	UGT	33V2
OG0000567	UGT	33F5
OG0000567	UGT	33B16
OG0000567	UGT	udp-glycosyltransferase ugt33f2
OG0000567	UGT	33V1
OG0000567	UGT	33T3
OG0000567	UGT	33F7
OG0000567	UGT	33J3
OG0000567	UGT	33V3
OG0011578	GST	GSTZ
OG0000030	ABC	atp-binding cassette sub-family g member 1
OG0000030	ABC	atp-binding cassette sub-family g member 1
OG0000234	ABC	ATP-binding cassette sub-family B member 1
OG0000234	ABC	ATP-binding cassette sub-family B member 1
OG0000234	ABC	ATP-binding cassette sub-family B member 1
OG0000234	ABC	ATP-binding cassette sub-family B member 1
OG0000234	ABC	ATP-binding cassette sub-family B member 1
OG0000234	ABC	ATP-binding cassette sub-family B member 1
OG0016851	CCE	cholinesterase 2-like [Spodoptera litura]
OG0009986	P450	cytochrome P450 9e2-like [Spodoptera litura]
OG0000950	CYP450	clan-M
OG0000950	CYP450	clan-M
OG0000950	P450	CYP333B40
OG0000159	CCE	CCE006
OG0000196	ABC	atp-binding cassette sub-family a member 5-like isoform x1
OG0000196	ABC	atp-binding cassette sub-family a member 5-like isoform x1
OG0000021	ABC	atp-binding cassette sub-family a member 5-like isoform x1
OG0000021	ABC	atp-binding cassette sub-family a member 5-like isoform x1
OG0000021	ABC	atp-binding cassette sub-family a member 5-like isoform x1
OG0000021	ABC	atp-binding cassette sub-family a member 5-like isoform x1
OG0000270	GST	glutathione S-transferase 1-like [Spodoptera litura]
OG0000270	GST	glutathione S-transferase 1-like [Spodoptera litura]
OG0000270	GST	glutathione S-transferase 1-like [Spodoptera litura]
OG0000270	GST	glutathione S-transferase 1-like [Spodoptera litura]
OG0000270	GST	glutathione S-transferase 1-like [Spodoptera litura]
OG0000270	GST	glutathione S-transferase 1-like [Spodoptera litura]
OG0000270	GST	glutathione S-transferase 1-like [Spodoptera litura]
OG0011693	ABC	atp-binding cassette sub-family a member 5-like isoform x1
OG0011693	ABC	atp-binding cassette sub-family a member 5-like isoform x1
OG0000465	ABC	atp-binding cassette sub-family a member 5-like isoform x1
OG0000465	ABC	atp-binding cassette sub-family a member 5-like isoform x1
OG0000465	ABC	atp-binding cassette sub-family a member 5-like isoform x1
OG0000465	ABC	atp-binding cassette sub-family a member 5-like isoform x1
OG0000465	ABC	atp-binding cassette sub-family a member 5-like isoform x1
OG0000156	CYP450	clan-4
OG0000156	P450	CYP4M18
OG0000156	P450	CYP4M14
OG0001555	ABC	atp-binding cassette sub-family g member 1
OG0006754	CCE	venom carboxylesterase-6-like [Spodoptera litura]
OG0001528	GST	GSTO
OG0001528	GST	glutathione s-transferase omega 2
OG0001528	GST	GSTO
OG0000074	P450	CYP341B27
OG0000074	P450	CYP341B27
OG0000074	P450	cytochrome p450 4c1-like
OG0000074	P450	cytochrome P450 4C1-like [Spodoptera litura]
OG0000074	P450	cytochrome P450 4V2-like [Spodoptera litura]
OG0000074	P450	cytochrome P450 4d8-like [Spodoptera litura]
OG0022450	P450	CYP4M14
OG0000031	ABC	atp-binding cassette sub-family a member 5-like isoform x1
OG0000031	ABC	atp-binding cassette sub-family a member 5-like isoform x1
OG0000031	ABC	atp-binding cassette sub-family a member 5-like isoform x1
OG0000031	ABC	atp-binding cassette sub-family a member 5-like isoform x1
OG0000031	ABC	atp-binding cassette sub-family a member 5-like isoform x1
OG0000031	ABC	atp-binding cassette sub-family a member 5-like isoform x1
OG0000031	ABC	atp-binding cassette sub-family a member 5-like isoform x1
OG0000031	ABC	atp-binding cassette sub-family a member 5-like isoform x1
OG0000031	ABC	atp-binding cassette sub-family a member 5-like isoform x1
OG0000031	ABC	atp-binding cassette sub-family a member 5-like isoform x1
OG0000031	ABC	atp-binding cassette sub-family a member 5-like isoform x1
OG0000031	ABC	atp-binding cassette sub-family a member 5-like isoform x1
OG0000031	ABC	atp-binding cassette sub-family a member 5-like isoform x1
OG0000031	ABC	atp-binding cassette sub-family a member 5-like isoform x1
OG0000031	ABC	atp-binding cassette sub-family a member 5-like isoform x1
OG0000031	ABC	atp-binding cassette sub-family a member 5-like isoform x1
OG0000031	ABC	atp-binding cassette sub-family a member 5-like isoform x1
OG0000031	ABC	atp-binding cassette sub-family a member 5-like isoform x1
OG0000031	ABC	atp-binding cassette sub-family a member 5-like isoform x1
OG0000747	GST	GSTD
OG0016729	CCE	cholinesterase 1-like [Spodoptera litura]
OG0016729	CCE	cholinesterase 1-like [Spodoptera litura]
OG0016729	CCE	cholinesterase 1-like [Spodoptera litura]
OG0006967	ABC	atp-binding cassette sub-family a member 5-like isoform x1
OG0000061	ABC-transporter	ABCC
OG0000061	ABC-transporter	ABCC
OG0000061	ABC-transporter	ABCC
OG0000061	ABC-transporter	ABCC
OG0000061	ABC-transporter	ABCC
OG0000061	ABC-transporter	ABCC
OG0000061	ABC-transporter	ABCC
OG0000061	ABC	abc transporter family c protein abcc2
OG0000061	ABC-transporter	ABCC
OG0000061	ABC-transporter	ABCC
OG0003983	ABC	atp-binding cassette sub-family g member 1
OG0000776	ABC	atp-binding cassette sub-family a member 5-like isoform x1
OG0000270	GST	glutathione S-transferase 1-like [Spodoptera litura]
OG0000270	GST	glutathione S-transferase 1-like [Spodoptera litura]
OG0000270	GST	glutathione S-transferase 1-like [Spodoptera litura]
OG0000270	GST	glutathione S-transferase 1-like [Spodoptera litura]
OG0000270	GST	glutathione S-transferase 1-like [Spodoptera litura]
OG0000270	GST	glutathione S-transferase 1-like [Spodoptera litura]
OG0000270	GST	glutathione S-transferase 1-like [Spodoptera litura]
OG0000196	ABC	atp-binding cassette sub-family a member 5-like isoform x1
OG0000196	ABC	atp-binding cassette sub-family a member 5-like isoform x1
OG0001193	UGT	udp-glycosyltransferase ugt42a1
OG0001193	UGT	42B5
OG0001193	UGT	42C2
OG0001920	ABC	atp-binding cassette sub-family a member 5-like isoform x1
OG0001920	ABC	atp-binding cassette sub-family a member 5-like isoform x1
OG0000885	CCE	CCE006
OG0000885	CCE	CCE006
OG0000885	CCE	CCE006
OG0000885	CCE	CCE006
OG0000885	CCE	CCE006
OG0000885	CCE	CCE006
OG0000885	CCE	CCE006
OG0000088	CYP450	clan-3
OG0000088	P450	CYP321A9
OG0000088	P450	cytochrome P450 6B7-like [Spodoptera litura]
OG0000088	P450	cytochrome p450 6k1-like
OG0000088	P450	cytochrome p450 6k1-like
OG0000088	P450	CYP321A16
OG0000088	P450	CYP321A9
OG0000088	P450	CYP321A8
OG0000088	P450	CYP321A16
OG0000088	P450	cytochrome P450 6B7-like [Spodoptera litura]
OG0000088	P450	cytochrome P450 6B7-like [Spodoptera litura]
OG0000088	P450	cytochrome P450 6B5-like [Spodoptera litura]
OG0000088	P450	cytochrome P450 6B6-like [Spodoptera litura]
OG0000088	P450	cytochrome P450 6B6-like [Spodoptera litura]
OG0000088	P450	cytochrome P450 6B5-like [Spodoptera litura]
OG0000088	P450	CYP321A9
OG0000088	CYP450	clan-3
OG0000378	ABC	atp-binding cassette sub-family a member 5-like isoform x1
OG0000378	ABC	atp-binding cassette sub-family a member 5-like isoform x1
OG0000378	ABC	atp-binding cassette sub-family a member 5-like isoform x1
OG0012715	P450	CYP428A1
OG0000963	UGT	33F8
OG0000963	UGT	33F8
OG0000963	UGT	33F8
OG0000963	UGT	33F8
OG0000963	UGT	33F8
OG0000963	UGT	UGT33
OG0000963	UGT	UGT33
OG0006785	CYP450	clan-2
OG0006785	P450	CYP18A1
OG0037396	ABC	atp-binding cassette sub-family g member 1
OG0050676	UGT	UDP-glycosyltransferase UGT340C1 precursor [Bombyx mori]
OG0000192	ABC-transporter	ABCB
OG0000381	GST	glutathione S-transferase 2-like [Spodoptera litura]
OG0000381	GST	glutathione s-transferase sigma
OG0000381	GST	glutathione S-transferase 2-like [Spodoptera litura]
OG0003032	ABC	atp-binding cassette sub-family a member 5-like isoform x1
OG0003032	ABC	atp-binding cassette sub-family a member 5-like isoform x1
OG0003032	ABC	atp-binding cassette sub-family a member 5-like isoform x1
OG0003032	ABC	atp-binding cassette sub-family a member 5-like isoform x1
OG0003032	ABC	atp-binding cassette sub-family a member 5-like isoform x1
OG0003032	ABC	atp-binding cassette sub-family a member 5-like isoform x1
OG0020894	ABC	atp-binding cassette sub-family d member 2
OG0000046	ABC	atp-binding cassette sub-family g member 1
OG0001754	CYP450	clan-4
OG0000162	ABC	atp-binding cassette sub-family g member 1
OG0000153	ABC	atp-binding cassette sub-family g member 1
OG0000552	CCE	venom carboxylesterase-6-like [Spodoptera litura]
OG0000552	CCE	CCE021
OG0000552	CCE	CCE021
OG0000552	CCE	CCE021
OG0000552	CCE	CCE021
OG0000484	ABC	atp-binding cassette sub-family a member 5-like isoform x1
OG0000484	ABC	atp-binding cassette sub-family a member 5-like isoform x1
OG0000484	ABC	atp-binding cassette sub-family a member 5-like isoform x1
OG0000484	ABC	atp-binding cassette sub-family a member 5-like isoform x1
OG0037632	ABC	atp-binding cassette sub-family g member 1
OG0000031	ABC	atp-binding cassette sub-family a member 5-like isoform x1
OG0000031	ABC	atp-binding cassette sub-family a member 5-like isoform x1
OG0000031	ABC	atp-binding cassette sub-family a member 5-like isoform x1
OG0000031	ABC	atp-binding cassette sub-family a member 5-like isoform x1
OG0000031	ABC	atp-binding cassette sub-family a member 5-like isoform x1
OG0000031	ABC	atp-binding cassette sub-family a member 5-like isoform x1
OG0000031	ABC	atp-binding cassette sub-family a member 5-like isoform x1
OG0000031	ABC	atp-binding cassette sub-family a member 5-like isoform x1
OG0000031	ABC	atp-binding cassette sub-family a member 5-like isoform x1
OG0000031	ABC	atp-binding cassette sub-family a member 5-like isoform x1
OG0000031	ABC	atp-binding cassette sub-family a member 5-like isoform x1
OG0000031	ABC	atp-binding cassette sub-family a member 5-like isoform x1
OG0000031	ABC	atp-binding cassette sub-family a member 5-like isoform x1
OG0000031	ABC	atp-binding cassette sub-family a member 5-like isoform x1
OG0000031	ABC	atp-binding cassette sub-family a member 5-like isoform x1
OG0000031	ABC	atp-binding cassette sub-family a member 5-like isoform x1
OG0000031	ABC	atp-binding cassette sub-family a member 5-like isoform x1
OG0000031	ABC	atp-binding cassette sub-family a member 5-like isoform x1
OG0000031	ABC	atp-binding cassette sub-family a member 5-like isoform x1
OG0001548	CYP450	clan-4
OG0014028	P450	cytochrome P450 6B7-like [Spodoptera litura]
OG0014028	CYP450	clan-3
OG0004078	ABC-transporter	ABCG
OG0000463	ABC	atp-binding cassette sub-family a member 5-like isoform x1
OG0000551	GST	microsomal glutathione S-transferase 1-like [Spodoptera litura]
OG0000551	GST	microsomal glutathione S-transferase 1-like [Spodoptera litura]
OG0000551	GST	MAPEG2
OG0006944	ABC	atp-binding cassette sub-family a member 3 isoform x1
OG0000237	ABC	atp-binding cassette sub-family a member 5-like isoform x1
OG0000237	ABC	atp-binding cassette sub-family a member 5-like isoform x1
OG0000237	ABC	atp-binding cassette sub-family a member 5-like isoform x1
OG0000237	ABC	atp-binding cassette sub-family a member 5-like isoform x1
OG0000237	ABC	atp-binding cassette sub-family a member 5-like isoform x1
OG0000234	ABC	ATP-binding cassette sub-family B member 1
OG0000234	ABC	ATP-binding cassette sub-family B member 1
OG0000234	ABC	ATP-binding cassette sub-family B member 1
OG0000234	ABC	ATP-binding cassette sub-family B member 1
OG0000234	ABC	ATP-binding cassette sub-family B member 1
OG0000234	ABC	ATP-binding cassette sub-family B member 1
OG0000109	CCE	CCE008
OG0000109	CCE	CCE010
OG0000109	CCE	CCE007
OG0000109	CCE	CCE008
OG0007434	GST	Omega4
OG0000124	ABC	C11
OG0000124	ABC	atp-binding cassette sub-family g member 1
OG0000371	P450	cytochrome P450 4C1-like [Spodoptera litura]
OG0000371	P450	cytochrome P450 4C1-like [Spodoptera litura]
OG0000371	P450	cytochrome P450 4C1-like [Spodoptera litura]
OG0000371	P450	cytochrome P450 4C1-like [Spodoptera litura]
OG0000366	ABC	atp-binding cassette sub-family a member 5-like isoform x1
OG0000463	ABC	atp-binding cassette sub-family a member 5-like isoform x1
OG0007216	GST	Omega4
OG0000214	UGT	UDP-glycosyltransferase UGT340C2 precursor [Bombyx mori]
OG0000214	UGT	udp-glycosyltransferase ugt33d3
OG0000214	UGT	UGT340A1
OG0000214	UGT	33F5
OG0000214	UGT	UGT33
OG0000214	UGT	33F5
OG0000214	UGT	UGT33
OG0000214	UGT	UGT33
OG0000214	UGT	udp-glycosyltransferase ugt33d3
OG0046595	GST	GSTS
OG0021131	ABC	atp-binding cassette sub-family a member 5-like isoform x1
OG0037723	UGT	33V1
OG0006754	CCE	venom carboxylesterase-6-like [Spodoptera litura]
OG0000378	ABC	atp-binding cassette sub-family a member 5-like isoform x1
OG0000378	ABC	atp-binding cassette sub-family a member 5-like isoform x1
OG0000378	ABC	atp-binding cassette sub-family a member 5-like isoform x1
OG0000397	CCE	CCE020
OG0000397	CCE	CCE020
OG0000397	CCE	CCE020
OG0000397	CCE	CCE020
OG0000397	CCE	CCE020
OG0000484	ABC	atp-binding cassette sub-family a member 5-like isoform x1
OG0000484	ABC	atp-binding cassette sub-family a member 5-like isoform x1
OG0000484	ABC	atp-binding cassette sub-family a member 5-like isoform x1
OG0000484	ABC	atp-binding cassette sub-family a member 5-like isoform x1
OG0001489	ABC	atp-binding cassette sub-family a member 5-like isoform x1
OG0001489	ABC	atp-binding cassette sub-family a member 5-like isoform x1
OG0001489	ABC	atp-binding cassette sub-family a member 5-like isoform x1
OG0011811	ABC	atp-binding cassette sub-family a member 5-like isoform x1
OG0011811	ABC	atp-binding cassette sub-family a member 5-like isoform x1
OG0000092	CCE	CCE001
OG0000092	CCE	CCE001
OG0000092	CCE	CCE001
OG0000092	CCE	cholinesterase 1-like isoform X1 [Spodoptera litura]
OG0000092	CCE	CCE001
OG0000092	CCE	carboxyl choline esterase cce001a
OG0000092	CCE	cholinesterase 1-like [Spodoptera litura]
OG0000092	CCE	cholinesterase 1-like isoform X1 [Spodoptera litura]
OG0000092	CCE	CCE001
OG0001620	UGT	33B16
OG0001620	UGT	33V1
OG0001620	UGT	33V3
OG0001929	GST	GSTS
OG0001929	GST	GSTS
OG0001929	GST	GSTS
OG0001929	GST	GSTS
OG0017670	GST	GSTS
OG0000084	CYP450	clan-3
OG0000084	CYP450	clan-3
OG0000084	CYP450	clan-3
OG0000084	CYP450	clan-3
OG0000084	CYP450	clan-3
OG0000084	P450	cytochrome P450 6B7-like [Spodoptera litura]
OG0000084	CYP450	clan-3
OG0000084	CYP450	clan-3
OG0000084	P450	cytochrome P450 6B7-like [Spodoptera litura]
OG0000084	P450	cytochrome P450 6B7-like [Spodoptera litura]
OG0000084	P450	cytochrome P450 6B2-like [Spodoptera litura]
OG0000084	P450	cytochrome P450 6B2-like [Spodoptera litura]
OG0000084	P450	cytochrome P450 6B2-like [Spodoptera litura]
OG0000084	CYP450	clan-3
OG0000084	CYP450	clan-3
OG0000084	CYP450	clan-3
OG0005520	ABC	atp-binding cassette sub-family a member 5-like isoform x1
OG0000552	CCE	venom carboxylesterase-6-like [Spodoptera litura]
OG0000552	CCE	CCE021
OG0000552	CCE	CCE021
OG0000552	CCE	CCE021
OG0000552	CCE	CCE021
OG0003492	UGT	UGT33
OG0003492	UGT	33F6
OG0003492	UGT	udp-glycosyltransferase 33f4
OG0006273	UGT	UGT34
OG0009153	P450	cytochrome P450 307a1-like [Spodoptera litura]
OG0000395	UGT	33V2
OG0000395	UGT	33F8
OG0000395	UGT	33B16
OG0000395	UGT	33B16
OG0000395	UGT	udp-glycosyltransferase ugt33d3
OG0000395	UGT	33V1
OG0000395	UGT	33B16
OG0000395	UGT	33T3
OG0000395	UGT	33V3
OG0000479	CCE	venom carboxylesterase-6-like [Spodoptera litura]
OG0000479	CCE	CCE024
OG0000103	UGT	udp-glycosyltransferase ugt33d3
OG0000103	UGT	udp-glycosyltransferase ugt33d3
OG0000103	UGT	UGT33
OG0000103	UGT	UGT33
OG0000103	UGT	udp-glycosyltransferase ugt33d3
OG0000103	UGT	udp-glycosyltransferase ugt33d3
OG0000103	UGT	33J3
OG0000103	UGT	udp-glycosyltransferase ugt33d3
OG0000421	P450	cytochrome P450 4V2-like [Spodoptera litura]
OG0000421	P450	cytochrome P450 4C1-like [Spodoptera litura]
OG0000421	P450	cytochrome P450 4C1-like [Spodoptera litura]
OG0000421	P450	cytochrome P450 4d8-like [Spodoptera litura]
OG0000421	P450	cytochrome P450 4C1-like isoform X1 [Spodoptera litura]
OG0000421	P450	cytochrome P450 4C1-like, partial [Spodoptera litura]
OG0000421	P450	cytochrome P450 4d8-like [Spodoptera litura]
OG0045769	CYP450	clan-3
OG0006682	ABC	atp-binding cassette sub-family a member 5-like isoform x1
OG0006682	ABC	atp-binding cassette sub-family a member 5-like isoform x1
OG0006682	ABC	atp-binding cassette sub-family a member 5-like isoform x1
OG0002562	GST	Glutathione S transferase 2-like protein
OG0002562	GST	Glutathione S transferase 2-like protein
OG0000074	P450	CYP341B27
OG0000074	P450	CYP341B27
OG0000074	P450	cytochrome p450 4c1-like
OG0000074	P450	cytochrome P450 4C1-like [Spodoptera litura]
OG0000074	P450	cytochrome P450 4V2-like [Spodoptera litura]
OG0000074	P450	cytochrome P450 4d8-like [Spodoptera litura]
OG0000635	ABC	atp-binding cassette sub-family d member 2
OG0010003	P450	probable cytochrome P450 4d21 [Spodoptera litura]
OG0010003	P450	probable cytochrome P450 4d21 [Spodoptera litura]
OG0000376	P450	CYP18A
OG0002878	UGT	39B4
OG0002878	UGT	39B4
OG0002878	UGT	39B4
OG0006944	ABC	atp-binding cassette sub-family a member 3 isoform x1
OG0047451	CCE	venom carboxylesterase-6-like [Spodoptera litura]
OG0020674	CCE	cholinesterase 1-like [Spodoptera litura]
OG0020674	CCE	cholinesterase 1-like [Spodoptera litura]
OG0001492	GST	GSTO
OG0002562	GST	Glutathione S transferase 2-like protein
OG0002562	GST	Glutathione S transferase 2-like protein
OG0000216	ABC	atp-binding cassette sub-family a member 3 isoform x1
OG0000747	GST	GSTD
OG0000082	ABC	atp-binding cassette sub-family g member 1
OG0000120	ABC	atp-binding cassette sub-family g member 1
OG0000829	P450	cytochrome P450 6B7-like [Spodoptera litura]
OG0000829	CYP450	clan-3
OG0000829	P450	cytochrome P450 6B7-like [Spodoptera litura]
OG0000829	CYP450	clan-3
OG0000829	P450	cytochrome P450 6B6-like [Spodoptera litura]
OG0000122	UGT	udp-glycosyltransferase ugt33d3
OG0000122	UGT	UGT33
OG0000122	UGT	UGT33
OG0000122	UGT	33V1
OG0000122	UGT	33F8
OG0000122	UGT	udp-glycosyltransferase ugt33f2
OG0000122	UGT	UGT33
OG0000122	UGT	UGT33
OG0000122	UGT	UGT33
OG0000122	UGT	UGT33
OG0000122	UGT	UGT33
OG0000122	UGT	UGT33
OG0000122	UGT	UGT33
OG0000082	ABC	atp-binding cassette sub-family g member 1
OG0000192	ABC-transporter	ABCB
OG0009265	ABC	atp-binding cassette sub-family a member 5-like isoform x1
OG0009265	ABC	atp-binding cassette sub-family a member 5-like isoform x1
OG0033878	ABC	atp-binding cassette sub-family a member 5-like isoform x1
OG0040679	CCE	CCE016
OG0033878	ABC	atp-binding cassette sub-family a member 5-like isoform x1
OG0019208	UGT	UGT33
OG0006834	P450	CYP314A1
OG0013353	ABC	atp-binding cassette sub-family a member 3 isoform x1
OG0000030	ABC	atp-binding cassette sub-family g member 1
OG0000030	ABC	atp-binding cassette sub-family g member 1
OG0000004	ABC	atp-binding cassette sub-family g member 1
OG0000004	ABC	atp-binding cassette sub-family g member 1
OG0004165	ABC	ATP-binding cassette sub-family A member 5-like [Spodoptera litura]
OG0007377	CCE	CCE001
OG0003032	ABC	atp-binding cassette sub-family a member 5-like isoform x1
OG0003032	ABC	atp-binding cassette sub-family a member 5-like isoform x1
OG0003032	ABC	atp-binding cassette sub-family a member 5-like isoform x1
OG0003032	ABC	atp-binding cassette sub-family a member 5-like isoform x1
OG0003032	ABC	atp-binding cassette sub-family a member 5-like isoform x1
OG0003032	ABC	atp-binding cassette sub-family a member 5-like isoform x1
OG0024944	P450	cytochrome P450 6k1-like [Spodoptera litura]
OG0031943	CCE	CCE001
OG0000272	ABC	atp-binding cassette sub-family g member 1
OG0000761	P450	cytochrome p450 4c1-like
OG0000761	P450	cytochrome P450 4C1-like [Spodoptera litura]
OG0000337	CCE	CCE006
OG0000337	CCE	cholinesterase 2-like [Spodoptera litura]
OG0000337	CCE	CCE006
OG0003794	ABC	atp-binding cassette sub-family a member 5-like isoform x1
OG0004349	P450	cytochrome P450 4C1 [Bombyx mori]
OG0015670	GST	GSTD
OG0015670	GST	Delta1
OG0000205	ABC	atp-binding cassette sub-family a member 3 isoform x1
OG0011580	GST	glutathione S-transferase E14-like isoform X1 [Spodoptera litura]
OG0001920	ABC	atp-binding cassette sub-family a member 5-like isoform x1
OG0001920	ABC	atp-binding cassette sub-family a member 5-like isoform x1
OG0000205	ABC	atp-binding cassette sub-family a member 3 isoform x1
OG0002023	ABC	atp-binding cassette sub-family a member 5-like isoform x1
OG0000920	ABC	atp-binding cassette sub-family a member 3 isoform x1
OG0000012	ABC	atp-binding cassette sub-family g member 1
OG0000012	P450	cytochrome P450 4C1 [Bombyx mori]
OG0000012	P450	cytochrome P450 4C1 [Bombyx mori]
OG0000012	P450	cytochrome P450 4C1 [Bombyx mori]
OG0000251	ABC	atp-binding cassette sub-family g member 1
OG0013580	ABC	atp-binding cassette sub-family a member 5-like isoform x1
OG0013580	ABC	atp-binding cassette sub-family a member 5-like isoform x1
OG0002729	UGT	udp-glycosyltransferase ugt46a1
OG0002729	UGT	46A7
OG0000178	ABC	atp-binding cassette sub-family g member 1
OG0019718	ABC	C3
OG0015670	GST	GSTD
OG0015670	GST	Delta1
OG0049184	CCE	CCE010
OG0000508	ABC	atp-binding cassette sub-family g member 1
OG0004032	ABC	atp-binding cassette sub-family a member 5-like isoform x1
OG0003046	P450	cytochrome P450 6B7-like [Spodoptera litura]
OG0008016	ABC	atp-binding cassette sub-family a member 3 isoform x1
OG0016933	P450	CYP18B1
OG0016933	P450	cytochrome P450 18a1-like [Spodoptera litura]
OG0002753	ABC	atp-binding cassette sub-family a member 5-like isoform x1
OG0002729	UGT	udp-glycosyltransferase ugt46a1
OG0002729	UGT	46A7
OG0025908	P450	CYP9A98
OG0000156	CYP450	clan-4
OG0000156	P450	CYP4M18
OG0000156	P450	CYP4M14
OG0005520	ABC	atp-binding cassette sub-family a member 5-like isoform x1
OG0010003	P450	probable cytochrome P450 4d21 [Spodoptera litura]
OG0010003	P450	probable cytochrome P450 4d21 [Spodoptera litura]
OG0020891	ABC	atp-binding cassette sub-family a member 5-like isoform x1
OG0012736	P450	cytochrome P450 6B7-like [Spodoptera litura]
OG0003866	ABC	atp-binding cassette sub-family d member 2
OG0004078	ABC-transporter	ABCG
OG0007216	GST	Omega4
OG0005955	ABC	atp-binding cassette sub-family d member 2
OG0012736	P450	cytochrome P450 6B7-like [Spodoptera litura]
OG0000337	CCE	CCE006
OG0000337	CCE	cholinesterase 2-like [Spodoptera litura]
OG0000337	CCE	CCE006
OG0012715	P450	CYP428A1
OG0010637	ABC	atp-binding cassette sub-family a member 5-like isoform x1
OG0001489	ABC	atp-binding cassette sub-family a member 5-like isoform x1
OG0001489	ABC	atp-binding cassette sub-family a member 5-like isoform x1
OG0001489	ABC	atp-binding cassette sub-family a member 5-like isoform x1
OG0009986	P450	cytochrome P450 9e2-like [Spodoptera litura]
OG0000537	P450	CYP4L15
OG0000537	P450	cytochrome P450 4d2-like [Spodoptera litura]
OG0000537	P450	cytochrome P450 4d2-like [Spodoptera litura]
OG0002023	ABC	atp-binding cassette sub-family a member 5-like isoform x1
OG0006273	UGT	UGT34
OG0013353	ABC	atp-binding cassette sub-family a member 3 isoform x1
OG0024944	P450	cytochrome P450 6k1-like [Spodoptera litura]
OG0021131	ABC	atp-binding cassette sub-family a member 5-like isoform x1

## Sheet: BLASTX_detox_OrthoDB_DB
Orthogroup ID	OrthoDB ID	Identification_description
OG0000290	103372_0:000dd4	sodium leak channel non-selective protein
OG0000280	103372_0:000dd8	histone-lysine N-methyltransferase SETMAR-like
OG0006410	103372_0:000dd8	histone-lysine N-methyltransferase SETMAR-like
OG0005320	103372_0:001075	Nuclear hormone receptor FTZ-F1
OG0004769	103372_0:001e9d	Ras-related protein Rab-32
OG0007920	103372_0:00220c	enoyl-CoA hydratase domain-containing protein 3, mitochondrial
OG0000031	103372_0:00222a	Serine proteases, trypsin family, histidine active site
OG0000141	103372_0:0028ad	Probable tRNA N6-adenosine threonylcarbamoyltransferase, mitochondrial
OG0000480	103372_0:0028ad	Probable tRNA N6-adenosine threonylcarbamoyltransferase, mitochondrial
OG0000564	103372_0:0028ad	Probable tRNA N6-adenosine threonylcarbamoyltransferase, mitochondrial
OG0001542	103372_0:0028ad	Probable tRNA N6-adenosine threonylcarbamoyltransferase, mitochondrial
OG0002045	103372_0:0028ad	Probable tRNA N6-adenosine threonylcarbamoyltransferase, mitochondrial
OG0002079	103372_0:0028ad	Probable tRNA N6-adenosine threonylcarbamoyltransferase, mitochondrial
OG0006747	103372_0:0028ad	Probable tRNA N6-adenosine threonylcarbamoyltransferase, mitochondrial
OG0006932	103372_0:0028ad	Probable tRNA N6-adenosine threonylcarbamoyltransferase, mitochondrial
OG0007636	103372_0:0028ad	Probable tRNA N6-adenosine threonylcarbamoyltransferase, mitochondrial
OG0007725	103372_0:0028ad	Probable tRNA N6-adenosine threonylcarbamoyltransferase, mitochondrial
OG0008015	103372_0:0028ad	Probable tRNA N6-adenosine threonylcarbamoyltransferase, mitochondrial
OG0008346	103372_0:0028ad	Probable tRNA N6-adenosine threonylcarbamoyltransferase, mitochondrial
OG0008407	103372_0:0028ad	Probable tRNA N6-adenosine threonylcarbamoyltransferase, mitochondrial
OG0008474	103372_0:0028ad	Probable tRNA N6-adenosine threonylcarbamoyltransferase, mitochondrial
OG0008789	103372_0:0028ad	Probable tRNA N6-adenosine threonylcarbamoyltransferase, mitochondrial
OG0008936	103372_0:0028ad	Probable tRNA N6-adenosine threonylcarbamoyltransferase, mitochondrial
OG0009146	103372_0:0028ad	Probable tRNA N6-adenosine threonylcarbamoyltransferase, mitochondrial
OG0009169	103372_0:0028ad	Probable tRNA N6-adenosine threonylcarbamoyltransferase, mitochondrial
OG0009237	103372_0:0028ad	Probable tRNA N6-adenosine threonylcarbamoyltransferase, mitochondrial
OG0010806	103372_0:0028ad	Probable tRNA N6-adenosine threonylcarbamoyltransferase, mitochondrial
OG0011258	103372_0:0028ad	Probable tRNA N6-adenosine threonylcarbamoyltransferase, mitochondrial
OG0012064	103372_0:0028ad	Probable tRNA N6-adenosine threonylcarbamoyltransferase, mitochondrial
OG0013348	103372_0:0028ad	Probable tRNA N6-adenosine threonylcarbamoyltransferase, mitochondrial
OG0017087	103372_0:0028ad	Probable tRNA N6-adenosine threonylcarbamoyltransferase, mitochondrial
OG0041293	103372_0:0028ad	Probable tRNA N6-adenosine threonylcarbamoyltransferase, mitochondrial
OG0008088	1041015_0:00004a	Glutaredoxin
OG0000293	1041015_0:000895	Insect cuticle protein
OG0005516	1041015_0:000895	Insect cuticle protein
OG0006878	1041015_0:000895	Insect cuticle protein
OG0006713	1041015_0:00273b	larval cuticle protein A2B-like
OG0000031	104421_0:000a41	Serine proteases, trypsin family, histidine active site
OG0005215	104421_0:000f59	facilitated trehalose transporter Tret1-like
OG0009895	104421_0:00130c	facilitated trehalose transporter Tret1-like
OG0001249	104421_0:001552	RNA-binding protein 28
OG0001544	104421_0:001552	RNA-binding protein 28
OG0006909	104421_0:002549	Nuclear hormone receptor FTZ-F1
OG0005358	104421_0:0029e3	GMC Protein prickle
OG0006170	104452_0:0000a8	elongation factor 1-beta'
OG0000545	104452_0:0001bc	Set1/Ash2 histone methyltransferase complex subunit ASH2
OG0000554	104452_0:0001bc	Set1/Ash2 histone methyltransferase complex subunit ASH2
OG0000736	104452_0:0001bc	Set1/Ash2 histone methyltransferase complex subunit ASH2
OG0000777	104452_0:0001bc	Set1/Ash2 histone methyltransferase complex subunit ASH2
OG0006252	104452_0:0001bc	Set1/Ash2 histone methyltransferase complex subunit ASH2
OG0006365	104452_0:0001bc	Set1/Ash2 histone methyltransferase complex subunit ASH2
OG0006631	104452_0:0001bc	Set1/Ash2 histone methyltransferase complex subunit ASH2
OG0006938	104452_0:0001bc	Set1/Ash2 histone methyltransferase complex subunit ASH2
OG0007615	104452_0:0001bc	Set1/Ash2 histone methyltransferase complex subunit ASH2
OG0012288	104452_0:0001bc	Set1/Ash2 histone methyltransferase complex subunit ASH2
OG0000083	104452_0:0004ac	uncharacterized protein LOC109861140
OG0005336	104452_0:0004ac	uncharacterized protein LOC109861140
OG0000769	104452_0:00052d	UDP-N-acetylglucosamine 1-carboxyvinyltransferase
OG0011490	104452_0:00052d	UDP-N-acetylglucosamine 1-carboxyvinyltransferase
OG0005556	104452_0:000860	Leucine-rich repeat
OG0000037	104452_0:0008d1	GMC glucose dehydrogenase
OG0000005	104452_0:0009d5	uncharacterized protein LOC109861140
OG0000018	104452_0:0009d5	uncharacterized protein LOC109861140
OG0000073	104452_0:0009d5	uncharacterized protein LOC109861140
OG0002778	104452_0:0009d5	uncharacterized protein LOC109861140
OG0009390	104452_0:000c7a	cytochrome P450 315a1, mitochondrial
OG0000720	104452_0:000c98	cytochrome P450 9e2-like
OG0000251	104452_0:001544	Endonuclease-reverse transcriptase
OG0002594	104452_0:001627	Cadherin
OG0000769	104452_0:001665	DNA damage-binding protein 1
OG0005199	104452_0:001665	DNA damage-binding protein 1
OG0008711	104452_0:001b74	Serine proteases, trypsin family, histidine active site
OG0000181	104452_0:001c3a	trafficking protein particle complex subunit 10
OG0000109	104452_0:001d30	Carboxylic ester hydrolase
OG0000159	104452_0:001d30	Carboxylic ester hydrolase
OG0000067	104452_0:001fef	Carboxylic ester hydrolase
OG0000237	104452_0:0020ee	Serine proteases, trypsin domain
OG0000159	104452_0:00260f	Carboxylic ester hydrolase
OG0000018	104452_0:002cd6	Transferrin
OG0000036	104452_0:002cd6	Transferrin
OG0000073	104452_0:002cd6	Transferrin
OG0000083	104452_0:002cd6	Transferrin
OG0000094	104452_0:002cd6	Transferrin
OG0000242	104452_0:002cd6	Transferrin
OG0050583	104452_0:002cd6	Transferrin
OG0012334	104452_0:002f00	organic cation transporter protein-like
OG0026931	104452_0:00356a	protein white
OG0008338	104452_0:0036e5	106094219
OG0000017	104452_0:003eb3	Carboxylic ester hydrolase
OG0000026	104452_0:003eb3	Carboxylic ester hydrolase
OG0000028	104452_0:003eb3	Carboxylic ester hydrolase
OG0000032	104452_0:003eb3	Carboxylic ester hydrolase
OG0000042	104452_0:003eb3	Carboxylic ester hydrolase
OG0000130	104452_0:003eb3	Carboxylic ester hydrolase
OG0000216	104452_0:003eb3	Carboxylic ester hydrolase
OG0000181	104452_0:004026	trafficking protein particle complex subunit 10
OG0003364	104452_0:004091	organic cation transporter protein-like
OG0003618	104688_0:00046e	Insect cuticle protein
OG0007159	104688_0:001ead	Serine proteases, trypsin family, histidine active site
OG0000031	104688_0:0025c6	Serine proteases, trypsin family, histidine active site
OG0006740	1049336_0:000084	argininosuccinate lyase
OG0009706	1049336_0:000084	argininosuccinate lyase
OG0008848	1049336_0:0000ad	uncharacterized protein LOC105395236
OG0016722	1049336_0:0000ad	uncharacterized protein LOC105395236
OG0000523	1049336_0:0000d9	Glutathione peroxidase
OG0000192	1049336_0:000177	adenine DNA glycosylase-like
OG0001926	1049336_0:0001c5	farnesol dehydrogenase-like
OG0005323	1049336_0:0001c5	farnesol dehydrogenase-like
OG0007223	1049336_0:0001c5	farnesol dehydrogenase-like
OG0000286	1049336_0:000569	ATP synthase subunit beta
OG0003966	1049336_0:00070e	putative sodium-dependent multivitamin transporter
OG0016119	1049336_0:0009f2	ATP-binding cassette sub-family G member 1
OG0000675	1049336_0:000c73	argininosuccinate lyase
OG0000192	1049336_0:000c96	uncharacterized protein LOC111363673
OG0001433	1049336_0:000d33	enoyl-CoA hydratase domain-containing protein 3, mitochondrial
OG0001561	1049336_0:00156b	Structural maintenance of chromosomes protein
OG0002925	1049336_0:00156b	Structural maintenance of chromosomes protein
OG0000754	1049336_0:001611	uncharacterized protein LOC111363397
OG0004009	1049336_0:00163a	Cell division protein
OG0008560	1049336_0:001dea	SET and MYND domain-containing protein 4-like
OG0000558	1049336_0:0021ad	ABC transporter A
OG0000523	1049336_0:0021eb	Glutathione peroxidase
OG0000326	1049336_0:003622	Cadherin
OG0006877	1049336_0:004750	uncharacterized aarF domain-containing protein kinase 2-like
OG0000754	1049336_0:004830	uncharacterized protein LOC111363397
OG0011882	108931_0:00004e	GMC Protein prickle
OG0015755	108931_0:00004e	GMC Protein prickle
OG0000187	108931_0:0004aa	Transferrin
OG0002845	108931_0:0004aa	Transferrin
OG0003036	108931_0:0004aa	Transferrin
OG0004651	108931_0:0004aa	Transferrin
OG0005119	108931_0:0004aa	Transferrin
OG0007500	108931_0:0004aa	Transferrin
OG0007543	108931_0:0004aa	Transferrin
OG0008106	108931_0:0004aa	Transferrin
OG0012246	108931_0:0004aa	Transferrin
OG0015991	108931_0:0004aa	Transferrin
OG0045513	108931_0:0004aa	Transferrin
OG0012057	108931_0:0008b8	SET and MYND domain-containing protein 4-like
OG0008035	108931_0:0008cc	dnaJ homolog subfamily C member 10-like
OG0000038	108931_0:0009f6	facilitated trehalose transporter Tret1-like
OG0000091	108931_0:0009f6	facilitated trehalose transporter Tret1-like
OG0000119	108931_0:0009f6	facilitated trehalose transporter Tret1-like
OG0003259	108931_0:0009f6	facilitated trehalose transporter Tret1-like
OG0005217	108931_0:0009f6	facilitated trehalose transporter Tret1-like
OG0006208	108931_0:0009f6	facilitated trehalose transporter Tret1-like
OG0008894	108931_0:0009f6	facilitated trehalose transporter Tret1-like
OG0016031	108931_0:0009f6	facilitated trehalose transporter Tret1-like
OG0000496	108931_0:000b4c	uncharacterized protein LOC111684450
OG0007810	108931_0:000b61	RNA-binding protein 28
OG0004670	108931_0:000b67	Rho GTPase-activating protein 17
OG0001053	108931_0:001097	larval cuticle protein A2B-like
OG0002720	108931_0:001a2e	Proteasome subunit beta type
OG0016710	108931_0:001a2e	Proteasome subunit beta type
OG0000488	108931_0:002364	3-hydroxyacyl-CoA dehydrogenase
OG0004055	108931_0:0026b3	ATP-binding cassette sub-family G member 1
OG0008840	108931_0:0026b3	ATP-binding cassette sub-family G member 1
OG0012467	108931_0:002d99	farnesol dehydrogenase-like
OG0000231	108931_0:0030a6	Chromo domain
OG0004616	108931_0:0037c5	Aminopeptidase
OG0001999	108931_0:003b54	Pre-C2HC domain
OG0001158	108931_0:004028	histone-lysine N-methyltransferase SETMAR-like
OG0001605	108931_0:004028	histone-lysine N-methyltransferase SETMAR-like
OG0009142	108931_0:004028	histone-lysine N-methyltransferase SETMAR-like
OG0004093	108931_0:004455	4-coumarate--CoA ligase 1-like
OG0000675	108931_0:004713	argininosuccinate lyase
OG0005215	110193_0:000fea	facilitated trehalose transporter Tret1-like
OG0000366	110193_0:001222	Serine proteases, trypsin family, histidine active site
OG0000376	110193_0:001a6b	cytochrome P450 18a1
OG0002597	110193_0:002a63	Ras-related protein Rab-32
OG0000432	110193_0:002af3	facilitated trehalose transporter Tret1-like
OG0009698	110193_0:002e9a	RNA-binding protein 28
OG0000196	110193_0:002fc1	Serine proteases, trypsin family, histidine active site
OG0011516	112268_0:0008c9	GSS arylsulfatase B-like
OG0002772	112268_0:00106a	GMC Glucose-methanol-choline oxidoreductase, C-terminal
OG0000543	112268_0:0013df	facilitated trehalose transporter Tret1-like
OG0007978	112268_0:002302	RNA-binding protein 28
OG0009792	112268_0:002ae0	ABC transporter type 1, transmembrane domain
OG0010046	112268_0:002ae0	ABC transporter type 1, transmembrane domain
OG0012088	112268_0:002ae0	ABC transporter type 1, transmembrane domain
OG0000375	112268_0:002fd6	ABC transporter type 1, transmembrane domain
OG0007304	112268_0:003129	cytochrome P450 9e2-like
OG0001417	113334_0:00021c	ABC transporter type 1, transmembrane domain
OG0001627	113334_0:000717	Tyrosine--tRNA ligase
OG0009419	113334_0:0010a0	ATP-binding cassette sub-family A ABCA1
OG0000256	113334_0:001197	Cytochrome P450
OG0000010	113334_0:0013f9	Carboxylic ester hydrolase
OG0000662	113334_0:0013f9	Carboxylic ester hydrolase
OG0000010	113334_0:0013fe	Carboxylic ester hydrolase
OG0000092	113334_0:0013fe	Carboxylic ester hydrolase
OG0000662	113334_0:0013fe	Carboxylic ester hydrolase
OG0007818	113334_0:0013fe	Carboxylic ester hydrolase
OG0007887	113334_0:0013fe	Carboxylic ester hydrolase
OG0013221	113334_0:0013fe	Carboxylic ester hydrolase
OG0001160	113334_0:001861	organic cation transporter protein-like
OG0003852	113334_0:001ca3	RNA-binding protein 28
OG0008878	113334_0:001ca3	RNA-binding protein 28
OG0006003	113334_0:002006	Rho GTPase-activating protein 17
OG0008874	113334_0:002282	GMC glucose dehydrogenase
OG0040972	113334_0:002297	organic cation transporter protein-like
OG0003345	113334_0:00244d	GMC glucose dehydrogenase
OG0000031	113334_0:00255b	Serine proteases, trypsin domain
OG0001920	113334_0:00255b	Serine proteases, trypsin domain
OG0002909	113334_0:0028e0	methionine--tRNA ligase, cytoplasmic
OG0002095	113334_0:0029f1	phosphatidylinositol 4,5-bisphosphate 3-kinase catalytic subunit delta isoform
OG0000010	113334_0:002c8f	Carboxylic ester hydrolase
OG0000092	113334_0:002c8f	Carboxylic ester hydrolase
OG0000662	113334_0:002c8f	Carboxylic ester hydrolase
OG0023157	113334_0:002c8f	Carboxylic ester hydrolase
OG0050522	113334_0:002c8f	Carboxylic ester hydrolase
OG0000563	113334_0:003679	histone-lysine N-methyltransferase SETMAR-like
OG0005956	113334_0:003efa	ganglioside-induced differentiation-associated protein 1
OG0004877	1155016_0:0002a7	Cadherin
OG0000503	1155016_0:0005b4	ABC transporter C family member 10-like
OG0007804	1155016_0:0005b4	ABC transporter C family member 10-like
OG0007604	1155016_0:00064b	activating signal cointegrator 1 complex subunit 2
OG0011544	1155016_0:00064b	activating signal cointegrator 1 complex subunit 2
OG0004249	1155016_0:0010f4	Kazal-type proteinase inhibitor
OG0000538	1155016_0:001701	GMC glucose dehydrogenase
OG0004069	1155016_0:001dc6	WD40-repeat-containing domain
OG0007090	1155016_0:0027f2	GSS arylsulfatase B-like
OG0007697	1155016_0:0027f2	GSS arylsulfatase B-like
OG0016021	1155016_0:0027f2	GSS arylsulfatase B-like
OG0001936	1155016_0:002ab2	Proteasome subunit beta type
OG0005247	1155016_0:003385	uvrABC system protein B-like
OG0009378	116153_0:000aef	Cadherin
OG0002923	116153_0:000d3e	Aminopeptidase
OG0004816	116153_0:0013a2	putative sodium-dependent multivitamin transporter
OG0001963	116153_0:0013f0	organic cation transporter protein-like
OG0012319	116153_0:0016f6	4-coumarate--CoA ligase 1-like
OG0006053	116153_0:00181c	dnaJ homolog subfamily C member 10-like
OG0000582	116153_0:001f53	facilitated trehalose transporter Tret1-like
OG0013859	116153_0:001f57	facilitated trehalose transporter Tret1-like
OG0000099	116153_0:001f58	facilitated trehalose transporter Tret1-like
OG0005982	116153_0:00273e	Set1/Ash2 histone methyltransferase complex subunit ASH2
OG0000885	116153_0:002cd0	Carboxylic ester hydrolase
OG0012685	121225_0:00003f	Serine proteases, trypsin family, histidine active site
OG0013580	121225_0:00003f	Serine proteases, trypsin family, histidine active site
OG0012527	121225_0:00056e	GPI ethanolamine phosphate transferase 1
OG0001174	121225_0:00060a	organic cation transporter protein-like
OG0008210	121225_0:00060a	organic cation transporter protein-like
OG0007148	121225_0:0006a9	RNA-binding protein 28
OG0001627	121225_0:000bfa	Tyrosine--tRNA ligase
OG0000688	121225_0:000de8	bifunctional glutamate/proline--tRNA ligase
OG0010141	121225_0:001930	peroxisomal multifunctional enzyme type 2
OG0000173	121225_0:002176	Aminopeptidase
OG0002923	121225_0:002176	Aminopeptidase
OG0009031	121225_0:002176	Aminopeptidase
OG0000012	121225_0:0024e4	Reverse transcriptase
OG0010126	121225_0:0024e4	Reverse transcriptase
OG0004253	121225_0:0025b8	ATP synthase subunit beta
OG0001564	121225_0:002799	SH3 domain
OG0002684	1218281_0:000133	DNA topoisomerase 4 subunit A-like
OG0006487	1218281_0:000133	DNA topoisomerase 4 subunit A-like
OG0041080	1218281_0:000133	DNA topoisomerase 4 subunit A-like
OG0005320	1218281_0:000172	Nuclear hormone receptor FTZ-F1
OG0002768	1218281_0:000239	uncharacterized protein LOC110180893
OG0003361	1218281_0:000239	uncharacterized protein LOC110180893
OG0001965	1218281_0:00023d	uncharacterized protein LOC111062552
OG0012140	1218281_0:00023d	uncharacterized protein LOC111062552
OG0000192	1218281_0:00028f	ABC transporter B family member 19-like
OG0005858	1218281_0:0002b5	larval cuticle protein A2B-like
OG0000002	1218281_0:00043e	larval cuticle protein A2B-like
OG0000238	1218281_0:00043e	larval cuticle protein A2B-like
OG0000412	1218281_0:00043e	larval cuticle protein A2B-like
OG0001563	1218281_0:00043e	larval cuticle protein A2B-like
OG0005356	1218281_0:00043e	larval cuticle protein A2B-like
OG0005467	1218281_0:00043e	larval cuticle protein A2B-like
OG0006363	1218281_0:00043e	larval cuticle protein A2B-like
OG0008329	1218281_0:00043e	larval cuticle protein A2B-like
OG0000326	1218281_0:000612	Cadherin
OG0000059	1218281_0:000726	Leucine-rich repeat
OG0008022	1218281_0:0009f1	ARID DNA-binding domain
OG0001248	1218281_0:000bc3	larval cuticle protein A2B-like
OG0017304	1218281_0:000fd1	histidine--tRNA ligase, cytoplasmic isoform X1
OG0000159	1218281_0:001697	Carboxylic ester hydrolase
OG0001967	1218281_0:001816	SH3 domain
OG0000487	1218281_0:001bf7	4-coumarate--CoA ligase 1-like
OG0002235	1218281_0:001bf7	4-coumarate--CoA ligase 1-like
OG0003037	1218281_0:001bf7	4-coumarate--CoA ligase 1-like
OG0010581	1218281_0:001bf7	4-coumarate--CoA ligase 1-like
OG0016082	1218281_0:001bf7	4-coumarate--CoA ligase 1-like
OG0005373	1218281_0:001e1e	facilitated trehalose transporter Tret1-like
OG0000306	1218281_0:00206e	Reverse transcriptase
OG0001766	1218281_0:0022eb	Superoxide dismutase, copper/zinc binding domain
OG0000884	1218281_0:0024c3	larval cuticle protein A2B-like
OG0002579	1218281_0:0024c3	larval cuticle protein A2B-like
OG0009084	1218281_0:0028a9	Rho GTPase-activating protein 17
OG0009581	1218281_0:0028a9	Rho GTPase-activating protein 17
OG0015590	1218281_0:00333d	NAD(P) transhydrogenase, mitochondrial-like
OG0007571	121845_0:000408	organic cation transporter protein-like
OG0000538	121845_0:000a48	GMC glucose dehydrogenase
OG0002042	121845_0:000caa	uncharacterized protein LOC103520270
OG0000172	121845_0:000dc9	facilitated trehalose transporter Tret1-like
OG0001627	121845_0:0012d8	Tyrosine--tRNA ligase
OG0000116	121845_0:0016ab	small subunit processome component 20 homolog
OG0001345	121845_0:0016ab	small subunit processome component 20 homolog
OG0006988	121845_0:0016ab	small subunit processome component 20 homolog
OG0007761	121845_0:0016ab	small subunit processome component 20 homolog
OG0015983	121845_0:0016ab	small subunit processome component 20 homolog
OG0022510	121845_0:0016ab	small subunit processome component 20 homolog
OG0007457	121845_0:00186c	larval cuticle protein A2B-like
OG0002853	121845_0:00198f	DNA ligase 1-like isoform X1
OG0003778	121845_0:002a1c	coiled-coil domain-containing protein 149
OG0004127	121845_0:002c81	SH3 domain
OG0001936	121845_0:0034b2	Proteasome subunit beta type
OG0002720	121845_0:0034b2	Proteasome subunit beta type
OG0007581	121845_0:0034b2	Proteasome subunit beta type
OG0012201	121845_0:0034b2	Proteasome subunit beta type
OG0000158	121845_0:003878	protein-L-isoaspartate O-methyltransferase domain-containing protein 1
OG0000184	121845_0:003878	protein-L-isoaspartate O-methyltransferase domain-containing protein 1
OG0000638	121845_0:003878	protein-L-isoaspartate O-methyltransferase domain-containing protein 1
OG0002085	121845_0:003878	protein-L-isoaspartate O-methyltransferase domain-containing protein 1
OG0019705	121845_0:003878	protein-L-isoaspartate O-methyltransferase domain-containing protein 1
OG0001191	121845_0:003b90	RNA-binding protein 28
OG0008015	121845_0:003b90	RNA-binding protein 28
OG0000675	121845_0:003e54	argininosuccinate lyase
OG0022996	121845_0:00448f	cytochrome P450 4c3-like
OG0006933	121845_0:004507	Nuclear hormone receptor FTZ-F1
OG0000686	121845_0:0046ae	valine--tRNA ligase
OG0017072	121845_0:0046ae	valine--tRNA ligase
OG0009801	121845_0:0048c5	DNA helicase MCM8-like
OG0001845	121845_0:00494f	GMC Protein prickle
OG0001115	121845_0:004acf	larval cuticle protein A2B-like
OG0009162	123851_0:000004	RNA-binding protein 28
OG0000192	123851_0:00058c	ABC transporter type 1, transmembrane domain
OG0004816	123851_0:0006a9	putative sodium-dependent multivitamin transporter
OG0004032	123851_0:0013d4	Serine proteases, trypsin domain
OG0012068	123851_0:001633	larval cuticle protein A2B-like
OG0000558	123851_0:001bb1	ABC transporter A
OG0002023	123851_0:001f59	Serine proteases, trypsin domain
OG0001150	123851_0:002127	Leucine-rich repeat
OG0006513	123851_0:002127	Leucine-rich repeat
OG0008035	123851_0:002662	dnaJ homolog subfamily C member 10-like
OG0002933	123851_0:0040de	monocarboxylate transporter 9
OG0000926	123851_0:00487c	uncharacterized protein LOC108069674
OG0000293	125945_0:000a88	Insect cuticle protein
OG0001192	125945_0:000abe	cyclin-dependent kinase 10
OG0001203	125945_0:0031b6	Cadherin
OG0008089	125945_0:003680	LOW QUALITY PROTEIN: ABC transporter G family member 1
OG0008090	125945_0:003680	LOW QUALITY PROTEIN: ABC transporter G family member 1
OG0017250	125945_0:003680	LOW QUALITY PROTEIN: ABC transporter G family member 1
OG0004127	13037_0:000541	SH3 domain
OG0007556	13037_0:000541	SH3 domain
OG0000783	13037_0:000561	farnesol dehydrogenase-like
OG0001347	13037_0:000561	farnesol dehydrogenase-like
OG0003800	13037_0:000561	farnesol dehydrogenase-like
OG0001347	13037_0:000562	farnesol dehydrogenase-like
OG0004610	13037_0:000562	farnesol dehydrogenase-like
OG0001081	13037_0:0005b6	cyclin-dependent kinase 10
OG0000048	13037_0:0006fe	farnesol dehydrogenase-like
OG0000948	13037_0:0006fe	farnesol dehydrogenase-like
OG0005472	13037_0:0006fe	farnesol dehydrogenase-like
OG0005919	13037_0:0006fe	farnesol dehydrogenase-like
OG0000025	13037_0:000702	farnesol dehydrogenase-like
OG0000048	13037_0:000702	farnesol dehydrogenase-like
OG0000820	13037_0:000702	farnesol dehydrogenase-like
OG0002376	13037_0:000702	farnesol dehydrogenase-like
OG0004438	13037_0:000702	farnesol dehydrogenase-like
OG0001158	13037_0:0010bf	DNA helicase MCM8-like
OG0002147	13037_0:0010bf	DNA helicase MCM8-like
OG0006457	13037_0:0010bf	DNA helicase MCM8-like
OG0013049	13037_0:0010bf	DNA helicase MCM8-like
OG0000182	13037_0:0010c7	Leucine-rich repeat
OG0000025	13037_0:0012d2	farnesol dehydrogenase-like
OG0000067	13037_0:001377	Carboxylic ester hydrolase
OG0000885	13037_0:001379	Carboxylic ester hydrolase
OG0000582	13037_0:0015f7	organic cation transporter protein-like
OG0001847	13037_0:0015f9	organic cation transporter protein-like
OG0001938	13037_0:001cce	cytochrome P450 302a1, mitochondrial
OG0002811	13037_0:001cce	cytochrome P450 302a1, mitochondrial
OG0000330	13037_0:001d0e	farnesol dehydrogenase-like
OG0001164	13037_0:001d0e	farnesol dehydrogenase-like
OG0008170	13037_0:001e13	Cytochrome P450
OG0001520	13037_0:001ecf	facilitated trehalose transporter Tret1-like
OG0012816	13037_0:002264	Serine proteases, trypsin family, histidine active site
OG0006346	13037_0:00266e	T-cell activation inhibitor, mitochondrial
OG0000046	13037_0:00274f	cytochrome P450 6k1-like
OG0000150	13037_0:00274f	cytochrome P450 6k1-like
OG0012940	13037_0:0027ad	RNA-binding protein 28
OG0001221	13037_0:00293a	Cadherin
OG0001226	13037_0:00293a	Cadherin
OG0009649	13037_0:00293a	Cadherin
OG0008049	13037_0:002990	phosphatidylinositol 4,5-bisphosphate 3-kinase catalytic subunit delta isoform
OG0000067	13037_0:002e07	Carboxylic ester hydrolase
OG0009875	13037_0:0030fb	uncharacterized protein LOC110370601
OG0004487	13037_0:00390f	farnesol dehydrogenase-like
OG0000045	13164_0:00083a	GMC uncharacterized protein LOC105219385
OG0000780	13164_0:00083a	GMC uncharacterized protein LOC105219385
OG0041535	13164_0:00083a	GMC uncharacterized protein LOC105219385
OG0000744	13164_0:001c5a	Cadherin
OG0008248	13164_0:001c5a	Cadherin
OG0012213	13164_0:0022c8	protein sly1 homolog
OG0012162	13164_0:003511	ACYPI008939 protein
OG0012294	132113_0:000869	Alanyl-tRNA synthetase
OG0000937	132113_0:00169f	putative hydrolase YbeM
OG0004317	132113_0:00169f	putative hydrolase YbeM
OG0006409	132113_0:00169f	putative hydrolase YbeM
OG0001267	132113_0:001bb4	farnesol dehydrogenase-like
OG0000048	132113_0:00223f	farnesol dehydrogenase-like
OG0000885	132113_0:0023da	Carboxylic ester hydrolase
OG0008489	132113_0:0026f9	ARID DNA-binding domain
OG0000107	132113_0:002a07	Pre-C2HC domain
OG0000335	132113_0:002a89	4-coumarate--CoA ligase 1-like
OG0000286	132113_0:002ee6	ATP synthase subunit beta
OG0002332	132113_0:003465	facilitated trehalose transporter Tret1-like
OG0000107	132113_0:003a9e	Pre-C2HC domain
OG0000124	132113_0:003a9e	Pre-C2HC domain
OG0000177	132113_0:003a9e	Pre-C2HC domain
OG0000173	132113_0:003b36	Pre-C2HC domain
OG0000063	13249_0:0000f5	Pre-C2HC domain
OG0000087	13249_0:0000f5	Pre-C2HC domain
OG0000796	13249_0:0000f5	Pre-C2HC domain
OG0005665	13249_0:0000f5	Pre-C2HC domain
OG0005722	13249_0:00092f	larval cuticle protein A2B-like
OG0008161	13249_0:000dab	farnesol dehydrogenase-like
OG0008161	13249_0:000dac	farnesol dehydrogenase-like
OG0000845	13249_0:001239	Mitochondrial inner membrane protease subunit
OG0008675	13249_0:00135a	GMC Protein prickle
OG0000224	13249_0:0015a9	histone-lysine N-methyltransferase SETMAR-like
OG0005215	13249_0:001c6c	facilitated trehalose transporter Tret1-like
OG0000172	13249_0:0021f9	facilitated trehalose transporter Tret1-like
OG0000099	13249_0:0022a4	facilitated trehalose transporter Tret1-like
OG0006690	13249_0:00243d	Chromo domain
OG0001583	13249_0:002613	phosphatidylinositol 4,5-bisphosphate 3-kinase catalytic subunit delta isoform
OG0001115	13249_0:00272d	larval cuticle protein A2B-like
OG0002579	13249_0:00272d	larval cuticle protein A2B-like
OG0009740	13249_0:002a64	T1HAW8_RHOPR
OG0007718	13249_0:002bee	SKP1/BTB/POZ domain superfamily
OG0026325	13249_0:0035bd	histone-lysine N-methyltransferase SETMAR-like
OG0008787	133901_0:00002c	monocarboxylate transporter 9
OG0000285	133901_0:0001f2	uncharacterized protein LOC111361653
OG0000557	133901_0:000298	uncharacterized protein LOC105396917
OG0007542	133901_0:000298	uncharacterized protein LOC105396917
OG0008674	133901_0:000298	uncharacterized protein LOC105396917
OG0000031	133901_0:000549	Serine proteases, trypsin family, histidine active site
OG0006948	133901_0:000ea7	Ras-related protein Rab-32
OG0005361	133901_0:0018b5	proteasome-associated protein ECM29 homolog
OG0005217	133901_0:001e0b	peroxisomal multifunctional enzyme type 2
OG0006493	133901_0:0020ff	cyclin-dependent kinase 10
OG0007870	133901_0:0020ff	cyclin-dependent kinase 10
OG0016988	133901_0:0020ff	cyclin-dependent kinase 10
OG0002095	133901_0:0025df	phosphatidylinositol 4,5-bisphosphate 3-kinase catalytic subunit delta isoform
OG0041077	133901_0:0025df	phosphatidylinositol 4,5-bisphosphate 3-kinase catalytic subunit delta isoform
OG0006017	133901_0:002b5e	ABC transporter type 1, transmembrane domain
OG0009855	133901_0:002b5e	ABC transporter type 1, transmembrane domain
OG0012011	133901_0:002b5e	ABC transporter type 1, transmembrane domain
OG0000172	133901_0:002d28	facilitated trehalose transporter Tret1-like
OG0012449	133901_0:003ac4	NADPH--cytochrome P450 reductase
OG0004075	133901_0:003d06	Cell division protein
OG0004314	133901_0:003d06	Cell division protein
OG0007929	133901_0:003d06	Cell division protein
OG0013770	133901_0:003d06	Cell division protein
OG0004163	136037_0:000057	Serine proteases, trypsin family, histidine active site
OG0003762	136037_0:000206	cytochrome P450 4C1-like
OG0013282	136037_0:000206	cytochrome P450 4C1-like
OG0009315	136037_0:00066c	4-coumarate--CoA ligase 1-like
OG0008654	136037_0:000756	monocarboxylate transporter 9
OG0009308	136037_0:000756	monocarboxylate transporter 9
OG0008654	136037_0:000759	monocarboxylate transporter 9
OG0009308	136037_0:000759	monocarboxylate transporter 9
OG0008386	136037_0:000765	monocarboxylate transporter 9
OG0009641	136037_0:000ee9	Aminopeptidase
OG0015615	136037_0:000ee9	Aminopeptidase
OG0012382	136037_0:00103f	facilitated trehalose transporter Tret1-like
OG0001583	136037_0:0010ab	phosphatidylinositol 4,5-bisphosphate 3-kinase catalytic subunit delta isoform
OG0008522	136037_0:0010ab	phosphatidylinositol 4,5-bisphosphate 3-kinase catalytic subunit delta isoform
OG0008385	136037_0:001317	3-hydroxyacyl-CoA dehydrogenase
OG0008745	136037_0:00141a	epidermal growth factor receptor substrate 15-like 1 isoform X1
OG0005158	136037_0:0018df	dnaJ homolog subfamily C member 10-like
OG0008035	136037_0:0018df	dnaJ homolog subfamily C member 10-like
OG0008233	136037_0:0018df	dnaJ homolog subfamily C member 10-like
OG0013585	136037_0:0018df	dnaJ homolog subfamily C member 10-like
OG0002474	136037_0:00191e	SKP1/BTB/POZ domain superfamily
OG0002755	136037_0:00191e	SKP1/BTB/POZ domain superfamily
OG0008639	136037_0:00191e	SKP1/BTB/POZ domain superfamily
OG0009719	136037_0:00191e	SKP1/BTB/POZ domain superfamily
OG0002474	136037_0:00192e	SKP1/BTB/POZ domain superfamily
OG0002647	136037_0:00192e	SKP1/BTB/POZ domain superfamily
OG0002741	136037_0:00192e	SKP1/BTB/POZ domain superfamily
OG0007718	136037_0:00192e	SKP1/BTB/POZ domain superfamily
OG0009719	136037_0:00192e	SKP1/BTB/POZ domain superfamily
OG0012572	136037_0:00192e	SKP1/BTB/POZ domain superfamily
OG0013716	136037_0:00192e	SKP1/BTB/POZ domain superfamily
OG0008040	136037_0:001bca	SET and MYND domain-containing protein 4-like
OG0005539	136037_0:001bee	Cadherin
OG0013889	136037_0:001d51	farnesol dehydrogenase-like
OG0001570	136037_0:001d5a	farnesol dehydrogenase-like
OG0008013	136037_0:002793	Nuclear hormone receptor FTZ-F1
OG0047451	136037_0:0027d9	Carboxylic ester hydrolase
OG0000225	136037_0:0027ea	ATP-binding cassette sub-family C member Sur
OG0001204	136037_0:0027ea	ATP-binding cassette sub-family C member Sur
OG0006899	136037_0:0027ea	ATP-binding cassette sub-family C member Sur
OG0007930	136037_0:0027ea	ATP-binding cassette sub-family C member Sur
OG0000331	13686_0:0008f2	Serine proteases, trypsin family, histidine active site
OG0000366	13686_0:0009e8	Serine proteases, trypsin family, histidine active site
OG0002923	13686_0:000a36	Aminopeptidase
OG0003897	13686_0:00158c	dnaJ homolog subfamily C member 21
OG0004013	13686_0:00158c	dnaJ homolog subfamily C member 21
OG0013647	13686_0:00158c	dnaJ homolog subfamily C member 21
OG0007962	13686_0:00167a	GMC Protein prickle
OG0008168	13686_0:00167a	GMC Protein prickle
OG0000326	13686_0:002aa9	Cadherin
OG0006373	139723_0:000f8e	SET and MYND domain-containing protein 4-like
OG0010127	139723_0:00161a	Zinc finger C2H2 superfamily
OG0016093	139723_0:00161a	Zinc finger C2H2 superfamily
OG0002511	139723_0:0016a1	farnesol dehydrogenase-like
OG0008726	139723_0:0016a1	farnesol dehydrogenase-like
OG0000432	139723_0:001dbb	facilitated trehalose transporter Tret1-like
OG0001516	139723_0:001dbb	facilitated trehalose transporter Tret1-like
OG0009175	139723_0:001dbb	facilitated trehalose transporter Tret1-like
OG0007568	139723_0:0020a7	Transferrin
OG0012069	139723_0:0020a7	Transferrin
OG0000559	139723_0:00232f	ABC transporter A
OG0000776	139723_0:00232f	ABC transporter A
OG0006968	139723_0:002527	cytochrome P450 9e2-like
OG0015914	139723_0:002527	cytochrome P450 9e2-like
OG0012523	139723_0:002dd9	SET and MYND domain-containing protein 4-like
OG0012726	139723_0:002dd9	SET and MYND domain-containing protein 4-like
OG0008119	139723_0:002e37	Cytochrome P450
OG0011087	143948_0:0000b0	huntingtin
OG0000237	143948_0:00010d	Serine proteases, trypsin family, histidine active site
OG0008239	143948_0:0003c6	Serine proteases, trypsin family, histidine active site
OG0012096	143948_0:0003c6	Serine proteases, trypsin family, histidine active site
OG0021416	143948_0:0003c6	Serine proteases, trypsin family, histidine active site
OG0002020	143948_0:0004d5	cyclin-dependent kinase 10
OG0002870	143948_0:000dfb	Immunoglobulin-like domain
OG0009025	143948_0:0016f2	Nuclear hormone receptor FTZ-F1
OG0000031	143948_0:001bcb	Serine proteases, trypsin family, histidine active site
OG0011424	143948_0:001bcb	Serine proteases, trypsin family, histidine active site
OG0041840	143948_0:001bcb	Serine proteases, trypsin family, histidine active site
OG0006819	143948_0:002cbe	SET and MYND domain-containing protein 4-like
OG0006687	143995_0:0008d7	putative sodium-dependent multivitamin transporter
OG0016942	143995_0:000975	facilitated trehalose transporter Tret1-like
OG0000420	143995_0:000a65	uncharacterized protein LOC100877916
OG0000637	143995_0:000a65	uncharacterized protein LOC100877916
OG0001135	143995_0:000a65	uncharacterized protein LOC100877916
OG0006775	143995_0:000a65	uncharacterized protein LOC100877916
OG0009795	143995_0:000a65	uncharacterized protein LOC100877916
OG0011364	143995_0:000a65	uncharacterized protein LOC100877916
OG0011582	143995_0:000a65	uncharacterized protein LOC100877916
OG0012835	143995_0:000a65	uncharacterized protein LOC100877916
OG0002722	143995_0:000f40	Tyrosine--tRNA ligase
OG0007810	143995_0:00113f	RNA-binding protein 28
OG0012192	143995_0:00136d	neuroligin-1-like
OG0012642	143995_0:00136d	neuroligin-1-like
OG0000292	143995_0:0015f3	cytochrome P450 18a1
OG0000783	143995_0:0015f3	cytochrome P450 18a1
OG0000914	143995_0:0015f3	cytochrome P450 18a1
OG0001192	143995_0:0015f3	cytochrome P450 18a1
OG0001525	143995_0:0015f3	cytochrome P450 18a1
OG0001556	143995_0:0015f3	cytochrome P450 18a1
OG0001951	143995_0:0015f3	cytochrome P450 18a1
OG0002701	143995_0:0015f3	cytochrome P450 18a1
OG0002714	143995_0:0015f3	cytochrome P450 18a1
OG0002827	143995_0:0015f3	cytochrome P450 18a1
OG0004195	143995_0:0015f3	cytochrome P450 18a1
OG0004436	143995_0:0015f3	cytochrome P450 18a1
OG0004486	143995_0:0015f3	cytochrome P450 18a1
OG0005996	143995_0:0015f3	cytochrome P450 18a1
OG0006602	143995_0:0015f3	cytochrome P450 18a1
OG0006698	143995_0:0015f3	cytochrome P450 18a1
OG0006874	143995_0:0015f3	cytochrome P450 18a1
OG0007405	143995_0:0015f3	cytochrome P450 18a1
OG0007416	143995_0:0015f3	cytochrome P450 18a1
OG0007968	143995_0:0015f3	cytochrome P450 18a1
OG0008188	143995_0:0015f3	cytochrome P450 18a1
OG0008236	143995_0:0015f3	cytochrome P450 18a1
OG0008284	143995_0:0015f3	cytochrome P450 18a1
OG0008430	143995_0:0015f3	cytochrome P450 18a1
OG0008577	143995_0:0015f3	cytochrome P450 18a1
OG0008734	143995_0:0015f3	cytochrome P450 18a1
OG0008864	143995_0:0015f3	cytochrome P450 18a1
OG0009020	143995_0:0015f3	cytochrome P450 18a1
OG0009024	143995_0:0015f3	cytochrome P450 18a1
OG0009291	143995_0:0015f3	cytochrome P450 18a1
OG0009465	143995_0:0015f3	cytochrome P450 18a1
OG0009526	143995_0:0015f3	cytochrome P450 18a1
OG0010131	143995_0:0015f3	cytochrome P450 18a1
OG0012476	143995_0:0015f3	cytochrome P450 18a1
OG0012678	143995_0:0015f3	cytochrome P450 18a1
OG0013406	143995_0:0015f3	cytochrome P450 18a1
OG0013867	143995_0:0015f3	cytochrome P450 18a1
OG0015955	143995_0:0015f3	cytochrome P450 18a1
OG0016130	143995_0:0015f3	cytochrome P450 18a1
OG0022499	143995_0:0015f3	cytochrome P450 18a1
OG0026196	143995_0:0015f3	cytochrome P450 18a1
OG0003534	143995_0:001601	cytochrome P450 18a1
OG0004269	143995_0:001601	cytochrome P450 18a1
OG0007226	143995_0:001601	cytochrome P450 18a1
OG0007248	143995_0:001601	cytochrome P450 18a1
OG0009756	143995_0:001601	cytochrome P450 18a1
OG0012231	143995_0:001601	cytochrome P450 18a1
OG0000031	143995_0:0017c7	Serine proteases, trypsin family, histidine active site
OG0000926	143995_0:00205e	histone-lysine N-methyltransferase SETMAR-like
OG0006269	143995_0:00205e	histone-lysine N-methyltransferase SETMAR-like
OG0007883	143995_0:00258f	bifunctional glutamate/proline--tRNA ligase
OG0000063	143995_0:00280a	Pre-C2HC domain
OG0000049	144034_0:00086f	Carboxylic ester hydrolase
OG0002053	144034_0:00086f	Carboxylic ester hydrolase
OG0002823	144034_0:00086f	Carboxylic ester hydrolase
OG0007410	144034_0:000ea4	Serine proteases, trypsin domain
OG0008168	144034_0:001268	GMC Protein prickle
OG0012131	144034_0:001268	GMC Protein prickle
OG0015661	144034_0:001419	dnaJ homolog subfamily C member 10-like
OG0013767	144034_0:001725	facilitated trehalose transporter Tret1-like
OG0007547	144034_0:001d29	Nuclear hormone receptor FTZ-F1
OG0009358	144034_0:001d29	Nuclear hormone receptor FTZ-F1
OG0013702	144034_0:001d29	Nuclear hormone receptor FTZ-F1
OG0004109	144034_0:00279c	uncharacterized protein CG43867 isoform X1
OG0005756	1507135_0:00004e	Leucine-rich repeat
OG0012574	1507135_0:001589	4-coumarate--CoA ligase 1-like
OG0000196	1507135_0:001dda	Serine proteases, trypsin family, histidine active site
OG0001920	1507135_0:001dda	Serine proteases, trypsin family, histidine active site
OG0002614	1507135_0:002793	WD40-repeat-containing domain
OG0000763	156304_0:0004c4	farnesol dehydrogenase-like
OG0001191	156304_0:0006ed	RNA-binding protein 28
OG0009150	156304_0:000ffe	Aminopeptidase
OG0004670	156304_0:001037	Rho GTPase-activating protein 17
OG0000225	156304_0:001398	ATP-binding cassette sub-family C member Sur
OG0000642	156304_0:001398	ATP-binding cassette sub-family C member Sur
OG0001204	156304_0:001398	ATP-binding cassette sub-family C member Sur
OG0002840	156304_0:001398	ATP-binding cassette sub-family C member Sur
OG0004091	156304_0:001398	ATP-binding cassette sub-family C member Sur
OG0004277	156304_0:001398	ATP-binding cassette sub-family C member Sur
OG0004338	156304_0:001398	ATP-binding cassette sub-family C member Sur
OG0007504	156304_0:001398	ATP-binding cassette sub-family C member Sur
OG0008261	156304_0:001398	ATP-binding cassette sub-family C member Sur
OG0008286	156304_0:001398	ATP-binding cassette sub-family C member Sur
OG0009637	156304_0:001398	ATP-binding cassette sub-family C member Sur
OG0015808	156304_0:0019f2	GMC Protein prickle
OG0000959	156304_0:001d18	SH3 domain
OG0002602	156304_0:001d18	SH3 domain
OG0004160	156304_0:001d18	SH3 domain
OG0005760	156304_0:001d18	SH3 domain
OG0007680	156304_0:001d18	SH3 domain
OG0007696	156304_0:001d18	SH3 domain
OG0007950	156304_0:001d18	SH3 domain
OG0001913	156304_0:002394	NADPH--cytochrome P450 reductase isoform X1
OG0006357	156304_0:002715	Serine proteases, trypsin family, histidine active site
OG0007964	1629725_0:000ce8	Transferrin
OG0019759	1629725_0:000f8b	Ras-related protein Rab-32
OG0009176	1629725_0:000f8c	Cadherin
OG0000513	1629725_0:0014e2	ATP-binding cassette sub-family F member 2
OG0000031	1629725_0:0016ee	Serine proteases, trypsin family, histidine active site
OG0000951	1629725_0:0016ee	Serine proteases, trypsin family, histidine active site
OG0001458	1629725_0:001799	DNA helicase MCM8-like
OG0005538	1629725_0:001799	DNA helicase MCM8-like
OG0006118	1629725_0:001799	DNA helicase MCM8-like
OG0008890	1629725_0:001799	DNA helicase MCM8-like
OG0009445	1629725_0:001799	DNA helicase MCM8-like
OG0019929	1629725_0:001799	DNA helicase MCM8-like
OG0001489	1629725_0:0017df	Serine proteases, trypsin family, histidine active site
OG0002703	1629725_0:0017df	Serine proteases, trypsin family, histidine active site
OG0000543	1629725_0:001c41	facilitated trehalose transporter Tret1-like
OG0007167	166361_0:001582	larval cuticle protein A2B-like
OG0012770	166361_0:0016d3	dnaJ homolog subfamily C member 10-like
OG0000658	166361_0:0018ac	UDP-glucuronosyltransferase
OG0000331	166361_0:002029	Serine proteases, trypsin domain
OG0008092	166361_0:002029	Serine proteases, trypsin domain
OG0002038	166361_0:00210e	Carboxylic ester hydrolase
OG0000011	166361_0:00254b	Reverse transcriptase
OG0000272	166361_0:00254b	Reverse transcriptase
OG0000643	166361_0:00296b	4-coumarate--CoA ligase 1-like
OG0013234	166361_0:003355	4-coumarate--CoA ligase 1-like
OG0000432	166361_0:0036e3	facilitated trehalose transporter Tret1-like
OG0005841	166361_0:0036e3	facilitated trehalose transporter Tret1-like
OG0004621	166423_0:000d8f	GSS arylsulfatase B-like
OG0007090	166423_0:000d8f	GSS arylsulfatase B-like
OG0007889	166423_0:000d8f	GSS arylsulfatase B-like
OG0008006	166423_0:000d8f	GSS arylsulfatase B-like
OG0008400	166423_0:000d8f	GSS arylsulfatase B-like
OG0009876	166423_0:000d8f	GSS arylsulfatase B-like
OG0017019	166423_0:00191e	enoyl-CoA hydratase domain-containing protein 3, mitochondrial
OG0008773	166423_0:002070	single-stranded DNA-binding protein, mitochondrial
OG0006783	166423_0:0021d7	uncharacterized protein LOC109041751
OG0004101	166423_0:002e59	Cadherin
OG0009028	166423_0:002e59	Cadherin
OG0000885	166423_0:0030ff	Carboxylic ester hydrolase
OG0002855	166423_0:0035f5	Glutathione S-transferase
OG0008583	166423_0:00368a	histone-lysine N-methyltransferase SETMAR-like
OG0006543	166423_0:003aa1	intraflagellar transport protein 172 homolog
OG0000538	168631_0:00010b	GMC glucose dehydrogenase
OG0000122	168631_0:0003af	UDP-glucuronosyltransferase
OG0000558	168631_0:0006a0	A0A182S7K8_9DIPT
OG0000477	168631_0:00092f	GMC glucose dehydrogenase
OG0000009	168631_0:000ba5	Serine proteases, trypsin domain
OG0012636	168631_0:000d48	X-linked retinitis pigmentosa GTPase regulator-interacting protein 1-like
OG0011895	168631_0:0010f9	pyrimidodiazepine synthase-like
OG0011921	168631_0:001390	Zinc finger, RING/FYVE/PHD-type
OG0016119	168631_0:001601	ATP-binding cassette sub-family G member 1
OG0000590	168631_0:001e14	larval cuticle protein A2B-like
OG0000007	168631_0:0020ce	Carboxylic ester hydrolase
OG0000058	168631_0:002459	Aprataxin and PNK-like factor
OG0000170	168631_0:002459	Aprataxin and PNK-like factor
OG0000566	168631_0:002459	Aprataxin and PNK-like factor
OG0001337	168631_0:002459	Aprataxin and PNK-like factor
OG0000159	168631_0:00251f	Carboxylic ester hydrolase
OG0000067	168631_0:0025af	Carboxylic ester hydrolase
OG0006000	168631_0:0025e0	uncharacterized protein CG43867 isoform X1
OG0012251	168631_0:0025e0	uncharacterized protein CG43867 isoform X1
OG0000590	168631_0:002639	larval cuticle protein A2B-like
OG0003940	174628_0:0007fb	Insect cuticle protein
OG0002918	174628_0:002970	SH3 domain
OG0001927	178035_0:0000ba	histone-lysine N-methyltransferase SETMAR-like
OG0002570	178035_0:0000ba	histone-lysine N-methyltransferase SETMAR-like
OG0003664	178035_0:0000ba	histone-lysine N-methyltransferase SETMAR-like
OG0008621	178035_0:000155	dnaJ homolog subfamily C member 21
OG0006182	178035_0:0008df	dnaJ homolog subfamily C member 10-like
OG0006915	178035_0:0008df	dnaJ homolog subfamily C member 10-like
OG0012730	178035_0:000f06	facilitated trehalose transporter Tret1-like
OG0012501	178035_0:0013f0	Glutathione S-transferase
OG0026710	178035_0:00199c	histone-lysine N-methyltransferase SETMAR-like
OG0000582	197043_0:000421	facilitated trehalose transporter Tret1-like
OG0000884	197043_0:0004d0	larval cuticle protein A2B-like
OG0001097	197043_0:0004d0	larval cuticle protein A2B-like
OG0008107	197043_0:00078b	Chromo domain
OG0000079	197043_0:000f79	uncharacterized protein LOC111591661
OG0002453	197043_0:000f8f	SKP1/BTB/POZ domain superfamily
OG0005862	197043_0:000f8f	SKP1/BTB/POZ domain superfamily
OG0009092	197043_0:000f8f	SKP1/BTB/POZ domain superfamily
OG0009631	197043_0:000f8f	SKP1/BTB/POZ domain superfamily
OG0013716	197043_0:000f8f	SKP1/BTB/POZ domain superfamily
OG0008877	197043_0:001a45	dnaJ homolog subfamily C member 10-like
OG0002835	197043_0:001d5c	dnaJ homolog subfamily C member 21
OG0007031	197043_0:001f44	Abc transporter
OG0017048	197043_0:00231b	GPCR, family 2-like
OG0000215	197043_0:002ab3	Multidrug resistance-associated protein 14
OG0000067	197043_0:002b03	Carboxylic ester hydrolase
OG0001564	197043_0:002c14	SH3 domain
OG0005931	197043_0:003763	Pre-C2HC domain
OG0008076	197043_0:003763	Pre-C2HC domain
OG0009282	197043_0:0038f5	histone-lysine N-methyltransferase SETMAR-like
OG0000198	197043_0:00408b	Pre-C2HC domain
OG0000231	197043_0:004bac	coiled-coil domain-containing protein 170 isoform X1
OG0005247	197043_0:004ddb	uvrABC system protein B-like
OG0008066	197043_0:0055e7	Lariat debranching enzyme
OG0016055	197043_0:0069ba	ABC transporter C family member 10-like
OG0005856	197043_0:006eba	ATP synthase subunit beta
OG0000058	197043_0:0074ed	Reverse transcriptase
OG0000273	197043_0:00751d	Excinuclease abc subunit c
OG0004565	197043_0:0075b1	2-amino-4-hydroxy-6- hydroxymethyldihydropteridine pyrophosphokinase-like
OG0013123	197043_0:007693	peroxisomal multifunctional enzyme type 2
OG0013243	197043_0:007693	peroxisomal multifunctional enzyme type 2
OG0007242	197043_0:007d28	uncharacterized protein LOC111361565
OG0008243	197043_0:007d28	uncharacterized protein LOC111361565
OG0009607	199890_0:000073	Zinc finger C2H2 superfamily
OG0012626	199890_0:001050	facilitated trehalose transporter Tret1-like
OG0009228	199890_0:001052	Cytochrome P450
OG0000376	199890_0:001258	Cytochrome P450
OG0001192	199890_0:0021a2	cyclin-dependent kinase 10
OG0008173	199890_0:002447	WD40-repeat-containing domain
OG0009075	199890_0:002d0b	facilitated trehalose transporter Tret1-like
OG0006687	2015173_0:0001bf	putative sodium-dependent multivitamin transporter
OG0008308	2015173_0:000c75	bifunctional glutamate/proline--tRNA ligase
OG0002608	2015173_0:000eaa	Serine proteases, trypsin domain
OG0002693	2015173_0:00109d	4-coumarate--CoA ligase 1-like
OG0000026	2015173_0:00226c	UDP-glucuronosyltransferase
OG0000079	2015173_0:00226c	UDP-glucuronosyltransferase
OG0001520	2015173_0:00242a	facilitated trehalose transporter Tret1-like
OG0005756	211228_0:000582	Leucine-rich repeat
OG0000196	211228_0:00076c	Serine proteases, trypsin family, histidine active site
OG0000366	211228_0:00076c	Serine proteases, trypsin family, histidine active site
OG0013497	211228_0:000db9	sodium leak channel non-selective protein
OG0000320	211228_0:001e0d	farnesol dehydrogenase-like
OG0001570	211228_0:001e0d	farnesol dehydrogenase-like
OG0011612	211228_0:002a13	DNA topoisomerase 4 subunit A-like
OG0026142	217634_0:0002b4	facilitated trehalose transporter Tret1-like
OG0000558	217634_0:000b0f	ABC transporter A
OG0002023	217634_0:000fe9	Serine proteases, trypsin family, histidine active site
OG0006682	217634_0:000ff0	Serine proteases, trypsin family, histidine active site
OG0000366	217634_0:000ff7	Serine proteases, trypsin family, histidine active site
OG0000099	217634_0:00103b	facilitated trehalose transporter Tret1-like
OG0000543	217634_0:00103b	facilitated trehalose transporter Tret1-like
OG0004060	217634_0:00103b	facilitated trehalose transporter Tret1-like
OG0000099	217634_0:001087	facilitated trehalose transporter Tret1-like
OG0007621	217634_0:0019d2	Ras-related protein Rab-32
OG0000552	217634_0:001b7c	Carboxylic ester hydrolase
OG0044685	217634_0:001e8f	RNA-binding protein 28
OG0004032	217634_0:002222	Serine proteases, trypsin domain
OG0008857	217634_0:0025cc	NADPH--cytochrome P450 reductase
OG0012755	217634_0:0038b1	SH3 domain
OG0008173	219809_0:000305	WD40-repeat-containing domain
OG0000237	219809_0:0005a1	Serine proteases, trypsin family, histidine active site
OG0000376	219809_0:000b50	cytochrome P450 4C1-like
OG0007987	219809_0:000bb9	GMC Protein prickle
OG0006933	219809_0:000c1e	Nuclear hormone receptor FTZ-F1
OG0009183	219809_0:000e2f	phosphatidylinositol 4,5-bisphosphate 3-kinase catalytic subunit delta isoform
OG0012381	219809_0:000e2f	phosphatidylinositol 4,5-bisphosphate 3-kinase catalytic subunit delta isoform
OG0001530	219809_0:001008	facilitated trehalose transporter Tret1-like
OG0000432	219809_0:001014	facilitated trehalose transporter Tret1-like
OG0008424	219809_0:0011f6	RNA-binding protein 28
OG0000192	219809_0:0013c2	ABC transporter type 1, transmembrane domain
OG0009145	219809_0:001748	Cadherin
OG0013146	219809_0:001a7a	threonine--tRNA ligase, cytoplasmic isoform X1
OG0000290	219809_0:001b3c	sodium leak channel non-selective protein
OG0002925	219809_0:002042	Structural maintenance of chromosomes protein
OG0000165	219809_0:0025e9	histone-lysine N-methyltransferase SETMAR-like
OG0000294	219809_0:0025e9	histone-lysine N-methyltransferase SETMAR-like
OG0000358	219809_0:0025e9	histone-lysine N-methyltransferase SETMAR-like
OG0015510	219809_0:0025e9	histone-lysine N-methyltransferase SETMAR-like
OG0002778	219809_0:0025f6	uncharacterized protein LOC109861140
OG0000003	219809_0:002a00	uncharacterized protein LOC111591661
OG0000325	219809_0:002a00	uncharacterized protein LOC111591661
OG0000418	219809_0:002a00	uncharacterized protein LOC111591661
OG0004371	219809_0:002a00	uncharacterized protein LOC111591661
OG0005376	219809_0:002a01	histone-lysine N-methyltransferase SETMAR-like
OG0005876	222816_0:000653	dnaJ homolog subfamily C member 10-like
OG0000335	222816_0:000685	4-coumarate--CoA ligase 1-like
OG0007795	222816_0:000685	4-coumarate--CoA ligase 1-like
OG0009145	222816_0:000724	Cadherin
OG0001442	222816_0:0009b8	Transferrin
OG0000196	222816_0:0011bc	Serine proteases, trypsin family, histidine active site
OG0001182	222816_0:0011dd	carboxylesterase 5A
OG0001608	222816_0:0011dd	carboxylesterase 5A
OG0006488	222816_0:0011dd	carboxylesterase 5A
OG0006783	222816_0:0011dd	carboxylesterase 5A
OG0007745	222816_0:0011dd	carboxylesterase 5A
OG0008741	222816_0:0011dd	carboxylesterase 5A
OG0012490	222816_0:0011dd	carboxylesterase 5A
OG0000005	222816_0:00196f	histone-lysine N-methyltransferase SETMAR-like
OG0000036	222816_0:00196f	histone-lysine N-methyltransferase SETMAR-like
OG0000073	222816_0:00196f	histone-lysine N-methyltransferase SETMAR-like
OG0000080	222816_0:00196f	histone-lysine N-methyltransferase SETMAR-like
OG0000083	222816_0:00196f	histone-lysine N-methyltransferase SETMAR-like
OG0000094	222816_0:00196f	histone-lysine N-methyltransferase SETMAR-like
OG0000242	222816_0:00196f	histone-lysine N-methyltransferase SETMAR-like
OG0006789	224129_0:00047b	dnaJ homolog subfamily C member 10-like
OG0012251	224129_0:0007eb	uncharacterized protein CG43867 isoform X1
OG0000643	224129_0:000bed	4-coumarate--CoA ligase 1-like
OG0000099	224129_0:000f44	facilitated trehalose transporter Tret1-like
OG0000885	224129_0:0014e6	Carboxylic ester hydrolase
OG0000031	224129_0:001694	Serine proteases, trypsin family, histidine active site
OG0000376	224129_0:0017af	Cytochrome P450
OG0007328	224129_0:001cac	facilitated trehalose transporter Tret1-like
OG0013859	224129_0:001ee7	facilitated trehalose transporter Tret1-like
OG0015587	224129_0:0021b1	facilitated trehalose transporter Tret1-like
OG0001963	224129_0:0023cd	organic cation transporter protein-like
OG0009680	224129_0:0023cd	organic cation transporter protein-like
OG0001254	224129_0:002667	elongation factor 1-beta'
OG0000099	224129_0:0028ba	facilitated trehalose transporter Tret1-like
OG0004253	246812_0:00017a	ATP synthase subunit beta
OG0008948	246812_0:0004d9	histone-lysine N-methyltransferase SETMAR-like
OG0000159	246812_0:000954	Carboxylic ester hydrolase
OG0003488	246812_0:00113e	Transferrin
OG0000025	246812_0:001817	peroxisomal multifunctional enzyme type 2
OG0000048	246812_0:001817	peroxisomal multifunctional enzyme type 2
OG0000820	246812_0:001817	peroxisomal multifunctional enzyme type 2
OG0000948	246812_0:001817	peroxisomal multifunctional enzyme type 2
OG0001267	246812_0:001817	peroxisomal multifunctional enzyme type 2
OG0002376	246812_0:001817	peroxisomal multifunctional enzyme type 2
OG0003800	246812_0:001817	peroxisomal multifunctional enzyme type 2
OG0005472	246812_0:001817	peroxisomal multifunctional enzyme type 2
OG0005919	246812_0:001817	peroxisomal multifunctional enzyme type 2
OG0006517	246812_0:001817	peroxisomal multifunctional enzyme type 2
OG0010047	246812_0:001817	peroxisomal multifunctional enzyme type 2
OG0010375	246812_0:001817	peroxisomal multifunctional enzyme type 2
OG0002835	246812_0:0019d6	dnaJ homolog subfamily C member 10-like
OG0004762	246812_0:0019d6	dnaJ homolog subfamily C member 10-like
OG0005607	246812_0:0019d6	dnaJ homolog subfamily C member 10-like
OG0005199	246812_0:001d4d	DNA damage-binding protein 1
OG0006458	246812_0:001d4d	DNA damage-binding protein 1
OG0006750	246812_0:001d4d	DNA damage-binding protein 1
OG0009594	246812_0:001d4d	DNA damage-binding protein 1
OG0006631	246812_0:0023f2	ARID DNA-binding domain
OG0002594	246812_0:002615	Cadherin
OG0000331	28588_0:0001bd	Serine proteases, trypsin domain
OG0005520	28588_0:0001bd	Serine proteases, trypsin domain
OG0005520	28588_0:00026d	Serine proteases, trypsin domain
OG0007866	28588_0:00079a	cyclin-dependent kinase 10
OG0005485	28588_0:000b9b	Leucine-rich repeat
OG0000005	28588_0:002d0c	GMC uncharacterized protein LOC105219385
OG0000018	28588_0:002d0c	GMC uncharacterized protein LOC105219385
OG0000036	28588_0:002d0c	GMC uncharacterized protein LOC105219385
OG0000073	28588_0:002d0c	GMC uncharacterized protein LOC105219385
OG0000080	28588_0:002d0c	GMC uncharacterized protein LOC105219385
OG0000094	28588_0:002d0c	GMC uncharacterized protein LOC105219385
OG0000795	28588_0:002d0c	GMC uncharacterized protein LOC105219385
OG0021394	28588_0:002d0c	GMC uncharacterized protein LOC105219385
OG0003897	28612_0:000475	dnaJ homolog subfamily C member 21
OG0000079	28612_0:000d25	Cytochrome P450
OG0005056	28612_0:00189a	Insect cuticle protein
OG0005702	28612_0:00189a	Insect cuticle protein
OG0006357	28612_0:001aee	Serine proteases, trypsin family, histidine active site
OG0000043	28612_0:0021ab	Cytochrome P450
OG0002400	28612_0:002eb9	Rho GTPase-activating protein 17
OG0000924	28612_0:0030b3	Carboxylic ester hydrolase
OG0000783	28612_0:00324a	cyclin-dependent kinase 10
OG0008471	28612_0:00324a	cyclin-dependent kinase 10
OG0008991	28612_0:00324a	cyclin-dependent kinase 10
OG0002041	28612_0:0036cb	cyclin-dependent kinase 10
OG0000792	28612_0:0039fb	histone-lysine N-methyltransferase SETMAR-like
OG0000792	28612_0:003adf	histone-lysine N-methyltransferase SETMAR-like
OG0000523	28612_0:00439e	Glutathione peroxidase
OG0002614	28612_0:0051bd	WD40-repeat-containing domain
OG0004911	28612_0:0051bd	WD40-repeat-containing domain
OG0000544	28612_0:005235	cyclin-dependent kinase 10
OG0001951	28612_0:005235	cyclin-dependent kinase 10
OG0002701	28612_0:005235	cyclin-dependent kinase 10
OG0007691	28612_0:005235	cyclin-dependent kinase 10
OG0007874	28612_0:005235	cyclin-dependent kinase 10
OG0009931	28612_0:005235	cyclin-dependent kinase 10
OG0013536	28612_0:005235	cyclin-dependent kinase 10
OG0001455	286306_0:000138	cytochrome P450 4C1-like
OG0000786	286306_0:000241	Serine proteases, trypsin family, histidine active site
OG0007310	286306_0:000241	Serine proteases, trypsin family, histidine active site
OG0016916	286306_0:000520	uncharacterized protein LOC105829385
OG0006001	286306_0:000829	activating signal cointegrator 1 complex subunit 2
OG0011869	286306_0:000b3f	protein sly1 homolog
OG0005790	286306_0:000be3	UDP-glucuronosyltransferase
OG0013637	286306_0:000be3	UDP-glucuronosyltransferase
OG0016018	286306_0:000be3	UDP-glucuronosyltransferase
OG0020001	286306_0:000be3	UDP-glucuronosyltransferase
OG0002555	286306_0:001143	carboxylesterase 1E
OG0007331	286306_0:0013cf	UDP-glucuronosyltransferase
OG0013678	286306_0:0013cf	UDP-glucuronosyltransferase
OG0007778	286306_0:00152d	glutathione S-transferase C-terminal domain-containing protein homolog
OG0009648	286306_0:0017d2	Aminopeptidase
OG0009339	286306_0:0019dd	Glutaredoxin
OG0000294	286306_0:001ad8	histone-lysine N-methyltransferase SETMAR-like
OG0007262	286306_0:001f2b	Cytochrome P450
OG0007392	286306_0:001f2b	Cytochrome P450
OG0007799	286306_0:001f2b	Cytochrome P450
OG0001911	286306_0:0020a8	dnaJ homolog subfamily C member 21
OG0011967	286306_0:002489	coiled-coil domain-containing protein 149
OG0001537	286306_0:002552	intraflagellar transport protein 52 homolog
OG0006879	286306_0:002552	intraflagellar transport protein 52 homolog
OG0011441	286306_0:002552	intraflagellar transport protein 52 homolog
OG0000538	286306_0:002718	GMC glucose dehydrogenase
OG0003788	286306_0:0029f9	Proteasome subunit beta type
OG0009995	286306_0:002c86	T-cell activation inhibitor, mitochondrial
OG0000225	286306_0:003af3	ATP-binding cassette sub-family C member Sur
OG0000642	286306_0:003af3	ATP-binding cassette sub-family C member Sur
OG0001525	286306_0:003af3	ATP-binding cassette sub-family C member Sur
OG0004277	286306_0:003af3	ATP-binding cassette sub-family C member Sur
OG0006569	286306_0:003af3	ATP-binding cassette sub-family C member Sur
OG0008977	286306_0:003af3	ATP-binding cassette sub-family C member Sur
OG0006412	286306_0:003dcf	Carboxylic ester hydrolase
OG0006539	286306_0:003dcf	Carboxylic ester hydrolase
OG0012021	286306_0:003ec6	ABC transporter type 1, transmembrane domain
OG0000198	286306_0:004265	histone-lysine N-methyltransferase SETMAR-like
OG0010584	286306_0:0042c9	UDP-glucuronosyltransferase
OG0005569	286306_0:004459	Aldehyde oxidase/xanthine dehydrogenase, a/b hammerhead
OG0000523	286706_0:000250	Glutathione peroxidase
OG0000031	286706_0:0009b2	Serine proteases, trypsin family, histidine active site
OG0000949	286706_0:0009b2	Serine proteases, trypsin family, histidine active site
OG0001760	286706_0:0009d8	Serine proteases, trypsin family, histidine active site
OG0006682	286706_0:0009e2	Serine proteases, trypsin family, histidine active site
OG0000067	286706_0:000d54	Carboxylic ester hydrolase
OG0002118	286706_0:000fe9	Cadherin
OG0012770	286706_0:00158c	dnaJ homolog subfamily C member 10-like
OG0000099	286706_0:0015cb	facilitated trehalose transporter Tret1-like
OG0000884	286706_0:001b89	larval cuticle protein A2B-like
OG0001115	286706_0:001b89	larval cuticle protein A2B-like
OG0002579	286706_0:001b89	larval cuticle protein A2B-like
OG0002609	286706_0:002cae	facilitated trehalose transporter Tret1-like
OG0000855	29029_0:000174	Glutathione s-transferase
OG0007740	29029_0:00077e	protein ABC transporter 1, mitochondrial-like
OG0001192	29029_0:001168	cyclin-dependent kinase 10
OG0001031	29029_0:001da7	Glutaredoxin
OG0000211	29029_0:001e27	organic cation transporter protein-like
OG0006515	29030_0:000154	ATP synthase subunit beta
OG0000211	29030_0:0005d3	organic cation transporter protein-like
OG0013761	29030_0:000650	uncharacterized protein LOC106101833
OG0000173	29030_0:001bee	Aminopeptidase
OG0011424	29031_0:000c4e	Serine proteases, trypsin family, histidine active site
OG0003971	29031_0:000c94	bifunctional glutamate/proline--tRNA ligase
OG0009837	29031_0:001629	organic cation transporter protein-like
OG0008786	29031_0:00184e	dnaJ homolog subfamily C member 21
OG0000118	29031_0:001d85	Pre-C2HC domain
OG0007162	29031_0:001d85	Pre-C2HC domain
OG0007819	29031_0:001d85	Pre-C2HC domain
OG0001104	29031_0:001da0	monocarboxylate transporter 9
OG0000667	29031_0:00235b	GMC glucose dehydrogenase
OG0001967	29031_0:002558	SH3 domain
OG0000667	29031_0:0025b1	GMC glucose dehydrogenase
OG0005214	29053_0:0002bc	Leucine-rich repeat
OG0008482	29053_0:0002bc	Leucine-rich repeat
OG0009311	29053_0:000801	Ras-related protein Rab-32
OG0007410	29053_0:000939	Serine proteases, trypsin family, histidine active site
OG0000366	29053_0:00095a	Serine proteases, trypsin family, histidine active site
OG0000366	29053_0:0009b8	Serine proteases, trypsin family, histidine active site
OG0012215	29053_0:0009b8	Serine proteases, trypsin family, histidine active site
OG0000326	29053_0:000c51	Cadherin
OG0008064	29053_0:001139	cyclin-dependent kinase 10
OG0005887	29053_0:001452	larval cuticle protein A2B-like
OG0000098	29053_0:001698	Serine proteases, trypsin domain
OG0005657	29053_0:001845	Glutathione S-transferase, C-terminal
OG0000099	29053_0:001e06	facilitated trehalose transporter Tret1-like
OG0000172	29053_0:001e06	facilitated trehalose transporter Tret1-like
OG0000432	29053_0:001e06	facilitated trehalose transporter Tret1-like
OG0001183	29053_0:001e06	facilitated trehalose transporter Tret1-like
OG0004107	29053_0:001e06	facilitated trehalose transporter Tret1-like
OG0009277	29053_0:001e06	facilitated trehalose transporter Tret1-like
OG0000217	29053_0:0028d6	UDP-glucuronosyltransferase
OG0000061	29058_0:000004	ABC transporter type 1, transmembrane domain
OG0000551	29058_0:000013	Microsomal glutathione S-transferase 1
OG0000061	29058_0:00002f	ABC transporter type 1, transmembrane domain
OG0006630	29058_0:000032	origin recognition complex subunit 1
OG0000061	29058_0:000038	ABC transporter type 1, transmembrane domain
OG0000061	29058_0:000044	ABC transporter type 1, transmembrane domain
OG0011930	29058_0:000054	Glutathione S-transferase, C-terminal
OG0000061	29058_0:000063	ABC transporter type 1, transmembrane domain
OG0009584	29058_0:0000db	UDP-glucose:glycoprotein glucosyltransferase
OG0002776	29058_0:0000f0	cytochrome P450 6k1-like
OG0013506	29058_0:000104	Carboxylic ester hydrolase
OG0009646	29058_0:00012b	NAD(P) transhydrogenase, mitochondrial-like
OG0000134	29058_0:000158	ABC transporter type 1, transmembrane domain
OG0000061	29058_0:000180	ABC transporter type 1, transmembrane domain
OG0012749	29058_0:000188	GMC glucose dehydrogenase
OG0000286	29058_0:00022e	ATP synthase subunit beta
OG0000088	29058_0:000249	Cytochrome P450
OG0003799	29058_0:000257	GSS arylsulfatase B-like
OG0000935	29058_0:00026b	GSS arylsulfatase B-like
OG0003799	29058_0:000277	GSS arylsulfatase B-like
OG0002576	29058_0:0002d3	uncharacterized protein LOC111604495
OG0000558	29058_0:0002e2	ABC transporter A
OG0001598	29058_0:0002e2	ABC transporter A
OG0001598	29058_0:000317	ABC transporter A
OG0008631	29058_0:000463	GMC Protein prickle
OG0006754	29058_0:0004fd	Carboxylic ester hydrolase
OG0005657	29058_0:00050e	Glutathione S-transferase, C-terminal
OG0001585	29058_0:000514	valine--tRNA ligase
OG0002029	29058_0:000559	facilitated trehalose transporter Tret1-like
OG0000022	29058_0:000593	facilitated trehalose transporter Tret1-like
OG0002001	29058_0:000593	facilitated trehalose transporter Tret1-like
OG0002029	29058_0:000593	facilitated trehalose transporter Tret1-like
OG0007834	29058_0:0005c5	Cytochrome P450
OG0001967	29058_0:000611	SH3 domain
OG0011112	29058_0:000611	SH3 domain
OG0015795	29058_0:000611	SH3 domain
OG0000084	29058_0:0006ea	Cytochrome P450
OG0000640	29058_0:0006ed	organic cation transporter protein-like
OG0000084	29058_0:0006fb	Cytochrome P450
OG0014028	29058_0:0006fb	Cytochrome P450
OG0019838	29058_0:000703	Glutathione S-transferase, C-terminal
OG0000084	29058_0:000710	Cytochrome P450
OG0000829	29058_0:000710	Cytochrome P450
OG0026065	29058_0:000710	Cytochrome P450
OG0000640	29058_0:000716	organic cation transporter protein-like
OG0017665	29058_0:000716	organic cation transporter protein-like
OG0000640	29058_0:000718	organic cation transporter protein-like
OG0000084	29058_0:00071b	Cytochrome P450
OG0000829	29058_0:00071b	Cytochrome P450
OG0014028	29058_0:00071b	Cytochrome P450
OG0001180	29058_0:00074c	ATP-binding cassette sub-family G member 1
OG0002072	29058_0:00074e	UDP-glucuronosyltransferase
OG0000007	29058_0:000763	Carboxylic ester hydrolase
OG0001591	29058_0:000764	ABC transporter type 1, transmembrane domain
OG0008197	29058_0:000768	ATP-binding cassette sub-family G member 1
OG0000156	29058_0:000780	cytochrome P450 4C1-like
OG0000197	29058_0:00078e	ATP-binding cassette sub-family G member 1
OG0017698	29058_0:00078e	ATP-binding cassette sub-family G member 1
OG0009561	29058_0:000793	ATP-binding cassette sub-family G member 1
OG0000000	29058_0:0007a2	Serine proteases, trypsin domain
OG0000000	29058_0:0007a3	Serine proteases, trypsin domain
OG0000484	29058_0:0007a4	Serine proteases, trypsin domain
OG0001094	29058_0:0007a4	Serine proteases, trypsin domain
OG0000484	29058_0:0007ad	Serine proteases, trypsin domain
OG0001094	29058_0:0007ad	Serine proteases, trypsin domain
OG0001094	29058_0:0007cb	Serine proteases, trypsin domain
OG0000267	29058_0:0007d2	4-coumarate--CoA ligase 1-like
OG0000000	29058_0:0007d8	Serine proteases, trypsin domain
OG0000031	29058_0:0007d8	Serine proteases, trypsin domain
OG0003032	29058_0:0007d8	Serine proteases, trypsin domain
OG0008349	29058_0:0007e7	ABC transporter type 1, transmembrane domain
OG0015963	29058_0:0007e7	ABC transporter type 1, transmembrane domain
OG0008349	29058_0:0007eb	4-coumarate--CoA ligase 1-like
OG0000000	29058_0:0007ed	Serine proteases, trypsin domain
OG0003032	29058_0:0007ed	Serine proteases, trypsin domain
OG0000000	29058_0:0007f1	Serine proteases, trypsin domain
OG0000000	29058_0:0007f7	Serine proteases, trypsin domain
OG0001193	29058_0:0007fb	UDP-glucuronosyltransferase
OG0000031	29058_0:0007fc	Serine proteases, trypsin domain
OG0000374	29058_0:00087f	glutathione S-transferase 1-like
OG0000267	29058_0:0008e2	4-coumarate--CoA ligase 1-like
OG0000267	29058_0:0008fa	4-coumarate--CoA ligase 1-like
OG0000037	29058_0:000921	GMC glucose dehydrogenase
OG0009384	29058_0:000941	ATP-binding cassette sub-family C member Sur
OG0012624	29058_0:000941	ATP-binding cassette sub-family C member Sur
OG0003953	29058_0:00095a	NADPH--cytochrome P450 reductase
OG0013535	29058_0:00095c	probable aminoacyl tRNA synthase complex-interacting multifunctional protein 2 isoform X1
OG0006552	29058_0:000967	protein singles bar
OG0008362	29058_0:0009ad	putative sodium-dependent multivitamin transporter
OG0015751	29058_0:0009ad	putative sodium-dependent multivitamin transporter
OG0012631	29058_0:0009f3	ganglioside-induced differentiation-associated protein 1
OG0006716	29058_0:0009f8	Gamma-glutamyl hydrolase
OG0005915	29058_0:000a02	Carboxylic ester hydrolase
OG0000149	29058_0:000a1b	Cytochrome P450
OG0003046	29058_0:000a1b	Cytochrome P450
OG0003860	29058_0:000a1b	Cytochrome P450
OG0000011	29058_0:000adb	WD40-repeat-containing domain
OG0000272	29058_0:000adb	WD40-repeat-containing domain
OG0000829	29058_0:000b01	Cytochrome P450
OG0000007	29058_0:000b16	Carboxylic ester hydrolase
OG0000761	29058_0:000b28	Cytochrome P450
OG0000074	29058_0:000b33	cytochrome P450 4d8-like
OG0000761	29058_0:000b33	cytochrome P450 4d8-like
OG0000074	29058_0:000b34	Cytochrome P450
OG0003046	29058_0:000b48	Cytochrome P450
OG0005213	29058_0:000b74	membralin
OG0004757	29058_0:000b78	peroxisomal multifunctional enzyme type 2
OG0012718	29058_0:000bbd	ATP-binding cassette sub-family G member 1
OG0002100	29058_0:000bcb	Aldehyde oxidase/xanthine dehydrogenase, a/b hammerhead
OG0002100	29058_0:000bf8	Aldehyde oxidase/xanthine dehydrogenase, a/b hammerhead
OG0009111	29058_0:000c01	ATP-binding cassette sub-family G member 1
OG0009658	29058_0:000c0b	protein sly1 homolog
OG0000333	29058_0:000c31	GMC glucose dehydrogenase
OG0001259	29058_0:000c6d	GMC glucose dehydrogenase
OG0000369	29058_0:000c7d	GMC glucose dehydrogenase
OG0001198	29058_0:000c84	GMC glucose dehydrogenase
OG0001546	29058_0:000c8e	GMC glucose dehydrogenase
OG0000369	29058_0:000c9d	GMC glucose dehydrogenase
OG0001198	29058_0:000ca1	GMC glucose dehydrogenase
OG0000369	29058_0:000cac	GMC glucose dehydrogenase
OG0000333	29058_0:000caf	GMC glucose dehydrogenase
OG0001259	29058_0:000cb3	GMC glucose dehydrogenase
OG0000239	29058_0:000cbd	organic cation transporter protein-like
OG0001338	29058_0:000cc9	organic cation transporter protein-like
OG0000239	29058_0:000ce6	organic cation transporter protein-like
OG0000239	29058_0:000ce8	organic cation transporter protein-like
OG0001338	29058_0:000ce8	organic cation transporter protein-like
OG0000747	29058_0:000def	Glutathione S-transferase, C-terminal
OG0000015	29058_0:000e07	UDP-glucuronosyltransferase
OG0000747	29058_0:000e14	Glutathione S-transferase, C-terminal
OG0000383	29058_0:000e26	facilitated trehalose transporter Tret1-like
OG0000747	29058_0:000e28	Glutathione S-transferase, C-terminal
OG0000037	29058_0:000e43	GMC glucose dehydrogenase
OG0009023	29058_0:000e93	ATP-binding cassette sub-family F member 2
OG0000256	29058_0:000f2b	Cytochrome P450
OG0000256	29058_0:000f3b	Cytochrome P450
OG0000256	29058_0:000f43	Cytochrome P450
OG0000033	29058_0:000f48	Cytochrome P450
OG0000256	29058_0:000f48	Cytochrome P450
OG0000256	29058_0:000f4c	cytochrome P450 6k1-like
OG0000033	29058_0:000f53	Cytochrome P450
OG0000256	29058_0:000f53	Cytochrome P450
OG0011310	29058_0:000f6d	histidine--tRNA ligase, cytoplasmic isoform X1
OG0000295	29058_0:000f87	cytochrome P450 4g15
OG0006057	29058_0:000f87	cytochrome P450 4g15
OG0011736	29058_0:000f87	cytochrome P450 4g15
OG0000295	29058_0:000f94	cytochrome P450 4g15
OG0000295	29058_0:000f97	cytochrome P450 4g15
OG0011736	29058_0:000f97	cytochrome P450 4g15
OG0009074	29058_0:000fab	monocarboxylate transporter 9
OG0000744	29058_0:001015	Cadherin
OG0009770	29058_0:001067	small subunit processome component 20 homolog
OG0000072	29058_0:00108b	Aldehyde oxidase/xanthine dehydrogenase, a/b hammerhead
OG0000627	29058_0:00108b	Aldehyde oxidase/xanthine dehydrogenase, a/b hammerhead
OG0000800	29058_0:00108b	Aldehyde oxidase/xanthine dehydrogenase, a/b hammerhead
OG0000627	29058_0:00109f	Aldehyde oxidase/xanthine dehydrogenase, a/b hammerhead
OG0007134	29058_0:00109f	Aldehyde oxidase/xanthine dehydrogenase, a/b hammerhead
OG0007944	29058_0:00109f	Aldehyde oxidase/xanthine dehydrogenase, a/b hammerhead
OG0008079	29058_0:00109f	Aldehyde oxidase/xanthine dehydrogenase, a/b hammerhead
OG0008423	29058_0:00109f	Aldehyde oxidase/xanthine dehydrogenase, a/b hammerhead
OG0009195	29058_0:00109f	Aldehyde oxidase/xanthine dehydrogenase, a/b hammerhead
OG0000072	29058_0:0010a7	Aldehyde oxidase/xanthine dehydrogenase, a/b hammerhead
OG0000627	29058_0:0010a7	Aldehyde oxidase/xanthine dehydrogenase, a/b hammerhead
OG0000800	29058_0:0010a7	Aldehyde oxidase/xanthine dehydrogenase, a/b hammerhead
OG0000021	29058_0:0010fc	Serine proteases, trypsin family, histidine active site
OG0002880	29058_0:0011d4	DNA damage-binding protein 1
OG0007986	29058_0:0011d4	DNA damage-binding protein 1
OG0012785	29058_0:0011dd	Structural maintenance of chromosomes protein
OG0004078	29058_0:00129f	protein white
OG0007189	29058_0:0012ae	ABC transporter type 1, transmembrane domain
OG0000192	29058_0:001311	ABC transporter type 1, transmembrane domain
OG0000513	29058_0:001388	ATP-binding cassette sub-family F member 2
OG0001494	29058_0:001388	ATP-binding cassette sub-family F member 2
OG0001393	29058_0:00141a	organic cation transporter protein-like
OG0016679	29058_0:00141e	SET and MYND domain-containing protein 4-like
OG0012460	29058_0:001420	chloride intracellular channel exc-4
OG0012768	29058_0:001459	ARID DNA-binding domain
OG0017670	29058_0:00146b	Glutathione S-transferase
OG0002729	29058_0:00147d	UDP-glucuronosyltransferase
OG0005825	29058_0:001490	ATP-binding cassette sub-family G member 1
OG0006273	29058_0:0014d8	UDP-glucuronosyltransferase
OG0000385	29058_0:00153b	ABC transporter G family member 20
OG0000385	29058_0:001550	ABC transporter G family member 20
OG0002780	29058_0:00161f	Tyrosine--tRNA ligase
OG0000926	29058_0:001659	uncharacterized protein LOC108069674
OG0007811	29058_0:001684	ABC transporter type 1, transmembrane domain
OG0001180	29058_0:00168b	ATP-binding cassette sub-family G member 1
OG0000109	29058_0:001690	Carboxylic ester hydrolase
OG0005251	29058_0:0016a6	uncharacterized protein LOC101745366
OG0004599	29058_0:001775	Carboxylic ester hydrolase
OG0000007	29058_0:0017d1	Carboxylic ester hydrolase
OG0008807	29058_0:0017fb	Coiled-coil domain-containing protein 28B
OG0000134	29058_0:001884	ABC transporter type 1, transmembrane domain
OG0000509	29058_0:0018f1	Serine proteases, trypsin family, histidine active site
OG0013711	29058_0:0018f1	Serine proteases, trypsin family, histidine active site
OG0000950	29058_0:001909	Cytochrome P450
OG0012657	29058_0:001909	Cytochrome P450
OG0002753	29058_0:001996	Serine proteases, trypsin family, histidine active site
OG0000007	29058_0:0019b9	Carboxylic ester hydrolase
OG0013142	29058_0:0019c3	ATP-binding cassette sub-family G member 8
OG0008378	29058_0:0019e3	ATP-binding cassette sub-family G member 5
OG0026667	29058_0:0019e3	ATP-binding cassette sub-family G member 5
OG0001137	29058_0:001a00	Glutathione S-transferase
OG0015670	29058_0:001a0c	Glutathione S-transferase
OG0007820	29058_0:001a1d	uncharacterized protein LOC110994169
OG0006170	29058_0:001a35	elongation factor 1-beta'
OG0001754	29058_0:001b13	Cytochrome P450
OG0001754	29058_0:001b19	Cytochrome P450
OG0009613	29058_0:001b28	enoyl-CoA hydratase domain-containing protein 3, mitochondrial
OG0016169	29058_0:001b28	enoyl-CoA hydratase domain-containing protein 3, mitochondrial
OG0000371	29058_0:001bc6	cytochrome P450 4C1-like
OG0000371	29058_0:001bdf	cytochrome P450 4C1-like
OG0003516	29058_0:001bee	DNA helicase MCM8-like
OG0002573	29058_0:001c1d	cytochrome P450 18a1
OG0016933	29058_0:001c1d	cytochrome P450 18a1
OG0002573	29058_0:001c26	cytochrome P450 18a1
OG0012238	29058_0:001c26	cytochrome P450 18a1
OG0006785	29058_0:001c35	cytochrome P450 18a1
OG0008045	29058_0:001c9a	cyclin-dependent kinase 10
OG0011866	29058_0:001c9a	cyclin-dependent kinase 10
OG0005796	29058_0:001c9b	cytosolic carboxypeptidase 6
OG0000533	29058_0:001cd6	Cytochrome P450
OG0021094	29058_0:001cd6	Cytochrome P450
OG0000089	29058_0:001cf1	probable cytochrome P450 312a1
OG0000533	29058_0:001cf1	probable cytochrome P450 312a1
OG0009539	29058_0:001d26	ABC transporter type 1, transmembrane domain
OG0000385	29058_0:001d2b	ABC transporter G family member 20
OG0002938	29058_0:001d30	upstream activation factor subunit spp27
OG0004436	29058_0:001d5b	methionine synthase reductase
OG0013237	29058_0:001d5b	methionine synthase reductase
OG0000007	29058_0:001d5e	Carboxylic ester hydrolase
OG0000007	29058_0:001d63	Carboxylic ester hydrolase
OG0000369	29058_0:001d93	GMC glucose dehydrogenase
OG0000067	29058_0:001e07	Carboxylic ester hydrolase
OG0000109	29058_0:001e07	Carboxylic ester hydrolase
OG0000109	29058_0:001e18	Carboxylic ester hydrolase
OG0000538	29058_0:001e25	GMC glucose dehydrogenase
OG0000934	29058_0:001e25	GMC glucose dehydrogenase
OG0017656	29058_0:001e33	eukaryotic translation elongation factor 1 epsilon-1
OG0007466	29058_0:001eb9	cytochrome P450 9e2-like
OG0000534	29058_0:001ebc	cytochrome P450 9e2-like
OG0007679	29058_0:001f58	Cytochrome P450
OG0000134	29058_0:001f66	ABC transporter type 1, transmembrane domain
OG0006834	29058_0:001faa	Cytochrome P450
OG0000015	29058_0:001fbc	UDP-glucuronosyltransferase
OG0000590	29058_0:001fbf	larval cuticle protein A2B-like
OG0000015	29058_0:001fc5	UDP-glucuronosyltransferase
OG0001974	29058_0:001fc9	larval cuticle protein A2B-like
OG0000015	29058_0:001fcd	UDP-glucuronosyltransferase
OG0000590	29058_0:001fce	larval cuticle protein A2B-like
OG0048839	29058_0:001fd7	UDP-glucuronosyltransferase
OG0000015	29058_0:001fdf	UDP-glucuronosyltransferase
OG0004165	29058_0:002070	ABC transporter A
OG0000208	29058_0:0020c4	Glutathione S-transferase, C-terminal
OG0005398	29058_0:0020e8	Glutathione S-transferase 1
OG0000149	29058_0:002122	Cytochrome P450
OG0005707	29058_0:002163	single-stranded DNA-binding protein, mitochondrial
OG0000397	29058_0:002175	juvenile hormone esterase-like
OG0000397	29058_0:002179	juvenile hormone esterase-like
OG0007658	29058_0:002179	juvenile hormone esterase-like
OG0001891	29058_0:002182	High affinity copper uptake protein 1
OG0007658	29058_0:002193	esterase E4-like
OG0000950	29058_0:0021a1	Cytochrome P450
OG0000537	29058_0:0021a3	Cytochrome P450
OG0004082	29058_0:0021a3	Cytochrome P450
OG0000067	29058_0:002242	Carboxylic ester hydrolase
OG0000109	29058_0:002242	Carboxylic ester hydrolase
OG0026681	29058_0:002242	Carboxylic ester hydrolase
OG0006294	29058_0:00225f	Proteasome subunit beta type
OG0004144	29058_0:002287	glutathione S-transferase C-terminal domain-containing protein homolog
OG0000134	29058_0:002308	ABC transporter type 1, transmembrane domain
OG0000192	29058_0:002308	ABC transporter type 1, transmembrane domain
OG0000037	29058_0:002313	GMC glucose dehydrogenase
OG0007603	29058_0:002319	ceramide phosphoethanolamine synthase
OG0000125	29058_0:00231c	organic cation transporter protein-like
OG0000125	29058_0:002323	organic cation transporter protein-like
OG0000125	29058_0:002329	organic cation transporter protein-like
OG0001338	29058_0:002329	organic cation transporter protein-like
OG0000851	29058_0:00232a	organic cation transporter protein-like
OG0000851	29058_0:002332	organic cation transporter protein-like
OG0001338	29058_0:002332	organic cation transporter protein-like
OG0000125	29058_0:002336	organic cation transporter protein-like
OG0000851	29058_0:002336	organic cation transporter protein-like
OG0001338	29058_0:002349	organic cation transporter protein-like
OG0000746	29058_0:00234d	pyroglutamyl-peptidase 1
OG0000746	29058_0:002357	pyroglutamyl-peptidase 1
OG0000122	29058_0:00240d	UDP-glucuronosyltransferase
OG0000394	29058_0:00240d	UDP-glucuronosyltransferase
OG0004695	29058_0:00244b	Cytochrome P450
OG0000037	29058_0:0024f6	GMC glucose dehydrogenase
OG0000039	29058_0:0024f6	GMC glucose dehydrogenase
OG0001393	29058_0:00250a	organic cation transporter protein-like
OG0009801	29058_0:00250a	organic cation transporter protein-like
OG0000110	29058_0:002519	cytochrome P450 9e2-like
OG0000110	29058_0:00251e	cytochrome P450 9e2-like
OG0000422	29058_0:00251e	cytochrome P450 9e2-like
OG0000110	29058_0:00251f	Cytochrome P450
OG0000174	29058_0:00251f	Cytochrome P450
OG0000422	29058_0:00251f	Cytochrome P450
OG0000110	29058_0:002520	Cytochrome P450
OG0000174	29058_0:002520	Cytochrome P450
OG0013187	29058_0:002590	UDP-glucuronosyltransferase
OG0001230	29058_0:0025e5	Nitric oxide synthase
OG0007076	29058_0:0025e5	Nitric oxide synthase
OG0001230	29058_0:0025e7	Nitric oxide synthase
OG0007076	29058_0:0025e7	Nitric oxide synthase
OG0001548	29058_0:002658	cytochrome P450 4C1-like
OG0000156	29058_0:002682	cytochrome P450 4C1-like
OG0011315	29058_0:00269d	ARL14 effector protein
OG0022450	29058_0:00269e	Cytochrome P450
OG0013554	29058_0:0026ec	ABC transporter type 1, transmembrane domain
OG0000000	29058_0:00274c	Serine proteases, trypsin domain
OG0010392	29058_0:00274c	Serine proteases, trypsin domain
OG0006605	29058_0:002775	carboxylesterase 5A
OG0009360	29058_0:002775	carboxylesterase 5A
OG0005339	29058_0:002807	tetratricopeptide repeat protein 39B-like
OG0009432	29058_0:002943	RNA-binding protein 28
OG0000125	29058_0:002989	organic cation transporter protein-like
OG0000007	29058_0:00298d	Carboxylic ester hydrolase
OG0000007	29058_0:00298e	Carboxylic ester hydrolase
OG0000007	29058_0:002991	Carboxylic ester hydrolase
OG0040679	29058_0:002991	Carboxylic ester hydrolase
OG0000421	29058_0:002993	Cytochrome P450 325BH1
OG0000488	29058_0:002ad5	3-hydroxyacyl-CoA dehydrogenase
OG0000488	29058_0:002adc	3-hydroxyacyl-CoA dehydrogenase
OG0000037	29058_0:002af9	GMC glucose dehydrogenase
OG0009872	29058_0:002af9	GMC glucose dehydrogenase
OG0013693	29058_0:002af9	GMC glucose dehydrogenase
OG0009167	29058_0:002b04	Transferrin
OG0016827	29058_0:002b04	Transferrin
OG0012830	29058_0:002b16	ABC transporter A
OG0011895	29058_0:002b1e	pyrimidodiazepine synthase-like
OG0000061	29058_0:002b20	ABC transporter type 1, transmembrane domain
OG0001528	29058_0:002b2a	pyrimidodiazepine synthase-like
OG0000149	29058_0:002b5b	Cytochrome P450
OG0000149	29058_0:002b66	Cytochrome P450
OG0045769	29058_0:002b66	Cytochrome P450
OG0001211	29058_0:002b7e	neuroligin-1-like
OG0011813	29058_0:002baf	lysozyme-like
OG0017711	29058_0:002be0	monocarboxylate transporter 9
OG0007910	29058_0:002be4	monocarboxylate transporter 9
OG0001140	29058_0:002be8	monocarboxylate transporter 9
OG0041691	29058_0:002be8	monocarboxylate transporter 9
OG0000479	29058_0:002c30	Carboxylic ester hydrolase
OG0000479	29058_0:002c39	Carboxylic ester hydrolase
OG0012036	29058_0:002c89	Superoxide dismutase, copper/zinc binding domain
OG0000533	29058_0:002c8a	cytochrome P450 4C1-like
OG0001460	29058_0:002c8a	cytochrome P450 4C1-like
OG0000899	29058_0:002ca6	UDP-glucuronosyltransferase
OG0000089	29058_0:002cba	cytochrome P450 4V2-like
OG0010003	29058_0:002cba	cytochrome P450 4V2-like
OG0000089	29058_0:002cbd	cytochrome P450 4C1-like
OG0000533	29058_0:002cbd	cytochrome P450 4C1-like
OG0000089	29058_0:002cc1	Cytochrome P450
OG0000533	29058_0:002cc1	Cytochrome P450
OG0015717	29058_0:002cde	GMC glucose dehydrogenase
OG0000558	29058_0:002d0e	ABC transporter A
OG0000072	29058_0:002d3e	Aldehyde oxidase/xanthine dehydrogenase, a/b hammerhead
OG0000072	29058_0:002d42	Aldehyde oxidase/xanthine dehydrogenase, a/b hammerhead
OG0000072	29058_0:002d44	Aldehyde oxidase/xanthine dehydrogenase, a/b hammerhead
OG0000627	29058_0:002d44	Aldehyde oxidase/xanthine dehydrogenase, a/b hammerhead
OG0000800	29058_0:002d44	Aldehyde oxidase/xanthine dehydrogenase, a/b hammerhead
OG0007283	29058_0:002d55	probable maleylacetoacetate isomerase 2
OG0001924	29058_0:002d5d	Cytochrome P450
OG0001211	29058_0:002d5e	neuroligin-1-like
OG0000088	29058_0:002d60	Cytochrome P450
OG0001924	29058_0:002d60	Cytochrome P450
OG0003916	29058_0:002d60	Cytochrome P450
OG0000778	29058_0:002d63	cytochrome P450 6k1-like
OG0000033	29058_0:002d68	Cytochrome P450
OG0000072	29058_0:002e5c	Aldehyde oxidase/xanthine dehydrogenase, a/b hammerhead
OG0000072	29058_0:002e60	Aldehyde oxidase/xanthine dehydrogenase, a/b hammerhead
OG0000627	29058_0:002e60	Aldehyde oxidase/xanthine dehydrogenase, a/b hammerhead
OG0000800	29058_0:002e60	Aldehyde oxidase/xanthine dehydrogenase, a/b hammerhead
OG0000072	29058_0:002e61	Aldehyde oxidase/xanthine dehydrogenase, a/b hammerhead
OG0010003	29058_0:002e7b	Cytochrome P450
OG0007279	29058_0:002eb3	lysozyme-like
OG0001585	29058_0:002ee0	valine--tRNA ligase
OG0000103	29058_0:002f37	UDP-glucuronosyltransferase
OG0000214	29058_0:002f37	UDP-glucuronosyltransferase
OG0026624	29058_0:002f37	UDP-glucuronosyltransferase
OG0000103	29058_0:002f39	UDP-glucuronosyltransferase
OG0000122	29058_0:002f39	UDP-glucuronosyltransferase
OG0000214	29058_0:002f39	UDP-glucuronosyltransferase
OG0000395	29058_0:002f39	UDP-glucuronosyltransferase
OG0003492	29058_0:002f39	UDP-glucuronosyltransferase
OG0000103	29058_0:002f3a	UDP-glucuronosyltransferase
OG0000214	29058_0:002f3a	UDP-glucuronosyltransferase
OG0000963	29058_0:002f3a	UDP-glucuronosyltransferase
OG0000394	29058_0:002f3b	UDP-glucuronosyltransferase
OG0000395	29058_0:002f3b	UDP-glucuronosyltransferase
OG0000122	29058_0:002f3c	UDP-glucuronosyltransferase
OG0000394	29058_0:002f3c	UDP-glucuronosyltransferase
OG0011578	29058_0:003011	probable maleylacetoacetate isomerase 2
OG0005990	29058_0:003048	Alanyl-tRNA synthetase
OG0008318	29058_0:0030dd	bifunctional glutamate/proline--tRNA ligase
OG0000021	29058_0:0030f9	Serine proteases, trypsin family, histidine active site
OG0007605	29058_0:003102	egl nine homolog 1
OG0007669	29058_0:0031f9	GMC glucose dehydrogenase
OG0000037	29058_0:003273	GMC glucose dehydrogenase
OG0000899	29058_0:00328c	UDP-glucuronosyltransferase
OG0021401	29058_0:00328c	UDP-glucuronosyltransferase
OG0000122	29058_0:0032d2	UDP-glucuronosyltransferase
OG0000103	29058_0:0032d3	UDP-glucuronosyltransferase
OG0000395	29058_0:0032d3	UDP-glucuronosyltransferase
OG0000122	29058_0:0032d5	UDP-glucuronosyltransferase
OG0000394	29058_0:0032db	UDP-glucuronosyltransferase
OG0000122	29058_0:0032dc	UDP-glucuronosyltransferase
OG0000088	29058_0:00331d	Cytochrome P450
OG0000088	29058_0:00331f	Cytochrome P450
OG0008963	29058_0:003329	threonine--tRNA ligase, cytoplasmic isoform X1
OG0016114	29058_0:003416	Carboxylic ester hydrolase
OG0009153	29058_0:003452	cytochrome P450 307a1-like
OG0009425	29058_0:00345f	ABC transporter type 1, transmembrane domain
OG0003428	29058_0:00346b	Transferrin
OG0004155	29058_0:00346b	Transferrin
OG0000061	29058_0:00346d	ABC transporter type 1, transmembrane domain
OG0000021	29058_0:003475	Serine proteases, trypsin family, histidine active site
OG0000021	29058_0:003476	Serine proteases, trypsin family, histidine active site
OG0000021	29058_0:0034aa	Serine proteases, trypsin family, histidine active site
OG0003975	29058_0:0034aa	Serine proteases, trypsin family, histidine active site
OG0002753	29058_0:003508	Serine proteases, trypsin family, histidine active site
OG0000021	29058_0:00350c	Serine proteases, trypsin family, histidine active site
OG0000286	29058_0:00351d	ATP synthase subunit beta
OG0007119	29058_0:003527	Serine proteases, trypsin family, histidine active site
OG0000036	29058_0:00354c	uncharacterized protein LOC109861140
OG0000103	29058_0:00357a	UDP-glucuronosyltransferase
OG0000214	29058_0:00357a	UDP-glucuronosyltransferase
OG0000103	29058_0:00357b	UDP-glucuronosyltransferase
OG0000214	29058_0:00357b	UDP-glucuronosyltransferase
OG0008492	29058_0:003593	ATP-binding cassette sub-family F member 2
OG0018760	29058_0:00359d	NADH-ubiquinone oxidoreductase chain 5
OG0009310	30019_0:0001c6	Cadherin
OG0002726	30019_0:0009ef	Proteasome subunit beta type
OG0012048	30019_0:0009ef	Proteasome subunit beta type
OG0000293	30019_0:000fab	Insect cuticle protein
OG0002608	30019_0:001e59	Serine proteases, trypsin domain
OG0006195	30019_0:002c23	Zinc finger C2H2 superfamily
OG0008700	30019_0:002c23	Zinc finger C2H2 superfamily
OG0009324	30019_0:002c23	Zinc finger C2H2 superfamily
OG0004096	30019_0:00302e	monocarboxylate transporter 9
OG0000173	30023_0:0000fd	Aminopeptidase
OG0004616	30023_0:0000fd	Aminopeptidase
OG0013341	30023_0:0000fd	Aminopeptidase
OG0000240	30023_0:0003a7	ABC transporter type 1, transmembrane domain
OG0007131	30023_0:0003a7	ABC transporter type 1, transmembrane domain
OG0010595	30023_0:0003a7	ABC transporter type 1, transmembrane domain
OG0007740	30023_0:0004d6	protein ABC transporter 1, mitochondrial-like
OG0009609	30023_0:000b87	Cytochrome P450
OG0009674	30023_0:000b87	Cytochrome P450
OG0012348	30023_0:001f5f	cyclin-dependent kinase 10
OG0002608	30023_0:00248d	Serine proteases, trypsin domain
OG0002535	30023_0:002aa0	Insect cuticle protein
OG0003618	30023_0:002aa0	Insect cuticle protein
OG0005702	30023_0:002aa0	Insect cuticle protein
OG0006168	30023_0:002aa0	Insect cuticle protein
OG0007119	30023_0:002aa0	Insect cuticle protein
OG0000014	30023_0:003321	UDP-glucuronosyltransferase
OG0004618	30025_0:0009ca	Insect cuticle protein
OG0013341	30025_0:000c5e	Aminopeptidase
OG0001516	30069_0:000177	facilitated trehalose transporter Tret1-like
OG0015931	30069_0:000177	facilitated trehalose transporter Tret1-like
OG0005330	30069_0:000259	Serine proteases, trypsin domain
OG0016953	30069_0:000259	Serine proteases, trypsin domain
OG0008772	30069_0:000350	Zinc finger C2H2 superfamily
OG0000797	30069_0:000779	RNA-binding protein 28
OG0008955	30069_0:000c24	facilitated trehalose transporter Tret1-like
OG0003662	30069_0:0014ed	GMC Glucose-methanol-choline oxidoreductase
OG0007288	30069_0:0014ed	GMC Glucose-methanol-choline oxidoreductase
OG0005259	30069_0:0019e2	Aminoacyl-tRNA synthetase, class II
OG0002095	30069_0:0027cc	phosphatidylinositol 4,5-bisphosphate 3-kinase catalytic subunit delta isoform
OG0008114	30069_0:002acf	mortality factor 4-like protein 1
OG0002772	30069_0:002d41	GMC Glucose-methanol-choline oxidoreductase, C-terminal
OG0006621	30069_0:002d41	GMC Glucose-methanol-choline oxidoreductase, C-terminal
OG0012056	30069_0:003063	T-cell activation inhibitor, mitochondrial
OG0009581	307491_0:000338	Rho GTPase-activating protein 17
OG0000009	307491_0:000584	Serine proteases, trypsin family, histidine active site
OG0000016	307491_0:000935	Aldehyde oxidase/xanthine dehydrogenase, a/b hammerhead
OG0001229	307491_0:000935	Aldehyde oxidase/xanthine dehydrogenase, a/b hammerhead
OG0005539	307491_0:000935	Aldehyde oxidase/xanthine dehydrogenase, a/b hammerhead
OG0007093	307491_0:000935	Aldehyde oxidase/xanthine dehydrogenase, a/b hammerhead
OG0008221	307491_0:000935	Aldehyde oxidase/xanthine dehydrogenase, a/b hammerhead
OG0012691	307491_0:000e6b	DNA helicase MCM8-like
OG0006859	307491_0:001a05	Aminopeptidase
OG0000031	307491_0:001e25	Serine proteases, trypsin family, histidine active site
OG0002557	307491_0:00323c	Kazal-type proteinase inhibitor
OG0006511	307491_0:0037dd	protein singles bar
OG0001210	307491_0:003e70	origin recognition complex subunit 1
OG0016710	307491_0:0040a9	Proteasome subunit beta type
OG0001627	307491_0:004950	Tyrosine--tRNA ligase
OG0000192	307658_0:000520	ABC transporter B family member 1-like
OG0008068	307658_0:000907	single-stranded-DNA-specific exonuclease RecJ-like
OG0001142	307658_0:000f5e	uvrABC system protein A-like
OG0000063	307658_0:001216	Pre-C2HC domain
OG0000031	307658_0:001322	Serine proteases, trypsin family, histidine active site
OG0000196	307658_0:001322	Serine proteases, trypsin family, histidine active site
OG0006440	307658_0:001322	Serine proteases, trypsin family, histidine active site
OG0001590	307658_0:0013a4	sodium leak channel non-selective protein
OG0005399	307658_0:002486	Cytochrome P450
OG0000759	315563_0:000051	Carboxylic ester hydrolase
OG0003576	315563_0:000051	Carboxylic ester hydrolase
OG0005617	315563_0:000051	Carboxylic ester hydrolase
OG0006316	315563_0:000051	Carboxylic ester hydrolase
OG0006361	315563_0:000051	Carboxylic ester hydrolase
OG0007339	315563_0:000051	Carboxylic ester hydrolase
OG0011412	315563_0:000051	Carboxylic ester hydrolase
OG0011445	315563_0:000051	Carboxylic ester hydrolase
OG0011651	315563_0:000051	Carboxylic ester hydrolase
OG0044305	315563_0:000051	Carboxylic ester hydrolase
OG0002058	315563_0:00023a	Serine proteases, trypsin family, histidine active site
OG0003885	315563_0:00024d	Cytochrome P450
OG0006037	315563_0:00024d	Cytochrome P450
OG0006559	315563_0:0004ea	cytochrome P450 9e2-like
OG0001508	315563_0:00052e	valine--tRNA ligase
OG0002614	315563_0:00052e	valine--tRNA ligase
OG0003502	315563_0:00052e	valine--tRNA ligase
OG0003946	315563_0:00052e	valine--tRNA ligase
OG0004079	315563_0:00052e	valine--tRNA ligase
OG0004785	315563_0:00052e	valine--tRNA ligase
OG0008434	315563_0:00052e	valine--tRNA ligase
OG0008585	315563_0:00052e	valine--tRNA ligase
OG0009427	315563_0:00052e	valine--tRNA ligase
OG0009966	315563_0:00052e	valine--tRNA ligase
OG0013758	315563_0:00052e	valine--tRNA ligase
OG0015712	315563_0:00052e	valine--tRNA ligase
OG0015964	315563_0:00052e	valine--tRNA ligase
OG0017725	315563_0:00052e	valine--tRNA ligase
OG0017406	315563_0:000cb1	GMC glucose dehydrogenase
OG0004058	315563_0:000ee5	UDP-glucuronosyltransferase
OG0002107	315563_0:00132d	cyclin-dependent kinase 10
OG0010070	315563_0:00132d	cyclin-dependent kinase 10
OG0005973	315563_0:0019b3	High affinity copper uptake protein 1
OG0008990	315563_0:001a4d	WD40-repeat-containing domain
OG0000637	315563_0:001ab2	uncharacterized protein LOC100877916
OG0002662	315563_0:001ab2	uncharacterized protein LOC100877916
OG0001392	315563_0:001d95	ABC transporter type 1, transmembrane domain
OG0008220	315563_0:001d95	ABC transporter type 1, transmembrane domain
OG0012031	315563_0:001d95	ABC transporter type 1, transmembrane domain
OG0006176	315563_0:001fdf	larval cuticle protein A2B-like
OG0006743	315563_0:002087	Carboxylic ester hydrolase
OG0012037	315563_0:002087	Carboxylic ester hydrolase
OG0005409	315563_0:0028aa	huntingtin
OG0004431	315563_0:002aa9	ceramide phosphoethanolamine synthase
OG0006241	315563_0:002aa9	ceramide phosphoethanolamine synthase
OG0006869	315563_0:002aa9	ceramide phosphoethanolamine synthase
OG0000009	315563_0:002c04	Cytochrome P450
OG0000031	315563_0:002c04	Cytochrome P450
OG0003710	315563_0:002c04	Cytochrome P450
OG0007159	315563_0:002c04	Cytochrome P450
OG0010637	315563_0:002c04	Cytochrome P450
OG0011463	315563_0:002c04	Cytochrome P450
OG0019303	315563_0:002c04	Cytochrome P450
OG0000081	315563_0:002c69	ABC transporter type 1, transmembrane domain
OG0008185	315563_0:002c95	origin recognition complex subunit 1
OG0000052	319348_0:000054	Aldehyde oxidase/xanthine dehydrogenase, a/b hammerhead
OG0000365	319348_0:000054	Aldehyde oxidase/xanthine dehydrogenase, a/b hammerhead
OG0001579	319348_0:000054	Aldehyde oxidase/xanthine dehydrogenase, a/b hammerhead
OG0007539	319348_0:000054	Aldehyde oxidase/xanthine dehydrogenase, a/b hammerhead
OG0007647	319348_0:000054	Aldehyde oxidase/xanthine dehydrogenase, a/b hammerhead
OG0008144	319348_0:000054	Aldehyde oxidase/xanthine dehydrogenase, a/b hammerhead
OG0038866	319348_0:000054	Aldehyde oxidase/xanthine dehydrogenase, a/b hammerhead
OG0009050	319348_0:0001e1	cyclin-dependent kinase 10
OG0000077	319348_0:00041d	Glutathione S-transferase 1
OG0000292	319348_0:00041d	Glutathione S-transferase 1
OG0000388	319348_0:00041d	Glutathione S-transferase 1
OG0000430	319348_0:00041d	Glutathione S-transferase 1
OG0000561	319348_0:00041d	Glutathione S-transferase 1
OG0002047	319348_0:00041d	Glutathione S-transferase 1
OG0002112	319348_0:00041d	Glutathione S-transferase 1
OG0002649	319348_0:00041d	Glutathione S-transferase 1
OG0002771	319348_0:00041d	Glutathione S-transferase 1
OG0002847	319348_0:00041d	Glutathione S-transferase 1
OG0004036	319348_0:00041d	Glutathione S-transferase 1
OG0004515	319348_0:00041d	Glutathione S-transferase 1
OG0006518	319348_0:00041d	Glutathione S-transferase 1
OG0007018	319348_0:00041d	Glutathione S-transferase 1
OG0007677	319348_0:00041d	Glutathione S-transferase 1
OG0008449	319348_0:00041d	Glutathione S-transferase 1
OG0009012	319348_0:00041d	Glutathione S-transferase 1
OG0009266	319348_0:00041d	Glutathione S-transferase 1
OG0009386	319348_0:00041d	Glutathione S-transferase 1
OG0009418	319348_0:00041d	Glutathione S-transferase 1
OG0009554	319348_0:00041d	Glutathione S-transferase 1
OG0009570	319348_0:00041d	Glutathione S-transferase 1
OG0009643	319348_0:00041d	Glutathione S-transferase 1
OG0009655	319348_0:00041d	Glutathione S-transferase 1
OG0010237	319348_0:00041d	Glutathione S-transferase 1
OG0011832	319348_0:00041d	Glutathione S-transferase 1
OG0012198	319348_0:00041d	Glutathione S-transferase 1
OG0015441	319348_0:00041d	Glutathione S-transferase 1
OG0004207	319348_0:0004b5	uncharacterized protein CG43867 isoform X1
OG0007670	319348_0:0013d1	Leucine-rich repeat
OG0009263	319348_0:0013d1	Leucine-rich repeat
OG0002820	319348_0:00163d	ABC transporter type 1, transmembrane domain
OG0003591	319348_0:00163d	ABC transporter type 1, transmembrane domain
OG0005241	319348_0:00163d	ABC transporter type 1, transmembrane domain
OG0006292	319348_0:00163d	ABC transporter type 1, transmembrane domain
OG0006885	319348_0:00163d	ABC transporter type 1, transmembrane domain
OG0009411	319348_0:00163d	ABC transporter type 1, transmembrane domain
OG0012989	319348_0:00163d	ABC transporter type 1, transmembrane domain
OG0013495	319348_0:00163d	ABC transporter type 1, transmembrane domain
OG0011567	319348_0:0016bd	Kazal-type proteinase inhibitor
OG0008104	319348_0:0018f8	Chromo domain
OG0008575	319348_0:0018f8	Chromo domain
OG0013441	319348_0:0018f8	Chromo domain
OG0009078	319348_0:0019a9	cytochrome P450 6k1-like
OG0007131	319348_0:001a34	Leucine-rich repeat
OG0008466	319348_0:001a34	Leucine-rich repeat
OG0012659	319348_0:001a34	Leucine-rich repeat
OG0026411	319348_0:001a34	Leucine-rich repeat
OG0015899	319348_0:001c3d	ABC transporter type 1, transmembrane domain
OG0000388	319348_0:001c57	UDP-glucuronosyltransferase
OG0000610	319348_0:001c57	UDP-glucuronosyltransferase
OG0001595	319348_0:001c57	UDP-glucuronosyltransferase
OG0002047	319348_0:001c57	UDP-glucuronosyltransferase
OG0002113	319348_0:001c57	UDP-glucuronosyltransferase
OG0002836	319348_0:001c57	UDP-glucuronosyltransferase
OG0003860	319348_0:001c57	UDP-glucuronosyltransferase
OG0006573	319348_0:001c57	UDP-glucuronosyltransferase
OG0008065	319348_0:001c57	UDP-glucuronosyltransferase
OG0009159	319348_0:001c57	UDP-glucuronosyltransferase
OG0009258	319348_0:001c57	UDP-glucuronosyltransferase
OG0009418	319348_0:001c57	UDP-glucuronosyltransferase
OG0009683	319348_0:001c57	UDP-glucuronosyltransferase
OG0000408	319348_0:001f8e	organic cation transporter protein-like
OG0000501	319348_0:001f8e	organic cation transporter protein-like
OG0011287	319348_0:001f8e	organic cation transporter protein-like
OG0000637	319348_0:00241a	uncharacterized protein LOC100877916
OG0001135	319348_0:00241a	uncharacterized protein LOC100877916
OG0008235	319348_0:00241a	uncharacterized protein LOC100877916
OG0000059	319348_0:002495	Carboxylic ester hydrolase
OG0004995	319348_0:002495	Carboxylic ester hydrolase
OG0005214	319348_0:002495	Carboxylic ester hydrolase
OG0005244	319348_0:002495	Carboxylic ester hydrolase
OG0005820	319348_0:002495	Carboxylic ester hydrolase
OG0006945	319348_0:002495	Carboxylic ester hydrolase
OG0007069	319348_0:002495	Carboxylic ester hydrolase
OG0007127	319348_0:002495	Carboxylic ester hydrolase
OG0007188	319348_0:002495	Carboxylic ester hydrolase
OG0007860	319348_0:002495	Carboxylic ester hydrolase
OG0007933	319348_0:002495	Carboxylic ester hydrolase
OG0008112	319348_0:002495	Carboxylic ester hydrolase
OG0008482	319348_0:002495	Carboxylic ester hydrolase
OG0008513	319348_0:002495	Carboxylic ester hydrolase
OG0008994	319348_0:002495	Carboxylic ester hydrolase
OG0009017	319348_0:002495	Carboxylic ester hydrolase
OG0009263	319348_0:002495	Carboxylic ester hydrolase
OG0009293	319348_0:002495	Carboxylic ester hydrolase
OG0009310	319348_0:002495	Carboxylic ester hydrolase
OG0009362	319348_0:002495	Carboxylic ester hydrolase
OG0009588	319348_0:002495	Carboxylic ester hydrolase
OG0011945	319348_0:002495	Carboxylic ester hydrolase
OG0026857	319348_0:002495	Carboxylic ester hydrolase
OG0049596	319348_0:002495	Carboxylic ester hydrolase
OG0050422	319348_0:002495	Carboxylic ester hydrolase
OG0005739	319348_0:002600	upstream activation factor subunit spp27
OG0006713	319348_0:002951	larval cuticle protein A2B-like
OG0013284	319348_0:002a64	Nitric oxide synthase
OG0010566	319348_0:002dcf	Serine proteases, trypsin family, histidine active site
OG0007446	319348_0:003f09	2-amino-4-hydroxy-6- hydroxymethyldihydropteridine pyrophosphokinase-like
OG0005120	326594_0:0001bc	intraflagellar transport protein 172 homolog
OG0012190	326594_0:000e35	facilitated trehalose transporter Tret1-like
OG0000098	326594_0:00144f	Serine proteases, trypsin domain
OG0012520	326594_0:0018ff	Ras-related protein Rab-32
OG0007642	34720_0:00012b	UDP-glucose:glycoprotein glucosyltransferase
OG0000792	34720_0:000b09	histone-lysine N-methyltransferase SETMAR-like
OG0001284	34720_0:000f8a	histone-lysine N-methyltransferase SETMAR-like
OG0010584	34720_0:001060	UDP-glucuronosyltransferase
OG0002991	34720_0:001687	histone-lysine N-methyltransferase SETMAR-like
OG0004202	34720_0:0019a0	DNA helicase MCM8-like
OG0007795	34720_0:0019b2	4-coumarate--CoA ligase 1-like
OG0007920	34720_0:001aed	enoyl-CoA hydratase domain-containing protein 3, mitochondrial
OG0008168	34720_0:001f4f	GMC Protein prickle
OG0001587	34720_0:00230c	SH3 domain
OG0000949	34740_0:0000c5	Serine proteases, trypsin family, histidine active site
OG0001580	34740_0:000183	coiled-coil domain-containing protein 170 isoform X1
OG0004170	34740_0:000183	coiled-coil domain-containing protein 170 isoform X1
OG0013157	34740_0:000183	coiled-coil domain-containing protein 170 isoform X1
OG0000381	34740_0:0001c8	Glutathione S-transferase
OG0000083	34740_0:0003a5	uncharacterized protein LOC109861140
OG0000040	34740_0:000435	Pre-C2HC domain
OG0000079	34740_0:000435	Pre-C2HC domain
OG0000107	34740_0:000435	Pre-C2HC domain
OG0016972	34740_0:000435	Pre-C2HC domain
OG0012055	34740_0:0005ec	Pre-C2HC domain
OG0000023	34740_0:00069f	Pre-C2HC domain
OG0000144	34740_0:00069f	Pre-C2HC domain
OG0000197	34740_0:00069f	Pre-C2HC domain
OG0000734	34740_0:00069f	Pre-C2HC domain
OG0014738	34740_0:00069f	Pre-C2HC domain
OG0006987	34740_0:000829	GSS arylsulfatase B-like
OG0000247	34740_0:000854	GMC glucose dehydrogenase
OG0000538	34740_0:000854	GMC glucose dehydrogenase
OG0000667	34740_0:000854	GMC glucose dehydrogenase
OG0001034	34740_0:000854	GMC glucose dehydrogenase
OG0000177	34740_0:0009f5	facilitated trehalose transporter Tret1-like
OG0001002	34740_0:0009f5	facilitated trehalose transporter Tret1-like
OG0022418	34740_0:0009f5	facilitated trehalose transporter Tret1-like
OG0002933	34740_0:000b87	monocarboxylate transporter 9
OG0016055	34740_0:000c49	Pre-C2HC domain
OG0000067	34740_0:000c83	Carboxylic ester hydrolase
OG0000159	34740_0:000c83	Carboxylic ester hydrolase
OG0000153	34740_0:000fba	histone-lysine N-methyltransferase SETMAR-like
OG0007509	34740_0:000ff2	GMC Ecdysone oxidase
OG0008042	34740_0:001127	Pre-C2HC domain
OG0000012	34740_0:0011f8	ABC transporter type 1, transmembrane domain
OG0001355	34740_0:0011f8	ABC transporter type 1, transmembrane domain
OG0006448	34740_0:0012fa	histone-lysine N-methyltransferase SETMAR-like
OG0001502	34740_0:00144a	SH3 domain
OG0009148	34740_0:00144a	SH3 domain
OG0000619	34740_0:0014ac	Pre-C2HC domain
OG0000293	34740_0:0015ea	histone-lysine N-methyltransferase SETMAR-like
OG0000348	34740_0:0015ea	histone-lysine N-methyltransferase SETMAR-like
OG0000633	34740_0:0015ea	histone-lysine N-methyltransferase SETMAR-like
OG0002535	34740_0:0015ea	histone-lysine N-methyltransferase SETMAR-like
OG0003360	34740_0:0015ea	histone-lysine N-methyltransferase SETMAR-like
OG0003565	34740_0:0015ea	histone-lysine N-methyltransferase SETMAR-like
OG0003574	34740_0:0015ea	histone-lysine N-methyltransferase SETMAR-like
OG0004361	34740_0:0015ea	histone-lysine N-methyltransferase SETMAR-like
OG0004636	34740_0:0015ea	histone-lysine N-methyltransferase SETMAR-like
OG0005056	34740_0:0015ea	histone-lysine N-methyltransferase SETMAR-like
OG0005502	34740_0:0015ea	histone-lysine N-methyltransferase SETMAR-like
OG0005540	34740_0:0015ea	histone-lysine N-methyltransferase SETMAR-like
OG0005646	34740_0:0015ea	histone-lysine N-methyltransferase SETMAR-like
OG0005689	34740_0:0015ea	histone-lysine N-methyltransferase SETMAR-like
OG0005797	34740_0:0015ea	histone-lysine N-methyltransferase SETMAR-like
OG0005839	34740_0:0015ea	histone-lysine N-methyltransferase SETMAR-like
OG0006180	34740_0:0015ea	histone-lysine N-methyltransferase SETMAR-like
OG0006260	34740_0:0015ea	histone-lysine N-methyltransferase SETMAR-like
OG0006591	34740_0:0015ea	histone-lysine N-methyltransferase SETMAR-like
OG0006674	34740_0:0015ea	histone-lysine N-methyltransferase SETMAR-like
OG0007519	34740_0:0015ea	histone-lysine N-methyltransferase SETMAR-like
OG0008149	34740_0:0015ea	histone-lysine N-methyltransferase SETMAR-like
OG0011691	34740_0:0015ea	histone-lysine N-methyltransferase SETMAR-like
OG0011959	34740_0:0015ea	histone-lysine N-methyltransferase SETMAR-like
OG0013565	34740_0:0015ea	histone-lysine N-methyltransferase SETMAR-like
OG0015860	34740_0:0015ea	histone-lysine N-methyltransferase SETMAR-like
OG0022489	34740_0:0015ea	histone-lysine N-methyltransferase SETMAR-like
OG0041610	34740_0:0015ea	histone-lysine N-methyltransferase SETMAR-like
OG0000162	34740_0:00164d	histone-lysine N-methyltransferase SETMAR-like
OG0000250	34740_0:00164d	histone-lysine N-methyltransferase SETMAR-like
OG0000251	34740_0:00164d	histone-lysine N-methyltransferase SETMAR-like
OG0016026	34740_0:001652	enoyl-CoA hydratase domain-containing protein 3, mitochondrial
OG0008569	34740_0:001ac3	activating signal cointegrator 1 complex subunit 2
OG0000017	34740_0:001d54	Serine proteases, trypsin domain
OG0000026	34740_0:001d54	Serine proteases, trypsin domain
OG0000028	34740_0:001d54	Serine proteases, trypsin domain
OG0007114	34740_0:001d54	Serine proteases, trypsin domain
OG0000012	34740_0:001e22	Carboxylic ester hydrolase
OG0001355	34740_0:001e22	Carboxylic ester hydrolase
OG0003878	34740_0:001e22	Carboxylic ester hydrolase
OG0007585	34740_0:00224d	origin recognition complex subunit 1
OG0000107	34740_0:00245c	Pre-C2HC domain
OG0012007	34740_0:0027e4	Pre-C2HC domain
OG0011671	34740_0:002801	protein sly1 homolog
OG0000149	34740_0:002c61	Cytochrome P450
OG0007293	34740_0:002ced	GMC glucose dehydrogenase
OG0013588	34740_0:002ced	GMC glucose dehydrogenase
OG0022491	34740_0:0034da	Protein tweety homolog
OG0000211	34740_0:003509	organic cation transporter protein-like
OG0006747	34740_0:0035dd	Pre-C2HC domain
OG0000619	34740_0:0036d1	Pre-C2HC domain
OG0000003	34740_0:0039ef	UDP-glucose:glycoprotein glucosyltransferase
OG0000004	34740_0:0039ef	UDP-glucose:glycoprotein glucosyltransferase
OG0000017	34740_0:0039ef	UDP-glucose:glycoprotein glucosyltransferase
OG0000026	34740_0:0039ef	UDP-glucose:glycoprotein glucosyltransferase
OG0000079	34740_0:0039ef	UDP-glucose:glycoprotein glucosyltransferase
OG0000082	34740_0:0039ef	UDP-glucose:glycoprotein glucosyltransferase
OG0000130	34740_0:0039ef	UDP-glucose:glycoprotein glucosyltransferase
OG0000168	34740_0:0039ef	UDP-glucose:glycoprotein glucosyltransferase
OG0000181	34740_0:0039ef	UDP-glucose:glycoprotein glucosyltransferase
OG0000325	34740_0:0039ef	UDP-glucose:glycoprotein glucosyltransferase
OG0000411	34740_0:0039ef	UDP-glucose:glycoprotein glucosyltransferase
OG0006132	34740_0:0039ef	UDP-glucose:glycoprotein glucosyltransferase
OG0026936	34740_0:0039ef	UDP-glucose:glycoprotein glucosyltransferase
OG0043859	34740_0:0039ef	UDP-glucose:glycoprotein glucosyltransferase
OG0000003	34740_0:003b90	Carboxylic ester hydrolase
OG0000004	34740_0:003b90	Carboxylic ester hydrolase
OG0000011	34740_0:003b90	Carboxylic ester hydrolase
OG0000071	34740_0:003b90	Carboxylic ester hydrolase
OG0000130	34740_0:003b90	Carboxylic ester hydrolase
OG0000477	34740_0:003d56	GMC glucose dehydrogenase
OG0000224	34740_0:00432b	ABC transporter type 1, transmembrane domain
OG0013294	34740_0:00432b	ABC transporter type 1, transmembrane domain
OG0025678	34740_0:00432b	ABC transporter type 1, transmembrane domain
OG0010064	34740_0:004594	organic cation transporter protein-like
OG0000619	34740_0:004ccc	Pre-C2HC domain
OG0014738	34740_0:004e4c	Pre-C2HC domain
OG0015615	35570_0:0001eb	Aminopeptidase
OG0004021	35570_0:000596	phosphatidylinositol 4,5-bisphosphate 3-kinase catalytic subunit delta isoform
OG0006713	35570_0:001b02	larval cuticle protein A2B-like
OG0012801	35570_0:001b54	Cadherin
OG0000942	35570_0:002c6e	organic cation transporter protein-like
OG0000331	35570_0:0032f2	Serine proteases, trypsin domain
OG0012127	35570_0:003384	Nuclear hormone receptor FTZ-F1
OG0003752	35570_0:0034b8	ATP synthase subunit beta
OG0008418	37001_0:0003bb	Transferrin
OG0016016	37001_0:0003c5	cyclin-dependent kinase 10
OG0004816	37001_0:0006b0	putative sodium-dependent multivitamin transporter
OG0007354	37001_0:000c36	mortality factor 4-like protein 1
OG0002041	37001_0:001208	cyclin-dependent kinase 10
OG0002607	37001_0:001208	cyclin-dependent kinase 10
OG0006159	37001_0:001208	cyclin-dependent kinase 10
OG0012340	37001_0:002b7c	cytochrome P450 6k1-like
OG0001583	37001_0:0032b6	phosphatidylinositol 4,5-bisphosphate 3-kinase catalytic subunit delta isoform
OG0005658	37344_0:000943	Mitochondrial inner membrane protease subunit
OG0013497	37344_0:0009b7	sodium leak channel non-selective protein
OG0000432	37344_0:000ae0	facilitated trehalose transporter Tret1-like
OG0000942	37344_0:000ef8	organic cation transporter protein-like
OG0003555	37344_0:001187	Cadherin
OG0017034	37344_0:001187	Cadherin
OG0008857	37344_0:00120d	NADPH--cytochrome P450 reductase
OG0005736	37344_0:00127b	RNA-binding protein 28
OG0007788	37344_0:001ce0	putative sodium-dependent multivitamin transporter
OG0005756	37344_0:0023ac	Leucine-rich repeat
OG0008532	37344_0:0023ac	Leucine-rich repeat
OG0007408	378494_0:000cae	ATP-binding cassette sub-family E member 1
OG0000558	378494_0:000d9b	ABC transporter A
OG0000031	378494_0:002310	Serine proteases, trypsin family, histidine active site
OG0009646	378494_0:003043	NAD(P) transhydrogenase, mitochondrial-like
OG0005909	378494_0:00368f	uncharacterized protein CG43867 isoform X1
OG0012038	378494_0:00395f	single-stranded-DNA-specific exonuclease RecJ-like
OG0009098	378494_0:0039cf	methionine--tRNA ligase, cytoplasmic
OG0000147	378494_0:00492e	uncharacterized protein LOC111361565
OG0002871	378494_0:00492e	uncharacterized protein LOC111361565
OG0003910	378494_0:00492e	uncharacterized protein LOC111361565
OG0005528	378494_0:00492e	uncharacterized protein LOC111361565
OG0009631	378494_0:00492e	uncharacterized protein LOC111361565
OG0012707	378494_0:00492e	uncharacterized protein LOC111361565
OG0000192	378494_0:006be8	ABC transporter type 1, transmembrane domain
OG0007863	378494_0:0073fe	farnesol dehydrogenase-like
OG0002647	38123_0:001373	Proteasome subunit beta type
OG0000012	38123_0:0017e3	Reverse transcriptase
OG0001591	38123_0:002e6d	ABC transporter type 1, transmembrane domain
OG0000286	39758_0:00027b	ATP synthase subunit beta
OG0001267	39758_0:000287	farnesol dehydrogenase-like
OG0000320	39758_0:000c02	uncharacterized protein LOC100877916
OG0000420	39758_0:000c02	uncharacterized protein LOC100877916
OG0001134	39758_0:000c02	uncharacterized protein LOC100877916
OG0002662	39758_0:000c02	uncharacterized protein LOC100877916
OG0006775	39758_0:000c02	uncharacterized protein LOC100877916
OG0008235	39758_0:000c02	uncharacterized protein LOC100877916
OG0011364	39758_0:000c02	uncharacterized protein LOC100877916
OG0012356	39758_0:000c02	uncharacterized protein LOC100877916
OG0012835	39758_0:000c02	uncharacterized protein LOC100877916
OG0000047	39758_0:001061	uncharacterized protein LOC111361565
OG0019584	39758_0:001061	uncharacterized protein LOC111361565
OG0006462	39758_0:0012f8	T-cell activation inhibitor, mitochondrial
OG0017269	39758_0:0012f8	T-cell activation inhibitor, mitochondrial
OG0000621	39758_0:001360	ABC transporter type 1, transmembrane domain
OG0000657	39758_0:001360	ABC transporter type 1, transmembrane domain
OG0001498	39758_0:001360	ABC transporter type 1, transmembrane domain
OG0003726	39758_0:001360	ABC transporter type 1, transmembrane domain
OG0008487	39758_0:001360	ABC transporter type 1, transmembrane domain
OG0008883	39758_0:001360	ABC transporter type 1, transmembrane domain
OG0009253	39758_0:001360	ABC transporter type 1, transmembrane domain
OG0012592	39758_0:001684	Aldehyde oxidase/xanthine dehydrogenase, a/b hammerhead
OG0000539	39758_0:0016f2	DNA damage-binding protein 1
OG0008087	39758_0:0016f2	DNA damage-binding protein 1
OG0006739	39758_0:0017cb	Cytochrome P450
OG0001506	39758_0:001c76	ABC transporter type 1, transmembrane domain
OG0005481	39758_0:001c76	ABC transporter type 1, transmembrane domain
OG0006054	39758_0:001edb	ATP-binding cassette sub-family E member 1
OG0007091	39758_0:002059	ABC transporter type 1, transmembrane domain
OG0008236	39758_0:002059	ABC transporter type 1, transmembrane domain
OG0009407	39758_0:002059	ABC transporter type 1, transmembrane domain
OG0012275	39758_0:002059	ABC transporter type 1, transmembrane domain
OG0017093	39758_0:002059	ABC transporter type 1, transmembrane domain
OG0001128	39758_0:002060	ATP-binding cassette sub-family G member 1
OG0003696	39758_0:002060	ATP-binding cassette sub-family G member 1
OG0005933	39758_0:002060	ATP-binding cassette sub-family G member 1
OG0007030	39758_0:002060	ATP-binding cassette sub-family G member 1
OG0012467	39758_0:002060	ATP-binding cassette sub-family G member 1
OG0013365	39758_0:002060	ATP-binding cassette sub-family G member 1
OG0015897	39758_0:002060	ATP-binding cassette sub-family G member 1
OG0011518	39758_0:0021ce	putative sodium-dependent multivitamin transporter
OG0016082	39758_0:002554	4-coumarate--CoA ligase 1-like
OG0002010	39758_0:002687	cytochrome P450 9e2-like
OG0004194	39758_0:002687	cytochrome P450 9e2-like
OG0008323	39758_0:002687	cytochrome P450 9e2-like
OG0010193	39758_0:002687	cytochrome P450 9e2-like
OG0012564	39758_0:002687	cytochrome P450 9e2-like
OG0016008	39758_0:002687	cytochrome P450 9e2-like
OG0016299	39758_0:002687	cytochrome P450 9e2-like
OG0003772	39758_0:002ad3	prostaglandin E synthase 2
OG0006129	39758_0:002ad3	prostaglandin E synthase 2
OG0005560	39758_0:002d0b	elongation factor 1-gamma
OG0013202	39758_0:002d0b	elongation factor 1-gamma
OG0006255	39758_0:0030ca	Npdc-1
OG0008553	39758_0:003255	membralin
OG0000293	39758_0:003499	Insect cuticle protein
OG0003618	39758_0:003499	Insect cuticle protein
OG0003940	39758_0:003499	Insect cuticle protein
OG0004933	39758_0:003499	Insect cuticle protein
OG0006844	39758_0:003499	Insect cuticle protein
OG0004138	39758_0:0034ae	Cytochrome P450
OG0006777	39758_0:0034ae	Cytochrome P450
OG0007423	39758_0:0034ae	Cytochrome P450
OG0050417	39758_0:0034ae	Cytochrome P450
OG0006628	39758_0:00369c	GSS arylsulfatase B-like
OG0009178	39758_0:00369c	GSS arylsulfatase B-like
OG0019770	39758_0:00369c	GSS arylsulfatase B-like
OG0009222	39758_0:0037e1	Cadherin
OG0000783	39758_0:003c54	activating signal cointegrator 1 complex subunit 2
OG0005557	39758_0:003c72	ATP-binding cassette sub-family F member 2
OG0002778	39758_0:003ec1	uncharacterized protein LOC109861140
OG0000454	39758_0:00422f	threonine--tRNA ligase, cytoplasmic isoform X1
OG0001096	39758_0:00422f	threonine--tRNA ligase, cytoplasmic isoform X1
OG0002632	39758_0:00422f	threonine--tRNA ligase, cytoplasmic isoform X1
OG0007758	39758_0:00422f	threonine--tRNA ligase, cytoplasmic isoform X1
OG0011770	39758_0:00422f	threonine--tRNA ligase, cytoplasmic isoform X1
OG0013546	39758_0:00422f	threonine--tRNA ligase, cytoplasmic isoform X1
OG0007187	39758_0:0042f1	Carboxylic ester hydrolase
OG0002072	39758_0:00439a	Gamma-glutamyl hydrolase
OG0006022	39758_0:00439a	Gamma-glutamyl hydrolase
OG0000553	39758_0:00443c	multidrug resistance-associated protein 7
OG0004067	39758_0:00443c	multidrug resistance-associated protein 7
OG0005898	39758_0:00443c	multidrug resistance-associated protein 7
OG0007241	39758_0:00443c	multidrug resistance-associated protein 7
OG0007368	39758_0:00443c	multidrug resistance-associated protein 7
OG0007606	39758_0:00443c	multidrug resistance-associated protein 7
OG0007649	39758_0:00443c	multidrug resistance-associated protein 7
OG0008544	39758_0:00443c	multidrug resistance-associated protein 7
OG0008651	39758_0:00443c	multidrug resistance-associated protein 7
OG0008983	39758_0:00443c	multidrug resistance-associated protein 7
OG0009760	39758_0:00443c	multidrug resistance-associated protein 7
OG0011666	39758_0:00443c	multidrug resistance-associated protein 7
OG0012006	39758_0:00443c	multidrug resistance-associated protein 7
OG0012697	39758_0:00443c	multidrug resistance-associated protein 7
OG0015849	39758_0:00443c	multidrug resistance-associated protein 7
OG0021345	39758_0:00443c	multidrug resistance-associated protein 7
OG0002778	39758_0:00458e	uncharacterized protein LOC109861140
OG0001192	39758_0:004875	cyclin-dependent kinase 10
OG0004147	39758_0:004c96	SET and MYND domain-containing protein 4-like
OG0005906	39758_0:004c96	SET and MYND domain-containing protein 4-like
OG0006524	39758_0:004c96	SET and MYND domain-containing protein 4-like
OG0013319	39758_0:004c96	SET and MYND domain-containing protein 4-like
OG0013575	39758_0:004c96	SET and MYND domain-containing protein 4-like
OG0000744	40932_0:000fc6	Cadherin
OG0000417	40932_0:001095	Transferrin
OG0001901	40932_0:001095	Transferrin
OG0002614	40932_0:001095	Transferrin
OG0003258	40932_0:001095	Transferrin
OG0004049	40932_0:001095	Transferrin
OG0004069	40932_0:001095	Transferrin
OG0004079	40932_0:001095	Transferrin
OG0004785	40932_0:001095	Transferrin
OG0005551	40932_0:001095	Transferrin
OG0005929	40932_0:001095	Transferrin
OG0006444	40932_0:001095	Transferrin
OG0006497	40932_0:001095	Transferrin
OG0006521	40932_0:001095	Transferrin
OG0006892	40932_0:001095	Transferrin
OG0007109	40932_0:001095	Transferrin
OG0007442	40932_0:001095	Transferrin
OG0007822	40932_0:001095	Transferrin
OG0008173	40932_0:001095	Transferrin
OG0008434	40932_0:001095	Transferrin
OG0008555	40932_0:001095	Transferrin
OG0008639	40932_0:001095	Transferrin
OG0008673	40932_0:001095	Transferrin
OG0009211	40932_0:001095	Transferrin
OG0009246	40932_0:001095	Transferrin
OG0009548	40932_0:001095	Transferrin
OG0009883	40932_0:001095	Transferrin
OG0009966	40932_0:001095	Transferrin
OG0011477	40932_0:001095	Transferrin
OG0012200	40932_0:001095	Transferrin
OG0012597	40932_0:001095	Transferrin
OG0013222	40932_0:001095	Transferrin
OG0015907	40932_0:001095	Transferrin
OG0016214	40932_0:001095	Transferrin
OG0017725	40932_0:001095	Transferrin
OG0021020	40932_0:001095	Transferrin
OG0007022	40932_0:0019f9	proteasome-associated protein ECM29 homolog
OG0001909	40932_0:001f53	ATP-binding cassette sub-family G member 5
OG0013726	40932_0:001f53	ATP-binding cassette sub-family G member 5
OG0000541	40932_0:002e6f	Abc transporter
OG0004770	40932_0:002e6f	Abc transporter
OG0007031	40932_0:002e6f	Abc transporter
OG0006819	40932_0:003163	SET and MYND domain-containing protein 4-like
OG0008888	40932_0:0035bd	UDP-glucuronosyltransferase
OG0013242	40932_0:0035bd	UDP-glucuronosyltransferase
OG0004163	40932_0:003d5d	Serine proteases, trypsin family, histidine active site
OG0010566	40932_0:003d5d	Serine proteases, trypsin family, histidine active site
OG0000228	40932_0:003e1c	histone-lysine N-methyltransferase SETMAR-like
OG0000780	40932_0:003f35	origin recognition complex subunit 1
OG0000124	40932_0:004721	Pre-C2HC domain
OG0000228	40932_0:004c9c	uncharacterized protein LOC108069674
OG0002550	40932_0:004c9c	uncharacterized protein LOC108069674
OG0006872	40932_0:004c9c	uncharacterized protein LOC108069674
OG0006917	40932_0:004c9c	uncharacterized protein LOC108069674
OG0015685	40932_0:004c9c	uncharacterized protein LOC108069674
OG0000238	40932_0:004f19	ATP-binding cassette sub-family G member 5
OG0000926	40932_0:0056d2	uncharacterized protein LOC108069674
OG0003928	40932_0:0056d2	uncharacterized protein LOC108069674
OG0000023	411798_0:000a15	ABC transporter G family member 20
OG0000144	411798_0:000a15	ABC transporter G family member 20
OG0000947	411798_0:000a15	ABC transporter G family member 20
OG0015591	411798_0:000ead	A0A1A9VK54_GLOAU
OG0007963	411798_0:00127f	Pyridoxal phosphate-dependent transferase
OG0000538	411798_0:001e43	GMC glucose dehydrogenase
OG0005358	411798_0:002b9c	GMC Protein prickle
OG0006310	41427_0:0009f3	SKP1/BTB/POZ domain superfamily
[truncated: 2,294 more rows]

## Sheet: BLASTX_Uniref90_DB
Orthogroup ID	Uniref90 ID	Identification_description
OG0000298	UniRef90_UPI000EF78508	uncharacterized protein LOC113502971 n
OG0000298	UniRef90_UPI000EF78508	uncharacterized protein LOC113502971 n
OG0000298	UniRef90_UPI000EF78508	uncharacterized protein LOC113502971 n
OG0000298	UniRef90_A0A2A4JC51	ML domain-containing protein n
OG0000298	UniRef90_UPI000EF78508	uncharacterized protein LOC113502971 n
OG0000298	UniRef90_UPI000EF78508	uncharacterized protein LOC113502971 n
OG0000298	UniRef90_A0A2W1BJN0	ML domain-containing protein n
OG0000298	UniRef90_A0A2A4JC51	ML domain-containing protein n
OG0000298	UniRef90_A0A2W1BJN0	ML domain-containing protein n
OG0000298	UniRef90_A0A2A4JC51	ML domain-containing protein n
OG0000298	UniRef90_UPI000C140903	uncharacterized protein LOC111360459 n
OG0000298	UniRef90_UPI000C140799	uncharacterized protein LOC111360237 n
OG0000298	UniRef90_UPI000C140903	uncharacterized protein LOC111360459 n
OG0000298	UniRef90_UPI000C140799	uncharacterized protein LOC111360237 n
OG0000298	UniRef90_UPI000C1431BC	uncharacterized protein LOC111360394 n
OG0000298	UniRef90_UPI000C142175	epididymal secretory protein E1-like n
OG0000298	UniRef90_UPI000EF78508	uncharacterized protein LOC113502971 n
OG0000298	UniRef90_UPI000EF7EA5C	NPC intracellular cholesterol transporter 2-like n
OG0000298	UniRef90_UPI000EF7F36F	uncharacterized protein LOC113502973 n
OG0002139		#N/A
OG0002139	UniRef90_A0A2H1VWL1	SFRICE_013056 n
OG0002139	UniRef90_A0A2H1WDL9	SFRICE_014885 n
OG0002139	UniRef90_A0A2H1WDL9	SFRICE_014885 n
OG0002139	UniRef90_A0A2H1VWL1	SFRICE_013056 n
OG0002139	UniRef90_A0A2H1WDL9	SFRICE_014885 n
OG0002139	UniRef90_A0A2H1VWL1	SFRICE_013056 n
OG0002139	UniRef90_UPI000EF7A157	calexcitin-2-like n
OG0002139	UniRef90_UPI000EF7E56F	calexcitin-2-like n
OG0000007		#N/A
OG0000007	UniRef90_UPI000EF7C8B9	esterase B1-like n
OG0000007	UniRef90_UPI000EF7C8B9	esterase B1-like n
OG0000007	UniRef90_UPI000EF7CDB4	juvenile hormone esterase-like n
OG0000007	UniRef90_UPI000EF759AD	uncharacterized protein LOC113505755 n
OG0000007	UniRef90_UPI000EF84DD2	esterase E4-like n
OG0000007	UniRef90_UPI000EF759AD	uncharacterized protein LOC113505755 n
OG0000007	UniRef90_UPI000EF7C7CB	uncharacterized protein LOC113505756 n
OG0000007	UniRef90_UPI000EF8161F	esterase B1-like n
OG0000007	UniRef90_UPI000EF7E1F5	esterase B1-like n
OG0000007	UniRef90_UPI000EF778FE	esterase B1-like isoform X1 n
OG0000007	UniRef90_UPI000EF759AD	uncharacterized protein LOC113505755 n
OG0000007	UniRef90_UPI000EF77E55	esterase B1-like n
OG0000007	UniRef90_UPI000EF7C8B9	esterase B1-like n
OG0000007	UniRef90_U5KK62	Carboxylic ester hydrolase n
OG0000007	UniRef90_U5KK62	Carboxylic ester hydrolase n
OG0000007	UniRef90_UPI000B3AEAF0	esterase B1-like n
OG0000007	UniRef90_UPI000B36D2D4	uncharacterized protein LOC110374962 n
OG0000007	UniRef90_A0A076FRM1	Carboxylic ester hydrolase n
OG0000007	UniRef90_A0A2W1C223	Carboxylic ester hydrolase n
OG0000007	UniRef90_UPI000B3AEAF0	esterase B1-like n
OG0000007	UniRef90_A0A076FRM1	Carboxylic ester hydrolase n
OG0000007	UniRef90_U5KK62	Carboxylic ester hydrolase n
OG0000007	UniRef90_UPI000B3AEAF0	esterase B1-like n
OG0000007	UniRef90_A0A291P0V7	Carboxylic ester hydrolase n
OG0000007	UniRef90_D5G3F4	Carboxylic ester hydrolase n
OG0000007	UniRef90_U5KKB6	Carboxylic ester hydrolase (Fragment) n
OG0000007	UniRef90_A0A2W1C223	Carboxylic ester hydrolase n
OG0000007	UniRef90_A0A2H1VCP1	SFRICE_006031 n
OG0000007	UniRef90_A0A2H1VCU4	Carboxylic ester hydrolase n
OG0000007	UniRef90_UPI000B36D2D4	uncharacterized protein LOC110374962 n
OG0000007	UniRef90_A0A2I6RJN9	Carboxylic ester hydrolase n
OG0000007	UniRef90_A0A076FRM1	Carboxylic ester hydrolase n
OG0000007	UniRef90_A0A2A4K7Y3	Carboxylic ester hydrolase n
OG0000007	UniRef90_A0A2I6RJN9	Carboxylic ester hydrolase n
OG0000007	UniRef90_A0A076FT12	Carboxylic ester hydrolase n
OG0000007	UniRef90_U5KK62	Carboxylic ester hydrolase n
OG0000007	UniRef90_A0A076FRM1	Carboxylic ester hydrolase n
OG0000007	UniRef90_UPI000C141F04	juvenile hormone esterase-like n
OG0000007	UniRef90_A0A2I6RJN9	Carboxylic ester hydrolase n
OG0000007	UniRef90_A0A2H1WNK8	SFRICE_019813 n
OG0000007	UniRef90_UPI000C140FE1	liver carboxylesterase B-1-like n
OG0000007	UniRef90_UPI000C140FE1	liver carboxylesterase B-1-like n
OG0000007	UniRef90_G1C2I6	Carboxylic ester hydrolase n
OG0000007	UniRef90_G3CM65	Carboxylic ester hydrolase (Fragment) n
OG0000007	UniRef90_A0A2H1X0W5	Carboxylic ester hydrolase (Fragment) n
OG0000007	UniRef90_A0A1J0M1C9	Carboxylic ester hydrolase n
OG0000007	UniRef90_A0A2H1WFF3	Carboxylic ester hydrolase (Fragment) n
OG0000007	UniRef90_A0A2H1VCP1	SFRICE_006031 n
OG0000007	UniRef90_A0A2H1V381	Carboxylic ester hydrolase (Fragment) n
OG0000007	UniRef90_A5YRF8	Carboxylic ester hydrolase n
OG0000007	UniRef90_UPI000C141F04	juvenile hormone esterase-like n
OG0000007	UniRef90_D3GDM1	Carboxylic ester hydrolase n
OG0000007	UniRef90_D3GDL4	Carboxylic ester hydrolase n
OG0000007	UniRef90_UPI000C141958	pyrethroid hydrolase Ces2e-like isoform X1 n
OG0000007	UniRef90_UPI000C1431B5	juvenile hormone esterase-like n
OG0000007	UniRef90_A0A2H1WFF3	Carboxylic ester hydrolase (Fragment) n
OG0000007	UniRef90_UPI000C141B8D	esterase B1-like n
OG0000007	UniRef90_UPI000C140FE1	liver carboxylesterase B-1-like n
OG0000007	UniRef90_A0A2H1VCP1	SFRICE_006031 n
OG0000007	UniRef90_A0A2I6RJN9	Carboxylic ester hydrolase n
OG0000007	UniRef90_Q1W2E3	Carboxylic ester hydrolase n
OG0000007	UniRef90_A0A2H1V381	Carboxylic ester hydrolase (Fragment) n
OG0000007	UniRef90_UPI000EF759AD	uncharacterized protein LOC113505755 n
OG0000007	UniRef90_UPI000EF7C7CB	uncharacterized protein LOC113505756 n
OG0000007	UniRef90_UPI000EF79245	liver carboxylesterase B-1-like n
OG0000007	UniRef90_UPI000EF8161F	esterase B1-like n
OG0000007	UniRef90_UPI000EF827A3	venom carboxylesterase-6-like n
OG0000007	UniRef90_UPI000EF7C7CB	uncharacterized protein LOC113505756 n
OG0000007	UniRef90_UPI000EF827A3	venom carboxylesterase-6-like n
OG0000007	UniRef90_UPI000EF77E55	esterase B1-like n
OG0000007	UniRef90_UPI000EF77579	cholinesterase 1-like n
OG0000007	UniRef90_UPI000EF7C7CB	uncharacterized protein LOC113505756 n
OG0000007	UniRef90_UPI000EF7C8B9	esterase B1-like n
OG0000007	UniRef90_UPI000EF778FE	esterase B1-like isoform X1 n
OG0000007	UniRef90_UPI000EF759AD	uncharacterized protein LOC113505755 n
OG0000007	UniRef90_UPI000EF7CDB4	juvenile hormone esterase-like n
OG0000048		#N/A
OG0000048	UniRef90_UPI000EF82BFA	17-beta-hydroxysteroid dehydrogenase 14-like n
OG0000048	UniRef90_UPI000EF8402D	uncharacterized protein LOC113502779 n
OG0000048	UniRef90_UPI000EF77B09	uncharacterized protein LOC113493534 n
OG0000048	UniRef90_UPI000EF777C6	uncharacterized protein LOC113502925 isoform X2 n
OG0000048	UniRef90_UPI000EF77ABF	uncharacterized protein LOC113503690 n
OG0000048	UniRef90_UPI000C143B51	uncharacterized protein LOC111360298 n
OG0000048	UniRef90_UPI000EF759B4	uncharacterized protein LOC113502807 n
OG0000048	UniRef90_UPI000EF75956	uncharacterized protein LOC113502858 n
OG0000048	UniRef90_UPI000EF8354F	uncharacterized protein LOC113492071 n
OG0000048	UniRef90_UPI000EF80C49	uncharacterized protein LOC113502778 n
OG0000048	UniRef90_UPI000EF75D01	uncharacterized protein LOC113502860 n
OG0000048	UniRef90_UPI000EF7895F	uncharacterized protein LOC113502777 n
OG0000048	UniRef90_UPI000C143B51	uncharacterized protein LOC111360298 n
OG0000048	UniRef90_UPI000EF84D6E	17-beta-hydroxysteroid dehydrogenase 14-like n
OG0000048	UniRef90_UPI000EF852AA	uncharacterized protein LOC113492069 n
OG0000048	UniRef90_UPI000EF7C03B	uncharacterized protein LOC113492068 n
OG0000048	UniRef90_UPI000EF852AA	uncharacterized protein LOC113492069 n
OG0000048	UniRef90_UPI000EF8354F	uncharacterized protein LOC113492071 n
OG0000048	UniRef90_UPI000EF82BFA	17-beta-hydroxysteroid dehydrogenase 14-like n
OG0000048	UniRef90_UPI000EF7FB47	17-beta-hydroxysteroid dehydrogenase 14-like n
OG0000048	UniRef90_UPI000EF7BD2A	uncharacterized protein LOC113505886 n
OG0000048	UniRef90_UPI000EF75956	uncharacterized protein LOC113502858 n
OG0000048	UniRef90_UPI000EF7D960	uncharacterized protein LOC113502808 n
OG0000048	UniRef90_UPI000EF7D8A9	uncharacterized protein LOC113493533 n
OG0000048	UniRef90_UPI000EF80C49	uncharacterized protein LOC113502778 n
OG0000048	UniRef90_UPI000EF75D01	uncharacterized protein LOC113502860 n
OG0000048	UniRef90_A0A2P6PHI0	Putative oxidoreductase n
OG0000048	UniRef90_UPI000EF76556	uncharacterized protein LOC113492067 n
OG0000048	UniRef90_UPI000EF7AFDD	estradiol 17-beta-dehydrogenase 8-like n
OG0000048	UniRef90_UPI000EF7895F	uncharacterized protein LOC113502777 n
OG0000048	UniRef90_UPI000EF82AEB	uncharacterized protein LOC113505885 n
OG0000048	UniRef90_UPI000EF79E1C	uncharacterized protein LOC113492075 n
OG0000048	UniRef90_UPI000EF851DE	uncharacterized protein LOC113502932 n
OG0000048	UniRef90_UPI000EF852AA	uncharacterized protein LOC113492069 n
OG0000048	UniRef90_UPI000EF78CDD	uncharacterized protein LOC113492066 n
OG0000048	UniRef90_UPI000EF8354F	uncharacterized protein LOC113492071 n
OG0000048	UniRef90_UPI000EF83BDA	uncharacterized protein LOC113502783 n
OG0000048	UniRef90_UPI000EF76334	uncharacterized protein LOC113492070 n
OG0000048	UniRef90_UPI000EF759B4	uncharacterized protein LOC113502807 n
OG0000048	UniRef90_UPI000EF83FE2	uncharacterized protein LOC113502859 n
OG0000048	UniRef90_UPI000EF84D6E	17-beta-hydroxysteroid dehydrogenase 14-like n
OG0000048	UniRef90_UPI000EF7BC85	uncharacterized protein LOC113502809 n
OG0000048	UniRef90_UPI000EF77B09	uncharacterized protein LOC113493534 n
OG0000048	UniRef90_UPI000EF77ABF	uncharacterized protein LOC113503690 n
OG0003710		#N/A
OG0003710	UniRef90_UPI000EF7BD4E	trypsin CFT-1-like n
OG0003710	UniRef90_A0A2H1VIA8	SFRICE_004671 n
OG0003710	UniRef90_A0A2H1VIA8	SFRICE_004671 n
OG0003710	UniRef90_A0A2H1VIA8	SFRICE_004671 n
OG0003710	UniRef90_A0A2H1VIA8	SFRICE_004671 n
OG0003710	UniRef90_UPI000EF7BD4E	trypsin CFT-1-like n
OG0009306		#N/A
OG0009306	UniRef90_UPI000EF7F7B5	uncharacterized protein LOC113495269 isoform X1 n
OG0009306	UniRef90_UPI000B38CAF4	uncharacterized protein LOC110370454 n
OG0009306	UniRef90_A0A2H1WJD5	SFRICE_032560 n
OG0009306	UniRef90_UPI000C14281D	uncharacterized protein LOC111361991 n
OG0009306	UniRef90_UPI000EF7F7B5	uncharacterized protein LOC113495269 isoform X1 n
OG0003356		#N/A
OG0003356	UniRef90_UPI000EF7595C	trypsin CFT-1-like n
OG0003356	UniRef90_UPI000EF7EF38	trypsin, alkaline B-like n
OG0003356	UniRef90_UPI000EF84A63	trypsin CFT-1-like n
OG0003356	UniRef90_UPI000EF84A63	trypsin CFT-1-like n
OG0003356	UniRef90_UPI000EF7EF38	trypsin, alkaline B-like n
OG0003356	UniRef90_UPI000EF7595C	trypsin CFT-1-like n
OG0000067		#N/A
OG0000067	UniRef90_UPI000EF7C506	esterase FE4-like n
OG0000067	UniRef90_UPI000EF7DCBC	bile salt-activated lipase-like n
OG0000067	UniRef90_UPI000EF81205	juvenile hormone esterase-like n
OG0000067	UniRef90_UPI000EF7C506	esterase FE4-like n
OG0000067	UniRef90_UPI000EF81205	juvenile hormone esterase-like n
OG0000067	UniRef90_UPI000EF7C506	esterase FE4-like n
OG0000067	UniRef90_UPI000EF81205	juvenile hormone esterase-like n
OG0000067	UniRef90_UPI000EF81BDD	venom carboxylesterase-6-like n
OG0000067	UniRef90_UPI000EF787E1	bile salt-activated lipase-like isoform X1 n
OG0000067	UniRef90_UPI000EF7C506	esterase FE4-like n
OG0000067	UniRef90_UPI000EF7733B	bile salt-activated lipase-like n
OG0000067	UniRef90_UPI000EF7733B	bile salt-activated lipase-like n
OG0000067	UniRef90_UPI000EF7DCBC	bile salt-activated lipase-like n
OG0000067	UniRef90_UPI000EF7DCBC	bile salt-activated lipase-like n
OG0000067	UniRef90_UPI000EF7630C	bile salt-activated lipase-like n
OG0000067	UniRef90_UPI000EF7733B	bile salt-activated lipase-like n
OG0000067	UniRef90_UPI000EF7C506	esterase FE4-like n
OG0000067	UniRef90_UPI000EF82DAA	bile salt-activated lipase-like n
OG0000067	UniRef90_G8GPR9	Carboxylic ester hydrolase (Fragment) n
OG0000067	UniRef90_A0A2H1VEA4	Carboxylic ester hydrolase (Fragment) n
OG0000067	UniRef90_UPI000C1416B7	bile salt-activated lipase-like n
OG0000067	UniRef90_UPI000C1418FA	cholinesterase 2-like n
OG0000067	UniRef90_UPI000C142E38	cholinesterase 2-like n
OG0000067	UniRef90_UPI000EF787E1	bile salt-activated lipase-like isoform X1 n
OG0000067	UniRef90_UPI000EF7C506	esterase FE4-like n
OG0000067	UniRef90_UPI000EF81BDD	venom carboxylesterase-6-like n
OG0000067	UniRef90_UPI000EF7CEC3	esterase B1-like n
OG0000067	UniRef90_UPI000EF7AE13	acetylcholinesterase-like n
OG0000067	UniRef90_UPI000EF8281E	acetylcholinesterase-like n
OG0000067	UniRef90_UPI000EF81205	juvenile hormone esterase-like n
OG0000067	UniRef90_UPI000EF82DAA	bile salt-activated lipase-like n
OG0000067	UniRef90_UPI000EF82DAA	bile salt-activated lipase-like n
OG0000067	UniRef90_UPI000EF82DAA	bile salt-activated lipase-like n
OG0000067	UniRef90_UPI000EF7733B	bile salt-activated lipase-like n
OG0000067	UniRef90_UPI000EF8363C	bile salt-activated lipase-like n
OG0000067	UniRef90_UPI000EF7630C	bile salt-activated lipase-like n
OG0000067	UniRef90_UPI000EF7CEC3	esterase B1-like n
OG0000067	UniRef90_UPI000EF7AE13	acetylcholinesterase-like n
OG0000067	UniRef90_UPI000EF80B29	acetylcholinesterase-like n
OG0002983		#N/A
OG0002983	UniRef90_I0B5U6	REPAT26 n
OG0002983	UniRef90_I0B5U5	REPAT25 n
OG0002983	UniRef90_B7SWS8	REPAT2 n
OG0002983	UniRef90_I0B5U3	REPAT23 n
OG0002983	UniRef90_UPI000C1426AD	uncharacterized protein LOC111351015 n
OG0002983	UniRef90_UPI000C143DAC	uncharacterized protein LOC111355974 n
OG0002983	UniRef90_UPI000C1401B3	uncharacterized protein LOC111361935 n
OG0000000		#N/A
OG0000000	UniRef90_UPI000EF784C5	collagenase-like n
OG0000000	UniRef90_UPI000EF7AEA1	brachyurin-like n
OG0000000	UniRef90_UPI000EF784C5	collagenase-like n
OG0000000	UniRef90_UPI000EF7D894	collagenase-like n
OG0000000	UniRef90_C9W8G7	Serine protease 29 n
OG0000000	UniRef90_UPI000EF837F4	brachyurin-like n
OG0000000	UniRef90_UPI000EF802F7	collagenase-like n
OG0000000	UniRef90_UPI000EF802F7	collagenase-like n
OG0000000	UniRef90_UPI000EF7610E	serine protease 1-like n
OG0000000	UniRef90_UPI000EF7A822	collagenase-like n
OG0000000	UniRef90_UPI000EF7BA12	transmembrane protease serine 9-like n
OG0000000	UniRef90_A0A2A4JFX7	Peptidase S1 domain-containing protein n
OG0000000	UniRef90_UPI000EF7DF1A	brachyurin-like n
OG0000000	UniRef90_UPI000EF81DA9	brachyurin-like n
OG0000000	UniRef90_UPI000EF81DA9	brachyurin-like n
OG0000000	UniRef90_C9W8F8	Serine protease 37 n
OG0000000	UniRef90_E7D008	Serine protease 56 (Fragment) n
OG0000000	UniRef90_C9W8H4	Serine protease 13 (Fragment) n
OG0000000	UniRef90_A0A2A4JFX7	Peptidase S1 domain-containing protein n
OG0000000	UniRef90_A0A2W1BAG4	Peptidase S1 domain-containing protein n
OG0000000	UniRef90_UPI000C142BDA	brachyurin-like n
OG0000000	UniRef90_E7D007	Serine protease 55 n
OG0000000	UniRef90_C9W8H3	Serine protease 11 n
OG0000000	UniRef90_C9W8G3	Serine protease 10 (Fragment) n
OG0000000	UniRef90_E7D005	Serine protease 53 n
OG0000000	UniRef90_C9W8G0	Serine protease 35 n
OG0000000	UniRef90_C9W8F6	Serine protease 17 n
OG0000000	UniRef90_E0W9N4	Serine protease 36 n
OG0000000	UniRef90_C9W8G8	Serine protease 27 n
OG0000000	UniRef90_E7D008	Serine protease 56 (Fragment) n
OG0000000	UniRef90_C9W8F9	Serine protease 28 n
OG0000000	UniRef90_E7D015	Serine protease 63 (Fragment) n
OG0000000	UniRef90_C9W8G0	Serine protease 35 n
OG0000000	UniRef90_A0A2A4JTJ5	Peptidase S1 domain-containing protein n
OG0000000	UniRef90_C9W8H3	Serine protease 11 n
OG0000000	UniRef90_A0A2H1VX12	SFRICE_013425 n
OG0000000	UniRef90_UPI000C13FC4D	collagenase-like n
OG0000000	UniRef90_UPI000C142E02	transmembrane protease serine 9-like n
OG0000000	UniRef90_A0A2H1VZM4	SFRICE_000209 n
OG0000000	UniRef90_A0A0X9HJY6	SFRICE005206.2 n
OG0000000	UniRef90_A0A2H1VW13	SFRICE_013424 n
OG0000000	UniRef90_UPI000C13F30B	brachyurin-like n
OG0000000	UniRef90_UPI000C142E02	transmembrane protease serine 9-like n
OG0000000	UniRef90_A0A089QAL0	Chymotrypsin-like serine protease (Fragment) n
OG0000000	UniRef90_A0A089Q9N5	Chymotrypsin-like serine protease n
OG0000000	UniRef90_UPI000C140551	brachyurin-like n
OG0000000	UniRef90_A0A2H1WCW9	SFRICE_033531 n
OG0000000	UniRef90_A0A089QAL5	Chymotrypsin-like serine protease n
OG0000000	UniRef90_A0A2H1VC77	SFRICE_021328 n
OG0000000	UniRef90_UPI000C13F30B	brachyurin-like n
OG0000000	UniRef90_A0A089Q9N5	Chymotrypsin-like serine protease n
OG0000000	UniRef90_Q86M89	Chymotrypsin n
OG0000000	UniRef90_UPI000C142430	brachyurin-like n
OG0000000	UniRef90_A0A089QFP0	Chymotrypsin-like serine protease n
OG0000000	UniRef90_UPI000C142BDA	brachyurin-like n
OG0000000	UniRef90_A0A0X9H412	Serine protease n
OG0000000	UniRef90_UPI000C142B0C	transmembrane protease serine 9-like n
OG0000000	UniRef90_UPI000C13FC4D	collagenase-like n
OG0000000	UniRef90_UPI000C13FC4D	collagenase-like n
OG0000000	UniRef90_UPI000C142430	brachyurin-like n
OG0000000	UniRef90_UPI000C14189D	brachyurin-like n
OG0000000	UniRef90_UPI000C13FC4D	collagenase-like n
OG0000000	UniRef90_UPI000C14178C	collagenase-like n
OG0000000	UniRef90_A0A2H1W173	SFRICE_000211 n
OG0000000	UniRef90_UPI000C14178C	collagenase-like n
OG0000000	UniRef90_A0A089QAL0	Chymotrypsin-like serine protease (Fragment) n
OG0000000	UniRef90_A0A089QAL0	Chymotrypsin-like serine protease (Fragment) n
OG0000000	UniRef90_UPI000C1420C3	transmembrane protease serine 9-like n
OG0000000	UniRef90_A0A089Q9N5	Chymotrypsin-like serine protease n
OG0000000	UniRef90_A0A2H1WCW9	SFRICE_033531 n
OG0000000	UniRef90_UPI000C1408A8	transmembrane protease serine 3-like n
OG0000000	UniRef90_UPI000C13F30B	brachyurin-like n
OG0000000	UniRef90_UPI000C142E02	transmembrane protease serine 9-like n
OG0000000	UniRef90_UPI000C13F30B	brachyurin-like n
OG0000000	UniRef90_UPI000C142BDA	brachyurin-like n
OG0000000	UniRef90_UPI000C1438A8	brachyurin-like n
OG0000000	UniRef90_UPI000C142E02	transmembrane protease serine 9-like n
OG0000000	UniRef90_A0A2H1VC77	SFRICE_021328 n
OG0000000	UniRef90_A0A0X9HJY6	SFRICE005206.2 n
OG0000000	UniRef90_UPI000C1420C3	transmembrane protease serine 9-like n
OG0000000	UniRef90_UPI000C142B0C	transmembrane protease serine 9-like n
OG0000000	UniRef90_UPI000C142B0C	transmembrane protease serine 9-like n
OG0000000	UniRef90_Q86M89	Chymotrypsin n
OG0000000	UniRef90_A0A2H1VW13	SFRICE_013424 n
OG0000000	UniRef90_UPI000C140551	brachyurin-like n
OG0000000	UniRef90_A0A089QFP0	Chymotrypsin-like serine protease n
OG0000000	UniRef90_A0A2H1VZM4	SFRICE_000209 n
OG0000000	UniRef90_UPI000EF7610E	serine protease 1-like n
OG0000000	UniRef90_UPI000EF7DF1A	brachyurin-like n
OG0000000	UniRef90_UPI000EF7BA12	transmembrane protease serine 9-like n
OG0000000	UniRef90_UPI000EF802F7	collagenase-like n
OG0000000	UniRef90_UPI000EF7A822	collagenase-like n
OG0000000	UniRef90_UPI000EF81DA9	brachyurin-like n
OG0000000	UniRef90_UPI000EF784C5	collagenase-like n
OG0000000	UniRef90_UPI000EF766C5	collagenase-like n
OG0000000	UniRef90_UPI000EF81DE3	uncharacterized protein LOC113495901 n
OG0000000	UniRef90_UPI000EF7BA12	transmembrane protease serine 9-like n
OG0000000	UniRef90_UPI000EF75D70	collagenase-like n
OG0000000	UniRef90_UPI000EF7AEA1	brachyurin-like n
OG0001575		#N/A
OG0001575	UniRef90_UPI000EF7FC2F	zinc transporter ZIP1-like n
OG0001575	UniRef90_A0A2W1BQK0	Uncharacterized protein n
OG0001575	UniRef90_A0A2W1BIW7	Uncharacterized protein n
OG0001575	UniRef90_UPI000C142836	zinc transporter ZIP1-like n
OG0001575	UniRef90_A0A2W1BIW7	Uncharacterized protein n
OG0001575	UniRef90_UPI000C142836	zinc transporter ZIP1-like n
OG0001575	UniRef90_A0A2W1BIW7	Uncharacterized protein n
OG0001575	UniRef90_UPI000EF7FC2F	zinc transporter ZIP1-like n
OG0001575	UniRef90_A0A2W1BIW7	Uncharacterized protein n
OG0000180		#N/A
OG0000180	UniRef90_UPI000C13F605	pancreatic triacylglycerol lipase-like n
OG0000180	UniRef90_UPI000EF773DB	uncharacterized protein LOC113503544 n
OG0000180	UniRef90_UPI000EF773DB	uncharacterized protein LOC113503544 n
OG0000180	UniRef90_UPI000EF773DB	uncharacterized protein LOC113503544 n
OG0000180	UniRef90_UPI000EF76021	pancreatic triacylglycerol lipase-like n
OG0000180	UniRef90_UPI000EF7E8B6	pancreatic lipase-related protein 2-like n
OG0000180	UniRef90_A0A2A4K529	Lipase domain-containing protein n
OG0000180	UniRef90_A0A2A4K529	Lipase domain-containing protein n
OG0000180	UniRef90_A0A2A4K529	Lipase domain-containing protein n
OG0000180	UniRef90_A0A2A4K3P3	Lipase domain-containing protein n
OG0000180	UniRef90_A0A2H1V6E0	SFRICE_005135 n
OG0000180	UniRef90_UPI000C13F55A	pancreatic lipase-related protein 2-like n
OG0000180	UniRef90_A0A2H1V6E0	SFRICE_005135 n
OG0000180	UniRef90_UPI000C1422D8	pancreatic triacylglycerol lipase-like n
OG0000180	UniRef90_A0A2H1V550	SFRICE_005134 n
OG0000180	UniRef90_A0A2H1V550	SFRICE_005134 n
OG0000180	UniRef90_A0A2H1V550	SFRICE_005134 n
OG0000180	UniRef90_UPI000C1401E3	pancreatic triacylglycerol lipase-like n
OG0000180	UniRef90_A0A2H1V6E0	SFRICE_005135 n
OG0000180	UniRef90_UPI000C13F55A	pancreatic lipase-related protein 2-like n
OG0000180	UniRef90_UPI000EF773DB	uncharacterized protein LOC113503544 n
OG0000180	UniRef90_UPI000EF7E8B6	pancreatic lipase-related protein 2-like n
OG0000180	UniRef90_UPI000EF76021	pancreatic triacylglycerol lipase-like n
OG0000180	UniRef90_UPI000EF773DB	uncharacterized protein LOC113503544 n
OG0007954		#N/A
OG0007954	UniRef90_UPI000EF75C37	prion-like-(Q/N-rich) domain-bearing protein 25 n
OG0007954	UniRef90_A0A2W1BAV5	Uncharacterized protein n
OG0007954	UniRef90_UPI000C140869	multiple epidermal growth factor-like domains protein 11 n
OG0007954	UniRef90_UPI000C140869	multiple epidermal growth factor-like domains protein 11 n
OG0007954	UniRef90_UPI000EF75C37	prion-like-(Q/N-rich) domain-bearing protein 25 n
OG0000010		#N/A
OG0000010	UniRef90_G3CM73	Carboxylic ester hydrolase (Fragment) n
OG0000010	UniRef90_A0A291P0Z0	Carboxylic ester hydrolase (Fragment) n
OG0000010	UniRef90_G1C2I4	Carboxylic ester hydrolase n
OG0000010	UniRef90_A0A076FRL8	Carboxylic ester hydrolase n
OG0000010	UniRef90_UPI000EF7C942	esterase B1-like n
OG0000010	UniRef90_UPI000EF7CF9B	juvenile hormone esterase-like n
OG0000010	UniRef90_D3GDM5	Carboxylic ester hydrolase n
OG0000010	UniRef90_A0A2A4J4E2	Carboxylic ester hydrolase n
OG0000010	UniRef90_UPI000EF7F6FC	cholinesterase 1-like n
OG0000010	UniRef90_UPI000EF7F6FC	cholinesterase 1-like n
OG0000010	UniRef90_UPI000EF7CF9B	juvenile hormone esterase-like n
OG0000010	UniRef90_G3CM73	Carboxylic ester hydrolase (Fragment) n
OG0000010	UniRef90_UPI000EF75DE8	esterase E4-like n
OG0000010	UniRef90_G3CM73	Carboxylic ester hydrolase (Fragment) n
OG0000010	UniRef90_UPI000EF7DC00	uncharacterized protein LOC113492805 n
OG0000010	UniRef90_G1C2I4	Carboxylic ester hydrolase n
OG0000010	UniRef90_UPI000EF77AD1	esterase FE4-like n
OG0000010	UniRef90_UPI000EF77AD1	esterase FE4-like n
OG0000010	UniRef90_G1C2I4	Carboxylic ester hydrolase n
OG0000010	UniRef90_UPI000EF850EF	acetylcholinesterase-like n
OG0000010	UniRef90_UPI000EF7CF9B	juvenile hormone esterase-like n
OG0000010	UniRef90_UPI000EF7DC00	uncharacterized protein LOC113492805 n
OG0000010	UniRef90_G1C2I4	Carboxylic ester hydrolase n
OG0000010	UniRef90_D3GDM5	Carboxylic ester hydrolase n
OG0000010	UniRef90_U5KKB3	Carboxylesterase (Fragment) n
OG0000010	UniRef90_D5KXC1	Carboxylic ester hydrolase n
OG0000010	UniRef90_A0A2A4J4U9	Carboxylic ester hydrolase n
OG0000010	UniRef90_G1C2I4	Carboxylic ester hydrolase n
OG0000010	UniRef90_A0A2A4J4E2	Carboxylic ester hydrolase n
OG0000010	UniRef90_A0A2H1V567	Carboxylic ester hydrolase (Fragment) n
OG0000010	UniRef90_G1C2I4	Carboxylic ester hydrolase n
OG0000010	UniRef90_UPI000B3A05B6	cholinesterase 1-like n
OG0000010	UniRef90_D9IV62	Carboxylic ester hydrolase n
OG0000010	UniRef90_G1C2I4	Carboxylic ester hydrolase n
OG0000010	UniRef90_A0A2A4J4E2	Carboxylic ester hydrolase n
OG0000010	UniRef90_A0A076FRL8	Carboxylic ester hydrolase n
OG0000010	UniRef90_A0A127KQ42	Carboxylic ester hydrolase n
OG0000010	UniRef90_A0A2A4J4E2	Carboxylic ester hydrolase n
OG0000010	UniRef90_A0A2A4J333	Carboxylic ester hydrolase n
OG0000010	UniRef90_A0A2A4J333	Carboxylic ester hydrolase n
OG0000010	UniRef90_U5KKB3	Carboxylesterase (Fragment) n
OG0000010	UniRef90_A0A2A4J333	Carboxylic ester hydrolase n
OG0000010	UniRef90_UPI000C141598	cholinesterase 1-like n
OG0000010	UniRef90_A0A2A4J333	Carboxylic ester hydrolase n
OG0000010	UniRef90_A0A2H1V317	Carboxylic ester hydrolase (Fragment) n
OG0000010	UniRef90_UPI000B3679AE	juvenile hormone esterase-like n
OG0000010	UniRef90_A0A2H1UZS7	SFRICE_019451 (Fragment) n
OG0000010	UniRef90_A0A2H1V316	Carboxylic ester hydrolase n
OG0000010	UniRef90_A0A076FRL8	Carboxylic ester hydrolase n
OG0000010	UniRef90_A0A076FRL8	Carboxylic ester hydrolase n
OG0000010	UniRef90_G3CM73	Carboxylic ester hydrolase (Fragment) n
OG0000010	UniRef90_D3GDM5	Carboxylic ester hydrolase n
OG0000010	UniRef90_A0A076FRL8	Carboxylic ester hydrolase n
OG0000010	UniRef90_A0A076FRL8	Carboxylic ester hydrolase n
OG0000010	UniRef90_U5KKB3	Carboxylesterase (Fragment) n
OG0000010	UniRef90_G1C2I4	Carboxylic ester hydrolase n
OG0000010	UniRef90_M9WMP0	Carboxylic ester hydrolase n
OG0000010	UniRef90_G3CM73	Carboxylic ester hydrolase (Fragment) n
OG0000010	UniRef90_G3CM73	Carboxylic ester hydrolase (Fragment) n
OG0000010	UniRef90_D3GDM5	Carboxylic ester hydrolase n
OG0000010	UniRef90_D3GDM5	Carboxylic ester hydrolase n
OG0000010	UniRef90_UPI000C140041	esterase FE4-like n
OG0000010	UniRef90_UPI000C140041	esterase FE4-like n
OG0000010	UniRef90_UPI000C140169	cholinesterase 1-like n
OG0000010	UniRef90_UPI000C140169	cholinesterase 1-like n
OG0000010	UniRef90_UPI000C140169	cholinesterase 1-like n
OG0000010	UniRef90_UPI000C14132D	cholinesterase 1-like n
OG0000010	UniRef90_D3GDM5	Carboxylic ester hydrolase n
OG0000010	UniRef90_UPI000EF7DB0A	LOW QUALITY PROTEIN: esterase FE4-like n
OG0000010	UniRef90_UPI000EF83227	esterase FE4-like n
OG0000010	UniRef90_UPI000EF83055	carboxylesterase 1C-like n
OG0000010	UniRef90_UPI000EF7DC00	uncharacterized protein LOC113492805 n
OG0000766		#N/A
OG0000766	UniRef90_Q8WRT0	3-dehydrecdysone 3b-reductase n
OG0000766	UniRef90_UPI000EF79AE1	aldo-keto reductase AKR2E4-like n
OG0000766	UniRef90_U5KBY4	Aldo-keto reductase n
OG0000766	UniRef90_A0A2A4JMB2	Aldo_ket_red domain-containing protein n
OG0000766	UniRef90_A0A2W1BGS7	Aldo_ket_red domain-containing protein n
OG0000766	UniRef90_A0A2H1V815	SFRICE_002972 n
OG0000766	UniRef90_A0A2H1VAA3	SFRICE_001806 n
OG0000766	UniRef90_A0A2H1VGR3	SFRICE_020718 n
OG0000766	UniRef90_A0A2H1V815	SFRICE_002972 n
OG0000766	UniRef90_Q8WRT0	3-dehydrecdysone 3b-reductase n
OG0000766	UniRef90_UPI000EF79AE1	aldo-keto reductase AKR2E4-like n
OG0000766	UniRef90_UPI000EF7782E	aldo-keto reductase AKR2E4-like n
OG0000050		#N/A
OG0000050	UniRef90_UPI000EF7639F	pancreatic triacylglycerol lipase-like n
OG0000050	UniRef90_UPI000EF7E3E6	pancreatic lipase-related protein 2-like n
OG0000050	UniRef90_UPI000EF771D8	lipase member I-like n
OG0000050	UniRef90_A0A2W1B5Z2	Lipase domain-containing protein n
OG0000050	UniRef90_UPI000EF82D61	lipase member H-like n
OG0000050	UniRef90_B2ZGH6	Pancreatic lipase 1 n
OG0000050	UniRef90_UPI000C1443E4	pancreatic triacylglycerol lipase-like n
OG0000050	UniRef90_UPI000C13F73E	pancreatic triacylglycerol lipase-like n
OG0000050	UniRef90_A0A2W1BPA5	Lipase domain-containing protein n
OG0000050	UniRef90_UPI000C14344E	pancreatic lipase-related protein 2-like n
OG0000050	UniRef90_A0A2W1B5Z2	Lipase domain-containing protein n
OG0000050	UniRef90_UPI000C143AFA	pancreatic triacylglycerol lipase-like n
OG0000050	UniRef90_UPI000C1443E4	pancreatic triacylglycerol lipase-like n
OG0000050	UniRef90_A0A2W1B5Z2	Lipase domain-containing protein n
OG0000050	UniRef90_UPI000C14344E	pancreatic lipase-related protein 2-like n
OG0000050	UniRef90_UPI000C13F73E	pancreatic triacylglycerol lipase-like n
OG0000050	UniRef90_A0A2H1VGG1	SFRICE_013271 n
OG0000050	UniRef90_UPI000C143AFA	pancreatic triacylglycerol lipase-like n
OG0000050	UniRef90_A0A2H1VLN0	SFRICE_002763 n
OG0000050	UniRef90_A0A2H1VGD1	SFRICE_024631 (Fragment) n
OG0000050	UniRef90_UPI000C1443E4	pancreatic triacylglycerol lipase-like n
OG0000050	UniRef90_UPI000C141693	lipase member H-like n
OG0000050	UniRef90_UPI000C143AD4	pancreatic lipase-related protein 2-like n
OG0000050	UniRef90_A0A2H1VWT7	SFRICE_019246 n
OG0000050	UniRef90_UPI000C14344E	pancreatic lipase-related protein 2-like n
OG0000050	UniRef90_UPI000C141907	pancreatic lipase-related protein 2-like n
OG0000050	UniRef90_UPI000C143AFA	pancreatic triacylglycerol lipase-like n
OG0000050	UniRef90_UPI000C141693	lipase member H-like n
OG0000050	UniRef90_A0A2H1VWT7	SFRICE_019246 n
OG0000050	UniRef90_UPI000C13F73E	pancreatic triacylglycerol lipase-like n
OG0000050	UniRef90_UPI000C14344E	pancreatic lipase-related protein 2-like n
OG0000050	UniRef90_UPI000C14344E	pancreatic lipase-related protein 2-like n
OG0000050	UniRef90_A0A2H1VGD1	SFRICE_024631 (Fragment) n
OG0000050	UniRef90_UPI000C141907	pancreatic lipase-related protein 2-like n
OG0000050	UniRef90_UPI000C13FBA4	pancreatic lipase-related protein 2-like n
OG0000050	UniRef90_UPI000C143AD4	pancreatic lipase-related protein 2-like n
OG0000050	UniRef90_UPI000EF7E3E6	pancreatic lipase-related protein 2-like n
OG0000050	UniRef90_UPI000EF7639F	pancreatic triacylglycerol lipase-like n
OG0000050	UniRef90_UPI000EF771D8	lipase member I-like n
OG0000050	UniRef90_UPI000EF82951	lipase member H-like n
OG0000050	UniRef90_UPI000EF7F124	pancreatic lipase-related protein 2-like n
OG0000050	UniRef90_UPI000EF769CE	pancreatic lipase-related protein 2-like n
OG0000050	UniRef90_UPI000EF81522	pancreatic triacylglycerol lipase-like n
OG0000050	UniRef90_UPI000EF82D61	lipase member H-like n
OG0000015		#N/A
OG0000015	UniRef90_UPI000EF7DB64	UDP-glucuronosyltransferase 1-6-like n
OG0000015	UniRef90_UPI000EF7D391	UDP-glucuronosyltransferase 2B10-like n
OG0000015	UniRef90_UPI000EF83F9A	UDP-glucuronosyltransferase 2B37-like n
OG0000015	UniRef90_UPI000EF83F9A	UDP-glucuronosyltransferase 2B37-like n
OG0000015	UniRef90_UPI000EF7DB64	UDP-glucuronosyltransferase 1-6-like n
OG0000015	UniRef90_UPI000EF83F9A	UDP-glucuronosyltransferase 2B37-like n
OG0000015	UniRef90_UPI000EF7D391	UDP-glucuronosyltransferase 2B10-like n
OG0000015	UniRef90_UPI000EF7D391	UDP-glucuronosyltransferase 2B10-like n
OG0000015	UniRef90_UPI000EF81987	UDP-glucuronosyltransferase-like n
OG0000015	UniRef90_UPI000EF7E427	UDP-glucuronosyltransferase-like n
OG0000015	UniRef90_UPI000EF81987	UDP-glucuronosyltransferase-like n
OG0000015	UniRef90_UPI000EF78D20	UDP-glucuronosyltransferase 2B20-like n
OG0000015	UniRef90_UPI000EF84613	UDP-glucuronosyltransferase 2B15-like n
OG0000015	UniRef90_UPI000EF83F9A	UDP-glucuronosyltransferase 2B37-like n
OG0000015	UniRef90_UPI000EF83F9A	UDP-glucuronosyltransferase 2B37-like n
OG0000015	UniRef90_A0A191T1M8	UDP-glucuronosyltransferase n
OG0000015	UniRef90_A0A2W1BQS6	UDP-glucuronosyltransferase n
OG0000015	UniRef90_UPI000EF7D391	UDP-glucuronosyltransferase 2B10-like n
OG0000015	UniRef90_UPI000C1414F3	UDP-glucuronosyltransferase 2B15-like n
OG0000015	UniRef90_UPI000C141DA9	UDP-glucuronosyltransferase 1-5-like n
OG0000015	UniRef90_A0A2H1WNF9	SFRICE_023687 n
OG0000015	UniRef90_A0A191T2J8	UDP-glucuronosyltransferase n
OG0000015	UniRef90_A0A191T2J8	UDP-glucuronosyltransferase n
OG0000015	UniRef90_UPI000C1422FA	UDP-glucuronosyltransferase 2A1-like n
OG0000015	UniRef90_G9LPQ6	UDP-glucuronosyltransferase n
OG0000015	UniRef90_A0A2W1BQS6	UDP-glucuronosyltransferase n
OG0000015	UniRef90_UPI000C14102F	UDP-glucuronosyltransferase 2B15-like isoform X1 n
OG0000015	UniRef90_A0A2H1WNF9	SFRICE_023687 n
OG0000015	UniRef90_G9LPQ5	UDP-glycosyltransferase UGT40M1 n
OG0000015	UniRef90_A0A191T1M6	UDP-glycosyltransferase 40Q2 n
OG0000015	UniRef90_A0A191T2G9	UDP-glycosyltransferase 40M2 n
OG0000015	UniRef90_A0A191T2J8	UDP-glucuronosyltransferase n
OG0000015	UniRef90_A0A191T2K0	UDP-glucuronosyltransferase n
OG0000015	UniRef90_A0A191T2K2	UDP-glucuronosyltransferase n
OG0000015	UniRef90_A0A191T2G6	UDP-glucuronosyltransferase n
OG0000015	UniRef90_A0A024AGG4	UDP-glucuronosyltransferase n
OG0000015	UniRef90_A0A191T1P1	UDP-glycosyltransferase 40M3 n
OG0000015	UniRef90_A0A2H1X1Y8	SFRICE_017750 n
OG0000015	UniRef90_A0A191T1M3	UDP-glucuronosyltransferase n
OG0000015	UniRef90_A0A191T1M8	UDP-glucuronosyltransferase n
OG0000015	UniRef90_A0A191T1M1	UDP-glucuronosyltransferase n
OG0000015	UniRef90_A0A191T2G9	UDP-glycosyltransferase 40M2 n
OG0000015	UniRef90_UPI000C140522	UDP-glucuronosyltransferase 2B10-like n
OG0000015	UniRef90_UPI000C13FA7D	uncharacterized protein LOC111349048 n
OG0000015	UniRef90_UPI000C143A98	UDP-glucuronosyltransferase 2B15-like n
OG0000015	UniRef90_UPI000C143A98	UDP-glucuronosyltransferase 2B15-like n
OG0000015	UniRef90_A0A024AHN0	UDP-glucuronosyltransferase n
OG0000015	UniRef90_UPI000C143A98	UDP-glucuronosyltransferase 2B15-like n
OG0000015	UniRef90_UPI000C13FC60	UDP-glucuronosyltransferase 2B7-like n
OG0000015	UniRef90_UPI000C143149	UDP-glucuronosyltransferase 2B14-like n
OG0000015	UniRef90_UPI000C140F92	UDP-glucuronosyltransferase 2B15-like n
OG0000015	UniRef90_A0A024AG04	UDP-glucuronosyltransferase n
OG0000015	UniRef90_UPI000C13FA7D	uncharacterized protein LOC111349048 n
OG0000015	UniRef90_A0A024AH17	UDP-glucuronosyltransferase n
OG0000015	UniRef90_UPI000C143C5E	UDP-glucuronosyltransferase 2B10-like n
OG0000015	UniRef90_UPI000C143C5E	UDP-glucuronosyltransferase 2B10-like n
OG0000015	UniRef90_UPI000C143C5E	UDP-glucuronosyltransferase 2B10-like n
OG0000015	UniRef90_UPI000C143149	UDP-glucuronosyltransferase 2B14-like n
OG0000015	UniRef90_UPI000C14102F	UDP-glucuronosyltransferase 2B15-like isoform X1 n
OG0000015	UniRef90_UPI000EF83F9A	UDP-glucuronosyltransferase 2B37-like n
OG0000015	UniRef90_UPI000EF81FFC	UDP-glucuronosyltransferase 2B2-like n
OG0000015	UniRef90_UPI000EF84613	UDP-glucuronosyltransferase 2B15-like n
OG0000015	UniRef90_UPI000EF83F9A	UDP-glucuronosyltransferase 2B37-like n
OG0000015	UniRef90_UPI000EF81987	UDP-glucuronosyltransferase-like n
OG0000015	UniRef90_UPI000EF7E427	UDP-glucuronosyltransferase-like n
OG0000015	UniRef90_UPI000EF7E427	UDP-glucuronosyltransferase-like n
OG0000015	UniRef90_UPI000EF84A47	UDP-glucuronosyltransferase 2B10-like isoform X1 n
OG0000015	UniRef90_UPI000EF83F9A	UDP-glucuronosyltransferase 2B37-like n
OG0000347		#N/A
OG0000347	UniRef90_A0A2H1WM56	SFRICE_003127 (Fragment) n
OG0000347	UniRef90_UPI000EF7B88A	atlastin-like isoform X1 n
OG0000347	UniRef90_A0A2W1BT43	GB1/RHD3-type G domain-containing protein n
OG0000347	UniRef90_UPI000EF7B88A	atlastin-like isoform X1 n
OG0000347	UniRef90_A0A2H1WM56	SFRICE_003127 (Fragment) n
OG0000347	UniRef90_A0A2W1BT43	GB1/RHD3-type G domain-containing protein n
OG0000347	UniRef90_UPI000C14136A	atlastin-2-like n
OG0000347	UniRef90_UPI000C14136A	atlastin-2-like n
OG0000347	UniRef90_A0A2H1WM56	SFRICE_003127 (Fragment) n
OG0000347	UniRef90_A0A2W1BT43	GB1/RHD3-type G domain-containing protein n
OG0000347	UniRef90_UPI000C1409FC	atlastin-like n
OG0000347	UniRef90_A0A2H1WM56	SFRICE_003127 (Fragment) n
OG0000347	UniRef90_A0A2W1BT43	GB1/RHD3-type G domain-containing protein n
OG0000347	UniRef90_UPI000C1409FC	atlastin-like n
OG0000347	UniRef90_UPI000EF78E2F	atlastin-like n
OG0000347	UniRef90_UPI000EF7BD90	atlastin-like isoform X1 n
OG0000347	UniRef90_UPI000EF7B88A	atlastin-like isoform X1 n
OG0002871		#N/A
OG0002871	UniRef90_UPI000678AAB7	plasma membrane calcium-transporting ATPase 2 isoform X1 n
OG0002871	UniRef90_A0A2H1W8X0	Calcium-transporting ATPase n
OG0002871	UniRef90_A0A2H1W8X0	Calcium-transporting ATPase n
OG0002871	UniRef90_UPI0006EAE5B5	plasma membrane calcium-transporting ATPase 2 isoform X3 n
OG0002871	UniRef90_A0A3P9MNA7	Calcium-transporting ATPase n
OG0002871	UniRef90_A0A3B4B2I2	Cation_ATPase_N domain-containing protein n
OG0002871	UniRef90_UPI000EF94F8B	plasma membrane calcium-transporting ATPase 3 n
OG0002781		#N/A
OG0002781	UniRef90_UPI000EF7C80C	NPC intracellular cholesterol transporter 1 homolog 1b-like n
OG0002781	UniRef90_UPI000C140EED	Niemann-Pick type protein homolog 1B-like n
OG0002781	UniRef90_UPI0005208089	Niemann-Pick C1 protein-like n
OG0002781	UniRef90_UPI000C140EED	Niemann-Pick type protein homolog 1B-like n
OG0002781	UniRef90_UPI000EF7DEA2	NPC intracellular cholesterol transporter 1 homolog 1b-like n
OG0002781	UniRef90_UPI000EF7C80C	NPC intracellular cholesterol transporter 1 homolog 1b-like n
OG0002781	UniRef90_UPI000EF7DEA2	NPC intracellular cholesterol transporter 1 homolog 1b-like n
OG0000933		#N/A
OG0000933	UniRef90_UPI000EF79A0B	E3 ubiquitin-protein ligase sina-like isoform X1 n
OG0000933	UniRef90_UPI000EF7D813	E3 ubiquitin-protein ligase Siah1-like n
OG0000933	UniRef90_A0A2A4JTA0	E3 ubiquitin-protein ligase n
OG0000933	UniRef90_UPI000B3AA122	E3 ubiquitin-protein ligase siah2-like n
OG0000933	UniRef90_A0A2A4JTA0	E3 ubiquitin-protein ligase n
OG0000933	UniRef90_A0A2H1VK71	E3 ubiquitin-protein ligase n
OG0000933	UniRef90_UPI000C1440ED	LOW QUALITY PROTEIN: E3 ubiquitin-protein ligase SIAH2-like n
OG0000933	UniRef90_UPI000EF7D813	E3 ubiquitin-protein ligase Siah1-like n
OG0000933	UniRef90_UPI000EF79A0B	E3 ubiquitin-protein ligase sina-like isoform X1 n
OG0000933	UniRef90_A0A2A4JTA0	E3 ubiquitin-protein ligase n
OG0000933	UniRef90_UPI000EF7D813	E3 ubiquitin-protein ligase Siah1-like n
OG0001459		#N/A
OG0001459	UniRef90_UPI000EF7CC37	uncharacterized protein LOC113494674 n
OG0001459	UniRef90_UPI000EF7C76D	uncharacterized protein LOC113494730 n
OG0001459	UniRef90_A0A2A4IVT3	C2H2-type domain-containing protein n
OG0001459	UniRef90_UPI000B37CD04	uncharacterized protein LOC110373566 n
OG0001459	UniRef90_UPI000C142E46	uncharacterized protein LOC111357314 n
OG0001459	UniRef90_UPI000C14244F	uncharacterized protein LOC111357078 n
OG0001459	UniRef90_UPI000C14244F	uncharacterized protein LOC111357078 n
OG0001459	UniRef90_UPI000EF7CC37	uncharacterized protein LOC113494674 n
OG0001459	UniRef90_UPI000EF7C76D	uncharacterized protein LOC113494730 n
OG0000024		#N/A
OG0000024	UniRef90_UPI000EF7E1F2	peroxidase-like n
OG0000024	UniRef90_UPI000EF82EB3	peroxidase-like n
OG0000024	UniRef90_UPI000EF7E1F2	peroxidase-like n
OG0000024	UniRef90_UPI000EF7E1F2	peroxidase-like n
OG0000024	UniRef90_UPI000EF7E1F2	peroxidase-like n
OG0000024	UniRef90_UPI000EF7E1F2	peroxidase-like n
OG0000024	UniRef90_UPI000EF82EB3	peroxidase-like n
OG0000024	UniRef90_UPI000EF7E1F2	peroxidase-like n
OG0000024	UniRef90_UPI000EF81FD9	peroxidase-like isoform X1 n
OG0000024	UniRef90_A0A2H1VUX0	SFRICE_004634 n
OG0000024	UniRef90_UPI000C142079	peroxidase-like n
OG0000024	UniRef90_UPI000B382B23	peroxidase-like n
OG0000024	UniRef90_A0A2H1VUX0	SFRICE_004634 n
OG0000024	UniRef90_UPI000EF80BED	peroxidase-like n
OG0000024	UniRef90_UPI000EF82EB3	peroxidase-like n
OG0000024	UniRef90_UPI000EF81FD9	peroxidase-like isoform X1 n
OG0000024	UniRef90_UPI000EF81FD9	peroxidase-like isoform X1 n
OG0000024	UniRef90_UPI000EF7E1D5	peroxidase-like n
OG0000024	UniRef90_UPI000EF7E1F2	peroxidase-like n
OG0000024	UniRef90_UPI000EF804EB	peroxidase-like n
OG0000024	UniRef90_A0A2H1WGR9	SFRICE_027786 (Fragment) n
OG0000024	UniRef90_A0A2H1VUX0	SFRICE_004634 n
OG0000024	UniRef90_A0A088MGW5	POX-J n
OG0000024	UniRef90_UPI000C13FA00	peroxidase-like n
OG0000024	UniRef90_A0A2W1BT67	Uncharacterized protein n
OG0000024	UniRef90_A0A2H1VUX0	SFRICE_004634 n
OG0000024	UniRef90_UPI000B3A8F73	peroxidase-like n
OG0000024	UniRef90_UPI000C14131A	peroxidase-like n
OG0000024	UniRef90_A0A2H1WBG2	SFRICE_005346 n
OG0000024	UniRef90_UPI000C13FA00	peroxidase-like n
OG0000024	UniRef90_A0A088MGW5	POX-J n
OG0000024	UniRef90_UPI000C14131A	peroxidase-like n
OG0000024	UniRef90_UPI000C1405C5	peroxidase-like n
OG0000024	UniRef90_A0A2H1VUX0	SFRICE_004634 n
OG0000024	UniRef90_A0A2H1WBG2	SFRICE_005346 n
OG0000024	UniRef90_UPI000C1405C5	peroxidase-like n
OG0000024	UniRef90_UPI000C13FA08	peroxidase-like n
OG0000024	UniRef90_UPI000C13FA00	peroxidase-like n
OG0000024	UniRef90_A0A2H1VUX0	SFRICE_004634 n
OG0000024	UniRef90_UPI000C142079	peroxidase-like n
OG0000024	UniRef90_UPI000C14131A	peroxidase-like n
OG0000024	UniRef90_A0A088MGW5	POX-J n
OG0000024	UniRef90_A0A2H1VUX0	SFRICE_004634 n
OG0000024	UniRef90_UPI000EF7E1F2	peroxidase-like n
OG0000024	UniRef90_UPI000EF804EB	peroxidase-like n
OG0000024	UniRef90_UPI000EF81FD9	peroxidase-like isoform X1 n
OG0000024	UniRef90_UPI000EF7E1F2	peroxidase-like n
OG0000024	UniRef90_UPI000EF8266F	peroxidase-like n
OG0000024	UniRef90_UPI000EF7E0A5	peroxidase-like n
OG0000024	UniRef90_UPI000EF80BED	peroxidase-like n
OG0000024	UniRef90_UPI000EF82EB3	peroxidase-like n
OG0000024	UniRef90_UPI000EF81FD9	peroxidase-like isoform X1 n
OG0000024	UniRef90_UPI000EF7E1D5	peroxidase-like n
OG0000024	UniRef90_UPI000EF7E1F2	peroxidase-like n
OG0000054		#N/A
OG0000054	UniRef90_UPI000EF84052	carboxypeptidase B-like n
OG0000054	UniRef90_Q699Z1	Midgut carboxypeptidase A2 (Fragment) n
OG0000054	UniRef90_Q699Y8	Midgut carboxypeptidase 2 (Fragment) n
OG0000054	UniRef90_UPI000EF81299	carboxypeptidase B-like n
OG0000054	UniRef90_UPI000EF838A1	carboxypeptidase B-like n
OG0000054	UniRef90_Q699Z2	Midgut carboxypeptidase A1 n
OG0000054	UniRef90_O97389	Carboxypeptidase A n
OG0000054	UniRef90_B1NLE5	Carboxypeptidase n
OG0000054	UniRef90_C9W8K4	Caboxypeptidase 4 n
OG0000054	UniRef90_UPI000B3A1BFC	carboxypeptidase B-like n
OG0000054	UniRef90_C9W8K4	Caboxypeptidase 4 n
OG0000054	UniRef90_UPI000B36B0FA	carboxypeptidase B-like n
OG0000054	UniRef90_Q6H961	Carboxypeptidase n
OG0000054	UniRef90_A0A2A4J5Z1	Peptidase_M14 domain-containing protein n
OG0000054	UniRef90_UPI000B3A1BFC	carboxypeptidase B-like n
OG0000054	UniRef90_UPI000C1440C3	carboxypeptidase B-like n
OG0000054	UniRef90_UPI000C140DF6	zinc carboxypeptidase-like n
OG0000054	UniRef90_A0A2H1V2Z0	SFRICE_023862 n
OG0000054	UniRef90_UPI000C14127A	carboxypeptidase B-like n
OG0000054	UniRef90_UPI000C1404DC	carboxypeptidase B-like n
OG0000054	UniRef90_UPI000C140DF6	zinc carboxypeptidase-like n
OG0000054	UniRef90_UPI000C13FFCB	carboxypeptidase B-like n
OG0000054	UniRef90_D3JXJ8	Carboxypeptidase n
OG0000054	UniRef90_UPI000C13FF1C	carboxypeptidase B-like n
OG0000054	UniRef90_UPI000C1440C3	carboxypeptidase B-like n
OG0000054	UniRef90_A0A2H1W589	SFRICE_027367 n
OG0000054	UniRef90_UPI000C140DF6	zinc carboxypeptidase-like n
OG0000054	UniRef90_UPI000C140DF6	zinc carboxypeptidase-like n
OG0000054	UniRef90_UPI000C140204	carboxypeptidase B-like n
OG0000054	UniRef90_UPI000C140DF6	zinc carboxypeptidase-like n
OG0000054	UniRef90_UPI000C14127A	carboxypeptidase B-like n
OG0000054	UniRef90_UPI000C14127A	carboxypeptidase B-like n
OG0000054	UniRef90_UPI000C1440C3	carboxypeptidase B-like n
OG0000054	UniRef90_D3JXJ8	Carboxypeptidase n
OG0000054	UniRef90_A0A2H1WZS6	SFRICE_037223 (Fragment) n
OG0000054	UniRef90_UPI000C13FF1C	carboxypeptidase B-like n
OG0000054	UniRef90_UPI000C1404DC	carboxypeptidase B-like n
OG0000054	UniRef90_Q699Y8	Midgut carboxypeptidase 2 (Fragment) n
OG0000054	UniRef90_UPI000EF84052	carboxypeptidase B-like n
OG0000054	UniRef90_Q699Z2	Midgut carboxypeptidase A1 n
OG0000054	UniRef90_UPI000EF81299	carboxypeptidase B-like n
OG0000054	UniRef90_UPI000EF8147D	carboxypeptidase B-like n
OG0000054	UniRef90_Q699Z1	Midgut carboxypeptidase A2 (Fragment) n
OG0000022		#N/A
OG0000022	UniRef90_UPI000EF7933E	myrosinase 1-like n
OG0000022	UniRef90_UPI000EF7E37D	myrosinase 1-like isoform X1 n
OG0000022	UniRef90_UPI000EF84C48	myrosinase 1-like n
OG0000022	UniRef90_UPI000EF7798A	myrosinase 1-like n
OG0000022	UniRef90_A0A194R3H3	Myrosinase 1 n
OG0000022	UniRef90_UPI000EF84C48	myrosinase 1-like n
OG0000022	UniRef90_UPI000EF823D6	myrosinase 1-like n
OG0000022	UniRef90_UPI000EF81680	myrosinase 1-like n
OG0000022	UniRef90_A0A2A4JTU1	Uncharacterized protein n
OG0000022	UniRef90_UPI000EF81142	myrosinase 1-like n
OG0000022	UniRef90_UPI000C141B46	myrosinase 1-like n
OG0000022	UniRef90_A0A2W1BWF3	Uncharacterized protein n
OG0000022	UniRef90_UPI000EF81142	myrosinase 1-like n
OG0000022	UniRef90_A0A2W1BEU6	Uncharacterized protein n
OG0000022	UniRef90_UPI000C1410B8	myrosinase 1-like n
OG0000022	UniRef90_UPI000C14387C	myrosinase 1-like n
OG0000022	UniRef90_UPI000C140D86	myrosinase 1-like n
OG0000022	UniRef90_A0A2A4JNT8	Uncharacterized protein n
OG0000022	UniRef90_UPI000C143E00	myrosinase 1-like isoform X1 n
OG0000022	UniRef90_A0A2A4JEG9	Uncharacterized protein n
OG0000022	UniRef90_A0A2H1V2B7	SFRICE_000103 n
OG0000022	UniRef90_A0A2H1V873	SFRICE_008433 n
OG0000022	UniRef90_A0A2W1BGQ3	Uncharacterized protein n
OG0000022	UniRef90_UPI000C140D86	myrosinase 1-like n
OG0000022	UniRef90_A0A2A4JPU6	Uncharacterized protein n
OG0000022	UniRef90_A0A2A4JPU6	Uncharacterized protein n
OG0000022	UniRef90_UPI000B3A3B5E	myrosinase 1-like n
OG0000022	UniRef90_A0A2A4IZ96	Uncharacterized protein (Fragment) n
OG0000022	UniRef90_A0A2H1VC49	SFRICE_008112 n
OG0000022	UniRef90_A0A2A4IZ96	Uncharacterized protein (Fragment) n
OG0000022	UniRef90_A0A2A4JPS5	Uncharacterized protein n
OG0000022	UniRef90_UPI000EF7798A	myrosinase 1-like n
OG0000022	UniRef90_UPI000C140D86	myrosinase 1-like n
OG0000022	UniRef90_UPI000C1423C8	myrosinase 1-like isoform X1 n
OG0000022	UniRef90_A0A2H1WLJ0	SFRICE_007942 (Fragment) n
OG0000022	UniRef90_UPI000C13FCFF	lactase-phlorizin hydrolase-like n
OG0000022	UniRef90_UPI000C140D86	myrosinase 1-like n
OG0000022	UniRef90_UPI000C1410B8	myrosinase 1-like n
OG0000022	UniRef90_A0A2H1V2B7	SFRICE_000103 n
OG0000022	UniRef90_UPI000C143E00	myrosinase 1-like isoform X1 n
OG0000022	UniRef90_A0A2H1VC49	SFRICE_008112 n
OG0000022	UniRef90_UPI000C14387C	myrosinase 1-like n
OG0000022	UniRef90_UPI000C140374	myrosinase 1-like n
OG0000022	UniRef90_UPI000C142DF0	myrosinase 1-like n
OG0000022	UniRef90_UPI000C13FB19	lactase-phlorizin hydrolase-like n
OG0000022	UniRef90_UPI000C1406D8	uncharacterized protein LOC111356947 n
OG0000022	UniRef90_UPI000C1424B1	myrosinase 1-like n
OG0000022	UniRef90_UPI000C1423C8	myrosinase 1-like isoform X1 n
OG0000022	UniRef90_A0A2H1VWN4	SFRICE_013900 n
OG0000022	UniRef90_A0A2H1VF65	SFRICE_001527 n
OG0000022	UniRef90_A0A2H1V2B7	SFRICE_000103 n
OG0000022	UniRef90_UPI000EF7933E	myrosinase 1-like n
OG0000022	UniRef90_UPI000C14387C	myrosinase 1-like n
OG0000022	UniRef90_UPI000EF84C48	myrosinase 1-like n
OG0000022	UniRef90_UPI000EF7D61F	myrosinase 1-like n
OG0000084		#N/A
OG0000084	UniRef90_UPI000EF7F7E8	cytochrome P450 6B2-like n
OG0000084	UniRef90_UPI000EF7F7E8	cytochrome P450 6B2-like n
OG0000084	UniRef90_UPI000EF7F7E8	cytochrome P450 6B2-like n
OG0000084	UniRef90_UPI000EF78138	cytochrome P450 6B2-like n
OG0000084	UniRef90_UPI000EF7F7E8	cytochrome P450 6B2-like n
OG0000084	UniRef90_UPI000EF78138	cytochrome P450 6B2-like n
OG0000084	UniRef90_UPI000EF75C05	cytochrome P450 6B6-like n
OG0000084	UniRef90_UPI000EF7F7E8	cytochrome P450 6B2-like n
OG0000084	UniRef90_A0A2A4IYZ9	Uncharacterized protein n
OG0000084	UniRef90_A0A068EU78	Cytochrome P450 CYP6B43 n
OG0000084	UniRef90_A0A068EU78	Cytochrome P450 CYP6B43 n
OG0000084	UniRef90_Q9U078	Cytochrome P450 n
OG0000084	UniRef90_Q9U078	Cytochrome P450 n
OG0000084	UniRef90_UPI000676892D	cytochrome P450 6B5-like n
OG0000084	UniRef90_Q9U078	Cytochrome P450 n
OG0000084	UniRef90_Q9U078	Cytochrome P450 n
OG0000084	UniRef90_A0A2H1VHP3	SFRICE034383.2 (Fragment) n
OG0000084	UniRef90_A0A2H1VHP3	SFRICE034383.2 (Fragment) n
OG0000084	UniRef90_B8YDH7	Cytochrome P450 n
OG0000084	UniRef90_A0A2H1VHP3	SFRICE034383.2 (Fragment) n
OG0000084	UniRef90_A0A2H1VWR0	SFRICE030299.2 n
OG0000084	UniRef90_A0A248QEG7	Cytochrome p450 CYP6B50 n
OG0000084	UniRef90_B8YDH7	Cytochrome P450 n
OG0000084	UniRef90_A0A248QEF7	Cytochrome p450 CYP6B68 n
OG0000084	UniRef90_A0A2H1VHP3	SFRICE034383.2 (Fragment) n
OG0000084	UniRef90_A0A2H1VWR0	SFRICE030299.2 n
OG0000084	UniRef90_C9E6M9	Cytochrome P450 n
OG0000084	UniRef90_A0A3Q9D0K3	Cytochrome p450 CYP6B50 n
OG0000084	UniRef90_A0A2H1VHP3	SFRICE034383.2 (Fragment) n
OG0000084	UniRef90_UPI000EF75C05	cytochrome P450 6B6-like n
OG0000084	UniRef90_UPI000EF75C05	cytochrome P450 6B6-like n
OG0000084	UniRef90_UPI000EF7F7E8	cytochrome P450 6B2-like n
OG0000084	UniRef90_UPI000EF7DA5A	cytochrome P450 6B6-like n
OG0000084	UniRef90_UPI000EF78138	cytochrome P450 6B2-like n
OG0000047		#N/A
OG0000047	UniRef90_UPI000EF81C31	retinal dehydrogenase 1-like n
OG0000047	UniRef90_UPI000EF7E898	retinal dehydrogenase 1-like n
OG0000047	UniRef90_UPI000EF81C31	retinal dehydrogenase 1-like n
OG0000047	UniRef90_UPI000EF7F91E	retinal dehydrogenase 1-like n
OG0000047	UniRef90_UPI000EF81C31	retinal dehydrogenase 1-like n
OG0000047	UniRef90_UPI000EF81C31	retinal dehydrogenase 1-like n
OG0000047	UniRef90_UPI000EF7E710	aldehyde dehydrogenase X, mitochondrial-like isoform X1 n
OG0000047	UniRef90_UPI000EF81897	aldehyde dehydrogenase, mitochondrial n
OG0000047	UniRef90_A0A2H4Z9U3	Aldehyde dehydrogenase 2F2 n
OG0000047	UniRef90_UPI000EF7F91E	retinal dehydrogenase 1-like n
OG0000047	UniRef90_UPI000EF82595	retinal dehydrogenase 1-like n
OG0000047	UniRef90_UPI00057A9C37	aldehyde dehydrogenase family 2 member C4 n
OG0000047	UniRef90_A0A2A4JJH0	Aldedh domain-containing protein n
OG0000047	UniRef90_UPI000EF7E710	aldehyde dehydrogenase X, mitochondrial-like isoform X1 n
OG0000047	UniRef90_UPI000B38717C	retinal dehydrogenase 1-like isoform X6 n
OG0000047	UniRef90_A0A2H1VQY3	SFRICE_000420 n
OG0000047	UniRef90_A0A3B0E4Q5	Aldehyde dehydrogenase family protein (Fragment) n
OG0000047	UniRef90_A0A3B0E4Q5	Aldehyde dehydrogenase family protein (Fragment) n
OG0000047	UniRef90_A0A443NXU4	Aldehyde dehydrogenase family 2 member B7, mitochondrial-like protein n
OG0000047	UniRef90_A0A2A4JJH0	Aldedh domain-containing protein n
OG0000047	UniRef90_A0A2H1VX41	SFRICE_008686 n
OG0000047	UniRef90_A0A2H1VZJ0	SFRICE_015281 n
OG0000047	UniRef90_A0A2H1VQY3	SFRICE_000420 n
OG0000047	UniRef90_E1BT93	Aldedh domain-containing protein n
OG0000047	UniRef90_A0A2H1VX41	SFRICE_008686 n
OG0000047	UniRef90_A0A2A4JJH0	Aldedh domain-containing protein n
OG0000047	UniRef90_A0A2H1VS14	SFRICE_027123 (Fragment) n
OG0000047	UniRef90_A0A2H1VS14	SFRICE_027123 (Fragment) n
OG0000047	UniRef90_A0A2H1VQY3	SFRICE_000420 n
OG0000047	UniRef90_UPI000C13F72C	retinal dehydrogenase 1-like n
OG0000047	UniRef90_UPI000EF7E898	retinal dehydrogenase 1-like n
OG0000047	UniRef90_UPI000EF7E898	retinal dehydrogenase 1-like n
OG0000047	UniRef90_A0A498HWP2	Aldedh domain-containing protein n
OG0000047	UniRef90_UPI000EF82595	retinal dehydrogenase 1-like n
OG0000047	UniRef90_A0A2A4JJH0	Aldedh domain-containing protein n
OG0000047	UniRef90_UPI000EF7E710	aldehyde dehydrogenase X, mitochondrial-like isoform X1 n
OG0000047	UniRef90_UPI000EF81897	aldehyde dehydrogenase, mitochondrial n
OG0000047	UniRef90_A0A0S7K7G5	AL1L1 n
OG0000047	UniRef90_A0A3Q3FT05	Aldedh domain-containing protein n
OG0000047	UniRef90_UPI000EF7F91E	retinal dehydrogenase 1-like n
OG0000047	UniRef90_A0A3P9BVL5	Aldedh domain-containing protein n
OG0000047	UniRef90_UPI000EF81C31	retinal dehydrogenase 1-like n
OG0000047	UniRef90_UPI000EF81C31	retinal dehydrogenase 1-like n
OG0000047	UniRef90_UPI0009B2E9BC	aldehyde dehydrogenase family 9 member A1-like n
OG0013431		#N/A
OG0013431	UniRef90_A0A2W1BR87	Uncharacterized protein n
OG0013431	UniRef90_A0A2A4KA30	Uncharacterized protein n
OG0013431	UniRef90_UPI000C14438F	protein asteroid homolog 1-like n
OG0013431	UniRef90_UPI000C14438F	protein asteroid homolog 1-like n
OG0003733		#N/A
OG0003733	UniRef90_UPI000EF7C14A	cuticle protein 16.5-like n
OG0003733	UniRef90_A0A4U7BJ08	Cuticular protein CPLCA n
OG0003733	UniRef90_A0A4U7BJ08	Cuticular protein CPLCA n
OG0003733	UniRef90_A0A4U7BJ08	Cuticular protein CPLCA n
OG0003733	UniRef90_UPI000EF7C14A	cuticle protein 16.5-like n
OG0003733	UniRef90_UPI000EF7C14A	cuticle protein 16.5-like n
OG0000622		#N/A
OG0000622	UniRef90_UPI000626273E	prohibitin-2 isoform X1 n
OG0000622	UniRef90_A0A437BSM2	PHB domain-containing protein n
OG0000622	UniRef90_UPI000EF7B55F	protein l(2)37Cc-like n
OG0000622	UniRef90_A0A437BSM2	PHB domain-containing protein n
OG0000622	UniRef90_UPI000C142187	protein l(2)37Cc-like n
OG0000622	UniRef90_P35232	Prohibitin n
OG0000622	UniRef90_A0A437BSM2	PHB domain-containing protein n
OG0000622	UniRef90_A0A194RI48	PHB domain-containing protein n
OG0000622	UniRef90_A0A437BSM2	PHB domain-containing protein n
OG0000622	UniRef90_UPI000C142187	protein l(2)37Cc-like n
OG0000622	UniRef90_A0A437BSM2	PHB domain-containing protein n
OG0000622	UniRef90_A0A3Q1G9X9	PHB domain-containing protein n
OG0000622	UniRef90_A0A1S3R7C7	prohibitin isoform X1 n
OG0000088		#N/A
OG0000088	UniRef90_UPI000EF803B3	cytochrome P450 6k1-like n
OG0000088	UniRef90_UPI000EF84E72	probable cytochrome P450 6a13 n
OG0000088	UniRef90_UPI000EF7D4D0	cytochrome P450 6a2-like n
OG0000088	UniRef90_UPI000EF7D4D0	cytochrome P450 6a2-like n
OG0000088	UniRef90_UPI000EF84E72	probable cytochrome P450 6a13 n
OG0000088	UniRef90_UPI000EF803B3	cytochrome P450 6k1-like n
OG0000088	UniRef90_A0A068EVI0	Cytochrome P450 CYP321B1 n
OG0000088	UniRef90_A0A2H1X2A1	SFRICE016002.2 n
OG0000088	UniRef90_A0A2D1QU94	Cytochrome P450 n
OG0000088	UniRef90_A0A2A4JRW6	Uncharacterized protein (Fragment) n
OG0000088	UniRef90_A0A2A4JW58	Uncharacterized protein n
OG0000088	UniRef90_A0A2D1QU94	Cytochrome P450 n
OG0000088	UniRef90_A0A248QEI1	Cytochrome p450 CYP321B1 n
OG0000088	UniRef90_A0A2H1V0X7	SFRICE001455.2 (Fragment) n
OG0000088	UniRef90_UPI000C13F788	cytochrome P450 6B5-like n
OG0000088	UniRef90_A0A068EVD6	Cytochrome P450 337B5 n
OG0000088	UniRef90_A0A248QEI1	Cytochrome p450 CYP321B1 n
OG0000088	UniRef90_J7FJY3	Cytochrome CYP321A11 n
OG0000088	UniRef90_A0A248QEY2	Cytochrome p450 CYP321B4 n
OG0000088	UniRef90_S4VGT0	Cytochrome P450 CY321A8 n
OG0000088	UniRef90_UPI000C13F788	cytochrome P450 6B5-like n
OG0000088	UniRef90_A0A2H1X2A1	SFRICE016002.2 n
OG0000088	UniRef90_A0A2H1X2A1	SFRICE016002.2 n
OG0000088	UniRef90_D2KQK7	Cytochrome p450 321B1 n
OG0000088	UniRef90_A0A2D1QU78	Cytochrome P450 n
OG0000088	UniRef90_A0A068EVD6	Cytochrome P450 337B5 n
OG0000088	UniRef90_A0A2H1V2K8	SFRICE001454.2 n
OG0000088	UniRef90_D2KQK7	Cytochrome p450 321B1 n
OG0000088	UniRef90_A0A2H1V0X7	SFRICE001455.2 (Fragment) n
OG0000088	UniRef90_J7FJY3	Cytochrome CYP321A11 n
OG0000088	UniRef90_UPI000C13F788	cytochrome P450 6B5-like n
OG0000088	UniRef90_UPI000EF84E72	probable cytochrome P450 6a13 n
OG0000088	UniRef90_UPI000EF7EFF4	cytochrome P450 6B5-like n
OG0000088	UniRef90_UPI000EF809E4	cytochrome P450 6B5-like n
OG0021743		#N/A
OG0021743	UniRef90_A0A2H1WIA4	SFRICE_006468 n
OG0021743	UniRef90_UPI000EF77855	LOW QUALITY PROTEIN: cuticle protein 1-like n
OG0001230		#N/A
OG0001230	UniRef90_UPI000EF81553	LOW QUALITY PROTEIN: nitric oxide synthase-like protein n
OG0001230	UniRef90_A0A3G2BAG7	Nitric oxide synthase n
OG0001230	UniRef90_UPI000EF81553	LOW QUALITY PROTEIN: nitric oxide synthase-like protein n
OG0001230	UniRef90_A0A2D1CSB0	Nitric oxide synthase n
OG0001230	UniRef90_UPI000C141BE5	nitric oxide synthase-like protein isoform X1 n
OG0001230	UniRef90_A0A2D1CSB0	Nitric oxide synthase n
OG0001230	UniRef90_A0A2D1CSB0	Nitric oxide synthase n
OG0001230	UniRef90_UPI000C141BE5	nitric oxide synthase-like protein isoform X1 n
OG0001230	UniRef90_UPI000EF81553	LOW QUALITY PROTEIN: nitric oxide synthase-like protein n
OG0001230	UniRef90_UPI000EF79E9D	nitric oxide synthase-like n
OG0010072		#N/A
OG0010072	UniRef90_J7KDU2	Polyprotein n
OG0010072	UniRef90_J7KDU2	Polyprotein n
OG0010072	UniRef90_J7KDU2	Polyprotein n
OG0010072	UniRef90_J7KDU2	Polyprotein n
OG0010072	UniRef90_J7KDU2	Polyprotein n
OG0000033		#N/A
OG0000033	UniRef90_UPI000EF7DAF9	cytochrome P450 6B5-like n
OG0000033	UniRef90_UPI000EF77861	cytochrome P450 6B2-like n
OG0000033	UniRef90_UPI000EF7A925	cytochrome P450 6B2-like n
OG0000033	UniRef90_UPI000EF7B9F8	cytochrome P450 6B1-like n
OG0000033	UniRef90_UPI000EF77861	cytochrome P450 6B2-like n
OG0000033	UniRef90_UPI000EF76BE9	cytochrome P450 6B2-like n
OG0000033	UniRef90_UPI000EF7CD64	cytochrome P450 6j1-like n
OG0000033	UniRef90_UPI000EF7B9F8	cytochrome P450 6B1-like n
OG0000033	UniRef90_UPI000EF7A925	cytochrome P450 6B2-like n
OG0000033	UniRef90_UPI000EF7A925	cytochrome P450 6B2-like n
OG0000033	UniRef90_A0A172MF86	CYP6AE88 n
OG0000033	UniRef90_A0A172MF86	CYP6AE88 n
OG0000033	UniRef90_UPI000EF7A925	cytochrome P450 6B2-like n
OG0000033	UniRef90_A0A172MF86	CYP6AE88 n
OG0000033	UniRef90_A0A2H1W4S8	SFRICE042003.2 n
OG0000033	UniRef90_A0A286QUG7	Cytochrome p450 CYP6AE47 n
OG0000033	UniRef90_A0A2H1W4S8	SFRICE042003.2 n
OG0000033	UniRef90_A0A172MF86	CYP6AE88 n
OG0000033	UniRef90_A0A172MF86	CYP6AE88 n
OG0000033	UniRef90_A0A172MF86	CYP6AE88 n
OG0000033	UniRef90_Q2XSW1	Cytochrome P450 n
OG0000033	UniRef90_A0A172MF86	CYP6AE88 n
OG0000033	UniRef90_A0A2H1VU17	SFRICE033788.2 n
OG0000033	UniRef90_A0A286QUG7	Cytochrome p450 CYP6AE47 n
OG0000033	UniRef90_A0A2A4J698	Uncharacterized protein n
OG0000033	UniRef90_A0A248QEF8	Cytochrome p450 CYP6AE10 n
OG0000033	UniRef90_A0A248QHF4	Cytochrome p450 CYP6AE68 n
OG0000033	UniRef90_A0A248QG18	Cytochrome p450 CYP6AE70 n
OG0000033	UniRef90_A0A286QUG7	Cytochrome p450 CYP6AE47 n
OG0000033	UniRef90_A0A248QEX7	Cytochrome p450 CYP6AE97 n
OG0000033	UniRef90_UPI000C140DF4	cytochrome P450 6B2-like isoform X5 n
OG0000033	UniRef90_A0A2H1W4S8	SFRICE042003.2 n
OG0000033	UniRef90_UPI000C140DF4	cytochrome P450 6B2-like isoform X5 n
OG0000033	UniRef90_J7FJF2	Cytochrome CYP6AE48 n
OG0000033	UniRef90_A0A286QUG7	Cytochrome p450 CYP6AE47 n
OG0000033	UniRef90_A0A248QG18	Cytochrome p450 CYP6AE70 n
OG0000033	UniRef90_UPI000C13FC30	cytochrome P450 6B5-like n
OG0000033	UniRef90_UPI000C1434C7	cytochrome P450 6B5-like n
OG0000033	UniRef90_UPI000EF79F3A	cytochrome P450 6k1-like n
OG0000033	UniRef90_UPI000EF79F3A	cytochrome P450 6k1-like n
OG0000033	UniRef90_UPI000EF76BE9	cytochrome P450 6B2-like n
OG0000033	UniRef90_UPI000EF78708	cytochrome P450 6B4-like n
OG0000033	UniRef90_UPI000EF7DAF9	cytochrome P450 6B5-like n
OG0000033	UniRef90_UPI000EF7B09E	cytochrome P450 6B5-like n
OG0000033	UniRef90_UPI000EF7E4B8	cytochrome P450 6B2-like n
OG0000033	UniRef90_UPI000EF7B9F8	cytochrome P450 6B1-like n
OG0000033	UniRef90_UPI000EF77861	cytochrome P450 6B2-like n
OG0000033	UniRef90_UPI000EF7A925	cytochrome P450 6B2-like n
OG0000033	UniRef90_UPI000EF7F880	cytochrome P450 6B2-like n
OG0000033	UniRef90_UPI000EF7B09E	cytochrome P450 6B5-like n
OG0000086		#N/A
OG0000086	UniRef90_UPI000EF79F3B	estrogen sulfotransferase-like n
OG0000086	UniRef90_UPI000EF7A4A7	sulfotransferase 1 family member D1-like n
OG0000086	UniRef90_UPI000EF814E9	sulfotransferase 1C4-like n
OG0000086	UniRef90_UPI000EF7B040	sulfotransferase family cytosolic 1B member 1-like isoform X2 n
OG0000086	UniRef90_UPI000EF84AF1	sulfotransferase family cytosolic 1B member 1-like n
OG0000086	UniRef90_UPI000EF7D05D	sulfotransferase family cytosolic 1B member 1-like isoform X1 n
OG0000086	UniRef90_UPI000C13F589	estrogen sulfotransferase-like n
OG0000086	UniRef90_A0A2H1V3G5	SFRICE_012524 n
OG0000086	UniRef90_A0A2A4KAH9	Sulfotransfer_1 domain-containing protein n
OG0000086	UniRef90_UPI000B3A019A	sulfotransferase 1C4-like n
OG0000086	UniRef90_UPI000B3AD9A3	sulfotransferase 1C3-like isoform X1 n
OG0000086	UniRef90_UPI000C141B97	estrogen sulfotransferase-like n
OG0000086	UniRef90_UPI000C1446CE	sulfotransferase 1C4-like n
OG0000086	UniRef90_UPI000C13F589	estrogen sulfotransferase-like n
OG0000086	UniRef90_UPI000C1446CE	sulfotransferase 1C4-like n
OG0000086	UniRef90_A0A2H1V382	SFRICE_030331 n
OG0000086	UniRef90_A0A2H1V3G5	SFRICE_012524 n
OG0000086	UniRef90_A0A2H1WDE5	SFRICE_019459 n
OG0000086	UniRef90_UPI000C143EB7	estrogen sulfotransferase-like n
OG0000086	UniRef90_A0A2H1WC50	SFRICE_020163 n
OG0000086	UniRef90_UPI000C1446CE	sulfotransferase 1C4-like n
OG0000086	UniRef90_UPI000C13F589	estrogen sulfotransferase-like n
OG0000086	UniRef90_A0A2H1WC50	SFRICE_020163 n
OG0000086	UniRef90_UPI000C13F589	estrogen sulfotransferase-like n
OG0000086	UniRef90_UPI000C141B97	estrogen sulfotransferase-like n
OG0000086	UniRef90_UPI000C143F37	sulfotransferase 1 family member D1-like n
OG0000086	UniRef90_UPI000C13F7DF	sulfotransferase family cytosolic 1B member 1-like n
OG0000086	UniRef90_UPI000C1446CE	sulfotransferase 1C4-like n
OG0000086	UniRef90_A0A2H1WC50	SFRICE_020163 n
OG0000086	UniRef90_A0A2H1V382	SFRICE_030331 n
OG0000086	UniRef90_UPI000EF7A4A7	sulfotransferase 1 family member D1-like n
OG0000086	UniRef90_UPI000EF814E9	sulfotransferase 1C4-like n
OG0000086	UniRef90_UPI000EF79F3B	estrogen sulfotransferase-like n
OG0000086	UniRef90_UPI000EF7B040	sulfotransferase family cytosolic 1B member 1-like isoform X2 n
OG0002015		#N/A
OG0002015	UniRef90_UPI000EF7F417	phytanoyl-CoA dioxygenase, peroxisomal-like n
OG0002015	UniRef90_A0A2H1WX82	SFRICE_030015 n
OG0002015	UniRef90_A0A2A4K3K7	Uncharacterized protein n
OG0002015	UniRef90_A0A2H1WX82	SFRICE_030015 n
OG0002015	UniRef90_A0A2H1WBQ5	SFRICE_030382 n
OG0002015	UniRef90_A0A2H1WX82	SFRICE_030015 n
OG0002015	UniRef90_A0A2H1WBQ5	SFRICE_030382 n
OG0002015	UniRef90_UPI000EF7F417	phytanoyl-CoA dioxygenase, peroxisomal-like n
OG0000330		#N/A
OG0000330	UniRef90_UPI000EF84673	15-hydroxyprostaglandin dehydrogenase [NAD(+)]-like n
OG0000330	UniRef90_UPI000EF81503	15-hydroxyprostaglandin dehydrogenase [NAD(+)]-like n
OG0000330	UniRef90_U5KCB3	Alcohol dehydrogenase (Fragment) n
OG0000330	UniRef90_U5KCB3	Alcohol dehydrogenase (Fragment) n
OG0000330	UniRef90_A0A2H1WWP5	SFRICE_034260 n
OG0000330	UniRef90_A0A2H1VGZ5	SFRICE_007949 n
OG0000330	UniRef90_U5KCB3	Alcohol dehydrogenase (Fragment) n
OG0000330	UniRef90_A0A2H1WWP5	SFRICE_034260 n
OG0000330	UniRef90_A0A2H1VGZ5	SFRICE_007949 n
OG0000330	UniRef90_A0A2H1VH14	SFRICE_007947 n
OG0000330	UniRef90_UPI000C14363C	alcohol dehydrogenase-like n
OG0000330	UniRef90_UPI000C14344A	uncharacterized protein LOC111355301 n
OG0000330	UniRef90_UPI000C14344A	uncharacterized protein LOC111355301 n
OG0000330	UniRef90_UPI000C14344A	uncharacterized protein LOC111355301 n
OG0000330	UniRef90_UPI000C14363C	alcohol dehydrogenase-like n
OG0000330	UniRef90_UPI000EF84673	15-hydroxyprostaglandin dehydrogenase [NAD(+)]-like n
OG0000330	UniRef90_UPI000EF81503	15-hydroxyprostaglandin dehydrogenase [NAD(+)]-like n
OG0000330	UniRef90_UPI000EF84935	peroxisomal hydratase-dehydrogenase-epimerase-like n
OG0005801		#N/A
OG0005801	UniRef90_UPI00067B3673	protein lethal(2)essential for life-like isoform X1 n
OG0005801	UniRef90_A0A2A4JCD0	SHSP domain-containing protein n
OG0005801	UniRef90_A0A2A4JCD0	SHSP domain-containing protein n
OG0005801	UniRef90_A0A2A4JCD0	SHSP domain-containing protein n
OG0005801	UniRef90_UPI00067B3673	protein lethal(2)essential for life-like isoform X1 n
OG0000009		#N/A
OG0000009	UniRef90_E7D004	Serine protease 52 n
OG0000009	UniRef90_Q4L1M0	Trypsin IIb n
OG0000009	UniRef90_E7D004	Serine protease 52 n
OG0000009	UniRef90_E7D004	Serine protease 52 n
OG0000009	UniRef90_A0A2A4K5F8	Peptidase S1 domain-containing protein n
OG0000009	UniRef90_I7DHL6	Trypsin n
OG0000009	UniRef90_UPI000C14342E	trypsin, alkaline C-like isoform X5 n
OG0000009	UniRef90_E7D009	Serine protease 57 n
OG0000009	UniRef90_E7D009	Serine protease 57 n
OG0000009	UniRef90_I7DHL6	Trypsin n
OG0000009	UniRef90_A0A2A4K5F8	Peptidase S1 domain-containing protein n
OG0000009	UniRef90_C9W8J5	Serine protease 34 (Fragment) n
OG0000009	UniRef90_C9W8G5	Serine protease 50 (Fragment) n
OG0000009	UniRef90_UPI000C14342E	trypsin, alkaline C-like isoform X5 n
OG0000009	UniRef90_UPI000C1428B8	trypsin CFT-1-like n
OG0000009	UniRef90_UPI000C14047C	trypsin, alkaline C-like n
OG0000009	UniRef90_A0A2H1W4N7	SFRICE024199.2 n
OG0000009	UniRef90_UPI000C1432C7	trypsin, alkaline B-like n
OG0000009	UniRef90_A0A2H1V2A0	SFRICE017770.2 (Fragment) n
OG0000009	UniRef90_UPI000C1400E2	trypsin, alkaline C-like n
OG0000009	UniRef90_UPI000C140F5B	trypsin CFT-1-like n
OG0000009	UniRef90_A0A2W1BP46	Peptidase S1 domain-containing protein n
OG0000009	UniRef90_A0A2H1W4N7	SFRICE024199.2 n
OG0000009	UniRef90_UPI000C14047C	trypsin, alkaline C-like n
OG0000009	UniRef90_UPI000C140144	trypsin, alkaline C-like n
OG0000009	UniRef90_UPI000C140CDE	trypsin, alkaline C-like n
OG0000009	UniRef90_A0A2H1VG28	SFRICE012353.2 n
OG0000009	UniRef90_UPI000C13F9F0	trypsin, alkaline B-like n
OG0000009	UniRef90_UPI000C1400E2	trypsin, alkaline C-like n
OG0000009	UniRef90_UPI000C14342E	trypsin, alkaline C-like isoform X5 n
OG0000009	UniRef90_I6T7S5	SP1 n
OG0000009	UniRef90_A0A2H1VJ41	SFRICE_010692 (Fragment) n
OG0000009	UniRef90_A0A2H1VUE8	SFRICE_013566 n
OG0000009	UniRef90_UPI000C140DAC	trypsin, alkaline C-like n
OG0000009	UniRef90_UPI000C143D4C	trypsin, alkaline C-like n
OG0000009	UniRef90_UPI000C1400E2	trypsin, alkaline C-like n
OG0000009	UniRef90_B3F884	Trypsin-like serine protease n
OG0000009	UniRef90_B3F884	Trypsin-like serine protease n
OG0000009	UniRef90_UPI000C1423DF	trypsin, alkaline B-like n
OG0000009	UniRef90_UPI000C1421F1	trypsin CFT-1-like isoform X4 n
OG0000009	UniRef90_A0A2H1VUE8	SFRICE_013566 n
OG0000009	UniRef90_UPI000C13F544	trypsin, alkaline A-like n
OG0000009	UniRef90_UPI000C13F544	trypsin, alkaline A-like n
OG0000009	UniRef90_B3F884	Trypsin-like serine protease n
OG0000009	UniRef90_A0A2H1VG28	SFRICE012353.2 n
OG0000009	UniRef90_UPI000C142D4A	trypsin, alkaline C-like isoform X3 n
OG0000009	UniRef90_UPI000C142D4A	trypsin, alkaline C-like isoform X3 n
OG0000009	UniRef90_UPI000C140789	trypsin, alkaline C-like n
OG0000009	UniRef90_UPI000C140144	trypsin, alkaline C-like n
OG0000009	UniRef90_UPI000C141FC9	trypsin CFT-1-like n
OG0000009	UniRef90_UPI000C140144	trypsin, alkaline C-like n
OG0000009	UniRef90_A0A2H1W4N7	SFRICE024199.2 n
OG0000009	UniRef90_UPI000C1428B8	trypsin CFT-1-like n
OG0000009	UniRef90_UPI000C143D4C	trypsin, alkaline C-like n
OG0000009	UniRef90_UPI000C14047C	trypsin, alkaline C-like n
OG0000009	UniRef90_UPI000C1432C7	trypsin, alkaline B-like n
OG0000009	UniRef90_A0A2H1VJ41	SFRICE_010692 (Fragment) n
OG0000009	UniRef90_I6T7S5	SP1 n
OG0000009	UniRef90_UPI000C1421F1	trypsin CFT-1-like isoform X4 n
OG0000009	UniRef90_UPI000C140CDE	trypsin, alkaline C-like n
OG0000009	UniRef90_A0A2H1W9X8	SFRICE010970.2 n
OG0000009	UniRef90_UPI000C1400E2	trypsin, alkaline C-like n
OG0000009	UniRef90_UPI000C140DAC	trypsin, alkaline C-like n
OG0000009	UniRef90_A0A2H1VHR7	SFRICE_012354 n
OG0000009	UniRef90_UPI000C14342E	trypsin, alkaline C-like isoform X5 n
OG0000009	UniRef90_A0A2H1W4N7	SFRICE024199.2 n
OG0000009	UniRef90_UPI000C14342E	trypsin, alkaline C-like isoform X5 n
OG0000009	UniRef90_B3F884	Trypsin-like serine protease n
OG0000009	UniRef90_UPI000C143502	trypsin CFT-1-like n
OG0000009	UniRef90_UPI000C144225	trypsin, alkaline B-like n
OG0000009	UniRef90_UPI000C13F9F0	trypsin, alkaline B-like n
OG0000009	UniRef90_UPI000C1423DF	trypsin, alkaline B-like n
OG0000009	UniRef90_B3F884	Trypsin-like serine protease n
OG0005955		#N/A
OG0005955	UniRef90_UPI000EF785A0	activating signal cointegrator 1 complex subunit 1 n
OG0005955	UniRef90_UPI000B3A5D11	activating signal cointegrator 1 complex subunit 1 n
OG0005955	UniRef90_A0A2H1WDW0	SFRICE_006055 n
OG0005955	UniRef90_UPI000C142F57	activating signal cointegrator 1 complex subunit 1 isoform X1 n
OG0005955	UniRef90_UPI000EF785A0	activating signal cointegrator 1 complex subunit 1 n
OG0000256		#N/A
OG0000256	UniRef90_UPI000EF7E4B8	cytochrome P450 6B2-like n
OG0000256	UniRef90_UPI000EF7DAF9	cytochrome P450 6B5-like n
OG0000256	UniRef90_UPI000EF78708	cytochrome P450 6B4-like n
OG0000256	UniRef90_UPI000EF7F880	cytochrome P450 6B2-like n
OG0000256	UniRef90_UPI000EF7A925	cytochrome P450 6B2-like n
OG0000256	UniRef90_UPI000EF7A925	cytochrome P450 6B2-like n
OG0000256	UniRef90_UPI000EF77861	cytochrome P450 6B2-like n
OG0000256	UniRef90_A0A172MF86	CYP6AE88 n
OG0000256	UniRef90_A0A172MF86	CYP6AE88 n
OG0000256	UniRef90_A0A172MF86	CYP6AE88 n
OG0000256	UniRef90_A0A172MF86	CYP6AE88 n
OG0000256	UniRef90_A0A3B0EBB2	Cytochrome P450 (Fragment) n
OG0000256	UniRef90_A0A248QHF4	Cytochrome p450 CYP6AE68 n
OG0000256	UniRef90_UPI000C1434C7	cytochrome P450 6B5-like n
OG0000256	UniRef90_UPI000C13FC30	cytochrome P450 6B5-like n
OG0000256	UniRef90_UPI000EF80C1E	cytochrome P450 6B6-like isoform X1 n
OG0000256	UniRef90_UPI000EF7DAF9	cytochrome P450 6B5-like n
OG0000256	UniRef90_UPI000EF7B09E	cytochrome P450 6B5-like n
OG0000256	UniRef90_UPI000EF7E4B8	cytochrome P450 6B2-like n
OG0000256	UniRef90_UPI000EF7F880	cytochrome P450 6B2-like n
OG0001248		#N/A
OG0001248	UniRef90_UPI000E77982F	cuticle protein 19.8-like n
OG0001248	UniRef90_A0A4U7BHB9	Cuticular protein RR-2 n
OG0001248	UniRef90_A0A2A4JMK6	Uncharacterized protein n
OG0001248	UniRef90_A0A191K8B5	Cuticular protein RR-2 motif 63 isoform-2 n
OG0001248	UniRef90_A0A4U7BDS1	Cuticular protein RR-2 n
OG0001248	UniRef90_A0A4U7BDC0	Cuticular protein RR-2 n
OG0001248	UniRef90_UPI000EF7B019	larval/pupal rigid cuticle protein 66-like n
OG0001248	UniRef90_UPI000EF7B019	larval/pupal rigid cuticle protein 66-like n
OG0001248	UniRef90_UPI000EF7D012	cuticle protein-like n
OG0001248	UniRef90_UPI000EF7B019	larval/pupal rigid cuticle protein 66-like n
OG0000050		#N/A
OG0000050	UniRef90_UPI000EF7639F	pancreatic triacylglycerol lipase-like n
OG0000050	UniRef90_UPI000EF7E3E6	pancreatic lipase-related protein 2-like n
OG0000050	UniRef90_UPI000EF771D8	lipase member I-like n
OG0000050	UniRef90_A0A2W1B5Z2	Lipase domain-containing protein n
OG0000050	UniRef90_UPI000EF82D61	lipase member H-like n
OG0000050	UniRef90_B2ZGH6	Pancreatic lipase 1 n
OG0000050	UniRef90_UPI000C1443E4	pancreatic triacylglycerol lipase-like n
OG0000050	UniRef90_UPI000C13F73E	pancreatic triacylglycerol lipase-like n
OG0000050	UniRef90_A0A2W1BPA5	Lipase domain-containing protein n
OG0000050	UniRef90_UPI000C14344E	pancreatic lipase-related protein 2-like n
OG0000050	UniRef90_A0A2W1B5Z2	Lipase domain-containing protein n
OG0000050	UniRef90_UPI000C143AFA	pancreatic triacylglycerol lipase-like n
OG0000050	UniRef90_UPI000C1443E4	pancreatic triacylglycerol lipase-like n
OG0000050	UniRef90_A0A2W1B5Z2	Lipase domain-containing protein n
OG0000050	UniRef90_UPI000C14344E	pancreatic lipase-related protein 2-like n
OG0000050	UniRef90_UPI000C13F73E	pancreatic triacylglycerol lipase-like n
OG0000050	UniRef90_A0A2H1VGG1	SFRICE_013271 n
OG0000050	UniRef90_UPI000C143AFA	pancreatic triacylglycerol lipase-like n
OG0000050	UniRef90_A0A2H1VLN0	SFRICE_002763 n
OG0000050	UniRef90_A0A2H1VGD1	SFRICE_024631 (Fragment) n
OG0000050	UniRef90_UPI000C1443E4	pancreatic triacylglycerol lipase-like n
OG0000050	UniRef90_UPI000C141693	lipase member H-like n
OG0000050	UniRef90_UPI000C143AD4	pancreatic lipase-related protein 2-like n
OG0000050	UniRef90_A0A2H1VWT7	SFRICE_019246 n
OG0000050	UniRef90_UPI000C14344E	pancreatic lipase-related protein 2-like n
OG0000050	UniRef90_UPI000C141907	pancreatic lipase-related protein 2-like n
OG0000050	UniRef90_UPI000C143AFA	pancreatic triacylglycerol lipase-like n
OG0000050	UniRef90_UPI000C141693	lipase member H-like n
OG0000050	UniRef90_A0A2H1VWT7	SFRICE_019246 n
OG0000050	UniRef90_UPI000C13F73E	pancreatic triacylglycerol lipase-like n
OG0000050	UniRef90_UPI000C14344E	pancreatic lipase-related protein 2-like n
OG0000050	UniRef90_UPI000C14344E	pancreatic lipase-related protein 2-like n
OG0000050	UniRef90_A0A2H1VGD1	SFRICE_024631 (Fragment) n
OG0000050	UniRef90_UPI000C141907	pancreatic lipase-related protein 2-like n
OG0000050	UniRef90_UPI000C13FBA4	pancreatic lipase-related protein 2-like n
OG0000050	UniRef90_UPI000C143AD4	pancreatic lipase-related protein 2-like n
OG0000050	UniRef90_UPI000EF7E3E6	pancreatic lipase-related protein 2-like n
OG0000050	UniRef90_UPI000EF7639F	pancreatic triacylglycerol lipase-like n
OG0000050	UniRef90_UPI000EF771D8	lipase member I-like n
OG0000050	UniRef90_UPI000EF82951	lipase member H-like n
OG0000050	UniRef90_UPI000EF7F124	pancreatic lipase-related protein 2-like n
OG0000050	UniRef90_UPI000EF769CE	pancreatic lipase-related protein 2-like n
OG0000050	UniRef90_UPI000EF81522	pancreatic triacylglycerol lipase-like n
OG0000050	UniRef90_UPI000EF82D61	lipase member H-like n
OG0001535		#N/A
OG0001535	UniRef90_A0A2W1BU65	Uncharacterized protein n
OG0001535	UniRef90_A0A0G3DJL6	Attacin 2 n
OG0001535	UniRef90_A0A0G3DN05	Attacin 1 n
OG0001535	UniRef90_A0A0G3DJL6	Attacin 2 n
OG0001535	UniRef90_A0A0G3DN05	Attacin 1 n
OG0001535	UniRef90_UPI000C14156D	attacin-like n
OG0001535	UniRef90_UPI000C143604	attacin-A-like n
OG0001535	UniRef90_P50725	Attacin-A n
OG0001535	UniRef90_A0A2W1BU65	Uncharacterized protein n
OG0000015		#N/A
OG0000015	UniRef90_UPI000EF7DB64	UDP-glucuronosyltransferase 1-6-like n
OG0000015	UniRef90_UPI000EF7D391	UDP-glucuronosyltransferase 2B10-like n
OG0000015	UniRef90_UPI000EF83F9A	UDP-glucuronosyltransferase 2B37-like n
OG0000015	UniRef90_UPI000EF83F9A	UDP-glucuronosyltransferase 2B37-like n
OG0000015	UniRef90_UPI000EF7DB64	UDP-glucuronosyltransferase 1-6-like n
OG0000015	UniRef90_UPI000EF83F9A	UDP-glucuronosyltransferase 2B37-like n
OG0000015	UniRef90_UPI000EF7D391	UDP-glucuronosyltransferase 2B10-like n
OG0000015	UniRef90_UPI000EF7D391	UDP-glucuronosyltransferase 2B10-like n
OG0000015	UniRef90_UPI000EF81987	UDP-glucuronosyltransferase-like n
OG0000015	UniRef90_UPI000EF7E427	UDP-glucuronosyltransferase-like n
OG0000015	UniRef90_UPI000EF81987	UDP-glucuronosyltransferase-like n
OG0000015	UniRef90_UPI000EF78D20	UDP-glucuronosyltransferase 2B20-like n
OG0000015	UniRef90_UPI000EF84613	UDP-glucuronosyltransferase 2B15-like n
OG0000015	UniRef90_UPI000EF83F9A	UDP-glucuronosyltransferase 2B37-like n
OG0000015	UniRef90_UPI000EF83F9A	UDP-glucuronosyltransferase 2B37-like n
OG0000015	UniRef90_A0A191T1M8	UDP-glucuronosyltransferase n
OG0000015	UniRef90_A0A2W1BQS6	UDP-glucuronosyltransferase n
OG0000015	UniRef90_UPI000EF7D391	UDP-glucuronosyltransferase 2B10-like n
OG0000015	UniRef90_UPI000C1414F3	UDP-glucuronosyltransferase 2B15-like n
OG0000015	UniRef90_UPI000C141DA9	UDP-glucuronosyltransferase 1-5-like n
OG0000015	UniRef90_A0A2H1WNF9	SFRICE_023687 n
OG0000015	UniRef90_A0A191T2J8	UDP-glucuronosyltransferase n
OG0000015	UniRef90_A0A191T2J8	UDP-glucuronosyltransferase n
OG0000015	UniRef90_UPI000C1422FA	UDP-glucuronosyltransferase 2A1-like n
OG0000015	UniRef90_G9LPQ6	UDP-glucuronosyltransferase n
OG0000015	UniRef90_A0A2W1BQS6	UDP-glucuronosyltransferase n
OG0000015	UniRef90_UPI000C14102F	UDP-glucuronosyltransferase 2B15-like isoform X1 n
OG0000015	UniRef90_A0A2H1WNF9	SFRICE_023687 n
OG0000015	UniRef90_G9LPQ5	UDP-glycosyltransferase UGT40M1 n
OG0000015	UniRef90_A0A191T1M6	UDP-glycosyltransferase 40Q2 n
OG0000015	UniRef90_A0A191T2G9	UDP-glycosyltransferase 40M2 n
OG0000015	UniRef90_A0A191T2J8	UDP-glucuronosyltransferase n
OG0000015	UniRef90_A0A191T2K0	UDP-glucuronosyltransferase n
OG0000015	UniRef90_A0A191T2K2	UDP-glucuronosyltransferase n
OG0000015	UniRef90_A0A191T2G6	UDP-glucuronosyltransferase n
OG0000015	UniRef90_A0A024AGG4	UDP-glucuronosyltransferase n
OG0000015	UniRef90_A0A191T1P1	UDP-glycosyltransferase 40M3 n
OG0000015	UniRef90_A0A2H1X1Y8	SFRICE_017750 n
OG0000015	UniRef90_A0A191T1M3	UDP-glucuronosyltransferase n
OG0000015	UniRef90_A0A191T1M8	UDP-glucuronosyltransferase n
OG0000015	UniRef90_A0A191T1M1	UDP-glucuronosyltransferase n
OG0000015	UniRef90_A0A191T2G9	UDP-glycosyltransferase 40M2 n
OG0000015	UniRef90_UPI000C140522	UDP-glucuronosyltransferase 2B10-like n
OG0000015	UniRef90_UPI000C13FA7D	uncharacterized protein LOC111349048 n
OG0000015	UniRef90_UPI000C143A98	UDP-glucuronosyltransferase 2B15-like n
OG0000015	UniRef90_UPI000C143A98	UDP-glucuronosyltransferase 2B15-like n
OG0000015	UniRef90_A0A024AHN0	UDP-glucuronosyltransferase n
OG0000015	UniRef90_UPI000C143A98	UDP-glucuronosyltransferase 2B15-like n
OG0000015	UniRef90_UPI000C13FC60	UDP-glucuronosyltransferase 2B7-like n
OG0000015	UniRef90_UPI000C143149	UDP-glucuronosyltransferase 2B14-like n
OG0000015	UniRef90_UPI000C140F92	UDP-glucuronosyltransferase 2B15-like n
OG0000015	UniRef90_A0A024AG04	UDP-glucuronosyltransferase n
OG0000015	UniRef90_UPI000C13FA7D	uncharacterized protein LOC111349048 n
OG0000015	UniRef90_A0A024AH17	UDP-glucuronosyltransferase n
OG0000015	UniRef90_UPI000C143C5E	UDP-glucuronosyltransferase 2B10-like n
OG0000015	UniRef90_UPI000C143C5E	UDP-glucuronosyltransferase 2B10-like n
OG0000015	UniRef90_UPI000C143C5E	UDP-glucuronosyltransferase 2B10-like n
OG0000015	UniRef90_UPI000C143149	UDP-glucuronosyltransferase 2B14-like n
OG0000015	UniRef90_UPI000C14102F	UDP-glucuronosyltransferase 2B15-like isoform X1 n
OG0000015	UniRef90_UPI000EF83F9A	UDP-glucuronosyltransferase 2B37-like n
OG0000015	UniRef90_UPI000EF81FFC	UDP-glucuronosyltransferase 2B2-like n
OG0000015	UniRef90_UPI000EF84613	UDP-glucuronosyltransferase 2B15-like n
OG0000015	UniRef90_UPI000EF83F9A	UDP-glucuronosyltransferase 2B37-like n
OG0000015	UniRef90_UPI000EF81987	UDP-glucuronosyltransferase-like n
OG0000015	UniRef90_UPI000EF7E427	UDP-glucuronosyltransferase-like n
OG0000015	UniRef90_UPI000EF7E427	UDP-glucuronosyltransferase-like n
OG0000015	UniRef90_UPI000EF84A47	UDP-glucuronosyltransferase 2B10-like isoform X1 n
OG0000015	UniRef90_UPI000EF83F9A	UDP-glucuronosyltransferase 2B37-like n
OG0003888		#N/A
OG0003888	UniRef90_UPI000C1400CA	peptidoglycan recognition protein-like n
OG0003888	UniRef90_UPI000C1400CA	peptidoglycan recognition protein-like n
OG0003888	UniRef90_UPI000C1400CA	peptidoglycan recognition protein-like n
OG0003888	UniRef90_UPI000C1400CA	peptidoglycan recognition protein-like n
OG0003888	UniRef90_UPI000C1400CA	peptidoglycan recognition protein-like n
OG0003888	UniRef90_O76537	Peptidoglycan recognition protein n
OG0000025		#N/A
OG0000025	UniRef90_UPI000B37B30B	uncharacterized protein LOC110371720 n
OG0000025	UniRef90_A0A2W1BUV9	Uncharacterized protein n
OG0000025	UniRef90_A0A2A4JHN9	Uncharacterized protein n
OG0000025	UniRef90_UPI000C140EA9	uncharacterized protein LOC111353954 n
OG0000025	UniRef90_UPI000C140BD6	uncharacterized protein LOC111363567 n
OG0000025	UniRef90_A0A2H1WTS2	SFRICE_030887 n
OG0000025	UniRef90_A0A2A4ITT1	Uncharacterized protein n
OG0000025	UniRef90_A0A2A4JIH1	Uncharacterized protein n
OG0000025	UniRef90_A0A2A4IZG3	Uncharacterized protein n
OG0000025	UniRef90_UPI000C142E2A	uncharacterized protein LOC111360366 n
OG0000025	UniRef90_UPI000B39F5D2	uncharacterized protein LOC110372117 n
OG0000025	UniRef90_A0A2A4ITT1	Uncharacterized protein n
OG0000025	UniRef90_A0A2A4ITT1	Uncharacterized protein n
OG0000025	UniRef90_A0A2A4JH23	Uncharacterized protein n
OG0000025	UniRef90_UPI000B37B5F5	LOW QUALITY PROTEIN: uncharacterized protein LOC110371711 n
OG0000025	UniRef90_UPI000C1429FD	uncharacterized protein LOC111362105 n
OG0000025	UniRef90_UPI000C142C37	17-beta-hydroxysteroid dehydrogenase 14-like n
OG0000025	UniRef90_UPI000C143FED	uncharacterized protein LOC111362107 n
OG0000025	UniRef90_UPI000C140BD6	uncharacterized protein LOC111363567 n
OG0000025	UniRef90_A0A2H1X3T6	SFRICE_041108 n
OG0000025	UniRef90_A0A2H1V3T7	SFRICE_018433 n
OG0000025	UniRef90_UPI000C140BD1	uncharacterized protein LOC111362108 n
OG0000025	UniRef90_UPI000C142C37	17-beta-hydroxysteroid dehydrogenase 14-like n
OG0000025	UniRef90_UPI000C140BD1	uncharacterized protein LOC111362108 n
OG0000025	UniRef90_A0A2H1VC89	SFRICE_025967 n
OG0000025	UniRef90_A0A2A4IZG3	Uncharacterized protein n
OG0000025	UniRef90_UPI000C13FB46	uncharacterized protein LOC111354411 n
OG0000025	UniRef90_A0A2H1WPX2	SFRICE_032634 n
OG0000025	UniRef90_UPI000C1406C2	uncharacterized protein LOC111360393 n
OG0000025	UniRef90_Q9NBB5	3-dehydroecdysone 3alpha-reductase n
OG0000025	UniRef90_UPI000C14129C	uncharacterized protein LOC111360426 n
OG0000025	UniRef90_UPI000C143B51	uncharacterized protein LOC111360298 n
OG0000025	UniRef90_UPI000C140BD1	uncharacterized protein LOC111362108 n
OG0000025	UniRef90_UPI000C143FED	uncharacterized protein LOC111362107 n
OG0000025	UniRef90_UPI000C1429FD	uncharacterized protein LOC111362105 n
OG0000025	UniRef90_UPI000C13F805	uncharacterized protein LOC111362104 n
OG0000025	UniRef90_UPI000C140FD2	uncharacterized protein LOC111349957 n
OG0000025	UniRef90_UPI000C14102D	uncharacterized protein LOC111362103 n
OG0000025	UniRef90_UPI000C142C37	17-beta-hydroxysteroid dehydrogenase 14-like n
OG0000025	UniRef90_UPI000C140BD6	uncharacterized protein LOC111363567 n
OG0000025	UniRef90_A0A2H1WTS2	SFRICE_030887 n
OG0000025	UniRef90_UPI000C13FB46	uncharacterized protein LOC111354411 n
OG0000025	UniRef90_UPI000C140BD1	uncharacterized protein LOC111362108 n
OG0000025	UniRef90_A0A2H1WUW2	SFRICE_036820 n
OG0000025	UniRef90_UPI000C13FB8F	uncharacterized protein LOC111360135 n
OG0000025	UniRef90_A0A2H1WPX2	SFRICE_032634 n
OG0000025	UniRef90_A0A2H1V3T7	SFRICE_018433 n
OG0000025	UniRef90_UPI000C143C07	uncharacterized protein LOC111362102 n
OG0000025	UniRef90_A0A2H1X3T6	SFRICE_041108 n
OG0000025	UniRef90_UPI000C140EA9	uncharacterized protein LOC111353954 n
OG0000025	UniRef90_Q9NBB5	3-dehydroecdysone 3alpha-reductase n
OG0000025	UniRef90_UPI000C14129C	uncharacterized protein LOC111360426 n
OG0000025	UniRef90_UPI000C143B51	uncharacterized protein LOC111360298 n
OG0002339		#N/A
OG0002339	UniRef90_UPI000EF79127	peptidyl-prolyl cis-trans isomerase B-like n
OG0002339	UniRef90_A0A2W1BDP4	Peptidyl-prolyl cis-trans isomerase n
OG0002339	UniRef90_UPI000EF79127	peptidyl-prolyl cis-trans isomerase B-like n
OG0002339	UniRef90_A0A2P4S390	Peptidyl-prolyl cis-trans isomerase (Fragment) n
OG0002339	UniRef90_UPI000EF79127	peptidyl-prolyl cis-trans isomerase B-like n
OG0002339	UniRef90_A0A3P8T085	Peptidyl-prolyl cis-trans isomerase n
OG0002339	UniRef90_UPI000EF79127	peptidyl-prolyl cis-trans isomerase B-like n
OG0000128		#N/A
OG0000128	UniRef90_UPI000EF7D906	actin cytoskeleton-regulatory complex protein PAN1-like n
OG0000128	UniRef90_UPI000EF78DDE	calphotin-like n
OG0000128	UniRef90_UPI000EF78DDE	calphotin-like n
OG0000128	UniRef90_UPI000EF828F7	calphotin-like n
OG0000128	UniRef90_UPI000EF7CAE4	actin cytoskeleton-regulatory complex protein PAN1-like n
OG0000128	UniRef90_UPI000B38CA5E	actin cytoskeleton-regulatory complex protein PAN1-like n
OG0000128	UniRef90_UPI000C142896	vegetative cell wall protein gp1-like n
OG0000128	UniRef90_A0A2A4K3N7	Uncharacterized protein n
OG0000128	UniRef90_A0A4C1TTZ6	Uncharacterized protein n
OG0000128	UniRef90_A0A2A4IY80	Uncharacterized protein n
OG0000128	UniRef90_A0A2A4J085	Uncharacterized protein n
OG0000128	UniRef90_A0A2A4IY80	Uncharacterized protein n
OG0000128	UniRef90_A0A2A4IY80	Uncharacterized protein n
OG0000128	UniRef90_UPI000EF77D4D	calphotin-like n
OG0000128	UniRef90_A0A0K8SP20	Uncharacterized protein n
OG0000128	UniRef90_UPI000C1420FE	calphotin-like n
OG0000128	UniRef90_A0A2A4IXU8	Uncharacterized protein n
OG0000128	UniRef90_UPI000C142F5A	actin cytoskeleton-regulatory complex protein PAN1-like n
OG0000128	UniRef90_A0A2A4IZ81	Uncharacterized protein n
OG0000128	UniRef90_UPI000C142896	vegetative cell wall protein gp1-like n
OG0000128	UniRef90_UPI000C141B98	protein app1-like n
OG0000128	UniRef90_UPI000C142896	vegetative cell wall protein gp1-like n
OG0000128	UniRef90_UPI000C140E2F	calphotin-like n
OG0000128	UniRef90_UPI000C142F5A	actin cytoskeleton-regulatory complex protein PAN1-like n
OG0000128	UniRef90_UPI000C1420FE	calphotin-like n
OG0000128	UniRef90_UPI000EF78DDE	calphotin-like n
OG0000128	UniRef90_UPI000EF78DDE	calphotin-like n
OG0000128	UniRef90_UPI000EF7CAE4	actin cytoskeleton-regulatory complex protein PAN1-like n
OG0004816		#N/A
OG0004816	UniRef90_UPI000EF81418	sodium-coupled monocarboxylate transporter 1 n
OG0004816	UniRef90_UPI000C13F492	sodium-coupled monocarboxylate transporter 1 n
OG0004816	UniRef90_UPI000C13F492	sodium-coupled monocarboxylate transporter 1 n
OG0004816	UniRef90_UPI000C13F492	sodium-coupled monocarboxylate transporter 1 n
OG0004816	UniRef90_UPI000EF81418	sodium-coupled monocarboxylate transporter 1 n
OG0000754		#N/A
OG0000754	UniRef90_UPI000EF7D9DE	cystathionine beta-synthase-like n
OG0000754	UniRef90_UPI000EF7EE3F	uncharacterized protein LOC113505017 n
OG0000754	UniRef90_UPI000EF7D45A	cystathionine beta-synthase-like n
OG0000754	UniRef90_A0A2A4J564	PALP domain-containing protein n
OG0000754	UniRef90_UPI000EF7EE3F	uncharacterized protein LOC113505017 n
OG0000754	UniRef90_UPI000B3A64BC	uncharacterized protein LOC110373384 n
OG0000754	UniRef90_UPI000C1421DC	uncharacterized protein LOC111350439 n
OG0000754	UniRef90_UPI000C142F64	uncharacterized protein LOC111350571 n
OG0000754	UniRef90_UPI000C142F64	uncharacterized protein LOC111350571 n
OG0000754	UniRef90_UPI000EF7EE3F	uncharacterized protein LOC113505017 n
OG0000754	UniRef90_UPI000EF7D9DE	cystathionine beta-synthase-like n
OG0000754	UniRef90_UPI000EF7D45A	cystathionine beta-synthase-like n
OG0007411		#N/A
OG0007411	UniRef90_UPI000EF849DD	peptidoglycan-recognition protein LB-like n
OG0007411	UniRef90_A0A2A4K1V5	Peptidoglycan-recognition protein n
OG0007411	UniRef90_UPI000C13F932	peptidoglycan-recognition protein LB-like n
OG0007411	UniRef90_UPI000C13F932	peptidoglycan-recognition protein LB-like n
OG0007411	UniRef90_UPI000EF849DD	peptidoglycan-recognition protein LB-like n
OG0013336		#N/A
OG0013336	UniRef90_A0A2W1BKT9	Uncharacterized protein n
OG0013336	UniRef90_A0A2W1BKT9	Uncharacterized protein n
OG0013336	UniRef90_A0A2W1BKT9	Uncharacterized protein n
OG0013336	UniRef90_A0A2W1BKT9	Uncharacterized protein n
OG0000141		#N/A
OG0000141	UniRef90_UPI000EF76CE3	acyl-CoA Delta(11) desaturase-like n
OG0000141	UniRef90_UPI000EF7C3E0	acyl-CoA Delta(11) desaturase-like n
OG0000141	UniRef90_O44390	Acyl-CoA Delta(11) desaturase n
OG0000141	UniRef90_A0A2A4IXN6	FA_desaturase domain-containing protein n
OG0000141	UniRef90_UPI000EF81CA3	acyl-CoA Delta(11) desaturase-like n
OG0000141	UniRef90_UPI000CE58538	acyl-CoA Delta(11) desaturase-like n
OG0000141	UniRef90_A9YRX5	Acyl-CoA delta 9 desaturase n
OG0000141	UniRef90_I7AHL6	Delta-9 desaturase 14-26 n
OG0000141	UniRef90_A0A2A4IXN6	FA_desaturase domain-containing protein n
OG0000141	UniRef90_A9YRX6	Acyl-CoA delta 11 desaturase n
OG0000141	UniRef90_UPI000EF81CA3	acyl-CoA Delta(11) desaturase-like n
OG0000141	UniRef90_A0A1V0M868	Desaturase n
OG0000141	UniRef90_A9YRX5	Acyl-CoA delta 9 desaturase n
OG0000141	UniRef90_A0A2A4IXN6	FA_desaturase domain-containing protein n
OG0000141	UniRef90_I7AHL6	Delta-9 desaturase 14-26 n
OG0000141	UniRef90_A9YRX5	Acyl-CoA delta 9 desaturase n
OG0000141	UniRef90_UPI000C140634	acyl-CoA Delta(11) desaturase-like n
OG0000141	UniRef90_Q6US81	Acyl-CoA Delta(11) desaturase n
OG0000141	UniRef90_A0A2A4IXN6	FA_desaturase domain-containing protein n
OG0000141	UniRef90_I7AHL6	Delta-9 desaturase 14-26 n
OG0000141	UniRef90_A0A2A4IXN6	FA_desaturase domain-containing protein n
OG0000141	UniRef90_A9YRX5	Acyl-CoA delta 9 desaturase n
OG0000141	UniRef90_UPI000EF76CE3	acyl-CoA Delta(11) desaturase-like n
OG0000141	UniRef90_A0A3B4ZTN3	FA_desaturase domain-containing protein n
OG0000141	UniRef90_O44390	Acyl-CoA Delta(11) desaturase n
OG0000141	UniRef90_UPI000EF81CA3	acyl-CoA Delta(11) desaturase-like n
OG0000141	UniRef90_UPI000EF7DE16	acyl-CoA Delta(11) desaturase-like isoform X1 n
OG0008887		#N/A
OG0008887	UniRef90_A0A2W1BY38	Uncharacterized protein n
OG0008887	UniRef90_A0A2W1BY38	Uncharacterized protein n
OG0008887	UniRef90_A0A2W1BY38	Uncharacterized protein n
OG0008887	UniRef90_A0A2W1BY38	Uncharacterized protein n
OG0008887	UniRef90_A0A2W1BY38	Uncharacterized protein n
OG0006116		#N/A
OG0006116	UniRef90_UPI000EF811AB	peptidoglycan-recognition protein LB-like n
OG0006116	UniRef90_A0A2S1GUY3	Peptidoglycan-recognition protein n
OG0006116	UniRef90_A0A2H1VA87	Peptidoglycan-recognition protein n
OG0006116	UniRef90_A0A2H1VA87	Peptidoglycan-recognition protein n
OG0006116	UniRef90_UPI000EF811AB	peptidoglycan-recognition protein LB-like n
OG0004304		#N/A
OG0004304	UniRef90_UPI000C14014B	three prime repair exonuclease 2-like n
OG0004304	UniRef90_UPI000C14014B	three prime repair exonuclease 2-like n
OG0004304	UniRef90_A0A2H1W0Y5	SFRICE_007629 n
OG0004304	UniRef90_UPI000C14014B	three prime repair exonuclease 2-like n
OG0004304	UniRef90_UPI000C14014B	three prime repair exonuclease 2-like n
OG0004304	UniRef90_UPI000C14014B	three prime repair exonuclease 2-like n
OG0005503		#N/A
OG0005503		#N/A
OG0005503		#N/A
OG0005503		#N/A
OG0005503		#N/A
OG0005503		#N/A
OG0000885		#N/A
OG0000885	UniRef90_UPI000EF7C506	esterase FE4-like n
OG0000885	UniRef90_UPI000EF7C506	esterase FE4-like n
OG0000885	UniRef90_UPI000EF80B29	acetylcholinesterase-like n
OG0000885	UniRef90_UPI000EF81BDD	venom carboxylesterase-6-like n
OG0000885	UniRef90_UPI000EF81BDD	venom carboxylesterase-6-like n
OG0000885	UniRef90_UPI000EF7CEC3	esterase B1-like n
OG0000885	UniRef90_UPI000EF81929	acetylcholinesterase-like n
OG0000885	UniRef90_UPI000EF81205	juvenile hormone esterase-like n
OG0000885	UniRef90_UPI000EF7C506	esterase FE4-like n
OG0000885	UniRef90_UPI000EF7630C	bile salt-activated lipase-like n
OG0000885	UniRef90_UPI000EF82DAA	bile salt-activated lipase-like n
OG0006180		#N/A
OG0006180	UniRef90_UPI000EF81D33	larval cuticle protein LCP-17-like n
OG0006180	UniRef90_A0A4U7BCB4	Cuticular protein RR-1 n
OG0006180	UniRef90_A0A4U7BCB4	Cuticular protein RR-1 n
OG0006180	UniRef90_A0A4U7BCB4	Cuticular protein RR-1 n
OG0006180	UniRef90_UPI000EF81D33	larval cuticle protein LCP-17-like n
OG0012020		#N/A
OG0012020	UniRef90_UPI000EF7C2A4	uncharacterized protein LOC113503382 n
OG0012020	UniRef90_A0A2A4K2I0	Uncharacterized protein n
OG0012020	UniRef90_UPI000C143240	uncharacterized protein LOC111362505 n
OG0012020	UniRef90_UPI000EF7C2A4	uncharacterized protein LOC113503382 n
OG0000081		#N/A
OG0000081	UniRef90_UPI000EF7E31D	myrosinase 1-like n
OG0000081	UniRef90_UPI000EF7798A	myrosinase 1-like n
OG0000081	UniRef90_A0A2H1W4S5	SFRICE_032849 n
OG0000081	UniRef90_UPI000EF7D61F	myrosinase 1-like n
OG0000081	UniRef90_UPI000EF7D61F	myrosinase 1-like n
OG0000081	UniRef90_UPI000EF81A53	lactase-phlorizin hydrolase-like n
OG0000081	UniRef90_UPI000EF7F2EB	lactase-phlorizin hydrolase-like n
OG0000081	UniRef90_UPI000EF81680	myrosinase 1-like n
OG0000081	UniRef90_UPI000EF83AC1	myrosinase 1-like n
OG0000081	UniRef90_UPI000EF80549	myrosinase 1-like n
OG0000081	UniRef90_UPI000EF81A53	lactase-phlorizin hydrolase-like n
OG0000081	UniRef90_UPI000EF83A01	myrosinase 1-like n
OG0000081	UniRef90_UPI000EF81A53	lactase-phlorizin hydrolase-like n
OG0000081	UniRef90_UPI000EF81A53	lactase-phlorizin hydrolase-like n
OG0000081	UniRef90_UPI000EF7D61F	myrosinase 1-like n
OG0000081	UniRef90_UPI000EF81680	myrosinase 1-like n
OG0000081	UniRef90_A0A2H1VWZ6	SFRICE_013899 n
OG0000081	UniRef90_UPI000EF75F7C	myrosinase 1-like n
OG0000081	UniRef90_A0A2W1BMB0	Uncharacterized protein n
OG0000081	UniRef90_A0A2A4JPS5	Uncharacterized protein n
OG0000081	UniRef90_UPI000C1424B1	myrosinase 1-like n
OG0000081	UniRef90_UPI000C14387C	myrosinase 1-like n
OG0000081	UniRef90_A0A2W1BJB1	Uncharacterized protein n
OG0000081	UniRef90_A0A2H1VWZ6	SFRICE_013899 n
OG0000081	UniRef90_UPI000C142DF0	myrosinase 1-like n
OG0000081	UniRef90_UPI000C13F25B	myrosinase 1-like isoform X2 n
OG0000081	UniRef90_UPI000C13FB19	lactase-phlorizin hydrolase-like n
OG0000081	UniRef90_A0A2H1VWZ6	SFRICE_013899 n
OG0000081	UniRef90_UPI000C142DF0	myrosinase 1-like n
OG0000081	UniRef90_A0A2H1VWZ6	SFRICE_013899 n
OG0000081	UniRef90_UPI000C142335	lactase-phlorizin hydrolase-like n
OG0000081	UniRef90_UPI000EF81A53	lactase-phlorizin hydrolase-like n
OG0000081	UniRef90_UPI000EF83A01	myrosinase 1-like n
OG0000081	UniRef90_UPI000EF7EA1A	myrosinase 1-like n
OG0000081	UniRef90_UPI000EF83AC1	myrosinase 1-like n
OG0000289		#N/A
OG0000289	UniRef90_UPI00048B93B0	hypothetical protein n
OG0000289	UniRef90_A0A3B1JAC5	Uncharacterized protein n
OG0000289	UniRef90_UPI0009A37972	basic proline-rich protein-like n
OG0000289		#N/A
OG0000289	UniRef90_D2JYB8	PspC (Fragment) n
OG0000289	UniRef90_UPI0005D0D766	uncharacterized protein LOC105389162 isoform X1 n
OG0000289	UniRef90_UPI0005D0D766	uncharacterized protein LOC105389162 isoform X1 n
OG0000289	UniRef90_UPI000EF83740	uncharacterized protein LOC113497167 isoform X2 n
OG0000289	UniRef90_M1C0Y2	DEK_C domain-containing protein n
OG0000289	UniRef90_UPI000C1440ED	LOW QUALITY PROTEIN: E3 ubiquitin-protein ligase SIAH2-like n
OG0000289	UniRef90_A0A1B2D379	Sporulation protein n
OG0000289	UniRef90_UPI0009EDD57F	hypothetical protein n
OG0000289		#N/A
OG0000289		#N/A
OG0000289	UniRef90_UPI000EF781B3	uncharacterized protein LOC113502811 isoform X1 n
OG0000289		#N/A
OG0000289	UniRef90_A0A2W1BG58	Uncharacterized protein n
OG0000289	UniRef90_UPI00087446FE	protein TsetseEP-like isoform X1 n
OG0000289	UniRef90_UPI000E45C748	golgin subfamily A member 6-like protein 22 n
OG0000583		#N/A
OG0000583	UniRef90_UPI000EF7D61F	myrosinase 1-like n
OG0000583	UniRef90_UPI000EF7E31D	myrosinase 1-like n
OG0000583	UniRef90_A0A2W1BVA2	Uncharacterized protein n
OG0000583	UniRef90_UPI000EF7D61F	myrosinase 1-like n
OG0000583	UniRef90_A0A2A4JPU6	Uncharacterized protein n
OG0000583	UniRef90_A0A2H1X089	SFRICE_036111 (Fragment) n
OG0000583	UniRef90_UPI000C142335	lactase-phlorizin hydrolase-like n
OG0000583	UniRef90_UPI000C142335	lactase-phlorizin hydrolase-like n
OG0000583	UniRef90_UPI000C142335	lactase-phlorizin hydrolase-like n
OG0000583	UniRef90_UPI000EF7D61F	myrosinase 1-like n
OG0000583	UniRef90_UPI000EF7D61F	myrosinase 1-like n
OG0000583	UniRef90_UPI000EF7D61F	myrosinase 1-like n
OG0000583	UniRef90_UPI000EF7E31D	myrosinase 1-like n
OG0000790		#N/A
OG0000790	UniRef90_A0A2H1V6L4	SFRICE_004161 n
OG0000790	UniRef90_A0A2H1V583	SFRICE_010225 n
OG0000790	UniRef90_A0A2A4K1V4	Uncharacterized protein n
OG0000790	UniRef90_A0A2H1V6L4	SFRICE_004161 n
OG0000790	UniRef90_A0A2H1V6L4	SFRICE_004161 n
OG0000790	UniRef90_A0A2H1WQW1	SFRICE_030687 n
OG0000790	UniRef90_A0A2H1V583	SFRICE_010225 n
OG0000790	UniRef90_A0A2H1V6L4	SFRICE_004161 n
OG0000790	UniRef90_A0A2H1V7U8	SFRICE_004162 n
OG0000790	UniRef90_A0A2H1V6L4	SFRICE_004161 n
OG0000790	UniRef90_A0A2H1V583	SFRICE_010225 n
OG0000790	UniRef90_A0A2H1V6L4	SFRICE_004161 n
OG0000027		#N/A
OG0000027	UniRef90_UPI000EF77F29	juvenile hormone epoxide hydrolase-like n
OG0000027	UniRef90_UPI000EF77EFA	juvenile hormone epoxide hydrolase-like n
OG0000027	UniRef90_UPI000EF7C42F	juvenile hormone epoxide hydrolase-like n
OG0000027	UniRef90_UPI000EF7C42F	juvenile hormone epoxide hydrolase-like n
OG0000027	UniRef90_UPI000EF78099	juvenile hormone epoxide hydrolase-like isoform X1 n
OG0000027	UniRef90_O44124	Epoxide hydrolase n
OG0000027	UniRef90_UPI000EF78099	juvenile hormone epoxide hydrolase-like isoform X1 n
OG0000027	UniRef90_UPI000EF77F29	juvenile hormone epoxide hydrolase-like n
OG0000027	UniRef90_A0A2A4J6Z6	EHN domain-containing protein n
OG0000027	UniRef90_A0A2W1BAC2	Epoxide hydrolase n
OG0000027	UniRef90_UPI000EF77EFA	juvenile hormone epoxide hydrolase-like n
OG0000027	UniRef90_UPI000EF83A1E	juvenile hormone epoxide hydrolase-like n
OG0000027	UniRef90_UPI000EF7C42F	juvenile hormone epoxide hydrolase-like n
OG0000027	UniRef90_UPI000EF77F29	juvenile hormone epoxide hydrolase-like n
OG0000027	UniRef90_UPI000EF7C2DE	juvenile hormone epoxide hydrolase-like n
OG0000027	UniRef90_Q94806	Epoxide hydrolase n
OG0000027	UniRef90_UPI000EF7F650	juvenile hormone epoxide hydrolase-like n
OG0000027	UniRef90_A0A2W1BCV7	Glutathione peroxidase n
OG0000027	UniRef90_A0A0R6CEE9	Epoxide hydrolase n
OG0000027	UniRef90_A0A2A4JV24	EHN domain-containing protein n
OG0000027	UniRef90_A0A2W1B2C5	Epoxide hydrolase n
OG0000027	UniRef90_A0A088M9L0	Glutathione peroxidase n
OG0000027	UniRef90_A0A2W1B6Y8	Epoxide hydrolase n
OG0000027	UniRef90_A0A2W1B693	Epoxide hydrolase n
OG0000027	UniRef90_A0A2W1BA00	Epoxide hydrolase n
OG0000027	UniRef90_UPI000EF77EFA	juvenile hormone epoxide hydrolase-like n
OG0000027	UniRef90_UPI000B37BF9C	juvenile hormone epoxide hydrolase-like n
OG0000027	UniRef90_A0A2H1VIT3	Epoxide hydrolase n
OG0000027	UniRef90_UPI000C1415B0	juvenile hormone epoxide hydrolase-like n
OG0000027	UniRef90_UPI000C143FA3	juvenile hormone epoxide hydrolase-like n
OG0000027	UniRef90_UPI000C143FA3	juvenile hormone epoxide hydrolase-like n
OG0000027	UniRef90_Q1W696	Epoxide hydrolase n
OG0000027	UniRef90_UPI000C13F73B	juvenile hormone epoxide hydrolase-like n
OG0000027	UniRef90_UPI000C13F73B	juvenile hormone epoxide hydrolase-like n
OG0000027	UniRef90_A0A1V0M8A5	Glutathione peroxidase n
OG0000027	UniRef90_A0A2H1VIT3	Epoxide hydrolase n
OG0000027	UniRef90_Q1W696	Epoxide hydrolase n
OG0000027	UniRef90_UPI000C13F73B	juvenile hormone epoxide hydrolase-like n
OG0000027	UniRef90_UPI000C143FA3	juvenile hormone epoxide hydrolase-like n
OG0000027	UniRef90_UPI000C1415B0	juvenile hormone epoxide hydrolase-like n
OG0000027	UniRef90_A0A0P0ELB6	Glutathione peroxidase n
OG0000027	UniRef90_A0A2W1BCV7	Glutathione peroxidase n
OG0000027	UniRef90_UPI000EF79120	juvenile hormone epoxide hydrolase-like n
OG0000027	UniRef90_UPI000EF77F29	juvenile hormone epoxide hydrolase-like n
OG0000027	UniRef90_Q94806	Epoxide hydrolase n
OG0000027	UniRef90_UPI000EF83A1E	juvenile hormone epoxide hydrolase-like n
OG0000027	UniRef90_UPI000EF7C2DE	juvenile hormone epoxide hydrolase-like n
OG0000027	UniRef90_UPI000EF77EFA	juvenile hormone epoxide hydrolase-like n
OG0000027	UniRef90_UPI000EF83A1E	juvenile hormone epoxide hydrolase-like n
OG0000027	UniRef90_UPI000EF7C42F	juvenile hormone epoxide hydrolase-like n
OG0000027	UniRef90_UPI000EF7F650	juvenile hormone epoxide hydrolase-like n
OG0000027	UniRef90_UPI000EF79120	juvenile hormone epoxide hydrolase-like n
OG0008508		#N/A
OG0008508	UniRef90_UPI000EF79AFA	putative inorganic phosphate cotransporter isoform X1 n
OG0008508	UniRef90_A0A2W1BM66	MFS domain-containing protein n
OG0008508	UniRef90_A0A2H1V191	SFRICE_022084 n
OG0008508	UniRef90_A0A2H1V191	SFRICE_022084 n
OG0008508	UniRef90_UPI000EF79AFA	putative inorganic phosphate cotransporter isoform X1 n
OG0000183		#N/A
OG0000183	UniRef90_H9JCV2	Uncharacterized protein n
OG0000183	UniRef90_A0A2J0SUH2	60 kDa chaperonin n
OG0000183	UniRef90_Q4K764	60 kDa chaperonin n
OG0000183	UniRef90_A0A1J5C282	60 kDa chaperonin (Fragment) n
OG0000183	UniRef90_A0A3R1NG99	60 kDa chaperonin n
OG0000183	UniRef90_A0A409RG40	60 kDa chaperonin n
OG0000183	UniRef90_H9JCV2	Uncharacterized protein n
OG0000183	UniRef90_A0A168NRU5	60 kDa chaperonin n
OG0000183	UniRef90_A0A1S4DSL7	ruBisCO large subunit-binding protein subunit alpha-like n
OG0000183	UniRef90_A0A443Q2E2	RuBisCO large subunit-binding protein subunit alpha n
OG0000183	UniRef90_A0A443Q2E2	RuBisCO large subunit-binding protein subunit alpha n
OG0000183	UniRef90_H9JCV2	Uncharacterized protein n
OG0000183	UniRef90_B9HQD5	Uncharacterized protein n
OG0000183	UniRef90_M0ZRG6	Uncharacterized protein n
OG0000183	UniRef90_M4WKT3	60 kDa chaperonin (Fragment) n
OG0000183	UniRef90_A0A3R3HPL6	60 kDa chaperonin n
OG0000183	UniRef90_H9JCV2	Uncharacterized protein n
OG0000183	UniRef90_B7Z532	cDNA FLJ51028, highly similar to 60 kDa heat shock protein, mitochondrial n
OG0000183	UniRef90_A0A498IKV1	Uncharacterized protein n
OG0000183	UniRef90_UPI000EF80875	63 kDa chaperonin, mitochondrial-like n
OG0000183	UniRef90_A0A409RG40	60 kDa chaperonin n
OG0000183	UniRef90_A0A3Q3K7Z8	Uncharacterized protein n
OG0000183	UniRef90_A0A2J0SUH2	60 kDa chaperonin n
OG0000183	UniRef90_H9JCV2	Uncharacterized protein n
OG0017295		#N/A
OG0017295	UniRef90_UPI000C1407A0	uncharacterized protein LOC111359947 isoform X1 n
OG0017295	UniRef90_UPI000C1407A0	uncharacterized protein LOC111359947 isoform X1 n
OG0017295	UniRef90_UPI000EF7C68C	uncharacterized protein LOC113502794 n
OG0000918		#N/A
OG0000918	UniRef90_UPI000EF823B2	uncharacterized protein LOC113498530 n
OG0000918	UniRef90_UPI000EF76E7A	uncharacterized protein LOC113498453 n
OG0000918	UniRef90_UPI000EF7B011	uncharacterized protein LOC113505412 n
OG0000918	UniRef90_UPI000B36A517	uncharacterized protein LOC110382140 n
OG0000918	UniRef90_UPI000B36A517	uncharacterized protein LOC110382140 n
OG0000918	UniRef90_UPI000C1437A8	uncharacterized protein LOC111350240 n
OG0000918	UniRef90_UPI000C1403C8	uncharacterized protein LOC111350498 n
OG0000918	UniRef90_UPI000C1437A8	uncharacterized protein LOC111350240 n
OG0000918	UniRef90_UPI000EF7B011	uncharacterized protein LOC113505412 n
OG0000918	UniRef90_UPI000EF76E7A	uncharacterized protein LOC113498453 n
OG0000918	UniRef90_UPI000EF823B2	uncharacterized protein LOC113498530 n
OG0000509		#N/A
OG0000509	UniRef90_UPI000EF7E5DB	NFX1-type zinc finger-containing protein 1-like n
OG0000509	UniRef90_UPI000EF7E5DB	NFX1-type zinc finger-containing protein 1-like n
OG0000509	UniRef90_UPI000EF7E5DB	NFX1-type zinc finger-containing protein 1-like n
OG0000509	UniRef90_UPI000EF7B11D	NFX1-type zinc finger-containing protein 1-like n
OG0000509	UniRef90_UPI000EF7B11D	NFX1-type zinc finger-containing protein 1-like n
OG0000509	UniRef90_UPI000EF7E5DB	NFX1-type zinc finger-containing protein 1-like n
OG0000509	UniRef90_UPI000B3A8F55	NFX1-type zinc finger-containing protein 1-like isoform X1 n
OG0000509	UniRef90_A0A2A4JNT7	Uncharacterized protein n
OG0000509	UniRef90_A0A2H1W9U5	SFRICE_002370 n
OG0000509	UniRef90_UPI000C1426D6	NFX1-type zinc finger-containing protein 1-like n
OG0000509	UniRef90_UPI000C1426D6	NFX1-type zinc finger-containing protein 1-like n
OG0000509	UniRef90_A0A2H1W9U5	SFRICE_002370 n
OG0000509	UniRef90_UPI000EF7B11D	NFX1-type zinc finger-containing protein 1-like n
OG0000509	UniRef90_UPI000EF7B11D	NFX1-type zinc finger-containing protein 1-like n
OG0000829		#N/A
OG0000829	UniRef90_UPI000EF7F7E8	cytochrome P450 6B2-like n
OG0000829	UniRef90_UPI000EF7D5EC	cytochrome P450 6B5-like n
OG0000829	UniRef90_A0A2H1VT04	SFRICE035474.2 n
OG0000829	UniRef90_A0A2A4J1G1	Uncharacterized protein n
OG0000829	UniRef90_A0A2H1VHP3	SFRICE034383.2 (Fragment) n
OG0000829	UniRef90_B8YDH7	Cytochrome P450 n
OG0000829	UniRef90_A0A2H1VHP3	SFRICE034383.2 (Fragment) n
OG0000829	UniRef90_B8YDH7	Cytochrome P450 n
OG0000829	UniRef90_A0A248QEF7	Cytochrome p450 CYP6B68 n
OG0000829	UniRef90_A0A2H1VHP3	SFRICE034383.2 (Fragment) n
OG0000829	UniRef90_UPI000EF75C05	cytochrome P450 6B6-like n
OG0002535		#N/A
OG0002535	UniRef90_A0A3S2NUQ1	Uncharacterized protein n
OG0002535	UniRef90_A0A3S2NUQ1	Uncharacterized protein n
OG0002535	UniRef90_A0A3S2NUQ1	Uncharacterized protein n
OG0002535	UniRef90_S4S7F9	Larvae cuticle protein n
OG0002535	UniRef90_A0A4U7BIP6	Cuticular protein RR-1 n
OG0002535	UniRef90_A0A3S2NUQ1	Uncharacterized protein n
OG0002535	UniRef90_UPI000EF8103A	flexible cuticle protein 12-like n
OG0005502		#N/A
OG0005502	UniRef90_UPI000EF7A21F	larval cuticle protein LCP-17-like n
OG0005502	UniRef90_O02387	Larval cuticle protein LCP-17 n
OG0005502	UniRef90_A0A4U7BF76	Cuticular protein RR-1 n
OG0005502	UniRef90_A0A4U7BF76	Cuticular protein RR-1 n
OG0005502	UniRef90_UPI000EF7A21F	larval cuticle protein LCP-17-like n
OG0009328		#N/A
OG0009328	UniRef90_UPI000EF82AA9	carboxypeptidase B-like n
OG0009328	UniRef90_UPI000B3A9E53	carboxypeptidase B-like n
OG0009328	UniRef90_UPI000C143AC4	carboxypeptidase B-like n
OG0009328	UniRef90_UPI000C143AC4	carboxypeptidase B-like n
OG0009328	UniRef90_UPI000EF82AA9	carboxypeptidase B-like n
OG0008641		#N/A
OG0008641	UniRef90_UPI000EF809A0	transcription factor cwo isoform X1 n
OG0008641	UniRef90_A0A2H1W640	SFRICE_023318 n
OG0008641	UniRef90_A0A1X9PYJ2	Clockwork orange n
OG0008641	UniRef90_A0A2H1W640	SFRICE_023318 n
OG0008641	UniRef90_UPI000EF809A0	transcription factor cwo isoform X1 n
OG0000132		#N/A
OG0000132	UniRef90_UPI000EF79EAB	regucalcin-like n
OG0000132	UniRef90_UPI000EF7714C	uncharacterized protein LOC113500183 n
OG0000132	UniRef90_UPI000EF7714C	uncharacterized protein LOC113500183 n
OG0000132	UniRef90_UPI000EF7714C	uncharacterized protein LOC113500183 n
OG0000132	UniRef90_UPI000EF7D148	regucalcin-like n
OG0000132	UniRef90_UPI000EF79ABA	regucalcin-like isoform X1 n
OG0000132	UniRef90_UPI000EF78A86	regucalcin-like isoform X1 n
OG0000132	UniRef90_UPI000EF7714C	uncharacterized protein LOC113500183 n
OG0000132	UniRef90_A0A2A4JIX8	SGL domain-containing protein n
OG0000132	UniRef90_A0A2H1WUP7	SFRICE_003365 n
OG0000132	UniRef90_A0A2A4JI81	SGL domain-containing protein n
OG0000132	UniRef90_A0A2H1WUP7	SFRICE_003365 n
OG0000132	UniRef90_A0A2H1WUP7	SFRICE_003365 n
OG0000132	UniRef90_A0A2H1WUP7	SFRICE_003365 n
OG0000132	UniRef90_UPI000C13F7F6	regucalcin-like n
OG0000132	UniRef90_A0A2H1WUP7	SFRICE_003365 n
OG0000132	UniRef90_A0A2H1WUP7	SFRICE_003365 n
OG0000132	UniRef90_UPI000C13F7F6	regucalcin-like n
OG0000132	UniRef90_UPI000EF7714C	uncharacterized protein LOC113500183 n
OG0000132	UniRef90_UPI000EF7714C	uncharacterized protein LOC113500183 n
OG0000132	UniRef90_UPI000EF78A86	regucalcin-like isoform X1 n
OG0000132	UniRef90_UPI000EF79EAB	regucalcin-like n
OG0000132	UniRef90_UPI000EF7714C	uncharacterized protein LOC113500183 n
OG0000132	UniRef90_UPI000EF7E98D	regucalcin-like n
OG0000132	UniRef90_UPI000EF79065	regucalcin-like n
OG0000132	UniRef90_UPI000EF79ABA	regucalcin-like isoform X1 n
OG0000132	UniRef90_UPI000EF7F203	regucalcin-like n
OG0000132	UniRef90_UPI000EF7D148	regucalcin-like n
OG0016992		#N/A
OG0016992	UniRef90_A0A2H1V3E2	SFRICE_006171 n
OG0016992	UniRef90_A0A2H1V3E2	SFRICE_006171 n
OG0016992	UniRef90_UPI000EF80526	cap-specific mRNA (nucleoside-2'-O-)-methyltransferase 1 isoform X1 n
OG0000048		#N/A
OG0000048	UniRef90_UPI000EF82BFA	17-beta-hydroxysteroid dehydrogenase 14-like n
OG0000048	UniRef90_UPI000EF8402D	uncharacterized protein LOC113502779 n
OG0000048	UniRef90_UPI000EF77B09	uncharacterized protein LOC113493534 n
OG0000048	UniRef90_UPI000EF777C6	uncharacterized protein LOC113502925 isoform X2 n
OG0000048	UniRef90_UPI000EF77ABF	uncharacterized protein LOC113503690 n
OG0000048	UniRef90_UPI000C143B51	uncharacterized protein LOC111360298 n
OG0000048	UniRef90_UPI000EF759B4	uncharacterized protein LOC113502807 n
OG0000048	UniRef90_UPI000EF75956	uncharacterized protein LOC113502858 n
OG0000048	UniRef90_UPI000EF8354F	uncharacterized protein LOC113492071 n
OG0000048	UniRef90_UPI000EF80C49	uncharacterized protein LOC113502778 n
OG0000048	UniRef90_UPI000EF75D01	uncharacterized protein LOC113502860 n
OG0000048	UniRef90_UPI000EF7895F	uncharacterized protein LOC113502777 n
OG0000048	UniRef90_UPI000C143B51	uncharacterized protein LOC111360298 n
OG0000048	UniRef90_UPI000EF84D6E	17-beta-hydroxysteroid dehydrogenase 14-like n
OG0000048	UniRef90_UPI000EF852AA	uncharacterized protein LOC113492069 n
OG0000048	UniRef90_UPI000EF7C03B	uncharacterized protein LOC113492068 n
OG0000048	UniRef90_UPI000EF852AA	uncharacterized protein LOC113492069 n
OG0000048	UniRef90_UPI000EF8354F	uncharacterized protein LOC113492071 n
OG0000048	UniRef90_UPI000EF82BFA	17-beta-hydroxysteroid dehydrogenase 14-like n
OG0000048	UniRef90_UPI000EF7FB47	17-beta-hydroxysteroid dehydrogenase 14-like n
OG0000048	UniRef90_UPI000EF7BD2A	uncharacterized protein LOC113505886 n
OG0000048	UniRef90_UPI000EF75956	uncharacterized protein LOC113502858 n
OG0000048	UniRef90_UPI000EF7D960	uncharacterized protein LOC113502808 n
OG0000048	UniRef90_UPI000EF7D8A9	uncharacterized protein LOC113493533 n
OG0000048	UniRef90_UPI000EF80C49	uncharacterized protein LOC113502778 n
OG0000048	UniRef90_UPI000EF75D01	uncharacterized protein LOC113502860 n
OG0000048	UniRef90_A0A2P6PHI0	Putative oxidoreductase n
OG0000048	UniRef90_UPI000EF76556	uncharacterized protein LOC113492067 n
OG0000048	UniRef90_UPI000EF7AFDD	estradiol 17-beta-dehydrogenase 8-like n
OG0000048	UniRef90_UPI000EF7895F	uncharacterized protein LOC113502777 n
OG0000048	UniRef90_UPI000EF82AEB	uncharacterized protein LOC113505885 n
OG0000048	UniRef90_UPI000EF79E1C	uncharacterized protein LOC113492075 n
OG0000048	UniRef90_UPI000EF851DE	uncharacterized protein LOC113502932 n
OG0000048	UniRef90_UPI000EF852AA	uncharacterized protein LOC113492069 n
OG0000048	UniRef90_UPI000EF78CDD	uncharacterized protein LOC113492066 n
OG0000048	UniRef90_UPI000EF8354F	uncharacterized protein LOC113492071 n
OG0000048	UniRef90_UPI000EF83BDA	uncharacterized protein LOC113502783 n
OG0000048	UniRef90_UPI000EF76334	uncharacterized protein LOC113492070 n
OG0000048	UniRef90_UPI000EF759B4	uncharacterized protein LOC113502807 n
OG0000048	UniRef90_UPI000EF83FE2	uncharacterized protein LOC113502859 n
OG0000048	UniRef90_UPI000EF84D6E	17-beta-hydroxysteroid dehydrogenase 14-like n
OG0000048	UniRef90_UPI000EF7BC85	uncharacterized protein LOC113502809 n
OG0000048	UniRef90_UPI000EF77B09	uncharacterized protein LOC113493534 n
OG0000048	UniRef90_UPI000EF77ABF	uncharacterized protein LOC113503690 n
OG0006641		#N/A
OG0006641	UniRef90_UPI000EF75DDC	solute carrier family 52, riboflavin transporter, member 3-B isoform X1 n
OG0006641	UniRef90_A0A2W1BXC5	Uncharacterized protein n
OG0006641	UniRef90_A0A2W1BXC5	Uncharacterized protein n
OG0006641	UniRef90_A0A2H1WF01	SFRICE_014854 n
OG0006641	UniRef90_UPI000EF75DDC	solute carrier family 52, riboflavin transporter, member 3-B isoform X1 n
OG0000759		#N/A
OG0000759	UniRef90_UPI000EF7BA08	uncharacterized protein LOC113500503 n
OG0000759	UniRef90_UPI000EF7BA08	uncharacterized protein LOC113500503 n
OG0000759	UniRef90_UPI000EF78E5D	ejaculatory bulb-specific protein 3-like n
OG0000759	UniRef90_Q9NG95	Chemosensory protein n
OG0000759	UniRef90_A0A2K8GL05	Chemosensory protein 22 (Fragment) n
OG0000759	UniRef90_A0A2H1WBZ5	SFRICE025769.2 n
OG0000759	UniRef90_A0A2H1W9A3	SFRICE036034.2 n
OG0000759	UniRef90_Q4ZIK7	Chemosensory protein CSP n
OG0000759	UniRef90_A0A2H1W9A3	SFRICE036034.2 n
OG0000759	UniRef90_UPI000EF7BA08	uncharacterized protein LOC113500503 n
OG0000759	UniRef90_UPI000EF7BA08	uncharacterized protein LOC113500503 n
OG0000759	UniRef90_UPI000EF78E5D	ejaculatory bulb-specific protein 3-like n
OG0006878		#N/A
OG0006878	UniRef90_A0A2A4K6P9	Uncharacterized protein n
OG0006878	UniRef90_A0A2A4K6P9	Uncharacterized protein n
OG0006878	UniRef90_A0A2A4K6P9	Uncharacterized protein n
OG0006878	UniRef90_A0A2A4K6P9	Uncharacterized protein n
OG0006878	UniRef90_A0A2A4K6P9	Uncharacterized protein n
OG0000749		#N/A
OG0000749	UniRef90_UPI000EF8292F	uncharacterized protein LOC113500852 n
OG0000749	UniRef90_UPI000EF832DD	uncharacterized protein LOC113500851 n
OG0000749	UniRef90_UPI000EF8292F	uncharacterized protein LOC113500852 n
OG0000749	UniRef90_UPI000B369060	uncharacterized protein LOC110374347 isoform X1 n
OG0000749	UniRef90_UPI000C1405E5	uncharacterized protein LOC111355862 isoform X1 n
OG0000749	UniRef90_UPI000C143828	uncharacterized protein LOC111355730 n
OG0000749	UniRef90_UPI000C1405E5	uncharacterized protein LOC111355862 isoform X1 n
OG0000749	UniRef90_UPI000C143828	uncharacterized protein LOC111355730 n
OG0000749	UniRef90_UPI000C1405E5	uncharacterized protein LOC111355862 isoform X1 n
OG0000749	UniRef90_UPI000EF7C9F9	uncharacterized protein LOC113500616 n
OG0000749	UniRef90_UPI000EF832DD	uncharacterized protein LOC113500851 n
OG0000749	UniRef90_UPI000EF8292F	uncharacterized protein LOC113500852 n
OG0007538		#N/A
OG0007538	UniRef90_UPI000EF84559	dipeptidyl peptidase 3 isoform X1 n
OG0007538	UniRef90_UPI000EF84559	dipeptidyl peptidase 3 isoform X1 n
OG0007538	UniRef90_UPI000B39ECD8	dipeptidyl peptidase 3 isoform X1 n
OG0007538	UniRef90_UPI000EF84559	dipeptidyl peptidase 3 isoform X1 n
OG0007538	UniRef90_UPI000EF84559	dipeptidyl peptidase 3 isoform X1 n
OG0000248		#N/A
OG0000248	UniRef90_A0A2H1V873	SFRICE_008433 n
OG0000248	UniRef90_UPI000C142DF0	myrosinase 1-like n
OG0000248	UniRef90_UPI000C13FB19	lactase-phlorizin hydrolase-like n
OG0000248	UniRef90_UPI000C1410B8	myrosinase 1-like n
OG0000248	UniRef90_UPI000C13F3AE	myrosinase 1-like n
OG0000248	UniRef90_UPI000C1406D8	uncharacterized protein LOC111356947 n
OG0000248	UniRef90_UPI000C143E00	myrosinase 1-like isoform X1 n
OG0000248	UniRef90_UPI000C1437F7	myrosinase 1-like n
OG0000248	UniRef90_UPI000C13FCFF	lactase-phlorizin hydrolase-like n
OG0000248	UniRef90_UPI000C141B46	myrosinase 1-like n
OG0000248	UniRef90_UPI000C140D86	myrosinase 1-like n
OG0000248	UniRef90_UPI000C13FF34	myrosinase 1-like isoform X1 n
OG0000248	UniRef90_UPI000C13FB19	lactase-phlorizin hydrolase-like n
OG0000248	UniRef90_A0A2H1VF65	SFRICE_001527 n
OG0000248	UniRef90_UPI000EF81142	myrosinase 1-like n
OG0000248	UniRef90_UPI000EF81A53	lactase-phlorizin hydrolase-like n
OG0000248	UniRef90_UPI000EF7EA1A	myrosinase 1-like n
OG0000248	UniRef90_UPI000EF7F2EB	lactase-phlorizin hydrolase-like n
OG0000248	UniRef90_UPI000EF75F7C	myrosinase 1-like n
OG0000248	UniRef90_UPI000EF7798A	myrosinase 1-like n
OG0000248	UniRef90_UPI000EF81A53	lactase-phlorizin hydrolase-like n
OG0000374		#N/A
OG0000374	UniRef90_UPI000EF81693	glutathione S-transferase 1-like n
OG0000374	UniRef90_UPI000EF81693	glutathione S-transferase 1-like n
OG0000374	UniRef90_A0A2A4IV17	Uncharacterized protein n
OG0000374	UniRef90_A0A2A4IXK8	Uncharacterized protein n
OG0000374	UniRef90_D2I930	Glutathione S-transferase epsilon 2 n
OG0000374	UniRef90_A0A3G1ZLB1	Glutathione-S-transferase epsilon class n
OG0000374	UniRef90_D2I930	Glutathione S-transferase epsilon 2 n
OG0000374	UniRef90_A0A3G1ZLA9	Glutathione-S-transferase epsilon class n
OG0000374	UniRef90_D2I930	Glutathione S-transferase epsilon 2 n
OG0000374	UniRef90_A0A2H1WEV2	SFRICE042035.2 (Fragment) n
OG0000374	UniRef90_A0A2H1WEV2	SFRICE042035.2 (Fragment) n
OG0000374	UniRef90_A0A3G1ZLA9	Glutathione-S-transferase epsilon class n
OG0000374	UniRef90_D2I930	Glutathione S-transferase epsilon 2 n
OG0000374	UniRef90_A0A3G1ZLB1	Glutathione-S-transferase epsilon class n
OG0000374	UniRef90_UPI000EF81693	glutathione S-transferase 1-like n
OG0000374	UniRef90_UPI000EF81693	glutathione S-transferase 1-like n
OG0000374	UniRef90_UPI000EF78CA3	glutathione S-transferase 1-like n
OG0012697		#N/A
OG0012697	UniRef90_UPI000EF84DFF	ATP-dependent RNA helicase DHX30-like n
OG0012697	UniRef90_A0A2W1BD14	Uncharacterized protein n
OG0012697	UniRef90_A0A2H1W358	SFRICE_006540 (Fragment) n
OG0012697	UniRef90_UPI000EF84DFF	ATP-dependent RNA helicase DHX30-like n
OG0000098		#N/A
OG0000098	UniRef90_UPI000EF7B1D8	chymotrypsin-2-like n
OG0000098	UniRef90_UPI000EF7B1D8	chymotrypsin-2-like n
OG0000098	UniRef90_UPI000EF7B1D8	chymotrypsin-2-like n
OG0000098	UniRef90_UPI000EF784EE	chymotrypsin-1-like n
OG0000098	UniRef90_UPI000EF7B1D8	chymotrypsin-2-like n
OG0000098	UniRef90_UPI000EF7B1D8	chymotrypsin-2-like n
OG0000098	UniRef90_UPI000EF7B3CF	chymotrypsin-1-like n
OG0000098	UniRef90_A0A0X9GKP8	SFRICE_024614 n
OG0000098	UniRef90_E7D011	Serine protease 59 n
OG0000098	UniRef90_A0A2A4J186	Peptidase S1 domain-containing protein n
OG0000098	UniRef90_C9W8H0	Serine protease 33 n
OG0000098	UniRef90_C9W8H0	Serine protease 33 n
OG0000098	UniRef90_A0A1E1WV71	Peptidase S1 domain-containing protein n
OG0000098	UniRef90_UPI000C141649	chymotrypsin-2-like n
OG0000098	UniRef90_A0A2H1VHU4	SFRICE_019798 n
OG0000098	UniRef90_A0A2H1VG38	SFRICE_001329 n
OG0000098	UniRef90_UPI000C143986	chymotrypsin-1-like n
OG0000098	UniRef90_A0A0X9GKP8	SFRICE_024614 n
OG0000098	UniRef90_UPI000C141C66	chymotrypsin-2-like n
OG0000098	UniRef90_A0A2H1VHU4	SFRICE_019798 n
OG0000098	UniRef90_A0A2H1VHM1	SFRICE_019800 n
OG0000098	UniRef90_UPI000C141C66	chymotrypsin-2-like n
OG0000098	UniRef90_A0A2H1VHU4	SFRICE_019798 n
OG0000098	UniRef90_UPI000C14400E	chymotrypsin-1-like isoform X1 n
OG0000098	UniRef90_UPI000C141649	chymotrypsin-2-like n
OG0000098	UniRef90_A0A0X9GKP8	SFRICE_024614 n
OG0000098	UniRef90_UPI000C14436D	chymotrypsin-1-like n
OG0000098	UniRef90_UPI000C143FB6	transmembrane protease serine 9-like n
OG0000098	UniRef90_UPI000EF784EE	chymotrypsin-1-like n
OG0000098	UniRef90_UPI000EF7AD1D	chymotrypsin-2-like n
OG0000098	UniRef90_UPI000EF7B3CF	chymotrypsin-1-like n
OG0000098	UniRef90_UPI000EF7B1D8	chymotrypsin-2-like n
OG0009875		#N/A
OG0009875	UniRef90_UPI000EF80048	axoneme-associated protein mst101(2)-like isoform X1 n
OG0009875	UniRef90_UPI000EF80048	axoneme-associated protein mst101(2)-like isoform X1 n
OG0009875	UniRef90_UPI000C143C89	axoneme-associated protein mst101(2) isoform X1 n
OG0009875	UniRef90_UPI000C143C89	axoneme-associated protein mst101(2) isoform X1 n
OG0009875	UniRef90_UPI000EF80048	axoneme-associated protein mst101(2)-like isoform X1 n
OG0000110		#N/A
OG0000110	UniRef90_UPI000EF84CB2	uncharacterized protein LOC113495130 n
OG0000110	UniRef90_UPI000EF84CB2	uncharacterized protein LOC113495130 n
OG0000110	UniRef90_A0A068EWR5	Cytochrome P450 CYP9A3 n
OG0000110	UniRef90_Q5YJK0	Antennal cytochrome P450 CYP9 n
OG0000110	UniRef90_A0A068EWR5	Cytochrome P450 CYP9A3 n
OG0000110	UniRef90_A0A0P0EW60	Cytochrome P450 monooxygenase CYP9A n
OG0000110	UniRef90_A0A068EWN1	Cytochrome P450 9A60 n
OG0000110	UniRef90_A0A2A4JEN6	Uncharacterized protein n
OG0000110	UniRef90_A0A2H1VEI8	SFRICE041928.2 n
OG0000110	UniRef90_A0A2W1BKQ5	Uncharacterized protein n
OG0000110	UniRef90_A0A2A4JEN6	Uncharacterized protein n
OG0000110	UniRef90_A0A0K0YD31	Cytochrome P450 monooxygenase CYP9A14 n
OG0000110	UniRef90_Q5YJK0	Antennal cytochrome P450 CYP9 n
OG0000110	UniRef90_A0A0P0EW60	Cytochrome P450 monooxygenase CYP9A n
OG0000110	UniRef90_A0A248QEG5	Cytochrome p450 CYP9A27 n
OG0000110	UniRef90_A0A2W1BKQ5	Uncharacterized protein n
OG0000110	UniRef90_Q5YJK0	Antennal cytochrome P450 CYP9 n
OG0000110	UniRef90_A0A0P0EW60	Cytochrome P450 monooxygenase CYP9A n
OG0000110	UniRef90_A0A2D1QTX7	Cytochrome P450 n
OG0000110	UniRef90_A0A248QFE0	Cytochrome p450 CYP9A10 n
OG0000110	UniRef90_A0A0F7JKF5	Cytochrome P450 n
OG0000110	UniRef90_A0A248QEG5	Cytochrome p450 CYP9A27 n
OG0000110	UniRef90_B5MF67	Cytochrome P450 9A9 n
OG0000110	UniRef90_E5L8C3	Cytochrome P450 n
OG0000110	UniRef90_B5MF67	Cytochrome P450 9A9 n
OG0000110	UniRef90_A0A248QEG8	Cytochrome p450 CYP9A98 n
OG0000110	UniRef90_A0A2D1QTX7	Cytochrome P450 n
OG0000110	UniRef90_UPI000EF83577	probable cytochrome P450 9f2 n
OG0000110	UniRef90_UPI000EF84A99	cytochrome P450 9e2-like n
OG0000110	UniRef90_UPI000EF84CB2	uncharacterized protein LOC113495130 n
OG0000110	UniRef90_UPI000EF84CB2	uncharacterized protein LOC113495130 n
OG0005841		#N/A
OG0005841	UniRef90_UPI000EF83F06	facilitated trehalose transporter Tret1-like n
OG0005841	UniRef90_UPI000C144615	solute carrier family 2, facilitated glucose transporter member 6-like n
OG0005841	UniRef90_UPI000C144615	solute carrier family 2, facilitated glucose transporter member 6-like n
OG0005841	UniRef90_UPI000C144615	solute carrier family 2, facilitated glucose transporter member 6-like n
OG0005841	UniRef90_UPI000EF83F06	facilitated trehalose transporter Tret1-like n
OG0000543		#N/A
OG0000543	UniRef90_UPI000EF7F37A	facilitated trehalose transporter Tret1-like n
OG0000543	UniRef90_UPI000EF765DB	facilitated trehalose transporter Tret1-like n
OG0000543	UniRef90_UPI000EF79518	facilitated trehalose transporter Tret1-like n
OG0000543	UniRef90_A0A2A4JNL8	MFS domain-containing protein n
OG0000543	UniRef90_A0A2A4JNL8	MFS domain-containing protein n
OG0000543	UniRef90_A0A2H1X046	SFRICE_030247 n
OG0000543	UniRef90_UPI000C1423F0	facilitated trehalose transporter Tret1-like isoform X1 n
OG0000543	UniRef90_UPI000C1423BD	facilitated trehalose transporter Tret1-like isoform X1 n
OG0000543	UniRef90_UPI000C1423F0	facilitated trehalose transporter Tret1-like isoform X1 n
OG0000543	UniRef90_UPI000C1423BD	facilitated trehalose transporter Tret1-like isoform X1 n
OG0000543	UniRef90_A0A2H1X046	SFRICE_030247 n
OG0000543	UniRef90_UPI000C1423BD	facilitated trehalose transporter Tret1-like isoform X1 n
OG0000543	UniRef90_UPI000EF79518	facilitated trehalose transporter Tret1-like n
OG0000543	UniRef90_UPI000EF765DB	facilitated trehalose transporter Tret1-like n
OG0000432		#N/A
OG0000432	UniRef90_UPI000EF8302A	facilitated trehalose transporter Tret1-like n
OG0000432	UniRef90_UPI000EF8302A	facilitated trehalose transporter Tret1-like n
OG0000432	UniRef90_UPI000EF78FB3	facilitated trehalose transporter Tret1-like isoform X1 n
OG0000432	UniRef90_UPI000EF7A955	facilitated trehalose transporter Tret1-like n
OG0000432	UniRef90_UPI000EF7A955	facilitated trehalose transporter Tret1-like n
OG0000432	UniRef90_UPI000EF8302A	facilitated trehalose transporter Tret1-like n
OG0000432	UniRef90_A0A2W1BMG6	MFS domain-containing protein n
OG0000432	UniRef90_A0A2W1BPL4	MFS domain-containing protein n
OG0000432	UniRef90_A0A2H1VR37	SFRICE_011668 n
OG0000432	UniRef90_A0A2H1W9G7	SFRICE_021047 n
OG0000432	UniRef90_A0A2H1W9G7	SFRICE_021047 n
OG0000432	UniRef90_UPI000EF7EE69	facilitated trehalose transporter Tret1-like n
[truncated: 66,642 more rows]

## Sheet: BLASTX_Arthropoda_DB
Orthogroup ID	Identification
OG0000201	AAA18531.1 carboxypeptidase, partial [Simulium vittatum]
OG0003900	AAA58962.1 immunophilin FKBP46 [Spodoptera frugiperda]
OG0000027	AAB18243.1 microsomal epoxide hydrolase [Trichoplusia ni]
OG0019677	AAB46366.1 apterous homeodomain protein, partial [Junonia coenia]
OG0000027	AAB88192.1 epoxide hydrolase [Trichoplusia ni]
OG0008778	AAB88192.1 epoxide hydrolase [Trichoplusia ni]
OG0010222	AAB88192.1 epoxide hydrolase [Trichoplusia ni]
OG0000141	AAB92583.1 acyl-CoA delta-9 desaturase [Trichoplusia ni]
OG0006474	AAC05703.2 general odorant binding protein 2 precursor [Mamestra brassicae]
OG0001555	AAC13649.1 reverse transcriptase [Bombyx mori]
OG0000953	AAC47077.1 Cnx, partial [Drosophila melanogaster]
OG0001535	AAC47327.1 preproattacin A [Trichoplusia ni]
OG0000399	AAC47425.1 beta-tubulin [Heliothis virescens]
OG0015920	AAC47556.1 insect intestinal mucin IIM14 [Trichoplusia ni]
OG0015920	AAC47557.1 insect intestinal mucin IIM22 [Trichoplusia ni]
OG0019931	AAC47557.1 insect intestinal mucin IIM22 [Trichoplusia ni]
OG0005336	AAC63377.1 apolipophorin-III precursor [Spodoptera litura]
OG0000619	AAC72920.1 putative gag-related protein [Lymantria dispar]
OG0000246	AAD09808.1 nicotinic acetylcholine receptor alpha-2 subunit [Heliothis virescens]
OG0000084	AAD25107.1 cytochrome P450 CYP6B10 [Heliothis virescens]
OG0016095	AAD32698.1 putative nicotinic acetylcholine receptor alpha 7-2 subunit [Heliothis virescens]
OG0000084	AAF06103.1 cytochrome P450 [Helicoverpa zea]
OG0000025	AAF70499.1 3-dehydroecdysone 3alpha-reductase [Spodoptera littoralis]
OG0002882	AAF70819.1 high affinity GABA transporter [Trichoplusia ni]
OG0006316	AAF71289.1 chemosensory protein [Mamestra brassicae]
OG0000759	AAF71290.2 chemosensory protein [Mamestra brassicae]
OG0000209	AAG30945.2 heat shock protein hsp20.4 [Bombyx mori]
OG0000259	AAG49533.3 alpha tubulin, partial [Glossina morsitans morsitans]
OG0013391	AAK14793.1 sensory appendage protein-like protein [Mamestra brassicae]
OG0001947	AAK59928.1 ribosomal protein S11 [Heliothis virescens]
OG0000657	AAK63095.1 elongation factor 1 alpha, partial [Liriomyza huidobrensis]
OG0004940	AAK72378.1 60S ribosomal protein L7/L12 precursor [Spodoptera frugiperda]
OG0005136	AAK83858.1 ribosomal protein L18 [Spodoptera frugiperda]
OG0006808	AAK84160.1 pheromone biosynthesis activating neuropeptide PBAN preprohormone [Spodoptera littoralis]
OG0009857	AAK92155.1 ribosomal protein L13 [Spodoptera frugiperda]
OG0001116	AAK92156.1 ribosomal protein L13A [Spodoptera frugiperda]
OG0000442	AAK92160.1 ribosomal protein L22 [Spodoptera frugiperda]
OG0003467	AAK92163.1 ribosomal protein L27 [Spodoptera frugiperda]
OG0005444	AAK92164.1 ribosomal protein L28 [Spodoptera frugiperda]
OG0001897	AAK92165.1 ribosomal protein L30 [Spodoptera frugiperda]
OG0002337	AAK92167.1 ribosomal protein L32 [Spodoptera frugiperda]
OG0002687	AAK92167.1 ribosomal protein L32 [Spodoptera frugiperda]
OG0005491	AAK92169.1 ribosomal protein L35A [Spodoptera frugiperda]
OG0005486	AAK92181.1 ribosomal protein S12 [Spodoptera frugiperda]
OG0001916	AAK92182.1 ribosomal protein S13 [Spodoptera frugiperda]
OG0003559	AAK92189.1 ribosomal protein S20 [Spodoptera frugiperda]
OG0002500	AAK92192.1 ribosomal protein S24 [Spodoptera frugiperda]
OG0001159	AAK94897.1 mRNA cap-binding protein eIF4E [Spodoptera frugiperda]
OG0000646	AAL09578.2 high-affinity octopamine transporter [Trichoplusia ni]
OG0021569	AAL17609.1 cytoplasmic actin, partial [Bombyx mori]
OG0001847	AAL26576.1 ribosomal protein L12 [Spodoptera frugiperda]
OG0003545	AAL26579.1 ribosomal protein S3A [Spodoptera frugiperda]
OG0000276	AAL26580.1 ribosomal protein S4 [Spodoptera frugiperda]
OG0001845	AAL26583.1 ribosomal protein S16 [Spodoptera frugiperda]
OG0001548	AAL48299.1 cytochrome P450 CYP4S4 [Mamestra brassicae]
OG0000537	AAL48300.1 cytochrome P450 CYP4L4 [Mamestra brassicae]
OG0004082	AAL48300.1 cytochrome P450 CYP4L4 [Mamestra brassicae]
OG0004236	AAL62466.1 60S acidic ribosomal protein P1 [Spodoptera frugiperda]
OG0001425	AAL62467.1 60S acidic ribosomal protein P2 [Spodoptera frugiperda]
OG0000741	AAL62469.1 ribosomal protein L7 [Spodoptera frugiperda]
OG0003430	AAL62470.1 ribosomal protein L18A [Spodoptera frugiperda]
OG0003429	AAL62471.1 ribosomal protein L34 [Spodoptera frugiperda]
OG0001611	AAL62472.1 ribosomal protein S8 [Spodoptera frugiperda]
OG0005409	AAL62473.1 ribosomal protein S27A [Spodoptera frugiperda]
OG0000766	AAL73387.1 3-dehydrecdysone 3b-reductase [Trichoplusia ni]
OG0008834	AAL82580.1 beta-N-acetylglucosaminidase [Trichoplusia ni]
OG0000240	AAL83698.1 translation elongation factor 2 [Spodoptera exigua]
OG0000331	AAM46727.1 azurocidin-like precursor protein [Trichoplusia ni]
OG0007519	AAM88288.1 cuticle protein 36 [Manduca sexta]
OG0001927	AAN15743.1 ubiquitin-53aa extension protein [Spodoptera exigua]
OG0000646	AAN52844.2 high-affinity dopamine transporter [Trichoplusia ni]
OG0005898	AAN71632.1 serine protease inhibitor serpin 1a [Mamestra configurata]
OG0000068	AAN86047.1 heat shock cognate 70 protein [Spodoptera frugiperda]
OG0001898	AAN86048.1 ribosomal protein S2 [Spodoptera frugiperda]
OG0006341	AAO15491.1 eIF2 alpha subunit [Spodoptera frugiperda]
OG0000845	AAP20934.2 ADP/ATP translocase [Helicoverpa armigera]
OG0000108	AAP33177.1 peritrophin 1 [Mamestra configurata]
OG0005283	AAP40732.1 innexin [Spodoptera frugiperda]
OG0000173	AAP44964.1 midgut class 1 aminopeptidase N [Spodoptera exigua]
OG0000174	AAP80766.1 cytochrome P450 [Spodoptera litura]
OG0009986	AAP80766.1 cytochrome P450 [Spodoptera litura]
OG0037737	AAQ04479.1 reverse transcriptase [Bombyx mori]
OG0021530	AAQ09035.1 Eag K+ channel [Manduca sexta]
OG0001626	AAQ54611.1 Gly d Mal d 3-like protein [Glycyphagus domesticus]
OG0000147	AAQ72740.1 sodium/potassium ATPase alpha subunit, partial [Diplopoda sp. FEA-2003]
OG0000141	AAQ74259.1 delta-11 desaturase [Spodoptera littoralis]
OG0008014	AAQ74260.1 desaturase [Spodoptera littoralis]
OG0006718	AAQ75437.1 cathepsin L-like protease [Helicoverpa armigera]
OG0000240	AAQ77152.1 elongation factor 2, partial [Cleidogona major]
OG0000531	AAQ84061.1 lw opsin, partial [Xanthopan morgani praedicta]
OG0000108	AAR06265.1 peritrophic membrane chitin binding protein 1 [Trichoplusia ni]
OG0000108	AAR06266.1 peritrophic membrane chitin binding protein 2 [Trichoplusia ni]
OG0000090	AAR09669.1 similar to Drosophila melanogaster Act57B, partial [Drosophila yakuba]
OG0003953	AAR26515.1 antennal oxidoreductase [Mamestra brassicae]
OG0000109	AAR26516.1 antennal esterase [Mamestra brassicae]
OG0000110	AAR26518.1 antennal cytochrome P450 CYP9 [Mamestra brassicae]
OG0000174	AAR26518.1 antennal cytochrome P450 CYP9 [Mamestra brassicae]
OG0020864	AAR26518.1 antennal cytochrome P450 CYP9 [Mamestra brassicae]
OG0002871	AAR28532.1 plasma membrane calcium ATPase PMCA3 [Procambarus clarkii]
OG0001518	AAS48093.1 lebocin [Chrysodeixis includens]
OG0001868	AAS48094.1 lysozyme [Chrysodeixis includens]
OG0000208	AAS79891.1 gst1 [Spodoptera litura]
OG0000054	AAS82583.1 midgut carboxypeptidase A1 [Trichoplusia ni]
OG0000054	AAS82584.1 midgut carboxypeptidase A2, partial [Trichoplusia ni]
OG0016037	AAS82584.1 midgut carboxypeptidase A2, partial [Trichoplusia ni]
OG0000108	AAS89976.1 peritrophin membrane protein 1, partial [Spodoptera frugiperda]
OG0015790	AAT11926.1 beta 1,4-N-acetylgalactosaminyltransferase [Trichoplusia ni]
OG0000954	AAT37510.1 furin-like convertase [Trichoplusia ni]
OG0000657	AAT46388.1 putative elongation factor-1 alpha, partial [Inocellia crassicornis]
OG0010141	AAT72922.1 sterol carrier protein 2/3-oxoacyl-CoA thiolase [Spodoptera littoralis]
OG0006877	AAT88074.1 high-affinity choline transporter [Trichoplusia ni]
OG0007400	AAT92284.1 allatotropin [Helicoverpa armigera]
OG0006500	AAT95357.1 trypsin-like protein precursor, partial [Sesamia nonagrioides]
OG0000009	AAT95360.1 trypsin IIb precursor [Sesamia nonagrioides]
OG0000173	AAT99437.1 aminopeptidase N [Spodoptera exigua]
OG0001367	AAV34822.1 ribosomal protein L11 [Bombyx mori]
OG0003429	AAV34845.1 ribosomal protein L34 [Bombyx mori]
OG0005698	AAV91416.1 troponin C 2 [Lonomia obliqua]
OG0000366	AAW24481.1 prophenol oxidase activating enzyme 3 [Spodoptera litura]
OG0000173	AAX39863.1 aminopeptidase N1 [Trichoplusia ni]
OG0000173	AAX39866.1 aminopeptidase N4 [Trichoplusia ni]
OG0000031	AAX62034.1 trypsin-like serine protease [Ostrinia nubilalis]
OG0000829	AAY21920.1 cytochrome P450 [Helicoverpa armigera]
OG0014028	AAY21920.1 cytochrome P450 [Helicoverpa armigera]
OG0000759	AAY26143.1 chemosensory protein CSP [Spodoptera litura]
OG0002260	AAY33487.1 farnesyl diphosphate synthase [Mythimna unipuncta]
OG0000636	AAY46199.1 peritrophic membrane chitin binding protein [Trichoplusia ni]
OG0002176	AAY66882.1 ribosomal protein S25 [Ixodes scapularis]
OG0006738	ABA06504.1 viral-like chitinase [Spodoptera exigua]
OG0006738	ABA06506.1 viral-like chitinase [Mamestra brassicae]
OG0000792	ABA55502.1 transposase [Heliothis virescens]
OG0000285	ABA62394.1 phospholipid-hydroperoxide glutathione peroxidase [Rhipicephalus microplus]
OG0000033	ABB69054.1 cytochrome P450 [Helicoverpa armigera]
OG0000945	ABB76924.1 beta-N-acetylglucoasminidase 1 [Spodoptera frugiperda]
OG0008507	ABB92836.1 scavenger receptor SR-C-like protein [Spodoptera frugiperda]
OG0013152	ABB92838.1 p27BBP/eIF6-like [Spodoptera frugiperda]
OG0000430	ABC24706.1 hemicentin-like protein 1, partial [Spodoptera frugiperda]
OG0000430	ABC24707.1 hemicentin-like protein 2, partial [Spodoptera frugiperda]
OG0000472	ABC50165.1 adenosine deaminase-related growth factor-like protein [Mamestra brassicae]
OG0000156	ABC72321.2 cytochrome P450 [Spodoptera litura]
OG0022450	ABC72321.2 cytochrome P450 [Spodoptera litura]
OG0004760	ABC79625.1 imaginal disc growth factor-like protein [Mamestra brassicae]
OG0000027	ABD85119.1 juvenile hormone epoxide hydrolase [Spodoptera exigua]
OG0002868	ABD98746.1 Rieske iron-sulfur protein 1 [Graphocephala atropunctata]
OG0000617	ABD98755.1 putative ribosomal protein L17/23 [Graphocephala atropunctata]
OG0000243	ABE27189.1 trehalase [Spodoptera frugiperda]
OG0004128	ABF51216.1 DCMP deaminase [Bombyx mori]
OG0009886	ABF51243.1 cytochrome c oxidase subunit IV [Bombyx mori]
OG0002695	ABF51305.1 ubiquitin conjugating enzyme E2 [Bombyx mori]
OG0003721	ABF51360.1 ubiquitin-conjugating enzyme [Bombyx mori]
OG0000245	ABF51476.1 protein phosphatase 1 catalytic subunit [Bombyx mori]
OG0026710	ABF51498.1 mariner transposase [Bombyx mori]
OG0005376	ABF51505.1 nonmuscle myosin essential light chain [Bombyx mori]
OG0007104	ABF55965.2 CG15440-like protein [Bombyx mori]
OG0002686	ABG01866.1 putative accessory gland protein, partial [Gryllus bimaculatus]
OG0042569	ABG72725.1 protease inhibitor-like protein [Antheraea mylitta]
OG0000109	ABH01081.1 esterase [Spodoptera littoralis]
OG0000159	ABH01082.1 esterase [Sesamia nonagrioides]
OG0000045	ABH09250.1 putative DNA-mediated transposase [Helicoverpa zea]
OG0000068	ABH09735.1 heat shock cognate 70 protein [Trichoplusia ni]
OG0011721	ABI24159.1 general odorant binding protein 1, partial [Agrotis segetum]
OG0002894	ABI96087.1 chitin synthase B [Spodoptera exigua]
OG0000406	ABK29468.1 lipase [Helicoverpa armigera]
OG0001126	ABK90823.1 cathepsin B-like cysteine proteinase [Spodoptera exigua]
OG0006718	ABK90824.1 cathepsin L-like cysteine proteinase [Spodoptera exigua]
OG0003421	ABM55656.1 putative SEC13-like protein 1 [Maconellicoccus hirsutus]
OG0009003	ABM66814.2 trehalose 6-phosphate synthase [Spodoptera exigua]
OG0000759	ABM67688.1 chemosensory protein CSP1 [Spodoptera exigua]
OG0000759	ABM67690.1 chemosensory protein CSP3 [Spodoptera exigua]
OG0013300	ABN09650.1 PHF5A [Bombyx mori]
[truncated: 26,488 more rows]
