# Supplementary material for: Family dinner: Transcriptional plasticity of five Noctuidae (Lepidoptera) feeding on three host plant species
Source: Ecol Evol. 2022 Sep 6;12(9):e9258. doi: 10.1002/ece3.9258 (PMC9448971; doi:10.1002/ece3.9258)
Supplement: Supplementary file 45 — Table S14 [file ECE3-12-e9258-s036.xlsx]

## Sheet: S.lit
Supplementary Table 14. Overview of the results of the Noctuidae feeding assays
Spodoptera littoralis
Diet / plant host species	Weight (mg)	Devlopmental time (days)	Growth rate (mg/day)	Growth rate - Control group corrected (in % of control group avg.)
Artificial diet	3.836	5	0.7672
Artificial diet	5.344	5	1.0688
Artificial diet	3.483	5	0.6966
Artificial diet	3.523	5	0.7046								Growth rate (mg/day)
Artificial diet	2.764	5	0.5528
Artificial diet	0.6	5	0.12						Artificial diet	Mean:	0.60241
Artificial diet	3.72	5	0.744							Variance:	0.0980666
Artificial diet	3.6	5	0.72
Artificial diet	0.894	5	0.1788						Brassica oleracea	Mean:	0.18929
Artificial diet	0.591	5	0.1182							Variance:	0.0103343
Artificial diet	2.706	5	0.5412
Artificial diet	4.566	5	0.9132						Nicotiana tabacum	Mean:	0.264234
Artificial diet	3.035	5	0.607							Variance:	0.0158411
Artificial diet	2.903	5	0.5806
Artificial diet	3.634	5	0.7268						Zea mays	Mean:	0.74286
Artificial diet	3.077	5	0.6154							Variance:	0.165444
Artificial diet	0.749	5	0.1498
Artificial diet	0.885	5	0.177
Artificial diet	0.881	5	0.1762
Artificial diet	3.326	5	0.6652
Artificial diet	3.27	5	0.654
Artificial diet	4.775	5	0.955
Artificial diet	4.471	5	0.8942
Artificial diet	4.233	5	0.8466
Artificial diet	4.528	5	0.9056
Artificial diet	0.857	5	0.1714
Artificial diet	3.619	5	0.7238
Artificial diet	3.668	5	0.7336
Artificial diet	4.531	5	0.9062
Artificial diet	3.627	5	0.7254
Artificial diet	0.73	5	0.146
Artificial diet	4.153	5	0.8306
Artificial diet	4.075	5	0.815
Artificial diet	2.911	5	0.5822
Artificial diet	0.997	5	0.1994
Artificial diet	4.028	5	0.8056
Artificial diet	3.782	5	0.7564
Artificial diet	5.577	5	1.1154
Artificial diet	3.6	5	0.72
Artificial diet	3.006	5	0.6012
Artificial diet	4.905	5	0.981
Artificial diet	0.626	5	0.1252
Artificial diet	3.886	5	0.7772
Artificial diet	3.256	5	0.6512
Artificial diet	4.276	5	0.8552
Artificial diet	4.431	5	0.8862
Artificial diet	3.941	5	0.7882
Artificial diet	3.086	5	0.6172
Artificial diet	0.828	5	0.1656
Artificial diet	3.262	5	0.6524
Artificial diet	0.403	5	0.0806
Artificial diet	4.015	5	0.803
Artificial diet	4.486	5	0.8972
Artificial diet	0.626	5	0.1252
Artificial diet	0.581	5	0.1162
Artificial diet	4.419	5	0.8838
Artificial diet	3.414	5	0.6828
Artificial diet	5.554	5	1.1108
Artificial diet	4.74	5	0.948
Artificial diet	0.491	5	0.0982
Artificial diet	1.033	5	0.2066
Artificial diet	3.977	5	0.7954
Artificial diet	4.766	5	0.9532
Artificial diet	2.884	5	0.5768
Artificial diet	3.662	5	0.7324
Artificial diet	0.785	5	0.157
Artificial diet	3.506	5	0.7012
Artificial diet	3.271	5	0.6542
Artificial diet	0.516	5	0.1032
Artificial diet	0.642	5	0.1284
Artificial diet	0.721	5	0.1442
Artificial diet	3.97	5	0.794
Artificial diet	3.653	5	0.7306
Artificial diet	0.927	5	0.1854
Artificial diet	0.55	5	0.11
Artificial diet	4.148	5	0.8296
Artificial diet	3.013	5	0.6026
Artificial diet	3.365	5	0.673
Artificial diet	4.29	5	0.858
Artificial diet	0.739	5	0.1478
Artificial diet	3.236	5	0.6472
Artificial diet	0.727	5	0.1454
Artificial diet	0.727	5	0.1454
Artificial diet	3.822	5	0.7644
Artificial diet	3.686	5	0.7372
Artificial diet	3.717	5	0.7434
Artificial diet	2.859	5	0.5718
Artificial diet	2.752	5	0.5504
Artificial diet	5.409	5	1.0818
Artificial diet	3.433	5	0.6866
Artificial diet	0.672	5	0.1344
Artificial diet	4.233	5	0.8466
Artificial diet	0.901	5	0.1802
Artificial diet	5.34	5	1.068
Artificial diet	5.027	5	1.0054
Artificial diet	4.145	5	0.829
Artificial diet	0.733	5	0.1466
Artificial diet	4.66	5	0.932
Artificial diet	5.539	5	1.1078
Artificial diet	3.388	5	0.6776
Brassica oleracea	1.525	6	0.254167	42.1916
Brassica oleracea	0.933	6	0.1555	25.813
Brassica oleracea	0.957	6	0.1595	26.477
Brassica oleracea	1.152	6	0.192	31.872
Brassica oleracea	1.673	6	0.278833	46.2863
Brassica oleracea	1.346	6	0.224333	37.2393
Brassica oleracea	1.778	6	0.296333	49.1913
Brassica oleracea	1.75	6	0.291667	48.4166
Brassica oleracea	1.744	6	0.290667	48.2506
Brassica oleracea	0.187	6	0.0311667	5.17366
Brassica oleracea	0.251	6	0.0418333	6.94433
Brassica oleracea	0.154	6	0.0256667	4.26066
Brassica oleracea	0.564	6	0.094	15.604
Brassica oleracea	1.381	6	0.230167	38.2076
Brassica oleracea	0.46	6	0.0766667	12.7267
Brassica oleracea	0.879	6	0.1465	24.319
Brassica oleracea	1.66	6	0.276667	45.9266
Brassica oleracea	0.13	6	0.0216667	3.59666
Brassica oleracea	1.067	6	0.177833	29.5203
Brassica oleracea	0.282	6	0.047	7.802
Brassica oleracea	0.358	6	0.0596667	9.90466
Brassica oleracea	2.411	6	0.401833	66.7043
Brassica oleracea	1.49	6	0.248333	41.2233
Brassica oleracea	1.215	6	0.2025	33.615
Brassica oleracea	0.722	6	0.120333	19.9753
Brassica oleracea	1.642	6	0.273667	45.4286
Brassica oleracea	1.749	6	0.2915	48.389
Brassica oleracea	0.614	6	0.102333	16.9873
Brassica oleracea	0.674	6	0.112333	18.6473
Brassica oleracea	0.927	6	0.1545	25.647
Brassica oleracea	1.775	6	0.295833	49.1083
Brassica oleracea	1.584	6	0.264	43.824
Brassica oleracea	1.762	6	0.293667	48.7486
Brassica oleracea	1.192	6	0.198667	32.9786
Brassica oleracea	2.388	6	0.398	66.068
Brassica oleracea	1.534	6	0.255667	42.4406
Brassica oleracea	0.689	6	0.114833	19.0623
Brassica oleracea	1.022	6	0.170333	28.2753
Brassica oleracea	1.67	6	0.278333	46.2033
Brassica oleracea	0.826	6	0.137667	22.8527
Brassica oleracea	1.309	6	0.218167	36.2156
Brassica oleracea	2.607	6	0.4345	72.127
Brassica oleracea	0.36	6	0.06	9.95999
Brassica oleracea	0.302	6	0.0503333	8.35533
Brassica oleracea	1.335	6	0.2225	36.935
Brassica oleracea	1.05	6	0.175	29.05
Brassica oleracea	0.838	6	0.139667	23.1847
Brassica oleracea	0.864	6	0.144	23.904
Brassica oleracea	1.236	6	0.206	34.196
Brassica oleracea	2.184	6	0.364	60.424
Brassica oleracea	1.727	6	0.287833	47.7803
Brassica oleracea	1.005	6	0.1675	27.805
Brassica oleracea	1.091	6	0.181833	30.1843
Brassica oleracea	1.577	6	0.262833	43.6303
Brassica oleracea	1.34	6	0.223333	37.0733
Brassica oleracea	0.321	6	0.0535	8.88099
Brassica oleracea	0.758	6	0.126333	20.9713
Brassica oleracea	0.995	6	0.165833	27.5283
Brassica oleracea	2.169	6	0.3615	60.009
Brassica oleracea	0.715	6	0.119167	19.7817
Brassica oleracea	1.814	6	0.302333	50.1873
Brassica oleracea	1.166	6	0.194333	32.2593
Brassica oleracea	0.638	6	0.106333	17.6513
Brassica oleracea	1.703	6	0.283833	47.1163
Brassica oleracea	0.805	6	0.134167	22.2717
Brassica oleracea	1.065	6	0.1775	29.465
Brassica oleracea	0.482	6	0.0803333	13.3353
Brassica oleracea	1.536	6	0.256	42.496
Brassica oleracea	1.709	6	0.284833	47.2823
Brassica oleracea	1.937	6	0.322833	53.5903
Brassica oleracea	1.85	6	0.308333	51.1833
Brassica oleracea	2.145	6	0.3575	59.345
Brassica oleracea	1.084	6	0.180667	29.9906
Brassica oleracea	0.982	6	0.163667	27.1687
Brassica oleracea	0.949	6	0.158167	26.2557
Brassica oleracea	0.894	6	0.149	24.734
Brassica oleracea	0.258	6	0.043	7.138
Brassica oleracea	0.258	6	0.043	7.138
Brassica oleracea	0.316	6	0.0526667	8.74266
Brassica oleracea	0.627	6	0.1045	17.347
Brassica oleracea	0.658	6	0.109667	18.2047
Brassica oleracea	0.449	6	0.0748333	12.4223
Brassica oleracea	0.474	6	0.079	13.114
Brassica oleracea	1.552	6	0.258667	42.9386
Brassica oleracea	1.489	6	0.248167	41.1956
Brassica oleracea	2.001	6	0.3335	55.361
Brassica oleracea	0.857	6	0.142833	23.7103
Brassica oleracea	0.809	6	0.134833	22.3823
Brassica oleracea	1.557	6	0.2595	43.077
Brassica oleracea	0.229	6	0.0381667	6.33566
Brassica oleracea	1.99	6	0.331667	55.0566
Brassica oleracea	1.83	6	0.305	50.63
Brassica oleracea	0.435	6	0.0725	12.035
Brassica oleracea	0.704	6	0.117333	19.4773
Brassica oleracea	2.153	6	0.358833	59.5663
Brassica oleracea	1.044	6	0.174	28.884
Brassica oleracea	0.27	6	0.045	7.47
Brassica oleracea	0.934	6	0.155667	25.8407
Brassica oleracea	0.274	6	0.0456667	7.58066
Brassica oleracea	1.747	6	0.291167	48.3336
Nicotiana tabacum	0.728	7	0.104	17.264
Nicotiana tabacum	4.007	7	0.572429	95.0231
Nicotiana tabacum	4.092	7	0.584571	97.0388
Nicotiana tabacum	2.667	7	0.381	63.246
Nicotiana tabacum	1.637	7	0.233857	38.8203
Nicotiana tabacum	1.487	7	0.212429	35.2631
Nicotiana tabacum	1.598	7	0.228286	37.8954
Nicotiana tabacum	3.027	7	0.432429	71.7831
Nicotiana tabacum	2.297	7	0.328143	54.4717
Nicotiana tabacum	3.659	7	0.522714	86.7705
Nicotiana tabacum	0.918	7	0.131143	21.7697
Nicotiana tabacum	1.026	7	0.146571	24.3308
Nicotiana tabacum	1.482	7	0.211714	35.1446
Nicotiana tabacum	2.193	7	0.313286	52.0054
Nicotiana tabacum	2.103	7	0.300429	49.8711
Nicotiana tabacum	1.175	7	0.167857	27.8643
Nicotiana tabacum	0.884	7	0.126286	20.9634
Nicotiana tabacum	2.895	7	0.413571	68.6528
Nicotiana tabacum	3.794	7	0.542	89.9719
Nicotiana tabacum	2.353	7	0.336143	55.7997
Nicotiana tabacum	1.933	7	0.276143	45.8397
Nicotiana tabacum	1.445	7	0.206429	34.2671
Nicotiana tabacum	1.926	7	0.275143	45.6737
Nicotiana tabacum	2.496	7	0.356571	59.1908
Nicotiana tabacum	1.507	7	0.215286	35.7374
Nicotiana tabacum	2.202	7	0.314571	52.2188
Nicotiana tabacum	1.648	7	0.235429	39.0811
Nicotiana tabacum	1.336	7	0.190857	31.6823
Nicotiana tabacum	2.917	7	0.416714	69.1745
Nicotiana tabacum	1.034	7	0.147714	24.5206
Nicotiana tabacum	2.493	7	0.356143	59.1197
Nicotiana tabacum	0.676	7	0.0965714	16.0308
Nicotiana tabacum	1.25	7	0.178571	29.6428
Nicotiana tabacum	2.203	7	0.314714	52.2425
Nicotiana tabacum	0.65	7	0.0928571	15.4143
Nicotiana tabacum	0.966	7	0.138	22.908
Nicotiana tabacum	1.611	7	0.230143	38.2037
Nicotiana tabacum	1.013	7	0.144714	24.0226
Nicotiana tabacum	3.341	7	0.477286	79.2294
Nicotiana tabacum	3.386	7	0.483714	80.2965
Nicotiana tabacum	1.134	7	0.162	26.892
Nicotiana tabacum	3.666	7	0.523714	86.9365
Nicotiana tabacum	1.406	7	0.200857	33.3423
Nicotiana tabacum	2.911	7	0.415857	69.0322
Nicotiana tabacum	1.422	7	0.203143	33.7217
Nicotiana tabacum	3.726	7	0.532286	88.3594
Nicotiana tabacum	1.068	7	0.152571	25.3268
Nicotiana tabacum	1.287	7	0.183857	30.5203
Nicotiana tabacum	0.714	7	0.102	16.932
Nicotiana tabacum	0.407	7	0.0581429	9.65171
Nicotiana tabacum	1.139	7	0.162714	27.0106
Nicotiana tabacum	2.85	7	0.407143	67.5857
Nicotiana tabacum	1.66	7	0.237143	39.3657
Nicotiana tabacum	3.184	7	0.454857	75.5062
Nicotiana tabacum	1.825	7	0.260714	43.2785
Nicotiana tabacum	2.961	7	0.423	70.218
Nicotiana tabacum	0.986	7	0.140857	23.3823
Nicotiana tabacum	1.361	7	0.194429	32.2751
Nicotiana tabacum	1	7	0.142857	23.7143
Nicotiana tabacum	2.59	7	0.37	61.42
Nicotiana tabacum	1.711	7	0.244429	40.5751
Nicotiana tabacum	1.914	7	0.273429	45.3891
Nicotiana tabacum	1.91	7	0.272857	45.2943
Nicotiana tabacum	1.675	7	0.239286	39.7214
Nicotiana tabacum	1.151	7	0.164429	27.2951
Nicotiana tabacum	1.539	7	0.219857	36.4963
Nicotiana tabacum	1.057	7	0.151	25.066
Nicotiana tabacum	2.717	7	0.388143	64.4317
Nicotiana tabacum	2.381	7	0.340143	56.4637
Nicotiana tabacum	2.064	7	0.294857	48.9463
Nicotiana tabacum	2.045	7	0.292143	48.4957
Nicotiana tabacum	1.806	7	0.258	42.828
Nicotiana tabacum	1.007	7	0.143857	23.8803
Nicotiana tabacum	0.994	7	0.142	23.572
Nicotiana tabacum	1.141	7	0.163	27.058
Nicotiana tabacum	0.988	7	0.141143	23.4297
Nicotiana tabacum	1.857	7	0.265286	44.0374
Nicotiana tabacum	1.535	7	0.219286	36.4014
Nicotiana tabacum	2.835	7	0.405	67.23
Nicotiana tabacum	2.586	7	0.369429	61.3251
Nicotiana tabacum	0.986	7	0.140857	23.3823
Nicotiana tabacum	1.619	7	0.231286	38.3934
Nicotiana tabacum	2.494	7	0.356286	59.1434
Nicotiana tabacum	1.654	7	0.236286	39.2234
Nicotiana tabacum	0.211	7	0.0301429	5.00371
Nicotiana tabacum	1.44	7	0.205714	34.1486
Nicotiana tabacum	3.273	7	0.467571	77.6168
Nicotiana tabacum	2.012	7	0.287429	47.7131
Nicotiana tabacum	1.471	7	0.210143	34.8837
Nicotiana tabacum	1.169	7	0.167	27.722
Nicotiana tabacum	2.422	7	0.346	57.436
Nicotiana tabacum	1.96	7	0.28	46.48
Nicotiana tabacum	0.612	7	0.0874286	14.5131
Nicotiana tabacum	2.23	7	0.318571	52.8828
Nicotiana tabacum	1.026	7	0.146571	24.3308
Nicotiana tabacum	0.534	7	0.0762857	12.6634
Nicotiana tabacum	1.369	7	0.195571	32.4648
Nicotiana tabacum	1.448	7	0.206857	34.3383
Nicotiana tabacum	2.687	7	0.383857	63.7202
Nicotiana tabacum	2.082	7	0.297429	49.3731
Zea mays	5.564	5	1.1128	184.725
Zea mays	5.434	5	1.0868	180.409
Zea mays	5.465	5	1.093	181.438
Zea mays	2.465	5	0.493	81.838
Zea mays	1.42	5	0.284	47.144
Zea mays	1.475	5	0.295	48.97
Zea mays	3.262	5	0.6524	108.298
Zea mays	7.864	5	1.5728	261.085
Zea mays	8.649	5	1.7298	287.147
Zea mays	4.917	5	0.9834	163.244
Zea mays	6.6	5	1.32	219.12
Zea mays	3.852	5	0.7704	127.886
Zea mays	2.952	5	0.5904	98.0063
Zea mays	3.26	5	0.652	108.232
Zea mays	8.766	5	1.7532	291.031
Zea mays	3.677	5	0.7354	122.076
Zea mays	7.225	5	1.445	239.87
Zea mays	3.801	5	0.7602	126.193
Zea mays	5.762	5	1.1524	191.298
Zea mays	1.785	5	0.357	59.262
Zea mays	3.533	5	0.7066	117.296
Zea mays	8.033	5	1.6066	266.695
Zea mays	4.22	5	0.844	140.104
Zea mays	4.234	5	0.8468	140.569
Zea mays	3.837	5	0.7674	127.388
Zea mays	2.645	5	0.529	87.8139
Zea mays	1.457	5	0.2914	48.3724
Zea mays	6.246	5	1.2492	207.367
Zea mays	5.797	5	1.1594	192.46
Zea mays	5.159	5	1.0318	171.279
Zea mays	2.337	5	0.4674	77.5884
Zea mays	2.079	5	0.4158	69.0228
Zea mays	2.159	5	0.4318	71.6788
Zea mays	3.578	5	0.7156	118.79
Zea mays	6.961	5	1.3922	231.105
Zea mays	8.125	5	1.625	269.75
Zea mays	5.065	5	1.013	168.158
Zea mays	7.075	5	1.415	234.89
Zea mays	2.193	5	0.4386	72.8076
Zea mays	2.037	5	0.4074	67.6284
Zea mays	1.441	5	0.2882	47.8412
Zea mays	2.852	5	0.5704	94.6863
Zea mays	2.052	5	0.4104	68.1264
Zea mays	1.202	5	0.2404	39.9064
Zea mays	3.525	5	0.705	117.03
Zea mays	3.888	5	0.7776	129.082
Zea mays	3.054	5	0.6108	101.393
Zea mays	2.224	5	0.4448	73.8368
Zea mays	2.414	5	0.4828	80.1448
Zea mays	1.749	5	0.3498	58.0668
Zea mays	2.509	5	0.5018	83.2988
Zea mays	1.895	5	0.379	62.914
Zea mays	1.687	5	0.3374	56.0084
Zea mays	2.942	5	0.5884	97.6743
Zea mays	3.354	5	0.6708	111.353
Zea mays	2.876	5	0.5752	95.4831
Zea mays	5.857	5	1.1714	194.452
Zea mays	5.332	5	1.0664	177.022
Zea mays	3.952	5	0.7904	131.206
Zea mays	4.46	5	0.892	148.072
Zea mays	4.065	5	0.813	134.958
Zea mays	2.005	5	0.401	66.566
Zea mays	2.402	5	0.4804	79.7464
Zea mays	1.78	5	0.356	59.096
Zea mays	2.873	5	0.5746	95.3835
Zea mays	2.903	5	0.5806	96.3795
Zea mays	2.598	5	0.5196	86.2535
Zea mays	1.13	5	0.226	37.516
Zea mays	1.32	5	0.264	43.824
Zea mays	0.789	5	0.1578	26.1948
Zea mays	2.873	5	0.5746	95.3835
Zea mays	1.66	5	0.332	55.112
Zea mays	5.651	5	1.1302	187.613
Zea mays	0.9	5	0.18	29.88
Zea mays	2.447	5	0.4894	81.2404
Zea mays	5.51	5	1.102	182.932
Zea mays	1.454	5	0.2908	48.2728
Zea mays	3.064	5	0.6128	101.725
Zea mays	5.824	5	1.1648	193.357
Zea mays	2.7	5	0.54	89.6399
Zea mays	3.365	5	0.673	111.718
Zea mays	3.388	5	0.6776	112.482
Zea mays	1.655	5	0.331	54.946
Zea mays	2.045	5	0.409	67.894
Zea mays	2.325	5	0.465	77.19
Zea mays	5.42	5	1.084	179.944
Zea mays	5.225	5	1.045	173.47
Zea mays	2.247	5	0.4494	74.6004
Zea mays	5.52	5	1.104	183.264
Zea mays	3.325	5	0.665	110.39
Zea mays	5.35	5	1.07	177.62
Zea mays	4.586	5	0.9172	152.255
Zea mays	5.018	5	1.0036	166.598
Zea mays	0.857	5	0.1714	28.4524
Zea mays	3.442	5	0.6884	114.274
Zea mays	1.231	5	0.2462	40.8692
Zea mays	3.12	5	0.624	103.584
Zea mays	10.258	5	2.0516	340.565
Zea mays	6.295	5	1.259	208.994
Zea mays	2.58	5	0.516	85.6559

## Sheet: A.gamma
Autographa gamma
Diet / plant host species	Weight (mg)	Devlopmental time (days)	Growth rate (mg/day)	Growth rate - Control group corrected (in % of control group avg.)
Artificial diet	2.545	8	0.318125
Artificial diet	2.09	8	0.26125
Artificial diet	2.628	8	0.3285
Artificial diet	3.12	8	0.39								Growth rate (mg/day)
Artificial diet	2.29	8	0.28625
Artificial diet	3.308	8	0.4135						Artificial diet	Mean:	0.38653
Artificial diet	2.333	8	0.291625							Variance:	0.0293715
Artificial diet	3.219	8	0.402375
Artificial diet	3.566	8	0.44575						Brassica oleracea	Mean:	0.184856
Artificial diet	4.541	8	0.567625							Variance:	0.00951212
Artificial diet	4.035	8	0.504375
Artificial diet	2.625	8	0.328125						Nicotiana tabacum	Mean:	0.0707222
Artificial diet	5.019	8	0.627375							Variance:	0.000282713
Artificial diet	4.671	8	0.583875
Artificial diet	6.506	8	0.81325						Zea mays	Mean:	0.235134
Artificial diet	3.303	8	0.412875							Variance:	0.00945902
Artificial diet	6.377	8	0.797125
Artificial diet	3.31	8	0.41375
Artificial diet	2.714	8	0.33925
Artificial diet	2.993	8	0.374125
Artificial diet	2.349	8	0.293625
Artificial diet	2.611	8	0.326375
Artificial diet	6.056	8	0.757
Artificial diet	2.001	8	0.250125
Artificial diet	1.634	8	0.20425
Artificial diet	3.297	8	0.412125
Artificial diet	2.466	8	0.30825
Artificial diet	2.272	8	0.284
Artificial diet	3.041	8	0.380125
Artificial diet	3.25	8	0.40625
Artificial diet	1.283	8	0.160375
Artificial diet	1.789	8	0.223625
Artificial diet	1.114	8	0.13925
Artificial diet	2.976	8	0.372
Artificial diet	3.758	8	0.46975
Artificial diet	3.007	8	0.375875
Artificial diet	2.595	8	0.324375
Artificial diet	2.053	8	0.256625
Artificial diet	1.833	8	0.229125
Artificial diet	1.974	8	0.24675
Artificial diet	5.558	8	0.69475
Artificial diet	1.708	8	0.2135
Artificial diet	2.659	8	0.332375
Artificial diet	3.855	8	0.481875
Artificial diet	3.361	8	0.420125
Artificial diet	2.706	8	0.33825
Artificial diet	4.092	8	0.5115
Artificial diet	3.832	8	0.479
Artificial diet	5.026	8	0.62825
Artificial diet	1.192	8	0.149
Artificial diet	3.737	8	0.467125
Artificial diet	1.726	8	0.21575
Artificial diet	1.707	8	0.213375
Artificial diet	2.178	8	0.27225
Artificial diet	1.796	8	0.2245
Artificial diet	1.869	8	0.233625
Artificial diet	2.049	8	0.256125
Artificial diet	1.77	8	0.22125
Artificial diet	2.804	8	0.3505
Artificial diet	1.255	8	0.156875
Artificial diet	1.99	8	0.24875
Artificial diet	1.803	8	0.225375
Artificial diet	0.813	8	0.101625
Artificial diet	2.547	8	0.318375
Artificial diet	1.006	8	0.12575
Artificial diet	2.918	8	0.36475
Artificial diet	2.43	8	0.30375
Artificial diet	6.011	8	0.751375
Artificial diet	3.414	8	0.42675
Artificial diet	6.863	8	0.857875
Artificial diet	2.041	8	0.255125
Artificial diet	3.315	8	0.414375
Artificial diet	3.084	8	0.3855
Artificial diet	3.044	8	0.3805
Artificial diet	3.748	8	0.4685
Artificial diet	5.872	8	0.734
Artificial diet	2.181	8	0.272625
Artificial diet	2.686	8	0.33575
Artificial diet	2.83	8	0.35375
Artificial diet	4.905	8	0.613125
Artificial diet	3.34	8	0.4175
Artificial diet	6.362	8	0.79525
Artificial diet	1.48	8	0.185
Artificial diet	2.691	8	0.336375
Artificial diet	2.799	8	0.349875
Artificial diet	3.118	8	0.38975
Artificial diet	3.04	8	0.38
Artificial diet	3.217	8	0.402125
Artificial diet	1.077	8	0.134625
Artificial diet	3.28	8	0.41
Artificial diet	4.861	8	0.607625
Artificial diet	2.746	8	0.34325
Artificial diet	2.928	8	0.366
Artificial diet	1.425	8	0.178125
Artificial diet	4.785	8	0.598125
Artificial diet	3.776	8	0.472
Artificial diet	6.135	8	0.766875
Artificial diet	2.339	8	0.292375
Artificial diet	3.831	8	0.478875
Artificial diet	5.061	8	0.632625
Brassica oleracea	2.318	8	0.28975	74.9618
Brassica oleracea	3.306	8	0.41325	106.913
Brassica oleracea	2.048	8	0.256	66.2303
Brassica oleracea	2.455	8	0.306875	79.3923
Brassica oleracea	2.987	8	0.373375	96.5966
Brassica oleracea	1.641	8	0.205125	53.0683
Brassica oleracea	0.835	8	0.104375	27.0031
Brassica oleracea	2.253	8	0.281625	72.8598
Brassica oleracea	2.157	8	0.269625	69.7553
Brassica oleracea	1.592	8	0.199	51.4837
Brassica oleracea	1.8	8	0.225	58.2102
Brassica oleracea	2.082	8	0.26025	67.3298
Brassica oleracea	0.741	8	0.092625	23.9632
Brassica oleracea	1.485	8	0.185625	48.0234
Brassica oleracea	1.758	8	0.21975	56.852
Brassica oleracea	1.967	8	0.245875	63.6108
Brassica oleracea	0.708	8	0.0885	22.896
Brassica oleracea	1.071	8	0.133875	34.6351
Brassica oleracea	2.582	8	0.32275	83.4993
Brassica oleracea	1.846	8	0.23075	59.6978
Brassica oleracea	2.861	8	0.357625	92.5219
Brassica oleracea	3.271	8	0.408875	105.781
Brassica oleracea	1.968	8	0.246	63.6432
Brassica oleracea	3.02	8	0.3775	97.6638
Brassica oleracea	2.25	8	0.28125	72.7628
Brassica oleracea	2.434	8	0.30425	78.7132
Brassica oleracea	1.33	8	0.16625	43.0109
Brassica oleracea	1.295	8	0.161875	41.879
Brassica oleracea	1.59	8	0.19875	51.419
Brassica oleracea	1.449	8	0.181125	46.8592
Brassica oleracea	2.897	8	0.362125	93.6861
Brassica oleracea	1.984	8	0.248	64.1606
Brassica oleracea	1.278	8	0.15975	41.3293
Brassica oleracea	1.932	8	0.2415	62.479
Brassica oleracea	0.658	8	0.08225	21.2791
Brassica oleracea	2.426	8	0.30325	78.4545
Brassica oleracea	1.482	8	0.18525	47.9264
Brassica oleracea	2.151	8	0.268875	69.5612
Brassica oleracea	1.985	8	0.248125	64.1929
Brassica oleracea	1.249	8	0.156125	40.3914
Brassica oleracea	1.123	8	0.140375	36.3167
Brassica oleracea	0.765	8	0.095625	24.7393
Brassica oleracea	0.87	8	0.10875	28.1349
Brassica oleracea	1.901	8	0.237625	61.4765
Brassica oleracea	3.393	8	0.424125	109.726
Brassica oleracea	1.378	8	0.17225	44.5632
Brassica oleracea	1.312	8	0.164	42.4288
Brassica oleracea	0.796	8	0.0995	25.7419
Brassica oleracea	1.603	8	0.200375	51.8394
Brassica oleracea	1.154	8	0.14425	37.3192
Brassica oleracea	1.462	8	0.18275	47.2796
Brassica oleracea	2.475	8	0.309375	80.0391
Brassica oleracea	1.616	8	0.202	52.2599
Brassica oleracea	1.628	8	0.2035	52.6479
Brassica oleracea	1.88	8	0.235	60.7974
Brassica oleracea	1.61	8	0.20125	52.0658
Brassica oleracea	1.08	8	0.135	34.9261
Brassica oleracea	2.045	8	0.255625	66.1333
Brassica oleracea	1.907	8	0.238375	61.6705
Brassica oleracea	0.841	8	0.105125	27.1971
Brassica oleracea	1.022	8	0.12775	33.0505
Brassica oleracea	0.987	8	0.123375	31.9186
Brassica oleracea	1.288	8	0.161	41.6527
Brassica oleracea	1.075	8	0.134375	34.7644
Brassica oleracea	0.968	8	0.121	31.3042
Brassica oleracea	2.529	8	0.316125	81.7854
Brassica oleracea	2.227	8	0.278375	72.019
Brassica oleracea	2.2	8	0.275	71.1458
Brassica oleracea	1.177	8	0.147125	38.063
Brassica oleracea	0.664	8	0.083	21.4731
Brassica oleracea	1.236	8	0.1545	39.971
Brassica oleracea	0.98	8	0.1225	31.6922
Brassica oleracea	1.072	8	0.134	34.6674
Brassica oleracea	0.573	8	0.071625	18.5303
Brassica oleracea	0.625	8	0.078125	20.2119
Brassica oleracea	0.922	8	0.11525	29.8166
Brassica oleracea	0.681	8	0.085125	22.0229
Brassica oleracea	0.473	8	0.059125	15.2964
Brassica oleracea	0.489	8	0.061125	15.8138
Brassica oleracea	0.442	8	0.05525	14.2938
Brassica oleracea	0.621	8	0.077625	20.0825
Brassica oleracea	0.665	8	0.083125	21.5054
Brassica oleracea	0.488	8	0.061	15.7814
Brassica oleracea	0.376	8	0.047	12.1595
Brassica oleracea	0.605	8	0.075625	19.5651
Brassica oleracea	0.448	8	0.056	14.4879
Brassica oleracea	1.057	8	0.132125	34.1823
Brassica oleracea	0.447	8	0.055875	14.4555
Brassica oleracea	0.512	8	0.064	16.5576
Brassica oleracea	0.503	8	0.062875	16.2665
Brassica oleracea	0.38	8	0.0475	12.2888
Brassica oleracea	0.341	8	0.042625	11.0276
Nicotiana tabacum	0.631	9	0.0701111	18.1386
Nicotiana tabacum	0.479	9	0.0532222	13.7692
Nicotiana tabacum	0.948	9	0.105333	27.251
Nicotiana tabacum	0.42	9	0.0466667	12.0732
Nicotiana tabacum	0.693	9	0.077	19.9208
Nicotiana tabacum	0.645	9	0.0716667	18.541
Nicotiana tabacum	0.659	9	0.0732222	18.9435
Nicotiana tabacum	0.626	9	0.0695556	17.9949
Nicotiana tabacum	0.541	9	0.0601111	15.5515
Nicotiana tabacum	0.644	9	0.0715556	18.5123
Nicotiana tabacum	0.493	9	0.0547778	14.1717
Nicotiana tabacum	0.859	9	0.0954444	24.6926
Zea mays	3.416	8	0.427	110.47
Zea mays	2.492	8	0.3115	80.5888
Zea mays	2.051	8	0.256375	66.3273
Zea mays	1.949	8	0.243625	63.0287
Zea mays	2.56	8	0.32	82.7879
Zea mays	2.27	8	0.28375	73.4096
Zea mays	1.906	8	0.23825	61.6382
Zea mays	1.263	8	0.157875	40.8442
Zea mays	1.182	8	0.14775	38.2247
Zea mays	2.328	8	0.291	75.2852
Zea mays	1.861	8	0.232625	60.1829
Zea mays	1.42	8	0.1775	45.9214
Zea mays	1.713	8	0.214125	55.3967
Zea mays	2.454	8	0.30675	79.3599
Zea mays	1.959	8	0.244875	63.3521
Zea mays	2.367	8	0.295875	76.5465
Zea mays	2.041	8	0.255125	66.0039
Zea mays	2.42	8	0.3025	78.2604
Zea mays	2.637	8	0.329625	85.278
Zea mays	2.21	8	0.27625	71.4692
Zea mays	1.424	8	0.178	46.0508
Zea mays	1.622	8	0.20275	52.4539
Zea mays	1.861	8	0.232625	60.1829
Zea mays	2.658	8	0.33225	85.9571
Zea mays	0.448	8	0.056	14.4879
Zea mays	0.862	8	0.10775	27.8762
Zea mays	2.876	8	0.3595	93.007
Zea mays	1.688	8	0.211	54.5883
Zea mays	1.955	8	0.244375	63.2228
Zea mays	2.077	8	0.259625	67.1681
Zea mays	2.477	8	0.309625	80.1037
Zea mays	4.389	8	0.548625	141.936
Zea mays	2.453	8	0.306625	79.3276
Zea mays	1.287	8	0.160875	41.6203
Zea mays	2.41	8	0.30125	77.937
Zea mays	2.449	8	0.306125	79.1983
Zea mays	1.025	8	0.128125	33.1475
Zea mays	1.683	8	0.210375	54.4266
Zea mays	1.781	8	0.222625	57.5958
Zea mays	2.465	8	0.308125	79.7157
Zea mays	0.909	8	0.113625	29.3962
Zea mays	0.562	8	0.07025	18.1745
Zea mays	2.038	8	0.25475	65.9069
Zea mays	2.868	8	0.3585	92.7483
Zea mays	2.086	8	0.26075	67.4592
Zea mays	0.559	8	0.069875	18.0775
Zea mays	0.361	8	0.045125	11.6744
Zea mays	0.342	8	0.04275	11.0599
Zea mays	0.646	8	0.08075	20.891
Zea mays	1.72	8	0.215	55.6231
Zea mays	2.202	8	0.27525	71.2105
Zea mays	2.578	8	0.32225	83.37
Zea mays	1.46	8	0.1825	47.215
Zea mays	1.895	8	0.236875	61.2824
Zea mays	1.51	8	0.18875	48.8319
Zea mays	1.479	8	0.184875	47.8294
Zea mays	1.991	8	0.248875	64.387
Zea mays	1.703	8	0.212875	55.0733
Zea mays	3.115	8	0.389375	100.736
Zea mays	1.63	8	0.20375	52.7126
Zea mays	1.122	8	0.14025	36.2844
Zea mays	2.251	8	0.281375	72.7951
Zea mays	2.782	8	0.34775	89.9671
Zea mays	0.644	8	0.0805	20.8263
Zea mays	1.011	8	0.126375	32.6947
Zea mays	1.76	8	0.22	56.9167
Zea mays	1.971	8	0.246375	63.7402
Zea mays	2.274	8	0.28425	73.5389
Zea mays	1.691	8	0.211375	54.6853
Zea mays	3.247	8	0.405875	105.005
Zea mays	2.289	8	0.286125	74.024
Zea mays	2.015	8	0.251875	65.1631
Zea mays	0.218	8	0.02725	7.04991

## Sheet: M.brassicae
Mamestra brassicae
Diet / plant host species	Weight (mg)	Devlopmental time (days)	Growth rate (mg/day)	Growth rate - Control group corrected (in % of control group avg.)
Artificial diet	5.239	8	0.654875
Artificial diet	8.322	8	1.04025
Artificial diet	2.228	8	0.2785
Artificial diet	4.065	8	0.508125								Growth rate (mg/day)
Artificial diet	3.111	8	0.388875
Artificial diet	7.875	8	0.984375						Artificial diet	Mean:	0.485249
Artificial diet	5.781	8	0.722625							Variance:	0.0788749
Artificial diet	2.366	8	0.29575
Artificial diet	2.67	8	0.33375						Brassica oleracea	Mean:	0.240709
Artificial diet	4.449	8	0.556125							Variance:	0.0150937
Artificial diet	6.582	8	0.82275
Artificial diet	6.323	8	0.790375						Nicotiana tabacum	Mean:	0.221376
Artificial diet	1.459	8	0.182375							Variance:	0.0332179
Artificial diet	1.804	8	0.2255
Artificial diet	9.162	8	1.14525						Zea mays	Mean:	0.174238
Artificial diet	3.255	8	0.406875							Variance:	0.0147374
Artificial diet	2.502	8	0.31275
Artificial diet	4.618	8	0.57725
Artificial diet	2.546	8	0.31825
Artificial diet	12.593	8	1.57412
Artificial diet	2.016	8	0.252
Artificial diet	5.813	8	0.726625
Artificial diet	2.335	8	0.291875
Artificial diet	4.382	8	0.54775
Artificial diet	2.431	8	0.303875
Artificial diet	2.599	8	0.324875
Artificial diet	3.355	8	0.419375
Artificial diet	2.318	8	0.28975
Artificial diet	5.619	8	0.702375
Artificial diet	2.38	8	0.2975
Artificial diet	2.494	8	0.31175
Artificial diet	3.028	8	0.3785
Artificial diet	1.822	8	0.22775
Artificial diet	2.445	8	0.305625
Artificial diet	2.291	8	0.286375
Artificial diet	2.146	8	0.26825
Artificial diet	1.946	8	0.24325
Artificial diet	2.423	8	0.302875
Artificial diet	3.589	8	0.448625
Artificial diet	5.653	8	0.706625
Artificial diet	3.104	8	0.388
Artificial diet	3.047	8	0.380875
Artificial diet	6.749	8	0.843625
Artificial diet	2.225	8	0.278125
Artificial diet	3.659	8	0.457375
Artificial diet	5.496	8	0.687
Artificial diet	2.388	8	0.2985
Artificial diet	1.886	8	0.23575
Artificial diet	5.326	8	0.66575
Artificial diet	5.072	8	0.634
Artificial diet	2.968	8	0.371
Artificial diet	7.769	8	0.971125
Artificial diet	5.022	8	0.62775
Artificial diet	4.678	8	0.58475
Artificial diet	3.99	8	0.49875
Artificial diet	1.938	8	0.24225
Artificial diet	2.743	8	0.342875
Artificial diet	2.886	8	0.36075
Artificial diet	4.766	8	0.59575
Artificial diet	4.748	8	0.5935
Artificial diet	2.3	8	0.2875
Artificial diet	2.561	8	0.320125
Artificial diet	10.79	8	1.34875
Artificial diet	3.589	8	0.448625
Artificial diet	5.118	8	0.63975
Artificial diet	2.405	8	0.300625
Artificial diet	3.435	8	0.429375
Artificial diet	2.563	8	0.320375
Artificial diet	1.583	8	0.197875
Artificial diet	1.77	8	0.22125
Artificial diet	1.399	8	0.174875
Artificial diet	7.701	8	0.962625
Artificial diet	1.797	8	0.224625
Artificial diet	1.481	8	0.185125
Artificial diet	3.732	8	0.4665
Artificial diet	5.493	8	0.686625
Artificial diet	6.283	8	0.785375
Artificial diet	4.581	8	0.572625
Artificial diet	4.537	8	0.567125
Artificial diet	4.795	8	0.599375
Artificial diet	1.685	8	0.210625
Artificial diet	3.742	8	0.46775
Artificial diet	2.497	8	0.312125
Artificial diet	7.445	8	0.930625
Artificial diet	7.242	8	0.90525
Artificial diet	1.683	8	0.210375
Artificial diet	9.867	8	1.23338
Artificial diet	3.234	8	0.40425
Artificial diet	2.832	8	0.354
Artificial diet	3.602	8	0.45025
Artificial diet	2.501	8	0.312625
Artificial diet	2.006	8	0.25075
Artificial diet	2.671	8	0.333875
Artificial diet	3.45	8	0.43125
Artificial diet	3.02	8	0.3775
Artificial diet	8.12	8	1.015
Artificial diet	0.934	8	0.11675
Artificial diet	0.574	8	0.07175
Artificial diet	2.665	8	0.333125
Artificial diet	2.08	8	0.26
Artificial diet	1.646	8	0.20575
Artificial diet	4.381	8	0.547625
Artificial diet	6.449	8	0.806125
Artificial diet	2.993	8	0.374125
Brassica oleracea	3.79	10	0.379	78.1043
Brassica oleracea	4.579	10	0.4579	94.364
Brassica oleracea	2.732	10	0.2732	56.301
Brassica oleracea	1.517	10	0.1517	31.2623
Brassica oleracea	4.469	10	0.4469	92.0971
Brassica oleracea	1.999	10	0.1999	41.1954
Brassica oleracea	4.947	10	0.4947	101.948
Brassica oleracea	3.777	10	0.3777	77.8364
Brassica oleracea	2.072	10	0.2072	42.6997
Brassica oleracea	2.577	10	0.2577	53.1068
Brassica oleracea	3.956	10	0.3956	81.5252
Brassica oleracea	4.788	10	0.4788	98.671
Brassica oleracea	2.114	10	0.2114	43.5653
Brassica oleracea	3.885	10	0.3885	80.062
Brassica oleracea	0.942	10	0.0942	19.4127
Brassica oleracea	4.567	10	0.4567	94.1167
Brassica oleracea	4.527	10	0.4527	93.2923
Brassica oleracea	4.059	10	0.4059	83.6478
Brassica oleracea	1.933	10	0.1933	39.8352
Brassica oleracea	2.816	10	0.2816	58.0321
Brassica oleracea	3.154	10	0.3154	64.9976
Brassica oleracea	2.12	10	0.212	43.6889
Brassica oleracea	1.326	10	0.1326	27.3262
Brassica oleracea	4.643	10	0.4643	95.6829
Brassica oleracea	2.484	10	0.2484	51.1902
Brassica oleracea	3.657	10	0.3657	75.3634
Brassica oleracea	2.017	10	0.2017	41.5663
Brassica oleracea	1.258	10	0.1258	25.9248
Brassica oleracea	2.492	10	0.2492	51.3551
Brassica oleracea	2.88	10	0.288	59.351
Brassica oleracea	2.132	10	0.2132	43.9362
Brassica oleracea	3.874	10	0.3874	79.8353
Brassica oleracea	2.101	10	0.2101	43.2974
Brassica oleracea	2.792	10	0.2792	57.5375
Brassica oleracea	2.877	10	0.2877	59.2892
Brassica oleracea	1.13	10	0.113	23.287
Brassica oleracea	1.65	10	0.165	34.0032
Brassica oleracea	3.157	10	0.3157	65.0594
Brassica oleracea	5.442	10	0.5442	112.149
Brassica oleracea	1.516	10	0.1516	31.2417
Brassica oleracea	0.879	10	0.0879	18.1144
Brassica oleracea	2.177	10	0.2177	44.8636
Brassica oleracea	2.142	10	0.2142	44.1423
Brassica oleracea	1.275	10	0.1275	26.2752
Brassica oleracea	0.576	10	0.0576	11.8702
Brassica oleracea	0.97	10	0.097	19.9897
Brassica oleracea	0.623	10	0.0623	12.8388
Brassica oleracea	1.027	10	0.1027	21.1644
Brassica oleracea	1.128	10	0.1128	23.2458
Brassica oleracea	1.502	10	0.1502	30.9532
Brassica oleracea	0.313	10	0.0313	6.4503
Brassica oleracea	1.214	10	0.1214	25.0181
Brassica oleracea	4.064	10	0.4064	83.7509
Brassica oleracea	0.595	10	0.0595	12.2618
Brassica oleracea	0.546	10	0.0546	11.252
Brassica oleracea	1.935	10	0.1935	39.8765
Brassica oleracea	1.445	10	0.1445	29.7785
Brassica oleracea	2.24	10	0.224	46.1619
Brassica oleracea	3.197	10	0.3197	65.8837
Brassica oleracea	2.918	10	0.2918	60.1341
Brassica oleracea	3.677	10	0.3677	75.7756
Brassica oleracea	4.233	10	0.4233	87.2336
Brassica oleracea	1.833	10	0.1833	37.7744
Brassica oleracea	2.619	10	0.2619	53.9723
Brassica oleracea	2.825	10	0.2825	58.2176
Brassica oleracea	2.605	10	0.2605	53.6838
Brassica oleracea	1.287	10	0.1287	26.5225
Brassica oleracea	2.448	10	0.2448	50.4483
Brassica oleracea	1.228	10	0.1228	25.3066
Brassica oleracea	3.887	10	0.3887	80.1032
Brassica oleracea	3.648	10	0.3648	75.1779
Brassica oleracea	0.968	10	0.0968	19.9485
Brassica oleracea	1.053	10	0.1053	21.7002
Brassica oleracea	1.25	10	0.125	25.76
Brassica oleracea	1.702	10	0.1702	35.0748
Brassica oleracea	2.616	10	0.2616	53.9105
Brassica oleracea	1.976	10	0.1976	40.7214
Brassica oleracea	2.019	10	0.2019	41.6075
Brassica oleracea	1.793	10	0.1793	36.9501
Brassica oleracea	2.055	10	0.2055	42.3494
Brassica oleracea	0.885	10	0.0885	18.2381
Brassica oleracea	0.81	10	0.081	16.6925
Brassica oleracea	1.195	10	0.1195	24.6265
Brassica oleracea	2.239	10	0.2239	46.1413
Brassica oleracea	3.261	10	0.3261	67.2026
Brassica oleracea	0.936	10	0.0936	19.2891
Brassica oleracea	3.019	10	0.3019	62.2155
Brassica oleracea	1.522	10	0.1522	31.3654
Brassica oleracea	3.509	10	0.3509	72.3134
Brassica oleracea	1.784	10	0.1784	36.7646
Brassica oleracea	0.669	10	0.0669	13.7867
Brassica oleracea	0.698	10	0.0698	14.3844
Brassica oleracea	1.07	10	0.107	22.0505
Brassica oleracea	4.318	10	0.4318	88.9853
Brassica oleracea	3.179	10	0.3179	65.5128
Brassica oleracea	3.418	10	0.3418	70.4381
Brassica oleracea	3.177	10	0.3177	65.4716
Brassica oleracea	3.588	10	0.3588	73.9415
Brassica oleracea	2.012	10	0.2012	41.4633
Brassica oleracea	1.814	10	0.1814	37.3829
Brassica oleracea	1.939	10	0.1939	39.9589
Brassica oleracea	4.29	10	0.429	88.4083
Brassica oleracea	1.868	10	0.1868	38.4957
Brassica oleracea	3.852	10	0.3852	79.382
Brassica oleracea	2.456	10	0.2456	50.6132
Nicotiana tabacum	1.302	10	0.1302	26.8316
Nicotiana tabacum	1.194	10	0.1194	24.6059
Nicotiana tabacum	1.254	10	0.1254	25.8424
Nicotiana tabacum	1.159	10	0.1159	23.8847
Nicotiana tabacum	5.162	10	0.5162	106.378
Nicotiana tabacum	1.264	10	0.1264	26.0485
Nicotiana tabacum	0.644	10	0.0644	13.2715
Nicotiana tabacum	1.024	10	0.1024	21.1026
Nicotiana tabacum	1.208	10	0.1208	24.8944
Nicotiana tabacum	1.735	10	0.1735	35.7549
Nicotiana tabacum	2.507	10	0.2507	51.6642
Nicotiana tabacum	4.134	10	0.4134	85.1934
Nicotiana tabacum	1.264	10	0.1264	26.0485
Nicotiana tabacum	0.929	10	0.0929	19.1448
Nicotiana tabacum	1.388	10	0.1388	28.6039
Nicotiana tabacum	5.082	10	0.5082	104.73
Nicotiana tabacum	0.872	10	0.0872	17.9702
Nicotiana tabacum	2.077	10	0.2077	42.8028
Nicotiana tabacum	1.152	10	0.1152	23.7404
Nicotiana tabacum	1.287	10	0.1287	26.5225
Nicotiana tabacum	0.643	10	0.0643	13.2509
Nicotiana tabacum	1.025	10	0.1025	21.1232
Nicotiana tabacum	1.672	10	0.1672	34.4566
Nicotiana tabacum	3.122	10	0.3122	64.3381
Nicotiana tabacum	1.349	10	0.1349	27.8002
Nicotiana tabacum	0.791	10	0.0791	16.3009
Nicotiana tabacum	0.964	10	0.0964	19.8661
Nicotiana tabacum	2.017	10	0.2017	41.5663
Nicotiana tabacum	6.247	10	0.6247	128.738
Nicotiana tabacum	0.921	10	0.0921	18.98
Nicotiana tabacum	8.061	10	0.8061	166.121
Nicotiana tabacum	1.162	10	0.1162	23.9465
Nicotiana tabacum	1.126	10	0.1126	23.2046
Nicotiana tabacum	8.007	10	0.8007	165.008
Nicotiana tabacum	3.615	10	0.3615	74.4979
Nicotiana tabacum	5.085	10	0.5085	104.792
Nicotiana tabacum	1.085	10	0.1085	22.3597
Nicotiana tabacum	1.066	10	0.1066	21.9681
Nicotiana tabacum	6.327	10	0.6327	130.387
Nicotiana tabacum	2.719	10	0.2719	56.0331
Nicotiana tabacum	0.769	10	0.0769	15.8475
Nicotiana tabacum	3.54	10	0.354	72.9523
Nicotiana tabacum	0.909	10	0.0909	18.7327
Nicotiana tabacum	2.31	10	0.231	47.6044
Nicotiana tabacum	2.383	10	0.2383	49.1088
Nicotiana tabacum	1.354	10	0.1354	27.9032
Nicotiana tabacum	0.694	10	0.0694	14.3019
Nicotiana tabacum	0.929	10	0.0929	19.1448
Nicotiana tabacum	1.304	10	0.1304	26.8728
Nicotiana tabacum	1.797	10	0.1797	37.0325
Nicotiana tabacum	1.352	10	0.1352	27.862
Nicotiana tabacum	1.92	10	0.192	39.5673
Nicotiana tabacum	1.752	10	0.1752	36.1052
Nicotiana tabacum	1.431	10	0.1431	29.49
Nicotiana tabacum	0.559	10	0.0559	11.5199
Nicotiana tabacum	1.582	10	0.1582	32.6018
Nicotiana tabacum	0.734	10	0.0734	15.1263
Nicotiana tabacum	4.399	10	0.4399	90.6545
Nicotiana tabacum	1.245	10	0.1245	25.6569
Nicotiana tabacum	1.86	10	0.186	38.3309
Nicotiana tabacum	1.139	10	0.1139	23.4725
Nicotiana tabacum	4.384	10	0.4384	90.3454
Nicotiana tabacum	1.469	10	0.1469	30.2731
Nicotiana tabacum	0.996	10	0.0996	20.5256
Nicotiana tabacum	1.549	10	0.1549	31.9218
Nicotiana tabacum	8.01	10	0.801	165.07
Nicotiana tabacum	1.599	10	0.1599	32.9522
Nicotiana tabacum	1.493	10	0.1493	30.7677
Nicotiana tabacum	0.96	10	0.096	19.7837
Nicotiana tabacum	1.372	10	0.1372	28.2742
Nicotiana tabacum	2.133	10	0.2133	43.9568
Nicotiana tabacum	2.55	10	0.255	52.5504
Nicotiana tabacum	1.035	10	0.1035	21.3293
Nicotiana tabacum	3.14	10	0.314	64.7091
Nicotiana tabacum	0.757	10	0.0757	15.6002
Nicotiana tabacum	1.849	10	0.1849	38.1042
Nicotiana tabacum	2.228	10	0.2228	45.9146
Nicotiana tabacum	3.124	10	0.3124	64.3793
Nicotiana tabacum	2.088	10	0.2088	43.0295
Nicotiana tabacum	1.302	10	0.1302	26.8316
Nicotiana tabacum	3.539	10	0.3539	72.9317
Nicotiana tabacum	7.534	10	0.7534	155.261
Nicotiana tabacum	3.946	10	0.3946	81.3191
Nicotiana tabacum	1.602	10	0.1602	33.014
Nicotiana tabacum	1.114	10	0.1114	22.9573
Nicotiana tabacum	1.335	10	0.1335	27.5117
Nicotiana tabacum	6.703	10	0.6703	138.135
Nicotiana tabacum	2.709	10	0.2709	55.827
Nicotiana tabacum	1.502	10	0.1502	30.9532
Nicotiana tabacum	1.17	10	0.117	24.1113
Nicotiana tabacum	6.899	10	0.6899	142.174
Nicotiana tabacum	1.313	10	0.1313	27.0583
Nicotiana tabacum	5.123	10	0.5123	105.575
Nicotiana tabacum	1.032	10	0.1032	21.2674
Nicotiana tabacum	1.047	10	0.1047	21.5766
Nicotiana tabacum	0.653	10	0.0653	13.457
Nicotiana tabacum	1.525	10	0.1525	31.4272
Nicotiana tabacum	1.876	10	0.1876	38.6606
Nicotiana tabacum	1.143	10	0.1143	23.5549
Nicotiana tabacum	3.597	10	0.3597	74.1269
Nicotiana tabacum	1.634	10	0.1634	33.6734
Nicotiana tabacum	2.081	10	0.2081	42.8852
Nicotiana tabacum	0.772	10	0.0772	15.9094
Nicotiana tabacum	1.303	10	0.1303	26.8522
Nicotiana tabacum	1.651	10	0.1651	34.0238
Zea mays	1.221	10	0.1221	25.1623
Zea mays	1.671	10	0.1671	34.4359
Zea mays	1.766	10	0.1766	36.3937
Zea mays	3.891	10	0.3891	80.1857
Zea mays	3.85	10	0.385	79.3407
Zea mays	0.665	10	0.0665	13.7043
Zea mays	0.581	10	0.0581	11.9732
Zea mays	1.65	10	0.165	34.0032
Zea mays	1.43	10	0.143	29.4694
Zea mays	0.831	10	0.0831	17.1252
Zea mays	0.707	10	0.0707	14.5698
Zea mays	1.589	10	0.1589	32.7461
Zea mays	1.925	10	0.1925	39.6704
Zea mays	1.813	10	0.1813	37.3623
Zea mays	0.911	10	0.0911	18.7739
Zea mays	1.445	10	0.1445	29.7785
Zea mays	1.812	10	0.1812	37.3417
Zea mays	5.343	10	0.5343	110.108
Zea mays	4.671	10	0.4671	96.2599
Zea mays	4.906	10	0.4906	101.103
Zea mays	1.577	10	0.1577	32.4988
Zea mays	2.719	10	0.2719	56.0331
Zea mays	1.103	10	0.1103	22.7306
Zea mays	2.652	10	0.2652	54.6524
Zea mays	3.019	10	0.3019	62.2155
Zea mays	0.59	10	0.059	12.1587
Zea mays	0.835	10	0.0835	17.2077
Zea mays	1.001	10	0.1001	20.6286
Zea mays	1.51	10	0.151	31.1181
Zea mays	1.034	10	0.1034	21.3087
Zea mays	1.571	10	0.1571	32.3751
Zea mays	3.733	10	0.3733	76.9296
Zea mays	5.834	10	0.5834	120.227
Zea mays	2.77	10	0.277	57.0841
Zea mays	1.14	10	0.114	23.4931
Zea mays	1.248	10	0.1248	25.7188
Zea mays	1.552	10	0.1552	31.9836
Zea mays	1.856	10	0.1856	38.2484
Zea mays	1.074	10	0.1074	22.133
Zea mays	1.956	10	0.1956	40.3092
Zea mays	1.606	10	0.1606	33.0964
Zea mays	1.366	10	0.1366	28.1505
Zea mays	0.566	10	0.0566	11.6641
Zea mays	1.724	10	0.1724	35.5282
Zea mays	0.624	10	0.0624	12.8594
Zea mays	1.528	10	0.1528	31.489
Zea mays	2.422	10	0.2422	49.9125
Zea mays	2.168	10	0.2168	44.6781
Zea mays	0.993	10	0.0993	20.4637
Zea mays	1.557	10	0.1557	32.0866
Zea mays	0.743	10	0.0743	15.3117
Zea mays	0.835	10	0.0835	17.2077
Zea mays	0.868	10	0.0868	17.8877
Zea mays	1.554	10	0.1554	32.0248
Zea mays	1.372	10	0.1372	28.2742
Zea mays	1.297	10	0.1297	26.7286
Zea mays	0.65	10	0.065	13.3952
Zea mays	0.808	10	0.0808	16.6513
Zea mays	1.537	10	0.1537	31.6745
Zea mays	1.495	10	0.1495	30.8089
Zea mays	0.473	10	0.0473	9.74758
Zea mays	0.616	10	0.0616	12.6945
Zea mays	1.142	10	0.1142	23.5343
Zea mays	2.477	10	0.2477	51.046
Zea mays	2.89	10	0.289	59.5571
Zea mays	1.673	10	0.1673	34.4772
Zea mays	0.671	10	0.0671	13.828
Zea mays	1.722	10	0.1722	35.487
Zea mays	1.15	10	0.115	23.6992
Zea mays	0.99	10	0.099	20.4019
Zea mays	0.577	10	0.0577	11.8908
Zea mays	0.537	10	0.0537	11.0665
Zea mays	0.652	10	0.0652	13.4364
Zea mays	0.437	10	0.0437	9.00569
Zea mays	2.429	10	0.2429	50.0568
Zea mays	1.925	10	0.1925	39.6704
Zea mays	0.561	10	0.0561	11.5611
Zea mays	0.839	10	0.0839	17.2901
Zea mays	0.79	10	0.079	16.2803
Zea mays	6.664	10	0.6664	137.332
Zea mays	1.605	10	0.1605	33.0758
Zea mays	1.666	10	0.1666	34.3329
Zea mays	1.583	10	0.1583	32.6224
Zea mays	1.185	10	0.1185	24.4205
Zea mays	0.988	10	0.0988	20.3607
Zea mays	1.848	10	0.1848	38.0836
Zea mays	1.607	10	0.1607	33.117
Zea mays	1.825	10	0.1825	37.6096
Zea mays	1.6	10	0.16	32.9728
Zea mays	1.15	10	0.115	23.6992
Zea mays	1.422	10	0.1422	29.3046
Zea mays	1.816	10	0.1816	37.4241
Zea mays	1.98	10	0.198	40.8038
Zea mays	0.693	10	0.0693	14.2813
Zea mays	2.127	10	0.2127	43.8332
Zea mays	1.997	10	0.1997	41.1541
Zea mays	1.029	10	0.1029	21.2056
Zea mays	8.252	10	0.8252	170.057

## Sheet: T.ni
Trichoplusia ni
Diet / plant host species	Weight (mg)	Devlopmental time (days)	Growth rate (mg/day)	Growth rate - Control group corrected (in % of control group avg.)
Artificial diet	3.097	8	0.387125
Artificial diet	3.906	8	0.48825
Artificial diet	2.41	8	0.30125
Artificial diet	4.147	8	0.518375								Growth rate (mg/day)
Artificial diet	2.706	8	0.33825
Artificial diet	2.445	8	0.305625						Artificial diet	Mean:	0.359281
Artificial diet	3.256	8	0.407							Variance:	0.0208463
Artificial diet	1.982	8	0.24775
Artificial diet	2.808	8	0.351						Brassica oleracea	Mean:	0.244512
Artificial diet	4.889	8	0.611125							Variance:	0.00973612
Artificial diet	3.974	8	0.49675
Artificial diet	3.682	8	0.46025						Nicotiana tabacum	Mean:	0.148871
Artificial diet	4.108	8	0.5135							Variance:	0.0104082
Artificial diet	4.098	8	0.51225
Artificial diet	4.294	8	0.53675						Zea mays	Mean:	0.184042
Artificial diet	2.22	8	0.2775							Variance:	0.00639392
Artificial diet	4.117	8	0.514625
Artificial diet	3.064	8	0.383
Artificial diet	2.488	8	0.311
Artificial diet	2.386	8	0.29825
Artificial diet	1.952	8	0.244
Artificial diet	3.381	8	0.422625
Artificial diet	3.105	8	0.388125
Artificial diet	1.825	8	0.228125
Artificial diet	2.076	8	0.2595
Artificial diet	1.909	8	0.238625
Artificial diet	2.252	8	0.2815
Artificial diet	2.208	8	0.276
Artificial diet	1.957	8	0.244625
Artificial diet	1.654	8	0.20675
Artificial diet	1.923	8	0.240375
Artificial diet	0.391	8	0.048875
Artificial diet	1.435	8	0.179375
Artificial diet	2.034	8	0.25425
Artificial diet	2.715	8	0.339375
Artificial diet	2.599	8	0.324875
Artificial diet	3.244	8	0.4055
Artificial diet	4.088	8	0.511
Artificial diet	4.032	8	0.504
Artificial diet	2.203	8	0.275375
Artificial diet	2.048	8	0.256
Artificial diet	1.821	8	0.227625
Artificial diet	1.801	8	0.225125
Artificial diet	4.771	8	0.596375
Artificial diet	2.552	8	0.319
Artificial diet	2.147	8	0.268375
Artificial diet	3.522	8	0.44025
Artificial diet	1.77	8	0.22125
Artificial diet	2.425	8	0.303125
Artificial diet	2.325	8	0.290625
Artificial diet	2.421	8	0.302625
Artificial diet	1.612	8	0.2015
Artificial diet	1.902	8	0.23775
Artificial diet	1.72	8	0.215
Artificial diet	3.019	8	0.377375
Artificial diet	2.452	8	0.3065
Artificial diet	3.705	8	0.463125
Artificial diet	1.891	8	0.236375
Artificial diet	2.743	8	0.342875
Artificial diet	3.89	8	0.48625
Artificial diet	4.494	8	0.56175
Artificial diet	4.709	8	0.588625
Artificial diet	2.392	8	0.299
Artificial diet	3.27	8	0.40875
Artificial diet	3.513	8	0.439125
Artificial diet	5.848	8	0.731
Artificial diet	3.398	8	0.42475
Artificial diet	1.732	8	0.2165
Artificial diet	1.68	8	0.21
Artificial diet	3.512	8	0.439
Artificial diet	5.633	8	0.704125
Artificial diet	2.122	8	0.26525
Artificial diet	1.582	8	0.19775
Artificial diet	1.501	8	0.187625
Artificial diet	1.321	8	0.165125
Artificial diet	1.261	8	0.157625
Artificial diet	1.116	8	0.1395
Artificial diet	3.341	8	0.417625
Artificial diet	4.834	8	0.60425
Artificial diet	3.785	8	0.473125
Artificial diet	5.075	8	0.634375
Artificial diet	3.907	8	0.488375
Artificial diet	2.287	8	0.285875
Artificial diet	1.62	8	0.2025
Artificial diet	1.155	8	0.144375
Artificial diet	1.226	8	0.15325
Artificial diet	1.782	8	0.22275
Artificial diet	1.447	8	0.180875
Artificial diet	4.344	8	0.543
Artificial diet	3.596	8	0.4495
Artificial diet	2.991	8	0.373875
Artificial diet	4.721	8	0.590125
Artificial diet	4.93	8	0.61625
Artificial diet	3.824	8	0.478
Artificial diet	1.645	8	0.205625
Artificial diet	4.34	8	0.5425
Artificial diet	4.049	8	0.506125
Artificial diet	3.097	8	0.387125
Artificial diet	3.948	8	0.4935
Artificial diet	2.8	8	0.35
Brassica oleracea	1.865	9	0.207222	57.6769
Brassica oleracea	4.357	9	0.484111	134.744
Brassica oleracea	2.386	9	0.265111	73.7893
Brassica oleracea	1.866	9	0.207333	57.7078
Brassica oleracea	2.711	9	0.301222	83.8402
Brassica oleracea	6.522	9	0.724667	201.699
Brassica oleracea	3.748	9	0.416444	115.91
Brassica oleracea	2.711	9	0.301222	83.8402
Brassica oleracea	1.961	9	0.217889	60.6458
Brassica oleracea	3.758	9	0.417556	116.22
Brassica oleracea	2.016	9	0.224	62.3467
Brassica oleracea	2.059	9	0.228778	63.6765
Brassica oleracea	1.988	9	0.220889	61.4808
Brassica oleracea	2.411	9	0.267889	74.5624
Brassica oleracea	2.709	9	0.301	83.7784
Brassica oleracea	1.67	9	0.185556	51.6463
Brassica oleracea	2.799	9	0.311	86.5617
Brassica oleracea	1.566	9	0.174	48.43
Brassica oleracea	2.289	9	0.254333	70.7895
Brassica oleracea	1.72	9	0.191111	53.1926
Brassica oleracea	1.717	9	0.190778	53.0998
Brassica oleracea	2.16	9	0.24	66.8
Brassica oleracea	2.019	9	0.224333	62.4395
Brassica oleracea	2.32	9	0.257778	71.7482
Brassica oleracea	1.67	9	0.185556	51.6463
Brassica oleracea	1.518	9	0.168667	46.9456
Brassica oleracea	5.142	9	0.571333	159.021
Brassica oleracea	2.349	9	0.261	72.645
Brassica oleracea	2.335	9	0.259444	72.2121
Brassica oleracea	2.369	9	0.263222	73.2636
Brassica oleracea	3.966	9	0.440667	122.652
Brassica oleracea	1.722	9	0.191333	53.2545
Brassica oleracea	1.412	9	0.156889	43.6674
Brassica oleracea	1.917	9	0.213	59.285
Brassica oleracea	2.454	9	0.272667	75.8923
Brassica oleracea	2.161	9	0.240111	66.831
Brassica oleracea	2.468	9	0.274222	76.3252
Brassica oleracea	1.824	9	0.202667	56.4089
Brassica oleracea	2.458	9	0.273111	76.016
Brassica oleracea	2.481	9	0.275667	76.7273
Brassica oleracea	2.498	9	0.277556	77.253
Brassica oleracea	2.376	9	0.264	73.48
Brassica oleracea	1.068	9	0.118667	33.0289
Brassica oleracea	1.599	9	0.177667	49.4506
Brassica oleracea	1.135	9	0.126111	35.1009
Brassica oleracea	0.835	9	0.0927778	25.8232
Brassica oleracea	3.351	9	0.372333	103.633
Brassica oleracea	1.798	9	0.199778	55.6048
Brassica oleracea	1.86	9	0.206667	57.5223
Brassica oleracea	2.31	9	0.256667	71.4389
Brassica oleracea	2.71	9	0.301111	83.8093
Brassica oleracea	2.467	9	0.274111	76.2943
Brassica oleracea	1.238	9	0.137556	38.2863
Brassica oleracea	3.153	9	0.350333	97.5095
Brassica oleracea	1.021	9	0.113444	31.5754
Brassica oleracea	1.611	9	0.179	49.8217
Brassica oleracea	1.498	9	0.166444	46.3271
Brassica oleracea	2.777	9	0.308556	85.8813
Brassica oleracea	1.786	9	0.198444	55.2337
Brassica oleracea	1.379	9	0.153222	42.6469
Brassica oleracea	2.804	9	0.311556	86.7163
Brassica oleracea	2.933	9	0.325889	90.7058
Brassica oleracea	1.495	9	0.166111	46.2343
Brassica oleracea	1.884	9	0.209333	58.2645
Brassica oleracea	2.501	9	0.277889	77.3458
Brassica oleracea	1.956	9	0.217333	60.4911
Brassica oleracea	1.749	9	0.194333	54.0895
Brassica oleracea	2.072	9	0.230222	64.0786
Brassica oleracea	2.753	9	0.305889	85.1391
Brassica oleracea	2.635	9	0.292778	81.4899
Brassica oleracea	2.265	9	0.251667	70.0473
Brassica oleracea	2.627	9	0.291889	81.2424
Brassica oleracea	1.496	9	0.166222	46.2652
Brassica oleracea	3.679	9	0.408778	113.777
Brassica oleracea	1.042	9	0.115778	32.2248
Brassica oleracea	2.312	9	0.256889	71.5008
Brassica oleracea	2.397	9	0.266333	74.1295
Brassica oleracea	2.88	9	0.32	89.0667
Brassica oleracea	2.841	9	0.315667	87.8606
Brassica oleracea	3.027	9	0.336333	93.6128
Brassica oleracea	1.834	9	0.203778	56.7182
Brassica oleracea	1.869	9	0.207667	57.8006
Brassica oleracea	2.293	9	0.254778	70.9132
Brassica oleracea	3.486	9	0.387333	107.808
Brassica oleracea	1.643	9	0.182556	50.8113
Brassica oleracea	2.012	9	0.223556	62.223
Brassica oleracea	1.369	9	0.152111	42.3376
Brassica oleracea	1.67	9	0.185556	51.6463
Brassica oleracea	1.289	9	0.143222	39.8635
Brassica oleracea	2.265	9	0.251667	70.0473
Brassica oleracea	1.319	9	0.146556	40.7913
Brassica oleracea	1.029	9	0.114333	31.8228
Brassica oleracea	1.198	9	0.133111	37.0493
Brassica oleracea	0.916	9	0.101778	28.3282
Brassica oleracea	1.448	9	0.160889	44.7808
Brassica oleracea	1.995	9	0.221667	61.6973
Brassica oleracea	1.78	9	0.197778	55.0482
Brassica oleracea	3.062	9	0.340222	94.6952
Brassica oleracea	1.428	9	0.158667	44.1622
Brassica oleracea	0.764	9	0.0848889	23.6274
Nicotiana tabacum	1.811	9	0.201222	56.0069
Nicotiana tabacum	1.221	9	0.135667	37.7606
Nicotiana tabacum	0.654	9	0.0726667	20.2256
Nicotiana tabacum	0.36	9	0.04	11.1333
Nicotiana tabacum	2.205	9	0.245	68.1917
Nicotiana tabacum	0.293	9	0.0325556	9.0613
Nicotiana tabacum	1.528	9	0.169778	47.2548
Nicotiana tabacum	0.933	9	0.103667	28.8539
Nicotiana tabacum	0.601	9	0.0667778	18.5865
Nicotiana tabacum	0.157	9	0.0174444	4.85537
Nicotiana tabacum	0.864	9	0.096	26.72
Nicotiana tabacum	1.317	9	0.146333	40.7295
Nicotiana tabacum	1.732	9	0.192444	53.5637
Nicotiana tabacum	3.218	9	0.357556	99.5197
Nicotiana tabacum	1.278	9	0.142	39.5234
Nicotiana tabacum	1.605	9	0.178333	49.6361
Nicotiana tabacum	3.906	9	0.434	120.797
Nicotiana tabacum	1.813	9	0.201444	56.0687
Nicotiana tabacum	1.643	9	0.182556	50.8113
Nicotiana tabacum	1.095	9	0.121667	33.8639
Nicotiana tabacum	2.409	9	0.267667	74.5006
Nicotiana tabacum	0.251	9	0.0278889	7.76241
Nicotiana tabacum	1.421	9	0.157889	43.9458
Nicotiana tabacum	1.434	8	0.17925	49.8913
Nicotiana tabacum	3.871	8	0.483875	134.679
Nicotiana tabacum	1.05	8	0.13125	36.5313
Nicotiana tabacum	1.258	8	0.15725	43.7679
Nicotiana tabacum	1.03	8	0.12875	35.8354
Nicotiana tabacum	0.194	8	0.02425	6.74959
Nicotiana tabacum	0.385	8	0.048125	13.3948
Nicotiana tabacum	0.186	8	0.02325	6.47125
Nicotiana tabacum	0.713	8	0.089125	24.8065
Nicotiana tabacum	0.954	8	0.11925	33.1913
Nicotiana tabacum	0.974	8	0.12175	33.8871
Nicotiana tabacum	1.007	8	0.125875	35.0352
Nicotiana tabacum	2.399	8	0.299875	83.4653
Nicotiana tabacum	1.451	8	0.181375	50.4827
Nicotiana tabacum	1.225	8	0.153125	42.6198
Nicotiana tabacum	1.255	8	0.156875	43.6636
Nicotiana tabacum	0.944	8	0.118	32.8434
Nicotiana tabacum	1.434	8	0.17925	49.8913
Nicotiana tabacum	1.339	8	0.167375	46.5861
Nicotiana tabacum	0.467	8	0.058375	16.2477
Nicotiana tabacum	0.108	8	0.0135	3.7575
Zea mays	2.971	9	0.330111	91.881
Zea mays	1.508	9	0.167556	46.6363
Zea mays	2.733	9	0.303667	84.5206
Zea mays	2.085	9	0.231667	64.4806
Zea mays	1.055	9	0.117222	32.6269
Zea mays	1.648	9	0.183111	50.966
Zea mays	2.676	9	0.297333	82.7578
Zea mays	2.561	9	0.284556	79.2013
Zea mays	0.912	9	0.101333	28.2045
Zea mays	3.548	9	0.394222	109.725
Zea mays	1.022	9	0.113556	31.6063
Zea mays	2.181	9	0.242333	67.4495
Zea mays	3.4	9	0.377778	105.148
Zea mays	2.129	9	0.236556	65.8413
Zea mays	1.428	9	0.158667	44.1622
Zea mays	1.585	9	0.176111	49.0176
Zea mays	2.223	9	0.247	68.7484
Zea mays	0.98	9	0.108889	30.3074
Zea mays	1.167	9	0.129667	36.0906
Zea mays	1.176	9	0.130667	36.3689
Zea mays	1.722	9	0.191333	53.2545
Zea mays	0.971	9	0.107889	30.0291
Zea mays	0.792	9	0.088	24.4933
Zea mays	1.964	9	0.218222	60.7386
Zea mays	1.523	9	0.169222	47.1002
Zea mays	1.93	9	0.214444	59.6871
Zea mays	2.425	9	0.269444	74.9954
Zea mays	1.852	9	0.205778	57.2748
Zea mays	1.488	9	0.165333	46.0178
Zea mays	0.911	9	0.101222	28.1735
Zea mays	1.598	9	0.177556	49.4197
Zea mays	2.071	9	0.230111	64.0476
Zea mays	0.814	9	0.0904444	25.1737
Zea mays	2.446	9	0.271778	75.6449
Zea mays	2.673	9	0.297	82.665
Zea mays	1.324	9	0.147111	40.9459
Zea mays	2.632	9	0.292444	81.3971
Zea mays	0.724	9	0.0804444	22.3904
Zea mays	1.587	9	0.176333	49.0795
Zea mays	1.746	9	0.194	53.9967
Zea mays	1.704	9	0.189333	52.6978
Zea mays	2.407	9	0.267444	74.4387
Zea mays	2.074	9	0.230444	64.1404
Zea mays	1.935	9	0.215	59.8417
Zea mays	1.599	9	0.177667	49.4506
Zea mays	0.366	9	0.0406667	11.3189
Zea mays	1.273	9	0.141444	39.3687
Zea mays	1.506	9	0.167333	46.5745
Zea mays	1.216	9	0.135111	37.6059
Zea mays	2.584	9	0.287111	79.9126
Zea mays	1.024	9	0.113778	31.6682
Zea mays	0.617	9	0.0685556	19.0813
Zea mays	1.579	9	0.175444	48.8321
Zea mays	0.32	9	0.0355556	9.8963
Zea mays	1.273	9	0.141444	39.3687
Zea mays	1.564	9	0.173778	48.3682
Zea mays	2.202	9	0.244667	68.0989
Zea mays	2.26	9	0.251111	69.8926
Zea mays	1.272	9	0.141333	39.3378
Zea mays	1.711	9	0.190111	52.9143
Zea mays	1.562	9	0.173556	48.3063
Zea mays	0.246	9	0.0273333	7.60778
Zea mays	1.719	9	0.191	53.1617
Zea mays	1.762	9	0.195778	54.4915
Zea mays	0.643	9	0.0714444	19.8854
Zea mays	0.722	9	0.0802222	22.3285

## Sheet: S.exigua
Spodoptera exigua (From Breeschoten et al. 2019)
Diet / plant host species	Weight (mg)	Devlopmental time (days)	Growth rate (mg/day)	Growth rate - Control group corrected (in % of control group avg.)
Artificial diet	2.001	5	0.4002
Artificial diet	2.499	5	0.4998
Artificial diet	2.32	5	0.464
Artificial diet	2.304	5	0.4608								Growth rate (mg/day)
Artificial diet	2.646	5	0.5292
Artificial diet	2.006	5	0.4012						Artificial diet	Mean:	0.432521
Artificial diet	2.576	5	0.5152							Variance:	0.00773959
Artificial diet	2.033	5	0.4066
Artificial diet	2.492	5	0.4984						Brassica oleracea	Mean:	0.154349
Artificial diet	1.777	5	0.3554							Variance:	0.00632226
Artificial diet	2.075	5	0.415
Artificial diet	2.422	5	0.4844						Nicotiana tabacum	Mean:	0.118372
Artificial diet	2.353	5	0.4706							Variance:	0.00320989
Artificial diet	2.351	5	0.4702
Artificial diet	1.204	5	0.2408						Zea mays	Mean:	0.350429
Artificial diet	2.131	5	0.4262							Variance:	0.0210111
Artificial diet	1.636	5	0.3272
Artificial diet	2.267	5	0.4534
Artificial diet	1.653	5	0.3306
Artificial diet	2.264	5	0.4528
Artificial diet	3.244	5	0.6488
Artificial diet	2.863	5	0.5726
Artificial diet	1.903	5	0.3806
Artificial diet	1.86	5	0.372
Artificial diet	1.629	5	0.3258
Artificial diet	1.63	5	0.326
Artificial diet	1.434	5	0.2868
Artificial diet	1.828	5	0.3656
Artificial diet	1.736	5	0.3472
Artificial diet	1.747	5	0.3494
Artificial diet	2.174	5	0.4348
Artificial diet	1.713	5	0.3426
Artificial diet	2.688	5	0.5376
Artificial diet	2.058	5	0.4116
Artificial diet	2.992	5	0.5984
Artificial diet	2.748	5	0.5496
Artificial diet	2.304	5	0.4608
Artificial diet	2.444	5	0.4888
Artificial diet	3.033	5	0.6066
Artificial diet	2.166	5	0.4332
Artificial diet	2.216	5	0.4432
Artificial diet	1.698	5	0.3396
Artificial diet	2.318	5	0.4636
Artificial diet	2.375	5	0.475
Artificial diet	2.095	5	0.419
Artificial diet	2.542	5	0.5084
Artificial diet	1.785	5	0.357
Artificial diet	2.128	5	0.4256
Artificial diet	2.725	5	0.545
Artificial diet	2.451	5	0.4902
Artificial diet	2.206	5	0.4412
Artificial diet	2.476	5	0.4952
Artificial diet	2.902	5	0.5804
Artificial diet	1.794	5	0.3588
Artificial diet	2.955	5	0.591
Artificial diet	2.203	5	0.4406
Artificial diet	1.822	5	0.3644
Artificial diet	3.008	5	0.6016
Artificial diet	2.722	5	0.5444
Artificial diet	2.675	5	0.535
Artificial diet	2.561	5	0.5122
Artificial diet	1.341	5	0.2682
Artificial diet	2.144	5	0.4288
Artificial diet	1.924	5	0.3848
Artificial diet	2.166	5	0.4332
Artificial diet	2.178	5	0.4356
Artificial diet	1.22	5	0.244
Artificial diet	2.272	5	0.4544
Artificial diet	2.466	5	0.4932
Artificial diet	2.362	5	0.4724
Artificial diet	1.044	5	0.2088
Artificial diet	1.955	5	0.391
Artificial diet	2.266	5	0.4532
Artificial diet	2.455	5	0.491
Artificial diet	2.177	5	0.4354
Artificial diet	1.87	5	0.374
Artificial diet	2.251	5	0.4502
Artificial diet	1.998	5	0.3996
Artificial diet	1.797	5	0.3594
Artificial diet	2.222	5	0.4444
Artificial diet	2.219	5	0.4438
Artificial diet	0.789	5	0.1578
Artificial diet	2.54	5	0.508
Artificial diet	2.445	5	0.489
Artificial diet	2.402	5	0.4804
Artificial diet	2.343	5	0.4686
Artificial diet	2.34	5	0.468
Artificial diet	2.241	5	0.4482
Artificial diet	2.157	5	0.4314
Artificial diet	2.168	5	0.4336
Artificial diet	2.163	5	0.4326
Artificial diet	2.071	5	0.4142
Artificial diet	2.876	5	0.5752
Artificial diet	1.993	5	0.3986
Artificial diet	1.913	5	0.3826
Artificial diet	3.057	5	0.6114
Artificial diet	2.513	5	0.5026
Artificial diet	2.074	5	0.4148
Artificial diet	1.791	5	0.3582
Artificial diet	2.041	5	0.4082
Artificial diet	2.03	5	0.406
Artificial diet	2.082	5	0.4164
Artificial diet	2.458	5	0.4916
Artificial diet	1.638	5	0.3276
Artificial diet	1.977	5	0.3954
Artificial diet	1.03	5	0.206
Artificial diet	1.902	5	0.3804
Artificial diet	2.166	5	0.4332
Artificial diet	2.18	5	0.436
Artificial diet	2.411	5	0.4822
Artificial diet	1.769	5	0.3538
Artificial diet	2.517	5	0.5034
Artificial diet	2.971	5	0.5942
Artificial diet	1.887	5	0.3774
Artificial diet	2.258	5	0.4516
Artificial diet	2.207	5	0.4414
Artificial diet	2.163	5	0.4326
Artificial diet	2.35	5	0.47
Artificial diet	1.979	5	0.3958
Artificial diet	1.791	5	0.3582
Artificial diet	1.79	5	0.358
Artificial diet	2.802	5	0.5604
Artificial diet	2.041	5	0.4082
Artificial diet	2.244	5	0.4488
Artificial diet	2.246	5	0.4492
Artificial diet	1.364	5	0.2728
Artificial diet	2.366	5	0.4732
Artificial diet	2.153	5	0.4306
Artificial diet	0.964	5	0.1928
Artificial diet	1.63	5	0.326
Artificial diet	2.32	5	0.464
Artificial diet	2.35	5	0.47
Artificial diet	2.394	5	0.4788
Artificial diet	2.254	5	0.4508
Brassica oleracea	2.253	7	0.3219	74.4142
Brassica oleracea	1.79	7	0.2557	59.1218
Brassica oleracea	2.51	7	0.3586	82.9027
Brassica oleracea	1.416	7	0.2023	46.769
Brassica oleracea	3.358	7	0.4797	110.911
Brassica oleracea	1.466	7	0.2094	48.4205
Brassica oleracea	1.279	7	0.1827	42.244
Brassica oleracea	2.874	7	0.4106	94.9252
Brassica oleracea	1.256	7	0.1794	41.4844
Brassica oleracea	1.23	7	0.1757	40.6256
Brassica oleracea	1.68	7	0.24	55.4886
Brassica oleracea	1.578	7	0.2254	52.1197
Brassica oleracea	1.463	7	0.209	48.3214
Brassica oleracea	1.883	7	0.269	62.1935
Brassica oleracea	1.702	7	0.2431	56.2153
Brassica oleracea	1.413	7	0.2019	46.6699
Brassica oleracea	0.849	7	0.1213	28.0416
Brassica oleracea	1.831	7	0.2616	60.476
Brassica oleracea	1.198	7	0.1711	39.5687
Brassica oleracea	1.236	7	0.1766	40.8238
Brassica oleracea	1.255	7	0.1793	41.4513
Brassica oleracea	1.52	7	0.2171	50.204
Brassica oleracea	1.398	7	0.1997	46.1745
Brassica oleracea	1.946	7	0.278	64.2744
Brassica oleracea	1.012	7	0.1446	33.4253
Brassica oleracea	0.969	7	0.1384	32.0051
Brassica oleracea	0.952	7	0.136	31.4436
Brassica oleracea	0.732	7	0.1046	24.1772
Brassica oleracea	0.908	7	0.1297	29.9903
Brassica oleracea	0.809	7	0.1156	26.7204
Brassica oleracea	0.746	7	0.1066	24.6396
Brassica oleracea	1.145	7	0.1636	37.8182
Brassica oleracea	0.925	7	0.1321	30.5518
Brassica oleracea	1.245	7	0.1779	41.1211
Brassica oleracea	0.944	7	0.1349	31.1793
Brassica oleracea	0.72	7	0.1029	23.7808
Brassica oleracea	1.251	7	0.1787	41.3192
Brassica oleracea	1.605	7	0.2293	53.0115
Brassica oleracea	0.725	7	0.1036	23.946
Brassica oleracea	2.625	7	0.375	86.701
Brassica oleracea	0.755	7	0.1079	24.9369
Brassica oleracea	0.667	7	0.0953	22.0303
Brassica oleracea	0.495	7	0.0707	16.3493
Brassica oleracea	0.855	7	0.1221	28.2398
Brassica oleracea	0.772	7	0.1103	25.4984
Brassica oleracea	1.176	7	0.168	38.8421
Brassica oleracea	1.133	7	0.1619	37.4218
Brassica oleracea	1.025	7	0.1464	33.8547
Brassica oleracea	1.195	7	0.1707	39.4696
Brassica oleracea	0.807	7	0.1153	26.6544
Brassica oleracea	0.95	7	0.1357	31.3775
Brassica oleracea	0.352	7	0.0503	11.6262
Brassica oleracea	0.665	7	0.095	21.9643
Brassica oleracea	1.104	7	0.1577	36.464
Brassica oleracea	0.35	7	0.05	11.5601
Brassica oleracea	0.707	7	0.101	23.3515
Brassica oleracea	0.362	7	0.0517	11.9565
Brassica oleracea	0.392	7	0.056	12.9474
Brassica oleracea	0.246	7	0.0351	8.12512
Brassica oleracea	0.621	7	0.0887	20.511
Brassica oleracea	0.712	7	0.1017	23.5166
Brassica oleracea	1.039	7	0.1484	34.3171
Brassica oleracea	0.903	7	0.129	29.8251
Brassica oleracea	0.483	7	0.069	15.953
Brassica oleracea	0.438	7	0.0626	14.4667
Brassica oleracea	0.994	7	0.142	32.8308
Brassica oleracea	0.567	7	0.081	18.7274
Brassica oleracea	0.134	7	0.0191	4.42588
Brassica oleracea	1.015	7	0.145	33.5244
Brassica oleracea	1.038	7	0.1483	34.2841
Brassica oleracea	0.455	7	0.065	15.0282
Brassica oleracea	0.965	7	0.1379	31.8729
Brassica oleracea	0.665	7	0.095	21.9643
Brassica oleracea	1.409	7	0.2013	46.5378
Brassica oleracea	0.729	7	0.1041	24.0781
Brassica oleracea	0.92	7	0.1314	30.3866
Brassica oleracea	1.505	7	0.215	49.7086
Brassica oleracea	1.033	7	0.1476	34.1189
Brassica oleracea	1.037	7	0.1481	34.251
Brassica oleracea	1.069	7	0.1527	35.308
Brassica oleracea	0.618	7	0.0883	20.4119
Brassica oleracea	0.323	7	0.0461	10.6684
Brassica oleracea	0.795	7	0.1136	26.258
Brassica oleracea	0.814	7	0.1163	26.8856
Brassica oleracea	0.884	7	0.1263	29.1976
Brassica oleracea	1.052	7	0.1503	34.7465
Brassica oleracea	0.865	7	0.1236	28.57
Brassica oleracea	0.892	7	0.1274	29.4618
Brassica oleracea	0.824	7	0.1177	27.2159
Brassica oleracea	1.051	7	0.1501	34.7134
Brassica oleracea	0.804	7	0.1149	26.5553
Brassica oleracea	1.042	7	0.1489	34.4162
Nicotiana tabacum	0.933	9	0.1037	23.968
Nicotiana tabacum	1.057	9	0.1174	27.1535
Nicotiana tabacum	1.562	9	0.1736	40.1265
Nicotiana tabacum	1.069	9	0.1188	27.4617
Nicotiana tabacum	2.103	9	0.2337	54.0244
Nicotiana tabacum	1.278	9	0.142	32.8308
Nicotiana tabacum	0.31	9	0.0344	7.96365
Nicotiana tabacum	1.406	9	0.1562	36.119
Nicotiana tabacum	0.644	9	0.0716	16.5438
Nicotiana tabacum	0.257	9	0.0286	6.60212
Nicotiana tabacum	0.413	9	0.0459	10.6096
Nicotiana tabacum	0.493	9	0.0548	12.6648
Nicotiana tabacum	0.346	9	0.0384	8.88846
Nicotiana tabacum	1.132	9	0.1258	29.0802
Nicotiana tabacum	2.04	9	0.2267	52.4059
Nicotiana tabacum	0.696	9	0.0773	17.8797
Nicotiana tabacum	0.634	9	0.0704	16.2869
Nicotiana tabacum	0.77	9	0.0856	19.7807
Nicotiana tabacum	1.784	9	0.1982	45.8295
Nicotiana tabacum	1.708	9	0.1898	43.8771
Nicotiana tabacum	1.496	9	0.1662	38.431
Nicotiana tabacum	1.565	9	0.1739	40.2036
Nicotiana tabacum	0.845	9	0.0939	21.7074
Nicotiana tabacum	1.368	9	0.152	35.1428
Nicotiana tabacum	1.076	9	0.1196	27.6416
Nicotiana tabacum	1.231	9	0.1368	31.6234
Nicotiana tabacum	0.939	9	0.1043	24.1221
Nicotiana tabacum	1.133	9	0.1259	29.1059
Nicotiana tabacum	0.586	9	0.0651	15.0539
Nicotiana tabacum	1.581	9	0.1757	40.6146
Nicotiana tabacum	0.654	9	0.0727	16.8007
Nicotiana tabacum	1.001	9	0.1112	25.7149
Nicotiana tabacum	0.861	9	0.0957	22.1184
Nicotiana tabacum	0.654	9	0.0727	16.8007
Nicotiana tabacum	0.654	9	0.0727	16.8007
Nicotiana tabacum	0.623	9	0.0692	16.0044
Nicotiana tabacum	0.562	9	0.0624	14.4373
Nicotiana tabacum	0.651	9	0.0723	16.7237
Nicotiana tabacum	1.25	9	0.1389	32.1115
Nicotiana tabacum	1.286	9	0.1429	33.0363
Nicotiana tabacum	1.155	9	0.1283	29.671
Nicotiana tabacum	2.532	9	0.2813	65.045
Nicotiana tabacum	1.961	9	0.2179	50.3765
Nicotiana tabacum	1.52	9	0.1689	39.0476
Nicotiana tabacum	0.773	9	0.0859	19.8577
Nicotiana tabacum	0.552	9	0.0613	14.1804
Nicotiana tabacum	0.552	9	0.0613	14.1804
Nicotiana tabacum	1.02	9	0.1133	26.203
Nicotiana tabacum	1.383	9	0.1537	35.5281
Nicotiana tabacum	1.167	9	0.1297	29.9793
Zea mays	1.552	6	0.2587	59.8044
Zea mays	2.724	6	0.454	104.966
Zea mays	2.237	6	0.3728	86.2001
Zea mays	5.534	6	0.9223	213.246
Zea mays	3.396	6	0.566	130.861
Zea mays	4.097	6	0.6828	157.873
Zea mays	2.977	6	0.4962	114.715
Zea mays	1.379	6	0.2298	53.1381
Zea mays	1.988	6	0.3313	76.6052
Zea mays	1.279	6	0.2132	49.2847
Zea mays	3.502	6	0.5837	134.945
Zea mays	2.702	6	0.4503	104.118
Zea mays	2.52	6	0.42	97.1051
Zea mays	2.835	6	0.4725	109.243
Zea mays	3.377	6	0.5628	130.129
Zea mays	2.486	6	0.4143	95.795
Zea mays	1.929	6	0.3215	74.3317
Zea mays	2.477	6	0.4128	95.4482
Zea mays	2.882	6	0.4803	111.054
Zea mays	1.737	6	0.2895	66.9332
Zea mays	2.817	6	0.4695	108.55
Zea mays	1.781	6	0.2968	68.6287
Zea mays	2.643	6	0.4405	101.845
Zea mays	2.437	6	0.4062	93.9068
Zea mays	2.27	6	0.3783	87.4717
Zea mays	1.719	6	0.2865	66.2396
Zea mays	1.406	6	0.2343	54.1785
Zea mays	1.76	6	0.2933	67.8195
Zea mays	3.334	6	0.5557	128.472
Zea mays	1.712	6	0.2853	65.9698
Zea mays	1.23	6	0.205	47.3966
Zea mays	1.356	6	0.226	52.2518
Zea mays	2.613	6	0.4355	100.689
Zea mays	1.966	6	0.3277	75.7574
Zea mays	1.616	6	0.2693	62.2706
Zea mays	1.462	6	0.2437	56.3364
Zea mays	3.585	6	0.5975	138.144
Zea mays	2.458	6	0.4097	94.716
Zea mays	2.733	6	0.4555	105.313
Zea mays	2.349	6	0.3915	90.5159
Zea mays	2.295	6	0.3825	88.435
Zea mays	3.229	6	0.5382	124.426
Zea mays	1.975	6	0.3292	76.1042
Zea mays	1.688	6	0.2813	65.045
Zea mays	2.071	6	0.3452	79.8035
Zea mays	2.16	6	0.36	83.233
Zea mays	2.635	6	0.4392	101.537
Zea mays	1.946	6	0.3243	74.9867
Zea mays	1.993	6	0.3322	76.7978
Zea mays	1.211	6	0.2018	46.6644
Zea mays	1.001	6	0.1668	38.5723
Zea mays	2.126	6	0.3543	81.9228
Zea mays	1.841	6	0.3068	70.9407
Zea mays	1.229	6	0.2048	47.358
Zea mays	0.92	6	0.1533	35.4511
Zea mays	0.886	6	0.1477	34.1409
Zea mays	1.455	6	0.2425	56.0667
Zea mays	0.775	6	0.1292	29.8637
Zea mays	2.431	6	0.4052	93.6756
Zea mays	0.731	6	0.1218	28.1682
Zea mays	1.531	6	0.2552	58.9952
Zea mays	1.045	6	0.1742	40.2678
Zea mays	1.955	6	0.3258	75.3335
Zea mays	1.397	6	0.2328	53.8317
Zea mays	0.782	6	0.1303	30.1334
Zea mays	1.66	6	0.2767	63.9661
Zea mays	1.889	6	0.3148	72.7903
Zea mays	1.263	6	0.2105	48.6682
