# Supplementary material for: Family dinner: Transcriptional plasticity of five Noctuidae (Lepidoptera) feeding on three host plant species
Source: Ecol Evol. 2022 Sep 6;12(9):e9258. doi: 10.1002/ece3.9258 (PMC9448971; doi:10.1002/ece3.9258)
Supplement: Supplementary file 46 — Table S15 [file ECE3-12-e9258-s058.xlsx]

## Sheet: Blad1
Supplementary Table 15. Overview feeding assay statistics.
All vs. All; control group corrected
Initial Kruskal-Wallis test for significance testing - Larvae growth rate (mg/day)
Kruskal-Wallis rank sum test
Kruskal-Wallis chi-squared = 424.8, df = 14, p-value < 2.2e-16
Post-hoc Dunn test for multiple comparisons - Larvae growth rate (mg/day)
p-values adjusted with the Bonferroni method
	Comparison			Z	P.unadj	P.adj
1	Autographa_Brassica	-	Autographa_Nicotiana	4.1401	3.4715e-05	0.00364507
2	Autographa_Brassica	-	Autographa_Zea	-3.10529	0.00190094	0.199599
3	Autographa_Nicotiana	-	Autographa_Zea	-5.64184	1.68241e-08	1.76653e-06
4	Autographa_Brassica	-	Exigua_Brassica	2.99991	0.00270058	0.283561
5	Autographa_Nicotiana	-	Exigua_Brassica	-2.69899	0.00695499	0.730273
6	Autographa_Zea	-	Exigua_Brassica	5.9272	3.08151e-09	3.23558e-07
7	Autographa_Brassica	-	Exigua_Nicotiana	4.53926	5.64508e-06	0.000592733
8	Autographa_Nicotiana	-	Exigua_Nicotiana	-1.47194	0.141036	1
9	Autographa_Zea	-	Exigua_Nicotiana	6.99599	2.63389e-12	2.76559e-10
10	Exigua_Brassica	-	Exigua_Nicotiana	2.02179	0.0431976	1
11	Autographa_Brassica	-	Exigua_Zea	-5.83285	5.44896e-09	5.72141e-07
12	Autographa_Nicotiana	-	Exigua_Zea	-7.03744	1.95801e-12	2.05591e-10
13	Autographa_Zea	-	Exigua_Zea	-2.64677	0.0081264	0.853272
14	Exigua_Brassica	-	Exigua_Zea	-8.59863	8.06742e-18	8.4708e-16
15	Exigua_Nicotiana	-	Exigua_Zea	-9.28819	1.56935e-20	1.64781e-18
16	Autographa_Brassica	-	Littoralis_Brassica	4.13118	3.60905e-05	0.0037895
17	Autographa_Nicotiana	-	Littoralis_Brassica	-2.20585	0.0273946	1
18	Autographa_Zea	-	Littoralis_Brassica	7.03851	1.94309e-12	2.04025e-10
19	Exigua_Brassica	-	Littoralis_Brassica	1.06941	0.284886	1
20	Exigua_Nicotiana	-	Littoralis_Brassica	-1.15894	0.246481	1
21	Exigua_Zea	-	Littoralis_Brassica	9.73152	2.2126e-22	2.32323e-20
22	Autographa_Brassica	-	Littoralis_Nicotiana	0.72785	0.466705	1
23	Autographa_Nicotiana	-	Littoralis_Nicotiana	-3.81517	0.00013609	0.0142895
24	Autographa_Zea	-	Littoralis_Nicotiana	3.84477	0.000120665	0.0126698
25	Exigua_Brassica	-	Littoralis_Nicotiana	-2.33392	0.0195998	1
26	Exigua_Nicotiana	-	Littoralis_Nicotiana	-3.99751	6.40117e-05	0.00672123
27	Exigua_Zea	-	Littoralis_Nicotiana	6.60356	4.01386e-11	4.21455e-09
28	Littoralis_Brassica	-	Littoralis_Nicotiana	-3.47653	0.00050795	0.0533348
29	Autographa_Brassica	-	Littoralis_Zea	-8.5725	1.01259e-17	1.06322e-15
30	Autographa_Nicotiana	-	Littoralis_Zea	-8.21299	2.15744e-16	2.26531e-14
31	Autographa_Zea	-	Littoralis_Zea	-4.88282	1.04577e-06	0.000109806
32	Exigua_Brassica	-	Littoralis_Zea	-11.6343	2.75922e-31	2.89718e-29
33	Exigua_Nicotiana	-	Littoralis_Zea	-11.7545	6.69214e-32	7.02675e-30
34	Exigua_Zea	-	Littoralis_Zea	-1.94427	0.0518632	1
35	Littoralis_Brassica	-	Littoralis_Zea	-12.9769	1.65414e-38	1.73685e-36
36	Littoralis_Nicotiana	-	Littoralis_Zea	-9.50038	2.09117e-21	2.19573e-19
37	Autographa_Brassica	-	Mamestra_Brassica	-0.498629	0.61804	1
38	Autographa_Nicotiana	-	Mamestra_Brassica	-4.40367	1.06434e-05	0.00111755
39	Autographa_Zea	-	Mamestra_Brassica	2.72673	0.0063966	0.671643
40	Exigua_Brassica	-	Mamestra_Brassica	-3.59594	0.00032322	0.0339381
41	Exigua_Nicotiana	-	Mamestra_Brassica	-5.05598	4.28182e-07	4.49591e-05
42	Exigua_Zea	-	Mamestra_Brassica	5.53519	3.10899e-08	3.26444e-06
43	Littoralis_Brassica	-	Mamestra_Brassica	-4.7808	1.74599e-06	0.000183329
44	Littoralis_Nicotiana	-	Mamestra_Brassica	-1.26213	0.206902	1
45	Littoralis_Zea	-	Mamestra_Brassica	8.35342	6.63171e-17	6.9633e-15
46	Autographa_Brassica	-	Mamestra_Nicotiana	2.0388	0.04147	1
47	Autographa_Nicotiana	-	Mamestra_Nicotiana	-3.21454	0.00130655	0.137187
48	Autographa_Zea	-	Mamestra_Nicotiana	5.10458	3.31534e-07	3.48111e-05
49	Exigua_Brassica	-	Mamestra_Nicotiana	-1.05851	0.289822	1
50	Exigua_Nicotiana	-	Mamestra_Nicotiana	-2.9471	0.0032077	0.336808
51	Exigua_Zea	-	Mamestra_Nicotiana	7.86309	3.7478e-15	3.93519e-13
52	Littoralis_Brassica	-	Mamestra_Nicotiana	-2.18748	0.0287076	1
53	Littoralis_Nicotiana	-	Mamestra_Nicotiana	1.33119	0.183126	1
54	Littoralis_Zea	-	Mamestra_Nicotiana	10.9467	6.88853e-28	7.23295e-26
55	Mamestra_Brassica	-	Mamestra_Nicotiana	2.62554	0.00865123	0.908379
56	Autographa_Brassica	-	Mamestra_Zea	3.70775	0.000209109	0.0219564
57	Autographa_Nicotiana	-	Mamestra_Zea	-2.39491	0.0166246	1
58	Autographa_Zea	-	Mamestra_Zea	6.62964	3.36504e-11	3.53329e-09
59	Exigua_Brassica	-	Mamestra_Zea	0.66084	0.508715	1
60	Exigua_Nicotiana	-	Mamestra_Zea	-1.49195	0.135711	1
61	Exigua_Zea	-	Mamestra_Zea	9.32056	1.15732e-20	1.21518e-18
62	Littoralis_Brassica	-	Mamestra_Zea	-0.411967	0.680364	1
63	Littoralis_Nicotiana	-	Mamestra_Zea	3.04696	0.00231169	0.242728
64	Littoralis_Zea	-	Mamestra_Zea	12.4992	7.53686e-36	7.9137e-34
65	Mamestra_Brassica	-	Mamestra_Zea	4.3391	1.43069e-05	0.00150222
66	Mamestra_Nicotiana	-	Mamestra_Zea	1.75923	0.0785392	1
67	Autographa_Brassica	-	Trichoplusia_Brassica	-4.80914	1.51583e-06	0.000159162
68	Autographa_Nicotiana	-	Trichoplusia_Brassica	-6.43342	1.24761e-10	1.31e-08
69	Autographa_Zea	-	Trichoplusia_Brassica	-1.35122	0.176624	1
70	Exigua_Brassica	-	Trichoplusia_Brassica	-7.87091	3.52071e-15	3.69674e-13
71	Exigua_Nicotiana	-	Trichoplusia_Brassica	-8.61568	6.9528e-18	7.30044e-16
72	Exigua_Zea	-	Trichoplusia_Brassica	1.51459	0.129876	1
73	Littoralis_Brassica	-	Trichoplusia_Brassica	-9.13261	6.68702e-20	7.02137e-18
74	Littoralis_Nicotiana	-	Trichoplusia_Brassica	-5.65608	1.54872e-08	1.62616e-06
75	Littoralis_Zea	-	Trichoplusia_Brassica	3.84431	0.000120893	0.0126938
76	Mamestra_Brassica	-	Trichoplusia_Brassica	-4.46251	8.10059e-06	0.000850562
77	Mamestra_Nicotiana	-	Trichoplusia_Brassica	-7.05583	1.71575e-12	1.80153e-10
78	Mamestra_Zea	-	Trichoplusia_Brassica	-8.6744	4.15747e-18	4.36535e-16
79	Autographa_Brassica	-	Trichoplusia_Nicotiana	1.40539	0.159905	1
80	Autographa_Nicotiana	-	Trichoplusia_Nicotiana	-3.11082	0.00186566	0.195894
81	Autographa_Zea	-	Trichoplusia_Nicotiana	3.89996	9.62069e-05	0.0101017
82	Exigua_Brassica	-	Trichoplusia_Nicotiana	-1.00774	0.31358	1
83	Exigua_Nicotiana	-	Trichoplusia_Nicotiana	-2.6121	0.00899871	0.944865
84	Exigua_Zea	-	Trichoplusia_Nicotiana	6.15273	7.61622e-10	7.99704e-08
85	Littoralis_Brassica	-	Trichoplusia_Nicotiana	-1.87501	0.0607908	1
86	Littoralis_Nicotiana	-	Trichoplusia_Nicotiana	0.842714	0.399389	1
87	Littoralis_Zea	-	Trichoplusia_Nicotiana	8.26951	1.34515e-16	1.41241e-14
88	Mamestra_Brassica	-	Trichoplusia_Nicotiana	1.83092	0.0671127	1
89	Mamestra_Nicotiana	-	Trichoplusia_Nicotiana	-0.186827	0.851796	1
90	Mamestra_Zea	-	Trichoplusia_Nicotiana	-1.54651	0.121981	1
91	Trichoplusia_Brassica	-	Trichoplusia_Nicotiana	5.26427	1.40746e-07	1.47783e-05
92	Autographa_Brassica	-	Trichoplusia_Zea	-1.14178	0.253547	1
93	Autographa_Nicotiana	-	Trichoplusia_Zea	-4.63599	3.55228e-06	0.000372989
94	Autographa_Zea	-	Trichoplusia_Zea	1.78124	0.0748728	1
95	Exigua_Brassica	-	Trichoplusia_Zea	-3.88377	0.000102848	0.0107991
96	Exigua_Nicotiana	-	Trichoplusia_Zea	-5.23618	1.63936e-07	1.72133e-05
97	Exigua_Zea	-	Trichoplusia_Zea	4.33251	1.47418e-05	0.00154788
98	Littoralis_Brassica	-	Trichoplusia_Zea	-4.92447	8.45887e-07	8.88181e-05
99	Littoralis_Nicotiana	-	Trichoplusia_Zea	-1.82435	0.0680992	1
100	Littoralis_Zea	-	Trichoplusia_Zea	6.64742	2.98277e-11	3.13191e-09
101	Mamestra_Brassica	-	Trichoplusia_Zea	-0.719192	0.472023	1
102	Mamestra_Nicotiana	-	Trichoplusia_Zea	-3.02598	0.00247831	0.260223
103	Mamestra_Zea	-	Trichoplusia_Zea	-4.53687	5.70953e-06	0.000599501
104	Trichoplusia_Brassica	-	Trichoplusia_Zea	3.21934	0.00128487	0.134911
105	Trichoplusia_Nicotiana	-	Trichoplusia_Zea	-2.26991	0.0232131	1
Per host plant; control group corrected
Nicotiana tabacum
Initial Kruskal-Wallis test for significance testing - Larvae growth rate (mg/day)
Kruskal-Wallis rank sum test
Kruskal-Wallis chi-squared = 37.213, df = 4, p-value < 1.628e-07
Post-hoc Dunn test for multiple comparisons - Larvae growth rate (mg/day)
p-values adjusted with the Bonferroni method
	Comparison			Z	P.unadj	P.adj
1	Autographa_Nicotiana	-	Exigua_Nicotiana	-2.05517	0.0398622	0.398622
2	Autographa_Nicotiana	-	Littoralis_Nicotiana	-4.74259	2.11007e-06	2.11007e-05
3	Exigua_Nicotiana	-	Littoralis_Nicotiana	-4.55089	5.34185e-06	5.34185e-05
4	Autographa_Nicotiana	-	Mamestra_Nicotiana	-3.81801	0.000134534	0.00134534
5	Exigua_Nicotiana	-	Mamestra_Nicotiana	-2.92621	0.00343124	0.0343124
6	Littoralis_Nicotiana	-	Mamestra_Nicotiana	2.04285	0.0410671	0.410671
7	Autographa_Nicotiana	-	Trichoplusia_Nicotiana	-3.83795	0.000124065	0.00124065
8	Exigua_Nicotiana	-	Trichoplusia_Nicotiana	-2.85071	0.00436221	0.0436221
9	Littoralis_Nicotiana	-	Trichoplusia_Nicotiana	1.09991	0.271373	1
10	Mamestra_Nicotiana	-	Trichoplusia_Nicotiana	-0.481455	0.630193	1
Zea mays
Initial Kruskal-Wallis test for significance testing - Larvae growth rate (mg/day)
Kruskal-Wallis rank sum test
Kruskal-Wallis chi-squared = 176.73, df = 4, p-value < 2.2e-16
Post-hoc Dunn test for multiple comparisons - Larvae growth rate (mg/day)
p-values adjusted with the Bonferroni method
	Comparison			Z	P.unadj	P.adj
1	Autographa_Zea	-	Exigua_Zea	-2.79441	0.00519938	0.0519938
2	Autographa_Zea	-	Littoralis_Zea	-5.93766	2.8911e-09	2.8911e-08
3	Exigua_Zea	-	Littoralis_Zea	-2.81907	0.00481625	0.0481625
4	Autographa_Zea	-	Mamestra_Zea	5.57577	2.46439e-08	2.4644e-07
5	Exigua_Zea	-	Mamestra_Zea	8.44587	3.01791e-17	3.01791e-16
6	Littoralis_Zea	-	Mamestra_Zea	12.4954	7.91125e-36	7.91125e-35
7	Autographa_Zea	-	Trichoplusia_Zea	1.7962	0.0724629	0.724629
8	Exigua_Zea	-	Trichoplusia_Zea	4.49122	7.08167e-06	7.08167e-05
9	Littoralis_Zea	-	Trichoplusia_Zea	7.68736	1.50203e-14	1.50203e-13
10	Mamestra_Zea	-	Trichoplusia_Zea	-3.49768	0.000469319	0.00469319
Brassica oleracea
Initial Kruskal-Wallis test for significance testing - Larvae growth rate (mg/day)
Kruskal-Wallis rank sum test
Kruskal-Wallis chi-squared = 119.02, df = 4, p-value < 2.2e-16
Post-hoc Dunn test for multiple comparisons - Larvae growth rate (mg/day)
p-values adjusted with the Bonferroni method
	Comparison			Z	P.unadj	P.adj
1	Autographa_Brassica	-	Exigua_Brassica	3.34729	0.00081605	0.0081605
2	Autographa_Brassica	-	Littoralis_Brassica	4.46504	8.00521e-06	8.00521e-05
3	Exigua_Brassica	-	Littoralis_Brassica	1.04873	0.294303	1
4	Autographa_Brassica	-	Mamestra_Brassica	-0.499061	0.617737	1
5	Exigua_Brassica	-	Mamestra_Brassica	-3.95503	7.65241e-05	0.000765241
6	Littoralis_Brassica	-	Mamestra_Brassica	-5.12642	2.95305e-07	2.95305e-06
7	Autographa_Brassica	-	Trichoplusia_Brassica	-5.18149	2.20119e-07	2.20119e-06
8	Exigua_Brassica	-	Trichoplusia_Brassica	-8.59781	8.12535e-18	8.12535e-17
9	Littoralis_Brassica	-	Trichoplusia_Brassica	-9.85401	6.58615e-23	6.58615e-22
10	Mamestra_Brassica	-	Trichoplusia_Brassica	-4.84704	1.25318e-06	1.25318e-05
Per Noctuidae species; No control group corrected
Autographa gamma
Mean ± SD + Nr. of specimens per diet treatment
	mean ± SD		N
Control	0.387±0.17		100
Zea mays	0.235±0.1		73
Brassica oleracea	0.185±0.1		92
Nicotiana tabacum	0.071±0.02		12
Initial Kruskal-Wallis test for significance testing - Larvae growth rate (mg/day)
Kruskal-Wallis rank sum test
Kruskal-Wallis chi-squared = 108.78, df = 3, p-value < 2.20e-16
Post-hoc Dunn test for multiple comparisons - Larvae growth rate (mg/day)
p-values adjusted with the Bonferroni method
	Comparison			Z	P.unadj	P.adj
1	Artificial diet	-	Brassica oleracea	8.88363	6.4711e-19	3.88266e-18
2	Artificial diet	-	Nicotiana tabacum	7.21287	5.47844e-13	3.28706e-12
3	Brassica oleracea	-	Nicotiana tabacum	2.99817	0.0027161	0.0162966
4	Artificial diet	-	Zea mays	5.63482	1.75239e-08	1.05143e-07
5	Brassica oleracea	-	Zea mays	-2.65347	0.00796682	0.0478009
6	Nicotiana tabacum	-	Zea mays	-4.28933	1.79215e-05	0.000107529
Mamestra brassicae
Mean ± SD + Nr. of specimens per diet treatment
	mean ± SD		N
Control	0.485±0.28		104
Zea mays	0.174±0.13		98
Brassica oleracea	0.241±0.12		105
Nicotiana tabacum	0.221±0.18		105
Initial Kruskal-Wallis test for significance testing - Larvae growth rate (mg/day)
Kruskal-Wallis rank sum test
Kruskal-Wallis chi-squared = 130.76, df = 3, p-value < 2.20e-16
Post-hoc Dunn test for multiple comparisons - Larvae growth rate (mg/day)
p-values adjusted with the Bonferroni method
	Comparison			Z	P.unadj	P.adj
1	Artificial diet	-	Brassica oleracea	6.6222	3.53891e-11	2.12334e-10
2	Artificial diet	-	Nicotiana tabacum	9	2.25722e-19	1.35433e-18
3	Brassica oleracea	-	Nicotiana tabacum	2.38351	0.0171486	0.102891
4	Artificial diet	-	Zea mays	10.5768	3.81668e-26	2.29001e-25
5	Brassica oleracea	-	Zea mays	4.0787	4.52882e-05	0.000271729
6	Nicotiana tabacum	-	Zea mays	1.73665	0.0824491	0.494695
Trichoplusia ni
Mean ± SD + Nr. of specimens per diet treatment
	mean ± SD		N
Control	0.359±0.14		100
Zea mays	0.184±0.08		66
Brassica oleracea	0.245±0.1		100
Nicotiana tabacum	0.149±0.1		44
Initial Kruskal-Wallis test for significance testing - Larvae growth rate (mg/day)
Kruskal-Wallis rank sum test
Kruskal-Wallis chi-squared = 108.33, df = 3, p-value < 2.20e-16
Post-hoc Dunn test for multiple comparisons - Larvae growth rate (mg/day)
p-values adjusted with the Bonferroni method
	Comparison			Z	P.unadj	P.adj
1	Artificial diet	-	Brassica oleracea	5.11712	3.10235e-07	1.86141e-06
2	Artificial diet	-	Nicotiana tabacum	9.00427	2.17107e-19	1.30264e-18
3	Brassica oleracea	-	Nicotiana tabacum	5.00403	5.61435e-07	3.36861e-06
4	Artificial diet	-	Zea mays	8.02994	9.75167e-16	5.851e-15
5	Brassica oleracea	-	Zea mays	3.46686	0.000526577	0.00315946
6	Nicotiana tabacum	-	Zea mays	-1.82632	0.0678027	0.406816
Spodoptera littoralis
Mean ± SD + Nr. of specimens per diet treatment
	mean ± SD		N
Control	0.602±0.31		100
Zea mays	0.743±0.41		100
Brassica oleracea	0.189±0.1		100
Nicotiana tabacum	0.264±0.13		100
Initial Kruskal-Wallis test for significance testing - Larvae growth rate (mg/day)
Kruskal-Wallis rank sum test
Kruskal-Wallis chi-squared = 171.45, df = 3, p-value < 2.20e-16
Post-hoc Dunn test for multiple comparisons - Larvae growth rate (mg/day)
p-values adjusted with the Bonferroni method
	Comparison			Z	P.unadj	P.adj
1	Brassica oleracea	-	Artificial diet	-9.04386	1.51236e-19	9.07415e-19
2	Brassica oleracea	-	Nicotiana tabacum	-2.65224	0.00799593	0.0479756
3	Artificial diet	-	Nicotiana tabacum	6.39162	1.6414e-10	9.84839e-10
4	Brassica oleracea	-	Zea mays	-11.4264	3.08707e-30	1.85224e-29
5	Artificial diet	-	Zea mays	-2.38252	0.0171945	0.103167
6	Nicotiana tabacum	-	Zea mays	-8.77414	1.72215e-18	1.03329e-17
Spodoptera exigua (from Breeschoten et al. 2019)
Initial Kruskal-Wallis test for significance testing - Larvae growth rate (mg/day)
Kruskal-Wallis rank sum test
Kruskal-Wallis chi-squared = 229.35, df = 3, p-value < 2.2e-16
Post-hoc Dunn test for multiple comparisons - Larvae growth rate (mg/day)
p-values adjusted with the Bonferroni method
	Comparison			Z	P.unadj	P.adj
1	Brassica oleracea	-	Artificial diet	-12.479643	9.64E-30	5.79E-29
2	Brassica oleracea	-	Nicotiana tabacum	1.486993	1.37E+05	8.22E+05
3	Artificial diet	-	Nicotiana tabacum	11.772737	5.39E-26	3.24E-25
4	Brassica oleracea	-	Zea mays	-7.270680	3.58E-07	2.15E-06
5	Artificial diet	-	Zea mays	3.539170	4.01E+02	2.41E+03
6	Nicotiana tabacum	-	Zea mays	-7.643847	2.11E-08	1.26E-07
