# Supplementary material for: Family dinner: Transcriptional plasticity of five Noctuidae (Lepidoptera) feeding on three host plant species
Source: Ecol Evol. 2022 Sep 6;12(9):e9258. doi: 10.1002/ece3.9258 (PMC9448971; doi:10.1002/ece3.9258)
Supplement: Supplementary file 47 — Table S16a [file ECE3-12-e9258-s012.xlsx]

## Sheet: littoralis_RFiltered_CPM_TMM.ma
Supplementary Table 16. CPM, TMM cross-sample normalised and filtered count matrix.
Spodoptera littoralis
Diet/host plant species	Artificial diet	Artificial diet	Artificial diet	Zea mays	Zea mays	Zea mays	Brassica oleracea	Brassica oleracea	Brassica oleracea	Nicotiana tabacum	Nicotiana tabacum	Nicotiana tabacum
Sample nr.	Lit23_RSEM	Lit24_RSEM	Lit25_RSEM	Lit27_RSEM	Lit28_RSEM	Lit29_RSEM	Lit31_RSEM	Lit32_RSEM	Lit22_RSEM	Lit35_RSEM	Lit36_RSEM	Lit37_RSEM
TRINITY_DN0_c0_g1	6.22792	3.98183	1.11776	6.59744	3.33314	9.49814	0.42907	1.43896	0.137431	0	0	0.278942
TRINITY_DN100000_c0_g1	0	0	0	0	0	0	0	0	0	0	0.655583	0
TRINITY_DN100001_c0_g1	0	0	0	0	0	0	0	0	10.1358	0	7.45603	0
TRINITY_DN100003_c0_g1	0	0	0	0	0.201178	0	0	0	0.176865	0	0	0
TRINITY_DN100007_c0_g1	0	0.126013	0	0	0	0	0	0	0	0.186583	0	0.189271
TRINITY_DN100008_c0_g1	0	0	0	0	0	0	0	0.234378	0.216005	0	0	0
TRINITY_DN10000_c0_g1	0	0	0.168111	0	0	0.278308	0	0.133697	0	0	0	0
TRINITY_DN100010_c0_g1	0	0	0	0	0	0	0.781127	0	0	0	0	0
TRINITY_DN100011_c0_g1	0.283537	0	0	0	0	0.525837	0	0	0	0	0	0
TRINITY_DN100012_c0_g1	0	0	0	0	0	0	0	4.56203	0	0	0	0
TRINITY_DN100013_c0_g1	0	3.20432	0	0	0	0	5.0822	0	0	0	5.69895	0
TRINITY_DN100014_c0_g1	0	0	0	0	0	0	0	0	0.491162	1.60032	0	0
TRINITY_DN100016_c0_g1	0	3.45656	0	0	0	0	0	0	0	0	0	0
TRINITY_DN100017_c0_g1	0	0	0	0	0	0	0	0	0.884032	0	0	0
TRINITY_DN100018_c0_g1	0	4.63311	0	0	0	0	0	0	0	0	0	0
TRINITY_DN100019_c0_g1	0	0	0	0.257084	0.364065	0	0	0	0	0	0	0
TRINITY_DN10001_c0_g1	0	0.241739	0.31662	0.182139	0	0.25768	0.363059	0	0	0.115464	0	0
TRINITY_DN100020_c0_g1	0	0	0.296804	0	0	0	0	0	0	0	0	0
TRINITY_DN100021_c0_g1	0	0	0	0	0	0	0	0	0.903455	0	0	0
TRINITY_DN100022_c0_g1	0.80323	0.45176	1.21662	0	0	0	0	0	0	0	0	0.687576
TRINITY_DN100025_c0_g1	0	0	0	0	0	0	2.18904	0	0	0	0	0
TRINITY_DN100026_c0_g1	0	0.168017	0	0	0	0	0	0.167366	0.0785741	0.160088	0	0
TRINITY_DN100027_c0_g1	0	0	0	0	0	0	0	0	0	0	0	7.5847
TRINITY_DN100029_c0_g1	0	0	0	0	0	2.41309	0	0	0	0	0	0
TRINITY_DN10002_c0_g1	0	0.210021	0.405469	0	0	0	0	0	0	0	0.336744	0
TRINITY_DN100030_c0_g1	1.17183	0	0	0	0	0	0	0	0	0	0	0
TRINITY_DN100032_c0_g1	0.141768	0.157516	0.148296	0	0	0	0.242039	0	0	0	0.236818	0
TRINITY_DN100033_c0_g1	0.29305	0	0	0	0	0	0.506082	0	0	0	0	0
TRINITY_DN100034_c0_g1	0	0	0	0	0	0	0	0	0	0	4.78864	0
TRINITY_DN100036_c0_g1	0	0.0840084	0.247373	0	0	0	0	0	0.117714	0	0	0
TRINITY_DN100038_c0_g1	0.283537	0	0	0	0	0	0	0	0.43201	0	0	0
TRINITY_DN10003_c0_g1	0.330731	0.0420042	0.0790484	0.182139	0.0863035	0	0.176029	0.0222283	0.147437	0.0443448	0.109168	0.109531
TRINITY_DN100040_c0_g1	0	0	0	0	0	0	0	0	0	0	3.03156	0
TRINITY_DN100041_c0_g1	0	0	0	0	0.143741	0	0.275045	0	0.12772	0	0	0
TRINITY_DN100042_c0_g1	0	0	0	0	0	0.33004	0	0	0	0.284476	0	0
TRINITY_DN100043_c0_g1	0	0	0	0	0	0.33004	0	0	0	0.293401	0	0
TRINITY_DN100044_c0_g1	0	0	0	0.128542	0	0	0.176029	0	0	0	0	0.169412
TRINITY_DN100046_c0_g1	0	0	0	0	0	0	0	0	0	0	2.43981	0
TRINITY_DN100047_c0_g1	0	0.65128	0	0	0	0	0	0	0	0	0	0
TRINITY_DN100049_c0_g1	0	0	0.15831	0.182139	0	0.536315	0	0	0.226011	0	0	0
TRINITY_DN100050_c0_g1	0	0	0	0	0	0	0	0	2.35722	0	0	0
TRINITY_DN100051_c0_g1	0	0	1.89929	0	0	0	0	0	0	0	0	0
TRINITY_DN100053_c0_g1	0.217316	0	0	0	0	0	0	0	0	0.169012	0	0
TRINITY_DN100054_c0_g1	0	0	0.237358	0	0.842711	0	0	0	0	0	0	0
TRINITY_DN100055_c0_g1	0	0	0	0	0	0	0.473077	0.479543	0	0	0	0
TRINITY_DN100059_c0_g1	0.170122	0.189019	0	0	0	0	0	0	0	0	0	0
TRINITY_DN10005_c0_g1	0	0	0	0	0.153167	0	0.154025	0.312177	0	0	0.145557	0
TRINITY_DN100060_c0_g1	0.160609	0.168017	0	0	0	0	0	0	0	0	0	0
TRINITY_DN100061_c0_g1	0	0	0	0	0	0.25768	0	0	0.216005	0	0	0
TRINITY_DN100062_c0_g1	0	0	2.0772	0	0	0	1.96901	0	0	0	0	0
TRINITY_DN100063_c0_g1	0.170122	0	0	0	0	0	0	0	0	0.275552	0	0
TRINITY_DN100064_c0_g1	0	0	0	0	0	0	0	0	0	10.0992	0	0
TRINITY_DN100066_c0_g1	0	0	0	0	0.191458	0	0	0.189594	0	0	0	0
TRINITY_DN100067_c0_g1	0	0.325747	0	0	0	0	0	0	0	0	0	0
TRINITY_DN100068_c0_g1	0	0	2.69063	0	0	0	0	0	0	0	0	0
TRINITY_DN100070_c0_g1	0	1.59702	0	0	0	0	0	0	0	0	0	0
TRINITY_DN100071_c0_g1	0	0	0	0	0	0	0	5.22006	0	0	0	0
TRINITY_DN100073_c0_g1	0	0.115512	0	0	0	0	0	0	0.16686	0	0	0
TRINITY_DN100075_c0_g1	0	0	0	0	0	0	0	0	0	0	0	2.01338
TRINITY_DN100076_c0_g1	0	0	0	0	0	0	0	0	0	0	0	1.6544
TRINITY_DN100077_c0_g1	0	0	0.247373	0.29978	0	0	0	0	0	0	0	0
TRINITY_DN100078_c0_g1	0	0	0	0	0	0	0	0	0	1.89372	0	0
TRINITY_DN100079_c0_g1	0.604754	0	0	0	0	0	0	1.11534	0	0	0	0
TRINITY_DN10007_c0_g1	0.406278	0.220522	0.108878	0.128542	0.172312	0	0	0	0	0	0	0
TRINITY_DN100080_c0_g1	0	1.59702	0	0	0	0	0	0	0	0	0	0
TRINITY_DN100081_c0_g1	0.160609	0	0.0890626	0	0	0	0	0	0.245434	0	0	0
TRINITY_DN100082_c0_g1	0	0	0	0	0	6.04353	0	0	0	0	0	0
TRINITY_DN100083_c0_g1	0	0	0	0	0	0	0	0.312177	0	0	0	0
TRINITY_DN100084_c0_g1	0	0	0	0	0.172312	0.17517	0	0	0	0	0	0
TRINITY_DN100085_c0_g1	0	0	0	0	0.268042	0	0	0.133697	0	0	0	0
TRINITY_DN100086_c0_g1	0	0	0	0	0	0	0	0.412858	0	0	0	0
TRINITY_DN100087_c0_g1	0	0	0.148296	0	0.23947	0.49506	0	0	0	0	0	0
TRINITY_DN100089_c0_g1	0	0	0	0	0	0	0	7.80802	0	0	0	0
TRINITY_DN100090_c0_g1	0	0	0	0	0.746982	0	0	0	0	0	0	0
TRINITY_DN100091_c0_g1	0	0	0.296804	0	0.536378	0	0	0	0	0	0	0
TRINITY_DN100094_c0_g1	0	0	1.12756	0	0	2.14493	0	0	0.579447	0	0	0.637926
TRINITY_DN100095_c0_g1	0	0	0	0	0	0	0	0	0	0	0.773703	0
TRINITY_DN100096_c0_g1	0	0.147015	0	0	0	0	0	0	0	0	0.218624	0.219362
TRINITY_DN100097_c0_g1	0.349758	0	0.356037	0	0	0	0	0	0	0	0	0
TRINITY_DN100098_c0_g1	4.37561	0	0	0	0	0	0	0	0	0	0	0
TRINITY_DN100099_c0_g1	0	0	0	0	1.49426	0	0	0	0	0	0	0
TRINITY_DN10009_c0_g1	0.406278	0.157516	0.276989	0.214161	0.201178	0.288785	0.0990161	0.133697	0.0688627	0.373445	0.127362	0.0297899
TRINITY_DN100101_c0_g1	0	0	0	0.846199	0	0	0	0	0.530302	0	0	0
TRINITY_DN100102_c0_g1	0.207989	0	0.207742	0	0	0	0	0	0	0.666846	0	0
TRINITY_DN100103_c0_g1	0	0	0	0	0	0	0.209034	0	0.196288	0	0	0
TRINITY_DN100104_c0_g1	0	0	0	0	0	0	0	1.17124	0	0	0	0
TRINITY_DN100106_c0_g1	0	1.68103	0	0	0	0	0	0	0	0	0	0
TRINITY_DN100108_c0_g1	0	0	0	0	0	0	0.242039	0	0	0.462413	0	0
TRINITY_DN100110_c0_g1	0	0	0	0.717656	0.756702	0.525837	0	0	0	0	0	0
TRINITY_DN100111_c0_g1	0.141768	0.157516	0	0	0	0.268157	0	0	0.451727	0.231207	0	0
TRINITY_DN100112_c0_g1	0	0	0	0	0	0	0	0	0.412588	0	0	0.458585
TRINITY_DN100113_c0_g1	0	0	0	0	0	0	0	6.96007	0	0	0	0
TRINITY_DN100115_c0_g1	0.085061	0	0	0	0.287187	0	0	0	0	0	0	0
TRINITY_DN100116_c0_g1	0	0	0.504546	0	0	0	0	0	0	0	0	0
TRINITY_DN100117_c0_g1	0	0	4.4216	0	0	0	0	0	0	0	0	0
TRINITY_DN100119_c0_g1	0	0	0	0	0	0	0	0	0	0.213357	0	0.677646
TRINITY_DN100121_c0_g1	0	0.367751	0.336222	0	0	0	0	0	0	0	0	0
TRINITY_DN100122_c0_g1	0	0	0	0.921144	0	0	0.660107	0	0	0	0	0
TRINITY_DN100123_c0_g1	0	0	0	0.192813	0	0	0	0	0	0	0	0
TRINITY_DN100125_c0_g1	0	0	1.3157	0	0	0	0	0	0	0	0	0
TRINITY_DN100126_c0_g1	0	0.378252	0	0	0	0	0	0	0	0	0.628146	0
TRINITY_DN100127_c0_g1	0	0	0	0.182139	0	0	0.242039	0	0	0	0.245771	0
TRINITY_DN100128_c0_g1	0	0	0	1.14598	0	0	0	0	0	0	0	0
TRINITY_DN100129_c0_g1	0	0	0	0	0	0	0	0.278834	0	0	0	0
TRINITY_DN100130_c0_g1	0	0	0	0	0	0	0	0	0	1.71578	0	0
TRINITY_DN100131_c0_g1	0	0	0	11.2241	0	0	0	0	0	0	0	0
TRINITY_DN100132_c0_g1	0	0	0.524362	0	0	0	0	0	0	0	0.455153	0
TRINITY_DN100135_c0_g1	0	0	0	0	0	12.8395	0	0	0	0	0	0
TRINITY_DN100136_c0_g1	0	0	0	0	0	0	2.69512	0	0	0	0	0
TRINITY_DN100137_c0_g1	0	1.56551	0.464915	0	0	0	1.66096	0	0	0	0	0
TRINITY_DN100138_c0_g1	0	0	0	0	0	0	0.42907	0.435086	0	0	0	0
TRINITY_DN100144_c0_g1	0	0	0	0	0	0	0	1.49453	0	0	0	0
TRINITY_DN100146_c0_g1	0.321404	0	0	0	0.593815	0	0	0	0	0	0	0
TRINITY_DN100147_c0_g1	0	0	0	0	1.98262	0	0	0	0	0	0	0
TRINITY_DN100148_c0_g1	0	0	0	0	0	0	0	0	0	10.5438	0	0
TRINITY_DN100149_c0_g1	0	0	0	0.182139	0	0.278308	0	0	0.235722	0.240131	0	0
TRINITY_DN10014_c0_g1	0	0	1.19681	0	2.33697	0	0	1.11534	0.923172	0	0	2.08319
TRINITY_DN10014_c1_g1	0.255183	0.273242	0.514347	0	0	0.938387	0	0	0	0	0	0
TRINITY_DN100150_c0_g1	0	0	0	0	0	0	0	0	0	0	0	3.78723
TRINITY_DN100151_c0_g1	0.53872	0.19952	0	0	0	0	0.30805	0	0	0	0	0
TRINITY_DN100153_c0_g1	0	0.315246	0.296804	0	0	0	0	0	0	0	0	0
TRINITY_DN100154_c0_g1	0	0	0.108878	0	0	0	0	0	0	0	0	0.169412
TRINITY_DN100155_c0_g1	0	0	0	0	0.364065	0	0	0	0	0	0	0
TRINITY_DN100156_c0_g1	0	0	0	0	0	0	0.330054	0	0	0.311251	0	0
TRINITY_DN100157_c0_g1	0	0	0	0	0	0	0	0	0	0	0	2.06303
TRINITY_DN100158_c0_g1	0.085061	0	0	0	0	0	0	0.26772	0	0	0.127362	0.129692
TRINITY_DN100159_c0_g1	0	0	0	0	0.162887	0.17517	0	0	0.147437	0	0	0
TRINITY_DN10015_c0_g1	0	0	0.375853	0	0	0	0.418068	0	0.383159	0	0	0
TRINITY_DN100164_c0_g1	0	1.05053	0	0	0	0	0	0	0	0	0	0
TRINITY_DN100168_c0_g1	0	0	0	0	0	0	0	0	0	0	3.52311	0
TRINITY_DN100169_c0_g1	0	0	0	0.653385	0	0.49506	0	2.8109	0	0	0.48259	0.448354
TRINITY_DN100170_c0_g1	0	0	0.563779	0	0	0	0	0	0	0	1.10149	0
TRINITY_DN100173_c0_g1	0	0	0	0	3.5246	0	0	0	0	0	0	0
TRINITY_DN100174_c0_g1	0	0	0.0594461	0	0	0	0	0	0	0.0800438	0.172993	0
TRINITY_DN100175_c0_g1	0	0.525267	0	0	0	0.897132	0	0	0	0	0	0
TRINITY_DN100176_c0_g1	0	0.346749	0.31662	0	0	0	0	0	0	0	0	0
TRINITY_DN100177_c0_g1	0	0	2.01797	0	0	0	0	0	0	0	0	0
TRINITY_DN100179_c0_g1	1.87116	0	0	1.178	0	0	0	0	0	0	0	4.89368
TRINITY_DN10017_c0_g1	0	0	0.425285	0	0	0	0	0	0	0	0.819334	0
TRINITY_DN100180_c0_g1	0	0	0	0	0	0	0	0	5.54904	0	0	0
TRINITY_DN100181_c0_g1	0	0	0	0	0	0	0	0	0	0.169012	0.181946	0
TRINITY_DN100182_c0_g1	0	0	0	0	0	0	2.83815	0	0	0	0	0
TRINITY_DN100183_c0_g1	0.151282	0	0	0.192813	0	0	0	0.256606	0	0	0	0
TRINITY_DN100187_c0_g1	0	0	0	0	0	0	0	0	1.10975	0	0	0
TRINITY_DN100188_c0_g1	0	0.367751	0	0	0	0	0	0	0	0.702266	0	0.179341
TRINITY_DN100189_c0_g1	0	0	0	0	0	0.49506	0	0	0.412588	0	0	0
TRINITY_DN10018_c0_g1	0.425305	0.367751	0.178125	0.310682	0.555523	0.443327	0	0.557669	1.43405	0.648996	0.937743	0.677646
TRINITY_DN100190_c0_g1	0	0	2.00796	0	0	0	0	0	0	0	0	0
TRINITY_DN100191_c0_g1	0	0	0	0	0	0	1.73797	0	0	0	0	0
TRINITY_DN100193_c0_g1	0.122928	0.399254	0	0	0.210604	0.216425	1.01216	0	0.186577	0.186583	0.801139	0.597905
TRINITY_DN100194_c0_g1	0	0	0.593396	0	0	0	0	0	0	0	0	0
TRINITY_DN100195_c0_g1	0	0	0	0	0	0	0	0	0	0.391294	0	0
TRINITY_DN100196_c0_g1	0.869451	0	0	0	0	0	0	0	0	0	0	0
TRINITY_DN10019_c0_g1	0	0	0	0.128542	0	0.371295	0	0	0	0.169012	0.172993	0.169412
TRINITY_DN100200_c0_g1	0	0	0	0	0	0	0	0	3.82041	0	0	0
TRINITY_DN100201_c0_g1	0	0	0	0	0	2.04212	0	0	2.41608	0	1.02872	0
TRINITY_DN100202_c0_g1	0.0378671	0	0.0790484	0	0	0.0618825	0.231038	0.289949	0.108003	0.275552	0.327791	0.229292
TRINITY_DN100204_c0_g1	0	0	0.455114	0	0	0	0	0.145138	0	0	0	0.139622
TRINITY_DN100205_c0_g1	0	0	0	0	0	0.360817	0.330054	0.334732	0	0	0	0
TRINITY_DN100206_c0_g1	0	0	0	0	0	0.979642	0	0	0	0	0	0
TRINITY_DN100207_c0_g1	0	0	1.41456	0	0	0	0	0	0	0	0	0
TRINITY_DN100209_c0_g1	0	0	0.237358	0	0.191458	0	0	0	0	0	0	0
TRINITY_DN10020_c0_g1	0.179635	0.672496	0.187926	0.107194	0.593815	0	0.286046	0.289949	0.274862	0	0.136604	0
TRINITY_DN100210_c0_g1	0	0	0	0	0	0	0	0	0	1.96484	0	0
TRINITY_DN100211_c0_g1	0	0	0	0	0	0	0	0	1.55176	0	0	0
TRINITY_DN100213_c0_g1	0	0	0.0790484	0.267758	0	0	0.12102	0	0	0.222282	0.109168	0
TRINITY_DN100214_c0_g1	0.179635	0	0	0	0	0	0.30805	0	0	0	0	0
TRINITY_DN100215_c0_g1	0	0.325747	0	0	0	0	0	0	0.451727	0	0	0
TRINITY_DN100216_c0_g1	0	0	0	0	0	0	0	0	1.36519	0	0	0.757387
TRINITY_DN100217_c0_g1	0	0	0	0	0	0	0.198032	0	0	0	0.20014	0
TRINITY_DN100218_c0_g1	0	0.315246	0.296804	0	0	0	0	0	0	0	0	0
TRINITY_DN100219_c0_g1	0.179635	0.19952	0	0	0	0	0	0	0	0	0	0
TRINITY_DN10021_c0_g1	0.482013	0.210021	0	0	0	0.34019	0	0	0	0	0	0
TRINITY_DN100220_c0_g1	0.0662208	0	0	0	0.210604	0	0.0990161	0	0	0	0	0
TRINITY_DN100221_c0_g1	0.944998	0	0	0	0	0	0	0	0	0	0	0
TRINITY_DN100222_c0_g1	0	0	0	0	0	0	0	0	0	0	0	6.31878
TRINITY_DN100223_c0_g1	0	0	0	0	0.47894	0	0	0	0	0.222282	0.236818	0
TRINITY_DN100224_c0_g1	0.0662208	0	0.0692473	0.0749451	0.201178	0	0	0	0	0	0	0
TRINITY_DN100225_c0_g1	0	0	0	0	0	3.1249	0	0	0	0	0	0
TRINITY_DN100226_c0_g1	0	0	0	0	0	0	0	0	0	2.24931	0	0
TRINITY_DN100228_c0_g1	0	0	0	0	0.383211	0	0	0	0	0	0	0.358683
TRINITY_DN100229_c0_g1	0	0.525267	0	0	0	0	0	0	0	0	0	0
TRINITY_DN10022_c0_g1	0	0	0	0	0	0	0	0	0	0	0	7.29553
TRINITY_DN100232_c0_g1	0	0	0	0	0	0	0	0	0	2.38263	0	0
TRINITY_DN100233_c0_g1	0	0	0	0.171465	0	0	0	0	0.422299	0	0.227577	0
TRINITY_DN100234_c0_g1	0	1.98556	0	0	0	0	0	0	0	0	0	0
TRINITY_DN100235_c0_g1	0	0	2.28495	0	0	0	0	0	0	0	1.55665	0
TRINITY_DN100236_c0_g1	0	0	0	0	0	0	0	0	0	0.631147	0	0
TRINITY_DN100237_c0_g1	0.151282	0.168017	0	0	0	0	0	0	0	0	0	0
TRINITY_DN100239_c0_g1	0	0	0	0	0	0	4.19137	0	0	0	0	0
TRINITY_DN10023_c0_g1	0.132255	0.0315032	0.237358	0.0749451	0	0.16502	0.0990161	0.156252	0	0	0.0456309	0.249152
TRINITY_DN100242_c0_g1	0	0	0	0	0	0	0	0	0	1.77798	0	0
TRINITY_DN100243_c0_g1	0	0	0	1.45666	0	0	0	0	0	0	0	0
TRINITY_DN100245_c0_g1	0.633108	0	0	0	0	0	0	1.17124	0	0	0	0
TRINITY_DN100247_c0_g1	0.188962	0	0.0988638	0	0.364065	0.237053	0.143023	0	0	0	0	0
TRINITY_DN100249_c0_g1	0	0	0	0	0	0	0	0	0.461733	0	0.255013	0.249152
TRINITY_DN10024_c0_g1	0	0.19952	0	0	0	0.154543	0	0.145138	0.274862	0	0	0
TRINITY_DN100250_c0_g1	0	0	0	0.267758	0	0	0	0	0.16686	0	0	0
TRINITY_DN100251_c0_g1	0	0	0	0	0	0	4.30138	0	0	0	0	0
TRINITY_DN100252_c0_g1	0	0	0	0	0	0	0	0	0	0.595727	0	0
TRINITY_DN100253_c0_g1	0	0	0.187926	0	0	0	0	0	0.284868	0	0	0
TRINITY_DN100254_c0_g1	0	0	0	0	0	7.51823	0	0	0	0	0	0
TRINITY_DN100254_c0_g2	0	0	0	0	0	0	0	0	0	4.64951	0	0
TRINITY_DN100256_c0_g1	0	0	0	0.460572	0	0	0	0	0	0	0	0
TRINITY_DN100257_c0_g1	0	0.25224	0	0	0	0	0.18703	0	0	0	0	0
TRINITY_DN100258_c0_g1	0	0	0	0.417649	0	0	0	0	0	0.560028	0	0.568115
TRINITY_DN100259_c0_g1	0	0	0	0	0	0	0	1.23825	0	0	0	0
TRINITY_DN100260_c0_g1	0	0	0	0	0	1.00027	0	0	0	0	0	0
TRINITY_DN100262_c0_g1	0	0	0	0	0.172312	0	0	0	0.157148	0	0	0
TRINITY_DN100263_c0_g1	0	0.231238	0	0.257084	0	0	0	0.35696	0	0	0	0
TRINITY_DN100265_c0_g1	0.255183	0.136514	0.266975	0	0	0	0	0.211823	0.196288	0	0	0
TRINITY_DN100266_c0_g1	0	0	0	0	0	0	2.84915	0	0	0	0	0
TRINITY_DN100267_c0_g1	0	0	0	0	0	1.74286	0	0	1.39462	0	0	0
TRINITY_DN100269_c0_g1	0	0	0	0	0	2.59874	0	0	0	0	0	0
TRINITY_DN10026_c0_g1	0	0	0	0.63181	0	0.474432	0	0	0.39287	0	0.919549	0
TRINITY_DN100272_c0_g1	0	0	0	0	0	0	0.814132	0	0	0	0	0
TRINITY_DN100273_c0_g1	0.141768	0.315246	0.148296	0.182139	0	0.515687	0	0	0	0	0	0
TRINITY_DN100275_c0_g1	0.0662208	0.35725	0	0	0	0	0	0	0	0	0	0
TRINITY_DN100277_c0_g1	0	0	0	1.16733	0	0	0	0	0	0	0	0
TRINITY_DN100278_c0_g1	0	0.147015	0.217543	0	0	0.113288	0	0.111468	0	0.106818	0	0
TRINITY_DN100279_c0_g1	0	0	0	0	0	0	0	0	0	0.41779	0	0
TRINITY_DN10027_c0_g1	0	0.273242	0.504546	0	0	0	0	0	0.756312	0	0	0
TRINITY_DN100280_c0_g1	0	0	3.1059	0	0	0	0	0	0	0	0	0
TRINITY_DN100283_c0_g1	0	0	0.0988638	0	0	0	0.484079	0.490657	0	0	0	0
TRINITY_DN100284_c0_g1	0	0	0.197728	0	0	0.360817	0	0	0	0	0	0
TRINITY_DN100285_c0_g1	0	0	0.227557	0	0.182033	0	0	0	0	0	0	0
TRINITY_DN100286_c0_g1	0.198476	0	0	0	0	0	0	0.078126	0	0	0	0
TRINITY_DN100288_c0_g1	1.82396	0	0	0	0	0	0	0	0	0	0	0
TRINITY_DN10028_c0_g1	0	0	0	0	0.440649	0	0.418068	0	0	0	0	0
TRINITY_DN100292_c0_g1	0	0	0	0	0	0	0	0	0	1.38696	0	0
TRINITY_DN100293_c0_g1	0	0	0	6.65081	0	0	0	0	0	0	0	0
TRINITY_DN100296_c0_g1	0	0.210021	0	0	0	0	0	0	0	0	0.327791	0
TRINITY_DN100299_c0_g1	0	0.189019	0	0	0	0	0	0	0	0	0	0
TRINITY_DN10029_c0_g1	0	0.19952	0.0988638	0	0	0	0	0	0	0.142238	0	0
TRINITY_DN1002_c0_g1	4.69682	3.88732	4.90633	3.81266	4.81768	4.40348	3.89432	3.52482	5.05788	6.64085	6.90961	7.2856
TRINITY_DN100300_c0_g1	0	0	0	0	0	0	2.81614	0	0	0	0	0
TRINITY_DN100301_c0_g1	0	0	0.247373	0	0	0	0	0	0	0	0	0
TRINITY_DN100302_c0_g1	0	0	0.178125	0	0	0	0	0	0	0	0	0
TRINITY_DN100303_c0_g1	0	0	0	5.84754	0	0	0	0	0	0	0	0
TRINITY_DN100305_c0_g1	0	0	0	0	0.46922	0	0	0.234378	0	0	0	0
TRINITY_DN100305_c1_g1	0	0.777507	0	0	0	0	0	0	0	0	0	0
TRINITY_DN100306_c0_g1	0	0	0	0	0.268042	0	0	0	0	0	0	0
TRINITY_DN100307_c0_g1	0	0	0.207742	0	0	0	0.165027	0	0.461733	0	0	0
TRINITY_DN100308_c0_g1	0	0	0.31662	0	0.584095	0	0	0	0	0	0	0
TRINITY_DN100309_c0_g1	0	0	0	0	0	0	2.36507	0	0	0	0	0
TRINITY_DN10030_c0_g1	0	0.178518	0.178125	0.203487	0	0.90761	0.275045	0.278834	0.255439	0.266627	0.28216	0
TRINITY_DN10030_c0_g2	0	1.93305	0	0	0	0	0	0	0	0	0	0
TRINITY_DN100310_c0_g1	0	0	2.18608	0	0	0	0	0	0	0	1.07435	0
TRINITY_DN100311_c0_g1	0	0.189019	0.366052	0	0	0	0	0	0	0	0	0
TRINITY_DN100312_c0_g1	0	0	0.148296	0	0.335199	0	0	0	0	0	0	0.109531
TRINITY_DN100314_c0_g1	0	0	1.45398	0	0	0	0	0	0	0	0	0
TRINITY_DN100315_c0_g1	0.264697	0	0	0	0	0	0	0	0	0	0	0
TRINITY_DN100316_c0_g1	0	0	0	0	0	0	0	0	0	0.151163	0	0
TRINITY_DN100317_c0_g1	0	0	0.425285	0	0	0	0	0	0	0	0	0
TRINITY_DN100319_c0_g1	0	0	1.83005	0	0	0	0	0	0	0	0	0
TRINITY_DN100321_c0_g1	0	0	0	0	0	0	0	0	0	1.37804	0	0
TRINITY_DN100322_c0_g1	0	0	0.148296	0	0	0.25768	0	0	0	0	0	0
TRINITY_DN100323_c0_g1	0	0	0.108878	0.128542	0.182033	0	0	0	0	0	0	0.169412
TRINITY_DN100324_c0_g1	0	0	0	0	0	0	0	0	0	7.8945	0	0
TRINITY_DN100327_c0_g1	0	0	0	0.321356	0	0	0	0.457315	0.795452	0	0	0
TRINITY_DN100328_c0_g1	0	0	0	0.107194	0.143741	0.154543	0	0	0.137431	0	0	0.278942
TRINITY_DN100329_c0_g1	0	0	0	0	0	0	0	0	0.550019	0	0	0
TRINITY_DN100330_c0_g1	0	0	0.643041	0	0	0	0	2.40916	0	0	0	0
TRINITY_DN100332_c0_g1	0	0.35725	0	0	0.287187	0	0.275045	0	0	0	0.273208	0
TRINITY_DN100333_c0_g1	0	0	0	3.02029	0	0	0	0	0	6.0719	0	0
TRINITY_DN100335_c0_g1	0	0	0	0	0.641827	0	0	0	0	0	0	0.578045
TRINITY_DN100336_c0_g1	0	5.2216	0	0	0	0	0	0	0	0	0	0
TRINITY_DN100337_c0_g1	0	0	0	0	0	0	0	0	0	0	2.86781	0
TRINITY_DN100338_c0_g1	0.198476	0.210021	0	0.117868	0	0	0	0	0	0	0	0
TRINITY_DN10033_c0_g1	0	0.598774	0.326421	0	0	0	0	0	0	0	0	0
TRINITY_DN100340_c0_g1	0	0	0.266975	0	0	0	0	0	0	0	0	0
TRINITY_DN100342_c0_g1	0	0	0	0	0	0	0	0	0	0.284476	0.60071	0
TRINITY_DN100343_c0_g1	0	0	0	0	0	0	0	0	0	1.99133	0	0
TRINITY_DN100345_c0_g1	0	0	0	0	0.632107	0	0	0	0	0.284476	0	0
TRINITY_DN100346_c0_g1	0	0	0	0	0	0	2.31006	0	0	0	0	0
TRINITY_DN100347_c0_g1	0	0	0	0	0	0	0	0	0	0	0	11.0331
TRINITY_DN100348_c0_g1	0.0945744	0.105011	0	0	0	0	0	0	0	0	0	0.159482
TRINITY_DN100349_c0_g1	0	0	0	0	0	0	0	0	0	0.648996	0	0
TRINITY_DN10034_c0_g1	0.085061	0.136514	0.0494319	0.107194	0.201178	0.216425	0.198032	0.401417	0.12772	0.435639	0.191188	0.388774
TRINITY_DN100351_c0_g1	0	0	0	0	1.08218	2.18619	0	0	0	0	0	0
TRINITY_DN100352_c0_g1	0	0	0	0	0.162887	0	0	0	0.294579	0	0	0
TRINITY_DN100353_c0_g1	0.283537	0	0	0	0	0	0	0.479543	0	0	0	0
TRINITY_DN100354_c0_g1	1.05841	0	0	0.438997	0	0	0	0	0	0	0	0
TRINITY_DN100355_c0_g1	0.746522	0	0	0	0	0	0	0	0	0	0	0
TRINITY_DN100357_c0_g1	0	0	0	0	0	0	0	2.20845	0	0	0	0
TRINITY_DN100358_c0_g1	0	0	0	0	0	0	0	0	0	0	0	0.867218
TRINITY_DN10035_c0_g1	0.907318	0.91402	1.01889	0.621136	0.651253	0.793995	0.792129	0.579897	0.795452	1.14683	0.864965	1.33543
TRINITY_DN100361_c0_g1	0	0	0	3.56648	0	0	0	0	0	0	0	0
TRINITY_DN100362_c0_g1	0	0.735502	0	0	0	0	0	0	0	0	0	0
TRINITY_DN100363_c0_g1	0	0	0	1.2852	0	0	0	0	0	0	0	0
TRINITY_DN100364_c0_g1	0	2.60555	0	0	0	0	0	0	0	0	0	0
TRINITY_DN100365_c0_g1	0	0	0	0	0.459794	0.474432	0	0	0	0	0	0.857288
TRINITY_DN100366_c0_g1	0	0.504265	0	0	0	0	0	0	0	0.373445	0	0
TRINITY_DN100367_c0_g1	0	0	0.326421	0	0.172312	0	0	0	0	0	0.163751	0
TRINITY_DN100368_c0_g1	0	0	0	0.160564	0.220324	0	0	0	0.196288	0	0	0
TRINITY_DN100369_c0_g1	0	0	0	0	0	0	0	0	0	0	0	0.318963
TRINITY_DN10036_c0_g1	0.425305	0.231238	0.227557	0	0	0	0	0.17848	0	0.169012	0	0
TRINITY_DN100370_c0_g1	0	0	0	0	0	0	9.74664	0	0	0	0	0
TRINITY_DN100371_c0_g1	0	0	0	0	0	0	0	0	0	8.54349	0	0
TRINITY_DN100373_c0_g1	0	0	2.2059	0	0	0	0	0	0	0	0	0
TRINITY_DN100375_c0_g1	0.283537	0	0	0	0	0	0	0	0	0	0	0
TRINITY_DN100376_c0_g1	0.623781	0.231238	0	0	0	0	0	0	0	0	0	0
TRINITY_DN100377_c0_g1	0	0	0	0	4.8271	0	0	0	0	0	5.01622	0
TRINITY_DN100379_c0_g1	0	0	0	1.77779	0	0	0	0	0	0	0	0
TRINITY_DN10037_c0_g1	2.16421	1.35528	0.801138	1.14598	1.07276	1.39219	1.03417	0.524326	1.9052	0.737965	0.782945	3.8074
TRINITY_DN100380_c0_g1	1.25689	0	0	0	0	0	0	0	0	0	0	0
TRINITY_DN100381_c0_g1	0	0	0	0.160564	0.220324	0	0	0	0.196288	0	0	0
TRINITY_DN100384_c0_g1	0.198476	0	0	0	0	0.360817	0	0	0	0	0	0
TRINITY_DN100385_c0_g1	0	0	0	0	0	0	0	10.3734	0	0	0	0
TRINITY_DN100386_c0_g1	0	0	0.0890626	0	0.0480118	0	0.220036	0.0444566	0	0.0443448	0	0
TRINITY_DN100387_c0_g1	0	0	0	0.449898	0	0	0	0	0	0	0	0
TRINITY_DN100388_c0_g1	0	0	0	0	0	0	0	0	0	0	2.26681	0
TRINITY_DN100390_c0_g1	0	0	0	0	7.70045	0	0	0	0	0	0	0
TRINITY_DN100391_c0_g1	1.80512	0	0	0	0	0	0	0	0	0	0	0
TRINITY_DN100392_c0_g1	0	0.0945095	0	0	0	0	0	0.457315	0	0	0	0
TRINITY_DN100393_c0_g1	0	0	0	0.0962931	0	0	0	0.133697	0	0.240131	0	0
TRINITY_DN100394_c0_g1	0	0	0	0	0	0	0	0	0.373153	0	1.29268	0
TRINITY_DN100395_c0_g1	1.23805	0	0	0	0	0	0	2.3647	0	0	0	0
TRINITY_DN100396_c0_g1	0	0.147015	0.0692473	0	0	0	0.110018	0	0	0	0.409811	0.109531
TRINITY_DN100397_c0_g1	3.12804	0	0	0	0	0	0	0	0	0	0	0
TRINITY_DN100398_c0_g1	0	0	0	0	0	0	0.671109	0	0.304585	0	0	0
TRINITY_DN100399_c0_g1	0.103901	0	0	0.128542	0	0	0	0	0.157148	0	0	0
TRINITY_DN10039_c0_g1	0.0567074	0.0630063	0	0	0	0	0	0	0	0	0.163751	0.0896707
TRINITY_DN1003_c0_g1	0	0.304745	0.563779	1.37081	0	0.525837	0	0	1.28661	1.84017	0	0
TRINITY_DN100401_c0_g1	0	0	0	0	1.65685	0	0	0	0	0	0	0
TRINITY_DN100402_c0_g1	0	0	0	5.01224	0	0	0	0	0	0	0	0
TRINITY_DN100403_c0_g1	0	0	0	0	0	0	0	0	0	0	0	2.61128
TRINITY_DN100405_c0_g1	0.529206	0	0	0	0	0	0	0	0	0	0	0
TRINITY_DN100406_c0_g1	0.604754	0	0	0	0	0	0	0	0	0	0	0
TRINITY_DN100407_c0_g1	0	0	0	0	0	0	0	0	0.481156	0	0.573563	0
TRINITY_DN100408_c0_g1	0	7.33316	0	0	0	0	0	0	0	0	0	0
TRINITY_DN10040_c0_g1	0	0.504265	0	0.278432	0	0	3.54226	0	2.1215	0.373445	0.810092	0
TRINITY_DN100410_c0_g1	0	0.567271	0	0	0	0	0	0	0	0	0	0
TRINITY_DN100411_c0_g1	0.623781	0	0	0	0	0	0	0	0	0	0	0
TRINITY_DN100412_c0_g1	0.179635	0	0	0	0	0	0	0	0	0	0.31855	0.607835
TRINITY_DN100413_c0_g1	0	0	0	0	0	0.649602	0	0	0	0	0	0.299103
TRINITY_DN100416_c0_g1	0	0	0.543964	0	0	0	0	0	0	0	0	0
TRINITY_DN100418_c0_g1	0	0	0.266975	0	0	0	0	0	0	0	0	1.3255
TRINITY_DN100419_c0_g1	0	0.514766	0	0	0	0	0	0	0	0	0	0
TRINITY_DN10041_c0_g1	0	0	0	0.321356	0	0.298935	0	0	0	0	0	0
TRINITY_DN100420_c0_g1	0	0	0.108878	0.385627	0.172312	0	0	0	0	0	0.327791	0
TRINITY_DN100422_c0_g1	0	0	0	0	0	5.1667	0	0	0	0	0	0
TRINITY_DN100423_c0_g1	0	0	0	0	0.421503	0	0	0	0	0	0	0
TRINITY_DN100424_c0_g1	0	0.231238	0	0	0	0	0	0	0	0	0	0.169412
TRINITY_DN100425_c0_g1	0	0	0	0	0	0	0	0	0	0	0	5.35226
TRINITY_DN100426_c0_g1	1.12463	0	1.09794	0	0	0	0	0	0	0	0	0
TRINITY_DN100428_c0_g1	0	0	0	0	0	0	0	0	1.28661	0	0	0
TRINITY_DN10042_c0_g1	0.434632	0.588273	1.29588	0.48192	0.373491	0.402072	0.6161	0.379189	0.353436	0.346671	0.473348	0.119461
TRINITY_DN100430_c0_g1	0.198476	0.105011	0	0	0.162887	0	0	0	0	0	0	0
TRINITY_DN100431_c0_g1	0.24567	0	0	0.29978	0	0	0	0	0	0	0	0
TRINITY_DN100432_c0_g1	0.283537	0.315246	0	0	0	0	0	0	0	0	0	0
TRINITY_DN100435_c0_g1	0	0	0	0	0	0	0	0	0.245434	0	0	0
TRINITY_DN100436_c0_g1	0	0	0.118679	0	0	0	0	0	0	0	0.36418	0
TRINITY_DN100437_c0_g1	3.4778	0	0	0	0	0	0	0	0	0	0	0
TRINITY_DN100438_c0_g1	0	3.08881	0	0	0	0	0	0	0	0	0	0
TRINITY_DN100440_c0_g1	0	0	0	0	0.306628	0	0	0	0	0	0	0
TRINITY_DN100441_c0_g1	0	1.88055	0	0	0	0	0	0	0	0	0	0
TRINITY_DN100442_c0_g1	0	0	0	0	0	0	4.62012	0	0	0	0	0
TRINITY_DN100443_c1_g1	0.226829	0	0	0.278432	0	0	0	0	0	0	0	0
TRINITY_DN100444_c0_g1	0	0	0	0	0	0	0	0	0	2.81827	0	0
TRINITY_DN100445_c0_g1	0	0	0	0	0	0	0	0	0	1.99133	0	0
TRINITY_DN100446_c0_g1	0.472499	0.178518	0	0.192813	0	0	0	0	0	0	0	0
TRINITY_DN100449_c0_g1	0	0	0	1.2852	0	0	0	0	0	0	0	0
TRINITY_DN10044_c0_g1	0.085061	0.0945095	0.0296165	0.032022	0.0480118	0.16502	0.0660107	0.0444566	0.108003	0	0.0638254	0.0397199
TRINITY_DN100450_c0_g1	0	0	0	0	0	0	0	0	0	0	0.892112	0
TRINITY_DN100451_c0_g1	0	0	0	0	0.507512	0	0	0.167366	0.157148	0	0	0
TRINITY_DN100453_c0_g1	0.604754	0	0	0	0	0	0	0	0	0	0	0
TRINITY_DN100456_c0_g1	0	0	0	0.214161	0	0	0	0	0.530302	0.275552	0	0
TRINITY_DN100457_c0_g1	0	0	0	0.599788	0	0	0	0	0	0.818009	0	0
TRINITY_DN100458_c0_g1	0	0.0735074	0.217543	0.503268	0	0.113288	0	0	0.0982912	0	0	0
TRINITY_DN100459_c0_g1	0	0	0	0	0	0	0.286046	0	0	0.275552	0	0
TRINITY_DN10045_c0_g1	0	0	0.0790484	0	0.114875	0	0.110018	0	0	0.106818	0.109168	0.229292
TRINITY_DN100460_c0_g1	0	0	0	0	0	0	0	0	0	1.28014	0	0
TRINITY_DN100461_c0_g1	0	0	0	0	7.05862	0	0	0	0	0	0	0
TRINITY_DN100462_c0_g1	0	0	0	0	4.35788	0	0	0	0	0	0	0
TRINITY_DN100464_c0_g1	0	0	0	0	2.56672	0	0	0	0	0	0	0
TRINITY_DN100465_c0_g1	0	0	0	0	0	0	0	0	0	0.213357	0	0
TRINITY_DN100466_c0_g1	0	1.22927	0	0	0	0	0	0	0	0	0	0
TRINITY_DN100467_c0_g1	0.78439	0	0	0	0	0	0	0	0	0	0	0
TRINITY_DN100468_c1_g1	0	0	0.108878	0.128542	0	0.185647	0	0	0	0	0	0
TRINITY_DN100469_c0_g1	0	0	0	0	7.61415	0	0	0	0	0	0	0
TRINITY_DN10046_c0_g1	0.0945744	0	0.0988638	0.514169	0.220324	0.319562	0.374061	0.379189	0	0.275552	0.637388	0.368914
TRINITY_DN100470_c0_g1	0.170122	0.178518	0.0890626	0.107194	0.555523	0.288785	0.407066	0.691693	0.255439	0.257702	0.527932	0.538325
TRINITY_DN100471_c0_g1	0	0	0	0	0	0	0	0	0	1.12898	0	0
TRINITY_DN100472_c0_g1	0	0	3.51158	0	0	0	0	0	0	0	0	0
TRINITY_DN100473_c0_g1	0.236343	0	0	0	0	0	0	0	0	0	0	0
TRINITY_DN100474_c0_g1	0	0	0	0	0	0	0	0	0	0.515683	0	0
TRINITY_DN100475_c0_g1	0	0	0	0	0	0	0.759123	0	0	0.355595	0	0.737527
TRINITY_DN100476_c0_g1	0	0.504265	0	0	0	0	0	0	0	0	0	0
TRINITY_DN100477_c0_g1	0	0	0	0	0	0	0	0.479543	0	0	0	0
TRINITY_DN100479_c0_g1	0.179635	0.399254	0	0	0	0	0	0	0	0	0	0
TRINITY_DN10047_c0_g1	0	0	0	0	0	0	0	0	0	0	0	0.249152
TRINITY_DN100481_c0_g1	0	0	0	0.128542	0	0	0.176029	0	0	0	0	0
TRINITY_DN100483_c0_g1	0	0	0.0988638	0	0	0.34019	0	0	0	0	0	0.318963
TRINITY_DN100484_c0_g1	0	0	0	0	0	1.90788	0.891145	0	0	0	0	0
TRINITY_DN100485_c0_g1	0.378111	0	0	0	0	0	0	0	0.294579	0	0	0
TRINITY_DN100486_c0_g1	0	0	0	0	0	0	0	0.401417	0.363442	0.755536	0	0
TRINITY_DN100487_c0_g1	0	0	0	0	0	0	0	0	0	0	0	0.318963
TRINITY_DN100488_c0_g1	0	0	0	0	0	0	0	0	0.343725	0.36452	0	0
TRINITY_DN10048_c0_g1	0	0.0525053	0	0.0535971	0.220324	0	0	0.078126	0	0	0	0
TRINITY_DN100490_c0_g1	0	0	0	0	0	0	0	0	0	0	0	1.08628
TRINITY_DN100491_c0_g1	0.567074	0	0	0	0	0	0	0	0	0	0.509737	0
TRINITY_DN100492_c0_g1	0	0	0	0.0749451	0.191458	0	0	0	0	0	0	0
TRINITY_DN100493_c0_g1	0	0	0.722089	0	0	0	0	0	0	0	0	0
TRINITY_DN100494_c0_g1	0	0.735502	0	0	0.612961	0	0	0	0	0	0	0
TRINITY_DN100495_c0_g1	0	0	6.38012	0	0	0	0	0	0	0	0	0
TRINITY_DN100496_c0_g1	0	0	0	0	0	0	0	0	3.59469	0	0	0
TRINITY_DN100497_c0_g1	0	0	0	0	0	0	0	0.289949	0	0	0	0
TRINITY_DN100498_c0_g1	0	3.35155	0	0	0	0	0	0	0	0	0	0
TRINITY_DN10049_c0_g1	0	0	0	0.214161	0.0671577	0	0.0660107	0.133697	0.255439	0	0	0
TRINITY_DN1004_c0_g1	0	2.87857	0	0	0	0	0	0	0	0	0	0
TRINITY_DN1004_c1_g1	0	0	2.61137	0	0	0	0	0	0	0	0	0
TRINITY_DN100500_c0_g1	0	0	0	0.406975	0	0	0	0	0	0	0	0
TRINITY_DN100501_c0_g1	0	0.147015	0	0	0	0	0	0.234378	0	0	0	0
TRINITY_DN100502_c0_g1	0	0	0	10.0245	0	0	0	0	0	0	0	0
TRINITY_DN100504_c0_g1	0	0	0	0	0	0.123765	0.12102	0	0	0	0.227577	0
TRINITY_DN100507_c0_g1	0	0	0	0	0	0	0	0	0	0	0	1.03663
TRINITY_DN100508_c0_g1	0	0	0	2.14207	0	0	0	0	0	0	0	0
TRINITY_DN100509_c0_g1	0.207989	0.231238	0	0	0	0	0	0	0.324008	0	0	0
TRINITY_DN10050_c0_g1	0.236343	0	0.741905	0.289106	0	1.052	0.198032	0.390303	0.176865	0	0	0.189271
TRINITY_DN100511_c0_g1	0	0	0	0.182139	0	0	0.748121	0	0	0	0.500784	0
TRINITY_DN100512_c0_g1	0	0	0.207742	0.24641	0	0	0	0	0	0	0	0
TRINITY_DN100514_c0_g1	2.17353	0	0	0	0	0	0	0	0	0	0	0
TRINITY_DN100516_c0_g1	0	0	0	0	0	0	17.2159	0	0	0	0	0
TRINITY_DN100517_c0_g1	0	0	0	2.14207	0	0	0	0	0	0	0	2.92032
TRINITY_DN100518_c0_g1	0	0	0	0	0	0	0	0	0.992035	0	0	0
TRINITY_DN100519_c0_g1	0	0	0	0	0	0	0	0	0	0	0.209382	0
TRINITY_DN10051_c0_g1	0.047194	0.0210021	0.0198154	0	0	0.041255	0.0330054	0	0	0.169012	0.0638254	0
TRINITY_DN100521_c0_g1	0	0	1.47379	0	0	0	0	0	0	0	0	0
TRINITY_DN100523_c0_g1	0	0	0	0	0	0	4.4881	0	0	0	0	0
TRINITY_DN100524_c0_g1	0	0	0.31662	0	0	0	0	0	0	0	0	0
TRINITY_DN100525_c0_g1	0	0	0	0	0	0	0	0	3.1821	0	0	0
TRINITY_DN100526_c0_g1	0	0	0	0.567539	0	0	0	0.847618	0	0	0	0
TRINITY_DN100527_c0_g1	0.207989	0	0	0	0.172312	0	0	0	0	0	0	0
TRINITY_DN100528_c0_g1	0	0	0	0	0	0	0	0	0	0	1.52026	0
TRINITY_DN100529_c0_g1	0	0	0	0	0	0	0	0	0.363442	0	0.418764	0
TRINITY_DN10052_c0_g1	0.151282	0.168017	0	0.182139	0	0	0	0	0	0	0	0
TRINITY_DN100531_c0_g1	0.406278	0	0.415484	0	0	0	0	0	0	0	0	0
TRINITY_DN100532_c0_g1	0	0	0	0	0	0	0	0	2.32779	0	0	0
TRINITY_DN100533_c0_g1	0	0	0	0.171465	0	0	0.220036	0	0	0	0	0
TRINITY_DN100534_c0_g1	0	0	0	0	0	0	0	0	0	1.68901	0	0
TRINITY_DN100535_c0_g1	0.151282	0	0	0	0	0.278308	0	0	0	0	0.255013	0
TRINITY_DN100536_c0_g1	0	0	0	0.182139	0	0	0.506082	0	0	0	0	0
TRINITY_DN100538_c0_g1	0	0	0	0	0	0	0	0	0	1.77798	0	0
TRINITY_DN100539_c0_g1	0	0	0	0.310682	0	0	0	0	0	0	0	0
TRINITY_DN10053_c0_g1	0	0.0945095	0.0890626	0	0.134021	0.288785	0.517084	0.524326	0.500873	0	0.255013	0.259082
TRINITY_DN100540_c0_g1	0.24567	0.136514	0	0	0	0	0.198032	0	0	0	0	0
TRINITY_DN100541_c0_g1	0.113415	0.767006	0.494532	1.01744	0.593815	0.4227	0.385063	0.591011	0.176865	0.186583	0	0.956889
TRINITY_DN100542_c0_g1	0	0	0	0	0	0	0	0	0	0	0.582515	0
TRINITY_DN100543_c0_g1	0	0.220522	0	0.257084	0	0	0	0	0	0	0	0
TRINITY_DN100544_c0_g1	0	0	0	0.0749451	0	0	0.0990161	0	0.284868	0.0978933	0	0.0996007
TRINITY_DN100547_c0_g1	0	0	1.89929	0	0	0	0	0	0	0	0	0
TRINITY_DN100548_c0_g1	0	0	0	0	0.727836	0	0.693113	0	0	0	0	0
TRINITY_DN10054_c0_g1	0	0.294244	0	0	0.967306	0	0	0	0	0	0	0.897008
TRINITY_DN100550_c0_g1	0	0	0.543964	0	0	0	0	0	0	0	1.07435	0
TRINITY_DN100551_c0_g1	0	0.777507	0	0	0	0	0	0	0	0	0	0
TRINITY_DN100553_c0_g1	0	0	0.108878	0	0.344919	0	0	0	0	0	0	0
TRINITY_DN100554_c0_g1	0	0	0.178125	0	0	0	0	0	0	0	0	0
TRINITY_DN100555_c0_g1	0.255183	0.136514	0	0	0	0	0	0	0.0982912	0	0	0
TRINITY_DN100557_c0_g1	0	0	0	0	0	0	0	0	0	1.69793	0	0
TRINITY_DN100559_c0_g1	0.132255	0	0.138495	0	0	0.24753	0	0	0	0	0	0
TRINITY_DN10055_c0_g1	0.207989	0.0315032	0.187926	0	0	0.144392	0.0880143	0.133697	0	0.0443448	0	0.139622
TRINITY_DN100560_c0_g1	0	0	0	0	0.191458	0	0	0	0.176865	0	0	0.189271
TRINITY_DN100561_c0_g1	3.34555	0	0	0	0	0	0	0	0	0	0	0
TRINITY_DN100562_c0_g1	0	0	0	0	0	0	0	0	0	0.568953	0	0
TRINITY_DN100563_c0_g1	0.567074	0	0	0	0	0	0	0	0	0	0	0
TRINITY_DN100564_c0_g1	0	0	0	0	0	0	0	0.836503	0	0	0.84677	0
TRINITY_DN100566_c0_g1	2.81615	0	0	0	0	0	0	0	0	0	0	0
TRINITY_DN100567_c0_g1	0	1.11375	0	0	0	0	0	0	0	0	0	0
TRINITY_DN100568_c0_g1	0	0	0.178125	0.214161	0	0	0	0	0	1.37804	0.291402	0
TRINITY_DN100570_c0_g1	0	0	0	0	0	0	0	0	0.962606	0	0	0
TRINITY_DN100571_c0_g1	0	0.577772	0	0	0	0.319562	0	0	0	0	0	0
TRINITY_DN100572_c0_g1	0	0	0.375853	0	0	0.67023	0	0	0	0	0	0
TRINITY_DN100573_c0_g1	0	0	0	0.428323	0	0	0	0	0.540307	0	0	0
TRINITY_DN100574_c0_g1	0	0.735502	0	0	0	0	0	0	0	0	0	0
TRINITY_DN100575_c0_g1	0	0	0	0	0	0	0.6161	0	0	0	0	0.299103
TRINITY_DN100576_c0_g1	0	0	0.830967	0	0.354345	0	0	0	0	0	0.345986	0
TRINITY_DN100578_c0_g1	0	0	0	0	0.143741	0	0.275045	0.145138	0	0	0	0
TRINITY_DN100579_c0_g1	0	0	0	0	0	0	1.00116	0	0	0.471059	0	0
TRINITY_DN10057_c0_g1	0	0	0.0692473	0	0	0.443327	0	0	0	0.391294	0	0
TRINITY_DN100581_c0_g1	0	0	6.489	0	0	0	0	0	0	0	0	0.189271
TRINITY_DN100582_c0_g1	0.207989	0	0.217543	0	0	0	0	0	0	0	0	0
TRINITY_DN100584_c0_g1	0	0	0	0.342704	0	0	0	0	0	0.462413	0	0.468515
TRINITY_DN100585_c0_g1	0	0	0.178125	0	0	0	0.286046	0	0	0	0	0.278942
TRINITY_DN100586_c0_g1	0	0	0	0	0	0	0	0	0	0	0.209382	0
TRINITY_DN100587_c0_g1	0	0	0	0	0	0	0.462075	0	0.412588	0	0	0
TRINITY_DN100589_c0_g1	1.08677	0	0	0	0	0	0	0	0	0	0	1.89362
TRINITY_DN10058_c1_g1	0.53872	0.168017	0.326421	0.374953	0.248896	0.133915	0.242039	0.379189	0	1.16468	0.48259	0.249152
TRINITY_DN100590_c0_g1	0	0	0	0	0.919589	1.86662	0	0	0	0	0	0
TRINITY_DN100592_c0_g1	0.321404	0	0	0	0	1.81522	0	0	0	0	0	0
TRINITY_DN100593_c0_g1	0.387438	0	0	0	0	0	0	0	0	0	0.336744	0
TRINITY_DN100594_c0_g1	0	0	0	0.224835	0	0	0	0	0	0	0.31855	0
TRINITY_DN100595_c0_g1	0.188962	0	0	0	0	0	0	0.156252	0	0	0	0
TRINITY_DN100596_c0_g1	0	0	0	0	0	0	0	0	0	0	0	1.6544
TRINITY_DN100597_c0_g1	0	0	0	0.514169	0	0	0	0	0	0.702266	0	0
TRINITY_DN100598_c0_g1	0	0	0	0	1.16848	0	0	0	0	0	0.582515	0
TRINITY_DN100599_c0_g1	0	0	0	0	0	0	0	3.07862	0	0	0	0
TRINITY_DN10059_c0_g1	0	0.210021	0	0	0	0	0	0	1.15889	0	0	0
TRINITY_DN1005_c0_g2	0	0.735502	0	0	0	0	0	0	0	0	0	1.11637
TRINITY_DN100601_c0_g1	0.236343	0.0840084	0.662643	0.289106	0	0.133915	0.374061	0	0.117714	0.231207	0.48259	0.119461
TRINITY_DN100602_c0_g1	0	0	0	0	0.287187	0	0	0	0	0	0	0
TRINITY_DN100603_c0_g1	0	0	0	0	0	0	0	0	1.17861	0	0	0
TRINITY_DN100604_c0_g1	0	0	0	0	0	0	0	0	0	0	0.263966	0.518165
TRINITY_DN100606_c0_g1	0	0	0	0	0	0	0.275045	0	0	0.257702	0	0
TRINITY_DN100607_c0_g1	0	0	0	0	0	0	0	0	0	0	2.4762	0
TRINITY_DN100609_c0_g1	3.4778	0	0	0	0	0	0	0	0	0	0	0
TRINITY_DN10060_c0_g1	0.0188403	0.0735074	0.0296165	0.0535971	0	0.0206275	0.0440071	0.0333425	0.157148	0.0443448	0	0.01986
TRINITY_DN100611_c0_g1	0	6.40864	0	0	0	0	0	0	0	0	0	0
TRINITY_DN100612_c0_g1	0	0	0	0	0	0.350667	0	0	0	0	0	0
TRINITY_DN100613_c0_g1	0	0	0	0	0	0	0	0	0	0	12.4266	0
TRINITY_DN100614_c0_g1	0	0.189019	0	0.107194	0	0	0	0	0	0	0	0
TRINITY_DN100616_c0_g1	0	0.315246	0	0	0	0.123765	0	0	0	0.115464	0	0
TRINITY_DN100617_c0_g1	0.085061	0	0	0	0	0	0	0.26772	0	0	0	0
TRINITY_DN10061_c0_g1	1.56878	6.21962	1.04851	1.29587	2.02092	3.06302	1.90299	0	0.805458	1.77798	2.04848	3.61782
TRINITY_DN10061_c1_g1	0	0.210021	0.395668	0.471246	0	0.350667	1.61695	0	0.294579	0.613297	2.64919	0.318963
TRINITY_DN100620_c0_g1	0	0	0	0	0	0	0	3.11196	0	0	0	0
TRINITY_DN100621_c0_g1	0	0	0	13.2696	0	0	0	0	0	0	0	0
TRINITY_DN100622_c0_g1	0.179635	0	0	0	0	0	0.297048	0	0	0	0	0
TRINITY_DN100623_c0_g1	0	0	0	0	0.22975	0	0	0	0.412588	0	0	0
TRINITY_DN100624_c0_g1	0.103901	0	0	0	0	0	0	0	0	0	0.345986	0
TRINITY_DN100625_c0_g1	0.179635	0	0	0	0	0	0	0	0	0	0.145557	0
TRINITY_DN100628_c0_g1	0	0.336248	0.15831	0	0	0	0	0	0	0	0	0
TRINITY_DN100629_c0_g1	0	0	5.00519	0	0	0	0	0	0	0	0	0
TRINITY_DN100630_c0_g1	0.255183	0.273242	0.257174	0	0	0	0	0	0	0	0	0
TRINITY_DN100631_c0_g1	2.46658	0	0	0	0	0	0	0	0	0	0	0
TRINITY_DN100633_c0_g1	0	0	0	1.02811	0	0	0	0	0	0	0	0
TRINITY_DN100634_c0_g1	0	0	0.553978	0	0	0	0	0	0	0	0	0
TRINITY_DN100635_c0_g1	0	0	0.178125	0.214161	0	0.309412	0	0	0.265151	0	0	0
TRINITY_DN100636_c0_g1	6.69091	0	0	0	0	0	0	0	0	0	0	0
TRINITY_DN100637_c0_g1	0	0	0.415484	0	0	0	0	0	0	0	0	0
TRINITY_DN100639_c0_g1	0.198476	0	0	0	0	0.371295	0	0	0	0.328821	0	0
TRINITY_DN10063_c0_g1	0	0	0.276989	0.674733	0	0	0	0	0	0	0	0
TRINITY_DN100640_c0_g1	0.113415	0	0	0	0	0.206275	0	0	0	0	0	0.189271
TRINITY_DN100641_c0_g1	0.31189	0	0.178125	0	0	0	0	0.289949	0.255439	0	0	0.278942
TRINITY_DN100642_c0_g1	0.0567074	0.0630063	0.247373	0	0.0957291	0	0.0880143	0	0	0	0.0909729	0
TRINITY_DN100643_c0_g1	0	0	0.425285	0	0	0	0	0	0.206294	0	0	0
TRINITY_DN100645_c0_g1	0	0	0	0	0	0	0	0	0	6.52538	0	0
TRINITY_DN100646_c0_g1	0	0.136514	0	0	0	0.216425	0	0	0	0	0	0
TRINITY_DN100647_c0_g1	0	0.241739	0.118679	0	0	0	0	0	0	0	0	0
TRINITY_DN100649_c0_g1	0	0	0	0	0	0	0	0	2.32779	0	0	0
TRINITY_DN10064_c0_g1	0	0.220522	0	0	0	0	0	0.702807	0.314296	0.328821	0	0
TRINITY_DN100650_c0_g1	0	0.115512	0	0	0	0	0	0	0	0	0.163751	0
TRINITY_DN100651_c0_g1	0	0	0	0	0	0	0	3.8929	0	0	0	0
TRINITY_DN100652_c0_g1	0	0	0	0	0	0	0	0.278834	0	0.266627	0	0
TRINITY_DN100653_c0_g1	0	0.756505	0	0	0	0	0	0	0	0	0	0
TRINITY_DN100655_c0_g1	0	0	0	0	0	0	0	0	0.628593	0	0	0
TRINITY_DN100656_c0_g1	0	0	0	0	0	0	1.66096	0	0	0	0	0
TRINITY_DN100657_c0_g1	0	0	0	0	0	0.639452	0	0	0	0	0	0
TRINITY_DN100659_c0_g1	0	0	0.118679	0	0	0	0	0.379189	0	0.177937	0	0.189271
TRINITY_DN100661_c0_g1	0	0.0945095	0	0	0	0	0	0	0	0.133313	0.273208	0
TRINITY_DN100662_c0_g1	0	0	0	0	6.23506	6.13619	0	0	0	0	0	0
TRINITY_DN100663_c0_g1	0	0	0	0	0	0	0	0	0	4.45401	2.74016	0
TRINITY_DN100664_c0_g1	0	0	0	0	0	0	0	0	0.274862	0.577877	0	0
TRINITY_DN100665_c0_g1	0	0	0	0	0	0	0.506082	0	0	0	0	0
TRINITY_DN100666_c0_g1	0	0	0	0	0	0.24753	0	0	0.216005	0	0	0
TRINITY_DN100667_c0_g1	0	0	0	0	0	0	0	0	0	4.39181	0	0
TRINITY_DN100669_c0_g1	0	0	0	0	0	0	0	0	4.26242	0	0	0
TRINITY_DN10066_c0_g1	0.103901	0.0315032	0.0692473	0.0429231	0.210604	0	0	0.100354	0.0982912	0.0443448	0.100215	0
TRINITY_DN100670_c0_g1	0	0	5.47991	0	0	0	0	0	0	0	0	0
TRINITY_DN100671_c0_g1	0	0	0	0	0.277762	0	0	0	0.245434	0	0	0
TRINITY_DN100672_c0_g1	0	0.0735074	0	0.0856191	0	0	0	0	0.304585	0	0.100215	0
TRINITY_DN100674_c0_g1	0	0	0	0	0	0	0	0.35696	0	0.666846	0	0
TRINITY_DN100677_c0_g1	0	0	0	1.92768	0	0	0	0	0	0	0	0
TRINITY_DN10067_c0_g1	0.047194	0.0525053	0.108878	0	0.392637	0	0	0	0.157148	0.231207	0	0
TRINITY_DN100681_c0_g1	0	0	0	0	0.536378	0	0	0	0	0	0	0
TRINITY_DN100682_c0_g1	0	0	0.168111	0	0	0	0	0	0.245434	0	0	0
TRINITY_DN100683_c0_g1	0	0.0945095	0	0	0	0	0	0.211823	0.0688627	0	0	0
TRINITY_DN100684_c0_g1	0	0	0	0.160564	0	0	0	0.211823	0	0	0	0
TRINITY_DN100685_c0_g1	0	0.294244	0.276989	0.160564	0	0	0.220036	0	0	0	0.218624	0
TRINITY_DN100686_c0_g1	0	0.0735074	0.296804	0.0856191	0	0.123765	0	0	0	0	0	0.109531
TRINITY_DN100687_c0_g1	0	0	0	0.160564	0	0	0	0	0	0	0	0.219362
TRINITY_DN100689_c0_g1	1.06793	0	0	0	0	0	0	0	0	0	0	0
TRINITY_DN100690_c0_g1	0	0	0.375853	0	0	0	0	0	0	0	0	0
TRINITY_DN100693_c0_g1	0	0	0	0.117868	0	0	0.297048	0	0	0	0	0
TRINITY_DN100694_c0_g1	0	0.767006	0.237358	0	0	0	0	0	0	0	0	0
TRINITY_DN100695_c0_g1	0	0	0	0	0	0	0.18703	0	0.176865	0	0	0
TRINITY_DN100696_c0_g1	0	0	0	0.385627	0	0	0	0.546555	0	0	0	0
TRINITY_DN100697_c0_g1	0.103901	0	0	0.0642711	0	0	0.253041	0	0	0	0	0
TRINITY_DN10069_c0_g1	0.226829	0.126013	0	0.139216	0.191458	0	0	0.747263	0.52059	0.177937	0.181946	0
TRINITY_DN100700_c0_g1	0	0	0	0	0	0	0	0	0	0	2.50363	0
TRINITY_DN100701_c0_g1	0	0	0.543964	0	0	0	0	1.01498	0	0	0	0
TRINITY_DN100702_c0_g1	0.207989	0	0	0	0	0	0	0	0	0	0	0
TRINITY_DN100703_c0_g1	0	0	0	0	0.526657	0	0	0	0	0	0	0
TRINITY_DN100704_c0_g1	0	0	0	0	0	0	0	0	6.43307	0	0	0
TRINITY_DN100705_c0_g1	0	0	0.534163	0	0	1.04152	0	0	0	0	0	0
TRINITY_DN100706_c0_g1	0	0	0	0	0	0	0	0.200709	0.363442	0	0	0.189271
TRINITY_DN100708_c0_g1	0	0.924521	0	0	0	0.783845	0	0	0	0	0	0
TRINITY_DN100710_c0_g1	0.226829	0	0	0.289106	0	0	0	0	0	0	0	0
TRINITY_DN100711_c0_g1	0	0	0.504546	0	0	0	0.539088	0	0	0.257702	0	0
TRINITY_DN100712_c0_g1	0	0	1.00888	0	0	0	0	0	0	0	0	0
TRINITY_DN100713_c0_g1	0.321404	0	0	0	0	0	0	0	0	0	0	0
TRINITY_DN100714_c0_g1	0	0	0.178125	0	0	0	0	0.278834	0	0	0	0
TRINITY_DN100715_c0_g1	0	1.5443	0	0	0	0	0	0	1.97406	0	0	0
TRINITY_DN100716_c0_g1	0.793903	0	0	0	0	0	0	0	0	0	0	0
TRINITY_DN100717_c0_g1	0	0	0.266975	0	0	0	0	0	0.402582	0	0	0
TRINITY_DN100719_c0_g1	0	0	0	0	0	0	0	0	0.942889	0	0	0
TRINITY_DN10071_c0_g1	0.888291	0	0	0	0.861857	0	0	0.814275	1.39462	0.74689	1.70249	0.757387
TRINITY_DN100721_c0_g1	0	0	0	0	0	0	0.242039	0	0	0	0	0
TRINITY_DN100722_c0_g1	0	0	0	0	0	0	0	0	0	4.60517	0	0
TRINITY_DN100728_c0_g1	0	0	0	0	0	0	0	0	0	0.257702	0.546126	0
TRINITY_DN100729_c0_g1	0	0	0	0	0	0	0	0	0	0.648996	0	0.667716
TRINITY_DN10072_c0_g1	3.44945	4.5491	1.60249	1.93858	2.91164	2.38231	3.87231	2.24212	4.38043	2.61383	1.16532	0.538325
TRINITY_DN10072_c1_g1	5.84048	0	0	0	0	0	0	0	0	0	0	0
TRINITY_DN10072_c2_g1	3.0053	0	1.19681	0	3.51488	2.35121	0	1.11534	0	0	3.56874	3.11952
TRINITY_DN100730_c0_g1	0	0.493764	0	0	0	0	0	0	0	0.36452	0	0
TRINITY_DN100731_c0_g1	0.859937	0	0	0	0	0	0	0	0	0	0	0
TRINITY_DN100732_c0_g1	0	0	1.48381	0	0	0	0	0	0	0	0	0
TRINITY_DN100734_c0_g1	0	0	0	0	0	0	0	0	0	0	0.892112	0
TRINITY_DN100735_c0_g1	1.06793	0	0	0	0	0	0	0	0	0	0	0
TRINITY_DN100738_c0_g1	0	0	0	0	0	0	0	0	0	0	5.23455	0
TRINITY_DN10073_c0_g1	0	0.168017	2.30476	0	0	0	0.264043	0	0	0	0	0
TRINITY_DN100740_c0_g1	0	1.5338	0	0	0	0	0	0	0	0	0	0
TRINITY_DN100741_c0_g1	0	0	0.227557	0	0	0	0.748121	0	0.334013	0	0	0
TRINITY_DN100742_c0_g1	0	0	0	0	0	0	0	10.3734	0	0	0	0
TRINITY_DN100743_c0_g1	0	0	0	0	0	0	0	0	15.6848	0	0	0
TRINITY_DN100744_c0_g1	0	0.598774	0.118679	0	0	0	0	0	0	0	0	0
TRINITY_DN100747_c0_g1	0.113415	0	0.237358	0	0	0	0	0	0	0	0	0
TRINITY_DN100748_c0_g1	0	0	0	0	0	0.83525	0	0	0.353436	0	0	0
TRINITY_DN100750_c0_g1	0	0	0.207742	0	0	0	0	0	0	0	0	0
TRINITY_DN100751_c0_g1	0	0	7.45825	0	0	0	0	0	0	0	0	0
TRINITY_DN100752_c0_g1	0.472499	0	0	0	0	0	0	0	0	0	0	0
TRINITY_DN100754_c0_g1	0	0	0	0	0	0	0	0	0.68745	0.36452	0	0
TRINITY_DN100755_c0_g1	0.0755476	0	0	0.0962931	0.0574375	0	0	0.0670118	0.176865	0	0	0
TRINITY_DN100756_c0_g1	0.992379	0	0	1.25317	0	0	0	0	0	0	0	0
TRINITY_DN100757_c0_g1	0	0	0	0.0642711	0.172312	0	0	0	0	0	0	0.0797408
TRINITY_DN100758_c0_g1	0	0	0	0	0	0	0	0.736149	0.324008	0	0	0
TRINITY_DN100759_c0_g1	0	0	1.09794	0	0	0	0	2.14144	0	0	0	0
TRINITY_DN10075_c0_g1	0	0	0.0890626	0	0.143741	0.298935	0	0	0	0	0	0
TRINITY_DN100760_c0_g1	0	0	0	0	0	0	0.814132	0	0	0.76446	0	0
TRINITY_DN100761_c0_g1	0	0	0	0	0	0	0	0	0	0	0	3.00006
TRINITY_DN100762_c0_g1	0.302377	0	0	0.374953	0	0	0	0	0	0	0	0
TRINITY_DN100763_c0_g1	0.217316	0	0	0	0	0	0	0	0	0	0	0
TRINITY_DN100765_c0_g1	0.548047	0.147015	0	0.171465	0	0.24753	0	0	0	0	0	0
TRINITY_DN100766_c0_g1	0	0	0	0	0	0	0	0	0	0.951322	0	0
TRINITY_DN100767_c0_g1	5.3678	0	0	0	0	0	0	0	0	0	0	0
TRINITY_DN100768_c0_g1	1.00171	0	0	0	0	0	0	0	0	0	0	0
TRINITY_DN100769_c0_g1	0	0	0	0	0	0	6.28139	0	0	0	0	0
TRINITY_DN100771_c0_g1	0	0	0	0.546191	0	0	0	0	0	0	0	0
TRINITY_DN100772_c0_g1	0	0	0.306606	0	0.555523	0	0	0.535441	0	0	0	0
TRINITY_DN100774_c0_g1	0	0	0	0	0	0	0	0	0	0	0	0.249152
TRINITY_DN100776_c0_g1	0	0	0	0	0	11.7154	0	0	0	0	0	0
TRINITY_DN100777_c0_g1	0.349758	0	0	0	0	0.319562	0	0	0	0.284476	0	0
TRINITY_DN100778_c0_g1	0	0	0.148296	0	0	0	0	0.490657	0	0	0	0
TRINITY_DN100779_c0_g1	0	0	0.820953	0	0	0	0	0	0	0	0	0
TRINITY_DN10077_c0_g1	0.283537	0.483263	0.296804	0.0642711	0	0.381445	0.352057	0.457315	0.776029	0.0800438	0.345986	0.0896707
TRINITY_DN100780_c0_g1	0	0.35725	0.266975	0	0	0	0	0	0.255439	0	0.127362	0
TRINITY_DN100781_c0_g1	0	0	0.138495	0	0	0	0	0	0	0	0	0.438424
TRINITY_DN100782_c0_g1	0	0	0	0	2.94021	0	2.73913	0	0	0	0	0
TRINITY_DN100784_c0_g1	0.283537	0	0	0	0	0	0	0	0	0.471059	0	0
TRINITY_DN100785_c0_g1	0	0	0	0	0.70869	0	0	0	0	0.320175	0	0
TRINITY_DN10078_c0_g1	0	0	0.0988638	0	0	0.16502	0	0	0	0	0	0
TRINITY_DN100790_c0_g1	0	0.483263	0	0	0	0	0	0	0	0	0	0
TRINITY_DN100792_c0_g1	0.122928	0	0	0	0	0	0	0	0.196288	0	0	0
TRINITY_DN100793_c0_g1	0	0	0	0	0	0	0	0	0	4.83638	0	0
TRINITY_DN100795_c0_g1	0.236343	0.262741	0	0	0	0	0	0	0	0.391294	0	0
TRINITY_DN100797_c0_g1	1.27573	0	0	0.524843	0	0	0	0	0	0	0	0
TRINITY_DN100799_c0_g1	2.03176	0	0	0	0	0	0	0	0	0	0	0
TRINITY_DN1007_c0_g1	0.321404	0.546269	0.405469	0.235509	0	0.216425	0.0990161	0	0	0	0.100215	0
TRINITY_DN100800_c0_g1	0.179635	0	0	0	0	0	0	0	0	0	0	0
TRINITY_DN100802_c0_g1	0.29305	0.525267	0.0988638	0	0.162887	0	0	0.323618	0	0.302326	0	0
TRINITY_DN100803_c0_g1	0	0	0	0	0.680119	0.350667	0	0	0	0	0	0
TRINITY_DN100804_c0_g1	0	0	0	0	0	0	6.3144	0	0	0	0	0
TRINITY_DN100806_c0_g1	0	0.262741	0	0	0	0	0	0	0.373153	0	0	0
TRINITY_DN100807_c0_g1	0	0	0.0988638	0	0.153167	0.16502	0	0	0	0	0	0
TRINITY_DN100808_c0_g1	0	0	0.405469	0	0	0	0.30805	0	0	0	0	0.149552
TRINITY_DN100809_c0_g1	0	0	0	0	0	0	0	0	0.383159	0.195508	0	0
TRINITY_DN10080_c0_g1	0.80323	0	1.52323	0.492594	0	0	0	0	1.17861	0	1.55665	1.34536
TRINITY_DN100811_c0_g1	0	0	0	0	2.02092	0	0	0	0	0	0	0
TRINITY_DN100812_c0_g1	0	0	0	0.996089	0	0	0	0	1.20804	0	0	0
TRINITY_DN100813_c0_g1	0	0	0	0	0	0	0.473077	0	0	0	0	0
TRINITY_DN100814_c0_g1	0.24567	0	0	0	0	0	0	0	0	0	0	0
TRINITY_DN100815_c0_g1	0	0	0	0	0	0	0	0	0	0	0.31855	0.309033
TRINITY_DN100817_c0_g1	0	0.882517	0	0	0	0	0	0	0	1.31584	0	0
TRINITY_DN100818_c0_g1	0	0	0	0	0	0	0.330054	0	0	0	0	0
TRINITY_DN100819_c0_g1	0	0	0	3.11658	0	0	0	0	0	0	0	0
TRINITY_DN100820_c0_g1	0	0	0.306606	0.235509	0	0	0	0	0	0	0	0
TRINITY_DN100821_c0_g1	6.11451	0	0	0	0	0	0	0	0	0	0	0
TRINITY_DN100822_c0_g1	0	0	0.484731	0	0	0	0	0	0	0	0	0
TRINITY_DN100823_c0_g1	0	0	0	0.235509	0.316053	0	0.407066	0.412858	0.39287	0	0	0.408634
TRINITY_DN100824_c0_g1	0	0	0.257174	0	0.459794	0	0	0	0	0	0	0
TRINITY_DN100825_c0_g1	0	0	0	0	0	0	0	0	0	0	1.10149	0
TRINITY_DN100826_c0_g1	0.5764	0	0	0	0	0	0	0	0	0.960247	0	0
TRINITY_DN100827_c0_g1	0.0662208	0.0630063	0	0	0	0	0.0990161	0.100354	0.284868	0	0	0
TRINITY_DN100828_c0_g1	0.321404	0	0	0	0.603535	0	0.572093	0	0	0	0	0
TRINITY_DN100829_c0_g1	0	0.147015	0.148296	0	0	0.24753	0.231038	0	0	0	0	0
TRINITY_DN10082_c0_g1	0	0.115512	0.0890626	0.128542	0.23947	0.237053	0	0	0	0	0.245771	0
TRINITY_DN100830_c0_g1	0	0	0	0	0	0	4.30138	0	0	0	0	0
TRINITY_DN100831_c0_g1	0	0	0	0	0	0	0	0	0	0	0.28216	0.548255
TRINITY_DN100832_c0_g1	0	0	0	0	0	0	2.78314	0	0	0	0	0
TRINITY_DN100834_c0_g1	0.170122	0	0	0	0	0	0	0	0.52059	0	0	0
TRINITY_DN100835_c0_g1	0.179635	0	0.375853	0	0	0	0	0	0	0	0	0
TRINITY_DN100836_c0_g1	0.226829	0	0	0	0	0	0	0	0	0.177937	0	0.328893
TRINITY_DN10083_c0_g1	0.737196	0.893018	0.0988638	0.224835	0.306628	0.16502	0	0	0.137431	0.284476	0.145557	0.587975
TRINITY_DN100840_c0_g1	0.198476	0.105011	0.178125	0.0856191	0.162887	0.0618825	0.0550089	0.0558976	0.412588	0	0.0545838	0.109531
TRINITY_DN100841_c0_g1	0	0	0	0	0	0	0	0	0	1.02244	0	0
TRINITY_DN100844_c0_g1	0.236343	0	0	0	0	0	0.12102	0	0	0	0	0.119461
TRINITY_DN100845_c0_g1	0	0	0	0	0	0	0	0	0.235722	0	0	0
TRINITY_DN100847_c0_g1	0	0	2.84873	0	0	0	0	0	0	0	0	0
TRINITY_DN100849_c0_g1	0	0	0.227557	0	0	0	0	0	0	0	0	1.08628
TRINITY_DN10084_c0_g1	0.274023	0.178518	0.692473	0.664059	1.13019	0.463955	0.605098	0.691693	1.98377	2.50702	1.07435	1.19611
TRINITY_DN100850_c0_g1	0.113415	0	0	0.139216	0	0.402072	0	0	0	0	0	0.189271
TRINITY_DN100852_c0_g1	0	0.220522	0	0	0	0	0	0	0	0	0.354939	0
TRINITY_DN100853_c0_g1	0.302377	0.168017	0.474717	0.182139	0	0.278308	0	0	0	0	0	0.249152
TRINITY_DN100856_c0_g1	0	0	0	0	0	1.85647	0	0	0	0	0	0
TRINITY_DN100857_c0_g1	0	0	0	0	1.19735	0	0	0	0.942889	0	0	0
TRINITY_DN100859_c0_g1	0	0.126013	0.128693	0	0.201178	0.206275	0	0	0	0.186583	0	0
TRINITY_DN10085_c0_g1	0.047194	0.147015	0	0	0	0.237053	0	0	0	0	0	0
TRINITY_DN100861_c0_g1	0.330731	0	0	0.203487	0	0	0	0	0	0	0	0
TRINITY_DN100864_c0_g1	0.387438	0.283743	0.405469	0.321356	0	0.463955	0.220036	0.435086	0.196288	0.204432	0.218624	0
TRINITY_DN100865_c0_g1	0	0	0.148296	0.364052	0	0	0	0	0	0	0	0
TRINITY_DN100867_c0_g1	0	0	0	0	0	0	0	0	0	0	3.79631	0
TRINITY_DN100868_c0_g1	0	0	0.227557	0	0.182033	0	0	0	0	0	0.345986	0
TRINITY_DN100869_c0_g1	0	0	0	0	0	1.78411	0	0	0	0	0	0
TRINITY_DN10086_c0_g1	0.103901	0	0	0.128542	0	0	0.660107	0	0	0.160088	0.491543	0.328893
TRINITY_DN100870_c0_g1	0	0.462261	0	0	0	0	0	0	0	0	0	0
TRINITY_DN100872_c0_g1	0	0	0	0	0	0	0.143023	0	0.137431	0	0.291402	0
TRINITY_DN100873_c0_g1	0.519693	0	0.266975	0	0.46922	0	0	0	0.795452	0	0	0
TRINITY_DN100874_c0_g1	0.29305	0	0	0	0	0	0	0	0	0	0	0
TRINITY_DN100876_c0_g1	0	0	0.31662	0.117868	0.162887	0	0.165027	0	0	0.302326	0.473348	0.159482
TRINITY_DN100877_c0_g1	0	0	0	0.171465	0	0	0	0	0	0	0	0
TRINITY_DN100878_c0_g1	0.113415	0	0	0	0	0	0	0	0	0	0	0.179341
TRINITY_DN10087_c0_g1	3.43994	3.90832	3.43232	2.14207	0	0	4.16936	9.58138	0.982029	5.84097	3.39574	0.996609
TRINITY_DN10087_c0_g2	1.8428	1.63902	1.84965	0.706755	0.564949	0.845727	0.891145	1.24936	1.09003	0.977817	1.30192	1.00654
TRINITY_DN100880_c0_g1	0.188962	0	0	0	0.153167	0	0	0	0	0	0	0
TRINITY_DN100881_c0_g1	0.567074	0	0	0	0	0	0	0	0	0	0	0
TRINITY_DN100882_c0_g1	0.207989	0	0	0	0	0	0	0	0	0	0	0.697807
TRINITY_DN100884_c0_g1	0	0.346749	0	0	0	0	0	0.557669	0	0	0	0
TRINITY_DN100885_c0_g1	0	0	0.217543	0	0	0	0	0	0	0	0	0
TRINITY_DN100886_c0_g1	0	0.157516	0	0	0	0	0.726118	0	0.226011	0	0	0
TRINITY_DN100887_c0_g1	0	0	0	0	0	0	0	0	0	2.54272	0	0
TRINITY_DN100889_c0_g1	0.113415	0	0	0	0.172312	0.09266	0.264043	0.17848	0.245434	0	0	0
TRINITY_DN100891_c0_g1	0	0	0	0	0.47894	0	0	0	0.402582	0	0	0
TRINITY_DN100894_c0_g1	0	0	0	0.29978	0	0.453805	0	0	0	0	0	0
TRINITY_DN100895_c0_g1	0	0	0	0	0	0.278308	0	0	0	0	0.255013	0
TRINITY_DN100896_c0_g1	0	0	0	0.235509	0	0	0	0	0	0	0	0.309033
TRINITY_DN100897_c0_g1	0	0	0	0	0	0	12.1337	0	0	0	0	0
TRINITY_DN100898_c0_g1	0	0	0	0	0.526657	0	0	0	0	0	0	0
TRINITY_DN10089_c0_g1	0	0	0	0	0.182033	0.09266	0	0	0	0.0800438	0	0
TRINITY_DN1008_c0_g1	0	0	0	0	0	0	0	0	0	1.22687	0	0
TRINITY_DN100901_c0_g1	0.170122	0.0945095	0.0890626	0.107194	0	0.144392	0	0	0	0	0	0
TRINITY_DN100902_c0_g1	0	0.493764	0.31662	0	0	0	0	0	0	0	0	0
TRINITY_DN100903_c0_g1	0.188962	0	0	0.235509	0	0	0	0	0	0	0	0
TRINITY_DN100904_c0_g1	0	0	0	0	3.2757	0	0	0	0	0	0	0
TRINITY_DN100905_c0_g1	0.434632	0	0	0	0	0	0	0	0	2.19577	0	0
TRINITY_DN100906_c0_g1	0	0	0.217543	0.257084	0	0	0	0	0	0	0	0
TRINITY_DN100908_c0_g1	0	0	0.207742	0	0	0	0	0	0	0.328821	0	0
TRINITY_DN100909_c0_g1	0.103901	0.178518	0	0	0	0	0.341055	0	0.16686	0	0.163751	0
TRINITY_DN10090_c0_g1	1.94689	1.01903	1.83985	0.556865	0.220324	0.690857	0.638104	0.35696	0.68745	1.53812	1.63867	1.34536
TRINITY_DN100910_c0_g1	1.32311	0.756505	0	0	0	0	0	0	0	0	0	0
TRINITY_DN100911_c0_g1	0	0	0	0	0	0	0	0	0	0	2.37598	0
TRINITY_DN100912_c0_g1	0	0	0.257174	0	0	0	0	0	0	0	0	0
TRINITY_DN100913_c0_g1	0.321404	0.7145	0	0	0	0	0	0	0	0	0	0
TRINITY_DN100914_c0_g1	0	0	0	0	0	0	0	0	0	0.231207	0	0
TRINITY_DN10091_c0_g1	0.226829	0.0840084	0.306606	0.257084	0.325774	0.185647	0.407066	0.301063	0.373153	0.577877	0.609952	0.528094
TRINITY_DN100920_c0_g1	0.0662208	0	0.138495	0.235509	0.105449	0	0.30805	0.312177	0	0.391294	0.300355	0.618066
TRINITY_DN100922_c0_g1	0.462986	0	0	0	0	0	0	0	0	0	0	0
TRINITY_DN100924_c0_g1	0	0	4.99539	0	0	0	0	0	0	0	0	0
TRINITY_DN100925_c0_g1	0	0	0.563779	0	0	0	0	0	0	0	0	0
TRINITY_DN100926_c0_g1	0	0	0	0	0	0.391922	0	0.736149	0	0	0	0
TRINITY_DN100928_c0_g1	0	0	0	0	0	0	0	0	0	0	0	0.697807
TRINITY_DN10092_c0_g1	0	0	0.0494319	0.182139	0.507512	0.08251	0.286046	0	0	0.36452	0	0.219362
TRINITY_DN100930_c0_g1	0	0	0.563779	0	0	0	0	0	0	0	0	0
TRINITY_DN100931_c0_g1	0	0	0	0	0	0	0	0	0	4.27607	0	0
TRINITY_DN100932_c0_g1	0	0	0	0	0	0	0	0	0	0.693341	0	0
TRINITY_DN100934_c0_g1	0	0	0	0	0	0.226902	0	0.211823	0	0	0	0
TRINITY_DN100935_c0_g1	0	0.315246	0	0	0	0	0	0	0	0	0	0
TRINITY_DN100936_c0_g1	0	0	0	0.214161	0.296908	0	0	0	0.265151	0	0	0
TRINITY_DN100937_c0_g1	0	0	0	0	0.344919	0	0	0.334732	0	0	0	0
TRINITY_DN100938_c0_g1	0	0	0	0.599788	0.919589	0	0	0	0	0	0	0
TRINITY_DN100939_c0_g1	1.00171	0	0	0	0	0	0	0	0	0	0	0
TRINITY_DN10093_c0_g1	0	0.777507	0.702274	0.385627	1.14934	0	0	0.624681	0.540307	0.515683	0	0
TRINITY_DN100940_c0_g1	0	0	0	0	0	0.113288	0	0	0.206294	0	0	0
TRINITY_DN100941_c0_g1	2.92957	0	0	0	0	0	0	0	0	0	0	0
TRINITY_DN100942_c0_g1	0	0	0	0	0	0	0	0	0	0	0	5.44193
TRINITY_DN100944_c0_g1	0	0	0	0	0	0	0	0	0.550019	0	0	0
TRINITY_DN100946_c0_g1	0	0	0	0	0	0	0	0	3.61411	0	0	0
TRINITY_DN100948_c0_g1	0	0	0	0	0	0	0	0	1.6892	0	0	0
TRINITY_DN10094_c0_g1	0.529206	0.777507	0.524362	0.706755	0.364065	0.773367	0.891145	0.479543	0.284868	0.275552	0.509737	0.597905
TRINITY_DN100950_c0_g1	0	0	0	0	0	0	0.792129	0.814275	0	0	0	0
TRINITY_DN100953_c0_g1	0	3.67708	0	0	0	2.104	0	0	0	0	0	0
TRINITY_DN100956_c0_g1	0	0	0	0	0	0	0	0	0	0	0.327791	0.318963
TRINITY_DN100957_c0_g1	0	0.304745	0	0	0	0	0	0	0	0	0	0
TRINITY_DN100958_c0_g1	0	0	0	0	0	0	0	0	0	0	0	1.27585
TRINITY_DN100959_c0_g1	0	0	0	0.438997	0	0	0	0.301063	0	0	0	0
TRINITY_DN100960_c0_g1	0	0.189019	0	0.214161	0	0	0	0	0	0	0	0
TRINITY_DN100961_c0_g1	0.31189	0	0	0	0	0	0	0	0	0	0.163751	0
TRINITY_DN100962_c0_g1	0.699329	0	0	0	0	0	0	0	0	0	0	0
TRINITY_DN100963_c0_g1	0	0	0	0	0	0	17.3919	0	0	0	0	0
TRINITY_DN100965_c0_g1	0.614268	1.40778	0	0	0	0	0	0	0	1.04894	0	1.06642
TRINITY_DN100968_c0_g1	0	1.08204	0	0	0	0	0	0	0	0	0	0
TRINITY_DN10096_c0_g1	0	0	0	0	0	0	0	0.301063	0	0	0	0
TRINITY_DN100970_c0_g1	0	0	0.28679	0	0.507512	0	0	0	0	0	0	0
TRINITY_DN100971_c0_g1	0	0.157516	0	0	0	0.381445	0	0	0	0	0	0.348753
TRINITY_DN100973_c0_g1	0.236343	0	0.247373	0.29978	0.430928	0	0	0	0.746307	0	0	0
TRINITY_DN100975_c0_g1	0	0	0	0	0	1.40267	0	0	0	0	0	0
TRINITY_DN100976_c0_g1	0	0	0	0.0749451	0	0	0	0.189594	0	0	0.181946	0
TRINITY_DN100977_c0_g1	0	0	0	0	0	0	0	0	0	0	0	0.857288
TRINITY_DN100979_c0_g1	0	0	0	0	0	0	0	0.390303	0	0	0	0
TRINITY_DN10097_c0_g1	0.595427	0.388753	0.613211	0.289106	0.325774	0.350667	0.726118	0.323618	0.43201	0.835579	0.273208	0.278942
TRINITY_DN100980_c0_g1	0	0	0	0	0	0	0	0	0	0	6.80044	0
TRINITY_DN100983_c0_g1	0	0.19952	0	0	0	0	0	0	0	0.284476	0	0
TRINITY_DN100984_c0_g1	0	0	0	0	0	0	0	0	0	0	0	2.3522
TRINITY_DN100985_c0_g1	0	0	0	0	0	0.567092	0.528086	0	0	0	0	0
TRINITY_DN100986_c0_g1	0.141768	0	0	0	0	0.25768	0	0	0.216005	0	0	0
TRINITY_DN100987_c0_g1	2.81615	0	0	0	0	0	0	0	0	0	0	0
TRINITY_DN100988_c0_g1	0.226829	0	0	0	0	0	0	0	0	0.737965	0	0
TRINITY_DN100989_c0_g1	0	0	0	0	0	0.34019	0	0	0	0.604652	0	0
TRINITY_DN10098_c0_g1	0	0	0	0	0	0.402072	0	0	0	0	0.118409	0
TRINITY_DN100991_c0_g1	0	0	0.0692473	0.0856191	0	0	0.319052	0	0	0	0	0
TRINITY_DN100993_c0_g1	0	0	0	0.203487	0	0	0	0	0	0.266627	0	0
TRINITY_DN100995_c0_g1	0.283537	0	0.296804	0	0	0	0	0	0	0	0	0
TRINITY_DN100997_c0_g1	1.98457	0	0	0	0	0	0	0	0	0	0	0
TRINITY_DN100998_c0_g1	0	0.640779	0	0	0	0	0	0	0	0	0	0
TRINITY_DN10099_c0_g1	0	0	0	0	0.162887	0	0	0	0	0.0711191	0	0.159482
TRINITY_DN1009_c0_g1	0	0.220522	0	0	0	0	0	0	0	0	0	0
TRINITY_DN100_c0_g1	0.0567074	0	0	0.0749451	0	0	0	0	0	0.0800438	0.163751	0.0896707
TRINITY_DN101000_c0_g1	0	0	0	0	2.88277	0	0	0	0	1.24472	0	0
TRINITY_DN101001_c0_g1	0	0	0	0	0	0	0	0	6.98309	0	0	0
TRINITY_DN101002_c0_g1	0.746522	0	0	0	0	0	0	0	0	0	0.700925	0
TRINITY_DN101003_c0_g1	0	0	0.702274	0	0	0	0	1.3386	0	0	0	0
TRINITY_DN101005_c0_g1	0	0	0.543964	0	0	0	0	0	0	0	0	0
TRINITY_DN101007_c0_g1	0	0	0	0	0	0	0	0	0	0	2.71301	0
TRINITY_DN101008_c0_g1	0	0	0	0	0	0	0	0	0	0	1.13788	0
TRINITY_DN10100_c0_g1	0	0	0.464915	0	0	0	0	0	0	0	1.78422	0
TRINITY_DN10100_c1_g1	0	0	0	0	0	0	0	0	0	2.85369	0	0
TRINITY_DN10100_c2_g1	0.170122	0	0.0692473	0	0	0	0.0550089	0	0	0	0	0
TRINITY_DN101010_c0_g1	0	0	0	0	0	0	0	0	0.39287	0	0	0
TRINITY_DN101012_c0_g1	0	0	3.15554	0	0	0	0	0	0	0	0	0
TRINITY_DN101017_c0_g1	0	0	0	0.0749451	0.105449	0	0.209034	0	0	0	0.100215	0
TRINITY_DN101018_c0_g1	0	0	0	0	0	0	0	1.14901	0	0	0	0
TRINITY_DN101019_c0_g1	0	0.924521	0	0	0	0	0	0	0.43201	0	0	0
TRINITY_DN101020_c0_g1	0	0	0.197728	0	0	0	0.330054	0	0.304585	0	0	0
TRINITY_DN101021_c0_g1	0	0	0	0	0	0	0.176029	0.17848	0	0.160088	0	0
TRINITY_DN101022_c0_g1	0	0	0	0	0	0	0	0.256606	0	0	0	0
TRINITY_DN101023_c0_g1	0	0	0.237358	0	0	0	0	0	0	0	0	0
TRINITY_DN101026_c0_g1	0	0	0	0	0	0.288785	0	0	0.12772	0	0	0
TRINITY_DN101027_c0_g1	0.170122	0	0.178125	0	0	0.618825	0	0	0.265151	0	0	0
TRINITY_DN101028_c0_g1	0	0	0	0	0	0	4.13636	0	0	0	0	0
TRINITY_DN101029_c0_g1	0.349758	0	0	0	0	0.319562	0	0	0	0	0	0
TRINITY_DN10102_c0_g1	0.321404	0.430758	0.257174	0.396301	0	0	0.132021	0.524326	0.363442	0.720115	0.127362	0.249152
TRINITY_DN101030_c0_g1	0	0	4.73822	0	0	0	0	0	0	0	0	0
TRINITY_DN101031_c0_g1	0.151282	0	0	0	0	0.278308	0	0	0	0	0	0
TRINITY_DN101032_c0_g1	0.255183	0	0	0	0	0	0	0	0	0	0	0.438424
TRINITY_DN101034_c0_g1	0.085061	0	0.0890626	0.107194	0	0	0	0	0.12772	0	0.263966	0
TRINITY_DN101035_c0_g1	0	0	0.148296	0	0	0	0	0	0	0.453489	0	0
TRINITY_DN101036_c0_g1	0.0945744	0	0.197728	0	0	0	0	0	0	0	0	0
TRINITY_DN101037_c0_g1	0	0.115512	0.326421	0	0	0	0	0	0	0	0.163751	0
TRINITY_DN101038_c0_g1	0	0	0	0	0	0	0	1.58377	0	0	0	0
TRINITY_DN10103_c0_g1	0	0	0	0	0	0	0.0990161	0.0558976	0.0982912	0.0443448	0	0.687576
TRINITY_DN101041_c0_g1	0	0	0.15831	0	0	0	0	0	0	0	0	0
TRINITY_DN101043_c0_g1	0	0	0	0	0	0	0	0.947972	0	0.871278	0	0
TRINITY_DN101044_c0_g1	0	0	0	0	0	0	0	0	0	0	1.00128	0
TRINITY_DN101045_c0_g1	0	0	0	0	0	0	0	0	2.2195	0	0	0
TRINITY_DN101046_c0_g1	0	0	0	0.749678	0	0	0	0	0	0	0	0
TRINITY_DN101047_c0_g1	0	0	0	0.33203	0	0	0	0	0	0	0	0.438424
TRINITY_DN101048_c0_g1	0	0	0	0	0	0	0	0	0	5.84961	0	0
TRINITY_DN101049_c0_g1	0	0	0	0	0	0	2.36507	0	0	0	0	0
TRINITY_DN10104_c0_g1	0.283537	0	0.247373	0	0.0765833	0.08251	0.220036	0.145138	0	0	0	0
TRINITY_DN101050_c0_g1	0.0945744	0.0945095	0	0.224835	0	0	0	0	0	0	0	0
TRINITY_DN101051_c0_g1	0	0	0	0	0.316053	0	0	0.312177	0	0	0	0
TRINITY_DN101052_c0_g1	0	0	0	0.867547	0	0	0	0	0	0	0	0
TRINITY_DN101054_c0_g1	0	0	0	2.89175	0	0	0	0	0	0	0	0
TRINITY_DN101056_c0_g1	0	0	0	0	4.35788	0	0	0	0	0	0	0
TRINITY_DN101057_c0_g1	0	0.609275	0	0	0	0	0	0	0	1.81368	0	0
TRINITY_DN101058_c0_g1	0.207989	0	0	0	0	0	0	0.17848	0	0	0	0
TRINITY_DN101059_c0_g1	0	0	6.6373	0	0	0	0	0	0	0	0	0
TRINITY_DN101063_c0_g1	0	0.105011	0.207742	0	0	0	0	0	0	0	0.154798	0
TRINITY_DN101065_c0_g1	0	0	0	0	0	0.268157	0	0	0	0	0	0
TRINITY_DN101066_c0_g1	0	0	0	0	0	0	0	7.80802	0	0	0	0
TRINITY_DN101067_c0_g1	0	6.66088	0	0	0	0	0	0	0	0	0	0
TRINITY_DN101068_c0_g1	0	0	0	0	0	0	0	0	0	2.29366	0	0
TRINITY_DN10106_c0_g1	0.614268	0.567271	3.13573	2.32398	1.46539	0.371295	0.825134	3.14531	1.53205	0.391294	0.728361	0.0698108
TRINITY_DN101071_c0_g1	0.321404	0.525267	0	0	0	0	0	0	0	0	0	0
TRINITY_DN101072_c0_g1	0	0	0	0	0	0	0	0	0	8.46345	0	0
TRINITY_DN101073_c0_g1	0	0	0.15831	0	0	0	0	0	0	0	0	0.737527
TRINITY_DN101074_c0_g1	0	0	0	2.4205	0	0	0	0	0	0	0	0
TRINITY_DN101077_c0_g1	0	0	0	0	0	0	3.27822	0	0	0	0	0
TRINITY_DN101078_c0_g1	0	0	0	0	8.21768	0	0	0	0	0	0	0
TRINITY_DN10107_c0_g1	0	0	0	0	0.871577	0	0	0	0	0	0	0.358683
TRINITY_DN101080_c0_g1	0	0	0.60341	0	0	0	0	0	0	0.488909	0	0.498305
TRINITY_DN101081_c0_g1	0	0	0	0.385627	0	0	0.539088	0	0	0	0	0
TRINITY_DN101082_c0_g1	0	0.105011	0	0	0.316053	0	0.154025	0	0	0.142238	0	0
TRINITY_DN101084_c0_g1	0	0	0.346236	0	0	0	0	0	0	0	0	0
TRINITY_DN101086_c0_g1	0	0.682997	0.306606	0	0	0	0	0	0	0	0	0
TRINITY_DN101088_c0_g1	0	0	0.573793	0	0	0	0	0	0	0	0	0
TRINITY_DN101089_c0_g1	0	0	0	0	0	0	0	0	0	3.2804	0	0
TRINITY_DN10108_c0_g1	0.047194	0.126013	0.237358	0.032022	0.114875	0	0	0	0.147437	0.0711191	0.28216	0.0397199
TRINITY_DN101091_c0_g1	0	0	0	0	0	0	0	0	0	5.64518	0	0
TRINITY_DN101093_c0_g1	0	0	0	0	0	0	0	0	2.10178	0	0	0
TRINITY_DN101094_c0_g1	0	0	0	0	0.258616	0	0	0	0	0	0	0
TRINITY_DN101097_c0_g1	0	0	0	0	0	0	0	0	0.274862	0	0	0
TRINITY_DN101098_c0_g1	0	0	0	4.7874	0	0	0	0	0	0	0	0
TRINITY_DN10109_c0_g1	0	0	0	0.953166	0.938735	0	0	0	0	0	0	0
TRINITY_DN101100_c0_g1	0	0	0.811152	0	0	0	0	0	0	0	0	0
TRINITY_DN101101_c0_g1	0	0	0	0.182139	0	0	0	0	0	0	0.118409	0
TRINITY_DN101102_c0_g1	0.198476	0	0	0	0	0.515687	0	0.167366	0	0	0	0
TRINITY_DN101103_c0_g1	0	0	0	0	2.83505	0	0	0	0	0	0	0.847058
TRINITY_DN101104_c0_g1	0	0	1.16719	0	0	0	0	0	0	0	0	0
TRINITY_DN101105_c0_g1	0.151282	0	0	0	0	0	0	0	0	0	0	0.249152
TRINITY_DN101106_c0_g1	0	4.80134	0	0	0	0	0	0	0	0	0	0
TRINITY_DN101107_c0_g1	0	0	0	0	0	0	0	0	0	1.22687	0	0
TRINITY_DN101108_c0_g1	0	0	0	0	0.268042	0	0	0	0.235722	0	0	0
TRINITY_DN101109_c0_g1	0	0	0	0	0	0	0.825134	0	0	0	0	0
TRINITY_DN101110_c0_g1	0.170122	0.189019	0	0	0	0	0	0	0	0	0	0
TRINITY_DN101111_c0_g1	0	0	0	0	0	0	2.02401	0	0	0	2.23938	0
TRINITY_DN101113_c0_g1	0	0.65128	0.504546	0.29978	0.612961	0.216425	0.594096	0.602452	0.186577	0	0.591757	0.199201
TRINITY_DN101113_c1_g1	0	5.42112	0	0	0	0	0	0	0	0	0	7.89373
TRINITY_DN101114_c0_g1	0	0	0.356037	0	0	0.66008	0	0	0	0	0	0
TRINITY_DN101115_c0_g1	0	0	1.7608	0	0	0	0	0	0	0	0	0.597905
TRINITY_DN101117_c0_g1	0	0.525267	0	0	0	0	0	0	0	0	0	0
TRINITY_DN101118_c0_g1	0	0	0	0	0	0	0	0	0	0	0.500784	0
TRINITY_DN101119_c0_g1	1.88067	0	0.474717	0	0	0	0	0	0	0.800159	0	0
TRINITY_DN10111_c0_g1	0.425305	0	0	0	0	0	0	0	0	1.44023	0	0
TRINITY_DN101120_c0_g1	0.888291	0	0	0	0	0	0	0	0	0	0	0
TRINITY_DN101121_c0_g1	0	0	0	0	0	0	0	0	0	0	0	0.727597
TRINITY_DN101122_c0_g1	0	0	0	0	0	0	0	0	0	0	4.81579	0
TRINITY_DN101123_c0_g1	0	0	0.168111	0	0	0	0	0	0.255439	0	0	0
TRINITY_DN101125_c0_g1	0	0	8.51677	0	0	0	0	0	0	0	0	0
TRINITY_DN101126_c0_g1	0	0	0	0	0	0	0	0	0	0.720115	0	0
TRINITY_DN101127_c0_g1	0	0	0	8.28961	0	0	0	0	0	0	0	0
TRINITY_DN101128_c0_g1	0	5.72586	0	0	0	0	0	0	0	0	0	0
TRINITY_DN101129_c0_g1	0	0	0	0	0.651253	0.66008	0	0	0	0	0	0
TRINITY_DN10112_c0_g1	0.444145	0.325747	0	0	0	0	0.748121	0	0.226011	0	0.746556	0.488375
TRINITY_DN101130_c0_g1	0	0.273242	0	0	0	0	1.28721	0	0	0	0	0
TRINITY_DN101133_c0_g1	0.274023	0	0.276989	0	0	0	0	0	0	0	0	0
TRINITY_DN101135_c0_g1	0.302377	0	0	0.374953	0	0	0	0	0	0	0	0
TRINITY_DN101136_c0_g1	0	0	0	0	0	0	0	1.17124	0	0	0	0
TRINITY_DN101137_c0_g1	0	0	0	0	0	0	0	0	0	0	0	12.6279
TRINITY_DN101138_c0_g1	1.40817	0	0	0	0	0	0	0	0	0	0	0
TRINITY_DN101139_c0_g1	0.907318	0	0	0	0	0	0	0	0	1.54677	0	0
TRINITY_DN10113_c0_g1	0.0755476	0.0735074	0.207742	0	0.0382916	0	0.220036	0.0333425	0.147437	0.035699	0.0363892	0.0698108
TRINITY_DN101140_c0_g1	0	0.210021	0	0.235509	0	0	0	0	0	0	0	0
TRINITY_DN101142_c0_g1	0	0	0	0	0	0	0.594096	0	0	0	0	0
TRINITY_DN101143_c0_g1	0	0	0	0.696081	0	0	0	0	0	0	0	0
TRINITY_DN101145_c0_g1	0.0567074	0.115512	0	0	0	0.09266	0	0	0	0	0	0.169412
TRINITY_DN101146_c0_g1	0	0	0.247373	0	0.440649	0	0	0	0	0	0	0.408634
TRINITY_DN101147_c0_g1	0	0	0	0	0	0	0	0	1.2769	0	0	0
TRINITY_DN101148_c0_g1	0	0	0.455114	0	1.72401	0	0	0	0	0	0	0
TRINITY_DN101149_c0_g1	0	0.210021	0	0	0	0	0.165027	0	0	0.151163	0	0
TRINITY_DN10114_c0_g1	0.340244	0.189019	0	0.214161	0	0	0	0	0.265151	0	0	0.278942
TRINITY_DN101150_c0_g1	0	0	0.168111	0.0962931	0	0	0	0	0	0	0	0
TRINITY_DN101151_c0_g1	0	0	1.10796	0	0	0	0	0	0	0	0	0.627996
TRINITY_DN101152_c0_g1	0	0	0.405469	0	0	0	0	0.345846	0	0	0	0
TRINITY_DN101153_c0_g1	0	0.882517	0	0	0	0	0	0	1.17861	0	0	0
TRINITY_DN101154_c0_g1	0	0	0	0	0	0	0	0	0	0.613297	0	0
TRINITY_DN101156_c0_g1	0	0	0	0	13.6386	0	0	0	0	0	0	0
TRINITY_DN101157_c0_g1	0	0	0	0	0.814139	0	0.264043	0	0	0.497833	0	0
TRINITY_DN101159_c0_g1	0.113415	0	0	0	0.746982	0	0	0	0	0	0	0
TRINITY_DN10115_c0_g1	0	0	0.276989	0	0	0	0	0	0.834886	0	0	0
TRINITY_DN101160_c0_g1	0.113415	0.126013	0	0	0	0	0.18703	0	0	0	0	0
TRINITY_DN101161_c0_g1	0	0	0	0.428323	0	0	0	0	0	0	0	0
TRINITY_DN101162_c0_g1	0.53872	0	0.138495	0	0	0	0	0.222937	0.206294	0	0	0
TRINITY_DN101163_c0_g1	0	0	0	0	0	0	0	0	0	0.76446	0	0
TRINITY_DN101164_c0_g1	0	0	0	0	0	0.433177	0	0	0	0	0	0.398704
TRINITY_DN101165_c0_g1	0	0	0	3.69502	0	0	0	0	0	0	0	0
TRINITY_DN101166_c0_g1	0.207989	0	0	0.128542	0	0	0.165027	0.345846	0	0	0	0
TRINITY_DN101167_c0_g1	0	0.430758	0	0	0	0	0	0	0	0	0	0
TRINITY_DN101169_c0_g1	0	0	0	0	0	0	1.90299	0	0	0	0	0
TRINITY_DN10116_c0_g1	0	0	0	0	3.7352	0	0	0	0	0	0	0
TRINITY_DN101171_c0_g1	2.4761	0	0	0	0	0	0	0	0	0	0	0
TRINITY_DN101172_c0_g1	2.86353	3.95033	1.85966	3.9412	2.03034	3.11442	2.34307	4.01548	2.03292	3.06704	3.20456	2.49182
TRINITY_DN101173_c0_g1	0	0	0	0	0	0	0	0	0	5.70738	0	0
TRINITY_DN101174_c0_g1	0	0	0	0.0749451	0.105449	0	0	0	0.0982912	0	0.191188	0
TRINITY_DN101175_c0_g1	0	0	0.425285	0	0	0	0	0	0	0	0	0
TRINITY_DN101176_c0_g1	0	0	0	0	0	0	0.385063	0	0	0.36452	0	0
TRINITY_DN101177_c0_g1	0	0	0	0	0	0	0	0.35696	0	0	0.172993	0
TRINITY_DN101178_c0_g1	0	0	0	0	0	0	0	0	0	0.933473	0	0
TRINITY_DN101179_c0_g1	0	0	0	0	0	0.33004	0	0	0	0.284476	0	0
TRINITY_DN101180_c0_g1	0	0	0	0	0	0	0	0	0	0.666846	0	0
TRINITY_DN101182_c0_g1	0	0	0	0	3.51488	0	0	0	0	0	0	0
TRINITY_DN101184_c0_g1	0.179635	0	0	0	0	0.33004	0	0	0	0	0	0
TRINITY_DN101186_c0_g1	0	0	0	0	0	0	0	0	0	0	0.500784	0
TRINITY_DN101187_c0_g1	0.661461	0	0	0	0	0	0	1.23825	0	0	0	0
TRINITY_DN101188_c0_g1	0	0	0	0.535517	0	0	0	0	0	0	0	0.747457
TRINITY_DN101189_c0_g1	0	0	0	0	0	0	0.49508	0	0	0	0	0
TRINITY_DN101190_c0_g1	0	0	0	0	0.986452	0	0	0	0	0	0	0
TRINITY_DN101191_c0_g1	0	0	0	0	0	0	6.01735	0	0	0	0	0
TRINITY_DN101193_c0_g1	1.76725	0	0.870385	0	0	0	0	0	0	0	0	0
TRINITY_DN101194_c0_g1	0	0	0	0	0	0	0	13.541	0	0	0	0
TRINITY_DN101195_c0_g1	0	0.262741	0	0	0	0	0.198032	0	0	0	0	0
TRINITY_DN101196_c0_g1	0	0.189019	0	0.203487	0	0	0	0	0	0	0	0
TRINITY_DN101197_c0_g1	0.330731	0	0.178125	0	0	0	0	0	0	0	0	0.278942
TRINITY_DN101199_c0_g1	0	0.430758	0	0	0	0	0.330054	0	0	0.320175	0	0
TRINITY_DN10119_c0_g1	0.198476	0.882517	0.623225	0	0.354345	0	0.682111	1.03721	0.304585	0	0	0
TRINITY_DN101201_c0_g1	0	0	0	0	0	0	0	0	1.14918	0	0	0
TRINITY_DN101203_c0_g1	0	0	0	0	0	0	0	0.847618	0	0.266627	0	0
TRINITY_DN101204_c0_g1	1.22854	0	0	0	0	0	0	0	0	0	0	0
TRINITY_DN101205_c0_g1	0.529206	0	0	0	0	0	0	0	0	0	0.609952	0
TRINITY_DN101206_c0_g1	0.359084	0	0.187926	0	0	0	0	0	0	0	0	0
TRINITY_DN101208_c0_g1	0.151282	0.157516	0	0	0.258616	0	0	0	0	0	0	0
TRINITY_DN10120_c0_g1	0	0	0	0	0	0.41255	0	0	0	0	0.191188	0
TRINITY_DN10120_c1_g1	0	0	0	0	0	0	0	0	0	0	5.29838	0
TRINITY_DN101210_c0_g1	0	0.178518	0.0890626	0	0	0.144392	0	0	0.255439	0.38237	0	0.139622
TRINITY_DN101212_c0_g1	0	0.45176	0.207742	0	0	0	0	0	0	0	0	0
TRINITY_DN101214_c0_g1	0	0	0	0	0	0	0	0	2.10178	0	0	0
TRINITY_DN101215_c0_g1	0	0	0	0	0	0	2.24405	0	0	0	0	0
TRINITY_DN101216_c0_g1	0.151282	0.168017	0	0	0	0	0	0	0.235722	0	0	0
TRINITY_DN101217_c0_g1	0	0	0	0	0	0	0	0	0	0	2.3214	1.01647
TRINITY_DN101218_c0_g1	0	0	0	0.374953	0	0	0	0	0	0	0	0
TRINITY_DN101219_c0_g1	0	0.178518	0	0	0	0	0	0	0	0	0.273208	0
TRINITY_DN10121_c0_g1	0.188962	0	0	0.0749451	0	0.216425	0	0	0.0982912	0	0	0
TRINITY_DN101220_c0_g1	0	0	0	0.0962931	0	0.133915	0	0	0	0	0.245771	0
TRINITY_DN101221_c0_g1	0.29305	0	0.593396	0	0	0	0	0	0	0	0	0
TRINITY_DN101222_c0_g1	0	0	0	0.321356	0	0	0	0.145138	0	0	0	0
TRINITY_DN101223_c0_g1	0	0	0	0	0	0	0	1.09311	0	0	0	1.01647
TRINITY_DN101224_c0_g1	0	0	0.118679	0	0	0	0	0	0.176865	0	0	0
TRINITY_DN101226_c0_g1	0	0	0	0	0.727836	0	0	0	0	0	0	0.667716
TRINITY_DN101227_c0_g1	0.226829	0.241739	0	0	0	0	0	0	0	0	0	0
TRINITY_DN101228_c0_g1	0	0	0.128693	0.0429231	0	0	0	0.0558976	0	0.231207	0.0545838	0
TRINITY_DN101229_c0_g1	0	0	0.148296	0	0	0.25768	0	0	0	0	0.728361	0
TRINITY_DN101231_c0_g1	0	0	0	0	9.64478	0	0	0	0	0	0	0
TRINITY_DN101232_c0_g1	0	0	0	0	0	0	0	0	1.71862	0	0	0
TRINITY_DN101233_c0_g1	0	0	0	0	0	0	0	0.17848	0	0.169012	0	0
TRINITY_DN101234_c0_g1	0	0	0	0	0	0	0	0	0	0.426714	0	0
TRINITY_DN101235_c0_g1	0	0	0	0	0	0	0.42907	1.30493	0	0	0	0
TRINITY_DN101238_c0_g1	0.500853	0	0	0	0	0	0	0	0	0	0	0
TRINITY_DN101239_c0_g1	1.52159	0	0	0	0	0	0	0	0	0	0	0
TRINITY_DN101240_c0_g1	0	0	0	0	0	0	0	0	0	0	0	0.647856
TRINITY_DN101241_c0_g1	0.226829	0	0.118679	0	0	0	0.18703	0	0	0	0	0
TRINITY_DN101242_c0_g1	0	0	0	0	6.56083	0	0	0	0	0	0	0
TRINITY_DN101243_c0_g1	0	0.210021	0	0	0	0	0	0	0.147437	0	0	0
TRINITY_DN101244_c0_g1	0	0	0	1.36014	0	0	0	0	0	0	0	0
TRINITY_DN101245_c0_g1	0	0	0	0.235509	0.201178	0	0	0.200709	0	0	0	0.0996007
TRINITY_DN101248_c0_g1	0	0	0	0.192813	0.268042	0	0	0	0	0	0	0
TRINITY_DN101249_c0_g1	0.31189	0.231238	0.217543	0.514169	0.172312	0	0	0.345846	0.157148	0	0	0
TRINITY_DN101251_c0_g1	0	0	0.385867	0	0	0	0	0	0	0	0	0
TRINITY_DN101252_c0_g1	2.23975	0	0	0	0	0	0	0	0	0	0	0
TRINITY_DN101253_c0_g1	0	0	0	0	0	0	0	0	2.87752	0	0	0
TRINITY_DN101254_c0_g1	0	0	0	0	0	0	0	0	0	1.24472	2.94954	0
TRINITY_DN101255_c0_g1	0	0	0.425285	0	0.373491	0	0	0	0	0	0	0
TRINITY_DN101256_c0_g1	0.188962	0	0	0	0	0	0.627102	0	0	0	0	0
TRINITY_DN101258_c0_g1	0	0	0	0	0	0	0.18703	0.0892401	0	0	0	0
TRINITY_DN101261_c0_g1	0	0	0	1.02811	1.01532	0	0.484079	0	0	0	0	0
TRINITY_DN101262_c0_g1	0	0	0.148296	0.171465	0	0	0	0	0	0.222282	0	0
TRINITY_DN101263_c0_g1	3.66676	0	0	0	0	0	0	0	0	0	0	0
TRINITY_DN101264_c0_g1	0	0.399254	0	0	0.632107	0	0	0	0	0	0	0
TRINITY_DN101265_c0_g1	0	1.08204	0	0	0	0	0	0	0	0	0	0
TRINITY_DN101267_c0_g1	0	0	0	3.83424	0	0	0	0	0	0	0	0
TRINITY_DN101268_c0_g1	0.132255	0	0	0	0	0	0	0	0	0	0.218624	0
TRINITY_DN10126_c0_g1	0.170122	0	0	0	0	0	0	0	0	0	0	0
TRINITY_DN101270_c0_g1	0	1.21877	0	0	0	0	0	0	0	0	0	0
TRINITY_DN101271_c0_g1	0.264697	0.189019	0.187926	0.107194	0.143741	0	0.286046	0.145138	0.137431	0	0	0
TRINITY_DN101272_c0_g1	0	0	0	0	0	0	0	0	0.216005	0	0	0.926798
TRINITY_DN101273_c0_g1	0.103901	0.105011	0	0	0	0	0.165027	0	0.157148	0	0	0
TRINITY_DN101274_c0_g1	0	0	1.7608	0	3.65862	0	0	0	0	0	0	0
TRINITY_DN101276_c0_g1	0.642621	0	0	0	0	0	0	0	0	0	0	0
TRINITY_DN101277_c0_g1	0.255183	0	0	0	0	0	0	0	0.39287	0	0	0
TRINITY_DN101278_c0_g1	0	0.241739	0	0.139216	0	0	0	0	0	0	0.181946	0
TRINITY_DN101279_c0_g1	0	0	0	0	0	3.21756	0	0	0	0	0	0
TRINITY_DN10127_c0_g1	0.0755476	0.0525053	0.0594461	0.0642711	0	0	0	0	0	0.035699	0	0.159482
TRINITY_DN101280_c0_g1	0	0	0.178125	0	0	0	0	0	0	0	0	0
TRINITY_DN101283_c0_g1	0	0	0.336222	0.417649	0	0	0	0	0	0	0	0
TRINITY_DN101284_c0_g1	0	0	0	0	0	0	0	0.200709	0	0	0.391328	0
TRINITY_DN101285_c0_g1	0.482013	0	0	0	0	0	0	0.881287	0	0	0	0
TRINITY_DN101288_c0_g1	0	0	0	0	4.96113	0	0	0	0	0	0	0
TRINITY_DN101289_c0_g1	0	0	0	0.267758	0	0	0	0	0	0	0	0
TRINITY_DN10128_c0_g1	0.396951	0.45176	0.405469	1.99195	0.756702	1.54706	0	0	1.23747	0	0	0
TRINITY_DN101290_c0_g1	0	0	0	0	0	0	0.671109	0	0	0	0	0
TRINITY_DN101291_c0_g1	0	0	0	0	0	0	0	0	0	0	0	7.36534
TRINITY_DN101295_c0_g1	0	0.682997	0	0	0	0	0	0	0	0	0	0
TRINITY_DN101296_c0_g1	0.406278	0	0	0	0	0	0	0	0.206294	0	0	0
TRINITY_DN101297_c0_g1	0	2.16429	0	0	0	0	0	0	0	0	0	0
TRINITY_DN101298_c0_g1	0	0	0	0	0.268042	0	0	0	0	0	0	0.249152
TRINITY_DN101299_c0_g1	0	0	0	0	0	0	0	0	0	0	0	0.926798
TRINITY_DN1012_c0_g1	0	0.136514	0	0	0	0	0	0	0	0	0	0.627996
TRINITY_DN101301_c0_g1	0	0	0	0	0	0	0	0	0	0	0.354939	0
TRINITY_DN101302_c0_g1	0	0	0	0	0	0	0	5.04158	0	0	0	0
TRINITY_DN101303_c0_g1	0.198476	0	0	0	0.354345	0	0	0	0	0	0	0
TRINITY_DN101304_c0_g1	0	0	0	0	0	0	0.220036	0	0	0	0	0
TRINITY_DN101305_c0_g1	0	0	0	0	0.94816	0	0	0	0.756312	0	0	0
TRINITY_DN101306_c0_g1	0	0	0	0	0	0	2.29906	0	0	0	0	0
TRINITY_DN101307_c0_g1	0.444145	0	0.356037	0	0	0	0	0	0	0	0	0
TRINITY_DN101310_c0_g1	0	0	0	0	0	0	0.110018	0	0.0982912	0	0.20014	0
TRINITY_DN101312_c0_g1	0	0	0	0	0	0.24753	0	0	0.422299	0	0	0
TRINITY_DN101313_c0_g1	0	0	0	1.01744	0	0	0	0	0	0.693341	0	0
TRINITY_DN101314_c0_g1	0	1.5443	0	0	0	0	0	0	0	0	0	0
TRINITY_DN101315_c0_g1	0	0	0	0.171465	0.23947	0	0	0.468429	0	0	0	0
TRINITY_DN10131_c0_g1	0.160609	0.525267	1.83985	0	0	0	0	0	0	0	0.273208	0
TRINITY_DN101320_c0_g1	0	0	0	0	0.507512	0	0	0	0	0	0.509737	0
TRINITY_DN101323_c0_g1	0	0	0	0.139216	0	0	0.176029	0	0	0	0	0
TRINITY_DN101324_c0_g1	0	0	0	0	0	0	0	0	0	0.311251	0	0
TRINITY_DN101325_c0_g1	0	0	0.237358	0	0	0	0.18703	0	0	0	0	0
TRINITY_DN101327_c0_g1	0	0	1.84965	0	0	0	0	0	0	0	0	0
TRINITY_DN101328_c0_g1	0	0	0.366052	0	0	0.701335	0	0	0	0	0	0
TRINITY_DN101329_c0_g1	0	0	0	0	0.641827	0	0	0	0	0	0.637388	0
TRINITY_DN101331_c0_g1	0	9.27693	0	0	0	0	0	0	0	0	0	0
TRINITY_DN101332_c0_g1	0.330731	0	0	0	0	0.628975	0	0	0	0	0	0
TRINITY_DN101334_c0_g1	0	0.346749	0	0	0	0	0	0	0	0	0.273208	0
TRINITY_DN101336_c0_g1	0	0.231238	0.217543	0	0	0	0	0	0	0	0	0
TRINITY_DN101337_c0_g1	0	5.89388	0	0	0	0	0	0	0	0	0	0
TRINITY_DN101338_c0_g1	0	0	0	0	0	0	0	0	0	0	0.518979	0.249152
TRINITY_DN101339_c0_g1	0	0	0	0	0	0	0	0	4.65529	0	0	0
TRINITY_DN10133_c0_g1	0.29305	0.325747	0.306606	0.182139	0.766128	0.268157	0.242039	0.245492	0.913461	0	0	0.239222
TRINITY_DN101340_c0_g1	0	0.168017	0.326421	0.438997	0.248896	0.268157	0.165027	0.078126	0.550019	0	0	0.159482
TRINITY_DN101342_c0_g1	0	0	0.474717	0	0	0	0	0	0	0	0.409811	0
TRINITY_DN101343_c0_g1	0	0	0	0	0	0	0	0.26772	0	0	0	0
TRINITY_DN101344_c0_g1	0	0	0.306606	0	0	0	0	0	0	0	0	0
TRINITY_DN101345_c0_g1	0	0	0	0	0	0	0.583095	0	0	0	0	0
TRINITY_DN101346_c0_g1	0	0	0	0	0	0	0	0	0	0	12.4266	0
TRINITY_DN101347_c0_g1	0	0	0	0.14989	0	0	0	0	0.363442	0	0	0
TRINITY_DN101347_c1_g1	0	0	0.4451	0	0	0	0	0	0	0	0	0
TRINITY_DN101348_c0_g1	0	0	0	0	0	0	0	2.14144	0	0	0	0
TRINITY_DN10134_c0_g1	0	0	0.0790484	0.192813	0	0	0.506082	0	0.117714	0.355595	0.491543	0.498305
TRINITY_DN101353_c0_g1	0	0	0	0	0	0	0.363059	0	0	0	0	0
TRINITY_DN101354_c0_g1	0	0	0.356037	0	0	0	0.286046	0	0	0.275552	0	0
TRINITY_DN101355_c0_g1	0	1.22927	0	0	0	0	0	0	0	0	0	0
TRINITY_DN101357_c0_g1	0	0.19952	0	0.224835	0	0	0	0	0	0	0	0
TRINITY_DN101358_c0_g1	0	0	0	0	0	0	5.54427	0	0	0	0	0
TRINITY_DN101359_c0_g1	0	0	0	0	0	0	0	0	0	0	1.32907	0
TRINITY_DN10135_c0_g1	0	0	0	0.48192	0	0	0	0	0	0.38237	0	0
TRINITY_DN101361_c0_g1	0	0	0	0	1.36966	0	0	0	0	0	0	0
TRINITY_DN101363_c0_g1	0	0	0.197728	0	0	0	0	0	0	0	0	0.318963
TRINITY_DN101365_c0_g1	0	0	0.0790484	0.182139	0.114875	0	0.12102	0.122583	0	0	0.109168	0
TRINITY_DN101366_c0_g1	2.17353	0	0	0	0	0	0	0	0	0	0	1.89362
TRINITY_DN101367_c0_g1	0	0	0	0	0	0	0	0	0.628593	0	0	0
TRINITY_DN101368_c0_g1	0	0	1.00888	0	0	0	0	0	0	0	0	0
TRINITY_DN101369_c0_g1	0	0	0.0988638	0.107194	0.153167	0.319562	0.143023	0.301063	0	0	0	0
TRINITY_DN10136_c0_g1	0.047194	0	0.108878	0.128542	0	0	0.572093	0.167366	0.157148	0	0.08202	0
TRINITY_DN101370_c0_g1	0.160609	0	0	0	0	0	0	0	0	0.257702	0	0
TRINITY_DN101371_c0_g1	0	0	0	0	0	0	0.451073	0	0	0	0.473348	0
TRINITY_DN101373_c0_g1	0	0	0	0	0	0	0.671109	0	0	0	0	0
TRINITY_DN101375_c0_g1	0	0	0	0	0	0.24753	0	0	0	0.222282	0	0.229292
TRINITY_DN101377_c0_g1	0	0.577772	0	0	0	0	0	0	0	0	0	0
TRINITY_DN101378_c0_g1	0	0	0.266975	0.33203	0	0	0	0	0	0	0	0
TRINITY_DN101379_c0_g1	0	0	0	0	0	0	0	0	0	0	0	0.926798
TRINITY_DN10137_c0_g1	0	0.55677	2.46307	0	0	0	0	0	0	0	0	0
TRINITY_DN101381_c0_g1	0	0	0	0	0	0.50521	0	0	0.412588	0	0	0
TRINITY_DN101382_c0_g1	0	0	0	0	0.22975	0	0	0.222937	0	0	0	0
TRINITY_DN101383_c0_g1	0	0	0.217543	0	0.172312	0	0	0	0	0	0.163751	0
TRINITY_DN101385_c0_g1	0	0	0	0	0	0	0	0	0.461733	0.497833	0	0
TRINITY_DN101386_c0_g1	0	0.189019	0	0	0	0	0.297048	0	0	0	0	0
TRINITY_DN101388_c0_g1	0	0	0	0	0	5.1978	0	0	0	0	0	0
TRINITY_DN101389_c0_g1	0	0	1.01889	0	0	0	0	0	0	0	0	0
TRINITY_DN101390_c0_g1	0	0	0	0	0	0	0.49508	0	0.874026	0	0	0
TRINITY_DN101391_c0_g1	0	0	1.14737	0	0	0	0	0	0	0	0	0
TRINITY_DN101392_c0_g1	0	0	0	0	0	0	0	0	0	0	0	3.94672
TRINITY_DN101393_c0_g1	0.453659	0	0	0	0	0	0	0	0.697455	0	0	0
TRINITY_DN101395_c0_g1	0	0	0	0	0	0	3.92732	0	0	0	0	0
TRINITY_DN101397_c0_g1	0	6.14612	0	0	0	0	0	0	0	0	0	0
TRINITY_DN101400_c0_g1	0	2.2378	0	0	0	0	0	0	0	0	0	0
TRINITY_DN101401_c0_g1	0	0	0	0	0	0.4227	0	0	0	0	0	0
TRINITY_DN101402_c0_g1	0	0	0	0.503268	0	0	0	0	0	0.693341	0	0
TRINITY_DN101403_c0_g1	0	0	0	0	0	0	0	0	0.471445	0.240131	0	0
TRINITY_DN101404_c0_g1	0	0	0.178125	0	0	0	0	0	0	0.124389	0	0
TRINITY_DN101406_c0_g1	1.55927	0	0	0	3.16053	0	0	0	0	0	0	0
TRINITY_DN101407_c0_g1	0	0	0	0	0	0	0.506082	0	0	0.479984	0	0
TRINITY_DN101408_c0_g1	0.604754	0	0	0	0	0	0	0	0	0	0	0
TRINITY_DN101409_c0_g1	0	0	0	0	0	0.639452	0	0	0	0	0	0
TRINITY_DN101410_c0_g1	0	0	0	0.803275	0	0	0	0	0	0	0	0
TRINITY_DN101411_c0_g1	0	0	0.8902	0	0	0	0	0	0	0	0	0
TRINITY_DN101412_c0_g1	0	0	0	0	0	0	0	0	1.42404	0	0	0
TRINITY_DN101413_c0_g1	0	0.273242	0	0	0	0	0	0	0.39287	0	0	0
TRINITY_DN101415_c0_g1	0	0.262741	0	0	0	0	0.407066	0	0	0	0	0
TRINITY_DN101416_c0_g1	0	0	0.326421	0	0	0	0	0	0	0	0	1.10644
TRINITY_DN10141_c0_g1	0	0.35725	0	0	0	0	0	0	0	0.533532	0.591757	0
TRINITY_DN101422_c0_g1	0.198476	0.210021	0.207742	0	0.325774	0.113288	0.418068	0.211823	1.31604	0	0.100215	0.109531
TRINITY_DN101423_c0_g1	0	0	0	0.278432	0	0	0.385063	0	0	0	0	0
TRINITY_DN101424_c0_g1	0	0	0	0	0	0	0	3.34634	0	0	0	0
TRINITY_DN101426_c0_g1	0	0	0	0.278432	0	0	0	0	0	0	0	0
TRINITY_DN101427_c0_g1	0	0	0	0	1.29308	0	0	0	1.01146	0	0	0
TRINITY_DN101428_c0_g1	0	0	0	0.267758	0	0.185647	0	0	0	0	0	0
TRINITY_DN101429_c0_g1	0	0	0	0	0	0	0	0	0	0	0	2.72082
TRINITY_DN10142_c0_g1	0.274023	0.45176	0	0	0	0	0.462075	0	0	0.435639	0.409811	0.448354
TRINITY_DN101430_c0_g1	0	0	0	0	0	0	1.29821	0	0	1.22687	0	0
TRINITY_DN101431_c0_g1	0	0	0.326421	0	0	0	0	0	0	0.249056	0	0.249152
TRINITY_DN101432_c0_g1	0	0	0	0	0.335199	0.350667	0	0	0	0.613297	0	1.25569
TRINITY_DN101433_c0_g1	0	0	0	0.224835	0	0	0	0	0	0	0	0
TRINITY_DN101434_c0_g1	0	0	0	0.128542	0	0	0	0	0.314296	0	0	0
TRINITY_DN101435_c0_g1	0	0	0	0	0.220324	0	0	0.222937	0	0	0	0
TRINITY_DN101436_c0_g1	0.179635	0	0	0	0	0	0	0	0	0	0	0.289173
TRINITY_DN101438_c0_g1	0	0	0	0.599788	0	0	0	0	0	0	0	0
TRINITY_DN101439_c0_g1	0	0.0945095	0	0	0	0	0	0	0	0.391294	0.263966	0.139622
TRINITY_DN10143_c0_g1	2.66506	4.79084	2.2157	2.45252	1.05361	0.66008	0.407066	1.87404	1.91521	0	0.20014	0.607835
TRINITY_DN101442_c0_g1	0	0.409755	0.741905	0	0	0	0.649105	0.658023	0	0	0	0
TRINITY_DN101444_c0_g1	0	0.0735074	0.0692473	0	0.105449	0	0.319052	0	0	0	0	0
TRINITY_DN101445_c0_g1	0	0	0.227557	0	0.402357	0	0	0	0	0.36452	0	0
TRINITY_DN101446_c0_g1	0	0	0	0.396301	1.20678	0	0.572093	0	0	0	0	0
TRINITY_DN101447_c0_g1	1.14347	0	0	0	0	0	0	0	0	0	0	0
TRINITY_DN101448_c0_g1	0	1.95405	0	0	0	0	0	0	0	0	0	0
TRINITY_DN10144_c0_g1	0	0.126013	0	0	0.593815	0	0	0	0	0	0	0
TRINITY_DN101451_c0_g1	0.207989	0	0	0	0	0	0	0	0	0	0.163751	0
TRINITY_DN101452_c0_g1	0	0	0	0	0	0.226902	0	0	0	0	0.100215	0
TRINITY_DN101453_c0_g1	0.226829	0	0	0.835297	0	0	0	0	0	0	0	0
TRINITY_DN101454_c0_g1	0	0	0.870385	0	0	0	0	0	0	0	0	0
TRINITY_DN101456_c0_g1	0	0	0	0	0	1.56769	0	0	0	0	0	0
TRINITY_DN101457_c0_g1	0	0	0	0	0	0	0	0	2.35722	0	0	0
TRINITY_DN101458_c0_g1	0	0	0	0	0	0	0	4.56203	0	0	0	0
TRINITY_DN10145_c0_g1	0	0	0	0	0	0	1.52893	1.55042	0	0.933473	1.01052	0.966819
TRINITY_DN101460_c0_g1	0	0	0.15831	0	0.536378	0	0	0	0	0	0	0
TRINITY_DN101463_c0_g1	0	0	0	0	0	0	0	0	0	0	0.573563	0
TRINITY_DN101465_c0_g1	0.122928	0.126013	0	0.29978	0	0	0	1.00387	0	0	0	0
TRINITY_DN101466_c0_g1	0	0	0	0.696081	0	0	0	0	0	0	0	0
TRINITY_DN101467_c0_g1	0.274023	0.304745	0	0	0	0	0	0	0	0	0	0
TRINITY_DN101468_c0_g1	0	0	0	0	0.316053	0	0	0	0	0.142238	0	0
TRINITY_DN101469_c0_g1	0	0	0	0	0	0	0	0	0.64831	0	0	0
TRINITY_DN10146_c0_g1	0	0	0	0	0	0	0.363059	0	0	0	0	0
TRINITY_DN101470_c0_g1	0	0	0	0	0	0	0	0	0	0	0	1.07635
TRINITY_DN101472_c0_g1	0	0	0	0	0	0	0	0	0	0	1.12893	0
TRINITY_DN101473_c0_g1	2.3153	0	0	0	0	0	0	0	0	0	0	0
TRINITY_DN101475_c0_g1	0	0.598774	0	0	0	0	0	0	0	0	0	0
TRINITY_DN101476_c0_g1	0	0	0	0.192813	0	0	0	0	0	0.257702	0	0
TRINITY_DN101478_c0_g1	0	0	0.356037	0	0	0	0	0	0	0	0	0
TRINITY_DN101479_c0_g1	0	0	0.168111	0.192813	0	0	0	0	0	0.497833	0	0
TRINITY_DN10147_c0_g1	0	0	0	0.107194	0	0	0	0	0.12772	0	0.263966	0
TRINITY_DN101481_c0_g1	0	0	0	0.139216	0	0	0	0.17848	0	0	0.181946	0
TRINITY_DN101482_c0_g1	0	0	0	0	0	0	0	0	0	0	1.15608	0
TRINITY_DN101484_c0_g1	0	0	0	0	0	0	1.84799	0	6.01077	0	0	0
TRINITY_DN101485_c0_g1	0.170122	0	0.178125	0	0	0.144392	0	0	0	0	0	0.269012
TRINITY_DN101486_c0_g1	0	0.35725	0	0.396301	0	0	0	0	0	0	0	0
TRINITY_DN101487_c0_g1	0	0	0	0	0	0	0	1.95184	0	0	0	5.35226
TRINITY_DN101488_c0_g1	0	0.157516	0	0	0	0	0	0.256606	0	0	0	0
TRINITY_DN10148_c0_g1	0	0	0.118679	0	0	0.206275	0.18703	0	0	0	0	0
TRINITY_DN101490_c0_g1	0	0.430758	0	0	0	0	0	0	0	0	0.719119	0
TRINITY_DN101491_c0_g1	0	0	0.148296	0	0	0	0	0.245492	0	0	0	0
TRINITY_DN101493_c0_g1	0.236343	0	0	0.14989	0	0	0	0	0	0	0	0
TRINITY_DN101494_c0_g1	0	0	0	0	0	1.37156	0	0	0	0	0	0
TRINITY_DN101495_c0_g1	0	0	0	0	0	0	0	0	0	3.9294	0	0
TRINITY_DN101497_c0_g1	0	0	0	0	0	0	0	0	0	0	16.3867	0
TRINITY_DN101499_c0_g1	0	0.147015	0.197728	0	0	0.16502	0	0.078126	0.0688627	0	0	0
TRINITY_DN10149_c0_g1	0.982865	1.11375	0	0	0	0.948865	0	0	0	0	0	0.847058
TRINITY_DN10149_c0_g2	0.122928	0	0	0.14989	0	0.433177	0	0	0	0.186583	0.20014	0
TRINITY_DN1014_c0_g1	0.368598	0	0	0	0	0	0	0	0	0	0	0
TRINITY_DN101501_c0_g1	0.359084	0.19952	0	0	0	0	0.605098	0	0	0	0	0
TRINITY_DN101504_c0_g1	0	0	0	0	0	0	0	2.29769	0	0	0	0
TRINITY_DN101506_c0_g1	2.63671	0	0	0	0	0	0	0	0	0	0	0
TRINITY_DN101508_c0_g1	0	0	0	0.160564	0	0	0.209034	0	0	0	0.209382	0
TRINITY_DN101509_c0_g1	0	0	0	0	0	0.83525	0	0	0	0	0.263966	0
TRINITY_DN10150_c0_g1	0	0	0	0	0	0.536315	0	0	0	0	0	0.328893
TRINITY_DN101510_c0_g1	0	0	0	0	0	0	0	0.646909	0	0.604652	0	0
TRINITY_DN101512_c0_g1	0	0	0	0	0	0	0	0.345846	0	0.986742	0	0
TRINITY_DN101514_c0_g1	0.434632	0	0	0	0	0	0	0	0	0	0	0
TRINITY_DN101516_c0_g1	0	0	0	4.7874	0	0	0	0	0	0	0	0
TRINITY_DN101517_c0_g1	0.132255	0	0	0	0	0	0	0	0.422299	0.426714	0.673777	0
TRINITY_DN101519_c0_g1	0	0	0	0	0	0	0	0	0.334013	0	0	0
TRINITY_DN101520_c0_g1	0.151282	0	0.15831	0	0	0	0	0	0	0	0	0
TRINITY_DN101521_c0_g1	0.359084	0	0	0.449898	0	0	0	0	0	0	0	0
TRINITY_DN101522_c0_g1	0	0	0	0.321356	0	0	0	0	0	0	0	0.438424
TRINITY_DN101523_c0_g1	0	0	0	0	0	0	0.209034	0	0	0.391294	0	0
TRINITY_DN101525_c0_g1	0.444145	0	0	0	0	0.154543	0	0.289949	0.137431	0	0	0
TRINITY_DN101527_c0_g1	0.718169	0	0	0	0	0	0	0	0	0	0	0
TRINITY_DN101528_c0_g1	0	0.483263	0	0	0	0	0	0	0	0	0	0
TRINITY_DN101530_c0_g1	0	0.105011	0	0	0	0	0	0	0	0	0	0.159482
TRINITY_DN101531_c0_g1	0	0	0	0	0	0	2.09003	0	0	0	0	0
TRINITY_DN101532_c0_g1	0	0	0	0	0	0.391922	0	0	0	0	0	0
TRINITY_DN101534_c0_g1	0	0	0	0	0	0	0	0	0	0	0.428006	0
TRINITY_DN101535_c0_g1	0	0	0	0.535517	0	0	0	0	0	0	0	0
TRINITY_DN101536_c0_g1	0.689815	0	0	0	0	0	0	0	0.540307	0	0.655583	0
TRINITY_DN101537_c0_g1	0	0	0	0	0	0	0	0	1.17861	0	0	0
TRINITY_DN101539_c0_g1	0.453659	0	0	0	0	0	0	0	0	0	0	0
TRINITY_DN10153_c0_g1	0.226829	0.241739	0.138495	0.0535971	0.210604	0.298935	0	0.145138	0.334013	0.266627	0.20014	0.139622
TRINITY_DN101541_c0_g1	0	0	0	0	0	0.268157	0	0	0	0	0	0.239222
TRINITY_DN101542_c0_g1	0.462986	0	0	0	0	0	0	0	0	0	0.892112	0
TRINITY_DN101543_c0_g1	0	0	0	0	0	0	0	2.3647	0	0	0	0
TRINITY_DN101545_c0_g1	0.198476	0	0.108878	0	0	0.17517	0	0	0	0	0	0
TRINITY_DN101547_c0_g1	0	0	0	0	0	0	0	0	0	0	5.48032	0
TRINITY_DN101549_c0_g1	0	0	0	0	2.88277	0	0	0	0	0	0	0
TRINITY_DN101551_c0_g1	0	0	0	0	0	0	1.12218	0	0	0	0	0
TRINITY_DN101553_c0_g1	0	0	0	0	0	0	0	0	0	0	0	11.5314
TRINITY_DN101555_c0_g1	0.132255	0	0	0	0	0	0	0.222937	0	0.213357	0	0.219362
TRINITY_DN101556_c0_g1	0	0	0	0.72833	0	0	0	0	0	0	0	0
TRINITY_DN101557_c0_g1	0	0	0	0	0	0	0	0	2.58294	0	0	0
TRINITY_DN101558_c0_g1	0	0	0.217543	0	0.373491	0	0	0	0	0	0	0
TRINITY_DN101559_c0_g1	0	0	0	0	0	0	4.30138	0	0	3.79608	0	0
TRINITY_DN101561_c0_g1	0	0	0	0.117868	0.162887	0.34019	0	0	0	0	0	0
TRINITY_DN101562_c0_g1	1.20018	0	0	0	0	0	0	0	0	0	0	0
TRINITY_DN101563_c0_g1	0	0	0	0	0	0	0	0	0	3.2804	0	0
TRINITY_DN101564_c0_g1	0	0	0	0	0	0	0	0	2.40637	0	0	0
TRINITY_DN101567_c0_g1	0	0	0	0	0	0	0.550089	0	0	0	0	0
TRINITY_DN10156_c0_g1	0	0	0.0296165	0	0	0	0.0440071	0.234378	0.226011	0	0	0
TRINITY_DN101572_c0_g1	0	0	0	0	0.660973	0	0	0	0	0	0	0
TRINITY_DN101573_c0_g1	0	0	0	0	0	0	3.45425	0	0	0	0	0
TRINITY_DN101574_c0_g1	0	0.567271	0	0	0	0	0	0	0.39287	0	0	0
TRINITY_DN101575_c0_g1	0	0	0	0	0	0	0	0	0	0	5.11614	0
TRINITY_DN101576_c0_g1	0.31189	0	0	0	0	0	0.550089	0	0	0	0	0
TRINITY_DN101577_c0_g1	0	0	0	0	1.26421	0	0	0	0	0	0	1.11637
TRINITY_DN10157_c0_g1	5.90652	5.2741	6.26144	0.96384	2.32725	0.567092	0	0	5.22503	0.249056	0.263966	1.34536
TRINITY_DN101580_c0_g1	0	0	0	0	0	2.51623	0	0	0	0	0	0
TRINITY_DN101581_c0_g1	0	0	0.207742	0	0	0	0	0	0	0	0	0
TRINITY_DN101583_c0_g1	0.170122	0.189019	0	0	0	0	0	0	0	0.266627	0	0
TRINITY_DN101584_c0_g1	0	0	0	0	0	0	0	0.345846	0	0	0.345986	0
TRINITY_DN101588_c0_g1	0.491339	0	0	0	0	0	0.42907	0	0	0	0	0
TRINITY_DN101589_c0_g1	0	0	0	0.781927	0	0	0	0	0	0	0	1.09621
TRINITY_DN10158_c0_g1	4.41329	5.02186	4.4216	5.1728	5.57409	5.53799	3.67428	3.59151	3.70269	4.7739	5.7079	5.14283
TRINITY_DN101590_c0_g1	0	0	0.0790484	0	0	0	0	0.122583	0	0	0.227577	0
TRINITY_DN101591_c0_g1	0	0	0	0.428323	0	0	0	0	0.540307	0	0	0
TRINITY_DN101593_c0_g1	0	0.283743	0	0	0.46922	0	0	0	0	0	0	0
TRINITY_DN101594_c0_g1	0	0.273242	0	0	0	0	1.30921	0	0	0.408865	0.455153	0
TRINITY_DN101595_c0_g1	0.188962	0	0	0	0.325774	0	0.935152	0	0	0	0	0
TRINITY_DN101596_c0_g1	1.42701	0	0	0	0	0	0	0	0	0	1.42929	0
TRINITY_DN101597_c0_g1	0.198476	0.672496	0	0	0	0	0	0	0.628593	0	0	0
TRINITY_DN101598_c0_g1	0	0	0	0	0	9.51877	0	0	0	0	0	0
TRINITY_DN101599_c0_g1	0.321404	0	0	0	0	0	0	0	0	0	0.273208	0
TRINITY_DN1015_c0_g1	0.170122	0	0.366052	0.107194	0	0	0.143023	0	0	0	0.136604	0.139622
TRINITY_DN101601_c0_g1	0	0.105011	0.207742	0	0	0	0.165027	0.167366	0.147437	0	0.628146	0.159482
TRINITY_DN101602_c0_g1	0	0	0	0.449898	0	0	0	0	0	0	0	0
TRINITY_DN101603_c0_g1	0	0.682997	0	0	0	0	0.539088	0	0.942889	0	0	0
TRINITY_DN101604_c0_g1	0	0.535768	0	0	0	0	0	0	0	0	0	0
TRINITY_DN101605_c0_g1	0	0	0	0	0	3.21756	0	0	0	0	0	0
TRINITY_DN101606_c0_g1	0	0	0	0	0	0	1.2102	0	0	0	0	0
TRINITY_DN101607_c0_g1	0.103901	0	0	0.267758	0	0	0	0	0	0	0	0
TRINITY_DN101608_c0_g1	0	0	0	0	0	0	0	0	0.471445	0	0	0
TRINITY_DN10160_c0_g1	0.444145	0	0	0	0	0	0.792129	0.814275	0	0	0	0
TRINITY_DN101610_c0_g1	0	0	0.217543	0	0	0	0	0	0	0	0	0
TRINITY_DN101612_c0_g1	0	0	0.484731	0	0	0	0	0	0.235722	0	0	0
TRINITY_DN101615_c0_g1	0	0	0	0	0	0	0	0	0	0	0.810092	0
TRINITY_DN101616_c0_g1	0	0	0	0	0.775848	0.783845	0	0	0	0	0	0
TRINITY_DN101617_c0_g1	0	0	0.0790484	0.0962931	0.124595	0	0	0.245492	0	0	0	0
TRINITY_DN101619_c0_g1	0	0	0.128693	0	0	0	0	0	0.186577	0	0	0
TRINITY_DN10161_c0_g1	0.122928	0.0420042	0.128693	0.438997	0.0671577	0.133915	0	0.0670118	0	0.177937	0.118409	0
TRINITY_DN101621_c0_g1	0	0	0	0	0	0	0	0.557669	0	0.524608	0	0
TRINITY_DN101622_c0_g1	0	0	0	0	0	0	0	4.56203	0	0	0	0
TRINITY_DN101625_c0_g1	0	0	0	0.374953	0.564949	0	0	0	0	0	0.564321	0
TRINITY_DN101626_c0_g1	0	0.65128	0.573793	0	0	0	0	0	0	0	0	0
TRINITY_DN101627_c0_g1	0.510366	0	0	0	0	0	0	0	0	0	0	0
TRINITY_DN101629_c0_g1	0	0	0	0	4.83682	0	0	0	0	0	0	1.41517
TRINITY_DN101632_c0_g1	0	0	0	0	1.13962	0	0	0	0	0	0	0
TRINITY_DN101633_c0_g1	0.188962	0	0	0	0	0	0	0	0	0	0	0
TRINITY_DN101634_c0_g1	0	0	0	0	0	0	0	0	0	0	1.99361	0
TRINITY_DN101635_c0_g1	0	0	0.217543	0	0	0	0	0	0.334013	0	0	0
TRINITY_DN101636_c0_g1	0	0.241739	0	0.278432	0	0	0	0	0	0	0	0
TRINITY_DN101637_c0_g1	0	0	0	0	0	0	0	0	0	0	0	2.22251
TRINITY_DN101638_c0_g1	0	0.105011	0	0	0	0	0	0	0.147437	0.293401	0	0
TRINITY_DN101639_c0_g1	0	0	0	0	0	0	0	0	0.677738	0	0	0
TRINITY_DN10163_c0_g1	0	0	0	0	0	0	0	0	0.304585	0	0	0
TRINITY_DN101640_c0_g1	0	0	0	0.342704	0	0	0	0	0	0	0.109168	0
TRINITY_DN101641_c0_g1	0	0	0	0	0	0	0	0	0	0	0	1.94357
TRINITY_DN101642_c0_g1	0	1.01903	0	0.556865	0	0	0	0	0	0	0	0
TRINITY_DN101648_c0_g1	0.151282	0.0840084	0	0.182139	0	0	0	0	0	0	0	0
TRINITY_DN101649_c0_g1	0	0	0	0	0	0	0	0.167366	0	0	0.154798	0.318963
TRINITY_DN10164_c0_g1	0	0.55677	0	0	0	0	0	0	0	0	0	0.418564
TRINITY_DN101650_c0_g1	0	0	0.128693	0.14989	0	0.216425	0	0	0.186577	0	0	0
TRINITY_DN101651_c0_g1	0	0	0.138495	0	0	0	0.209034	0	0	0	0	0
TRINITY_DN101653_c0_g1	0	0	0	0	0	0.288785	0.264043	0	0	0	0	0
TRINITY_DN101655_c0_g1	0.0945744	0.105011	0	0	0	0.17517	0	0	0	0	0	0
TRINITY_DN101656_c0_g1	0.935671	0	0	0	0	0	0	0	0	0	0	0
TRINITY_DN101657_c0_g1	0	0	0.830967	0	0	0	0	1.58377	0	0	0	0
TRINITY_DN101658_c0_g1	0	0	0	1.67082	0	0	0	0	0	0	0	0
TRINITY_DN101659_c0_g1	0	0	0.178125	0	0	0	0	0	0	0.275552	0	0
TRINITY_DN10165_c0_g1	0.132255	0.346749	0.0494319	0.33203	0.287187	0.08251	0.143023	0.289949	0.274862	0.337746	0.209382	0.209432
TRINITY_DN101660_c0_g1	1.27573	0	0	0	0	0	2.38707	0	3.82041	0	0	0
TRINITY_DN101661_c0_g1	0	0	0	0	0	0	0	0	0	0.906698	0	0
TRINITY_DN101662_c0_g1	0	0.19952	0.375853	0	0.316053	0	0.605098	0	0	0	0	0
TRINITY_DN101663_c0_g1	0	1.33428	0	0	0	0	2.13403	0	0	0	0	0
TRINITY_DN101665_c0_g1	0	0	0	0	0	0	0	0	0	0.76446	0	0
TRINITY_DN101667_c0_g1	0.198476	0.325747	0.108878	0	0	0	0	0	0	0	0	0
TRINITY_DN101668_c0_g1	0	0	0.504546	0	0	0	0	0	0	0	0	0
TRINITY_DN101670_c0_g1	0	0	0	0	0	0	1.81498	0	0	0	0	0
TRINITY_DN101671_c0_g1	0	0.336248	0	0	0	0	0	0	0	0	0.564321	0
TRINITY_DN101673_c0_g1	0	0	0	0	0	0	0	0	0	3.3783	0	0
TRINITY_DN101674_c0_g1	0.085061	0.0945095	0	0.33203	0.143741	0	0.286046	0.145138	0	0	0.145557	0
TRINITY_DN101675_c0_g1	0	0	0	0.257084	0.383211	0	0	0	0	0	0	0
TRINITY_DN101676_c0_g1	0	0	0	0.321356	0	0	0	0.457315	0	0	0	0
TRINITY_DN101677_c0_g1	0	0	0	0	0	0	0	0	0	2.7293	0	0
TRINITY_DN101678_c0_g1	0	0	0.118679	0.278432	0.191458	0	0.18703	0.189594	0.176865	0	0.181946	0
TRINITY_DN101679_c0_g1	0	0	0	0.460572	0	0	0	0	0	0	0	0
TRINITY_DN10167_c0_g1	0	0.0735074	0.148296	0	0	0.24753	0	0.111468	0.108003	0.106818	0.109168	0
TRINITY_DN101680_c0_g1	0.113415	0.126013	0	0	0	0	0	0.189594	0	0	0	0
TRINITY_DN101681_c0_g1	0	0	0	0	0	1.56769	0	0	0	0	0	0
TRINITY_DN101682_c0_g1	0	0	0	0	3.22769	0	0	0	0	0	0	0
TRINITY_DN101683_c0_g1	0	0	0	0	0	0	0.407066	0.836503	0	0.391294	0	0
TRINITY_DN101684_c0_g1	0	0	0	0	0	2.23792	0	0	0	0	0	0
TRINITY_DN101685_c0_g1	0.31189	0	0	0	0	0	0	0	0	1.04894	0	0
TRINITY_DN101686_c0_g1	0	0	0	0	0	0	0	0	0	0	1.64791	4.25575
TRINITY_DN101687_c0_g1	0	0	0	0.117868	0	0	0	0	0	0	0.291402	0
TRINITY_DN101688_c0_g1	0	0	0	0.289106	0.134021	0	0	0	0	0.124389	0	0
TRINITY_DN10168_c0_g1	0.151282	0	0	0	0	0	0.506082	0	0	0	0	0
TRINITY_DN101690_c0_g1	0	1.06104	0	0.57844	0	0	0	0	0	0	0	0
TRINITY_DN101690_c1_g1	0.31189	0	0.0790484	0	0	0	0	0	0	0	0	0
TRINITY_DN101691_c0_g1	0	1.43929	0	0	0	0	0	0	0	0	0	0
TRINITY_DN101692_c0_g1	0	0	0	0.396301	0	0	0	0	0	0	0	0
TRINITY_DN101693_c0_g1	0	0	1.34531	0	0	0	0	0	0	0	0	0
TRINITY_DN101694_c0_g1	0	0	0	0	0	0	0.814132	0	0	0	0	0
TRINITY_DN101695_c0_g1	0	0	1.04851	0	0	0	0	0	0	0	0	0
TRINITY_DN101696_c0_g1	0	0	0	0.33203	0	0	0	0	0	0	0	0
TRINITY_DN101697_c0_g1	0	0	0	0	0	0	0	0	0	0	0	3.907
TRINITY_DN101698_c0_g1	0	0	0	0	0	0	0.759123	0	0	0.720115	0	0
TRINITY_DN1016_c0_g1	0	0	0.118679	0	0	0	0.18703	0	0.16686	0	0	0
TRINITY_DN101700_c0_g1	1.43652	0	0	1.1889	1.8486	0	0	0	0	0	0	0
TRINITY_DN101701_c0_g1	0	0	7.12203	0	0	0	0	0	0	0	0	0
TRINITY_DN101703_c0_g1	0	0.746003	0	0	0	0	0	0	0	0	0	0
TRINITY_DN101704_c0_g1	0	0.19952	0	0	0	0	0	0	0	0.284476	0	0
TRINITY_DN101705_c0_g1	0.274023	0	0	0	0	0	0	0	0.216005	0	0	0
TRINITY_DN101706_c0_g1	0	0	0	0	0	0.206275	0	0.189594	0	0	0	0
TRINITY_DN101709_c0_g1	0	0	0	0.182139	0	0	0	0	0	0	0.509737	0
TRINITY_DN10170_c0_g1	0.113415	0	0	0	0.201178	0	0	0.390303	0.176865	0	0	0
TRINITY_DN101711_c0_g1	0	0	2.49269	0	0	0	0	0	0	0	0	0
TRINITY_DN101712_c0_g1	0	0.147015	0	0	0	0	0	0	0.206294	0.213357	0	0
TRINITY_DN101714_c0_g1	0.472499	0	0	0	0	0	0	0	0	0	0	0
TRINITY_DN101715_c0_g1	0	0	0.15831	0	0	0	0	0	0	0	0	0
TRINITY_DN101716_c0_g1	0.132255	0	0	0	0	0	0	0.222937	0	0	0	0
TRINITY_DN101718_c0_g1	0	0	0	0	0	0	0	0	0	0.800159	0	0
TRINITY_DN101719_c0_g1	0	0	0	0	0	0	0	0	0.55973	0	0	0
TRINITY_DN10171_c0_g1	0.0945744	0	0.197728	0.117868	0	0	0.154025	0.156252	0.147437	0.142238	0.154798	0
TRINITY_DN10171_c0_g2	0	0	0.276989	0	0	0	0.649105	0.222937	0	0	0	0.209432
TRINITY_DN101721_c0_g1	0	0.577772	0.801138	0	0	0	0	0	0	0	0	0
TRINITY_DN101722_c0_g1	0	1.21877	0	0	0	0	0	0	0	0	0	0
TRINITY_DN101724_c0_g1	0	0	0	2.28128	0	0	0	0	0	0	0	0
TRINITY_DN101725_c0_g1	0	0	0	0	0	0	0	0	0	0.257702	0	0.538325
TRINITY_DN101726_c0_g1	0.217316	0	0	0	0	0	0	0.368075	0.334013	0	0	0
TRINITY_DN101729_c0_g1	0	1.18726	0	0	0	0	0	0	0	0	0	0
TRINITY_DN10172_c0_g1	0	0.136514	0.128693	0	0	0	0.407066	0	0	0	0	1.37545
TRINITY_DN101730_c0_g1	0	0	0	0	0	0	0	0.557669	0	0	0	0
TRINITY_DN101731_c0_g1	0.567074	0	0	0	0	0	0	0	0	0	0	0
TRINITY_DN101733_c0_g1	0.0567074	0	0	0	0.172312	0	0	0	0	0	0.08202	0
TRINITY_DN101734_c0_g1	0	0.19952	0	0	0	0	0	0	0	0	0	0
TRINITY_DN101736_c0_g1	0	0	0	0	0	0	0	0.211823	0	0	0	0
TRINITY_DN101737_c0_g1	0	0	0.178125	0	0	0	0	0	0	0	0.291402	0
TRINITY_DN101738_c0_g1	0	0	0	0	0	0	0	0	0	0	0.974132	0
TRINITY_DN101739_c0_g1	0	0	0.197728	0	0	0	0	0	0	0	0.327791	0
TRINITY_DN10173_c0_g1	0	0.346749	0	0.760352	0	0	0	0.546555	0	0	0	0
TRINITY_DN101741_c0_g1	0	0	0	0	0	0	0	0	0	0.302326	0	0
TRINITY_DN101742_c0_g1	0	0	0	2.48477	0	0	0	3.75887	0	0	0	0
TRINITY_DN101743_c0_g1	0	0	0.553978	0	0	0	0	0	0	0	0	0
TRINITY_DN101744_c0_g1	0	0	0.296804	0	0	0	0	0	0	0	0	0
TRINITY_DN101745_c0_g1	0	0	0	0	0	0	0	0.713921	0	0	0	0
TRINITY_DN101746_c0_g1	0	0	0	0	0	0	0	0	2.83838	0	0	0
TRINITY_DN101747_c0_g1	1.02073	0	0	0	0	0	0	0	0	0	0	0
TRINITY_DN101748_c0_g1	0	1.63902	0	0	0	0	0	0	0	0	0	0
TRINITY_DN101750_c0_g1	0	0	0.356037	0.428323	0	0	0	0	0.540307	0	0	0
TRINITY_DN101752_c0_g1	0	0	0	0	0	0	0	0	10.5972	0	0	0
TRINITY_DN101753_c0_g1	0	0	0	0	0	0	0	0	0	1.29799	0	0.667716
TRINITY_DN101754_c0_g1	0	0	0	0	0	0	0	0	0	0	0	0.747457
TRINITY_DN101755_c0_g1	0	0	0	0	0	0	1.99101	0	0	0	0	0
TRINITY_DN101757_c0_g1	0	0	0	0	0	0.33004	0	0	0	0.142238	0	0
TRINITY_DN101758_c0_g1	0.160609	0	0	0.0962931	0	0	0.517084	0	0.12772	0.249056	0.255013	0
TRINITY_DN101759_c0_g1	1.30408	0	0	0.535517	0	0	0	0	0	0	0	0
TRINITY_DN10175_c0_g1	0.103901	0.0525053	0	0.0642711	0	0	0	0	0	0	0	0.269012
TRINITY_DN101760_c0_g1	0	0	0	0	0	0	0	0	0	1.21795	0	0
TRINITY_DN101763_c0_g1	0	0.672496	0	0	0	0	0	0	0	0	0	0
TRINITY_DN101765_c0_g1	0.274023	0.147015	0	0	0	0	0	0	0	0.222282	0	0
TRINITY_DN101767_c0_g1	1.46488	0	0	0	0	0	0	0	0	0	0	0
TRINITY_DN101769_c0_g1	0	0	0	0	0	0	0	0	0	0	0.564321	0
TRINITY_DN10176_c0_g1	0	0	0	0	0	0	0	0.234378	0.226011	0	0	0
TRINITY_DN101771_c0_g1	0	0	0	0	0	0	0	0	0	0	0.819334	0
TRINITY_DN101772_c0_g1	0	0	0	0.117868	0	0.16502	0	0	0	0	0.291402	0
TRINITY_DN101773_c0_g1	0	0	0	0	0	0	0	0	0	2.36478	0	0
TRINITY_DN101774_c0_g1	0	7.33316	0	0	0	0	0	0	0	0	0	0
TRINITY_DN101775_c0_g1	0	0	0	0	0	0.979642	0.902146	0	0	0	0	0
TRINITY_DN101776_c0_g1	0	0.441259	0	0	0.746982	0	0	0	0	0	0	0
TRINITY_DN101778_c0_g1	0.113415	0	0	0	0	0	0.176029	0	0	0	0.181946	0
TRINITY_DN101779_c0_g1	0	0	0	0	0	0	0	0.323618	0	0	0	0
TRINITY_DN101780_c0_g1	0	0	0	0	0	0	0	0	0	0	0	0.169412
TRINITY_DN101781_c0_g1	0	0	0	0	0	0	0	0	0	0	0.84677	0
TRINITY_DN101782_c0_g1	0	0	0	0.953166	0	0	0.693113	0	0	0	0	0
TRINITY_DN101783_c0_g1	0	0	0	0	1.60913	0	0	0	0	0	1.64791	0
TRINITY_DN101784_c0_g1	2.97695	0	0	0	0	0	0	0	0	0	0	0
TRINITY_DN101788_c0_g1	0	0	1.87948	0	0	0	0	0	0	0	0	0
TRINITY_DN101789_c0_g1	0	0	0	0	0	0	0	0	0.726884	0	0	0
TRINITY_DN10178_c0_g1	0.0945744	0	0	0.117868	0.162887	0	0	0	0	0	0.31855	0
TRINITY_DN10178_c0_g2	0	0	0	0	0	0.75274	0	0	0	0.666846	0	0
TRINITY_DN10178_c1_g1	0.0567074	0.115512	0	0	0	0	0	0	0	0.0800438	0.08202	0.249152
TRINITY_DN101790_c0_g1	0.349758	0.325747	0.15831	0.24641	0.402357	0.17517	0.473077	0.245492	0.530302	0.0711191	0.154798	0.239222
TRINITY_DN101791_c0_g1	0	0	0	0	0	0.195798	0	0	0	0	0.181946	0
TRINITY_DN101792_c0_g1	0	0	0	0	0	0	0	0	0	0.631147	0	0
TRINITY_DN101793_c0_g1	0	0	0	0	0	0	0	0	0	0.302326	0	0
TRINITY_DN101794_c0_g1	0	0	0	0	0	0	0	0	0	5.50294	0	0
TRINITY_DN101795_c0_g1	0.604754	0.220522	0	0	0	0	0	0	0	0.657921	0	0
TRINITY_DN101796_c0_g1	0	0.178518	0.178125	0	0	0	0	0	0	0	0.564321	0
TRINITY_DN101797_c0_g1	0.160609	0.178518	0	0	0	0	0	0	0	0	0	0
TRINITY_DN101798_c0_g1	0	0	0	0	0	0.57757	0	0	0.491162	0	0	0
TRINITY_DN101799_c0_g1	0	0	0	0	0	0	0	0	0	0	0	0.777548
TRINITY_DN10179_c0_g1	0.047194	0.136514	0.0890626	0.160564	0.210604	0.0720325	0.132021	0	0	0.195508	0	0
TRINITY_DN101800_c0_g1	0	0	0	0.117868	0.316053	0	0	0	0	0	0	0
TRINITY_DN101801_c0_g1	0	0	0	0.139216	0	0	0	0	0	0	0.181946	0.189271
TRINITY_DN101803_c0_g1	0	0	0	0	0	0	3.1572	0	0	0	0	0
TRINITY_DN101804_c0_g1	0	0	0	0	0	0	0	0	0	0	0	2.82072
TRINITY_DN101806_c0_g1	0.727682	0	0	0	0	0	0	0	0	0	0	0
TRINITY_DN101807_c0_g1	0.264697	0	0.138495	0	0	0	0	0	0	0	0	0.428494
TRINITY_DN101808_c0_g1	0	0	0	0	0	0	2.5521	0	0	0	0	0
TRINITY_DN101810_c0_g1	0	0	0	0	0	0	0	0	0	0	0	3.11952
TRINITY_DN101813_c0_g1	0	0	0	0	8.55288	0	0	0	0	0	0	0
TRINITY_DN101814_c0_g1	0	0.325747	0	0	0	0	0.242039	0	0	0	0	0
TRINITY_DN101815_c0_g1	0	0	0	0	0.248896	0	0	0	0.226011	0	0	0
TRINITY_DN101816_c0_g1	0	0.241739	0	0	0	0	0	0	0	0	0	0
TRINITY_DN101817_c0_g1	0	0.241739	0	0	0	0	0	0	0	0	0	0
TRINITY_DN101819_c0_g1	0	0	0	0	0	0	0	0	0.658021	0	0	0
TRINITY_DN10181_c0_g1	0	0	0	0	0	0.67023	0	0	0.550019	1.18253	0	0
TRINITY_DN101821_c0_g1	0	0.55677	0	0	0	0	0	0	0	0	0	0
TRINITY_DN101822_c0_g1	0	0	0	0	0	0	0	0	0	0	15.6219	0
TRINITY_DN101824_c0_g1	0	0	0	0	0	0	0	0	3.1821	0	0	0
TRINITY_DN101825_c0_g1	0.132255	0.136514	0	0	0	0	0	0.211823	0	0	0	0
TRINITY_DN101826_c0_g1	0	0	0.534163	0	0	0	0	0	0	0	0	0
TRINITY_DN101827_c0_g1	0	0	0	0	0.191458	0	0	0	0	0	0.181946	0
TRINITY_DN101829_c0_g1	0	0	0	0	0	0	0.781127	0	0	0	0	0
TRINITY_DN10182_c0_g1	0.0378671	0.0420042	0.118679	0	0.220324	0.0618825	0.220036	0.111468	0	0.204432	0.0545838	0.0598808
TRINITY_DN101831_c0_g1	0	0	0	0	0.344919	0	0	0	0	0	0	0
TRINITY_DN101835_c0_g1	0	0	0	0	1.07276	0	0	0	0	0	0	0
TRINITY_DN101836_c0_g1	0	0	0	0	0.900443	0	0	0	0	0	0	0
TRINITY_DN101837_c0_g1	0	0	0.455114	0	0	0	0	0	0.343725	0	0	0
TRINITY_DN101838_c0_g1	0	0	0	0	0	0	0	0	0	0	0.637388	0.578045
TRINITY_DN101839_c0_g1	1.05841	0	0	0	0	0	0	0	0	0	0	0
TRINITY_DN10183_c0_g1	0.0567074	0.0630063	0.118679	0	0	0.195798	0.0880143	0	0.0882855	0.0800438	0.345986	0
TRINITY_DN101841_c0_g1	0	0	0.405469	0	0	0.360817	0.330054	0	0	0	0	0
TRINITY_DN101842_c0_g1	0	0.609275	0	0	0	0	0	0	2.47494	0.906698	0	0
TRINITY_DN101843_c0_g1	0	1.01903	0	0	0	0	0	0	0	0	0	0
TRINITY_DN101844_c0_g1	0	0	0	0	0	5.44533	0	0	0	0	0	0
TRINITY_DN101845_c0_g1	0	0	0	0	2.06863	0	0	0	0	0	0	0
TRINITY_DN101846_c0_g1	0	0	0	0	0	0	0.528086	0	0.461733	0	0	0
TRINITY_DN101847_c0_g1	0	0.399254	0.375853	0	0	0	0	0	0	0	0	0
TRINITY_DN101848_c0_g1	0	0	0	0	0	0	0	0	0	0	0.418764	0
TRINITY_DN10184_c0_g1	0	0.147015	0	0.0856191	0	0.17517	0.165027	0	0.0491456	0.0532696	0	0
TRINITY_DN101850_c0_g1	0.141768	0.315246	0	0.182139	0	0	0	0	0	0.231207	0	0
TRINITY_DN101851_c0_g1	0	0	0	0.160564	0	0	0	0	0	0.213357	0	0
TRINITY_DN101852_c0_g1	0	0	0	0	0	0	0	0	0	0	5.45318	0
TRINITY_DN101854_c0_g1	0.188962	0	0.296804	0.353378	0.938735	0.16502	0.30805	0.156252	0.284868	0.142238	0	0
TRINITY_DN101855_c0_g1	0.29305	0	0	0	0	0	0.506082	0.513212	0	0	0	0
TRINITY_DN101857_c0_g1	0	0	0	0	0	0	0	0	0.599164	0	0	0
TRINITY_DN101858_c0_g1	0	0	0	0	0	1.07263	0	0	0	0	1.07435	0
TRINITY_DN10185_c0_g1	0	0	0	0	0.182033	0	0	0.546555	0.16686	0.169012	0	0
TRINITY_DN101861_c0_g1	0	0	0	0	0	0	0	0	0	0.657921	0	0
TRINITY_DN101863_c0_g1	0	0.483263	0.15831	0.182139	0	0	0	0	0	0	0	0.737527
TRINITY_DN101865_c0_g1	0	0	0	0	0	0	0	0	0	0	0	8.55152
TRINITY_DN101866_c0_g1	0	0.231238	0	0	0	0	0	0	0	0	0	0
TRINITY_DN101867_c0_g1	0	0	0.247373	0	0	0	0	0	0	0.391294	0	0
TRINITY_DN101868_c0_g1	0	0	0.237358	0	0	0	0.18703	0	0.176865	0	0	0
TRINITY_DN101869_c0_g1	0.302377	0.336248	0	0	0	0	0	0	0	0	0	0
TRINITY_DN10186_c1_g1	65.0383	84.5007	87.9274	42.3685	21.0996	13.6027	59.2053	225.882	83.2064	88.7772	83.4265	94.1359
TRINITY_DN101871_c0_g1	0	0	0	0	0	0	0	0	0.726884	0	0	0
TRINITY_DN101872_c0_g1	0	0	0.781535	0	0	0	0	0	0	0.648996	0	0
TRINITY_DN101873_c0_g1	0	0	0	0	0	0	0.319052	0	0	0.302326	0	0
TRINITY_DN101874_c0_g1	0	0	0	0	0	0	0	0	0	0	0	0.368914
TRINITY_DN101875_c0_g1	0.217316	0	0	0	0	0	0.363059	0	0.334013	0	0	0
TRINITY_DN101876_c0_g1	0	0	0	0	0.488366	0	0	0	0	0.444564	0	0
TRINITY_DN101877_c0_g1	0	0.609275	0	0	0	0	0	0	0	0	0	0
TRINITY_DN101878_c0_g1	0	0	0	0	0	0	0	0.925744	0	0	0	0
TRINITY_DN10187_c0_g1	0.0283537	0	0.0296165	0	0	0.206275	0.12102	0	0.0391399	0	0	0
TRINITY_DN101880_c0_g1	0	0	0	0	0	0.928237	0	0	0	0	0.928501	0
TRINITY_DN101881_c0_g1	0	0	0	0	0.220324	0	0	0.211823	0	0	0	0
TRINITY_DN101882_c0_g1	0	0	0	0	0	0	0	0	1.7972	0	0	0
TRINITY_DN101883_c0_g1	0	0	0	0	0	5.3936	0	0	0	0	0	0
TRINITY_DN101887_c0_g1	0	0	0	0	0	0	0	0	0	2.31151	0	0
TRINITY_DN101888_c0_g1	0	0	0	0	0	0	0	0	0.186577	0	0	0
TRINITY_DN101889_c0_g1	0	0	0.395668	0	0.344919	0	0	0	0	0	0	0
TRINITY_DN10188_c0_g1	0	0	0.28679	0	0	0.525837	1.936	0	0	0	0	0
TRINITY_DN101891_c0_g1	0	0	0	0	0	0.74259	0	0	0	0	0	0
TRINITY_DN101892_c0_g1	0	0	0	0	0	6.93018	0	0	0	0	0	0
TRINITY_DN101893_c0_g1	1.76725	0	0	0	0	0	0.407066	0	0	0	0	0
TRINITY_DN101895_c0_g1	0	0	0	0	0	0	0	0	0	0	1.19247	0
TRINITY_DN101896_c0_g1	0.444145	0	0	0	0	0	0	0.814275	0	0	0	0
TRINITY_DN101897_c0_g1	0	0	0	0	0	0	0	1.20458	0	0	0	0
TRINITY_DN101898_c0_g1	0.122928	0	0.128693	0	0	0	0	0	0	0	0.209382	0
TRINITY_DN1018_c0_g1	0	0	0.425285	0	0	0.350667	0.374061	0	0	0	0	0
TRINITY_DN101901_c0_g1	0	0	0	0	0	0	0	0.17848	0	0	0	0
TRINITY_DN101902_c0_g1	0	0	0.306606	0	0	0.268157	0	0	0	0	0	0
TRINITY_DN101903_c0_g1	3.4778	0	0	0	0	0	0	0	0	0	0	0
TRINITY_DN101905_c0_g1	0	0	0.187926	0	0	0	0.30805	0	0	0	0	0
TRINITY_DN101906_c0_g1	0	0	0	0.24641	0	0	0	0.345846	0	0	0	0
TRINITY_DN101907_c0_g1	0	0	0	0	0	0	0	0	0.540307	0	0	0
TRINITY_DN101908_c0_g1	0.132255	0.136514	0.138495	0.0749451	0	0.113288	0	0	0	0.479984	0.100215	0.0996007
TRINITY_DN101909_c0_g1	0	0	0	0	1.65685	0	0	0	1.2769	0	0	0
TRINITY_DN101910_c0_g1	0	0	0	0	0	0	0	0	0	5.44967	0	0
TRINITY_DN101911_c0_g1	0	0	0	0	0	0.474432	0	0	0	0	0	0
TRINITY_DN101912_c0_g1	0	0	0	0	0	0	4.30138	0	0	0	0	0
TRINITY_DN101913_c0_g1	0	0	0	0	0	0	0	0	0	0	0	6.04977
TRINITY_DN101914_c0_g1	0	0	0	0	0	0	2.48609	0	0	0	0	0
TRINITY_DN101915_c0_g1	0	0	0	0.128542	0	0.17517	0	0	0	0	0	0.318963
TRINITY_DN101916_c0_g1	0	0	0.15831	0.182139	0	0	0	0	0	0	0	0
TRINITY_DN101917_c0_g1	0	0.126013	0	0	0	0	0	0.379189	0	0	0	0
TRINITY_DN101918_c0_g1	0	0	0	0	0	0	0	0	0	0.462413	0	0
TRINITY_DN101919_c0_g1	0.482013	0	0	0	0	0	0	0	0	0	0	0
TRINITY_DN101920_c0_g1	0	0	0	0	0	0	0	0	0.265151	0.275552	0	0
TRINITY_DN101921_c0_g1	0.330731	0	0	0	0	0	0.583095	0	0	0	0	0
TRINITY_DN101923_c0_g1	0.29305	0	0	0	1.07276	0	0	0	0	0	0	0
TRINITY_DN101924_c0_g1	0	0	0	0	0	0	0	1.51708	0	0	0	0
TRINITY_DN101927_c0_g1	0.283537	0	0	0.342704	0.517232	0	0	0	0	0	0	0
TRINITY_DN101932_c0_g1	0	0.577772	0	0	0	0	0	0	0	0	0	0
TRINITY_DN101933_c0_g1	0	0	0	0	0.105449	0	0.209034	0	0	0	0	0
TRINITY_DN101934_c0_g1	0.482013	0	0	0	0	0	0	0	0	0	0	0
TRINITY_DN101935_c0_g1	0	0	1.06833	0	0	0	0	0	0	0	0	0
TRINITY_DN101936_c0_g1	0.141768	0	0.148296	0	0	0	0	0.111468	0.216005	0.106818	0.327791	0
TRINITY_DN10193_c0_g1	0	0	0.207742	0	0.354345	0	0	0	0	0	0	0
TRINITY_DN101940_c0_g1	2.57048	0	0	0	0	0	0	0	0	0	0	0
TRINITY_DN101943_c0_g1	0	0	0.573793	0	0	0	0	0	0.884032	0	0	0
TRINITY_DN101944_c0_g1	0	0	0	0.171465	0	0	0	0	0	0	0	0
TRINITY_DN101945_c0_g1	0	0	0	0	0	0	1.66096	0	0	0	0	0
TRINITY_DN101946_c0_g1	0	0	0	0	0	0	0	0.312177	0	0	0.309597	0
TRINITY_DN101947_c0_g1	0	0	0	0	0	0	2.42008	0	0	0	0	0
TRINITY_DN101948_c0_g1	0	0	0	0	0	0	0	0	0	0	0	2.6811
TRINITY_DN101949_c0_g1	0	0	0.494532	0	0	0	0	0	0	0	0	0
TRINITY_DN10194_c0_g1	0	0	0	0	0	1.06215	0	0	0	0	0	0
TRINITY_DN10194_c1_g1	0	0.157516	0	0	0	0	0	0	0.43201	0	0.236818	0.229292
TRINITY_DN10194_c2_g1	0	0	0.385867	0	0	0.74259	0	0	0	0	0	0
TRINITY_DN101950_c0_g1	0	0.115512	0	0.139216	0	0	0	0	0.334013	0	0	0
TRINITY_DN101951_c0_g1	0	0	0	0	0	0.515687	0	0	0	0	0.500784	0
TRINITY_DN101952_c0_g1	0	0	0	0	5.23889	0	0	4.97489	0	0	0	0
TRINITY_DN101952_c1_g1	0	0	0	0	0	0	0	0.624681	0	0	0	0
TRINITY_DN101953_c0_g1	0	0	0	0	0	0	0	0	0	0	0	2.08319
TRINITY_DN101954_c0_g1	0	0	0	0.14989	0.210604	0.226902	0	0	0	0	0	0
TRINITY_DN101955_c0_g1	0	0	0	1.41374	0	0	0	0	0	0	0	0
TRINITY_DN101956_c0_g1	0	0.25224	0	0	0.421503	0	0	0	0	0.38237	0	0
TRINITY_DN101957_c0_g1	0	0	0	0	3.95553	0	0	0	0	0	0	0
TRINITY_DN101958_c0_g1	0.321404	0	0	0	0	0.608347	0	0	0	0	0	0
TRINITY_DN101959_c0_g1	0	0	0	0.182139	0.517232	0	0	0	0	0	0	0
TRINITY_DN101960_c0_g1	0.321404	0	0	0	0	0	0	0	0	0	0	0
TRINITY_DN101963_c0_g1	0	0	0	1.41374	0	0	0	0	0	0	0	0
TRINITY_DN101967_c0_g1	0	0	0	0	0	2.38231	0	0	1.7972	0	0	0
TRINITY_DN101968_c0_g1	0	0.514766	0	0	0	0	0	0.825389	0	0	0	0
TRINITY_DN101970_c0_g1	0	0	0	0	0	0	0	0.858732	0	0	0	0
TRINITY_DN101971_c0_g1	0.652135	0	0	0	0	0	0	0	0	0	0	0
TRINITY_DN101972_c0_g1	0	0	0	0	0	0	0	0	0	0.933473	0	0
TRINITY_DN101973_c0_g1	0	0	0	0	0	0	0	0	0	0	1.70249	0
TRINITY_DN101974_c0_g1	0	0	0.128693	0	0	0	0	0	0	0	0	0.388774
TRINITY_DN101976_c0_g1	0.585914	0	0	0	0.545803	0	0	0	0	0	0	0
TRINITY_DN101977_c0_g1	2.05079	0	0	0	0	0	0	0	0	0	0	0
TRINITY_DN101978_c0_g1	0.141768	0	0	0.171465	0	0	0	0	0.216005	0.222282	0	0.468515
TRINITY_DN101979_c0_g1	0	0	0	0	0	0	0	0	0.334013	0	0	0.169412
TRINITY_DN10197_c0_g1	0	0	0.484731	0	0	0	0.264043	0	0	0	0	0
TRINITY_DN101980_c0_g1	0	0	0	0	0	2.79486	0	0	0	0	0	0
TRINITY_DN101981_c0_g1	0	0	1.89929	0	0	0	0	0	0	0	0	0
TRINITY_DN101982_c0_g1	0	0	0	0	2.56672	0	0	0	0	0	0	0
TRINITY_DN101983_c0_g1	0	0	0	0.535517	1.65685	0	0	0	0	0	0	0
TRINITY_DN101984_c0_g1	0	0	1.70135	0	0	0	0	0	0	0	0	0
TRINITY_DN101985_c0_g1	0.179635	0	0.178125	0	0	0	0.297048	0.903515	0.540307	0	0	0
TRINITY_DN101986_c0_g1	0	0	0	0	0	0	0	0	0	0	0	2.92032
TRINITY_DN101987_c0_g1	0	0	0	0	0.191458	0.195798	0	0	0	0	0	0
TRINITY_DN101989_c0_g1	0.841097	0	0	0	0	0	0	0	0	0	0	0
TRINITY_DN10198_c0_g1	0.207989	0.378252	0.31662	0.182139	0.0957291	0.298935	0.132021	0	0	0.0443448	0.08202	0
TRINITY_DN101990_c0_g1	0.378111	0	0.197728	0	0	0	0	0	0	0	0	0
TRINITY_DN101991_c0_g1	0	0	0.207742	0	0.162887	0	0	0	0	0	0.154798	0
TRINITY_DN101992_c0_g1	0	0	0	0	0	0	0	0	0	0	3.52311	0
TRINITY_DN101993_c0_g1	0	0	0	0	0	0.58772	0	0	0	0	0.573563	0
TRINITY_DN101995_c0_g1	0	0.0630063	0.0594461	0	0	0	0.0880143	0.17848	0	0.0800438	0	0.0896707
TRINITY_DN101996_c0_g1	0	0	0	0	0	0	0.836136	0	0	0	0	0
TRINITY_DN101997_c0_g1	0.207989	0.220522	0	0	0	0	0	0	0	0	0	0
TRINITY_DN101998_c0_g1	0.841097	0	0	0	1.65685	0	0	0	0	0	0	0
TRINITY_DN101999_c0_g1	0	0	2.13665	0	0	0	0	0	0	0	0	0
TRINITY_DN10199_c0_g1	2.46658	0	0	0	0	0	0	0	1.85635	0	2.55822	0
TRINITY_DN1019_c0_g1	0	0	0	3.11658	0	0	0	0	0	0	0	0
TRINITY_DN101_c0_g1	0	0	0	0.342704	0	0	0	0	0.43201	0	0	0
TRINITY_DN102000_c0_g1	0	0	0	0	0	0	0	0	0	0.818009	0	0
TRINITY_DN102001_c0_g1	3.46829	0	0	0	0	0	0	0	0	0	0	0
TRINITY_DN102003_c0_g1	0	0.136514	0	0	0	0	0	0	0.186577	0	0	0.199201
TRINITY_DN102004_c0_g1	0.444145	0	0.682458	0	0.392637	0	0	0	0	0	0	0
TRINITY_DN102005_c0_g1	0.113415	0	0	0	0	0	0	0	0.176865	0	0	0
TRINITY_DN102006_c0_g1	0	0	0	0	0	0	0	0	1.91521	0	0	0
TRINITY_DN102008_c0_g1	0	0	0	0	0	0	0	0	3.03467	0	0	0
TRINITY_DN102009_c0_g1	0	5.65235	0	0	0	0	0	0	0	0	0	0
TRINITY_DN10200_c0_g1	0.283537	0	0.306606	0.267758	0	0	0	0	0	0	0	0
TRINITY_DN102013_c0_g1	0	0	0	0	0	0	0	0	0	0.462413	0	0
TRINITY_DN102014_c0_g1	0	0	0	0	0	0	0	0.758377	0	0	0	0
TRINITY_DN102015_c0_g1	0	1.29227	0	0.48192	0	0.721962	0	0	0	0	0	0
TRINITY_DN102016_c0_g1	0.888291	0	0.870385	0	0	0	0	0	0	0	0	0
TRINITY_DN102017_c0_g1	0	0	0	0	0	0	0	0	0.540307	0	0	0
TRINITY_DN102019_c0_g1	0	0	0	0	0	0	0	0	0	8.21439	0	0
TRINITY_DN10201_c0_g1	0	0.189019	0.880399	0	0	0.309412	0.572093	1.16012	0	0	0.700925	0
TRINITY_DN102020_c0_g1	0	0	0	0	0	0	0.132021	0	0	0	0.263966	0
TRINITY_DN102021_c0_g1	0	0	0	0	0	6.48686	0	0	0	0	0	0
TRINITY_DN102022_c0_g1	0.141768	0	0	0	0.23947	0	0	0	0	0.222282	0	0
TRINITY_DN102023_c0_g1	0	0	0	0	1.03446	0	0	0	0	0	0	0
TRINITY_DN102024_c0_g1	0	0	0.168111	0	0	0	0	0	0.245434	0	0	0
TRINITY_DN102026_c0_g1	0	0	0	0	0	0	1.17719	0	0	0	0	0
TRINITY_DN102026_c0_g2	0.510366	0	0	0	0	0	0	0	0	0	0	0
TRINITY_DN102027_c0_g1	0	0	0	0	0	0	0	0	0	0	1.10149	0
TRINITY_DN102028_c0_g1	0	0.210021	0	0	0	0	0	0	0.294579	0	0	0
TRINITY_DN102029_c0_g1	0	0	0	0	0	3.31055	0	0	0	0	0	0
TRINITY_DN10202_c0_g1	0	0	0	0.57844	0	0	0	0	0	0	0	0
TRINITY_DN102030_c0_g1	0	0	0	4.12334	0	0	0	0	0	0	0	0
TRINITY_DN102031_c0_g1	0	2.50054	0	0	0	0	0	0	0	0	0	0
TRINITY_DN102034_c0_g1	0	1.49179	0	0	0	0	0	0	0	0	0	0
TRINITY_DN102035_c0_g1	0	0	0	0	0	0	0	0	0	0.720115	0	0
TRINITY_DN102036_c0_g1	0	0.241739	0.4451	0	0	0	0	0	0	0	0	0.358683
TRINITY_DN102038_c0_g1	0	0	0	0	0.277762	0	0	0	0	0.249056	0	0
TRINITY_DN102039_c0_g1	0	0.220522	0	0	0	0	0	0	0.157148	0	0	0
TRINITY_DN10203_c0_g1	0.103901	0	0	0	0	0	0	0	0.324008	0.328821	0	0
TRINITY_DN102043_c0_g1	0	0	0	0	0	0	0	0	0	3.14709	0	0
TRINITY_DN102044_c0_g1	0	0	0	0.267758	0	0	0	0	0	0	0	0
TRINITY_DN102047_c0_g1	0	0	0	0.460572	0	0	0	0	0	0	0	0
TRINITY_DN102048_c0_g1	0	0	0.31662	0	0	0	0	0	0	0	0	0
TRINITY_DN102049_c0_g1	0	0	7.8243	0	0	0	0	0	0	0	0	0
TRINITY_DN10204_c0_g1	0	0	0	4.12334	0	0	0	0	0	0	0	0
TRINITY_DN102050_c0_g1	0	0	0	0	0	0	0	0	0	10.5438	0	0
TRINITY_DN102051_c0_g1	0	0	0	0	0	0	0	0	0	0.986742	0	0
TRINITY_DN102052_c0_g1	0	0	1.89929	0	0	0	0	0	0	0	0	0
TRINITY_DN102053_c0_g1	0	0	1.00888	0	0	0	0	0	0	0	0	0
TRINITY_DN102054_c0_g1	0.226829	0	0	0	0	0	0	0	0	0.373445	0	0
TRINITY_DN102055_c0_g1	0	0.126013	0	0	0	0.402072	0	0	0.343725	0.346671	0	0
TRINITY_DN102056_c0_g1	0	0	0	0	0	0	0	0	0.157148	0	0.163751	0
TRINITY_DN102057_c0_g1	0	0.105011	0	0	0	0	0	0.312177	0.442016	0.151163	0	0
TRINITY_DN102058_c0_g1	0	0.178518	0	0.406975	0	0	0	0	0	0	0	0
TRINITY_DN102059_c0_g1	0	0	0	0	0	0	3.69629	0	0	0	0	0
TRINITY_DN10205_c0_g1	0.264697	0	0	0	0	0	0	0	0	0	0.473348	0
TRINITY_DN102060_c0_g1	0	0	0.346236	0	0	0	0	0	0	0	0	0
TRINITY_DN102061_c0_g1	0	0.136514	0.257174	0	0	0	0	0	0	0	0	0
TRINITY_DN102063_c0_g1	0	0	0.31662	0	0	0	0	0	0	0	0.582515	0
TRINITY_DN102064_c0_g1	0	0	0	0	0	0	0	2.40916	0	0	0	0
TRINITY_DN102065_c0_g1	0	0	1.04851	0	0	0	0	0	0	0	0	0
TRINITY_DN102066_c0_g1	0	0	3.1059	0	0	0	0	0	0	0	0	0
TRINITY_DN102067_c0_g1	0	0	1.70135	0	0	0	0	0	0	0	0	0
TRINITY_DN102068_c0_g1	0	0	0	0.29978	0	0	0	0	0	0	0	0
TRINITY_DN102069_c0_g1	0	0	0	0	0	0	0	0	0	0	0	2.03324
TRINITY_DN10206_c0_g1	0.103901	0.0945095	0.217543	0.24641	0.162887	0.195798	0.209034	0.156252	0.284868	0.169012	0.273208	0.179341
TRINITY_DN102070_c0_g1	0.207989	0	0	0	0	0	0.352057	0	0	0	0.36418	0
TRINITY_DN102071_c0_g1	0	0.115512	0	0	0	0	0	0	0	0	0.354939	0
TRINITY_DN102072_c0_g1	0.462986	0	0	0.192813	0	0	0	0	0	0	0	0
TRINITY_DN102073_c0_g1	0	0	0	0	0	0	0	0	0	0	14.9028	0
TRINITY_DN102074_c0_g1	0	0	0	0	0	0	0	0	0.226011	0	0	0
TRINITY_DN102075_c0_g1	0	0	0.266975	0	0	0	0	0	0	0	0	0
TRINITY_DN102076_c0_g1	0	0	0	0	0.373491	0	0	0	0	0	0	0
TRINITY_DN102077_c0_g1	0.226829	0.0840084	0.0790484	0	0	0	0	0.245492	0	0	0	0
TRINITY_DN102078_c0_g1	0.151282	0	0	0	0	0	0	0	0	0	0	0
TRINITY_DN102079_c0_g1	0	0	0	0	0.162887	0	0	0	0	0	0.309597	0
TRINITY_DN10207_c0_g1	0.198476	0.0735074	0.138495	0.406975	0.105449	0.567092	0.30805	0.211823	0.599164	0.293401	0	0.209432
TRINITY_DN102081_c0_g1	0	0.210021	0	0	0	0	0	0	0	0	0	0
TRINITY_DN102082_c0_g1	0	0	0	0	0	0	0	0	0	0	0	4.90361
TRINITY_DN102083_c0_g1	0	0	0	0	0	0	0	0.591011	0	0	0.300355	0
TRINITY_DN102084_c0_g1	0	0	0	0	0	0	0	0	0	2.85369	1.10149	0
TRINITY_DN102085_c0_g1	0	1.16626	0	0	0	0	0	0	0	0	0	0
TRINITY_DN102086_c0_g1	0	0	0	0	0	0	2.16704	0	0	0	0	0
TRINITY_DN102087_c0_g1	0	0	0	0	0	0	1.2102	0	0	0	0	0
TRINITY_DN102088_c0_g1	4.7442	0	0	0	0	0	0	0	0	0	0	0
TRINITY_DN10208_c0_g1	0.0378671	0.0735074	0.0790484	0.0429231	0	0.24753	0	0	0.16686	0.0532696	0	0.338823
TRINITY_DN102090_c1_g1	0	0	0	1.91701	0	0	0	0	0	0	0	0
TRINITY_DN102091_c0_g1	0	0	1.96854	0	0	0	0	0	0	0	0	0
TRINITY_DN102092_c0_g1	0	0	0.118679	0	0	0	0.176029	0	0	0	0	0
TRINITY_DN102094_c0_g1	0	0	0	0	0.459794	0	0.440071	0	0	0	0	0
TRINITY_DN102095_c0_g1	0	0	0	0.203487	0	0	0	0	0	0	0	0
TRINITY_DN102096_c0_g1	0	0	0.979263	0	0	0	0	0	0	0	0	0
TRINITY_DN102097_c0_g1	0	0.0840084	0	0	0	0	0.385063	0	0	0	0	0
TRINITY_DN102098_c0_g1	0	0	0.464915	0	0	0	0	0	0.353436	0	0	0
TRINITY_DN102099_c0_g1	0	0	0	0.0856191	0	0	0.231038	0	0	0	0.109168	0
TRINITY_DN1020_c0_g1	0.0945744	0	0.197728	0	0.0765833	0.154543	0	0	0	0	0	0
TRINITY_DN102100_c0_g1	0	0	0	1.14598	0	0	0	0	0	0	0	0
TRINITY_DN102101_c0_g1	0	0	0	0	0	0	0	0	0	1.32477	0	0
TRINITY_DN102102_c0_g1	0	0	0	0	0	0	0	0.334732	0	0.311251	0	0
TRINITY_DN102103_c0_g1	0	0	0	0	0	0	1.69396	0	0	0	0	0
TRINITY_DN102105_c0_g1	0	0	0	0	0	0	0	0	0	0	0.946696	0
TRINITY_DN102107_c0_g1	0.0945744	0	0.197728	0	0	0	0.143023	0	0.422299	0	0	0
TRINITY_DN102108_c0_g1	0	0.157516	0	0	0	0	0	0.245492	0	0	0	0
TRINITY_DN102109_c0_g1	0	0	0.860584	0	0	0	0	0	0	0	0	0
TRINITY_DN10210_c0_g1	2.06012	2.21679	3.48197	0	0	0	0	0	0.196288	1.8226	1.82061	0.787478
TRINITY_DN102110_c0_g1	0	0	0	0	0	0	0	0	0	0.72904	0	0
TRINITY_DN102112_c0_g1	0	0	1.00888	0	0	0	0	0	0	0	0	0
TRINITY_DN102113_c0_g1	0.226829	0.126013	0	0	0	0	0	0	0	0.711191	0.555368	0
TRINITY_DN102114_c0_g1	0.122928	0	0	0	0	0	0.198032	0	0	0	0	0
TRINITY_DN102115_c0_g1	0.699329	0	0	0	0	0	0	0	0	0	0	0
TRINITY_DN102116_c0_g1	0	0	0	0	0.220324	0	0	0	0	0	0.209382	0
TRINITY_DN102117_c0_g1	0	0	0.128693	0	0	0	0	0	0.373153	0	0	0
TRINITY_DN102119_c0_g1	0	0.998029	0	0	0	0	0	0	0	0	0	0
TRINITY_DN102121_c0_g1	2.81615	0	0	0	0	0	0	0	0	0	0	0
TRINITY_DN102122_c0_g1	0	0	0.326421	0.396301	0	0	0	0	0	0	0	0
TRINITY_DN102123_c0_g1	0	0	0.118679	0	0.392637	0	0	0	0	0	0	0
TRINITY_DN102124_c0_g1	0.500853	0	0	0	0	0	0	0	0	0	0	0
TRINITY_DN102125_c0_g1	0	0	0	0	0	0	0.847138	0	0.383159	0	0	0
TRINITY_DN102127_c0_g1	4.94268	0	0	0	0	0	0	0	0	0	0	0
TRINITY_DN102128_c0_g1	0.29305	0.157516	0	0	0.248896	0	0.242039	0	0	0	0	0
TRINITY_DN102129_c0_g1	0	0	0	0	0	0	0	0	0	0.72904	0	0
TRINITY_DN10212_c0_g1	0.170122	0	0	0.0749451	0	0	0.275045	0	0.599164	0.257702	0	0
TRINITY_DN102130_c0_g1	0	0	0	0.182139	0	0	0	0.256606	0.235722	0	0.255013	0
TRINITY_DN102131_c0_g1	0	0	0	0	0	0	0	0	1.97406	0	0	0
TRINITY_DN102132_c0_g1	0	0	0	0.353378	0	0	0	0	0	0	0	0
TRINITY_DN102133_c0_g1	0	0	1.42436	0	0	0	0	0	0	0	0	0
TRINITY_DN102134_c0_g1	0.113415	0.115512	0	0	0	0	0.528086	0.0892401	0.16686	0	0	0.0896707
TRINITY_DN102135_c0_g1	0	0	0.959447	0	0	0	0	0	0	0	0	0
TRINITY_DN102136_c0_g1	0.396951	0	0	0	0	0	0.715116	0	0	0	0	0
TRINITY_DN102137_c0_g1	0	0	0.415484	0	0	0	0	0	0	0	0	0
TRINITY_DN102138_c0_g1	0	0	0	2.09914	0	0	0	0	0	0	0	0
TRINITY_DN102139_c0_g1	0	0	0	0	0.268042	0	0	0	0	0	0.263966	0
TRINITY_DN10213_c0_g1	0	0	0	0	0	0	0.0440071	0.245492	0	0	0.0456309	0
TRINITY_DN102141_c0_g1	0	0	0	0	0	0	9.74664	0	0	0	0	0
TRINITY_DN102142_c0_g1	0	0	0	0	7.84419	0	0	0	0	0	0	0
TRINITY_DN102143_c0_g1	0	0	0	0	0	0	0	0	0.294579	0	0	0
TRINITY_DN102144_c0_g1	0	0	0.227557	0.278432	0	0	0	0	0	0	0	0
TRINITY_DN102145_c0_g1	0	0	0	0	0	0	0	0	0	0	0.20014	0
TRINITY_DN102146_c0_g1	0	0.168017	0.15831	0	0	0	0	0	0	0	0	0
TRINITY_DN102147_c0_g1	0	0	1.02869	0	0	0	0	0	0	0	0	0
TRINITY_DN102148_c0_g1	0	0.241739	0	0	0	0	0	0	0	0	0	0.368914
TRINITY_DN102149_c0_g1	0.869451	0	0	0	0	0	0	0	0	0	0	0
TRINITY_DN10214_c0_g1	0.170122	0.0420042	0	0	0.0671577	0	0.396064	0	0	0	0.127362	0
TRINITY_DN102152_c0_g1	0	0	0	0	0	0	0	0	0.383159	0.39994	0	0
TRINITY_DN102154_c0_g1	0	0	0	0.267758	0	0	0	0	0	0	0	0
TRINITY_DN102155_c0_g1	0	0	0	0	0.593815	0	0	0	0	0	0	0
TRINITY_DN102156_c0_g1	3.34555	0	0	0	0	0	0	0	0	0	0	0
TRINITY_DN102158_c0_g1	0	0	0	0	0	0	0	0	1.42404	0	0	0
TRINITY_DN102159_c0_g1	0	0.325747	0	0	0	0	0	0	0.913461	0	0	0
TRINITY_DN10215_c0_g1	0.122928	0.262741	0.128693	0	0	1.07263	0	0	0	0	0.20014	0
TRINITY_DN102160_c0_g1	0	0	0.662643	0	0	0	0	0	0	0	0	0
TRINITY_DN102161_c0_g1	0	0	0	0	0	0	0	0	0	1.99133	0	0
TRINITY_DN102164_c0_g1	0	0	0.336222	0	0	0	0	0	0	0	0	0
TRINITY_DN102165_c0_g1	0	0	0.939632	0	0	0	0	0	0	0	0	0
TRINITY_DN102166_c0_g1	0.462986	0	0.464915	0	0	0	0	0	0	0	0	0
TRINITY_DN102167_c0_g1	0	2.15379	0	0	0	0	0	0	0	0	0	0
TRINITY_DN102169_c0_g1	0.944998	0	0	0	0	0	0	0	0	0	0	0
TRINITY_DN10216_c0_g1	1.23805	1.67052	0.227557	0.267758	2.66245	0	0.176029	0.535441	0	0	0	0.528094
TRINITY_DN102170_c0_g1	0	0	0.178125	0	0	0	0	0	0	0	0	0
TRINITY_DN102171_c0_g1	0	0.861515	1.48381	0	0	0	0	0	0	0	0	0
TRINITY_DN102172_c0_g1	0	0	0	0	0	0	1.99101	0	0	0	0	0
TRINITY_DN102173_c0_g1	0.396951	0	0	0	0	0	0	0	0	0	0	0.328893
TRINITY_DN102175_c0_g1	0	0	0	0	0	0	0	3.11196	0	0	0	0
TRINITY_DN102176_c0_g1	0	0.136514	0.128693	0.310682	0.210604	0	0	0	0.196288	0	0	0
TRINITY_DN102177_c0_g1	0.746522	0	0	0	0	0	0	0	0	0	0	0
TRINITY_DN102179_c0_g1	0	0	0	0	0	0	0.550089	0	0	0	0	0.269012
TRINITY_DN102180_c0_g1	0	0	0.276989	0	0	0	0	0	0	0	0	0
TRINITY_DN102181_c0_g1	0	0	0	0	0	0	0	0	0.68745	0	0	0.757387
TRINITY_DN102182_c0_g1	0	0	0	0	0	0	0	0	0	0	0.273208	0
TRINITY_DN102184_c0_g1	0	0	0	0	0	0	0	0	0	0	2.15765	0
TRINITY_DN102185_c0_g1	0	0	0	0	0	0	0	0	0	0.951322	0	0
TRINITY_DN102186_c0_g1	0	0	0	0.310682	0	0	0	0	0	0.408865	0	0
TRINITY_DN102188_c0_g1	0	0	0	0	0	0	0	0.345846	0.304585	0	0	0
TRINITY_DN102189_c0_g1	0	0	0	0	0	0	0.792129	0.814275	0	0	0	0
TRINITY_DN10218_c0_g1	0	0	0.138495	0.0962931	0.124595	0	0.12102	0.122583	0	0	0.227577	0
TRINITY_DN102190_c0_g1	0.198476	0.0735074	0	0	0	0	0	0	0	0	0	0
TRINITY_DN102191_c0_g1	0	0	0	0	0	3.95	0	0	0	0	0	0
TRINITY_DN102193_c0_g1	0	0	0	0	0	0	0	0	0	5.26309	0	0
TRINITY_DN102194_c0_g1	0	0	1.3353	0	0	0	0	0	0	0	0	0
TRINITY_DN102195_c0_g1	0.0755476	0	0	0.278432	0.248896	0	0	0	0.226011	0	0	0
TRINITY_DN102197_c0_g1	5.3678	0	0	0	0	0	0	0	0	0	0	0
TRINITY_DN102198_c0_g1	0	0.777507	0	0	0	0	0	0	0	0	1.35651	0
TRINITY_DN1021_c0_g1	0	0	0	0.171465	0.23947	0	0.462075	0	0	0	0.464395	0
TRINITY_DN102201_c0_g1	0.103901	0	0	0	0	0	0	0	0	0	0.163751	0
TRINITY_DN102202_c0_g1	0.226829	0.126013	0	0	0	0	0	0	0	0	0	0
TRINITY_DN102205_c0_g1	0	0	0.435299	0	0	0	0	0	0	0	0	0
TRINITY_DN102207_c0_g1	0	0.157516	0.148296	0	0.23947	0	0	0.234378	0	0	1.17427	0
TRINITY_DN102208_c0_g1	0	0	0	0	0	0	0	7.0941	0	0	0	0
TRINITY_DN102209_c0_g1	0	0	0.217543	0	0	0	0	0	0	0	0.36418	0
TRINITY_DN10220_c0_g1	0	0	0	0	0	0	0.275045	0	0	0	0	0
TRINITY_DN102212_c0_g1	0	0.273242	0	0	0	0	0	0	0.383159	0	0	0
TRINITY_DN102213_c0_g1	0	0	0	2.82748	0	0	0	0	0	0	0	0
TRINITY_DN102214_c0_g1	0	0	0	1.60655	0	0	0	0	0	0	0	0
TRINITY_DN102215_c0_g1	0	0	0	0.364052	0	0	0	0	0	0	0	0
TRINITY_DN102216_c0_g1	0.188962	0.210021	0.306606	0	0	0.16502	0	0	0	0.151163	0.76475	0
TRINITY_DN102218_c0_g1	0	0	0	0	0.536378	0	0	0	0	0	0	0
TRINITY_DN102219_c0_g1	0	0	0	0	0	0	0.330054	0	0	0	0	0
TRINITY_DN10221_c0_g1	0.0283537	0	0.187926	0.182139	0	0.041255	0.0440071	0	0	0.035699	0.0363892	0.189271
TRINITY_DN102220_c0_g1	1.21902	0.147015	0.425285	0.33203	0	0	0.220036	0	0	0.213357	0.227577	0
TRINITY_DN102221_c0_g1	0	0	0	0.29978	0	0	0	0	0	0	0	0
TRINITY_DN102223_c0_g1	0	0	0	0	4.45361	0	0	0	0	0	0	0
TRINITY_DN102224_c0_g1	0	1.39728	0	0	0	0	0	0	0	0	0	0
TRINITY_DN102225_c0_g1	0.113415	0	0	0	0	0	0	0.200709	0	0	0.382375	0.189271
TRINITY_DN102228_c0_g1	0	0	0	0	0	0	0	0	0.658021	0	0	0.727597
TRINITY_DN102230_c0_g1	0	0.189019	0	0	0	0.319562	0	0	0	0	0	0
TRINITY_DN102231_c0_g1	0	0	0	0.214161	0	0	0	0	0	0.275552	0	0
TRINITY_DN102232_c0_g1	0	0	0	0	0	0.17517	0	0	0	0	0.154798	0
TRINITY_DN102233_c0_g1	0	0	0	0	0	0	0	0	1.6892	0	0	0
TRINITY_DN102235_c0_g1	0	0	0	3.62008	0	0	0	0	0	0	0	0
TRINITY_DN102236_c0_g1	0	0	0	0	2.1838	0	0	0	0	0	0	0
TRINITY_DN102237_c0_g1	0.132255	0.588273	1.27607	0.835297	0.22975	0	0.671109	0.680251	0.628593	0.853429	0.446201	0
TRINITY_DN102241_c0_g1	0	0	0	0	0	3.05254	0	0	0	0	0	0
TRINITY_DN102242_c0_g1	0	0	0	0	0	0	0	4.97489	0	0	0	0
TRINITY_DN102243_c0_g1	0	0.157516	0	0	0	0	0.242039	0	0.226011	0	0	0
TRINITY_DN102244_c0_g1	0	0	0	0	0	0	0.814132	0	0	0	0	0
TRINITY_DN102245_c0_g1	0.198476	0	0	0	0	0	0	0	0	0	0	0
TRINITY_DN102247_c0_g1	0	0	0	1.60655	0	0	0	0	0	0	0	0
TRINITY_DN102248_c0_g1	0	0	0	0	0	0.41255	0	0	0	0	0	0
TRINITY_DN102249_c0_g1	0.302377	0	0	0	0	0	0	0	0	0	0	0
TRINITY_DN102252_c0_g1	0.179635	0	0	0.214161	0	0	0	0.301063	0.274862	0	0	0
TRINITY_DN102253_c0_g1	0.0567074	0	0.326421	0	0	0.319562	0	0	0	0.0889686	0	0.189271
TRINITY_DN102254_c0_g1	0	0	2.75988	0	0	0	0	0	0	0	0	0
TRINITY_DN102255_c0_g1	0.349758	0.399254	0	0	0	0	0	0	1.09003	0	0	0
TRINITY_DN102256_c0_g1	0.453659	0.514766	0	0	0	0	0	0	0	0	0	0
TRINITY_DN102259_c0_g1	0	0	0	0	0	0	0	0	1.42404	0	0	0
TRINITY_DN10225_c0_g1	0.5764	1.05053	0.0988638	0.0429231	0	0.16502	0.0550089	0	0.216005	0.0532696	0.0545838	0
TRINITY_DN102260_c0_g1	0	0	0	0.556865	0	0	0.781127	0	0	0	0	0
TRINITY_DN102262_c0_g1	0	0	0	0	0	0	0	0	0	0.337746	0	0
TRINITY_DN102263_c0_g1	0	0	20.7725	0	0	0	0	0	0	0	0	0
TRINITY_DN102264_c0_g1	0	0	0	0	0.746982	0	0	0	0	0	0	0
TRINITY_DN102265_c0_g1	0	0	0	0	0	0	0	0	0	0	2.20299	0
TRINITY_DN102266_c0_g1	0	0.767006	0	0.289106	0	0	0	0	0	0	0	0
TRINITY_DN102268_c0_g1	0	0	0	0.214161	0	0	0.286046	0	0	0	0	0
TRINITY_DN10226_c0_g1	2.05079	0	0	0	0	0	0	0	0	0	0	3.56817
TRINITY_DN102270_c0_g1	0	0	0.207742	0	0	0.360817	0	0	0	0	0	0
TRINITY_DN102271_c0_g1	0.217316	0	0	0	0	0	0	0.379189	0	0	0	0
TRINITY_DN102272_c0_g1	0	0.409755	0	0	0	0	0	0	0	0	0	0
TRINITY_DN102273_c0_g1	3.61006	0	0	0	0	0	0	0	0	0	0	0
TRINITY_DN102274_c0_g1	0	0	0	0	0	6.48686	0	0	0	0	0	0
TRINITY_DN102275_c0_g1	0	0	0	0	0	0	0	0	0	0.302326	0	0.309033
TRINITY_DN102276_c0_g1	0.368598	0	0	0	0	0	0	0	1.14918	0	0	0
TRINITY_DN102277_c0_g1	0	0.147015	0	0	0	0	0	0	0	0.41779	0	0
TRINITY_DN102278_c0_g1	0	0	0	0	0	0	0	1.20458	0	0	0	0
TRINITY_DN102279_c0_g1	0	0	0	0	0	0	0.473077	0	0	0	0	0
TRINITY_DN10227_c0_g1	0.113415	0	0.178125	0.0749451	0.0863035	0	0	0.078126	0	0.0889686	0	0
TRINITY_DN102280_c0_g1	0	0.0735074	0	0.257084	0	0.123765	0	0	0.108003	0	0.109168	0
TRINITY_DN102281_c0_g1	0	0	0	0	14.9603	0	0	0	0	0	0	0
TRINITY_DN102283_c0_g1	0	0	0	0	0	0	17.678	0	0	0	0	0
TRINITY_DN102284_c0_g1	0.434632	0	0.870385	0	0	0	0	0	0	0	0	0
TRINITY_DN102285_c0_g1	0	0	0	0	0	0	0	0	0	0	2.37598	0
TRINITY_DN102286_c0_g1	0	0	0	0	0.402357	0	0	0	0.353436	0	0	0
TRINITY_DN102287_c0_g1	0	0	0	0	0	0	0	0	0	0	1.70249	0
TRINITY_DN102288_c0_g1	0.170122	0	0.543964	0.214161	0	0	0	0	0	0	0	0
TRINITY_DN102289_c0_g1	0	0	0	0	0	0	0	0.245492	0	0	0	0.239222
TRINITY_DN10228_c0_g1	0.113415	0.210021	0.0396307	0	0	0	0.231038	0	0	0.0532696	0	0.0598808
TRINITY_DN102290_c0_g1	0.859937	0	0.4451	0	0	0	1.47393	0	0.334013	0.346671	0	0
TRINITY_DN102292_c0_g1	0	0.157516	0	0	0	0	0	0	0	0	0.245771	0
TRINITY_DN102293_c0_g1	0	0	2.9478	0	0	0	0	0	0	0	0	0
TRINITY_DN102294_c0_g1	0	0.262741	0	0	0	0.103137	0	0	0	0	0	0
TRINITY_DN102295_c0_g1	0	0	0.583595	0	0	0	0	0	0	0	0	0
TRINITY_DN102296_c0_g1	0	0	0.197728	0	0	0	0	0.323618	0	0	0	0
TRINITY_DN102298_c0_g1	0	0	0	0	0.220324	0	0	0	0	0.0978933	0	0
TRINITY_DN10229_c0_g1	0	0	0	0	0	0	0	0.222937	0	0.631147	7.5288	0
TRINITY_DN1022_c0_g1	1.75774	2.66855	1.75078	1.95993	3.42887	2.2998	4.27938	1.09311	2.70095	2.99593	2.3214	2.03324
TRINITY_DN102300_c0_g1	0	0	0	0	0	0	0	0	0	2.31151	0	0
TRINITY_DN102301_c0_g1	0	0	0	0	0	3.61996	0	0	0	0	0	0
TRINITY_DN102304_c0_g1	0	0	0	0	0.258616	0	0.253041	0	0	0	0	0
TRINITY_DN102306_c0_g1	0	0	0	0.48192	0	0	0	0.702807	0	0	0	0
TRINITY_DN102308_c0_g1	0	0	0	0	0	0	0	0	0	3.01378	0	0
TRINITY_DN102309_c0_g1	0	0	0	0	0.383211	0	0	0	0	0	0	0.707737
TRINITY_DN10230_c0_g1	0	0.0525053	0	0	0	0.278308	0.0880143	0.167366	0.16686	0	0	0
TRINITY_DN102310_c0_g1	0	0	0	0	0	0	0	0	0	0	0.31855	0
TRINITY_DN102311_c0_g1	0	0	0	0	0	0	0	0	0	0	0.591757	0
TRINITY_DN102312_c0_g1	0	0.535768	0	0	0	0	0	0	0	0	0	0
TRINITY_DN102314_c0_g1	4.20548	0	0	0	0	0	3.97133	0	0	0	0	0
TRINITY_DN102315_c0_g1	0	0	0	0.24641	0	0	0	0	0	0.0978933	0	0
TRINITY_DN102316_c0_g1	0	0	0	0	0.450074	0	0.42907	0	0	0	0	0
TRINITY_DN102317_c0_g1	0	0	0	0	0	0	0	0	0.540307	0	0	0
TRINITY_DN102318_c0_g1	0	0	0	0	0	0	0	0	0	0	3.52311	0
TRINITY_DN10231_c0_g1	0.103901	0	0.108878	0	0.172312	0.350667	0	0	0	0.151163	0	0.159482
TRINITY_DN102320_c0_g1	0.160609	0	0	0.192813	0	0	0	0	0	0	0	0
TRINITY_DN102322_c0_g1	0.151282	0	0	0.182139	0	0	0	0	0	0.471059	0	0
TRINITY_DN102323_c0_g1	0	0.55677	0	0.610462	0	0	0	0	0	0	0	0
TRINITY_DN102324_c0_g1	0.170122	0	0	0	0	0	0	0	0	0	0	0
TRINITY_DN102325_c0_g1	0	0	0.959447	0	0	0	0.869141	0	0	0	0	0
TRINITY_DN102326_c0_g1	0	0	0	0	0	0	0	0	0	0	0	0.807338
TRINITY_DN10232_c1_g1	0	0	0	0.235509	0	0.16502	0	0.468429	0	0	0	0
TRINITY_DN102330_c0_g1	0	0	0	0	0.517232	1.06215	0	0	0	0	0	0
TRINITY_DN102331_c0_g1	1.76725	0	0	0	0	0	0	0	0	0	0	0
TRINITY_DN102332_c0_g1	0	0.157516	0	0	0.507512	0	0	0	0	0	0	0
TRINITY_DN102333_c0_g1	0	0	0	0	0	0.381445	0	0	0	0	0.36418	0.697807
TRINITY_DN102334_c0_g1	0	0	0.266975	0	0	0	0	0	0	0	0	0
TRINITY_DN102335_c0_g1	0.113415	0	0	0	0	0.391922	0	0	0	0.169012	0.181946	0
TRINITY_DN102336_c0_g1	0.217316	0	0	0	0.182033	0.195798	0	0.17848	0.16686	0	0	0
TRINITY_DN102337_c0_g1	0	0	0.28679	0.342704	0	0	0	0	0	0	0	0
TRINITY_DN102339_c0_g1	0	0	0	0	0	0	0	0	1.85635	0	0	0
TRINITY_DN10233_c0_g1	3.0053	0	0.504546	0.621136	2.89249	0	0.902146	0	1.54205	0.640072	0.974132	2.38199
TRINITY_DN102340_c0_g1	0	0	0	0	0	0	0	0	0	0.515683	0.546126	0
TRINITY_DN102342_c0_g1	0.340244	0	0	0	0	0	0	0	0	0	0	0
TRINITY_DN102344_c0_g1	0.160609	0	0.168111	0	0	0	0	0	0	0	0	0
TRINITY_DN102345_c0_g1	0.122928	0	0	0	0	0.216425	0	0	0	0	0	0
TRINITY_DN102346_c0_g1	0	0	0.870385	0	0	0	1.63895	0	0	0	0	0
TRINITY_DN102347_c0_g1	0	0	0	0	0	0	5.46726	0	0	0	0	0
TRINITY_DN102348_c0_g1	0	0	0	0	0	0	0	0	2.07235	0	0	0
TRINITY_DN102349_c0_g1	0	0	3.63026	0	0	0	0	0	0	0	0	0
TRINITY_DN102350_c0_g1	0	0	0	0.107194	0	0	0.143023	0	0.274862	0.142238	0	0
TRINITY_DN102351_c0_g1	0	0	0.346236	0	0	0	0	0	0	0.568953	0	0
TRINITY_DN102352_c0_g1	0	0	0	0	0	0	0	0	0	0	12.4266	0
TRINITY_DN102353_c0_g1	0	0	0	2.28128	0	0	0	0	0	0	0	0
TRINITY_DN102355_c0_g1	0	0.304745	0	0	0	0	0	0	0	0	0	0
TRINITY_DN102356_c0_g1	0	0	0	0	3.41915	0	0	0	0	0	0	0
TRINITY_DN102358_c0_g1	0	0	0	0	0	0	0	0	0	0	0	3.13938
TRINITY_DN102359_c0_g1	0.0945744	0	0	0	0	0.16502	0	0	0	0	0	0
TRINITY_DN102361_c0_g1	0	1.08204	0	0	0	0	0	0	0	0	0	0
TRINITY_DN102362_c0_g1	0	0	0	4.27323	0	0	0	0	0	0	0	0
TRINITY_DN102363_c0_g1	0	0	0	0	0	1.56769	0	0	0	0	0	0
TRINITY_DN102364_c0_g1	0	0	0	0	0	0	0	0	0	0	0	0.787478
TRINITY_DN102365_c0_g1	0.642621	0	0	0	0	0	0	0	0	0	0	0
TRINITY_DN102366_c0_g1	0	0	0	0	4.57821	0	0	0	0	0	0	0
TRINITY_DN102367_c0_g1	0	0	0.455114	0	0	0	0	0	0	0	0	0
TRINITY_DN102369_c0_g1	0	0.462261	0	0	0	0	0	0	0	0	0	0
TRINITY_DN10236_c0_g1	0	0.0840084	0.15831	0	0.114875	0.381445	0.12102	0	0	0	0	0.229292
TRINITY_DN10236_c0_g2	0	0	0	4.8301	0	0	0	0	0	0	0	0
TRINITY_DN102370_c0_g1	0	0	0.702274	0	0	0	0	0	0	0	0	0
TRINITY_DN102372_c0_g1	0.793903	0	0	0	0	0	0	0	0	0	0	0
TRINITY_DN102373_c0_g1	0.415792	0	0	0	0	0	0	0	0	0	0	0
TRINITY_DN102374_c0_g1	0.378111	0	0	0	0	0	0	0	0	0	0	0
TRINITY_DN102375_c0_g1	0	0	0.4451	0	0	0	0	0	0	0	0	0
TRINITY_DN102376_c0_g1	0	0	0	0	4.21414	0	0	0	0	0	0	0
TRINITY_DN102377_c0_g1	0	0	0	0	0	0	0	0	0	0	0	3.35874
TRINITY_DN102378_c0_g1	1.02073	0	0	0	0	0	0	0	0	0	0	0
TRINITY_DN102379_c0_g1	0	0	0	0	0	0.49506	0	0	0	0	0	0
TRINITY_DN10237_c0_g1	0.085061	0.115512	0.0692473	0.021348	0.0480118	0.08251	0.176029	0.078126	0.0688627	0.169012	0.0727783	0.0598808
TRINITY_DN102381_c0_g1	0	0	0	0	0	8.16783	0	0	0	0	0	0
TRINITY_DN102382_c0_g1	0	0	0	0	0	0	0	2.61019	0	0	0	0
TRINITY_DN102383_c0_g1	5.41518	0	0	0	0	0	0	0	0	0	0	0
TRINITY_DN102384_c0_g1	0	0	0	0.0749451	0.201178	0	0	0.100354	0	0	0	0
TRINITY_DN102385_c0_g1	0	0	0	0	0	1.12403	0	0	0	0	0	0
TRINITY_DN102386_c0_g1	0	0	0	0	0.564949	0	0	0	0	0	0	0
TRINITY_DN102387_c0_g1	0	1.34478	0	0	0	0	0	0	0	0	0	0
TRINITY_DN10238_c0_g1	0.141768	1.05053	0.870385	0.342704	0	0.49506	0.462075	0	0.216005	0.435639	0	0.448354
TRINITY_DN102390_c0_g1	0	0	0.415484	0.514169	0	0	0	0	0	0	0	0
TRINITY_DN102391_c0_g1	0	0	0	0	0	0	0	0	0	0	0	0.727597
TRINITY_DN102392_c0_g1	0	0	0	0	0	0	0	1.11534	0	0	0	0
TRINITY_DN102393_c0_g1	0	0	0	0.942492	0	0	0	0	0	0	0	0
TRINITY_DN102394_c0_g1	0	0	0	0.921144	0	0	0	0	0	0	0	0
TRINITY_DN102395_c0_g1	0	0.273242	0.247373	0	0	0	0	0	0	0	0	0
TRINITY_DN102396_c0_g1	0	0	0	0.107194	0	0.154543	0	0	0.265151	0	0	0
TRINITY_DN102397_c0_g1	0	0	0	0	2.40413	2.38231	0	0	0	0	0	0
TRINITY_DN102398_c0_g1	0.226829	0	0	0	0	0	0	0	0	0	0	0
TRINITY_DN102399_c0_g1	0	0	0	0	0	0	2.18904	0	0	0	0	0
TRINITY_DN10239_c0_g1	0.0755476	0.399254	0.474717	0.0962931	0.737556	0.133915	0.484079	0	0.226011	0.791235	0.236818	0.119461
TRINITY_DN1023_c0_g1	0	0	0	0.33203	0	0	0	0	0	0	0	0
TRINITY_DN102400_c0_g1	0	0	0	0	0	1.52643	0	0	0	0	0	4.02646
TRINITY_DN102402_c0_g1	0.226829	0	0	0.289106	0	0	0	0	0	0	0	0
TRINITY_DN102403_c0_g1	0	0	0.366052	0	0	0	0	0	0	0	0	0
TRINITY_DN102406_c0_g1	0	0	0	0	0	0	0	0	0	0	0.782945	0
TRINITY_DN102407_c0_g1	0	0	1.06833	0	0	0	0	0	0	0	0	0
TRINITY_DN102408_c0_g1	0	0	0	0	0	0	0	0.256606	0	0.240131	0	0
TRINITY_DN102409_c0_g1	0	0	0	0	0	0.25768	0	0	0	0	0	0
TRINITY_DN10240_c0_g1	0	0	0.31662	0.385627	0.938735	0.381445	0	1.10422	0	0	0.573563	0
TRINITY_DN102410_c0_g1	0	0	0	0	0	6.72391	0	0	0	0	0	0
TRINITY_DN102412_c0_g1	1.45536	0	0	0	0	0	0	0	2.18036	0	0	0
TRINITY_DN102414_c0_g1	0	0	0	0	0	0	0	0	0	0	0	3.56817
TRINITY_DN102416_c0_g1	0.170122	0	0	0	0	0	0	0	0	0	0.136604	0
TRINITY_DN102418_c0_g1	0	0	0	0	0	0	0	0.903515	0	0	0	0
TRINITY_DN10241_c0_g1	0	0	0	0	0	0	0.825134	0	0	0	0	0
TRINITY_DN102420_c0_g1	0	0.483263	0	0	0	0	0	0	0	0	0	0
TRINITY_DN102421_c0_g1	0	1.22927	0	0	4.22386	0	0	0	0	0	0	0
TRINITY_DN102424_c0_g1	3.24146	0	0	0	0	0	0	0	0	0	0	0
TRINITY_DN102426_c0_g1	0	0	0	0	0	0	0	0	0	3.3783	0	0
[truncated: 196,933 more rows]
