# Supplementary material for: Family dinner: Transcriptional plasticity of five Noctuidae (Lepidoptera) feeding on three host plant species
Source: Ecol Evol. 2022 Sep 6;12(9):e9258. doi: 10.1002/ece3.9258 (PMC9448971; doi:10.1002/ece3.9258)
Supplement: Supplementary file 48 — Table S16b [file ECE3-12-e9258-s059.xlsx]

## Sheet: Suppl_table9b.txt
Supplementary Table 16b. CPM, TMM cross-sample normalised and filtered count matrix.
Autographa gamma
Diet/host plant species	Artificial diet	Artificial diet	Artificial diet	Zea mays	Zea mays	Zea mays	Brassica oleracea	Brassica oleracea	Brassica oleracea	Nicotiana tabacum	Nicotiana tabacum	Nicotiana tabacum
Sample nr.	Gam80_RSEM	Gam81_RSEM	Gam82_RSEM	Gam85_RSEM	Gam86_RSEM	Gam87_RSEM	Gam89_RSEM	Gam90_RSEM	Gam91_RSEM	Gam101_RSEM	Gam102_RSEM	Gam103_RSEM
TRINITY_DN100003_c0_g1	0.336676	0.356301	0	0	0	0	0	0	0	0	0	0
TRINITY_DN100004_c0_g1	0	0	0.782474	0	0	0	0	0	0.310256	0	0	0
TRINITY_DN100014_c0_g1	0.347482	0.712602	0.338388	1.61689	0	0.878604	1.3632	0.756547	2.65165	0.698093	1.14966	0.480859
TRINITY_DN100018_c0_g1	0	0	0	0.305153	0	0	0	0	0.260281	0	0	0
TRINITY_DN100021_c0_g1	0	0	0	0.294809	0	0	0	0	0.260281	0	0	0
TRINITY_DN100025_c0_g1	0	0	0	0	0	2.37954	0	2.83477	0	0	0	0
TRINITY_DN100028_c0_g1	0	0	0.264506	0	0	0	0	0	0	0	0.536449	0
TRINITY_DN10002_c0_g1	0	0	0	0	0	0	0.345937	0	0.380358	0	0	0
TRINITY_DN100032_c0_g1	0	0	0	0	0	0	0	0.154919	0	0	0	0.196756
TRINITY_DN100034_c0_g1	0	0	0	0	0	0.78713	0	0	0	1.15311	0	0
TRINITY_DN100037_c0_g1	0	0	0	0	0.449629	0	0	0	0	0	0.591195	0
TRINITY_DN10003_c0_g1	0	0	0	3.91526	0	0	0	0	0	1.99944	0	0
TRINITY_DN10004_c0_g1	0.15213	0.378517	0	0.345791	0.66523	0.43939	0.54943	0.200543	0	0.148241	0	0
TRINITY_DN100051_c0_g1	0	0	0	0.508588	0	0	0	0	0	0	0	0.524383
TRINITY_DN100055_c0_g1	0.716859	0	0	0	0	0.247102	0	0	0	0	0	0
TRINITY_DN100056_c0_g1	0	0	0	0	0	0.274597	0	0	0	0	0.437964	0
TRINITY_DN10005_c0_g1	0.282365	0.43434	0.137511	0.518686	0.323598	0.0914735	0	0	0.120077	0.285634	0.284733	0
TRINITY_DN100065_c0_g1	0	0	0	0	0	0	0.254366	0.282463	0	0	0	0
TRINITY_DN100071_c0_g1	0	0	0	0	0	0	0	0	0.230205	0	0.284733	0
TRINITY_DN100076_c0_g1	0	0.779248	0	0	0.305764	0	0	0	0	0	0	0
TRINITY_DN100081_c0_g1	0	0.545417	0	0	0	0	0	0	0	0	1.17138	0
TRINITY_DN100083_c0_g1	0	0	0.496934	0	0	0	0.335763	0	0	0	0	0
TRINITY_DN100085_c0_g1	0	0	0	0	0	0.970077	0	0	0.200129	0	0	0
TRINITY_DN100088_c0_g1	0	0	0.76144	0.691581	0	0	0.529081	0	0.890517	0	0.383219	0
TRINITY_DN10008_c0_g1	0	0.28937	0	0	0	0.192112	0	0	0	0.285634	0	0
TRINITY_DN100095_c0_g1	0	0	0	0	0	0	0.162794	0	0.190179	0	0	0
TRINITY_DN100106_c0_g1	0	0	0	1.40336	0	0	0	0	1.18087	0	0	0
TRINITY_DN100108_c0_g1	0.456106	0.155793	0.306574	0.284711	0.944044	0	0	0.11842	0.510385	0	0.613206	0.305865
TRINITY_DN10010_c0_g1	0	0	0	0	0	0.228772	0	0.273541	0	0	0	0
TRINITY_DN100111_c0_g1	0	0.712602	0	1.00683	0	0	0	0	0	0	0	0
TRINITY_DN100114_c0_g1	0.282365	0	0.898951	0	0	0	0	0	0.240155	0	0	0
TRINITY_DN100118_c0_g1	0	0	0	0	0	0.118968	0.254366	0	0.150153	0	0	0
TRINITY_DN100121_c0_g1	1.55315	0.801464	0	0	0	0	0	0	0	0	0	0
TRINITY_DN100128_c0_g1	0	0	0	0	0	0.237937	0	0	0.29013	0	0	0
TRINITY_DN10012_c0_g1	0	0.1669	0	0	0	0	0	0	0.28018	0	0	0.163963
TRINITY_DN100131_c0_g1	0	0	1.40667	0	0	0	0	0	0	0	0.361207	0
TRINITY_DN100133_c0_g1	0	0	0	0.182993	0	0.274597	0	0	0	0	0	0
TRINITY_DN100137_c0_g1	0	0	0	0	0	0	0	0	0	0.169378	0.503715	0
TRINITY_DN100139_c0_g1	0	0	0	0	0	0	0	0	0	0	0.262722	0.262341
TRINITY_DN10013_c0_g1	0.0543118	0.0555385	0.169326	0	0	0	0	0	0	0.0634125	0.109491	0.185725
TRINITY_DN100140_c0_g1	0	0	0	0	0	0	0.244191	0.264416	0.27023	0	0	0
TRINITY_DN100144_c0_g1	0.499612	0	0	0	0	0.338575	0	0	0	0	0	0
TRINITY_DN100149_c0_g1	0	0	0.306574	0.284711	0	0	0	0	0	0	0	0
TRINITY_DN100150_c0_g1	0	0	0	0	1.24981	0	0	0.41021	0	0	0	0
TRINITY_DN100152_c0_g1	0	0	0	0	1.18679	0.494204	0	0	0	0	0	0
TRINITY_DN100155_c0_g1	0	0	0	0.223631	0	0	0	0.191418	0	0	0	0
TRINITY_DN100156_c0_g1	0	0.31187	0	0	0	0	0	0	0	0	0	0.305865
TRINITY_DN100157_c0_g1	0	0	0	0	0	0	0	1.41272	0	1.74551	0	0
TRINITY_DN100160_c0_g1	0.15213	0.155793	0	0	0	0	0.111921	0.127544	0	0	0	0.163963
TRINITY_DN100161_c0_g1	0	0	0	0	0	0	0.508731	0	0.150153	0	0	0.174695
TRINITY_DN100164_c0_g1	0.347482	0	0	0	0	0	0	0.282463	0	0	0	0
TRINITY_DN100172_c0_g1	0.8906	0	0	0	0	0	0	1.4401	0	0	0	0
TRINITY_DN100179_c0_g1	0	0	0	0	0	0	0	0	1.26092	0.761784	0	0
TRINITY_DN100181_c0_g1	0.0870127	0	0.0846628	0	0.332714	0.292927	0.122096	0.136669	0	0	0	0
TRINITY_DN100182_c0_g1	0	1.0464	0.148029	0.142355	0	0.100638	0.325588	0.11842	0	0	0	0
TRINITY_DN100183_c0_g1	0	0	0	0	0	0	0	0	0	0.909746	0	0.885102
TRINITY_DN100185_c0_g1	0.173741	0.178008	0	0.162797	0	0	0	0	0	0	0	0
TRINITY_DN100188_c0_g1	0	0.111362	0	0.101718	0.512447	0.0731436	0.244191	0	0.380358	0.116256	0.109491	0
TRINITY_DN10018_c0_g1	0	0.244939	0	0.223631	0	0	0	0	0	0	0	0
TRINITY_DN100198_c0_g1	0	0	0	0.274613	0.0808501	0.0731436	0	0.164044	0	0	0	0
TRINITY_DN100201_c0_g1	0	0	0	0.315251	0	0	0.244191	0	0	0	0	0
TRINITY_DN100204_c0_g1	0	0	0	0	0	0	0	1.18501	0	0.730078	0	0
TRINITY_DN100206_c0_g1	0	0	0	0	0	0.777965	0	0	0	0	1.23714	0
TRINITY_DN100208_c0_g1	0	0	0.4759	0	0	0	0	0	0.360232	0	0	0
TRINITY_DN100211_c0_g1	0	0	0	0	0.629362	0	0	0	0	0	0	0.207488
TRINITY_DN100212_c0_g1	0	0	0	0	0	0	0	0.373711	0.380358	0	0	0
TRINITY_DN100213_c0_g1	0	2.87234	0	0	0	0	0	0	0	0	0	5.15738
TRINITY_DN10021_c0_g1	0	0	0.169326	0.0812755	0	0.118968	0	0.0729984	0.150153	0.433597	0.0874799	0.448066
TRINITY_DN100221_c0_g1	0	0	0	0.182993	0.152783	0.128133	0	0.309838	0	0.380753	0	0
TRINITY_DN100223_c0_g1	0.4453	0	0	0	0	0	0	0	0	0.455012	0	0
TRINITY_DN100228_c0_g1	0	0	0.264506	0.0812755	0	0	0.203493	0	0.160103	0	0	0
TRINITY_DN100232_c0_g1	0	0	0	0	0.296648	0	0	0.300713	0	0	0	0
TRINITY_DN100233_c0_g1	0	0	0	0	0	0.558358	0.610478	0	0	0	0	0
TRINITY_DN100238_c0_g1	0	0	0	0	0	0	0	0	0.720464	0.87804	0	0
TRINITY_DN10023_c0_g1	0	0	0	0	0.539397	0	0.752922	0	0	0	0	0
TRINITY_DN100242_c0_g1	0	0	0	0	0	0.841944	0	0	0	0	0.667952	0
TRINITY_DN100251_c0_g1	0	0	0.116214	0.213533	0.179733	0	0.081397	0.191418	0	0.232791	0	0
TRINITY_DN100257_c0_g1	1.15135	0	0	0	0	0	0	0.464959	0	0	0	0
TRINITY_DN10025_c0_g1	0	0	0.09518	0	0.224716	0.0366599	0	0.164044	0	0	0	0.054555
TRINITY_DN100266_c0_g1	0	2.04866	0	0	0	0	0	0	0	0	0	0.97245
TRINITY_DN100267_c0_g1	0	0	0.222174	0.203435	0	0	0	0.173168	0	0	0	0.218518
TRINITY_DN100269_c0_g1	0	0	4.80133	0	0	0	0	0	0	0	4.58762	0
TRINITY_DN10026_c0_g1	0.390988	0	0.28554	0.640599	0.755195	0.201277	0.0712224	0.0821232	0.250105	0.201084	0.481704	0.404243
TRINITY_DN100270_c0_g1	0	0	0	0	0	0	0	0.145794	0.150153	0	0	0
TRINITY_DN100284_c0_g1	0	0.734818	0	0	0.593495	0	0	0	0	0.719231	0	0
TRINITY_DN100285_c0_g1	0	0.445448	0	0	0	0	0	0	0	0.433597	0	0
TRINITY_DN100288_c0_g1	4.14902	1.9373	2.03059	0	0	0.521699	0.559604	0	0.320206	0	8.98899	3.05925
TRINITY_DN10028_c0_g1	0	0	0	0	0	0	0.101746	0.318962	0	0	0	0.819517
TRINITY_DN100295_c0_g1	0	0	1.03646	0	0	0	0	0	0	0	1.01815	0
TRINITY_DN100300_c0_g1	0	0	0	0	1.26764	1.57408	0	0	0	0	0	0
TRINITY_DN100301_c0_g1	0	0	0	1.31198	0	0	0	0	0	1.34362	0	0
TRINITY_DN100305_c0_g1	0	0	0	0.895016	0	0	0	0	0	0	0	0.885102
TRINITY_DN10030_c0_g1	0	0	0	0	0	0.896934	1.61757	0.355461	0	0	0	0
TRINITY_DN100314_c0_g1	0	0	0	0	0	0	0.244191	0.273541	0	0	0.361207	0
TRINITY_DN100315_c0_g1	0	0	0	0.213533	0	0	0.427334	0	0	1.16367	0.634935	0
TRINITY_DN100317_c0_g1	0.466911	0	0	0.457606	0	0	0	0	0	0	0	0
TRINITY_DN100319_c0_g1	0.206442	0	0.412534	0	0	0	0	0	0	0	0	0
TRINITY_DN100320_c0_g1	0	0	0	0	0	0.338575	0.183143	0.200543	0	0	0	0
TRINITY_DN100321_c0_g1	0	0.178008	0	0	0	0.118968	0	0	0	0.169378	0	0
TRINITY_DN100325_c0_g1	0	0.500986	0	0	0	0	0	0.401085	0	0	0	0
TRINITY_DN10032_c0_g1	0.521223	0.267155	0.38072	0.732219	0.197766	0.356905	0.559604	0	0.220255	0	0.525444	0.404243
TRINITY_DN100331_c0_g1	0	0	0	0	0	0.201277	0.213667	0	0	0	0	0
TRINITY_DN100340_c0_g1	0	0	0	0	0	0	0	0	2.42167	2.96203	0	0
TRINITY_DN100344_c0_g1	0.108624	0	0	0	0	0	0	0.182293	0.370182	0.444444	0.109491	0.458798
TRINITY_DN100349_c0_g1	0	0	0	0	0.143866	0	0.274715	0	0	0	0	0
TRINITY_DN10034_c0_g1	0	0	0	0	0	0	0	0	0.580487	0	11.6165	0
TRINITY_DN100357_c0_g1	0.390988	0	0	0	0	0.274597	0	0	0	0	0	0
TRINITY_DN100359_c0_g1	0	0	0	0	0	0.292927	0	0	0	0	0	0.863042
TRINITY_DN100360_c0_g1	0	0	0.211394	0	0.494414	0	0	0	0	0	0	0
TRINITY_DN100368_c0_g1	0	0	0	0	1.36652	0.777965	0	0	0	0	0	0
TRINITY_DN10036_c0_g1	0	0	0.370203	0.355888	0	0	0	0	0	0	0	0
TRINITY_DN100371_c0_g1	0	0	0	0	0.467464	0	0.41716	0	0	0	0	0
TRINITY_DN100376_c0_g1	0	0	2.99291	0	0	1.84868	0	4.38436	0	0	0	0
TRINITY_DN100377_c0_g1	0	0	0.275023	0	0	0	0.386636	0	0	0	0	0
TRINITY_DN10037_c0_g1	9.32997	8.72866	3.77538	1.66787	0.710212	0	3.79474	0	0.700564	0	0	0
TRINITY_DN100382_c0_g1	0	0	0.57108	0	0	0	0	0.42846	0	0	0	0
TRINITY_DN100388_c0_g1	0	0.812856	0	0	0.323598	0	0	0	0	0	0	0
TRINITY_DN100393_c0_g1	0	0	0	0	0	0	0	0.565129	0.580487	0	0	0
TRINITY_DN100394_c0_g1	0	0	0.444086	0	0	0	0	0	0	0	0	0.415274
TRINITY_DN100407_c0_g1	0.369377	0	0	0	0	0.173958	0.274715	0	0	0	0	0
TRINITY_DN100408_c0_g1	0	0	0	0	0	0	0	0.774797	2.34162	0	0	0
TRINITY_DN100413_c0_g1	0	0	0	0	0.251666	0.649832	0.234016	0.255292	1.32085	0.31734	0	0.316896
TRINITY_DN100414_c0_g1	0	0	0	0	0	0	0.193318	0	0	0	0.547455	0
TRINITY_DN100417_c0_g1	0.217247	0.222724	0	0	0.170816	0	0	0	0	0.211653	0	0.437036
TRINITY_DN100419_c0_g1	0	0	0	0	0	0	0	0.455834	0.230205	0	0.591195	0
TRINITY_DN100422_c0_g1	0.271559	0	0	0	0	0	0	0	0	0	0.295739	0
TRINITY_DN100425_c0_g1	0	0	0.264506	0.244073	0	0	0	0	0	0	0	0
TRINITY_DN10042_c0_g1	0	0	0	0	0.782145	0	0	0.200543	0	0.243359	0	0
TRINITY_DN100433_c0_g1	0	0	0.327871	0	0	0	0	0	0	0	0.328473	0
TRINITY_DN100439_c0_g1	0.510417	0	0	0	0	0	0	0	0	0	0.558461	0
TRINITY_DN10043_c0_g1	0	0	0	0	0	0	0	1.18501	0.600387	0	0.799171	1.44228
TRINITY_DN100443_c0_g1	0.423689	0.868395	2.2738	0.40687	0	0	0	0	0	0	0	0
TRINITY_DN100451_c0_g1	0.282365	0	0	0.274613	0	0	0	0	0	0	0	0
TRINITY_DN100452_c0_g1	0.217247	0.456555	0	0	0	0	0	0	0.190179	0	0	0
TRINITY_DN100456_c0_g1	0	0.233831	0	0	0.179733	0.475874	0	0.182293	0	0	0	0
TRINITY_DN10045_c0_g1	1.54234	1.2358	2.0093	1.61689	1.97805	1.43696	2.48221	1.60414	3.29206	4.40077	3.04374	2.6878
TRINITY_DN100464_c0_g1	0	0	0	0	0	0	0	0	0	0	0.415953	0.207488
TRINITY_DN100465_c0_g1	0	0	0	0	0	0.713811	0	0	0	0	0.569466	0
TRINITY_DN100473_c0_g1	0	0	0	0	0.143866	0.256267	0	0	0	0	0.186248	0
TRINITY_DN100478_c0_g1	0	0	0	0	0	0	0.254366	0	0.580487	0	0	0
TRINITY_DN100489_c0_g1	0.0978181	0	0.19036	0	0	0	0.0712224	0	0	0.190516	0	0
TRINITY_DN10048_c0_g1	0.15213	0	0	0.0711777	0	0	0	0	0	0.222222	0	0
TRINITY_DN100495_c0_g1	0.282365	0	0	0	0	0.192112	0	0	0	0	0	0.284103
TRINITY_DN10049_c0_g1	0	0	0	0.95585	0	0	0	0.793046	0	0	2.13507	0
TRINITY_DN100506_c0_g1	0	0.60124	0	0	0	0.201277	0	0	0	0	0	0.885102
TRINITY_DN100517_c0_g1	0.228053	0	0	0.43741	0	0	0	0	0	0	0	0
TRINITY_DN100523_c0_g1	0	0.133577	0.126994	0	0	0	0.651176	0	0.320206	0.253928	0	0.262341
TRINITY_DN100524_c0_g1	0	0	0.401754	0	0.305764	0	0.28489	0	0	0	0	0
TRINITY_DN100528_c0_g1	0	0	1.22682	0	0	0	1.62774	1.77751	0	0	0	0
TRINITY_DN100534_c0_g1	0	0	0	0	0	0	0	0.865842	0	0	0	2.07607
TRINITY_DN100546_c0_g1	1.41211	3.11728	0.824805	0.386428	0.800178	0	0.152619	2.47018	0.170053	0.412459	0.207976	0.207488
TRINITY_DN100549_c0_g1	0.347482	0	0	0	0	0.118968	0	0	0.150153	0	0	0
TRINITY_DN10054_c0_g1	2.28081	0	0.994131	0.447508	0.746278	2.82792	0	0	0	1.3859	0.996425	0
TRINITY_DN100552_c0_g1	0	0	0.391237	0	0	0	0	0	0	0	0.788448	0
TRINITY_DN100553_c0_g1	0	0	0	0	0	0	0	0	0	0.158809	0	0.163963
TRINITY_DN100560_c0_g1	0	0	0	0	0	1.0434	0	0	0	1.53386	0	0
TRINITY_DN100562_c0_g1	0	0	0	0.325348	0	0.228772	0	0	0	0	0	0
TRINITY_DN100565_c0_g1	0	0	0	0.294809	0	0	0	0	0.130027	0	0.481704	0
TRINITY_DN100566_c0_g1	0	0	0	0	0	0.247102	0.539255	0.884091	0	0	0	0
TRINITY_DN100568_c0_g1	0	0.422947	0	0	0	0.567347	0	0	0	0	0	0
TRINITY_DN10056_c0_g1	0.162935	0.334086	0	0	0	0.32941	0	0	0	0.158809	0	0
TRINITY_DN100574_c0_g1	0	0.155793	0	0.142355	0.47658	0.42106	0	0	0.260281	0	0	0.316896
TRINITY_DN100579_c0_g1	0	0	0	0	0	0	0	0	0	0	0.459975	1.72638
TRINITY_DN100582_c0_g1	0.59743	0	0	0	0	0	0	0	0.490259	0	0	0
TRINITY_DN100585_c0_g1	0	0	0.719108	0	0	0.228772	0	0	0	0	0	0
TRINITY_DN100586_c0_g1	0.217247	0	0	0.203435	0	0	0	0	0	0	0	0
TRINITY_DN100596_c0_g1	0	0	0	0.172895	0.143866	0.128133	0.26454	0	0	0	0	0
TRINITY_DN100599_c0_g1	0	0	0.423051	0	0	0	0	0	0.320206	0	0	0
TRINITY_DN10059_c0_g1	4092.66	3783.62	2398.41	3028.79	642.993	1114.61	2937.02	2465.09	3252.28	1361.8	1330.26	1856.96
TRINITY_DN100606_c0_g1	0	1.0464	0	0	0	0	0	0.829545	0	0	0	0
TRINITY_DN10060_c0_g1	0	0	0	0.172895	0	0.3844	0	0	0	0.190516	0	0.185725
TRINITY_DN100610_c0_g1	0.727665	0	0	0	0.197766	0	0.183143	0	0	0.243359	0	0
TRINITY_DN100614_c0_g1	0	0	0	0	0	0	0	0	0.490259	0	1.31389	0
TRINITY_DN100615_c0_g1	0.456106	0	0	0	0	0	0	0	0.380358	0	0	0
TRINITY_DN100639_c0_g1	0.162935	0	0.169326	0.305153	0	0	0	0	0	0	0	0
TRINITY_DN10063_c0_g1	0	0	0.454866	0.284711	0	0	0	0.373711	0	0	0	0
TRINITY_DN100653_c0_g1	0	0	0	0	0	0.219607	0	0	0	0.31734	0.164237	0
TRINITY_DN100655_c0_g1	0	0	0	0	0	0	0	0	0	0.190516	0	0.382481
TRINITY_DN10065_c0_g1	0.15213	0	0	0	0.233831	0.100638	0.111921	0	0.190179	0.0739812	0.218982	0.0766154
TRINITY_DN10066_c0_g1	0.260754	0	0	0	0.0988828	0	0.386636	0	0.440283	0.137394	0	0
TRINITY_DN100675_c0_g1	0	0	0	0	0.170816	0	0	0.182293	0	0	0	0
TRINITY_DN100679_c0_g1	0	0	0	0	0	0	0	0	0	0.264497	0	0.273073
TRINITY_DN100680_c0_g1	0	0	0	0	0	0	0	0	0	0.338478	0	0.338658
TRINITY_DN100684_c0_g1	0	0.757033	0	0	0.287731	0	0	0	0	0	0	0
TRINITY_DN100692_c0_g1	0	0	0	0	0	0	0	0	0	0	0.49271	0.458798
TRINITY_DN100699_c0_g1	0	0	0	0	0	0	0.447684	0	0	0	0	1.19097
TRINITY_DN10069_c1_g1	0	0	0	0	0.170816	0	0.152619	0	0	0	0	0
TRINITY_DN1006_c0_g1	0.803872	2.47161	0.275023	2.30847	1.49256	1.2905	1.19023	1.74101	0	3.50159	0.842911	3.26704
TRINITY_DN100702_c0_g1	0	0.41184	0	0	0.979911	0	0	0	0	0	0	0
TRINITY_DN100703_c0_g1	0	0	0.327871	0	0.494414	0.841944	0.223842	0	0	0	0	0
TRINITY_DN100704_c0_g1	2.07465	0	0	2.02376	0	0	0	0	0	0	0	0
TRINITY_DN100713_c0_g1	0.8906	0	0	0	0	0	0	0	0	1.78779	0	0
TRINITY_DN100716_c0_g1	0	0	0	0	0.287731	0.256267	0	0	0	0	0	0
TRINITY_DN100717_c0_g1	0.488806	1.00197	0	0	0	0	0	0	0	0	0	0
TRINITY_DN10071_c0_g1	0.184546	0.0780388	0.105697	0	0.02695	0	0	0	0	0.0317062	0.0327344	0.382481
TRINITY_DN100725_c0_g1	0	0	0	0	0.206881	0	0.193318	0	0	0	0.284733	0
TRINITY_DN100726_c0_g1	0	0	0.179843	0	0.269698	0.118968	0	0	0	0	0	0.174695
TRINITY_DN10072_c0_g1	1.50964	2.52715	1.66039	2.0644	4.01001	3.23982	2.98077	3.04444	2.98203	3.0043	4.02916	2.53487
TRINITY_DN100736_c0_g1	0	0	0	0	0	0	0	0	0.27023	0	0	0.327926
TRINITY_DN100739_c0_g1	0	0	0	0	0	0	0	0	1.74123	2.12626	0	5.98763
TRINITY_DN10073_c0_g1	0	0	0	0	0	0.155628	0	0.182293	0	0.0739812	0.0767566	0
TRINITY_DN100741_c0_g1	0	0	0	0.854132	0	0.594842	0.651176	0	0	0	1.90509	0
TRINITY_DN100742_c0_g1	0	0	2.65452	0	0	0	0	0	0	0	0	2.229
TRINITY_DN100748_c0_g1	0	0	0	0	0	0	0.539255	0.592503	0	0	0	0
TRINITY_DN100759_c0_g1	0	0	0.158546	0	0	0	0	0	0	0.169378	0	0
TRINITY_DN10075_c0_g1	0.532313	0	0	0	0	0	0	0.218792	0	0	0	0
TRINITY_DN100776_c0_g1	0	0	0	0	0	0	0	0	0.410208	0.497287	0	0
TRINITY_DN100777_c0_g1	0	0	0.528748	0	0	0	0	0	0	0.497287	0	0
TRINITY_DN100779_c0_g1	0.553924	0	0	0	0	0.192112	0	0	0	0	0.295739	0
TRINITY_DN100782_c0_g1	0	0.334086	0	0	0	0	0	0.264416	0.27023	0	0	0
TRINITY_DN100789_c0_g1	0	0	0	0.416968	0	0	0	0	0	0	0.229988	0
TRINITY_DN1007_c0_g1	0.912495	0	0	0	0	0	0	0	0	0	0	0.885102
TRINITY_DN100807_c0_g1	0	0	0	0	0	0.622337	0	0.738297	0	0	0	0
TRINITY_DN100811_c0_g1	0	0	0.306574	0	0	0	0	0	0	0	0.317467	0
TRINITY_DN100822_c0_g1	0.380183	0.389624	0	0	0	0.265432	0	0	0	0	0	0
TRINITY_DN100825_c0_g1	0	0	0.28554	0	0.224716	0.192112	0.203493	0.227917	0	0	0	0.284103
TRINITY_DN100828_c0_g1	0	0.211616	0	0	0	0.146463	0	0.683549	0	0.211653	0	0
TRINITY_DN100830_c0_g1	0	0	0	0	0	0	0	0	0.570311	0.687525	0	0
TRINITY_DN100831_c0_g1	0	1.10223	0	0	0	0	1.59722	0	0	0	0	0
TRINITY_DN100832_c0_g1	0	0.656779	0	0	0	0	0.234016	0.255292	0	0	0	0
TRINITY_DN100855_c0_g1	0	0	0	0.701679	0	0	0.529081	0	0	0	0	0
TRINITY_DN100858_c0_g1	0	0	0	0	0.233831	0	0	0.237042	0	0	0	0
TRINITY_DN100859_c0_g1	0	0	0	0	0	0	0.234016	0	0	0	0.328473	0
TRINITY_DN10085_c0_g1	1.06434	2.20445	5.26671	1.04747	1.32174	1.47345	0.793621	2.17839	1.77108	0	0.580189	0.535414
TRINITY_DN100870_c0_g1	0.315065	0.322978	0	0.599961	0	0	0.234016	0	0	0	0	0
TRINITY_DN100877_c0_g1	0	0	2.05163	3.62046	0	1.263	0	0	0	0	0	0
TRINITY_DN100880_c0_g1	0.966807	0	0	0	0	0	0	1.57697	0	0	0	0
TRINITY_DN10088_c0_g1	0	0	0.253726	0	0.197766	0	0	0	0	0	0.251716	0
TRINITY_DN100897_c0_g1	0	0	0	0	0.404647	0	0	0	0	0	0.536449	0
TRINITY_DN1008_c0_g1	0.315065	0	0.179843	0.152453	0.0808501	0.109803	0.162794	0.0364992	0.0499757	0.296203	0.175242	0.262341
TRINITY_DN100913_c0_g1	0	0	0.338388	0	0.521562	0	0	0	1.0807	0	0	0
TRINITY_DN100914_c0_g1	0	0.345193	0	0	0.53048	0	0	0	0	0	0	0
TRINITY_DN100921_c0_g1	0	1.08001	0	0	0	0	0	0	0.29013	0	0	0
TRINITY_DN100927_c0_g1	0	0	0	0	0	0	0.295064	0	0	0	0.426958	0
TRINITY_DN100935_c0_g1	0	0	1.34304	0	0	0	0	0.674424	0.340332	0	0	0
TRINITY_DN100938_c0_g1	0	0	0	1.38316	0	0.32941	0.702049	0	0	0	0	0
TRINITY_DN100939_c0_g1	0	0	0.57108	0	0	0	0	0	0.440283	0	0	0
TRINITY_DN100946_c0_g1	0.206442	0	0	0	0	0.146463	0	0	0	0	0	0
TRINITY_DN100947_c0_g1	0	0	0	0	0	0	0	0.291588	0.300306	0	0	0
TRINITY_DN100948_c0_g1	0.206442	0	0	0	0.161898	0	0.305239	0	0	0	0	0
TRINITY_DN100952_c0_g1	0	0	0.846103	0	0.63828	0	0	0	0	0	0	0
TRINITY_DN10095_c0_g1	0	0.534309	0	0	0	0.183123	0	0.209668	0	0	0	0.535414
TRINITY_DN100964_c0_g1	0.662547	0	0	0	0	0	0	0.537755	0	0	0	0
TRINITY_DN100967_c0_g1	0	0	0	0	0.575462	0	0	0	0	0	0.383219	0
TRINITY_DN100971_c0_g1	0	0	0	0	0	0.40273	0	0	0	0.190516	0	0
TRINITY_DN100974_c0_g1	0	0.868395	0	0	0.710212	0	0	0	0	0	0	0
TRINITY_DN100988_c0_g1	0	0	0.370203	0	0	0	0	0	0	0	0	0.360719
TRINITY_DN100991_c0_g1	0	0	0	0	0	0.128133	0	0.154919	0	0.190516	0	0
TRINITY_DN100999_c0_g1	0	0	0	0	4.61242	1.22634	0	0	0	0	0	0
TRINITY_DN1009_c0_g1	0	0.233831	0.0318143	0.396526	0.0539001	0.0914735	0.193318	0	0	0.0951187	0.120497	0
TRINITY_DN100_c0_g1	0	0	0	0	0	0	0	0.264416	0.27023	0	0	0
TRINITY_DN101003_c0_g1	0	0	0	0	0	0.549194	0	0	0	0	0	0.404243
TRINITY_DN10100_c0_g1	0	0	0	0	0	0.3844	0	0	0	0	0.295739	0
TRINITY_DN101013_c0_g1	0	0.222724	0	0	0.512447	0	0	0	0	0	0	0
TRINITY_DN10101_c0_g1	0	1.78122	0.962317	0	1.45649	0.0639786	0	1.56784	2.14149	2.61298	0	0.196756
TRINITY_DN101026_c0_g1	1.95494	0	0	0	0	0	0	0	0	0	2.11306	0
TRINITY_DN101028_c0_g1	0	0	0	0	0	0.549194	0	0	0	0.804059	0	0
TRINITY_DN10102_c0_g1	0	0	0	0.661041	1.11486	0	0	0	0	0	0	0
TRINITY_DN101032_c0_g1	0	0	1.37485	0	0.512447	0	0	0	0	0	0	0
TRINITY_DN101033_c0_g1	0	0	0	0	0	0	0	0	0	0	0.164237	0.338658
TRINITY_DN101035_c0_g1	0	0	0	0	0	0	0	0.145794	0	0.190516	0	0
TRINITY_DN101042_c0_g1	0	0	0	0	0	0	0	0	0	0	0.547455	0.262341
TRINITY_DN101058_c0_g1	0	0	0	0	0	0.3844	0	0	0	0.571268	0	0
TRINITY_DN101059_c0_g1	0	0	0	0	2.18474	0.686492	0.54943	1.62239	0	0	0	0
TRINITY_DN101060_c0_g1	0	0	0	0	0.539397	0	0	0	0	1.95716	0	0.644524
TRINITY_DN101064_c0_g1	0	0	0	0	0	0.494204	0	0	0	0.719231	0	0
TRINITY_DN101081_c0_g1	0	0	0.401754	0.732219	0	0	0	0	0	0	0	0
TRINITY_DN101085_c0_g1	0.315065	0	0	0	0.251666	0.210442	0.915517	0	0.520335	0	0.328473	0.950687
TRINITY_DN101087_c0_g1	0	0	0	0	0	1.55593	0	0	0.470359	0	0	0
TRINITY_DN101099_c0_g1	0	0	0	0	0.233831	0	0.213667	0	0	0	0	0
TRINITY_DN10109_c0_g1	0	1.82594	0.994131	0.874574	0	0	0	2.16014	0	0	0.974413	0
TRINITY_DN101114_c0_g1	0	0	0	0	0	0	0.193318	0	0.220255	0.264497	0	0
TRINITY_DN101115_c0_g1	0	0	0	0	0	0.183123	0	0	0.230205	0	0	0
TRINITY_DN101125_c0_g1	0	0	0	0	0	0	0	0	0.700564	0	0.930674	0
TRINITY_DN101144_c0_g1	0	0	0	1.37282	0	0	0.518906	0	0	0	0	0
TRINITY_DN101149_c0_g1	0	0	0	0	0	0.466709	0	0	0.560361	0	0	0
TRINITY_DN101151_c0_g1	0	0.478771	0	0	0	0	0	0.373711	0	0	0	0
TRINITY_DN101153_c0_g1	0.825483	0	0	0	0	0	0	0	0.680438	0	0	0
TRINITY_DN101160_c0_g1	0	0	0	0	0	0	0	0	0	0.708662	0	0.360719
TRINITY_DN101161_c0_g1	4.9637	0	0	0	0	0	0	0	0	0	0	2.29459
TRINITY_DN101164_c0_g1	0	0	0	0.345791	0	0	0	0	0	0	0.394224	0
TRINITY_DN10116_c0_g1	0.195636	0	0	0	0	0	0	0	0	0	0	0.207488
TRINITY_DN101178_c0_g1	0	0	3.06706	1.35262	0	0	0	0	0	0	0	0
TRINITY_DN10117_c0_g1	1.12946	0	0.232691	0	0	0	0	0	0	0	0	0
TRINITY_DN101184_c0_g1	0	0	0.877654	0	0	0	0	0	0	0	0.437964	0
TRINITY_DN101185_c0_g1	0	1.02419	0	0	0.836243	0	0	0	0	0	0	0
TRINITY_DN101189_c0_g1	0	0	0.771957	0	0.58438	0	0	0	0	0	0	0
TRINITY_DN10118_c0_g1	0.858184	0.656779	0.317354	0.895016	0	0.878604	0.315413	0.091248	0.910643	0.211653	0	0.666584
TRINITY_DN101194_c0_g1	0	0	0.401754	0	0	0	1.11901	0.619878	0.320206	0.761784	0	0
TRINITY_DN101196_c0_g1	0	0	0	2.34911	2.06782	0	0	0	0	0	0	0
TRINITY_DN101197_c0_g1	0	0	0	0	0	0.375235	0	0.884091	0	0	0	0
TRINITY_DN1011_c0_g1	0	0	0.137511	0	0	0	0	0	0	0.412459	0	0.273073
TRINITY_DN101210_c0_g1	0.282365	0	0	0	0	0.192112	0	0	0	0	0	0
TRINITY_DN101212_c0_g1	0	0	0	0	1.42062	0	0	0	0	0.581837	0	0
TRINITY_DN101240_c0_g1	0	0	0	0	0.359664	0.302092	0	0	0	0	0	0
TRINITY_DN101253_c0_g1	0	0	0	0	0	0.311257	0	0	0	0	0	0.458798
TRINITY_DN101257_c0_g1	0.434495	0	0	0	0	0	0.162794	0	0	0	0	0
TRINITY_DN101273_c0_g1	0	0	3.94471	0	0	0	5.40213	0	0	0	3.78816	0
TRINITY_DN10127_c0_g1	0.586625	0	0	0	0	0	0	0	0	0.296203	0	0
TRINITY_DN101281_c0_g1	0	0	0	0	0	0	0	0	0.530285	0	0.711692	0
TRINITY_DN10128_c0_g1	0	0.256047	0	0.478048	0.521562	0	0.183143	0	0	0.169378	0	0.338658
TRINITY_DN101300_c0_g1	0	0	0.698074	0	0	0	0	0.519505	0	0	0	0
TRINITY_DN101302_c0_g1	0	0	0.76144	0	0	0.942582	0	0	0	0	0	0
TRINITY_DN101327_c0_g1	105.813	106.257	90.8977	101.849	162.888	131.068	91.3264	86.6556	79.0113	72.021	68.2761	79.5444
TRINITY_DN101329_c0_g1	0.271559	0	0	0	0	0	0	0.446709	0	0	0	0
TRINITY_DN10132_c0_g1	0	0	0.09518	0.345791	0.0719328	0.128133	0	0.309838	0	0.380753	0.273728	0
TRINITY_DN101330_c0_g1	55.3503	49.6324	35.1217	65.4111	105.13	95.3103	147.311	126.087	177.315	91.4121	85.2907	99.8129
TRINITY_DN101333_c0_g1	14.0983	13.783	18.7189	20.146	12.1737	17.7644	33.206	24.2365	32.1909	19.6662	20.9887	10.0304
TRINITY_DN10133_c0_g1	0.673353	0.567917	0.486417	0.233975	0.512447	0.228772	0.305239	0.309838	0.220255	0.856903	0.810177	1.54066
TRINITY_DN101340_c0_g1	20.6911	25.2282	24.2712	31.831	24.7249	27.4015	32.5548	32.6952	30.0196	28.7111	27.5799	28.2559
TRINITY_DN101341_c0_g1	0	0.0780388	0.0741457	0.0711777	0	0	0	0	0	0.158809	0	0.163963
TRINITY_DN101343_c0_g1	0.608236	0	0	0	1.00706	0	0	0	0	0	0	0
TRINITY_DN101345_c0_g1	363.731	401.502	244.181	220.955	196.595	200.468	185.807	168.808	209.126	140.921	164.001	178.56
TRINITY_DN101346_c1_g1	0	0	0	6.32545	0	4.45717	0	0	0	0	0	0
TRINITY_DN101346_c1_g2	36.6468	47.1386	44.0686	70.8415	33.5181	43.9669	78.8946	91.4864	74.5486	36.8991	42.8971	30.2989
TRINITY_DN101347_c0_g1	0	0	0	0	0	0.576512	0	0	0	0	0.459975	0
TRINITY_DN101348_c0_g1	0.173741	0	0	0.325348	0	0	0	0	0.440283	0	0	0
TRINITY_DN101348_c1_g1	198.864	197.995	176.677	212.189	141.247	161.984	201.036	209.917	206.594	166.417	151.716	152.773
TRINITY_DN101352_c1_g1	74.9119	67.3457	52.2435	101.645	57.4608	79.5869	81.326	85.024	104.978	54.513	46.0723	39.2369
TRINITY_DN101354_c0_g1	0	0	0.348906	0	0	0	0	0	0	0.169378	0.175242	0.174695
TRINITY_DN101355_c0_g1	30.9555	24.2484	20.5697	22.485	0.917094	9.98489	18.0171	23.3159	22.0743	12.9592	5.02558	2.17445
TRINITY_DN101357_c0_g1	0	0	0.771957	0	0	0	0	0	0	0.708662	0	0
TRINITY_DN10135_c0_g1	0.29317	0	0	0	0	0	0.213667	0.237042	0	0	0	0
TRINITY_DN101360_c0_g1	0.130235	0.0555385	0.169326	0.0610798	0.152783	0.0458249	0.122096	0.264416	0.110127	32.5512	0.153231	0.054555
TRINITY_DN101369_c0_g1	2582.03	2486.25	2349.32	2624.97	3021.79	2782.7	2381.6	2203.54	2884.01	1907.05	2448.03	2780.89
TRINITY_DN101369_c2_g1	53.5256	120.563	164.271	56.6345	77.7082	123.654	88.3151	62.0452	110.001	35.0056	108.25	83.2374
TRINITY_DN101370_c0_g1	0	0.0333231	0	0	0.170816	0.128133	0.081397	0	0	0.116256	0	0.152933
TRINITY_DN101374_c5_g1	12.3171	0	0	0	0	0	0	9.86228	9.85652	0	0	0
TRINITY_DN101374_c6_g1	4371.26	7635.94	5608.82	3358.56	1182.04	1774.09	3581.08	3842.1	3203.32	1900.05	2823.41	2348.72
TRINITY_DN101378_c0_g1	0	0	0	0	0.63828	0.274597	0	0	0	0	0	0
TRINITY_DN101379_c0_g1	0.108624	0.389624	0.496934	0.823838	0	0.210442	0.641001	0.364586	0.560361	670.384	0.426958	0.0327926
TRINITY_DN101384_c0_g1	0	0	0	0	0	0	10.6718	0	0	0	0	6.21718
TRINITY_DN101385_c0_g1	15.1084	16.0766	18.6237	26.6648	10.3664	12.639	31.2425	30.1248	32.3209	19.444	38.2877	23.6447
TRINITY_DN10138_c0_g1	0.217247	0	0.222174	0	0.170816	0.292927	0.468033	0.519505	0.180229	0	0.667952	0.437036
TRINITY_DN101390_c0_g1	10.0468	9.57456	10.5334	11.8985	12.3714	11.5225	10.9974	11.5394	11.1973	8.54761	9.02172	9.15629
TRINITY_DN101392_c0_g1	100.1	31.9304	37.8924	21.4986	33.572	7.58719	8.14888	4.89474	8.95582	201.93	599.508	508.319
TRINITY_DN101395_c0_g1	0	0.0444308	0	0.0711777	0.242748	0.0274949	0.0610478	0	0.0300759	0	0.186248	0
TRINITY_DN101396_c0_g1	0.195636	0.41184	0	0	0	0	0	0.164044	0	0.201084	0	0
TRINITY_DN101397_c0_g1	0.162935	0	0.327871	0	0	0	0	0	0	0	0	0
TRINITY_DN101399_c0_g1	0.521223	0.0891465	0.253726	0.650943	0.269698	0.183123	0.518906	0.565129	0.450233	0.349047	0.339479	0.360719
TRINITY_DN101406_c0_g1	1.22728	0.89061	0.941283	1.04747	0.332714	0.951747	0.905342	0.93884	0.840541	1.07912	0.569466	0.448066
TRINITY_DN101408_c0_g1	24.0149	28.4457	25.0008	23.746	30.2005	26.5594	24.1617	26.8889	26.0769	27.1667	24.9631	27.3708
TRINITY_DN101409_c0_g1	1591.3	1666.37	1548.09	1493.41	1142.12	1248	1494.49	1456.6	1612.1	1641.95	1477.4	1521.49
TRINITY_DN101410_c0_g1	2.74801	2.20445	3.88134	0.589863	2.94905	1.89451	1.13936	0.747422	2.31154	2.16854	3.6022	3.41997
TRINITY_DN101413_c0_g1	0	0	0.28554	0	0	0	0	0.145794	0	0	0	0
TRINITY_DN101415_c0_g1	0	0	0.253726	0	0	0	0.183143	0.200543	0	0	0	0.491591
TRINITY_DN101416_c0_g1	0	0.1669	0	0	0.260781	0	0	0.136669	0	0	0	0
TRINITY_DN101417_c0_g1	0.195636	0.200508	0	0	0	0	0	0	0	0	0	0
TRINITY_DN101418_c0_g1	0	0	0	0	0	0.512534	0	0	0	0.751215	0	0
TRINITY_DN101421_c0_g1	369.422	388.209	336.157	286.377	228.683	295.632	286.849	196.007	257.327	265.699	354.18	394.269
TRINITY_DN101422_c0_g1	0.0978181	0	0	0	0.152783	0.201277	0.508731	0.318962	0.0800515	0.296203	0	0
TRINITY_DN101423_c0_g1	13.9027	13.1151	13.9809	12.5797	18.5303	16.6568	12.849	12.1045	10.6869	11.1078	11.956	14.9692
TRINITY_DN101427_c0_g1	0	1.61432	0	0	0	0	0	0	0	1.56556	0	0
TRINITY_DN101428_c0_g1	0	0	0.09518	0	0	0.210442	0	0	0.260281	0	0.0984855	0
TRINITY_DN101429_c0_g1	2630.03	2856.64	2725.52	2638.81	1882.6	2085.44	2478.57	2494.89	2818.62	2870.07	2580.84	2729.53
TRINITY_DN10142_c0_g1	0.325871	0.111362	0.846103	0.101718	0.58438	0.219607	0.39681	0.966214	0.28018	0.105687	0.109491	0.218518
TRINITY_DN101435_c0_g1	0	0	0	0	0	0.338575	0	0.401085	0	0	0	0
TRINITY_DN101439_c0_g1	0.629846	0	0	0	0	0	0	1.02989	0	0	0	0
TRINITY_DN101441_c0_g1	0.238858	0	0	0	0	0	0	0	0	0	0	0.163963
TRINITY_DN101443_c0_g1	0	0	0	0	0	0.686492	1.4853	0	0	0	0	0
TRINITY_DN101445_c0_g1	0.814677	0	0	0.254171	0	0	0	0	0.230205	0	0	0
TRINITY_DN101445_c1_g1	0	0	0.750923	0	0.566347	0	0	0	0	0	0	0
TRINITY_DN101446_c0_g1	6.37581	0	0	0	0	0	7.12144	0	0	0	0	0
TRINITY_DN101446_c2_g1	131.696	109.886	135.548	132.663	90.1877	85.2337	149.183	140.388	186.881	159.974	132.567	137.28
TRINITY_DN101447_c0_g1	8.34156	7.25903	2.2738	15.9561	7.42652	2.50768	15.4942	6.7633	6.31412	10.0183	11.77	2.28356
TRINITY_DN101452_c0_g1	3857.29	4122.81	3819.59	3678.09	2613.93	2862.97	3367.03	3382.5	3958.33	3939.76	3415.27	3691.63
TRINITY_DN10145_c0_g1	0.238858	0	0	0.223631	0.377697	0.164793	0	0	0.400258	0.243359	0	0.24028
TRINITY_DN101464_c0_g1	2.09627	1.52517	2.43235	1.33218	2.52637	2.48018	1.99403	1.93243	2.17134	4.59129	2.34305	3.05925
TRINITY_DN101466_c0_g1	0	0.0333231	0.158546	0.121913	0.02695	0.137298	0	0.0547488	0	0	0.0327344	0
TRINITY_DN101469_c0_g1	0	0	0	0	0	0	0	0	0	0.338478	0	0.338658
TRINITY_DN10146_c0_g1	0	0	0	0.264515	0.66523	0	0	0	0.230205	0	0	0.284103
TRINITY_DN101471_c0_g1	0.0435063	0.0444308	0	0	0.0630155	0	0	0	0	0.179947	0.164237	0
TRINITY_DN101474_c0_g1	0	0	0	0.101718	0.125833	0.32941	0	0	0	0.275065	0.0547455	0
TRINITY_DN101477_c0_g1	51.2883	49.9554	38.6646	44.3294	54.0713	50.9865	40.2357	35.9949	37.4845	36.878	36.4374	41.3237
TRINITY_DN101481_c0_g1	0	0	0	0	0.224716	0	0	0.11842	0.190179	0.148241	0	0.0766154
TRINITY_DN101483_c0_g1	0	0.100254	0.179843	0	0.0719328	0.192112	0	0	0	0	0	0
TRINITY_DN101488_c0_g1	123.105	117.034	112.271	96.3674	138.046	115.967	85.5684	84.9328	80.5025	81.7537	75.1958	92.9074
TRINITY_DN10148_c0_g1	0	0	0	0	0	0	0.671525	0	0	1.3859	0	0
TRINITY_DN101490_c0_g1	0	0	0	0	0	0	0.905342	0	0.500435	0	0	0.600999
TRINITY_DN101492_c0_g1	0	2.11531	0	0	0	0.475874	0	0	0	0	0	0
TRINITY_DN101494_c0_g1	0	0	0	0	0	0.0823085	0	0.191418	0	0.232791	0	0
TRINITY_DN101495_c0_g1	1.18377	0.41184	0	0	0	0	0	0	0	0.40189	0	0
TRINITY_DN101496_c0_g1	28.479	32.22	31.1346	33.6717	34.6958	33.8445	35.912	38.5287	31.2203	25.5691	22.7733	22.9673
TRINITY_DN1014_c0_g1	0.390988	0	0	0	0.305764	0	0	0	0	0	0	0
TRINITY_DN101501_c0_g1	0	0	0	0.193337	0	0.274597	0	0	0	0	0	0
TRINITY_DN101506_c0_g1	0.0651173	0.12247	0	0.223631	0.134948	0.128133	0.0406985	0	0	0	0.0547455	0
TRINITY_DN101510_c0_g1	22.2661	22.3336	22.8116	24.0004	28.9596	24.418	21.7609	21.1831	20.6135	16.8204	17.1785	17.2966
TRINITY_DN101513_c0_g1	12.4255	6.6689	12.8601	14.6951	9.18877	10.1405	11.1602	11.2205	8.71567	6.18856	6.93067	8.23839
TRINITY_DN101515_c0_g1	22.8744	20.0178	15.7894	16.5664	8.98189	11.9894	12.259	9.2789	14.6895	15.3711	17.8027	26.4201
TRINITY_DN101520_c0_g1	6.2888	5.23258	5.20308	6.93576	5.09791	8.9325	5.14776	5.22283	6.97443	6.37907	5.8795	5.94411
TRINITY_DN101520_c1_g1	171.754	116.232	88.8671	29.8986	26.7029	32.2704	56.8081	22.7873	78.9613	2.86691	6.71169	2.11959
TRINITY_DN101522_c0_g1	0.0870127	0	0.243208	0.223631	0	0.109803	0	0	0	0	0	0
TRINITY_DN101523_c0_g1	0.847094	0	0	0	1.42062	0	0	0	0	0	0	0
TRINITY_DN101535_c0_g1	0	0	0	0	0	0.457544	0	0	0	0	0	0.677316
TRINITY_DN101536_c0_g1	1.07543	0	0.28554	0	0	0	0	0	0	0	0	0.546444
TRINITY_DN10153_c0_g1	0	0	0	0.274613	0	0	0	0	0	0	0.142225	0.295133
TRINITY_DN101544_c0_g1	3.55159	3.79656	3.10912	3.24413	4.40554	4.31988	3.26566	3.3999	3.43227	3.45932	5.01458	6.23894
TRINITY_DN101545_c0_g1	0.466911	0.367409	0.0528485	0.142355	0.152783	0.210442	0.0712224	0.164044	0.310256	0.0528437	0.0547455	0
TRINITY_DN10154_c0_g1	1.05354	0.923933	0.898951	1.28144	2.68827	1.23551	1.13936	1.58609	0.250105	1.81949	0.908662	0.775694
TRINITY_DN101550_c0_g1	0	0	0	0.121913	0	0	0	0.328087	0.340332	0	0	0
TRINITY_DN101553_c0_g1	0	0	0	0	0	0.201277	0.213667	0	0	0	0	0
TRINITY_DN10155_c0_g1	0	0	0	0	0	0	0	0.373711	0	0	0.503715	0
TRINITY_DN101560_c0_g1	5.8108	4.48666	4.93884	6.13236	5.62839	6.20522	5.96153	5.55092	4.46299	5.83951	6.90866	5.98763
TRINITY_DN101560_c1_g1	35.0394	30.1825	31.1875	47.0243	27.8089	43.5366	40.9784	37.116	61.3299	31.3347	30.1089	32.6918
TRINITY_DN101568_c0_g1	0.781976	0.857287	0.962317	1.65753	0.818211	1.30883	0.96639	1.50397	1.85114	3.9249	2.97799	2.88456
TRINITY_DN10157_c0_g1	1.60746	1.32495	1.52288	1.17973	1.24069	1.30883	1.22076	1.44922	1.4009	1.16367	1.16066	1.12538
TRINITY_DN101581_c0_g1	0	0	0.243208	0	0.0988828	0.0823085	0	0.200543	0	0	0	0
TRINITY_DN101587_c0_g1	0.184546	0	0.57108	0.895016	0	0	0	0	0.160103	0.380753	0	0
TRINITY_DN101591_c0_g1	0	0	0	0	0.188848	0	0	0	0	0.126825	0	0.251311
TRINITY_DN101604_c0_g1	0	0	0	0	0.656312	0	0.406985	0	0	0	0	0
TRINITY_DN101606_c0_g1	0.858184	0.701494	0.867137	0.803396	1.36652	1.07072	1.09866	1.07551	0.590437	0.867471	0.875928	1.25655
TRINITY_DN10160_c0_g1	0	0	0	0	0	0.622337	0	0	0	0	0.996425	0.885102
TRINITY_DN101616_c0_g1	0	0.422947	0.539266	0.386428	0	0	0	0	0	0.275065	0.142225	0.141903
TRINITY_DN101617_c0_g1	6.2888	4.0526	2.92954	2.75598	4.68435	0.80546	1.29198	1.66801	2.7317	4.29508	4.45611	8.75205
TRINITY_DN101624_c0_g1	0.141324	0	0	0.264515	0	0	0.101746	0.346337	0.120077	0	0	0
TRINITY_DN101625_c0_g1	0	0	0	0	0	0	0	0.391961	0	0.243359	0	0
TRINITY_DN101628_c0_g1	2.62858	2.21556	2.55934	3.39658	3.32654	3.26731	3.18426	3.02619	3.04196	2.87748	3.30646	3.46379
TRINITY_DN10162_c0_g1	0.184546	0.378517	0.19036	0	0	0	0	0	0.620513	0	0	0
TRINITY_DN101633_c0_g1	0	0	0	0	0	0	0	0	0	1.23766	0	2.39297
TRINITY_DN101636_c0_g1	0	0	0	0	0.287731	0.247102	0	0	0	0	0	0
TRINITY_DN101637_c0_g1	0.238858	0	0	0	0	0	0.26454	0	0	0	0	0
TRINITY_DN101639_c0_g1	0	0	0	0.813494	0	0.192112	0	0	0	0	0	0
TRINITY_DN10163_c0_g1	0.923301	0	0	0	0.377697	0.640667	0	0	0	0.465581	0	0
TRINITY_DN10163_c0_g2	0.423689	0	0	3.27467	0	0	0	0	0	0.423028	0.459975	0.852309
TRINITY_DN101640_c0_g1	0	0	0	0	0	0.292927	0	0	0	0	0	0.218518
TRINITY_DN101642_c0_g1	27.4687	23.5805	19.5332	21.8951	9.97092	14.4421	27.2239	15.076	32.0808	16.831	26.5287	19.2743
TRINITY_DN101645_c0_g1	0	0.178008	0	0	0	0	0	0	0	0.169378	0	0
TRINITY_DN101650_c0_g1	16.227	15.1412	15.8635	14.3188	15.5902	16.3457	16.8268	16.0787	15.3	15.8896	13.3356	14.1387
TRINITY_DN101655_c0_g1	0	0	0	0	0	0	0	0	0.0400258	0.137394	0.240993	0.251311
TRINITY_DN101659_c0_g1	0	0	0	0	0	0.256267	0	0.309838	0	0	0	0.382481
TRINITY_DN101660_c0_g1	0	0	0	0	0.0630155	0.164793	0.0610478	0.0638736	0.140203	0	0.317467	0
TRINITY_DN101662_c0_g1	0	0	0	0	0	0	0	0	0.650362	1.59755	0	0
TRINITY_DN101663_c0_g1	34.1704	39.145	36.3695	33.0614	22.8459	24.3996	30.2761	30.6078	33.1416	27.2512	21.8319	17.3729
TRINITY_DN101664_c0_g1	0	0	0	0	0	0	0	0	0	1.3859	0	0.458798
TRINITY_DN101671_c0_g1	0.380183	0	0	0.182993	0	0	0	0	0	0.190516	0	0
TRINITY_DN101672_c0_g1	0.695248	0.734818	1.23734	0.98639	5.82616	2.47102	0.854469	0.884091	0.660538	1.50215	1.88308	6.23894
TRINITY_DN101676_c0_g1	0	0	0	0.498244	0	0	0.752922	0	0	0	0	0
TRINITY_DN101682_c0_g1	0	0	0	0	2.57135	0	0	0	0.840541	0	0	0
TRINITY_DN10169_c0_g1	0.532313	0	0	0	0	0	0	0	0	0	0.580189	0
TRINITY_DN101702_c0_g1	1.11865	0	0	0	0	0	0.83412	0	0	0	0	0
TRINITY_DN101703_c0_g1	0	0	0.200877	0.101718	0	0.0731436	0.081397	0	0.0900015	0.105687	0	0.218518
TRINITY_DN101705_c0_g1	0.260754	0.133577	0	0.121913	0	0	0	0.218792	0	0	0.131502	0
TRINITY_DN10170_c1_g1	0	0	2.81307	0	0	0	0	2.05997	0	0	0	0
TRINITY_DN101713_c0_g1	1.92252	1.77011	2.05163	1.71861	1.69924	1.91284	1.76001	1.77751	1.55106	1.555	1.81761	1.68256
TRINITY_DN101714_c0_g1	0	0	0.919985	0.264515	0.58438	0.521699	0.345937	0	0	1.04742	0.930674	1.46404
TRINITY_DN101724_c0_g1	0	0.28937	0	0	0.458547	0	0.630827	0	0	0	0	0
TRINITY_DN101728_c0_g1	25.34	32.7655	32.3086	23.6342	29.3373	29.9275	21.7304	26.5974	27.7781	31.6626	26.5507	27.5455
TRINITY_DN101732_c0_g1	13.5117	13.6383	17.6086	14.9187	6.11389	9.79278	15.6975	13.1073	12.7483	24.5006	16.3904	16.6846
TRINITY_DN101737_c0_g1	0.162935	0	0	0.152453	0.134948	0	0	0	0	0	0	0
TRINITY_DN10173_c0_g1	0.162935	0	0.158546	0	0.125833	0.0549899	0	0.264416	0	0.08455	0.0767566	0.426006
TRINITY_DN101741_c0_g1	0	0	0	0	0	0	0.712224	0	0.780616	0	0	0
TRINITY_DN101742_c0_g1	0.4453	0.779248	0.243208	0.793299	0.944044	0.668162	0.427334	0.647252	0.590437	0.592406	0.711692	0.273073
TRINITY_DN101748_c0_g1	0	0	0	0.803396	0	0	0	0	0	0.814628	0	0
TRINITY_DN101749_c0_g1	0	0	0	0	0.134948	0.356905	0	0	0	0	0.175242	0.349688
TRINITY_DN101755_c0_g1	0	0.267155	0	0	0	0	0	0	0	0	0.273728	0
TRINITY_DN101756_c0_g1	6.97324	7.31457	5.42526	5.75603	4.7652	3.56024	3.93718	3.58219	7.11464	6.96091	8.2883	13.3958
TRINITY_DN101759_c0_g1	0	0	0	0	0	0	0.793621	0	0	0.359615	0	0
TRINITY_DN101762_c0_g1	10.677	10.6212	11.0727	9.40678	10.0518	11.7971	10.3871	9.56157	10.0166	14.6942	10.8941	10.981
TRINITY_DN101772_c0_g1	0	0	0.433568	0	0.161898	0	0	0	0	0	0	0
TRINITY_DN101783_c0_g1	0	0	0	0	0	0.356905	0.386636	0	0	0	0	0
TRINITY_DN101786_c0_g1	0.173741	0.178008	0.116214	0	0	0	0.172969	0.091248	0	0	0	0.12014
TRINITY_DN10178_c0_g1	0.423689	0.43434	0.602894	0.488146	0.197766	0.32941	0.315413	0.300713	0	0.264497	0.153231	0.382481
TRINITY_DN101790_c0_g1	0.0651173	0.278262	0.264506	0.254171	0	0.146463	0.305239	0.109295	0.120077	0.412459	0.196971	0.141903
TRINITY_DN101793_c0_g1	0	0.31187	0	0	0	0	0.223842	0	0	0	0	0
TRINITY_DN10179_c0_g1	0.369377	0	0.275023	0	0	0	0	0	0.310256	0.190516	0	0
TRINITY_DN1017_c0_g1	0	0	0	0	0	0.155628	0	0	0	0	0	0.24028
TRINITY_DN101807_c0_g1	9.23244	8.9736	10.1632	7.65763	7.97483	8.27351	6.43974	7.93006	8.8457	9.4365	6.42695	8.93777
TRINITY_DN101812_c0_g1	0.30426	0.345193	0	0.294809	0	0	0	0.264416	0	2.91975	0	0.174695
TRINITY_DN101815_c0_g1	0	0.0891465	0	0.0812755	0	0	0	0	0	0.08455	0.164237	0.174695
TRINITY_DN10181_c0_g1	0	0	0.539266	0	0	0	0.203493	0	0	0.137394	0	0.141903
TRINITY_DN101820_c0_g1	1.24917	1.02419	1.22682	1.05757	1.40259	1.46428	1.4039	1.23043	1.37083	1.56556	1.63136	1.46404
TRINITY_DN101822_c0_g1	2.6937	2.11531	0.994131	2.12548	1.27676	1.36364	3.26566	2.97144	4.12265	2.32735	3.33948	2.5459
TRINITY_DN101823_c0_g1	0.195636	0	0	0.0916197	0	0	0.111921	0	0	0	0.186248	0
TRINITY_DN101827_c0_g1	7.16859	7.09184	6.62027	8.99006	9.06274	10.3236	8.20992	6.96384	7.765	8.66415	6.45969	7.06949
TRINITY_DN101829_c0_g1	0	0	0	0	0	0	0	0.364586	0.370182	0	0	0
TRINITY_DN10182_c0_g1	0	0	0.243208	0.447508	0.377697	0	0	0.191418	0	0.243359	0	0
TRINITY_DN101830_c0_g1	0	0	0	0	0	2.74562	0	0	0	0	0	3.78069
TRINITY_DN101831_c0_g1	0	0	0	0	0	0	0.28489	0	0	0	0	0.786724
TRINITY_DN101835_c0_g1	0	0	0	0	0	0	0	0.164044	0	0	0.306462	0
TRINITY_DN101837_c0_g1	0	0	0	0.132257	0	0.155628	0.162794	0	0	0	0	0
TRINITY_DN101839_c0_g1	0.141324	0.612348	0.645226	0.498244	1.70835	1.71138	0.946041	0.701798	0.390308	65.5257	0.295739	1.10362
TRINITY_DN101844_c0_g1	0.488806	0	0.528748	0	0	0	0	0	0	0.497287	0	0
TRINITY_DN101851_c0_g1	0.173741	0	0	0	0	0	0	0	0	0.169378	0	0.174695
TRINITY_DN101852_c0_g1	0.0978181	0.0444308	0.0846628	0.132257	0.215798	0	0.142445	0	0.200129	0	0.0874799	0.141903
TRINITY_DN101853_c0_g1	0	0	0	0	0.61133	0	0	0	0	0	0.40523	0
TRINITY_DN101854_c0_g1	8.15701	8.28322	5.74261	1.04747	1.33957	1.13487	0.386636	0.0729984	0.150153	3.51216	1.28088	0.895834
TRINITY_DN101857_c0_g1	6.85353	11.9462	8.61905	8.37976	10.0428	9.10628	8.72883	8.38569	9.57634	7.61673	9.29545	11.8662
TRINITY_DN101861_c0_g1	0	0	0	0	0	0	0	0	0.490259	0.602975	0	0
TRINITY_DN101863_c0_g1	0	0	0.0741457	0	0	0.100638	0	0	0.190179	0.380753	0	0.24028
TRINITY_DN101864_c0_g1	0	0	0	0	0	0	0	0	0.150153	0.275065	0.0874799	0.185725
TRINITY_DN101867_c0_g1	0	0.222724	0	0.101718	0.161898	0	0	0	0.0499757	0	0.0547455	0.054555
TRINITY_DN101874_c0_g1	0	0	0	0	0	0	0	5.85183	0	0	7.57661	0
TRINITY_DN10187_c0_g1	0.336676	0.345193	0.348906	0	0	0.228772	0	0	0.550411	0	0	0
TRINITY_DN101881_c0_g1	0	0	0	0	0	0.219607	0	0	0	0	0.481704	0
TRINITY_DN101882_c0_g1	0	1.00197	0	0	0	0	0	0	0	0.973159	0	0
TRINITY_DN101884_c0_g1	2.06356	1.5921	0.560563	1.00683	3.38956	1.41863	0	5.87008	1.71116	1.03685	1.69711	3.09204
TRINITY_DN101884_c1_g1	0	0	0	0.569421	0.782145	0	0	0	0	0.40189	0	0.207488
TRINITY_DN101888_c0_g1	0	0	0.211394	0	0.170816	0	0.162794	0	0	0.105687	0	0
TRINITY_DN101892_c0_g1	0.564729	0.579025	0	0	0	0.3844	0	0	0	1.14254	0	0
TRINITY_DN101894_c0_g1	0	0	0	0	0	0.146463	0	0	0	0	0.218982	0.207488
TRINITY_DN101900_c0_g1	0.944912	0.701494	0.983614	1.46444	1.30371	1.00674	1.23093	0.592503	1.10082	1.21652	1.40137	1.30038
TRINITY_DN101904_c0_g1	4.75726	4.07482	4.14559	4.7492	2.72433	3.17584	3.90666	6.10692	4.88314	4.71811	9.56917	14.3026
TRINITY_DN101907_c0_g1	17.6175	10.9887	19.0363	2.03386	4.11781	3.73402	0.803795	0.446709	0.460409	10.0075	17.9339	18.1924
TRINITY_DN10190_c0_g1	0	0	0	0	0	0.155628	0	0.364586	0.190179	0	0	0.229548
TRINITY_DN101910_c0_g1	0	0	0	0	3.60536	0	0	3.34515	0	0	0	0
TRINITY_DN101913_c0_g1	44.793	36.3837	36.211	32.1969	23.3044	25.8456	35.0067	28.9945	50.8031	48.6312	49.7182	55.6592
TRINITY_DN101924_c0_g1	0	0	0	0	0	0	0	0.756547	1.53093	0	0	0
TRINITY_DN101926_c0_g1	0	0.489878	0	0	0	0	0	0	0	1.45988	0	0.480859
TRINITY_DN101927_c0_g1	0	0	0.9518	0.305153	0.0808501	0.292927	0.478207	0.966214	1.93119	752.698	3.32847	0.448066
TRINITY_DN101932_c0_g1	0	0	0.423051	0	0	0	0.590128	0	0.660538	0	0	0
TRINITY_DN101943_c0_g1	1411.36	1383.81	1154.18	1127.58	857.965	977.694	1069.28	1115.99	1331.54	1374.99	1052.1	1203.76
TRINITY_DN101947_c0_g1	0	0	0.158546	0.284711	0	0	0.223842	0.127544	0	0	0	0.633791
TRINITY_DN101952_c0_g1	0	0	0.877654	0	0	0	0	0	0	0.412459	0	0
TRINITY_DN10195_c0_g1	0.825483	0.422947	0	0	0	0.283762	0.915517	0.164044	0	0	0	0
TRINITY_DN101962_c0_g1	0.0978181	0	0	0.284711	0.233831	0	0.223842	0	0	0	0	0
TRINITY_DN101967_c0_g1	0	0	0	0.0711777	0.170816	0.155628	0	0.182293	0	0.380753	0	0.229548
TRINITY_DN101971_c0_g1	0	0	0	0	1.12378	0	0.203493	0	0	0	0	0
TRINITY_DN101979_c0_g1	0	0	0	0	0	0	0.142445	0	0	0	0	0.393213
TRINITY_DN101980_c0_g1	0	0	0	0	0	0.0639786	0	0.328087	0.170053	0.201084	0	0
TRINITY_DN101984_c0_g1	0	0	0.306574	0	0	0.393565	0	0	0	0.581837	0.613206	0
TRINITY_DN101992_c0_g1	0	0.779248	1.69221	0	0	0	0	0	0	0	0	0
TRINITY_DN101993_c0_g1	0	0	0.306574	0	0.944044	0	0	0	0	0	0	0
TRINITY_DN101998_c0_g1	12.2301	12.2356	10.4488	12.9053	9.27854	10.0307	12.1878	13.1438	13.0385	11.0126	9.25171	8.51177
TRINITY_DN101999_c0_g1	2.90014	0	0	0	0	0	0	2.33351	0	0	0	0
TRINITY_DN102003_c0_g1	0	0	0.0846628	0	0.260781	0.0549899	0.193318	0	0	0	0.0874799	0
TRINITY_DN102007_c0_g1	0	0	0	0	0.970994	0	0	2.79827	0	0	0	0
TRINITY_DN102016_c0_g1	13.9678	15.3195	14.3935	16.0273	17.9099	14.799	15.3008	15.942	14.3794	12.7898	13.5873	16.4553
TRINITY_DN102018_c0_g1	0	0	0	0	0	0.668162	0	0	0	0.973159	0	0
TRINITY_DN102024_c0_g1	33.2906	30.4385	27.0842	14.9392	14.2595	17.9381	16.6946	15.869	24.9962	16.1009	25.5433	34.025
TRINITY_DN102025_c0_g1	0	0	0	0.589863	0.242748	0	0.223842	0	0	0	0	0.928627
TRINITY_DN102029_c0_g1	29.1851	24.7161	26.3123	19.4544	17.5233	18.048	21.0182	19.9981	23.2552	19.3066	23.726	23.3281
TRINITY_DN10202_c0_g1	0	0	0.158546	0.294809	0	0	0	0	0	0	0.164237	0
TRINITY_DN102030_c0_g1	0	0	0	0	0.458547	0	0	0.318962	0	0	0.196971	0
TRINITY_DN102032_c0_g1	0	0.0555385	0.09518	0	0	0.173958	0.254366	0.246167	0.0800515	0	0.04374	0
TRINITY_DN102034_c0_g1	0	0	0.09518	0.345791	0	0.128133	0	0	0	0.0951187	0.186248	0
TRINITY_DN102037_c0_g1	0	0	1.08931	0	0	0	0	2.36981	0	0	0	0
TRINITY_DN102040_c0_g1	12.469	11.0442	9.61318	9.77302	8.25364	9.26191	8.96285	8.58623	11.3974	8.83325	9.09848	8.77381
TRINITY_DN102042_c0_g1	0	0	0	0.345791	0	0	0	0.291588	0	0	0	0
TRINITY_DN102043_c0_g1	0	1.43631	6.208	0.691581	0	6.26003	0.518906	0	0	0	0	0
TRINITY_DN102048_c0_g1	0.195636	0.779248	0	0	0.305764	0	0	0.464959	0.810465	0	0.591195	0
TRINITY_DN10205_c0_g1	0	0	0	0.935654	0	0	2.1263	0	0	0	0	1.85755
TRINITY_DN102061_c0_g1	0	0.256047	0	0	0	0.173958	0	0	0	0	0	0
TRINITY_DN102066_c0_g1	0	0	0.66626	0	0	0	0	0	0	0.31734	0	0
TRINITY_DN102074_c0_g1	0	0	0	0	0.413564	0.183123	0	0	0	0	0	0.371451
TRINITY_DN102081_c0_g1	0.119429	0	0.222174	0	0.0899655	0.0823085	0	0	0.100177	0.232791	0	0
TRINITY_DN102083_c0_g1	0	0.467663	0	0	0	0	0	0.364586	0	0	0	0
TRINITY_DN102084_c0_g1	0	0	0	0	0	0	0	0.683549	0	0.846334	0	0
TRINITY_DN102087_c0_g1	0	0	0	0	0	0	0	0.291588	0	0	0	0.721139
TRINITY_DN102092_c0_g1	0.315065	0	0	0	0	0.109803	0.356112	0	0	0	0	0
TRINITY_DN102093_c0_g1	0	0	0	0.172895	0.242748	0	0	0.10017	0	0	0.186248	0
TRINITY_DN102097_c0_g1	0.238858	0	0	0	0	0	0	0	0	0	0	0.24028
TRINITY_DN10209_c0_g1	0	0.1669	0.0528485	0.101718	0.170816	0.0366599	0.122096	0	0	0	0	0.229548
TRINITY_DN102102_c0_g1	0.228053	0	0	0	0	0.155628	0	0	0	0	0	0.24028
TRINITY_DN102106_c0_g1	0	0	0.275023	0	0	0.247102	0	0	0.0601517	0.0739812	0	0
TRINITY_DN10210_c0_g1	0	0	0	0	0	0	0.0712224	0.492131	0.250105	0.105687	0	0
TRINITY_DN102121_c0_g1	8.09189	8.18296	0	0	0	0	0	0	0	0	0	0
TRINITY_DN102128_c0_g1	0.543118	0.556809	0	0	0	0	0	0	0	1.10026	0	0
TRINITY_DN10212_c0_g1	0	0	0	0	0.170816	0.0731436	0.081397	0	0	0	0.218982	0
TRINITY_DN102130_c0_g1	0	0.144685	0	0	0	0.192112	0	0	0	0	0.142225	0.284103
TRINITY_DN102139_c0_g1	0	0.545417	0.264506	0.864476	0	0	0	0	0	0.666387	0.667952	0
TRINITY_DN102146_c0_g1	0.434495	0	0	1.2711	0	0.594842	0	0.355461	0	0.87804	0	0.437036
TRINITY_DN102148_c0_g1	0	0	0	0	0	0	0	0.173168	0	0	0.218982	0
TRINITY_DN10214_c0_g1	0.184546	0	0	0	0	0.256267	0	0	0	0.370184	0	0
TRINITY_DN102153_c0_g1	0	0	0	0.976292	0.404647	0	0	0	0	0	0	0
TRINITY_DN102154_c0_g1	0	0	0.09518	0.0916197	0	0.137298	0.366287	0	0	0.0951187	0.0984855	0.0983778
TRINITY_DN10215_c0_g1	0	0.334086	0.158546	0	0.386614	0	0.356112	0.264416	0.28018	0	0	0
TRINITY_DN102160_c0_g1	0	0	0	0	0	0.164793	0.864644	0	0	0	0	0
TRINITY_DN102175_c0_g1	0	0	0	0	0.1078	0	0.162794	0.0547488	0	0.222222	0.142225	0
TRINITY_DN102176_c0_g1	0	0	0	0	0	0	0	0.401085	0	0	0	0.491591
TRINITY_DN102178_c0_g1	20.6695	23.1018	19.3218	20.0544	16.5703	17.6271	18.6174	19.433	20.3333	20.8405	18.6894	19.624
TRINITY_DN102180_c0_g1	0	0	0	0	0	0.42106	0	0	0	0	1.0839	0
TRINITY_DN102181_c0_g1	0	0	0.232691	0	0	0	0	0	0	0.232791	0	0.229548
TRINITY_DN102185_c0_g1	0.130235	0.334086	0.253726	0	0.0988828	0	0	0	0	0.126825	0	0.13117
TRINITY_DN102186_c0_g1	0	0	0	0	0	0	0	0	0.720464	0	0.218982	0
TRINITY_DN102187_c0_g1	0	0	0.0846628	0	0.0719328	0.128133	0	0	0	0.179947	0	0
TRINITY_DN10218_c0_g1	0.260754	0	0	0	0.197766	0	0	0	0	0.264497	0.131502	0
TRINITY_DN102192_c0_g1	33.3557	37.063	35.4919	35.6851	23.9877	26.7608	32.3717	34.3269	32.3711	27.7379	23.715	17.22
TRINITY_DN1021_c0_g1	0	0.278262	0	0	0	0	0	0.218792	0	0.275065	0.295739	0.273073
TRINITY_DN102204_c0_g1	1.20567	0	0	0	0	0	0	0	0.330156	0	0	0.404243
TRINITY_DN102206_c0_g1	0	0	0	0	0	0.576512	0.152619	0	0.180229	0	0	0.218518
TRINITY_DN102211_c0_g1	0	0	0	0	0	0	0	0.364586	0	0	0.262722	0.0873476
TRINITY_DN10221_c0_g1	1.02112	0	0	0.162797	0.269698	0	0	0.41021	1.29077	0.338478	0.864922	0.874072
TRINITY_DN102223_c0_g1	0.640936	0	0	0	0	0	0	0	0	0	0	0.644524
TRINITY_DN102227_c0_g1	0.0543118	0	0	0	0.0358673	0.201277	0.142445	0	0.0800515	0	0	0.152933
TRINITY_DN102231_c0_g1	0	0	0	0	0	0	0	0.437585	0.440283	0	0	0
TRINITY_DN102234_c0_g1	0.543118	0	0	0	0	0	0	0	0.460409	0	0	0
TRINITY_DN102237_c0_g1	0	0	0.19036	0	0	0.173958	0	0	0.0900015	0.0528437	0	0
TRINITY_DN10223_c0_g1	1.65097	0	0	1.62723	0	0	2.47203	1.33993	0	0	0	0
TRINITY_DN102240_c0_g1	0.195636	0	0.19036	0	0.908176	0	0	0.154919	0	0	0.196971	0
TRINITY_DN102253_c0_g1	0	0	1.08931	0	0	1.33615	0	0	0	0	0	0
TRINITY_DN102258_c0_g1	0	0.300478	0.19036	0	0.0719328	0	0	0.0821232	0.0800515	0.0951187	0	0.0983778
TRINITY_DN102260_c0_g1	36.1256	39.4566	36.4755	33.4173	32.3222	30.6872	30.2964	32.5129	30.3097	28.8805	24.8426	23.7651
TRINITY_DN102265_c0_g1	0	0	0	0	0	0.292927	0	0	0.700564	0	0	0
TRINITY_DN102272_c0_g1	0	0.244939	0	0	0.179733	0.0549899	0	0	0	0	0	0.0766154
TRINITY_DN102281_c0_g1	0.206442	0	0.105697	0	0	0.0731436	0.152619	0.346337	0.540461	0.211653	0.207976	0
TRINITY_DN102293_c0_g1	0	0	0	0	0	0.540029	0.579954	0	0	0	0	0
TRINITY_DN10229_c0_g1	0	0	0.275023	0.508588	0	0.183123	0.193318	0	0.220255	0	0	0.273073
TRINITY_DN1022_c0_g1	0	0	0	0.233975	0	0	0	0.592503	0.410208	0.497287	0	0.502621
TRINITY_DN102306_c0_g1	0	0	0.401754	0	0	0	0.152619	0	0	0.105687	0	0
TRINITY_DN102312_c0_g1	0	0	0.296057	0	0	0	0	0	0	0	0.306462	0
TRINITY_DN102315_c0_g1	1.87902	2.91706	4.11404	4.25096	2.79626	2.3064	3.74386	3.18111	4.31283	3.24766	2.46355	1.28935
TRINITY_DN10232_c0_g1	0.0543118	0.0555385	0.0528485	0.0916197	0	0	0.223842	0	0.0400258	0.148241	0.04374	0
TRINITY_DN102342_c0_g1	1.57504	1.81483	1.94593	2.60353	2.23864	1.63824	2.01438	2.6251	1.92124	1.95716	1.89408	1.98872
TRINITY_DN10234_c0_g1	0	0.100254	0.200877	0.0916197	0	0.34774	0.0712224	0.164044	0.170053	0.105687	0	0
TRINITY_DN102350_c0_g1	0	0	0	0	0	0.146463	0	0	0.540461	0	0	0
TRINITY_DN102355_c0_g1	0	0	0	0.518686	0	0	0	0	0	0.550131	0	0.546444
TRINITY_DN102360_c0_g1	0	0.111362	0	0	0	0	0.315413	0	0	0.105687	0	0.327926
TRINITY_DN102365_c0_g1	0	0.0891465	0	0.152453	0.188848	0.0549899	0	0	0.140203	0	0	0
TRINITY_DN102368_c0_g1	0	0	0	0.213533	0	0	0	0.182293	0	0	0	0.229548
TRINITY_DN10236_c0_g1	0.0978181	0	0	0.37633	0	0	0.152619	0	0.0900015	0	0	0
TRINITY_DN102370_c0_g1	0	0.31187	0	0	0	0	0.0508731	0	0	0.0739812	0.0767566	0.229548
TRINITY_DN102372_c0_g1	0.282365	0	0	0.172895	0.0719328	0	0.0712224	0	0	0	0.0984855	0
TRINITY_DN102384_c0_g1	0	0	0	0.162797	0.134948	0.118968	0	0.145794	0	0	0	0
TRINITY_DN102386_c0_g1	0	0	0	0	0.854078	1.4003	0	0	0	0	0	0
TRINITY_DN102387_c0_g1	0.0651173	0	0.19036	0	0.152783	0.0914735	0	0	0	0	0.065751	0
TRINITY_DN102389_c0_g1	0	0	0	0	0.170816	0	0.081397	0	0	0	0.44897	0.12014
TRINITY_DN10239_c0_g1	0.564729	0	0	0.803396	0.674345	0	0	0.227917	0	0.846334	0.591195	0.852309
TRINITY_DN102404_c0_g1	0	0	0	0	0	1.0434	0.28489	0	0	0	0	0
TRINITY_DN102409_c0_g1	0.0435063	0	0.0210342	0.0812755	0.143866	0.0366599	0.081397	0.209668	0	0	0	0.0438228
TRINITY_DN102419_c0_g1	0	0	0	0	0	0	0.539255	0.200543	0	0	0	0
TRINITY_DN10241_c0_g1	0	0	0	0.661041	0	0	0.498557	0	0	0	0	0
TRINITY_DN102424_c0_g1	0	0	0	0.162797	0.134948	0	0	0.282463	0	0.179947	0.361207	0
TRINITY_DN102431_c0_g1	0	0	0	0.569421	0	0	0	0	0.250105	0	0	0
TRINITY_DN102434_c0_g1	0	0.590133	0	1.68807	0	0	0	0	0.950669	0	0	0
TRINITY_DN10243_c0_g1	0.108624	0.111362	0	0.203435	0.521562	0	0.081397	0.091248	0.660538	0.116256	0	0.12014
TRINITY_DN102441_c0_g1	0	0	0	0	0.242748	0	0	0.255292	0	0	0	0
TRINITY_DN102443_c0_g1	0	0	0	0	0	0	0	0.401085	0	0	0.164237	0.174695
TRINITY_DN102444_c0_g1	14.9562	17.5462	23.6259	0.284711	0	10.5524	1.05796	19.9981	0.0400258	0.444444	0	0
TRINITY_DN10244_c0_g1	0.0327008	0.0333231	0.105697	0.254171	0.0539001	0.0549899	0.325588	0.164044	0.200129	0	0	0
TRINITY_DN102460_c0_g1	41.4476	43.4534	38.6328	44.8887	29.562	35.2815	45.3224	48.9107	49.6023	38.4118	32.4192	27.8186
TRINITY_DN102462_c0_g1	0	0	0.433568	0	0	0	0	0	0	0.211653	0.218982	0
TRINITY_DN102475_c0_g1	0	0	0.296057	0	0	0	0	0.237042	0	0	0	0
TRINITY_DN102481_c0_g1	0.0435063	0	0.0741457	0	0.0630155	0.0274949	0.152619	0	0	0.211653	0.0767566	0
TRINITY_DN102489_c0_g1	0.108624	0.222724	0.327871	0.101718	0.0808501	0.228772	0.162794	0.537755	0	0	0	0
TRINITY_DN102490_c0_g1	0	0	0	0.182993	0.152783	0	0	0	0	0	0	0
TRINITY_DN102491_c0_g1	0	0	1.39589	0	0.791261	0	0	0	0	0	0	0
TRINITY_DN102494_c0_g1	0.716859	0.367409	0.708591	3.04069	1.8431	1.63824	2.52291	3.39077	2.87191	1.05799	0.919668	0.928627
TRINITY_DN1024_c0_g1	0	0	0	0	0.0539001	0.201277	0	0.182293	0	0	0	0
TRINITY_DN102502_c0_g1	0.108624	0.111362	0	0.203435	0	0	0.162794	0	0	0.105687	0	0
TRINITY_DN102505_c0_g1	0.575535	0.590133	0.391237	0.182993	0	0	1.12918	0.309838	0.320206	0.190516	0.196971	0.589969
TRINITY_DN102507_c0_g1	0	0	0	0.40687	0.341631	0.567347	0	0	0	0	0.897657	0
TRINITY_DN102515_c0_g1	0.586625	0	0	0	0	0	0	0	0	0	0	0.295133
TRINITY_DN102516_c0_g1	0	0	0.19036	0.905114	0	0	0	0	0	0	0	0
TRINITY_DN102517_c0_g1	0	0	0	0.172895	0	0	0	0	0	0.0951187	0	0.295133
TRINITY_DN102520_c0_g1	0	0	0.560563	0.213533	0	0	0	0.182293	0.100177	0	0	0
TRINITY_DN102524_c0_g1	0	0	0	0	0	0.155628	0	0	0	0.444444	0.229988	0
TRINITY_DN102525_c0_g1	0	0	0.317354	0	0	0	0	0	0	0.899178	0	0
TRINITY_DN102532_c0_g1	0	0.0669311	0.19036	0	0	0	0.244191	0.0547488	0	0.275065	0	0.141903
TRINITY_DN10253_c0_g1	0	0	0.211394	0	0.485497	0	0.152619	0	0.350282	0.624112	0.426958	0
TRINITY_DN102540_c0_g1	0	2.36025	0	0	0	0	0	0	0	2.30621	0	0
TRINITY_DN102546_c0_g1	0	0	0	0.345791	0	0.247102	0	0	0	0	0	0
TRINITY_DN102548_c0_g1	0.228053	0	0	0	0	0	0	0	0	0.232791	0	0
TRINITY_DN102550_c0_g1	0.0870127	0.1669	0.116214	0.0406378	1.16876	3.46859	0.244191	0.173168	0.360232	0.634681	0.317467	0.568206
TRINITY_DN102552_c0_g1	0.608236	0.31187	1.09983	0.193337	0.233831	0.915264	0.905342	0.583379	0.170053	0.719231	1.31389	0.950687
TRINITY_DN102553_c0_g1	0	0	0	0.528784	0	0	0	0	0.450233	0	0	0
TRINITY_DN102554_c0_g1	0.228053	0	0	0.0507356	0.0449828	0	0	0	0	0	0.164237	0
TRINITY_DN102558_c0_g1	0.15213	0	0	0	0	0.100638	0	0	0.260281	0	0	0
TRINITY_DN102563_c0_g1	0.195636	0.0669311	0.126994	0.0610798	0	0.265432	0.0508731	0.0547488	0.170053	0	0.065751	0.0655852
TRINITY_DN10256_c0_g1	0.380183	0.189401	0	0	0.359664	0.128133	0.203493	0	0	0	0	0
TRINITY_DN102583_c0_g1	1.04273	0	0	0	0	0.237937	0.773272	0	0.29013	42.6646	0	0
TRINITY_DN102585_c0_g1	0	0	0.338388	0.315251	0.260781	0	0	0	0	0	0	0
TRINITY_DN10258_c0_g1	0	0	0	0	0	0	0	0.446709	0.160103	0	0	0
TRINITY_DN102592_c0_g1	2.51995	1.77011	1.87179	1.70851	1.98697	1.47345	1.64809	1.4036	2.27152	2.49673	2.91223	2.52414
TRINITY_DN102594_c0_g1	2.48725	2.12641	2.23147	2.61362	1.57341	2.25141	2.19752	2.32439	2.7118	1.53386	2.02558	2.01048
TRINITY_DN102596_c0_g1	0	0	0.729625	0.650943	0	0	0.488382	0	0	0	0.722697	0
TRINITY_DN102610_c0_g1	0	0.189401	0	0	0	0	0	0	0	0	0.580189	0.196756
TRINITY_DN102615_c0_g1	0.934106	0.322978	0	0.294809	1.94199	1.922	0.915517	1.26693	0.260281	0.47615	1.27015	0.797754
TRINITY_DN102616_c0_g1	23.8412	20.7748	19.6073	18.6308	12.6592	17.1237	16.3283	19.0593	17.6615	13.5305	11.069	9.80111
TRINITY_DN102617_c0_g1	0	0	0	1.46444	0	0	0	0	0	0	0	1.42052
TRINITY_DN102619_c0_g1	0	0	0.306574	0	0	0	0	0	0	0	0	0.295133
TRINITY_DN102621_c0_g1	0.336676	0	0.169326	0	0	0	0	0.136669	0	0	0	0
TRINITY_DN102622_c0_g1	0	0	0	0.152453	0	0	0.345937	0	0	0	0	0
TRINITY_DN102623_c0_g1	0	0	0	0.447508	0	0	0	0	0.380358	0	0	0
TRINITY_DN102625_c0_g1	0	0	0	0	0	0	0	0	0	0.666387	0.361207	0
TRINITY_DN102629_c0_g1	0	0	0	0.0406378	0	0	0.122096	0.273541	0.990694	0	0	0
TRINITY_DN102632_c0_g1	0.184546	0.189401	0	0	0.0719328	0	0	0	0	0	0.0874799	0
TRINITY_DN102634_c0_g1	0.325871	0	0	0	0.260781	0	0	0	0.27023	0	0	0
TRINITY_DN102638_c1_g1	0.173741	0.879503	0.169326	0.162797	0.404647	0.356905	0.376461	0.419335	0.140203	0	0	1.23479
TRINITY_DN102640_c1_g1	4.75726	6.4795	4.632	9.76292	5.16073	6.33335	7.62997	7.66564	7.18474	3.78723	4.60935	2.85176
TRINITY_DN102644_c0_g1	0	0	0	0	0	0.201277	0	0.246167	0	0	0.153231	0
TRINITY_DN102651_c0_g1	0.238858	0	0	0	0.58438	0.164793	0	0	0	0	0	0
TRINITY_DN102656_c0_g1	0	0	0.0633657	0	0.152783	0.0914735	0	0	0	0.137394	0.262722	0.0655852
TRINITY_DN102667_c0_g1	0.173741	0	0	0	0.0899655	0.247102	0	0	0	0	0.0547455	0
TRINITY_DN102670_c0_g1	0	0	0	0	0.0899655	0.0823085	0.356112	0	0.610336	0	0	0
TRINITY_DN102672_c0_g1	0	0	0	0	0	0	0	0	0.440283	0	0.273728	0
TRINITY_DN102673_c0_g1	0	0	0	0	0.0808501	0.228772	0.081397	0	0	0	0.218982	0.109408
TRINITY_DN102677_c0_g1	0	0.0669311	1.322	34.648	48.9284	53.3202	75.7409	39.3127	84.9553	8.29396	65.6266	12.9042
TRINITY_DN102680_c0_g1	0.184546	0	0	0	0	0.128133	0	0	0	0.190516	0.196971	0.196756
TRINITY_DN102681_c0_g1	0.195636	0	0	0.488146	0.251666	0.137298	0.244191	0.264416	0.330156	0	0	0
TRINITY_DN102683_c0_g1	0	0	0	0	0	0	0	0.574254	0	0.708662	0	0
TRINITY_DN102684_c0_g1	0	0	1.12113	0	0.287731	0	0	0	0.310256	0	0	0
TRINITY_DN10268_c0_g1	0.173741	0	0	0	0	0	0	0.145794	0	0	0	0
TRINITY_DN102693_c0_g1	0	0	0.296057	0	0	0	0	0	0	0.148241	0	0.152933
TRINITY_DN102699_c0_g1	0	0	0	0	0.0539001	0.302092	0.325588	0	0	0	0.218982	0
TRINITY_DN10269_c0_g1	0	0	0	0	0	0	0	0	1.74123	2.12626	0	0
TRINITY_DN102705_c0_g1	0	0	0.0318143	0.121913	0	0.0823085	0.0101746	0.136669	0.0400258	7.37337	0.0110055	0
TRINITY_DN102712_c0_g1	21.5493	21.6432	21.0032	69.8755	34.8757	25.0951	50.7754	55.4644	57.4673	12.4302	21.3172	18.6077
TRINITY_DN102716_c0_g1	0	0	0	0	0	0	0	0.309838	0	0.391322	0	0
TRINITY_DN102717_c0_g1	0	0	0	0	0	2.96522	1.07831	0	0	0	0	0
TRINITY_DN102723_c0_g1	0	0	0	0	0.170816	0	0	0.136669	0	0	0.0547455	0.12014
TRINITY_DN102727_c0_g1	0.141324	0.300478	0.729625	0.40687	0.566347	0.100638	0.539255	0.355461	1.11077	0	0	0.448066
TRINITY_DN102729_c0_g1	0	0	0	0	1.08791	0	0	0	0	0	0.722697	0
TRINITY_DN102730_c0_g1	0.30426	0	0.317354	0.294809	0	0	0	0	0.250105	0	0	0
TRINITY_DN102737_c0_g1	0.141324	0	0	0.132257	0.0719328	0.485039	0.244191	0.0729984	0	0.0951187	0.04374	0
TRINITY_DN102741_c0_g1	0.412599	0	0	0.396526	0	0	0	0	0	0	0	0
TRINITY_DN102752_c0_g1	0	0.41184	0	0	0	0	0	0	0	0	0	0.404243
TRINITY_DN102756_c0_g1	0	0.590133	0	0	0	0	0	0	0	1.16367	0	0
TRINITY_DN102757_c0_g1	0.336676	0.0555385	0.0528485	0	0.827128	0	0.081397	0.136669	0	0	0	0
TRINITY_DN102759_c0_g1	0.325871	0	0	0	0	0	0	0	0	0	0.164237	0
TRINITY_DN10275_c0_g1	0	0.556809	0.348906	0.254171	0	0.375235	0.0712224	0.0729984	0.230205	0.275065	0	0
TRINITY_DN102761_c0_g1	0.0543118	0.211616	0.09518	0.0507356	0.0358673	0.0366599	0.081397	0.0821232	0.0900015	0.370184	0	0.054555
TRINITY_DN102766_c0_g1	0	0.422947	0	0	0	0.283762	0	0	0	0	0	0
TRINITY_DN102767_c0_g1	0.868989	0.500986	0.835585	0.701679	0.332714	1.34531	0.600303	0.802171	0.74059	0.772353	0.580189	1.07083
TRINITY_DN102769_c0_g1	0.466911	0	0	0	0	0	0	0.756547	0	0	0	0
TRINITY_DN10276_c0_g1	0.390988	0.400732	0	0	0	0	0.28489	0	0	0	0.842911	0.393213
TRINITY_DN102771_c0_g1	0	0	0	0	0	0	0.376461	0	0	0.507856	0	0.502621
TRINITY_DN102775_c0_g1	0.217247	0.222724	0	0	0	0	0	0	0	0	0	0
TRINITY_DN102777_c0_g1	0	0.645671	0	0.305153	0	0	0	0	0	0	0	0
TRINITY_DN102781_c0_g1	0.162935	0	0	0	0.134948	0	0	0	0	0	0	0
TRINITY_DN102782_c0_g1	0.108624	0	0	0	0.260781	0	0.254366	0	0	0.349047	0.109491	0
TRINITY_DN102788_c0_g1	0	0	0	0	0.0899655	0	0	0.291588	0	0.486719	0	0
TRINITY_DN102795_c0_g1	0	0	0	0	2.3286	0	0	0	0	0	0	0.568206
TRINITY_DN102796_c0_g1	0	0.43434	0	0	0	0	0	0.173168	0	0	0	0
TRINITY_DN102802_c0_g1	0.325871	0.1669	0	0	0	0	0	0	0	0	0	0
TRINITY_DN102806_c0_g1	0	0	0.412534	0.193337	0.242748	0.219607	0	0.173168	0	0	0	0.109408
TRINITY_DN102807_c0_g1	0.0759228	0	0	0.203435	0	0	0.213667	0	0.190179	0.222222	0.426958	0.229548
TRINITY_DN102812_c1_g1	3.88856	0	0	1.91195	0	0.668162	0.722398	0	0	1120	0	0
TRINITY_DN102814_c0_g1	0	0	0.306574	0	0	0	0	0	0	0	0.306462	0
TRINITY_DN102816_c0_g1	0	0	0.634445	0	0	0	0.234016	0	0	0.158809	0	0
TRINITY_DN102817_c0_g1	0	0	0	0	0	0.137298	0	0.318962	0	0	0	0.207488
TRINITY_DN102820_c0_g1	0	0	0.222174	0	0	0	0	0	0	0.222222	0	0
TRINITY_DN102828_c0_g1	0.0759228	0	0.0741457	0	0	0.0549899	0	0.0638736	0.200129	0	0.372213	0.0766154
TRINITY_DN102829_c0_g1	0	0	0	0.152453	0	0.0549899	0	0.136669	0	0.08455	0.0767566	0
TRINITY_DN10282_c0_g1	0.336676	1.0578	1.45951	0.661041	0	0	0	0	0.29013	0	0	0
TRINITY_DN102837_c0_g1	1.53154	1.43631	4.29362	1.11865	0.970994	0.75047	1.3632	1.76839	1.41085	4.70754	2.96698	4.23949
TRINITY_DN102839_c0_g1	0	0.478771	0	0	0	0.960912	0	0	0	0	0	0
TRINITY_DN10283_c0_g1	0	0	0	0	0	0	0	0	0	0	2.92324	1.28935
TRINITY_DN102847_c0_g1	0.74956	0	0	0	0	0	0	0	0.610336	0	0	0
TRINITY_DN10284_c0_g1	0	0	0	1.01693	0	0.722976	0	0.282463	0	0	0	0
TRINITY_DN102855_c0_g1	0	0	0	0	0	0	0	0	0	0.285634	0	0.284103
TRINITY_DN102858_c0_g1	0	0	0	0.233975	0	0.32941	0	0.200543	0.400258	0	0	0
TRINITY_DN10285_c0_g1	0	0	0	0	0.449629	0	0	0.683549	0	0	0	0
TRINITY_DN102862_c0_g1	0	0	0	0	0.287731	0	0	0.583379	1.78126	0	0	0.721139
TRINITY_DN102872_c0_g1	0	0	0	0	0.152783	0.274597	0	0.164044	0	0	0	0
TRINITY_DN102874_c0_g1	0.108624	0	0	0.315251	0	0	0	0.182293	0.100177	0.232791	0.229988	0
TRINITY_DN102879_c0_g1	0	0.0891465	0	0	0.206881	0	0	0	0	0.179947	0	0
TRINITY_DN10287_c0_g1	0	0	0	0	0	0	0	0	0	1.24822	1.36864	0
TRINITY_DN102883_c0_g1	0	0	0	0	0	0	0	0	0.160103	0	0	0.196756
TRINITY_DN1028_c0_g1	0	0	0	0	0	0.42106	0	0	0	0	0	0.600999
TRINITY_DN102900_c0_g1	0	0	0	0	0	0	0.244191	0.264416	0	0	0	0
TRINITY_DN102907_c0_g1	16.5964	19.4499	15.6518	15.6002	14.8439	13.2889	13.2661	14.1371	12.6882	11.6367	14.3975	12.2158
TRINITY_DN102915_c0_g1	0.271559	0	0	0	0	0	0	0	0	0	0.295739	0
TRINITY_DN102921_c0_g1	0.29317	0.178008	0.338388	0.416968	0.494414	0.466709	0.325588	0.382836	0.430334	0.433597	0.350484	0.360719
TRINITY_DN102926_c0_g1	0.499612	0.400732	0.846103	0.559324	0.548512	0.80546	1.30215	1.72276	0.76049	2.02058	0.64594	1.79197
TRINITY_DN10292_c0_g1	0	0.378517	0	0	2.40965	0	0	0	0	0	0	0.753932
TRINITY_DN102934_c0_g1	0.999224	0	0	0	0	0	0	0.811296	0	0	0	0
TRINITY_DN102935_c0_g1	0	1.0689	0	0	0	3.57839	0	1.69539	0	0	0	0
TRINITY_DN102940_c0_g1	0	0.200508	0	0	0.0719328	0.201277	0	0	0.0800515	0.0951187	0	0.295133
TRINITY_DN102943_c0_g1	0	0	0.338388	0	0	0	0	0	0	0	0.525444	0
TRINITY_DN102944_c0_g1	0	0	0	0.579766	0	0.210442	0	0	0	0	0.317467	0
TRINITY_DN102950_c0_g1	0	0.12247	0.222174	0.111815	0.0899655	0	0	0.191418	0.100177	0	0.569466	0
TRINITY_DN102952_c0_g1	0	0	0	0	0.431597	0.128133	0	0	0	0	0	0
TRINITY_DN102955_c0_g1	0	0	0	0	0	0.567347	0	1.34905	0	0	0	0
TRINITY_DN102957_c0_g1	0.423689	0.222724	0	0	0	0	0	0	0	0	0	0
TRINITY_DN10295_c0_g1	0.195636	0	0.0528485	0	0.224716	0	0	0	0	0	0.142225	0
TRINITY_DN102965_c0_g1	0.119429	0	0.0633657	0	0.0539001	0	0	0	0	0.359615	0.799171	0.174695
TRINITY_DN102967_c0_g1	0	0	0	0	0	0.302092	0	0	0	0	1.42338	0
TRINITY_DN102971_c0_g1	0	0	0	0	0.242748	0	0	0	0	0	0	0.327926
TRINITY_DN102973_c0_g1	0	0	0	0	0.575462	0	0	0	0	0.243359	0.251716	0
TRINITY_DN102975_c0_g1	0.0651173	0.0780388	0.211394	0.101718	0.0630155	0.0823085	0.122096	0.227917	0.180229	4.28451	0.0984855	0.054555
TRINITY_DN102977_c0_g1	0.619041	0	0	0	0	0	0.457858	0	0	0	0	0
TRINITY_DN102978_c0_g1	0	0.1669	0.0423314	0	0	0.0274949	0	0.136669	0	0.08455	0	0
TRINITY_DN102980_c0_g1	0	0	0	0	0.368581	0	0	0	0	0	0	0.448066
TRINITY_DN102986_c0_g1	0	0.200508	0	0	0	0	0.0712224	0.237042	0.160103	0	0	0
TRINITY_DN102989_c0_g1	0	0	0	0	0.548512	0.475874	0	0.145794	0	0	0	0
TRINITY_DN10298_c0_g1	0.130235	0.0891465	0	0	0	0	0	0	0.140203	0.264497	0	0
TRINITY_DN102990_c0_g1	0.249948	0.12247	0	0.345791	0	0	0.54943	0	0	0.253928	0.251716	0.13117
TRINITY_DN102991_c0_g1	0	0.28937	0	0	0	0	0	0.227917	0	0	0	0
TRINITY_DN102996_c0_g1	0.184546	0	0.19036	0	0	0	0	0.300713	0	0	0	0.185725
TRINITY_DN10299_c0_g1	0.608236	0	0	0	0	0	0	0	0	0.613543	0	0
TRINITY_DN102_c0_g1	0	0	0.232691	0.233975	0	0	0	0	0.300306	0.116256	0	0
TRINITY_DN103003_c0_g1	0	0	0	0	2.7063	0	0	0	0	2.1474	0	0
TRINITY_DN103004_c0_g1	0.488806	0.12247	0.0423314	0	0.0630155	0.164793	0.152619	0.136669	0	0.042275	0.306462	0
TRINITY_DN103006_c0_g1	0	0	0.76144	0	0	0.475874	0	0	0	0	0	0
TRINITY_DN103008_c0_g1	0	0	0	0	0	2.08662	0	0	0	0	0	2.81897
TRINITY_DN103013_c0_g1	0	0	0.243208	0	0	0	0	0	0	0	0.120497	0.251311
TRINITY_DN103026_c0_g1	0	0	0	0.254171	0.1078	0	0.295064	0.109295	0	0	0	0
TRINITY_DN103028_c0_g1	0	0.0780388	0.0741457	0.0711777	0.773228	8.59393	0.111921	0.318962	0	0.0739812	0.218982	0
TRINITY_DN103029_c0_g1	0.173741	0	0	0	0	0	0.13227	0	0	0	0	0.185725
TRINITY_DN103030_c0_g1	0	0	0	0	0	0	0	0.300713	0	0	0	0.371451
TRINITY_DN103048_c0_g1	0	0	0.264506	0	0	0	0	0	0	0.253928	0	0
TRINITY_DN103049_c0_g1	0.0870127	0.1669	0.0741457	0	0	0	0	0.200543	0.0701016	0.08455	0	0
TRINITY_DN103051_c0_g1	0	0	0	0	0.188848	0	0	0	0	0	0.503715	0
TRINITY_DN103052_c0_g1	0.0978181	0	0.275023	0.172895	0	0	0	0	0	0	0	0.0983778
TRINITY_DN103063_c0_g1	0	12.0573	0	0	0	0	4.41519	0	0	0	0	0
TRINITY_DN103069_c0_g1	0.173741	0	0	0.0812755	0.269698	0	0	0.0729984	0	0	0.0874799	0.174695
TRINITY_DN103074_c0_g1	0.608236	0	0	0	0	0.411895	0	0	0	0	0	0
TRINITY_DN103077_c0_g1	0.401794	0	0	0.569421	0	0	0	0	0	0	0	0
TRINITY_DN103083_c0_g1	0	0.178008	0	0	0	0	0.122096	0.136669	0	0	0	0
TRINITY_DN103085_c0_g1	0.423689	0	0	0	0	0	0	0.346337	0	0.211653	0	0.218518
TRINITY_DN103088_c0_g1	0	0.935326	0	0	0	0	0	0.246167	0	0	0	0
TRINITY_DN10308_c0_g1	0	0.211616	0.105697	0	0	0	0	0	0.180229	0	0	0
TRINITY_DN103093_c0_g1	0	0	0.211394	0	0	0.100638	0	0.237042	0.0601517	0	0.065751	0.0766154
TRINITY_DN103095_c0_g1	0	0	0	0	0	0.292927	0	0	0	0	0	1.28935
TRINITY_DN10309_c0_g1	0.0978181	0	0.09518	0	0.458547	0	0	0	0	0	0.196971	0.0983778
TRINITY_DN1030_c0_g1	0	0	0.0528485	0.254171	0.539397	0.0823085	0.295064	0.455834	0.020126	0.116256	0.207976	0.141903
TRINITY_DN103101_c0_g1	0.423689	0	0	0	0.170816	0	0	0	0	0.211653	0	0
TRINITY_DN103107_c0_g1	0	0.222724	0.454866	0	0	0	0	0	0	0	0.229988	0
TRINITY_DN10310_c0_g1	0.130235	0.155793	0.391237	0.193337	0.179733	0.183123	0.0406985	0.0273744	0.210079	1.67153	1.46712	8.04194
TRINITY_DN103113_c0_g1	3.55159	2.83902	1.81894	2.30847	3.05685	3.10252	3.99823	3.33603	3.26221	3.54387	2.44154	4.14111
TRINITY_DN103116_c0_g1	0	0	0	0	0	0	0.223842	0	0	0	0.196971	0
TRINITY_DN103119_c0_g1	0	0	0	0	0	0.466709	0	0	0	0	0.372213	0
TRINITY_DN103124_c0_g1	0	0	2.58038	1.14919	0	0	0	0	0	0	0	0
TRINITY_DN103126_c0_g1	0	0	0	0	0	0	0	0.947965	0.490259	0	0.602201	0
TRINITY_DN10312_c0_g1	0	0	0	0	0.548512	0.237937	0	0	0	0.349047	0	0
TRINITY_DN103138_c0_g1	0.0759228	0	0	0	0	0.0549899	0.295064	0	0	0	0.240993	0
TRINITY_DN103141_c0_g1	0	0	0	0	0	0.192112	0	0.227917	0.230205	0	0	0
TRINITY_DN103149_c0_g1	0	0.31187	0	0	0	0.210442	0.223842	0	0.0900015	0	0	0.109408
TRINITY_DN10314_c0_g1	7.16859	6.34592	7.00099	6.69169	6.72522	6.69026	5.80891	5.3232	5.94394	5.63843	5.00357	6.68701
TRINITY_DN103150_c0_g1	0.249948	0.500986	0.158546	0.98639	0.188848	0.228772	0.783446	1.07551	0.630462	2.73981	0.886934	0.174695
TRINITY_DN103152_c0_g1	0	0	0	0	0	0	0.213667	0	0.710514	0	0	0
TRINITY_DN103158_c0_g1	0	0.189401	0	0	0	0	0	0.145794	0	0	0.262722	0
TRINITY_DN10315_c0_g1	0	0	0.528748	0	0	0	0	0	0	0	0	0.262341
TRINITY_DN103168_c0_g1	0	0	0	0	0.179733	0	0	0	0	0	0	0.24028
TRINITY_DN103169_c0_g1	0	0	0	0	0	0	0.142445	0.164044	0	0	0	0
TRINITY_DN10316_c0_g1	0	0	0.169326	0	0.125833	0	0.244191	0.136669	0.140203	0.169378	0.164237	0
TRINITY_DN103179_c0_g1	0	0	0.169326	0	0.395531	0	0.122096	0.136669	0	0	0.175242	0.174695
TRINITY_DN103184_c0_g1	0	0	0	0	0	0	0.600303	0	0	0.412459	0	0
TRINITY_DN103186_c0_g1	0	0	0	0	0.161898	0	0	0.0821232	0	0.31734	0.0984855	0
TRINITY_DN10318_c0_g1	0	0	0	0.416968	0	0	0	0	0	0.222222	0	0
TRINITY_DN103196_c0_g1	0	0	0.740405	0	0	0	0	0.546879	0	0	0	0.666584
TRINITY_DN103205_c0_g1	0	0.612348	0	0	0	0	0	0	0	0	0.415953	0
TRINITY_DN103214_c0_g1	0	0	0	0	0	0.201277	0.0712224	0	0	0	0	0.196756
TRINITY_DN103215_c0_g1	0	0	0	0	0.215798	0	0.213667	0	0	0	0	0.0983778
TRINITY_DN103222_c0_g1	0	0	0	0	0	0	1.08849	0	1.20077	0	0	0
TRINITY_DN103223_c0_g1	0	0	0	0	0	0.265432	0.142445	0.318962	0	0	0	0.196756
TRINITY_DN103229_c0_g1	0	0	0	0	0	0	0	0	0	0	0.777443	0.360719
TRINITY_DN103230_c1_g1	0	0	0	0.0916197	0.0719328	0	0	0.164044	0	0.296203	0.0984855	0
TRINITY_DN103238_c0_g1	0.608236	0.84618	0.994131	1.00683	1.26764	1.23551	0.702049	0.920591	0.820641	1.03685	1.39037	0.568206
TRINITY_DN10323_c0_g1	0	0	0	0	0	0	0	0.291588	0	0	0.120497	0.371451
TRINITY_DN103243_c0_g1	7.45096	9.21854	7.21264	6.1629	4.67524	5.66519	6.92812	4.83087	9.52613	7.34166	6.32847	3.52938
TRINITY_DN103244_c0_g1	0	0	0	0	0.377697	0	0	0	0	0	0	0.24028
TRINITY_DN103249_c0_g1	0	0	0.0633657	0	1.49256	0.0458249	0.0712224	0	0.200129	0.825196	2.66052	2.77545
TRINITY_DN103255_c0_g1	0	0	0	0.264515	0	0	0	0	0.240155	0	0	0
TRINITY_DN103256_c0_g1	4.84427	4.42001	4.27258	3.62046	4.47747	4.78658	5.13759	4.86737	5.56358	4.61242	6.08747	5.61618
TRINITY_DN10325_c0_g1	0.15213	0	0	0	0	0	0	0.246167	0	0.455012	0.153231	0
TRINITY_DN103262_c0_g1	0	0	0.930765	0	0	0.201277	0	0	0	0	0	0
TRINITY_DN103264_c0_g1	0.640936	0.489878	0.941283	0.681483	1.60036	1.07988	0.96639	0.701798	0.930543	0.719231	0.68968	0.917895
TRINITY_DN103274_c0_g1	0.912495	0	0	0	0	0	0	0	0.510385	0	0	0
TRINITY_DN10327_c0_g1	0	0	0	0	0	0.283762	0	0.337212	0	0	0	0
TRINITY_DN103286_c0_g1	0	0.178008	0.264506	0	0	0	0.0610478	0.145794	0	0	0	0
TRINITY_DN103288_c0_g1	0	0	0	0	0	0.146463	0	0.173168	0	0	0	0
TRINITY_DN10328_c0_g1	0.282365	0.100254	0.539266	0.305153	0.323598	0.457544	0.905342	0.501255	0.930543	0.148241	0.361207	0.196756
TRINITY_DN103296_c0_g1	0	0	0	0	0.979911	0.274597	0	0	0	0	0.437964	0
TRINITY_DN103297_c0_g1	0	2.68322	0	0	0	0	0	0	0	0.867471	0	0
TRINITY_DN10329_c0_g1	0.0651173	0	0.126994	0.0610798	0	0.0914735	0.0915716	0	0.160103	0	0.251716	0.0655852
TRINITY_DN103311_c0_g1	0	0	0	0	0	0.183123	0	0.0729984	0	0	0	0.185725
TRINITY_DN103313_c0_g1	0	1.00197	0	0	0	0	0	0	0	0	0.536449	0
TRINITY_DN103316_c0_g1	4.37708	0	0	1.4339	1.21374	1.00674	0	1.18501	1.20077	2.94089	0	0.721139
TRINITY_DN103320_c0_g1	0	0	0	0	0	0	0	1.37642	0	0	0	1.61697
TRINITY_DN103323_c0_g1	0	0.356301	0	0	0.827128	0	0	0	0	0	0	0
TRINITY_DN103324_c0_g1	2.20489	4.50888	0	0	0	0	0	0	0	0	0	0
TRINITY_DN103326_c0_g1	0	0	0	0.549226	0	0	0	0	0	0	0.624212	0
TRINITY_DN103331_c0_g1	0	0	0	0	0.674345	0	0.925691	0	0	0	0	0
TRINITY_DN103333_c0_g1	0	0	0	0	0	0	0	0	0	0	1.83934	3.22321
TRINITY_DN103336_c0_g1	0	0	0	0	0	0	0.986739	0	0	0	0.481704	0
TRINITY_DN10333_c0_g1	0.162935	0.111362	0.148029	0.244073	0.0808501	0	0.193318	0	0	0.211653	0	0
TRINITY_DN103341_c0_g1	0	0	0.19036	0	0	0.128133	0	0	0	0.190516	0	0
TRINITY_DN103346_c0_g1	0.173741	0	0	0	0	0	0	0	0.29013	0	0	0
TRINITY_DN103347_c0_g1	0	0.155793	0	0	0	0	0.223842	0.246167	0.130027	0	0	0
TRINITY_DN103349_c0_g1	0	0	0	0	0	0.494204	0	0.583379	0	0	0	0
TRINITY_DN103356_c0_g1	0	0	0	0.172895	0.143866	0	0	0	0	0.0951187	0.0874799	0
TRINITY_DN103357_c0_g1	0	0	0	0.650943	0	0	0	0	0	0	0	0.677316
TRINITY_DN103368_c0_g1	0	0	0	0	0	0	5.54457	0	2.01124	0	0	0
TRINITY_DN10337_c0_g1	0.184546	0.0333231	0	0	0	0.128133	0.0508731	0.0638736	0	0.116256	0	0
TRINITY_DN103381_c0_g1	0	0.0780388	0	0	0	0	0.0610478	0	0	0	0.164237	0.163963
TRINITY_DN103387_c0_g1	0	0	0	0	1.18679	0	0.529081	0	0	0	0	0
TRINITY_DN103389_c0_g1	0.510417	0	0	0	0	0	0.376461	0	0	0	0	0
TRINITY_DN10338_c0_g1	0	0	0	0	0	0	0	0	0.370182	0	0.974413	0
TRINITY_DN103396_c0_g1	0	0	0.370203	0	0	0	0	0	0	0	0	0.360719
TRINITY_DN103400_c0_g1	0	0.456555	0.232691	0	0.179733	0.311257	0	0.364586	0.380358	0	0.700686	0.917895
TRINITY_DN103403_c0_g1	0	0	0	0	0	0	0.244191	0.136669	0	0	0.0767566	0
TRINITY_DN103407_c0_g1	0	0	0	0	0	0	0.28489	0	0.650362	0	0	0
TRINITY_DN103410_c0_g1	0.228053	0.178008	0.200877	0.711777	1.15984	1.79387	1.71931	2.15122	1.41085	0.930884	0.974413	0.874072
TRINITY_DN103411_c0_g1	0	0	0.0528485	0.162797	0	0.0366599	0	0.045624	0.150153	0	0.0547455	0
TRINITY_DN103414_c0_g1	0	0	0	0	0.440514	0	0	0	0	0.275065	0	0
TRINITY_DN10342_c0_g1	0.282365	0	0.275023	0	1.41151	1.07988	0.101746	0	0	0	0.273728	0.666584
TRINITY_DN103431_c0_g1	0.173741	0.267155	0.169326	0.40687	0.602412	1.263	1.81088	1.28518	2.68173	0.264497	0.777443	1.09259
TRINITY_DN103436_c0_g1	0.564729	0.111362	0	0.315251	0	0.0731436	0.498557	0.182293	0.570311	0.338478	0.44897	0.229548
TRINITY_DN103440_c0_g1	0	0	0.771957	0	0.58438	0	0	0	0	0	0	0.360719
TRINITY_DN10344_c0_g1	0.0759228	0	0.0741457	0	0.179733	0.109803	0.111921	0.191418	0.0701016	0	0.0767566	0.0766154
TRINITY_DN103454_c0_g1	0	0	0	0	0.179733	0	0	0	0	0	0.229988	0
TRINITY_DN103458_c0_g1	0	0	0	0.0916197	0	0.201277	0	0	0	0	0	0.196756
TRINITY_DN103459_c0_g1	1.8031	0	0	0	0	4.90555	0	0	0	0	0	0
TRINITY_DN103462_c0_g1	0	0	0	2.81706	0	0	0	0.464959	0	0	0	0
TRINITY_DN103476_c0_g1	0	0.678994	0	0	0	0	0.488382	0	0	0	0	0
TRINITY_DN103484_c0_g1	0	0	0.19036	0	0.116916	0.0549899	0	0	0	0.602975	0.0327344	0
TRINITY_DN10348_c0_g1	0.238858	0	0	0.0507356	0.0449828	0.0823085	0.172969	0.191418	0.250105	0	0.109491	0
TRINITY_DN103492_c0_g1	0	0	2.11526	0	0	0	0	0	0	0.952021	0	0
TRINITY_DN103495_c0_g1	0.249948	0	0	0	0	0	0	0	0.210079	0.253928	0	0
TRINITY_DN10349_c0_g1	0	7.40371	0	0	10.8789	0	0	0	10.2066	0	0	0
TRINITY_DN1034_c0_g1	3.63861	0	7.89994	0	0	0	0	2.92582	0	0	0	0
TRINITY_DN103510_c0_g1	0	0	0	0.203435	0.0808501	0	0.244191	0.091248	0	0	0	0
TRINITY_DN103514_c0_g1	0.29317	0	0	0	0	0	0	0	0	0	0	0.305865
TRINITY_DN10351_c0_g1	0	0	0	0	0.197766	0.512534	0	0	0	0.497287	0	0
TRINITY_DN103524_c0_g1	0	0	0	0	0	0	0.101746	0.164044	0.0601517	0	0	0.207488
TRINITY_DN103526_c0_g1	0	0	0	0.223631	0	0	0	0	0	0	0	0.491591
TRINITY_DN103527_c0_g1	0	0	0.179843	0	0.134948	0	0	0	0	0	0	0
TRINITY_DN103530_c0_g1	0.184546	0	0	0	0	0.256267	0	0	0.160103	0	0	0.185725
TRINITY_DN103534_c0_g1	0	0.178008	0	0.162797	0	0	0	0	0	0	0	0.349688
TRINITY_DN103537_c0_g1	0	0	0	0	0	0	0	0	1.21072	1.48101	0	0
TRINITY_DN103539_c0_g1	0	0	0	0.213533	0	0	0	0	0.180229	0.222222	0	0
TRINITY_DN103542_c0_g1	0	0.222724	0.888434	0	0	0	0	0	0	0.222222	0	0
TRINITY_DN103545_c0_g1	5.89781	2.6274	12.4475	8.77628	10.2317	9.0698	13.5103	4.16557	15.9203	0	0	3.83524
TRINITY_DN103548_c0_g1	0.0435063	0	0	0	0	0.201277	0.0915716	0	0	0	0.164237	0
TRINITY_DN10354_c0_g1	0.271559	0.0891465	0.0846628	0	0.143866	0	0	0.218792	0.0800515	0.0951187	0.0874799	0
TRINITY_DN10355_c0_g1	43.3809	43.5983	39.5105	47.5024	30.2274	36.4163	41.3142	45.1736	46.9005	37.1847	32.9777	27.4799
TRINITY_DN103567_c0_g1	0	4.3753	0	0	0	0	0	0	0	0	4.44511	0
TRINITY_DN103569_c0_g1	0.423689	0	0	1.66787	0	0	0	0	0	0	0	0
TRINITY_DN103571_c0_g1	0.0651173	0.211616	0	0.0610798	0.161898	0	0.0508731	0	0	0.0739812	0	0
TRINITY_DN103577_c0_g1	0.173741	0	0	0.0507356	0.0899655	0	0.081397	0.136669	0	0	0	0
TRINITY_DN103578_c0_g1	0	0.422947	0	0	0.161898	0	0	0	0	0	0	0
TRINITY_DN10357_c0_g1	0	2.04866	0	0	0.242748	0	0	0	0	0	0	0
TRINITY_DN103581_c0_g1	0	0	0	0	0	0	0	0	0	0.158809	0	0.316896
TRINITY_DN103583_c0_g1	0.825483	1.77011	1.66039	0.95585	1.897	1.37281	1.27163	2.36069	1.471	1.11083	1.87235	1.21273
TRINITY_DN10358_c0_g1	0	0	0	0	0	0	0	0	2.19147	1.34362	0	0
TRINITY_DN103597_c0_g1	0	0.178008	0.169326	0	0.134948	0	0	0	0	0.169378	0	0
TRINITY_DN103598_c0_g1	0	0.211616	0	0	0	0	0	0.173168	0.0900015	0	0	0
TRINITY_DN103601_c0_g1	2.37863	1.9373	2.0093	2.54245	1.19571	1.87618	2.14665	2.74352	2.85178	2.09456	1.43439	0.753932
TRINITY_DN103604_c0_g1	0	0	1.23734	3.4781	0	0	0	2.1421	0	0	0	0
TRINITY_DN10361_c0_g1	0	1.28023	0	0	1.02489	0	0	0	0	0	0	0
TRINITY_DN103620_c0_g1	0	0	0.327871	0	0.737162	0	0	0	0.260281	0	0.328473	0
TRINITY_DN103628_c0_g1	0	0.133577	0	0	0	0	0.152619	0.164044	0.0601517	0	0	0
TRINITY_DN103631_c0_g1	1.66177	2.80569	2.56986	2.38975	2.80518	2.81893	1.85158	2.60685	1.65101	2.13683	2.54002	2.29459
TRINITY_DN10363_c0_g1	0	0	0	0	0	0	0	0	0.350282	0.423028	0.459975	0
TRINITY_DN103652_c0_g1	0	0	0	0	25.9836	0	0	11.813	0	0	0	0
TRINITY_DN103655_c0_g1	0	0	0	0	0	0	0	0.191418	0.390308	0	0	0
TRINITY_DN10365_c0_g1	0	0	0	0	0.170816	0.146463	0	0	0	0.666387	0	0
TRINITY_DN103660_c0_g1	0	0	0	0	0	0	0	0	0	0.761784	0	0.753932
TRINITY_DN103662_c0_g1	0	0.244939	0.232691	0	0.0899655	0	0	0.10017	0	0	0.120497	0.12014
TRINITY_DN103664_c0_g1	0.021611	0	0.158546	0	0.0180327	0.0823085	0	0.0638736	0.020126	0.148241	0.04374	0.054555
TRINITY_DN103666_c0_g1	0	0	0	0	0	0.320245	0	0.756547	0	0	0	0
TRINITY_DN103676_c0_g1	0.608236	0.623456	0	1.19992	0.50353	0.42106	0	0	0.500435	1.22709	0	1.21273
TRINITY_DN103680_c0_g1	0	0.12247	0	0	0.0449828	0	0.172969	0	0	0	0	0.24028
TRINITY_DN103686_c0_g1	0	0.757033	0	0	0	0	0	0.893216	0	0	0	0
TRINITY_DN103690_c0_g1	0	0.0891465	0	0	0	0	0.0712224	0.145794	0	0	0	0.284103
TRINITY_DN103692_c0_g1	1.8031	0	0	0	0	0	0	0	0	0	1.94883	0
TRINITY_DN103694_c0_g1	0.999224	0	0	0	0	0.228772	0	0	0	0	0	0
TRINITY_DN103697_c0_g1	2.63938	0	2.89773	0	0	0	0	0	0	0	0	0
TRINITY_DN103698_c0_g1	0	0.779248	0.528748	0	0	0	0	0	0	0	0	0
TRINITY_DN10369_c0_g2	0	0	0	0.254171	0.836243	0	0.193318	0.209668	0	0.528993	0.273728	1.56242
TRINITY_DN1036_c0_g1	0	0	0	0	0	0	0.223842	0	0	0.306772	0	0
TRINITY_DN103702_c0_g1	0	0	0	0	0.962076	0	0	0	0.660538	0.804059	0	0
TRINITY_DN103708_c0_g1	0	0.189401	0	0.172895	0	0	0	0	0.160103	0	0	0
TRINITY_DN10370_c0_g1	1.20567	0.31187	0.962317	0.579766	0.242748	0.832779	0.81397	0	0.250105	0.306772	0.317467	1.22376
TRINITY_DN103710_c0_g1	0	0.12247	0.222174	0.101718	0.0899655	0	0	0.091248	0.480309	0.116256	0.678957	1.17994
TRINITY_DN103718_c0_g1	0.0651173	0.133577	0.126994	0.264515	0.0719328	0.155628	0	0	0.160103	0	0	0
TRINITY_DN103720_c0_g1	0	0	0.296057	0	0	0.192112	0	0	0	0	0	0
TRINITY_DN103721_c0_g1	0	0	0.264506	0	0	0.183123	0	0.0729984	0	0	0.0874799	0
TRINITY_DN103724_c0_g1	0	0.200508	0	0	0	0.274597	0	0.164044	0	0	0	0
TRINITY_DN103741_c0_g1	0	0	0	0	0	1.18986	0.651176	0	0	0	0	0
TRINITY_DN103744_c0_g1	0.478001	0.0669311	0.264506	0	0.0539001	0.137298	0.356112	0	0.0601517	0.275065	0.394224	0.0766154
TRINITY_DN103745_c0_g1	0.716859	0	0	0	0	0	1.06814	0	0	0	0	0
TRINITY_DN103746_c0_g1	0	0	0	1.12874	0	0	1.71931	0	0	0	0	0
TRINITY_DN103747_c0_g1	0	0	0	0	0	0	1.66844	0	0	0	1.22613	0
TRINITY_DN10374_c0_g1	0	0	0	0	0	0	0.376461	0	0	0	0.262722	0
TRINITY_DN103750_c0_g1	0.0978181	0	0.09518	0.0812755	0	0	0	0	0.160103	0	0.186248	0
TRINITY_DN103752_c0_g1	0	0	0	0	0	0	0	0	0.540461	0	0.251716	0
TRINITY_DN103754_c0_g1	0.228053	0.0780388	0.222174	0.213533	0.116916	0.155628	0.0610478	0.0638736	0.0701016	0	0.0767566	0.0766154
TRINITY_DN103757_c0_g1	0	0.1669	0.0741457	0	0.02695	0.137298	0.0305239	0.127544	0	0.08455	0	0.0873476
TRINITY_DN10375_c0_g1	0	0.612348	0.296057	0.559324	0	0.201277	0.437509	0.364586	0.75054	0.751215	0.306462	0
TRINITY_DN103760_c0_g1	0.0978181	0.100254	0	0.40687	0.0719328	0.100638	0.0712224	0.237042	0.130027	0	0.186248	0.054555
TRINITY_DN103764_c0_g1	0	0.1669	0	0.152453	0	0	0	0	0	0	0	0
TRINITY_DN103771_c0_g1	0	0	0.613411	0	0.458547	0	0	0	0	0	0	0.557176
TRINITY_DN103778_c0_g1	0	0	0	0	0.58438	0.485039	0	0	0	0	0	0
TRINITY_DN103781_c0_g1	0.521223	0	0	0	0	0	0.193318	0	0	0	0	0
TRINITY_DN103788_c0_g1	0.228053	0	0	0.223631	0	0	0	0.191418	0	0	0	0.24028
TRINITY_DN103792_c0_g1	0	0.367409	0	0	0	0	0	0.291588	0	0	0	0
TRINITY_DN103795_c0_g1	0.15213	0	0	0	0	0.109803	0.111921	0	0.260281	0	0	0
TRINITY_DN10379_c0_g1	0	0	0	0	0	0	0	0	0	1.62926	0	1.59521
TRINITY_DN1037_c0_g1	0	0.178008	0.0846628	0	0.0719328	0.118968	0.13227	0	0	0	0.0874799	0.273073
TRINITY_DN103811_c0_g1	0.238858	0.244939	0	0.305153	0.143866	0.201277	0.101746	0	0.0800515	0	0	0
TRINITY_DN103824_c0_g1	0	0	0	0	0	0	0	0	0.100177	0	0.240993	0.251311
TRINITY_DN10382_c0_g1	0.608236	0.367409	0.507714	0.427066	0.02695	0.192112	0.152619	0.41021	0.0601517	0.148241	0.273728	0.152933
TRINITY_DN103830_c0_g1	0.412599	0	0	0	0	0	0	0	0	0	0	0.830547
TRINITY_DN103834_c0_g1	0	0	0.401754	0	0	0	0	0	0.310256	0.380753	0	0
TRINITY_DN103838_c0_g1	1.68367	2.39357	0	0	0	0	0	0.738297	0	0	0	0
TRINITY_DN103845_c0_g1	0	0	0	0	0	0	0.142445	0	0	0.391322	0	0
TRINITY_DN103851_c0_g1	0	0	0.105697	0	0	0.146463	0.081397	0.091248	0	0	0	0.218518
TRINITY_DN103864_c0_g1	0	0	0	0	0	0	0.254366	0	0.560361	0	0	0
TRINITY_DN103865_c0_g1	0	0	0	0	0	0	0	0.583379	0.300306	0	0	1.44228
TRINITY_DN103866_c0_g1	0	0	0	0	0	0	0.0712224	0.145794	0.160103	0	0.273728	0
TRINITY_DN10386_c0_g1	0	0.178008	0	0	0	0.118968	0.26454	0	0	0.179947	0	0
TRINITY_DN103870_c0_g1	0	0	0.19036	0	0.0719328	0.0639786	0.142445	0	0	0.0951187	0	0
TRINITY_DN103872_c0_g1	0.825483	0	0	0.396526	0	0	0	0.164044	0	0.211653	0	0
TRINITY_DN103875_c0_g1	0	0.178008	0.169326	0	0	0	0	0	0	0	0	0
TRINITY_DN103889_c0_g1	0	0	0.232691	0	0	0.155628	0	0.182293	0	0	0	0
TRINITY_DN10388_c0_g1	0	0	0	0	0	0	0	0	0	0	0.218982	0.163963
TRINITY_DN103901_c0_g1	0.0435063	0	0.158546	0.0406378	0	0.146463	0.0305239	0	0	0.042275	0	0
TRINITY_DN103903_c0_g1	0.206442	0	0.211394	0.193337	0	0	0	0	0	0	0	0
TRINITY_DN10390_c0_g1	0.173741	0	0	0	0.278814	0.118968	0	0	0.300306	0.179947	0	0
TRINITY_DN103912_c0_g1	0	0	0	0	0	0	1.89228	0	2.08134	0	0	0
TRINITY_DN103918_c0_g1	0	0	0	0.193337	0	0	0	0	0.170053	0	0	0
TRINITY_DN103919_c0_g1	0	0	0	1.05757	0	0	0	0	0	0.222222	0.229988	0
TRINITY_DN10391_c0_g1	0.238858	0.278262	0	0	0	0	0.081397	0.10017	0.0701016	0.0739812	0	0
TRINITY_DN103923_c0_g1	4.77916	5.95629	5.35138	4.86102	5.0349	5.16182	3.63194	3.70061	5.1034	3.67097	4.19339	4.69828
TRINITY_DN103934_c0_g1	0	0.200508	0	0	0	0.137298	0	0.793046	0	0	0.196971	0.196756
TRINITY_DN103935_c0_g1	0.59743	0	0	0	0	0	0	0	0.250105	0	0.317467	0
TRINITY_DN10393_c0_g1	0.325871	0	0	0	0	0.109803	0.234016	0	0.140203	0	0.164237	0
TRINITY_DN103944_c0_g1	0	0	0	0	0	0.109803	0	0	0	0	0.470698	0.163963
TRINITY_DN103952_c0_g1	20.7781	17.9914	13.3783	17.99	11.994	18.5513	20.3774	20.0072	20.4333	12.3985	12.3719	11.3853
TRINITY_DN103955_c0_g1	0.423689	0	0	0	0	0	0	0	0	0.634681	0	0
TRINITY_DN103958_c0_g1	0	0.0555385	0	0.294809	0	0.109803	0	0.045624	0	0.211653	0.0547455	0
TRINITY_DN103961_c0_g1	0	0	0	0	0	0	0	0	1.3109	0	0	0.786724
TRINITY_DN103963_c0_g1	0	0	0	0	0	0	0.162794	0	0	0.222222	0	0
TRINITY_DN103966_c0_g1	0.358572	0	0	0	0	0	0	0.291588	0	0	0	0
TRINITY_DN103967_c0_g1	0	0	0	2.53235	0	0	0	0	0	0	0	0.644524
TRINITY_DN103969_c0_g1	0	0	0	0	0	0	0.244191	0	0.190179	0	0	0
TRINITY_DN10396_c0_g1	0.0543118	0.0555385	0.0528485	0.0916197	0.0808501	0	0.335763	0.0821232	0.130027	0.105687	0.240993	0.316896
TRINITY_DN103976_c0_g1	1.75959	2.20445	2.02008	2.6747	2.23864	2.3064	2.81797	2.50668	2.20142	3.22653	2.3978	2.25076
TRINITY_DN103980_c0_g1	0	0	0	0	0.449629	0.100638	0	0.11842	0	0	0	0.295133
TRINITY_DN103983_c0_g1	0	0	0	0.915212	0	1.91284	0	0	0	0	0	0
TRINITY_DN103988_c0_g1	0	0	0	0	0	1.02507	0	0	0	0	0.821183	0
TRINITY_DN103996_c0_g1	0	0.278262	0	0	0	0.375235	0	0	0	0.275065	0	0.273073
TRINITY_DN104001_c0_g1	0	0	0	0	0	0.42106	0	0.328087	0	0	0	0
TRINITY_DN104005_c0_g1	0	0	0.401754	0	0	0	0.274715	0	0	0	0	0
TRINITY_DN104009_c0_g1	0.206442	0	0	0	0	0.0731436	0	0.164044	0.260281	0.105687	0.0984855	0
TRINITY_DN104015_c0_g1	0	0.256047	0	0	0	0	0	0	0	0	0	0.764962
TRINITY_DN104020_c0_g1	0	0	0	0	0	0	0.13227	0	0	0.179947	0.186248	0.371451
TRINITY_DN104023_c0_g1	0.521223	0	0	0	0	0	0.254366	0	0	0	0	0
TRINITY_DN104028_c0_g1	0	0	0	0	0	0	0	0.337212	0	0	0	0.218518
TRINITY_DN10402_c0_g1	0.173741	0	0	0	0	0.118968	0	0	0.150153	0.179947	0	0
TRINITY_DN10402_c0_g2	0.59743	0	0	0	0	0	0	0	0	0.148241	0	0
TRINITY_DN104030_c0_g1	0	0.200508	0	0	0	0	0	0	0	0.0951187	0	0.305865
TRINITY_DN104034_c0_g1	0	0	0	0	0	0	0	0	0.200129	0	0	0.251311
TRINITY_DN104035_c0_g1	0.184546	0	0	0.162797	0	0.164793	0	0.045624	0.0499757	0	0.120497	0
TRINITY_DN104036_c0_g1	0	0	0	0	0	0	0	0	0.220255	0	0.273728	0
TRINITY_DN10403_c0_g1	0	0	0	0.416968	0.350549	0	0	0	0	0	0	0
TRINITY_DN104041_c0_g1	0	0.222724	0	0	0	0	0.162794	0	0	0	0	0
TRINITY_DN104043_c0_g1	0	0	2.28432	0	0	0	0	0	0	0	1.51086	0
TRINITY_DN10404_c0_g1	0.336676	2.80569	0.729625	0	0.548512	0	0	0	0.570311	1.03685	1.10592	0
TRINITY_DN104050_c0_g1	0	0	0	0.661041	0	0	0	0	0	0	0	0.666584
TRINITY_DN104053_c0_g1	0	0	0	0	0	0	0	0.473881	0	0.296203	0	0
TRINITY_DN104054_c0_g1	0	0.133577	0.275023	0	0	0	0	0	0.230205	0	0	0
TRINITY_DN10405_c0_g1	0.706054	0.72371	0.243208	0.671139	0.55743	0.320245	0.172969	0.574254	1.19082	0	0	0.480859
TRINITY_DN104064_c0_g1	0	0.935326	0	0	0	0	0	0	0	0	0.996425	0
TRINITY_DN104068_c0_g1	0	0.367409	0	0	0	0	0	0	0	0	0	1.08186
TRINITY_DN104074_c0_g1	0.206442	0	0.200877	0	0	0	0.0712224	0	0	0	0	0.109408
TRINITY_DN104077_c0_g1	0	0	0	0	0	0.155628	0.254366	0.091248	0	0	0	0
TRINITY_DN104079_c0_g1	0.0978181	0	0	0	0.152783	0	0.213667	0	0	0.201084	0.295739	0
TRINITY_DN10408_c0_g1	0	0	0	0.0916197	0	0.100638	0.152619	0.164044	0.610336	0.158809	0	0
TRINITY_DN104097_c0_g1	0	0	0	0	0.332714	0	0	0	0	0	0	0.415274
TRINITY_DN104098_c0_g1	0	0	0	0	1.20482	0.173958	0	0	0	0	0	0
TRINITY_DN10409_c0_g1	0	0.178008	0	0.162797	0	0.485039	0	0	0	0	0.361207	0
TRINITY_DN10410_c0_g1	0	1.02419	0	0	0	0	0.742748	0.811296	0	0	2.18982	1.9449
TRINITY_DN10410_c0_g2	0	4.08593	0	0	0.66523	0	2.96042	0	0.650362	0	1.75186	0.786724
TRINITY_DN104118_c0_g1	0.130235	0.968649	1.06801	0.37633	1.05184	0.274597	0.996914	0	0.570311	0.412459	0.547455	1.11435
TRINITY_DN104119_c0_g1	0	0	0	0	0	0	3.47932	0	3.7925	0	0	0
TRINITY_DN104122_c0_g1	0.195636	0	0	0	0.0719328	0	0	0	0.250105	0	0.0984855	0
TRINITY_DN104124_c0_g1	0	0	0.338388	0.315251	0	0	0	0	0	0	0	0.327926
TRINITY_DN104127_c0_g1	0	0	0	0	0.206881	0.530864	0	0	0	0	0	0
TRINITY_DN10412_c0_g1	0	0	0	0	0.125833	0.32941	0.579954	0	0	0	0	0
TRINITY_DN104140_c0_g1	0	0.512094	0	0.152453	0	0	0.122096	0	0	0	0	0
TRINITY_DN104148_c0_g1	0	0	0	0	0	0	0	0	0.260281	0	0.656946	0
TRINITY_DN10414_c0_g1	0.640936	0	0.433568	0	0	0	0	0	0	0	0	0
TRINITY_DN104156_c0_g1	0	0	0.423051	0	0	0.137298	0	0	0	0	0	0
TRINITY_DN104159_c0_g1	0.130235	0	0	0	0	0	0	0.52863	0	0.126825	0.262722	0.262341
TRINITY_DN104161_c0_g1	0	0.111362	0	0.193337	0	0	0.152619	0	0	0	0	0
TRINITY_DN104163_c0_g1	0	0	0.539266	0	0	0	0.386636	0	0	0.264497	0	0
TRINITY_DN104164_c0_g1	114.372	114.072	103.271	103.832	74.8313	97.6623	101.184	110.4	110.081	80.5583	81.141	67.9078
TRINITY_DN104165_c0_g1	0	0	0	0	0	0	0	0	0.950669	0.380753	0	0
TRINITY_DN104173_c0_g1	0	0	0.539266	0	0	0	0	0	0	0	0	0.262341
TRINITY_DN104175_c0_g1	0	0.189401	0.19036	0.172895	0	0	0	0	0	0.179947	0	0
TRINITY_DN104178_c0_g1	0	0	0	0	0	0	0	0.346337	0	0	0.459975	0
TRINITY_DN104183_c0_g1	0.217247	0	0	0	0.170816	0.0274949	0	0.0729984	0.110127	0	0	0.0873476
TRINITY_DN104186_c0_g1	1.43372	0	0	0	0	0	0	0	0	0	0	0.710109
TRINITY_DN104190_c0_g1	0	0	0	0	0.287731	0.3844	0	0	0	0.190516	0	0
TRINITY_DN104192_c0_g1	0	0.456555	0	0.162797	0	0.118968	0.254366	0.291588	0.0701016	0.08455	0.175242	0.0873476
TRINITY_DN104199_c0_g1	0	0	0	0	0	0	0.569779	0	0	0	0	1.49683
TRINITY_DN104201_c0_g1	0	0	0	0	0	0.40273	0	0	0	0	0.64594	0
TRINITY_DN104203_c0_g1	0	0	0	0	0	0	0	0	0	0	0.383219	0.360719
TRINITY_DN104209_c0_g1	0	0.389624	0	0	0	0	0.142445	0	0	0	0	0
TRINITY_DN10420_c0_g1	0.271559	0.278262	0	0.640599	0.413564	0.32941	0.315413	0.355461	0.550411	0.539562	0.0984855	0.109408
TRINITY_DN104215_c0_g1	1.82471	1.43631	1.73427	1.50508	2.3286	1.8122	1.20041	1.39467	0.930543	0.867471	0.886934	1.50786
TRINITY_DN104217_c0_g1	0	0	0	0	0	0.540029	0	0	0	0.31734	0	0
TRINITY_DN10421_c0_g1	1.97684	0	0	0	2.18474	0	0	0	0	0	0	0
TRINITY_DN104223_c0_g1	0.184546	0	0	0	0.143866	0.128133	0	0	0	0.190516	0	0
TRINITY_DN104228_c0_g1	0	0.701494	0.76144	0	0	0	0	0	0	0	0	0
TRINITY_DN10422_c0_g1	0.336676	0.111362	0	0.101718	0.0899655	0	0	0.273541	0.29013	0	0	0
TRINITY_DN104230_c0_g1	0.30426	0	0.148029	0	0	0	0	0.610753	0	0	0	0
TRINITY_DN104239_c0_g1	0	0	0	0.620403	0.521562	0	0.468033	0	0.520335	0	0.700686	0
TRINITY_DN104240_c0_g1	0	0	0.137511	0	0	0.192112	0	0.11842	0.240155	0.148241	0.142225	0
TRINITY_DN104241_c0_g1	0.141324	0.12247	0.423051	0.0711777	0.134948	0.109803	0.0610478	0.173168	0.220255	0.08455	0.164237	0.141903
TRINITY_DN104243_c0_g1	0.423689	0	0	0	0	0	0	0	0	0.211653	0	0
TRINITY_DN104246_c0_g1	0	0	0	0	0	0	0.325588	0	0.370182	0	0	0
TRINITY_DN104248_c0_g1	20.8867	17.5906	18.0208	14.9697	45.4849	37.176	10.6211	12.3416	12.4982	14.3131	32.3862	39.9032
TRINITY_DN104254_c0_g1	0	0	1.70272	0	0	2.08662	0	0	0	0	0	0
TRINITY_DN104256_c0_g1	3.43217	2.63851	2.42183	3.06113	4.75609	2.95606	2.85867	4.89474	7.77495	6.5059	8.50728	11.1996
TRINITY_DN104263_c0_g1	0	0	0	0	0	0	0.447684	0	0.250105	0.306772	0	0
TRINITY_DN104268_c0_g1	0	0	0	0	0	0	2.70605	0	0	7.18313	0	0
TRINITY_DN104269_c0_g1	3.24762	2.90566	2.73918	3.62046	2.6524	3.87132	2.94007	2.95319	3.17199	3.2371	3.16423	2.55693
TRINITY_DN104270_c0_g1	0	0	0	0	0	0	0	0	0	0.158809	0.164237	0
TRINITY_DN104279_c0_g1	0	0.267155	0	0.162797	0	0.0549899	0	0	0	0	0	0
TRINITY_DN10427_c0_g1	0	0.768141	0	0.315251	0	0	0.081397	0	0	1.20595	0.109491	0
TRINITY_DN104282_c0_g1	0	0	0	0.264515	0.1078	0.100638	0	0	0	0	0.295739	0
TRINITY_DN104284_c0_g1	0	0	0	0	0	0	0	0	0	0.190516	0	0.196756
TRINITY_DN10428_c0_g1	0.673353	0.345193	0.550046	0.518686	1.29459	0.3844	0.986739	0.820421	0.660538	1.47045	0.44897	1.38772
TRINITY_DN104290_c0_g1	0	0	0	0	1.78029	0	0	1.67714	0	0	0	0
TRINITY_DN104293_c0_g1	0	0	0	0	0	0	0.122096	0	0	0.169378	0.175242	0
TRINITY_DN10429_c0_g1	0	0.512094	0	0	0	0	0	0.401085	0	0	0	0
TRINITY_DN104302_c0_g1	0	0	0	0	0.458547	0	0	0	0.460409	0	0	0
TRINITY_DN104303_c0_g1	0	0	0	0	0	0	0	0	0	0.359615	0	0.185725
TRINITY_DN104304_c0_g1	0	0	0	0.223631	0.188848	0.164793	0	0.10017	0.200129	0	0.120497	0
TRINITY_DN104306_c0_g1	0	0	0	0.874574	0.728245	0.622337	1.34285	0	0.250105	0	0	0
TRINITY_DN104309_c0_g1	0	0.178008	0	0	0.134948	0	0	0	0.150153	0	0.361207	0
TRINITY_DN104311_c0_g1	0.336676	0.43434	0.275023	0.223631	0.0988828	0.549194	0.925691	0.574254	0.690388	0.359615	0.44897	0.338658
TRINITY_DN104314_c0_g1	19.0836	23.5025	29.6223	25.9225	13.7651	20.0249	34.3453	32.8592	19.3426	27.7697	17.7917	15.9089
TRINITY_DN104319_c0_g1	0	0	0.0741457	0.0406378	0.431597	0.109803	0.0305239	0	0	7.04546	0.04374	0
TRINITY_DN104321_c0_g1	0	0.0669311	0.179843	0.172895	0	0.0458249	0	0	0	0	0.0547455	0
TRINITY_DN104327_c0_g1	5.05071	4.25283	5.15024	5.5526	3.86614	3.84383	5.77839	5.38687	7.06466	13.1917	6.88665	7.70328
TRINITY_DN10432_c0_g1	0	0.189401	0	0.172895	0	0.128133	0	0	0	0.359615	0.186248	0
TRINITY_DN104333_c0_g1	0	0	0	0.132257	0	0	0	0	0	0.444444	0	0.448066
TRINITY_DN104336_c0_g1	0	0	0	0	0.350549	0	0	0	0	0.148241	0	0
TRINITY_DN104338_c0_g1	0.130235	0.133577	0.496934	0	0.197766	0	0	0	0	0	0	0
TRINITY_DN104345_c0_g1	0	0	0	0	0	0	0	0.765672	0.260281	0	0.339479	0
TRINITY_DN104352_c0_g1	0.0759228	0.1669	0	0	0.125833	0.0549899	0	0	0	0	0	0.163963
TRINITY_DN104353_c0_g1	0	0	0.158546	0	0	0	0	0	0.140203	0	0	0
TRINITY_DN104358_c0_g1	0	0	0	0	0	0	0	0	0.350282	0	0.44897	0
TRINITY_DN104363_c0_g1	0	0.0780388	0	0	0.116916	0	0.172969	0	0	0.5607	0	0
TRINITY_DN104364_c0_g1	0	0	0	0	0	0	0	0	0	0.423028	0.218982	0
TRINITY_DN104373_c0_g1	0.347482	0	1.12113	0	0	0	0	0	0	0	0	0
TRINITY_DN104381_c0_g1	0.347482	0	0	0	0	0.118968	0	0	0	0.179947	0	0
TRINITY_DN104385_c0_g1	0	0	0	0	0.863193	0.375235	0	0	0	0	0	0
TRINITY_DN104386_c0_g1	0.228053	0	0	0	0	0	0	0	0	0.814628	0	0
TRINITY_DN104389_c0_g1	5.11583	0	0	0	0	0	0	0	0	0	0	2.36017
TRINITY_DN104391_c0_g1	0.434495	0.222724	0.306574	0.833936	0.206881	0.146463	0.437509	0.52863	0.640412	0.433597	0.306462	0.109408
TRINITY_DN104399_c0_g1	0	0	0	0	0	0.457544	0	0	0.28018	0	0	0
TRINITY_DN10439_c0_g1	1.64016	1.95951	2.06214	1.37282	0.269698	2.20559	5.5751	1.56784	5.61356	4.52787	3.52544	0
TRINITY_DN104403_c0_g1	0.206442	0	0.211394	0.203435	0	0.146463	0	0.173168	0.180229	0	0.437964	0
TRINITY_DN104404_c0_g1	0	0	0	0.722121	0	0	0.28489	0	0	0	0	0
TRINITY_DN104406_c0_g1	0	0	1.99878	0	0	0	0	0	0	0	0	1.69359
TRINITY_DN10440_c0_g1	0.434495	0.267155	0.486417	0.630501	0.422481	0.411895	0.254366	0.492131	0.220255	0.169378	0.164237	0.535414
TRINITY_DN104416_c0_g1	0	0.645671	0	0	0	0	0	0	0	0.31734	0	0
TRINITY_DN104419_c0_g1	3.05198	0	0	0	1.29459	0	0	0	0	0	0	0
TRINITY_DN10441_c0_g1	0.260754	0	0	0	0	0	0	0	0	0	0	0.535414
TRINITY_DN104422_c0_g1	0	0	0	0	0.413564	0	0.386636	0	0	0.264497	0	0
TRINITY_DN104425_c0_g1	0	0	0	0	0.143866	0.128133	0	0	0	0.380753	0	0.196756
TRINITY_DN104425_c1_g1	0	0	0	0	0	0	0	0	0.410208	0.243359	0	0
TRINITY_DN104430_c0_g1	0	0	0	0.223631	0	0	0.0610478	0.136669	0	0	0	0
TRINITY_DN104439_c0_g1	0.380183	0.356301	0	0	1.82507	0.393565	0.345937	0	0	0	0.273728	0.196756
TRINITY_DN10443_c0_g1	0	0	0	0	0	0.210442	0.305239	0.173168	0	0	0	0
TRINITY_DN104446_c0_g1	0	0	0	0	0	0	0	3.02619	3.03201	0	0	0
TRINITY_DN104447_c0_g1	12.3822	11.5452	10.7766	17.6341	21.668	16.7666	17.4168	11.029	14.8597	12.9592	12.6019	15.013
TRINITY_DN10444_c0_g1	0	0.144685	0	0.549226	0.800178	0.201277	0	0.473881	0	1.03685	0.591195	0.753932
TRINITY_DN104451_c0_g1	0	0	0	0	0	0.237937	0	0	0	0	0.361207	0.174695
TRINITY_DN104453_c0_g1	0.358572	0	0	0	0.575462	0	0	0	0	0	0	0
TRINITY_DN104456_c0_g1	0.195636	0	0	0	0	0.137298	0	0	0.330156	0.201084	0	0
TRINITY_DN104463_c0_g1	0	0	0	0	0.179733	0.109803	0.0610478	0	0.200129	0	0.153231	0
TRINITY_DN104467_c0_g1	0	0	0	0	0	0	0	0.145794	0	0	0	0.185725
TRINITY_DN104474_c0_g1	0	0.422947	0	0	0	0.137298	0	0	0	0	0.207976	0
TRINITY_DN104475_c0_g1	0	0	0	0	0	0	0	0.300713	0	0	0	0.371451
TRINITY_DN10447_c1_g1	0	0	0.243208	0	0	0	0	0	0.400258	0	0	0
TRINITY_DN104480_c0_g1	0.466911	0	0.243208	0	0	0.164793	0	0.191418	0.400258	0	0.251716	0.24028
TRINITY_DN104489_c0_g1	0	0	0	0	0	0	0	0	0	0	0.437964	0.404243
TRINITY_DN104495_c0_g1	1.43372	2.93927	0	0	0	0	0	0	0	0	0	0
TRINITY_DN104496_c0_g1	0	0.155793	0	0	0	0	0.172969	0	0	0.306772	0	0.316896
TRINITY_DN10449_c0_g1	0	0.211616	0	0	0	0.146463	0	0.173168	0.180229	0	0	0
TRINITY_DN1044_c0_g1	0.901406	0.990865	0.983614	2.49146	1.97805	1.98598	2.167	2.01435	2.15144	1.45988	2.26629	1.31111
TRINITY_DN104501_c0_g1	0.141324	0	0	0	0	0.283762	0	0	0	0.285634	0	0.284103
TRINITY_DN104503_c0_g1	0	0	0	0.508588	0	0	0.386636	0	0	0	0	0
TRINITY_DN104504_c0_g1	0	0	0.528748	0.101718	0	0	0.081397	0.173168	0	0	0	0
TRINITY_DN104509_c0_g1	0.499612	0.278262	0.433568	0.630501	0.422481	0.631502	0.213667	0.273541	0.520335	0.105687	0.04374	0.109408
TRINITY_DN104513_c0_g1	0	0	0	0.355888	0	0.0823085	0.274715	0.10017	0	0	0	0
TRINITY_DN10451_c0_g1	0	0	0	0	0.134948	0	0	0	0.370182	0	0.0874799	0.0873476
TRINITY_DN104520_c0_g1	0.325871	0	0.0846628	0	0.0630155	0	0	0.136669	0	0	0	0.0873476
TRINITY_DN104523_c0_g1	0.184546	0.256047	0.0633657	0	0	0.128133	0.0915716	0	0.210079	0.0634125	0	0.0655852
TRINITY_DN104527_c0_g1	0	0	0	0	0	0	0	0.391961	0	0.243359	0	0
TRINITY_DN10452_c0_g1	0	0	0	0.132257	0.449629	0	0.111921	0	0	0	0.591195	0
TRINITY_DN104530_c0_g1	0.412599	0	0	0	0	0.146463	0	0	0	0	0	0
TRINITY_DN104533_c0_g1	1.02112	0.745925	0.698074	0.945752	0.323598	0.704646	0.315413	0.346337	1.0807	0.306772	0.700686	0.502621
TRINITY_DN104537_c0_g1	0	0	0	0	0	0.292927	0	0.346337	0	0	0	0.218518
TRINITY_DN104540_c0_g1	0	0	0	0.182993	0	0	0.142445	0	0	0	0	0
TRINITY_DN104548_c0_g1	0.184546	0.0891465	0	0.254171	0	0	0.13227	0	0.380358	0.275065	0	0
TRINITY_DN104549_c0_g1	0	0	0	0	0	0.173958	0	0	0.430334	0.264497	1.09491	0
TRINITY_DN104550_c0_g1	0.315065	0.111362	0.105697	0	0.242748	0	0.315413	0.346337	0	0.31734	0.415953	0
TRINITY_DN104555_c0_g1	0.217247	0.60124	0	0.538882	0.332714	0.704646	0	0	0	0.0739812	0.142225	0.152933
TRINITY_DN104564_c0_g1	0.4453	0	0	0	0	0	0.325588	0	0	0	0	0
TRINITY_DN104572_c0_g1	0	0	0.433568	0	0.979911	0	0	0	0	0	0	0
TRINITY_DN104582_c0_g1	0	0	0	0	0.143866	0	0	0	0	0.190516	0	0
TRINITY_DN104585_c0_g1	0.228053	0	0	0	0	0.640667	0	0	0.200129	0.232791	0	0
TRINITY_DN104588_c0_g1	0	0	0	0	0	0	0	0.583379	0	0	0	1.40949
TRINITY_DN104600_c0_g1	0	0	0	0	0	0	0	0.164044	0	0	0.853917	0
TRINITY_DN104601_c0_g1	0	0.957541	0	0	0	0	0	0	0	1.86177	0	0
TRINITY_DN104605_c0_g1	0	0	0	0	0	0	0	0.273541	0	0	0.175242	0
TRINITY_DN10460_c0_g1	6.3215	5.48863	5.15024	5.29843	13.7471	10.6805	5.93101	5.63304	5.78384	4.77095	6.85391	7.27698
TRINITY_DN104610_c0_g1	0	0	0	0	0	0.155628	0	0.373711	0.190179	0	0	0
TRINITY_DN104612_c0_g1	0	0	0.719108	0	0	0	0	0	0	0.676956	0	0
TRINITY_DN104613_c0_g1	0	0	0	0.37633	0	0	0	0.218792	0	0	0	0
TRINITY_DN10461_c0_g1	0	0.178008	0.0528485	0	0.179733	0.183123	0.0406985	0.145794	0.0300759	0	0.109491	0.0983778
TRINITY_DN104622_c0_g1	0.162935	0.0891465	0	0	0.0630155	0	0	0	0.0701016	0.243359	0.0767566	0
TRINITY_DN104626_c0_g1	0.488806	0	0	0	0	0	0	0	0	0	0	0.163963
TRINITY_DN104629_c0_g1	0	0.111362	0	0	0	0	0	0.255292	0.260281	0	0.0984855	0
TRINITY_DN104642_c0_g1	5.99563	5.88965	3.56399	3.08133	2.13975	2.60832	4.55763	3.49094	4.9632	5.03545	3.31746	4.33786
TRINITY_DN104643_c0_g1	0	0	0.623928	0	0	0	0	0	0	0.412459	0	0
TRINITY_DN104644_c0_g1	0	0	0	0.427066	0	0.109803	0.335763	0	0	0	0	0
TRINITY_DN104646_c0_g1	0.184546	0	0.179843	0.172895	0	0	0	0.437585	0	0	0	0.185725
TRINITY_DN104649_c0_g1	0	0	0.740405	0.172895	0	0	0	0	0.150153	0	0	0
TRINITY_DN10464_c0_g1	0	0	0.211394	0	0	0.146463	0	0	0	0	0	0
TRINITY_DN104651_c0_g1	0.217247	0	0	0	0	0	0	0.173168	0	0	0	0
TRINITY_DN104653_c0_g1	0	0	0.465383	0	0	0	0.162794	0	0	0	0	0
TRINITY_DN104654_c0_g1	0	0.41184	0	0	0	0	0	0	0	0.40189	0	0
TRINITY_DN104658_c0_g1	0.228053	0.823964	1.69221	0.111815	0.800178	0.393565	0.763097	0.373711	0.780616	1.27993	1.59863	0.589969
TRINITY_DN104660_c0_g1	0.315065	0	0.412534	0.193337	0.485497	0.430225	0	0.346337	0.180229	0.31734	0.109491	0.437036
TRINITY_DN104662_c0_g1	0	0.244939	0	0	0	0	0	0	0.200129	0	0	0
TRINITY_DN104672_c0_g1	0	0	0	0.244073	0	0	0.183143	0	0	0	0	0.262341
TRINITY_DN104679_c0_g1	0	0	0	0.335693	0	0	0	0	0.29013	0	0	0.349688
TRINITY_DN10467_c0_g1	1.59665	3.29557	2.92954	5.22725	0	0.36607	0	1.30343	0.440283	4.31622	4.09491	1.60624
TRINITY_DN104680_c0_g1	0.228053	0.233831	0.232691	0.213533	0.179733	0.475874	0.081397	0.565129	0.490259	0	0.350484	0.24028
TRINITY_DN104686_c0_g1	0.260754	0	0	0.0812755	0.134948	0.0549899	0.254366	0.0729984	0.0701016	0.08455	0	0
TRINITY_DN104687_c0_g1	0.543118	0	0	0	0	0.375235	0	0	0	0	0	0
TRINITY_DN104693_c0_g1	0	0	0	0	0	0	0.406985	0	0.460409	0	0.591195	0
TRINITY_DN104698_c0_g1	0	0.656779	0	0	0	0	0	0	0	0.634681	0	0
TRINITY_DN104706_c0_g1	1.11865	2.52715	0.919985	1.06791	0.53048	1.5376	0.162794	0.182293	0	0.455012	1.17138	0
TRINITY_DN104709_c0_g1	0.173741	0	0	0	0	0.118968	0	0.145794	0	0	0	0
TRINITY_DN104712_c0_g1	0.238858	0	0	0	0	0	0	0.382836	0	0	0	0
TRINITY_DN104713_c0_g1	0	0.612348	0	0	0.494414	0.823614	0	0	0.990694	2.4119	0	0.589969
TRINITY_DN104715_c0_g1	0.325871	0	0	0	0	0	0	0	0	0.105687	0	0.448066
TRINITY_DN104719_c0_g1	0	0.144685	0.28554	0	0.224716	0.100638	0	0.11842	0	0	0.142225	0
TRINITY_DN10471_c0_g1	0.521223	0	0	0.121913	0	0.0914735	0.193318	0	0	0	0	0.404243
TRINITY_DN104723_c0_g1	0	0	0	0	0	0.585677	0	0	0	0	0.930674	0
TRINITY_DN104724_c0_g1	0.478001	0	0.486417	0.152453	0	0	0.234016	0.127544	0	0.327909	0.164237	0
TRINITY_DN104727_c0_g1	0	0	0.158546	0	0	0.109803	0	0.127544	0.130027	0	0.164237	0
TRINITY_DN104734_c0_g1	0	0.155793	0	0.722121	0	0	0	0	0	0.158809	0.153231	0.152933
TRINITY_DN104736_c0_g1	0	0	0	0.274613	0	0	0.213667	0	0.240155	0	0	0
TRINITY_DN104748_c0_g1	6.82111	7.23681	5.39371	6.20354	5.3046	5.52789	4.05928	4.41153	5.34355	5.54331	5.759	6.89449
TRINITY_DN104755_c0_g1	0	0.534309	0	0	0	0.183123	0	0.209668	0	1.05799	0	0
TRINITY_DN104757_c0_g1	0.15213	0	0	0.142355	0.521562	0	0	0.127544	0.260281	0	0	0
TRINITY_DN104763_c0_g1	0.315065	0	0	0.925556	0	0	0	0	0	0	0	0
TRINITY_DN104766_c0_g1	0	0	0.296057	0	0	0	0.213667	0	0	0	0.908662	0.284103
TRINITY_DN104767_c0_g1	0	1.5921	0.169326	0.325348	0	1.30883	0.895168	0	0	0	0	0
TRINITY_DN104771_c0_g1	0	0	0	0	0	0	0.386636	0	1.3109	0	0	0
TRINITY_DN104772_c0_g1	0	0	0	0	0	0	0.152619	0.173168	0	0	0	0
TRINITY_DN104773_c0_g1	0.347482	0	0	0	0	0	0	0.145794	0.150153	0	0	0
TRINITY_DN104778_c0_g1	0	0.322978	0	0	0	0.219607	0	0	0	0	0	0
TRINITY_DN10477_c0_g1	10.6551	0	0	0	0	0	0	0	0	10.4625	0	0
TRINITY_DN104787_c0_g1	0	0	0	0	0	0.219607	0	0	0	0.31734	0	0
TRINITY_DN104789_c0_g1	0.8906	0	0.994131	0	0	0	0	0	0	0	0	0
TRINITY_DN10478_c0_g1	0	0	0	0.976292	0	2.05013	0	0	0	0	0	0
TRINITY_DN104792_c0_g1	0	0	0	0	0	0.924429	0	0.364586	0	0	0	0
TRINITY_DN104793_c0_g1	0.206442	0	0	0	0	0.137298	0.0508731	0.109295	0.120077	0	0	0
TRINITY_DN104795_c0_g1	0	0	0	0	0	0.173958	0	0.10017	0.330156	0	0	0
TRINITY_DN10479_c0_g1	0.173741	0.178008	0.0846628	0.315251	0.278814	0.411895	0.447684	0.0729984	0.370182	0.349047	0.0874799	0.174695
TRINITY_DN104805_c0_g1	0.358572	0	0	0	0	0	0	0.592503	0.910643	0	0	0
TRINITY_DN104809_c0_g1	2.07465	0	0	0	0	1.40947	0	0	0	0	2.23356	0
TRINITY_DN104813_c0_g1	0.260754	0	0	0	0	0	0	0	0.220255	0	0.131502	0
TRINITY_DN104820_c0_g1	0	0	0	0	0	0.192112	0	0	0.460409	0	0	0
TRINITY_DN104821_c0_g1	0	0	0.306574	0	0	0	0	0.237042	0	0.296203	0	0
TRINITY_DN104829_c0_g1	0.15213	0	0	0	0	0	0	0	0	0	0	0.163963
TRINITY_DN104830_c0_g1	0.695248	0.968649	1.41718	0.95585	1.24981	1.02507	1.38355	1.01184	1.0608	1.60812	1.1934	1.49683
TRINITY_DN104834_c0_g1	0	0	0	0	0	0.173958	0.366287	0	0	0	0	0
TRINITY_DN104839_c0_g1	0	0	0.348906	0	0	0.228772	0	0	0.27023	0	0	0
TRINITY_DN10483_c0_g1	0	0	0.0633657	0.254171	0	0.0458249	0.152619	0.0547488	0.0601517	0.0739812	0.196971	0
TRINITY_DN104842_c0_g1	0.390988	0.400732	0.232691	0.213533	0	0.540029	1.03761	0.446709	0.940719	0.719231	0.306462	0.24028
TRINITY_DN104852_c0_g1	0	0.801464	0	0	0	0	0	0	0	0	0.426958	0
TRINITY_DN10485_c0_g1	0	0	0.0633657	0.386428	0.0539001	0	0.203493	0.227917	0.120077	0	0.131502	0.0766154
TRINITY_DN104861_c0_g1	0.0870127	0	0	0	0.134948	0.0639786	0	0	0.0800515	0.264497	0	0.0873476
TRINITY_DN104862_c0_g1	0	0	0	0	0	0	0.39681	0	0	0	0.186248	0
TRINITY_DN104863_c0_g1	2.59588	1.55878	1.56521	0.823838	3.94699	2.6908	0	3.18111	0.730414	6.79153	1.12764	4.43624
TRINITY_DN104865_c0_g1	0	0	0	0	0	0.183123	0	0	0	0.264497	0	0
TRINITY_DN104867_c0_g1	0	0	0	0	0	0	0.742748	0.811296	0	0	0	0
TRINITY_DN10486_c0_g1	0	0	0	0.101718	0.0808501	0.146463	0.234016	0	0.0900015	0	0	0
TRINITY_DN104872_c0_g1	0	0	0	0	0	0.457544	0	1.07551	0	0	0	0
TRINITY_DN104876_c0_g1	0	0	0	0	1.05184	0	0	0	0	0	0	0.633791
TRINITY_DN104878_c0_g1	0.130235	0	0.391237	0	0.305764	0	0	0	0	0	0	0
TRINITY_DN104882_c0_g1	0	0	0	0	0	0	0.213667	0	0.240155	0	0	0
TRINITY_DN104887_c0_g1	0	0	0.444086	0	0	0	0	0.173168	0	0	0	0
TRINITY_DN104891_c0_g1	0.217247	0	0	0.803396	0	0	0	0	0	0	0	0
TRINITY_DN1048_c0_g1	0	0.389624	0.38072	0	0	0	0	0	0	0	0	0
TRINITY_DN104900_c0_g1	5.57194	4.34197	7.56155	16.7901	5.07988	8.92334	6.27695	12.7153	8.70572	4.55958	6.72241	14.7289
TRINITY_DN104903_c0_g1	0	0.111362	0	0	0.260781	0	0	0	0	0.222222	0	0
TRINITY_DN104909_c0_g1	0.0978181	0	0.0846628	0.254171	0.143866	0.0274949	0	0	0	0.0951187	0	0.196756
TRINITY_DN104917_c0_g1	0	0	0	0	0	0.100638	0.213667	0.227917	0	0	0	0
TRINITY_DN104918_c0_g1	0	0	0	0.315251	0.521562	0	0	0	0	0	0	0
TRINITY_DN10491_c0_g1	0	0	0	0.101718	0	0	0.162794	0	0.190179	0.105687	0	0.109408
TRINITY_DN104924_c0_g1	0	0	0	0	0	0	0	0.455834	0	0.285634	0	0.579237
TRINITY_DN104934_c0_g1	0.315065	0	0	0.752661	0	0	0	0	0	0	0	0
TRINITY_DN104936_c0_g1	0	0	0	0.0812755	0.197766	0	0	0	0	0.169378	0	0
TRINITY_DN104937_c0_g1	0.879795	0	0	0	0	0.485039	0	0.145794	0	0	0	0
TRINITY_DN104939_c0_g1	0	0	0	0	0	0	0.13227	0	0.150153	0.0951187	0.0874799	0.273073
TRINITY_DN10493_c0_g1	0	0	0	0	0.440514	0.3844	0	0	0	0	0	0
TRINITY_DN104944_c0_g1	0	0	0	0	0	0	0	0.364586	0	0.455012	0	0
TRINITY_DN104948_c0_g1	0	0	0	0.111815	0	0.512534	0.183143	0	0	0	0	0
TRINITY_DN104954_c0_g1	0	0	0	0.630501	0	0	0	0.683549	0.140203	0	0	0
TRINITY_DN104957_c0_g1	2.81312	3.36222	2.15732	2.20675	3.50648	3.10252	3.37758	1.48572	1.64106	2.7081	2.11306	2.62222
TRINITY_DN10495_c0_g1	7.79872	7.04741	7.85761	7.45445	6.59939	6.43399	6.76533	5.96113	6.4342	5.75496	7.02915	6.82891
TRINITY_DN104962_c0_g1	0	0	0.296057	0	0	0	0.111921	0	0.380358	0	0.153231	0
TRINITY_DN10496_c0_g1	0	0	0	0	0.764311	0	2.02455	0	0.75054	0.909746	1.99257	0
TRINITY_DN104971_c0_g1	0	0	0	0.284711	0	0.42106	0	0	0	0	0	0
TRINITY_DN104973_c0_g1	0.260754	0	0	0	0	0	0	0	0	0	0	0.262341
TRINITY_DN104975_c0_g1	0	0	0	0	0.143866	0	0.142445	0	0	0	0	0.196756
TRINITY_DN104977_c0_g1	0	0	0	0	0.152783	0	0	0.318962	0	0	0.207976	0.196756
TRINITY_DN104979_c0_g1	0.238858	0	0	0	0	0	0	0	0	0.486719	0	0
TRINITY_DN10497_c0_g1	0	0	0.359686	0	0	0	0	0.437585	0	0	0.186248	0
TRINITY_DN104980_c0_g1	0.543118	0.868395	0.232691	1.13909	0.494414	0.338575	0.620652	0.52863	1.02077	0.655818	1.09491	0.469828
TRINITY_DN104990_c0_g1	0	0	0	0	0	0	0	0.537755	0	0.666387	0	0
TRINITY_DN104997_c0_g1	0	0.278262	0	0	0.422481	0	0	0	0	0	0	0
TRINITY_DN104999_c0_g1	0	0.222724	0	0	0	0	0	0	0.180229	0	0.44897	0
TRINITY_DN105000_c0_g1	0	4.69828	0	0	0	0	0	0	0	0	0	4.35963
TRINITY_DN105008_c0_g1	0	0	0	0	0	0	0.691875	0.756547	0	0	0	0
TRINITY_DN105017_c0_g1	0	0	0.169326	0	0.134948	0	0.0610478	0.145794	0	0	0	0
TRINITY_DN10501_c0_g1	0	0	0	0	0	0	0	0.328087	0.330156	0	0	0
TRINITY_DN105020_c0_g1	0	0.0780388	0.211394	0	0	0.0458249	0	0	0	0.222222	0	0
TRINITY_DN105024_c0_g1	0	0	0.528748	0	0	0.832779	0.641001	0.282463	0.440283	0.698093	0	1.96666
TRINITY_DN105033_c0_g1	0.130235	0.256047	0.116214	0.0610798	0.287731	0.128133	0.376461	0.154919	0.27023	0	0.240993	0
TRINITY_DN10503_c0_g1	0	0	0	0	0	0	0	0	0	0	0.317467	0.611731
TRINITY_DN105040_c0_g1	2.51995	1.77011	0.655743	1.49498	0.620445	0.823614	1.66844	0.865842	0.680438	1.34362	2.14608	2.46928
TRINITY_DN105043_c0_g1	0	0	0	0	0.251666	0.210442	0	0	0	0	0	0
TRINITY_DN105048_c0_g1	0.999224	0.868395	0.919985	0.823838	1.16876	1.00674	1.01726	0.893216	0.76049	0.846334	0.897657	1.68256
TRINITY_DN10504_c0_g1	0.59743	0.489878	0.613411	0.254171	0.305764	0.247102	0.26454	0.355461	0.550411	0.930884	1.91609	0.546444
TRINITY_DN105052_c0_g1	0	0.256047	0.126994	0.701679	0	0	0	0	0	0	0.251716	0
TRINITY_DN105053_c0_g1	0	0	0.433568	0	0	0	0	0	0	0.40189	0	0
TRINITY_DN105054_c0_g1	0	0	0	0	0.485497	0	0.152619	0	0.170053	0	0	0.633791
TRINITY_DN105055_c0_g1	0.0978181	0.41184	0.592114	0.0916197	0.233831	0.137298	0.0712224	0	0.510385	0	0	0
TRINITY_DN105063_c0_g1	0	0	0	0.193337	0	0	0	0.328087	0	0	0	0
TRINITY_DN105066_c0_g1	0	0	0	3.00005	0	0	0	2.47018	0	0	0	0
TRINITY_DN105067_c0_g1	0	0.278262	0	0	0	0	0	0.446709	0	0	0	0
TRINITY_DN105068_c0_g1	0	0	2.11526	0	0	2.59915	0	0	0	0	0	0
TRINITY_DN105072_c0_g1	0	0	0	3.62046	0	0	0	0	1.51103	0	0	0
TRINITY_DN105074_c0_g1	0	0	0	0	0.0630155	0.0639786	0.0203493	0	0	0.148241	0.065751	0.229548
TRINITY_DN10507_c0_g1	0	0.322978	0	0	0.260781	0	0	0	0	0	0	0
TRINITY_DN105082_c0_g1	0	1.21359	0	0	0	0	0	0	0	0	0	2.28356
TRINITY_DN105083_c0_g1	0	0	0	0	0	0.201277	0	0	0	0	0	0.295133
TRINITY_DN105086_c0_g1	0	0.835072	0.634445	0.305153	0.952961	0.594842	0.559604	0.893216	0.620513	0	0	0
TRINITY_DN105099_c0_g1	0	0	0	0	0.55743	0	0	0	0	2.03115	0	0
TRINITY_DN105100_c0_g1	0	0	0.222174	0.416968	0	0	0	0.173168	0	0	0	0.666584
TRINITY_DN105101_c0_g1	0	0	0	0	0	0	0.488382	0	0.190179	0	0	0
TRINITY_DN10510_c0_g1	0	0.478771	0	0	0	0	0	0	0	0	0.503715	0
TRINITY_DN105116_c0_g1	0.423689	0	0	0	0	0	0	0	0.350282	0	0	0
TRINITY_DN105119_c0_g1	0	0	0	0	0	0	0	0	0.480309	0	0	0.382481
TRINITY_DN105126_c0_g1	1.22728	0.835072	1.82972	0.610059	1.25872	0.677327	1.3225	0.264416	0.840541	0.581837	1.04016	1.27832
TRINITY_DN105129_c0_g1	0	1.33606	0	0	0	0	0	0	0	0	1.42338	0
TRINITY_DN105130_c0_g1	0	1.21359	0	0	0	0	0	0	0	1.18481	0	0
TRINITY_DN105132_c0_g1	0.325871	0.111362	0.105697	0	0	0.302092	0.081397	0.091248	0.0900015	0	0.218982	0
TRINITY_DN105139_c0_g1	0.173741	0	0	0.0507356	0.179733	0	0.081397	0	0	0	0	0
TRINITY_DN10513_c0_g1	0	0.445448	0	0	0	0.594842	0	0	0.720464	0	0	0
TRINITY_DN105141_c0_g1	0	1.45853	3.62736	7.68817	0	0.7688	0	4.33874	2.16139	0	0	0
TRINITY_DN105144_c0_g1	0.119429	0.745925	0	0	0.656312	0.841944	0.26454	0.200543	0.410208	0	0	0
TRINITY_DN105151_c0_g1	0.15213	0	0	0	0	0	0	0.127544	0.390308	0	0	0
TRINITY_DN105152_c0_g1	0	0	0	0	0.242748	0.430225	0	0	0	0	0	0.316896
TRINITY_DN105153_c0_g1	0	0	0.803771	0	0	0	0	0.318962	0	0	0	0
TRINITY_DN105154_c0_g1	0	0.222724	0.211394	0.396526	0	0	0	0	0	0	0	0.109408
TRINITY_DN105158_c0_g1	0	0	1.11035	0	0	0	0	0	0.420384	0	0	0
TRINITY_DN105159_c0_g1	0	0.0891465	0	0	0.0719328	0.36607	0.193318	0.0729984	0.230205	0	0	0
TRINITY_DN105164_c0_g1	0.315065	0	0.158546	0	0	0.109803	0	0	0	0	0	0
TRINITY_DN105175_c0_g1	0	0.1669	0	0.223631	0	0	0	0	0	0	0.164237	0
TRINITY_DN10517_c0_g1	1.23808	0	0	0	0	0	0	4.01978	0	0	0	0
TRINITY_DN105186_c0_g1	0	0	0	0	0	0	0	0.309838	0	0	0.196971	0
TRINITY_DN105190_c0_g1	0	0	0	2.34911	0	0	0	0	1.95131	0	0	0
TRINITY_DN105193_c0_g1	0.217247	0	0	0	0	0.146463	0	0	0	0	0.44897	0
TRINITY_DN105198_c0_g1	0	0	0	0.772857	0	0	0	0.318962	0	0	0	0
TRINITY_DN1051_c0_g1	0	0.690387	0.338388	0	0.134948	0.228772	0.122096	0.273541	0.140203	0.169378	0.339479	0
TRINITY_DN105203_c0_g1	0.130235	0	0.275023	0	0	0	0.101746	0	0.230205	0	0	0
TRINITY_DN105204_c0_g1	0	1.4252	0	0	0	0	0	0	0.580487	0	0	0
TRINITY_DN105209_c0_g1	0	0	0	0	0.539397	0.686492	0	0	0	0	0	0
TRINITY_DN105210_c0_g1	0.184546	0.189401	0	0	0	0	0	0	0	0	0.372213	0
TRINITY_DN105211_c0_g1	0	1.02419	0	0	0	0	0	0	0	1.00487	0	0
TRINITY_DN105213_c0_g1	0	0.189401	0	0.0507356	0.0449828	0.0823085	0	0	0	0	0	0.185725
TRINITY_DN105214_c0_g1	0.510417	0	0	0	0	0	0	0	0	0	0.558461	0
TRINITY_DN105217_c0_g1	0.0543118	0	0	0	0.0358673	0.146463	0.0406985	0	0.0499757	0.158809	0	0
TRINITY_DN10521_c0_g1	0	0	0	0	0.143866	0	0	0	0.780616	0	0	0
TRINITY_DN105220_c0_g1	0	0.345193	0	0	0	0	0.244191	0	0	0	0	0
TRINITY_DN105221_c0_g1	0	0	0	0	0	0	0	13.5083	0	0	8.33204	0
TRINITY_DN105223_c0_g1	0.999224	0	0	0	0	0	0	0	0.410208	0	0.547455	0
TRINITY_DN105229_c0_g1	0	3.13949	2.92954	2.02376	0	0	1.9228	0	2.77173	0	0	0
TRINITY_DN105235_c0_g1	0	0	0	0.762759	0	0.530864	0	0	0	0	0	0
TRINITY_DN105242_c0_g1	0.141324	0	0	0.132257	0	0.201277	0	0	0	0.148241	0	0.152933
TRINITY_DN105243_c0_g1	0	0	0	0	0	0	0	0	0	0.539562	0	0.185725
TRINITY_DN105244_c0_g1	0	0.43434	0	0	0	0	0	0	0	0	0	0.218518
TRINITY_DN105246_c0_g1	0	0	0	2.6949	0	0	0	0	0	0	2.26629	0
TRINITY_DN105249_c0_g1	0.0435063	0.0444308	0.09518	0	0	0	0	0.182293	0.0400258	0	0.186248	0
TRINITY_DN105254_c0_g1	0.173741	0.0444308	0.169326	0.203435	0.197766	0.604007	0.162794	0.42846	0.110127	0.137394	0.207976	0.0873476
TRINITY_DN105256_c0_g1	0	0	0	0	0	0	0	0	0	0.613543	0.317467	0
TRINITY_DN105263_c0_g1	0	0	0	0	0.314681	0.411895	0	0	0	0	0	0.207488
TRINITY_DN105266_c0_g1	0	0	1.01517	0.457606	0	0	0	0	0	0	0	0
TRINITY_DN105268_c0_g1	0	0	0	0.467704	0	0.228772	0	0.136669	0.140203	0	0.164237	0
TRINITY_DN105270_c0_g1	0	0	0	0	0	0	0	1.05726	1.07075	0	0	0
TRINITY_DN105274_c0_g1	0.466911	0.790356	0.38072	0.722121	0.602412	0.448379	0.478207	0.674424	0.610336	0.581837	1.06189	0.546444
TRINITY_DN105278_c0_g1	0.0759228	0	0.0741457	0.203435	0.0539001	0.0458249	0	0	0.180229	0	0	0.0766154
TRINITY_DN105282_c0_g1	3.139	0	0	0	0	0	0	0	0	0	0	1.49683
TRINITY_DN105284_c0_g1	1.17296	4.0526	1.75557	2.19666	0.800178	3.53275	1.51582	1.66801	2.85178	3.25823	2.23356	1.50786
TRINITY_DN105288_c0_g1	0.4453	1.0353	0.444086	0	0	0.311257	0	0	0.100177	0	0	0
TRINITY_DN10528_c0_g1	0.15213	0.211616	0	0.0507356	0	0.0366599	0	0.164044	0	0.105687	0	0
TRINITY_DN105307_c0_g1	0.271559	0.189401	0.444086	0.335693	0	0.128133	0.671525	0.665299	0.470359	0.550131	0.0874799	0.0983778
TRINITY_DN105307_c1_g1	0.162935	0.334086	0	0	0	0.109803	0	0.391961	0	0	0	0.163963
TRINITY_DN105310_c0_g1	0	0	0	0.172895	0	0	0	0	0	0.190516	0	0
TRINITY_DN105314_c0_g1	0	0	0	0.142355	0	0	0.345937	0	0.260281	0	0.317467	0
TRINITY_DN105316_c0_g1	0	0	0	0.610059	0	0	0	0	0	0	0	0.633791
TRINITY_DN105319_c0_g1	0	0	0	0	0	0.274597	0.152619	0	0	0	0.207976	0
TRINITY_DN10531_c0_g1	0	3.58494	0	0	0	0	0	0	0	6.95034	0	0
TRINITY_DN105327_c0_g1	0	0	0.211394	0.132257	0	0.146463	0	0.11842	0	0	0.065751	0.0766154
TRINITY_DN105330_c0_g1	4.38817	3.10617	3.74383	4.44405	5.02598	4.71326	4.48641	3.9559	4.51296	3.85064	3.63493	2.95014
TRINITY_DN105334_c0_g1	0	0	0	0	0	0	0	0	0	0.349047	0	0.360719
TRINITY_DN105336_c0_g1	0	0	0	0	0	0	0	1.67714	0	0	2.23356	1.9449
TRINITY_DN105340_c0_g1	0	0	0	0	0	0	0.305239	0.164044	0	0.412459	0	0
TRINITY_DN105342_c0_g1	0	0	0	0	0.61133	3.88965	0	0.091248	0	19.8353	0	0
TRINITY_DN105348_c0_g1	0	0	0	0	0.55743	0	0	1.09376	0	0	0	0
TRINITY_DN105355_c0_g1	0	0	0	0	0.323598	0	0	0	0	0	0	0.207488
TRINITY_DN105362_c0_g1	0.336676	0.378517	0.518231	0	0.0899655	0.0639786	0.0712224	0.045624	0	0.126825	0.0327344	0.0327926
TRINITY_DN105367_c0_g1	0	0	0	0	0.161898	0	0.152619	0	0.170053	0	0	0.207488
TRINITY_DN105369_c0_g1	0	0	0	0	0.215798	0	0	0	0.220255	0	0	0
TRINITY_DN105370_c0_g1	0	0.500986	0.528748	0	0	0.338575	0	0	0	0	0	0
TRINITY_DN105372_c0_g1	0	1.24691	0	0	0	0	2.70605	0	0	0	0	0
TRINITY_DN105397_c0_g1	0.141324	0.144685	0	0.132257	0	0.521699	0.203493	0.109295	0.180229	0.211653	0	0.0766154
TRINITY_DN105398_c0_g1	0	0.31187	0.645226	0	0	0	0.223842	0	0.260281	0	0	0.622761
TRINITY_DN105405_c0_g1	0	0	0.0528485	0	0.134948	0	0	0.045624	0	0.179947	0.0547455	0
TRINITY_DN105412_c0_g1	0.217247	0	0	0.203435	0	0	0.325588	0	0	0	0	0
TRINITY_DN105413_c0_g1	0	0.200508	0	0	0.152783	0	0	0	0	0.190516	0	0
TRINITY_DN105416_c0_g1	0	0	0.423051	0	0	0	0	0	0	0	0	0.415274
TRINITY_DN105431_c0_g1	0	0	0	0	0	0	0.366287	0	0	0	0.262722	0
TRINITY_DN105439_c0_g1	0	0.43434	0	0.40687	0	0.292927	0	0	0	0	0	0
TRINITY_DN105442_c0_g1	0.0435063	0	0.0846628	0.0812755	0.0358673	0.283762	0.0305239	0.182293	0	0	0.0874799	0
TRINITY_DN105443_c0_g1	0	0	0	0	0	0	0	0.246167	0	0	0	0.305865
TRINITY_DN105447_c0_g1	0	0	0	0.416968	0	0	0	0	0	0	0	0.218518
TRINITY_DN105455_c0_g1	0	0	0	0	0	0	0.661351	0	0	0	0	0.874072
TRINITY_DN105457_c0_g1	0.184546	0	0	0.172895	0	0.128133	0	0	0	0	0.372213	0.185725
TRINITY_DN10545_c0_g1	0	0	0	0	0	0.320245	1.03761	1.51309	0.77044	0	0	0
TRINITY_DN10546_c0_g1	0	0	0	0	0.413564	0.34774	0	0	0	0	0	0
TRINITY_DN105471_c0_g1	1.94414	0.667887	0.888434	0.620403	0.170816	0.302092	0.325588	0.52863	0	0.222222	0.908662	0.218518
TRINITY_DN105474_c0_g1	0	0	0	1.10855	0	0	0	0	0.470359	0	0	0
TRINITY_DN105479_c0_g1	0	0	0	0	0	0	0	0	0	0	0.218982	0.218518
TRINITY_DN10547_c0_g1	1.24917	1.28023	0.645226	0.589863	1.15092	0.860274	0.773272	1.53134	0.880567	0	0.437964	0.852309
TRINITY_DN105480_c0_g1	0	0	0	0.203435	0	0	0	0	0.180229	0	0	0
TRINITY_DN105485_c0_g1	0	0	0	0	0	0	0	1.13938	0	0.708662	0	0
TRINITY_DN105494_c0_g1	0	0.367409	0	0	0	0	0	0	0	0	0.383219	0
TRINITY_DN105508_c0_g1	0.260754	0	0	0	0	0.356905	0	0	0	0	0	0
TRINITY_DN105509_c0_g1	0	0	0	0	0	0.219607	0	0.255292	0	0	0	0
TRINITY_DN105511_c0_g1	0	1.21359	0	0	0	0	0	0	0.970568	0	0	0
TRINITY_DN105512_c0_g1	1.90063	1.94841	0	0	0	0	0	0	0	0	0	0
TRINITY_DN105519_c0_g1	0	0	0.19036	0.0916197	0	0.137298	0.213667	0	0	0.296203	0	0
TRINITY_DN10551_c0_g1	0	0	0.0423314	0	0	0	0.183143	0.0638736	0.140203	0	0	0
TRINITY_DN105520_c0_g1	0	0	0	0	0.58438	0	0	0	0	1.40703	0	0
TRINITY_DN105523_c0_g1	1.90063	0.445448	1.75557	0.142355	1.82507	0.704646	1.4039	0.237042	0.990694	1.48101	2.23356	0.305865
TRINITY_DN10552_c0_g1	0.760365	0.879503	1.06801	0.945752	0.701295	0.320245	0.905342	1.78643	0.870617	0.412459	0.49271	0.742901
TRINITY_DN105533_c0_g1	0	0	0.338388	0	0	0	0	0	0	0	0.164237	0
TRINITY_DN105534_c0_g1	0	0.456555	0	0	0.719328	0	0	0	0	0	0	0
TRINITY_DN10553_c0_g1	0.0870127	0	0.243208	0.223631	0.188848	0.32941	0.356112	0.966214	0.360232	0.719231	0.196971	0.24028
TRINITY_DN105543_c0_g1	0	0.367409	0	0.162797	0.134948	0.247102	0	0	0.450233	0.179947	0	0
TRINITY_DN105546_c0_g1	0	0.422947	0	0.254171	0	0	0	0	0	0	0	0
TRINITY_DN105547_c0_g1	0	0.1669	0	0	0	0	0	0.519505	0	0	0	0
TRINITY_DN105549_c1_g1	8.36345	4.30865	2.63322	7.03748	2.47247	2.88291	9.33911	3.89203	2.97186	5.41648	1.31389	5.95484
TRINITY_DN10554_c0_g1	0.858184	0	0	0	0	0	0.315413	0	0	0	0	0
TRINITY_DN105550_c0_g1	0	0	0.793254	0.244073	0.404647	0.173958	0	0	0	0	0	0
TRINITY_DN105551_c0_g1	0	0	0	0	0	0.137298	0	0	0.170053	0.412459	0	0
TRINITY_DN105554_c0_g1	0	0	0	0	2.31968	0	0	0	0	0	0.514721	0
TRINITY_DN105558_c0_g1	0	0	0	1.2711	1.60927	0	0	1.04813	0	0	0.711692	1.27832
TRINITY_DN105558_c1_g1	0.390988	0.612348	1.16319	1.00683	0.683262	1.08905	1.08849	1.04813	0.840541	1.50215	0.974413	0.917895
TRINITY_DN10555_c0_g1	0.0870127	0.623456	0.496934	0.396526	0.260781	0.594842	0.508731	0.355461	0.220255	0.349047	0.339479	0.895834
TRINITY_DN105560_c0_g1	0.217247	0.222724	0.211394	0.203435	0.251666	0.219607	0	0.173168	0.460409	0.105687	0	0.109408
TRINITY_DN105561_c0_g1	1.07543	0	0	0	0	0.183123	0	0	0	0	0	0
TRINITY_DN105566_c0_g1	0	0.178008	0	0	0	0	0	0	0.150153	0	0	0
TRINITY_DN105572_c0_g1	3.28032	5.34395	3.74383	3.66109	7.1477	5.71101	3.85578	3.46357	4.23278	4.094	3	3.75863
TRINITY_DN105575_c0_g1	0	0	0	0	0	0	0.406985	0.145794	0	0	0	0
TRINITY_DN105576_c0_g1	0.478001	0	0	0	0	0	0	0.154919	0	0	0	0
TRINITY_DN105582_c0_g1	0	0	0.222174	0	0	0.146463	0.162794	0	0	0	0	0.655554
TRINITY_DN105587_c0_g1	0	0	0.687294	0	0	0.155628	0	0	0.190179	0	0	0
TRINITY_DN105593_c0_g1	0.228053	0.178008	0.19036	0.203435	1.03401	0.466709	0.671525	0.227917	0.77044	0.602975	0.459975	0.502621
TRINITY_DN105596_c0_g1	0	0	0	0	0	0.375235	0	0	0.230205	0.275065	0	0.557176
TRINITY_DN105599_c0_g1	0	0.801464	0	0	0.620445	0	0	0	0	0	0	0
TRINITY_DN105605_c0_g1	1.05354	0	0	0	0	0	0.386636	0	0	0	0	0
TRINITY_DN105609_c0_g1	0	0	0.09518	0.284711	0	0.0731436	0.152619	0	0.0900015	0.306772	0	0
TRINITY_DN10560_c0_g1	0	0.345193	0	0	0	0	0.244191	0	0	0	0	0
TRINITY_DN105612_c0_g1	0	0	0	0	0	0	0	0	0.300306	0	0	0.360719
TRINITY_DN105614_c0_g1	0.347482	0.356301	0	0.864476	0	0.237937	0.172969	0.191418	0	0	0	0
TRINITY_DN105623_c0_g1	0	0	0	0	0	0	0.41716	0	0.160103	0	0	0
TRINITY_DN105627_c0_g1	0.29317	0.100254	0	0	0	0.137298	0.0712224	0	0	0	0	0
TRINITY_DN105633_c0_g1	0.282365	0.100254	0	0	0	0	0	0	0	0.0951187	0	0.284103
TRINITY_DN105634_c0_g1	0.184546	0.189401	0	0	0	0.128133	0.26454	0	0.150153	0	0	0
TRINITY_DN105635_c0_g1	0	0.100254	0	0.172895	0	0.32941	0.142445	0.227917	0.160103	0	0	0
TRINITY_DN105647_c0_g1	0	0	0.4759	0	0	0	0.172969	0	0	0	0.481704	0.469828
TRINITY_DN105658_c0_g1	0	0	0	0	0	0	0.234016	0	0	0	0.339479	0.644524
TRINITY_DN105659_c0_g1	0	0	0	0	0.494414	0	0	0	0	0.211653	0	0
TRINITY_DN105663_c0_g1	0	0	0	0	12.9919	9.79278	0	0	0	0	0	0
TRINITY_DN105665_c0_g1	0	0	0	0	0	0	0.366287	0	0.410208	0	0	0
TRINITY_DN105667_c0_g1	0	0	0	0	0	0	0	0	0.630462	0.761784	0	0
TRINITY_DN105669_c0_g1	0	0	0	0	0	0	0.315413	0	0	0	0	0.426006
TRINITY_DN105676_c1_g1	0	0	0	0	0	0	0.162794	0	0.190179	0	0	0
TRINITY_DN105685_c0_g1	0	0	0	0	0	0	0	0	0.800515	0	0	2.84073
TRINITY_DN105686_c0_g1	0	0	0	0	0	0	0	0.136669	0.140203	0	0	0
TRINITY_DN105688_c0_g1	0	0	0.0741457	0.213533	0	0	0	0	0.0701016	0.232791	0	0
TRINITY_DN105694_c0_g1	0.0651173	0	0	0	0	0	0	0.200543	0	0.306772	0	0
TRINITY_DN105698_c0_g1	0	0	0	0	0	0.0639786	0	0	0.160103	0	0	0.185725
TRINITY_DN10569_c0_g1	0.228053	0	0	0	0.53048	0	0	0	0	0.676956	0	1.37669
TRINITY_DN1056_c0_g1	0.401794	0.178008	0.433568	0.782954	0.854078	0.686492	0.569779	0.574254	0.600387	0.486719	0.503715	0.710109
TRINITY_DN105702_c0_g1	0	0	0	0	0	0.164793	0	0.583379	0	0	0	0.24028
TRINITY_DN105705_c0_g1	0	0.222724	0	0	0	0	0.325588	0	0	0	0	0
TRINITY_DN105706_c0_g1	0	0	0	0	0	0	0	0.0821232	0.170053	0	0.196971	0
TRINITY_DN105707_c0_g1	0	0	0	0	0	0	0.691875	0.756547	0	0	0	0
TRINITY_DN10570_c0_g1	0	4.03039	0	2.28828	2.28362	1.62907	2.54326	3.18111	0.410208	1.9783	1.3249	2.93911
TRINITY_DN105711_c0_g1	0.423689	0.28937	0.602894	0.864476	0.359664	0.585677	0.864644	1.03901	0.730414	0.687525	1.65337	1.08186
TRINITY_DN105712_c0_g1	0	0	0	0.274613	1.13289	0	0.630827	0	0	0	0.602201	0
TRINITY_DN105717_c0_g1	0	0	0	0	0.134948	0	0	0.10017	0.0499757	0	0.229988	0.12014
TRINITY_DN105719_c0_g1	0.30426	0	0	0	0.242748	0	0	0	0	0	0	0
TRINITY_DN10571_c0_g1	0.260754	0.400732	0	0	0	0	0.193318	0	0	0	0	0
TRINITY_DN105720_c0_g1	0.217247	0	0	0.213533	0	0	0	0	0	0	0	0.448066
TRINITY_DN105723_c0_g1	0.30426	0.422947	1.12113	0.895016	0.890144	0.3844	1.35303	1.20326	1.61098	1.54443	0.634935	0.371451
TRINITY_DN105727_c0_g1	0	0	0	0	0.512447	0	0	0	0.510385	0	0	0
TRINITY_DN105729_c0_g1	0	0	0	0.203435	0	0	0	0	0	0	0	0.437036
TRINITY_DN105731_c0_g1	0.0543118	0	0.200877	0	0.0358673	0	0	0	0	0	0.207976	0.163963
TRINITY_DN105734_c0_g1	0	0	0	0	0	0.292927	0	0	0	0	0	0.655554
TRINITY_DN105736_c0_g1	0	0	0.116214	0	0.179733	0	0	0	0	0.232791	0	0
TRINITY_DN105737_c0_g1	0	0	0	0	0	0.146463	0.152619	0	0	0.105687	0.109491	0
TRINITY_DN105738_c0_g1	0.206442	0	0.211394	0	0	0	0	0	0.180229	0.423028	0.218982	0
TRINITY_DN105744_c0_g1	0	0	0	0	0	0	0	0.446709	0	0	0	0.557176
TRINITY_DN105749_c0_g1	0	0	0	0	0	0.302092	0	0	0	0.888609	0	0
TRINITY_DN105750_c0_g1	0.640936	0	0	0	0	0	0.234016	0.255292	0	0	0	0
TRINITY_DN105755_c0_g1	0	0.200508	0	0	0	0	0	0.154919	0	0.201084	0	0
TRINITY_DN105759_c0_g1	0	0	0.846103	0	0	0	0	0	0	0	0.842911	0
TRINITY_DN10575_c0_g1	0	1.10223	0	0	0	0	0.793621	0	0	0	0	0
TRINITY_DN105763_c0_g1	0	0.222724	0.317354	0.203435	0.161898	0.146463	0.081397	0.173168	0.0900015	0	0	0
TRINITY_DN10576_c0_g1	0.249948	0.256047	0	0.244073	0	0.173958	0	0	0	0.518425	0	0
TRINITY_DN105773_c0_g1	0	0	0	0	0	0	0	1.02989	0	0	0	0.426006
TRINITY_DN105777_c0_g1	0.173741	0	0	0	0	0	0	0	0	0	0	0.174695
TRINITY_DN105787_c0_g1	0	0	0	1.63733	0	0	0	0	0	0	0.908662	0
TRINITY_DN105788_c0_g1	0	0	0	0	0	0	1.85158	0	0	0	1.35763	0
TRINITY_DN10578_c0_g1	0	0	1.66039	0	4.34252	0	0	0	0	0	0	0
TRINITY_DN105791_c0_g1	0	0.111362	0.105697	0.193337	0.404647	0.146463	0.152619	0.173168	0.27023	0	0.0984855	0.109408
TRINITY_DN105792_c0_g1	0.0870127	0.256047	0.317354	0.457606	0.125833	0.0549899	0	0.264416	0	0.08455	0	0
TRINITY_DN105795_c0_g1	2.61749	3.70741	6.35602	2.12548	2.57135	1.46428	1.2818	1.37642	1.12072	11.0972	5.32104	7.7796
TRINITY_DN105797_c0_g1	0	0	0	0	0	0	0	0	0	0.740647	0.251716	0
TRINITY_DN1057_c0_g1	0.119429	0	0.243208	0	0	0.128133	0.13227	0.154919	0	0.0634125	0	0
TRINITY_DN105812_c0_g1	0	0.445448	0	0	0	0	1.27163	0	0	0	0	0
TRINITY_DN105813_c0_g1	0	1.79233	0	0	0	0	0	0	0	1.74551	0	0
TRINITY_DN105814_c0_g1	0	0	0	0	0.440514	0	0	0.218792	0.230205	0	0	0
TRINITY_DN105815_c0_g1	0	0	0	0.488146	0	0	0	0	0	0.497287	0	0
TRINITY_DN105819_c0_g1	0	0	0.348906	0.325348	0.539397	0	0	0	0	0	0	0
TRINITY_DN105821_c0_g1	0	1.0464	0.264506	0.488146	0	0	0	0	0	0	0	0
TRINITY_DN105823_c0_g1	0	0.211616	0	0	0	0.283762	0	0	0	0.211653	0.218982	0
TRINITY_DN105825_c0_g1	0	0	0	0.935654	0	0	0	0	0	0	0.350484	0
TRINITY_DN105827_c0_g1	0	0	0	0.498244	0.413564	0	0	0	0	0	0	0
TRINITY_DN10582_c0_g1	8.23293	1.41381	0	4.04752	2.3286	2.81893	8.18958	4.44803	6.73428	4.1257	1.49986	2.63325
TRINITY_DN105832_c0_g1	0.390988	0	0	0	0	0	0	0	0.0800515	0	0	0.305865
TRINITY_DN105845_c0_g1	0	0	0	0.162797	0	0	0.13227	0.565129	0	0	0	0
TRINITY_DN105848_c0_g1	0	0	0	0	1.21374	0	0	0	0.600387	0	0	0
TRINITY_DN105849_c0_g1	0.923301	0	0	0	1.55537	0	0	0	0	0	0	0
TRINITY_DN105851_c0_g1	0	0	0	0	0	0	0	0	0	0	1.11664	1.98872
TRINITY_DN105860_c0_g1	0	0	0	0	0.629362	0	0	0	0	0	0.207976	0
TRINITY_DN105862_c0_g1	0.814677	0	0	0	0.134948	0.0639786	0.13227	0	0	0	0	0
TRINITY_DN105865_c0_g1	3.139	0	0	0	0	0	0	0	1.28082	0	0	0
TRINITY_DN105866_c0_g1	0	0.678994	0	0.467704	0	0.576512	0	0.811296	0.420384	0.169378	0.175242	0.513651
TRINITY_DN10586_c0_g1	0.325871	0.0891465	0.0846628	0.457606	0.125833	0.741306	0.54943	0.136669	0	0.169378	0.164237	0.513651
TRINITY_DN105870_c0_g1	0	0	0	0	0	0	0.142445	0.154919	0	0.190516	0	0
TRINITY_DN105890_c0_g1	0	0.512094	0.253726	0	0	0	0	0	0.630462	0	0	0
TRINITY_DN105894_c0_g1	0.260754	0	0	0	0	0	0.193318	0	1.77108	0.264497	0	0
TRINITY_DN105896_c0_g1	0.195636	0.790356	0	0	0	0	0	0	0	0	0	0
TRINITY_DN105897_c0_g1	0	0	0	0	0	0	0.508731	0	0	0	0	0.349688
TRINITY_DN1058_c0_g1	0	0.178008	0	0.488146	0	0	0	0	0.150153	0	0	0
TRINITY_DN10590_c0_g1	1.69447	0.979757	1.03646	0.294809	0.575462	0.0731436	0	0.0821232	0.0900015	0.423028	0	0
TRINITY_DN10590_c0_g2	0.0870127	0.267155	0.994131	0.233975	0	0	0	0	0.0701016	0	0	0.0873476
TRINITY_DN105911_c0_g1	0	0	0	0.223631	0	0.320245	0	0	0	0	0	0
TRINITY_DN105914_c0_g1	0	0	0	0	0	0	0	0	0	0	0.569466	0.273073
TRINITY_DN105923_c0_g1	0.217247	0	0.105697	0	0	0	0	0	0	0.222222	0	0
TRINITY_DN105927_c0_g1	1.03192	0.60124	0.148029	0.142355	0.575462	0.201277	0.539255	0.601628	0	0.148241	0.295739	0.152933
TRINITY_DN105929_c0_g1	0.412599	0.579025	0.57108	0.40687	1.88809	1.1532	0.274715	0.95709	0.350282	1.27993	0.44897	0.655554
TRINITY_DN10592_c0_g1	0	0	0	0	0.179733	0	0	0.738297	0	0	0	0
TRINITY_DN105931_c0_g1	0	0	0	0	0	0.237937	0	0.273541	0	0	0.109491	0
TRINITY_DN105932_c0_g1	0	0	0.317354	0.294809	0	0	0	0	0	0	0	0
TRINITY_DN105933_c0_g1	0	0	0	0	0	0.155628	0	0	0	2.01001	0	0
TRINITY_DN105935_c0_g1	0	0.489878	0	0	0	0	0	0	0	0.973159	0	0
TRINITY_DN105939_c0_g1	0.0543118	0.0555385	0.222174	0	0.0449828	0.118968	0.0406985	0.337212	0.0499757	0.0634125	0.109491	0.185725
TRINITY_DN10593_c0_g1	0	0	0	0	0	0	0	2.02347	0	2.5073	0	0
TRINITY_DN105940_c0_g1	0.217247	0.456555	0.105697	0.203435	0.251666	0.155628	0	0.182293	0.0499757	0.116256	0.262722	0.404243
TRINITY_DN105943_c0_g1	0	0	0	0	1.21374	0.503369	0	0	0	0	0	0
TRINITY_DN105946_c0_g1	0	0.979757	0	0	0	0	0	0	0	0	0.251716	0
TRINITY_DN105947_c0_g1	0.228053	0	0	0	0	0.228772	0	0	0	0	0	0
TRINITY_DN105948_c0_g1	0.195636	0	0	0.182993	0	0	0	0.154919	0	0.190516	0.196971	0.786724
TRINITY_DN105951_c0_g1	0	0	0	0	0	0.137298	0.0508731	0	0	0.169378	0.04374	0.054555
TRINITY_DN105952_c0_g1	0	0	0	0.396526	0	0	0	0.346337	0.180229	0.423028	0	0
TRINITY_DN105953_c0_g1	0	0	0	0	0	0	0	0	0.74059	0	0.317467	0
TRINITY_DN105959_c0_g1	0	0	0	0	0	0	0	0.41021	0	0	0	0.262341
TRINITY_DN10595_c0_g1	0	0	0	0.732219	0	0	0	0	0	0.751215	0	0
TRINITY_DN105961_c0_g1	0	0	0	0	0	0	0.569779	0	0	0	1.6751	0
TRINITY_DN105962_c0_g1	0	0	0	0	0	0.219607	0.712224	0	0	0	0	0
TRINITY_DN105963_c0_g1	0.0651173	0	0.264506	0.254171	0	0.192112	0.101746	0.282463	0.29013	0.211653	0.065751	0.218518
TRINITY_DN105970_c0_g1	0.640936	0	0	0	0	1.11654	0.478207	0	0	0	0	0
TRINITY_DN105972_c0_g1	0	0	0	0	0.152783	0	0	0	0	0	0.207976	0
TRINITY_DN105973_c0_g1	0	0.712602	0	0	0	0.237937	0	0	0	0	0	0
TRINITY_DN105986_c0_g1	0.716859	2.21556	1.66039	0.447508	0	0	0	0	0	0	0	0
TRINITY_DN10598_c0_g1	0	0	0	2.80672	2.49942	0	2.15682	0	0	0	0	0
TRINITY_DN105993_c0_g1	0.868989	0	0	0	0	0	0	0	0.360232	0	0	0
TRINITY_DN105994_c0_g1	0	0.256047	0	0.121913	0.0988828	0.219607	0.183143	0.209668	0.0499757	0.126825	0.251716	0.262341
TRINITY_DN105995_c0_g1	0	0.200508	0.0423314	0.0406378	0	0	0	0.0364992	0	0.285634	0.04374	0.196756
TRINITY_DN106000_c0_g1	0	0.12247	0	0.233975	0.377697	0.0823085	0	0	0	0	0	0
TRINITY_DN106001_c0_g1	0.369377	0.757033	0	0	0.0988828	0.173958	0.366287	0	0.100177	0.253928	0.251716	0.513651
TRINITY_DN106004_c0_g1	0	0.0780388	0.158546	0	0.251666	0.274597	0	0	0.0701016	0	0	0.251311
TRINITY_DN106009_c0_g1	0.325871	0.901718	0.539266	0	0.305764	0	0.122096	0.200543	0.340332	0	0.153231	0
TRINITY_DN106011_c0_g1	0	0	1.31149	0	0	0	0	0	0	0	0.656946	0
TRINITY_DN106015_c0_g1	0	1.7479	0	0	0	0	0	0	4.16268	0	0	0
TRINITY_DN106016_c0_g1	0	0	0	0	0	0	0	0	0.380358	0	0.996425	0
TRINITY_DN106017_c0_g1	0	0.690387	0	0	0.179733	0.155628	0	0	0	0	0	0.229548
TRINITY_DN106026_c0_g1	0	0	0	0	0	0	0	0.264416	0.27023	0	0	0.327926
TRINITY_DN106033_c0_g1	0	2.97259	0	0	0	0	0	0	1.18087	0	0	0
TRINITY_DN106034_c0_g1	0	0	0.137511	0.488146	0	0	0.111921	0	0.210079	0	0	0
TRINITY_DN106035_c0_g1	0.847094	0	0	0	0	0	0	0	0	0	0.930674	0
TRINITY_DN106037_c0_g1	0	0	0	0	0	0.146463	0	0.173168	0	0	0	0
TRINITY_DN106041_c0_g1	0	0	0	8.95952	0	0	0	0	0	0	0	16.1602
TRINITY_DN106049_c0_g1	1.10785	1.5921	2.18914	0.895016	2.3286	2.49851	1.2411	0.847592	0.880567	1.37533	1.25915	1.3439
TRINITY_DN10604_c0_g1	0	0.189401	0.560563	0	0	0	0	0	0	0.190516	0	0
TRINITY_DN106050_c0_g1	0	0	0	7.01704	0	0	0	0	0	0	0	3.2888
TRINITY_DN106054_c0_g1	0	0	0	0.213533	0	0	0	0	0	0	0.700686	0
TRINITY_DN106057_c0_g1	0.228053	0	0	0	0	0	0	0.182293	0	0.222222	0	0
TRINITY_DN10605_c0_g1	0.380183	0	0	0	0	0.128133	0	0	0	0	0	0
TRINITY_DN106074_c0_g1	0	0	0	0	0	0	0	0	0.460409	0	0	1.10362
TRINITY_DN106078_c0_g1	0	1.87037	0	0	0.764311	0	0	0	0	0	0	0
TRINITY_DN106083_c0_g1	0.803872	0.712602	0.634445	0.854132	1.37564	1.03423	0.81397	0.765672	1.11077	0.761784	1.56561	0.819517
TRINITY_DN106086_c0_g1	1.20567	0	1.35355	0	0	0	0	0	0	0	0	0
TRINITY_DN10608_c0_g1	0.466911	0	0	0	1.54646	0	0	0	0	0	0	0
TRINITY_DN106090_c0_g1	0.358572	1.01308	0.38072	0.98639	0.512447	0.311257	0.691875	0.255292	0.960619	0.592406	2.14608	1.16921
TRINITY_DN106091_c0_g1	0	0	0.19036	0	0.0808501	0	0	0	0.170053	0	0	0
TRINITY_DN106099_c0_g1	0.29317	0	0	0.0711777	0	0.201277	0	0.182293	0	0	0.218982	0
TRINITY_DN106100_c0_g1	0	0	0.09518	0	0	0	0.213667	0	0	0.0951187	0.284733	0
TRINITY_DN106107_c0_g1	0.271559	0	0	0.386428	0.1078	0.192112	0.203493	0.227917	0.120077	0	0.339479	0
TRINITY_DN106110_c0_g1	0	0	0	0.864476	0	0	0	0	0	0	0.481704	0
TRINITY_DN106115_c0_g1	0	0	0.158546	0	0	0	0.111921	0.501255	0.130027	0	0.317467	0
TRINITY_DN106119_c0_g1	0.162935	0	0	0	0.377697	0.109803	0	0	0	0.158809	0.164237	0.163963
TRINITY_DN106124_c0_g1	0	0	0	0	0	0.292927	0	0	0	0	0	0.437036
TRINITY_DN106126_c0_g1	0	0	0.09518	0	0.143866	0.128133	0	0.0729984	0	0	0	0
TRINITY_DN106127_c0_g1	0	1.56989	3.40544	0	0	0	0	0	0	0	0	0
TRINITY_DN10612_c0_g1	0	0	0	0	0	0	1.45477	0	0	0.423028	0	0
TRINITY_DN106130_c0_g1	0	0	0	0.244073	0	0.173958	0	0	0.210079	0	0	0
TRINITY_DN106137_c0_g1	0	0	0	0	0	0	0	0	0	0	0.164237	0.327926
TRINITY_DN106139_c0_g1	0	0	0	0	0	0	0	1.54047	0	0.952021	0	0
TRINITY_DN106141_c0_g1	0	0	0	0.0916197	0	0	0	0.164044	0.260281	0	0.503715	0
TRINITY_DN106149_c0_g1	0	0.244939	0.116214	0	0.0899655	0	0	0.200543	0	0	0	0
TRINITY_DN106152_c0_g1	0	0.422947	0	0.193337	0	0.137298	0.152619	0.164044	0	0	0	0
TRINITY_DN106158_c0_g1	0	0.979757	0	0.935654	0	0	0	0	0	0	0	0
TRINITY_DN106160_c0_g1	0	0.31187	0	0	0	0	0	0	0.250105	0	0	0
TRINITY_DN106161_c0_g1	0	0	0.243208	0.223631	0	0	0.172969	0.191418	0	0	0.240993	0
TRINITY_DN106163_c0_g1	0.162935	0.422947	0.0423314	0	0.125833	0.173958	0.0610478	0.401085	0	0.370184	0.273728	0.218518
TRINITY_DN106165_c0_g1	0.478001	0	0	0.233975	0	0	0	0	0	0	0	0
TRINITY_DN10616_c0_g1	0	0.745925	0	0	0	0.375235	0.13227	0.145794	0.460409	0	0	0.371451
TRINITY_DN106170_c0_g1	0	0.590133	0.200877	0	0	0	0	0	0	0	0	0
TRINITY_DN106171_c0_g1	0	0.28937	0.877654	0.264515	0	0	0.203493	0	0.470359	0	0	0
TRINITY_DN106175_c0_g1	0	0	0	0	0	0	0	0.537755	0	0	0	0.229548
TRINITY_DN106178_c0_g1	0	0	0	0	0.773228	0.192112	0	0	0.260281	0	0.339479	0
TRINITY_DN106179_c0_g1	1.19486	1.43631	1.55469	1.09821	0.755195	1.20801	1.49547	1.13938	1.73106	1.34362	1.16066	0.360719
TRINITY_DN106190_c0_g1	0	0	0	0.610059	0	0	1.38355	0	0	0	0	0
TRINITY_DN106193_c0_g1	0.173741	0	0	0	0	0.118968	0	0.136669	0.140203	0	0	0
TRINITY_DN106199_c0_g1	0	0	0.243208	0	0	0	0.0915716	0.300713	0	0	0	0
TRINITY_DN10619_c0_g1	0	0.31187	0.327871	0	0	0	0	0	0	0	0	0
TRINITY_DN1061_c0_g1	0	0	0	0	0	0	0	2.6981	0	1.67153	0	0
TRINITY_DN106200_c0_g1	0	0.734818	0	0	0	0	0	2.32439	0	0	0	0
TRINITY_DN106201_c0_g1	0	0	3.95523	0	0	0.613172	0	0	0	0	0	0
TRINITY_DN106202_c0_g1	0	0.41184	0	0	0.323598	0	0	0	0	0	0	0.404243
TRINITY_DN106212_c0_g1	0.0435063	0	0	0	0.0719328	0.137298	0.0712224	0.154919	0	0	0.04374	0
TRINITY_DN106214_c0_g1	0.173741	0	0	0	0	0	0	0	0	0	0.372213	0.546444
TRINITY_DN106215_c0_g1	0	0	0	0.457606	0	0	0	0	0	0	1.02916	0
TRINITY_DN106217_c0_g1	0	0	0	0.599961	0	0	0.457858	0	0	0	0	0
TRINITY_DN106219_c0_g1	0	0	0	0	0.0808501	0.146463	0	0.173168	0	0	0	0.109408
TRINITY_DN106222_c0_g1	3.01957	10.4877	2.83436	5.13563	0.917094	0	0.844294	2.46106	1.89116	1.14254	7.76257	1.91211
TRINITY_DN106229_c0_g1	0	0	0	0	0	0	0	0.164044	0	0	0.207976	0
TRINITY_DN106237_c0_g1	0	0.612348	0	0	0	0.411895	0	0	0	0	0	0
TRINITY_DN106241_c0_g1	0	0	0.264506	0	0.0988828	0.274597	0	0.318962	0.110127	0	0	0
TRINITY_DN106250_c0_g1	0.315065	0.322978	0	0	0	0	0	0	0	0	0	0
TRINITY_DN106253_c0_g1	0	0.31187	0	0	0	0	0	0	0	0	0	0.305865
TRINITY_DN106256_c0_g1	0	0	0	0	0.440514	0	0	0	0	0	0.580189	0
TRINITY_DN106258_c0_g1	0.325871	0	0.158546	0.305153	0	0	0	0	0	0	0	0
TRINITY_DN106259_c0_g1	0	0	0	0	0	0	0.427334	0	0	0.296203	0	0
TRINITY_DN10625_c0_g1	0	0	0	0	0	0.173958	0.0508731	0	0	0	0.186248	0
TRINITY_DN106262_c0_g1	0	0.367409	0	0	0.58438	0	0.539255	0	0	0.370184	0	0
TRINITY_DN106267_c0_g1	0	0	0	0	0	0	0	0	0	0	0.569466	0.524383
TRINITY_DN106270_c0_g1	0.325871	0.667887	0	0	0	0	0	0	0	0	0	0
TRINITY_DN106273_c0_g1	0.271559	0	0	0.254171	0	0	0	0	0	0	0	0
TRINITY_DN106280_c0_g1	0	0	0	0	0	0	0	4.48453	0	0	1.99257	0
TRINITY_DN106290_c0_g1	0	0	0.306574	0	0	0	0.234016	0	0.0900015	0	0	0
TRINITY_DN106292_c0_g1	0	0	0	0	0	0	0.274715	0.154919	0	0	0	0
TRINITY_DN10629_c0_g1	0	0.0891465	0	0.0812755	0	0.247102	0.13227	0	0.150153	0	0.0874799	0
TRINITY_DN1062_c0_g1	0	0	0.803771	0	0	0.219607	0	0	0	0.158809	0	0
TRINITY_DN106304_c0_g1	0	0	0	0.345791	0	0.128133	0	0	0	0	0	0
TRINITY_DN106309_c0_g1	0	0	0	0.579766	0	0	0	0	0	0	0	0.305865
TRINITY_DN106319_c0_g1	0	0	0	0.508588	0	0	0	0	0	0.528993	0	0
TRINITY_DN106321_c0_g1	0	0	0.0846628	0.101718	0.134948	0.0731436	0.0610478	0	0	0.222222	0	0.185725
TRINITY_DN106322_c0_g1	0	0	0	0	0	0.292927	0	0	0	0.433597	0	0
TRINITY_DN106328_c1_g1	0	0	0	0	0.997944	0.80546	0	0	0	0	0	0
TRINITY_DN106331_c0_g1	0.380183	0	0	1.11865	0	0	0	0	0	0	0	0
TRINITY_DN106335_c0_g1	0	0	0	0	0	0.631502	0	0.373711	0	0	0	0
TRINITY_DN106336_c0_g1	0	0	0.243208	0	0	0	0	0	0	0	0	0.491591
TRINITY_DN106340_c0_g1	0	0.645671	0.327871	0	0	0	0	0	0	0	0	0
TRINITY_DN106343_c0_g1	0	0	0	0	0	0	0	0	0	0.285634	0	0.284103
TRINITY_DN106345_c0_g1	0.238858	0.244939	0.348906	0.111815	0.368581	0.247102	0	0	0.200129	0	0.120497	0.12014
TRINITY_DN106349_c0_g1	0.29317	0.155793	0.148029	0.142355	0.116916	0	0	0	0.380358	0	0.306462	0
TRINITY_DN106351_c0_g1	0.847094	0.935326	0.581597	0.508588	0.602412	0.668162	0.447684	0.401085	0.520335	0.306772	0.64594	1.07083
TRINITY_DN106354_c0_g1	0.0651173	0.0333231	0.0633657	0.0610798	0.0449828	0.137298	0	0	0.0300759	0.126825	0.0327344	0.163963
TRINITY_DN106355_c0_g1	0.586625	0	1.29019	4.02708	0	0.80546	0	0	0.970568	1.77722	0	0
TRINITY_DN106358_c0_g1	0	0	0	0.233975	0	0.338575	0	0	0	0	0	0
TRINITY_DN106360_c0_g1	0	0	0	0	0	0	0	0	0	3.71325	0	3.38718
TRINITY_DN106363_c0_g1	0	1.08001	0	0	0	0	0	0	0.440283	0	0	0
TRINITY_DN106366_c0_g1	0	0	0	0	0	0	0	0	0.190179	0.232791	0	0
TRINITY_DN106368_c0_g1	0.162935	0.0669311	0.126994	0.121913	0.170816	0.210442	0.122096	0.109295	0.140203	0.486719	0.372213	0.262341
TRINITY_DN106370_c0_g1	0	0	0.28554	0	0	0	0	0.218792	0	0	0	0
TRINITY_DN106372_c0_g1	0	0.0555385	0	0.0406378	0	0	0.111921	0.282463	0	0.0528437	0.240993	0.251311
TRINITY_DN106382_c0_g1	0	0	0	0	0.50353	0	0	0.136669	0.150153	0.158809	0.525444	0.535414
TRINITY_DN106392_c0_g1	0	0	0	0	0.63828	0	0.295064	0	0	0	0	0
TRINITY_DN106395_c0_g1	0.358572	0.12247	0	0.335693	0.0899655	0	0	0	0.100177	0	0	0
TRINITY_DN10639_c0_g2	0	0	0.972834	0	0	0	0	0.364586	0	0	0	0
TRINITY_DN106405_c0_g1	0	0	0	0	0.206881	0.128133	0.0712224	0	0	0	0	0
TRINITY_DN106414_c0_g1	0	0	0	0.37633	0	0	0	0	0	0	0.207976	0.207488
TRINITY_DN106417_c0_g1	0	0.389624	0	0	0	0	0.142445	0.154919	0.480309	0.380753	0	0.393213
TRINITY_DN106425_c0_g1	0.217247	0	0	0	0	0.302092	0	0	0.360232	0	0	0
TRINITY_DN106428_c0_g1	0	0	0.327871	0	0	0	0	0	0	0	0	0.622761
TRINITY_DN106432_c0_g1	0	0	0	0	0	0	0	1.11201	1.12072	0	0	0
TRINITY_DN106434_c0_g1	2.27001	0	0	4.42385	0	0	0	0	0	0	0	0
TRINITY_DN10643_c0_g1	0	0	0	0	0	0	0	0.492131	0.76049	0	0.317467	0
TRINITY_DN106441_c0_g1	0.173741	0	0	0	0	0.173958	0	0	0	0	0	0.174695
TRINITY_DN106442_c0_g1	0	0	0	0	0	0.164793	0	0	0	0	0.755431	0.251311
TRINITY_DN106445_c0_g1	0	0	0	0	0	0	0.732573	0.264416	0	0	0	0
TRINITY_DN106446_c0_g1	0	0	0	0.223631	0	0.32941	0	0.10017	0	0	0	0
TRINITY_DN106447_c0_g1	0.781976	0	0	0	0	0	0	0	0	0	0.853917	0
TRINITY_DN106453_c0_g1	0.206442	0	0.433568	0	0	0	0	0.173168	0	0	0	0.218518
TRINITY_DN106456_c0_g1	0.0543118	0.0555385	0.0423314	0.0406378	0.260781	0.100638	0	0.0364992	0.0400258	0.148241	0.04374	0.152933
TRINITY_DN106457_c0_g1	0	1.38049	0.740405	0	0	0	0	0	0	0	0	0
TRINITY_DN10645_c0_g1	2.6718	2.37135	0.930765	2.76608	2.33772	3.27648	19.8686	1.49484	18.9123	6.58016	7.47784	23.7102
TRINITY_DN106462_c0_g1	0	0	0.179843	0.335693	0	0	0	0	0	0	0	0
TRINITY_DN106468_c0_g1	0	0	0	0	0	0	0	0	0	0	0.350484	0.327926
TRINITY_DN106469_c0_g1	0	0	0	0.111815	0.188848	0	0	0	0.210079	0	0	0
TRINITY_DN10646_c0_g1	0	0.233831	0.232691	0.213533	0.179733	0.155628	2.02455	0	6.5242	0.232791	0.240993	0.229548
TRINITY_DN106480_c0_g1	0	0	0	0	0	0	0	0.337212	0	0	1.34663	0
TRINITY_DN106482_c0_g1	0	0	0	0	0.566347	0	0	0	0.570311	0	0	0
TRINITY_DN106484_c0_g1	0	0	0.465383	0	0	0	0	0	0.190179	0	0	0
TRINITY_DN10648_c0_g1	0	0	0	0.427066	0	0	0	0	0.720464	0	0	0
TRINITY_DN106490_c0_g1	0	0	0	0	0	0.887769	0	0	0	0	0	0.644524
TRINITY_DN106493_c0_g1	0	0	0	0	0	0	0.244191	0	0	0	0.350484	0
TRINITY_DN106494_c0_g1	0	0	0	0	0.179733	0	0.081397	0	0	0	0	0.229548
TRINITY_DN106496_c0_g1	0.868989	0	0	0	0	0	0	0.701798	0	0	0	0
TRINITY_DN1064_c0_g1	0	0	0	0	0	0	0.152619	0	0.180229	0	0	0
TRINITY_DN106500_c0_g1	0.184546	0	0.38072	0	0	0	0	0	0.160103	0	0.196971	0.185725
TRINITY_DN106503_c0_g1	0	0	0	0	0	0	0	2.22402	2.24144	0	0	0
TRINITY_DN106505_c0_g1	0.108624	0	0	0	0.323598	0	0	0.51038	0.180229	0	0.207976	0
TRINITY_DN106506_c0_g1	0	0.211616	0	0	0.395531	0.0731436	0	0	0	0	0	0
TRINITY_DN106512_c0_g1	0.108624	0	0	0.101718	0.323598	0	0	0.173168	0	0.105687	0	0
TRINITY_DN10651_c0_g1	0.347482	0	0	0	0	0	0.13227	0	0	0.518425	0	0
TRINITY_DN106520_c0_g1	0	0.334086	0	0	0	0	0.244191	0	0	0	0	0
TRINITY_DN106527_c0_g1	0	0	0	0	0	0	0	0.246167	0.250105	0.306772	0	0
TRINITY_DN106528_c0_g1	0	0	0	0	0	0	0.111921	0.246167	0	0.158809	0	0
TRINITY_DN106532_c0_g1	0.423689	0	0	0	0.332714	0.146463	0	0.692673	0	0	0	0
TRINITY_DN106537_c0_g1	0	0	0.38072	0	0	0.494204	0	0.291588	0	0	0	0
TRINITY_DN10653_c0_g1	0.29317	0.233831	0	0	0	0	0	0.255292	0	0	0	0
TRINITY_DN106541_c0_g1	0	0	0	0	0.593495	0	0	0	0	0.719231	0	0
TRINITY_DN106548_c0_g1	0	0.623456	0	0	0	0	0.447684	0	0	0	0	0
TRINITY_DN10654_c0_g1	0	0	0	0	0	0	0	0	0	0.31734	0.339479	0
TRINITY_DN106553_c0_g1	0	0	0.137511	0	0.323598	0.192112	0	0.109295	0	0	0	0
TRINITY_DN106554_c0_g1	0.423689	0	0	0	0	0	0	0	0	0.433597	0.459975	0.426006
TRINITY_DN10655_c0_g1	0	2.19335	0	0	0	0	1.58704	0	0	0	0	0
TRINITY_DN106561_c0_g1	0	0.178008	0	0	0	0	0	0	0	0.179947	0.175242	0
TRINITY_DN106563_c0_g1	0	0	0	0	0	0.540029	0	0	0	0	0.426958	0
TRINITY_DN10656_c0_g1	4.15983	7.03631	5.96479	11.3291	1.39367	5.34477	7.72154	8.95082	5.93376	16.3443	26.8902	11.4291
TRINITY_DN106579_c0_g1	0.162935	0	0.327871	0.772857	0	0	0	0	0	0	0	0
TRINITY_DN106589_c0_g1	10.8942	5.58889	2.644	0	0.512447	0	0.193318	0.328087	0.450233	3.76609	5.49628	2.05431
TRINITY_DN106590_c0_g1	0.706054	1.0578	0.623928	0.254171	0.746278	0.521699	0.274715	0.346337	0.240155	0.899178	0.40523	1.16921
TRINITY_DN106592_c0_g1	0.195636	0	0	0	0	0	0.427334	0	0	0	0	0
TRINITY_DN106595_c0_g1	0	0	0	0.365986	0	0	0	0.300713	0	0	0	0
TRINITY_DN106599_c0_g1	0	0.334086	0	0	0	0	0	0.136669	0.0701016	0.08455	0.0767566	0.174695
TRINITY_DN1065_c0_g1	0	0	0	0	0	0	0	0.601628	0.610336	0	0	0.732169
TRINITY_DN106601_c0_g1	0	0	0.750923	0	0	0	0	0.856717	0	0.359615	0	0
TRINITY_DN106603_c0_g1	0.944912	0	0	0	0	0	0	0	0.260281	0	0	0
TRINITY_DN106605_c0_g1	0	0	0.0846628	0	0	0	0.305239	0.136669	0	0.253928	0	0
TRINITY_DN106610_c0_g1	0	0	0	0	0	0	0.305239	0	0.340332	0	0	0
TRINITY_DN106614_c0_g1	0.184546	0.556809	0.550046	0	0	0	0	0	0	0	0	0
TRINITY_DN106624_c0_g1	0	0.244939	0	0	0	0	0.0915716	0	0.100177	0	0	0.251311
TRINITY_DN106626_c0_g1	0	0	0	0.691581	0.359664	0.640667	0.203493	0	0	0	0.186248	0
TRINITY_DN106628_c0_g1	0	0	0	0	0	0.485039	0.172969	0	0	0	0	0
TRINITY_DN106631_c0_g1	1.49884	0.879503	0.222174	0.40687	1.01598	2.66331	0.315413	1.04813	0.540461	1.51272	1.56561	2.19621
TRINITY_DN106636_c0_g1	0	0	0	0	0	0	0	0	0.170053	0.211653	0	0
TRINITY_DN10663_c0_g1	0.478001	0	0.634445	0.589863	0.242748	0.109803	0.111921	0.255292	0.400258	0	0.799171	0.327926
TRINITY_DN106641_c0_g1	0	0	0	0	0	0	0	0	0	0.370184	0	0.742901
TRINITY_DN106642_c0_g1	0	0	0	0	0.0630155	0	0.254366	0	0	0.169378	0	0.0873476
TRINITY_DN106643_c0_g1	0	0	0	0	0	0.43939	0	0	0.27023	0	0	0.644524
TRINITY_DN106645_c0_g1	0	0.556809	0	0	0	0	0	0	0	0	0	0.371451
TRINITY_DN106648_c0_g1	1.70528	0	0	0	0	0	0	1.37642	0	0	0	0
TRINITY_DN10664_c0_g1	0.260754	0	0	0.254171	0	0	0.193318	0	0	0	0	0
TRINITY_DN10666_c0_g1	0	0	0	0	0	0	0	0.519505	0	0	0	0.218518
TRINITY_DN106671_c0_g1	0	0	0	0.182993	0.152783	0.137298	0	0	0	0	0	0
TRINITY_DN106678_c0_g1	0.73847	0.189401	0	0.701679	0	0.128133	0.823945	0.455834	0.470359	0.380753	0	0
TRINITY_DN10667_c0_g1	0.640936	0	0	0	0	0	0.244191	0	0.27023	0	0	0
TRINITY_DN106685_c0_g1	0	0	0	0	0	0	0.325588	0	0	0	0	0.229548
TRINITY_DN106687_c0_g1	0.206442	0	0	0	0	0	0	0	0.680438	0	0	0
TRINITY_DN106689_c0_g1	0	1.70347	0	1.63733	0	0	0	0	0	0	0	0
TRINITY_DN106690_c0_g1	0	0	0	0	0	0	0	0	0.490259	0.296203	0	0
TRINITY_DN106695_c0_g1	0	0	0	0	0.970994	1.57408	0	1.86856	0	0	0	0
TRINITY_DN106704_c0_g1	0	0.244939	0	0	0	0.32941	0	0	0	0	0	0
TRINITY_DN106716_c0_g1	0.228053	0	0	0	0.359664	0	0	0	0	0	0	0
TRINITY_DN106717_c0_g1	0	0.334086	0	0	0	0	0	0.264416	0	0	0.350484	0
TRINITY_DN106722_c0_g1	0.206442	0	0.211394	0	0.494414	0	0	0.173168	0.530285	0	0	0.218518
TRINITY_DN106723_c0_g1	0	0.322978	0	0.152453	0	0.109803	0.111921	0	0	0	0.164237	0
TRINITY_DN106724_c0_g1	0.684158	1.90369	0.116214	0.193337	0.233831	0.80546	0	0.473881	0.900693	1.13197	0.536449	0.775694
TRINITY_DN106725_c0_g1	0	0	0	0	0	4.91472	5.40213	0	0	0	0	0
TRINITY_DN106726_c0_g1	0	0.445448	0.148029	0.274613	0.224716	0.796295	0.539255	0.355461	0.490259	0.148241	0.733703	0.448066
TRINITY_DN106727_c0_g1	0	0	0.306574	0	0	0	0	0.237042	0	0.592406	0	0.895834
TRINITY_DN106728_c0_g1	0.15213	0	0	0	0	0	0	0	0	0.148241	0	0
TRINITY_DN106732_c0_g1	0	0	0	0	0	0	0	0	0.29013	0	0	0.349688
TRINITY_DN106747_c0_g1	0	0	1.11035	0.671139	0.836243	0	0.254366	0	0	0	0	0
TRINITY_DN106749_c0_g1	0	0	0	0	2.18474	0	0.976565	0	0	0	1.44511	0
TRINITY_DN106753_c0_g1	0.640936	0	0	0	0	0	0	0	0.27023	0	0	0
TRINITY_DN106754_c0_g1	0.510417	0	0.560563	0	0	0	0	0	0	0	0	0
TRINITY_DN106757_c0_g1	0.934106	0	1.44873	0	0	0	0	0.574254	0	0	0	0
TRINITY_DN106758_c0_g1	0	0	0	0.182993	0.0539001	0.0458249	0	0	0.170053	0	0	0
TRINITY_DN106766_c0_g1	0	0	0	0	0	0.137298	0	0.318962	0	0	0	0
TRINITY_DN106768_c0_g1	0.564729	0	1.93541	0.152453	0.683262	0.155628	1.06814	0.136669	1.48095	1.4176	1.56561	3.73687
TRINITY_DN106769_c0_g1	0	0	0	0.121913	0.0988828	0	0.386636	0.318962	0.220255	0	0	0
TRINITY_DN106770_c0_g1	0	0	0	0	0	0.695481	0	0.41021	0	0	0	0
TRINITY_DN106781_c0_g1	0	0.31187	0	0	0	0	0	0.328087	0	0.518425	0	0.109408
TRINITY_DN106788_c0_g1	0	0.133577	0	0.610059	0.0988828	0.0914735	0	0.318962	0	0	0.131502	0
TRINITY_DN10678_c0_g1	0.510417	0	0	0.488146	0	0	0	0	0	0	0	0
TRINITY_DN106790_c0_g1	0.0870127	0	0	0	0.404647	0	0	0	0.150153	0	0	0.0873476
TRINITY_DN106791_c0_g1	0	0	0	0	0	1.08905	0	0	0	0.804059	0	0
TRINITY_DN10679_c0_g1	0	0	0	0	0	0	0	0.328087	0.510385	0.201084	0	0
TRINITY_DN1067_c0_g1	3.08468	0.367409	10.8505	1.8915	3.56038	7.61451	8.70848	3.54569	3.98268	0	2.98899	0
TRINITY_DN106806_c0_g1	19.8548	0	0	0	0	1.08905	0	1.2943	2.6218	0	0	0
TRINITY_DN106807_c0_g1	0	0	0	0.37633	0	0.274597	0.6817	0	0	0	0.131502	0
TRINITY_DN106809_c0_g1	0	0	0	0	0	0	0	1.32168	0.670488	0	0.897657	0
TRINITY_DN10680_c0_g1	0	0	0	0.325348	0	0	0.468033	0	0	0.338478	0	0
TRINITY_DN106810_c0_g1	0	0	0	0	0.305764	0	0	0	0	0	0	0.371451
TRINITY_DN106813_c0_g1	0	0	1.49107	0	0	1.83035	0	0	0	1.34362	1.45612	0
TRINITY_DN106813_c0_g2	0	0	3.07757	0	0	0	0	0	4.55299	0	0	0
TRINITY_DN106815_c0_g1	0	0	0	0	0	0	0	0	0.940719	0	1.25915	0
TRINITY_DN106818_c0_g1	1.05354	0.43434	0.645226	0.803396	1.66337	0.869439	3.41828	2.39719	1.59108	1.49158	0.656946	1.08186
TRINITY_DN106819_c0_g1	0	0	0	0	0	0.228772	0	0	0.28018	0	0	0
TRINITY_DN106820_c0_g1	0	0.345193	0	0	0	0.228772	0	0.273541	0.830591	0	0	0
TRINITY_DN106821_c0_g1	0.29317	0.300478	0.486417	0.640599	0.61133	0.201277	0.579954	0.164044	0.500435	0.497287	0	0.305865
TRINITY_DN106825_c0_g1	0	0	0.158546	0	0	0	0.122096	0.337212	0	0	0	0
TRINITY_DN10682_c0_g1	0	0	0	0	0	0.0731436	0	0	0.170053	0	0.207976	0
TRINITY_DN106832_c0_g1	0.271559	0.278262	0	0	0	0	0	0	0	0	0.284733	0.546444
TRINITY_DN106838_c0_g1	0	0	0	0.559324	0	0	0	0	0.480309	0	0	0
TRINITY_DN106841_c0_g1	0	0	0.560563	0	0	0	0	0	0	0.518425	0	0
TRINITY_DN106844_c0_g1	0.29317	0.144685	0	0.274613	0.341631	0	0.101746	0.11842	0.370182	0	0.295739	0
TRINITY_DN106845_c0_g1	0	0	0	0.365986	0	0	0	0	0	0	1.2044	0
TRINITY_DN106846_c0_g1	1.20567	0	0	0	0	0.823614	0	0	0	0	0	0
TRINITY_DN106851_c0_g1	0	0	0.19036	0	0	0	0.193318	0	0.0601517	0	0	0
TRINITY_DN106855_c0_g1	0.792782	0	0	0.37633	0	0	0	0	0	0	0	0
TRINITY_DN106857_c0_g1	0	0	0	0	2.66132	2.08662	0	0	0	0	0	0
TRINITY_DN10685_c0_g1	0	0	0.327871	0	0	0	0	0	0	0.306772	0	0
TRINITY_DN106860_c0_g1	0.130235	0	0.401754	0	0	0	0.193318	0	0	0	0	0
TRINITY_DN106861_c0_g1	0	0	0.528748	0	0	0	0.559604	0	0.210079	0	0	0
TRINITY_DN106865_c0_g1	0.173741	0	0	0.203435	0.0358673	0	0.0305239	0	0.0400258	0.0951187	0.04374	0.0438228
TRINITY_DN106867_c0_g1	0	0.567917	0	0	0	0.128133	0.274715	0	0.310256	0.740647	0	0
TRINITY_DN106872_c0_g1	0	0	0	0	0	0	0	0	0.250105	0.296203	0	0.295133
TRINITY_DN106876_c0_g1	0	0	0	0	0.422481	0.713811	0	0	0	1.555	0	0
TRINITY_DN106878_c0_g1	0	0	0	0	0	0	0.905342	0	1.51103	0.613543	0	0
TRINITY_DN106880_c0_g1	0.184546	0	0	0	0.0719328	0.128133	0	0.0729984	0	0	0	0
TRINITY_DN106884_c0_g1	0	0.267155	0	0	0	0.237937	0	0	0	0	0	0
TRINITY_DN106887_c0_g1	0	0	0	0.182993	0	0	0	0	0	0.190516	0	0
TRINITY_DN106892_c0_g1	0.260754	0.133577	0	0.121913	0.206881	0.183123	0.488382	0	0	0	0.262722	0
TRINITY_DN106896_c0_g1	0	0	0	0	0	0.695481	0	0	0.840541	0	0	0
TRINITY_DN106898_c0_g1	0.173741	0.222724	0.0846628	0	0.0988828	0.0914735	0.28489	0	0	0	0.120497	0
TRINITY_DN10689_c0_g1	0.4453	0	0.486417	0.43741	0	0	0	0.364586	0.75054	0.909746	0	0.448066
TRINITY_DN1068_c0_g1	0	0	0	0	0	0	0.905342	0	0	0	0.667952	0
TRINITY_DN106903_c0_g1	0.130235	0.545417	0.137511	0	1.04293	0.640667	0	0.109295	0.230205	0	0.536449	0.961419
TRINITY_DN106907_c0_g1	0	0	0.09518	0	0	0.128133	0.274715	0	0	0	0	0.0983778
TRINITY_DN106908_c0_g1	0.282365	0	0	0	0	0	0	0	0.100177	0	0	0.174695
TRINITY_DN106913_c0_g1	0.0651173	0.0669311	0.0633657	0	0.0358673	0.173958	0.0508731	0.145794	0.020126	0.042275	0.273728	0.0983778
TRINITY_DN106915_c0_g1	0	0	0.0846628	0	0	0.118968	0.26454	0.0729984	0.150153	0	0	0
TRINITY_DN10691_c0_g1	0	0	0	0	0	0	0	0.273541	0	0.169378	0	0
TRINITY_DN106928_c0_g1	0	0.567917	0	0	0.440514	0	0	0	0	0	0	0
TRINITY_DN106931_c0_g1	0	0.579025	0	0	0.449629	0	0	0	0	0	0	0
TRINITY_DN106932_c0_g1	0	0	0	0	1.10594	1.7847	0	0	0	0	0	0
TRINITY_DN106935_c0_g1	0	0	0	0	0.1078	0	0.101746	0.227917	0	0.148241	0	0
TRINITY_DN106937_c0_g1	0.325871	0	0	0	0.260781	0	0	0	0	0	0.164237	0
TRINITY_DN106938_c1_g1	0	13.5494	0	0	0	0	19.9602	0	0	0	0	0
TRINITY_DN106940_c1_g1	0.466911	0.300478	0.169326	0.925556	0.179733	1.09821	1.47512	1.05726	1.96126	0.47615	0.799171	0.426006
TRINITY_DN106943_c0_g1	0	0	0	0	0	0.356905	0	0	0.430334	0	0	0
TRINITY_DN106945_c0_g1	0	0	0.179843	0	0	0	0.274715	0	0.0800515	0.190516	0	0.0983778
TRINITY_DN106952_c0_g1	0	0	0	0	0	0	0.41716	1.34905	0	0	0	0
TRINITY_DN106954_c0_g1	0.206442	0	0	0.193337	0	0	0	0	0	0	0	0
TRINITY_DN106958_c0_g1	0	0.28937	0	0	0	0.192112	0	0	0.230205	0	0	0
TRINITY_DN106963_c0_g1	0	0.400732	0	0	0	0	0	0.318962	0	0.391322	0	0
TRINITY_DN106964_c0_g1	0	0	0	0	0	0.219607	1.05796	0	0.580487	0	0.667952	0
TRINITY_DN106967_c0_g1	0	0.556809	0	0	0	0	0.406985	0	0	0	0	0
TRINITY_DN106974_c0_g1	0.0870127	0.189401	0.264506	0	0.278814	0.741306	0.13227	0	0	0.0951187	0.0874799	0.0873476
TRINITY_DN106976_c0_g1	0.195636	0	0	0	0	0	0	0	0	0	1.04016	0
TRINITY_DN106977_c0_g1	0	0	0	0	0.260781	0	0.478207	0	0	0	0	0
TRINITY_DN106981_c0_g1	0	0	0	0	0	0.228772	0	0	0	0.327909	0	0
TRINITY_DN106988_c0_g1	0.0978181	0	0.179843	0	0	0	0.335763	0	0.0800515	0	0	0
TRINITY_DN10698_c0_g1	0	0.60124	0	0	0	0	0	0	0.970568	0	0	0
TRINITY_DN106991_c0_g1	0	0	0	0	0	0	0	0	0	0.433597	0	0.218518
TRINITY_DN106994_c0_g1	0	0.233831	0	0	0	0	0	0	0	0	0.240993	0
TRINITY_DN106999_c0_g1	0.260754	0	0	0	0	0	0	0.209668	0.220255	0	0	0
TRINITY_DN10699_c0_g1	35.9627	30.5388	35.3967	44.5328	32.1244	40.9558	48.4761	55.0907	53.725	34.4027	38.6927	26.2126
TRINITY_DN10699_c2_g1	7.98327	5.73357	6.53587	4.42385	8.96386	8.52977	4.80182	4.83087	3.6324	6.85522	4.13865	5.39766
TRINITY_DN10700_c0_g1	0	0	0	0.40687	0	0	0.213667	0	0	0	0	0
TRINITY_DN107010_c0_g1	0	0	0.412534	0	0	0.411895	0	0	0	0	0	0.415274
TRINITY_DN107024_c0_g1	0	0	0	0	0	0	0	3.90115	0	0	1.51086	0
TRINITY_DN107026_c0_g1	0	0	0	0	0.170816	0	0.468033	0	0	0	0	0
TRINITY_DN107027_c0_g1	0	0	0.0633657	0.132257	0.1078	0	0.152619	0	0	0	0.40523	0.0766154
TRINITY_DN107045_c0_g1	14.5871	22.5116	20.5063	24.4987	12.0029	17.9565	20.1434	18.6128	16.9309	21.803	21.6566	14.1715
TRINITY_DN107046_c0_g1	0	0	0	0	0	0	0.356112	0	0	0	0	0.24028
TRINITY_DN107054_c0_g1	0	0	0	0	0.305764	0	0	0	0	0	0	1.14714
TRINITY_DN107057_c0_g1	0.195636	0	0	0	0	0	0.427334	0	0	0	0.196971	0
TRINITY_DN107070_c0_g1	0.173741	0	0	0	0	0.0549899	0	0	0	0	0.164237	0
TRINITY_DN107073_c0_g1	0	0	0	0	0	0.164793	0	0	0	0	0	0.251311
TRINITY_DN107078_c0_g1	0	0	0	0	0.251666	0	0	0.255292	0	0	0	0
TRINITY_DN107080_c0_g1	0	0	0.232691	0	0	0	0.508731	0	0	0	0	0
TRINITY_DN107081_c0_g1	0	0	0	0	0.836243	0	0.742748	0	0	0	0	0
TRINITY_DN107084_c0_g1	0	0	0.0633657	0	0.260781	0	0	0	0.350282	0	0	0
TRINITY_DN10708_c0_g1	0	0	0	0	0	0	0	0	0.210079	0	0.251716	0
TRINITY_DN107098_c0_g1	0	0	0.148029	0	0.224716	0	0.315413	0	0	0	0	0
TRINITY_DN10709_c0_g1	0	0.133577	0.370203	0.121913	0.0988828	0.173958	0.274715	0.200543	0.110127	0	0.131502	0
TRINITY_DN1070_c0_g1	0	0.189401	0	0.0812755	0	0.192112	0.0712224	0	0	0	0	0
TRINITY_DN107102_c0_g1	0	0	0.348906	0.630501	0	0	0	0	0	0	0	0
TRINITY_DN107104_c0_g1	0	0	0	0	0	0	0	0	0	0	1.44511	0.655554
TRINITY_DN107108_c0_g1	0	0	0.243208	0	0	0	0	0	0.210079	0	0	0
TRINITY_DN10710_c0_g1	0	0	0	0	0	0	0	0	0	0	0.580189	0.295133
TRINITY_DN107111_c0_g1	0.369377	0.12247	0	0	0.0988828	0.256267	0	0	0	0.380753	0.120497	0.513651
TRINITY_DN107113_c0_g1	0.130235	0.0891465	0.211394	0.0406378	0.134948	0.155628	0.0610478	0	0.0400258	0.179947	0.04374	0.0438228
TRINITY_DN107115_c0_g1	0	0	0	0.162797	0	0	0	0	0.28018	0	0.175242	0
TRINITY_DN107118_c0_g1	0.184546	0.100254	0	0	0.215798	0	0	0	0	0.285634	0	0
TRINITY_DN107120_c0_g1	0	0	0	0	0.323598	0.549194	0	0	0	0	0	0
TRINITY_DN107127_c0_g1	0	1.15776	0.623928	0	0	0	0	0	0	0	0	0
TRINITY_DN107132_c0_g1	0	0	0	0	0	0	0	0	0.360232	0	0	1.28935
TRINITY_DN107138_c0_g1	0	0.0891465	0.0741457	0.152453	0.0630155	0.283762	0	0.264416	0	0	0	0.0873476
TRINITY_DN10713_c0_g1	0	0	0	0	0	0	0	0.483006	0.500435	0	0.634935	0
TRINITY_DN107147_c0_g1	0	0	0.179843	0	0	0	0	0	0.160103	0	0	0
TRINITY_DN107151_c0_g1	0	0	0	0	0	0.649832	1.05796	0	0	0	0	0
TRINITY_DN107154_c0_g1	0	0	0.867137	0.386428	0	0	0	0	0	0	0	0
TRINITY_DN107157_c0_g1	0.206442	0.0555385	0	0.0916197	0.116916	0.109803	0.223842	0	0.0900015	0.211653	0	0.054555
TRINITY_DN107159_c0_g1	0	0.256047	0	0	0.233831	0	0.0915716	0	0.0499757	0	0.120497	0
TRINITY_DN107162_c0_g1	0.30426	0	0	0	0.134948	0.118968	0	0	0	0	0	0
TRINITY_DN107164_c0_g1	0	0	0	0	0	0	0.854469	0	0	0	0	2.229
TRINITY_DN107165_c0_g1	0	0.278262	0	0	0.215798	0	0	0	0	0	0	0
TRINITY_DN107166_c0_g1	0.15213	0.155793	0	0	0	0	0	0	0	0	0.317467	0.163963
TRINITY_DN107168_c0_g1	0	0	0	0	0	0	0	0	0	1.34362	0	1.28935
TRINITY_DN107172_c0_g1	0	0	0	0.254171	0	0.183123	0	0	0	0	0	0
TRINITY_DN107173_c0_g1	0.228053	0.378517	0.148029	0	0	0.0549899	0	0	0.250105	0	0	0.0766154
TRINITY_DN107181_c0_g1	0	0.233831	0	0	0	0.311257	0	0.373711	0	0	0	0
TRINITY_DN107183_c0_g1	0.315065	0	0	0	0	0	0	0	0	0	0.164237	0
TRINITY_DN107186_c0_g1	0.15213	0	0.148029	0	0	0	0	0	0	0.158809	0	0
TRINITY_DN107187_c0_g1	0	0.1669	0.169326	0	0	0	0	0	0	0	0.164237	0.174695
TRINITY_DN107189_c0_g1	0	0.278262	0	0.132257	0.215798	0	0.101746	0.109295	0.120077	0.137394	0	0.710109
TRINITY_DN10718_c0_g1	0.141324	0	0	0.182993	0	0	0.0508731	0.173168	0	0	0	0
TRINITY_DN107195_c0_g1	0	0	0	0	0.170816	0	0.162794	0.710923	0.180229	0	0	0
TRINITY_DN107197_c0_g1	0	0	0	0.599961	0	0	0	0.255292	0.260281	0.31734	0	0
TRINITY_DN107198_c0_g1	0.553924	0.189401	0	0	0	0	0	0.300713	0	0	0	0
TRINITY_DN1071_c0_g1	0	0	0.264506	0.121913	0.0988828	0	0	0	0	0	0.262722	0
TRINITY_DN107200_c0_g1	0.162935	0	0	0	0	0	0.244191	0	0	0	0	0
TRINITY_DN107210_c0_g1	0	0.178008	0	0.152453	0.323598	0.0549899	0	0	0	0.08455	0	0.0873476
TRINITY_DN107215_c0_g1	0	0.41184	0.433568	0	0	0	0	0	0	0	0	0
TRINITY_DN107218_c0_g1	6.15856	8.08271	4.29362	7.81033	3.68621	2.86458	6.87725	3.73711	6.67435	3.61785	3.33948	2.21797
TRINITY_DN107219_c0_g1	2.23759	1.5921	2.06214	2.49146	2.57135	2.94707	2.31962	1.52222	2.7819	1.83006	2.48528	2.49134
TRINITY_DN10721_c0_g1	0	0	0	0	0	0.320245	0.345937	0	0	0	0.503715	0.469828
TRINITY_DN107225_c0_g1	0.162935	0	0	0	0	0.109803	0	0.127544	0	0.158809	0	0
TRINITY_DN107227_c0_g1	0	0.334086	0	0.152453	0	0.109803	0	0	0	0	0	0.338658
TRINITY_DN107232_c0_g1	0.412599	0	0	0	0	0	0	0	0.340332	0	0	0
TRINITY_DN107238_c0_g1	0	0	0	0.203435	0.161898	0	0	0	0	0	0	0
TRINITY_DN107263_c0_g1	0	0	0	0	0.674345	0	0	0	0	0.814628	0	0
TRINITY_DN107269_c0_g1	0	0.28937	0	0.549226	0	0	0	0	0	0	0	0
TRINITY_DN107271_c0_g1	0	0.244939	0	0	0	0	0	0	0	0	0.120497	0.251311
TRINITY_DN107272_c0_g1	0	0	0	0	0	0	0	0.237042	0	0	0	0.207488
TRINITY_DN107273_c0_g1	0	0.345193	0	0	0	0.686492	0	0.811296	0	0	0	0
TRINITY_DN107275_c0_g1	0	0.200508	0	0	0	0	0	0	0	0	0.196971	0
TRINITY_DN107281_c0_g1	0	0.211616	0	0	0	0	0	0.346337	0.180229	0.634681	0.218982	0
TRINITY_DN107285_c0_g1	0	0.389624	0	0	0	0.128133	0	0.309838	0	0	0	0
TRINITY_DN107289_c0_g1	0.119429	0.233831	0.222174	0	0	0	0.081397	0	0.150153	0	0	0
TRINITY_DN10728_c0_g1	0	0	0.38072	0	0	0	0	0.309838	0	0.190516	0	0
TRINITY_DN107294_c0_g1	1.3686	0	3.06706	0	0	0	0	0	0	0	0	0
TRINITY_DN107297_c0_g1	0	0.222724	0	0	0	0	0	0	0	0	0	0.448066
TRINITY_DN1072_c0_g1	0.977613	0.334086	1.39589	0	1.58232	0	0	0.537755	0	0	0	0
TRINITY_DN107308_c0_g1	0.543118	0.278262	0.0846628	0	1.60927	0.247102	0.39681	0	0.230205	0	0	0
TRINITY_DN107311_c0_g1	0	0	0	0.345791	0	0	0	0.874967	0	0	0	0
TRINITY_DN107312_c0_g1	0	0	0	0	0	0	0	0	0.250105	0	0	0.196756
TRINITY_DN107313_c0_g1	0	0	0	0	0	0	0.54943	0.893216	0	0	0	0
TRINITY_DN107314_c0_g1	0.401794	0	0	0	0.161898	0	0	0	0	0	0	0
TRINITY_DN107316_c0_g1	0	0	2.29484	0	0	0	0	0	1.69103	0	0	0
TRINITY_DN107319_c0_g1	0	0	0	0	0.449629	0	0	0.683549	0	0.285634	0	0
TRINITY_DN10731_c0_g1	0	0	0	0.0507356	0.0449828	0	0	0	0	0.211653	0.207976	0
TRINITY_DN107321_c0_g1	0.999224	0	0	0.488146	0.818211	1.02507	0.366287	0	0.410208	0	0	0.994212
TRINITY_DN107327_c0_g1	0	0.12247	0	0	0	0	0.172969	0	0.200129	0	0	0
TRINITY_DN10732_c0_g1	0.206442	0	0	0	0	0	0	1.01184	0	0	0	0.207488
TRINITY_DN107333_c0_g1	0	0	4.97066	0	0	1.0159	0	0	1.21072	0	0	0
TRINITY_DN107334_c0_g1	0.716859	0.367409	0	0	0	0	0	0	0	0	0	0
TRINITY_DN107337_c0_g1	0.282365	0.144685	0	0.132257	0.215798	0	0	0	0	0	0	0
TRINITY_DN107339_c0_g1	0	0	0.433568	0	0	0	0	0	0	0	0	0.218518
TRINITY_DN107347_c0_g1	5.35469	2.69433	3.81772	6.26437	2.84105	0.503369	0.854469	2.57035	5.89374	0.423028	0.832188	0
TRINITY_DN107349_c0_g1	0.249948	0	0	0	0	0	0	0	0	0	0	0.775694
TRINITY_DN107358_c0_g1	0	0	0	0	0	0	0	0.237042	0	0.148241	0	0.305865
TRINITY_DN107359_c0_g1	0	0	0	0	0	0	0	0	0	0.359615	0.383219	0
TRINITY_DN107364_c0_g1	0	0	0.76144	0	0	0	0	0.556004	0	0	0	0
TRINITY_DN107366_c0_g1	0.162935	0	0	0	0	0	0.122096	0	0.28018	0	0.175242	0
TRINITY_DN10736_c0_g1	0.282365	0.144685	0.275023	0	0.440514	0	0	0.346337	0.120077	0	0	0
TRINITY_DN107373_c0_g1	0	0.1669	0.327871	0	0	0	0	0	0.140203	0	0	0
TRINITY_DN107376_c0_g1	0	0	0	0.244073	0	0	0.183143	0	0.420384	0.507856	0	0.513651
TRINITY_DN107377_c0_g1	3.54079	3.78545	3.09861	2.35945	2.30165	4.56698	2.17717	2.04172	2.75183	2.8352	4.34662	2.73162
TRINITY_DN10737_c0_g1	0	0	0	0	0	0.448379	0.478207	0	0	0	1.42338	0
TRINITY_DN107381_c0_g1	0	0	0.211394	0	0	0	0.152619	0	0	0	0	0
TRINITY_DN107382_c0_g1	0.228053	0	0	0.427066	0	0	0	0.191418	0	0	0	0
TRINITY_DN107388_c0_g1	1.34671	4.29754	1.01517	0	0	0	0	0	0.130027	0.0739812	0	0
TRINITY_DN10738_c0_g1	0	0	0.169326	0	0	0.567347	0	0	0	0.169378	0.678957	0.513651
TRINITY_DN107398_c0_g1	0.141324	0	0.211394	0.264515	0.1078	0.201277	0.101746	0.11842	0.120077	0	0	0.0766154
TRINITY_DN10739_c0_g1	0.119429	0	0	0	0	0.0823085	0.254366	0	0	0	0.229988	0
[truncated: 71,072 more rows]
