# Supplementary material for: Family dinner: Transcriptional plasticity of five Noctuidae (Lepidoptera) feeding on three host plant species
Source: Ecol Evol. 2022 Sep 6;12(9):e9258. doi: 10.1002/ece3.9258 (PMC9448971; doi:10.1002/ece3.9258)
Supplement: Supplementary file 49 — Table S16c [file ECE3-12-e9258-s047.xlsx]

## Sheet: mamestra_RFiltered_min5_CPM_TMM
Supplementary Table 16c. CPM, TMM cross-sample normalised and filtered count matrix.
Mamestra brassicae
Diet/host plant species	Artificial diet	Artificial diet	Artificial diet	Zea mays	Zea mays	Zea mays	Brassica oleracea	Brassica oleracea	Brassica oleracea	Nicotiana tabacum	Nicotiana tabacum	Nicotiana tabacum
Sample nr.	Bra22_RSEM	Bra23_RSEM	Bra24_RSEM	Bra35_RSEM	Bra36_RSEM	Bra37_RSEM	Bra32_RSEM	Bra33_RSEM	Bra39_RSEM	Bra27_RSEM	Bra28_RSEM	Bra29_RSEM
TRINITY_DN0_c0_g1	0.247277	0.295773	0.292915	0.151536	0.197336	0.0443504	0.222125	0.14452	0.120404	0.142077	0.430305	0.250781
TRINITY_DN100000_c0_g1	0	0	6.35035	0	0	0	0	0	0	0	0	0
TRINITY_DN100001_c0_g1	0	0.268829	0	0	0	0	0.255312	0.25533	0	0	0.248538	0
TRINITY_DN100002_c0_g1	0	0	0.19189	0	0	0	0	0	0.109581	0.0949209	0	0
TRINITY_DN100003_c0_g1	0	0	0	0	8.90824	0	0	0	0	0	0	0
TRINITY_DN100005_c0_g1	0	0	0	0	5.90144	0	0	0	0	0	0	0
TRINITY_DN100006_c0_g1	0	0	0.585539	0	0	0	0	0	0	0	0	0
TRINITY_DN100010_c0_g1	0	0	0	0	0	0	0	0	0	0	4.83865	0
TRINITY_DN100012_c0_g1	0	0	0	0	17.6851	0	0	0	0	0	0	0
TRINITY_DN100014_c0_g1	0.20156	0	0	0	0	0	0	0	0	0	0	0.351147
TRINITY_DN100015_c0_g1	0	0	1.15105	0	0	0	0	0	0	0	0	0
TRINITY_DN100017_c0_g1	0	0	0	0	0	0	0	0	0	0	8.22373	0
TRINITY_DN100018_c0_g1	0	0	0	0	0	0	0	2.1658	0	0	0	1.8366
TRINITY_DN100019_c0_g1	0	0.241885	0.494674	0.236757	0	0.543914	0	0	0	0	0	0.20073
TRINITY_DN10001_c0_g1	0	0.179117	0.0606731	0	0	0	0	0	0	0.113783	0	0.0500509
TRINITY_DN100021_c0_g1	0.393631	0.439067	0	0	0	0	0	0.421878	0	0	0	0
TRINITY_DN100024_c0_g1	0.183158	0	0.5957	0.189346	0	0.222107	0	0.188911	0	0.398242	0.181767	0.16069
TRINITY_DN100025_c0_g1	0	0	0	0	0	0	0	0	0	0	0	0.271065
TRINITY_DN100027_c0_g1	0	0	0	0	0	0	0	0	0	0.502594	0	0
TRINITY_DN100028_c0_g1	0	0	0.484514	0	0	0	0	0	0	0	0	0
TRINITY_DN100029_c0_g1	0	0	0	0	0	0	0	0	0	0.597211	0	0
TRINITY_DN10002_c0_g1	0.292995	0	0	0	0	0	0	0	0	0	0	0
TRINITY_DN100030_c0_g1	0	0	0	0	0	0.111053	0.288828	0	0	0	0	0
TRINITY_DN100035_c0_g1	0	0	0	10.5496	0	0	0	0	0	0	0	0
TRINITY_DN100036_c0_g1	0	0	0.343137	0	0.300597	0.743668	0.322015	0	0	0	0	0
TRINITY_DN100037_c0_g1	0	0	0	26.6863	0	0	0	0	0	0	0	0
TRINITY_DN100038_c0_g1	0	0	4.87649	0	0	0	0	0	0	0	0	0
TRINITY_DN100039_c0_g1	0	0	0.413971	0	0.357098	0	0	0	0	0	0	0
TRINITY_DN10003_c0_g1	0	0	0	0	0	0	0	0.477617	0	0	0.152947	0.140406
TRINITY_DN100040_c0_g1	0	0	0.918806	0	0	0	0	0	0	0	1.68298	0
TRINITY_DN100041_c0_g1	1.5475	0	0	0	0	0	0	0	0	0	0	0.471796
TRINITY_DN100042_c0_g1	0	0	0	0	0	2.49711	0	0	0	0	0	0
TRINITY_DN100043_c0_g1	0	0	0.161408	0.151536	0	0	0.310843	0	0	0.161244	0.14353	0
TRINITY_DN100044_c0_g1	0	0	0	0.426102	0	0.499563	0	0	0	0	0	0
TRINITY_DN100046_c0_g1	0	0	0	0	0	0	0	0	0	0	0	0.822942
TRINITY_DN100047_c0_g1	0	1.04837	0	0	0	0.699317	0	0.39985	0.219162	0	0.191183	0.692546
TRINITY_DN10004_c0_g1	0	0	0	0	0	0	0	0	0	0.369644	0	0
TRINITY_DN100050_c0_g1	0	0	0	0	0	0	0	0	1.04068	0	0	0
TRINITY_DN100058_c0_g1	0.13744	0.071647	0.0705434	0.0756182	0.328987	0	0.0667031	0	0.15321	0.218136	0.0670568	0.0603245
TRINITY_DN10005_c0_g1	0	0	0	0.4168	0.187873	0	0.421905	0	0	0.426536	0	0
TRINITY_DN100060_c0_g1	0	0	0	0	0	0	0.666374	0	0	0	0	0.281075
TRINITY_DN100065_c0_g1	0	0.0897118	0	0.180043	0	0	0	0	0.0987582	0.265596	0	0
TRINITY_DN100066_c0_g1	0.192359	0.421003	0.21192	0	0	0	0.39989	0.599775	0.657486	0.417104	0.382366	0
TRINITY_DN100068_c0_g1	0	0	0	0	2.72513	0	0	0	0	0	0	0
TRINITY_DN10006_c0_g1	0	0.25995	0	0	0.0751492	0	0.333187	0	0	0	0	0
TRINITY_DN100070_c0_g1	0.0914351	0.0985912	0	0	0	0	0	0.277692	0.0987582	0	0	0
TRINITY_DN100071_c0_g1	0	0	0	14.489	0	0	0	0	0	0	0	0
TRINITY_DN100072_c0_g1	0	0.313532	0	0	0	0	0.3	0	0	0	0	0
TRINITY_DN100073_c0_g1	0	0	0	0	0	0	0	0	0.591534	0	0	0
TRINITY_DN100074_c0_g1	0	0	0.514996	0	0	0	0.955202	0	0	0	0	0
TRINITY_DN100075_c0_g1	0	0	0	0.397596	0	0	0	0	0	0	0	0
TRINITY_DN100076_c0_g1	0	0	10.3586	0	0	0	0	0	0	0	0	0
TRINITY_DN100078_c0_g1	0	0	0	0	0	0	0	0.433226	0	0	0	0
TRINITY_DN100079_c0_g1	0	0	0	0	0	0	0	0	0.679131	0	0	0.541867
TRINITY_DN100080_c0_g1	0	2.57164	0	0	0	0	0	0	0	0	0	0
TRINITY_DN100081_c0_g1	0	0	0	0	0	0	0	0	0	6.33384	0	0
TRINITY_DN100082_c0_g1	0.283794	0	0	0.151536	0	0.166403	0	0.288706	0	0	0	0
TRINITY_DN100083_c0_g1	0	0.313532	0	0	0	0	0.3	0	0	0	0	0
TRINITY_DN100085_c0_g1	0	0	0	0	0	0	0	0	0	8.84651	0	0
TRINITY_DN100087_c0_g1	0	0.241885	0	0.236757	0	0	0.466593	0	0.251969	0	0	0.100365
TRINITY_DN100088_c0_g1	0	0.564603	0	0.113727	0.300597	0	0.444249	0	0	0.113783	0	0
TRINITY_DN100089_c0_g1	0	0	0	0	0	0	0	0	0	0	3.69126	0
TRINITY_DN10008_c0_g1	0	0.197182	0	0	0.0565011	0	0.133406	0.0667529	0	0.132646	0.181767	0
TRINITY_DN100090_c0_g1	0	0.96754	0	0	0	0	0	0	0	0	0	0
TRINITY_DN100091_c0_g1	0	0	0	0	0	0	1.08828	0	0	0	0	0
TRINITY_DN100093_c0_g1	0	0	0.666243	0	0	0	0.610843	0.610789	0	0	0	0
TRINITY_DN100095_c0_g1	0	0	0	0	0	0	0	0.299721	0	0	0	0
TRINITY_DN100096_c0_g1	0	0	0	0	0	0	0	0	0.208001	0	0	0.331126
TRINITY_DN1000_c0_g1	0	0	0	0	0	0	2.40986	0	0	1.32737	0	0
TRINITY_DN100102_c0_g1	0	0	0	0	0.300597	0	0	0	0	0	0	0
TRINITY_DN100104_c0_g1	0	0	0	0	0	0	0	0.766323	0	0.407673	0	0
TRINITY_DN100105_c0_g1	0	0	0.797459	0	0	0	0	0	0	0.796484	0	0
TRINITY_DN100106_c0_g1	0	0	0	1.52467	0	0	0	0	0	0	0	0
TRINITY_DN100110_c0_g1	0	0	12.8827	0	0	0	0	0	0	0	0	0
TRINITY_DN100111_c0_g1	0	0	0	0	2.03905	0	0	0	2.33333	0	0	0
TRINITY_DN100113_c0_g1	0	0	0	0	0	0	0	0	0	0.749023	0	0.301096
TRINITY_DN100114_c0_g1	0	0	0	0.198948	0.263022	0.111053	0	0.0997956	0	0.29389	0.181767	0
TRINITY_DN100115_c0_g1	0	0.11635	0	0	0	0	0.111062	0	0	0	0.220003	0.100365
TRINITY_DN100118_c0_g1	0	0	0	0	0	0	0	0	0	0.502594	0	0
TRINITY_DN100119_c0_g1	0	0.385179	0	0	0	0	0	0.366474	0	0	0	0
TRINITY_DN10011_c0_g1	0.274593	0	0	0	0.169225	0	0	0	0.208001	0.0949209	0	0
TRINITY_DN100121_c0_g1	0	0	0	0	0	0	0	0	2.55249	0	0	0
TRINITY_DN100123_c0_g1	0	0	0	0	0	0	0	2.06567	0	0	0	0.862983
TRINITY_DN100125_c0_g1	0	0	0	0.378691	0	0	0	0	0	0	0	0.321116
TRINITY_DN100128_c0_g1	0	0	0	0.303073	0	0	0	0	0	0	0.14353	0
TRINITY_DN100129_c0_g1	0	0	0.252272	0	0	0	0.244469	0	0	0	0	0
TRINITY_DN100130_c0_g1	0.595191	0	0	0.20825	0	0.233106	0	0	0	0	0	0
TRINITY_DN100132_c0_g1	0	0	0	0	0	0	0	0	0	0	0.985021	0
TRINITY_DN100133_c0_g1	0	0	0	0	0	0	0	0	0	0	0	1.69594
TRINITY_DN100134_c0_g1	0	0.761479	0.252272	0	0	0	0.733077	0.244316	0	0	0	0
TRINITY_DN100135_c0_g1	0	0	0	0	1.08994	0	0	0	1.24902	0	0	0
TRINITY_DN100136_c0_g1	0.58599	0	0	0	0	0	1.28839	0	0	0	0	0
TRINITY_DN100137_c0_g1	0.119038	0	0	0	0.451174	0	0	0	0	0	0	0
TRINITY_DN100138_c0_g1	0	0.456826	0	0	0	0	0	0.433226	0	0	0	0
TRINITY_DN10013_c0_g1	0.192359	0.716776	0.494674	0.312375	0.17841	0.111053	0.288828	1.12178	0.317582	0.530888	0.726781	1.0537
TRINITY_DN100140_c0_g1	0	0	0	0.596543	0	0	0	0	0	0	0	0
TRINITY_DN100141_c0_g1	0	0	0	0.33158	0	0	0	0	0	0	0	0.291085
TRINITY_DN100142_c0_g1	0	0	0	0	0.31006	0.199754	0.166593	0	0.186355	0.350782	0.162648	0.291085
TRINITY_DN100143_c0_g1	0	0	0.171568	0	0.103261	0.199754	0	0	0	0	0	0.150416
TRINITY_DN100145_c0_g1	0	0	0.272594	0	0	0	0	0	0	0	0	0
TRINITY_DN100146_c0_g1	0	0	0	0	0.479285	0	0.177765	0	0	0	0	0
TRINITY_DN100148_c0_g1	0	0	0	0	0	0	0	0	0	0	2.64889	0
TRINITY_DN100149_c0_g1	0.173957	0.0897118	0.0908645	0	0.0846125	0	0.0887184	0.266678	0.394356	0	0.0861751	0.150416
TRINITY_DN100151_c0_g1	0	0	0.19189	0	0	0	0	0	0.197178	0	0	0
TRINITY_DN100157_c0_g1	0	0	0	0	0	0	0	0	2.33333	0	0	0
TRINITY_DN100158_c0_g1	0	0	0	0	0	0	2.45421	0	0	0	0	0
TRINITY_DN10015_c0_g1	2.95726	1.59491	3.77596	3.27649	1.92633	3.32947	2.87645	2.44316	4.36024	2.78769	2.18034	1.47518
TRINITY_DN100160_c0_g1	0.338712	0	0	0	0	0.410507	0	0	0.383533	0.379379	0	0
TRINITY_DN100161_c0_g1	0	0	0	0	0	0	0	0	4.63419	0	0	0
TRINITY_DN100162_c0_g1	0	0	0	0	0	0	0	0	0.9311	0	0	0.37143
TRINITY_DN100163_c0_g1	0	0	0	0.198948	0	0	0.199781	0	0	0	0.191183	0
TRINITY_DN100164_c0_g1	0.65931	0	0	0	0	0	0	0.743961	0	0	0	0
TRINITY_DN100166_c0_g1	0	0	0.262433	0	0	0	0	0	0	0	0	0
TRINITY_DN100167_c0_g1	17.0483	0	0	0	0	0	0	0	0	0	0	0
TRINITY_DN100168_c0_g1	0	0	0	0	0.51686	0	0	0	0	0	0	0.471796
TRINITY_DN100169_c0_g1	0	0	0	0	0	0	0	2.1658	0	0	0	0
TRINITY_DN10016_c0_g1	0	0	0	0	0	0	0	0	0	0	3.33743	0
TRINITY_DN100171_c0_g1	0	0.385179	0	0	0	0	0.188937	0.177563	0	0	0	0
TRINITY_DN100172_c0_g1	0.238076	0	0	0	0	0.421861	0	0	0	0	0	0.100365
TRINITY_DN100173_c0_g1	0	0	0	0	0	0.255104	0.455421	0	0	0	0	0
TRINITY_DN100175_c0_g1	0	0	0	0	0	0	0	0	0	0	0	1.94698
TRINITY_DN100178_c0_g1	0.13744	0	0	0	0	0	0.277656	0	0	0	0	0
TRINITY_DN100179_c0_g1	6.84872	0	0	0	0	0	0	0	0	0	0	0
TRINITY_DN100180_c0_g1	0	0	0	0	0.404136	0	0	0	0	0	0.210302	0
TRINITY_DN100182_c0_g1	0	0	0	0	0	0	0	0.7997	0	0	0	0
TRINITY_DN100183_c0_g1	0	0	0	0	0	0	0	1.44387	0	0	0	0
TRINITY_DN100184_c0_g1	0	0	0	0.312375	0	0	0	0	0.679131	0	0	0
TRINITY_DN100185_c0_g1	0	0	0	0	2.34911	0	0	0	0	0	0	0
TRINITY_DN100187_c0_g1	0	0	0	0	0	0	0	0	0	0.275027	0	0.441502
TRINITY_DN100188_c0_g1	0	0	0	0	0	0	6.98543	0	0	0	0	0
TRINITY_DN10018_c0_g1	0	0	0	0	0.197336	0	0	0	0	0	0	0.19072
TRINITY_DN10018_c1_g1	0	0	0	0	0	0	0	0	0	0	0	0.993642
TRINITY_DN100191_c0_g1	0	0	0	0	0.582546	0	0	0	0	0	0	0.541867
TRINITY_DN100193_c0_g1	0	0	0	0	0	2.53046	0	0	0	0	0	0
TRINITY_DN100196_c1_g1	0	0	0	0	0.704733	0	0	0	0	0	0	0
TRINITY_DN100197_c0_g1	0	0	0.0807039	0.170441	0	0	0	0.0777671	0	0	0	0
TRINITY_DN100198_c0_g1	0	0	0	0	0	0	0	0	0	0	0	1.27445
TRINITY_DN10019_c0_g1	305.259	261.488	555.791	404.331	107.295	282.817	290.964	438.859	496.736	330.882	195.909	120.599
TRINITY_DN1001_c0_g1	0.311397	0	0	0.975534	0.300597	0	0.333187	0	0	0	0.315595	1.11403
TRINITY_DN100201_c0_g1	0	0.071647	0	0.0663159	0	0	0.0667031	0.188911	0.0767743	0	0.057355	0.0603245
TRINITY_DN100202_c0_g1	0	1.37997	0	0	0	0	0	0	0	0	0	0
TRINITY_DN100204_c0_g1	0.164756	0.179117	0.353297	0	0	0	0.344359	0	0	0	0	0
TRINITY_DN100207_c0_g1	0	0	0	0	0	0	0	0	0	0.180106	0	0.150416
TRINITY_DN10020_c0_g1	0.192359	0	0	0	0.582546	0	0.122234	0	0	0	0	0.341136
TRINITY_DN100211_c0_g1	0	0	0	0	0.394673	0	0.433077	0	0	0	0.200885	0.361157
TRINITY_DN100214_c0_g1	0.357114	0	0	0	0	0	0.766264	0	0	0	0.37295	0
TRINITY_DN100215_c0_g1	0.604392	1.03031	0.555348	0.284168	0.601472	0.199754	0.888499	0.699571	0.481953	0.891405	0.927667	0.331126
TRINITY_DN100216_c0_g1	0	0	0	0	0	0	0	0	2.13615	0	0	0
TRINITY_DN100219_c0_g1	0	0	0	0	0.319523	0.53256	0	0	0.120404	0	0.220003	0
TRINITY_DN100220_c0_g1	5.00823	0	0	0	0	0	0	0	0	0	0	0
TRINITY_DN100225_c0_g1	0	0	0	0	0	0	0	0.244316	0	0	0	0
TRINITY_DN100226_c0_g1	0	0	0	1.05115	0	1.25423	0	0	0	0	0	0
TRINITY_DN100229_c0_g1	0	0	0	0	0	0	0	0	1.43504	0	0	0
TRINITY_DN10022_c0_g1	66.1792	40.1946	39.0317	60.2386	105.425	82.6376	92.1646	34.5059	50.3616	66.5916	56.7349	105.314
TRINITY_DN100230_c0_g1	0	0.591241	0	0	0	0	0	0	0	0	0	0.471796
TRINITY_DN100233_c0_g1	0	0	0	0	0	0	0	0	0	0.540319	0	1.27445
TRINITY_DN100234_c0_g1	0	0	0	0	0	3.66228	0	0	0	0	0	0
TRINITY_DN100236_c0_g1	0.109837	0.224126	0	0	0.197336	0	0.111062	0	0.120404	0	0	0.090355
TRINITY_DN100237_c0_g1	0	0	0	0	0	0	0	0.311069	0	0	0	0
TRINITY_DN100238_c0_g1	0	0.63625	0	0	0	0	0	0	0	0	0	0
TRINITY_DN10023_c0_g1	0	0.170238	0.040352	0	0.0751492	0.0443504	0	0.0443907	0.0439677	0.0380292	0.34413	0.0400407
TRINITY_DN100241_c0_g1	0	0	0	0	0	0	0	0	0	4.53247	0	0
TRINITY_DN100244_c0_g1	0.210473	0	0	0.217852	0	0	0	0	0	0	0.133828	0.0603245
TRINITY_DN100247_c0_g1	0	1.17391	0	0.53983	0	0	0	0	0	0.606946	0	0
TRINITY_DN100250_c0_g1	0	0	0	0	0	0.066703	0	0.0554049	0.262791	0.123215	0.057355	0.210741
TRINITY_DN100252_c0_g1	0.0733206	0.241885	0.232242	0.0756182	0.2068	0.0887008	0.155422	0.14452	0.251969	0.236998	0.353832	0
TRINITY_DN100253_c0_g1	0	0.170238	0	0.643955	0.150298	0	0.64403	0.155534	0	0.161244	0.305893	0
TRINITY_DN100254_c0_g1	0.466952	0	0.545187	0	0	0	0	0	0	0.540319	0.497362	0
TRINITY_DN100255_c0_g1	0	0	0	0	0	0	0	0	0	0	0	7.04506
TRINITY_DN100256_c0_g1	0	0	0	0.558734	0	0	0.188937	0	0.197178	0	0	0
TRINITY_DN100257_c0_g1	0	0	0	0	0	0	0.411062	0	0	0	0.40177	0
TRINITY_DN100258_c0_g1	0	0	0	0	0.51686	0	0	0	0	0	0	0
TRINITY_DN100259_c0_g1	0	0	0	0	0.761234	0	0	0	0	0.29389	0	0
TRINITY_DN100261_c0_g1	0	0	0	0	0	0	0	2.21019	0	0	0	0
TRINITY_DN100262_c0_g1	0	0	0	0	0	0	0	2.11006	0	0	0	0
TRINITY_DN100263_c0_g1	6.92175	0	0	0	0	0	0	0	0	0	0	0
TRINITY_DN100264_c0_g1	0	0	0.555348	0	0	0	0	0	0	0	0.497362	0
TRINITY_DN100265_c0_g1	0	0	0	0	0.216263	0.277456	0	0	0	0	0	0
TRINITY_DN100266_c0_g1	1.8494	0	0	0	0	0	0	0	0	0	0	0
TRINITY_DN100268_c0_g1	0	0	0.131216	0	0	0	0.377546	0.488631	0	0	0.239122	0
TRINITY_DN10026_c0_g1	0	0	0	0.198948	0	0	0	0.188911	0	0	0	0.1707
TRINITY_DN100270_c0_g1	0	0	0	0.4168	0.375746	0	0	0	0	0	0	0
TRINITY_DN100271_c0_g1	0.311397	0.241885	0.161408	0.558734	0.855031	0.0887008	0.310843	0.299721	0.942261	0.236998	0	0.401461
TRINITY_DN100272_c0_g1	0	0.286588	0	0	0	0	0	0.266678	0	0	0	0
TRINITY_DN100275_c0_g1	0	0	0.0606731	0	0.0565011	0.066703	0.122234	0	0	0.0568917	0.162648	0
TRINITY_DN100276_c0_g1	1.92272	0	0	0	0	0	2.1989	0	0	0	0	0
TRINITY_DN100278_c0_g1	2.35316	0	0	0	0	0	2.86528	0	0	0	0	0
TRINITY_DN100279_c0_g1	0.366315	0.197182	0	0	0.347635	0	0	0	0	0	0	0
TRINITY_DN100280_c0_g1	0	0	0	0	0	0	0	0.821728	0	0	0	0
TRINITY_DN100282_c0_g1	0	0	0	0	1.94525	0	0	0	0	0	0	0
TRINITY_DN100283_c0_g1	0	0.466012	0	0	0	0	0	0	0	0	0	0.381441
TRINITY_DN100284_c0_g1	0	0	0	0	0.836383	0	0	0	0	0	0	0
TRINITY_DN100285_c0_g1	0	0	0	0	0	0	0	0	20.0043	0	0	0
TRINITY_DN100286_c0_g1	0	0.268829	0	0	0	0	0.266484	0	0	0	0	0
TRINITY_DN100287_c0_g1	0	0	0	1.2312	0	0	0	0	0	0	0	0
TRINITY_DN100288_c0_g1	0	0	0.514996	0	0	0	0	0	0	0	0	0
TRINITY_DN10028_c0_g1	0	0	0	0	0.949107	0	0	0	0	0	0	0
TRINITY_DN100290_c0_g1	0	0.385179	0	0.359786	0.338172	0	0	0.366474	0	0	0	0
TRINITY_DN100291_c0_g1	0	0	0	1.18378	0	0	0	0	0	0	0	0
TRINITY_DN100294_c0_g1	0	0	0	0	0	0	0.155422	0.311069	0	0	0	0.802922
TRINITY_DN100295_c0_g1	0	0	1.00967	0	0.836383	0	0	0	0	0	0	0
TRINITY_DN100297_c0_g1	0	0	0	0	0.169225	0	0	0	0	0	0	0
TRINITY_DN100298_c0_g1	0	6.38852	0	0	0	0	0	0	0	0	0	0
TRINITY_DN10029_c0_g1	0	3.56612	7.58211	0	0	0	1.73231	0	3.52756	0	1.75946	0
TRINITY_DN1002_c0_g1	0	0	0	0	0	0	5.59715	0	0	0	0	0
TRINITY_DN100300_c0_g1	0	0	0	0.189346	0.253837	0	0	0	0	0	0	0
TRINITY_DN100301_c0_g1	0	0.627064	0	0	0	0	0	0	0	0	0	0
TRINITY_DN100302_c0_g1	0	0	0	0	0	0	0	1.47724	0	0	0	1.24442
TRINITY_DN100306_c0_g1	0	0	0	0	1.04318	0	0	1.15516	0	0	0	0
TRINITY_DN100308_c0_g1	0	0	0	14.8206	0	0	0	0	0	0	0	0
TRINITY_DN100309_c0_g1	0	0.0897118	0	0	0	0	0.0887184	0.266678	0	0	0	0
TRINITY_DN10030_c0_g1	0	0	0	0	0.187873	0	0	0	0	0	0	0
TRINITY_DN100311_c0_g1	0	0	0	0	0	0.954421	0	0	0	0.170675	0	0
TRINITY_DN100314_c0_g1	0	0.214941	0	0.20825	0	0	0	0	0	0	0	0
TRINITY_DN100316_c0_g1	0	0	0	0	8.09079	0	0	0	0	0	0	0
TRINITY_DN100317_c0_g1	0	0.170238	0	0	0.451174	0	0	0	0	0	0	0
TRINITY_DN100318_c0_g1	0.210473	0	0.232242	0.217852	0.2068	0	0	0	0.723099	0	0.210302	0
TRINITY_DN10031_c0_g1	0	0	0	0	7.12303	0	0	0	0	0	0	0
TRINITY_DN100322_c0_g1	0	0	0	0.33158	0	0	0.333187	0	0	0.350782	0	0
TRINITY_DN100324_c0_g1	0	0	0	0	0	0	0	0	0.241146	0	0.210302	0
TRINITY_DN100325_c0_g1	0	0	0	0	0	0	0	0	0	0	0	0.572161
TRINITY_DN100326_c0_g1	0	0	0	0.104125	0	0	0	0	0.229985	0.113783	0	0
TRINITY_DN100328_c0_g1	0	0.313532	0	0	0	0	0	0.299721	0	0	0	0
TRINITY_DN100329_c0_g1	0	0	0	0.180043	0	0	0	0	0	0	0	0.150416
TRINITY_DN10032_c0_g1	0	0	0	0	0	0	0	0	0	0	0	15.736
TRINITY_DN100331_c0_g1	0	0	0.0908645	0	0.169225	0	0.0887184	0	0.909454	0	0.0861751	0.0803449
TRINITY_DN100333_c0_g1	0.0825216	0	0	0.0852205	0.159762	0	0	0.0777671	0.0987582	0	0	0
TRINITY_DN100335_c0_g1	0	0	0	0.549132	0	0.210753	0.366374	0	0	0.189538	0	0
TRINITY_DN100336_c0_g1	0.247277	0	0	0	0	0	0	0	0	0	0	0
TRINITY_DN100339_c0_g1	0	0	0	0	0	0	0.188937	0.188911	0.208001	0	0	0
TRINITY_DN100341_c0_g1	0	0	0	2.11191	0	0	0	0	0	0	0	0
TRINITY_DN100342_c0_g1	0.164756	0	0	0	0.159762	0	0	0	0.186355	0	0.325011	0
TRINITY_DN100343_c0_g1	0	0	0	0	0.44171	0	0	0	0	0	0	0
TRINITY_DN100345_c0_g1	0	0	0.302785	0	0	0	0.288828	0	0	0	0	0
TRINITY_DN100349_c0_g1	0	0.0627677	0.121056	0	0.169225	0.0777019	0.0667031	0.122158	0.131565	0.066323	0.057355	0
TRINITY_DN100350_c0_g1	0	0	0	0	0.225448	0	0	0	0	0.123215	0	0
TRINITY_DN100353_c0_g1	0	0	0	0	0	0	0.588499	0	0	0	0	0
TRINITY_DN100354_c0_g1	0	0	0	0	0	0	0	0	8.44653	0	0	0
TRINITY_DN100355_c0_g1	0	0	0	0	0	0	0.721905	0	0.383533	0	0	0
TRINITY_DN100358_c0_g1	0	0	0	0	0	0	0	0	12.6316	0	0	0
TRINITY_DN100359_c0_g1	0	0.501835	0	0	0	0	0	0	0	0	0	0.411471
TRINITY_DN10035_c0_g1	1.13546	0	0.434001	0	0	0	0	0	0	0	0	0
TRINITY_DN100360_c0_g1	0.164756	0.0538883	0.0505125	0.0567136	0	0	0	0.155534	0.36155	0.161244	0.0479385	0.0500509
TRINITY_DN100362_c0_g1	0	0	0.838102	0	0	0	0	0	0	0	0	0
TRINITY_DN100363_c0_g1	0	0	0	0	0	0	0	0	15.4469	0	0	0
TRINITY_DN100364_c0_g1	0	0	0	0	0	0	0	0	0	0	1.7118	0
TRINITY_DN100365_c0_g1	0	0	0	0	0	0	0	0	0	0	3.06007	0
TRINITY_DN100367_c0_g1	0	0.322411	0	0	0.140835	0	0	0.155534	0	0	0	0
TRINITY_DN100368_c0_g1	0.210473	0	0	0	0	0	0.222125	0	0	0	0	0
TRINITY_DN100369_c0_g1	0	4.79361	15.447	0	0	0	0	0	0	0	0	0
TRINITY_DN10036_c0_g1	0	0	0	0	0	0	0	0.210939	0	0.436271	0	0.18071
TRINITY_DN100370_c0_g1	0	0.161359	0.151538	0	0.0940757	0	0.0998904	0	0.0547905	0	0.14353	0.090355
TRINITY_DN100371_c0_g1	0.558387	0	0	0	0	0	0	0	0	0	0	0
TRINITY_DN100372_c0_g1	0	0.197182	0.19189	0	0	0	0	0	0	0	0	0
TRINITY_DN100373_c0_g1	3.97369	0	0	0	0	0	0	0	0	0	0	0
TRINITY_DN100375_c0_g1	0	0	1.12057	0	0.93018	0	0	0	0	0	0	0
TRINITY_DN100376_c0_g1	0	0	0	0	1.68195	0	0	0	0	0	0	0
TRINITY_DN100377_c0_g1	0	0	0	0	0	0	0	0	1.88418	0	0	0
TRINITY_DN100378_c0_g1	0	0	0	0	0	0	0	0	4.0315	0	0	0
TRINITY_DN100379_c0_g1	0	0	0	2.86929	0	0	0	0	0	3.99185	0	0
TRINITY_DN10037_c0_g1	0	0	0	0	0	0	0	0.499646	0	0.530888	0.325011	0
TRINITY_DN100380_c0_g1	0.292995	0	0	0	0	0	0	0.0997956	0.87631	0	0	0
TRINITY_DN100381_c0_g1	0	0	0	0	0.319523	0	0.699561	0	0.372372	0	0	0.291085
TRINITY_DN100382_c0_g1	0.100636	0	0.101025	0	0.0940757	0	0.0998904	0.0997956	0	0	0.382366	0
TRINITY_DN100384_c0_g1	0	0	0	0	0.413599	0	0	0	0	0	0.440007	0
TRINITY_DN100385_c0_g1	0	0	0	0	0	0	0	0	0	0	0	0.622212
TRINITY_DN100387_c0_g1	0	0	0	0	0	0	0	2.321	0	0	0	0
TRINITY_DN100388_c0_g1	0	0.188303	0	0	0.0846125	0	0	0	0	0	0	0.150416
TRINITY_DN100389_c0_g1	0	0	0	0	0	0	0	0	0	0	0	0.19072
TRINITY_DN10038_c0_g1	0	0.985605	0	0	0	0	0	0	0	0	0	0.802922
TRINITY_DN100390_c0_g1	0.20156	0	0	0	0.187873	0	0.0998904	0	0	0	0.0955916	0.18071
TRINITY_DN100391_c0_g1	0	0	0	0	2.09555	0	0	0	0	0	0	0
TRINITY_DN100393_c0_g1	0	0	0	0	0	0.588264	0	0	0.36155	0.170675	0	0
TRINITY_DN100395_c0_g1	0.311397	0.322411	0.323106	0.530227	0.187873	0.244105	0.111062	0.199925	0.229985	0.104352	0	0
TRINITY_DN100396_c0_g1	0.283794	1.22749	0.625891	0	0.535508	0.332806	0.588499	1.16617	0.635502	0	1.12827	1.00365
TRINITY_DN100396_c1_g1	3.61657	1.06613	1.12057	0.928123	9.32184	8.8009	3.07623	6.19701	8.54529	10.3257	4.12157	1.72623
TRINITY_DN100397_c0_g1	0	0	0.222081	0	0	0	0	0	0	0.113783	0	0.100365
TRINITY_DN10039_c0_g1	8.6524	6.61234	11.2977	13.5612	5.80736	7.13616	7.17403	8.84009	7.66864	7.65178	7.81254	9.30314
TRINITY_DN1003_c0_g1	1.45577	3.70942	2.66526	0.255661	1.86064	0.876719	0.255312	0.499646	1.09547	0.796484	0.48766	0.431491
TRINITY_DN100400_c0_g1	0	0	0	0	0	0	0.14425	0	0.317582	0.151813	0	0
TRINITY_DN100401_c0_g1	0	0	0	0.246359	0	0	0	0	0	0.0851854	0.0764733	0
TRINITY_DN100402_c0_g1	0.44855	0	0	0	0	0	0	0	0	0	0	0
TRINITY_DN100403_c0_g1	0	0	0	0	0.892606	0	0	0	0	0	0	0
TRINITY_DN100404_c0_g1	0	0	0	0	0	0	7.48521	0	0	0	0	0
TRINITY_DN100407_c0_g1	0	0	0	0	0	0	4.75301	0	0	0	0	0
TRINITY_DN100409_c0_g1	0	0.161359	0	0	0	0	0	0	0.350727	0.161244	0	0
TRINITY_DN10040_c0_g1	0.119038	0.125535	0.716755	0.369389	0.103261	0.066703	0.355531	0.233301	0.0656133	0.360213	0.277358	0.100365
TRINITY_DN100410_c0_g1	0	0	0	0	0	0	0	0	0	0	0	3.13108
TRINITY_DN100413_c0_g1	0.402832	1.94427	1.08021	0.20825	0.949107	0.721315	1.04392	1.22158	0.679131	0.218136	0.592953	1.94698
TRINITY_DN100414_c0_g1	0	0	0	0	0	5.06091	0	0	0	0	0	0
TRINITY_DN100416_c0_g1	0	0	0	0	0	0	0	0	0	0	0	2.35845
TRINITY_DN100417_c0_g1	0	0.466012	0	0	0	0	0	0	0	0	0	0.19072
TRINITY_DN100418_c0_g1	0	0.224126	0.222081	0	0	0	0.222125	0	0.471131	0	0	0
TRINITY_DN10041_c0_g1	0	0	2.05969	0	0	0	0	0	0	0	0	0
TRINITY_DN100420_c0_g1	0.329511	0	0	0	0.319523	0	0	0	0	0	0	0
TRINITY_DN100421_c0_g1	0	0	0	0	0	0	0.810624	0	0	0	0	0
TRINITY_DN100423_c0_g1	0	0	0	0	0	0	0	0	3.1004	0	0	0
TRINITY_DN100427_c0_g1	0	0.197182	0.20205	0	0	0.222107	0	0	0	0	0	0
TRINITY_DN100427_c1_g1	0	0	0	0	0	1.65374	0	0	0	0	0	0
TRINITY_DN100428_c0_g1	0	0	0	0	0.197336	0	0	0	0.459969	0.218136	0	0
TRINITY_DN100429_c0_g1	0	0.214941	0	0	0	0.244105	0	0	0.459969	0	0.40177	0
TRINITY_DN10042_c0_g1	0	1.64849	0	0	0	0	0	0	0	0	0	0
TRINITY_DN100430_c0_g1	0.842468	0	0	0	0.82692	0	0	0	0	0	0	0
TRINITY_DN100434_c0_g1	0	0	0	0	0	0	0	0	0	3.92553	0	0
TRINITY_DN100435_c0_g1	0	0	0	0.729175	0	0	0	0	0	0	0.363248	0
TRINITY_DN100436_c0_g1	0	0	0	0	4.08756	0	0	0	0	0	0	0
TRINITY_DN100438_c0_g1	0	0	0.393649	0	0	0	0	0	0	0	0	0
TRINITY_DN100439_c0_g1	0	0	0	0.284168	0.263022	0	0.566484	0	0	0	0	0
TRINITY_DN10043_c0_g1	75.8385	54.369	96.2766	17.5383	12.8269	13.1405	19.9232	24.5884	38.1027	11.2929	9.33316	6.41284
TRINITY_DN100442_c0_g1	2.30715	0	0	0	0	0	0	0	0	0	0	0
TRINITY_DN100444_c0_g1	0.485354	0.501835	0.373619	0.502021	0.554434	0.43286	0.244469	0.299721	0.131565	0.369644	0.286775	0.521846
TRINITY_DN100445_c0_g1	0.503468	0	0	0	0	0	0	0.555384	0	0	0	0
TRINITY_DN100447_c0_g1	0	0	0	2.78407	0	0	0	0	0	0	0	0
TRINITY_DN100448_c0_g1	0	0	0.242402	0	0	0	0	0	0.503937	0	0	0
TRINITY_DN10044_c0_g1	0.265392	0	0	0.454609	0.732844	0.632614	1.62125	1.31036	0	0.644671	1.75946	1.15407
TRINITY_DN100451_c0_g1	0	0.277709	0	0.132632	0	0.155404	0.133406	0.133172	0	0	0.25824	0
TRINITY_DN100453_c0_g1	0.238076	0	0	0	0	0	0	0	0.131565	0	0	0
TRINITY_DN100454_c0_g1	0	0	0.101025	0	0	0	0.210953	0.0997956	0.229985	0	0	0
TRINITY_DN100455_c0_g1	0.430435	0	0	0	0	0	0	0.455255	0	0	0	0
TRINITY_DN100456_c0_g1	0.393631	0.519594	0.40381	0.511323	0.723659	0.111053	1.8989	0.288706	0.328743	0.815346	0.554717	0.592181
TRINITY_DN100457_c0_g1	0.173957	0.188303	0	0	0	0	0.177765	0	0	0	0	0
TRINITY_DN10045_c0_g1	0.219674	0	0.40381	0.303073	0.197336	0	0.14425	0.0667529	0.229985	0.151813	0.25824	0.120386
TRINITY_DN100460_c0_g1	0	0	1.23175	0	0	1.19853	0	0	1.16142	0	0	0
TRINITY_DN100461_c0_g1	0	0	0	0	0	0	0	0	0	0	0	3.17138
TRINITY_DN100462_c0_g1	0	0.170238	0	0	0	0	0.49978	0	0	0	0	0
TRINITY_DN100463_c0_g1	0	0	0	0	0	0	0	0.366474	0	0	0	0
TRINITY_DN100464_c0_g1	0	0.546538	0	0	0	0	0	0	0	0	0	0.451512
TRINITY_DN100465_c0_g1	0	0	0	0	0	0	0	0	0	0	0.774435	0
TRINITY_DN100466_c0_g1	0	0	0	0	0	4.4393	0	0	0	0	0	0
TRINITY_DN100469_c0_g1	0	0	0	0	0	0	0.310843	0.610789	0	0	0	0.521846
TRINITY_DN10046_c0_g1	0.238076	0.510714	0	0.246359	0	0.565911	0.49978	0.732947	0.262791	0.521457	0.468541	0.210741
TRINITY_DN100470_c0_g1	0.20156	0	0.0807039	0.0378091	0	0	0	0.0443907	0	0	0	0
TRINITY_DN100472_c0_g1	0	0	0	0	0	0	0	0	0	0	0	2.01705
TRINITY_DN100474_c0_g1	0	0.322411	0	0	0	0	0.921686	0	0	0	0	0
TRINITY_DN100476_c0_g1	0.311397	0	0.333267	0.161139	0.150298	0	0	0	0	0	0	0
TRINITY_DN100478_c0_g1	0	0	1.32262	0	0	0	0	0	0	0	0	0
TRINITY_DN10047_c0_g1	0.466952	0.250764	0	0.492418	0.225448	0.277456	0	0	0.262791	0.512025	0	0
TRINITY_DN100480_c0_g1	0	0.0538883	0	0.340882	0	0	0	0.0554049	0	0.0568917	0	0
TRINITY_DN100481_c0_g1	0	0	0	0	0	0	0	0	0	0	0.71708	0
TRINITY_DN100483_c0_g1	0.576789	0	0	0	0	0	0	0	0	0	0	0
TRINITY_DN100484_c0_g1	0	0	0	0	0	0	0	0	0	0	0	0.37143
TRINITY_DN100485_c0_g1	0	0	4.96736	0	0	0	0	0	0	0	0	0
TRINITY_DN100486_c0_g1	0.100636	0	0	0.104125	0	0.122052	0.199781	0.877467	0.328743	0.104352	0.277358	0
TRINITY_DN100487_c0_g1	0	0.591241	0	0	0	1.87549	0	0	0	0	0	0
TRINITY_DN100488_c0_g1	0	0	0	0	0	1.03212	0	0.921858	0.975068	0	0	0
TRINITY_DN100489_c0_g1	0.247277	0	0.555348	0	0	0	0	0	0	0	0	0
TRINITY_DN10048_c0_g1	0	0	0	0	0	0.38851	0	0	0	0	0	0
TRINITY_DN100490_c0_g1	0	0	0	0	0	0	0	0	0	0.663838	0	0
TRINITY_DN100491_c0_g1	0	0	0	0	0	0	0.655202	0	0	1.42229	0	0
TRINITY_DN100494_c0_g1	0	0	0	0.463912	0	0	0	0	0	0	0	0
TRINITY_DN100495_c0_g1	0	0	0	0.596543	0	0.687964	0	0	0	0	0	0
TRINITY_DN100496_c0_g1	0	0	0	0	0	0	0.455421	1.37711	0	0	0	0
TRINITY_DN100497_c0_g1	0	0	0.292915	0.141934	0	0	0.288828	0.14452	0.15321	0	0	0
TRINITY_DN100498_c0_g1	0	0.573482	0	0	0	0	0	0	0	0	0	0
TRINITY_DN100499_c0_g1	0.503468	0	0.282754	0	0	0	0	0	0	0	0	0
TRINITY_DN10049_c0_g1	0	0	1.23175	1.01334	0	1.19853	0	0	1.16142	1.23276	1.12827	0
TRINITY_DN1004_c0_g1	0	0.49265	0	0.454609	0	0	0	0	0	0	0	0.401461
TRINITY_DN100505_c0_g1	0.183158	0	0	0.284168	0	0	0	0.0887814	0	0	0	0
TRINITY_DN100506_c0_g1	0	3.09123	0	0	0	0	0	0	0	0	0	0
TRINITY_DN100507_c0_g1	0	0	0	0	0	0.399509	0.355531	0	0.383533	0	0	0
TRINITY_DN10050_c0_g1	0	0	0	0	0.911532	4.30625	0.999561	0	0	0	0	0.842962
TRINITY_DN100515_c0_g1	0	0.241885	0	0	0	0	0.122234	0.233301	0	0	0	0
TRINITY_DN100518_c0_g1	0	0	0	0	0	0	0	0.599775	0	0	0	0
TRINITY_DN10051_c0_g1	0	0	0	0.236757	0.216263	0	0	0	0	0	0.11471	0
TRINITY_DN100521_c0_g1	0.485354	0.268829	0	0	0	0	0.255312	0.499646	0	0.265596	0	0
TRINITY_DN100523_c0_g1	0	0.412123	0	0.198948	0	0	0	0	0	0	0	0
TRINITY_DN100524_c0_g1	0.750745	0	0	0	0	0	0	0	0	1.84883	0.841491	0
TRINITY_DN100525_c0_g1	0	0.456826	0	0	0.404136	0	0	0	0	0	0	0
TRINITY_DN100526_c0_g1	0	0	0	0	0.319523	0	0	0	0	0	0.162648	0.301096
TRINITY_DN100527_c0_g1	0	0	0.777429	0	0	0	0	0.366474	0	0	0	0
TRINITY_DN100528_c0_g1	3.0947	1.17391	2.43302	0.53983	1.55058	4.3726	6.18565	1.68818	2.97999	3.03412	3.31831	2.85
TRINITY_DN100529_c0_g1	0	0	0.464483	0	0	0	0	0.65518	0	0	0	0
TRINITY_DN100533_c0_g1	0.814865	0	0	0	0	0	0.444249	0	0	0	0	0
TRINITY_DN100538_c0_g1	0	0	0	0.62505	0.601472	0	0	0	0	0	0	0
TRINITY_DN100539_c0_g1	0	0	18.5567	0	0	0	0	0	0	0	0	0
TRINITY_DN10053_c0_g1	0	0	0	0	0	0	0	0	0	0	0	0.592181
TRINITY_DN100541_c0_g1	0	0	0	0	0	0	1.3104	0	0	0	0	0
TRINITY_DN100542_c0_g1	0	0	0	0	0	0	0	0	0	0	0	0.531857
TRINITY_DN100543_c0_g1	0	0	0	0.20825	0	0	0	0	0	0	0	0
TRINITY_DN100548_c0_g1	0	0	0	0	0.17841	0	0	0	0	0	0	0
TRINITY_DN100549_c0_g1	0	0	0	0	1.42839	0	0	0	0.821519	0	0	0
TRINITY_DN10054_c0_g1	0.109837	0.331597	0	0	0.0281114	0	0.14425	0.0333765	0.0767743	0.180106	0.0288202	0.0300305
TRINITY_DN100552_c0_g1	0	0	0	0	0	0.554912	0	0	0	0	0.48766	0.421481
TRINITY_DN100554_c0_g1	0	0	0	0.161139	0	0.188755	0	0.311069	0.175194	0	0	0
TRINITY_DN100556_c0_g1	0	0	0	0	0	0	0.710733	0	0.745083	0	0.697961	0
TRINITY_DN100557_c0_g1	0	0	0	0	0	0	0	0.510994	0	0	0	0
TRINITY_DN100558_c0_g1	0	0	0	0	0	0	0	0.344445	0	0	0.334713	0
TRINITY_DN10055_c0_g1	0	0.394365	0	0	0	0	0	0	0.142388	0	0	0
TRINITY_DN100560_c0_g1	0	0	0	0	0	0	9.26187	0	0	0	0	0
TRINITY_DN100561_c0_g1	0	6.38852	0	0	0	0	0	0	0	0	0	0
TRINITY_DN100563_c0_g1	0	0	0	0	0	1.66474	0.49978	0	0	0	0	0
TRINITY_DN100567_c0_g1	0	0	0	0	0	0	0	0	0	0	7.24841	0
TRINITY_DN100568_c0_g1	0	0	0	0.350484	0	0	0	0	0	0	0	0
TRINITY_DN10056_c0_g1	0.20156	0.071647	0.545187	0.20825	0.122187	0.0777019	0.0667031	0.322083	0.142388	0.132646	0.248538	0.0603245
TRINITY_DN100571_c0_g1	0	0	0	0	0	0	0	2.82098	0	0	0	0
TRINITY_DN100572_c0_g1	0.13744	0	0	0.4168	0	0.321807	0	0	0	0	0	0
TRINITY_DN100575_c0_g1	0.274593	0.179117	0	0.0756182	0.347635	0.0777019	0.277656	0.39985	0.15321	0.180106	0.22942	0.391451
TRINITY_DN100576_c0_g1	0.128239	0	0.0606731	0.189346	0.225448	0	0.122234	0.421878	0.0656133	0.445702	0.22942	0.16069
TRINITY_DN100577_c0_g1	0.119038	0.125535	0	0.12303	0	0.144405	0	0	0.131565	0.246429	0	0
TRINITY_DN100581_c0_g1	0.320598	0	0	0.113727	0.103261	0	0	0	0	0	0	0.090355
TRINITY_DN100582_c0_g1	0	0	0	0	0.065686	0	0	0.133172	0.229985	0.066323	0.124412	0
TRINITY_DN100583_c0_g1	0	0	0	0	0	0	0	0.39985	0	0	0	0.341136
TRINITY_DN100585_c0_g1	0	0.36742	0	0	0	0	0	0	0	0	0	0
TRINITY_DN100587_c0_g1	0	0	0.464483	0	0	0	0	0	0	0	0	0
TRINITY_DN100588_c0_g1	0	0	15.6995	0	0	0	0	0	0	0	0	0
TRINITY_DN100589_c0_g1	0	0	0	0	0	1.19853	0	0	0	0	0	0
TRINITY_DN10058_c1_g1	2.55443	0	0.767268	0	0	0	1.41029	0.710919	0	2.30396	0	0
TRINITY_DN100590_c0_g1	1.17198	0	0	0	0	1.42063	0	0	0	0.701563	0	0
TRINITY_DN100592_c0_g1	0.238076	0	0	0	0	0	0.122234	0	0	0	0	0
TRINITY_DN100594_c0_g1	8.927	0	12.1253	0	0	0	0	0	0	0	0	0
TRINITY_DN100595_c0_g1	0	0	0	0	0	0	0	0.533022	0	0.578348	0	0
TRINITY_DN100595_c1_g1	0.9063	0	1.12057	0	0	0	0	0	0	0	0	0
TRINITY_DN100596_c0_g1	0	0	0	0	2.98816	0	0	0	0	0	1.09973	0
TRINITY_DN100598_c0_g1	0	0	0	0	0	0	0	0	0	0	4.09275	3.40214
TRINITY_DN1005_c0_g1	0.155555	0.125535	0.0807039	0.113727	0.225448	0.0223526	0.14425	0.177563	0.120404	0.218136	0.191183	0.16069
TRINITY_DN100601_c0_g1	0.576789	0	0	0	0	0	0	1.27732	0	0	0	0
TRINITY_DN100603_c0_g1	0.421234	0.474891	0	0	0	0	0	0	0	0	0	0
TRINITY_DN100604_c0_g1	0	0.573482	0	0.549132	0	0	0	0	0	0	0	0
TRINITY_DN100605_c0_g1	0	0	0	0.483116	0	0	0	0	0	0	0	0
TRINITY_DN100606_c0_g1	0	0	0	0.321977	0	0	0	0	0.350727	0	0	0.281075
TRINITY_DN100608_c0_g1	0	0	0	0	0	0	0	0	0	0	0.220003	0.391451
TRINITY_DN100609_c0_g1	0	0	0.545187	0	0	0	0	0	0	0.275027	0	0
TRINITY_DN10060_c0_g1	0	0	0.20205	0	0	0	0	0.188911	0	0	0.181767	0
TRINITY_DN100611_c0_g1	0	0	0	0	0	0	0	0	0	0	0	3.36184
TRINITY_DN100613_c0_g1	0	0	0	0	0.432247	0	0	0	0	0	0	0
TRINITY_DN100614_c0_g1	0	0	0	0	0.742307	0	0	0	0	0	0	0.682536
TRINITY_DN100615_c0_g1	0	0	0	2.15902	0	0	0	0	0	0	0	0
TRINITY_DN100616_c0_g1	0.0825216	0	0.181729	0	0.0846125	0	0.177765	0.25533	0	0.0851854	0	0.0803449
TRINITY_DN100617_c0_g1	2.4722	0	0	0	0	0	0	0	0	0	0	0
TRINITY_DN100618_c0_g1	0	0.295773	0	0	0	0	0.277656	0	0	0	0	0.481806
TRINITY_DN100619_c0_g1	0	0.412123	0.847972	0	0	0	0	0	0	0	0	0
TRINITY_DN10061_c0_g1	0	0	0	0	0	0	12.094	0	0	0	0	0
TRINITY_DN100623_c0_g1	0	0.340476	0	0	0	0	0.166593	0	0	0	0	0
TRINITY_DN100624_c0_g1	0	0	0	0	0	0	0	0	0	0	0.172065	0
TRINITY_DN100626_c0_g1	1.05294	0	0	1.07966	0	0	0	0	0	0	0	0
TRINITY_DN100627_c0_g1	0	0	0.21192	0	0	0	0	0.39985	0	0.208704	0.191183	0
TRINITY_DN100628_c0_g1	0.13744	0	0.424131	0.141934	0	0	0.210953	0.0667529	0.0767743	0.350782	0.325011	0
TRINITY_DN10062_c0_g1	0	0	0.484514	0	0	0	0	0.455255	0	0	0	0
TRINITY_DN10062_c1_g1	0.531071	0	0	0	0.253837	0	0	0.555384	0	0.29389	0	0
TRINITY_DN100631_c0_g1	0.164756	0.421003	0	0	0	0	0	0	0.0875971	0	0.152947	0.0703347
TRINITY_DN100632_c0_g1	0	0	0	0.587241	0	0	0	0	0	0	0	0
TRINITY_DN100633_c0_g1	0	0	0	0	0	0	0	0	0	0.578348	0.525896	0
TRINITY_DN10063_c0_g1	0	0	0.676403	0	0	0	0	0	0	0	0	0.271065
TRINITY_DN100642_c0_g1	0	0	0.181729	0.350484	0	0	0	0.166549	0	0.180106	0	0
TRINITY_DN100643_c0_g1	8.52417	0	0	0	0	0	0	0	0	0	0	0
TRINITY_DN100644_c0_g1	0	0	0	0	0	0	0	0	0	3.25226	0	0
TRINITY_DN100645_c0_g1	0	0.277709	0	0	0	0	0	0	0	0	0	0.110375
TRINITY_DN100646_c0_g1	0	1.12002	0	0.965932	0	0	0	0	0	0	0	0
TRINITY_DN100647_c0_g1	0	0.304653	0	0	0	0	0	0.14452	0	0	0.14353	0.501826
TRINITY_DN100649_c0_g1	0	0	0	0	0.873958	0	0.955202	0	0	0	0	0
TRINITY_DN10064_c0_g1	0	0.913958	1.92848	0	0	0	0	0	0	0	0	0
TRINITY_DN100650_c0_g1	0	0	0	0.170441	0.159762	0	0.166593	0	0	0	0	0.150416
TRINITY_DN100651_c0_g1	0	0	0	0.217852	0.394673	0	0	0.421878	0	0	0	0
TRINITY_DN100652_c0_g1	0	0	0	4.93379	0	0	0	0	0	0	0	0
TRINITY_DN100653_c0_g1	0	0	0	0.691366	0	0	0	0	0	0	0	0
TRINITY_DN100654_c0_g1	0	0	0	0	0	0	0	0	0	0	4.69512	0
TRINITY_DN100655_c0_g1	2.19732	0	0	0	0	0	0	0	0	0	0	0
TRINITY_DN100656_c0_g1	0	0.456826	0.222081	0	0.394673	0	0	0	0.471131	0.910267	0.210302	0
TRINITY_DN100657_c0_g1	0	0	0	0.284168	0	0.332806	0	0	0.306759	0.303321	0.832075	0
TRINITY_DN10065_c0_g1	13.3219	13.1892	7.0674	0	22.8629	12.8297	22.8664	0	3.23196	10.8283	6.66516	3.71325
TRINITY_DN10065_c1_g1	0	1.3172	2.77645	0	1.14644	0	0	1.27732	0	0	0	0
TRINITY_DN10065_c2_g1	0.0641196	0	0.0705434	0.170441	0.0565011	0.0333515	0.0331873	0.221953	0.251969	0.104352	0	0.0603245
TRINITY_DN100660_c0_g1	0.38443	0	0.444162	0.407198	0	0	0.411062	0.410864	0	0	0.40177	0
TRINITY_DN100662_c0_g1	0.347913	0.394365	1.99902	0	0.347635	0.421861	0.755092	0	0	0	0	0
TRINITY_DN100663_c0_g1	0.228875	0	0	0	0.432247	0	0	0	0	0	0	0
TRINITY_DN100664_c0_g1	0.210473	0	0	0	0	0	0	0	0	0.227567	0	0
TRINITY_DN100666_c0_g1	0	0.214941	0	0	0.187873	0	0	0	0.229985	0	0.392068	0.18071
TRINITY_DN100667_c0_g1	0	0.412123	0	0	0.17841	0.466212	0	0	0	0.208704	0	0.1707
TRINITY_DN100668_c0_g1	0	0	0	0.236757	0.422784	0	0	0	0	0	0	0
TRINITY_DN10066_c0_g1	0.988822	0.528779	0.524866	2.56652	1.08994	0.588264	0.854983	1.66582	0.186355	0.881669	0.803255	0.582171
TRINITY_DN100670_c0_g1	0	0	0	0	0	0	0.255312	0	0	0	0	0
TRINITY_DN100672_c0_g1	0.228875	0	0.252272	0.710271	0.64851	0.277456	0.710733	0	0	1.23276	0.449423	0.20073
TRINITY_DN100673_c0_g1	0	0	0	0	0	0	0	1.01064	0	0.540319	0	0
TRINITY_DN100677_c0_g1	0	0.313532	0	0	0	0.177402	0	0	0	0	0	0
TRINITY_DN100678_c0_g1	0.0914351	0	0.101025	0	0.169225	0	0.0998904	0	0	0	0	0
TRINITY_DN100683_c0_g1	0	0	0	0	0	0	0.521796	0	0.186355	0	0	0.150416
TRINITY_DN100684_c0_g1	0	0	0	4.10049	0	0	0	5.23076	0	0	0	0
TRINITY_DN100685_c0_g1	0	0	0	0	0	0	22.0334	0	0	0	0	0
TRINITY_DN100686_c0_g1	0	0	0	0	5.5911	0	0	0	0	0	0	0
TRINITY_DN100689_c0_g1	0	0	0	0	0	0	0	0.966248	0	0	0	0
TRINITY_DN100690_c0_g1	0.485354	0.071647	0	0.141934	0.44171	0.410507	0.14425	0.133172	0.15321	0.208704	0.133828	0.240771
TRINITY_DN100691_c0_g1	0	0	0	0.198948	0.357098	0	0.199781	0	0	0	0.37295	0.331126
TRINITY_DN100693_c0_g1	0	0.295773	0	0	0	0	0	0.277692	0	0	0	0
TRINITY_DN100694_c0_g1	0	0	0.101025	0	0	0	0	0	0	0	0.181767	0
TRINITY_DN100695_c0_g1	0	0	0.454323	0	0	0.47721	0	0	0	0	0	0.361157
TRINITY_DN100698_c0_g1	0	0	0	0	0.432247	0	0	0	0	0	0	0
TRINITY_DN10069_c0_g1	0.173957	0	0.19189	0	0	0	0.177765	0.533022	0	0.758455	0.172065	0
TRINITY_DN1006_c0_g1	9.35743	8.25226	8.83418	6.96978	9.25616	12.4188	7.66264	6.28579	7.99738	9.18786	8.90286	10.2765
TRINITY_DN100700_c0_g1	0	0	0	0	0	0	0.721905	0	0	0	0.71708	0
TRINITY_DN100702_c0_g1	0	0	0	0	0	0	0	0.39985	0	0	0	0.341136
TRINITY_DN100703_c0_g1	0	0	0	0	0	0	0	0	0	0	0.105293	0.19072
TRINITY_DN100704_c0_g1	0	0	0	0	0.563897	0	0	0	0	0	0	0.261055
TRINITY_DN100706_c0_g1	0	0	0.272594	0	0	0	0.39989	0	0	0	0	0
TRINITY_DN100707_c0_g1	0	0	0.21192	0	0	0	0.210953	0	0	0	0	0.351147
TRINITY_DN100709_c0_g1	1.15358	1.32608	0	0.596543	0	0.699317	0	0	0	0	0	0
TRINITY_DN10070_c0_g1	0.430435	0.680953	0.111186	1.00374	0.601472	0.643613	0.222125	0.533022	0.481953	0.227567	0.305893	0.19072
TRINITY_DN100710_c0_g1	0	0	0	0	0	0	0	0	0.77789	0	0	0
TRINITY_DN100712_c0_g1	0	6.47793	0	0	0	0	0	0	0	0	0	0
TRINITY_DN100714_c0_g1	0	1.63073	0	0	0	0	0	0	0	0	0	0
TRINITY_DN100715_c0_g1	0	0	0	0	0.112724	0.288455	0.377546	0.122158	0	0	0.11471	0.110375
TRINITY_DN100716_c0_g1	0.247277	0	0	0	0	0.299809	0	0	0	0	0	0
TRINITY_DN100718_c0_g1	0	0	0	1.01334	0.479285	0	0	1.58805	0	0	0	0
TRINITY_DN100719_c0_g1	0	0	0	0	0.2068	0	0	0.455255	0	0	0	0.20073
TRINITY_DN10071_c0_g1	0	0	0	0	0	0	0	0	0	0	1.24326	0
TRINITY_DN100720_c0_g1	0	0	0	0	0	0	18.3687	0	0	0	0	0
TRINITY_DN100721_c0_g1	0	0.313532	0	0	0	0	0	0.299721	0	0	0	0
TRINITY_DN100722_c0_g1	0	0	0	0	0	0	0	9.12913	0	0	0	0
TRINITY_DN100724_c0_g1	0.38443	0	0	0	0	0	0	0.410864	0	0	0	0
TRINITY_DN100725_c0_g1	0	0	0	0	0	0	0	0	0	0	0	0.732587
TRINITY_DN100726_c0_g1	0	0	0	0	0	0	0	2.11006	0	0	0	0
TRINITY_DN100728_c0_g1	0.228875	0	0	0.236757	0	0	0	0	0	0.493163	0	0
TRINITY_DN100729_c0_g1	6.29925	0	0	0	0	0	0	0	0	0	0	0
TRINITY_DN10072_c0_g1	1.29102	1.18279	1.18124	0.378691	0.526323	1.54268	0.955202	0.566398	0.624341	0.398242	0.71708	0.491816
TRINITY_DN100730_c0_g1	0	0	0	0	0	0	3.55367	0	0	0	0	0
TRINITY_DN100731_c0_g1	0	0	0	0	0	0	0	0	0	0	0	0.291085
TRINITY_DN100733_c0_g1	0.0549186	0.0627677	0	0	0	0.066703	0.39989	0	0	0	0.152947	0
TRINITY_DN100734_c0_g1	0.302196	0.340476	0	0	0	0	0	0.322083	0	0	0	0
TRINITY_DN100735_c0_g1	0.631707	0.725655	0	0	0	0	0	0	0	0	0	0
TRINITY_DN100736_c0_g1	0	1.39773	0	0	0	0	0	0	0	0	0	0
TRINITY_DN100737_c0_g1	0.311397	0.349356	0	0	0	0	0	0	0	0	0	0
TRINITY_DN100743_c0_g1	0	0.385179	0	0	0.338172	0	0	0	0	0	0	0
TRINITY_DN100745_c0_g1	0	0.214941	0	0	0	0.122052	0	0.299721	0	0.104352	0	0
TRINITY_DN100747_c0_g1	1.62973	0	0	0	0	0	0	0	0	0	0	0
TRINITY_DN10074_c0_g1	0.0641196	0.143294	0.141377	0	0	0	0	0	0	0.208704	0.0670568	0.120386
TRINITY_DN100750_c0_g1	0	0	0	0	0	0	0	3.93141	0	0	0	0
TRINITY_DN100751_c0_g1	0	0	0	0	0	0	0.3	0	0	0.322488	0.583251	0
TRINITY_DN100752_c0_g1	0	0	0	0	4.33194	0	0	0	0	0	0	0
TRINITY_DN100753_c0_g1	0	3.7633	0	0	0	0	0	0	0	0	0	6.33249
TRINITY_DN100755_c0_g1	0	0	0.787589	0	0	0	0	0	0	0	0	0
TRINITY_DN100756_c0_g1	0	0	0	0	0	0	0	0	0	0	0	1.09401
TRINITY_DN10075_c0_g1	0	0.0897118	0	0.0852205	0.234911	0.100055	0.177765	0.344445	0.0987582	0	0	0.150416
TRINITY_DN100760_c0_g1	0	0.233006	0	0	0	0	0	0	0	0	0.0670568	0.19072
TRINITY_DN100763_c0_g1	0	0	0	0	0	0	0	0.577413	0	0	0	0.481806
TRINITY_DN100765_c0_g1	0	0	0	0	0	0	0.521796	0	0	0	0.506778	0
TRINITY_DN100767_c0_g1	0	0	0	0	0	0	0.344359	0	0	0	0	0
TRINITY_DN100768_c0_g1	0.183158	0	0.5957	0	0.17841	0.654967	0	0.188911	0	0.398242	0.898846	0.491816
TRINITY_DN100769_c0_g1	0	0	0	1.86555	0	0	0	0	0	0	0	0
TRINITY_DN10076_c0_g1	0	0	0	0	0	0	0.288828	0.288706	0.624341	0	0	0
TRINITY_DN100773_c0_g1	0	0	0	0	0	0	0	0	0.766729	0	0	0
TRINITY_DN100776_c0_g1	0	0	0	0	0	0	0	0	0	0	3.69126	0
TRINITY_DN10077_c0_g1	0	0	0	0	0	0	0	0	0	0.473996	0	0.381441
TRINITY_DN100780_c0_g1	0.238076	0.0805263	0	0.0852205	0	0	0	0.0777671	0	0	0	0.0703347
TRINITY_DN100781_c0_g1	0	0	0	0	0.263022	0	0.288828	0	0	0	0	0
TRINITY_DN100784_c0_g1	0	0	0	0	0.432247	0	0	0.477617	0	0	0	0
TRINITY_DN100786_c0_g1	0	0	0.524866	0	0	0.288455	0	0	0	0	0	0
TRINITY_DN100787_c0_g1	0	0	0	0	0	0	0	0	11.7001	0	0	0
TRINITY_DN100788_c0_g1	0	0	0.545187	0	0.319523	0	0	0.688556	0.383533	0.180106	0	0.301096
TRINITY_DN100789_c0_g1	0	0	0	0	0	0	6.74096	0	0	0	0	0
TRINITY_DN10078_c0_g1	0.119038	0.510714	0	0.12303	0.338172	0	0.122234	0	0.131565	0	0	0.421481
TRINITY_DN100790_c0_g1	0	0.600426	0	0	0	0	0.566484	0	0	0	0	0
TRINITY_DN100792_c0_g1	0	0	0	0	0.150298	0.38851	0	0	0	0	0	0
TRINITY_DN100793_c0_g1	0	0	0	0.20825	0	0	0.199781	0.199925	0	0	0	0
TRINITY_DN100794_c0_g1	0	0	0	0.293471	0	0	0	0.588761	0	0	0.564133	0
TRINITY_DN100797_c0_g1	0.705028	0	0	0	0.347635	0	0	0	0	0	0.726781	0
TRINITY_DN100798_c0_g1	0	0.214941	0	0	0.187873	0	0	0.199925	0	0	0	0
TRINITY_DN10079_c0_g1	0	0	0	0	0	0.743668	0	0	0	0	0	0
TRINITY_DN1007_c0_g1	0	0.582361	0.141377	0.141934	0.253837	0	0	0.122158	0.15321	0.265596	0	0
TRINITY_DN100801_c0_g1	0	1.28138	0	0	0	0	0	0	0	0	0	0
TRINITY_DN100802_c0_g1	0	0	0.908645	0	0	0	0	0	0	0	0	1.39484
TRINITY_DN100804_c0_g1	0.155555	0.161359	0.101025	0.161139	0.469822	0.122052	0.155422	0.743961	0.449147	0	0.239122	0.220751
TRINITY_DN100805_c0_g1	0.164756	0.0538883	0.0505125	0	0.0470378	0.255104	0.166593	0.210939	0.241146	0.113783	0.305893	0.140406
TRINITY_DN100807_c0_g1	0	0.654008	0	0	0	0	0	0	0	0	0	0
TRINITY_DN100808_c0_g1	0	0	0	0	0.375746	0	0	0	0	0	0	0.341136
TRINITY_DN100809_c0_g1	0.329511	0	0.111186	0.113727	0.507396	0	0.222125	0.210939	0.120404	0.227567	0.315595	0.090355
TRINITY_DN100810_c0_g1	0	0	0	0	0	0	0	0	0	0	0.478243	0
TRINITY_DN100813_c0_g1	0	0	0	0	0.225448	0	0	0	0.262791	0	0	0.210741
TRINITY_DN100814_c0_g1	0	0	0	0	0	0	0	0.699571	0	0	0	0
TRINITY_DN100815_c0_g1	0	0	0	0	6.96327	0	0	0	0	0	0	0
TRINITY_DN100816_c0_g1	3.3785	0	0	0	0	0	0	0	0	0	0	0
TRINITY_DN100818_c0_g1	0	0	0.121056	0	0	0	0	0	0	0	0	0.20073
TRINITY_DN10081_c0_g1	0.0914351	0.188303	0	0	0.159762	0	0.0887184	0.0887814	0.0987582	0.0949209	0.162648	0.0803449
TRINITY_DN100825_c0_g1	0	0	0	0	0	0.233106	0	0.199925	0	0	0	0
TRINITY_DN100826_c0_g1	0	0	0.181729	0	0	0	0	0.177563	0.394356	0	0.172065	0
TRINITY_DN100827_c0_g1	0	0	0	0.435705	0	0	0	0	0	0	0.440007	0
TRINITY_DN100828_c0_g1	0	0	0	0	0.244374	0	0	0	0	0	0.248538	0
TRINITY_DN10082_c0_g1	0.210473	0.224126	0.111186	0.113727	0.291412	0	0.210953	0.0997956	0.120404	0.331919	0.200885	0.090355
TRINITY_DN100833_c0_g1	0	0	0	1.33532	0	0	0	0	0	0	0.449423	0
TRINITY_DN100834_c0_g1	0	0	0	0	1.99229	0	0	0	0	0	0	0
TRINITY_DN100835_c0_g1	0	0	0	0	0.0846125	0.111053	0	0	0	0	0.172065	0.16069
TRINITY_DN100839_c0_g1	0	6.72012	0	0	0	0	0	0	0	0	0	0
TRINITY_DN10083_c0_g1	0.714229	0	0.262433	0.246359	0	0	0.74392	0	0	0	0.239122	0.210741
TRINITY_DN100845_c0_g1	0	0	9.59129	0	0	0	0	0	0	0	0	0
TRINITY_DN100846_c0_g1	0	0	0.959158	0	0	0	0	0	0	0	0	0
TRINITY_DN100847_c0_g1	0	0.403244	0	0	0	0	0	0	0	0	0.382366	0
TRINITY_DN100848_c0_g1	0	0.331597	0	0	0	0	0	0	0.679131	0	0	0
TRINITY_DN100849_c0_g1	0.210473	0	0	0	0	0	0	0	0	0	0	0
TRINITY_DN10084_c0_g1	0	0	0	0	0	0	0	0	0.624341	0	0	1.50548
TRINITY_DN100851_c0_g1	0	0	0	0	0	0	0	0	0.56955	0.578348	0	0.451512
TRINITY_DN100852_c0_g1	0	0.689832	0	0	0	0	0.655202	0	0	0	0	0
TRINITY_DN100853_c0_g1	0	0	0.151538	0.141934	0	0	0	0	0	0.29389	0	0
TRINITY_DN100854_c0_g1	0	0	0	0.454609	0	0	0.466593	0	0	0	0.459125	0
TRINITY_DN100855_c0_g1	0	0	0	0	1.28728	0	0	0	0	0	0	0
TRINITY_DN10085_c0_g1	0	0	0	0	0	0	0	0	0	0.161244	0	0.271065
TRINITY_DN100861_c0_g1	0.247277	0	0.535026	0	0	0.588264	0	1.01064	0.83268	0	0	0
TRINITY_DN100862_c0_g1	0.183158	0	0.19189	0	0	0	0.0998904	0.0887814	0.0987582	0	0.0861751	0.0803449
TRINITY_DN100867_c0_g1	0	0	0.262433	0	0	0	0	0	0	0.265596	0	0
TRINITY_DN100868_c0_g1	0	0	0.333267	0	0	0	0.310843	0	0	0	0	0
TRINITY_DN10086_c0_g1	1.19038	0.985605	0.333267	0.928123	0.291412	1.07647	0.94403	1.24394	0	0.663838	1.51092	0
TRINITY_DN100870_c0_g1	0	0	0.575378	0	0	0	0	0	0	0	0	0
TRINITY_DN100871_c0_g1	0	0	0.262433	0	0	0	0	0.244316	0.262791	0	0	0
TRINITY_DN100872_c0_g1	0	0	0	0	0	0	0	0	0	0	0	0.862983
TRINITY_DN100873_c0_g1	2.55443	1.5052	0.847972	0.95633	3.22307	1.57604	4.37546	2.12107	1.92815	1.48862	1.07091	0.973358
TRINITY_DN100874_c0_g1	0	0.36742	0.242402	0	0.112724	0	0.244469	0.233301	0	0.123215	0	0.100365
TRINITY_DN100875_c0_g1	0	0	0	0	0	0	0	0	0	0	0	8.15909
TRINITY_DN100876_c0_g1	0	0	0	0	0	0	0	0	0	0	0.554717	0
TRINITY_DN100879_c0_g1	0.732343	0	0	0.255661	0	0	0	0	0	0	0	0
TRINITY_DN10087_c0_g1	0	0	0	1.07966	0	0	0	1.21056	0	0	0	0
TRINITY_DN100880_c0_g1	0	0	0	0	0	0	0	0	0	0	0	3.89396
TRINITY_DN100882_c0_g1	0	0	0	0	0	0	0	0	0	0	0.7459	0
TRINITY_DN100883_c0_g1	0	0	0.19189	0	0.169225	0.43286	0	0	0	0	0	0
TRINITY_DN100884_c0_g1	0	0	0	0	0	0	0	0	0	10.6007	0	0
TRINITY_DN100885_c0_g1	0	0	0	0	0	0.155404	0	0.266678	0	0	0	0.230761
TRINITY_DN100886_c0_g1	0	1.87262	0	0	0	0	0	0	0	0	0	0
TRINITY_DN100887_c0_g1	0	0	0	0.33158	0	0	0	0	0	1.08094	0	0.291085
TRINITY_DN100888_c0_g1	0	0	0	0.312375	0	0	0	0	0	0	0.305893	0
TRINITY_DN10088_c0_g1	0.109837	0.582361	0	0.568337	0.2068	0	0.111062	0	0	0.227567	0	0.381441
TRINITY_DN100891_c0_g1	0.247277	0.268829	0	0.255661	0.695269	0.288455	0.255312	0.25533	0	0	0	0
TRINITY_DN100893_c0_g1	0	0	0	0.161139	0	0.177402	0	0	0	0.161244	0.296477	0.130396
TRINITY_DN100894_c0_g1	0	0	0.232242	0	0.601472	0	0	0	0	0	0	0
TRINITY_DN100898_c0_g1	0.329511	0	0	0	0	0	0	0	0.383533	0	0	0
TRINITY_DN10089_c0_g1	0.265392	0.277709	0	0.4168	0	0.310808	0.54414	0.133172	0.142388	0.142077	0.382366	0.582171
TRINITY_DN1008_c0_g1	0.119038	0	0	0	0	0.144405	0	0	0	0.246429	0	0
TRINITY_DN100900_c0_g1	0	0.268829	0	0	0	0	0	0	0	0	0	0
TRINITY_DN100901_c0_g1	0.20156	0	0	0.842903	0	0.488209	1.26604	0	0.690292	0	0	0.361157
TRINITY_DN100902_c0_g1	0	0	0	0	0	0	0	16.8698	0	0	0	0
TRINITY_DN100904_c0_g1	0	0	0	0	0	0	0	0	0	0.331919	0	0.411471
TRINITY_DN100905_c0_g1	0	0	1.15105	0	0	0	1.05509	0	0	0	0	0
TRINITY_DN100907_c0_g1	0	0.0897118	0	0.0852205	0	0	0.0887184	0.25533	0.186355	0.170675	0.162648	0
TRINITY_DN100908_c0_g1	0	0	0	0	0	0.577265	0	0	0	0	0	0
TRINITY_DN100909_c0_g1	0	0.833126	0	0	0	0	0.799452	0	0	1.73505	0	0
TRINITY_DN100910_c0_g1	0	0	0	0	0	0	0	0	0	0	0	0.973358
TRINITY_DN100912_c0_g1	0.119038	0	0.131216	0	0.225448	0	0	0	0	0	0	0.110375
TRINITY_DN100913_c0_g1	0	0	0	0	0	0	0	2.11006	0	0	0	0
TRINITY_DN100916_c0_g1	0	0.214941	0.646212	0	0	0	0	0	0	0	0	0
TRINITY_DN100917_c0_g1	0.412033	0	0	0	0.413599	0	0	0	0.481953	0	0	0
TRINITY_DN100919_c0_g1	0	0	0	0	0	0	0	0	0	0.493163	0	0.391451
TRINITY_DN10091_c0_g1	0	0	0	0	0	0	0.366374	0	0	0	0	0.19072
TRINITY_DN100922_c0_g1	0	0.179117	0.363458	0	0	0	0	0	0.186355	0	0	0
TRINITY_DN100923_c0_g1	2.09668	0	1.24191	0	0	0	1.14381	0.577413	1.21588	1.23276	0	0
TRINITY_DN100926_c0_g1	0	0	0	0	0.413599	0	0	0	0	0	0	0
TRINITY_DN10092_c0_g1	0	0	0.504835	0	0	0	0	0	0	0.502594	0	0
TRINITY_DN100930_c0_g1	0.173957	0	0.19189	0	0	0	0	0	0	0.379379	0	0
TRINITY_DN100933_c0_g1	0	0	0.21192	0	0	0	0.210953	0	0	0	0.200885	0
TRINITY_DN100936_c0_g1	0	0	0	0	9.24669	0	0	0	0	0	0	0
TRINITY_DN100939_c0_g1	0	0	0	0	0	1.50933	0	0	0	0	0	0
TRINITY_DN10093_c0_g1	111.025	144.255	124.818	156.7	134.819	127.907	202.742	197.007	264.155	245.459	232.017	359.749
TRINITY_DN100940_c0_g1	0	0.537659	0	0.984837	0	0	0	0	0	0	0	0
TRINITY_DN100941_c0_g1	0	0	0	0	0	0	0	0	0	0.986022	0	0
TRINITY_DN100942_c0_g1	0.769147	0	0	0	0	0	0	0	0	0.938561	0	0
TRINITY_DN100946_c0_g1	0	0	0	0	0	0.53256	0	0	0	0	0	0
TRINITY_DN100949_c0_g1	0	0.143294	0.141377	0.274566	0	0	0	0	0	0	0	0
TRINITY_DN10094_c0_g1	0	0	0	0	0	0	0	0	0.36155	0.170675	0	0
TRINITY_DN100950_c0_g1	0	0	0	0.227155	0	0	0	0	0	0.236998	0	0
TRINITY_DN100954_c0_g1	1.2177	0	0	0	0	0	0	0	0	0	0	0
TRINITY_DN100955_c0_g1	0	0	0	0	0	0	0	7.70729	0	0	0	0
TRINITY_DN100957_c0_g1	0	0	0	0	0.197336	0	0	0.210939	0	0	0	0
TRINITY_DN100958_c0_g1	0	0	0	0	0	0.643613	0	0	0	0	0.267656	0.240771
TRINITY_DN100959_c0_g1	0	0.322411	1.26194	0.151536	0.140835	0.177402	0	0.155534	0.164371	0.312752	0.726781	0
TRINITY_DN10095_c0_g1	0.128239	0.134415	0.131216	0.198948	0	0	0.133406	0.566398	0.208001	0	0	0.0603245
TRINITY_DN100961_c0_g1	0	0	0	0.161139	0	0	0.488608	0.155534	0	0	0	0
TRINITY_DN100964_c0_g1	0.439348	0	0	0	0	0	0	0.221953	0	0	0	0
TRINITY_DN100967_c0_g1	0	0	0	0.227155	0.2068	0.133051	0	0	0	0.227567	0	0
TRINITY_DN100968_c0_g1	0	0	0.252272	0	0	0	0	0.244316	0	0	0	0
TRINITY_DN10096_c0_g1	0.0914351	0.0897118	0	0.0948228	0	0.210753	0	0.177563	0.0987582	0	0	0
TRINITY_DN10096_c1_g1	0	0	0	0	0	0	0	0	2.45407	0	0	0
TRINITY_DN100971_c0_g1	0	13.9776	0	0	0	0	0	0	0	0	0	0
TRINITY_DN100975_c0_g1	0	0.214941	0	0	0	0	0.210953	0	0	0	0	0
TRINITY_DN100976_c0_g1	0.640908	0.358541	0	0	0.62012	0.38851	0.344359	0.677542	0.733922	0.360213	0.325011	0.862983
TRINITY_DN100977_c0_g1	0.20156	0	0	0	0.0565011	0	0	0	0	0	0.057355	0
TRINITY_DN100978_c0_g1	0	0	0	0.852205	0	0.499563	0	0	0	0.473996	0	0.742597
TRINITY_DN100979_c0_g1	0	0.474891	0	0.151536	0	0	0	0	0	0	0.286775	0
TRINITY_DN10097_c0_g1	0.604392	0	0	0	0.582546	0	0.322015	0	0	0	0	0
TRINITY_DN100981_c0_g1	0.549473	0.654008	0.686564	0.871109	1.27809	0.499563	1.45498	1.64379	1.0187	0.426536	1.30062	0.622212
TRINITY_DN100983_c0_g1	0	0	0	1.31642	0	0	0	0	0	0	0	0
TRINITY_DN100984_c0_g1	0.52187	0	0	0	0.526323	0	0	0	0	0	0	0
TRINITY_DN100985_c0_g1	0	0	0	0	1.36243	0	0	0	0	0	0	0
TRINITY_DN100987_c0_g1	0.283794	0.0985912	0.292915	0.0948228	0	0	0.188937	0.188911	0.208001	0.388811	0.803255	0.240771
TRINITY_DN100988_c0_g1	0	0.358541	0	0	0	0	0	0	0	0.360213	0	0
TRINITY_DN100989_c0_g1	0	0	0	0	0	0	0	0	1.86254	0	0	0
TRINITY_DN100990_c0_g1	0	0	0	0.198948	0.17841	0	0	0	0	0	0	0
TRINITY_DN100993_c0_g1	0	0	0	0	0	0	0	0	0	0.881669	0.812957	0
TRINITY_DN100997_c0_g1	0.430435	0	0	0	0	0	0	0	0	0	0	0
TRINITY_DN100998_c0_g1	0	0.241885	0	0	0	0	0	0	0	0.246429	0	0.401461
TRINITY_DN100999_c0_g1	1.08054	0	0	0	0	0	0	0	0	0.63524	0	0
TRINITY_DN1009_c0_g1	0	0	0.393649	0.0474114	0.300597	0.443859	0.233297	0.0443907	0.0547905	0.151813	0.172065	0.100365
TRINITY_DN100_c0_g1	0	0	0.101025	0	0.0940757	0.122052	0	0	0	0	0.286775	0.090355
TRINITY_DN101000_c0_g1	0	0	5.66379	0	0	0	0	0	0	0	0	0
TRINITY_DN101007_c0_g1	1.26341	0	0	0	0	0	0	0	0	0	0	0
TRINITY_DN101009_c0_g1	2.01445	0	0	0	0	0	0	0	0	0	0	0
TRINITY_DN10100_c0_g1	1.00722	0	0	0	0	0	1.15498	0	0	0	0	0
TRINITY_DN101010_c0_g1	0	0	0	0	0.592009	0	0.655202	0	0	0	0	0
TRINITY_DN101012_c0_g1	0	0	0	0	26.5277	0	0	0	0	0	0	0
TRINITY_DN101013_c0_g1	0	0.224126	0	0	0	0	0	0	0	0	0	0
TRINITY_DN101014_c0_g1	0	0	0.121056	0	0	0	0.122234	0	0	0	0.220003	0
TRINITY_DN101018_c0_g1	0	0.206062	0	0	0	0	0.199781	0	0.219162	0.616378	0	0
TRINITY_DN101019_c0_g1	0	0	0	0	0	0	0	0	0	3.51785	0	0
TRINITY_DN10101_c1_g1	0	0	0	0.104125	0.0940757	0	0	0.199925	0	0	0	0.1707
TRINITY_DN101020_c0_g1	0	0	0	0	0	0	0	0	0	0.34135	0	0
TRINITY_DN101022_c0_g1	0	0	0.737077	0	0	0	0.677546	0	0	0	0	0
TRINITY_DN101023_c0_g1	0	0	0	0	0.197336	0	0.210953	0.210939	0.229985	0	0	0
TRINITY_DN101024_c0_g1	0	0	0	0.359786	0	0	0	0.366474	0	0	0	0
TRINITY_DN101026_c0_g1	1.30022	0	0	0.672462	0	0	0	0	0	0	0	0.612201
TRINITY_DN101028_c0_g1	0	0	0	0	0	0	0	0.210939	0	0.227567	0	0.18071
TRINITY_DN101029_c0_g1	0	0	0	0.340882	0	0	0	0	0	0	0.325011	0
TRINITY_DN10102_c0_g1	0.238076	0	0	0.975534	0.451174	0	0.244469	0.966248	1.06266	0.255861	0	0.210741
TRINITY_DN101030_c0_g1	0	0	0	0	0	0	0	0	1.7746	0	0	0
TRINITY_DN101033_c0_g1	0	0	0	0.4168	0.789345	0	0	0	0	0	0	0
TRINITY_DN101034_c0_g1	0	0	0	0	0	0	0	0	0	0	0	1.89667
TRINITY_DN101035_c0_g1	0.302196	0.331597	0	0	0.883421	0	0	0	0	0	0	0
TRINITY_DN101037_c0_g1	0.741544	0	0	0.766984	0	0	0.832967	0	0	0	0	0
TRINITY_DN101038_c0_g1	0	0	0	0.227155	0	0	0	0.221953	0	0.483427	0	0
TRINITY_DN10103_c0_g1	0	0	0.555348	0	0	0	0	0	0	0	0	0
TRINITY_DN101040_c0_g1	0	0	0.252272	0	0	0	0	0	0	0	0	0.210741
TRINITY_DN101041_c0_g1	0	0	0	0	0	0	0	0	0.613518	0	0	0
TRINITY_DN101041_c1_g1	0	0.7526	0	0	0	0	1.44381	0	0	0	0	0
TRINITY_DN101042_c0_g1	0.943104	0	0	0	0	0	0	0	0	0	0	0
TRINITY_DN101043_c0_g1	0	0	0	0	0.150298	0	0.322015	0	0	0.170675	0.152947	0
TRINITY_DN101044_c0_g1	0	0	0.111186	0	0	0	0	0.0997956	0	0	0.200885	0
TRINITY_DN101046_c0_g1	0.778348	0.0805263	0.242402	0.729175	0.64851	0.743668	0.39989	0.533022	0.262791	0.559486	0	0.271065
TRINITY_DN101049_c0_g1	0	0	0	0	0	0	0	0	0	0	0	0.592181
TRINITY_DN10104_c0_g1	0.778348	0.233006	0.353297	0.463912	0.422784	0.676965	0.799452	0.333097	0.372372	0.350782	0.640606	0.782901
TRINITY_DN10104_c1_g1	0	1.82792	1.94851	1.52467	0	0	0	0	0	3.92553	1.80739	0
TRINITY_DN101050_c0_g1	0	0	0	0	0	0	0	0.322083	0	0	1.24326	0
TRINITY_DN101051_c0_g1	0	0	0	0	0	0	0.277656	0	0.591534	0	0	0
TRINITY_DN101052_c0_g1	0	0	0	0	0.375746	0	0	0	0.229985	0.218136	0	0
TRINITY_DN101054_c0_g1	9.08255	0	0	0	0	0	0	0	0	0	0	0
TRINITY_DN101055_c0_g1	0.457751	0.322411	0	0	0	0	0	0	0	0	0	0.271065
TRINITY_DN101056_c0_g1	2.96646	2.46386	4.6039	2.14011	3.01655	3.85104	2.25443	1.28833	1.87336	1.35597	3.35655	1.46517
TRINITY_DN101057_c0_g1	0	0	0	0	0.272486	0	0	0.588761	0	0	0	0
TRINITY_DN101059_c0_g1	0	0	0	2.11191	0	0	0	0	0	0	0	0
TRINITY_DN10105_c0_g1	0	0	0	0	0	0	0	0.65518	0.36155	0.350782	0	0
TRINITY_DN101061_c0_g1	0	0	0.383779	0	0	0.82137	0	0	0	0	0	0.311106
TRINITY_DN101063_c0_g1	0.100636	0	0	0	0.17841	0	0	0.288706	0	0	0.0955916	0.1707
TRINITY_DN101066_c0_g1	0	0	0	0	0	0	0	0	1.48983	0	0	0
TRINITY_DN101069_c0_g1	0	0	0	0	0	0	0	0	0	7.9837	0	0
TRINITY_DN10106_c0_g1	1.76717	1.80985	1.24191	1.37313	1.3062	0.466212	1.36594	2.93179	1.7746	1.03348	1.4918	1.1841
TRINITY_DN101072_c0_g1	0.549473	0.143294	0.282754	0.141934	0	0	0.277656	0.277692	0	0	0.133828	0
TRINITY_DN101073_c0_g1	0	0	0	0	0	0	0	0	4.77658	0	0	0
TRINITY_DN101075_c0_g1	0	0	0	0.615448	0	0	0	0	0	0	0	0
TRINITY_DN101076_c0_g1	0	0	0	0	0	0	0	0	0	5.76493	0	0
TRINITY_DN10107_c0_g1	0	0	0	0	0	0	0	0	0	0	0	0.862983
TRINITY_DN101080_c0_g1	0	0	0	0	0	0	0	0	0	0.63524	0	0
TRINITY_DN101083_c0_g1	0	0	0	0	0	0	0	0.122158	0	0	0.449423	0
TRINITY_DN101084_c0_g1	0	0	0	0.520925	0.234911	0	0	0	0	0	0	0
TRINITY_DN101085_c0_g1	2.4722	0	0	0	0	0	0	0	0	0	0	0
TRINITY_DN101086_c0_g1	0	0	1.18124	0	0	0	0	0	0	0	0.535598	0
TRINITY_DN101087_c0_g1	0	0.662888	0	0	0	0	0	0	0	0	0	0
TRINITY_DN10108_c0_g1	0	0.179117	0	0.0567136	0.0470378	0.066703	0.0555312	0.111144	0	0.113783	0	0
TRINITY_DN101091_c0_g1	0	0.528779	0	0.965932	0.460359	0	0	0	0	0	0.497362	0
TRINITY_DN101092_c0_g1	0	0	0	0.378691	0	0	0	0	0.41634	0	0	0
TRINITY_DN101093_c0_g1	0	0	0	0	0.51686	0	0	0	0.591534	0	0	0
TRINITY_DN101094_c0_g1	0	0	0	0	0.197336	0	0	0	0	0	0	0
TRINITY_DN101095_c0_g1	0	0	0.666243	0	0	0	0	0	0	0.445702	0	0
TRINITY_DN101097_c0_g1	0	14.9721	0	0	0.479285	0.599263	0	0	0.284775	0	0	0
TRINITY_DN101098_c0_g1	0	0	0	2.78407	0	0	0	0	0	0	0	0
TRINITY_DN101099_c0_g1	0	0	0	0	0	0	0	0	0	0	5.49837	0
TRINITY_DN10109_c0_g1	0.750745	0.985605	0.585539	1.07006	0.695269	0.887718	0.377546	0.65518	0.83268	0.58778	1.33885	0.411471
TRINITY_DN10109_c1_g1	0	0	0	0.814396	0	0	0	0	0	0	0	0
TRINITY_DN10109_c2_g1	0	0	0	0.20825	0	0	0	0	0.219162	0	0	0
TRINITY_DN1010_c0_g1	0	0	0	0	0.723659	0	0	0	0	0	0	1.34479
TRINITY_DN101100_c0_g1	0	0	0	0	0	0	0	0	5.03937	0	0	0
TRINITY_DN101104_c0_g1	0	0	0	0.700668	0	0	0	0	0	0	0	0
TRINITY_DN101105_c0_g1	0	0.0897118	0	0	0.0751492	0	0.0887184	0	0	0	0.239122	0
TRINITY_DN101107_c0_g1	0	0	0	0	0.169225	0	0	0	0	0	0.172065	0
TRINITY_DN101109_c0_g1	0	2.08756	0	0	0	0	0	0	0	0	0	0
TRINITY_DN10110_c0_g1	0.457751	0.564603	0.312945	0.397596	0.639047	0.177402	0.0778751	0.988277	0.51476	0.236998	0.506778	0.461522
TRINITY_DN101110_c0_g1	0	0.233006	0	0.454609	0	0	0	0	0	0	0	0
TRINITY_DN101111_c0_g1	0	3.28841	0	0	0	0	0	0	0	0	0	0
TRINITY_DN101112_c0_g1	0	0	0	0	0	0.943422	0.411062	0	0	0.445702	0	0
TRINITY_DN101113_c0_g1	0	0	0.535026	0	0	0	0	0	0	0	0	0.150416
TRINITY_DN101115_c0_g1	0	0.699017	0	0	0	0	0	0	0	0	0	0
TRINITY_DN101116_c0_g1	0	0	0	0	0	0	0	0	0	0	10.7103	0
TRINITY_DN101117_c0_g1	0	0	0	0	0	0	0	0	0	0	0	0.672263
TRINITY_DN101118_c0_g1	0	0.134415	0.0705434	0.20825	0.244374	0.0777019	0.199781	0.133172	0.142388	0.132646	0	0
TRINITY_DN10111_c0_g1	0	0	0	0.62505	0	0	0	0	0	0	0.305893	0
TRINITY_DN101121_c0_g1	0	0	0	0	0	0	0	0	0.668309	0	0	0
TRINITY_DN101123_c0_g1	0.274593	0	0	0	0.065686	0	0	0.0667529	0	0.0757542	0.0670568	0
TRINITY_DN101124_c0_g1	0	0.277709	0.272594	0	0	0	0	0	0.142388	0	0	0.230761
TRINITY_DN101125_c0_g1	0	0	0	0	0.17841	0	0	0	0.219162	0	0	0
TRINITY_DN101127_c0_g1	0	0	0	0	0	0	0	0	7.41667	0	7.8796	0
TRINITY_DN101128_c0_g1	0.430435	0	0	0	0	0	0	0	0	0	0	0
TRINITY_DN101130_c0_g1	0	0	0	0	0	0	0	0	0	0	0.812957	0
TRINITY_DN101132_c0_g1	0	8.0462	0	0	0	0	0	0	0	0	0	0
TRINITY_DN101133_c0_g1	0.283794	0	0	0	0.817457	0.344159	0	0	0	0	0	0
TRINITY_DN101135_c0_g1	0	0	0	0	0.319523	0	0	0.355459	0	0	0	0
TRINITY_DN101137_c0_g1	0	0	0	0	0.103261	0	0	0.221953	0.120404	0.34135	0	0
TRINITY_DN101138_c0_g1	0	0	0	0.473514	0.451174	0	0	0	0	0	0	0
TRINITY_DN101139_c0_g1	0	0	0.383779	0	0.328987	0	0	0	0	0	0	0
TRINITY_DN10113_c0_g1	0.247277	0	0.161408	0.0852205	0.225448	0	0.0778751	0	0	0	0.0764733	0.0703347
TRINITY_DN101142_c0_g1	0	0	0	0	0	0	0	0	0.646325	0	0	0
TRINITY_DN101146_c0_g1	0	0	0	0	0	3.39618	0	0	0	0	0	0
TRINITY_DN101147_c0_g1	0.888186	0	2.20107	0	0	0	0	0	0	0	0	0
TRINITY_DN101149_c0_g1	0.219674	0.233006	0.474644	0	0.413599	0.521561	0	0.666194	0.241146	0.473996	0.86061	0.582171
TRINITY_DN10114_c0_g1	0.0457175	0.188303	0.0908645	0.189346	0	0	0.133406	0.266678	0	0.0949209	0.0382366	0.0400407
TRINITY_DN101152_c0_g1	0	0	0.272594	0	0.469822	0	0	0	0	0	0	0
TRINITY_DN101154_c0_g1	0	0	0.262433	0	0	0	0.255312	0	0	0	0	0
TRINITY_DN101156_c0_g1	3.53405	0	0	0	0	0	0	0	0	0	0	0
TRINITY_DN101158_c0_g1	0.100636	0	0.0505125	0	0	0	0.0555312	0.0554049	0.229985	0	0	0
TRINITY_DN101159_c0_g1	0	0	0	0	0	0	0.244469	0	0	0.246429	0	0
TRINITY_DN10115_c0_g1	0.366315	0	0	0.12303	0	0.144405	0.244469	0.122158	0	0	0	0.321116
TRINITY_DN101161_c0_g1	0	0	0	0.217852	0	0	0.0998904	0	0	0	0	0.18071
TRINITY_DN101162_c0_g1	0	0	0	0	0	0	0	0	0.219162	0	0	0.351147
TRINITY_DN101163_c0_g1	0	0	0	0	0	0	0	0	0.241146	0	0	0.090355
TRINITY_DN101164_c0_g1	0	0	0	0	0	0	0	0.199925	0.0439677	0	0.0764733	0.0400407
TRINITY_DN101167_c0_g1	0	0	0	0.236757	0.216263	0	0.233297	0	0	0	0	0
TRINITY_DN101168_c0_g1	0	0	0	0	0	0	0	0.844091	0	0	0	0.240771
TRINITY_DN101169_c0_g1	0	0	0	0	0	0	0	0	1.43504	0	0	0
TRINITY_DN10116_c0_g1	0.9063	0.788423	0.464483	1.02265	0.2068	0.543914	0.155422	1.34374	0.920277	0.938561	2.07505	0.782901
TRINITY_DN101170_c0_g1	2.76519	0	0	0	0	0	0	0	0	0	0	0
TRINITY_DN101175_c0_g1	0.476153	0	0.777429	0.246359	0	0	0	0.488631	0	0	0.239122	0
TRINITY_DN101176_c0_g1	0	0	0	0	0	0	0	0.644166	0	0	0	0
TRINITY_DN101177_c0_g1	0.466952	0	0	0	0	0	0.244469	0	0	0	0	0
TRINITY_DN101179_c0_g1	0	0	0	0.710271	0.695269	0	0.766264	0	0	0	0	0
TRINITY_DN10117_c0_g1	0.943104	0.25995	0	0	0	0	0	0	0.536744	0	0	0
TRINITY_DN101180_c0_g1	0	0	0	0	2.1707	0	0	0	0	0	0	0
TRINITY_DN101181_c0_g1	0.155555	0.0805263	0	0.161139	0	0	0	0	0	0	0	0
TRINITY_DN101182_c0_g1	0	0	0	0	0	0	0	0	0	0	0.449423	0
TRINITY_DN101183_c0_g1	0	7.77737	0	0	0	0	0	0	0	0	0	0
TRINITY_DN101186_c0_g1	0.0365165	0.071647	0.0705434	0	0.0940757	0	0	0.0333765	0	0.322488	0.0288202	0.0300305
TRINITY_DN101187_c0_g1	0	0	0	0	0	0	0	0	0	0	8.49167	0
TRINITY_DN101188_c0_g1	0	0	0	16.4779	0	0	0	0	0	0	0	0
TRINITY_DN10118_c0_g1	0	0.358541	0	0	0	0	0	0	0	0	0	0
TRINITY_DN101190_c0_g1	0	0	0	0	0	0.355158	0.310843	0	0	0	0	0
TRINITY_DN101191_c0_g1	9.42155	0	0	0	0	0	0	0	0	0	0	0
TRINITY_DN101192_c0_g1	0	0.833126	0.272594	0.407198	0.488748	0.155404	0	0.388836	0.438324	0.275027	0.124412	0
TRINITY_DN101193_c0_g1	0	0	0	0.303073	0	0	0.0998904	0	0.109581	0	0.0955916	0
TRINITY_DN101196_c0_g1	0	0	0	0	0	0	0	0	0.394356	0	0	0
TRINITY_DN101197_c0_g1	0	0	0	0	0	0	0	0	0	0	0	0.702557
TRINITY_DN101198_c0_g1	0	0	0	0.710271	0	0	0	0	0	0	0	0.642232
TRINITY_DN10119_c0_g1	0	0	0.20205	0	0	0	0	0.188911	0	0	0	0.331126
TRINITY_DN1011_c0_g1	0.357114	0.3763	0	0.606146	0.751771	0.699317	0.244469	0.466603	0.481953	0.616378	0.592953	0.551877
TRINITY_DN101200_c0_g1	0	0	0	0.246359	0.225448	0	0.255312	0	0	1.04291	0	0.421481
TRINITY_DN101202_c0_g1	0	0.161359	0	0	0	0	0	0	0	0	0.296477	0
TRINITY_DN101204_c0_g1	0	0	0	0	0.281949	0	0.310843	0	0	0	0.592953	0
TRINITY_DN101205_c0_g1	0	2.15921	0	0	0	0	0	0	0	0	0	0
TRINITY_DN101206_c0_g1	0	0	0	0	0	0	0	1.3661	0	0	0	0
TRINITY_DN10120_c0_g1	0	0	0.272594	0	0	0	0	0	0	0	0	0.662252
TRINITY_DN101214_c0_g1	0	1.12002	0	0	0	0	0	0	0	0	0	0
TRINITY_DN101217_c0_g1	0	0	0	0	0	0	0	0	0	0	0	0.732587
TRINITY_DN101219_c0_g1	0	0	0	0	0	0	0	0	0	0.360213	0.325011	0.281075
TRINITY_DN101222_c0_g1	0.265392	0	0	0	0.0846125	0	0.988389	0.344445	0.0987582	0	0.0861751	0
TRINITY_DN101224_c0_g1	0.183158	0	0	0	0.169225	0.210753	0.366374	0.177563	0.197178	0.189538	0	0.311106
TRINITY_DN101225_c0_g1	0	0	0	0	0	0	0	0	1.96096	0	1.96976	0
TRINITY_DN101226_c0_g1	0	0	0	0	0	8.8676	0	0	0	0	0	0
TRINITY_DN101228_c0_g1	0	0	0	0	3.64613	0	0	0	0	0	0	0
TRINITY_DN101229_c0_g1	0	15.1604	0	0	0	0	0	0	0	0	0	0
TRINITY_DN10122_c0_g1	0	0.125535	0	0.12303	0.112724	0	0.122234	0.122158	0.131565	0.255861	0	0
TRINITY_DN101233_c0_g1	0	0	0	0	0	0	0.888499	0	0	0	0.440007	0
TRINITY_DN101234_c0_g1	0	0	0	0	0	0	0.244469	0	0.51476	0.246429	0	0
TRINITY_DN101235_c0_g1	0	0	0	0	3.35472	0	0	0	0	0	0	0
TRINITY_DN101236_c0_g1	0	13.4399	0	0	0	0	0	0	0	0	0	0
TRINITY_DN101237_c0_g1	0.265392	0	0	0.132632	0.244374	0	0.266484	0	0	0	0	0.341136
TRINITY_DN101238_c0_g1	0	0	0.585539	0	0	0	0.54414	0	0	0	0	0
TRINITY_DN101239_c0_g1	0	0	0	0	0	3.39618	0	0	0	0	0	0
TRINITY_DN10123_c0_g1	0	0	0	0	0.197336	0	0	0	0	0	0	0.381441
TRINITY_DN101240_c0_g1	0	0	0	0	3.10088	0	0	0	0	0	0	0
TRINITY_DN101242_c0_g1	0	0.125535	0.121056	0.12303	0	0.144405	0	0	0	0	0.0955916	0.210741
TRINITY_DN101243_c0_g1	0	0	0	0	0	1.14318	0	0	0	0	0	0
TRINITY_DN101244_c0_g1	0	0	0	0	0	0	0	0	1.67618	0	0	0
TRINITY_DN101245_c0_g1	0	0	0	0	1.90768	0	0	0	0	0	0	0
TRINITY_DN101248_c0_g1	0	0	0	0	0	0	0	0	1.19423	0	1.15709	0
TRINITY_DN101249_c0_g1	0	0	0	0	0	0	14.8147	0	0	0	0	0
TRINITY_DN10124_c0_g1	0	0.125535	0.474644	0.12303	0	0.133051	0	0.344445	0.251969	0.236998	0	0
TRINITY_DN101250_c0_g1	0	0	0.323106	0	0.836383	0	0	0	0	0	0	0
TRINITY_DN101252_c0_g1	0	0	0.504835	0	0	0.144405	0	0	0	0	0	0
TRINITY_DN101256_c0_g1	0	0.224126	0.222081	0	0.197336	0	0	0	0	0.455134	0.210302	0
TRINITY_DN101257_c0_g1	0.192359	0	0	0	0	0	0	0	0	0.417104	0.191183	0
TRINITY_DN101258_c0_g1	0	0	0	0	1.31567	0	0	0	0	0	0	0
TRINITY_DN101259_c0_g1	0	0	0	0.312375	0	0	0	0	0	0	0	0.271065
TRINITY_DN10125_c0_g1	0	0.206062	0	0	0	0	0	0.0997956	0	0	0.0955916	0
TRINITY_DN101261_c0_g1	0	0	0	0.198948	0.0940757	0	0	0	0	0	0.277358	0.0803449
TRINITY_DN101262_c0_g1	0	0.779544	0	0	0	0	0	0	0	0	0	0
TRINITY_DN101263_c0_g1	0	0	0	0	0	0	0	0	0	0	0.774435	0.662252
TRINITY_DN101264_c0_g1	0	0	0	0	0	0	2.05465	0	0	0	0	0
TRINITY_DN101265_c0_g1	0.0365165	0.0805263	0	0.0852205	0.0751492	0.0443504	0.122234	0.0443907	0.0439677	0.161244	0.0764733	0
TRINITY_DN101266_c0_g1	0	0	0	0	0	2.1973	0	0	0	0	0	0
TRINITY_DN101267_c0_g1	0	0	0	0	4.80176	0	0	5.41967	0	0	0	0
TRINITY_DN101268_c0_g1	0	0	0	0	0.17841	0.222107	0	0.188911	0	0	0	0
TRINITY_DN101269_c0_g1	0	0	0	0	0.526323	0	0	0.277692	0	0.303321	0	0
TRINITY_DN101270_c0_g1	0	0	0	0	0	3.64028	0	0	0	0	0	0
TRINITY_DN101272_c0_g1	0	0	0	0	0	0	0	0	0	1.79194	1.63533	0.471796
TRINITY_DN101273_c0_g1	0	1.48744	0	0	0	0	0	0	1.479	0	2.90713	0
TRINITY_DN101274_c0_g1	0	0.161359	0	0	0.140835	0	0	0	0.175194	0	0	0.140406
TRINITY_DN101277_c0_g1	0	0	0.21192	0	0	0	0.0998904	0	0.109581	0.104352	0	0
TRINITY_DN101278_c0_g1	0	0	0	2.95451	0	0	0	0	0	0	0	0
TRINITY_DN101279_c0_g1	0	0	0	0	0	0	0	0	0	0	0	7.85799
TRINITY_DN101280_c0_g1	1.43737	1.20055	1.1914	1.32572	0.751771	0.765666	1.32158	1.61041	1.78576	1.868	1.86475	2.80996
TRINITY_DN101282_c0_g1	0.347913	0.358541	0.353297	0.180043	0.103261	0.410507	0.932858	0.166549	0.0656133	0.236998	0.650308	0.451512
TRINITY_DN101283_c0_g1	0	0	0	0	0	0	1.46583	0	0	0	0	0
TRINITY_DN101284_c0_g1	0	0	0	0	4.60442	0	0	0	0	0	0	0
TRINITY_DN101286_c0_g1	0.155555	0	0.343137	0.170441	0.150298	0	0.333187	0.488631	0.175194	0.34135	0.468541	0.281075
TRINITY_DN101288_c0_g1	0	0	0	0	0	0	0.188937	0	0.0987582	0	0	0
TRINITY_DN101291_c0_g1	0	0	0	0	0	0	0	1.1328	0	1.23276	0	0
TRINITY_DN101293_c0_g1	0	0	0	0	0	0	0.244469	0	0.51476	0	0	0.20073
TRINITY_DN101294_c0_g1	0	0	8.93491	0	0	0	0	0	0	0	0	0
TRINITY_DN101295_c0_g1	0	0	0	0	0.751771	0	0.832967	0	0	0	0	0
TRINITY_DN101299_c0_g1	0	0	0.938836	0	0.789345	0	0	0	0	0	0	0
TRINITY_DN10129_c0_g1	0	0	0	0	0.187873	0	0	0	0.109581	0	0.191183	0
TRINITY_DN1012_c0_g1	0.183158	0.233006	0.0705434	0.198948	0.0281114	0.310808	0.421905	0.0997956	0	0.0282937	0.25824	0.0603245
TRINITY_DN101300_c0_g1	0	0.179117	0.0908645	0.180043	0.404136	0.100055	0.177765	0	0	0	0	0.0703347
TRINITY_DN101301_c1_g1	0	0	0	0	0	0	0	0	0.624341	0	0	0
TRINITY_DN101303_c0_g1	0.183158	0	0.383779	0	0.338172	0	0.188937	0	0	0	0	0
TRINITY_DN101304_c0_g1	0	0.779544	0	0	1.37189	0	0.74392	0	0	0	0	0
TRINITY_DN101305_c0_g1	0	0	0	0	0.281949	0	0.3	0	0	0	0	0
TRINITY_DN101306_c0_g1	0	0	0	0	7.09464	0	0	0	0	0	0	0
TRINITY_DN101309_c0_g1	0	6.38852	0	0	0	0	0	0	0	0	0	0
TRINITY_DN10130_c0_g1	0.0733206	0.295773	0.141377	0	0	0	0.0667031	0	0	0.0757542	0	0
TRINITY_DN101310_c0_g1	0	0	0	0.0663159	0	0	0.133406	0.188911	0	0.066323	0	0.0500509
TRINITY_DN101312_c0_g1	0	0	0	0	0	0	0	1.27732	1.30381	0	0	0
TRINITY_DN101313_c0_g1	0	0.143294	0	0	0.253837	0	0	0	0	0	0	0
TRINITY_DN101316_c0_g1	0	0	0	0	0	0	0	0	0	0	1.58739	0
TRINITY_DN101317_c0_g1	0	0	0.282754	0	0	0	0.133406	0	0	0	0	0
TRINITY_DN101318_c0_g1	0	0	0	0	0	11.3647	0	0	0	0	0	0
TRINITY_DN101319_c0_g1	0.988822	0	0	0	0	0	0	0	0	0	0	0
TRINITY_DN10131_c0_g1	0.109837	0.25995	0.0606731	0.170441	0.281949	0.066703	0.111062	0.133172	0.0875971	0.0851854	0.105293	0.19072
TRINITY_DN101320_c0_g1	0	0	0	0.189346	0	0	0	0	0.197178	0.189538	0	0
TRINITY_DN101321_c0_g1	0	0.949782	0	0	0	0	0	0	0	0	0	0.261055
TRINITY_DN101322_c0_g1	0.274593	0.286588	0.0705434	0.359786	0.13165	0	0.210953	0.0667529	0	0.142077	0.133828	0.240771
TRINITY_DN101323_c0_g1	0	0	0	0	0	0	0	0	0	0	11.8671	0
TRINITY_DN101324_c0_g1	0.183158	0	0	0	0	0	0	0	0.208001	0.198969	0	0
TRINITY_DN101325_c0_g1	0	0	0	0	0	1.90884	0	1.77696	0	0	0	0
TRINITY_DN101326_c0_g1	0	0	1.18124	0	0	0	0	0	0	0	0	0
TRINITY_DN101328_c0_g1	0	0	0	0	0	0	0	0	0	0	0	0.271065
TRINITY_DN101329_c0_g1	0	0	0	0	3.14792	0	7.22957	0	3.57153	0	0	0
TRINITY_DN10132_c0_g1	0.192359	0.214941	0.636052	0	0	0.699317	0	0.199925	0.657486	0	0	0.1707
TRINITY_DN101330_c0_g1	0	0.0985912	0.20205	0	0.357098	0.233106	0.688389	0.288706	0.109581	0.104352	0.181767	0.0803449
TRINITY_DN101331_c0_g1	0.512669	0	0.282754	0	0	0	0	0	0	0.284459	0	0
TRINITY_DN101333_c0_g1	0	0	0	0	1.26863	0	0	0	0	0	0	0
TRINITY_DN101334_c0_g1	0	2.33863	0	0	0	0	0	0	0	0	0	0
TRINITY_DN101337_c0_g1	0	0	0	0	0	0.954421	0	0	0	0	0	0.742597
TRINITY_DN101338_c0_g1	0	0	0	0.161139	0	0	0	0	0.175194	0	0	0
TRINITY_DN101339_c0_g1	0	0	0	0	0.122187	0	0	0	0	0	0.25824	0
TRINITY_DN10133_c0_g1	0.366315	0	0	0	0.169225	0	0.377546	0	0	0.198969	0	0.16069
TRINITY_DN101340_c0_g1	0	0	0	0	0	0	0	0	0	0	3.47126	0
TRINITY_DN101341_c0_g1	0	0	0	0	0.281949	0	0	0.199925	0.109581	0	0.191183	0
TRINITY_DN101342_c0_g1	0	0	0	0	0	0	0	0	2.81562	0	0	0
TRINITY_DN101343_c0_g1	0	0	0	0	0	0	0	1.11043	0	0	0	0
TRINITY_DN101344_c0_g1	0.155555	0.331597	0	0	0	0	0	0.155534	0	0.161244	0.152947	0
TRINITY_DN101345_c0_g1	0	0	0	0	0	2.29735	0	0	0	0	0	0
TRINITY_DN101347_c0_g1	2.4722	0	0	0	0	0	0	0	0	0	0	0
TRINITY_DN101348_c0_g1	0.44855	0	0.514996	0	0	0	0	0	0	0	1.40562	0
TRINITY_DN101349_c0_g1	0	0	0	0	0	0	0	0	0	0	0.248538	0
TRINITY_DN10134_c0_g1	0.128239	0.394365	0	0	0.460359	0.144405	0	0	0	0	0	0
TRINITY_DN101350_c0_g1	0	0	0	0	0	0	0	0.666194	0	0	0	0.19072
TRINITY_DN101351_c0_g1	2.4538	3.45865	0.484514	1.57208	9.13397	3.05202	3.35388	6.86353	4.02067	0.853376	3.02184	1.62586
TRINITY_DN101352_c0_g1	0.677425	0	0	0	0	0	0	0	0	0	0	0
TRINITY_DN101354_c0_g1	0	0	0	0	0	0	0	0	0	0	0	0.301096
TRINITY_DN101356_c0_g1	0	0	0	0	0.0846125	0	0	0	0	0.198969	0.0861751	0
TRINITY_DN101357_c0_g1	0	0	2.17059	3.37131	0	0	0	0	0	0	0	0
TRINITY_DN101358_c0_g1	0	0	0	0	0	0	0	0	0	0.180106	0	0.451512
TRINITY_DN101359_c0_g1	0	0	0	1.20269	0.582546	0	0	0	0	0	0	0
TRINITY_DN10135_c0_g1	0.164756	0	0	0.255661	0	0.38851	0	0	0.0875971	0	0.0764733	0.140406
TRINITY_DN101360_c0_g1	0	0	0	0	0	0	0	0	0	0.540319	0	0.441502
TRINITY_DN101361_c0_g1	1.5475	0	0	0	0	0	0	0	0	0	0.554717	0
TRINITY_DN101363_c0_g1	0	0	0.343137	0	0.291412	0	0	0.322083	0.350727	0	0	0
TRINITY_DN101364_c0_g1	3.53405	0	0	0	0	0	0	0	0	0	0	0
TRINITY_DN101365_c0_g1	0	0	0	0	0.065686	0	0	0	0	0.161244	0	0
TRINITY_DN101366_c0_g1	0	0	0	0	0	0	0	0	0	0	0	17.2512
TRINITY_DN101367_c0_g1	0.164756	0.358541	0.181729	0.170441	0	0.399509	0	0.333097	0.745083	0.530888	1.13797	0
TRINITY_DN101368_c0_g1	0	0	2.91782	0	0	0	0	0	0	0	0	0
TRINITY_DN101369_c0_g1	0	0	3.31147	0	0	0	0	0	0	0	0	0
TRINITY_DN10136_c0_g1	0	0	0	1.90336	0	0	0	0	0	0	0	0
TRINITY_DN101370_c0_g1	0	0	0	0	0	0	0	2.48755	0	0	0	0
TRINITY_DN101371_c0_g1	0	0	0	0	0.253837	0	0	0	0	0	0	0
TRINITY_DN101372_c0_g1	0	0	0	0	0.554434	0	0	0.299721	0	0	0	0.261055
TRINITY_DN101373_c0_g1	0	0	0	0	0	0	0	0	0	0.350782	0	0
TRINITY_DN101374_c0_g1	0	0	0	0	0	2.3417	0	0	0	0	0	0
TRINITY_DN101375_c0_g1	0	0	0.444162	0.643955	0	0	0	0.210939	0	0.218136	0	0.361157
TRINITY_DN101378_c0_g1	0.100636	0.537659	0.424131	0	0.0940757	0.244105	0	0	0.339566	0.218136	0.191183	0.18071
TRINITY_DN101379_c0_g1	0	0	8.22832	0	0	0	0	0	0	0	0	0
TRINITY_DN10137_c0_g1	0	0.170238	0.19189	0.141934	0.122187	0.100055	0.255312	0.111144	0.0875971	0.170675	0.305893	0.0500509
TRINITY_DN10137_c0_g2	0	0.143294	0.363458	0.170441	0.0281114	0	0.255312	0	0.0328066	0.0851854	0.200885	0.0703347
TRINITY_DN101380_c0_g1	0	0.394365	0.40381	0	0	0.421861	0	0	0	0	0	0
TRINITY_DN101381_c0_g1	0	0	0	0	0	0	0	0	0	0	0	0.572161
TRINITY_DN101382_c0_g1	0	0	0	0.426102	0	0	0	0	0.459969	0	0	0
TRINITY_DN101383_c0_g1	6.69288	0	0	0	0	0	0	0	0	0	0	0
TRINITY_DN101384_c0_g1	0	0	0	0	0	0	0	0.299721	0	0	0	0
TRINITY_DN101387_c0_g1	0	0	0	0	0	0.266457	0	0	0	0	0.220003	0
TRINITY_DN101388_c0_g1	3.28706	4.21125	8.52123	5.43581	3.43933	7.59137	2.59879	5.70838	5.28052	2.7308	7.21017	1.71622
TRINITY_DN10138_c0_g1	0	0	0	0.312375	0	0	0	0	0	0	0.305893	0
TRINITY_DN101390_c0_g1	0	0	0	0	0	0	0	0	0	0	0.755316	0.331126
TRINITY_DN101391_c0_g1	0	0	0.312945	0	0	0	0	0.299721	0	0	0	0.762618
TRINITY_DN101392_c0_g1	0.183158	0	0.393649	0.189346	0.347635	0	0	0	0	0	0	0
TRINITY_DN101393_c0_g1	0	0	0	0	0.873958	0	0	0	0	0	0.965903	0
TRINITY_DN101395_c0_g1	0	0	0	0	0	0	0	0.421878	0	0	0	0
TRINITY_DN101396_c0_g1	0	0.125535	0.19189	0	0	0	0	0	0.0656133	0	0	0.0500509
TRINITY_DN101397_c0_g1	0	0	0	5.27467	0	0	0	0	0	0	0	0
TRINITY_DN101398_c0_g1	0	0	0	0	0	0	0	0	0	2.62645	0	0
TRINITY_DN10139_c0_g1	0	0.134415	0	0	0.225448	0	0	0	0	0	0	0.110375
TRINITY_DN1013_c0_g1	0.302196	0.161359	0	0.312375	0	0.177402	0	0.155534	0	0	0	0
TRINITY_DN101400_c0_g1	0.320598	0	0.111186	0	0.103261	0	0	0	0	0	0	0
TRINITY_DN101405_c0_g1	0	0	0	0	0	0.854721	0	0.788352	0	0	0	0
TRINITY_DN101407_c0_g1	0	0	0	0	0	0.621615	0	0	0.197178	0	0	0
TRINITY_DN101409_c0_g1	0	0	0.847972	0	0	0	0	0	0	0	0	0
TRINITY_DN10140_c0_g1	0	0	0	0	6.09878	0	0	0	0	0	0	0
TRINITY_DN101411_c0_g1	0	0	0	0.388293	2.19881	0	1.19934	0.39985	0.427163	0	0.774435	0
TRINITY_DN101414_c0_g1	0	0	0	0	0	1.06547	0	0	0	0	0	0
TRINITY_DN101416_c0_g1	0	0	0	0.198948	0.357098	0	0	0	0	0	0.37295	0
TRINITY_DN101417_c0_g1	0	1.28138	0	0	0	0	0	0	0	0	0	0
TRINITY_DN101418_c0_g1	0	0	22.9989	0	0	0	0	0	0	0	0	0
TRINITY_DN101419_c0_g1	0	0	0	0	0.949107	0	0	0	0	0	0	0
TRINITY_DN10141_c0_g1	0	0.349356	0	0	0	0	0	0	0	0.360213	0	0
TRINITY_DN101420_c0_g1	0	0	0	0	0	8.29033	0	0	0	0	0	0
TRINITY_DN101424_c0_g1	0	0	0	0	3.2701	0	0	0	0	0	0	0
TRINITY_DN101425_c0_g1	0	0	0	0.359786	0	0	0	0	0	0	0	0
TRINITY_DN101426_c0_g1	0.430435	0	0	0	0	0	0	0	0	0	0	0
TRINITY_DN101427_c0_g1	0	0	0	1.01334	0	0	0	0	0	0	0.334713	0
TRINITY_DN101428_c0_g1	0	0	0	0	0.479285	0	0	0.25533	0	0	0	0
TRINITY_DN101432_c0_g1	0	0	0.302785	0	1.06183	0	0	0	0	0.606946	0	0
TRINITY_DN101433_c0_g1	0	0	0.131216	0	0.582546	0	0	0	0	0	0	0
TRINITY_DN101434_c0_g1	0	0	0	0	0	0.754667	0	0	0.723099	0	0	1.15407
TRINITY_DN101435_c0_g1	0	0	0	0	0	1.28723	0	0	0	0	0	0
TRINITY_DN101436_c0_g1	0	3.29729	0	0	0	0	0	0	0	0	0	0
TRINITY_DN101437_c0_g1	0	0	0	0	0	0	0	0	1.479	0	0	0
TRINITY_DN10143_c0_g1	0	0	0	0	0.695269	0	0	0	0	0	0.755316	0
TRINITY_DN101441_c0_g1	1.2361	0	0	0	0	0	0	0	0	0	0	0
TRINITY_DN101442_c0_g1	0	0	0	0	0.112724	0	0.244469	0	0	0	0.11471	0
TRINITY_DN101444_c0_g1	0	0	0	0	0	0	0	0	14.8225	0	0	0
TRINITY_DN101446_c0_g1	0	0	1.7061	0	0	0	0	0	0	0	0	0
TRINITY_DN10144_c0_g1	0.933903	0.609306	0.40381	0.198948	0.17841	0	0.388718	0.577413	0.208001	1.00519	0.37295	0
TRINITY_DN101451_c0_g1	0.238076	0	0.141377	0.0474114	0	0	0.0443592	0.0443907	0	0	0	0
TRINITY_DN101454_c0_g1	0	0.224126	0.222081	0	0	0	0	0	0	0	0	0
TRINITY_DN101455_c0_g1	0	0	0	0	0	0	9.61741	0	0	0	0	0
TRINITY_DN101456_c0_g1	0.512669	0.385179	0.0705434	0.227155	0.535508	0.599263	0.366374	0.355459	0.164371	0.97659	0.478243	0.441502
TRINITY_DN101457_c0_g1	0	0	0	0	0	0	0	2.82098	0	0	0	0
TRINITY_DN10145_c0_g1	0	0	0	0	0.328987	0	0	0.233301	0	0.123215	0	0
TRINITY_DN101460_c0_g1	0.283794	0	0	0.198948	0	0	0.288828	0	0.317582	0	0	0.16069
TRINITY_DN101461_c0_g1	0	0	0.272594	0	0	0	0	0	0	0	0.48766	0
TRINITY_DN101463_c0_g1	0	0	0	0	0	0	0	0.65518	0	0	0	0
TRINITY_DN101466_c0_g1	0	0	0	0	0	1.69809	0	0	0	0	0	0
TRINITY_DN101467_c0_g1	1.08054	0	0	0	0	0	1.23286	0	0	0	0	0
TRINITY_DN101468_c0_g1	0	0	0	0	0	0	0	0	0	1.39369	0	0
TRINITY_DN101471_c0_g1	0.164756	0	0.514996	0	0.150298	0	0.166593	0	0.898293	0.170675	0.152947	0
TRINITY_DN101472_c0_g1	0	0	0	0.20825	0.197336	0	0	0	0.229985	0	0.200885	0
TRINITY_DN101473_c0_g1	0	0	0	2.62323	0	0	0	0	0	0	0	0
TRINITY_DN101474_c0_g1	0.119038	0	0	0	0	0	0	0	0	0	0	0.20073
TRINITY_DN101475_c0_g1	0.228875	0	0.121056	0.246359	0	0	0.122234	0.466603	0.262791	0.123215	0.11471	0.100365
TRINITY_DN101476_c0_g1	0	0.528779	0	0	0.150298	0.199754	0	0	0	0	0	0
TRINITY_DN101478_c0_g1	9.71455	0	0	0	0	0	0	0	0	0	0	0
TRINITY_DN101479_c0_g1	0	0	0	0	3.73046	0	0	0	0	0	0	0
TRINITY_DN10147_c0_g1	0	0	0	0	0.291412	0	0.310843	0	0	0	0.14353	0
TRINITY_DN101480_c0_g1	0	0	0	0	0.44171	0	0.322015	0	0.701115	0	0.152947	0
TRINITY_DN101481_c0_g1	0	0	0	0	0	0	0	0	0	3.25226	0	0
TRINITY_DN101482_c0_g1	0	0.430188	0	0.0852205	0.0751492	0	0.0778751	0	0	0.170675	0	0
TRINITY_DN101484_c0_g1	0	0	0	0	0.451174	0	0	0	0	0	0	0
TRINITY_DN101485_c0_g1	0	0	0	0	0	0.299809	0	0.25533	0	0	0	0.220751
TRINITY_DN101486_c0_g1	0	0	0.656373	0.426102	0.197336	0.244105	0	0	0.229985	0.436271	0.200885	0.18071
TRINITY_DN101487_c0_g1	0	0	0	0	0.17841	0.222107	0	0	0	0	0	0
TRINITY_DN101489_c0_g1	0.0641196	0.206062	0.0705434	0.274566	0.065686	0	0	0	0.0767743	0	0.124412	0
TRINITY_DN10148_c0_g1	0.155555	0.170238	0	0	0.300597	0	0	0	0	0.331919	0	0.140406
TRINITY_DN101490_c0_g1	0	0.447947	0	0	0	0	0	0.0667529	0	0	0	0
TRINITY_DN101494_c0_g1	0	0	5.54273	0	4.45412	0	0	0	0	0	0	0
TRINITY_DN101495_c0_g1	0	0	0	0	0	0	0	0	0	2.30396	0	0
TRINITY_DN101496_c0_g1	0	0	0	0	0	2.84127	0	0	0	0	0	0
TRINITY_DN101497_c0_g1	2.71027	0	0	0	0	0	0	0	0	0	0	0
TRINITY_DN101499_c0_g1	0	0	0	0	2.03905	0	0	0	0	0	0	0
TRINITY_DN10149_c0_g1	0	0	0	0	0	0	0	0	0	1.8111	0	1.38483
TRINITY_DN101501_c0_g1	0	0	0	0	0	0	0	0	0	0	4.04509	0
TRINITY_DN101502_c0_g1	2.68267	2.97457	0	1.38273	3.9278	0	0.710733	2.84301	1.50099	1.13783	1.73092	1.51549
TRINITY_DN101503_c0_g1	0.549473	1.25443	0	0	0	0	0	0	0.635502	0	0	0
TRINITY_DN101505_c0_g1	0.38443	0.869256	0.888324	0.407198	0	0	0	0	0.449147	0.445702	0.812957	0.702557
TRINITY_DN101508_c0_g1	0	0.421003	0	0	0	0	0	0	0	0	0.191183	0
TRINITY_DN101509_c0_g1	0.52187	0	0	0	0	0	0	0	0	0	0	0
TRINITY_DN10150_c0_g1	0.210473	0.447947	0.222081	0	0.592009	0	0	0.199925	0.701115	0.227567	0	0
TRINITY_DN101511_c0_g1	0	0	0	0.293471	0	0	0.14425	0.14452	0	0.142077	0	0
TRINITY_DN101512_c0_g1	0	1.33496	0	0	0	0	0	0	0	0	0	0
TRINITY_DN101515_c0_g1	0	0	0	0	6.73755	0	0	0	0	0	0	0
TRINITY_DN101516_c0_g1	0	0	0	0	0	0	0.421905	0.210939	0.229985	0	0	0
TRINITY_DN101517_c0_g1	0	0	0	0	0.150298	0	0	0	0.536744	0	0	0
TRINITY_DN101519_c0_g1	0	0	0	0	0.197336	0	0.433077	0	0	0	0	0
TRINITY_DN10151_c0_g1	0	0	0	2.83148	0	1.69809	0	0	0	0	0	0
TRINITY_DN101520_c0_g1	0	0	0	0	0.451174	0	0	1.95453	0	0.521457	0	0.411471
TRINITY_DN101525_c0_g1	0	0.286588	0	0	0	0	0.555312	0	0	0	0	0
TRINITY_DN101526_c0_g1	0.247277	0	0	0.511323	0	0	0	0	0.273952	0	0	0
TRINITY_DN101527_c0_g1	0	0	0	0.587241	0	0.344159	0	0	0	0	0.286775	0
TRINITY_DN101528_c0_g1	0	0	0	0	0	0	0	0.388836	0	0	0	0
TRINITY_DN10152_c0_g1	2.76519	0.7526	0.524866	0.246359	0.676621	0.832369	0.755092	1.23259	1.59941	0.758455	0.459125	1.06371
TRINITY_DN101530_c0_g1	0	0	0	0	0.140835	0	0.310843	0	0	0	0	0
TRINITY_DN101532_c0_g1	0	0	0	0	0.216263	0	0	0	0	0	0	0.20073
TRINITY_DN101533_c0_g1	0	0	0	0	2.1707	0	0	0	0	2.71194	0	0
TRINITY_DN101534_c0_g1	0	0.188303	0	0	0.169225	0	0.177765	0	0.197178	0	0	0
TRINITY_DN101535_c0_g1	0	0	0	0	0	0.932423	0	0.866119	0	0	0	0
TRINITY_DN101538_c0_g1	0	0	8.06691	0	0	0	7.48521	0	0	0	0	0
TRINITY_DN101539_c0_g1	0	0	0	0	0	0	0	0	0	0	7.8796	0
TRINITY_DN10153_c0_g1	0	0.152173	0.151538	0.303073	0.140835	0	0.3	0.14452	0.328743	0.312752	0	0.261055
TRINITY_DN101540_c0_g1	0	0	0	0.236757	0	0	0	0	0	0	0.22942	0
TRINITY_DN101542_c0_g1	0	0	0	0	0	0	0	8.42922	0	0	0	0
TRINITY_DN101544_c0_g1	0	0	0	0	0	0	0.388718	0	0	0	0	0
TRINITY_DN101545_c0_g1	0	0.268829	0	0.255661	0	0	0.255312	0	0	0.265596	0	0
TRINITY_DN101546_c0_g1	0.0733206	0.214941	0	0	0.13165	0	0.14425	0.0667529	0.229985	0.0757542	0.133828	0.541867
TRINITY_DN101547_c0_g1	1.80369	1.53214	0.757107	0.378691	1.34378	0.721315	1.11062	1.07739	0.668309	1.00519	1.84563	1.15407
TRINITY_DN101548_c0_g1	0	0.134415	0	0	0.347635	0	0	0	0	0	0.239122	0
TRINITY_DN101550_c0_g1	0	0	0	0.606146	0	0	0.64403	0	0	0	0	0
TRINITY_DN101552_c0_g1	0	0	0	0.359786	0.169225	0	0	0	0	0	0.34413	0
TRINITY_DN101553_c0_g1	0	0	0	0	0	0	0.877327	0	0	0	0	0
TRINITY_DN101554_c0_g1	0	0	0	0	1.92633	0	0	0	0	0	0	0
TRINITY_DN101555_c0_g1	0	0	0.19189	0	0	0	0.0998904	0.0887814	0	0	0.0861751	0.0803449
TRINITY_DN101556_c0_g1	0	0	0	2.30125	0	0	0	0	0	0	0	0
TRINITY_DN101557_c0_g1	0	0	0	0	0	0	0	0	0.405179	0	0.363248	0
TRINITY_DN10155_c0_g1	0	0	0	0	0.17841	0	0	0	0.219162	0	0	0
TRINITY_DN101561_c0_g1	0	1.14696	0	0.359786	0.338172	0.410507	0.366374	1.45488	0	0	0.707663	0.311106
TRINITY_DN101562_c0_g1	0	0.331597	0.333267	0.312375	0.873958	0	0.322015	0.633151	0	0	0.305893	0.271065
TRINITY_DN101565_c0_g1	0	0	0	0	0	0	0	0	8.76411	0	0	0
TRINITY_DN101567_c0_g1	0	0	0	0	0	1.62039	0	0	0	0	0	0
TRINITY_DN10156_c0_g1	0	0	0	0	0.855031	0	0	0	0	0	1.88387	0
TRINITY_DN101570_c0_g1	0.833267	0	1.23175	0.293471	0.263022	0	0.877327	0.577413	0	0.303321	0.564133	0.491816
TRINITY_DN101571_c0_g1	0	0	0	0	11.6242	0	0	0	0	0	0	0
TRINITY_DN101572_c0_g1	0	0	0	0	0	0	0	0	0	0	0.277358	0
TRINITY_DN101573_c0_g1	0	0	0	0	0.592009	0.710316	0	0	0	0	0	0
TRINITY_DN101574_c0_g1	0	0	0	0	0.347635	0	0.377546	0	0.810696	0.407673	0	0.963348
TRINITY_DN101575_c0_g1	0	0	0	0	0	0	0	0	0	0.284459	0	0.230761
TRINITY_DN101576_c0_g1	0	0	0	0	0	0	0	0	0	5.58482	0	0
TRINITY_DN101577_c0_g1	0	0.170238	0	0	0	0	0.166593	0.155534	0	0	0	0
TRINITY_DN10157_c0_g1	0	0	0	2.26344	0	0	0	0	0	0	0	0
TRINITY_DN101581_c0_g1	0	0	0	0	0	0	0	0	0	0.92913	0	0
TRINITY_DN101582_c0_g1	0.888186	0	0	0	0	0	0	0	0	0	0	0
TRINITY_DN101583_c0_g1	0	1.06613	0	0	0.93018	0	0	0	0	0	0	0
TRINITY_DN101585_c0_g1	0	0	0	0	0	0	0	0	0	0	4.69512	0
TRINITY_DN101586_c0_g1	0	0	0	0	0	0	0.355531	0	0	0	0.34413	0
TRINITY_DN101589_c0_g1	0	0	0	0.397596	0	0	0	0	0	0	0	0
TRINITY_DN10158_c0_g1	0.0914351	0.0985912	0.0505125	0.0948228	0.2068	0	0.0887184	0	0	0.0474605	0.0861751	0.0400407
TRINITY_DN101590_c0_g1	0.531071	0	0	0	0.197336	0	0	0.0997956	0.229985	0	0.200885	0
TRINITY_DN101591_c0_g1	0	0	0	0	8.84256	0	0	0	0	0	0	0
TRINITY_DN101593_c0_g1	0	0	0	0	0	0	0	0	0	0	0.755316	0
TRINITY_DN101596_c0_g1	0	0	0	0	0.2068	0	0	0.221953	0	0	0	0
TRINITY_DN101597_c0_g1	0	0	0	0	0	0	0.344359	0	0	0	0.334713	0
TRINITY_DN101598_c0_g1	0	0.555417	0	1.54357	0	0	0	0	0	0	0	0
TRINITY_DN101599_c0_g1	0.238076	0	0	0.255661	0	0	0.49978	0	0	0.265596	0	0.431491
TRINITY_DN10159_c0_g1	0	0	0	0	0	0	1.65476	0	0	0	0.822373	0
TRINITY_DN1015_c0_g1	0.155555	0	0.474644	0	0	0	0	0.155534	0	0	0.152947	0.140406
TRINITY_DN101600_c0_g1	0	0	0.171568	0	0.300597	0	0	0	0	0	0	0
TRINITY_DN101601_c0_g1	0	0.25995	0	0	0	0	0.244469	0	0	0	0.239122	0
TRINITY_DN101602_c0_g1	0	0	1.14089	0	0	0	0	0	0	0	0	0
TRINITY_DN101607_c0_g1	0	0	0	0	0.253837	0	0	0	0.15321	0	0	0
TRINITY_DN101608_c0_g1	0	0	0	0.12303	0	0	0	0	0.251969	0	0	0
TRINITY_DN10160_c0_g1	0.173957	0.36742	0.181729	0.180043	0.159762	0	0	0	0	0	0.162648	0
TRINITY_DN101610_c0_g1	0	0	0	0	0.639047	0	0	0	0	0	0	0
TRINITY_DN101611_c0_g1	0	0.654008	0	0	0	0.488209	0	0.210939	0	0	0	0
TRINITY_DN101612_c0_g1	0	0	0.0705434	0.0756182	0.263022	0	0	0	0.241146	0.0757542	0	0
TRINITY_DN101613_c0_g1	0	0	0	2.20643	0	0	0	0	0	0	0	0
TRINITY_DN101614_c0_g1	0	0	0	0	3.01655	0	0	0	0	0	0	0
TRINITY_DN101616_c0_g1	0	1.12002	0	0	0	0	0	0	0	0	1.08061	0
TRINITY_DN101617_c0_g1	0	0	0	0	0	0	0.433077	0	0	0	0	0
TRINITY_DN101618_c0_g1	0	0	0	0	6.5121	0	0	0	0	0	0	0
TRINITY_DN101619_c0_g1	0	0	0	0	0	0	0	0	0.241146	0	0	0
TRINITY_DN10161_c0_g1	0	1.29914	0	0	0	0	0.622015	0	0	0	0	0
TRINITY_DN10161_c1_g1	0	0	0	0	0.234911	0	0.133406	0	0.427163	0	0	13.779
TRINITY_DN101620_c0_g1	0	0	0	0	0	1.33193	0	0	0	0.654103	0	0
TRINITY_DN101621_c0_g1	0	0	0	0	2.04851	0	0	0	0	0	0	0
TRINITY_DN101622_c0_g1	0.0914351	0	0.282754	0.0948228	0	0.111053	0.0998904	0	0	0.0949209	0	0.240771
TRINITY_DN101624_c0_g1	0.109837	0	0	0.113727	0	0	0.222125	0	0	0	0	0
TRINITY_DN101625_c0_g1	0	0	0	0	0	0	9.18433	0	0	0	0	0
TRINITY_DN101628_c0_g1	0.787549	0	0.575378	0	0	0	0	0	0	0	0.267656	0
TRINITY_DN10162_c0_g1	0	0	0	0	0.51686	0	0	0	0	0	0	0
TRINITY_DN101630_c0_g1	0	0	0	5.73888	0	0	0	0	0	0	0	0
TRINITY_DN101631_c0_g1	0.375516	0	0	0	0	0.222107	0	0	0	0	0	0
TRINITY_DN101633_c0_g1	0	0	0	0.823998	0.817457	0	0	0	0	0	0	0
TRINITY_DN101634_c0_g1	0	0.456826	0.111186	0	0	0.133051	0.111062	0	0	0	0	0.090355
TRINITY_DN101635_c0_g1	0	0	0	0	0	0	0	0	0	0	0	8.15909
TRINITY_DN101636_c0_g1	0	0	0	0	0	0	0	0	0	0	0	5.84068
TRINITY_DN101638_c0_g1	0	0	0	0	0	0	0	0	0	0	0	0.381441
TRINITY_DN101639_c0_g1	0	0	0	0	0	0	0	0	0	0	1.00414	0
TRINITY_DN10163_c0_g1	0	0	0	0	0	0	0.288828	1.44387	0.942261	0	0.841491	0.250781
TRINITY_DN101640_c0_g1	0	0	0	0	0	0	0	0.377488	0	3.92553	0	0
TRINITY_DN101641_c0_g1	0	0	0.979188	0	0	0	0	0	0.942261	0	0	0
TRINITY_DN101645_c0_g1	0	0.304653	0	0	0.263022	0	0	0	0	0	0.277358	0.240771
TRINITY_DN101646_c0_g1	0	0	0	0	0	0	0	0	0	0	1.65445	0
TRINITY_DN101647_c0_g1	0	0.179117	0.353297	0	0	0	0	0	0	0	0.162648	0
TRINITY_DN101649_c0_g1	1.92272	0	0	0	0	0	0	0	0	0	0	0
TRINITY_DN10164_c0_g1	0	0	0.131216	0	0.122187	0	0	0.133172	0	0	0.124412	0.230761
TRINITY_DN101650_c0_g1	0.338712	0	0	0	0	0	0	0.344445	0	0	0	0
TRINITY_DN101651_c0_g1	0	0	0.363458	0	0	0	0.344359	0	0	0	0	0
TRINITY_DN101653_c0_g1	0	0.385179	0	0	0	0	0	0	0	0	0.172065	0
TRINITY_DN101656_c0_g1	0	0	0	0	0	7.04746	0	0	0	0	0	0
TRINITY_DN101658_c0_g1	0	0.233006	0	0.445007	0	0	0	0	0	0	0	0
TRINITY_DN10165_c0_g1	3.46102	4.85638	3.97801	3.83522	3.70235	2.242	3.57601	4.87563	2.70604	3.35661	4.2554	2.39849
TRINITY_DN101662_c0_g1	0	0	3.15007	0	0	0	0	0	0	0	0	0
TRINITY_DN101664_c0_g1	0	0	0	0	0	0	0	0	0	0	0	1.24442
TRINITY_DN101665_c0_g1	0	0	0	0.558734	2.1707	0.654967	0	1.1882	0	0.63524	1.1665	0
TRINITY_DN101667_c0_g1	0	0	1.35281	0	0	0	0	0	0	0	0	0
TRINITY_DN101670_c0_g1	0	0	0	0	0	4.40595	0	0	0	0	0	0
TRINITY_DN101671_c0_g1	0	0	0.454323	0	0.13165	0.510562	0	0	0	0	0	0.250781
TRINITY_DN101674_c0_g1	0	0	1.46399	0	0	0	0	0	0	0	0	0
TRINITY_DN101675_c0_g1	0	0	0	0	0.554434	0	0	0	0	0	0	0
TRINITY_DN101676_c0_g1	0	0	0.484514	0.435705	0	0	0	0	0	0	0	0
TRINITY_DN101678_c0_g1	0	0	0	0	0	0	0	0.133172	0	0	0.25824	0
TRINITY_DN101679_c0_g1	0	0	0	4.05307	0	0	0	0	0	0	0	0
TRINITY_DN10167_c0_g1	0.20156	0	0.424131	0	0.375746	0	0.210953	0	0	0	0	0
TRINITY_DN101680_c0_g1	0.210473	0.224126	0	0	0.197336	0.499563	0	0	0	0	0	0.19072
TRINITY_DN101681_c0_g1	0	0	0	0	0.150298	0.565911	0.333187	0.155534	0	0	0	0
TRINITY_DN101682_c0_g1	0	0	0	0.435705	0	0	0.455421	0	0	0	0	0
TRINITY_DN101683_c0_g1	0	0.268829	0	0	0	0.288455	0.255312	0.25533	0	0.265596	0.48766	0.220751
TRINITY_DN101684_c0_g1	0	0	0	0	0	0	0	17.4806	0	0	0	0
TRINITY_DN101687_c0_g1	0.375516	0.268829	0.131216	0.132632	0.234911	0	0.255312	0.122158	0.273952	0	0	0.220751
TRINITY_DN101688_c0_g1	0	0	4.47268	0	0	0	0	0	0	0	0	0
TRINITY_DN101689_c0_g1	0	0	13.4076	0	0	0	0	0	0	0	0	0
TRINITY_DN10168_c0_g1	2.54523	0	1.05002	0.880712	0	0	1.92125	0.966248	0	1.05234	0.965903	2.42852
TRINITY_DN101690_c0_g1	0	0	0	0	11.5863	0	0	0	0	0	0	0
TRINITY_DN101691_c0_g1	0	0	0	0	0	0	0	0	0	3.16707	0	0
TRINITY_DN101693_c0_g1	0	0	0.656373	0	0	0	0	0	0	0	0	0
TRINITY_DN101694_c0_g1	2.76519	0	0	0	0	0	0	0	0	0	0	0
TRINITY_DN101695_c0_g1	0	0.295773	0.292915	0.0948228	0.263022	0	0.966045	0.0887814	1.3586	0.0949209	0.0861751	0
TRINITY_DN101697_c0_g1	0.686626	0.627064	0.524866	0.757682	0.742307	0.765666	0.388718	1.04402	0.854664	0.919699	0.956201	1.03368
TRINITY_DN101698_c0_g1	0	0.250764	0	0	0	0	0	0.122158	0	0	0.11471	0.100365
TRINITY_DN10169_c0_g1	0.219674	0.233006	0	0	0	0	0	0	0.241146	0	0.220003	0.19072
TRINITY_DN1016_c0_g1	0.247277	0	0	0.255661	0	0	0	0.25533	0	0	0	0
TRINITY_DN101701_c0_g1	0	0	0	0	0	0	0	0	0	2.30396	0	0
TRINITY_DN101702_c0_g1	0	0.0627677	0.0908645	0.0663159	0.112724	0	0.0887184	0	0.0656133	0.161244	0.200885	0.0300305
TRINITY_DN101703_c0_g1	0	0	0	0	0	0.976774	0	0	0.942261	0	0	0
TRINITY_DN101704_c0_g1	0	0.214941	0	0.217852	0.065686	0.166403	0.14425	0.0667529	0.229985	0	0	0
TRINITY_DN101705_c0_g1	0	0.331597	0	0.0663159	0.122187	0	0.133406	0.188911	0	0.132646	0	0
TRINITY_DN101708_c0_g1	0	0.170238	0	0	0	0	0	0.155534	0	0	0.60237	0
TRINITY_DN10170_c0_g1	0	0	0.827941	0	0.714196	0	0	0	0	0	0	0
TRINITY_DN101710_c0_g1	0	0.0805263	0	0	0	0	0	0.210939	0	0	0	0
TRINITY_DN101712_c0_g1	0.540272	0	0	0.558734	0	0	0	0	0	0	0	0
TRINITY_DN101713_c0_g1	0	0.36742	0.373619	0.350484	0	0	0	0	0.383533	0.369644	0	0
TRINITY_DN101714_c0_g1	0	0	0.21192	0	0	0	0	0	0.438324	0	0.382366	0
TRINITY_DN101715_c0_g1	0	0	0	0	0.159762	0	0.0887184	0.177563	0.0987582	0	0	0
TRINITY_DN101716_c0_g1	0	0	0	0	0	0	0	0	0	0	0	2.2681
TRINITY_DN101717_c0_g1	0	0	0	0	0	0	0	0	0	0	0	5.71028
TRINITY_DN101718_c0_g1	0	0	0	0	0	2.79691	0	0	0	0	0	0
TRINITY_DN101719_c0_g1	0.183158	0	0.19189	0	0.0846125	0	0.0998904	0	0.0987582	0.0949209	0	0
TRINITY_DN101720_c0_g1	0	0.134415	0.131216	0.397596	0	0	0	0	0	0	0	0
TRINITY_DN101722_c0_g1	0.228875	0	0	0	0.216263	0	0	0	0	0	0.105293	0
TRINITY_DN101723_c0_g1	0	0	0	0	0	0	0	0.533022	0	0	0	0
TRINITY_DN101724_c0_g1	0	0.071647	0	0	0.0565011	0	0	0.122158	0	0.132646	0	0.1707
TRINITY_DN101725_c0_g1	0	0	0.19189	0	0.169225	0	0	0	0	0	0	0
TRINITY_DN101726_c0_g1	0	0	0	0	0.103261	0	0.222125	0.111144	0	0	0	0
TRINITY_DN101727_c0_g1	0	0.304653	0.151538	0	0	0.344159	0	0.433226	0	0.303321	0.133828	0.250781
TRINITY_DN10172_c0_g1	0	0	0	0.852205	0	0	0	0	0	0.900836	0	0
TRINITY_DN101731_c0_g1	0	0	0	0	0.657695	0	0	0	0	0	0	0
TRINITY_DN101732_c0_g1	0	0	0	0	0	4.10649	0	0	0	0	0	0
TRINITY_DN101733_c0_g1	0	0	0.555348	0	0	0	0	0	0	0.559486	0	0
TRINITY_DN101734_c0_g1	0	0.331597	0	0	0	1.80914	0.322015	0	0	0.331919	0	0.271065
TRINITY_DN101735_c0_g1	0	0	0	0	0	0	0	0	0	0	0	2.41851
TRINITY_DN101736_c0_g1	0	0	0	0	0	6.03733	0	0	0	0	0	0
TRINITY_DN101738_c0_g1	0	0	0.575378	0	0	0	0	0	0	0	0	0
TRINITY_DN10173_c0_g1	0	0	0	0.653557	0.639047	0	0	0	0	0	0	0.582171
TRINITY_DN101740_c0_g1	0	0	0	0	0.13165	0	0.3	0	0	0	0.14353	0.250781
TRINITY_DN101741_c0_g1	0	0.976726	0	0	0	0	0	0	0	0	0	0
TRINITY_DN101743_c0_g1	0	0	0	0	0	0	0	0	0	0	0	2.91033
TRINITY_DN101744_c0_g1	0	0	0	0	0	0	0	0	0.251969	0	0.105293	0
TRINITY_DN101745_c0_g1	0	0	0.444162	0.397596	0	0	0	0	0	0	0	0
TRINITY_DN101746_c0_g1	0	3.18982	0	0	0	0	0	0	0	0	0	0
TRINITY_DN101748_c0_g1	0	0	0	0	0	0	2.29879	0	0	0	0	0
TRINITY_DN101749_c0_g1	0	0	0	0	0.573082	0	0	0	0	0.436271	0	0
TRINITY_DN101752_c0_g1	0	0	0	0	0	0	0	1.05503	0	0	0	0
TRINITY_DN101755_c0_g1	0	0	0	0	0	0	0.455421	0	0	0	0.440007	0
TRINITY_DN101757_c0_g1	0	0	0	0	0	0	0	0	0	0	2.49594	0
TRINITY_DN101758_c0_g1	0	0	0	0	0	0	0	0	1.17225	0.597211	0	0
TRINITY_DN10175_c0_g1	0.100636	0	0.111186	0	0.0940757	0	0.111062	0.210939	0.120404	0.104352	0.0955916	0.090355
TRINITY_DN101760_c0_g1	0.13744	0.286588	0	0.141934	0	0.166403	0.699561	0.688556	0.613518	0.426536	0.659725	0.361157
TRINITY_DN101761_c0_g1	0.640908	0	0	0	0	0	0	0	0	0	0	0
TRINITY_DN101763_c0_g1	0.329511	0.716776	0.181729	0.520925	0.159762	0	0.521796	0.166549	0.558728	0.180106	0.162648	0.291085
TRINITY_DN101771_c0_g1	0	0	0	0	0	0	0	0	0	0.58778	0.535598	0
TRINITY_DN101775_c0_g1	0	0	0	0	0.639047	0	0	0	0	0	0	1.17409
TRINITY_DN101776_c0_g1	0	0	0	0	0	0	0	0	3.3412	0	3.44244	0
TRINITY_DN101777_c0_g1	0	0	0	0	0	0	0	0	0.306759	0	0	0
TRINITY_DN101779_c0_g1	0.265392	0.295773	0	0	0	0	0	0	0	0	0	0
TRINITY_DN10177_c0_g1	0	0	0	0.20825	0	0	0	0	0	0	0	0.0803449
TRINITY_DN101780_c0_g1	0	0	0.625891	0	0	0	0	0	0	0.312752	0	0
TRINITY_DN101781_c0_g1	0.173957	0.143294	0.0705434	0.388293	0.31006	0.0777019	0.444249	0.266678	0.0328066	0.170675	0.220003	0.230761
TRINITY_DN101782_c0_g1	0.0733206	0.071647	0	0.293471	0.13165	0	0.210953	0	0	0.0757542	0.133828	0
TRINITY_DN101785_c0_g1	0	0.152173	0.151538	0	0	0	0	0.14452	0	0.151813	0	0.261055
TRINITY_DN101788_c0_g1	0.741544	0.412123	0	0	0	0.443859	0	0	0	0	0.382366	1.00365
TRINITY_DN101789_c0_g1	0	0	0	0	0	0	0	0	0	0	0	0.521846
TRINITY_DN10178_c0_g1	1.45577	1.10196	1.14089	2.52841	2.41507	0	3.16495	1.58805	1.67618	2.26624	2.06563	2.22779
TRINITY_DN101792_c0_g1	0	0	0	0	0	0	0	0	0.51476	0	0	0
TRINITY_DN101794_c0_g1	0	0	0	0	0	0	0	0	0	0	0.459125	0
TRINITY_DN101795_c0_g1	0	0	0	0	0	0	0	0	0.273952	0	0	0
TRINITY_DN101796_c0_g1	0	0	0	15.7769	0	0	0	0	0	0	0	0
TRINITY_DN101797_c0_g1	0	0	0	0	0.601472	0	0	0	0	0	0	0
TRINITY_DN101799_c0_g1	0	0	0	0	0	0	0	0.0997956	0.438324	0.104352	0	0
TRINITY_DN10179_c0_g1	0	0.439067	0.111186	0.104125	0.187873	0	0	0.311069	0.229985	0	0	0.090355
TRINITY_DN1017_c0_g1	0	0	0	0	0	0	0	0	0	0	0	6.12175
TRINITY_DN101801_c0_g1	0	0	0	0	0	0	0.54414	0	0	0	0	0
TRINITY_DN101802_c0_g1	0.0914351	0	0.19189	0.0948228	0.0846125	0	0	0	0.51476	0	0	0
TRINITY_DN101803_c0_g1	0	0	0	0	0	0	0.588499	0	0	0	0	0
TRINITY_DN101809_c0_g1	0	0	0	0	0	0	0	0	0	0	0	13.2069
TRINITY_DN10180_c0_g1	0	0	0	0	0.197336	0	0.210953	0	0	0	0	0
TRINITY_DN101810_c0_g1	0	0	0	0	1.32485	0	1.477	0	0	0	0	0
TRINITY_DN101812_c0_g1	0	0	0	0	0	0	0	0	0	0	0	1.98702
TRINITY_DN101816_c0_g1	0	0	0	0	0	0	0	0	0	0	0.22942	0.20073
TRINITY_DN101817_c0_g1	0	0	0.20205	0.303073	0	0	0	0	0	0	0.0955916	0.0803449
TRINITY_DN101818_c0_g1	0.20156	0	0	0	0	0	0	0.410864	0.229985	0.218136	0	0
TRINITY_DN101819_c0_g1	0	0	0	0	0	0	0.411062	0	0	0	0	0
TRINITY_DN10181_c0_g1	0	0	0	0	0	0	0.866155	0	0	0	0	0
TRINITY_DN101820_c0_g1	1.76717	0	0	0	0	0	0	0	0	0	0	0
TRINITY_DN101821_c0_g1	0	0	0	0	5.71329	0	0	0	0	0	0	0
TRINITY_DN101824_c0_g1	0	0.564603	0	0	0	0	0	0	0	0	0	0.923307
TRINITY_DN101825_c0_g1	0	0.233006	0	0	0.2068	0	0	0	0	0.113783	0	0.291085
TRINITY_DN101827_c0_g1	0	0	1.1914	0	0	0	0	0.221953	0	0.236998	0	0
TRINITY_DN101828_c0_g1	0	0	0	0	0	0	0	0	0	0	0	6.56325
TRINITY_DN101830_c0_g1	0	1.55909	0	0	0	0	0	0	0	1.66872	0	0
TRINITY_DN101832_c0_g1	0	0.546538	0	0	0	0	0	0	0	0	0	0
TRINITY_DN101833_c0_g1	0	0.268829	0	0	0.234911	0	0	0	0	0	0	0.220751
TRINITY_DN101834_c0_g1	1.18118	0.439067	0.454323	0.823998	0	0	0	0.844091	0	2.24707	0.822373	0.361157
TRINITY_DN101835_c0_g1	0	0	0	0	0	0	0	0	0	0	4.69512	0
TRINITY_DN10183_c0_g1	0.366315	0.188303	0.282754	1.03225	0.169225	0	0.277656	0.177563	0.0987582	0.379379	0.172065	0.391451
TRINITY_DN101842_c0_g1	0	0	0	0	0	0.410507	0.366374	0	0	0	0	0
TRINITY_DN101844_c0_g1	0.119038	0.125535	0	0	0	0.144405	0.244469	0	0	0	0.220003	0
TRINITY_DN101845_c0_g1	0	0	0	0	0.855031	0	0	0	0	0	0	0.391451
TRINITY_DN101846_c0_g1	0.0914351	0	0	0	0	0	0	0.0887814	0	0.0949209	0.334713	0
TRINITY_DN101847_c0_g1	0	0.241885	0	0	0.103261	0	0	0	0	0	0.220003	0
TRINITY_DN10184_c0_g1	0	0	0	0.502021	0	0	0	0	0	0	0	0
TRINITY_DN101850_c0_g1	0	0	0	0	0.234911	0	0	0	0	0	0	0.210741
TRINITY_DN101851_c0_g1	0	0	0	0	0.385209	0	0	0.421878	0	0	0	0
TRINITY_DN101852_c0_g1	0	0.466012	0	0.227155	0.2068	0	0	0	0	0.236998	0	0
TRINITY_DN101854_c0_g1	0	0	0	0	0	0	0.288828	0	0.306759	0	0.545015	0.240771
TRINITY_DN101855_c0_g1	0	0	0	0	0	0	0	0	0	0.464565	0.420888	0
TRINITY_DN101856_c0_g1	9.65043	8.48496	11.6307	7.99272	6.41802	11.6755	5.76374	8.28504	10.4623	9.30164	6.34956	6.86435
TRINITY_DN101858_c0_g1	0	0.86007	0	0	0	0	0	0	0	0	0	0
TRINITY_DN101859_c0_g1	0	0	0.716755	0	0	0	1.3104	0	0	0	0	1.11403
TRINITY_DN10185_c0_g1	0	1.34415	0	0	0	0	0	0	0	0	0	0
TRINITY_DN101864_c0_g1	0	0	0	0	0	0	0	0	0	3.43237	0	0
TRINITY_DN101866_c0_g1	0	0	0	0	0	0	1.17733	0	1.21588	0	0	0
TRINITY_DN101867_c0_g1	0	0	0	0	0	0.321807	0	0	0	0	0	0.712567
TRINITY_DN101869_c0_g1	1.09866	0	0	0	0	0	0	0	0	0	0	0
TRINITY_DN101870_c0_g1	0	0	0	0.246359	0	0	0	0	0	0.521457	0	0
TRINITY_DN101873_c0_g1	0	0	0.343137	0.227155	0	0	0.222125	0.111144	0	0.113783	0.315595	0
TRINITY_DN101874_c0_g1	0	0	0.373619	0	0	0	0	0	0	0	0.34413	0
TRINITY_DN101876_c0_g1	0	0	0	0	1.05237	0	0	0	0	0	0	0
TRINITY_DN101877_c0_g1	0	0	0	0	0	14.3057	0	0	0	0	0	0
TRINITY_DN101878_c0_g1	0	0	0	0	0	0	0	0	9.41077	0	0	0
TRINITY_DN101879_c0_g1	0.329511	0.11635	0	0	0	0	0	0	0	0	0.105293	0
TRINITY_DN10187_c0_g1	0.677425	0.430188	0.0807039	0	0.0751492	0	0	0	0	0	0.0764733	0.281075
TRINITY_DN101881_c0_g1	0.44855	0	0	0.463912	0	0	0	0	0.51476	0	0	0
TRINITY_DN101882_c0_g1	0	0	0	0	0.751771	0	0	1.66582	0	0	0	0
TRINITY_DN101883_c0_g1	0	0	2.91782	0	0	0	0	0	0	0	0	0
TRINITY_DN101884_c0_g1	0	0	0	0	0	0	0	0	0	0.834513	1.52033	0
TRINITY_DN101885_c0_g1	0	0	1.36297	0	0	0	0	0	0	0	0	0
TRINITY_DN101888_c0_g1	0.604392	0.645129	1.72643	0.4168	0.375746	0.721315	0	0	0.679131	0.436271	1.18562	0.883267
TRINITY_DN101889_c0_g1	0	0.313532	0.312945	0	0	0	0	0.299721	0	0.312752	0.583251	0.250781
TRINITY_DN10188_c0_g1	0.192359	0.179117	0	0.0378091	0.357098	0.233106	0.377546	0.133172	0.131565	0.0568917	0.14353	0.120386
TRINITY_DN101892_c0_g1	0	0	0	0	0.140835	0.188755	0.155422	0	0	0.331919	0	0
TRINITY_DN101896_c0_g1	0	0	0	0.198948	0	0.233106	0	0	0	0	0	0
TRINITY_DN101899_c0_g1	0.769147	0	0	2.80297	0.751771	0	0	0	0	0.436271	0	0.351147
TRINITY_DN10189_c0_g1	0.247277	0	0.131216	0.132632	0	0.144405	0.0667031	0	0	0.189538	0.057355	0
TRINITY_DN1018_c0_g1	0	0	0	0	0	0	0	0	20.0043	0	0	0.933318
TRINITY_DN101900_c0_g1	0.457751	0	0.252272	0	0.216263	0.277456	0	0	0	0	0	0
TRINITY_DN101904_c0_g1	0	0	0	0	0	0.466212	0	0.410864	0	0	0.40177	0
TRINITY_DN101905_c0_g1	0	0	0	0	0	0	0.233297	0	0	0	0.220003	0
TRINITY_DN101908_c0_g1	5.00823	0	0	0	0	0	0	0	0	0	0	0
TRINITY_DN101909_c0_g1	0	0.313532	0	0	0	0.344159	0	0	0	0	0	0
TRINITY_DN10190_c0_g1	0	0	0	0	0	0	0	0	0	0	0	1.85662
TRINITY_DN101910_c0_g1	0	0	0.504835	0	0	0	0	0	0	0	0	0.401461
TRINITY_DN101913_c0_g1	0	0.170238	0	0	0.150298	0	0	0.155534	0	0	0	0
TRINITY_DN101915_c0_g1	0	0.10747	0.101025	0	0	0	0.0998904	0	0	0	0	0.1707
TRINITY_DN101916_c0_g1	1.82209	0	0	0	0	0	0	0	0	0	0	0
TRINITY_DN101917_c0_g1	0	0	0	4.71593	0	0	0	0	0	0	0	0
TRINITY_DN101918_c0_g1	0	0.716776	0	0	0	0	0.344359	0	0	0	0	0
TRINITY_DN101919_c0_g1	0	0	0	0	0	3.51823	0	0	0	0	0	0
TRINITY_DN10191_c0_g1	0	0	0	0	1.92633	0	0	2.1658	0	0	2.20888	0
TRINITY_DN101920_c0_g1	0	0	0	0	0	0	0	0	0.306759	0	0.812957	0
TRINITY_DN101922_c0_g1	0	0	0	0	0	0	0.288828	0	0	0	0.277358	0.240771
TRINITY_DN101924_c0_g1	0	0	0	1.12707	0	0	0	0	0	0	0	0
TRINITY_DN101926_c0_g1	0	0	0	8.79751	0	0	0	0	0	0	0	0
TRINITY_DN101928_c0_g1	0	0.170238	0	0	0	0	0	0.0777671	0	0	0	0
TRINITY_DN10192_c0_g1	0.888186	1.03949	1.10053	0	0.911532	0	3.00953	1.01064	0	0	1.00414	1.69594
TRINITY_DN101930_c0_g1	0	0	0	0	0	0	0.377546	0	0.208001	0	0	0
TRINITY_DN101933_c0_g1	0	4.44426	0	0	0	0	0	0	0	0	0	0
TRINITY_DN101934_c0_g1	0	0	0	0	1.6068	0	0	0	0	0	0	0
TRINITY_DN101936_c0_g1	0	0	0	0.236757	0.44171	0	0	0	0	0	0	0.411471
TRINITY_DN101937_c0_g1	2.26144	2.57164	1.75662	1.72361	1.98283	1.44263	1.08828	1.52163	2.02657	2.72137	1.02326	1.85662
TRINITY_DN10193_c0_g1	0	0	0	0	0.996145	0	1.09945	0	0	0	0	0.923307
TRINITY_DN101940_c0_g1	0.274593	0	0	0	0.169225	0	0	0	0.0987582	0	0.0861751	0
TRINITY_DN101941_c0_g1	0	0	0	0	0	0	0.466593	0	0	0	0	0
TRINITY_DN101942_c0_g1	0	0	0	0.227155	0	0	0	0	0.241146	0	0.420888	0
TRINITY_DN101943_c0_g1	0.164756	0.179117	0	0	0	0	0.177765	0	0.558728	0	0	0
TRINITY_DN101944_c0_g1	0	1.12002	0	0	0.977218	0	0	0	0	0	0	0
TRINITY_DN101946_c0_g1	0	0	0	0	0.17841	0	0	0	0	0	0	0.0803449
TRINITY_DN101947_c0_g1	0	0	0	0	0	0	0	0	0	2.58842	0	0
TRINITY_DN101948_c0_g1	0	0.0897118	0	0	0	0	0.0887184	0	0.284775	0	0	0
TRINITY_DN101949_c0_g1	0	0	0	0.918521	0	0	0	0	0	0	0	0
TRINITY_DN10194_c0_g1	0	0	0	0	0	0	0	0	2.73885	0	0	0
TRINITY_DN101950_c0_g1	0	0	0	0	0	0	0	0	0	0.198969	0	0
TRINITY_DN101953_c0_g1	0	0	0	0	0	0	0.122234	0.455255	0.251969	0	0	0
TRINITY_DN101954_c0_g1	0.549473	0.439067	0.434001	0.141934	0.13165	0.166403	0.421905	0	0.306759	0.426536	0.525896	0.592181
TRINITY_DN101955_c0_g1	0	0.63625	0	0	0	0	0	0.610789	0	0	0	0
TRINITY_DN101956_c0_g1	0	0	0	2.62323	0	0	0	0	0	0	0	0
TRINITY_DN101957_c0_g1	0.164756	0.179117	0	0.180043	0	0	0	0.344445	0	0	0	0.150416
TRINITY_DN101958_c0_g1	0	0	1.79697	0	0	0	0	0	0	0	0	0
TRINITY_DN101959_c0_g1	0.58599	0.322411	0	0	0	0	0	0	0	0	0	0
TRINITY_DN10195_c0_g1	0	0	0.868293	0	0	0	0	0.810714	0	0	0	0
TRINITY_DN101962_c0_g1	0	0	0	0	5.90144	0	0	0	0	0	0	0
TRINITY_DN101963_c0_g1	0	0	0	0	0.704733	0	0	0	0	0	0.37295	0
TRINITY_DN101964_c0_g1	0	0	0	0	2.03905	0	0	0	0	0	0	0
TRINITY_DN101967_c0_g1	0	0.430188	0	0	0	0	0.210953	0	0.229985	0	0	0
TRINITY_DN101969_c0_g1	0	0.170238	0.333267	0	0	0.188755	0	0	0	0	0	0
TRINITY_DN10196_c0_g1	0	0	0.575378	0	0	1.25423	0	0	0	0	0	0
TRINITY_DN101971_c0_g1	0	0	0	0.502021	0	0	0	0	0	0	0	0.441502
TRINITY_DN101974_c0_g1	0	0	0.535026	0	0	0	0	0	0	0	0	0
TRINITY_DN101977_c0_g1	0	0	0	0	0.328987	0	0	0	0	0	0	0.150416
TRINITY_DN101978_c0_g1	0	0.250764	0	0	0	0	0	0.488631	0	0	0	0
TRINITY_DN101979_c0_g1	0.100636	0.214941	0	0	0	0	0	0.0997956	0	0	0	0
TRINITY_DN10197_c0_g1	0	0	0	0	0	0	0.810624	0	0	0	0	0
TRINITY_DN101980_c0_g1	0	0.161359	0	0	0	0.177402	0	0	0.164371	0	0	0
TRINITY_DN101983_c0_g1	1.62053	0	0.726916	0.340882	0.949107	0	0.344359	0.688556	0.733922	0.360213	0.669427	0.291085
TRINITY_DN101985_c0_g1	0	0.680953	0	0	0.394673	0	0	0.210939	0.471131	0	0	0.561887
TRINITY_DN101986_c0_g1	6.85792	0	0	0	0	0	0	0	0	0	0	0
TRINITY_DN101987_c0_g1	0	0	0	0	0	0	6.0414	0	0	0	0	0
TRINITY_DN101988_c0_g1	0	0	0	0	0	0	0.555312	0	0.197178	0	0	0
TRINITY_DN101989_c0_g1	0	0	0	0	0	0	0	0	0	1.46975	2.68712	0
TRINITY_DN10198_c0_g1	0	0.179117	0	0.359786	0.159762	0	0	0.177563	0	0	0	0.150416
TRINITY_DN101990_c0_g1	0.0641196	0	0.0705434	0	0.065686	0	0	0.0667529	0	0.208704	0	0
TRINITY_DN101992_c0_g1	0	0	0	0	0.601472	0	0.333187	0	0	0	0	0.561887
TRINITY_DN101993_c0_g1	0	0	0	0.33158	0.31006	0	0	0	0	0	0	0
TRINITY_DN101994_c0_g1	0	0	0.302785	0	0.263022	0	0	0	0	0	0	0
TRINITY_DN101995_c0_g1	0	0	0	0	0.939644	0	0	0	0	0.550055	0	1.29447
TRINITY_DN101995_c1_g1	0	4.71309	2.51401	0	0	0	0	0	0	0	0	0
TRINITY_DN101998_c0_g1	0	0	0	0	6.73755	0	0	0	0	0	0	0
TRINITY_DN101999_c0_g1	0.210473	0	0	0.33158	0.103261	0	0	0.210939	0	0	0.105293	0.090355
TRINITY_DN1019_c0_g1	0.0825216	0	0	0.0852205	0.432247	0	0	0	0.262791	0.161244	0.363248	0.20073
TRINITY_DN101_c0_g1	0	0	0	0.161139	0.0751492	0	0.166593	0	0	0	0	0
TRINITY_DN102000_c0_g1	0	0	0	0	0	0	0	0.311069	0	0	0	0.271065
TRINITY_DN102003_c0_g1	0	0.134415	0.262433	0	0	0.155404	0	0	0	0.265596	0.124412	0.220751
TRINITY_DN102004_c0_g1	0	0	0	0	0	0	0	0	0	0	1.57769	0
TRINITY_DN102005_c0_g1	0	0.501835	0	0	0	0	0	0	0	0	0	0.622212
TRINITY_DN102007_c0_g1	0.924702	0	0	0	0	0	0	0	0	0	0	0
TRINITY_DN102008_c0_g1	0	0	0	0	0.225448	0	0.49978	0	0	0.265596	0	0
TRINITY_DN102009_c0_g1	0	0.125535	0.242402	0	0	0	0	0	0	0	0	0.20073
TRINITY_DN102010_c0_g1	0	0	0.232242	0	0	0	0	0	0	0	0	0
TRINITY_DN102011_c0_g1	0	0	0	0	0	0	0	0	0.459969	0	0	0
TRINITY_DN102012_c0_g1	1.5475	0	0	0	0	0	0.566484	0	0.591534	0	0	0
TRINITY_DN102013_c0_g1	0	0	0	0.236757	0	0	0	0.233301	0.251969	0.246429	0	0
TRINITY_DN102015_c0_g1	0	0	0	0	0	2.79691	0	0	0	0	0	0
TRINITY_DN102016_c0_g1	0	0	0	0	0	0	0	0	0	0	0.697961	0
TRINITY_DN102018_c0_g1	0	0	0	6.50586	0	0	0	0	0	0	0	0
TRINITY_DN102019_c0_g1	0	0	0	2.57582	0	0	0	0	0	0	0	0
TRINITY_DN10201_c0_g1	0.0549186	0.0627677	0.0606731	0.0948228	0.0565011	0.066703	0.155422	0.311069	0.0219838	0.0568917	0.0191183	0.0803449
TRINITY_DN102022_c0_g1	0	0	0	0	0	0	0	0.210939	0	0.227567	0	0
TRINITY_DN102023_c0_g1	0	0	0	0	9.96089	0	0	0	0	0	0	0
TRINITY_DN102024_c0_g1	6.54652	5.05356	10.8634	7.26355	0.808272	4.94986	3.52048	5.27515	14.5705	3.76428	7.29635	4.47587
TRINITY_DN102027_c0_g1	0.412033	0.466012	0	0	0	0	0	0.444241	0	0	0	0
TRINITY_DN102028_c0_g1	0	0.241885	0.363458	0	0	0	0	0	0	0	0	0
TRINITY_DN102029_c0_g1	0	0	0	0	0.629583	0	0	0	0	0	0.334713	0
TRINITY_DN10202_c0_g1	0	0	0	0	0	0	0	0	0	0	0	0.311106
TRINITY_DN102030_c0_g1	0.155555	0	0	0	0.150298	0.565911	0	0	0	0	0	0.702557
TRINITY_DN102032_c0_g1	0	0	0.0606731	0.113727	0	0	0	0	0.186355	0	0	0
TRINITY_DN102033_c0_g1	0	0	0.292915	0	0.253837	0.166403	0.288828	0.277692	0	0	0	0
TRINITY_DN102034_c0_g1	0.494555	0.528779	0	0.104125	0.0940757	0	0.199781	0.0997956	0.438324	0.208704	0	0.431491
TRINITY_DN102036_c0_g1	0	0	0	0	0	0	0	13.6603	0	0	0	0
TRINITY_DN102037_c0_g1	0	0	0	0	0	0	0	0	0	5.58482	0	0
TRINITY_DN102038_c0_g1	0	0	0	0	1.87929	0	2.11018	0	0	0	0	0
TRINITY_DN102039_c0_g1	0	0	0	0	0.469822	0	0	0	0	0	0	0
TRINITY_DN10203_c0_g1	0	0	0	0	0	0	0	0	0	0	6.29221	0
TRINITY_DN102040_c0_g1	1.36434	13.1353	0.847972	1.32572	1.77603	6.39249	3.4426	4.06459	3.74672	2.36085	1.04238	6.97472
TRINITY_DN102042_c0_g1	0	0	0	0	0	0	0	0	0	0	0	1.69594
TRINITY_DN102043_c0_g1	0.164756	0	0	0.170441	0.31006	0	0	0	0	0.180106	0.48766	0.732587
TRINITY_DN102044_c0_g1	0	0.3763	0	0	0	0.410507	0	0.355459	0	0	0	0
TRINITY_DN102046_c0_g1	0	0	0	0.180043	0.338172	0.421861	0.177765	0	0.197178	0.189538	0.51648	0
TRINITY_DN102047_c0_g1	0	0	0	0	0	0	0	0	0	0	7.64048	0
TRINITY_DN102048_c0_g1	0	0.600426	0	0	0	0	0	0	0	0	0	0
TRINITY_DN10204_c0_g1	0	0	0	0	0	0	0.521796	0	0	0	0	0
TRINITY_DN102051_c0_g1	0	0	0	0	0	0	0	0	0.83268	0	0	0
TRINITY_DN102052_c0_g1	0	0	0	0	0	0	0	0	0	0	1.66386	0
TRINITY_DN102053_c0_g1	0	0	0.232242	0.113727	0	0	0	0	0.251969	0	0	0.100365
TRINITY_DN102054_c0_g1	0.100636	0	0	0.161139	0	0	0	0	0	0	0.0955916	0.1707
TRINITY_DN102055_c0_g1	0	2.62522	0	0	0	0	0	0	0	0	0	0
TRINITY_DN102056_c0_g1	0	0	3.23077	0	0	0	0	0	0	0	0	0
TRINITY_DN102057_c0_g1	0	0	0	0	0	0.754667	0	0	0	0	0	0
TRINITY_DN102058_c0_g1	0.292995	0	0	0.615448	0	0	0	0	0	0.331919	0	0
TRINITY_DN10205_c0_g1	0.622506	0.349356	0.706595	0.33158	1.52219	1.13218	1.33275	0	2.14731	1.05234	0.965903	0.281075
TRINITY_DN102061_c0_g1	0	0	0.111186	0	0	0	0	0.111144	0	0	0.315595	0
TRINITY_DN102062_c0_g1	0	0	0	0	0	0	3.87568	0	0	0	0	0
TRINITY_DN102063_c0_g1	0	0	0.676403	0	0	0	0	0.633151	0	0	0	0
TRINITY_DN102066_c0_g1	0	0	0	0	0	0	0	0	0.701115	0	0	0
TRINITY_DN102069_c0_g1	0	0	0	0	0	0	0.255312	0	0	0	0.353832	0.220751
TRINITY_DN10206_c0_g1	0	0.161359	0	0	0	0	0.0778751	0.299721	0.0875971	0	0.0670568	0.0703347
TRINITY_DN102071_c0_g1	0	0.161359	0.0807039	0	0	0	0	0	0.262791	0	0	0
TRINITY_DN102072_c0_g1	0	0	0	0	1.06183	0	0	0	0	0	0	0
TRINITY_DN102074_c0_g1	0	0.224126	0	0	0	0.133051	0.111062	0	0	0	0.305893	0
TRINITY_DN102076_c0_g1	0.466952	0.537659	0	0.492418	0.939644	0.565911	0.510952	0	0	0	0	0
TRINITY_DN102077_c0_g1	0	0	0	0	0	6.12639	0	0	0	0	0	0
TRINITY_DN102079_c0_g1	0	0.125535	0.121056	0	0	0	0	0	0.536744	0	0	0
TRINITY_DN10207_c0_g1	0.0914351	0.0897118	0.0908645	0.141934	0.0375746	0	0.277656	0.221953	0.15321	0.132646	0.0861751	0.0400407
TRINITY_DN102080_c0_g1	0.375516	0.197182	0.131216	0.0663159	0.0565011	0	0.255312	0.244316	0.273952	0.322488	0	0
TRINITY_DN102083_c0_g1	0	0	0.111186	0	0	0.133051	0.111062	0.322083	0.36155	0	0	0
TRINITY_DN102084_c0_g1	0	2.03398	0	0	0	0	0	0	0	0	0	0
TRINITY_DN102086_c0_g1	0	0	0.171568	0	0.300597	0.577265	0	0	0	0.512025	0	0
TRINITY_DN102087_c0_g1	0	1.13778	0	0	0	0	0	0	0	0	0.535598	0
TRINITY_DN102088_c0_g1	0	0	0	0	0	0	0	0	0.284775	0	0.497362	0
TRINITY_DN102089_c0_g1	2.1424	1.04837	0.21192	18.6369	2.95058	9.32246	2.42103	0.599775	1.75296	24.1032	11.1117	1.71622
TRINITY_DN102091_c0_g1	0	0	0	1.92226	0	0	0	0	0	0	0	0
TRINITY_DN102092_c0_g1	0	0	0	0.180043	0.159762	0	0	0	0	0	0	0
TRINITY_DN102093_c0_g1	0	0	0	0	0	0.676965	0.610843	0	0	0	0	0
TRINITY_DN102094_c0_g1	0	0	0.141377	0	0.253837	0	0	0	0	0	0	0
TRINITY_DN102095_c0_g1	0.677425	0.779544	0	0	0	0	0	0	0	0	0	0
TRINITY_DN102096_c0_g1	0	0	0	0	0	0	0	0	0	0	0	1.4952
TRINITY_DN102098_c0_g1	0	4.04101	0	0	0	0	0	0	0	0	0	0
TRINITY_DN102099_c0_g1	0.146354	0.188303	0.111186	0.0378091	0.159762	0.166403	0.288828	0.210939	0.241146	0	0.22942	0.090355
TRINITY_DN10209_c0_g1	0	0	0	0	0	0	0	0	0	0	0	0.311106
TRINITY_DN1020_c0_g1	0	0	0	0	0	0	0	1.31036	0	0	0	0
TRINITY_DN102100_c0_g1	0.183158	0	0	0.378691	0	0	0	0	0	0	0	0
TRINITY_DN102103_c0_g1	4.3124	0	0	0	0	0	0	0	0	0	0	0
TRINITY_DN102104_c0_g1	0	0	0.333267	0	0	0	0	0.633151	0	0	0	0
TRINITY_DN102106_c0_g1	0	0	0	0.549132	0	0	0.566484	0.577413	0	0.616378	0	0
TRINITY_DN102109_c0_g1	0.20156	0	0	0	0.0940757	0	4.39781	7.94059	3.00164	0.521457	0.478243	0
TRINITY_DN10210_c0_g1	0.128239	0.134415	0.131216	0	0.17841	0	0	0.0667529	0	0.066323	0.057355	0.0500509
TRINITY_DN102110_c0_g1	0	0	0	0	4.9053	0	0	0	0	0	0	0
TRINITY_DN102112_c0_g1	0	1.10196	0	0	0	0	0	0	0	0	0	0
TRINITY_DN102114_c0_g1	0.311397	0	0	0	0.291412	0	0	0	0	0	0	0
TRINITY_DN102116_c0_g1	0	0.179117	0	0	0	0	0.166593	0.333097	0	0	0.162648	0.291085
TRINITY_DN102117_c0_g1	0	0	0	0.284168	0	0	0.188937	0.0887814	0	0	0	0
TRINITY_DN102118_c0_g1	0.146354	0.071647	0	0	0.065686	0	0	0	0	0	0	0.19072
TRINITY_DN10211_c0_g1	0.164756	0	0.181729	0.170441	0	1.19853	0.177765	0	0.186355	0.180106	0.162648	0
TRINITY_DN102122_c0_g1	0.558387	0	0	0	0	0	0	0	0.317582	0	0	0.250781
TRINITY_DN102123_c0_g1	0	0	0	0	0	0	0	0	0	0	5.66102	0
TRINITY_DN102124_c0_g1	0	0.662888	0	0	0.582546	0	0	0	0	0	0	0
TRINITY_DN102128_c0_g1	0.283794	0.10747	0.040352	0	0.159762	0	0	0	0.120404	0.0380292	0	0.0603245
TRINITY_DN102129_c0_g1	0	4.71309	0	0	0	0	0	0	0	0	0	0
TRINITY_DN10212_c0_g1	0.173957	0	0	0	0	0	0	0	0.197178	0	0.688545	0.311106
TRINITY_DN102132_c0_g1	0	2.18615	0	0	0	0	0	0	0	0	0	0
TRINITY_DN102133_c0_g1	0	0	0	0.795491	0	0	0.866155	0.866119	0	0	0	0
TRINITY_DN102136_c0_g1	0	0	0	0	0	0	0	0	1.67618	0	0	0
TRINITY_DN102137_c0_g1	0.320598	0.358541	0	0	0.31006	0.38851	0.344359	0	0	0	0	0
TRINITY_DN10213_c0_g1	0	0	0	0.378691	0.169225	0	0.188937	0.188911	0	0	0	0
TRINITY_DN102140_c0_g1	0	0	0	0	0.272486	0	0	0.288706	0	0	0	0
TRINITY_DN102142_c0_g1	0	0	0	0	0	0	0	0.421878	0	0	0	0
TRINITY_DN102147_c0_g1	0.20156	0.439067	0.666243	0.217852	0.385209	1.23188	0	0.421878	1.15026	0.663838	0.40177	0.18071
TRINITY_DN102149_c0_g1	0	0	0	0	0	0	0	0.544036	0	0	0.535598	0
TRINITY_DN10214_c0_g1	0.0733206	0.197182	0	0	0.122187	0	0.0778751	0.14452	0	0	0.0479385	0.090355
TRINITY_DN102151_c0_g1	0	0.134415	0.131216	0	0.112724	0	0.133406	0.122158	0	0.132646	0	0.331126
TRINITY_DN102152_c0_g1	0	0	0	0.293471	0.272486	0	0	0	0	0.63524	0	0
TRINITY_DN102153_c0_g1	1.53829	0	0	0	0	0	1.72147	0	0	0	0	0
TRINITY_DN102153_c1_g1	0	0	0.444162	0	0.197336	0	0	0	0	0	0	0
TRINITY_DN102156_c0_g1	0	0	0	0	0	0	0	1.16617	0	0	0	0
TRINITY_DN102157_c0_g1	0	0	0	0	0	0	1.98795	1.9879	0	0	0	0
TRINITY_DN102159_c0_g1	0	0	0	0	0	0	0	0	0	0.388811	0	0
TRINITY_DN10215_c0_g1	0	0	0	0	0	0.588264	0	0.25533	0	0	0	0
TRINITY_DN10215_c0_g2	0	0	0	0	0	0	0	0	0	0	0	0.441502
TRINITY_DN102160_c0_g1	1.51069	0	0	0	0	0	0	0	0	0	0	0
TRINITY_DN102161_c0_g1	0.274593	0.143294	0	0	0	0	0	0	0	0	0	0
TRINITY_DN102162_c0_g1	0	0.224126	0	0	0.385209	0	0	0	0	0	0	0.361157
TRINITY_DN102163_c0_g1	0	0	0	0	0.244374	0	0	0	0	0	0.25824	0.230761
TRINITY_DN102164_c0_g1	0	0	0	0	0	0	0	0	0	0.559486	0	0.120386
TRINITY_DN102165_c0_g1	0	0	0.21192	0	0	0	0	0	0	0	0	0.18071
TRINITY_DN102166_c0_g1	0	0	0	0	0.366561	0	0	0	0	0	0.392068	0
TRINITY_DN102168_c0_g1	0	0	0	0	0	0	0	0	1.04068	0	0	0.842962
TRINITY_DN10216_c0_g1	0	0	0	0	1.11833	0	0	0	0	0	1.24326	0
TRINITY_DN10216_c1_g1	0.164756	0	0	0.0852205	0	0	0	0	0.0875971	0.0851854	0.0764733	0
TRINITY_DN102170_c0_g1	0	0	4.10922	0	0	0	0	0	0	0	0	0
TRINITY_DN102173_c0_g1	0	0	0	0	0	0	0	0	0.350727	0	0	0.281075
TRINITY_DN102177_c0_g1	0	0	0	0	2.44318	0	0	0	0	0	0	0
TRINITY_DN102178_c0_g1	0	0	0	0	0	0	0	0.688556	0	0	0	0
TRINITY_DN102179_c0_g1	0	0	0.393649	0	0	0	0	0	0	0	0	0
TRINITY_DN10217_c0_g1	0	0.922838	0	0.852205	0	0.499563	0	0	0	0	0	0.37143
TRINITY_DN102181_c0_g1	0	0	0	0	0	0	0	0	0	0	13.9233	0
TRINITY_DN102183_c0_g1	0	0	0	0	0	0	0.244469	0	0.262791	0	0	0
TRINITY_DN102184_c0_g1	0	1.0842	0	0	0.479285	0	0	0	0	1.11897	0	0
TRINITY_DN102185_c0_g1	0	0.36742	0	0.12303	0	0	0	0	0	0	0	0
TRINITY_DN102188_c0_g1	0	0	0	0	3.48637	0	0	0	0	0	0	3.40214
TRINITY_DN10218_c0_g1	0	0	5.91635	0	1.46597	0	3.27601	0	0	0	0	0
TRINITY_DN10218_c0_g2	0.805664	0.349356	1.0297	1.01334	0	0.96542	0.999561	0	1.08465	0.521457	0.315595	0.852973
TRINITY_DN102190_c0_g1	0	0	0	0	0.667158	0	0	0	0	0	0	1.55553
TRINITY_DN102191_c0_g1	0	0	0	0	0	0	0	0	0.51476	0	0	0
TRINITY_DN102192_c0_g1	0	0	0	0	0.225448	0	0	0	0	0.255861	0	0
TRINITY_DN102193_c0_g1	0	0.188303	0	0	0	0	0	0	0	0	0	0
TRINITY_DN102194_c0_g1	0	0	0	0	0	6.03733	0	0	0	0	0	0
TRINITY_DN102197_c0_g1	0	0	0	0	0	0	0	0	0.219162	0	0.191183	0
TRINITY_DN102198_c0_g1	0	0	0	0	0	0	0	0	0	0	0.678843	0
TRINITY_DN102199_c0_g1	0	0	0.242402	0	0	0	0	0.455255	0.251969	0	0	0
TRINITY_DN10219_c0_g1	0	0	0	0	0.0470378	0	0.3	0	0.0547905	0	0	0.0400407
TRINITY_DN1021_c0_g1	0.796463	0	0	0.823998	0	0	0	0	0	0	0	0
TRINITY_DN102200_c0_g1	0.210473	0.071647	0	0	0.13165	0	0.0667031	0.0667529	0	0	0.0670568	0
TRINITY_DN102202_c0_g1	0.65931	0	0	0	0	0	0	0	0.77789	0	0	0
TRINITY_DN102203_c0_g1	0	0	0	0	0	0	0	0	0	4.93072	0	0
TRINITY_DN102204_c0_g1	0	0	0	0	0.892606	0	0	0	0	0	0	0
TRINITY_DN102205_c0_g1	0	0.214941	0	0	0.187873	0	0.199781	0.39985	0.657486	0.208704	0.774435	0
TRINITY_DN102206_c0_g1	0	0.214941	0	0.20825	0.187873	0	0	0	0	0	0	0
TRINITY_DN102207_c0_g1	0	0	0	0	0	0	0	0	2.61844	0	0	0
TRINITY_DN102209_c0_g1	0	0.322411	0	0	0	0	0.155422	0.311069	0	0	0	0
TRINITY_DN10220_c0_g1	0	0	0.464483	0.662859	1.01479	0	0	0	0	0	0.210302	0.19072
TRINITY_DN102210_c0_g1	0	0	0	0	0	0	0.266484	0.266678	0.284775	0	0	0
TRINITY_DN102212_c0_g1	0	0	0	0	0	0	3.49813	0	0	0	0	0
TRINITY_DN102215_c0_g1	0	0	0	0	0.300597	0	0	0	0.350727	0	0	0
TRINITY_DN102217_c0_g1	0	0	0.494674	0	0	0	0	0	0	0	0	0
TRINITY_DN102218_c0_g1	0	0	0	0	0	0	0	0	0	0	0	1.67591
TRINITY_DN102219_c0_g1	0	1.10196	0	1.04155	0	0	0.355531	0	0	0	0	0
TRINITY_DN10221_c0_g1	0	0	0	0	0	0	0	0	0.438324	0	0	0.692546
TRINITY_DN102220_c0_g1	0.485354	1.10196	0	0	0	0	0	0	0	0	0	0.441502
TRINITY_DN102221_c0_g1	0	0	0	0	0.535508	0	0	0	0	0	0.573835	0
TRINITY_DN102222_c0_g1	0	0.815367	0	0	0	0	0	0	0	0	0.774435	0
TRINITY_DN102225_c0_g1	0	0.0985912	0.19189	0.0948228	0	0	0	0	0.306759	0.0949209	0.0861751	0
TRINITY_DN102227_c0_g1	0	1.12002	0	0	0	0	0	0	1.11746	0	0	0
TRINITY_DN10222_c0_g1	0.100636	0	0	0.104125	0	0.244105	0	0.0997956	0	0	0.191183	0
TRINITY_DN102232_c0_g1	0	0	0	0	0.197336	0	0.222125	0	0	0	0	0.0603245
TRINITY_DN102233_c0_g1	0.119038	0.125535	0.121056	0.12303	0.112724	0	0	0.122158	0.131565	0	0	0.311106
TRINITY_DN102234_c0_g1	0	0	0	0	0	0	0	0	20.0043	0	0	0
TRINITY_DN102235_c0_g1	0	0	2.4635	0	0	0	0	0	0	0	0	0
TRINITY_DN102236_c0_g1	0.320598	0	0	0.227155	0	0	0	0.111144	0.120404	0	0	0
TRINITY_DN102237_c0_g1	0	0	0	0	0.592009	0.366157	0	0	0	0	0	0
TRINITY_DN102238_c0_g1	0	3.00152	0	0	0	0	0	0	0	0	0	0
TRINITY_DN10223_c0_g1	1.27262	0	0.40381	0.312375	0.582546	0.277456	0.166593	0	0.0328066	0.275027	0.181767	0.110375
TRINITY_DN102240_c0_g1	0	0.63625	0	0	0	0	0	0	0	0	0	0
TRINITY_DN102241_c0_g1	0	0	0	0	0	0.443859	0	0	0	0	0	0
TRINITY_DN102242_c0_g1	0	0	0	0	0.554434	0	0	0	0.328743	0	0	0
TRINITY_DN102243_c0_g1	0	0	0	0	0	0	0	2.06567	0	0	0	0
TRINITY_DN102244_c0_g1	0	0	0	0	0	0	0.177765	0	0	0	0.162648	0
TRINITY_DN102245_c0_g1	0	0	0	0.558734	0	0	0	0	0	0	0.583251	0
TRINITY_DN102249_c0_g1	0	0	0	0	0	0	15.4478	0	0	0	0	0
TRINITY_DN10224_c0_g1	0	0	0	0.312375	0	0	0	0	0	0	0.305893	0
TRINITY_DN102252_c0_g1	0	0	0	0	0	0	0	0	0.284775	0	0	0
TRINITY_DN102253_c0_g1	0	0.591241	0	0.568337	0	0	0	0.277692	0	0	0	0.240771
TRINITY_DN102254_c0_g1	0.292995	0	0.101025	0	0	0	0	0.388836	0.109581	0	0	0.1707
TRINITY_DN102255_c0_g1	0	0	0	0.180043	0.488748	0	0	0	0.383533	0.180106	0.334713	0.301096
TRINITY_DN102256_c0_g1	0	0.815367	0.827941	0	0	0	0	0	0	0	0.382366	0
TRINITY_DN102257_c0_g1	0	0	0.434001	0	0.742307	0	0	0	0	0	0	0
TRINITY_DN102259_c0_g1	0	0	0	0	12.094	0	0	0	0	0	0	0
TRINITY_DN10225_c0_g1	195.974	158.923	190.847	231.058	213.471	268.001	319.494	279.345	332.472	212.737	212.405	222.932
TRINITY_DN102262_c0_g1	0	0.672073	0	0	0	0	0	0	0	0	0	0.361157
TRINITY_DN102264_c0_g1	0.72343	1.0842	0	0	0.544971	0.177402	0.74392	0.732947	0	0.151813	0	0.250781
TRINITY_DN102265_c0_g1	0	0	0	0	0.432247	0	0	0.233301	0	0	0	0
TRINITY_DN102268_c0_g1	0	0	0	0	0	0	0	2.50991	0	0	0	0
TRINITY_DN102269_c0_g1	0.210473	0	0	0.113727	0	0	0	0	0	0	0	0
TRINITY_DN102270_c0_g1	0	0	0	0	0	0	4.30909	0	4.21785	0	0	0
TRINITY_DN102271_c0_g1	0	0	0	0	0	0	0.255312	0.244316	0	0	0	0
TRINITY_DN102273_c0_g1	0	0	0	0	0	0	1.09945	0	0	0	0	0
TRINITY_DN102276_c0_g1	0	0	0	0	0.253837	0	0	0	0	0.284459	0	0
TRINITY_DN102277_c0_g1	0	0	0	0	0.469822	0.565911	0	0	0	0	0	0
TRINITY_DN102278_c0_g1	0	0	0	0	0	0	0	0	0	0	1.09973	0
TRINITY_DN102282_c0_g1	0	0	0	0	0	0	1.87689	0	0	0	0	0
TRINITY_DN102283_c0_g1	0	0.412123	0.40381	0.530227	0	0.454858	0.655202	0.510994	0	0.132646	0.124412	0.220751
TRINITY_DN102285_c0_g1	0	0	0	0	6.3053	0	0	0	0	0	0	0
TRINITY_DN102286_c0_g1	0.604392	0.699017	0	0	0	0.732314	0	0	0	0	0	0
TRINITY_DN102287_c0_g1	0	0	0	0	0.676621	0	0	0	0	0	0	0
TRINITY_DN102288_c0_g1	0.622506	0.654008	0	0	0	0	0	0.410864	0.229985	0.436271	0.200885	0.18071
TRINITY_DN102289_c0_g1	0	2.08756	0	0	0	0	0	0	0	0	0	0
TRINITY_DN10228_c0_g1	0.210473	0	0	0	0	0	0	0.221953	0	0.227567	0	0
TRINITY_DN102290_c0_g1	0	0	0	0	0	0	0	0	2.68406	0	0	0
TRINITY_DN102291_c0_g1	0	0	0	6.10827	0	0	0	0	0	0	0	0
TRINITY_DN102293_c0_g1	1.18118	0	0	0	0	0	0	0	0	0	0	0
TRINITY_DN102294_c0_g1	0	0	0	0	0	0	0	0	0	5.58482	0	0
TRINITY_DN102295_c0_g1	0	0	0	6.71411	0	0	0	0	0	0	0	0
TRINITY_DN102296_c0_g1	0	0	0	0	0	0	0	2.21019	0	0	0	0
TRINITY_DN102298_c0_g1	0	0	2.58456	0	0	0	0	0	0	0	0	0
TRINITY_DN102299_c0_g1	0.549473	0.304653	0.302785	0.871109	2.13312	0.998771	1.16615	2.02128	0.624341	0.616378	0	1.73624
TRINITY_DN10229_c0_g1	0.173957	0	0	0	0.404136	0	0.177765	0.433226	0	0.805915	0	0
TRINITY_DN1022_c0_g1	0.531071	0.10747	0	0.113727	0.0940757	0	0	0	0.120404	0	0	0.37143
TRINITY_DN102300_c0_g1	0	0	0	0	0	0	0	2.67646	0	0	0	0
TRINITY_DN102301_c0_g1	0	0	0	0	0.338172	0	0	0	0	0	0.363248	0
TRINITY_DN102303_c0_g1	0	0	0.252272	0.12303	0	0	0	0	0.262791	0	0	0
TRINITY_DN102304_c0_g1	1.43737	3.79913	1.28226	2.10231	2.79082	0	3.34271	2.11006	2.2897	1.27991	2.34271	1.29447
TRINITY_DN102305_c0_g1	0	0	0	0.426102	0.798808	0	0	0	0	0.464565	0	0
TRINITY_DN102306_c0_g1	0	0	0	0	0	10.5657	0	0	0	0	3.69126	0
TRINITY_DN102308_c0_g1	0	0	0	0.113727	0.695269	0.133051	0	0.377488	0	0.113783	0	0
TRINITY_DN102309_c0_g1	0	0	0	0	0	0	0	0.510994	0	0	0	0
TRINITY_DN10230_c0_g1	0.283794	0	0.21192	0.0378091	0.225448	0	0.111062	0	0.0439677	0.0757542	0	0.0603245
TRINITY_DN102310_c0_g1	4.71523	0	0	0	0	0	0	0	0	0	0	0
TRINITY_DN102311_c0_g1	0	0	0	0	0	0	0	0	0	0	0	4.8473
TRINITY_DN102312_c0_g1	0.320598	0.340476	1.1914	0	0.451174	0.954421	0.49978	0	0.536744	0.512025	0.315595	0.140406
TRINITY_DN102313_c0_g1	0	0	0	0	0	0	2.79857	0	0	0	0	0
TRINITY_DN102315_c0_g1	0.0733206	0	0	0.0756182	0	0	0	0	0	0	0.267656	0
TRINITY_DN102318_c0_g1	0	0	0	0	0	0.543914	0	0	0	0	0	0.130396
TRINITY_DN102319_c0_g1	1.32753	0	0	0	0	0	0	0	0	0	0	0
TRINITY_DN10231_c0_g1	0	0	0	0	0.169225	0	0	0	0	0.189538	0	0
TRINITY_DN102320_c0_g1	0	0	0	0	0	0	0.188937	0.0887814	0	0	0.181767	0
TRINITY_DN102321_c0_g1	1.88621	0.905079	1.13073	0.871109	1.19348	0.499563	1.08828	1.49927	0.942261	2.72137	1.45356	1.11403
TRINITY_DN102322_c0_g1	0	0	0.393649	0	0	0	0	0.188911	0	0	0	0
TRINITY_DN102324_c0_g1	0	0	0.222081	0	0	0	0	0	0	0	0.200885	0.361157
TRINITY_DN102325_c0_g1	0	0	0	0.397596	0.375746	0	0	0	0	0.872238	0	0
TRINITY_DN102327_c0_g1	1.09866	0	0	0	0	0	0	0	0	0	0	0
TRINITY_DN102328_c0_g1	0	0	0	0	0.93018	0	2.05465	0	0	0	0	0
TRINITY_DN102329_c0_g1	0.888186	0	0	0	0	0	0	0	0	0	0	0
TRINITY_DN10232_c0_g1	0.100636	0	0.20205	0	0	0	0.0998904	0.0997956	0.109581	0	0	0
TRINITY_DN102331_c0_g1	0	0	0	0	0	0	0	0	2.38812	0	0	0
TRINITY_DN102332_c0_g1	0	0.224126	0	0.217852	0.394673	0	0	0	0	0	0	0
TRINITY_DN102333_c0_g1	0	0	0.393649	0	0	0	0.366374	0	0.788712	0	0	0
TRINITY_DN102335_c0_g1	0.13744	0.152173	0	0	0.13165	0	0.577327	0	0.317582	0.445702	0	0.120386
TRINITY_DN102337_c0_g1	0	0	0	0.388293	0	0	0	0	0	0	0	0
TRINITY_DN102339_c0_g1	0.210473	0	0.323106	0	0	0	0	0	0	0	0	0
TRINITY_DN10233_c0_g1	1.37325	1.4605	0.434001	0.710271	1.6633	0.82137	2.96517	3.70946	3.8235	1.59297	1.06149	1.7963
TRINITY_DN102340_c0_g1	0	0.206062	0	0	0	0	0	0	0	0	0	0
TRINITY_DN102342_c0_g1	0.695827	0	0	0	0	0	2.33231	0	0	0.853376	1.54915	0.662252
TRINITY_DN102345_c0_g1	0	0	0	0	0	0.277456	0	0	0.262791	0	0	0
TRINITY_DN102346_c0_g1	0	0	0	0	0	0	0	0	0	0	7.1337	0
TRINITY_DN102347_c0_g1	0	0	5.33081	0	0	0	0	0	0	0	0	0
TRINITY_DN102348_c0_g1	0	0	0	0.0948228	0	0	0	0	0.197178	0	0.0861751	0
TRINITY_DN10234_c1_g1	0	0	0	0	0	0	0	0	0	0	0	0.632222
TRINITY_DN102350_c0_g1	0	0	0	0	0.845846	0	0	0.455255	0	0	0	0
TRINITY_DN102351_c0_g1	0	0	0	0.113727	0.2068	0	0	0.111144	0.251969	0	0.105293	0
TRINITY_DN102353_c0_g1	0	0	0	0	0.996145	0	0.54414	0	0.580711	0	0	0
TRINITY_DN102354_c0_g1	0	0.707897	0.737077	0	0	0	0	0	0	0	0	0
TRINITY_DN102355_c0_g1	0	0	0	0	0	0	0	0	0.459969	0.218136	0.40177	0.18071
TRINITY_DN102357_c0_g1	0	0	0.302785	0	0	0	0.14425	0	0	0	0	0.37143
TRINITY_DN102358_c0_g1	0	5.81504	0	0	0	0	0	0	0	0	0	0
TRINITY_DN102359_c0_g1	0	0	0	0	0	0	0	0	0.613518	1.25162	0	0
TRINITY_DN10235_c0_g1	2.38968	2.0698	2.65539	1.6762	3.46744	4.33924	2.15454	0.743961	0.810696	3.97299	3.71038	3.83364
TRINITY_DN10235_c1_g1	0	0	0	0	0	0	0	0	0	0.180106	0	0
TRINITY_DN102360_c0_g1	0	1.12002	0	0	0.977218	0	0	0	0	0	0	0
TRINITY_DN102361_c0_g1	0	0	0	0	0	0	0	0	0	0	3.14596	0
TRINITY_DN102364_c0_g1	0	0	0	0	0	0	0	0.488631	0	0	0	0.411471
TRINITY_DN102365_c0_g1	0	0	0	0	0	0	0	0	0	0	0	2.2681
TRINITY_DN102366_c0_g1	0	0	0	0.180043	0	0	0	0	0.0987582	0	0	0.0803449
TRINITY_DN102367_c0_g1	0	0.179117	0.353297	0	0	0	0	0.166549	0.186355	0	0	0.150416
TRINITY_DN102368_c0_g1	0	1.1289	0	0	0.112724	0	0	0.355459	0	0	0.11471	0
TRINITY_DN102369_c0_g1	1.36434	1.64849	0	0	0	0	0	0	0	0	0	0
TRINITY_DN10236_c0_g1	0.943104	0	0	0	0	0	0	0	0	0	0	0
TRINITY_DN102370_c0_g1	0	0	0	0	0.187873	0	0.0667031	0.0667529	0.0767743	0.0757542	0	0.0603245
TRINITY_DN102371_c0_g1	0	0	0	0	0	0	0	0	0	4.27631	0	0
TRINITY_DN102372_c0_g1	0	0	0	0.407198	0.122187	0.155404	0	0	0	0	0.124412	0
TRINITY_DN102374_c0_g1	0.228875	0	0	0	0.225448	0	0	0	0	0	0	0
TRINITY_DN102375_c0_g1	0	0	1.20156	0	0	0	0	0	1.13944	0	0	0
TRINITY_DN102376_c0_g1	0	0	0	0	0	0	0	0	0	0	0	1.24442
TRINITY_DN102378_c0_g1	0	0	0	0	5.03667	0	0	0	0	0	0	0
TRINITY_DN102379_c0_g1	0	0	0	0	10.3461	0	0	0	0	0	0	0
TRINITY_DN10237_c0_g1	0	0.197182	0	0	0	0	0	0.188911	0	0.198969	0	0
TRINITY_DN102382_c0_g1	0	0	0	0.180043	0.169225	0	0.177765	0	0	0.559486	0	0
TRINITY_DN102384_c0_g1	0	0	0	0	0	0	0.955202	0	0	0	0	0
TRINITY_DN102385_c0_g1	0	0	0	0	0	0	0.344359	0.677542	0	0	0	0
TRINITY_DN10238_c0_g1	0	0	0	0	0	0	0	0.333097	0	0.360213	0.325011	0
TRINITY_DN102390_c0_g1	0	0	0	0	0	0	0	0.322083	0	0	0	0.271065
TRINITY_DN102391_c0_g1	0	0	0	0	0	0	0	0.166549	0	0	0.162648	0.291085
TRINITY_DN102392_c0_g1	0.540272	0.887014	0.5957	0	0.51686	0	0	0	0	0.29389	0	0.240771
TRINITY_DN102393_c0_g1	0	0	0	0	1.52219	0	0	0	0	0	0	0.471796
TRINITY_DN102395_c0_g1	0	0	0	0	0	0	0	0	0	0	0	7.57692
TRINITY_DN102396_c0_g1	0	0	0	0	0	0	0	0.477617	0	0	0	0
TRINITY_DN10239_c0_g1	0	0	0	0	0	0	0	0	0.745083	0	0	0
TRINITY_DN1023_c0_g1	0	0	0	0	0.497933	0	0	0	0	0	0.124412	0
TRINITY_DN102400_c0_g1	0	0	0	0	0.404136	0	0.444249	0.444241	0	0	0	0
TRINITY_DN102406_c0_g1	0	0.071647	0.141377	0	0.187873	0	0.0667031	0	0.0767743	0.0757542	0.133828	0
TRINITY_DN102408_c0_g1	14.3291	0	0	0	0	0	0	0	0	0	0	0
TRINITY_DN102409_c0_g1	0	0	0	0	2.03905	0	0	0	0	0	0	0
TRINITY_DN102410_c0_g1	0.439348	0.456826	0.181729	0.180043	0.319523	0.621615	0.622015	0.599775	0.295936	0.180106	0.248538	0.762618
TRINITY_DN102412_c0_g1	0	0	0.797459	0	0	0	0	0	0	0	0	0.632222
TRINITY_DN102413_c0_g1	0.247277	0	0.19189	0	0.0565011	0	0.0667031	0.0667529	0	0.066323	0	0.0500509
TRINITY_DN102414_c0_g1	0	0	0	1.20269	0	0	0	0	0	0	0	0
TRINITY_DN102415_c0_g1	0	0.0805263	0	0.161139	0.065686	0	0.155422	0	0	0	0	0
TRINITY_DN102417_c0_g1	0	0	0	0	0	0	0.388718	0.377488	0	0	0	0
TRINITY_DN10241_c0_g1	0	0.152173	0.302785	0.303073	0.404136	0.166403	0	0.288706	0.164371	0	0.277358	0.130396
TRINITY_DN102421_c0_g1	0	0	0	0	0	0	0	0	0	15.6166	0	0
TRINITY_DN102423_c0_g1	0	0.250764	0	0	0	0.554912	0.244469	0.466603	0.262791	0	0	0
TRINITY_DN102424_c0_g1	0	0	0	0	0	0	0	0	0	1.29908	0	0
TRINITY_DN102425_c0_g1	0	0.250764	0	0	0	0	0	0	0	0	0	0.210741
TRINITY_DN102426_c0_g1	0	0	0.454323	0	0	0	0	0	0	0	0	0
TRINITY_DN102427_c0_g1	0.338712	0.268829	0	0	0	0	0	0	0	0	0	0
TRINITY_DN102429_c0_g1	0	0	0.20205	0	0.357098	0.222107	0	0	0.208001	0	0	0
TRINITY_DN10242_c0_g1	0	0	0	0	0.686085	0	0	0	0	1.631	0	0
TRINITY_DN102431_c0_g1	0	0.466012	0	0	0	0	0	0	0	0	0	0
TRINITY_DN102432_c0_g1	0	0	0	0	1.20294	0	0	0	0	0	0	0
TRINITY_DN102433_c0_g1	0	0	0	0	1.14644	0	0	0	0	0	0	0
TRINITY_DN102435_c0_g1	0	0	0.302785	0	0.526323	0	0	0	0	0	0	0.481806
TRINITY_DN102436_c0_g1	0	0.895893	0	0	0	0	0	0	1.80775	2.82572	0	0
TRINITY_DN102437_c0_g1	0	0.11635	0	0.236757	0.319523	0	0	0	0	0	0	0
TRINITY_DN102438_c0_g1	0	0	0	0	0	0	0	0.377488	0	0	0	0.632222
TRINITY_DN10243_c0_g1	0	1.00336	0	0	1.47543	0	0	0	0.350727	0	0	0.822942
TRINITY_DN102441_c0_g1	0.256478	0.268829	0.312945	0.265264	0.234911	0.066703	0.266484	0.455255	0.635502	0.104352	0.14353	0.271065
TRINITY_DN102442_c0_g1	0	0	0.827941	0.520925	0	0	0	0	0	0	0	0
TRINITY_DN102444_c0_g1	0	0	0	0	0	0	0	0	0.953084	0	0	0
TRINITY_DN102446_c0_g1	0	0	0	0	0.770419	0	0	0	0	0	0	0
TRINITY_DN102448_c0_g1	0	0	0	0	0	3.57358	0	0	0	0	0	0
TRINITY_DN102449_c0_g1	0	0	0	0	0.413599	0	0	0	0.481953	0	0	0
TRINITY_DN10244_c0_g1	0	0	0	0	0	0	0	0	0	0.161244	0	0
TRINITY_DN102451_c0_g1	0	0	0	0	0	0	0	0.433226	0	0	0	0
TRINITY_DN102452_c0_g1	0	0	0	0	0	0.499563	0	0	0	0	0	0
TRINITY_DN102454_c0_g1	0	2.33863	0	0	0	0	0	0	0	0	0	0
TRINITY_DN102455_c0_g1	2.82931	0	0	0	0	0	0	0	0	0	0	0
TRINITY_DN102456_c0_g1	0	0	0	0	0	0	0	0	0.821519	0	0	0
TRINITY_DN102457_c0_g1	0	0	0	0	0	0	0	0	0	0	0.927667	0
TRINITY_DN102458_c0_g1	0	0.0627677	0.19189	0.0663159	0	0.144405	0	0	0	0	0	0
TRINITY_DN102459_c0_g1	0	0	0	0	0	0	0	0	0.251969	0	0	0
TRINITY_DN10245_c0_g1	1.45577	1.85486	0.61573	3.36171	2.46211	1.43163	3.79813	3.30961	2.39928	0.919699	0.420888	0.762618
TRINITY_DN102461_c0_g1	0	0	0	0	0	0	0	0	0	4.27631	0	0
TRINITY_DN102462_c0_g1	0	0.582361	0	0.141934	0.13165	0	0.421905	0	0.306759	0.284459	0	0
TRINITY_DN102463_c0_g1	0	0	0	0	2.79082	0	0	0	0	0	0	0
TRINITY_DN102464_c0_g1	0	0	0	0	0	0	0	6.56348	0	0	0	5.82066
TRINITY_DN102465_c0_g1	0.20156	0.224126	0	0	0	0	0	0.210939	0	0	0	0
TRINITY_DN102468_c0_g1	0	0	0	0	0	0	2.00997	0	0	0	0	0
TRINITY_DN102469_c0_g1	0	0	0.292915	0	0	0	0	0	0.15321	0	0.133828	0
TRINITY_DN10246_c0_g1	0	0	0.5957	0.530227	0	0	0	0	0	0	0	0
TRINITY_DN102471_c0_g1	0.0825216	0.0897118	0	0	0.0751492	0	0.166593	0	0.0875971	0.0851854	0.239122	0
TRINITY_DN102472_c0_g1	0	0.250764	0	0	0	0	0	0	0	0	0	0.210741
TRINITY_DN102474_c0_g1	0	0	0.333267	0.312375	0	0	0	0	0	0	0	0
TRINITY_DN102475_c0_g1	0	0	0	1.2594	0	0	0	1.44387	0	0	0	0
TRINITY_DN102478_c0_g1	0.311397	0	0	0	0	0	0	0	0	0.350782	0	0
TRINITY_DN102479_c0_g1	0	0	0	1.61949	0	0	0	0	0	0	0	1.48519
TRINITY_DN10247_c0_g1	5.18218	3.78106	5.62344	4.20461	6.31476	9.1227	5.98586	2.79862	3.77953	6.71322	5.59425	6.90465
TRINITY_DN102480_c0_g1	0.622506	0	0.262433	0.255661	0.112724	0	0.766264	0.122158	0.142388	0	0.124412	0.220751
TRINITY_DN102481_c0_g1	0	0	0	0	0.272486	0.177402	0	0	0.328743	0.151813	0.286775	0
TRINITY_DN102483_c0_g1	0	0	0	0	0	0	0	0	0	0	0	2.18775
TRINITY_DN102484_c0_g1	0	0	0	0	0	0	1.39945	0.466603	0	0	0	0
TRINITY_DN102489_c0_g1	0	4.57867	0	0	0	0	0	0	0	0	0	0
TRINITY_DN10248_c0_g1	0	0.206062	0	0	0.404136	0	0	0	0.164371	0	0	0
TRINITY_DN102490_c0_g1	0.338712	0	0	0	0	0	0	0	0	0.758455	0	0
TRINITY_DN102491_c0_g1	0	0	0	0	0	0	0	0	0	0	0	0.361157
TRINITY_DN102492_c0_g1	0	0	0	0	0	0	0	0	0.503937	0.246429	0	0
TRINITY_DN102493_c0_g1	0	0	0	0	0	0	0	0	0.799873	0	0	0
TRINITY_DN102494_c0_g1	0.173957	0	0	0.0948228	0	0	0.0887184	0	0.0987582	0	0	0
TRINITY_DN102495_c0_g1	0	0	0.262433	0	0	0	0	0	0	0	0.48766	0
TRINITY_DN102496_c0_g1	0	0	0	1.03225	0	0	0	0	0	0	1.15709	0
TRINITY_DN102499_c0_g1	0	0	0	0	0	0	0	0	0	0	8.49167	0
TRINITY_DN102502_c0_g1	0	0	0	0	0	0	0.388718	0	0	0.417104	0	0
TRINITY_DN102503_c0_g1	0.256478	0.286588	0	0	0	0	0	0	0	0.284459	0	0
TRINITY_DN102505_c0_g1	0	0.349356	0	0	0	0	0.333187	0	0	0	0	0
TRINITY_DN102506_c0_g1	0.52187	0	0	0	0	0	0	0	0.87631	0	0	0
TRINITY_DN102507_c0_g1	0.44855	0	0	0	0	0	0	0	0	0.521457	0	0
TRINITY_DN102509_c0_g1	0	0	0	0	0	0	0.166593	0	0	0	0	0.291085
TRINITY_DN10250_c0_g1	0	0	0	0.463912	0	0	0.155422	0	0	0	0	0
TRINITY_DN102510_c0_g1	0	0.645129	0	0.303073	0	0	0	0	0	0	0	0.521846
TRINITY_DN102511_c0_g1	0	0	0	0	0	0	0	2.74321	0	0	0	0
TRINITY_DN102513_c0_g1	0	0	0	0	0	0	2.40986	0	0	0	0	0
TRINITY_DN102515_c0_g1	0.604392	0	0	0	0	0	0	0	0	0	0	0
TRINITY_DN102516_c0_g1	0	0	0.40381	0	0.17841	0	0.388718	0.188911	0.208001	0	0.37295	0
TRINITY_DN102517_c0_g1	0.412033	0	0.141377	0	0	0	0	0.133172	0	0	0	0
TRINITY_DN102519_c0_g1	0	1.03949	0	0	0	0	0	0	0	0	0	0
TRINITY_DN10251_c0_g1	0.146354	0.161359	0.625891	0.62505	0.281949	0.53256	0.310843	0.155534	0.328743	0	0.14353	0.261055
TRINITY_DN102520_c0_g1	0	0	0	0	0	0.454858	0	0	0	0	0.392068	0
TRINITY_DN102521_c0_g1	0.329511	0.349356	0	0.170441	0	0	0	0	0.372372	0	0	0
TRINITY_DN102522_c0_g1	0	0	0	0	0.272486	0	0	0	0	0.63524	0	0
TRINITY_DN102523_c0_g1	0	0	0	0	0	0	0.255312	0	0	0.530888	0	0
TRINITY_DN102524_c0_g1	0	0	0	0.511323	0	0	0	0	0	0	0	0
TRINITY_DN102526_c0_g1	0	0	0	0	0	0.332806	0.288828	0	0.306759	0	0	0
TRINITY_DN102527_c0_g1	0	0	0	0	2.34911	0	0	0	0	0	0	0
TRINITY_DN102528_c0_g1	0.439348	0	0	1.37313	0	0	0.477437	0.477617	0	0.502594	0.459125	0
TRINITY_DN10252_c0_g1	0	0	0	0	0.902069	0	0	0	0.262791	0.255861	0	0
TRINITY_DN10252_c0_g2	0	0	0.434001	0.20825	0	0	0	0	0	0	0	0
TRINITY_DN102531_c0_g1	0	0	0	16.4779	0	0	0	0	0	0	0	0
TRINITY_DN102532_c0_g1	0	0	0.333267	0	0	0.721315	0	0	0	0	0	0
TRINITY_DN102533_c0_g1	3.89117	0	0	0	0	0	0	0	0	0	0	0
TRINITY_DN102534_c0_g1	0	0	0	0	0.544971	0	0	0	0	0	0	0
TRINITY_DN102535_c0_g1	0.247277	0.0538883	0.101025	0.104125	0.0940757	0	0.255312	0.14452	0.0547905	0.104352	0.14353	0.090355
TRINITY_DN102537_c0_g1	0	0	0	0	0	2.03089	0	0	0	0	0	5.03802
TRINITY_DN102538_c0_g1	0	0.788423	0	0.255661	0.234911	0	0	0.244316	0	0	0.239122	0
TRINITY_DN102539_c0_g1	0	0	0.272594	0.255661	0.234911	0	0	0	0	0	0.248538	0
TRINITY_DN10253_c0_g1	0.265392	0	0	0	0	0.632614	0	0	0	0	0	0
TRINITY_DN102540_c0_g1	0	0	0	0	0.836383	0	0	0.299721	0	0	0	0
TRINITY_DN102542_c0_g1	0.128239	0.528779	0.0606731	0.397596	0.761234	0	0.455421	0.188911	0.142388	0.521457	0.124412	0.0500509
TRINITY_DN102543_c0_g1	0	1.45162	0	0	0	0	0	0	0	0	1.41533	0
TRINITY_DN102544_c0_g1	0.292995	0.474891	0	0.463912	0.836383	0	0.610843	1.48826	0.668309	0.312752	1.72122	0.261055
TRINITY_DN102546_c0_g1	0	0	0	0	0	8.77854	0	0	0	0	0	0
TRINITY_DN102547_c0_g1	0	0.268829	0	0.255661	0	0	0.266484	0	0	0.275027	0	0
TRINITY_DN102548_c0_g1	0	0	0	0	0.0940757	0	0	0.0997956	0	0	0	0.261055
TRINITY_DN10254_c0_g1	0.164756	0.546538	0.181729	0.180043	0	0.399509	0.177765	0.855105	0	0	0.822373	0.150416
TRINITY_DN102551_c0_g1	0	3.96937	0	0	0	0	0	0	0	0	0	0
TRINITY_DN102552_c0_g1	0	0.134415	0.131216	0	0	0	0	0	0.284775	0	0	0
TRINITY_DN102554_c0_g1	0	0	0	0.634352	0	0	0	0	0	0	0	0
TRINITY_DN102556_c0_g1	0.247277	0.25995	0.0908645	0.0852205	0	0.399509	0.166593	0	0.459969	0.0851854	0.162648	0.220751
TRINITY_DN102557_c0_g1	0.375516	0.403244	0	0.189346	0.526323	0.222107	0.188937	0	0.208001	0.198969	0.181767	0.331126
TRINITY_DN102559_c0_g1	0	0	0	0	0	0	0	0.533022	0	0	1.03267	0
TRINITY_DN102561_c0_g1	0	0.403244	0	0	0.357098	0	0	0.377488	0	0	0.37295	0.331126
TRINITY_DN102565_c0_g1	0	0.206062	0	0	0.17841	0	0	0.188911	0	0	0.181767	0
TRINITY_DN102566_c0_g1	0.357114	0.394365	0	0	0	0	0	0	0	0	0	0
TRINITY_DN102569_c0_g1	0	0	0	0	0	0	0	0	4.0315	0	0	0
TRINITY_DN10256_c0_g1	0	0	0	0	1.90768	0	0	0	1.09547	0	0	0.883267
TRINITY_DN102570_c0_g1	0.238076	0	0	0	0	0	0.244469	0.244316	0.262791	0	0	0
TRINITY_DN102571_c0_g1	0	0	1.15105	0	0.949107	0	0	0	0	0	0	0
TRINITY_DN102572_c0_g1	0	0	0	0	0	0	0.521796	0	0	0	0	0
TRINITY_DN102573_c0_g1	0.503468	0.528779	0	0.62505	0.281949	0	0.921686	0.199925	0	0.208704	0.573835	0.090355
TRINITY_DN102576_c0_g1	0.357114	0	0	0	0	0	0	0	0.41634	0	0	0
TRINITY_DN102577_c0_g1	0	0	0	0	0	6.41484	0	0	0	0	0	0
TRINITY_DN102578_c0_g1	1.26341	0.474891	0.484514	0.435705	1.2497	1.53169	0.455421	0.455255	0.481953	1.45059	0.440007	0.381441
TRINITY_DN10257_c0_g1	0	0	0	4.28983	0	0	0	0	0	0	0	0
TRINITY_DN102580_c0_g1	0	0	0	0	0	0.53256	0	0	0	0	0	0
TRINITY_DN102581_c0_g1	0	0.304653	0	0	0	0	0.288828	0.577413	0	0	0	0
TRINITY_DN102585_c0_g1	0	0.779544	0	0.369389	0	0	0	0	0	0	0.726781	0
TRINITY_DN102586_c0_g1	0	6.59458	0	0	0	0	0	0	0	0	0	0
TRINITY_DN102587_c0_g1	0	0	0	0.549132	0	0	0	0	0	0	0	0.230761
TRINITY_DN102588_c0_g1	0	0.188303	0	0	0.159762	0	0	0.355459	0	0.189538	0	0
TRINITY_DN102589_c0_g1	0	0	0.282754	0	0	0.310808	0	0	0	0	0	0
TRINITY_DN10258_c0_g1	0	0	0	0	0	0	0	1.47724	0	0	0	0
TRINITY_DN102590_c0_g1	0	0	0	0.909219	0	0	0	0	0	0	0	0
TRINITY_DN102594_c0_g1	0	0	0	0	0	0	0	0.299721	0	0	0	0.772628
TRINITY_DN102597_c0_g1	0	0	0	0	0	0	0	0	0	4.42812	0	0
TRINITY_DN102598_c0_g1	0	0.546538	0	0	0	0	0	0	0	0	0	0
TRINITY_DN10259_c0_g1	0	0	0	0	0	0	0	1.4215	0	0	0	0
TRINITY_DN1025_c0_g1	0	0	0	0.265264	0.244374	0	0	0	0	0	0	0
TRINITY_DN102600_c0_g1	1.80369	0	0	0	0	0	0	0	0	0	0	0
TRINITY_DN102601_c0_g1	0.109837	0.241885	0	0.12303	0.103261	0	0.122234	0	0	0	0	0
TRINITY_DN102603_c0_g1	0	0	0	0	0	0	0	0.25533	0	0	0.239122	0
TRINITY_DN102605_c0_g1	0	0	2.51401	0	0	0	0	0	0	0	0	0
TRINITY_DN102606_c0_g1	0	0	0	0	0	0	0.532968	0	0	0	0	0
TRINITY_DN102607_c0_g1	0	0	0	0	0	0.355158	0	0	0	0	0	0
TRINITY_DN102608_c0_g1	0	0	0	0	0	0	0	0	0	0	0.707663	0.311106
TRINITY_DN102609_c0_g1	0	0	0	0	0	0	0	0	0	0	8.79757	0
TRINITY_DN10260_c0_g1	0	0	0	0	0	0.854721	0	0	0	0	0	0
TRINITY_DN102610_c0_g1	0.292995	0.0627677	0.242402	0.0567136	0	0	0.0555312	0	0.317582	0.180106	0.057355	0.150416
TRINITY_DN102611_c0_g1	0	0.385179	0	0	0	0	0	0	0	0	0.172065	0
TRINITY_DN102612_c0_g1	0	0.25995	0	0	0.0751492	0	0	0	0	0.0851854	0.0764733	0
TRINITY_DN102613_c0_g1	0	0	0	0	0	0	0	0.966248	0	0	0	0.812932
TRINITY_DN102615_c0_g1	0	0	0.222081	0	0	0	0.210953	0.210939	0	0.227567	0.210302	0
TRINITY_DN102616_c0_g1	0	0	0	0.814396	0	0	0	0	0	0	0	0
TRINITY_DN102617_c0_g1	0	0	0	0.53983	0	0	1.68795	0	0	0	0	0
TRINITY_DN102618_c0_g1	0	0	0	0	0	0	0	0	0	4.58937	0	0
TRINITY_DN102619_c0_g1	0.0825216	0	0.0908645	0	0	0	0	0	0	0	0	0.301096
TRINITY_DN10261_c0_g1	0.421234	0	0	0	0	0	0.222125	0	0	0	0	0
TRINITY_DN102621_c0_g1	0	0	0	0	1.63519	0	0	0	0	0	0	0
TRINITY_DN102622_c0_g1	0	0	0	0	0	0	0	0	0	0.881669	0	0.682536
TRINITY_DN102624_c0_g1	0	0	0	0	0	3.07437	0	0	0	0	0	0
TRINITY_DN102625_c0_g1	0	0	0	0	0	0	0	0.544036	0	0	0	0.461522
TRINITY_DN102626_c0_g1	0	0	0	0	0	0	0	0	0.295936	0	0	0.461522
TRINITY_DN102628_c0_g1	0	0	0	0	0	0	0	0.522008	0	0	0	0.441502
TRINITY_DN102629_c0_g1	0	0	0	2.02669	0	0	0	0	0	0	0	0
TRINITY_DN10262_c0_g1	0	0	0	0	0.187873	0	0.199781	0	0	0	0.191183	0
TRINITY_DN102631_c0_g1	1.41006	0	0	0.246359	0	0	0	0	0	0	0	0
TRINITY_DN102632_c0_g1	0	0.456826	0.474644	0	0	0	0	0	0	0	0.86061	0
TRINITY_DN102633_c0_g1	0	0.421003	0	0	0	0	0	0	0	0	0	0
TRINITY_DN102634_c0_g1	0	0	0	0	0	0	3.87568	0	0	0	0	0
TRINITY_DN102635_c0_g1	0	0	0	0	0	0	0	0	0	0	0	3.08103
TRINITY_DN102636_c0_g1	0	0.125535	0	0	0	0	0.122234	0	0.131565	0.379379	0	0
TRINITY_DN102637_c0_g1	0.13744	2.90293	0.777429	0.284168	0	0.654967	0.355531	0.477617	0.690292	0.0757542	0.133828	0.662252
TRINITY_DN10263_c0_g1	0	0.241885	0	0.227155	0.2068	0	0	0	0	0	0	0.782901
TRINITY_DN102641_c0_g1	0	0	0	0	0.432247	0	0	0	0	0	0	0
TRINITY_DN102643_c0_g1	0	0	0	0.662859	0	0	0.710733	0	0	0	0	0
TRINITY_DN102644_c0_g1	0	0	0	0	0	18.3231	0	0	0	0	0	0
TRINITY_DN102646_c0_g1	0	0	0	0	0	0	0.310843	0.0997956	0.459969	0	0	0
TRINITY_DN102647_c0_g1	0.668511	0.573482	0	0	0.122187	0	0.133406	0.533022	0.15321	0	0.133828	0.351147
TRINITY_DN102648_c0_g1	1.48338	0	0	0	0	0	0	0	0	0	0	0
TRINITY_DN102649_c0_g1	0	0	0.424131	0	0	0	0	0	0.854664	0	0	0
TRINITY_DN10264_c0_g1	0.540272	1.21861	0.444162	1.21229	0.902069	0.699317	1.04392	0.666194	0.865487	0.502594	0.822373	0.883267
TRINITY_DN10264_c1_g1	0	0	0	0	0	0.288455	0	0	0	0	0	0
TRINITY_DN102650_c0_g1	0	0	0	0	0	0	0	0	0	0	1.00414	0.842962
TRINITY_DN102652_c0_g1	0	0	0.343137	0.321977	1.19348	0.366157	0	0	0	0	0.315595	0
TRINITY_DN102653_c0_g1	31.1759	0	0	0	0	0	0	0	0	0	0	0
TRINITY_DN102654_c0_g1	0	0.10747	0.111186	0.766984	0.0940757	0	0.111062	0.0997956	0	0.218136	0.305893	0.090355
TRINITY_DN102655_c0_g1	0	0	0	0	0	0	0	0	0.186355	0	0	0
TRINITY_DN102657_c0_g1	0	0	0	0	0	0	0	0	0	0	1.24326	0
TRINITY_DN102659_c0_g1	0	0	0	0	0	0	0	0.210939	0.471131	0	0.210302	0
TRINITY_DN10265_c1_g1	0	0.277709	0	0	0	0	0	0	0	0	0	0
TRINITY_DN102660_c0_g1	0	0	0	0	0	0	0	0.0997956	0	0.198969	0.0955916	0
TRINITY_DN102661_c0_g1	0	0.63625	0	0	0	0	0	0	0	0	0	0
TRINITY_DN102662_c0_g1	0	0	0	0	0.544971	0	0	0.588761	0	0	0	0
TRINITY_DN102663_c0_g1	0.238076	0	0	0	0	0	0	0	0	0	0	0
TRINITY_DN102664_c0_g1	0	0	0	0.454609	0.432247	1.06547	0.94403	0.477617	0	0.502594	0.459125	0
TRINITY_DN102665_c0_g1	0	0.197182	0	0	0	0	0	0	0	0	0	0.16069
TRINITY_DN102667_c0_g1	0.485354	0.340476	0.827941	0.4168	0.44171	1.14318	0.322015	0.477617	1.42421	1.24219	0.535598	0.491816
TRINITY_DN102669_c0_g1	0	0	0	0.947028	0	0	0	0	0	0	1.05179	0
TRINITY_DN10266_c0_g1	0	0	0.393649	0.359786	0	0	0.366374	0.732947	1.5666	0	1.06149	0
TRINITY_DN102670_c0_g1	0	0	0	1.2594	0	0	0	0	1.479	0	0	0
TRINITY_DN102671_c0_g1	0	0	0	0	0	0	0.133406	0.25533	0	0	0.124412	0
TRINITY_DN102674_c0_g1	0	0	0	0	0	0	0	0	0	0	2.05593	0
TRINITY_DN102677_c0_g1	0	0	0	0	0	0	0	7.39656	0	0	0	0
TRINITY_DN102678_c0_g1	0	0	0	0	0.704733	0	0.388718	0	0	0	0	0
TRINITY_DN102679_c0_g1	0.219674	0.340476	0.444162	0	0	0	0	0.210939	0	0	0.305893	0.090355
TRINITY_DN10267_c0_g1	0.622506	0.609306	0.61573	0	0.902069	0.377511	0.521796	0.577413	0	0.350782	0	0
TRINITY_DN102680_c0_g1	0	0	0	0	0	0	0	0	0	0	0	0.632222
TRINITY_DN102681_c0_g1	0	0	0.333267	0.161139	0.300597	0	0	0	0	0	0	0
TRINITY_DN102682_c0_g1	1.15358	1.32608	0	0.596543	0	0	0	0	0	0.682701	0	0
TRINITY_DN102683_c0_g1	0	0	0	0	0	0	0	0	0	3.51785	0	0
TRINITY_DN102684_c0_g1	0	0	0	0.170441	0	0	0	0	0	0.180106	0	0
TRINITY_DN102688_c0_g1	0	0	0	0	0.497933	0	0	0	0	0	0	0
TRINITY_DN102689_c0_g1	0	0	0.161408	0	0	0	0	0	0	0.161244	0	0.271065
TRINITY_DN102691_c0_g1	0	0	0.353297	0	0	0	0	0	0	0	0	0
TRINITY_DN102692_c0_g1	0.247277	0	0	0	0	0	0	0	0	0.265596	0	0
TRINITY_DN102693_c0_g1	6.56492	1.98009	6.10824	1.82774	5.63814	4.7721	4.73099	3.30961	2.01575	1.01462	3.24184	5.60992
TRINITY_DN102694_c0_g1	0	0	0.222081	0.0756182	0.13165	0.255104	0.0778751	0.0667529	0.0767743	0	0.200885	0.0603245
TRINITY_DN102695_c0_g1	0.238076	0.170238	0	0	0	0	0	0.155534	0	0	0.152947	0
TRINITY_DN102696_c0_g1	4.44064	0	0	0	0	0	0	0	0	0	0	0
TRINITY_DN102697_c0_g1	0	0	0	0	0.225448	0	0.255312	0	0.273952	0	0	0
TRINITY_DN102698_c0_g1	0	0	0	0	2.5278	0	0	0	0	0	0	0
TRINITY_DN102699_c0_g1	0	0	0	0	0	0	0	0	0	0	0	4.13473
TRINITY_DN10269_c0_g1	3.23214	8.0462	0	15.7487	0	0	0	0	3.9439	0	0	0
TRINITY_DN10269_c1_g1	0	0	0	0	0	0	0.433077	0	0	0	0	0
TRINITY_DN1026_c0_g1	0	0	0	2.17822	0	0	0	2.35438	0.821519	0	0	0
TRINITY_DN102700_c0_g1	6.05197	3.20758	5.80517	7.19723	3.41122	6.759	4.78652	4.90868	7.02231	3.57475	6.1775	4.18478
TRINITY_DN102701_c0_g1	0.952305	0	0	0	0.31006	0.377511	0	0	0.36155	0.360213	0.325011	1.71622
TRINITY_DN102702_c0_g1	0	0	0	0	0	0	0	0	0.83268	0	0	0
TRINITY_DN102705_c0_g1	0	0	0.21192	0	0	0	0	0	0	0	0	0
TRINITY_DN102706_c0_g1	0	0	0.333267	0	0	0	0.322015	0	0.339566	0	0	0
TRINITY_DN102708_c0_g1	0	1.0842	0	0.502021	0	0	0	0	0	0	0	0
TRINITY_DN102709_c0_g1	0	0	0	0	0	0	0.532968	0	0	0	0.525896	0
TRINITY_DN10270_c0_g1	0.256478	0	0.40381	0.132632	0	0	0	0.388836	0	0.132646	0.124412	0.561887
TRINITY_DN102711_c0_g1	0.347913	0	0	0	0	0	0	0	0	0.787053	0	0
TRINITY_DN102712_c0_g1	0	0	0	0	0.0940757	0	0	0	0.109581	0	0.191183	0
TRINITY_DN102714_c0_g1	0	1.34415	0	0	0	0	0	0	0	0	0	0
TRINITY_DN102716_c0_g1	0	0.618185	0	0	0	0	0	0	0	0.312752	0	0
TRINITY_DN102717_c0_g1	0	0	0	0	0	17.7018	0	0	0	0	0	0
TRINITY_DN10271_c0_g1	0	0	0.20205	0	0.17841	0	0.199781	0	0	0	0	0
TRINITY_DN102720_c0_g1	0.0549186	0.295773	0.0606731	0.0567136	0	0.066703	0	0.111144	0.0656133	0.0568917	0	0
TRINITY_DN102722_c0_g1	0	0	0	0.255661	0.0565011	0	0.122234	0	0	0.066323	0	0
TRINITY_DN102725_c0_g1	0	0	0	0.766984	0.366561	0	0	0	0	0	0	0
TRINITY_DN102726_c0_g1	0	0.286588	0	0	0	0.166403	0	0	0	0	0	0
TRINITY_DN102729_c0_g1	0	0	0.151538	0.577639	0	0	0	0	0	0	0.133828	0.120386
TRINITY_DN10272_c0_g1	0	0	0	0.20825	0	0	0	0	0.229985	0	0	0
TRINITY_DN102730_c0_g1	0.430435	0.358541	0	0	0.394673	0.410507	0	0	0	0.350782	0.812957	0.150416
TRINITY_DN102731_c0_g1	0	0	0	0	0	0	0	0	0	2.39888	0	0
TRINITY_DN102732_c0_g1	0	0	0	0	0	0	0	0	0	0	0	0.602191
TRINITY_DN102733_c0_g1	0	0.627064	0	0.890314	0.82692	0	0.3	0.299721	0.328743	0.312752	0.870312	0
TRINITY_DN102735_c0_g1	0	0	0	0	0	0	0	0	0	0.407673	0	0
TRINITY_DN102737_c0_g1	0	0	0	0.643955	0	0	0	0	0	0	0	0
TRINITY_DN102738_c0_g1	0	0	1.53454	0	0	0	0	0	2.88124	0	0	0
TRINITY_DN102739_c0_g1	0	0	0	0	0	0	0	0	0	0	0	1.45516
TRINITY_DN10273_c0_g1	0	0	0	0	0	0	3.62037	4.14235	0.624341	0.63524	0	0
TRINITY_DN102740_c0_g1	0	0	3.01885	0	0	0	2.77623	0	0	0	0	0
TRINITY_DN102741_c0_g1	0	1.60379	0	0	0	0	0	0	0	0	0	0
TRINITY_DN102742_c0_g1	0	0	0	0	0	0	0	0.444241	0.241146	0	0	0
TRINITY_DN102744_c0_g1	0	0	0	0	0	0	0	0.377488	0.405179	0	0	0
TRINITY_DN102745_c0_g1	0	0	0	0	0	0.299809	0	0	0	0	0	0
TRINITY_DN102746_c0_g1	2.76519	0	0	0	0	0	0	0	0	0	0	0
TRINITY_DN102747_c0_g1	0.20156	0	0.424131	0	0	0	0	0	0	0	0	0
TRINITY_DN102748_c0_g1	0.274593	0.0985912	0	0	0	0	0.188937	0	0	0	0	0.0803449
TRINITY_DN102749_c0_g1	0	0	0	0	0	0	0	0.188911	0	0	0	0.1707
TRINITY_DN102750_c0_g1	0.466952	0	0	0	0	0	0	0	0	0	0	0
TRINITY_DN102752_c0_g1	0	0.10747	0	0	0.187873	0	0	0	0	0	0	0.090355
TRINITY_DN102753_c0_g1	0	0	0	0	0	0	0	0	1.40223	0	0	0
TRINITY_DN102756_c0_g1	0	0	0	0	0.686085	0	1.49934	0	0	0	1.4918	0
TRINITY_DN102757_c0_g1	0.961506	0	0	0	0	0	0	1.11043	0	0	0	0
[truncated: 170,220 more rows]
