# Supplementary material for: Family dinner: Transcriptional plasticity of five Noctuidae (Lepidoptera) feeding on three host plant species
Source: Ecol Evol. 2022 Sep 6;12(9):e9258. doi: 10.1002/ece3.9258 (PMC9448971; doi:10.1002/ece3.9258)
Supplement: Supplementary file 50 — Table S16d [file ECE3-12-e9258-s006.xlsx]

## Sheet: trichoplusia_RFiltered_min5_CPM
Supplementary Table 16d. CPM, TMM cross-sample normalised and filtered count matrix.
Trichoplusia ni
Diet/host plant species	Artificial diet	Artificial diet	Artificial diet	Zea mays	Zea mays	Zea mays	Brassica oleracea	Brassica oleracea	Brassica oleracea	Nicotiana tabacum	Nicotiana tabacum	Nicotiana tabacum
Sample nr.	Bra52_RSEM	Bra53_RSEM	Bra54_RSEM	Bra67_RSEM	Bra68_RSEM	Bra69_RSEM	Bra62_RSEM	Bra63_RSEM	Bra64_RSEM	Bra57_RSEM	Bra58_RSEM	Bra59_RSEM
TRINITY_DN0_c0_g1	0.472564	0	0	0	0	0	0	0	0.138511	0.763422	0	0
TRINITY_DN100002_c0_g1	0	0	0	0	0	0.931351	0	0	0	0.341262	0	0
TRINITY_DN100005_c0_g1	0	0	0	0.87897	0	0	0	0	0	0.982823	0	0
TRINITY_DN100006_c0_g1	0.294168	0	0	0	0	0	0	0	0	0.81232	0	0
TRINITY_DN100007_c0_g1	0	0	0	0	0	0	0	0	0	0	0.37454	0.399604
TRINITY_DN100008_c0_g1	0.303073	0	0	0	0.293629	0	0	0.307913	0	0	0.163924	0.174599
TRINITY_DN10000_c0_g1	0.0445273	0.043853	0.132683	0.112126	0	0.0507217	0.23707	0	0	0.373775	0	0.0997184
TRINITY_DN100010_c0_g1	0	0	0	0	0	0	0	0	0	0	0.398053	0.436862
TRINITY_DN100014_c0_g1	1.65843	0	0	0	0	1.21483	0	0	0	0	0	0
TRINITY_DN100015_c0_g1	0	0	0	0	0	0.222802	0	0	0.230504	0	0	0
TRINITY_DN100016_c0_g1	0	0	0	0	0	0	0.327156	0	0.322845	0	0	0
TRINITY_DN100020_c0_g1	0.214018	0	0	0	0	0	0	0	0.357559	0	0	0
TRINITY_DN100021_c0_g1	0	0	0.490097	0.784151	0.321967	0.182349	0	0.330843	0	0.146182	0.175681	0
TRINITY_DN100023_c0_g1	0	0	0	0	0	0.192307	0	0	0	0.308748	0	0
TRINITY_DN10002_c0_g1	3.07583	3.74986	3.08435	2.87823	2.5477	3.06726	3.26072	2.70309	2.58241	2.94053	3.10112	3.09602
TRINITY_DN100033_c0_g1	0	0.185731	0	0	0.0946607	0.202576	0.101601	0	0	0.0893476	0	0
TRINITY_DN100034_c0_g1	0	0.721425	0	0	0	0	0.879867	0	0	0	0	0
TRINITY_DN100038_c0_g1	0	0	0	1.12029	0.454612	0	0	0	0	0	0	0
TRINITY_DN100039_c0_g1	0	0	0	1.18927	0	0	0.496492	0	0	0	0	0
TRINITY_DN10003_c0_g1	17.1539	20.2472	14.9516	21.9994	31.7837	30.1875	43.7986	59.5917	33.0086	16.9279	30.2635	52.0567
TRINITY_DN100040_c0_g1	0	2.01151	0	0.654962	0	0	0	0	0	0	0	0
TRINITY_DN100042_c0_g1	0	0.2078	0.214571	0	0	0	0	0	0.115252	0	0	0
TRINITY_DN100043_c0_g1	0	0	0	0	0	0	0	0.444836	0	0	0	1.51039
TRINITY_DN100048_c0_g1	0	0	0	0	0.577611	0	0	0	0	0.178695	0	0.23706
TRINITY_DN10004_c0_g1	6.49955	7.57626	6.02554	4.91185	5.05741	6.28669	6.10387	5.80515	6.6756	5.35292	6.37792	7.57751
TRINITY_DN100050_c0_g1	0	0	0	0	0	0	2.27892	0	2.27137	0	0	0
TRINITY_DN100058_c0_g1	0	0	2.64504	1.7321	0	0	0	0	0	0	3.4639	3.7451
TRINITY_DN100060_c0_g1	0.534902	0	0	0	0.104308	0	0	0.319378	0	0	0.116897	0
TRINITY_DN100070_c0_g1	0.356506	0	0.357413	0.577449	0.530281	0	0	0	0	0	0	0
TRINITY_DN100071_c0_g1	0.187302	0	0	0	0.568265	0	0	0	0	0	0.210616	0
TRINITY_DN100076_c0_g1	0	0	0	0	0	0	0	0	0.438097	0	0.398053	0
TRINITY_DN10007_c0_g1	75.7844	90.4671	80.1096	64.1456	62.8758	77.524	59.5488	63.9484	64.645	37.5516	39.5322	44.3543
TRINITY_DN100088_c0_g1	0	0	0	0	0	0	0.406066	0	0	0.479251	0	0
TRINITY_DN100093_c0_g1	0	0	0	0.534305	0	0	0.259422	0	0	0.203016	0	0
TRINITY_DN100095_c0_g1	0	0	0.418676	0	0	0.708548	0	0.21685	0	0	0	0
TRINITY_DN100098_c0_g1	0.436942	0	0	0	0.43562	0	0	0	0	0	0.538464	0
TRINITY_DN100102_c0_g1	0	0	0	0	0	0	0	0.410442	0.311389	0	0	0
TRINITY_DN100104_c0_g1	0	0.426492	0.092047	0.0775132	0	0.192307	0.191688	0	0.103796	0.0811552	0.292578	0
TRINITY_DN100107_c0_g1	0	0	1.25633	0.594512	0	0	0	0	0	0	0	0
TRINITY_DN10010_c1_g1	0	0	0	0.91334	0.189321	0	0.214379	0	0	0	0	0
TRINITY_DN10010_c2_g1	1.56018	0	0	0	2.07409	0	0	0	0	0	0	0
TRINITY_DN100111_c0_g1	0	0.29522	0	0	0	0	0	0	1.03762	0	0	0
TRINITY_DN100113_c0_g1	0.525997	0	0	0	0.179976	0	0	0	0.207593	0.324877	0.198859	0
TRINITY_DN100116_c0_g1	0	0.174839	0.173627	0	0	0.384614	0	0.182455	0	0	0	0
TRINITY_DN100119_c0_g1	0.463659	0.524803	0	0	0	0	0	0	0	0	0	0
TRINITY_DN10011_c0_g1	0	0	0.602462	0.698106	0.568265	0	0.361023	0	0	0.519957	0	0
TRINITY_DN100121_c0_g1	0	0	0	0	0.293629	0	0	0	0	0.479251	0	0
TRINITY_DN100129_c0_g1	0	0	0	0	0	0	0	1.51696	0	0	0	0.836466
TRINITY_DN100137_c0_g1	0	0	0	0.611818	0	0	0	0	0	0	2.02453	0
TRINITY_DN100139_c0_g1	0.178397	0.174839	0	0.146495	0	0	0	0.0913913	0	0	0	0
TRINITY_DN10013_c0_g1	27.6925	29.5945	28.3816	40.7244	46.8986	42.1737	35.743	35.0481	30.4144	28.2349	34.0435	34.5921
TRINITY_DN100145_c0_g1	0	0.885659	0	0	0	0	0	0	1.07233	0	0	0
TRINITY_DN10014_c0_g1	4.2617	4.27467	3.79917	13.4771	17.123	25.0348	5.24635	5.15525	4.70382	155.69	300.318	26.253
TRINITY_DN100150_c0_g1	0	0	0	0	0.87124	0	1.37636	0	0	0	0	0
TRINITY_DN100157_c0_g1	0	0	0	2.10261	0.321967	0	0	0	0	0	0	0
TRINITY_DN10015_c0_g1	656.418	766.548	689.736	758.106	775.052	839.109	757.516	815.363	914	677.628	1020.39	959.756
TRINITY_DN10015_c0_g2	0	0	0	0	1.17421	0	0	0	0	1.06398	0	1.92241
TRINITY_DN100160_c0_g1	0	0.273437	0	0	0	0	0	0.593224	0.668601	0	0	0.661502
TRINITY_DN100161_c0_g1	0	0	0	0	0.369297	0	0	0	0	0	0	0.674287
TRINITY_DN100162_c0_g1	0.63315	0	0.163468	0.129189	0.785925	0.52651	0.541535	0	0.184334	0	0	0
TRINITY_DN100165_c0_g1	0.214018	0.666967	0.22473	0	0	0.243029	0.76709	0	0	0	0.245886	0
TRINITY_DN100167_c0_g1	0	0	0	0	0	0	1.34249	0	2.67475	0	0	0
TRINITY_DN10016_c0_g1	22.6015	22.4009	31.7519	27.9279	23.705	33.579	28.9056	27.5091	35.0377	11.055	17.2617	21.6466
TRINITY_DN100174_c0_g1	0.142775	0.546587	0.275833	0	0	0	0	0.136923	0.161422	0	0	0
TRINITY_DN100176_c0_g1	0	0	0	0	0.255644	0.283482	0	0	0	0	0.14041	0
TRINITY_DN10017_c1_g1	0.962939	2.36147	1.06208	5.59241	0.937563	1.39687	4.51313	0	1.14141	0	1.31072	0
TRINITY_DN10017_c1_g2	194.775	214.716	190.868	128.929	123.886	166.477	130.606	128.285	137.787	81.6504	95.6709	113.102
TRINITY_DN100180_c0_g1	0	0.218692	0.428835	0	0.624941	0	0	0	0	0	0	0
TRINITY_DN10018_c0_g1	0	0	0	0	0.416627	0	0	0	0	0	0	0.511742
TRINITY_DN100190_c0_g1	0	0	0.204104	0	0.38829	0	0	0	0.472812	0	0	0.23706
TRINITY_DN100197_c0_g1	0	0	0	0	0	0	0	0	0	0.276235	0	0.798843
TRINITY_DN100200_c0_g1	0	2.74411	0	0	0	0	1.71503	1.5625	0	0	0	1.68535
TRINITY_DN100207_c0_g1	0	0	0.30631	0	0	0.344161	0	0.661358	0.369015	0.25985	1.35741	0
TRINITY_DN100209_c0_g1	0	0.579548	0	0	0	0	0	0	1.02616	0	0	0
TRINITY_DN10020_c0_g1	7.10599	8.10106	5.67829	2.81778	4.62179	6.1448	5.42686	2.58909	2.80146	5.55593	4.61104	4.48149
TRINITY_DN10020_c1_g1	720.38	889.178	887.538	738.382	755.182	789.191	936.095	909.284	949.418	986.602	1087.53	1185.57
TRINITY_DN100210_c0_g1	0	0	0.490097	0	0	0	0	0.262381	0	0	0	0.586622
TRINITY_DN100215_c0_g1	0	0.174839	0	0	0	0	0	0	0.59952	0	0	0.199802
TRINITY_DN100216_c0_g1	0	0	0	0	0	0.99203	0	0	0	0	0	1.04869
TRINITY_DN100217_c0_g1	0	0	0.551359	0	0	0	0.327156	0.296448	0.668601	0	0	0.674287
TRINITY_DN100218_c0_g1	0	0	0.183786	0	0	0	0	0	0	0	0	0.212221
TRINITY_DN100219_c0_g1	0.169491	0.174839	0.173627	0	0.340959	0	0	0	0.403383	0	0.187102	0.412023
TRINITY_DN10021_c0_g1	0	0.382639	0	0	0	0	0	0	0	0.316685	0	0
TRINITY_DN100223_c0_g1	0.187302	0	0.092047	0	0	0	0	0	0	0.170503	0	0
TRINITY_DN100225_c0_g1	0	0.437384	0.275833	0.301521	0	0.101132	0.293289	0.273846	0.403383	0.0811552	0.491436	0
TRINITY_DN100226_c0_g1	0	0	0	0	0.757587	0	0	0	0	0	0	1.02348
TRINITY_DN100228_c0_g1	1.50675	0	0.551359	0	1.00389	0	0	0	0	0	0	0
TRINITY_DN100235_c0_g1	1.26601	0	0.704668	0	0.634588	0	0	0	0	0	0	0
TRINITY_DN100239_c0_g1	0	0	0	0	0	3.14848	0	0	0	0	0	3.30824
TRINITY_DN10023_c0_g1	10.69	0	0	12.1847	3.72191	0	0	0	0	0	0	0
TRINITY_DN10023_c2_g1	49.893	58.9264	50.1961	51.5217	56.2749	63.7666	52.0913	48.6883	54.2223	59.4264	65.8518	65.8638
TRINITY_DN100240_c0_g1	0	0	0	0	0	0	0	0.307913	0	0	1.26403	0
TRINITY_DN100241_c0_g1	0	0	0	0	0	0	0	0	0.668601	0	0.608669	0
TRINITY_DN100242_c0_g1	0	1.23534	0	0	0	0	0	0	0	0.479251	0	0
TRINITY_DN100244_c0_g1	0.740015	0	1.68517	0	0	0	0	0	0	0.674075	0	0
TRINITY_DN100251_c0_g1	0	0	0	0	0.293629	0.35443	0	0	0	0	0	0
TRINITY_DN100252_c0_g1	0.0712437	0.0656362	0.142842	0.0948196	0.217961	0.151854	0.0789103	0.353445	0.196137	0.0325133	0.152167	0.162179
TRINITY_DN100254_c0_g1	0.133869	0	0	0.224008	0	0	0.0677342	0.262381	0.0690819	0	0	0
TRINITY_DN100257_c0_g1	0	0	0	1.68896	0	0	0	0	0	0.706588	0	0
TRINITY_DN10026_c0_g1	0	0.360856	0	0	0.122999	0	0.135468	0.250917	0.138511	0.568599	0.269064	0.711544
TRINITY_DN100270_c0_g1	0	0	0.214571	0	0	0	0.259422	0	0.265219	0.194824	0.245886	0
TRINITY_DN100272_c0_g1	0.320884	0.163947	0	0.267152	0	0	0	0	0	0.292364	0	0
TRINITY_DN100276_c0_g1	0	0	0	4.11039	0	0	0	0	0	0	5.79277	0
TRINITY_DN100279_c0_g1	0	0	0.22473	0.353197	0.217961	0	0	0	0.530438	0	0	0
TRINITY_DN100281_c0_g1	0	0	0.255207	0	0.246299	0	0	0	0	0.45493	0	0
TRINITY_DN100282_c0_g1	0.686583	0.131272	0.275833	0	0	0.151854	0.462624	0.136923	0	0	0.152167	0
TRINITY_DN100287_c0_g1	0.124964	0	0	0	0.189321	0	0	0	0	0	0.269064	0
TRINITY_DN100289_c0_g1	0	0	0	0	0	0.212533	0.439934	0.399305	0.230504	0	0	0
TRINITY_DN100291_c0_g1	0	0	0	0	0	0.273213	0	0	0	0	0	0.873723
TRINITY_DN100292_c0_g1	0	0	0	0	0.520935	0	0	0	0	0	0	0.212221
TRINITY_DN100294_c0_g1	0	0	0.163468	0	0	0	0.552711	0.17099	0	0	0	0
TRINITY_DN100298_c0_g1	0.419131	0.48095	0	0	0	0	0	0.513298	0	0.771615	0.526707	0
TRINITY_DN10029_c0_g1	0.196208	0.196909	0.193945	0.0689819	0	0.0404529	0.0677342	0.0799264	0.0690819	0.121861	0.0466915	0.0500419
TRINITY_DN1002_c0_g1	0.0712437	0.0656362	0.0714211	0	0	0.23276	0	0	0.0805377	0	0.081962	0.23706
TRINITY_DN100300_c0_g1	0.909507	0.327895	0	0	0	0	0	0	0	0	0	0
TRINITY_DN100303_c0_g1	0	0.196909	0	0	0	0.212533	0	0	0	0	0	0.22464
TRINITY_DN100305_c0_g1	0	0.174839	0.0612621	0	0.0566758	0	0.327156	0.36491	0.138511	0.170503	0	0.137341
TRINITY_DN10030_c0_g1	0	0	0	0	0	0	0.428757	0.296448	0	0	0	0
TRINITY_DN100310_c0_g1	0	0	0	0	0.539928	0.647869	0	0	0	0	0	0
TRINITY_DN100315_c0_g1	0.222924	0	0	0	0	0	0	0.0799264	0	0.13799	0	0.0872993
TRINITY_DN10031_c0_g1	3.94081	3.71719	4.63652	3.97243	2.86967	3.82654	4.3211	4.64196	3.64329	3.7933	4.34164	3.89486
TRINITY_DN100326_c0_g1	0.231829	0	0	0	0.113653	0.121359	0	0.593224	0	0	0	0
TRINITY_DN100336_c0_g1	0.124964	0	0.633247	0.301521	0	0	0	0.125458	0	0	0	0
TRINITY_DN100339_c0_g1	0	0	0.0612621	0.137964	0	0	0	0	0	0.162566	0	0.062461
TRINITY_DN10033_c0_g1	0	0	0.520882	0	0	0	0	0	0	0.13799	0	0
TRINITY_DN100341_c0_g1	0	0	0	0	0	0	0	0	0	0	1.4864	1.63531
TRINITY_DN100343_c0_g1	0	0	0	0	0	0.334203	0	0.307913	0	0	0	0.349562
TRINITY_DN100350_c0_g1	0.0979601	0.0874195	0.193945	0.155026	0.283982	0.101132	0.406066	0.376375	0.103796	0	0.105476	0
TRINITY_DN100353_c0_g1	0	0	0	0	0	0.334203	0.112777	0.102529	0.357559	0	0	0.112503
TRINITY_DN100362_c0_g1	0	0	0	0.482629	0	0.273213	0	0.593224	0.184334	0.154374	0.175681	0.0997184
TRINITY_DN10036_c0_g1	0.169491	0.0765278	0	0	0	0.182349	0.270937	0.17099	0.184334	0.154374	0.0937189	0.0997184
TRINITY_DN100370_c0_g1	0.187302	0.382639	0.582144	0.620349	0.748241	1.07294	1.34249	1.01513	0.449553	0.170503	0.210616	0.22464
TRINITY_DN100371_c0_g1	0	0	0	0	0	0	0.598093	0	0	0.398096	0	0
TRINITY_DN100375_c0_g1	0	0.2078	0	0	0.60625	0.23276	0	0	0	0	0	0
TRINITY_DN100378_c0_g1	0.24964	0	0	0	0	0	0	0	0.311389	0	0.280821	0
TRINITY_DN100379_c0_g1	0	0	0	0.896277	0	0	0	0.433372	0	0	0	0
TRINITY_DN10037_c0_g1	0.178397	0.185731	0.0612621	0	0.0473303	0.182349	0.135468	0.17099	0.0690819	0.243722	0.0937189	0.23706
TRINITY_DN100386_c0_g1	0	0	0	2.71442	0	5.40575	0	0	0	0	0	0
TRINITY_DN100390_c0_g1	0	0.59044	0	0	0	0	0.71087	0	0	0	0	0
TRINITY_DN100392_c0_g1	0.169491	0.677859	0.173627	0	0.170329	0.192307	0.39489	0.182455	0	0.154374	0.187102	0
TRINITY_DN100401_c0_g1	0	0.338786	0.347254	0.654962	0	0.243029	0.372199	1.0492	0	0	0	0
TRINITY_DN100409_c0_g1	0	0.732604	0.714827	0	0	0	0	0	0	0	0	0
TRINITY_DN10040_c0_g1	0.552713	0.787062	0.76593	1.1978	0.274637	0.728775	0.812472	0.547365	0.311389	0.446738	0.737323	0.848885
TRINITY_DN100411_c0_g1	0.205113	0	0	0	0	0	0.473801	0	0	0	0	0
TRINITY_DN100412_c0_g1	0.534902	0.284328	0	0	0.265291	0.637911	0.338332	0	0	0	0.316091	0
TRINITY_DN100413_c0_g1	0.0979601	0	0.296151	0.0775132	0	0	0.214379	0.102529	0	0	0	0
TRINITY_DN100417_c0_g1	0	0	0	0	0.255644	0	0.293289	0	0	0	0	0
TRINITY_DN100418_c0_g1	2.38063	0	0	0	0	0	0	1.83634	0	0	0	0
TRINITY_DN100421_c0_g1	0	0	0	0	0.426274	0	0	0	0	0	0.538464	0.586622
TRINITY_DN100422_c0_g1	0	0.306111	0	0	0.60625	0	0	0	0	0	0	0
TRINITY_DN100426_c0_g1	0.0890546	0.262258	0	0	0	0.192307	0	0	0	0	0	0
TRINITY_DN100427_c0_g1	0.196208	0.459167	0.582144	0.396341	0.283982	1.03248	0.834824	0.38784	0.760942	0.35739	4.97382	4.14471
TRINITY_DN100429_c0_g1	0.802354	0	0	0	0.265291	0	0	0	0	0	0	0
TRINITY_DN10043_c0_g1	0	0	0	0	0.511288	0	0	0	0.322845	0.235529	0	0
TRINITY_DN100440_c0_g1	0.214018	0	0	0	0.426274	0	0	0	0	0.194824	0	0
TRINITY_DN100443_c0_g1	0.214018	0	0.22473	0	0	0	0	0	0	0	0	0.262263
TRINITY_DN100444_c0_g1	0	0.50302	0	0	0	0	0	0	0	0	0	1.21087
TRINITY_DN100445_c0_g1	0.704394	0	0	1.7148	0	0	0	0.262381	0	0	0	0
TRINITY_DN100447_c0_g1	0	0.327895	0	0	0.91857	0	0	0	0	0	0	0
TRINITY_DN10044_c0_g1	0.0979601	0.579548	0.102206	1.06861	0.501943	0.860402	1.30862	0.707218	0.680057	0.739101	0.971452	0.574203
TRINITY_DN100453_c0_g1	0	0.448275	0	0	0	0	0	0	0	0	0	0.536945
TRINITY_DN100456_c0_g1	0	0.153056	0	0	0	0.17208	0	0	0	0	0.175681	0.911346
TRINITY_DN10045_c0_g1	0	0	0	0	2.24442	0	0	0	0	2.03887	0	0
TRINITY_DN100471_c0_g1	1.2393	0	0	0	0.615596	0	0	0	0	0.560406	0	0
TRINITY_DN100473_c0_g1	0	0	0	0	0	0	0	0	0	0.365583	0.982873	0
TRINITY_DN100481_c0_g1	0	0	0	0	0	0.283482	0	0	0	0	0.549885	0
TRINITY_DN100482_c0_g1	0	0.743495	0	0	0	0	0	0	0	0	0.819285	0.449281
TRINITY_DN100483_c0_g1	2.03274	0	0.755771	0	0	0	0	0	0	0	0	0
TRINITY_DN100485_c0_g1	6.90978	6.20965	5.59671	5.8425	0.767234	4.84906	3.80226	6.28438	7.39037	3.26541	2.07156	1.28575
TRINITY_DN100495_c0_g1	0	0	0	0	0	0	0	0.901138	0	0	0	0.499323
TRINITY_DN100497_c0_g1	0	0	0	0	0.321967	0	0	0.741285	0	0	0	0
TRINITY_DN10049_c0_g1	0.891696	0.644898	1.25633	0	0.596603	1.44759	1.89554	1.0266	0.380471	0	0	0
TRINITY_DN1004_c0_g1	0.240735	0.0326748	0.153309	0.379035	0.312621	0.0404529	0	0.0684616	0.0461703	0.243722	0.0352706	0
TRINITY_DN100507_c0_g1	0.374604	0	0	0	0	0.212533	0	0.205385	0	0	0	0.22464
TRINITY_DN100509_c0_g1	0	0	0	0	0	0	0	0	0.472812	0	0	0.23706
TRINITY_DN100511_c0_g1	0.713299	0	1.61375	0	0	0	0	0	0	0	0	0
TRINITY_DN100518_c0_g1	0	0	0.234889	0	0.236652	0	0	0.0569967	0	0	0	0
TRINITY_DN100519_c0_g1	0.15168	0.29522	0	0	0	0	0	0	0	0.276235	0	0.174599
TRINITY_DN100522_c0_g1	0.356506	0.262258	0.092047	0	0.359952	0.192307	0	0.0913913	0.59952	0.219401	0.0937189	0
TRINITY_DN100523_c0_g1	0	0	0	0	0	0	0	0	0	0	1.74371	3.8324
TRINITY_DN100527_c0_g1	0	0	0.428835	0	1.19321	0	0	0	0	0	0	0
TRINITY_DN100529_c0_g1	0.0356219	0	0.183786	0.0948196	0.0379849	0.0404529	0	0.034067	0.0805377	0.170503	0.081962	0.199802
TRINITY_DN100531_c0_g1	0	0	0	0	0	0.850445	0	0	0	0	0	0.599041
TRINITY_DN100534_c0_g1	0.196208	0.185731	0.193945	0.0516755	0.189321	0.131628	0.0677342	0.0684616	0.0690819	0.178695	0	0
TRINITY_DN100538_c0_g1	0	0	0	1.89566	0	0	0	0	0.853283	0	0	0
TRINITY_DN10053_c0_g1	0	0.0874195	0.0203181	0.155026	0.0473303	0.0202265	0.0677342	0.0455319	0.253763	0.113669	0.152167	0.0748801
TRINITY_DN100540_c0_g1	0.0623383	0.163947	0.0612621	0	0.0566758	0.0606794	0.248246	0	0.126708	0.276235	0.187102	0
TRINITY_DN100545_c0_g1	0	0	0	0.6808	0	0	0.564226	0	0	0	0	0
TRINITY_DN100551_c0_g1	0	0	0	0	0.302974	0	0	0	0	0	0	0.38682
TRINITY_DN100555_c0_g1	0	0	0	0.38781	1.88477	0.283482	0.293289	0.786817	0	0	0.269064	0
TRINITY_DN100556_c0_g1	0	0	2.38984	0	0	0	0	0	1.67185	0	0	0
TRINITY_DN100558_c0_g1	0.864692	0.306111	1.51154	1.41328	1.72379	0.698591	0.361023	0.330843	0.73803	0.25985	1.35741	0.374401
TRINITY_DN10055_c0_g1	0.0623383	0.29522	0.122524	0.353197	0.426274	0.323935	0.123954	0.36491	0	0	0.0702052	0.274682
TRINITY_DN100566_c0_g1	0	0	0	0	0	0	0.654312	1.16319	0	0	0	0
TRINITY_DN100567_c0_g1	0	0.48095	0	0	0	0	0	0	0	0	0	0.287101
TRINITY_DN100569_c0_g1	0	0	0	0	1.29751	0	0	0	0	0	0.538464	0
TRINITY_DN10056_c0_g1	0.0890546	0	0.092047	0.0775132	0.179976	0.283482	0.0904251	0.0913913	0.0461703	0.130053	0.187102	0.14976
TRINITY_DN100576_c0_g1	0	0	0	0	0	0	0	0.342308	0.391927	0	0	0
TRINITY_DN100578_c0_g1	0	0	0	0	1.13653	0.779497	0	0	0	0	0	0
TRINITY_DN10057_c0_g1	0	0	0	0	0	0	0.31598	0	0	0.130053	0	0
TRINITY_DN100585_c0_g1	0.0890546	0.0874195	0	0	0.43562	0.192307	0.383714	0	0	0	0.0937189	0
TRINITY_DN100587_c0_g1	0	0	0	0	0	0	0	2.86261	0	0	2.77361	0
TRINITY_DN10058_c0_g1	0	0	0.183786	0.0862883	0	0.202576	0	0	0	0.35739	0	0.0997184
TRINITY_DN100590_c0_g1	0	0	0	0	0	0	0	0.296448	0	0	0	0.661502
TRINITY_DN100592_c0_g1	0.0356219	0	0.0612621	0.137964	0.170329	0	0	0	0	0.154374	0.0352706	0
TRINITY_DN100593_c0_g1	0	0.0983111	0.214571	0	0.312621	0	0	0	0	0.194824	0	0
TRINITY_DN100598_c0_g1	0	0	0	1.68043	0	0	0.372199	0	0	0	0	0
TRINITY_DN10059_c0_g1	25.8649	37.1925	26.7066	14.356	21.9625	19.2951	18.4356	13.4237	11.2065	52.9199	40.8195	44.4916
TRINITY_DN100607_c0_g1	0.392415	0	0	0	0	0	0	0	0	0.35739	0	0
TRINITY_DN10060_c0_g1	4.14592	3.71719	3.29861	2.90406	3.44728	2.4194	2.80928	2.77155	1.87944	2.18505	3.06619	3.50804
TRINITY_DN100616_c0_g1	0	0	0	0.904808	0	0	0.349847	0	0	0	0.327512	0
TRINITY_DN100619_c0_g1	0	0.273437	0	0	0	0	0	0	0.334301	0	0	0
TRINITY_DN10061_c0_g1	0	0	0.817033	0	0	0	0	0.912275	0	0	0	0
TRINITY_DN100620_c0_g1	0	0	0	0	0.492597	0	0	0	0	0	0.631847	0
TRINITY_DN10062_c0_g1	0.196208	0	0.398357	0	0	0	0.225555	0.832676	0.230504	0	0	0.23706
TRINITY_DN100631_c0_g1	0	0	0	0.146495	0	0	0.101601	0	0.103796	0	0.0937189	0.199802
TRINITY_DN100636_c0_g1	0	0	0	21.3188	0	0	0	6.84321	0	0	0	0
TRINITY_DN10063_c0_g1	0.24964	0	0.0612621	0	0	0	0.123954	0	0	0.341262	0	0
TRINITY_DN100640_c0_g1	0	0	0.377732	0	0	0	0	0	0	0	0	0.22464
TRINITY_DN100641_c0_g1	0	2.17545	0	0	0	0	2.73036	0	0	0	0	0
TRINITY_DN100646_c0_g1	0	0	0	0	0.785925	0	0	0.296448	0	0	0	0
TRINITY_DN100647_c0_g1	0	0	0.173627	0	0	0.192307	0.191688	0	0	0	0	0.199802
TRINITY_DN100653_c0_g1	0	0	0	0.904808	0	0	0	0	0	0	0	0.786424
TRINITY_DN100656_c0_g1	0.3476	0.688751	0.173627	0.844358	0	0	0.992983	1.08359	0.818568	0	0	0
TRINITY_DN10065_c0_g1	0.820165	0.29522	0.204104	0	0.198968	0	0	0	0	0	0	0
TRINITY_DN100665_c0_g1	0	0	0	0	0.653581	0	0	0.94667	0	0	0	0
TRINITY_DN100669_c0_g1	0	0	1.06208	0	0	0	0	0.615827	0	0	0	0
TRINITY_DN10066_c0_g1	0.775637	0.142164	0.153309	0.318828	0.767234	0	0	0.0799264	0.253763	0.211208	0	0
TRINITY_DN100676_c0_g1	0	0	0	0.542836	0	0	0	0	0	0.601112	0	0
TRINITY_DN100679_c0_g1	0.0178109	0.174839	0	0.0862883	0.0189924	0.222802	0.135468	0.148388	0.230504	0.0407056	0.14041	0.212221
TRINITY_DN100686_c0_g1	0	0	0	0	0.530281	0	0.327156	0	0	0	0.304334	0
TRINITY_DN10068_c0_g1	0	0	0.418676	0	0	0.46552	0	0	0	0.560406	0	0.249844
TRINITY_DN100693_c0_g1	0	0	0	0	0	0	0	1.79048	0	0	1.74371	0
TRINITY_DN10069_c0_g1	0	0	0	0	0	0.506284	0	0	0	0.601112	0	0
TRINITY_DN100701_c0_g1	0	0.0983111	0.204104	0	0	0	0.225555	0	0	0	0	0
TRINITY_DN100702_c0_g1	0	0.273437	0	0	0.520935	0	0	0	0	0	0	0
TRINITY_DN100706_c0_g1	0	0	0	0.146495	0	0.182349	0	0.113993	0	0	0.128654	0.062461
TRINITY_DN100709_c0_g1	0	0	0.878295	0	0	0	0	0	0.553349	0	0	0
TRINITY_DN10070_c0_g1	0	0	0	0	0.189321	0.212533	0.225555	0.399305	0.680057	0	0.210616	0.22464
TRINITY_DN100713_c0_g1	0	0	0	0	0	0	0.304465	0.547365	0	0	0	0
TRINITY_DN100717_c0_g1	0	0	0	0.611818	0	0.293439	0	0	0	0	0	0
TRINITY_DN10071_c0_g1	0.240735	0.153056	0	0	0.312621	0.415109	0.248246	0.227987	0.345757	0	0.163924	0.0872993
TRINITY_DN100725_c0_g1	0.846881	0	0	0	0	0	0	0	0.576608	0	0	0
TRINITY_DN100726_c0_g1	0	0	0	0	0	0	0	0.741285	0.84148	0	0.398053	0
TRINITY_DN10072_c0_g1	0.0445273	0	0.040944	0	0.0473303	0	0.180512	0.250917	0.24196	0	0	0
TRINITY_DN100730_c0_g1	0.258546	0	0.255207	0.275684	0	0.0911747	0.0904251	0.0799264	0.0923406	0	0	0.38682
TRINITY_DN100732_c0_g1	0	0	0	0	0	0	0	0	2.06378	0	0	2.02249
TRINITY_DN100736_c0_g1	0	0.273437	0	0	0	0	0.31598	0	0	0.934181	0	0
TRINITY_DN10073_c0_g1	0.338695	0.317003	0.22473	0.405116	0.378944	0.35443	0.620445	0.399305	0.484267	0.211208	0.280821	0.324724
TRINITY_DN100740_c0_g1	0	21.1435	0	0	0	0	0	0	0	0	8.37928	0
TRINITY_DN10074_c0_g1	0.294168	0	0	0	0	0	0	0	0	0.536085	0	0
TRINITY_DN100751_c0_g1	0.0712437	0.612223	0.428835	0.120657	0	0.597147	0.677003	0.284984	0.311389	0.130053	0.526707	0.0748801
TRINITY_DN100754_c0_g1	0.311979	0	0	0	0	0	0	0	0	0.284171	0	0
TRINITY_DN100756_c0_g1	0	0.524803	0	0	0	0	0.304465	0	0	0	0	0
TRINITY_DN100758_c0_g1	0	0	0	2.31808	0	0	1.51183	0	0	0	0	0
TRINITY_DN100759_c0_g1	0	0.491842	0	0	0	0.566963	0	0	0	0	0	0
TRINITY_DN10075_c0_g1	1.91697	0	0	0	0.9659	0	0	0	0	0	0	0
TRINITY_DN100760_c0_g1	0.196208	0	0	0.318828	0	0	0	0	0	0.178695	0	0
TRINITY_DN100766_c0_g1	0	0	0	0.275684	0	0	0	0	0	0.925989	0	0.199802
TRINITY_DN100769_c0_g1	0	0.109203	0.112365	0.267152	0	0.23276	0.23707	0.444836	0.126708	0	0.234129	0
TRINITY_DN10076_c0_g1	0.338695	0	0	0.629124	0	0	0	0	0	0	0	0
TRINITY_DN100771_c0_g1	0.463659	0.240475	0	0	0	0.273213	0	0	0	0	0	0
TRINITY_DN100772_c0_g1	0.624244	0	0	0	0	0	0	0	0.403383	0	0	0
TRINITY_DN10077_c0_g1	0	0.120381	0	0.0948196	0	0.243029	0.361023	0.227987	0.415186	0.105476	0.128654	0.124922
TRINITY_DN100780_c0_g1	0.57943	0.470059	0	0.0689819	0	0.435336	0.259422	0.410442	0	0.381711	0.175681	0.0872993
TRINITY_DN100782_c0_g1	0	0	0	2.36098	0	0.637911	0	0	0	0	0	0
TRINITY_DN10078_c0_g1	0	0.338786	0	0	0	0	0	0.36491	0	0	0	0
TRINITY_DN100796_c0_g1	0	0	0.367572	0	0.179976	0.40484	0	0	0.207593	0	0	0
TRINITY_DN1007_c0_g1	0	0.29522	0.582144	0.91334	0	0	0	0	0	0	0	0
TRINITY_DN100801_c0_g1	0	0	0	0	0	0	1.25241	0	1.24521	0	0	0
TRINITY_DN100803_c0_g1	2.17552	0.644898	0	0	0	0	0	0	0	0	0	0.774005
TRINITY_DN100806_c0_g1	0.392415	0	0.428835	0	0	0	0	0	0	0	0	0
TRINITY_DN100808_c0_g1	0.267451	0.153056	0.837351	0.38781	0.520935	0.607416	0.823648	0.456301	0.28813	0.438545	0.444745	0.699125
TRINITY_DN100812_c0_g1	0.196208	0	0	0	0.577611	0	0	0.421907	0	0	0	0
TRINITY_DN100814_c0_g1	0	0.820023	0	0	0	0	0.643136	0.866743	0	0	0	0
TRINITY_DN100818_c0_g1	0.989656	1.71629	0.714827	0.224008	0.804917	1.23506	0.959116	1.60803	1.0029	0.991016	2.20021	0.811262
TRINITY_DN100819_c0_g1	0.998561	0.262258	0.776089	0.611818	0.246299	0.293439	0.913734	0.273846	2.68621	0.45493	0	4.20717
TRINITY_DN100826_c0_g1	0	0	0	1.43034	0	0	0	0	0	0	2.77361	0
TRINITY_DN100829_c0_g1	0.169491	0	0	0	0	0	0	0	0	0.300556	0	0
TRINITY_DN100830_c0_g1	0	0.218692	0	0	0	0	0	0	0	0	0.245886	0
TRINITY_DN100834_c0_g1	0	0	0	0	0	0.243029	0	0	0	0	0.47968	0
TRINITY_DN100835_c0_g1	0	0	0	0.904808	0	0.334203	0	0	0	0	0	0
TRINITY_DN100839_c0_g1	0.142775	0	0	0.482629	0.141991	0	0	0	0	0.536085	0	0
TRINITY_DN100849_c0_g1	0.490375	0.120381	0.735453	0	0.852247	0.394883	0.677003	0.75275	0.415186	0.333069	0.128654	0.137341
TRINITY_DN10084_c0_g1	0.240735	0	0	0	0.0473303	0	0	0.467766	0.0461703	0	0	0
TRINITY_DN100850_c0_g1	0.115771	0.109203	0	0	0.340959	0.252986	0	0	0	0.316685	0.128654	0.137341
TRINITY_DN100855_c0_g1	0	0	0.245048	0.379035	0.227306	0.273213	0	0	0	0	0	0
TRINITY_DN100857_c0_g1	0	0	0	0	0	0	2.30161	0	2.29428	0	0	0
TRINITY_DN100858_c0_g1	0	0	0	0.620349	0	0	0	0.205385	0	0	0.210616	0
TRINITY_DN100859_c0_g1	0	0	0	0.379035	0	0	0.282113	0	0	0	0.538464	0
TRINITY_DN100862_c0_g1	0.3476	0	0	0.146495	0	0	0	0	0	0.162566	0	0
TRINITY_DN100864_c0_g1	0	0	0.357413	0.551611	0	0	0	0	0	0	0	0
TRINITY_DN100865_c0_g1	1.75639	0	0	0	0	0	0	0	0	1.62464	0	0
TRINITY_DN10086_c0_g1	0.0356219	0	0.102206	0	0.141991	0.182349	0.180512	0.136923	0.0690819	0.162566	0.0702052	0.0376227
TRINITY_DN100875_c0_g1	0	0	0	0	0	0.252986	0	0	0	0	0	0.536945
TRINITY_DN100877_c0_g1	0	0	0.408516	0	0	0	0	0	0	0.178695	0	0
TRINITY_DN100879_c0_g1	0.508186	0.2078	0.214571	0.58598	0.104308	0.334203	0.552711	0.615827	0.461009	0.300556	0.116897	0.249844
TRINITY_DN10087_c0_g1	0	0.491842	0	0	0	0	0.293289	0	0	0	0	0
TRINITY_DN100882_c0_g1	0	0	0	0.370503	0.672272	0	0	0	0	0	0	0
TRINITY_DN100884_c0_g1	0.294168	0.142164	0.142842	0	0.283982	0.637911	0.654312	0.456301	0.334301	0	0	0.511742
TRINITY_DN100885_c0_g1	0.15168	0.153056	0	0	0	0.17208	0	0	0.184334	0	0	0
TRINITY_DN10088_c0_g1	0.606146	0.656076	0.5412	0.456792	0.643934	0.323935	0.338332	0.490368	0.184334	0.479251	0.678874	0.536945
TRINITY_DN100894_c0_g1	0.231829	0.218692	0.183786	0.0343691	0	0.192307	0.101601	0.319378	0.149967	0.211208	0.0466915	0.249844
TRINITY_DN100895_c0_g1	0.196208	0	0.204104	0	0	0	0	0	0.472812	0	0	0.23706
TRINITY_DN100898_c0_g1	0	0	0	0	0	0	0.755913	0	0	0	0.702052	0
TRINITY_DN1008_c0_g1	0.303073	0.284328	0.153309	1.30968	0	0.718817	0.891382	0.821211	0.922365	0.13799	0.245886	0.424443
TRINITY_DN100902_c0_g1	0	0	0	0.370503	0	0	1.26358	0	0	0	0	0
TRINITY_DN100904_c0_g1	0	0	0.255207	0.344666	0.246299	0	0	0	0.0923406	0	0	0.187383
TRINITY_DN100905_c0_g1	0	0.251367	0	0	0	0	0	0.262381	0	0	0	0
TRINITY_DN100906_c0_g1	0	0	0	0	0	0	0	1.4485	0	0	1.4162	1.56043
TRINITY_DN10090_c0_g1	0	0	0.102206	0	0.160983	0.273213	0	0.102529	0.115252	0.146182	0	0.23706
TRINITY_DN10091_c0_g1	0.695488	0.666967	0.296151	0	0.397635	0.111401	0.214379	0.399305	0.219049	1.00714	0.643604	0.112503
TRINITY_DN100921_c0_g1	0	0.317003	0	0	0	0	0	0	0.369015	0	0	0
TRINITY_DN100923_c0_g1	0.160586	0	0	0	0	0	0	0.239452	0.0923406	0	0	0
TRINITY_DN100924_c0_g1	0	0	0	1.97342	0	0.425067	0	0	0	0	0	0
TRINITY_DN100925_c0_g1	0	0	0	5.15292	0	0	0	0	0	4.56492	0	0
TRINITY_DN100927_c0_g1	0	0.262258	0	0	0	0	0	0	0	0.446738	0	0
TRINITY_DN100929_c0_g1	0	0	0	0	0	0	0.225555	0.410442	0	0	0	0
TRINITY_DN10092_c0_g1	2.03274	5.84879	0.469779	0	0	0.263255	0	0	0	0	0	0
TRINITY_DN100930_c0_g1	0	0	0	2.36976	2.898	0	0	0	0	0	0	0
TRINITY_DN100931_c0_g1	0	0	0.183786	0.146495	0	0	0	0	0.207593	0	0	0
TRINITY_DN100932_c0_g1	0.0979601	0.043853	0.153309	0	0	0.263255	0.214379	0.148388	0.219049	0	0.105476	0.0500419
TRINITY_DN100934_c0_g1	0	0	0.612621	0	0	0	0	0	0.369015	0	0	0
TRINITY_DN100939_c0_g1	0	0.262258	0	0	0.246299	0	0	0	0	0	0.292578	0
TRINITY_DN10093_c0_g1	0.303073	0.306111	0.153309	0	0.60625	0.678364	0	0	0	0	0	0.174599
TRINITY_DN100948_c0_g1	0	0	0	0	0	0	0	0	0	0.828449	0.573398	0
TRINITY_DN10094_c0_g1	0	0	0	0.163801	0.104308	0.222802	0	0	0	0	0.105476	0
TRINITY_DN100950_c0_g1	0	0	0	0	0.700911	0	0	0	0	0.186887	0.105476	0.112503
TRINITY_DN10095_c0_g1	0	0.185731	0	0	0	0.121359	0	0.444836	0	0	0	0.212221
TRINITY_DN100966_c0_g1	0	0	0.551359	1.23217	0	0	0	0	0	0	0	0
TRINITY_DN100971_c0_g1	0	0	0	0	0	0	0.282113	0.125458	0	0	0.280821	0
TRINITY_DN100972_c0_g1	0	0	0.102206	0.163801	0	0	0	0	0.334301	0	0	0
TRINITY_DN100976_c0_g1	0	0	0	0	0	0	0.361023	0	0	0	0	0.361982
TRINITY_DN100977_c0_g1	0.133869	0	0	0	0	0	0.451448	0	0	0	0	0.474484
TRINITY_DN100979_c0_g1	1.14134	0	0	0	0	1.55899	0	0	0	0	0	0
TRINITY_DN10097_c0_g1	0.445848	0	0.44946	0	0.369297	0	0	0	0	0	0	0.0872993
TRINITY_DN100983_c0_g1	0	0	0.0612621	0.155026	0.132646	0	0	0.0684616	0	0.178695	0	0
TRINITY_DN100984_c0_g1	0	0	0.90908	0	1.60049	0	0	0	0	0	0	0
TRINITY_DN100999_c0_g1	0	0	0	0	0	0	0	0	0	1.21042	0.88949	0
TRINITY_DN10099_c0_g1	0.115771	0.557478	0.357413	0.534305	0.359952	0.121359	0.496492	0.353445	0.449553	0.219401	0.316091	0.923765
TRINITY_DN1009_c0_g1	0	0.0656362	6.11759	0	0	0	0	0	0	0.194824	0.152167	0
TRINITY_DN101003_c0_g1	0	0	0	0	0.179976	0.212533	0	0	0	0	0	0
TRINITY_DN101004_c0_g1	0	0	0.939557	0	0	0	0	0	0	0.268043	0	0
TRINITY_DN101007_c0_g1	0.63315	0	4.22801	0	0	0	0	0	0	0	0	0
TRINITY_DN101012_c0_g1	0.240735	0.251367	0.255207	0	0	0	0	0.262381	0	0.438545	0.280821	0
TRINITY_DN101016_c0_g1	0	0.470059	0	0.956484	0	0	0.101601	0	0.115252	0	0	0.112503
TRINITY_DN10101_c0_g1	0.106866	0.218692	0	0.629124	0.113653	0	0.609269	0.672823	0.495723	0	0.116897	0.249844
TRINITY_DN101021_c0_g1	0	0	0	0.284459	0	0	0	0	0.922365	0	0	0
TRINITY_DN101023_c0_g1	0	0	0	0.534305	0	0	0	0	0	0.300556	0	0
TRINITY_DN101024_c0_g1	0	0.163947	0.500564	0	1.14588	0.182349	0	0.17099	0	0.300556	0	0
TRINITY_DN10102_c0_g1	0	0	0	0	1.76147	0.445293	0	0	0	0.966695	0	0
TRINITY_DN101033_c0_g1	0	0	0	0	0	0	0	0	0.265219	0	0	0.262263
TRINITY_DN10103_c0_g1	0.695488	1.04961	0.68435	0.956484	0.55892	1.16411	0.722046	0.889673	0.73803	0.479251	0.713809	0.861304
TRINITY_DN101040_c0_g1	2.4875	3.15942	0	2.05093	0.833556	2.43962	1.30862	4.73302	0	0	1.15855	2.57149
TRINITY_DN101043_c0_g1	0	0.240475	0.245048	0	0	0	0	0	0	0	0	0
TRINITY_DN101044_c0_g1	0	0.426492	0	0	0	0	0	0	0.518982	0	0	0
TRINITY_DN10104_c0_g1	0.659866	0.470059	0.418676	0.249846	0.0853152	0.303708	0.270937	0.513298	0.219049	0.584727	0.37454	0.38682
TRINITY_DN101053_c0_g1	0	0.666967	0	0	0.331614	0.182349	0	0	0	0	0	0
TRINITY_DN101058_c0_g1	0	0	0.357413	0	1.98878	0	0	0	0	0	0	0
TRINITY_DN101059_c0_g1	0.294168	0	0	0.91334	0.293629	0	0	0	0	0	0	0
TRINITY_DN10105_c0_g1	0.73111	0	0	0.172333	0.104308	0.334203	0	0.102529	0	0	0.339269	0
TRINITY_DN101067_c0_g1	0	0	0	0	0.340959	0	0	0	0.461009	0	0	0
TRINITY_DN101069_c0_g1	1.22149	0	0	0	0	0	0.304465	0.273846	0	0	0	0
TRINITY_DN101072_c0_g1	0	0	0	0	0.890232	0	0	0	0	0	0	0.22464
TRINITY_DN101078_c0_g1	0	0.120381	0.643406	0	0	0	0.135468	0.125458	0	0.113669	0	0.287101
TRINITY_DN10107_c0_g1	1.0609	0	0.377732	0	0	0	0	1.28865	1.29138	0.324877	0	0
TRINITY_DN101083_c0_g1	0	0	0	0.172333	0	0	0	0.227987	0.253763	0	0	0
TRINITY_DN101085_c0_g1	0	0	0	0	0.530281	0	0	0.901138	0	0.243722	0	0
TRINITY_DN10108_c0_g1	0	0	0.786248	0	0.189321	0.870671	0	0	0	0	0	0
TRINITY_DN101091_c0_g1	0	0.262258	0.255207	0	0	0	0.304465	0	0	0.227337	0	0
TRINITY_DN101092_c0_g1	0.490375	0.240475	0	0	0	0	0.135468	0	0.138511	0	0	0
TRINITY_DN101094_c0_g1	0	0	0	0	0	0	0	0	0.610975	0	0.280821	0
TRINITY_DN101098_c0_g1	0	0	2.41015	0	0	0	0	0	3.48187	0	0	0
TRINITY_DN101100_c0_g1	0	0	0	0.491161	0.198968	0	0.23707	0	0	0	0.222372	0
TRINITY_DN101102_c0_g1	0	0	0	0	0	0	0	0	0.484267	0	0.444745	0
TRINITY_DN101107_c0_g1	0	0	0	0.448017	0	0.658138	0	0	0	0	0	0
TRINITY_DN101109_c0_g1	0.160586	0	0	0	0	0.252986	0	0	0	0	0.081962	0
TRINITY_DN101111_c0_g1	0	0	0	0.327359	0.132646	0	0	0	0	0.243722	0	0
TRINITY_DN101113_c0_g1	0	0	0	0	0.501943	0.597147	0	0	0	0	0	0
TRINITY_DN101119_c0_g1	0	0	0	0.491161	0	0.23276	0	0	0	0	0	0
TRINITY_DN101120_c0_g1	0.38351	0	0	0	0.634588	0	0	0	0	0	0	0
TRINITY_DN101123_c0_g1	0	0	0	0	0.331614	0	0	0	0.403383	0	0	0
TRINITY_DN101126_c0_g1	1.70295	1.77103	2.26731	1.9215	0.9659	1.45786	2.50481	2.00733	1.79856	1.19403	0.772257	1.72261
TRINITY_DN10112_c0_g1	0	0	0	0	0	0	0.383714	0.353445	0.196137	0	0.187102	0.199802
TRINITY_DN101139_c0_g1	0	0.273437	0	0	0	0	0	0.284984	0	0	0	0
TRINITY_DN10113_c0_g1	0	0	0	0	0	0	3.0687	0	3.07848	0	0	6.0295
TRINITY_DN101142_c0_g1	0	0.787062	0	0	0	0	0	0	0.311389	0	0	0
TRINITY_DN101145_c0_g1	0.267451	0.174839	0.183786	0.224008	0	0.0911747	0	0.182455	0.299933	0	0.187102	0
TRINITY_DN101147_c0_g1	0	0	0.439301	0	0	0	0	0	0	0.389904	0	0
TRINITY_DN10114_c0_g1	4.52024	4.40594	6.39311	2.5594	4.88678	4.7277	4.73868	5.14379	4.08139	7.78988	6.08535	7.71485
TRINITY_DN101151_c0_g1	0.784543	0	0	0.318828	0	0	0	0	0	0	0	0
TRINITY_DN101152_c0_g1	0	0	0	0	0	0.668096	0	0	0	1.37273	0	0
TRINITY_DN101153_c0_g1	0	0	0	1.02547	0	1.07294	0	0	0	0	0	0
TRINITY_DN101154_c0_g1	0.570524	0.196909	1.17445	0	0	0.212533	0.225555	0	0	0.170503	0.210616	0
TRINITY_DN101155_c0_g1	0	0.360856	0	0	0	0	0	0.38784	0	0	0	0
TRINITY_DN10115_c0_g1	0.231829	0.109203	0.112365	0	0.0566758	0.182349	0.23707	0.21685	0.184334	0.105476	0	0.062461
TRINITY_DN101160_c0_g1	0	0.218692	0	0	0	0	0	0	0	0.381711	0	0
TRINITY_DN101163_c0_g1	0.98075	0	0.827192	0.534305	0.48295	0	0	0	0	0.601112	0.175681	0
TRINITY_DN101166_c0_g1	0.63315	0	0	0	0	0	0	0	0	0	0.842462	0
TRINITY_DN101168_c0_g1	0	0.306111	0	0	0	0	0	0.319378	0.184334	0	0	0
TRINITY_DN10116_c0_g1	0.0178109	0.153056	0.112365	0.241315	0.0756682	0.263255	0.203203	0.227987	0.138511	0.308748	0.269064	0.174599
TRINITY_DN101170_c0_g1	0	0.163947	0.173627	0	0	0	0	0.524763	0	0	0	0
TRINITY_DN101173_c0_g1	0	0	0.296151	0	0	0	0.349847	0.638756	0	0	0	0
TRINITY_DN101175_c0_g1	0.811259	0.918334	0	0	0	0	0	0	0	0	0	0
TRINITY_DN101186_c0_g1	0	0.120381	0	0	0	0	0	0.239452	0	0	0.257307	0
TRINITY_DN10118_c0_g1	0.276357	0	0.285992	0	0	0.151854	0.620445	0.855278	0.322845	0	0.456502	0.162179
TRINITY_DN101193_c0_g1	0	0	0.183786	0.146495	0	0	0.214379	0.19392	0	0	0.210616	0
TRINITY_DN101197_c0_g1	0	0	0	0.982321	0	0	0	0.490368	0	0	0	0
TRINITY_DN10119_c0_g1	0	0	0	0.310297	0	0.222802	0	0	0	0	0	0
TRINITY_DN101200_c0_g1	0.766732	0	0	0	0	0.303708	0	0.284984	0	0	0	0
TRINITY_DN101213_c0_g1	0	0	0	0	0	0	0	0	0.73803	0.471059	0	0
TRINITY_DN101214_c0_g1	0.989656	0	0	2.02509	0	0	0	0	0	3.15174	0	0
TRINITY_DN101217_c0_g1	0	0.29522	0	0.249846	0	0	0	0	0	0	0	0
TRINITY_DN10121_c0_g1	0	0	0	0	0.60625	0	0	0	0	0	0.362783	0.38682
TRINITY_DN101220_c0_g1	0	0	0	0	0	0	0	0	0	0	1.01814	1.12357
TRINITY_DN101221_c0_g1	0	0	0	0	0.662926	0	0	0	0.438097	0	0	0
TRINITY_DN101225_c0_g1	0	0	0.316469	0	0	1.1137	0.383714	0	0	0	0	0
TRINITY_DN101226_c0_g1	0	0	1.05192	0	0	0.637911	0	0	0	0	0	0
TRINITY_DN101232_c0_g1	0	0	0	0	0.189321	0.202576	0	0	0.103796	0	0.210616	0
TRINITY_DN101239_c0_g1	0	0	1.71565	0	0	0	0.417581	0	0	0	0	0
TRINITY_DN101240_c0_g1	0.303073	0	0	0	0	0	0	0	0	0	0.163924	0.349562
TRINITY_DN101247_c0_g1	0	0	0	0	0.0473303	0.101132	0.214379	0.0455319	0	0.13799	0	0.0500419
TRINITY_DN101248_c0_g1	0	0.218692	0	0	0	0	0	0.227987	0	0	0	0
TRINITY_DN10124_c0_g1	0.178397	0	0	0	0	0	0.609269	0	0.415186	0	0	0.424443
TRINITY_DN101266_c0_g1	0.57943	0	0.193945	0.155026	0	0	0	0	0	0	0	0
TRINITY_DN101269_c0_g1	0.106866	0	0.439301	0	0	0	0	0	0.24196	0	0.702052	0.249844
TRINITY_DN101270_c0_g1	0	0	0	0	0	0	0	0	0	0.186887	0	0.249844
TRINITY_DN101273_c0_g1	0	0.196909	0	0	0	0	0	0	0.461009	0	0	0
TRINITY_DN101278_c0_g1	0.187302	0	0	0	0	0.0507217	0	0.227987	0	0	0	0
TRINITY_DN101281_c0_g1	0	0	0	0	0	0	0.800957	0	0	0	0.386297	0
TRINITY_DN101287_c0_g1	0	0	0	0	0	0	0.259422	0	0.391927	0	0	0
TRINITY_DN101288_c0_g1	0	0	0	0	0.151638	0	0	0	0	0	0	0.361982
TRINITY_DN10128_c0_g1	0.258546	0	0	0	0.255644	0	0	0	0	0	0	0.14976
TRINITY_DN101295_c0_g1	0	0	0	0	0	0	0.564226	0	0	0	0.269064	0
TRINITY_DN101299_c0_g1	0	0	0	0	0	0	0.485315	0	0	0	0.88949	0
TRINITY_DN10129_c0_g1	0.222924	0.0326748	0.040944	0.301521	0.43562	0.151854	0.0789103	0.034067	0.0347145	0.13799	0.0352706	0.162179
TRINITY_DN101300_c0_g1	0.428037	0	0	0	0	0	0	0	0	0.389904	0	0
TRINITY_DN101303_c0_g1	0.0801492	0.0765278	0.0815802	0.336134	0	0	0.0904251	0	0	0.146182	0.081962	0
TRINITY_DN101313_c0_g1	0	0	0	0	19.2728	0	0	0	0	0	0	7.21552
TRINITY_DN101315_c0_g1	0	0	0	0	0	0.303708	0.31598	0	0.322845	0	0	0
TRINITY_DN101317_c0_g1	0	1.63976	0	0	1.23119	0	0	0	0	0	0	0
TRINITY_DN10131_c0_g1	0.356506	0.721425	0	0.723944	0.530281	0.202576	0.203203	0.376375	0	0	0	0
TRINITY_DN101324_c0_g1	0	0.710534	0	0	1.17421	0	0	0	0	0	0	0
TRINITY_DN101329_c0_g1	0	0	0	0	0.549273	0	0	0.307913	0.345757	0	0	0
TRINITY_DN10132_c0_g1	0	0	1.14397	0	0	0	0	0.615827	0	0	0	0
TRINITY_DN101333_c0_g1	0.0801492	0.0765278	0.040944	0.0689819	0	0.0809058	0.282113	0.307913	0.207593	0.178695	0.327512	0.0376227
TRINITY_DN101337_c0_g1	0	0.338786	0.520882	0.646187	0	0.374656	0.744737	0.262381	0.196137	0.162566	0.280821	0.299521
TRINITY_DN10133_c0_g1	0.0890546	0	0	0.215477	0.265291	0	0.0904251	0.182455	0	0	0	0
TRINITY_DN101340_c0_g1	0	0	0	0	0	0.23276	0	0	0	0	0.234129	0
TRINITY_DN101342_c0_g1	0.267451	0.0656362	0.0612621	0.215477	0	0.212533	0	0	0.0690819	0	0	0
TRINITY_DN101345_c0_g1	0	0	2.07306	0	0	0	0	0	0	1.53529	0	0
TRINITY_DN101347_c0_g1	0	0	0	0	0	0	0	0.296448	0	0.479251	0	0
TRINITY_DN10134_c0_g1	0	0.491842	0.0815802	0.0689819	0.0853152	0	0.180512	0.342308	0.196137	0.235529	0.280821	0
TRINITY_DN101353_c0_g1	0	0.196909	0	0.594512	0	0	0	0	0.0576261	0	0	0
TRINITY_DN101359_c0_g1	0	0.218692	0.214571	0	0	0	0	0	0	0	0	0
TRINITY_DN10135_c0_g1	0	0	2.37968	1.0513	0	0.789765	0	0.376375	0	1.16971	0	0
TRINITY_DN101360_c0_g1	0	0	0.163468	0	0	0.35443	0	0	0	0	0	0
TRINITY_DN101361_c0_g1	0	0	0	0.448017	0.179976	0	0	0	0.219049	0	0	0
TRINITY_DN101362_c0_g1	0	0.360856	0	0	0.539928	0	0	0	0	0	0	0.212221
TRINITY_DN101365_c0_g1	0	0	0	0	0.539928	0	0.338332	0	0	0	0	0.349562
TRINITY_DN101366_c0_g1	0.57943	0.56837	0.469779	0	0.577611	0.374656	0.259422	0.353445	0.795657	0.105476	0.631847	0.137341
TRINITY_DN101369_c0_g1	0	0.371748	0	0.155026	0.179976	0.425067	0.654312	0	0.438097	0.170503	0.210616	0.22464
TRINITY_DN10136_c0_g1	0	0.2078	0.214571	0	0.198968	0	0.970292	0	0.495723	0.747294	0	0.249844
TRINITY_DN101370_c0_g1	0	1.00575	0	0	0	0	0.609269	0	0	0	0	0
TRINITY_DN101371_c0_g1	0.392415	0	0	0	0	0	0	0.421907	0	0	0	0
TRINITY_DN101375_c0_g1	0	0	4.20769	0	0	0	0	0	0	0	11.3282	0
TRINITY_DN101377_c0_g1	1.98822	0	1.07224	0.430954	0.91857	1.01226	1.18467	6.79735	3.05522	0.121861	0.725566	1.07353
TRINITY_DN101379_c0_g1	0	0	0.827192	0	0	0	0	0	0	0	0.468259	0
TRINITY_DN10137_c0_g1	0.0267164	0.043853	0	0.0602068	0.0283379	0.313977	0.101601	0.102529	0.357559	0	0.0235137	0.0248383
TRINITY_DN101382_c0_g1	0	0	0	0	0	0	0	5.46317	0	0	0	5.60505
TRINITY_DN10139_c0_g1	0.124964	0.120381	0.245048	0.301521	0.122999	0	0	0.376375	0.138511	0.45493	0.269064	0.137341
TRINITY_DN1013_c0_g1	0	0	0	0	0.568265	0	0	0.205385	0	0.349198	0.432988	0
TRINITY_DN101406_c0_g1	0	0	0	0	0.55892	0.313977	1.26358	0	0.161422	0.389904	0.152167	0.324724
TRINITY_DN101407_c0_g1	0	10.036	0	0	6.73357	0	0	0	0	0	0	0
TRINITY_DN10140_c0_g1	0.0801492	0.29522	0	0.706638	0.0756682	0.162123	0.169335	0.307913	0.783854	0.430609	0.421231	0.0872993
TRINITY_DN101416_c0_g1	0	0	0	0.0948196	0.236652	0.121359	0.056558	0.0569967	0.253763	0	0.0584483	0
TRINITY_DN101417_c0_g1	0	0	0	0	0.48295	0	0	0.5359	0	0	0	0
TRINITY_DN10141_c0_g1	1.10543	0.0983111	0.102206	0	0.198968	0	0	0	0.115252	0.373775	0	0
TRINITY_DN101426_c0_g1	0	0.185731	0.285992	0.232783	0	0	0.304465	0	0	0.25985	0.198859	0
TRINITY_DN10142_c0_g1	0	0	0.112365	0.0343691	0.0473303	0.141585	0.372199	0.296448	0.484267	0.0407056	0.14041	0.0997184
TRINITY_DN101435_c0_g1	0	0	0.398357	0.405116	0.293629	0.313977	0.214379	0.102529	0.115252	0	0.210616	0.22464
TRINITY_DN101438_c0_g1	0	0	0	0	0	0	0	0.227987	0	0.381711	0	0
TRINITY_DN101445_c0_g1	0	0	0	0	0	0	0	0	0	0.235529	0.596912	0
TRINITY_DN101446_c0_g1	0.998561	0	0.357413	0	0	0	0	0	0	0	0	1.31095
TRINITY_DN101447_c0_g1	0	0.2078	0	0	0	0	0	0	0.24196	0	0	0
TRINITY_DN101448_c0_g1	0	0	0	0	0.274637	0	0	0	0	0	0.316091	0
TRINITY_DN10144_c0_g1	0	1.11524	0.520882	0	0	0	0	0	0	0.438545	1.217	0
TRINITY_DN101450_c0_g1	0	0.120381	0.255207	0	0.492597	0.40484	0	0.125458	0	0	0.14041	0
TRINITY_DN101452_c0_g1	0	0	0	0	0	0	0	2.68016	0	0	0	4.34414
TRINITY_DN101457_c0_g1	0.285262	0.338786	0.90908	0.29299	0.700911	0.445293	0.146645	0.421907	0.230504	0.389904	0.678874	0.474484
TRINITY_DN101459_c0_g1	0	0.404422	1.17445	0	0.369297	0	0	0	0	0	0	0
TRINITY_DN10145_c0_g1	14.7558	18.8697	13.0214	4.93769	9.21494	12.0568	10.8988	7.76695	9.68465	10.584	13.552	16.6406
TRINITY_DN101460_c0_g1	0.365411	0.262258	0.275833	0	0	0.101132	0.101601	0	0	0.0811552	0	0.0997184
TRINITY_DN101467_c0_g1	0	0	0	0	0	0.202576	0	0	0	0	0.304334	0.112503
TRINITY_DN10146_c0_g1	0	0	0.0815802	0	0.151638	0	0	0	0	0.146182	0	0
TRINITY_DN101477_c0_g1	0	0	0.500564	0	0	0	0.293289	0	0	0	0	0
TRINITY_DN101479_c0_g1	1.33726	0	0	0	1.35419	0	0	0	0	0	0	0
TRINITY_DN10147_c0_g1	0	0	0	0.198171	0.122999	0	0	0	0.276675	0.333069	0	0.137341
TRINITY_DN10148_c0_g1	0	0	0.193945	0.551611	0	0	0	0	0.103796	1.06398	0	0
TRINITY_DN101492_c0_g1	0.900601	0.131272	0.520882	0.206702	0.38829	0.283482	0.857515	0	0.299933	0	0.14041	0
TRINITY_DN101493_c0_g1	0	0	0	0.206702	0.246299	0	0	0	0	0	0	0
TRINITY_DN101495_c0_g1	0	0	4.40163	0	0	0	3.15912	0	0	0	0	0
TRINITY_DN101500_c0_g1	0	0	0	0	0	0.658138	0	0	0.230504	0	0	0
TRINITY_DN101502_c0_g1	0.320884	0	0.214571	0.52553	0	0	0	0	0	0.487443	0	0
TRINITY_DN101506_c0_g1	1.89026	0	0	0	0.634588	0	0	0	0	0	0	0
TRINITY_DN101513_c0_g1	0	0	0	0	0	0	0	0.353445	0.391927	0	0	0.262263
TRINITY_DN101515_c0_g1	0	0	0.173627	0.146495	0	0	0	0	0.207593	0	0	0.212221
TRINITY_DN101517_c0_g1	0	0	0	0.137964	0.340959	0	0	0	0	0	0	0
TRINITY_DN10151_c0_g1	0.374604	0.240475	0	0	0	0	0	0	0	0.113669	0.14041	0
TRINITY_DN101520_c0_g1	0.15168	0.29522	0	0.258621	0.0756682	0	0.0789103	0.148388	0	0	0.491436	0.0872993
TRINITY_DN101522_c0_g1	0	0	0	0	0	2.87496	0	0	0	0	0	6.0295
TRINITY_DN101523_c0_g1	0	0	0	0	0	0	0	0	0	0	3.24153	3.52046
TRINITY_DN101525_c0_g1	0.757826	0.962187	0.163468	0.413647	0.501943	0.536468	0.180512	0.421907	0.0923406	0.235529	0.538464	0
TRINITY_DN101526_c0_g1	0	1.02754	0.510723	0	0	0	0	0	0.610975	0	0	0
TRINITY_DN10152_c0_g1	0	0.142164	0.204104	0	0	0	0.056558	0	0	0	0.269064	0.062461
TRINITY_DN101530_c0_g1	0.0979601	0.0983111	0.388198	0	0.0946607	0.101132	0	0.102529	0	0.178695	0	0
TRINITY_DN101531_c0_g1	1.01637	2.04447	0.868136	2.62814	0.842902	2.85473	3.71183	3.75228	2.60567	0.463122	1.32248	0.399604
TRINITY_DN101537_c0_g1	0	0	0	0	0	0	0.439934	0	0	0.609304	0	0
TRINITY_DN101539_c0_g1	0	0	0	0	0	0.637911	0	0.604362	0.680057	0	0	0
TRINITY_DN10153_c0_g1	0	0.142164	0.153309	0.439485	0.378944	0	0	0.0799264	0.172878	0.284171	0.327512	0.249844
TRINITY_DN101542_c0_g1	0	0	2.20605	0	0	2.96613	0	0	0	0	0	0
TRINITY_DN101547_c0_g1	0.365411	0	0	0	0.719903	0	0	0	0	0	0	0.212221
TRINITY_DN101554_c0_g1	8.06893	8.24322	7.8945	7.22116	8.45736	7.31918	5.52846	6.97981	5.36131	10.3646	10.6144	11.7222
TRINITY_DN101560_c0_g1	0	0.29522	0	0	0.899578	0	0	0	0	0	0	0
TRINITY_DN101561_c0_g1	0	0	0	0	0	0.99203	0	0	0	0	0.947938	0
TRINITY_DN101562_c0_g1	0	1.00575	0.90908	0	0	0	0	0	0	0	0	0
TRINITY_DN101563_c0_g1	0	0	0	0	0	0	0.812472	0	0	0	0.725566	0
TRINITY_DN101565_c0_g1	0	0.284328	0	0.439485	0	0.971804	0.338332	0	0	0	0	0
TRINITY_DN101568_c0_g1	0	0	0.388198	0	0.378944	0	0.135468	0	0.149967	0	0	0
TRINITY_DN101569_c0_g1	0	0	0.44946	0	1.73313	0	0	0	0.530438	0	0	0
TRINITY_DN101575_c0_g1	0	0	0.102206	0.249846	0	0	0.214379	0	0	0	0	0
TRINITY_DN101576_c0_g1	0	0	0	0	0	1.27551	0	0	0	0	1.217	0
TRINITY_DN101580_c0_g1	0	0	0	0.611818	0.748241	0	0	0	0	0	0	0
TRINITY_DN101581_c0_g1	0	0	0	0	0	0.46552	0.496492	0	0	0.674075	0	0
TRINITY_DN101582_c0_g1	0.392415	0	0	0	0	0	0	0.421907	0	0	0	0
TRINITY_DN101583_c0_g1	0	0	0	0	0	0.364387	3.03483	1.69942	0.380471	0	0.702052	0.38682
TRINITY_DN101593_c0_g1	0.329789	0	0.112365	0	0.217961	0.35443	0	0	0	0	0	0
TRINITY_DN101594_c0_g1	1.5958	0	0	0	1.59114	0	0	0	0	0	0	0.23706
TRINITY_DN101597_c0_g1	0	0.2078	0.112365	0	0.104308	0	0.23707	0	0	0.194824	0.585155	0
TRINITY_DN10159_c0_g1	0	0.251367	0	0	1.13653	0	0	0	0	0	0	0
TRINITY_DN101602_c0_g1	0.0890546	0.349964	0	0	0	0	0	0.0913913	0.103796	0.333069	0.386297	0.299521
TRINITY_DN101617_c0_g1	0.48147	0	0	0.784151	0	0	0	0	0	0	0	0
TRINITY_DN10161_c0_g1	3.86066	4.18725	3.91154	3.19705	2.80334	3.84676	4.28724	4.55057	4.60037	3.6228	3.68628	4.33173
TRINITY_DN101620_c0_g1	0	0	0.326936	0	0	0.374656	0	0	0	0.276235	0	0
TRINITY_DN101621_c0_g1	0.285262	0.196909	0	0	0.141991	0.0709482	0	0.0684616	0.149967	0	0.0702052	0.0748801
TRINITY_DN101625_c0_g1	0	0	0.285992	0	0	0	0	0	0.345757	0	0	0
TRINITY_DN101626_c0_g1	0.374604	0.98397	0.122524	0.103351	0.122999	0.415109	0	0.775679	0.28813	0	0.269064	0.14976
TRINITY_DN10162_c0_g1	0	1.49788	1.37886	0	0	0	0.925249	0.821211	0	1.68967	0.819285	0
TRINITY_DN101632_c0_g1	0	0	0	0	0	0.35443	0	0	0	0	0.339269	0.749167
TRINITY_DN101637_c0_g1	0.374604	0.415314	0	0	0	0	0	0	0	0.682267	0	0
TRINITY_DN101638_c0_g1	0	0	0	0.120657	0.151638	0	0	0	0	0.13799	0	0
TRINITY_DN101639_c0_g1	0	0	1.14397	0.87897	0	0	0	0	0	0	0	0
TRINITY_DN101641_c0_g1	0.864692	0.524803	0	0	0.170329	0.192307	0	0	0.415186	0	0	0.212221
TRINITY_DN101648_c0_g1	0.392415	0	1.27665	0	0	0	0	0	0	0	0	0
TRINITY_DN101650_c0_g1	0	1.88052	0	0	0	0	0	0	0	3.76898	0	0
TRINITY_DN101653_c0_g1	0.15168	0.153056	0.30631	0.611818	0	0	0	0.159525	0	0.13799	0	0.349562
TRINITY_DN10165_c0_g1	0.124964	0.48095	0.122524	0.723944	0	0.131628	0.327156	0.490368	0.207593	0.113669	0.198859	0.0748801
TRINITY_DN101662_c0_g1	0	0	0	0	0	0	1.41023	0	0	2.41238	0	0
TRINITY_DN101664_c0_g1	0	0	0.837351	0	0	0	0	0	1.14141	0	0	1.12357
TRINITY_DN101669_c0_g1	0	0	0.837351	0	0	0	0	0	0.530438	0	0	0
TRINITY_DN10166_c0_g1	0.133869	0.524803	0	0.224008	0	0.58719	0.146645	0.695753	0	0.243722	0	0.162179
TRINITY_DN101672_c0_g1	0	0.185731	0.183786	0	0	0	0.203203	0	0	0.49538	0	0.212221
TRINITY_DN101675_c0_g1	0.40132	0	0	0	0.198968	0	0	0	0	0	0	0
TRINITY_DN101677_c0_g1	0	0	0	0	0	0.243029	0	0	0	0	0.468259	0
TRINITY_DN101683_c0_g1	0	0	0	1.01693	0	0	0	0.19392	0.207593	0	0.198859	0.636664
TRINITY_DN101684_c0_g1	0.909507	0	0	0	0.60625	0	0	0	0	0	0	0
TRINITY_DN101691_c0_g1	0	0	0	0	0	0	1.523	0	0	0	0	0.511742
TRINITY_DN101699_c0_g1	0.160586	0.317003	0	0	0	0.17208	0	0	0	0	0	0.187383
TRINITY_DN10169_c0_g1	5.45646	2.48157	4.23847	3.37792	2.0551	4.27214	3.7457	1.60803	3.60857	4.13456	5.48877	4.98081
TRINITY_DN1016_c0_g1	10.9664	11.6104	10.2843	9.10829	9.87787	11.7531	11.5758	10.9145	11.1951	11.0307	13.1421	12.8706
TRINITY_DN101700_c0_g1	0	0	0	0	0	0.182349	0	0	0.196137	0	0	0
TRINITY_DN101705_c0_g1	0	0	0	0	0	0	0.63196	0.55883	0	0	0	0
TRINITY_DN101708_c0_g1	0	0	2.26731	0	0	0	0	0	3.26282	0	0	0
TRINITY_DN101710_c0_g1	0.0890546	0.163947	0.265674	0	0.0853152	0.0911747	0	0	0.196137	0	0.280821	0.38682
TRINITY_DN101711_c0_g1	0	0	0	0	0.378944	0	0	0	0	0	0.432988	0
TRINITY_DN101714_c0_g1	0.329789	0	0.163468	0	0	0	0	0	0	0	0	0
TRINITY_DN101717_c0_g1	0.124964	0.120381	0.0612621	0.637656	0.189321	0	0	0	0	0	0	0
TRINITY_DN10171_c0_g1	0.722204	1.10406	1.23571	1.24094	0.956555	1.22479	1.02685	2.0414	1.48717	1.08856	1.4162	2.19709
TRINITY_DN101728_c0_g1	0.169491	0.327895	0	0	0	0	0	0	0.0923406	0	0	0
TRINITY_DN101732_c0_g1	0	0	0	3.72258	0	0	0	0	0	1.15333	0	0
TRINITY_DN101734_c0_g1	0	0.644898	0	0	1.0892	0	0	0	0	0	0	0
TRINITY_DN10173_c0_g1	0	0.338786	1.30713	0	0	0	0	0	0	0	0	0.399604
TRINITY_DN101740_c0_g1	0.196208	0	0	0	0	0	0	0.0684616	0	0.0650266	0.280821	0
TRINITY_DN101746_c0_g1	0	0	0	0	0	0	0.564226	0	1.68331	0	0	0
TRINITY_DN101747_c0_g1	0.187302	0	0	0.301521	0	0	0	0	0	0	0	0.212221
TRINITY_DN101754_c0_g1	0	0	0	0.646187	0	0	3.66679	0	0	0	0	0
TRINITY_DN101758_c0_g1	1.02528	0	0	0	0	0	0	0.650221	0	0	0	0
TRINITY_DN101761_c0_g1	0	0	0	1.61145	0.246299	0	0	0	0	0.446738	0	0
TRINITY_DN101763_c0_g1	0	0.579548	0	0	0	0	0	0.307913	0	0	0	0
TRINITY_DN101765_c0_g1	0.205113	0	0	0.508467	0	0	0	0	0	0	0	0
TRINITY_DN101767_c0_g1	0	0	0.112365	0.97379	0	0.576921	0.23707	0.21685	0.24196	0	0	0
TRINITY_DN101769_c0_g1	0	0.273437	0	0	0	0	0	0	0	0	0	0.324724
TRINITY_DN10176_c0_g1	0	0.0983111	0	0	0	0.344161	0.112777	0.319378	0	0.194824	0	0
TRINITY_DN101770_c0_g1	0	0.2078	0	0	0	0	0	0.227987	0	0	0	0.249844
TRINITY_DN101775_c0_g1	0	0.29522	0	0	0	0	0	0	0	0	0.643604	0
TRINITY_DN101779_c0_g1	0	0	0	0	0	0	0	0	0	0	0.280821	0.299521
TRINITY_DN10177_c0_g1	0.205113	0	0.204104	0	0.501943	0.435336	0.112777	0.205385	0.230504	0.0893476	0.105476	0.22464
TRINITY_DN101780_c0_g1	0	0	0	0	0.577611	0	0	0	0.369015	0	0	0
TRINITY_DN101790_c0_g1	0.784543	0	0.275833	0	0	0	0	0.58176	0	0	0.608669	0.986226
TRINITY_DN101794_c0_g1	0	0.153056	0.45962	0.241315	0	0	0	0	0	0	0	0
TRINITY_DN101798_c0_g1	0	0	0.898613	0	0	0	0	0	0	0	1.08835	0
TRINITY_DN101799_c0_g1	0	0	0	0.792682	0	0.40484	0	0	0	0	0	0
TRINITY_DN10179_c0_g1	0.222924	0	0.183786	0.146495	0.255644	0	0	0	0	0.13799	0	0.0376227
TRINITY_DN1017_c0_g1	0	0	0	1.3616	0	0	0	0	0	0	0	2.57149
TRINITY_DN101801_c0_g1	0	0	0	0	0	0	0	0	0.438097	0.609304	0	0
TRINITY_DN101803_c0_g1	0	0	0.112365	0	0.104308	0.23276	0	0	0.126708	0.203016	0	0
TRINITY_DN101805_c0_g1	0	0.229584	0	0	0	0	0.270937	0	0.276675	0	0	0
TRINITY_DN10180_c0_g1	0	0.043853	0.142842	0	0	0.0507217	0.101601	0.19392	0.103796	0	0.152167	0.324724
TRINITY_DN101818_c0_g1	0.48147	0	0	0	0	0	0	0	0	0	0	1.34821
TRINITY_DN101819_c0_g1	0.659866	0	0.694509	0.534305	0	0	0	0.38784	0.864738	0	0	0
TRINITY_DN10181_c1_g1	0	0.86359	0	0	0	0	0	0	0	0	0	0.349562
TRINITY_DN101827_c0_g1	0.106866	0	0	0.258621	0	0	0.338332	0.205385	0.115252	0	0	0
TRINITY_DN101838_c0_g1	1.31054	0	0	3.74842	0	0	0	0	0	0	0	0
TRINITY_DN10183_c0_g1	0	0.327895	0	0	0	0	0.191688	0	0	0	0	0
TRINITY_DN101841_c0_g1	0	0	0	0	0	0	0.575402	0	0	0	0.538464	0
TRINITY_DN101846_c0_g1	0	0	0	0	0	0	8.14605	0	0	0	7.72392	0
TRINITY_DN101850_c0_g1	0	0.77617	0	0	2.56669	0	0	0	0	0	0	0
TRINITY_DN101858_c0_g1	0	0	0.275833	0.439485	0	0	0	0	0	0	0	0
TRINITY_DN101859_c0_g1	0	0	0.245048	0	0	0	0	0.262381	0	0	0	0.873723
TRINITY_DN101863_c0_g1	0	0	0.30631	0	0	0	0	0	0	1.06398	0	0
TRINITY_DN101864_c0_g1	0	0	0	0	0	0	0	0	0.28813	0.422417	0	0.486904
TRINITY_DN101871_c0_g1	0	0	0	0	0.274637	0	0	0	0	0	0	0.349562
TRINITY_DN10187_c0_g1	0	0.382639	0.388198	0.155026	0	0.212533	0	0.399305	0.230504	0	0	0
TRINITY_DN101880_c0_g1	1.00747	0	0	0	0	0	0	0.638756	0	0	0	0
TRINITY_DN101882_c0_g1	0	0	0	0	0	0	0.214379	0.19392	0	0	0	0
TRINITY_DN101883_c0_g1	0	0	0.796715	0	0	0	0	0	0	0.341262	0	0
TRINITY_DN101888_c0_g1	0	0	0.428835	0	0	0	0.248246	0	0	0	0	0
TRINITY_DN101889_c0_g1	0	0	0	0	0.511288	0	0	0	0.322845	0	0	0.324724
TRINITY_DN101892_c0_g1	1.0698	0	0	2.62814	0	0	0	0	0	0.487443	0	0
TRINITY_DN101899_c0_g1	0.196208	0	0.99066	0	0	0	0	0	0	0	0	0
TRINITY_DN10189_c0_g1	0.454753	1.13703	0.326936	0	0.9659	0.546737	0.169335	0.319378	0.172878	0	0.339269	0.38682
TRINITY_DN101903_c0_g1	0	0.50302	0	0	0	0	0.293289	0	0	0	0.831041	0
TRINITY_DN101907_c0_g1	0	0	0.469779	0	0	0	0	0	0	0.211208	0	0.287101
TRINITY_DN101909_c0_g1	0	0	0	1.00816	0	0	0	0	0.564805	0	0	0
TRINITY_DN10190_c0_g1	0.24964	0.120381	0.183786	0.120657	0.378944	0.384614	0.169335	0.159525	0.334301	0.0732189	0.0937189	0.187383
TRINITY_DN101916_c0_g1	0	0	0.204104	0	0	0.455562	0	0.21685	0.24196	0	0	0.723963
TRINITY_DN101918_c0_g1	0	0.491842	0.245048	0	0.227306	0	0.282113	0.262381	0.28813	0.422417	0.538464	0
TRINITY_DN10191_c0_g1	0	0	0	0	0	0.445293	0	0.421907	0	0	0	0.474484
TRINITY_DN101921_c0_g1	0	0	0.30631	0.249846	0	0.17208	0.169335	0.786817	0.172878	0.55247	1.6735	0.361982
TRINITY_DN101925_c0_g1	0	0	0	1.50809	0	0	0	0	0	1.12107	0	0
TRINITY_DN101929_c0_g1	0	0	0	0	0	0	0	0	0	0	0.304334	0.324724
TRINITY_DN101933_c0_g1	0	0	0	0	0	0	0.39489	0	0	0.836641	0	0
TRINITY_DN101937_c0_g1	0.392415	0	0	0	0	0	0.530359	0	0	1.42137	0.959695	0
TRINITY_DN10193_c0_g1	0	0.185731	0	0	0	0	0	0.399305	0	0	0	0
TRINITY_DN101940_c0_g1	0	1.13703	0	0	0	0	1.37636	0	0	0	0	0
TRINITY_DN101944_c0_g1	0	3.38901	0	0	0	0	0	1.27751	0	0	0	1.38583
TRINITY_DN101946_c0_g1	0	0	0	0	0	0	0.270937	0	0.28813	0	0.14041	0
TRINITY_DN10194_c0_g1	1.98822	1.97883	1.51154	1.34429	1.32585	1.92338	2.23387	1.87041	1.60242	1.73012	2.07156	1.78507
TRINITY_DN101952_c0_g1	0	0.109203	0	0	0.331614	0	0	0.113993	0	0.308748	0	0
TRINITY_DN101954_c0_g1	0.303073	0.327895	0	0	0	0	0	0	0	0	0	0
TRINITY_DN101957_c0_g1	0	0.163947	0	0	0	0	0.191688	0.342308	0	0	0	0
TRINITY_DN101958_c0_g1	0	0.797953	0.735453	0	0	0	0	0	0	0	0	0
TRINITY_DN101959_c0_g1	0	0	0	0	0	0	0.169335	0.148388	0	0.268043	0	0.349562
TRINITY_DN10195_c0_g1	1.22149	0.688751	1.27665	0.611818	0.82391	1.25529	1.65847	1.66502	1.30284	1.45388	1.96608	2.90864
TRINITY_DN101961_c0_g1	0	0.262258	0.520882	0.206702	0.748241	0	0	0.55883	0	0	0	0
TRINITY_DN101962_c0_g1	0.276357	0	0.428835	0	0.141991	0.151854	0.157821	0.58176	0.322845	0	0	0.162179
TRINITY_DN101965_c0_g1	0	0	0	0	0.217961	0	0	0	0	0	0.245886	0
TRINITY_DN101968_c0_g1	0	0	0	0	0.454612	0	0	0	0	0.422417	0.128654	0
TRINITY_DN10196_c0_g1	0	0	0	1.1978	0.369297	0	0	0	0	0	0	0
TRINITY_DN101972_c0_g1	0	0	0.888454	0	0	0	0	0	0	0.25985	0	0.723963
TRINITY_DN101973_c0_g1	0	0	0	0	0	0	0	0.342308	0	0.804128	0	0
TRINITY_DN10197_c0_g1	0	0	0	0.560143	0	0.425067	0	0	0	1.24267	0	1.34821
TRINITY_DN101980_c0_g1	0	0	0	0	0	0.252986	0.135468	0.125458	0.138511	0.324877	0	0
TRINITY_DN101984_c0_g1	0	0	0	1.08567	0	0	0	0	0	1.19403	0	0
TRINITY_DN10198_c0_g1	0.196208	0.0983111	0.204104	0	0	0.212533	0.112777	0	0	0	0	0.22464
TRINITY_DN101992_c0_g1	0	0	0.173627	0	0	0.192307	0	0	0	0	0	0
TRINITY_DN101_c0_g1	0.258546	0.174839	3.19671	0.999628	1.55316	1.53877	1.85016	0.901138	1.01471	3.46023	5.44174	2.04733
TRINITY_DN102000_c0_g1	0	0	0.428835	0	0	0.23276	0	0	0	0	0	0
TRINITY_DN102006_c0_g1	0	0.50302	0.479938	0	0	0	0	0	0	1.60006	1.64999	0.611826
TRINITY_DN102009_c0_g1	0	0	0.745612	0	0	0	0	0	0	0.601112	0	0
TRINITY_DN10200_c0_g1	0	0	0	0	0	0	0	0	0	1.86836	0	0.561784
TRINITY_DN102010_c0_g1	0	0	0	0	0	0.252986	0.259422	0	0	0.601112	0	0
TRINITY_DN102015_c0_g1	0	0	0	0.29299	0	0	0	0	0	0	0	0.474484
TRINITY_DN102017_c0_g1	0	0.0656362	0.0714211	0.224008	0	0.141585	0	0.136923	0.219049	0	0	0.14976
TRINITY_DN102018_c0_g1	0	0	0.357413	1.3616	0	0	0	0	0	0	0	0
TRINITY_DN10201_c0_g2	0	0.415314	0	1.51663	0	0.46552	0	0.444836	0.991446	0	1.35741	0
TRINITY_DN102021_c0_g1	0.454753	0	0.612621	0	0	0	0	0	0	0	0.163924	0
TRINITY_DN102023_c0_g1	0	0	0.214571	0	0	0	0	0	0.253763	0	0	0
TRINITY_DN102024_c0_g1	1.4266	0	0	0	0	0	0	0	0	0	0.971452	0
TRINITY_DN102025_c0_g1	0	0	0	0	0	0	0.417581	0	0.207593	0	0.198859	0
TRINITY_DN102026_c0_g1	0	0	0	0	0.331614	0	0.428757	0	0	0	0	0
TRINITY_DN102028_c0_g1	0.73111	0.284328	0.142842	0	0	0.323935	0	0	0.334301	0	0.316091	0
TRINITY_DN10202_c0_g1	1.14134	1.09317	0.704668	1.0513	0.710256	1.28578	1.70351	1.58543	0.968535	1.39705	1.15855	1.33579
TRINITY_DN102030_c0_g1	0.365411	0	0	0	0	0	0	0	0	0	0	0.436862
TRINITY_DN102031_c0_g1	0	0	0	0	1.27852	0	0	0	1.17613	0	0.538464	0
TRINITY_DN102032_c0_g1	0.214018	0.2078	0	0.0862883	0	0	0	0	0	0.49538	0	0
TRINITY_DN102033_c0_g1	0	0.666967	0	0	0	0	0	0	0	0	1.46289	0
TRINITY_DN102038_c0_g1	0	0	0	0	0	0.313977	0	0	0.668601	0.243722	0	0
TRINITY_DN102045_c0_g1	0	0.524803	0	0	0	0	0	0	0	0	0.573398	0
TRINITY_DN102046_c0_g1	0.472564	0.338786	0	0	0	0.131628	0.259422	0	0	0.324877	0	0
TRINITY_DN102047_c0_g1	0.214018	0	0	0	0	0	0	0	0.265219	0	0	0
TRINITY_DN102048_c0_g1	0	0	0.173627	0	0	0.576921	0	0	0	0	0.187102	0
TRINITY_DN102049_c0_g1	0	0.360856	0.092047	0.232783	0	0	0.101601	0.19392	0	0	0	0
TRINITY_DN10204_c0_g1	0	0	0	0	1.07021	0	0	0	0	0.422417	0	0
TRINITY_DN102052_c0_g1	0	0.327895	0	0	0	0	0	0	0	0	0.725566	0
TRINITY_DN102054_c0_g1	0	0	0.439301	0	1.2122	0.516241	1.10576	0	0	0	0	0
TRINITY_DN102059_c0_g1	0	0	0	0.0948196	0	0.243029	0.123954	0	0	0	0	0.262263
TRINITY_DN102060_c0_g1	0.258546	0	0	0	0	0.617374	0	0	0	0	0	0.324724
TRINITY_DN102062_c0_g1	0	0	0	1.25801	1.15552	0.982072	0	0	0	1.40524	0	0
TRINITY_DN10206_c0_g1	0	0.0874195	0	0.155026	0.189321	0.607416	0.101601	0.0913913	0.322845	0.349198	0.105476	0
TRINITY_DN102070_c0_g1	0	0	0	0	0	0	2.50481	0	0	0	0	3.68264
TRINITY_DN102073_c0_g1	0	0.360856	0.122524	0	0	0.40484	0.959116	0	0.426641	0	0	0.137341
TRINITY_DN102074_c0_g1	0	0	0	0	0	0.243029	0	0.227987	0	0.194824	0	0
TRINITY_DN102075_c0_g1	0	0	0	0	0	0	0	0	0.69186	0.268043	0	0
TRINITY_DN102078_c0_g1	0	0.0983111	0	0	0.501943	0	0	0.205385	0	0.0893476	0.222372	0
TRINITY_DN102079_c0_g1	0.142775	0	0	0.603287	0	0	0	0	0	0	0	0
TRINITY_DN10207_c0_g1	0.561619	0.426492	0.724986	0.0431441	0.501943	0.931351	0.699355	0.661358	0.668601	0.779807	0.538464	0.686706
TRINITY_DN102098_c0_g1	1.03418	0.820023	0	0	0	0	0	0.284984	1.30284	0	0	0
TRINITY_DN10209_c0_g1	0	0.317003	0	0	0.312621	0	0	0.159525	0	0	0.351026	0
TRINITY_DN1020_c0_g1	0.231829	0	0	0.749782	0	0	0.552711	0	0	0	0	0
TRINITY_DN102104_c0_g1	0	0	0	0	0	0	0	0.593224	0	0	0	0.661502
TRINITY_DN102105_c0_g1	0	0.56837	1.02114	0.232783	1.43951	0	0.654312	0.444836	0	0.268043	0	0.174599
TRINITY_DN102107_c0_g1	0.240735	0	0.245048	0	0	0	0	0	0	0	0	0
TRINITY_DN102108_c0_g1	0	0	0	0	0.236652	0.273213	0	0	0	0	0	0.287101
TRINITY_DN102110_c0_g1	0	0	0	0	0.179976	0	0	0.19392	0	0	0	0
TRINITY_DN102111_c0_g1	0	0	0	0	0	0	0.361023	0	0	0.430609	0	0
TRINITY_DN102113_c0_g1	0	0	0	0	0.880887	0	0.744737	0	0	0	0.690631	0.761586
TRINITY_DN102116_c0_g1	0.588335	0	0	0	0	0	0.868691	0	0	0	0	0
TRINITY_DN102118_c0_g1	0	0	0	0	4.49849	0	0	0	0	0	0	3.6326
TRINITY_DN102125_c0_g1	0	0	0	0.448017	0	0.415109	0	0.19392	0	0	0	0
TRINITY_DN102126_c0_g1	0.490375	0	0.255207	0	0	0	0	0	0	0	0	0
TRINITY_DN102127_c0_g1	0	0	0	0	0	0	0.755913	0	0.760942	0	0	0
TRINITY_DN102133_c0_g1	0	0.142164	0.153309	0.361972	0	0	0	0	0.172878	0.268043	0	0
TRINITY_DN102140_c0_g1	0.285262	0	0	0	0	0	0	0	0	0	0.327512	0
TRINITY_DN102141_c0_g1	0	0	0	0	1.82779	0.840176	0	0	0	0	0	0
TRINITY_DN102144_c0_g1	0.918412	0	0.418676	0.516998	0.416627	0.151854	0.293289	0.0684616	0.230504	0.0650266	0.444745	0.549365
TRINITY_DN102149_c0_g1	0	0	0	0	0.596603	0	0	0	0	0	0.784014	0
TRINITY_DN10214_c0_g1	0	0.229584	0	0	0	0.252986	0.800957	0	0	0	0	0
TRINITY_DN102152_c0_g1	0	0	0	0	0	0	0	0.319378	0.357559	0	0	1.08594
TRINITY_DN102153_c0_g1	0	0	0	0	0	0.17208	0.180512	0	0	0	0	0.374401
TRINITY_DN10215_c0_g1	0.303073	0	0	0.0862883	0	0	0.101601	0	0	0.276235	0	0
TRINITY_DN102160_c0_g1	0	0	0	0	0	0.435336	0	0.205385	0	0	0	0
TRINITY_DN102161_c0_g1	0	0	0	0	0	0	0	0	0	0	0.538464	0.586622
TRINITY_DN102162_c0_g1	0.258546	0	0	0.52553	0	0.141585	0	0	0	0	0	0.14976
TRINITY_DN102165_c0_g1	0	0	0	0	0	0	0	0.353445	0.783854	0	0	0
TRINITY_DN102168_c0_g1	0	0	0	0.482629	0	0	0	0.421907	0.24196	0	0	0
TRINITY_DN102169_c0_g1	0	0	0	0.732475	0	0	0	0	0	1.08856	0	0
TRINITY_DN10216_c0_g1	0.0623383	0.174839	0.0612621	0.155026	0.0663228	0	0.0677342	0.182455	0	0.113669	0.398053	0.274682
TRINITY_DN102170_c0_g1	1.08762	0	2.77804	0	0	0	0	0	0	0	0	0
TRINITY_DN102173_c0_g1	0	0	0	0	0.407282	0	0	0.227987	0	0	0.234129	0
TRINITY_DN102174_c0_g1	0	0	0	0	0	0.486057	0.507668	0	0	0	0	0
TRINITY_DN102175_c0_g1	0.748921	0	0.153309	0	0	0	0	0	0	0.276235	0	0
TRINITY_DN10217_c0_g1	0	0.50302	0	0	0	0	0	0	0	0	0.280821	0
TRINITY_DN102180_c0_g1	0	0	0.694509	0	0	0	0	0	0	0	0	1.82269
TRINITY_DN102182_c0_g1	0	0	0	0	0	0.344161	0.722046	0	0	0	0	0
TRINITY_DN102185_c0_g1	0.740015	0	0	1.81815	0	0	0	0	0	0	0	0
TRINITY_DN102193_c0_g1	0.0979601	0	0.285992	0.38781	0	0	0	0	0.103796	0.438545	0	0.112503
TRINITY_DN102194_c0_g1	1.36426	0	0	0	0	0	0	0	0	1.55142	0	0
TRINITY_DN102195_c0_g1	0	0	0.173627	0	0	0	0	0	0.207593	0.308748	0	0
TRINITY_DN10219_c0_g1	0.0801492	0.0765278	0	0.0689819	0	0.0809058	0.428757	0.159525	0.172878	0.219401	0.081962	0
TRINITY_DN102207_c0_g1	0	0	1.06208	0	0	0	0	0	0	1.77901	0	0
TRINITY_DN102209_c0_g1	1.09652	0	0.22473	0	0.217961	0.252986	0	0.478903	0.541894	0	0.245886	0.274682
TRINITY_DN10220_c0_g1	1.25711	1.33365	1.38902	1.50809	2.20674	2.27781	1.81663	2.20125	1.42954	1.42956	1.88412	0.886508
TRINITY_DN102210_c0_g1	0	0	0	0	0	0	0	0	2.10995	0	1.89588	0
TRINITY_DN102212_c0_g1	0	0.56837	0	0	0	0	0.214379	0	0.219049	0	0	0
TRINITY_DN102215_c0_g1	0	0	0	0	0	0	0	0.21685	0	0.373775	0	0
TRINITY_DN10221_c0_g1	0.802354	0.393531	0.837351	0.52553	0.463958	0.455562	0.879867	0.92374	0.807112	0.414225	0.503193	0.524161
TRINITY_DN10222_c0_g1	0	0.240475	0	0	0	0	0	0	0	0.227337	0	0
TRINITY_DN102239_c0_g1	0	0.273437	0.275833	0	0.255644	0	1.29745	0.58176	0	0	0.304334	0
TRINITY_DN10223_c0_g1	10.9664	10.6592	10.0393	8.4448	7.22617	10.093	9.00357	9.46637	10.1113	4.61382	6.27278	8.01437
TRINITY_DN102241_c0_g1	0	0	0	0	0.246299	0	0.552711	0	0	0	0	0
TRINITY_DN102242_c0_g1	0	0.196909	0	0	0	0	0.902558	0	0.230504	0	0	0
TRINITY_DN102246_c0_g1	0	0	0	0	0	0.445293	0.451448	0.205385	0	0	0	0.474484
TRINITY_DN102247_c0_g1	0	0.371748	0.122524	0	0.501943	0	0	0	0.28813	0	0	0
TRINITY_DN102251_c0_g1	0	0	0	0	1.18386	0.506284	0	0	0	0	0	0
TRINITY_DN102253_c0_g1	0	0	0	1.79231	0	0	0	0	0	0	0.99463	1.09873
TRINITY_DN102255_c0_g1	0	0	0	0	0	0	0	0.273846	0.622431	0	0	0
TRINITY_DN102256_c0_g1	0	0	0	0	0	0.911124	0	0	0	0.59292	0	0
TRINITY_DN102259_c0_g1	0	0	0	0.215477	0	0	0.293289	0	0	0	0	0.599041
TRINITY_DN10225_c0_g1	0	0	0	0.29299	0	0	0	0.433372	0	0	0	0
TRINITY_DN102264_c0_g1	0.311979	0	0.214571	0.516998	0	0	0	0	0	0.0975399	0	0
TRINITY_DN10226_c0_g1	0.0979601	0.0983111	0.30631	0.249846	0	0	0.214379	0.410442	0.230504	0	0	0
TRINITY_DN102274_c0_g1	0	0.491842	0	0	0	0	0.598093	0	0	0	0	0
TRINITY_DN102275_c0_g1	0.142775	0	0	0	0	0	0.0789103	0.136923	0.161422	0.194824	0	0
TRINITY_DN102286_c0_g1	0	0	0	0	0	0	0.282113	0	0	0	0	0.287101
TRINITY_DN102289_c0_g1	0	0	0	0	0	0	0.191688	0	0.196137	1.05604	0	0.786424
TRINITY_DN10228_c0_g1	0	0	0.22473	0.180864	0	0.121359	0.123954	0.113993	0.126708	0	0	0
TRINITY_DN102291_c0_g1	0	0	0	0	0.700911	0	0	0	0.472812	0	0	0
TRINITY_DN102293_c0_g1	0	0.404422	0	0	0	0	0	0.433372	0	0	0	0
TRINITY_DN102296_c0_g1	0	0	0	0.422179	0	0	0	0	0	0	0	0.661502
TRINITY_DN102299_c0_g1	1.13243	0	0	0	0	0	0	0	1.90236	0	0	0
TRINITY_DN10229_c0_g1	0.133869	0.0656362	0.0612621	0.249846	0.369297	0	0.0677342	0.034067	0	0	0	0
TRINITY_DN1022_c0_g1	0	0	0	0	0	0.23276	0	0.113993	0.253763	0	0.116897	0
TRINITY_DN102304_c0_g1	0	0	0	0	0	0	0.259422	0	0.265219	0	0.749079	0.262263
TRINITY_DN102307_c0_g1	0.187302	0	0	0	0	0	0	0	0	0.170503	0.210616	0
TRINITY_DN10230_c0_g1	0.0979601	0.142164	0.102206	1.034	0.246299	0	0.056558	0.0455319	0	0.0893476	0	0.162179
TRINITY_DN102310_c0_g1	0	0	0	0	0	0	0	10.721	0	0	0	10.6984
TRINITY_DN102314_c0_g1	1.83654	0	0	0	0	0	0	0	0	0.836641	0	1.44793
TRINITY_DN102316_c0_g1	0	20.4659	0	0	0	0	0	0	0	0	0	12.6584
TRINITY_DN102319_c0_g1	0	0	0	0	2.48138	0	0.925249	0	0	0	0	0
TRINITY_DN102320_c0_g1	0	0.229584	0	0	0	0	0.270937	0	0	0.406032	0	0.274682
TRINITY_DN102324_c0_g1	0.998561	0	0	0	1.00389	0	0	0	0	0	0	0
TRINITY_DN102326_c0_g1	0	0	0	0	0	0	1.63612	0	0	2.03887	0	0
TRINITY_DN102329_c0_g1	0	0	0	0	0	0	0.620445	0	1.24521	0	0	0
TRINITY_DN102332_c0_g1	1.09652	1.13703	0.919239	1.26678	1.53417	1.21483	1.25241	1.17466	1.03762	1.25087	1.6033	1.81027
TRINITY_DN102335_c0_g1	0	0.284328	0	0	0.141991	0.313977	0.157821	0	0	0	0	0
TRINITY_DN102340_c0_g1	0	0	0.183786	0	0	0	0	0	0.207593	0	0	0
TRINITY_DN102341_c0_g1	0	0	0	0	0	0	0	0	0.84148	0	0.386297	0
TRINITY_DN102345_c0_g1	0	0.86359	0	0	0	0	0	0.958134	0	0	0	0
TRINITY_DN102348_c0_g1	0	0.327895	0	0	0	0	0	0	0	0.276235	0.362783	0
TRINITY_DN102349_c0_g1	0	0	0	0	0	0	0	0.764215	0	0	0.398053	0
TRINITY_DN10234_c0_g1	0	0	0	0.344666	0	0	0	0	0	0.130053	0	0
TRINITY_DN102352_c0_g1	0.142775	0	0	0	0	0	0	0.148388	0	0.381711	0.152167	0
TRINITY_DN102353_c0_g1	0	0	0	0	0	0	0.135468	0	0	0	0.269064	0.287101
TRINITY_DN102355_c0_g1	0	0	0	1.61145	0	0	0	0	0	0	0.667117	0
TRINITY_DN102362_c0_g1	0	0	0	0.594512	0	0.283482	0	0	0	0	0	0
TRINITY_DN10236_c0_g1	0	0	0	0	0	0.374656	0	0	0.391927	0	0	0
TRINITY_DN102370_c0_g1	0	0	0	0.284459	0	0	0	0	0	0.211208	0	0.137341
TRINITY_DN102371_c0_g1	0	0	0	0	0.170329	0	0	0	0.207593	0	0	0
TRINITY_DN102372_c0_g1	0	0	0	0	0	0	0	0.399305	0	0	0.280821	0.14976
TRINITY_DN102373_c0_g1	0	0.185731	0	0	0	0	0.203203	0	0	0	0	0.212221
TRINITY_DN102374_c0_g1	0	0	0	0	0.99454	0	0	0.273846	0	0	0	0
TRINITY_DN102378_c0_g1	0	0	0	0	0	0	0	0.490368	0	0	0.982873	0
TRINITY_DN10237_c0_g1	0.303073	0	0	0	0	0.52651	0	0	0	0	0	0.137341
TRINITY_DN102380_c0_g1	0	0	0	0	0.104308	0.212533	0.327156	0	0	0	0	0.349562
TRINITY_DN102381_c0_g1	0	0.240475	0	0	0	0	0	0.376375	0	0	0	0.287101
TRINITY_DN102383_c0_g1	0	0	0.142842	0	0	0.313977	0	0.148388	0	0	1.27545	0
TRINITY_DN102384_c0_g1	0	0	0	0.275684	0	0.445293	0	0.0799264	0	0.389904	0	0.0997184
TRINITY_DN102385_c0_g1	0	1.10406	0	0	1.74248	0	0	0	0	0	0	0
TRINITY_DN102394_c0_g1	0	0	0	0	0.179976	0.202576	0	0	0.207593	0	0	0
TRINITY_DN102398_c0_g1	0	0	0	1.04277	0	0	0	0	0	0.438545	0	0
TRINITY_DN10239_c0_g1	0.0534328	0	0.163468	0.198171	0.104308	0	0.056558	0	0.0576261	0.251914	0	0.0248383
TRINITY_DN1023_c0_g1	0	0	1.06208	0	1.26918	0	0	0	0	0.463122	0	0
TRINITY_DN102406_c0_g1	0	0	0.643406	0	0	0	0	0	0.853283	0	0	0
TRINITY_DN102418_c0_g1	0	0	0	0.861664	0	0	0	0	0	0	0	0.749167
TRINITY_DN102419_c0_g1	0.106866	0	0	0	0.407282	0	0	0	0.115252	0.0975399	0.222372	0
TRINITY_DN10241_c0_g1	0	0	0	0	0.795572	0.17208	0.259422	0.0799264	0	0	0.081962	0
TRINITY_DN102427_c0_g1	0	0	0	0	0	0	0	0	0.265219	0	0	0.262263
TRINITY_DN10242_c0_g1	0	0.797953	0.30631	0.172333	0.104308	0.334203	0.451448	0.615827	0.576608	0.0975399	0.222372	0.112503
TRINITY_DN102438_c0_g1	0.650961	0	0	0	1.51517	0	0	0	0	0	0	0
TRINITY_DN10244_c0_g1	0.15168	0	0.092047	0.241315	0	0	0.0904251	0	0.0347145	0.13799	0	0.062461
TRINITY_DN102450_c0_g1	0	2.88627	0	0	0	0	0	0	0	0	1.06483	0
TRINITY_DN102451_c0_g1	0.40132	0.2078	0	0.163801	0	0	0.71087	0.21685	0	0	0	0
TRINITY_DN102453_c0_g1	0	0.0765278	0	0	0	0	0.0904251	0.239452	0	0	0.257307	0
TRINITY_DN102456_c0_g1	0.428037	0	0	0.172333	0	0	0	0.227987	0	0	0	0
TRINITY_DN102458_c0_g1	0	0	0.30631	0	0	0	0.361023	0	0.369015	0	0	0
TRINITY_DN102459_c0_g1	0	0	0	0	0	0	0	0.821211	0	1.68967	0	0
TRINITY_DN102461_c0_g1	0.704394	0	0	0	0	0	0	0	0	0.324877	0	0
TRINITY_DN102465_c0_g1	0	0	0	0	0.549273	0	0	0	0.795657	0	0	0
TRINITY_DN102470_c0_g1	0	0	0	0	0	0	0	1.0266	1.14141	0	0	0
TRINITY_DN102475_c0_g1	0	0	0	2.3956	0	0	0	0	0.69186	0	0	0
TRINITY_DN102476_c0_g1	1.65843	0	0	0	0	0	0	0	0	0	0	0.786424
TRINITY_DN102483_c0_g1	0	0.688751	0	0	0	0.789765	0	0.764215	0.853283	0	0	0
TRINITY_DN102489_c0_g1	0	0.338786	0	0	0	0	0.191688	0	0	0.308748	0	0
TRINITY_DN102496_c0_g1	0	0	0	0	0.833556	0	0	0	1.30284	0	0	0
TRINITY_DN102498_c0_g1	0	0	0.183786	0	0.179976	0	0.203203	0.75275	0.634234	0.324877	0.596912	0.212221
TRINITY_DN10249_c0_g1	0.0445273	0	0	0.258621	0.0473303	0	0	0	0	0.292364	0	0
TRINITY_DN1024_c0_g1	1.74748	2.755	1.49122	1.63728	1.5815	1.77153	1.46678	1.40297	1.32575	1.23474	1.0299	1.56043
TRINITY_DN102501_c0_g1	0	0.0656362	0.520882	0	0	0.23276	0.0789103	0	0.161422	0	0.081962	0
TRINITY_DN102503_c0_g1	0	0	0.357413	0	0	0	0	0	0.207593	0	0.198859	0
TRINITY_DN102514_c0_g1	0	0	0	0	0.501943	0.668096	0	0	0	0	0	0
TRINITY_DN102515_c0_g1	0	0	0	0	0.416627	0	0	0.513298	0	0	0	0
TRINITY_DN102518_c0_g1	0	0	0	0	0	0	0	6.1016	0	0	5.88649	0
TRINITY_DN102519_c0_g1	0.38351	0	0	0	0.189321	0	0	0	0	0	0	0
TRINITY_DN10251_c0_g1	0	0	0	0.568674	0	0	0	0	0	0.341262	0	0.062461
TRINITY_DN102523_c0_g1	0.3476	0	0	0	1.03222	0	0	0	0	0	0	0.449281
TRINITY_DN102525_c0_g1	0	0	0	0	0	0	0.959116	0.296448	0	0	0.304334	0.649083
TRINITY_DN102531_c0_g1	0.329789	0	0	0	0	0	0	1.16319	0	0	0	0
TRINITY_DN102534_c0_g1	0.588335	0	0	0	0	0	0	0	0	0	0.772257	0
TRINITY_DN102535_c0_g1	0	0	0	0	0.208314	0	0.507668	0	0	0	0	0
TRINITY_DN10253_c0_g1	1.01637	1.18059	0.817033	0.499692	1.01323	1.6399	1.33132	1.74495	1.38337	0.747294	0.982873	0.23706
TRINITY_DN102540_c0_g1	0.419131	0	0	0	0	0	0.248246	0	0	0	0	0
TRINITY_DN102541_c0_g1	0	0.153056	0	0	0.454612	0	0	0	0.184334	0	0.339269	0
TRINITY_DN10254_c0_g1	1.0609	0	0.755771	0.172333	0	0.0404529	0.259422	3.67236	1.63714	0	0.0466915	0
TRINITY_DN102554_c0_g1	1.72967	1.63976	1.87911	1.7321	1.79946	1.74134	2.25656	1.71088	1.47571	1.81127	1.17031	0.961388
TRINITY_DN102556_c0_g1	0	0	0	0	0.312621	0	0	0	0	0	0	0.399604
TRINITY_DN102557_c0_g1	2.63918	4.09983	2.26731	2.33515	0.217961	0.506284	3.44124	2.63462	2.15612	3.81762	1.49782	0.536945
TRINITY_DN102559_c0_g1	0	0.185731	0.193945	0	0	0	0	0	0	0	0	0
TRINITY_DN102561_c0_g1	0	1.04961	0	0	0	0	0	0	0	0	0	1.28575
TRINITY_DN102562_c0_g1	0	0	1.75659	0.629124	0	0	0	0	0	0	0	0
TRINITY_DN102565_c0_g1	0	0	0	0	0	2.62197	0	2.61169	0	0	0	0
TRINITY_DN102567_c0_g1	0	0	0	0.224008	0	0	0	0	0	0.251914	0	0
TRINITY_DN102568_c0_g1	0	0	0	0	0	0.374656	0	0	0	0	0.725566	0
TRINITY_DN102569_c0_g1	0	0	0	0.715169	0.217961	0	0	0.239452	0	0.398096	0	0
TRINITY_DN10256_c0_g1	0	0.109203	0.0815802	0.198171	0.0853152	0.17208	0.0789103	0.0799264	0.126708	0.0732189	0.163924	0.174599
TRINITY_DN102574_c0_g1	0	0	0	0.327359	0	0	0	0.21685	0	0	0	0
TRINITY_DN102581_c0_g1	0	0	6.61784	0	10.4271	0	0	0	0	0	0	0
TRINITY_DN102583_c0_g1	1.53346	1.66183	1.94038	1.25801	3.36196	3.74563	3.14795	1.76788	3.18193	2.80229	4.73969	1.58527
TRINITY_DN102584_c0_g1	0	0.623114	0.582144	0	0	0	0	0	0	0	0	0
TRINITY_DN102588_c0_g1	0	0.174839	0.275833	0	0	0.293439	0	0	0	0	0	0
TRINITY_DN10258_c0_g1	0.534902	0.491842	0.398357	0.180864	0.227306	0.52651	0.203203	0.490368	0.553349	0.186887	0.14041	0.549365
TRINITY_DN102590_c0_g1	0	0	0.571985	2.11991	0	0	0	0	0	0.471059	0	0
TRINITY_DN102591_c0_g1	0	2.66758	4.67747	0	0	0	0	0	0	0	0	0
TRINITY_DN102602_c0_g1	0	0	0	4.59302	0.804917	0	0	0	0	0	0	0
TRINITY_DN102606_c0_g1	0	0	0	0	0	0	1.25241	0	0	0	1.11186	0
TRINITY_DN102613_c0_g1	1.09652	0.371748	0.377732	0.749782	0	0	0.214379	0.19392	0.438097	0	0	0
TRINITY_DN102614_c0_g1	0	3.20328	1.41949	0	0	0	0	0	0	0	0	0
TRINITY_DN102619_c0_g1	0	0.513912	0	0	0	0	0	0	0	0	0	1.23571
TRINITY_DN102620_c0_g1	0.258546	0	0.265674	0	0.255644	0	0	0	0	0	0	0
TRINITY_DN102623_c0_g1	0	0.710534	0	0.965015	0	0	0	0	0	0	0	0
TRINITY_DN102624_c0_g1	0	0.50302	0	0	0	0.576921	0	0	0	0	0	0
TRINITY_DN102628_c0_g1	0	0	0	0	0	0	0.191688	0	0	0	0.561642	0
TRINITY_DN10262_c0_g1	0	0.120381	0.367572	0	0	0.131628	0.135468	0	0.415186	0	0.128654	0
TRINITY_DN102630_c0_g1	0	0	0	0	0.615596	0	0.39489	0	0	0	0	0
TRINITY_DN102640_c0_g1	0	0	0	2.21449	0	0.951577	0	0	0	0	0	0
TRINITY_DN102641_c0_g1	0	0	0	0	0	0.911124	0	0	0.979991	0	0	0
TRINITY_DN102642_c0_g1	0	6.24261	0	0	0	0	0	3.71822	0	0	0	0
TRINITY_DN102644_c0_g1	1.0698	0.393531	0.377732	0	0.710256	0.890898	0	0	0	0.324877	0.865976	0.474484
TRINITY_DN102645_c0_g1	0.499281	0.196909	0.500564	0.327359	0.0946607	0.323935	0.327156	0.205385	0.449553	0	0.749079	0.449281
TRINITY_DN102648_c0_g1	0.659866	0.349964	0.806874	0.241315	0.141991	0.46552	0.936425	1.66502	0.64569	0	0	0
TRINITY_DN10264_c0_g1	3.14736	4.17636	3.44176	3.69675	3.54194	3.48237	3.5767	3.39884	3.23991	3.08672	4.55225	4.93113
TRINITY_DN102650_c0_g1	3.70898	4.88689	4.18737	3.25726	1.13653	1.7208	3.59906	4.22005	1.82147	0	1.6735	1.46071
TRINITY_DN102654_c0_g1	0	0	0	0.758313	0	0	1.47796	0	0	0	0	0
TRINITY_DN102656_c0_g1	0	0	0	0	0	0	0	0.421907	0.230504	0	0	0.474484
TRINITY_DN102657_c0_g1	2.76385	0	0	0	0	0	0	0	0	0	0	0.786424
TRINITY_DN102658_c0_g1	0.169491	0.163947	0	0	0	0	0.383714	0	0	0	0	0
TRINITY_DN10265_c0_g1	0.0712437	0.0656362	0.0203181	0.336134	0.170329	0.101132	0.146645	0.273846	0.253763	0.0407056	0.351026	0.0997184
TRINITY_DN102660_c0_g1	0	0	0	0	0.861894	0	0	0	0	0.633625	0	0
TRINITY_DN102664_c0_g1	0	0	0	0	0	0.951577	0	0	0	0	0.912668	0
TRINITY_DN102670_c0_g1	0	0.360856	0	0	0	0	0.203203	0	0	0	0	0
TRINITY_DN102674_c0_g1	0	0	0	0	0.265291	0	0.654312	0	0	0	0	0
TRINITY_DN10267_c0_g1	0.918412	0	0	0	0.615596	0	0	0	0	0	0	0
TRINITY_DN102683_c0_g1	0	0	0	0	0	0	0	1.75642	0	0	0	0.649083
TRINITY_DN10268_c0_g1	0.267451	0	0.275833	0	2.23508	0.637911	0.338332	3.68382	0	0.487443	0.316091	1.36063
TRINITY_DN102693_c0_g1	0	0.109203	0.234889	0.189639	0.236652	0	0	0.113993	0	0.219401	0.128654	0.137341
TRINITY_DN102696_c0_g1	1.50675	0	0.398357	1.53393	0.378944	0	0	0	0	0	0	0.499323
TRINITY_DN102698_c0_g1	0	0.644898	0	0	0	0	0	0	0	0	0.351026	0
TRINITY_DN10269_c0_g1	0	4.01212	0	0	0	0	0	0	1.67185	0	0	0
TRINITY_DN1026_c0_g1	0	0.229584	0.183786	0.103351	0.302974	0.252986	0.259422	0.182455	0.403383	0	0.128654	0
TRINITY_DN102700_c0_g1	0	0	0	0	0	0	0	0	0.276675	0	0	0.274682
TRINITY_DN102708_c0_g1	0	0	0	0	0.587258	0	0	0	0	0	1.04166	0
TRINITY_DN10270_c0_g1	0	0	0.204104	0.249846	0.407282	0	0	0.513298	0	0.373775	0	0
TRINITY_DN102711_c0_g1	0	0	0	0	0	0.394883	0	0.376375	0	0	0	0
TRINITY_DN102713_c0_g1	0	0.29522	0	0	0	0	0	0.307913	0	0	0	0
TRINITY_DN102716_c0_g1	0.365411	0	0	0	0	0	0	0	0	0.162566	0	0
TRINITY_DN102717_c0_g1	0	0.666967	0	0	0	0	0	0	0	0	1.46289	0
TRINITY_DN102719_c0_g1	0	0	2.08353	0	0	0	0	0	0	0	0	1.41067
TRINITY_DN10271_c0_g1	0.231829	0.0217832	0.204104	0.284459	0.407282	0	0	0	0.126708	0.105476	0	0.062461
TRINITY_DN102720_c0_g1	0.534902	0.721425	0	0	0	0	0	0.94667	0	0.324877	0	0
TRINITY_DN102721_c0_g1	0.73111	0.251367	0	0	0	0	0	0.273846	0	0	0	0
TRINITY_DN10272_c0_g1	1.86354	1.97883	2.24669	2.9728	2.85067	2.40944	3.26072	2.50917	2.87089	3.72828	4.98558	4.84383
TRINITY_DN102730_c0_g1	0	0	0	0	0	0	0	0.19392	0	0	0	0.449281
TRINITY_DN102743_c0_g1	0.757826	0.327895	0.265674	0	0.179976	0.0507217	0.0450432	0.21685	0.0923406	0	0.234129	1.17361
TRINITY_DN102744_c0_g1	0	0	0	0.163801	0	0	0.112777	0	0.115252	0	0.210616	0.337143
TRINITY_DN102747_c0_g1	0	0.251367	0.173627	0	0	0.273213	0.270937	0	0	0	0	0
TRINITY_DN10274_c0_g1	0.436942	0.109203	0.878295	0.534305	0.43562	0.35443	0.23707	0	0.126708	0.203016	0.351026	0.499323
TRINITY_DN102751_c0_g1	2.22005	0	0	0	0	0	0	0	0	0	3.30032	0
TRINITY_DN102756_c0_g1	0	0	1.9099	0	0	0	1.30862	0	0	0	0	0
TRINITY_DN102757_c0_g1	0	0.546587	0	0	0	0	0	0	0	0	1.19382	0
TRINITY_DN102763_c0_g1	0	0	0	0	0.255644	0	0	0.284984	0.322845	0.227337	0	0
TRINITY_DN102765_c0_g1	0	0	0	0	0	0	0	0	0	0.398096	0.549885	0
TRINITY_DN102767_c0_g1	0	0	0	0	0.643934	0	0	0.376375	0	0	0	0.424443
TRINITY_DN102768_c0_g1	0	0	0	0	0	0.35443	0.372199	0.672823	0	0	0	0
TRINITY_DN10276_c0_g1	0.142775	0.0656362	0	0.0431441	0	0.273213	0	0.0684616	0	0.333069	0.0584483	0.062461
TRINITY_DN102770_c0_g1	0	0	0	0	0	0	0	0.319378	0.357559	0	0	0
TRINITY_DN102771_c0_g1	0	0	0	1.12882	0	0	0	0	0	0	1.86061	0
TRINITY_DN102773_c0_g1	0	0	0	0	0	0	2.00832	0	0	0	0	1.97245
TRINITY_DN10277_c0_g1	0	0	0	0	0	0.425067	0	0.410442	0.910909	0	0	0
TRINITY_DN102780_c0_g1	0	0.196909	0.204104	0.163801	0	0	0	0	0	0	0	0
TRINITY_DN102782_c0_g1	0	1.96794	0	0	0	0	2.44825	0	0	0	0	0
TRINITY_DN102786_c0_g1	0	0	0	2.4129	0	0	0	0.775679	0	0	1.54485	0
TRINITY_DN10278_c0_g1	0	0.251367	0	0	0	0.141585	0.282113	0.125458	0	0	0.14041	0.14976
TRINITY_DN102797_c0_g1	0	0	0	0	0.492597	0	0	0.353445	0.196137	0	0	0.199802
TRINITY_DN102798_c0_g1	0	0	0.663724	0	0	0	0	0	0.265219	0	0.491436	0.262263
TRINITY_DN102800_c0_g1	0.499281	0	0	0	1.48684	0	0	0	0	0	0	0
TRINITY_DN102801_c0_g1	0	0	0	0	0	0	0.902558	0	0	0.446738	0	0
TRINITY_DN102803_c0_g1	0	0.0983111	0.102206	0.594512	0.132646	0.273213	0.135468	0.490368	0.115252	0.268043	0.198859	0.137341
TRINITY_DN102804_c0_g1	0	0	0	0	0	0	0	0	0	0	0.47968	0.524161
TRINITY_DN102806_c0_g1	0	0	0	0	0.331614	0	0	0	0	0.601112	0	0
TRINITY_DN102808_c0_g1	0	0	0	1.84399	1.49648	0	0	0	0	0	0	0
TRINITY_DN102810_c0_g1	0.178397	0	0	0.284459	0.520935	0	0	0	0	0	0	0
TRINITY_DN102811_c0_g1	0	0	0.102206	0	0	0.202576	0.31598	0	0.103796	0	0	0
TRINITY_DN102812_c0_g1	0	0	0	0.81852	0	0	0	0	0	0	0	1.59805
TRINITY_DN102815_c0_g1	0	0	0.806874	0	0	0.475789	0.496492	0.444836	0.507179	0	0	0
TRINITY_DN10281_c0_g1	0.0445273	0	0.132683	0.258621	0.615596	0.0507217	0	0	0	0.0407056	0.0937189	0
TRINITY_DN102826_c0_g1	0	0	0.183786	0.448017	0	0	0	0	0	0	0	0
TRINITY_DN102828_c0_g1	0	0	1.09287	0	0	1.40714	0	0	0	0	0	0
TRINITY_DN10282_c0_g1	9.12092	10.5391	8.64011	13.0117	13.8744	14.2637	12.8055	14.2679	14.0198	9.94241	18.4552	19.0126
TRINITY_DN102832_c0_g1	0	0	0	0	0	0.0911747	0	0.0799264	0.184334	0.300556	0.351026	0.361982
TRINITY_DN102833_c0_g1	0	0	0.153309	0.249846	0.757587	0	0	0	0	0	0	0
TRINITY_DN102834_c0_g1	0	0	0	0	0.198968	0	0.101601	0	0.115252	0	0	0.22464
TRINITY_DN102839_c0_g1	0.267451	0.284328	0	0	0	0	0	0	0	0	0	0
TRINITY_DN10283_c0_g1	0	0	0	0	0.463958	0	0.0904251	0	0	0.25985	0.152167	0
TRINITY_DN102842_c0_g1	0	0	0	0	0.624941	0	0	0	0	0	0.713809	0
TRINITY_DN102843_c0_g1	0	0	0	0	0.104308	0.334203	0	0.102529	0	0	0.222372	0.23706
TRINITY_DN102845_c0_g1	0.713299	0	0	0	0	0	0	0	0.472812	0	0	0
TRINITY_DN102849_c0_g1	0	0	0	0	0	0	0.383714	0.342308	0	0	0.351026	0
TRINITY_DN10284_c0_g1	0	0	0	0.301521	0.0946607	0	0.101601	0	0	0.682267	0	0
TRINITY_DN102850_c0_g1	0	0	0	0	0	0	0	0	0.864738	0	0.398053	0
TRINITY_DN102851_c0_g1	0	0	0.5412	0	0	0	0	0	0	0.446738	0	0
TRINITY_DN102852_c0_g1	0.534902	0	0	0	0	0	0	0	0	0.243722	0	0
TRINITY_DN102862_c0_g1	0	0	0	0	0	0	0	0	0.449553	0.121861	0.432988	0
TRINITY_DN102863_c0_g1	0.38351	0	0	0.310297	0.151638	0	0.0789103	0	0	0	0	0
TRINITY_DN102865_c0_g1	0	0	0	0	0	0	0.203203	0	0	0	0	0.836466
TRINITY_DN102873_c0_g1	0	0	0	0.413647	0	0	0	0	0	0.69046	0	0
TRINITY_DN102874_c0_g1	1.15024	0.142164	0.296151	6.10941	1.14588	4.12029	4.86264	3.12499	5.01521	4.74361	3.62783	0
TRINITY_DN10287_c0_g1	0.63315	1.13703	0.5412	0.344666	0.672272	0.739044	0.733223	0.969272	0.772398	2.01454	1.05341	1.56043
TRINITY_DN102880_c0_g1	0.936223	0	0	0	0	0	0	0	0	0.85277	0	0
TRINITY_DN102883_c0_g1	0	0	0	0	0	0	0	5.26925	0	2.65611	0	0
TRINITY_DN102884_c0_g1	0	0	0	0	0	0.111401	0.225555	0	0.230504	0	0	0.124922
TRINITY_DN102886_c0_g1	0.855786	0	0.173627	0	0	0	0.191688	0	0.207593	0	0	0
TRINITY_DN102887_c0_g1	0.267451	0	0	0	0.265291	0	0	0	0	0	0	0
TRINITY_DN102888_c0_g1	0	0	0	0	0	0.17208	0.180512	0	0	0.292364	0	0
TRINITY_DN102889_c0_g1	0.0979601	0.185731	0	0.155026	0	0.303708	0	0	0	0	0.105476	0
TRINITY_DN102890_c0_g1	0	0	0	0.336134	0.407282	1.41741	0	0	0	0	0	0
TRINITY_DN102895_c0_g1	0	0	0.469779	0	0.643934	0.202576	0.203203	0.182455	0.207593	0.430609	0	0
TRINITY_DN102897_c0_g1	0	1.22445	0.388198	1.1978	0	0	0	0	0	0	0.444745	0
TRINITY_DN102898_c0_g1	0	0	0.90908	0	0	0	0	0	0	0	0.245886	0
TRINITY_DN1028_c0_g1	0.124964	0.0326748	0.030785	0.0258377	0.160983	0.0304953	0.191688	0.0913913	0	0.146182	0	0.174599
TRINITY_DN102900_c0_g1	0	0	1.49122	2.72296	0	0	0	0	0	0	0.88949	0
TRINITY_DN102901_c0_g1	0.142775	0	0	0	0	0.162123	0	0	0.161422	0	0	0.162179
TRINITY_DN102902_c0_g1	0	0	0.428835	0.982321	0	0.516241	1.08307	0.490368	1.09524	0	0	0
TRINITY_DN102905_c0_g1	0	0	0	0	0.340959	0	0	0.17099	0	0.0811552	0.631847	0
TRINITY_DN102907_c0_g1	0	0	0.326936	0	0	0	0	0	0	0.284171	0.37454	0
TRINITY_DN102914_c0_g1	0.624244	0.153056	0.643406	0	0	0	0	0	0.184334	0.146182	0	0.374401
TRINITY_DN102916_c0_g1	0.214018	0	0	0	0	0	0	0.21685	0.126708	0	0	0
TRINITY_DN102919_c0_g1	0	0	0	0	0	0	0	0	0.69186	0.446738	1.86061	1.37305
TRINITY_DN102921_c0_g1	0	0	0	0	0	0.243029	0	0	0	0.406032	0.116897	0
TRINITY_DN102925_c0_g1	0	3.44375	0	0	0	0	0	0	8.70466	0	0	0
TRINITY_DN102929_c0_g1	1.40879	0	0	0	0	0.344161	0	0.319378	0	0	0	0
TRINITY_DN10292_c0_g1	0.222924	0	0.22473	0	0	0	0	0.21685	0	0.609304	0.116897	0.124922
TRINITY_DN10293_c0_g1	6.28553	7.7402	6.94478	6.43701	6.38326	7.8961	6.41985	6.022	6.75614	4.88186	5.72256	6.01708
TRINITY_DN102942_c0_g1	0	0	0	2.42997	0	0	0	1.0266	0	0	0	0
TRINITY_DN102945_c0_g1	6.16086	0	0	0	0	0	0	0	0	0	0	25.3168
TRINITY_DN10294_c0_g1	0	0	0	0	0	0	0	0	0	0	1.26403	1.39825
TRINITY_DN102951_c0_g1	0.258546	0	0	0	0	0	0	0	0	0	0.280821	0
TRINITY_DN102952_c0_g1	0.784543	0	0	0	0	0.496015	0	0	0	0	0	0
TRINITY_DN102954_c0_g1	0	0	0	0	0	0	0.259422	0	0.668601	0	0	0
TRINITY_DN102956_c0_g1	0	0	0.5412	0	0	1.31596	0	0	0	0	0	0
TRINITY_DN10295_c0_g1	0	0	0	0	0	0	0	0	6.95228	0	3.14815	0
TRINITY_DN102964_c0_g1	0	0.142164	0.296151	0	0	0	0	0	0	0.406032	0.163924	0.511742
TRINITY_DN102968_c0_g1	10.69	0	4.87141	0	0	0	0	0	0	0	0	0
TRINITY_DN10296_c0_g1	0.106866	0	0.265674	0.258621	0	0	0.112777	0	0	0.389904	0	0
TRINITY_DN102971_c0_g1	0.0712437	0.579548	0	0.112126	0.0663228	0.212533	0.146645	0.399305	0	0	0.210616	0.0748801
TRINITY_DN102972_c0_g1	0	0	0	0	0.426274	0	0.586578	0	0	0	0	0
TRINITY_DN102973_c0_g1	0	0.56837	0.531041	0	0	0	0	0	0	0	0	0
TRINITY_DN102976_c0_g1	0.837976	0	0.582144	0	0	0	0	0	0.357559	0	0	0
TRINITY_DN102983_c0_g1	0	0	0	0	0	0	0.868691	0	0	0	2.31711	0
TRINITY_DN102987_c0_g1	0.0890546	0	0	0.224008	0.179976	0	0.101601	0	0	0	0	0.199802
TRINITY_DN10298_c0_g1	0.0623383	0.120381	0	0.482629	0.198968	0.273213	0	0.19392	0.426641	0	0.0702052	0.0748801
TRINITY_DN102992_c0_g1	0	0	0	0	0	0	0	0	0.415186	0	0	0.624245
TRINITY_DN102997_c0_g1	0	0	0	0	0	0.668096	0	0	0	0.45493	0	0
TRINITY_DN1029_c0_g1	0.285262	0.0326748	0.214571	0.0862883	0.208314	0.141585	0.259422	0.034067	0.0805377	0.0325133	0	0.14976
TRINITY_DN102_c0_g1	2.20224	0.535695	0.551359	0	0	0.23276	0.361023	0.775679	1.86764	0	0.351026	0.124922
TRINITY_DN103001_c0_g1	0	0	0.694509	0	2.48138	0	0	0	1.83327	0	0	0
TRINITY_DN103002_c0_g1	0	0.251367	0	0.58598	0	0.283482	0.293289	0.262381	0.299933	0	0	0
TRINITY_DN103006_c0_g1	0.15168	0	0	0	0.151638	0.162123	0	0.159525	0	0	0	0
TRINITY_DN103007_c0_g1	0	0	0	0	0	0	0.406066	0.36491	0	0	0	0.412023
TRINITY_DN103008_c0_g1	0	0	0	0	0.909225	0	0.282113	0	0	0	0	0
TRINITY_DN10300_c0_g1	0	0	0	0.172333	0.615596	0	0	0	0	0	0.468259	0
TRINITY_DN103012_c0_g1	0	0	0.163468	0	0	0	0.552711	0	0	0	0	0.187383
TRINITY_DN103013_c0_g1	0	0	0	0	0.283982	0	0	0.319378	0	0	0	0.361982
TRINITY_DN103015_c0_g1	0	0	0	0	0.60625	0	0	0	0	0	0.807528	0
TRINITY_DN10301_c0_g1	0.0801492	0.2078	0.153309	0.0602068	0.265291	0.121359	0.191688	0.262381	0.126708	0	0.198859	0.162179
TRINITY_DN103024_c0_g1	0	0	0	0	0.729249	0	0	0.5359	0.299933	0	0	0
TRINITY_DN103028_c0_g1	0	0.98397	0	0	0	0	0	1.10619	1.22195	0	0	0
TRINITY_DN103037_c0_g1	0	0	0.22473	0.542836	0.217961	0	0.248246	0	0.380471	0.714781	0.116897	0
TRINITY_DN103038_c0_g1	0	0	0	0.499692	0.246299	0.131628	0	0	0	0	0	0
TRINITY_DN103040_c0_g1	0	0	0	2.36098	0	0	0	0.376375	0	0	0	0
TRINITY_DN103054_c0_g1	2.46078	0	0	0	0	0	0	0.707218	0	0	0	0
TRINITY_DN103059_c0_g1	0	0	0	0	0	0	0	0.307913	0	0	0	0.349562
TRINITY_DN103064_c0_g1	0	0	0	0	0	0	0	0.798282	0	0	0.819285	0
TRINITY_DN103065_c0_g1	0	0	0	0	0	0	0	0	0.979991	0.59292	0	0
TRINITY_DN10306_c0_g1	0.294168	0	0.193945	0	0	0	0.101601	0.102529	0.334301	0.633625	0.210616	0
TRINITY_DN103071_c0_g1	0.606146	0	0	0	0.60625	0	0	0	0	0	0	0
TRINITY_DN103078_c0_g1	0	0	0	1.42181	0	0	0	0	0	0	0	1.38583
TRINITY_DN10307_c0_g1	0	0	0.337095	0	0	0	0.406066	0	0.415186	0	0	0
TRINITY_DN103083_c0_g1	0.410226	0	0	0	0.407282	0	0	0	0	0	0	0
TRINITY_DN103087_c0_g1	0.205113	0.2078	0	0	0	0	0	0	0	0	0	0
TRINITY_DN103092_c0_g1	0	0	0.704668	0	0	0.880629	0	0	0	0	0	0
TRINITY_DN103093_c0_g1	0	0.251367	0	0	0	0	0	0	0	0	0.280821	0
TRINITY_DN103098_c0_g1	3.24532	0	0	6.78167	0	0	0	0	0	0	0	0
TRINITY_DN103099_c0_g1	0.543808	0.513912	0.479938	0.784151	0.653581	0.506284	0.823648	0.58176	0.322845	0.333069	0.316091	0.536945
TRINITY_DN10309_c0_g1	0.356506	0.393531	0	1.16343	0	1.79175	0.473801	0.421907	0	0	0	1.89757
TRINITY_DN1030_c0_g1	0	0	0.153309	0.370503	1.05122	0	0	0	0	0.13799	0	0
TRINITY_DN103103_c0_g1	1.04309	0	0	0	0.151638	0	0	0	0	0	0	0
TRINITY_DN103108_c0_g1	0	0	0	1.24094	0	0	0	0	0	0	0	1.02348
TRINITY_DN103109_c0_g1	0	0	0	0	0	0.303708	0.157821	0.570295	0.322845	0	0	0.162179
TRINITY_DN10310_c0_g1	0.169491	0.163947	0	0	0.331614	0.192307	0.191688	0	0.196137	0	0.187102	0
TRINITY_DN103114_c0_g1	0.686583	0	0	0.370503	0	0	0	0.250917	0.84148	0	0	0
TRINITY_DN103119_c0_g1	0	0	0	0	0.416627	0	0	0	0	0	0.51495	0
TRINITY_DN10311_c0_g1	0.0623383	0	0.112365	0.120657	0.378944	0	0	0.0229297	0	0.13799	0	0
TRINITY_DN103120_c0_g1	0	0	0	0.611818	0	0.890898	0	0	0	0	0.292578	0
TRINITY_DN103122_c0_g1	0.169491	0	0	0	0	0	0	0	0	0	0	0.38682
TRINITY_DN103124_c0_g1	0	0	0	0.206702	0	0	0	0	0	0.235529	0	0
TRINITY_DN103125_c0_g1	0.419131	0	0	0	0.842902	0	0	0	0	0	0	0
TRINITY_DN103128_c0_g1	0	0	0	0	0	0	0.564226	0	0.576608	0	0	0
TRINITY_DN10312_c0_g1	0	0	0.204104	1.15465	0	0.23276	0	0	0.24196	0	0.234129	0.499323
TRINITY_DN103132_c0_g1	0	0	0.326936	0	0	0	0	0.17099	0	0.446738	0	0
TRINITY_DN103136_c0_g1	0	0	2.04258	0	0	0	0	1.27751	0	0	3.74506	0
TRINITY_DN103139_c0_g1	0	0	0	0	0	0.212533	0.214379	0	0	0.511764	0	0
TRINITY_DN10313_c0_g1	0	0	0.490097	0	0.48295	0	0.31598	0	0.103796	0.178695	0.421231	0
TRINITY_DN103141_c0_g1	0	0	0.296151	0	0	0	0.349847	0	0	0	0.327512	0
TRINITY_DN103149_c0_g1	0	0.56837	0	0	0	0	1.37636	0	0	0	0	0
TRINITY_DN10314_c0_g1	0.15168	0	0.939557	0	0	0	0.180512	0.159525	0	0	0	0
TRINITY_DN103152_c0_g1	0	0	0.531041	0	0.255644	0	0	0	0	0	0	0
TRINITY_DN103155_c0_g1	0	0.0547446	0.163468	0	0.227306	0.121359	0.056558	0	0.126708	0	0	0
TRINITY_DN103157_c0_g1	0.205113	0	0	0	0.104308	0	0.112777	0.205385	0	0.674075	0	0.124922
TRINITY_DN103158_c0_g1	0	0	0	0	0	0.23276	0	0	0	0	0	0.249844
TRINITY_DN10315_c0_g1	0	0.317003	0	0	0.265291	0	0	0.0684616	0	0	0.280821	0
TRINITY_DN103161_c0_g1	0	0	0	0	0	0.749001	0	0	0	0	0.713809	0
TRINITY_DN103165_c0_g1	0	0.2078	0.418676	0	0	0	0.23707	0	0	0	0.222372	0
TRINITY_DN103166_c0_g1	0	0	0.428835	0	0	0	0	0	0	0	0.234129	0
TRINITY_DN103168_c0_g1	0	0	0	0.413647	0	0	0	0.638756	0	0	0	0
TRINITY_DN103169_c0_g1	4.89485	0	0	0	0	4.363	0	0	0	0	0	0
TRINITY_DN103170_c0_g1	0	0	0	0	0.160983	0.0809058	0	0.0799264	0.172878	0.146182	0.081962	0
TRINITY_DN103177_c0_g1	0	0	2.13463	0	1.75213	0	0	0	0	0	0	0
TRINITY_DN103179_c0_g1	0.196208	0	0	0.163801	0.151638	0	0	0	0	0.0893476	0	0
TRINITY_DN103181_c0_g1	0.356506	0	0	0.284459	0	0	0	0	0	0	0	0
TRINITY_DN103185_c0_g1	0.561619	0	0.623088	0	0	0	0	0.72982	0	0	0	0
TRINITY_DN10318_c0_g1	0.178397	0.262258	0.296151	0.172333	0.463958	0.202576	0.417581	0.376375	0.265219	0.430609	0.327512	0.324724
TRINITY_DN103193_c0_g1	0	0	0	0.801457	0	0	0	0	0	0	0	0.299521
TRINITY_DN103194_c0_g1	0	0	0	0	0	0.435336	0.439934	0	0.230504	0	0	0
TRINITY_DN1031_c0_g1	0.0890546	0	0	0.137964	0.170329	0	0.180512	0.17099	0	0	0.175681	0
TRINITY_DN103201_c0_g1	0	1.78192	0	0	0	0	0	0	0	1.19403	0	0
TRINITY_DN103211_c0_g1	0.463659	0	0	0.129189	0.302974	0.506284	0	0.159525	0.357559	0.13799	0.163924	0.536945
TRINITY_DN10321_c0_g1	0	0	0.704668	0.542836	0	0	0	0.775679	2.61713	0	0.795771	0
TRINITY_DN103221_c0_g1	0	0	2.08353	0	1.8088	0	0	0	0	0	0	0
TRINITY_DN103227_c0_g1	0	0	0	0	0	0	0	1.34565	0.59952	0	0	0
TRINITY_DN103229_c0_g1	0	0.470059	0.163468	0	0	0	0.180512	0.330843	0.184334	0	0.702052	0
TRINITY_DN10322_c0_g1	0.0801492	0.0765278	0.234889	0.516998	0.236652	0.252986	0.169335	0	0.0923406	0.649754	0.245886	0.524161
TRINITY_DN103233_c0_g1	0	0	0.898613	0	0	0	0	0	0	0.755486	0	0
TRINITY_DN10323_c0_g1	0	0	0	0	0.445267	0	0	0.250917	0.276675	0	0	0
TRINITY_DN103245_c0_g1	0	0	0	0	0	0	0	0.273846	1.25667	0	0	0
TRINITY_DN103248_c0_g1	0	0	1.93022	0	0	0	0	0	0.853283	0	0	0
TRINITY_DN103249_c0_g1	0	0	0.561826	0.594512	0.179976	0	0	0	0.219049	0	0	0
TRINITY_DN10324_c0_g1	0	0	0.275833	0	0	0	0	0.182455	0	0	0.198859	0.0997184
TRINITY_DN103251_c0_g1	0	10.8013	0	2.94696	0	0	0	0	0	0	0	0
TRINITY_DN103252_c0_g1	0.757826	0	0	0	2.27306	0	0	0	0	0	0	0
TRINITY_DN103254_c0_g1	0	0	0.408516	0	0	0	1.523	0	0	0	0	0
TRINITY_DN103256_c0_g1	0	0.382639	0.367572	0	0	0	0	0	0	0	0	0
TRINITY_DN103257_c0_g1	0	2.29584	0	0	0	0	0	0	0	0	2.60969	0
TRINITY_DN10325_c0_g1	0.63315	0.896551	0.582144	0.870439	0.369297	1.10343	0.327156	0.513298	0.403383	0.731165	0.725566	0.412023
TRINITY_DN103265_c0_g1	0	0	0.173627	0	0.170329	0	0	0	0	0	0	0
TRINITY_DN103268_c0_g1	0	0	0	0.189639	0	0	0	0.513298	0	0	0	0
TRINITY_DN103273_c0_g1	1.02528	0.240475	0.255207	0.560143	0.426274	0.273213	0.361023	1.69942	0.380471	0.471059	1.27545	0.574203
TRINITY_DN103279_c0_g1	0	0	0	0	2.45304	0	0	0	0	0	0	4.40661
TRINITY_DN10327_c0_g1	0.258546	0.0217832	0.102206	0.396341	0.274637	0	0.0450432	0.0229297	0	0.203016	0.0235137	0.0376227
TRINITY_DN103281_c0_g1	0	0	2.32857	0	0	0	0	0	1.03762	0	0	0
TRINITY_DN103288_c0_g1	0	1.44314	0	0	0	0.830218	0	0	0	0	0	0
TRINITY_DN10328_c0_g1	0.311979	0.317003	0	0	0	0	0	0	0	0	0	0
TRINITY_DN103291_c0_g1	0.846881	0.306111	0	0.456792	0	0	0	0.319378	0	0	0	0
TRINITY_DN103292_c0_g1	0.63315	0	2.114	0	0	0	0	0	0	0	0	0
TRINITY_DN103294_c0_g1	0	0	0	0	0	0	0	0	0	2.40445	0.549885	0
TRINITY_DN103295_c0_g1	0.267451	0	0	0.439485	0	0	0	0	0	0	0	0
TRINITY_DN10329_c0_g1	0	0.0983111	0	0	0	0	0	0	0.484267	0	0.234129	0.23706
TRINITY_DN1032_c0_g1	0	0.273437	0	0	0	0	0	0	0	0	0.304334	0
TRINITY_DN10330_c0_g1	1.74748	1.74925	1.61375	1.25801	1.43951	1.88293	1.82781	1.72202	1.86764	2.89164	2.28217	2.28439
TRINITY_DN103310_c0_g1	0	0	0	0	0	0.394883	0	0.741285	0.415186	0	0	0
TRINITY_DN103316_c0_g1	0	0.546587	0	0	0	0	0	0.296448	0	0	0	0
TRINITY_DN103317_c0_g1	0	0	0	0	0	0	0.485315	0	0	0.398096	0	0
TRINITY_DN103318_c0_g1	0	0	0	0	0.141991	0.151854	0	0.284984	0.161422	0	0.304334	0
TRINITY_DN10331_c0_g1	9.85203	12.6927	12.2453	5.57534	7.88909	7.53171	9.20643	6.66043	6.11045	16.8954	27.8295	25.9911
TRINITY_DN103322_c0_g1	0	0.163947	0.337095	0	0	0	0	0.17099	0.196137	0	0	0
TRINITY_DN10332_c0_g1	0	0	0	1.49079	0	0	0	0	0	0.45493	0	0
TRINITY_DN103330_c0_g1	0	0	0	0	0	0	0	0.661358	0	0	0.667117	0
TRINITY_DN103331_c0_g1	0	0	0	0	0	0	0	1.5625	0	1.90062	0	0
TRINITY_DN103333_c0_g1	0	0	0	0	0	0	0	0.250917	0	0.414225	0	0
TRINITY_DN103336_c0_g1	0	0.994862	0	0	0	0	0	0	0	0	0	0.798843
TRINITY_DN103337_c0_g1	0	0	0	0	0	0	0.530359	0	0	0	0.491436	0
TRINITY_DN103339_c0_g1	0	0	0	0	0	0.374656	0	0	1.17613	0	0.362783	0
TRINITY_DN103340_c0_g1	0	0	0	0	0.208314	0	0	0.227987	0	0.186887	0	0
TRINITY_DN103341_c0_g1	0	0	0	0	0	0.830218	0	0	0	0	0	1.74781
TRINITY_DN103342_c0_g1	0	0	0	0	0	0	0	0	3.26282	1.66509	0	0
TRINITY_DN103344_c0_g1	0	0.470059	0	0	0	0	0.564226	0	0	0	0	0
TRINITY_DN10334_c0_g1	0.3476	1.41018	0.786248	0.999628	1.12688	1.47809	1.48914	1.20905	1.5448	1.76263	1.86061	1.46071
TRINITY_DN103352_c0_g1	0.222924	0	0.44946	0	0.43562	0	0	0	0.265219	0	0	0.274682
TRINITY_DN103353_c0_g1	0	0.218692	0	0	0	0	0	0	0	0	0	0.262263
TRINITY_DN103354_c0_g1	0	0	0	0	0	0	0	0	0.588064	0	0	1.76023
TRINITY_DN103355_c0_g1	0	0	0	0	0	1.18434	0	0	0	0	1.13504	0
TRINITY_DN10335_c0_g1	0.178397	0.153056	0.132683	0.0602068	0.0663228	0.0809058	0.0111761	0.0114649	0.0576261	0.178695	0.210616	0.162179
TRINITY_DN103364_c0_g1	0	0	0	0	0.511288	0	0.203203	0	0	0	0	0
TRINITY_DN103365_c0_g1	0	0	0	0.198171	0.0756682	0.17208	0	0	0	0.146182	0	0
TRINITY_DN103368_c0_g1	1.17696	0	0	1.93027	0	0	0	0	0	0	0	0
TRINITY_DN10336_c0_g1	0	0	0	0.491161	0	0	0	0	0	0	2.36413	0
TRINITY_DN103371_c0_g1	0	0	0.479938	0	0	0	0	0.250917	0	0	0	0
TRINITY_DN103372_c0_g1	0	0.360856	0	0	0.359952	0	0	0	0.426641	0	0	0
TRINITY_DN103377_c0_g1	0	0	0.163468	0	0	0	0.180512	0.17099	0.196137	0	0	0
TRINITY_DN103379_c0_g1	0	0.666967	2.87993	0	2.13077	1.73107	1.54569	0.467766	1.04907	0	0.245886	0.524161
TRINITY_DN10337_c0_g1	0.873885	0.317003	1.53186	0	0.87124	0	0	0.661358	0.369015	0.268043	0	0.749167
TRINITY_DN103380_c0_g1	0	0.306111	0	0.499692	0	0.17208	0	0	0.357559	0	0.339269	0
TRINITY_DN103384_c0_g1	0.757826	0	0	0	0	0	0	0	0	0	1.04166	0
TRINITY_DN103385_c0_g1	0	0	0	0	0	0.40484	0	0	0	0	0	0.848885
TRINITY_DN103386_c0_g1	0	0	0	0.516998	0	0.394883	0.823648	0	0	0	0	0
TRINITY_DN103387_c0_g1	0	0	0	0	1.14588	0	0	0	3.79325	0	0	0
TRINITY_DN103390_c0_g1	0	0	0.857977	0	0	0	0	0.307913	0	0	0	0.349562
TRINITY_DN103392_c0_g1	0.258546	0	0.132683	0	0.122999	0	0	0	0	0.235529	0	0
TRINITY_DN103394_c0_g1	0	0	0	0	0	0	0.586578	0	0.299933	0	0	0
TRINITY_DN103399_c0_g1	0.285262	0	0.285992	0	0	0	0.101601	0	0	0	0.105476	0
TRINITY_DN1033_c0_g1	0.0890546	0.0874195	0	0.215477	0.359952	0	0	0	0	0	0	0
TRINITY_DN103400_c0_g1	0	0	0	0	0	0	0	0	0	0	0.362783	0.399604
TRINITY_DN103402_c0_g1	0	0	0.326936	0	0	0.75927	0	0	0	0	0	0
TRINITY_DN103408_c0_g1	0	0	0.255207	0	0	0.293439	0	0	0	0	0	0
TRINITY_DN10340_c0_g1	0.169491	0	0.326936	0.206702	0.246299	0	0	0	0	0.154374	0	0.274682
TRINITY_DN103418_c0_g1	0.24964	0	0	0.413647	0	0.303708	0	0	0	0	0	0
TRINITY_DN103419_c0_g1	0	0.470059	0	1.34429	0	1.05271	0	0	0	0	0.503193	0
TRINITY_DN10341_c0_g1	0.82907	0.623114	2.31842	1.54246	2.10243	0.708548	0	0	2.27137	0	0	0
TRINITY_DN103426_c0_g1	0	0	0	0	0	0.597147	0	0	0	0	0.573398	0
TRINITY_DN103429_c0_g1	0	0.273437	0	0.232783	0	0	0	0	0	0	0	0
TRINITY_DN10342_c0_g1	5.37632	6.40656	4.65715	4.16207	4.05353	5.17299	6.26169	6.47797	8.38182	2.76977	4.18947	3.76994
TRINITY_DN103435_c0_g1	0	0	1.0316	0	0	0	0	0	0	0.59292	0	0
TRINITY_DN103437_c0_g1	0.686583	0	0	0	0.691264	0	0	0	0	0	0	0
TRINITY_DN103441_c0_g1	0.329789	1.47581	2.28763	0.620349	1.50583	2.10573	2.73036	1.42557	1.59097	1.39705	0.936181	0.374401
TRINITY_DN103446_c0_g1	0	0	0.275833	0.430954	0	0	0.327156	0	0	0	0	0
TRINITY_DN10344_c0_g1	0	0	0	0	0.312621	0.384614	0	0	0	0.568599	0	0
TRINITY_DN103453_c0_g1	0	0	0	0	0	0	0.383714	0.342308	0.391927	0	0	0
TRINITY_DN103458_c0_g1	0.0890546	0	0.173627	0	0.340959	0	0	0	0	0	0.0937189	0.187383
TRINITY_DN10345_c0_g1	0.0979601	0.0874195	0.0612621	0.0689819	0.132646	0.0911747	0.169335	0.148388	0.115252	0.170503	0.316091	0.187383
TRINITY_DN103463_c0_g1	0	0	0	15.6572	4.78278	0	0	0	0	0	0	0
TRINITY_DN103464_c0_g1	0	0	0.163468	0	0	0	0	0	0.391927	0	0	0
TRINITY_DN10346_c0_g1	0	1.25712	0	0	0	0	0	0	0	0	2.07156	0
TRINITY_DN103470_c0_g1	0.748921	0	0	0	0.501943	0	0.620445	0	0	0	0	0.31194
TRINITY_DN103478_c0_g1	0	0	0	0	0	0	0.191688	0	0	0	0.187102	0.412023
TRINITY_DN10347_c0_g1	0.543808	0	0	0	0.539928	0	0	0	0	0	0	0
TRINITY_DN103485_c0_g1	0	0	0	0	0	0	0	0	0	0.90986	1.45113	0
TRINITY_DN103486_c0_g1	0	0.382639	0.367572	0	0	0	0	0	0	0	0	0
TRINITY_DN103488_c0_g1	0	0	0.694509	0	0	0	0.857515	0	0	0	0	0
TRINITY_DN103490_c0_g1	0	0	0	0	0.549273	0	0	0.19392	0	0	0	0
TRINITY_DN103491_c0_g1	0	0	0	0	0	0	0	0	1.94853	0	0	1.92241
TRINITY_DN10349_c0_g1	0.909507	0.699642	0.45962	0.448017	0.814564	0.58719	0.789781	0.638756	0.311389	1.60006	0.585155	0.611826
TRINITY_DN1034_c0_g1	0.374604	0	0	0	0.748241	0	0	0	0	0	0	0
TRINITY_DN103502_c0_g1	0	0	0.296151	0	0	0	0	0	0	0.0893476	0.316091	0
TRINITY_DN103503_c0_g1	0	0	0	0.336134	0	0	0	0	0	0.186887	0	0
TRINITY_DN103504_c0_g1	0	0	0	0.896277	0	0	0.361023	0	0	0	0	0
TRINITY_DN103505_c0_g1	0.222924	0	0	0	0	0	0	0	0	0.276235	0	0
TRINITY_DN103506_c0_g1	0	0	0	0	0	0	0.586578	0	0	1.94952	0	0
TRINITY_DN103509_c0_g1	0.837976	0	0	0	0	0	0.564226	0	0	0	0	0
TRINITY_DN103511_c0_g1	0	0	0.255207	0.318828	0	0	0.146645	0.136923	0	0	0.421231	0
TRINITY_DN103514_c0_g1	0	0	0	1.97342	0	0	0.451448	0.410442	0.461009	0	0.409474	0
TRINITY_DN103515_c0_g1	0	0	0	0	0.265291	0.293439	0	0.273846	0	0	0.152167	0.162179
TRINITY_DN103518_c0_g1	0	0	0.490097	0	0	0	0	0	1.26812	0	0	0
TRINITY_DN103519_c0_g1	0.642055	0	0	0	0	0	0	0	0	0.584727	0	0
TRINITY_DN103520_c0_g1	0.525997	1.02754	1.3176	0.637656	1.29751	0.850445	0.586578	0.136923	0	0.121861	0.713809	0.449281
TRINITY_DN103524_c0_g1	0	0.153056	0.316469	0	0	0	0	0.319378	0	0	0	0.187383
TRINITY_DN103527_c0_g1	0	0	0	0	0	0	0	1.52843	1.67185	0	0	0
TRINITY_DN103534_c0_g1	0	0	0	0	2.45304	0	0	0	0	0	1.13504	0
TRINITY_DN103540_c0_g1	0	0	0	0	1.13653	0	0	0	0.507179	0	0	0
TRINITY_DN103546_c0_g1	0	0	0.092047	0.310297	0.0946607	0.101132	0.101601	0.19392	0.322845	0	0	1.07353
TRINITY_DN10354_c0_g1	7.44468	5.63039	0	0	1.07021	4.92001	5.28022	1.60803	0	0	1.56803	0
TRINITY_DN103550_c0_g1	0	0.120381	0	0.499692	0.246299	0	0	0.125458	0.138511	0.0568343	0.0702052	0
TRINITY_DN103555_c0_g1	1.27492	0	0	0	1.28787	0	0	0	0	0	0	0
TRINITY_DN103556_c0_g1	0	0	0	0	0	0	1.07189	0	0.541894	0	0	0
TRINITY_DN103558_c0_g1	0	0	0.674191	0	0	0	0	0	0	0.55247	0	0
TRINITY_DN10355_c0_g1	0.82907	0.196909	0.623088	1.93881	0.208314	0.890898	0.451448	1.66502	0.93382	1.23474	1.217	1.41067
TRINITY_DN103565_c0_g1	0.0979601	0.360856	0.193945	0	0.378944	0.202576	0.203203	0.19392	0	0	0.198859	0.212221
TRINITY_DN103567_c0_g1	0	0.59044	0.367572	0	0	0	0	0	0	0	0	0
TRINITY_DN103568_c0_g1	1.2482	0	0	0	0	0	0	0	0	0	1.89588	0
TRINITY_DN103580_c0_g1	0	0	1.23571	0	0.767234	0.486057	0	0	0	0	0	0
TRINITY_DN103583_c0_g1	0	0	0	0	0.681919	0	0	0	0.276675	0	0	0
TRINITY_DN103587_c0_g1	0	2.37236	0	0	0	0	1.47796	0	0	0	0	0
TRINITY_DN10358_c0_g1	0.365411	0.306111	0.163468	0.137964	0.198968	0.101132	0.169335	0.227987	0	0.186887	0.316091	0.112503
TRINITY_DN103593_c0_g1	2.60356	1.20266	1.16429	0.732475	2.14042	2.09546	1.63612	1.79048	1.60242	1.4864	1.34599	1.82269
TRINITY_DN10359_c0_g1	3.34357	3.43286	4.29974	4.53257	2.59503	3.48237	4.3211	4.52796	6.60617	0.292364	1.57978	0.711544
TRINITY_DN103601_c0_g1	0	0.787062	0	0	0	0.293439	0	0	0.311389	0	0.292578	0
TRINITY_DN103602_c0_g1	0.24964	0	0	0.267152	0	0	0	0	0	0	0	0.0872993
TRINITY_DN103605_c0_g1	0.160586	0	0	0	0	0	0	0.17099	0	0.146182	0	0.187383
TRINITY_DN103606_c0_g1	0	0	0	0	0.407282	0	0.564226	0	0	0	0	0
TRINITY_DN103609_c0_g1	0	0	0	0	0	0	0	0.307913	0.345757	0	0	0
TRINITY_DN10360_c0_g1	0.0356219	0.0656362	0.173627	0.215477	0.0379849	0.0606794	0.146645	0.21685	0.161422	0.024321	0.081962	0.0748801
TRINITY_DN103620_c0_g1	3.12065	0	0	0	0	0	0	0	0	0	0	1.68535
TRINITY_DN103622_c0_g1	0	0.86359	0	0	1.40152	0	0	0	0	0	0	0
TRINITY_DN103623_c0_g1	0	0	2.07306	0	0	0	0	0.821211	0	0	0	0
TRINITY_DN103626_c0_g1	0	0	0	1.59414	0.48295	0	0	0.615827	0	0	0	0
TRINITY_DN103629_c0_g1	0.222924	0.327895	0	0	0	0.121359	0	0.113993	0.253763	0	0	0
TRINITY_DN103631_c0_g1	0	0	0	0	0.55892	0	0	0	0	0.341262	0	0
TRINITY_DN103632_c0_g1	0.517092	0	0.571985	0	0	0	0	0	0	0	0	0
TRINITY_DN103639_c0_g1	0	0	0.510723	0	0	0	1.81663	0.547365	0	0	0	0
TRINITY_DN10363_c0_g1	0	0	0	0.344666	0.833556	0.46552	0	0.148388	0.161422	0.511764	0	0
TRINITY_DN103640_c0_g1	0	0	0	0	0	0	0.428757	0	0	0	0	0.436862
TRINITY_DN103641_c0_g1	0	0	0.22473	0	0	0	0	0.239452	0	0	0	0
TRINITY_DN103642_c0_g1	0.508186	0.174839	0	0	0.170329	0	0	0.182455	0	0	0.187102	0.412023
TRINITY_DN103643_c0_g1	0	0	0	0.801457	1.96979	0	0	0	0	0	0	0
TRINITY_DN10364_c0_g1	0	0	0	0.224008	0	0	0.338332	0	0	0	0	1.03627
TRINITY_DN103650_c0_g1	0.864692	0.874481	2.12416	0.990853	0.511288	0.779497	0.39489	1.09473	2.46716	0	0.386297	0
TRINITY_DN103656_c0_g1	0.499281	0	0.520882	0	0	0	0.304465	0	0	0	0	0
TRINITY_DN103661_c0_g1	0	0.524803	0	0	0.909225	0	0	0	0	0	0	0
TRINITY_DN103669_c0_g1	0	0.043853	0	0	0.122999	0.0404529	0	0.205385	0.0923406	0.0811552	0.269064	0.0500419
TRINITY_DN103670_c0_g1	3.08474	0	0	0	3.15365	0	0	0	0	0	0	0
TRINITY_DN103671_c0_g1	0	0	0	0	0	2.17637	0	0	0	0	0	1.14841
TRINITY_DN103673_c0_g1	0.677677	0	0.357413	0	0	0.415109	0	0	0.438097	0	0	0
TRINITY_DN103678_c0_g1	0.160586	0	0	0	0.160983	0	0	0.17099	0.380471	0.146182	0	0
TRINITY_DN10367_c0_g1	0.240735	0	0	0.29299	0	0	0	0	0.138511	0	0	0
TRINITY_DN103685_c0_g1	0.169491	0	0	0	0	0	0.39489	0	0	0	0.187102	0
TRINITY_DN103687_c0_g1	0	0	0	0	0.122999	0	0	0.38784	0.149967	0	0	0.586622
TRINITY_DN103692_c0_g1	0	0	0	1.14612	0	0	0.654312	0	0	0	0	0
TRINITY_DN103695_c0_g1	0	0	0	0	0	0	0	0.284984	0	0.0893476	0.398053	0
TRINITY_DN103696_c0_g1	0.534902	0	0	0	0	0	0	0	1.34901	0	0	0
TRINITY_DN103697_c0_g1	0	0	0	0.499692	0	0	0.23707	0	0	0	0	0
TRINITY_DN103698_c0_g1	0	0	0.122524	0.611818	0.122999	0.131628	0.417581	0.250917	0	0	0.409474	0.14976
TRINITY_DN103699_c0_g1	0	0	0	0.180864	0	0	0	0	0.276675	0.203016	0.51495	0
TRINITY_DN1036_c0_g1	1.63171	1.86934	1.08271	0.689331	2.03611	1.25529	0.439934	0.650221	0.461009	0.999208	1.01814	0.736382
TRINITY_DN103701_c0_g1	0	0	0	0	0	0	0	0	0	0	3.70979	3.99495
TRINITY_DN103702_c0_g1	0	0	0	0	0	0.303708	0.620445	0	0	0	0	0
TRINITY_DN103710_c0_g1	0	0	0	0	0	0	0	0.467766	0.518982	0	0	0
TRINITY_DN103712_c0_g1	0.713299	0	0	0	0.179976	0	0.417581	0.19392	0.426641	0.324877	0.198859	0
TRINITY_DN103713_c0_g1	0	0	0.776089	0	0	0	0	0	0	1.25087	0	0
TRINITY_DN103714_c0_g1	0.196208	0	0	0	0	0	0	0	0	0.446738	0.105476	0.337143
TRINITY_DN103716_c0_g1	0	0	0.337095	0.52553	0	0.394883	0	0.376375	0	0	0	0
TRINITY_DN103718_c0_g1	2.64808	0	0	2.16281	0	0	0	0	0	0	0	0
TRINITY_DN103719_c0_g1	0.3476	0.841806	0.612621	0.715169	0	0.374656	0.0904251	0.524763	0.876194	0.324877	1.217	1.18603
TRINITY_DN10371_c0_g1	0.454753	0	0.132683	0.163801	0.0663228	0	0	0.125458	0	0	0	0.0748801
TRINITY_DN10372_c0_g1	2.17552	0	0	0	0	0	0	0	1.56805	0	0	0
TRINITY_DN103731_c0_g1	0	0	0	0	0	0.384614	0.191688	0	0.403383	0	0.947938	0
TRINITY_DN103739_c0_g1	0.517092	1.22445	0.878295	0.284459	0.861894	0.384614	0.39489	0	0.610975	0	0	0
TRINITY_DN10373_c0_g1	0	0	0	0	5.74868	0	0	0	0	1.03966	0	0
TRINITY_DN10374_c0_g1	1.97931	1.14792	1.08271	2.02509	8.40038	0.658138	0.699355	1.88187	2.10995	5.40156	1.89588	1.39825
TRINITY_DN103750_c0_g1	0	0	0	0	0	0	0	0	0	0	0.245886	0.262263
TRINITY_DN103751_c0_g1	0	0	0.163468	0	0	0.0606794	0	0	0	0.308748	0	0
TRINITY_DN103753_c0_g1	0	0.393531	0.204104	0	0	0	0	0	0	0	0	0
TRINITY_DN103754_c0_g1	1.91697	0	0	0	0	0	1.54569	0	0	0	0	0
TRINITY_DN103755_c0_g1	0	0	0	0	0	0.23276	0	0.21685	0	0	0.456502	0.249844
TRINITY_DN103759_c0_g1	0	0	5.62718	9.17727	0	0	0	0	0	0	0	0
TRINITY_DN103763_c0_g1	0	0	0	0	0	0	0.349847	0.319378	0	0	0	0
TRINITY_DN103773_c0_g1	0.15168	0	0.30631	0	0	0	0	0	0	0	0	0.174599
TRINITY_DN10377_c0_g1	0.570524	0	0	0	0	0	0	0.741285	0.830024	0	0	1.64773
TRINITY_DN103780_c0_g1	0	0	0	0	0.340959	0	0.451448	0	0	0	0	0
TRINITY_DN103781_c0_g1	0	0.820023	0.265674	0	0	0	0	0	0	0	0.304334	0
TRINITY_DN103783_c0_g1	0	0.327895	0	0	0	0	0	0	0.126708	0	0.245886	0
TRINITY_DN103787_c0_g1	0.0623383	0.470059	0.316469	0.206702	0.312621	0.323935	0.259422	0.490368	0.622431	0.869155	0.468259	0.549365
TRINITY_DN103788_c0_g1	0	0	0.316469	0	0	0.374656	0	0	0	0	0	0
TRINITY_DN103790_c0_g1	0	0	0	0	0	0	0	0	0	0	0.421231	0.449281
TRINITY_DN103792_c0_g1	0	0	0	0.58598	0	0	0	0	1.08379	0	0	0
TRINITY_DN103796_c0_g1	1.36426	0	0	0	1.39217	0	0	0	0	0	0	0
TRINITY_DN1037_c0_g1	0.0712437	0	0	0.0602068	0	0.23276	0.157821	0.0684616	0.0805377	0.203016	0	0
TRINITY_DN103809_c0_g1	0	0	0.469779	0	0	0	0	0	0	0.787999	0	0
TRINITY_DN103811_c0_g1	0.525997	1.02754	0.398357	0.534305	0	0.283482	0	0.399305	0.149967	0.243722	0.14041	1.37305
TRINITY_DN103814_c0_g1	0	3.22506	0	0	0	0	0	0	0	0	0	3.99495
TRINITY_DN103815_c0_g1	0	0.317003	0	0	0	0	0.361023	0.17099	0	0	0	0
TRINITY_DN103828_c0_g1	1.26601	0	0	0	0	0	0	0	0.576608	0	0.526707	0
TRINITY_DN10382_c0_g1	24.0637	29.7367	19.7926	7.74669	13.4295	15.2255	14.3512	30.2577	28.8925	19.381	20.8661	9.18798
TRINITY_DN10382_c0_g2	11.9471	22.6305	10.1618	3.45543	12.3023	13.9905	10.8764	20.7573	20.3378	9.16261	11.5976	5.67993
TRINITY_DN103833_c0_g1	0	0.962187	0	0	1.54381	0	0	0	0	0	0	0
TRINITY_DN103834_c0_g1	0	0.841806	0	0	0	0	0	0	0	0	0.924424	0
TRINITY_DN103841_c0_g1	0	0	0	0	0.378944	0	0	0	0	0.349198	0	0
TRINITY_DN103842_c0_g1	0	0	0	0	0.539928	0.202576	0	0	0	0	0.198859	0
TRINITY_DN103844_c0_g1	0	0.153056	0.30631	0.999628	0	0.334203	0.169335	0.159525	0.357559	0.13799	0	0
TRINITY_DN103845_c0_g1	0	0	0	0.275684	0	0	0	0.353445	0	0	0	0.199802
TRINITY_DN103848_c0_g1	0	0	0	0	0	0	5.47191	0	5.52238	0	0	0
TRINITY_DN103854_c0_g1	0	0.732604	0	0	0	0	0	1.61949	0	0	0	0
TRINITY_DN103857_c0_g1	0	0	1.34807	0.456792	0	0	0.439934	0	0.230504	0.519957	0	0
TRINITY_DN103859_c0_g1	0	0	0.296151	0	0	0	0	0	0	0	0.327512	0
TRINITY_DN10385_c0_g1	0.133869	0	0	0.224008	0	0.151854	0	0.284984	0.161422	0	0	0
TRINITY_DN103861_c0_g1	0.374604	0	0	0	0	0.46552	0	0.444836	0	0	0	0
TRINITY_DN103869_c0_g1	0	0.448275	0	0.499692	0	0	0	0	0	0	0.725566	0
TRINITY_DN103872_c0_g1	0	0	0	0	0.577611	0	0	0	0	0	0.444745	0
TRINITY_DN103879_c0_g1	0.294168	0	0.30631	0	0	0.35443	1.10576	0.992202	1.1185	0.268043	0	0
TRINITY_DN10387_c0_g1	0.0445273	0.2078	0.398357	0.405116	0.359952	0.415109	0.643136	0.307913	0.24196	0.333069	0.14041	0.14976
TRINITY_DN103886_c0_g1	0.517092	0	0.22473	0.723944	0	0.0809058	0	0	0.0805377	0.203016	0	0
TRINITY_DN103888_c0_g1	0.0801492	0.0765278	0.163468	0	0.160983	0	0	0	0	0	0	0
TRINITY_DN103889_c0_g1	0	0	0	0.560143	0	0	0.304465	0	0.161422	0	0	0
TRINITY_DN10388_c0_g1	0	0.338786	0.0714211	0.405116	0	0.151854	0.372199	0.136923	0.161422	0.130053	0.0702052	0.162179
TRINITY_DN103891_c0_g1	0	0	0	0	0	0	0	0	0.922365	0	0.421231	0.462065
TRINITY_DN103894_c0_g1	0	0	0.45962	0.344666	0	0	0	0	0	0	0	0
TRINITY_DN103895_c0_g1	0	0	0	0.318828	0	0	0	0	0	0	0	0.23706
TRINITY_DN103906_c0_g1	0	0	0	0	0.852247	0	0	0	0	3.08672	0	0
TRINITY_DN103908_c0_g1	0.214018	0.218692	0	0	0	0	0.248246	0	0	0	0	0.511742
TRINITY_DN103910_c0_g1	0	0	0.479938	0.758313	0	0	0	0	0	0	0.269064	0
TRINITY_DN103916_c0_g1	0	0.666967	0.623088	0	0	0	0	0	0	0	0	0
TRINITY_DN10391_c0_g1	0.88279	1.15881	1.06208	1.09445	1.24054	0.921082	1.22971	1.0492	0.979991	1.41343	1.13504	1.54801
TRINITY_DN103924_c0_g1	0.178397	0	0	0.301521	0	0	0	0	0	0	0	0
TRINITY_DN103925_c0_g1	0	0	0.469779	0	0.151638	0.17208	0.349847	0	0.357559	0.422417	0.163924	0
TRINITY_DN103926_c0_g1	0.142775	1.01665	0.296151	0.835826	0	0.486057	1.16198	0.604362	0.172878	0	1.45113	1.19845
TRINITY_DN103929_c0_g1	0	0	0	0	0	0	0	0	0.957079	0.584727	0	0
TRINITY_DN103930_c0_g1	0	0.306111	0	0	0	0	0.169335	0	0	0	0.163924	0.361982
TRINITY_DN103932_c0_g1	0.38351	0	0	0	0	0.486057	0	0	0	0	0	0
TRINITY_DN103934_c0_g1	0	0	2.41015	0	3.90189	0	0	0	0	0	0	0
TRINITY_DN103939_c0_g1	0	0	0	0	0	0	0.63196	0	0	0	0.198859	0
TRINITY_DN10393_c0_g1	0	0	0.214571	0.344666	0.104308	0	0	0.21685	0.357559	0	0.116897	0.361982
TRINITY_DN103948_c0_g1	0	0	0	0	0	0.455562	0	0.433372	0	0.333069	0	0
TRINITY_DN103949_c0_g1	0	0	0	0	0	0	0	0.262381	0	0.211208	0	0
TRINITY_DN10394_c0_g1	0.436942	0	0	0	1.31651	0	0	0	0	0	1.10011	1.21087
TRINITY_DN103952_c0_g1	3.79804	0	0	0	0	0	0	0	0	1.75444	0	0
TRINITY_DN103955_c0_g1	0	0	0.204104	0.249846	0	0.111401	0.112777	0	0	0	0.105476	0.462065
TRINITY_DN103960_c0_g1	0.178397	0	0	0	0	0.46552	0.0450432	0.0455319	0	0	0	0
TRINITY_DN103965_c0_g1	1.63171	0	0	0	0	0	0	0	1.27992	0	0	0
TRINITY_DN103969_c0_g1	0	0	0	0	0	0	1.13963	0.513298	0	0	0	0
TRINITY_DN10396_c0_g1	0	0	0.326936	0.784151	0	0.182349	0	0.330843	0	0.292364	0.175681	0
TRINITY_DN103970_c0_g1	0	0	0	0	0.776579	0.17208	0.180512	0	0	0.146182	0	0
TRINITY_DN103972_c0_g1	0	0	0	0	0	0.23276	0.23707	0	0	0	0	0
TRINITY_DN10397_c0_g1	6.49065	0	6.05633	0	0	0	0	0	0	0	0	0
TRINITY_DN103980_c0_g1	0	0	0.90908	0	0	0	0	0	1.24521	0	0	0
TRINITY_DN103983_c0_g1	0	0	0	0	0	0	0.349847	0	0	0	0	0.711544
TRINITY_DN103984_c0_g1	0	0.360856	0	0	0	0	0	0	0	0	0.198859	0
TRINITY_DN103985_c0_g1	0	0	0	0	0	0.182349	0	0.17099	0.380471	0	0	0
TRINITY_DN103998_c0_g1	0.57943	0.142164	0.582144	1.05983	0.861894	0	0	0.296448	0.172878	0.398096	0	0
TRINITY_DN1039_c0_g1	0	0	0	0.370503	0.227306	0	0	0	0	0.414225	0.257307	0
TRINITY_DN103_c0_g1	0	0	0.633247	0	0	0	0	0	0	0	0	0.824047
TRINITY_DN104000_c0_g1	0.713299	0	0	0	0	1.02253	0	0	0	0	0	0
TRINITY_DN104001_c0_g1	0	0	0	0	0	0	0	0.376375	0	0	0	0.424443
TRINITY_DN104002_c0_g1	0	0	0	0.120657	0.596603	0	0	0	0	0.276235	0	0.174599
TRINITY_DN104005_c0_g1	0	0	0	0	0	0	0	1.69942	0	0	3.30032	0
TRINITY_DN104006_c0_g1	0.240735	0.120381	0.245048	0	0	0	0	0	0	0	0	0
TRINITY_DN104008_c0_g1	0	0	0	0	0	0	11.6547	11.6902	0	0	0	0
TRINITY_DN10400_c0_g1	21.4694	0	2.86977	1.68043	2.03611	0.212533	0.214379	88.7547	3.80471	0	0	0.22464
TRINITY_DN104010_c0_g1	0	0.666967	0.623088	0	0	0	0	0	0	0	0	0
TRINITY_DN104013_c0_g1	0	0	0	0.163801	0	0	0	0	0	0.373775	0	0
TRINITY_DN104016_c0_g1	0.561619	0	0	0	0.141991	0.151854	0.157821	0.148388	0	0.25985	0.152167	0.162179
TRINITY_DN104019_c0_g1	0	0	0.234889	0	0	0	0	0	0.0923406	0	0.339269	0.0872993
TRINITY_DN10401_c0_g1	0	0.459167	0.153309	0	0	0.506284	0.518844	0.478903	0.714772	0	0	0
TRINITY_DN104020_c0_g1	0	0	0	0.180864	0.861894	0	0	0	0	0	0.245886	0
TRINITY_DN104029_c0_g1	2.24676	0	0	0	0	0	0	0	0	0	0	0.811262
TRINITY_DN10402_c0_g1	0.303073	0	0	0.241315	0	0	0.169335	0	0	0	0	0
TRINITY_DN104033_c0_g1	0	0	0	0.120657	0.151638	0	0.507668	0	0	0.414225	0	0.174599
TRINITY_DN104035_c0_g1	0	0.229584	0	0	0	0	0.259422	0	0	0	0	0
TRINITY_DN104043_c0_g1	1.99712	7.30282	2.23653	2.72296	7.33017	0.931351	5.00928	4.49357	2.9976	1.81127	3.56938	5.91736
TRINITY_DN104049_c0_g1	0	0.306111	0	0	0.283982	0.344161	0	0	0	0	0	0.374401
TRINITY_DN10404_c0_g1	1.79201	1.08228	0	1.04277	0	1.51854	0.63196	3.70675	1.92527	2.10389	0.292578	1.28575
TRINITY_DN104051_c0_g1	0	0.710534	0	0	0	0	0	0.376375	0	0	0	0
TRINITY_DN104053_c0_g1	0.463659	0	0	0	1.39217	0.273213	0	0	0	0	0	0
TRINITY_DN104056_c0_g1	0.748921	0	0	0	0	0	0	0	0	0.341262	0	0
TRINITY_DN104057_c0_g1	0	0	0.418676	0	0	0	0	0.467766	1.06053	0	0	0
TRINITY_DN104058_c0_g1	0	1.41018	0	0	0	0	0	0	0	0	0	1.72261
TRINITY_DN10405_c0_g1	4.44009	6.13312	4.17721	5.08418	5.08575	6.16502	6.08118	5.14379	5.64944	4.28894	6.24927	5.16819
TRINITY_DN104063_c0_g1	0.222924	0	0	0	0.217961	0	0	0	0	0	0.257307	0
TRINITY_DN104065_c0_g1	0	0.50302	0	0	0	0.576921	0	0	0	0	0	0
TRINITY_DN104068_c0_g1	0	0	0	0	0	0	0.248246	0	0	0.381711	0.234129	0
TRINITY_DN104069_c0_g1	0	0	0	0	0	0	0	0	0.93382	0	2.51597	0
TRINITY_DN104070_c0_g1	0.472564	0.732604	2.44094	0.965015	0	0.273213	0	0	0	0	0	0
TRINITY_DN104072_c0_g1	0.205113	0	0.204104	0	0	0	0	0	0	0	0	0
TRINITY_DN104073_c0_g1	0	0.918334	0	0	0.738594	0	0	0	2.27137	0	0	0
TRINITY_DN104077_c0_g1	0	0	0	0	0	0	0	0.627291	0.230504	0	0	0
TRINITY_DN104081_c0_g1	0	0	0.479938	0	0	0	0	0.547365	0	0	0	0
TRINITY_DN104085_c0_g1	0	0	0	0	0.55892	0	0	0	0	0	0	0.361982
TRINITY_DN104088_c0_g1	0	0	0	1.00816	0	0	2.06454	0	0	0	0	0
TRINITY_DN10408_c0_g1	0	0	0	0	0	0	0	0.593224	0	0	0	0.661502
TRINITY_DN104091_c0_g1	0	0	0	0.706638	0	0	0	0.5359	0	0	0	0
TRINITY_DN1040_c0_g1	0	0.142164	0	0	0	0	0.225555	0	0	0.81232	0.163924	0
TRINITY_DN104101_c0_g1	0	0	0	0	0	0	0.665827	0.593224	0.668601	0	1.80216	0
TRINITY_DN104102_c0_g1	0.775637	0	0	0	1.15552	0	0	0	0	0	0	0
TRINITY_DN104105_c0_g1	0	0.174839	0	2.24033	0.170329	0	0	0	0	0	0	0
TRINITY_DN104109_c0_g1	0.142775	0.0656362	0.0714211	0	0	0.303708	0	0.0684616	0	0.0650266	0.304334	0
TRINITY_DN10410_c0_g1	0.133869	0.787062	0.817033	0.112126	0.795572	0.435336	0.451448	0.273846	0.922365	0.365583	0.14041	0.462065
TRINITY_DN104110_c0_g1	0	0	0	0	0	0	0	0	0.564805	0.422417	0	0
TRINITY_DN104112_c0_g1	0	0.338786	0	0	0	0	0	0	0	0	0	0.199802
TRINITY_DN104113_c0_g1	0	0.273437	0.275833	0	0	0	0	0	0.334301	0	0.608669	0
TRINITY_DN104114_c0_g1	0	0	0	0	0	0	0.530359	0	0	0	0	0.536945
TRINITY_DN104118_c0_g1	0.784543	0	0	0	0.38829	0	0	0	0	0	0	0
TRINITY_DN104119_c0_g1	0	0	0.623088	0	0	0.35443	0	0	0	0	0	0
TRINITY_DN10412_c0_g1	0.142775	0.0983111	0	0	0	0.0507217	0.23707	0.0455319	0.0805377	0.0732189	0.175681	0.0872993
TRINITY_DN104131_c0_g1	0.508186	0	0.520882	0	0	0	0	0.182455	0	0	0	0
TRINITY_DN104134_c0_g1	1.50675	0	0	0	6.13697	0	0	0	0	0	0	0
TRINITY_DN104139_c0_g1	0	0.634006	0	0	0.530281	0	0	0	0	0	0	0
TRINITY_DN10413_c0_g1	0.0890546	0.360856	0.092047	0.0775132	0.189321	0	0	0.0913913	0.103796	0.170503	0	0.0997184
TRINITY_DN104142_c0_g1	0	0	0	0	0	0.162123	0	0.444836	0.161422	0	0	0
TRINITY_DN104146_c0_g1	0	0	0	0	0.43562	0	1.21854	0	0	0	0	0
TRINITY_DN104147_c0_g1	0	0	0	0.275684	0	0.425067	0	0	0	0	0	0
TRINITY_DN104157_c0_g1	0	0.404422	0	0	0	0	0	0.433372	0	0	0	0
TRINITY_DN104159_c0_g1	0	0	0	0	0	0.58719	1.24123	0	0	2.03067	0	0
TRINITY_DN104163_c0_g1	0	0	0.193945	0.155026	0	0.425067	0	0.593224	0	0.511764	0	0
TRINITY_DN104166_c0_g1	0.757826	0	0	0	0	0	0	1.0492	3.49332	0	1.04166	0
TRINITY_DN104167_c0_g1	0	0	0	0	0	0	0.451448	0	0.449553	0	0	0
TRINITY_DN104169_c0_g1	0	0	0	2.29225	0	0	0	0	0	0.731165	0	0
TRINITY_DN104170_c0_g1	0	0.50302	0	0.723944	0.43562	0	0.609269	1.09473	0	4.80864	0.549885	0.611826
TRINITY_DN104174_c0_g1	0	0	0	0	6.29795	0	0	0	0	0	2.44576	0
TRINITY_DN104182_c0_g1	0.704394	0.77617	1.01098	0.249846	1.09855	0.75927	0.541535	0.912275	0.910909	1.4864	0.760836	0.337143
TRINITY_DN104183_c0_g1	0	0	0.367572	0.284459	0	0	0	0	0	0	0	0
TRINITY_DN104185_c0_g1	0	0	0	0	0	0.607416	0.203203	0	0	0.324877	0.198859	0
TRINITY_DN10418_c0_g1	0.428037	0.0547446	0	0.405116	0	0	0	0	0	0.0568343	0	0
TRINITY_DN104192_c0_g1	2.06837	3.44375	1.22555	3.48127	1.32585	3.16871	2.15496	1.9844	2.36336	0.674075	1.97784	0.699125
TRINITY_DN104199_c0_g1	0	0	1.17445	0	1.00389	0	0	0	0	0	0	0
TRINITY_DN10419_c0_g1	1.48003	1.07139	0.90908	0.232783	0.795572	0.475789	0.947601	0.832676	0.438097	0.422417	0.47968	0.436862
TRINITY_DN1041_c0_g1	0	0.284328	0.102206	0.396341	0.189321	0.101132	0.101601	0.102529	0	0.268043	0.316091	0.112503
TRINITY_DN104200_c0_g1	0.864692	0.306111	0.602462	0.473854	0	0	1.09425	0	0	0	0.678874	0
TRINITY_DN104202_c0_g1	0.311979	0	0	0	0	0.17208	0	0	0	0	0	0
TRINITY_DN104205_c0_g1	0.463659	0.240475	0	0	0	0	0	0.250917	0	0	0.269064	0
TRINITY_DN104208_c0_g1	0.73111	0	0	0	0	0	0	1.00367	0	0	0	0
TRINITY_DN10420_c0_g1	0.178397	0	0	0.887502	1.07955	0	0	0	0.219049	0	0.198859	0.212221
TRINITY_DN104211_c0_g1	0	0	0	0.896277	0	0	0	0	0.484267	0	0	0
TRINITY_DN104214_c0_g1	0	0.240475	0	0	0	0	0.282113	0	0	0.211208	0	0
TRINITY_DN10421_c0_g1	0.0356219	0.273437	0.22473	0	0.227306	0.0809058	0.0789103	0.182455	0.115252	0.276235	0.0352706	0.199802
TRINITY_DN104222_c0_g1	0.713299	0.284328	0	0	0	0	0	0	0	0	0	0.162179
TRINITY_DN104224_c0_g1	0	0	0	1.7148	0	0	0	0	0	4.76	0	0
TRINITY_DN104226_c0_g1	0.169491	0	0.255207	0.284459	0	0	0.0904251	0	0	0	0	0
TRINITY_DN104228_c0_g1	0	0	0	0	0.691264	0	0	0	1.03762	0	0	0
TRINITY_DN104230_c0_g1	0	0.218692	0.643406	0	0	0	0	0	0	0.186887	0.234129	0
TRINITY_DN104237_c0_g1	0.311979	0	0	0	0	0	0.39489	0	0	0	0	0
TRINITY_DN104239_c0_g1	0.115771	0.229584	0.112365	0.284459	0	0.374656	0	0.239452	0	0.105476	0	0
TRINITY_DN104240_c0_g1	0.490375	0	0	0	0	0	0	0	0	0.446738	0	0
TRINITY_DN104248_c0_g1	0.222924	0.218692	0	0	0.113653	0.243029	0.496492	0.456301	0	0	0.362783	0.124922
TRINITY_DN10424_c0_g1	0.115771	0.043853	0.142842	0.155026	0.104308	0.162123	0.146645	0.0799264	0.138511	0.105476	0.14041	0.0997184
TRINITY_DN104252_c0_g1	0	0	0	0.97379	0.710256	0	0	0	0	0	0	0
TRINITY_DN104254_c0_g1	0	0	0	0	0	0.243029	0	0	0	0.414225	0.608669	0
TRINITY_DN104258_c0_g1	2.04165	0	0	0	0	1.55899	0	0	0	0	0	0
TRINITY_DN104259_c0_g1	0	0	0	0	0	1.13393	0	1.10619	0	0	0	0
TRINITY_DN10425_c0_g1	0.0801492	0	0.163468	0	0	0	0	0	0.0923406	0.154374	0	0
TRINITY_DN104262_c0_g1	0	0	0	0	0	0.273213	0	0	0	0	0.269064	0
TRINITY_DN104268_c0_g1	0	0.644898	0.214571	0	0	0	0	0.227987	0	0	0.234129	0.249844
TRINITY_DN104269_c0_g1	0	0	0	0	0	0.303708	0	0	0.322845	0	0	0
TRINITY_DN104270_c0_g1	0	0	0	0	0.407282	0	0	0	0	0	0.234129	0.249844
TRINITY_DN104271_c0_g1	0	1.25712	0.592303	0	0	0	0	0	0	0	0	0
TRINITY_DN104274_c0_g1	0.624244	0.306111	0	0.887502	0.151638	0	0.180512	0.319378	0.541894	0.284171	0.51495	0.361982
TRINITY_DN104276_c0_g1	0	0	0	0	0	0	0	0.353445	0	0	0.37454	0
TRINITY_DN104278_c0_g1	0	0	0	0.58598	0	0.202576	0	0	0.207593	0.49538	0	0
TRINITY_DN104279_c0_g1	0	0.109203	0	0.180864	0.217961	0.121359	0	0.21685	0	0.203016	0	0
TRINITY_DN104285_c0_g1	0.784543	0	1.35823	0	0	0	0	0	0	0	0	0
TRINITY_DN104291_c0_g1	6.4194	0	9.32446	0	0	0	0	0	0	0	0	0
TRINITY_DN104292_c0_g1	0	0	0	0	0	0.40484	0	0	0	0	0.386297	0
TRINITY_DN104293_c0_g1	0.606146	0	0	0	0	0.263255	0	0.125458	0	0	0	0
TRINITY_DN104295_c0_g1	0	0	0	0	0	0.313977	0	0	0	0.398096	0	0
TRINITY_DN10429_c0_g1	0.258546	0.131272	0	0	0.255644	0	0	0	0	0	0	0
TRINITY_DN104301_c0_g1	0	0	0.347254	0	0	0	0	0	0.426641	0.292364	0	0
TRINITY_DN104306_c0_g1	0.410226	0.470059	0.735453	1.53393	0.160983	0	0.169335	0.478903	0.357559	0.446738	0.257307	0.274682
TRINITY_DN104307_c0_g1	0	0	0	0	0	0	0	0.638756	0	0	0	0.711544
TRINITY_DN104315_c0_g1	0.392415	0.885659	0	0	0	0	0	0.478903	0	0	0	0
TRINITY_DN104316_c0_g1	0	0	0	0	0	0.415109	0	0	0	0	0	1.32337
TRINITY_DN104318_c0_g1	0	0	2.31842	0	0	0	0	0	0.760942	0	0	0
TRINITY_DN104320_c0_g1	0	0	0.418676	0	0	0	0.530359	0	0	0	0	0
TRINITY_DN104321_c0_g1	1.31054	0.797953	0	0.534305	0	0	0	0	0	0	0	0
TRINITY_DN104322_c0_g1	2.92444	0	0	0	0	0	0	0	1.27992	0	0	0
TRINITY_DN104332_c0_g1	0	0.262258	0	0	0	0	0.304465	0.273846	0	0	0	0.31194
TRINITY_DN104333_c0_g1	0	0	0	0	0	0	0	0.296448	0	0.243722	0	0
TRINITY_DN104338_c0_g1	0	0	0	0	0	0	0	0.410442	0.461009	0	0	0
TRINITY_DN104339_c0_g1	0	0.820023	0	0	0	0	0	0	0	0	0.456502	0
TRINITY_DN10433_c0_g1	0.267451	0	0	0.861664	0.520935	0.141585	0	0	0	0.121861	0	0.14976
TRINITY_DN104340_c0_g1	0	0	0	0	0.55892	0	0	0	0	0	0	0.811262
TRINITY_DN104341_c0_g1	0.508186	0	0	0	0	0.192307	0	0	0.196137	0	0.187102	0
TRINITY_DN104342_c0_g1	0.320884	0	0.980501	0	0	0	0	0.17099	0	0	0.175681	0
TRINITY_DN104345_c0_g1	0	0	0	0	0.738594	0	0.304465	0	0.311389	0	0	0
TRINITY_DN104346_c0_g1	0	0.415314	0	0	0	0	0	0	0	0	0.222372	0
TRINITY_DN104348_c0_g1	0	0	0.367572	0	0	0.202576	0.214379	0.19392	0	0	0	0
TRINITY_DN104353_c0_g1	0	0	0.817033	0	0	0.486057	0	0	0	0	0	0
TRINITY_DN104354_c0_g1	0	0.185731	0	0	0	0.212533	0.643136	0.19392	0.438097	0	0.210616	0.22464
TRINITY_DN104356_c0_g1	0.419131	0.142164	0	0	0.141991	0.151854	0.473801	0.433372	0.484267	0	0	0
TRINITY_DN104359_c0_g1	0	0	0	0.482629	0	0	0.755913	0	0	0	0	0
TRINITY_DN10435_c0_g1	0	0	0	0	0	0.597147	0.31598	0	0	0	0.585155	0
TRINITY_DN104360_c0_g1	0	0	0	0	0	0	0.259422	0	0.126708	0.316685	0.128654	0
TRINITY_DN104363_c0_g1	0	0	0.275833	0	0	0	0	0	0	0.714781	0	0
TRINITY_DN104364_c0_g1	0.837976	1.27919	0.633247	1.20633	0.975547	2.0855	1.17349	0.809746	0.73803	1.12901	1.13504	1.18603
TRINITY_DN104365_c0_g1	1.54237	2.17545	0	0	0	0	0	0	0	0	0	0
TRINITY_DN104367_c0_g1	0	0	0.245048	0	0	0	0	0	0	0	0.269064	0
TRINITY_DN10436_c0_g1	0	0	0	0.215477	0.265291	0.111401	0	0	0.0576261	0.0486419	0	0
TRINITY_DN104376_c0_g1	0.187302	0.0547446	0.428835	0.155026	0.312621	0.192307	0.191688	0.0569967	0.276675	0.170503	0	0
TRINITY_DN104377_c0_g1	0	0	0	0.482629	0	0	0.214379	0	0	0.268043	0	0
TRINITY_DN10437_c0_g1	1.87245	0.2078	1.1335	2.47311	2.22573	0.162123	0.39489	0.21685	0.161422	1.26725	0.280821	0.374401
TRINITY_DN104381_c0_g1	0	0	0	0	0.729249	0	0	0	0.299933	0	0	0
TRINITY_DN104387_c0_g1	2.23786	0	0.255207	0.206702	0	0.293439	0.304465	0.273846	0	0	0.292578	0.31194
TRINITY_DN104389_c0_g1	0	0	0.531041	0	0.255644	0.303708	0	0	0	0	0	0
TRINITY_DN10438_c0_g1	0.0623383	0	0.0612621	0.163801	0	0	0	0	0	0.308748	0	0
TRINITY_DN104390_c0_g1	0.82907	0	0	0.6808	0	0	0	0	0	0	0	0
TRINITY_DN104393_c0_g1	1.41769	0	0	0	0	0	0	0	0.472812	0	0.421231	0
TRINITY_DN104394_c0_g1	0.48147	0	0	0	0	0.283482	0	0	0	0	0	0
TRINITY_DN1043_c0_g1	0	0.0765278	0.234889	0	0.151638	0.0809058	0	0	0	0.942118	0	0.0872993
TRINITY_DN104401_c0_g1	0.133869	0	0.265674	0.215477	0	0.283482	0	0	0	0	0.14041	0
TRINITY_DN104408_c0_g1	0	0	0	0	0.397635	0	0.530359	0	0	0	0	0
TRINITY_DN10440_c0_g1	27.5854	27.4517	31.3637	30.7372	28.3741	31.6351	40.7184	45.9626	39.6953	34.8386	63.839	79.8829
TRINITY_DN104411_c0_g1	2.07727	1.3775	0	0	0	0	0	0	0	0	0	0
TRINITY_DN104413_c0_g1	0	0.185731	0	0	0	0	0	0	0	0	0.421231	0.674287
TRINITY_DN104416_c0_g1	0	0	0.469779	0	0.227306	0	0	0.501833	0	0	0	0
TRINITY_DN104420_c0_g1	0.142775	0.0874195	0.051103	0.0431441	0.331614	0.0507217	0.304465	0	0	0	0.105476	0.0500419
TRINITY_DN104423_c0_g1	1.45331	0.907443	0	0	0	0	0	0	0	0	0	0
TRINITY_DN104425_c0_g1	0	0.262258	0.265674	0	0	0	0	0.284984	0	0	0.292578	0
TRINITY_DN104427_c0_g1	1.05199	0	0	0	0	0	0	0	0	0.479251	0	0
TRINITY_DN10442_c0_g1	0	0.109203	0.234889	0	0.463958	0.252986	0.518844	0.353445	0	0	0	0.137341
TRINITY_DN104436_c0_g1	0	0	0	0	0	0	0.31598	0	0.322845	0	0	0
TRINITY_DN104441_c0_g1	0	0.557478	0	0	0	0	0	0	0	0	0	0.674287
TRINITY_DN104442_c0_g1	0	0	0	0	0	0	0	0.262381	0	0	0.269064	0
TRINITY_DN104443_c0_g1	0	0	0	0	0	0	0.270937	0	0	0	0.51495	0
TRINITY_DN104446_c0_g1	0	0	0	0	0	0	0.564226	0	0.564805	0	0	0
TRINITY_DN104447_c0_g1	0	0	0	0.715169	0.170329	0	0	0	0	0	0.386297	0
TRINITY_DN104448_c0_g1	0	0	0	0	0.473605	0	0.665827	0	0	0	0	0
TRINITY_DN104455_c0_g1	0.463659	0.535695	0	0	0.928217	0	0	0	0	0	0	0
TRINITY_DN104457_c0_g1	0	0	0	0	0.492597	0	0	0	0	0	0.573398	0
TRINITY_DN104460_c0_g1	0	0.317003	0.316469	0	0	0	0.755913	0.342308	0	0	0	0
TRINITY_DN104461_c0_g1	0	0	0	0	0	0	0	0	1.02616	0	0.468259	0
TRINITY_DN104462_c0_g1	0	0	0	0	0	0.809992	0.868691	0	0	0	0	0
TRINITY_DN104468_c0_g1	0	0	1.11318	0	1.04187	0	0	0	0	0	0	0
TRINITY_DN10446_c0_g1	0	0	0	0.594512	0	0	0	0	0	0.446738	0	0
TRINITY_DN104478_c0_g1	0	0	0	0	0	0	2.23387	0	0	0	4.00237	0
TRINITY_DN104483_c0_g1	0	0	0	0	0	0	0	0.798282	0	0	0	0.22464
TRINITY_DN104484_c0_g1	0	0	0	0.137964	0	0	0	0.250917	0.0923406	0	0	0.187383
TRINITY_DN104486_c0_g1	0	0	2.18542	0	0	0	0	0	0	0	2.69165	0
TRINITY_DN104488_c0_g1	0	0	0.204104	0.482629	0	0	0	0	0	0	0	0
TRINITY_DN104489_c0_g1	0	0	0	0	0	0.23276	0	0	0	0	0	0.249844
TRINITY_DN10448_c0_g1	0.0712437	0	0.234889	0.422179	0.132646	0	0	0	0	0.0325133	0	0
TRINITY_DN104494_c0_g1	0	0.415314	0	0	0	0	0.485315	0	0	0	0	0.499323
TRINITY_DN1044_c0_g1	0	0	0	0	0	0	0	0	0.322845	0.227337	0	0.636664
TRINITY_DN104503_c0_g1	0	0	0.633247	0	0	0	0	0	0.830024	0	0	0
TRINITY_DN10450_c0_g1	0	0	0	0.482629	0.397635	0	0	0	0	0	0	0
TRINITY_DN104516_c0_g1	0	0	0.5412	0	0.170329	0	0.203203	0	0	0	0	0
TRINITY_DN104520_c0_g1	0	0.306111	0	0	0.568265	0	0	0	0	0	0	0
TRINITY_DN104521_c0_g1	0	0.557478	0	0	0	0	0	0	0	1.7465	0	0
TRINITY_DN104525_c0_g1	0	0	0	0.473854	0	0	0	0.330843	0	0	0.339269	0
TRINITY_DN104527_c0_g1	0	0.491842	0	1.42181	0.43562	0	0	0	0	0	0	0
TRINITY_DN10452_c0_g1	0	0	0.347254	0	0	0	0	0	0	0	0	0.262263
TRINITY_DN104536_c0_g1	0.0801492	0.0765278	0.163468	0	0	0	0	0	0.0923406	0	0.351026	0
TRINITY_DN104538_c0_g1	0.989656	0	0	1.2151	0	0	0	0	0	0	0	0
TRINITY_DN104539_c0_g1	3.79804	0	0	0	0	0	0	0	0	1.75444	0	0
TRINITY_DN10453_c0_g1	11.2786	12.9988	11.0503	8.82383	9.62223	11.662	12.3544	10.4812	10.9066	7.46475	8.18042	11.5725
TRINITY_DN104541_c0_g1	0	0	0	0	0	0	0.564226	0	0	0.373775	0	0
TRINITY_DN104542_c0_g1	0	0	0.510723	0	0	0	0	0	0	1.29157	0	0
TRINITY_DN104545_c0_g1	0	0	0	0	0	0	0	0.342308	0.380471	0	0	0
TRINITY_DN104548_c0_g1	0.276357	0	0.285992	0	0	0	0	0	0	0.251914	0	0
TRINITY_DN104549_c0_g1	0	0.623114	0	0	1.20285	0	0	0	0	0	0	0
TRINITY_DN10454_c0_g1	0	0.273437	0	0	0	0	0	0	0	0.755486	0	0
TRINITY_DN104551_c0_g1	0	0	0	0	0.227306	0.536468	0	0	0.28813	0	0.269064	0
TRINITY_DN104552_c0_g1	0	0.327895	0	0	0	0	1.1508	0	0	0	0	0
TRINITY_DN10455_c0_g1	0.0979601	0.0217832	0	0.0431441	0.321967	0.17208	0.123954	0.0913913	0.126708	0	0	0.0500419
TRINITY_DN104561_c0_g1	0	0	0.663724	0	0	0	0	0	0	0.146182	0.175681	0
TRINITY_DN104564_c0_g1	0	0	0	3.06762	0	0	0	0.513298	0	0	0	0
TRINITY_DN104570_c0_g1	0.196208	0	0.388198	0	0	0	0	0	0	0	0.210616	0
TRINITY_DN104572_c0_g1	0	0	0	0	0.302974	0	0	0.227987	0	0	0	0
TRINITY_DN104573_c0_g1	0	0.50302	0.367572	1.07714	0.729249	0.809992	0.609269	0.958134	0	0.333069	0.398053	0.649083
TRINITY_DN104575_c0_g1	0.15168	0	0.153309	1.20633	0	0	0	0	0	0	0	0
TRINITY_DN104577_c0_g1	0	0	0	0	0	0	0	2.61169	2.81326	0	0	0
TRINITY_DN10457_c0_g1	0.0623383	0	0.0612621	0.155026	0.615596	0.0606794	0	0	0	0.398096	0.0702052	0
TRINITY_DN104583_c0_g1	0	0	0	0	0	0	0	0.958134	0	0	0.947938	0
TRINITY_DN104585_c0_g1	0	0.317003	0	0	0	0	0	0	0	0.527893	0	0
TRINITY_DN104589_c0_g1	0.15168	0.48095	0.255207	0.29299	0.359952	0.162123	0.214379	0.205385	0.334301	0.0975399	0.327512	0.062461
TRINITY_DN10458_c0_g1	0	0	0	0	0.473605	0	0	0	0.299933	0	0.549885	0.299521
TRINITY_DN104592_c0_g1	0	0	0.214571	0	0	0	0	0	0	0	0	0.262263
TRINITY_DN104593_c0_g1	0	0	0	0	0	0	0	0	0	0	0.959695	1.04869
TRINITY_DN104594_c0_g1	0	0	0.245048	0	0	0.263255	0.135468	0	0.553349	0	0	0
TRINITY_DN104596_c0_g1	0	0.273437	0	0.456792	0	0	0	0	0	0	0	0.162179
TRINITY_DN10459_c0_g1	0.0445273	0	0.040944	0.336134	0.227306	0	0	0.0455319	0.0461703	0	0	0
TRINITY_DN1045_c0_g1	0.971845	1.36661	1.25633	0.999628	1.24054	1.13393	1.00416	1.08359	0.922365	0.982823	1.39268	1.36063
TRINITY_DN104600_c0_g1	0	0	0	0.698106	0	2.77383	0	0	0	0	0	0
TRINITY_DN104602_c0_g1	0	0.163947	0	0.396341	0	0.182349	0	0.342308	0.184334	0	0	0
TRINITY_DN104607_c0_g1	0	0	0	0	0	0	0	1.74495	1.90236	0	0	0
TRINITY_DN10460_c0_g1	0.24964	0.0765278	0	0.0689819	0	0.0911747	0.259422	0.250917	0.0923406	0	0.269064	0
TRINITY_DN104612_c0_g1	0	0	0	0	0	0	1.17349	0	0	0	0	0.23706
TRINITY_DN104616_c0_g1	0	0	0.112365	0.180864	0	0	0.361023	0.227987	0.634234	0	0.116897	0
TRINITY_DN104617_c0_g1	0	0.491842	0	0.930646	0	0.141585	0	0.125458	0	0	0.14041	0.14976
TRINITY_DN104618_c0_g1	0.329789	0	0	0	0	0	0	0	0.438097	0	0	0
TRINITY_DN104620_c0_g1	0	0.327895	0	0	0.662926	0	0	0	0.126708	0	0	0.124922
TRINITY_DN104622_c0_g1	0	0	0	0.594512	0.236652	0	0	0	0	0	0	0.599041
TRINITY_DN104628_c0_g1	0	0.382639	0.367572	0	0.691264	0	0	0	0	0	0	0
TRINITY_DN104632_c0_g1	0	0	0.214571	0.6808	0	0	0	0.227987	0	0	0	0
TRINITY_DN104633_c0_g1	0	0	0	0	0	0	0.564226	0	0	0.422417	0	0
TRINITY_DN104637_c0_g1	0	0	0	0	0	0	0	0	0.93382	0	0	0.462065
TRINITY_DN104638_c0_g1	0	0.2078	0	0	0	0	0	0.227987	0	0	0	0
TRINITY_DN104639_c0_g1	0	0	0.500564	0	0	0	0	0	0	0	1.73195	0
TRINITY_DN104641_c0_g1	0	0.120381	0	0.491161	0	0	0	0	0	0.113669	0.257307	0
TRINITY_DN104646_c0_g1	0	0	0.285992	0	0.416627	0	0.157821	0	0	0	0	0
TRINITY_DN10464_c0_g1	0	0.612223	0	0	0	0	0	0	0	1.03966	0	0
TRINITY_DN104653_c0_g1	0	0	0	0	0.227306	0	0.282113	0	0.28813	0	0	0
TRINITY_DN104658_c0_g1	1.20367	0	0	0	0	0	0	0.786817	0	0	0	0
TRINITY_DN104660_c0_g1	0.258546	0	0	0	0.255644	0	0.146645	0	0.28813	1.05604	0	0.14976
TRINITY_DN104661_c0_g1	0	0.229584	0	0	0	0.131628	0	0	0	0	0.128654	0.274682
TRINITY_DN104669_c0_g1	0.115771	0.109203	0	0.180864	0	0	0	0	0	0.308748	0	0
TRINITY_DN10466_c0_g1	0	0	0	0.180864	0	0.243029	0.123954	0	0.126708	0	0	0
TRINITY_DN104672_c0_g1	0	0	0	0.81852	0	0	0	0	0	0	0	0.23706
TRINITY_DN104676_c0_g1	0	0	0	0	0	0	0.191688	0	0	0	0	0.811262
TRINITY_DN104677_c0_g1	0	0	0	0.77562	0	2.81428	0	0	0	0	0	0
TRINITY_DN104678_c0_g1	0.561619	1.32276	1.87911	0.689331	1.25018	1.03248	1.33132	2.06433	0.84148	1.81127	2.07156	1.71019
TRINITY_DN104684_c0_g1	0	0.415314	0	0	0	0	0	0.444836	0	0	0	0
TRINITY_DN104685_c0_g1	1.41769	3.42197	3.52334	1.26678	2.94533	1.12366	2.30161	1.4485	0.88765	3.07852	1.26403	2.38448
TRINITY_DN104688_c0_g1	0	0.721425	0	0	0	0	0	0	0	0	0.784014	0
TRINITY_DN10468_c0_g1	0.543808	0	0	0.267152	0.217961	0.23276	0.23707	0.21685	0.126708	0.203016	0.351026	0
TRINITY_DN104690_c0_g1	1.00747	0.874481	2.48158	0.180864	1.22185	1.0832	0.123954	1.35711	0.88765	0.203016	0	0
TRINITY_DN104692_c0_g1	0.267451	0	0.551359	0	0	0	0.327156	0	0	0	0	0
TRINITY_DN104694_c0_g1	0.0534328	0	0.214571	0	0.113653	0.0606794	0	0.0569967	0.0576261	0.203016	0	0
TRINITY_DN104695_c0_g1	0	0.393531	0.377732	0	0	0	0	0.421907	0	0	0	0
TRINITY_DN104696_c0_g1	0	0	0	0.741007	0	0	0	0	0	0.828449	0	0
TRINITY_DN104698_c0_g1	0	0.404422	0	0	0	0	0.23707	0	0	0	0	0
TRINITY_DN10469_c0_g1	0	0	1.8588	0	0	0	5.30291	0	5.30334	0	9.51432	0
TRINITY_DN104703_c0_g1	0	0	0	0	0.236652	0	0.293289	0	0	0	0	0
TRINITY_DN104706_c0_g1	0.187302	0	0	0.310297	0	0	0	0.205385	0	0	0	0
TRINITY_DN104709_c0_g1	0	0	0	0	0.937563	0	0.225555	0	0	0	0	0
TRINITY_DN10470_c0_g1	0	0	6.76099	4.69637	0	0	0	0	0	0	0	0
TRINITY_DN104710_c0_g1	0	0	0.704668	0	0.99454	0	0	0	0	0.300556	0	0
TRINITY_DN104712_c0_g1	0	0	0	0	0	0	1.19585	1.07213	0	0	1.06483	0
TRINITY_DN10471_c0_g1	0.0623383	0	0.173627	0.189639	0	0	0	0	0	0	0.0584483	0
TRINITY_DN104721_c0_g1	0	0	0.479938	0	0	0	0.620445	0	0	0	0	1.23571
TRINITY_DN104724_c0_g1	0	0	0.45962	0	0	0	0	0.513298	0	0	0	0
TRINITY_DN104727_c0_g1	0	1.56323	0	0	0	0	0	0	0	1.06398	0	0
TRINITY_DN10472_c0_g1	0	0.29522	0	0	0	0.982072	0	0	0	0	0	0.349562
TRINITY_DN104732_c0_g1	0.106866	0	0.112365	0	0.321967	0	0	0	0.0576261	0.203016	0	0
TRINITY_DN104736_c0_g1	0	0.415314	0	0	0	0	0.496492	0	0	0	0	0
TRINITY_DN104740_c0_g1	0	0	0	0.336134	0	0.151854	0	0.136923	0	0	0.292578	0
TRINITY_DN104741_c0_g1	0	0	0	0	0	0	0.846339	0	0	0.211208	0	0
TRINITY_DN104743_c0_g1	0.169491	0	0	0	0	0	0	0	0.276675	0	0	0
TRINITY_DN104744_c0_g1	0	0	0	0	0	0.273213	0	0	0	0	0	0.287101
TRINITY_DN104746_c0_g1	0	0	0	0	0	0	0	0	0.830024	0	0.749079	0
TRINITY_DN104748_c0_g1	5.1712	4.26378	4.16675	0.499692	1.2122	2.96613	1.55687	4.19712	4.71562	2.4938	3.60431	2.35927
TRINITY_DN10474_c0_g1	0	0	0	0	15.9675	7.228	0	0	0	0	0	0
TRINITY_DN10474_c1_g1	0	0	0	0.361972	0.217961	0	0	0.239452	0.541894	0.609304	0.503193	0
TRINITY_DN104750_c0_g1	0	0	0	0	0	0	0	0.342308	0.196137	0	0	0
TRINITY_DN104754_c0_g1	0	0	0.561826	0	0	0	0.157821	0.284984	0.161422	0	0	0
TRINITY_DN10475_c0_g1	0	0	0.173627	0	0	0.0606794	0.123954	0	0	0.276235	0.187102	0.324724
TRINITY_DN104762_c0_g1	0	0	1.38902	0	0	0	1.95176	0	0	0	0	1.92241
TRINITY_DN10476_c0_g1	0.40132	0.2078	0	0.663493	0.60625	0	0	0	0	0.739101	0	0
TRINITY_DN104774_c0_g1	0	0	0	0	0	0	1.57956	0.467766	0	0	0	0
TRINITY_DN104776_c0_g1	0	0	0.44946	0	0	0	0.259422	0	0	0	0	0
TRINITY_DN104780_c0_g1	0	0	0	0	0	0	0	0	0	0	0.678874	0.736382
TRINITY_DN104782_c0_g1	0.303073	0.29522	0.30631	0.163801	0	0	0.327156	0.102529	0.115252	0.0975399	0.105476	0.23706
TRINITY_DN104786_c0_g1	0	0	0	0.336134	1.90346	0	0.157821	0	0	0	0	0
TRINITY_DN104787_c0_g1	0	0	0	0	0	2.56129	0	0	1.37192	0	1.25227	1.34821
TRINITY_DN10478_c0_g1	0.472564	0.0765278	0	0.129189	0	0.415109	0	0	0	0.0732189	0	0.0872993
TRINITY_DN104790_c0_g1	0	0	0	0.801457	0	0	0	0	0	1.77901	0	0
TRINITY_DN104791_c0_g1	0	0.262258	0.0714211	0	0.350305	0	0	0	0	0	0	0
TRINITY_DN104795_c0_g1	0	0.470059	0.439301	1.34429	0	0	2.24505	0	2.24811	0	0.503193	1.12357
TRINITY_DN104796_c0_g1	0	0	0	0	0	0	0	1.74495	0	1.03966	0	0
TRINITY_DN104797_c0_g1	0.205113	0.251367	0.408516	0.224008	0	0.364387	0.361023	0.262381	0.680057	0.316685	0.152167	0.374401
TRINITY_DN1047_c0_g1	0.160586	0.0765278	0.0714211	0.0862883	0.208314	0.0709482	0.0677342	0.034067	0.0690819	0.0975399	0.0937189	0.0376227
TRINITY_DN104801_c0_g1	0.124964	0	0	0	0	0.283482	0.146645	0.136923	0.299933	0.471059	0	0.449281
TRINITY_DN104804_c0_g1	0	1.63976	0	0	0	0	0	0	0	1.11288	0	0
TRINITY_DN104809_c0_g1	0	0	0	0	0.94721	0	1.51183	1.36858	3.02086	0	0	0
TRINITY_DN10480_c0_g1	0.891696	1.18059	0.153309	0.732475	0	1.47809	1.35401	0.92374	0.345757	0	0.819285	0
TRINITY_DN104811_c0_g1	0	0	0	0	0	0	1.37636	1.24312	0	0	0	0
TRINITY_DN104812_c0_g1	0	0	0.214571	0	0	0	0	0	0.253763	0.381711	0	0
TRINITY_DN104819_c0_g1	1.28382	0	0	0	0	0	0	0	0	0	0.854219	0
TRINITY_DN104825_c0_g1	0	0	0	0	0	0.455562	0	0	0.484267	0	0	0
TRINITY_DN10482_c0_g1	0.267451	0	0.132683	0.654962	0.179976	0.182349	0	0.125458	0	0.365583	0.187102	0.14976
TRINITY_DN104830_c0_g1	0	0	0	0	0	0	0	0	0	0	0.491436	0.536945
TRINITY_DN104836_c0_g1	0	0	0	0.577449	0	0	1.07189	0	0	0	0	0
TRINITY_DN10483_c0_g1	0	0	0	0	0.445267	0	0.507668	0.148388	0	0	0.491436	0.174599
TRINITY_DN104845_c0_g1	0	0	0.68435	0	0	0	0.270937	0	0	0	0	0
TRINITY_DN104848_c0_g1	0	0.415314	0	0	0	0	0.496492	0	0.991446	0	0.901247	0
TRINITY_DN10484_c0_g1	0.499281	0.579548	0.531041	0.413647	0.416627	0.627643	0.586578	0.855278	0.461009	0.731165	0.842462	0.699125
TRINITY_DN104856_c0_g1	0	0	0	0	0	0	0.383714	0	0.196137	0	0	0
TRINITY_DN104859_c0_g1	0	0	0	0	0	0.35443	0	0.330843	0.749486	0	0	0
TRINITY_DN104860_c0_g1	0	0.240475	0	0	0	0	0	0	0	0	0.269064	0
TRINITY_DN104861_c0_g1	0	0	0	0.594512	0.293629	0	0.496492	0	0	0	0	0
TRINITY_DN104862_c0_g1	0	0	0	0	0	0	0	0	0	0	0.772257	0.836466
TRINITY_DN104863_c0_g1	0	0	0	0	0	0.931351	0	0	0	0	1.77898	0
TRINITY_DN104870_c0_g1	0	0.349964	0	0.198171	0	0.131628	0.135468	0	0.138511	0	0	0
TRINITY_DN104873_c0_g1	0	0	0	0	0	0	2.13227	0.958134	0	0	0	0
TRINITY_DN104877_c0_g1	0	0.404422	0	0.896277	0	0	0	0	0	0	0	0
TRINITY_DN104878_c0_g1	0	0	0	0	0	0.344161	0	0	0	0	0.339269	0
TRINITY_DN10487_c0_g1	0	0.284328	0.22473	0	0.0756682	0	0.0789103	0	0.0805377	0.0732189	0.081962	0
TRINITY_DN104881_c0_g1	0	0	0	0.155026	0	0	0	0.205385	0	0.519957	0	0
TRINITY_DN104882_c1_g1	0.668772	0	0.745612	0	0	0	0	0	0	0	1.77898	0
TRINITY_DN104886_c0_g1	2.59436	0	0	0	0	0	0	0.661358	0	0	0	0
TRINITY_DN104888_c0_g1	0	0	0.623088	0	0.293629	0	0	0.342308	0	0	0	0
TRINITY_DN104890_c0_g1	0	1.23534	0	0	0	0	0	0	0.495723	0	0	0
TRINITY_DN104892_c0_g1	0	0	0.592303	0	0	0	0	0	0.461009	0	0	0
TRINITY_DN104898_c0_g1	0	0	0	0.473854	0.0946607	0	0.203203	0	0.103796	0	0	0
TRINITY_DN10489_c0_g1	0.3476	0.131272	0.030785	0.336134	0.0663228	0.0304953	0.0338671	0.19392	0.0347145	0	0.0702052	0.0376227
TRINITY_DN1048_c0_g1	0	0.262258	0.337095	0	0	0	0	0	0	0	0.14041	0
TRINITY_DN104901_c0_g1	0.320884	0	0	0	0	0	0	0.75275	0	0	0	0
TRINITY_DN104907_c0_g1	0.561619	0	0	0	0	0	0	0.319378	0.357559	0	0	0
TRINITY_DN104909_c0_g1	0	0.29522	1.15413	0	0	0.334203	0.349847	0	0.357559	0	0	0
TRINITY_DN10490_c0_g1	2.28238	1.71629	2.13463	2.06799	1.43951	1.71085	2.08723	2.08726	1.59097	2.03067	1.73195	1.89757
TRINITY_DN104910_c0_g1	0	0	1.55249	0	0	0	0	1.88187	0	0	0	0
TRINITY_DN104916_c0_g1	0	0	0.30631	0.0862883	0	0	0.225555	0	0	0	0	0
TRINITY_DN104917_c0_g1	0	0	0	0	0	0.415109	0	0	0.657146	0.333069	0	0
TRINITY_DN104918_c0_g1	0.73111	0	0	0	0	0	0	0	0	0.666139	0	0
TRINITY_DN104919_c0_g1	0	0	0	0.224008	0	0	0.338332	0	0.345757	0	0	0
TRINITY_DN104921_c0_g1	0	0.185731	0	0	0	0	0	0	0	0	0.198859	0
TRINITY_DN104922_c0_g1	0	0	2.72693	0	0	0	0	11.1429	0	0	0	0
TRINITY_DN104929_c0_g1	0	0	1.28681	0	0	0	0	0	0	0	1.6033	0
TRINITY_DN104930_c0_g1	0	0	0.193945	0	0.198968	0	0	0.102529	0.115252	0.365583	0.105476	0
TRINITY_DN104941_c0_g1	0.214018	0.448275	0.22473	0	0	0	0	0	0	0.59292	0.491436	0
TRINITY_DN104947_c0_g1	0	0	0	0	0	0.445293	0.225555	0.205385	0.115252	0	0	0
TRINITY_DN10494_c0_g1	0	0.109203	0.122524	0.379035	0.170329	0.374656	0.214379	0.0455319	0.0923406	0.316685	0.0466915	0
TRINITY_DN104950_c0_g1	2.6748	0	3.5335	0	0	0	0	0	0	0	0	0
TRINITY_DN104951_c0_g1	0	0	0	0	0	0.486057	0	0	0.518982	0	0	0
TRINITY_DN104956_c0_g1	0	0	0	0.172333	0.0663228	0	0	0	0.0805377	0	0.222372	0.162179
TRINITY_DN104958_c0_g1	0.196208	0	0	0	0	0	0	0	0	0	0.444745	0
TRINITY_DN10495_c0_g1	0	0.284328	0	0	0.293629	0.212533	0	0	0	0	0	0
TRINITY_DN104962_c0_g1	0.0801492	0.153056	0	0.137964	0.0853152	0	0	0.0799264	0.276675	0	0	0
TRINITY_DN104975_c0_g1	0	0	0.745612	0	0	0	0	0	0.345757	0	0	0
TRINITY_DN10497_c0_g1	0.837976	0.797953	0.99066	0.965015	0.463958	0.637911	1.08307	1.5625	0.88765	0.739101	0.47968	0.824047
TRINITY_DN104983_c0_g1	0	0	3.79917	0.551611	0	0.951577	0	0	1.01471	0.617241	0	1.01106
TRINITY_DN104984_c0_g1	2.04165	0	0	0	0	0	0	0	0	0.463122	0	0
TRINITY_DN104988_c0_g1	0	0.743495	0	3.55025	0	0	0	0	0	0	0	0
TRINITY_DN104992_c0_g1	0	0	0	0	0.151638	0.17208	0	0	0.541894	0	0	0
TRINITY_DN104994_c0_g1	0	0	0	0	0	0	0.383714	0.342308	0	0	0	0
TRINITY_DN1049_c0_g1	4.34213	4.00123	4.43242	4.61009	5.36973	5.20349	5.00928	3.87774	4.84233	6.48192	7.15052	7.86461
TRINITY_DN104_c0_g1	0	0	0.204104	0	0	0	0	0	0	0	0.234129	0
TRINITY_DN105001_c0_g1	0	0	0	0	0.530281	0.637911	0	0	0	0	0	0
TRINITY_DN105003_c0_g1	0	1.33365	0	0	0	0	0	0	0	0.934181	0	0
TRINITY_DN105007_c0_g1	0	0	3.32939	0	0	0	2.36934	0	2.36336	0	0	0
TRINITY_DN105012_c0_g1	0	0	0	0	0	0	0.63196	0.17099	0.369015	0	0.0937189	0
TRINITY_DN105017_c0_g1	0	0	0	0	0	0	0.439934	0.399305	0	0.170503	0	0
TRINITY_DN105021_c0_g1	0	0.0874195	0.234889	0.0431441	0	0	0.0450432	0.0913913	0.311389	0	0.152167	0.262263
TRINITY_DN105022_c0_g1	0	0.120381	0.255207	0.318828	0	0.0709482	0.406066	0.250917	0	0.121861	0	0
TRINITY_DN105027_c0_g1	0	0.623114	0	0	0	0	0	0	0	0.268043	0	0
TRINITY_DN10502_c0_g1	0	0.120381	0	1.10298	0.975547	0.668096	0.270937	0.376375	0.564805	0.341262	0.269064	0.287101
TRINITY_DN105032_c0_g1	0	0	0.490097	0	0	0	0	0	0	0	1.13504	0
TRINITY_DN105034_c0_g1	0	0	0	0.224008	0	0	0.688179	0	0	0	0.959695	0
TRINITY_DN105035_c0_g1	0	0	0	0	0	0.384614	0	0	0	0	0.749079	0
TRINITY_DN10505_c0_g1	0	0	0	0	0	0	0	0.262381	0	0	0	0.911346
TRINITY_DN105060_c0_g1	0.133869	0	0	0.112126	0.804917	0	0	0	0	0.617241	0	0
TRINITY_DN105061_c0_g1	0	0.306111	0.214571	0.0862883	0	0	0	0	0.115252	0	0	0.23706
TRINITY_DN105062_c0_g1	0.561619	0	0	0	0.189321	0	0	0	0.230504	0	0	0
TRINITY_DN105064_c0_g1	0	0	0	0.361972	0	0	0	0	0	0	0	0.274682
TRINITY_DN105066_c0_g1	0	0.163947	0.500564	0	0	0	0.191688	0	0	0	0	0
TRINITY_DN10506_c0_g1	0.15168	0	0	0	0.302974	0	0	0	0	0	0.339269	0
TRINITY_DN105071_c0_g1	0	1.15881	0	0	0.909225	0	0	0	0	0	0	0
TRINITY_DN105072_c0_g1	0	0	0.827192	0	0	0	0	0.296448	0	0.243722	0	0.661502
TRINITY_DN105073_c0_g1	0.740015	0.185731	0	0.456792	0	0	0.214379	0.593224	0	0	0.210616	0
TRINITY_DN105076_c0_g1	0	0	0.714827	1.37013	0	0	0	0	0	0	0	0
TRINITY_DN105078_c0_g1	0.811259	0	0	0	0	0	0	0	0.553349	0	0	0
TRINITY_DN10507_c0_g1	0	0	0	15.7608	0	0	14.5544	0	0	0	0	0
TRINITY_DN105082_c0_g1	0.231829	0.218692	0.153309	0	0.227306	0	0	0	0.0805377	0	0.163924	0
TRINITY_DN105083_c0_g1	0	0	0	0	0.501943	0	0	0	0.322845	0	0	0
TRINITY_DN105084_c0_g1	0.624244	0	0	0	0.312621	0	0	0	0	0	0	0
TRINITY_DN105085_c0_g1	0	1.6945	0	0	0	0.971804	0	0	0	0	0	0
TRINITY_DN105088_c0_g1	0	0	0.265674	0	0	0	0	0.284984	0	0	0.88949	0
TRINITY_DN10508_c0_g1	0	0.284328	0.204104	0.0775132	0.890232	0.111401	0.112777	0.707218	0.564805	0.365583	0.327512	0.561784
TRINITY_DN105091_c0_g1	0	0	0	0	0.283982	0	0	0	0	0.349198	0	0.424443
TRINITY_DN105096_c0_g1	0	0	0	0.87897	0	0	0	0.684288	0	0	0	0
TRINITY_DN10509_c0_g1	0.642055	0.437384	1.10303	0	0.208314	0.739044	0.76709	0.227987	1.31429	0.194824	0	0.524161
TRINITY_DN105102_c0_g1	0	0	0.102206	0.672025	0.302974	0	0.225555	0.102529	0	0.0975399	0.549885	0
TRINITY_DN105104_c0_g1	0	0	0	1.4045	0	0	0.586578	0	0	0	0	0
TRINITY_DN105105_c0_g1	0	0	0.132683	0.87897	0	0	0	0	0	0.243722	0.152167	0
TRINITY_DN105107_c0_g1	0	0	0	0	0	0	0	0	0.749486	0	0.339269	0
TRINITY_DN105108_c0_g1	0.0890546	0	0.183786	0.29299	0	0	0	0	0	0	0	0
TRINITY_DN105112_c0_g1	0	0	0	0.698106	0	1.24502	0	0	0	0.771615	0	0
TRINITY_DN105115_c0_g1	1.21258	0	0	0	0	0	0	0	0	0	0	2.02249
TRINITY_DN10511_c0_g1	0	0.131272	0.132683	0	0.407282	0.293439	0.157821	0.55883	0	0	0	0
TRINITY_DN105120_c0_g1	0	0	0	0	0	0	0.699355	0.159525	0.357559	0	0.163924	0
TRINITY_DN105123_c0_g1	0	0	0.490097	0	0	0.182349	0	0	0	0	0	0
TRINITY_DN105125_c0_g1	0	0	0	0.456792	0	0	0	0	0	0.511764	0	0
TRINITY_DN105128_c0_g1	0	0	0.582144	0	0	0.212533	0	0	0	0	0	0
TRINITY_DN105129_c0_g1	0	0	0	0	0	0.658138	3.50897	0	0	0	0	0
TRINITY_DN10512_c0_g1	0	0	0	0	0	0	0	0.250917	0	0	0.51495	0
TRINITY_DN105131_c0_g1	0	0	0	0	0.710256	0	0	0	0	0	0.432988	0
TRINITY_DN105133_c0_g1	0	0	0.163468	0	0	0	0	0	0	0.45493	0	0
TRINITY_DN105134_c0_g1	0.0712437	0.0656362	0.142842	0.232783	0	0.364387	0.0789103	0.410442	0.541894	0.0650266	0.37454	0.14976
TRINITY_DN105139_c0_g1	0	0.634006	1.17445	0	0	0	0	0	0	0	0	0
TRINITY_DN10513_c0_g1	0.267451	0.131272	0.265674	0	0	0	0.293289	0.136923	0.149967	0	0	0.31194
TRINITY_DN105140_c0_g1	0	0	0	0	0	0	0	1.00367	0	0	0	1.09873
TRINITY_DN105150_c0_g1	0.784543	0.98397	0	0	0	0	0	0	0	0	0	0
TRINITY_DN105151_c0_g1	0.490375	0.513912	1.01098	0	0	0.576921	0	0	0.299933	0	0.280821	0
TRINITY_DN105152_c0_g1	0	0	0.285992	0	0	0	0.203203	0.0913913	0	0	0	0.112503
TRINITY_DN105154_c0_g1	0	0	0	0	0	0	0.722046	0.650221	0.726228	0	0.667117	0
TRINITY_DN105155_c0_g1	0.88279	0	0	0	0	0	0.270937	0.478903	0	0	0	0
TRINITY_DN10515_c0_g1	0	0	0	0	0.549273	0	0.699355	0	0	0	0	0
TRINITY_DN105168_c0_g1	0	0.426492	0	0	0	0	0	0.467766	0	0	0	0
TRINITY_DN10516_c0_g1	0	0.360856	0	0.155026	0.274637	0.293439	0.101601	0.0913913	0.207593	0.0893476	0.0937189	0.0997184
TRINITY_DN105170_c0_g1	0.3476	0	0.173627	0.560143	0	0	0	0	0	0	0	0.611826
TRINITY_DN105172_c0_g1	0.668772	0	0	0	0	0	0	0	0	0	0.795771	0
TRINITY_DN105176_c0_g1	0	0.185731	0	0	0	0	0	0.38784	0	0	0	0
TRINITY_DN105179_c0_g1	1.9615	0	0	1.60267	0	0	0	0	0	0	0	0
TRINITY_DN10517_c0_g1	0.428037	0.732604	0.347254	0	0.681919	0.546737	0.643136	0.513298	0.472812	1.18584	0.819285	0.486904
TRINITY_DN105182_c0_g1	0	0	0.90908	0	0.842902	0	0	0	0	0	0	0.574203
TRINITY_DN105186_c0_g1	0	0.371748	0	0.827295	0	0	0	0	0	0	0.409474	0
TRINITY_DN105188_c0_g1	0.267451	0.284328	0	0	0	0	0	0	0	0	0	0
TRINITY_DN105194_c0_g1	0	0	0	0	0	0.313977	0	0	0.334301	0	0	0
TRINITY_DN105196_c0_g1	0	0	0	0.249846	0	0	0	0	0	0	0	0.38682
TRINITY_DN1051_c0_g1	0.436942	0.251367	1.04176	1.28384	0.60625	0.46552	0.462624	0.0913913	0	0.243722	0.737323	0.586622
TRINITY_DN105204_c0_g1	0	0	0.479938	0	0	0.273213	0	0	0	0	0	0.287101
TRINITY_DN105205_c0_g1	0	0	1.02114	0	0	0	0	0	2.80146	0	0	0
TRINITY_DN105207_c0_g1	0	0.317003	0	0	0.293629	0.708548	0	0	0	0	0	1.49797
TRINITY_DN105208_c0_g1	0	0	0	0	0.38829	0	0	0.92374	0	0	0	0
TRINITY_DN10520_c0_g1	2.02384	2.28494	1.77691	1.07714	1.26918	1.44759	1.70351	1.92741	1.38337	1.49459	2.34062	2.84618
TRINITY_DN105210_c0_g1	0	0.338786	0.326936	0	0	0	0	0	0	0.284171	0	0
TRINITY_DN105211_c0_g1	0.24964	0	0.132683	0	0	0	0	0.125458	0.28813	0	0	0
TRINITY_DN105213_c0_g1	0	0	0	0	0	0.830218	0	0	0	0	0.409474	0
TRINITY_DN105218_c0_g1	1.70295	0.437384	1.75659	0.698106	0	0.243029	0.507668	0.695753	1.5566	1.16971	0.47968	0.786424
TRINITY_DN105219_c0_g1	0	0	0	0	0	0.344161	0	0	0	0.25985	0	0
TRINITY_DN10521_c0_g1	0	0	0	0.456792	0.55892	0	0	0	0	0	0	0
TRINITY_DN105222_c0_g1	0	0	0	0	0	0	0	1.5625	1.70622	0	0	0
TRINITY_DN105224_c0_g1	0	0.962187	0	0.629124	0	0	0	0	0	0	0	0
TRINITY_DN105226_c0_g1	0	0	0	0	0.681919	0	1.02685	0	0	0	0	0
TRINITY_DN105227_c0_g1	0	0.962187	0	0	0	0	0	0	0	0	1.05341	0
TRINITY_DN10522_c0_g1	0.445848	0.2078	0.592303	1.64581	0.369297	1.10343	0.552711	1.10619	0.415186	0.479251	3.32349	4.06983
TRINITY_DN105232_c0_g1	0	0.77617	0	0	0	0	0	0	0	0	0	0.462065
TRINITY_DN105233_c0_g1	0	0	0.051103	0	0	0.162123	0	0.148388	0.230504	0.0975399	0.0584483	0.062461
TRINITY_DN105235_c0_g1	0	0	0	0	0	1.30601	2.80928	0	0	0	0	0
TRINITY_DN105236_c0_g1	0	0	1.17445	0.81852	0	0	0	0	0	0	0	0
TRINITY_DN105237_c0_g1	0	0	0	0	0.596603	0	0	0	0	0	1.05341	0
TRINITY_DN10523_c0_g1	0.169491	0.0765278	0	0.137964	0	0.0911747	0.0904251	0.17099	0.184334	0.308748	0.456502	0.574203
TRINITY_DN10524_c0_g1	0.329789	0.240475	0	0	0.160983	0	0	0	0	0.300556	0	0
TRINITY_DN105256_c0_g1	0.311979	0.317003	0.163468	0	0	0.52651	1.08307	0	0.369015	0	0	0
TRINITY_DN105258_c0_g1	0	0	0	0	0	0	0.868691	0	0.864738	0	0	0
TRINITY_DN105264_c0_g1	0	0	0	0	0.719903	0.455562	0	0	0	0	0	0
TRINITY_DN105266_c0_g1	0	0	0	0	0	0.243029	0.248246	0	0.253763	0	0	0
TRINITY_DN105268_c0_g1	0	0	0	0	0	0.840176	0	0	0	0	0	0.886508
TRINITY_DN105278_c0_g1	0	0	0	0	0	0	0	0	0	0	0.37454	0.199802
TRINITY_DN10527_c0_g1	0	0	0	5.96315	1.4585	0	0	0	0	0	0	0
TRINITY_DN105280_c0_g1	0	0	1.28681	0	0	0	0	0	0	0	0	1.67293
TRINITY_DN105283_c0_g1	0	0	0	0	0	0	0	0	0	0.389904	0	0.586622
TRINITY_DN105286_c0_g1	0	0	0	0.482629	0	0	0	0	0	0.178695	0	0
TRINITY_DN105287_c0_g1	0	0.306111	0	0	0.852247	0	0	0	0	0	0.339269	0.361982
TRINITY_DN105289_c0_g1	0	0	0	0.275684	0	0	0	0	0.876194	0.300556	0.795771	0
TRINITY_DN105293_c0_g1	0.276357	0.0874195	0	0	0	0.496015	0.203203	0.182455	0.207593	0	0	0.31194
TRINITY_DN105298_c0_g1	0	0	0	0.180864	0.653581	0	0.259422	0	0	0	0	0
TRINITY_DN10529_c0_g1	0	0	0.0612621	0	0	0	0.0677342	0.19392	0.28813	0	0.339269	0
TRINITY_DN1052_c0_g1	0	0	0.102206	0.172333	0.104308	0	0.451448	0.307913	0	0.568599	0.116897	0
TRINITY_DN105301_c0_g1	0.606146	0	0	0	0	0	0	0	0	0	0.351026	0
TRINITY_DN105306_c0_g1	0	0.251367	0	0	0	0	0.868691	0	0	0	0	0
TRINITY_DN105316_c0_g1	1.44441	1.29008	2.38984	4.92891	0.132646	3.86699	3.50897	1.07213	2.25991	0.966695	3.42897	0.299521
TRINITY_DN105317_c0_g1	0	0	0	0	0	0	0.293289	0.262381	0	0.430609	0	0
TRINITY_DN105319_c0_g1	0	0	0.214571	0.336134	0	0	0	0	0	0	0	0
TRINITY_DN105320_c0_g1	0	1.25712	0	0.87897	0	0	0	0	0	0	0	0
TRINITY_DN105322_c0_g1	0	0	0	0	0	0.435336	0	0	0	0.170503	0	0
TRINITY_DN105328_c0_g1	1.76529	0.393531	0	0	0	0	0	0	0	0	0	0
TRINITY_DN105329_c0_g1	0	0	0	0	0	0.617374	0	1.16319	0	0	0	0
TRINITY_DN105330_c0_g1	0	0.524803	0	0	0	0	0	0	0	0	0	0.624245
TRINITY_DN105333_c0_g1	0	0	0	0	0	0	0	2.00733	2.17903	0	0	0
TRINITY_DN105335_c0_g1	0.276357	0	0.092047	0.827295	0	0	0	0.456301	0.103796	0	0.0937189	0
TRINITY_DN105346_c0_g1	0	0.940117	0	0.112126	0.132646	0.445293	0.462624	0.136923	0.311389	0	0.152167	0
TRINITY_DN10534_c0_g1	0.0979601	0.0656362	0	0	0.0283379	0.0709482	0.101601	0.159525	0.0347145	0.186887	0.245886	0.0376227
TRINITY_DN105353_c0_g1	1.36426	0	0	0	0	0	0	0	0	1.25906	0	0
TRINITY_DN105357_c0_g1	0	0	0	0	0	0	0.338332	0.307913	0	0	0	0
TRINITY_DN105359_c0_g1	0	0.2078	0	0.163801	0	0	0	0	0	0	0	0
TRINITY_DN10535_c0_g1	0	0	0	0	0	0	0	0	0	0.479251	0	0.412023
TRINITY_DN105362_c0_g1	0	0	0	0	0.653581	0.809992	0	0	0	0	0	0
TRINITY_DN105364_c0_g1	0	0	0	0	1.26918	0	0	0	0	0	0	0.574203
TRINITY_DN105365_c0_g1	0	0	0	0	0	0	0	0	0.369015	0.779807	0	0
TRINITY_DN105372_c0_g1	0	0	0	0.310297	0	0	0.507668	0.912275	0	0	0	0
TRINITY_DN105376_c0_g1	0	0	1.38902	0	0	0	0	5.37178	0	0	0	0
TRINITY_DN10537_c0_g1	0.142775	0	0.142842	0	0	0	0	0.593224	0	0	0	0
TRINITY_DN105381_c0_g1	0	0	0.45962	0	0	0	0	0	0	0	0	0.586622
TRINITY_DN105384_c0_g1	0	0	0	0.180864	0	0	0.259422	0.707218	1.07233	0	0.245886	0.536945
TRINITY_DN105385_c0_g1	0	0	0	0	0	0	0	0.410442	0	0.625433	0	0
TRINITY_DN10538_c0_g1	0	0	0	0.835826	0	0	0	0	0.253763	0	0	0
TRINITY_DN105390_c0_g1	0	1.1697	0	0	0	0	0	0.638756	0	0	0	0
TRINITY_DN105391_c0_g1	0.0979601	0.185731	0.776089	0.155026	0	0.516241	0.417581	0.478903	0	1.15333	0.316091	0.436862
TRINITY_DN105394_c0_g1	0	0	0	0	0	0	0.361023	0	0	0	0	0.361982
TRINITY_DN105398_c0_g1	0	0	0.357413	0	0.587258	0	0	0	0	0	0	0
TRINITY_DN10539_c0_g1	0.222924	0.317003	0.112365	0.137964	0	0.121359	0.123954	0.0569967	0	0	0.116897	0
TRINITY_DN105400_c0_g1	1.52456	3.3999	0	1.24094	1.13653	1.44759	0	0	0	0.349198	0.924424	0.511742
TRINITY_DN105403_c0_g1	0	0	0.183786	0	0	0	0.203203	0	0	0	0	0
TRINITY_DN10540_c0_g1	0.142775	0.142164	0	0.180864	0.217961	0.151854	0.0789103	0.0684616	0	0.130053	0.152167	0
TRINITY_DN105411_c0_g1	0.40132	0.415314	0.623088	0	0	0	0.23707	0	0	0	0	0
TRINITY_DN105418_c0_g1	0	0	0	0	0.132646	0	0.439934	0.262381	0.149967	0	0.280821	0
TRINITY_DN105419_c0_g1	0	0	0	0	0	0	2.50481	0	0	1.31589	2.2469	0
TRINITY_DN10541_c0_g1	0.0801492	0.0765278	0.040944	0.0602068	0.0189924	0.141585	0.0904251	0.136923	0.0923406	0.154374	0.316091	0.199802
TRINITY_DN105421_c0_g1	0.178397	0	0	0	0	0.415109	0	0	0.219049	0	0	0
TRINITY_DN105426_c0_g1	0.802354	0	0	0	0	0	0	0	0	0	0.491436	0
TRINITY_DN10542_c0_g2	0.24964	0.120381	0	0	0	0.0606794	0.0677342	0.125458	0	0	0.128654	0.212221
TRINITY_DN105445_c0_g1	0	0	0.173627	0.137964	0	0	0.191688	0.182455	0.59952	0	0.37454	0.399604
TRINITY_DN105446_c0_g1	0	0	0	0	0	3.69491	0	11.1429	0	0	0	0
TRINITY_DN105448_c0_g1	0	0	0	0	0	0	0.270937	0.239452	0	0	0.257307	0
TRINITY_DN10544_c0_g1	0	0	0	0	0.369297	0	0	0.19392	0.219049	0	0	0
TRINITY_DN105450_c0_g1	0	0	0.878295	0	0	0	1.19585	0	0	0	0	0
TRINITY_DN105451_c0_g1	0	0	0.265674	0	0	0	0	0	0.322845	0	0	0
TRINITY_DN105452_c0_g1	0	0	0	0	0	0	0	0.604362	0	0	0.316091	0
TRINITY_DN105453_c0_g1	0	0	0	2.74879	0	0	0	0	0	0	0.608669	0
TRINITY_DN10545_c0_g1	6.35707	7.13887	7.23077	9.8666	11.611	11.8745	9.65788	9.58036	10.7337	12.4928	17.683	16.4535
TRINITY_DN105460_c0_g1	0	0	2.26731	4.52404	0	0	0	0	0	0	0	0
TRINITY_DN105463_c0_g1	2.87991	2.25198	0	0	0	0	0	0	0	0	0	0
TRINITY_DN105467_c0_g1	0	0.218692	0	0	0.227306	0.121359	0	0	0	0	0	0
TRINITY_DN105473_c0_g1	0	0.688751	0	0	0	0	0	0	0	0	0	0.412023
TRINITY_DN105474_c0_g1	0	0	0	0	1.2122	0.374656	0	0.353445	0	0	1.07659	0
TRINITY_DN105477_c0_g1	0	0	0	0	0	0.698591	0	1.32304	0	0	0	0
TRINITY_DN105484_c0_g1	0	0.415314	0.796715	0	0	0	0	0	0	0	0	0
TRINITY_DN105500_c0_g1	0	0	0.5412	0	0.492597	1.31596	0	0.627291	0	0	0.631847	0.699125
TRINITY_DN105501_c0_g1	0	0.623114	0	0.473854	0	0	0	0	0.749486	0	0	0
TRINITY_DN105502_c0_g1	0	0	0	0	0.501943	0	0	0	0	0	0.749079	0
TRINITY_DN105505_c0_g1	0	0.459167	0.663724	0.155026	0.283982	0.708548	0.823648	1.03773	1.16432	1.56781	2.34062	2.13463
TRINITY_DN105515_c0_g1	0	0	1.46044	0	0	0	0	0	0	0	3.67486	0
TRINITY_DN105519_c0_g1	0	0.229584	0	0	0.43562	0	1.56839	0.478903	0	0	0	0
TRINITY_DN10551_c0_g1	0.0890546	0.0874195	0.173627	0	0.265291	0	0.0904251	0.513298	0.0923406	0.121861	0.0702052	0.0997184
TRINITY_DN105520_c0_g1	0	0	0	0	0.738594	0	0	0	0	0	0.292578	0
TRINITY_DN105523_c0_g1	0	0	0	0.577449	0	0.313977	0	0	0	0	0	0
TRINITY_DN105525_c0_g1	0.695488	0	0	0	0	0	1.37636	0	0	0	0	0
TRINITY_DN105527_c0_g1	0.436942	0.109203	0.22473	0	0	0	0.123954	0	0	0	0	0
TRINITY_DN105528_c0_g1	0	0	0	0	0	0	0	0.775679	0	0	0	0.861304
TRINITY_DN105536_c0_g1	0.0979601	0	0	0	0.463958	0	0	0	0.311389	0	0	0
TRINITY_DN105542_c0_g1	0	0.349964	0	1.83545	0	0	0	0	0	0	0	0
TRINITY_DN105544_c0_g1	0	0	0	0	0.43562	0	0	0	0	0.13799	0.316091	0
TRINITY_DN105550_c0_g1	0	0	0	0.516998	0	0	0	0.227987	0.265219	0.194824	0	0
TRINITY_DN105552_c0_g1	0	0.907443	0	0	0	0	0	0	1.1067	0	0	0
TRINITY_DN105559_c0_g1	1.36426	0	1.66454	0	0	0	0	0	0	0	0	0
TRINITY_DN105561_c0_g1	0	0	0	0	0	0	1.63612	0	1.62568	0	0	0
TRINITY_DN105566_c0_g1	0	0	1.28681	0	0	0	1.80512	0	0	0	0	0
TRINITY_DN105569_c0_g1	0	1.78192	0	0	0	0	0	6.18152	0	0	0	0
TRINITY_DN10556_c0_g1	0.436942	0	0	0	0	1.7208	0	0	0	0	0	0
TRINITY_DN105572_c0_g1	0.0534328	0.185731	0	0.370503	0	0	0.056558	0	0	0.0486419	0	0
TRINITY_DN105575_c0_g1	0	0	0	0	0	0.273213	0	0	0	0	0	0.287101
TRINITY_DN105580_c0_g1	0	0	0	0	0	0	0.76709	0	1.53334	0	0	0
TRINITY_DN10558_c0_g1	0.0356219	0	0.0714211	0.189639	0	0	0.0338671	0	0.0461703	0.13799	0	0
TRINITY_DN105595_c0_g1	0	0	0	0	0	0	0.406066	0	0	0	0.37454	0
TRINITY_DN105596_c0_g1	3.05802	0	0	0	0	0	1.66965	0	0	0	0	0
TRINITY_DN105597_c0_g1	0.374604	0	0.193945	0	0	0	0	0	0	0	0	0
TRINITY_DN105599_c0_g1	0	5.02905	0	0	0	0	0	2.954	0	0	0	0
TRINITY_DN1055_c0_g1	0.115771	0.0326748	0.183786	0.215477	0	0	0	0	0.0347145	0.13799	0.081962	0
TRINITY_DN105603_c0_g1	0	0	0	0.499692	0	0	0.39489	0.353445	0.403383	0	0	0
TRINITY_DN105604_c0_g1	0	0.437384	0	0	0	0	0	0	0	0	0	0.524161
TRINITY_DN105606_c0_g1	0	0	0.296151	0.456792	0.55892	0	0	0	0.357559	0	0	0
TRINITY_DN105608_c0_g1	0	0	0	0	0	0	0	0	0.345757	0	0.222372	0
TRINITY_DN10560_c0_g1	3.31657	3.66245	4.38132	3.15391	4.20486	3.19889	3.54284	4.27705	3.86234	4.46763	3.74506	4.15713
TRINITY_DN105613_c0_g1	0	0.196909	0	0	0	0	0.225555	0.205385	0.115252	0	0.116897	0.474484
TRINITY_DN105615_c0_g1	0.338695	0.371748	0	0	0	0	0	0	0	0	0	0
TRINITY_DN105617_c0_g1	0	0	0	0.310297	0	0	0	0	1.01471	0	0	0
TRINITY_DN10561_c0_g1	3.87847	4.65731	3.19671	0.801457	0.634588	1.20456	3.30577	7.10526	11.218	0.0325133	0.585155	0.786424
TRINITY_DN105623_c0_g1	0	0.2078	0	0	0	0.0809058	0.31598	0	0	0.0650266	0.234129	0
TRINITY_DN105624_c0_g1	0.24964	0.240475	0.163468	0.206702	0	0	0.0904251	0.17099	0.369015	0.227337	0.62009	0.0997184
TRINITY_DN105625_c0_g1	0.196208	0.0874195	0.092047	0	0	0.202576	0.101601	0.19392	0.103796	0.178695	0.105476	0.436862
TRINITY_DN105627_c0_g1	0.552713	0	0.275833	0	0	0	0	0	0	0	0	0
TRINITY_DN10562_c0_g1	1.5958	1.97883	1.45028	2.31808	2.29175	2.00429	2.26774	3.58129	1.90236	3.41978	1.7904	2.12221
TRINITY_DN105634_c0_g1	0	0	0	0	1.79946	0	0	0	0	0	2.85557	0
TRINITY_DN105637_c0_g1	0	0	0	0	0	0	0	0	0.345757	0.739101	0	0
TRINITY_DN105638_c0_g1	0	0	0	0	0	0	0	0	0.703316	0	0	0.699125
TRINITY_DN10563_c0_g1	0	0	0	0	0.189321	0	0	0	0	0.178695	0	0
TRINITY_DN105641_c0_g1	0.811259	0	0	0	0.804917	0	0	0.490368	0	0	0	0
TRINITY_DN10564_c0_g1	0	0	0	0	0	0.23276	0	0	0.369015	0	0.234129	0.124922
TRINITY_DN105672_c0_g1	0.40132	0	0	0	0	0	0	0	0	2.18505	0	0
TRINITY_DN105673_c0_g1	0	0	0	0	0	0	0	1.10619	1.22195	0	0	0
TRINITY_DN105677_c0_g1	0	0	0	0	0	0	0.203203	0	0	0	0.198859	0.212221
TRINITY_DN10568_c0_g1	1.27492	0.787062	1.15413	1.93027	1.10819	1.57922	1.20736	1.33451	1.81001	8.15521	6.45989	4.43181
TRINITY_DN105690_c0_g1	0	0.185731	0	0	0.359952	0	0	0	0	0	0.596912	0
TRINITY_DN105694_c0_g1	0.490375	0	0	0	0.975547	0.293439	0	0	0	0	0	0
TRINITY_DN105697_c0_g1	0	1.10406	1.00082	0	0	0	0	0	0	0	0	0
TRINITY_DN105705_c0_g1	0.285262	0	0	0	0	0	0	0	0	0	0	0.374401
TRINITY_DN105709_c0_g1	0	0	0	0	0.283982	0	0.361023	0	0	0	0	0
TRINITY_DN10570_c0_g1	0	0	0.204104	0.163801	0.265291	0.141585	0.0677342	0	0	0	0	0
TRINITY_DN105719_c0_g1	0.187302	0	0	0	0	0	0	0.205385	0.230504	0	0.210616	0
TRINITY_DN10571_c0_g1	0	0	0	0.448017	0	0	1.56839	0	0	0	0	0
TRINITY_DN10572_c0_g1	1.15915	0.513912	0.949716	0.77562	0.520935	1.35642	0.462624	0.319378	1.18758	1.25906	0.456502	0.361982
TRINITY_DN105734_c0_g1	0.48147	0.644898	0.163468	0	0	0	0	0	0	0	0	0
TRINITY_DN105736_c0_g1	0	0	0	0	1.07021	0	0.349847	0.159525	0	0	0	0
TRINITY_DN105742_c0_g1	0	0	0.183786	0.723944	0	0	0.203203	0	0.207593	0	0	0
TRINITY_DN105749_c0_g1	0	0	0	0	0	0.344161	0	0	1.09524	0	0	0
TRINITY_DN105750_c0_g1	3.07583	0	0	0	0	0	2.39203	0	0	0	0	0
TRINITY_DN105753_c0_g1	0	0	0	0	0	0	0	0	0.461009	0.316685	0	0
TRINITY_DN105754_c0_g1	0	0.218692	0.347254	0.465323	0	0.121359	0.372199	0.809746	0.391927	0.316685	0.128654	0.399604
TRINITY_DN105766_c0_g1	0	0	0	0	0	0	0	0	0.28813	0.113669	0.409474	0
TRINITY_DN10576_c0_g1	0	0	0	0	0	0	1.47796	0	0.991446	0.674075	2.25866	0
TRINITY_DN105774_c0_g1	0	0	0	0	0.473605	0	0	0	0	0	0.596912	0
TRINITY_DN105776_c0_g1	0	0.251367	0	0	0	0	0	0	0	0	0.549885	0
[truncated: 95,173 more rows]
